# Supplementary material for: MALDI-TOF MS typing enables the classification of brewing yeasts of the genus Saccharomyces to major beer styles
Source: PLoS One. 2017 Aug 9;12(8):e0181694. doi: 10.1371/journal.pone.0181694 (PMC5549903; doi:10.1371/journal.pone.0181694)
Supplement: S13 File — The directory includes 90 raw files and was zipped to “.zip”; the folder has three strains with 30 spectra per strain; S1 Text explains the raw files with an example and Table 1 represents the yeast strains used within the experiment. (ZIP) [file pone.0181694.s016.zip › 37-39/30628-70487-Dias-Dias-Dias-YPG-18h-E-E_2016-09-30_2_0_C6_2.dat]

1999.98 3836
2000.40 3797
2000.82 3777
2001.24 3826
2001.66 3712
2002.09 3561
2002.51 3456
2002.93 3446
2003.35 3377
2003.78 3453
2004.20 3428
2004.62 3473
2005.04 3348
2005.47 3366
2005.89 3321
2006.31 3385
2006.73 3445
2007.16 3490
2007.58 3469
2008.00 3402
2008.42 3442
2008.85 3469
2009.27 3498
2009.69 3456
2010.12 3458
2010.54 3398
2010.96 3323
2011.39 3366
2011.81 3297
2012.23 3292
2012.66 3410
2013.08 3427
2013.50 3320
2013.93 3375
2014.35 3510
2014.77 3420
2015.20 3371
2015.62 3371
2016.04 3370
2016.47 3572
2016.89 3574
2017.31 3537
2017.74 3707
2018.16 3555
2018.59 3584
2019.01 3612
2019.43 3608
2019.86 3679
2020.28 3646
2020.71 3589
2021.13 3578
2021.55 3563
2021.98 3495
2022.40 3524
2022.83 3395
2023.25 3272
2023.68 3246
2024.10 3275
2024.52 3271
2024.95 3115
2025.37 3282
2025.80 3279
2026.22 3262
2026.65 3348
2027.07 3364
2027.50 3343
2027.92 3376
2028.35 3288
2028.77 3232
2029.20 3296
2029.62 3194
2030.05 3245
2030.47 3291
2030.90 3381
2031.32 3391
2031.75 3422
2032.17 3312
2032.60 3399
2033.02 3308
2033.45 3454
2033.88 3461
2034.30 3497
2034.73 3355
2035.15 3313
2035.58 3364
2036.00 3302
2036.43 3317
2036.86 3321
2037.28 3173
2037.71 3205
2038.13 3332
2038.56 3391
2038.98 3368
2039.41 3446
2039.84 3369
2040.26 3441
2040.69 3369
2041.12 3320
2041.54 3293
2041.97 3360
2042.39 3318
2042.82 3334
2043.25 3337
2043.67 3319
2044.10 3355
2044.53 3338
2044.95 3329
2045.38 3318
2045.81 3354
2046.23 3255
2046.66 3335
2047.09 3449
2047.51 3352
2047.94 3378
2048.37 3443
2048.80 3442
2049.22 3379
2049.65 3269
2050.08 3304
2050.50 3404
2050.93 3324
2051.36 3315
2051.79 3248
2052.21 3243
2052.64 3274
2053.07 3270
2053.50 3356
2053.92 3316
2054.35 3389
2054.78 3469
2055.21 3308
2055.63 3307
2056.06 3480
2056.49 3315
2056.92 3370
2057.35 3360
2057.77 3402
2058.20 3615
2058.63 3579
2059.06 3542
2059.49 3593
2059.92 3452
2060.34 3475
2060.77 3562
2061.20 3479
2061.63 3597
2062.06 3577
2062.49 3618
2062.91 3714
2063.34 3832
2063.77 3880
2064.20 3917
2064.63 4227
2065.06 4536
2065.49 4596
2065.91 4649
2066.34 4601
2066.77 4376
2067.20 4242
2067.63 4039
2068.06 4025
2068.49 3807
2068.92 3742
2069.35 3648
2069.78 3522
2070.21 3438
2070.63 3427
2071.06 3369
2071.49 3505
2071.92 3459
2072.35 3526
2072.78 3597
2073.21 3565
2073.64 3688
2074.07 3624
2074.50 3707
2074.93 3770
2075.36 3680
2075.79 3668
2076.22 3591
2076.65 3549
2077.08 3636
2077.51 3592
2077.94 3538
2078.37 3566
2078.80 3547
2079.23 3485
2079.66 3499
2080.09 3534
2080.52 3550
2080.95 3387
2081.38 3352
2081.81 3320
2082.24 3363
2082.67 3468
2083.10 3313
2083.54 3355
2083.97 3314
2084.40 3399
2084.83 3430
2085.26 3399
2085.69 3378
2086.12 3333
2086.55 3285
2086.98 3439
2087.41 3455
2087.84 3372
2088.28 3372
2088.71 3273
2089.14 3203
2089.57 3380
2090.00 3319
2090.43 3444
2090.86 3326
2091.29 3299
2091.73 3424
2092.16 3474
2092.59 3491
2093.02 3468
2093.45 3577
2093.88 3530
2094.32 3494
2094.75 3396
2095.18 3501
2095.61 3325
2096.04 3362
2096.48 3445
2096.91 3359
2097.34 3306
2097.77 3359
2098.20 3281
2098.64 3261
2099.07 3280
2099.50 3199
2099.93 3359
2100.37 3282
2100.80 3255
2101.23 3175
2101.66 3207
2102.10 3232
2102.53 3185
2102.96 3215
2103.39 3212
2103.83 3391
2104.26 3308
2104.69 3285
2105.13 3318
2105.56 3320
2105.99 3394
2106.42 3407
2106.86 3577
2107.29 3515
2107.72 3577
2108.16 3495
2108.59 3460
2109.02 3429
2109.46 3350
2109.89 3440
2110.32 3433
2110.76 3338
2111.19 3387
2111.62 3333
2112.06 3307
2112.49 3405
2112.92 3312
2113.36 3327
2113.79 3377
2114.23 3333
2114.66 3398
2115.09 3390
2115.53 3308
2115.96 3216
2116.40 3264
2116.83 3272
2117.26 3241
2117.70 3265
2118.13 3216
2118.57 3171
2119.00 3206
2119.44 3342
2119.87 3324
2120.30 3294
2120.74 3313
2121.17 3284
2121.61 3230
2122.04 3468
2122.48 3493
2122.91 3377
2123.35 3418
2123.78 3354
2124.22 3513
2124.65 3697
2125.09 3531
2125.52 3422
2125.96 3461
2126.39 3392
2126.83 3215
2127.26 3255
2127.70 3321
2128.13 3382
2128.57 3358
2129.00 3430
2129.44 3567
2129.87 3540
2130.31 3595
2130.74 3559
2131.18 3363
2131.62 3472
2132.05 3396
2132.49 3345
2132.92 3355
2133.36 3345
2133.79 3479
2134.23 3275
2134.67 3294
2135.10 3401
2135.54 3401
2135.97 3315
2136.41 3272
2136.85 3377
2137.28 3325
2137.72 3208
2138.16 3274
2138.59 3351
2139.03 3287
2139.46 3286
2139.90 3254
2140.34 3301
2140.77 3188
2141.21 3302
2141.65 3311
2142.08 3209
2142.52 3319
2142.96 3373
2143.39 3283
2143.83 3170
2144.27 3331
2144.70 3259
2145.14 3161
2145.58 3241
2146.02 3138
2146.45 3329
2146.89 3288
2147.33 3354
2147.76 3383
2148.20 3523
2148.64 3715
2149.08 3773
2149.51 3847
2149.95 3916
2150.39 3898
2150.83 3967
2151.26 4010
2151.70 3845
2152.14 3794
2152.58 3935
2153.01 3635
2153.45 3582
2153.89 3591
2154.33 3606
2154.77 3552
2155.20 3557
2155.64 3606
2156.08 3491
2156.52 3540
2156.96 3601
2157.40 3648
2157.83 3637
2158.27 3628
2158.71 3638
2159.15 3588
2159.59 3539
2160.03 3465
2160.46 3488
2160.90 3344
2161.34 3319
2161.78 3454
2162.22 3342
2162.66 3490
2163.10 3422
2163.54 3321
2163.97 3193
2164.41 3330
2164.85 3327
2165.29 3284
2165.73 3270
2166.17 3295
2166.61 3335
2167.05 3464
2167.49 3364
2167.93 3558
2168.37 3712
2168.80 3806
2169.24 3834
2169.68 3791
2170.12 3732
2170.56 3738
2171.00 3858
2171.44 3932
2171.88 4006
2172.32 3900
2172.76 3909
2173.20 3988
2173.64 4034
2174.08 3996
2174.52 4038
2174.96 4235
2175.40 4140
2175.84 4112
2176.28 4268
2176.72 4251
2177.16 3980
2177.60 3879
2178.04 3816
2178.48 3781
2178.92 3693
2179.36 3617
2179.80 3632
2180.24 3665
2180.69 3532
2181.13 3469
2181.57 3534
2182.01 3414
2182.45 3402
2182.89 3405
2183.33 3377
2183.77 3239
2184.21 3380
2184.65 3384
2185.09 3391
2185.53 3491
2185.98 3435
2186.42 3429
2186.86 3419
2187.30 3544
2187.74 3556
2188.18 3548
2188.62 3620
2189.07 3565
2189.51 3625
2189.95 3762
2190.39 3763
2190.83 3637
2191.27 3617
2191.71 3651
2192.16 3680
2192.60 3792
2193.04 3700
2193.48 3827
2193.92 3940
2194.37 3963
2194.81 4066
2195.25 4070
2195.69 4013
2196.13 4028
2196.58 4037
2197.02 3946
2197.46 3849
2197.90 3643
2198.35 3684
2198.79 3597
2199.23 3503
2199.67 3559
2200.12 3482
2200.56 3387
2201.00 3389
2201.44 3413
2201.89 3412
2202.33 3482
2202.77 3457
2203.21 3371
2203.66 3343
2204.10 3524
2204.54 3582
2204.99 3652
2205.43 3667
2205.87 3587
2206.32 3629
2206.76 3651
2207.20 3654
2207.65 3607
2208.09 3680
2208.53 3768
2208.98 3822
2209.42 3609
2209.86 3784
2210.31 3777
2210.75 3794
2211.19 3595
2211.64 3638
2212.08 3550
2212.53 3544
2212.97 3434
2213.41 3544
2213.86 3577
2214.30 3557
2214.74 3648
2215.19 3572
2215.63 3543
2216.08 3613
2216.52 3560
2216.97 3368
2217.41 3513
2217.85 3423
2218.30 3409
2218.74 3495
2219.19 3528
2219.63 3726
2220.08 3490
2220.52 3454
2220.97 3680
2221.41 3729
2221.86 3826
2222.30 3896
2222.74 3791
2223.19 3827
2223.63 3813
2224.08 3854
2224.52 3707
2224.97 3694
2225.41 3893
2225.86 4002
2226.30 3885
2226.75 3858
2227.20 3788
2227.64 3799
2228.09 3933
2228.53 3872
2228.98 3733
2229.42 3810
2229.87 3937
2230.31 4009
2230.76 3937
2231.20 3948
2231.65 3957
2232.10 3968
2232.54 4054
2232.99 3933
2233.43 3935
2233.88 3867
2234.33 3705
2234.77 3632
2235.22 3742
2235.66 3725
2236.11 3606
2236.56 3623
2237.00 3664
2237.45 3489
2237.90 3394
2238.34 3482
2238.79 3525
2239.23 3538
2239.68 3380
2240.13 3374
2240.57 3335
2241.02 3363
2241.47 3250
2241.91 3201
2242.36 3163
2242.81 3088
2243.25 3181
2243.70 3113
2244.15 3332
2244.60 3281
2245.04 3271
2245.49 3328
2245.94 3345
2246.38 3321
2246.83 3234
2247.28 3227
2247.73 3307
2248.17 3260
2248.62 3259
2249.07 3272
2249.52 3372
2249.96 3321
2250.41 3276
2250.86 3384
2251.31 3394
2251.75 3477
2252.20 3378
2252.65 3408
2253.10 3262
2253.54 3289
2253.99 3220
2254.44 3220
2254.89 3234
2255.34 3163
2255.79 3136
2256.23 3147
2256.68 3209
2257.13 3212
2257.58 3209
2258.03 3189
2258.47 3231
2258.92 3289
2259.37 3275
2259.82 3329
2260.27 3344
2260.72 3562
2261.17 3655
2261.61 3547
2262.06 3579
2262.51 3553
2262.96 3574
2263.41 3786
2263.86 3685
2264.31 3583
2264.76 3475
2265.21 3554
2265.65 3439
2266.10 3533
2266.55 3459
2267.00 3462
2267.45 3671
2267.90 3670
2268.35 3761
2268.80 3750
2269.25 3742
2269.70 3755
2270.15 3873
2270.60 3915
2271.05 3990
2271.50 3900
2271.95 3944
2272.40 3826
2272.85 3858
2273.30 3796
2273.75 3672
2274.20 3645
2274.65 3573
2275.10 3505
2275.55 3569
2276.00 3449
2276.45 3299
2276.90 3259
2277.35 3159
2277.80 3233
2278.25 3226
2278.70 3215
2279.15 3185
2279.60 3351
2280.05 3241
2280.50 3321
2280.95 3331
2281.40 3400
2281.85 3387
2282.30 3217
2282.75 3271
2283.20 3396
2283.66 3354
2284.11 3310
2284.56 3245
2285.01 3300
2285.46 3388
2285.91 3539
2286.36 3502
2286.81 3518
2287.26 3784
2287.72 3949
2288.17 4188
2288.62 4617
2289.07 4933
2289.52 5189
2289.97 5427
2290.42 5713
2290.88 5727
2291.33 5956
2291.78 5784
2292.23 5611
2292.68 5437
2293.13 5138
2293.59 5076
2294.04 4878
2294.49 4517
2294.94 4379
2295.39 4136
2295.85 4015
2296.30 3827
2296.75 3765
2297.20 3554
2297.65 3608
2298.11 3475
2298.56 3515
2299.01 3504
2299.46 3512
2299.92 3479
2300.37 3524
2300.82 3382
2301.27 3374
2301.73 3356
2302.18 3290
2302.63 3337
2303.09 3430
2303.54 3395
2303.99 3345
2304.44 3247
2304.90 3288
2305.35 3419
2305.80 3300
2306.26 3438
2306.71 3526
2307.16 3506
2307.62 3552
2308.07 3593
2308.52 3691
2308.98 3980
2309.43 3898
2309.88 3853
2310.34 3917
2310.79 4052
2311.24 3902
2311.70 3943
2312.15 3918
2312.60 3807
2313.06 3726
2313.51 3809
2313.97 3708
2314.42 3621
2314.87 3608
2315.33 3573
2315.78 3588
2316.24 3640
2316.69 3569
2317.14 3644
2317.60 3631
2318.05 3554
2318.51 3766
2318.96 3838
2319.42 3730
2319.87 3684
2320.32 3818
2320.78 3806
2321.23 3843
2321.69 3697
2322.14 3705
2322.60 3729
2323.05 3742
2323.51 3673
2323.96 3772
2324.42 3737
2324.87 3783
2325.33 3886
2325.78 3935
2326.24 3958
2326.69 4157
2327.15 4010
2327.60 3951
2328.06 4071
2328.51 4341
2328.97 4258
2329.42 4163
2329.88 4129
2330.33 4250
2330.79 4191
2331.25 4081
2331.70 4032
2332.16 3894
2332.61 3824
2333.07 3740
2333.52 3628
2333.98 3562
2334.44 3437
2334.89 3400
2335.35 3421
2335.80 3474
2336.26 3619
2336.72 3527
2337.17 3432
2337.63 3602
2338.08 3479
2338.54 3380
2339.00 3450
2339.45 3425
2339.91 3476
2340.37 3568
2340.82 3518
2341.28 3430
2341.74 3429
2342.19 3266
2342.65 3341
2343.11 3478
2343.56 3573
2344.02 3445
2344.48 3520
2344.93 3478
2345.39 3512
2345.85 3447
2346.30 3577
2346.76 3622
2347.22 3541
2347.67 3605
2348.13 3597
2348.59 3522
2349.05 3411
2349.50 3429
2349.96 3521
2350.42 3390
2350.88 3344
2351.33 3442
2351.79 3425
2352.25 3613
2352.71 3457
2353.16 3520
2353.62 3388
2354.08 3299
2354.54 3337
2355.00 3385
2355.45 3403
2355.91 3381
2356.37 3335
2356.83 3362
2357.29 3387
2357.74 3381
2358.20 3429
2358.66 3403
2359.12 3480
2359.58 3439
2360.04 3315
2360.49 3341
2360.95 3558
2361.41 3441
2361.87 3421
2362.33 3376
2362.79 3360
2363.24 3437
2363.70 3398
2364.16 3358
2364.62 3354
2365.08 3410
2365.54 3445
2366.00 3518
2366.46 3394
2366.92 3295
2367.37 3355
2367.83 3380
2368.29 3506
2368.75 3482
2369.21 3495
2369.67 3516
2370.13 3441
2370.59 3470
2371.05 3357
2371.51 3394
2371.97 3257
2372.43 3349
2372.89 3529
2373.35 3491
2373.81 3602
2374.27 3616
2374.73 3675
2375.19 3593
2375.65 3642
2376.11 3663
2376.57 3593
2377.03 3536
2377.49 3527
2377.95 3448
2378.41 3375
2378.87 3423
2379.33 3388
2379.79 3307
2380.25 3333
2380.71 3382
2381.17 3315
2381.63 3229
2382.09 3296
2382.55 3268
2383.01 3244
2383.47 3332
2383.93 3359
2384.39 3434
2384.85 3354
2385.31 3250
2385.77 3216
2386.24 3254
2386.70 3261
2387.16 3255
2387.62 3381
2388.08 3291
2388.54 3349
2389.00 3440
2389.46 3589
2389.92 3550
2390.39 3594
2390.85 3672
2391.31 3617
2391.77 3503
2392.23 3344
2392.69 3433
2393.15 3464
2393.62 3397
2394.08 3420
2394.54 3331
2395.00 3204
2395.46 3340
2395.92 3313
2396.39 3300
2396.85 3269
2397.31 3277
2397.77 3239
2398.23 3203
2398.70 3191
2399.16 3187
2399.62 3221
2400.08 3143
2400.55 3290
2401.01 3301
2401.47 3190
2401.93 3077
2402.39 3094
2402.86 3205
2403.32 3221
2403.78 3119
2404.24 3230
2404.71 3437
2405.17 3308
2405.63 3396
2406.10 3351
2406.56 3294
2407.02 3291
2407.48 3211
2407.95 3230
2408.41 3355
2408.87 3229
2409.34 3191
2409.80 3220
2410.26 3302
2410.73 3318
2411.19 3215
2411.65 3206
2412.12 3253
2412.58 3292
2413.04 3268
2413.51 3451
2413.97 3434
2414.43 3367
2414.90 3521
2415.36 3428
2415.83 3389
2416.29 3436
2416.75 3345
2417.22 3368
2417.68 3439
2418.14 3433
2418.61 3455
2419.07 3385
2419.54 3342
2420.00 3263
2420.47 3375
2420.93 3315
2421.39 3327
2421.86 3328
2422.32 3186
2422.79 3134
2423.25 3232
2423.72 3268
2424.18 3263
2424.64 3361
2425.11 3324
2425.57 3297
2426.04 3301
2426.50 3331
2426.97 3336
2427.43 3247
2427.90 3227
2428.36 3132
2428.83 3171
2429.29 3287
2429.76 3141
2430.22 3184
2430.69 3226
2431.15 3162
2431.62 3150
2432.08 3276
2432.55 3159
2433.02 3142
2433.48 3204
2433.95 3333
2434.41 3320
2434.88 3252
2435.34 3210
2435.81 3191
2436.27 3181
2436.74 3332
2437.21 3233
2437.67 3223
2438.14 3226
2438.60 3226
2439.07 3278
2439.54 3236
2440.00 3233
2440.47 3310
2440.93 3515
2441.40 3475
2441.87 3532
2442.33 3456
2442.80 3511
2443.27 3368
2443.73 3393
2444.20 3469
2444.66 3252
2445.13 3296
2445.60 3345
2446.06 3288
2446.53 3176
2447.00 3085
2447.46 3098
2447.93 3121
2448.40 3159
2448.87 3123
2449.33 3183
2449.80 3092
2450.27 3157
2450.73 3287
2451.20 3150
2451.67 3283
2452.13 3194
2452.60 3284
2453.07 3421
2453.54 3264
2454.00 3252
2454.47 3233
2454.94 3217
2455.41 3144
2455.87 3271
2456.34 3196
2456.81 3212
2457.28 3295
2457.74 3174
2458.21 3085
2458.68 3120
2459.15 3134
2459.62 3031
2460.08 3045
2460.55 3083
2461.02 3176
2461.49 3107
2461.96 3160
2462.42 3088
2462.89 3063
2463.36 3172
2463.83 3153
2464.30 3110
2464.77 3122
2465.23 3151
2465.70 3111
2466.17 3060
2466.64 3125
2467.11 3178
2467.58 3179
2468.05 3160
2468.52 3252
2468.98 3128
2469.45 3288
2469.92 3159
2470.39 3120
2470.86 3137
2471.33 3087
2471.80 3012
2472.27 2985
2472.74 3041
2473.21 3109
2473.67 3157
2474.14 3200
2474.61 3155
2475.08 3197
2475.55 3162
2476.02 3163
2476.49 3126
2476.96 3180
2477.43 3129
2477.90 3011
2478.37 3131
2478.84 3199
2479.31 3216
2479.78 3186
2480.25 3120
2480.72 3123
2481.19 3126
2481.66 3061
2482.13 3016
2482.60 2996
2483.07 3171
2483.54 3141
2484.01 3158
2484.48 3215
2484.95 3306
2485.42 3416
2485.89 3464
2486.36 3314
2486.83 3505
2487.30 3544
2487.77 3626
2488.24 3567
2488.72 3716
2489.19 3566
2489.66 3502
2490.13 3577
2490.60 3544
2491.07 3566
2491.54 3639
2492.01 3592
2492.48 3515
2492.95 3380
2493.42 3335
2493.90 3459
2494.37 3467
2494.84 3459
2495.31 3443
2495.78 3433
2496.25 3367
2496.72 3378
2497.20 3395
2497.67 3405
2498.14 3327
2498.61 3303
2499.08 3414
2499.55 3282
2500.03 3169
2500.50 2999
2500.97 3020
2501.44 3098
2501.91 3170
2502.38 3087
2502.86 3105
2503.33 3094
2503.80 3124
2504.27 3300
2504.75 3182
2505.22 3073
2505.69 3149
2506.16 3261
2506.63 3164
2507.11 3228
2507.58 3225
2508.05 3212
2508.52 3386
2509.00 3257
2509.47 3356
2509.94 3560
2510.42 3471
2510.89 3624
2511.36 3670
2511.83 3844
2512.31 3943
2512.78 3792
2513.25 3875
2513.73 3891
2514.20 3630
2514.67 3767
2515.14 3718
2515.62 3660
2516.09 3649
2516.56 3510
2517.04 3333
2517.51 3396
2517.99 3453
2518.46 3415
2518.93 3442
2519.41 3464
2519.88 3539
2520.35 3489
2520.83 3522
2521.30 3458
2521.77 3460
2522.25 3425
2522.72 3424
2523.20 3431
2523.67 3569
2524.14 3422
2524.62 3412
2525.09 3379
2525.57 3335
2526.04 3468
2526.51 3497
2526.99 3457
2527.46 3535
2527.94 3538
2528.41 3522
2528.89 3531
2529.36 3397
2529.84 3404
2530.31 3498
2530.79 3500
2531.26 3576
2531.73 3584
2532.21 3600
2532.68 3597
2533.16 3510
2533.63 3422
2534.11 3494
2534.58 3522
2535.06 3448
2535.53 3477
2536.01 3466
2536.48 3529
2536.96 3337
2537.44 3374
2537.91 3466
2538.39 3342
2538.86 3554
2539.34 3553
2539.81 3664
2540.29 3696
2540.76 3637
2541.24 3833
2541.71 3808
2542.19 3805
2542.67 3749
2543.14 3658
2543.62 3580
2544.09 3554
2544.57 3607
2545.05 3545
2545.52 3608
2546.00 3666
2546.47 3712
2546.95 3692
2547.43 3807
2547.90 3896
2548.38 3870
2548.86 3974
2549.33 4039
2549.81 4081
2550.28 4042
2550.76 3978
2551.24 3931
2551.71 3920
2552.19 3842
2552.67 3748
2553.14 3722
2553.62 3841
2554.10 3604
2554.57 3624
2555.05 3561
2555.53 3622
2556.01 3611
2556.48 3604
2556.96 3469
2557.44 3495
2557.91 3367
2558.39 3334
2558.87 3352
2559.35 3262
2559.82 3173
2560.30 3250
2560.78 3367
2561.26 3289
2561.73 3260
2562.21 3292
2562.69 3369
2563.17 3273
2563.64 3223
2564.12 3188
2564.60 3295
2565.08 3295
2565.56 3295
2566.03 3243
2566.51 3220
2566.99 3227
2567.47 3221
2567.95 3272
2568.42 3279
2568.90 3180
2569.38 3097
2569.86 3114
2570.34 3237
2570.82 3133
2571.29 3148
2571.77 3229
2572.25 3226
2572.73 3153
2573.21 3180
2573.69 3151
2574.17 3186
2574.64 3075
2575.12 3176
2575.60 3155
2576.08 3179
2576.56 3146
2577.04 3130
2577.52 3163
2578.00 3164
2578.48 3210
2578.95 3242
2579.43 3276
2579.91 3256
2580.39 3229
2580.87 3164
2581.35 3181
2581.83 3125
2582.31 3098
2582.79 3214
2583.27 3101
2583.75 3137
2584.23 3173
2584.71 3248
2585.19 3281
2585.67 3262
2586.15 3258
2586.63 3244
2587.11 3376
2587.59 3395
2588.07 3389
2588.55 3204
2589.03 3313
2589.51 3398
2589.99 3374
2590.47 3328
2590.95 3340
2591.43 3349
2591.91 3387
2592.39 3272
2592.87 3337
2593.35 3394
2593.83 3381
2594.31 3277
2594.79 3262
2595.27 3252
2595.75 3137
2596.23 3107
2596.71 3171
2597.20 3181
2597.68 3086
2598.16 3066
2598.64 3194
2599.12 3010
2599.60 3037
2600.08 3015
2600.56 2957
2601.04 3002
2601.53 3078
2602.01 3170
2602.49 3154
2602.97 3034
2603.45 3101
2603.93 3126
2604.41 3074
2604.90 3076
2605.38 3047
2605.86 3159
2606.34 3181
2606.82 3257
2607.30 3086
2607.79 3112
2608.27 3119
2608.75 3174
2609.23 3086
2609.71 3087
2610.20 3180
2610.68 3095
2611.16 3188
2611.64 3093
2612.12 3016
2612.61 3088
2613.09 3072
2613.57 3048
2614.05 3213
2614.54 3180
2615.02 3106
2615.50 3068
2615.98 3109
2616.47 3274
2616.95 3332
2617.43 3256
2617.91 3212
2618.40 3241
2618.88 3255
2619.36 3171
2619.85 3212
2620.33 3219
2620.81 3232
2621.29 3129
2621.78 3216
2622.26 3267
2622.74 3308
2623.23 3211
2623.71 3185
2624.19 3313
2624.68 3262
2625.16 3270
2625.64 3350
2626.13 3230
2626.61 3447
2627.10 3522
2627.58 3464
2628.06 3458
2628.55 3510
2629.03 3546
2629.51 3628
2630.00 3725
2630.48 3835
2630.97 3763
2631.45 3889
2631.93 3861
2632.42 3878
2632.90 3713
2633.39 3802
2633.87 3598
2634.35 3693
2634.84 3683
2635.32 3528
2635.81 3474
2636.29 3472
2636.78 3477
2637.26 3346
2637.75 3330
2638.23 3305
2638.72 3261
2639.20 3278
2639.68 3269
2640.17 3283
2640.65 3411
2641.14 3465
2641.62 3357
2642.11 3141
2642.59 3207
2643.08 3066
2643.56 3033
2644.05 3074
2644.53 3051
2645.02 3127
2645.51 3001
2645.99 3110
2646.48 3127
2646.96 3227
2647.45 3124
2647.93 3188
2648.42 3269
2648.90 3298
2649.39 3245
2649.88 3319
2650.36 3378
2650.85 3300
2651.33 3290
2651.82 3231
2652.30 3176
2652.79 3262
2653.28 3307
2653.76 3339
2654.25 3445
2654.73 3426
2655.22 3359
2655.71 3305
2656.19 3342
2656.68 3322
2657.17 3296
2657.65 3314
2658.14 3333
2658.63 3251
2659.11 3273
2659.60 3112
2660.09 3056
2660.57 3172
2661.06 3312
2661.55 3297
2662.03 3204
2662.52 3285
2663.01 3264
2663.49 3303
2663.98 3360
2664.47 3296
2664.95 3404
2665.44 3367
2665.93 3135
2666.42 3192
2666.90 3361
2667.39 3282
2667.88 3298
2668.36 3290
2668.85 3447
2669.34 3384
2669.83 3246
2670.31 3310
2670.80 3458
2671.29 3460
2671.78 3496
2672.27 3602
2672.75 3545
2673.24 3601
2673.73 3891
2674.22 3847
2674.70 3876
2675.19 3892
2675.68 3858
2676.17 3964
2676.66 3789
2677.15 3699
2677.63 3650
2678.12 3539
2678.61 3444
2679.10 3465
2679.59 3393
2680.08 3198
2680.56 3122
2681.05 3229
2681.54 3291
2682.03 3150
2682.52 3232
2683.01 3264
2683.50 3299
2683.98 3168
2684.47 3234
2684.96 3212
2685.45 3115
2685.94 3212
2686.43 3223
2686.92 3171
2687.41 3147
2687.90 3140
2688.39 3292
2688.88 3237
2689.36 3178
2689.85 3180
2690.34 3290
2690.83 3292
2691.32 3312
2691.81 3327
2692.30 3313
2692.79 3348
2693.28 3347
2693.77 3334
2694.26 3206
2694.75 3294
2695.24 3156
2695.73 3132
2696.22 3198
2696.71 3103
2697.20 2951
2697.69 2957
2698.18 3045
2698.67 3142
2699.16 3108
2699.65 3109
2700.14 3094
2700.63 3177
2701.12 3289
2701.61 3252
2702.10 3252
2702.59 3223
2703.08 3312
2703.57 3359
2704.06 3375
2704.56 3450
2705.05 3361
2705.54 3386
2706.03 3277
2706.52 3388
2707.01 3284
2707.50 3267
2707.99 3238
2708.48 3182
2708.97 3172
2709.46 3108
2709.96 3161
2710.45 3114
2710.94 3119
2711.43 3125
2711.92 3191
2712.41 3236
2712.90 3236
2713.40 3270
2713.89 3290
2714.38 3248
2714.87 3269
2715.36 3237
2715.85 3120
2716.35 3166
2716.84 3170
2717.33 2994
2717.82 2974
2718.31 2999
2718.80 3075
2719.30 3108
2719.79 3004
2720.28 3067
2720.77 3055
2721.27 3037
2721.76 3147
2722.25 3399
2722.74 3342
2723.23 3338
2723.73 3316
2724.22 3413
2724.71 3325
2725.20 3302
2725.70 3207
2726.19 3227
2726.68 3139
2727.18 3168
2727.67 3134
2728.16 3056
2728.65 3100
2729.15 3148
2729.64 3118
2730.13 3022
2730.63 3103
2731.12 3010
2731.61 3049
2732.10 3073
2732.60 3110
2733.09 3063
2733.58 3173
2734.08 3219
2734.57 3142
2735.06 3127
2735.56 3248
2736.05 3218
2736.55 3189
2737.04 3261
2737.53 3177
2738.03 3279
2738.52 3287
2739.01 3213
2739.51 3267
2740.00 3337
2740.50 3305
2740.99 3314
2741.48 3274
2741.98 3184
2742.47 3189
2742.97 3114
2743.46 3084
2743.95 3072
2744.45 3140
2744.94 3141
2745.44 3170
2745.93 3040
2746.43 3043
2746.92 2987
2747.42 3115
2747.91 3149
2748.40 3137
2748.90 3061
2749.39 3094
2749.89 3118
2750.38 3064
2750.88 3068
2751.37 3044
2751.87 3060
2752.36 2968
2752.86 3084
2753.35 3145
2753.85 3262
2754.34 3269
2754.84 3134
2755.33 3075
2755.83 3155
2756.33 3197
2756.82 3200
2757.32 3179
2757.81 3152
2758.31 3202
2758.80 3278
2759.30 3360
2759.79 3240
2760.29 3211
2760.79 3263
2761.28 3203
2761.78 3172
2762.27 3085
2762.77 3208
2763.27 3213
2763.76 3213
2764.26 3211
2764.75 3099
2765.25 3221
2765.75 3091
2766.24 3237
2766.74 3142
2767.23 3172
2767.73 3079
2768.23 3111
2768.72 3145
2769.22 3063
2769.72 3185
2770.21 3197
2770.71 3279
2771.21 3192
2771.70 3295
2772.20 3267
2772.70 3368
2773.19 3444
2773.69 3659
2774.19 3692
2774.69 3733
2775.18 3837
2775.68 3973
2776.18 4224
2776.67 4241
2777.17 4081
2777.67 4181
2778.17 4226
2778.66 4028
2779.16 3810
2779.66 3677
2780.16 3768
2780.65 3496
2781.15 3377
2781.65 3355
2782.15 3360
2782.64 3281
2783.14 3154
2783.64 3224
2784.14 3239
2784.63 3112
2785.13 3107
2785.63 3109
2786.13 3105
2786.63 3063
2787.12 3049
2787.62 2995
2788.12 3077
2788.62 3092
2789.12 3102
2789.62 2992
2790.11 3095
2790.61 3165
2791.11 3035
2791.61 3014
2792.11 3048
2792.61 2926
2793.11 3054
2793.60 3172
2794.10 3099
2794.60 3202
2795.10 3315
2795.60 3364
2796.10 3380
2796.60 3408
2797.10 3429
2797.60 3455
2798.09 3444
2798.59 3464
2799.09 3510
2799.59 3455
2800.09 3527
2800.59 3488
2801.09 3394
2801.59 3316
2802.09 3254
2802.59 3224
2803.09 3332
2803.59 3174
2804.09 3285
2804.59 3263
2805.09 3211
2805.59 3128
2806.09 3149
2806.59 3329
2807.09 3357
2807.59 3291
2808.09 3350
2808.59 3390
2809.09 3249
2809.59 3283
2810.09 3331
2810.59 3477
2811.09 3310
2811.59 3376
2812.09 3312
2812.59 3274
2813.09 3247
2813.59 3188
2814.09 3227
2814.59 3284
2815.09 3253
2815.59 3274
2816.09 3299
2816.59 3267
2817.09 3179
2817.59 3180
2818.10 3110
2818.60 3152
2819.10 3079
2819.60 3184
2820.10 3130
2820.60 3098
2821.10 3066
2821.60 2963
2822.10 3010
2822.61 3019
2823.11 3110
2823.61 3032
2824.11 3041
2824.61 3077
2825.11 3022
2825.61 2942
2826.12 2965
2826.62 3033
2827.12 3114
2827.62 3036
2828.12 3156
2828.62 3089
2829.13 3067
2829.63 2978
2830.13 3066
2830.63 3106
2831.13 3170
2831.64 3068
2832.14 3137
2832.64 3143
2833.14 3132
2833.65 3095
2834.15 3215
2834.65 3239
2835.15 3179
2835.65 3183
2836.16 3243
2836.66 3387
2837.16 3224
2837.66 3344
2838.17 3313
2838.67 3196
2839.17 3227
2839.68 3206
2840.18 3162
2840.68 3178
2841.18 3141
2841.69 3155
2842.19 3222
2842.69 3131
2843.20 3153
2843.70 3344
2844.20 3215
2844.71 3371
2845.21 3289
2845.71 3324
2846.22 3276
2846.72 3427
2847.22 3479
2847.73 3521
2848.23 3598
2848.73 3576
2849.24 3585
2849.74 3515
2850.24 3556
2850.75 3484
2851.25 3348
2851.76 3409
2852.26 3352
2852.76 3342
2853.27 3381
2853.77 3251
2854.28 3432
2854.78 3301
2855.28 3294
2855.79 3430
2856.29 3446
2856.80 3329
2857.30 3364
2857.81 3397
2858.31 3293
2858.82 3372
2859.32 3233
2859.82 3163
2860.33 3148
2860.83 3127
2861.34 3197
2861.84 3229
2862.35 3114
2862.85 3086
2863.36 3132
2863.86 3128
2864.37 3103
2864.87 3033
2865.38 2965
2865.88 3015
2866.39 3036
2866.89 3050
2867.40 3077
2867.90 3203
2868.41 3208
2868.91 3159
2869.42 3349
2869.93 3350
2870.43 3435
2870.94 3353
2871.44 3446
2871.95 3539
2872.45 3650
2872.96 3622
2873.47 3667
2873.97 3739
2874.48 3706
2874.98 3705
2875.49 3824
2875.99 3723
2876.50 3724
2877.01 3574
2877.51 3584
2878.02 3580
2878.53 3398
2879.03 3330
2879.54 3442
2880.04 3372
2880.55 3227
2881.06 3293
2881.56 3243
2882.07 3180
2882.58 3292
2883.08 3315
2883.59 3238
2884.10 3253
2884.60 3263
2885.11 3241
2885.62 3266
2886.12 3295
2886.63 3206
2887.14 3364
2887.65 3370
2888.15 3504
2888.66 3307
2889.17 3392
2889.67 3377
2890.18 3370
2890.69 3400
2891.20 3358
2891.70 3373
2892.21 3489
2892.72 3527
2893.23 3462
2893.73 3500
2894.24 3465
2894.75 3649
2895.26 3892
2895.76 3824
2896.27 3757
2896.78 3855
2897.29 3770
2897.80 3746
2898.30 3618
2898.81 3585
2899.32 3621
2899.83 3584
2900.34 3429
2900.84 3509
2901.35 3544
2901.86 3527
2902.37 3498
2902.88 3497
2903.39 3516
2903.89 3687
2904.40 3566
2904.91 3694
2905.42 3676
2905.93 3747
2906.44 3773
2906.95 3744
2907.45 3747
2907.96 3739
2908.47 3760
2908.98 3567
2909.49 3429
2910.00 3485
2910.51 3569
2911.02 3609
2911.53 3519
2912.03 3634
2912.54 3706
2913.05 3669
2913.56 3533
2914.07 3601
2914.58 3669
2915.09 3611
2915.60 3645
2916.11 3540
2916.62 3387
2917.13 3474
2917.64 3378
2918.15 3327
2918.66 3309
2919.17 3338
2919.68 3457
2920.19 3415
2920.70 3214
2921.21 3286
2921.72 3287
2922.23 3237
2922.74 3257
2923.25 3285
2923.76 3296
2924.27 3488
2924.78 3444
2925.29 3440
2925.80 3400
2926.31 3413
2926.82 3308
2927.33 3233
2927.84 3205
2928.35 3123
2928.86 3244
2929.37 3097
2929.88 3125
2930.39 3177
2930.91 3160
2931.42 3116
2931.93 3198
2932.44 3198
2932.95 3288
2933.46 3349
2933.97 3374
2934.48 3467
2934.99 3361
2935.50 3470
2936.02 3498
2936.53 3731
2937.04 3522
2937.55 3499
2938.06 3557
2938.57 3570
2939.08 3573
2939.60 3408
2940.11 3462
2940.62 3462
2941.13 3548
2941.64 3552
2942.15 3449
2942.67 3398
2943.18 3425
2943.69 3389
2944.20 3430
2944.71 3477
2945.23 3485
2945.74 3359
2946.25 3437
2946.76 3469
2947.28 3455
2947.79 3299
2948.30 3240
2948.81 3247
2949.32 3184
2949.84 3186
2950.35 3217
2950.86 3195
2951.37 3071
2951.89 3169
2952.40 3163
2952.91 3123
2953.43 3210
2953.94 3154
2954.45 3169
2954.96 3189
2955.48 3189
2955.99 3278
2956.50 3384
2957.02 3234
2957.53 3231
2958.04 3297
2958.56 3325
2959.07 3417
2959.58 3410
2960.10 3393
2960.61 3395
2961.12 3463
2961.64 3350
2962.15 3395
2962.66 3467
2963.18 3524
2963.69 3598
2964.20 3574
2964.72 3590
2965.23 3558
2965.75 3403
2966.26 3476
2966.77 3385
2967.29 3402
2967.80 3305
2968.32 3339
2968.83 3406
2969.34 3381
2969.86 3421
2970.37 3462
2970.89 3531
2971.40 3353
2971.92 3452
2972.43 3571
2972.94 3461
2973.46 3560
2973.97 3662
2974.49 3775
2975.00 3651
2975.52 3633
2976.03 3518
2976.55 3614
2977.06 3752
2977.58 3782
2978.09 3642
2978.61 3678
2979.12 3829
2979.64 3866
2980.15 3826
2980.67 3934
2981.18 3913
2981.70 4013
2982.21 4030
2982.73 4066
2983.24 4140
2983.76 4390
2984.27 4274
2984.79 4120
2985.30 4278
2985.82 4529
2986.34 4530
2986.85 4566
2987.37 4786
2987.88 4762
2988.40 4795
2988.91 4873
2989.43 4887
2989.95 4911
2990.46 5128
2990.98 5018
2991.49 5101
2992.01 4914
2992.53 4935
2993.04 4847
2993.56 4877
2994.08 5031
2994.59 5022
2995.11 5087
2995.62 5254
2996.14 5485
2996.66 5362
2997.17 5516
2997.69 5623
2998.21 5938
2998.72 6079
2999.24 5927
2999.76 5894
3000.27 5987
3000.79 5898
3001.31 6173
3001.83 6455
3002.34 7195
3002.86 8082
3003.38 9207
3003.89 10212
3004.41 11696
3004.93 12620
3005.45 13045
3005.96 13172
3006.48 13062
3007.00 12212
3007.51 11298
3008.03 10108
3008.55 8877
3009.07 8012
3009.59 6969
3010.10 6472
3010.62 6083
3011.14 5388
3011.66 5373
3012.17 5155
3012.69 4997
3013.21 4988
3013.73 4800
3014.25 4797
3014.76 4916
3015.28 4819
3015.80 4759
3016.32 4760
3016.84 4798
3017.36 4729
3017.87 4698
3018.39 4659
3018.91 4625
3019.43 4516
3019.95 4577
3020.47 4591
3020.98 4648
3021.50 4719
3022.02 4865
3022.54 5051
3023.06 5050
3023.58 4993
3024.10 5275
3024.62 5411
3025.13 5351
3025.65 5364
3026.17 5283
3026.69 5052
3027.21 4919
3027.73 4774
3028.25 4727
3028.77 4590
3029.29 4402
3029.81 4248
3030.33 4318
3030.85 4332
3031.37 4134
3031.89 4149
3032.41 4252
3032.92 4266
3033.44 4240
3033.96 4341
3034.48 4205
3035.00 4181
3035.52 4280
3036.04 4259
3036.56 4174
3037.08 4117
3037.60 4131
3038.12 4037
3038.64 3997
3039.16 4128
3039.68 4131
3040.20 4143
3040.72 3922
3041.24 3997
3041.77 3875
3042.29 3926
3042.81 4037
3043.33 4088
3043.85 4009
3044.37 3985
3044.89 3903
3045.41 4035
3045.93 4003
3046.45 3861
3046.97 4033
3047.49 4083
3048.01 3999
3048.53 3996
3049.06 4025
3049.58 4005
3050.10 3810
3050.62 3964
3051.14 3831
3051.66 3732
3052.18 3914
3052.70 3825
3053.23 4039
3053.75 4045
3054.27 3949
3054.79 4051
3055.31 3871
3055.83 3842
3056.35 3936
3056.88 4051
3057.40 4125
3057.92 4080
3058.44 4065
3058.96 4091
3059.49 4047
3060.01 4017
3060.53 4134
3061.05 4197
3061.57 4185
3062.10 4162
3062.62 4169
3063.14 4272
3063.66 4246
3064.18 4268
3064.71 4452
3065.23 4676
3065.75 4525
3066.27 4574
3066.80 4606
3067.32 4672
3067.84 4708
3068.36 4723
3068.89 4638
3069.41 4769
3069.93 4707
3070.46 4678
3070.98 4501
3071.50 4433
3072.02 4244
3072.55 4200
3073.07 4247
3073.59 4230
3074.12 4307
3074.64 4248
3075.16 4234
3075.69 4455
3076.21 4619
3076.73 4629
3077.26 4741
3077.78 4920
3078.30 5127
3078.83 5274
3079.35 5461
3079.87 5604
3080.40 5467
3080.92 5711
3081.45 5864
3081.97 5809
3082.49 6005
3083.02 6108
3083.54 6179
3084.06 5898
3084.59 5839
3085.11 5758
3085.64 5720
3086.16 5333
3086.69 5281
3087.21 5292
3087.73 5112
3088.26 4999
3088.78 5145
3089.31 4922
3089.83 4986
3090.36 5032
3090.88 5014
3091.41 5023
3091.93 4981
3092.45 5137
3092.98 5323
3093.50 5502
3094.03 5657
3094.55 5768
3095.08 5907
3095.60 6054
3096.13 6276
3096.65 6707
3097.18 6671
3097.70 6529
3098.23 6661
3098.76 6931
3099.28 7386
3099.81 8118
3100.33 9108
3100.86 10872
3101.38 13166
3101.91 15741
3102.43 18364
3102.96 20302
3103.48 22201
3104.01 22748
3104.54 22223
3105.06 21292
3105.59 18770
3106.11 16443
3106.64 13947
3107.17 11615
3107.69 9687
3108.22 8589
3108.74 7708
3109.27 6964
3109.80 6697
3110.32 6426
3110.85 6229
3111.37 6123
3111.90 6189
3112.43 6050
3112.95 5866
3113.48 5899
3114.01 5809
3114.53 5573
3115.06 5487
3115.59 5473
3116.11 5316
3116.64 5255
3117.17 5184
3117.69 5105
3118.22 5034
3118.75 5120
3119.27 5080
3119.80 5269
3120.33 5420
3120.86 5731
3121.38 5960
3121.91 6327
3122.44 6556
3122.96 6798
3123.49 6611
3124.02 6491
3124.55 6082
3125.07 5796
3125.60 5618
3126.13 5159
3126.66 4746
3127.18 4604
3127.71 4426
3128.24 4392
3128.77 4411
3129.30 4466
3129.82 4459
3130.35 4321
3130.88 4270
3131.41 4376
3131.94 4417
3132.46 4345
3132.99 4286
3133.52 4293
3134.05 4331
3134.58 4273
3135.10 4369
3135.63 4416
3136.16 4404
3136.69 4243
3137.22 4264
3137.75 4179
3138.28 4186
3138.80 4264
3139.33 4070
3139.86 4214
3140.39 4184
3140.92 4346
3141.45 4471
3141.98 4559
3142.51 4577
3143.03 4407
3143.56 4415
3144.09 4449
3144.62 4464
3145.15 4404
3145.68 4330
3146.21 4279
3146.74 4317
3147.27 4304
3147.80 4384
3148.33 4578
3148.86 4555
3149.39 4542
3149.92 4483
3150.45 4471
3150.97 4511
3151.50 4490
3152.03 4406
3152.56 4410
3153.09 4325
3153.62 4331
3154.15 4245
3154.68 4185
3155.21 4235
3155.74 4203
3156.27 4251
3156.80 4142
3157.33 4203
3157.86 4380
3158.39 4401
3158.93 4328
3159.46 4353
3159.99 4297
3160.52 4274
3161.05 4466
3161.58 4269
3162.11 4019
3162.64 4103
3163.17 4047
3163.70 3969
3164.23 3952
3164.76 4009
3165.29 4071
3165.82 3870
3166.35 3829
3166.89 3725
3167.42 3788
3167.95 3843
3168.48 3742
3169.01 3614
3169.54 3634
3170.07 3572
3170.60 3642
3171.13 3841
3171.67 3893
3172.20 3928
3172.73 4088
3173.26 4077
3173.79 4260
3174.32 4446
3174.86 4432
3175.39 4461
3175.92 4325
3176.45 4135
3176.98 4242
3177.51 4003
3178.05 3937
3178.58 3902
3179.11 3820
3179.64 3847
3180.17 3646
3180.71 3719
3181.24 3759
3181.77 3664
3182.30 3656
3182.84 3557
3183.37 3669
3183.90 3718
3184.43 3777
3184.97 3802
3185.50 3758
3186.03 3715
3186.56 3832
3187.10 3865
3187.63 3851
3188.16 4081
3188.69 4006
3189.23 4009
3189.76 3888
3190.29 3987
3190.83 3870
3191.36 3917
3191.89 3837
3192.43 3796
3192.96 3783
3193.49 3792
3194.02 3723
3194.56 3916
3195.09 4015
3195.62 3839
3196.16 3930
3196.69 3832
3197.23 3923
3197.76 3897
3198.29 3887
3198.83 3960
3199.36 4042
3199.89 3924
3200.43 3944
3200.96 4089
3201.50 4206
3202.03 4101
3202.56 3956
3203.10 3930
3203.63 4023
3204.17 3976
3204.70 3959
3205.23 4106
3205.77 4240
3206.30 4289
3206.84 4285
3207.37 4229
3207.91 4481
3208.44 4609
3208.97 4659
3209.51 4834
3210.04 4963
3210.58 5329
3211.11 5578
3211.65 5680
3212.18 5767
3212.72 5703
3213.25 5598
3213.79 5416
3214.32 5371
3214.86 5072
3215.39 4638
3215.93 4491
3216.46 4381
3217.00 4360
3217.53 4162
3218.07 4050
3218.60 4034
3219.14 4016
3219.67 3975
3220.21 3991
3220.74 4093
3221.28 4181
3221.82 4299
3222.35 4310
3222.89 4442
3223.42 4553
3223.96 4820
3224.49 4894
3225.03 5011
3225.57 4914
3226.10 4746
3226.64 4911
3227.17 4839
3227.71 4550
3228.25 4582
3228.78 4612
3229.32 4475
3229.85 4381
3230.39 4359
3230.93 4428
3231.46 4572
3232.00 4474
3232.54 4628
3233.07 4515
3233.61 4469
3234.15 4441
3234.68 4594
3235.22 4443
3235.76 4429
3236.29 4680
3236.83 4714
3237.37 4839
3237.90 4924
3238.44 4846
3238.98 4801
3239.51 4872
3240.05 4789
3240.59 4782
3241.13 4905
3241.66 4943
3242.20 5025
3242.74 5120
3243.28 5004
3243.81 5098
3244.35 5262
3244.89 5434
3245.43 5420
3245.96 5493
3246.50 5586
3247.04 5618
3247.58 5718
3248.11 5605
3248.65 5672
3249.19 5679
3249.73 5739
3250.27 5858
3250.80 5902
3251.34 5712
3251.88 5807
3252.42 5667
3252.96 5800
3253.49 5960
3254.03 5961
3254.57 6127
3255.11 6133
3255.65 6297
3256.19 6063
3256.72 6115
3257.26 6304
3257.80 6562
3258.34 6780
3258.88 7132
3259.42 7548
3259.96 8211
3260.49 8829
3261.03 9278
3261.57 10078
3262.11 11102
3262.65 11530
3263.19 12253
3263.73 12652
3264.27 13165
3264.81 13372
3265.35 13660
3265.88 13966
3266.42 14477
3266.96 14824
3267.50 15280
3268.04 15186
3268.58 14628
3269.12 13816
3269.66 12633
3270.20 11287
3270.74 10125
3271.28 9237
3271.82 8536
3272.36 7855
3272.90 7542
3273.44 7322
3273.98 7295
3274.52 7447
3275.06 7304
3275.60 7362
3276.14 7445
3276.68 7495
3277.22 7449
3277.76 7481
3278.30 7525
3278.84 7640
3279.38 7683
3279.92 7640
3280.46 7496
3281.00 7529
3281.54 7681
3282.08 7659
3282.62 7701
3283.16 7446
3283.70 7582
3284.25 7679
3284.79 7770
3285.33 7890
3285.87 8068
3286.41 8283
3286.95 8534
3287.49 8378
3288.03 8491
3288.57 8257
3289.11 8303
3289.66 8256
3290.20 8325
3290.74 8391
3291.28 8452
3291.82 8774
3292.36 9158
3292.90 9600
3293.44 10321
3293.99 11340
3294.53 12240
3295.07 12983
3295.61 13579
3296.15 14222
3296.69 14575
3297.24 14318
3297.78 13870
3298.32 13146
3298.86 12291
3299.40 11741
3299.95 10839
3300.49 10090
3301.03 9665
3301.57 9158
3302.11 8852
3302.66 8779
3303.20 8504
3303.74 8265
3304.28 8345
3304.83 8193
3305.37 8020
3305.91 8147
3306.45 7976
3307.00 7839
3307.54 7834
3308.08 7959
3308.62 7717
3309.17 7648
3309.71 7625
3310.25 7526
3310.80 7289
3311.34 7435
3311.88 7366
3312.43 7568
3312.97 7828
3313.51 7911
3314.05 8047
3314.60 8783
3315.14 9287
3315.68 9510
3316.23 9920
3316.77 10295
3317.31 10470
3317.86 10916
3318.40 11151
3318.95 11576
3319.49 11785
3320.03 11945
3320.58 12030
3321.12 12104
3321.66 12056
3322.21 12051
3322.75 11954
3323.30 11686
3323.84 11390
3324.38 11118
3324.93 11456
3325.47 11215
3326.02 10887
3326.56 10983
3327.10 10722
3327.65 10520
3328.19 10533
3328.74 10382
3329.28 10551
3329.83 10837
3330.37 11436
3330.92 12718
3331.46 14541
3332.01 17385
3332.55 21302
3333.09 26737
3333.64 33736
3334.18 41666
3334.73 48944
3335.27 53166
3335.82 55111
3336.36 55810
3336.91 56000
3337.45 55542
3338.00 54862
3338.54 52823
3339.09 49528
3339.64 44263
3340.18 38323
3340.73 31915
3341.27 26323
3341.82 21520
3342.36 17849
3342.91 14941
3343.45 12874
3344.00 11082
3344.54 10157
3345.09 9316
3345.64 8767
3346.18 8335
3346.73 8189
3347.27 7951
3347.82 7607
3348.37 7444
3348.91 7197
3349.46 7075
3350.00 6742
3350.55 6748
3351.10 6534
3351.64 6465
3352.19 6362
3352.74 6312
3353.28 6331
3353.83 6335
3354.37 6535
3354.92 6737
3355.47 6619
3356.01 6763
3356.56 7063
3357.11 7082
3357.65 7093
3358.20 7234
3358.75 7112
3359.30 7273
3359.84 7154
3360.39 7414
3360.94 7493
3361.48 7559
3362.03 7383
3362.58 7437
3363.12 7548
3363.67 7487
3364.22 7323
3364.77 7519
3365.31 7453
3365.86 7494
3366.41 7358
3366.96 7148
3367.50 7152
3368.05 7154
3368.60 7363
3369.15 7370
3369.69 7771
3370.24 8242
3370.79 8545
3371.34 9025
3371.89 10074
3372.43 11204
3372.98 12267
3373.53 13363
3374.08 14033
3374.63 14351
3375.17 14171
3375.72 13910
3376.27 13370
3376.82 12482
3377.37 11601
3377.92 10269
3378.46 9481
3379.01 8754
3379.56 7870
3380.11 7201
3380.66 6733
3381.21 6360
3381.76 6043
3382.30 5762
3382.85 5711
3383.40 5532
3383.95 5424
3384.50 5428
3385.05 5443
3385.60 5438
3386.15 5392
3386.70 5268
3387.25 5193
3387.79 5191
3388.34 5048
3388.89 5115
3389.44 5219
3389.99 5132
3390.54 5311
3391.09 5255
3391.64 5305
3392.19 5255
3392.74 5393
3393.29 5282
3393.84 5258
3394.39 5295
3394.94 5483
3395.49 5406
3396.04 5693
3396.59 5733
3397.14 5872
3397.69 5939
3398.24 5730
3398.79 5840
3399.34 5775
3399.89 5866
3400.44 5714
3400.99 5733
3401.54 5716
3402.09 5596
3402.64 5369
3403.19 5245
3403.74 5270
3404.29 5103
3404.84 4986
3405.39 4975
3405.94 4948
3406.49 4888
3407.05 5049
3407.60 5091
3408.15 5073
3408.70 5315
3409.25 5555
3409.80 5792
3410.35 6140
3410.90 6282
3411.45 6596
3412.00 6880
3412.56 7037
3413.11 7163
3413.66 7147
3414.21 6816
3414.76 6585
3415.31 6438
3415.86 6267
3416.41 5854
3416.97 5606
3417.52 5514
3418.07 5325
3418.62 5061
3419.17 4871
3419.73 4760
3420.28 4863
3420.83 4635
3421.38 4536
3421.93 4722
3422.48 4853
3423.04 5038
3423.59 5046
3424.14 5205
3424.69 5296
3425.25 5519
3425.80 5474
3426.35 5453
3426.90 5105
3427.45 5100
3428.01 4893
3428.56 4707
3429.11 4617
3429.66 4596
3430.22 4520
3430.77 4429
3431.32 4258
3431.88 4279
3432.43 4297
3432.98 4349
3433.53 4438
3434.09 4453
3434.64 4377
3435.19 4493
3435.75 4653
3436.30 4662
3436.85 4797
3437.41 4637
3437.96 4710
3438.51 4572
3439.07 4620
3439.62 4591
3440.17 4460
3440.73 4451
3441.28 4462
3441.83 4398
3442.39 4405
3442.94 4379
3443.49 4266
3444.05 4377
3444.60 4374
3445.16 4366
3445.71 4384
3446.26 4415
3446.82 4371
3447.37 4263
3447.93 4268
3448.48 4327
3449.03 4265
3449.59 4252
3450.14 4148
3450.70 4181
3451.25 4191
3451.81 4109
3452.36 4241
3452.91 4177
3453.47 4112
3454.02 4156
3454.58 4192
3455.13 4242
3455.69 4348
3456.24 4327
3456.80 4136
3457.35 4093
3457.91 4170
3458.46 4183
3459.02 4357
3459.57 4211
3460.13 4285
3460.68 4451
3461.24 4436
3461.79 4584
3462.35 4657
3462.90 4889
3463.46 4769
3464.01 4773
3464.57 4830
3465.12 4852
3465.68 4924
3466.23 5026
3466.79 5034
3467.35 4914
3467.90 5087
3468.46 5083
3469.01 5068
3469.57 5139
3470.12 5130
3470.68 5184
3471.24 5145
3471.79 5193
3472.35 5248
3472.90 5390
3473.46 5304
3474.02 5412
3474.57 5430
3475.13 5263
3475.69 5405
3476.24 5442
3476.80 5647
3477.35 5596
3477.91 5697
3478.47 6119
3479.02 6195
3479.58 6317
3480.14 6371
3480.69 6366
3481.25 6487
3481.81 6390
3482.36 6395
3482.92 6351
3483.48 6464
3484.03 6323
3484.59 6442
3485.15 6717
3485.71 6821
3486.26 7040
3486.82 7239
3487.38 7189
3487.93 7614
3488.49 7887
3489.05 8524
3489.61 9256
3490.16 10170
3490.72 11178
3491.28 12308
3491.84 13767
3492.39 14676
3492.95 15454
3493.51 15268
3494.07 14806
3494.63 13901
3495.18 12939
3495.74 12016
3496.30 11649
3496.86 11391
3497.42 11656
3497.97 12198
3498.53 12913
3499.09 13935
3499.65 14969
3500.21 15597
3500.76 15799
3501.32 16377
3501.88 16796
3502.44 16915
3503.00 17582
3503.56 18418
3504.11 19665
3504.67 21254
3505.23 22262
3505.79 23237
3506.35 22957
3506.91 22218
3507.47 20995
3508.03 19369
3508.59 17557
3509.14 15659
3509.70 13985
3510.26 12509
3510.82 11175
3511.38 10511
3511.94 9331
3512.50 8292
3513.06 7931
3513.62 7513
3514.18 7058
3514.74 6572
3515.30 6315
3515.86 6246
3516.41 6078
3516.97 6038
3517.53 6107
3518.09 6090
3518.65 6058
3519.21 6197
3519.77 6077
3520.33 5934
3520.89 5695
3521.45 5608
3522.01 5563
3522.57 5467
3523.13 5316
3523.69 5214
3524.25 5267
3524.81 5251
3525.37 5351
3525.93 5307
3526.49 5173
3527.05 4944
3527.61 5024
3528.18 5124
3528.74 5215
3529.30 5304
3529.86 5473
3530.42 5547
3530.98 5692
3531.54 5750
3532.10 5756
3532.66 5715
3533.22 5763
3533.78 5735
3534.34 5650
3534.90 5947
3535.47 5902
3536.03 5802
3536.59 5762
3537.15 5723
3537.71 5541
3538.27 5664
3538.83 5638
3539.39 5741
3539.96 5610
3540.52 5770
3541.08 5935
3541.64 6064
3542.20 6237
3542.76 6515
3543.32 6709
3543.89 6992
3544.45 6936
3545.01 6659
3545.57 6634
3546.13 6354
3546.70 5972
3547.26 5715
3547.82 5552
3548.38 5379
3548.94 5219
3549.51 5017
3550.07 4822
3550.63 4645
3551.19 4593
3551.76 4580
3552.32 4583
3552.88 4586
3553.44 4285
3554.01 4189
3554.57 4262
3555.13 4276
3555.69 4234
3556.26 4205
3556.82 4338
3557.38 4348
3557.94 4393
3558.51 4370
3559.07 4461
3559.63 4476
3560.20 4471
3560.76 4506
3561.32 4474
3561.89 4506
3562.45 4640
3563.01 4715
3563.57 4570
3564.14 4553
3564.70 4671
3565.26 4710
3565.83 4612
3566.39 4581
3566.96 4629
3567.52 4490
3568.08 4519
3568.65 4458
3569.21 4420
3569.77 4366
3570.34 4421
3570.90 4287
3571.47 4283
3572.03 4536
3572.59 4496
3573.16 4662
3573.72 4687
3574.29 5050
3574.85 5382
3575.41 5775
3575.98 6099
3576.54 6559
3577.11 6942
3577.67 7226
3578.24 7411
3578.80 7371
3579.36 7320
3579.93 6947
3580.49 6727
3581.06 6625
3581.62 6346
3582.19 5987
3582.75 5671
3583.32 5327
3583.88 5021
3584.45 4918
3585.01 4660
3585.58 4582
3586.14 4367
3586.71 4269
3587.27 4165
3587.84 4179
3588.40 4055
3588.97 4063
3589.53 3955
3590.10 3861
3590.66 3767
3591.23 3778
3591.80 3800
3592.36 3825
3592.93 3885
3593.49 3846
3594.06 3733
3594.62 3791
3595.19 3709
3595.76 3783
3596.32 3961
3596.89 3811
3597.45 3783
3598.02 3710
3598.59 3724
3599.15 3797
3599.72 3929
3600.28 3825
3600.85 3685
3601.42 3733
3601.98 3835
3602.55 3926
3603.12 3854
3603.68 3810
3604.25 3806
3604.81 3753
3605.38 3699
3605.95 3756
3606.51 3813
3607.08 3693
3607.65 3619
3608.21 3541
3608.78 3491
3609.35 3467
3609.92 3614
3610.48 3654
3611.05 3624
3611.62 3546
3612.18 3574
3612.75 3650
3613.32 3639
3613.89 3735
3614.45 3831
3615.02 3938
3615.59 4104
3616.15 4100
3616.72 4330
3617.29 4365
3617.86 4425
3618.42 4587
3618.99 4513
3619.56 4584
3620.13 4601
3620.70 4489
3621.26 4453
3621.83 4412
3622.40 4369
3622.97 4327
3623.54 3958
3624.10 4066
3624.67 3795
3625.24 3776
3625.81 3690
3626.38 3724
3626.94 3604
3627.51 3610
3628.08 3627
3628.65 3721
3629.22 3680
3629.79 3843
3630.35 3664
3630.92 3865
3631.49 3931
3632.06 4012
3632.63 4137
3633.20 4169
3633.77 3924
3634.34 4119
3634.90 4114
3635.47 4007
3636.04 3876
3636.61 3901
3637.18 3867
3637.75 3786
3638.32 3756
3638.89 3768
3639.46 3734
3640.03 3786
3640.60 3869
3641.17 3955
3641.73 3985
3642.30 3859
3642.87 4027
3643.44 4102
3644.01 3980
3644.58 3917
3645.15 3958
3645.72 3882
3646.29 3640
3646.86 3606
3647.43 3735
3648.00 3658
3648.57 3626
3649.14 3800
3649.71 3832
3650.28 3983
3650.85 3888
3651.42 3940
3651.99 4059
3652.56 4193
3653.13 4163
3653.70 4380
3654.27 4533
3654.84 4379
3655.41 4248
3655.98 4137
3656.56 3991
3657.13 4100
3657.70 4248
3658.27 4065
3658.84 4031
3659.41 3991
3659.98 4073
3660.55 4147
3661.12 4081
3661.69 4091
3662.26 4054
3662.83 4036
3663.41 3922
3663.98 4018
3664.55 4115
3665.12 4062
3665.69 4194
3666.26 4104
3666.83 4179
3667.41 4215
3667.98 4370
3668.55 4203
3669.12 4147
3669.69 3849
3670.26 3770
3670.83 3623
3671.41 3613
3671.98 3581
3672.55 3525
3673.12 3495
3673.69 3579
3674.27 3547
3674.84 3567
3675.41 3691
3675.98 3591
3676.55 3714
3677.13 3583
3677.70 3602
3678.27 3673
3678.84 3574
3679.42 3763
3679.99 3715
3680.56 3560
3681.13 3639
3681.71 3498
3682.28 3580
3682.85 3530
3683.42 3453
3684.00 3379
3684.57 3370
3685.14 3384
3685.71 3382
3686.29 3271
3686.86 3449
3687.43 3591
3688.01 3508
3688.58 3655
3689.15 3639
3689.73 3695
3690.30 3623
3690.87 3735
3691.45 3836
3692.02 3805
3692.59 3715
3693.17 3652
3693.74 3666
3694.31 3693
3694.89 3666
3695.46 3654
3696.03 3483
3696.61 3430
3697.18 3336
3697.75 3246
3698.33 3312
3698.90 3436
3699.48 3428
3700.05 3283
3700.62 3394
3701.20 3428
3701.77 3406
3702.35 3439
3702.92 3368
3703.50 3499
3704.07 3561
3704.64 3683
3705.22 3593
3705.79 3506
3706.37 3714
3706.94 3790
3707.52 3708
3708.09 3684
3708.67 3747
3709.24 3809
3709.81 3576
3710.39 3577
3710.96 3562
3711.54 3534
3712.11 3457
3712.69 3472
3713.26 3557
3713.84 3542
3714.41 3452
3714.99 3471
3715.56 3432
3716.14 3385
3716.71 3520
3717.29 3511
3717.87 3544
3718.44 3514
3719.02 3548
3719.59 3602
3720.17 3684
3720.74 3603
3721.32 3512
3721.89 3438
3722.47 3449
3723.05 3442
3723.62 3357
3724.20 3287
3724.77 3239
3725.35 3369
3725.93 3388
3726.50 3349
3727.08 3336
3727.65 3332
3728.23 3365
3728.81 3386
3729.38 3380
3729.96 3562
3730.53 3470
3731.11 3510
3731.69 3573
3732.26 3586
3732.84 3718
3733.42 3786
3733.99 3860
3734.57 3855
3735.15 3726
3735.72 3572
3736.30 3711
3736.88 3790
3737.45 3752
3738.03 3767
3738.61 3555
3739.18 3529
3739.76 3535
3740.34 3493
3740.92 3483
3741.49 3489
3742.07 3541
3742.65 3564
3743.23 3462
3743.80 3394
3744.38 3499
3744.96 3446
3745.53 3492
3746.11 3424
3746.69 3348
3747.27 3515
3747.85 3494
3748.42 3455
3749.00 3425
3749.58 3396
3750.16 3471
3750.73 3412
3751.31 3378
3751.89 3345
3752.47 3357
3753.05 3508
3753.62 3378
3754.20 3421
3754.78 3292
3755.36 3415
3755.94 3345
3756.52 3243
3757.09 3381
3757.67 3532
3758.25 3532
3758.83 3494
3759.41 3461
3759.99 3429
3760.57 3606
3761.14 3701
3761.72 3599
3762.30 3668
3762.88 3714
3763.46 3699
3764.04 3658
3764.62 3500
3765.20 3729
3765.77 3694
3766.35 3578
3766.93 3658
3767.51 3742
3768.09 3689
3768.67 3563
3769.25 3759
3769.83 3787
3770.41 3773
3770.99 3840
3771.57 3826
3772.15 3900
3772.73 3903
3773.31 4075
3773.89 4025
3774.47 3869
3775.05 3950
3775.63 3981
3776.21 3923
3776.79 3775
3777.37 3931
3777.95 3923
3778.53 3863
3779.11 3902
3779.69 3879
3780.27 3749
3780.85 3890
3781.43 3763
3782.01 3929
3782.59 3862
3783.17 3839
3783.75 3846
3784.33 3886
3784.91 3855
3785.49 3760
3786.07 3787
3786.65 3880
3787.23 3906
3787.81 3994
3788.39 3995
3788.97 3991
3789.55 4051
3790.14 3922
3790.72 3976
3791.30 4144
3791.88 4096
3792.46 4146
3793.04 4260
3793.62 4269
3794.20 4314
3794.78 4500
3795.37 4519
3795.95 4670
3796.53 4694
3797.11 4463
3797.69 4496
3798.27 4631
3798.85 4787
3799.44 4722
3800.02 4893
3800.60 5126
3801.18 5250
3801.76 5297
3802.34 5546
3802.93 5728
3803.51 5758
3804.09 5577
3804.67 5574
3805.25 5490
3805.84 5424
3806.42 5293
3807.00 5370
3807.58 5379
3808.17 5584
3808.75 5989
3809.33 5971
3809.91 5760
3810.50 5874
3811.08 5938
3811.66 5910
3812.24 5797
3812.83 5897
3813.41 6040
3813.99 6343
3814.57 6747
3815.16 6931
3815.74 7261
3816.32 7457
3816.91 7349
3817.49 7019
3818.07 6556
3818.65 6125
3819.24 5789
3819.82 5307
3820.40 4792
3820.99 4717
3821.57 4408
3822.15 4360
3822.74 4349
3823.32 4238
3823.90 4314
3824.49 4225
3825.07 4287
3825.66 4282
3826.24 4236
3826.82 4121
3827.41 4071
3827.99 4046
3828.57 4102
3829.16 4101
3829.74 3972
3830.33 3924
3830.91 3864
3831.49 4148
3832.08 4089
3832.66 3989
3833.25 4021
3833.83 4100
3834.42 4241
3835.00 4070
3835.58 4228
3836.17 4167
3836.75 4109
3837.34 4109
3837.92 3978
3838.51 3919
3839.09 3759
3839.68 3708
3840.26 3717
3840.85 3557
3841.43 3644
3842.02 3592
3842.60 3688
3843.19 3684
3843.77 3778
3844.36 3637
3844.94 3686
3845.53 3814
3846.11 3710
3846.70 3663
3847.28 3687
3847.87 3817
3848.45 3903
3849.04 3885
3849.62 3826
3850.21 3904
3850.79 3870
3851.38 3763
3851.97 3747
3852.55 3759
3853.14 3896
3853.72 3760
3854.31 3753
3854.89 3744
3855.48 3733
3856.07 3659
3856.65 3684
3857.24 3675
3857.82 3601
3858.41 3635
3859.00 3654
3859.58 3744
3860.17 3876
3860.76 3814
3861.34 3927
3861.93 4030
3862.51 3964
3863.10 3976
3863.69 3922
3864.27 4102
3864.86 3967
3865.45 3858
3866.03 3825
3866.62 3816
3867.21 3881
3867.79 3743
3868.38 3833
3868.97 3829
3869.55 3710
3870.14 3699
3870.73 3708
3871.32 3684
3871.90 3661
3872.49 3670
3873.08 3665
3873.67 3754
3874.25 3667
3874.84 3775
3875.43 3820
3876.01 3924
3876.60 3740
3877.19 3799
3877.78 3663
3878.36 3552
3878.95 3611
3879.54 3476
3880.13 3489
3880.72 3588
3881.30 3524
3881.89 3493
3882.48 3362
3883.07 3401
3883.66 3429
3884.24 3479
3884.83 3426
3885.42 3385
3886.01 3623
3886.60 3677
3887.18 3647
3887.77 3712
3888.36 3795
3888.95 3988
3889.54 4055
3890.13 4180
3890.72 4199
3891.30 4197
3891.89 4279
3892.48 4150
3893.07 4063
3893.66 3996
3894.25 3896
3894.84 3829
3895.43 3731
3896.02 3702
3896.60 3676
3897.19 3617
3897.78 3565
3898.37 3640
3898.96 3631
3899.55 3603
3900.14 3555
3900.73 3613
3901.32 3668
3901.91 3581
3902.50 3583
3903.09 3570
3903.68 3559
3904.27 3495
3904.86 3489
3905.44 3519
3906.03 3458
3906.62 3555
3907.21 3609
3907.80 3578
3908.39 3631
3908.98 3674
3909.57 3629
3910.16 3533
3910.75 3583
3911.34 3660
3911.93 3453
3912.52 3386
3913.11 3428
3913.71 3352
3914.30 3273
3914.89 3315
3915.48 3272
3916.07 3212
3916.66 3300
3917.25 3202
3917.84 3262
3918.43 3172
3919.02 3230
3919.61 3240
3920.20 3241
3920.79 3292
3921.38 3277
3921.97 3363
3922.57 3359
3923.16 3287
3923.75 3262
3924.34 3300
3924.93 3227
3925.52 3198
3926.11 3282
3926.70 3278
3927.29 3348
3927.89 3328
3928.48 3278
3929.07 3229
3929.66 3313
3930.25 3113
3930.84 3134
3931.44 3166
3932.03 3119
3932.62 3152
3933.21 3222
3933.80 3115
3934.39 3084
3934.99 3121
3935.58 3105
3936.17 3105
3936.76 3113
3937.35 3091
3937.95 3209
3938.54 3389
3939.13 3297
3939.72 3345
3940.32 3285
3940.91 3396
3941.50 3437
3942.09 3394
3942.69 3503
3943.28 3619
3943.87 3435
3944.46 3472
3945.06 3522
3945.65 3474
3946.24 3490
3946.83 3281
3947.43 3357
3948.02 3354
3948.61 3291
3949.21 3308
3949.80 3225
3950.39 3244
3950.98 3272
3951.58 3213
3952.17 3333
3952.76 3437
3953.36 3340
3953.95 3258
3954.54 3378
3955.14 3428
3955.73 3292
3956.32 3303
3956.92 3477
3957.51 3454
3958.11 3637
3958.70 3793
3959.29 3825
3959.89 3905
3960.48 3887
3961.07 3790
3961.67 3729
3962.26 3556
3962.86 3590
3963.45 3575
3964.04 3474
3964.64 3540
3965.23 3499
3965.83 3504
3966.42 3611
3967.02 3602
3967.61 3651
3968.20 3610
3968.80 3530
3969.39 3540
3969.99 3471
3970.58 3496
3971.18 3517
3971.77 3455
3972.37 3337
3972.96 3383
3973.56 3452
3974.15 3385
3974.75 3306
3975.34 3338
3975.94 3455
3976.53 3556
3977.13 3627
3977.72 3610
3978.32 3673
3978.91 3661
3979.51 3805
3980.10 3726
3980.70 3612
3981.29 3552
3981.89 3440
3982.48 3536
3983.08 3482
3983.68 3537
3984.27 3435
3984.87 3570
3985.46 3485
3986.06 3496
3986.65 3644
3987.25 3700
3987.85 3729
3988.44 3595
3989.04 3655
3989.63 3575
3990.23 3686
3990.83 3607
3991.42 3628
3992.02 3709
3992.61 3707
3993.21 3924
3993.81 3857
3994.40 3889
3995.00 4020
3995.60 4036
3996.19 3950
3996.79 4084
3997.39 4107
3997.98 4057
3998.58 4056
3999.18 4039
3999.77 3990
4000.37 4048
4000.97 3907
4001.56 3852
4002.16 3906
4002.76 3826
4003.35 3647
4003.95 3596
4004.55 3613
4005.15 3624
4005.74 3585
4006.34 3512
4006.94 3498
4007.53 3434
4008.13 3498
4008.73 3565
4009.33 3393
4009.92 3278
4010.52 3284
4011.12 3329
4011.72 3357
4012.32 3339
4012.91 3282
4013.51 3255
4014.11 3310
4014.71 3288
4015.30 3326
4015.90 3281
4016.50 3327
4017.10 3279
4017.70 3307
4018.29 3458
4018.89 3477
4019.49 3443
4020.09 3481
4020.69 3433
4021.29 3341
4021.88 3355
4022.48 3408
4023.08 3462
4023.68 3413
4024.28 3526
4024.88 3617
4025.48 3638
4026.07 3684
4026.67 3812
4027.27 3850
4027.87 4032
4028.47 4293
4029.07 4287
4029.67 4261
4030.27 4023
4030.87 4094
4031.47 4028
4032.06 3920
4032.66 3758
4033.26 3616
4033.86 3595
4034.46 3457
4035.06 3374
4035.66 3414
4036.26 3349
4036.86 3250
4037.46 3244
4038.06 3265
4038.66 3161
4039.26 3150
4039.86 3112
4040.46 3167
4041.06 3111
4041.66 3124
4042.26 3107
4042.86 3059
4043.46 3058
4044.06 3080
4044.66 3022
4045.26 2999
4045.86 2990
4046.46 3063
4047.06 2968
4047.66 2931
4048.26 3005
4048.86 3000
4049.46 3030
4050.06 3056
4050.66 3189
4051.26 3170
4051.86 3194
4052.46 3163
4053.06 3091
4053.66 3178
4054.27 3135
4054.87 3084
4055.47 3097
4056.07 3119
4056.67 3147
4057.27 3171
4057.87 3170
4058.47 3071
4059.07 3217
4059.67 3196
4060.28 3117
4060.88 3020
4061.48 2981
4062.08 2989
4062.68 3025
4063.28 3114
4063.88 3095
4064.49 3184
4065.09 3178
4065.69 3279
4066.29 3256
4066.89 3284
4067.49 3305
4068.10 3250
4068.70 3245
4069.30 3242
4069.90 3278
4070.50 3097
4071.11 3069
4071.71 3037
4072.31 3054
4072.91 3034
4073.52 2997
4074.12 3029
4074.72 3064
4075.32 3182
4075.92 3089
4076.53 2988
4077.13 2939
4077.73 3027
4078.34 3137
4078.94 3046
4079.54 2930
4080.14 2958
4080.75 2987
4081.35 3067
4081.95 2908
4082.55 2955
4083.16 3058
4083.76 2890
4084.36 2965
4084.97 2920
4085.57 2861
4086.17 2845
4086.78 2919
4087.38 2882
4087.98 2958
4088.59 3018
4089.19 2987
4089.79 3027
4090.40 2985
4091.00 2956
4091.60 2948
4092.21 2885
4092.81 2911
4093.41 2965
4094.02 3032
4094.62 2953
4095.23 2923
4095.83 2990
4096.43 3117
4097.04 3124
4097.64 3000
4098.25 3072
4098.85 3061
4099.45 3120
4100.06 2946
4100.66 3025
4101.27 3015
4101.87 2958
4102.48 3028
4103.08 3084
4103.68 3047
4104.29 3054
4104.89 3033
4105.50 3095
4106.10 3027
4106.71 3067
4107.31 3109
4107.92 3023
4108.52 3050
4109.13 3070
4109.73 3110
4110.34 2990
4110.94 3002
4111.55 2952
4112.15 2907
4112.76 2935
4113.36 2997
4113.97 3069
4114.57 3062
4115.18 2973
4115.78 3070
4116.39 3087
4116.99 3056
4117.60 3013
4118.21 2952
4118.81 3014
4119.42 3060
4120.02 3090
4120.63 3020
4121.23 3085
4121.84 3038
4122.45 3019
4123.05 3011
4123.66 3034
4124.26 3044
4124.87 2921
4125.48 2964
4126.08 3028
4126.69 2911
4127.29 2911
4127.90 3013
4128.51 3028
4129.11 2985
4129.72 2929
4130.33 3069
4130.93 3022
4131.54 2973
4132.15 3061
4132.75 2923
4133.36 3009
4133.97 3013
4134.57 2996
4135.18 3108
4135.79 3177
4136.39 3114
4137.00 3095
4137.61 3021
4138.21 3126
4138.82 3090
4139.43 3145
4140.04 3077
4140.64 3083
4141.25 3030
4141.86 3199
4142.46 3176
4143.07 3215
4143.68 3283
4144.29 3227
4144.89 3304
4145.50 3286
4146.11 3134
4146.72 3129
4147.32 3094
4147.93 3071
4148.54 3018
4149.15 2953
4149.76 2999
4150.36 2908
4150.97 2868
4151.58 2845
4152.19 2879
4152.80 2873
4153.40 2931
4154.01 2983
4154.62 2862
4155.23 2841
4155.84 2910
4156.45 2908
4157.05 2888
4157.66 2999
4158.27 2885
4158.88 2895
4159.49 2910
4160.10 2901
4160.71 2903
4161.31 2821
4161.92 2995
4162.53 2988
4163.14 2931
4163.75 3060
4164.36 3098
4164.97 3106
4165.58 3074
4166.19 3048
4166.79 3206
4167.40 3175
4168.01 3088
4168.62 3028
4169.23 2999
4169.84 3114
4170.45 3122
4171.06 3021
4171.67 3084
4172.28 3138
4172.89 3192
4173.50 3184
4174.11 3278
4174.72 3264
4175.33 3468
4175.94 3483
4176.55 3669
4177.16 3573
4177.77 3460
4178.38 3432
4178.99 3435
4179.60 3305
4180.21 3309
4180.82 3253
4181.43 3280
4182.04 3172
4182.65 3184
4183.26 3122
4183.87 3122
4184.48 3208
4185.09 3122
4185.70 3163
4186.31 3250
4186.92 3045
4187.53 3073
4188.14 3187
4188.75 3298
4189.36 3191
4189.97 3208
4190.58 3194
4191.20 3274
4191.81 3252
4192.42 3361
4193.03 3519
4193.64 3621
4194.25 3609
4194.86 3706
4195.47 3800
4196.08 3785
4196.70 3808
4197.31 3638
4197.92 3725
4198.53 3687
4199.14 3459
4199.75 3373
4200.36 3311
4200.98 3300
4201.59 3258
4202.20 3239
4202.81 3305
4203.42 3182
4204.03 3255
4204.65 3214
4205.26 3127
4205.87 3191
4206.48 3044
4207.09 3138
4207.71 3129
4208.32 3074
4208.93 3089
4209.54 3018
4210.16 3061
4210.77 3106
4211.38 3117
4211.99 3113
4212.60 3120
4213.22 3052
4213.83 3225
4214.44 3199
4215.05 3201
4215.67 3237
4216.28 3324
4216.89 3318
4217.51 3478
4218.12 3655
4218.73 3569
4219.34 3692
4219.96 3801
4220.57 3761
4221.18 3829
4221.80 3959
4222.41 3982
4223.02 3851
4223.64 3710
4224.25 3704
4224.86 3745
4225.48 3721
4226.09 3782
4226.70 3887
4227.32 4112
4227.93 4134
4228.54 4166
4229.16 4296
4229.77 4327
4230.39 4319
4231.00 4117
4231.61 4113
4232.23 4072
4232.84 3960
4233.45 3802
4234.07 3933
4234.68 3999
4235.30 3813
4235.91 4028
4236.53 3899
4237.14 3930
4237.75 3853
4238.37 3791
4238.98 3756
4239.60 3656
4240.21 3576
4240.83 3453
4241.44 3403
4242.05 3452
4242.67 3328
4243.28 3357
4243.90 3261
4244.51 3229
4245.13 3293
4245.74 3350
4246.36 3475
4246.97 3556
4247.59 3538
4248.20 3709
4248.82 3682
4249.43 3582
4250.05 3685
4250.66 3581
4251.28 3439
4251.89 3351
4252.51 3190
4253.13 3299
4253.74 3291
4254.36 3289
4254.97 3345
4255.59 3302
4256.20 3340
4256.82 3479
4257.43 3411
4258.05 3349
4258.67 3589
4259.28 3626
4259.90 3572
4260.51 3517
4261.13 3638
4261.75 3421
4262.36 3363
4262.98 3392
4263.59 3517
4264.21 3488
4264.83 3591
4265.44 3624
4266.06 3767
4266.67 3803
4267.29 3807
4267.91 3646
4268.52 3742
4269.14 3789
4269.76 3846
4270.37 3662
4270.99 3654
4271.61 3723
4272.22 3725
4272.84 3727
4273.46 3777
4274.07 3701
4274.69 3735
4275.31 3926
4275.93 4095
4276.54 4286
4277.16 4430
4277.78 4770
4278.39 5078
4279.01 5084
4279.63 4829
4280.25 4650
4280.86 4455
4281.48 4039
4282.10 3819
4282.72 3625
4283.33 3618
4283.95 3421
4284.57 3245
4285.19 3286
4285.80 3405
4286.42 3541
4287.04 3505
4287.66 3521
4288.28 3433
4288.89 3445
4289.51 3489
4290.13 3495
4290.75 3613
4291.37 3683
4291.98 3663
4292.60 3687
4293.22 3754
4293.84 3711
4294.46 3636
4295.08 3636
4295.69 3696
4296.31 3697
4296.93 3561
4297.55 3601
4298.17 3624
4298.79 3604
4299.41 3505
4300.03 3558
4300.64 3489
4301.26 3395
4301.88 3389
4302.50 3234
4303.12 3253
4303.74 3310
4304.36 3331
4304.98 3337
4305.60 3323
4306.22 3414
4306.83 3422
4307.45 3301
4308.07 3248
4308.69 3424
4309.31 3351
4309.93 3316
4310.55 3347
4311.17 3457
4311.79 3395
4312.41 3398
4313.03 3476
4313.65 3349
4314.27 3355
4314.89 3439
4315.51 3358
4316.13 3368
4316.75 3357
4317.37 3323
4317.99 3336
4318.61 3289
4319.23 3274
4319.85 3248
4320.47 3240
4321.09 3396
4321.71 3353
4322.33 3383
4322.95 3360
4323.57 3370
4324.19 3382
4324.81 3491
4325.43 3606
4326.05 3612
4326.67 3687
4327.30 3727
4327.92 3797
4328.54 3764
4329.16 3670
4329.78 3655
4330.40 3726
4331.02 3733
4331.64 3743
4332.26 3719
4332.88 3731
4333.51 3781
4334.13 3761
4334.75 3907
4335.37 3994
4335.99 4013
4336.61 4040
4337.23 4272
4337.86 4411
4338.48 4600
4339.10 4726
4339.72 4676
4340.34 4634
4340.96 4640
4341.59 4611
4342.21 4715
4342.83 4662
4343.45 4788
4344.07 4947
4344.69 5368
4345.32 6083
4345.94 6796
4346.56 7238
4347.18 8083
4347.81 8767
4348.43 8781
4349.05 8403
4349.67 7690
4350.29 7110
4350.92 6209
4351.54 5561
4352.16 5200
4352.78 4718
4353.41 4390
4354.03 4163
4354.65 4258
4355.28 4185
4355.90 4167
4356.52 4039
4357.14 4143
4357.77 4058
4358.39 4107
4359.01 4068
4359.64 4102
4360.26 4171
4360.88 4168
4361.50 4160
4362.13 4327
4362.75 4239
4363.37 4239
4364.00 4121
4364.62 4055
4365.25 4144
4365.87 4246
4366.49 4385
4367.12 4283
4367.74 4127
4368.36 3942
4368.99 3953
4369.61 3822
4370.23 3747
4370.86 3574
4371.48 3515
4372.11 3563
4372.73 3473
4373.35 3428
4373.98 3483
4374.60 3424
4375.23 3352
4375.85 3423
4376.47 3484
4377.10 3554
4377.72 3558
4378.35 3724
4378.97 3790
4379.60 3707
4380.22 3716
4380.85 3736
4381.47 3754
4382.10 3711
4382.72 3719
4383.34 3693
4383.97 3644
4384.59 3747
4385.22 3825
4385.84 3784
4386.47 3734
4387.09 3696
4387.72 3551
4388.34 3627
4388.97 3468
4389.59 3454
4390.22 3497
4390.85 3273
4391.47 3271
4392.10 3265
4392.72 3291
4393.35 3266
4393.97 3317
4394.60 3300
4395.22 3221
4395.85 3152
4396.47 3250
4397.10 3269
4397.73 3285
4398.35 3286
4398.98 3370
4399.60 3387
4400.23 3476
4400.86 3484
4401.48 3305
4402.11 3358
4402.73 3332
4403.36 3380
4403.99 3473
4404.61 3397
4405.24 3354
4405.87 3238
4406.49 3243
4407.12 3282
4407.74 3130
4408.37 3130
4409.00 3244
4409.62 3223
4410.25 3192
4410.88 3230
4411.50 3272
4412.13 3248
4412.76 3370
4413.38 3312
4414.01 3136
4414.64 3228
4415.27 3118
4415.89 3300
4416.52 3299
4417.15 3214
4417.77 3312
4418.40 3305
4419.03 3156
4419.66 3209
4420.28 3234
4420.91 3283
4421.54 3255
4422.17 3215
4422.79 3272
4423.42 3152
4424.05 3134
4424.68 3031
4425.30 3098
4425.93 3122
4426.56 3100
4427.19 3038
4427.82 2958
4428.44 3008
4429.07 2979
4429.70 2950
4430.33 3066
4430.96 3050
4431.58 3037
4432.21 2985
4432.84 3007
4433.47 3085
4434.10 3165
4434.73 3041
4435.35 3108
4435.98 3119
4436.61 3126
4437.24 3086
4437.87 3143
4438.50 3201
4439.13 3222
4439.75 3175
4440.38 3195
4441.01 3116
4441.64 3155
4442.27 3130
4442.90 3065
4443.53 3043
4444.16 3085
4444.79 3106
4445.42 3222
4446.04 3257
4446.67 3222
4447.30 3297
4447.93 3457
4448.56 3463
4449.19 3442
4449.82 3477
4450.45 3413
4451.08 3372
4451.71 3381
4452.34 3289
4452.97 3225
4453.60 3278
4454.23 3135
4454.86 3102
4455.49 3102
4456.12 3116
4456.75 3115
4457.38 3129
4458.01 3104
4458.64 3147
4459.27 3074
4459.90 3041
4460.53 3094
4461.16 2985
4461.79 2945
4462.42 2918
4463.05 2955
4463.68 2963
4464.31 3007
4464.94 2883
4465.57 2898
4466.20 2903
4466.83 2925
4467.46 2876
4468.09 2919
4468.73 2915
4469.36 2927
4469.99 2922
4470.62 3003
4471.25 2964
4471.88 2987
4472.51 2897
4473.14 2834
4473.77 2847
4474.40 2827
4475.04 2865
4475.67 2847
4476.30 2834
4476.93 2844
4477.56 2916
4478.19 3013
4478.82 2949
4479.46 2942
4480.09 2929
4480.72 3004
4481.35 2993
4481.98 2822
4482.61 2983
4483.25 3085
4483.88 3014
4484.51 3054
4485.14 3053
4485.77 3101
4486.41 2987
4487.04 2955
4487.67 3036
4488.30 3059
4488.93 2971
4489.57 3030
4490.20 3013
4490.83 3013
4491.46 3099
4492.10 3040
4492.73 3050
4493.36 3047
4493.99 3011
4494.63 3168
4495.26 3081
4495.89 3003
4496.52 3092
4497.16 3179
4497.79 3322
4498.42 3214
4499.06 3210
4499.69 3228
4500.32 3266
4500.96 3189
4501.59 3222
4502.22 3385
4502.86 3540
4503.49 3595
4504.12 3555
4504.75 3314
4505.39 3303
4506.02 3246
4506.66 3146
4507.29 3198
4507.92 3134
4508.56 3050
4509.19 3050
4509.82 2952
4510.46 3078
4511.09 3048
4511.72 3000
4512.36 3113
4512.99 2985
4513.63 3042
4514.26 3036
4514.89 2994
4515.53 3016
4516.16 2983
4516.80 2818
4517.43 2850
4518.07 2860
4518.70 2886
4519.33 3023
4519.97 3003
4520.60 2983
4521.24 3028
4521.87 3041
4522.51 3053
4523.14 3028
4523.78 3052
4524.41 3119
4525.05 3042
4525.68 3064
4526.32 3165
4526.95 3086
4527.59 3115
4528.22 3131
4528.86 3247
4529.49 3297
4530.13 3383
4530.76 3629
4531.40 3667
4532.03 3656
4532.67 3725
4533.30 3737
4533.94 3719
4534.57 3791
4535.21 3618
4535.84 3379
4536.48 3216
4537.11 3235
4537.75 3176
4538.39 3051
4539.02 2961
4539.66 3052
4540.29 3005
4540.93 3044
4541.57 2906
4542.20 2898
4542.84 2922
4543.47 3006
4544.11 2943
4544.75 3027
4545.38 3015
4546.02 3068
4546.65 2964
4547.29 3053
4547.93 3070
4548.56 3029
4549.20 2949
4549.84 3045
4550.47 2994
4551.11 2918
4551.75 2955
4552.38 3017
4553.02 3058
4553.66 3042
4554.29 3000
4554.93 3015
4555.57 3083
4556.20 3048
4556.84 2936
4557.48 2983
4558.11 3025
4558.75 3078
4559.39 2988
4560.03 2981
4560.66 3090
4561.30 3072
4561.94 2937
4562.58 3039
4563.21 2916
4563.85 3013
4564.49 3095
4565.13 3148
4565.76 3206
4566.40 3217
4567.04 3201
4567.68 3212
4568.31 3227
4568.95 3313
4569.59 3321
4570.23 3380
4570.87 3461
4571.50 3487
4572.14 3518
4572.78 3524
4573.42 3510
4574.06 3501
4574.69 3523
4575.33 3563
4575.97 3494
4576.61 3578
4577.25 3441
4577.89 3461
4578.53 3418
4579.16 3351
4579.80 3218
4580.44 3212
4581.08 3140
4581.72 3169
4582.36 3124
4583.00 3193
4583.63 3284
4584.27 3187
4584.91 3233
4585.55 3099
4586.19 3108
4586.83 3127
4587.47 3083
4588.11 3025
4588.75 2965
4589.39 3005
4590.03 2921
4590.67 3060
4591.30 3104
4591.94 3101
4592.58 3151
4593.22 3205
4593.86 3191
4594.50 3137
4595.14 3191
4595.78 3062
4596.42 3160
4597.06 2957
4597.70 2915
4598.34 2924
4598.98 2917
4599.62 3002
4600.26 2980
4600.90 2943
4601.54 2948
4602.18 3137
4602.82 3139
4603.46 3098
4604.10 3116
4604.74 3103
4605.38 3128
4606.02 3096
4606.66 3055
4607.30 3101
4607.94 3043
4608.59 3024
4609.23 3047
4609.87 3026
4610.51 2968
4611.15 2935
4611.79 2979
4612.43 3057
4613.07 2970
4613.71 2967
4614.35 2950
4614.99 3067
4615.64 3042
4616.28 2982
4616.92 3080
4617.56 3063
4618.20 3135
4618.84 3012
4619.48 2944
4620.12 2870
4620.77 2962
4621.41 2919
4622.05 2931
4622.69 2871
4623.33 3010
4623.97 2980
4624.62 2938
4625.26 2842
4625.90 2810
4626.54 2901
4627.18 2819
4627.82 2843
4628.47 2903
4629.11 2906
4629.75 2914
4630.39 3048
4631.03 3026
4631.68 3108
4632.32 3291
4632.96 3542
4633.60 3493
4634.25 3711
4634.89 3786
4635.53 3600
4636.17 3611
4636.82 3577
4637.46 3539
4638.10 3463
4638.74 3257
4639.39 3124
4640.03 3088
4640.67 2977
4641.32 2921
4641.96 2929
4642.60 2890
4643.24 2861
4643.89 2898
4644.53 2916
4645.17 2863
4645.82 2928
4646.46 2924
4647.10 2849
4647.75 2959
4648.39 2904
4649.03 2897
4649.68 2965
4650.32 2867
4650.96 2865
4651.61 2987
4652.25 3009
4652.89 2903
4653.54 2826
4654.18 2879
4654.83 2876
4655.47 2894
4656.11 2815
4656.76 2814
4657.40 2756
4658.05 2833
4658.69 2790
4659.33 2825
4659.98 2910
4660.62 2868
4661.27 2896
4661.91 2828
4662.56 2959
4663.20 2895
4663.84 2899
4664.49 2894
4665.13 2863
4665.78 2832
4666.42 2830
4667.07 2939
4667.71 2817
4668.36 2746
4669.00 2827
4669.65 2771
4670.29 2773
4670.94 2706
4671.58 2759
4672.23 2868
4672.87 2897
4673.52 2812
4674.16 2795
4674.81 2844
4675.45 2894
4676.10 2937
4676.74 2895
4677.39 2833
4678.03 2972
4678.68 2950
4679.32 2910
4679.97 2910
4680.62 3016
4681.26 2889
4681.91 2885
4682.55 2875
4683.20 2915
4683.84 2902
4684.49 2934
4685.14 2877
4685.78 2824
4686.43 2883
4687.07 2905
4687.72 2996
4688.37 2943
4689.01 2894
4689.66 2898
4690.30 3005
4690.95 2911
4691.60 2787
4692.24 3008
4692.89 2936
4693.54 2950
4694.18 3074
4694.83 3036
4695.48 3147
4696.12 3155
4696.77 3139
4697.42 3142
4698.06 3237
4698.71 3208
4699.36 3307
4700.00 3487
4700.65 3407
4701.30 3529
4701.94 3624
4702.59 3469
4703.24 3310
4703.89 3187
4704.53 3203
4705.18 3049
4705.83 3073
4706.48 3036
4707.12 2999
4707.77 2958
4708.42 2839
4709.07 2993
4709.71 3089
4710.36 3144
4711.01 3046
4711.66 3037
4712.30 3114
4712.95 3077
4713.60 3010
4714.25 2947
4714.90 2943
4715.54 3046
4716.19 2989
4716.84 2898
4717.49 2949
4718.14 3039
4718.78 3052
4719.43 3014
4720.08 3067
4720.73 3176
4721.38 3138
4722.03 3106
4722.67 3278
4723.32 3239
4723.97 3195
4724.62 3180
4725.27 3316
4725.92 3497
4726.57 3545
4727.22 3629
4727.86 3766
4728.51 3722
4729.16 3882
4729.81 3837
4730.46 3682
4731.11 3607
4731.76 3594
4732.41 3373
4733.06 3260
4733.71 3215
4734.36 3133
4735.00 3124
4735.65 3045
4736.30 3069
4736.95 3125
4737.60 3036
4738.25 3047
4738.90 3108
4739.55 3064
4740.20 2947
4740.85 3076
4741.50 3130
4742.15 3123
4742.80 3049
4743.45 2989
4744.10 2985
4744.75 3059
4745.40 3118
4746.05 3082
4746.70 3129
4747.35 3239
4748.00 3168
4748.65 3244
4749.30 3296
4749.95 3266
4750.60 3347
4751.25 3343
4751.90 3477
4752.55 3475
4753.20 3457
4753.85 3323
4754.51 3392
4755.16 3385
4755.81 3205
4756.46 3114
4757.11 3171
4757.76 3034
4758.41 2936
4759.06 3020
4759.71 3036
4760.36 3038
4761.01 3016
4761.67 3000
4762.32 3057
4762.97 2936
4763.62 2987
4764.27 2924
4764.92 3001
4765.57 2993
4766.22 3028
4766.88 3035
4767.53 2868
4768.18 2858
4768.83 2800
4769.48 2804
4770.13 2962
4770.79 2815
4771.44 2704
4772.09 2769
4772.74 2827
4773.39 2772
4774.05 2719
4774.70 2801
4775.35 2797
4776.00 2801
4776.65 2749
4777.31 2714
4777.96 2799
4778.61 2730
4779.26 2779
4779.92 2875
4780.57 2862
4781.22 2939
4781.87 2899
4782.53 2878
4783.18 2832
4783.83 2846
4784.48 2896
4785.14 2811
4785.79 2866
4786.44 2910
4787.10 2844
4787.75 2824
4788.40 2728
4789.05 2862
4789.71 2997
4790.36 2781
4791.01 2844
4791.67 2880
4792.32 2936
4792.97 3037
4793.63 3006
4794.28 2910
4794.93 2907
4795.59 2842
4796.24 2814
4796.89 2952
4797.55 2897
4798.20 2910
4798.86 2882
4799.51 2805
4800.16 2797
4800.82 2860
4801.47 2897
4802.12 2862
4802.78 2885
4803.43 2862
4804.09 2919
4804.74 2922
4805.39 2909
4806.05 2953
4806.70 2862
4807.36 2926
4808.01 2858
4808.67 2830
4809.32 2921
4809.98 3015
4810.63 2998
4811.28 3024
4811.94 3013
4812.59 2982
4813.25 2949
4813.90 3070
4814.56 3161
4815.21 3134
4815.87 3183
4816.52 3069
4817.18 3138
4817.83 3298
4818.49 3245
4819.14 3235
4819.80 3220
4820.45 3229
4821.11 3290
4821.76 3272
4822.42 3423
4823.07 3333
4823.73 3349
4824.38 3273
4825.04 3344
4825.70 3402
4826.35 3439
4827.01 3368
4827.66 3331
4828.32 3435
4828.97 3467
4829.63 3570
4830.29 3658
4830.94 3572
4831.60 3594
4832.25 3612
4832.91 3687
4833.57 3767
4834.22 3802
4834.88 3883
4835.53 3939
4836.19 3955
4836.85 3988
4837.50 4233
4838.16 4266
4838.82 4120
4839.47 4191
4840.13 4125
4840.79 4157
4841.44 4222
4842.10 4238
4842.76 4257
4843.41 4214
4844.07 4198
4844.73 4451
4845.38 4388
4846.04 4379
4846.70 4367
4847.35 4472
4848.01 4682
4848.67 4919
4849.32 4987
4849.98 5363
4850.64 5730
4851.30 6036
4851.95 6299
4852.61 6233
4853.27 6081
4853.93 5852
4854.58 5559
4855.24 5341
4855.90 5104
4856.56 4881
4857.21 5007
4857.87 5411
4858.53 5399
4859.19 5454
4859.84 5510
4860.50 5502
4861.16 5525
4861.82 5384
4862.48 5236
4863.13 5223
4863.79 5106
4864.45 5021
4865.11 5060
4865.77 5187
4866.43 5158
4867.08 5193
4867.74 5251
4868.40 5097
4869.06 5159
4869.72 5034
4870.38 4976
4871.03 4981
4871.69 4782
4872.35 4805
4873.01 4871
4873.67 4755
4874.33 4627
4874.99 4643
4875.65 4582
4876.31 4516
4876.96 4392
4877.62 4530
4878.28 4482
4878.94 4358
4879.60 4406
4880.26 4340
4880.92 4395
4881.58 4394
4882.24 4359
4882.90 4315
4883.56 4177
4884.22 4080
4884.88 3975
4885.54 3985
4886.19 4029
4886.85 4072
4887.51 4039
4888.17 3968
4888.83 4092
4889.49 4178
4890.15 4146
4890.81 4254
4891.47 4324
4892.13 4364
4892.79 4654
4893.45 4707
4894.11 4682
4894.77 4765
4895.43 4665
4896.09 4803
4896.76 4509
4897.42 4373
4898.08 4287
4898.74 4382
4899.40 4494
4900.06 4519
4900.72 4683
4901.38 4788
4902.04 4609
4902.70 4782
4903.36 4598
4904.02 4350
4904.68 4210
4905.34 4267
4906.00 4246
4906.67 4078
4907.33 3968
4907.99 3863
4908.65 3908
4909.31 3770
4909.97 3767
4910.63 3878
4911.29 3690
4911.96 3771
4912.62 3853
4913.28 3757
4913.94 3759
4914.60 3747
4915.26 3691
4915.92 3698
4916.59 3687
4917.25 3499
4917.91 3394
4918.57 3479
4919.23 3520
4919.90 3540
4920.56 3517
4921.22 3496
4921.88 3566
4922.54 3460
4923.21 3517
4923.87 3472
4924.53 3436
4925.19 3424
4925.85 3305
4926.52 3273
4927.18 3288
4927.84 3191
4928.50 3251
4929.17 3269
4929.83 3205
4930.49 3278
4931.15 3200
4931.82 3241
4932.48 3184
4933.14 3252
4933.81 3281
4934.47 3245
4935.13 3240
4935.79 3241
4936.46 3268
4937.12 3327
4937.78 3230
4938.45 3229
4939.11 3182
4939.77 3176
4940.44 3183
4941.10 3145
4941.76 3089
4942.43 3163
4943.09 3238
4943.75 3051
4944.42 3058
4945.08 3111
4945.74 3094
4946.41 3016
4947.07 3052
4947.74 3001
4948.40 2958
4949.06 3067
4949.73 3024
4950.39 3060
4951.05 3068
4951.72 3031
4952.38 3099
4953.05 2991
4953.71 3068
4954.38 3140
4955.04 3157
4955.70 3225
4956.37 3226
4957.03 3277
4957.70 3349
4958.36 3269
4959.03 3402
4959.69 3501
4960.36 3445
4961.02 3391
4961.68 3363
4962.35 3298
4963.01 3208
4963.68 3286
4964.34 3417
4965.01 3588
4965.67 3548
4966.34 3614
4967.00 3668
4967.67 3547
4968.33 3380
4969.00 3238
4969.66 3243
4970.33 3124
4971.00 3196
4971.66 3255
4972.33 3100
4972.99 3186
4973.66 3125
4974.32 3119
4974.99 3169
4975.65 3173
4976.32 3175
4976.99 3234
4977.65 3244
4978.32 3268
4978.98 3239
4979.65 3228
4980.31 3107
4980.98 3146
4981.65 3156
4982.31 2990
4982.98 2994
4983.64 2972
4984.31 2911
4984.98 2870
4985.64 2968
4986.31 3076
4986.98 3125
4987.64 3046
4988.31 3322
4988.98 3401
4989.64 3415
4990.31 3457
4990.98 3568
4991.64 3679
4992.31 3500
4992.98 3369
4993.64 3311
4994.31 3188
4994.98 3170
4995.64 3110
4996.31 3094
4996.98 2947
4997.64 2797
4998.31 2799
4998.98 2838
4999.65 2745
5000.31 2787
5000.98 2724
5001.65 2708
5002.32 2777
5002.98 2672
5003.65 2703
5004.32 2655
5004.99 2666
5005.65 2812
5006.32 2777
5006.99 2664
5007.66 2837
5008.32 2871
5008.99 2852
5009.66 2728
5010.33 2734
5011.00 2766
5011.66 2671
5012.33 2756
5013.00 2842
5013.67 2820
5014.34 2823
5015.01 2764
5015.67 2783
5016.34 2728
5017.01 2680
5017.68 2738
5018.35 2730
5019.02 2692
5019.68 2731
5020.35 2737
5021.02 2705
5021.69 2738
5022.36 2751
5023.03 2731
5023.70 2804
5024.37 2852
5025.03 2863
5025.70 2897
5026.37 2903
5027.04 2974
5027.71 2841
5028.38 2878
5029.05 2884
5029.72 2872
5030.39 2877
5031.06 2851
5031.73 2819
5032.40 2840
5033.07 2770
5033.73 2834
5034.40 2636
5035.07 2656
5035.74 2715
5036.41 2606
5037.08 2686
5037.75 2743
5038.42 2676
5039.09 2547
5039.76 2540
5040.43 2632
5041.10 2647
5041.77 2606
5042.44 2596
5043.11 2611
5043.78 2702
5044.45 2647
5045.12 2638
5045.79 2580
5046.46 2638
5047.13 2539
5047.81 2742
5048.48 2581
5049.15 2618
5049.82 2674
5050.49 2639
5051.16 2600
5051.83 2637
5052.50 2661
5053.17 2598
5053.84 2647
5054.51 2572
5055.18 2715
5055.85 2666
5056.53 2647
5057.20 2650
5057.87 2589
5058.54 2605
5059.21 2477
5059.88 2576
5060.55 2604
5061.22 2602
5061.89 2798
5062.57 2673
5063.24 2696
5063.91 2715
5064.58 2670
5065.25 2615
5065.92 2683
5066.60 2667
5067.27 2821
5067.94 2717
5068.61 2676
5069.28 2637
5069.96 2621
5070.63 2638
5071.30 2627
5071.97 2620
5072.64 2527
5073.32 2614
5073.99 2611
5074.66 2502
5075.33 2630
5076.00 2650
5076.68 2729
5077.35 2675
5078.02 2804
5078.69 2812
5079.37 2684
5080.04 2704
5080.71 2769
5081.38 2829
5082.06 2773
5082.73 2804
5083.40 2729
5084.08 2695
5084.75 2599
5085.42 2649
5086.09 2712
5086.77 2721
5087.44 2666
5088.11 2821
5088.79 2819
5089.46 2990
5090.13 2997
5090.81 3092
5091.48 3203
5092.15 3236
5092.83 3286
5093.50 3324
5094.17 3178
5094.85 3130
5095.52 3128
5096.19 2938
5096.87 2891
5097.54 2865
5098.22 2748
5098.89 2720
5099.56 2656
5100.24 2677
5100.91 2686
5101.59 2743
5102.26 2667
5102.93 2789
5103.61 2728
5104.28 2687
5104.96 2734
5105.63 2767
5106.31 2759
5106.98 2806
5107.65 2769
5108.33 2696
5109.00 2747
5109.68 2806
5110.35 2810
5111.03 2761
5111.70 2717
5112.38 2805
5113.05 2735
5113.73 2765
5114.40 2704
5115.08 2729
5115.75 2779
5116.43 2761
5117.10 2835
5117.78 2955
5118.45 2931
5119.13 3148
5119.80 3307
5120.48 3328
5121.15 3351
5121.83 3348
5122.50 3290
5123.18 3234
5123.85 3059
5124.53 3023
5125.20 3023
5125.88 2988
5126.56 2917
5127.23 2820
5127.91 2890
5128.58 2815
5129.26 2897
5129.93 2927
5130.61 2927
5131.29 2974
5131.96 2966
5132.64 3026
5133.31 3083
5133.99 3022
5134.67 3130
5135.34 2992
5136.02 2969
5136.70 3040
5137.37 2930
5138.05 2901
5138.73 2855
5139.40 2860
5140.08 2951
5140.75 2911
5141.43 2897
5142.11 2838
5142.78 2895
5143.46 2693
5144.14 2701
5144.82 2656
5145.49 2760
5146.17 2651
5146.85 2604
5147.52 2554
5148.20 2553
5148.88 2555
5149.55 2572
5150.23 2589
5150.91 2558
5151.59 2552
5152.26 2577
5152.94 2534
5153.62 2572
5154.30 2521
5154.97 2493
5155.65 2629
5156.33 2585
5157.01 2550
5157.68 2444
5158.36 2573
5159.04 2601
5159.72 2524
5160.40 2466
5161.07 2550
5161.75 2492
5162.43 2473
5163.11 2561
5163.79 2594
5164.46 2537
5165.14 2508
5165.82 2514
5166.50 2567
5167.18 2480
5167.86 2553
5168.53 2635
5169.21 2473
5169.89 2553
5170.57 2530
5171.25 2521
5171.93 2472
5172.61 2469
5173.28 2497
5173.96 2524
5174.64 2451
5175.32 2481
5176.00 2485
5176.68 2443
5177.36 2534
5178.04 2542
5178.72 2504
5179.39 2474
5180.07 2525
5180.75 2510
5181.43 2616
5182.11 2587
5182.79 2564
5183.47 2650
5184.15 2572
5184.83 2573
5185.51 2514
5186.19 2528
5186.87 2548
5187.55 2416
5188.23 2437
5188.91 2428
5189.59 2479
5190.27 2455
5190.95 2383
5191.63 2483
5192.31 2484
5192.99 2399
5193.67 2377
5194.35 2506
5195.03 2518
5195.71 2433
5196.39 2492
5197.07 2495
5197.75 2444
5198.43 2476
5199.11 2527
5199.79 2467
5200.47 2439
5201.15 2498
5201.83 2421
5202.51 2409
5203.19 2505
5203.87 2476
5204.55 2553
5205.24 2526
5205.92 2615
5206.60 2571
5207.28 2512
5207.96 2552
5208.64 2614
5209.32 2523
5210.00 2490
5210.68 2537
5211.36 2574
5212.05 2588
5212.73 2606
5213.41 2668
5214.09 2602
5214.77 2493
5215.45 2545
5216.13 2605
5216.82 2579
5217.50 2650
5218.18 2595
5218.86 2779
5219.54 2870
5220.22 2789
5220.91 2740
5221.59 2706
5222.27 2696
5222.95 2663
5223.63 2769
5224.32 2762
5225.00 2653
5225.68 2751
5226.36 2634
5227.05 2613
5227.73 2585
5228.41 2653
5229.09 2606
5229.77 2554
5230.46 2585
5231.14 2653
5231.82 2698
5232.50 2677
5233.19 2701
5233.87 2649
5234.55 2621
5235.24 2655
5235.92 2677
5236.60 2635
5237.28 2747
5237.97 2815
5238.65 2833
5239.33 2871
5240.02 2787
5240.70 2778
5241.38 2766
5242.07 2752
5242.75 2797
5243.43 2683
5244.12 2688
5244.80 2701
5245.48 2646
5246.17 2718
5246.85 2653
5247.53 2596
5248.22 2599
5248.90 2527
5249.58 2574
5250.27 2702
5250.95 2657
5251.64 2657
5252.32 2728
5253.00 2727
5253.69 2632
5254.37 2631
5255.06 2682
5255.74 2661
5256.42 2612
5257.11 2494
5257.79 2451
5258.48 2527
5259.16 2472
5259.85 2525
5260.53 2505
5261.21 2625
5261.90 2637
5262.58 2774
5263.27 2809
5263.95 2740
5264.64 2820
5265.32 2756
5266.01 2785
5266.69 2810
5267.38 2786
5268.06 2657
5268.75 2631
5269.43 2764
5270.12 2683
5270.80 2661
5271.49 2741
5272.17 2677
5272.86 2637
5273.54 2565
5274.23 2574
5274.91 2627
5275.60 2601
5276.28 2713
5276.97 2704
5277.66 2748
5278.34 2737
5279.03 2830
5279.71 2950
5280.40 2854
5281.08 2879
5281.77 2986
5282.46 2927
5283.14 2893
5283.83 2852
5284.51 2803
5285.20 2911
5285.89 2694
5286.57 2690
5287.26 2700
5287.94 2642
5288.63 2562
5289.32 2642
5290.00 2632
5290.69 2666
5291.38 2607
5292.06 2613
5292.75 2614
5293.44 2571
5294.12 2603
5294.81 2578
5295.50 2571
5296.18 2628
5296.87 2640
5297.56 2701
5298.24 2643
5298.93 2608
5299.62 2769
5300.30 2820
5300.99 2828
5301.68 2824
5302.37 2855
5303.05 2815
5303.74 2851
5304.43 2950
5305.11 3023
5305.80 2881
5306.49 2809
5307.18 2775
5307.86 2825
5308.55 2879
5309.24 2752
5309.93 2774
5310.61 2872
5311.30 2944
5311.99 2974
5312.68 2879
5313.37 2856
5314.05 2922
5314.74 2845
5315.43 2892
5316.12 2838
5316.81 2868
5317.49 2816
5318.18 2829
5318.87 2929
5319.56 3039
5320.25 3065
5320.94 3102
5321.62 3314
5322.31 3214
5323.00 3342
5323.69 3271
5324.38 3109
5325.07 2988
5325.76 2867
5326.44 2842
5327.13 2783
5327.82 2807
5328.51 2933
5329.20 2897
5329.89 2803
5330.58 2788
5331.27 2763
5331.96 2769
5332.64 2790
5333.33 2771
5334.02 2767
5334.71 2791
5335.40 2752
5336.09 2736
5336.78 2714
5337.47 2784
5338.16 2850
5338.85 2828
5339.54 2902
5340.23 2910
5340.92 2872
5341.61 2842
5342.30 2939
5342.99 2941
5343.68 2883
5344.37 2824
5345.06 2899
5345.75 3024
5346.44 2951
5347.13 2972
5347.82 3059
5348.51 3176
5349.20 3175
5349.89 3223
5350.58 3184
5351.27 3219
5351.96 3143
5352.65 3144
5353.34 3059
5354.03 3022
5354.72 3008
5355.41 2973
5356.10 2856
5356.79 2721
5357.48 2769
5358.17 2809
5358.86 2684
5359.56 2648
5360.25 2641
5360.94 2730
5361.63 2656
5362.32 2781
5363.01 2832
5363.70 2851
5364.39 2717
5365.08 2732
5365.77 2795
5366.47 2657
5367.16 2777
5367.85 2629
5368.54 2669
5369.23 2631
5369.92 2653
5370.61 2696
5371.31 2675
5372.00 2674
5372.69 2626
5373.38 2627
5374.07 2587
5374.77 2515
5375.46 2541
5376.15 2569
5376.84 2601
5377.53 2610
5378.22 2556
5378.92 2700
5379.61 2750
5380.30 2716
5380.99 2779
5381.69 2596
5382.38 2668
5383.07 2644
5383.76 2712
5384.46 2717
5385.15 2681
5385.84 2747
5386.53 2609
5387.23 2627
5387.92 2803
5388.61 2816
5389.30 2824
5390.00 2829
5390.69 2902
5391.38 2901
5392.08 2871
5392.77 2838
5393.46 2796
5394.15 2789
5394.85 2798
5395.54 2715
5396.23 2706
5396.93 2729
5397.62 2727
5398.31 2677
5399.01 2602
5399.70 2616
5400.39 2673
5401.09 2647
5401.78 2649
5402.48 2551
5403.17 2622
5403.86 2700
5404.56 2565
5405.25 2679
5405.94 2748
5406.64 2774
5407.33 2682
5408.03 2646
5408.72 2657
5409.41 2655
5410.11 2673
5410.80 2609
5411.50 2579
5412.19 2595
5412.88 2531
5413.58 2469
5414.27 2574
5414.97 2623
5415.66 2556
5416.36 2580
5417.05 2649
5417.75 2597
5418.44 2586
5419.14 2610
5419.83 2627
5420.52 2746
5421.22 2778
5421.91 2775
5422.61 2797
5423.30 2798
5424.00 2592
5424.69 2707
5425.39 2688
5426.08 2645
5426.78 2702
5427.48 2646
5428.17 2638
5428.87 2705
5429.56 2745
5430.26 2679
5430.95 2681
5431.65 2633
5432.34 2553
5433.04 2612
5433.73 2673
5434.43 2650
5435.13 2687
5435.82 2754
5436.52 2692
5437.21 2679
5437.91 2679
5438.60 2789
5439.30 2849
5440.00 2802
5440.69 2838
5441.39 2819
5442.09 2659
5442.78 2829
5443.48 2714
5444.17 2692
5444.87 2783
5445.57 2812
5446.26 2826
5446.96 2920
5447.66 2876
5448.35 2967
5449.05 2916
5449.75 2945
5450.44 2966
5451.14 3029
5451.84 3041
5452.53 2953
5453.23 2901
5453.93 2933
5454.62 2930
5455.32 3064
5456.02 3011
5456.71 2957
5457.41 2892
5458.11 2993
5458.81 3023
5459.50 3059
5460.20 3035
5460.90 3073
5461.60 3056
5462.29 3074
5462.99 3094
5463.69 3183
5464.39 3166
5465.08 3166
5465.78 3216
5466.48 3105
5467.18 3238
5467.87 3249
5468.57 3202
5469.27 3238
5469.97 3272
5470.67 3326
5471.36 3366
5472.06 3389
5472.76 3330
5473.46 3439
5474.16 3481
5474.85 3508
5475.55 3475
5476.25 3610
5476.95 3726
5477.65 3680
5478.35 3717
5479.05 3833
5479.74 4073
5480.44 4366
5481.14 4444
5481.84 4595
5482.54 4880
5483.24 4832
5483.94 4738
5484.63 4496
5485.33 4293
5486.03 4174
5486.73 3939
5487.43 3971
5488.13 4065
5488.83 3878
5489.53 3912
5490.23 3908
5490.93 3892
5491.63 3977
5492.33 3987
5493.02 4006
5493.72 3942
5494.42 4135
5495.12 4151
5495.82 4178
5496.52 4113
5497.22 4155
5497.92 4320
5498.62 4372
5499.32 4796
5500.02 5198
5500.72 5618
5501.42 6208
5502.12 6817
5502.82 7050
5503.52 6727
5504.22 6419
5504.92 6055
5505.62 5545
5506.32 5053
5507.02 4526
5507.72 4239
5508.42 4104
5509.12 3954
5509.82 3799
5510.52 3731
5511.23 3784
5511.93 3639
5512.63 3675
5513.33 3610
5514.03 3483
5514.73 3691
5515.43 3711
5516.13 3660
5516.83 3471
5517.53 3682
5518.23 3675
5518.93 3554
5519.64 3667
5520.34 3737
5521.04 3646
5521.74 3592
5522.44 3594
5523.14 3502
5523.84 3475
5524.54 3478
5525.25 3372
5525.95 3330
5526.65 3280
5527.35 3285
5528.05 3096
5528.75 3134
5529.46 3154
5530.16 3109
5530.86 3173
5531.56 3066
5532.26 3091
5532.96 3090
5533.67 3134
5534.37 3085
5535.07 3138
5535.77 3153
5536.48 3112
5537.18 3000
5537.88 2939
5538.58 3095
5539.28 3115
5539.99 3110
5540.69 3115
5541.39 3075
5542.09 3135
5542.80 3069
5543.50 2995
5544.20 3004
5544.90 2963
5545.61 2956
5546.31 2942
5547.01 2844
5547.72 3003
5548.42 3013
5549.12 2914
5549.83 2860
5550.53 2837
5551.23 2885
5551.93 2894
5552.64 2926
5553.34 2947
5554.04 2864
5554.75 2843
5555.45 2825
5556.15 2884
5556.86 3027
5557.56 2982
5558.26 2932
5558.97 2892
5559.67 2826
5560.38 3007
5561.08 3012
5561.78 3078
5562.49 3086
5563.19 3065
5563.89 3150
5564.60 3064
5565.30 3019
5566.01 3036
5566.71 2954
5567.41 2955
5568.12 2887
5568.82 2825
5569.53 2967
5570.23 2912
5570.94 2906
5571.64 2887
5572.35 2940
5573.05 2920
5573.75 2860
5574.46 2840
5575.16 2810
5575.87 2843
5576.57 2895
5577.28 2912
5577.98 2942
5578.69 2940
5579.39 2925
5580.10 2852
5580.80 2805
5581.51 2790
5582.21 2795
5582.92 2783
5583.62 2807
5584.33 2846
5585.03 2786
5585.74 2811
5586.44 2769
5587.15 2732
5587.85 2752
5588.56 2769
5589.27 2736
5589.97 2691
5590.68 2738
5591.38 2788
5592.09 2839
5592.79 2737
5593.50 2791
5594.21 2807
5594.91 2713
5595.62 2787
5596.32 2734
5597.03 2735
5597.73 2757
5598.44 2714
5599.15 2749
5599.85 2755
5600.56 2807
5601.27 2768
5601.97 2740
5602.68 2657
5603.38 2615
5604.09 2799
5604.80 2919
5605.50 2943
5606.21 2756
5606.92 2842
5607.62 2838
5608.33 2918
5609.04 2732
5609.74 2723
5610.45 2732
5611.16 2758
5611.87 2880
5612.57 2901
5613.28 2929
5613.99 2862
5614.69 2847
5615.40 2857
5616.11 2831
5616.81 2848
5617.52 2808
5618.23 2834
5618.94 2799
5619.64 2814
5620.35 2893
5621.06 2770
5621.77 2829
5622.47 2706
5623.18 2790
5623.89 2761
5624.60 2703
5625.31 2759
5626.01 2875
5626.72 2908
5627.43 2792
5628.14 2881
5628.85 2787
5629.55 2831
5630.26 2813
5630.97 2884
5631.68 2857
5632.39 2826
5633.09 2836
5633.80 2780
5634.51 2741
5635.22 2704
5635.93 2825
5636.64 2970
5637.34 2890
5638.05 2794
5638.76 2928
5639.47 2883
5640.18 2971
5640.89 3126
5641.60 3178
5642.31 3163
5643.01 3190
5643.72 3245
5644.43 3164
5645.14 3152
5645.85 3122
5646.56 3071
5647.27 3037
5647.98 3006
5648.69 3049
5649.40 3022
5650.11 3061
5650.82 3091
5651.52 3067
5652.23 3091
5652.94 3034
5653.65 3041
5654.36 3183
5655.07 3058
5655.78 3013
5656.49 3028
5657.20 3145
5657.91 3108
5658.62 3155
5659.33 3289
5660.04 3426
5660.75 3465
5661.46 3467
5662.17 3464
5662.88 3427
5663.59 3442
5664.30 3480
5665.01 3402
5665.72 3396
5666.43 3494
5667.14 3272
5667.85 3281
5668.56 3225
5669.28 3208
5669.99 3185
5670.70 3075
5671.41 3075
5672.12 3146
5672.83 3134
5673.54 3177
5674.25 3045
5674.96 2990
5675.67 2978
5676.38 2872
5677.09 2838
5677.81 2852
5678.52 2775
5679.23 2904
5679.94 2880
5680.65 2760
5681.36 2837
5682.07 2786
5682.78 2805
5683.50 2746
5684.21 2825
5684.92 2748
5685.63 2742
5686.34 2835
5687.05 2793
5687.77 2631
5688.48 2732
5689.19 2867
5689.90 2679
5690.61 2725
5691.32 2775
5692.04 2864
5692.75 2844
5693.46 2946
5694.17 2959
5694.88 2845
5695.60 2798
5696.31 2899
5697.02 2805
5697.73 2775
5698.45 2742
5699.16 2829
5699.87 2762
5700.58 2837
5701.30 2829
5702.01 2913
5702.72 2829
5703.43 2897
5704.15 2909
5704.86 2910
5705.57 2904
5706.29 2843
5707.00 2772
5707.71 2884
5708.42 2923
5709.14 2859
5709.85 2946
5710.56 2792
5711.28 2710
5711.99 2799
5712.70 2727
5713.42 2709
5714.13 2593
5714.84 2654
5715.56 2649
5716.27 2640
5716.98 2571
5717.70 2610
5718.41 2595
5719.12 2660
5719.84 2650
5720.55 2678
5721.27 2593
5721.98 2604
5722.69 2574
5723.41 2614
5724.12 2654
5724.84 2689
5725.55 2608
5726.26 2643
5726.98 2680
5727.69 2663
5728.41 2622
5729.12 2553
5729.83 2582
5730.55 2669
5731.26 2645
5731.98 2511
5732.69 2596
5733.41 2576
5734.12 2620
5734.84 2559
5735.55 2568
5736.27 2601
5736.98 2633
5737.70 2690
5738.41 2592
5739.13 2599
5739.84 2609
5740.55 2721
5741.27 2718
5741.99 2731
5742.70 2752
5743.42 2684
5744.13 2588
5744.85 2613
5745.56 2687
5746.28 2634
5746.99 2644
5747.71 2679
5748.42 2579
5749.14 2497
5749.85 2595
5750.57 2671
5751.29 2618
5752.00 2570
5752.72 2588
5753.43 2518
5754.15 2471
5754.86 2511
5755.58 2607
5756.30 2580
5757.01 2513
5757.73 2534
5758.44 2574
5759.16 2462
5759.88 2522
5760.59 2505
5761.31 2494
5762.03 2487
5762.74 2601
5763.46 2658
5764.18 2639
5764.89 2522
5765.61 2578
5766.32 2650
5767.04 2596
5767.76 2563
5768.47 2623
5769.19 2587
5769.91 2613
5770.63 2641
5771.34 2614
5772.06 2627
5772.78 2588
5773.49 2632
5774.21 2704
5774.93 2621
5775.64 2605
5776.36 2596
5777.08 2664
5777.80 2721
5778.51 2622
5779.23 2716
5779.95 2680
5780.67 2761
5781.38 2704
5782.10 2753
5782.82 2654
5783.54 2671
5784.25 2781
5784.97 2799
5785.69 2688
5786.41 2704
5787.13 2671
5787.84 2638
5788.56 2641
5789.28 2697
5790.00 2670
5790.72 2688
5791.43 2677
5792.15 2712
5792.87 2696
5793.59 2702
5794.31 2701
5795.03 2729
5795.74 2810
5796.46 2763
5797.18 2852
5797.90 2804
5798.62 2744
5799.34 2818
5800.06 2888
5800.77 2925
5801.49 2959
5802.21 3067
5802.93 3215
5803.65 3386
5804.37 3360
5805.09 3427
5805.81 3418
5806.53 3380
5807.25 3385
5807.96 3195
5808.68 3049
5809.40 2956
5810.12 2887
5810.84 2981
5811.56 2897
5812.28 2836
5813.00 2788
5813.72 2857
5814.44 2848
5815.16 2923
5815.88 2865
5816.60 2829
5817.32 2834
5818.04 2852
5818.76 2926
5819.48 2932
5820.20 2934
5820.92 2912
5821.64 2900
5822.36 2968
5823.08 2961
5823.80 2945
5824.52 2978
5825.24 2970
5825.96 2912
5826.68 2911
5827.40 2919
5828.12 2931
5828.84 2901
5829.56 2878
5830.28 2840
5831.00 2896
5831.72 2931
5832.44 2962
5833.16 2915
5833.88 2880
5834.61 2846
5835.33 2815
5836.05 2927
5836.77 2840
5837.49 2769
5838.21 2799
5838.93 2786
5839.65 2794
5840.37 2800
5841.10 2760
5841.82 2787
5842.54 2881
5843.26 2879
5843.98 2741
5844.70 2798
5845.42 2817
5846.15 2801
5846.87 2755
5847.59 2833
5848.31 2777
5849.03 2765
5849.75 2815
5850.48 2812
5851.20 2789
5851.92 2775
5852.64 2855
5853.36 2874
5854.09 2894
5854.81 2994
5855.53 3003
5856.25 2954
5856.97 3003
5857.70 2967
5858.42 2854
5859.14 2925
5859.86 2933
5860.59 2946
5861.31 2916
5862.03 2922
5862.75 2895
5863.48 2909
5864.20 2952
5864.92 2908
5865.64 2919
5866.37 2924
5867.09 2925
5867.81 3063
5868.54 2986
5869.26 2919
5869.98 2873
5870.70 2927
5871.43 2954
5872.15 3015
5872.87 2966
5873.60 2946
5874.32 3005
5875.04 2983
5875.77 2940
5876.49 2974
5877.21 2939
5877.94 2958
5878.66 2996
5879.38 3018
5880.11 3027
5880.83 3178
5881.56 3317
5882.28 3257
5883.00 3281
5883.73 3195
5884.45 3220
5885.18 3162
5885.90 3199
5886.62 3171
5887.35 3310
5888.07 3342
5888.80 3322
5889.52 3201
5890.24 3291
5890.97 3273
5891.69 3253
5892.42 3271
5893.14 3278
5893.87 3300
5894.59 3359
5895.32 3406
5896.04 3415
5896.76 3375
5897.49 3354
5898.21 3379
5898.94 3335
5899.66 3430
5900.39 3504
5901.11 3570
5901.84 3595
5902.56 3549
5903.29 3603
5904.01 3571
5904.74 3563
5905.46 3675
5906.19 3654
5906.91 3757
5907.64 3639
5908.37 3566
5909.09 3691
5909.82 3716
5910.54 3705
5911.27 3788
5911.99 3866
5912.72 3878
5913.44 3852
5914.17 3867
5914.90 3889
5915.62 3833
5916.35 3981
5917.07 4027
5917.80 4052
5918.53 4107
5919.25 4030
5919.98 4052
5920.70 3977
5921.43 4194
5922.16 4168
5922.88 4135
5923.61 4197
5924.34 4256
5925.06 4352
5925.79 4443
5926.51 4367
5927.24 4495
5927.97 4418
5928.69 4424
5929.42 4535
5930.15 4503
5930.87 4590
5931.60 4649
5932.33 4701
5933.05 4776
5933.78 4878
5934.51 4893
5935.24 4908
5935.96 4980
5936.69 4945
5937.42 5121
5938.14 5419
5938.87 5433
5939.60 5370
5940.33 5466
5941.05 5542
5941.78 5601
5942.51 5625
5943.24 5618
5943.96 5676
5944.69 5899
5945.42 5864
5946.15 5957
5946.87 6124
5947.60 6337
5948.33 6412
5949.06 6630
5949.79 6721
5950.51 6737
5951.24 6819
5951.97 6930
5952.70 7027
5953.43 7301
5954.15 7490
5954.88 7603
5955.61 7741
5956.34 7609
5957.07 7618
5957.80 7540
5958.52 7488
5959.25 7657
5959.98 7862
5960.71 7837
5961.44 7863
5962.17 7896
5962.90 8005
5963.62 8018
5964.35 8131
5965.08 8093
5965.81 8394
5966.54 8621
5967.27 9012
5968.00 9610
5968.73 9794
5969.46 10078
5970.19 10315
5970.92 10328
5971.64 10397
5972.37 10317
5973.10 10198
5973.83 10026
5974.56 9937
5975.29 10014
5976.02 10146
5976.75 9916
5977.48 9858
5978.21 9907
5978.94 10096
5979.67 10496
5980.40 10681
5981.13 10812
5981.86 11020
5982.59 11675
5983.32 11971
5984.05 12226
5984.78 12329
5985.51 12576
5986.24 12800
5986.97 12608
5987.70 12718
5988.43 12649
5989.16 12578
5989.89 12698
5990.62 12558
5991.35 12277
5992.08 12157
5992.81 12421
5993.54 12418
5994.27 12498
5995.00 12724
5995.73 12529
5996.47 12850
5997.20 13163
5997.93 13371
5998.66 13606
5999.39 13666
6000.12 13602
6000.85 13459
6001.58 13195
6002.31 12969
6003.04 12815
6003.78 12424
6004.51 12355
6005.24 12283
6005.97 12068
6006.70 12147
6007.43 12303
6008.16 12480
6008.90 12782
6009.63 13703
6010.36 15007
6011.09 16707
6011.82 18971
6012.55 21531
6013.29 24574
6014.02 27189
6014.75 29307
6015.48 30549
6016.21 30882
6016.95 30232
6017.68 28586
6018.41 25945
6019.14 23621
6019.87 21129
6020.61 18593
6021.34 16244
6022.07 14514
6022.80 13114
6023.54 11940
6024.27 11050
6025.00 10433
6025.73 9957
6026.47 9787
6027.20 9514
6027.93 9314
6028.66 9010
6029.40 8800
6030.13 8726
6030.86 8647
6031.60 8446
6032.33 8298
6033.06 8311
6033.79 8137
6034.53 8078
6035.26 7922
6035.99 7837
6036.73 7867
6037.46 7885
6038.19 7927
6038.93 7928
6039.66 8094
6040.39 8044
6041.13 8141
6041.86 8227
6042.59 8267
6043.33 8466
6044.06 8542
6044.80 8518
6045.53 8615
6046.26 8583
6047.00 8639
6047.73 8777
6048.46 8882
6049.20 8910
6049.93 9179
6050.67 9457
6051.40 9791
6052.13 10313
6052.87 10775
6053.60 10868
6054.34 10961
6055.07 10971
6055.81 10842
6056.54 10676
6057.28 10513
6058.01 10289
6058.74 10046
6059.48 9977
6060.21 9539
6060.95 9298
6061.68 9202
6062.42 8888
6063.15 9001
6063.89 8944
6064.62 8636
6065.36 8729
6066.09 8576
6066.83 8569
6067.56 8379
6068.30 8295
6069.03 8300
6069.77 8197
6070.50 8089
6071.24 7930
6071.97 7866
6072.71 7745
6073.44 7638
6074.18 7574
6074.92 7666
6075.65 7519
6076.39 7412
6077.12 7449
6077.86 7331
6078.59 7372
6079.33 7353
6080.07 7504
6080.80 7398
6081.54 7106
6082.27 6973
6083.01 6969
6083.75 6831
6084.48 6856
6085.22 6827
6085.95 6862
6086.69 6739
6087.43 6844
6088.16 6819
6088.90 6783
6089.64 6715
6090.37 6876
6091.11 7088
6091.85 7096
6092.58 6923
6093.32 6820
6094.06 6813
6094.79 6818
6095.53 6741
6096.27 6775
6097.00 6638
6097.74 6586
6098.48 6687
6099.21 6480
6099.95 6447
6100.69 6476
6101.43 6433
6102.16 6407
6102.90 6346
6103.64 6386
6104.37 6403
6105.11 6378
6105.85 6350
6106.59 6315
6107.32 6264
6108.06 6358
6108.80 6348
6109.54 6250
6110.27 6379
6111.01 6381
6111.75 6517
6112.49 6608
6113.23 6594
6113.96 6444
6114.70 6494
6115.44 6619
6116.18 6486
6116.92 6595
6117.65 6503
6118.39 6623
6119.13 6492
6119.87 6681
6120.61 6736
6121.35 6768
6122.08 6950
6122.82 7001
6123.56 7097
6124.30 7163
6125.04 7233
6125.78 7147
6126.51 7123
6127.25 7064
6127.99 7130
6128.73 7098
6129.47 7077
6130.21 7128
6130.95 7129
6131.69 7149
6132.43 7200
6133.16 7258
6133.90 7251
6134.64 7220
6135.38 7478
6136.12 7449
6136.86 7574
6137.60 7760
6138.34 7854
6139.08 7798
6139.82 8008
6140.56 8202
6141.30 8079
6142.04 8093
6142.78 8054
6143.52 8081
6144.26 8057
6145.00 8103
6145.74 8100
6146.48 8030
6147.22 7962
6147.96 8039
6148.70 7999
6149.44 8067
6150.18 8022
6150.92 8194
6151.66 8282
6152.40 8250
6153.14 8319
6153.88 8515
6154.62 8356
6155.36 8318
6156.10 8392
6156.84 8489
6157.58 8725
6158.32 8679
6159.06 8730
6159.80 8895
6160.54 9028
6161.28 9138
6162.02 9253
6162.76 9605
6163.50 9933
6164.25 10411
6164.99 10817
6165.73 11114
6166.47 11761
6167.21 12129
6167.95 12507
6168.69 13050
6169.43 13152
6170.17 13220
6170.92 13475
6171.66 13166
6172.40 12923
6173.14 12655
6173.88 12146
6174.62 11844
6175.36 11922
6176.11 11886
6176.85 11544
6177.59 11537
6178.33 11421
6179.07 11610
6179.82 11543
6180.56 11803
6181.30 12010
6182.04 12001
6182.78 12000
6183.53 12080
6184.27 12152
6185.01 12415
6185.75 12491
6186.49 12471
6187.24 12420
6187.98 12744
6188.72 12880
6189.46 12935
6190.21 13280
6190.95 13528
6191.69 13950
6192.43 14433
6193.18 14725
6193.92 15368
6194.66 15612
6195.40 15592
6196.15 15834
6196.89 15635
6197.63 15492
6198.38 15290
6199.12 15417
6199.86 15146
6200.61 15086
6201.35 15083
6202.09 15338
6202.84 15507
6203.58 16007
6204.32 16893
6205.07 18243
6205.81 19676
6206.55 22593
6207.30 27087
6208.04 32564
6208.78 38657
6209.53 44553
6210.27 49040
6211.01 51328
6211.76 52041
6212.50 51310
6213.25 49845
6213.99 46829
6214.73 41893
6215.48 35913
6216.22 30198
6216.97 25481
6217.71 21562
6218.45 18388
6219.20 15802
6219.94 14085
6220.69 12800
6221.43 11887
6222.18 11319
6222.92 10694
6223.66 10474
6224.41 10053
6225.15 10039
6225.90 9861
6226.64 9637
6227.39 9459
6228.13 9126
6228.88 8743
6229.62 8492
6230.37 8360
6231.11 7995
6231.86 7793
6232.60 7924
6233.35 7731
6234.09 7559
6234.84 7646
6235.58 7780
6236.33 7858
6237.07 7979
6237.82 8160
6238.56 8196
6239.31 8230
6240.05 8227
6240.80 8325
6241.55 8312
6242.29 8385
6243.04 8690
6243.78 8941
6244.53 9192
6245.27 9649
6246.02 10218
6246.77 10881
6247.51 11574
6248.26 12314
6249.00 12795
6249.75 13154
6250.50 13144
6251.24 12824
6251.99 12253
6252.73 11567
6253.48 10949
6254.23 10525
6254.97 10081
6255.72 9884
6256.47 9552
6257.21 9273
6257.96 9169
6258.71 9003
6259.45 9197
6260.20 9081
6260.95 8945
6261.69 8975
6262.44 8892
6263.19 8967
6263.93 9171
6264.68 9414
6265.43 9747
6266.17 10051
6266.92 10173
6267.67 10321
6268.42 9994
6269.16 9339
6269.91 9031
6270.66 8752
6271.41 8281
6272.15 8087
6272.90 7910
6273.65 7916
6274.39 7885
6275.14 7835
6275.89 7723
6276.64 7519
6277.39 7494
6278.13 7426
6278.88 7236
6279.63 7228
6280.38 7294
6281.12 7063
6281.87 7075
6282.62 7087
6283.37 7067
6284.12 7217
6284.87 7342
6285.61 7198
6286.36 7369
6287.11 7307
6287.86 7305
6288.61 7263
6289.35 7017
6290.10 6908
6290.85 6861
6291.60 6700
6292.35 6574
6293.10 6429
6293.85 6358
6294.60 6331
6295.34 6192
6296.09 6193
6296.84 6094
6297.59 5919
6298.34 5852
6299.09 5934
6299.84 5812
6300.59 5830
6301.34 5805
6302.08 5732
6302.83 5686
6303.58 5760
6304.33 5735
6305.08 5837
6305.83 5799
6306.58 5834
6307.33 5763
6308.08 5733
6308.83 5761
6309.58 5592
6310.33 5639
6311.08 5560
6311.83 5414
6312.58 5493
6313.33 5344
6314.08 5381
6314.83 5412
6315.58 5375
6316.33 5422
6317.08 5545
6317.83 5390
6318.58 5363
6319.33 5413
6320.08 5461
6320.83 5325
6321.58 5248
6322.33 5309
6323.08 5355
6323.83 5239
6324.58 5217
6325.33 5160
6326.08 4991
6326.83 4966
6327.58 4784
6328.33 4837
6329.08 4828
6329.84 4729
6330.59 4733
6331.34 4805
6332.09 4793
6332.84 4769
6333.59 4618
6334.34 4757
6335.09 4893
6335.84 4747
6336.60 4799
6337.35 4854
6338.10 4831
6338.85 4733
6339.60 4772
6340.35 4776
6341.10 4821
6341.85 4804
6342.61 4863
6343.36 4749
6344.11 4747
6344.86 4932
6345.61 4935
6346.37 4886
6347.12 4812
6347.87 4819
6348.62 4801
6349.37 4902
6350.12 4967
6350.88 5055
6351.63 5179
6352.38 5379
6353.13 5533
6353.89 5656
6354.64 5977
6355.39 6240
6356.14 6312
6356.90 6216
6357.65 6153
6358.40 5999
6359.15 5713
6359.91 5383
6360.66 5356
6361.41 5012
6362.16 5023
6362.92 4812
6363.67 4798
6364.42 4792
6365.17 4606
6365.93 4660
6366.68 4583
6367.43 4661
6368.19 4662
6368.94 4633
6369.69 4544
6370.45 4616
6371.20 4596
6371.95 4580
6372.71 4678
6373.46 4637
6374.21 4739
6374.97 4756
6375.72 4560
6376.47 4617
6377.23 4614
6377.98 4590
6378.73 4660
6379.49 4570
6380.24 4579
6381.00 4698
6381.75 4547
6382.50 4580
6383.26 4671
6384.01 4652
6384.77 4507
6385.52 4368
6386.27 4451
6387.03 4419
6387.78 4412
6388.54 4278
6389.29 4323
6390.05 4253
6390.80 4242
6391.55 4277
6392.31 4181
6393.06 4266
6393.82 4159
6394.57 4219
6395.33 4275
6396.08 4166
6396.84 4248
6397.59 4233
6398.35 4226
6399.10 4220
6399.86 4194
6400.61 4171
6401.37 4129
6402.12 4146
6402.88 4228
6403.63 4127
6404.39 4088
6405.14 4071
6405.90 4242
6406.65 4296
6407.41 4253
6408.16 4251
6408.92 4247
6409.68 4354
6410.43 4304
6411.19 4403
6411.94 4383
6412.70 4408
6413.45 4314
6414.21 4243
6414.97 4390
6415.72 4409
6416.48 4375
6417.23 4491
6417.99 4432
6418.75 4335
6419.50 4401
6420.26 4421
6421.01 4451
6421.77 4353
6422.53 4441
6423.28 4526
6424.04 4417
6424.80 4420
6425.55 4494
6426.31 4478
6427.07 4324
6427.82 4429
6428.58 4386
6429.34 4444
6430.09 4578
6430.85 4642
6431.61 4597
6432.36 4534
6433.12 4660
6433.88 4609
6434.63 4669
6435.39 4715
6436.15 4854
6436.91 4765
6437.66 4787
6438.42 4784
6439.18 4858
6439.93 4790
6440.69 4755
6441.45 4730
6442.21 4798
6442.96 4859
6443.72 4896
6444.48 4795
6445.24 4817
6445.99 4858
6446.75 4855
6447.51 4915
6448.27 4804
6449.03 5012
6449.78 5020
6450.54 5002
6451.30 5065
6452.06 5136
6452.82 5105
6453.57 5227
6454.33 5194
6455.09 5168
6455.85 5253
6456.61 5331
6457.37 5389
6458.12 5340
6458.88 5496
6459.64 5411
6460.40 5487
6461.16 5578
6461.92 5855
6462.67 5833
6463.43 5757
6464.19 5885
6464.95 5997
6465.71 5993
6466.47 5956
6467.23 6058
6467.99 6061
6468.75 6231
6469.50 6425
6470.26 6446
6471.02 6410
6471.78 6557
6472.54 6683
6473.30 6718
6474.06 6654
6474.82 6806
6475.58 6958
6476.34 6948
6477.10 6840
6477.86 7033
6478.62 7075
6479.38 7148
6480.14 7056
6480.90 7053
6481.66 7274
6482.42 7326
6483.18 7378
6483.94 7439
6484.70 7552
6485.46 7547
6486.22 7817
6486.98 7959
6487.74 7926
6488.50 8080
6489.26 8394
6490.02 8473
6490.78 8450
6491.54 8541
6492.30 8663
6493.06 8899
6493.82 9123
6494.58 9470
6495.34 9643
6496.10 9800
6496.86 9920
6497.62 10114
6498.38 10283
6499.14 10252
6499.90 10327
6500.66 10279
6501.43 10242
6502.19 10204
6502.95 10305
6503.71 10397
6504.47 10363
6505.23 10397
6505.99 10606
6506.75 10676
6507.52 10977
6508.28 11039
6509.04 11218
6509.80 11636
6510.56 11628
6511.32 11758
6512.08 11745
6512.85 11981
6513.61 12225
6514.37 12182
6515.13 12091
6515.89 12077
6516.65 12036
6517.42 12132
6518.18 12333
6518.94 12393
6519.70 12544
6520.46 12668
6521.23 12920
6521.99 13101
6522.75 13484
6523.51 13741
6524.27 14193
6525.04 14498
6525.80 15305
6526.56 16265
6527.32 17323
6528.09 18396
6528.85 19344
6529.61 20587
6530.37 21054
6531.14 21014
6531.90 21162
6532.66 20812
6533.43 20476
6534.19 20795
6534.95 21633
6535.71 23310
6536.48 25953
6537.24 28533
6538.00 30942
6538.77 32835
6539.53 33241
6540.29 32079
6541.06 29857
6541.82 27271
6542.58 24139
6543.35 21159
6544.11 18610
6544.87 16223
6545.64 14559
6546.40 13280
6547.16 12537
6547.93 11772
6548.69 11146
6549.45 10584
6550.22 10428
6550.98 10269
6551.75 10238
6552.51 10149
6553.27 10114
6554.04 9996
6554.80 10096
6555.57 10156
6556.33 9982
6557.09 9951
6557.86 9983
6558.62 10033
6559.39 9946
6560.15 9909
6560.92 9952
6561.68 10286
6562.45 10479
6563.21 10691
6563.97 11087
6564.74 11290
6565.50 11578
6566.27 11642
6567.03 12017
6567.80 12202
6568.56 12195
6569.33 12101
6570.09 12370
6570.86 12210
6571.62 12246
6572.39 12495
6573.15 12649
6573.92 12862
6574.68 13152
6575.45 13511
6576.21 13891
6576.98 14291
6577.74 14367
6578.51 14353
6579.28 14157
6580.04 13819
6580.81 13573
6581.57 13282
6582.34 12718
6583.10 12493
6583.87 12311
6584.64 12078
6585.40 11871
6586.17 11908
6586.93 11954
6587.70 11933
6588.47 11913
6589.23 12020
6590.00 12081
6590.76 12228
6591.53 12576
6592.30 12918
6593.06 13720
6593.83 14637
6594.59 15539
6595.36 16640
6596.13 17469
6596.89 18433
6597.66 18484
6598.43 18476
6599.19 18184
6599.96 17194
6600.73 16158
6601.49 14905
6602.26 13856
6603.03 13146
6603.79 12139
6604.56 11324
6605.33 11001
6606.10 10575
6606.86 10357
6607.63 10108
6608.40 9881
6609.16 9871
6609.93 9756
6610.70 9654
6611.47 9569
6612.23 9804
6613.00 9907
6613.77 9631
6614.54 9709
6615.30 9691
6616.07 9449
6616.84 9330
6617.61 9324
6618.37 9224
6619.14 9145
6619.91 9169
6620.68 9013
6621.45 8851
6622.21 8809
6622.98 8680
6623.75 8651
6624.52 8661
6625.29 8629
6626.05 8548
6626.82 8453
6627.59 8476
6628.36 8456
6629.13 8425
6629.90 8497
6630.66 8519
6631.43 8804
6632.20 9076
6632.97 9389
6633.74 9832
6634.51 10484
6635.28 11062
6636.05 11304
6636.81 11602
6637.58 11649
6638.35 11595
6639.12 11205
6639.89 10771
6640.66 10258
6641.43 9787
6642.20 9360
6642.97 8873
6643.74 8685
6644.50 8471
6645.27 8189
6646.04 8138
6646.81 8108
6647.58 7892
6648.35 7804
6649.12 7700
6649.89 7867
6650.66 7760
6651.43 7741
6652.20 7976
6652.97 7818
6653.74 7963
6654.51 7998
6655.28 7821
6656.05 7856
6656.82 7688
6657.59 7708
6658.36 7514
6659.13 7465
6659.90 7393
6660.67 7249
6661.44 7190
6662.21 7070
6662.98 7009
6663.75 7077
6664.52 6889
6665.29 6674
6666.06 6626
6666.83 6644
6667.60 6655
6668.37 6561
6669.14 6735
6669.92 6702
6670.69 6745
6671.46 6713
6672.23 6940
6673.00 7029
6673.77 7073
6674.54 7186
6675.31 7186
6676.08 7040
6676.85 6954
6677.63 7019
6678.40 6867
6679.17 6784
6679.94 6751
6680.71 6698
6681.48 6739
6682.25 6688
6683.03 6626
6683.80 6629
6684.57 6698
6685.34 6607
6686.11 6678
6686.88 6844
6687.66 6778
6688.43 6799
6689.20 6737
6689.97 6676
6690.74 6514
6691.51 6449
6692.29 6398
6693.06 6373
6693.83 6080
6694.60 6092
6695.38 6012
6696.15 6018
6696.92 5899
6697.69 5870
6698.46 5896
6699.24 5910
6700.01 5785
6700.78 5816
6701.55 5703
6702.33 5515
6703.10 5685
6703.87 5636
6704.65 5578
6705.42 5651
6706.19 5556
6706.96 5737
6707.74 5688
6708.51 5639
6709.28 5662
6710.06 5774
6710.83 5852
6711.60 5796
6712.38 5622
6713.15 5644
6713.92 5692
6714.69 5566
6715.47 5633
6716.24 5701
6717.02 5670
6717.79 5564
6718.56 5484
6719.34 5433
6720.11 5398
6720.88 5536
6721.66 5508
6722.43 5717
6723.20 5713
6723.98 5587
6724.75 5642
6725.53 5633
6726.30 5785
6727.07 5552
6727.85 5460
6728.62 5445
6729.40 5309
6730.17 5317
6730.95 5184
6731.72 5087
6732.49 5159
6733.27 5171
6734.04 5159
6734.82 5184
6735.59 5129
6736.37 5165
6737.14 5244
6737.92 5183
6738.69 5222
6739.46 5249
6740.24 5213
6741.01 5263
6741.79 5344
6742.56 5272
6743.34 5220
6744.11 5186
6744.89 5166
6745.66 5187
6746.44 5135
6747.21 5174
6747.99 5175
6748.77 5210
6749.54 5132
6750.32 5091
6751.09 5249
6751.87 5409
6752.64 5439
6753.42 5582
6754.19 5658
6754.97 5851
6755.75 5788
6756.52 5739
6757.30 5625
6758.07 5500
6758.85 5451
6759.62 5551
6760.40 5462
6761.18 5164
6761.95 5098
6762.73 5060
6763.50 5025
6764.28 4975
6765.06 4991
6765.83 4889
6766.61 4802
6767.39 4920
6768.16 4775
6768.94 4809
6769.72 5023
6770.49 5035
6771.27 4952
6772.04 4809
6772.82 4905
6773.60 4936
6774.37 4896
6775.15 4914
6775.93 4907
6776.71 4932
6777.48 4929
6778.26 5122
6779.04 5135
6779.81 5146
6780.59 5314
6781.37 5199
6782.14 5173
6782.92 5039
6783.70 5019
6784.48 4992
6785.25 4998
6786.03 4913
6786.81 4869
6787.59 4862
6788.36 4862
6789.14 4686
6789.92 4605
6790.70 4672
6791.47 4640
6792.25 4610
6793.03 4722
6793.81 4621
6794.59 4606
6795.36 4510
6796.14 4383
6796.92 4389
6797.70 4388
6798.48 4324
6799.25 4297
6800.03 4400
6800.81 4401
6801.59 4313
6802.37 4245
6803.15 4347
6803.92 4264
6804.70 4274
6805.48 4249
6806.26 4373
6807.04 4546
6807.82 4494
6808.60 4387
6809.38 4377
6810.15 4337
6810.93 4433
6811.71 4298
6812.49 4347
6813.27 4263
6814.05 4171
6814.83 4250
6815.61 4389
6816.39 4345
6817.17 4376
6817.94 4501
6818.72 4510
6819.50 4473
6820.28 4548
6821.06 4510
6821.84 4523
6822.62 4575
6823.40 4379
6824.18 4412
6824.96 4500
6825.74 4540
6826.52 4575
6827.30 4552
6828.08 4520
6828.86 4483
6829.64 4483
6830.42 4464
6831.20 4524
6831.98 4538
6832.76 4543
6833.54 4610
6834.32 4487
6835.10 4443
6835.88 4467
6836.66 4534
6837.44 4493
6838.22 4471
6839.00 4459
6839.78 4533
6840.56 4456
6841.34 4419
6842.12 4427
6842.90 4549
6843.68 4497
6844.47 4455
6845.25 4442
6846.03 4446
6846.81 4501
6847.59 4649
6848.37 4800
6849.15 5133
6849.93 5539
6850.71 6156
6851.49 6875
6852.28 7700
6853.06 8240
6853.84 8326
6854.62 8491
6855.40 8377
6856.18 7980
6856.96 7535
6857.75 7191
6858.53 6869
6859.31 6461
6860.09 6323
6860.87 6303
6861.65 6305
6862.44 6282
6863.22 5996
6864.00 5737
6864.78 5544
6865.56 5289
6866.35 5075
6867.13 4951
6867.91 4914
6868.69 4874
6869.47 4799
6870.26 4878
6871.04 4922
6871.82 4763
6872.60 4656
6873.39 4707
6874.17 4778
6874.95 4747
6875.73 4697
6876.52 4781
6877.30 4794
6878.08 4818
6878.86 4843
6879.65 4918
6880.43 4886
6881.21 4916
6881.99 4939
6882.78 4878
6883.56 4914
6884.34 4809
6885.13 4804
6885.91 4847
6886.69 4902
6887.48 4930
6888.26 5091
6889.04 5416
6889.83 5568
6890.61 5780
6891.39 5948
6892.18 5899
6892.96 5869
6893.74 5638
6894.53 5478
6895.31 5527
6896.09 5394
6896.88 5358
6897.66 5179
6898.45 5231
6899.23 5332
6900.01 5440
6900.80 5474
6901.58 5426
6902.37 5394
6903.15 5407
6903.93 5356
6904.72 5325
6905.50 5288
6906.29 5370
6907.07 5310
6907.86 5295
6908.64 5317
6909.42 5475
6910.21 5443
6910.99 5467
6911.78 5402
6912.56 5507
6913.35 5457
6914.13 5410
6914.92 5286
6915.70 5312
6916.49 5458
6917.27 5535
6918.06 5488
6918.84 5404
6919.63 5270
6920.41 5370
6921.20 5376
6921.98 5444
6922.77 5518
6923.55 5440
6924.34 5600
6925.12 5706
6925.91 5768
6926.69 5686
6927.48 5691
6928.27 5841
6929.05 5920
6929.84 6106
6930.62 6197
6931.41 5995
6932.19 6070
6932.98 6090
6933.77 6235
6934.55 6200
6935.34 6214
6936.12 6292
6936.91 6166
6937.69 6122
6938.48 6244
6939.27 6437
6940.05 6553
6940.84 6840
6941.63 6949
6942.41 7122
6943.20 7448
6943.99 7641
6944.77 7720
6945.56 7847
6946.34 8086
6947.13 8160
6947.92 8229
6948.70 8211
6949.49 8377
6950.28 8448
6951.07 8515
6951.85 8366
6952.64 8430
6953.43 8532
6954.21 8294
6955.00 8346
6955.79 8441
6956.57 8484
6957.36 8574
6958.15 8649
6958.94 8921
6959.72 9019
6960.51 9034
6961.30 9182
6962.09 9108
6962.87 9030
6963.66 9078
6964.45 9065
6965.24 9169
6966.02 9147
6966.81 9266
6967.60 9425
6968.39 9598
6969.17 9954
6969.96 10107
6970.75 10394
6971.54 10634
6972.33 10792
6973.11 10689
6973.90 10599
6974.69 10716
6975.48 10703
6976.27 10691
6977.06 10742
6977.84 10783
6978.63 10921
6979.42 11158
6980.21 11592
6981.00 12078
6981.79 12752
6982.57 13518
6983.36 14777
6984.15 16029
6984.94 18115
6985.73 20368
6986.52 22925
6987.31 25064
6988.10 26219
6988.89 26913
6989.67 26550
6990.46 25455
6991.25 23960
6992.04 22202
6992.83 19977
6993.62 17754
6994.41 16474
6995.20 15239
6995.99 14453
6996.78 14167
6997.57 14312
6998.36 15199
6999.15 16578
6999.94 18089
7000.72 19928
7001.51 21696
7002.30 22848
7003.09 22969
7003.88 22505
7004.67 21196
7005.46 19747
7006.25 18270
7007.04 16293
7007.83 14071
7008.62 12420
7009.41 11216
7010.20 10129
7010.99 9363
7011.78 8689
7012.57 8453
7013.37 8027
7014.16 7829
7014.95 7784
7015.74 7692
7016.53 7658
7017.32 7614
7018.11 7690
7018.90 7564
7019.69 7552
7020.48 7565
7021.27 7668
7022.06 7519
7022.85 7670
7023.64 7809
7024.43 8228
7025.23 8466
7026.02 8359
7026.81 8499
7027.60 8567
7028.39 8462
7029.18 8313
7029.97 8207
7030.76 8146
7031.56 7860
7032.35 7622
7033.14 7503
7033.93 7427
7034.72 7360
7035.51 7216
7036.30 7368
7037.10 7498
7037.89 7689
7038.68 7741
7039.47 8031
7040.26 8148
7041.06 8164
7041.85 8228
7042.64 8154
7043.43 8020
7044.22 7811
7045.02 7522
7045.81 7540
7046.60 7512
7047.39 7360
7048.18 7203
7048.98 7206
7049.77 7150
7050.56 7187
7051.35 7356
7052.15 7437
7052.94 7514
7053.73 7690
7054.52 7615
7055.32 7714
7056.11 7542
7056.90 7142
7057.70 6882
7058.49 6741
7059.28 6522
7060.07 6537
7060.87 6507
7061.66 6530
7062.45 6614
7063.25 6603
7064.04 6504
7064.83 6422
7065.63 6529
7066.42 6489
7067.21 6261
7068.01 6180
7068.80 6122
7069.59 6052
7070.39 6063
7071.18 5960
7071.97 5890
7072.77 5793
7073.56 5786
7074.36 5815
7075.15 5761
7075.94 5561
7076.74 5501
7077.53 5544
7078.33 5326
7079.12 5367
7079.91 5330
7080.71 5215
7081.50 5187
7082.30 5149
7083.09 5097
7083.88 4996
7084.68 4988
7085.47 4836
7086.27 4811
7087.06 4748
7087.86 4600
7088.65 4562
7089.45 4557
7090.24 4623
7091.04 4648
7091.83 4479
7092.62 4564
7093.42 4420
7094.21 4365
7095.01 4371
7095.80 4309
7096.60 4289
7097.39 4337
7098.19 4349
7098.98 4203
7099.78 4139
7100.58 4171
7101.37 4110
7102.17 4160
7102.96 4119
7103.76 4050
7104.55 4043
7105.35 4049
7106.14 3991
7106.94 3936
7107.73 3862
7108.53 3839
7109.33 3826
7110.12 3751
7110.92 3821
7111.71 3808
7112.51 3736
7113.31 3664
7114.10 3633
7114.90 3769
7115.69 3684
7116.49 3734
7117.29 3699
7118.08 3713
7118.88 3718
7119.67 3703
7120.47 3597
7121.27 3678
7122.06 3583
7122.86 3543
7123.66 3495
7124.45 3476
7125.25 3535
7126.05 3415
7126.84 3587
7127.64 3453
7128.44 3442
7129.23 3401
7130.03 3488
7130.83 3495
7131.62 3505
7132.42 3591
7133.22 3492
7134.02 3567
7134.81 3502
7135.61 3431
7136.41 3449
7137.21 3379
7138.00 3282
7138.80 3280
7139.60 3289
7140.39 3306
7141.19 3265
7141.99 3203
7142.79 3210
7143.59 3275
7144.38 3289
7145.18 3323
7145.98 3266
7146.78 3251
7147.57 3265
7148.37 3281
7149.17 3227
7149.97 3100
7150.77 3194
7151.56 3139
7152.36 3070
7153.16 3024
7153.96 3059
7154.76 3068
7155.56 3017
7156.35 3032
7157.15 3048
7157.95 3023
7158.75 2969
7159.55 3033
7160.35 2982
7161.14 2990
7161.94 2952
7162.74 2951
7163.54 2902
7164.34 2917
7165.14 2843
7165.94 2893
7166.74 2809
7167.54 2800
7168.33 2755
7169.13 2759
7169.93 2823
7170.73 2859
7171.53 2854
7172.33 2906
7173.13 2894
7173.93 2989
7174.73 2963
7175.53 2907
7176.33 2902
7177.13 2903
7177.93 2825
7178.73 2764
7179.53 2711
7180.33 2664
7181.13 2717
7181.92 2733
7182.72 2753
7183.52 2745
7184.32 2702
7185.12 2767
7185.92 2690
7186.72 2671
7187.52 2700
7188.32 2745
7189.13 2663
7189.93 2669
7190.73 2631
7191.53 2657
7192.33 2669
7193.13 2691
7193.93 2636
7194.73 2716
7195.53 2751
7196.33 2650
7197.13 2687
7197.93 2620
7198.73 2584
7199.53 2600
7200.33 2669
7201.13 2660
7201.93 2757
7202.74 2685
7203.54 2655
7204.34 2681
7205.14 2672
7205.94 2551
7206.74 2550
7207.54 2543
7208.34 2543
7209.14 2620
7209.95 2538
7210.75 2570
7211.55 2581
7212.35 2546
7213.15 2536
7213.95 2539
7214.75 2583
7215.56 2550
7216.36 2560
7217.16 2602
7217.96 2490
7218.76 2597
7219.57 2523
7220.37 2525
7221.17 2518
7221.97 2506
7222.77 2562
7223.58 2586
7224.38 2570
7225.18 2557
7225.98 2544
7226.78 2502
7227.59 2547
7228.39 2532
7229.19 2578
7229.99 2573
7230.80 2541
7231.60 2511
7232.40 2526
7233.20 2591
7234.01 2506
7234.81 2515
7235.61 2505
7236.42 2450
7237.22 2496
7238.02 2562
7238.82 2587
7239.63 2542
7240.43 2551
7241.23 2575
7242.04 2664
7242.84 2691
7243.64 2576
7244.45 2612
7245.25 2598
7246.05 2592
7246.86 2600
7247.66 2717
7248.46 2667
7249.27 2672
7250.07 2638
7250.87 2646
7251.68 2621
7252.48 2567
7253.29 2602
7254.09 2604
7254.89 2611
7255.70 2675
7256.50 2600
7257.30 2667
7258.11 2703
7258.91 2665
7259.72 2691
7260.52 2750
7261.33 2661
7262.13 2658
7262.93 2724
7263.74 2879
7264.54 2845
7265.35 2811
7266.15 2780
7266.96 2783
7267.76 2696
7268.57 2809
7269.37 2784
7270.17 2648
7270.98 2673
7271.78 2708
7272.59 2698
7273.39 2638
7274.20 2631
7275.00 2697
7275.81 2640
7276.61 2661
7277.42 2772
7278.22 2765
7279.03 2653
7279.83 2706
7280.64 2706
7281.44 2755
7282.25 2824
7283.06 2930
7283.86 3117
7284.67 3264
7285.47 3393
7286.28 3473
7287.08 3634
7287.89 3583
7288.69 3609
7289.50 3523
7290.31 3568
7291.11 3300
7291.92 3055
7292.72 2991
7293.53 2863
7294.34 2809
7295.14 2839
7295.95 2778
7296.75 2653
7297.56 2715
7298.37 2793
7299.17 2714
7299.98 2676
7300.79 2644
7301.59 2651
7302.40 2643
7303.21 2616
7304.01 2641
7304.82 2667
7305.63 2642
7306.43 2609
7307.24 2734
7308.05 2644
7308.85 2675
7309.66 2689
7310.47 2709
7311.27 2692
7312.08 2733
7312.89 2728
7313.69 2775
7314.50 2731
7315.31 2699
7316.12 2794
7316.92 2828
7317.73 2819
7318.54 2838
7319.35 2917
7320.15 2956
7320.96 3029
7321.77 3116
7322.58 3202
7323.38 3193
7324.19 3180
7325.00 3122
7325.81 3093
7326.61 3027
7327.42 3041
7328.23 2979
7329.04 2917
7329.85 2860
7330.65 2827
7331.46 2746
7332.27 2740
7333.08 2744
7333.89 2728
7334.69 2756
7335.50 2761
7336.31 2815
7337.12 2827
7337.93 2819
7338.74 2782
7339.54 2804
7340.35 2770
7341.16 2793
7341.97 2741
7342.78 2673
7343.59 2634
7344.40 2598
7345.21 2620
7346.01 2588
7346.82 2555
7347.63 2632
7348.44 2607
7349.25 2474
7350.06 2485
7350.87 2491
7351.68 2519
7352.49 2577
7353.30 2624
7354.11 2533
7354.92 2477
7355.72 2396
7356.53 2383
7357.34 2398
7358.15 2394
7358.96 2548
7359.77 2492
7360.58 2499
7361.39 2520
7362.20 2486
7363.01 2430
7363.82 2461
7364.63 2454
7365.44 2445
7366.25 2467
7367.06 2420
7367.87 2434
7368.68 2492
7369.49 2484
7370.30 2395
7371.11 2458
7371.92 2402
7372.73 2456
7373.54 2462
7374.35 2489
7375.16 2506
7375.97 2533
7376.79 2477
7377.60 2536
7378.41 2437
7379.22 2510
7380.03 2479
7380.84 2523
7381.65 2528
7382.46 2468
7383.27 2450
7384.08 2456
7384.89 2470
7385.70 2445
7386.52 2461
7387.33 2475
7388.14 2473
7388.95 2419
7389.76 2485
7390.57 2391
7391.38 2460
7392.19 2475
7393.01 2434
7393.82 2395
7394.63 2425
7395.44 2365
7396.25 2401
7397.06 2379
7397.88 2343
7398.69 2392
7399.50 2401
7400.31 2395
7401.12 2390
7401.94 2373
7402.75 2325
7403.56 2301
7404.37 2376
7405.18 2415
7406.00 2341
7406.81 2347
7407.62 2434
7408.43 2353
7409.25 2343
7410.06 2357
7410.87 2373
7411.68 2351
7412.49 2341
7413.31 2359
7414.12 2355
7414.93 2331
7415.75 2369
7416.56 2399
7417.37 2402
7418.18 2370
7419.00 2329
7419.81 2318
7420.62 2343
7421.44 2362
7422.25 2338
7423.06 2329
7423.88 2322
7424.69 2359
7425.50 2313
7426.31 2388
7427.13 2344
7427.94 2377
7428.76 2354
7429.57 2358
7430.38 2356
7431.20 2401
7432.01 2367
7432.82 2364
7433.64 2316
7434.45 2360
7435.26 2374
7436.08 2432
7436.89 2409
7437.71 2345
7438.52 2398
7439.33 2454
7440.15 2451
7440.96 2389
7441.78 2489
7442.59 2515
7443.40 2493
7444.22 2451
7445.03 2526
7445.85 2496
7446.66 2486
7447.48 2460
7448.29 2456
7449.11 2479
7449.92 2438
7450.73 2408
7451.55 2432
7452.36 2405
7453.18 2417
7453.99 2435
7454.81 2517
7455.62 2469
7456.44 2473
7457.25 2401
7458.07 2419
7458.88 2413
7459.70 2452
7460.51 2424
7461.33 2444
7462.14 2497
7462.96 2518
7463.77 2508
7464.59 2468
7465.41 2387
7466.22 2487
7467.04 2498
7467.85 2532
7468.67 2462
7469.48 2429
7470.30 2431
7471.11 2557
7471.93 2472
7472.75 2484
7473.56 2487
7474.38 2431
7475.19 2458
7476.01 2478
7476.83 2450
7477.64 2461
7478.46 2544
7479.27 2565
7480.09 2505
7480.91 2524
7481.72 2505
7482.54 2559
7483.36 2513
7484.17 2567
7484.99 2519
7485.81 2457
7486.62 2475
7487.44 2556
7488.26 2552
7489.07 2508
7489.89 2548
7490.71 2603
7491.52 2519
7492.34 2620
7493.16 2623
7493.97 2622
7494.79 2641
7495.61 2620
7496.43 2556
7497.24 2611
7498.06 2733
7498.88 2700
7499.69 2685
7500.51 2673
7501.33 2687
7502.15 2716
7502.96 2780
7503.78 2715
7504.60 2750
7505.42 2723
7506.23 2702
7507.05 2841
7507.87 2784
7508.69 2727
7509.51 2758
7510.32 2799
7511.14 2838
7511.96 2884
7512.78 2866
7513.60 2850
7514.41 2838
7515.23 2850
7516.05 2886
7516.87 2867
7517.69 2870
7518.50 2905
7519.32 2803
7520.14 2875
7520.96 2910
7521.78 2922
7522.60 2900
7523.42 2925
7524.23 2952
7525.05 2921
7525.87 2956
7526.69 3002
7527.51 3048
7528.33 3001
7529.15 2948
7529.97 3002
7530.78 3067
7531.60 3179
7532.42 3200
7533.24 3143
7534.06 3126
7534.88 3187
7535.70 3187
7536.52 3266
7537.34 3310
7538.16 3198
7538.98 3216
7539.80 3208
7540.62 3281
7541.44 3263
7542.26 3330
7543.08 3457
7543.89 3434
7544.71 3486
7545.53 3486
7546.35 3540
7547.17 3625
7547.99 3679
7548.81 3680
7549.63 3608
7550.45 3604
7551.27 3541
7552.09 3535
7552.91 3503
7553.73 3564
7554.56 3445
7555.38 3523
7556.20 3579
7557.02 3532
7557.84 3651
7558.66 3671
7559.48 3761
7560.30 3844
7561.12 3798
7561.94 3852
7562.76 3784
7563.58 3888
7564.40 3995
7565.22 3973
7566.04 4018
7566.86 4005
7567.69 3996
7568.51 3991
7569.33 4016
7570.15 3934
7570.97 3894
7571.79 3954
7572.61 3891
7573.43 4076
7574.26 4054
7575.08 3946
7575.90 3957
7576.72 4058
7577.54 4110
7578.36 4027
7579.18 4132
7580.01 4149
7580.83 4167
7581.65 4112
7582.47 4133
7583.29 4218
7584.12 4223
7584.94 4324
7585.76 4342
7586.58 4407
7587.40 4460
7588.23 4559
7589.05 4728
7589.87 4795
7590.69 4958
7591.51 4927
7592.34 4916
7593.16 4866
7593.98 4883
7594.80 4903
7595.63 4918
7596.45 4972
7597.27 4957
7598.09 4894
7598.92 4887
7599.74 4867
7600.56 4981
7601.39 5171
7602.21 5277
7603.03 5303
7603.85 5478
7604.68 5644
7605.50 5900
7606.32 6266
7607.15 6396
7607.97 6408
7608.79 6404
7609.62 6465
7610.44 6107
7611.26 6028
7612.09 5944
7612.91 5708
7613.73 5498
7614.56 5310
7615.38 5220
7616.20 5045
7617.03 5094
7617.85 5086
7618.68 5219
7619.50 5144
7620.32 4969
7621.15 4965
7621.97 5072
7622.79 5010
7623.62 5081
7624.44 4956
7625.27 4950
7626.09 5052
7626.92 5110
7627.74 5007
7628.56 5118
7629.39 5491
7630.21 5850
7631.04 6022
7631.86 6478
7632.69 6973
7633.51 7451
7634.34 7735
7635.16 7988
7635.98 7957
7636.81 7683
7637.63 7371
7638.46 6916
7639.28 6404
7640.11 5903
7640.93 5461
7641.76 5091
7642.58 4817
7643.41 4655
7644.23 4460
7645.06 4249
7645.88 4288
7646.71 4088
7647.54 3999
7648.36 3980
7649.19 3996
7650.01 3950
7650.84 3776
7651.66 3819
7652.49 3722
7653.31 3677
7654.14 3658
7654.97 3679
7655.79 3702
7656.62 3601
7657.44 3619
7658.27 3517
7659.09 3558
7659.92 3473
7660.75 3582
7661.57 3557
7662.40 3529
7663.22 3500
7664.05 3499
7664.88 3600
7665.70 3581
7666.53 3622
7667.36 3700
7668.18 3746
7669.01 3778
7669.84 3794
7670.66 3876
7671.49 3890
7672.32 3892
7673.14 3916
7673.97 3949
7674.80 3865
7675.62 3842
7676.45 3860
7677.28 3762
7678.10 3603
7678.93 3536
7679.76 3524
7680.58 3437
7681.41 3375
7682.24 3425
7683.07 3382
7683.89 3347
7684.72 3346
7685.55 3323
7686.38 3381
7687.20 3395
7688.03 3343
7688.86 3429
7689.69 3335
7690.51 3267
7691.34 3362
7692.17 3273
7693.00 3215
7693.82 3230
7694.65 3242
7695.48 3312
7696.31 3251
7697.14 3262
7697.96 3344
7698.79 3271
7699.62 3226
7700.45 3285
7701.28 3301
7702.11 3293
7702.93 3222
7703.76 3244
7704.59 3217
7705.42 3185
7706.25 3189
7707.08 3129
7707.90 3161
7708.73 3147
7709.56 3133
7710.39 3039
7711.22 3029
7712.05 3043
7712.88 3063
7713.71 2948
7714.53 2990
7715.36 2926
7716.19 2938
7717.02 2867
7717.85 2818
7718.68 2762
7719.51 2769
7720.34 2754
7721.17 2831
7722.00 2827
7722.83 2862
7723.66 2752
7724.49 2734
7725.32 2690
7726.14 2692
7726.97 2737
7727.80 2755
7728.63 2750
7729.46 2671
7730.29 2704
7731.12 2735
7731.95 2604
7732.78 2607
7733.61 2689
7734.44 2594
7735.27 2600
7736.10 2632
7736.93 2645
7737.76 2561
7738.59 2626
7739.42 2623
7740.25 2647
7741.08 2726
7741.91 2565
7742.75 2623
7743.58 2601
7744.41 2601
7745.24 2586
7746.07 2589
7746.90 2625
7747.73 2672
7748.56 2717
7749.39 2786
7750.22 2863
7751.05 2875
7751.88 2784
7752.71 2836
7753.55 2764
7754.38 2663
7755.21 2695
7756.04 2687
7756.87 2647
7757.70 2669
7758.53 2584
7759.36 2525
7760.20 2519
7761.03 2538
7761.86 2520
7762.69 2522
7763.52 2473
7764.35 2504
7765.18 2508
7766.02 2492
7766.85 2410
7767.68 2438
7768.51 2484
7769.34 2443
7770.18 2481
7771.01 2499
7771.84 2448
7772.67 2404
7773.50 2481
7774.34 2475
7775.17 2478
7776.00 2538
7776.83 2509
7777.66 2479
7778.50 2573
7779.33 2504
7780.16 2538
7780.99 2532
7781.83 2488
7782.66 2501
7783.49 2531
7784.32 2554
7785.16 2499
7785.99 2591
7786.82 2572
7787.66 2519
7788.49 2572
7789.32 2597
7790.15 2630
7790.99 2549
7791.82 2534
7792.65 2551
7793.49 2518
7794.32 2516
7795.15 2427
7795.99 2424
7796.82 2507
7797.65 2519
7798.49 2513
7799.32 2462
7800.15 2500
7800.99 2460
7801.82 2530
7802.65 2558
7803.49 2595
7804.32 2544
7805.16 2627
7805.99 2586
7806.82 2541
7807.66 2511
7808.49 2582
7809.33 2567
7810.16 2556
7810.99 2608
7811.83 2653
7812.66 2681
7813.50 2658
7814.33 2730
7815.17 2771
7816.00 2796
7816.83 2872
7817.67 2922
7818.50 3034
7819.34 3127
7820.17 3011
7821.01 2997
7821.84 2936
7822.68 3093
7823.51 3025
7824.35 2927
7825.18 2976
7826.02 2927
7826.85 2884
7827.69 2932
7828.52 2925
7829.36 2942
7830.19 2978
7831.03 2903
7831.86 3003
7832.70 2864
7833.53 2867
7834.37 2860
7835.20 2846
7836.04 2818
7836.87 2936
7837.71 2808
7838.54 2760
7839.38 2799
7840.22 2786
7841.05 2709
7841.89 2672
7842.72 2679
7843.56 2651
7844.39 2599
7845.23 2634
7846.07 2652
7846.90 2631
7847.74 2518
7848.57 2554
7849.41 2528
7850.25 2632
7851.08 2519
7851.92 2601
7852.76 2561
7853.59 2526
7854.43 2614
7855.27 2581
7856.10 2677
7856.94 2600
7857.78 2653
7858.61 2620
7859.45 2617
7860.29 2645
7861.12 2657
7861.96 2677
7862.80 2741
7863.63 2672
7864.47 2623
7865.31 2632
7866.14 2636
7866.98 2678
7867.82 2610
7868.66 2576
7869.49 2707
7870.33 2689
7871.17 2646
7872.00 2694
7872.84 2610
7873.68 2626
7874.52 2627
7875.35 2720
7876.19 2785
7877.03 2751
7877.87 2860
7878.70 2834
7879.54 2874
7880.38 2943
7881.22 2932
7882.06 2927
7882.89 2897
7883.73 2881
7884.57 2775
7885.41 2840
7886.25 2891
7887.08 2834
7887.92 2755
7888.76 2777
7889.60 2761
7890.44 2769
7891.28 2748
7892.11 2849
7892.95 2793
7893.79 2746
7894.63 2800
7895.47 2845
7896.31 2859
7897.15 2904
7897.98 2943
7898.82 2872
7899.66 2937
7900.50 2960
7901.34 3097
7902.18 3003
7903.02 2919
7903.86 2821
7904.70 2899
7905.54 3019
7906.37 2909
7907.21 2904
7908.05 2897
7908.89 2956
7909.73 2900
7910.57 2902
7911.41 3012
7912.25 2921
7913.09 2953
7913.93 2963
7914.77 3041
7915.61 3221
7916.45 3357
7917.29 3581
7918.13 3868
7918.97 4205
7919.81 4426
7920.65 4501
7921.49 4747
7922.33 4706
7923.17 4688
7924.01 4627
7924.85 4342
7925.69 3991
7926.53 3896
7927.37 3629
7928.21 3438
7929.05 3196
7929.89 3131
7930.73 3135
7931.57 3107
7932.41 3026
7933.25 2931
7934.09 2842
7934.93 2803
7935.77 2843
7936.61 2726
7937.46 2776
7938.30 2614
7939.14 2627
7939.98 2562
7940.82 2515
7941.66 2533
7942.50 2524
7943.34 2473
7944.18 2500
7945.03 2467
7945.87 2550
7946.71 2611
7947.55 2601
7948.39 2519
7949.23 2536
7950.07 2562
7950.92 2540
7951.76 2565
7952.60 2552
7953.44 2584
7954.28 2616
7955.12 2633
7955.97 2665
7956.81 2735
7957.65 2820
7958.49 2788
7959.33 2832
7960.18 2853
7961.02 2779
7961.86 2740
7962.70 2808
7963.54 2830
7964.39 2712
7965.23 2658
7966.07 2680
7966.91 2707
7967.76 2676
7968.60 2691
7969.44 2680
7970.28 2766
7971.13 2795
7971.97 2726
7972.81 2726
7973.65 2757
7974.50 2646
7975.34 2638
7976.18 2621
7977.03 2505
7977.87 2534
7978.71 2431
7979.55 2412
7980.40 2429
7981.24 2426
7982.08 2436
7982.93 2424
7983.77 2389
7984.61 2407
7985.46 2393
7986.30 2354
7987.14 2432
7987.99 2407
7988.83 2434
7989.67 2406
7990.52 2452
7991.36 2442
7992.21 2447
7993.05 2474
7993.89 2477
7994.74 2397
7995.58 2306
7996.42 2347
7997.27 2355
7998.11 2339
7998.96 2345
7999.80 2325
8000.65 2344
8001.49 2330
8002.33 2288
8003.18 2245
8004.02 2297
8004.87 2291
8005.71 2222
8006.56 2197
8007.40 2235
8008.24 2180
8009.09 2215
8009.93 2211
8010.78 2160
8011.62 2204
8012.47 2249
8013.31 2182
8014.16 2180
8015.00 2118
8015.85 2090
8016.69 2140
8017.54 2114
8018.38 2153
8019.23 2071
8020.07 2121
8020.92 2109
8021.76 2104
8022.61 2113
8023.45 2091
8024.30 2113
8025.15 2080
8025.99 2085
8026.84 2058
8027.68 2047
8028.53 2125
8029.37 2162
8030.22 2160
8031.07 2133
8031.91 2140
8032.76 2147
8033.60 2140
8034.45 2107
8035.30 2107
8036.14 2178
8036.99 2162
8037.83 2115
8038.68 2141
8039.53 2179
8040.37 2120
8041.22 2088
8042.06 2154
8042.91 2180
8043.76 2221
8044.60 2182
8045.45 2170
8046.30 2175
8047.14 2255
8047.99 2194
8048.84 2150
8049.68 2235
8050.53 2254
8051.38 2237
8052.22 2187
8053.07 2163
8053.92 2214
8054.77 2177
8055.61 2107
8056.46 2114
8057.31 2072
8058.15 2056
8059.00 2065
8059.85 2004
8060.70 1916
8061.54 1970
8062.39 2029
8063.24 2007
8064.09 1981
8064.93 2016
8065.78 1980
8066.63 1992
8067.48 1965
8068.32 1902
8069.17 1914
8070.02 1962
8070.87 1929
8071.72 1865
8072.56 1865
8073.41 1861
8074.26 1932
8075.11 1913
8075.96 1873
8076.80 1877
8077.65 1863
8078.50 1885
8079.35 1861
8080.20 1935
8081.05 1906
8081.89 1934
8082.74 1966
8083.59 1974
8084.44 1889
8085.29 1866
8086.14 1937
8086.99 1942
8087.83 2032
8088.68 1972
8089.53 1963
8090.38 2001
8091.23 1949
8092.08 1987
8092.93 2005
8093.78 1992
8094.63 2010
8095.48 1973
8096.32 1949
8097.17 1887
8098.02 1969
8098.87 1922
8099.72 1883
8100.57 1860
8101.42 1899
8102.27 1918
8103.12 1934
8103.97 1914
8104.82 1865
8105.67 1939
8106.52 1886
8107.37 1878
8108.22 1870
8109.07 1842
8109.92 1836
8110.77 1929
8111.62 1877
8112.47 1837
8113.32 1812
8114.17 1849
8115.02 1847
8115.87 1837
8116.72 1835
8117.57 1817
8118.42 1843
8119.27 1848
8120.12 1861
8120.97 1874
8121.82 1902
8122.67 1826
8123.52 1812
8124.37 1767
8125.22 1796
8126.08 1850
8126.93 1812
8127.78 1875
8128.63 1878
8129.48 1909
8130.33 1834
8131.18 1835
8132.03 1834
8132.88 1889
8133.73 1836
8134.59 1913
8135.44 1898
8136.29 1896
8137.14 1942
8137.99 1929
8138.84 1870
8139.69 1786
8140.55 1812
8141.40 1871
8142.25 1876
8143.10 1869
8143.95 1905
8144.80 1921
8145.66 1899
8146.51 1812
8147.36 1916
8148.21 1949
8149.06 1881
8149.91 1920
8150.77 1916
8151.62 1817
8152.47 1861
8153.32 1813
8154.18 1908
8155.03 1961
8155.88 1953
8156.73 1925
8157.59 1938
8158.44 1955
8159.29 2010
8160.14 2006
8161.00 1995
8161.85 1992
8162.70 1946
8163.55 1980
8164.41 1886
8165.26 1863
8166.11 1848
8166.96 1798
8167.82 1814
8168.67 1851
8169.52 1856
8170.38 1815
8171.23 1806
8172.08 1770
8172.94 1778
8173.79 1778
8174.64 1825
8175.50 1865
8176.35 1798
8177.20 1802
8178.06 1794
8178.91 1808
8179.76 1808
8180.62 1828
8181.47 1821
8182.32 1754
8183.18 1756
8184.03 1732
8184.89 1748
8185.74 1736
8186.59 1712
8187.45 1727
8188.30 1712
8189.16 1714
8190.01 1786
8190.86 1771
8191.72 1752
8192.57 1688
8193.43 1691
8194.28 1714
8195.14 1709
8195.99 1718
8196.84 1782
8197.70 1765
8198.55 1794
8199.41 1757
8200.26 1780
8201.12 1737
8201.97 1717
8202.83 1788
8203.68 1716
8204.54 1696
8205.39 1745
8206.25 1771
8207.10 1771
8207.96 1745
8208.81 1698
8209.67 1679
8210.52 1696
8211.38 1672
8212.23 1674
8213.09 1761
8213.94 1773
8214.80 1727
8215.65 1741
8216.51 1717
8217.37 1744
8218.22 1768
8219.08 1764
8219.93 1799
8220.79 1784
8221.64 1852
8222.50 1895
8223.36 1866
8224.21 1888
8225.07 1878
8225.92 1904
8226.78 1903
8227.64 1896
8228.49 1855
8229.35 1900
8230.20 1884
8231.06 1855
8231.92 1825
8232.77 1779
8233.63 1782
8234.49 1800
8235.34 1729
8236.20 1758
8237.06 1683
8237.91 1714
8238.77 1735
8239.63 1788
8240.48 1717
8241.34 1726
8242.20 1684
8243.05 1738
8243.91 1728
8244.77 1684
8245.62 1649
8246.48 1638
8247.34 1664
8248.19 1670
8249.05 1676
8249.91 1740
8250.77 1714
8251.62 1677
8252.48 1670
8253.34 1696
8254.20 1775
8255.05 1693
8255.91 1707
8256.77 1695
8257.63 1648
8258.48 1695
8259.34 1718
8260.20 1657
8261.06 1714
8261.92 1697
8262.77 1706
8263.63 1703
8264.49 1629
8265.35 1700
8266.21 1699
8267.06 1659
8267.92 1723
8268.78 1647
8269.64 1655
8270.50 1664
8271.35 1672
8272.21 1629
8273.07 1598
8273.93 1676
8274.79 1682
8275.65 1625
8276.51 1656
8277.36 1641
8278.22 1638
8279.08 1628
8279.94 1643
8280.80 1633
8281.66 1631
8282.52 1630
8283.38 1663
8284.24 1671
8285.09 1652
8285.95 1671
8286.81 1683
8287.67 1673
8288.53 1698
8289.39 1695
8290.25 1619
8291.11 1675
8291.97 1648
8292.83 1567
8293.69 1639
8294.55 1658
8295.41 1687
8296.27 1701
8297.13 1694
8297.99 1683
8298.85 1712
8299.71 1716
8300.56 1754
8301.42 1660
8302.28 1742
8303.14 1706
8304.00 1689
8304.86 1753
8305.73 1684
8306.59 1655
8307.45 1678
8308.31 1701
8309.17 1663
8310.03 1617
8310.89 1666
8311.75 1726
8312.61 1676
8313.47 1655
8314.33 1624
8315.19 1694
8316.05 1647
8316.91 1714
8317.77 1714
8318.63 1687
8319.49 1618
8320.35 1693
8321.22 1664
8322.08 1704
8322.94 1721
8323.80 1683
8324.66 1702
8325.52 1649
8326.38 1645
8327.24 1666
8328.10 1684
8328.97 1651
8329.83 1678
8330.69 1682
8331.55 1624
8332.41 1684
8333.27 1591
8334.13 1615
8335.00 1635
8335.86 1599
8336.72 1641
8337.58 1623
8338.44 1621
8339.30 1625
8340.17 1643
8341.03 1631
8341.89 1665
8342.75 1640
8343.62 1641
8344.48 1633
8345.34 1602
8346.20 1699
8347.06 1652
8347.93 1698
8348.79 1634
8349.65 1670
8350.51 1737
8351.38 1704
8352.24 1701
8353.10 1662
8353.96 1697
8354.83 1683
8355.69 1731
8356.55 1656
8357.41 1687
8358.28 1744
8359.14 1700
8360.00 1701
8360.87 1644
8361.73 1711
8362.59 1660
8363.46 1708
8364.32 1732
8365.18 1655
8366.05 1676
8366.91 1690
8367.77 1687
8368.64 1687
8369.50 1653
8370.36 1774
8371.23 1701
8372.09 1712
8372.95 1661
8373.82 1709
8374.68 1691
8375.54 1669
8376.41 1712
8377.27 1713
8378.14 1689
8379.00 1737
8379.86 1713
8380.73 1814
8381.59 1773
8382.46 1765
8383.32 1788
8384.18 1782
8385.05 1791
8385.91 1803
8386.78 1782
8387.64 1793
8388.51 1842
8389.37 1830
8390.23 1821
8391.10 1827
8391.96 1853
8392.83 1895
8393.69 1830
8394.56 1837
8395.42 1872
8396.29 1804
8397.15 1835
8398.02 1785
8398.88 1746
8399.75 1834
8400.61 1813
8401.48 1854
8402.34 1856
8403.21 1895
8404.07 1849
8404.94 1877
8405.80 1848
8406.67 1862
8407.53 1842
8408.40 1957
8409.26 1951
8410.13 1955
8411.00 1960
8411.86 1966
8412.73 1976
8413.59 1897
8414.46 1926
8415.32 1934
8416.19 2014
8417.06 1916
8417.92 1946
8418.79 2009
8419.65 2018
8420.52 1989
8421.39 1933
8422.25 1986
8423.12 2043
8423.98 2052
8424.85 2038
8425.72 2088
8426.58 2078
8427.45 2138
8428.32 2133
8429.18 2172
8430.05 2130
8430.92 2155
8431.78 2177
8432.65 2230
8433.52 2176
8434.38 2188
8435.25 2248
8436.12 2296
8436.98 2285
8437.85 2302
8438.72 2351
8439.58 2336
8440.45 2343
8441.32 2429
8442.19 2405
8443.05 2387
8443.92 2369
8444.79 2472
8445.65 2430
8446.52 2475
8447.39 2476
8448.26 2582
8449.12 2508
8449.99 2541
8450.86 2551
8451.73 2523
8452.60 2618
8453.46 2821
8454.33 2911
8455.20 3146
8456.07 3396
8456.93 3597
8457.80 3795
8458.67 4054
8459.54 4010
8460.41 4124
8461.27 3986
8462.14 3721
8463.01 3548
8463.88 3319
8464.75 3058
8465.62 2990
8466.48 2783
8467.35 2721
8468.22 2566
8469.09 2435
8469.96 2383
8470.83 2382
8471.70 2264
8472.57 2312
8473.43 2299
8474.30 2308
8475.17 2254
8476.04 2213
8476.91 2305
8477.78 2239
8478.65 2249
8479.52 2295
8480.39 2244
8481.25 2242
8482.12 2240
8482.99 2260
8483.86 2307
8484.73 2354
8485.60 2277
8486.47 2238
8487.34 2287
8488.21 2351
8489.08 2291
8489.95 2287
8490.82 2435
8491.69 2413
8492.56 2474
8493.43 2485
8494.30 2529
8495.17 2558
8496.04 2657
8496.91 2723
8497.78 2723
8498.65 2773
8499.52 2733
8500.39 2709
8501.26 2664
8502.13 2584
8503.00 2555
8503.87 2474
8504.74 2542
8505.61 2484
8506.48 2566
8507.35 2487
8508.22 2545
8509.09 2556
8509.96 2568
8510.83 2572
8511.70 2596
8512.57 2629
8513.45 2691
8514.32 2734
8515.19 2704
8516.06 2789
8516.93 2836
8517.80 2870
8518.67 2847
8519.54 2908
8520.41 2867
8521.29 2866
8522.16 2885
8523.03 2873
8523.90 2918
8524.77 2914
8525.64 2824
8526.51 2805
8527.39 2832
8528.26 2925
8529.13 2925
8530.00 2899
8530.87 2985
8531.74 2973
8532.62 3010
8533.49 3015
8534.36 3019
8535.23 3048
8536.10 3020
8536.98 3137
8537.85 3032
8538.72 3158
8539.59 3127
8540.46 3116
8541.34 3084
8542.21 2979
8543.08 3013
8543.95 3027
8544.83 3026
8545.70 2960
8546.57 2885
8547.44 2848
8548.32 2877
8549.19 2806
8550.06 2940
8550.93 3024
8551.81 3111
8552.68 3331
8553.55 3641
8554.43 3794
8555.30 4052
8556.17 4353
8557.04 4608
8557.92 4726
8558.79 4829
8559.66 4753
8560.54 4619
8561.41 4412
8562.28 4029
8563.16 3788
8564.03 3561
8564.90 3372
8565.78 3203
8566.65 3017
8567.52 2874
8568.40 2771
8569.27 2755
8570.15 2741
8571.02 2666
8571.89 2632
8572.77 2672
8573.64 2587
8574.51 2603
8575.39 2584
8576.26 2634
8577.14 2571
8578.01 2608
8578.88 2570
8579.76 2563
8580.63 2538
8581.51 2504
8582.38 2491
8583.26 2533
8584.13 2513
8585.01 2550
8585.88 2574
8586.75 2615
8587.63 2583
8588.50 2622
8589.38 2613
8590.25 2528
8591.13 2599
8592.00 2631
8592.88 2726
8593.75 2799
8594.63 2801
8595.50 2886
8596.38 2834
8597.25 2843
8598.13 2844
8599.00 2953
8599.88 2795
8600.75 2823
8601.63 2794
8602.50 2834
8603.38 2767
8604.26 2755
8605.13 2722
8606.01 2717
8606.88 2793
8607.76 2776
8608.63 2804
8609.51 2742
8610.38 2775
8611.26 2816
8612.14 2850
8613.01 2798
8613.89 2890
8614.76 2829
8615.64 2866
8616.52 2825
8617.39 2819
8618.27 2883
8619.15 2914
8620.02 2934
8620.90 2901
8621.77 2954
8622.65 2960
8623.53 2930
8624.40 2891
8625.28 2936
8626.16 2913
8627.03 3037
8627.91 3024
8628.79 3092
8629.66 3084
8630.54 3083
8631.42 3148
8632.29 3108
8633.17 3182
8634.05 3214
8634.92 3094
8635.80 3120
8636.68 3174
8637.56 3153
8638.43 3223
8639.31 3186
8640.19 3197
8641.07 3109
8641.94 3177
8642.82 3252
8643.70 3242
8644.57 3201
8645.45 3184
8646.33 3193
8647.21 3266
8648.09 3348
8648.96 3412
8649.84 3366
8650.72 3432
8651.60 3568
8652.47 3622
8653.35 3585
8654.23 3564
8655.11 3623
8655.99 3610
8656.86 3619
8657.74 3654
8658.62 3594
8659.50 3688
8660.38 3680
8661.26 3565
8662.13 3619
8663.01 3630
8663.89 3666
8664.77 3656
8665.65 3625
8666.53 3619
8667.41 3661
8668.28 3672
8669.16 3803
8670.04 3897
8670.92 3988
8671.80 4043
8672.68 4149
8673.56 4293
8674.44 4448
8675.32 4547
8676.20 4681
8677.07 4837
8677.95 4892
8678.83 4889
8679.71 4902
8680.59 4800
8681.47 4661
8682.35 4674
8683.23 4557
8684.11 4442
8684.99 4453
8685.87 4349
8686.75 4397
8687.63 4452
8688.51 4561
8689.39 4894
8690.27 5090
8691.15 5407
8692.03 5956
8692.91 6374
8693.79 6868
8694.67 7341
8695.55 7658
8696.43 7993
8697.31 7948
8698.19 7743
8699.07 7284
8699.95 6852
8700.83 6255
8701.71 5714
8702.59 5264
8703.47 4764
8704.35 4415
8705.23 4096
8706.11 3824
8706.99 3602
8707.87 3449
8708.75 3333
8709.63 3257
8710.52 3167
8711.40 3098
8712.28 3113
8713.16 3076
8714.04 3058
8714.92 3100
8715.80 3001
8716.68 2907
8717.56 2935
8718.45 2900
8719.33 2927
8720.21 2861
8721.09 2806
8721.97 2846
8722.85 2946
8723.73 2856
8724.62 2829
8725.50 2866
8726.38 2841
8727.26 2883
8728.14 2896
8729.02 2986
8729.91 3057
8730.79 3137
8731.67 3166
8732.55 3126
8733.43 3234
8734.32 3236
8735.20 3274
8736.08 3255
8736.96 3167
8737.84 3159
8738.73 2991
8739.61 2992
8740.49 2919
8741.37 2793
8742.26 2805
8743.14 2785
8744.02 2691
8744.90 2649
8745.79 2720
8746.67 2667
8747.55 2717
8748.43 2676
8749.32 2615
8750.20 2721
8751.08 2740
8751.97 2699
8752.85 2792
8753.73 2784
8754.62 2843
8755.50 2828
8756.38 2794
8757.26 2952
8758.15 3042
8759.03 3019
8759.91 3117
8760.80 3061
8761.68 3067
8762.56 3102
8763.45 3084
8764.33 2873
8765.22 2944
8766.10 2972
8766.98 2920
8767.87 2851
8768.75 2827
8769.63 2888
8770.52 2788
8771.40 2735
8772.29 2751
8773.17 2784
8774.05 2753
8774.94 2668
8775.82 2736
8776.71 2654
8777.59 2612
8778.48 2549
8779.36 2508
8780.24 2391
8781.13 2352
8782.01 2379
8782.90 2394
8783.78 2434
8784.67 2401
8785.55 2337
8786.44 2307
8787.32 2244
8788.21 2278
8789.09 2300
8789.98 2332
8790.86 2218
8791.74 2192
8792.63 2210
8793.51 2188
8794.40 2178
8795.29 2200
8796.17 2248
8797.06 2170
8797.94 2178
8798.83 2175
8799.71 2120
8800.60 2142
8801.48 2163
8802.37 2118
8803.25 2088
8804.14 2095
8805.02 2122
8805.91 2162
8806.80 2081
8807.68 2100
8808.57 2160
8809.45 2147
8810.34 2139
8811.23 2042
8812.11 2053
8813.00 2039
8813.88 2038
8814.77 2070
8815.66 2055
8816.54 1956
8817.43 1940
8818.31 1949
8819.20 1875
8820.09 1929
8820.97 1884
8821.86 1896
8822.75 1936
8823.63 1924
8824.52 1899
8825.41 1949
8826.29 1962
8827.18 1907
8828.07 1961
8828.95 1878
8829.84 1890
8830.73 1844
8831.61 1784
8832.50 1854
8833.39 1871
8834.28 1930
8835.16 1878
8836.05 1781
8836.94 1850
8837.82 1872
8838.71 1816
8839.60 1760
8840.49 1806
8841.37 1849
8842.26 1853
8843.15 1824
8844.04 1849
8844.92 1798
8845.81 1784
8846.70 1836
8847.59 1746
8848.47 1776
8849.36 1754
8850.25 1742
8851.14 1773
8852.03 1721
8852.91 1678
8853.80 1747
8854.69 1739
8855.58 1761
8856.47 1672
8857.36 1678
8858.24 1724
8859.13 1651
8860.02 1686
8860.91 1685
8861.80 1649
8862.69 1688
8863.57 1640
8864.46 1701
8865.35 1674
8866.24 1615
8867.13 1660
8868.02 1708
8868.91 1623
8869.80 1617
8870.68 1600
8871.57 1607
8872.46 1622
8873.35 1625
8874.24 1535
8875.13 1527
8876.02 1670
8876.91 1608
8877.80 1607
8878.69 1646
8879.58 1630
8880.47 1583
8881.36 1597
8882.24 1571
8883.13 1507
8884.02 1569
8884.91 1535
8885.80 1567
8886.69 1608
8887.58 1562
8888.47 1554
8889.36 1530
8890.25 1533
8891.14 1553
8892.03 1534
8892.92 1515
8893.81 1525
8894.70 1529
8895.59 1601
8896.48 1502
8897.37 1532
8898.26 1507
8899.15 1587
8900.04 1560
8900.93 1542
8901.82 1482
8902.72 1490
8903.61 1485
8904.50 1482
8905.39 1493
8906.28 1492
8907.17 1542
8908.06 1433
8908.95 1419
8909.84 1433
8910.73 1438
8911.62 1484
8912.51 1516
8913.41 1507
8914.30 1491
8915.19 1492
8916.08 1466
8916.97 1458
8917.86 1533
8918.75 1508
8919.64 1515
8920.54 1493
8921.43 1435
8922.32 1446
8923.21 1464
8924.10 1412
8924.99 1462
8925.88 1469
8926.78 1442
8927.67 1437
8928.56 1438
8929.45 1485
8930.34 1430
8931.24 1434
8932.13 1467
8933.02 1358
8933.91 1401
8934.80 1409
8935.70 1473
8936.59 1387
8937.48 1434
8938.37 1372
8939.27 1394
8940.16 1419
8941.05 1418
8941.94 1372
8942.84 1392
8943.73 1388
8944.62 1395
8945.51 1430
8946.41 1384
8947.30 1400
8948.19 1433
8949.08 1436
8949.98 1353
8950.87 1386
8951.76 1401
8952.66 1441
8953.55 1331
8954.44 1387
8955.34 1419
8956.23 1417
8957.12 1431
8958.02 1405
8958.91 1349
8959.80 1405
8960.70 1408
8961.59 1397
8962.48 1403
8963.38 1380
8964.27 1375
8965.16 1345
8966.06 1378
8966.95 1441
8967.84 1371
8968.74 1385
8969.63 1370
8970.53 1381
8971.42 1403
8972.31 1376
8973.21 1330
8974.10 1403
8975.00 1357
8975.89 1344
8976.78 1407
8977.68 1361
8978.57 1334
8979.47 1340
8980.36 1391
8981.26 1401
8982.15 1358
8983.05 1364
8983.94 1397
8984.83 1391
8985.73 1398
8986.62 1369
8987.52 1363
8988.41 1344
8989.31 1346
8990.20 1370
8991.10 1372
8991.99 1333
8992.89 1339
8993.78 1380
8994.68 1384
8995.57 1355
8996.47 1380
8997.36 1345
8998.26 1357
8999.15 1385
9000.05 1368
9000.95 1383
9001.84 1343
9002.74 1319
9003.63 1339
9004.53 1369
9005.42 1344
9006.32 1379
9007.21 1329
9008.11 1326
9009.01 1330
9009.90 1321
9010.80 1286
9011.69 1321
9012.59 1306
9013.49 1328
9014.38 1323
9015.28 1319
9016.17 1336
9017.07 1312
9017.97 1328
9018.86 1283
9019.76 1294
9020.66 1318
9021.55 1309
9022.45 1301
9023.35 1331
9024.24 1327
9025.14 1291
9026.04 1326
9026.93 1340
9027.83 1315
9028.73 1326
9029.62 1298
9030.52 1320
9031.42 1336
9032.31 1318
9033.21 1324
9034.11 1301
9035.01 1270
9035.90 1295
9036.80 1311
9037.70 1372
9038.59 1357
9039.49 1304
9040.39 1275
9041.29 1314
9042.18 1330
9043.08 1330
9043.98 1359
9044.88 1365
9045.77 1299
9046.67 1392
9047.57 1339
9048.47 1349
9049.37 1339
9050.26 1309
9051.16 1351
9052.06 1380
9052.96 1380
9053.85 1359
9054.75 1330
9055.65 1356
9056.55 1368
9057.45 1360
9058.35 1369
9059.24 1387
9060.14 1421
9061.04 1381
9061.94 1425
9062.84 1374
9063.74 1397
9064.64 1413
9065.53 1393
9066.43 1411
9067.33 1345
9068.23 1371
9069.13 1370
9070.03 1381
9070.93 1363
9071.83 1331
9072.72 1317
9073.62 1369
9074.52 1356
9075.42 1387
9076.32 1372
9077.22 1400
9078.12 1314
9079.02 1298
9079.92 1338
9080.82 1357
9081.72 1307
9082.62 1363
9083.52 1384
9084.42 1347
9085.32 1384
9086.21 1366
9087.11 1361
9088.01 1318
9088.91 1354
9089.81 1386
9090.71 1366
9091.61 1362
9092.51 1366
9093.41 1406
9094.31 1342
9095.21 1419
9096.11 1353
9097.01 1398
9097.91 1333
9098.81 1341
9099.72 1367
9100.62 1385
9101.52 1329
9102.42 1341
9103.32 1329
9104.22 1338
9105.12 1292
9106.02 1317
9106.92 1316
9107.82 1302
9108.72 1295
9109.62 1288
9110.52 1348
9111.42 1343
9112.32 1364
9113.23 1345
9114.13 1358
9115.03 1320
9115.93 1325
9116.83 1338
9117.73 1388
9118.63 1352
9119.53 1363
9120.44 1370
9121.34 1329
9122.24 1330
9123.14 1361
9124.04 1357
9124.94 1287
9125.84 1309
9126.75 1351
9127.65 1371
9128.55 1372
9129.45 1328
9130.35 1361
9131.25 1336
9132.16 1360
9133.06 1370
9133.96 1345
9134.86 1343
9135.76 1326
9136.67 1358
9137.57 1338
9138.47 1336
9139.37 1288
9140.28 1273
9141.18 1333
9142.08 1310
9142.98 1332
9143.89 1335
9144.79 1385
9145.69 1357
9146.59 1387
9147.50 1410
9148.40 1380
9149.30 1350
9150.20 1350
9151.11 1372
9152.01 1334
9152.91 1339
9153.82 1370
9154.72 1347
9155.62 1317
9156.53 1369
9157.43 1303
9158.33 1355
9159.24 1372
9160.14 1351
9161.04 1310
9161.95 1344
9162.85 1339
9163.75 1381
9164.66 1364
9165.56 1330
9166.46 1355
9167.37 1390
9168.27 1383
9169.17 1361
9170.08 1327
9170.98 1328
9171.89 1336
9172.79 1296
9173.69 1309
9174.60 1341
9175.50 1352
9176.41 1326
9177.31 1342
9178.21 1356
9179.12 1375
9180.02 1383
9180.93 1368
9181.83 1394
9182.74 1353
9183.64 1380
9184.55 1336
9185.45 1321
9186.35 1406
9187.26 1386
9188.16 1335
9189.07 1379
9189.97 1382
9190.88 1392
9191.78 1369
9192.69 1382
9193.59 1375
9194.50 1391
9195.40 1391
9196.31 1397
9197.21 1441
9198.12 1449
9199.02 1481
9199.93 1501
9200.83 1574
9201.74 1609
9202.65 1612
9203.55 1635
9204.46 1691
9205.36 1625
9206.27 1554
9207.17 1571
9208.08 1558
9208.98 1549
9209.89 1471
9210.80 1461
9211.70 1388
9212.61 1399
9213.51 1378
9214.42 1375
9215.33 1364
9216.23 1343
9217.14 1325
9218.04 1392
9218.95 1348
9219.86 1332
9220.76 1356
9221.67 1323
9222.58 1345
9223.48 1363
9224.39 1331
9225.30 1287
9226.20 1391
9227.11 1322
9228.01 1328
9228.92 1346
9229.83 1302
9230.74 1323
9231.64 1354
9232.55 1309
9233.46 1308
9234.36 1289
9235.27 1331
9236.18 1360
9237.08 1331
9237.99 1303
9238.90 1321
9239.81 1352
9240.71 1350
9241.62 1382
9242.53 1371
9243.43 1374
9244.34 1392
9245.25 1364
9246.16 1327
9247.07 1299
9247.97 1293
9248.88 1308
9249.79 1298
9250.70 1316
9251.60 1345
9252.51 1304
9253.42 1318
9254.33 1283
9255.24 1314
9256.14 1274
9257.05 1311
9257.96 1341
9258.87 1294
9259.78 1233
9260.68 1320
9261.59 1277
9262.50 1319
9263.41 1280
9264.32 1294
9265.23 1315
9266.13 1272
9267.04 1318
9267.95 1254
9268.86 1263
9269.77 1272
9270.68 1332
9271.59 1277
9272.50 1330
9273.40 1282
9274.31 1324
9275.22 1320
9276.13 1285
9277.04 1312
9277.95 1350
9278.86 1317
9279.77 1289
9280.68 1336
9281.59 1354
9282.50 1324
9283.41 1359
9284.32 1308
9285.22 1360
9286.13 1323
9287.04 1301
9287.95 1352
9288.86 1300
9289.77 1266
9290.68 1310
9291.59 1318
9292.50 1283
9293.41 1273
9294.32 1322
9295.23 1290
9296.14 1306
9297.05 1229
9297.96 1280
9298.87 1312
9299.78 1334
9300.69 1322
9301.60 1297
9302.51 1319
9303.42 1327
9304.33 1364
9305.24 1379
9306.15 1360
9307.07 1304
9307.98 1327
9308.89 1337
9309.80 1299
9310.71 1338
9311.62 1350
9312.53 1381
9313.44 1453
9314.35 1385
9315.26 1382
9316.17 1399
9317.08 1394
9318.00 1364
9318.91 1379
9319.82 1362
9320.73 1377
9321.64 1337
9322.55 1373
9323.46 1332
9324.37 1324
9325.29 1359
9326.20 1277
9327.11 1314
9328.02 1341
9328.93 1339
9329.84 1393
9330.75 1368
9331.67 1353
9332.58 1398
9333.49 1349
9334.40 1371
9335.31 1378
9336.23 1338
9337.14 1382
9338.05 1366
9338.96 1355
9339.87 1428
9340.79 1381
9341.70 1398
9342.61 1415
9343.52 1414
9344.44 1393
9345.35 1358
9346.26 1375
9347.17 1362
9348.09 1483
9349.00 1434
9349.91 1444
9350.82 1366
9351.74 1399
9352.65 1374
9353.56 1410
9354.47 1405
9355.39 1422
9356.30 1379
9357.21 1406
9358.13 1424
9359.04 1384
9359.95 1416
9360.87 1404
9361.78 1416
9362.69 1439
9363.61 1394
9364.52 1442
9365.43 1443
9366.35 1373
9367.26 1388
9368.17 1411
9369.09 1394
9370.00 1428
9370.91 1466
9371.83 1459
9372.74 1427
9373.65 1454
9374.57 1391
9375.48 1357
9376.40 1415
9377.31 1442
9378.22 1388
9379.14 1489
9380.05 1469
9380.97 1414
9381.88 1456
9382.80 1432
9383.71 1442
9384.62 1481
9385.54 1494
9386.45 1522
9387.37 1525
9388.28 1506
9389.20 1545
9390.11 1511
9391.03 1510
9391.94 1536
9392.85 1542
9393.77 1552
9394.68 1539
9395.60 1580
9396.51 1559
9397.43 1586
9398.34 1561
9399.26 1565
9400.17 1601
9401.09 1567
9402.00 1599
9402.92 1615
9403.84 1612
9404.75 1565
9405.67 1491
9406.58 1499
9407.50 1525
9408.41 1571
9409.33 1604
9410.24 1612
9411.16 1599
9412.07 1519
9412.99 1565
9413.91 1543
9414.82 1583
9415.74 1605
9416.65 1593
9417.57 1586
9418.49 1556
9419.40 1626
9420.32 1584
9421.23 1599
9422.15 1581
9423.07 1658
9423.98 1644
9424.90 1623
9425.81 1677
9426.73 1670
9427.65 1612
9428.56 1615
9429.48 1660
9430.40 1678
9431.31 1681
9432.23 1690
9433.15 1704
9434.06 1728
9434.98 1710
9435.90 1755
9436.81 1750
9437.73 1756
9438.65 1790
9439.57 1777
9440.48 1813
9441.40 1827
9442.32 1822
9443.23 1808
9444.15 1854
9445.07 1877
9445.99 1862
9446.90 1840
9447.82 1821
9448.74 1824
9449.66 1842
9450.57 1923
9451.49 1985
9452.41 2149
9453.33 2223
9454.24 2223
9455.16 2343
9456.08 2470
9457.00 2507
9457.91 2500
9458.83 2493
9459.75 2483
9460.67 2392
9461.59 2294
9462.50 2205
9463.42 2135
9464.34 2001
9465.26 1988
9466.18 1887
9467.10 1868
9468.01 1772
9468.93 1700
9469.85 1753
9470.77 1699
9471.69 1674
9472.61 1675
9473.53 1708
9474.44 1681
9475.36 1631
9476.28 1635
9477.20 1641
9478.12 1637
9479.04 1689
9479.96 1660
9480.88 1650
9481.80 1678
9482.71 1704
9483.63 1736
9484.55 1707
9485.47 1654
9486.39 1688
9487.31 1698
9488.23 1720
9489.15 1729
9490.07 1755
9490.99 1740
9491.91 1704
9492.83 1699
9493.75 1853
9494.67 1844
9495.59 1802
9496.51 1752
9497.43 1773
9498.35 1758
9499.27 1766
9500.19 1789
9501.11 1786
9502.03 1720
9502.95 1772
9503.87 1717
9504.79 1721
9505.71 1720
9506.63 1738
9507.55 1709
9508.47 1697
9509.39 1733
9510.31 1706
9511.23 1701
9512.15 1716
9513.07 1753
9513.99 1809
9514.91 1710
9515.83 1794
9516.75 1806
9517.67 1853
9518.59 1867
9519.52 1841
9520.44 1852
9521.36 1885
9522.28 1859
9523.20 1899
9524.12 1915
9525.04 1898
9525.96 1914
9526.88 1907
9527.80 1875
9528.73 1941
9529.65 1889
9530.57 1831
9531.49 1795
9532.41 1859
9533.33 1900
9534.26 1899
9535.18 1834
9536.10 1861
9537.02 1828
9537.94 1822
9538.86 1853
9539.79 1824
9540.71 1839
9541.63 1896
9542.55 1787
9543.47 1805
9544.40 1762
9545.32 1828
9546.24 1827
9547.16 1810
9548.08 1814
9549.01 1868
9549.93 1849
9550.85 1818
9551.77 1788
9552.70 1849
9553.62 1809
9554.54 1827
9555.46 1861
9556.39 1876
9557.31 1796
9558.23 1765
9559.16 1886
9560.08 1878
9561.00 1844
9561.92 1831
9562.85 1860
9563.77 1849
9564.69 1856
9565.62 1829
9566.54 1856
9567.46 1870
9568.39 1925
9569.31 1931
9570.23 1896
9571.16 1932
9572.08 1913
9573.00 1927
9573.93 1939
9574.85 1948
9575.77 1952
9576.70 1913
9577.62 1922
9578.54 1866
9579.47 1905
9580.39 1959
9581.32 2044
9582.24 2001
9583.16 1966
9584.09 1994
9585.01 1974
9585.94 1998
9586.86 2030
9587.78 2013
9588.71 2023
9589.63 1983
9590.56 2055
9591.48 2075
9592.41 2060
9593.33 2090
9594.25 2040
9595.18 2038
9596.10 2080
9597.03 2140
9597.95 2159
9598.88 2128
9599.80 2222
9600.73 2135
9601.65 2128
9602.58 2110
9603.50 2156
9604.43 2167
9605.35 2215
9606.28 2209
9607.20 2238
9608.13 2213
9609.05 2164
9609.98 2188
9610.90 2191
9611.83 2199
9612.75 2256
9613.68 2297
9614.60 2366
9615.53 2316
9616.46 2358
9617.38 2368
9618.31 2334
9619.23 2311
9620.16 2359
9621.08 2405
9622.01 2432
9622.94 2411
9623.86 2353
9624.79 2383
9625.71 2447
9626.64 2486
9627.57 2519
9628.49 2484
9629.42 2497
9630.34 2533
9631.27 2511
9632.20 2532
9633.12 2604
9634.05 2608
9634.98 2591
9635.90 2721
9636.83 2677
9637.76 2739
9638.68 2733
9639.61 2763
9640.54 2742
9641.46 2721
9642.39 2754
9643.32 2700
9644.24 2754
9645.17 2798
9646.10 2887
9647.02 2911
9647.95 2910
9648.88 2947
9649.81 2958
9650.73 2933
9651.66 3009
9652.59 3043
9653.51 2931
9654.44 3036
9655.37 3121
9656.30 3137
9657.22 3130
9658.15 3220
9659.08 3212
9660.01 3177
9660.93 3275
9661.86 3224
9662.79 3213
9663.72 3229
9664.65 3280
9665.57 3263
9666.50 3359
9667.43 3397
9668.36 3433
9669.29 3454
9670.21 3593
9671.14 3557
9672.07 3622
9673.00 3548
9673.93 3550
9674.86 3612
9675.78 3589
9676.71 3639
9677.64 3642
9678.57 3674
9679.50 3577
9680.43 3574
9681.36 3599
9682.28 3655
9683.21 3739
9684.14 3692
9685.07 3705
9686.00 3600
9686.93 3655
9687.86 3711
9688.79 3768
9689.72 3788
9690.64 3749
9691.57 3823
9692.50 3856
9693.43 3888
9694.36 3964
9695.29 3981
9696.22 4034
9697.15 4139
9698.08 4232
9699.01 4387
9699.94 4632
9700.87 4774
9701.80 4801
9702.73 4926
9703.66 4995
9704.59 5023
9705.52 5011
9706.45 4899
9707.38 4804
9708.31 4566
9709.24 4406
9710.17 4331
9711.10 4155
9712.03 4062
9712.96 3982
9713.89 3983
9714.82 4075
9715.75 3990
9716.68 4036
9717.61 4011
9718.54 3980
9719.47 3967
9720.40 3980
9721.33 3970
9722.26 3927
9723.19 3911
9724.12 3755
9725.05 3699
9725.98 3688
9726.92 3631
9727.85 3602
9728.78 3534
9729.71 3478
9730.64 3395
9731.57 3535
9732.50 3473
9733.43 3431
9734.36 3495
9735.30 3556
9736.23 3505
9737.16 3468
9738.09 3558
9739.02 3621
9739.95 3604
9740.88 3611
9741.82 3518
9742.75 3489
9743.68 3490
9744.61 3545
9745.54 3461
9746.47 3433
9747.41 3370
9748.34 3427
9749.27 3390
9750.20 3424
9751.13 3414
9752.07 3365
9753.00 3400
9753.93 3349
9754.86 3361
9755.79 3378
9756.73 3284
9757.66 3304
9758.59 3212
9759.52 3309
9760.46 3328
9761.39 3306
9762.32 3314
9763.25 3334
9764.19 3347
9765.12 3310
9766.05 3346
9766.98 3346
9767.92 3308
9768.85 3290
9769.78 3234
9770.72 3284
9771.65 3377
9772.58 3354
9773.52 3460
9774.45 3438
9775.38 3428
9776.31 3357
9777.25 3394
9778.18 3370
9779.11 3397
9780.05 3459
9780.98 3516
9781.92 3464
9782.85 3552
9783.78 3565
9784.72 3639
9785.65 3606
9786.58 3625
9787.52 3677
9788.45 3761
9789.38 3770
9790.32 3671
9791.25 3694
9792.19 3607
9793.12 3523
9794.05 3474
9794.99 3384
9795.92 3389
9796.86 3262
9797.79 3378
9798.73 3337
9799.66 3344
9800.59 3382
9801.53 3416
9802.46 3401
9803.40 3402
9804.33 3364
9805.27 3350
9806.20 3360
9807.14 3199
9808.07 3202
9809.01 3124
9809.94 3036
9810.88 2959
9811.81 2871
9812.75 2865
9813.68 2756
9814.62 2701
9815.55 2637
9816.49 2659
9817.42 2719
9818.36 2731
9819.29 2671
9820.23 2638
9821.16 2651
9822.10 2606
9823.03 2584
9823.97 2604
9824.90 2657
9825.84 2583
9826.78 2659
9827.71 2677
9828.65 2569
9829.58 2527
9830.52 2582
9831.45 2622
9832.39 2571
9833.33 2512
9834.26 2647
9835.20 2513
9836.13 2559
9837.07 2594
9838.01 2513
9838.94 2492
9839.88 2533
9840.82 2504
9841.75 2498
9842.69 2573
9843.62 2609
9844.56 2496
9845.50 2567
9846.43 2520
9847.37 2619
9848.31 2561
9849.24 2586
9850.18 2537
9851.12 2542
9852.05 2577
9852.99 2537
9853.93 2510
9854.87 2481
9855.80 2516
9856.74 2530
9857.68 2617
9858.61 2506
9859.55 2509
9860.49 2458
9861.43 2446
9862.36 2508
9863.30 2528
9864.24 2479
9865.17 2476
9866.11 2479
9867.05 2483
9867.99 2461
9868.93 2422
9869.86 2497
9870.80 2507
9871.74 2462
9872.68 2426
9873.61 2425
9874.55 2441
9875.49 2399
9876.43 2448
9877.37 2391
9878.30 2426
9879.24 2442
9880.18 2357
9881.12 2372
9882.06 2376
9883.00 2371
9883.93 2420
9884.87 2408
9885.81 2392
9886.75 2342
9887.69 2347
9888.63 2331
9889.56 2341
9890.50 2376
9891.44 2312
9892.38 2314
9893.32 2285
9894.26 2310
9895.20 2294
9896.14 2266
9897.07 2352
9898.01 2377
9898.95 2316
9899.89 2335
9900.83 2329
9901.77 2331
9902.71 2295
9903.65 2296
9904.59 2268
9905.53 2293
9906.47 2322
9907.41 2339
9908.35 2403
9909.29 2414
9910.23 2440
9911.16 2589
9912.10 2602
9913.04 2623
9913.98 2752
9914.92 2736
9915.86 2812
9916.80 2841
9917.74 2915
9918.68 2897
9919.62 2792
9920.56 2764
9921.50 2787
9922.44 2698
9923.38 2632
9924.32 2651
9925.27 2697
9926.21 2694
9927.15 2656
9928.09 2708
9929.03 2834
9929.97 2909
9930.91 2852
9931.85 2802
9932.79 2795
9933.73 2816
9934.67 2759
9935.61 2619
9936.55 2586
9937.49 2393
9938.43 2262
9939.38 2205
9940.32 2189
9941.26 2138
9942.20 2109
9943.14 2048
9944.08 2012
9945.02 2019
9945.96 1950
9946.90 1964
9947.85 2016
9948.79 1928
9949.73 1950
9950.67 1964
9951.61 1896
9952.55 1939
9953.50 1995
9954.44 2022
9955.38 1938
9956.32 1947
9957.26 1931
9958.20 1968
9959.15 1959
9960.09 2009
9961.03 1908
9961.97 1901
9962.91 1913
9963.86 1917
9964.80 1932
9965.74 1919
9966.68 1856
9967.63 1877
9968.57 1931
9969.51 1883
9970.45 1878
9971.39 1839
9972.34 1850
9973.28 1843
9974.22 1843
9975.17 1803
9976.11 1769
9977.05 1766
9977.99 1795
9978.94 1771
9979.88 1763
9980.82 1795
9981.77 1688
9982.71 1711
9983.65 1815
9984.59 1752
9985.54 1779
9986.48 1801
9987.42 1778
9988.37 1841
9989.31 1803
9990.25 1871
9991.20 1886
9992.14 1813
9993.08 1822
9994.03 1810
9994.97 1841
9995.92 1763
9996.86 1782
9997.80 1764
9998.75 1798
9999.69 1784
10000.63 1714
10001.58 1746
10002.52 1779
10003.47 1789
10004.41 1789
10005.35 1709
10006.30 1747
10007.24 1744
10008.19 1700
10009.13 1736
10010.08 1704
10011.02 1720
10011.96 1713
10012.91 1715
10013.85 1691
10014.80 1706
10015.74 1709
10016.69 1643
10017.63 1660
10018.58 1647
10019.52 1642
10020.47 1693
10021.41 1655
10022.36 1651
10023.30 1673
10024.25 1617
10025.19 1642
10026.14 1629
10027.08 1555
10028.03 1614
10028.97 1658
10029.92 1601
10030.86 1616
10031.81 1621
10032.75 1574
10033.70 1614
10034.64 1560
10035.59 1549
10036.53 1619
10037.48 1559
10038.43 1583
10039.37 1555
10040.32 1638
10041.26 1618
10042.21 1533
10043.16 1563
10044.10 1541
10045.05 1612
10045.99 1601
10046.94 1592
10047.89 1559
10048.83 1550
10049.78 1540
10050.72 1514
10051.67 1544
10052.62 1557
10053.56 1564
10054.51 1484
10055.46 1534
10056.40 1514
10057.35 1470
10058.30 1490
10059.24 1513
10060.19 1509
10061.14 1493
10062.08 1506
10063.03 1541
10063.98 1574
10064.92 1502
10065.87 1511
10066.82 1476
10067.76 1406
10068.71 1411
10069.66 1441
10070.61 1501
10071.55 1475
10072.50 1484
10073.45 1400
10074.39 1454
10075.34 1466
10076.29 1429
10077.24 1461
10078.18 1428
10079.13 1435
10080.08 1440
10081.03 1410
10081.97 1455
10082.92 1444
10083.87 1459
10084.82 1480
10085.77 1487
10086.71 1481
10087.66 1457
10088.61 1450
10089.56 1438
10090.51 1442
10091.45 1444
10092.40 1407
10093.35 1406
10094.30 1377
10095.25 1381
10096.20 1392
10097.14 1415
10098.09 1409
10099.04 1459
10099.99 1368
10100.94 1415
10101.89 1405
10102.84 1454
10103.78 1442
10104.73 1457
10105.68 1384
10106.63 1432
10107.58 1490
10108.53 1470
10109.48 1425
10110.43 1464
10111.38 1401
10112.33 1364
10113.27 1427
10114.22 1407
10115.17 1365
10116.12 1371
10117.07 1424
10118.02 1451
10118.97 1359
10119.92 1405
10120.87 1394
10121.82 1429
10122.77 1435
10123.72 1351
10124.67 1320
10125.62 1373
10126.57 1359
10127.52 1433
10128.47 1400
10129.42 1389
10130.37 1378
10131.32 1414
10132.27 1406
10133.22 1417
10134.17 1439
10135.12 1401
10136.07 1401
10137.02 1395
10137.97 1397
10138.92 1396
10139.87 1375
10140.82 1442
10141.77 1453
10142.72 1419
10143.67 1382
10144.62 1401
10145.57 1465
10146.52 1415
10147.47 1465
10148.43 1435
10149.38 1421
10150.33 1414
10151.28 1432
10152.23 1446
10153.18 1495
10154.13 1448
10155.08 1456
10156.03 1461
10156.99 1433
10157.94 1460
10158.89 1444
10159.84 1491
10160.79 1510
10161.74 1471
10162.69 1473
10163.65 1431
10164.60 1456
10165.55 1449
10166.50 1467
10167.45 1477
10168.40 1491
10169.36 1467
10170.31 1493
10171.26 1551
10172.21 1468
10173.16 1510
10174.11 1478
10175.07 1519
10176.02 1496
10176.97 1498
10177.92 1571
10178.88 1540
10179.83 1555
10180.78 1577
10181.73 1584
10182.69 1514
10183.64 1542
10184.59 1582
10185.54 1562
10186.50 1564
10187.45 1533
10188.40 1563
10189.35 1616
10190.31 1629
10191.26 1583
10192.21 1664
10193.17 1644
10194.12 1644
10195.07 1698
10196.02 1615
10196.98 1653
10197.93 1648
10198.88 1726
10199.84 1717
10200.79 1682
10201.74 1680
10202.70 1697
10203.65 1697
10204.60 1705
10205.56 1753
10206.51 1779
10207.46 1813
10208.42 1783
10209.37 1753
10210.33 1781
10211.28 1828
10212.23 1808
10213.19 1752
10214.14 1769
10215.09 1809
10216.05 1831
10217.00 1676
10217.96 1703
10218.91 1720
10219.87 1665
10220.82 1726
10221.77 1637
10222.73 1661
10223.68 1664
10224.64 1702
10225.59 1701
10226.55 1645
10227.50 1644
10228.45 1644
10229.41 1677
10230.36 1678
10231.32 1749
10232.27 1762
10233.23 1682
10234.18 1803
10235.14 1857
10236.09 1885
10237.05 1897
10238.00 1942
10238.96 1977
10239.91 2031
10240.87 2132
10241.82 2084
10242.78 2070
10243.73 2016
10244.69 1957
10245.64 1914
10246.60 1862
10247.56 1764
10248.51 1651
10249.47 1673
10250.42 1654
10251.38 1617
10252.33 1581
10253.29 1559
10254.25 1537
10255.20 1515
10256.16 1501
10257.11 1437
10258.07 1474
10259.02 1466
10259.98 1474
10260.94 1446
10261.89 1463
10262.85 1474
10263.81 1412
10264.76 1392
10265.72 1399
10266.67 1416
10267.63 1397
10268.59 1436
10269.54 1453
10270.50 1425
10271.46 1367
10272.41 1403
10273.37 1404
10274.33 1412
10275.28 1465
10276.24 1443
10277.20 1459
10278.15 1447
10279.11 1445
10280.07 1419
10281.03 1413
10281.98 1412
10282.94 1379
10283.90 1424
10284.85 1386
10285.81 1354
10286.77 1323
10287.73 1425
10288.68 1435
10289.64 1396
10290.60 1402
10291.56 1395
10292.51 1402
10293.47 1315
10294.43 1357
10295.39 1364
10296.34 1330
10297.30 1372
10298.26 1380
10299.22 1398
10300.18 1335
10301.13 1324
10302.09 1361
10303.05 1373
10304.01 1372
10304.97 1345
10305.92 1377
10306.88 1417
10307.84 1391
10308.80 1329
10309.76 1357
10310.72 1369
10311.67 1391
10312.63 1404
10313.59 1365
10314.55 1388
10315.51 1367
10316.47 1398
10317.43 1366
10318.38 1358
10319.34 1401
10320.30 1337
10321.26 1314
10322.22 1299
10323.18 1320
10324.14 1378
10325.10 1332
10326.06 1273
10327.01 1314
10327.97 1332
10328.93 1271
10329.89 1327
10330.85 1315
10331.81 1298
10332.77 1296
10333.73 1233
10334.69 1310
10335.65 1261
10336.61 1261
10337.57 1287
10338.53 1298
10339.49 1340
10340.45 1265
10341.41 1300
10342.37 1309
10343.33 1263
10344.29 1281
10345.25 1284
10346.21 1292
10347.17 1305
10348.13 1299
10349.09 1301
10350.05 1306
10351.01 1330
10351.97 1295
10352.93 1257
10353.89 1285
10354.85 1239
10355.81 1284
10356.77 1323
10357.73 1306
10358.69 1269
10359.65 1283
10360.61 1291
10361.57 1247
10362.54 1221
10363.50 1227
10364.46 1232
10365.42 1237
10366.38 1256
10367.34 1252
10368.30 1217
10369.26 1195
10370.22 1217
10371.18 1210
10372.15 1205
10373.11 1238
10374.07 1263
10375.03 1209
10375.99 1229
10376.95 1208
10377.91 1237
10378.88 1222
10379.84 1208
10380.80 1196
10381.76 1190
10382.72 1170
10383.68 1166
10384.65 1246
10385.61 1193
10386.57 1168
10387.53 1201
10388.49 1223
10389.46 1171
10390.42 1193
10391.38 1190
10392.34 1180
10393.31 1158
10394.27 1190
10395.23 1243
10396.19 1158
10397.15 1197
10398.12 1182
10399.08 1154
10400.04 1210
10401.00 1177
10401.97 1148
10402.93 1166
10403.89 1167
10404.86 1213
10405.82 1150
10406.78 1130
10407.74 1137
10408.71 1175
10409.67 1165
10410.63 1165
10411.60 1207
10412.56 1165
10413.52 1177
10414.49 1126
10415.45 1182
10416.41 1161
10417.38 1146
10418.34 1133
10419.30 1249
10420.27 1228
10421.23 1169
10422.19 1222
10423.16 1202
10424.12 1166
10425.08 1152
10426.05 1157
10427.01 1174
10427.98 1155
10428.94 1126
10429.90 1096
10430.87 1083
10431.83 1142
10432.80 1183
10433.76 1159
10434.72 1120
10435.69 1123
10436.65 1113
10437.62 1139
10438.58 1146
10439.55 1154
10440.51 1086
10441.47 1118
10442.44 1124
10443.40 1105
10444.37 1095
10445.33 1131
10446.30 1137
10447.26 1097
10448.23 1120
10449.19 1079
10450.16 1111
10451.12 1143
10452.09 1107
10453.05 1083
10454.02 1086
10454.98 1104
10455.95 1123
10456.91 1118
10457.88 1134
10458.84 1120
10459.81 1050
10460.77 1069
10461.74 1119
10462.70 1092
10463.67 1099
10464.64 1077
10465.60 1064
10466.57 1088
10467.53 1028
10468.50 1048
10469.46 1095
10470.43 1071
10471.40 1075
10472.36 1068
10473.33 1047
10474.29 1026
10475.26 1067
10476.23 1068
10477.19 1067
10478.16 1081
10479.12 1080
10480.09 1097
10481.06 1103
10482.02 1083
10482.99 1093
10483.96 1111
10484.92 1074
10485.89 1056
10486.85 1080
10487.82 1097
10488.79 1089
10489.75 1080
10490.72 1073
10491.69 1082
10492.66 1043
10493.62 1066
10494.59 1012
10495.56 1081
10496.52 1102
10497.49 1070
10498.46 1083
10499.42 1071
10500.39 1042
10501.36 1025
10502.33 1080
10503.29 1108
10504.26 1143
10505.23 1123
10506.20 1097
10507.16 1088
10508.13 1055
10509.10 1046
10510.07 1043
10511.03 1092
10512.00 1077
10512.97 1076
10513.94 1060
10514.90 1052
10515.87 1098
10516.84 1091
10517.81 1042
10518.78 1054
10519.74 1039
10520.71 1055
10521.68 1057
10522.65 1061
10523.62 1052
10524.59 1111
10525.55 1046
10526.52 1110
10527.49 1082
10528.46 1079
10529.43 1049
10530.40 1069
10531.37 1107
10532.33 1115
10533.30 1078
10534.27 1053
10535.24 1107
10536.21 1027
10537.18 1081
10538.15 1017
10539.12 1053
10540.08 1095
10541.05 1058
10542.02 1040
10542.99 1056
10543.96 1051
10544.93 1077
10545.90 1102
10546.87 1100
10547.84 1077
10548.81 1091
10549.78 1090
10550.75 1075
10551.72 1098
10552.69 1075
10553.66 1116
10554.63 1129
10555.60 1076
10556.56 1094
10557.53 1119
10558.50 1102
10559.47 1126
10560.44 1094
10561.41 1094
10562.38 1094
10563.35 1115
10564.32 1090
10565.29 1108
10566.27 1092
10567.24 1098
10568.21 1131
10569.18 1140
10570.15 1127
10571.12 1067
10572.09 1144
10573.06 1104
10574.03 1105
10575.00 1102
10575.97 1078
10576.94 1091
10577.91 1129
10578.88 1109
10579.85 1082
10580.82 1080
10581.79 1089
10582.77 1084
10583.74 1066
10584.71 1100
10585.68 1089
10586.65 1094
10587.62 1079
10588.59 1120
10589.56 1127
10590.54 1136
10591.51 1112
10592.48 1130
10593.45 1163
10594.42 1156
10595.39 1148
10596.36 1175
10597.34 1182
10598.31 1163
10599.28 1155
10600.25 1144
10601.22 1123
10602.19 1119
10603.17 1113
10604.14 1139
10605.11 1204
10606.08 1161
10607.05 1131
10608.03 1153
10609.00 1150
10609.97 1152
10610.94 1150
10611.92 1147
10612.89 1156
10613.86 1114
10614.83 1148
10615.81 1163
10616.78 1149
10617.75 1176
10618.72 1143
10619.70 1203
10620.67 1174
10621.64 1220
10622.61 1204
10623.59 1199
10624.56 1144
10625.53 1176
10626.51 1203
10627.48 1151
10628.45 1210
10629.43 1236
10630.40 1212
10631.37 1227
10632.34 1242
10633.32 1251
10634.29 1241
10635.26 1283
10636.24 1340
10637.21 1283
10638.19 1327
10639.16 1354
10640.13 1333
10641.11 1421
10642.08 1384
10643.05 1417
10644.03 1429
10645.00 1465
10645.98 1442
10646.95 1458
10647.92 1372
10648.90 1348
10649.87 1299
10650.85 1330
10651.82 1287
10652.79 1291
10653.77 1207
10654.74 1201
10655.72 1220
10656.69 1153
10657.67 1156
10658.64 1199
10659.61 1185
10660.59 1135
10661.56 1148
10662.54 1130
10663.51 1126
10664.49 1118
10665.46 1085
10666.44 1113
10667.41 1189
10668.39 1149
10669.36 1163
10670.34 1157
10671.31 1161
10672.29 1142
10673.26 1120
10674.24 1127
10675.21 1158
10676.19 1144
10677.16 1191
10678.14 1183
10679.11 1213
10680.09 1186
10681.06 1174
10682.04 1167
10683.02 1183
10683.99 1220
10684.97 1194
10685.94 1223
10686.92 1186
10687.89 1135
10688.87 1122
10689.85 1194
10690.82 1158
10691.80 1122
10692.77 1102
10693.75 1123
10694.73 1168
10695.70 1146
10696.68 1142
10697.65 1103
10698.63 1138
10699.61 1112
10700.58 1093
10701.56 1133
10702.54 1152
10703.51 1126
10704.49 1095
10705.47 1135
10706.44 1079
10707.42 1133
10708.40 1110
10709.37 1138
10710.35 1145
10711.33 1154
10712.30 1125
10713.28 1093
10714.26 1096
10715.23 1135
10716.21 1138
10717.19 1132
10718.17 1143
10719.14 1127
10720.12 1145
10721.10 1160
10722.08 1137
10723.05 1143
10724.03 1142
10725.01 1111
10725.98 1195
10726.96 1191
10727.94 1141
10728.92 1102
10729.90 1146
10730.87 1105
10731.85 1122
10732.83 1139
10733.81 1086
10734.78 1134
10735.76 1106
10736.74 1147
10737.72 1152
10738.70 1154
10739.68 1098
10740.65 1126
10741.63 1111
10742.61 1087
10743.59 1138
10744.57 1107
10745.54 1107
10746.52 1144
10747.50 1100
10748.48 1063
10749.46 1112
10750.44 1152
10751.42 1113
10752.40 1112
10753.37 1135
10754.35 1131
10755.33 1134
10756.31 1144
10757.29 1138
10758.27 1145
10759.25 1161
10760.23 1174
10761.21 1123
10762.19 1132
10763.16 1145
10764.14 1194
10765.12 1156
10766.10 1112
10767.08 1156
10768.06 1166
10769.04 1148
10770.02 1156
10771.00 1187
10771.98 1155
10772.96 1124
10773.94 1142
10774.92 1161
10775.90 1145
10776.88 1153
10777.86 1147
10778.84 1159
10779.82 1203
10780.80 1191
10781.78 1149
10782.76 1178
10783.74 1188
10784.72 1151
10785.70 1164
10786.68 1175
10787.66 1134
10788.64 1206
10789.62 1162
10790.60 1172
10791.58 1149
10792.56 1135
10793.54 1129
10794.52 1125
10795.50 1162
10796.48 1199
10797.47 1172
10798.45 1165
10799.43 1111
10800.41 1131
10801.39 1175
10802.37 1137
10803.35 1152
10804.33 1212
10805.31 1192
10806.29 1159
10807.28 1145
10808.26 1139
10809.24 1174
10810.22 1171
10811.20 1208
10812.18 1170
10813.16 1222
10814.15 1205
10815.13 1181
10816.11 1153
10817.09 1160
10818.07 1198
10819.05 1195
10820.04 1221
10821.02 1204
10822.00 1221
10822.98 1284
10823.96 1255
10824.95 1212
10825.93 1172
10826.91 1222
10827.89 1246
10828.87 1186
10829.86 1220
10830.84 1235
10831.82 1272
10832.80 1278
10833.79 1261
10834.77 1261
10835.75 1208
10836.73 1208
10837.72 1226
10838.70 1235
10839.68 1195
10840.66 1247
10841.65 1261
10842.63 1249
10843.61 1249
10844.60 1283
10845.58 1286
10846.56 1280
10847.54 1270
10848.53 1264
10849.51 1259
10850.49 1254
10851.48 1354
10852.46 1293
10853.44 1267
10854.43 1246
10855.41 1315
10856.39 1332
10857.38 1326
10858.36 1352
10859.34 1308
10860.33 1316
10861.31 1367
10862.30 1389
10863.28 1359
10864.26 1331
10865.25 1363
10866.23 1341
10867.22 1325
10868.20 1330
10869.18 1381
10870.17 1390
10871.15 1347
10872.14 1379
10873.12 1369
10874.10 1412
10875.09 1367
10876.07 1411
10877.06 1457
10878.04 1432
10879.03 1434
10880.01 1390
10881.00 1471
10881.98 1446
10882.96 1426
10883.95 1439
10884.93 1439
10885.92 1451
10886.90 1549
10887.89 1526
10888.87 1512
10889.86 1494
10890.84 1544
10891.83 1533
10892.81 1540
10893.80 1542
10894.78 1525
10895.77 1584
10896.75 1559
10897.74 1571
10898.73 1549
10899.71 1551
10900.70 1508
10901.68 1571
10902.67 1604
10903.65 1599
10904.64 1602
10905.62 1563
10906.61 1627
10907.60 1670
10908.58 1620
10909.57 1597
10910.55 1696
10911.54 1681
10912.53 1671
10913.51 1622
10914.50 1703
10915.48 1688
10916.47 1728
10917.46 1724
10918.44 1776
10919.43 1740
10920.41 1731
10921.40 1725
10922.39 1812
10923.37 1769
10924.36 1722
10925.35 1780
10926.33 1839
10927.32 1808
10928.31 1790
10929.29 1798
10930.28 1797
10931.27 1819
10932.25 1814
10933.24 1811
10934.23 1811
10935.22 1781
10936.20 1853
10937.19 1839
10938.18 1879
10939.16 1874
10940.15 1919
10941.14 1913
10942.13 1925
10943.11 1935
10944.10 1961
10945.09 1945
10946.08 1999
10947.06 2002
10948.05 2004
10949.04 2037
10950.03 2047
10951.01 2055
10952.00 2132
10952.99 2108
10953.98 2140
10954.97 2107
10955.95 2176
10956.94 2289
10957.93 2311
10958.92 2334
10959.91 2365
10960.89 2430
10961.88 2464
10962.87 2556
10963.86 2498
10964.85 2472
10965.84 2493
10966.82 2436
10967.81 2405
10968.80 2356
10969.79 2344
10970.78 2345
10971.77 2263
10972.76 2237
10973.74 2214
10974.73 2084
10975.72 2087
10976.71 2100
10977.70 2125
10978.69 2073
10979.68 2129
10980.67 2141
10981.66 2058
10982.65 2073
10983.63 2046
10984.62 2134
10985.61 2158
10986.60 2143
10987.59 2204
10988.58 2185
10989.57 2221
10990.56 2276
10991.55 2298
10992.54 2318
10993.53 2322
10994.52 2342
10995.51 2422
10996.50 2500
10997.49 2570
10998.48 2632
10999.47 2737
11000.46 2878
11001.45 2906
11002.44 2975
11003.43 3041
11004.42 3099
11005.41 3126
11006.40 3032
11007.39 2960
11008.38 2862
11009.37 2855
11010.36 2666
11011.35 2499
11012.34 2403
11013.33 2335
11014.32 2220
11015.31 2118
11016.30 2030
11017.29 1990
11018.29 1953
11019.28 1934
11020.27 1877
11021.26 1881
11022.25 1852
11023.24 1828
11024.23 1767
11025.22 1753
11026.21 1767
11027.20 1828
11028.20 1786
11029.19 1715
11030.18 1684
11031.17 1742
11032.16 1789
11033.15 1763
11034.14 1753
11035.14 1775
11036.13 1792
11037.12 1775
11038.11 1823
11039.10 1811
11040.09 1771
11041.09 1830
11042.08 1865
11043.07 1843
11044.06 1832
11045.05 1786
11046.04 1788
11047.04 1770
11048.03 1759
11049.02 1707
11050.01 1665
11051.01 1638
11052.00 1660
11052.99 1672
11053.98 1640
11054.98 1623
11055.97 1592
11056.96 1620
11057.95 1628
11058.95 1631
11059.94 1628
11060.93 1626
11061.92 1674
11062.92 1579
11063.91 1590
11064.90 1600
11065.89 1596
11066.89 1664
11067.88 1558
11068.87 1593
11069.87 1601
11070.86 1571
11071.85 1588
11072.85 1629
11073.84 1595
11074.83 1564
11075.83 1625
11076.82 1588
11077.81 1605
11078.81 1632
11079.80 1641
11080.79 1649
11081.79 1676
11082.78 1648
11083.77 1592
11084.77 1583
11085.76 1629
11086.76 1567
11087.75 1581
11088.74 1516
11089.74 1590
11090.73 1578
11091.73 1537
11092.72 1474
11093.71 1502
11094.71 1532
11095.70 1499
11096.70 1499
11097.69 1542
11098.69 1552
11099.68 1466
11100.67 1404
11101.67 1451
11102.66 1444
11103.66 1435
11104.65 1479
11105.65 1496
11106.64 1420
11107.64 1490
11108.63 1445
11109.63 1444
11110.62 1442
11111.62 1488
11112.61 1473
11113.61 1484
11114.60 1430
11115.60 1392
11116.59 1426
11117.59 1440
11118.58 1432
11119.58 1378
11120.57 1392
11121.57 1425
11122.56 1409
11123.56 1410
11124.56 1382
11125.55 1401
11126.55 1399
11127.54 1442
11128.54 1445
11129.53 1425
11130.53 1415
11131.53 1310
11132.52 1375
11133.52 1362
11134.51 1381
11135.51 1342
11136.51 1352
11137.50 1327
11138.50 1380
11139.49 1334
11140.49 1344
11141.49 1331
11142.48 1370
11143.48 1312
11144.48 1359
11145.47 1383
11146.47 1326
11147.47 1343
11148.46 1348
11149.46 1376
11150.46 1327
11151.45 1323
11152.45 1275
11153.45 1318
11154.44 1316
11155.44 1272
11156.44 1302
11157.43 1316
11158.43 1316
11159.43 1324
11160.42 1362
11161.42 1325
11162.42 1319
11163.42 1306
11164.41 1246
11165.41 1208
11166.41 1230
11167.41 1253
11168.40 1265
11169.40 1278
11170.40 1309
11171.40 1275
11172.39 1256
11173.39 1225
11174.39 1242
11175.39 1269
11176.39 1307
11177.38 1282
11178.38 1240
11179.38 1270
11180.38 1291
11181.38 1302
11182.37 1273
11183.37 1277
11184.37 1239
11185.37 1255
11186.37 1223
11187.36 1205
11188.36 1246
11189.36 1202
11190.36 1187
11191.36 1182
11192.36 1207
11193.36 1201
11194.35 1204
11195.35 1191
11196.35 1203
11197.35 1252
11198.35 1235
11199.35 1242
11200.35 1237
11201.35 1242
11202.35 1227
11203.34 1205
11204.34 1222
11205.34 1186
11206.34 1235
11207.34 1206
11208.34 1223
11209.34 1253
11210.34 1247
11211.34 1237
11212.34 1219
11213.34 1279
11214.34 1229
11215.34 1176
11216.34 1239
11217.34 1192
11218.34 1186
11219.34 1239
11220.34 1191
11221.34 1207
11222.34 1184
11223.34 1193
11224.34 1200
11225.34 1212
11226.34 1222
11227.34 1220
11228.34 1178
11229.34 1210
11230.34 1214
11231.34 1216
11232.34 1156
11233.34 1191
11234.34 1149
11235.34 1175
11236.34 1206
11237.34 1199
11238.34 1238
11239.34 1215
11240.34 1184
11241.34 1157
11242.34 1145
11243.34 1188
11244.34 1179
11245.35 1180
11246.35 1223
11247.35 1195
11248.35 1172
11249.35 1159
11250.35 1171
11251.35 1206
11252.35 1189
11253.35 1213
11254.36 1183
11255.36 1212
11256.36 1231
11257.36 1177
11258.36 1183
11259.36 1195
11260.36 1161
11261.37 1139
11262.37 1161
11263.37 1186
11264.37 1197
11265.37 1239
11266.38 1207
11267.38 1171
11268.38 1215
11269.38 1216
11270.38 1164
11271.39 1180
11272.39 1211
11273.39 1180
11274.39 1158
11275.39 1182
11276.40 1205
11277.40 1229
11278.40 1244
11279.40 1262
11280.41 1255
11281.41 1260
11282.41 1287
11283.41 1267
11284.42 1268
11285.42 1283
11286.42 1284
11287.42 1282
11288.43 1231
11289.43 1170
11290.43 1173
11291.44 1159
11292.44 1187
11293.44 1167
11294.45 1144
11295.45 1094
11296.45 1116
11297.46 1155
11298.46 1120
11299.46 1104
11300.47 1123
11301.47 1181
11302.47 1096
11303.48 1148
11304.48 1163
11305.48 1191
11306.49 1148
11307.49 1121
11308.49 1131
11309.50 1138
11310.50 1120
11311.51 1158
11312.51 1148
11313.51 1150
11314.52 1143
11315.52 1233
11316.53 1252
11317.53 1225
11318.53 1195
11319.54 1205
11320.54 1147
11321.55 1159
11322.55 1196
11323.56 1197
11324.56 1175
11325.56 1167
11326.57 1195
11327.57 1150
11328.58 1166
11329.58 1121
11330.59 1140
11331.59 1117
11332.60 1107
11333.60 1077
11334.61 1097
11335.61 1098
11336.62 1140
11337.62 1096
11338.63 1114
11339.63 1103
11340.64 1107
11341.64 1060
11342.65 1071
11343.65 1139
11344.66 1127
11345.66 1136
11346.67 1134
11347.68 1108
11348.68 1121
11349.69 1119
11350.69 1074
11351.70 1060
11352.70 1033
11353.71 1052
11354.71 1076
11355.72 1034
11356.73 1016
11357.73 1061
11358.74 1072
11359.74 1056
11360.75 1061
11361.76 1072
11362.76 1033
11363.77 1014
11364.78 1014
11365.78 1041
11366.79 1020
11367.79 1015
11368.80 1055
11369.81 1053
11370.81 1028
11371.82 981
11372.83 1037
11373.83 987
11374.84 987
11375.85 1003
11376.85 1008
11377.86 970
11378.87 976
11379.87 1041
11380.88 1029
11381.89 997
11382.90 1024
11383.90 1031
11384.91 977
11385.92 1018
11386.92 1028
11387.93 1023
11388.94 1046
11389.95 1006
11390.95 1018
11391.96 959
11392.97 977
11393.98 973
11394.98 1010
11395.99 1018
11397.00 978
11398.01 976
11399.01 972
11400.02 980
11401.03 942
11402.04 992
11403.05 999
11404.05 1010
11405.06 990
11406.07 1002
11407.08 973
11408.09 949
11409.09 993
11410.10 1000
11411.11 1011
11412.12 988
11413.13 996
11414.14 1009
11415.14 986
11416.15 987
11417.16 981
11418.17 1006
11419.18 959
11420.19 963
11421.20 940
11422.20 970
11423.21 979
11424.22 988
11425.23 948
11426.24 950
11427.25 967
11428.26 962
11429.27 939
11430.28 999
11431.29 949
11432.29 989
11433.30 1005
11434.31 969
11435.32 950
11436.33 995
11437.34 997
11438.35 979
11439.36 1007
11440.37 910
11441.38 930
11442.39 922
11443.40 958
11444.41 944
11445.42 924
11446.43 969
11447.44 969
11448.45 993
11449.46 963
11450.47 944
11451.48 956
11452.49 927
11453.50 946
11454.51 957
11455.52 955
11456.53 971
11457.54 966
11458.55 950
11459.56 936
11460.57 965
11461.58 923
11462.59 941
11463.60 962
11464.61 942
11465.62 872
11466.64 916
11467.65 887
11468.66 909
11469.67 964
11470.68 940
11471.69 941
11472.70 939
11473.71 972
11474.72 926
11475.73 1014
11476.75 961
11477.76 952
11478.77 973
11479.78 945
11480.79 945
11481.80 942
11482.81 956
11483.82 936
11484.84 909
11485.85 930
11486.86 913
11487.87 919
11488.88 920
11489.89 934
11490.91 925
11491.92 921
11492.93 919
11493.94 942
11494.95 916
11495.97 927
11496.98 934
11497.99 959
11499.00 962
11500.01 974
11501.03 981
11502.04 946
11503.05 892
11504.06 906
11505.08 881
11506.09 962
11507.10 943
11508.11 904
11509.13 934
11510.14 913
11511.15 924
11512.16 929
11513.18 944
11514.19 975
11515.20 962
11516.22 942
11517.23 939
11518.24 935
11519.26 978
11520.27 951
11521.28 910
11522.29 877
11523.31 953
11524.32 920
11525.33 927
11526.35 934
11527.36 932
11528.38 970
11529.39 959
11530.40 970
11531.42 947
11532.43 941
11533.44 935
11534.46 974
11535.47 928
11536.48 941
11537.50 938
11538.51 954
11539.53 978
11540.54 970
11541.55 961
11542.57 970
11543.58 966
11544.60 961
11545.61 943
11546.63 992
11547.64 967
11548.65 982
11549.67 930
11550.68 927
11551.70 947
11552.71 976
11553.73 1017
11554.74 947
11555.76 975
11556.77 952
11557.78 957
11558.80 968
11559.81 988
11560.83 970
11561.84 931
11562.86 976
11563.87 1022
11564.89 1020
11565.90 980
11566.92 968
11567.93 1005
11568.95 1018
11569.97 978
11570.98 990
11572.00 969
11573.01 1017
11574.03 1002
11575.04 1014
11576.06 1013
11577.07 1078
11578.09 995
11579.11 1007
11580.12 1009
11581.14 1017
11582.15 1007
11583.17 1013
11584.18 1075
11585.20 1044
11586.22 1037
11587.23 1086
11588.25 1091
11589.26 1082
11590.28 1108
11591.30 1119
11592.31 1119
11593.33 1134
11594.35 1170
11595.36 1145
11596.38 1122
11597.40 1187
11598.41 1173
11599.43 1212
11600.44 1209
11601.46 1243
11602.48 1301
11603.50 1312
11604.51 1303
11605.53 1326
11606.55 1377
11607.56 1403
11608.58 1361
11609.60 1345
11610.61 1386
11611.63 1356
11612.65 1329
11613.67 1310
11614.68 1267
11615.70 1285
11616.72 1224
11617.73 1142
11618.75 1106
11619.77 1102
11620.79 1078
11621.80 1081
11622.82 1039
11623.84 1042
11624.86 1005
11625.88 1004
11626.89 987
11627.91 976
11628.93 993
11629.95 1035
11630.96 984
11631.98 1003
11633.00 960
11634.02 973
11635.04 967
11636.06 1040
11637.07 1006
11638.09 978
11639.11 1007
11640.13 973
11641.15 962
11642.17 979
11643.18 987
11644.20 1005
11645.22 1014
11646.24 996
11647.26 1065
11648.28 1046
11649.30 982
11650.31 908
11651.33 966
11652.35 983
11653.37 1019
11654.39 907
11655.41 953
11656.43 1016
11657.45 983
11658.47 935
11659.49 966
11660.51 965
11661.52 929
11662.54 944
11663.56 943
11664.58 952
11665.60 986
11666.62 946
11667.64 964
11668.66 980
11669.68 963
11670.70 992
11671.72 1001
11672.74 953
11673.76 966
11674.78 948
11675.80 979
11676.82 954
11677.84 959
11678.86 948
11679.88 997
11680.90 981
11681.92 1001
11682.94 975
11683.96 948
11684.98 945
11686.00 1003
11687.02 1005
11688.04 979
11689.06 979
11690.08 997
11691.10 947
11692.12 975
11693.14 965
11694.17 939
11695.19 964
11696.21 982
11697.23 984
11698.25 974
11699.27 947
11700.29 965
11701.31 982
11702.33 1018
11703.35 951
11704.38 973
11705.40 946
11706.42 916
11707.44 914
11708.46 957
11709.48 937
11710.50 929
11711.52 934
11712.55 968
11713.57 945
11714.59 952
11715.61 915
11716.63 953
11717.65 985
11718.68 943
11719.70 925
11720.72 956
11721.74 961
11722.76 982
11723.79 932
11724.81 950
11725.83 955
11726.85 898
11727.87 977
11728.90 987
11729.92 922
11730.94 936
11731.96 954
11732.99 939
11734.01 894
11735.03 891
11736.05 942
11737.08 920
11738.10 872
11739.12 951
11740.14 920
11741.17 959
11742.19 938
11743.21 952
11744.24 914
11745.26 891
11746.28 913
11747.31 909
11748.33 957
11749.35 952
11750.37 948
11751.40 964
11752.42 946
11753.44 941
11754.47 903
11755.49 933
11756.51 977
11757.54 939
11758.56 956
11759.59 955
11760.61 965
11761.63 915
11762.66 941
11763.68 967
11764.70 958
11765.73 968
11766.75 984
11767.78 998
11768.80 920
11769.82 934
11770.85 964
11771.87 994
11772.90 943
11773.92 958
11774.94 988
11775.97 918
11776.99 951
11778.02 980
11779.04 995
11780.07 941
11781.09 941
11782.12 950
11783.14 959
11784.16 1012
11785.19 1019
11786.21 972
11787.24 972
11788.26 958
11789.29 964
11790.31 979
11791.34 983
11792.36 996
11793.39 984
11794.41 946
11795.44 973
11796.46 1018
11797.49 1039
11798.51 974
11799.54 1006
11800.57 990
11801.59 1009
11802.62 1035
11803.64 985
11804.67 1000
11805.69 982
11806.72 979
11807.74 948
11808.77 992
11809.80 972
11810.82 1010
11811.85 961
11812.87 1002
11813.90 987
11814.92 967
11815.95 980
11816.98 978
11818.00 977
11819.03 992
11820.06 965
11821.08 1021
11822.11 1033
11823.13 1019
11824.16 1040
11825.19 971
11826.21 985
11827.24 1028
11828.27 1086
11829.29 993
11830.32 1033
11831.35 995
11832.37 1044
11833.40 1027
11834.43 1037
11835.45 1058
11836.48 1065
11837.51 1085
11838.53 1036
11839.56 1054
11840.59 1005
11841.62 1057
11842.64 1082
11843.67 1096
11844.70 1024
11845.73 1056
11846.75 1035
11847.78 1066
11848.81 1036
11849.84 1078
11850.86 1098
11851.89 1120
11852.92 1104
11853.95 1095
11854.97 1112
11856.00 1070
11857.03 1138
11858.06 1165
11859.08 1114
11860.11 1078
11861.14 1099
11862.17 1063
11863.20 1083
11864.22 1116
11865.25 1153
11866.28 1117
11867.31 1155
11868.34 1155
11869.37 1144
11870.39 1217
11871.42 1159
11872.45 1170
11873.48 1154
11874.51 1181
11875.54 1116
11876.57 1174
11877.59 1204
11878.62 1205
11879.65 1202
11880.68 1195
11881.71 1138
11882.74 1195
11883.77 1145
11884.80 1175
11885.83 1201
11886.86 1194
11887.88 1220
11888.91 1219
11889.94 1232
11890.97 1243
11892.00 1276
11893.03 1220
11894.06 1284
11895.09 1270
11896.12 1306
11897.15 1294
11898.18 1297
11899.21 1286
11900.24 1359
11901.27 1285
11902.30 1347
11903.33 1398
11904.36 1375
11905.39 1377
11906.42 1337
11907.45 1352
11908.48 1455
11909.51 1454
11910.54 1380
11911.57 1345
11912.60 1351
11913.63 1369
11914.66 1343
11915.69 1347
11916.72 1380
11917.75 1370
11918.78 1333
11919.81 1307
11920.84 1331
11921.87 1369
11922.90 1366
11923.93 1351
11924.96 1432
11925.99 1413
11927.03 1433
11928.06 1450
11929.09 1500
11930.12 1491
11931.15 1516
11932.18 1531
11933.21 1557
11934.24 1613
11935.27 1614
11936.30 1629
11937.34 1626
11938.37 1612
11939.40 1608
11940.43 1607
11941.46 1544
11942.49 1616
11943.52 1595
11944.56 1514
11945.59 1439
11946.62 1408
11947.65 1344
11948.68 1300
11949.72 1305
11950.75 1293
11951.78 1296
11952.81 1257
11953.84 1273
11954.87 1251
11955.91 1288
11956.94 1292
11957.97 1284
11959.00 1240
11960.04 1325
11961.07 1296
11962.10 1229
11963.13 1237
11964.17 1240
11965.20 1272
11966.23 1244
11967.26 1241
11968.30 1255
11969.33 1259
11970.36 1212
11971.39 1283
11972.43 1284
11973.46 1302
11974.49 1301
11975.53 1282
11976.56 1338
11977.59 1340
11978.62 1293
11979.66 1290
11980.69 1301
11981.72 1250
11982.76 1285
11983.79 1294
11984.82 1262
11985.86 1286
11986.89 1260
11987.92 1277
11988.96 1308
11989.99 1274
11991.02 1272
11992.06 1222
11993.09 1253
11994.13 1252
11995.16 1298
11996.19 1245
11997.23 1290
11998.26 1275
11999.30 1246
12000.33 1266
12001.36 1305
12002.40 1311
12003.43 1311
12004.47 1346
12005.50 1308
12006.53 1294
12007.57 1313
12008.60 1308
12009.64 1308
12010.67 1330
12011.71 1343
12012.74 1334
12013.78 1380
12014.81 1400
12015.85 1428
12016.88 1363
12017.91 1374
12018.95 1386
12019.98 1370
12021.02 1386
12022.05 1393
12023.09 1383
12024.12 1372
12025.16 1359
12026.19 1394
12027.23 1356
12028.26 1291
12029.30 1356
12030.34 1400
12031.37 1361
12032.41 1317
12033.44 1303
12034.48 1335
12035.51 1349
12036.55 1267
12037.58 1290
12038.62 1339
12039.66 1288
12040.69 1256
12041.73 1274
12042.76 1286
12043.80 1244
12044.83 1265
12045.87 1246
12046.91 1242
12047.94 1257
12048.98 1254
12050.01 1234
12051.05 1247
12052.09 1232
12053.12 1273
12054.16 1243
12055.20 1231
12056.23 1207
12057.27 1218
12058.31 1224
12059.34 1234
12060.38 1228
12061.42 1255
12062.45 1237
12063.49 1219
12064.53 1175
12065.56 1187
12066.60 1176
12067.64 1195
12068.67 1210
12069.71 1173
12070.75 1244
12071.78 1180
12072.82 1137
12073.86 1166
12074.90 1184
12075.93 1204
12076.97 1196
12078.01 1182
12079.05 1155
12080.08 1193
12081.12 1159
12082.16 1206
12083.20 1235
12084.23 1210
12085.27 1197
12086.31 1258
12087.35 1211
12088.38 1206
12089.42 1239
12090.46 1163
12091.50 1195
12092.54 1255
12093.57 1180
12094.61 1235
12095.65 1254
12096.69 1246
12097.73 1270
12098.76 1238
12099.80 1304
12100.84 1266
12101.88 1235
12102.92 1272
12103.96 1290
12104.99 1304
12106.03 1320
12107.07 1310
12108.11 1260
12109.15 1289
12110.19 1334
12111.23 1317
12112.27 1270
12113.30 1264
12114.34 1262
12115.38 1251
12116.42 1198
12117.46 1164
12118.50 1129
12119.54 1111
12120.58 1129
12121.62 1138
12122.66 1145
12123.70 1159
12124.74 1123
12125.77 1096
12126.81 1121
12127.85 1072
12128.89 1084
12129.93 1047
12130.97 1121
12132.01 1144
12133.05 1087
12134.09 1076
12135.13 1029
12136.17 1067
12137.21 1080
12138.25 1113
12139.29 1057
12140.33 1051
12141.37 1036
12142.41 1046
12143.45 1071
12144.49 1047
12145.53 1046
12146.57 1060
12147.61 1035
12148.65 1025
12149.69 1034
12150.73 1012
12151.77 1035
12152.81 1040
12153.86 1042
12154.90 1060
12155.94 1085
12156.98 1026
12158.02 1036
12159.06 1026
12160.10 999
12161.14 1033
12162.18 1009
12163.22 1017
12164.26 1048
12165.31 1030
12166.35 1017
12167.39 1003
12168.43 1043
12169.47 1049
12170.51 987
12171.55 1019
12172.59 993
12173.64 1018
12174.68 1027
12175.72 1034
12176.76 1013
12177.80 1007
12178.84 963
12179.89 996
12180.93 1046
12181.97 1055
12183.01 1008
12184.05 974
12185.09 1007
12186.14 1004
12187.18 1026
12188.22 1021
12189.26 1000
12190.31 1009
12191.35 1028
12192.39 1031
12193.43 1013
12194.47 1017
12195.52 1030
12196.56 1041
12197.60 1028
12198.64 1024
12199.69 1008
12200.73 987
12201.77 1000
12202.81 1000
12203.86 1005
12204.90 1012
12205.94 1036
12206.99 1011
12208.03 1012
12209.07 1003
12210.11 1027
12211.16 998
12212.20 993
12213.24 1056
12214.29 1015
12215.33 1010
12216.37 1065
12217.42 1023
12218.46 1057
12219.50 990
12220.55 1001
12221.59 994
12222.63 1042
12223.68 1009
12224.72 986
12225.77 1022
12226.81 1001
12227.85 1037
12228.90 1006
12229.94 1012
12230.98 1017
12232.03 995
12233.07 1004
12234.12 1032
12235.16 1003
12236.20 1007
12237.25 1030
12238.29 1009
12239.34 1044
12240.38 999
12241.43 976
12242.47 984
12243.52 1021
12244.56 1055
12245.60 995
12246.65 1004
12247.69 1022
12248.74 981
12249.78 1002
12250.83 975
12251.87 1010
12252.92 984
12253.96 995
12255.01 973
12256.05 980
12257.10 976
12258.14 999
12259.19 1004
12260.23 943
12261.28 970
12262.32 935
12263.37 966
12264.41 958
12265.46 968
12266.50 980
12267.55 1010
12268.60 938
12269.64 880
12270.69 922
12271.73 900
12272.78 947
12273.82 919
12274.87 915
12275.92 924
12276.96 923
12278.01 934
12279.05 894
12280.10 863
12281.14 924
12282.19 915
12283.24 973
12284.28 931
12285.33 952
12286.38 946
12287.42 939
12288.47 949
12289.51 938
12290.56 916
12291.61 913
12292.65 927
12293.70 928
12294.75 910
12295.79 926
12296.84 903
12297.89 895
12298.93 873
12299.98 888
12301.03 889
12302.08 870
12303.12 889
12304.17 880
12305.22 868
12306.26 931
12307.31 880
12308.36 910
12309.41 917
12310.45 899
12311.50 896
12312.55 870
12313.59 915
12314.64 913
12315.69 878
12316.74 886
12317.78 911
12318.83 914
12319.88 865
12320.93 902
12321.98 908
12323.02 909
12324.07 912
12325.12 934
12326.17 889
12327.22 882
12328.26 897
12329.31 909
12330.36 904
12331.41 881
12332.46 889
12333.50 888
12334.55 920
12335.60 954
12336.65 925
12337.70 903
12338.75 880
12339.80 947
12340.84 940
12341.89 901
12342.94 902
12343.99 933
12345.04 973
12346.09 920
12347.14 940
12348.19 909
12349.23 923
12350.28 904
12351.33 922
12352.38 900
12353.43 907
12354.48 932
12355.53 920
12356.58 943
12357.63 933
12358.68 903
12359.73 911
12360.78 934
12361.82 955
12362.87 878
12363.92 916
12364.97 903
12366.02 936
12367.07 922
12368.12 951
12369.17 940
12370.22 946
12371.27 913
12372.32 930
12373.37 945
12374.42 946
12375.47 910
12376.52 942
12377.57 951
12378.62 930
12379.67 916
12380.72 921
12381.77 942
12382.82 953
12383.87 968
12384.92 954
12385.98 977
12387.03 928
12388.08 940
12389.13 985
12390.18 981
12391.23 996
12392.28 940
12393.33 931
12394.38 961
12395.43 978
12396.48 991
12397.53 969
12398.59 1001
12399.64 1009
12400.69 964
12401.74 1019
12402.79 1023
12403.84 1024
12404.89 999
12405.94 983
12407.00 1027
12408.05 1020
12409.10 973
12410.15 992
12411.20 1022
12412.25 1058
12413.30 1031
12414.36 1020
12415.41 1014
12416.46 1006
12417.51 1027
12418.56 1043
12419.62 1034
12420.67 1041
12421.72 1052
12422.77 1076
12423.82 1098
12424.88 1080
12425.93 1078
12426.98 1098
12428.03 1065
12429.08 1061
12430.14 1056
12431.19 1136
12432.24 1063
12433.29 1071
12434.35 1074
12435.40 1093
12436.45 1038
12437.51 1073
12438.56 1076
12439.61 1065
12440.66 1038
12441.72 1064
12442.77 1067
12443.82 1107
12444.88 1111
12445.93 1053
12446.98 1082
12448.03 1031
12449.09 1040
12450.14 1025
12451.19 1100
12452.25 1088
12453.30 1124
12454.35 1062
12455.41 1108
12456.46 1095
12457.51 1097
12458.57 1106
12459.62 1091
12460.68 1115
12461.73 1131
12462.78 1123
12463.84 1124
12464.89 1120
12465.94 1157
12467.00 1188
12468.05 1170
12469.11 1144
12470.16 1150
12471.21 1152
12472.27 1163
12473.32 1173
12474.38 1173
12475.43 1157
12476.49 1193
12477.54 1171
12478.60 1180
12479.65 1201
12480.70 1214
12481.76 1267
12482.81 1300
12483.87 1220
12484.92 1276
12485.98 1260
12487.03 1295
12488.09 1317
12489.14 1312
12490.20 1307
12491.25 1358
12492.31 1359
12493.36 1271
12494.42 1330
12495.47 1331
12496.53 1326
12497.58 1333
12498.64 1370
12499.69 1360
12500.75 1373
12501.80 1441
12502.86 1443
12503.91 1427
12504.97 1415
12506.03 1473
12507.08 1481
12508.14 1521
12509.19 1569
12510.25 1586
12511.30 1619
12512.36 1684
12513.42 1701
12514.47 1738
12515.53 1755
12516.58 1840
12517.64 1851
12518.70 1911
12519.75 1972
12520.81 2057
12521.87 2134
12522.92 2266
12523.98 2363
12525.03 2387
12526.09 2558
12527.15 2537
12528.20 2696
12529.26 2804
12530.32 2796
12531.37 2785
12532.43 2716
12533.49 2644
12534.54 2628
12535.60 2492
12536.66 2402
12537.71 2299
12538.77 2176
12539.83 2091
12540.89 2004
12541.94 1863
12543.00 1852
12544.06 1765
12545.11 1668
12546.17 1596
12547.23 1592
12548.29 1590
12549.34 1566
12550.40 1520
12551.46 1504
12552.52 1482
12553.57 1465
12554.63 1475
12555.69 1499
12556.75 1498
12557.80 1500
12558.86 1439
12559.92 1504
12560.98 1494
12562.04 1583
12563.09 1462
12564.15 1528
12565.21 1559
12566.27 1502
12567.33 1497
12568.39 1498
12569.44 1504
12570.50 1536
12571.56 1530
12572.62 1490
12573.68 1455
12574.74 1510
12575.79 1501
12576.85 1473
12577.91 1482
12578.97 1433
12580.03 1426
12581.09 1433
12582.15 1418
12583.20 1388
12584.26 1393
12585.32 1414
12586.38 1396
12587.44 1381
12588.50 1383
12589.56 1447
12590.62 1414
12591.68 1415
12592.74 1451
12593.80 1486
12594.86 1501
12595.91 1504
12596.97 1529
12598.03 1573
12599.09 1524
12600.15 1553
12601.21 1579
12602.27 1622
12603.33 1641
12604.39 1690
12605.45 1712
12606.51 1681
12607.57 1741
12608.63 1740
12609.69 1763
12610.75 1737
12611.81 1749
12612.87 1787
12613.93 1731
12614.99 1693
12616.05 1697
12617.11 1674
12618.17 1622
12619.23 1683
12620.29 1654
12621.35 1631
12622.41 1632
12623.47 1604
12624.53 1564
12625.60 1558
12626.66 1610
12627.72 1618
12628.78 1561
12629.84 1577
12630.90 1550
12631.96 1537
12633.02 1553
12634.08 1539
12635.14 1576
12636.20 1571
12637.27 1584
12638.33 1527
12639.39 1612
12640.45 1553
12641.51 1558
12642.57 1560
12643.63 1506
12644.69 1476
12645.76 1542
12646.82 1504
12647.88 1493
12648.94 1591
12650.00 1531
12651.06 1514
12652.13 1520
12653.19 1530
12654.25 1544
12655.31 1463
12656.37 1428
12657.44 1471
12658.50 1440
12659.56 1444
12660.62 1450
12661.68 1490
12662.75 1460
12663.81 1422
12664.87 1450
12665.93 1411
12666.99 1412
12668.06 1422
12669.12 1466
12670.18 1446
12671.24 1440
12672.31 1433
12673.37 1465
12674.43 1468
12675.50 1484
12676.56 1429
12677.62 1429
12678.68 1396
12679.75 1424
12680.81 1475
12681.87 1470
12682.94 1490
12684.00 1520
12685.06 1496
12686.13 1483
12687.19 1512
12688.25 1547
12689.31 1518
12690.38 1527
12691.44 1584
12692.51 1565
12693.57 1579
12694.63 1554
12695.70 1583
12696.76 1594
12697.82 1650
12698.89 1634
12699.95 1580
12701.01 1630
12702.08 1723
12703.14 1755
12704.21 1720
12705.27 1766
12706.33 1699
12707.40 1728
12708.46 1730
12709.53 1795
12710.59 1756
12711.65 1770
12712.72 1770
12713.78 1726
12714.85 1707
12715.91 1700
12716.98 1654
12718.04 1593
12719.11 1587
12720.17 1585
12721.23 1493
12722.30 1478
12723.36 1488
12724.43 1490
12725.49 1455
12726.56 1395
12727.62 1382
12728.69 1355
12729.75 1369
12730.82 1352
12731.88 1339
12732.95 1348
12734.01 1369
12735.08 1359
12736.14 1338
12737.21 1353
12738.28 1301
12739.34 1346
12740.41 1361
12741.47 1324
12742.54 1291
12743.60 1296
12744.67 1281
12745.73 1302
12746.80 1298
12747.87 1283
12748.93 1296
12750.00 1309
12751.06 1245
12752.13 1255
12753.19 1315
12754.26 1259
12755.33 1227
12756.39 1280
12757.46 1231
12758.53 1209
12759.59 1189
12760.66 1154
12761.72 1162
12762.79 1183
12763.86 1215
12764.92 1202
12765.99 1165
12767.06 1224
12768.12 1172
12769.19 1124
12770.26 1167
12771.32 1204
12772.39 1145
12773.46 1150
12774.52 1134
12775.59 1140
12776.66 1133
12777.72 1133
12778.79 1139
12779.86 1129
12780.93 1132
12781.99 1110
12783.06 1156
12784.13 1129
12785.20 1141
12786.26 1102
12787.33 1130
12788.40 1148
12789.46 1143
12790.53 1105
12791.60 1141
12792.67 1188
12793.74 1164
12794.80 1100
12795.87 1153
12796.94 1133
12798.01 1154
12799.07 1078
12800.14 1135
12801.21 1099
12802.28 1095
12803.35 1117
12804.41 1144
12805.48 1145
12806.55 1094
12807.62 1115
12808.69 1100
12809.76 1100
12810.82 1131
12811.89 1146
12812.96 1167
12814.03 1108
12815.10 1078
12816.17 1085
12817.24 1083
12818.30 1071
12819.37 1104
12820.44 1111
12821.51 1141
12822.58 1117
12823.65 1155
12824.72 1126
12825.79 1047
12826.86 1079
12827.92 1091
12828.99 1080
12830.06 1129
12831.13 1064
12832.20 1087
12833.27 1085
12834.34 1085
12835.41 1033
12836.48 1076
12837.55 1059
12838.62 1054
12839.69 1079
12840.76 1057
12841.83 1042
12842.90 1028
12843.97 1056
12845.04 988
12846.11 1034
12847.18 1012
12848.25 994
12849.32 1019
12850.39 990
12851.46 1012
12852.53 1012
12853.60 1008
12854.67 979
12855.74 966
12856.81 977
12857.88 1005
12858.95 963
12860.02 970
12861.09 1000
12862.16 979
12863.23 937
12864.30 953
12865.37 910
12866.44 937
12867.51 959
12868.58 930
12869.65 913
12870.73 942
12871.80 927
12872.87 961
12873.94 935
12875.01 896
12876.08 916
12877.15 908
12878.22 933
12879.29 871
12880.37 879
12881.44 901
12882.51 926
12883.58 967
12884.65 921
12885.72 904
12886.79 892
12887.87 932
12888.94 913
12890.01 883
12891.08 907
12892.15 873
12893.22 946
12894.30 918
12895.37 858
12896.44 900
12897.51 884
12898.58 887
12899.66 882
12900.73 888
12901.80 892
12902.87 892
12903.94 883
12905.02 869
12906.09 871
12907.16 866
12908.23 875
12909.31 891
12910.38 896
12911.45 893
12912.52 924
12913.60 879
12914.67 873
12915.74 896
12916.82 911
12917.89 957
12918.96 891
12920.03 869
12921.11 820
12922.18 881
12923.25 901
12924.33 881
12925.40 885
12926.47 849
12927.55 860
12928.62 893
12929.69 902
12930.77 853
12931.84 861
12932.91 866
12933.99 880
12935.06 886
12936.13 852
12937.21 862
12938.28 883
12939.35 884
12940.43 877
12941.50 859
12942.58 865
12943.65 848
12944.72 877
12945.80 852
12946.87 794
12947.95 852
12949.02 867
12950.09 858
12951.17 820
12952.24 826
12953.32 838
12954.39 859
12955.47 832
12956.54 863
12957.62 841
12958.69 837
12959.76 832
12960.84 874
12961.91 851
12962.99 851
12964.06 840
12965.14 838
12966.21 870
12967.29 887
12968.36 890
12969.44 853
12970.51 851
12971.59 866
12972.66 855
12973.74 849
12974.81 841
12975.89 854
12976.96 882
12978.04 816
12979.11 843
12980.19 820
12981.27 864
12982.34 860
12983.42 855
12984.49 854
12985.57 858
12986.64 861
12987.72 859
12988.79 872
12989.87 847
12990.95 869
12992.02 846
12993.10 840
12994.17 843
12995.25 847
12996.33 848
12997.40 861
12998.48 856
12999.56 828
13000.63 865
13001.71 871
13002.78 892
13003.86 841
13004.94 852
13006.01 884
13007.09 817
13008.17 834
13009.24 908
13010.32 856
13011.40 859
13012.47 821
13013.55 860
13014.63 825
13015.70 837
13016.78 840
13017.86 855
13018.94 848
13020.01 823
13021.09 871
13022.17 885
13023.24 908
13024.32 847
13025.40 856
13026.48 854
13027.55 833
13028.63 856
13029.71 873
13030.79 867
13031.86 833
13032.94 875
13034.02 859
13035.10 865
13036.17 840
13037.25 895
13038.33 860
13039.41 872
13040.49 858
13041.56 844
13042.64 903
13043.72 898
13044.80 862
13045.88 867
13046.95 868
13048.03 865
13049.11 857
13050.19 904
13051.27 892
13052.35 888
13053.42 893
13054.50 923
13055.58 898
13056.66 919
13057.74 889
13058.82 886
13059.90 921
13060.97 838
13062.05 931
13063.13 921
13064.21 892
13065.29 895
13066.37 886
13067.45 897
13068.53 882
13069.61 905
13070.69 877
13071.76 903
13072.84 862
13073.92 851
13075.00 828
13076.08 836
13077.16 871
13078.24 866
13079.32 858
13080.40 835
13081.48 815
13082.56 834
13083.64 812
13084.72 800
13085.80 806
13086.88 829
13087.96 856
13089.04 846
13090.12 831
13091.20 794
13092.28 840
13093.36 851
13094.44 875
13095.52 818
13096.60 805
13097.68 839
13098.76 842
13099.84 877
13100.92 826
13102.00 844
13103.08 838
13104.16 831
13105.24 804
13106.32 819
13107.40 821
13108.48 841
13109.57 839
13110.65 863
13111.73 828
13112.81 798
13113.89 810
13114.97 790
13116.05 850
13117.13 872
13118.21 831
13119.29 832
13120.38 839
13121.46 840
13122.54 864
13123.62 863
13124.70 854
13125.78 842
13126.86 855
13127.95 811
13129.03 833
13130.11 837
13131.19 865
13132.27 859
13133.35 857
13134.44 895
13135.52 828
13136.60 801
13137.68 806
13138.76 812
13139.85 811
13140.93 842
13142.01 826
13143.09 825
13144.17 835
13145.26 840
13146.34 850
13147.42 801
13148.50 831
13149.59 836
13150.67 832
13151.75 872
13152.83 824
13153.92 851
13155.00 866
13156.08 870
13157.16 872
13158.25 851
13159.33 816
13160.41 840
13161.50 881
13162.58 863
13163.66 858
13164.74 844
13165.83 845
13166.91 833
13167.99 854
13169.08 851
13170.16 844
13171.24 869
13172.33 839
13173.41 846
13174.49 830
13175.58 890
13176.66 840
13177.75 829
13178.83 846
13179.91 868
13181.00 860
13182.08 847
13183.16 855
13184.25 868
13185.33 877
13186.42 838
13187.50 846
13188.58 867
13189.67 867
13190.75 859
13191.84 864
13192.92 841
13194.00 886
13195.09 890
13196.17 861
13197.26 900
13198.34 910
13199.43 901
13200.51 864
13201.60 903
13202.68 856
13203.76 854
13204.85 848
13205.93 894
13207.02 850
13208.10 862
13209.19 877
13210.27 876
13211.36 874
13212.44 872
13213.53 912
13214.61 882
13215.70 899
13216.78 854
13217.87 906
13218.95 868
13220.04 857
13221.13 891
13222.21 882
13223.30 856
13224.38 895
13225.47 867
13226.55 879
13227.64 864
13228.72 873
13229.81 893
13230.90 877
13231.98 852
13233.07 881
13234.15 888
13235.24 897
13236.33 906
13237.41 872
13238.50 893
13239.58 866
13240.67 888
13241.76 879
13242.84 887
13243.93 870
13245.01 858
13246.10 917
13247.19 927
13248.27 900
13249.36 874
13250.45 903
13251.53 882
13252.62 868
13253.71 893
13254.79 887
13255.88 946
13256.97 895
13258.05 870
13259.14 894
13260.23 870
13261.32 890
13262.40 877
13263.49 863
13264.58 907
13265.66 890
13266.75 923
13267.84 897
13268.93 935
13270.01 929
13271.10 936
13272.19 901
13273.28 933
13274.36 955
13275.45 988
13276.54 932
13277.63 953
13278.71 957
13279.80 979
13280.89 966
13281.98 937
13283.07 981
13284.15 965
13285.24 945
13286.33 1003
13287.42 994
13288.51 1003
13289.59 970
13290.68 974
13291.77 978
13292.86 980
13293.95 943
13295.04 1010
13296.12 990
13297.21 986
13298.30 993
13299.39 977
13300.48 969
13301.57 968
13302.66 1005
13303.74 970
13304.83 1010
13305.92 1000
13307.01 1007
13308.10 1008
13309.19 1072
13310.28 1006
13311.37 991
13312.46 999
13313.55 1016
13314.63 1021
13315.72 1016
13316.81 1026
13317.90 1042
13318.99 1043
13320.08 1025
13321.17 980
13322.26 987
13323.35 1036
13324.44 1017
13325.53 1052
13326.62 1042
13327.71 1035
13328.80 1011
13329.89 1052
13330.98 1008
13332.07 1046
13333.16 989
13334.25 990
13335.34 1012
13336.43 967
13337.52 997
13338.61 1010
13339.70 1016
13340.79 1022
13341.88 1004
13342.97 1006
13344.06 980
13345.15 997
13346.24 1022
13347.33 1072
13348.42 1031
13349.51 1008
13350.60 1012
13351.69 994
13352.79 1000
13353.88 1050
13354.97 1055
13356.06 1065
13357.15 1041
13358.24 1045
13359.33 1059
13360.42 1078
13361.51 1014
13362.60 1050
13363.70 1086
13364.79 1092
13365.88 1040
13366.97 1078
13368.06 1045
13369.15 1063
13370.24 1093
13371.34 1083
13372.43 1116
13373.52 1110
13374.61 1087
13375.70 1107
13376.79 1145
13377.89 1092
13378.98 1092
13380.07 1090
13381.16 1084
13382.25 1055
13383.34 1028
13384.44 1000
13385.53 1064
13386.62 1036
13387.71 981
13388.81 964
13389.90 1008
13390.99 1013
13392.08 991
13393.18 986
13394.27 969
13395.36 986
13396.45 1014
13397.55 997
13398.64 1018
13399.73 1012
13400.82 978
13401.92 966
13403.01 984
13404.10 977
13405.19 984
13406.29 980
13407.38 978
13408.47 1007
13409.57 1006
13410.66 973
13411.75 1014
13412.85 996
13413.94 1031
13415.03 1014
13416.13 1030
13417.22 1007
13418.31 979
13419.41 941
13420.50 985
13421.59 985
13422.69 956
13423.78 970
13424.87 975
13425.97 993
13427.06 976
13428.16 1005
13429.25 981
13430.34 975
13431.44 999
13432.53 1024
13433.63 1034
13434.72 1008
13435.81 994
13436.91 1004
13438.00 1003
13439.10 1037
13440.19 1037
13441.29 991
13442.38 1046
13443.47 1058
13444.57 1037
13445.66 1036
13446.76 1052
13447.85 1015
13448.95 1002
13450.04 996
13451.14 1052
13452.23 1043
13453.33 1019
13454.42 1053
13455.52 1037
13456.61 1063
13457.71 1041
13458.80 1063
13459.90 1081
13460.99 1023
13462.09 1076
13463.18 1043
13464.28 1018
13465.37 1088
13466.47 1082
13467.56 1075
13468.66 1079
13469.76 1066
13470.85 1087
13471.95 1048
13473.04 1061
13474.14 1096
13475.23 1133
13476.33 1067
13477.43 1066
13478.52 1116
13479.62 1152
13480.71 1061
13481.81 1102
13482.91 1106
13484.00 1069
13485.10 1077
13486.19 1109
13487.29 1121
13488.39 1119
13489.48 1093
13490.58 1078
13491.68 1097
13492.77 1097
13493.87 1120
13494.97 1125
13496.06 1143
13497.16 1178
13498.26 1182
13499.35 1167
13500.45 1163
13501.55 1150
13502.64 1184
13503.74 1153
13504.84 1156
13505.93 1162
13507.03 1162
13508.13 1174
13509.22 1166
13510.32 1209
13511.42 1179
13512.52 1174
13513.61 1139
13514.71 1159
13515.81 1122
13516.91 1070
13518.00 1102
13519.10 1034
13520.20 1057
13521.30 1030
13522.39 1056
13523.49 1043
13524.59 1025
13525.69 1009
13526.79 1029
13527.88 1020
13528.98 1017
13530.08 1041
13531.18 1038
13532.28 985
13533.37 1044
13534.47 1003
13535.57 975
13536.67 1003
13537.77 955
13538.86 961
13539.96 1008
13541.06 979
13542.16 1003
13543.26 975
13544.36 996
13545.46 1005
13546.55 1009
13547.65 988
13548.75 979
13549.85 955
13550.95 966
13552.05 964
13553.15 979
13554.25 932
13555.35 977
13556.44 988
13557.54 985
13558.64 967
13559.74 1009
13560.84 966
13561.94 972
13563.04 954
13564.14 941
13565.24 953
13566.34 1002
13567.44 1001
13568.54 918
13569.64 986
13570.74 960
13571.84 974
13572.94 1015
13574.04 1005
13575.14 1031
13576.24 1009
13577.33 971
13578.43 939
13579.53 919
13580.63 981
13581.74 963
13582.84 995
13583.94 967
13585.04 962
13586.14 989
13587.24 970
13588.34 995
13589.44 972
13590.54 968
13591.64 1016
13592.74 997
13593.84 969
13594.94 949
13596.04 948
13597.14 1014
13598.24 983
13599.34 943
13600.44 980
13601.54 989
13602.65 999
13603.75 1044
13604.85 1030
13605.95 982
13607.05 1025
13608.15 1029
13609.25 991
13610.35 993
13611.45 943
13612.56 995
13613.66 1036
13614.76 1015
13615.86 964
13616.96 1000
13618.06 1029
13619.16 987
13620.27 992
13621.37 1024
13622.47 1004
13623.57 1006
13624.67 1043
13625.78 1007
13626.88 957
13627.98 995
13629.08 960
13630.18 1016
13631.29 1025
13632.39 976
13633.49 1010
13634.59 1023
13635.69 1026
13636.80 979
13637.90 1024
13639.00 1004
13640.10 1016
13641.21 983
13642.31 1015
13643.41 1033
13644.51 1009
13645.62 985
13646.72 983
13647.82 1016
13648.92 1000
13650.03 998
13651.13 981
13652.23 981
13653.34 1001
13654.44 989
13655.54 968
13656.65 972
13657.75 983
13658.85 1020
13659.96 1015
13661.06 987
13662.16 971
13663.27 1054
13664.37 1031
13665.47 1028
13666.58 996
13667.68 1022
13668.78 1083
13669.89 1078
13670.99 1044
13672.09 1041
13673.20 1065
13674.30 1063
13675.41 1021
13676.51 1053
13677.61 1080
13678.72 1079
13679.82 1101
13680.93 1080
13682.03 1060
13683.13 1022
13684.24 1011
13685.34 1051
13686.45 1094
13687.55 1107
13688.66 1103
13689.76 1100
13690.86 1105
13691.97 1106
13693.07 1067
13694.18 1101
13695.28 1109
13696.39 1085
13697.49 1084
13698.60 1114
13699.70 1149
13700.81 1113
13701.91 1151
13703.02 1127
13704.12 1189
13705.23 1157
13706.33 1180
13707.44 1177
13708.54 1193
13709.65 1173
13710.75 1186
13711.86 1191
13712.96 1237
13714.07 1249
13715.18 1270
13716.28 1264
13717.39 1283
13718.49 1306
13719.60 1267
13720.70 1246
13721.81 1309
13722.91 1282
13724.02 1253
13725.13 1241
13726.23 1268
13727.34 1210
13728.44 1199
13729.55 1176
13730.66 1167
13731.76 1199
13732.87 1157
13733.98 1145
13735.08 1082
13736.19 1081
13737.29 1100
13738.40 1055
13739.51 1104
13740.61 1059
13741.72 1092
13742.83 1087
13743.93 1126
13745.04 1089
13746.15 1061
13747.25 1103
13748.36 1113
13749.47 1074
13750.57 1039
13751.68 1054
13752.79 1086
13753.90 1096
13755.00 1092
13756.11 1092
13757.22 1086
13758.32 1103
13759.43 1083
13760.54 1095
13761.65 1099
13762.75 1040
13763.86 1068
13764.97 1119
13766.08 1102
13767.18 1121
13768.29 1059
13769.40 1090
13770.51 1099
13771.61 1116
13772.72 1129
13773.83 1123
13774.94 1148
13776.05 1093
13777.15 1117
13778.26 1136
13779.37 1157
13780.48 1137
13781.59 1095
13782.69 1094
13783.80 1093
13784.91 1104
13786.02 1126
13787.13 1098
13788.24 1078
13789.34 1106
13790.45 1061
13791.56 1088
13792.67 1082
13793.78 1051
13794.89 1059
13796.00 1070
13797.10 1037
13798.21 1020
13799.32 1007
13800.43 1043
13801.54 1046
13802.65 1060
13803.76 1007
13804.87 1025
13805.98 1015
13807.09 991
13808.20 1012
13809.30 1079
13810.41 1101
13811.52 1082
13812.63 1083
13813.74 1029
13814.85 1040
13815.96 1053
13817.07 1031
13818.18 1079
13819.29 1057
13820.40 983
13821.51 989
13822.62 1011
13823.73 1068
13824.84 1021
13825.95 994
13827.06 1035
13828.17 1021
13829.28 1033
13830.39 1030
13831.50 1040
13832.61 971
13833.72 969
13834.83 1001
13835.94 1041
13837.05 1012
13838.16 964
13839.27 1008
13840.38 1024
13841.49 1002
13842.60 1023
13843.71 1010
13844.82 1007
13845.94 1021
13847.05 1023
13848.16 962
13849.27 983
13850.38 1020
13851.49 989
13852.60 985
13853.71 1019
13854.82 997
13855.93 973
13857.05 990
13858.16 1027
13859.27 986
13860.38 962
13861.49 974
13862.60 1010
13863.71 996
13864.83 999
13865.94 1028
13867.05 1013
13868.16 1012
13869.27 1036
13870.38 1005
13871.50 1018
13872.61 1002
13873.72 1028
13874.83 1066
13875.94 995
13877.05 1066
13878.17 1042
13879.28 1058
13880.39 1020
13881.50 1013
13882.62 1025
13883.73 1015
13884.84 1021
13885.95 1039
13887.06 1030
13888.18 1054
13889.29 1053
13890.40 1084
13891.51 1078
13892.63 1105
13893.74 1160
13894.85 1150
13895.97 1116
13897.08 1109
13898.19 1095
13899.30 1118
13900.42 1154
13901.53 1169
13902.64 1096
13903.76 1142
13904.87 1117
13905.98 1125
13907.10 1125
13908.21 1057
13909.32 1042
13910.44 1058
13911.55 1047
13912.66 1072
13913.78 1026
13914.89 1037
13916.00 989
13917.12 996
13918.23 978
13919.34 1005
13920.46 975
13921.57 969
13922.68 933
13923.80 936
13924.91 1018
13926.03 913
13927.14 956
13928.25 945
13929.37 989
13930.48 933
13931.60 989
13932.71 945
13933.83 909
13934.94 952
13936.05 907
13937.17 945
13938.28 980
13939.40 944
13940.51 957
13941.63 925
13942.74 915
13943.86 959
13944.97 918
13946.09 935
13947.20 931
13948.32 909
13949.43 908
13950.55 904
13951.66 910
13952.78 903
13953.89 914
13955.01 936
13956.12 892
13957.24 915
13958.35 919
13959.47 938
13960.58 917
13961.70 905
13962.81 954
13963.93 951
13965.04 981
13966.16 937
13967.27 920
13968.39 902
13969.51 895
13970.62 930
13971.74 895
13972.85 942
13973.97 960
13975.09 956
13976.20 937
13977.32 927
13978.43 953
13979.55 926
13980.67 929
13981.78 983
13982.90 927
13984.01 930
13985.13 929
13986.25 939
13987.36 947
13988.48 915
13989.60 940
13990.71 959
13991.83 935
13992.95 924
13994.06 875
13995.18 934
13996.30 940
13997.41 910
13998.53 922
13999.65 931
14000.76 926
14001.88 949
14003.00 904
14004.11 933
14005.23 908
14006.35 954
14007.47 925
14008.58 914
14009.70 900
14010.82 925
14011.94 914
14013.05 907
14014.17 912
14015.29 940
14016.41 930
14017.52 896
14018.64 907
14019.76 958
14020.88 970
14021.99 970
14023.11 935
14024.23 933
14025.35 929
14026.47 940
14027.58 936
14028.70 929
14029.82 914
14030.94 888
14032.06 935
14033.17 943
14034.29 948
14035.41 913
14036.53 926
14037.65 908
14038.77 943
14039.88 950
14041.00 969
14042.12 969
14043.24 949
14044.36 944
14045.48 919
14046.60 962
14047.72 951
14048.83 1007
14049.95 967
14051.07 946
14052.19 966
14053.31 1009
14054.43 1009
14055.55 982
14056.67 1008
14057.79 1008
14058.91 1046
14060.03 981
14061.14 976
14062.26 982
14063.38 999
14064.50 984
14065.62 1015
14066.74 1018
14067.86 988
14068.98 990
14070.10 1014
14071.22 1023
14072.34 1027
14073.46 1016
14074.58 999
14075.70 1053
14076.82 1027
14077.94 1044
14079.06 1072
14080.18 1052
14081.30 1040
14082.42 1053
14083.54 1050
14084.66 1104
14085.78 1086
14086.90 1123
14088.02 1112
14089.14 1119
14090.26 1155
14091.38 1164
14092.50 1108
14093.63 1102
14094.75 1172
14095.87 1212
14096.99 1132
14098.11 1183
14099.23 1193
14100.35 1183
14101.47 1202
14102.59 1190
14103.71 1229
14104.83 1240
14105.96 1219
14107.08 1189
14108.20 1180
14109.32 1236
14110.44 1190
14111.56 1175
14112.68 1172
14113.80 1076
14114.93 1094
14116.05 1039
14117.17 1033
14118.29 992
14119.41 1025
14120.53 1006
14121.66 1021
14122.78 1017
14123.90 988
14125.02 949
14126.14 995
14127.27 984
14128.39 1012
14129.51 998
14130.63 970
14131.75 943
14132.88 926
14134.00 946
14135.12 944
14136.24 910
14137.37 936
14138.49 943
14139.61 951
14140.73 947
14141.86 960
14142.98 952
14144.10 913
14145.22 907
14146.35 913
14147.47 925
14148.59 881
14149.71 947
14150.84 906
14151.96 894
14153.08 916
14154.21 911
14155.33 897
14156.45 936
14157.58 880
14158.70 878
14159.82 860
14160.95 889
14162.07 867
14163.19 895
14164.32 867
14165.44 833
14166.56 883
14167.69 839
14168.81 866
14169.93 891
14171.06 870
14172.18 892
14173.31 893
14174.43 856
14175.55 870
14176.68 861
14177.80 876
14178.93 878
14180.05 873
14181.17 878
14182.30 889
14183.42 905
14184.55 914
14185.67 878
14186.79 840
14187.92 920
14189.04 851
14190.17 872
14191.29 834
14192.42 846
14193.54 846
14194.67 852
14195.79 819
14196.92 830
14198.04 845
14199.17 813
14200.29 832
14201.42 867
14202.54 862
14203.67 812
14204.79 844
14205.92 836
14207.04 808
14208.17 818
14209.29 807
14210.42 844
14211.54 789
14212.67 821
14213.79 770
14214.92 790
14216.04 805
14217.17 796
14218.29 779
14219.42 784
14220.55 777
14221.67 797
14222.80 812
14223.92 792
14225.05 796
14226.17 775
14227.30 749
14228.43 767
14229.55 765
14230.68 783
14231.81 762
14232.93 791
14234.06 781
14235.18 753
14236.31 776
14237.44 799
14238.56 789
14239.69 783
14240.82 768
14241.94 781
14243.07 766
14244.20 753
14245.32 736
14246.45 750
14247.58 793
14248.70 795
14249.83 789
14250.96 796
14252.08 781
14253.21 761
14254.34 733
14255.46 725
14256.59 725
14257.72 764
14258.85 744
14259.97 731
14261.10 709
14262.23 728
14263.35 767
14264.48 735
14265.61 734
14266.74 722
14267.86 733
14268.99 716
14270.12 709
14271.25 713
14272.38 723
14273.50 738
14274.63 715
14275.76 686
14276.89 713
14278.01 700
14279.14 720
14280.27 708
14281.40 676
14282.53 685
14283.66 663
14284.78 659
14285.91 699
14287.04 676
14288.17 685
14289.30 713
14290.43 706
14291.55 678
14292.68 669
14293.81 683
14294.94 642
14296.07 654
14297.20 673
14298.33 708
14299.45 693
14300.58 646
14301.71 642
14302.84 627
14303.97 664
14305.10 668
14306.23 665
14307.36 683
14308.49 688
14309.62 655
14310.75 653
14311.87 640
14313.00 666
14314.13 670
14315.26 653
14316.39 639
14317.52 670
14318.65 699
14319.78 660
14320.91 639
14322.04 635
14323.17 649
14324.30 619
14325.43 652
14326.56 639
14327.69 662
14328.82 656
14329.95 641
14331.08 639
14332.21 634
14333.34 662
14334.47 647
14335.60 663
14336.73 639
14337.86 638
14338.99 651
14340.12 638
14341.25 619
14342.38 618
14343.51 637
14344.64 662
14345.77 633
14346.90 615
14348.04 630
14349.17 622
14350.30 643
14351.43 625
14352.56 633
14353.69 624
14354.82 653
14355.95 652
14357.08 627
14358.21 637
14359.35 631
14360.48 601
14361.61 616
14362.74 636
14363.87 611
14365.00 629
14366.13 645
14367.26 594
14368.40 636
14369.53 621
14370.66 619
14371.79 623
14372.92 619
14374.05 624
14375.19 623
14376.32 650
14377.45 628
14378.58 610
14379.71 619
14380.85 641
14381.98 623
14383.11 621
14384.24 596
14385.37 601
14386.51 641
14387.64 637
14388.77 620
14389.90 638
14391.04 654
14392.17 632
14393.30 670
14394.43 665
14395.57 666
14396.70 633
14397.83 634
14398.96 633
14400.10 623
14401.23 621
14402.36 633
14403.50 610
14404.63 624
14405.76 624
14406.89 614
14408.03 597
14409.16 593
14410.29 651
14411.43 660
14412.56 672
14413.69 639
14414.83 609
14415.96 605
14417.09 643
14418.23 634
14419.36 605
14420.49 636
14421.63 618
14422.76 636
14423.90 603
14425.03 623
14426.16 611
14427.30 639
14428.43 656
14429.56 625
14430.70 652
14431.83 641
14432.97 632
14434.10 609
14435.24 604
14436.37 645
14437.50 643
14438.64 642
14439.77 652
14440.91 654
14442.04 595
14443.18 635
14444.31 666
14445.44 621
14446.58 618
14447.71 593
14448.85 645
14449.98 627
14451.12 634
14452.25 643
14453.39 659
14454.52 635
14455.66 584
14456.79 621
14457.93 635
14459.06 636
14460.20 621
14461.33 610
14462.47 623
14463.60 665
14464.74 627
14465.87 643
14467.01 667
14468.15 632
14469.28 634
14470.42 647
14471.55 633
14472.69 661
14473.82 658
14474.96 669
14476.09 637
14477.23 626
14478.37 625
14479.50 613
14480.64 650
14481.77 654
14482.91 651
14484.05 628
14485.18 662
14486.32 655
14487.45 668
14488.59 618
14489.73 657
14490.86 644
14492.00 649
14493.14 675
14494.27 665
14495.41 676
14496.55 656
14497.68 656
14498.82 655
14499.96 661
14501.09 632
14502.23 631
14503.37 677
14504.50 674
14505.64 671
14506.78 641
14507.91 675
14509.05 703
14510.19 707
14511.33 678
14512.46 684
14513.60 650
14514.74 699
14515.87 679
14517.01 682
14518.15 659
14519.29 676
14520.42 680
14521.56 693
14522.70 694
14523.84 728
14524.97 709
14526.11 670
14527.25 684
14528.39 684
14529.53 678
14530.66 676
14531.80 687
14532.94 626
14534.08 665
14535.22 686
14536.35 671
14537.49 688
14538.63 641
14539.77 670
14540.91 631
14542.05 638
14543.18 638
14544.32 631
14545.46 599
14546.60 630
14547.74 641
14548.88 663
14550.01 652
14551.15 630
14552.29 593
14553.43 617
14554.57 640
14555.71 640
14556.85 644
14557.99 665
14559.13 677
14560.26 676
14561.40 670
14562.54 660
14563.68 639
14564.82 647
14565.96 661
14567.10 637
14568.24 646
14569.38 632
14570.52 636
14571.66 621
14572.80 622
14573.94 638
14575.08 625
14576.22 618
14577.36 620
14578.50 631
14579.64 639
14580.78 621
14581.92 645
14583.06 619
14584.20 632
14585.34 580
14586.48 638
14587.62 666
14588.76 640
14589.90 625
14591.04 644
14592.18 630
14593.32 625
14594.46 592
14595.60 632
14596.74 649
14597.88 651
14599.02 660
14600.16 667
14601.30 675
14602.44 657
14603.58 651
14604.72 666
14605.86 659
14607.00 659
14608.15 675
14609.29 658
14610.43 645
14611.57 680
14612.71 659
14613.85 618
14614.99 648
14616.13 626
14617.27 688
14618.42 646
14619.56 669
14620.70 690
14621.84 653
14622.98 653
14624.12 659
14625.26 669
14626.41 687
14627.55 656
14628.69 612
14629.83 658
14630.97 685
14632.12 672
14633.26 647
14634.40 659
14635.54 653
14636.68 654
14637.83 673
14638.97 662
14640.11 698
14641.25 686
14642.39 654
14643.54 663
14644.68 657
14645.82 644
14646.96 675
14648.11 666
14649.25 639
14650.39 631
14651.53 638
14652.68 627
14653.82 666
14654.96 626
14656.11 615
14657.25 637
14658.39 604
14659.53 608
14660.68 616
14661.82 606
14662.96 632
14664.11 572
14665.25 614
14666.39 592
14667.54 585
14668.68 562
14669.82 612
14670.97 599
14672.11 583
14673.25 584
14674.40 599
14675.54 598
14676.68 587
14677.83 561
14678.97 579
14680.11 586
14681.26 597
14682.40 586
14683.55 603
14684.69 582
14685.83 575
14686.98 587
14688.12 609
14689.27 588
14690.41 568
14691.55 576
14692.70 573
14693.84 593
14694.99 574
14696.13 552
14697.28 552
14698.42 535
14699.56 536
14700.71 556
14701.85 559
14703.00 596
14704.14 568
14705.29 532
14706.43 566
14707.58 565
14708.72 555
14709.87 609
14711.01 559
14712.16 585
14713.30 545
14714.45 566
14715.59 545
14716.74 533
14717.88 555
14719.03 538
14720.17 563
14721.32 516
14722.46 563
14723.61 553
14724.76 537
14725.90 553
14727.05 537
14728.19 551
14729.34 527
14730.48 546
14731.63 555
14732.77 541
14733.92 553
14735.07 550
14736.21 559
14737.36 557
14738.50 538
14739.65 529
14740.80 549
14741.94 564
14743.09 539
14744.24 545
14745.38 557
14746.53 541
14747.67 553
14748.82 547
14749.97 576
14751.11 592
14752.26 559
14753.41 521
14754.55 528
14755.70 535
14756.85 555
14757.99 542
14759.14 550
14760.29 525
14761.43 557
14762.58 543
14763.73 538
14764.88 549
14766.02 515
14767.17 519
14768.32 530
14769.46 537
14770.61 496
14771.76 507
14772.91 548
14774.05 526
14775.20 512
14776.35 497
14777.50 513
14778.64 519
14779.79 523
14780.94 503
14782.09 536
14783.23 501
14784.38 544
14785.53 514
14786.68 512
14787.83 507
14788.97 522
14790.12 515
14791.27 510
14792.42 491
14793.57 511
14794.71 525
14795.86 535
14797.01 536
14798.16 521
14799.31 521
14800.46 505
14801.60 510
14802.75 503
14803.90 536
14805.05 531
14806.20 519
14807.35 498
14808.50 515
14809.64 497
14810.79 521
14811.94 514
14813.09 502
14814.24 508
14815.39 489
14816.54 537
14817.69 525
14818.84 503
14819.99 542
14821.14 518
14822.28 533
14823.43 492
14824.58 507
14825.73 506
14826.88 489
14828.03 500
14829.18 482
14830.33 492
14831.48 475
14832.63 481
14833.78 480
14834.93 468
14836.08 454
14837.23 495
14838.38 489
14839.53 466
14840.68 508
14841.83 505
14842.98 482
14844.13 475
14845.28 491
14846.43 472
14847.58 460
14848.73 467
14849.88 490
14851.03 472
14852.18 473
14853.33 521
14854.48 475
14855.63 472
14856.78 492
14857.93 525
14859.08 500
14860.24 465
14861.39 481
14862.54 482
14863.69 495
14864.84 483
14865.99 467
14867.14 485
14868.29 496
14869.44 485
14870.59 468
14871.75 475
14872.90 493
14874.05 450
14875.20 464
14876.35 467
14877.50 470
14878.65 466
14879.81 465
14880.96 488
14882.11 486
14883.26 497
14884.41 493
14885.56 485
14886.71 476
14887.87 461
14889.02 468
14890.17 453
14891.32 474
14892.47 468
14893.63 460
14894.78 469
14895.93 475
14897.08 482
14898.24 513
14899.39 481
14900.54 470
14901.69 474
14902.84 465
14904.00 509
14905.15 497
14906.30 469
14907.45 479
14908.61 496
14909.76 474
14910.91 475
14912.07 449
14913.22 475
14914.37 477
14915.52 450
14916.68 432
14917.83 464
14918.98 478
14920.14 457
14921.29 439
14922.44 456
14923.60 435
14924.75 447
14925.90 462
14927.06 465
14928.21 481
14929.36 502
14930.52 460
14931.67 462
14932.82 495
14933.98 463
14935.13 457
14936.28 445
14937.44 466
14938.59 435
14939.74 472
14940.90 467
14942.05 483
14943.21 464
14944.36 463
14945.51 449
14946.67 456
14947.82 458
14948.98 456
14950.13 475
14951.29 468
14952.44 459
14953.59 446
14954.75 434
14955.90 433
14957.06 455
14958.21 448
14959.37 480
14960.52 452
14961.68 488
14962.83 468
14963.99 452
14965.14 445
14966.29 491
14967.45 460
14968.60 464
14969.76 475
14970.91 466
14972.07 461
14973.22 432
14974.38 459
14975.54 474
14976.69 443
14977.85 457
14979.00 453
14980.16 455
14981.31 499
14982.47 447
14983.62 444
14984.78 422
14985.93 446
14987.09 453
14988.25 459
14989.40 467
14990.56 449
14991.71 477
14992.87 457
14994.02 465
14995.18 468
14996.34 466
14997.49 433
14998.65 474
14999.80 430
15000.96 462
15002.12 466
15003.27 429
15004.43 438
15005.59 421
15006.74 451
15007.90 444
15009.06 451
15010.21 434
15011.37 448
15012.53 437
15013.68 468
15014.84 454
15016.00 465
15017.15 457
15018.31 463
15019.47 469
15020.62 466
15021.78 439
15022.94 478
15024.09 425
15025.25 442
15026.41 462
15027.57 446
15028.72 466
15029.88 445
15031.04 458
15032.19 465
15033.35 472
15034.51 446
15035.67 481
15036.82 460
15037.98 454
15039.14 449
15040.30 431
15041.46 439
15042.61 423
15043.77 464
15044.93 441
15046.09 448
15047.25 447
15048.40 459
15049.56 474
15050.72 516
15051.88 465
15053.04 449
15054.19 453
15055.35 435
15056.51 447
15057.67 473
15058.83 450
15059.99 440
15061.14 478
15062.30 469
15063.46 448
15064.62 452
15065.78 451
15066.94 450
15068.10 454
15069.26 404
15070.41 423
15071.57 440
15072.73 422
15073.89 431
15075.05 440
15076.21 455
15077.37 467
15078.53 454
15079.69 472
15080.85 460
15082.00 457
15083.16 445
15084.32 444
15085.48 463
15086.64 435
15087.80 434
15088.96 416
15090.12 460
15091.28 469
15092.44 437
15093.60 455
15094.76 480
15095.92 461
15097.08 445
15098.24 428
15099.40 452
15100.56 448
15101.72 452
15102.88 470
15104.04 451
15105.20 412
15106.36 458
15107.52 455
15108.68 445
15109.84 479
15111.00 463
15112.16 444
15113.32 449
15114.48 475
15115.64 455
15116.80 482
15117.97 470
15119.13 436
15120.29 469
15121.45 473
15122.61 478
15123.77 494
15124.93 452
15126.09 477
15127.25 489
15128.41 483
15129.57 467
15130.74 475
15131.90 471
15133.06 468
15134.22 458
15135.38 449
15136.54 440
15137.70 469
15138.87 489
15140.03 465
15141.19 460
15142.35 456
15143.51 476
15144.67 456
15145.84 453
15147.00 487
15148.16 442
15149.32 472
15150.48 479
15151.65 467
15152.81 491
15153.97 462
15155.13 472
15156.29 462
15157.46 465
15158.62 481
15159.78 485
15160.94 467
15162.10 470
15163.27 481
15164.43 481
15165.59 484
15166.75 472
15167.92 451
15169.08 479
15170.24 478
15171.41 466
15172.57 465
15173.73 480
15174.89 480
15176.06 496
15177.22 477
15178.38 504
15179.55 531
15180.71 504
15181.87 511
15183.04 449
15184.20 487
15185.36 478
15186.53 505
15187.69 511
15188.85 466
15190.02 495
15191.18 478
15192.34 500
15193.51 495
15194.67 459
15195.83 502
15197.00 531
15198.16 484
15199.32 494
15200.49 479
15201.65 498
15202.82 485
15203.98 516
15205.14 495
15206.31 508
15207.47 507
15208.64 467
15209.80 502
15210.97 535
15212.13 520
15213.29 509
15214.46 542
15215.62 507
15216.79 522
15217.95 534
15219.12 541
15220.28 488
15221.45 534
15222.61 545
15223.78 514
15224.94 488
15226.10 525
15227.27 543
15228.43 552
15229.60 504
15230.76 534
15231.93 535
15233.09 545
15234.26 551
15235.43 514
15236.59 518
15237.76 518
15238.92 545
15240.09 545
15241.25 513
15242.42 514
15243.58 544
15244.75 525
15245.91 517
15247.08 488
15248.25 506
15249.41 509
15250.58 522
15251.74 497
15252.91 505
15254.07 512
15255.24 470
15256.41 505
15257.57 519
15258.74 491
15259.90 491
15261.07 501
15262.24 491
15263.40 501
15264.57 501
15265.74 493
15266.90 476
15268.07 470
15269.24 480
15270.40 463
15271.57 481
15272.73 467
15273.90 478
15275.07 479
15276.23 471
15277.40 492
15278.57 478
15279.74 481
15280.90 481
15282.07 468
15283.24 487
15284.40 492
15285.57 490
15286.74 480
15287.90 448
15289.07 475
15290.24 458
15291.41 481
15292.57 477
15293.74 467
15294.91 444
15296.08 501
15297.24 485
15298.41 475
15299.58 493
15300.75 497
15301.91 470
15303.08 457
15304.25 470
15305.42 488
15306.59 526
15307.75 485
15308.92 514
15310.09 487
15311.26 505
15312.43 505
15313.59 485
15314.76 507
15315.93 471
15317.10 470
15318.27 475
15319.44 463
15320.60 479
15321.77 500
15322.94 486
15324.11 483
15325.28 458
15326.45 478
15327.62 477
15328.79 497
15329.95 478
15331.12 490
15332.29 488
15333.46 472
15334.63 486
15335.80 509
15336.97 525
15338.14 501
15339.31 498
15340.48 504
15341.64 514
15342.81 456
15343.98 512
15345.15 519
15346.32 476
15347.49 488
15348.66 485
15349.83 467
15351.00 486
15352.17 493
15353.34 494
15354.51 516
15355.68 480
15356.85 477
15358.02 485
15359.19 476
15360.36 465
15361.53 476
15362.70 521
15363.87 462
15365.04 471
15366.21 490
15367.38 527
15368.55 505
15369.72 441
15370.89 498
15372.06 489
15373.23 470
15374.40 504
15375.57 491
15376.74 479
15377.91 522
15379.08 508
15380.25 480
15381.43 494
15382.60 507
15383.77 508
15384.94 492
15386.11 480
15387.28 479
15388.45 518
15389.62 548
15390.79 492
15391.96 513
15393.14 520
15394.31 524
15395.48 520
15396.65 512
15397.82 515
15398.99 498
15400.16 512
15401.34 506
15402.51 491
15403.68 513
15404.85 498
15406.02 539
15407.19 521
15408.37 476
15409.54 468
15410.71 512
15411.88 512
15413.05 539
15414.23 524
15415.40 472
15416.57 474
15417.74 509
15418.91 477
15420.09 463
15421.26 493
15422.43 482
15423.60 498
15424.78 481
15425.95 459
15427.12 471
15428.29 488
15429.47 493
15430.64 494
15431.81 460
15432.98 464
15434.16 495
15435.33 482
15436.50 455
15437.67 463
15438.85 478
15440.02 481
15441.19 504
15442.37 485
15443.54 447
15444.71 461
15445.89 489
15447.06 473
15448.23 477
15449.41 497
15450.58 510
15451.75 479
15452.93 485
15454.10 477
15455.27 508
15456.45 470
15457.62 490
15458.79 494
15459.97 502
15461.14 466
15462.32 480
15463.49 464
15464.66 512
15465.84 489
15467.01 467
15468.19 442
15469.36 478
15470.53 498
15471.71 456
15472.88 459
15474.06 463
15475.23 471
15476.41 475
15477.58 469
15478.75 468
15479.93 510
15481.10 497
15482.28 501
15483.45 483
15484.63 469
15485.80 494
15486.98 512
15488.15 472
15489.33 505
15490.50 533
15491.68 466
15492.85 526
15494.03 527
15495.20 493
15496.38 492
15497.55 508
15498.73 473
15499.90 494
15501.08 507
15502.25 492
15503.43 512
15504.60 506
15505.78 510
15506.96 495
15508.13 481
15509.31 486
15510.48 487
15511.66 521
15512.83 474
15514.01 513
15515.19 495
15516.36 532
15517.54 502
15518.71 470
15519.89 479
15521.07 492
15522.24 498
15523.42 531
15524.59 523
15525.77 522
15526.95 511
15528.12 514
15529.30 513
15530.48 522
15531.65 550
15532.83 528
15534.01 525
15535.18 504
15536.36 490
15537.54 502
15538.71 512
15539.89 516
15541.07 506
15542.24 513
15543.42 536
15544.60 489
15545.77 554
15546.95 515
15548.13 520
15549.30 499
15550.48 517
15551.66 522
15552.84 515
15554.01 517
15555.19 509
15556.37 520
15557.55 514
15558.72 515
15559.90 552
15561.08 573
15562.26 509
15563.43 515
15564.61 527
15565.79 537
15566.97 533
15568.14 555
15569.32 546
15570.50 542
15571.68 529
15572.86 582
15574.03 526
15575.21 508
15576.39 528
15577.57 564
15578.75 540
15579.93 541
15581.10 565
15582.28 563
15583.46 552
15584.64 561
15585.82 591
15587.00 581
15588.18 559
15589.35 569
15590.53 593
15591.71 595
15592.89 597
15594.07 564
15595.25 556
15596.43 574
15597.61 571
15598.78 577
15599.96 581
15601.14 582
15602.32 595
15603.50 612
15604.68 576
15605.86 594
15607.04 569
15608.22 582
15609.40 599
15610.58 623
15611.76 608
15612.94 605
15614.12 616
15615.30 628
15616.48 600
15617.66 596
15618.84 625
15620.01 630
15621.19 648
15622.37 616
15623.55 625
15624.73 614
15625.91 639
15627.09 604
15628.27 626
15629.46 625
15630.64 643
15631.82 657
15633.00 587
15634.18 609
15635.36 621
15636.54 623
15637.72 661
15638.90 663
15640.08 658
15641.26 649
15642.44 662
15643.62 653
15644.80 666
15645.98 668
15647.16 658
15648.34 671
15649.52 690
15650.71 659
15651.89 693
15653.07 736
15654.25 706
15655.43 692
15656.61 724
15657.79 714
15658.97 705
15660.16 679
15661.34 716
15662.52 714
15663.70 704
15664.88 692
15666.06 719
15667.24 694
15668.43 665
15669.61 698
15670.79 702
15671.97 683
15673.15 676
15674.33 694
15675.52 663
15676.70 667
15677.88 678
15679.06 670
15680.24 695
15681.43 657
15682.61 681
15683.79 665
15684.97 701
15686.16 689
15687.34 699
15688.52 699
15689.70 655
15690.89 668
15692.07 662
15693.25 644
15694.43 706
15695.62 646
15696.80 651
15697.98 692
15699.16 655
15700.35 643
15701.53 633
15702.71 665
15703.90 681
15705.08 672
15706.26 701
15707.45 708
15708.63 661
15709.81 691
15711.00 683
15712.18 667
15713.36 702
15714.55 745
15715.73 718
15716.91 672
15718.10 682
15719.28 722
15720.46 727
15721.65 704
15722.83 680
15724.01 679
15725.20 697
15726.38 718
15727.57 733
15728.75 693
15729.93 633
15731.12 717
15732.30 724
15733.49 704
15734.67 684
15735.85 736
15737.04 704
15738.22 677
15739.41 669
15740.59 699
15741.78 722
15742.96 723
15744.14 669
15745.33 710
15746.51 690
15747.70 714
15748.88 693
15750.07 725
15751.25 686
15752.44 684
15753.62 745
15754.81 703
15755.99 713
15757.18 719
15758.36 749
15759.55 725
15760.73 741
15761.92 728
15763.10 733
15764.29 753
15765.47 704
15766.66 653
15767.84 669
15769.03 650
15770.21 675
15771.40 668
15772.59 671
15773.77 677
15774.96 656
15776.14 659
15777.33 701
15778.51 645
15779.70 649
15780.89 623
15782.07 646
15783.26 665
15784.44 657
15785.63 649
15786.82 635
15788.00 650
15789.19 651
15790.37 669
15791.56 646
15792.75 652
15793.93 631
15795.12 643
15796.31 647
15797.49 628
15798.68 622
15799.87 636
15801.05 649
15802.24 620
15803.43 575
15804.61 619
15805.80 623
15806.99 649
15808.17 629
15809.36 599
15810.55 606
15811.73 615
15812.92 630
15814.11 593
15815.30 609
15816.48 642
15817.67 627
15818.86 620
15820.05 612
15821.23 630
15822.42 571
15823.61 611
15824.80 594
15825.98 604
15827.17 609
15828.36 607
15829.55 640
15830.73 598
15831.92 585
15833.11 582
15834.30 580
15835.49 601
15836.67 576
15837.86 587
15839.05 586
15840.24 588
15841.43 569
15842.61 593
15843.80 624
15844.99 584
15846.18 599
15847.37 595
15848.56 606
15849.74 584
15850.93 578
15852.12 594
15853.31 590
15854.50 614
15855.69 570
15856.88 571
15858.06 636
15859.25 597
15860.44 589
15861.63 605
15862.82 581
15864.01 557
15865.20 565
15866.39 604
15867.58 604
15868.77 555
15869.95 601
15871.14 603
15872.33 630
15873.52 598
15874.71 617
15875.90 634
15877.09 573
15878.28 580
15879.47 544
15880.66 597
15881.85 592
15883.04 612
15884.23 616
15885.42 582
15886.61 571
15887.80 628
15888.99 585
15890.18 579
15891.37 593
15892.56 601
15893.75 623
15894.94 603
15896.13 615
15897.32 597
15898.51 574
15899.70 601
15900.89 626
15902.08 624
15903.27 625
15904.46 625
15905.65 604
15906.84 607
15908.03 582
15909.22 613
15910.42 609
15911.61 624
15912.80 624
15913.99 604
15915.18 594
15916.37 631
15917.56 638
15918.75 609
15919.94 597
15921.13 586
15922.32 582
15923.52 617
15924.71 614
15925.90 608
15927.09 595
15928.28 612
15929.47 607
15930.66 572
15931.86 608
15933.05 594
15934.24 582
15935.43 618
15936.62 584
15937.81 586
15939.01 582
15940.20 598
15941.39 609
15942.58 558
15943.77 563
15944.97 588
15946.16 581
15947.35 583
15948.54 577
15949.73 565
15950.93 540
15952.12 543
15953.31 552
15954.50 546
15955.70 542
15956.89 550
15958.08 545
15959.27 522
15960.47 505
15961.66 526
15962.85 538
15964.04 491
15965.24 528
15966.43 512
15967.62 518
15968.82 518
15970.01 515
15971.20 522
15972.40 527
15973.59 514
15974.78 536
15975.97 491
15977.17 517
15978.36 485
15979.55 489
15980.75 522
15981.94 498
15983.13 506
15984.33 485
15985.52 495
15986.72 471
15987.91 471
15989.10 512
15990.30 510
15991.49 479
15992.68 479
15993.88 522
15995.07 492
15996.27 498
15997.46 494
15998.65 497
15999.85 519
16001.04 515
16002.24 497
16003.43 528
16004.63 497
16005.82 498
16007.01 498
16008.21 475
16009.40 504
16010.60 481
16011.79 515
16012.99 479
16014.18 478
16015.38 470
16016.57 510
16017.76 476
16018.96 489
16020.15 485
16021.35 480
16022.54 474
16023.74 455
16024.93 473
16026.13 466
16027.32 467
16028.52 468
16029.72 468
16030.91 461
16032.11 456
16033.30 482
16034.50 476
16035.69 480
16036.89 474
16038.08 458
16039.28 481
16040.47 457
16041.67 460
16042.87 463
16044.06 459
16045.26 480
16046.45 459
16047.65 468
16048.84 481
16050.04 459
16051.24 487
16052.43 469
16053.63 442
16054.82 448
16056.02 450
16057.22 445
16058.41 443
16059.61 461
16060.81 490
16062.00 457
16063.20 454
16064.40 454
16065.59 454
16066.79 437
16067.99 447
16069.18 443
16070.38 452
16071.58 423
16072.77 433
16073.97 434
16075.17 463
16076.36 457
16077.56 458
16078.76 474
16079.95 458
16081.15 468
16082.35 449
16083.55 416
16084.74 437
16085.94 450
16087.14 471
16088.33 432
16089.53 413
16090.73 443
16091.93 441
16093.12 478
16094.32 446
16095.52 460
16096.72 463
16097.92 442
16099.11 448
16100.31 424
16101.51 448
16102.71 445
16103.90 439
16105.10 425
16106.30 436
16107.50 428
16108.70 423
16109.90 463
16111.09 426
16112.29 447
16113.49 454
16114.69 458
16115.89 455
16117.09 426
16118.28 455
16119.48 450
16120.68 420
16121.88 439
16123.08 462
16124.28 432
16125.48 399
16126.67 450
16127.87 441
16129.07 428
16130.27 463
16131.47 459
16132.67 430
16133.87 427
16135.07 442
16136.27 430
16137.47 462
16138.67 408
16139.86 421
16141.06 451
16142.26 443
16143.46 418
16144.66 436
16145.86 443
16147.06 435
16148.26 423
16149.46 404
16150.66 432
16151.86 427
16153.06 429
16154.26 407
16155.46 416
16156.66 433
16157.86 399
16159.06 470
16160.26 444
16161.46 406
16162.66 434
16163.86 442
16165.06 438
16166.26 381
16167.46 396
16168.66 423
16169.86 449
16171.06 421
16172.26 431
16173.46 413
16174.66 424
16175.86 425
16177.07 415
16178.27 413
16179.47 426
16180.67 442
16181.87 447
16183.07 420
16184.27 428
16185.47 411
16186.67 424
16187.87 391
16189.07 416
16190.28 430
16191.48 436
16192.68 428
16193.88 399
16195.08 433
16196.28 432
16197.48 427
16198.69 438
16199.89 422
16201.09 414
16202.29 409
16203.49 458
16204.69 430
16205.90 421
16207.10 443
16208.30 441
16209.50 397
16210.70 425
16211.91 416
16213.11 446
16214.31 444
16215.51 404
16216.71 432
16217.92 443
16219.12 451
16220.32 455
16221.52 457
16222.72 431
16223.93 414
16225.13 427
16226.33 446
16227.53 459
16228.74 415
16229.94 428
16231.14 442
16232.35 441
16233.55 414
16234.75 399
16235.95 453
16237.16 424
16238.36 470
16239.56 428
16240.77 436
16241.97 441
16243.17 412
16244.38 445
16245.58 435
16246.78 457
16247.99 457
16249.19 454
16250.39 433
16251.60 431
16252.80 432
16254.00 466
16255.21 443
16256.41 426
16257.61 449
16258.82 449
16260.02 487
16261.22 458
16262.43 458
16263.63 465
16264.84 417
16266.04 488
16267.24 476
16268.45 450
16269.65 413
16270.86 460
16272.06 471
16273.27 442
16274.47 441
16275.67 465
16276.88 453
16278.08 431
16279.29 442
16280.49 452
16281.70 445
16282.90 416
16284.11 431
16285.31 442
16286.52 430
16287.72 426
16288.92 438
16290.13 452
16291.33 474
16292.54 452
16293.74 464
16294.95 458
16296.15 450
16297.36 466
16298.57 479
16299.77 467
16300.98 431
16302.18 430
16303.39 435
16304.59 484
16305.80 445
16307.00 441
16308.21 464
16309.41 470
16310.62 484
16311.83 458
16313.03 435
16314.24 445
16315.44 468
16316.65 453
16317.85 454
16319.06 438
16320.27 428
16321.47 474
16322.68 437
16323.88 426
16325.09 461
16326.30 456
16327.50 460
16328.71 428
16329.92 453
16331.12 423
16332.33 415
16333.54 409
16334.74 444
16335.95 417
16337.16 448
16338.36 443
16339.57 410
16340.78 437
16341.98 439
16343.19 414
16344.40 417
16345.60 418
16346.81 417
16348.02 416
16349.22 402
16350.43 399
16351.64 419
16352.85 391
16354.05 407
16355.26 408
16356.47 406
16357.67 437
16358.88 414
16360.09 391
16361.30 393
16362.50 414
16363.71 409
16364.92 425
16366.13 399
16367.34 405
16368.54 397
16369.75 410
16370.96 467
16372.17 411
16373.37 412
16374.58 422
16375.79 423
16377.00 430
16378.21 417
16379.42 413
16380.62 401
16381.83 410
16383.04 417
16384.25 418
16385.46 391
16386.67 412
16387.87 403
16389.08 384
16390.29 407
16391.50 390
16392.71 391
16393.92 400
16395.13 411
16396.33 430
16397.54 413
16398.75 422
16399.96 383
16401.17 360
16402.38 405
16403.59 369
16404.80 405
16406.01 406
16407.22 401
16408.42 398
16409.63 395
16410.84 419
16412.05 419
16413.26 405
16414.47 377
16415.68 396
16416.89 390
16418.10 376
16419.31 370
16420.52 366
16421.73 400
16422.94 386
16424.15 424
16425.36 426
16426.57 404
16427.78 375
16428.99 413
16430.20 383
16431.41 403
16432.62 384
16433.83 369
16435.04 403
16436.25 399
16437.46 370
16438.67 374
16439.88 404
16441.09 389
16442.30 386
16443.51 405
16444.72 389
16445.93 385
16447.14 419
16448.36 400
16449.57 413
16450.78 402
16451.99 415
16453.20 424
16454.41 409
16455.62 397
16456.83 375
16458.04 372
16459.25 377
16460.47 403
16461.68 377
16462.89 377
16464.10 372
16465.31 409
16466.52 396
16467.73 377
16468.94 379
16470.16 383
16471.37 368
16472.58 408
16473.79 407
16475.00 396
16476.21 396
16477.43 354
16478.64 387
16479.85 399
16481.06 342
16482.27 367
16483.49 381
16484.70 357
16485.91 381
16487.12 343
16488.33 355
16489.55 387
16490.76 405
16491.97 370
16493.18 382
16494.40 362
16495.61 369
16496.82 398
16498.03 394
16499.25 353
16500.46 386
16501.67 402
16502.88 360
16504.10 379
16505.31 360
16506.52 383
16507.74 388
16508.95 363
16510.16 359
16511.37 365
16512.59 385
16513.80 347
16515.01 370
16516.23 345
16517.44 356
16518.65 350
16519.87 391
16521.08 340
16522.29 388
16523.51 350
16524.72 370
16525.93 365
16527.15 365
16528.36 362
16529.58 368
16530.79 369
16532.00 367
16533.22 398
16534.43 362
16535.64 367
16536.86 371
16538.07 383
16539.29 361
16540.50 379
16541.72 355
16542.93 359
16544.14 352
16545.36 344
16546.57 334
16547.79 351
16549.00 373
16550.22 362
16551.43 387
16552.64 374
16553.86 366
16555.07 370
16556.29 357
16557.50 381
16558.72 355
16559.93 337
16561.15 358
16562.36 335
16563.58 333
16564.79 363
16566.01 377
16567.22 407
16568.44 399
16569.65 356
16570.87 366
16572.08 353
16573.30 377
16574.51 383
16575.73 356
16576.95 369
16578.16 359
16579.38 389
16580.59 357
16581.81 376
16583.02 376
16584.24 378
16585.45 379
16586.67 341
16587.89 397
16589.10 372
16590.32 368
16591.53 367
16592.75 372
16593.97 353
16595.18 358
16596.40 344
16597.61 362
16598.83 351
16600.05 351
16601.26 371
16602.48 375
16603.70 359
16604.91 353
16606.13 356
16607.35 362
16608.56 337
16609.78 386
16611.00 363
16612.21 366
16613.43 323
16614.65 352
16615.86 387
16617.08 379
16618.30 365
16619.51 357
16620.73 372
16621.95 358
16623.17 331
16624.38 352
16625.60 341
16626.82 351
16628.03 365
16629.25 344
16630.47 319
16631.69 346
16632.90 345
16634.12 379
16635.34 364
16636.56 377
16637.77 387
16638.99 371
16640.21 368
16641.43 353
16642.65 366
16643.86 369
16645.08 358
16646.30 345
16647.52 339
16648.74 348
16649.95 367
16651.17 393
16652.39 355
16653.61 331
16654.83 370
16656.05 374
16657.26 363
16658.48 359
16659.70 358
16660.92 350
16662.14 362
16663.36 331
16664.58 359
16665.79 343
16667.01 364
16668.23 346
16669.45 329
16670.67 349
16671.89 329
16673.11 326
16674.33 344
16675.55 356
16676.76 349
16677.98 328
16679.20 339
16680.42 339
16681.64 334
16682.86 362
16684.08 363
16685.30 377
16686.52 353
16687.74 361
16688.96 351
16690.18 376
16691.40 369
16692.62 327
16693.84 324
16695.06 345
16696.28 371
16697.50 371
16698.72 338
16699.94 345
16701.16 353
16702.38 318
16703.60 343
16704.82 354
16706.04 347
16707.26 377
16708.48 343
16709.70 350
16710.92 354
16712.14 355
16713.36 332
16714.58 377
16715.80 362
16717.02 362
16718.24 348
16719.46 354
16720.68 354
16721.90 341
16723.12 329
16724.34 345
16725.57 326
16726.79 372
16728.01 322
16729.23 337
16730.45 348
16731.67 341
16732.89 334
16734.11 331
16735.33 359
16736.56 352
16737.78 366
16739.00 336
16740.22 339
16741.44 333
16742.66 359
16743.88 368
16745.11 340
16746.33 358
16747.55 352
16748.77 336
16749.99 342
16751.21 351
16752.44 363
16753.66 374
16754.88 344
16756.10 322
16757.32 342
16758.55 367
16759.77 392
16760.99 379
16762.21 389
16763.44 344
16764.66 356
16765.88 358
16767.10 365
16768.32 350
16769.55 334
16770.77 343
16771.99 358
16773.22 364
16774.44 333
16775.66 341
16776.88 381
16778.11 376
16779.33 378
16780.55 331
16781.77 354
16783.00 336
16784.22 321
16785.44 323
16786.67 316
16787.89 345
16789.11 362
16790.34 368
16791.56 320
16792.78 339
16794.01 337
16795.23 363
16796.45 365
16797.68 373
16798.90 353
16800.12 370
16801.35 337
16802.57 352
16803.80 303
16805.02 360
16806.24 349
16807.47 361
16808.69 348
16809.91 298
16811.14 350
16812.36 341
16813.59 365
16814.81 335
16816.04 383
16817.26 362
16818.48 348
16819.71 316
16820.93 331
16822.16 348
16823.38 367
16824.61 352
16825.83 343
16827.06 358
16828.28 334
16829.50 371
16830.73 375
16831.95 348
16833.18 373
16834.40 375
16835.63 354
16836.85 355
16838.08 357
16839.30 358
16840.53 346
16841.75 368
16842.98 361
16844.20 344
16845.43 385
16846.65 371
16847.88 356
16849.11 372
16850.33 384
16851.56 359
16852.78 357
16854.01 338
16855.23 387
16856.46 351
16857.68 380
16858.91 383
16860.14 375
16861.36 370
16862.59 378
16863.81 398
16865.04 356
16866.27 356
16867.49 376
16868.72 398
16869.94 386
16871.17 365
16872.40 376
16873.62 390
16874.85 372
16876.08 375
16877.30 392
16878.53 374
16879.76 356
16880.98 400
16882.21 382
16883.43 385
16884.66 384
16885.89 398
16887.12 399
16888.34 377
16889.57 413
16890.80 409
16892.02 404
16893.25 418
16894.48 388
16895.70 399
16896.93 373
16898.16 376
16899.39 372
16900.61 379
16901.84 382
16903.07 368
16904.29 388
16905.52 393
16906.75 357
16907.98 352
16909.20 371
16910.43 367
16911.66 357
16912.89 373
16914.12 381
16915.34 335
16916.57 376
16917.80 340
16919.03 370
16920.26 357
16921.48 388
16922.71 371
16923.94 384
16925.17 380
16926.40 353
16927.62 362
16928.85 371
16930.08 352
16931.31 377
16932.54 364
16933.77 403
16934.99 345
16936.22 372
16937.45 377
16938.68 354
16939.91 345
16941.14 365
16942.37 383
16943.60 346
16944.82 359
16946.05 355
16947.28 383
16948.51 352
16949.74 372
16950.97 355
16952.20 329
16953.43 349
16954.66 345
16955.89 388
16957.12 347
16958.34 344
16959.57 357
16960.80 361
16962.03 371
16963.26 365
16964.49 367
16965.72 340
16966.95 370
16968.18 388
16969.41 388
16970.64 348
16971.87 352
16973.10 358
16974.33 349
16975.56 342
16976.79 358
16978.02 351
16979.25 385
16980.48 358
16981.71 369
16982.94 355
16984.17 355
16985.40 353
16986.63 347
16987.86 330
16989.09 358
16990.32 348
16991.55 341
16992.79 350
16994.02 330
16995.25 349
16996.48 339
16997.71 376
16998.94 372
17000.17 369
17001.40 380
17002.63 345
17003.86 361
17005.09 380
17006.32 373
17007.56 327
17008.79 362
17010.02 357
17011.25 331
17012.48 340
17013.71 362
17014.94 362
17016.18 338
17017.41 327
17018.64 350
17019.87 324
17021.10 319
17022.33 350
17023.57 348
17024.80 348
17026.03 363
17027.26 340
17028.49 333
17029.72 350
17030.96 339
17032.19 344
17033.42 336
17034.65 344
17035.88 332
17037.12 342
17038.35 348
17039.58 313
17040.81 321
17042.05 322
17043.28 340
17044.51 315
17045.74 339
17046.98 350
17048.21 352
17049.44 334
17050.67 358
17051.91 344
17053.14 310
17054.37 346
17055.61 322
17056.84 348
17058.07 355
17059.30 361
17060.54 362
17061.77 365
17063.00 344
17064.24 334
17065.47 350
17066.70 343
17067.94 313
17069.17 321
17070.40 313
17071.64 306
17072.87 320
17074.10 326
17075.34 320
17076.57 306
17077.81 330
17079.04 325
17080.27 358
17081.51 329
17082.74 341
17083.97 348
17085.21 349
17086.44 318
17087.68 330
17088.91 351
17090.15 307
17091.38 358
17092.61 341
17093.85 342
17095.08 293
17096.32 337
17097.55 353
17098.79 330
17100.02 313
17101.25 331
17102.49 351
17103.72 335
17104.96 340
17106.19 345
17107.43 335
17108.66 308
17109.90 318
17111.13 310
17112.37 337
17113.60 332
17114.84 326
17116.07 326
17117.31 337
17118.54 331
17119.78 360
17121.01 324
17122.25 324
17123.48 343
17124.72 315
17125.95 305
17127.19 322
17128.43 323
17129.66 345
17130.90 335
17132.13 309
17133.37 325
17134.60 310
17135.84 322
17137.08 317
17138.31 326
17139.55 332
17140.78 300
17142.02 309
17143.26 327
17144.49 332
17145.73 339
17146.96 326
17148.20 338
17149.44 320
17150.67 315
17151.91 304
17153.15 336
17154.38 310
17155.62 298
17156.85 332
17158.09 323
17159.33 310
17160.56 309
17161.80 306
17163.04 305
17164.28 298
17165.51 335
17166.75 345
17167.99 335
17169.22 287
17170.46 342
17171.70 296
17172.93 321
17174.17 301
17175.41 327
17176.65 317
17177.88 304
17179.12 319
17180.36 320
17181.60 324
17182.83 301
17184.07 324
17185.31 314
17186.55 321
17187.78 310
17189.02 304
17190.26 340
17191.50 295
17192.73 312
17193.97 311
17195.21 310
17196.45 312
17197.69 288
17198.92 307
17200.16 290
17201.40 323
17202.64 317
17203.88 324
17205.12 321
17206.35 320
17207.59 328
17208.83 328
17210.07 324
17211.31 313
17212.55 346
17213.78 311
17215.02 319
17216.26 326
17217.50 319
17218.74 307
17219.98 314
17221.22 323
17222.46 289
17223.69 310
17224.93 299
17226.17 326
17227.41 301
17228.65 289
17229.89 312
17231.13 285
17232.37 324
17233.61 309
17234.85 303
17236.09 290
17237.33 297
17238.57 295
17239.81 293
17241.04 291
17242.28 291
17243.52 314
17244.76 306
17246.00 277
17247.24 313
17248.48 300
17249.72 307
17250.96 315
17252.20 294
17253.44 299
17254.68 307
17255.92 321
17257.16 301
17258.40 296
17259.64 289
17260.88 304
17262.12 307
17263.37 299
17264.61 304
17265.85 295
17267.09 295
17268.33 314
17269.57 327
17270.81 292
17272.05 317
17273.29 294
17274.53 313
17275.77 294
17277.01 320
17278.25 306
17279.49 317
17280.74 310
17281.98 300
17283.22 319
17284.46 337
17285.70 301
17286.94 314
17288.18 304
17289.42 316
17290.66 311
17291.91 305
17293.15 295
17294.39 303
17295.63 305
17296.87 290
17298.11 296
17299.36 284
17300.60 312
17301.84 279
17303.08 277
17304.32 304
17305.56 325
17306.81 294
17308.05 299
17309.29 302
17310.53 297
17311.77 302
17313.02 303
17314.26 315
17315.50 297
17316.74 296
17317.99 305
17319.23 288
17320.47 278
17321.71 307
17322.96 293
17324.20 295
17325.44 302
17326.68 285
17327.93 283
17329.17 329
17330.41 308
17331.65 303
17332.90 296
17334.14 279
17335.38 269
17336.63 322
17337.87 302
17339.11 272
17340.36 298
17341.60 305
17342.84 316
17344.09 297
17345.33 290
17346.57 271
17347.82 289
17349.06 313
17350.30 283
17351.55 307
17352.79 272
17354.03 272
17355.28 283
17356.52 289
17357.76 295
17359.01 285
17360.25 299
17361.50 271
17362.74 290
17363.98 311
17365.23 292
17366.47 276
17367.72 296
17368.96 312
17370.21 287
17371.45 303
17372.69 315
17373.94 285
17375.18 279
17376.43 278
17377.67 290
17378.92 269
17380.16 297
17381.41 294
17382.65 300
17383.89 292
17385.14 286
17386.38 305
17387.63 273
17388.87 298
17390.12 285
17391.36 306
17392.61 299
17393.85 301
17395.10 283
17396.34 293
17397.59 283
17398.83 282
17400.08 300
17401.33 288
17402.57 302
17403.82 275
17405.06 269
17406.31 283
17407.55 291
17408.80 289
17410.04 302
17411.29 280
17412.54 263
17413.78 291
17415.03 322
17416.27 283
17417.52 281
17418.76 294
17420.01 290
17421.26 284
17422.50 290
17423.75 284
17425.00 286
17426.24 281
17427.49 268
17428.73 302
17429.98 289
17431.23 295
17432.47 304
17433.72 281
17434.97 294
17436.21 280
17437.46 316
17438.71 310
17439.95 286
17441.20 277
17442.45 298
17443.69 274
17444.94 296
17446.19 304
17447.43 319
17448.68 300
17449.93 287
17451.18 286
17452.42 305
17453.67 305
17454.92 310
17456.16 311
17457.41 299
17458.66 284
17459.91 289
17461.15 278
17462.40 295
17463.65 282
17464.90 296
17466.14 296
17467.39 256
17468.64 274
17469.89 281
17471.14 286
17472.38 277
17473.63 292
17474.88 277
17476.13 312
17477.38 297
17478.62 278
17479.87 291
17481.12 290
17482.37 278
17483.62 310
17484.86 318
17486.11 291
17487.36 270
17488.61 282
17489.86 247
17491.11 291
17492.36 297
17493.60 310
17494.85 276
17496.10 290
17497.35 299
17498.60 275
17499.85 293
17501.10 297
17502.35 295
17503.59 315
17504.84 284
17506.09 275
17507.34 274
17508.59 291
17509.84 254
17511.09 284
17512.34 292
17513.59 307
17514.84 291
17516.09 281
17517.34 289
17518.59 288
17519.84 299
17521.09 295
17522.33 309
17523.58 292
17524.83 291
17526.08 295
17527.33 285
17528.58 287
17529.83 279
17531.08 310
17532.33 293
17533.58 279
17534.83 287
17536.08 291
17537.33 310
17538.58 291
17539.83 297
17541.09 306
17542.34 277
17543.59 302
17544.84 270
17546.09 270
17547.34 261
17548.59 288
17549.84 296
17551.09 277
17552.34 285
17553.59 290
17554.84 277
17556.09 271
17557.34 289
17558.59 305
17559.85 296
17561.10 284
17562.35 287
17563.60 313
17564.85 286
17566.10 279
17567.35 283
17568.60 315
17569.86 302
17571.11 294
17572.36 286
17573.61 287
17574.86 285
17576.11 276
17577.36 295
17578.62 278
17579.87 298
17581.12 288
17582.37 302
17583.62 290
17584.87 270
17586.13 299
17587.38 291
17588.63 287
17589.88 280
17591.13 295
17592.39 282
17593.64 313
17594.89 290
17596.14 265
17597.40 304
17598.65 255
17599.90 306
17601.15 282
17602.41 286
17603.66 287
17604.91 300
17606.16 321
17607.42 295
17608.67 293
17609.92 266
17611.17 283
17612.43 290
17613.68 290
17614.93 301
17616.19 290
17617.44 278
17618.69 273
17619.95 283
17621.20 271
17622.45 271
17623.71 284
17624.96 303
17626.21 313
17627.47 286
17628.72 298
17629.97 275
17631.23 284
17632.48 278
17633.73 287
17634.99 283
17636.24 287
17637.49 281
17638.75 303
17640.00 298
17641.26 285
17642.51 302
17643.76 280
17645.02 267
17646.27 274
17647.53 274
17648.78 308
17650.03 297
17651.29 312
17652.54 291
17653.80 288
17655.05 290
17656.31 301
17657.56 311
17658.82 297
17660.07 280
17661.32 302
17662.58 283
17663.83 280
17665.09 293
17666.34 274
17667.60 301
17668.85 276
17670.11 298
17671.36 291
17672.62 308
17673.87 299
17675.13 296
17676.38 263
17677.64 292
17678.89 262
17680.15 292
17681.40 285
17682.66 294
17683.92 255
17685.17 296
17686.43 274
17687.68 274
17688.94 250
17690.19 263
17691.45 257
17692.70 268
17693.96 268
17695.22 255
17696.47 258
17697.73 287
17698.98 287
17700.24 275
17701.50 258
17702.75 267
17704.01 270
17705.26 278
17706.52 285
17707.78 265
17709.03 275
17710.29 285
17711.55 290
17712.80 278
17714.06 272
17715.32 279
17716.57 263
17717.83 291
17719.09 250
17720.34 271
17721.60 273
17722.86 279
17724.11 271
17725.37 269
17726.63 278
17727.88 284
17729.14 282
17730.40 285
17731.65 296
17732.91 297
17734.17 272
17735.43 286
17736.68 275
17737.94 288
17739.20 281
17740.46 271
17741.71 247
17742.97 269
17744.23 253
17745.49 273
17746.74 264
17748.00 277
17749.26 272
17750.52 276
17751.77 266
17753.03 276
17754.29 263
17755.55 305
17756.81 288
17758.06 282
17759.32 281
17760.58 268
17761.84 257
17763.10 260
17764.35 273
17765.61 248
17766.87 282
17768.13 285
17769.39 264
17770.65 260
17771.91 284
17773.16 274
17774.42 285
17775.68 280
17776.94 297
17778.20 284
17779.46 269
17780.72 286
17781.98 269
17783.23 271
17784.49 273
17785.75 256
17787.01 279
17788.27 274
17789.53 273
17790.79 283
17792.05 257
17793.31 276
17794.57 255
17795.83 260
17797.09 254
17798.34 264
17799.60 259
17800.86 267
17802.12 263
17803.38 250
17804.64 255
17805.90 250
17807.16 267
17808.42 271
17809.68 265
17810.94 240
17812.20 282
17813.46 273
17814.72 268
17815.98 289
17817.24 256
17818.50 253
17819.76 240
17821.02 266
17822.28 274
17823.54 260
17824.80 241
17826.06 261
17827.33 274
17828.59 286
17829.85 288
17831.11 257
17832.37 255
17833.63 234
17834.89 247
17836.15 265
17837.41 258
17838.67 291
17839.93 268
17841.19 256
17842.45 238
17843.72 268
17844.98 243
17846.24 270
17847.50 275
17848.76 289
17850.02 267
17851.28 275
17852.54 257
17853.81 269
17855.07 284
17856.33 273
17857.59 272
17858.85 270
17860.11 256
17861.38 266
17862.64 256
17863.90 276
17865.16 264
17866.42 276
17867.68 291
17868.95 285
17870.21 249
17871.47 248
17872.73 260
17874.00 259
17875.26 269
17876.52 263
17877.78 269
17879.04 260
17880.31 275
17881.57 294
17882.83 285
17884.09 278
17885.36 294
17886.62 241
17887.88 259
17889.14 265
17890.41 281
17891.67 268
17892.93 290
17894.20 264
17895.46 258
17896.72 273
17897.98 289
17899.25 266
17900.51 253
17901.77 277
17903.04 262
17904.30 279
17905.56 271
17906.83 268
17908.09 260
17909.35 261
17910.62 267
17911.88 252
17913.14 253
17914.41 264
17915.67 263
17916.93 272
17918.20 253
17919.46 257
17920.73 263
17921.99 245
17923.25 247
17924.52 228
17925.78 235
17927.05 236
17928.31 257
17929.57 250
17930.84 254
17932.10 258
17933.37 232
17934.63 252
17935.90 251
17937.16 268
17938.42 268
17939.69 281
17940.95 252
17942.22 254
17943.48 262
17944.75 287
17946.01 255
17947.28 261
17948.54 263
17949.81 262
17951.07 265
17952.34 253
17953.60 262
17954.87 270
17956.13 266
17957.40 287
17958.66 286
17959.93 254
17961.19 257
17962.46 258
17963.72 268
17964.99 253
17966.25 260
17967.52 248
17968.78 262
17970.05 271
17971.31 231
17972.58 269
17973.85 291
17975.11 267
17976.38 260
17977.64 262
17978.91 257
17980.18 294
17981.44 255
17982.71 294
17983.97 284
17985.24 256
17986.51 234
17987.77 281
17989.04 262
17990.30 263
17991.57 264
17992.84 259
17994.10 257
17995.37 250
17996.64 267
17997.90 246
17999.17 243
18000.44 275
18001.70 274
18002.97 276
18004.24 256
18005.50 280
18006.77 248
18008.04 262
18009.30 258
18010.57 243
18011.84 250
18013.10 228
18014.37 280
18015.64 272
18016.91 254
18018.17 275
18019.44 282
18020.71 266
18021.97 254
18023.24 263
18024.51 248
18025.78 258
18027.04 245
18028.31 254
18029.58 249
18030.85 241
18032.12 240
18033.38 244
18034.65 264
18035.92 243
18037.19 262
18038.45 239
18039.72 290
18040.99 264
18042.26 252
18043.53 257
18044.80 262
18046.06 241
18047.33 229
18048.60 250
18049.87 235
18051.14 245
18052.40 275
18053.67 231
18054.94 244
18056.21 280
18057.48 274
18058.75 270
18060.02 261
18061.29 243
18062.55 236
18063.82 248
18065.09 258
18066.36 279
18067.63 244
18068.90 242
18070.17 262
18071.44 238
18072.71 258
18073.98 250
18075.24 275
18076.51 260
18077.78 257
18079.05 238
18080.32 259
18081.59 242
18082.86 260
18084.13 267
18085.40 275
18086.67 289
18087.94 253
18089.21 265
18090.48 256
18091.75 277
18093.02 283
18094.29 244
18095.56 253
18096.83 284
18098.10 266
18099.37 252
18100.64 248
18101.91 283
18103.18 233
18104.45 269
18105.72 263
18106.99 271
18108.26 276
18109.53 269
18110.80 280
18112.07 237
18113.34 269
18114.61 232
18115.88 281
18117.15 254
18118.43 272
18119.70 244
18120.97 269
18122.24 247
18123.51 264
18124.78 257
18126.05 262
18127.32 274
18128.59 263
18129.86 239
18131.14 258
18132.41 266
18133.68 271
18134.95 244
18136.22 235
18137.49 263
18138.76 249
18140.04 269
18141.31 243
18142.58 232
18143.85 228
18145.12 272
18146.39 253
18147.67 251
18148.94 238
18150.21 260
18151.48 261
18152.75 241
18154.02 297
18155.30 261
18156.57 258
18157.84 220
18159.11 251
18160.39 255
18161.66 262
18162.93 262
18164.20 257
18165.47 246
18166.75 247
18168.02 272
18169.29 289
18170.56 262
18171.84 241
18173.11 244
18174.38 259
18175.66 295
18176.93 267
18178.20 270
18179.47 269
18180.75 275
18182.02 229
18183.29 260
18184.57 255
18185.84 250
18187.11 245
18188.39 264
18189.66 253
18190.93 229
18192.21 253
18193.48 261
18194.75 251
18196.03 237
18197.30 256
18198.57 245
18199.85 250
18201.12 248
18202.39 230
18203.67 245
18204.94 222
18206.22 256
18207.49 255
18208.76 246
18210.04 239
18211.31 269
18212.59 263
18213.86 247
18215.13 244
18216.41 249
18217.68 238
18218.96 233
18220.23 246
18221.51 246
18222.78 240
18224.05 257
18225.33 235
18226.60 258
18227.88 246
18229.15 239
18230.43 270
18231.70 262
18232.98 254
18234.25 251
18235.53 262
18236.80 239
18238.08 244
18239.35 245
18240.63 281
18241.90 251
18243.18 276
18244.45 253
18245.73 247
18247.00 262
18248.28 231
18249.55 253
18250.83 265
18252.10 242
18253.38 246
18254.65 246
18255.93 261
18257.21 262
18258.48 252
18259.76 273
18261.03 272
18262.31 246
18263.58 255
18264.86 280
18266.14 273
18267.41 249
18268.69 270
18269.96 268
18271.24 262
18272.52 224
18273.79 261
18275.07 229
18276.35 272
18277.62 249
18278.90 267
18280.17 261
18281.45 263
18282.73 258
18284.00 252
18285.28 262
18286.56 250
18287.83 252
18289.11 244
18290.39 276
18291.66 256
18292.94 273
18294.22 246
18295.50 252
18296.77 276
18298.05 260
18299.33 246
18300.60 238
18301.88 256
18303.16 261
18304.43 250
18305.71 237
18306.99 272
18308.27 264
18309.54 266
18310.82 266
18312.10 260
18313.38 258
18314.65 249
18315.93 259
18317.21 267
18318.49 229
18319.77 256
18321.04 261
18322.32 252
18323.60 236
18324.88 230
18326.16 260
18327.43 238
18328.71 255
18329.99 251
18331.27 254
18332.55 245
18333.82 230
18335.10 247
18336.38 264
18337.66 236
18338.94 252
18340.22 272
18341.50 254
18342.77 232
18344.05 262
18345.33 256
18346.61 253
18347.89 257
18349.17 261
18350.45 241
18351.73 252
18353.00 281
18354.28 238
18355.56 252
18356.84 261
18358.12 250
18359.40 258
18360.68 256
18361.96 241
18363.24 234
18364.52 256
18365.80 249
18367.08 243
18368.36 238
18369.64 266
18370.91 241
18372.19 238
18373.47 222
18374.75 238
18376.03 231
18377.31 277
18378.59 267
18379.87 268
18381.15 245
18382.43 248
18383.71 245
18384.99 252
18386.27 265
18387.55 283
18388.83 272
18390.11 251
18391.39 257
18392.67 250
18393.95 249
18395.24 231
18396.52 254
18397.80 247
18399.08 252
18400.36 231
18401.64 262
18402.92 231
18404.20 249
18405.48 261
18406.76 253
18408.04 238
18409.32 240
18410.60 265
18411.89 256
18413.17 263
18414.45 274
18415.73 266
18417.01 244
18418.29 223
18419.57 246
18420.85 247
18422.13 284
18423.42 260
18424.70 264
18425.98 270
18427.26 250
18428.54 265
18429.82 263
18431.11 269
18432.39 258
18433.67 247
18434.95 270
18436.23 241
18437.51 248
18438.80 235
18440.08 276
18441.36 262
18442.64 243
18443.93 245
18445.21 257
18446.49 244
18447.77 258
18449.05 270
18450.34 247
18451.62 252
18452.90 249
18454.18 268
18455.47 248
18456.75 250
18458.03 260
18459.31 271
18460.60 251
18461.88 224
18463.16 235
18464.45 264
18465.73 240
18467.01 240
18468.29 251
18469.58 268
18470.86 246
18472.14 236
18473.43 248
18474.71 259
18475.99 269
18477.28 251
18478.56 227
18479.84 242
18481.13 265
18482.41 274
18483.69 246
18484.98 225
18486.26 246
18487.54 292
18488.83 251
18490.11 246
18491.40 236
18492.68 261
18493.96 254
18495.25 254
18496.53 252
18497.81 250
18499.10 260
18500.38 263
18501.67 261
18502.95 254
18504.24 237
18505.52 262
18506.80 246
18508.09 234
18509.37 278
18510.66 258
18511.94 256
18513.23 263
18514.51 246
18515.80 238
18517.08 270
18518.37 250
18519.65 264
18520.93 271
18522.22 262
18523.50 238
18524.79 241
18526.07 251
18527.36 237
18528.64 229
18529.93 250
18531.21 263
18532.50 233
18533.79 254
18535.07 236
18536.36 257
18537.64 225
18538.93 242
18540.21 248
18541.50 260
18542.78 256
18544.07 252
18545.35 238
18546.64 224
18547.93 245
18549.21 250
18550.50 259
18551.78 236
18553.07 255
18554.36 246
18555.64 265
18556.93 234
18558.21 262
18559.50 257
18560.79 275
18562.07 246
18563.36 260
18564.64 252
18565.93 251
18567.22 219
18568.50 242
18569.79 254
18571.08 243
18572.36 250
18573.65 248
18574.94 254
18576.22 259
18577.51 282
18578.80 270
18580.08 283
18581.37 283
18582.66 265
18583.95 253
18585.23 265
18586.52 269
18587.81 270
18589.09 273
18590.38 270
18591.67 268
18592.96 276
18594.24 256
18595.53 240
18596.82 274
18598.11 275
18599.39 289
18600.68 277
18601.97 273
18603.26 266
18604.54 262
18605.83 251
18607.12 249
18608.41 266
18609.69 226
18610.98 268
18612.27 255
18613.56 278
18614.85 239
18616.13 265
18617.42 248
18618.71 257
18620.00 267
18621.29 249
18622.58 240
18623.86 252
18625.15 278
18626.44 241
18627.73 251
18629.02 256
18630.31 282
18631.60 259
18632.88 249
18634.17 239
18635.46 247
18636.75 281
18638.04 247
18639.33 232
18640.62 262
18641.91 255
18643.20 262
18644.48 262
18645.77 258
18647.06 262
18648.35 266
18649.64 265
18650.93 252
18652.22 243
18653.51 241
18654.80 285
18656.09 271
18657.38 270
18658.67 246
18659.96 267
18661.25 263
18662.54 264
18663.83 251
18665.12 246
18666.41 266
18667.70 255
18668.99 251
18670.28 260
18671.57 251
18672.86 273
18674.15 286
18675.44 252
18676.73 257
18678.02 251
18679.31 265
18680.60 240
18681.89 268
18683.18 261
18684.47 262
18685.76 259
18687.05 236
18688.34 241
18689.63 247
18690.92 240
18692.21 255
18693.50 223
18694.79 233
18696.08 235
18697.38 258
18698.67 265
18699.96 245
18701.25 227
18702.54 251
18703.83 245
18705.12 259
18706.41 237
18707.70 261
18709.00 250
18710.29 275
18711.58 264
18712.87 239
18714.16 251
18715.45 256
18716.74 253
18718.04 241
18719.33 240
18720.62 232
18721.91 256
18723.20 241
18724.50 243
18725.79 258
18727.08 250
18728.37 246
18729.66 251
18730.96 250
18732.25 228
18733.54 232
18734.83 271
18736.12 248
18737.42 261
18738.71 238
18740.00 238
18741.29 228
18742.59 253
18743.88 238
18745.17 241
18746.46 249
18747.76 238
18749.05 237
18750.34 239
18751.63 264
18752.93 242
18754.22 243
18755.51 237
18756.81 255
18758.10 276
18759.39 239
18760.69 256
18761.98 238
18763.27 247
18764.56 235
18765.86 248
18767.15 235
18768.44 227
18769.74 247
18771.03 218
18772.33 233
18773.62 220
18774.91 260
18776.21 253
18777.50 253
18778.79 242
18780.09 238
18781.38 264
18782.67 237
18783.97 242
18785.26 229
18786.56 248
18787.85 278
18789.14 267
18790.44 246
18791.73 242
18793.03 244
18794.32 250
18795.62 242
18796.91 258
18798.20 242
18799.50 266
18800.79 237
18802.09 243
18803.38 250
18804.68 243
18805.97 242
18807.27 255
18808.56 250
18809.86 230
18811.15 241
18812.45 254
18813.74 266
18815.04 233
18816.33 252
18817.63 257
18818.92 231
18820.22 235
18821.51 227
18822.81 258
18824.10 235
18825.40 262
18826.69 244
18827.99 258
18829.28 252
18830.58 229
18831.87 238
18833.17 236
18834.47 238
18835.76 228
18837.06 252
18838.35 250
18839.65 230
18840.95 254
18842.24 233
18843.54 253
18844.83 222
18846.13 254
18847.43 231
18848.72 238
18850.02 243
18851.31 238
18852.61 258
18853.91 234
18855.20 271
18856.50 248
18857.80 234
18859.09 232
18860.39 251
18861.69 251
18862.98 234
18864.28 232
18865.58 222
18866.87 242
18868.17 244
18869.47 269
18870.76 235
18872.06 257
18873.36 255
18874.65 249
18875.95 228
18877.25 251
18878.54 235
18879.84 222
18881.14 213
18882.44 250
18883.73 233
18885.03 250
18886.33 236
18887.63 244
18888.92 252
18890.22 248
18891.52 249
18892.82 232
18894.11 268
18895.41 264
18896.71 260
18898.01 240
18899.31 253
18900.60 255
18901.90 256
18903.20 262
18904.50 233
18905.80 240
18907.09 221
18908.39 254
18909.69 239
18910.99 227
18912.29 254
18913.59 247
18914.88 239
18916.18 240
18917.48 231
18918.78 234
18920.08 228
18921.38 255
18922.67 243
18923.97 238
18925.27 219
18926.57 251
18927.87 244
18929.17 226
18930.47 234
18931.77 217
18933.07 248
18934.37 250
18935.66 245
18936.96 215
18938.26 258
18939.56 253
18940.86 246
18942.16 232
18943.46 228
18944.76 230
18946.06 242
18947.36 238
18948.66 258
18949.96 240
18951.26 243
18952.56 263
18953.86 232
18955.16 224
18956.46 249
18957.76 266
18959.06 258
18960.36 238
18961.66 240
18962.96 258
18964.26 215
18965.56 251
18966.86 237
18968.16 220
18969.46 247
18970.76 230
18972.06 224
18973.36 227
18974.66 242
18975.96 221
18977.26 244
18978.56 256
18979.86 224
18981.16 220
18982.46 240
18983.76 227
18985.06 232
18986.37 258
18987.67 215
18988.97 257
18990.27 238
18991.57 235
18992.87 223
18994.17 234
18995.47 235
18996.77 256
18998.07 236
18999.38 214
19000.68 215
19001.98 257
19003.28 235
19004.58 245
19005.88 240
19007.18 235
19008.49 232
19009.79 242
19011.09 240
19012.39 246
19013.69 257
19015.00 267
19016.30 275
19017.60 235
19018.90 230
19020.20 245
19021.51 232
19022.81 229
19024.11 229
19025.41 255
19026.71 222
19028.02 236
19029.32 235
19030.62 258
19031.92 223
19033.23 225
19034.53 233
19035.83 229
19037.13 231
19038.44 224
19039.74 243
19041.04 244
19042.34 235
19043.65 221
19044.95 244
19046.25 235
19047.56 231
19048.86 235
19050.16 244
19051.47 245
19052.77 230
19054.07 245
19055.37 247
19056.68 241
19057.98 249
19059.28 228
19060.59 232
19061.89 217
19063.20 238
19064.50 258
19065.80 248
19067.11 249
19068.41 236
19069.71 243
19071.02 227
19072.32 243
19073.62 233
19074.93 255
19076.23 230
19077.54 260
19078.84 228
19080.14 254
19081.45 236
19082.75 232
19084.06 240
19085.36 210
19086.67 206
19087.97 252
19089.27 231
19090.58 233
19091.88 229
19093.19 224
19094.49 245
19095.80 247
19097.10 241
19098.41 222
19099.71 242
19101.02 239
19102.32 250
19103.63 222
19104.93 212
19106.24 238
19107.54 243
19108.85 215
19110.15 220
19111.46 267
19112.76 225
19114.07 238
19115.37 216
19116.68 240
19117.98 230
19119.29 241
19120.59 254
19121.90 227
19123.20 224
19124.51 225
19125.82 241
19127.12 228
19128.43 217
19129.73 242
19131.04 244
19132.34 235
19133.65 247
19134.96 216
19136.26 254
19137.57 230
19138.87 230
19140.18 231
19141.49 248
19142.79 228
19144.10 225
19145.41 235
19146.71 223
19148.02 237
19149.32 241
19150.63 246
19151.94 224
19153.24 243
19154.55 212
19155.86 239
19157.16 206
19158.47 235
19159.78 220
19161.08 239
19162.39 233
19163.70 226
19165.01 245
19166.31 224
19167.62 237
19168.93 228
19170.23 223
19171.54 239
19172.85 244
19174.16 229
19175.46 233
19176.77 223
19178.08 245
19179.39 216
19180.69 221
19182.00 235
19183.31 231
19184.62 244
19185.92 230
19187.23 228
19188.54 227
19189.85 228
19191.15 232
19192.46 236
19193.77 237
19195.08 246
19196.39 224
19197.69 264
19199.00 210
19200.31 239
19201.62 205
19202.93 209
19204.24 217
19205.54 241
19206.85 240
19208.16 214
19209.47 223
19210.78 233
19212.09 238
19213.40 220
19214.70 228
19216.01 238
19217.32 249
19218.63 239
19219.94 244
19221.25 222
19222.56 269
19223.87 246
19225.18 224
19226.48 234
19227.79 222
19229.10 211
19230.41 270
19231.72 243
19233.03 232
19234.34 247
19235.65 224
19236.96 252
19238.27 230
19239.58 227
19240.89 216
19242.20 239
19243.51 226
19244.82 238
19246.13 231
19247.44 221
19248.75 249
19250.06 244
19251.37 250
19252.67 220
19253.98 210
19255.30 212
19256.61 243
19257.92 223
19259.23 206
19260.54 213
19261.85 238
19263.16 243
19264.47 230
19265.78 224
19267.09 198
19268.40 232
19269.71 241
19271.02 228
19272.33 230
19273.64 246
19274.95 243
19276.26 221
19277.57 234
19278.88 220
19280.19 224
19281.51 249
19282.82 237
19284.13 228
19285.44 234
19286.75 229
19288.06 207
19289.37 212
19290.68 231
19291.99 241
19293.31 225
19294.62 200
19295.93 224
19297.24 216
19298.55 225
19299.86 216
19301.18 223
19302.49 216
19303.80 229
19305.11 207
19306.42 224
19307.73 206
19309.05 239
19310.36 230
19311.67 235
19312.98 245
19314.29 241
19315.61 243
19316.92 220
19318.23 234
19319.54 246
19320.85 241
19322.17 231
19323.48 228
19324.79 218
19326.10 219
19327.42 210
19328.73 208
19330.04 234
19331.35 221
19332.67 231
19333.98 214
19335.29 258
19336.61 220
19337.92 218
19339.23 249
19340.54 254
19341.86 232
19343.17 219
19344.48 213
19345.80 201
19347.11 216
19348.42 227
19349.74 246
19351.05 234
19352.36 229
19353.68 196
19354.99 205
19356.30 222
19357.62 229
19358.93 225
19360.24 215
19361.56 218
19362.87 265
19364.19 220
19365.50 226
19366.81 238
19368.13 209
19369.44 209
19370.75 232
19372.07 226
19373.38 219
19374.70 209
19376.01 204
19377.33 219
19378.64 226
19379.95 230
19381.27 222
19382.58 256
19383.90 239
19385.21 242
19386.53 250
19387.84 234
19389.16 226
19390.47 214
19391.78 227
19393.10 234
19394.41 223
19395.73 229
19397.04 226
19398.36 245
19399.67 226
19400.99 207
19402.30 238
19403.62 246
19404.93 240
19406.25 227
19407.56 210
19408.88 257
19410.20 240
19411.51 196
19412.83 240
19414.14 232
19415.46 208
19416.77 238
19418.09 227
19419.40 213
19420.72 195
19422.03 252
19423.35 210
19424.67 230
19425.98 212
19427.30 233
19428.61 259
19429.93 210
19431.25 194
19432.56 217
19433.88 223
19435.19 216
19436.51 230
19437.83 199
19439.14 220
19440.46 233
19441.78 234
19443.09 211
19444.41 223
19445.73 233
19447.04 212
19448.36 223
19449.68 219
19450.99 215
19452.31 220
19453.63 213
19454.94 231
19456.26 230
19457.58 232
19458.89 227
19460.21 203
19461.53 238
19462.84 232
19464.16 236
19465.48 224
19466.80 202
19468.11 240
19469.43 233
19470.75 247
19472.07 215
19473.38 212
19474.70 240
19476.02 263
19477.34 239
19478.65 221
19479.97 232
19481.29 237
19482.61 233
19483.92 230
19485.24 214
19486.56 227
19487.88 229
19489.20 214
19490.51 231
19491.83 246
19493.15 234
19494.47 230
19495.79 223
19497.10 220
19498.42 224
19499.74 211
19501.06 237
19502.38 232
19503.70 224
19505.02 215
19506.33 229
19507.65 243
19508.97 225
19510.29 237
19511.61 231
19512.93 208
19514.25 239
19515.57 260
19516.88 242
19518.20 234
19519.52 247
19520.84 244
19522.16 266
19523.48 243
19524.80 243
19526.12 231
19527.44 222
19528.76 246
19530.08 212
19531.40 215
19532.71 215
19534.03 231
19535.35 251
19536.67 238
19537.99 234
19539.31 227
19540.63 241
19541.95 220
19543.27 225
19544.59 209
19545.91 225
19547.23 230
19548.55 240
19549.87 228
19551.19 228
19552.51 215
19553.83 212
19555.15 228
19556.47 196
19557.79 238
19559.11 229
19560.43 247
19561.75 224
19563.08 246
19564.40 219
19565.72 215
19567.04 217
19568.36 221
19569.68 224
19571.00 229
19572.32 224
19573.64 216
19574.96 222
19576.28 210
19577.60 206
19578.92 234
19580.25 237
19581.57 204
19582.89 232
19584.21 237
19585.53 253
19586.85 212
19588.17 228
19589.49 217
19590.82 260
19592.14 208
19593.46 223
19594.78 254
19596.10 219
19597.42 231
19598.75 234
19600.07 250
19601.39 234
19602.71 226
19604.03 232
19605.35 227
19606.68 220
19608.00 225
19609.32 225
19610.64 231
19611.96 229
19613.29 239
19614.61 221
19615.93 210
19617.25 203
19618.58 211
19619.90 227
19621.22 223
19622.54 249
19623.87 245
19625.19 233
19626.51 225
19627.83 238
19629.16 231
19630.48 251
19631.80 236
19633.13 229
19634.45 240
19635.77 218
19637.09 225
19638.42 228
19639.74 229
19641.06 243
19642.39 258
19643.71 214
19645.03 212
19646.36 237
19647.68 239
19649.00 249
19650.33 235
19651.65 235
19652.97 232
19654.30 230
19655.62 240
19656.94 233
19658.27 243
19659.59 225
19660.92 226
19662.24 235
19663.56 249
19664.89 218
19666.21 237
19667.54 228
19668.86 222
19670.18 246
19671.51 203
19672.83 212
19674.16 213
19675.48 215
19676.80 221
19678.13 216
19679.45 210
19680.78 241
19682.10 226
19683.43 251
19684.75 245
19686.08 217
19687.40 223
19688.73 218
19690.05 232
19691.38 225
19692.70 215
19694.02 230
19695.35 246
19696.67 227
19698.00 219
19699.33 213
19700.65 241
19701.98 233
19703.30 237
19704.63 212
19705.95 220
19707.28 230
19708.60 234
19709.93 245
19711.25 220
19712.58 226
19713.90 233
19715.23 248
19716.56 225
19717.88 233
19719.21 202
19720.53 221
19721.86 242
19723.18 235
19724.51 214
19725.84 233
19727.16 247
19728.49 197
19729.81 235
19731.14 212
19732.47 215
19733.79 214
19735.12 211
19736.45 224
19737.77 206
19739.10 220
19740.42 237
19741.75 234
19743.08 239
19744.40 226
19745.73 217
19747.06 230
19748.38 237
19749.71 233
19751.04 217
19752.37 218
19753.69 233
19755.02 221
19756.35 225
19757.67 221
19759.00 217
19760.33 241
19761.65 206
19762.98 214
19764.31 225
19765.64 235
19766.96 227
19768.29 214
19769.62 230
19770.95 195
19772.27 213
19773.60 240
19774.93 221
19776.26 217
19777.58 215
19778.91 233
19780.24 244
19781.57 253
19782.90 220
19784.22 192
19785.55 229
19786.88 229
19788.21 250
19789.54 214
19790.86 212
19792.19 214
19793.52 204
19794.85 227
19796.18 233
19797.51 215
19798.83 221
19800.16 218
19801.49 209
19802.82 208
19804.15 207
19805.48 222
19806.81 247
19808.13 212
19809.46 208
19810.79 210
19812.12 228
19813.45 232
19814.78 233
19816.11 228
19817.44 214
19818.77 240
19820.10 238
19821.42 206
19822.75 216
19824.08 211
19825.41 223
19826.74 235
19828.07 241
19829.40 235
19830.73 222
19832.06 216
19833.39 246
19834.72 224
19836.05 225
19837.38 216
19838.71 203
19840.04 221
19841.37 203
19842.70 213
19844.03 200
19845.36 218
19846.69 226
19848.02 236
19849.35 229
19850.68 222
19852.01 241
19853.34 221
19854.67 215
19856.00 225
19857.33 210
19858.66 236
19859.99 234
19861.32 221
19862.65 201
19863.98 222
19865.31 220
19866.64 235
19867.97 218
19869.30 203
19870.64 236
19871.97 221
19873.30 206
19874.63 198
19875.96 231
19877.29 227
19878.62 219
19879.95 201
19881.28 199
19882.62 223
19883.95 205
19885.28 198
19886.61 212
19887.94 210
19889.27 218
19890.60 189
19891.94 202
19893.27 213
19894.60 241
19895.93 219
19897.26 208
19898.59 201
19899.93 213
19901.26 209
19902.59 208
19903.92 219
19905.25 231
19906.59 243
19907.92 202
19909.25 238
19910.58 240
19911.91 205
19913.25 221
19914.58 192
19915.91 214
19917.24 224
19918.58 219
19919.91 216
19921.24 206
19922.57 220
19923.91 205
19925.24 211
19926.57 236
19927.90 206
19929.24 221
19930.57 211
19931.90 205
19933.24 210
19934.57 211
19935.90 223
19937.23 231
19938.57 226
19939.90 213
19941.23 230
19942.57 217
19943.90 219
19945.23 210
19946.57 228
19947.90 203
19949.23 221
19950.57 207
19951.90 215
19953.24 227
19954.57 219
19955.90 209
19957.24 196
19958.57 199
19959.90 202
19961.24 228
19962.57 207
19963.91 218
19965.24 200
19966.57 216
19967.91 221
19969.24 201
19970.58 213
19971.91 196
19973.24 229
19974.58 199
19975.91 209
19977.25 225
19978.58 187
19979.92 227
19981.25 213
19982.59 231
19983.92 235
19985.26 220
19986.59 217
19987.92 196
19989.26 219
19990.59 242
19991.93 231
19993.26 210
19994.60 222
19995.93 197
19997.27 221
19998.60 222
19999.94 210
20001.28 218
20002.61 214
20003.95 228
20005.28 188
20006.62 212
20007.95 202
20009.29 197
20010.62 210
20011.96 226
20013.29 204
20014.63 226
20015.97 217
20017.30 232
20018.64 249
20019.97 244
20021.31 201
20022.64 224
20023.98 232
20025.32 209
20026.65 217
20027.99 219
20029.32 221
20030.66 207
20032.00 221
20033.33 221
20034.67 226
20036.01 213
20037.34 243
20038.68 223
20040.02 227
20041.35 225
20042.69 207
20044.03 227
20045.36 196
20046.70 206
20048.04 223
20049.37 246
20050.71 214
20052.05 234
20053.38 229
20054.72 213
20056.06 207
20057.39 185
20058.73 213
20060.07 206
20061.41 218
20062.74 205
20064.08 229
20065.42 221
20066.76 213
20068.09 225
20069.43 214
20070.77 194
20072.11 222
20073.44 210
20074.78 230
20076.12 205
20077.46 217
20078.79 206
20080.13 211
20081.47 230
20082.81 228
20084.15 215
20085.48 192
20086.82 219
20088.16 192
20089.50 204
20090.84 214
20092.17 230
20093.51 230
20094.85 208
20096.19 238
20097.53 216
20098.87 213
20100.20 247
20101.54 234
20102.88 227
20104.22 196
20105.56 217
20106.90 216
20108.24 213
20109.58 226
20110.91 221
20112.25 212
20113.59 218
20114.93 212
20116.27 228
20117.61 226
20118.95 240
20120.29 251
20121.63 235
20122.97 245
20124.31 216
20125.65 213
20126.98 247
20128.32 211
20129.66 222
20131.00 231
20132.34 219
20133.68 240
20135.02 236
20136.36 225
