# Supplementary material for: MALDI-TOF MS typing enables the classification of brewing yeasts of the genus Saccharomyces to major beer styles
Source: PLoS One. 2017 Aug 9;12(8):e0181694. doi: 10.1371/journal.pone.0181694 (PMC5549903; doi:10.1371/journal.pone.0181694)
Supplement: S13 File — The directory includes 90 raw files and was zipped to “.zip”; the folder has three strains with 30 spectra per strain; S1 Text explains the raw files with an example and Table 1 represents the yeast strains used within the experiment. (ZIP) [file pone.0181694.s016.zip › 37-39/30628-70487-Dias-Dias-Dias-YPG-18h-E-E_2016-10-03_5_0_G1_1.dat]

1998.43 1203
1998.85 1232
1999.27 1115
1999.69 1150
2000.11 1084
2000.54 1057
2000.96 1017
2001.38 1119
2001.80 1025
2002.23 1067
2002.65 1086
2003.07 1125
2003.49 1077
2003.92 1063
2004.34 1054
2004.76 1062
2005.18 1056
2005.61 1027
2006.03 1058
2006.45 1076
2006.87 1119
2007.30 1084
2007.72 1135
2008.14 1082
2008.57 1067
2008.99 1056
2009.41 1129
2009.84 1098
2010.26 1080
2010.68 997
2011.11 985
2011.53 996
2011.95 968
2012.38 1009
2012.80 1023
2013.22 962
2013.65 964
2014.07 1026
2014.49 1057
2014.92 1049
2015.34 978
2015.77 1054
2016.19 1114
2016.61 1153
2017.04 1127
2017.46 1109
2017.89 1138
2018.31 1041
2018.73 1109
2019.16 1024
2019.58 1062
2020.01 1086
2020.43 1081
2020.85 1126
2021.28 1067
2021.70 1000
2022.13 934
2022.55 1038
2022.98 994
2023.40 1004
2023.83 1010
2024.25 1033
2024.68 1006
2025.10 946
2025.53 994
2025.95 1046
2026.38 1062
2026.80 1062
2027.23 1010
2027.65 971
2028.08 1036
2028.50 1050
2028.93 1016
2029.35 1065
2029.78 1149
2030.20 1084
2030.63 1030
2031.05 1099
2031.48 1043
2031.90 993
2032.33 1070
2032.75 1044
2033.18 1056
2033.61 1119
2034.03 1082
2034.46 1066
2034.88 1118
2035.31 1075
2035.74 1099
2036.16 1067
2036.59 1135
2037.01 1105
2037.44 1101
2037.87 1108
2038.29 1102
2038.72 1130
2039.14 1109
2039.57 1080
2040.00 1042
2040.42 1024
2040.85 999
2041.28 1084
2041.70 1136
2042.13 1063
2042.56 1084
2042.98 1070
2043.41 1023
2043.84 1035
2044.26 1030
2044.69 1053
2045.12 1086
2045.54 1009
2045.97 995
2046.40 1031
2046.82 1092
2047.25 976
2047.68 996
2048.11 1001
2048.53 951
2048.96 992
2049.39 1024
2049.82 900
2050.24 912
2050.67 1008
2051.10 1056
2051.53 1017
2051.95 1017
2052.38 988
2052.81 1020
2053.24 1024
2053.66 992
2054.09 955
2054.52 942
2054.95 963
2055.38 1027
2055.80 1090
2056.23 1047
2056.66 963
2057.09 1025
2057.52 1044
2057.94 1009
2058.37 992
2058.80 1002
2059.23 1060
2059.66 1030
2060.09 1097
2060.51 1143
2060.94 1071
2061.37 1075
2061.80 1218
2062.23 1166
2062.66 1160
2063.09 1228
2063.52 1268
2063.94 1330
2064.37 1264
2064.80 1239
2065.23 1143
2065.66 1161
2066.09 1102
2066.52 1063
2066.95 1006
2067.38 1073
2067.81 1072
2068.24 996
2068.66 991
2069.09 1057
2069.52 963
2069.95 1037
2070.38 948
2070.81 970
2071.24 947
2071.67 952
2072.10 1024
2072.53 990
2072.96 1091
2073.39 1038
2073.82 1043
2074.25 1058
2074.68 1082
2075.11 1141
2075.54 1209
2075.97 1104
2076.40 1154
2076.83 1204
2077.26 1201
2077.69 1231
2078.12 1276
2078.55 1237
2078.98 1102
2079.41 1197
2079.84 1163
2080.27 1134
2080.70 1146
2081.14 1113
2081.57 1103
2082.00 1119
2082.43 1049
2082.86 1064
2083.29 1081
2083.72 1046
2084.15 1072
2084.58 1080
2085.01 1070
2085.44 1015
2085.88 1010
2086.31 952
2086.74 998
2087.17 1003
2087.60 1048
2088.03 1018
2088.46 876
2088.89 953
2089.33 975
2089.76 1063
2090.19 1067
2090.62 1079
2091.05 1068
2091.48 1073
2091.92 1084
2092.35 1161
2092.78 1161
2093.21 1188
2093.64 1085
2094.07 1117
2094.51 1159
2094.94 1095
2095.37 1088
2095.80 1073
2096.24 1010
2096.67 964
2097.10 1033
2097.53 1050
2097.96 946
2098.40 986
2098.83 1000
2099.26 988
2099.69 999
2100.13 1059
2100.56 1080
2100.99 1054
2101.43 1040
2101.86 1072
2102.29 1038
2102.72 1003
2103.16 1042
2103.59 1019
2104.02 1014
2104.46 1038
2104.89 1045
2105.32 1082
2105.76 1030
2106.19 1009
2106.62 1086
2107.05 1074
2107.49 1057
2107.92 969
2108.36 999
2108.79 991
2109.22 1055
2109.66 996
2110.09 1056
2110.52 967
2110.96 989
2111.39 993
2111.82 1005
2112.26 1003
2112.69 922
2113.13 918
2113.56 970
2113.99 964
2114.43 936
2114.86 1015
2115.30 954
2115.73 993
2116.16 930
2116.60 969
2117.03 1003
2117.47 1026
2117.90 1012
2118.34 1001
2118.77 997
2119.21 1011
2119.64 1011
2120.07 1066
2120.51 1072
2120.94 1041
2121.38 1109
2121.81 1094
2122.25 971
2122.68 1050
2123.12 1058
2123.55 1048
2123.99 1057
2124.42 1068
2124.86 1060
2125.29 1050
2125.73 928
2126.16 979
2126.60 1017
2127.04 973
2127.47 908
2127.91 993
2128.34 979
2128.78 1003
2129.21 1020
2129.65 1044
2130.08 1089
2130.52 1056
2130.96 1099
2131.39 1135
2131.83 1094
2132.26 1132
2132.70 1154
2133.14 1204
2133.57 1245
2134.01 1243
2134.44 1190
2134.88 1198
2135.32 1237
2135.75 1188
2136.19 1214
2136.62 1203
2137.06 1151
2137.50 1138
2137.93 1179
2138.37 1112
2138.81 1061
2139.24 994
2139.68 1063
2140.12 1004
2140.55 993
2140.99 974
2141.43 929
2141.86 910
2142.30 943
2142.74 974
2143.18 948
2143.61 1032
2144.05 1073
2144.49 1118
2144.92 1148
2145.36 1158
2145.80 1211
2146.24 1264
2146.67 1329
2147.11 1359
2147.55 1353
2147.99 1406
2148.42 1402
2148.86 1397
2149.30 1470
2149.74 1463
2150.17 1404
2150.61 1298
2151.05 1255
2151.49 1213
2151.92 1217
2152.36 1203
2152.80 1175
2153.24 1087
2153.68 1109
2154.11 1124
2154.55 1071
2154.99 1119
2155.43 1148
2155.87 1090
2156.31 1092
2156.74 1182
2157.18 1183
2157.62 1086
2158.06 1099
2158.50 1156
2158.94 1079
2159.38 1102
2159.81 1110
2160.25 1012
2160.69 1117
2161.13 1122
2161.57 1104
2162.01 1066
2162.45 1132
2162.89 1088
2163.33 1036
2163.76 1020
2164.20 1135
2164.64 1082
2165.08 1065
2165.52 1074
2165.96 1105
2166.40 1117
2166.84 1129
2167.28 1222
2167.72 1204
2168.16 1192
2168.60 1205
2169.04 1220
2169.48 1247
2169.92 1219
2170.36 1176
2170.80 1192
2171.24 1309
2171.68 1329
2172.12 1291
2172.56 1286
2173.00 1258
2173.44 1245
2173.88 1270
2174.32 1321
2174.76 1316
2175.20 1326
2175.64 1328
2176.08 1191
2176.52 1207
2176.96 1301
2177.40 1255
2177.84 1237
2178.28 1223
2178.72 1138
2179.16 1220
2179.60 1250
2180.04 1281
2180.48 1186
2180.92 1122
2181.37 1126
2181.81 1161
2182.25 1081
2182.69 1092
2183.13 1186
2183.57 1112
2184.01 1208
2184.45 1140
2184.89 1099
2185.34 1204
2185.78 1238
2186.22 1266
2186.66 1286
2187.10 1222
2187.54 1202
2187.98 1327
2188.43 1249
2188.87 1271
2189.31 1292
2189.75 1260
2190.19 1230
2190.63 1195
2191.08 1150
2191.52 1206
2191.96 1241
2192.40 1327
2192.84 1228
2193.29 1226
2193.73 1200
2194.17 1189
2194.61 1204
2195.05 1253
2195.50 1125
2195.94 1180
2196.38 1189
2196.82 1268
2197.27 1213
2197.71 1169
2198.15 1128
2198.59 1084
2199.04 1171
2199.48 1148
2199.92 1156
2200.37 1194
2200.81 1222
2201.25 1163
2201.69 1154
2202.14 1201
2202.58 1351
2203.02 1241
2203.47 1180
2203.91 1258
2204.35 1210
2204.80 1148
2205.24 1140
2205.68 1156
2206.13 1239
2206.57 1227
2207.01 1196
2207.46 1278
2207.90 1249
2208.34 1254
2208.79 1206
2209.23 1234
2209.67 1280
2210.12 1239
2210.56 1288
2211.01 1241
2211.45 1135
2211.89 1174
2212.34 1199
2212.78 1139
2213.23 1068
2213.67 1062
2214.11 1109
2214.56 1094
2215.00 1126
2215.45 1045
2215.89 1098
2216.34 1090
2216.78 1020
2217.22 1095
2217.67 1120
2218.11 1146
2218.56 1128
2219.00 1161
2219.45 1213
2219.89 1258
2220.34 1286
2220.78 1338
2221.23 1379
2221.67 1410
2222.12 1414
2222.56 1514
2223.01 1486
2223.45 1468
2223.90 1492
2224.34 1454
2224.79 1427
2225.23 1365
2225.68 1264
2226.12 1288
2226.57 1340
2227.01 1280
2227.46 1187
2227.91 1201
2228.35 1222
2228.80 1321
2229.24 1303
2229.69 1286
2230.13 1338
2230.58 1416
2231.03 1498
2231.47 1477
2231.92 1511
2232.36 1425
2232.81 1393
2233.26 1485
2233.70 1524
2234.15 1434
2234.59 1436
2235.04 1392
2235.49 1373
2235.93 1418
2236.38 1466
2236.83 1452
2237.27 1433
2237.72 1394
2238.17 1415
2238.61 1280
2239.06 1278
2239.51 1233
2239.95 1216
2240.40 1189
2240.85 1170
2241.29 1152
2241.74 1068
2242.19 1131
2242.63 1097
2243.08 1033
2243.53 1112
2243.98 1143
2244.42 1155
2244.87 1198
2245.32 1169
2245.76 1103
2246.21 1080
2246.66 1076
2247.11 1182
2247.55 1116
2248.00 1079
2248.45 1106
2248.90 1094
2249.35 1067
2249.79 1078
2250.24 1058
2250.69 1140
2251.14 1106
2251.58 1115
2252.03 1140
2252.48 1096
2252.93 1128
2253.38 1113
2253.82 1057
2254.27 1019
2254.72 1017
2255.17 1018
2255.62 985
2256.07 971
2256.51 1023
2256.96 1008
2257.41 1056
2257.86 1135
2258.31 1145
2258.76 1117
2259.21 1265
2259.65 1275
2260.10 1259
2260.55 1238
2261.00 1236
2261.45 1299
2261.90 1201
2262.35 1240
2262.80 1350
2263.25 1237
2263.69 1182
2264.14 1175
2264.59 1358
2265.04 1308
2265.49 1276
2265.94 1337
2266.39 1364
2266.84 1367
2267.29 1383
2267.74 1391
2268.19 1387
2268.64 1378
2269.09 1395
2269.54 1352
2269.99 1337
2270.44 1292
2270.89 1213
2271.34 1277
2271.79 1248
2272.24 1215
2272.69 1232
2273.14 1160
2273.59 1085
2274.04 1156
2274.49 1159
2274.94 1126
2275.39 1144
2275.84 1202
2276.29 1200
2276.74 1229
2277.19 1243
2277.64 1197
2278.09 1204
2278.54 1259
2278.99 1237
2279.44 1214
2279.89 1288
2280.34 1256
2280.79 1199
2281.25 1196
2281.70 1235
2282.15 1193
2282.60 1223
2283.05 1272
2283.50 1239
2283.95 1282
2284.40 1312
2284.85 1251
2285.31 1283
2285.76 1308
2286.21 1384
2286.66 1397
2287.11 1486
2287.56 1598
2288.01 1688
2288.47 1787
2288.92 1893
2289.37 1948
2289.82 1947
2290.27 2035
2290.72 1999
2291.18 1995
2291.63 1981
2292.08 1995
2292.53 2022
2292.98 1889
2293.44 1852
2293.89 1773
2294.34 1741
2294.79 1669
2295.24 1550
2295.70 1564
2296.15 1492
2296.60 1463
2297.05 1367
2297.51 1290
2297.96 1300
2298.41 1281
2298.86 1263
2299.32 1167
2299.77 1146
2300.22 1240
2300.67 1218
2301.13 1187
2301.58 1198
2302.03 1186
2302.49 1235
2302.94 1205
2303.39 1148
2303.85 1159
2304.30 1179
2304.75 1234
2305.20 1305
2305.66 1400
2306.11 1403
2306.56 1502
2307.02 1444
2307.47 1577
2307.93 1600
2308.38 1623
2308.83 1545
2309.29 1565
2309.74 1656
2310.19 1538
2310.65 1618
2311.10 1394
2311.55 1485
2312.01 1420
2312.46 1426
2312.92 1344
2313.37 1318
2313.82 1359
2314.28 1418
2314.73 1358
2315.19 1353
2315.64 1395
2316.10 1351
2316.55 1413
2317.00 1393
2317.46 1403
2317.91 1397
2318.37 1352
2318.82 1360
2319.28 1313
2319.73 1348
2320.19 1281
2320.64 1195
2321.10 1258
2321.55 1334
2322.01 1383
2322.46 1368
2322.92 1305
2323.37 1264
2323.83 1250
2324.28 1317
2324.74 1317
2325.19 1392
2325.65 1393
2326.10 1333
2326.56 1393
2327.01 1483
2327.47 1497
2327.92 1491
2328.38 1498
2328.83 1579
2329.29 1557
2329.74 1507
2330.20 1503
2330.66 1397
2331.11 1354
2331.57 1356
2332.02 1381
2332.48 1358
2332.94 1426
2333.39 1429
2333.85 1321
2334.30 1345
2334.76 1333
2335.22 1320
2335.67 1312
2336.13 1366
2336.58 1338
2337.04 1321
2337.50 1418
2337.95 1387
2338.41 1421
2338.87 1434
2339.32 1424
2339.78 1370
2340.24 1407
2340.69 1450
2341.15 1421
2341.61 1393
2342.06 1308
2342.52 1321
2342.98 1302
2343.43 1326
2343.89 1368
2344.35 1388
2344.81 1407
2345.26 1418
2345.72 1342
2346.18 1384
2346.63 1427
2347.09 1418
2347.55 1407
2348.01 1417
2348.46 1377
2348.92 1286
2349.38 1295
2349.84 1448
2350.29 1347
2350.75 1303
2351.21 1284
2351.67 1243
2352.13 1236
2352.58 1249
2353.04 1288
2353.50 1192
2353.96 1123
2354.41 1199
2354.87 1237
2355.33 1258
2355.79 1160
2356.25 1212
2356.71 1292
2357.16 1265
2357.62 1316
2358.08 1344
2358.54 1293
2359.00 1376
2359.46 1354
2359.91 1372
2360.37 1407
2360.83 1377
2361.29 1399
2361.75 1409
2362.21 1455
2362.67 1340
2363.13 1352
2363.58 1380
2364.04 1343
2364.50 1370
2364.96 1408
2365.42 1383
2365.88 1417
2366.34 1350
2366.80 1304
2367.26 1323
2367.72 1264
2368.18 1210
2368.64 1307
2369.10 1253
2369.55 1146
2370.01 1154
2370.47 1107
2370.93 1100
2371.39 1130
2371.85 1097
2372.31 1126
2372.77 1144
2373.23 1195
2373.69 1169
2374.15 1198
2374.61 1088
2375.07 1200
2375.53 1166
2375.99 1188
2376.45 1118
2376.91 1182
2377.37 1254
2377.83 1279
2378.29 1226
2378.75 1203
2379.21 1234
2379.68 1172
2380.14 1166
2380.60 1111
2381.06 1148
2381.52 1138
2381.98 1253
2382.44 1223
2382.90 1191
2383.36 1223
2383.82 1246
2384.28 1118
2384.74 1212
2385.20 1183
2385.67 1167
2386.13 1218
2386.59 1164
2387.05 1142
2387.51 1186
2387.97 1204
2388.43 1182
2388.89 1191
2389.36 1139
2389.82 1126
2390.28 1216
2390.74 1177
2391.20 1181
2391.66 1150
2392.13 1133
2392.59 1190
2393.05 1086
2393.51 1094
2393.97 1137
2394.43 1092
2394.90 1120
2395.36 1091
2395.82 1112
2396.28 1116
2396.74 1098
2397.21 1080
2397.67 1104
2398.13 1191
2398.59 1156
2399.06 1133
2399.52 1179
2399.98 1129
2400.44 1144
2400.91 1139
2401.37 1223
2401.83 1150
2402.29 1142
2402.76 1192
2403.22 1194
2403.68 1258
2404.14 1348
2404.61 1324
2405.07 1276
2405.53 1289
2406.00 1311
2406.46 1264
2406.92 1211
2407.39 1141
2407.85 1136
2408.31 1104
2408.78 1178
2409.24 1157
2409.70 1082
2410.17 1086
2410.63 1049
2411.09 1058
2411.56 1056
2412.02 1073
2412.48 1098
2412.95 1197
2413.41 1152
2413.87 1239
2414.34 1300
2414.80 1282
2415.27 1276
2415.73 1417
2416.19 1243
2416.66 1283
2417.12 1287
2417.59 1347
2418.05 1429
2418.51 1398
2418.98 1447
2419.44 1437
2419.91 1382
2420.37 1389
2420.84 1351
2421.30 1385
2421.77 1388
2422.23 1397
2422.69 1360
2423.16 1402
2423.62 1452
2424.09 1428
2424.55 1396
2425.02 1409
2425.48 1382
2425.95 1388
2426.41 1374
2426.88 1348
2427.34 1334
2427.81 1301
2428.27 1233
2428.74 1305
2429.20 1231
2429.67 1256
2430.13 1238
2430.60 1218
2431.07 1182
2431.53 1274
2432.00 1275
2432.46 1254
2432.93 1274
2433.39 1363
2433.86 1309
2434.32 1328
2434.79 1393
2435.26 1398
2435.72 1425
2436.19 1439
2436.65 1457
2437.12 1490
2437.59 1525
2438.05 1495
2438.52 1564
2438.98 1559
2439.45 1562
2439.92 1491
2440.38 1491
2440.85 1514
2441.32 1466
2441.78 1382
2442.25 1395
2442.72 1338
2443.18 1320
2443.65 1328
2444.12 1269
2444.58 1318
2445.05 1261
2445.52 1235
2445.98 1158
2446.45 1216
2446.92 1174
2447.38 1205
2447.85 1169
2448.32 1161
2448.78 1198
2449.25 1163
2449.72 1200
2450.19 1168
2450.65 1153
2451.12 1210
2451.59 1206
2452.06 1186
2452.52 1233
2452.99 1226
2453.46 1188
2453.93 1191
2454.39 1251
2454.86 1195
2455.33 1242
2455.80 1205
2456.26 1149
2456.73 1202
2457.20 1246
2457.67 1165
2458.14 1142
2458.60 1249
2459.07 1203
2459.54 1182
2460.01 1164
2460.48 1266
2460.95 1199
2461.41 1219
2461.88 1218
2462.35 1264
2462.82 1256
2463.29 1247
2463.76 1244
2464.22 1278
2464.69 1300
2465.16 1287
2465.63 1288
2466.10 1329
2466.57 1360
2467.04 1310
2467.51 1318
2467.97 1329
2468.44 1327
2468.91 1285
2469.38 1283
2469.85 1286
2470.32 1265
2470.79 1153
2471.26 1062
2471.73 1198
2472.20 1175
2472.67 1133
2473.14 1219
2473.61 1206
2474.07 1216
2474.54 1183
2475.01 1259
2475.48 1295
2475.95 1317
2476.42 1336
2476.89 1351
2477.36 1373
2477.83 1378
2478.30 1415
2478.77 1422
2479.24 1486
2479.71 1429
2480.18 1358
2480.65 1341
2481.12 1289
2481.59 1250
2482.06 1247
2482.53 1272
2483.00 1322
2483.47 1199
2483.95 1188
2484.42 1276
2484.89 1174
2485.36 1201
2485.83 1265
2486.30 1192
2486.77 1217
2487.24 1131
2487.71 1182
2488.18 1156
2488.65 1226
2489.12 1246
2489.59 1294
2490.07 1217
2490.54 1227
2491.01 1246
2491.48 1234
2491.95 1232
2492.42 1281
2492.89 1190
2493.36 1224
2493.84 1285
2494.31 1205
2494.78 1207
2495.25 1251
2495.72 1194
2496.19 1184
2496.66 1188
2497.14 1188
2497.61 1122
2498.08 1155
2498.55 1221
2499.02 1202
2499.50 1132
2499.97 1199
2500.44 1222
2500.91 1237
2501.38 1174
2501.86 1180
2502.33 1177
2502.80 1194
2503.27 1223
2503.74 1275
2504.22 1285
2504.69 1386
2505.16 1465
2505.63 1473
2506.11 1478
2506.58 1410
2507.05 1453
2507.52 1422
2508.00 1510
2508.47 1392
2508.94 1439
2509.42 1435
2509.89 1414
2510.36 1350
2510.83 1364
2511.31 1290
2511.78 1219
2512.25 1277
2512.73 1271
2513.20 1247
2513.67 1366
2514.15 1265
2514.62 1302
2515.09 1257
2515.57 1206
2516.04 1224
2516.51 1262
2516.99 1255
2517.46 1286
2517.94 1282
2518.41 1322
2518.88 1202
2519.36 1252
2519.83 1194
2520.30 1241
2520.78 1236
2521.25 1246
2521.73 1171
2522.20 1135
2522.67 1127
2523.15 1114
2523.62 1169
2524.10 1142
2524.57 1162
2525.05 1261
2525.52 1198
2525.99 1163
2526.47 1169
2526.94 1181
2527.42 1242
2527.89 1258
2528.37 1267
2528.84 1291
2529.32 1273
2529.79 1350
2530.27 1325
2530.74 1287
2531.22 1325
2531.69 1328
2532.17 1416
2532.64 1305
2533.12 1386
2533.59 1431
2534.07 1401
2534.54 1312
2535.02 1352
2535.49 1346
2535.97 1343
2536.44 1380
2536.92 1335
2537.39 1317
2537.87 1226
2538.34 1307
2538.82 1381
2539.30 1307
2539.77 1358
2540.25 1309
2540.72 1320
2541.20 1289
2541.68 1289
2542.15 1313
2542.63 1267
2543.10 1295
2543.58 1381
2544.06 1393
2544.53 1462
2545.01 1457
2545.48 1589
2545.96 1580
2546.44 1640
2546.91 1558
2547.39 1525
2547.87 1531
2548.34 1564
2548.82 1525
2549.30 1516
2549.77 1589
2550.25 1511
2550.73 1506
2551.20 1525
2551.68 1651
2552.16 1660
2552.63 1646
2553.11 1611
2553.59 1552
2554.06 1532
2554.54 1471
2555.02 1497
2555.50 1479
2555.97 1406
2556.45 1428
2556.93 1351
2557.40 1384
2557.88 1414
2558.36 1293
2558.84 1222
2559.31 1262
2559.79 1348
2560.27 1336
2560.75 1286
2561.23 1334
2561.70 1345
2562.18 1331
2562.66 1305
2563.14 1186
2563.61 1297
2564.09 1255
2564.57 1286
2565.05 1117
2565.53 1170
2566.00 1288
2566.48 1181
2566.96 1203
2567.44 1253
2567.92 1198
2568.40 1179
2568.87 1105
2569.35 1174
2569.83 1185
2570.31 1192
2570.79 1246
2571.27 1231
2571.75 1235
2572.22 1184
2572.70 1174
2573.18 1165
2573.66 1185
2574.14 1223
2574.62 1165
2575.10 1137
2575.58 1187
2576.06 1198
2576.54 1147
2577.01 1167
2577.49 1146
2577.97 1163
2578.45 1090
2578.93 1153
2579.41 1126
2579.89 1161
2580.37 1151
2580.85 1107
2581.33 1134
2581.81 1149
2582.29 1150
2582.77 1191
2583.25 1121
2583.73 1095
2584.21 1160
2584.69 1100
2585.17 1149
2585.65 1179
2586.13 1172
2586.61 1202
2587.09 1137
2587.57 1182
2588.05 1193
2588.53 1188
2589.01 1205
2589.49 1231
2589.97 1331
2590.45 1239
2590.93 1184
2591.41 1182
2591.89 1147
2592.37 1229
2592.85 1323
2593.33 1324
2593.81 1257
2594.30 1167
2594.78 1164
2595.26 1220
2595.74 1135
2596.22 1160
2596.70 1258
2597.18 1198
2597.66 1170
2598.14 1085
2598.62 1151
2599.11 1109
2599.59 1097
2600.07 1193
2600.55 1197
2601.03 1146
2601.51 1189
2601.99 1136
2602.48 1136
2602.96 1157
2603.44 1155
2603.92 1249
2604.40 1227
2604.88 1272
2605.37 1304
2605.85 1376
2606.33 1404
2606.81 1418
2607.29 1438
2607.78 1454
2608.26 1461
2608.74 1422
2609.22 1461
2609.70 1484
2610.19 1468
2610.67 1449
2611.15 1321
2611.63 1274
2612.12 1354
2612.60 1238
2613.08 1229
2613.56 1208
2614.05 1172
2614.53 1144
2615.01 1111
2615.49 1068
2615.98 1113
2616.46 1238
2616.94 1256
2617.43 1164
2617.91 1124
2618.39 1164
2618.87 1229
2619.36 1272
2619.84 1309
2620.32 1312
2620.81 1261
2621.29 1257
2621.77 1289
2622.26 1159
2622.74 1197
2623.22 1128
2623.71 1123
2624.19 1206
2624.67 1126
2625.16 1233
2625.64 1181
2626.13 1136
2626.61 1102
2627.09 1178
2627.58 1176
2628.06 1122
2628.55 1129
2629.03 1187
2629.51 1108
2630.00 1180
2630.48 1098
2630.97 1159
2631.45 1109
2631.93 1066
2632.42 1142
2632.90 1180
2633.39 1156
2633.87 1179
2634.36 1167
2634.84 1168
2635.33 1218
2635.81 1248
2636.29 1243
2636.78 1205
2637.26 1274
2637.75 1323
2638.23 1229
2638.72 1310
2639.20 1295
2639.69 1257
2640.17 1207
2640.66 1192
2641.14 1144
2641.63 1228
2642.11 1167
2642.60 1113
2643.08 1125
2643.57 1228
2644.05 1200
2644.54 1212
2645.03 1200
2645.51 1213
2646.00 1228
2646.48 1218
2646.97 1187
2647.45 1188
2647.94 1230
2648.43 1183
2648.91 1155
2649.40 1187
2649.88 1271
2650.37 1179
2650.85 1197
2651.34 1162
2651.83 1265
2652.31 1201
2652.80 1119
2653.29 1146
2653.77 1101
2654.26 1179
2654.74 1151
2655.23 1116
2655.72 1137
2656.20 1156
2656.69 1171
2657.18 1139
2657.66 1092
2658.15 1091
2658.64 1086
2659.12 1131
2659.61 1093
2660.10 1170
2660.58 1151
2661.07 1168
2661.56 1214
2662.05 1222
2662.53 1214
2663.02 1265
2663.51 1211
2663.99 1232
2664.48 1215
2664.97 1191
2665.46 1249
2665.94 1270
2666.43 1332
2666.92 1210
2667.41 1313
2667.89 1226
2668.38 1292
2668.87 1266
2669.36 1167
2669.84 1319
2670.33 1322
2670.82 1324
2671.31 1302
2671.80 1379
2672.28 1400
2672.77 1474
2673.26 1492
2673.75 1594
2674.24 1447
2674.72 1454
2675.21 1461
2675.70 1460
2676.19 1446
2676.68 1448
2677.17 1466
2677.65 1445
2678.14 1439
2678.63 1484
2679.12 1573
2679.61 1628
2680.10 1647
2680.59 1547
2681.07 1621
2681.56 1622
2682.05 1560
2682.54 1495
2683.03 1498
2683.52 1511
2684.01 1501
2684.50 1454
2684.99 1355
2685.47 1297
2685.96 1297
2686.45 1344
2686.94 1277
2687.43 1238
2687.92 1215
2688.41 1326
2688.90 1242
2689.39 1226
2689.88 1206
2690.37 1326
2690.86 1242
2691.35 1260
2691.84 1277
2692.33 1309
2692.82 1268
2693.31 1254
2693.80 1265
2694.29 1306
2694.78 1255
2695.27 1254
2695.76 1333
2696.25 1251
2696.74 1359
2697.23 1214
2697.72 1293
2698.21 1304
2698.70 1299
2699.19 1408
2699.68 1410
2700.17 1380
2700.66 1347
2701.15 1306
2701.64 1319
2702.13 1298
2702.62 1369
2703.11 1374
2703.61 1293
2704.10 1227
2704.59 1225
2705.08 1230
2705.57 1209
2706.06 1193
2706.55 1256
2707.04 1251
2707.53 1162
2708.02 1293
2708.52 1223
2709.01 1202
2709.50 1205
2709.99 1140
2710.48 1193
2710.97 1170
2711.46 1245
2711.96 1129
2712.45 1182
2712.94 1201
2713.43 1254
2713.92 1186
2714.41 1239
2714.91 1202
2715.40 1180
2715.89 1247
2716.38 1245
2716.87 1230
2717.37 1191
2717.86 1301
2718.35 1268
2718.84 1281
2719.33 1250
2719.83 1268
2720.32 1333
2720.81 1305
2721.30 1281
2721.80 1303
2722.29 1331
2722.78 1242
2723.27 1337
2723.77 1254
2724.26 1253
2724.75 1212
2725.24 1215
2725.74 1249
2726.23 1176
2726.72 1165
2727.22 1169
2727.71 1239
2728.20 1264
2728.70 1234
2729.19 1304
2729.68 1227
2730.18 1325
2730.67 1371
2731.16 1332
2731.65 1361
2732.15 1284
2732.64 1367
2733.14 1306
2733.63 1352
2734.12 1290
2734.62 1322
2735.11 1260
2735.60 1295
2736.10 1248
2736.59 1287
2737.08 1241
2737.58 1321
2738.07 1310
2738.57 1271
2739.06 1282
2739.55 1272
2740.05 1289
2740.54 1257
2741.04 1171
2741.53 1116
2742.03 1186
2742.52 1208
2743.01 1181
2743.51 1087
2744.00 1165
2744.50 1202
2744.99 1225
2745.49 1188
2745.98 1193
2746.48 1242
2746.97 1213
2747.47 1230
2747.96 1240
2748.46 1277
2748.95 1198
2749.45 1207
2749.94 1182
2750.44 1271
2750.93 1281
2751.43 1184
2751.92 1128
2752.42 1249
2752.91 1298
2753.41 1271
2753.90 1253
2754.40 1266
2754.89 1173
2755.39 1172
2755.88 1182
2756.38 1236
2756.87 1207
2757.37 1182
2757.87 1230
2758.36 1229
2758.86 1170
2759.35 1183
2759.85 1199
2760.35 1128
2760.84 1183
2761.34 1184
2761.83 1190
2762.33 1214
2762.83 1154
2763.32 1215
2763.82 1178
2764.31 1308
2764.81 1328
2765.31 1332
2765.80 1140
2766.30 1216
2766.80 1206
2767.29 1284
2767.79 1273
2768.29 1385
2768.78 1264
2769.28 1258
2769.78 1282
2770.27 1337
2770.77 1435
2771.27 1305
2771.76 1409
2772.26 1398
2772.76 1415
2773.26 1383
2773.75 1391
2774.25 1396
2774.75 1367
2775.24 1380
2775.74 1442
2776.24 1393
2776.74 1385
2777.23 1387
2777.73 1413
2778.23 1373
2778.73 1345
2779.22 1358
2779.72 1250
2780.22 1379
2780.72 1379
2781.21 1332
2781.71 1320
2782.21 1294
2782.71 1259
2783.21 1336
2783.70 1270
2784.20 1369
2784.70 1344
2785.20 1293
2785.70 1253
2786.20 1183
2786.69 1280
2787.19 1249
2787.69 1306
2788.19 1227
2788.69 1233
2789.19 1276
2789.68 1264
2790.18 1263
2790.68 1282
2791.18 1349
2791.68 1345
2792.18 1342
2792.68 1388
2793.18 1423
2793.67 1441
2794.17 1488
2794.67 1541
2795.17 1439
2795.67 1426
2796.17 1469
2796.67 1472
2797.17 1443
2797.67 1461
2798.17 1448
2798.67 1448
2799.17 1448
2799.66 1471
2800.16 1395
2800.66 1360
2801.16 1352
2801.66 1450
2802.16 1412
2802.66 1572
2803.16 1467
2803.66 1562
2804.16 1644
2804.66 1742
2805.16 1810
2805.66 1922
2806.16 2083
2806.66 2044
2807.16 2077
2807.66 2008
2808.16 2004
2808.66 1941
2809.16 1878
2809.66 1606
2810.16 1547
2810.66 1541
2811.16 1468
2811.66 1465
2812.17 1497
2812.67 1470
2813.17 1502
2813.67 1375
2814.17 1481
2814.67 1407
2815.17 1334
2815.67 1389
2816.17 1504
2816.67 1552
2817.17 1427
2817.67 1403
2818.18 1404
2818.68 1384
2819.18 1328
2819.68 1371
2820.18 1307
2820.68 1243
2821.18 1248
2821.68 1314
2822.19 1234
2822.69 1239
2823.19 1310
2823.69 1353
2824.19 1294
2824.69 1310
2825.20 1315
2825.70 1290
2826.20 1291
2826.70 1278
2827.20 1296
2827.70 1290
2828.21 1279
2828.71 1300
2829.21 1322
2829.71 1241
2830.22 1251
2830.72 1269
2831.22 1381
2831.72 1336
2832.22 1310
2832.73 1329
2833.23 1290
2833.73 1331
2834.23 1244
2834.74 1268
2835.24 1240
2835.74 1245
2836.24 1250
2836.75 1342
2837.25 1277
2837.75 1270
2838.26 1233
2838.76 1204
2839.26 1190
2839.76 1237
2840.27 1255
2840.77 1251
2841.27 1232
2841.78 1257
2842.28 1281
2842.78 1306
2843.29 1282
2843.79 1309
2844.29 1358
2844.80 1295
2845.30 1384
2845.80 1347
2846.31 1415
2846.81 1417
2847.32 1463
2847.82 1340
2848.32 1413
2848.83 1356
2849.33 1340
2849.83 1353
2850.34 1292
2850.84 1352
2851.35 1315
2851.85 1328
2852.35 1275
2852.86 1213
2853.36 1294
2853.87 1322
2854.37 1268
2854.88 1258
2855.38 1288
2855.88 1237
2856.39 1241
2856.89 1225
2857.40 1233
2857.90 1288
2858.41 1419
2858.91 1365
2859.42 1317
2859.92 1270
2860.43 1199
2860.93 1237
2861.44 1319
2861.94 1243
2862.45 1262
2862.95 1206
2863.46 1161
2863.96 1210
2864.47 1224
2864.97 1274
2865.48 1221
2865.98 1212
2866.49 1215
2866.99 1244
2867.50 1330
2868.00 1316
2868.51 1293
2869.02 1285
2869.52 1258
2870.03 1286
2870.53 1320
2871.04 1278
2871.54 1254
2872.05 1309
2872.56 1254
2873.06 1200
2873.57 1246
2874.07 1324
2874.58 1278
2875.09 1285
2875.59 1281
2876.10 1359
2876.61 1330
2877.11 1295
2877.62 1312
2878.12 1176
2878.63 1325
2879.14 1316
2879.64 1307
2880.15 1351
2880.66 1309
2881.16 1305
2881.67 1342
2882.18 1503
2882.68 1509
2883.19 1586
2883.70 1626
2884.20 1675
2884.71 1729
2885.22 1805
2885.73 1910
2886.23 1936
2886.74 1831
2887.25 1811
2887.75 1825
2888.26 1776
2888.77 1682
2889.28 1676
2889.78 1639
2890.29 1631
2890.80 1536
2891.31 1597
2891.81 1656
2892.32 1636
2892.83 1670
2893.34 1634
2893.84 1619
2894.35 1666
2894.86 1650
2895.37 1718
2895.88 1712
2896.38 1649
2896.89 1631
2897.40 1610
2897.91 1768
2898.42 1678
2898.92 1577
2899.43 1584
2899.94 1582
2900.45 1694
2900.96 1787
2901.47 1845
2901.98 1837
2902.48 1969
2902.99 1941
2903.50 1967
2904.01 1859
2904.52 1978
2905.03 2021
2905.54 1980
2906.04 1883
2906.55 1849
2907.06 1818
2907.57 1835
2908.08 1708
2908.59 1535
2909.10 1512
2909.61 1478
2910.12 1460
2910.63 1439
2911.14 1381
2911.64 1360
2912.15 1449
2912.66 1497
2913.17 1447
2913.68 1474
2914.19 1375
2914.70 1410
2915.21 1357
2915.72 1308
2916.23 1232
2916.74 1300
2917.25 1354
2917.76 1313
2918.27 1352
2918.78 1393
2919.29 1375
2919.80 1339
2920.31 1414
2920.82 1416
2921.33 1566
2921.84 1638
2922.35 1618
2922.86 1677
2923.37 1702
2923.88 1703
2924.39 1741
2924.90 1694
2925.41 1670
2925.92 1673
2926.44 1497
2926.95 1362
2927.46 1384
2927.97 1406
2928.48 1415
2928.99 1414
2929.50 1367
2930.01 1339
2930.52 1396
2931.03 1420
2931.54 1392
2932.05 1338
2932.57 1353
2933.08 1393
2933.59 1413
2934.10 1381
2934.61 1415
2935.12 1452
2935.63 1414
2936.15 1403
2936.66 1485
2937.17 1420
2937.68 1408
2938.19 1400
2938.70 1377
2939.22 1313
2939.73 1347
2940.24 1403
2940.75 1398
2941.26 1426
2941.77 1454
2942.29 1414
2942.80 1534
2943.31 1616
2943.82 1635
2944.34 1547
2944.85 1563
2945.36 1606
2945.87 1596
2946.38 1457
2946.90 1399
2947.41 1427
2947.92 1416
2948.43 1399
2948.95 1291
2949.46 1288
2949.97 1253
2950.48 1314
2951.00 1291
2951.51 1295
2952.02 1256
2952.54 1297
2953.05 1233
2953.56 1190
2954.08 1259
2954.59 1277
2955.10 1194
2955.61 1141
2956.13 1217
2956.64 1307
2957.15 1341
2957.67 1306
2958.18 1336
2958.69 1355
2959.21 1361
2959.72 1418
2960.23 1441
2960.75 1439
2961.26 1406
2961.78 1340
2962.29 1329
2962.80 1363
2963.32 1344
2963.83 1324
2964.35 1364
2964.86 1378
2965.37 1344
2965.89 1428
2966.40 1398
2966.92 1344
2967.43 1362
2967.94 1328
2968.46 1380
2968.97 1430
2969.49 1392
2970.00 1367
2970.52 1285
2971.03 1323
2971.54 1382
2972.06 1346
2972.57 1315
2973.09 1357
2973.60 1331
2974.12 1329
2974.63 1303
2975.15 1383
2975.66 1348
2976.18 1366
2976.69 1397
2977.21 1354
2977.72 1424
2978.24 1435
2978.75 1472
2979.27 1574
2979.78 1438
2980.30 1444
2980.81 1426
2981.33 1432
2981.84 1494
2982.36 1512
2982.88 1375
2983.39 1519
2983.91 1558
2984.42 1552
2984.94 1610
2985.45 1583
2985.97 1538
2986.49 1537
2987.00 1513
2987.52 1635
2988.03 1689
2988.55 1590
2989.07 1637
2989.58 1673
2990.10 1589
2990.61 1544
2991.13 1598
2991.65 1585
2992.16 1679
2992.68 1698
2993.20 1801
2993.71 1807
2994.23 1784
2994.75 1831
2995.26 1865
2995.78 1992
2996.30 2008
2996.81 2056
2997.33 1936
2997.85 1973
2998.36 2013
2998.88 2058
2999.40 1982
2999.91 2079
3000.43 2212
3000.95 2368
3001.46 2547
3001.98 2700
3002.50 2764
3003.02 2951
3003.53 3127
3004.05 3117
3004.57 3109
3005.09 2971
3005.60 2880
3006.12 2575
3006.64 2462
3007.16 2237
3007.67 2051
3008.19 1814
3008.71 1823
3009.23 1704
3009.74 1654
3010.26 1574
3010.78 1613
3011.30 1573
3011.82 1552
3012.33 1632
3012.85 1572
3013.37 1591
3013.89 1639
3014.41 1665
3014.93 1686
3015.44 1634
3015.96 1635
3016.48 1685
3017.00 1701
3017.52 1743
3018.04 1759
3018.55 1735
3019.07 1900
3019.59 1817
3020.11 1798
3020.63 1664
3021.15 1752
3021.67 1762
3022.19 1826
3022.71 1845
3023.22 1919
3023.74 1785
3024.26 1874
3024.78 1793
3025.30 1770
3025.82 1751
3026.34 1702
3026.86 1576
3027.38 1471
3027.90 1541
3028.42 1467
3028.94 1531
3029.46 1495
3029.98 1486
3030.49 1510
3031.01 1615
3031.53 1551
3032.05 1612
3032.57 1648
3033.09 1664
3033.61 1715
3034.13 1825
3034.65 1729
3035.17 1831
3035.69 1875
3036.21 1841
3036.73 1773
3037.25 1766
3037.77 1616
3038.29 1568
3038.81 1503
3039.34 1498
3039.86 1480
3040.38 1432
3040.90 1484
3041.42 1406
3041.94 1426
3042.46 1443
3042.98 1476
3043.50 1532
3044.02 1443
3044.54 1427
3045.06 1449
3045.58 1437
3046.10 1416
3046.63 1448
3047.15 1464
3047.67 1478
3048.19 1448
3048.71 1464
3049.23 1481
3049.75 1462
3050.27 1475
3050.79 1389
3051.32 1457
3051.84 1411
3052.36 1389
3052.88 1457
3053.40 1444
3053.92 1496
3054.45 1452
3054.97 1515
3055.49 1441
3056.01 1475
3056.53 1496
3057.05 1404
3057.58 1432
3058.10 1421
3058.62 1455
3059.14 1476
3059.66 1528
3060.19 1481
3060.71 1474
3061.23 1524
3061.75 1458
3062.28 1497
3062.80 1451
3063.32 1435
3063.84 1508
3064.37 1500
3064.89 1496
3065.41 1521
3065.93 1474
3066.46 1451
3066.98 1459
3067.50 1364
3068.02 1366
3068.55 1374
3069.07 1411
3069.59 1368
3070.12 1328
3070.64 1403
3071.16 1386
3071.69 1385
3072.21 1498
3072.73 1580
3073.26 1629
3073.78 1605
3074.30 1628
3074.83 1790
3075.35 1844
3075.87 1767
3076.40 1910
3076.92 1987
3077.44 2018
3077.97 1964
3078.49 2061
3079.01 2061
3079.54 2047
3080.06 2014
3080.59 2014
3081.11 1896
3081.63 1943
3082.16 1869
3082.68 1849
3083.21 1844
3083.73 1774
3084.25 1786
3084.78 1717
3085.30 1732
3085.83 1757
3086.35 1737
3086.88 1767
3087.40 1737
3087.93 1710
3088.45 1664
3088.97 1736
3089.50 1691
3090.02 1673
3090.55 1737
3091.07 1806
3091.60 1895
3092.12 1868
3092.65 1947
3093.17 2097
3093.70 2218
3094.22 2319
3094.75 2386
3095.27 2457
3095.80 2626
3096.32 2495
3096.85 2561
3097.37 2567
3097.90 2913
3098.43 3056
3098.95 3347
3099.48 3989
3100.00 4230
3100.53 4595
3101.05 4965
3101.58 5237
3102.10 5351
3102.63 5344
3103.16 4995
3103.68 4524
3104.21 4235
3104.73 3874
3105.26 3209
3105.79 2829
3106.31 2502
3106.84 2285
3107.36 2057
3107.89 2004
3108.42 1986
3108.94 1937
3109.47 1940
3110.00 1837
3110.52 1849
3111.05 1797
3111.57 1832
3112.10 1918
3112.63 1733
3113.15 1561
3113.68 1600
3114.21 1651
3114.74 1628
3115.26 1637
3115.79 1561
3116.32 1511
3116.84 1523
3117.37 1486
3117.90 1650
3118.42 1668
3118.95 1687
3119.48 1628
3120.01 1643
3120.53 1796
3121.06 1714
3121.59 1818
3122.11 1842
3122.64 1911
3123.17 1785
3123.70 1685
3124.22 1695
3124.75 1692
3125.28 1547
3125.81 1567
3126.34 1625
3126.86 1638
3127.39 1550
3127.92 1380
3128.45 1513
3128.98 1522
3129.50 1459
3130.03 1490
3130.56 1514
3131.09 1568
3131.62 1378
3132.14 1436
3132.67 1469
3133.20 1468
3133.73 1538
3134.26 1552
3134.79 1508
3135.31 1496
3135.84 1585
3136.37 1574
3136.90 1519
3137.43 1557
3137.96 1504
3138.49 1540
3139.02 1482
3139.54 1453
3140.07 1502
3140.60 1487
3141.13 1456
3141.66 1534
3142.19 1539
3142.72 1565
3143.25 1609
3143.78 1631
3144.31 1639
3144.84 1617
3145.37 1629
3145.89 1773
3146.42 1795
3146.95 1782
3147.48 1746
3148.01 1713
3148.54 1790
3149.07 1754
3149.60 1563
3150.13 1561
3150.66 1550
3151.19 1600
3151.72 1594
3152.25 1512
3152.78 1542
3153.31 1547
3153.84 1507
3154.37 1569
3154.90 1547
3155.43 1568
3155.96 1544
3156.49 1522
3157.02 1536
3157.55 1566
3158.08 1506
3158.61 1540
3159.14 1482
3159.68 1391
3160.21 1397
3160.74 1496
3161.27 1497
3161.80 1477
3162.33 1393
3162.86 1380
3163.39 1419
3163.92 1382
3164.45 1460
3164.98 1480
3165.51 1524
3166.05 1533
3166.58 1499
3167.11 1447
3167.64 1482
3168.17 1446
3168.70 1439
3169.23 1409
3169.76 1409
3170.30 1343
3170.83 1393
3171.36 1397
3171.89 1397
3172.42 1428
3172.95 1494
3173.49 1493
3174.02 1426
3174.55 1438
3175.08 1485
3175.61 1499
3176.15 1518
3176.68 1477
3177.21 1492
3177.74 1469
3178.27 1405
3178.81 1387
3179.34 1399
3179.87 1386
3180.40 1465
3180.93 1478
3181.47 1346
3182.00 1424
3182.53 1376
3183.06 1386
3183.60 1404
3184.13 1404
3184.66 1329
3185.20 1391
3185.73 1506
3186.26 1465
3186.79 1463
3187.33 1341
3187.86 1363
3188.39 1394
3188.93 1286
3189.46 1416
3189.99 1392
3190.52 1347
3191.06 1370
3191.59 1362
3192.12 1321
3192.66 1415
3193.19 1375
3193.72 1347
3194.26 1375
3194.79 1381
3195.33 1382
3195.86 1383
3196.39 1421
3196.93 1462
3197.46 1509
3197.99 1389
3198.53 1400
3199.06 1398
3199.60 1484
3200.13 1590
3200.66 1532
3201.20 1530
3201.73 1593
3202.27 1533
3202.80 1527
3203.33 1598
3203.87 1510
3204.40 1680
3204.94 1629
3205.47 1594
3206.01 1676
3206.54 1741
3207.07 1830
3207.61 1904
3208.14 1839
3208.68 2011
3209.21 2118
3209.75 2087
3210.28 2203
3210.82 2174
3211.35 2249
3211.89 2027
3212.42 1899
3212.96 1848
3213.49 1781
3214.03 1718
3214.56 1708
3215.10 1708
3215.63 1735
3216.17 1660
3216.70 1625
3217.24 1650
3217.78 1739
3218.31 1724
3218.85 1774
3219.38 1750
3219.92 1641
3220.45 1629
3220.99 1693
3221.52 1804
3222.06 1729
3222.60 1748
3223.13 1769
3223.67 1817
3224.20 1823
3224.74 1868
3225.28 1779
3225.81 1761
3226.35 1722
3226.88 1694
3227.42 1663
3227.96 1613
3228.49 1505
3229.03 1545
3229.57 1543
3230.10 1565
3230.64 1533
3231.18 1484
3231.71 1490
3232.25 1536
3232.79 1545
3233.32 1602
3233.86 1673
3234.40 1615
3234.93 1693
3235.47 1791
3236.01 1742
3236.54 1834
3237.08 1894
3237.62 1816
3238.15 1795
3238.69 1750
3239.23 1750
3239.77 1880
3240.30 1831
3240.84 1792
3241.38 1721
3241.92 1691
3242.45 1796
3242.99 1815
3243.53 1826
3244.07 1775
3244.60 1741
3245.14 1725
3245.68 1711
3246.22 1846
3246.75 1835
3247.29 1765
3247.83 1789
3248.37 1714
3248.91 1720
3249.44 1710
3249.98 1709
3250.52 1808
3251.06 1849
3251.60 1842
3252.14 1855
3252.67 1942
3253.21 2037
3253.75 1922
3254.29 1967
3254.83 1980
3255.37 1932
3255.90 1982
3256.44 2065
3256.98 2162
3257.52 2240
3258.06 2361
3258.60 2526
3259.14 2764
3259.68 2891
3260.21 2973
3260.75 3229
3261.29 3374
3261.83 3451
3262.37 3616
3262.91 3544
3263.45 3641
3263.99 3824
3264.53 3960
3265.07 3835
3265.61 3753
3266.15 3821
3266.69 3679
3267.23 3507
3267.76 3275
3268.30 3087
3268.84 2766
3269.38 2548
3269.92 2331
3270.46 2240
3271.00 2126
3271.54 2105
3272.08 1993
3272.62 2040
3273.16 2084
3273.70 2199
3274.24 2095
3274.78 2098
3275.32 2142
3275.86 2199
3276.40 2175
3276.94 2133
3277.48 2206
3278.03 2172
3278.57 2114
3279.11 2077
3279.65 2018
3280.19 2065
3280.73 2115
3281.27 2076
3281.81 2127
3282.35 2152
3282.89 2043
3283.43 2146
3283.97 2063
3284.51 2076
3285.05 2040
3285.60 2079
3286.14 2146
3286.68 2125
3287.22 2091
3287.76 2069
3288.30 2024
3288.84 2151
3289.38 2304
3289.93 2191
3290.47 2376
3291.01 2541
3291.55 2735
3292.09 2823
3292.63 2990
3293.18 3178
3293.72 3476
3294.26 3649
3294.80 3703
3295.34 3674
3295.88 3553
3296.43 3369
3296.97 3162
3297.51 3001
3298.05 2730
3298.59 2518
3299.14 2511
3299.68 2389
3300.22 2313
3300.76 2268
3301.31 2294
3301.85 2235
3302.39 2317
3302.93 2342
3303.48 2156
3304.02 2187
3304.56 2156
3305.10 2094
3305.65 2122
3306.19 2108
3306.73 2116
3307.27 2120
3307.82 2147
3308.36 2046
3308.90 2073
3309.45 2136
3309.99 2091
3310.53 2152
3311.07 2252
3311.62 2233
3312.16 2303
3312.70 2423
3313.25 2532
3313.79 2598
3314.33 2668
3314.88 2796
3315.42 2871
3315.97 2785
3316.51 2804
3317.05 2720
3317.60 2754
3318.14 2820
3318.68 2759
3319.23 2754
3319.77 2747
3320.32 2691
3320.86 2653
3321.40 2727
3321.95 2500
3322.49 2420
3323.04 2467
3323.58 2608
3324.12 2609
3324.67 2540
3325.21 2428
3325.76 2455
3326.30 2499
3326.85 2348
3327.39 2429
3327.93 2432
3328.48 2651
3329.02 3001
3329.57 3422
3330.11 4189
3330.66 4910
3331.20 5979
3331.75 7391
3332.29 8848
3332.84 10379
3333.38 11760
3333.93 13088
3334.47 13947
3335.02 14397
3335.56 14406
3336.11 13464
3336.65 12085
3337.20 10754
3337.74 9404
3338.29 8149
3338.83 6918
3339.38 5822
3339.92 4704
3340.47 4035
3341.02 3529
3341.56 3096
3342.11 2825
3342.65 2555
3343.20 2566
3343.74 2382
3344.29 2252
3344.84 2200
3345.38 2185
3345.93 2215
3346.47 2173
3347.02 2105
3347.57 2186
3348.11 2228
3348.66 2121
3349.21 2126
3349.75 2123
3350.30 2188
3350.84 2093
3351.39 2094
3351.94 2151
3352.48 2112
3353.03 2141
3353.58 2083
3354.12 2116
3354.67 2102
3355.22 2061
3355.76 1968
3356.31 2010
3356.86 1922
3357.40 1884
3357.95 1934
3358.50 1964
3359.05 1883
3359.59 1860
3360.14 1878
3360.69 1818
3361.23 1909
3361.78 1942
3362.33 1945
3362.88 1914
3363.42 1857
3363.97 1855
3364.52 1904
3365.07 1818
3365.61 2013
3366.16 1947
3366.71 1994
3367.26 2003
3367.80 2010
3368.35 2124
3368.90 2239
3369.45 2354
3370.00 2398
3370.54 2408
3371.09 2699
3371.64 2841
3372.19 2919
3372.74 2930
3373.28 2933
3373.83 2835
3374.38 2671
3374.93 2570
3375.48 2500
3376.03 2390
3376.57 2239
3377.12 2133
3377.67 1987
3378.22 1951
3378.77 1802
3379.32 1739
3379.87 1765
3380.42 1800
3380.96 1726
3381.51 1671
3382.06 1666
3382.61 1604
3383.16 1741
3383.71 1719
3384.26 1638
3384.81 1613
3385.36 1740
3385.91 1668
3386.45 1619
3387.00 1556
3387.55 1546
3388.10 1618
3388.65 1583
3389.20 1601
3389.75 1623
3390.30 1614
3390.85 1628
3391.40 1552
3391.95 1672
3392.50 1644
3393.05 1540
3393.60 1577
3394.15 1599
3394.70 1653
3395.25 1673
3395.80 1705
3396.35 1676
3396.90 1756
3397.45 1726
3398.00 1650
3398.55 1704
3399.10 1622
3399.65 1651
3400.20 1602
3400.75 1632
3401.30 1615
3401.85 1467
3402.40 1541
3402.95 1449
3403.50 1468
3404.06 1490
3404.61 1572
3405.16 1497
3405.71 1524
3406.26 1555
3406.81 1593
3407.36 1585
3407.91 1657
3408.46 1651
3409.01 1792
3409.56 1861
3410.12 1894
3410.67 1897
3411.22 1849
3411.77 1792
3412.32 1847
3412.87 1882
3413.42 1850
3413.98 1751
3414.53 1654
3415.08 1608
3415.63 1612
3416.18 1582
3416.73 1578
3417.29 1511
3417.84 1485
3418.39 1559
3418.94 1530
3419.49 1551
3420.05 1529
3420.60 1614
3421.15 1543
3421.70 1497
3422.25 1561
3422.81 1568
3423.36 1582
3423.91 1670
3424.46 1695
3425.01 1599
3425.57 1586
3426.12 1555
3426.67 1562
3427.23 1544
3427.78 1511
3428.33 1402
3428.88 1584
3429.44 1575
3429.99 1547
3430.54 1450
3431.09 1527
3431.65 1540
3432.20 1544
3432.75 1517
3433.31 1533
3433.86 1494
3434.41 1482
3434.97 1503
3435.52 1533
3436.07 1492
3436.63 1519
3437.18 1516
3437.73 1539
3438.29 1584
3438.84 1584
3439.39 1664
3439.95 1632
3440.50 1657
3441.05 1631
3441.61 1525
3442.16 1534
3442.72 1562
3443.27 1583
3443.82 1490
3444.38 1528
3444.93 1470
3445.48 1429
3446.04 1486
3446.59 1376
3447.15 1473
3447.70 1446
3448.26 1409
3448.81 1402
3449.36 1422
3449.92 1304
3450.47 1451
3451.03 1329
3451.58 1399
3452.14 1454
3452.69 1372
3453.25 1361
3453.80 1322
3454.36 1325
3454.91 1380
3455.47 1385
3456.02 1319
3456.58 1338
3457.13 1382
3457.69 1328
3458.24 1317
3458.80 1357
3459.35 1399
3459.91 1361
3460.46 1462
3461.02 1511
3461.57 1536
3462.13 1533
3462.68 1483
3463.24 1490
3463.79 1452
3464.35 1467
3464.90 1549
3465.46 1509
3466.02 1619
3466.57 1614
3467.13 1629
3467.68 1612
3468.24 1584
3468.80 1554
3469.35 1637
3469.91 1648
3470.46 1620
3471.02 1595
3471.58 1605
3472.13 1634
3472.69 1587
3473.24 1531
3473.80 1571
3474.36 1667
3474.91 1660
3475.47 1726
3476.03 1734
3476.58 1825
3477.14 1838
3477.70 1804
3478.25 1872
3478.81 1898
3479.37 1879
3479.92 1986
3480.48 1994
3481.04 1886
3481.59 2006
3482.15 1978
3482.71 1919
3483.26 1978
3483.82 2027
3484.38 1977
3484.94 1963
3485.49 2133
3486.05 2210
3486.61 2325
3487.17 2411
3487.72 2732
3488.28 2940
3488.84 3257
3489.40 3683
3489.95 3791
3490.51 3923
3491.07 4007
3491.63 3832
3492.18 3857
3492.74 3746
3493.30 3625
3493.86 3402
3494.42 3344
3494.97 3358
3495.53 3215
3496.09 3358
3496.65 3617
3497.21 3821
3497.76 4059
3498.32 4242
3498.88 4235
3499.44 4326
3500.00 4430
3500.56 4385
3501.11 4595
3501.67 4788
3502.23 4797
3502.79 5028
3503.35 5299
3503.91 5236
3504.47 5186
3505.03 5059
3505.58 4897
3506.14 4606
3506.70 4109
3507.26 3683
3507.82 3448
3508.38 3035
3508.94 2649
3509.50 2566
3510.06 2373
3510.62 2291
3511.17 2116
3511.73 2017
3512.29 1972
3512.85 1815
3513.41 1938
3513.97 1874
3514.53 1818
3515.09 1857
3515.65 1737
3516.21 1789
3516.77 1897
3517.33 1867
3517.89 1702
3518.45 1738
3519.01 1930
3519.57 1907
3520.13 1775
3520.69 1882
3521.25 1878
3521.81 1898
3522.37 1746
3522.93 1758
3523.49 1782
3524.05 1861
3524.61 1740
3525.17 1729
3525.73 1718
3526.29 1617
3526.85 1625
3527.41 1586
3527.97 1618
3528.54 1648
3529.10 1700
3529.66 1693
3530.22 1699
3530.78 1659
3531.34 1608
3531.90 1689
3532.46 1751
3533.02 1778
3533.58 1799
3534.14 1782
3534.71 1753
3535.27 1787
3535.83 1734
3536.39 1696
3536.95 1777
3537.51 1835
3538.07 1780
3538.64 1680
3539.20 1777
3539.76 1770
3540.32 1693
3540.88 1752
3541.44 1757
3542.00 1778
3542.57 1718
3543.13 1716
3543.69 1783
3544.25 1792
3544.81 1720
3545.38 1691
3545.94 1542
3546.50 1571
3547.06 1599
3547.62 1529
3548.19 1477
3548.75 1489
3549.31 1548
3549.87 1511
3550.44 1503
3551.00 1414
3551.56 1407
3552.12 1511
3552.69 1436
3553.25 1464
3553.81 1480
3554.37 1435
3554.94 1422
3555.50 1379
3556.06 1360
3556.63 1424
3557.19 1422
3557.75 1490
3558.31 1553
3558.88 1528
3559.44 1563
3560.00 1530
3560.57 1453
3561.13 1558
3561.69 1514
3562.26 1503
3562.82 1532
3563.38 1535
3563.95 1490
3564.51 1409
3565.07 1363
3565.64 1409
3566.20 1359
3566.77 1375
3567.33 1353
3567.89 1342
3568.46 1359
3569.02 1311
3569.59 1345
3570.15 1417
3570.71 1393
3571.28 1420
3571.84 1441
3572.41 1465
3572.97 1495
3573.53 1516
3574.10 1714
3574.66 1622
3575.23 1625
3575.79 1694
3576.36 1762
3576.92 1710
3577.48 1727
3578.05 1691
3578.61 1666
3579.18 1717
3579.74 1629
3580.31 1622
3580.87 1520
3581.44 1537
3582.00 1540
3582.57 1436
3583.13 1388
3583.70 1408
3584.26 1372
3584.83 1378
3585.39 1340
3585.96 1293
3586.52 1279
3587.09 1323
3587.65 1350
3588.22 1382
3588.79 1349
3589.35 1370
3589.92 1412
3590.48 1414
3591.05 1479
3591.61 1400
3592.18 1386
3592.74 1489
3593.31 1460
3593.88 1395
3594.44 1416
3595.01 1333
3595.57 1330
3596.14 1370
3596.71 1325
3597.27 1298
3597.84 1358
3598.40 1375
3598.97 1340
3599.54 1328
3600.10 1296
3600.67 1349
3601.24 1283
3601.80 1323
3602.37 1319
3602.94 1281
3603.50 1243
3604.07 1241
3604.64 1289
3605.20 1243
3605.77 1199
3606.34 1307
3606.90 1257
3607.47 1242
3608.04 1248
3608.60 1209
3609.17 1284
3609.74 1282
3610.30 1241
3610.87 1257
3611.44 1344
3612.01 1283
3612.57 1292
3613.14 1370
3613.71 1432
3614.28 1549
3614.84 1621
3615.41 1646
3615.98 1699
3616.55 1768
3617.11 1792
3617.68 1810
3618.25 1737
3618.82 1739
3619.39 1653
3619.95 1629
3620.52 1596
3621.09 1560
3621.66 1494
3622.23 1347
3622.79 1299
3623.36 1354
3623.93 1313
3624.50 1268
3625.07 1221
3625.63 1245
3626.20 1228
3626.77 1261
3627.34 1211
3627.91 1242
3628.48 1279
3629.05 1337
3629.61 1359
3630.18 1335
3630.75 1286
3631.32 1301
3631.89 1335
3632.46 1378
3633.03 1369
3633.60 1347
3634.16 1336
3634.73 1330
3635.30 1299
3635.87 1357
3636.44 1419
3637.01 1389
3637.58 1494
3638.15 1548
3638.72 1563
3639.29 1642
3639.86 1695
3640.43 1826
3641.00 1781
3641.57 1778
3642.14 1748
3642.71 1641
3643.27 1599
3643.84 1493
3644.41 1459
3644.98 1454
3645.55 1421
3646.12 1523
3646.69 1436
3647.26 1409
3647.83 1482
3648.40 1469
3648.97 1559
3649.54 1602
3650.12 1596
3650.69 1540
3651.26 1651
3651.83 1741
3652.40 1644
3652.97 1667
3653.54 1665
3654.11 1688
3654.68 1712
3655.25 1631
3655.82 1623
3656.39 1625
3656.96 1652
3657.53 1706
3658.10 1778
3658.67 1834
3659.25 1751
3659.82 1636
3660.39 1633
3660.96 1621
3661.53 1594
3662.10 1651
3662.67 1697
3663.24 1708
3663.81 1866
3664.39 1886
3664.96 1822
3665.53 1935
3666.10 1851
3666.67 1767
3667.24 1720
3667.81 1650
3668.39 1580
3668.96 1537
3669.53 1528
3670.10 1559
3670.67 1566
3671.25 1496
3671.82 1583
3672.39 1553
3672.96 1618
3673.53 1644
3674.11 1666
3674.68 1761
3675.25 1703
3675.82 1625
3676.39 1528
3676.97 1597
3677.54 1540
3678.11 1484
3678.68 1501
3679.26 1457
3679.83 1454
3680.40 1410
3680.97 1425
3681.55 1488
3682.12 1448
3682.69 1489
3683.27 1488
3683.84 1489
3684.41 1443
3684.98 1602
3685.56 1653
3686.13 1774
3686.70 1784
3687.28 1882
3687.85 2001
3688.42 1967
3689.00 1960
3689.57 1938
3690.14 2019
3690.72 1932
3691.29 1799
3691.86 1709
3692.44 1592
3693.01 1554
3693.58 1473
3694.16 1407
3694.73 1413
3695.31 1423
3695.88 1371
3696.45 1469
3697.03 1410
3697.60 1424
3698.18 1496
3698.75 1529
3699.32 1580
3699.90 1466
3700.47 1476
3701.05 1550
3701.62 1456
3702.19 1538
3702.77 1577
3703.34 1445
3703.92 1373
3704.49 1426
3705.07 1375
3705.64 1382
3706.22 1412
3706.79 1415
3707.37 1437
3707.94 1476
3708.51 1456
3709.09 1415
3709.66 1346
3710.24 1282
3710.81 1300
3711.39 1361
3711.96 1319
3712.54 1296
3713.11 1333
3713.69 1341
3714.27 1294
3714.84 1374
3715.42 1358
3715.99 1367
3716.57 1414
3717.14 1401
3717.72 1318
3718.29 1336
3718.87 1355
3719.44 1384
3720.02 1345
3720.60 1319
3721.17 1354
3721.75 1298
3722.32 1347
3722.90 1263
3723.47 1291
3724.05 1253
3724.63 1266
3725.20 1336
3725.78 1330
3726.36 1422
3726.93 1389
3727.51 1359
3728.08 1373
3728.66 1461
3729.24 1450
3729.81 1404
3730.39 1558
3730.97 1655
3731.54 1539
3732.12 1551
3732.70 1550
3733.27 1512
3733.85 1402
3734.43 1489
3735.00 1509
3735.58 1478
3736.16 1436
3736.73 1323
3737.31 1287
3737.89 1270
3738.47 1226
3739.04 1326
3739.62 1313
3740.20 1364
3740.77 1431
3741.35 1305
3741.93 1338
3742.51 1376
3743.08 1334
3743.66 1308
3744.24 1338
3744.82 1355
3745.39 1333
3745.97 1324
3746.55 1250
3747.13 1325
3747.71 1317
3748.28 1341
3748.86 1150
3749.44 1175
3750.02 1269
3750.59 1206
3751.17 1177
3751.75 1330
3752.33 1284
3752.91 1268
3753.49 1293
3754.06 1269
3754.64 1296
3755.22 1294
3755.80 1355
3756.38 1481
3756.96 1412
3757.53 1405
3758.11 1492
3758.69 1476
3759.27 1426
3759.85 1436
3760.43 1391
3761.01 1382
3761.59 1429
3762.17 1397
3762.74 1320
3763.32 1205
3763.90 1254
3764.48 1248
3765.06 1260
3765.64 1311
3766.22 1257
3766.80 1216
3767.38 1254
3767.96 1276
3768.54 1310
3769.12 1321
3769.70 1289
3770.27 1245
3770.85 1298
3771.43 1280
3772.01 1264
3772.59 1257
3773.17 1268
3773.75 1248
3774.33 1269
3774.91 1284
3775.49 1254
3776.07 1292
3776.65 1328
3777.23 1278
3777.81 1282
3778.39 1305
3778.97 1319
3779.55 1373
3780.13 1316
3780.71 1350
3781.29 1386
3781.88 1365
3782.46 1314
3783.04 1326
3783.62 1363
3784.20 1437
3784.78 1395
3785.36 1369
3785.94 1395
3786.52 1334
3787.10 1357
3787.68 1311
3788.26 1374
3788.84 1340
3789.43 1313
3790.01 1305
3790.59 1310
3791.17 1339
3791.75 1380
3792.33 1392
3792.91 1349
3793.49 1447
3794.08 1482
3794.66 1477
3795.24 1439
3795.82 1358
3796.40 1491
3796.98 1528
3797.56 1581
3798.15 1615
3798.73 1717
3799.31 1814
3799.89 2014
3800.47 1892
3801.06 1976
3801.64 1937
3802.22 1859
3802.80 1837
3803.38 1762
3803.97 1797
3804.55 1688
3805.13 1653
3805.71 1673
3806.29 1815
3806.88 1711
3807.46 1601
3808.04 1672
3808.62 1666
3809.21 1793
3809.79 1780
3810.37 1853
3810.95 1805
3811.54 1938
3812.12 2057
3812.70 2140
3813.29 2217
3813.87 2357
3814.45 2318
3815.03 2229
3815.62 2146
3816.20 2048
3816.78 1849
3817.37 1779
3817.95 1793
3818.53 1621
3819.12 1591
3819.70 1536
3820.28 1442
3820.87 1303
3821.45 1420
3822.03 1399
3822.62 1444
3823.20 1429
3823.78 1417
3824.37 1437
3824.95 1396
3825.54 1429
3826.12 1511
3826.70 1393
3827.29 1343
3827.87 1374
3828.46 1448
3829.04 1437
3829.62 1480
3830.21 1497
3830.79 1539
3831.38 1545
3831.96 1551
3832.54 1458
3833.13 1422
3833.71 1417
3834.30 1424
3834.88 1358
3835.47 1400
3836.05 1416
3836.64 1335
3837.22 1266
3837.81 1276
3838.39 1284
3838.98 1326
3839.56 1316
3840.15 1251
3840.73 1271
3841.31 1244
3841.90 1221
3842.49 1284
3843.07 1363
3843.66 1295
3844.24 1224
3844.83 1279
3845.41 1240
3846.00 1300
3846.58 1215
3847.17 1321
3847.75 1156
3848.34 1219
3848.92 1290
3849.51 1218
3850.10 1302
3850.68 1330
3851.27 1234
3851.85 1275
3852.44 1263
3853.02 1265
3853.61 1278
3854.20 1302
3854.78 1339
3855.37 1350
3855.95 1377
3856.54 1426
3857.13 1467
3857.71 1535
3858.30 1602
3858.89 1687
3859.47 1736
3860.06 1838
3860.64 1876
3861.23 1943
3861.82 1853
3862.40 1860
3862.99 1974
3863.58 2051
3864.16 2103
3864.75 2105
3865.34 2153
3865.92 2185
3866.51 2026
3867.10 2019
3867.69 1976
3868.27 1846
3868.86 1722
3869.45 1717
3870.03 1776
3870.62 1712
3871.21 1670
3871.80 1639
3872.38 1608
3872.97 1618
3873.56 1637
3874.15 1658
3874.73 1566
3875.32 1540
3875.91 1577
3876.50 1547
3877.08 1477
3877.67 1483
3878.26 1396
3878.85 1407
3879.43 1349
3880.02 1324
3880.61 1287
3881.20 1259
3881.79 1276
3882.37 1309
3882.96 1312
3883.55 1375
3884.14 1292
3884.73 1287
3885.32 1235
3885.90 1293
3886.49 1385
3887.08 1327
3887.67 1347
3888.26 1372
3888.85 1373
3889.44 1327
3890.02 1366
3890.61 1455
3891.20 1425
3891.79 1428
3892.38 1442
3892.97 1488
3893.56 1447
3894.15 1466
3894.74 1394
3895.32 1367
3895.91 1472
3896.50 1444
3897.09 1398
3897.68 1421
3898.27 1480
3898.86 1446
3899.45 1405
3900.04 1355
3900.63 1383
3901.22 1288
3901.81 1299
3902.40 1288
3902.99 1341
3903.58 1381
3904.17 1312
3904.76 1294
3905.35 1256
3905.94 1242
3906.53 1202
3907.12 1231
3907.71 1293
3908.30 1267
3908.89 1196
3909.48 1186
3910.07 1219
3910.66 1182
3911.25 1138
3911.84 1218
3912.43 1158
3913.02 1155
3913.61 1130
3914.20 1216
3914.79 1239
3915.38 1221
3915.97 1205
3916.56 1220
3917.15 1211
3917.74 1240
3918.33 1270
3918.92 1167
3919.52 1165
3920.11 1208
3920.70 1210
3921.29 1120
3921.88 1135
3922.47 1161
3923.06 1155
3923.65 1135
3924.24 1160
3924.84 1095
3925.43 1167
3926.02 1194
3926.61 1075
3927.20 1068
3927.79 1107
3928.38 1109
3928.98 1122
3929.57 1148
3930.16 1098
3930.75 1121
3931.34 1102
3931.93 1057
3932.53 1135
3933.12 1176
3933.71 1113
3934.30 1104
3934.89 1168
3935.49 1141
3936.08 1154
3936.67 1163
3937.26 1202
3937.86 1222
3938.45 1234
3939.04 1217
3939.63 1198
3940.23 1156
3940.82 1224
3941.41 1175
3942.00 1242
3942.60 1192
3943.19 1197
3943.78 1203
3944.37 1180
3944.97 1156
3945.56 1151
3946.15 1145
3946.75 1190
3947.34 1175
3947.93 1085
3948.52 1144
3949.12 1191
3949.71 1134
3950.30 1179
3950.90 1151
3951.49 1166
3952.08 1241
3952.68 1159
3953.27 1191
3953.86 1163
3954.46 1315
3955.05 1273
3955.65 1202
3956.24 1267
3956.83 1235
3957.43 1255
3958.02 1291
3958.61 1208
3959.21 1150
3959.80 1191
3960.40 1113
3960.99 1149
3961.58 1186
3962.18 1195
3962.77 1340
3963.37 1247
3963.96 1247
3964.55 1251
3965.15 1309
3965.74 1359
3966.34 1284
3966.93 1289
3967.53 1321
3968.12 1280
3968.72 1254
3969.31 1302
3969.91 1285
3970.50 1240
3971.10 1214
3971.69 1238
3972.28 1180
3972.88 1244
3973.47 1270
3974.07 1281
3974.66 1330
3975.26 1338
3975.85 1350
3976.45 1394
3977.05 1341
3977.64 1331
3978.24 1298
3978.83 1325
3979.43 1366
3980.02 1311
3980.62 1321
3981.21 1279
3981.81 1269
3982.40 1299
3983.00 1346
3983.60 1279
3984.19 1318
3984.79 1349
3985.38 1299
3985.98 1224
3986.58 1266
3987.17 1272
3987.77 1264
3988.36 1267
3988.96 1291
3989.56 1247
3990.15 1277
3990.75 1277
3991.34 1278
3991.94 1322
3992.54 1311
3993.13 1335
3993.73 1332
3994.33 1268
3994.92 1288
3995.52 1266
3996.12 1363
3996.71 1342
3997.31 1266
3997.91 1321
3998.50 1287
3999.10 1284
3999.70 1366
4000.29 1272
4000.89 1311
4001.49 1363
4002.09 1460
4002.68 1454
4003.28 1376
4003.88 1358
4004.47 1395
4005.07 1450
4005.67 1396
4006.27 1382
4006.86 1428
4007.46 1457
4008.06 1396
4008.66 1397
4009.25 1420
4009.85 1391
4010.45 1366
4011.05 1321
4011.64 1333
4012.24 1378
4012.84 1408
4013.44 1384
4014.04 1428
4014.63 1480
4015.23 1386
4015.83 1391
4016.43 1436
4017.03 1424
4017.63 1461
4018.22 1406
4018.82 1374
4019.42 1353
4020.02 1245
4020.62 1259
4021.22 1174
4021.81 1165
4022.41 1173
4023.01 1293
4023.61 1314
4024.21 1234
4024.81 1230
4025.41 1262
4026.01 1245
4026.60 1170
4027.20 1241
4027.80 1256
4028.40 1350
4029.00 1352
4029.60 1357
4030.20 1274
4030.80 1305
4031.40 1294
4032.00 1317
4032.60 1345
4033.20 1255
4033.80 1291
4034.39 1248
4034.99 1221
4035.59 1278
4036.19 1230
4036.79 1232
4037.39 1283
4037.99 1223
4038.59 1274
4039.19 1243
4039.79 1284
4040.39 1226
4040.99 1239
4041.59 1206
4042.19 1212
4042.79 1143
4043.39 1258
4043.99 1167
4044.59 1147
4045.19 1179
4045.79 1210
4046.39 1172
4046.99 1164
4047.60 1190
4048.20 1156
4048.80 1245
4049.40 1255
4050.00 1330
4050.60 1299
4051.20 1204
4051.80 1256
4052.40 1206
4053.00 1261
4053.60 1220
4054.20 1194
4054.80 1199
4055.41 1123
4056.01 1125
4056.61 1125
4057.21 1144
4057.81 1152
4058.41 1094
4059.01 1094
4059.61 1072
4060.22 1130
4060.82 1137
4061.42 1047
4062.02 1006
4062.62 1058
4063.22 1097
4063.82 1053
4064.43 1103
4065.03 1093
4065.63 1053
4066.23 1078
4066.83 1084
4067.44 1048
4068.04 1139
4068.64 1120
4069.24 1128
4069.84 1127
4070.45 1092
4071.05 1135
4071.65 1099
4072.25 1130
4072.86 1168
4073.46 1202
4074.06 1127
4074.66 1124
4075.27 1078
4075.87 1066
4076.47 1095
4077.07 1173
4077.68 1114
4078.28 1094
4078.88 1103
4079.48 1101
4080.09 1201
4080.69 1100
4081.29 1124
4081.90 1094
4082.50 1088
4083.10 1152
4083.71 1198
4084.31 1139
4084.91 1167
4085.52 1179
4086.12 1160
4086.72 1141
4087.33 1193
4087.93 1133
4088.53 1158
4089.14 1209
4089.74 1154
4090.34 1122
4090.95 1145
4091.55 1284
4092.15 1308
4092.76 1254
4093.36 1268
4093.97 1267
4094.57 1287
4095.17 1319
4095.78 1297
4096.38 1236
4096.99 1273
4097.59 1179
4098.19 1155
4098.80 1148
4099.40 1101
4100.01 1140
4100.61 1063
4101.22 1027
4101.82 1070
4102.43 1044
4103.03 1029
4103.63 1028
4104.24 1046
4104.84 1047
4105.45 1053
4106.05 1069
4106.66 1094
4107.26 1005
4107.87 1076
4108.47 1029
4109.08 1060
4109.68 1154
4110.29 1069
4110.89 1088
4111.50 1090
4112.10 1109
4112.71 1073
4113.31 1095
4113.92 1107
4114.53 1098
4115.13 1103
4115.74 1132
4116.34 1132
4116.95 1150
4117.55 1084
4118.16 1085
4118.76 1117
4119.37 1116
4119.98 1144
4120.58 1089
4121.19 1122
4121.79 1111
4122.40 1159
4123.01 1121
4123.61 1129
4124.22 1086
4124.82 1122
4125.43 1078
4126.04 1132
4126.64 1170
4127.25 1124
4127.86 1094
4128.46 1140
4129.07 1186
4129.68 1127
4130.28 1127
4130.89 1156
4131.50 1122
4132.10 1171
4132.71 1151
4133.32 1209
4133.92 1208
4134.53 1163
4135.14 1158
4135.74 1144
4136.35 1213
4136.96 1285
4137.56 1240
4138.17 1263
4138.78 1257
4139.39 1236
4139.99 1249
4140.60 1234
4141.21 1249
4141.82 1200
4142.42 1149
4143.03 1260
4143.64 1229
4144.25 1234
4144.85 1136
4145.46 1162
4146.07 1131
4146.68 1137
4147.28 1030
4147.89 1064
4148.50 1087
4149.11 1090
4149.72 1067
4150.32 1071
4150.93 1104
4151.54 1112
4152.15 1059
4152.76 1064
4153.37 1071
4153.97 1059
4154.58 1128
4155.19 1105
4155.80 1053
4156.41 1068
4157.02 1068
4157.62 1144
4158.23 1106
4158.84 1057
4159.45 1062
4160.06 1086
4160.67 1067
4161.28 1021
4161.89 1079
4162.49 1156
4163.10 1129
4163.71 1257
4164.32 1284
4164.93 1273
4165.54 1244
4166.15 1227
4166.76 1288
4167.37 1292
4167.98 1250
4168.59 1293
4169.20 1368
4169.81 1299
4170.42 1284
4171.02 1296
4171.63 1245
4172.24 1294
4172.85 1239
4173.46 1215
4174.07 1187
4174.68 1247
4175.29 1277
4175.90 1172
4176.51 1219
4177.12 1152
4177.73 1155
4178.34 1181
4178.95 1153
4179.56 1181
4180.17 1137
4180.78 1078
4181.39 1108
4182.00 1134
4182.61 1085
4183.23 1127
4183.84 1067
4184.45 1040
4185.06 1076
4185.67 1119
4186.28 1124
4186.89 1155
4187.50 1189
4188.11 1173
4188.72 1145
4189.33 1191
4189.94 1211
4190.55 1212
4191.17 1318
4191.78 1365
4192.39 1381
4193.00 1439
4193.61 1482
4194.22 1477
4194.83 1429
4195.44 1383
4196.06 1400
4196.67 1471
4197.28 1455
4197.89 1336
4198.50 1369
4199.11 1432
4199.72 1336
4200.34 1282
4200.95 1310
4201.56 1302
4202.17 1304
4202.78 1297
4203.40 1316
4204.01 1239
4204.62 1259
4205.23 1259
4205.84 1297
4206.46 1338
4207.07 1251
4207.68 1281
4208.29 1301
4208.90 1249
4209.52 1261
4210.13 1292
4210.74 1261
4211.35 1255
4211.97 1259
4212.58 1352
4213.19 1418
4213.80 1438
4214.42 1455
4215.03 1387
4215.64 1402
4216.26 1475
4216.87 1608
4217.48 1626
4218.09 1650
4218.71 1644
4219.32 1705
4219.93 1907
4220.55 1968
4221.16 2011
4221.77 2177
4222.39 2361
4223.00 2525
4223.61 2752
4224.23 2851
4224.84 3019
4225.45 3246
4226.07 3572
4226.68 3455
4227.30 3266
4227.91 3255
4228.52 3135
4229.14 3024
4229.75 2566
4230.36 2268
4230.98 2118
4231.59 1903
4232.21 1862
4232.82 1752
4233.43 1758
4234.05 1771
4234.66 1642
4235.28 1628
4235.89 1608
4236.51 1561
4237.12 1599
4237.73 1638
4238.35 1634
4238.96 1534
4239.58 1529
4240.19 1560
4240.81 1509
4241.42 1446
4242.04 1403
4242.65 1404
4243.27 1514
4243.88 1424
4244.50 1549
4245.11 1585
4245.73 1494
4246.34 1471
4246.96 1488
4247.57 1557
4248.19 1445
4248.80 1477
4249.42 1380
4250.03 1314
4250.65 1326
4251.26 1357
4251.88 1380
4252.49 1347
4253.11 1351
4253.72 1358
4254.34 1328
4254.96 1332
4255.57 1311
4256.19 1395
4256.80 1368
4257.42 1360
4258.03 1423
4258.65 1417
4259.27 1392
4259.88 1351
4260.50 1379
4261.12 1403
4261.73 1335
4262.35 1369
4262.96 1402
4263.58 1349
4264.20 1370
4264.81 1427
4265.43 1353
4266.05 1333
4266.66 1393
4267.28 1413
4267.90 1402
4268.51 1379
4269.13 1435
4269.75 1421
4270.36 1380
4270.98 1398
4271.60 1388
4272.21 1407
4272.83 1362
4273.45 1398
4274.06 1467
4274.68 1538
4275.30 1437
4275.92 1526
4276.53 1509
4277.15 1581
4277.77 1528
4278.38 1406
4279.00 1368
4279.62 1320
4280.24 1277
4280.85 1269
4281.47 1262
4282.09 1294
4282.71 1247
4283.32 1194
4283.94 1210
4284.56 1305
4285.18 1227
4285.80 1260
4286.41 1275
4287.03 1351
4287.65 1275
4288.27 1238
4288.89 1238
4289.50 1275
4290.12 1288
4290.74 1254
4291.36 1203
4291.98 1267
4292.60 1277
4293.21 1216
4293.83 1230
4294.45 1282
4295.07 1344
4295.69 1272
4296.31 1253
4296.93 1295
4297.54 1233
4298.16 1258
4298.78 1231
4299.40 1208
4300.02 1231
4300.64 1239
4301.26 1231
4301.88 1204
4302.50 1217
4303.12 1263
4303.73 1238
4304.35 1232
4304.97 1313
4305.59 1254
4306.21 1258
4306.83 1232
4307.45 1261
4308.07 1229
4308.69 1244
4309.31 1332
4309.93 1268
4310.55 1299
4311.17 1347
4311.79 1325
4312.41 1330
4313.03 1335
4313.65 1224
4314.27 1228
4314.89 1255
4315.51 1228
4316.13 1218
4316.75 1314
4317.37 1231
4317.99 1254
4318.61 1263
4319.23 1245
4319.85 1236
4320.47 1280
4321.09 1274
4321.71 1294
4322.33 1338
4322.95 1358
4323.57 1361
4324.19 1355
4324.81 1275
4325.43 1254
4326.05 1291
4326.68 1277
4327.30 1340
4327.92 1333
4328.54 1422
4329.16 1325
4329.78 1322
4330.40 1303
4331.02 1332
4331.64 1397
4332.26 1408
4332.89 1391
4333.51 1427
4334.13 1538
4334.75 1570
4335.37 1649
4335.99 1616
4336.61 1708
4337.24 1789
4337.86 1771
4338.48 1639
4339.10 1706
4339.72 1756
4340.34 1715
4340.97 1802
4341.59 1913
4342.21 2115
4342.83 2276
4343.45 2547
4344.08 2829
4344.70 3038
4345.32 3222
4345.94 3213
4346.57 3115
4347.19 3062
4347.81 2757
4348.43 2394
4349.05 2292
4349.68 2037
4350.30 1834
4350.92 1699
4351.54 1596
4352.17 1491
4352.79 1501
4353.41 1518
4354.04 1483
4354.66 1414
4355.28 1490
4355.90 1526
4356.53 1446
4357.15 1511
4357.77 1468
4358.40 1527
4359.02 1415
4359.64 1502
4360.27 1486
4360.89 1477
4361.51 1483
4362.14 1411
4362.76 1412
4363.38 1485
4364.01 1490
4364.63 1476
4365.25 1446
4365.88 1362
4366.50 1339
4367.12 1360
4367.75 1384
4368.37 1369
4369.00 1352
4369.62 1362
4370.24 1358
4370.87 1291
4371.49 1297
4372.12 1303
4372.74 1359
4373.36 1272
4373.99 1313
4374.61 1317
4375.24 1377
4375.86 1473
4376.49 1500
4377.11 1429
4377.73 1511
4378.36 1551
4378.98 1634
4379.61 1624
4380.23 1536
4380.86 1622
4381.48 1584
4382.11 1538
4382.73 1640
4383.36 1746
4383.98 1597
4384.61 1643
4385.23 1690
4385.86 1762
4386.48 1922
4387.11 2034
4387.73 2156
4388.36 2326
4388.98 2448
4389.61 2686
4390.23 2842
4390.86 2811
4391.48 2766
4392.11 2586
4392.74 2337
4393.36 2129
4393.99 1975
4394.61 1956
4395.24 1963
4395.86 1939
4396.49 1951
4397.12 1892
4397.74 1898
4398.37 1923
4398.99 1887
4399.62 1839
4400.25 1809
4400.87 1770
4401.50 1691
4402.12 1668
4402.75 1572
4403.38 1573
4404.00 1544
4404.63 1565
4405.26 1610
4405.88 1514
4406.51 1417
4407.14 1442
4407.76 1423
4408.39 1488
4409.02 1454
4409.64 1385
4410.27 1493
4410.90 1504
4411.52 1422
4412.15 1376
4412.78 1303
4413.40 1273
4414.03 1247
4414.66 1274
4415.29 1225
4415.91 1291
4416.54 1285
4417.17 1282
4417.79 1255
4418.42 1261
4419.05 1198
4419.68 1220
4420.30 1182
4420.93 1236
4421.56 1223
4422.19 1190
4422.81 1184
4423.44 1229
4424.07 1171
4424.70 1120
4425.33 1142
4425.95 1151
4426.58 1168
4427.21 1140
4427.84 1154
4428.47 1203
4429.09 1207
4429.72 1242
4430.35 1307
4430.98 1181
4431.61 1233
4432.23 1228
4432.86 1289
4433.49 1159
4434.12 1226
4434.75 1254
4435.38 1197
4436.01 1203
4436.63 1245
4437.26 1231
4437.89 1232
4438.52 1170
4439.15 1153
4439.78 1144
4440.41 1131
4441.04 1107
4441.67 1101
4442.29 1088
4442.92 1129
4443.55 1121
4444.18 1143
4444.81 1127
4445.44 1063
4446.07 1079
4446.70 1107
4447.33 1094
4447.96 1052
4448.59 1070
4449.22 1101
4449.85 1108
4450.48 1071
4451.11 1073
4451.74 1138
4452.37 1121
4453.00 1190
4453.63 1167
4454.26 1147
4454.89 1216
4455.52 1218
4456.15 1125
4456.78 1125
4457.41 1198
4458.04 1129
4458.67 1175
4459.30 1077
4459.93 1093
4460.56 1107
4461.19 1030
4461.82 1128
4462.45 1118
4463.08 1111
4463.71 1017
4464.34 1054
4464.97 1027
4465.60 1089
4466.23 1082
4466.86 998
4467.49 1046
4468.12 1063
4468.76 1009
4469.39 1009
4470.02 1088
4470.65 1064
4471.28 1033
4471.91 1017
4472.54 990
4473.17 1037
4473.80 1003
4474.44 980
4475.07 978
4475.70 998
4476.33 1008
4476.96 1025
4477.59 1047
4478.22 1050
4478.86 1037
4479.49 1092
4480.12 1054
4480.75 1055
4481.38 1077
4482.02 1062
4482.65 1081
4483.28 1113
4483.91 1052
4484.54 1097
4485.18 1080
4485.81 1114
4486.44 1141
4487.07 1147
4487.70 1188
4488.34 1127
4488.97 1116
4489.60 1127
4490.23 1072
4490.87 1132
4491.50 1098
4492.13 1013
4492.76 988
4493.40 1112
4494.03 1135
4494.66 1052
4495.30 1108
4495.93 1078
4496.56 1128
4497.19 1138
4497.83 1156
4498.46 1193
4499.09 1233
4499.73 1232
4500.36 1366
4500.99 1329
4501.63 1226
4502.26 1333
4502.89 1323
4503.53 1247
4504.16 1171
4504.79 1117
4505.43 1087
4506.06 1143
4506.69 1049
4507.33 1072
4507.96 1076
4508.59 1074
4509.23 1071
4509.86 1052
4510.50 1125
4511.13 1097
4511.76 1104
4512.40 1136
4513.03 1092
4513.67 1089
4514.30 1064
4514.93 1066
4515.57 1041
4516.20 1010
4516.84 1034
4517.47 1033
4518.11 1048
4518.74 1017
4519.37 1067
4520.01 1129
4520.64 1075
4521.28 1062
4521.91 1028
4522.55 990
4523.18 1063
4523.82 1179
4524.45 1178
4525.09 1123
4525.72 1200
4526.36 1317
4526.99 1288
4527.63 1487
4528.26 1557
4528.90 1665
4529.53 1733
4530.17 1777
4530.80 1759
4531.44 1728
4532.07 1765
4532.71 1665
4533.34 1629
4533.98 1509
4534.62 1403
4535.25 1312
4535.89 1264
4536.52 1182
4537.16 1139
4537.79 1095
4538.43 1091
4539.07 1022
4539.70 1045
4540.34 1019
4540.97 1069
4541.61 1045
4542.25 1100
4542.88 1029
4543.52 992
4544.15 1015
4544.79 985
4545.43 975
4546.06 978
4546.70 1011
4547.34 1052
4547.97 999
4548.61 951
4549.25 1064
4549.88 1087
4550.52 1054
4551.16 1054
4551.79 1073
4552.43 1064
4553.07 1101
4553.70 1070
4554.34 1066
4554.98 1061
4555.61 1126
4556.25 1071
4556.89 1020
4557.53 1035
4558.16 1043
4558.80 1031
4559.44 1055
4560.07 1103
4560.71 1097
4561.35 1053
4561.99 1045
4562.62 1063
4563.26 1195
4563.90 1099
4564.54 1135
4565.18 1174
4565.81 1185
4566.45 1162
4567.09 1201
4567.73 1276
4568.36 1270
4569.00 1328
4569.64 1318
4570.28 1279
4570.92 1366
4571.55 1400
4572.19 1354
4572.83 1242
4573.47 1201
4574.11 1190
4574.75 1230
4575.38 1146
4576.02 1080
4576.66 1042
4577.30 1082
4577.94 1052
4578.58 1040
4579.22 1042
4579.85 1021
4580.49 1057
4581.13 1101
4581.77 1019
4582.41 992
4583.05 1050
4583.69 1092
4584.33 1072
4584.97 1053
4585.61 1009
4586.24 1019
4586.88 1053
4587.52 1071
4588.16 1098
4588.80 1130
4589.44 1172
4590.08 1190
4590.72 1126
4591.36 1094
4592.00 1070
4592.64 1068
4593.28 1092
4593.92 1057
4594.56 1024
4595.20 1086
4595.84 1054
4596.48 1047
4597.12 1058
4597.76 1051
4598.40 1029
4599.04 981
4599.68 1018
4600.32 977
4600.96 1055
4601.60 1078
4602.24 1039
4602.88 986
4603.52 1048
4604.16 1090
4604.80 1086
4605.44 1107
4606.08 1098
4606.72 1119
4607.36 1072
4608.00 1087
4608.64 1066
4609.28 1082
4609.93 1018
4610.57 1098
4611.21 1107
4611.85 1025
4612.49 1056
4613.13 990
4613.77 997
4614.41 966
4615.05 1050
4615.69 1046
4616.34 995
4616.98 957
4617.62 953
4618.26 989
4618.90 999
4619.54 946
4620.18 995
4620.83 980
4621.47 1014
4622.11 1099
4622.75 1036
4623.39 1075
4624.03 1065
4624.68 1063
4625.32 986
4625.96 1058
4626.60 1032
4627.24 1030
4627.89 1115
4628.53 1131
4629.17 1073
4629.81 1084
4630.45 1086
4631.10 1071
4631.74 1051
4632.38 1101
4633.02 1073
4633.67 1071
4634.31 1124
4634.95 1151
4635.59 1130
4636.24 1138
4636.88 1178
4637.52 1162
4638.17 1199
4638.81 1241
4639.45 1209
4640.09 1208
4640.74 1256
4641.38 1155
4642.02 1140
4642.67 1174
4643.31 1084
4643.95 1065
4644.60 1037
4645.24 1042
4645.88 983
4646.53 999
4647.17 1010
4647.81 1062
4648.46 1093
4649.10 1045
4649.74 1087
4650.39 1100
4651.03 1033
4651.67 1082
4652.32 1124
4652.96 1058
4653.61 1053
4654.25 999
4654.89 970
4655.54 975
4656.18 1014
4656.83 983
4657.47 966
4658.11 988
4658.76 961
4659.40 926
4660.05 934
4660.69 919
4661.33 1013
4661.98 928
4662.62 1002
4663.27 1024
4663.91 947
4664.56 926
4665.20 880
4665.85 978
4666.49 983
4667.14 932
4667.78 923
4668.43 990
4669.07 973
4669.72 985
4670.36 1065
4671.01 993
4671.65 1030
4672.30 1047
4672.94 988
4673.59 1001
4674.23 993
4674.88 1029
4675.52 1015
4676.17 954
4676.81 965
4677.46 979
4678.10 1012
4678.75 1046
4679.40 1065
4680.04 972
4680.69 1049
4681.33 1012
4681.98 1045
4682.62 999
4683.27 974
4683.92 974
4684.56 958
4685.21 916
4685.85 958
4686.50 984
4687.15 1025
4687.79 977
4688.44 1045
4689.09 971
4689.73 910
4690.38 933
4691.02 959
4691.67 1033
4692.32 1022
4692.96 1082
4693.61 1106
4694.26 1111
4694.90 1191
4695.55 1225
4696.20 1390
4696.84 1408
4697.49 1337
4698.14 1298
4698.78 1388
4699.43 1469
4700.08 1417
4700.73 1326
4701.37 1328
4702.02 1213
4702.67 1104
4703.31 1080
4703.96 1082
4704.61 1117
4705.26 1141
4705.90 1109
4706.55 1148
4707.20 1076
4707.85 1130
4708.49 1187
4709.14 1066
4709.79 1072
4710.44 1066
4711.09 1119
4711.73 1075
4712.38 1070
4713.03 1095
4713.68 1066
4714.33 984
4714.97 1051
4715.62 1118
4716.27 1088
4716.92 1112
4717.57 1115
4718.21 1082
4718.86 1104
4719.51 1164
4720.16 1168
4720.81 1142
4721.46 1128
4722.11 1180
4722.75 1217
4723.40 1283
4724.05 1225
4724.70 1221
4725.35 1240
4726.00 1332
4726.65 1300
4727.30 1225
4727.94 1223
4728.59 1252
4729.24 1087
4729.89 1130
4730.54 1049
4731.19 1029
4731.84 1105
4732.49 1084
4733.14 1093
4733.79 1046
4734.44 1061
4735.09 1152
4735.74 1112
4736.38 1100
4737.03 1103
4737.68 1152
4738.33 1189
4738.98 1167
4739.63 1168
4740.28 1122
4740.93 1076
4741.58 1131
4742.23 1029
4742.88 1012
4743.53 1126
4744.18 1115
4744.83 1106
4745.48 1119
4746.13 1106
4746.78 1040
4747.43 1073
4748.08 1134
4748.73 1168
4749.39 1210
4750.04 1161
4750.69 1198
4751.34 1191
4751.99 1168
4752.64 1220
4753.29 1253
4753.94 1230
4754.59 1179
4755.24 1186
4755.89 1107
4756.54 1058
4757.19 1070
4757.84 1065
4758.50 1097
4759.15 1035
4759.80 1036
4760.45 1063
4761.10 1040
4761.75 1049
4762.40 995
4763.05 1030
4763.71 1073
4764.36 1042
4765.01 1083
4765.66 1134
4766.31 1112
4766.96 1085
4767.62 1104
4768.27 1043
4768.92 1063
4769.57 990
4770.22 1031
4770.87 1054
4771.53 995
4772.18 973
4772.83 1010
4773.48 1031
4774.13 973
4774.79 1017
4775.44 1010
4776.09 983
4776.74 1053
4777.40 1006
4778.05 1065
4778.70 1053
4779.35 1054
4780.01 1032
4780.66 1030
4781.31 993
4781.96 1062
4782.62 973
4783.27 1013
4783.92 945
4784.57 936
4785.23 1031
4785.88 1032
4786.53 980
4787.19 984
4787.84 1053
4788.49 974
4789.15 1002
4789.80 999
4790.45 970
4791.11 1013
4791.76 967
4792.41 983
4793.07 983
4793.72 956
4794.37 986
4795.03 967
4795.68 937
4796.33 1011
4796.99 987
4797.64 1016
4798.29 979
4798.95 968
4799.60 1027
4800.26 996
4800.91 1012
4801.56 1001
4802.22 1051
4802.87 1035
4803.53 947
4804.18 1002
4804.83 1027
4805.49 1005
4806.14 981
4806.80 990
4807.45 923
4808.11 991
4808.76 974
4809.42 1002
4810.07 1072
4810.72 1019
4811.38 1019
4812.03 1086
4812.69 1075
4813.34 1074
4814.00 1056
4814.65 1069
4815.31 1084
4815.96 1132
4816.62 1034
4817.27 1075
4817.93 1131
4818.58 1183
4819.24 1113
4819.89 1185
4820.55 1204
4821.20 1267
4821.86 1297
4822.52 1268
4823.17 1251
4823.83 1296
4824.48 1314
4825.14 1328
4825.79 1280
4826.45 1280
4827.10 1254
4827.76 1276
4828.42 1332
4829.07 1261
4829.73 1231
4830.38 1249
4831.04 1244
4831.70 1262
4832.35 1319
4833.01 1336
4833.66 1401
4834.32 1446
4834.98 1419
4835.63 1536
4836.29 1592
4836.95 1525
4837.60 1562
4838.26 1538
4838.92 1480
4839.57 1502
4840.23 1442
4840.89 1487
4841.54 1499
4842.20 1408
4842.86 1484
4843.51 1453
4844.17 1449
4844.83 1458
4845.48 1498
4846.14 1633
4846.80 1647
4847.45 1687
4848.11 1804
4848.77 1908
4849.43 1789
4850.08 1770
4850.74 1763
4851.40 1718
4852.06 1730
4852.71 1628
4853.37 1627
4854.03 1670
4854.69 1702
4855.34 1801
4856.00 1707
4856.66 1675
4857.32 1753
4857.97 1799
4858.63 1752
4859.29 1677
4859.95 1729
4860.61 1725
4861.26 1631
4861.92 1629
4862.58 1631
4863.24 1590
4863.90 1599
4864.55 1631
4865.21 1675
4865.87 1683
4866.53 1626
4867.19 1583
4867.85 1567
4868.51 1567
4869.16 1495
4869.82 1509
4870.48 1579
4871.14 1518
4871.80 1417
4872.46 1440
4873.12 1475
4873.78 1550
4874.43 1485
4875.09 1483
4875.75 1470
4876.41 1433
4877.07 1488
4877.73 1472
4878.39 1482
4879.05 1402
4879.71 1418
4880.37 1362
4881.03 1413
4881.69 1435
4882.34 1389
4883.00 1369
4883.66 1396
4884.32 1317
4884.98 1269
4885.64 1299
4886.30 1367
4886.96 1446
4887.62 1421
4888.28 1534
4888.94 1578
4889.60 1560
4890.26 1634
4890.92 1650
4891.58 1651
4892.24 1608
4892.90 1523
4893.56 1435
4894.22 1424
4894.88 1423
4895.54 1393
4896.20 1338
4896.86 1401
4897.52 1383
4898.19 1529
4898.85 1542
4899.51 1504
4900.17 1538
4900.83 1430
4901.49 1367
4902.15 1328
4902.81 1290
4903.47 1295
4904.13 1292
4904.79 1174
4905.45 1147
4906.12 1196
4906.78 1267
4907.44 1194
4908.10 1222
4908.76 1224
4909.42 1149
4910.08 1144
4910.74 1175
4911.41 1163
4912.07 1191
4912.73 1136
4913.39 1132
4914.05 1088
4914.71 1130
4915.38 1056
4916.04 1020
4916.70 1096
4917.36 1016
4918.02 1066
4918.68 1002
4919.35 1058
4920.01 1042
4920.67 1072
4921.33 1055
4921.99 1036
4922.66 1025
4923.32 992
4923.98 1064
4924.64 1109
4925.31 1092
4925.97 1032
4926.63 1066
4927.29 1054
4927.96 1051
4928.62 1062
4929.28 1043
4929.94 1045
4930.61 1071
4931.27 1060
4931.93 1033
4932.59 1051
4933.26 1065
4933.92 1105
4934.58 1109
4935.25 1057
4935.91 1044
4936.57 1049
4937.24 1021
4937.90 1082
4938.56 1026
4939.23 991
4939.89 1007
4940.55 1066
4941.22 1025
4941.88 997
4942.54 986
4943.21 994
4943.87 971
4944.53 1014
4945.20 994
4945.86 1008
4946.52 950
4947.19 949
4947.85 1061
4948.52 1013
4949.18 1013
4949.84 1017
4950.51 1023
4951.17 1016
4951.84 1016
4952.50 953
4953.17 1012
4953.83 1044
4954.49 1029
4955.16 1057
4955.82 1029
4956.49 1101
4957.15 1077
4957.82 1099
4958.48 1044
4959.15 1047
4959.81 1081
4960.47 1056
4961.14 1126
4961.80 1072
4962.47 1054
4963.13 1096
4963.80 1057
4964.46 1077
4965.13 1055
4965.79 1039
4966.46 1095
4967.12 1029
4967.79 1071
4968.45 1067
4969.12 1048
4969.79 1004
4970.45 1022
4971.12 1005
4971.78 1042
4972.45 1019
4973.11 1013
4973.78 1004
4974.44 1075
4975.11 996
4975.78 981
4976.44 994
4977.11 1063
4977.77 1038
4978.44 974
4979.11 972
4979.77 1009
4980.44 1019
4981.10 999
4981.77 1041
4982.44 975
4983.10 1065
4983.77 1106
4984.43 1102
4985.10 1214
4985.77 1245
4986.43 1265
4987.10 1354
4987.77 1460
4988.43 1447
4989.10 1449
4989.77 1439
4990.43 1322
4991.10 1206
4991.77 1202
4992.43 1121
4993.10 1132
4993.77 1037
4994.43 997
4995.10 993
4995.77 979
4996.44 1013
4997.10 1036
4997.77 987
4998.44 939
4999.10 989
4999.77 963
5000.44 913
5001.11 947
5001.77 973
5002.44 971
5003.11 990
5003.78 934
5004.44 1008
5005.11 924
5005.78 957
5006.45 981
5007.12 1008
5007.78 986
5008.45 953
5009.12 935
5009.79 974
5010.46 999
5011.12 1036
5011.79 1018
5012.46 1024
5013.13 994
5013.80 937
5014.47 990
5015.13 1010
5015.80 1060
5016.47 1128
5017.14 1112
5017.81 1129
5018.48 1236
5019.14 1342
5019.81 1399
5020.48 1463
5021.15 1487
5021.82 1450
5022.49 1467
5023.16 1490
5023.83 1415
5024.50 1350
5025.16 1254
5025.83 1251
5026.50 1201
5027.17 1107
5027.84 1077
5028.51 1068
5029.18 1095
5029.85 1102
5030.52 1039
5031.19 1010
5031.86 976
5032.53 950
5033.20 974
5033.87 991
5034.54 1025
5035.21 1022
5035.88 968
5036.54 994
5037.21 1008
5037.88 1009
5038.55 1007
5039.22 1001
5039.89 1060
5040.56 1052
5041.23 1029
5041.90 1070
5042.58 1106
5043.25 1108
5043.92 1101
5044.59 1050
5045.26 1007
5045.93 1031
5046.60 961
5047.27 929
5047.94 947
5048.61 944
5049.28 947
5049.95 909
5050.62 993
5051.29 985
5051.96 901
5052.63 908
5053.30 936
5053.98 908
5054.65 948
5055.32 912
5055.99 1001
5056.66 1023
5057.33 1041
5058.00 1010
5058.67 974
5059.34 1020
5060.02 1020
5060.69 1015
5061.36 969
5062.03 1006
5062.70 991
5063.37 982
5064.04 989
5064.72 997
5065.39 1062
5066.06 965
5066.73 920
5067.40 902
5068.08 984
5068.75 1029
5069.42 1041
5070.09 1018
5070.76 1000
5071.44 963
5072.11 925
5072.78 997
5073.45 1061
5074.12 1032
5074.80 1023
5075.47 1071
5076.14 1002
5076.81 1036
5077.49 1112
5078.16 1135
5078.83 1110
5079.50 1139
5080.18 1040
5080.85 980
5081.52 969
5082.20 999
5082.87 977
5083.54 1010
5084.21 1020
5084.89 1075
5085.56 1059
5086.23 1055
5086.91 1019
5087.58 1011
5088.25 1012
5088.93 1121
5089.60 1097
5090.27 1168
5090.95 1109
5091.62 1091
5092.29 1076
5092.97 997
5093.64 1074
5094.31 1066
5094.99 994
5095.66 1031
5096.34 1010
5097.01 955
5097.68 1063
5098.36 983
5099.03 974
5099.70 956
5100.38 940
5101.05 1038
5101.73 1074
5102.40 1027
5103.08 1054
5103.75 1057
5104.42 1000
5105.10 1036
5105.77 1005
5106.45 1021
5107.12 996
5107.80 1033
5108.47 1055
5109.15 1030
5109.82 1024
5110.49 947
5111.17 988
5111.84 1001
5112.52 975
5113.19 946
5113.87 962
5114.54 1014
5115.22 1100
5115.89 1117
5116.57 1158
5117.24 1130
5117.92 1185
5118.59 1146
5119.27 1074
5119.94 1064
5120.62 1079
5121.30 1056
5121.97 1057
5122.65 1022
5123.32 1066
5124.00 997
5124.67 971
5125.35 924
5126.02 921
5126.70 967
5127.38 970
5128.05 951
5128.73 966
5129.40 975
5130.08 1047
5130.76 1052
5131.43 1049
5132.11 1058
5132.78 1057
5133.46 983
5134.14 1017
5134.81 1048
5135.49 1039
5136.17 1125
5136.84 1057
5137.52 1050
5138.20 1048
5138.87 1025
5139.55 1062
5140.22 1046
5140.90 1042
5141.58 1063
5142.26 975
5142.93 932
5143.61 906
5144.29 970
5144.96 954
5145.64 930
5146.32 924
5146.99 944
5147.67 878
5148.35 863
5149.03 952
5149.70 982
5150.38 952
5151.06 897
5151.73 946
5152.41 935
5153.09 884
5153.77 840
5154.44 830
5155.12 870
5155.80 848
5156.48 878
5157.16 893
5157.83 875
5158.51 819
5159.19 874
5159.87 820
5160.55 840
5161.22 835
5161.90 858
5162.58 819
5163.26 853
5163.94 866
5164.61 860
5165.29 888
5165.97 854
5166.65 854
5167.33 893
5168.01 844
5168.68 880
5169.36 852
5170.04 852
5170.72 855
5171.40 864
5172.08 844
5172.76 880
5173.44 851
5174.11 852
5174.79 937
5175.47 908
5176.15 883
5176.83 903
5177.51 945
5178.19 930
5178.87 939
5179.55 921
5180.23 979
5180.91 931
5181.58 896
5182.26 831
5182.94 846
5183.62 894
5184.30 829
5184.98 884
5185.66 856
5186.34 842
5187.02 853
5187.70 870
5188.38 828
5189.06 820
5189.74 878
5190.42 912
5191.10 932
5191.78 893
5192.46 823
5193.14 878
5193.82 867
5194.50 869
5195.18 861
5195.86 860
5196.54 916
5197.22 871
5197.90 888
5198.58 905
5199.26 906
5199.94 919
5200.63 884
5201.31 843
5201.99 924
5202.67 926
5203.35 987
5204.03 912
5204.71 954
5205.39 944
5206.07 923
5206.75 938
5207.43 964
5208.11 1066
5208.80 1048
5209.48 1000
5210.16 1032
5210.84 1059
5211.52 1018
5212.20 988
5212.88 1006
5213.57 1091
5214.25 1038
5214.93 1032
5215.61 1081
5216.29 1109
5216.97 1058
5217.66 1059
5218.34 1099
5219.02 1014
5219.70 1043
5220.38 1049
5221.06 1081
5221.75 1102
5222.43 1020
5223.11 1042
5223.79 1045
5224.47 1013
5225.16 1021
5225.84 1030
5226.52 1003
5227.20 1023
5227.89 980
5228.57 941
5229.25 952
5229.93 985
5230.62 966
5231.30 1081
5231.98 1048
5232.66 1086
5233.35 1038
5234.03 1060
5234.71 996
5235.40 983
5236.08 1012
5236.76 1059
5237.44 1026
5238.13 1040
5238.81 1077
5239.49 1100
5240.18 1042
5240.86 1003
5241.54 998
5242.23 943
5242.91 945
5243.59 1010
5244.28 958
5244.96 949
5245.64 1047
5246.33 1087
5247.01 1030
5247.70 1068
5248.38 1056
5249.06 1033
5249.75 1104
5250.43 1008
5251.11 1055
5251.80 1098
5252.48 961
5253.17 929
5253.85 954
5254.53 954
5255.22 947
5255.90 981
5256.59 1042
5257.27 986
5257.96 922
5258.64 878
5259.32 1009
5260.01 1018
5260.69 995
5261.38 989
5262.06 1029
5262.75 1056
5263.43 935
5264.12 974
5264.80 1092
5265.49 1034
5266.17 994
5266.86 1034
5267.54 1037
5268.23 984
5268.91 991
5269.60 1001
5270.28 1004
5270.97 959
5271.65 1007
5272.34 1016
5273.02 1034
5273.71 1021
5274.39 1025
5275.08 1065
5275.76 1061
5276.45 1110
5277.14 1117
5277.82 1148
5278.51 1147
5279.19 1308
5279.88 1339
5280.56 1333
5281.25 1365
5281.94 1325
5282.62 1271
5283.31 1264
5283.99 1143
5284.68 1127
5285.37 1089
5286.05 1013
5286.74 1017
5287.43 1016
5288.11 975
5288.80 1004
5289.48 1034
5290.17 1002
5290.86 987
5291.54 994
5292.23 1074
5292.92 1121
5293.60 1056
5294.29 1036
5294.98 1050
5295.66 1101
5296.35 1134
5297.04 1168
5297.72 1229
5298.41 1180
5299.10 1213
5299.79 1259
5300.47 1243
5301.16 1286
5301.85 1247
5302.53 1211
5303.22 1184
5303.91 1168
5304.60 1150
5305.28 1131
5305.97 1094
5306.66 1092
5307.35 1090
5308.03 1128
5308.72 1120
5309.41 1146
5310.10 1099
5310.78 1139
5311.47 1117
5312.16 1117
5312.85 1114
5313.54 1001
5314.22 981
5314.91 1032
5315.60 1055
5316.29 1038
5316.98 1058
5317.66 1071
5318.35 1094
5319.04 1111
5319.73 1115
5320.42 1137
5321.11 1123
5321.80 1074
5322.48 981
5323.17 999
5323.86 986
5324.55 996
5325.24 975
5325.93 973
5326.62 964
5327.30 953
5327.99 1023
5328.68 1065
5329.37 1057
5330.06 1020
5330.75 1022
5331.44 1024
5332.13 1010
5332.82 942
5333.51 1039
5334.20 1068
5334.88 1050
5335.57 980
5336.26 1054
5336.95 1032
5337.64 1046
5338.33 1037
5339.02 1026
5339.71 1016
5340.40 1072
5341.09 1066
5341.78 1025
5342.47 1050
5343.16 1046
5343.85 1102
5344.54 1137
5345.23 1189
5345.92 1264
5346.61 1328
5347.30 1348
5347.99 1442
5348.68 1493
5349.37 1532
5350.06 1574
5350.75 1546
5351.44 1444
5352.13 1398
5352.82 1405
5353.51 1305
5354.20 1186
5354.90 1144
5355.59 1122
5356.28 1036
5356.97 1041
5357.66 1059
5358.35 1065
5359.04 954
5359.73 1050
5360.42 1030
5361.11 1058
5361.80 1026
5362.49 982
5363.19 1002
5363.88 994
5364.57 1011
5365.26 920
5365.95 965
5366.64 983
5367.33 917
5368.03 915
5368.72 917
5369.41 905
5370.10 889
5370.79 899
5371.48 941
5372.18 898
5372.87 949
5373.56 928
5374.25 944
5374.94 945
5375.63 945
5376.33 997
5377.02 981
5377.71 1035
5378.40 1020
5379.10 975
5379.79 969
5380.48 1030
5381.17 1009
5381.86 1009
5382.56 1017
5383.25 994
5383.94 1012
5384.63 988
5385.33 1077
5386.02 1018
5386.71 1004
5387.40 1031
5388.10 1030
5388.79 1064
5389.48 1097
5390.18 1087
5390.87 1152
5391.56 1087
5392.26 1022
5392.95 983
5393.64 978
5394.33 948
5395.03 893
5395.72 905
5396.41 949
5397.11 947
5397.80 941
5398.49 881
5399.19 904
5399.88 900
5400.58 922
5401.27 906
5401.96 965
5402.66 954
5403.35 929
5404.04 938
5404.74 899
5405.43 925
5406.13 911
5406.82 890
5407.51 963
5408.21 950
5408.90 912
5409.60 955
5410.29 970
5410.98 955
5411.68 966
5412.37 927
5413.07 884
5413.76 917
5414.46 932
5415.15 945
5415.84 948
5416.54 946
5417.23 948
5417.93 963
5418.62 996
5419.32 967
5420.01 925
5420.71 991
5421.40 945
5422.10 983
5422.79 937
5423.49 987
5424.18 937
5424.88 987
5425.57 987
5426.27 924
5426.96 939
5427.66 924
5428.35 978
5429.05 933
5429.74 952
5430.44 945
5431.14 915
5431.83 900
5432.53 963
5433.22 1005
5433.92 1029
5434.61 991
5435.31 995
5436.01 1072
5436.70 1086
5437.40 1084
5438.09 1034
5438.79 1014
5439.49 1022
5440.18 1040
5440.88 1040
5441.57 1038
5442.27 1053
5442.97 1156
5443.66 1180
5444.36 1211
5445.06 1194
5445.75 1255
5446.45 1290
5447.15 1255
5447.84 1297
5448.54 1336
5449.24 1296
5449.93 1220
5450.63 1160
5451.33 1157
5452.02 1084
5452.72 1124
5453.42 1074
5454.11 1044
5454.81 1037
5455.51 1086
5456.20 1070
5456.90 1043
5457.60 1012
5458.30 1057
5458.99 1107
5459.69 1183
5460.39 1267
5461.09 1247
5461.78 1222
5462.48 1330
5463.18 1281
5463.88 1231
5464.57 1257
5465.27 1248
5465.97 1229
5466.67 1181
5467.36 1174
5468.06 1197
5468.76 1247
5469.46 1242
5470.16 1228
5470.85 1236
5471.55 1213
5472.25 1268
5472.95 1321
5473.65 1380
5474.35 1446
5475.04 1453
5475.74 1500
5476.44 1535
5477.14 1574
5477.84 1726
5478.54 1806
5479.23 1833
5479.93 1804
5480.63 1796
5481.33 1726
5482.03 1773
5482.73 1640
5483.43 1586
5484.13 1545
5484.83 1442
5485.52 1431
5486.22 1464
5486.92 1406
5487.62 1391
5488.32 1431
5489.02 1441
5489.72 1451
5490.42 1503
5491.12 1612
5491.82 1526
5492.52 1566
5493.22 1682
5493.92 1662
5494.62 1606
5495.31 1641
5496.01 1834
5496.71 2048
5497.41 2216
5498.11 2418
5498.81 2596
5499.51 2785
5500.21 2890
5500.91 2851
5501.61 2685
5502.31 2463
5503.01 2254
5503.71 1914
5504.41 1696
5505.11 1613
5505.81 1500
5506.51 1504
5507.22 1560
5507.92 1530
5508.62 1465
5509.32 1487
5510.02 1530
5510.72 1472
5511.42 1469
5512.12 1578
5512.82 1554
5513.52 1511
5514.22 1472
5514.92 1512
5515.62 1535
5516.32 1451
5517.03 1403
5517.73 1427
5518.43 1353
5519.13 1370
5519.83 1290
5520.53 1326
5521.23 1269
5521.93 1255
5522.63 1250
5523.34 1248
5524.04 1267
5524.74 1128
5525.44 1112
5526.14 1166
5526.84 1136
5527.55 1120
5528.25 1141
5528.95 1179
5529.65 1132
5530.35 1158
5531.05 1111
5531.76 1130
5532.46 1131
5533.16 1098
5533.86 1158
5534.56 1204
5535.27 1133
5535.97 1080
5536.67 1084
5537.37 1110
5538.08 1049
5538.78 1083
5539.48 1028
5540.18 1060
5540.89 1082
5541.59 1064
5542.29 1068
5542.99 1056
5543.70 1019
5544.40 1100
5545.10 1080
5545.80 1050
5546.51 1126
5547.21 1088
5547.91 1068
5548.62 1072
5549.32 1024
5550.02 1046
5550.73 1085
5551.43 1108
5552.13 990
5552.84 1025
5553.54 1064
5554.24 1044
5554.95 1015
5555.65 1008
5556.35 1041
5557.06 1037
5557.76 1022
5558.46 1018
5559.17 1018
5559.87 1075
5560.57 1044
5561.28 1121
5561.98 1146
5562.69 1034
5563.39 1031
5564.09 1062
5564.80 1055
5565.50 1037
5566.21 988
5566.91 1009
5567.61 1034
5568.32 1041
5569.02 1034
5569.73 1016
5570.43 1000
5571.14 1071
5571.84 1036
5572.54 1060
5573.25 956
5573.95 1087
5574.66 1122
5575.36 1088
5576.07 1103
5576.77 1041
5577.48 1034
5578.18 1034
5578.89 1029
5579.59 981
5580.30 992
5581.00 1014
5581.71 927
5582.41 950
5583.12 1044
5583.82 953
5584.53 967
5585.23 937
5585.94 979
5586.64 1019
5587.35 984
5588.06 1000
5588.76 1001
5589.47 994
5590.17 949
5590.88 889
5591.58 948
5592.29 942
5592.99 1057
5593.70 962
5594.41 909
5595.11 939
5595.82 937
5596.52 977
5597.23 933
5597.94 942
5598.64 953
5599.35 950
5600.06 945
5600.76 950
5601.47 961
5602.17 957
5602.88 977
5603.59 950
5604.29 944
5605.00 902
5605.71 933
5606.41 920
5607.12 872
5607.83 883
5608.53 889
5609.24 931
5609.95 902
5610.65 868
5611.36 906
5612.07 939
5612.78 943
5613.48 917
5614.19 921
5614.90 880
5615.60 877
5616.31 914
5617.02 988
5617.73 935
5618.43 877
5619.14 873
5619.85 904
5620.56 925
5621.26 905
5621.97 912
5622.68 873
5623.39 952
5624.09 943
5624.80 952
5625.51 1034
5626.22 916
5626.93 912
5627.63 893
5628.34 980
5629.05 985
5629.76 928
5630.47 968
5631.17 957
5631.88 978
5632.59 973
5633.30 936
5634.01 945
5634.72 930
5635.42 960
5636.13 1013
5636.84 1008
5637.55 1074
5638.26 1054
5638.97 1068
5639.68 1040
5640.39 980
5641.09 1011
5641.80 1023
5642.51 994
5643.22 996
5643.93 964
5644.64 991
5645.35 920
5646.06 970
5646.77 983
5647.48 951
5648.19 995
5648.89 1000
5649.60 935
5650.31 1031
5651.02 1039
5651.73 921
5652.44 993
5653.15 994
5653.86 977
5654.57 1050
5655.28 1069
5655.99 1133
5656.70 1134
5657.41 1100
5658.12 1085
5658.83 1008
5659.54 1075
5660.25 1114
5660.96 1056
5661.67 1065
5662.38 1035
5663.09 971
5663.80 950
5664.51 972
5665.22 1019
5665.93 1011
5666.64 975
5667.35 1028
5668.06 983
5668.77 1030
5669.48 1121
5670.19 1049
5670.91 1042
5671.62 1096
5672.33 1028
5673.04 1020
5673.75 1057
5674.46 1038
5675.17 1048
5675.88 1015
5676.59 911
5677.30 981
5678.01 993
5678.73 966
5679.44 960
5680.15 959
5680.86 1033
5681.57 949
5682.28 944
5682.99 970
5683.71 914
5684.42 959
5685.13 986
5685.84 964
5686.55 923
5687.26 928
5687.98 950
5688.69 960
5689.40 952
5690.11 991
5690.82 972
5691.54 1013
5692.25 1012
5692.96 955
5693.67 941
5694.38 921
5695.10 958
5695.81 963
5696.52 939
5697.23 961
5697.95 925
5698.66 921
5699.37 982
5700.08 986
5700.80 933
5701.51 949
5702.22 943
5702.93 988
5703.65 995
5704.36 955
5705.07 924
5705.78 927
5706.50 926
5707.21 988
5707.92 981
5708.64 872
5709.35 912
5710.06 978
5710.78 941
5711.49 923
5712.20 916
5712.92 917
5713.63 941
5714.34 898
5715.06 925
5715.77 910
5716.48 919
5717.20 907
5717.91 902
5718.62 856
5719.34 909
5720.05 933
5720.77 1004
5721.48 950
5722.19 927
5722.91 968
5723.62 1008
5724.33 942
5725.05 974
5725.76 965
5726.48 949
5727.19 978
5727.91 958
5728.62 1031
5729.33 1055
5730.05 1029
5730.76 953
5731.48 1023
5732.19 1078
5732.91 1101
5733.62 1087
5734.34 1128
5735.05 1248
5735.77 1304
5736.48 1374
5737.20 1540
5737.91 1665
5738.63 1796
5739.34 1849
5740.06 1773
5740.77 1760
5741.49 1755
5742.20 1650
5742.92 1568
5743.63 1461
5744.35 1286
5745.06 1225
5745.78 1215
5746.49 1168
5747.21 1174
5747.92 1158
5748.64 1126
5749.35 1129
5750.07 1081
5750.79 1095
5751.50 1088
5752.22 1023
5752.93 1094
5753.65 1100
5754.36 1085
5755.08 1109
5755.80 1068
5756.51 1058
5757.23 1126
5757.95 1160
5758.66 1108
5759.38 1118
5760.09 1153
5760.81 1236
5761.53 1276
5762.24 1305
5762.96 1350
5763.68 1409
5764.39 1426
5765.11 1504
5765.83 1520
5766.54 1483
5767.26 1417
5767.98 1473
5768.69 1407
5769.41 1293
5770.13 1249
5770.84 1253
5771.56 1367
5772.28 1332
5772.99 1280
5773.71 1310
5774.43 1306
5775.15 1322
5775.86 1362
5776.58 1388
5777.30 1363
5778.01 1409
5778.73 1456
5779.45 1434
5780.17 1453
5780.88 1425
5781.60 1333
5782.32 1422
5783.04 1458
5783.76 1423
5784.47 1382
5785.19 1408
5785.91 1401
5786.63 1463
5787.34 1528
5788.06 1573
5788.78 1529
5789.50 1533
5790.22 1557
5790.94 1564
5791.65 1609
5792.37 1676
5793.09 1736
5793.81 1785
5794.53 1902
5795.25 1917
5795.96 2128
5796.68 2320
5797.40 2593
5798.12 2938
5798.84 3592
5799.56 4161
5800.28 4904
5800.99 5482
5801.71 5615
5802.43 5696
5803.15 5220
5803.87 4486
5804.59 3806
5805.31 3115
5806.03 2908
5806.75 2559
5807.47 2360
5808.18 2281
5808.90 2137
5809.62 2110
5810.34 2075
5811.06 2023
5811.78 2005
5812.50 2086
5813.22 2142
5813.94 2169
5814.66 2203
5815.38 2186
5816.10 2154
5816.82 2112
5817.54 2204
5818.26 2109
5818.98 2016
5819.70 2029
5820.42 2075
5821.14 1995
5821.86 2034
5822.58 1799
5823.30 1770
5824.02 1697
5824.74 1670
5825.46 1637
5826.18 1555
5826.90 1542
5827.62 1481
5828.34 1486
5829.06 1391
5829.78 1534
5830.50 1437
5831.22 1454
5831.95 1405
5832.67 1405
5833.39 1404
5834.11 1409
5834.83 1364
5835.55 1366
5836.27 1360
5836.99 1325
5837.71 1405
5838.43 1446
5839.15 1423
5839.88 1382
5840.60 1337
5841.32 1283
5842.04 1374
5842.76 1327
5843.48 1246
5844.20 1202
5844.93 1192
5845.65 1241
5846.37 1233
5847.09 1268
5847.81 1215
5848.53 1193
5849.26 1235
5849.98 1153
5850.70 1164
5851.42 1217
5852.14 1273
5852.87 1284
5853.59 1276
5854.31 1290
5855.03 1235
5855.75 1202
5856.48 1192
5857.20 1173
5857.92 1220
5858.64 1139
5859.37 1229
5860.09 1224
5860.81 1188
5861.53 1110
5862.26 1159
5862.98 1127
5863.70 1145
5864.42 1153
5865.15 1144
5865.87 1176
5866.59 1198
5867.31 1144
5868.04 1142
5868.76 1134
5869.48 1122
5870.21 1139
5870.93 1216
5871.65 1136
5872.38 1132
5873.10 1193
5873.82 1202
5874.55 1163
5875.27 1190
5875.99 1250
5876.72 1188
5877.44 1209
5878.16 1149
5878.89 1139
5879.61 1146
5880.33 1140
5881.06 1163
5881.78 1134
5882.51 1183
5883.23 1196
5883.95 1206
5884.68 1198
5885.40 1182
5886.13 1191
5886.85 1188
5887.57 1181
5888.30 1142
5889.02 1173
5889.75 1205
5890.47 1189
5891.20 1156
5891.92 1147
5892.64 1141
5893.37 1134
5894.09 1087
5894.82 1142
5895.54 1090
5896.27 1101
5896.99 1127
5897.72 1135
5898.44 1119
5899.17 1143
5899.89 1118
5900.62 1131
5901.34 1080
5902.07 1165
5902.79 1140
5903.52 1166
5904.24 1153
5904.97 1106
5905.69 1127
5906.42 1180
5907.14 1111
5907.87 1132
5908.59 1123
5909.32 1119
5910.04 1134
5910.77 1124
5911.50 1156
5912.22 1180
5912.95 1196
5913.67 1177
5914.40 1225
5915.12 1235
5915.85 1201
5916.58 1208
5917.30 1189
5918.03 1191
5918.75 1157
5919.48 1302
5920.21 1293
5920.93 1211
5921.66 1199
5922.39 1170
5923.11 1188
5923.84 1194
5924.56 1207
5925.29 1218
5926.02 1228
5926.74 1286
5927.47 1337
5928.20 1267
5928.92 1324
5929.65 1297
5930.38 1316
5931.10 1301
5931.83 1318
5932.56 1380
5933.28 1399
5934.01 1523
5934.74 1514
5935.47 1532
5936.19 1582
5936.92 1545
5937.65 1597
5938.37 1448
5939.10 1480
5939.83 1510
5940.56 1552
5941.28 1572
5942.01 1451
5942.74 1491
5943.47 1578
5944.19 1640
5944.92 1605
5945.65 1637
5946.38 1636
5947.11 1594
5947.83 1642
5948.56 1722
5949.29 1841
5950.02 1885
5950.74 1924
5951.47 1899
5952.20 2009
5952.93 1921
5953.66 1990
5954.39 1960
5955.11 1901
5955.84 1878
5956.57 1964
5957.30 1927
5958.03 1892
5958.76 1940
5959.48 2050
5960.21 1936
5960.94 2018
5961.67 2041
5962.40 2077
5963.13 2255
5963.86 2352
5964.59 2555
5965.31 2614
5966.04 2695
5966.77 2820
5967.50 2728
5968.23 2653
5968.96 2624
5969.69 2473
5970.42 2382
5971.15 2316
5971.88 2206
5972.61 2241
5973.34 2156
5974.06 2199
5974.79 2232
5975.52 2139
5976.25 2285
5976.98 2329
5977.71 2300
5978.44 2437
5979.17 2496
5979.90 2597
5980.63 2655
5981.36 2584
5982.09 2651
5982.82 2700
5983.55 2733
5984.28 2715
5985.01 2709
5985.74 2695
5986.47 2584
5987.20 2609
5987.93 2556
5988.66 2522
5989.39 2537
5990.12 2533
5990.85 2528
5991.58 2601
5992.32 2702
5993.05 2673
5993.78 2778
5994.51 2854
5995.24 2863
5995.97 2964
5996.70 2910
5997.43 2883
5998.16 2921
5998.89 2885
5999.62 2925
6000.35 2784
6001.09 2785
6001.82 2700
6002.55 2652
6003.28 2794
6004.01 2746
6004.74 2766
6005.47 2911
6006.20 3157
6006.94 3389
6007.67 3803
6008.40 4395
6009.13 5025
6009.86 5637
6010.59 6290
6011.33 6959
6012.06 7269
6012.79 7450
6013.52 7468
6014.25 7026
6014.98 6576
6015.72 5968
6016.45 5273
6017.18 4540
6017.91 3968
6018.64 3460
6019.38 3148
6020.11 2778
6020.84 2609
6021.57 2512
6022.31 2268
6023.04 2273
6023.77 2167
6024.50 2213
6025.24 2083
6025.97 2081
6026.70 2102
6027.43 2049
6028.17 2009
6028.90 2000
6029.63 2073
6030.37 1977
6031.10 1959
6031.83 1873
6032.56 1911
6033.30 1947
6034.03 1831
6034.76 1883
6035.50 1770
6036.23 1851
6036.96 1885
6037.70 1901
6038.43 1877
6039.16 1918
6039.90 1993
6040.63 2011
6041.36 2056
6042.10 2189
6042.83 2069
6043.56 2065
6044.30 2097
6045.03 2183
6045.77 2205
6046.50 2198
6047.23 2233
6047.97 2272
6048.70 2425
6049.44 2523
6050.17 2576
6050.90 2650
6051.64 2702
6052.37 2701
6053.11 2644
6053.84 2487
6054.57 2436
6055.31 2415
6056.04 2289
6056.78 2176
6057.51 2171
6058.25 2169
6058.98 2137
6059.72 2079
6060.45 2225
6061.19 2158
6061.92 2127
6062.66 2055
6063.39 2039
6064.13 2038
6064.86 1972
6065.60 2005
6066.33 2006
6067.07 1964
6067.80 1911
6068.54 1920
6069.27 1899
6070.01 1883
6070.74 1815
6071.48 1825
6072.21 1808
6072.95 1801
6073.68 1796
6074.42 1826
6075.15 1756
6075.89 1767
6076.63 1723
6077.36 1639
6078.10 1708
6078.83 1723
6079.57 1707
6080.30 1639
6081.04 1638
6081.78 1677
6082.51 1632
6083.25 1713
6083.98 1643
6084.72 1646
6085.46 1654
6086.19 1659
6086.93 1616
6087.67 1665
6088.40 1645
6089.14 1666
6089.88 1651
6090.61 1566
6091.35 1566
6092.09 1574
6092.82 1582
6093.56 1603
6094.30 1616
6095.03 1574
6095.77 1526
6096.51 1573
6097.24 1530
6097.98 1510
6098.72 1517
6099.45 1542
6100.19 1491
6100.93 1506
6101.67 1480
6102.40 1506
6103.14 1522
6103.88 1477
6104.61 1443
6105.35 1497
6106.09 1497
6106.83 1487
6107.56 1497
6108.30 1535
6109.04 1559
6109.78 1606
6110.51 1657
6111.25 1635
6111.99 1595
6112.73 1635
6113.47 1580
6114.20 1501
6114.94 1532
6115.68 1542
6116.42 1546
6117.16 1584
6117.89 1600
6118.63 1621
6119.37 1629
6120.11 1666
6120.85 1753
6121.59 1605
6122.32 1635
6123.06 1589
6123.80 1707
6124.54 1677
6125.28 1659
6126.02 1715
6126.76 1683
6127.49 1588
6128.23 1627
6128.97 1553
6129.71 1614
6130.45 1730
6131.19 1696
6131.93 1654
6132.67 1648
6133.41 1668
6134.15 1643
6134.88 1642
6135.62 1666
6136.36 1685
6137.10 1723
6137.84 1664
6138.58 1709
6139.32 1708
6140.06 1693
6140.80 1679
6141.54 1593
6142.28 1710
6143.02 1660
6143.76 1670
6144.50 1661
6145.24 1622
6145.98 1663
6146.72 1664
6147.46 1803
6148.20 1852
6148.94 1777
6149.68 1816
6150.42 1858
6151.16 1813
6151.90 1839
6152.64 1862
6153.38 1854
6154.12 1884
6154.86 1847
6155.60 1804
6156.34 1912
6157.08 1932
6157.82 1909
6158.56 1997
6159.30 1988
6160.04 2003
6160.78 2044
6161.52 2190
6162.27 2312
6163.01 2406
6163.75 2483
6164.49 2592
6165.23 2658
6165.97 2738
6166.71 2838
6167.45 2816
6168.19 2835
6168.94 2708
6169.68 2616
6170.42 2649
6171.16 2558
6171.90 2515
6172.64 2472
6173.38 2459
6174.13 2387
6174.87 2414
6175.61 2375
6176.35 2426
6177.09 2369
6177.83 2459
6178.58 2585
6179.32 2520
6180.06 2554
6180.80 2602
6181.54 2621
6182.28 2653
6183.03 2724
6183.77 2719
6184.51 2692
6185.25 2625
6186.00 2680
6186.74 2661
6187.48 2714
6188.22 2829
6188.97 2911
6189.71 3057
6190.45 3132
6191.19 3178
6191.94 3202
6192.68 3290
6193.42 3241
6194.16 3327
6194.91 3225
6195.65 3241
6196.39 3189
6197.13 3216
6197.88 3266
6198.62 3384
6199.36 3438
6200.11 3419
6200.85 3521
6201.59 3757
6202.34 4298
6203.08 5047
6203.82 6036
6204.57 7268
6205.31 8531
6206.05 10446
6206.80 12204
6207.54 13658
6208.28 14039
6209.03 14131
6209.77 13401
6210.52 12425
6211.26 11014
6212.00 9358
6212.75 7684
6213.49 6460
6214.23 5545
6214.98 4615
6215.72 3959
6216.47 3502
6217.21 3182
6217.95 2894
6218.70 2849
6219.44 2672
6220.19 2672
6220.93 2754
6221.68 2787
6222.42 2725
6223.17 2742
6223.91 2731
6224.65 2719
6225.40 2594
6226.14 2509
6226.89 2424
6227.63 2239
6228.38 2077
6229.12 1950
6229.87 1921
6230.61 1901
6231.36 1871
6232.10 1829
6232.85 1760
6233.59 1883
6234.34 1926
6235.08 1952
6235.83 1976
6236.57 1922
6237.32 2024
6238.06 2050
6238.81 2062
6239.56 2111
6240.30 2106
6241.05 2225
6241.79 2357
6242.54 2345
6243.28 2465
6244.03 2555
6244.77 2474
6245.52 2656
6246.27 2754
6247.01 2825
6247.76 2713
6248.50 2685
6249.25 2568
6250.00 2413
6250.74 2423
6251.49 2408
6252.23 2337
6252.98 2338
6253.73 2285
6254.47 2257
6255.22 2249
6255.97 2256
6256.71 2214
6257.46 2257
6258.21 2292
6258.95 2297
6259.70 2297
6260.45 2427
6261.19 2471
6261.94 2586
6262.69 2640
6263.43 2645
6264.18 2574
6264.93 2543
6265.67 2478
6266.42 2273
6267.17 2190
6267.92 2147
6268.66 2105
6269.41 2138
6270.16 2227
6270.90 2213
6271.65 2186
6272.40 2123
6273.15 2247
6273.89 2298
6274.64 2239
6275.39 2316
6276.14 2263
6276.89 2206
6277.63 2137
6278.38 2191
6279.13 2172
6279.88 2101
6280.62 2051
6281.37 2028
6282.12 2083
6282.87 2022
6283.62 1983
6284.36 1876
6285.11 1895
6285.86 1926
6286.61 1924
6287.36 1903
6288.11 1979
6288.85 1911
6289.60 1885
6290.35 1857
6291.10 1872
6291.85 1863
6292.60 1869
6293.35 1829
6294.09 1841
6294.84 1829
6295.59 1811
6296.34 1705
6297.09 1742
6297.84 1799
6298.59 1764
6299.34 1815
6300.09 1825
6300.83 1886
6301.58 1918
6302.33 2042
6303.08 2153
6303.83 2035
6304.58 1981
6305.33 2024
6306.08 1874
6306.83 1805
6307.58 1705
6308.33 1724
6309.08 1727
6309.83 1779
6310.58 1705
6311.33 1738
6312.08 1861
6312.83 1872
6313.58 1828
6314.33 1853
6315.08 1927
6315.83 1983
6316.58 1956
6317.33 1992
6318.08 1980
6318.83 1912
6319.58 1832
6320.33 1743
6321.08 1688
6321.83 1695
6322.58 1684
6323.33 1654
6324.08 1522
6324.83 1488
6325.58 1480
6326.33 1463
6327.08 1435
6327.83 1472
6328.58 1503
6329.33 1458
6330.08 1445
6330.84 1460
6331.59 1430
6332.34 1479
6333.09 1487
6333.84 1513
6334.59 1541
6335.34 1503
6336.09 1470
6336.84 1460
6337.60 1458
6338.35 1439
6339.10 1491
6339.85 1539
6340.60 1577
6341.35 1602
6342.10 1515
6342.86 1468
6343.61 1561
6344.36 1470
6345.11 1485
6345.86 1516
6346.61 1552
6347.37 1558
6348.12 1561
6348.87 1636
6349.62 1655
6350.37 1699
6351.13 1684
6351.88 1754
6352.63 1772
6353.38 1736
6354.14 1732
6354.89 1667
6355.64 1640
6356.39 1676
6357.14 1654
6357.90 1701
6358.65 1606
6359.40 1529
6360.16 1534
6360.91 1640
6361.66 1538
6362.41 1490
6363.17 1553
6363.92 1503
6364.67 1524
6365.42 1602
6366.18 1563
6366.93 1596
6367.68 1537
6368.44 1544
6369.19 1558
6369.94 1490
6370.70 1461
6371.45 1570
6372.20 1494
6372.96 1427
6373.71 1389
6374.46 1456
6375.22 1518
6375.97 1498
6376.72 1460
6377.48 1546
6378.23 1521
6378.99 1508
6379.74 1480
6380.49 1511
6381.25 1496
6382.00 1503
6382.75 1507
6383.51 1422
6384.26 1467
6385.02 1443
6385.77 1479
6386.53 1377
6387.28 1294
6388.03 1316
6388.79 1365
6389.54 1360
6390.30 1323
6391.05 1364
6391.81 1338
6392.56 1364
6393.31 1385
6394.07 1374
6394.82 1349
6395.58 1370
6396.33 1323
6397.09 1453
6397.84 1372
6398.60 1299
6399.35 1281
6400.11 1331
6400.86 1318
6401.62 1234
6402.37 1367
6403.13 1369
6403.88 1333
6404.64 1335
6405.39 1394
6406.15 1345
6406.90 1455
6407.66 1443
6408.42 1516
6409.17 1462
6409.93 1402
6410.68 1372
6411.44 1379
6412.19 1396
6412.95 1421
6413.71 1403
6414.46 1400
6415.22 1369
6415.97 1377
6416.73 1328
6417.48 1393
6418.24 1376
6419.00 1426
6419.75 1411
6420.51 1393
6421.27 1375
6422.02 1409
6422.78 1453
6423.53 1414
6424.29 1357
6425.05 1377
6425.80 1352
6426.56 1388
6427.32 1363
6428.07 1336
6428.83 1357
6429.59 1422
6430.34 1370
6431.10 1386
6431.86 1419
6432.61 1447
6433.37 1418
6434.13 1401
6434.89 1391
6435.64 1539
6436.40 1510
6437.16 1468
6437.91 1420
6438.67 1426
6439.43 1418
6440.19 1465
6440.94 1521
6441.70 1453
6442.46 1446
6443.22 1424
6443.97 1409
6444.73 1417
6445.49 1391
6446.25 1423
6447.00 1454
6447.76 1429
6448.52 1416
6449.28 1445
6450.04 1407
6450.79 1450
6451.55 1416
6452.31 1439
6453.07 1424
6453.83 1445
6454.58 1418
6455.34 1446
6456.10 1435
6456.86 1478
6457.62 1515
6458.38 1538
6459.13 1459
6459.89 1495
6460.65 1511
6461.41 1532
6462.17 1582
6462.93 1555
6463.69 1580
6464.44 1646
6465.20 1570
6465.96 1623
6466.72 1627
6467.48 1641
6468.24 1680
6469.00 1693
6469.76 1751
6470.52 1707
6471.28 1679
6472.03 1736
6472.79 1779
6473.55 1747
6474.31 1786
6475.07 1780
6475.83 1731
6476.59 1753
6477.35 1794
6478.11 1765
6478.87 1743
6479.63 1836
6480.39 1821
6481.15 1917
6481.91 1898
6482.67 1950
6483.43 1924
6484.19 1986
6484.95 1977
6485.71 2045
6486.47 2130
6487.23 2142
6487.99 2132
6488.75 2156
6489.51 2190
6490.27 2162
6491.03 2273
6491.79 2362
6492.55 2373
6493.31 2389
6494.07 2431
6494.83 2455
6495.59 2442
6496.35 2518
6497.11 2452
6497.87 2502
6498.64 2451
6499.40 2443
6500.16 2441
6500.92 2413
6501.68 2506
6502.44 2514
6503.20 2547
6503.96 2678
6504.72 2745
6505.48 2773
6506.25 2877
6507.01 2990
6507.77 3133
6508.53 3309
6509.29 3562
6510.05 3793
6510.81 3870
6511.57 3848
6512.34 3770
6513.10 3822
6513.86 3681
6514.62 3579
6515.38 3490
6516.15 3374
6516.91 3402
6517.67 3337
6518.43 3305
6519.19 3396
6519.95 3447
6520.72 3463
6521.48 3622
6522.24 3908
6523.00 4147
6523.77 4524
6524.53 4914
6525.29 5278
6526.05 5597
6526.81 5690
6527.58 5697
6528.34 5597
6529.10 5503
6529.86 5458
6530.63 5395
6531.39 5529
6532.15 5967
6532.92 6810
6533.68 7742
6534.44 8441
6535.20 8861
6535.97 9061
6536.73 8697
6537.49 8101
6538.26 7303
6539.02 6295
6539.78 5454
6540.55 4672
6541.31 4158
6542.07 3773
6542.84 3248
6543.60 3029
6544.36 2789
6545.13 2663
6545.89 2660
6546.65 2597
6547.42 2513
6548.18 2531
6548.94 2458
6549.71 2473
6550.47 2520
6551.24 2464
6552.00 2477
6552.76 2407
6553.53 2396
6554.29 2412
6555.06 2349
6555.82 2388
6556.58 2396
6557.35 2356
6558.11 2436
6558.88 2571
6559.64 2531
6560.41 2588
6561.17 2662
6561.93 2836
6562.70 2899
6563.46 2773
6564.23 2862
6564.99 2923
6565.76 2888
6566.52 2848
6567.29 2824
6568.05 2854
6568.82 2915
6569.58 3000
6570.35 2940
6571.11 3043
6571.88 3158
6572.64 3201
6573.41 3202
6574.17 3290
6574.94 3270
6575.70 3198
6576.47 3155
6577.23 3100
6578.00 3096
6578.76 3114
6579.53 2964
6580.29 2998
6581.06 2984
6581.83 2927
6582.59 2921
6583.36 2781
6584.12 2867
6584.89 2883
6585.65 2882
6586.42 2921
6587.19 3068
6587.95 3222
6588.72 3492
6589.48 3636
6590.25 3854
6591.02 4273
6591.78 4732
6592.55 4938
6593.32 5121
6594.08 5121
6594.85 5223
6595.61 4918
6596.38 4663
6597.15 4403
6597.91 3918
6598.68 3665
6599.45 3430
6600.21 3132
6600.98 3086
6601.75 2915
6602.51 2743
6603.28 2678
6604.05 2732
6604.82 2655
6605.58 2679
6606.35 2765
6607.12 2832
6607.88 2893
6608.65 2920
6609.42 2947
6610.19 2934
6610.95 2945
6611.72 2863
6612.49 2766
6613.25 2589
6614.02 2630
6614.79 2513
6615.56 2485
6616.32 2451
6617.09 2469
6617.86 2467
6618.63 2366
6619.40 2403
6620.16 2353
6620.93 2364
6621.70 2311
6622.47 2311
6623.24 2309
6624.00 2312
6624.77 2248
6625.54 2254
6626.31 2364
6627.08 2316
6627.84 2412
6628.61 2611
6629.38 2802
6630.15 2934
6630.92 3124
6631.69 3469
6632.46 3687
6633.22 3737
6633.99 3891
6634.76 3923
6635.53 3566
6636.30 3403
6637.07 3183
6637.84 3015
6638.61 2745
6639.37 2601
6640.14 2467
6640.91 2343
6641.68 2259
6642.45 2170
6643.22 2104
6643.99 2123
6644.76 2064
6645.53 2122
6646.30 2106
6647.07 2181
6647.84 2119
6648.61 2144
6649.37 2098
6650.14 2218
6650.91 2106
6651.68 2186
6652.45 2078
6653.22 2046
6653.99 2077
6654.76 2094
6655.53 2177
6656.30 2098
6657.07 2013
6657.84 1962
6658.61 1976
6659.38 1960
6660.15 1995
6660.92 1982
6661.69 1845
6662.46 1839
6663.23 1906
6664.00 1918
6664.77 1920
6665.55 1885
6666.32 1955
6667.09 2001
6667.86 2057
6668.63 2053
6669.40 2108
6670.17 2123
6670.94 2120
6671.71 2173
6672.48 2124
6673.25 2141
6674.02 2134
6674.79 2069
6675.57 2127
6676.34 2074
6677.11 2045
6677.88 2035
6678.65 2002
6679.42 2048
6680.19 2094
6680.96 2152
6681.74 2283
6682.51 2394
6683.28 2557
6684.05 2598
6684.82 2723
6685.59 2674
6686.37 2611
6687.14 2587
6687.91 2419
6688.68 2247
6689.45 2143
6690.22 2039
6691.00 1957
6691.77 1910
6692.54 1879
6693.31 1822
6694.08 1805
6694.86 1800
6695.63 1781
6696.40 1740
6697.17 1706
6697.95 1788
6698.72 1747
6699.49 1795
6700.26 1813
6701.04 1897
6701.81 1767
6702.58 1721
6703.35 1761
6704.13 1803
6704.90 1710
6705.67 1812
6706.44 1728
6707.22 1686
6707.99 1831
6708.76 1746
6709.54 1725
6710.31 1728
6711.08 1705
6711.86 1708
6712.63 1667
6713.40 1682
6714.17 1736
6714.95 1666
6715.72 1631
6716.50 1578
6717.27 1635
6718.04 1571
6718.82 1622
6719.59 1638
6720.36 1601
6721.14 1566
6721.91 1574
6722.68 1648
6723.46 1627
6724.23 1613
6725.01 1607
6725.78 1567
6726.55 1602
6727.33 1569
6728.10 1638
6728.88 1589
6729.65 1619
6730.42 1663
6731.20 1692
6731.97 1668
6732.75 1659
6733.52 1633
6734.30 1690
6735.07 1705
6735.84 1661
6736.62 1716
6737.39 1612
6738.17 1613
6738.94 1688
6739.72 1606
6740.49 1638
6741.27 1612
6742.04 1629
6742.82 1626
6743.59 1662
6744.37 1639
6745.14 1661
6745.92 1765
6746.69 1828
6747.47 1809
6748.24 1861
6749.02 1861
6749.79 2019
6750.57 2041
6751.34 2099
6752.12 2127
6752.90 2072
6753.67 2019
6754.45 1940
6755.22 1844
6756.00 1692
6756.77 1584
6757.55 1581
6758.33 1639
6759.10 1587
6759.88 1521
6760.65 1556
6761.43 1586
6762.20 1545
6762.98 1534
6763.76 1489
6764.53 1572
6765.31 1511
6766.09 1554
6766.86 1557
6767.64 1503
6768.41 1451
6769.19 1488
6769.97 1563
6770.74 1517
6771.52 1487
6772.30 1565
6773.07 1490
6773.85 1433
6774.63 1484
6775.40 1513
6776.18 1527
6776.96 1500
6777.74 1490
6778.51 1476
6779.29 1443
6780.07 1474
6780.84 1436
6781.62 1458
6782.40 1459
6783.17 1466
6783.95 1480
6784.73 1427
6785.51 1416
6786.28 1421
6787.06 1401
6787.84 1474
6788.62 1444
6789.39 1428
6790.17 1473
6790.95 1409
6791.73 1368
6792.51 1328
6793.28 1355
6794.06 1423
6794.84 1401
6795.62 1392
6796.39 1430
6797.17 1456
6797.95 1536
6798.73 1573
6799.51 1505
6800.29 1563
6801.06 1671
6801.84 1674
6802.62 1609
6803.40 1579
6804.18 1602
6804.96 1508
6805.73 1501
6806.51 1431
6807.29 1417
6808.07 1436
6808.85 1404
6809.63 1422
6810.41 1392
6811.18 1321
6811.96 1352
6812.74 1387
6813.52 1421
6814.30 1464
6815.08 1435
6815.86 1444
6816.64 1450
6817.42 1461
6818.20 1429
6818.98 1491
6819.76 1460
6820.53 1442
6821.31 1464
6822.09 1445
6822.87 1476
6823.65 1512
6824.43 1477
6825.21 1429
6825.99 1489
6826.77 1533
6827.55 1484
6828.33 1473
6829.11 1481
6829.89 1393
6830.67 1461
6831.45 1513
6832.23 1476
6833.01 1484
6833.79 1445
6834.57 1500
6835.35 1425
6836.13 1475
6836.91 1484
6837.69 1481
6838.47 1508
6839.25 1489
6840.03 1480
6840.81 1451
6841.59 1471
6842.37 1420
6843.16 1515
6843.94 1562
6844.72 1599
6845.50 1683
6846.28 1845
6847.06 1997
6847.84 2144
6848.62 2350
6849.40 2459
6850.18 2522
6850.96 2595
6851.75 2543
6852.53 2380
6853.31 2266
6854.09 2269
6854.87 2261
6855.65 2335
6856.43 2384
6857.22 2457
6858.00 2442
6858.78 2340
6859.56 2275
6860.34 2188
6861.12 1994
6861.90 1825
6862.69 1745
6863.47 1837
6864.25 1701
6865.03 1637
6865.81 1676
6866.60 1701
6867.38 1608
6868.16 1587
6868.94 1636
6869.72 1569
6870.51 1653
6871.29 1591
6872.07 1585
6872.85 1549
6873.64 1595
6874.42 1617
6875.20 1679
6875.98 1667
6876.77 1631
6877.55 1613
6878.33 1607
6879.11 1612
6879.90 1585
6880.68 1591
6881.46 1568
6882.25 1600
6883.03 1653
6883.81 1733
6884.59 1810
6885.38 1886
6886.16 1923
6886.94 1940
6887.73 1934
6888.51 1894
6889.29 1853
6890.08 1768
6890.86 1765
6891.64 1777
6892.43 1652
6893.21 1637
6893.99 1565
6894.78 1632
6895.56 1634
6896.35 1582
6897.13 1532
6897.91 1612
6898.70 1679
6899.48 1724
6900.26 1721
6901.05 1676
6901.83 1690
6902.62 1723
6903.40 1655
6904.18 1607
6904.97 1577
6905.75 1666
6906.54 1627
6907.32 1633
6908.11 1589
6908.89 1600
6909.67 1649
6910.46 1608
6911.24 1559
6912.03 1494
6912.81 1550
6913.60 1552
6914.38 1549
6915.17 1625
6915.95 1612
6916.74 1620
6917.52 1619
6918.31 1613
6919.09 1623
6919.88 1691
6920.66 1630
6921.45 1642
6922.23 1644
6923.02 1669
6923.80 1698
6924.59 1669
6925.37 1704
6926.16 1734
6926.94 1748
6927.73 1752
6928.51 1780
6929.30 1742
6930.09 1690
6930.87 1702
6931.66 1737
6932.44 1807
6933.23 1831
6934.01 1799
6934.80 1743
6935.59 1817
6936.37 1867
6937.16 1948
6937.94 1986
6938.73 1965
6939.52 2072
6940.30 2073
6941.09 2205
6941.88 2219
6942.66 2279
6943.45 2285
6944.23 2299
6945.02 2304
6945.81 2341
6946.59 2459
6947.38 2483
6948.17 2487
6948.95 2346
6949.74 2427
6950.53 2433
6951.31 2331
6952.10 2302
6952.89 2240
6953.67 2318
6954.46 2385
6955.25 2464
6956.04 2488
6956.82 2389
6957.61 2488
6958.40 2434
6959.18 2497
6959.97 2534
6960.76 2452
6961.55 2404
6962.33 2511
6963.12 2506
6963.91 2517
6964.70 2502
6965.48 2634
6966.27 2675
6967.06 2717
6967.85 2753
6968.63 2808
6969.42 2882
6970.21 2891
6971.00 2883
6971.79 2939
6972.57 2921
6973.36 3066
6974.15 3161
6974.94 3294
6975.73 3551
6976.52 3733
6977.30 3855
6978.09 4035
6978.88 4191
6979.67 4425
6980.46 4859
6981.25 5561
6982.03 6169
6982.82 6886
6983.61 7464
6984.40 7936
6985.19 8020
6985.98 7664
6986.77 7212
6987.55 6624
6988.34 5910
6989.13 5062
6989.92 4540
6990.71 4188
6991.50 3842
6992.29 3644
6993.08 3684
6993.87 3929
6994.66 4234
6995.45 4799
6996.24 5490
6997.02 6257
6997.81 6796
6998.60 7186
6999.39 7102
7000.18 6866
7000.97 6226
7001.76 5641
7002.55 4877
7003.34 4345
7004.13 3864
7004.92 3314
7005.71 2921
7006.50 2702
7007.29 2489
7008.08 2482
7008.87 2320
7009.66 2328
7010.45 2347
7011.24 2420
7012.03 2362
7012.82 2324
7013.61 2352
7014.40 2453
7015.19 2381
7015.98 2265
7016.77 2287
7017.56 2227
7018.35 2164
7019.15 2205
7019.94 2183
7020.73 2242
7021.52 2326
7022.31 2327
7023.10 2411
7023.89 2362
7024.68 2367
7025.47 2292
7026.26 2240
7027.05 2201
7027.85 2185
7028.64 2159
7029.43 2105
7030.22 2077
7031.01 2079
7031.80 2020
7032.59 2079
7033.38 2147
7034.18 2218
7034.97 2213
7035.76 2325
7036.55 2274
7037.34 2395
7038.13 2438
7038.93 2397
7039.72 2321
7040.51 2392
7041.30 2313
7042.09 2189
7042.89 2273
7043.68 2327
7044.47 2291
7045.26 2325
7046.05 2485
7046.85 2628
7047.64 2781
7048.43 2939
7049.22 2968
7050.01 2989
7050.81 2947
7051.60 2732
7052.39 2549
7053.18 2388
7053.98 2271
7054.77 2169
7055.56 2045
7056.36 2018
7057.15 2049
7057.94 2077
7058.73 1992
7059.53 2070
7060.32 2043
7061.11 2109
7061.91 2072
7062.70 2000
7063.49 1926
7064.29 1958
7065.08 1938
7065.87 1953
7066.66 1867
7067.46 1875
7068.25 1916
7069.04 1862
7069.84 1886
7070.63 1861
7071.43 1836
7072.22 1761
7073.01 1766
7073.81 1789
7074.60 1716
7075.39 1739
7076.19 1739
7076.98 1720
7077.78 1728
7078.57 1677
7079.36 1667
7080.16 1633
7080.95 1607
7081.75 1625
7082.54 1645
7083.33 1595
7084.13 1634
7084.92 1616
7085.72 1547
7086.51 1569
7087.31 1561
7088.10 1636
7088.90 1594
7089.69 1549
7090.48 1622
7091.28 1646
7092.07 1561
7092.87 1564
7093.66 1592
7094.46 1566
7095.25 1503
7096.05 1486
7096.84 1509
7097.64 1470
7098.43 1437
7099.23 1440
7100.02 1440
7100.82 1451
7101.61 1473
7102.41 1451
7103.20 1447
7104.00 1385
7104.80 1382
7105.59 1376
7106.39 1345
7107.18 1381
7107.98 1338
7108.77 1285
7109.57 1277
7110.36 1320
7111.16 1384
7111.96 1354
7112.75 1284
7113.55 1251
7114.34 1250
7115.14 1273
7115.94 1290
7116.73 1299
7117.53 1328
7118.32 1293
7119.12 1321
7119.92 1247
7120.71 1286
7121.51 1227
7122.31 1247
7123.10 1208
7123.90 1207
7124.70 1223
7125.49 1271
7126.29 1264
7127.09 1308
7127.88 1260
7128.68 1250
7129.48 1295
7130.27 1299
7131.07 1311
7131.87 1219
7132.66 1221
7133.46 1171
7134.26 1206
7135.06 1189
7135.85 1172
7136.65 1166
7137.45 1135
7138.24 1170
7139.04 1161
7139.84 1163
7140.64 1196
7141.43 1164
7142.23 1273
7143.03 1242
7143.83 1221
7144.62 1240
7145.42 1185
7146.22 1156
7147.02 1127
7147.82 1197
7148.61 1153
7149.41 1147
7150.21 1168
7151.01 1114
7151.81 1118
7152.60 1145
7153.40 1129
7154.20 1142
7155.00 1130
7155.80 1168
7156.59 1143
7157.39 1131
7158.19 1141
7158.99 1060
7159.79 1078
7160.59 1119
7161.39 1097
7162.18 1101
7162.98 1070
7163.78 1027
7164.58 1031
7165.38 1062
7166.18 1091
7166.98 1095
7167.78 1064
7168.57 1119
7169.37 1128
7170.17 1092
7170.97 1066
7171.77 1067
7172.57 1006
7173.37 1070
7174.17 1057
7174.97 1003
7175.77 1046
7176.57 1076
7177.37 1136
7178.17 1115
7178.97 1080
7179.77 1126
7180.56 1189
7181.36 1188
7182.16 1178
7182.96 1173
7183.76 1150
7184.56 1107
7185.36 1206
7186.16 1103
7186.96 1055
7187.76 1002
7188.56 1016
7189.36 1031
7190.16 1062
7190.96 1023
7191.76 1076
7192.57 1012
7193.37 1001
7194.17 1026
7194.97 1019
7195.77 998
7196.57 943
7197.37 975
7198.17 1021
7198.97 1052
7199.77 1016
7200.57 1013
7201.37 994
7202.17 1009
7202.97 1008
7203.77 1041
7204.58 944
7205.38 1004
7206.18 992
7206.98 948
7207.78 1015
7208.58 998
7209.38 1008
7210.18 1031
7210.99 984
7211.79 986
7212.59 995
7213.39 1039
7214.19 1064
7214.99 1049
7215.79 1040
7216.60 1051
7217.40 1010
7218.20 1018
7219.00 1056
7219.80 1086
7220.60 1052
7221.41 1054
7222.21 1032
7223.01 1041
7223.81 1048
7224.62 1036
7225.42 1032
7226.22 1068
7227.02 1033
7227.82 1037
7228.63 1076
7229.43 1020
7230.23 1031
7231.03 1036
7231.84 1016
7232.64 1008
7233.44 1051
7234.24 1021
7235.05 1058
7235.85 1042
7236.65 1075
7237.45 1164
7238.26 1167
7239.06 1146
7239.86 1200
7240.67 1184
7241.47 1187
7242.27 1137
7243.08 1125
7243.88 1175
7244.68 1186
7245.49 1165
7246.29 1121
7247.09 1139
7247.90 1120
7248.70 1145
7249.50 1142
7250.31 1238
7251.11 1133
7251.91 1141
7252.72 1167
7253.52 1191
7254.32 1200
7255.13 1181
7255.93 1155
7256.74 1200
7257.54 1278
7258.34 1337
7259.15 1344
7259.95 1362
7260.76 1403
7261.56 1345
7262.36 1341
7263.17 1327
7263.97 1351
7264.78 1325
7265.58 1275
7266.39 1355
7267.19 1349
7268.00 1373
7268.80 1364
7269.60 1293
7270.41 1334
7271.21 1385
7272.02 1412
7272.82 1389
7273.63 1418
7274.43 1489
7275.24 1392
7276.04 1490
7276.85 1553
7277.65 1566
7278.46 1647
7279.26 1905
7280.07 2077
7280.87 2338
7281.68 2526
7282.48 2759
7283.29 2914
7284.09 2799
7284.90 2659
7285.71 2565
7286.51 2366
7287.32 2116
7288.12 2006
7288.93 1810
7289.73 1679
7290.54 1593
7291.35 1526
7292.15 1525
7292.96 1456
7293.76 1386
7294.57 1411
7295.38 1403
7296.18 1415
7296.99 1368
7297.79 1428
7298.60 1388
7299.41 1444
7300.21 1387
7301.02 1391
7301.82 1355
7302.63 1381
7303.44 1426
7304.24 1449
7305.05 1475
7305.86 1569
7306.66 1672
7307.47 1812
7308.28 1781
7309.08 1831
7309.89 1879
7310.70 1904
7311.50 1814
7312.31 1800
7313.12 1786
7313.93 1750
7314.73 1778
7315.54 1794
7316.35 1956
7317.15 2131
7317.96 2244
7318.77 2253
7319.58 2239
7320.38 2214
7321.19 2231
7322.00 2128
7322.81 1995
7323.61 1858
7324.42 1797
7325.23 1752
7326.04 1631
7326.84 1598
7327.65 1562
7328.46 1507
7329.27 1546
7330.08 1609
7330.88 1733
7331.69 1794
7332.50 1946
7333.31 1983
7334.12 1935
7334.92 1989
7335.73 1904
7336.54 1860
7337.35 1834
7338.16 1673
7338.97 1611
7339.78 1495
7340.58 1449
7341.39 1439
7342.20 1435
7343.01 1443
7343.82 1467
7344.63 1479
7345.44 1494
7346.24 1473
7347.05 1462
7347.86 1375
7348.67 1475
7349.48 1429
7350.29 1424
7351.10 1404
7351.91 1435
7352.72 1377
7353.53 1394
7354.34 1427
7355.14 1435
7355.95 1424
7356.76 1388
7357.57 1393
7358.38 1481
7359.19 1487
7360.00 1493
7360.81 1527
7361.62 1531
7362.43 1514
7363.24 1554
7364.05 1554
7364.86 1522
7365.67 1531
7366.48 1482
7367.29 1470
7368.10 1500
7368.91 1565
7369.72 1552
7370.53 1571
7371.34 1555
7372.15 1549
7372.96 1621
7373.77 1615
7374.58 1609
7375.39 1715
7376.20 1817
7377.01 2009
7377.82 2086
7378.63 2231
7379.44 2348
7380.26 2367
7381.07 2367
7381.88 2233
7382.69 2091
7383.50 1951
7384.31 1793
7385.12 1733
7385.93 1635
7386.74 1545
7387.55 1492
7388.36 1444
7389.18 1395
7389.99 1403
7390.80 1381
7391.61 1426
7392.42 1430
7393.23 1399
7394.04 1378
7394.86 1426
7395.67 1467
7396.48 1688
7397.29 1784
7398.10 1949
7398.91 1989
7399.73 2087
7400.54 2069
7401.35 2006
7402.16 1921
7402.97 1787
7403.79 1796
7404.60 1691
7405.41 1572
7406.22 1542
7407.03 1498
7407.85 1479
7408.66 1410
7409.47 1393
7410.28 1400
7411.10 1397
7411.91 1283
7412.72 1277
7413.53 1291
7414.35 1218
7415.16 1209
7415.97 1217
7416.78 1185
7417.60 1124
7418.41 1127
7419.22 1189
7420.03 1145
7420.85 1180
7421.66 1118
7422.47 1082
7423.29 1111
7424.10 1105
7424.91 1110
7425.73 1084
7426.54 1072
7427.35 1060
7428.17 1061
7428.98 1060
7429.79 1074
7430.61 1068
7431.42 1135
7432.23 1124
7433.05 1094
7433.86 1077
7434.67 1141
7435.49 1142
7436.30 1210
7437.12 1201
7437.93 1181
7438.74 1127
7439.56 1161
7440.37 1147
7441.18 1178
7442.00 1115
7442.81 1065
7443.63 1117
7444.44 1082
7445.26 1139
7446.07 1094
7446.88 1039
7447.70 1051
7448.51 1081
7449.33 1117
7450.14 1157
7450.96 1154
7451.77 1096
7452.59 1118
7453.40 1114
7454.22 1069
7455.03 1056
7455.85 1081
7456.66 1143
7457.47 1159
7458.29 1119
7459.10 1108
7459.92 1124
7460.74 1158
7461.55 1144
7462.37 1139
7463.18 1128
7464.00 1166
7464.81 1192
7465.63 1212
7466.44 1204
7467.26 1223
7468.07 1237
7468.89 1251
7469.70 1182
7470.52 1184
7471.34 1148
7472.15 1093
7472.97 1116
7473.78 1094
7474.60 1086
7475.41 1109
7476.23 1076
7477.05 1073
7477.86 1019
7478.68 1032
7479.49 1013
7480.31 1023
7481.13 1007
7481.94 1063
7482.76 1043
7483.58 1042
7484.39 1004
7485.21 1026
7486.03 1073
7486.84 1091
7487.66 1035
7488.48 1006
7489.29 1021
7490.11 1018
7490.93 1005
7491.74 986
7492.56 1004
7493.38 957
7494.19 998
7495.01 965
7495.83 1002
7496.64 974
7497.46 956
7498.28 982
7499.10 1014
7499.91 987
7500.73 1018
7501.55 1040
7502.36 968
7503.18 1018
7504.00 1031
7504.82 1000
7505.63 980
7506.45 991
7507.27 964
7508.09 952
7508.90 992
7509.72 993
7510.54 1003
7511.36 997
7512.18 988
7512.99 996
7513.81 945
7514.63 1001
7515.45 1002
7516.27 953
7517.08 1010
7517.90 1038
7518.72 996
7519.54 1032
7520.36 1012
7521.18 973
7521.99 977
7522.81 1010
7523.63 992
7524.45 991
7525.27 1024
7526.09 1008
7526.91 955
7527.72 977
7528.54 981
7529.36 953
7530.18 963
7531.00 992
7531.82 991
7532.64 1017
7533.46 1062
7534.28 1049
7535.10 1016
7535.91 1061
7536.73 1036
7537.55 1052
7538.37 1042
7539.19 1048
7540.01 1103
7540.83 1093
7541.65 1083
7542.47 1110
7543.29 1065
7544.11 1140
7544.93 1127
7545.75 1112
7546.57 1093
7547.39 1097
7548.21 1041
7549.03 1104
7549.85 1140
7550.67 1142
7551.49 1097
7552.31 1089
7553.13 1103
7553.95 1144
7554.77 1163
7555.59 1197
7556.41 1233
7557.23 1190
7558.05 1195
7558.87 1210
7559.69 1215
7560.51 1216
7561.33 1227
7562.15 1249
7562.97 1198
7563.79 1150
7564.61 1215
7565.44 1227
7566.26 1219
7567.08 1167
7567.90 1223
7568.72 1154
7569.54 1180
7570.36 1193
7571.18 1244
7572.00 1260
7572.82 1252
7573.65 1236
7574.47 1248
7575.29 1259
7576.11 1197
7576.93 1233
7577.75 1256
7578.57 1276
7579.40 1254
7580.22 1226
7581.04 1331
7581.86 1350
7582.68 1363
7583.50 1460
7584.33 1405
7585.15 1441
7585.97 1495
7586.79 1542
7587.61 1497
7588.44 1505
7589.26 1502
7590.08 1490
7590.90 1463
7591.72 1426
7592.55 1491
7593.37 1463
7594.19 1497
7595.01 1485
7595.84 1450
7596.66 1547
7597.48 1593
7598.30 1644
7599.13 1679
7599.95 1810
7600.77 2000
7601.59 2050
7602.42 2231
7603.24 2244
7604.06 2298
7604.89 2304
7605.71 2138
7606.53 2050
7607.36 1979
7608.18 1903
7609.00 1782
7609.82 1713
7610.65 1642
7611.47 1622
7612.29 1611
7613.12 1685
7613.94 1670
7614.77 1728
7615.59 1790
7616.41 1860
7617.24 1850
7618.06 1881
7618.88 1782
7619.71 1676
7620.53 1669
7621.35 1680
7622.18 1588
7623.00 1577
7623.83 1548
7624.65 1680
7625.47 1798
7626.30 1898
7627.12 2048
7627.95 2254
7628.77 2456
7629.60 2573
7630.42 2628
7631.24 2574
7632.07 2503
7632.89 2337
7633.72 2114
7634.54 2001
7635.37 1775
7636.19 1665
7637.02 1536
7637.84 1427
7638.67 1415
7639.49 1362
7640.31 1272
7641.14 1272
7641.96 1385
7642.79 1313
7643.61 1233
7644.44 1236
7645.26 1267
7646.09 1250
7646.92 1249
7647.74 1242
7648.57 1151
7649.39 1186
7650.22 1193
7651.04 1152
7651.87 1095
7652.69 1135
7653.52 1158
7654.34 1121
7655.17 1116
7656.00 1065
7656.82 1113
7657.65 1132
7658.47 1141
7659.30 1145
7660.12 1089
7660.95 1119
7661.78 1124
7662.60 1112
7663.43 1134
7664.25 1172
7665.08 1168
7665.91 1134
7666.73 1103
7667.56 1113
7668.39 1163
7669.21 1166
7670.04 1169
7670.87 1142
7671.69 1067
7672.52 1079
7673.35 1081
7674.17 1090
7675.00 1063
7675.83 1054
7676.65 1043
7677.48 1084
7678.31 1087
7679.13 1011
7679.96 1025
7680.79 1043
7681.61 1091
7682.44 1135
7683.27 1043
7684.10 1029
7684.92 1052
7685.75 1102
7686.58 1077
7687.40 1075
7688.23 1054
7689.06 1075
7689.89 1027
7690.71 1067
7691.54 1105
7692.37 1101
7693.20 1094
7694.03 1097
7694.85 1118
7695.68 1172
7696.51 1233
7697.34 1175
7698.16 1200
7698.99 1214
7699.82 1141
7700.65 1140
7701.48 1103
7702.31 1047
7703.13 1071
7703.96 1097
7704.79 1072
7705.62 1070
7706.45 1071
7707.28 1049
7708.10 1078
7708.93 1058
7709.76 991
7710.59 1061
7711.42 1053
7712.25 1036
7713.08 1063
7713.90 1072
7714.73 1015
7715.56 1045
7716.39 987
7717.22 1009
7718.05 1010
7718.88 1007
7719.71 1038
7720.54 1021
7721.37 970
7722.20 936
7723.02 936
7723.85 972
7724.68 960
7725.51 972
7726.34 981
7727.17 920
7728.00 957
7728.83 934
7729.66 917
7730.49 944
7731.32 942
7732.15 961
7732.98 956
7733.81 896
7734.64 930
7735.47 984
7736.30 960
7737.13 938
7737.96 928
7738.79 1016
7739.62 1028
7740.45 1013
7741.28 1030
7742.11 1074
7742.94 1122
7743.77 1313
7744.60 1455
7745.43 1508
7746.26 1529
7747.09 1507
7747.92 1480
7748.75 1390
7749.59 1307
7750.42 1276
7751.25 1170
7752.08 1096
7752.91 1039
7753.74 986
7754.57 997
7755.40 904
7756.23 934
7757.06 1002
7757.90 1018
7758.73 977
7759.56 941
7760.39 934
7761.22 989
7762.05 978
7762.88 941
7763.71 943
7764.55 898
7765.38 910
7766.21 915
7767.04 887
7767.87 900
7768.70 893
7769.54 860
7770.37 854
7771.20 874
7772.03 902
7772.86 854
7773.70 882
7774.53 900
7775.36 888
7776.19 892
7777.02 870
7777.86 919
7778.69 894
7779.52 882
7780.35 920
7781.19 957
7782.02 974
7782.85 968
7783.68 928
7784.52 983
7785.35 975
7786.18 972
7787.01 962
7787.85 951
7788.68 921
7789.51 953
7790.35 960
7791.18 944
7792.01 937
7792.84 930
7793.68 910
7794.51 886
7795.34 960
7796.18 976
7797.01 906
7797.84 947
7798.68 953
7799.51 958
7800.34 968
7801.18 954
7802.01 973
7802.84 1052
7803.68 964
7804.51 1013
7805.35 1023
7806.18 1032
7807.01 1030
7807.85 1056
7808.68 1092
7809.51 1033
7810.35 1046
7811.18 1080
7812.02 1105
7812.85 1075
7813.68 1133
7814.52 1146
7815.35 1159
7816.19 1160
7817.02 1120
7817.86 1180
7818.69 1109
7819.52 1130
7820.36 1128
7821.19 1155
7822.03 1207
7822.86 1244
7823.70 1281
7824.53 1327
7825.37 1400
7826.20 1391
7827.04 1314
7827.87 1275
7828.71 1287
7829.54 1218
7830.38 1250
7831.21 1260
7832.05 1270
7832.88 1211
7833.72 1248
7834.55 1223
7835.39 1187
7836.22 1182
7837.06 1195
7837.89 1135
7838.73 1103
7839.57 1071
7840.40 1116
7841.24 1081
7842.07 1003
7842.91 1001
7843.74 1009
7844.58 1043
7845.42 1006
7846.25 1021
7847.09 1007
7847.92 1040
7848.76 991
7849.60 1008
7850.43 961
7851.27 967
7852.10 1018
7852.94 987
7853.78 969
7854.61 996
7855.45 1015
7856.29 1067
7857.12 1038
7857.96 999
7858.79 983
7859.63 983
7860.47 1006
7861.30 972
7862.14 977
7862.98 1040
7863.81 1005
7864.65 958
7865.49 961
7866.33 957
7867.16 947
7868.00 959
7868.84 1018
7869.67 1008
7870.51 992
7871.35 1063
7872.19 1075
7873.02 1113
7873.86 1187
7874.70 1259
7875.54 1276
7876.37 1251
7877.21 1174
7878.05 1173
7878.89 1119
7879.72 1099
7880.56 1040
7881.40 1081
7882.24 1007
7883.07 992
7883.91 991
7884.75 966
7885.59 1009
7886.43 1038
7887.26 1015
7888.10 978
7888.94 1023
7889.78 991
7890.62 1005
7891.45 971
7892.29 986
7893.13 1014
7893.97 1007
7894.81 996
7895.65 1005
7896.49 1001
7897.32 1010
7898.16 998
7899.00 961
7899.84 949
7900.68 947
7901.52 1012
7902.36 955
7903.20 906
7904.03 943
7904.87 940
7905.71 923
7906.55 936
7907.39 954
7908.23 979
7909.07 1003
7909.91 1002
7910.75 1099
7911.59 1090
7912.43 1110
7913.27 1236
7914.11 1219
7914.94 1232
7915.78 1257
7916.62 1238
7917.46 1241
7918.30 1175
7919.14 1088
7919.98 1088
7920.82 981
7921.66 996
7922.50 965
7923.34 916
7924.18 905
7925.02 897
7925.86 920
7926.70 931
7927.54 895
7928.38 923
7929.22 930
7930.06 966
7930.90 948
7931.74 925
7932.59 903
7933.43 887
7934.27 887
7935.11 887
7935.95 843
7936.79 894
7937.63 899
7938.47 891
7939.31 879
7940.15 888
7940.99 902
7941.83 928
7942.67 968
7943.52 912
7944.36 964
7945.20 967
7946.04 979
7946.88 1015
7947.72 993
7948.56 952
7949.40 962
7950.25 1007
7951.09 1021
7951.93 1008
7952.77 1012
7953.61 1102
7954.45 1065
7955.29 1031
7956.14 972
7956.98 976
7957.82 1001
7958.66 983
7959.50 1004
7960.35 972
7961.19 984
7962.03 1017
7962.87 977
7963.71 1004
7964.56 1080
7965.40 1133
7966.24 1137
7967.08 1172
7967.93 1102
7968.77 1055
7969.61 1015
7970.45 983
7971.29 941
7972.14 931
7972.98 897
7973.82 921
7974.67 859
7975.51 892
7976.35 884
7977.19 921
7978.04 831
7978.88 851
7979.72 871
7980.57 893
7981.41 876
7982.25 870
7983.09 862
7983.94 815
7984.78 856
7985.62 819
7986.47 832
7987.31 824
7988.15 828
7989.00 831
7989.84 814
7990.68 823
7991.53 834
7992.37 780
7993.22 783
7994.06 766
7994.90 749
7995.75 746
7996.59 737
7997.43 764
7998.28 767
7999.12 775
7999.97 732
8000.81 759
8001.65 830
8002.50 832
8003.34 761
8004.19 797
8005.03 838
8005.88 782
8006.72 763
8007.57 747
8008.41 762
8009.25 731
8010.10 734
8010.94 751
8011.79 725
8012.63 730
8013.48 780
8014.32 755
8015.17 743
8016.01 738
8016.86 707
8017.70 739
8018.55 753
8019.39 692
8020.24 761
8021.08 724
8021.93 736
8022.77 759
8023.62 718
8024.46 755
8025.31 714
8026.15 761
8027.00 764
8027.84 719
8028.69 718
8029.54 811
8030.38 764
8031.23 756
8032.07 716
8032.92 719
8033.76 712
8034.61 686
8035.46 718
8036.30 741
8037.15 741
8037.99 707
8038.84 757
8039.69 730
8040.53 676
8041.38 734
8042.22 700
8043.07 706
8043.92 717
8044.76 724
8045.61 732
8046.46 718
8047.30 741
8048.15 731
8049.00 792
8049.84 776
8050.69 730
8051.54 753
8052.38 738
8053.23 704
8054.08 713
8054.92 703
8055.77 689
8056.62 670
8057.46 723
8058.31 666
8059.16 679
8060.01 722
8060.85 715
8061.70 712
8062.55 715
8063.40 676
8064.24 716
8065.09 695
8065.94 712
8066.79 693
8067.63 699
8068.48 710
8069.33 694
8070.18 671
8071.02 688
8071.87 666
8072.72 671
8073.57 659
8074.42 653
8075.26 685
8076.11 674
8076.96 674
8077.81 704
8078.66 677
8079.50 688
8080.35 686
8081.20 669
8082.05 696
8082.90 701
8083.75 678
8084.59 696
8085.44 633
8086.29 661
8087.14 655
8087.99 648
8088.84 673
8089.69 713
8090.53 723
8091.38 684
8092.23 649
8093.08 666
8093.93 677
8094.78 663
8095.63 644
8096.48 649
8097.33 662
8098.18 662
8099.02 685
8099.87 633
8100.72 618
8101.57 664
8102.42 680
8103.27 694
8104.12 676
8104.97 669
8105.82 669
8106.67 659
8107.52 698
8108.37 650
8109.22 668
8110.07 654
8110.92 674
8111.77 657
8112.62 696
8113.47 654
8114.32 703
8115.17 680
8116.02 720
8116.87 788
8117.72 759
8118.57 710
8119.42 692
8120.27 710
8121.12 704
8121.97 690
8122.82 730
8123.67 735
8124.52 760
8125.37 715
8126.22 690
8127.07 688
8127.93 686
8128.78 648
8129.63 646
8130.48 659
8131.33 708
8132.18 691
8133.03 699
8133.88 730
8134.73 657
8135.58 641
8136.44 725
8137.29 718
8138.14 716
8138.99 680
8139.84 672
8140.69 677
8141.54 671
8142.39 697
8143.25 713
8144.10 710
8144.95 655
8145.80 708
8146.65 715
8147.50 725
8148.36 724
8149.21 745
8150.06 762
8150.91 799
8151.76 811
8152.62 803
8153.47 845
8154.32 839
8155.17 827
8156.02 838
8156.88 770
8157.73 712
8158.58 750
8159.43 746
8160.29 732
8161.14 694
8161.99 690
8162.84 729
8163.70 695
8164.55 656
8165.40 680
8166.25 735
8167.11 693
8167.96 692
8168.81 707
8169.67 676
8170.52 675
8171.37 676
8172.23 653
8173.08 643
8173.93 681
8174.78 683
8175.64 696
8176.49 646
8177.34 635
8178.20 613
8179.05 624
8179.90 641
8180.76 665
8181.61 614
8182.47 626
8183.32 596
8184.17 623
8185.03 587
8185.88 623
8186.73 616
8187.59 601
8188.44 644
8189.30 669
8190.15 625
8191.00 635
8191.86 608
8192.71 604
8193.57 629
8194.42 645
8195.27 688
8196.13 654
8196.98 650
8197.84 609
8198.69 631
8199.55 663
8200.40 670
8201.26 627
8202.11 650
8202.96 630
8203.82 606
8204.67 604
8205.53 649
8206.38 692
8207.24 646
8208.09 639
8208.95 628
8209.80 638
8210.66 671
8211.51 624
8212.37 614
8213.22 638
8214.08 647
8214.93 714
8215.79 678
8216.65 685
8217.50 648
8218.36 713
8219.21 716
8220.07 738
8220.92 683
8221.78 703
8222.63 725
8223.49 705
8224.35 745
8225.20 699
8226.06 679
8226.91 667
8227.77 662
8228.63 654
8229.48 646
8230.34 640
8231.19 632
8232.05 652
8232.91 656
8233.76 618
8234.62 614
8235.47 654
8236.33 647
8237.19 609
8238.04 662
8238.90 670
8239.76 694
8240.61 638
8241.47 643
8242.33 658
8243.18 652
8244.04 650
8244.90 668
8245.75 658
8246.61 625
8247.47 643
8248.33 670
8249.18 639
8250.04 647
8250.90 634
8251.75 636
8252.61 648
8253.47 667
8254.33 677
8255.18 654
8256.04 678
8256.90 629
8257.76 632
8258.61 648
8259.47 621
8260.33 670
8261.19 661
8262.04 642
8262.90 634
8263.76 620
8264.62 631
8265.48 650
8266.33 637
8267.19 642
8268.05 658
8268.91 634
8269.77 608
8270.62 630
8271.48 647
8272.34 624
8273.20 633
8274.06 676
8274.92 677
8275.77 617
8276.63 629
8277.49 628
8278.35 623
8279.21 628
8280.07 644
8280.93 627
8281.78 644
8282.64 657
8283.50 665
8284.36 643
8285.22 620
8286.08 663
8286.94 668
8287.80 630
8288.66 642
8289.51 664
8290.37 651
8291.23 659
8292.09 675
8292.95 661
8293.81 681
8294.67 674
8295.53 676
8296.39 652
8297.25 655
8298.11 670
8298.97 674
8299.83 647
8300.69 651
8301.55 625
8302.41 715
8303.27 722
8304.13 711
8304.99 693
8305.85 716
8306.71 700
8307.57 717
8308.43 708
8309.29 697
8310.15 747
8311.01 680
8311.87 662
8312.73 630
8313.59 663
8314.45 708
8315.31 696
8316.17 648
8317.03 673
8317.89 647
8318.75 617
8319.61 651
8320.47 655
8321.33 657
8322.20 674
8323.06 695
8323.92 671
8324.78 649
8325.64 688
8326.50 650
8327.36 680
8328.22 735
8329.08 668
8329.94 703
8330.81 644
8331.67 676
8332.53 664
8333.39 738
8334.25 736
8335.11 746
8335.97 699
8336.84 674
8337.70 679
8338.56 673
8339.42 671
8340.28 697
8341.15 715
8342.01 737
8342.87 728
8343.73 731
8344.59 696
8345.45 716
8346.32 700
8347.18 736
8348.04 741
8348.90 724
8349.77 687
8350.63 754
8351.49 725
8352.35 706
8353.22 758
8354.08 763
8354.94 751
8355.80 718
8356.67 713
8357.53 669
8358.39 691
8359.25 739
8360.12 762
8360.98 771
8361.84 779
8362.71 741
8363.57 728
8364.43 723
8365.29 763
8366.16 758
8367.02 789
8367.88 755
8368.75 748
8369.61 798
8370.47 759
8371.34 773
8372.20 805
8373.06 784
8373.93 786
8374.79 847
8375.65 845
8376.52 830
8377.38 809
8378.25 813
8379.11 870
8379.97 881
8380.84 908
8381.70 881
8382.56 883
8383.43 893
8384.29 902
8385.16 897
8386.02 914
8386.89 882
8387.75 907
8388.61 873
8389.48 908
8390.34 848
8391.21 911
8392.07 936
8392.94 924
8393.80 902
8394.67 962
8395.53 968
8396.39 1007
8397.26 1012
8398.12 990
8398.99 941
8399.85 920
8400.72 1023
8401.58 1054
8402.45 1029
8403.31 1011
8404.18 1028
8405.04 1096
8405.91 1102
8406.77 1070
8407.64 1116
8408.50 1193
8409.37 1164
8410.24 1155
8411.10 1173
8411.97 1170
8412.83 1190
8413.70 1189
8414.56 1230
8415.43 1166
8416.29 1110
8417.16 1201
8418.03 1218
8418.89 1234
8419.76 1259
8420.62 1266
8421.49 1318
8422.36 1318
8423.22 1287
8424.09 1370
8424.95 1356
8425.82 1310
8426.69 1430
8427.55 1434
8428.42 1408
8429.28 1435
8430.15 1471
8431.02 1452
8431.88 1506
8432.75 1502
8433.62 1604
8434.48 1677
8435.35 1735
8436.22 1765
8437.08 1785
8437.95 1860
8438.82 1859
8439.68 1953
8440.55 1978
8441.42 1976
8442.29 1989
8443.15 1939
8444.02 1919
8444.89 1996
8445.75 1997
8446.62 2115
8447.49 2343
8448.36 2570
8449.22 3022
8450.09 3696
8450.96 4321
8451.83 5076
8452.69 5852
8453.56 6152
8454.43 6236
8455.30 5865
8456.16 5222
8457.03 4653
8457.90 4174
8458.77 3597
8459.64 3112
8460.50 2638
8461.37 2268
8462.24 2088
8463.11 1923
8463.98 1744
8464.84 1611
8465.71 1556
8466.58 1513
8467.45 1439
8468.32 1403
8469.19 1411
8470.05 1396
8470.92 1320
8471.79 1308
8472.66 1306
8473.53 1319
8474.40 1222
8475.27 1243
8476.13 1213
8477.00 1186
8477.87 1192
8478.74 1275
8479.61 1238
8480.48 1232
8481.35 1282
8482.22 1302
8483.09 1296
8483.96 1318
8484.82 1344
8485.69 1299
8486.56 1333
8487.43 1366
8488.30 1415
8489.17 1416
8490.04 1508
8490.91 1616
8491.78 1661
8492.65 1606
8493.52 1557
8494.39 1510
8495.26 1529
8496.13 1436
8497.00 1388
8497.87 1309
8498.74 1305
8499.61 1259
8500.48 1234
8501.35 1191
8502.22 1233
8503.09 1210
8503.96 1211
8504.83 1245
8505.70 1258
8506.57 1262
8507.44 1286
8508.31 1293
8509.18 1329
8510.05 1289
8510.92 1361
8511.79 1320
8512.66 1301
8513.53 1381
8514.40 1395
8515.27 1413
8516.15 1463
8517.02 1456
8517.89 1409
8518.76 1410
8519.63 1428
8520.50 1419
8521.37 1427
8522.24 1405
8523.11 1439
8523.98 1456
8524.86 1462
8525.73 1500
8526.60 1511
8527.47 1498
8528.34 1508
8529.21 1492
8530.08 1546
8530.96 1530
8531.83 1559
8532.70 1448
8533.57 1445
8534.44 1515
8535.31 1459
8536.19 1458
8537.06 1381
8537.93 1404
8538.80 1360
8539.67 1304
8540.55 1293
8541.42 1306
8542.29 1292
8543.16 1285
8544.03 1228
8544.91 1180
8545.78 1196
8546.65 1233
8547.52 1220
8548.40 1330
8549.27 1446
8550.14 1504
8551.01 1629
8551.89 1680
8552.76 1706
8553.63 1723
8554.51 1622
8555.38 1523
8556.25 1469
8557.12 1432
8558.00 1347
8558.87 1230
8559.74 1219
8560.62 1152
8561.49 1112
8562.36 1098
8563.24 1105
8564.11 1126
8564.98 1133
8565.86 1118
8566.73 1145
8567.60 1102
8568.48 1111
8569.35 1111
8570.22 1095
8571.10 1063
8571.97 1047
8572.84 1063
8573.72 1049
8574.59 1043
8575.46 1008
8576.34 1028
8577.21 1034
8578.09 1033
8578.96 1040
8579.83 991
8580.71 1012
8581.58 1062
8582.46 1046
8583.33 1015
8584.21 1004
8585.08 971
8585.95 980
8586.83 1017
8587.70 1044
8588.58 1001
8589.45 1015
8590.33 1013
8591.20 1086
8592.08 1084
8592.95 1082
8593.83 1123
8594.70 1053
8595.58 1080
8596.45 1116
8597.33 1086
8598.20 1043
8599.08 1061
8599.95 1101
8600.83 1072
8601.70 1100
8602.58 1077
8603.45 1101
8604.33 1111
8605.20 1061
8606.08 1130
8606.95 1163
8607.83 1173
8608.70 1132
8609.58 1152
8610.45 1120
8611.33 1106
8612.21 1107
8613.08 1090
8613.96 1076
8614.83 1060
8615.71 1069
8616.59 1087
8617.46 1091
8618.34 1116
8619.21 1163
8620.09 1164
8620.97 1152
8621.84 1118
8622.72 1192
8623.59 1147
8624.47 1169
8625.35 1190
8626.22 1202
8627.10 1194
8627.98 1190
8628.85 1274
8629.73 1194
8630.61 1204
8631.48 1215
8632.36 1267
8633.24 1215
8634.11 1235
8634.99 1211
8635.87 1227
8636.74 1231
8637.62 1249
8638.50 1272
8639.37 1291
8640.25 1278
8641.13 1276
8642.01 1196
8642.88 1322
8643.76 1374
8644.64 1355
8645.52 1378
8646.39 1405
8647.27 1382
8648.15 1485
8649.03 1454
8649.90 1398
8650.78 1465
8651.66 1446
8652.54 1487
8653.41 1441
8654.29 1469
8655.17 1398
8656.05 1414
8656.93 1396
8657.80 1422
8658.68 1456
8659.56 1438
8660.44 1378
8661.32 1390
8662.19 1387
8663.07 1488
8663.95 1532
8664.83 1546
8665.71 1609
8666.59 1621
8667.46 1675
8668.34 1777
8669.22 1840
8670.10 1928
8670.98 2051
8671.86 2201
8672.74 2270
8673.62 2200
8674.49 2056
8675.37 2058
8676.25 2012
8677.13 1977
8678.01 1886
8678.89 1845
8679.77 1796
8680.65 1780
8681.53 1739
8682.41 1727
8683.29 1834
8684.16 1960
8685.04 2155
8685.92 2389
8686.80 2672
8687.68 3112
8688.56 3559
8689.44 3879
8690.32 4111
8691.20 4140
8692.08 3998
8692.96 3503
8693.84 3200
8694.72 2917
8695.60 2557
8696.48 2220
8697.36 2130
8698.24 1909
8699.12 1691
8700.00 1610
8700.88 1625
8701.76 1516
8702.64 1461
8703.52 1515
8704.40 1393
8705.28 1413
8706.16 1387
8707.04 1416
8707.92 1392
8708.80 1358
8709.69 1357
8710.57 1372
8711.45 1400
8712.33 1330
8713.21 1358
8714.09 1351
8714.97 1383
8715.85 1378
8716.73 1386
8717.61 1404
8718.49 1373
8719.38 1381
8720.26 1364
8721.14 1388
8722.02 1413
8722.90 1390
8723.78 1431
8724.66 1520
8725.54 1513
8726.43 1502
8727.31 1487
8728.19 1536
8729.07 1634
8729.95 1618
8730.83 1597
8731.72 1524
8732.60 1493
8733.48 1536
8734.36 1539
8735.24 1491
8736.13 1507
8737.01 1522
8737.89 1484
8738.77 1440
8739.65 1510
8740.54 1496
8741.42 1406
8742.30 1526
8743.18 1497
8744.07 1558
8744.95 1553
8745.83 1550
8746.71 1528
8747.60 1529
8748.48 1581
8749.36 1654
8750.24 1645
8751.13 1641
8752.01 1644
8752.89 1717
8753.77 1803
8754.66 1818
8755.54 1813
8756.42 1847
8757.31 1843
8758.19 1817
8759.07 1849
8759.96 1890
8760.84 1921
8761.72 1974
8762.61 1953
8763.49 2003
8764.37 1979
8765.26 2021
8766.14 1939
8767.02 1943
8767.91 2011
8768.79 1919
8769.67 1884
8770.56 1865
8771.44 1818
8772.32 1933
8773.21 1970
8774.09 2064
8774.98 2277
8775.86 2532
8776.74 2873
8777.63 3323
8778.51 3718
8779.40 3913
8780.28 4030
8781.17 4077
8782.05 3819
8782.93 3644
8783.82 3234
8784.70 2936
8785.59 2552
8786.47 2297
8787.36 2103
8788.24 1966
8789.13 1847
8790.01 1815
8790.89 1800
8791.78 1758
8792.66 1845
8793.55 1878
8794.43 1881
8795.32 1921
8796.20 2000
8797.09 1924
8797.97 1813
8798.86 1757
8799.74 1738
8800.63 1624
8801.52 1550
8802.40 1424
8803.29 1419
8804.17 1357
8805.06 1344
8805.94 1350
8806.83 1288
8807.71 1326
8808.60 1359
8809.48 1321
8810.37 1301
8811.26 1316
8812.14 1294
8813.03 1317
8813.91 1298
8814.80 1356
8815.69 1333
8816.57 1305
8817.46 1351
8818.34 1348
8819.23 1331
8820.12 1290
8821.00 1276
8821.89 1279
8822.77 1239
8823.66 1191
8824.55 1224
8825.43 1240
8826.32 1239
8827.21 1228
8828.09 1252
8828.98 1233
8829.87 1214
8830.75 1193
8831.64 1245
8832.53 1209
8833.41 1233
8834.30 1266
8835.19 1227
8836.08 1212
8836.96 1206
8837.85 1199
8838.74 1198
8839.62 1213
8840.51 1249
8841.40 1209
8842.29 1223
8843.17 1225
8844.06 1211
8844.95 1189
8845.84 1186
8846.72 1264
8847.61 1167
8848.50 1199
8849.39 1202
8850.27 1158
8851.16 1214
8852.05 1188
8852.94 1188
8853.82 1164
8854.71 1154
8855.60 1157
8856.49 1172
8857.38 1173
8858.26 1183
8859.15 1177
8860.04 1115
8860.93 1151
8861.82 1143
8862.71 1112
8863.59 1069
8864.48 1068
8865.37 1057
8866.26 1002
8867.15 990
8868.04 1024
8868.93 985
8869.81 973
8870.70 988
8871.59 1029
8872.48 1035
8873.37 1014
8874.26 982
8875.15 988
8876.04 955
8876.93 953
8877.81 935
8878.70 960
8879.59 954
8880.48 936
8881.37 953
8882.26 930
8883.15 911
8884.04 888
8884.93 881
8885.82 858
8886.71 914
8887.60 851
8888.49 878
8889.38 869
8890.27 874
8891.16 849
8892.05 883
8892.94 831
8893.83 830
8894.72 826
8895.61 844
8896.50 876
8897.39 844
8898.28 850
8899.17 800
8900.06 835
8900.95 793
8901.84 834
8902.73 795
8903.62 801
8904.51 795
8905.40 800
8906.29 775
8907.18 776
8908.07 821
8908.96 775
8909.85 784
8910.74 804
8911.63 759
8912.52 785
8913.41 829
8914.31 792
8915.20 763
8916.09 733
8916.98 718
8917.87 723
8918.76 764
8919.65 760
8920.54 707
8921.43 698
8922.33 803
8923.22 764
8924.11 785
8925.00 788
8925.89 764
8926.78 775
8927.67 747
8928.57 772
8929.46 709
8930.35 713
8931.24 754
8932.13 706
8933.03 712
8933.92 708
8934.81 677
8935.70 711
8936.59 732
8937.49 705
8938.38 712
8939.27 719
8940.16 695
8941.05 706
8941.95 731
8942.84 712
8943.73 718
8944.62 710
8945.52 696
8946.41 664
8947.30 684
8948.19 726
8949.09 713
8949.98 739
8950.87 720
8951.76 678
8952.66 665
8953.55 709
8954.44 713
8955.34 671
8956.23 671
8957.12 679
8958.02 630
8958.91 656
8959.80 651
8960.69 660
8961.59 648
8962.48 650
8963.37 694
8964.27 664
8965.16 685
8966.05 694
8966.95 691
8967.84 638
8968.74 665
8969.63 635
8970.52 691
8971.42 653
8972.31 626
8973.20 628
8974.10 672
8974.99 665
8975.89 632
8976.78 657
8977.67 636
8978.57 646
8979.46 600
8980.36 656
8981.25 657
8982.15 580
8983.04 599
8983.93 630
8984.83 640
8985.72 619
8986.62 603
8987.51 603
8988.41 592
8989.30 633
8990.20 635
8991.09 603
8991.99 571
8992.88 607
8993.78 607
8994.67 614
8995.57 595
8996.46 544
8997.36 578
8998.25 610
8999.15 606
9000.04 578
9000.94 587
9001.83 596
9002.73 562
9003.62 594
9004.52 557
9005.41 591
9006.31 554
9007.20 575
9008.10 554
9009.00 557
9009.89 540
9010.79 562
9011.68 547
9012.58 549
9013.47 542
9014.37 571
9015.27 571
9016.16 528
9017.06 569
9017.95 595
9018.85 544
9019.75 542
9020.64 572
9021.54 550
9022.43 553
9023.33 548
9024.23 573
9025.12 542
9026.02 531
9026.92 535
9027.81 594
9028.71 582
9029.61 576
9030.50 573
9031.40 511
9032.30 588
9033.19 561
9034.09 504
9034.99 547
9035.88 559
9036.78 556
9037.68 535
9038.58 556
9039.47 559
9040.37 549
9041.27 544
9042.16 549
9043.06 553
9043.96 550
9044.86 571
9045.75 572
9046.65 522
9047.55 556
9048.45 523
9049.34 589
9050.24 562
9051.14 590
9052.04 576
9052.94 590
9053.83 549
9054.73 564
9055.63 555
9056.53 579
9057.43 622
9058.32 598
9059.22 581
9060.12 587
9061.02 584
9061.92 568
9062.81 588
9063.71 570
9064.61 583
9065.51 582
9066.41 582
9067.31 564
9068.21 557
9069.10 575
9070.00 587
9070.90 553
9071.80 548
9072.70 580
9073.60 577
9074.50 529
9075.40 574
9076.29 573
9077.19 548
9078.09 577
9078.99 546
9079.89 552
9080.79 561
9081.69 530
9082.59 568
9083.49 573
9084.39 589
9085.29 565
9086.19 561
9087.09 547
9087.98 590
9088.88 610
9089.78 568
9090.68 543
9091.58 538
9092.48 546
9093.38 538
9094.28 590
9095.18 586
9096.08 540
9096.98 550
9097.88 534
9098.78 561
9099.68 554
9100.58 616
9101.48 565
9102.38 545
9103.28 526
9104.18 553
9105.08 602
9105.99 559
9106.89 543
9107.79 559
9108.69 541
9109.59 550
9110.49 544
9111.39 519
9112.29 541
9113.19 533
9114.09 513
9114.99 553
9115.89 549
9116.79 560
9117.69 535
9118.60 543
9119.50 541
9120.40 547
9121.30 520
9122.20 509
9123.10 555
9124.00 543
9124.90 560
9125.81 554
9126.71 538
9127.61 543
9128.51 528
9129.41 526
9130.31 538
9131.22 540
9132.12 540
9133.02 523
9133.92 554
9134.82 559
9135.72 533
9136.63 543
9137.53 550
9138.43 521
9139.33 584
9140.23 561
9141.14 537
9142.04 526
9142.94 549
9143.84 519
9144.75 549
9145.65 569
9146.55 536
9147.45 546
9148.36 523
9149.26 520
9150.16 476
9151.06 496
9151.97 547
9152.87 516
9153.77 504
9154.67 497
9155.58 538
9156.48 534
9157.38 508
9158.29 544
9159.19 499
9160.09 538
9161.00 520
9161.90 555
9162.80 529
9163.71 556
9164.61 504
9165.51 513
9166.42 541
9167.32 513
9168.22 493
9169.13 522
9170.03 502
9170.93 530
9171.84 538
9172.74 573
9173.64 536
9174.55 523
9175.45 519
9176.36 500
9177.26 538
9178.16 465
9179.07 542
9179.97 542
9180.88 568
9181.78 530
9182.69 520
9183.59 557
9184.49 545
9185.40 504
9186.30 536
9187.21 546
9188.11 550
9189.02 555
9189.92 529
9190.82 522
9191.73 502
9192.63 523
9193.54 525
9194.44 537
9195.35 579
9196.25 552
9197.16 544
9198.06 568
9198.97 560
9199.87 561
9200.78 551
9201.68 577
9202.59 576
9203.49 526
9204.40 533
9205.30 529
9206.21 517
9207.12 513
9208.02 519
9208.93 533
9209.83 510
9210.74 504
9211.64 540
9212.55 548
9213.45 548
9214.36 564
9215.27 514
9216.17 569
9217.08 553
9217.98 560
9218.89 510
9219.80 524
9220.70 548
9221.61 544
9222.51 560
9223.42 550
9224.33 532
9225.23 548
9226.14 529
9227.05 516
9227.95 520
9228.86 526
9229.77 514
9230.67 517
9231.58 529
9232.49 529
9233.39 525
9234.30 497
9235.21 497
9236.11 503
9237.02 516
9237.93 542
9238.83 516
9239.74 499
9240.65 516
9241.55 552
9242.46 521
9243.37 526
9244.28 500
9245.18 492
9246.09 479
9247.00 529
9247.91 514
9248.81 475
9249.72 487
9250.63 505
9251.54 474
9252.44 501
9253.35 544
9254.26 499
9255.17 511
9256.07 533
9256.98 542
9257.89 532
9258.80 508
9259.71 481
9260.61 493
9261.52 526
9262.43 483
9263.34 517
9264.25 517
9265.16 560
9266.06 539
9266.97 519
9267.88 553
9268.79 534
9269.70 518
9270.61 549
9271.51 568
9272.42 572
9273.33 553
9274.24 531
9275.15 518
9276.06 568
9276.97 521
9277.88 522
9278.78 505
9279.69 498
9280.60 512
9281.51 531
9282.42 524
9283.33 542
9284.24 555
9285.15 578
9286.06 576
9286.97 548
9287.88 535
9288.79 566
9289.70 552
9290.60 553
9291.51 517
9292.42 549
9293.33 571
9294.24 603
9295.15 587
9296.06 606
9296.97 586
9297.88 568
9298.79 578
9299.70 590
9300.61 573
9301.52 570
9302.43 570
9303.34 615
9304.25 551
9305.16 597
9306.07 651
9306.98 654
9307.89 597
9308.80 616
9309.71 604
9310.63 572
9311.54 571
9312.45 566
9313.36 605
9314.27 552
9315.18 578
9316.09 605
9317.00 622
9317.91 590
9318.82 617
9319.73 593
9320.64 597
9321.55 646
9322.47 619
9323.38 599
9324.29 579
9325.20 580
9326.11 568
9327.02 580
9327.93 579
9328.84 588
9329.76 555
9330.67 572
9331.58 548
9332.49 561
9333.40 602
9334.31 571
9335.23 547
9336.14 561
9337.05 584
9337.96 549
9338.87 563
9339.78 570
9340.70 568
9341.61 542
9342.52 524
9343.43 584
9344.34 590
9345.26 554
9346.17 557
9347.08 614
9347.99 559
9348.91 559
9349.82 537
9350.73 555
9351.64 545
9352.56 541
9353.47 581
9354.38 597
9355.29 560
9356.21 548
9357.12 570
9358.03 569
9358.94 531
9359.86 548
9360.77 597
9361.68 535
9362.60 543
9363.51 585
9364.42 564
9365.34 554
9366.25 557
9367.16 536
9368.08 559
9368.99 574
9369.90 574
9370.82 549
9371.73 566
9372.64 537
9373.56 565
9374.47 573
9375.38 569
9376.30 576
9377.21 601
9378.12 605
9379.04 615
9379.95 582
9380.87 593
9381.78 619
9382.69 632
9383.61 616
9384.52 634
9385.44 625
9386.35 650
9387.27 699
9388.18 704
9389.09 688
9390.01 712
9390.92 728
9391.84 707
9392.75 730
9393.67 714
9394.58 715
9395.50 678
9396.41 679
9397.32 682
9398.24 633
9399.15 680
9400.07 672
9400.98 650
9401.90 618
9402.81 627
9403.73 674
9404.64 657
9405.56 657
9406.47 646
9407.39 613
9408.30 650
9409.22 608
9410.14 615
9411.05 615
9411.97 627
9412.88 611
9413.80 640
9414.71 634
9415.63 631
9416.54 624
9417.46 645
9418.38 648
9419.29 653
9420.21 648
9421.12 633
9422.04 659
9422.95 644
9423.87 655
9424.79 647
9425.70 630
9426.62 601
9427.54 653
9428.45 690
9429.37 668
9430.28 682
9431.20 705
9432.12 720
9433.03 666
9433.95 684
9434.87 698
9435.78 691
9436.70 689
9437.62 700
9438.53 721
9439.45 713
9440.37 672
9441.28 679
9442.20 693
9443.12 693
9444.03 704
9444.95 714
9445.87 806
9446.79 800
9447.70 908
9448.62 912
9449.54 953
9450.45 968
9451.37 998
9452.29 982
9453.21 971
9454.12 900
9455.04 816
9455.96 823
9456.88 762
9457.79 727
9458.71 720
9459.63 703
9460.55 697
9461.47 682
9462.38 672
9463.30 702
9464.22 610
9465.14 653
9466.06 646
9466.97 652
9467.89 631
9468.81 650
9469.73 644
9470.65 639
9471.56 632
9472.48 641
9473.40 683
9474.32 671
9475.24 682
9476.16 685
9477.08 703
9477.99 740
9478.91 754
9479.83 737
9480.75 721
9481.67 736
9482.59 707
9483.51 697
9484.43 650
9485.34 663
9486.26 654
9487.18 680
9488.10 633
9489.02 639
9489.94 620
9490.86 608
9491.78 649
9492.70 638
9493.62 628
9494.54 651
9495.46 621
9496.38 653
9497.30 639
9498.22 619
9499.13 624
9500.05 636
9500.97 623
9501.89 618
9502.81 624
9503.73 613
9504.65 610
9505.57 648
9506.49 683
9507.41 602
9508.33 601
9509.25 635
9510.17 699
9511.09 604
9512.01 625
9512.93 669
9513.86 673
9514.78 684
9515.70 682
9516.62 702
9517.54 686
9518.46 643
9519.38 621
9520.30 651
9521.22 635
9522.14 662
9523.06 663
9523.98 700
9524.90 719
9525.82 745
9526.75 761
9527.67 744
9528.59 793
9529.51 810
9530.43 815
9531.35 826
9532.27 809
9533.19 817
9534.11 745
9535.04 675
9535.96 718
9536.88 702
9537.80 747
9538.72 697
9539.64 684
9540.57 689
9541.49 644
9542.41 638
9543.33 631
9544.25 641
9545.17 684
9546.10 659
9547.02 661
9547.94 675
9548.86 685
9549.78 726
9550.71 691
9551.63 676
9552.55 664
9553.47 670
9554.40 700
9555.32 707
9556.24 716
9557.16 679
9558.09 717
9559.01 711
9559.93 728
9560.85 706
9561.78 705
9562.70 672
9563.62 670
9564.54 712
9565.47 676
9566.39 660
9567.31 655
9568.24 638
9569.16 670
9570.08 653
9571.00 649
9571.93 679
9572.85 663
9573.77 681
9574.70 662
9575.62 678
9576.54 692
9577.47 694
9578.39 618
9579.31 650
9580.24 657
9581.16 681
9582.09 711
9583.01 665
9583.93 686
9584.86 694
9585.78 717
9586.70 707
9587.63 726
9588.55 646
9589.48 677
9590.40 693
9591.32 693
9592.25 735
9593.17 667
9594.10 724
9595.02 743
9595.95 722
9596.87 693
9597.79 751
9598.72 759
9599.64 768
9600.57 784
9601.49 809
9602.42 744
9603.34 725
9604.27 726
9605.19 767
9606.12 756
9607.04 760
9607.97 751
9608.89 806
9609.82 752
9610.74 752
9611.67 799
9612.59 790
9613.52 816
9614.44 837
9615.37 841
9616.29 848
9617.22 882
9618.14 802
9619.07 838
9619.99 863
9620.92 850
9621.85 868
9622.77 849
9623.70 889
9624.62 871
9625.55 887
9626.47 872
9627.40 875
9628.33 893
9629.25 955
9630.18 927
9631.10 920
9632.03 963
9632.96 978
9633.88 990
9634.81 982
9635.73 1015
9636.66 1043
9637.59 1025
9638.51 1005
9639.44 1077
9640.37 1122
9641.29 1104
9642.22 1189
9643.15 1221
9644.07 1218
9645.00 1263
9645.93 1323
9646.85 1361
9647.78 1301
9648.71 1271
9649.63 1254
9650.56 1274
9651.49 1238
9652.41 1235
9653.34 1188
9654.27 1141
9655.20 1099
9656.12 1146
9657.05 1148
9657.98 1115
9658.90 1084
9659.83 1129
9660.76 1139
9661.69 1135
9662.61 1146
9663.54 1184
9664.47 1184
9665.40 1196
9666.32 1188
9667.25 1207
9668.18 1224
9669.11 1210
9670.04 1211
9670.96 1200
9671.89 1166
9672.82 1209
9673.75 1233
9674.68 1217
9675.60 1219
9676.53 1177
9677.46 1242
9678.39 1220
9679.32 1285
9680.25 1214
9681.17 1263
9682.10 1264
9683.03 1224
9683.96 1306
9684.89 1357
9685.82 1287
9686.75 1289
9687.67 1362
9688.60 1356
9689.53 1339
9690.46 1374
9691.39 1471
9692.32 1451
9693.25 1596
9694.18 1569
9695.11 1682
9696.03 1737
9696.96 1721
9697.89 1668
9698.82 1581
9699.75 1543
9700.68 1542
9701.61 1477
9702.54 1393
9703.47 1312
9704.40 1274
9705.33 1296
9706.26 1287
9707.19 1362
9708.12 1316
9709.05 1348
9709.98 1395
9710.91 1395
9711.84 1464
9712.77 1432
9713.70 1347
9714.63 1308
9715.56 1342
9716.49 1325
9717.42 1274
9718.35 1278
9719.28 1245
9720.21 1234
9721.14 1214
9722.07 1175
9723.00 1166
9723.93 1153
9724.86 1201
9725.79 1207
9726.72 1162
9727.65 1174
9728.58 1262
9729.51 1267
9730.44 1265
9731.37 1242
9732.31 1245
9733.24 1180
9734.17 1171
9735.10 1153
9736.03 1101
9736.96 1123
9737.89 1044
9738.82 1056
9739.75 1037
9740.69 1095
9741.62 1082
9742.55 1095
9743.48 1083
9744.41 1064
9745.34 1078
9746.27 1017
9747.21 1094
9748.14 1086
9749.07 1052
9750.00 1068
9750.93 1063
9751.86 1012
9752.80 1011
9753.73 1017
9754.66 1065
9755.59 1089
9756.52 1083
9757.46 1054
9758.39 1028
9759.32 1009
9760.25 1068
9761.18 1060
9762.12 1032
9763.05 1099
9763.98 1092
9764.91 1056
9765.85 1024
9766.78 1040
9767.71 1049
9768.64 1079
9769.58 1119
9770.51 1141
9771.44 1128
9772.37 1121
9773.31 1101
9774.24 1152
9775.17 1201
9776.11 1205
9777.04 1219
9777.97 1233
9778.91 1307
9779.84 1235
9780.77 1309
9781.71 1231
9782.64 1193
9783.57 1243
9784.51 1211
9785.44 1135
9786.37 1107
9787.31 1062
9788.24 1041
9789.17 1055
9790.11 1043
9791.04 1053
9791.97 1093
9792.91 1131
9793.84 1145
9794.77 1165
9795.71 1158
9796.64 1171
9797.58 1112
9798.51 1173
9799.44 1086
9800.38 1098
9801.31 1025
9802.25 985
9803.18 948
9804.12 912
9805.05 887
9805.98 878
9806.92 871
9807.85 810
9808.79 782
9809.72 810
9810.66 831
9811.59 867
9812.53 856
9813.46 828
9814.40 850
9815.33 832
9816.27 850
9817.20 814
9818.14 839
9819.07 795
9820.01 785
9820.94 791
9821.88 808
9822.81 789
9823.75 790
9824.68 793
9825.62 797
9826.55 790
9827.49 829
9828.42 805
9829.36 786
9830.29 814
9831.23 794
9832.17 782
9833.10 820
9834.04 801
9834.97 773
9835.91 752
9836.84 798
9837.78 773
9838.72 793
9839.65 791
9840.59 814
9841.52 805
9842.46 837
9843.40 822
9844.33 882
9845.27 880
9846.20 827
9847.14 789
9848.08 804
9849.01 781
9849.95 806
9850.89 866
9851.82 792
9852.76 779
9853.70 810
9854.63 817
9855.57 804
9856.51 788
9857.44 756
9858.38 804
9859.32 767
9860.25 781
9861.19 790
9862.13 766
9863.07 763
9864.00 716
9864.94 783
9865.88 797
9866.81 763
9867.75 764
9868.69 771
9869.63 759
9870.56 764
9871.50 774
9872.44 780
9873.38 783
9874.31 772
9875.25 771
9876.19 716
9877.13 736
9878.07 726
9879.00 745
9879.94 746
9880.88 745
9881.82 713
9882.75 721
9883.69 736
9884.63 753
9885.57 698
9886.51 761
9887.45 721
9888.38 745
9889.32 727
9890.26 734
9891.20 709
9892.14 736
9893.08 701
9894.01 712
9894.95 712
9895.89 719
9896.83 727
9897.77 709
9898.71 732
9899.65 748
9900.59 733
9901.52 724
9902.46 729
9903.40 738
9904.34 784
9905.28 825
9906.22 850
9907.16 831
9908.10 917
9909.04 888
9909.98 919
9910.92 951
9911.86 898
9912.80 890
9913.73 881
9914.67 835
9915.61 798
9916.55 782
9917.49 783
9918.43 802
9919.37 831
9920.31 853
9921.25 906
9922.19 947
9923.13 1023
9924.07 1019
9925.01 950
9925.95 948
9926.89 931
9927.83 863
9928.77 865
9929.71 773
9930.65 766
9931.59 756
9932.53 690
9933.47 676
9934.41 679
9935.36 644
9936.30 627
9937.24 627
9938.18 657
9939.12 628
9940.06 638
9941.00 612
9941.94 620
9942.88 631
9943.82 596
9944.76 638
9945.70 622
9946.64 616
9947.59 619
9948.53 627
9949.47 617
9950.41 624
9951.35 635
9952.29 653
9953.23 693
9954.17 588
9955.12 618
9956.06 625
9957.00 611
9957.94 606
9958.88 632
9959.82 628
9960.77 648
9961.71 624
9962.65 618
9963.59 603
9964.53 594
9965.48 611
9966.42 595
9967.36 586
9968.30 582
9969.24 612
9970.19 569
9971.13 571
9972.07 551
9973.01 558
9973.95 556
9974.90 541
9975.84 596
9976.78 552
9977.72 568
9978.67 557
9979.61 548
9980.55 586
9981.50 604
9982.44 603
9983.38 586
9984.32 564
9985.27 566
9986.21 588
9987.15 609
9988.10 555
9989.04 594
9989.98 595
9990.92 585
9991.87 554
9992.81 552
9993.75 569
9994.70 573
9995.64 576
9996.58 573
9997.53 607
9998.47 563
9999.41 558
10000.36 621
10001.30 600
10002.25 566
10003.19 587
10004.13 563
10005.08 528
10006.02 548
10006.96 589
10007.91 592
10008.85 572
10009.80 548
10010.74 571
10011.68 567
10012.63 565
10013.57 534
10014.52 512
10015.46 597
10016.41 594
10017.35 580
10018.29 526
10019.24 559
10020.18 558
10021.13 547
10022.07 543
10023.02 531
10023.96 526
10024.91 549
10025.85 567
10026.80 570
10027.74 564
10028.69 586
10029.63 563
10030.58 557
10031.52 586
10032.47 557
10033.41 582
10034.36 527
10035.30 544
10036.25 524
10037.19 544
10038.14 564
10039.08 493
10040.03 540
10040.97 550
10041.92 515
10042.87 551
10043.81 573
10044.76 546
10045.70 535
10046.65 486
10047.59 542
10048.54 513
10049.49 544
10050.43 533
10051.38 547
10052.32 510
10053.27 508
10054.22 505
10055.16 497
10056.11 560
10057.05 510
10058.00 535
10058.95 502
10059.89 521
10060.84 491
10061.79 480
10062.73 468
10063.68 496
10064.63 512
10065.57 500
10066.52 494
10067.47 513
10068.41 505
10069.36 519
10070.31 500
10071.25 494
10072.20 501
10073.15 527
10074.10 520
10075.04 465
10075.99 508
10076.94 513
10077.88 498
10078.83 507
10079.78 511
10080.73 479
10081.67 474
10082.62 488
10083.57 490
10084.52 511
10085.46 496
10086.41 478
10087.36 468
10088.31 525
10089.25 496
10090.20 496
10091.15 503
10092.10 543
10093.05 505
10093.99 471
10094.94 508
10095.89 505
10096.84 462
10097.79 455
10098.73 495
10099.68 483
10100.63 488
10101.58 525
10102.53 535
10103.48 522
10104.42 482
10105.37 486
10106.32 506
10107.27 491
10108.22 502
10109.17 441
10110.12 485
10111.06 533
10112.01 523
10112.96 480
10113.91 520
10114.86 523
10115.81 481
10116.76 487
10117.71 497
10118.66 503
10119.61 508
10120.56 461
10121.50 472
10122.45 484
10123.40 475
10124.35 519
10125.30 486
10126.25 506
10127.20 479
10128.15 505
10129.10 473
10130.05 499
10131.00 506
10131.95 513
10132.90 488
10133.85 488
10134.80 519
10135.75 508
10136.70 507
10137.65 509
10138.60 506
10139.55 511
10140.50 528
10141.45 513
10142.40 499
10143.35 501
10144.30 563
10145.25 534
10146.20 526
10147.15 542
10148.10 515
10149.05 584
10150.00 519
10150.95 515
10151.90 530
10152.86 525
10153.81 542
10154.76 559
10155.71 527
10156.66 511
10157.61 547
10158.56 566
10159.51 571
10160.46 541
10161.41 524
10162.37 563
10163.32 564
10164.27 542
10165.22 547
10166.17 506
10167.12 539
10168.07 548
10169.03 592
10169.98 567
10170.93 550
10171.88 581
10172.83 599
10173.78 567
10174.74 548
10175.69 592
10176.64 573
10177.59 561
10178.54 593
10179.49 630
10180.45 615
10181.40 625
10182.35 612
10183.30 607
10184.26 630
10185.21 646
10186.16 658
10187.11 614
10188.06 637
10189.02 621
10189.97 667
10190.92 629
10191.87 636
10192.83 658
10193.78 663
10194.73 684
10195.69 686
10196.64 648
10197.59 691
10198.54 743
10199.50 686
10200.45 702
10201.40 771
10202.36 745
10203.31 768
10204.26 769
10205.22 777
10206.17 759
10207.12 710
10208.08 730
10209.03 686
10209.98 649
10210.94 662
10211.89 661
10212.84 668
10213.80 655
10214.75 627
10215.70 661
10216.66 632
10217.61 633
10218.56 629
10219.52 614
10220.47 651
10221.43 635
10222.38 627
10223.33 622
10224.29 639
10225.24 651
10226.20 689
10227.15 686
10228.11 718
10229.06 736
10230.01 794
10230.97 771
10231.92 793
10232.88 782
10233.83 830
10234.79 822
10235.74 820
10236.70 737
10237.65 718
10238.60 665
10239.56 624
10240.51 621
10241.47 611
10242.42 609
10243.38 609
10244.33 610
10245.29 575
10246.24 601
10247.20 558
10248.15 540
10249.11 544
10250.07 514
10251.02 536
10251.98 538
10252.93 558
10253.89 561
10254.84 534
10255.80 551
10256.75 512
10257.71 545
10258.67 501
10259.62 504
10260.58 541
10261.53 530
10262.49 521
10263.44 488
10264.40 517
10265.36 566
10266.31 521
10267.27 507
10268.22 515
10269.18 552
10270.14 576
10271.09 545
10272.05 514
10273.01 507
10273.96 489
10274.92 504
10275.87 504
10276.83 524
10277.79 481
10278.74 533
10279.70 525
10280.66 506
10281.61 485
10282.57 483
10283.53 502
10284.49 513
10285.44 491
10286.40 468
10287.36 490
10288.31 524
10289.27 499
10290.23 517
10291.18 497
10292.14 505
10293.10 520
10294.06 478
10295.01 504
10295.97 462
10296.93 482
10297.89 496
10298.84 506
10299.80 515
10300.76 494
10301.72 512
10302.67 470
10303.63 492
10304.59 468
10305.55 476
10306.51 490
10307.46 454
10308.42 506
10309.38 518
10310.34 508
10311.30 479
10312.25 517
10313.21 530
10314.17 519
10315.13 473
10316.09 451
10317.05 492
10318.00 514
10318.96 482
10319.92 488
10320.88 502
10321.84 523
10322.80 490
10323.76 465
10324.71 480
10325.67 454
10326.63 470
10327.59 467
10328.55 488
10329.51 469
10330.47 489
10331.43 452
10332.39 464
10333.35 478
10334.30 459
10335.26 482
10336.22 467
10337.18 481
10338.14 454
10339.10 444
10340.06 424
10341.02 442
10341.98 475
10342.94 495
10343.90 488
10344.86 518
10345.82 523
10346.78 495
10347.74 487
10348.70 499
10349.66 518
10350.62 508
10351.58 474
10352.54 455
10353.50 444
10354.46 461
10355.42 480
10356.38 511
10357.34 493
10358.30 488
10359.26 496
10360.22 497
10361.18 484
10362.14 487
10363.10 507
10364.06 511
10365.02 454
10365.98 451
10366.94 458
10367.90 448
10368.87 438
10369.83 465
10370.79 470
10371.75 425
10372.71 444
10373.67 468
10374.63 494
10375.59 485
10376.55 456
10377.51 443
10378.48 448
10379.44 460
10380.40 458
10381.36 433
10382.32 453
10383.28 468
10384.24 416
10385.21 442
10386.17 457
10387.13 485
10388.09 511
10389.05 480
10390.01 452
10390.98 452
10391.94 477
10392.90 457
10393.86 471
10394.82 475
10395.79 465
10396.75 491
10397.71 461
10398.67 464
10399.63 487
10400.60 480
10401.56 432
10402.52 460
10403.48 514
10404.45 482
10405.41 451
10406.37 470
10407.33 519
10408.30 486
10409.26 532
10410.22 545
10411.18 536
10412.15 549
10413.11 591
10414.07 612
10415.04 600
10416.00 621
10416.96 646
10417.93 617
10418.89 592
10419.85 556
10420.81 568
10421.78 520
10422.74 516
10423.70 482
10424.67 453
10425.63 482
10426.59 468
10427.56 485
10428.52 456
10429.49 437
10430.45 420
10431.41 473
10432.38 467
10433.34 417
10434.30 415
10435.27 442
10436.23 447
10437.20 439
10438.16 433
10439.12 423
10440.09 428
10441.05 453
10442.02 448
10442.98 449
10443.94 432
10444.91 434
10445.87 422
10446.84 419
10447.80 444
10448.77 448
10449.73 449
10450.70 431
10451.66 450
10452.63 423
10453.59 470
10454.55 451
10455.52 433
10456.48 456
10457.45 449
10458.41 444
10459.38 434
10460.34 463
10461.31 426
10462.27 475
10463.24 440
10464.20 450
10465.17 436
10466.14 424
10467.10 414
10468.07 441
10469.03 424
10470.00 471
10470.96 446
10471.93 445
10472.89 451
10473.86 405
10474.82 432
10475.79 461
10476.76 469
10477.72 466
10478.69 447
10479.65 464
10480.62 443
10481.59 423
10482.55 437
10483.52 418
10484.48 405
10485.45 426
10486.42 437
10487.38 443
10488.35 431
10489.32 485
10490.28 465
10491.25 448
10492.21 449
10493.18 488
10494.15 472
10495.11 458
10496.08 483
10497.05 449
10498.01 462
10498.98 470
10499.95 464
10500.92 483
10501.88 472
10502.85 512
10503.82 489
10504.78 449
10505.75 433
10506.72 450
10507.68 478
10508.65 476
10509.62 487
10510.59 506
10511.55 476
10512.52 480
10513.49 454
10514.46 452
10515.42 479
10516.39 463
10517.36 489
10518.33 516
10519.29 453
10520.26 449
10521.23 447
10522.20 494
10523.17 485
10524.13 471
10525.10 472
10526.07 450
10527.04 457
10528.01 473
10528.97 466
10529.94 459
10530.91 462
10531.88 477
10532.85 531
10533.82 452
10534.78 473
10535.75 490
10536.72 464
10537.69 483
10538.66 497
10539.63 531
10540.60 511
10541.56 505
10542.53 529
10543.50 519
10544.47 492
10545.44 525
10546.41 501
10547.38 550
10548.35 501
10549.32 515
10550.29 531
10551.25 587
10552.22 554
10553.19 659
10554.16 675
10555.13 671
10556.10 671
10557.07 717
10558.04 689
10559.01 717
10559.98 704
10560.95 689
10561.92 663
10562.89 624
10563.86 608
10564.83 599
10565.80 561
10566.77 534
10567.74 575
10568.71 532
10569.68 476
10570.65 477
10571.62 523
10572.59 489
10573.56 486
10574.53 525
10575.50 476
10576.47 460
10577.44 515
10578.41 487
10579.38 516
10580.35 518
10581.32 515
10582.29 531
10583.26 510
10584.23 560
10585.21 521
10586.18 533
10587.15 518
10588.12 532
10589.09 512
10590.06 489
10591.03 483
10592.00 502
10592.97 516
10593.94 516
10594.92 550
10595.89 469
10596.86 507
10597.83 471
10598.80 494
10599.77 493
10600.74 436
10601.71 455
10602.69 451
10603.66 452
10604.63 494
10605.60 468
10606.57 451
10607.54 431
10608.52 442
10609.49 434
10610.46 460
10611.43 477
10612.40 465
10613.38 439
10614.35 441
10615.32 489
10616.29 466
10617.27 474
10618.24 477
10619.21 487
10620.18 467
10621.15 496
10622.13 497
10623.10 488
10624.07 481
10625.04 459
10626.02 481
10626.99 489
10627.96 473
10628.94 516
10629.91 504
10630.88 506
10631.85 512
10632.83 520
10633.80 525
10634.77 544
10635.75 545
10636.72 528
10637.69 586
10638.67 550
10639.64 531
10640.61 514
10641.59 504
10642.56 506
10643.53 492
10644.51 486
10645.48 482
10646.45 486
10647.43 477
10648.40 445
10649.37 451
10650.35 462
10651.32 460
10652.30 418
10653.27 455
10654.24 437
10655.22 479
10656.19 478
10657.16 469
10658.14 479
10659.11 470
10660.09 457
10661.06 442
10662.04 462
10663.01 423
10663.98 424
10664.96 458
10665.93 469
10666.91 443
10667.88 464
10668.86 432
10669.83 461
10670.81 476
10671.78 488
10672.76 488
10673.73 476
10674.71 450
10675.68 455
10676.66 466
10677.63 518
10678.61 495
10679.58 470
10680.56 448
10681.53 403
10682.51 437
10683.48 388
10684.46 436
10685.43 426
10686.41 431
10687.38 417
10688.36 411
10689.33 437
10690.31 427
10691.28 440
10692.26 448
10693.24 433
10694.21 467
10695.19 425
10696.16 421
10697.14 433
10698.12 424
10699.09 465
10700.07 455
10701.04 477
10702.02 463
10703.00 437
10703.97 467
10704.95 433
10705.92 432
10706.90 490
10707.88 430
10708.85 472
10709.83 406
10710.81 423
10711.78 443
10712.76 436
10713.74 452
10714.71 426
10715.69 446
10716.67 409
10717.64 455
10718.62 439
10719.60 427
10720.57 423
10721.55 446
10722.53 441
10723.50 427
10724.48 432
10725.46 455
10726.44 406
10727.41 431
10728.39 456
10729.37 416
10730.35 431
10731.32 451
10732.30 458
10733.28 482
10734.26 407
10735.23 423
10736.21 462
10737.19 456
10738.17 503
10739.14 447
10740.12 440
10741.10 434
10742.08 438
10743.06 439
10744.03 445
10745.01 460
10745.99 455
10746.97 427
10747.95 452
10748.92 433
10749.90 418
10750.88 443
10751.86 484
10752.84 425
10753.82 424
10754.79 388
10755.77 444
10756.75 462
10757.73 468
10758.71 435
10759.69 425
10760.67 452
10761.65 440
10762.62 438
10763.60 433
10764.58 442
10765.56 425
10766.54 437
10767.52 482
10768.50 475
10769.48 476
10770.46 467
10771.44 492
10772.42 477
10773.39 488
10774.37 510
10775.35 496
10776.33 502
10777.31 475
10778.29 465
10779.27 463
10780.25 461
10781.23 458
10782.21 430
10783.19 438
10784.17 456
10785.15 415
10786.13 436
10787.11 447
10788.09 468
10789.07 437
10790.05 432
10791.03 424
10792.01 440
10792.99 430
10793.97 418
10794.95 446
10795.93 432
10796.91 440
10797.89 431
10798.87 455
10799.85 431
10800.83 435
10801.82 411
10802.80 449
10803.78 443
10804.76 431
10805.74 414
10806.72 428
10807.70 443
10808.68 443
10809.66 421
10810.64 430
10811.62 453
10812.61 439
10813.59 426
10814.57 420
10815.55 435
10816.53 467
10817.51 478
10818.49 429
10819.47 445
10820.46 460
10821.44 466
10822.42 449
10823.40 456
10824.38 458
10825.36 461
10826.35 469
10827.33 469
10828.31 486
10829.29 434
10830.27 468
10831.25 453
10832.24 463
10833.22 452
10834.20 473
10835.18 485
10836.17 477
10837.15 449
10838.13 469
10839.11 432
10840.09 425
10841.08 488
10842.06 483
10843.04 470
10844.02 464
10845.01 502
10845.99 504
10846.97 504
10847.96 455
10848.94 450
10849.92 497
10850.90 517
10851.89 514
10852.87 496
10853.85 514
10854.84 511
10855.82 485
10856.80 479
10857.78 528
10858.77 517
10859.75 515
10860.73 539
10861.72 489
10862.70 519
10863.68 504
10864.67 513
10865.65 526
10866.64 524
10867.62 542
10868.60 558
10869.59 513
10870.57 528
10871.55 514
10872.54 572
10873.52 531
10874.51 540
10875.49 530
10876.47 543
10877.46 513
10878.44 542
10879.43 493
10880.41 535
10881.39 518
10882.38 544
10883.36 515
10884.35 503
10885.33 522
10886.32 521
10887.30 535
10888.29 559
10889.27 561
10890.25 584
10891.24 580
10892.22 591
10893.21 600
10894.19 583
10895.18 621
10896.16 611
10897.15 623
10898.13 635
10899.12 633
10900.10 666
10901.09 642
10902.07 663
10903.06 655
10904.04 653
10905.03 647
10906.01 705
10907.00 683
10907.99 627
10908.97 642
10909.96 678
10910.94 643
10911.93 639
10912.91 637
10913.90 659
10914.88 696
10915.87 709
10916.86 678
10917.84 691
10918.83 748
10919.81 753
10920.80 693
10921.79 686
10922.77 660
10923.76 688
10924.74 726
10925.73 700
10926.72 662
10927.70 709
10928.69 738
10929.68 724
10930.66 714
10931.65 751
10932.64 762
10933.62 770
10934.61 812
10935.60 760
10936.58 783
10937.57 830
10938.56 884
10939.54 846
10940.53 841
10941.52 814
10942.50 879
10943.49 914
10944.48 885
10945.47 873
10946.45 894
10947.44 925
10948.43 946
10949.41 996
10950.40 1060
10951.39 1115
10952.38 1084
10953.36 1088
10954.35 1131
10955.34 1080
10956.33 1085
10957.31 1120
10958.30 1081
10959.29 1003
10960.28 1003
10961.27 1005
10962.25 964
10963.24 966
10964.23 890
10965.22 907
10966.21 844
10967.19 892
10968.18 878
10969.17 882
10970.16 853
10971.15 839
10972.13 894
10973.12 953
10974.11 914
10975.10 878
10976.09 905
10977.08 891
10978.07 885
10979.05 927
10980.04 928
10981.03 942
10982.02 957
10983.01 987
10984.00 965
10984.99 928
10985.98 980
10986.96 1035
10987.95 1050
10988.94 1131
10989.93 1184
10990.92 1250
10991.91 1329
10992.90 1446
10993.89 1523
10994.88 1548
10995.87 1570
10996.86 1578
10997.85 1531
10998.84 1436
10999.83 1331
11000.82 1220
11001.81 1198
11002.79 1117
11003.78 1069
11004.77 959
11005.76 921
11006.75 872
11007.74 827
11008.73 819
11009.72 833
11010.71 808
11011.70 791
11012.69 769
11013.68 792
11014.67 769
11015.67 795
11016.66 768
11017.65 762
11018.64 731
11019.63 729
11020.62 753
11021.61 761
11022.60 746
11023.59 744
11024.58 736
11025.57 738
11026.56 744
11027.55 709
11028.54 733
11029.53 733
11030.52 698
11031.52 727
11032.51 744
11033.50 733
11034.49 727
11035.48 702
11036.47 739
11037.46 724
11038.45 708
11039.45 720
11040.44 661
11041.43 650
11042.42 655
11043.41 631
11044.40 626
11045.39 656
11046.39 648
11047.38 639
11048.37 645
11049.36 666
11050.35 648
11051.35 673
11052.34 618
11053.33 644
11054.32 677
11055.31 611
11056.31 651
11057.30 645
11058.29 637
11059.28 643
11060.27 650
11061.27 620
11062.26 655
11063.25 628
11064.24 636
11065.24 639
11066.23 669
11067.22 668
11068.21 646
11069.21 670
11070.20 653
11071.19 658
11072.19 674
11073.18 673
11074.17 686
11075.16 685
11076.16 645
11077.15 625
11078.14 642
11079.14 637
11080.13 678
11081.12 626
11082.12 623
11083.11 629
11084.10 657
11085.10 608
11086.09 602
11087.08 611
11088.08 602
11089.07 606
11090.06 617
11091.06 619
11092.05 594
11093.04 596
11094.04 608
11095.03 567
11096.03 579
11097.02 585
11098.01 607
11099.01 593
11100.00 606
11101.00 619
11101.99 602
11102.98 582
11103.98 571
11104.97 573
11105.97 599
11106.96 568
11107.96 590
11108.95 572
11109.95 596
11110.94 597
11111.93 589
11112.93 611
11113.92 597
11114.92 572
11115.91 580
11116.91 594
11117.90 600
11118.90 572
11119.89 594
11120.89 583
11121.88 577
11122.88 573
11123.87 602
11124.87 578
11125.86 586
11126.86 593
11127.85 553
11128.85 571
11129.84 546
11130.84 552
11131.84 554
11132.83 581
11133.83 527
11134.82 538
11135.82 550
11136.81 603
11137.81 582
11138.81 556
11139.80 563
11140.80 555
11141.79 554
11142.79 580
11143.79 580
11144.78 571
11145.78 570
11146.77 544
11147.77 530
11148.77 548
11149.76 570
11150.76 574
11151.75 508
11152.75 523
11153.75 528
11154.74 513
11155.74 494
11156.74 518
11157.73 498
11158.73 498
11159.73 500
11160.72 561
11161.72 517
11162.72 500
11163.71 505
11164.71 540
11165.71 537
11166.71 476
11167.70 489
11168.70 547
11169.70 522
11170.69 513
11171.69 499
11172.69 504
11173.69 527
11174.68 540
11175.68 503
11176.68 532
11177.68 514
11178.67 539
11179.67 501
11180.67 489
11181.67 495
11182.66 533
11183.66 537
11184.66 526
11185.66 514
11186.66 534
11187.65 534
11188.65 556
11189.65 501
11190.65 516
11191.65 566
11192.64 563
11193.64 530
11194.64 539
11195.64 530
11196.64 556
11197.64 507
11198.63 504
11199.63 482
11200.63 467
11201.63 479
11202.63 488
11203.63 549
11204.63 516
11205.63 502
11206.62 521
11207.62 541
11208.62 525
11209.62 503
11210.62 483
11211.62 483
11212.62 493
11213.62 471
11214.62 472
11215.62 512
11216.61 524
11217.61 492
11218.61 516
11219.61 496
11220.61 509
11221.61 474
11222.61 504
11223.61 483
11224.61 520
11225.61 502
11226.61 516
11227.61 503
11228.61 502
11229.61 479
11230.61 491
11231.61 501
11232.61 489
11233.61 511
11234.61 470
11235.61 471
11236.61 496
11237.61 509
11238.61 523
11239.61 507
11240.61 495
11241.61 482
11242.61 531
11243.61 505
11244.61 498
11245.61 530
11246.61 499
11247.61 508
11248.62 506
11249.62 523
11250.62 517
11251.62 540
11252.62 523
11253.62 545
11254.62 506
11255.62 501
11256.62 494
11257.62 497
11258.62 556
11259.63 508
11260.63 519
11261.63 527
11262.63 508
11263.63 524
11264.63 557
11265.63 577
11266.64 536
11267.64 558
11268.64 532
11269.64 551
11270.64 596
11271.64 575
11272.65 541
11273.65 577
11274.65 606
11275.65 593
11276.65 565
11277.65 591
11278.66 550
11279.66 522
11280.66 534
11281.66 517
11282.67 527
11283.67 499
11284.67 516
11285.67 529
11286.67 522
11287.68 525
11288.68 521
11289.68 520
11290.68 517
11291.69 491
11292.69 488
11293.69 486
11294.70 516
11295.70 539
11296.70 576
11297.70 500
11298.71 512
11299.71 529
11300.71 542
11301.72 521
11302.72 538
11303.72 566
11304.72 532
11305.73 581
11306.73 586
11307.73 574
11308.74 603
11309.74 594
11310.74 581
11311.75 572
11312.75 525
11313.76 546
11314.76 566
11315.76 545
11316.77 543
11317.77 517
11318.77 535
11319.78 508
11320.78 513
11321.79 495
11322.79 488
11323.79 481
11324.80 506
11325.80 527
11326.81 505
11327.81 512
11328.81 479
11329.82 478
11330.82 476
11331.83 523
11332.83 528
11333.84 521
11334.84 550
11335.85 556
11336.85 537
11337.85 526
11338.86 553
11339.86 540
11340.87 527
11341.87 517
11342.88 533
11343.88 532
11344.89 503
11345.89 515
11346.90 519
11347.90 494
11348.91 483
11349.91 496
11350.92 514
11351.92 542
11352.93 517
11353.94 488
11354.94 499
11355.95 494
11356.95 505
11357.96 503
11358.96 500
11359.97 502
11360.97 525
11361.98 511
11362.99 512
11363.99 524
11365.00 523
11366.00 505
11367.01 498
11368.02 482
11369.02 497
11370.03 494
11371.03 520
11372.04 487
11373.05 489
11374.05 481
11375.06 498
11376.06 512
11377.07 520
11378.08 508
11379.08 502
11380.09 501
11381.10 492
11382.10 482
11383.11 483
11384.12 489
11385.12 528
11386.13 484
11387.14 497
11388.14 552
11389.15 490
11390.16 517
11391.17 517
11392.17 498
11393.18 489
11394.19 511
11395.19 531
11396.20 553
11397.21 484
11398.22 507
11399.22 514
11400.23 524
11401.24 507
11402.25 521
11403.25 529
11404.26 527
11405.27 541
11406.28 524
11407.28 537
11408.29 534
11409.30 534
11410.31 543
11411.31 533
11412.32 519
11413.33 540
11414.34 546
11415.35 532
11416.35 497
11417.36 512
11418.37 518
11419.38 545
11420.39 506
11421.40 566
11422.40 538
11423.41 571
11424.42 550
11425.43 532
11426.44 568
11427.45 555
11428.46 548
11429.46 540
11430.47 555
11431.48 524
11432.49 566
11433.50 573
11434.51 583
11435.52 572
11436.53 549
11437.54 572
11438.54 605
11439.55 567
11440.56 599
11441.57 604
11442.58 583
11443.59 606
11444.60 551
11445.61 545
11446.62 581
11447.63 595
11448.64 606
11449.65 586
11450.66 560
11451.67 605
11452.68 623
11453.69 598
11454.70 588
11455.71 570
11456.72 579
11457.73 621
11458.74 607
11459.75 625
11460.76 615
11461.77 655
11462.78 654
11463.79 620
11464.80 628
11465.81 626
11466.82 584
11467.83 628
11468.84 617
11469.85 654
11470.86 669
11471.87 667
11472.88 617
11473.89 631
11474.90 642
11475.91 616
11476.92 639
11477.93 635
11478.95 616
11479.96 651
11480.97 631
11481.98 641
11482.99 647
11484.00 652
11485.01 605
11486.02 626
11487.03 637
11488.05 639
11489.06 653
11490.07 641
11491.08 649
11492.09 668
11493.10 676
11494.11 676
11495.13 660
11496.14 693
11497.15 710
11498.16 693
11499.17 657
11500.18 696
11501.20 677
11502.21 667
11503.22 636
11504.23 651
11505.24 667
11506.26 679
11507.27 699
11508.28 723
11509.29 705
11510.30 682
11511.32 682
11512.33 713
11513.34 736
11514.35 695
11515.37 741
11516.38 737
11517.39 718
11518.40 736
11519.42 792
11520.43 745
11521.44 760
11522.45 736
11523.47 757
11524.48 782
11525.49 743
11526.51 809
11527.52 772
11528.53 764
11529.55 801
11530.56 758
11531.57 741
11532.59 762
11533.60 827
11534.61 825
11535.63 824
11536.64 840
11537.65 861
11538.67 871
11539.68 842
11540.69 825
11541.71 904
11542.72 911
11543.73 860
11544.75 895
11545.76 952
11546.78 951
11547.79 974
11548.80 960
11549.82 967
11550.83 974
11551.85 1009
11552.86 1016
11553.87 1028
11554.89 1007
11555.90 1051
11556.92 1089
11557.93 1031
11558.95 1059
11559.96 1026
11560.97 1080
11561.99 1098
11563.00 1144
11564.02 1110
11565.03 1136
11566.05 1152
11567.06 1187
11568.08 1206
11569.09 1193
11570.11 1206
11571.12 1221
11572.14 1250
11573.15 1338
11574.17 1327
11575.18 1396
11576.20 1484
11577.21 1467
11578.23 1530
11579.24 1572
11580.26 1639
11581.27 1623
11582.29 1648
11583.30 1698
11584.32 1762
11585.33 1793
11586.35 1843
11587.37 1931
11588.38 2020
11589.40 2148
11590.41 2246
11591.43 2482
11592.44 2726
11593.46 3064
11594.48 3320
11595.49 3489
11596.51 3703
11597.52 4002
11598.54 4146
11599.56 4049
11600.57 3754
11601.59 3563
11602.61 3310
11603.62 3056
11604.64 2689
11605.66 2405
11606.67 2143
11607.69 1928
11608.70 1784
11609.72 1651
11610.74 1617
11611.75 1423
11612.77 1413
11613.79 1418
11614.81 1323
11615.82 1284
11616.84 1229
11617.86 1238
11618.87 1201
11619.89 1119
11620.91 1146
11621.92 1212
11622.94 1211
11623.96 1115
11624.98 1070
11625.99 1090
11627.01 1088
11628.03 1073
11629.05 1102
11630.06 1087
11631.08 1029
11632.10 1052
11633.12 1141
11634.13 1113
11635.15 1101
11636.17 1138
11637.19 1107
11638.20 1092
11639.22 1052
11640.24 1028
11641.26 1039
11642.28 981
11643.29 955
11644.31 915
11645.33 936
11646.35 925
11647.37 841
11648.39 891
11649.40 914
11650.42 897
11651.44 895
11652.46 902
11653.48 909
11654.50 884
11655.51 902
11656.53 853
11657.55 871
11658.57 894
11659.59 900
11660.61 905
11661.63 902
11662.65 920
11663.67 938
11664.68 978
11665.70 947
11666.72 968
11667.74 929
11668.76 973
11669.78 954
11670.80 986
11671.82 1014
11672.84 1012
11673.86 1014
11674.88 1019
11675.90 997
11676.92 1025
11677.94 1041
11678.96 1088
11679.98 1018
11680.99 993
11682.01 997
11683.03 998
11684.05 1004
11685.07 1000
11686.09 972
11687.11 1000
11688.13 970
11689.15 933
11690.17 969
11691.19 955
11692.21 960
11693.24 957
11694.26 914
11695.28 928
11696.30 911
11697.32 926
11698.34 876
11699.36 880
11700.38 870
11701.40 888
11702.42 885
11703.44 862
11704.46 877
11705.48 902
11706.50 851
11707.52 829
11708.54 851
11709.57 841
11710.59 819
11711.61 813
11712.63 855
11713.65 827
11714.67 858
11715.69 813
11716.71 806
11717.73 808
11718.76 791
11719.78 806
11720.80 747
11721.82 738
11722.84 749
11723.86 736
11724.89 788
11725.91 788
11726.93 698
11727.95 727
11728.97 693
11729.99 744
11731.02 718
11732.04 729
11733.06 681
11734.08 700
11735.10 746
11736.13 749
11737.15 725
11738.17 724
11739.19 713
11740.22 726
11741.24 730
11742.26 690
11743.28 661
11744.30 719
11745.33 661
11746.35 694
11747.37 710
11748.40 724
11749.42 712
11750.44 652
11751.46 689
11752.49 643
11753.51 696
11754.53 705
11755.56 642
11756.58 636
11757.60 640
11758.62 675
11759.65 626
11760.67 657
11761.69 641
11762.72 639
11763.74 614
11764.76 655
11765.79 605
11766.81 628
11767.83 626
11768.86 630
11769.88 640
11770.91 641
11771.93 641
11772.95 611
11773.98 606
11775.00 606
11776.02 600
11777.05 667
11778.07 653
11779.10 610
11780.12 584
11781.14 605
11782.17 644
11783.19 626
11784.22 624
11785.24 610
11786.26 575
11787.29 563
11788.31 565
11789.34 601
11790.36 615
11791.39 580
11792.41 602
11793.44 566
11794.46 581
11795.49 570
11796.51 587
11797.54 586
11798.56 581
11799.59 582
11800.61 546
11801.63 551
11802.66 566
11803.69 585
11804.71 558
11805.74 553
11806.76 573
11807.79 569
11808.81 555
11809.84 539
11810.86 594
11811.89 566
11812.91 547
11813.94 550
11814.96 539
11815.99 548
11817.01 540
11818.04 568
11819.07 567
11820.09 581
11821.12 549
11822.14 600
11823.17 529
11824.20 563
11825.22 564
11826.25 594
11827.27 554
11828.30 578
11829.33 533
11830.35 555
11831.38 551
11832.40 565
11833.43 521
11834.46 528
11835.48 533
11836.51 568
11837.54 536
11838.56 549
11839.59 571
11840.62 560
11841.64 551
11842.67 547
11843.70 575
11844.72 572
11845.75 579
11846.78 585
11847.80 582
11848.83 592
11849.86 567
11850.89 585
11851.91 561
11852.94 539
11853.97 570
11854.99 623
11856.02 597
11857.05 613
11858.08 545
11859.10 571
11860.13 574
11861.16 581
11862.19 594
11863.21 596
11864.24 585
11865.27 599
11866.30 631
11867.33 585
11868.35 581
11869.38 578
11870.41 600
11871.44 639
11872.47 647
11873.49 624
11874.52 598
11875.55 614
11876.58 640
11877.61 649
11878.63 595
11879.66 652
11880.69 617
11881.72 650
11882.75 610
11883.78 625
11884.81 650
11885.83 625
11886.86 625
11887.89 657
11888.92 649
11889.95 645
11890.98 682
11892.01 700
11893.04 715
11894.06 759
11895.09 773
11896.12 784
11897.15 749
11898.18 763
11899.21 778
11900.24 734
11901.27 750
11902.30 724
11903.33 698
11904.36 698
11905.39 730
11906.42 725
11907.45 700
11908.48 659
11909.50 698
11910.53 658
11911.56 649
11912.59 689
11913.62 692
11914.65 731
11915.68 718
11916.71 729
11917.74 743
11918.77 783
11919.80 764
11920.83 822
11921.86 849
11922.89 867
11923.92 894
11924.95 942
11925.99 952
11927.02 966
11928.05 926
11929.08 945
11930.11 884
11931.14 845
11932.17 812
11933.20 769
11934.23 779
11935.26 786
11936.29 699
11937.32 705
11938.35 671
11939.38 683
11940.41 664
11941.45 644
11942.48 630
11943.51 651
11944.54 620
11945.57 566
11946.60 600
11947.63 610
11948.66 627
11949.70 602
11950.73 608
11951.76 585
11952.79 616
11953.82 616
11954.85 595
11955.88 583
11956.92 585
11957.95 604
11958.98 575
11960.01 613
11961.04 609
11962.08 606
11963.11 630
11964.14 600
11965.17 656
11966.20 604
11967.24 616
11968.27 614
11969.30 626
11970.33 589
11971.36 635
11972.40 624
11973.43 638
11974.46 635
11975.49 617
11976.53 641
11977.56 636
11978.59 635
11979.62 630
11980.66 638
11981.69 632
11982.72 646
11983.76 662
11984.79 677
11985.82 633
11986.85 621
11987.89 658
11988.92 608
11989.95 633
11990.99 637
11992.02 622
11993.05 643
11994.09 631
11995.12 608
11996.15 632
11997.19 650
11998.22 660
11999.25 621
12000.29 614
12001.32 621
12002.35 626
12003.39 683
12004.42 697
12005.46 708
12006.49 690
12007.52 718
12008.56 694
12009.59 775
12010.63 729
12011.66 707
12012.69 735
12013.73 785
12014.76 757
12015.80 773
12016.83 779
12017.86 748
12018.90 752
12019.93 740
12020.97 674
12022.00 691
12023.04 697
12024.07 673
12025.11 655
12026.14 704
12027.18 739
12028.21 700
12029.25 672
12030.28 665
12031.32 675
12032.35 661
12033.39 676
12034.42 648
12035.46 632
12036.49 684
12037.53 668
12038.56 625
12039.60 639
12040.63 621
12041.67 624
12042.70 638
12043.74 625
12044.77 648
12045.81 632
12046.84 693
12047.88 666
12048.92 648
12049.95 623
12050.99 661
12052.02 656
12053.06 619
12054.09 606
12055.13 640
12056.17 641
12057.20 660
12058.24 629
12059.27 625
12060.31 620
12061.35 638
12062.38 687
12063.42 625
12064.46 624
12065.49 638
12066.53 645
12067.56 635
12068.60 588
12069.64 647
12070.67 662
12071.71 647
12072.75 637
12073.78 665
12074.82 652
12075.86 665
12076.89 637
12077.93 661
12078.97 631
12080.01 647
12081.04 656
12082.08 686
12083.12 695
12084.15 680
12085.19 683
12086.23 680
12087.27 660
12088.30 661
12089.34 680
12090.38 723
12091.41 735
12092.45 716
12093.49 762
12094.53 777
12095.57 732
12096.60 767
12097.64 756
12098.68 716
12099.72 750
12100.75 756
12101.79 716
12102.83 696
12103.87 697
12104.91 702
12105.94 663
12106.98 653
12108.02 638
12109.06 618
12110.10 614
12111.14 573
12112.17 601
12113.21 591
12114.25 598
12115.29 576
12116.33 588
12117.37 579
12118.40 575
12119.44 592
12120.48 585
12121.52 567
12122.56 543
12123.60 559
12124.64 563
12125.68 561
12126.72 544
12127.75 559
12128.79 534
12129.83 521
12130.87 561
12131.91 514
12132.95 535
12133.99 512
12135.03 522
12136.07 542
12137.11 563
12138.15 561
12139.19 528
12140.23 536
12141.27 501
12142.31 527
12143.35 529
12144.38 511
12145.42 533
12146.46 557
12147.50 525
12148.54 486
12149.58 501
12150.62 536
12151.66 513
12152.70 508
12153.74 517
12154.78 518
12155.82 514
12156.87 520
12157.91 512
12158.95 525
12159.99 503
12161.03 539
12162.07 512
12163.11 465
12164.15 489
12165.19 514
12166.23 518
12167.27 507
12168.31 488
12169.35 521
12170.39 510
12171.43 515
12172.47 505
12173.52 529
12174.56 502
12175.60 515
12176.64 510
12177.68 507
12178.72 487
12179.76 520
12180.80 541
12181.85 516
12182.89 485
12183.93 496
12184.97 494
12186.01 485
12187.05 514
12188.09 503
12189.14 505
12190.18 481
12191.22 515
12192.26 479
12193.30 503
12194.34 490
12195.39 484
12196.43 497
12197.47 512
12198.51 505
12199.55 506
12200.60 497
12201.64 534
12202.68 511
12203.72 464
12204.77 499
12205.81 492
12206.85 481
12207.89 475
12208.94 468
12209.98 460
12211.02 510
12212.06 499
12213.11 500
12214.15 513
12215.19 520
12216.23 525
12217.28 515
12218.32 543
12219.36 500
12220.41 512
12221.45 483
12222.49 462
12223.54 489
12224.58 501
12225.62 480
12226.66 492
12227.71 519
12228.75 461
12229.79 472
12230.84 460
12231.88 479
12232.93 464
12233.97 480
12235.01 497
12236.06 483
12237.10 480
12238.14 495
12239.19 458
12240.23 507
12241.28 487
12242.32 499
12243.36 481
12244.41 479
12245.45 461
12246.50 476
12247.54 483
12248.58 456
12249.63 457
12250.67 475
12251.72 466
12252.76 465
12253.80 426
12254.85 467
12255.89 441
12256.94 452
12257.98 455
12259.03 449
12260.07 456
12261.12 453
12262.16 424
12263.21 457
12264.25 454
12265.30 424
12266.34 396
12267.39 428
12268.43 424
12269.48 417
12270.52 439
12271.57 433
12272.61 445
12273.66 423
12274.70 445
12275.75 467
12276.79 412
12277.84 415
12278.88 431
12279.93 413
12280.98 430
12282.02 424
12283.07 406
12284.11 393
12285.16 406
12286.20 407
12287.25 439
12288.30 453
12289.34 451
12290.39 439
12291.43 429
12292.48 394
12293.53 432
12294.57 415
12295.62 449
12296.66 441
12297.71 415
12298.76 446
12299.80 429
12300.85 445
12301.90 388
12302.94 431
12303.99 426
12305.04 418
12306.08 430
12307.13 416
12308.18 410
12309.22 404
12310.27 402
12311.32 417
12312.36 382
12313.41 396
12314.46 390
12315.50 397
12316.55 418
12317.60 386
12318.65 397
12319.69 395
12320.74 399
12321.79 410
12322.83 393
12323.88 408
12324.93 381
12325.98 399
12327.02 386
12328.07 393
12329.12 420
12330.17 435
12331.21 381
12332.26 366
12333.31 392
12334.36 400
12335.41 389
12336.45 414
12337.50 405
12338.55 401
12339.60 366
12340.65 396
12341.69 409
12342.74 373
12343.79 377
12344.84 375
12345.89 389
12346.94 396
12347.98 400
12349.03 399
12350.08 390
12351.13 384
12352.18 397
12353.23 399
12354.28 381
12355.32 382
12356.37 376
12357.42 413
12358.47 409
12359.52 348
12360.57 386
12361.62 400
12362.67 393
12363.72 438
12364.76 383
12365.81 416
12366.86 404
12367.91 433
12368.96 454
12370.01 426
12371.06 405
12372.11 424
12373.16 405
12374.21 424
12375.26 380
12376.31 389
12377.36 411
12378.41 416
12379.46 410
12380.51 411
12381.56 413
12382.61 368
12383.66 415
12384.71 384
12385.76 385
12386.81 403
12387.86 412
12388.91 401
12389.96 387
12391.01 408
12392.06 419
12393.11 400
12394.16 377
12395.21 379
12396.26 418
12397.31 418
12398.36 402
12399.41 415
12400.46 411
12401.51 420
12402.56 403
12403.61 409
12404.66 413
12405.71 398
12406.77 397
12407.82 392
12408.87 391
12409.92 396
12410.97 420
12412.02 435
12413.07 422
12414.12 408
12415.17 414
12416.23 399
12417.28 412
12418.33 426
12419.38 388
12420.43 409
12421.48 413
12422.53 417
12423.59 420
12424.64 444
12425.69 396
12426.74 440
12427.79 431
12428.84 423
12429.90 436
12430.95 432
12432.00 411
12433.05 440
12434.10 422
12435.16 432
12436.21 401
12437.26 398
12438.31 446
12439.37 424
12440.42 402
12441.47 434
12442.52 418
12443.58 418
12444.63 429
12445.68 427
12446.73 464
12447.79 414
12448.84 427
12449.89 400
12450.94 412
12452.00 420
12453.05 437
12454.10 405
12455.16 432
12456.21 424
12457.26 418
12458.31 424
12459.37 397
12460.42 414
12461.47 402
12462.53 407
12463.58 437
12464.63 456
12465.69 418
12466.74 433
12467.79 403
12468.85 470
12469.90 430
12470.95 440
12472.01 452
12473.06 452
12474.12 456
12475.17 460
12476.22 469
12477.28 446
12478.33 439
12479.39 430
12480.44 463
12481.49 433
12482.55 449
12483.60 432
12484.66 466
12485.71 456
12486.76 463
12487.82 468
12488.87 480
12489.93 492
12490.98 470
12492.04 502
12493.09 466
12494.15 505
12495.20 497
12496.25 498
12497.31 514
12498.36 486
12499.42 521
12500.47 554
12501.53 516
12502.58 544
12503.64 531
12504.69 544
12505.75 549
12506.80 559
12507.86 581
12508.91 586
12509.97 617
12511.03 638
12512.08 684
12513.14 737
12514.19 767
12515.25 807
12516.30 833
12517.36 856
12518.41 870
12519.47 848
12520.52 857
12521.58 835
12522.64 802
12523.69 796
12524.75 756
12525.80 777
12526.86 737
12527.92 635
12528.97 613
12530.03 649
12531.08 605
12532.14 559
12533.20 578
12534.25 540
12535.31 506
12536.37 536
12537.42 515
12538.48 528
12539.54 523
12540.59 511
12541.65 540
12542.70 508
12543.76 507
12544.82 531
12545.88 549
12546.93 538
12547.99 528
12549.05 513
12550.10 531
12551.16 546
12552.22 534
12553.27 489
12554.33 498
12555.39 518
12556.45 508
12557.50 506
12558.56 516
12559.62 480
12560.67 536
12561.73 494
12562.79 511
12563.85 502
12564.90 512
12565.96 493
12567.02 483
12568.08 510
12569.14 493
12570.19 505
12571.25 534
12572.31 538
12573.37 521
12574.42 513
12575.48 542
12576.54 504
12577.60 499
12578.66 513
12579.72 551
12580.77 570
12581.83 536
12582.89 552
12583.95 554
12585.01 588
12586.07 576
12587.12 603
12588.18 571
12589.24 613
12590.30 615
12591.36 648
12592.42 679
12593.48 710
12594.53 725
12595.59 763
12596.65 767
12597.71 791
12598.77 774
12599.83 806
12600.89 782
12601.95 726
12603.01 750
12604.07 731
12605.13 688
12606.18 651
12607.24 634
12608.30 623
12609.36 632
12610.42 577
12611.48 598
12612.54 588
12613.60 590
12614.66 593
12615.72 579
12616.78 575
12617.84 583
12618.90 583
12619.96 575
12621.02 574
12622.08 620
12623.14 619
12624.20 642
12625.26 624
12626.32 608
12627.38 617
12628.44 618
12629.50 565
12630.56 593
12631.62 613
12632.68 588
12633.74 587
12634.80 570
12635.86 563
12636.92 561
12637.98 547
12639.04 564
12640.11 568
12641.17 557
12642.23 531
12643.29 512
12644.35 517
12645.41 544
12646.47 528
12647.53 533
12648.59 506
12649.65 514
12650.72 516
12651.78 543
12652.84 548
12653.90 548
12654.96 495
12656.02 521
12657.08 557
12658.14 543
12659.21 560
12660.27 524
12661.33 543
12662.39 534
12663.45 550
12664.51 522
12665.58 563
12666.64 557
12667.70 599
12668.76 562
12669.82 559
12670.89 543
12671.95 552
12673.01 589
12674.07 590
12675.13 624
12676.20 612
12677.26 643
12678.32 596
12679.38 612
12680.45 610
12681.51 634
12682.57 639
12683.63 609
12684.70 597
12685.76 623
12686.82 647
12687.88 613
12688.95 589
12690.01 598
12691.07 617
12692.14 658
12693.20 623
12694.26 623
12695.32 601
12696.39 608
12697.45 609
12698.51 622
12699.58 627
12700.64 642
12701.70 667
12702.77 615
12703.83 592
12704.89 567
12705.96 605
12707.02 602
12708.08 603
12709.15 588
12710.21 606
12711.28 625
12712.34 618
12713.40 623
12714.47 594
12715.53 614
12716.59 601
12717.66 604
12718.72 605
12719.79 563
12720.85 555
12721.92 587
12722.98 593
12724.04 598
12725.11 601
12726.17 616
12727.24 587
12728.30 576
12729.37 578
12730.43 550
12731.49 576
12732.56 581
12733.62 543
12734.69 546
12735.75 528
12736.82 542
12737.88 528
12738.95 491
12740.01 524
12741.08 519
12742.14 509
12743.21 538
12744.27 469
12745.34 499
12746.40 508
12747.47 490
12748.53 501
12749.60 499
12750.66 499
12751.73 468
12752.79 508
12753.86 502
12754.93 495
12755.99 507
12757.06 462
12758.12 493
12759.19 476
12760.25 473
12761.32 505
12762.39 494
12763.45 489
12764.52 459
12765.58 473
12766.65 474
12767.72 472
12768.78 453
12769.85 491
12770.91 506
12771.98 470
12773.05 456
12774.11 457
12775.18 501
12776.25 496
12777.31 494
12778.38 494
12779.45 523
12780.51 470
12781.58 471
12782.65 488
12783.71 466
12784.78 479
12785.85 474
12786.91 451
12787.98 461
12789.05 437
12790.11 465
12791.18 464
12792.25 458
12793.31 481
12794.38 472
12795.45 453
12796.52 449
12797.58 494
12798.65 474
12799.72 485
12800.79 483
12801.85 473
12802.92 473
12803.99 459
12805.06 453
12806.12 440
12807.19 471
12808.26 479
12809.33 480
12810.39 508
12811.46 523
12812.53 465
12813.60 487
12814.67 457
12815.73 493
12816.80 472
12817.87 465
12818.94 486
12820.01 470
12821.08 465
12822.14 475
12823.21 434
12824.28 441
12825.35 454
12826.42 456
12827.49 480
12828.55 454
12829.62 447
12830.69 431
12831.76 452
12832.83 430
12833.90 449
12834.97 417
12836.04 444
12837.11 435
12838.17 432
12839.24 450
12840.31 446
12841.38 432
12842.45 454
12843.52 455
12844.59 414
12845.66 461
12846.73 430
12847.80 431
12848.87 442
12849.94 442
12851.01 429
12852.08 393
12853.14 431
12854.21 395
12855.28 403
12856.35 415
12857.42 390
12858.49 417
12859.56 382
12860.63 419
12861.70 413
12862.77 410
12863.84 378
12864.91 411
12865.98 422
12867.05 380
12868.12 383
12869.19 359
12870.26 425
12871.34 364
12872.41 382
12873.48 366
12874.55 383
12875.62 378
12876.69 385
12877.76 384
12878.83 374
12879.90 406
12880.97 400
12882.04 382
12883.11 354
12884.18 360
12885.25 394
12886.33 365
12887.40 342
12888.47 347
12889.54 353
12890.61 370
12891.68 370
12892.75 339
12893.82 381
12894.89 390
12895.97 354
12897.04 365
12898.11 368
12899.18 359
12900.25 394
12901.32 362
12902.40 348
12903.47 357
12904.54 361
12905.61 364
12906.68 339
12907.75 374
12908.83 359
12909.90 373
12910.97 361
12912.04 398
12913.11 373
12914.19 350
12915.26 376
12916.33 374
12917.40 366
12918.48 354
12919.55 365
12920.62 378
12921.69 359
12922.77 342
12923.84 324
12924.91 354
12925.98 358
12927.06 356
12928.13 331
12929.20 341
12930.27 365
12931.35 354
12932.42 348
12933.49 351
12934.57 352
12935.64 340
12936.71 364
12937.79 368
12938.86 352
12939.93 325
12941.01 383
12942.08 340
12943.15 359
12944.23 394
12945.30 369
12946.37 371
12947.45 345
12948.52 361
12949.59 365
12950.67 365
12951.74 322
12952.81 342
12953.89 352
12954.96 354
12956.04 363
12957.11 347
12958.18 322
12959.26 338
12960.33 363
12961.41 332
12962.48 331
12963.55 341
12964.63 347
12965.70 355
12966.78 332
12967.85 307
12968.93 364
12970.00 339
12971.07 342
12972.15 343
12973.22 354
12974.30 352
12975.37 350
12976.45 326
12977.52 322
12978.60 311
12979.67 344
12980.75 349
12981.82 368
12982.90 326
12983.97 327
12985.05 368
12986.12 346
12987.20 326
12988.27 285
12989.35 328
12990.42 335
12991.50 369
12992.57 352
12993.65 380
12994.73 380
12995.80 360
12996.88 342
12997.95 343
12999.03 336
13000.10 374
13001.18 369
13002.25 348
13003.33 338
13004.41 341
13005.48 350
13006.56 364
13007.63 355
13008.71 311
13009.79 339
13010.86 371
13011.94 369
13013.02 381
13014.09 346
13015.17 345
13016.24 393
13017.32 402
13018.40 368
13019.47 365
13020.55 339
13021.63 356
13022.70 356
13023.78 372
13024.86 330
13025.93 355
13027.01 377
13028.09 384
13029.16 371
13030.24 374
13031.32 357
13032.40 375
13033.47 385
13034.55 333
13035.63 352
13036.70 343
13037.78 387
13038.86 368
13039.94 354
13041.01 355
13042.09 369
13043.17 365
13044.25 363
13045.32 371
13046.40 361
13047.48 371
13048.56 355
13049.63 370
13050.71 345
13051.79 353
13052.87 357
13053.95 358
13055.02 343
13056.10 356
13057.18 319
13058.26 366
13059.34 318
13060.41 349
13061.49 343
13062.57 361
13063.65 312
13064.73 355
13065.81 356
13066.88 350
13067.96 353
13069.04 329
13070.12 353
13071.20 330
13072.28 342
13073.36 332
13074.43 361
13075.51 329
13076.59 351
13077.67 339
13078.75 345
13079.83 340
13080.91 331
13081.99 341
13083.07 331
13084.15 339
13085.23 357
13086.30 387
13087.38 312
13088.46 336
13089.54 349
13090.62 363
13091.70 342
13092.78 315
13093.86 351
13094.94 360
13096.02 358
13097.10 363
13098.18 329
13099.26 335
13100.34 340
13101.42 375
13102.50 354
13103.58 350
13104.66 335
13105.74 330
13106.82 349
13107.90 318
13108.98 325
13110.06 356
13111.14 359
13112.22 342
13113.30 360
13114.38 347
13115.46 353
13116.54 379
13117.62 346
13118.70 334
13119.78 343
13120.86 353
13121.95 336
13123.03 323
13124.11 332
13125.19 321
13126.27 337
13127.35 351
13128.43 336
13129.51 341
13130.59 332
13131.67 339
13132.76 342
13133.84 337
13134.92 355
13136.00 359
13137.08 352
13138.16 358
13139.24 309
13140.32 330
13141.41 324
13142.49 313
13143.57 330
13144.65 312
13145.73 346
13146.81 330
13147.90 326
13148.98 346
13150.06 343
13151.14 341
13152.22 366
13153.31 353
13154.39 362
13155.47 393
13156.55 343
13157.63 339
13158.72 334
13159.80 335
13160.88 326
13161.96 331
13163.05 339
13164.13 338
13165.21 357
13166.29 324
13167.38 345
13168.46 333
13169.54 365
13170.62 329
13171.71 366
13172.79 362
13173.87 338
13174.96 325
13176.04 329
13177.12 337
13178.20 387
13179.29 357
13180.37 348
13181.45 362
13182.54 326
13183.62 368
13184.70 368
13185.79 379
13186.87 369
13187.95 366
13189.04 369
13190.12 339
13191.20 335
13192.29 333
13193.37 339
13194.46 373
13195.54 365
13196.62 349
13197.71 345
13198.79 360
13199.88 370
13200.96 369
13202.04 346
13203.13 359
13204.21 355
13205.30 343
13206.38 332
13207.46 350
13208.55 371
13209.63 357
13210.72 353
13211.80 353
13212.89 341
13213.97 351
13215.05 347
13216.14 368
13217.22 366
13218.31 386
13219.39 383
13220.48 386
13221.56 359
13222.65 334
13223.73 344
13224.82 356
13225.90 345
13226.99 348
13228.07 342
13229.16 350
13230.24 383
13231.33 346
13232.41 361
13233.50 378
13234.58 377
13235.67 371
13236.76 354
13237.84 363
13238.93 357
13240.01 373
13241.10 390
13242.18 385
13243.27 384
13244.35 353
13245.44 377
13246.53 389
13247.61 369
13248.70 380
13249.78 376
13250.87 378
13251.96 375
13253.04 398
13254.13 379
13255.21 387
13256.30 396
13257.39 389
13258.47 390
13259.56 394
13260.65 405
13261.73 396
13262.82 389
13263.91 365
13264.99 391
13266.08 369
13267.17 393
13268.25 401
13269.34 401
13270.43 406
13271.51 412
13272.60 413
13273.69 388
13274.77 398
13275.86 419
13276.95 402
13278.04 409
13279.12 388
13280.21 422
13281.30 430
13282.38 390
13283.47 402
13284.56 411
13285.65 435
13286.73 428
13287.82 412
13288.91 400
13290.00 433
13291.08 430
13292.17 446
13293.26 441
13294.35 459
13295.44 439
13296.52 412
13297.61 434
13298.70 440
13299.79 484
13300.88 478
13301.96 453
13303.05 450
13304.14 438
13305.23 458
13306.32 495
13307.41 455
13308.49 434
13309.58 448
13310.67 436
13311.76 435
13312.85 460
13313.94 433
13315.02 460
13316.11 420
13317.20 436
13318.29 469
13319.38 432
13320.47 407
13321.56 443
13322.65 420
13323.74 461
13324.82 452
13325.91 462
13327.00 414
13328.09 421
13329.18 467
13330.27 433
13331.36 457
13332.45 437
13333.54 444
13334.63 430
13335.72 446
13336.81 456
13337.90 465
13338.99 466
13340.08 428
13341.17 488
13342.26 463
13343.35 445
13344.44 450
13345.53 483
13346.61 452
13347.70 464
13348.79 483
13349.89 490
13350.98 480
13352.07 491
13353.16 453
13354.25 473
13355.34 509
13356.43 527
13357.52 546
13358.61 544
13359.70 523
13360.79 524
13361.88 518
13362.97 533
13364.06 516
13365.15 491
13366.24 508
13367.33 527
13368.42 500
13369.51 488
13370.60 498
13371.70 500
13372.79 467
13373.88 478
13374.97 472
13376.06 483
13377.15 464
13378.24 470
13379.33 425
13380.43 441
13381.52 450
13382.61 473
13383.70 432
13384.79 478
13385.88 468
13386.97 438
13388.07 435
13389.16 427
13390.25 404
13391.34 418
13392.43 416
13393.52 432
13394.62 429
13395.71 437
13396.80 460
13397.89 407
13398.98 434
13400.08 432
13401.17 403
13402.26 425
13403.35 429
13404.45 462
13405.54 453
13406.63 414
13407.72 361
13408.82 402
13409.91 443
13411.00 435
13412.09 451
13413.19 442
13414.28 434
13415.37 408
13416.46 439
13417.56 425
13418.65 402
13419.74 408
13420.84 460
13421.93 434
13423.02 441
13424.11 433
13425.21 430
13426.30 454
13427.39 437
13428.49 464
13429.58 461
13430.67 421
13431.77 445
13432.86 452
13433.95 460
13435.05 469
13436.14 477
13437.24 478
13438.33 461
13439.42 450
13440.52 453
13441.61 438
13442.70 441
13443.80 462
13444.89 461
13445.99 477
13447.08 478
13448.17 517
13449.27 465
13450.36 479
13451.46 501
13452.55 486
13453.64 479
13454.74 454
13455.83 483
13456.93 515
13458.02 458
13459.12 498
13460.21 513
13461.31 526
13462.40 475
13463.50 454
13464.59 530
13465.69 524
13466.78 492
13467.87 496
13468.97 530
13470.06 496
13471.16 517
13472.25 532
13473.35 509
13474.44 509
13475.54 522
13476.64 518
13477.73 545
13478.83 550
13479.92 528
13481.02 520
13482.11 523
13483.21 518
13484.30 525
13485.40 548
13486.49 584
13487.59 602
13488.69 567
13489.78 573
13490.88 571
13491.97 584
13493.07 622
13494.17 618
13495.26 570
13496.36 544
13497.45 569
13498.55 592
13499.65 597
13500.74 567
13501.84 546
13502.93 570
13504.03 545
13505.13 507
13506.22 493
13507.32 510
13508.42 536
13509.51 479
13510.61 448
13511.71 464
13512.80 457
13513.90 493
13515.00 454
13516.09 462
13517.19 466
13518.29 449
13519.38 416
13520.48 473
13521.58 484
13522.68 442
13523.77 414
13524.87 446
13525.97 461
13527.06 479
13528.16 478
13529.26 473
13530.36 468
13531.45 442
13532.55 419
13533.65 418
13534.75 437
13535.84 430
13536.94 409
13538.04 432
13539.14 439
13540.23 409
13541.33 392
13542.43 411
13543.53 405
13544.63 418
13545.72 442
13546.82 434
13547.92 414
13549.02 426
13550.12 439
13551.22 413
13552.31 425
13553.41 411
13554.51 413
13555.61 383
13556.71 414
13557.81 429
13558.90 422
13560.00 430
13561.10 414
13562.20 415
13563.30 443
13564.40 425
13565.50 399
13566.60 426
13567.69 407
13568.79 389
13569.89 431
13570.99 423
13572.09 416
13573.19 421
13574.29 446
13575.39 420
13576.49 419
13577.59 429
13578.69 456
13579.79 447
13580.89 432
13581.98 430
13583.08 420
13584.18 401
13585.28 434
13586.38 412
13587.48 419
13588.58 405
13589.68 442
13590.78 447
13591.88 433
13592.98 446
13594.08 419
13595.18 435
13596.28 415
13597.38 449
13598.48 459
13599.58 451
13600.68 471
13601.78 458
13602.88 429
13603.98 459
13605.08 472
13606.18 435
13607.29 432
13608.39 453
13609.49 438
13610.59 437
13611.69 435
13612.79 433
13613.89 464
13614.99 486
13616.09 464
13617.19 455
13618.29 438
13619.39 470
13620.50 457
13621.60 438
13622.70 440
13623.80 459
13624.90 473
13626.00 465
13627.10 461
13628.20 423
13629.31 449
13630.41 471
13631.51 463
13632.61 469
13633.71 460
13634.81 431
13635.91 475
13637.02 451
13638.12 449
13639.22 415
13640.32 461
13641.42 464
13642.53 465
13643.63 435
13644.73 453
13645.83 456
13646.93 449
13648.04 488
13649.14 470
13650.24 463
13651.34 452
13652.45 473
13653.55 463
13654.65 463
13655.75 483
13656.85 480
13657.96 500
13659.06 477
13660.16 451
13661.27 468
13662.37 482
13663.47 459
13664.57 479
13665.68 521
13666.78 467
13667.88 497
13668.99 503
13670.09 480
13671.19 470
13672.29 497
13673.40 501
13674.50 480
13675.60 493
13676.71 504
13677.81 511
13678.91 527
13680.02 509
13681.12 523
13682.23 524
13683.33 526
13684.43 508
13685.54 529
13686.64 531
13687.74 536
13688.85 524
13689.95 563
13691.06 560
13692.16 579
13693.26 603
13694.37 639
13695.47 594
13696.58 596
13697.68 622
13698.78 640
13699.89 631
13700.99 650
13702.10 685
13703.20 698
13704.31 660
13705.41 728
13706.51 768
13707.62 713
13708.72 725
13709.83 696
13710.93 704
13712.04 681
13713.14 665
13714.25 654
13715.35 618
13716.46 634
13717.56 614
13718.67 579
13719.77 549
13720.88 548
13721.98 582
13723.09 543
13724.19 501
13725.30 537
13726.40 520
13727.51 503
13728.61 513
13729.72 523
13730.83 519
13731.93 537
13733.04 545
13734.14 546
13735.25 524
13736.35 533
13737.46 534
13738.57 538
13739.67 482
13740.78 494
13741.88 524
13742.99 527
13744.09 514
13745.20 499
13746.31 520
13747.41 519
13748.52 546
13749.63 526
13750.73 476
13751.84 505
13752.94 527
13754.05 554
13755.16 525
13756.26 510
13757.37 492
13758.48 557
13759.58 549
13760.69 564
13761.80 546
13762.90 539
13764.01 540
13765.12 570
13766.22 548
13767.33 575
13768.44 551
13769.55 597
13770.65 568
13771.76 543
13772.87 518
13773.97 530
13775.08 516
13776.19 494
13777.30 475
13778.40 495
13779.51 506
13780.62 469
13781.73 471
13782.83 479
13783.94 489
13785.05 477
13786.16 488
13787.26 501
13788.37 456
13789.48 462
13790.59 459
13791.70 466
13792.80 479
13793.91 486
13795.02 467
13796.13 490
13797.24 448
13798.35 455
13799.45 498
13800.56 461
13801.67 470
13802.78 493
13803.89 463
13805.00 466
13806.10 444
13807.21 477
13808.32 440
13809.43 425
13810.54 448
13811.65 436
13812.76 457
13813.86 466
13814.97 430
13816.08 418
13817.19 421
13818.30 460
13819.41 429
13820.52 457
13821.63 468
13822.74 426
13823.85 436
13824.96 424
13826.06 410
13827.17 436
13828.28 458
13829.39 444
13830.50 411
13831.61 442
13832.72 446
13833.83 426
13834.94 430
13836.05 448
13837.16 439
13838.27 458
13839.38 450
13840.49 480
13841.60 462
13842.71 468
13843.82 451
13844.93 486
13846.04 458
13847.15 450
13848.26 472
13849.37 488
13850.48 455
13851.59 433
13852.70 458
13853.81 437
13854.92 432
13856.03 458
13857.14 436
13858.25 470
13859.37 460
13860.48 431
13861.59 474
13862.70 464
13863.81 425
13864.92 443
13866.03 465
13867.14 439
13868.25 462
13869.36 436
13870.47 441
13871.59 476
13872.70 465
13873.81 460
13874.92 421
13876.03 452
13877.14 486
13878.25 483
13879.36 455
13880.48 469
13881.59 520
13882.70 519
13883.81 492
13884.92 483
13886.03 543
13887.15 517
13888.26 532
13889.37 540
13890.48 519
13891.59 520
13892.71 517
13893.82 497
13894.93 496
13896.04 487
13897.15 467
13898.27 470
13899.38 444
13900.49 453
13901.60 464
13902.72 480
13903.83 450
13904.94 450
13906.05 433
13907.17 419
13908.28 457
13909.39 443
13910.50 433
13911.62 430
13912.73 443
13913.84 431
13914.95 415
13916.07 413
13917.18 401
13918.29 409
13919.41 416
13920.52 412
13921.63 429
13922.75 422
13923.86 422
13924.97 409
13926.09 410
13927.20 414
13928.31 423
13929.43 407
13930.54 404
13931.65 424
13932.77 419
13933.88 418
13934.99 418
13936.11 415
13937.22 385
13938.34 393
13939.45 398
13940.56 393
13941.68 415
13942.79 372
13943.91 402
13945.02 415
13946.13 434
13947.25 421
13948.36 443
13949.48 422
13950.59 396
13951.70 387
13952.82 391
13953.93 400
13955.05 406
13956.16 430
13957.28 412
13958.39 406
13959.51 381
13960.62 400
13961.74 387
13962.85 404
13963.97 424
13965.08 403
13966.20 412
13967.31 410
13968.43 469
13969.54 437
13970.66 387
13971.77 432
13972.89 432
13974.00 427
13975.12 409
13976.23 414
13977.35 431
13978.46 446
13979.58 421
13980.69 409
13981.81 402
13982.92 408
13984.04 450
13985.16 406
13986.27 397
13987.39 407
13988.50 404
13989.62 402
13990.74 435
13991.85 390
13992.97 393
13994.08 449
13995.20 410
13996.32 402
13997.43 410
13998.55 383
13999.66 428
14000.78 397
14001.90 423
14003.01 398
14004.13 390
14005.25 402
14006.36 426
14007.48 392
14008.60 425
14009.71 423
14010.83 423
14011.95 413
14013.06 408
14014.18 404
14015.30 407
14016.41 402
14017.53 431
14018.65 407
14019.76 420
14020.88 406
14022.00 419
14023.12 435
14024.23 414
14025.35 442
14026.47 418
14027.59 397
14028.70 422
14029.82 431
14030.94 442
14032.06 432
14033.17 467
14034.29 460
14035.41 476
14036.53 443
14037.64 445
14038.76 458
14039.88 419
14041.00 433
14042.11 446
14043.23 427
14044.35 429
14045.47 433
14046.59 443
14047.71 477
14048.82 469
14049.94 477
14051.06 504
14052.18 470
14053.30 475
14054.42 469
14055.53 447
14056.65 470
14057.77 480
14058.89 491
14060.01 517
14061.13 516
14062.25 487
14063.36 513
14064.48 552
14065.60 541
14066.72 563
14067.84 530
14068.96 552
14070.08 556
14071.20 538
14072.32 574
14073.44 579
14074.55 575
14075.67 568
14076.79 572
14077.91 582
14079.03 618
14080.15 611
14081.27 642
14082.39 635
14083.51 639
14084.63 658
14085.75 659
14086.87 664
14087.99 688
14089.11 657
14090.23 709
14091.35 676
14092.47 695
14093.59 711
14094.71 691
14095.83 688
14096.95 610
14098.07 603
14099.19 582
14100.31 552
14101.43 547
14102.55 539
14103.67 516
14104.79 490
14105.91 498
14107.03 500
14108.15 463
14109.27 466
14110.39 471
14111.51 469
14112.64 465
14113.76 453
14114.88 493
14116.00 461
14117.12 448
14118.24 448
14119.36 456
14120.48 444
14121.60 434
14122.72 442
14123.85 413
14124.97 417
14126.09 457
14127.21 435
14128.33 407
14129.45 414
14130.57 446
14131.70 441
14132.82 439
14133.94 430
14135.06 391
14136.18 446
14137.30 447
14138.43 399
14139.55 391
14140.67 410
14141.79 423
14142.91 401
14144.03 402
14145.16 368
14146.28 425
14147.40 406
14148.52 425
14149.65 409
14150.77 403
14151.89 397
14153.01 426
14154.13 408
14155.26 434
14156.38 393
14157.50 434
14158.62 416
14159.75 439
14160.87 413
14161.99 409
14163.12 414
14164.24 396
14165.36 413
14166.48 371
14167.61 369
14168.73 397
14169.85 378
14170.98 376
14172.10 386
14173.22 382
14174.35 399
14175.47 409
14176.59 410
14177.72 387
14178.84 406
14179.96 399
14181.09 353
14182.21 376
14183.33 356
14184.46 355
14185.58 369
14186.70 423
14187.83 386
14188.95 353
14190.07 377
14191.20 409
14192.32 401
14193.45 380
14194.57 395
14195.69 367
14196.82 367
14197.94 380
14199.07 373
14200.19 363
14201.32 361
14202.44 369
14203.56 374
14204.69 388
14205.81 375
14206.94 374
14208.06 386
14209.19 375
14210.31 349
14211.44 346
14212.56 356
14213.69 383
14214.81 347
14215.93 354
14217.06 370
14218.18 349
14219.31 354
14220.43 365
14221.56 368
14222.68 338
14223.81 352
14224.94 354
14226.06 335
14227.19 341
14228.31 358
14229.44 362
14230.56 366
14231.69 337
14232.81 345
14233.94 360
14235.06 348
14236.19 350
14237.32 339
14238.44 336
14239.57 370
14240.69 382
14241.82 385
14242.94 340
14244.07 348
14245.20 386
14246.32 367
14247.45 357
14248.57 321
14249.70 333
14250.83 360
14251.95 332
14253.08 357
14254.21 369
14255.33 346
14256.46 352
14257.59 316
14258.71 350
14259.84 314
14260.97 352
14262.09 324
14263.22 334
14264.35 331
14265.47 312
14266.60 316
14267.73 333
14268.85 306
14269.98 305
14271.11 317
14272.23 326
14273.36 329
14274.49 305
14275.62 341
14276.74 299
14277.87 320
14279.00 316
14280.12 315
14281.25 300
14282.38 321
14283.51 315
14284.63 331
14285.76 344
14286.89 331
14288.02 309
14289.15 295
14290.27 309
14291.40 312
14292.53 323
14293.66 286
14294.78 284
14295.91 281
14297.04 318
14298.17 315
14299.30 309
14300.42 320
14301.55 337
14302.68 297
14303.81 323
14304.94 294
14306.07 269
14307.19 289
14308.32 298
14309.45 291
14310.58 294
14311.71 303
14312.84 285
14313.97 307
14315.10 323
14316.22 300
14317.35 293
14318.48 300
14319.61 278
14320.74 297
14321.87 322
14323.00 271
14324.13 314
14325.26 279
14326.39 305
14327.51 294
14328.64 300
14329.77 316
14330.90 313
14332.03 275
14333.16 279
14334.29 295
14335.42 300
14336.55 269
14337.68 292
14338.81 287
14339.94 277
14341.07 301
14342.20 303
14343.33 325
14344.46 299
14345.59 290
14346.72 295
14347.85 302
14348.98 288
14350.11 290
14351.24 299
14352.37 278
14353.50 285
14354.63 280
14355.76 306
14356.89 292
14358.02 279
14359.15 266
14360.28 295
14361.41 315
14362.54 288
14363.67 282
14364.80 303
14365.94 302
14367.07 293
14368.20 275
14369.33 313
14370.46 297
14371.59 305
14372.72 294
14373.85 284
14374.98 308
14376.11 323
14377.25 293
14378.38 283
14379.51 263
14380.64 294
14381.77 297
14382.90 293
14384.03 308
14385.16 297
14386.30 307
14387.43 307
14388.56 309
14389.69 264
14390.82 308
14391.95 318
14393.09 313
14394.22 298
14395.35 298
14396.48 295
14397.61 294
14398.75 305
14399.88 276
14401.01 307
14402.14 296
14403.27 314
14404.41 280
14405.54 280
14406.67 324
14407.80 291
14408.94 306
14410.07 283
14411.20 294
14412.33 294
14413.47 290
14414.60 306
14415.73 284
14416.87 306
14418.00 295
14419.13 317
14420.26 315
14421.40 303
14422.53 297
14423.66 311
14424.80 325
14425.93 312
14427.06 300
14428.20 309
14429.33 333
14430.46 311
14431.59 300
14432.73 289
14433.86 299
14435.00 326
14436.13 305
14437.26 306
14438.40 291
14439.53 347
14440.66 303
14441.80 304
14442.93 310
14444.06 304
14445.20 306
14446.33 306
14447.47 315
14448.60 333
14449.73 318
14450.87 321
14452.00 330
14453.14 299
14454.27 302
14455.41 305
14456.54 314
14457.67 325
14458.81 283
14459.94 312
14461.08 300
14462.21 326
14463.35 308
14464.48 300
14465.62 323
14466.75 335
14467.89 337
14469.02 323
14470.15 358
14471.29 346
14472.42 316
14473.56 308
14474.69 301
14475.83 318
14476.96 313
14478.10 316
14479.24 338
14480.37 331
14481.51 337
14482.64 344
14483.78 345
14484.91 341
14486.05 347
14487.18 369
14488.32 365
14489.45 345
14490.59 355
14491.73 357
14492.86 343
14494.00 354
14495.13 350
14496.27 360
14497.40 359
14498.54 380
14499.68 388
14500.81 376
14501.95 406
14503.08 391
14504.22 383
14505.36 385
14506.49 376
14507.63 389
14508.77 404
14509.90 426
14511.04 425
14512.18 387
14513.31 420
14514.45 408
14515.58 408
14516.72 406
14517.86 384
14519.00 395
14520.13 396
14521.27 354
14522.41 378
14523.54 338
14524.68 312
14525.82 337
14526.95 351
14528.09 331
14529.23 319
14530.37 330
14531.50 333
14532.64 306
14533.78 315
14534.91 307
14536.05 338
14537.19 319
14538.33 334
14539.46 336
14540.60 331
14541.74 330
14542.88 305
14544.02 324
14545.15 331
14546.29 335
14547.43 312
14548.57 353
14549.70 311
14550.84 303
14551.98 309
14553.12 330
14554.26 314
14555.39 282
14556.53 297
14557.67 286
14558.81 300
14559.95 313
14561.09 295
14562.22 312
14563.36 345
14564.50 313
14565.64 319
14566.78 285
14567.92 319
14569.06 328
14570.20 312
14571.33 317
14572.47 290
14573.61 337
14574.75 336
14575.89 314
14577.03 324
14578.17 305
14579.31 297
14580.45 310
14581.59 308
14582.72 300
14583.86 317
14585.00 341
14586.14 323
14587.28 348
14588.42 311
14589.56 325
14590.70 313
14591.84 305
14592.98 318
14594.12 337
14595.26 305
14596.40 332
14597.54 295
14598.68 317
14599.82 316
14600.96 295
14602.10 342
14603.24 329
14604.38 288
14605.52 332
14606.66 312
14607.80 317
14608.94 321
14610.08 364
14611.22 360
14612.36 313
14613.50 346
14614.64 363
14615.78 369
14616.92 365
14618.06 342
14619.20 356
14620.34 349
14621.49 358
14622.63 359
14623.77 360
14624.91 407
14626.05 376
14627.19 414
14628.33 370
14629.47 376
14630.61 325
14631.75 359
14632.90 326
14634.04 329
14635.18 322
14636.32 329
14637.46 338
14638.60 325
14639.74 319
14640.88 326
14642.03 316
14643.17 317
14644.31 307
14645.45 298
14646.59 296
14647.73 316
14648.88 311
14650.02 303
14651.16 306
14652.30 295
14653.44 320
14654.59 288
14655.73 287
14656.87 280
14658.01 297
14659.16 282
14660.30 277
14661.44 282
14662.58 289
14663.72 288
14664.87 287
14666.01 263
14667.15 265
14668.29 278
14669.44 282
14670.58 255
14671.72 268
14672.87 281
14674.01 282
14675.15 278
14676.29 274
14677.44 264
14678.58 265
14679.72 296
14680.87 259
14682.01 288
14683.15 296
14684.30 279
14685.44 270
14686.58 268
14687.73 288
14688.87 273
14690.01 264
14691.16 275
14692.30 274
14693.44 269
14694.59 263
14695.73 270
14696.87 289
14698.02 272
14699.16 258
14700.30 274
14701.45 280
14702.59 272
14703.74 268
14704.88 261
14706.02 246
14707.17 264
14708.31 271
14709.46 264
14710.60 256
14711.75 243
14712.89 279
14714.03 265
14715.18 272
14716.32 271
14717.47 268
14718.61 279
14719.76 266
14720.90 270
14722.05 256
14723.19 278
14724.34 256
14725.48 264
14726.63 247
14727.77 253
14728.92 263
14730.06 260
14731.21 266
14732.35 236
14733.50 245
14734.64 263
14735.79 283
14736.93 268
14738.08 271
14739.22 279
14740.37 274
14741.51 252
14742.66 258
14743.80 263
14744.95 268
14746.09 244
14747.24 256
14748.39 271
14749.53 240
14750.68 256
14751.82 238
14752.97 249
14754.11 246
14755.26 258
14756.41 234
14757.55 248
14758.70 229
14759.85 245
14760.99 241
14762.14 267
14763.28 268
14764.43 285
14765.58 259
14766.72 231
14767.87 248
14769.02 250
14770.16 232
14771.31 251
14772.46 248
14773.60 240
14774.75 247
14775.90 246
14777.04 272
14778.19 237
14779.34 246
14780.48 248
14781.63 276
14782.78 223
14783.92 248
14785.07 251
14786.22 223
14787.37 244
14788.51 224
14789.66 245
14790.81 261
14791.96 240
14793.10 243
14794.25 241
14795.40 229
14796.54 238
14797.69 243
14798.84 247
14799.99 240
14801.14 222
14802.28 241
14803.43 241
14804.58 229
14805.73 239
14806.88 230
14808.02 232
14809.17 202
14810.32 224
14811.47 257
14812.62 264
14813.76 245
14814.91 246
14816.06 225
14817.21 222
14818.36 235
14819.51 228
14820.65 210
14821.80 221
14822.95 242
14824.10 237
14825.25 225
14826.40 208
14827.55 229
14828.69 233
14829.84 198
14830.99 201
14832.14 230
14833.29 241
14834.44 228
14835.59 233
14836.74 224
14837.89 214
14839.04 228
14840.19 221
14841.33 250
14842.48 233
14843.63 229
14844.78 217
14845.93 242
14847.08 222
14848.23 205
14849.38 236
14850.53 246
14851.68 213
14852.83 224
14853.98 235
14855.13 225
14856.28 232
14857.43 230
14858.58 224
14859.73 245
14860.88 227
14862.03 231
14863.18 233
14864.33 204
14865.48 222
14866.63 214
14867.78 231
14868.93 229
14870.08 239
14871.23 220
14872.38 223
14873.53 202
14874.68 232
14875.83 226
14876.98 227
14878.14 254
14879.29 233
14880.44 213
14881.59 208
14882.74 219
14883.89 225
14885.04 231
14886.19 218
14887.34 233
14888.49 224
14889.64 229
14890.80 218
14891.95 241
14893.10 225
14894.25 220
14895.40 233
14896.55 214
14897.70 243
14898.86 216
14900.01 238
14901.16 229
14902.31 232
14903.46 225
14904.61 241
14905.77 242
14906.92 226
14908.07 238
14909.22 226
14910.37 237
14911.53 253
14912.68 239
14913.83 218
14914.98 239
14916.13 233
14917.29 224
14918.44 200
14919.59 213
14920.74 224
14921.90 232
14923.05 208
14924.20 201
14925.35 217
14926.51 213
14927.66 236
14928.81 236
14929.96 211
14931.12 234
14932.27 250
14933.42 204
14934.57 201
14935.73 216
14936.88 221
14938.03 211
14939.19 227
14940.34 217
14941.49 221
14942.65 198
14943.80 243
14944.95 244
14946.11 223
14947.26 219
14948.41 213
14949.57 244
14950.72 223
14951.87 202
14953.03 236
14954.18 230
14955.33 243
14956.49 243
14957.64 236
14958.80 230
14959.95 215
14961.10 215
14962.26 234
14963.41 230
14964.57 210
14965.72 210
14966.87 230
14968.03 211
14969.18 232
14970.34 212
14971.49 244
14972.65 230
14973.80 256
14974.95 230
14976.11 252
14977.26 214
14978.42 235
14979.57 219
14980.73 243
14981.88 225
14983.04 238
14984.19 229
14985.35 221
14986.50 242
14987.66 213
14988.81 234
14989.97 234
14991.12 221
14992.28 226
14993.43 245
14994.59 247
14995.74 228
14996.90 230
14998.05 236
14999.21 232
15000.36 220
15001.52 219
15002.67 219
15003.83 219
15004.99 225
15006.14 197
15007.30 226
15008.45 238
15009.61 232
15010.76 237
15011.92 235
15013.08 237
15014.23 225
15015.39 206
15016.54 215
15017.70 220
15018.86 240
15020.01 222
15021.17 243
15022.32 213
15023.48 223
15024.64 227
15025.79 227
15026.95 223
15028.11 239
15029.26 235
15030.42 222
15031.58 228
15032.73 226
15033.89 222
15035.05 234
15036.20 236
15037.36 224
15038.52 239
15039.67 205
15040.83 216
15041.99 229
15043.15 206
15044.30 218
15045.46 223
15046.62 238
15047.77 232
15048.93 212
15050.09 227
15051.25 217
15052.40 229
15053.56 227
15054.72 232
15055.88 216
15057.03 221
15058.19 215
15059.35 216
15060.51 228
15061.66 238
15062.82 202
15063.98 212
15065.14 222
15066.30 226
15067.45 218
15068.61 219
15069.77 233
15070.93 207
15072.09 213
15073.24 212
15074.40 213
15075.56 228
15076.72 225
15077.88 233
15079.04 242
15080.20 233
15081.35 240
15082.51 241
15083.67 220
15084.83 223
15085.99 217
15087.15 226
15088.31 210
15089.46 216
15090.62 236
15091.78 221
15092.94 205
15094.10 207
15095.26 249
15096.42 215
15097.58 239
15098.74 215
15099.90 235
15101.06 232
15102.22 215
15103.37 222
15104.53 210
15105.69 228
15106.85 224
15108.01 222
15109.17 223
15110.33 204
15111.49 215
15112.65 223
15113.81 251
15114.97 239
15116.13 228
15117.29 229
15118.45 234
15119.61 226
15120.77 218
15121.93 228
15123.09 257
15124.25 218
15125.41 226
15126.57 240
15127.73 244
15128.89 238
15130.05 238
15131.21 235
15132.37 202
15133.53 251
15134.69 249
15135.86 250
15137.02 244
15138.18 245
15139.34 251
15140.50 228
15141.66 252
15142.82 236
15143.98 248
15145.14 240
15146.30 261
15147.46 246
15148.63 227
15149.79 216
15150.95 239
15152.11 241
15153.27 241
15154.43 224
15155.59 218
15156.75 247
15157.92 224
15159.08 226
15160.24 241
15161.40 241
15162.56 249
15163.72 236
15164.89 258
15166.05 264
15167.21 237
15168.37 248
15169.53 253
15170.69 227
15171.86 252
15173.02 256
15174.18 270
15175.34 251
15176.51 246
15177.67 252
15178.83 244
15179.99 253
15181.15 256
15182.32 271
15183.48 251
15184.64 262
15185.80 289
15186.97 262
15188.13 260
15189.29 251
15190.46 242
15191.62 271
15192.78 270
15193.94 260
15195.11 287
15196.27 265
15197.43 250
15198.60 268
15199.76 284
15200.92 295
15202.08 267
15203.25 285
15204.41 297
15205.57 288
15206.74 286
15207.90 279
15209.06 287
15210.23 300
15211.39 304
15212.56 286
15213.72 268
15214.88 272
15216.05 258
15217.21 312
15218.37 291
15219.54 294
15220.70 294
15221.87 320
15223.03 322
15224.19 311
15225.36 313
15226.52 306
15227.69 270
15228.85 289
15230.01 291
15231.18 277
15232.34 261
15233.51 296
15234.67 271
15235.84 278
15237.00 244
15238.16 275
15239.33 272
15240.49 271
15241.66 257
15242.82 290
15243.99 287
15245.15 285
15246.32 271
15247.48 257
15248.65 252
15249.81 268
15250.98 266
15252.14 252
15253.31 250
15254.47 245
15255.64 265
15256.80 270
15257.97 227
15259.13 234
15260.30 249
15261.46 258
15262.63 245
15263.80 245
15264.96 264
15266.13 259
15267.29 254
15268.46 227
15269.62 231
15270.79 269
15271.96 255
15273.12 273
15274.29 231
15275.45 234
15276.62 242
15277.79 220
15278.95 255
15280.12 250
15281.28 225
15282.45 234
15283.62 242
15284.78 232
15285.95 244
15287.12 240
15288.28 256
15289.45 259
15290.62 249
15291.78 251
15292.95 247
15294.12 255
15295.28 231
15296.45 219
15297.62 241
15298.78 242
15299.95 256
15301.12 249
15302.28 227
15303.45 239
15304.62 270
15305.78 248
15306.95 249
15308.12 257
15309.29 219
15310.45 263
15311.62 236
15312.79 260
15313.96 239
15315.12 256
15316.29 262
15317.46 239
15318.63 241
15319.79 231
15320.96 240
15322.13 221
15323.30 226
15324.46 220
15325.63 230
15326.80 261
15327.97 260
15329.14 229
15330.30 225
15331.47 234
15332.64 252
15333.81 255
15334.98 242
15336.14 251
15337.31 249
15338.48 261
15339.65 253
15340.82 239
15341.99 243
15343.16 279
15344.32 256
15345.49 270
15346.66 262
15347.83 230
15349.00 243
15350.17 264
15351.34 272
15352.51 240
15353.67 241
15354.84 224
15356.01 257
15357.18 247
15358.35 260
15359.52 247
15360.69 242
15361.86 250
15363.03 238
15364.20 247
15365.37 242
15366.54 245
15367.71 267
15368.87 265
15370.04 248
15371.21 265
15372.38 283
15373.55 256
15374.72 260
15375.89 254
15377.06 276
15378.23 273
15379.40 265
15380.57 283
15381.74 270
15382.91 270
15384.08 265
15385.25 274
15386.42 284
15387.59 287
15388.76 279
15389.93 254
15391.10 253
15392.27 237
15393.44 265
15394.62 271
15395.79 275
15396.96 256
15398.13 253
15399.30 238
15400.47 263
15401.64 240
15402.81 260
15403.98 261
15405.15 241
15406.32 243
15407.49 235
15408.66 244
15409.84 269
15411.01 233
15412.18 246
15413.35 217
15414.52 254
15415.69 245
15416.86 248
15418.03 266
15419.21 231
15420.38 289
15421.55 242
15422.72 253
15423.89 240
15425.06 258
15426.24 235
15427.41 245
15428.58 245
15429.75 251
15430.92 249
15432.09 243
15433.27 218
15434.44 238
15435.61 258
15436.78 248
15437.96 236
15439.13 244
15440.30 238
15441.47 267
15442.64 253
15443.82 217
15444.99 243
15446.16 229
15447.33 259
15448.51 236
15449.68 238
15450.85 254
15452.02 232
15453.20 225
15454.37 231
15455.54 236
15456.72 207
15457.89 214
15459.06 213
15460.23 248
15461.41 233
15462.58 246
15463.75 237
15464.93 219
15466.10 236
15467.27 230
15468.45 241
15469.62 237
15470.79 225
15471.97 222
15473.14 264
15474.31 234
15475.49 242
15476.66 220
15477.83 249
15479.01 242
15480.18 234
15481.36 221
15482.53 214
15483.70 226
15484.88 231
15486.05 233
15487.23 237
15488.40 229
15489.57 243
15490.75 247
15491.92 215
15493.10 213
15494.27 228
15495.44 249
15496.62 230
15497.79 245
15498.97 248
15500.14 243
15501.32 233
15502.49 265
15503.67 280
15504.84 241
15506.02 247
15507.19 222
15508.36 240
15509.54 252
15510.71 248
15511.89 240
15513.06 252
15514.24 242
15515.41 258
15516.59 263
15517.77 239
15518.94 230
15520.12 259
15521.29 267
15522.47 227
15523.64 247
15524.82 252
15525.99 257
15527.17 244
15528.34 230
15529.52 226
15530.69 251
15531.87 232
15533.05 253
15534.22 251
15535.40 241
15536.57 266
15537.75 256
15538.93 261
15540.10 257
15541.28 267
15542.45 263
15543.63 263
15544.81 242
15545.98 252
15547.16 255
15548.33 251
15549.51 234
15550.69 252
15551.86 248
15553.04 266
15554.22 277
15555.39 274
15556.57 243
15557.75 236
15558.92 262
15560.10 268
15561.28 280
15562.45 238
15563.63 271
15564.81 279
15565.99 284
15567.16 272
15568.34 283
15569.52 290
15570.69 297
15571.87 276
15573.05 287
15574.23 276
15575.40 254
15576.58 266
15577.76 288
15578.93 271
15580.11 286
15581.29 292
15582.47 277
15583.65 289
15584.82 285
15586.00 287
15587.18 279
15588.36 297
15589.53 287
15590.71 268
15591.89 293
15593.07 285
15594.25 295
15595.42 280
15596.60 311
15597.78 301
15598.96 310
15600.14 318
15601.32 317
15602.49 298
15603.67 314
15604.85 311
15606.03 326
15607.21 318
15608.39 321
15609.56 311
15610.74 340
15611.92 348
15613.10 324
15614.28 339
15615.46 334
15616.64 317
15617.82 354
15619.00 356
15620.17 315
15621.35 330
15622.53 352
15623.71 340
15624.89 338
15626.07 335
15627.25 355
15628.43 346
15629.61 369
15630.79 360
15631.97 362
15633.15 353
15634.33 393
15635.51 389
15636.69 381
15637.87 383
15639.05 401
15640.22 366
15641.40 365
15642.58 382
15643.76 375
15644.94 357
15646.12 376
15647.30 356
15648.48 355
15649.66 380
15650.85 380
15652.03 363
15653.21 373
15654.39 393
15655.57 392
15656.75 366
15657.93 375
15659.11 323
15660.29 328
15661.47 354
15662.65 339
15663.83 352
15665.01 352
15666.19 315
15667.37 325
15668.55 353
15669.73 370
15670.92 328
15672.10 368
15673.28 325
15674.46 345
15675.64 346
15676.82 348
15678.00 315
15679.18 300
15680.36 347
15681.55 318
15682.73 319
15683.91 327
15685.09 295
15686.27 317
15687.45 331
15688.63 348
15689.82 326
15691.00 342
15692.18 328
15693.36 327
15694.54 331
15695.73 328
15696.91 332
15698.09 334
15699.27 346
15700.45 330
15701.64 318
15702.82 352
15704.00 313
15705.18 341
15706.36 337
15707.55 334
15708.73 355
15709.91 338
15711.09 331
15712.28 348
15713.46 329
15714.64 326
15715.82 343
15717.01 316
15718.19 333
15719.37 355
15720.55 369
15721.74 340
15722.92 341
15724.10 354
15725.29 354
15726.47 374
15727.65 355
15728.84 358
15730.02 381
15731.20 345
15732.39 365
15733.57 364
15734.75 353
15735.94 359
15737.12 381
15738.30 361
15739.49 351
15740.67 396
15741.85 379
15743.04 407
15744.22 353
15745.40 365
15746.59 387
15747.77 392
15748.96 366
15750.14 378
15751.32 380
15752.51 366
15753.69 351
15754.88 350
15756.06 370
15757.24 335
15758.43 376
15759.61 349
15760.80 352
15761.98 320
15763.17 367
15764.35 319
15765.53 326
15766.72 324
15767.90 337
15769.09 339
15770.27 341
15771.46 327
15772.64 333
15773.83 334
15775.01 305
15776.20 317
15777.38 336
15778.57 344
15779.75 306
15780.94 329
15782.12 301
15783.31 325
15784.49 300
15785.68 298
15786.86 307
15788.05 288
15789.23 308
15790.42 328
15791.60 297
15792.79 277
15793.98 297
15795.16 271
15796.35 293
15797.53 294
15798.72 303
15799.90 299
15801.09 318
15802.28 255
15803.46 294
15804.65 287
15805.83 279
15807.02 318
15808.21 278
15809.39 278
15810.58 292
15811.76 319
15812.95 316
15814.14 309
15815.32 261
15816.51 311
15817.70 292
15818.88 308
15820.07 277
15821.26 304
15822.44 291
15823.63 270
15824.82 288
15826.00 272
15827.19 283
15828.38 295
15829.56 316
15830.75 294
15831.94 308
15833.12 295
15834.31 306
15835.50 307
15836.69 304
15837.87 291
15839.06 285
15840.25 300
15841.44 310
15842.62 321
15843.81 320
15845.00 307
15846.18 318
15847.37 304
15848.56 256
15849.75 317
15850.94 346
15852.12 337
15853.31 302
15854.50 308
15855.69 295
15856.87 323
15858.06 301
15859.25 269
15860.44 290
15861.63 331
15862.81 299
15864.00 298
15865.19 291
15866.38 277
15867.57 318
15868.76 319
15869.94 326
15871.13 289
15872.32 298
15873.51 304
15874.70 315
15875.89 305
15877.08 300
15878.26 321
15879.45 308
15880.64 316
15881.83 314
15883.02 330
15884.21 286
15885.40 305
15886.59 337
15887.78 321
15888.97 321
15890.15 338
15891.34 326
15892.53 334
15893.72 297
15894.91 333
15896.10 333
15897.29 332
15898.48 327
15899.67 329
15900.86 338
15902.05 303
15903.24 341
15904.43 351
15905.62 361
15906.81 319
15908.00 337
15909.19 328
15910.38 328
15911.57 320
15912.76 318
15913.95 335
15915.14 351
15916.33 352
15917.52 333
15918.71 341
15919.90 344
15921.09 343
15922.28 349
15923.47 344
15924.66 324
15925.85 307
15927.04 306
15928.23 299
15929.42 299
15930.61 291
15931.80 302
15932.99 314
15934.18 257
15935.38 281
15936.57 285
15937.76 260
15938.95 277
15940.14 294
15941.33 294
15942.52 286
15943.71 269
15944.90 281
15946.10 270
15947.29 260
15948.48 268
15949.67 259
15950.86 285
15952.05 256
15953.24 260
15954.44 260
15955.63 263
15956.82 279
15958.01 249
15959.20 260
15960.39 252
15961.59 247
15962.78 253
15963.97 262
15965.16 258
15966.35 243
15967.55 268
15968.74 258
15969.93 252
15971.12 238
15972.31 216
15973.51 259
15974.70 254
15975.89 251
15977.08 227
15978.28 222
15979.47 237
15980.66 226
15981.85 262
15983.05 234
15984.24 231
15985.43 236
15986.62 241
15987.82 233
15989.01 249
15990.20 253
15991.40 255
15992.59 246
15993.78 245
15994.98 259
15996.17 221
15997.36 248
15998.55 231
15999.75 244
16000.94 233
16002.13 236
16003.33 213
16004.52 215
16005.72 229
16006.91 234
16008.10 222
16009.30 235
16010.49 240
16011.68 231
16012.88 238
16014.07 228
16015.26 241
16016.46 245
16017.65 231
16018.85 244
16020.04 247
16021.23 228
16022.43 228
16023.62 239
16024.82 256
16026.01 218
16027.21 241
16028.40 228
16029.59 236
16030.79 222
16031.98 226
16033.18 215
16034.37 224
16035.57 244
16036.76 215
16037.96 203
16039.15 228
16040.35 227
16041.54 222
16042.73 217
16043.93 243
16045.12 217
16046.32 224
16047.51 233
16048.71 245
16049.91 229
16051.10 231
16052.30 230
16053.49 241
16054.69 226
16055.88 240
16057.08 230
16058.27 241
16059.47 235
16060.66 246
16061.86 216
16063.05 218
16064.25 235
16065.45 229
16066.64 259
16067.84 207
16069.03 222
16070.23 223
16071.42 225
16072.62 233
16073.82 211
16075.01 224
16076.21 227
16077.41 229
16078.60 185
16079.80 201
16080.99 215
16082.19 216
16083.39 246
16084.58 218
16085.78 222
16086.98 202
16088.17 206
16089.37 214
16090.57 215
16091.76 209
16092.96 194
16094.16 220
16095.35 205
16096.55 220
16097.75 200
16098.94 225
16100.14 220
16101.34 202
16102.53 217
16103.73 216
16104.93 228
16106.13 210
16107.32 218
16108.52 204
16109.72 201
16110.92 198
16112.11 224
16113.31 217
16114.51 221
16115.71 225
16116.90 234
16118.10 213
16119.30 236
16120.50 217
16121.69 217
16122.89 218
16124.09 182
16125.29 191
16126.49 211
16127.68 214
16128.88 190
16130.08 196
16131.28 198
16132.48 212
16133.67 207
16134.87 206
16136.07 213
16137.27 206
16138.47 193
16139.67 211
16140.86 216
16142.06 200
16143.26 200
16144.46 206
16145.66 186
16146.86 217
16148.06 207
16149.26 203
16150.45 204
16151.65 212
16152.85 222
16154.05 231
16155.25 225
16156.45 229
16157.65 237
16158.85 220
16160.05 218
16161.25 185
16162.45 228
16163.64 217
16164.84 207
16166.04 209
16167.24 196
16168.44 193
16169.64 201
16170.84 203
16172.04 206
16173.24 213
16174.44 188
16175.64 207
16176.84 200
16178.04 212
16179.24 215
16180.44 213
16181.64 188
16182.84 181
16184.04 201
16185.24 214
16186.44 216
16187.64 200
16188.84 169
16190.04 212
16191.24 199
16192.44 223
16193.64 206
16194.84 211
16196.04 211
16197.24 221
16198.44 226
16199.65 210
16200.85 206
16202.05 200
16203.25 207
16204.45 205
16205.65 219
16206.85 190
16208.05 227
16209.25 220
16210.45 227
16211.65 219
16212.86 197
16214.06 200
16215.26 220
16216.46 236
16217.66 207
16218.86 177
16220.06 206
16221.27 225
16222.47 191
16223.67 218
16224.87 204
16226.07 208
16227.27 226
16228.48 225
16229.68 213
16230.88 204
16232.08 219
16233.28 213
16234.48 201
16235.69 216
16236.89 230
16238.09 207
16239.29 247
16240.50 213
16241.70 236
16242.90 210
16244.10 218
16245.30 242
16246.51 236
16247.71 215
16248.91 217
16250.11 221
16251.32 225
16252.52 237
16253.72 213
16254.92 217
16256.13 223
16257.33 229
16258.53 234
16259.74 223
16260.94 224
16262.14 244
16263.35 238
16264.55 229
16265.75 232
16266.95 236
16268.16 208
16269.36 203
16270.56 216
16271.77 234
16272.97 244
16274.17 229
16275.38 223
16276.58 202
16277.79 232
16278.99 228
16280.19 232
16281.40 229
16282.60 238
16283.80 229
16285.01 248
16286.21 226
16287.42 237
16288.62 228
16289.82 232
16291.03 250
16292.23 246
16293.44 241
16294.64 222
16295.84 243
16297.05 247
16298.25 253
16299.46 226
16300.66 222
16301.87 209
16303.07 228
16304.27 201
16305.48 216
16306.68 234
16307.89 205
16309.09 221
16310.30 235
16311.50 246
16312.71 216
16313.91 224
16315.12 232
16316.32 207
16317.53 200
16318.73 226
16319.94 227
16321.14 216
16322.35 216
16323.55 215
16324.76 216
16325.96 216
16327.17 210
16328.38 199
16329.58 194
16330.79 186
16331.99 217
16333.20 203
16334.40 223
16335.61 215
16336.81 212
16338.02 206
16339.23 241
16340.43 203
16341.64 202
16342.84 198
16344.05 200
16345.26 202
16346.46 182
16347.67 194
16348.87 194
16350.08 219
16351.29 193
16352.49 212
16353.70 197
16354.91 224
16356.11 188
16357.32 211
16358.53 217
16359.73 221
16360.94 209
16362.15 209
16363.35 211
16364.56 190
16365.77 213
16366.97 201
16368.18 201
16369.39 199
16370.59 191
16371.80 208
16373.01 218
16374.21 200
16375.42 186
16376.63 203
16377.84 202
16379.04 204
16380.25 186
16381.46 203
16382.67 189
16383.87 192
16385.08 202
16386.29 210
16387.50 185
16388.70 210
16389.91 189
16391.12 190
16392.33 191
16393.53 203
16394.74 179
16395.95 183
16397.16 177
16398.37 216
16399.57 209
16400.78 186
16401.99 169
16403.20 158
16404.41 211
16405.62 198
16406.82 191
16408.03 174
16409.24 191
16410.45 178
16411.66 187
16412.87 188
16414.07 192
16415.28 196
16416.49 203
16417.70 195
16418.91 175
16420.12 186
16421.33 178
16422.54 172
16423.75 192
16424.95 188
16426.16 191
16427.37 192
16428.58 186
16429.79 209
16431.00 189
16432.21 193
16433.42 193
16434.63 189
16435.84 179
16437.05 173
16438.26 185
16439.47 192
16440.68 194
16441.88 194
16443.09 168
16444.30 193
16445.51 200
16446.72 184
16447.93 188
16449.14 169
16450.35 186
16451.56 185
16452.77 198
16453.98 173
16455.19 202
16456.40 177
16457.61 190
16458.82 197
16460.03 192
16461.24 194
16462.45 201
16463.67 190
16464.88 185
16466.09 202
16467.30 162
16468.51 195
16469.72 191
16470.93 193
16472.14 186
16473.35 196
16474.56 157
16475.77 167
16476.98 184
16478.19 167
16479.40 177
16480.62 178
16481.83 189
16483.04 189
16484.25 199
16485.46 174
16486.67 195
16487.88 165
16489.09 201
16490.31 159
16491.52 174
16492.73 182
16493.94 181
16495.15 183
16496.36 163
16497.57 190
16498.79 176
16500.00 174
16501.21 169
16502.42 164
16503.63 155
16504.85 197
16506.06 176
16507.27 164
16508.48 180
16509.69 181
16510.91 182
16512.12 179
16513.33 157
16514.54 175
16515.76 177
16516.97 168
16518.18 205
16519.39 184
16520.60 193
16521.82 188
16523.03 192
16524.24 168
16525.46 191
16526.67 192
16527.88 181
16529.09 160
16530.31 178
16531.52 169
16532.73 170
16533.95 184
16535.16 181
16536.37 158
16537.58 186
16538.80 192
16540.01 185
16541.22 183
16542.44 179
16543.65 176
16544.86 169
16546.08 163
16547.29 180
16548.50 196
16549.72 171
16550.93 186
16552.15 170
16553.36 165
16554.57 188
16555.79 182
16557.00 181
16558.21 170
16559.43 191
16560.64 183
16561.86 203
16563.07 178
16564.28 168
16565.50 175
16566.71 188
16567.93 176
16569.14 174
16570.36 195
16571.57 188
16572.78 176
16574.00 170
16575.21 184
16576.43 155
16577.64 179
16578.86 181
16580.07 173
16581.29 182
16582.50 167
16583.72 178
16584.93 181
16586.15 158
16587.36 182
16588.58 180
16589.79 180
16591.01 175
16592.22 188
16593.44 185
16594.65 187
16595.87 190
16597.08 159
16598.30 177
16599.51 155
16600.73 202
16601.94 168
16603.16 185
16604.37 182
16605.59 182
16606.81 184
16608.02 180
16609.24 188
16610.45 179
16611.67 162
16612.89 191
16614.10 189
16615.32 174
16616.53 159
16617.75 155
16618.97 185
16620.18 201
16621.40 168
16622.61 172
16623.83 166
16625.05 166
16626.26 169
16627.48 157
16628.70 143
16629.91 168
16631.13 160
16632.35 173
16633.56 168
16634.78 160
16636.00 156
16637.21 146
16638.43 178
16639.65 207
16640.86 188
16642.08 186
16643.30 170
16644.51 188
16645.73 173
16646.95 171
16648.17 181
16649.38 172
16650.60 179
16651.82 165
16653.03 158
16654.25 158
16655.47 180
16656.69 161
16657.90 169
16659.12 175
16660.34 165
16661.56 162
16662.77 174
16663.99 172
16665.21 170
16666.43 157
16667.65 174
16668.86 167
16670.08 158
16671.30 173
16672.52 156
16673.74 163
16674.95 151
16676.17 173
16677.39 160
16678.61 184
16679.83 155
16681.05 173
16682.26 172
16683.48 160
16684.70 167
16685.92 177
16687.14 164
16688.36 156
16689.58 187
16690.79 173
16692.01 181
16693.23 160
16694.45 169
16695.67 165
16696.89 165
16698.11 178
16699.33 167
16700.55 171
16701.76 178
16702.98 173
16704.20 175
16705.42 171
16706.64 180
16707.86 178
16709.08 173
16710.30 183
16711.52 166
16712.74 179
16713.96 155
16715.18 175
16716.40 151
16717.62 171
16718.84 149
16720.06 169
16721.28 162
16722.50 153
16723.72 181
16724.94 170
16726.16 157
16727.38 159
16728.60 185
16729.82 173
16731.04 148
16732.26 181
16733.48 164
16734.70 141
16735.92 167
16737.14 166
16738.36 174
16739.58 171
16740.80 154
16742.02 167
16743.24 176
16744.46 173
16745.68 172
16746.90 158
16748.12 144
16749.35 175
16750.57 155
16751.79 176
16753.01 168
16754.23 194
16755.45 155
16756.67 155
16757.89 149
16759.11 183
16760.33 178
16761.56 183
16762.78 169
16764.00 165
16765.22 173
16766.44 194
16767.66 175
16768.88 176
16770.11 151
16771.33 170
16772.55 165
16773.77 161
16774.99 174
16776.22 160
16777.44 163
16778.66 171
16779.88 158
16781.10 154
16782.33 160
16783.55 163
16784.77 183
16785.99 170
16787.21 145
16788.44 183
16789.66 181
16790.88 163
16792.10 162
16793.33 177
16794.55 161
16795.77 189
16796.99 166
16798.22 164
16799.44 150
16800.66 151
16801.88 173
16803.11 187
16804.33 171
16805.55 167
16806.78 174
16808.00 164
16809.22 186
16810.44 157
16811.67 178
16812.89 169
16814.11 182
16815.34 170
16816.56 157
16817.78 161
16819.01 167
16820.23 176
16821.45 185
16822.68 171
16823.90 193
16825.13 189
16826.35 172
16827.57 158
16828.80 172
16830.02 171
16831.24 159
16832.47 180
16833.69 162
16834.92 180
16836.14 168
16837.36 175
16838.59 195
16839.81 199
16841.04 173
16842.26 187
16843.48 174
16844.71 191
16845.93 167
16847.16 176
16848.38 158
16849.61 194
16850.83 190
16852.06 175
16853.28 171
16854.51 189
16855.73 174
16856.95 179
16858.18 193
16859.40 189
16860.63 198
16861.85 200
16863.08 179
16864.30 176
16865.53 197
16866.75 209
16867.98 171
16869.21 194
16870.43 204
16871.66 191
16872.88 183
16874.11 199
16875.33 184
16876.56 208
16877.78 192
16879.01 222
16880.23 204
16881.46 180
16882.69 174
16883.91 190
16885.14 195
16886.36 181
16887.59 177
16888.81 185
16890.04 172
16891.27 207
16892.49 187
16893.72 189
16894.94 182
16896.17 170
16897.40 179
16898.62 168
16899.85 216
16901.08 178
16902.30 191
16903.53 184
16904.76 160
16905.98 165
16907.21 184
16908.44 170
16909.66 158
16910.89 177
16912.12 180
16913.34 211
16914.57 174
16915.80 201
16917.02 182
16918.25 171
16919.48 157
16920.70 149
16921.93 166
16923.16 163
16924.39 158
16925.61 163
16926.84 176
16928.07 165
16929.30 182
16930.52 165
16931.75 176
16932.98 177
16934.21 178
16935.43 168
16936.66 174
16937.89 177
16939.12 152
16940.34 169
16941.57 183
16942.80 166
16944.03 160
16945.26 146
16946.48 162
16947.71 161
16948.94 173
16950.17 182
16951.40 175
16952.62 165
16953.85 165
16955.08 155
16956.31 150
16957.54 166
16958.77 166
16959.99 190
16961.22 174
16962.45 162
16963.68 143
16964.91 156
16966.14 159
16967.37 164
16968.60 163
16969.82 174
16971.05 174
16972.28 168
16973.51 155
16974.74 154
16975.97 174
16977.20 150
16978.43 145
16979.66 168
16980.89 168
16982.11 158
16983.34 161
16984.57 155
16985.80 163
16987.03 178
16988.26 156
16989.49 175
16990.72 166
16991.95 157
16993.18 168
16994.41 172
16995.64 162
16996.87 145
16998.10 146
16999.33 140
17000.56 159
17001.79 179
17003.02 160
17004.25 140
17005.48 153
17006.71 162
17007.94 167
17009.17 171
17010.40 155
17011.63 139
17012.86 176
17014.09 157
17015.32 158
17016.55 162
17017.78 166
17019.01 160
17020.25 172
17021.48 156
17022.71 165
17023.94 170
17025.17 151
17026.40 157
17027.63 155
17028.86 157
17030.09 156
17031.32 176
17032.55 156
17033.79 157
17035.02 143
17036.25 153
17037.48 161
17038.71 165
17039.94 172
17041.17 161
17042.41 160
17043.64 168
17044.87 167
17046.10 160
17047.33 160
17048.56 131
17049.80 162
17051.03 159
17052.26 159
17053.49 177
17054.72 169
17055.95 157
17057.19 165
17058.42 166
17059.65 160
17060.88 158
17062.12 171
17063.35 178
17064.58 170
17065.81 183
17067.04 156
17068.28 174
17069.51 166
17070.74 155
17071.97 164
17073.21 149
17074.44 154
17075.67 154
17076.90 169
17078.14 157
17079.37 161
17080.60 177
17081.84 167
17083.07 159
17084.30 168
17085.54 164
17086.77 157
17088.00 136
17089.23 148
17090.47 141
17091.70 143
17092.93 137
17094.17 176
17095.40 153
17096.63 151
17097.87 148
17099.10 141
17100.34 130
17101.57 145
17102.80 156
17104.04 154
17105.27 152
17106.50 157
17107.74 147
17108.97 143
17110.21 159
17111.44 162
17112.67 141
17113.91 148
17115.14 148
17116.38 176
17117.61 154
17118.84 147
17120.08 154
17121.31 147
17122.55 164
17123.78 167
17125.02 150
17126.25 153
17127.48 151
17128.72 149
17129.95 141
17131.19 163
17132.42 165
17133.66 159
17134.89 147
17136.13 161
17137.36 151
17138.60 146
17139.83 133
17141.07 148
17142.30 160
17143.54 174
17144.77 164
17146.01 161
17147.24 157
17148.48 155
17149.71 160
17150.95 154
17152.19 169
17153.42 141
17154.66 141
17155.89 143
17157.13 167
17158.36 139
17159.60 145
17160.83 156
17162.07 145
17163.31 160
17164.54 160
17165.78 152
17167.01 140
17168.25 152
17169.49 145
17170.72 159
17171.96 157
17173.19 169
17174.43 142
17175.67 141
17176.90 146
17178.14 146
17179.38 163
17180.61 156
17181.85 151
17183.09 139
17184.32 168
17185.56 133
17186.80 139
17188.03 149
17189.27 161
17190.51 156
17191.74 148
17192.98 158
17194.22 151
17195.45 128
17196.69 162
17197.93 166
17199.16 134
17200.40 144
17201.64 167
17202.88 159
17204.11 147
17205.35 155
17206.59 144
17207.83 162
17209.06 148
17210.30 139
17211.54 140
17212.78 135
17214.01 138
17215.25 131
17216.49 156
17217.73 148
17218.96 157
17220.20 156
17221.44 155
17222.68 138
17223.92 136
17225.15 154
17226.39 150
17227.63 159
17228.87 151
17230.11 158
17231.35 151
17232.58 164
17233.82 146
17235.06 149
17236.30 159
17237.54 160
17238.78 161
17240.01 163
17241.25 168
17242.49 137
17243.73 154
17244.97 161
17246.21 154
17247.45 155
17248.69 137
17249.93 156
17251.16 177
17252.40 137
17253.64 158
17254.88 154
17256.12 133
17257.36 152
17258.60 157
17259.84 151
17261.08 141
17262.32 155
17263.56 163
17264.80 151
17266.04 165
17267.28 158
17268.51 146
17269.75 147
17270.99 132
17272.23 164
17273.47 165
17274.71 137
17275.95 144
17277.19 142
17278.43 146
17279.67 145
17280.91 135
17282.15 144
17283.39 137
17284.63 154
17285.87 171
17287.11 152
17288.35 128
17289.60 144
17290.84 149
17292.08 154
17293.32 132
17294.56 154
17295.80 132
17297.04 127
17298.28 153
17299.52 136
17300.76 161
17302.00 128
17303.24 153
17304.48 156
17305.72 141
17306.96 140
17308.21 154
17309.45 138
17310.69 150
17311.93 137
17313.17 158
17314.41 158
17315.65 133
17316.89 127
17318.14 136
17319.38 148
17320.62 134
17321.86 165
17323.10 157
17324.34 135
17325.59 143
17326.83 144
17328.07 134
17329.31 148
17330.55 152
17331.79 163
17333.04 150
17334.28 140
17335.52 148
17336.76 146
17338.00 146
17339.25 130
17340.49 140
17341.73 136
17342.97 141
17344.22 134
17345.46 145
17346.70 151
17347.94 138
17349.19 124
17350.43 151
17351.67 148
17352.91 168
17354.16 140
17355.40 140
17356.64 152
17357.88 149
17359.13 168
17360.37 141
17361.61 134
17362.86 131
17364.10 146
17365.34 157
17366.58 169
17367.83 149
17369.07 172
17370.31 137
17371.56 130
17372.80 141
17374.04 148
17375.29 154
17376.53 139
17377.78 141
17379.02 139
17380.26 158
17381.51 131
17382.75 152
17383.99 135
17385.24 155
17386.48 138
17387.72 150
17388.97 134
17390.21 131
17391.46 135
17392.70 148
17393.94 150
17395.19 139
17396.43 151
17397.68 137
17398.92 144
17400.17 152
17401.41 154
17402.65 163
17403.90 151
17405.14 148
17406.39 150
17407.63 139
17408.88 133
17410.12 136
17411.37 129
17412.61 130
17413.86 145
17415.10 156
17416.35 125
17417.59 137
17418.84 139
17420.08 145
17421.33 129
17422.57 143
17423.82 143
17425.06 138
17426.31 145
17427.55 142
17428.80 151
17430.04 153
17431.29 144
17432.53 154
17433.78 146
17435.03 160
17436.27 151
17437.52 156
17438.76 141
17440.01 150
17441.25 146
17442.50 150
17443.75 149
17444.99 146
17446.24 138
17447.48 152
17448.73 143
17449.98 139
17451.22 155
17452.47 140
17453.71 150
17454.96 156
17456.21 145
17457.45 137
17458.70 152
17459.95 164
17461.19 164
17462.44 152
17463.69 134
17464.93 145
17466.18 136
17467.43 133
17468.67 163
17469.92 161
17471.17 141
17472.41 140
17473.66 161
17474.91 151
17476.15 136
17477.40 134
17478.65 153
17479.90 150
17481.14 150
17482.39 153
17483.64 139
17484.88 145
17486.13 142
17487.38 150
17488.63 158
17489.87 156
17491.12 145
17492.37 143
17493.62 156
17494.86 148
17496.11 141
17497.36 136
17498.61 147
17499.86 147
17501.10 125
17502.35 135
17503.60 141
17504.85 140
17506.10 161
17507.34 160
17508.59 151
17509.84 162
17511.09 144
17512.34 145
17513.59 147
17514.83 164
17516.08 161
17517.33 172
17518.58 151
17519.83 153
17521.08 140
17522.33 156
17523.57 142
17524.82 152
17526.07 154
17527.32 166
17528.57 167
17529.82 152
17531.07 156
17532.32 162
17533.57 158
17534.82 152
17536.06 152
17537.31 140
17538.56 171
17539.81 158
17541.06 158
17542.31 151
17543.56 177
17544.81 141
17546.06 142
17547.31 171
17548.56 171
17549.81 167
17551.06 159
17552.31 168
17553.56 152
17554.81 149
17556.06 166
17557.31 145
17558.56 154
17559.81 131
17561.06 131
17562.31 141
17563.56 156
17564.81 142
17566.06 157
17567.31 160
17568.56 151
17569.81 146
17571.06 136
17572.31 138
17573.56 135
17574.81 143
17576.06 158
17577.31 160
17578.56 148
17579.81 132
17581.06 152
17582.31 166
17583.57 152
17584.82 153
17586.07 149
17587.32 166
17588.57 180
17589.82 163
17591.07 147
17592.32 157
17593.57 156
17594.83 158
17596.08 149
17597.33 159
17598.58 159
17599.83 154
17601.08 167
17602.33 153
17603.59 166
17604.84 143
17606.09 141
17607.34 163
17608.59 174
17609.84 161
17611.10 146
17612.35 147
17613.60 163
17614.85 139
17616.10 145
17617.36 160
17618.61 155
17619.86 157
17621.11 174
17622.36 156
17623.62 156
17624.87 157
17626.12 148
17627.37 152
17628.63 153
17629.88 165
17631.13 146
17632.38 161
17633.64 161
17634.89 163
17636.14 158
17637.39 139
17638.65 159
17639.90 156
17641.15 151
17642.41 165
17643.66 150
17644.91 147
17646.17 168
17647.42 146
17648.67 131
17649.92 163
17651.18 175
17652.43 149
17653.68 140
17654.94 147
17656.19 166
17657.44 140
17658.70 145
17659.95 127
17661.21 145
17662.46 143
17663.71 148
17664.97 158
17666.22 145
17667.47 162
17668.73 151
17669.98 152
17671.24 121
17672.49 144
17673.74 155
17675.00 165
17676.25 153
17677.51 150
17678.76 142
17680.02 155
17681.27 145
17682.52 143
17683.78 145
17685.03 147
17686.29 147
17687.54 147
17688.80 146
17690.05 127
17691.31 139
17692.56 139
17693.82 143
17695.07 141
17696.32 138
17697.58 144
17698.83 141
17700.09 144
17701.34 131
17702.60 151
17703.86 125
17705.11 157
17706.37 149
17707.62 149
17708.88 147
17710.13 139
17711.39 148
17712.64 136
17713.90 131
17715.15 141
17716.41 140
17717.66 135
17718.92 145
17720.18 150
17721.43 133
17722.69 137
17723.94 137
17725.20 150
17726.45 132
17727.71 127
17728.97 151
17730.22 144
17731.48 134
17732.74 136
17733.99 129
17735.25 150
17736.50 162
17737.76 138
17739.02 135
17740.27 145
17741.53 133
17742.79 158
17744.04 132
17745.30 144
17746.56 145
17747.81 155
17749.07 159
17750.33 148
17751.58 152
17752.84 154
17754.10 156
17755.35 124
17756.61 127
17757.87 149
17759.12 160
17760.38 150
17761.64 146
17762.90 144
17764.15 142
17765.41 140
17766.67 146
17767.93 145
17769.18 153
17770.44 147
17771.70 142
17772.96 150
17774.21 140
17775.47 142
17776.73 165
17777.99 158
17779.24 134
17780.50 155
17781.76 154
17783.02 132
17784.28 131
17785.53 137
17786.79 154
17788.05 142
17789.31 142
17790.57 128
17791.82 139
17793.08 152
17794.34 154
17795.60 142
17796.86 155
17798.12 134
17799.37 141
17800.63 139
17801.89 143
17803.15 131
17804.41 143
17805.67 160
17806.93 128
17808.19 157
17809.44 143
17810.70 138
17811.96 136
17813.22 122
17814.48 137
17815.74 143
17817.00 121
17818.26 133
17819.52 170
17820.78 143
17822.04 132
17823.29 138
17824.55 144
17825.81 143
17827.07 165
17828.33 142
17829.59 142
17830.85 133
17832.11 141
17833.37 154
17834.63 160
17835.89 133
17837.15 133
17838.41 140
17839.67 135
17840.93 149
17842.19 131
17843.45 156
17844.71 125
17845.97 156
17847.23 139
17848.49 135
17849.75 166
17851.01 137
17852.27 136
17853.53 139
17854.79 140
17856.05 144
17857.31 144
17858.57 141
17859.84 128
17861.10 159
17862.36 154
17863.62 139
17864.88 110
17866.14 148
17867.40 147
17868.66 127
17869.92 125
17871.18 127
17872.44 130
17873.71 143
17874.97 140
17876.23 157
17877.49 184
17878.75 150
17880.01 146
17881.27 140
17882.53 136
17883.80 142
17885.06 129
17886.32 132
17887.58 134
17888.84 146
17890.10 146
17891.37 134
17892.63 134
17893.89 126
17895.15 132
17896.41 143
17897.67 147
17898.94 132
17900.20 132
17901.46 125
17902.72 142
17903.99 149
17905.25 145
17906.51 150
17907.77 163
17909.03 143
17910.30 141
17911.56 149
17912.82 145
17914.08 147
17915.35 131
17916.61 136
17917.87 133
17919.14 125
17920.40 131
17921.66 142
17922.92 153
17924.19 156
17925.45 154
17926.71 153
17927.98 145
17929.24 128
17930.50 140
17931.76 148
17933.03 150
17934.29 140
17935.55 144
17936.82 125
17938.08 127
17939.34 121
17940.61 147
17941.87 137
17943.14 136
17944.40 128
17945.66 134
17946.93 119
17948.19 122
17949.45 140
17950.72 146
17951.98 157
17953.25 132
17954.51 134
17955.77 147
17957.04 140
17958.30 130
17959.57 139
17960.83 157
17962.09 148
17963.36 125
17964.62 158
17965.89 148
17967.15 139
17968.42 127
17969.68 128
17970.95 126
17972.21 146
17973.47 155
17974.74 141
17976.00 141
17977.27 143
17978.53 152
17979.80 145
17981.06 143
17982.33 140
17983.59 128
17984.86 137
17986.12 147
17987.39 134
17988.65 128
17989.92 163
17991.18 133
17992.45 140
17993.71 117
17994.98 121
17996.25 126
17997.51 127
17998.78 141
18000.04 145
18001.31 141
18002.57 137
18003.84 140
18005.10 138
18006.37 104
18007.64 145
18008.90 162
18010.17 146
18011.43 139
18012.70 132
18013.97 150
18015.23 141
18016.50 143
18017.76 145
18019.03 154
18020.30 118
18021.56 150
18022.83 149
18024.10 131
18025.36 150
18026.63 133
18027.90 130
18029.16 143
18030.43 143
18031.70 137
18032.96 143
18034.23 116
18035.50 143
18036.76 151
18038.03 147
18039.30 132
18040.56 138
18041.83 146
18043.10 137
18044.37 142
18045.63 153
18046.90 154
18048.17 143
18049.43 143
18050.70 128
18051.97 142
18053.24 140
18054.50 144
18055.77 141
18057.04 153
18058.31 114
18059.57 133
18060.84 153
18062.11 137
18063.38 156
18064.65 127
18065.91 144
18067.18 148
18068.45 136
18069.72 124
18070.98 146
18072.25 151
18073.52 147
18074.79 150
18076.06 144
18077.33 109
18078.59 153
18079.86 145
18081.13 151
18082.40 148
18083.67 146
18084.94 144
18086.21 146
18087.47 138
18088.74 135
18090.01 158
18091.28 142
18092.55 140
18093.82 150
18095.09 152
18096.36 141
18097.62 135
18098.89 156
18100.16 138
18101.43 140
18102.70 133
18103.97 148
18105.24 125
18106.51 139
18107.78 135
18109.05 135
18110.32 131
18111.59 141
18112.86 150
18114.13 130
18115.40 145
18116.66 148
18117.93 153
18119.20 156
18120.47 139
18121.74 141
18123.01 155
18124.28 144
18125.55 127
18126.82 134
18128.09 167
18129.36 163
18130.63 147
18131.90 148
18133.17 142
18134.44 129
18135.71 143
18136.99 137
18138.26 137
18139.53 140
18140.80 153
18142.07 134
18143.34 152
18144.61 153
18145.88 161
18147.15 157
18148.42 136
18149.69 136
18150.96 146
18152.23 155
18153.50 147
18154.78 146
18156.05 139
18157.32 138
18158.59 138
18159.86 161
18161.13 138
18162.40 151
18163.67 138
18164.94 131
18166.22 140
18167.49 118
18168.76 118
18170.03 141
18171.30 131
18172.57 131
18173.85 130
18175.12 154
18176.39 132
18177.66 164
18178.93 154
18180.20 143
18181.48 138
18182.75 160
18184.02 160
18185.29 142
18186.56 139
18187.84 148
18189.11 144
18190.38 156
18191.65 164
18192.93 150
18194.20 147
18195.47 145
18196.74 140
18198.02 131
18199.29 135
18200.56 137
18201.83 147
18203.11 132
18204.38 153
18205.65 126
18206.92 158
18208.20 171
18209.47 148
18210.74 141
18212.02 146
18213.29 144
18214.56 133
18215.84 140
18217.11 132
18218.38 138
18219.65 160
18220.93 152
18222.20 159
18223.47 165
18224.75 144
18226.02 147
18227.30 144
18228.57 150
18229.84 126
18231.12 147
18232.39 149
18233.66 120
18234.94 140
18236.21 145
18237.48 145
18238.76 149
18240.03 143
18241.31 147
18242.58 165
18243.86 152
18245.13 126
18246.40 145
18247.68 155
18248.95 138
18250.23 143
18251.50 147
18252.77 136
18254.05 144
18255.32 118
18256.60 139
18257.87 140
18259.15 158
18260.42 139
18261.70 132
18262.97 138
18264.25 130
18265.52 146
18266.80 154
18268.07 139
18269.35 147
18270.62 161
18271.90 120
18273.17 150
18274.45 131
18275.72 129
18277.00 141
18278.27 127
18279.55 147
18280.82 154
18282.10 125
18283.37 144
18284.65 132
18285.93 143
18287.20 142
18288.48 134
18289.75 118
18291.03 142
18292.30 150
18293.58 153
18294.86 137
18296.13 162
18297.41 156
18298.68 144
18299.96 141
18301.24 148
18302.51 155
18303.79 139
18305.06 134
18306.34 144
18307.62 136
18308.89 132
18310.17 129
18311.45 145
18312.72 146
18314.00 130
18315.28 126
18316.55 120
18317.83 123
18319.11 121
18320.38 137
18321.66 145
18322.94 130
18324.21 147
18325.49 139
18326.77 144
18328.04 148
18329.32 144
18330.60 145
18331.88 155
18333.15 145
18334.43 144
18335.71 131
18336.98 145
18338.26 143
18339.54 135
18340.82 134
18342.09 132
18343.37 148
18344.65 144
18345.93 127
18347.20 130
18348.48 138
18349.76 152
18351.04 153
18352.32 132
18353.59 117
18354.87 135
18356.15 138
18357.43 140
18358.71 137
18359.98 104
18361.26 135
18362.54 142
18363.82 140
18365.10 131
18366.38 139
18367.65 143
18368.93 136
18370.21 143
18371.49 128
18372.77 141
18374.05 142
18375.33 150
18376.60 129
18377.88 140
18379.16 142
18380.44 135
18381.72 141
18383.00 129
18384.28 145
18385.56 132
18386.84 150
18388.11 141
18389.39 140
18390.67 138
18391.95 139
18393.23 142
18394.51 146
18395.79 142
18397.07 138
18398.35 135
18399.63 134
18400.91 130
18402.19 148
18403.47 150
18404.75 151
18406.03 120
18407.31 135
18408.59 145
18409.87 131
18411.15 130
18412.43 131
18413.71 126
18414.99 135
18416.27 136
18417.55 158
18418.83 131
18420.11 125
18421.39 133
18422.67 120
18423.95 128
18425.23 140
18426.51 137
18427.79 133
18429.07 153
18430.35 124
18431.63 124
18432.91 139
18434.19 134
18435.47 143
18436.75 169
18438.04 157
18439.32 148
18440.60 133
18441.88 143
18443.16 153
18444.44 162
18445.72 132
18447.00 123
18448.28 121
18449.57 152
18450.85 140
18452.13 145
18453.41 149
18454.69 123
18455.97 146
18457.25 132
18458.54 140
18459.82 125
18461.10 167
18462.38 156
18463.66 149
18464.94 147
18466.23 135
18467.51 140
18468.79 137
18470.07 129
18471.35 146
18472.64 120
18473.92 118
18475.20 141
18476.48 137
18477.76 121
18479.05 137
18480.33 148
18481.61 138
18482.89 138
18484.18 148
18485.46 152
18486.74 130
18488.02 149
18489.31 122
18490.59 158
18491.87 148
18493.15 115
18494.44 151
18495.72 146
18497.00 119
18498.29 125
18499.57 151
18500.85 160
18502.13 146
18503.42 152
18504.70 136
18505.98 147
18507.27 137
18508.55 135
18509.83 154
18511.12 136
18512.40 138
18513.68 150
18514.97 149
18516.25 156
18517.54 142
18518.82 134
18520.10 123
18521.39 127
18522.67 145
18523.95 144
18525.24 155
18526.52 142
18527.81 148
18529.09 131
18530.37 128
18531.66 119
18532.94 138
18534.23 126
18535.51 128
18536.79 150
18538.08 148
18539.36 138
18540.65 129
18541.93 142
18543.22 162
18544.50 134
18545.79 169
18547.07 173
18548.36 154
18549.64 142
18550.92 140
18552.21 159
18553.49 137
18554.78 142
18556.06 136
18557.35 147
18558.63 152
18559.92 137
18561.20 151
18562.49 162
18563.77 170
18565.06 166
18566.35 146
18567.63 144
18568.92 179
18570.20 140
18571.49 150
18572.77 148
18574.06 155
18575.34 156
18576.63 188
18577.92 153
18579.20 138
18580.49 144
18581.77 154
18583.06 133
18584.34 136
18585.63 143
18586.92 170
18588.20 157
18589.49 160
18590.77 151
18592.06 160
18593.35 158
18594.63 149
18595.92 154
18597.21 177
18598.49 157
18599.78 173
18601.07 171
18602.35 179
18603.64 136
18604.93 164
18606.21 158
18607.50 172
18608.79 149
18610.07 160
18611.36 180
18612.65 163
18613.93 158
18615.22 154
18616.51 155
18617.79 127
18619.08 136
18620.37 136
18621.66 126
18622.94 151
18624.23 160
18625.52 155
18626.80 157
18628.09 134
18629.38 156
18630.67 146
18631.95 157
18633.24 155
18634.53 140
18635.82 155
18637.11 152
18638.39 159
18639.68 172
18640.97 165
18642.26 133
18643.54 138
18644.83 142
18646.12 131
18647.41 142
18648.70 149
18649.99 145
18651.27 141
18652.56 162
18653.85 132
18655.14 168
18656.43 139
18657.72 130
18659.00 147
18660.29 143
18661.58 174
18662.87 128
18664.16 161
18665.45 126
18666.74 138
18668.02 164
18669.31 138
18670.60 128
18671.89 138
18673.18 165
18674.47 141
18675.76 145
18677.05 147
18678.34 169
18679.63 145
18680.92 123
18682.20 144
18683.49 134
18684.78 148
18686.07 138
18687.36 136
18688.65 139
18689.94 150
18691.23 157
18692.52 143
18693.81 130
18695.10 142
18696.39 157
18697.68 139
18698.97 142
18700.26 149
18701.55 128
18702.84 149
18704.13 148
18705.42 144
18706.71 147
18708.00 126
18709.29 150
18710.58 146
18711.87 142
18713.16 119
18714.45 141
18715.74 129
18717.03 135
18718.32 128
18719.61 147
18720.90 138
18722.20 132
18723.49 148
18724.78 148
18726.07 142
18727.36 116
18728.65 131
18729.94 126
18731.23 148
18732.52 130
18733.81 134
18735.10 140
18736.40 137
18737.69 132
18738.98 143
18740.27 141
18741.56 142
18742.85 140
18744.14 131
18745.43 147
18746.73 133
18748.02 137
18749.31 146
18750.60 145
18751.89 123
18753.18 147
18754.48 132
18755.77 135
18757.06 139
18758.35 146
18759.64 155
18760.94 132
18762.23 137
18763.52 137
18764.81 147
18766.10 108
18767.40 119
18768.69 141
18769.98 126
18771.27 138
18772.57 156
18773.86 131
18775.15 137
18776.44 144
18777.74 137
18779.03 142
18780.32 135
18781.61 147
18782.91 150
18784.20 156
18785.49 163
18786.79 135
18788.08 146
18789.37 155
18790.66 127
18791.96 157
18793.25 137
18794.54 170
18795.84 143
18797.13 144
18798.42 150
18799.72 153
18801.01 155
18802.30 157
18803.60 144
18804.89 126
18806.18 121
18807.48 147
18808.77 138
18810.07 133
18811.36 142
18812.65 145
18813.95 132
18815.24 155
18816.53 136
18817.83 130
18819.12 158
18820.42 144
18821.71 132
18823.00 144
18824.30 134
18825.59 133
18826.89 148
18828.18 152
18829.48 121
18830.77 138
18832.07 124
18833.36 141
18834.65 122
18835.95 164
18837.24 116
18838.54 150
18839.83 132
18841.13 149
18842.42 144
18843.72 132
18845.01 137
18846.31 151
18847.60 146
18848.90 131
18850.19 148
18851.49 138
18852.78 148
18854.08 133
18855.37 134
18856.67 118
18857.96 143
18859.26 140
18860.55 145
18861.85 147
18863.15 140
18864.44 143
18865.74 143
18867.03 145
18868.33 137
18869.62 136
18870.92 137
18872.22 156
18873.51 123
18874.81 154
18876.10 124
18877.40 131
18878.70 118
18879.99 135
18881.29 118
18882.58 114
18883.88 136
18885.18 136
18886.47 131
18887.77 153
18889.07 152
18890.36 156
18891.66 145
18892.95 128
18894.25 129
18895.55 120
18896.84 134
18898.14 127
18899.44 134
18900.73 141
18902.03 133
18903.33 120
18904.63 130
18905.92 121
18907.22 123
18908.52 136
18909.81 142
18911.11 140
18912.41 132
18913.71 153
18915.00 152
18916.30 132
18917.60 128
18918.89 146
18920.19 137
18921.49 127
18922.79 137
18924.09 124
18925.38 155
18926.68 128
18927.98 158
18929.28 136
18930.57 155
18931.87 148
18933.17 129
18934.47 134
18935.77 145
18937.06 138
18938.36 137
18939.66 118
18940.96 132
18942.26 140
18943.55 146
18944.85 140
18946.15 131
18947.45 144
18948.75 127
18950.05 139
18951.35 111
18952.64 130
18953.94 135
18955.24 129
18956.54 119
18957.84 133
18959.14 142
18960.44 139
18961.74 129
18963.03 136
18964.33 137
18965.63 128
18966.93 150
18968.23 154
18969.53 146
18970.83 112
18972.13 136
18973.43 148
18974.73 144
18976.03 136
18977.33 130
18978.62 132
18979.92 119
18981.22 108
18982.52 151
18983.82 135
18985.12 130
18986.42 129
18987.72 135
18989.02 120
18990.32 120
18991.62 117
18992.92 129
18994.22 145
18995.52 138
18996.82 131
18998.12 139
18999.42 136
19000.72 151
19002.02 153
19003.32 136
19004.62 113
19005.92 111
19007.22 153
19008.53 125
19009.83 128
19011.13 134
19012.43 136
19013.73 129
19015.03 129
19016.33 144
19017.63 119
19018.93 122
19020.23 138
19021.53 156
19022.83 139
19024.13 136
19025.44 125
19026.74 118
19028.04 126
19029.34 139
19030.64 123
19031.94 142
19033.24 138
19034.54 129
19035.85 125
19037.15 131
19038.45 130
19039.75 157
19041.05 151
19042.35 144
19043.66 110
19044.96 119
19046.26 139
19047.56 145
19048.86 126
19050.16 119
19051.47 126
19052.77 139
19054.07 118
19055.37 128
19056.67 132
19057.98 136
19059.28 129
19060.58 131
19061.88 123
19063.19 120
19064.49 132
19065.79 140
19067.09 140
19068.40 149
19069.70 136
19071.00 137
19072.30 138
19073.61 121
19074.91 121
19076.21 147
19077.52 132
19078.82 135
19080.12 139
19081.42 143
19082.73 145
19084.03 130
19085.33 130
19086.64 154
19087.94 133
19089.24 125
19090.55 136
19091.85 139
19093.15 124
19094.46 132
19095.76 138
19097.06 123
19098.37 131
19099.67 144
19100.97 125
19102.28 122
19103.58 133
19104.89 126
19106.19 121
19107.49 112
19108.80 148
19110.10 148
19111.40 113
19112.71 128
19114.01 120
19115.32 113
19116.62 111
19117.93 124
19119.23 158
19120.53 135
19121.84 110
19123.14 112
19124.45 129
19125.75 134
19127.06 141
19128.36 128
19129.67 140
19130.97 131
19132.28 131
19133.58 117
19134.88 119
19136.19 125
19137.49 120
19138.80 143
19140.10 120
19141.41 129
19142.71 124
19144.02 142
19145.32 125
19146.63 131
19147.94 159
19149.24 126
19150.55 135
19151.85 160
19153.16 126
19154.46 133
19155.77 121
19157.07 139
19158.38 118
19159.68 122
19160.99 127
19162.30 138
19163.60 130
19164.91 126
19166.21 141
19167.52 137
19168.83 133
19170.13 118
19171.44 136
19172.74 131
19174.05 128
19175.36 126
19176.66 126
19177.97 135
19179.27 131
19180.58 129
19181.89 132
19183.19 119
19184.50 132
19185.81 129
19187.11 130
19188.42 124
19189.73 118
19191.03 146
19192.34 106
19193.65 125
19194.95 117
19196.26 145
19197.57 134
19198.87 120
19200.18 124
19201.49 153
19202.80 132
19204.10 131
19205.41 129
19206.72 141
19208.03 138
19209.33 116
19210.64 137
19211.95 131
19213.25 148
19214.56 123
19215.87 152
19217.18 140
19218.49 123
19219.79 119
19221.10 133
19222.41 116
19223.72 122
19225.02 133
19226.33 134
19227.64 124
19228.95 105
19230.26 131
19231.56 130
19232.87 129
19234.18 120
19235.49 119
19236.80 113
19238.11 116
19239.41 128
19240.72 141
19242.03 141
19243.34 116
19244.65 144
19245.96 138
19247.26 154
19248.57 125
19249.88 139
19251.19 121
19252.50 133
19253.81 137
19255.12 142
19256.43 154
19257.74 146
19259.04 147
19260.35 131
19261.66 127
19262.97 119
19264.28 114
19265.59 136
19266.90 136
19268.21 124
19269.52 143
19270.83 138
19272.14 112
19273.45 131
19274.76 117
19276.07 139
19277.38 120
19278.69 122
19279.99 132
19281.30 136
19282.61 115
19283.92 146
19285.23 130
19286.54 129
19287.85 143
19289.16 132
19290.47 132
19291.78 138
19293.09 131
19294.40 135
19295.72 159
19297.03 142
19298.34 122
19299.65 137
19300.96 120
19302.27 118
19303.58 132
19304.89 138
19306.20 115
19307.51 127
19308.82 146
19310.13 111
19311.44 128
19312.75 118
19314.06 139
19315.37 127
19316.69 116
19318.00 133
19319.31 144
19320.62 133
19321.93 120
19323.24 116
19324.55 133
19325.86 138
19327.18 134
19328.49 134
19329.80 132
19331.11 135
19332.42 148
19333.73 170
19335.04 134
19336.36 132
19337.67 135
19338.98 142
19340.29 138
19341.60 136
19342.91 115
19344.23 108
19345.54 129
19346.85 135
19348.16 138
19349.47 115
19350.79 143
19352.10 110
19353.41 115
19354.72 131
19356.04 127
19357.35 133
19358.66 117
19359.97 129
19361.29 130
19362.60 125
19363.91 122
19365.22 128
19366.54 137
19367.85 133
19369.16 128
19370.47 128
19371.79 138
19373.10 127
19374.41 123
19375.73 121
19377.04 116
19378.35 136
19379.67 136
19380.98 131
19382.29 122
19383.60 120
19384.92 139
19386.23 136
19387.54 136
19388.86 131
19390.17 124
19391.49 121
19392.80 149
19394.11 121
19395.43 143
19396.74 140
19398.05 125
19399.37 136
19400.68 148
19402.00 149
19403.31 125
19404.62 126
19405.94 128
19407.25 135
19408.57 128
19409.88 135
19411.19 124
19412.51 152
19413.82 131
19415.14 131
19416.45 122
19417.77 126
19419.08 125
19420.39 134
19421.71 132
19423.02 125
19424.34 121
19425.65 121
19426.97 137
19428.28 109
19429.60 131
19430.91 149
19432.23 132
19433.54 148
19434.86 141
19436.17 131
19437.49 142
19438.80 126
19440.12 108
19441.43 119
19442.75 119
19444.06 143
19445.38 127
19446.69 146
19448.01 128
19449.32 133
19450.64 126
19451.96 135
19453.27 134
19454.59 139
19455.90 140
19457.22 120
19458.53 117
19459.85 133
19461.17 127
19462.48 136
19463.80 110
19465.11 128
19466.43 151
19467.75 132
19469.06 135
19470.38 129
19471.69 132
19473.01 142
19474.33 145
19475.64 122
19476.96 135
19478.28 122
19479.59 115
19480.91 130
19482.23 125
19483.54 125
19484.86 110
19486.18 144
19487.49 136
19488.81 126
19490.13 135
19491.44 125
19492.76 128
19494.08 124
19495.39 122
19496.71 111
19498.03 139
19499.35 139
19500.66 120
19501.98 112
19503.30 112
19504.61 140
19505.93 134
19507.25 115
19508.57 134
19509.88 121
19511.20 128
19512.52 135
19513.84 136
19515.15 121
19516.47 125
19517.79 131
19519.11 133
19520.43 109
19521.74 121
19523.06 115
19524.38 115
19525.70 129
19527.02 131
19528.33 139
19529.65 134
19530.97 124
19532.29 107
19533.61 120
19534.93 132
19536.24 115
19537.56 139
19538.88 129
19540.20 127
19541.52 120
19542.84 144
19544.16 127
19545.47 121
19546.79 119
19548.11 110
19549.43 123
19550.75 149
19552.07 139
19553.39 121
19554.71 127
19556.03 137
19557.34 123
19558.66 134
19559.98 129
19561.30 119
19562.62 124
19563.94 144
19565.26 138
19566.58 108
19567.90 105
19569.22 132
19570.54 147
19571.86 134
19573.18 119
19574.50 120
19575.82 148
19577.14 116
19578.46 140
19579.78 115
19581.10 113
19582.42 122
19583.74 121
19585.06 128
19586.38 110
19587.70 121
19589.02 129
19590.34 145
19591.66 135
19592.98 122
19594.30 118
19595.62 128
19596.94 115
19598.26 140
19599.58 115
19600.90 133
19602.22 116
19603.54 138
19604.86 141
19606.18 129
19607.50 122
19608.82 108
19610.15 116
19611.47 131
19612.79 115
19614.11 139
19615.43 126
19616.75 120
19618.07 135
19619.39 120
19620.71 122
19622.04 130
19623.36 134
19624.68 139
19626.00 127
19627.32 113
19628.64 126
19629.96 118
19631.29 104
19632.61 128
19633.93 140
19635.25 121
19636.57 136
19637.89 117
19639.22 126
19640.54 123
19641.86 119
19643.18 119
19644.50 130
19645.83 142
19647.15 119
19648.47 136
19649.79 141
19651.12 132
19652.44 122
19653.76 117
19655.08 131
19656.40 122
19657.73 133
19659.05 132
19660.37 129
19661.70 125
19663.02 120
19664.34 138
19665.66 128
19666.99 141
19668.31 132
19669.63 137
19670.95 146
19672.28 126
19673.60 134
19674.92 119
19676.25 130
19677.57 116
19678.89 146
19680.22 135
19681.54 113
19682.86 140
19684.19 117
19685.51 137
19686.83 109
19688.16 135
19689.48 116
19690.80 115
19692.13 119
19693.45 122
19694.78 107
19696.10 130
19697.42 127
19698.75 121
19700.07 139
19701.39 125
19702.72 134
19704.04 126
19705.37 135
19706.69 137
19708.02 122
19709.34 143
19710.66 126
19711.99 126
19713.31 148
19714.64 135
19715.96 129
19717.29 127
19718.61 118
19719.93 123
19721.26 117
19722.58 138
19723.91 136
19725.23 133
19726.56 113
19727.88 136
19729.21 116
19730.53 143
19731.86 140
19733.18 141
19734.51 120
19735.83 128
19737.16 123
19738.48 100
19739.81 125
19741.13 113
19742.46 119
19743.78 121
19745.11 124
19746.44 137
19747.76 109
19749.09 129
19750.41 119
19751.74 148
19753.06 124
19754.39 125
19755.72 119
19757.04 123
19758.37 140
19759.69 151
19761.02 133
19762.34 129
19763.67 132
19765.00 133
19766.32 128
19767.65 132
19768.98 157
19770.30 126
19771.63 119
19772.95 137
19774.28 148
19775.61 127
19776.93 134
19778.26 132
19779.59 130
19780.91 125
19782.24 110
19783.57 132
19784.89 132
19786.22 113
19787.55 117
19788.87 132
19790.20 138
19791.53 116
19792.86 140
19794.18 139
19795.51 113
19796.84 111
19798.16 130
19799.49 119
19800.82 145
19802.15 122
19803.47 122
19804.80 113
19806.13 113
19807.46 139
19808.78 143
19810.11 131
19811.44 121
19812.77 129
19814.09 113
19815.42 119
19816.75 112
19818.08 126
19819.41 125
19820.73 132
19822.06 124
19823.39 131
19824.72 139
19826.05 128
19827.37 139
19828.70 143
19830.03 141
19831.36 124
19832.69 123
19834.02 120
19835.34 125
19836.67 101
19838.00 116
19839.33 131
19840.66 112
19841.99 108
19843.32 115
19844.64 123
19845.97 140
19847.30 131
19848.63 136
19849.96 129
19851.29 130
19852.62 154
19853.95 121
19855.28 126
19856.60 120
19857.93 127
19859.26 109
19860.59 135
19861.92 120
19863.25 114
19864.58 100
19865.91 116
19867.24 110
19868.57 119
19869.90 138
19871.23 103
19872.56 114
19873.89 116
19875.22 116
19876.55 119
19877.88 109
19879.21 131
19880.54 116
19881.87 117
19883.20 111
19884.53 108
19885.86 111
19887.19 110
19888.52 107
19889.85 127
19891.18 113
19892.51 121
19893.84 121
19895.17 125
19896.50 109
19897.83 132
19899.16 118
19900.49 123
19901.82 104
19903.15 126
19904.48 111
19905.81 115
19907.15 111
19908.48 112
19909.81 142
19911.14 119
19912.47 117
19913.80 121
19915.13 131
19916.46 113
19917.79 118
19919.13 123
19920.46 152
19921.79 122
19923.12 127
19924.45 98
19925.78 122
19927.11 120
19928.45 112
19929.78 121
19931.11 104
19932.44 119
19933.77 104
19935.10 119
19936.44 117
19937.77 131
19939.10 137
19940.43 120
19941.76 98
19943.10 131
19944.43 106
19945.76 111
19947.09 118
19948.42 124
19949.76 116
19951.09 103
19952.42 125
19953.75 113
19955.09 135
19956.42 120
19957.75 140
19959.08 112
19960.42 124
19961.75 118
19963.08 125
19964.41 109
19965.75 119
19967.08 139
19968.41 122
19969.75 121
19971.08 108
19972.41 108
19973.74 104
19975.08 113
19976.41 125
19977.74 132
19979.08 93
19980.41 120
19981.74 126
19983.08 150
19984.41 123
19985.74 116
19987.08 126
19988.41 122
19989.75 130
19991.08 123
19992.41 121
19993.75 116
19995.08 128
19996.41 116
19997.75 125
19999.08 107
20000.42 123
20001.75 131
20003.08 133
20004.42 106
20005.75 139
20007.09 131
20008.42 116
20009.75 131
20011.09 116
20012.42 119
20013.76 131
20015.09 132
20016.43 123
20017.76 129
20019.10 115
20020.43 143
20021.76 142
20023.10 143
20024.43 102
20025.77 122
20027.10 140
20028.44 134
20029.77 132
20031.11 106
20032.44 129
20033.78 131
20035.11 141
20036.45 118
20037.78 134
20039.12 121
20040.46 123
20041.79 131
20043.13 123
20044.46 121
20045.80 123
20047.13 124
20048.47 135
20049.80 130
20051.14 116
20052.47 113
20053.81 115
20055.15 119
20056.48 131
20057.82 124
20059.15 133
20060.49 133
20061.83 132
20063.16 126
20064.50 121
20065.83 127
20067.17 117
20068.51 154
20069.84 142
20071.18 138
20072.52 134
20073.85 140
20075.19 117
20076.52 131
20077.86 125
20079.20 123
20080.53 123
20081.87 107
20083.21 134
20084.54 114
20085.88 134
20087.22 116
20088.56 121
20089.89 128
20091.23 109
20092.57 128
20093.90 126
20095.24 115
20096.58 130
20097.91 131
20099.25 112
20100.59 140
20101.93 93
20103.26 131
20104.60 117
20105.94 114
20107.28 102
20108.61 139
20109.95 136
20111.29 116
20112.63 126
20113.96 124
20115.30 109
20116.64 128
20117.98 128
20119.32 139
20120.65 142
20121.99 122
20123.33 137
20124.67 107
20126.01 108
