# Supplementary material for: MALDI-TOF MS typing enables the classification of brewing yeasts of the genus Saccharomyces to major beer styles
Source: PLoS One. 2017 Aug 9;12(8):e0181694. doi: 10.1371/journal.pone.0181694 (PMC5549903; doi:10.1371/journal.pone.0181694)
Supplement: S13 File — The directory includes 90 raw files and was zipped to “.zip”; the folder has three strains with 30 spectra per strain; S1 Text explains the raw files with an example and Table 1 represents the yeast strains used within the experiment. (ZIP) [file pone.0181694.s016.zip › 37-39/30628-70487-Dias-Dias-Dias-YPG-18h-E-E_2016-10-03_5_0_G2_1.dat]

1998.43 2094
1998.85 2097
1999.27 2050
1999.69 2023
2000.11 2170
2000.54 2218
2000.96 2186
2001.38 2111
2001.80 2099
2002.23 2096
2002.65 2093
2003.07 2110
2003.49 2167
2003.92 2091
2004.34 2208
2004.76 2228
2005.18 2220
2005.61 2247
2006.03 2256
2006.45 2286
2006.87 2242
2007.30 2270
2007.72 2247
2008.14 2273
2008.57 2219
2008.99 2266
2009.41 2193
2009.84 2111
2010.26 2082
2010.68 2168
2011.11 2030
2011.53 1934
2011.95 2020
2012.38 1975
2012.80 1875
2013.22 1961
2013.65 2000
2014.07 1967
2014.49 1992
2014.92 2010
2015.34 1994
2015.77 2094
2016.19 2108
2016.61 2167
2017.04 2139
2017.46 2103
2017.89 2224
2018.31 2255
2018.73 2262
2019.16 2274
2019.58 2164
2020.01 2202
2020.43 2257
2020.85 2248
2021.28 2201
2021.70 2211
2022.13 2168
2022.55 2097
2022.98 2111
2023.40 2017
2023.83 2034
2024.25 2056
2024.68 2065
2025.10 2057
2025.53 2133
2025.95 2155
2026.38 2164
2026.80 2095
2027.23 2102
2027.65 2128
2028.08 2150
2028.50 2041
2028.93 2089
2029.35 2062
2029.78 2154
2030.20 2137
2030.63 2100
2031.05 2134
2031.48 2130
2031.90 2190
2032.33 2170
2032.75 2178
2033.18 2090
2033.61 2074
2034.03 2174
2034.46 2200
2034.88 2197
2035.31 2272
2035.74 2193
2036.16 2168
2036.59 2195
2037.01 2225
2037.44 2185
2037.87 2290
2038.29 2300
2038.72 2307
2039.14 2209
2039.57 2116
2040.00 2151
2040.42 2153
2040.85 2198
2041.28 2224
2041.70 2318
2042.13 2234
2042.56 2154
2042.98 2138
2043.41 2240
2043.84 2141
2044.26 2092
2044.69 2118
2045.12 2182
2045.54 2176
2045.97 2091
2046.40 2062
2046.82 2129
2047.25 2089
2047.68 1969
2048.11 2056
2048.53 2090
2048.96 1998
2049.39 1997
2049.82 2070
2050.24 2037
2050.67 1977
2051.10 1974
2051.53 1990
2051.95 2027
2052.38 2103
2052.81 2007
2053.24 2025
2053.66 2158
2054.09 2082
2054.52 1995
2054.95 1998
2055.38 2050
2055.80 2124
2056.23 2179
2056.66 2025
2057.09 1978
2057.52 2072
2057.94 2108
2058.37 2171
2058.80 2137
2059.23 2100
2059.66 2102
2060.09 2054
2060.51 2011
2060.94 2119
2061.37 2088
2061.80 2180
2062.23 2174
2062.66 2216
2063.09 2184
2063.52 2136
2063.94 2312
2064.37 2324
2064.80 2291
2065.23 2339
2065.66 2216
2066.09 2091
2066.52 2090
2066.95 1938
2067.38 1967
2067.81 2055
2068.24 2011
2068.66 2003
2069.09 2107
2069.52 2061
2069.95 2094
2070.38 2016
2070.81 2108
2071.24 2143
2071.67 2067
2072.10 2144
2072.53 2196
2072.96 2190
2073.39 2182
2073.82 2212
2074.25 2247
2074.68 2217
2075.11 2257
2075.54 2213
2075.97 2258
2076.40 2241
2076.83 2245
2077.26 2236
2077.69 2239
2078.12 2310
2078.55 2427
2078.98 2253
2079.41 2397
2079.84 2170
2080.27 2203
2080.70 2156
2081.14 2166
2081.57 2238
2082.00 2190
2082.43 2126
2082.86 2082
2083.29 2060
2083.72 2044
2084.15 2082
2084.58 2108
2085.01 2088
2085.44 2072
2085.88 1983
2086.31 1977
2086.74 2026
2087.17 1964
2087.60 2033
2088.03 2058
2088.46 2066
2088.89 2001
2089.33 2190
2089.76 2114
2090.19 2068
2090.62 2191
2091.05 2207
2091.48 2158
2091.92 2269
2092.35 2271
2092.78 2379
2093.21 2345
2093.64 2254
2094.07 2286
2094.51 2158
2094.94 2111
2095.37 2098
2095.80 2142
2096.24 2156
2096.67 2139
2097.10 2063
2097.53 2034
2097.96 1971
2098.40 1924
2098.83 1807
2099.26 2015
2099.69 2009
2100.13 2011
2100.56 2047
2100.99 2069
2101.43 2046
2101.86 2096
2102.29 2155
2102.72 2133
2103.16 2057
2103.59 2069
2104.02 2051
2104.46 2052
2104.89 2136
2105.32 2059
2105.76 2097
2106.19 2020
2106.62 2027
2107.05 1998
2107.49 2050
2107.92 2073
2108.36 1960
2108.79 2134
2109.22 2111
2109.66 2051
2110.09 2024
2110.52 2049
2110.96 2034
2111.39 2082
2111.82 2071
2112.26 1990
2112.69 2040
2113.13 2002
2113.56 1981
2113.99 2086
2114.43 1984
2114.86 1924
2115.30 1954
2115.73 1996
2116.16 1963
2116.60 1915
2117.03 1975
2117.47 2056
2117.90 2021
2118.34 2033
2118.77 2107
2119.21 2194
2119.64 2068
2120.07 2159
2120.51 2168
2120.94 2182
2121.38 2260
2121.81 2250
2122.25 2265
2122.68 2154
2123.12 2053
2123.55 2113
2123.99 2060
2124.42 2081
2124.86 2004
2125.29 1963
2125.73 2054
2126.16 2031
2126.60 2000
2127.04 2002
2127.47 1970
2127.91 2006
2128.34 2047
2128.78 2075
2129.21 2126
2129.65 2072
2130.08 2078
2130.52 2259
2130.96 2138
2131.39 2241
2131.83 2334
2132.26 2355
2132.70 2361
2133.14 2438
2133.57 2536
2134.01 2609
2134.44 2597
2134.88 2642
2135.32 2551
2135.75 2441
2136.19 2532
2136.62 2530
2137.06 2449
2137.50 2399
2137.93 2335
2138.37 2275
2138.81 2252
2139.24 2175
2139.68 2107
2140.12 2227
2140.55 2183
2140.99 2048
2141.43 1992
2141.86 2046
2142.30 1979
2142.74 2049
2143.18 2030
2143.61 2050
2144.05 2088
2144.49 2159
2144.92 2160
2145.36 2165
2145.80 2239
2146.24 2331
2146.67 2587
2147.11 2640
2147.55 2743
2147.99 2747
2148.42 2841
2148.86 2761
2149.30 2752
2149.74 2704
2150.17 2596
2150.61 2589
2151.05 2498
2151.49 2486
2151.92 2400
2152.36 2449
2152.80 2379
2153.24 2233
2153.68 2233
2154.11 2241
2154.55 2192
2154.99 2243
2155.43 2161
2155.87 2118
2156.31 2095
2156.74 2067
2157.18 2211
2157.62 2203
2158.06 2156
2158.50 2169
2158.94 2272
2159.38 2233
2159.81 2161
2160.25 2168
2160.69 2214
2161.13 2229
2161.57 2099
2162.01 2191
2162.45 2229
2162.89 2148
2163.33 2135
2163.76 2139
2164.20 2250
2164.64 2250
2165.08 2148
2165.52 2268
2165.96 2221
2166.40 2216
2166.84 2272
2167.28 2280
2167.72 2214
2168.16 2247
2168.60 2337
2169.04 2424
2169.48 2360
2169.92 2352
2170.36 2369
2170.80 2472
2171.24 2475
2171.68 2442
2172.12 2453
2172.56 2435
2173.00 2509
2173.44 2336
2173.88 2480
2174.32 2504
2174.76 2526
2175.20 2583
2175.64 2507
2176.08 2657
2176.52 2631
2176.96 2669
2177.40 2658
2177.84 2562
2178.28 2536
2178.72 2546
2179.16 2471
2179.60 2470
2180.04 2402
2180.48 2476
2180.92 2343
2181.37 2305
2181.81 2369
2182.25 2351
2182.69 2365
2183.13 2216
2183.57 2258
2184.01 2185
2184.45 2320
2184.89 2371
2185.34 2285
2185.78 2317
2186.22 2407
2186.66 2540
2187.10 2516
2187.54 2599
2187.98 2574
2188.43 2554
2188.87 2519
2189.31 2449
2189.75 2375
2190.19 2486
2190.63 2518
2191.08 2469
2191.52 2531
2191.96 2528
2192.40 2375
2192.84 2527
2193.29 2609
2193.73 2546
2194.17 2427
2194.61 2464
2195.05 2439
2195.50 2270
2195.94 2302
2196.38 2276
2196.82 2367
2197.27 2353
2197.71 2369
2198.15 2301
2198.59 2338
2199.04 2289
2199.48 2336
2199.92 2347
2200.37 2343
2200.81 2344
2201.25 2387
2201.69 2382
2202.14 2462
2202.58 2440
2203.02 2369
2203.47 2389
2203.91 2479
2204.35 2516
2204.80 2470
2205.24 2508
2205.68 2504
2206.13 2443
2206.57 2627
2207.01 2685
2207.46 2554
2207.90 2624
2208.34 2731
2208.79 2639
2209.23 2623
2209.67 2683
2210.12 2451
2210.56 2578
2211.01 2572
2211.45 2618
2211.89 2579
2212.34 2484
2212.78 2447
2213.23 2420
2213.67 2430
2214.11 2408
2214.56 2362
2215.00 2359
2215.45 2352
2215.89 2366
2216.34 2412
2216.78 2283
2217.22 2243
2217.67 2266
2218.11 2363
2218.56 2326
2219.00 2335
2219.45 2385
2219.89 2460
2220.34 2535
2220.78 2667
2221.23 2699
2221.67 2909
2222.12 2886
2222.56 2917
2223.01 2995
2223.45 3081
2223.90 3194
2224.34 2958
2224.79 2979
2225.23 2939
2225.68 2778
2226.12 2751
2226.57 2761
2227.01 2759
2227.46 2711
2227.91 2795
2228.35 2613
2228.80 2623
2229.24 2648
2229.69 2732
2230.13 2808
2230.58 2886
2231.03 2886
2231.47 2876
2231.92 2911
2232.36 3013
2232.81 3081
2233.26 3018
2233.70 3013
2234.15 3070
2234.59 3061
2235.04 3135
2235.49 3003
2235.93 3021
2236.38 3157
2236.83 2987
2237.27 3148
2237.72 3110
2238.17 2915
2238.61 2825
2239.06 2735
2239.51 2711
2239.95 2670
2240.40 2603
2240.85 2357
2241.29 2347
2241.74 2318
2242.19 2447
2242.63 2314
2243.08 2311
2243.53 2340
2243.98 2373
2244.42 2383
2244.87 2301
2245.32 2374
2245.76 2394
2246.21 2395
2246.66 2375
2247.11 2301
2247.55 2280
2248.00 2317
2248.45 2335
2248.90 2334
2249.35 2335
2249.79 2378
2250.24 2311
2250.69 2233
2251.14 2288
2251.58 2309
2252.03 2257
2252.48 2334
2252.93 2372
2253.38 2294
2253.82 2166
2254.27 2120
2254.72 2147
2255.17 2165
2255.62 2186
2256.07 2137
2256.51 2288
2256.96 2252
2257.41 2236
2257.86 2288
2258.31 2301
2258.76 2306
2259.21 2300
2259.65 2304
2260.10 2403
2260.55 2466
2261.00 2567
2261.45 2558
2261.90 2579
2262.35 2575
2262.80 2654
2263.25 2654
2263.69 2581
2264.14 2561
2264.59 2571
2265.04 2580
2265.49 2551
2265.94 2593
2266.39 2604
2266.84 2568
2267.29 2726
2267.74 2727
2268.19 2797
2268.64 2917
2269.09 2849
2269.54 2721
2269.99 2737
2270.44 2726
2270.89 2635
2271.34 2567
2271.79 2612
2272.24 2569
2272.69 2497
2273.14 2425
2273.59 2374
2274.04 2406
2274.49 2315
2274.94 2407
2275.39 2485
2275.84 2467
2276.29 2401
2276.74 2505
2277.19 2606
2277.64 2589
2278.09 2653
2278.54 2672
2278.99 2641
2279.44 2856
2279.89 2772
2280.34 2637
2280.79 2661
2281.25 2704
2281.70 2717
2282.15 2643
2282.60 2510
2283.05 2628
2283.50 2659
2283.95 2647
2284.40 2684
2284.85 2686
2285.31 2608
2285.76 2725
2286.21 2807
2286.66 2948
2287.11 3178
2287.56 3304
2288.01 3457
2288.47 3498
2288.92 3765
2289.37 3984
2289.82 3957
2290.27 4208
2290.72 4152
2291.18 4211
2291.63 4410
2292.08 4343
2292.53 4186
2292.98 4194
2293.44 4071
2293.89 3991
2294.34 3742
2294.79 3672
2295.24 3542
2295.70 3348
2296.15 3123
2296.60 3179
2297.05 2994
2297.51 2789
2297.96 2883
2298.41 2718
2298.86 2593
2299.32 2616
2299.77 2643
2300.22 2525
2300.67 2481
2301.13 2470
2301.58 2589
2302.03 2596
2302.49 2422
2302.94 2446
2303.39 2378
2303.85 2598
2304.30 2579
2304.75 2591
2305.20 2743
2305.66 2713
2306.11 2833
2306.56 2888
2307.02 2964
2307.47 3049
2307.93 3137
2308.38 3175
2308.83 3151
2309.29 3041
2309.74 3110
2310.19 3118
2310.65 3054
2311.10 2922
2311.55 2835
2312.01 2747
2312.46 2762
2312.92 2829
2313.37 2725
2313.82 2733
2314.28 2780
2314.73 2753
2315.19 2808
2315.64 2841
2316.10 2796
2316.55 2785
2317.00 2755
2317.46 2791
2317.91 2766
2318.37 2772
2318.82 2814
2319.28 2775
2319.73 2724
2320.19 2737
2320.64 2708
2321.10 2729
2321.55 2675
2322.01 2717
2322.46 2635
2322.92 2683
2323.37 2575
2323.83 2529
2324.28 2607
2324.74 2584
2325.19 2540
2325.65 2533
2326.10 2705
2326.56 2730
2327.01 2822
2327.47 2848
2327.92 2881
2328.38 3000
2328.83 3010
2329.29 3029
2329.74 2973
2330.20 2864
2330.66 2960
2331.11 2994
2331.57 2889
2332.02 2930
2332.48 2770
2332.94 2771
2333.39 2758
2333.85 2775
2334.30 2680
2334.76 2707
2335.22 2838
2335.67 2870
2336.13 2789
2336.58 2853
2337.04 2828
2337.50 2823
2337.95 2905
2338.41 2922
2338.87 2854
2339.32 2851
2339.78 2920
2340.24 2887
2340.69 2942
2341.15 2903
2341.61 2775
2342.06 2757
2342.52 2752
2342.98 2750
2343.43 2788
2343.89 2800
2344.35 2788
2344.81 2889
2345.26 2836
2345.72 2846
2346.18 2931
2346.63 2905
2347.09 2802
2347.55 2894
2348.01 2850
2348.46 2906
2348.92 2781
2349.38 2785
2349.84 2731
2350.29 2755
2350.75 2801
2351.21 2659
2351.67 2770
2352.13 2656
2352.58 2626
2353.04 2558
2353.50 2526
2353.96 2475
2354.41 2577
2354.87 2514
2355.33 2451
2355.79 2431
2356.25 2526
2356.71 2653
2357.16 2707
2357.62 2695
2358.08 2711
2358.54 2669
2359.00 2691
2359.46 2778
2359.91 2839
2360.37 2762
2360.83 2858
2361.29 2869
2361.75 2880
2362.21 2911
2362.67 2962
2363.13 2829
2363.58 2761
2364.04 2794
2364.50 2853
2364.96 2742
2365.42 2841
2365.88 2768
2366.34 2771
2366.80 2698
2367.26 2675
2367.72 2751
2368.18 2574
2368.64 2603
2369.10 2585
2369.55 2489
2370.01 2491
2370.47 2271
2370.93 2319
2371.39 2372
2371.85 2449
2372.31 2476
2372.77 2442
2373.23 2415
2373.69 2440
2374.15 2455
2374.61 2483
2375.07 2556
2375.53 2381
2375.99 2394
2376.45 2425
2376.91 2508
2377.37 2506
2377.83 2422
2378.29 2399
2378.75 2511
2379.21 2470
2379.68 2408
2380.14 2410
2380.60 2506
2381.06 2495
2381.52 2564
2381.98 2423
2382.44 2473
2382.90 2460
2383.36 2423
2383.82 2535
2384.28 2525
2384.74 2499
2385.20 2426
2385.67 2557
2386.13 2501
2386.59 2458
2387.05 2434
2387.51 2521
2387.97 2499
2388.43 2399
2388.89 2441
2389.36 2431
2389.82 2513
2390.28 2567
2390.74 2475
2391.20 2474
2391.66 2439
2392.13 2490
2392.59 2451
2393.05 2350
2393.51 2299
2393.97 2397
2394.43 2351
2394.90 2343
2395.36 2361
2395.82 2397
2396.28 2364
2396.74 2383
2397.21 2438
2397.67 2339
2398.13 2322
2398.59 2331
2399.06 2430
2399.52 2333
2399.98 2390
2400.44 2404
2400.91 2367
2401.37 2529
2401.83 2571
2402.29 2489
2402.76 2607
2403.22 2552
2403.68 2412
2404.14 2562
2404.61 2655
2405.07 2723
2405.53 2733
2406.00 2566
2406.46 2556
2406.92 2559
2407.39 2473
2407.85 2438
2408.31 2423
2408.78 2376
2409.24 2259
2409.70 2321
2410.17 2309
2410.63 2301
2411.09 2322
2411.56 2203
2412.02 2305
2412.48 2399
2412.95 2512
2413.41 2400
2413.87 2386
2414.34 2526
2414.80 2730
2415.27 2700
2415.73 2740
2416.19 2749
2416.66 2763
2417.12 2975
2417.59 2868
2418.05 2806
2418.51 2896
2418.98 2868
2419.44 2795
2419.91 2911
2420.37 2970
2420.84 2826
2421.30 2770
2421.77 2950
2422.23 2901
2422.69 2815
2423.16 2763
2423.62 2915
2424.09 2867
2424.55 2774
2425.02 2753
2425.48 2792
2425.95 2723
2426.41 2575
2426.88 2602
2427.34 2644
2427.81 2591
2428.27 2586
2428.74 2648
2429.20 2519
2429.67 2523
2430.13 2529
2430.60 2520
2431.07 2529
2431.53 2531
2432.00 2376
2432.46 2603
2432.93 2657
2433.39 2750
2433.86 2813
2434.32 2840
2434.79 2794
2435.26 2855
2435.72 2922
2436.19 2935
2436.65 2802
2437.12 3013
2437.59 3170
2438.05 3162
2438.52 3265
2438.98 3341
2439.45 3258
2439.92 3075
2440.38 2919
2440.85 2982
2441.32 2911
2441.78 2916
2442.25 2773
2442.72 2854
2443.18 2838
2443.65 2665
2444.12 2718
2444.58 2784
2445.05 2711
2445.52 2613
2445.98 2624
2446.45 2689
2446.92 2645
2447.38 2637
2447.85 2579
2448.32 2523
2448.78 2483
2449.25 2493
2449.72 2598
2450.19 2499
2450.65 2535
2451.12 2518
2451.59 2426
2452.06 2476
2452.52 2488
2452.99 2470
2453.46 2485
2453.93 2484
2454.39 2398
2454.86 2440
2455.33 2375
2455.80 2491
2456.26 2413
2456.73 2411
2457.20 2413
2457.67 2463
2458.14 2452
2458.60 2438
2459.07 2430
2459.54 2474
2460.01 2479
2460.48 2556
2460.95 2502
2461.41 2465
2461.88 2450
2462.35 2502
2462.82 2633
2463.29 2698
2463.76 2731
2464.22 2820
2464.69 2752
2465.16 2744
2465.63 2698
2466.10 2764
2466.57 2853
2467.04 2735
2467.51 2684
2467.97 2544
2468.44 2602
2468.91 2537
2469.38 2410
2469.85 2487
2470.32 2460
2470.79 2474
2471.26 2551
2471.73 2498
2472.20 2492
2472.67 2293
2473.14 2261
2473.61 2361
2474.07 2369
2474.54 2474
2475.01 2450
2475.48 2416
2475.95 2501
2476.42 2573
2476.89 2724
2477.36 2785
2477.83 2849
2478.30 2877
2478.77 2859
2479.24 2934
2479.71 2907
2480.18 2829
2480.65 2861
2481.12 2757
2481.59 2708
2482.06 2730
2482.53 2699
2483.00 2547
2483.47 2465
2483.95 2547
2484.42 2457
2484.89 2458
2485.36 2543
2485.83 2603
2486.30 2536
2486.77 2445
2487.24 2436
2487.71 2551
2488.18 2552
2488.65 2519
2489.12 2468
2489.59 2495
2490.07 2484
2490.54 2547
2491.01 2503
2491.48 2457
2491.95 2569
2492.42 2659
2492.89 2686
2493.36 2630
2493.84 2602
2494.31 2713
2494.78 2754
2495.25 2592
2495.72 2688
2496.19 2698
2496.66 2643
2497.14 2618
2497.61 2519
2498.08 2489
2498.55 2430
2499.02 2510
2499.50 2500
2499.97 2457
2500.44 2507
2500.91 2447
2501.38 2501
2501.86 2462
2502.33 2565
2502.80 2627
2503.27 2701
2503.74 2608
2504.22 2782
2504.69 2768
2505.16 2978
2505.63 3000
2506.11 3011
2506.58 3262
2507.05 3142
2507.52 3064
2508.00 3051
2508.47 2981
2508.94 3043
2509.42 2983
2509.89 3053
2510.36 3033
2510.83 2759
2511.31 2704
2511.78 2715
2512.25 2618
2512.73 2641
2513.20 2549
2513.67 2544
2514.15 2544
2514.62 2619
2515.09 2608
2515.57 2607
2516.04 2567
2516.51 2566
2516.99 2614
2517.46 2484
2517.94 2546
2518.41 2673
2518.88 2623
2519.36 2494
2519.83 2579
2520.30 2448
2520.78 2563
2521.25 2533
2521.73 2620
2522.20 2500
2522.67 2338
2523.15 2388
2523.62 2442
2524.10 2446
2524.57 2393
2525.05 2384
2525.52 2436
2525.99 2407
2526.47 2425
2526.94 2394
2527.42 2418
2527.89 2407
2528.37 2413
2528.84 2488
2529.32 2564
2529.79 2602
2530.27 2618
2530.74 2738
2531.22 2652
2531.69 2682
2532.17 2747
2532.64 2720
2533.12 2732
2533.59 2682
2534.07 2813
2534.54 2836
2535.02 2752
2535.49 2749
2535.97 2773
2536.44 2752
2536.92 2784
2537.39 2819
2537.87 2678
2538.34 2693
2538.82 2794
2539.30 2694
2539.77 2598
2540.25 2618
2540.72 2756
2541.20 2780
2541.68 2746
2542.15 2686
2542.63 2784
2543.10 2715
2543.58 2817
2544.06 2918
2544.53 2914
2545.01 3098
2545.48 3220
2545.96 3130
2546.44 3199
2546.91 3332
2547.39 3376
2547.87 3252
2548.34 3214
2548.82 3132
2549.30 3135
2549.77 3227
2550.25 3179
2550.73 3255
2551.20 3197
2551.68 3209
2552.16 3221
2552.63 3243
2553.11 3248
2553.59 3260
2554.06 3184
2554.54 3165
2555.02 3044
2555.50 3012
2555.97 2982
2556.45 2852
2556.93 2717
2557.40 2730
2557.88 2689
2558.36 2711
2558.84 2693
2559.31 2730
2559.79 2781
2560.27 2780
2560.75 2724
2561.23 2833
2561.70 2855
2562.18 2762
2562.66 2793
2563.14 2780
2563.61 2769
2564.09 2714
2564.57 2616
2565.05 2590
2565.53 2590
2566.00 2615
2566.48 2502
2566.96 2503
2567.44 2605
2567.92 2437
2568.40 2511
2568.87 2532
2569.35 2547
2569.83 2537
2570.31 2575
2570.79 2585
2571.27 2577
2571.75 2600
2572.22 2462
2572.70 2448
2573.18 2478
2573.66 2607
2574.14 2517
2574.62 2648
2575.10 2506
2575.58 2553
2576.06 2474
2576.54 2378
2577.01 2434
2577.49 2430
2577.97 2508
2578.45 2412
2578.93 2425
2579.41 2431
2579.89 2510
2580.37 2451
2580.85 2430
2581.33 2461
2581.81 2421
2582.29 2356
2582.77 2371
2583.25 2315
2583.73 2419
2584.21 2429
2584.69 2416
2585.17 2454
2585.65 2428
2586.13 2349
2586.61 2500
2587.09 2533
2587.57 2543
2588.05 2582
2588.53 2541
2589.01 2627
2589.49 2615
2589.97 2656
2590.45 2634
2590.93 2649
2591.41 2639
2591.89 2647
2592.37 2687
2592.85 2705
2593.33 2590
2593.81 2543
2594.30 2516
2594.78 2496
2595.26 2426
2595.74 2530
2596.22 2494
2596.70 2520
2597.18 2595
2597.66 2454
2598.14 2444
2598.62 2413
2599.11 2430
2599.59 2361
2600.07 2338
2600.55 2471
2601.03 2495
2601.51 2359
2601.99 2405
2602.48 2400
2602.96 2408
2603.44 2455
2603.92 2570
2604.40 2619
2604.88 2663
2605.37 2669
2605.85 2683
2606.33 2847
2606.81 2952
2607.29 2973
2607.78 2998
2608.26 2994
2608.74 3130
2609.22 3012
2609.70 2916
2610.19 2993
2610.67 2823
2611.15 2825
2611.63 2754
2612.12 2728
2612.60 2731
2613.08 2601
2613.56 2490
2614.05 2515
2614.53 2549
2615.01 2605
2615.49 2498
2615.98 2496
2616.46 2406
2616.94 2399
2617.43 2494
2617.91 2473
2618.39 2520
2618.87 2512
2619.36 2459
2619.84 2565
2620.32 2732
2620.81 2729
2621.29 2617
2621.77 2700
2622.26 2739
2622.74 2549
2623.22 2451
2623.71 2733
2624.19 2533
2624.67 2531
2625.16 2508
2625.64 2493
2626.13 2487
2626.61 2489
2627.09 2415
2627.58 2399
2628.06 2441
2628.55 2354
2629.03 2378
2629.51 2480
2630.00 2433
2630.48 2499
2630.97 2432
2631.45 2491
2631.93 2493
2632.42 2379
2632.90 2524
2633.39 2477
2633.87 2478
2634.36 2476
2634.84 2553
2635.33 2486
2635.81 2542
2636.29 2586
2636.78 2549
2637.26 2586
2637.75 2687
2638.23 2726
2638.72 2695
2639.20 2674
2639.69 2605
2640.17 2600
2640.66 2631
2641.14 2551
2641.63 2642
2642.11 2593
2642.60 2561
2643.08 2494
2643.57 2499
2644.05 2420
2644.54 2481
2645.03 2575
2645.51 2622
2646.00 2571
2646.48 2548
2646.97 2564
2647.45 2595
2647.94 2603
2648.43 2517
2648.91 2615
2649.40 2561
2649.88 2551
2650.37 2563
2650.85 2514
2651.34 2570
2651.83 2756
2652.31 2569
2652.80 2591
2653.29 2558
2653.77 2540
2654.26 2499
2654.74 2519
2655.23 2608
2655.72 2534
2656.20 2492
2656.69 2416
2657.18 2493
2657.66 2392
2658.15 2473
2658.64 2527
2659.12 2544
2659.61 2418
2660.10 2555
2660.58 2595
2661.07 2677
2661.56 2471
2662.05 2558
2662.53 2626
2663.02 2605
2663.51 2578
2663.99 2665
2664.48 2696
2664.97 2739
2665.46 2814
2665.94 2658
2666.43 2610
2666.92 2587
2667.41 2701
2667.89 2744
2668.38 2648
2668.87 2602
2669.36 2759
2669.84 2715
2670.33 2686
2670.82 2842
2671.31 2758
2671.80 2755
2672.28 2961
2672.77 3006
2673.26 2988
2673.75 3255
2674.24 3262
2674.72 3259
2675.21 3282
2675.70 3357
2676.19 3193
2676.68 3204
2677.17 3308
2677.65 3338
2678.14 3355
2678.63 3394
2679.12 3383
2679.61 3547
2680.10 3363
2680.59 3509
2681.07 3455
2681.56 3288
2682.05 3458
2682.54 3404
2683.03 3314
2683.52 3217
2684.01 3123
2684.50 2990
2684.99 2836
2685.47 2797
2685.96 2791
2686.45 2795
2686.94 2866
2687.43 2832
2687.92 2816
2688.41 2674
2688.90 2534
2689.39 2638
2689.88 2673
2690.37 2712
2690.86 2625
2691.35 2656
2691.84 2571
2692.33 2554
2692.82 2593
2693.31 2696
2693.80 2790
2694.29 2622
2694.78 2730
2695.27 2635
2695.76 2703
2696.25 2758
2696.74 2629
2697.23 2751
2697.72 2852
2698.21 2904
2698.70 3077
2699.19 3064
2699.68 3151
2700.17 3031
2700.66 3006
2701.15 3030
2701.64 3099
2702.13 2972
2702.62 2978
2703.11 2814
2703.61 2822
2704.10 2877
2704.59 2924
2705.08 2965
2705.57 2769
2706.06 2767
2706.55 2842
2707.04 2822
2707.53 2646
2708.02 2578
2708.52 2637
2709.01 2571
2709.50 2527
2709.99 2540
2710.48 2588
2710.97 2595
2711.46 2546
2711.96 2636
2712.45 2636
2712.94 2620
2713.43 2595
2713.92 2690
2714.41 2669
2714.91 2656
2715.40 2707
2715.89 2661
2716.38 2643
2716.87 2686
2717.37 2567
2717.86 2637
2718.35 2590
2718.84 2641
2719.33 2654
2719.83 2796
2720.32 2734
2720.81 2924
2721.30 2868
2721.80 2734
2722.29 2731
2722.78 2626
2723.27 2626
2723.77 2675
2724.26 2673
2724.75 2673
2725.24 2593
2725.74 2528
2726.23 2617
2726.72 2472
2727.22 2480
2727.71 2513
2728.20 2628
2728.70 2590
2729.19 2768
2729.68 2729
2730.18 2766
2730.67 2721
2731.16 2825
2731.65 2759
2732.15 2728
2732.64 2891
2733.14 2891
2733.63 2764
2734.12 2634
2734.62 2799
2735.11 2818
2735.60 2800
2736.10 2861
2736.59 2859
2737.08 2850
2737.58 2853
2738.07 2869
2738.57 2754
2739.06 2559
2739.55 2607
2740.05 2581
2740.54 2532
2741.04 2566
2741.53 2466
2742.03 2477
2742.52 2472
2743.01 2429
2743.51 2390
2744.00 2515
2744.50 2515
2744.99 2538
2745.49 2540
2745.98 2403
2746.48 2459
2746.97 2549
2747.47 2624
2747.96 2648
2748.46 2703
2748.95 2593
2749.45 2589
2749.94 2606
2750.44 2569
2750.93 2518
2751.43 2695
2751.92 2674
2752.42 2651
2752.91 2756
2753.41 2636
2753.90 2646
2754.40 2664
2754.89 2676
2755.39 2777
2755.88 2700
2756.38 2665
2756.87 2594
2757.37 2604
2757.87 2496
2758.36 2580
2758.86 2641
2759.35 2680
2759.85 2574
2760.35 2533
2760.84 2624
2761.34 2549
2761.83 2755
2762.33 2536
2762.83 2528
2763.32 2557
2763.82 2602
2764.31 2605
2764.81 2667
2765.31 2594
2765.80 2639
2766.30 2766
2766.80 2786
2767.29 2796
2767.79 2834
2768.29 2766
2768.78 2906
2769.28 2842
2769.78 2912
2770.27 2951
2770.77 2866
2771.27 2938
2771.76 2950
2772.26 2987
2772.76 3021
2773.26 2992
2773.75 3049
2774.25 3089
2774.75 3102
2775.24 3025
2775.74 3059
2776.24 3044
2776.74 3062
2777.23 2955
2777.73 2856
2778.23 2893
2778.73 3052
2779.22 2923
2779.72 2921
2780.22 2821
2780.72 2870
2781.21 2858
2781.71 2799
2782.21 2724
2782.71 2829
2783.21 2776
2783.70 2792
2784.20 2772
2784.70 2803
2785.20 2700
2785.70 2691
2786.20 2762
2786.69 2738
2787.19 2682
2787.69 2731
2788.19 2746
2788.69 2733
2789.19 2749
2789.68 2578
2790.18 2718
2790.68 2849
2791.18 2782
2791.68 2761
2792.18 2698
2792.68 2797
2793.18 2869
2793.67 3147
2794.17 3103
2794.67 3066
2795.17 3168
2795.67 3186
2796.17 3180
2796.67 3171
2797.17 3128
2797.67 3154
2798.17 3085
2798.67 3117
2799.17 3093
2799.66 3061
2800.16 2974
2800.66 2942
2801.16 3012
2801.66 3034
2802.16 3154
2802.66 3228
2803.16 3286
2803.66 3282
2804.16 3282
2804.66 3433
2805.16 3780
2805.66 3865
2806.16 4076
2806.66 4040
2807.16 4241
2807.66 4128
2808.16 4095
2808.66 4124
2809.16 4031
2809.66 3890
2810.16 3496
2810.66 3520
2811.16 3468
2811.66 3219
2812.17 3046
2812.67 2938
2813.17 2902
2813.67 2901
2814.17 2857
2814.67 2942
2815.17 2914
2815.67 2879
2816.17 2861
2816.67 2891
2817.17 2841
2817.67 2884
2818.18 2914
2818.68 2838
2819.18 2789
2819.68 2751
2820.18 2750
2820.68 2771
2821.18 2707
2821.68 2701
2822.19 2731
2822.69 2749
2823.19 2721
2823.69 2717
2824.19 2639
2824.69 2666
2825.20 2624
2825.70 2719
2826.20 2757
2826.70 2803
2827.20 2634
2827.70 2665
2828.21 2607
2828.71 2677
2829.21 2713
2829.71 2721
2830.22 2719
2830.72 2663
2831.22 2664
2831.72 2713
2832.22 2774
2832.73 2823
2833.23 2697
2833.73 2755
2834.23 2788
2834.74 2735
2835.24 2799
2835.74 2749
2836.24 2625
2836.75 2692
2837.25 2756
2837.75 2736
2838.26 2676
2838.76 2643
2839.26 2705
2839.76 2709
2840.27 2696
2840.77 2698
2841.27 2770
2841.78 2813
2842.28 2809
2842.78 2804
2843.29 2889
2843.79 2926
2844.29 2854
2844.80 2997
2845.30 2979
2845.80 2934
2846.31 2835
2846.81 2932
2847.32 2927
2847.82 2864
2848.32 2872
2848.83 2805
2849.33 2761
2849.83 2800
2850.34 2737
2850.84 2787
2851.35 2794
2851.85 2710
2852.35 2733
2852.86 2666
2853.36 2709
2853.87 2637
2854.37 2672
2854.88 2568
2855.38 2620
2855.88 2617
2856.39 2613
2856.89 2646
2857.40 2577
2857.90 2546
2858.41 2662
2858.91 2798
2859.42 2821
2859.92 2820
2860.43 2793
2860.93 2683
2861.44 2665
2861.94 2725
2862.45 2621
2862.95 2553
2863.46 2566
2863.96 2481
2864.47 2516
2864.97 2577
2865.48 2548
2865.98 2603
2866.49 2544
2866.99 2547
2867.50 2671
2868.00 2625
2868.51 2606
2869.02 2625
2869.52 2642
2870.03 2708
2870.53 2652
2871.04 2785
2871.54 2769
2872.05 2720
2872.56 2710
2873.06 2825
2873.57 2777
2874.07 2686
2874.58 2646
2875.09 2640
2875.59 2621
2876.10 2659
2876.61 2665
2877.11 2696
2877.62 2705
2878.12 2755
2878.63 2851
2879.14 2728
2879.64 2788
2880.15 2959
2880.66 2919
2881.16 2891
2881.67 2879
2882.18 2933
2882.68 3071
2883.19 3143
2883.70 3277
2884.20 3414
2884.71 3554
2885.22 3872
2885.73 3941
2886.23 3954
2886.74 3834
2887.25 3883
2887.75 3843
2888.26 3788
2888.77 3742
2889.28 3633
2889.78 3460
2890.29 3358
2890.80 3328
2891.31 3248
2891.81 3267
2892.32 3300
2892.83 3275
2893.34 3202
2893.84 3200
2894.35 3262
2894.86 3337
2895.37 3359
2895.88 3289
2896.38 3401
2896.89 3261
2897.40 3232
2897.91 3265
2898.42 3479
2898.92 3432
2899.43 3498
2899.94 3501
2900.45 3735
2900.96 3817
2901.47 3788
2901.98 3938
2902.48 4089
2902.99 4175
2903.50 4350
2904.01 4390
2904.52 4208
2905.03 4274
2905.54 4271
2906.04 4432
2906.55 4262
2907.06 4062
2907.57 3896
2908.08 3608
2908.59 3580
2909.10 3372
2909.61 3175
2910.12 3190
2910.63 3261
2911.14 3130
2911.64 3150
2912.15 3106
2912.66 2965
2913.17 3079
2913.68 3065
2914.19 2967
2914.70 2807
2915.21 2908
2915.72 3011
2916.23 2977
2916.74 2886
2917.25 2812
2917.76 2882
2918.27 2913
2918.78 2791
2919.29 2794
2919.80 2895
2920.31 2835
2920.82 2889
2921.33 3050
2921.84 3284
2922.35 3346
2922.86 3346
2923.37 3375
2923.88 3406
2924.39 3457
2924.90 3404
2925.41 3218
2925.92 3211
2926.44 3244
2926.95 3141
2927.46 3113
2927.97 3010
2928.48 2982
2928.99 2907
2929.50 2925
2930.01 3007
2930.52 2896
2931.03 2955
2931.54 2902
2932.05 2917
2932.57 2998
2933.08 2921
2933.59 2913
2934.10 3045
2934.61 2926
2935.12 2945
2935.63 3145
2936.15 3184
2936.66 3019
2937.17 2961
2937.68 2951
2938.19 3098
2938.70 3016
2939.22 3069
2939.73 2900
2940.24 3055
2940.75 3084
2941.26 3077
2941.77 3155
2942.29 3091
2942.80 3160
2943.31 3263
2943.82 3187
2944.34 3207
2944.85 3348
2945.36 3272
2945.87 3197
2946.38 3057
2946.90 3075
2947.41 3170
2947.92 3100
2948.43 3049
2948.95 2934
2949.46 2860
2949.97 2811
2950.48 2876
2951.00 2806
2951.51 2891
2952.02 2785
2952.54 2758
2953.05 2826
2953.56 2760
2954.08 2724
2954.59 2706
2955.10 2615
2955.61 2609
2956.13 2660
2956.64 2642
2957.15 2734
2957.67 2780
2958.18 2798
2958.69 2853
2959.21 2907
2959.72 2911
2960.23 2918
2960.75 2979
2961.26 3090
2961.78 3070
2962.29 3129
2962.80 3166
2963.32 3079
2963.83 2972
2964.35 2897
2964.86 2887
2965.37 2892
2965.89 2872
2966.40 2840
2966.92 2979
2967.43 3005
2967.94 2983
2968.46 2971
2968.97 2956
2969.49 2885
2970.00 2850
2970.52 2847
2971.03 2998
2971.54 3044
2972.06 2794
2972.57 2880
2973.09 2957
2973.60 3043
2974.12 2927
2974.63 2865
2975.15 2938
2975.66 2877
2976.18 2787
2976.69 2960
2977.21 3058
2977.72 2958
2978.24 2900
2978.75 2975
2979.27 3146
2979.78 3104
2980.30 2997
2980.81 3050
2981.33 3076
2981.84 2992
2982.36 3072
2982.88 3167
2983.39 3166
2983.91 3186
2984.42 3322
2984.94 3338
2985.45 3305
2985.97 3178
2986.49 3287
2987.00 3414
2987.52 3232
2988.03 3397
2988.55 3166
2989.07 3212
2989.58 3214
2990.10 3347
2990.61 3308
2991.13 3380
2991.65 3295
2992.16 3353
2992.68 3394
2993.20 3266
2993.71 3460
2994.23 3746
2994.75 3772
2995.26 3837
2995.78 3973
2996.30 3952
2996.81 4052
2997.33 4179
2997.85 4003
2998.36 4038
2998.88 4004
2999.40 3970
2999.91 4010
3000.43 4059
3000.95 4119
3001.46 4319
3001.98 4630
3002.50 4835
3003.02 5178
3003.53 5250
3004.05 5225
3004.57 5262
3005.09 5355
3005.60 5097
3006.12 4779
3006.64 4554
3007.16 4316
3007.67 4048
3008.19 3850
3008.71 3797
3009.23 3537
3009.74 3564
3010.26 3300
3010.78 3388
3011.30 3375
3011.82 3183
3012.33 3259
3012.85 3242
3013.37 3347
3013.89 3468
3014.41 3369
3014.93 3280
3015.44 3469
3015.96 3535
3016.48 3489
3017.00 3565
3017.52 3618
3018.04 3516
3018.55 3629
3019.07 3536
3019.59 3586
3020.11 3645
3020.63 3648
3021.15 3768
3021.67 3810
3022.19 3813
3022.71 3778
3023.22 3731
3023.74 3811
3024.26 3774
3024.78 3734
3025.30 3791
3025.82 3709
3026.34 3418
3026.86 3241
3027.38 3279
3027.90 3258
3028.42 3293
3028.94 3131
3029.46 3104
3029.98 3200
3030.49 3246
3031.01 3290
3031.53 3277
3032.05 3230
3032.57 3420
3033.09 3408
3033.61 3441
3034.13 3535
3034.65 3686
3035.17 3559
3035.69 3678
3036.21 3531
3036.73 3569
3037.25 3508
3037.77 3465
3038.29 3371
3038.81 3407
3039.34 3297
3039.86 3177
3040.38 3243
3040.90 3263
3041.42 3108
3041.94 3046
3042.46 3092
3042.98 3142
3043.50 3236
3044.02 3318
3044.54 3176
3045.06 3247
3045.58 3130
3046.10 3107
3046.63 3181
3047.15 3277
3047.67 3113
3048.19 3083
3048.71 3154
3049.23 3021
3049.75 2971
3050.27 2990
3050.79 3148
3051.32 3222
3051.84 3123
3052.36 3132
3052.88 3180
3053.40 3161
3053.92 3152
3054.45 3066
3054.97 3130
3055.49 3153
3056.01 3079
3056.53 3103
3057.05 3180
3057.58 3179
3058.10 3162
3058.62 3167
3059.14 3244
3059.66 3136
3060.19 3092
3060.71 3173
3061.23 3113
3061.75 3079
3062.28 3134
3062.80 3258
3063.32 3191
3063.84 3162
3064.37 3266
3064.89 3232
3065.41 3181
3065.93 3120
3066.46 3059
3066.98 3057
3067.50 2969
3068.02 3035
3068.55 3020
3069.07 3040
3069.59 3064
3070.12 3071
3070.64 2980
3071.16 3106
3071.69 3109
3072.21 3174
3072.73 3230
3073.26 3245
3073.78 3339
3074.30 3667
3074.83 3643
3075.35 3659
3075.87 3798
3076.40 4161
3076.92 4244
3077.44 4498
3077.97 4553
3078.49 4483
3079.01 4557
3079.54 4411
3080.06 4619
3080.59 4544
3081.11 4303
3081.63 4338
3082.16 4141
3082.68 4167
3083.21 3994
3083.73 3908
3084.25 3846
3084.78 3665
3085.30 3763
3085.83 3839
3086.35 3719
3086.88 3727
3087.40 3653
3087.93 3739
3088.45 3934
3088.97 3759
3089.50 3683
3090.02 3669
3090.55 3678
3091.07 3662
3091.60 3770
3092.12 3929
3092.65 4086
3093.17 4246
3093.70 4517
3094.22 4707
3094.75 4785
3095.27 4999
3095.80 5240
3096.32 5284
3096.85 5367
3097.37 5330
3097.90 5436
3098.43 5633
3098.95 5992
3099.48 6427
3100.00 7062
3100.53 7589
3101.05 8045
3101.58 8754
3102.10 8748
3102.63 8877
3103.16 8678
3103.68 8216
3104.21 7486
3104.73 6648
3105.26 6027
3105.79 5229
3106.31 4815
3106.84 4509
3107.36 4122
3107.89 3892
3108.42 3907
3108.94 3830
3109.47 3803
3110.00 3738
3110.52 3543
3111.05 3520
3111.57 3729
3112.10 3715
3112.63 3599
3113.15 3481
3113.68 3525
3114.21 3475
3114.74 3328
3115.26 3276
3115.79 3292
3116.32 3203
3116.84 3229
3117.37 3359
3117.90 3345
3118.42 3412
3118.95 3460
3119.48 3392
3120.01 3436
3120.53 3510
3121.06 3769
3121.59 3782
3122.11 3678
3122.64 3634
3123.17 3642
3123.70 3584
3124.22 3516
3124.75 3668
3125.28 3566
3125.81 3533
3126.34 3643
3126.86 3439
3127.39 3387
3127.92 3480
3128.45 3389
3128.98 3391
3129.50 3225
3130.03 3260
3130.56 3241
3131.09 3157
3131.62 3189
3132.14 3022
3132.67 3156
3133.20 3187
3133.73 3117
3134.26 3102
3134.79 3113
3135.31 3135
3135.84 3199
3136.37 3271
3136.90 3234
3137.43 3207
3137.96 3217
3138.49 3184
3139.02 3197
3139.54 3146
3140.07 3172
3140.60 3156
3141.13 3154
3141.66 3160
3142.19 3229
3142.72 3149
3143.25 3274
3143.78 3397
3144.31 3418
3144.84 3379
3145.37 3510
3145.89 3465
3146.42 3524
3146.95 3627
3147.48 3560
3148.01 3656
3148.54 3632
3149.07 3581
3149.60 3551
3150.13 3392
3150.66 3335
3151.19 3205
3151.72 3187
3152.25 3238
3152.78 3100
3153.31 3165
3153.84 3131
3154.37 3160
3154.90 3146
3155.43 3205
3155.96 3218
3156.49 3187
3157.02 3145
3157.55 3132
3158.08 3201
3158.61 3208
3159.14 3193
3159.68 3234
3160.21 3333
3160.74 3161
3161.27 3216
3161.80 3169
3162.33 3073
3162.86 3111
3163.39 3183
3163.92 3193
3164.45 3135
3164.98 3206
3165.51 3218
3166.05 3153
3166.58 3102
3167.11 3060
3167.64 2982
3168.17 3003
3168.70 2896
3169.23 3006
3169.76 2950
3170.30 2980
3170.83 3011
3171.36 2940
3171.89 2990
3172.42 2920
3172.95 3027
3173.49 3031
3174.02 2982
3174.55 2971
3175.08 3049
3175.61 2954
3176.15 2979
3176.68 2977
3177.21 3005
3177.74 2957
3178.27 2915
3178.81 2963
3179.34 3107
3179.87 3065
3180.40 3011
3180.93 2930
3181.47 2980
3182.00 2938
3182.53 2951
3183.06 2998
3183.60 2899
3184.13 2914
3184.66 3033
3185.20 3077
3185.73 2998
3186.26 3008
3186.79 2960
3187.33 2906
3187.86 3001
3188.39 3001
3188.93 2952
3189.46 2927
3189.99 3024
3190.52 3061
3191.06 2932
3191.59 2911
3192.12 2829
3192.66 2828
3193.19 2959
3193.72 2999
3194.26 2917
3194.79 2903
3195.33 3000
3195.86 3026
3196.39 3051
3196.93 2938
3197.46 3140
3197.99 3260
3198.53 3207
3199.06 3242
3199.60 3234
3200.13 3354
3200.66 3253
3201.20 3322
3201.73 3465
3202.27 3458
3202.80 3408
3203.33 3283
3203.87 3403
3204.40 3438
3204.94 3358
3205.47 3414
3206.01 3466
3206.54 3678
3207.07 3779
3207.61 4068
3208.14 4414
3208.68 4486
3209.21 4607
3209.75 4793
3210.28 4806
3210.82 4658
3211.35 4823
3211.89 4718
3212.42 4480
3212.96 4223
3213.49 3911
3214.03 3763
3214.56 3741
3215.10 3690
3215.63 3692
3216.17 3844
3216.70 3691
3217.24 3602
3217.78 3601
3218.31 3563
3218.85 3533
3219.38 3583
3219.92 3646
3220.45 3582
3220.99 3565
3221.52 3746
3222.06 3857
3222.60 3899
3223.13 3884
3223.67 3808
3224.20 3889
3224.74 4001
3225.28 3980
3225.81 3820
3226.35 3734
3226.88 3848
3227.42 3600
3227.96 3520
3228.49 3402
3229.03 3463
3229.57 3351
3230.10 3200
3230.64 3033
3231.18 3101
3231.71 3224
3232.25 3230
3232.79 3222
3233.32 3151
3233.86 3335
3234.40 3384
3234.93 3608
3235.47 3645
3236.01 3803
3236.54 3782
3237.08 3937
3237.62 3962
3238.15 3937
3238.69 3874
3239.23 3904
3239.77 3802
3240.30 3714
3240.84 3690
3241.38 3614
3241.92 3492
3242.45 3417
3242.99 3430
3243.53 3338
3244.07 3479
3244.60 3329
3245.14 3387
3245.68 3410
3246.22 3401
3246.75 3485
3247.29 3591
3247.83 3507
3248.37 3510
3248.91 3657
3249.44 3657
3249.98 3815
3250.52 3692
3251.06 3641
3251.60 3694
3252.14 3766
3252.67 3810
3253.21 3877
3253.75 3887
3254.29 3925
3254.83 3918
3255.37 4030
3255.90 4076
3256.44 3882
3256.98 4103
3257.52 4186
3258.06 4212
3258.60 4401
3259.14 4468
3259.68 4762
3260.21 5005
3260.75 5186
3261.29 5348
3261.83 5565
3262.37 5816
3262.91 5678
3263.45 5830
3263.99 5906
3264.53 6022
3265.07 6373
3265.61 6430
3266.15 6337
3266.69 6211
3267.23 6118
3267.76 5749
3268.30 5497
3268.84 4882
3269.38 4645
3269.92 4506
3270.46 4291
3271.00 4241
3271.54 4161
3272.08 4198
3272.62 4113
3273.16 4133
3273.70 4151
3274.24 4073
3274.78 4296
3275.32 4329
3275.86 4385
3276.40 4240
3276.94 4279
3277.48 4345
3278.03 4422
3278.57 4179
3279.11 4252
3279.65 4218
3280.19 4170
3280.73 4232
3281.27 4137
3281.81 4053
3282.35 4091
3282.89 3978
3283.43 4040
3283.97 3953
3284.51 3985
3285.05 4104
3285.60 4082
3286.14 4056
3286.68 4076
3287.22 3974
3287.76 3977
3288.30 4004
3288.84 4022
3289.38 4128
3289.93 4252
3290.47 4293
3291.01 4368
3291.55 4586
3292.09 4885
3292.63 5393
3293.18 5607
3293.72 5920
3294.26 6001
3294.80 6049
3295.34 6124
3295.88 6140
3296.43 6109
3296.97 5816
3297.51 5698
3298.05 5357
3298.59 5047
3299.14 4912
3299.68 4633
3300.22 4655
3300.76 4471
3301.31 4378
3301.85 4312
3302.39 4183
3302.93 4171
3303.48 4141
3304.02 4169
3304.56 4069
3305.10 4010
3305.65 3891
3306.19 3852
3306.73 3858
3307.27 3982
3307.82 4107
3308.36 4006
3308.90 4012
3309.45 3968
3309.99 4193
3310.53 4281
3311.07 4311
3311.62 4295
3312.16 4420
3312.70 4665
3313.25 4785
3313.79 4818
3314.33 4894
3314.88 5051
3315.42 4977
3315.97 4919
3316.51 5098
3317.05 4913
3317.60 4858
3318.14 4876
3318.68 5043
3319.23 5052
3319.77 5049
3320.32 5083
3320.86 5031
3321.40 5047
3321.95 4968
3322.49 4885
3323.04 4745
3323.58 4849
3324.12 4776
3324.67 4641
3325.21 4695
3325.76 4655
3326.30 4497
3326.85 4387
3327.39 4485
3327.93 4677
3328.48 4691
3329.02 4968
3329.57 5529
3330.11 5952
3330.66 6741
3331.20 8278
3331.75 9950
3332.29 11683
3332.84 14218
3333.38 16527
3333.93 18544
3334.47 20252
3335.02 21147
3335.56 21177
3336.11 20432
3336.65 19069
3337.20 17662
3337.74 16070
3338.29 14426
3338.83 12435
3339.38 10410
3339.92 9116
3340.47 7807
3341.02 6897
3341.56 6152
3342.11 5583
3342.65 5109
3343.20 4658
3343.74 4681
3344.29 4570
3344.84 4356
3345.38 4256
3345.93 4300
3346.47 4200
3347.02 4132
3347.57 4195
3348.11 4108
3348.66 4112
3349.21 4096
3349.75 3938
3350.30 3941
3350.84 3947
3351.39 3942
3351.94 3851
3352.48 3838
3353.03 3769
3353.58 3872
3354.12 3912
3354.67 3865
3355.22 3761
3355.76 3736
3356.31 3710
3356.86 3640
3357.40 3479
3357.95 3469
3358.50 3450
3359.05 3445
3359.59 3584
3360.14 3508
3360.69 3499
3361.23 3539
3361.78 3557
3362.33 3615
3362.88 3606
3363.42 3597
3363.97 3710
3364.52 3778
3365.07 3613
3365.61 3713
3366.16 3623
3366.71 3669
3367.26 3664
3367.80 3674
3368.35 3676
3368.90 3780
3369.45 3985
3370.00 4191
3370.54 4302
3371.09 4431
3371.64 4606
3372.19 4856
3372.74 4916
3373.28 4881
3373.83 5067
3374.38 5003
3374.93 4690
3375.48 4515
3376.03 4436
3376.57 4155
3377.12 4049
3377.67 3924
3378.22 3729
3378.77 3692
3379.32 3483
3379.87 3430
3380.42 3379
3380.96 3275
3381.51 3326
3382.06 3353
3382.61 3272
3383.16 3416
3383.71 3396
3384.26 3399
3384.81 3410
3385.36 3326
3385.91 3269
3386.45 3272
3387.00 3275
3387.55 3318
3388.10 3372
3388.65 3193
3389.20 3140
3389.75 3210
3390.30 3145
3390.85 3161
3391.40 3214
3391.95 3190
3392.50 3194
3393.05 3121
3393.60 3186
3394.15 3349
3394.70 3451
3395.25 3365
3395.80 3412
3396.35 3473
3396.90 3417
3397.45 3389
3398.00 3350
3398.55 3497
3399.10 3397
3399.65 3285
3400.20 3226
3400.75 3208
3401.30 3155
3401.85 3151
3402.40 3024
3402.95 3131
3403.50 3056
3404.06 2997
3404.61 2981
3405.16 2926
3405.71 2934
3406.26 2990
3406.81 3109
3407.36 3094
3407.91 3144
3408.46 3141
3409.01 3200
3409.56 3245
3410.12 3238
3410.67 3359
3411.22 3276
3411.77 3331
3412.32 3401
3412.87 3455
3413.42 3439
3413.98 3445
3414.53 3427
3415.08 3338
3415.63 3329
3416.18 3144
3416.73 3151
3417.29 3217
3417.84 3071
3418.39 3016
3418.94 2984
3419.49 3017
3420.05 3073
3420.60 3074
3421.15 3113
3421.70 3148
3422.25 3252
3422.81 3185
3423.36 3166
3423.91 3168
3424.46 3230
3425.01 3112
3425.57 3214
3426.12 3151
3426.67 3071
3427.23 2983
3427.78 2986
3428.33 2980
3428.88 2967
3429.44 3038
3429.99 2942
3430.54 3046
3431.09 3086
3431.65 3106
3432.20 3178
3432.75 3184
3433.31 3217
3433.86 3243
3434.41 3231
3434.97 3256
3435.52 3297
3436.07 3238
3436.63 3158
3437.18 3296
3437.73 3440
3438.29 3363
3438.84 3300
3439.39 3317
3439.95 3223
3440.50 3218
3441.05 3380
3441.61 3213
3442.16 3216
3442.72 3069
3443.27 3099
3443.82 3110
3444.38 3050
3444.93 3081
3445.48 3108
3446.04 3093
3446.59 3060
3447.15 3109
3447.70 3088
3448.26 3044
3448.81 3093
3449.36 3097
3449.92 2934
3450.47 3120
3451.03 3028
3451.58 2901
3452.14 2942
3452.69 2925
3453.25 2928
3453.80 2825
3454.36 2892
3454.91 2820
3455.47 2881
3456.02 2985
3456.58 2948
3457.13 2838
3457.69 2918
3458.24 2877
3458.80 2943
3459.35 2999
3459.91 3066
3460.46 3009
3461.02 3076
3461.57 3137
3462.13 3154
3462.68 3249
3463.24 3210
3463.79 3160
3464.35 3363
3464.90 3295
3465.46 3271
3466.02 3287
3466.57 3396
3467.13 3366
3467.68 3368
3468.24 3382
3468.80 3304
3469.35 3551
3469.91 3441
3470.46 3489
3471.02 3325
3471.58 3472
3472.13 3410
3472.69 3325
3473.24 3422
3473.80 3404
3474.36 3390
3474.91 3499
3475.47 3610
3476.03 3550
3476.58 3663
3477.14 3798
3477.70 4077
3478.25 3979
3478.81 4007
3479.37 4105
3479.92 4046
3480.48 4210
3481.04 4163
3481.59 4139
3482.15 4112
3482.71 3979
3483.26 3943
3483.82 4014
3484.38 3925
3484.94 3880
3485.49 4128
3486.05 4457
3486.61 4516
3487.17 4718
3487.72 5104
3488.28 5480
3488.84 5885
3489.40 6109
3489.95 6678
3490.51 6899
3491.07 7250
3491.63 7436
3492.18 7083
3492.74 7099
3493.30 6715
3493.86 6377
3494.42 6104
3494.97 6115
3495.53 5958
3496.09 6307
3496.65 6469
3497.21 6844
3497.76 7356
3498.32 7730
3498.88 8240
3499.44 8327
3500.00 8720
3500.56 8934
3501.11 9537
3501.67 10264
3502.23 10779
3502.79 11180
3503.35 11873
3503.91 12227
3504.47 12253
3505.03 12008
3505.58 11390
3506.14 10767
3506.70 10062
3507.26 9108
3507.82 8018
3508.38 7344
3508.94 6669
3509.50 5995
3510.06 5523
3510.62 5024
3511.17 4678
3511.73 4426
3512.29 4272
3512.85 4119
3513.41 3854
3513.97 3777
3514.53 3838
3515.09 3726
3515.65 3838
3516.21 3897
3516.77 3860
3517.33 3887
3517.89 3776
3518.45 3775
3519.01 3875
3519.57 3811
3520.13 3820
3520.69 3804
3521.25 3911
3521.81 3984
3522.37 4017
3522.93 3826
3523.49 3810
3524.05 3735
3524.61 3573
3525.17 3675
3525.73 3528
3526.29 3540
3526.85 3457
3527.41 3440
3527.97 3588
3528.54 3535
3529.10 3506
3529.66 3615
3530.22 3682
3530.78 3732
3531.34 3676
3531.90 3786
3532.46 3960
3533.02 3985
3533.58 3888
3534.14 3867
3534.71 3817
3535.27 3776
3535.83 3919
3536.39 3866
3536.95 3757
3537.51 3857
3538.07 3783
3538.64 3652
3539.20 3741
3539.76 3913
3540.32 3903
3540.88 3889
3541.44 4063
3542.00 4041
3542.57 4071
3543.13 4128
3543.69 4078
3544.25 3825
3544.81 3816
3545.38 3756
3545.94 3558
3546.50 3485
3547.06 3440
3547.62 3305
3548.19 3192
3548.75 3332
3549.31 3210
3549.87 3200
3550.44 3205
3551.00 3222
3551.56 3192
3552.12 3128
3552.69 3181
3553.25 3227
3553.81 3210
3554.37 3164
3554.94 3025
3555.50 3122
3556.06 3159
3556.63 3026
3557.19 3137
3557.75 3123
3558.31 3127
3558.88 3161
3559.44 3155
3560.00 3193
3560.57 3148
3561.13 3187
3561.69 3294
3562.26 3211
3562.82 3213
3563.38 3153
3563.95 3167
3564.51 3201
3565.07 3119
3565.64 3081
3566.20 3138
3566.77 3102
3567.33 3076
3567.89 3097
3568.46 3040
3569.02 3077
3569.59 3125
3570.15 3110
3570.71 3194
3571.28 3091
3571.84 3155
3572.41 3332
3572.97 3373
3573.53 3328
3574.10 3515
3574.66 3678
3575.23 3790
3575.79 3940
3576.36 3977
3576.92 3965
3577.48 3975
3578.05 3927
3578.61 3803
3579.18 3761
3579.74 3660
3580.31 3582
3580.87 3505
3581.44 3464
3582.00 3349
3582.57 3375
3583.13 3199
3583.70 3085
3584.26 3128
3584.83 3059
3585.39 2967
3585.96 3003
3586.52 2860
3587.09 2852
3587.65 2962
3588.22 2904
3588.79 2923
3589.35 2954
3589.92 3071
3590.48 3066
3591.05 3042
3591.61 3034
3592.18 3068
3592.74 3112
3593.31 2984
3593.88 3154
3594.44 3044
3595.01 3125
3595.57 3040
3596.14 2987
3596.71 3052
3597.27 3005
3597.84 3017
3598.40 2932
3598.97 3073
3599.54 2952
3600.10 2859
3600.67 2883
3601.24 2912
3601.80 2878
3602.37 2813
3602.94 2833
3603.50 2827
3604.07 2804
3604.64 2766
3605.20 2679
3605.77 2774
3606.34 2675
3606.90 2683
3607.47 2713
3608.04 2769
3608.60 2749
3609.17 2630
3609.74 2699
3610.30 2781
3610.87 2792
3611.44 2739
3612.01 2845
3612.57 2860
3613.14 2931
3613.71 3072
3614.28 3153
3614.84 3339
3615.41 3376
3615.98 3485
3616.55 3588
3617.11 3806
3617.68 3844
3618.25 3944
3618.82 3951
3619.39 3864
3619.95 3696
3620.52 3436
3621.09 3304
3621.66 3205
3622.23 3130
3622.79 2909
3623.36 2859
3623.93 2870
3624.50 2819
3625.07 2728
3625.63 2749
3626.20 2781
3626.77 2722
3627.34 2747
3627.91 2833
3628.48 2873
3629.05 2789
3629.61 2801
3630.18 2859
3630.75 2876
3631.32 2807
3631.89 2885
3632.46 2909
3633.03 2953
3633.60 2878
3634.16 2745
3634.73 2792
3635.30 2753
3635.87 2785
3636.44 2813
3637.01 2789
3637.58 2968
3638.15 2968
3638.72 3056
3639.29 3255
3639.86 3184
3640.43 3328
3641.00 3291
3641.57 3411
3642.14 3314
3642.71 3303
3643.27 3159
3643.84 3100
3644.41 3093
3644.98 3059
3645.55 3020
3646.12 2966
3646.69 3038
3647.26 3078
3647.83 3016
3648.40 2993
3648.97 2966
3649.54 3001
3650.12 3071
3650.69 3096
3651.26 3230
3651.83 3204
3652.40 3228
3652.97 3184
3653.54 3273
3654.11 3308
3654.68 3282
3655.25 3245
3655.82 3311
3656.39 3327
3656.96 3399
3657.53 3396
3658.10 3450
3658.67 3455
3659.25 3499
3659.82 3414
3660.39 3369
3660.96 3249
3661.53 3244
3662.10 3187
3662.67 3106
3663.24 3292
3663.81 3300
3664.39 3218
3664.96 3134
3665.53 3153
3666.10 3152
3666.67 3165
3667.24 3221
3667.81 3179
3668.39 3106
3668.96 3143
3669.53 3056
3670.10 2953
3670.67 3028
3671.25 2983
3671.82 3095
3672.39 3076
3672.96 3196
3673.53 3315
3674.11 3286
3674.68 3320
3675.25 3279
3675.82 3337
3676.39 3291
3676.97 3278
3677.54 3156
3678.11 3253
3678.68 3135
3679.26 3074
3679.83 3062
3680.40 3038
3680.97 3018
3681.55 3126
3682.12 3096
3682.69 3040
3683.27 3071
3683.84 3086
3684.41 3110
3684.98 3172
3685.56 3365
3686.13 3460
3686.70 3399
3687.28 3399
3687.85 3698
3688.42 3889
3689.00 3718
3689.57 3833
3690.14 3885
3690.72 3680
3691.29 3586
3691.86 3441
3692.44 3340
3693.01 3134
3693.58 3119
3694.16 2982
3694.73 3019
3695.31 2917
3695.88 2825
3696.45 2944
3697.03 2863
3697.60 3012
3698.18 2946
3698.75 2983
3699.32 3013
3699.90 3053
3700.47 3008
3701.05 3041
3701.62 2960
3702.19 3034
3702.77 3039
3703.34 2978
3703.92 3015
3704.49 2945
3705.07 2970
3705.64 2951
3706.22 3077
3706.79 2974
3707.37 3028
3707.94 3036
3708.51 3045
3709.09 2991
3709.66 2911
3710.24 2844
3710.81 2771
3711.39 2736
3711.96 2872
3712.54 2840
3713.11 2836
3713.69 2828
3714.27 2849
3714.84 2951
3715.42 2897
3715.99 2845
3716.57 2816
3717.14 3027
3717.72 2968
3718.29 3066
3718.87 3069
3719.44 2937
3720.02 2955
3720.60 2853
3721.17 2826
3721.75 2782
3722.32 2696
3722.90 2730
3723.47 2831
3724.05 2770
3724.63 2693
3725.20 2884
3725.78 2790
3726.36 2858
3726.93 2902
3727.51 2940
3728.08 3020
3728.66 3005
3729.24 3125
3729.81 3271
3730.39 3352
3730.97 3484
3731.54 3281
3732.12 3387
3732.70 3325
3733.27 3390
3733.85 3370
3734.43 3306
3735.00 3286
3735.58 3041
3736.16 3088
3736.73 3129
3737.31 2833
3737.89 2909
3738.47 2969
3739.04 2929
3739.62 2888
3740.20 2843
3740.77 2916
3741.35 2703
3741.93 2826
3742.51 2942
3743.08 2854
3743.66 2818
3744.24 2914
3744.82 2910
3745.39 2862
3745.97 2947
3746.55 2859
3747.13 2835
3747.71 3068
3748.28 2961
3748.86 2895
3749.44 2882
3750.02 2791
3750.59 2762
3751.17 2822
3751.75 2698
3752.33 2764
3752.91 2824
3753.49 2727
3754.06 2828
3754.64 2876
3755.22 2949
3755.80 2818
3756.38 2984
3756.96 3072
3757.53 3043
3758.11 2915
3758.69 2944
3759.27 3006
3759.85 3045
3760.43 2992
3761.01 2996
3761.59 2947
3762.17 2913
3762.74 2823
3763.32 2785
3763.90 2769
3764.48 2720
3765.06 2778
3765.64 2673
3766.22 2605
3766.80 2761
3767.38 2687
3767.96 2649
3768.54 2707
3769.12 2710
3769.70 2722
3770.27 2757
3770.85 2732
3771.43 2776
3772.01 2737
3772.59 2730
3773.17 2790
3773.75 2785
3774.33 2674
3774.91 2741
3775.49 2832
3776.07 2796
3776.65 2729
3777.23 2627
3777.81 2615
3778.39 2647
3778.97 2765
3779.55 2684
3780.13 2629
3780.71 2745
3781.29 2837
3781.88 2770
3782.46 2675
3783.04 2721
3783.62 2765
3784.20 2779
3784.78 2736
3785.36 2903
3785.94 2913
3786.52 2899
3787.10 2873
3787.68 2752
3788.26 2690
3788.84 2805
3789.43 2824
3790.01 2765
3790.59 2762
3791.17 2800
3791.75 2827
3792.33 2909
3792.91 2880
3793.49 2859
3794.08 2834
3794.66 2909
3795.24 3001
3795.82 2918
3796.40 2932
3796.98 2873
3797.56 3039
3798.15 3059
3798.73 3128
3799.31 3329
3799.89 3246
3800.47 3420
3801.06 3412
3801.64 3346
3802.22 3334
3802.80 3372
3803.38 3308
3803.97 3348
3804.55 3357
3805.13 3317
3805.71 3206
3806.29 3217
3806.88 3235
3807.46 3385
3808.04 3431
3808.62 3373
3809.21 3372
3809.79 3364
3810.37 3277
3810.95 3337
3811.54 3370
3812.12 3587
3812.70 3577
3813.29 3770
3813.87 3651
3814.45 3858
3815.03 3825
3815.62 3678
3816.20 3566
3816.78 3490
3817.37 3372
3817.95 3123
3818.53 3066
3819.12 2995
3819.70 2990
3820.28 2993
3820.87 2961
3821.45 2888
3822.03 2775
3822.62 2748
3823.20 2793
3823.78 2838
3824.37 2749
3824.95 2736
3825.54 2797
3826.12 2883
3826.70 2757
3827.29 2879
3827.87 2931
3828.46 3059
3829.04 3082
3829.62 2966
3830.21 3055
3830.79 3132
3831.38 3251
3831.96 3119
3832.54 3046
3833.13 3061
3833.71 2995
3834.30 2954
3834.88 3002
3835.47 2945
3836.05 2903
3836.64 2724
3837.22 2815
3837.81 2788
3838.39 2779
3838.98 2681
3839.56 2651
3840.15 2717
3840.73 2685
3841.31 2704
3841.90 2561
3842.49 2689
3843.07 2715
3843.66 2652
3844.24 2655
3844.83 2702
3845.41 2581
3846.00 2735
3846.58 2607
3847.17 2601
3847.75 2595
3848.34 2690
3848.92 2623
3849.51 2718
3850.10 2792
3850.68 2679
3851.27 2760
3851.85 2717
3852.44 2702
3853.02 2685
3853.61 2771
3854.20 2731
3854.78 2661
3855.37 2740
3855.95 2892
3856.54 2856
3857.13 2969
3857.71 3047
3858.30 3195
3858.89 3413
3859.47 3539
3860.06 3630
3860.64 3700
3861.23 3752
3861.82 3725
3862.40 3726
3862.99 3641
3863.58 3661
3864.16 3521
3864.75 3704
3865.34 3596
3865.92 3506
3866.51 3469
3867.10 3441
3867.69 3402
3868.27 3273
3868.86 3184
3869.45 2993
3870.03 3038
3870.62 3085
3871.21 3137
3871.80 3108
3872.38 3125
3872.97 3074
3873.56 3130
3874.15 3025
3874.73 2991
3875.32 3081
3875.91 2943
3876.50 2855
3877.08 2944
3877.67 2844
3878.26 2785
3878.85 2812
3879.43 2752
3880.02 2855
3880.61 2867
3881.20 2847
3881.79 2650
3882.37 2701
3882.96 2675
3883.55 2573
3884.14 2726
3884.73 2667
3885.32 2717
3885.90 2781
3886.49 2894
3887.08 2890
3887.67 2963
3888.26 2965
3888.85 2987
3889.44 3024
3890.02 2965
3890.61 3005
3891.20 3132
3891.79 3042
3892.38 3058
3892.97 3108
3893.56 3182
3894.15 3201
3894.74 3183
3895.32 3116
3895.91 3214
3896.50 3001
3897.09 2976
3897.68 2940
3898.27 2948
3898.86 2987
3899.45 3010
3900.04 2935
3900.63 2894
3901.22 2816
3901.81 2905
3902.40 2976
3902.99 2921
3903.58 2869
3904.17 2730
3904.76 2735
3905.35 2763
3905.94 2754
3906.53 2703
3907.12 2699
3907.71 2655
3908.30 2603
3908.89 2562
3909.48 2654
3910.07 2517
3910.66 2350
3911.25 2477
3911.84 2474
3912.43 2464
3913.02 2448
3913.61 2504
3914.20 2481
3914.79 2487
3915.38 2637
3915.97 2562
3916.56 2636
3917.15 2609
3917.74 2529
3918.33 2516
3918.92 2470
3919.52 2506
3920.11 2493
3920.70 2624
3921.29 2563
3921.88 2571
3922.47 2486
3923.06 2493
3923.65 2472
3924.24 2454
3924.84 2491
3925.43 2548
3926.02 2400
3926.61 2381
3927.20 2378
3927.79 2424
3928.38 2428
3928.98 2387
3929.57 2375
3930.16 2403
3930.75 2497
3931.34 2459
3931.93 2425
3932.53 2484
3933.12 2441
3933.71 2438
3934.30 2495
3934.89 2348
3935.49 2396
3936.08 2513
3936.67 2520
3937.26 2516
3937.86 2523
3938.45 2503
3939.04 2657
3939.63 2700
3940.23 2596
3940.82 2683
3941.41 2775
3942.00 2836
3942.60 2612
3943.19 2579
3943.78 2584
3944.37 2502
3944.97 2476
3945.56 2438
3946.15 2475
3946.75 2565
3947.34 2505
3947.93 2524
3948.52 2601
3949.12 2477
3949.71 2457
3950.30 2565
3950.90 2552
3951.49 2435
3952.08 2549
3952.68 2625
3953.27 2659
3953.86 2581
3954.46 2625
3955.05 2597
3955.65 2565
3956.24 2636
3956.83 2538
3957.43 2573
3958.02 2644
3958.61 2691
3959.21 2609
3959.80 2572
3960.40 2475
3960.99 2481
3961.58 2480
3962.18 2564
3962.77 2568
3963.37 2554
3963.96 2729
3964.55 2709
3965.15 2770
3965.74 2821
3966.34 2734
3966.93 2706
3967.53 2745
3968.12 2792
3968.72 2804
3969.31 2690
3969.91 2743
3970.50 2635
3971.10 2623
3971.69 2600
3972.28 2606
3972.88 2597
3973.47 2714
3974.07 2658
3974.66 2522
3975.26 2584
3975.85 2574
3976.45 2592
3977.05 2619
3977.64 2681
3978.24 2655
3978.83 2620
3979.43 2610
3980.02 2591
3980.62 2654
3981.21 2669
3981.81 2775
3982.40 2748
3983.00 2701
3983.60 2722
3984.19 2735
3984.79 2738
3985.38 2785
3985.98 2658
3986.58 2584
3987.17 2654
3987.77 2657
3988.36 2688
3988.96 2596
3989.56 2661
3990.15 2709
3990.75 2678
3991.34 2766
3991.94 2763
3992.54 2819
3993.13 2781
3993.73 2903
3994.33 2830
3994.92 2848
3995.52 2791
3996.12 2740
3996.71 2819
3997.31 2794
3997.91 2847
3998.50 2750
3999.10 2816
3999.70 2860
4000.29 2780
4000.89 2656
4001.49 2836
4002.09 2897
4002.68 2846
4003.28 3048
4003.88 3052
4004.47 2954
4005.07 2950
4005.67 2992
4006.27 2939
4006.86 2828
4007.46 2913
4008.06 3020
4008.66 2938
4009.25 2908
4009.85 3004
4010.45 3002
4011.05 2904
4011.64 2971
4012.24 3013
4012.84 3161
4013.44 2997
4014.04 3036
4014.63 3075
4015.23 3075
4015.83 3185
4016.43 3204
4017.03 3070
4017.63 3066
4018.22 3026
4018.82 2912
4019.42 2936
4020.02 2985
4020.62 2789
4021.22 2631
4021.81 2785
4022.41 2768
4023.01 2770
4023.61 2778
4024.21 2625
4024.81 2692
4025.41 2742
4026.01 2726
4026.60 2703
4027.20 2741
4027.80 2761
4028.40 2747
4029.00 2825
4029.60 2866
4030.20 2751
4030.80 2770
4031.40 2849
4032.00 2673
4032.60 2792
4033.20 2797
4033.80 2810
4034.39 2677
4034.99 2688
4035.59 2672
4036.19 2549
4036.79 2585
4037.39 2630
4037.99 2562
4038.59 2552
4039.19 2624
4039.79 2548
4040.39 2458
4040.99 2510
4041.59 2534
4042.19 2564
4042.79 2457
4043.39 2545
4043.99 2682
4044.59 2643
4045.19 2508
4045.79 2489
4046.39 2447
4046.99 2583
4047.60 2678
4048.20 2671
4048.80 2683
4049.40 2679
4050.00 2762
4050.60 2744
4051.20 2779
4051.80 2688
4052.40 2792
4053.00 2819
4053.60 2705
4054.20 2591
4054.80 2609
4055.41 2601
4056.01 2640
4056.61 2559
4057.21 2575
4057.81 2489
4058.41 2479
4059.01 2516
4059.61 2460
4060.22 2543
4060.82 2509
4061.42 2451
4062.02 2398
4062.62 2342
4063.22 2342
4063.82 2369
4064.43 2312
4065.03 2385
4065.63 2419
4066.23 2406
4066.83 2386
4067.44 2332
4068.04 2289
4068.64 2370
4069.24 2331
4069.84 2352
4070.45 2398
4071.05 2463
4071.65 2495
4072.25 2675
4072.86 2496
4073.46 2439
4074.06 2432
4074.66 2577
4075.27 2613
4075.87 2519
4076.47 2440
4077.07 2409
4077.68 2382
4078.28 2503
4078.88 2513
4079.48 2499
4080.09 2426
4080.69 2441
4081.29 2382
4081.90 2373
4082.50 2391
4083.10 2383
4083.71 2460
4084.31 2482
4084.91 2508
4085.52 2526
4086.12 2695
4086.72 2543
4087.33 2568
4087.93 2593
4088.53 2549
4089.14 2661
4089.74 2668
4090.34 2585
4090.95 2706
4091.55 2820
4092.15 2792
4092.76 2752
4093.36 2845
4093.97 2882
4094.57 2854
4095.17 2852
4095.78 2918
4096.38 2800
4096.99 2727
4097.59 2729
4098.19 2585
4098.80 2522
4099.40 2501
4100.01 2528
4100.61 2419
4101.22 2400
4101.82 2445
4102.43 2343
4103.03 2280
4103.63 2267
4104.24 2299
4104.84 2289
4105.45 2347
4106.05 2348
4106.66 2320
4107.26 2284
4107.87 2304
4108.47 2366
4109.08 2421
4109.68 2454
4110.29 2400
4110.89 2495
4111.50 2435
4112.10 2419
4112.71 2496
4113.31 2524
4113.92 2460
4114.53 2553
4115.13 2516
4115.74 2423
4116.34 2403
4116.95 2386
4117.55 2410
4118.16 2506
4118.76 2591
4119.37 2535
4119.98 2444
4120.58 2495
4121.19 2494
4121.79 2378
4122.40 2386
4123.01 2479
4123.61 2460
4124.22 2533
4124.82 2565
4125.43 2442
4126.04 2490
4126.64 2453
4127.25 2466
4127.86 2374
4128.46 2386
4129.07 2481
4129.68 2561
4130.28 2643
4130.89 2643
4131.50 2555
4132.10 2693
4132.71 2700
4133.32 2669
4133.92 2652
4134.53 2678
4135.14 2729
4135.74 2732
4136.35 2665
4136.96 2749
4137.56 2624
4138.17 2633
4138.78 2755
4139.39 2791
4139.99 2886
4140.60 2875
4141.21 2883
4141.82 2802
4142.42 2798
4143.03 2699
4143.64 2723
4144.25 2823
4144.85 2733
4145.46 2554
4146.07 2537
4146.68 2531
4147.28 2552
4147.89 2505
4148.50 2366
4149.11 2415
4149.72 2453
4150.32 2458
4150.93 2433
4151.54 2365
4152.15 2311
4152.76 2316
4153.37 2357
4153.97 2467
4154.58 2469
4155.19 2449
4155.80 2406
4156.41 2348
4157.02 2312
4157.62 2352
4158.23 2341
4158.84 2286
4159.45 2322
4160.06 2300
4160.67 2436
4161.28 2543
4161.89 2460
4162.49 2590
4163.10 2643
4163.71 2580
4164.32 2661
4164.93 2726
4165.54 2794
4166.15 2832
4166.76 2915
4167.37 2759
4167.98 2751
4168.59 2796
4169.20 2748
4169.81 2716
4170.42 2789
4171.02 2803
4171.63 2761
4172.24 2702
4172.85 2649
4173.46 2661
4174.07 2724
4174.68 2699
4175.29 2671
4175.90 2566
4176.51 2445
4177.12 2445
4177.73 2561
4178.34 2564
4178.95 2440
4179.56 2420
4180.17 2483
4180.78 2434
4181.39 2414
4182.00 2386
4182.61 2475
4183.23 2352
4183.84 2411
4184.45 2428
4185.06 2411
4185.67 2423
4186.28 2431
4186.89 2503
4187.50 2484
4188.11 2508
4188.72 2512
4189.33 2555
4189.94 2594
4190.55 2638
4191.17 2687
4191.78 2785
4192.39 2932
4193.00 3144
4193.61 3100
4194.22 3179
4194.83 3150
4195.44 3140
4196.06 3065
4196.67 2927
4197.28 3001
4197.89 2920
4198.50 2922
4199.11 2921
4199.72 2800
4200.34 2865
4200.95 2791
4201.56 2768
4202.17 2692
4202.78 2666
4203.40 2609
4204.01 2661
4204.62 2695
4205.23 2696
4205.84 2632
4206.46 2561
4207.07 2592
4207.68 2598
4208.29 2587
4208.90 2492
4209.52 2556
4210.13 2592
4210.74 2641
4211.35 2842
4211.97 2764
4212.58 2715
4213.19 2683
4213.80 2686
4214.42 2815
4215.03 2833
4215.64 2928
4216.26 2974
4216.87 3098
4217.48 3249
4218.09 3355
4218.71 3463
4219.32 3586
4219.93 3675
4220.55 3828
4221.16 4048
4221.77 4141
4222.39 4228
4223.00 4315
4223.61 4424
4224.23 4585
4224.84 4755
4225.45 5072
4226.07 5301
4226.68 5302
4227.30 5522
4227.91 5413
4228.52 5212
4229.14 4993
4229.75 4660
4230.36 4304
4230.98 4035
4231.59 3806
4232.21 3669
4232.82 3481
4233.43 3498
4234.05 3274
4234.66 3203
4235.28 3245
4235.89 3193
4236.51 3229
4237.12 3150
4237.73 3108
4238.35 3012
4238.96 2943
4239.58 3008
4240.19 2976
4240.81 2898
4241.42 2921
4242.04 2859
4242.65 2849
4243.27 2873
4243.88 2805
4244.50 2947
4245.11 2812
4245.73 2781
4246.34 2891
4246.96 2940
4247.57 2952
4248.19 2953
4248.80 2879
4249.42 2917
4250.03 2847
4250.65 2740
4251.26 2723
4251.88 2695
4252.49 2756
4253.11 2738
4253.72 2724
4254.34 2712
4254.96 2766
4255.57 2830
4256.19 2902
4256.80 2873
4257.42 2848
4258.03 2796
4258.65 3005
4259.27 2975
4259.88 2850
4260.50 2785
4261.12 2829
4261.73 2768
4262.35 2812
4262.96 2809
4263.58 2757
4264.20 2861
4264.81 2900
4265.43 2823
4266.05 2886
4266.66 2912
4267.28 2884
4267.90 2919
4268.51 2757
4269.13 2794
4269.75 2914
4270.36 2763
4270.98 2726
4271.60 2820
4272.21 2797
4272.83 2704
4273.45 2659
4274.06 2630
4274.68 2707
4275.30 2718
4275.92 2698
4276.53 2682
4277.15 2785
4277.77 2796
4278.38 2716
4279.00 2749
4279.62 2607
4280.24 2592
4280.85 2512
4281.47 2486
4282.09 2526
4282.71 2541
4283.32 2507
4283.94 2630
4284.56 2602
4285.18 2581
4285.80 2602
4286.41 2621
4287.03 2660
4287.65 2602
4288.27 2677
4288.89 2661
4289.50 2681
4290.12 2742
4290.74 2630
4291.36 2597
4291.98 2582
4292.60 2631
4293.21 2586
4293.83 2591
4294.45 2594
4295.07 2593
4295.69 2607
4296.31 2664
4296.93 2474
4297.54 2515
4298.16 2583
4298.78 2639
4299.40 2516
4300.02 2542
4300.64 2564
4301.26 2629
4301.88 2579
4302.50 2512
4303.12 2506
4303.73 2550
4304.35 2586
4304.97 2526
4305.59 2559
4306.21 2632
4306.83 2663
4307.45 2618
4308.07 2672
4308.69 2654
4309.31 2718
4309.93 2684
4310.55 2697
4311.17 2616
4311.79 2569
4312.41 2637
4313.03 2701
4313.65 2696
4314.27 2713
4314.89 2742
4315.51 2676
4316.13 2609
4316.75 2716
4317.37 2695
4317.99 2653
4318.61 2562
4319.23 2522
4319.85 2614
4320.47 2610
4321.09 2544
4321.71 2656
4322.33 2622
4322.95 2674
4323.57 2686
4324.19 2799
4324.81 2769
4325.43 2719
4326.05 2826
4326.68 2856
4327.30 2886
4327.92 2726
4328.54 2744
4329.16 2717
4329.78 2689
4330.40 2748
4331.02 2653
4331.64 2667
4332.26 2646
4332.89 2809
4333.51 2833
4334.13 2781
4334.75 2819
4335.37 2947
4335.99 3057
4336.61 3168
4337.24 3276
4337.86 3385
4338.48 3283
4339.10 3253
4339.72 3309
4340.34 3187
4340.97 3282
4341.59 3358
4342.21 3394
4342.83 3705
4343.45 4051
4344.08 4377
4344.70 4707
4345.32 5086
4345.94 5323
4346.57 5408
4347.19 5190
4347.81 4856
4348.43 4536
4349.05 4227
4349.68 3796
4350.30 3382
4350.92 3267
4351.54 3109
4352.17 3082
4352.79 2960
4353.41 3000
4354.04 2893
4354.66 2921
4355.28 2958
4355.90 2776
4356.53 2829
4357.15 2902
4357.77 2939
4358.40 2904
4359.02 2890
4359.64 3036
4360.27 2879
4360.89 2973
4361.51 2936
4362.14 2983
4362.76 3009
4363.38 2868
4364.01 2817
4364.63 2924
4365.25 2842
4365.88 3022
4366.50 2969
4367.12 2945
4367.75 2911
4368.37 2803
4369.00 2734
4369.62 2590
4370.24 2585
4370.87 2590
4371.49 2637
4372.12 2639
4372.74 2690
4373.36 2602
4373.99 2610
4374.61 2638
4375.24 2752
4375.86 2781
4376.49 2850
4377.11 2945
4377.73 2935
4378.36 2993
4378.98 2986
4379.61 3113
4380.23 3144
4380.86 3018
4381.48 2943
4382.11 3066
4382.73 3140
4383.36 3043
4383.98 3142
4384.61 3169
4385.23 3205
4385.86 3220
4386.48 3216
4387.11 3313
4387.73 3535
4388.36 3707
4388.98 3835
4389.61 4074
4390.23 4325
4390.86 4515
4391.48 4488
4392.11 4289
4392.74 4122
4393.36 3950
4393.99 3759
4394.61 3503
4395.24 3439
4395.86 3282
4396.49 3164
4397.12 3265
4397.74 3572
4398.37 3372
4398.99 3451
4399.62 3492
4400.25 3442
4400.87 3337
4401.50 3219
4402.12 3211
4402.75 3135
4403.38 3009
4404.00 3038
4404.63 3128
4405.26 2987
4405.88 2944
4406.51 2994
4407.14 2935
4407.76 2865
4408.39 2900
4409.02 2960
4409.64 2892
4410.27 2877
4410.90 2761
4411.52 2861
4412.15 2930
4412.78 2720
4413.40 2764
4414.03 2726
4414.66 2756
4415.29 2704
4415.91 2654
4416.54 2731
4417.17 2798
4417.79 2718
4418.42 2625
4419.05 2590
4419.68 2492
4420.30 2447
4420.93 2467
4421.56 2493
4422.19 2432
4422.81 2364
4423.44 2452
4424.07 2459
4424.70 2485
4425.33 2416
4425.95 2380
4426.58 2451
4427.21 2360
4427.84 2345
4428.47 2439
4429.09 2368
4429.72 2400
4430.35 2407
4430.98 2448
4431.61 2432
4432.23 2433
4432.86 2430
4433.49 2433
4434.12 2481
4434.75 2598
4435.38 2524
4436.01 2495
4436.63 2409
4437.26 2417
4437.89 2354
4438.52 2454
4439.15 2411
4439.78 2376
4440.41 2345
4441.04 2341
4441.67 2267
4442.29 2291
4442.92 2461
4443.55 2402
4444.18 2322
4444.81 2393
4445.44 2431
4446.07 2403
4446.70 2311
4447.33 2418
4447.96 2386
4448.59 2405
4449.22 2391
4449.85 2309
4450.48 2411
4451.11 2291
4451.74 2349
4452.37 2346
4453.00 2309
4453.63 2280
4454.26 2401
4454.89 2382
4455.52 2312
4456.15 2281
4456.78 2339
4457.41 2345
4458.04 2313
4458.67 2288
4459.30 2295
4459.93 2251
4460.56 2235
4461.19 2206
4461.82 2184
4462.45 2239
4463.08 2142
4463.71 2134
4464.34 2194
4464.97 2261
4465.60 2235
4466.23 2141
4466.86 2150
4467.49 2182
4468.12 2173
4468.76 2134
4469.39 2117
4470.02 2194
4470.65 2141
4471.28 2057
4471.91 2102
4472.54 2282
4473.17 2237
4473.80 2184
4474.44 2082
4475.07 2148
4475.70 2213
4476.33 2207
4476.96 2097
4477.59 2207
4478.22 2184
4478.86 2269
4479.49 2245
4480.12 2224
4480.75 2302
4481.38 2343
4482.02 2430
4482.65 2388
4483.28 2301
4483.91 2307
4484.54 2457
4485.18 2347
4485.81 2321
4486.44 2373
4487.07 2446
4487.70 2351
4488.34 2343
4488.97 2272
4489.60 2335
4490.23 2388
4490.87 2413
4491.50 2296
4492.13 2364
4492.76 2360
4493.40 2280
4494.03 2340
4494.66 2329
4495.30 2325
4495.93 2278
4496.56 2271
4497.19 2299
4497.83 2324
4498.46 2318
4499.09 2307
4499.73 2485
4500.36 2563
4500.99 2558
4501.63 2647
4502.26 2608
4502.89 2594
4503.53 2616
4504.16 2524
4504.79 2515
4505.43 2437
4506.06 2389
4506.69 2345
4507.33 2376
4507.96 2295
4508.59 2272
4509.23 2219
4509.86 2280
4510.50 2346
4511.13 2319
4511.76 2296
4512.40 2134
4513.03 2302
4513.67 2336
4514.30 2267
4514.93 2158
4515.57 2286
4516.20 2235
4516.84 2231
4517.47 2238
4518.11 2266
4518.74 2215
4519.37 2196
4520.01 2232
4520.64 2278
4521.28 2258
4521.91 2302
4522.55 2318
4523.18 2315
4523.82 2446
4524.45 2514
4525.09 2419
4525.72 2468
4526.36 2636
4526.99 2721
4527.63 2807
4528.26 3020
4528.90 3151
4529.53 3525
4530.17 3735
4530.80 3889
4531.44 3883
4532.07 3838
4532.71 3738
4533.34 3569
4533.98 3412
4534.62 3246
4535.25 3023
4535.89 2895
4536.52 2743
4537.16 2640
4537.79 2579
4538.43 2421
4539.07 2387
4539.70 2316
4540.34 2303
4540.97 2344
4541.61 2332
4542.25 2215
4542.88 2173
4543.52 2252
4544.15 2142
4544.79 2222
4545.43 2214
4546.06 2184
4546.70 2128
4547.34 2205
4547.97 2133
4548.61 2173
4549.25 2209
4549.88 2302
4550.52 2197
4551.16 2382
4551.79 2403
4552.43 2294
4553.07 2310
4553.70 2380
4554.34 2350
4554.98 2356
4555.61 2358
4556.25 2424
4556.89 2428
4557.53 2247
4558.16 2253
4558.80 2304
4559.44 2294
4560.07 2358
4560.71 2303
4561.35 2258
4561.99 2333
4562.62 2299
4563.26 2375
4563.90 2416
4564.54 2537
4565.18 2595
4565.81 2478
4566.45 2557
4567.09 2684
4567.73 2595
4568.36 2693
4569.00 2712
4569.64 2667
4570.28 2633
4570.92 2637
4571.55 2721
4572.19 2674
4572.83 2614
4573.47 2424
4574.11 2529
4574.75 2407
4575.38 2317
4576.02 2454
4576.66 2375
4577.30 2393
4577.94 2284
4578.58 2241
4579.22 2180
4579.85 2154
4580.49 2188
4581.13 2299
4581.77 2213
4582.41 2270
4583.05 2145
4583.69 2175
4584.33 2242
4584.97 2250
4585.61 2233
4586.24 2258
4586.88 2196
4587.52 2214
4588.16 2226
4588.80 2244
4589.44 2164
4590.08 2241
4590.72 2338
4591.36 2242
4592.00 2325
4592.64 2366
4593.28 2367
4593.92 2260
4594.56 2209
4595.20 2223
4595.84 2313
4596.48 2273
4597.12 2155
4597.76 2251
4598.40 2201
4599.04 2213
4599.68 2194
4600.32 2279
4600.96 2191
4601.60 2182
4602.24 2289
4602.88 2255
4603.52 2245
4604.16 2323
4604.80 2313
4605.44 2336
4606.08 2335
4606.72 2376
4607.36 2461
4608.00 2339
4608.64 2347
4609.28 2454
4609.93 2406
4610.57 2314
4611.21 2305
4611.85 2366
4612.49 2303
4613.13 2223
4613.77 2192
4614.41 2164
4615.05 2182
4615.69 2230
4616.34 2239
4616.98 2169
4617.62 2136
4618.26 2119
4618.90 2197
4619.54 2159
4620.18 2175
4620.83 2301
4621.47 2237
4622.11 2208
4622.75 2157
4623.39 2150
4624.03 2241
4624.68 2237
4625.32 2254
4625.96 2246
4626.60 2276
4627.24 2217
4627.89 2164
4628.53 2140
4629.17 2139
4629.81 2194
4630.45 2280
4631.10 2273
4631.74 2237
4632.38 2198
4633.02 2128
4633.67 2254
4634.31 2444
4634.95 2436
4635.59 2519
4636.24 2514
4636.88 2603
4637.52 2757
4638.17 2718
4638.81 2622
4639.45 2613
4640.09 2578
4640.74 2517
4641.38 2536
4642.02 2390
4642.67 2365
4643.31 2326
4643.95 2245
4644.60 2237
4645.24 2237
4645.88 2296
4646.53 2240
4647.17 2184
4647.81 2228
4648.46 2162
4649.10 2292
4649.74 2314
4650.39 2382
4651.03 2436
4651.67 2344
4652.32 2388
4652.96 2329
4653.61 2250
4654.25 2277
4654.89 2255
4655.54 2143
4656.18 2137
4656.83 2160
4657.47 2110
4658.11 2058
4658.76 2063
4659.40 2191
4660.05 2133
4660.69 2210
4661.33 2139
4661.98 2142
4662.62 2122
4663.27 2121
4663.91 2139
4664.56 2067
4665.20 2104
4665.85 2088
4666.49 2130
4667.14 2116
4667.78 2114
4668.43 2031
4669.07 2117
4669.72 2097
4670.36 2090
4671.01 2105
4671.65 2060
4672.30 2154
4672.94 2117
4673.59 2146
4674.23 2098
4674.88 2094
4675.52 2060
4676.17 2044
4676.81 2095
4677.46 2143
4678.10 2222
4678.75 2138
4679.40 2143
4680.04 2143
4680.69 2113
4681.33 2083
4681.98 2150
4682.62 2203
4683.27 2130
4683.92 2232
4684.56 2203
4685.21 2117
4685.85 2092
4686.50 2074
4687.15 2024
4687.79 2089
4688.44 2128
4689.09 2157
4689.73 2066
4690.38 2187
4691.02 2126
4691.67 2155
4692.32 2110
4692.96 2196
4693.61 2149
4694.26 2296
4694.90 2287
4695.55 2366
4696.20 2446
4696.84 2463
4697.49 2389
4698.14 2440
4698.78 2519
4699.43 2451
4700.08 2411
4700.73 2369
4701.37 2393
4702.02 2347
4702.67 2263
4703.31 2157
4703.96 2176
4704.61 2188
4705.26 2198
4705.90 2183
4706.55 2198
4707.20 2190
4707.85 2201
4708.49 2224
4709.14 2149
4709.79 2217
4710.44 2229
4711.09 2228
4711.73 2244
4712.38 2249
4713.03 2231
4713.68 2155
4714.33 2257
4714.97 2247
4715.62 2271
4716.27 2373
4716.92 2331
4717.57 2248
4718.21 2239
4718.86 2267
4719.51 2285
4720.16 2325
4720.81 2397
4721.46 2411
4722.11 2415
4722.75 2480
4723.40 2458
4724.05 2524
4724.70 2520
4725.35 2545
4726.00 2555
4726.65 2580
4727.30 2598
4727.94 2473
4728.59 2501
4729.24 2482
4729.89 2355
4730.54 2236
4731.19 2238
4731.84 2308
4732.49 2249
4733.14 2274
4733.79 2193
4734.44 2255
4735.09 2296
4735.74 2301
4736.38 2271
4737.03 2348
4737.68 2434
4738.33 2403
4738.98 2377
4739.63 2410
4740.28 2462
4740.93 2421
4741.58 2392
4742.23 2291
4742.88 2341
4743.53 2479
4744.18 2371
4744.83 2178
4745.48 2338
4746.13 2257
4746.78 2319
4747.43 2310
4748.08 2435
4748.73 2556
4749.39 2510
4750.04 2620
4750.69 2656
4751.34 2618
4751.99 2635
4752.64 2613
4753.29 2569
4753.94 2467
4754.59 2503
4755.24 2428
4755.89 2340
4756.54 2367
4757.19 2301
4757.84 2335
4758.50 2296
4759.15 2199
4759.80 2193
4760.45 2134
4761.10 2139
4761.75 2149
4762.40 2166
4763.05 2222
4763.71 2197
4764.36 2155
4765.01 2116
4765.66 2283
4766.31 2313
4766.96 2144
4767.62 2222
4768.27 2290
4768.92 2224
4769.57 2268
4770.22 2222
4770.87 2162
4771.53 2108
4772.18 2141
4772.83 2054
4773.48 2070
4774.13 1979
4774.79 2022
4775.44 2160
4776.09 2173
4776.74 2200
4777.40 2187
4778.05 2093
4778.70 2129
4779.35 2235
4780.01 2187
4780.66 2248
4781.31 2232
4781.96 2114
4782.62 2186
4783.27 2167
4783.92 2162
4784.57 2087
4785.23 2098
4785.88 2116
4786.53 2204
4787.19 2228
4787.84 2234
4788.49 2301
4789.15 2149
4789.80 2097
4790.45 2067
4791.11 2163
4791.76 2142
4792.41 2216
4793.07 2256
4793.72 2164
4794.37 2108
4795.03 2149
4795.68 2153
4796.33 2139
4796.99 2228
4797.64 2105
4798.29 2198
4798.95 2179
4799.60 2164
4800.26 2124
4800.91 2136
4801.56 2179
4802.22 2266
4802.87 2148
4803.53 2161
4804.18 2145
4804.83 2161
4805.49 2086
4806.14 2127
4806.80 2200
4807.45 2179
4808.11 2102
4808.76 2057
4809.42 2099
4810.07 2185
4810.72 2194
4811.38 2282
4812.03 2233
4812.69 2182
4813.34 2189
4814.00 2220
4814.65 2322
4815.31 2277
4815.96 2336
4816.62 2381
4817.27 2308
4817.93 2441
4818.58 2454
4819.24 2509
4819.89 2501
4820.55 2531
4821.20 2497
4821.86 2443
4822.52 2445
4823.17 2520
4823.83 2625
4824.48 2577
4825.14 2579
4825.79 2636
4826.45 2641
4827.10 2565
4827.76 2520
4828.42 2546
4829.07 2518
4829.73 2477
4830.38 2541
4831.04 2612
4831.70 2688
4832.35 2659
4833.01 2741
4833.66 2723
4834.32 2723
4834.98 2961
4835.63 2988
4836.29 3101
4836.95 3073
4837.60 2970
4838.26 3035
4838.92 3072
4839.57 2989
4840.23 3016
4840.89 2894
4841.54 2988
4842.20 3029
4842.86 2857
4843.51 2818
4844.17 2792
4844.83 2836
4845.48 2889
4846.14 2916
4846.80 3011
4847.45 3036
4848.11 3155
4848.77 3325
4849.43 3430
4850.08 3419
4850.74 3390
4851.40 3425
4852.06 3204
4852.71 3220
4853.37 3023
4854.03 3072
4854.69 3141
4855.34 2993
4856.00 3017
4856.66 3325
4857.32 3375
4857.97 3440
4858.63 3353
4859.29 3292
4859.95 3337
4860.61 3354
4861.26 3330
4861.92 3186
4862.58 3172
4863.24 3240
4863.90 3301
4864.55 3188
4865.21 3123
4865.87 3251
4866.53 3148
4867.19 3204
4867.85 3200
4868.51 2997
4869.16 3131
4869.82 3016
4870.48 2890
4871.14 2895
4871.80 2899
4872.46 2890
4873.12 2833
4873.78 2896
4874.43 2783
4875.09 2793
4875.75 2822
4876.41 2829
4877.07 2913
4877.73 2824
4878.39 2895
4879.05 2804
4879.71 2920
4880.37 2800
4881.03 2694
4881.69 2717
4882.34 2695
4883.00 2595
4883.66 2529
4884.32 2589
4884.98 2598
4885.64 2669
4886.30 2588
4886.96 2674
4887.62 2764
4888.28 2784
4888.94 2875
4889.60 2844
4890.26 2878
4890.92 2896
4891.58 2823
4892.24 2865
4892.90 2809
4893.56 2753
4894.22 2769
4894.88 2730
4895.54 2641
4896.20 2631
4896.86 2729
4897.52 2742
4898.19 2683
4898.85 2694
4899.51 2668
4900.17 2609
4900.83 2696
4901.49 2669
4902.15 2647
4902.81 2571
4903.47 2478
4904.13 2445
4904.79 2290
4905.45 2325
4906.12 2338
4906.78 2361
4907.44 2437
4908.10 2477
4908.76 2433
4909.42 2440
4910.08 2385
4910.74 2323
4911.41 2278
4912.07 2400
4912.73 2320
4913.39 2270
4914.05 2228
4914.71 2281
4915.38 2195
4916.04 2202
4916.70 2294
4917.36 2205
4918.02 2191
4918.68 2220
4919.35 2203
4920.01 2189
4920.67 2165
4921.33 2261
4921.99 2170
4922.66 2156
4923.32 2160
4923.98 2102
4924.64 2151
4925.31 2198
4925.97 2199
4926.63 2179
4927.29 2208
4927.96 2202
4928.62 2179
4929.28 2250
4929.94 2119
4930.61 2185
4931.27 2082
4931.93 2187
4932.59 2262
4933.26 2227
4933.92 2226
4934.58 2174
4935.25 2195
4935.91 2269
4936.57 2174
4937.24 2186
4937.90 2202
4938.56 2221
4939.23 2213
4939.89 2229
4940.55 2231
4941.22 2243
4941.88 2153
4942.54 2124
4943.21 2164
4943.87 2169
4944.53 2132
4945.20 2119
4945.86 2051
4946.52 2102
4947.19 2034
4947.85 1972
4948.52 2071
4949.18 2098
4949.84 2039
4950.51 2050
4951.17 2045
4951.84 2079
4952.50 2051
4953.17 2034
4953.83 2089
4954.49 2066
4955.16 2067
4955.82 2140
4956.49 2180
4957.15 2154
4957.82 2103
4958.48 2055
4959.15 2156
4959.81 2138
4960.47 2181
4961.14 2214
4961.80 2202
4962.47 2270
4963.13 2264
4963.80 2234
4964.46 2359
4965.13 2340
4965.79 2277
4966.46 2224
4967.12 2257
4967.79 2161
4968.45 2266
4969.12 2156
4969.79 2169
4970.45 2130
4971.12 2150
4971.78 2181
4972.45 2190
4973.11 2169
4973.78 2070
4974.44 2220
4975.11 2225
4975.78 2193
4976.44 2120
4977.11 2177
4977.77 2192
4978.44 2189
4979.11 2194
4979.77 2175
4980.44 2083
4981.10 2157
4981.77 2121
4982.44 2088
4983.10 2173
4983.77 2202
4984.43 2197
4985.10 2342
4985.77 2533
4986.43 2620
4987.10 2746
4987.77 2888
4988.43 3052
4989.10 3113
4989.77 3034
4990.43 2949
4991.10 2874
4991.77 2709
4992.43 2547
4993.10 2439
4993.77 2321
4994.43 2362
4995.10 2291
4995.77 2155
4996.44 2119
4997.10 2068
4997.77 2033
4998.44 1989
4999.10 1969
4999.77 2060
5000.44 2107
5001.11 2146
5001.77 2110
5002.44 2160
5003.11 2071
5003.78 2128
5004.44 2192
5005.11 2109
5005.78 2139
5006.45 2113
5007.12 2231
5007.78 2213
5008.45 2226
5009.12 2252
5009.79 2168
5010.46 2196
5011.12 2237
5011.79 2179
5012.46 2278
5013.13 2251
5013.80 2221
5014.47 2168
5015.13 2167
5015.80 2235
5016.47 2305
5017.14 2368
5017.81 2447
5018.48 2574
5019.14 2787
5019.81 2958
5020.48 3024
5021.15 3110
5021.82 3249
5022.49 3330
5023.16 3317
5023.83 3170
5024.50 3010
5025.16 2880
5025.83 2919
5026.50 2749
5027.17 2687
5027.84 2506
5028.51 2400
5029.18 2348
5029.85 2301
5030.52 2309
5031.19 2328
5031.86 2241
5032.53 2216
5033.20 2217
5033.87 2300
5034.54 2200
5035.21 2213
5035.88 2199
5036.54 2207
5037.21 2268
5037.88 2282
5038.55 2193
5039.22 2198
5039.89 2179
5040.56 2258
5041.23 2266
5041.90 2161
5042.58 2229
5043.25 2346
5043.92 2353
5044.59 2295
5045.26 2241
5045.93 2273
5046.60 2204
5047.27 2241
5047.94 2144
5048.61 2172
5049.28 2126
5049.95 2113
5050.62 2095
5051.29 2182
5051.96 2122
5052.63 2054
5053.30 2104
5053.98 2066
5054.65 2078
5055.32 2082
5055.99 2133
5056.66 2160
5057.33 2135
5058.00 2195
5058.67 2210
5059.34 2312
5060.02 2294
5060.69 2249
5061.36 2291
5062.03 2207
5062.70 2139
5063.37 2154
5064.04 2215
5064.72 2129
5065.39 2136
5066.06 2192
5066.73 2125
5067.40 2111
5068.08 2091
5068.75 2062
5069.42 2108
5070.09 2152
5070.76 2060
5071.44 2132
5072.11 2040
5072.78 2074
5073.45 2144
5074.12 2123
5074.80 2123
5075.47 2160
5076.14 2198
5076.81 2237
5077.49 2189
5078.16 2248
5078.83 2178
5079.50 2130
5080.18 2150
5080.85 2220
5081.52 2216
5082.20 2294
5082.87 2177
5083.54 2124
5084.21 2127
5084.89 2173
5085.56 2151
5086.23 2147
5086.91 2209
5087.58 2236
5088.25 2252
5088.93 2352
5089.60 2318
5090.27 2333
5090.95 2360
5091.62 2386
5092.29 2365
5092.97 2287
5093.64 2310
5094.31 2165
5094.99 2130
5095.66 2074
5096.34 2088
5097.01 2148
5097.68 2063
5098.36 2016
5099.03 2031
5099.70 2061
5100.38 2076
5101.05 2110
5101.73 2148
5102.40 2203
5103.08 2189
5103.75 2142
5104.42 2093
5105.10 2089
5105.77 2120
5106.45 2172
5107.12 2090
5107.80 2064
5108.47 2128
5109.15 2019
5109.82 2032
5110.49 2105
5111.17 2119
5111.84 2098
5112.52 2051
5113.19 2092
5113.87 2145
5114.54 2167
5115.22 2123
5115.89 2194
5116.57 2211
5117.24 2321
5117.92 2294
5118.59 2332
5119.27 2390
5119.94 2343
5120.62 2289
5121.30 2338
5121.97 2195
5122.65 2215
5123.32 2190
5124.00 2146
5124.67 2193
5125.35 2131
5126.02 2111
5126.70 2114
5127.38 2128
5128.05 2133
5128.73 2197
5129.40 2146
5130.08 2023
5130.76 2063
5131.43 2086
5132.11 2115
5132.78 2158
5133.46 2176
5134.14 2146
5134.81 2101
5135.49 2228
5136.17 2208
5136.84 2211
5137.52 2269
5138.20 2244
5138.87 2333
5139.55 2281
5140.22 2173
5140.90 2209
5141.58 2159
5142.26 2140
5142.93 2083
5143.61 2039
5144.29 1995
5144.96 1925
5145.64 1936
5146.32 1977
5146.99 1979
5147.67 1985
5148.35 1932
5149.03 1970
5149.70 1947
5150.38 1895
5151.06 2049
5151.73 1968
5152.41 2005
5153.09 1973
5153.77 1917
5154.44 1941
5155.12 1936
5155.80 1954
5156.48 1893
5157.16 1819
5157.83 1895
5158.51 1827
5159.19 1893
5159.87 1925
5160.55 1880
5161.22 1882
5161.90 1955
5162.58 1909
5163.26 1883
5163.94 1849
5164.61 1855
5165.29 1936
5165.97 1915
5166.65 1975
5167.33 1956
5168.01 1926
5168.68 1889
5169.36 1896
5170.04 1927
5170.72 1949
5171.40 1860
5172.08 1863
5172.76 1894
5173.44 1864
5174.11 1936
5174.79 1835
5175.47 1854
5176.15 1915
5176.83 1940
5177.51 1996
5178.19 2032
5178.87 1928
5179.55 1974
5180.23 1959
5180.91 1933
5181.58 1951
5182.26 1909
5182.94 1934
5183.62 1925
5184.30 1849
5184.98 1891
5185.66 1897
5186.34 1909
5187.02 1902
5187.70 1911
5188.38 1923
5189.06 1906
5189.74 1894
5190.42 1871
5191.10 1881
5191.78 1855
5192.46 1953
5193.14 1929
5193.82 1889
5194.50 1895
5195.18 1850
5195.86 1861
5196.54 1914
5197.22 1999
5197.90 1922
5198.58 1901
5199.26 1930
5199.94 1970
5200.63 1915
5201.31 1968
5201.99 1978
5202.67 1982
5203.35 1933
5204.03 1997
5204.71 2024
5205.39 2045
5206.07 1971
5206.75 2053
5207.43 2055
5208.11 2048
5208.80 2032
5209.48 2118
5210.16 2174
5210.84 2115
5211.52 2077
5212.20 2009
5212.88 2073
5213.57 2037
5214.25 1992
5214.93 2004
5215.61 2015
5216.29 2088
5216.97 1999
5217.66 2156
5218.34 2151
5219.02 2071
5219.70 2053
5220.38 2067
5221.06 2089
5221.75 2065
5222.43 2011
5223.11 2045
5223.79 2053
5224.47 2104
5225.16 2068
5225.84 1975
5226.52 1921
5227.20 1966
5227.89 2061
5228.57 2088
5229.25 2035
5229.93 2050
5230.62 2142
5231.30 2033
5231.98 2077
5232.66 2171
5233.35 2226
5234.03 2150
5234.71 2168
5235.40 2173
5236.08 2248
5236.76 2248
5237.44 2257
5238.13 2365
5238.81 2295
5239.49 2297
5240.18 2241
5240.86 2230
5241.54 2117
5242.23 2088
5242.91 2081
5243.59 2066
5244.28 2044
5244.96 2061
5245.64 2102
5246.33 2084
5247.01 2094
5247.70 2115
5248.38 2085
5249.06 2063
5249.75 2087
5250.43 2138
5251.11 2094
5251.80 2133
5252.48 2095
5253.17 2063
5253.85 2049
5254.53 1992
5255.22 1971
5255.90 1935
5256.59 1901
5257.27 1937
5257.96 1992
5258.64 2056
5259.32 2074
5260.01 2048
5260.69 2009
5261.38 2076
5262.06 2056
5262.75 2021
5263.43 2067
5264.12 2118
5264.80 2138
5265.49 2105
5266.17 2090
5266.86 2111
5267.54 2146
5268.23 2099
5268.91 2094
5269.60 2020
5270.28 2083
5270.97 2061
5271.65 2123
5272.34 2103
5273.02 2035
5273.71 2060
5274.39 2066
5275.08 2083
5275.76 2168
5276.45 2109
5277.14 2180
5277.82 2262
5278.51 2371
5279.19 2422
5279.88 2497
5280.56 2580
5281.25 2564
5281.94 2579
5282.62 2496
5283.31 2429
5283.99 2312
5284.68 2309
5285.37 2258
5286.05 2259
5286.74 2257
5287.43 2308
5288.11 2169
5288.80 2061
5289.48 2147
5290.17 2092
5290.86 2067
5291.54 2156
5292.23 2213
5292.92 2221
5293.60 2185
5294.29 2263
5294.98 2266
5295.66 2292
5296.35 2391
5297.04 2361
5297.72 2573
5298.41 2571
5299.10 2574
5299.79 2555
5300.47 2651
5301.16 2709
5301.85 2790
5302.53 2637
5303.22 2612
5303.91 2587
5304.60 2388
5305.28 2278
5305.97 2264
5306.66 2214
5307.35 2128
5308.03 2102
5308.72 2082
5309.41 2149
5310.10 2189
5310.78 2125
5311.47 2124
5312.16 2237
5312.85 2131
5313.54 2178
5314.22 2197
5314.91 2036
5315.60 2145
5316.29 2043
5316.98 2157
5317.66 2109
5318.35 2173
5319.04 2200
5319.73 2283
5320.42 2366
5321.11 2223
5321.80 2242
5322.48 2229
5323.17 2229
5323.86 2172
5324.55 2131
5325.24 2138
5325.93 2137
5326.62 2179
5327.30 2161
5327.99 2202
5328.68 2160
5329.37 2173
5330.06 2223
5330.75 2287
5331.44 2196
5332.13 2086
5332.82 2180
5333.51 2203
5334.20 2150
5334.88 2145
5335.57 2157
5336.26 2190
5336.95 2216
5337.64 2256
5338.33 2230
5339.02 2305
5339.71 2261
5340.40 2337
5341.09 2301
5341.78 2296
5342.47 2281
5343.16 2380
5343.85 2453
5344.54 2498
5345.23 2580
5345.92 2709
5346.61 2757
5347.30 2989
5347.99 3119
5348.68 3311
5349.37 3329
5350.06 3324
5350.75 3531
5351.44 3396
5352.13 3258
5352.82 3096
5353.51 2985
5354.20 2819
5354.90 2604
5355.59 2534
5356.28 2463
5356.97 2388
5357.66 2281
5358.35 2271
5359.04 2197
5359.73 2245
5360.42 2232
5361.11 2203
5361.80 2229
5362.49 2272
5363.19 2308
5363.88 2216
5364.57 2290
5365.26 2226
5365.95 2179
5366.64 2154
5367.33 2143
5368.03 2112
5368.72 2086
5369.41 2094
5370.10 2136
5370.79 2028
5371.48 2047
5372.18 2074
5372.87 2063
5373.56 2108
5374.25 1984
5374.94 2053
5375.63 2126
5376.33 2099
5377.02 2115
5377.71 2161
5378.40 2153
5379.10 2076
5379.79 2093
5380.48 2114
5381.17 2167
5381.86 2098
5382.56 2056
5383.25 2074
5383.94 2177
5384.63 2184
5385.33 2122
5386.02 2217
5386.71 2183
5387.40 2280
5388.10 2247
5388.79 2253
5389.48 2318
5390.18 2312
5390.87 2316
5391.56 2240
5392.26 2188
5392.95 2162
5393.64 2167
5394.33 2121
5395.03 2133
5395.72 2074
5396.41 2076
5397.11 2127
5397.80 2035
5398.49 2005
5399.19 2145
5399.88 2122
5400.58 2033
5401.27 2083
5401.96 2103
5402.66 2100
5403.35 2118
5404.04 2050
5404.74 2077
5405.43 2160
5406.13 2136
5406.82 2096
5407.51 2105
5408.21 2071
5408.90 2015
5409.60 2032
5410.29 2128
5410.98 2074
5411.68 2028
5412.37 2097
5413.07 2038
5413.76 2026
5414.46 1980
5415.15 1965
5415.84 2032
5416.54 2115
5417.23 2076
5417.93 2000
5418.62 1966
5419.32 2090
5420.01 2194
5420.71 2157
5421.40 2078
5422.10 2089
5422.79 2093
5423.49 2116
5424.18 2099
5424.88 2115
5425.57 2172
5426.27 2113
5426.96 2044
5427.66 2082
5428.35 2035
5429.05 2038
5429.74 2086
5430.44 2076
5431.14 2057
5431.83 2028
5432.53 2123
5433.22 2128
5433.92 2087
5434.61 2164
5435.31 2173
5436.01 2153
5436.70 2160
5437.40 2249
5438.09 2199
5438.79 2194
5439.49 2152
5440.18 2225
5440.88 2227
5441.57 2267
5442.27 2269
5442.97 2381
5443.66 2385
5444.36 2427
5445.06 2603
5445.75 2725
5446.45 2741
5447.15 2825
5447.84 2793
5448.54 2723
5449.24 2773
5449.93 2689
5450.63 2612
5451.33 2588
5452.02 2519
5452.72 2505
5453.42 2405
5454.11 2318
5454.81 2394
5455.51 2381
5456.20 2285
5456.90 2272
5457.60 2205
5458.30 2288
5458.99 2358
5459.69 2412
5460.39 2483
5461.09 2533
5461.78 2627
5462.48 2640
5463.18 2684
5463.88 2783
5464.57 2659
5465.27 2597
5465.97 2575
5466.67 2540
5467.36 2587
5468.06 2493
5468.76 2560
5469.46 2498
5470.16 2491
5470.85 2536
5471.55 2601
5472.25 2498
5472.95 2526
5473.65 2628
5474.35 2556
5475.04 2628
5475.74 2737
5476.44 2858
5477.14 2970
5477.84 3077
5478.54 3149
5479.23 3302
5479.93 3248
5480.63 3218
5481.33 3267
5482.03 3054
5482.73 3150
5483.43 3044
5484.13 2861
5484.83 2842
5485.52 2887
5486.22 2929
5486.92 2882
5487.62 2893
5488.32 2845
5489.02 2799
5489.72 2787
5490.42 2949
5491.12 3034
5491.82 3046
5492.52 3022
5493.22 3084
5493.92 3141
5494.62 3056
5495.31 3122
5496.01 3181
5496.71 3245
5497.41 3522
5498.11 3787
5498.81 4178
5499.51 4609
5500.21 4693
5500.91 4825
5501.61 4630
5502.31 4454
5503.01 4217
5503.71 3868
5504.41 3655
5505.11 3434
5505.81 3291
5506.51 3127
5507.22 2997
5507.92 3037
5508.62 2995
5509.32 2958
5510.02 2968
5510.72 2962
5511.42 2972
5512.12 2995
5512.82 2929
5513.52 3104
5514.22 3122
5514.92 3033
5515.62 2920
5516.32 2908
5517.03 2852
5517.73 2874
5518.43 2879
5519.13 2862
5519.83 2886
5520.53 2768
5521.23 2769
5521.93 2794
5522.63 2646
5523.34 2512
5524.04 2491
5524.74 2537
5525.44 2482
5526.14 2360
5526.84 2405
5527.55 2387
5528.25 2389
5528.95 2397
5529.65 2448
5530.35 2454
5531.05 2407
5531.76 2540
5532.46 2436
5533.16 2528
5533.86 2474
5534.56 2460
5535.27 2439
5535.97 2432
5536.67 2383
5537.37 2319
5538.08 2346
5538.78 2337
5539.48 2356
5540.18 2231
5540.89 2247
5541.59 2223
5542.29 2281
5542.99 2259
5543.70 2290
5544.40 2342
5545.10 2329
5545.80 2266
5546.51 2306
5547.21 2412
5547.91 2412
5548.62 2247
5549.32 2287
5550.02 2275
5550.73 2232
5551.43 2273
5552.13 2214
5552.84 2209
5553.54 2176
5554.24 2230
5554.95 2246
5555.65 2259
5556.35 2221
5557.06 2197
5557.76 2126
5558.46 2222
5559.17 2251
5559.87 2289
5560.57 2227
5561.28 2205
5561.98 2372
5562.69 2408
5563.39 2271
5564.09 2210
5564.80 2158
5565.50 2209
5566.21 2201
5566.91 2189
5567.61 2238
5568.32 2169
5569.02 2120
5569.73 2169
5570.43 2197
5571.14 2161
5571.84 2138
5572.54 2183
5573.25 2244
5573.95 2272
5574.66 2254
5575.36 2289
5576.07 2222
5576.77 2277
5577.48 2348
5578.18 2180
5578.89 2111
5579.59 2183
5580.30 2147
5581.00 2166
5581.71 2061
5582.41 2078
5583.12 2089
5583.82 2069
5584.53 2193
5585.23 2138
5585.94 2105
5586.64 2124
5587.35 2159
5588.06 2138
5588.76 2171
5589.47 2064
5590.17 2141
5590.88 2178
5591.58 2220
5592.29 2080
5592.99 2084
5593.70 2084
5594.41 2101
5595.11 2184
5595.82 2034
5596.52 2089
5597.23 2034
5597.94 2036
5598.64 2096
5599.35 2093
5600.06 2056
5600.76 2057
5601.47 2019
5602.17 2037
5602.88 2007
5603.59 1990
5604.29 1974
5605.00 1946
5605.71 1993
5606.41 1951
5607.12 2042
5607.83 2022
5608.53 1970
5609.24 1888
5609.95 1924
5610.65 1968
5611.36 1997
5612.07 1961
5612.78 1992
5613.48 2011
5614.19 2026
5614.90 2005
5615.60 1915
5616.31 1954
5617.02 1946
5617.73 2005
5618.43 1985
5619.14 2011
5619.85 2011
5620.56 1982
5621.26 1971
5621.97 1998
5622.68 1971
5623.39 1935
5624.09 1925
5624.80 1949
5625.51 1958
5626.22 2000
5626.93 1964
5627.63 1965
5628.34 1964
5629.05 1971
5629.76 1975
5630.47 2040
5631.17 2036
5631.88 2065
5632.59 2078
5633.30 2054
5634.01 2099
5634.72 2057
5635.42 2080
5636.13 2062
5636.84 2035
5637.55 2055
5638.26 2011
5638.97 2116
5639.68 2113
5640.39 2152
5641.09 2110
5641.80 2101
5642.51 2099
5643.22 2154
5643.93 2071
5644.64 2034
5645.35 2015
5646.06 2049
5646.77 2119
5647.48 2143
5648.19 2057
5648.89 2053
5649.60 2097
5650.31 2090
5651.02 2110
5651.73 2041
5652.44 2109
5653.15 2060
5653.86 2069
5654.57 2092
5655.28 2113
5655.99 2172
5656.70 2139
5657.41 2221
5658.12 2304
5658.83 2253
5659.54 2248
5660.25 2203
5660.96 2156
5661.67 2226
5662.38 2192
5663.09 2147
5663.80 2063
5664.51 2046
5665.22 1992
5665.93 2048
5666.64 2062
5667.35 2033
5668.06 2053
5668.77 2133
5669.48 2165
5670.19 2220
5670.91 2231
5671.62 2163
5672.33 2191
5673.04 2138
5673.75 2086
5674.46 2107
5675.17 2155
5675.88 2097
5676.59 2163
5677.30 2191
5678.01 2141
5678.73 2122
5679.44 2111
5680.15 2131
5680.86 2156
5681.57 2167
5682.28 2134
5682.99 2059
5683.71 2134
5684.42 2092
5685.13 2060
5685.84 2114
5686.55 2101
5687.26 2090
5687.98 2002
5688.69 2009
5689.40 2090
5690.11 2072
5690.82 2119
5691.54 2076
5692.25 2082
5692.96 2044
5693.67 2042
5694.38 1931
5695.10 2048
5695.81 2033
5696.52 2031
5697.23 2075
5697.95 2143
5698.66 2171
5699.37 2154
5700.08 2136
5700.80 2045
5701.51 2076
5702.22 2121
5702.93 2054
5703.65 2011
5704.36 2080
5705.07 2150
5705.78 2162
5706.50 2121
5707.21 2171
5707.92 2004
5708.64 2084
5709.35 2082
5710.06 2044
5710.78 2031
5711.49 2067
5712.20 2022
5712.92 2052
5713.63 2062
5714.34 2135
5715.06 2090
5715.77 2026
5716.48 2107
5717.20 2071
5717.91 2084
5718.62 2072
5719.34 2087
5720.05 2028
5720.77 2087
5721.48 2042
5722.19 2089
5722.91 2156
5723.62 2161
5724.33 2102
5725.05 2169
5725.76 2094
5726.48 2081
5727.19 2088
5727.91 2158
5728.62 2201
5729.33 2149
5730.05 2211
5730.76 2170
5731.48 2227
5732.19 2344
5732.91 2372
5733.62 2263
5734.34 2364
5735.05 2537
5735.77 2660
5736.48 2835
5737.20 3088
5737.91 3377
5738.63 3726
5739.34 3763
5740.06 3809
5740.77 3825
5741.49 3820
5742.20 3633
5742.92 3439
5743.63 3243
5744.35 3071
5745.06 2960
5745.78 2705
5746.49 2545
5747.21 2575
5747.92 2480
5748.64 2449
5749.35 2403
5750.07 2267
5750.79 2280
5751.50 2328
5752.22 2354
5752.93 2345
5753.65 2357
5754.36 2317
5755.08 2366
5755.80 2407
5756.51 2344
5757.23 2298
5757.95 2362
5758.66 2343
5759.38 2375
5760.09 2394
5760.81 2494
5761.53 2626
5762.24 2800
5762.96 2824
5763.68 3009
5764.39 3106
5765.11 3089
5765.83 3185
5766.54 3188
5767.26 3210
5767.98 3061
5768.69 2946
5769.41 2919
5770.13 2793
5770.84 2668
5771.56 2668
5772.28 2761
5772.99 2643
5773.71 2670
5774.43 2732
5775.15 2801
5775.86 2753
5776.58 2817
5777.30 2894
5778.01 2904
5778.73 3015
5779.45 3036
5780.17 3033
5780.88 3063
5781.60 2929
5782.32 2917
5783.04 2866
5783.76 2801
5784.47 2749
5785.19 2802
5785.91 2794
5786.63 2910
5787.34 2837
5788.06 2864
5788.78 2894
5789.50 2959
5790.22 3068
5790.94 3012
5791.65 3089
5792.37 3208
5793.09 3292
5793.81 3424
5794.53 3438
5795.25 3444
5795.96 3604
5796.68 3656
5797.40 3711
5798.12 4124
5798.84 4626
5799.56 5272
5800.28 5981
5800.99 6877
5801.71 7505
5802.43 8256
5803.15 8285
5803.87 7762
5804.59 7206
5805.31 6362
5806.03 5480
5806.75 4944
5807.47 4680
5808.18 4148
5808.90 4018
5809.62 3878
5810.34 3867
5811.06 3824
5811.78 3715
5812.50 3690
5813.22 3664
5813.94 3738
5814.66 3757
5815.38 3831
5816.10 3994
5816.82 4018
5817.54 3873
5818.26 3831
5818.98 3764
5819.70 3788
5820.42 3727
5821.14 3587
5821.86 3663
5822.58 3589
5823.30 3504
5824.02 3445
5824.74 3521
5825.46 3338
5826.18 3136
5826.90 3177
5827.62 3141
5828.34 2906
5829.06 2946
5829.78 2865
5830.50 2873
5831.22 2876
5831.95 2813
5832.67 2888
5833.39 2828
5834.11 2828
5834.83 2711
5835.55 2696
5836.27 2749
5836.99 2691
5837.71 2677
5838.43 2709
5839.15 2692
5839.88 2693
5840.60 2738
5841.32 2683
5842.04 2698
5842.76 2783
5843.48 2713
5844.20 2554
5844.93 2545
5845.65 2546
5846.37 2555
5847.09 2470
5847.81 2535
5848.53 2652
5849.26 2640
5849.98 2502
5850.70 2516
5851.42 2602
5852.14 2559
5852.87 2543
5853.59 2520
5854.31 2525
5855.03 2509
5855.75 2510
5856.48 2528
5857.20 2484
5857.92 2596
5858.64 2546
5859.37 2494
5860.09 2489
5860.81 2494
5861.53 2487
5862.26 2433
5862.98 2540
5863.70 2473
5864.42 2473
5865.15 2398
5865.87 2442
5866.59 2461
5867.31 2424
5868.04 2411
5868.76 2391
5869.48 2451
5870.21 2402
5870.93 2367
5871.65 2435
5872.38 2498
5873.10 2401
5873.82 2343
5874.55 2563
5875.27 2525
5875.99 2545
5876.72 2490
5877.44 2475
5878.16 2400
5878.89 2452
5879.61 2450
5880.33 2405
5881.06 2421
5881.78 2430
5882.51 2543
5883.23 2449
5883.95 2447
5884.68 2388
5885.40 2513
5886.13 2429
5886.85 2553
5887.57 2440
5888.30 2403
5889.02 2482
5889.75 2445
5890.47 2350
5891.20 2367
5891.92 2414
5892.64 2376
5893.37 2482
5894.09 2466
5894.82 2518
5895.54 2461
5896.27 2438
5896.99 2420
5897.72 2495
5898.44 2505
5899.17 2430
5899.89 2482
5900.62 2534
5901.34 2485
5902.07 2464
5902.79 2534
5903.52 2447
5904.24 2546
5904.97 2523
5905.69 2567
5906.42 2507
5907.14 2497
5907.87 2487
5908.59 2597
5909.32 2571
5910.04 2558
5910.77 2439
5911.50 2526
5912.22 2576
5912.95 2483
5913.67 2492
5914.40 2568
5915.12 2600
5915.85 2658
5916.58 2737
5917.30 2627
5918.03 2662
5918.75 2739
5919.48 2834
5920.21 2719
5920.93 2774
5921.66 2696
5922.39 2729
5923.11 2719
5923.84 2740
5924.56 2762
5925.29 2765
5926.02 2794
5926.74 2769
5927.47 2857
5928.20 2827
5928.92 2842
5929.65 2965
5930.38 2951
5931.10 2995
5931.83 2997
5932.56 3036
5933.28 3270
5934.01 3317
5934.74 3261
5935.47 3415
5936.19 3412
5936.92 3453
5937.65 3555
5938.37 3587
5939.10 3688
5939.83 3651
5940.56 3558
5941.28 3461
5942.01 3541
5942.74 3602
5943.47 3539
5944.19 3688
5944.92 3637
5945.65 3600
5946.38 3578
5947.11 3658
5947.83 3891
5948.56 3955
5949.29 3905
5950.02 4002
5950.74 4147
5951.47 4171
5952.20 4401
5952.93 4415
5953.66 4283
5954.39 4239
5955.11 4253
5955.84 4110
5956.57 4350
5957.30 4313
5958.03 4334
5958.76 4387
5959.48 4424
5960.21 4509
5960.94 4407
5961.67 4453
5962.40 4533
5963.13 4691
5963.86 4793
5964.59 4989
5965.31 5135
5966.04 5444
5966.77 5553
5967.50 5814
5968.23 5640
5968.96 5593
5969.69 5551
5970.42 5283
5971.15 5199
5971.88 5244
5972.61 5242
5973.34 5208
5974.06 5114
5974.79 5128
5975.52 5232
5976.25 5302
5976.98 5389
5977.71 5544
5978.44 5488
5979.17 5641
5979.90 5918
5980.63 5934
5981.36 6235
5982.09 6201
5982.82 6120
5983.55 6368
5984.28 6290
5985.01 6225
5985.74 6366
5986.47 6276
5987.20 6202
5987.93 6295
5988.66 6315
5989.39 6342
5990.12 6204
5990.85 6309
5991.58 6352
5992.32 6345
5993.05 6471
5993.78 6594
5994.51 6653
5995.24 6762
5995.97 6654
5996.70 6767
5997.43 6874
5998.16 6894
5998.89 6762
5999.62 6662
6000.35 6628
6001.09 6543
6001.82 6462
6002.55 6314
6003.28 6346
6004.01 6254
6004.74 6222
6005.47 6431
6006.20 6680
6006.94 6963
6007.67 7637
6008.40 8644
6009.13 9683
6009.86 10790
6010.59 12111
6011.33 13680
6012.06 14753
6012.79 15432
6013.52 15729
6014.25 15757
6014.98 15308
6015.72 14217
6016.45 12952
6017.18 11454
6017.91 10234
6018.64 9020
6019.38 8094
6020.11 7348
6020.84 6622
6021.57 6083
6022.31 5660
6023.04 5440
6023.77 5314
6024.50 5109
6025.24 4960
6025.97 4880
6026.70 4906
6027.43 4700
6028.17 4707
6028.90 4689
6029.63 4513
6030.37 4439
6031.10 4488
6031.83 4416
6032.56 4296
6033.30 4258
6034.03 4278
6034.76 4259
6035.50 4274
6036.23 4200
6036.96 4216
6037.70 4433
6038.43 4433
6039.16 4344
6039.90 4526
6040.63 4574
6041.36 4641
6042.10 4613
6042.83 4673
6043.56 4638
6044.30 4620
6045.03 4844
6045.77 4878
6046.50 4919
6047.23 5007
6047.97 5084
6048.70 5172
6049.44 5356
6050.17 5588
6050.90 5644
6051.64 5712
6052.37 5791
6053.11 5791
6053.84 5678
6054.57 5567
6055.31 5451
6056.04 5316
6056.78 5185
6057.51 5103
6058.25 4968
6058.98 5005
6059.72 5076
6060.45 4883
6061.19 4920
6061.92 4888
6062.66 4922
6063.39 4899
6064.13 4752
6064.86 4690
6065.60 4667
6066.33 4668
6067.07 4571
6067.80 4546
6068.54 4458
6069.27 4395
6070.01 4423
6070.74 4381
6071.48 4251
6072.21 4224
6072.95 4180
6073.68 4141
6074.42 4108
6075.15 3995
6075.89 4032
6076.63 4165
6077.36 4034
6078.10 4098
6078.83 4042
6079.57 3921
6080.30 3999
6081.04 3931
6081.78 3855
6082.51 3882
6083.25 3880
6083.98 3871
6084.72 3907
6085.46 3744
6086.19 3751
6086.93 3768
6087.67 3820
6088.40 3823
6089.14 3823
6089.88 3859
6090.61 3795
6091.35 3799
6092.09 3818
6092.82 3766
6093.56 3705
6094.30 3696
6095.03 3637
6095.77 3720
6096.51 3627
6097.24 3616
6097.98 3670
6098.72 3662
6099.45 3599
6100.19 3585
6100.93 3473
6101.67 3642
6102.40 3606
6103.14 3495
6103.88 3486
6104.61 3548
6105.35 3577
6106.09 3546
6106.83 3634
6107.56 3566
6108.30 3746
6109.04 3645
6109.78 3636
6110.51 3663
6111.25 3613
6111.99 3650
6112.73 3711
6113.47 3735
6114.20 3738
6114.94 3618
6115.68 3682
6116.42 3725
6117.16 3637
6117.89 3667
6118.63 3633
6119.37 3645
6120.11 3785
6120.85 3852
6121.59 3947
6122.32 3976
6123.06 3943
6123.80 3969
6124.54 3987
6125.28 3976
6126.02 3974
6126.76 4011
6127.49 3946
6128.23 3879
6128.97 3878
6129.71 3844
6130.45 3991
6131.19 4063
6131.93 3932
6132.67 3924
6133.41 3998
6134.15 3985
6134.88 4136
6135.62 4119
6136.36 4117
6137.10 4224
6137.84 4137
6138.58 4189
6139.32 4187
6140.06 4255
6140.80 4143
6141.54 4064
6142.28 4176
6143.02 4257
6143.76 4228
6144.50 4279
6145.24 4250
6145.98 4394
6146.72 4462
6147.46 4264
6148.20 4427
6148.94 4491
6149.68 4599
6150.42 4550
6151.16 4604
6151.90 4623
6152.64 4665
6153.38 4618
6154.12 4647
6154.86 4636
6155.60 4745
6156.34 4825
6157.08 5016
6157.82 4992
6158.56 5004
6159.30 5037
6160.04 5121
6160.78 5351
6161.52 5457
6162.27 5901
6163.01 6107
6163.75 6436
6164.49 6818
6165.23 7014
6165.97 7273
6166.71 7333
6167.45 7298
6168.19 7245
6168.94 7122
6169.68 7065
6170.42 6838
6171.16 6767
6171.90 6642
6172.64 6531
6173.38 6408
6174.13 6321
6174.87 6397
6175.61 6344
6176.35 6280
6177.09 6390
6177.83 6448
6178.58 6632
6179.32 6656
6180.06 6610
6180.80 6708
6181.54 6733
6182.28 6902
6183.03 6886
6183.77 6895
6184.51 7057
6185.25 7051
6186.00 7039
6186.74 7128
6187.48 7350
6188.22 7381
6188.97 7605
6189.71 7810
6190.45 8134
6191.19 8351
6191.94 8535
6192.68 8475
6193.42 8565
6194.16 8743
6194.91 8563
6195.65 8477
6196.39 8529
6197.13 8539
6197.88 8561
6198.62 8385
6199.36 8487
6200.11 8595
6200.85 8968
6201.59 9345
6202.34 10196
6203.08 11291
6203.82 12624
6204.57 14882
6205.31 18037
6206.05 21792
6206.80 25477
6207.54 28878
6208.28 31410
6209.03 32216
6209.77 32196
6210.52 30943
6211.26 28645
6212.00 25364
6212.75 22004
6213.49 18707
6214.23 16023
6214.98 13339
6215.72 11497
6216.47 10014
6217.21 9086
6217.95 8185
6218.70 7584
6219.44 7239
6220.19 6884
6220.93 6769
6221.68 6685
6222.42 6677
6223.17 6681
6223.91 6803
6224.65 6760
6225.40 6486
6226.14 6219
6226.89 6015
6227.63 5726
6228.38 5430
6229.12 5159
6229.87 4966
6230.61 4768
6231.36 4771
6232.10 4750
6232.85 4798
6233.59 4797
6234.34 4795
6235.08 4930
6235.83 4994
6236.57 4970
6237.32 4922
6238.06 4830
6238.81 5085
6239.56 5105
6240.30 5050
6241.05 5164
6241.79 5277
6242.54 5485
6243.28 5745
6244.03 6116
6244.77 6318
6245.52 6663
6246.27 6682
6247.01 6836
6247.76 6927
6248.50 6863
6249.25 6666
6250.00 6552
6250.74 6510
6251.49 6311
6252.23 6006
6252.98 5927
6253.73 5777
6254.47 5687
6255.22 5584
6255.97 5559
6256.71 5577
6257.46 5352
6258.21 5388
6258.95 5349
6259.70 5309
6260.45 5440
6261.19 5553
6261.94 5525
6262.69 5663
6263.43 5657
6264.18 5661
6264.93 5501
6265.67 5496
6266.42 5371
6267.17 5382
6267.92 5158
6268.66 5188
6269.41 5149
6270.16 5127
6270.90 4983
6271.65 5114
6272.40 5161
6273.15 5161
6273.89 5132
6274.64 5203
6275.39 5193
6276.14 5135
6276.89 5330
6277.63 5175
6278.38 4995
6279.13 4890
6279.88 4895
6280.62 4872
6281.37 4760
6282.12 4654
6282.87 4702
6283.62 4692
6284.36 4720
6285.11 4712
6285.86 4612
6286.61 4595
6287.36 4383
6288.11 4383
6288.85 4525
6289.60 4573
6290.35 4465
6291.10 4442
6291.85 4417
6292.60 4311
6293.35 4173
6294.09 4263
6294.84 4193
6295.59 4083
6296.34 4064
6297.09 4045
6297.84 4065
6298.59 3946
6299.34 3982
6300.09 3980
6300.83 4113
6301.58 4107
6302.33 4130
6303.08 4234
6303.83 4313
6304.58 4240
6305.33 4262
6306.08 4171
6306.83 4021
6307.58 3997
6308.33 4031
6309.08 4016
6309.83 3980
6310.58 3988
6311.33 3901
6312.08 4015
6312.83 4084
6313.58 4188
6314.33 4211
6315.08 4278
6315.83 4259
6316.58 4299
6317.33 4272
6318.08 4173
6318.83 4191
6319.58 4188
6320.33 4172
6321.08 3967
6321.83 3793
6322.58 3761
6323.33 3711
6324.08 3589
6324.83 3474
6325.58 3404
6326.33 3401
6327.08 3385
6327.83 3385
6328.58 3348
6329.33 3302
6330.08 3293
6330.84 3265
6331.59 3273
6332.34 3340
6333.09 3284
6333.84 3267
6334.59 3325
6335.34 3280
6336.09 3350
6336.84 3298
6337.60 3256
6338.35 3235
6339.10 3220
6339.85 3261
6340.60 3228
6341.35 3291
6342.10 3252
6342.86 3320
6343.61 3433
6344.36 3332
6345.11 3237
6345.86 3224
6346.61 3317
6347.37 3215
6348.12 3325
6348.87 3418
6349.62 3390
6350.37 3446
6351.13 3545
6351.88 3656
6352.63 3765
6353.38 3779
6354.14 3720
6354.89 3676
6355.64 3672
6356.39 3632
6357.14 3604
6357.90 3492
6358.65 3492
6359.40 3396
6360.16 3396
6360.91 3350
6361.66 3351
6362.41 3315
6363.17 3313
6363.92 3302
6364.67 3346
6365.42 3303
6366.18 3276
6366.93 3276
6367.68 3293
6368.44 3319
6369.19 3202
6369.94 3334
6370.70 3323
6371.45 3208
6372.20 3120
6372.96 3199
6373.71 3166
6374.46 3263
6375.22 3227
6375.97 3288
6376.72 3288
6377.48 3317
6378.23 3362
6378.99 3439
6379.74 3443
6380.49 3471
6381.25 3371
6382.00 3510
6382.75 3452
6383.51 3311
6384.26 3217
6385.02 3118
6385.77 3164
6386.53 3076
6387.28 3070
6388.03 3046
6388.79 3029
6389.54 2990
6390.30 3017
6391.05 3072
6391.81 3006
6392.56 2991
6393.31 3031
6394.07 3198
6394.82 3055
6395.58 3083
6396.33 3116
6397.09 3046
6397.84 3056
6398.60 3014
6399.35 2875
6400.11 3022
6400.86 2889
6401.62 2897
6402.37 2904
6403.13 2863
6403.88 2929
6404.64 2988
6405.39 2909
6406.15 3047
6406.90 2991
6407.66 2935
6408.42 2994
6409.17 3063
6409.93 3062
6410.68 3045
6411.44 3065
6412.19 3022
6412.95 2976
6413.71 3027
6414.46 2946
6415.22 2953
6415.97 2960
6416.73 3018
6417.48 3029
6418.24 2971
6419.00 3060
6419.75 2991
6420.51 3051
6421.27 3069
6422.02 3050
6422.78 3086
6423.53 2929
6424.29 3124
6425.05 3077
6425.80 3030
6426.56 3037
6427.32 3104
6428.07 3140
6428.83 3051
6429.59 3008
6430.34 3123
6431.10 3170
6431.86 3253
6432.61 3178
6433.37 3133
6434.13 3128
6434.89 3162
6435.64 3256
6436.40 3269
6437.16 3290
6437.91 3330
6438.67 3294
6439.43 3380
6440.19 3322
6440.94 3367
6441.70 3447
6442.46 3375
6443.22 3253
6443.97 3275
6444.73 3214
6445.49 3295
6446.25 3224
6447.00 3301
6447.76 3373
6448.52 3253
6449.28 3286
6450.04 3313
6450.79 3322
6451.55 3378
6452.31 3400
6453.07 3463
6453.83 3499
6454.58 3539
6455.34 3435
6456.10 3534
6456.86 3611
6457.62 3557
6458.38 3673
6459.13 3653
6459.89 3640
6460.65 3634
6461.41 3555
6462.17 3608
6462.93 3766
6463.69 3787
6464.44 3815
6465.20 3836
6465.96 3815
6466.72 3843
6467.48 3887
6468.24 3993
6469.00 4073
6469.76 4044
6470.52 4056
6471.28 4124
6472.03 4056
6472.79 4168
6473.55 4166
6474.31 4072
6475.07 4174
6475.83 4250
6476.59 4293
6477.35 4365
6478.11 4412
6478.87 4419
6479.63 4453
6480.39 4509
6481.15 4473
6481.91 4524
6482.67 4679
6483.43 4783
6484.19 4887
6484.95 4852
6485.71 4836
6486.47 4937
6487.23 5103
6487.99 5243
6488.75 5209
6489.51 5297
6490.27 5431
6491.03 5585
6491.79 5494
6492.55 5713
6493.31 5889
6494.07 6032
6494.83 6113
6495.59 6093
6496.35 6063
6497.11 6059
6497.87 6073
6498.64 6086
6499.40 6056
6500.16 6088
6500.92 6235
6501.68 6281
6502.44 6259
6503.20 6322
6503.96 6488
6504.72 6507
6505.48 6714
6506.25 6865
6507.01 6996
6507.77 7359
6508.53 7733
6509.29 8199
6510.05 8457
6510.81 8768
6511.57 9160
6512.34 9245
6513.10 9179
6513.86 9133
6514.62 8810
6515.38 8746
6516.15 8607
6516.91 8251
6517.67 8056
6518.43 8101
6519.19 8052
6519.95 8131
6520.72 8250
6521.48 8453
6522.24 8748
6523.00 8957
6523.77 9767
6524.53 10303
6525.29 10937
6526.05 11545
6526.81 12366
6527.58 12637
6528.34 12702
6529.10 12591
6529.86 12231
6530.63 12051
6531.39 12369
6532.15 12981
6532.92 13902
6533.68 15377
6534.44 17262
6535.20 19091
6535.97 20001
6536.73 19978
6537.49 19392
6538.26 18267
6539.02 16544
6539.78 14686
6540.55 12949
6541.31 11400
6542.07 10174
6542.84 9208
6543.60 8290
6544.36 7604
6545.13 7275
6545.89 6943
6546.65 6566
6547.42 6360
6548.18 6362
6548.94 6207
6549.71 6175
6550.47 6208
6551.24 6150
6552.00 6147
6552.76 6034
6553.53 6066
6554.29 6115
6555.06 5909
6555.82 5812
6556.58 5877
6557.35 5884
6558.11 5978
6558.88 6112
6559.64 6145
6560.41 6284
6561.17 6409
6561.93 6604
6562.70 6713
6563.46 6694
6564.23 6902
6564.99 7052
6565.76 7196
6566.52 7142
6567.29 6949
6568.05 6993
6568.82 7022
6569.58 7142
6570.35 7214
6571.11 7361
6571.88 7552
6572.64 7695
6573.41 7858
6574.17 8003
6574.94 8165
6575.70 8388
6576.47 8200
6577.23 8008
6578.00 7833
6578.76 7789
6579.53 7563
6580.29 7315
6581.06 7206
6581.83 7202
6582.59 6993
6583.36 7046
6584.12 7118
6584.89 7082
6585.65 7100
6586.42 7199
6587.19 7334
6587.95 7446
6588.72 7620
6589.48 8091
6590.25 8449
6591.02 8874
6591.78 9501
6592.55 10244
6593.32 10704
6594.08 11076
6594.85 11525
6595.61 11494
6596.38 11104
6597.15 10551
6597.91 10182
6598.68 9396
6599.45 8804
6600.21 8359
6600.98 7808
6601.75 7376
6602.51 7114
6603.28 6990
6604.05 6862
6604.82 6579
6605.58 6526
6606.35 6517
6607.12 6553
6607.88 6718
6608.65 6773
6609.42 6863
6610.19 7024
6610.95 7093
6611.72 6897
6612.49 6769
6613.25 6538
6614.02 6311
6614.79 6240
6615.56 6160
6616.32 6008
6617.09 5960
6617.86 5887
6618.63 5790
6619.40 5855
6620.16 5848
6620.93 5806
6621.70 5810
6622.47 5630
6623.24 5501
6624.00 5580
6624.77 5561
6625.54 5514
6626.31 5604
6627.08 5530
6627.84 5642
6628.61 5868
6629.38 5933
6630.15 6276
6630.92 6616
6631.69 7066
6632.46 7779
6633.22 8127
6633.99 8452
6634.76 8682
6635.53 8647
6636.30 8474
6637.07 8033
6637.84 7651
6638.61 7101
6639.37 6737
6640.14 6197
6640.91 5916
6641.68 5626
6642.45 5443
6643.22 5284
6643.99 5198
6644.76 5202
6645.53 5038
6646.30 5045
6647.07 5014
6647.84 5034
6648.61 5016
6649.37 5081
6650.14 5040
6650.91 5113
6651.68 5015
6652.45 4982
6653.22 4912
6653.99 4851
6654.76 4824
6655.53 4760
6656.30 4717
6657.07 4653
6657.84 4662
6658.61 4724
6659.38 4628
6660.15 4483
6660.92 4517
6661.69 4604
6662.46 4475
6663.23 4520
6664.00 4543
6664.77 4472
6665.55 4354
6666.32 4506
6667.09 4548
6667.86 4618
6668.63 4634
6669.40 4813
6670.17 4922
6670.94 4893
6671.71 4801
6672.48 4928
6673.25 5008
6674.02 4960
6674.79 4894
6675.57 4815
6676.34 4736
6677.11 4744
6677.88 4690
6678.65 4677
6679.42 4655
6680.19 4677
6680.96 4690
6681.74 4863
6682.51 4902
6683.28 5098
6684.05 5332
6684.82 5479
6685.59 5670
6686.37 5604
6687.14 5579
6687.91 5506
6688.68 5403
6689.45 5178
6690.22 4868
6691.00 4746
6691.77 4614
6692.54 4496
6693.31 4299
6694.08 4256
6694.86 4201
6695.63 4160
6696.40 4075
6697.17 4036
6697.95 4008
6698.72 4022
6699.49 3910
6700.26 3998
6701.04 4092
6701.81 3996
6702.58 3894
6703.35 3900
6704.13 3902
6704.90 4020
6705.67 4000
6706.44 3860
6707.22 3954
6707.99 3966
6708.76 3985
6709.54 4035
6710.31 3968
6711.08 3905
6711.86 3912
6712.63 3920
6713.40 3866
6714.17 3763
6714.95 3879
6715.72 3699
6716.50 3723
6717.27 3630
6718.04 3605
6718.82 3719
6719.59 3689
6720.36 3642
6721.14 3639
6721.91 3716
6722.68 3689
6723.46 3712
6724.23 3735
6725.01 3721
6725.78 3756
6726.55 3664
6727.33 3556
6728.10 3479
6728.88 3481
6729.65 3483
6730.42 3494
6731.20 3445
6731.97 3599
6732.75 3639
6733.52 3637
6734.30 3571
6735.07 3560
6735.84 3548
6736.62 3615
6737.39 3698
6738.17 3624
6738.94 3536
6739.72 3585
6740.49 3622
6741.27 3589
6742.04 3547
6742.82 3533
6743.59 3508
6744.37 3569
6745.14 3608
6745.92 3570
6746.69 3585
6747.47 3643
6748.24 3691
6749.02 3850
6749.79 3858
6750.57 3912
6751.34 3944
6752.12 3902
6752.90 4106
6753.67 4192
6754.45 4069
6755.22 3936
6756.00 3752
6756.77 3743
6757.55 3558
6758.33 3463
6759.10 3518
6759.88 3423
6760.65 3367
6761.43 3454
6762.20 3372
6762.98 3382
6763.76 3402
6764.53 3316
6765.31 3327
6766.09 3291
6766.86 3313
6767.64 3383
6768.41 3402
6769.19 3345
6769.97 3419
6770.74 3292
6771.52 3400
6772.30 3427
6773.07 3334
6773.85 3277
6774.63 3331
6775.40 3259
6776.18 3338
6776.96 3377
6777.74 3376
6778.51 3430
6779.29 3286
6780.07 3354
6780.84 3371
6781.62 3252
6782.40 3223
6783.17 3251
6783.95 3279
6784.73 3265
6785.51 3247
6786.28 3288
6787.06 3185
6787.84 3132
6788.62 2994
6789.39 2951
6790.17 3060
6790.95 3060
6791.73 3134
6792.51 3025
6793.28 3094
6794.06 3166
6794.84 3069
6795.62 3040
6796.39 3188
6797.17 3212
6797.95 3268
6798.73 3357
6799.51 3388
6800.29 3459
6801.06 3491
6801.84 3466
6802.62 3468
6803.40 3439
6804.18 3424
6804.96 3353
6805.73 3234
6806.51 3195
6807.29 3101
6808.07 3140
6808.85 3070
6809.63 3024
6810.41 3046
6811.18 3048
6811.96 3093
6812.74 3129
6813.52 3013
6814.30 3025
6815.08 3140
6815.86 3176
6816.64 3234
6817.42 3139
6818.20 3105
6818.98 3139
6819.76 3181
6820.53 3103
6821.31 3127
6822.09 3114
6822.87 3142
6823.65 3167
6824.43 3111
6825.21 3160
6825.99 3194
6826.77 3171
6827.55 3094
6828.33 3264
6829.11 3208
6829.89 3147
6830.67 3140
6831.45 3226
6832.23 3323
6833.01 3245
6833.79 3137
6834.57 3172
6835.35 3232
6836.13 3248
6836.91 3259
6837.69 3229
6838.47 3214
6839.25 3238
6840.03 3217
6840.81 3190
6841.59 3217
6842.37 3225
6843.16 3220
6843.94 3264
6844.72 3246
6845.50 3351
6846.28 3580
6847.06 3968
6847.84 4307
6848.62 4654
6849.40 5016
6850.18 5416
6850.96 5515
6851.75 5525
6852.53 5397
6853.31 5268
6854.09 5075
6854.87 4771
6855.65 4663
6856.43 4614
6857.22 4585
6858.00 4768
6858.78 4656
6859.56 4541
6860.34 4370
6861.12 4349
6861.90 4071
6862.69 3964
6863.47 3800
6864.25 3784
6865.03 3665
6865.81 3633
6866.60 3579
6867.38 3520
6868.16 3451
6868.94 3520
6869.72 3476
6870.51 3441
6871.29 3369
6872.07 3420
6872.85 3387
6873.64 3484
6874.42 3445
6875.20 3463
6875.98 3440
6876.77 3376
6877.55 3444
6878.33 3437
6879.11 3421
6879.90 3432
6880.68 3415
6881.46 3470
6882.25 3506
6883.03 3458
6883.81 3441
6884.59 3526
6885.38 3610
6886.16 3810
6886.94 4033
6887.73 4053
6888.51 4098
6889.29 3988
6890.08 3877
6890.86 3976
6891.64 3860
6892.43 3715
6893.21 3650
6893.99 3623
6894.78 3633
6895.56 3654
6896.35 3695
6897.13 3683
6897.91 3669
6898.70 3704
6899.48 3720
6900.26 3652
6901.05 3634
6901.83 3634
6902.62 3711
6903.40 3707
6904.18 3664
6904.97 3805
6905.75 3732
6906.54 3580
6907.32 3526
6908.11 3557
6908.89 3605
6909.67 3622
6910.46 3590
6911.24 3624
6912.03 3586
6912.81 3678
6913.60 3678
6914.38 3784
6915.17 3713
6915.95 3754
6916.74 3791
6917.52 3675
6918.31 3756
6919.09 3733
6919.88 3777
6920.66 3802
6921.45 3938
6922.23 3841
6923.02 3847
6923.80 3857
6924.59 3884
6925.37 3941
6926.16 3881
6926.94 3891
6927.73 3996
6928.51 4039
6929.30 3925
6930.09 4069
6930.87 3999
6931.66 4149
6932.44 4261
6933.23 4208
6934.01 4225
6934.80 4284
6935.59 4296
6936.37 4386
6937.16 4343
6937.94 4393
6938.73 4603
6939.52 4909
6940.30 4996
6941.09 5062
6941.88 5034
6942.66 5202
6943.45 5441
6944.23 5307
6945.02 5492
6945.81 5509
6946.59 5567
6947.38 5540
6948.17 5542
6948.95 5569
6949.74 5526
6950.53 5488
6951.31 5485
6952.10 5477
6952.89 5484
6953.67 5610
6954.46 5739
6955.25 5765
6956.04 5887
6956.82 5987
6957.61 6055
6958.40 6026
6959.18 6116
6959.97 6099
6960.76 6100
6961.55 6196
6962.33 6003
6963.12 6058
6963.91 6108
6964.70 6276
6965.48 6356
6966.27 6573
6967.06 6669
6967.85 6730
6968.63 6839
6969.42 7046
6970.21 6986
6971.00 7114
6971.79 7301
6972.57 7485
6973.36 7508
6974.15 7515
6974.94 7634
6975.73 8014
6976.52 8400
6977.30 8678
6978.09 9006
6978.88 9568
6979.67 10167
6980.46 10918
6981.25 11715
6982.03 13055
6982.82 14543
6983.61 16151
6984.40 17280
6985.19 18130
6985.98 18712
6986.77 18005
6987.55 17104
6988.34 15776
6989.13 14517
6989.92 12991
6990.71 11919
6991.50 10908
6992.29 10235
6993.08 9660
6993.87 9577
6994.66 10009
6995.45 10411
6996.24 11522
6997.02 12829
6997.81 14010
6998.60 15110
6999.39 15986
7000.18 15922
7000.97 15902
7001.76 15031
7002.55 13783
7003.34 12346
7004.13 10943
7004.92 9882
7005.71 8617
7006.50 7737
7007.29 6953
7008.08 6360
7008.87 6188
7009.66 6011
7010.45 5942
7011.24 5773
7012.03 5714
7012.82 5698
7013.61 5618
7014.40 5513
7015.19 5477
7015.98 5452
7016.77 5424
7017.56 5335
7018.35 5208
7019.15 5147
7019.94 5150
7020.73 5260
7021.52 5345
7022.31 5384
7023.10 5494
7023.89 5432
7024.68 5562
7025.47 5625
7026.26 5542
7027.05 5404
7027.85 5300
7028.64 5121
7029.43 5075
7030.22 5138
7031.01 5116
7031.80 5022
7032.59 5016
7033.38 4987
7034.18 4950
7034.97 4991
7035.76 5058
7036.55 5270
7037.34 5414
7038.13 5387
7038.93 5374
7039.72 5391
7040.51 5418
7041.30 5270
7042.09 5266
7042.89 5251
7043.68 5184
7044.47 5068
7045.26 4999
7046.05 5010
7046.85 5110
7047.64 5152
7048.43 5336
7049.22 5462
7050.01 5551
7050.81 5510
7051.60 5466
7052.39 5373
7053.18 5353
7053.98 5120
7054.77 5107
7055.56 4897
7056.36 4787
7057.15 4668
7057.94 4503
7058.73 4568
7059.53 4509
7060.32 4621
7061.11 4573
7061.91 4576
7062.70 4625
7063.49 4470
7064.29 4462
7065.08 4345
7065.87 4386
7066.66 4343
7067.46 4310
7068.25 4247
7069.04 4204
7069.84 4163
7070.63 4215
7071.43 4159
7072.22 4154
7073.01 4176
7073.81 4030
7074.60 3959
7075.39 3922
7076.19 3860
7076.98 3928
7077.78 3815
7078.57 3785
7079.36 3786
7080.16 3692
7080.95 3629
7081.75 3637
7082.54 3606
7083.33 3539
7084.13 3610
7084.92 3593
7085.72 3517
7086.51 3517
7087.31 3583
7088.10 3561
7088.90 3569
7089.69 3586
7090.48 3667
7091.28 3561
7092.07 3610
7092.87 3594
7093.66 3456
7094.46 3510
7095.25 3426
7096.05 3412
7096.84 3373
7097.64 3365
7098.43 3272
7099.23 3280
7100.02 3336
7100.82 3307
7101.61 3239
7102.41 3295
7103.20 3184
7104.00 3304
7104.80 3291
7105.59 3207
7106.39 3203
7107.18 3166
7107.98 3018
7108.77 3021
7109.57 2923
7110.36 2949
7111.16 2945
7111.96 2908
7112.75 2926
7113.55 2834
7114.34 2939
7115.14 2961
7115.94 2846
7116.73 2826
7117.53 2861
7118.32 2890
7119.12 2875
7119.92 2786
7120.71 2798
7121.51 2822
7122.31 2758
7123.10 2756
7123.90 2745
7124.70 2785
7125.49 2848
7126.29 2809
7127.09 2812
7127.88 2744
7128.68 2806
7129.48 2834
7130.27 2789
7131.07 2900
7131.87 2876
7132.66 2751
7133.46 2790
7134.26 2712
7135.06 2727
7135.85 2682
7136.65 2730
7137.45 2736
7138.24 2678
7139.04 2763
7139.84 2676
7140.64 2744
7141.43 2675
7142.23 2659
7143.03 2764
7143.83 2688
7144.62 2677
7145.42 2709
7146.22 2680
7147.02 2688
7147.82 2612
7148.61 2647
7149.41 2588
7150.21 2624
7151.01 2634
7151.81 2618
7152.60 2538
7153.40 2559
7154.20 2595
7155.00 2645
7155.80 2648
7156.59 2577
7157.39 2535
7158.19 2543
7158.99 2569
7159.79 2531
7160.59 2581
7161.39 2441
7162.18 2456
7162.98 2547
7163.78 2401
7164.58 2411
7165.38 2433
7166.18 2489
7166.98 2443
7167.78 2506
7168.57 2435
7169.37 2472
7170.17 2535
7170.97 2444
7171.77 2435
7172.57 2363
7173.37 2372
7174.17 2398
7174.97 2310
7175.77 2317
7176.57 2379
7177.37 2350
7178.17 2310
7178.97 2410
7179.77 2425
7180.56 2468
7181.36 2540
7182.16 2568
7182.96 2597
7183.76 2625
7184.56 2521
7185.36 2543
7186.16 2470
7186.96 2524
7187.76 2386
7188.56 2363
7189.36 2244
7190.16 2249
7190.96 2373
7191.76 2408
7192.57 2267
7193.37 2292
7194.17 2373
7194.97 2389
7195.77 2271
7196.57 2287
7197.37 2367
7198.17 2296
7198.97 2287
7199.77 2312
7200.57 2280
7201.37 2345
7202.17 2265
7202.97 2289
7203.77 2300
7204.58 2303
7205.38 2233
7206.18 2202
7206.98 2227
7207.78 2273
7208.58 2323
7209.38 2275
7210.18 2310
7210.99 2310
7211.79 2225
7212.59 2288
7213.39 2300
7214.19 2249
7214.99 2284
7215.79 2277
7216.60 2303
7217.40 2409
7218.20 2312
7219.00 2243
7219.80 2310
7220.60 2341
7221.41 2304
7222.21 2249
7223.01 2320
7223.81 2338
7224.62 2321
7225.42 2351
7226.22 2324
7227.02 2358
7227.82 2371
7228.63 2337
7229.43 2290
7230.23 2291
7231.03 2267
7231.84 2316
7232.64 2362
7233.44 2296
7234.24 2348
7235.05 2348
7235.85 2332
7236.65 2369
7237.45 2414
7238.26 2472
7239.06 2485
7239.86 2502
7240.67 2620
7241.47 2556
7242.27 2596
7243.08 2598
7243.88 2600
7244.68 2592
7245.49 2595
7246.29 2667
7247.09 2642
7247.90 2498
7248.70 2554
7249.50 2578
7250.31 2548
7251.11 2549
7251.91 2641
7252.72 2663
7253.52 2643
7254.32 2587
7255.13 2634
7255.93 2711
7256.74 2693
7257.54 2757
7258.34 2769
7259.15 2766
7259.95 2854
7260.76 2947
7261.56 3025
7262.36 3063
7263.17 3076
7263.97 3095
7264.78 3149
7265.58 3154
7266.39 3118
7267.19 3104
7268.00 3161
7268.80 3093
7269.60 3119
7270.41 3057
7271.21 3185
7272.02 3284
7272.82 3190
7273.63 3172
7274.43 3220
7275.24 3258
7276.04 3261
7276.85 3369
7277.65 3528
7278.46 3638
7279.26 3820
7280.07 4203
7280.87 4544
7281.68 5045
7282.48 5613
7283.29 5977
7284.09 6336
7284.90 6404
7285.71 6282
7286.51 6153
7287.32 5721
7288.12 5095
7288.93 4821
7289.73 4526
7290.54 4235
7291.35 3991
7292.15 3761
7292.96 3680
7293.76 3526
7294.57 3382
7295.38 3434
7296.18 3331
7296.99 3269
7297.79 3243
7298.60 3289
7299.41 3254
7300.21 3252
7301.02 3380
7301.82 3356
7302.63 3399
7303.44 3278
7304.24 3281
7305.05 3479
7305.86 3483
7306.66 3528
7307.47 3732
7308.28 3863
7309.08 4021
7309.89 4087
7310.70 4227
7311.50 4277
7312.31 4227
7313.12 4181
7313.93 4149
7314.73 4115
7315.54 4038
7316.35 4105
7317.15 4148
7317.96 4387
7318.77 4496
7319.58 4707
7320.38 4878
7321.19 5060
7322.00 4951
7322.81 4867
7323.61 4659
7324.42 4475
7325.23 4307
7326.04 4135
7326.84 3972
7327.65 3940
7328.46 3804
7329.27 3772
7330.08 3794
7330.88 3729
7331.69 3881
7332.50 3930
7333.31 4054
7334.12 4274
7334.92 4323
7335.73 4379
7336.54 4430
7337.35 4374
7338.16 4242
7338.97 4062
7339.78 4007
7340.58 3770
7341.39 3619
7342.20 3525
7343.01 3454
7343.82 3559
7344.63 3431
7345.44 3429
7346.24 3348
7347.05 3364
7347.86 3510
7348.67 3510
7349.48 3481
7350.29 3494
7351.10 3353
7351.91 3381
7352.72 3412
7353.53 3434
7354.34 3375
7355.14 3356
7355.95 3410
7356.76 3343
7357.57 3406
7358.38 3380
7359.19 3475
7360.00 3575
7360.81 3675
7361.62 3676
7362.43 3644
7363.24 3636
7364.05 3743
7364.86 3630
7365.67 3622
7366.48 3588
7367.29 3656
7368.10 3675
7368.91 3668
7369.72 3619
7370.53 3672
7371.34 3660
7372.15 3763
7372.96 3728
7373.77 3796
7374.58 3849
7375.39 3875
7376.20 3995
7377.01 3937
7377.82 4340
7378.63 4602
7379.44 4804
7380.26 4955
7381.07 5083
7381.88 5196
7382.69 5152
7383.50 4950
7384.31 4721
7385.12 4571
7385.93 4276
7386.74 4143
7387.55 3962
7388.36 3758
7389.18 3530
7389.99 3513
7390.80 3488
7391.61 3404
7392.42 3299
7393.23 3390
7394.04 3324
7394.86 3370
7395.67 3439
7396.48 3493
7397.29 3801
7398.10 3997
7398.91 4097
7399.73 4370
7400.54 4512
7401.35 4555
7402.16 4576
7402.97 4520
7403.79 4298
7404.60 4182
7405.41 3904
7406.22 3828
7407.03 3868
7407.85 3627
7408.66 3543
7409.47 3503
7410.28 3413
7411.10 3240
7411.91 3073
7412.72 3047
7413.53 2966
7414.35 2936
7415.16 2966
7415.97 2863
7416.78 2916
7417.60 2762
7418.41 2791
7419.22 2878
7420.03 2881
7420.85 2767
7421.66 2733
7422.47 2681
7423.29 2703
7424.10 2607
7424.91 2627
7425.73 2686
7426.54 2676
7427.35 2627
7428.17 2542
7428.98 2615
7429.79 2651
7430.61 2604
7431.42 2648
7432.23 2568
7433.05 2639
7433.86 2666
7434.67 2647
7435.49 2699
7436.30 2747
7437.12 2765
7437.93 2802
7438.74 2857
7439.56 2899
7440.37 2850
7441.18 2769
7442.00 2775
7442.81 2758
7443.63 2725
7444.44 2687
7445.26 2597
7446.07 2683
7446.88 2640
7447.70 2591
7448.51 2674
7449.33 2667
7450.14 2628
7450.96 2594
7451.77 2653
7452.59 2656
7453.40 2743
7454.22 2597
7455.03 2542
7455.85 2636
7456.66 2653
7457.47 2602
7458.29 2638
7459.10 2635
7459.92 2543
7460.74 2616
7461.55 2578
7462.37 2588
7463.18 2633
7464.00 2647
7464.81 2639
7465.63 2708
7466.44 2731
7467.26 2666
7468.07 2696
7468.89 2722
7469.70 2717
7470.52 2697
7471.34 2616
7472.15 2570
7472.97 2682
7473.78 2681
7474.60 2562
7475.41 2605
7476.23 2541
7477.05 2533
7477.86 2422
7478.68 2472
7479.49 2453
7480.31 2400
7481.13 2478
7481.94 2435
7482.76 2443
7483.58 2459
7484.39 2379
7485.21 2398
7486.03 2397
7486.84 2324
7487.66 2382
7488.48 2398
7489.29 2392
7490.11 2339
7490.93 2245
7491.74 2300
7492.56 2384
7493.38 2352
7494.19 2338
7495.01 2265
7495.83 2280
7496.64 2272
7497.46 2345
7498.28 2316
7499.10 2301
7499.91 2307
7500.73 2372
7501.55 2399
7502.36 2420
7503.18 2345
7504.00 2312
7504.82 2341
7505.63 2427
7506.45 2431
7507.27 2357
7508.09 2254
7508.90 2265
7509.72 2289
7510.54 2345
7511.36 2302
7512.18 2328
7512.99 2314
7513.81 2290
7514.63 2310
7515.45 2373
7516.27 2350
7517.08 2378
7517.90 2402
7518.72 2478
7519.54 2380
7520.36 2330
7521.18 2288
7521.99 2279
7522.81 2294
7523.63 2360
7524.45 2322
7525.27 2366
7526.09 2282
7526.91 2429
7527.72 2416
7528.54 2378
7529.36 2365
7530.18 2368
7531.00 2380
7531.82 2369
7532.64 2342
7533.46 2464
7534.28 2434
7535.10 2367
7535.91 2475
7536.73 2483
7537.55 2451
7538.37 2501
7539.19 2540
7540.01 2526
7540.83 2462
7541.65 2554
7542.47 2525
7543.29 2520
7544.11 2570
7544.93 2601
7545.75 2625
7546.57 2604
7547.39 2572
7548.21 2605
7549.03 2524
7549.85 2582
7550.67 2584
7551.49 2574
7552.31 2588
7553.13 2697
7553.95 2657
7554.77 2628
7555.59 2693
7556.41 2839
7557.23 2834
7558.05 2901
7558.87 2913
7559.69 2872
7560.51 2832
7561.33 2829
7562.15 2800
7562.97 2865
7563.79 2832
7564.61 2815
7565.44 2841
7566.26 2854
7567.08 2774
7567.90 2785
7568.72 2741
7569.54 2795
7570.36 2839
7571.18 2822
7572.00 2824
7572.82 2842
7573.65 2830
7574.47 2839
7575.29 2803
7576.11 2841
7576.93 2916
7577.75 2747
7578.57 2794
7579.40 2976
7580.22 2967
7581.04 2885
7581.86 2915
7582.68 3055
7583.50 3041
7584.33 3078
7585.15 3170
7585.97 3222
7586.79 3262
7587.61 3377
7588.44 3336
7589.26 3375
7590.08 3405
7590.90 3460
7591.72 3355
7592.55 3258
7593.37 3241
7594.19 3241
7595.01 3325
7595.84 3276
7596.66 3358
7597.48 3412
7598.30 3389
7599.13 3554
7599.95 3611
7600.77 3720
7601.59 3927
7602.42 4097
7603.24 4334
7604.06 4403
7604.89 4540
7605.71 4532
7606.53 4408
7607.36 4217
7608.18 4112
7609.00 3971
7609.82 3812
7610.65 3665
7611.47 3682
7612.29 3544
7613.12 3515
7613.94 3489
7614.77 3546
7615.59 3549
7616.41 3581
7617.24 3604
7618.06 3594
7618.88 3650
7619.71 3541
7620.53 3552
7621.35 3493
7622.18 3456
7623.00 3454
7623.83 3370
7624.65 3450
7625.47 3547
7626.30 3698
7627.12 3824
7627.95 4024
7628.77 4400
7629.60 4570
7630.42 4651
7631.24 4707
7632.07 4928
7632.89 4866
7633.72 4691
7634.54 4462
7635.37 4156
7636.19 3910
7637.02 3673
7637.84 3558
7638.67 3357
7639.49 3164
7640.31 3020
7641.14 3043
7641.96 2948
7642.79 2795
7643.61 2770
7644.44 2807
7645.26 2805
7646.09 2767
7646.92 2677
7647.74 2707
7648.57 2706
7649.39 2658
7650.22 2634
7651.04 2667
7651.87 2574
7652.69 2627
7653.52 2547
7654.34 2468
7655.17 2464
7656.00 2470
7656.82 2520
7657.65 2507
7658.47 2469
7659.30 2484
7660.12 2589
7660.95 2550
7661.78 2473
7662.60 2473
7663.43 2481
7664.25 2422
7665.08 2524
7665.91 2584
7666.73 2517
7667.56 2541
7668.39 2577
7669.21 2592
7670.04 2581
7670.87 2558
7671.69 2581
7672.52 2591
7673.35 2503
7674.17 2504
7675.00 2480
7675.83 2446
7676.65 2445
7677.48 2385
7678.31 2346
7679.13 2366
7679.96 2491
7680.79 2458
7681.61 2379
7682.44 2420
7683.27 2439
7684.10 2397
7684.92 2382
7685.75 2454
7686.58 2387
7687.40 2390
7688.23 2345
7689.06 2377
7689.89 2368
7690.71 2418
7691.54 2431
7692.37 2475
7693.20 2457
7694.03 2366
7694.85 2287
7695.68 2386
7696.51 2428
7697.34 2477
7698.16 2460
7698.99 2480
7699.82 2519
7700.65 2480
7701.48 2433
7702.31 2394
7703.13 2418
7703.96 2445
7704.79 2410
7705.62 2373
7706.45 2412
7707.28 2388
7708.10 2294
7708.93 2353
7709.76 2317
7710.59 2346
7711.42 2308
7712.25 2327
7713.08 2259
7713.90 2273
7714.73 2243
7715.56 2291
7716.39 2248
7717.22 2216
7718.05 2248
7718.88 2185
7719.71 2230
7720.54 2181
7721.37 2160
7722.20 2169
7723.02 2203
7723.85 2124
7724.68 2187
7725.51 2188
7726.34 2153
7727.17 2136
7728.00 2152
7728.83 2110
7729.66 2184
7730.49 2159
7731.32 2126
7732.15 2174
7732.98 2220
7733.81 2154
7734.64 2105
7735.47 2114
7736.30 2134
7737.13 2245
7737.96 2169
7738.79 2189
7739.62 2196
7740.45 2248
7741.28 2148
7742.11 2248
7742.94 2441
7743.77 2618
7744.60 2726
7745.43 2837
7746.26 3064
7747.09 3225
7747.92 3325
7748.75 3218
7749.59 3114
7750.42 2974
7751.25 2807
7752.08 2701
7752.91 2573
7753.74 2515
7754.57 2360
7755.40 2296
7756.23 2274
7757.06 2129
7757.90 2130
7758.73 2140
7759.56 2126
7760.39 2118
7761.22 2056
7762.05 2101
7762.88 2044
7763.71 2044
7764.55 1992
7765.38 1983
7766.21 2008
7767.04 1999
7767.87 1959
7768.70 1959
7769.54 1984
7770.37 1920
7771.20 1846
7772.03 1930
7772.86 2060
7773.70 2001
7774.53 1985
7775.36 1940
7776.19 1911
7777.02 2006
7777.86 2058
7778.69 2023
7779.52 2037
7780.35 2097
7781.19 2059
7782.02 2048
7782.85 2081
7783.68 2041
7784.52 2101
7785.35 2156
7786.18 2204
7787.01 2216
7787.85 2124
7788.68 2126
7789.51 2173
7790.35 2132
7791.18 2078
7792.01 2062
7792.84 2024
7793.68 1978
7794.51 2001
7795.34 2022
7796.18 1969
7797.01 2031
7797.84 2094
7798.68 2123
7799.51 2044
7800.34 1999
7801.18 2116
7802.01 2093
7802.84 2161
7803.68 2179
7804.51 2211
7805.35 2161
7806.18 2190
7807.01 2131
7807.85 2120
7808.68 2206
7809.51 2230
7810.35 2229
7811.18 2197
7812.02 2269
7812.85 2293
7813.68 2328
7814.52 2489
7815.35 2376
7816.19 2274
7817.02 2276
7817.86 2300
7818.69 2350
7819.52 2327
7820.36 2334
7821.19 2397
7822.03 2359
7822.86 2386
7823.70 2413
7824.53 2473
7825.37 2424
7826.20 2428
7827.04 2405
7827.87 2463
7828.71 2321
7829.54 2310
7830.38 2312
7831.21 2322
7832.05 2269
7832.88 2263
7833.72 2272
7834.55 2302
7835.39 2300
7836.22 2341
7837.06 2345
7837.89 2281
7838.73 2277
7839.57 2298
7840.40 2253
7841.24 2216
7842.07 2178
7842.91 2200
7843.74 2180
7844.58 2115
7845.42 2113
7846.25 2076
7847.09 2103
7847.92 2059
7848.76 1965
7849.60 2003
7850.43 2071
7851.27 1998
7852.10 2023
7852.94 2059
7853.78 2039
7854.61 2103
7855.45 1999
7856.29 1995
7857.12 1983
7857.96 2035
7858.79 2013
7859.63 2077
7860.47 2066
7861.30 2017
7862.14 2020
7862.98 1956
7863.81 1921
7864.65 1946
7865.49 1956
7866.33 1940
7867.16 1939
7868.00 1959
7868.84 1938
7869.67 2049
7870.51 2020
7871.35 2026
7872.19 1965
7873.02 2051
7873.86 2079
7874.70 2138
7875.54 2100
7876.37 2120
7877.21 2132
7878.05 2136
7878.89 2098
7879.72 2216
7880.56 2132
7881.40 2024
7882.24 2065
7883.07 2074
7883.91 2016
7884.75 1994
7885.59 1957
7886.43 2022
7887.26 2001
7888.10 2002
7888.94 2032
7889.78 2009
7890.62 2061
7891.45 2084
7892.29 2069
7893.13 2089
7893.97 2053
7894.81 2050
7895.65 2008
7896.49 2060
7897.32 2043
7898.16 2114
7899.00 2041
7899.84 2032
7900.68 2010
7901.52 2006
7902.36 2048
7903.20 2016
7904.03 1994
7904.87 1981
7905.71 1940
7906.55 1976
7907.39 2037
7908.23 2086
7909.07 2106
7909.91 2097
7910.75 2122
7911.59 2219
7912.43 2272
7913.27 2410
7914.11 2486
7914.94 2505
7915.78 2575
7916.62 2571
7917.46 2615
7918.30 2623
7919.14 2471
7919.98 2439
7920.82 2386
7921.66 2277
7922.50 2180
7923.34 2096
7924.18 2051
7925.02 2072
7925.86 1921
7926.70 1993
7927.54 2016
7928.38 2008
7929.22 2053
7930.06 1991
7930.90 2009
7931.74 2040
7932.59 1987
7933.43 1891
7934.27 1958
7935.11 1889
7935.95 1838
7936.79 1876
7937.63 1895
7938.47 1841
7939.31 1835
7940.15 1898
7940.99 1949
7941.83 1924
7942.67 1987
7943.52 1974
7944.36 1967
7945.20 1927
7946.04 1990
7946.88 2008
7947.72 1955
7948.56 1928
7949.40 1995
7950.25 1947
7951.09 1872
7951.93 1926
7952.77 1961
7953.61 2008
7954.45 1977
7955.29 1950
7956.14 1950
7956.98 2050
7957.82 1910
7958.66 1946
7959.50 1899
7960.35 1896
7961.19 1883
7962.03 1938
7962.87 1915
7963.71 1886
7964.56 1981
7965.40 1971
7966.24 1960
7967.08 2087
7967.93 2095
7968.77 2095
7969.61 2073
7970.45 2003
7971.29 2017
7972.14 1998
7972.98 1958
7973.82 1904
7974.67 1882
7975.51 1866
7976.35 1847
7977.19 1826
7978.04 1760
7978.88 1808
7979.72 1792
7980.57 1794
7981.41 1813
7982.25 1803
7983.09 1793
7983.94 1785
7984.78 1737
7985.62 1793
7986.47 1819
7987.31 1785
7988.15 1861
7989.00 1783
7989.84 1751
7990.68 1682
7991.53 1741
7992.37 1742
7993.22 1694
7994.06 1665
7994.90 1663
7995.75 1674
7996.59 1720
7997.43 1691
7998.28 1691
7999.12 1681
7999.97 1672
8000.81 1707
8001.65 1701
8002.50 1644
8003.34 1611
8004.19 1716
8005.03 1679
8005.88 1688
8006.72 1689
8007.57 1700
8008.41 1705
8009.25 1746
8010.10 1676
8010.94 1716
8011.79 1701
8012.63 1723
8013.48 1675
8014.32 1633
8015.17 1639
8016.01 1660
8016.86 1653
8017.70 1613
8018.55 1600
8019.39 1593
8020.24 1624
8021.08 1602
8021.93 1625
8022.77 1605
8023.62 1595
8024.46 1590
8025.31 1621
8026.15 1640
8027.00 1589
8027.84 1601
8028.69 1585
8029.54 1583
8030.38 1595
8031.23 1616
8032.07 1611
8032.92 1599
8033.76 1654
8034.61 1699
8035.46 1646
8036.30 1603
8037.15 1598
8037.99 1610
8038.84 1584
8039.69 1626
8040.53 1618
8041.38 1612
8042.22 1541
8043.07 1619
8043.92 1603
8044.76 1555
8045.61 1576
8046.46 1607
8047.30 1602
8048.15 1583
8049.00 1634
8049.84 1599
8050.69 1630
8051.54 1502
8052.38 1564
8053.23 1554
8054.08 1555
8054.92 1549
8055.77 1523
8056.62 1526
8057.46 1552
8058.31 1482
8059.16 1598
8060.01 1524
8060.85 1482
8061.70 1496
8062.55 1558
8063.40 1533
8064.24 1452
8065.09 1448
8065.94 1534
8066.79 1506
8067.63 1560
8068.48 1525
8069.33 1508
8070.18 1512
8071.02 1483
8071.87 1406
8072.72 1465
8073.57 1533
8074.42 1516
8075.26 1476
8076.11 1462
8076.96 1474
8077.81 1480
8078.66 1475
8079.50 1514
8080.35 1467
8081.20 1573
8082.05 1552
8082.90 1551
8083.75 1502
8084.59 1517
8085.44 1588
8086.29 1592
8087.14 1579
8087.99 1510
8088.84 1507
8089.69 1517
8090.53 1494
8091.38 1528
8092.23 1492
8093.08 1556
8093.93 1519
8094.78 1512
8095.63 1480
8096.48 1453
8097.33 1442
8098.18 1506
8099.02 1581
8099.87 1516
8100.72 1522
8101.57 1478
8102.42 1468
8103.27 1474
8104.12 1444
8104.97 1503
8105.82 1502
8106.67 1466
8107.52 1466
8108.37 1491
8109.22 1505
8110.07 1503
8110.92 1453
8111.77 1495
8112.62 1459
8113.47 1470
8114.32 1467
8115.17 1500
8116.02 1582
8116.87 1573
8117.72 1540
8118.57 1576
8119.42 1660
8120.27 1673
8121.12 1581
8121.97 1570
8122.82 1616
8123.67 1625
8124.52 1573
8125.37 1601
8126.22 1623
8127.07 1591
8127.93 1597
8128.78 1594
8129.63 1588
8130.48 1545
8131.33 1527
8132.18 1496
8133.03 1533
8133.88 1469
8134.73 1569
8135.58 1526
8136.44 1502
8137.29 1502
8138.14 1541
8138.99 1615
8139.84 1537
8140.69 1533
8141.54 1533
8142.39 1555
8143.25 1527
8144.10 1546
8144.95 1554
8145.80 1484
8146.65 1525
8147.50 1498
8148.36 1525
8149.21 1554
8150.06 1557
8150.91 1574
8151.76 1594
8152.62 1579
8153.47 1586
8154.32 1690
8155.17 1650
8156.02 1672
8156.88 1638
8157.73 1598
8158.58 1605
8159.43 1580
8160.29 1576
8161.14 1527
8161.99 1573
8162.84 1525
8163.70 1534
8164.55 1535
8165.40 1525
8166.25 1499
8167.11 1472
8167.96 1494
8168.81 1500
8169.67 1454
8170.52 1447
8171.37 1503
8172.23 1521
8173.08 1459
8173.93 1397
8174.78 1425
8175.64 1466
8176.49 1523
8177.34 1452
8178.20 1416
8179.05 1459
8179.90 1443
8180.76 1413
8181.61 1400
8182.47 1382
8183.32 1441
8184.17 1473
8185.03 1402
8185.88 1381
8186.73 1369
8187.59 1417
8188.44 1439
8189.30 1391
8190.15 1409
8191.00 1420
8191.86 1452
8192.71 1435
8193.57 1425
8194.42 1387
8195.27 1392
8196.13 1423
8196.98 1486
8197.84 1427
8198.69 1458
8199.55 1431
8200.40 1414
8201.26 1439
8202.11 1438
8202.96 1481
8203.82 1477
8204.67 1479
8205.53 1387
8206.38 1377
8207.24 1373
8208.09 1449
8208.95 1447
8209.80 1439
8210.66 1401
8211.51 1459
8212.37 1548
8213.22 1492
8214.08 1432
8214.93 1430
8215.79 1512
8216.65 1551
8217.50 1486
8218.36 1467
8219.21 1474
8220.07 1503
8220.92 1573
8221.78 1605
8222.63 1604
8223.49 1592
8224.35 1579
8225.20 1590
8226.06 1632
8226.91 1536
8227.77 1588
8228.63 1547
8229.48 1524
8230.34 1487
8231.19 1443
8232.05 1402
8232.91 1467
8233.76 1449
8234.62 1396
8235.47 1426
8236.33 1443
8237.19 1441
8238.04 1459
8238.90 1474
8239.76 1403
8240.61 1465
8241.47 1457
8242.33 1474
8243.18 1423
8244.04 1406
8244.90 1524
8245.75 1455
8246.61 1500
8247.47 1468
8248.33 1528
8249.18 1458
8250.04 1518
8250.90 1456
8251.75 1475
8252.61 1406
8253.47 1452
8254.33 1505
8255.18 1478
8256.04 1449
8256.90 1472
8257.76 1484
8258.61 1451
8259.47 1493
8260.33 1468
8261.19 1432
8262.04 1443
8262.90 1473
8263.76 1445
8264.62 1477
8265.48 1439
8266.33 1418
8267.19 1440
8268.05 1475
8268.91 1433
8269.77 1438
8270.62 1390
8271.48 1407
8272.34 1460
8273.20 1430
8274.06 1430
8274.92 1434
8275.77 1459
8276.63 1448
8277.49 1468
8278.35 1481
8279.21 1505
8280.07 1490
8280.93 1482
8281.78 1445
8282.64 1439
8283.50 1460
8284.36 1450
8285.22 1501
8286.08 1522
8286.94 1514
8287.80 1504
8288.66 1492
8289.51 1520
8290.37 1534
8291.23 1479
8292.09 1545
8292.95 1501
8293.81 1538
8294.67 1495
8295.53 1510
8296.39 1533
8297.25 1548
8298.11 1581
8298.97 1519
8299.83 1507
8300.69 1527
8301.55 1538
8302.41 1481
8303.27 1529
8304.13 1522
8304.99 1478
8305.85 1513
8306.71 1602
8307.57 1540
8308.43 1520
8309.29 1525
8310.15 1551
8311.01 1469
8311.87 1469
8312.73 1502
8313.59 1522
8314.45 1487
8315.31 1503
8316.17 1574
8317.03 1531
8317.89 1570
8318.75 1576
8319.61 1578
8320.47 1529
8321.33 1507
8322.20 1514
8323.06 1556
8323.92 1517
8324.78 1514
8325.64 1618
8326.50 1574
8327.36 1608
8328.22 1528
8329.08 1607
8329.94 1611
8330.81 1620
8331.67 1588
8332.53 1614
8333.39 1622
8334.25 1561
8335.11 1611
8335.97 1598
8336.84 1558
8337.70 1591
8338.56 1609
8339.42 1655
8340.28 1668
8341.15 1576
8342.01 1604
8342.87 1598
8343.73 1679
8344.59 1665
8345.45 1696
8346.32 1637
8347.18 1670
8348.04 1689
8348.90 1635
8349.77 1656
8350.63 1680
8351.49 1643
8352.35 1630
8353.22 1662
8354.08 1684
8354.94 1747
8355.80 1688
8356.67 1679
8357.53 1690
8358.39 1752
8359.25 1743
8360.12 1730
8360.98 1697
8361.84 1761
8362.71 1726
8363.57 1714
8364.43 1779
8365.29 1689
8366.16 1737
8367.02 1753
8367.88 1758
8368.75 1799
8369.61 1773
8370.47 1799
8371.34 1831
8372.20 1846
8373.06 1911
8373.93 1899
8374.79 1818
8375.65 1821
8376.52 1929
8377.38 1890
8378.25 1912
8379.11 1948
8379.97 1945
8380.84 2007
8381.70 1998
8382.56 2039
8383.43 1962
8384.29 2079
8385.16 2002
8386.02 2021
8386.89 2000
8387.75 2094
8388.61 2061
8389.48 2048
8390.34 2097
8391.21 2136
8392.07 2219
8392.94 2210
8393.80 2186
8394.67 2208
8395.53 2291
8396.39 2237
8397.26 2226
8398.12 2282
8398.99 2323
8399.85 2248
8400.72 2346
8401.58 2314
8402.45 2378
8403.31 2498
8404.18 2374
8405.04 2480
8405.91 2444
8406.77 2433
8407.64 2496
8408.50 2622
8409.37 2646
8410.24 2613
8411.10 2647
8411.97 2688
8412.83 2685
8413.70 2759
8414.56 2714
8415.43 2732
8416.29 2827
8417.16 2851
8418.03 2912
8418.89 2942
8419.76 2923
8420.62 2930
8421.49 3034
8422.36 2995
8423.22 3005
8424.09 3031
8424.95 3093
8425.82 3175
8426.69 3188
8427.55 3101
8428.42 3260
8429.28 3286
8430.15 3409
8431.02 3402
8431.88 3481
8432.75 3599
8433.62 3742
8434.48 3672
8435.35 3824
8436.22 3882
8437.08 3967
8437.95 4062
8438.82 4236
8439.68 4305
8440.55 4266
8441.42 4316
8442.29 4213
8443.15 4248
8444.02 4233
8444.89 4462
8445.75 4521
8446.62 4638
8447.49 4752
8448.36 5082
8449.22 5542
8450.09 6196
8450.96 7123
8451.83 7932
8452.69 9110
8453.56 10140
8454.43 10854
8455.30 11097
8456.16 11292
8457.03 10990
8457.90 10319
8458.77 9476
8459.64 8688
8460.50 7701
8461.37 6951
8462.24 6241
8463.11 5629
8463.98 4983
8464.84 4578
8465.71 4307
8466.58 4082
8467.45 3815
8468.32 3616
8469.19 3480
8470.05 3291
8470.92 3292
8471.79 3289
8472.66 3226
8473.53 3110
8474.40 3011
8475.27 3107
8476.13 2956
8477.00 2920
8477.87 2929
8478.74 2906
8479.61 2894
8480.48 2950
8481.35 2937
8482.22 3042
8483.09 3044
8483.96 3057
8484.82 3045
8485.69 3047
8486.56 3090
8487.43 3186
8488.30 3269
8489.17 3309
8490.04 3454
8490.91 3484
8491.78 3617
8492.65 3668
8493.52 3739
8494.39 3662
8495.26 3637
8496.13 3497
8497.00 3421
8497.87 3425
8498.74 3237
8499.61 3184
8500.48 3066
8501.35 3010
8502.22 2958
8503.09 3038
8503.96 2967
8504.83 2905
8505.70 2980
8506.57 2931
8507.44 2970
8508.31 3131
8509.18 3076
8510.05 3108
8510.92 3180
8511.79 3289
8512.66 3248
8513.53 3214
8514.40 3209
8515.27 3297
8516.15 3274
8517.02 3207
8517.89 3301
8518.76 3331
8519.63 3265
8520.50 3321
8521.37 3340
8522.24 3248
8523.11 3332
8523.98 3416
8524.86 3371
8525.73 3342
8526.60 3267
8527.47 3400
8528.34 3388
8529.21 3414
8530.08 3447
8530.96 3552
8531.83 3555
8532.70 3481
8533.57 3478
8534.44 3419
8535.31 3372
8536.19 3335
8537.06 3302
8537.93 3302
8538.80 3194
8539.67 3146
8540.55 3071
8541.42 3069
8542.29 2942
8543.16 2892
8544.03 2935
8544.91 2799
8545.78 2810
8546.65 2878
8547.52 2884
8548.40 2906
8549.27 2973
8550.14 2989
8551.01 3157
8551.89 3299
8552.76 3345
8553.63 3356
8554.51 3398
8555.38 3385
8556.25 3297
8557.12 3183
8558.00 3135
8558.87 3140
8559.74 2977
8560.62 2919
8561.49 2777
8562.36 2810
8563.24 2704
8564.11 2609
8564.98 2709
8565.86 2674
8566.73 2656
8567.60 2555
8568.48 2589
8569.35 2569
8570.22 2538
8571.10 2597
8571.97 2586
8572.84 2594
8573.72 2519
8574.59 2467
8575.46 2476
8576.34 2476
8577.21 2382
8578.09 2364
8578.96 2472
8579.83 2446
8580.71 2356
8581.58 2343
8582.46 2345
8583.33 2406
8584.21 2352
8585.08 2352
8585.95 2446
8586.83 2463
8587.70 2417
8588.58 2399
8589.45 2353
8590.33 2448
8591.20 2463
8592.08 2523
8592.95 2507
8593.83 2456
8594.70 2540
8595.58 2503
8596.45 2525
8597.33 2467
8598.20 2581
8599.08 2591
8599.95 2609
8600.83 2567
8601.70 2538
8602.58 2580
8603.45 2681
8604.33 2602
8605.20 2595
8606.08 2724
8606.95 2678
8607.83 2662
8608.70 2740
8609.58 2694
8610.45 2664
8611.33 2713
8612.21 2659
8613.08 2669
8613.96 2622
8614.83 2690
8615.71 2703
8616.59 2740
8617.46 2704
8618.34 2618
8619.21 2668
8620.09 2730
8620.97 2702
8621.84 2701
8622.72 2811
8623.59 2827
8624.47 2818
8625.35 2804
8626.22 2873
8627.10 2913
8627.98 2965
8628.85 3037
8629.73 2886
8630.61 2896
8631.48 2977
8632.36 2996
8633.24 2997
8634.11 2968
8634.99 2997
8635.87 2960
8636.74 2962
8637.62 2983
8638.50 3017
8639.37 3048
8640.25 3119
8641.13 3166
8642.01 3127
8642.88 3208
8643.76 3220
8644.64 3310
8645.52 3373
8646.39 3367
8647.27 3376
8648.15 3464
8649.03 3467
8649.90 3466
8650.78 3418
8651.66 3515
8652.54 3493
8653.41 3488
8654.29 3564
8655.17 3513
8656.05 3534
8656.93 3539
8657.80 3616
8658.68 3584
8659.56 3580
8660.44 3548
8661.32 3543
8662.19 3548
8663.07 3551
8663.95 3655
8664.83 3670
8665.71 3758
8666.59 3842
8667.46 3935
8668.34 4021
8669.22 4143
8670.10 4366
8670.98 4483
8671.86 4597
8672.74 4742
8673.62 4928
8674.49 5064
8675.37 4965
8676.25 5041
8677.13 4933
8678.01 4791
8678.89 4744
8679.77 4570
8680.65 4596
8681.53 4442
8682.41 4447
8683.29 4485
8684.16 4505
8685.04 4623
8685.92 4987
8686.80 5364
8687.68 5684
8688.56 6225
8689.44 6699
8690.32 7175
8691.20 7622
8692.08 7854
8692.96 7880
8693.84 7629
8694.72 7219
8695.60 6929
8696.48 6497
8697.36 6082
8698.24 5603
8699.12 5189
8700.00 4759
8700.88 4509
8701.76 4390
8702.64 4117
8703.52 3950
8704.40 3800
8705.28 3684
8706.16 3731
8707.04 3573
8707.92 3477
8708.80 3471
8709.69 3397
8710.57 3413
8711.45 3391
8712.33 3382
8713.21 3391
8714.09 3425
8714.97 3289
8715.85 3337
8716.73 3316
8717.61 3410
8718.49 3387
8719.38 3455
8720.26 3406
8721.14 3402
8722.02 3519
8722.90 3504
8723.78 3498
8724.66 3489
8725.54 3580
8726.43 3542
8727.31 3634
8728.19 3752
8729.07 3764
8729.95 3753
8730.83 3936
8731.72 3922
8732.60 3825
8733.48 3818
8734.36 3886
8735.24 3862
8736.13 3713
8737.01 3771
8737.89 3805
8738.77 3822
8739.65 3744
8740.54 3651
8741.42 3753
8742.30 3668
8743.18 3632
8744.07 3575
8744.95 3672
8745.83 3631
8746.71 3715
8747.60 3770
8748.48 3831
8749.36 3866
8750.24 3905
8751.13 3916
8752.01 3935
8752.89 4094
8753.77 4199
8754.66 4168
8755.54 4312
8756.42 4218
8757.31 4351
8758.19 4410
8759.07 4461
8759.96 4528
8760.84 4545
8761.72 4612
8762.61 4758
8763.49 4570
8764.37 4796
8765.26 4691
8766.14 4752
8767.02 4777
8767.91 4822
8768.79 4777
8769.67 4728
8770.56 4678
8771.44 4644
8772.32 4652
8773.21 4690
8774.09 4839
8774.98 4864
8775.86 5029
8776.74 5526
8777.63 5976
8778.51 6512
8779.40 7009
8780.28 7533
8781.17 7950
8782.05 8109
8782.93 8160
8783.82 8019
8784.70 7809
8785.59 7281
8786.47 6733
8787.36 6249
8788.24 5808
8789.13 5420
8790.01 5142
8790.89 4814
8791.78 4529
8792.66 4431
8793.55 4332
8794.43 4362
8795.32 4400
8796.20 4381
8797.09 4491
8797.97 4455
8798.86 4349
8799.74 4242
8800.63 4065
8801.52 4054
8802.40 3859
8803.29 3685
8804.17 3562
8805.06 3502
8805.94 3503
8806.83 3315
8807.71 3257
8808.60 3197
8809.48 3187
8810.37 3198
8811.26 3156
8812.14 3148
8813.03 3103
8813.91 3043
8814.80 3109
8815.69 3116
8816.57 3104
8817.46 3175
8818.34 3209
8819.23 3157
8820.12 3205
8821.00 3198
8821.89 3179
8822.77 3132
8823.66 3072
8824.55 3094
8825.43 3067
8826.32 3087
8827.21 2943
8828.09 2914
8828.98 2952
8829.87 2937
8830.75 2869
8831.64 2908
8832.53 2868
8833.41 2905
8834.30 2919
8835.19 2902
8836.08 2948
8836.96 2906
8837.85 2889
8838.74 2818
8839.62 2936
8840.51 2947
8841.40 2939
8842.29 2974
8843.17 2915
8844.06 2885
8844.95 2940
8845.84 2898
8846.72 2924
8847.61 2930
8848.50 2875
8849.39 2894
8850.27 2903
8851.16 2924
8852.05 2912
8852.94 2889
8853.82 2888
8854.71 2840
8855.60 2829
8856.49 2869
8857.38 2785
8858.26 2795
8859.15 2801
8860.04 2812
8860.93 2733
8861.82 2728
8862.71 2684
8863.59 2545
8864.48 2553
8865.37 2596
8866.26 2583
8867.15 2607
8868.04 2552
8868.93 2499
8869.81 2518
8870.70 2446
8871.59 2399
8872.48 2363
8873.37 2337
8874.26 2386
8875.15 2393
8876.04 2352
8876.93 2312
8877.81 2275
8878.70 2265
8879.59 2228
8880.48 2275
8881.37 2226
8882.26 2223
8883.15 2152
8884.04 2234
8884.93 2115
8885.82 2164
8886.71 2143
8887.60 2114
8888.49 2088
8889.38 2085
8890.27 2102
8891.16 2102
8892.05 2106
8892.94 2087
8893.83 2065
8894.72 2078
8895.61 2066
8896.50 2030
8897.39 2032
8898.28 1954
8899.17 1906
8900.06 1894
8900.95 1949
8901.84 1948
8902.73 1951
8903.62 1941
8904.51 1867
8905.40 1889
8906.29 1907
8907.18 1938
8908.07 1896
8908.96 1855
8909.85 1908
8910.74 1836
8911.63 1869
8912.52 1831
8913.41 1797
8914.31 1912
8915.20 1852
8916.09 1832
8916.98 1849
8917.87 1764
8918.76 1787
8919.65 1716
8920.54 1760
8921.43 1721
8922.33 1755
8923.22 1805
8924.11 1765
8925.00 1792
8925.89 1741
8926.78 1697
8927.67 1825
8928.57 1859
8929.46 1743
8930.35 1739
8931.24 1748
8932.13 1741
8933.03 1759
8933.92 1689
8934.81 1719
8935.70 1711
8936.59 1698
8937.49 1661
8938.38 1657
8939.27 1672
8940.16 1707
8941.05 1646
8941.95 1634
8942.84 1642
8943.73 1613
8944.62 1627
8945.52 1638
8946.41 1588
8947.30 1641
8948.19 1637
8949.09 1639
8949.98 1619
8950.87 1552
8951.76 1591
8952.66 1612
8953.55 1603
8954.44 1573
8955.34 1589
8956.23 1545
8957.12 1569
8958.02 1527
8958.91 1585
8959.80 1622
8960.69 1618
8961.59 1577
8962.48 1592
8963.37 1553
8964.27 1522
8965.16 1471
8966.05 1463
8966.95 1515
8967.84 1588
8968.74 1553
8969.63 1539
8970.52 1512
8971.42 1543
8972.31 1530
8973.20 1526
8974.10 1478
8974.99 1511
8975.89 1502
8976.78 1504
8977.67 1506
8978.57 1464
8979.46 1486
8980.36 1522
8981.25 1465
8982.15 1485
8983.04 1406
8983.93 1417
8984.83 1406
8985.72 1438
8986.62 1403
8987.51 1351
8988.41 1415
8989.30 1437
8990.20 1393
8991.09 1390
8991.99 1348
8992.88 1316
8993.78 1378
8994.67 1357
8995.57 1395
8996.46 1353
8997.36 1370
8998.25 1357
8999.15 1372
9000.04 1406
9000.94 1367
9001.83 1365
9002.73 1325
9003.62 1375
9004.52 1371
9005.41 1393
9006.31 1377
9007.20 1350
9008.10 1340
9009.00 1331
9009.89 1367
9010.79 1361
9011.68 1325
9012.58 1356
9013.47 1322
9014.37 1302
9015.27 1369
9016.16 1369
9017.06 1311
9017.95 1307
9018.85 1318
9019.75 1292
9020.64 1337
9021.54 1292
9022.43 1340
9023.33 1322
9024.23 1293
9025.12 1281
9026.02 1328
9026.92 1357
9027.81 1301
9028.71 1312
9029.61 1275
9030.50 1234
9031.40 1268
9032.30 1303
9033.19 1297
9034.09 1327
9034.99 1299
9035.88 1274
9036.78 1252
9037.68 1245
9038.58 1230
9039.47 1280
9040.37 1266
9041.27 1244
9042.16 1282
9043.06 1267
9043.96 1229
9044.86 1224
9045.75 1269
9046.65 1269
9047.55 1251
9048.45 1244
9049.34 1316
9050.24 1285
9051.14 1281
9052.04 1293
9052.94 1318
9053.83 1314
9054.73 1303
9055.63 1312
9056.53 1257
9057.43 1310
9058.32 1259
9059.22 1296
9060.12 1294
9061.02 1378
9061.92 1329
9062.81 1341
9063.71 1374
9064.61 1340
9065.51 1345
9066.41 1310
9067.31 1322
9068.21 1332
9069.10 1305
9070.00 1301
9070.90 1272
9071.80 1295
9072.70 1317
9073.60 1233
9074.50 1256
9075.40 1277
9076.29 1286
9077.19 1258
9078.09 1287
9078.99 1273
9079.89 1240
9080.79 1237
9081.69 1221
9082.59 1260
9083.49 1283
9084.39 1332
9085.29 1317
9086.19 1280
9087.09 1271
9087.98 1240
9088.88 1253
9089.78 1277
9090.68 1230
9091.58 1220
9092.48 1220
9093.38 1309
9094.28 1269
9095.18 1257
9096.08 1216
9096.98 1255
9097.88 1255
9098.78 1260
9099.68 1258
9100.58 1266
9101.48 1242
9102.38 1230
9103.28 1224
9104.18 1198
9105.08 1289
9105.99 1231
9106.89 1269
9107.79 1272
9108.69 1243
9109.59 1240
9110.49 1190
9111.39 1181
9112.29 1209
9113.19 1267
9114.09 1198
9114.99 1200
9115.89 1186
9116.79 1191
9117.69 1241
9118.60 1240
9119.50 1252
9120.40 1273
9121.30 1211
9122.20 1159
9123.10 1237
9124.00 1202
9124.90 1140
9125.81 1228
9126.71 1246
9127.61 1241
9128.51 1201
9129.41 1212
9130.31 1204
9131.22 1238
9132.12 1213
9133.02 1212
9133.92 1185
9134.82 1180
9135.72 1163
9136.63 1180
9137.53 1211
9138.43 1219
9139.33 1271
9140.23 1205
9141.14 1205
9142.04 1204
9142.94 1226
9143.84 1214
9144.75 1216
9145.65 1245
9146.55 1264
9147.45 1216
9148.36 1198
9149.26 1220
9150.16 1285
9151.06 1252
9151.97 1254
9152.87 1194
9153.77 1226
9154.67 1188
9155.58 1203
9156.48 1190
9157.38 1208
9158.29 1259
9159.19 1287
9160.09 1212
9161.00 1196
9161.90 1177
9162.80 1210
9163.71 1223
9164.61 1230
9165.51 1173
9166.42 1210
9167.32 1243
9168.22 1198
9169.13 1165
9170.03 1181
9170.93 1209
9171.84 1241
9172.74 1242
9173.64 1217
9174.55 1257
9175.45 1251
9176.36 1299
9177.26 1289
9178.16 1217
9179.07 1233
9179.97 1264
9180.88 1185
9181.78 1230
9182.69 1255
9183.59 1244
9184.49 1227
9185.40 1242
9186.30 1238
9187.21 1263
9188.11 1308
9189.02 1232
9189.92 1226
9190.82 1261
9191.73 1250
9192.63 1239
9193.54 1215
9194.44 1250
9195.35 1244
9196.25 1231
9197.16 1239
9198.06 1276
9198.97 1269
9199.87 1264
9200.78 1291
9201.68 1329
9202.59 1308
9203.49 1256
9204.40 1276
9205.30 1262
9206.21 1239
9207.12 1184
9208.02 1226
9208.93 1255
9209.83 1251
9210.74 1255
9211.64 1264
9212.55 1285
9213.45 1243
9214.36 1237
9215.27 1273
9216.17 1245
9217.08 1326
9217.98 1299
9218.89 1283
9219.80 1289
9220.70 1239
9221.61 1254
9222.51 1235
9223.42 1217
9224.33 1309
9225.23 1221
9226.14 1207
9227.05 1245
9227.95 1240
9228.86 1244
9229.77 1224
9230.67 1307
9231.58 1285
9232.49 1248
9233.39 1251
9234.30 1261
9235.21 1223
9236.11 1230
9237.02 1253
9237.93 1273
9238.83 1206
9239.74 1210
9240.65 1277
9241.55 1285
9242.46 1221
9243.37 1160
9244.28 1215
9245.18 1246
9246.09 1220
9247.00 1210
9247.91 1246
9248.81 1237
9249.72 1220
9250.63 1202
9251.54 1221
9252.44 1202
9253.35 1194
9254.26 1197
9255.17 1224
9256.07 1212
9256.98 1139
9257.89 1190
9258.80 1226
9259.71 1243
9260.61 1186
9261.52 1191
9262.43 1189
9263.34 1244
9264.25 1231
9265.16 1248
9266.06 1214
9266.97 1193
9267.88 1249
9268.79 1220
9269.70 1215
9270.61 1221
9271.51 1255
9272.42 1225
9273.33 1280
9274.24 1274
9275.15 1280
9276.06 1241
9276.97 1214
9277.88 1248
9278.78 1223
9279.69 1262
9280.60 1273
9281.51 1327
9282.42 1290
9283.33 1268
9284.24 1261
9285.15 1219
9286.06 1259
9286.97 1243
9287.88 1216
9288.79 1265
9289.70 1220
9290.60 1259
9291.51 1316
9292.42 1248
9293.33 1236
9294.24 1246
9295.15 1293
9296.06 1367
9296.97 1294
9297.88 1278
9298.79 1312
9299.70 1321
9300.61 1321
9301.52 1300
9302.43 1350
9303.34 1308
9304.25 1322
9305.16 1252
9306.07 1336
9306.98 1341
9307.89 1272
9308.80 1359
9309.71 1354
9310.63 1325
9311.54 1325
9312.45 1283
9313.36 1322
9314.27 1325
9315.18 1305
9316.09 1296
9317.00 1340
9317.91 1331
9318.82 1298
9319.73 1286
9320.64 1295
9321.55 1285
9322.47 1328
9323.38 1359
9324.29 1323
9325.20 1288
9326.11 1289
9327.02 1328
9327.93 1296
9328.84 1289
9329.76 1294
9330.67 1276
9331.58 1264
9332.49 1313
9333.40 1353
9334.31 1287
9335.23 1294
9336.14 1292
9337.05 1301
9337.96 1275
9338.87 1307
9339.78 1307
9340.70 1333
9341.61 1338
9342.52 1331
9343.43 1291
9344.34 1262
9345.26 1342
9346.17 1332
9347.08 1361
9347.99 1361
9348.91 1369
9349.82 1366
9350.73 1334
9351.64 1376
9352.56 1383
9353.47 1344
9354.38 1317
9355.29 1321
9356.21 1347
9357.12 1356
9358.03 1345
9358.94 1366
9359.86 1383
9360.77 1325
9361.68 1366
9362.60 1347
9363.51 1345
9364.42 1361
9365.34 1381
9366.25 1364
9367.16 1410
9368.08 1367
9368.99 1402
9369.90 1378
9370.82 1366
9371.73 1354
9372.64 1348
9373.56 1323
9374.47 1336
9375.38 1342
9376.30 1341
9377.21 1446
9378.12 1437
9379.04 1365
9379.95 1356
9380.87 1435
9381.78 1427
9382.69 1462
9383.61 1445
9384.52 1412
9385.44 1469
9386.35 1485
9387.27 1524
9388.18 1514
9389.09 1532
9390.01 1530
9390.92 1558
9391.84 1652
9392.75 1656
9393.67 1631
9394.58 1590
9395.50 1662
9396.41 1625
9397.32 1564
9398.24 1551
9399.15 1536
9400.07 1524
9400.98 1559
9401.90 1502
9402.81 1459
9403.73 1511
9404.64 1488
9405.56 1455
9406.47 1472
9407.39 1477
9408.30 1486
9409.22 1486
9410.14 1483
9411.05 1499
9411.97 1488
9412.88 1458
9413.80 1479
9414.71 1459
9415.63 1477
9416.54 1475
9417.46 1446
9418.38 1472
9419.29 1453
9420.21 1529
9421.12 1538
9422.04 1463
9422.95 1518
9423.87 1603
9424.79 1551
9425.70 1558
9426.62 1536
9427.54 1566
9428.45 1508
9429.37 1489
9430.28 1522
9431.20 1569
9432.12 1585
9433.03 1582
9433.95 1592
9434.87 1618
9435.78 1559
9436.70 1594
9437.62 1582
9438.53 1639
9439.45 1581
9440.37 1563
9441.28 1573
9442.20 1613
9443.12 1621
9444.03 1594
9444.95 1623
9445.87 1695
9446.79 1751
9447.70 1783
9448.62 1898
9449.54 1945
9450.45 1987
9451.37 2061
9452.29 2122
9453.21 2156
9454.12 2103
9455.04 2080
9455.96 2043
9456.88 1935
9457.79 1936
9458.71 1847
9459.63 1811
9460.55 1729
9461.47 1711
9462.38 1653
9463.30 1579
9464.22 1590
9465.14 1616
9466.06 1601
9466.97 1543
9467.89 1554
9468.81 1587
9469.73 1553
9470.65 1574
9471.56 1551
9472.48 1555
9473.40 1542
9474.32 1541
9475.24 1571
9476.16 1585
9477.08 1599
9477.99 1650
9478.91 1656
9479.83 1708
9480.75 1625
9481.67 1646
9482.59 1628
9483.51 1644
9484.43 1631
9485.34 1670
9486.26 1644
9487.18 1634
9488.10 1595
9489.02 1577
9489.94 1625
9490.86 1611
9491.78 1569
9492.70 1603
9493.62 1593
9494.54 1612
9495.46 1567
9496.38 1535
9497.30 1550
9498.22 1579
9499.13 1561
9500.05 1546
9500.97 1484
9501.89 1529
9502.81 1529
9503.73 1512
9504.65 1489
9505.57 1531
9506.49 1514
9507.41 1531
9508.33 1599
9509.25 1583
9510.17 1568
9511.09 1564
9512.01 1590
9512.93 1595
9513.86 1657
9514.78 1612
9515.70 1636
9516.62 1632
9517.54 1591
9518.46 1662
9519.38 1680
9520.30 1621
9521.22 1672
9522.14 1617
9523.06 1685
9523.98 1631
9524.90 1684
9525.82 1673
9526.75 1733
9527.67 1740
9528.59 1811
9529.51 1810
9530.43 1842
9531.35 1841
9532.27 1856
9533.19 1819
9534.11 1857
9535.04 1892
9535.96 1848
9536.88 1863
9537.80 1805
9538.72 1742
9539.64 1682
9540.57 1702
9541.49 1632
9542.41 1580
9543.33 1610
9544.25 1586
9545.17 1639
9546.10 1598
9547.02 1588
9547.94 1596
9548.86 1606
9549.78 1609
9550.71 1665
9551.63 1621
9552.55 1607
9553.47 1690
9554.40 1635
9555.32 1645
9556.24 1667
9557.16 1709
9558.09 1681
9559.01 1741
9559.93 1665
9560.85 1697
9561.78 1622
9562.70 1671
9563.62 1678
9564.54 1691
9565.47 1657
9566.39 1627
9567.31 1662
9568.24 1637
9569.16 1685
9570.08 1640
9571.00 1606
9571.93 1660
9572.85 1657
9573.77 1633
9574.70 1635
9575.62 1651
9576.54 1641
9577.47 1656
9578.39 1669
9579.31 1714
9580.24 1723
9581.16 1667
9582.09 1655
9583.01 1618
9583.93 1607
9584.86 1664
9585.78 1720
9586.70 1654
9587.63 1662
9588.55 1729
9589.48 1702
9590.40 1693
9591.32 1689
9592.25 1737
9593.17 1767
9594.10 1742
9595.02 1799
9595.95 1761
9596.87 1835
9597.79 1875
9598.72 1831
9599.64 1834
9600.57 1921
9601.49 1951
9602.42 1955
9603.34 1925
9604.27 1882
9605.19 1907
9606.12 1962
9607.04 2024
9607.97 1905
9608.89 1912
9609.82 1959
9610.74 1980
9611.67 1993
9612.59 1982
9613.52 1958
9614.44 2070
9615.37 1995
9616.29 2037
9617.22 2073
9618.14 2142
9619.07 2086
9619.99 2098
9620.92 2109
9621.85 2171
9622.77 2133
9623.70 2153
9624.62 2217
9625.55 2234
9626.47 2198
9627.40 2177
9628.33 2299
9629.25 2305
9630.18 2281
9631.10 2344
9632.03 2357
9632.96 2413
9633.88 2392
9634.81 2473
9635.73 2405
9636.66 2484
9637.59 2552
9638.51 2599
9639.44 2572
9640.37 2566
9641.29 2598
9642.22 2649
9643.15 2751
9644.07 2787
9645.00 2899
9645.93 2946
9646.85 3021
9647.78 3077
9648.71 3091
9649.63 3143
9650.56 3138
9651.49 3218
9652.41 3030
9653.34 3010
9654.27 2966
9655.20 2917
9656.12 2910
9657.05 2816
9657.98 2858
9658.90 2856
9659.83 2860
9660.76 2840
9661.69 2741
9662.61 2899
9663.54 2918
9664.47 2871
9665.40 2903
9666.32 2949
9667.25 2885
9668.18 2936
9669.11 2997
9670.04 2967
9670.96 2899
9671.89 2922
9672.82 2992
9673.75 2935
9674.68 2971
9675.60 2997
9676.53 2993
9677.46 2960
9678.39 3053
9679.32 3079
9680.25 3023
9681.17 3223
9682.10 3148
9683.03 3094
9683.96 3074
9684.89 3110
9685.82 3147
9686.75 3031
9687.67 3151
9688.60 3187
9689.53 3229
9690.46 3202
9691.39 3268
9692.32 3369
9693.25 3400
9694.18 3453
9695.11 3511
9696.03 3614
9696.96 3664
9697.89 3763
9698.82 3716
9699.75 3749
9700.68 3690
9701.61 3712
9702.54 3496
9703.47 3432
9704.40 3415
9705.33 3433
9706.26 3311
9707.19 3220
9708.12 3155
9709.05 3141
9709.98 3153
9710.91 3144
9711.84 3205
9712.77 3211
9713.70 3175
9714.63 3283
9715.56 3189
9716.49 3233
9717.42 3216
9718.35 3074
9719.28 3057
9720.21 3063
9721.14 2970
9722.07 2843
9723.00 2864
9723.93 2920
9724.86 2940
9725.79 2869
9726.72 2819
9727.65 2874
9728.58 2871
9729.51 2832
9730.44 2844
9731.37 2880
9732.31 2855
9733.24 2815
9734.17 2789
9735.10 2808
9736.03 2748
9736.96 2687
9737.89 2709
9738.82 2758
9739.75 2703
9740.69 2704
9741.62 2679
9742.55 2607
9743.48 2607
9744.41 2635
9745.34 2606
9746.27 2551
9747.21 2595
9748.14 2540
9749.07 2542
9750.00 2444
9750.93 2510
9751.86 2464
9752.80 2481
9753.73 2506
9754.66 2481
9755.59 2534
9756.52 2471
9757.46 2497
9758.39 2506
9759.32 2466
9760.25 2455
9761.18 2473
9762.12 2568
9763.05 2559
9763.98 2565
9764.91 2515
9765.85 2537
9766.78 2484
9767.71 2521
9768.64 2518
9769.58 2560
9770.51 2628
9771.44 2576
9772.37 2529
9773.31 2552
9774.24 2670
9775.17 2746
9776.11 2639
9777.04 2653
9777.97 2713
9778.91 2708
9779.84 2709
9780.77 2721
9781.71 2811
9782.64 2727
9783.57 2707
9784.51 2673
9785.44 2684
9786.37 2608
9787.31 2559
9788.24 2512
9789.17 2497
9790.11 2474
9791.04 2492
9791.97 2516
9792.91 2511
9793.84 2435
9794.77 2460
9795.71 2460
9796.64 2472
9797.58 2488
9798.51 2496
9799.44 2506
9800.38 2433
9801.31 2462
9802.25 2385
9803.18 2372
9804.12 2315
9805.05 2198
9805.98 2202
9806.92 2180
9807.85 2193
9808.79 2094
9809.72 2106
9810.66 2103
9811.59 2023
9812.53 2082
9813.46 2030
9814.40 1984
9815.33 2022
9816.27 1979
9817.20 1986
9818.14 1982
9819.07 1929
9820.01 1966
9820.94 1955
9821.88 2017
9822.81 2008
9823.75 1953
9824.68 1887
9825.62 1935
9826.55 1962
9827.49 1912
9828.42 1881
9829.36 1855
9830.29 1872
9831.23 1910
9832.17 1873
9833.10 1912
9834.04 1915
9834.97 1906
9835.91 1888
9836.84 1925
9837.78 1920
9838.72 1919
9839.65 1912
9840.59 1940
9841.52 1891
9842.46 1883
9843.40 1874
9844.33 1891
9845.27 1870
9846.20 1955
9847.14 1933
9848.08 1980
9849.01 1916
9849.95 1881
9850.89 1889
9851.82 1865
9852.76 1873
9853.70 1934
9854.63 1927
9855.57 1872
9856.51 1926
9857.44 1900
9858.38 1905
9859.32 1814
9860.25 1814
9861.19 1864
9862.13 1865
9863.07 1845
9864.00 1822
9864.94 1828
9865.88 1773
9866.81 1805
9867.75 1794
9868.69 1725
9869.63 1727
9870.56 1735
9871.50 1796
9872.44 1820
9873.38 1821
9874.31 1814
9875.25 1843
9876.19 1823
9877.13 1820
9878.07 1816
9879.00 1782
9879.94 1747
9880.88 1758
9881.82 1732
9882.75 1761
9883.69 1783
9884.63 1731
9885.57 1756
9886.51 1697
9887.45 1674
9888.38 1773
9889.32 1700
9890.26 1735
9891.20 1706
9892.14 1687
9893.08 1693
9894.01 1746
9894.95 1706
9895.89 1786
9896.83 1739
9897.77 1689
9898.71 1708
9899.65 1736
9900.59 1734
9901.52 1761
9902.46 1702
9903.40 1725
9904.34 1748
9905.28 1764
9906.22 1843
9907.16 1887
9908.10 1837
9909.04 1948
9909.98 1972
9910.92 2002
9911.86 2040
9912.80 1972
9913.73 1990
9914.67 1994
9915.61 2032
9916.55 1949
9917.49 1946
9918.43 1921
9919.37 1911
9920.31 1896
9921.25 1914
9922.19 1971
9923.13 2020
9924.07 2069
9925.01 2045
9925.95 2009
9926.89 2054
9927.83 2076
9928.77 2021
9929.71 1979
9930.65 1931
9931.59 1869
9932.53 1813
9933.47 1778
9934.41 1728
9935.36 1697
9936.30 1640
9937.24 1641
9938.18 1595
9939.12 1564
9940.06 1516
9941.00 1547
9941.94 1561
9942.88 1479
9943.82 1526
9944.76 1491
9945.70 1561
9946.64 1523
9947.59 1488
9948.53 1457
9949.47 1561
9950.41 1505
9951.35 1532
9952.29 1486
9953.23 1496
9954.17 1478
9955.12 1465
9956.06 1416
9957.00 1433
9957.94 1414
9958.88 1443
9959.82 1481
9960.77 1459
9961.71 1460
9962.65 1503
9963.59 1455
9964.53 1434
9965.48 1466
9966.42 1456
9967.36 1390
9968.30 1412
9969.24 1398
9970.19 1448
9971.13 1400
9972.07 1414
9973.01 1382
9973.95 1379
9974.90 1435
9975.84 1420
9976.78 1451
9977.72 1374
9978.67 1399
9979.61 1354
9980.55 1360
9981.50 1358
9982.44 1394
9983.38 1416
9984.32 1415
9985.27 1342
9986.21 1326
9987.15 1383
9988.10 1413
9989.04 1383
9989.98 1405
9990.92 1398
9991.87 1451
9992.81 1347
9993.75 1371
9994.70 1407
9995.64 1379
9996.58 1366
9997.53 1428
9998.47 1402
9999.41 1336
10000.36 1347
10001.30 1370
10002.25 1370
10003.19 1392
10004.13 1316
10005.08 1386
10006.02 1394
10006.96 1318
10007.91 1308
10008.85 1358
10009.80 1325
10010.74 1312
10011.68 1304
10012.63 1325
10013.57 1334
10014.52 1327
10015.46 1295
10016.41 1262
10017.35 1310
10018.29 1334
10019.24 1335
10020.18 1336
10021.13 1346
10022.07 1323
10023.02 1271
10023.96 1360
10024.91 1322
10025.85 1329
10026.80 1360
10027.74 1311
10028.69 1295
10029.63 1270
10030.58 1287
10031.52 1321
10032.47 1311
10033.41 1267
10034.36 1273
10035.30 1266
10036.25 1250
10037.19 1237
10038.14 1239
10039.08 1223
10040.03 1280
10040.97 1321
10041.92 1246
10042.87 1232
10043.81 1282
10044.76 1196
10045.70 1257
10046.65 1211
10047.59 1246
10048.54 1225
10049.49 1233
10050.43 1246
10051.38 1273
10052.32 1238
10053.27 1282
10054.22 1175
10055.16 1248
10056.11 1249
10057.05 1251
10058.00 1250
10058.95 1305
10059.89 1261
10060.84 1219
10061.79 1214
10062.73 1215
10063.68 1215
10064.63 1233
10065.57 1200
10066.52 1180
10067.47 1188
10068.41 1168
10069.36 1222
10070.31 1184
10071.25 1208
10072.20 1244
10073.15 1223
10074.10 1208
10075.04 1186
10075.99 1207
10076.94 1183
10077.88 1156
10078.83 1147
10079.78 1184
10080.73 1189
10081.67 1162
10082.62 1188
10083.57 1156
10084.52 1166
10085.46 1177
10086.41 1185
10087.36 1200
10088.31 1178
10089.25 1180
10090.20 1171
10091.15 1156
10092.10 1170
10093.05 1101
10093.99 1181
10094.94 1220
10095.89 1182
10096.84 1180
10097.79 1200
10098.73 1189
10099.68 1236
10100.63 1181
10101.58 1196
10102.53 1166
10103.48 1153
10104.42 1170
10105.37 1184
10106.32 1182
10107.27 1152
10108.22 1154
10109.17 1164
10110.12 1136
10111.06 1107
10112.01 1133
10112.96 1139
10113.91 1175
10114.86 1118
10115.81 1124
10116.76 1139
10117.71 1154
10118.66 1124
10119.61 1161
10120.56 1180
10121.50 1175
10122.45 1192
10123.40 1234
10124.35 1163
10125.30 1110
10126.25 1169
10127.20 1185
10128.15 1228
10129.10 1181
10130.05 1131
10131.00 1146
10131.95 1150
10132.90 1134
10133.85 1164
10134.80 1227
10135.75 1154
10136.70 1195
10137.65 1209
10138.60 1230
10139.55 1206
10140.50 1212
10141.45 1194
10142.40 1193
10143.35 1221
10144.30 1242
10145.25 1239
10146.20 1197
10147.15 1184
10148.10 1168
10149.05 1221
10150.00 1264
10150.95 1249
10151.90 1236
10152.86 1266
10153.81 1240
10154.76 1279
10155.71 1206
10156.66 1242
10157.61 1235
10158.56 1280
10159.51 1233
10160.46 1250
10161.41 1254
10162.37 1255
10163.32 1252
10164.27 1265
10165.22 1267
10166.17 1256
10167.12 1258
10168.07 1209
10169.03 1261
10169.98 1284
10170.93 1293
10171.88 1312
10172.83 1326
10173.78 1285
10174.74 1315
10175.69 1322
10176.64 1327
10177.59 1308
10178.54 1281
10179.49 1337
10180.45 1302
10181.40 1335
10182.35 1350
10183.30 1379
10184.26 1367
10185.21 1343
10186.16 1363
10187.11 1469
10188.06 1332
10189.02 1381
10189.97 1434
10190.92 1373
10191.87 1418
10192.83 1466
10193.78 1468
10194.73 1476
10195.69 1424
10196.64 1440
10197.59 1492
10198.54 1454
10199.50 1481
10200.45 1454
10201.40 1457
10202.36 1430
10203.31 1519
10204.26 1521
10205.22 1535
10206.17 1578
10207.12 1518
10208.08 1580
10209.03 1468
10209.98 1495
10210.94 1510
10211.89 1483
10212.84 1513
10213.80 1509
10214.75 1445
10215.70 1471
10216.66 1441
10217.61 1451
10218.56 1447
10219.52 1403
10220.47 1442
10221.43 1444
10222.38 1408
10223.33 1427
10224.29 1456
10225.24 1410
10226.20 1477
10227.15 1468
10228.11 1492
10229.06 1538
10230.01 1579
10230.97 1598
10231.92 1608
10232.88 1702
10233.83 1712
10234.79 1665
10235.74 1711
10236.70 1754
10237.65 1656
10238.60 1640
10239.56 1603
10240.51 1537
10241.47 1541
10242.42 1577
10243.38 1457
10244.33 1480
10245.29 1394
10246.24 1400
10247.20 1361
10248.15 1340
10249.11 1285
10250.07 1279
10251.02 1272
10251.98 1272
10252.93 1258
10253.89 1199
10254.84 1221
10255.80 1227
10256.75 1242
10257.71 1228
10258.67 1252
10259.62 1171
10260.58 1217
10261.53 1198
10262.49 1187
10263.44 1260
10264.40 1249
10265.36 1227
10266.31 1214
10267.27 1219
10268.22 1216
10269.18 1248
10270.14 1181
10271.09 1208
10272.05 1232
10273.01 1252
10273.96 1171
10274.92 1205
10275.87 1249
10276.83 1186
10277.79 1189
10278.74 1233
10279.70 1183
10280.66 1130
10281.61 1172
10282.57 1161
10283.53 1187
10284.49 1168
10285.44 1192
10286.40 1154
10287.36 1125
10288.31 1144
10289.27 1193
10290.23 1146
10291.18 1190
10292.14 1183
10293.10 1197
10294.06 1206
10295.01 1189
10295.97 1175
10296.93 1152
10297.89 1183
10298.84 1168
10299.80 1201
10300.76 1132
10301.72 1192
10302.67 1175
10303.63 1204
10304.59 1105
10305.55 1146
10306.51 1176
10307.46 1188
10308.42 1155
10309.38 1210
10310.34 1190
10311.30 1154
10312.25 1199
10313.21 1185
10314.17 1188
10315.13 1138
10316.09 1180
10317.05 1172
10318.00 1193
10318.96 1191
10319.92 1172
10320.88 1173
10321.84 1217
10322.80 1138
10323.76 1120
10324.71 1132
10325.67 1103
10326.63 1121
10327.59 1115
10328.55 1143
10329.51 1138
10330.47 1165
10331.43 1115
10332.39 1122
10333.35 1102
10334.30 1127
10335.26 1118
10336.22 1131
10337.18 1120
10338.14 1123
10339.10 1134
10340.06 1112
10341.02 1153
10341.98 1170
10342.94 1147
10343.90 1111
10344.86 1130
10345.82 1155
10346.78 1106
10347.74 1099
10348.70 1158
10349.66 1185
10350.62 1148
10351.58 1152
10352.54 1191
10353.50 1148
10354.46 1130
10355.42 1137
10356.38 1194
10357.34 1189
10358.30 1135
10359.26 1153
10360.22 1159
10361.18 1162
10362.14 1152
10363.10 1084
10364.06 1079
10365.02 1101
10365.98 1040
10366.94 1080
10367.90 1091
10368.87 1105
10369.83 1136
10370.79 1076
10371.75 1074
10372.71 1104
10373.67 1130
10374.63 1067
10375.59 1044
10376.55 1066
10377.51 1087
10378.48 1017
10379.44 1092
10380.40 1127
10381.36 1120
10382.32 1106
10383.28 1111
10384.24 1096
10385.21 1093
10386.17 1073
10387.13 1026
10388.09 1101
10389.05 1078
10390.01 1102
10390.98 1097
10391.94 1103
10392.90 1052
10393.86 1035
10394.82 1090
10395.79 1104
10396.75 1057
10397.71 1039
10398.67 1064
10399.63 1107
10400.60 1141
10401.56 1126
10402.52 1141
10403.48 1132
10404.45 1105
10405.41 1171
10406.37 1161
10407.33 1150
10408.30 1133
10409.26 1160
10410.22 1163
10411.18 1161
10412.15 1207
10413.11 1258
10414.07 1231
10415.04 1272
10416.00 1260
10416.96 1299
10417.93 1270
10418.89 1260
10419.85 1294
10420.81 1343
10421.78 1293
10422.74 1253
10423.70 1234
10424.67 1266
10425.63 1188
10426.59 1148
10427.56 1159
10428.52 1143
10429.49 1148
10430.45 1146
10431.41 1150
10432.38 1097
10433.34 1115
10434.30 1112
10435.27 1136
10436.23 1084
10437.20 1060
10438.16 1122
10439.12 1109
10440.09 1094
10441.05 1077
10442.02 1095
10442.98 1090
10443.94 1107
10444.91 1065
10445.87 1053
10446.84 1050
10447.80 1010
10448.77 1038
10449.73 1054
10450.70 980
10451.66 1060
10452.63 1023
10453.59 1074
10454.55 1064
10455.52 1043
10456.48 1041
10457.45 1109
10458.41 1090
10459.38 1047
10460.34 1054
10461.31 1057
10462.27 1099
10463.24 1067
10464.20 1054
10465.17 1036
10466.14 1014
10467.10 1064
10468.07 1052
10469.03 1054
10470.00 992
10470.96 1041
10471.93 1019
10472.89 1066
10473.86 1058
10474.82 1038
10475.79 1084
10476.76 1074
10477.72 1019
10478.69 1108
10479.65 1062
10480.62 1090
10481.59 1075
10482.55 1095
10483.52 1089
10484.48 1111
10485.45 1109
10486.42 1133
10487.38 1121
10488.35 1135
10489.32 1113
10490.28 1107
10491.25 1124
10492.21 1132
10493.18 1126
10494.15 1089
10495.11 1085
10496.08 1125
10497.05 1125
10498.01 1135
10498.98 1121
10499.95 1157
10500.92 1103
10501.88 1087
10502.85 1115
10503.82 1161
10504.78 1123
10505.75 1126
10506.72 1143
10507.68 1147
10508.65 1168
10509.62 1174
10510.59 1160
10511.55 1183
10512.52 1153
10513.49 1141
10514.46 1138
10515.42 1158
10516.39 1159
10517.36 1136
10518.33 1116
10519.29 1143
10520.26 1104
10521.23 1126
10522.20 1090
10523.17 1136
10524.13 1129
10525.10 1122
10526.07 1127
10527.04 1142
10528.01 1213
10528.97 1166
10529.94 1197
10530.91 1164
10531.88 1160
10532.85 1165
10533.82 1145
10534.78 1182
10535.75 1162
10536.72 1177
10537.69 1142
10538.66 1147
10539.63 1191
10540.60 1217
10541.56 1180
10542.53 1223
10543.50 1254
10544.47 1192
10545.44 1196
10546.41 1215
10547.38 1263
10548.35 1233
10549.32 1214
10550.29 1245
10551.25 1297
10552.22 1314
10553.19 1280
10554.16 1365
10555.13 1411
10556.10 1456
10557.07 1532
10558.04 1507
10559.01 1567
10559.98 1535
10560.95 1509
10561.92 1506
10562.89 1462
10563.86 1510
10564.83 1489
10565.80 1426
10566.77 1383
10567.74 1352
10568.71 1292
10569.68 1329
10570.65 1289
10571.62 1268
10572.59 1225
10573.56 1220
10574.53 1213
10575.50 1190
10576.47 1168
10577.44 1186
10578.41 1188
10579.38 1197
10580.35 1205
10581.32 1187
10582.29 1184
10583.26 1196
10584.23 1203
10585.21 1195
10586.18 1267
10587.15 1237
10588.12 1254
10589.09 1275
10590.06 1285
10591.03 1276
10592.00 1190
10592.97 1218
10593.94 1270
10594.92 1223
10595.89 1178
10596.86 1200
10597.83 1186
10598.80 1202
10599.77 1159
10600.74 1173
10601.71 1164
10602.69 1172
10603.66 1143
10604.63 1140
10605.60 1142
10606.57 1128
10607.54 1145
10608.52 1221
10609.49 1149
10610.46 1090
10611.43 1123
10612.40 1138
10613.38 1145
10614.35 1123
10615.32 1122
10616.29 1133
10617.27 1124
10618.24 1117
10619.21 1088
10620.18 1082
10621.15 1135
10622.13 1177
10623.10 1218
10624.07 1144
10625.04 1160
10626.02 1216
10626.99 1197
10627.96 1160
10628.94 1198
10629.91 1246
10630.88 1226
10631.85 1215
10632.83 1235
10633.80 1221
10634.77 1242
10635.75 1289
10636.72 1267
10637.69 1290
10638.67 1260
10639.64 1328
10640.61 1261
10641.59 1261
10642.56 1217
10643.53 1229
10644.51 1251
10645.48 1194
10646.45 1169
10647.43 1161
10648.40 1191
10649.37 1168
10650.35 1178
10651.32 1138
10652.30 1155
10653.27 1136
10654.24 1141
10655.22 1112
10656.19 1122
10657.16 1096
10658.14 1101
10659.11 1158
10660.09 1121
10661.06 1120
10662.04 1104
10663.01 1112
10663.98 1171
10664.96 1156
10665.93 1148
10666.91 1113
10667.88 1106
10668.86 1120
10669.83 1119
10670.81 1113
10671.78 1116
10672.76 1108
10673.73 1128
10674.71 1104
10675.68 1095
10676.66 1153
10677.63 1167
10678.61 1113
10679.58 1119
10680.56 1159
10681.53 1110
10682.51 1130
10683.48 1065
10684.46 1117
10685.43 1089
10686.41 1106
10687.38 1082
10688.36 1121
10689.33 1067
10690.31 1049
10691.28 1038
10692.26 1073
10693.24 1106
10694.21 1090
10695.19 1051
10696.16 1079
10697.14 1061
10698.12 1043
10699.09 1074
10700.07 1042
10701.04 1087
10702.02 1090
10703.00 1099
10703.97 1077
10704.95 1039
10705.92 1093
10706.90 1084
10707.88 1088
10708.85 1063
10709.83 1082
10710.81 1060
10711.78 1065
10712.76 1043
10713.74 1047
10714.71 1060
10715.69 1081
10716.67 1057
10717.64 1072
10718.62 1072
10719.60 1067
10720.57 1035
10721.55 1063
10722.53 1089
10723.50 1091
10724.48 1062
10725.46 1059
10726.44 1052
10727.41 1056
10728.39 1056
10729.37 1059
10730.35 1061
10731.32 1071
10732.30 1056
10733.28 1078
10734.26 1074
10735.23 1065
10736.21 1070
10737.19 1095
10738.17 1074
10739.14 1094
10740.12 1057
10741.10 1046
10742.08 1071
10743.06 1067
10744.03 1023
10745.01 1056
10745.99 1044
10746.97 1031
10747.95 1050
10748.92 1101
10749.90 1136
10750.88 1144
10751.86 1080
10752.84 1077
10753.82 1075
10754.79 1063
10755.77 1089
10756.75 1073
10757.73 1079
10758.71 1099
10759.69 1134
10760.67 1068
10761.65 1093
10762.62 1093
10763.60 1109
10764.58 1115
10765.56 1133
10766.54 1116
10767.52 1067
10768.50 1112
10769.48 1133
10770.46 1138
10771.44 1129
10772.42 1142
10773.39 1159
10774.37 1130
10775.35 1161
10776.33 1214
10777.31 1165
10778.29 1132
10779.27 1188
10780.25 1161
10781.23 1157
10782.21 1138
10783.19 1161
10784.17 1150
10785.15 1088
10786.13 1101
10787.11 1128
10788.09 1055
10789.07 1049
10790.05 1098
10791.03 1105
10792.01 1069
10792.99 1081
10793.97 1086
10794.95 1090
10795.93 1147
10796.91 1135
10797.89 1099
10798.87 1080
10799.85 1111
10800.83 1077
10801.82 1098
10802.80 1102
10803.78 1121
10804.76 1071
10805.74 1100
10806.72 1087
10807.70 1133
10808.68 1144
10809.66 1086
10810.64 1049
10811.62 1075
10812.61 1106
10813.59 1083
10814.57 1118
10815.55 1142
10816.53 1144
10817.51 1115
10818.49 1145
10819.47 1109
10820.46 1117
10821.44 1148
10822.42 1158
10823.40 1165
10824.38 1145
10825.36 1160
10826.35 1167
10827.33 1157
10828.31 1121
10829.29 1150
10830.27 1168
10831.25 1158
10832.24 1133
10833.22 1133
10834.20 1169
10835.18 1206
10836.17 1200
10837.15 1197
10838.13 1200
10839.11 1214
10840.09 1205
10841.08 1143
10842.06 1185
10843.04 1191
10844.02 1187
10845.01 1240
10845.99 1193
10846.97 1220
10847.96 1238
10848.94 1222
10849.92 1213
10850.90 1240
10851.89 1205
10852.87 1208
10853.85 1229
10854.84 1263
10855.82 1253
10856.80 1265
10857.78 1243
10858.77 1256
10859.75 1263
10860.73 1290
10861.72 1329
10862.70 1296
10863.68 1282
10864.67 1288
10865.65 1266
10866.64 1274
10867.62 1246
10868.60 1277
10869.59 1320
10870.57 1325
10871.55 1309
10872.54 1282
10873.52 1286
10874.51 1316
10875.49 1325
10876.47 1277
10877.46 1339
10878.44 1343
10879.43 1317
10880.41 1348
10881.39 1377
10882.38 1394
10883.36 1382
10884.35 1469
10885.33 1446
10886.32 1431
10887.30 1400
10888.29 1478
10889.27 1439
10890.25 1431
10891.24 1434
10892.22 1430
10893.21 1474
10894.19 1483
10895.18 1455
10896.16 1460
10897.15 1496
10898.13 1549
10899.12 1536
10900.10 1543
10901.09 1513
10902.07 1514
10903.06 1557
10904.04 1578
10905.03 1582
10906.01 1615
10907.00 1549
10907.99 1591
10908.97 1602
10909.96 1635
10910.94 1696
10911.93 1695
10912.91 1694
10913.90 1731
10914.88 1696
10915.87 1694
10916.86 1681
10917.84 1649
10918.83 1715
10919.81 1687
10920.80 1754
10921.79 1685
10922.77 1706
10923.76 1740
10924.74 1724
10925.73 1753
10926.72 1745
10927.70 1754
10928.69 1797
10929.68 1792
10930.66 1760
10931.65 1804
10932.64 1883
10933.62 1866
10934.61 1935
10935.60 1908
10936.58 1941
10937.57 1967
10938.56 1919
10939.54 1980
10940.53 1946
10941.52 2004
10942.50 2099
10943.49 2066
10944.48 2091
10945.47 2070
10946.45 2116
10947.44 2136
10948.43 2132
10949.41 2180
10950.40 2243
10951.39 2307
10952.38 2285
10953.36 2426
10954.35 2424
10955.34 2414
10956.33 2440
10957.31 2488
10958.30 2441
10959.29 2527
10960.28 2518
10961.27 2465
10962.25 2428
10963.24 2410
10964.23 2356
10965.22 2303
10966.21 2323
10967.19 2247
10968.18 2174
10969.17 2208
10970.16 2190
10971.15 2139
10972.13 2144
10973.12 2068
10974.11 2122
10975.10 2204
10976.09 2134
10977.08 2164
10978.07 2175
10979.05 2152
10980.04 2180
10981.03 2166
10982.02 2217
10983.01 2268
10984.00 2260
10984.99 2226
10985.98 2186
10986.96 2264
10987.95 2358
10988.94 2408
10989.93 2458
10990.92 2587
10991.91 2704
10992.90 2718
10993.89 2840
10994.88 2875
10995.87 2976
10996.86 2968
10997.85 3085
10998.84 3109
10999.83 3077
11000.82 3082
11001.81 2997
11002.79 2912
11003.78 2836
11004.77 2782
11005.76 2669
11006.75 2544
11007.74 2487
11008.73 2365
11009.72 2250
11010.71 2181
11011.70 2129
11012.69 2122
11013.68 2024
11014.67 1986
11015.67 1929
11016.66 1860
11017.65 1821
11018.64 1842
11019.63 1859
11020.62 1799
11021.61 1794
11022.60 1764
11023.59 1808
11024.58 1817
11025.57 1801
11026.56 1798
11027.55 1776
11028.54 1773
11029.53 1774
11030.52 1789
11031.52 1770
11032.51 1732
11033.50 1769
11034.49 1764
11035.48 1771
11036.47 1781
11037.46 1751
11038.45 1709
11039.45 1746
11040.44 1755
11041.43 1740
11042.42 1734
11043.41 1729
11044.40 1693
11045.39 1708
11046.39 1704
11047.38 1650
11048.37 1642
11049.36 1630
11050.35 1589
11051.35 1633
11052.34 1623
11053.33 1635
11054.32 1598
11055.31 1546
11056.31 1610
11057.30 1581
11058.29 1604
11059.28 1598
11060.27 1631
11061.27 1645
11062.26 1561
11063.25 1630
11064.24 1580
11065.24 1650
11066.23 1677
11067.22 1605
11068.21 1635
11069.21 1639
11070.20 1608
11071.19 1620
11072.19 1647
11073.18 1611
11074.17 1590
11075.16 1621
11076.16 1648
11077.15 1586
11078.14 1600
11079.14 1586
11080.13 1628
11081.12 1536
11082.12 1548
11083.11 1610
11084.10 1565
11085.10 1530
11086.09 1549
11087.08 1509
11088.08 1488
11089.07 1479
11090.06 1539
11091.06 1452
11092.05 1479
11093.04 1490
11094.04 1518
11095.03 1477
11096.03 1509
11097.02 1526
11098.01 1489
11099.01 1438
11100.00 1458
11101.00 1412
11101.99 1414
11102.98 1411
11103.98 1461
11104.97 1402
11105.97 1409
11106.96 1456
11107.96 1420
11108.95 1450
11109.95 1467
11110.94 1420
11111.93 1409
11112.93 1433
11113.92 1490
11114.92 1475
11115.91 1396
11116.91 1448
11117.90 1426
11118.90 1402
11119.89 1394
11120.89 1432
11121.88 1415
11122.88 1414
11123.87 1369
11124.87 1408
11125.86 1407
11126.86 1371
11127.85 1360
11128.85 1401
11129.84 1419
11130.84 1391
11131.84 1384
11132.83 1362
11133.83 1379
11134.82 1405
11135.82 1356
11136.81 1332
11137.81 1377
11138.81 1371
11139.80 1371
11140.80 1339
11141.79 1379
11142.79 1358
11143.79 1349
11144.78 1388
11145.78 1312
11146.77 1374
11147.77 1383
11148.77 1351
11149.76 1337
11150.76 1329
11151.75 1360
11152.75 1314
11153.75 1322
11154.74 1324
11155.74 1360
11156.74 1338
11157.73 1350
11158.73 1300
11159.73 1324
11160.72 1227
11161.72 1274
11162.72 1282
11163.71 1257
11164.71 1285
11165.71 1315
11166.71 1259
11167.70 1257
11168.70 1271
11169.70 1265
11170.69 1267
11171.69 1273
11172.69 1260
11173.69 1243
11174.68 1270
11175.68 1224
11176.68 1222
11177.68 1222
11178.67 1273
11179.67 1248
11180.67 1237
11181.67 1247
11182.66 1250
11183.66 1275
11184.66 1306
11185.66 1271
11186.66 1205
11187.65 1206
11188.65 1238
11189.65 1257
11190.65 1243
11191.65 1263
11192.64 1263
11193.64 1199
11194.64 1201
11195.64 1253
11196.64 1277
11197.64 1227
11198.63 1222
11199.63 1233
11200.63 1218
11201.63 1206
11202.63 1199
11203.63 1214
11204.63 1198
11205.63 1206
11206.62 1218
11207.62 1259
11208.62 1229
11209.62 1209
11210.62 1176
11211.62 1225
11212.62 1238
11213.62 1208
11214.62 1196
11215.62 1169
11216.61 1181
11217.61 1203
11218.61 1192
11219.61 1206
11220.61 1204
11221.61 1188
11222.61 1162
11223.61 1193
11224.61 1199
11225.61 1169
11226.61 1154
11227.61 1191
11228.61 1210
11229.61 1218
11230.61 1209
11231.61 1187
11232.61 1236
11233.61 1211
11234.61 1189
11235.61 1198
11236.61 1179
11237.61 1212
11238.61 1209
11239.61 1212
11240.61 1217
11241.61 1201
11242.61 1221
11243.61 1200
11244.61 1198
11245.61 1247
11246.61 1241
11247.61 1190
11248.62 1285
11249.62 1272
11250.62 1280
11251.62 1216
11252.62 1205
11253.62 1246
11254.62 1228
11255.62 1289
11256.62 1271
11257.62 1222
11258.62 1274
11259.63 1237
11260.63 1240
11261.63 1241
11262.63 1245
11263.63 1259
11264.63 1311
11265.63 1253
11266.64 1268
11267.64 1239
11268.64 1258
11269.64 1321
11270.64 1318
11271.64 1330
11272.65 1293
11273.65 1350
11274.65 1351
11275.65 1335
11276.65 1310
11277.65 1332
11278.66 1403
11279.66 1346
11280.66 1306
11281.66 1372
11282.67 1295
11283.67 1286
11284.67 1314
11285.67 1349
11286.67 1272
11287.68 1329
11288.68 1276
11289.68 1267
11290.68 1293
11291.69 1283
11292.69 1259
11293.69 1300
11294.70 1303
11295.70 1262
11296.70 1262
11297.70 1271
11298.71 1268
11299.71 1230
11300.71 1230
11301.72 1258
11302.72 1284
11303.72 1270
11304.72 1310
11305.73 1307
11306.73 1313
11307.73 1287
11308.74 1359
11309.74 1349
11310.74 1315
11311.75 1347
11312.75 1372
11313.76 1389
11314.76 1340
11315.76 1369
11316.77 1389
11317.77 1354
11318.77 1329
11319.78 1381
11320.78 1312
11321.79 1330
11322.79 1279
11323.79 1279
11324.80 1247
11325.80 1243
11326.81 1273
11327.81 1237
11328.81 1237
11329.82 1290
11330.82 1261
11331.83 1274
11332.83 1254
11333.84 1268
11334.84 1299
11335.85 1259
11336.85 1329
11337.85 1317
11338.86 1260
11339.86 1304
11340.87 1330
11341.87 1309
11342.88 1276
11343.88 1232
11344.89 1302
11345.89 1271
11346.90 1267
11347.90 1318
11348.91 1235
11349.91 1241
11350.92 1216
11351.92 1277
11352.93 1311
11353.94 1258
11354.94 1268
11355.95 1302
11356.95 1237
11357.96 1205
11358.96 1204
11359.97 1270
11360.97 1272
11361.98 1228
11362.99 1291
11363.99 1277
11365.00 1244
11366.00 1187
11367.01 1232
11368.02 1186
11369.02 1218
11370.03 1240
11371.03 1210
11372.04 1223
11373.05 1231
11374.05 1238
11375.06 1230
11376.06 1215
11377.07 1239
11378.08 1235
11379.08 1247
11380.09 1262
11381.10 1244
11382.10 1247
11383.11 1260
11384.12 1236
11385.12 1261
11386.13 1260
11387.14 1268
11388.14 1244
11389.15 1260
11390.16 1238
11391.17 1237
11392.17 1296
11393.18 1254
11394.19 1285
11395.19 1263
11396.20 1298
11397.21 1296
11398.22 1293
11399.22 1266
11400.23 1268
11401.24 1299
11402.25 1223
11403.25 1274
11404.26 1273
11405.27 1269
11406.28 1309
11407.28 1260
11408.29 1237
11409.30 1261
11410.31 1304
11411.31 1260
11412.32 1293
11413.33 1303
11414.34 1278
11415.35 1239
11416.35 1279
11417.36 1267
11418.37 1278
11419.38 1285
11420.39 1305
11421.40 1310
11422.40 1392
11423.41 1362
11424.42 1305
11425.43 1321
11426.44 1349
11427.45 1371
11428.46 1364
11429.46 1329
11430.47 1337
11431.48 1385
11432.49 1401
11433.50 1406
11434.51 1425
11435.52 1394
11436.53 1395
11437.54 1387
11438.54 1341
11439.55 1407
11440.56 1412
11441.57 1490
11442.58 1453
11443.59 1409
11444.60 1439
11445.61 1473
11446.62 1485
11447.63 1443
11448.64 1421
11449.65 1455
11450.66 1498
11451.67 1489
11452.68 1507
11453.69 1483
11454.70 1485
11455.71 1478
11456.72 1536
11457.73 1491
11458.74 1491
11459.75 1490
11460.76 1531
11461.77 1510
11462.78 1521
11463.79 1524
11464.80 1583
11465.81 1569
11466.82 1572
11467.83 1578
11468.84 1535
11469.85 1553
11470.86 1561
11471.87 1539
11472.88 1586
11473.89 1605
11474.90 1548
11475.91 1579
11476.92 1589
11477.93 1583
11478.95 1551
11479.96 1604
11480.97 1603
11481.98 1590
11482.99 1577
11484.00 1566
11485.01 1630
11486.02 1601
11487.03 1638
11488.05 1655
11489.06 1593
11490.07 1640
11491.08 1587
11492.09 1680
11493.10 1665
11494.11 1673
11495.13 1702
11496.14 1675
11497.15 1632
11498.16 1688
11499.17 1690
11500.18 1681
11501.20 1674
11502.21 1698
11503.22 1673
11504.23 1672
11505.24 1661
11506.26 1681
11507.27 1761
11508.28 1757
11509.29 1767
11510.30 1757
11511.32 1654
11512.33 1727
11513.34 1760
11514.35 1728
11515.37 1729
11516.38 1759
11517.39 1839
11518.40 1774
11519.42 1801
11520.43 1823
11521.44 1802
11522.45 1815
11523.47 1874
11524.48 1896
11525.49 1834
11526.51 1899
11527.52 1934
11528.53 1948
11529.55 1951
11530.56 1966
11531.57 2011
11532.59 1956
11533.60 1953
11534.61 1988
11535.63 1994
11536.64 1977
11537.65 1990
11538.67 2024
11539.68 2018
11540.69 2121
11541.71 2107
11542.72 2139
11543.73 2213
11544.75 2155
11545.76 2140
11546.78 2210
11547.79 2223
11548.80 2187
11549.82 2266
11550.83 2300
11551.85 2302
11552.86 2356
11553.87 2379
11554.89 2340
11555.90 2394
11556.92 2447
11557.93 2493
11558.95 2519
11559.96 2550
11560.97 2532
11561.99 2544
11563.00 2569
11564.02 2581
11565.03 2575
11566.05 2629
11567.06 2646
11568.08 2748
11569.09 2819
11570.11 2806
11571.12 2867
11572.14 2892
11573.15 3022
11574.17 3079
11575.18 3135
11576.20 3222
11577.21 3154
11578.23 3229
11579.24 3349
11580.26 3403
11581.27 3431
11582.29 3532
11583.30 3606
11584.32 3751
11585.33 3824
11586.35 3913
11587.37 3962
11588.38 4140
11589.40 4287
11590.41 4447
11591.43 4619
11592.44 4712
11593.46 4999
11594.48 5267
11595.49 5587
11596.51 5873
11597.52 6239
11598.54 6550
11599.56 6816
11600.57 6958
11601.59 7113
11602.61 7251
11603.62 7110
11604.64 6939
11605.66 6731
11606.67 6556
11607.69 6233
11608.70 5903
11609.72 5489
11610.74 5309
11611.75 5002
11612.77 4600
11613.79 4212
11614.81 3998
11615.82 3843
11616.84 3602
11617.86 3493
11618.87 3350
11619.89 3168
11620.91 3081
11621.92 2971
11622.94 3005
11623.96 2918
11624.98 2809
11625.99 2776
11627.01 2705
11628.03 2678
11629.05 2669
11630.06 2696
11631.08 2712
11632.10 2663
11633.12 2670
11634.13 2642
11635.15 2622
11636.17 2629
11637.19 2538
11638.20 2590
11639.22 2640
11640.24 2624
11641.26 2613
11642.28 2572
11643.29 2542
11644.31 2531
11645.33 2447
11646.35 2429
11647.37 2412
11648.39 2370
11649.40 2343
11650.42 2338
11651.44 2292
11652.46 2290
11653.48 2242
11654.50 2286
11655.51 2196
11656.53 2244
11657.55 2226
11658.57 2229
11659.59 2267
11660.61 2247
11661.63 2245
11662.65 2181
11663.67 2274
11664.68 2222
11665.70 2232
11666.72 2275
11667.74 2306
11668.76 2340
11669.78 2318
11670.80 2325
11671.82 2330
11672.84 2392
11673.86 2371
11674.88 2432
11675.90 2513
11676.92 2463
11677.94 2462
11678.96 2480
11679.98 2467
11680.99 2522
11682.01 2538
11683.03 2491
11684.05 2468
11685.07 2492
11686.09 2424
11687.11 2445
11688.13 2433
11689.15 2410
11690.17 2409
11691.19 2380
11692.21 2364
11693.24 2357
11694.26 2320
11695.28 2344
11696.30 2283
11697.32 2286
11698.34 2322
11699.36 2213
11700.38 2206
11701.40 2246
11702.42 2200
11703.44 2240
11704.46 2148
11705.48 2149
11706.50 2199
11707.52 2076
11708.54 2086
11709.57 2077
11710.59 2112
11711.61 2131
11712.63 2092
11713.65 2102
11714.67 2037
11715.69 2062
11716.71 2013
11717.73 2033
11718.76 2031
11719.78 1962
11720.80 1973
11721.82 1962
11722.84 1958
11723.86 1923
11724.89 1893
11725.91 1858
11726.93 1909
11727.95 1869
11728.97 1808
11729.99 1784
11731.02 1809
11732.04 1776
11733.06 1834
11734.08 1800
11735.10 1772
11736.13 1789
11737.15 1807
11738.17 1735
11739.19 1759
11740.22 1740
11741.24 1680
11742.26 1700
11743.28 1776
11744.30 1774
11745.33 1753
11746.35 1750
11747.37 1756
11748.40 1749
11749.42 1776
11750.44 1695
11751.46 1712
11752.49 1737
11753.51 1695
11754.53 1684
11755.56 1666
11756.58 1694
11757.60 1634
11758.62 1650
11759.65 1626
11760.67 1588
11761.69 1600
11762.72 1577
11763.74 1569
11764.76 1553
11765.79 1597
11766.81 1586
11767.83 1577
11768.86 1580
11769.88 1519
11770.91 1517
11771.93 1490
11772.95 1494
11773.98 1562
11775.00 1523
11776.02 1542
11777.05 1518
11778.07 1472
11779.10 1521
11780.12 1486
11781.14 1472
11782.17 1515
11783.19 1470
11784.22 1473
11785.24 1466
11786.26 1519
11787.29 1487
11788.31 1488
11789.34 1460
11790.36 1550
11791.39 1538
11792.41 1498
11793.44 1441
11794.46 1454
11795.49 1490
11796.51 1446
11797.54 1468
11798.56 1448
11799.59 1414
11800.61 1393
11801.63 1377
11802.66 1427
11803.69 1414
11804.71 1383
11805.74 1404
11806.76 1421
11807.79 1417
11808.81 1407
11809.84 1423
11810.86 1391
11811.89 1366
11812.91 1453
11813.94 1431
11814.96 1384
11815.99 1394
11817.01 1380
11818.04 1376
11819.07 1375
11820.09 1380
11821.12 1414
11822.14 1401
11823.17 1409
11824.20 1354
11825.22 1408
11826.25 1413
11827.27 1390
11828.30 1446
11829.33 1435
11830.35 1427
11831.38 1420
11832.40 1421
11833.43 1439
11834.46 1392
11835.48 1372
11836.51 1366
11837.54 1417
11838.56 1389
11839.59 1401
11840.62 1411
11841.64 1466
11842.67 1408
11843.70 1404
11844.72 1419
11845.75 1409
11846.78 1399
11847.80 1386
11848.83 1399
11849.86 1395
11850.89 1399
11851.91 1448
11852.94 1454
11853.97 1444
11854.99 1413
11856.02 1448
11857.05 1435
11858.08 1440
11859.10 1458
11860.13 1493
11861.16 1455
11862.19 1442
11863.21 1513
11864.24 1531
11865.27 1446
11866.30 1464
11867.33 1460
11868.35 1473
11869.38 1513
11870.41 1527
11871.44 1497
11872.47 1524
11873.49 1470
11874.52 1464
11875.55 1468
11876.58 1497
11877.61 1445
11878.63 1470
11879.66 1459
11880.69 1517
11881.72 1567
11882.75 1575
11883.78 1564
11884.81 1567
11885.83 1530
11886.86 1575
11887.89 1580
11888.92 1558
11889.95 1571
11890.98 1623
11892.01 1688
11893.04 1647
11894.06 1618
11895.09 1660
11896.12 1681
11897.15 1705
11898.18 1714
11899.21 1729
11900.24 1715
11901.27 1737
11902.30 1708
11903.33 1670
11904.36 1714
11905.39 1733
11906.42 1706
11907.45 1661
11908.48 1712
11909.50 1657
11910.53 1682
11911.56 1678
11912.59 1671
11913.62 1673
11914.65 1704
11915.68 1707
11916.71 1710
11917.74 1635
11918.77 1655
11919.80 1735
11920.83 1735
11921.86 1868
11922.89 1871
11923.92 1878
11924.95 1839
11925.99 1875
11927.02 1881
11928.05 1925
11929.08 1939
11930.11 2007
11931.14 2038
11932.17 1988
11933.20 1967
11934.23 2006
11935.26 1977
11936.29 1832
11937.32 1887
11938.35 1842
11939.38 1737
11940.41 1721
11941.45 1704
11942.48 1652
11943.51 1669
11944.54 1641
11945.57 1629
11946.60 1547
11947.63 1570
11948.66 1565
11949.70 1557
11950.73 1513
11951.76 1468
11952.79 1469
11953.82 1460
11954.85 1498
11955.88 1479
11956.92 1483
11957.95 1472
11958.98 1478
11960.01 1464
11961.04 1487
11962.08 1458
11963.11 1507
11964.14 1520
11965.17 1505
11966.20 1515
11967.24 1503
11968.27 1483
11969.30 1449
11970.33 1515
11971.36 1480
11972.40 1476
11973.43 1484
11974.46 1525
11975.49 1539
11976.53 1533
11977.56 1460
11978.59 1441
11979.62 1449
11980.66 1482
11981.69 1464
11982.72 1463
11983.76 1450
11984.79 1508
11985.82 1527
11986.85 1516
11987.89 1507
11988.92 1500
11989.95 1543
11990.99 1523
11992.02 1468
11993.05 1521
11994.09 1540
11995.12 1529
11996.15 1513
11997.19 1536
11998.22 1505
11999.25 1562
12000.29 1574
12001.32 1533
12002.35 1576
12003.39 1545
12004.42 1522
12005.46 1579
12006.49 1555
12007.52 1620
12008.56 1611
12009.59 1617
12010.63 1582
12011.66 1577
12012.69 1635
12013.73 1602
12014.76 1682
12015.80 1708
12016.83 1708
12017.86 1697
12018.90 1684
12019.93 1655
12020.97 1678
12022.00 1669
12023.04 1670
12024.07 1635
12025.11 1642
12026.14 1639
12027.18 1627
12028.21 1624
12029.25 1598
12030.28 1604
12031.32 1595
12032.35 1615
12033.39 1636
12034.42 1592
12035.46 1575
12036.49 1553
12037.53 1612
12038.56 1576
12039.60 1556
12040.63 1552
12041.67 1528
12042.70 1575
12043.74 1563
12044.77 1575
12045.81 1570
12046.84 1556
12047.88 1546
12048.92 1503
12049.95 1507
12050.99 1541
12052.02 1529
12053.06 1531
12054.09 1526
12055.13 1495
12056.17 1507
12057.20 1513
12058.24 1506
12059.27 1547
12060.31 1530
12061.35 1511
12062.38 1550
12063.42 1538
12064.46 1513
12065.49 1529
12066.53 1536
12067.56 1493
12068.60 1474
12069.64 1489
12070.67 1481
12071.71 1518
12072.75 1533
12073.78 1527
12074.82 1509
12075.86 1540
12076.89 1475
12077.93 1558
12078.97 1537
12080.01 1524
12081.04 1542
12082.08 1518
12083.12 1528
12084.15 1561
12085.19 1582
12086.23 1554
12087.27 1565
12088.30 1536
12089.34 1535
12090.38 1543
12091.41 1606
12092.45 1608
12093.49 1588
12094.53 1625
12095.57 1645
12096.60 1657
12097.64 1623
12098.68 1667
12099.72 1701
12100.75 1714
12101.79 1715
12102.83 1688
12103.87 1672
12104.91 1596
12105.94 1600
12106.98 1591
12108.02 1564
12109.06 1554
12110.10 1560
12111.14 1534
12112.17 1536
12113.21 1506
12114.25 1466
12115.29 1448
12116.33 1496
12117.37 1420
12118.40 1444
12119.44 1418
12120.48 1375
12121.52 1369
12122.56 1379
12123.60 1397
12124.64 1347
12125.68 1346
12126.72 1386
12127.75 1387
12128.79 1372
12129.83 1392
12130.87 1308
12131.91 1353
12132.95 1376
12133.99 1352
12135.03 1363
12136.07 1344
12137.11 1351
12138.15 1322
12139.19 1296
12140.23 1354
12141.27 1316
12142.31 1294
12143.35 1278
12144.38 1303
12145.42 1309
12146.46 1278
12147.50 1279
12148.54 1327
12149.58 1296
12150.62 1258
12151.66 1291
12152.70 1244
12153.74 1253
12154.78 1243
12155.82 1277
12156.87 1276
12157.91 1293
12158.95 1276
12159.99 1277
12161.03 1253
12162.07 1304
12163.11 1314
12164.15 1262
12165.19 1263
12166.23 1263
12167.27 1239
12168.31 1211
12169.35 1240
12170.39 1272
12171.43 1229
12172.47 1237
12173.52 1233
12174.56 1260
12175.60 1267
12176.64 1236
12177.68 1235
12178.72 1210
12179.76 1234
12180.80 1249
12181.85 1208
12182.89 1212
12183.93 1221
12184.97 1270
12186.01 1254
12187.05 1225
12188.09 1281
12189.14 1238
12190.18 1266
12191.22 1230
12192.26 1249
12193.30 1213
12194.34 1240
12195.39 1223
12196.43 1241
12197.47 1212
12198.51 1197
12199.55 1250
12200.60 1218
12201.64 1219
12202.68 1209
12203.72 1204
12204.77 1251
12205.81 1233
12206.85 1223
12207.89 1245
12208.94 1229
12209.98 1201
12211.02 1216
12212.06 1231
12213.11 1221
12214.15 1237
12215.19 1245
12216.23 1198
12217.28 1172
12218.32 1184
12219.36 1254
12220.41 1235
12221.45 1205
12222.49 1189
12223.54 1197
12224.58 1216
12225.62 1191
12226.66 1178
12227.71 1235
12228.75 1202
12229.79 1235
12230.84 1225
12231.88 1228
12232.93 1205
12233.97 1165
12235.01 1171
12236.06 1188
12237.10 1171
12238.14 1202
12239.19 1198
12240.23 1170
12241.28 1173
12242.32 1199
12243.36 1249
12244.41 1169
12245.45 1222
12246.50 1234
12247.54 1205
12248.58 1173
12249.63 1183
12250.67 1165
12251.72 1172
12252.76 1168
12253.80 1153
12254.85 1132
12255.89 1164
12256.94 1129
12257.98 1127
12259.03 1125
12260.07 1133
12261.12 1145
12262.16 1108
12263.21 1094
12264.25 1080
12265.30 1104
12266.34 1096
12267.39 1082
12268.43 1085
12269.48 1034
12270.52 1090
12271.57 1084
12272.61 1035
12273.66 1042
12274.70 1047
12275.75 1082
12276.79 1105
12277.84 1102
12278.88 1072
12279.93 1087
12280.98 1094
12282.02 1082
12283.07 1024
12284.11 1098
12285.16 1060
12286.20 1069
12287.25 1082
12288.30 1111
12289.34 1068
12290.39 1095
12291.43 1049
12292.48 1084
12293.53 1088
12294.57 1019
12295.62 1034
12296.66 1076
12297.71 1048
12298.76 1004
12299.80 1068
12300.85 1034
12301.90 1058
12302.94 1012
12303.99 1034
12305.04 1043
12306.08 1077
12307.13 1049
12308.18 1098
12309.22 1078
12310.27 1048
12311.32 1011
12312.36 1029
12313.41 1095
12314.46 1038
12315.50 1032
12316.55 1015
12317.60 1062
12318.65 1060
12319.69 1012
12320.74 1046
12321.79 1038
12322.83 1057
12323.88 1060
12324.93 1049
12325.98 1015
12327.02 1070
12328.07 1017
12329.12 1023
12330.17 1039
12331.21 1028
12332.26 1014
12333.31 1022
12334.36 1016
12335.41 985
12336.45 1043
12337.50 1046
12338.55 1012
12339.60 1017
12340.65 965
12341.69 1006
12342.74 1033
12343.79 1029
12344.84 1028
12345.89 1000
12346.94 1016
12347.98 1073
12349.03 1002
12350.08 982
12351.13 1013
12352.18 1024
12353.23 1019
12354.28 1000
12355.32 1022
12356.37 1015
12357.42 1006
12358.47 1018
12359.52 1021
12360.57 1014
12361.62 987
12362.67 1037
12363.72 1041
12364.76 1055
12365.81 1026
12366.86 975
12367.91 999
12368.96 1035
12370.01 997
12371.06 996
12372.11 1015
12373.16 996
12374.21 1001
12375.26 1010
12376.31 1011
12377.36 1019
12378.41 1015
12379.46 1020
12380.51 1018
12381.56 993
12382.61 996
12383.66 1013
12384.71 965
12385.76 988
12386.81 1012
12387.86 1042
12388.91 1047
12389.96 1031
12391.01 1033
12392.06 1009
12393.11 1015
12394.16 1052
12395.21 1089
12396.26 1023
12397.31 1020
12398.36 1027
12399.41 1030
12400.46 1046
12401.51 1028
12402.56 1046
12403.61 1002
12404.66 1007
12405.71 1027
12406.77 1062
12407.82 1043
12408.87 1010
12409.92 1005
12410.97 1073
12412.02 1013
12413.07 1028
12414.12 1036
12415.17 1068
12416.23 1050
12417.28 1046
12418.33 1045
12419.38 1077
12420.43 1056
12421.48 1059
12422.53 1012
12423.59 980
12424.64 1043
12425.69 1056
12426.74 1064
12427.79 1043
12428.84 1039
12429.90 1102
12430.95 1064
12432.00 1069
12433.05 1054
12434.10 1039
12435.16 1027
12436.21 1049
12437.26 1096
12438.31 1082
12439.37 1062
12440.42 1058
12441.47 1080
12442.52 1080
12443.58 1093
12444.63 1104
12445.68 1107
12446.73 1083
12447.79 1042
12448.84 1052
12449.89 1053
12450.94 1058
12452.00 1029
12453.05 1070
12454.10 1056
12455.16 1111
12456.21 1117
12457.26 1066
12458.31 1017
12459.37 1058
12460.42 1067
12461.47 1058
12462.53 1080
12463.58 1044
12464.63 1073
12465.69 1084
12466.74 1089
12467.79 1104
12468.85 1109
12469.90 1068
12470.95 1072
12472.01 1071
12473.06 1106
12474.12 1106
12475.17 1158
12476.22 1115
12477.28 1063
12478.33 1127
12479.39 1112
12480.44 1153
12481.49 1105
12482.55 1081
12483.60 1076
12484.66 1176
12485.71 1160
12486.76 1161
12487.82 1144
12488.87 1149
12489.93 1134
12490.98 1158
12492.04 1157
12493.09 1168
12494.15 1157
12495.20 1170
12496.25 1201
12497.31 1235
12498.36 1263
12499.42 1259
12500.47 1254
12501.53 1257
12502.58 1256
12503.64 1258
12504.69 1299
12505.75 1292
12506.80 1286
12507.86 1334
12508.91 1377
12509.97 1376
12511.03 1440
12512.08 1455
12513.14 1492
12514.19 1521
12515.25 1562
12516.30 1559
12517.36 1588
12518.41 1659
12519.47 1679
12520.52 1716
12521.58 1757
12522.64 1778
12523.69 1805
12524.75 1781
12525.80 1747
12526.86 1723
12527.92 1672
12528.97 1654
12530.03 1585
12531.08 1535
12532.14 1546
12533.20 1533
12534.25 1439
12535.31 1429
12536.37 1450
12537.42 1436
12538.48 1365
12539.54 1386
12540.59 1369
12541.65 1289
12542.70 1310
12543.76 1287
12544.82 1278
12545.88 1261
12546.93 1276
12547.99 1297
12549.05 1260
12550.10 1241
12551.16 1279
12552.22 1299
12553.27 1248
12554.33 1215
12555.39 1234
12556.45 1213
12557.50 1262
12558.56 1290
12559.62 1220
12560.67 1286
12561.73 1236
12562.79 1225
12563.85 1241
12564.90 1221
12565.96 1236
12567.02 1284
12568.08 1244
12569.14 1279
12570.19 1310
12571.25 1247
12572.31 1258
12573.37 1217
12574.42 1232
12575.48 1307
12576.54 1266
12577.60 1297
12578.66 1272
12579.72 1309
12580.77 1308
12581.83 1264
12582.89 1297
12583.95 1292
12585.01 1336
12586.07 1329
12587.12 1409
12588.18 1415
12589.24 1390
12590.30 1379
12591.36 1438
12592.42 1456
12593.48 1509
12594.53 1459
12595.59 1506
12596.65 1561
12597.71 1570
12598.77 1576
12599.83 1667
12600.89 1654
12601.95 1642
12603.01 1619
12604.07 1639
12605.13 1701
12606.18 1651
12607.24 1649
12608.30 1613
12609.36 1586
12610.42 1608
12611.48 1588
12612.54 1629
12613.60 1573
12614.66 1498
12615.72 1510
12616.78 1483
12617.84 1499
12618.90 1444
12619.96 1493
12621.02 1464
12622.08 1382
12623.14 1389
12624.20 1428
12625.26 1434
12626.32 1454
12627.38 1453
12628.44 1436
12629.50 1432
12630.56 1449
12631.62 1484
12632.68 1450
12633.74 1472
12634.80 1460
12635.86 1454
12636.92 1415
12637.98 1421
12639.04 1434
12640.11 1412
12641.17 1389
12642.23 1316
12643.29 1349
12644.35 1353
12645.41 1372
12646.47 1341
12647.53 1316
12648.59 1248
12649.65 1304
12650.72 1377
12651.78 1322
12652.84 1314
12653.90 1297
12654.96 1319
12656.02 1332
12657.08 1318
12658.14 1318
12659.21 1337
12660.27 1301
12661.33 1259
12662.39 1313
12663.45 1342
12664.51 1369
12665.58 1329
12666.64 1349
12667.70 1357
12668.76 1358
12669.82 1321
12670.89 1318
12671.95 1346
12673.01 1357
12674.07 1371
12675.13 1402
12676.20 1395
12677.26 1410
12678.32 1472
12679.38 1443
12680.45 1448
12681.51 1383
12682.57 1426
12683.63 1426
12684.70 1445
12685.76 1422
12686.82 1437
12687.88 1371
12688.95 1417
12690.01 1432
12691.07 1432
12692.14 1429
12693.20 1391
12694.26 1439
12695.32 1453
12696.39 1496
12697.45 1475
12698.51 1471
12699.58 1393
12700.64 1456
12701.70 1444
12702.77 1447
12703.83 1479
12704.89 1506
12705.96 1462
12707.02 1445
12708.08 1412
12709.15 1375
12710.21 1376
12711.28 1413
12712.34 1404
12713.40 1374
12714.47 1398
12715.53 1439
12716.59 1477
12717.66 1430
12718.72 1450
12719.79 1420
12720.85 1423
12721.92 1403
12722.98 1392
12724.04 1410
12725.11 1428
12726.17 1423
12727.24 1418
12728.30 1386
12729.37 1409
12730.43 1440
12731.49 1372
12732.56 1354
12733.62 1386
12734.69 1336
12735.75 1364
12736.82 1376
12737.88 1378
12738.95 1334
12740.01 1276
12741.08 1275
12742.14 1295
12743.21 1310
12744.27 1281
12745.34 1273
12746.40 1261
12747.47 1254
12748.53 1272
12749.60 1276
12750.66 1302
12751.73 1243
12752.79 1242
12753.86 1241
12754.93 1214
12755.99 1187
12757.06 1189
12758.12 1233
12759.19 1180
12760.25 1217
12761.32 1149
12762.39 1207
12763.45 1144
12764.52 1152
12765.58 1204
12766.65 1186
12767.72 1175
12768.78 1176
12769.85 1162
12770.91 1137
12771.98 1108
12773.05 1143
12774.11 1157
12775.18 1174
12776.25 1142
12777.31 1138
12778.38 1130
12779.45 1104
12780.51 1154
12781.58 1116
12782.65 1110
12783.71 1153
12784.78 1177
12785.85 1178
12786.91 1183
12787.98 1158
12789.05 1148
12790.11 1122
12791.18 1104
12792.25 1095
12793.31 1126
12794.38 1156
12795.45 1163
12796.52 1123
12797.58 1097
12798.65 1093
12799.72 1070
12800.79 1130
12801.85 1112
12802.92 1108
12803.99 1083
12805.06 1097
12806.12 1147
12807.19 1171
12808.26 1127
12809.33 1098
12810.39 1129
12811.46 1126
12812.53 1131
12813.60 1174
12814.67 1193
12815.73 1198
12816.80 1145
12817.87 1155
12818.94 1186
12820.01 1152
12821.08 1147
12822.14 1147
12823.21 1159
12824.28 1141
12825.35 1154
12826.42 1138
12827.49 1151
12828.55 1088
12829.62 1071
12830.69 1109
12831.76 1101
12832.83 1069
12833.90 1074
12834.97 1055
12836.04 1054
12837.11 1079
12838.17 1100
12839.24 1061
12840.31 1040
12841.38 1060
12842.45 1094
12843.52 1063
12844.59 1028
12845.66 1084
12846.73 1086
12847.80 1055
12848.87 1056
12849.94 1015
12851.01 1009
12852.08 1033
12853.14 1063
12854.21 1050
12855.28 1035
12856.35 1025
12857.42 1050
12858.49 1006
12859.56 988
12860.63 1026
12861.70 989
12862.77 999
12863.84 970
12864.91 1007
12865.98 1012
12867.05 1017
12868.12 1046
12869.19 1047
12870.26 999
12871.34 989
12872.41 962
12873.48 964
12874.55 970
12875.62 972
12876.69 981
12877.76 980
12878.83 956
12879.90 962
12880.97 974
12882.04 962
12883.11 930
12884.18 901
12885.25 948
12886.33 946
12887.40 956
12888.47 915
12889.54 938
12890.61 942
12891.68 927
12892.75 972
12893.82 965
12894.89 949
12895.97 954
12897.04 981
12898.11 969
12899.18 906
12900.25 955
12901.32 921
12902.40 912
12903.47 899
12904.54 908
12905.61 963
12906.68 934
12907.75 920
12908.83 921
12909.90 933
12910.97 939
12912.04 914
12913.11 910
12914.19 943
12915.26 955
12916.33 914
12917.40 881
12918.48 892
12919.55 884
12920.62 946
12921.69 923
12922.77 912
12923.84 899
12924.91 917
12925.98 943
12927.06 905
12928.13 925
12929.20 909
12930.27 918
12931.35 930
12932.42 915
12933.49 921
12934.57 875
12935.64 914
12936.71 903
12937.79 932
12938.86 934
12939.93 906
12941.01 925
12942.08 917
12943.15 910
12944.23 881
12945.30 902
12946.37 907
12947.45 928
12948.52 904
12949.59 904
12950.67 896
12951.74 908
12952.81 954
12953.89 937
12954.96 894
12956.04 890
12957.11 865
12958.18 875
12959.26 886
12960.33 867
12961.41 846
12962.48 911
12963.55 918
12964.63 882
12965.70 916
12966.78 891
12967.85 900
12968.93 875
12970.00 894
12971.07 888
12972.15 876
12973.22 913
12974.30 853
12975.37 875
12976.45 888
12977.52 892
12978.60 900
12979.67 871
12980.75 893
12981.82 849
12982.90 901
12983.97 899
12985.05 877
12986.12 858
12987.20 913
12988.27 928
12989.35 864
12990.42 892
12991.50 912
12992.57 897
12993.65 900
12994.73 896
12995.80 888
12996.88 884
12997.95 903
12999.03 893
13000.10 884
13001.18 916
13002.25 893
13003.33 902
13004.41 913
13005.48 911
13006.56 974
13007.63 943
13008.71 888
13009.79 922
13010.86 897
13011.94 946
13013.02 952
13014.09 936
13015.17 945
13016.24 922
13017.32 881
13018.40 838
13019.47 885
13020.55 924
13021.63 965
13022.70 909
13023.78 905
13024.86 919
13025.93 921
13027.01 883
13028.09 861
13029.16 910
13030.24 943
13031.32 918
13032.40 907
13033.47 898
13034.55 902
13035.63 910
13036.70 875
13037.78 864
13038.86 912
13039.94 882
13041.01 903
13042.09 945
13043.17 924
13044.25 889
13045.32 953
13046.40 928
13047.48 931
13048.56 889
13049.63 905
13050.71 892
13051.79 914
13052.87 863
13053.95 936
13055.02 939
13056.10 895
13057.18 897
13058.26 917
13059.34 896
13060.41 883
13061.49 873
13062.57 906
13063.65 895
13064.73 853
13065.81 905
13066.88 881
13067.96 881
13069.04 901
13070.12 910
13071.20 894
13072.28 860
13073.36 870
13074.43 862
13075.51 901
13076.59 894
13077.67 885
13078.75 843
13079.83 848
13080.91 865
13081.99 868
13083.07 920
13084.15 893
13085.23 864
13086.30 889
13087.38 907
13088.46 866
13089.54 887
13090.62 862
13091.70 899
13092.78 885
13093.86 881
13094.94 887
13096.02 874
13097.10 892
13098.18 876
13099.26 868
13100.34 875
13101.42 870
13102.50 858
13103.58 906
13104.66 889
13105.74 890
13106.82 878
13107.90 873
13108.98 865
13110.06 872
13111.14 890
13112.22 885
13113.30 887
13114.38 922
13115.46 887
13116.54 889
13117.62 856
13118.70 902
13119.78 885
13120.86 921
13121.95 916
13123.03 879
13124.11 925
13125.19 897
13126.27 909
13127.35 880
13128.43 883
13129.51 899
13130.59 928
13131.67 860
13132.76 856
13133.84 913
13134.92 899
13136.00 904
13137.08 864
13138.16 897
13139.24 898
13140.32 896
13141.41 858
13142.49 889
13143.57 870
13144.65 883
13145.73 858
13146.81 919
13147.90 867
13148.98 858
13150.06 905
13151.14 900
13152.22 838
13153.31 900
13154.39 927
13155.47 873
13156.55 893
13157.63 910
13158.72 897
13159.80 851
13160.88 901
13161.96 917
13163.05 913
13164.13 900
13165.21 902
13166.29 895
13167.38 871
13168.46 915
13169.54 916
13170.62 913
13171.71 857
13172.79 865
13173.87 886
13174.96 919
13176.04 919
13177.12 900
13178.20 855
13179.29 894
13180.37 923
13181.45 887
13182.54 930
13183.62 938
13184.70 908
13185.79 922
13186.87 920
13187.95 920
13189.04 939
13190.12 946
13191.20 896
13192.29 912
13193.37 914
13194.46 882
13195.54 941
13196.62 932
13197.71 917
13198.79 914
13199.88 914
13200.96 949
13202.04 894
13203.13 905
13204.21 894
13205.30 927
13206.38 894
13207.46 973
13208.55 906
13209.63 891
13210.72 923
13211.80 955
13212.89 904
13213.97 941
13215.05 897
13216.14 912
13217.22 907
13218.31 926
13219.39 953
13220.48 948
13221.56 948
13222.65 925
13223.73 917
13224.82 894
13225.90 914
13226.99 889
13228.07 915
13229.16 894
13230.24 920
13231.33 909
13232.41 976
13233.50 957
13234.58 978
13235.67 952
13236.76 955
13237.84 953
13238.93 942
13240.01 922
13241.10 913
13242.18 930
13243.27 926
13244.35 942
13245.44 952
13246.53 941
13247.61 947
13248.70 933
13249.78 937
13250.87 965
13251.96 1007
13253.04 966
13254.13 972
13255.21 1021
13256.30 957
13257.39 953
13258.47 987
13259.56 993
13260.65 969
13261.73 979
13262.82 984
13263.91 1009
13264.99 983
13266.08 950
13267.17 975
13268.25 980
13269.34 1013
13270.43 1015
13271.51 1040
13272.60 1038
13273.69 998
13274.77 1047
13275.86 1026
13276.95 1043
13278.04 1035
13279.12 1057
13280.21 1005
13281.30 1064
13282.38 1051
13283.47 1066
13284.56 1051
13285.65 1083
13286.73 1069
13287.82 1055
13288.91 1040
13290.00 1072
13291.08 1104
13292.17 1081
13293.26 1064
13294.35 1001
13295.44 1033
13296.52 1047
13297.61 1082
13298.70 1069
13299.79 1081
13300.88 1090
13301.96 1081
13303.05 1045
13304.14 1117
13305.23 1129
13306.32 1109
13307.41 1084
13308.49 1127
13309.58 1107
13310.67 1084
13311.76 1136
13312.85 1112
13313.94 1076
13315.02 1135
13316.11 1108
13317.20 1098
13318.29 1105
13319.38 1103
13320.47 1151
13321.56 1081
13322.65 1121
13323.74 1095
13324.82 1075
13325.91 1094
13327.00 1112
13328.09 1107
13329.18 1147
13330.27 1101
13331.36 1041
13332.45 1099
13333.54 1066
13334.63 1135
13335.72 1122
13336.81 1117
13337.90 1124
13338.99 1106
13340.08 1133
13341.17 1134
13342.26 1181
13343.35 1160
13344.44 1117
13345.53 1144
13346.61 1145
13347.70 1135
13348.79 1163
13349.89 1148
13350.98 1203
13352.07 1157
13353.16 1193
13354.25 1168
13355.34 1157
13356.43 1127
13357.52 1182
13358.61 1179
13359.70 1214
13360.79 1238
13361.88 1222
13362.97 1237
13364.06 1226
13365.15 1247
13366.24 1214
13367.33 1217
13368.42 1207
13369.51 1211
13370.60 1206
13371.70 1184
13372.79 1222
13373.88 1185
13374.97 1205
13376.06 1174
13377.15 1169
13378.24 1191
13379.33 1162
13380.43 1154
13381.52 1130
13382.61 1075
13383.70 1095
13384.79 1095
13385.88 1141
13386.97 1113
13388.07 1096
13389.16 1077
13390.25 1086
13391.34 1088
13392.43 1087
13393.52 1084
13394.62 1042
13395.71 1064
13396.80 1074
13397.89 1081
13398.98 1087
13400.08 1093
13401.17 1079
13402.26 1075
13403.35 1052
13404.45 1062
13405.54 1102
13406.63 1117
13407.72 1106
13408.82 1072
13409.91 1098
13411.00 1108
13412.09 1147
13413.19 1111
13414.28 1103
13415.37 1106
13416.46 1133
13417.56 1085
13418.65 1130
13419.74 1076
13420.84 1143
13421.93 1166
13423.02 1133
13424.11 1094
13425.21 1090
13426.30 1141
13427.39 1114
13428.49 1140
13429.58 1088
13430.67 1115
13431.77 1102
13432.86 1113
13433.95 1086
13435.05 1100
13436.14 1094
13437.24 1130
13438.33 1154
13439.42 1155
13440.52 1105
13441.61 1125
13442.70 1119
13443.80 1165
13444.89 1140
13445.99 1145
13447.08 1194
13448.17 1139
13449.27 1140
13450.36 1121
13451.46 1148
13452.55 1177
13453.64 1185
13454.74 1167
13455.83 1145
13456.93 1239
13458.02 1218
13459.12 1236
13460.21 1248
13461.31 1239
13462.40 1199
13463.50 1197
13464.59 1209
13465.69 1214
13466.78 1192
13467.87 1178
13468.97 1200
13470.06 1207
13471.16 1175
13472.25 1209
13473.35 1221
13474.44 1219
13475.54 1210
13476.64 1248
13477.73 1228
13478.83 1186
13479.92 1243
13481.02 1220
13482.11 1215
13483.21 1263
13484.30 1232
13485.40 1204
13486.49 1284
13487.59 1274
13488.69 1314
13489.78 1321
13490.88 1252
13491.97 1279
13493.07 1304
13494.17 1321
13495.26 1299
13496.36 1339
13497.45 1306
13498.55 1401
13499.65 1372
13500.74 1339
13501.84 1322
13502.93 1309
13504.03 1340
13505.13 1321
13506.22 1301
13507.32 1318
13508.42 1294
13509.51 1318
13510.61 1258
13511.71 1193
13512.80 1245
13513.90 1238
13515.00 1241
13516.09 1197
13517.19 1171
13518.29 1185
13519.38 1134
13520.48 1128
13521.58 1165
13522.68 1102
13523.77 1116
13524.87 1130
13525.97 1117
13527.06 1144
13528.16 1090
13529.26 1155
13530.36 1164
13531.45 1120
13532.55 1108
13533.65 1124
13534.75 1110
13535.84 1135
13536.94 1106
13538.04 1096
13539.14 1103
13540.23 1078
13541.33 1147
13542.43 1091
13543.53 1076
13544.63 1086
13545.72 1096
13546.82 1126
13547.92 1090
13549.02 1065
13550.12 1091
13551.22 1096
13552.31 1075
13553.41 1067
13554.51 1104
13555.61 1056
13556.71 1098
13557.81 1058
13558.90 1088
13560.00 1078
13561.10 1094
13562.20 1106
13563.30 1050
13564.40 1037
13565.50 1038
13566.60 1110
13567.69 1066
13568.79 1113
13569.89 1031
13570.99 1052
13572.09 1094
13573.19 1083
13574.29 1099
13575.39 1110
13576.49 1107
13577.59 1096
13578.69 1105
13579.79 1130
13580.89 1102
13581.98 1055
13583.08 1058
13584.18 1107
13585.28 1094
13586.38 1090
13587.48 1090
13588.58 1094
13589.68 1107
13590.78 1105
13591.88 1106
13592.98 1088
13594.08 1125
13595.18 1108
13596.28 1050
13597.38 1116
13598.48 1120
13599.58 1116
13600.68 1110
13601.78 1096
13602.88 1113
13603.98 1083
13605.08 1100
13606.18 1121
13607.29 1124
13608.39 1089
13609.49 1087
13610.59 1156
13611.69 1146
13612.79 1169
13613.89 1100
13614.99 1103
13616.09 1103
13617.19 1137
13618.29 1108
13619.39 1145
13620.50 1114
13621.60 1099
13622.70 1097
13623.80 1091
13624.90 1126
13626.00 1096
13627.10 1109
13628.20 1163
13629.31 1099
13630.41 1152
13631.51 1142
13632.61 1146
13633.71 1125
13634.81 1148
13635.91 1182
13637.02 1148
13638.12 1201
13639.22 1160
13640.32 1125
13641.42 1167
13642.53 1176
13643.63 1131
13644.73 1143
13645.83 1149
13646.93 1185
13648.04 1177
13649.14 1123
13650.24 1151
13651.34 1168
13652.45 1148
13653.55 1184
13654.65 1193
13655.75 1175
13656.85 1165
13657.96 1181
13659.06 1171
13660.16 1204
13661.27 1183
13662.37 1208
13663.47 1194
13664.57 1187
13665.68 1241
13666.78 1223
13667.88 1225
13668.99 1199
13670.09 1194
13671.19 1179
13672.29 1212
13673.40 1221
13674.50 1282
13675.60 1228
13676.71 1202
13677.81 1254
13678.91 1229
13680.02 1275
13681.12 1260
13682.23 1267
13683.33 1251
13684.43 1275
13685.54 1276
13686.64 1216
13687.74 1276
13688.85 1294
13689.95 1272
13691.06 1305
13692.16 1312
13693.26 1295
13694.37 1368
13695.47 1383
13696.58 1361
13697.68 1415
13698.78 1420
13699.89 1428
13700.99 1447
13702.10 1452
13703.20 1406
13704.31 1456
13705.41 1475
13706.51 1475
13707.62 1514
13708.72 1536
13709.83 1587
13710.93 1571
13712.04 1550
13713.14 1560
13714.25 1553
13715.35 1561
13716.46 1499
13717.56 1548
13718.67 1490
13719.77 1376
13720.88 1475
13721.98 1430
13723.09 1410
13724.19 1454
13725.30 1354
13726.40 1353
13727.51 1373
13728.61 1353
13729.72 1355
13730.83 1283
13731.93 1321
13733.04 1304
13734.14 1289
13735.25 1287
13736.35 1277
13737.46 1283
13738.57 1229
13739.67 1235
13740.78 1194
13741.88 1248
13742.99 1269
13744.09 1227
13745.20 1189
13746.31 1229
13747.41 1208
13748.52 1214
13749.63 1257
13750.73 1262
13751.84 1235
13752.94 1242
13754.05 1268
13755.16 1234
13756.26 1256
13757.37 1246
13758.48 1261
13759.58 1238
13760.69 1293
13761.80 1227
13762.90 1295
13764.01 1305
13765.12 1301
13766.22 1300
13767.33 1323
13768.44 1327
13769.55 1331
13770.65 1261
13771.76 1295
13772.87 1300
13773.97 1287
13775.08 1241
13776.19 1244
13777.30 1276
13778.40 1275
13779.51 1223
13780.62 1225
13781.73 1204
13782.83 1199
13783.94 1234
13785.05 1194
13786.16 1172
13787.26 1165
13788.37 1186
13789.48 1188
13790.59 1163
13791.70 1131
13792.80 1185
13793.91 1208
13795.02 1095
13796.13 1127
13797.24 1136
13798.35 1155
13799.45 1150
13800.56 1153
13801.67 1135
13802.78 1183
13803.89 1135
13805.00 1166
13806.10 1158
13807.21 1164
13808.32 1154
13809.43 1160
13810.54 1119
13811.65 1141
13812.76 1202
13813.86 1120
13814.97 1129
13816.08 1098
13817.19 1147
13818.30 1164
13819.41 1153
13820.52 1134
13821.63 1113
13822.74 1141
13823.85 1125
13824.96 1057
13826.06 1087
13827.17 1124
13828.28 1113
13829.39 1090
13830.50 1124
13831.61 1133
13832.72 1097
13833.83 1095
13834.94 1123
13836.05 1110
13837.16 1130
13838.27 1121
13839.38 1119
13840.49 1095
13841.60 1109
13842.71 1169
13843.82 1166
13844.93 1113
13846.04 1094
13847.15 1081
13848.26 1072
13849.37 1081
13850.48 1110
13851.59 1111
13852.70 1121
13853.81 1115
13854.92 1155
13856.03 1137
13857.14 1122
13858.25 1108
13859.37 1113
13860.48 1126
13861.59 1116
13862.70 1122
13863.81 1090
13864.92 1086
13866.03 1101
13867.14 1153
13868.25 1121
13869.36 1107
13870.47 1148
13871.59 1078
13872.70 1158
13873.81 1117
13874.92 1107
13876.03 1122
13877.14 1127
13878.25 1154
13879.36 1157
13880.48 1112
13881.59 1178
13882.70 1154
13883.81 1165
13884.92 1199
13886.03 1216
13887.15 1228
13888.26 1204
13889.37 1242
13890.48 1195
13891.59 1195
13892.71 1229
13893.82 1250
13894.93 1236
13896.04 1219
13897.15 1184
13898.27 1195
13899.38 1180
13900.49 1186
13901.60 1128
13902.72 1162
13903.83 1200
13904.94 1172
13906.05 1174
13907.17 1109
13908.28 1104
13909.39 1099
13910.50 1106
13911.62 1100
13912.73 1129
13913.84 1117
13914.95 1130
13916.07 1101
13917.18 1089
13918.29 1075
13919.41 1051
13920.52 1056
13921.63 1079
13922.75 1081
13923.86 1043
13924.97 1036
13926.09 1060
13927.20 1054
13928.31 1070
13929.43 1054
13930.54 1037
13931.65 1031
13932.77 1035
13933.88 1047
13934.99 1057
13936.11 1059
13937.22 1021
13938.34 1020
13939.45 1059
13940.56 1055
13941.68 1062
13942.79 1043
13943.91 1038
13945.02 1018
13946.13 1009
13947.25 1033
13948.36 1056
13949.48 1010
13950.59 1041
13951.70 1009
13952.82 1052
13953.93 1025
13955.05 1007
13956.16 1065
13957.28 1003
13958.39 1006
13959.51 1060
13960.62 1048
13961.74 1058
13962.85 1075
13963.97 1002
13965.08 1050
13966.20 1026
13967.31 1066
13968.43 1048
13969.54 1071
13970.66 1072
13971.77 1071
13972.89 999
13974.00 1017
13975.12 1065
13976.23 1028
13977.35 1021
13978.46 1044
13979.58 1048
13980.69 993
13981.81 1009
13982.92 993
13984.04 1016
13985.16 1076
13986.27 1066
13987.39 1070
13988.50 1064
13989.62 1069
13990.74 1059
13991.85 1015
13992.97 1069
13994.08 1047
13995.20 1054
13996.32 1088
13997.43 1053
13998.55 1084
13999.66 1034
14000.78 1018
14001.90 1001
14003.01 1020
14004.13 1038
14005.25 1052
14006.36 1072
14007.48 1012
14008.60 1058
14009.71 1058
14010.83 1052
14011.95 1052
14013.06 1095
14014.18 1032
14015.30 1047
14016.41 995
14017.53 1032
14018.65 1035
14019.76 1040
14020.88 1016
14022.00 1043
14023.12 1035
14024.23 1002
14025.35 1050
14026.47 1054
14027.59 1057
14028.70 1059
14029.82 1099
14030.94 1093
14032.06 1070
14033.17 1046
14034.29 1084
14035.41 1090
14036.53 1061
14037.64 1064
14038.76 1035
14039.88 1048
14041.00 1091
14042.11 1127
14043.23 1079
14044.35 1087
14045.47 1100
14046.59 1080
14047.71 1093
14048.82 1098
14049.94 1117
14051.06 1109
14052.18 1110
14053.30 1156
14054.42 1119
14055.53 1154
14056.65 1152
14057.77 1178
14058.89 1157
14060.01 1176
14061.13 1214
14062.25 1208
14063.36 1220
14064.48 1176
14065.60 1195
14066.72 1176
14067.84 1175
14068.96 1215
14070.08 1213
14071.20 1263
14072.32 1243
14073.44 1231
14074.55 1231
14075.67 1230
14076.79 1231
14077.91 1283
14079.03 1287
14080.15 1295
14081.27 1287
14082.39 1341
14083.51 1334
14084.63 1348
14085.75 1321
14086.87 1443
14087.99 1379
14089.11 1422
14090.23 1328
14091.35 1421
14092.47 1408
14093.59 1474
14094.71 1487
14095.83 1441
14096.95 1424
14098.07 1378
14099.19 1358
14100.31 1372
14101.43 1409
14102.55 1357
14103.67 1353
14104.79 1292
14105.91 1309
14107.03 1317
14108.15 1230
14109.27 1221
14110.39 1166
14111.51 1200
14112.64 1199
14113.76 1205
14114.88 1121
14116.00 1105
14117.12 1129
14118.24 1077
14119.36 1101
14120.48 1108
14121.60 1106
14122.72 1079
14123.85 1094
14124.97 1072
14126.09 1059
14127.21 1038
14128.33 1071
14129.45 1090
14130.57 1066
14131.70 1010
14132.82 1039
14133.94 1024
14135.06 1090
14136.18 1021
14137.30 1039
14138.43 990
14139.55 1014
14140.67 995
14141.79 1045
14142.91 1025
14144.03 995
14145.16 1027
14146.28 1021
14147.40 997
14148.52 992
14149.65 1017
14150.77 982
14151.89 1024
14153.01 1005
14154.13 1008
14155.26 979
14156.38 1022
14157.50 975
14158.62 1011
14159.75 1029
14160.87 1035
14161.99 1015
14163.12 995
14164.24 1004
14165.36 971
14166.48 1007
14167.61 998
14168.73 1036
14169.85 986
14170.98 1022
14172.10 995
14173.22 1024
14174.35 984
14175.47 1032
14176.59 998
14177.72 989
14178.84 1011
14179.96 980
14181.09 958
14182.21 974
14183.33 943
14184.46 975
14185.58 951
14186.70 957
14187.83 978
14188.95 966
14190.07 968
14191.20 947
14192.32 948
14193.45 977
14194.57 968
14195.69 961
14196.82 956
14197.94 951
14199.07 926
14200.19 957
14201.32 922
14202.44 970
14203.56 949
14204.69 944
14205.81 955
14206.94 979
14208.06 923
14209.19 928
14210.31 956
14211.44 931
14212.56 939
14213.69 949
14214.81 911
14215.93 905
14217.06 916
14218.18 954
14219.31 904
14220.43 933
14221.56 916
14222.68 923
14223.81 910
14224.94 881
14226.06 902
14227.19 884
14228.31 922
14229.44 930
14230.56 927
14231.69 867
14232.81 939
14233.94 893
14235.06 905
14236.19 901
14237.32 861
14238.44 916
14239.57 912
14240.69 867
14241.82 881
14242.94 893
14244.07 846
14245.20 878
14246.32 874
14247.45 834
14248.57 890
14249.70 880
14250.83 842
14251.95 877
14253.08 881
14254.21 870
14255.33 840
14256.46 842
14257.59 877
14258.71 847
14259.84 871
14260.97 836
14262.09 876
14263.22 875
14264.35 874
14265.47 829
14266.60 876
14267.73 839
14268.85 835
14269.98 824
14271.11 864
14272.23 833
14273.36 832
14274.49 839
14275.62 812
14276.74 817
14277.87 835
14279.00 822
14280.12 801
14281.25 798
14282.38 807
14283.51 790
14284.63 781
14285.76 807
14286.89 815
14288.02 788
14289.15 776
14290.27 769
14291.40 805
14292.53 756
14293.66 769
14294.78 791
14295.91 804
14297.04 800
14298.17 802
14299.30 764
14300.42 801
14301.55 801
14302.68 819
14303.81 792
14304.94 788
14306.07 778
14307.19 781
14308.32 810
14309.45 794
14310.58 795
14311.71 778
14312.84 756
14313.97 762
14315.10 757
14316.22 770
14317.35 789
14318.48 778
14319.61 799
14320.74 797
14321.87 791
14323.00 765
14324.13 759
14325.26 782
14326.39 751
14327.51 757
14328.64 752
14329.77 775
14330.90 762
14332.03 758
14333.16 772
14334.29 773
14335.42 761
14336.55 760
14337.68 816
14338.81 759
14339.94 721
14341.07 761
14342.20 763
14343.33 757
14344.46 765
14345.59 747
14346.72 805
14347.85 776
14348.98 755
14350.11 760
14351.24 740
14352.37 758
14353.50 764
14354.63 784
14355.76 723
14356.89 731
14358.02 736
14359.15 759
14360.28 765
14361.41 759
14362.54 769
14363.67 749
14364.80 760
14365.94 738
14367.07 760
14368.20 738
14369.33 743
14370.46 727
14371.59 754
14372.72 787
14373.85 765
14374.98 798
14376.11 787
14377.25 793
14378.38 801
14379.51 774
14380.64 757
14381.77 772
14382.90 766
14384.03 779
14385.16 761
14386.30 764
14387.43 783
14388.56 792
14389.69 721
14390.82 775
14391.95 770
14393.09 737
14394.22 768
14395.35 777
14396.48 762
14397.61 752
14398.75 776
14399.88 747
14401.01 762
14402.14 735
14403.27 755
14404.41 788
14405.54 776
14406.67 787
14407.80 745
14408.94 780
14410.07 728
14411.20 799
14412.33 766
14413.47 765
14414.60 758
14415.73 763
14416.87 759
14418.00 749
14419.13 762
14420.26 786
14421.40 777
14422.53 725
14423.66 768
14424.80 740
14425.93 738
14427.06 726
14428.20 757
14429.33 819
14430.46 792
14431.59 728
14432.73 742
14433.86 782
14435.00 791
14436.13 757
14437.26 762
14438.40 783
14439.53 744
14440.66 737
14441.80 813
14442.93 798
14444.06 779
14445.20 776
14446.33 784
14447.47 767
14448.60 745
14449.73 786
14450.87 792
14452.00 782
14453.14 746
14454.27 774
14455.41 733
14456.54 742
14457.67 813
14458.81 789
14459.94 828
14461.08 833
14462.21 779
14463.35 757
14464.48 759
14465.62 788
14466.75 814
14467.89 800
14469.02 796
14470.15 803
14471.29 837
14472.42 820
14473.56 843
14474.69 800
14475.83 841
14476.96 832
14478.10 825
14479.24 825
14480.37 829
14481.51 815
14482.64 837
14483.78 853
14484.91 838
14486.05 841
14487.18 823
14488.32 819
14489.45 800
14490.59 839
14491.73 856
14492.86 874
14494.00 868
14495.13 863
14496.27 865
14497.40 873
14498.54 869
14499.68 840
14500.81 888
14501.95 861
14503.08 831
14504.22 874
14505.36 890
14506.49 876
14507.63 870
14508.77 892
14509.90 844
14511.04 860
14512.18 908
14513.31 926
14514.45 905
14515.58 920
14516.72 907
14517.86 955
14519.00 959
14520.13 948
14521.27 898
14522.41 942
14523.54 939
14524.68 957
14525.82 919
14526.95 883
14528.09 873
14529.23 869
14530.37 868
14531.50 873
14532.64 899
14533.78 844
14534.91 851
14536.05 860
14537.19 858
14538.33 853
14539.46 879
14540.60 878
14541.74 847
14542.88 841
14544.02 813
14545.15 848
14546.29 849
14547.43 873
14548.57 891
14549.70 830
14550.84 820
14551.98 819
14553.12 827
14554.26 822
14555.39 776
14556.53 833
14557.67 835
14558.81 818
14559.95 798
14561.09 788
14562.22 802
14563.36 776
14564.50 789
14565.64 776
14566.78 813
14567.92 793
14569.06 804
14570.20 747
14571.33 795
14572.47 802
14573.61 809
14574.75 791
14575.89 801
14577.03 797
14578.17 749
14579.31 764
14580.45 768
14581.59 789
14582.72 782
14583.86 765
14585.00 765
14586.14 849
14587.28 791
14588.42 785
14589.56 812
14590.70 812
14591.84 783
14592.98 816
14594.12 839
14595.26 801
14596.40 780
14597.54 783
14598.68 802
14599.82 842
14600.96 822
14602.10 788
14603.24 841
14604.38 816
14605.52 782
14606.66 832
14607.80 869
14608.94 818
14610.08 845
14611.22 855
14612.36 817
14613.50 795
14614.64 843
14615.78 877
14616.92 881
14618.06 815
14619.20 864
14620.34 867
14621.49 822
14622.63 852
14623.77 865
14624.91 873
14626.05 843
14627.19 890
14628.33 854
14629.47 857
14630.61 854
14631.75 878
14632.90 871
14634.04 849
14635.18 813
14636.32 854
14637.46 845
14638.60 826
14639.74 851
14640.88 833
14642.03 809
14643.17 760
14644.31 805
14645.45 791
14646.59 813
14647.73 755
14648.88 787
14650.02 806
14651.16 833
14652.30 788
14653.44 770
14654.59 753
14655.73 752
14656.87 756
14658.01 780
14659.16 745
14660.30 719
14661.44 773
14662.58 791
14663.72 757
14664.87 724
14666.01 737
14667.15 785
14668.29 722
14669.44 727
14670.58 742
14671.72 745
14672.87 738
14674.01 713
14675.15 738
14676.29 756
14677.44 728
14678.58 714
14679.72 706
14680.87 716
14682.01 712
14683.15 677
14684.30 720
14685.44 699
14686.58 730
14687.73 733
14688.87 707
14690.01 681
14691.16 743
14692.30 748
14693.44 727
14694.59 718
14695.73 672
14696.87 695
14698.02 679
14699.16 646
14700.30 687
14701.45 669
14702.59 714
14703.74 670
14704.88 697
14706.02 684
14707.17 676
14708.31 702
14709.46 684
14710.60 699
14711.75 710
14712.89 711
14714.03 683
14715.18 696
14716.32 684
14717.47 704
14718.61 691
14719.76 684
14720.90 678
14722.05 689
14723.19 692
14724.34 717
14725.48 663
14726.63 670
14727.77 687
14728.92 667
14730.06 669
14731.21 640
14732.35 632
14733.50 621
14734.64 700
14735.79 677
14736.93 671
14738.08 664
14739.22 677
14740.37 669
14741.51 659
14742.66 691
14743.80 668
14744.95 637
14746.09 663
14747.24 669
14748.39 678
14749.53 669
14750.68 661
14751.82 692
14752.97 676
14754.11 654
14755.26 653
14756.41 681
14757.55 653
14758.70 610
14759.85 645
14760.99 635
14762.14 654
14763.28 651
14764.43 628
14765.58 637
14766.72 661
14767.87 665
14769.02 667
14770.16 642
14771.31 621
14772.46 634
14773.60 653
14774.75 634
14775.90 640
14777.04 643
14778.19 675
14779.34 670
14780.48 639
14781.63 631
14782.78 649
14783.92 641
14785.07 619
14786.22 653
14787.37 659
14788.51 647
14789.66 619
14790.81 647
14791.96 623
14793.10 600
14794.25 648
14795.40 647
14796.54 611
14797.69 634
14798.84 646
14799.99 662
14801.14 632
14802.28 642
14803.43 671
14804.58 651
14805.73 643
14806.88 615
14808.02 646
14809.17 618
14810.32 628
14811.47 642
14812.62 644
14813.76 592
14814.91 610
14816.06 619
14817.21 622
14818.36 617
14819.51 587
14820.65 637
14821.80 628
14822.95 624
14824.10 603
14825.25 642
14826.40 614
14827.55 654
14828.69 606
14829.84 608
14830.99 608
14832.14 585
14833.29 595
14834.44 600
14835.59 620
14836.74 615
14837.89 603
14839.04 628
14840.19 665
14841.33 603
14842.48 580
14843.63 589
14844.78 590
14845.93 594
14847.08 616
14848.23 608
14849.38 596
14850.53 612
14851.68 610
14852.83 595
14853.98 591
14855.13 622
14856.28 623
14857.43 597
14858.58 551
14859.73 600
14860.88 620
14862.03 651
14863.18 585
14864.33 605
14865.48 594
14866.63 585
14867.78 624
14868.93 605
14870.08 584
14871.23 592
14872.38 615
14873.53 601
14874.68 608
14875.83 607
14876.98 667
14878.14 645
14879.29 594
14880.44 637
14881.59 608
14882.74 581
14883.89 584
14885.04 579
14886.19 574
14887.34 596
14888.49 599
14889.64 572
14890.80 579
14891.95 602
14893.10 586
14894.25 647
14895.40 619
14896.55 579
14897.70 581
14898.86 612
14900.01 622
14901.16 590
14902.31 586
14903.46 625
14904.61 602
14905.77 618
14906.92 609
14908.07 592
14909.22 577
14910.37 596
14911.53 602
14912.68 610
14913.83 573
14914.98 559
14916.13 609
14917.29 602
14918.44 588
14919.59 582
14920.74 598
14921.90 588
14923.05 618
14924.20 600
14925.35 601
14926.51 625
14927.66 594
14928.81 633
14929.96 594
14931.12 586
14932.27 561
14933.42 603
14934.57 595
14935.73 575
14936.88 575
14938.03 594
14939.19 586
14940.34 589
14941.49 622
14942.65 591
14943.80 609
14944.95 588
14946.11 623
14947.26 573
14948.41 588
14949.57 618
14950.72 617
14951.87 601
14953.03 585
14954.18 586
14955.33 589
14956.49 586
14957.64 595
14958.80 598
14959.95 603
14961.10 612
14962.26 607
14963.41 618
14964.57 586
14965.72 592
14966.87 637
14968.03 595
14969.18 583
14970.34 558
14971.49 585
14972.65 628
14973.80 608
14974.95 600
14976.11 608
14977.26 566
14978.42 612
14979.57 578
14980.73 598
14981.88 598
14983.04 620
14984.19 593
14985.35 648
14986.50 610
14987.66 587
14988.81 627
14989.97 610
14991.12 603
14992.28 603
14993.43 618
14994.59 606
14995.74 610
14996.90 609
14998.05 612
14999.21 581
15000.36 606
15001.52 590
15002.67 618
15003.83 592
15004.99 580
15006.14 596
15007.30 616
15008.45 577
15009.61 579
15010.76 596
15011.92 575
15013.08 558
15014.23 579
15015.39 576
15016.54 577
15017.70 563
15018.86 552
15020.01 546
15021.17 572
15022.32 569
15023.48 584
15024.64 590
15025.79 560
15026.95 577
15028.11 608
15029.26 576
15030.42 605
15031.58 555
15032.73 562
15033.89 588
15035.05 581
15036.20 588
15037.36 585
15038.52 580
15039.67 565
15040.83 548
15041.99 604
15043.15 585
15044.30 590
15045.46 600
15046.62 621
15047.77 595
15048.93 588
15050.09 616
15051.25 617
15052.40 606
15053.56 558
15054.72 598
15055.88 602
15057.03 601
15058.19 569
15059.35 597
15060.51 555
15061.66 583
15062.82 589
15063.98 587
15065.14 604
15066.30 573
15067.45 581
15068.61 552
15069.77 565
15070.93 543
15072.09 570
15073.24 588
15074.40 634
15075.56 606
15076.72 626
15077.88 589
15079.04 577
15080.20 561
15081.35 613
15082.51 610
15083.67 616
15084.83 569
15085.99 602
15087.15 608
15088.31 603
15089.46 644
15090.62 618
15091.78 586
15092.94 593
15094.10 576
15095.26 600
15096.42 558
15097.58 628
15098.74 603
15099.90 585
15101.06 581
15102.22 577
15103.37 620
15104.53 572
15105.69 603
15106.85 583
15108.01 605
15109.17 598
15110.33 589
15111.49 584
15112.65 606
15113.81 632
15114.97 633
15116.13 610
15117.29 606
15118.45 576
15119.61 586
15120.77 601
15121.93 586
15123.09 618
15124.25 612
15125.41 619
15126.57 615
15127.73 608
15128.89 620
15130.05 609
15131.21 597
15132.37 600
15133.53 596
15134.69 635
15135.86 637
15137.02 611
15138.18 559
15139.34 585
15140.50 600
15141.66 604
15142.82 618
15143.98 597
15145.14 652
15146.30 621
15147.46 598
15148.63 595
15149.79 599
15150.95 619
15152.11 617
15153.27 643
15154.43 643
15155.59 627
15156.75 610
15157.92 636
15159.08 598
15160.24 633
15161.40 632
15162.56 657
15163.72 643
15164.89 673
15166.05 614
15167.21 621
15168.37 614
15169.53 637
15170.69 630
15171.86 606
15173.02 586
15174.18 613
15175.34 642
15176.51 613
15177.67 594
15178.83 628
15179.99 622
15181.15 649
15182.32 644
15183.48 622
15184.64 648
15185.80 621
15186.97 663
15188.13 665
15189.29 646
15190.46 651
15191.62 674
15192.78 694
15193.94 661
15195.11 669
15196.27 652
15197.43 677
15198.60 673
15199.76 646
15200.92 650
15202.08 668
15203.25 657
15204.41 656
15205.57 674
15206.74 652
15207.90 666
15209.06 679
15210.23 719
15211.39 727
15212.56 705
15213.72 715
15214.88 724
15216.05 705
15217.21 699
15218.37 694
15219.54 696
15220.70 719
15221.87 711
15223.03 739
15224.19 695
15225.36 720
15226.52 722
15227.69 708
15228.85 760
15230.01 693
15231.18 685
15232.34 714
15233.51 730
15234.67 737
15235.84 693
15237.00 716
15238.16 726
15239.33 707
15240.49 689
15241.66 675
15242.82 694
15243.99 695
15245.15 706
15246.32 687
15247.48 659
15248.65 707
15249.81 689
15250.98 655
15252.14 673
15253.31 686
15254.47 650
15255.64 666
15256.80 647
15257.97 642
15259.13 640
15260.30 653
15261.46 657
15262.63 636
15263.80 637
15264.96 617
15266.13 634
15267.29 662
15268.46 672
15269.62 655
15270.79 661
15271.96 660
15273.12 625
15274.29 678
15275.45 664
15276.62 664
15277.79 652
15278.95 666
15280.12 641
15281.28 631
15282.45 656
15283.62 660
15284.78 635
15285.95 653
15287.12 651
15288.28 658
15289.45 651
15290.62 638
15291.78 633
15292.95 616
15294.12 649
15295.28 640
15296.45 649
15297.62 630
15298.78 617
15299.95 626
15301.12 669
15302.28 606
15303.45 619
15304.62 641
15305.78 645
15306.95 628
15308.12 619
15309.29 643
15310.45 658
15311.62 672
15312.79 680
15313.96 670
15315.12 647
15316.29 655
15317.46 643
15318.63 663
15319.79 650
15320.96 676
15322.13 658
15323.30 647
15324.46 656
15325.63 674
15326.80 663
15327.97 656
15329.14 641
15330.30 665
15331.47 654
15332.64 632
15333.81 671
15334.98 654
15336.14 621
15337.31 640
15338.48 630
15339.65 662
15340.82 661
15341.99 648
15343.16 653
15344.32 632
15345.49 653
15346.66 638
15347.83 674
15349.00 657
15350.17 649
15351.34 613
15352.51 644
15353.67 658
15354.84 665
15356.01 651
15357.18 666
15358.35 641
15359.52 623
15360.69 668
15361.86 669
15363.03 632
15364.20 656
15365.37 662
15366.54 680
15367.71 671
15368.87 702
15370.04 674
15371.21 653
15372.38 674
15373.55 704
15374.72 671
15375.89 637
15377.06 673
15378.23 710
15379.40 652
15380.57 628
15381.74 673
15382.91 658
15384.08 678
15385.25 709
15386.42 673
15387.59 673
15388.76 684
15389.93 697
15391.10 653
15392.27 685
15393.44 692
15394.62 682
15395.79 679
15396.96 662
15398.13 663
15399.30 698
15400.47 691
15401.64 631
15402.81 655
15403.98 680
15405.15 669
15406.32 653
15407.49 660
15408.66 652
15409.84 640
15411.01 641
15412.18 652
15413.35 648
15414.52 657
15415.69 672
15416.86 660
15418.03 679
15419.21 653
15420.38 660
15421.55 636
15422.72 635
15423.89 638
15425.06 614
15426.24 658
15427.41 637
15428.58 631
15429.75 618
15430.92 628
15432.09 625
15433.27 623
15434.44 643
15435.61 610
15436.78 634
15437.96 643
15439.13 616
15440.30 640
15441.47 629
15442.64 612
15443.82 648
15444.99 593
15446.16 626
15447.33 661
15448.51 606
15449.68 636
15450.85 617
15452.02 610
15453.20 623
15454.37 624
15455.54 622
15456.72 612
15457.89 635
15459.06 603
15460.23 643
15461.41 621
15462.58 632
15463.75 631
15464.93 620
15466.10 624
15467.27 598
15468.45 622
15469.62 622
15470.79 610
15471.97 624
15473.14 631
15474.31 602
15475.49 582
15476.66 612
15477.83 612
15479.01 654
15480.18 660
15481.36 634
15482.53 606
15483.70 667
15484.88 609
15486.05 615
15487.23 647
15488.40 649
15489.57 647
15490.75 644
15491.92 652
15493.10 618
15494.27 648
15495.44 648
15496.62 628
15497.79 604
15498.97 601
15500.14 632
15501.32 627
15502.49 633
15503.67 650
15504.84 652
15506.02 633
15507.19 630
15508.36 606
15509.54 627
15510.71 654
15511.89 663
15513.06 643
15514.24 624
15515.41 663
15516.59 652
15517.77 643
15518.94 640
15520.12 599
15521.29 616
15522.47 629
15523.64 640
15524.82 621
15525.99 651
15527.17 638
15528.34 666
15529.52 645
15530.69 623
15531.87 685
15533.05 650
15534.22 645
15535.40 667
15536.57 659
15537.75 632
15538.93 651
15540.10 651
15541.28 638
15542.45 639
15543.63 677
15544.81 663
15545.98 665
15547.16 675
15548.33 667
15549.51 680
15550.69 693
15551.86 683
15553.04 678
15554.22 677
15555.39 695
15556.57 665
15557.75 681
15558.92 670
15560.10 675
15561.28 696
15562.45 696
15563.63 719
15564.81 716
15565.99 697
15567.16 721
15568.34 698
15569.52 679
15570.69 648
15571.87 689
15573.05 731
15574.23 690
15575.40 693
15576.58 725
15577.76 732
15578.93 745
15580.11 736
15581.29 706
15582.47 691
15583.65 699
15584.82 700
15586.00 693
15587.18 711
15588.36 714
15589.53 728
15590.71 735
15591.89 747
15593.07 729
15594.25 720
15595.42 775
15596.60 774
15597.78 750
15598.96 755
15600.14 752
15601.32 751
15602.49 752
15603.67 757
15604.85 769
15606.03 750
15607.21 760
15608.39 800
15609.56 773
15610.74 778
15611.92 761
15613.10 801
15614.28 753
15615.46 792
15616.64 809
15617.82 792
15619.00 788
15620.17 782
15621.35 785
15622.53 800
15623.71 804
15624.89 829
15626.07 784
15627.25 831
15628.43 838
15629.61 825
15630.79 789
15631.97 831
15633.15 863
15634.33 876
15635.51 845
15636.69 826
15637.87 839
15639.05 852
15640.22 832
15641.40 854
15642.58 824
15643.76 829
15644.94 877
15646.12 868
15647.30 843
15648.48 884
15649.66 889
15650.85 851
15652.03 880
15653.21 874
15654.39 865
15655.57 866
15656.75 868
15657.93 900
15659.11 861
15660.29 800
15661.47 842
15662.65 893
15663.83 845
15665.01 833
15666.19 812
15667.37 833
15668.55 849
15669.73 832
15670.92 829
15672.10 848
15673.28 836
15674.46 820
15675.64 810
15676.82 825
15678.00 842
15679.18 802
15680.36 809
15681.55 774
15682.73 843
15683.91 846
15685.09 821
15686.27 793
15687.45 753
15688.63 800
15689.82 796
15691.00 802
15692.18 808
15693.36 776
15694.54 828
15695.73 787
15696.91 781
15698.09 820
15699.27 782
15700.45 806
15701.64 825
15702.82 846
15704.00 808
15705.18 778
15706.36 822
15707.55 870
15708.73 854
15709.91 855
15711.09 863
15712.28 836
15713.46 797
15714.64 818
15715.82 814
15717.01 817
15718.19 852
15719.37 812
15720.55 829
15721.74 797
15722.92 811
15724.10 823
15725.29 834
15726.47 805
15727.65 851
15728.84 854
15730.02 828
15731.20 851
15732.39 812
15733.57 833
15734.75 819
15735.94 843
15737.12 841
15738.30 825
15739.49 844
15740.67 809
15741.85 844
15743.04 858
15744.22 877
15745.40 837
15746.59 850
15747.77 858
15748.96 880
15750.14 893
15751.32 899
15752.51 872
15753.69 863
15754.88 839
15756.06 857
15757.24 825
15758.43 840
15759.61 865
15760.80 856
15761.98 819
15763.17 866
15764.35 855
15765.53 809
15766.72 786
15767.90 798
15769.09 789
15770.27 851
15771.46 820
15772.64 811
15773.83 791
15775.01 783
15776.20 828
15777.38 811
15778.57 785
15779.75 796
15780.94 833
15782.12 772
15783.31 770
15784.49 765
15785.68 787
15786.86 754
15788.05 727
15789.23 803
15790.42 772
15791.60 723
15792.79 802
15793.98 760
15795.16 745
15796.35 767
15797.53 746
15798.72 760
15799.90 744
15801.09 727
15802.28 726
15803.46 745
15804.65 788
15805.83 712
15807.02 710
15808.21 704
15809.39 738
15810.58 738
15811.76 772
15812.95 732
15814.14 715
15815.32 775
15816.51 729
15817.70 696
15818.88 744
15820.07 737
15821.26 735
15822.44 677
15823.63 716
15824.82 714
15826.00 691
15827.19 707
15828.38 732
15829.56 737
15830.75 735
15831.94 720
15833.12 741
15834.31 723
15835.50 775
15836.69 756
15837.87 754
15839.06 786
15840.25 797
15841.44 751
15842.62 770
15843.81 749
15845.00 764
15846.18 760
15847.37 732
15848.56 749
15849.75 739
15850.94 751
15852.12 695
15853.31 728
15854.50 721
15855.69 752
15856.87 730
15858.06 740
15859.25 737
15860.44 743
15861.63 748
15862.81 735
15864.00 730
15865.19 726
15866.38 757
15867.57 723
15868.76 742
15869.94 735
15871.13 746
15872.32 740
15873.51 780
15874.70 751
15875.89 737
15877.08 741
15878.26 805
15879.45 753
15880.64 776
15881.83 773
15883.02 779
15884.21 803
15885.40 778
15886.59 809
15887.78 780
15888.97 778
15890.15 772
15891.34 778
15892.53 747
15893.72 784
15894.91 768
15896.10 791
15897.29 787
15898.48 756
15899.67 778
15900.86 795
15902.05 791
15903.24 770
15904.43 767
15905.62 793
15906.81 756
15908.00 784
15909.19 795
15910.38 777
15911.57 835
15912.76 802
15913.95 813
15915.14 769
15916.33 776
15917.52 791
15918.71 760
15919.90 787
15921.09 774
15922.28 783
15923.47 782
15924.66 784
15925.85 761
15927.04 770
15928.23 759
15929.42 770
15930.61 773
15931.80 782
15932.99 773
15934.18 783
15935.38 713
15936.57 754
15937.76 766
15938.95 767
15940.14 708
15941.33 708
15942.52 737
15943.71 727
15944.90 727
15946.10 719
15947.29 719
15948.48 685
15949.67 691
15950.86 663
15952.05 676
15953.24 648
15954.44 664
15955.63 698
15956.82 690
15958.01 685
15959.20 658
15960.39 660
15961.59 634
15962.78 655
15963.97 638
15965.16 658
15966.35 632
15967.55 679
15968.74 643
15969.93 658
15971.12 689
15972.31 684
15973.51 681
15974.70 661
15975.89 676
15977.08 623
15978.28 637
15979.47 666
15980.66 633
15981.85 630
15983.05 649
15984.24 636
15985.43 623
15986.62 651
15987.82 629
15989.01 604
15990.20 641
15991.40 637
15992.59 646
15993.78 622
15994.98 629
15996.17 596
15997.36 575
15998.55 588
15999.75 629
16000.94 630
16002.13 611
16003.33 608
16004.52 593
16005.72 613
16006.91 626
16008.10 657
16009.30 616
16010.49 621
16011.68 612
16012.88 627
16014.07 647
16015.26 605
16016.46 590
16017.65 587
16018.85 617
16020.04 625
16021.23 629
16022.43 616
16023.62 599
16024.82 607
16026.01 621
16027.21 630
16028.40 618
16029.59 625
16030.79 582
16031.98 575
16033.18 602
16034.37 581
16035.57 596
16036.76 630
16037.96 595
16039.15 615
16040.35 620
16041.54 622
16042.73 618
16043.93 604
16045.12 615
16046.32 613
16047.51 596
16048.71 612
16049.91 614
16051.10 623
16052.30 597
16053.49 596
16054.69 582
16055.88 616
16057.08 620
16058.27 614
16059.47 585
16060.66 595
16061.86 603
16063.05 593
16064.25 632
16065.45 573
16066.64 608
16067.84 596
16069.03 623
16070.23 540
16071.42 558
16072.62 582
16073.82 561
16075.01 568
16076.21 566
16077.41 585
16078.60 581
16079.80 584
16080.99 594
16082.19 587
16083.39 569
16084.58 586
16085.78 579
16086.98 564
16088.17 549
16089.37 591
16090.57 604
16091.76 593
16092.96 559
16094.16 590
16095.35 561
16096.55 528
16097.75 550
16098.94 570
16100.14 561
16101.34 568
16102.53 564
16103.73 549
16104.93 567
16106.13 568
16107.32 556
16108.52 563
16109.72 602
16110.92 559
16112.11 559
16113.31 542
16114.51 529
16115.71 546
16116.90 562
16118.10 535
16119.30 560
16120.50 607
16121.69 554
16122.89 537
16124.09 550
16125.29 547
16126.49 541
16127.68 555
16128.88 544
16130.08 583
16131.28 548
16132.48 528
16133.67 600
16134.87 546
16136.07 547
16137.27 549
16138.47 532
16139.67 515
16140.86 517
16142.06 550
16143.26 560
16144.46 559
16145.66 521
16146.86 536
16148.06 570
16149.26 549
16150.45 541
16151.65 564
16152.85 558
16154.05 550
16155.25 558
16156.45 581
16157.65 549
16158.85 552
16160.05 550
16161.25 546
16162.45 554
16163.64 542
16164.84 564
16166.04 580
16167.24 559
16168.44 559
16169.64 541
16170.84 593
16172.04 542
16173.24 519
16174.44 540
16175.64 544
16176.84 532
16178.04 550
16179.24 604
16180.44 578
16181.64 549
16182.84 530
16184.04 544
16185.24 534
16186.44 549
16187.64 546
16188.84 542
16190.04 531
16191.24 551
16192.44 583
16193.64 562
16194.84 528
16196.04 532
16197.24 545
16198.44 551
16199.65 547
16200.85 530
16202.05 579
16203.25 534
16204.45 510
16205.65 562
16206.85 540
16208.05 546
16209.25 603
16210.45 600
16211.65 523
16212.86 531
16214.06 540
16215.26 567
16216.46 536
16217.66 548
16218.86 534
16220.06 516
16221.27 526
16222.47 565
16223.67 553
16224.87 555
16226.07 569
16227.27 541
16228.48 561
16229.68 523
16230.88 560
16232.08 569
16233.28 587
16234.48 542
16235.69 561
16236.89 552
16238.09 552
16239.29 531
16240.50 544
16241.70 574
16242.90 582
16244.10 595
16245.30 558
16246.51 578
16247.71 567
16248.91 575
16250.11 536
16251.32 602
16252.52 528
16253.72 543
16254.92 565
16256.13 584
16257.33 564
16258.53 596
16259.74 561
16260.94 585
16262.14 574
16263.35 566
16264.55 586
16265.75 563
16266.95 554
16268.16 576
16269.36 565
16270.56 540
16271.77 548
16272.97 569
16274.17 575
16275.38 570
16276.58 578
16277.79 562
16278.99 566
16280.19 559
16281.40 573
16282.60 574
16283.80 575
16285.01 625
16286.21 606
16287.42 609
16288.62 610
16289.82 597
16291.03 610
16292.23 603
16293.44 595
16294.64 590
16295.84 606
16297.05 601
16298.25 596
16299.46 626
16300.66 646
16301.87 616
16303.07 603
16304.27 599
16305.48 615
16306.68 562
16307.89 626
16309.09 582
16310.30 608
16311.50 566
16312.71 586
16313.91 611
16315.12 557
16316.32 575
16317.53 549
16318.73 550
16319.94 514
16321.14 549
16322.35 553
16323.55 529
16324.76 573
16325.96 568
16327.17 591
16328.38 543
16329.58 550
16330.79 560
16331.99 525
16333.20 593
16334.40 541
16335.61 551
16336.81 549
16338.02 536
16339.23 523
16340.43 523
16341.64 531
16342.84 552
16344.05 501
16345.26 522
16346.46 532
16347.67 515
16348.87 556
16350.08 520
16351.29 528
16352.49 513
16353.70 551
16354.91 534
16356.11 547
16357.32 516
16358.53 526
16359.73 538
16360.94 551
16362.15 537
16363.35 541
16364.56 507
16365.77 519
16366.97 536
16368.18 500
16369.39 492
16370.59 496
16371.80 491
16373.01 507
16374.21 515
16375.42 495
16376.63 547
16377.84 515
16379.04 518
16380.25 528
16381.46 564
16382.67 519
16383.87 528
16385.08 541
16386.29 507
16387.50 483
16388.70 510
16389.91 539
16391.12 513
16392.33 522
16393.53 518
16394.74 510
16395.95 501
16397.16 510
16398.37 499
16399.57 551
16400.78 545
16401.99 495
16403.20 509
16404.41 532
16405.62 541
16406.82 535
16408.03 512
16409.24 495
16410.45 483
16411.66 504
16412.87 542
16414.07 521
16415.28 513
16416.49 512
16417.70 507
16418.91 517
16420.12 501
16421.33 483
16422.54 478
16423.75 518
16424.95 487
16426.16 524
16427.37 461
16428.58 500
16429.79 483
16431.00 495
16432.21 519
16433.42 479
16434.63 513
16435.84 510
16437.05 500
16438.26 513
16439.47 528
16440.68 502
16441.88 466
16443.09 509
16444.30 496
16445.51 503
16446.72 457
16447.93 477
16449.14 524
16450.35 491
16451.56 487
16452.77 503
16453.98 530
16455.19 486
16456.40 499
16457.61 481
16458.82 486
16460.03 492
16461.24 491
16462.45 524
16463.67 505
16464.88 487
16466.09 491
16467.30 489
16468.51 520
16469.72 480
16470.93 481
16472.14 499
16473.35 484
16474.56 499
16475.77 472
16476.98 499
16478.19 491
16479.40 480
16480.62 499
16481.83 485
16483.04 502
16484.25 481
16485.46 452
16486.67 471
16487.88 514
16489.09 497
16490.31 486
16491.52 488
16492.73 472
16493.94 451
16495.15 495
16496.36 495
16497.57 454
16498.79 463
16500.00 454
16501.21 463
16502.42 458
16503.63 526
16504.85 469
16506.06 518
16507.27 494
16508.48 500
16509.69 498
16510.91 494
16512.12 492
16513.33 480
16514.54 476
16515.76 507
16516.97 455
16518.18 426
16519.39 466
16520.60 442
16521.82 472
16523.03 473
16524.24 493
16525.46 490
16526.67 471
16527.88 446
16529.09 483
16530.31 454
16531.52 444
16532.73 479
16533.95 474
16535.16 451
16536.37 458
16537.58 462
16538.80 473
16540.01 518
16541.22 484
16542.44 495
16543.65 469
16544.86 496
16546.08 469
16547.29 470
16548.50 466
16549.72 448
16550.93 487
16552.15 498
16553.36 493
16554.57 464
16555.79 450
16557.00 475
16558.21 500
16559.43 468
16560.64 473
16561.86 457
16563.07 472
16564.28 492
16565.50 489
16566.71 459
16567.93 489
16569.14 465
16570.36 502
16571.57 514
16572.78 506
16574.00 472
16575.21 479
16576.43 475
16577.64 469
16578.86 486
16580.07 465
16581.29 517
16582.50 427
16583.72 507
16584.93 465
16586.15 471
16587.36 471
16588.58 462
16589.79 466
16591.01 460
16592.22 459
16593.44 492
16594.65 467
16595.87 475
16597.08 489
16598.30 470
16599.51 468
16600.73 482
16601.94 489
16603.16 456
16604.37 482
16605.59 436
16606.81 455
16608.02 438
16609.24 453
16610.45 473
16611.67 481
16612.89 455
16614.10 469
16615.32 454
16616.53 466
16617.75 456
16618.97 459
16620.18 497
16621.40 463
16622.61 458
16623.83 454
16625.05 477
16626.26 469
16627.48 454
16628.70 466
16629.91 452
16631.13 443
16632.35 437
16633.56 452
16634.78 447
16636.00 449
16637.21 444
16638.43 479
16639.65 472
16640.86 463
16642.08 468
16643.30 478
16644.51 442
16645.73 456
16646.95 460
16648.17 463
16649.38 459
16650.60 472
16651.82 487
16653.03 461
16654.25 480
16655.47 449
16656.69 456
16657.90 439
16659.12 484
16660.34 470
16661.56 457
16662.77 475
16663.99 446
16665.21 439
16666.43 463
16667.65 456
16668.86 455
16670.08 478
16671.30 453
16672.52 456
16673.74 435
16674.95 447
16676.17 402
16677.39 436
16678.61 453
16679.83 447
16681.05 456
16682.26 462
16683.48 473
16684.70 478
16685.92 422
16687.14 457
16688.36 458
16689.58 454
16690.79 476
16692.01 439
16693.23 466
16694.45 480
16695.67 457
16696.89 470
16698.11 467
16699.33 428
16700.55 446
16701.76 447
16702.98 443
16704.20 445
16705.42 465
16706.64 477
16707.86 430
16709.08 461
16710.30 464
16711.52 454
16712.74 472
16713.96 498
16715.18 454
16716.40 456
16717.62 458
16718.84 460
16720.06 444
16721.28 468
16722.50 442
16723.72 419
16724.94 466
16726.16 480
16727.38 454
16728.60 468
16729.82 463
16731.04 464
16732.26 450
16733.48 449
16734.70 472
16735.92 480
16737.14 464
16738.36 458
16739.58 477
16740.80 441
16742.02 457
16743.24 463
16744.46 465
16745.68 454
16746.90 475
16748.12 464
16749.35 475
16750.57 470
16751.79 453
16753.01 465
16754.23 461
16755.45 457
16756.67 436
16757.89 466
16759.11 455
16760.33 480
16761.56 464
16762.78 438
16764.00 457
16765.22 448
16766.44 443
16767.66 459
16768.88 463
16770.11 429
16771.33 455
16772.55 451
16773.77 441
16774.99 431
16776.22 478
16777.44 443
16778.66 426
16779.88 446
16781.10 467
16782.33 425
16783.55 453
16784.77 431
16785.99 422
16787.21 444
16788.44 467
16789.66 454
16790.88 436
16792.10 448
16793.33 477
16794.55 476
16795.77 434
16796.99 426
16798.22 422
16799.44 465
16800.66 481
16801.88 456
16803.11 444
16804.33 453
16805.55 440
16806.78 466
16808.00 431
16809.22 429
16810.44 432
16811.67 465
16812.89 451
16814.11 434
16815.34 462
16816.56 420
16817.78 451
16819.01 471
16820.23 466
16821.45 428
16822.68 459
16823.90 486
16825.13 455
16826.35 436
16827.57 472
16828.80 480
16830.02 454
16831.24 476
16832.47 447
16833.69 434
16834.92 488
16836.14 460
16837.36 475
16838.59 469
16839.81 468
16841.04 454
16842.26 493
16843.48 490
16844.71 478
16845.93 473
16847.16 442
16848.38 475
16849.61 483
16850.83 490
16852.06 498
16853.28 491
16854.51 510
16855.73 491
16856.95 487
16858.18 478
16859.40 475
16860.63 480
16861.85 505
16863.08 490
16864.30 475
16865.53 506
16866.75 483
16867.98 482
16869.21 472
16870.43 477
16871.66 503
16872.88 491
16874.11 488
16875.33 478
16876.56 484
16877.78 468
16879.01 477
16880.23 537
16881.46 506
16882.69 541
16883.91 496
16885.14 519
16886.36 506
16887.59 497
16888.81 520
16890.04 491
16891.27 484
16892.49 518
16893.72 495
16894.94 477
16896.17 501
16897.40 459
16898.62 501
16899.85 491
16901.08 496
16902.30 481
16903.53 467
16904.76 489
16905.98 510
16907.21 510
16908.44 459
16909.66 465
16910.89 470
16912.12 476
16913.34 474
16914.57 469
16915.80 467
16917.02 464
16918.25 453
16919.48 486
16920.70 452
16921.93 487
16923.16 503
16924.39 470
16925.61 472
16926.84 485
16928.07 486
16929.30 460
16930.52 458
16931.75 473
16932.98 477
16934.21 468
16935.43 489
16936.66 451
16937.89 473
16939.12 476
16940.34 464
16941.57 482
16942.80 474
16944.03 484
16945.26 477
16946.48 469
16947.71 476
16948.94 475
16950.17 470
16951.40 458
16952.62 467
16953.85 467
16955.08 478
16956.31 438
16957.54 457
16958.77 441
16959.99 469
16961.22 451
16962.45 444
16963.68 455
16964.91 457
16966.14 468
16967.37 446
16968.60 466
16969.82 485
16971.05 451
16972.28 483
16973.51 489
16974.74 458
16975.97 431
16977.20 435
16978.43 457
16979.66 436
16980.89 461
16982.11 474
16983.34 470
16984.57 459
16985.80 479
16987.03 511
16988.26 440
16989.49 446
16990.72 500
16991.95 452
16993.18 436
16994.41 450
16995.64 480
16996.87 445
16998.10 439
16999.33 419
17000.56 461
17001.79 427
17003.02 438
17004.25 470
17005.48 479
17006.71 463
17007.94 447
17009.17 474
17010.40 466
17011.63 452
17012.86 456
17014.09 463
17015.32 469
17016.55 480
17017.78 432
17019.01 449
17020.25 459
17021.48 472
17022.71 448
17023.94 431
17025.17 429
17026.40 435
17027.63 451
17028.86 429
17030.09 426
17031.32 412
17032.55 447
17033.79 447
17035.02 411
17036.25 426
17037.48 431
17038.71 455
17039.94 440
17041.17 429
17042.41 441
17043.64 439
17044.87 417
17046.10 464
17047.33 426
17048.56 425
17049.80 444
17051.03 465
17052.26 445
17053.49 429
17054.72 441
17055.95 450
17057.19 424
17058.42 438
17059.65 429
17060.88 419
17062.12 412
17063.35 396
17064.58 436
17065.81 437
17067.04 409
17068.28 429
17069.51 440
17070.74 415
17071.97 438
17073.21 413
17074.44 453
17075.67 442
17076.90 450
17078.14 437
17079.37 446
17080.60 416
17081.84 429
17083.07 442
17084.30 418
17085.54 416
17086.77 435
17088.00 405
17089.23 454
17090.47 450
17091.70 433
17092.93 454
17094.17 445
17095.40 422
17096.63 426
17097.87 416
17099.10 411
17100.34 424
17101.57 422
17102.80 420
17104.04 406
17105.27 410
17106.50 419
17107.74 424
17108.97 418
17110.21 427
17111.44 436
17112.67 431
17113.91 413
17115.14 419
17116.38 438
17117.61 439
17118.84 446
17120.08 421
17121.31 467
17122.55 453
17123.78 456
17125.02 399
17126.25 414
17127.48 418
17128.72 451
17129.95 453
17131.19 442
17132.42 446
17133.66 425
17134.89 417
17136.13 412
17137.36 429
17138.60 428
17139.83 416
17141.07 473
17142.30 448
17143.54 422
17144.77 406
17146.01 383
17147.24 403
17148.48 422
17149.71 421
17150.95 415
17152.19 408
17153.42 414
17154.66 405
17155.89 410
17157.13 429
17158.36 418
17159.60 393
17160.83 430
17162.07 425
17163.31 444
17164.54 433
17165.78 427
17167.01 440
17168.25 407
17169.49 433
17170.72 410
17171.96 422
17173.19 409
17174.43 410
17175.67 417
17176.90 442
17178.14 407
17179.38 435
17180.61 429
17181.85 444
17183.09 439
17184.32 413
17185.56 457
17186.80 438
17188.03 456
17189.27 445
17190.51 409
17191.74 419
17192.98 432
17194.22 424
17195.45 424
17196.69 401
17197.93 425
17199.16 441
17200.40 429
17201.64 426
17202.88 400
17204.11 439
17205.35 429
17206.59 436
17207.83 443
17209.06 408
17210.30 403
17211.54 442
17212.78 438
17214.01 435
17215.25 427
17216.49 419
17217.73 444
17218.96 404
17220.20 406
17221.44 408
17222.68 415
17223.92 433
17225.15 388
17226.39 400
17227.63 449
17228.87 430
17230.11 428
17231.35 423
17232.58 414
17233.82 415
17235.06 443
17236.30 458
17237.54 436
17238.78 386
17240.01 419
17241.25 400
17242.49 409
17243.73 395
17244.97 388
17246.21 418
17247.45 406
17248.69 412
17249.93 428
17251.16 437
17252.40 453
17253.64 453
17254.88 436
17256.12 451
17257.36 422
17258.60 434
17259.84 406
17261.08 426
17262.32 405
17263.56 389
17264.80 368
17266.04 400
17267.28 411
17268.51 384
17269.75 397
17270.99 414
17272.23 428
17273.47 423
17274.71 419
17275.95 379
17277.19 413
17278.43 414
17279.67 408
17280.91 424
17282.15 423
17283.39 378
17284.63 390
17285.87 433
17287.11 424
17288.35 413
17289.60 422
17290.84 441
17292.08 393
17293.32 395
17294.56 390
17295.80 400
17297.04 383
17298.28 399
17299.52 409
17300.76 434
17302.00 391
17303.24 408
17304.48 414
17305.72 435
17306.96 408
17308.21 392
17309.45 387
17310.69 390
17311.93 396
17313.17 388
17314.41 408
17315.65 415
17316.89 405
17318.14 395
17319.38 405
17320.62 399
17321.86 422
17323.10 400
17324.34 400
17325.59 388
17326.83 393
17328.07 401
17329.31 393
17330.55 411
17331.79 388
17333.04 369
17334.28 402
17335.52 414
17336.76 424
17338.00 406
17339.25 381
17340.49 373
17341.73 420
17342.97 407
17344.22 413
17345.46 404
17346.70 418
17347.94 396
17349.19 394
17350.43 393
17351.67 387
17352.91 408
17354.16 401
17355.40 399
17356.64 384
17357.88 390
17359.13 399
17360.37 384
17361.61 383
17362.86 431
17364.10 392
17365.34 431
17366.58 410
17367.83 428
17369.07 408
17370.31 409
17371.56 381
17372.80 397
17374.04 419
17375.29 423
17376.53 398
17377.78 398
17379.02 409
17380.26 413
17381.51 403
17382.75 418
17383.99 390
17385.24 363
17386.48 409
17387.72 381
17388.97 375
17390.21 399
17391.46 401
17392.70 378
17393.94 395
17395.19 398
17396.43 398
17397.68 392
17398.92 411
17400.17 391
17401.41 374
17402.65 383
17403.90 388
17405.14 392
17406.39 394
17407.63 384
17408.88 411
17410.12 402
17411.37 394
17412.61 388
17413.86 394
17415.10 391
17416.35 380
17417.59 412
17418.84 392
17420.08 403
17421.33 404
17422.57 405
17423.82 386
17425.06 409
17426.31 415
17427.55 419
17428.80 403
17430.04 396
17431.29 397
17432.53 403
17433.78 395
17435.03 398
17436.27 422
17437.52 390
17438.76 379
17440.01 414
17441.25 430
17442.50 397
17443.75 402
17444.99 366
17446.24 422
17447.48 384
17448.73 378
17449.98 412
17451.22 405
17452.47 425
17453.71 411
17454.96 408
17456.21 399
17457.45 426
17458.70 395
17459.95 406
17461.19 403
17462.44 419
17463.69 459
17464.93 422
17466.18 411
17467.43 428
17468.67 419
17469.92 384
17471.17 411
17472.41 391
17473.66 432
17474.91 390
17476.15 428
17477.40 387
17478.65 420
17479.90 433
17481.14 397
17482.39 377
17483.64 410
17484.88 388
17486.13 403
17487.38 432
17488.63 416
17489.87 406
17491.12 388
17492.37 436
17493.62 417
17494.86 418
17496.11 403
17497.36 442
17498.61 423
17499.86 407
17501.10 404
17502.35 409
17503.60 389
17504.85 420
17506.10 421
17507.34 413
17508.59 407
17509.84 396
17511.09 397
17512.34 375
17513.59 414
17514.83 424
17516.08 431
17517.33 391
17518.58 421
17519.83 414
17521.08 429
17522.33 448
17523.57 435
17524.82 415
17526.07 412
17527.32 402
17528.57 394
17529.82 422
17531.07 429
17532.32 402
17533.57 414
17534.82 431
17536.06 391
17537.31 390
17538.56 401
17539.81 425
17541.06 424
17542.31 394
17543.56 425
17544.81 437
17546.06 441
17547.31 415
17548.56 408
17549.81 426
17551.06 424
17552.31 387
17553.56 437
17554.81 443
17556.06 416
17557.31 388
17558.56 434
17559.81 416
17561.06 426
17562.31 417
17563.56 410
17564.81 412
17566.06 451
17567.31 434
17568.56 390
17569.81 441
17571.06 437
17572.31 437
17573.56 415
17574.81 400
17576.06 406
17577.31 420
17578.56 390
17579.81 429
17581.06 410
17582.31 406
17583.57 424
17584.82 416
17586.07 447
17587.32 403
17588.57 417
17589.82 433
17591.07 465
17592.32 406
17593.57 420
17594.83 409
17596.08 462
17597.33 428
17598.58 418
17599.83 428
17601.08 431
17602.33 441
17603.59 431
17604.84 440
17606.09 467
17607.34 452
17608.59 418
17609.84 421
17611.10 408
17612.35 423
17613.60 390
17614.85 429
17616.10 445
17617.36 402
17618.61 426
17619.86 380
17621.11 372
17622.36 403
17623.62 417
17624.87 423
17626.12 392
17627.37 387
17628.63 433
17629.88 406
17631.13 439
17632.38 417
17633.64 447
17634.89 393
17636.14 395
17637.39 405
17638.65 427
17639.90 387
17641.15 403
17642.41 414
17643.66 375
17644.91 409
17646.17 399
17647.42 428
17648.67 409
17649.92 416
17651.18 451
17652.43 420
17653.68 402
17654.94 411
17656.19 403
17657.44 409
17658.70 395
17659.95 413
17661.21 414
17662.46 452
17663.71 385
17664.97 400
17666.22 433
17667.47 400
17668.73 397
17669.98 355
17671.24 402
17672.49 415
17673.74 416
17675.00 409
17676.25 404
17677.51 395
17678.76 400
17680.02 388
17681.27 403
17682.52 409
17683.78 405
17685.03 417
17686.29 368
17687.54 396
17688.80 380
17690.05 435
17691.31 384
17692.56 401
17693.82 407
17695.07 411
17696.32 411
17697.58 419
17698.83 394
17700.09 407
17701.34 422
17702.60 435
17703.86 423
17705.11 388
17706.37 395
17707.62 411
17708.88 449
17710.13 397
17711.39 401
17712.64 395
17713.90 433
17715.15 399
17716.41 414
17717.66 385
17718.92 407
17720.18 395
17721.43 431
17722.69 445
17723.94 377
17725.20 390
17726.45 391
17727.71 410
17728.97 402
17730.22 419
17731.48 376
17732.74 400
17733.99 402
17735.25 413
17736.50 382
17737.76 419
17739.02 390
17740.27 380
17741.53 397
17742.79 400
17744.04 394
17745.30 416
17746.56 429
17747.81 414
17749.07 426
17750.33 403
17751.58 409
17752.84 421
17754.10 416
17755.35 405
17756.61 452
17757.87 436
17759.12 420
17760.38 434
17761.64 397
17762.90 403
17764.15 413
17765.41 410
17766.67 399
17767.93 431
17769.18 421
17770.44 420
17771.70 382
17772.96 420
17774.21 371
17775.47 389
17776.73 406
17777.99 401
17779.24 427
17780.50 436
17781.76 422
17783.02 384
17784.28 406
17785.53 393
17786.79 391
17788.05 394
17789.31 401
17790.57 417
17791.82 404
17793.08 395
17794.34 434
17795.60 411
17796.86 421
17798.12 387
17799.37 415
17800.63 423
17801.89 429
17803.15 426
17804.41 427
17805.67 456
17806.93 421
17808.19 419
17809.44 423
17810.70 423
17811.96 395
17813.22 381
17814.48 387
17815.74 385
17817.00 395
17818.26 404
17819.52 421
17820.78 411
17822.04 409
17823.29 404
17824.55 409
17825.81 375
17827.07 407
17828.33 411
17829.59 418
17830.85 369
17832.11 419
17833.37 368
17834.63 428
17835.89 398
17837.15 385
17838.41 414
17839.67 391
17840.93 400
17842.19 366
17843.45 382
17844.71 402
17845.97 395
17847.23 403
17848.49 396
17849.75 382
17851.01 420
17852.27 401
17853.53 410
17854.79 393
17856.05 423
17857.31 399
17858.57 363
17859.84 361
17861.10 398
17862.36 413
17863.62 410
17864.88 397
17866.14 396
17867.40 399
17868.66 400
17869.92 397
17871.18 381
17872.44 397
17873.71 373
17874.97 381
17876.23 389
17877.49 377
17878.75 398
17880.01 390
17881.27 411
17882.53 399
17883.80 394
17885.06 385
17886.32 402
17887.58 395
17888.84 416
17890.10 372
17891.37 433
17892.63 398
17893.89 433
17895.15 402
17896.41 416
17897.67 359
17898.94 370
17900.20 399
17901.46 389
17902.72 380
17903.99 387
17905.25 421
17906.51 377
17907.77 393
17909.03 387
17910.30 417
17911.56 391
17912.82 406
17914.08 374
17915.35 356
17916.61 380
17917.87 372
17919.14 398
17920.40 389
17921.66 355
17922.92 395
17924.19 412
17925.45 388
17926.71 405
17927.98 407
17929.24 409
17930.50 368
17931.76 408
17933.03 386
17934.29 390
17935.55 377
17936.82 401
17938.08 394
17939.34 379
17940.61 390
17941.87 390
17943.14 405
17944.40 409
17945.66 409
17946.93 384
17948.19 407
17949.45 397
17950.72 365
17951.98 359
17953.25 391
17954.51 391
17955.77 415
17957.04 380
17958.30 407
17959.57 412
17960.83 407
17962.09 386
17963.36 365
17964.62 387
17965.89 391
17967.15 394
17968.42 381
17969.68 424
17970.95 380
17972.21 396
17973.47 386
17974.74 370
17976.00 379
17977.27 401
17978.53 372
17979.80 387
17981.06 411
17982.33 408
17983.59 408
17984.86 385
17986.12 396
17987.39 381
17988.65 399
17989.92 368
17991.18 379
17992.45 403
17993.71 414
17994.98 387
17996.25 397
17997.51 391
17998.78 403
18000.04 384
18001.31 404
18002.57 395
18003.84 364
18005.10 408
18006.37 396
18007.64 416
18008.90 415
18010.17 406
18011.43 381
18012.70 404
18013.97 367
18015.23 411
18016.50 391
18017.76 394
18019.03 381
18020.30 384
18021.56 379
18022.83 378
18024.10 392
18025.36 373
18026.63 388
18027.90 387
18029.16 399
18030.43 396
18031.70 394
18032.96 377
18034.23 397
18035.50 383
18036.76 370
18038.03 370
18039.30 388
18040.56 376
18041.83 395
18043.10 413
18044.37 389
18045.63 379
18046.90 393
18048.17 400
18049.43 386
18050.70 427
18051.97 391
18053.24 407
18054.50 399
18055.77 401
18057.04 365
18058.31 376
18059.57 403
18060.84 382
18062.11 423
18063.38 416
18064.65 394
18065.91 403
18067.18 386
18068.45 391
18069.72 372
18070.98 403
18072.25 389
18073.52 417
18074.79 412
18076.06 382
18077.33 395
18078.59 406
18079.86 405
18081.13 391
18082.40 408
18083.67 390
18084.94 375
18086.21 421
18087.47 397
18088.74 387
18090.01 422
18091.28 405
18092.55 397
18093.82 394
18095.09 390
18096.36 396
18097.62 422
18098.89 413
18100.16 426
18101.43 399
18102.70 424
18103.97 432
18105.24 423
18106.51 403
18107.78 401
18109.05 409
18110.32 423
18111.59 412
18112.86 430
18114.13 436
18115.40 413
18116.66 409
18117.93 450
18119.20 425
18120.47 401
18121.74 384
18123.01 411
18124.28 426
18125.55 380
18126.82 422
18128.09 423
18129.36 430
18130.63 412
18131.90 431
18133.17 393
18134.44 396
18135.71 418
18136.99 443
18138.26 434
18139.53 413
18140.80 433
18142.07 440
18143.34 419
18144.61 410
18145.88 397
18147.15 419
18148.42 418
18149.69 412
18150.96 380
18152.23 397
18153.50 405
18154.78 432
18156.05 419
18157.32 446
18158.59 441
18159.86 424
18161.13 383
18162.40 389
18163.67 396
18164.94 422
18166.22 423
18167.49 449
18168.76 394
18170.03 417
18171.30 409
18172.57 402
18173.85 407
18175.12 421
18176.39 407
18177.66 420
18178.93 394
18180.20 425
18181.48 436
18182.75 407
18184.02 421
18185.29 419
18186.56 431
18187.84 402
18189.11 408
18190.38 377
18191.65 380
18192.93 392
18194.20 378
18195.47 419
18196.74 420
18198.02 394
18199.29 382
18200.56 402
18201.83 407
18203.11 442
18204.38 438
18205.65 443
18206.92 400
18208.20 406
18209.47 399
18210.74 397
18212.02 390
18213.29 415
18214.56 389
18215.84 398
18217.11 427
18218.38 453
18219.65 436
18220.93 434
18222.20 396
18223.47 419
18224.75 425
18226.02 424
18227.30 420
18228.57 398
18229.84 392
18231.12 399
18232.39 410
18233.66 400
18234.94 412
18236.21 401
18237.48 418
18238.76 412
18240.03 389
18241.31 402
18242.58 417
18243.86 426
18245.13 414
18246.40 438
18247.68 434
18248.95 392
18250.23 427
18251.50 398
18252.77 395
18254.05 417
18255.32 398
18256.60 429
18257.87 391
18259.15 413
18260.42 426
18261.70 417
18262.97 403
18264.25 414
18265.52 425
18266.80 382
18268.07 389
18269.35 395
18270.62 413
18271.90 387
18273.17 370
18274.45 390
18275.72 387
18277.00 403
18278.27 392
18279.55 413
18280.82 405
18282.10 375
18283.37 369
18284.65 380
18285.93 396
18287.20 407
18288.48 406
18289.75 416
18291.03 409
18292.30 418
18293.58 403
18294.86 402
18296.13 422
18297.41 423
18298.68 383
18299.96 417
18301.24 410
18302.51 408
18303.79 411
18305.06 407
18306.34 401
18307.62 402
18308.89 393
18310.17 399
18311.45 381
18312.72 399
18314.00 409
18315.28 384
18316.55 407
18317.83 384
18319.11 398
18320.38 399
18321.66 392
18322.94 400
18324.21 392
18325.49 408
18326.77 402
18328.04 427
18329.32 397
18330.60 415
18331.88 396
18333.15 421
18334.43 406
18335.71 406
18336.98 400
18338.26 423
18339.54 384
18340.82 401
18342.09 417
18343.37 411
18344.65 403
18345.93 399
18347.20 399
18348.48 362
18349.76 412
18351.04 392
18352.32 406
18353.59 367
18354.87 421
18356.15 391
18357.43 373
18358.71 420
18359.98 386
18361.26 380
18362.54 394
18363.82 404
18365.10 376
18366.38 398
18367.65 396
18368.93 412
18370.21 403
18371.49 411
18372.77 409
18374.05 386
18375.33 383
18376.60 416
18377.88 412
18379.16 422
18380.44 378
18381.72 414
18383.00 432
18384.28 419
18385.56 417
18386.84 409
18388.11 418
18389.39 419
18390.67 413
18391.95 407
18393.23 418
18394.51 409
18395.79 427
18397.07 370
18398.35 388
18399.63 406
18400.91 376
18402.19 395
18403.47 375
18404.75 387
18406.03 394
18407.31 393
18408.59 371
18409.87 379
18411.15 376
18412.43 409
18413.71 391
18414.99 415
18416.27 392
18417.55 372
18418.83 417
18420.11 423
18421.39 413
18422.67 401
18423.95 372
18425.23 411
18426.51 406
18427.79 376
18429.07 375
18430.35 404
18431.63 425
18432.91 434
18434.19 389
18435.47 403
18436.75 380
18438.04 380
18439.32 437
18440.60 422
18441.88 413
18443.16 430
18444.44 399
18445.72 370
18447.00 392
18448.28 374
18449.57 415
18450.85 433
18452.13 402
18453.41 416
18454.69 382
18455.97 371
18457.25 403
18458.54 448
18459.82 398
18461.10 385
18462.38 403
18463.66 417
18464.94 415
18466.23 421
18467.51 394
18468.79 397
18470.07 376
18471.35 396
18472.64 425
18473.92 412
18475.20 414
18476.48 400
18477.76 389
18479.05 389
18480.33 373
18481.61 411
18482.89 412
18484.18 417
18485.46 383
18486.74 392
18488.02 392
18489.31 373
18490.59 401
18491.87 387
18493.15 394
18494.44 395
18495.72 389
18497.00 388
18498.29 404
18499.57 420
18500.85 427
18502.13 387
18503.42 407
18504.70 432
18505.98 411
18507.27 388
18508.55 389
18509.83 387
18511.12 401
18512.40 432
18513.68 419
18514.97 399
18516.25 384
18517.54 421
18518.82 415
18520.10 426
18521.39 408
18522.67 406
18523.95 425
18525.24 441
18526.52 419
18527.81 407
18529.09 423
18530.37 406
18531.66 438
18532.94 405
18534.23 396
18535.51 407
18536.79 438
18538.08 412
18539.36 403
18540.65 408
18541.93 439
18543.22 415
18544.50 402
18545.79 396
18547.07 413
18548.36 410
18549.64 435
18550.92 416
18552.21 446
18553.49 436
18554.78 408
18556.06 399
18557.35 399
18558.63 438
18559.92 415
18561.20 437
18562.49 410
18563.77 404
18565.06 421
18566.35 446
18567.63 445
18568.92 420
18570.20 418
18571.49 440
18572.77 451
18574.06 430
18575.34 442
18576.63 428
18577.92 411
18579.20 409
18580.49 426
18581.77 444
18583.06 438
18584.34 446
18585.63 449
18586.92 453
18588.20 459
18589.49 441
18590.77 433
18592.06 456
18593.35 438
18594.63 422
18595.92 418
18597.21 437
18598.49 467
18599.78 425
18601.07 454
18602.35 436
18603.64 441
18604.93 474
18606.21 466
18607.50 456
18608.79 484
18610.07 431
18611.36 437
18612.65 433
18613.93 453
18615.22 424
18616.51 461
18617.79 423
18619.08 425
18620.37 410
18621.66 398
18622.94 424
18624.23 428
18625.52 413
18626.80 428
18628.09 412
18629.38 409
18630.67 421
18631.95 425
18633.24 412
18634.53 400
18635.82 429
18637.11 413
18638.39 412
18639.68 429
18640.97 418
18642.26 404
18643.54 433
18644.83 403
18646.12 413
18647.41 408
18648.70 424
18649.99 398
18651.27 385
18652.56 421
18653.85 396
18655.14 435
18656.43 416
18657.72 403
18659.00 415
18660.29 398
18661.58 408
18662.87 395
18664.16 394
18665.45 411
18666.74 406
18668.02 385
18669.31 417
18670.60 399
18671.89 408
18673.18 412
18674.47 394
18675.76 414
18677.05 393
18678.34 413
18679.63 395
18680.92 351
18682.20 396
18683.49 401
18684.78 399
18686.07 374
18687.36 385
18688.65 380
18689.94 394
18691.23 424
18692.52 351
18693.81 378
18695.10 404
18696.39 424
18697.68 409
18698.97 390
18700.26 413
18701.55 442
18702.84 405
18704.13 399
18705.42 380
18706.71 390
18708.00 387
18709.29 385
18710.58 402
18711.87 400
18713.16 380
18714.45 430
18715.74 407
18717.03 411
18718.32 397
18719.61 421
18720.90 442
18722.20 391
18723.49 425
18724.78 416
18726.07 413
18727.36 416
18728.65 388
18729.94 382
18731.23 377
18732.52 418
18733.81 416
18735.10 402
18736.40 416
18737.69 386
18738.98 370
18740.27 390
18741.56 413
18742.85 411
18744.14 412
18745.43 422
18746.73 419
18748.02 420
18749.31 456
18750.60 401
18751.89 398
18753.18 384
18754.48 385
18755.77 372
18757.06 382
18758.35 392
18759.64 383
18760.94 373
18762.23 403
18763.52 421
18764.81 420
18766.10 410
18767.40 397
18768.69 390
18769.98 375
18771.27 396
18772.57 413
18773.86 402
18775.15 384
18776.44 391
18777.74 379
18779.03 368
18780.32 359
18781.61 387
18782.91 385
18784.20 385
18785.49 394
18786.79 403
18788.08 396
18789.37 357
18790.66 423
18791.96 400
18793.25 415
18794.54 388
18795.84 404
18797.13 399
18798.42 414
18799.72 407
18801.01 403
18802.30 408
18803.60 425
18804.89 399
18806.18 378
18807.48 434
18808.77 377
18810.07 398
18811.36 391
18812.65 378
18813.95 400
18815.24 383
18816.53 372
18817.83 387
18819.12 392
18820.42 412
18821.71 412
18823.00 401
18824.30 422
18825.59 418
18826.89 391
18828.18 401
18829.48 398
18830.77 395
18832.07 368
18833.36 387
18834.65 396
18835.95 395
18837.24 391
18838.54 375
18839.83 371
18841.13 409
18842.42 388
18843.72 412
18845.01 406
18846.31 377
18847.60 394
18848.90 395
18850.19 401
18851.49 392
18852.78 385
18854.08 404
18855.37 383
18856.67 386
18857.96 378
18859.26 385
18860.55 378
18861.85 390
18863.15 395
18864.44 386
18865.74 361
18867.03 385
18868.33 389
18869.62 405
18870.92 393
18872.22 398
18873.51 383
18874.81 400
18876.10 408
18877.40 377
18878.70 400
18879.99 403
18881.29 367
18882.58 402
18883.88 403
18885.18 396
18886.47 419
18887.77 379
18889.07 383
18890.36 367
18891.66 402
18892.95 385
18894.25 389
18895.55 384
18896.84 391
18898.14 410
18899.44 384
18900.73 373
18902.03 369
18903.33 408
18904.63 386
18905.92 391
18907.22 373
18908.52 402
18909.81 394
18911.11 388
18912.41 388
18913.71 396
18915.00 410
18916.30 361
18917.60 377
18918.89 389
18920.19 394
18921.49 405
18922.79 393
18924.09 385
18925.38 399
18926.68 393
18927.98 375
18929.28 364
18930.57 369
18931.87 361
18933.17 383
18934.47 355
18935.77 416
18937.06 376
18938.36 398
18939.66 366
18940.96 391
18942.26 397
18943.55 396
18944.85 413
18946.15 369
18947.45 352
18948.75 385
18950.05 365
18951.35 377
18952.64 394
18953.94 382
18955.24 376
18956.54 359
18957.84 387
18959.14 399
18960.44 406
18961.74 406
18963.03 397
18964.33 357
18965.63 371
18966.93 407
18968.23 404
18969.53 387
18970.83 389
18972.13 390
18973.43 372
18974.73 382
18976.03 390
18977.33 378
18978.62 355
18979.92 391
18981.22 385
18982.52 367
18983.82 374
18985.12 373
18986.42 380
18987.72 394
18989.02 348
18990.32 359
18991.62 406
18992.92 383
18994.22 403
18995.52 382
18996.82 381
18998.12 426
18999.42 363
19000.72 349
19002.02 351
19003.32 373
19004.62 386
19005.92 380
19007.22 393
19008.53 377
19009.83 367
19011.13 375
19012.43 408
19013.73 378
19015.03 379
19016.33 403
19017.63 378
19018.93 337
19020.23 338
19021.53 362
19022.83 357
19024.13 337
19025.44 360
19026.74 360
19028.04 342
19029.34 349
19030.64 371
19031.94 387
19033.24 355
19034.54 375
19035.85 386
19037.15 387
19038.45 350
19039.75 345
19041.05 371
19042.35 349
19043.66 356
19044.96 372
19046.26 395
19047.56 356
19048.86 359
19050.16 371
19051.47 371
19052.77 351
19054.07 379
19055.37 366
19056.67 383
19057.98 365
19059.28 372
19060.58 370
19061.88 360
19063.19 360
19064.49 383
19065.79 358
19067.09 387
19068.40 347
19069.70 340
19071.00 376
19072.30 358
19073.61 383
19074.91 394
19076.21 365
19077.52 355
19078.82 384
19080.12 373
19081.42 386
19082.73 350
19084.03 372
19085.33 369
19086.64 347
19087.94 360
19089.24 389
19090.55 359
19091.85 363
19093.15 365
19094.46 353
19095.76 399
19097.06 394
19098.37 358
19099.67 380
19100.97 374
19102.28 349
19103.58 379
19104.89 356
19106.19 373
19107.49 362
19108.80 357
19110.10 363
19111.40 392
19112.71 390
19114.01 391
19115.32 368
19116.62 418
19117.93 365
19119.23 347
19120.53 342
19121.84 376
19123.14 364
19124.45 350
19125.75 385
19127.06 368
19128.36 376
19129.67 382
19130.97 383
19132.28 381
19133.58 367
19134.88 356
19136.19 360
19137.49 349
19138.80 360
19140.10 376
19141.41 394
19142.71 352
19144.02 347
19145.32 367
19146.63 364
19147.94 372
19149.24 343
19150.55 377
19151.85 386
19153.16 363
19154.46 360
19155.77 383
19157.07 375
19158.38 401
19159.68 368
19160.99 408
19162.30 368
19163.60 369
19164.91 374
19166.21 348
19167.52 347
19168.83 377
19170.13 412
19171.44 360
19172.74 377
19174.05 343
19175.36 376
19176.66 389
19177.97 393
19179.27 392
19180.58 383
19181.89 387
19183.19 375
19184.50 369
19185.81 409
19187.11 363
19188.42 365
19189.73 395
19191.03 372
19192.34 377
19193.65 380
19194.95 383
19196.26 381
19197.57 363
19198.87 367
19200.18 374
19201.49 375
19202.80 368
19204.10 401
19205.41 397
19206.72 363
19208.03 392
19209.33 351
19210.64 374
19211.95 373
19213.25 366
19214.56 383
19215.87 359
19217.18 360
19218.49 370
19219.79 370
19221.10 365
19222.41 359
19223.72 359
19225.02 380
19226.33 367
19227.64 371
19228.95 380
19230.26 373
19231.56 368
19232.87 352
19234.18 385
19235.49 358
19236.80 396
19238.11 371
19239.41 385
19240.72 398
19242.03 349
19243.34 324
19244.65 374
19245.96 369
19247.26 369
19248.57 382
19249.88 353
19251.19 365
19252.50 375
19253.81 356
19255.12 322
19256.43 334
19257.74 360
19259.04 360
19260.35 361
19261.66 353
19262.97 351
19264.28 354
19265.59 340
19266.90 365
19268.21 369
19269.52 383
19270.83 363
19272.14 332
19273.45 355
19274.76 361
19276.07 359
19277.38 371
19278.69 380
19279.99 372
19281.30 360
19282.61 365
19283.92 371
19285.23 350
19286.54 350
19287.85 346
19289.16 350
19290.47 375
19291.78 359
19293.09 356
19294.40 354
19295.72 353
19297.03 364
19298.34 364
19299.65 378
19300.96 359
19302.27 369
19303.58 361
19304.89 372
19306.20 387
19307.51 372
19308.82 347
19310.13 371
19311.44 379
19312.75 369
19314.06 345
19315.37 386
19316.69 389
19318.00 361
19319.31 354
19320.62 363
19321.93 353
19323.24 364
19324.55 337
19325.86 368
19327.18 381
19328.49 377
19329.80 356
19331.11 352
19332.42 383
19333.73 383
19335.04 372
19336.36 352
19337.67 408
19338.98 387
19340.29 383
19341.60 366
19342.91 351
19344.23 374
19345.54 353
19346.85 345
19348.16 360
19349.47 352
19350.79 343
19352.10 374
19353.41 356
19354.72 370
19356.04 366
19357.35 334
19358.66 359
19359.97 354
19361.29 347
19362.60 392
19363.91 374
19365.22 336
19366.54 359
19367.85 351
19369.16 347
19370.47 366
19371.79 367
19373.10 364
19374.41 368
19375.73 335
19377.04 357
19378.35 385
19379.67 338
19380.98 392
19382.29 361
19383.60 378
19384.92 382
19386.23 365
19387.54 353
19388.86 375
19390.17 391
19391.49 368
19392.80 356
19394.11 379
19395.43 392
19396.74 361
19398.05 356
19399.37 347
19400.68 346
19402.00 346
19403.31 357
19404.62 371
19405.94 371
19407.25 353
19408.57 383
19409.88 372
19411.19 340
19412.51 368
19413.82 379
19415.14 404
19416.45 371
19417.77 376
19419.08 363
19420.39 396
19421.71 391
19423.02 362
19424.34 359
19425.65 355
19426.97 384
19428.28 380
19429.60 382
19430.91 359
19432.23 363
19433.54 356
19434.86 344
19436.17 345
19437.49 367
19438.80 354
19440.12 361
19441.43 383
19442.75 343
19444.06 372
19445.38 368
19446.69 352
19448.01 335
19449.32 354
19450.64 352
19451.96 369
19453.27 355
19454.59 338
19455.90 345
19457.22 362
19458.53 368
19459.85 345
19461.17 383
19462.48 380
19463.80 352
19465.11 356
19466.43 331
19467.75 366
19469.06 395
19470.38 360
19471.69 363
19473.01 364
19474.33 361
19475.64 360
19476.96 365
19478.28 359
19479.59 354
19480.91 353
19482.23 362
19483.54 360
19484.86 341
19486.18 336
19487.49 361
19488.81 324
19490.13 362
19491.44 342
19492.76 347
19494.08 383
19495.39 358
19496.71 360
19498.03 372
19499.35 386
19500.66 340
19501.98 372
19503.30 392
19504.61 399
19505.93 362
19507.25 362
19508.57 372
19509.88 348
19511.20 384
19512.52 379
19513.84 341
19515.15 381
19516.47 380
19517.79 374
19519.11 368
19520.43 350
19521.74 359
19523.06 364
19524.38 364
19525.70 368
19527.02 377
19528.33 373
19529.65 382
19530.97 362
19532.29 381
19533.61 371
19534.93 359
19536.24 362
19537.56 334
19538.88 339
19540.20 330
19541.52 352
19542.84 341
19544.16 339
19545.47 353
19546.79 376
19548.11 376
19549.43 371
19550.75 360
19552.07 344
19553.39 373
19554.71 373
19556.03 367
19557.34 345
19558.66 374
19559.98 353
19561.30 376
19562.62 348
19563.94 349
19565.26 359
19566.58 363
19567.90 371
19569.22 344
19570.54 358
19571.86 362
19573.18 365
19574.50 360
19575.82 350
19577.14 341
19578.46 349
19579.78 351
19581.10 367
19582.42 381
19583.74 364
19585.06 323
19586.38 354
19587.70 372
19589.02 318
19590.34 358
19591.66 385
19592.98 374
19594.30 345
19595.62 344
19596.94 336
19598.26 382
19599.58 338
19600.90 370
19602.22 355
19603.54 352
19604.86 348
19606.18 377
19607.50 366
19608.82 344
19610.15 377
19611.47 366
19612.79 387
19614.11 362
19615.43 339
19616.75 365
19618.07 364
19619.39 369
19620.71 358
19622.04 351
19623.36 376
19624.68 362
19626.00 370
19627.32 366
19628.64 355
19629.96 373
19631.29 398
19632.61 373
19633.93 367
19635.25 364
19636.57 402
19637.89 356
19639.22 350
19640.54 349
19641.86 359
19643.18 372
19644.50 365
19645.83 355
19647.15 348
19648.47 361
19649.79 367
19651.12 380
19652.44 348
19653.76 365
19655.08 376
19656.40 349
19657.73 358
19659.05 351
19660.37 352
19661.70 374
19663.02 377
19664.34 370
19665.66 381
19666.99 340
19668.31 322
19669.63 370
19670.95 325
19672.28 367
19673.60 354
19674.92 349
19676.25 337
19677.57 323
19678.89 365
19680.22 359
19681.54 337
19682.86 342
19684.19 344
19685.51 349
19686.83 364
19688.16 369
19689.48 360
19690.80 347
19692.13 344
19693.45 373
19694.78 334
19696.10 378
19697.42 356
19698.75 360
19700.07 349
19701.39 360
19702.72 364
19704.04 378
19705.37 367
19706.69 369
19708.02 338
19709.34 358
19710.66 385
19711.99 354
19713.31 350
19714.64 345
19715.96 349
19717.29 352
19718.61 321
19719.93 361
19721.26 374
19722.58 356
19723.91 355
19725.23 354
19726.56 339
19727.88 344
19729.21 344
19730.53 361
19731.86 347
19733.18 342
19734.51 348
19735.83 361
19737.16 360
19738.48 345
19739.81 359
19741.13 360
19742.46 371
19743.78 364
19745.11 359
19746.44 342
19747.76 358
19749.09 332
19750.41 348
19751.74 347
19753.06 361
19754.39 368
19755.72 366
19757.04 356
19758.37 381
19759.69 389
19761.02 357
19762.34 350
19763.67 374
19765.00 366
19766.32 377
19767.65 382
19768.98 386
19770.30 352
19771.63 345
19772.95 354
19774.28 379
19775.61 343
19776.93 357
19778.26 376
19779.59 344
19780.91 345
19782.24 329
19783.57 348
19784.89 348
19786.22 362
19787.55 350
19788.87 351
19790.20 362
19791.53 320
19792.86 339
19794.18 337
19795.51 309
19796.84 351
19798.16 341
19799.49 342
19800.82 346
19802.15 355
19803.47 328
19804.80 345
19806.13 334
19807.46 367
19808.78 377
19810.11 373
19811.44 356
19812.77 383
19814.09 335
19815.42 321
19816.75 313
19818.08 344
19819.41 345
19820.73 344
19822.06 331
19823.39 347
19824.72 380
19826.05 352
19827.37 346
19828.70 370
19830.03 360
19831.36 316
19832.69 371
19834.02 331
19835.34 320
19836.67 346
19838.00 354
19839.33 379
19840.66 343
19841.99 333
19843.32 348
19844.64 356
19845.97 319
19847.30 344
19848.63 355
19849.96 362
19851.29 346
19852.62 375
19853.95 324
19855.28 341
19856.60 345
19857.93 355
19859.26 338
19860.59 342
19861.92 364
19863.25 362
19864.58 362
19865.91 328
19867.24 339
19868.57 363
19869.90 377
19871.23 331
19872.56 366
19873.89 369
19875.22 354
19876.55 344
19877.88 375
19879.21 354
19880.54 330
19881.87 355
19883.20 360
19884.53 378
19885.86 343
19887.19 321
19888.52 367
19889.85 371
19891.18 317
19892.51 368
19893.84 330
19895.17 346
19896.50 353
19897.83 374
19899.16 344
19900.49 364
19901.82 348
19903.15 362
19904.48 347
19905.81 342
19907.15 361
19908.48 384
19909.81 371
19911.14 363
19912.47 371
19913.80 351
19915.13 349
19916.46 336
19917.79 346
19919.13 354
19920.46 353
19921.79 366
19923.12 358
19924.45 385
19925.78 339
19927.11 341
19928.45 368
19929.78 375
19931.11 360
19932.44 356
19933.77 363
19935.10 320
19936.44 339
19937.77 365
19939.10 354
19940.43 366
19941.76 325
19943.10 350
19944.43 352
19945.76 373
19947.09 368
19948.42 367
19949.76 350
19951.09 377
19952.42 400
19953.75 374
19955.09 348
19956.42 329
19957.75 374
19959.08 352
19960.42 357
19961.75 330
19963.08 355
19964.41 363
19965.75 323
19967.08 345
19968.41 338
19969.75 347
19971.08 354
19972.41 360
19973.74 376
19975.08 354
19976.41 349
19977.74 374
19979.08 383
19980.41 331
19981.74 365
19983.08 364
19984.41 388
19985.74 371
19987.08 351
19988.41 338
19989.75 384
19991.08 388
19992.41 374
19993.75 359
19995.08 358
19996.41 361
19997.75 388
19999.08 372
20000.42 396
20001.75 373
20003.08 353
20004.42 361
20005.75 385
20007.09 389
20008.42 370
20009.75 379
20011.09 403
20012.42 337
20013.76 368
20015.09 345
20016.43 368
20017.76 350
20019.10 355
20020.43 365
20021.76 351
20023.10 387
20024.43 400
20025.77 370
20027.10 382
20028.44 394
20029.77 380
20031.11 370
20032.44 389
20033.78 354
20035.11 360
20036.45 370
20037.78 379
20039.12 386
20040.46 377
20041.79 383
20043.13 409
20044.46 375
20045.80 378
20047.13 361
20048.47 360
20049.80 385
20051.14 378
20052.47 398
20053.81 386
20055.15 373
20056.48 394
20057.82 349
20059.15 367
20060.49 392
20061.83 367
20063.16 389
20064.50 366
20065.83 358
20067.17 388
20068.51 367
20069.84 365
20071.18 388
20072.52 360
20073.85 380
20075.19 369
20076.52 367
20077.86 379
20079.20 396
20080.53 363
20081.87 381
20083.21 360
20084.54 362
20085.88 365
20087.22 385
20088.56 385
20089.89 356
20091.23 394
20092.57 379
20093.90 357
20095.24 356
20096.58 378
20097.91 394
20099.25 365
20100.59 338
20101.93 342
20103.26 380
20104.60 389
20105.94 346
20107.28 372
20108.61 382
20109.95 381
20111.29 346
20112.63 348
20113.96 347
20115.30 366
20116.64 371
20117.98 365
20119.32 354
20120.65 356
20121.99 358
20123.33 344
20124.67 341
20126.01 342
