# Supplementary material for: MALDI-TOF MS typing enables the classification of brewing yeasts of the genus Saccharomyces to major beer styles
Source: PLoS One. 2017 Aug 9;12(8):e0181694. doi: 10.1371/journal.pone.0181694 (PMC5549903; doi:10.1371/journal.pone.0181694)
Supplement: S13 File — The directory includes 90 raw files and was zipped to “.zip”; the folder has three strains with 30 spectra per strain; S1 Text explains the raw files with an example and Table 1 represents the yeast strains used within the experiment. (ZIP) [file pone.0181694.s016.zip › 37-39/30628-70487-Dias-Dias-Dias-YPG-18h-E-E_2016-10-03_5_0_G3_1.dat]

1998.43 1831
1998.85 1866
1999.27 1849
1999.69 1803
2000.11 1778
2000.54 1731
2000.96 1778
2001.38 1747
2001.80 1777
2002.23 1768
2002.65 1915
2003.07 1944
2003.49 1902
2003.92 1950
2004.34 1920
2004.76 1982
2005.18 2123
2005.61 2015
2006.03 2094
2006.45 2042
2006.87 2001
2007.30 2009
2007.72 2153
2008.14 2163
2008.57 1926
2008.99 1848
2009.41 1803
2009.84 1781
2010.26 1830
2010.68 1770
2011.11 1761
2011.53 1790
2011.95 1701
2012.38 1686
2012.80 1735
2013.22 1763
2013.65 1745
2014.07 1774
2014.49 1756
2014.92 1774
2015.34 1873
2015.77 1883
2016.19 1907
2016.61 1927
2017.04 1917
2017.46 2006
2017.89 2039
2018.31 2162
2018.73 2150
2019.16 2146
2019.58 2055
2020.01 2064
2020.43 2038
2020.85 1888
2021.28 1913
2021.70 1853
2022.13 1759
2022.55 1763
2022.98 1764
2023.40 1763
2023.83 1737
2024.25 1731
2024.68 1829
2025.10 1741
2025.53 1798
2025.95 1776
2026.38 1799
2026.80 1745
2027.23 1812
2027.65 1847
2028.08 1798
2028.50 1742
2028.93 1764
2029.35 1757
2029.78 1778
2030.20 1878
2030.63 2044
2031.05 1856
2031.48 1823
2031.90 1885
2032.33 1856
2032.75 1784
2033.18 1911
2033.61 1833
2034.03 1844
2034.46 1865
2034.88 1925
2035.31 1994
2035.74 1941
2036.16 1996
2036.59 1979
2037.01 1999
2037.44 1956
2037.87 1967
2038.29 1941
2038.72 1979
2039.14 1904
2039.57 1937
2040.00 1951
2040.42 1970
2040.85 1860
2041.28 1858
2041.70 1813
2042.13 1879
2042.56 1928
2042.98 1810
2043.41 1863
2043.84 1826
2044.26 1856
2044.69 1859
2045.12 1840
2045.54 1826
2045.97 1755
2046.40 1922
2046.82 1828
2047.25 1733
2047.68 1772
2048.11 1779
2048.53 1745
2048.96 1745
2049.39 1770
2049.82 1761
2050.24 1692
2050.67 1722
2051.10 1675
2051.53 1711
2051.95 1711
2052.38 1757
2052.81 1722
2053.24 1728
2053.66 1699
2054.09 1795
2054.52 1828
2054.95 1779
2055.38 1823
2055.80 1808
2056.23 1832
2056.66 1738
2057.09 1797
2057.52 1872
2057.94 1830
2058.37 1847
2058.80 1800
2059.23 1796
2059.66 1742
2060.09 1772
2060.51 1785
2060.94 1758
2061.37 1767
2061.80 1810
2062.23 1841
2062.66 1841
2063.09 1825
2063.52 1837
2063.94 2005
2064.37 1924
2064.80 1827
2065.23 1818
2065.66 1792
2066.09 1849
2066.52 1805
2066.95 1842
2067.38 1808
2067.81 1785
2068.24 1801
2068.66 1826
2069.09 1805
2069.52 1772
2069.95 1835
2070.38 1824
2070.81 1855
2071.24 1853
2071.67 1831
2072.10 1750
2072.53 1866
2072.96 1927
2073.39 1953
2073.82 1914
2074.25 1908
2074.68 1953
2075.11 1992
2075.54 2039
2075.97 2052
2076.40 2007
2076.83 2085
2077.26 2113
2077.69 2076
2078.12 2096
2078.55 2082
2078.98 2042
2079.41 2001
2079.84 1991
2080.27 2016
2080.70 1924
2081.14 1900
2081.57 1901
2082.00 1898
2082.43 1860
2082.86 1824
2083.29 1868
2083.72 1885
2084.15 1880
2084.58 1867
2085.01 1758
2085.44 1783
2085.88 1787
2086.31 1779
2086.74 1753
2087.17 1777
2087.60 1762
2088.03 1766
2088.46 1764
2088.89 1810
2089.33 1814
2089.76 1766
2090.19 1926
2090.62 1935
2091.05 1968
2091.48 2053
2091.92 2081
2092.35 1971
2092.78 2007
2093.21 2004
2093.64 2052
2094.07 2064
2094.51 2021
2094.94 1965
2095.37 1961
2095.80 1795
2096.24 1899
2096.67 1946
2097.10 1766
2097.53 1794
2097.96 1726
2098.40 1686
2098.83 1752
2099.26 1739
2099.69 1734
2100.13 1781
2100.56 1872
2100.99 1779
2101.43 1767
2101.86 1796
2102.29 1859
2102.72 1765
2103.16 1702
2103.59 1771
2104.02 1768
2104.46 1812
2104.89 1765
2105.32 1770
2105.76 1837
2106.19 1777
2106.62 1810
2107.05 1794
2107.49 1887
2107.92 1833
2108.36 1822
2108.79 1789
2109.22 1781
2109.66 1707
2110.09 1754
2110.52 1733
2110.96 1782
2111.39 1721
2111.82 1728
2112.26 1746
2112.69 1804
2113.13 1701
2113.56 1720
2113.99 1651
2114.43 1698
2114.86 1657
2115.30 1611
2115.73 1630
2116.16 1640
2116.60 1594
2117.03 1606
2117.47 1658
2117.90 1713
2118.34 1679
2118.77 1758
2119.21 1815
2119.64 1825
2120.07 1880
2120.51 1894
2120.94 1829
2121.38 1856
2121.81 1956
2122.25 1785
2122.68 1722
2123.12 1740
2123.55 1821
2123.99 1867
2124.42 1721
2124.86 1751
2125.29 1742
2125.73 1682
2126.16 1640
2126.60 1670
2127.04 1770
2127.47 1715
2127.91 1802
2128.34 1794
2128.78 1847
2129.21 1828
2129.65 1860
2130.08 1903
2130.52 1847
2130.96 1907
2131.39 2050
2131.83 2116
2132.26 2084
2132.70 2076
2133.14 2104
2133.57 2211
2134.01 2173
2134.44 2211
2134.88 2283
2135.32 2206
2135.75 2243
2136.19 2201
2136.62 2214
2137.06 2136
2137.50 2008
2137.93 1899
2138.37 1972
2138.81 1889
2139.24 1832
2139.68 1724
2140.12 1775
2140.55 1779
2140.99 1782
2141.43 1665
2141.86 1719
2142.30 1797
2142.74 1774
2143.18 1772
2143.61 1727
2144.05 1726
2144.49 1792
2144.92 1836
2145.36 1980
2145.80 2127
2146.24 2192
2146.67 2293
2147.11 2386
2147.55 2564
2147.99 2590
2148.42 2597
2148.86 2628
2149.30 2618
2149.74 2539
2150.17 2454
2150.61 2340
2151.05 2356
2151.49 2235
2151.92 2132
2152.36 2089
2152.80 1983
2153.24 1971
2153.68 2045
2154.11 1997
2154.55 1883
2154.99 1918
2155.43 1834
2155.87 1840
2156.31 1940
2156.74 1846
2157.18 1910
2157.62 1898
2158.06 1865
2158.50 1852
2158.94 1826
2159.38 1882
2159.81 1909
2160.25 1856
2160.69 1905
2161.13 1872
2161.57 1891
2162.01 1856
2162.45 1895
2162.89 1805
2163.33 1854
2163.76 1773
2164.20 1828
2164.64 1819
2165.08 1852
2165.52 1911
2165.96 1869
2166.40 1898
2166.84 1890
2167.28 1907
2167.72 1908
2168.16 1991
2168.60 1940
2169.04 1911
2169.48 2050
2169.92 2080
2170.36 1958
2170.80 1915
2171.24 2012
2171.68 2013
2172.12 1987
2172.56 2039
2173.00 2112
2173.44 2194
2173.88 2149
2174.32 2119
2174.76 2159
2175.20 2243
2175.64 2332
2176.08 2359
2176.52 2275
2176.96 2233
2177.40 2165
2177.84 2206
2178.28 2263
2178.72 2237
2179.16 2123
2179.60 2163
2180.04 2174
2180.48 2003
2180.92 1905
2181.37 1880
2181.81 1794
2182.25 1845
2182.69 1857
2183.13 1899
2183.57 1980
2184.01 1938
2184.45 2012
2184.89 2084
2185.34 2133
2185.78 2042
2186.22 2167
2186.66 2110
2187.10 2115
2187.54 2168
2187.98 2158
2188.43 2105
2188.87 2101
2189.31 2168
2189.75 2085
2190.19 1931
2190.63 1981
2191.08 2006
2191.52 1985
2191.96 2026
2192.40 1923
2192.84 1995
2193.29 2083
2193.73 2129
2194.17 2053
2194.61 2075
2195.05 2067
2195.50 2172
2195.94 2066
2196.38 2028
2196.82 2043
2197.27 2071
2197.71 2100
2198.15 1986
2198.59 2027
2199.04 2026
2199.48 2026
2199.92 2045
2200.37 2112
2200.81 2055
2201.25 2218
2201.69 2163
2202.14 2063
2202.58 2208
2203.02 2241
2203.47 2222
2203.91 2129
2204.35 2145
2204.80 2219
2205.24 2246
2205.68 2105
2206.13 2153
2206.57 2132
2207.01 2148
2207.46 2054
2207.90 2202
2208.34 2253
2208.79 2265
2209.23 2211
2209.67 2154
2210.12 2077
2210.56 2124
2211.01 2128
2211.45 2011
2211.89 2095
2212.34 1980
2212.78 1969
2213.23 1942
2213.67 2020
2214.11 1980
2214.56 1922
2215.00 1923
2215.45 1895
2215.89 1878
2216.34 1977
2216.78 1925
2217.22 1982
2217.67 1916
2218.11 1946
2218.56 1846
2219.00 2010
2219.45 2129
2219.89 2216
2220.34 2312
2220.78 2430
2221.23 2474
2221.67 2418
2222.12 2645
2222.56 2586
2223.01 2643
2223.45 2729
2223.90 2692
2224.34 2634
2224.79 2525
2225.23 2444
2225.68 2505
2226.12 2456
2226.57 2316
2227.01 2283
2227.46 2303
2227.91 2347
2228.35 2262
2228.80 2363
2229.24 2464
2229.69 2465
2230.13 2476
2230.58 2585
2231.03 2692
2231.47 2754
2231.92 2705
2232.36 2792
2232.81 2821
2233.26 2810
2233.70 2786
2234.15 2710
2234.59 2706
2235.04 2676
2235.49 2772
2235.93 2871
2236.38 2701
2236.83 2766
2237.27 2602
2237.72 2598
2238.17 2553
2238.61 2573
2239.06 2554
2239.51 2360
2239.95 2136
2240.40 2241
2240.85 2200
2241.29 2117
2241.74 2002
2242.19 2043
2242.63 2033
2243.08 1916
2243.53 1943
2243.98 1977
2244.42 1964
2244.87 1841
2245.32 1950
2245.76 1923
2246.21 1902
2246.66 1912
2247.11 1939
2247.55 1838
2248.00 2023
2248.45 1994
2248.90 2009
2249.35 1968
2249.79 1896
2250.24 1967
2250.69 1931
2251.14 2011
2251.58 1898
2252.03 1900
2252.48 1918
2252.93 1838
2253.38 1834
2253.82 1851
2254.27 1830
2254.72 1828
2255.17 1854
2255.62 1727
2256.07 1721
2256.51 1688
2256.96 1818
2257.41 1928
2257.86 1879
2258.31 1827
2258.76 1860
2259.21 1965
2259.65 2021
2260.10 1990
2260.55 1950
2261.00 2072
2261.45 2099
2261.90 2102
2262.35 2110
2262.80 2139
2263.25 2125
2263.69 2053
2264.14 2170
2264.59 2100
2265.04 2146
2265.49 2210
2265.94 2295
2266.39 2339
2266.84 2228
2267.29 2359
2267.74 2420
2268.19 2451
2268.64 2393
2269.09 2399
2269.54 2419
2269.99 2398
2270.44 2397
2270.89 2352
2271.34 2242
2271.79 2159
2272.24 2096
2272.69 2150
2273.14 2096
2273.59 2075
2274.04 1996
2274.49 1922
2274.94 1910
2275.39 1945
2275.84 1959
2276.29 2048
2276.74 2106
2277.19 2132
2277.64 2195
2278.09 2193
2278.54 2283
2278.99 2264
2279.44 2316
2279.89 2274
2280.34 2271
2280.79 2375
2281.25 2303
2281.70 2256
2282.15 2151
2282.60 2058
2283.05 2164
2283.50 2212
2283.95 2172
2284.40 2168
2284.85 2176
2285.31 2246
2285.76 2285
2286.21 2383
2286.66 2499
2287.11 2660
2287.56 2842
2288.01 2866
2288.47 2986
2288.92 3059
2289.37 3222
2289.82 3179
2290.27 3246
2290.72 3282
2291.18 3406
2291.63 3444
2292.08 3322
2292.53 3193
2292.98 3254
2293.44 3188
2293.89 3053
2294.34 3081
2294.79 2897
2295.24 2756
2295.70 2609
2296.15 2661
2296.60 2559
2297.05 2500
2297.51 2359
2297.96 2297
2298.41 2182
2298.86 2115
2299.32 2105
2299.77 2178
2300.22 2006
2300.67 2045
2301.13 2030
2301.58 2001
2302.03 2067
2302.49 2028
2302.94 2156
2303.39 2093
2303.85 2183
2304.30 2103
2304.75 2144
2305.20 2302
2305.66 2357
2306.11 2423
2306.56 2484
2307.02 2645
2307.47 2624
2307.93 2623
2308.38 2785
2308.83 2863
2309.29 2795
2309.74 2722
2310.19 2711
2310.65 2592
2311.10 2411
2311.55 2336
2312.01 2338
2312.46 2400
2312.92 2342
2313.37 2221
2313.82 2263
2314.28 2333
2314.73 2274
2315.19 2312
2315.64 2362
2316.10 2202
2316.55 2238
2317.00 2387
2317.46 2408
2317.91 2347
2318.37 2321
2318.82 2270
2319.28 2441
2319.73 2399
2320.19 2259
2320.64 2328
2321.10 2139
2321.55 2102
2322.01 2153
2322.46 2076
2322.92 2120
2323.37 2111
2323.83 2222
2324.28 2105
2324.74 2097
2325.19 2169
2325.65 2165
2326.10 2207
2326.56 2149
2327.01 2318
2327.47 2247
2327.92 2333
2328.38 2359
2328.83 2347
2329.29 2347
2329.74 2360
2330.20 2320
2330.66 2352
2331.11 2198
2331.57 2272
2332.02 2308
2332.48 2152
2332.94 2120
2333.39 2240
2333.85 2194
2334.30 2217
2334.76 2150
2335.22 2196
2335.67 2264
2336.13 2335
2336.58 2334
2337.04 2400
2337.50 2472
2337.95 2478
2338.41 2588
2338.87 2632
2339.32 2643
2339.78 2630
2340.24 2506
2340.69 2492
2341.15 2547
2341.61 2522
2342.06 2473
2342.52 2412
2342.98 2448
2343.43 2517
2343.89 2455
2344.35 2446
2344.81 2429
2345.26 2574
2345.72 2532
2346.18 2516
2346.63 2483
2347.09 2367
2347.55 2426
2348.01 2338
2348.46 2279
2348.92 2352
2349.38 2402
2349.84 2355
2350.29 2310
2350.75 2191
2351.21 2283
2351.67 2365
2352.13 2227
2352.58 2235
2353.04 2217
2353.50 2148
2353.96 2125
2354.41 2109
2354.87 2154
2355.33 2098
2355.79 2082
2356.25 2174
2356.71 2223
2357.16 2196
2357.62 2241
2358.08 2281
2358.54 2436
2359.00 2352
2359.46 2341
2359.91 2460
2360.37 2481
2360.83 2481
2361.29 2480
2361.75 2347
2362.21 2376
2362.67 2336
2363.13 2314
2363.58 2415
2364.04 2311
2364.50 2335
2364.96 2384
2365.42 2277
2365.88 2259
2366.34 2246
2366.80 2280
2367.26 2167
2367.72 2226
2368.18 2057
2368.64 2085
2369.10 2109
2369.55 2042
2370.01 1977
2370.47 1929
2370.93 1925
2371.39 1975
2371.85 2048
2372.31 1995
2372.77 1962
2373.23 2050
2373.69 2045
2374.15 2073
2374.61 2071
2375.07 2095
2375.53 2033
2375.99 2014
2376.45 2090
2376.91 2176
2377.37 2067
2377.83 2044
2378.29 1922
2378.75 2069
2379.21 2064
2379.68 2031
2380.14 2102
2380.60 1983
2381.06 2021
2381.52 2075
2381.98 2016
2382.44 2006
2382.90 1999
2383.36 2101
2383.82 2077
2384.28 2030
2384.74 2030
2385.20 2012
2385.67 2078
2386.13 1999
2386.59 2018
2387.05 2042
2387.51 2072
2387.97 2124
2388.43 2077
2388.89 2082
2389.36 2080
2389.82 1995
2390.28 2055
2390.74 2098
2391.20 1986
2391.66 1990
2392.13 1920
2392.59 1897
2393.05 2015
2393.51 2048
2393.97 2018
2394.43 2059
2394.90 2024
2395.36 2016
2395.82 2015
2396.28 1976
2396.74 1969
2397.21 1992
2397.67 1989
2398.13 2031
2398.59 1900
2399.06 1957
2399.52 1939
2399.98 2005
2400.44 1899
2400.91 2035
2401.37 2065
2401.83 2100
2402.29 2125
2402.76 2167
2403.22 2265
2403.68 2307
2404.14 2313
2404.61 2267
2405.07 2231
2405.53 2302
2406.00 2227
2406.46 2091
2406.92 2044
2407.39 1978
2407.85 2073
2408.31 1963
2408.78 1907
2409.24 1941
2409.70 1904
2410.17 1841
2410.63 1966
2411.09 1909
2411.56 1981
2412.02 2015
2412.48 1995
2412.95 2069
2413.41 2015
2413.87 2142
2414.34 2210
2414.80 2219
2415.27 2196
2415.73 2390
2416.19 2355
2416.66 2383
2417.12 2406
2417.59 2462
2418.05 2387
2418.51 2482
2418.98 2468
2419.44 2396
2419.91 2444
2420.37 2394
2420.84 2301
2421.30 2253
2421.77 2310
2422.23 2268
2422.69 2341
2423.16 2299
2423.62 2308
2424.09 2377
2424.55 2392
2425.02 2327
2425.48 2388
2425.95 2431
2426.41 2415
2426.88 2572
2427.34 2497
2427.81 2376
2428.27 2328
2428.74 2295
2429.20 2156
2429.67 2147
2430.13 2139
2430.60 2148
2431.07 2073
2431.53 2138
2432.00 2162
2432.46 2211
2432.93 2145
2433.39 2248
2433.86 2261
2434.32 2277
2434.79 2361
2435.26 2391
2435.72 2416
2436.19 2522
2436.65 2584
2437.12 2533
2437.59 2612
2438.05 2687
2438.52 2779
2438.98 2709
2439.45 2728
2439.92 2784
2440.38 2649
2440.85 2602
2441.32 2505
2441.78 2449
2442.25 2370
2442.72 2326
2443.18 2295
2443.65 2359
2444.12 2297
2444.58 2254
2445.05 2231
2445.52 2170
2445.98 2057
2446.45 2038
2446.92 2071
2447.38 2209
2447.85 2145
2448.32 2071
2448.78 1988
2449.25 2086
2449.72 2043
2450.19 2093
2450.65 1994
2451.12 2108
2451.59 2153
2452.06 2138
2452.52 2080
2452.99 2045
2453.46 1974
2453.93 2076
2454.39 1985
2454.86 2013
2455.33 1977
2455.80 2005
2456.26 2104
2456.73 2055
2457.20 2052
2457.67 2027
2458.14 1936
2458.60 1931
2459.07 1916
2459.54 1989
2460.01 2027
2460.48 1972
2460.95 1943
2461.41 2039
2461.88 2067
2462.35 2208
2462.82 2223
2463.29 2210
2463.76 2217
2464.22 2313
2464.69 2359
2465.16 2280
2465.63 2301
2466.10 2259
2466.57 2278
2467.04 2300
2467.51 2419
2467.97 2409
2468.44 2257
2468.91 2147
2469.38 2171
2469.85 2097
2470.32 2182
2470.79 2190
2471.26 2054
2471.73 2111
2472.20 1961
2472.67 2000
2473.14 1980
2473.61 1957
2474.07 1998
2474.54 1963
2475.01 2082
2475.48 2166
2475.95 2221
2476.42 2270
2476.89 2361
2477.36 2374
2477.83 2440
2478.30 2546
2478.77 2682
2479.24 2565
2479.71 2553
2480.18 2518
2480.65 2440
2481.12 2437
2481.59 2225
2482.06 2316
2482.53 2278
2483.00 2221
2483.47 2156
2483.95 2054
2484.42 2014
2484.89 2125
2485.36 2088
2485.83 2186
2486.30 2144
2486.77 2082
2487.24 2060
2487.71 2039
2488.18 2034
2488.65 2041
2489.12 2031
2489.59 2028
2490.07 2043
2490.54 2140
2491.01 2086
2491.48 2075
2491.95 2174
2492.42 2241
2492.89 2263
2493.36 2248
2493.84 2206
2494.31 2189
2494.78 2075
2495.25 2250
2495.72 2283
2496.19 2215
2496.66 2077
2497.14 2070
2497.61 2051
2498.08 2112
2498.55 1974
2499.02 2014
2499.50 2027
2499.97 2042
2500.44 1982
2500.91 2040
2501.38 2053
2501.86 2092
2502.33 2059
2502.80 2224
2503.27 2116
2503.74 2200
2504.22 2197
2504.69 2297
2505.16 2466
2505.63 2448
2506.11 2464
2506.58 2538
2507.05 2561
2507.52 2560
2508.00 2512
2508.47 2583
2508.94 2570
2509.42 2497
2509.89 2475
2510.36 2460
2510.83 2387
2511.31 2240
2511.78 2284
2512.25 2275
2512.73 2129
2513.20 2134
2513.67 2136
2514.15 2078
2514.62 2132
2515.09 2126
2515.57 2106
2516.04 2143
2516.51 2131
2516.99 2237
2517.46 2113
2517.94 2147
2518.41 2208
2518.88 2160
2519.36 2049
2519.83 2194
2520.30 2090
2520.78 1994
2521.25 1928
2521.73 1989
2522.20 2002
2522.67 1914
2523.15 2047
2523.62 2007
2524.10 2024
2524.57 2094
2525.05 2058
2525.52 2063
2525.99 2021
2526.47 2017
2526.94 1909
2527.42 1934
2527.89 1982
2528.37 1982
2528.84 2041
2529.32 2113
2529.79 2098
2530.27 2203
2530.74 2171
2531.22 2192
2531.69 2270
2532.17 2261
2532.64 2287
2533.12 2299
2533.59 2318
2534.07 2242
2534.54 2307
2535.02 2277
2535.49 2196
2535.97 2301
2536.44 2335
2536.92 2316
2537.39 2309
2537.87 2235
2538.34 2283
2538.82 2185
2539.30 2156
2539.77 2145
2540.25 2123
2540.72 2172
2541.20 2177
2541.68 2248
2542.15 2173
2542.63 2225
2543.10 2312
2543.58 2406
2544.06 2500
2544.53 2584
2545.01 2661
2545.48 2811
2545.96 2737
2546.44 2727
2546.91 2840
2547.39 2806
2547.87 2705
2548.34 2688
2548.82 2775
2549.30 2811
2549.77 2769
2550.25 2793
2550.73 2823
2551.20 2812
2551.68 2883
2552.16 2892
2552.63 3022
2553.11 2999
2553.59 2879
2554.06 2892
2554.54 2800
2555.02 2764
2555.50 2706
2555.97 2588
2556.45 2561
2556.93 2443
2557.40 2367
2557.88 2262
2558.36 2301
2558.84 2216
2559.31 2184
2559.79 2188
2560.27 2269
2560.75 2242
2561.23 2233
2561.70 2204
2562.18 2114
2562.66 2065
2563.14 2133
2563.61 2168
2564.09 2071
2564.57 2072
2565.05 2076
2565.53 2080
2566.00 2080
2566.48 2010
2566.96 2013
2567.44 2070
2567.92 2190
2568.40 2053
2568.87 2087
2569.35 2036
2569.83 2081
2570.31 2066
2570.79 2049
2571.27 2070
2571.75 2079
2572.22 2021
2572.70 1948
2573.18 2065
2573.66 2083
2574.14 2042
2574.62 1950
2575.10 1999
2575.58 1925
2576.06 1923
2576.54 1972
2577.01 2002
2577.49 1913
2577.97 1957
2578.45 1970
2578.93 1987
2579.41 1928
2579.89 1971
2580.37 1980
2580.85 1881
2581.33 1886
2581.81 1902
2582.29 1891
2582.77 1900
2583.25 1864
2583.73 1839
2584.21 1954
2584.69 1987
2585.17 2005
2585.65 2012
2586.13 1952
2586.61 2009
2587.09 1988
2587.57 1993
2588.05 1972
2588.53 2040
2589.01 2107
2589.49 2106
2589.97 2104
2590.45 2213
2590.93 2255
2591.41 2191
2591.89 2188
2592.37 2286
2592.85 2190
2593.33 2241
2593.81 2285
2594.30 2184
2594.78 2168
2595.26 2063
2595.74 2100
2596.22 2061
2596.70 2109
2597.18 2149
2597.66 2135
2598.14 1991
2598.62 2011
2599.11 1968
2599.59 1932
2600.07 2046
2600.55 2028
2601.03 1918
2601.51 1969
2601.99 2040
2602.48 1963
2602.96 1944
2603.44 2017
2603.92 2094
2604.40 2161
2604.88 2266
2605.37 2258
2605.85 2290
2606.33 2466
2606.81 2543
2607.29 2656
2607.78 2664
2608.26 2750
2608.74 2665
2609.22 2455
2609.70 2487
2610.19 2465
2610.67 2474
2611.15 2355
2611.63 2414
2612.12 2252
2612.60 2205
2613.08 2209
2613.56 2057
2614.05 2079
2614.53 1999
2615.01 1989
2615.49 1916
2615.98 1997
2616.46 2004
2616.94 2059
2617.43 1992
2617.91 1920
2618.39 2042
2618.87 2067
2619.36 2001
2619.84 2087
2620.32 2129
2620.81 2092
2621.29 2133
2621.77 2034
2622.26 2068
2622.74 2023
2623.22 1952
2623.71 1940
2624.19 2038
2624.67 1968
2625.16 1963
2625.64 2002
2626.13 1938
2626.61 2018
2627.09 2035
2627.58 1965
2628.06 2022
2628.55 1966
2629.03 1974
2629.51 2031
2630.00 1992
2630.48 2025
2630.97 2012
2631.45 1916
2631.93 1957
2632.42 1933
2632.90 1939
2633.39 2023
2633.87 2036
2634.36 2071
2634.84 2102
2635.33 2060
2635.81 2033
2636.29 2118
2636.78 2199
2637.26 2281
2637.75 2160
2638.23 2213
2638.72 2209
2639.20 2271
2639.69 2170
2640.17 2187
2640.66 2183
2641.14 2181
2641.63 2241
2642.11 2069
2642.60 2035
2643.08 2011
2643.57 2017
2644.05 2081
2644.54 2021
2645.03 1998
2645.51 2006
2646.00 2010
2646.48 1979
2646.97 2006
2647.45 2022
2647.94 2164
2648.43 2075
2648.91 2095
2649.40 2116
2649.88 2149
2650.37 2038
2650.85 1943
2651.34 2026
2651.83 2074
2652.31 2070
2652.80 2133
2653.29 2136
2653.77 2094
2654.26 2056
2654.74 2061
2655.23 2119
2655.72 2060
2656.20 2036
2656.69 1973
2657.18 1887
2657.66 1977
2658.15 2009
2658.64 1932
2659.12 1854
2659.61 1953
2660.10 2016
2660.58 2005
2661.07 2079
2661.56 2011
2662.05 1949
2662.53 1996
2663.02 2031
2663.51 2050
2663.99 2057
2664.48 2055
2664.97 2160
2665.46 2070
2665.94 2122
2666.43 2082
2666.92 2014
2667.41 2025
2667.89 2026
2668.38 2022
2668.87 2053
2669.36 2094
2669.84 2098
2670.33 2143
2670.82 2282
2671.31 2299
2671.80 2307
2672.28 2467
2672.77 2450
2673.26 2419
2673.75 2491
2674.24 2578
2674.72 2619
2675.21 2580
2675.70 2556
2676.19 2506
2676.68 2670
2677.17 2689
2677.65 2675
2678.14 2679
2678.63 2793
2679.12 2901
2679.61 2814
2680.10 2911
2680.59 2985
2681.07 2914
2681.56 2822
2682.05 2865
2682.54 2824
2683.03 2776
2683.52 2668
2684.01 2600
2684.50 2473
2684.99 2549
2685.47 2314
2685.96 2204
2686.45 2237
2686.94 2210
2687.43 2249
2687.92 2162
2688.41 2266
2688.90 2131
2689.39 2059
2689.88 2188
2690.37 2158
2690.86 2247
2691.35 2209
2691.84 2103
2692.33 2151
2692.82 2187
2693.31 2127
2693.80 2075
2694.29 2228
2694.78 2293
2695.27 2273
2695.76 2229
2696.25 2304
2696.74 2290
2697.23 2291
2697.72 2231
2698.21 2398
2698.70 2369
2699.19 2382
2699.68 2445
2700.17 2443
2700.66 2482
2701.15 2287
2701.64 2449
2702.13 2409
2702.62 2328
2703.11 2363
2703.61 2451
2704.10 2412
2704.59 2270
2705.08 2255
2705.57 2156
2706.06 2130
2706.55 2132
2707.04 2146
2707.53 2154
2708.02 2080
2708.52 2145
2709.01 2121
2709.50 2033
2709.99 2085
2710.48 2001
2710.97 2018
2711.46 2158
2711.96 2128
2712.45 2218
2712.94 2135
2713.43 2085
2713.92 2143
2714.41 2157
2714.91 2096
2715.40 2037
2715.89 2061
2716.38 2077
2716.87 2035
2717.37 2004
2717.86 2021
2718.35 2036
2718.84 2142
2719.33 2272
2719.83 2258
2720.32 2294
2720.81 2231
2721.30 2223
2721.80 2127
2722.29 2251
2722.78 2173
2723.27 2126
2723.77 2230
2724.26 2118
2724.75 2143
2725.24 2035
2725.74 2091
2726.23 2000
2726.72 2010
2727.22 1973
2727.71 2027
2728.20 2043
2728.70 2105
2729.19 2172
2729.68 2208
2730.18 2178
2730.67 2236
2731.16 2281
2731.65 2348
2732.15 2293
2732.64 2277
2733.14 2332
2733.63 2292
2734.12 2273
2734.62 2367
2735.11 2341
2735.60 2353
2736.10 2289
2736.59 2274
2737.08 2181
2737.58 2107
2738.07 2204
2738.57 2157
2739.06 2115
2739.55 2047
2740.05 2030
2740.54 2007
2741.04 1948
2741.53 1977
2742.03 2000
2742.52 1975
2743.01 1932
2743.51 1919
2744.00 1885
2744.50 1996
2744.99 2010
2745.49 2042
2745.98 2030
2746.48 2008
2746.97 2133
2747.47 2057
2747.96 2189
2748.46 2131
2748.95 2141
2749.45 2152
2749.94 2113
2750.44 2117
2750.93 2103
2751.43 2003
2751.92 2127
2752.42 2091
2752.91 2111
2753.41 2136
2753.90 2133
2754.40 2047
2754.89 2241
2755.39 2154
2755.88 2010
2756.38 2025
2756.87 2074
2757.37 2098
2757.87 2052
2758.36 2205
2758.86 2138
2759.35 2047
2759.85 2009
2760.35 2004
2760.84 1943
2761.34 2019
2761.83 2147
2762.33 2048
2762.83 2050
2763.32 1998
2763.82 2014
2764.31 2054
2764.81 2157
2765.31 2148
2765.80 2060
2766.30 2076
2766.80 2208
2767.29 2195
2767.79 2063
2768.29 2204
2768.78 2284
2769.28 2290
2769.78 2336
2770.27 2427
2770.77 2388
2771.27 2328
2771.76 2379
2772.26 2394
2772.76 2438
2773.26 2406
2773.75 2438
2774.25 2330
2774.75 2345
2775.24 2370
2775.74 2374
2776.24 2344
2776.74 2268
2777.23 2257
2777.73 2307
2778.23 2319
2778.73 2296
2779.22 2332
2779.72 2265
2780.22 2259
2780.72 2185
2781.21 2178
2781.71 2158
2782.21 2168
2782.71 2269
2783.21 2377
2783.70 2156
2784.20 2237
2784.70 2345
2785.20 2303
2785.70 2278
2786.20 2253
2786.69 2237
2787.19 2216
2787.69 2207
2788.19 2200
2788.69 2202
2789.19 2196
2789.68 2205
2790.18 2265
2790.68 2371
2791.18 2293
2791.68 2160
2792.18 2352
2792.68 2389
2793.18 2409
2793.67 2511
2794.17 2688
2794.67 2640
2795.17 2639
2795.67 2574
2796.17 2662
2796.67 2693
2797.17 2673
2797.67 2607
2798.17 2525
2798.67 2560
2799.17 2614
2799.66 2450
2800.16 2397
2800.66 2508
2801.16 2490
2801.66 2539
2802.16 2614
2802.66 2657
2803.16 2726
2803.66 2917
2804.16 3031
2804.66 3125
2805.16 3264
2805.66 3463
2806.16 3539
2806.66 3545
2807.16 3666
2807.66 3647
2808.16 3523
2808.66 3590
2809.16 3403
2809.66 3208
2810.16 3021
2810.66 2871
2811.16 2703
2811.66 2562
2812.17 2453
2812.67 2469
2813.17 2370
2813.67 2238
2814.17 2270
2814.67 2262
2815.17 2223
2815.67 2253
2816.17 2283
2816.67 2337
2817.17 2361
2817.67 2337
2818.18 2283
2818.68 2323
2819.18 2312
2819.68 2372
2820.18 2207
2820.68 2081
2821.18 2112
2821.68 2108
2822.19 2094
2822.69 2052
2823.19 2088
2823.69 2178
2824.19 2161
2824.69 2191
2825.20 2192
2825.70 2063
2826.20 2123
2826.70 2203
2827.20 2143
2827.70 2130
2828.21 2186
2828.71 2146
2829.21 2081
2829.71 2086
2830.22 2160
2830.72 2126
2831.22 2202
2831.72 2259
2832.22 2247
2832.73 2156
2833.23 2237
2833.73 2314
2834.23 2240
2834.74 2253
2835.24 2197
2835.74 2295
2836.24 2181
2836.75 2200
2837.25 2193
2837.75 2182
2838.26 2096
2838.76 2145
2839.26 2074
2839.76 2060
2840.27 2139
2840.77 2162
2841.27 2187
2841.78 2171
2842.28 2230
2842.78 2247
2843.29 2292
2843.79 2271
2844.29 2235
2844.80 2332
2845.30 2288
2845.80 2379
2846.31 2383
2846.81 2236
2847.32 2225
2847.82 2311
2848.32 2331
2848.83 2263
2849.33 2193
2849.83 2120
2850.34 2107
2850.84 2150
2851.35 2114
2851.85 2179
2852.35 2106
2852.86 2174
2853.36 2136
2853.87 2024
2854.37 2070
2854.88 2149
2855.38 2178
2855.88 2096
2856.39 2106
2856.89 2109
2857.40 2174
2857.90 2077
2858.41 2113
2858.91 2200
2859.42 2130
2859.92 2161
2860.43 2163
2860.93 2142
2861.44 2142
2861.94 2083
2862.45 1958
2862.95 2004
2863.46 2001
2863.96 1925
2864.47 1922
2864.97 1973
2865.48 1904
2865.98 1993
2866.49 1919
2866.99 2012
2867.50 2023
2868.00 2102
2868.51 2127
2869.02 2107
2869.52 2166
2870.03 2092
2870.53 2058
2871.04 2128
2871.54 2153
2872.05 2105
2872.56 2088
2873.06 2087
2873.57 2000
2874.07 2124
2874.58 2107
2875.09 2158
2875.59 2002
2876.10 2034
2876.61 2089
2877.11 2049
2877.62 2010
2878.12 2063
2878.63 2112
2879.14 2217
2879.64 2164
2880.15 2147
2880.66 2156
2881.16 2117
2881.67 2235
2882.18 2358
2882.68 2474
2883.19 2583
2883.70 2715
2884.20 2877
2884.71 3062
2885.22 3110
2885.73 3126
2886.23 3179
2886.74 3198
2887.25 3012
2887.75 2986
2888.26 2885
2888.77 2798
2889.28 2652
2889.78 2648
2890.29 2643
2890.80 2539
2891.31 2514
2891.81 2631
2892.32 2601
2892.83 2655
2893.34 2581
2893.84 2548
2894.35 2561
2894.86 2655
2895.37 2628
2895.88 2587
2896.38 2606
2896.89 2546
2897.40 2601
2897.91 2665
2898.42 2724
2898.92 2774
2899.43 2691
2899.94 2726
2900.45 2858
2900.96 2912
2901.47 2903
2901.98 3109
2902.48 3141
2902.99 3235
2903.50 3319
2904.01 3405
2904.52 3499
2905.03 3408
2905.54 3417
2906.04 3376
2906.55 3282
2907.06 3145
2907.57 3087
2908.08 2909
2908.59 2729
2909.10 2543
2909.61 2445
2910.12 2395
2910.63 2382
2911.14 2443
2911.64 2318
2912.15 2402
2912.66 2478
2913.17 2410
2913.68 2345
2914.19 2308
2914.70 2284
2915.21 2211
2915.72 2229
2916.23 2275
2916.74 2348
2917.25 2298
2917.76 2209
2918.27 2287
2918.78 2169
2919.29 2274
2919.80 2310
2920.31 2319
2920.82 2379
2921.33 2514
2921.84 2666
2922.35 2646
2922.86 2800
2923.37 2891
2923.88 2842
2924.39 2850
2924.90 2850
2925.41 2788
2925.92 2680
2926.44 2564
2926.95 2489
2927.46 2328
2927.97 2281
2928.48 2307
2928.99 2243
2929.50 2215
2930.01 2172
2930.52 2217
2931.03 2175
2931.54 2259
2932.05 2246
2932.57 2360
2933.08 2475
2933.59 2428
2934.10 2432
2934.61 2492
2935.12 2372
2935.63 2376
2936.15 2410
2936.66 2364
2937.17 2260
2937.68 2382
2938.19 2280
2938.70 2245
2939.22 2374
2939.73 2313
2940.24 2445
2940.75 2462
2941.26 2445
2941.77 2451
2942.29 2597
2942.80 2656
2943.31 2586
2943.82 2593
2944.34 2685
2944.85 2707
2945.36 2603
2945.87 2565
2946.38 2525
2946.90 2469
2947.41 2475
2947.92 2462
2948.43 2473
2948.95 2347
2949.46 2267
2949.97 2268
2950.48 2120
2951.00 2225
2951.51 2123
2952.02 2194
2952.54 2254
2953.05 2176
2953.56 2167
2954.08 2173
2954.59 2155
2955.10 1992
2955.61 2069
2956.13 2181
2956.64 2211
2957.15 2138
2957.67 2141
2958.18 2131
2958.69 2259
2959.21 2270
2959.72 2272
2960.23 2298
2960.75 2297
2961.26 2267
2961.78 2322
2962.29 2409
2962.80 2309
2963.32 2250
2963.83 2360
2964.35 2397
2964.86 2258
2965.37 2224
2965.89 2236
2966.40 2268
2966.92 2263
2967.43 2347
2967.94 2407
2968.46 2339
2968.97 2320
2969.49 2238
2970.00 2382
2970.52 2350
2971.03 2338
2971.54 2371
2972.06 2284
2972.57 2263
2973.09 2275
2973.60 2227
2974.12 2286
2974.63 2319
2975.15 2206
2975.66 2271
2976.18 2273
2976.69 2271
2977.21 2182
2977.72 2236
2978.24 2327
2978.75 2270
2979.27 2262
2979.78 2355
2980.30 2354
2980.81 2403
2981.33 2439
2981.84 2414
2982.36 2552
2982.88 2590
2983.39 2584
2983.91 2539
2984.42 2541
2984.94 2609
2985.45 2585
2985.97 2599
2986.49 2562
2987.00 2566
2987.52 2592
2988.03 2542
2988.55 2472
2989.07 2571
2989.58 2687
2990.10 2713
2990.61 2617
2991.13 2710
2991.65 2766
2992.16 2848
2992.68 2926
2993.20 2844
2993.71 2962
2994.23 3109
2994.75 3233
2995.26 3242
2995.78 3384
2996.30 3467
2996.81 3505
2997.33 3509
2997.85 3406
2998.36 3414
2998.88 3387
2999.40 3307
2999.91 3291
3000.43 3351
3000.95 3344
3001.46 3601
3001.98 3777
3002.50 3976
3003.02 4253
3003.53 4408
3004.05 4401
3004.57 4135
3005.09 4199
3005.60 4077
3006.12 3915
3006.64 3677
3007.16 3407
3007.67 3356
3008.19 3102
3008.71 2916
3009.23 2735
3009.74 2632
3010.26 2686
3010.78 2622
3011.30 2521
3011.82 2521
3012.33 2506
3012.85 2557
3013.37 2551
3013.89 2636
3014.41 2707
3014.93 2734
3015.44 2637
3015.96 2635
3016.48 2763
3017.00 2783
3017.52 2687
3018.04 2760
3018.55 2813
3019.07 2892
3019.59 2793
3020.11 2831
3020.63 2843
3021.15 2952
3021.67 3018
3022.19 3125
3022.71 3168
3023.22 3177
3023.74 3056
3024.26 3026
3024.78 3005
3025.30 2881
3025.82 2832
3026.34 2802
3026.86 2783
3027.38 2586
3027.90 2601
3028.42 2554
3028.94 2540
3029.46 2612
3029.98 2592
3030.49 2541
3031.01 2514
3031.53 2535
3032.05 2644
3032.57 2785
3033.09 2825
3033.61 2878
3034.13 3010
3034.65 3064
3035.17 2963
3035.69 2869
3036.21 2981
3036.73 2922
3037.25 2851
3037.77 2837
3038.29 2650
3038.81 2560
3039.34 2481
3039.86 2609
3040.38 2560
3040.90 2521
3041.42 2462
3041.94 2405
3042.46 2416
3042.98 2427
3043.50 2461
3044.02 2527
3044.54 2489
3045.06 2518
3045.58 2557
3046.10 2468
3046.63 2435
3047.15 2534
3047.67 2504
3048.19 2410
3048.71 2394
3049.23 2425
3049.75 2372
3050.27 2490
3050.79 2420
3051.32 2428
3051.84 2300
3052.36 2359
3052.88 2452
3053.40 2427
3053.92 2429
3054.45 2383
3054.97 2444
3055.49 2421
3056.01 2447
3056.53 2431
3057.05 2546
3057.58 2405
3058.10 2379
3058.62 2453
3059.14 2440
3059.66 2493
3060.19 2436
3060.71 2572
3061.23 2494
3061.75 2540
3062.28 2551
3062.80 2552
3063.32 2574
3063.84 2474
3064.37 2449
3064.89 2455
3065.41 2371
3065.93 2388
3066.46 2453
3066.98 2419
3067.50 2435
3068.02 2382
3068.55 2279
3069.07 2330
3069.59 2365
3070.12 2371
3070.64 2449
3071.16 2348
3071.69 2361
3072.21 2432
3072.73 2533
3073.26 2559
3073.78 2566
3074.30 2656
3074.83 2825
3075.35 2874
3075.87 3030
3076.40 3197
3076.92 3258
3077.44 3485
3077.97 3468
3078.49 3566
3079.01 3623
3079.54 3457
3080.06 3356
3080.59 3283
3081.11 3377
3081.63 3185
3082.16 3084
3082.68 2984
3083.21 2895
3083.73 2778
3084.25 2809
3084.78 2855
3085.30 2743
3085.83 2785
3086.35 2778
3086.88 2681
3087.40 2709
3087.93 2782
3088.45 2765
3088.97 2803
3089.50 2773
3090.02 2756
3090.55 2747
3091.07 2874
3091.60 2966
3092.12 3015
3092.65 3152
3093.17 3305
3093.70 3578
3094.22 3801
3094.75 3968
3095.27 4039
3095.80 4060
3096.32 4046
3096.85 4166
3097.37 4183
3097.90 4527
3098.43 4665
3098.95 4963
3099.48 5044
3100.00 5504
3100.53 6093
3101.05 6454
3101.58 6724
3102.10 6737
3102.63 6780
3103.16 6564
3103.68 6034
3104.21 5420
3104.73 4850
3105.26 4518
3105.79 3886
3106.31 3648
3106.84 3479
3107.36 3148
3107.89 2941
3108.42 2837
3108.94 2840
3109.47 2907
3110.00 2772
3110.52 2738
3111.05 2836
3111.57 2734
3112.10 2585
3112.63 2465
3113.15 2535
3113.68 2520
3114.21 2474
3114.74 2482
3115.26 2453
3115.79 2427
3116.32 2482
3116.84 2430
3117.37 2508
3117.90 2549
3118.42 2557
3118.95 2605
3119.48 2649
3120.01 2687
3120.53 2619
3121.06 2680
3121.59 2662
3122.11 2631
3122.64 2695
3123.17 2602
3123.70 2535
3124.22 2548
3124.75 2486
3125.28 2502
3125.81 2612
3126.34 2471
3126.86 2385
3127.39 2355
3127.92 2553
3128.45 2477
3128.98 2415
3129.50 2331
3130.03 2329
3130.56 2388
3131.09 2288
3131.62 2299
3132.14 2294
3132.67 2256
3133.20 2218
3133.73 2319
3134.26 2308
3134.79 2361
3135.31 2314
3135.84 2375
3136.37 2446
3136.90 2434
3137.43 2425
3137.96 2392
3138.49 2373
3139.02 2383
3139.54 2244
3140.07 2227
3140.60 2300
3141.13 2284
3141.66 2402
3142.19 2304
3142.72 2421
3143.25 2317
3143.78 2415
3144.31 2546
3144.84 2602
3145.37 2573
3145.89 2679
3146.42 2725
3146.95 2663
3147.48 2714
3148.01 2695
3148.54 2687
3149.07 2707
3149.60 2610
3150.13 2520
3150.66 2475
3151.19 2467
3151.72 2466
3152.25 2432
3152.78 2409
3153.31 2521
3153.84 2438
3154.37 2338
3154.90 2337
3155.43 2336
3155.96 2331
3156.49 2405
3157.02 2409
3157.55 2474
3158.08 2390
3158.61 2385
3159.14 2319
3159.68 2343
3160.21 2324
3160.74 2314
3161.27 2341
3161.80 2368
3162.33 2354
3162.86 2412
3163.39 2489
3163.92 2332
3164.45 2437
3164.98 2451
3165.51 2505
3166.05 2434
3166.58 2534
3167.11 2457
3167.64 2417
3168.17 2341
3168.70 2300
3169.23 2254
3169.76 2312
3170.30 2257
3170.83 2180
3171.36 2239
3171.89 2180
3172.42 2178
3172.95 2188
3173.49 2298
3174.02 2263
3174.55 2235
3175.08 2235
3175.61 2290
3176.15 2349
3176.68 2227
3177.21 2224
3177.74 2283
3178.27 2286
3178.81 2297
3179.34 2333
3179.87 2282
3180.40 2272
3180.93 2228
3181.47 2261
3182.00 2258
3182.53 2247
3183.06 2177
3183.60 2272
3184.13 2282
3184.66 2307
3185.20 2267
3185.73 2243
3186.26 2311
3186.79 2232
3187.33 2270
3187.86 2309
3188.39 2282
3188.93 2432
3189.46 2375
3189.99 2230
3190.52 2301
3191.06 2341
3191.59 2219
3192.12 2260
3192.66 2223
3193.19 2183
3193.72 2246
3194.26 2248
3194.79 2318
3195.33 2343
3195.86 2249
3196.39 2280
3196.93 2263
3197.46 2327
3197.99 2369
3198.53 2441
3199.06 2486
3199.60 2455
3200.13 2569
3200.66 2547
3201.20 2576
3201.73 2746
3202.27 2567
3202.80 2511
3203.33 2559
3203.87 2581
3204.40 2575
3204.94 2639
3205.47 2817
3206.01 2907
3206.54 3061
3207.07 3167
3207.61 3271
3208.14 3582
3208.68 3648
3209.21 3705
3209.75 3815
3210.28 3798
3210.82 3861
3211.35 3613
3211.89 3447
3212.42 3404
3212.96 3288
3213.49 3130
3214.03 2930
3214.56 2921
3215.10 2952
3215.63 3030
3216.17 2887
3216.70 2823
3217.24 2703
3217.78 2781
3218.31 2842
3218.85 2684
3219.38 2699
3219.92 2630
3220.45 2748
3220.99 2773
3221.52 2756
3222.06 2828
3222.60 2819
3223.13 2912
3223.67 3040
3224.20 2985
3224.74 3029
3225.28 2962
3225.81 2964
3226.35 2873
3226.88 2818
3227.42 2715
3227.96 2569
3228.49 2406
3229.03 2540
3229.57 2440
3230.10 2347
3230.64 2434
3231.18 2454
3231.71 2360
3232.25 2335
3232.79 2450
3233.32 2546
3233.86 2472
3234.40 2460
3234.93 2580
3235.47 2698
3236.01 2667
3236.54 2812
3237.08 2888
3237.62 2847
3238.15 2868
3238.69 2898
3239.23 2809
3239.77 2872
3240.30 2797
3240.84 2675
3241.38 2571
3241.92 2671
3242.45 2552
3242.99 2520
3243.53 2536
3244.07 2461
3244.60 2497
3245.14 2579
3245.68 2507
3246.22 2551
3246.75 2563
3247.29 2617
3247.83 2731
3248.37 2638
3248.91 2690
3249.44 2745
3249.98 2793
3250.52 2715
3251.06 2805
3251.60 2729
3252.14 2852
3252.67 2915
3253.21 2880
3253.75 2888
3254.29 2850
3254.83 2966
3255.37 3096
3255.90 3117
3256.44 2984
3256.98 3096
3257.52 3106
3258.06 3236
3258.60 3304
3259.14 3366
3259.68 3582
3260.21 3744
3260.75 3776
3261.29 4058
3261.83 4210
3262.37 4394
3262.91 4495
3263.45 4618
3263.99 4740
3264.53 4948
3265.07 4761
3265.61 5036
3266.15 4980
3266.69 4824
3267.23 4761
3267.76 4549
3268.30 4209
3268.84 3703
3269.38 3730
3269.92 3478
3270.46 3316
3271.00 3212
3271.54 3165
3272.08 3216
3272.62 3043
3273.16 3097
3273.70 2970
3274.24 3133
3274.78 3113
3275.32 3113
3275.86 3207
3276.40 3266
3276.94 3296
3277.48 3287
3278.03 3214
3278.57 3284
3279.11 3324
3279.65 3296
3280.19 3227
3280.73 3268
3281.27 3274
3281.81 3301
3282.35 3141
3282.89 3222
3283.43 3100
3283.97 3155
3284.51 3235
3285.05 3168
3285.60 3239
3286.14 3253
3286.68 3127
3287.22 3137
3287.76 3269
3288.30 3241
3288.84 3401
3289.38 3548
3289.93 3685
3290.47 3855
3291.01 3976
3291.55 4345
3292.09 4682
3292.63 4921
3293.18 5296
3293.72 5320
3294.26 5532
3294.80 5625
3295.34 5486
3295.88 5496
3296.43 5206
3296.97 5031
3297.51 4752
3298.05 4643
3298.59 4431
3299.14 4009
3299.68 4053
3300.22 3899
3300.76 3742
3301.31 3597
3301.85 3509
3302.39 3464
3302.93 3467
3303.48 3490
3304.02 3436
3304.56 3413
3305.10 3393
3305.65 3337
3306.19 3371
3306.73 3421
3307.27 3320
3307.82 3408
3308.36 3427
3308.90 3440
3309.45 3520
3309.99 3571
3310.53 3571
3311.07 3568
3311.62 3632
3312.16 3742
3312.70 3873
3313.25 4122
3313.79 4199
3314.33 4357
3314.88 4465
3315.42 4504
3315.97 4542
3316.51 4698
3317.05 4714
3317.60 4716
3318.14 4978
3318.68 4966
3319.23 4983
3319.77 4993
3320.32 4978
3320.86 4945
3321.40 4942
3321.95 5134
3322.49 4847
3323.04 4781
3323.58 4653
3324.12 4602
3324.67 4450
3325.21 4428
3325.76 4337
3326.30 4453
3326.85 4409
3327.39 4583
3327.93 4526
3328.48 4953
3329.02 5444
3329.57 6337
3330.11 7301
3330.66 8617
3331.20 10580
3331.75 13228
3332.29 15730
3332.84 18381
3333.38 21311
3333.93 23426
3334.47 24726
3335.02 25502
3335.56 25441
3336.11 24903
3336.65 23263
3337.20 20907
3337.74 18526
3338.29 15926
3338.83 13577
3339.38 11458
3339.92 9265
3340.47 7837
3341.02 6802
3341.56 5820
3342.11 5046
3342.65 4611
3343.20 4399
3343.74 4049
3344.29 3968
3344.84 3896
3345.38 3621
3345.93 3607
3346.47 3579
3347.02 3425
3347.57 3298
3348.11 3404
3348.66 3374
3349.21 3385
3349.75 3356
3350.30 3250
3350.84 3244
3351.39 3241
3351.94 3182
3352.48 3188
3353.03 3182
3353.58 3231
3354.12 3185
3354.67 3176
3355.22 3207
3355.76 3293
3356.31 3292
3356.86 3099
3357.40 3031
3357.95 3110
3358.50 3080
3359.05 3094
3359.59 3105
3360.14 3159
3360.69 3142
3361.23 3123
3361.78 3132
3362.33 3157
3362.88 3095
3363.42 3198
3363.97 3294
3364.52 3142
3365.07 3218
3365.61 3254
3366.16 3159
3366.71 3062
3367.26 3113
3367.80 3236
3368.35 3279
3368.90 3348
3369.45 3333
3370.00 3540
3370.54 3749
3371.09 3931
3371.64 4224
3372.19 4107
3372.74 4245
3373.28 4428
3373.83 4327
3374.38 4128
3374.93 4059
3375.48 3898
3376.03 3649
3376.57 3474
3377.12 3261
3377.67 3062
3378.22 2915
3378.77 2836
3379.32 2793
3379.87 2820
3380.42 2857
3380.96 2790
3381.51 2702
3382.06 2671
3382.61 2613
3383.16 2640
3383.71 2546
3384.26 2641
3384.81 2729
3385.36 2670
3385.91 2463
3386.45 2476
3387.00 2615
3387.55 2516
3388.10 2528
3388.65 2514
3389.20 2508
3389.75 2508
3390.30 2569
3390.85 2555
3391.40 2591
3391.95 2608
3392.50 2602
3393.05 2647
3393.60 2606
3394.15 2806
3394.70 2747
3395.25 2770
3395.80 2936
3396.35 2953
3396.90 2951
3397.45 2895
3398.00 2816
3398.55 2936
3399.10 2803
3399.65 2843
3400.20 2873
3400.75 2666
3401.30 2649
3401.85 2619
3402.40 2582
3402.95 2445
3403.50 2370
3404.06 2392
3404.61 2387
3405.16 2302
3405.71 2308
3406.26 2357
3406.81 2391
3407.36 2427
3407.91 2413
3408.46 2495
3409.01 2388
3409.56 2528
3410.12 2649
3410.67 2640
3411.22 2650
3411.77 2612
3412.32 2732
3412.87 2689
3413.42 2672
3413.98 2650
3414.53 2706
3415.08 2633
3415.63 2521
3416.18 2484
3416.73 2399
3417.29 2454
3417.84 2392
3418.39 2311
3418.94 2377
3419.49 2367
3420.05 2267
3420.60 2375
3421.15 2358
3421.70 2319
3422.25 2432
3422.81 2441
3423.36 2383
3423.91 2380
3424.46 2510
3425.01 2478
3425.57 2395
3426.12 2273
3426.67 2251
3427.23 2202
3427.78 2190
3428.33 2111
3428.88 2180
3429.44 2234
3429.99 2200
3430.54 2292
3431.09 2269
3431.65 2330
3432.20 2346
3432.75 2342
3433.31 2329
3433.86 2355
3434.41 2414
3434.97 2429
3435.52 2485
3436.07 2534
3436.63 2515
3437.18 2488
3437.73 2459
3438.29 2524
3438.84 2576
3439.39 2587
3439.95 2494
3440.50 2465
3441.05 2281
3441.61 2299
3442.16 2361
3442.72 2360
3443.27 2343
3443.82 2311
3444.38 2353
3444.93 2314
3445.48 2367
3446.04 2362
3446.59 2368
3447.15 2385
3447.70 2289
3448.26 2216
3448.81 2289
3449.36 2214
3449.92 2267
3450.47 2174
3451.03 2171
3451.58 2183
3452.14 2153
3452.69 2173
3453.25 2075
3453.80 2106
3454.36 2158
3454.91 2067
3455.47 2090
3456.02 2109
3456.58 2195
3457.13 2259
3457.69 2266
3458.24 2230
3458.80 2151
3459.35 2245
3459.91 2209
3460.46 2102
3461.02 2255
3461.57 2411
3462.13 2313
3462.68 2257
3463.24 2344
3463.79 2378
3464.35 2402
3464.90 2392
3465.46 2479
3466.02 2364
3466.57 2432
3467.13 2334
3467.68 2443
3468.24 2486
3468.80 2460
3469.35 2384
3469.91 2440
3470.46 2519
3471.02 2455
3471.58 2436
3472.13 2404
3472.69 2340
3473.24 2356
3473.80 2480
3474.36 2471
3474.91 2580
3475.47 2596
3476.03 2637
3476.58 2632
3477.14 2816
3477.70 2918
3478.25 2986
3478.81 2918
3479.37 2976
3479.92 2930
3480.48 2936
3481.04 3020
3481.59 2991
3482.15 2938
3482.71 2900
3483.26 2850
3483.82 2921
3484.38 2933
3484.94 3025
3485.49 3041
3486.05 2997
3486.61 3107
3487.17 3271
3487.72 3533
3488.28 3673
3488.84 4196
3489.40 4457
3489.95 4557
3490.51 4990
3491.07 5170
3491.63 5016
3492.18 5014
3492.74 4724
3493.30 4519
3493.86 4535
3494.42 4308
3494.97 4359
3495.53 4375
3496.09 4597
3496.65 4859
3497.21 5109
3497.76 5397
3498.32 5477
3498.88 5436
3499.44 5601
3500.00 5717
3500.56 5760
3501.11 6066
3501.67 6303
3502.23 6405
3502.79 6439
3503.35 6698
3503.91 6777
3504.47 6565
3505.03 6452
3505.58 6292
3506.14 5898
3506.70 5493
3507.26 4933
3507.82 4589
3508.38 4093
3508.94 3922
3509.50 3647
3510.06 3364
3510.62 3164
3511.17 2948
3511.73 2900
3512.29 2745
3512.85 2772
3513.41 2739
3513.97 2559
3514.53 2466
3515.09 2520
3515.65 2632
3516.21 2531
3516.77 2607
3517.33 2564
3517.89 2584
3518.45 2653
3519.01 2627
3519.57 2689
3520.13 2704
3520.69 2780
3521.25 2798
3521.81 2761
3522.37 2756
3522.93 2690
3523.49 2594
3524.05 2770
3524.61 2621
3525.17 2538
3525.73 2516
3526.29 2506
3526.85 2353
3527.41 2459
3527.97 2459
3528.54 2473
3529.10 2418
3529.66 2376
3530.22 2405
3530.78 2471
3531.34 2546
3531.90 2608
3532.46 2523
3533.02 2616
3533.58 2656
3534.14 2644
3534.71 2694
3535.27 2558
3535.83 2523
3536.39 2528
3536.95 2450
3537.51 2441
3538.07 2532
3538.64 2414
3539.20 2451
3539.76 2418
3540.32 2400
3540.88 2455
3541.44 2450
3542.00 2507
3542.57 2538
3543.13 2550
3543.69 2473
3544.25 2379
3544.81 2427
3545.38 2434
3545.94 2388
3546.50 2392
3547.06 2274
3547.62 2173
3548.19 2213
3548.75 2321
3549.31 2313
3549.87 2234
3550.44 2198
3551.00 2256
3551.56 2257
3552.12 2244
3552.69 2299
3553.25 2291
3553.81 2315
3554.37 2248
3554.94 2298
3555.50 2255
3556.06 2286
3556.63 2380
3557.19 2388
3557.75 2239
3558.31 2267
3558.88 2219
3559.44 2219
3560.00 2299
3560.57 2277
3561.13 2307
3561.69 2260
3562.26 2243
3562.82 2267
3563.38 2281
3563.95 2242
3564.51 2277
3565.07 2131
3565.64 2101
3566.20 2149
3566.77 2176
3567.33 2128
3567.89 2138
3568.46 2080
3569.02 2071
3569.59 2098
3570.15 2080
3570.71 2153
3571.28 2159
3571.84 2261
3572.41 2189
3572.97 2256
3573.53 2347
3574.10 2469
3574.66 2349
3575.23 2451
3575.79 2562
3576.36 2693
3576.92 2623
3577.48 2592
3578.05 2573
3578.61 2510
3579.18 2419
3579.74 2295
3580.31 2349
3580.87 2302
3581.44 2308
3582.00 2085
3582.57 2112
3583.13 2144
3583.70 2163
3584.26 2171
3584.83 2123
3585.39 2073
3585.96 1990
3586.52 2099
3587.09 2105
3587.65 2036
3588.22 2091
3588.79 2096
3589.35 2058
3589.92 2094
3590.48 2227
3591.05 2153
3591.61 2126
3592.18 2174
3592.74 2258
3593.31 2259
3593.88 2244
3594.44 2202
3595.01 2175
3595.57 2209
3596.14 2285
3596.71 2311
3597.27 2281
3597.84 2173
3598.40 2217
3598.97 2165
3599.54 2252
3600.10 2118
3600.67 1970
3601.24 1995
3601.80 2012
3602.37 1945
3602.94 1856
3603.50 1929
3604.07 1989
3604.64 1940
3605.20 1897
3605.77 1933
3606.34 1894
3606.90 1856
3607.47 1896
3608.04 1979
3608.60 1855
3609.17 1879
3609.74 1898
3610.30 1793
3610.87 1851
3611.44 2010
3612.01 1954
3612.57 2016
3613.14 2023
3613.71 2109
3614.28 2266
3614.84 2397
3615.41 2590
3615.98 2677
3616.55 2905
3617.11 2858
3617.68 2803
3618.25 2806
3618.82 2876
3619.39 2754
3619.95 2638
3620.52 2573
3621.09 2379
3621.66 2326
3622.23 2214
3622.79 2164
3623.36 2094
3623.93 2002
3624.50 1993
3625.07 1986
3625.63 1885
3626.20 1939
3626.77 2017
3627.34 1944
3627.91 2024
3628.48 2001
3629.05 2046
3629.61 2059
3630.18 1962
3630.75 2009
3631.32 2113
3631.89 2080
3632.46 2068
3633.03 2046
3633.60 2025
3634.16 2016
3634.73 1942
3635.30 1824
3635.87 1972
3636.44 1975
3637.01 2000
3637.58 2081
3638.15 2148
3638.72 2144
3639.29 2165
3639.86 2258
3640.43 2310
3641.00 2342
3641.57 2330
3642.14 2368
3642.71 2261
3643.27 2178
3643.84 2168
3644.41 2125
3644.98 2110
3645.55 2133
3646.12 2076
3646.69 2080
3647.26 2195
3647.83 2129
3648.40 2165
3648.97 2090
3649.54 2053
3650.12 2114
3650.69 2208
3651.26 2193
3651.83 2244
3652.40 2281
3652.97 2235
3653.54 2205
3654.11 2188
3654.68 2164
3655.25 2341
3655.82 2339
3656.39 2332
3656.96 2245
3657.53 2412
3658.10 2365
3658.67 2378
3659.25 2446
3659.82 2368
3660.39 2330
3660.96 2317
3661.53 2254
3662.10 2187
3662.67 2239
3663.24 2247
3663.81 2215
3664.39 2203
3664.96 2268
3665.53 2358
3666.10 2282
3666.67 2225
3667.24 2220
3667.81 2169
3668.39 2067
3668.96 2126
3669.53 2134
3670.10 2201
3670.67 2270
3671.25 2265
3671.82 2267
3672.39 2446
3672.96 2400
3673.53 2375
3674.11 2393
3674.68 2434
3675.25 2429
3675.82 2389
3676.39 2329
3676.97 2326
3677.54 2378
3678.11 2265
3678.68 2201
3679.26 2197
3679.83 2288
3680.40 2207
3680.97 2181
3681.55 2238
3682.12 2146
3682.69 2125
3683.27 2187
3683.84 2114
3684.41 2200
3684.98 2402
3685.56 2359
3686.13 2435
3686.70 2534
3687.28 2588
3687.85 2742
3688.42 2766
3689.00 2847
3689.57 2755
3690.14 2823
3690.72 2702
3691.29 2684
3691.86 2593
3692.44 2356
3693.01 2265
3693.58 2142
3694.16 2231
3694.73 2165
3695.31 2121
3695.88 2154
3696.45 2118
3697.03 2128
3697.60 2120
3698.18 2127
3698.75 2207
3699.32 2164
3699.90 2171
3700.47 2101
3701.05 2115
3701.62 1989
3702.19 2021
3702.77 2152
3703.34 2041
3703.92 2092
3704.49 2124
3705.07 2123
3705.64 2210
3706.22 2111
3706.79 2144
3707.37 2078
3707.94 2112
3708.51 2190
3709.09 2163
3709.66 2101
3710.24 2060
3710.81 2111
3711.39 2063
3711.96 2068
3712.54 1970
3713.11 1981
3713.69 1968
3714.27 2085
3714.84 1999
3715.42 1946
3715.99 2006
3716.57 2038
3717.14 2072
3717.72 1994
3718.29 2108
3718.87 2127
3719.44 2120
3720.02 1996
3720.60 1949
3721.17 2022
3721.75 1996
3722.32 2004
3722.90 1987
3723.47 2008
3724.05 1900
3724.63 1893
3725.20 1955
3725.78 1969
3726.36 1925
3726.93 1960
3727.51 2106
3728.08 2179
3728.66 2261
3729.24 2373
3729.81 2384
3730.39 2421
3730.97 2438
3731.54 2518
3732.12 2522
3732.70 2681
3733.27 2484
3733.85 2415
3734.43 2380
3735.00 2382
3735.58 2203
3736.16 2129
3736.73 2143
3737.31 2108
3737.89 2173
3738.47 2102
3739.04 2162
3739.62 2081
3740.20 2012
3740.77 2131
3741.35 2103
3741.93 2144
3742.51 2114
3743.08 2052
3743.66 2024
3744.24 2197
3744.82 2157
3745.39 2107
3745.97 2094
3746.55 2051
3747.13 2090
3747.71 2054
3748.28 2014
3748.86 1992
3749.44 2077
3750.02 1997
3750.59 1984
3751.17 1920
3751.75 1994
3752.33 1987
3752.91 2016
3753.49 1991
3754.06 2004
3754.64 2022
3755.22 2125
3755.80 2088
3756.38 2079
3756.96 2228
3757.53 2306
3758.11 2361
3758.69 2328
3759.27 2279
3759.85 2285
3760.43 2260
3761.01 2192
3761.59 2154
3762.17 2034
3762.74 2061
3763.32 2026
3763.90 1990
3764.48 2052
3765.06 2005
3765.64 1925
3766.22 1974
3766.80 1919
3767.38 1919
3767.96 1941
3768.54 1909
3769.12 1981
3769.70 1979
3770.27 1914
3770.85 1910
3771.43 1895
3772.01 1866
3772.59 1886
3773.17 1846
3773.75 1767
3774.33 1811
3774.91 1894
3775.49 1822
3776.07 1846
3776.65 1827
3777.23 1794
3777.81 1879
3778.39 1859
3778.97 1898
3779.55 1836
3780.13 1930
3780.71 1955
3781.29 1879
3781.88 1907
3782.46 1899
3783.04 1953
3783.62 1960
3784.20 1986
3784.78 1910
3785.36 2010
3785.94 1930
3786.52 1910
3787.10 1960
3787.68 1921
3788.26 1869
3788.84 1879
3789.43 1941
3790.01 1962
3790.59 1977
3791.17 1804
3791.75 1930
3792.33 1931
3792.91 1917
3793.49 1991
3794.08 1906
3794.66 1889
3795.24 1952
3795.82 1892
3796.40 1894
3796.98 1928
3797.56 1962
3798.15 1971
3798.73 2027
3799.31 2006
3799.89 2174
3800.47 2181
3801.06 2130
3801.64 2125
3802.22 2109
3802.80 2118
3803.38 2123
3803.97 2154
3804.55 2076
3805.13 2130
3805.71 2098
3806.29 2139
3806.88 2102
3807.46 2095
3808.04 2172
3808.62 2234
3809.21 2117
3809.79 2081
3810.37 2158
3810.95 2240
3811.54 2160
3812.12 2207
3812.70 2305
3813.29 2245
3813.87 2368
3814.45 2213
3815.03 2313
3815.62 2194
3816.20 2221
3816.78 2230
3817.37 2052
3817.95 2106
3818.53 2040
3819.12 1980
3819.70 2015
3820.28 2000
3820.87 1932
3821.45 1886
3822.03 1842
3822.62 1851
3823.20 1842
3823.78 1960
3824.37 1942
3824.95 1917
3825.54 1902
3826.12 1990
3826.70 1859
3827.29 1930
3827.87 2034
3828.46 2082
3829.04 2146
3829.62 2225
3830.21 2086
3830.79 2191
3831.38 2182
3831.96 2183
3832.54 2126
3833.13 2098
3833.71 2107
3834.30 2061
3834.88 1988
3835.47 1944
3836.05 1906
3836.64 1905
3837.22 1848
3837.81 1810
3838.39 1864
3838.98 1883
3839.56 1883
3840.15 1811
3840.73 1804
3841.31 1850
3841.90 1829
3842.49 1884
3843.07 1830
3843.66 1844
3844.24 1850
3844.83 1806
3845.41 1797
3846.00 1851
3846.58 1847
3847.17 1867
3847.75 1856
3848.34 1788
3848.92 1875
3849.51 1936
3850.10 1871
3850.68 1857
3851.27 1928
3851.85 1916
3852.44 1867
3853.02 1841
3853.61 1878
3854.20 1980
3854.78 1960
3855.37 2003
3855.95 2111
3856.54 2049
3857.13 2158
3857.71 2328
3858.30 2416
3858.89 2564
3859.47 2815
3860.06 2877
3860.64 2828
3861.23 2727
3861.82 2902
3862.40 2788
3862.99 2680
3863.58 2694
3864.16 2657
3864.75 2528
3865.34 2437
3865.92 2454
3866.51 2462
3867.10 2481
3867.69 2311
3868.27 2268
3868.86 2192
3869.45 2157
3870.03 2156
3870.62 2167
3871.21 2056
3871.80 2181
3872.38 2250
3872.97 2191
3873.56 2251
3874.15 2200
3874.73 2194
3875.32 2169
3875.91 2101
3876.50 2066
3877.08 2098
3877.67 2077
3878.26 2029
3878.85 1970
3879.43 1966
3880.02 1986
3880.61 1875
3881.20 1902
3881.79 1896
3882.37 1850
3882.96 1907
3883.55 1964
3884.14 1899
3884.73 1963
3885.32 1880
3885.90 1963
3886.49 2060
3887.08 2076
3887.67 2127
3888.26 2107
3888.85 2170
3889.44 2307
3890.02 2304
3890.61 2279
3891.20 2224
3891.79 2229
3892.38 2331
3892.97 2315
3893.56 2331
3894.15 2167
3894.74 2210
3895.32 2186
3895.91 2258
3896.50 2329
3897.09 2143
3897.68 2112
3898.27 2119
3898.86 2086
3899.45 2080
3900.04 2167
3900.63 2158
3901.22 2095
3901.81 2025
3902.40 2026
3902.99 2009
3903.58 1949
3904.17 2030
3904.76 1984
3905.35 1952
3905.94 1901
3906.53 1847
3907.12 1843
3907.71 1805
3908.30 1822
3908.89 1839
3909.48 1918
3910.07 1892
3910.66 1754
3911.25 1774
3911.84 1771
3912.43 1795
3913.02 1682
3913.61 1739
3914.20 1807
3914.79 1756
3915.38 1740
3915.97 1759
3916.56 1761
3917.15 1839
3917.74 1824
3918.33 1758
3918.92 1852
3919.52 1857
3920.11 1922
3920.70 1906
3921.29 1884
3921.88 1812
3922.47 1784
3923.06 1721
3923.65 1745
3924.24 1721
3924.84 1741
3925.43 1794
3926.02 1662
3926.61 1747
3927.20 1767
3927.79 1754
3928.38 1777
3928.98 1753
3929.57 1746
3930.16 1725
3930.75 1774
3931.34 1704
3931.93 1672
3932.53 1719
3933.12 1725
3933.71 1703
3934.30 1726
3934.89 1745
3935.49 1678
3936.08 1692
3936.67 1715
3937.26 1783
3937.86 1852
3938.45 1820
3939.04 1814
3939.63 1920
3940.23 1968
3940.82 1945
3941.41 1809
3942.00 1825
3942.60 1875
3943.19 1845
3943.78 1797
3944.37 1790
3944.97 1815
3945.56 1796
3946.15 1816
3946.75 1860
3947.34 1861
3947.93 1815
3948.52 1772
3949.12 1720
3949.71 1784
3950.30 1732
3950.90 1775
3951.49 1803
3952.08 1748
3952.68 1780
3953.27 1935
3953.86 1868
3954.46 1994
3955.05 2007
3955.65 1862
3956.24 1935
3956.83 1919
3957.43 1896
3958.02 1881
3958.61 1847
3959.21 1830
3959.80 1815
3960.40 1795
3960.99 1724
3961.58 1767
3962.18 1780
3962.77 1928
3963.37 1964
3963.96 1893
3964.55 1925
3965.15 1942
3965.74 2046
3966.34 2056
3966.93 2057
3967.53 2017
3968.12 2005
3968.72 1948
3969.31 1931
3969.91 1822
3970.50 1912
3971.10 1843
3971.69 1893
3972.28 1882
3972.88 1789
3973.47 1833
3974.07 1869
3974.66 1816
3975.26 1829
3975.85 1897
3976.45 1905
3977.05 1952
3977.64 1896
3978.24 1883
3978.83 1926
3979.43 1952
3980.02 1916
3980.62 1974
3981.21 1899
3981.81 1897
3982.40 1944
3983.00 1877
3983.60 1878
3984.19 1996
3984.79 2036
3985.38 1875
3985.98 1925
3986.58 1912
3987.17 1914
3987.77 1918
3988.36 1917
3988.96 1953
3989.56 1981
3990.15 2037
3990.75 2116
3991.34 2098
3991.94 1984
3992.54 2054
3993.13 2056
3993.73 2094
3994.33 2117
3994.92 2056
3995.52 2062
3996.12 2189
3996.71 2101
3997.31 2058
3997.91 2085
3998.50 2187
3999.10 2148
3999.70 2189
4000.29 2126
4000.89 2107
4001.49 2155
4002.09 2109
4002.68 2067
4003.28 2217
4003.88 2166
4004.47 2228
4005.07 2217
4005.67 2122
4006.27 2124
4006.86 2134
4007.46 2124
4008.06 2148
4008.66 2162
4009.25 2086
4009.85 2177
4010.45 2120
4011.05 2091
4011.64 2126
4012.24 2143
4012.84 2141
4013.44 2156
4014.04 2189
4014.63 2288
4015.23 2261
4015.83 2237
4016.43 2338
4017.03 2420
4017.63 2275
4018.22 2187
4018.82 2192
4019.42 2088
4020.02 1961
4020.62 1989
4021.22 1995
4021.81 1953
4022.41 1846
4023.01 1920
4023.61 1923
4024.21 1929
4024.81 1889
4025.41 1960
4026.01 1969
4026.60 1939
4027.20 1976
4027.80 1936
4028.40 2002
4029.00 1985
4029.60 2019
4030.20 1899
4030.80 2028
4031.40 1977
4032.00 1931
4032.60 1990
4033.20 2035
4033.80 1922
4034.39 1939
4034.99 1987
4035.59 1896
4036.19 1802
4036.79 1837
4037.39 1864
4037.99 1953
4038.59 1950
4039.19 1930
4039.79 1858
4040.39 1868
4040.99 1887
4041.59 1831
4042.19 1850
4042.79 1758
4043.39 1738
4043.99 1812
4044.59 1631
4045.19 1744
4045.79 1823
4046.39 1856
4046.99 1928
4047.60 1912
4048.20 1872
4048.80 1892
4049.40 1996
4050.00 1956
4050.60 1946
4051.20 1960
4051.80 1926
4052.40 1862
4053.00 1818
4053.60 1979
4054.20 1887
4054.80 1827
4055.41 1845
4056.01 1769
4056.61 1795
4057.21 1806
4057.81 1753
4058.41 1748
4059.01 1720
4059.61 1718
4060.22 1689
4060.82 1707
4061.42 1709
4062.02 1720
4062.62 1721
4063.22 1664
4063.82 1650
4064.43 1672
4065.03 1634
4065.63 1647
4066.23 1680
4066.83 1674
4067.44 1686
4068.04 1655
4068.64 1655
4069.24 1742
4069.84 1648
4070.45 1676
4071.05 1783
4071.65 1773
4072.25 1726
4072.86 1764
4073.46 1765
4074.06 1700
4074.66 1822
4075.27 1815
4075.87 1718
4076.47 1664
4077.07 1766
4077.68 1832
4078.28 1764
4078.88 1774
4079.48 1724
4080.09 1715
4080.69 1749
4081.29 1782
4081.90 1748
4082.50 1750
4083.10 1790
4083.71 1641
4084.31 1675
4084.91 1793
4085.52 1836
4086.12 1920
4086.72 1889
4087.33 1731
4087.93 1815
4088.53 1823
4089.14 1808
4089.74 1818
4090.34 1894
4090.95 1924
4091.55 1914
4092.15 2049
4092.76 2127
4093.36 2050
4093.97 2013
4094.57 2008
4095.17 2078
4095.78 2050
4096.38 1996
4096.99 1997
4097.59 1949
4098.19 1846
4098.80 1839
4099.40 1793
4100.01 1705
4100.61 1719
4101.22 1674
4101.82 1653
4102.43 1688
4103.03 1622
4103.63 1630
4104.24 1579
4104.84 1635
4105.45 1716
4106.05 1732
4106.66 1616
4107.26 1642
4107.87 1716
4108.47 1699
4109.08 1720
4109.68 1686
4110.29 1666
4110.89 1731
4111.50 1760
4112.10 1639
4112.71 1709
4113.31 1729
4113.92 1685
4114.53 1708
4115.13 1754
4115.74 1757
4116.34 1738
4116.95 1645
4117.55 1601
4118.16 1639
4118.76 1746
4119.37 1692
4119.98 1687
4120.58 1708
4121.19 1719
4121.79 1724
4122.40 1759
4123.01 1730
4123.61 1612
4124.22 1685
4124.82 1738
4125.43 1744
4126.04 1805
4126.64 1825
4127.25 1705
4127.86 1696
4128.46 1807
4129.07 1780
4129.68 1822
4130.28 1773
4130.89 1788
4131.50 1731
4132.10 1752
4132.71 1806
4133.32 1815
4133.92 1813
4134.53 1857
4135.14 1808
4135.74 1777
4136.35 1822
4136.96 1773
4137.56 1751
4138.17 1718
4138.78 1854
4139.39 1856
4139.99 1906
4140.60 1828
4141.21 1823
4141.82 1841
4142.42 1878
4143.03 1789
4143.64 1781
4144.25 1801
4144.85 1752
4145.46 1764
4146.07 1796
4146.68 1708
4147.28 1666
4147.89 1684
4148.50 1639
4149.11 1671
4149.72 1630
4150.32 1568
4150.93 1631
4151.54 1688
4152.15 1703
4152.76 1683
4153.37 1661
4153.97 1711
4154.58 1702
4155.19 1609
4155.80 1615
4156.41 1713
4157.02 1647
4157.62 1640
4158.23 1643
4158.84 1715
4159.45 1693
4160.06 1696
4160.67 1746
4161.28 1701
4161.89 1773
4162.49 1822
4163.10 1876
4163.71 1906
4164.32 1971
4164.93 1919
4165.54 1921
4166.15 1932
4166.76 1910
4167.37 1931
4167.98 1882
4168.59 1795
4169.20 1914
4169.81 1882
4170.42 1798
4171.02 1817
4171.63 1744
4172.24 1845
4172.85 1741
4173.46 1722
4174.07 1712
4174.68 1770
4175.29 1812
4175.90 1734
4176.51 1675
4177.12 1588
4177.73 1708
4178.34 1646
4178.95 1660
4179.56 1710
4180.17 1658
4180.78 1685
4181.39 1677
4182.00 1628
4182.61 1678
4183.23 1646
4183.84 1587
4184.45 1603
4185.06 1615
4185.67 1587
4186.28 1664
4186.89 1643
4187.50 1689
4188.11 1749
4188.72 1700
4189.33 1693
4189.94 1766
4190.55 1858
4191.17 1866
4191.78 1927
4192.39 2019
4193.00 2128
4193.61 2138
4194.22 2183
4194.83 2190
4195.44 2141
4196.06 2157
4196.67 2092
4197.28 2069
4197.89 2064
4198.50 2021
4199.11 2018
4199.72 1931
4200.34 1946
4200.95 1887
4201.56 1854
4202.17 1877
4202.78 1854
4203.40 1880
4204.01 1822
4204.62 1754
4205.23 1787
4205.84 1715
4206.46 1738
4207.07 1758
4207.68 1717
4208.29 1815
4208.90 1868
4209.52 1847
4210.13 1896
4210.74 1794
4211.35 1920
4211.97 1824
4212.58 1871
4213.19 1952
4213.80 1924
4214.42 1924
4215.03 1986
4215.64 2098
4216.26 2066
4216.87 2163
4217.48 2173
4218.09 2406
4218.71 2475
4219.32 2621
4219.93 2689
4220.55 2771
4221.16 2878
4221.77 2956
4222.39 2998
4223.00 3267
4223.61 3331
4224.23 3403
4224.84 3432
4225.45 3619
4226.07 3654
4226.68 3700
4227.30 3742
4227.91 3698
4228.52 3644
4229.14 3334
4229.75 3046
4230.36 2817
4230.98 2719
4231.59 2546
4232.21 2422
4232.82 2319
4233.43 2159
4234.05 2160
4234.66 2185
4235.28 2076
4235.89 2108
4236.51 2154
4237.12 2110
4237.73 2088
4238.35 2068
4238.96 2042
4239.58 2052
4240.19 2025
4240.81 1932
4241.42 1937
4242.04 1982
4242.65 1888
4243.27 1887
4243.88 1867
4244.50 1877
4245.11 1984
4245.73 2019
4246.34 1972
4246.96 1905
4247.57 1834
4248.19 1877
4248.80 1908
4249.42 1884
4250.03 1987
4250.65 1854
4251.26 1783
4251.88 1883
4252.49 1878
4253.11 1963
4253.72 1982
4254.34 1865
4254.96 1942
4255.57 1977
4256.19 1923
4256.80 1988
4257.42 2032
4258.03 2001
4258.65 1980
4259.27 1909
4259.88 1862
4260.50 1854
4261.12 1896
4261.73 1943
4262.35 1919
4262.96 1913
4263.58 2038
4264.20 1949
4264.81 1941
4265.43 1943
4266.05 1989
4266.66 2011
4267.28 1930
4267.90 2024
4268.51 1966
4269.13 1963
4269.75 1935
4270.36 1890
4270.98 1865
4271.60 1877
4272.21 1802
4272.83 1767
4273.45 1845
4274.06 1827
4274.68 1783
4275.30 1828
4275.92 1800
4276.53 1851
4277.15 1732
4277.77 1823
4278.38 1781
4279.00 1725
4279.62 1720
4280.24 1721
4280.85 1758
4281.47 1734
4282.09 1684
4282.71 1728
4283.32 1831
4283.94 1762
4284.56 1770
4285.18 1783
4285.80 1735
4286.41 1757
4287.03 1782
4287.65 1797
4288.27 1760
4288.89 1820
4289.50 1853
4290.12 1827
4290.74 1770
4291.36 1777
4291.98 1778
4292.60 1739
4293.21 1718
4293.83 1792
4294.45 1860
4295.07 1872
4295.69 1886
4296.31 1811
4296.93 1794
4297.54 1777
4298.16 1753
4298.78 1779
4299.40 1788
4300.02 1692
4300.64 1673
4301.26 1697
4301.88 1712
4302.50 1745
4303.12 1808
4303.73 1737
4304.35 1726
4304.97 1773
4305.59 1729
4306.21 1704
4306.83 1734
4307.45 1832
4308.07 1848
4308.69 1726
4309.31 1887
4309.93 1875
4310.55 1856
4311.17 1855
4311.79 1872
4312.41 1909
4313.03 1831
4313.65 1849
4314.27 1802
4314.89 1803
4315.51 1792
4316.13 1737
4316.75 1840
4317.37 1801
4317.99 1741
4318.61 1731
4319.23 1800
4319.85 1808
4320.47 1754
4321.09 1868
4321.71 1940
4322.33 1883
4322.95 1907
4323.57 1959
4324.19 1958
4324.81 1898
4325.43 1898
4326.05 1963
4326.68 1888
4327.30 1882
4327.92 1915
4328.54 1849
4329.16 1891
4329.78 1896
4330.40 1803
4331.02 1842
4331.64 1787
4332.26 1889
4332.89 1968
4333.51 1955
4334.13 2010
4334.75 2090
4335.37 2103
4335.99 2142
4336.61 2302
4337.24 2333
4337.86 2316
4338.48 2286
4339.10 2191
4339.72 2179
4340.34 2251
4340.97 2192
4341.59 2252
4342.21 2428
4342.83 2594
4343.45 2731
4344.08 2866
4344.70 3132
4345.32 3440
4345.94 3477
4346.57 3561
4347.19 3387
4347.81 3211
4348.43 2879
4349.05 2742
4349.68 2481
4350.30 2356
4350.92 2189
4351.54 2142
4352.17 2084
4352.79 2017
4353.41 2012
4354.04 1924
4354.66 2010
4355.28 1938
4355.90 1885
4356.53 1912
4357.15 1938
4357.77 2018
4358.40 1955
4359.02 1969
4359.64 2045
4360.27 2003
4360.89 1992
4361.51 2012
4362.14 2015
4362.76 1934
4363.38 1878
4364.01 1927
4364.63 1965
4365.25 1948
4365.88 1867
4366.50 1864
4367.12 1824
4367.75 1872
4368.37 1908
4369.00 1888
4369.62 1775
4370.24 1821
4370.87 1811
4371.49 1775
4372.12 1753
4372.74 1743
4373.36 1803
4373.99 1752
4374.61 1750
4375.24 1857
4375.86 1847
4376.49 1921
4377.11 2019
4377.73 2033
4378.36 2107
4378.98 2106
4379.61 2143
4380.23 2077
4380.86 2021
4381.48 1978
4382.11 2161
4382.73 2249
4383.36 2155
4383.98 2157
4384.61 2106
4385.23 2152
4385.86 2232
4386.48 2095
4387.11 2343
4387.73 2451
4388.36 2556
4388.98 2747
4389.61 2936
4390.23 3072
4390.86 3127
4391.48 3239
4392.11 3256
4392.74 2889
4393.36 2705
4393.99 2600
4394.61 2465
4395.24 2366
4395.86 2287
4396.49 2275
4397.12 2240
4397.74 2213
4398.37 2139
4398.99 2295
4399.62 2404
4400.25 2216
4400.87 2166
4401.50 2204
4402.12 2176
4402.75 2083
4403.38 1962
4404.00 2006
4404.63 2026
4405.26 2107
4405.88 1978
4406.51 1953
4407.14 2023
4407.76 1963
4408.39 2016
4409.02 1961
4409.64 1914
4410.27 1907
4410.90 1899
4411.52 1872
4412.15 1859
4412.78 1783
4413.40 1880
4414.03 1860
4414.66 1848
4415.29 1839
4415.91 1830
4416.54 1771
4417.17 1764
4417.79 1670
4418.42 1702
4419.05 1791
4419.68 1708
4420.30 1701
4420.93 1747
4421.56 1788
4422.19 1699
4422.81 1626
4423.44 1642
4424.07 1709
4424.70 1633
4425.33 1569
4425.95 1571
4426.58 1589
4427.21 1620
4427.84 1579
4428.47 1562
4429.09 1566
4429.72 1636
4430.35 1523
4430.98 1639
4431.61 1625
4432.23 1588
4432.86 1560
4433.49 1686
4434.12 1711
4434.75 1648
4435.38 1700
4436.01 1680
4436.63 1652
4437.26 1756
4437.89 1661
4438.52 1679
4439.15 1657
4439.78 1670
4440.41 1640
4441.04 1630
4441.67 1579
4442.29 1663
4442.92 1606
4443.55 1654
4444.18 1660
4444.81 1607
4445.44 1580
4446.07 1629
4446.70 1658
4447.33 1661
4447.96 1648
4448.59 1612
4449.22 1631
4449.85 1616
4450.48 1651
4451.11 1726
4451.74 1626
4452.37 1635
4453.00 1668
4453.63 1665
4454.26 1623
4454.89 1675
4455.52 1624
4456.15 1587
4456.78 1670
4457.41 1643
4458.04 1630
4458.67 1623
4459.30 1527
4459.93 1548
4460.56 1532
4461.19 1498
4461.82 1476
4462.45 1524
4463.08 1528
4463.71 1479
4464.34 1569
4464.97 1550
4465.60 1563
4466.23 1526
4466.86 1490
4467.49 1436
4468.12 1407
4468.76 1436
4469.39 1550
4470.02 1554
4470.65 1444
4471.28 1468
4471.91 1465
4472.54 1503
4473.17 1429
4473.80 1565
4474.44 1527
4475.07 1533
4475.70 1460
4476.33 1427
4476.96 1426
4477.59 1578
4478.22 1640
4478.86 1548
4479.49 1553
4480.12 1540
4480.75 1613
4481.38 1604
4482.02 1651
4482.65 1657
4483.28 1677
4483.91 1577
4484.54 1600
4485.18 1587
4485.81 1636
4486.44 1650
4487.07 1632
4487.70 1637
4488.34 1634
4488.97 1574
4489.60 1579
4490.23 1538
4490.87 1547
4491.50 1595
4492.13 1544
4492.76 1571
4493.40 1612
4494.03 1573
4494.66 1547
4495.30 1548
4495.93 1585
4496.56 1576
4497.19 1582
4497.83 1657
4498.46 1611
4499.09 1672
4499.73 1823
4500.36 1881
4500.99 1848
4501.63 1867
4502.26 1779
4502.89 1817
4503.53 1832
4504.16 1752
4504.79 1787
4505.43 1694
4506.06 1684
4506.69 1613
4507.33 1651
4507.96 1633
4508.59 1567
4509.23 1614
4509.86 1605
4510.50 1687
4511.13 1609
4511.76 1599
4512.40 1599
4513.03 1652
4513.67 1556
4514.30 1669
4514.93 1642
4515.57 1569
4516.20 1540
4516.84 1634
4517.47 1522
4518.11 1509
4518.74 1567
4519.37 1614
4520.01 1595
4520.64 1629
4521.28 1621
4521.91 1595
4522.55 1597
4523.18 1560
4523.82 1677
4524.45 1753
4525.09 1738
4525.72 1789
4526.36 1955
4526.99 2106
4527.63 2283
4528.26 2239
4528.90 2514
4529.53 2884
4530.17 2851
4530.80 2979
4531.44 2926
4532.07 2902
4532.71 2765
4533.34 2624
4533.98 2535
4534.62 2458
4535.25 2251
4535.89 2128
4536.52 1885
4537.16 1844
4537.79 1810
4538.43 1777
4539.07 1658
4539.70 1637
4540.34 1624
4540.97 1589
4541.61 1589
4542.25 1557
4542.88 1507
4543.52 1533
4544.15 1497
4544.79 1506
4545.43 1533
4546.06 1496
4546.70 1536
4547.34 1436
4547.97 1482
4548.61 1485
4549.25 1516
4549.88 1599
4550.52 1624
4551.16 1676
4551.79 1630
4552.43 1624
4553.07 1631
4553.70 1681
4554.34 1687
4554.98 1662
4555.61 1602
4556.25 1660
4556.89 1646
4557.53 1646
4558.16 1595
4558.80 1557
4559.44 1610
4560.07 1602
4560.71 1613
4561.35 1571
4561.99 1586
4562.62 1612
4563.26 1663
4563.90 1636
4564.54 1695
4565.18 1744
4565.81 1753
4566.45 1704
4567.09 1807
4567.73 1776
4568.36 1776
4569.00 1825
4569.64 1764
4570.28 1785
4570.92 1779
4571.55 1816
4572.19 1771
4572.83 1769
4573.47 1702
4574.11 1692
4574.75 1663
4575.38 1710
4576.02 1630
4576.66 1616
4577.30 1628
4577.94 1517
4578.58 1519
4579.22 1567
4579.85 1526
4580.49 1554
4581.13 1569
4581.77 1519
4582.41 1578
4583.05 1544
4583.69 1524
4584.33 1545
4584.97 1584
4585.61 1564
4586.24 1477
4586.88 1447
4587.52 1543
4588.16 1538
4588.80 1531
4589.44 1479
4590.08 1462
4590.72 1609
4591.36 1572
4592.00 1572
4592.64 1519
4593.28 1562
4593.92 1537
4594.56 1585
4595.20 1555
4595.84 1550
4596.48 1582
4597.12 1496
4597.76 1470
4598.40 1524
4599.04 1538
4599.68 1512
4600.32 1541
4600.96 1492
4601.60 1488
4602.24 1596
4602.88 1581
4603.52 1530
4604.16 1564
4604.80 1603
4605.44 1658
4606.08 1605
4606.72 1584
4607.36 1685
4608.00 1644
4608.64 1671
4609.28 1704
4609.93 1610
4610.57 1667
4611.21 1612
4611.85 1577
4612.49 1555
4613.13 1549
4613.77 1586
4614.41 1609
4615.05 1557
4615.69 1489
4616.34 1577
4616.98 1536
4617.62 1479
4618.26 1496
4618.90 1481
4619.54 1501
4620.18 1486
4620.83 1498
4621.47 1481
4622.11 1450
4622.75 1543
4623.39 1544
4624.03 1581
4624.68 1517
4625.32 1564
4625.96 1567
4626.60 1512
4627.24 1536
4627.89 1569
4628.53 1524
4629.17 1546
4629.81 1468
4630.45 1556
4631.10 1576
4631.74 1604
4632.38 1599
4633.02 1605
4633.67 1683
4634.31 1694
4634.95 1656
4635.59 1680
4636.24 1824
4636.88 1944
4637.52 2014
4638.17 1989
4638.81 1935
4639.45 1861
4640.09 1863
4640.74 1835
4641.38 1813
4642.02 1794
4642.67 1774
4643.31 1617
4643.95 1590
4644.60 1552
4645.24 1463
4645.88 1551
4646.53 1578
4647.17 1516
4647.81 1551
4648.46 1591
4649.10 1557
4649.74 1556
4650.39 1579
4651.03 1660
4651.67 1612
4652.32 1590
4652.96 1611
4653.61 1576
4654.25 1568
4654.89 1537
4655.54 1484
4656.18 1540
4656.83 1392
4657.47 1422
4658.11 1414
4658.76 1387
4659.40 1434
4660.05 1405
4660.69 1471
4661.33 1474
4661.98 1477
4662.62 1450
4663.27 1529
4663.91 1558
4664.56 1483
4665.20 1415
4665.85 1420
4666.49 1374
4667.14 1488
4667.78 1431
4668.43 1365
4669.07 1362
4669.72 1423
4670.36 1412
4671.01 1442
4671.65 1451
4672.30 1455
4672.94 1447
4673.59 1431
4674.23 1521
4674.88 1555
4675.52 1546
4676.17 1446
4676.81 1455
4677.46 1547
4678.10 1499
4678.75 1507
4679.40 1482
4680.04 1473
4680.69 1461
4681.33 1507
4681.98 1459
4682.62 1446
4683.27 1457
4683.92 1514
4684.56 1479
4685.21 1488
4685.85 1503
4686.50 1424
4687.15 1424
4687.79 1428
4688.44 1496
4689.09 1422
4689.73 1328
4690.38 1463
4691.02 1503
4691.67 1434
4692.32 1397
4692.96 1468
4693.61 1510
4694.26 1508
4694.90 1539
4695.55 1524
4696.20 1623
4696.84 1592
4697.49 1605
4698.14 1609
4698.78 1695
4699.43 1616
4700.08 1539
4700.73 1674
4701.37 1539
4702.02 1560
4702.67 1501
4703.31 1386
4703.96 1423
4704.61 1485
4705.26 1496
4705.90 1538
4706.55 1489
4707.20 1470
4707.85 1452
4708.49 1462
4709.14 1478
4709.79 1481
4710.44 1516
4711.09 1554
4711.73 1499
4712.38 1478
4713.03 1541
4713.68 1480
4714.33 1480
4714.97 1457
4715.62 1456
4716.27 1559
4716.92 1532
4717.57 1516
4718.21 1548
4718.86 1652
4719.51 1677
4720.16 1609
4720.81 1518
4721.46 1597
4722.11 1608
4722.75 1697
4723.40 1694
4724.05 1713
4724.70 1687
4725.35 1733
4726.00 1779
4726.65 1808
4727.30 1810
4727.94 1745
4728.59 1738
4729.24 1727
4729.89 1688
4730.54 1620
4731.19 1563
4731.84 1475
4732.49 1542
4733.14 1557
4733.79 1579
4734.44 1581
4735.09 1620
4735.74 1583
4736.38 1578
4737.03 1524
4737.68 1557
4738.33 1635
4738.98 1647
4739.63 1680
4740.28 1654
4740.93 1666
4741.58 1712
4742.23 1749
4742.88 1616
4743.53 1568
4744.18 1608
4744.83 1543
4745.48 1555
4746.13 1584
4746.78 1665
4747.43 1656
4748.08 1752
4748.73 1760
4749.39 1805
4750.04 1847
4750.69 1885
4751.34 1834
4751.99 1791
4752.64 1809
4753.29 1761
4753.94 1771
4754.59 1772
4755.24 1638
4755.89 1652
4756.54 1704
4757.19 1703
4757.84 1664
4758.50 1558
4759.15 1571
4759.80 1628
4760.45 1556
4761.10 1534
4761.75 1506
4762.40 1446
4763.05 1475
4763.71 1491
4764.36 1561
4765.01 1597
4765.66 1553
4766.31 1541
4766.96 1531
4767.62 1545
4768.27 1469
4768.92 1475
4769.57 1525
4770.22 1491
4770.87 1481
4771.53 1482
4772.18 1449
4772.83 1373
4773.48 1450
4774.13 1440
4774.79 1430
4775.44 1438
4776.09 1457
4776.74 1518
4777.40 1489
4778.05 1538
4778.70 1508
4779.35 1433
4780.01 1513
4780.66 1479
4781.31 1570
4781.96 1573
4782.62 1523
4783.27 1501
4783.92 1526
4784.57 1547
4785.23 1551
4785.88 1530
4786.53 1480
4787.19 1492
4787.84 1462
4788.49 1444
4789.15 1436
4789.80 1470
4790.45 1562
4791.11 1580
4791.76 1534
4792.41 1516
4793.07 1489
4793.72 1471
4794.37 1496
4795.03 1476
4795.68 1514
4796.33 1542
4796.99 1433
4797.64 1438
4798.29 1541
4798.95 1530
4799.60 1517
4800.26 1484
4800.91 1497
4801.56 1508
4802.22 1485
4802.87 1438
4803.53 1502
4804.18 1474
4804.83 1428
4805.49 1436
4806.14 1489
4806.80 1504
4807.45 1406
4808.11 1487
4808.76 1472
4809.42 1516
4810.07 1545
4810.72 1432
4811.38 1404
4812.03 1558
4812.69 1583
4813.34 1624
4814.00 1504
4814.65 1603
4815.31 1544
4815.96 1547
4816.62 1591
4817.27 1651
4817.93 1640
4818.58 1688
4819.24 1613
4819.89 1576
4820.55 1641
4821.20 1731
4821.86 1762
4822.52 1833
4823.17 1816
4823.83 1825
4824.48 1855
4825.14 1856
4825.79 1797
4826.45 1711
4827.10 1725
4827.76 1763
4828.42 1757
4829.07 1691
4829.73 1705
4830.38 1716
4831.04 1661
4831.70 1774
4832.35 1816
4833.01 1926
4833.66 1908
4834.32 1918
4834.98 2075
4835.63 2032
4836.29 2042
4836.95 2016
4837.60 2175
4838.26 2168
4838.92 2153
4839.57 2159
4840.23 2143
4840.89 2032
4841.54 2002
4842.20 1931
4842.86 1891
4843.51 1952
4844.17 2016
4844.83 1968
4845.48 1906
4846.14 2046
4846.80 2015
4847.45 2032
4848.11 2153
4848.77 2282
4849.43 2296
4850.08 2319
4850.74 2324
4851.40 2360
4852.06 2247
4852.71 2198
4853.37 2073
4854.03 2112
4854.69 2228
4855.34 2212
4856.00 2193
4856.66 2227
4857.32 2326
4857.97 2363
4858.63 2348
4859.29 2323
4859.95 2426
4860.61 2362
4861.26 2221
4861.92 2169
4862.58 2181
4863.24 2177
4863.90 2262
4864.55 2214
4865.21 2264
4865.87 2285
4866.53 2253
4867.19 2171
4867.85 2184
4868.51 2137
4869.16 2142
4869.82 1971
4870.48 1991
4871.14 2038
4871.80 2013
4872.46 2011
4873.12 1979
4873.78 1979
4874.43 1969
4875.09 1976
4875.75 1914
4876.41 1904
4877.07 1932
4877.73 1833
4878.39 1854
4879.05 1884
4879.71 1918
4880.37 1814
4881.03 1829
4881.69 1809
4882.34 1799
4883.00 1710
4883.66 1725
4884.32 1720
4884.98 1627
4885.64 1638
4886.30 1719
4886.96 1768
4887.62 1837
4888.28 1883
4888.94 1817
4889.60 1783
4890.26 1895
4890.92 1929
4891.58 1828
4892.24 1768
4892.90 1741
4893.56 1742
4894.22 1761
4894.88 1712
4895.54 1690
4896.20 1612
4896.86 1658
4897.52 1643
4898.19 1695
4898.85 1724
4899.51 1666
4900.17 1724
4900.83 1700
4901.49 1697
4902.15 1619
4902.81 1558
4903.47 1624
4904.13 1607
4904.79 1519
4905.45 1512
4906.12 1468
4906.78 1548
4907.44 1534
4908.10 1631
4908.76 1603
4909.42 1537
4910.08 1532
4910.74 1517
4911.41 1461
4912.07 1453
4912.73 1452
4913.39 1482
4914.05 1481
4914.71 1465
4915.38 1504
4916.04 1480
4916.70 1462
4917.36 1413
4918.02 1412
4918.68 1465
4919.35 1400
4920.01 1409
4920.67 1414
4921.33 1442
4921.99 1445
4922.66 1414
4923.32 1391
4923.98 1448
4924.64 1426
4925.31 1416
4925.97 1367
4926.63 1395
4927.29 1441
4927.96 1460
4928.62 1431
4929.28 1459
4929.94 1449
4930.61 1384
4931.27 1441
4931.93 1428
4932.59 1445
4933.26 1412
4933.92 1392
4934.58 1373
4935.25 1388
4935.91 1433
4936.57 1499
4937.24 1423
4937.90 1409
4938.56 1340
4939.23 1450
4939.89 1397
4940.55 1396
4941.22 1375
4941.88 1496
4942.54 1405
4943.21 1459
4943.87 1441
4944.53 1446
4945.20 1423
4945.86 1408
4946.52 1387
4947.19 1344
4947.85 1400
4948.52 1415
4949.18 1439
4949.84 1387
4950.51 1309
4951.17 1289
4951.84 1344
4952.50 1409
4953.17 1390
4953.83 1371
4954.49 1439
4955.16 1411
4955.82 1391
4956.49 1412
4957.15 1460
4957.82 1487
4958.48 1492
4959.15 1431
4959.81 1463
4960.47 1426
4961.14 1433
4961.80 1516
4962.47 1437
4963.13 1474
4963.80 1495
4964.46 1531
4965.13 1503
4965.79 1463
4966.46 1422
4967.12 1432
4967.79 1395
4968.45 1473
4969.12 1517
4969.79 1505
4970.45 1487
4971.12 1437
4971.78 1474
4972.45 1451
4973.11 1425
4973.78 1455
4974.44 1469
4975.11 1500
4975.78 1441
4976.44 1435
4977.11 1409
4977.77 1387
4978.44 1492
4979.11 1525
4979.77 1462
4980.44 1446
4981.10 1470
4981.77 1499
4982.44 1478
4983.10 1570
4983.77 1491
4984.43 1636
4985.10 1751
4985.77 1823
4986.43 1937
4987.10 2004
4987.77 2097
4988.43 2206
4989.10 2196
4989.77 2153
4990.43 2242
4991.10 2073
4991.77 1998
4992.43 1834
4993.10 1741
4993.77 1640
4994.43 1606
4995.10 1540
4995.77 1492
4996.44 1437
4997.10 1384
4997.77 1441
4998.44 1436
4999.10 1453
4999.77 1381
5000.44 1472
5001.11 1419
5001.77 1461
5002.44 1502
5003.11 1387
5003.78 1449
5004.44 1487
5005.11 1476
5005.78 1523
5006.45 1515
5007.12 1468
5007.78 1532
5008.45 1494
5009.12 1507
5009.79 1490
5010.46 1569
5011.12 1517
5011.79 1547
5012.46 1511
5013.13 1589
5013.80 1582
5014.47 1615
5015.13 1578
5015.80 1571
5016.47 1692
5017.14 1727
5017.81 1824
5018.48 1856
5019.14 1957
5019.81 2152
5020.48 2207
5021.15 2310
5021.82 2342
5022.49 2396
5023.16 2423
5023.83 2397
5024.50 2289
5025.16 2042
5025.83 1991
5026.50 2040
5027.17 1915
5027.84 1829
5028.51 1732
5029.18 1636
5029.85 1612
5030.52 1547
5031.19 1497
5031.86 1551
5032.53 1609
5033.20 1579
5033.87 1575
5034.54 1583
5035.21 1477
5035.88 1467
5036.54 1523
5037.21 1562
5037.88 1547
5038.55 1581
5039.22 1631
5039.89 1639
5040.56 1618
5041.23 1655
5041.90 1667
5042.58 1631
5043.25 1674
5043.92 1662
5044.59 1600
5045.26 1701
5045.93 1648
5046.60 1553
5047.27 1546
5047.94 1541
5048.61 1417
5049.28 1496
5049.95 1464
5050.62 1508
5051.29 1430
5051.96 1473
5052.63 1510
5053.30 1440
5053.98 1437
5054.65 1453
5055.32 1365
5055.99 1515
5056.66 1444
5057.33 1542
5058.00 1520
5058.67 1500
5059.34 1519
5060.02 1545
5060.69 1642
5061.36 1564
5062.03 1540
5062.70 1486
5063.37 1507
5064.04 1468
5064.72 1505
5065.39 1507
5066.06 1498
5066.73 1555
5067.40 1488
5068.08 1500
5068.75 1453
5069.42 1526
5070.09 1440
5070.76 1384
5071.44 1439
5072.11 1421
5072.78 1446
5073.45 1451
5074.12 1472
5074.80 1473
5075.47 1427
5076.14 1493
5076.81 1503
5077.49 1478
5078.16 1529
5078.83 1574
5079.50 1532
5080.18 1548
5080.85 1474
5081.52 1476
5082.20 1461
5082.87 1485
5083.54 1486
5084.21 1480
5084.89 1477
5085.56 1451
5086.23 1458
5086.91 1493
5087.58 1530
5088.25 1640
5088.93 1664
5089.60 1660
5090.27 1675
5090.95 1733
5091.62 1658
5092.29 1652
5092.97 1688
5093.64 1616
5094.31 1501
5094.99 1488
5095.66 1459
5096.34 1457
5097.01 1439
5097.68 1358
5098.36 1417
5099.03 1431
5099.70 1388
5100.38 1436
5101.05 1381
5101.73 1376
5102.40 1377
5103.08 1385
5103.75 1379
5104.42 1492
5105.10 1549
5105.77 1506
5106.45 1425
5107.12 1396
5107.80 1475
5108.47 1521
5109.15 1383
5109.82 1436
5110.49 1425
5111.17 1410
5111.84 1389
5112.52 1385
5113.19 1442
5113.87 1407
5114.54 1425
5115.22 1461
5115.89 1455
5116.57 1458
5117.24 1473
5117.92 1494
5118.59 1478
5119.27 1540
5119.94 1515
5120.62 1546
5121.30 1483
5121.97 1481
5122.65 1388
5123.32 1414
5124.00 1462
5124.67 1391
5125.35 1381
5126.02 1387
5126.70 1347
5127.38 1326
5128.05 1365
5128.73 1413
5129.40 1399
5130.08 1379
5130.76 1371
5131.43 1312
5132.11 1330
5132.78 1366
5133.46 1330
5134.14 1337
5134.81 1357
5135.49 1397
5136.17 1508
5136.84 1433
5137.52 1403
5138.20 1516
5138.87 1477
5139.55 1454
5140.22 1456
5140.90 1376
5141.58 1373
5142.26 1361
5142.93 1374
5143.61 1325
5144.29 1410
5144.96 1366
5145.64 1317
5146.32 1341
5146.99 1283
5147.67 1244
5148.35 1286
5149.03 1310
5149.70 1312
5150.38 1319
5151.06 1325
5151.73 1375
5152.41 1352
5153.09 1272
5153.77 1196
5154.44 1230
5155.12 1265
5155.80 1306
5156.48 1291
5157.16 1227
5157.83 1203
5158.51 1239
5159.19 1227
5159.87 1265
5160.55 1259
5161.22 1295
5161.90 1275
5162.58 1300
5163.26 1289
5163.94 1353
5164.61 1310
5165.29 1278
5165.97 1297
5166.65 1273
5167.33 1280
5168.01 1251
5168.68 1304
5169.36 1319
5170.04 1244
5170.72 1281
5171.40 1246
5172.08 1232
5172.76 1211
5173.44 1275
5174.11 1231
5174.79 1266
5175.47 1262
5176.15 1328
5176.83 1343
5177.51 1349
5178.19 1418
5178.87 1368
5179.55 1311
5180.23 1325
5180.91 1301
5181.58 1311
5182.26 1320
5182.94 1313
5183.62 1317
5184.30 1307
5184.98 1282
5185.66 1220
5186.34 1293
5187.02 1275
5187.70 1252
5188.38 1257
5189.06 1294
5189.74 1250
5190.42 1269
5191.10 1272
5191.78 1320
5192.46 1290
5193.14 1288
5193.82 1293
5194.50 1288
5195.18 1276
5195.86 1274
5196.54 1246
5197.22 1238
5197.90 1281
5198.58 1279
5199.26 1257
5199.94 1236
5200.63 1295
5201.31 1319
5201.99 1298
5202.67 1294
5203.35 1349
5204.03 1309
5204.71 1242
5205.39 1282
5206.07 1329
5206.75 1414
5207.43 1389
5208.11 1343
5208.80 1311
5209.48 1384
5210.16 1300
5210.84 1304
5211.52 1301
5212.20 1303
5212.88 1334
5213.57 1336
5214.25 1342
5214.93 1362
5215.61 1385
5216.29 1332
5216.97 1324
5217.66 1374
5218.34 1358
5219.02 1292
5219.70 1339
5220.38 1356
5221.06 1365
5221.75 1373
5222.43 1338
5223.11 1367
5223.79 1277
5224.47 1346
5225.16 1366
5225.84 1431
5226.52 1362
5227.20 1319
5227.89 1255
5228.57 1305
5229.25 1416
5229.93 1395
5230.62 1401
5231.30 1404
5231.98 1421
5232.66 1410
5233.35 1410
5234.03 1400
5234.71 1487
5235.40 1484
5236.08 1453
5236.76 1453
5237.44 1464
5238.13 1468
5238.81 1563
5239.49 1525
5240.18 1532
5240.86 1461
5241.54 1427
5242.23 1394
5242.91 1351
5243.59 1405
5244.28 1367
5244.96 1427
5245.64 1412
5246.33 1393
5247.01 1468
5247.70 1429
5248.38 1429
5249.06 1499
5249.75 1457
5250.43 1454
5251.11 1376
5251.80 1428
5252.48 1419
5253.17 1378
5253.85 1290
5254.53 1288
5255.22 1244
5255.90 1214
5256.59 1211
5257.27 1320
5257.96 1368
5258.64 1297
5259.32 1327
5260.01 1259
5260.69 1353
5261.38 1350
5262.06 1404
5262.75 1411
5263.43 1379
5264.12 1465
5264.80 1470
5265.49 1489
5266.17 1439
5266.86 1407
5267.54 1389
5268.23 1393
5268.91 1365
5269.60 1321
5270.28 1431
5270.97 1418
5271.65 1377
5272.34 1376
5273.02 1371
5273.71 1315
5274.39 1476
5275.08 1411
5275.76 1431
5276.45 1427
5277.14 1416
5277.82 1513
5278.51 1559
5279.19 1583
5279.88 1636
5280.56 1654
5281.25 1690
5281.94 1637
5282.62 1658
5283.31 1686
5283.99 1554
5284.68 1439
5285.37 1481
5286.05 1482
5286.74 1447
5287.43 1379
5288.11 1339
5288.80 1360
5289.48 1466
5290.17 1472
5290.86 1422
5291.54 1422
5292.23 1439
5292.92 1474
5293.60 1406
5294.29 1461
5294.98 1422
5295.66 1527
5296.35 1524
5297.04 1502
5297.72 1532
5298.41 1668
5299.10 1719
5299.79 1740
5300.47 1812
5301.16 1842
5301.85 1840
5302.53 1730
5303.22 1673
5303.91 1666
5304.60 1618
5305.28 1622
5305.97 1511
5306.66 1469
5307.35 1480
5308.03 1474
5308.72 1435
5309.41 1420
5310.10 1389
5310.78 1423
5311.47 1419
5312.16 1428
5312.85 1425
5313.54 1429
5314.22 1383
5314.91 1391
5315.60 1405
5316.29 1380
5316.98 1372
5317.66 1383
5318.35 1479
5319.04 1458
5319.73 1458
5320.42 1525
5321.11 1527
5321.80 1508
5322.48 1486
5323.17 1430
5323.86 1379
5324.55 1370
5325.24 1451
5325.93 1367
5326.62 1379
5327.30 1417
5327.99 1397
5328.68 1426
5329.37 1387
5330.06 1473
5330.75 1464
5331.44 1486
5332.13 1481
5332.82 1506
5333.51 1548
5334.20 1530
5334.88 1513
5335.57 1574
5336.26 1552
5336.95 1457
5337.64 1495
5338.33 1471
5339.02 1501
5339.71 1561
5340.40 1560
5341.09 1541
5341.78 1647
5342.47 1664
5343.16 1627
5343.85 1657
5344.54 1686
5345.23 1824
5345.92 1921
5346.61 2022
5347.30 2104
5347.99 2165
5348.68 2360
5349.37 2371
5350.06 2413
5350.75 2422
5351.44 2347
5352.13 2282
5352.82 2224
5353.51 2170
5354.20 1933
5354.90 1764
5355.59 1726
5356.28 1615
5356.97 1597
5357.66 1626
5358.35 1600
5359.04 1519
5359.73 1532
5360.42 1494
5361.11 1497
5361.80 1537
5362.49 1440
5363.19 1501
5363.88 1569
5364.57 1551
5365.26 1428
5365.95 1391
5366.64 1397
5367.33 1411
5368.03 1374
5368.72 1388
5369.41 1398
5370.10 1415
5370.79 1327
5371.48 1328
5372.18 1373
5372.87 1395
5373.56 1371
5374.25 1395
5374.94 1330
5375.63 1377
5376.33 1366
5377.02 1468
5377.71 1411
5378.40 1435
5379.10 1503
5379.79 1484
5380.48 1431
5381.17 1396
5381.86 1418
5382.56 1475
5383.25 1445
5383.94 1410
5384.63 1422
5385.33 1291
5386.02 1352
5386.71 1438
5387.40 1502
5388.10 1551
5388.79 1599
5389.48 1587
5390.18 1529
5390.87 1571
5391.56 1547
5392.26 1563
5392.95 1477
5393.64 1422
5394.33 1420
5395.03 1458
5395.72 1491
5396.41 1370
5397.11 1362
5397.80 1401
5398.49 1370
5399.19 1356
5399.88 1436
5400.58 1456
5401.27 1433
5401.96 1414
5402.66 1345
5403.35 1404
5404.04 1512
5404.74 1486
5405.43 1462
5406.13 1418
5406.82 1435
5407.51 1414
5408.21 1496
5408.90 1389
5409.60 1368
5410.29 1410
5410.98 1366
5411.68 1407
5412.37 1422
5413.07 1427
5413.76 1446
5414.46 1451
5415.15 1371
5415.84 1380
5416.54 1410
5417.23 1392
5417.93 1365
5418.62 1420
5419.32 1449
5420.01 1503
5420.71 1466
5421.40 1420
5422.10 1409
5422.79 1444
5423.49 1430
5424.18 1410
5424.88 1360
5425.57 1406
5426.27 1478
5426.96 1383
5427.66 1343
5428.35 1403
5429.05 1404
5429.74 1413
5430.44 1305
5431.14 1395
5431.83 1458
5432.53 1448
5433.22 1454
5433.92 1422
5434.61 1448
5435.31 1458
5436.01 1498
5436.70 1521
5437.40 1548
5438.09 1479
5438.79 1518
5439.49 1601
5440.18 1538
5440.88 1479
5441.57 1577
5442.27 1561
5442.97 1627
5443.66 1669
5444.36 1734
5445.06 1830
5445.75 1966
5446.45 2045
5447.15 1994
5447.84 2031
5448.54 2068
5449.24 1995
5449.93 1916
5450.63 1879
5451.33 1857
5452.02 1763
5452.72 1694
5453.42 1643
5454.11 1523
5454.81 1599
5455.51 1552
5456.20 1502
5456.90 1525
5457.60 1560
5458.30 1500
5458.99 1552
5459.69 1621
5460.39 1667
5461.09 1705
5461.78 1714
5462.48 1731
5463.18 1772
5463.88 1838
5464.57 1857
5465.27 1781
5465.97 1752
5466.67 1833
5467.36 1733
5468.06 1760
5468.76 1686
5469.46 1731
5470.16 1758
5470.85 1722
5471.55 1623
5472.25 1750
5472.95 1737
5473.65 1742
5474.35 1767
5475.04 1793
5475.74 1798
5476.44 1834
5477.14 1893
5477.84 1979
5478.54 2019
5479.23 2070
5479.93 2128
5480.63 2189
5481.33 2052
5482.03 2018
5482.73 2003
5483.43 2008
5484.13 1875
5484.83 1869
5485.52 1953
5486.22 1885
5486.92 1791
5487.62 1773
5488.32 1783
5489.02 1779
5489.72 1827
5490.42 1847
5491.12 1902
5491.82 1900
5492.52 1933
5493.22 2036
5493.92 2125
5494.62 1984
5495.31 1943
5496.01 1963
5496.71 2051
5497.41 2264
5498.11 2511
5498.81 2610
5499.51 2788
5500.21 2968
5500.91 2979
5501.61 2981
5502.31 2937
5503.01 2787
5503.71 2529
5504.41 2384
5505.11 2181
5505.81 2082
5506.51 2003
5507.22 1925
5507.92 1944
5508.62 1894
5509.32 1839
5510.02 1930
5510.72 1922
5511.42 1932
5512.12 1945
5512.82 1993
5513.52 1936
5514.22 2021
5514.92 2027
5515.62 1996
5516.32 1904
5517.03 1901
5517.73 1848
5518.43 1826
5519.13 1881
5519.83 1804
5520.53 1824
5521.23 1830
5521.93 1788
5522.63 1763
5523.34 1727
5524.04 1719
5524.74 1716
5525.44 1678
5526.14 1570
5526.84 1545
5527.55 1540
5528.25 1611
5528.95 1590
5529.65 1619
5530.35 1593
5531.05 1634
5531.76 1658
5532.46 1626
5533.16 1610
5533.86 1678
5534.56 1613
5535.27 1642
5535.97 1660
5536.67 1611
5537.37 1613
5538.08 1534
5538.78 1543
5539.48 1466
5540.18 1484
5540.89 1488
5541.59 1498
5542.29 1552
5542.99 1589
5543.70 1515
5544.40 1521
5545.10 1580
5545.80 1556
5546.51 1648
5547.21 1614
5547.91 1515
5548.62 1548
5549.32 1534
5550.02 1530
5550.73 1543
5551.43 1555
5552.13 1481
5552.84 1459
5553.54 1457
5554.24 1450
5554.95 1410
5555.65 1413
5556.35 1484
5557.06 1447
5557.76 1409
5558.46 1427
5559.17 1528
5559.87 1551
5560.57 1559
5561.28 1456
5561.98 1512
5562.69 1502
5563.39 1479
5564.09 1490
5564.80 1468
5565.50 1495
5566.21 1496
5566.91 1430
5567.61 1399
5568.32 1463
5569.02 1428
5569.73 1484
5570.43 1495
5571.14 1393
5571.84 1475
5572.54 1474
5573.25 1519
5573.95 1560
5574.66 1498
5575.36 1473
5576.07 1497
5576.77 1448
5577.48 1482
5578.18 1530
5578.89 1498
5579.59 1430
5580.30 1431
5581.00 1422
5581.71 1397
5582.41 1379
5583.12 1431
5583.82 1431
5584.53 1345
5585.23 1296
5585.94 1307
5586.64 1322
5587.35 1356
5588.06 1370
5588.76 1353
5589.47 1377
5590.17 1290
5590.88 1336
5591.58 1367
5592.29 1330
5592.99 1409
5593.70 1389
5594.41 1422
5595.11 1416
5595.82 1362
5596.52 1365
5597.23 1386
5597.94 1310
5598.64 1318
5599.35 1369
5600.06 1343
5600.76 1352
5601.47 1323
5602.17 1310
5602.88 1340
5603.59 1264
5604.29 1354
5605.00 1338
5605.71 1301
5606.41 1330
5607.12 1339
5607.83 1315
5608.53 1349
5609.24 1290
5609.95 1373
5610.65 1348
5611.36 1298
5612.07 1330
5612.78 1347
5613.48 1283
5614.19 1272
5614.90 1354
5615.60 1315
5616.31 1287
5617.02 1298
5617.73 1340
5618.43 1322
5619.14 1287
5619.85 1321
5620.56 1334
5621.26 1368
5621.97 1344
5622.68 1287
5623.39 1341
5624.09 1368
5624.80 1333
5625.51 1347
5626.22 1257
5626.93 1309
5627.63 1264
5628.34 1267
5629.05 1281
5629.76 1356
5630.47 1382
5631.17 1296
5631.88 1317
5632.59 1349
5633.30 1359
5634.01 1372
5634.72 1351
5635.42 1332
5636.13 1304
5636.84 1351
5637.55 1393
5638.26 1366
5638.97 1328
5639.68 1387
5640.39 1460
5641.09 1400
5641.80 1396
5642.51 1465
5643.22 1389
5643.93 1360
5644.64 1343
5645.35 1344
5646.06 1344
5646.77 1320
5647.48 1356
5648.19 1306
5648.89 1349
5649.60 1357
5650.31 1339
5651.02 1384
5651.73 1356
5652.44 1340
5653.15 1484
5653.86 1324
5654.57 1307
5655.28 1409
5655.99 1468
5656.70 1447
5657.41 1512
5658.12 1478
5658.83 1404
5659.54 1428
5660.25 1459
5660.96 1461
5661.67 1459
5662.38 1443
5663.09 1432
5663.80 1407
5664.51 1352
5665.22 1354
5665.93 1331
5666.64 1364
5667.35 1379
5668.06 1376
5668.77 1423
5669.48 1395
5670.19 1417
5670.91 1418
5671.62 1465
5672.33 1459
5673.04 1447
5673.75 1482
5674.46 1375
5675.17 1367
5675.88 1408
5676.59 1368
5677.30 1363
5678.01 1392
5678.73 1379
5679.44 1406
5680.15 1467
5680.86 1409
5681.57 1388
5682.28 1349
5682.99 1287
5683.71 1331
5684.42 1357
5685.13 1357
5685.84 1381
5686.55 1350
5687.26 1390
5687.98 1407
5688.69 1389
5689.40 1381
5690.11 1383
5690.82 1366
5691.54 1387
5692.25 1350
5692.96 1346
5693.67 1348
5694.38 1357
5695.10 1346
5695.81 1332
5696.52 1387
5697.23 1299
5697.95 1356
5698.66 1275
5699.37 1367
5700.08 1388
5700.80 1343
5701.51 1325
5702.22 1339
5702.93 1439
5703.65 1443
5704.36 1430
5705.07 1419
5705.78 1362
5706.50 1376
5707.21 1431
5707.92 1444
5708.64 1311
5709.35 1351
5710.06 1355
5710.78 1321
5711.49 1387
5712.20 1350
5712.92 1361
5713.63 1317
5714.34 1334
5715.06 1299
5715.77 1267
5716.48 1394
5717.20 1406
5717.91 1343
5718.62 1355
5719.34 1409
5720.05 1408
5720.77 1373
5721.48 1355
5722.19 1352
5722.91 1388
5723.62 1382
5724.33 1392
5725.05 1403
5725.76 1449
5726.48 1368
5727.19 1411
5727.91 1383
5728.62 1388
5729.33 1493
5730.05 1420
5730.76 1410
5731.48 1410
5732.19 1466
5732.91 1428
5733.62 1415
5734.34 1461
5735.05 1556
5735.77 1553
5736.48 1554
5737.20 1695
5737.91 1648
5738.63 1866
5739.34 1870
5740.06 1889
5740.77 1967
5741.49 1993
5742.20 1862
5742.92 1793
5743.63 1796
5744.35 1683
5745.06 1745
5745.78 1701
5746.49 1650
5747.21 1582
5747.92 1565
5748.64 1551
5749.35 1516
5750.07 1514
5750.79 1555
5751.50 1553
5752.22 1522
5752.93 1488
5753.65 1524
5754.36 1566
5755.08 1515
5755.80 1569
5756.51 1606
5757.23 1549
5757.95 1537
5758.66 1588
5759.38 1580
5760.09 1625
5760.81 1634
5761.53 1656
5762.24 1797
5762.96 1811
5763.68 1885
5764.39 1894
5765.11 1912
5765.83 1945
5766.54 2060
5767.26 2036
5767.98 2036
5768.69 1874
5769.41 1777
5770.13 1780
5770.84 1735
5771.56 1745
5772.28 1713
5772.99 1709
5773.71 1713
5774.43 1708
5775.15 1737
5775.86 1738
5776.58 1737
5777.30 1787
5778.01 1818
5778.73 1840
5779.45 1886
5780.17 1875
5780.88 1886
5781.60 1939
5782.32 1877
5783.04 1817
5783.76 1842
5784.47 1826
5785.19 1834
5785.91 1808
5786.63 1812
5787.34 1851
5788.06 1931
5788.78 1894
5789.50 1895
5790.22 2016
5790.94 2097
5791.65 2018
5792.37 2021
5793.09 2091
5793.81 2198
5794.53 2296
5795.25 2259
5795.96 2389
5796.68 2453
5797.40 2534
5798.12 2666
5798.84 3022
5799.56 3547
5800.28 4188
5800.99 4807
5801.71 5318
5802.43 5619
5803.15 5757
5803.87 5337
5804.59 4898
5805.31 4373
5806.03 3733
5806.75 3357
5807.47 2999
5808.18 2743
5808.90 2500
5809.62 2517
5810.34 2447
5811.06 2448
5811.78 2478
5812.50 2491
5813.22 2452
5813.94 2547
5814.66 2513
5815.38 2592
5816.10 2666
5816.82 2551
5817.54 2528
5818.26 2509
5818.98 2490
5819.70 2529
5820.42 2572
5821.14 2481
5821.86 2420
5822.58 2424
5823.30 2294
5824.02 2243
5824.74 2218
5825.46 2097
5826.18 2123
5826.90 2036
5827.62 2032
5828.34 2015
5829.06 2009
5829.78 1988
5830.50 1961
5831.22 1863
5831.95 1931
5832.67 1962
5833.39 1862
5834.11 1812
5834.83 1918
5835.55 1839
5836.27 1834
5836.99 1771
5837.71 1783
5838.43 1851
5839.15 1836
5839.88 1796
5840.60 1857
5841.32 1767
5842.04 1804
5842.76 1769
5843.48 1713
5844.20 1752
5844.93 1802
5845.65 1718
5846.37 1720
5847.09 1676
5847.81 1711
5848.53 1708
5849.26 1723
5849.98 1691
5850.70 1731
5851.42 1703
5852.14 1736
5852.87 1770
5853.59 1715
5854.31 1749
5855.03 1684
5855.75 1660
5856.48 1662
5857.20 1687
5857.92 1689
5858.64 1669
5859.37 1692
5860.09 1733
5860.81 1719
5861.53 1735
5862.26 1695
5862.98 1638
5863.70 1625
5864.42 1649
5865.15 1642
5865.87 1681
5866.59 1689
5867.31 1719
5868.04 1639
5868.76 1645
5869.48 1661
5870.21 1663
5870.93 1664
5871.65 1716
5872.38 1828
5873.10 1790
5873.82 1678
5874.55 1729
5875.27 1748
5875.99 1741
5876.72 1691
5877.44 1649
5878.16 1664
5878.89 1639
5879.61 1612
5880.33 1641
5881.06 1710
5881.78 1654
5882.51 1713
5883.23 1753
5883.95 1710
5884.68 1702
5885.40 1748
5886.13 1721
5886.85 1716
5887.57 1735
5888.30 1798
5889.02 1715
5889.75 1703
5890.47 1735
5891.20 1701
5891.92 1706
5892.64 1734
5893.37 1794
5894.09 1800
5894.82 1795
5895.54 1719
5896.27 1712
5896.99 1717
5897.72 1744
5898.44 1736
5899.17 1764
5899.89 1786
5900.62 1763
5901.34 1767
5902.07 1749
5902.79 1801
5903.52 1830
5904.24 1809
5904.97 1802
5905.69 1847
5906.42 1754
5907.14 1815
5907.87 1765
5908.59 1843
5909.32 1807
5910.04 1843
5910.77 1830
5911.50 1852
5912.22 1910
5912.95 1940
5913.67 1879
5914.40 1901
5915.12 1846
5915.85 1897
5916.58 1916
5917.30 1977
5918.03 2037
5918.75 2025
5919.48 2062
5920.21 2044
5920.93 2046
5921.66 2011
5922.39 2027
5923.11 2084
5923.84 2166
5924.56 2112
5925.29 2129
5926.02 2185
5926.74 2113
5927.47 2121
5928.20 2154
5928.92 2188
5929.65 2239
5930.38 2220
5931.10 2289
5931.83 2345
5932.56 2305
5933.28 2369
5934.01 2385
5934.74 2458
5935.47 2549
5936.19 2667
5936.92 2733
5937.65 2687
5938.37 2722
5939.10 2768
5939.83 2735
5940.56 2729
5941.28 2660
5942.01 2660
5942.74 2671
5943.47 2716
5944.19 2744
5944.92 2732
5945.65 2768
5946.38 2905
5947.11 2901
5947.83 2853
5948.56 2930
5949.29 2984
5950.02 3004
5950.74 3145
5951.47 3240
5952.20 3401
5952.93 3411
5953.66 3437
5954.39 3344
5955.11 3343
5955.84 3342
5956.57 3427
5957.30 3327
5958.03 3338
5958.76 3402
5959.48 3367
5960.21 3467
5960.94 3485
5961.67 3453
5962.40 3504
5963.13 3614
5963.86 3748
5964.59 3853
5965.31 3962
5966.04 4172
5966.77 4340
5967.50 4449
5968.23 4395
5968.96 4377
5969.69 4333
5970.42 4254
5971.15 4233
5971.88 4230
5972.61 4171
5973.34 4107
5974.06 4128
5974.79 4197
5975.52 4255
5976.25 4350
5976.98 4389
5977.71 4359
5978.44 4541
5979.17 4607
5979.90 4634
5980.63 4764
5981.36 4921
5982.09 4939
5982.82 4922
5983.55 5004
5984.28 4975
5985.01 4963
5985.74 4964
5986.47 5003
5987.20 4946
5987.93 5071
5988.66 5052
5989.39 5093
5990.12 4996
5990.85 5117
5991.58 5084
5992.32 5288
5993.05 5406
5993.78 5397
5994.51 5453
5995.24 5528
5995.97 5683
5996.70 5672
5997.43 5667
5998.16 5605
5998.89 5674
5999.62 5608
6000.35 5542
6001.09 5465
6001.82 5307
6002.55 5275
6003.28 5123
6004.01 5169
6004.74 5298
6005.47 5231
6006.20 5421
6006.94 5734
6007.67 6225
6008.40 6893
6009.13 7794
6009.86 8981
6010.59 10227
6011.33 11886
6012.06 12962
6012.79 14014
6013.52 14536
6014.25 14228
6014.98 14051
6015.72 13219
6016.45 12039
6017.18 10535
6017.91 9148
6018.64 7865
6019.38 6911
6020.11 6038
6020.84 5423
6021.57 5094
6022.31 4781
6023.04 4405
6023.77 4066
6024.50 3993
6025.24 3910
6025.97 3845
6026.70 3722
6027.43 3604
6028.17 3608
6028.90 3592
6029.63 3479
6030.37 3389
6031.10 3286
6031.83 3263
6032.56 3213
6033.30 3197
6034.03 3185
6034.76 3253
6035.50 3178
6036.23 3243
6036.96 3344
6037.70 3218
6038.43 3459
6039.16 3519
6039.90 3418
6040.63 3541
6041.36 3595
6042.10 3704
6042.83 3625
6043.56 3585
6044.30 3644
6045.03 3595
6045.77 3675
6046.50 3796
6047.23 3791
6047.97 3879
6048.70 4054
6049.44 4055
6050.17 4162
6050.90 4353
6051.64 4521
6052.37 4436
6053.11 4409
6053.84 4455
6054.57 4487
6055.31 4365
6056.04 4342
6056.78 4145
6057.51 4034
6058.25 4033
6058.98 3900
6059.72 3908
6060.45 3907
6061.19 3878
6061.92 3922
6062.66 3896
6063.39 3949
6064.13 3698
6064.86 3703
6065.60 3617
6066.33 3506
6067.07 3515
6067.80 3555
6068.54 3531
6069.27 3469
6070.01 3315
6070.74 3346
6071.48 3338
6072.21 3295
6072.95 3285
6073.68 3254
6074.42 3226
6075.15 3235
6075.89 3317
6076.63 3222
6077.36 3237
6078.10 3145
6078.83 3127
6079.57 3123
6080.30 3006
6081.04 3004
6081.78 2971
6082.51 2952
6083.25 2936
6083.98 2860
6084.72 2787
6085.46 2818
6086.19 2772
6086.93 2725
6087.67 2722
6088.40 2809
6089.14 2762
6089.88 2741
6090.61 2820
6091.35 2894
6092.09 2961
6092.82 2711
6093.56 2687
6094.30 2725
6095.03 2725
6095.77 2671
6096.51 2742
6097.24 2705
6097.98 2656
6098.72 2686
6099.45 2718
6100.19 2658
6100.93 2540
6101.67 2625
6102.40 2664
6103.14 2669
6103.88 2659
6104.61 2644
6105.35 2641
6106.09 2623
6106.83 2586
6107.56 2651
6108.30 2688
6109.04 2660
6109.78 2689
6110.51 2679
6111.25 2633
6111.99 2618
6112.73 2668
6113.47 2715
6114.20 2682
6114.94 2685
6115.68 2727
6116.42 2693
6117.16 2727
6117.89 2803
6118.63 2706
6119.37 2810
6120.11 2850
6120.85 2911
6121.59 2953
6122.32 2934
6123.06 2919
6123.80 2951
6124.54 2950
6125.28 2892
6126.02 2888
6126.76 2979
6127.49 3043
6128.23 2947
6128.97 3004
6129.71 2914
6130.45 2859
6131.19 2893
6131.93 2897
6132.67 2994
6133.41 2996
6134.15 2988
6134.88 3065
6135.62 3093
6136.36 3094
6137.10 3020
6137.84 3191
6138.58 3146
6139.32 3077
6140.06 3078
6140.80 3175
6141.54 3121
6142.28 3132
6143.02 3174
6143.76 3102
6144.50 3157
6145.24 3185
6145.98 3273
6146.72 3271
6147.46 3337
6148.20 3383
6148.94 3375
6149.68 3382
6150.42 3362
6151.16 3478
6151.90 3523
6152.64 3519
6153.38 3562
6154.12 3558
6154.86 3603
6155.60 3706
6156.34 3819
6157.08 3703
6157.82 3763
6158.56 3862
6159.30 3913
6160.04 3970
6160.78 4116
6161.52 4252
6162.27 4394
6163.01 4690
6163.75 4819
6164.49 5129
6165.23 5307
6165.97 5401
6166.71 5655
6167.45 5757
6168.19 5679
6168.94 5590
6169.68 5353
6170.42 5230
6171.16 5211
6171.90 5176
6172.64 5115
6173.38 5018
6174.13 4897
6174.87 4914
6175.61 4869
6176.35 4859
6177.09 5014
6177.83 4919
6178.58 4991
6179.32 5081
6180.06 5080
6180.80 5062
6181.54 5076
6182.28 5177
6183.03 5265
6183.77 5279
6184.51 5250
6185.25 5222
6186.00 5396
6186.74 5533
6187.48 5651
6188.22 5762
6188.97 5927
6189.71 5984
6190.45 6066
6191.19 6225
6191.94 6504
6192.68 6552
6193.42 6594
6194.16 6525
6194.91 6614
6195.65 6654
6196.39 6658
6197.13 6544
6197.88 6478
6198.62 6349
6199.36 6597
6200.11 6802
6200.85 6871
6201.59 7229
6202.34 7678
6203.08 8412
6203.82 9697
6204.57 11181
6205.31 13662
6206.05 16585
6206.80 19587
6207.54 22737
6208.28 25068
6209.03 26207
6209.77 26530
6210.52 25415
6211.26 23199
6212.00 20600
6212.75 17521
6213.49 14909
6214.23 12497
6214.98 10344
6215.72 8882
6216.47 7511
6217.21 6521
6217.95 5839
6218.70 5345
6219.44 5098
6220.19 4950
6220.93 4845
6221.68 4770
6222.42 4682
6223.17 4642
6223.91 4624
6224.65 4606
6225.40 4562
6226.14 4335
6226.89 4066
6227.63 3829
6228.38 3667
6229.12 3440
6229.87 3292
6230.61 3304
6231.36 3205
6232.10 3225
6232.85 3323
6233.59 3331
6234.34 3338
6235.08 3390
6235.83 3435
6236.57 3461
6237.32 3504
6238.06 3425
6238.81 3489
6239.56 3447
6240.30 3610
6241.05 3477
6241.79 3577
6242.54 3706
6243.28 3815
6244.03 3838
6244.77 4043
6245.52 4178
6246.27 4338
6247.01 4395
6247.76 4556
6248.50 4607
6249.25 4553
6250.00 4433
6250.74 4336
6251.49 4204
6252.23 4166
6252.98 4139
6253.73 4109
6254.47 3974
6255.22 3961
6255.97 4008
6256.71 3970
6257.46 3848
6258.21 3936
6258.95 3884
6259.70 3916
6260.45 3851
6261.19 3919
6261.94 3979
6262.69 4159
6263.43 4066
6264.18 4009
6264.93 4012
6265.67 3986
6266.42 3973
6267.17 3850
6267.92 3685
6268.66 3807
6269.41 3827
6270.16 3879
6270.90 3926
6271.65 3872
6272.40 3879
6273.15 3816
6273.89 3779
6274.64 3882
6275.39 3818
6276.14 3918
6276.89 3824
6277.63 3786
6278.38 3714
6279.13 3495
6279.88 3422
6280.62 3373
6281.37 3291
6282.12 3330
6282.87 3258
6283.62 3192
6284.36 3157
6285.11 3211
6285.86 3180
6286.61 3157
6287.36 3152
6288.11 3191
6288.85 3145
6289.60 3093
6290.35 3109
6291.10 3183
6291.85 3052
6292.60 3078
6293.35 3037
6294.09 2928
6294.84 2930
6295.59 2894
6296.34 2823
6297.09 2791
6297.84 2742
6298.59 2769
6299.34 2806
6300.09 2759
6300.83 2805
6301.58 2843
6302.33 2925
6303.08 3017
6303.83 2946
6304.58 2924
6305.33 2819
6306.08 2791
6306.83 2718
6307.58 2714
6308.33 2729
6309.08 2739
6309.83 2619
6310.58 2587
6311.33 2818
6312.08 2797
6312.83 2834
6313.58 2908
6314.33 2880
6315.08 2797
6315.83 2887
6316.58 2932
6317.33 2929
6318.08 2886
6318.83 2787
6319.58 2760
6320.33 2717
6321.08 2655
6321.83 2603
6322.58 2525
6323.33 2444
6324.08 2415
6324.83 2480
6325.58 2355
6326.33 2365
6327.08 2356
6327.83 2355
6328.58 2374
6329.33 2352
6330.08 2195
6330.84 2224
6331.59 2279
6332.34 2252
6333.09 2268
6333.84 2245
6334.59 2298
6335.34 2293
6336.09 2267
6336.84 2300
6337.60 2340
6338.35 2227
6339.10 2311
6339.85 2235
6340.60 2223
6341.35 2307
6342.10 2332
6342.86 2280
6343.61 2252
6344.36 2272
6345.11 2273
6345.86 2300
6346.61 2273
6347.37 2262
6348.12 2298
6348.87 2441
6349.62 2361
6350.37 2374
6351.13 2575
6351.88 2649
6352.63 2643
6353.38 2688
6354.14 2708
6354.89 2592
6355.64 2553
6356.39 2429
6357.14 2393
6357.90 2408
6358.65 2353
6359.40 2374
6360.16 2369
6360.91 2236
6361.66 2246
6362.41 2346
6363.17 2254
6363.92 2185
6364.67 2209
6365.42 2267
6366.18 2317
6366.93 2239
6367.68 2262
6368.44 2262
6369.19 2253
6369.94 2214
6370.70 2233
6371.45 2246
6372.20 2179
6372.96 2163
6373.71 2132
6374.46 2148
6375.22 2180
6375.97 2202
6376.72 2283
6377.48 2276
6378.23 2298
6378.99 2327
6379.74 2296
6380.49 2327
6381.25 2364
6382.00 2304
6382.75 2280
6383.51 2280
6384.26 2291
6385.02 2220
6385.77 2184
6386.53 2119
6387.28 2126
6388.03 2068
6388.79 2078
6389.54 2048
6390.30 2020
6391.05 1999
6391.81 2051
6392.56 2073
6393.31 2040
6394.07 2071
6394.82 2125
6395.58 2086
6396.33 2073
6397.09 2065
6397.84 2027
6398.60 2074
6399.35 2052
6400.11 2025
6400.86 2068
6401.62 2083
6402.37 2027
6403.13 2073
6403.88 2028
6404.64 1926
6405.39 2043
6406.15 2044
6406.90 2063
6407.66 2076
6408.42 2108
6409.17 2103
6409.93 2125
6410.68 2094
6411.44 2087
6412.19 2067
6412.95 2079
6413.71 2007
6414.46 1995
6415.22 2099
6415.97 2101
6416.73 2101
6417.48 2063
6418.24 2134
6419.00 2124
6419.75 2138
6420.51 2120
6421.27 2145
6422.02 2130
6422.78 2065
6423.53 2179
6424.29 2168
6425.05 2205
6425.80 2158
6426.56 2171
6427.32 2148
6428.07 2148
6428.83 2088
6429.59 2182
6430.34 2122
6431.10 2185
6431.86 2167
6432.61 2147
6433.37 2251
6434.13 2231
6434.89 2250
6435.64 2311
6436.40 2250
6437.16 2225
6437.91 2254
6438.67 2269
6439.43 2299
6440.19 2190
6440.94 2307
6441.70 2297
6442.46 2373
6443.22 2345
6443.97 2332
6444.73 2372
6445.49 2351
6446.25 2316
6447.00 2343
6447.76 2326
6448.52 2406
6449.28 2386
6450.04 2394
6450.79 2428
6451.55 2370
6452.31 2389
6453.07 2374
6453.83 2485
6454.58 2523
6455.34 2532
6456.10 2548
6456.86 2587
6457.62 2604
6458.38 2579
6459.13 2670
6459.89 2654
6460.65 2670
6461.41 2614
6462.17 2597
6462.93 2689
6463.69 2699
6464.44 2766
6465.20 2803
6465.96 2756
6466.72 2802
6467.48 2802
6468.24 2884
6469.00 2835
6469.76 2831
6470.52 2855
6471.28 2937
6472.03 3051
6472.79 3094
6473.55 3043
6474.31 3089
6475.07 3154
6475.83 3130
6476.59 3252
6477.35 3248
6478.11 3219
6478.87 3207
6479.63 3312
6480.39 3338
6481.15 3413
6481.91 3410
6482.67 3490
6483.43 3486
6484.19 3475
6484.95 3583
6485.71 3643
6486.47 3787
6487.23 3771
6487.99 3840
6488.75 3809
6489.51 3948
6490.27 3975
6491.03 4082
6491.79 4126
6492.55 4270
6493.31 4500
6494.07 4465
6494.83 4713
6495.59 4690
6496.35 4613
6497.11 4528
6497.87 4538
6498.64 4492
6499.40 4621
6500.16 4627
6500.92 4540
6501.68 4612
6502.44 4672
6503.20 4774
6503.96 4757
6504.72 4780
6505.48 4930
6506.25 5071
6507.01 5248
6507.77 5491
6508.53 5767
6509.29 5953
6510.05 6028
6510.81 6540
6511.57 6621
6512.34 6542
6513.10 6562
6513.86 6628
6514.62 6541
6515.38 6443
6516.15 6234
6516.91 6100
6517.67 5934
6518.43 6056
6519.19 6057
6519.95 6162
6520.72 6308
6521.48 6337
6522.24 6352
6523.00 6789
6523.77 7218
6524.53 7453
6525.29 8099
6526.05 8654
6526.81 9128
6527.58 9346
6528.34 9481
6529.10 9551
6529.86 9379
6530.63 9298
6531.39 9496
6532.15 10063
6532.92 10969
6533.68 12463
6534.44 14149
6535.20 15307
6535.97 16442
6536.73 16830
6537.49 16607
6538.26 15481
6539.02 14009
6539.78 12244
6540.55 10528
6541.31 9106
6542.07 8038
6542.84 7081
6543.60 6192
6544.36 5724
6545.13 5368
6545.89 4925
6546.65 4766
6547.42 4608
6548.18 4588
6548.94 4492
6549.71 4390
6550.47 4392
6551.24 4407
6552.00 4427
6552.76 4455
6553.53 4445
6554.29 4328
6555.06 4223
6555.82 4159
6556.58 4122
6557.35 4218
6558.11 4166
6558.88 4275
6559.64 4318
6560.41 4396
6561.17 4438
6561.93 4588
6562.70 4702
6563.46 4758
6564.23 4897
6564.99 4825
6565.76 4895
6566.52 4992
6567.29 4889
6568.05 4790
6568.82 4736
6569.58 4873
6570.35 4923
6571.11 5031
6571.88 5223
6572.64 5356
6573.41 5497
6574.17 5593
6574.94 5697
6575.70 5775
6576.47 5701
6577.23 5666
6578.00 5574
6578.76 5454
6579.53 5451
6580.29 5279
6581.06 5180
6581.83 5327
6582.59 5359
6583.36 5233
6584.12 5110
6584.89 5139
6585.65 5188
6586.42 5253
6587.19 5251
6587.95 5436
6588.72 5534
6589.48 5725
6590.25 5957
6591.02 6510
6591.78 6974
6592.55 7417
6593.32 8142
6594.08 8509
6594.85 8704
6595.61 8542
6596.38 8463
6597.15 8127
6597.91 7591
6598.68 7083
6599.45 6466
6600.21 6149
6600.98 5691
6601.75 5317
6602.51 5127
6603.28 4820
6604.05 4753
6604.82 4605
6605.58 4427
6606.35 4426
6607.12 4386
6607.88 4484
6608.65 4550
6609.42 4724
6610.19 4708
6610.95 4671
6611.72 4549
6612.49 4519
6613.25 4430
6614.02 4319
6614.79 4234
6615.56 4133
6616.32 4049
6617.09 3996
6617.86 3845
6618.63 3895
6619.40 3963
6620.16 4033
6620.93 3929
6621.70 3885
6622.47 3855
6623.24 3771
6624.00 3794
6624.77 3823
6625.54 3827
6626.31 3848
6627.08 3890
6627.84 3861
6628.61 3905
6629.38 4056
6630.15 4356
6630.92 4566
6631.69 4910
6632.46 5194
6633.22 5527
6633.99 5932
6634.76 6144
6635.53 6212
6636.30 6067
6637.07 5726
6637.84 5308
6638.61 4960
6639.37 4521
6640.14 4301
6640.91 4018
6641.68 3870
6642.45 3674
6643.22 3580
6643.99 3504
6644.76 3547
6645.53 3339
6646.30 3260
6647.07 3326
6647.84 3299
6648.61 3353
6649.37 3349
6650.14 3265
6650.91 3365
6651.68 3274
6652.45 3212
6653.22 3196
6653.99 3145
6654.76 3143
6655.53 3106
6656.30 3030
6657.07 3093
6657.84 3132
6658.61 3075
6659.38 3053
6660.15 3010
6660.92 3046
6661.69 2934
6662.46 2990
6663.23 3040
6664.00 3039
6664.77 3002
6665.55 2943
6666.32 2975
6667.09 3037
6667.86 2967
6668.63 2973
6669.40 3031
6670.17 3039
6670.94 3071
6671.71 3107
6672.48 3104
6673.25 3167
6674.02 3085
6674.79 3091
6675.57 3244
6676.34 3111
6677.11 3017
6677.88 3073
6678.65 3040
6679.42 2949
6680.19 3040
6680.96 3029
6681.74 3052
6682.51 3131
6683.28 3267
6684.05 3246
6684.82 3297
6685.59 3467
6686.37 3580
6687.14 3425
6687.91 3360
6688.68 3296
6689.45 3126
6690.22 3020
6691.00 2861
6691.77 2810
6692.54 2713
6693.31 2710
6694.08 2784
6694.86 2656
6695.63 2603
6696.40 2578
6697.17 2622
6697.95 2606
6698.72 2724
6699.49 2589
6700.26 2602
6701.04 2634
6701.81 2544
6702.58 2564
6703.35 2578
6704.13 2556
6704.90 2510
6705.67 2485
6706.44 2502
6707.22 2466
6707.99 2522
6708.76 2432
6709.54 2430
6710.31 2455
6711.08 2448
6711.86 2510
6712.63 2414
6713.40 2469
6714.17 2436
6714.95 2417
6715.72 2364
6716.50 2386
6717.27 2402
6718.04 2263
6718.82 2306
6719.59 2240
6720.36 2280
6721.14 2276
6721.91 2289
6722.68 2343
6723.46 2265
6724.23 2331
6725.01 2280
6725.78 2308
6726.55 2239
6727.33 2239
6728.10 2193
6728.88 2194
6729.65 2237
6730.42 2192
6731.20 2256
6731.97 2237
6732.75 2285
6733.52 2350
6734.30 2320
6735.07 2352
6735.84 2338
6736.62 2357
6737.39 2203
6738.17 2219
6738.94 2301
6739.72 2247
6740.49 2300
6741.27 2324
6742.04 2231
6742.82 2267
6743.59 2276
6744.37 2277
6745.14 2283
6745.92 2187
6746.69 2326
6747.47 2319
6748.24 2245
6749.02 2318
6749.79 2435
6750.57 2539
6751.34 2566
6752.12 2607
6752.90 2620
6753.67 2614
6754.45 2602
6755.22 2550
6756.00 2515
6756.77 2380
6757.55 2286
6758.33 2275
6759.10 2253
6759.88 2211
6760.65 2226
6761.43 2181
6762.20 2145
6762.98 2161
6763.76 2188
6764.53 2163
6765.31 2205
6766.09 2161
6766.86 2165
6767.64 2170
6768.41 2174
6769.19 2240
6769.97 2207
6770.74 2179
6771.52 2118
6772.30 2030
6773.07 2063
6773.85 2080
6774.63 2129
6775.40 2131
6776.18 2080
6776.96 2122
6777.74 2096
6778.51 2119
6779.29 2162
6780.07 2087
6780.84 2083
6781.62 2118
6782.40 2130
6783.17 2112
6783.95 2100
6784.73 2049
6785.51 1978
6786.28 1931
6787.06 2023
6787.84 1983
6788.62 1978
6789.39 1981
6790.17 2003
6790.95 1991
6791.73 1960
6792.51 1895
6793.28 1883
6794.06 1871
6794.84 1922
6795.62 1961
6796.39 1952
6797.17 1999
6797.95 1949
6798.73 2023
6799.51 2011
6800.29 1979
6801.06 2055
6801.84 2063
6802.62 2090
6803.40 2089
6804.18 1960
6804.96 1941
6805.73 2041
6806.51 1990
6807.29 1987
6808.07 1976
6808.85 2068
6809.63 1877
6810.41 1963
6811.18 1957
6811.96 1921
6812.74 1995
6813.52 1943
6814.30 1958
6815.08 2031
6815.86 1984
6816.64 2016
6817.42 2008
6818.20 2009
6818.98 2013
6819.76 1999
6820.53 2083
6821.31 2070
6822.09 2011
6822.87 2038
6823.65 2156
6824.43 2075
6825.21 2045
6825.99 2059
6826.77 2157
6827.55 2144
6828.33 2051
6829.11 2064
6829.89 2093
6830.67 2151
6831.45 2144
6832.23 2082
6833.01 2032
6833.79 2060
6834.57 2103
6835.35 2181
6836.13 2062
6836.91 2023
6837.69 2059
6838.47 2036
6839.25 2116
6840.03 2139
6840.81 2076
6841.59 2131
6842.37 2116
6843.16 2153
6843.94 2160
6844.72 2177
6845.50 2296
6846.28 2408
6847.06 2590
6847.84 2895
6848.62 3310
6849.40 3705
6850.18 3969
6850.96 3897
6851.75 3842
6852.53 3884
6853.31 3725
6854.09 3483
6854.87 3337
6855.65 3211
6856.43 3073
6857.22 2915
6858.00 2990
6858.78 2903
6859.56 2921
6860.34 2850
6861.12 2796
6861.90 2674
6862.69 2457
6863.47 2413
6864.25 2415
6865.03 2357
6865.81 2371
6866.60 2375
6867.38 2341
6868.16 2224
6868.94 2260
6869.72 2295
6870.51 2272
6871.29 2182
6872.07 2246
6872.85 2249
6873.64 2215
6874.42 2280
6875.20 2379
6875.98 2335
6876.77 2192
6877.55 2183
6878.33 2174
6879.11 2279
6879.90 2318
6880.68 2249
6881.46 2264
6882.25 2311
6883.03 2342
6883.81 2396
6884.59 2433
6885.38 2450
6886.16 2563
6886.94 2611
6887.73 2689
6888.51 2686
6889.29 2707
6890.08 2676
6890.86 2657
6891.64 2560
6892.43 2500
6893.21 2547
6893.99 2542
6894.78 2483
6895.56 2486
6896.35 2554
6897.13 2590
6897.91 2490
6898.70 2547
6899.48 2590
6900.26 2658
6901.05 2595
6901.83 2525
6902.62 2616
6903.40 2565
6904.18 2634
6904.97 2649
6905.75 2656
6906.54 2523
6907.32 2525
6908.11 2407
6908.89 2583
6909.67 2479
6910.46 2578
6911.24 2638
6912.03 2490
6912.81 2480
6913.60 2441
6914.38 2525
6915.17 2591
6915.95 2494
6916.74 2615
6917.52 2588
6918.31 2616
6919.09 2713
6919.88 2679
6920.66 2743
6921.45 2728
6922.23 2756
6923.02 2731
6923.80 2717
6924.59 2740
6925.37 2751
6926.16 2727
6926.94 2689
6927.73 2827
6928.51 2746
6929.30 2851
6930.09 2926
6930.87 2889
6931.66 2911
6932.44 2914
6933.23 2949
6934.01 2982
6934.80 2968
6935.59 3074
6936.37 3109
6937.16 3130
6937.94 3329
6938.73 3457
6939.52 3485
6940.30 3536
6941.09 3673
6941.88 3844
6942.66 3869
6943.45 3977
6944.23 3866
6945.02 3900
6945.81 3987
6946.59 3873
6947.38 3931
6948.17 4019
6948.95 3961
6949.74 3905
6950.53 3833
6951.31 3871
6952.10 3920
6952.89 4013
6953.67 4072
6954.46 4160
6955.25 4217
6956.04 4244
6956.82 4219
6957.61 4419
6958.40 4493
6959.18 4476
6959.97 4560
6960.76 4463
6961.55 4537
6962.33 4548
6963.12 4487
6963.91 4464
6964.70 4563
6965.48 4619
6966.27 4744
6967.06 4787
6967.85 4829
6968.63 4983
6969.42 5153
6970.21 5228
6971.00 5351
6971.79 5289
6972.57 5166
6973.36 5180
6974.15 5445
6974.94 5487
6975.73 5641
6976.52 5836
6977.30 6070
6978.09 6356
6978.88 6652
6979.67 7043
6980.46 7766
6981.25 8439
6982.03 9538
6982.82 10733
6983.61 12029
6984.40 13182
6985.19 14077
6985.98 14783
6986.77 14329
6987.55 13413
6988.34 12639
6989.13 11566
6989.92 10208
6990.71 8962
6991.50 7990
6992.29 7472
6993.08 7067
6993.87 7092
6994.66 7197
6995.45 7807
6996.24 8665
6997.02 9643
6997.81 10793
6998.60 11720
6999.39 12377
7000.18 12401
7000.97 12281
7001.76 11630
7002.55 10798
7003.34 9364
7004.13 8140
7004.92 7045
7005.71 6074
7006.50 5322
7007.29 4803
7008.08 4388
7008.87 4231
7009.66 4032
7010.45 3889
7011.24 3944
7012.03 3863
7012.82 3796
7013.61 3844
7014.40 3848
7015.19 3729
7015.98 3730
7016.77 3578
7017.56 3530
7018.35 3491
7019.15 3332
7019.94 3441
7020.73 3329
7021.52 3337
7022.31 3415
7023.10 3529
7023.89 3519
7024.68 3638
7025.47 3658
7026.26 3702
7027.05 3711
7027.85 3556
7028.64 3504
7029.43 3439
7030.22 3291
7031.01 3348
7031.80 3376
7032.59 3254
7033.38 3272
7034.18 3269
7034.97 3299
7035.76 3278
7036.55 3396
7037.34 3417
7038.13 3478
7038.93 3525
7039.72 3471
7040.51 3510
7041.30 3434
7042.09 3416
7042.89 3420
7043.68 3337
7044.47 3413
7045.26 3427
7046.05 3394
7046.85 3449
7047.64 3594
7048.43 3680
7049.22 3682
7050.01 3744
7050.81 3768
7051.60 3774
7052.39 3627
7053.18 3467
7053.98 3247
7054.77 3321
7055.56 3317
7056.36 3178
7057.15 3108
7057.94 3106
7058.73 3072
7059.53 3082
7060.32 3099
7061.11 3023
7061.91 3000
7062.70 3066
7063.49 3023
7064.29 2972
7065.08 2912
7065.87 2961
7066.66 2880
7067.46 2854
7068.25 2910
7069.04 2773
7069.84 2725
7070.63 2716
7071.43 2747
7072.22 2740
7073.01 2627
7073.81 2694
7074.60 2634
7075.39 2636
7076.19 2614
7076.98 2592
7077.78 2508
7078.57 2570
7079.36 2510
7080.16 2498
7080.95 2417
7081.75 2453
7082.54 2441
7083.33 2316
7084.13 2385
7084.92 2373
7085.72 2415
7086.51 2317
7087.31 2372
7088.10 2346
7088.90 2416
7089.69 2469
7090.48 2424
7091.28 2429
7092.07 2426
7092.87 2433
7093.66 2411
7094.46 2348
7095.25 2353
7096.05 2334
7096.84 2175
7097.64 2174
7098.43 2187
7099.23 2205
7100.02 2159
7100.82 2144
7101.61 2219
7102.41 2220
7103.20 2134
7104.00 2202
7104.80 2107
7105.59 2101
7106.39 2167
7107.18 2051
7107.98 2095
7108.77 1998
7109.57 1950
7110.36 1956
7111.16 1948
7111.96 1885
7112.75 1895
7113.55 1853
7114.34 1914
7115.14 1932
7115.94 1816
7116.73 1852
7117.53 1904
7118.32 1945
7119.12 1911
7119.92 1879
7120.71 1823
7121.51 1862
7122.31 1889
7123.10 1845
7123.90 1779
7124.70 1845
7125.49 1755
7126.29 1801
7127.09 1863
7127.88 1880
7128.68 1891
7129.48 1961
7130.27 1885
7131.07 1951
7131.87 1917
7132.66 1806
7133.46 1814
7134.26 1800
7135.06 1737
7135.85 1753
7136.65 1788
7137.45 1789
7138.24 1770
7139.04 1737
7139.84 1762
7140.64 1699
7141.43 1798
7142.23 1842
7143.03 1887
7143.83 1859
7144.62 1809
7145.42 1847
7146.22 1789
7147.02 1780
7147.82 1783
7148.61 1728
7149.41 1679
7150.21 1680
7151.01 1676
7151.81 1723
7152.60 1722
7153.40 1722
7154.20 1666
7155.00 1673
7155.80 1741
7156.59 1751
7157.39 1743
7158.19 1712
7158.99 1687
7159.79 1668
7160.59 1758
7161.39 1650
7162.18 1654
7162.98 1666
7163.78 1634
7164.58 1662
7165.38 1610
7166.18 1662
7166.98 1648
7167.78 1644
7168.57 1589
7169.37 1641
7170.17 1622
7170.97 1596
7171.77 1607
7172.57 1631
7173.37 1555
7174.17 1620
7174.97 1566
7175.77 1608
7176.57 1557
7177.37 1540
7178.17 1515
7178.97 1505
7179.77 1601
7180.56 1655
7181.36 1651
7182.16 1688
7182.96 1723
7183.76 1722
7184.56 1643
7185.36 1561
7186.16 1601
7186.96 1618
7187.76 1606
7188.56 1573
7189.36 1568
7190.16 1550
7190.96 1525
7191.76 1513
7192.57 1501
7193.37 1539
7194.17 1538
7194.97 1592
7195.77 1607
7196.57 1533
7197.37 1506
7198.17 1569
7198.97 1542
7199.77 1589
7200.57 1605
7201.37 1609
7202.17 1548
7202.97 1573
7203.77 1550
7204.58 1608
7205.38 1549
7206.18 1531
7206.98 1554
7207.78 1486
7208.58 1526
7209.38 1452
7210.18 1489
7210.99 1466
7211.79 1518
7212.59 1491
7213.39 1533
7214.19 1529
7214.99 1547
7215.79 1489
7216.60 1544
7217.40 1526
7218.20 1484
7219.00 1546
7219.80 1537
7220.60 1508
7221.41 1508
7222.21 1497
7223.01 1583
7223.81 1572
7224.62 1538
7225.42 1543
7226.22 1516
7227.02 1553
7227.82 1570
7228.63 1619
7229.43 1541
7230.23 1535
7231.03 1516
7231.84 1501
7232.64 1518
7233.44 1558
7234.24 1591
7235.05 1567
7235.85 1623
7236.65 1651
7237.45 1687
7238.26 1666
7239.06 1718
7239.86 1798
7240.67 1788
7241.47 1743
7242.27 1804
7243.08 1754
7243.88 1676
7244.68 1681
7245.49 1693
7246.29 1785
7247.09 1788
7247.90 1784
7248.70 1743
7249.50 1750
7250.31 1790
7251.11 1771
7251.91 1758
7252.72 1804
7253.52 1799
7254.32 1837
7255.13 1786
7255.93 1817
7256.74 1875
7257.54 1878
7258.34 1963
7259.15 1898
7259.95 1965
7260.76 2049
7261.56 2066
7262.36 2047
7263.17 2107
7263.97 2104
7264.78 2118
7265.58 2019
7266.39 2102
7267.19 2182
7268.00 2154
7268.80 2176
7269.60 2125
7270.41 2113
7271.21 2150
7272.02 2136
7272.82 2123
7273.63 2167
7274.43 2210
7275.24 2217
7276.04 2256
7276.85 2325
7277.65 2359
7278.46 2502
7279.26 2569
7280.07 2753
7280.87 3049
7281.68 3316
7282.48 3670
7283.29 4121
7284.09 4481
7284.90 4511
7285.71 4364
7286.51 4192
7287.32 3870
7288.12 3515
7288.93 3348
7289.73 2982
7290.54 2799
7291.35 2546
7292.15 2481
7292.96 2420
7293.76 2308
7294.57 2283
7295.38 2219
7296.18 2255
7296.99 2219
7297.79 2208
7298.60 2103
7299.41 2163
7300.21 2184
7301.02 2202
7301.82 2154
7302.63 2281
7303.44 2309
7304.24 2260
7305.05 2235
7305.86 2335
7306.66 2348
7307.47 2533
7308.28 2635
7309.08 2673
7309.89 2872
7310.70 2892
7311.50 2847
7312.31 2896
7313.12 2893
7313.93 2723
7314.73 2657
7315.54 2802
7316.35 2884
7317.15 2884
7317.96 2977
7318.77 3133
7319.58 3230
7320.38 3328
7321.19 3342
7322.00 3353
7322.81 3272
7323.61 3223
7324.42 3011
7325.23 2894
7326.04 2796
7326.84 2692
7327.65 2499
7328.46 2511
7329.27 2587
7330.08 2576
7330.88 2619
7331.69 2680
7332.50 2769
7333.31 2867
7334.12 3013
7334.92 3068
7335.73 3223
7336.54 3069
7337.35 3018
7338.16 2904
7338.97 2878
7339.78 2744
7340.58 2656
7341.39 2552
7342.20 2461
7343.01 2365
7343.82 2313
7344.63 2327
7345.44 2297
7346.24 2315
7347.05 2322
7347.86 2245
7348.67 2261
7349.48 2275
7350.29 2261
7351.10 2318
7351.91 2341
7352.72 2285
7353.53 2237
7354.34 2212
7355.14 2190
7355.95 2144
7356.76 2250
7357.57 2295
7358.38 2234
7359.19 2285
7360.00 2337
7360.81 2353
7361.62 2389
7362.43 2425
7363.24 2429
7364.05 2428
7364.86 2364
7365.67 2405
7366.48 2460
7367.29 2455
7368.10 2456
7368.91 2395
7369.72 2416
7370.53 2470
7371.34 2383
7372.15 2412
7372.96 2450
7373.77 2499
7374.58 2511
7375.39 2595
7376.20 2735
7377.01 2836
7377.82 2857
7378.63 3062
7379.44 3360
7380.26 3464
7381.07 3568
7381.88 3609
7382.69 3488
7383.50 3390
7384.31 3325
7385.12 3143
7385.93 2850
7386.74 2725
7387.55 2680
7388.36 2454
7389.18 2361
7389.99 2249
7390.80 2256
7391.61 2140
7392.42 2173
7393.23 2205
7394.04 2190
7394.86 2236
7395.67 2197
7396.48 2336
7397.29 2439
7398.10 2569
7398.91 2662
7399.73 2808
7400.54 2943
7401.35 2959
7402.16 2983
7402.97 2896
7403.79 2875
7404.60 2693
7405.41 2512
7406.22 2491
7407.03 2572
7407.85 2458
7408.66 2252
7409.47 2181
7410.28 2189
7411.10 2189
7411.91 2087
7412.72 1987
7413.53 1917
7414.35 1919
7415.16 1817
7415.97 1798
7416.78 1822
7417.60 1804
7418.41 1772
7419.22 1848
7420.03 1840
7420.85 1787
7421.66 1705
7422.47 1684
7423.29 1694
7424.10 1720
7424.91 1713
7425.73 1707
7426.54 1677
7427.35 1689
7428.17 1667
7428.98 1707
7429.79 1677
7430.61 1672
7431.42 1703
7432.23 1640
7433.05 1618
7433.86 1686
7434.67 1698
7435.49 1713
7436.30 1705
7437.12 1730
7437.93 1770
7438.74 1686
7439.56 1714
7440.37 1772
7441.18 1794
7442.00 1714
7442.81 1756
7443.63 1724
7444.44 1635
7445.26 1748
7446.07 1730
7446.88 1725
7447.70 1658
7448.51 1637
7449.33 1676
7450.14 1675
7450.96 1661
7451.77 1640
7452.59 1629
7453.40 1672
7454.22 1684
7455.03 1690
7455.85 1707
7456.66 1658
7457.47 1602
7458.29 1637
7459.10 1674
7459.92 1608
7460.74 1625
7461.55 1654
7462.37 1667
7463.18 1615
7464.00 1650
7464.81 1668
7465.63 1688
7466.44 1699
7467.26 1715
7468.07 1753
7468.89 1791
7469.70 1749
7470.52 1686
7471.34 1684
7472.15 1682
7472.97 1634
7473.78 1651
7474.60 1612
7475.41 1551
7476.23 1570
7477.05 1565
7477.86 1555
7478.68 1505
7479.49 1435
7480.31 1512
7481.13 1517
7481.94 1492
7482.76 1563
7483.58 1511
7484.39 1512
7485.21 1503
7486.03 1481
7486.84 1495
7487.66 1499
7488.48 1469
7489.29 1429
7490.11 1430
7490.93 1419
7491.74 1436
7492.56 1419
7493.38 1402
7494.19 1349
7495.01 1374
7495.83 1434
7496.64 1438
7497.46 1418
7498.28 1422
7499.10 1439
7499.91 1414
7500.73 1421
7501.55 1400
7502.36 1414
7503.18 1417
7504.00 1428
7504.82 1410
7505.63 1374
7506.45 1357
7507.27 1335
7508.09 1401
7508.90 1362
7509.72 1395
7510.54 1376
7511.36 1404
7512.18 1388
7512.99 1388
7513.81 1338
7514.63 1411
7515.45 1414
7516.27 1336
7517.08 1330
7517.90 1357
7518.72 1358
7519.54 1385
7520.36 1402
7521.18 1376
7521.99 1364
7522.81 1357
7523.63 1377
7524.45 1372
7525.27 1410
7526.09 1427
7526.91 1374
7527.72 1363
7528.54 1454
7529.36 1377
7530.18 1441
7531.00 1463
7531.82 1436
7532.64 1402
7533.46 1405
7534.28 1403
7535.10 1456
7535.91 1444
7536.73 1379
7537.55 1375
7538.37 1431
7539.19 1368
7540.01 1383
7540.83 1379
7541.65 1437
7542.47 1476
7543.29 1435
7544.11 1489
7544.93 1472
7545.75 1461
7546.57 1415
7547.39 1428
7548.21 1393
7549.03 1379
7549.85 1429
7550.67 1437
7551.49 1390
7552.31 1394
7553.13 1359
7553.95 1432
7554.77 1425
7555.59 1427
7556.41 1468
7557.23 1475
7558.05 1499
7558.87 1539
7559.69 1533
7560.51 1539
7561.33 1491
7562.15 1475
7562.97 1502
7563.79 1514
7564.61 1461
7565.44 1480
7566.26 1493
7567.08 1458
7567.90 1491
7568.72 1399
7569.54 1416
7570.36 1420
7571.18 1425
7572.00 1475
7572.82 1504
7573.65 1444
7574.47 1433
7575.29 1449
7576.11 1447
7576.93 1491
7577.75 1479
7578.57 1570
7579.40 1509
7580.22 1478
7581.04 1467
7581.86 1512
7582.68 1450
7583.50 1517
7584.33 1517
7585.15 1571
7585.97 1606
7586.79 1610
7587.61 1597
7588.44 1559
7589.26 1618
7590.08 1643
7590.90 1584
7591.72 1574
7592.55 1617
7593.37 1578
7594.19 1572
7595.01 1598
7595.84 1548
7596.66 1582
7597.48 1607
7598.30 1620
7599.13 1708
7599.95 1676
7600.77 1693
7601.59 1839
7602.42 1897
7603.24 1935
7604.06 1997
7604.89 2113
7605.71 2017
7606.53 1978
7607.36 1964
7608.18 1917
7609.00 1857
7609.82 1812
7610.65 1757
7611.47 1752
7612.29 1715
7613.12 1723
7613.94 1698
7614.77 1716
7615.59 1692
7616.41 1735
7617.24 1731
7618.06 1761
7618.88 1789
7619.71 1749
7620.53 1712
7621.35 1668
7622.18 1722
7623.00 1687
7623.83 1645
7624.65 1628
7625.47 1702
7626.30 1758
7627.12 1760
7627.95 1842
7628.77 1981
7629.60 1997
7630.42 2107
7631.24 2171
7632.07 2235
7632.89 2126
7633.72 2108
7634.54 2029
7635.37 1897
7636.19 1767
7637.02 1713
7637.84 1664
7638.67 1588
7639.49 1543
7640.31 1459
7641.14 1528
7641.96 1509
7642.79 1466
7643.61 1432
7644.44 1388
7645.26 1444
7646.09 1432
7646.92 1438
7647.74 1408
7648.57 1389
7649.39 1382
7650.22 1402
7651.04 1356
7651.87 1367
7652.69 1422
7653.52 1364
7654.34 1351
7655.17 1382
7656.00 1370
7656.82 1347
7657.65 1401
7658.47 1380
7659.30 1390
7660.12 1341
7660.95 1408
7661.78 1374
7662.60 1396
7663.43 1332
7664.25 1376
7665.08 1412
7665.91 1348
7666.73 1362
7667.56 1358
7668.39 1342
7669.21 1326
7670.04 1309
7670.87 1311
7671.69 1352
7672.52 1364
7673.35 1325
7674.17 1305
7675.00 1372
7675.83 1318
7676.65 1258
7677.48 1289
7678.31 1251
7679.13 1318
7679.96 1320
7680.79 1292
7681.61 1323
7682.44 1339
7683.27 1312
7684.10 1292
7684.92 1260
7685.75 1294
7686.58 1302
7687.40 1347
7688.23 1255
7689.06 1351
7689.89 1324
7690.71 1297
7691.54 1299
7692.37 1360
7693.20 1280
7694.03 1312
7694.85 1346
7695.68 1359
7696.51 1316
7697.34 1261
7698.16 1254
7698.99 1319
7699.82 1339
7700.65 1375
7701.48 1323
7702.31 1266
7703.13 1340
7703.96 1282
7704.79 1282
7705.62 1317
7706.45 1371
7707.28 1346
7708.10 1305
7708.93 1327
7709.76 1317
7710.59 1338
7711.42 1352
7712.25 1370
7713.08 1384
7713.90 1380
7714.73 1380
7715.56 1393
7716.39 1311
7717.22 1301
7718.05 1342
7718.88 1343
7719.71 1296
7720.54 1339
7721.37 1334
7722.20 1341
7723.02 1305
7723.85 1203
7724.68 1229
7725.51 1200
7726.34 1332
7727.17 1288
7728.00 1327
7728.83 1334
7729.66 1283
7730.49 1328
7731.32 1329
7732.15 1291
7732.98 1242
7733.81 1295
7734.64 1286
7735.47 1314
7736.30 1251
7737.13 1285
7737.96 1285
7738.79 1354
7739.62 1300
7740.45 1303
7741.28 1371
7742.11 1435
7742.94 1507
7743.77 1593
7744.60 1708
7745.43 1932
7746.26 2072
7747.09 2189
7747.92 2219
7748.75 2219
7749.59 2149
7750.42 1972
7751.25 1844
7752.08 1713
7752.91 1607
7753.74 1532
7754.57 1516
7755.40 1367
7756.23 1426
7757.06 1299
7757.90 1262
7758.73 1265
7759.56 1248
7760.39 1271
7761.22 1309
7762.05 1300
7762.88 1288
7763.71 1272
7764.55 1216
7765.38 1237
7766.21 1252
7767.04 1221
7767.87 1189
7768.70 1154
7769.54 1170
7770.37 1215
7771.20 1183
7772.03 1177
7772.86 1138
7773.70 1237
7774.53 1179
7775.36 1216
7776.19 1192
7777.02 1188
7777.86 1274
7778.69 1207
7779.52 1292
7780.35 1243
7781.19 1273
7782.02 1269
7782.85 1246
7783.68 1282
7784.52 1340
7785.35 1366
7786.18 1305
7787.01 1259
7787.85 1305
7788.68 1280
7789.51 1256
7790.35 1283
7791.18 1330
7792.01 1263
7792.84 1260
7793.68 1217
7794.51 1222
7795.34 1283
7796.18 1188
7797.01 1276
7797.84 1281
7798.68 1263
7799.51 1327
7800.34 1309
7801.18 1296
7802.01 1290
7802.84 1375
7803.68 1310
7804.51 1365
7805.35 1313
7806.18 1293
7807.01 1362
7807.85 1371
7808.68 1413
7809.51 1363
7810.35 1372
7811.18 1406
7812.02 1421
7812.85 1396
7813.68 1435
7814.52 1443
7815.35 1414
7816.19 1457
7817.02 1433
7817.86 1416
7818.69 1475
7819.52 1493
7820.36 1434
7821.19 1390
7822.03 1390
7822.86 1383
7823.70 1438
7824.53 1399
7825.37 1408
7826.20 1406
7827.04 1386
7827.87 1383
7828.71 1412
7829.54 1377
7830.38 1363
7831.21 1350
7832.05 1313
7832.88 1409
7833.72 1398
7834.55 1370
7835.39 1300
7836.22 1334
7837.06 1402
7837.89 1463
7838.73 1381
7839.57 1393
7840.40 1381
7841.24 1355
7842.07 1362
7842.91 1374
7843.74 1347
7844.58 1324
7845.42 1246
7846.25 1277
7847.09 1268
7847.92 1203
7848.76 1218
7849.60 1241
7850.43 1238
7851.27 1187
7852.10 1217
7852.94 1260
7853.78 1239
7854.61 1284
7855.45 1256
7856.29 1234
7857.12 1238
7857.96 1277
7858.79 1296
7859.63 1277
7860.47 1262
7861.30 1183
7862.14 1203
7862.98 1216
7863.81 1175
7864.65 1196
7865.49 1175
7866.33 1192
7867.16 1202
7868.00 1218
7868.84 1233
7869.67 1209
7870.51 1210
7871.35 1215
7872.19 1231
7873.02 1252
7873.86 1249
7874.70 1217
7875.54 1264
7876.37 1254
7877.21 1276
7878.05 1291
7878.89 1275
7879.72 1319
7880.56 1293
7881.40 1292
7882.24 1227
7883.07 1238
7883.91 1206
7884.75 1229
7885.59 1178
7886.43 1244
7887.26 1227
7888.10 1247
7888.94 1256
7889.78 1191
7890.62 1261
7891.45 1335
7892.29 1295
7893.13 1219
7893.97 1304
7894.81 1292
7895.65 1274
7896.49 1251
7897.32 1190
7898.16 1245
7899.00 1264
7899.84 1276
7900.68 1322
7901.52 1316
7902.36 1319
7903.20 1267
7904.03 1268
7904.87 1269
7905.71 1290
7906.55 1358
7907.39 1361
7908.23 1339
7909.07 1283
7909.91 1302
7910.75 1376
7911.59 1520
7912.43 1472
7913.27 1544
7914.11 1564
7914.94 1672
7915.78 1731
7916.62 1802
7917.46 1847
7918.30 1808
7919.14 1771
7919.98 1676
7920.82 1590
7921.66 1507
7922.50 1479
7923.34 1499
7924.18 1412
7925.02 1363
7925.86 1314
7926.70 1267
7927.54 1292
7928.38 1278
7929.22 1264
7930.06 1304
7930.90 1307
7931.74 1259
7932.59 1254
7933.43 1262
7934.27 1257
7935.11 1216
7935.95 1183
7936.79 1239
7937.63 1175
7938.47 1197
7939.31 1162
7940.15 1188
7940.99 1229
7941.83 1216
7942.67 1214
7943.52 1247
7944.36 1288
7945.20 1220
7946.04 1227
7946.88 1266
7947.72 1228
7948.56 1227
7949.40 1233
7950.25 1222
7951.09 1209
7951.93 1178
7952.77 1184
7953.61 1186
7954.45 1231
7955.29 1213
7956.14 1179
7956.98 1220
7957.82 1228
7958.66 1216
7959.50 1150
7960.35 1127
7961.19 1138
7962.03 1130
7962.87 1176
7963.71 1175
7964.56 1181
7965.40 1241
7966.24 1244
7967.08 1220
7967.93 1260
7968.77 1285
7969.61 1254
7970.45 1152
7971.29 1254
7972.14 1194
7972.98 1174
7973.82 1133
7974.67 1112
7975.51 1141
7976.35 1143
7977.19 1073
7978.04 1066
7978.88 1064
7979.72 1082
7980.57 1120
7981.41 1037
7982.25 1087
7983.09 1164
7983.94 1137
7984.78 1104
7985.62 1115
7986.47 1096
7987.31 1056
7988.15 1094
7989.00 1087
7989.84 1089
7990.68 1109
7991.53 1080
7992.37 1093
7993.22 1097
7994.06 1071
7994.90 1057
7995.75 1016
7996.59 1069
7997.43 1067
7998.28 1050
7999.12 1051
7999.97 1154
8000.81 1075
8001.65 1090
8002.50 1085
8003.34 1038
8004.19 1059
8005.03 1094
8005.88 1067
8006.72 1079
8007.57 1085
8008.41 1096
8009.25 1066
8010.10 1101
8010.94 1083
8011.79 1083
8012.63 1095
8013.48 1055
8014.32 1032
8015.17 1031
8016.01 1080
8016.86 1016
8017.70 1035
8018.55 1009
8019.39 981
8020.24 960
8021.08 982
8021.93 986
8022.77 1017
8023.62 1011
8024.46 1010
8025.31 1041
8026.15 1048
8027.00 1049
8027.84 1014
8028.69 1008
8029.54 1041
8030.38 981
8031.23 999
8032.07 994
8032.92 1028
8033.76 989
8034.61 1040
8035.46 1017
8036.30 981
8037.15 1055
8037.99 1052
8038.84 1036
8039.69 1000
8040.53 1028
8041.38 996
8042.22 1002
8043.07 1033
8043.92 1047
8044.76 1015
8045.61 1053
8046.46 1109
8047.30 1061
8048.15 1100
8049.00 1061
8049.84 1068
8050.69 1006
8051.54 997
8052.38 1004
8053.23 994
8054.08 986
8054.92 999
8055.77 964
8056.62 973
8057.46 1012
8058.31 993
8059.16 986
8060.01 969
8060.85 987
8061.70 1010
8062.55 1008
8063.40 1055
8064.24 962
8065.09 954
8065.94 945
8066.79 967
8067.63 985
8068.48 975
8069.33 988
8070.18 1009
8071.02 952
8071.87 951
8072.72 923
8073.57 1009
8074.42 975
8075.26 948
8076.11 972
8076.96 937
8077.81 988
8078.66 957
8079.50 968
8080.35 973
8081.20 973
8082.05 944
8082.90 969
8083.75 951
8084.59 932
8085.44 950
8086.29 959
8087.14 913
8087.99 952
8088.84 973
8089.69 936
8090.53 935
8091.38 966
8092.23 983
8093.08 965
8093.93 1012
8094.78 1002
8095.63 940
8096.48 936
8097.33 962
8098.18 966
8099.02 993
8099.87 966
8100.72 973
8101.57 950
8102.42 980
8103.27 973
8104.12 970
8104.97 988
8105.82 1021
8106.67 1009
8107.52 969
8108.37 982
8109.22 930
8110.07 966
8110.92 995
8111.77 1041
8112.62 965
8113.47 958
8114.32 964
8115.17 996
8116.02 1021
8116.87 1023
8117.72 1053
8118.57 1127
8119.42 1088
8120.27 1109
8121.12 1095
8121.97 1029
8122.82 1062
8123.67 1070
8124.52 1026
8125.37 946
8126.22 1007
8127.07 957
8127.93 973
8128.78 958
8129.63 987
8130.48 987
8131.33 970
8132.18 980
8133.03 987
8133.88 954
8134.73 975
8135.58 1008
8136.44 970
8137.29 988
8138.14 966
8138.99 1016
8139.84 983
8140.69 927
8141.54 982
8142.39 1009
8143.25 1031
8144.10 996
8144.95 1016
8145.80 1010
8146.65 999
8147.50 1057
8148.36 1042
8149.21 1021
8150.06 973
8150.91 1007
8151.76 987
8152.62 958
8153.47 1031
8154.32 1074
8155.17 1056
8156.02 1062
8156.88 1040
8157.73 1016
8158.58 982
8159.43 991
8160.29 957
8161.14 1015
8161.99 958
8162.84 1003
8163.70 988
8164.55 990
8165.40 951
8166.25 996
8167.11 1001
8167.96 947
8168.81 938
8169.67 971
8170.52 949
8171.37 1028
8172.23 943
8173.08 925
8173.93 955
8174.78 978
8175.64 966
8176.49 949
8177.34 951
8178.20 934
8179.05 925
8179.90 886
8180.76 963
8181.61 923
8182.47 946
8183.32 881
8184.17 925
8185.03 923
8185.88 898
8186.73 929
8187.59 904
8188.44 974
8189.30 930
8190.15 921
8191.00 887
8191.86 926
8192.71 875
8193.57 909
8194.42 933
8195.27 913
8196.13 896
8196.98 868
8197.84 937
8198.69 945
8199.55 943
8200.40 931
8201.26 967
8202.11 935
8202.96 917
8203.82 950
8204.67 969
8205.53 927
8206.38 920
8207.24 912
8208.09 906
8208.95 937
8209.80 942
8210.66 937
8211.51 959
8212.37 962
8213.22 928
8214.08 952
8214.93 919
8215.79 926
8216.65 925
8217.50 956
8218.36 1037
8219.21 1051
8220.07 1004
8220.92 1079
8221.78 1095
8222.63 1088
8223.49 1092
8224.35 1024
8225.20 1056
8226.06 996
8226.91 1031
8227.77 1041
8228.63 1018
8229.48 992
8230.34 1006
8231.19 949
8232.05 909
8232.91 934
8233.76 946
8234.62 912
8235.47 929
8236.33 945
8237.19 948
8238.04 949
8238.90 947
8239.76 981
8240.61 952
8241.47 967
8242.33 954
8243.18 912
8244.04 898
8244.90 989
8245.75 965
8246.61 941
8247.47 980
8248.33 986
8249.18 940
8250.04 975
8250.90 951
8251.75 972
8252.61 1030
8253.47 963
8254.33 1008
8255.18 981
8256.04 952
8256.90 953
8257.76 938
8258.61 975
8259.47 989
8260.33 923
8261.19 910
8262.04 924
8262.90 989
8263.76 965
8264.62 932
8265.48 918
8266.33 945
8267.19 960
8268.05 933
8268.91 921
8269.77 954
8270.62 914
8271.48 934
8272.34 953
8273.20 922
8274.06 953
8274.92 991
8275.77 1014
8276.63 1001
8277.49 930
8278.35 979
8279.21 945
8280.07 968
8280.93 958
8281.78 989
8282.64 967
8283.50 979
8284.36 930
8285.22 917
8286.08 996
8286.94 957
8287.80 1006
8288.66 1037
8289.51 1030
8290.37 990
8291.23 991
8292.09 976
8292.95 995
8293.81 968
8294.67 991
8295.53 1021
8296.39 1015
8297.25 1010
8298.11 1008
8298.97 932
8299.83 988
8300.69 973
8301.55 1005
8302.41 1051
8303.27 1021
8304.13 1004
8304.99 987
8305.85 1026
8306.71 1007
8307.57 1087
8308.43 988
8309.29 995
8310.15 1020
8311.01 1005
8311.87 977
8312.73 1008
8313.59 1005
8314.45 971
8315.31 1038
8316.17 1055
8317.03 1017
8317.89 1007
8318.75 997
8319.61 997
8320.47 1026
8321.33 1056
8322.20 994
8323.06 1026
8323.92 1060
8324.78 1031
8325.64 1050
8326.50 1046
8327.36 1045
8328.22 1019
8329.08 1046
8329.94 1032
8330.81 1010
8331.67 1067
8332.53 1102
8333.39 1078
8334.25 1034
8335.11 1003
8335.97 1025
8336.84 1079
8337.70 1068
8338.56 1072
8339.42 1071
8340.28 1078
8341.15 1115
8342.01 1121
8342.87 1121
8343.73 1112
8344.59 1084
8345.45 1147
8346.32 1090
8347.18 1110
8348.04 1124
8348.90 1128
8349.77 1138
8350.63 1085
8351.49 1122
8352.35 1144
8353.22 1129
8354.08 1117
8354.94 1102
8355.80 1126
8356.67 1151
8357.53 1163
8358.39 1145
8359.25 1129
8360.12 1152
8360.98 1125
8361.84 1114
8362.71 1170
8363.57 1145
8364.43 1168
8365.29 1215
8366.16 1137
8367.02 1192
8367.88 1209
8368.75 1266
8369.61 1210
8370.47 1237
8371.34 1220
8372.20 1256
8373.06 1238
8373.93 1229
8374.79 1232
8375.65 1267
8376.52 1288
8377.38 1371
8378.25 1301
8379.11 1303
8379.97 1297
8380.84 1391
8381.70 1314
8382.56 1341
8383.43 1370
8384.29 1420
8385.16 1431
8386.02 1385
8386.89 1312
8387.75 1396
8388.61 1466
8389.48 1397
8390.34 1392
8391.21 1381
8392.07 1370
8392.94 1438
8393.80 1473
8394.67 1418
8395.53 1413
8396.39 1503
8397.26 1555
8398.12 1514
8398.99 1552
8399.85 1532
8400.72 1542
8401.58 1583
8402.45 1604
8403.31 1574
8404.18 1633
8405.04 1626
8405.91 1679
8406.77 1702
8407.64 1692
8408.50 1753
8409.37 1836
8410.24 1800
8411.10 1833
8411.97 1896
8412.83 1895
8413.70 1868
8414.56 1931
8415.43 1874
8416.29 1931
8417.16 1918
8418.03 1856
8418.89 1939
8419.76 1977
8420.62 1942
8421.49 2026
8422.36 2104
8423.22 2046
8424.09 2105
8424.95 2109
8425.82 2129
8426.69 2175
8427.55 2145
8428.42 2188
8429.28 2218
8430.15 2243
8431.02 2308
8431.88 2312
8432.75 2359
8433.62 2453
8434.48 2517
8435.35 2608
8436.22 2707
8437.08 2729
8437.95 2769
8438.82 2874
8439.68 2953
8440.55 2988
8441.42 2981
8442.29 2938
8443.15 2837
8444.02 2899
8444.89 2938
8445.75 2984
8446.62 3087
8447.49 3201
8448.36 3339
8449.22 3733
8450.09 4155
8450.96 4853
8451.83 5780
8452.69 6764
8453.56 7758
8454.43 8625
8455.30 9059
8456.16 8907
8457.03 8450
8457.90 7930
8458.77 7044
8459.64 6063
8460.50 5266
8461.37 4547
8462.24 4032
8463.11 3545
8463.98 3243
8464.84 2836
8465.71 2742
8466.58 2540
8467.45 2340
8468.32 2253
8469.19 2265
8470.05 2154
8470.92 2093
8471.79 2078
8472.66 2014
8473.53 1984
8474.40 1911
8475.27 1912
8476.13 1841
8477.00 1777
8477.87 1838
8478.74 1823
8479.61 1857
8480.48 1859
8481.35 1860
8482.22 1914
8483.09 1919
8483.96 1928
8484.82 1928
8485.69 1925
8486.56 1984
8487.43 1967
8488.30 2074
8489.17 2060
8490.04 2157
8490.91 2090
8491.78 2150
8492.65 2239
8493.52 2258
8494.39 2261
8495.26 2348
8496.13 2235
8497.00 2179
8497.87 2078
8498.74 2051
8499.61 2074
8500.48 2036
8501.35 1991
8502.22 1996
8503.09 1933
8503.96 1956
8504.83 1887
8505.70 1855
8506.57 1888
8507.44 2024
8508.31 2014
8509.18 2017
8510.05 1950
8510.92 2009
8511.79 2018
8512.66 2060
8513.53 2129
8514.40 2146
8515.27 2190
8516.15 2166
8517.02 2150
8517.89 2318
8518.76 2278
8519.63 2199
8520.50 2249
8521.37 2272
8522.24 2229
8523.11 2292
8523.98 2239
8524.86 2201
8525.73 2196
8526.60 2148
8527.47 2236
8528.34 2235
8529.21 2181
8530.08 2189
8530.96 2209
8531.83 2245
8532.70 2195
8533.57 2178
8534.44 2137
8535.31 2194
8536.19 2139
8537.06 2079
8537.93 2098
8538.80 2092
8539.67 1987
8540.55 1972
8541.42 2011
8542.29 1919
8543.16 1912
8544.03 1832
8544.91 1796
8545.78 1772
8546.65 1786
8547.52 1805
8548.40 1777
8549.27 1843
8550.14 1812
8551.01 1868
8551.89 1935
8552.76 1934
8553.63 1979
8554.51 2018
8555.38 2055
8556.25 1945
8557.12 1930
8558.00 1888
8558.87 1834
8559.74 1799
8560.62 1720
8561.49 1701
8562.36 1686
8563.24 1703
8564.11 1659
8564.98 1720
8565.86 1665
8566.73 1606
8567.60 1635
8568.48 1620
8569.35 1629
8570.22 1615
8571.10 1572
8571.97 1622
8572.84 1558
8573.72 1587
8574.59 1527
8575.46 1589
8576.34 1559
8577.21 1539
8578.09 1545
8578.96 1560
8579.83 1548
8580.71 1551
8581.58 1534
8582.46 1502
8583.33 1470
8584.21 1564
8585.08 1513
8585.95 1499
8586.83 1500
8587.70 1460
8588.58 1538
8589.45 1546
8590.33 1557
8591.20 1557
8592.08 1549
8592.95 1566
8593.83 1566
8594.70 1555
8595.58 1519
8596.45 1618
8597.33 1665
8598.20 1598
8599.08 1671
8599.95 1650
8600.83 1643
8601.70 1586
8602.58 1611
8603.45 1649
8604.33 1618
8605.20 1639
8606.08 1663
8606.95 1681
8607.83 1706
8608.70 1717
8609.58 1715
8610.45 1702
8611.33 1712
8612.21 1673
8613.08 1684
8613.96 1740
8614.83 1738
8615.71 1700
8616.59 1663
8617.46 1730
8618.34 1712
8619.21 1782
8620.09 1727
8620.97 1737
8621.84 1711
8622.72 1757
8623.59 1779
8624.47 1788
8625.35 1815
8626.22 1809
8627.10 1843
8627.98 1892
8628.85 1851
8629.73 1903
8630.61 1846
8631.48 1931
8632.36 1915
8633.24 1939
8634.11 1889
8634.99 1929
8635.87 1964
8636.74 1954
8637.62 1976
8638.50 2055
8639.37 2002
8640.25 2026
8641.13 2015
8642.01 1986
8642.88 2091
8643.76 2097
8644.64 2131
8645.52 2150
8646.39 2124
8647.27 2228
8648.15 2253
8649.03 2241
8649.90 2280
8650.78 2303
8651.66 2377
8652.54 2375
8653.41 2319
8654.29 2244
8655.17 2318
8656.05 2312
8656.93 2318
8657.80 2206
8658.68 2200
8659.56 2243
8660.44 2303
8661.32 2343
8662.19 2339
8663.07 2313
8663.95 2324
8664.83 2315
8665.71 2361
8666.59 2439
8667.46 2531
8668.34 2637
8669.22 2780
8670.10 2868
8670.98 3102
8671.86 3285
8672.74 3404
8673.62 3437
8674.49 3457
8675.37 3585
8676.25 3448
8677.13 3402
8678.01 3282
8678.89 3146
8679.77 3070
8680.65 2956
8681.53 2834
8682.41 2814
8683.29 2761
8684.16 2882
8685.04 3054
8685.92 3133
8686.80 3313
8687.68 3793
8688.56 4037
8689.44 4555
8690.32 4984
8691.20 5340
8692.08 5554
8692.96 5563
8693.84 5361
8694.72 5101
8695.60 4717
8696.48 4265
8697.36 3935
8698.24 3501
8699.12 3243
8700.00 2997
8700.88 2757
8701.76 2602
8702.64 2465
8703.52 2433
8704.40 2364
8705.28 2258
8706.16 2233
8707.04 2226
8707.92 2177
8708.80 2245
8709.69 2217
8710.57 2199
8711.45 2202
8712.33 2129
8713.21 2167
8714.09 2164
8714.97 2157
8715.85 2199
8716.73 2210
8717.61 2189
8718.49 2205
8719.38 2206
8720.26 2192
8721.14 2192
8722.02 2286
8722.90 2293
8723.78 2322
8724.66 2231
8725.54 2314
8726.43 2294
8727.31 2326
8728.19 2299
8729.07 2324
8729.95 2387
8730.83 2450
8731.72 2456
8732.60 2496
8733.48 2539
8734.36 2473
8735.24 2546
8736.13 2512
8737.01 2471
8737.89 2431
8738.77 2426
8739.65 2421
8740.54 2404
8741.42 2362
8742.30 2394
8743.18 2444
8744.07 2470
8744.95 2488
8745.83 2490
8746.71 2465
8747.60 2503
8748.48 2615
8749.36 2590
8750.24 2589
8751.13 2595
8752.01 2623
8752.89 2647
8753.77 2696
8754.66 2785
8755.54 2778
8756.42 2860
8757.31 2836
8758.19 2916
8759.07 2885
8759.96 2889
8760.84 2863
8761.72 3053
8762.61 3048
8763.49 3065
8764.37 3136
8765.26 3201
8766.14 3175
8767.02 3260
8767.91 3131
8768.79 3144
8769.67 3151
8770.56 3156
8771.44 3094
8772.32 3024
8773.21 3083
8774.09 3204
8774.98 3204
8775.86 3409
8776.74 3700
8777.63 4271
8778.51 4710
8779.40 5384
8780.28 5994
8781.17 6328
8782.05 6433
8782.93 6450
8783.82 6292
8784.70 5883
8785.59 5445
8786.47 4846
8787.36 4416
8788.24 3970
8789.13 3584
8790.01 3294
8790.89 3045
8791.78 2902
8792.66 2685
8793.55 2688
8794.43 2680
8795.32 2733
8796.20 2782
8797.09 2744
8797.97 2724
8798.86 2723
8799.74 2632
8800.63 2558
8801.52 2435
8802.40 2358
8803.29 2300
8804.17 2201
8805.06 2073
8805.94 2033
8806.83 2037
8807.71 2029
8808.60 2042
8809.48 1956
8810.37 2002
8811.26 1979
8812.14 1985
8813.03 1916
8813.91 1921
8814.80 1979
8815.69 1947
8816.57 1953
8817.46 1970
8818.34 1980
8819.23 2032
8820.12 2041
8821.00 2007
8821.89 1926
8822.77 1956
8823.66 1937
8824.55 1884
8825.43 1926
8826.32 1885
8827.21 1890
8828.09 1856
8828.98 1821
8829.87 1854
8830.75 1854
8831.64 1815
8832.53 1846
8833.41 1883
8834.30 1826
8835.19 1861
8836.08 1825
8836.96 1828
8837.85 1826
8838.74 1913
8839.62 1933
8840.51 1900
8841.40 1911
8842.29 1908
8843.17 1961
8844.06 1976
8844.95 1942
8845.84 1884
8846.72 1896
8847.61 1930
8848.50 1952
8849.39 1899
8850.27 1955
8851.16 1907
8852.05 1874
8852.94 1941
8853.82 1920
8854.71 1871
8855.60 1860
8856.49 1877
8857.38 1870
8858.26 1822
8859.15 1766
8860.04 1785
8860.93 1782
8861.82 1814
8862.71 1760
8863.59 1789
8864.48 1655
8865.37 1635
8866.26 1692
8867.15 1660
8868.04 1611
8868.93 1586
8869.81 1584
8870.70 1531
8871.59 1543
8872.48 1550
8873.37 1531
8874.26 1527
8875.15 1467
8876.04 1425
8876.93 1493
8877.81 1492
8878.70 1468
8879.59 1456
8880.48 1442
8881.37 1429
8882.26 1415
8883.15 1367
8884.04 1441
8884.93 1391
8885.82 1383
8886.71 1362
8887.60 1365
8888.49 1344
8889.38 1281
8890.27 1307
8891.16 1317
8892.05 1271
8892.94 1291
8893.83 1280
8894.72 1214
8895.61 1194
8896.50 1265
8897.39 1248
8898.28 1219
8899.17 1258
8900.06 1260
8900.95 1208
8901.84 1184
8902.73 1168
8903.62 1225
8904.51 1216
8905.40 1216
8906.29 1232
8907.18 1206
8908.07 1191
8908.96 1152
8909.85 1159
8910.74 1144
8911.63 1149
8912.52 1102
8913.41 1130
8914.31 1119
8915.20 1106
8916.09 1159
8916.98 1153
8917.87 1112
8918.76 1122
8919.65 1086
8920.54 1101
8921.43 1174
8922.33 1111
8923.22 1111
8924.11 1111
8925.00 1143
8925.89 1118
8926.78 1158
8927.67 1132
8928.57 1130
8929.46 1092
8930.35 1103
8931.24 1097
8932.13 1134
8933.03 1066
8933.92 1094
8934.81 1100
8935.70 1123
8936.59 1047
8937.49 1043
8938.38 1038
8939.27 1032
8940.16 1030
8941.05 993
8941.95 1044
8942.84 1023
8943.73 1045
8944.62 1083
8945.52 1023
8946.41 1042
8947.30 1029
8948.19 1063
8949.09 1033
8949.98 1000
8950.87 1020
8951.76 1029
8952.66 1034
8953.55 1046
8954.44 1039
8955.34 1036
8956.23 959
8957.12 981
8958.02 957
8958.91 991
8959.80 996
8960.69 946
8961.59 959
8962.48 968
8963.37 938
8964.27 936
8965.16 951
8966.05 953
8966.95 987
8967.84 964
8968.74 1006
8969.63 975
8970.52 960
8971.42 948
8972.31 973
8973.20 966
8974.10 993
8974.99 978
8975.89 1000
8976.78 944
8977.67 939
8978.57 942
8979.46 962
8980.36 932
8981.25 886
8982.15 872
8983.04 896
8983.93 888
8984.83 911
8985.72 960
8986.62 882
8987.51 904
8988.41 896
8989.30 912
8990.20 887
8991.09 843
8991.99 869
8992.88 902
8993.78 910
8994.67 842
8995.57 866
8996.46 884
8997.36 858
8998.25 855
8999.15 927
9000.04 860
9000.94 838
9001.83 830
9002.73 861
9003.62 842
9004.52 898
9005.41 817
9006.31 849
9007.20 850
9008.10 873
9009.00 880
9009.89 847
9010.79 889
9011.68 828
9012.58 827
9013.47 825
9014.37 850
9015.27 823
9016.16 788
9017.06 803
9017.95 834
9018.85 831
9019.75 849
9020.64 827
9021.54 808
9022.43 842
9023.33 839
9024.23 880
9025.12 796
9026.02 799
9026.92 791
9027.81 841
9028.71 841
9029.61 801
9030.50 819
9031.40 817
9032.30 823
9033.19 811
9034.09 794
9034.99 744
9035.88 804
9036.78 787
9037.68 754
9038.58 781
9039.47 795
9040.37 814
9041.27 785
9042.16 828
9043.06 800
9043.96 780
9044.86 809
9045.75 817
9046.65 768
9047.55 785
9048.45 821
9049.34 835
9050.24 828
9051.14 851
9052.04 840
9052.94 847
9053.83 844
9054.73 803
9055.63 816
9056.53 819
9057.43 819
9058.32 837
9059.22 844
9060.12 790
9061.02 829
9061.92 838
9062.81 850
9063.71 855
9064.61 828
9065.51 828
9066.41 839
9067.31 834
9068.21 831
9069.10 871
9070.00 910
9070.90 810
9071.80 908
9072.70 860
9073.60 872
9074.50 826
9075.40 822
9076.29 788
9077.19 779
9078.09 811
9078.99 795
9079.89 772
9080.79 753
9081.69 809
9082.59 849
9083.49 855
9084.39 832
9085.29 797
9086.19 816
9087.09 814
9087.98 799
9088.88 813
9089.78 817
9090.68 797
9091.58 760
9092.48 798
9093.38 795
9094.28 800
9095.18 839
9096.08 797
9096.98 797
9097.88 770
9098.78 774
9099.68 820
9100.58 820
9101.48 794
9102.38 768
9103.28 788
9104.18 800
9105.08 855
9105.99 827
9106.89 802
9107.79 786
9108.69 779
9109.59 776
9110.49 754
9111.39 768
9112.29 746
9113.19 781
9114.09 784
9114.99 757
9115.89 788
9116.79 772
9117.69 765
9118.60 799
9119.50 796
9120.40 788
9121.30 791
9122.20 797
9123.10 783
9124.00 763
9124.90 882
9125.81 761
9126.71 764
9127.61 741
9128.51 821
9129.41 802
9130.31 794
9131.22 809
9132.12 833
9133.02 830
9133.92 803
9134.82 797
9135.72 800
9136.63 797
9137.53 830
9138.43 821
9139.33 774
9140.23 765
9141.14 851
9142.04 871
9142.94 764
9143.84 791
9144.75 796
9145.65 799
9146.55 770
9147.45 814
9148.36 798
9149.26 805
9150.16 808
9151.06 801
9151.97 784
9152.87 809
9153.77 795
9154.67 775
9155.58 761
9156.48 769
9157.38 755
9158.29 757
9159.19 814
9160.09 810
9161.00 784
9161.90 790
9162.80 780
9163.71 753
9164.61 781
9165.51 770
9166.42 782
9167.32 814
9168.22 798
9169.13 803
9170.03 822
9170.93 797
9171.84 751
9172.74 811
9173.64 762
9174.55 775
9175.45 784
9176.36 796
9177.26 791
9178.16 775
9179.07 829
9179.97 828
9180.88 835
9181.78 796
9182.69 820
9183.59 798
9184.49 786
9185.40 796
9186.30 821
9187.21 820
9188.11 798
9189.02 816
9189.92 763
9190.82 805
9191.73 842
9192.63 826
9193.54 824
9194.44 773
9195.35 832
9196.25 813
9197.16 839
9198.06 835
9198.97 866
9199.87 869
9200.78 887
9201.68 808
9202.59 829
9203.49 872
9204.40 857
9205.30 818
9206.21 828
9207.12 834
9208.02 789
9208.93 843
9209.83 809
9210.74 798
9211.64 816
9212.55 864
9213.45 903
9214.36 888
9215.27 864
9216.17 873
9217.08 870
9217.98 877
9218.89 817
9219.80 809
9220.70 823
9221.61 792
9222.51 812
9223.42 799
9224.33 837
9225.23 835
9226.14 793
9227.05 781
9227.95 819
9228.86 849
9229.77 795
9230.67 818
9231.58 781
9232.49 812
9233.39 801
9234.30 818
9235.21 754
9236.11 808
9237.02 776
9237.93 788
9238.83 822
9239.74 805
9240.65 800
9241.55 777
9242.46 798
9243.37 780
9244.28 762
9245.18 774
9246.09 782
9247.00 797
9247.91 809
9248.81 813
9249.72 811
9250.63 826
9251.54 801
9252.44 781
9253.35 814
9254.26 795
9255.17 764
9256.07 762
9256.98 780
9257.89 748
9258.80 795
9259.71 791
9260.61 784
9261.52 772
9262.43 806
9263.34 831
9264.25 780
9265.16 764
9266.06 792
9266.97 814
9267.88 859
9268.79 792
9269.70 809
9270.61 824
9271.51 815
9272.42 822
9273.33 855
9274.24 801
9275.15 805
9276.06 825
9276.97 862
9277.88 869
9278.78 833
9279.69 816
9280.60 829
9281.51 868
9282.42 839
9283.33 824
9284.24 860
9285.15 841
9286.06 843
9286.97 838
9287.88 831
9288.79 862
9289.70 843
9290.60 843
9291.51 815
9292.42 837
9293.33 837
9294.24 850
9295.15 825
9296.06 831
9296.97 866
9297.88 867
9298.79 904
9299.70 876
9300.61 852
9301.52 842
9302.43 881
9303.34 904
9304.25 893
9305.16 890
9306.07 846
9306.98 863
9307.89 920
9308.80 903
9309.71 852
9310.63 868
9311.54 865
9312.45 885
9313.36 888
9314.27 886
9315.18 844
9316.09 843
9317.00 859
9317.91 838
9318.82 826
9319.73 838
9320.64 814
9321.55 808
9322.47 824
9323.38 845
9324.29 860
9325.20 832
9326.11 832
9327.02 847
9327.93 816
9328.84 801
9329.76 777
9330.67 802
9331.58 823
9332.49 843
9333.40 806
9334.31 845
9335.23 854
9336.14 870
9337.05 873
9337.96 807
9338.87 856
9339.78 877
9340.70 860
9341.61 863
9342.52 829
9343.43 855
9344.34 804
9345.26 836
9346.17 842
9347.08 834
9347.99 862
9348.91 856
9349.82 854
9350.73 903
9351.64 894
9352.56 891
9353.47 871
9354.38 867
9355.29 885
9356.21 821
9357.12 878
9358.03 880
9358.94 887
9359.86 881
9360.77 857
9361.68 804
9362.60 915
9363.51 898
9364.42 870
9365.34 873
9366.25 878
9367.16 950
9368.08 912
9368.99 895
9369.90 910
9370.82 903
9371.73 891
9372.64 903
9373.56 875
9374.47 854
9375.38 891
9376.30 926
9377.21 914
9378.12 883
9379.04 870
9379.95 892
9380.87 879
9381.78 918
9382.69 978
9383.61 900
9384.52 922
9385.44 930
9386.35 975
9387.27 951
9388.18 960
9389.09 987
9390.01 1007
9390.92 1017
9391.84 1036
9392.75 985
9393.67 989
9394.58 1036
9395.50 1008
9396.41 995
9397.32 1000
9398.24 990
9399.15 986
9400.07 999
9400.98 935
9401.90 986
9402.81 948
9403.73 937
9404.64 915
9405.56 977
9406.47 993
9407.39 948
9408.30 973
9409.22 1001
9410.14 987
9411.05 934
9411.97 939
9412.88 978
9413.80 986
9414.71 990
9415.63 987
9416.54 1006
9417.46 959
9418.38 948
9419.29 952
9420.21 937
9421.12 970
9422.04 975
9422.95 963
9423.87 960
9424.79 971
9425.70 1004
9426.62 981
9427.54 954
9428.45 995
9429.37 995
9430.28 990
9431.20 1022
9432.12 988
9433.03 1008
9433.95 997
9434.87 1037
9435.78 1081
9436.70 1103
9437.62 1076
9438.53 1091
9439.45 1079
9440.37 1076
9441.28 1085
9442.20 1064
9443.12 1056
9444.03 1099
9444.95 1120
9445.87 1165
9446.79 1151
9447.70 1141
9448.62 1199
9449.54 1307
9450.45 1409
9451.37 1478
9452.29 1566
9453.21 1559
9454.12 1575
9455.04 1472
9455.96 1418
9456.88 1374
9457.79 1269
9458.71 1226
9459.63 1253
9460.55 1135
9461.47 1105
9462.38 1055
9463.30 1089
9464.22 1044
9465.14 1036
9466.06 1038
9466.97 1046
9467.89 1032
9468.81 998
9469.73 1018
9470.65 1010
9471.56 1003
9472.48 1037
9473.40 1016
9474.32 1042
9475.24 1066
9476.16 1048
9477.08 1101
9477.99 1064
9478.91 1062
9479.83 1115
9480.75 1128
9481.67 1120
9482.59 1133
9483.51 1167
9484.43 1102
9485.34 1083
9486.26 1079
9487.18 1028
9488.10 1040
9489.02 1042
9489.94 1088
9490.86 1050
9491.78 1078
9492.70 1020
9493.62 1037
9494.54 1030
9495.46 1001
9496.38 1004
9497.30 1009
9498.22 985
9499.13 1000
9500.05 1048
9500.97 995
9501.89 991
9502.81 1012
9503.73 981
9504.65 994
9505.57 1048
9506.49 1070
9507.41 1025
9508.33 1038
9509.25 1003
9510.17 1022
9511.09 1012
9512.01 1035
9512.93 1043
9513.86 1085
9514.78 1080
9515.70 1105
9516.62 1093
9517.54 1080
9518.46 1102
9519.38 1072
9520.30 1066
9521.22 1077
9522.14 1102
9523.06 1094
9523.98 1069
9524.90 1106
9525.82 1132
9526.75 1146
9527.67 1102
9528.59 1169
9529.51 1206
9530.43 1188
9531.35 1314
9532.27 1325
9533.19 1374
9534.11 1361
9535.04 1286
9535.96 1244
9536.88 1255
9537.80 1197
9538.72 1179
9539.64 1151
9540.57 1119
9541.49 1145
9542.41 1123
9543.33 1079
9544.25 1059
9545.17 1109
9546.10 1114
9547.02 1120
9547.94 1090
9548.86 1069
9549.78 1052
9550.71 1072
9551.63 1076
9552.55 1062
9553.47 1112
9554.40 1102
9555.32 1116
9556.24 1112
9557.16 1093
9558.09 1064
9559.01 1077
9559.93 1070
9560.85 1128
9561.78 1178
9562.70 1160
9563.62 1138
9564.54 1098
9565.47 1154
9566.39 1117
9567.31 1133
9568.24 1107
9569.16 1089
9570.08 1089
9571.00 1126
9571.93 1122
9572.85 1055
9573.77 1070
9574.70 1075
9575.62 1109
9576.54 1140
9577.47 1144
9578.39 1103
9579.31 1118
9580.24 1129
9581.16 1073
9582.09 1115
9583.01 1122
9583.93 1107
9584.86 1097
9585.78 1085
9586.70 1135
9587.63 1129
9588.55 1142
9589.48 1160
9590.40 1136
9591.32 1198
9592.25 1216
9593.17 1184
9594.10 1209
9595.02 1245
9595.95 1185
9596.87 1172
9597.79 1159
9598.72 1191
9599.64 1209
9600.57 1274
9601.49 1264
9602.42 1240
9603.34 1248
9604.27 1221
9605.19 1267
9606.12 1244
9607.04 1242
9607.97 1330
9608.89 1307
9609.82 1287
9610.74 1340
9611.67 1324
9612.59 1300
9613.52 1357
9614.44 1352
9615.37 1334
9616.29 1337
9617.22 1384
9618.14 1385
9619.07 1403
9619.99 1390
9620.92 1364
9621.85 1376
9622.77 1465
9623.70 1459
9624.62 1421
9625.55 1417
9626.47 1537
9627.40 1484
9628.33 1534
9629.25 1629
9630.18 1582
9631.10 1594
9632.03 1594
9632.96 1605
9633.88 1668
9634.81 1649
9635.73 1611
9636.66 1660
9637.59 1660
9638.51 1663
9639.44 1687
9640.37 1636
9641.29 1668
9642.22 1735
9643.15 1811
9644.07 1782
9645.00 1928
9645.93 2004
9646.85 2016
9647.78 2118
9648.71 2095
9649.63 2097
9650.56 2068
9651.49 2052
9652.41 2003
9653.34 2002
9654.27 1946
9655.20 1874
9656.12 1949
9657.05 1863
9657.98 1844
9658.90 1857
9659.83 1859
9660.76 1837
9661.69 1841
9662.61 1912
9663.54 1882
9664.47 1870
9665.40 1836
9666.32 1979
9667.25 1972
9668.18 1953
9669.11 1976
9670.04 1934
9670.96 1960
9671.89 1922
9672.82 1916
9673.75 1961
9674.68 1959
9675.60 1923
9676.53 1984
9677.46 1954
9678.39 1972
9679.32 1996
9680.25 1976
9681.17 1963
9682.10 2045
9683.03 2039
9683.96 2017
9684.89 2033
9685.82 2051
9686.75 2001
9687.67 2026
9688.60 2011
9689.53 2092
9690.46 2075
9691.39 2147
9692.32 2256
9693.25 2291
9694.18 2282
9695.11 2370
9696.03 2490
9696.96 2522
9697.89 2597
9698.82 2626
9699.75 2661
9700.68 2554
9701.61 2583
9702.54 2435
9703.47 2372
9704.40 2289
9705.33 2184
9706.26 2075
9707.19 2101
9708.12 2091
9709.05 2139
9709.98 2127
9710.91 2130
9711.84 2097
9712.77 2152
9713.70 2204
9714.63 2276
9715.56 2210
9716.49 2124
9717.42 2155
9718.35 2085
9719.28 2039
9720.21 1918
9721.14 1934
9722.07 1880
9723.00 1863
9723.93 1796
9724.86 1744
9725.79 1725
9726.72 1735
9727.65 1798
9728.58 1798
9729.51 1754
9730.44 1812
9731.37 1797
9732.31 1862
9733.24 1859
9734.17 1796
9735.10 1780
9736.03 1779
9736.96 1779
9737.89 1724
9738.82 1695
9739.75 1620
9740.69 1631
9741.62 1625
9742.55 1616
9743.48 1561
9744.41 1529
9745.34 1566
9746.27 1545
9747.21 1553
9748.14 1536
9749.07 1528
9750.00 1529
9750.93 1513
9751.86 1515
9752.80 1557
9753.73 1500
9754.66 1501
9755.59 1463
9756.52 1516
9757.46 1526
9758.39 1525
9759.32 1531
9760.25 1508
9761.18 1492
9762.12 1490
9763.05 1471
9763.98 1502
9764.91 1528
9765.85 1494
9766.78 1488
9767.71 1453
9768.64 1502
9769.58 1454
9770.51 1521
9771.44 1527
9772.37 1515
9773.31 1520
9774.24 1525
9775.17 1596
9776.11 1601
9777.04 1584
9777.97 1641
9778.91 1605
9779.84 1628
9780.77 1679
9781.71 1636
9782.64 1619
9783.57 1599
9784.51 1580
9785.44 1541
9786.37 1459
9787.31 1479
9788.24 1443
9789.17 1446
9790.11 1483
9791.04 1449
9791.97 1409
9792.91 1424
9793.84 1402
9794.77 1413
9795.71 1424
9796.64 1466
9797.58 1445
9798.51 1443
9799.44 1430
9800.38 1415
9801.31 1374
9802.25 1397
9803.18 1317
9804.12 1252
9805.05 1296
9805.98 1268
9806.92 1261
9807.85 1206
9808.79 1255
9809.72 1215
9810.66 1177
9811.59 1130
9812.53 1194
9813.46 1224
9814.40 1169
9815.33 1172
9816.27 1169
9817.20 1179
9818.14 1181
9819.07 1192
9820.01 1151
9820.94 1143
9821.88 1099
9822.81 1167
9823.75 1117
9824.68 1118
9825.62 1115
9826.55 1145
9827.49 1071
9828.42 1101
9829.36 1109
9830.29 1090
9831.23 1101
9832.17 1161
9833.10 1125
9834.04 1157
9834.97 1067
9835.91 1045
9836.84 1100
9837.78 1079
9838.72 1039
9839.65 1109
9840.59 1137
9841.52 1084
9842.46 1094
9843.40 1062
9844.33 1144
9845.27 1141
9846.20 1105
9847.14 1134
9848.08 1123
9849.01 1112
9849.95 1076
9850.89 1084
9851.82 1099
9852.76 1061
9853.70 1109
9854.63 1109
9855.57 1048
9856.51 1085
9857.44 1113
9858.38 1066
9859.32 1104
9860.25 1105
9861.19 1095
9862.13 1085
9863.07 1059
9864.00 1041
9864.94 1059
9865.88 1045
9866.81 1045
9867.75 1041
9868.69 1028
9869.63 1065
9870.56 1003
9871.50 1047
9872.44 1054
9873.38 1056
9874.31 1060
9875.25 1015
9876.19 1033
9877.13 1032
9878.07 1007
9879.00 1023
9879.94 1021
9880.88 1062
9881.82 1020
9882.75 1033
9883.69 1006
9884.63 994
9885.57 1011
9886.51 965
9887.45 965
9888.38 1008
9889.32 1006
9890.26 1017
9891.20 1001
9892.14 952
9893.08 1000
9894.01 991
9894.95 968
9895.89 1016
9896.83 1039
9897.77 956
9898.71 963
9899.65 944
9900.59 978
9901.52 1022
9902.46 1030
9903.40 999
9904.34 998
9905.28 1033
9906.22 1048
9907.16 1079
9908.10 1105
9909.04 1139
9909.98 1147
9910.92 1217
9911.86 1200
9912.80 1216
9913.73 1198
9914.67 1149
9915.61 1148
9916.55 1092
9917.49 1072
9918.43 1106
9919.37 1095
9920.31 1132
9921.25 1115
9922.19 1130
9923.13 1172
9924.07 1212
9925.01 1226
9925.95 1287
9926.89 1235
9927.83 1215
9928.77 1214
9929.71 1166
9930.65 1142
9931.59 1065
9932.53 1054
9933.47 982
9934.41 984
9935.36 975
9936.30 987
9937.24 925
9938.18 893
9939.12 895
9940.06 867
9941.00 904
9941.94 939
9942.88 903
9943.82 901
9944.76 893
9945.70 868
9946.64 868
9947.59 840
9948.53 862
9949.47 856
9950.41 872
9951.35 863
9952.29 846
9953.23 897
9954.17 848
9955.12 861
9956.06 853
9957.00 869
9957.94 866
9958.88 829
9959.82 831
9960.77 831
9961.71 851
9962.65 882
9963.59 874
9964.53 818
9965.48 839
9966.42 821
9967.36 835
9968.30 816
9969.24 848
9970.19 828
9971.13 814
9972.07 847
9973.01 858
9973.95 811
9974.90 818
9975.84 807
9976.78 811
9977.72 834
9978.67 830
9979.61 818
9980.55 842
9981.50 838
9982.44 819
9983.38 823
9984.32 819
9985.27 857
9986.21 774
9987.15 825
9988.10 865
9989.04 808
9989.98 801
9990.92 811
9991.87 805
9992.81 798
9993.75 815
9994.70 853
9995.64 860
9996.58 826
9997.53 849
9998.47 834
9999.41 846
10000.36 864
10001.30 836
10002.25 852
10003.19 815
10004.13 814
10005.08 822
10006.02 907
10006.96 851
10007.91 820
10008.85 840
10009.80 840
10010.74 846
10011.68 787
10012.63 757
10013.57 810
10014.52 839
10015.46 817
10016.41 810
10017.35 815
10018.29 800
10019.24 806
10020.18 818
10021.13 804
10022.07 816
10023.02 816
10023.96 795
10024.91 808
10025.85 843
10026.80 810
10027.74 785
10028.69 781
10029.63 805
10030.58 814
10031.52 818
10032.47 799
10033.41 801
10034.36 828
10035.30 791
10036.25 764
10037.19 793
10038.14 785
10039.08 733
10040.03 747
10040.97 791
10041.92 801
10042.87 781
10043.81 802
10044.76 767
10045.70 817
10046.65 763
10047.59 726
10048.54 762
10049.49 789
10050.43 761
10051.38 703
10052.32 775
10053.27 753
10054.22 753
10055.16 717
10056.11 707
10057.05 750
10058.00 771
10058.95 766
10059.89 732
10060.84 730
10061.79 679
10062.73 733
10063.68 710
10064.63 707
10065.57 687
10066.52 720
10067.47 701
10068.41 733
10069.36 725
10070.31 735
10071.25 750
10072.20 745
10073.15 682
10074.10 758
10075.04 682
10075.99 729
10076.94 762
10077.88 747
10078.83 768
10079.78 728
10080.73 711
10081.67 698
10082.62 722
10083.57 716
10084.52 739
10085.46 715
10086.41 723
10087.36 708
10088.31 727
10089.25 700
10090.20 711
10091.15 766
10092.10 691
10093.05 696
10093.99 714
10094.94 738
10095.89 702
10096.84 715
10097.79 728
10098.73 705
10099.68 704
10100.63 725
10101.58 699
10102.53 726
10103.48 681
10104.42 744
10105.37 692
10106.32 686
10107.27 680
10108.22 697
10109.17 730
10110.12 695
10111.06 699
10112.01 713
10112.96 738
10113.91 701
10114.86 718
10115.81 694
10116.76 747
10117.71 735
10118.66 720
10119.61 716
10120.56 655
10121.50 712
10122.45 717
10123.40 708
10124.35 706
10125.30 723
10126.25 739
10127.20 738
10128.15 726
10129.10 689
10130.05 703
10131.00 715
10131.95 683
10132.90 683
10133.85 722
10134.80 751
10135.75 735
10136.70 698
10137.65 720
10138.60 745
10139.55 736
10140.50 699
10141.45 704
10142.40 732
10143.35 742
10144.30 686
10145.25 756
10146.20 781
10147.15 719
10148.10 740
10149.05 786
10150.00 729
10150.95 759
10151.90 734
10152.86 735
10153.81 769
10154.76 739
10155.71 738
10156.66 756
10157.61 808
10158.56 771
10159.51 764
10160.46 732
10161.41 701
10162.37 763
10163.32 806
10164.27 769
10165.22 758
10166.17 738
10167.12 757
10168.07 743
10169.03 772
10169.98 792
10170.93 760
10171.88 735
10172.83 742
10173.78 779
10174.74 768
10175.69 773
10176.64 737
10177.59 755
10178.54 757
10179.49 752
10180.45 803
10181.40 790
10182.35 803
10183.30 769
10184.26 794
10185.21 793
10186.16 790
10187.11 788
10188.06 785
10189.02 821
10189.97 832
10190.92 806
10191.87 803
10192.83 848
10193.78 803
10194.73 834
10195.69 871
10196.64 837
10197.59 861
10198.54 873
10199.50 835
10200.45 872
10201.40 858
10202.36 824
10203.31 831
10204.26 884
10205.22 903
10206.17 925
10207.12 892
10208.08 883
10209.03 896
10209.98 911
10210.94 894
10211.89 861
10212.84 832
10213.80 839
10214.75 859
10215.70 834
10216.66 840
10217.61 804
10218.56 850
10219.52 826
10220.47 816
10221.43 847
10222.38 822
10223.33 811
10224.29 818
10225.24 830
10226.20 860
10227.15 833
10228.11 857
10229.06 915
10230.01 912
10230.97 914
10231.92 913
10232.88 957
10233.83 963
10234.79 1005
10235.74 1021
10236.70 977
10237.65 971
10238.60 920
10239.56 908
10240.51 884
10241.47 855
10242.42 858
10243.38 892
10244.33 824
10245.29 801
10246.24 787
10247.20 785
10248.15 793
10249.11 742
10250.07 752
10251.02 775
10251.98 717
10252.93 714
10253.89 755
10254.84 718
10255.80 701
10256.75 729
10257.71 767
10258.67 745
10259.62 748
10260.58 770
10261.53 713
10262.49 719
10263.44 738
10264.40 690
10265.36 727
10266.31 699
10267.27 740
10268.22 724
10269.18 744
10270.14 699
10271.09 748
10272.05 763
10273.01 724
10273.96 737
10274.92 714
10275.87 720
10276.83 728
10277.79 751
10278.74 718
10279.70 685
10280.66 716
10281.61 736
10282.57 728
10283.53 711
10284.49 701
10285.44 675
10286.40 699
10287.36 715
10288.31 691
10289.27 715
10290.23 709
10291.18 734
10292.14 720
10293.10 689
10294.06 719
10295.01 673
10295.97 771
10296.93 711
10297.89 700
10298.84 654
10299.80 731
10300.76 728
10301.72 702
10302.67 713
10303.63 712
10304.59 724
10305.55 718
10306.51 699
10307.46 665
10308.42 730
10309.38 716
10310.34 723
10311.30 702
10312.25 711
10313.21 687
10314.17 737
10315.13 721
10316.09 739
10317.05 724
10318.00 681
10318.96 744
10319.92 681
10320.88 658
10321.84 700
10322.80 681
10323.76 729
10324.71 763
10325.67 677
10326.63 713
10327.59 686
10328.55 678
10329.51 663
10330.47 673
10331.43 673
10332.39 682
10333.35 672
10334.30 695
10335.26 698
10336.22 700
10337.18 701
10338.14 659
10339.10 661
10340.06 690
10341.02 715
10341.98 709
10342.94 694
10343.90 700
10344.86 700
10345.82 711
10346.78 754
10347.74 702
10348.70 710
10349.66 712
10350.62 687
10351.58 712
10352.54 708
10353.50 751
10354.46 723
10355.42 697
10356.38 739
10357.34 729
10358.30 751
10359.26 706
10360.22 683
10361.18 708
10362.14 700
10363.10 703
10364.06 708
10365.02 668
10365.98 697
10366.94 691
10367.90 703
10368.87 682
10369.83 699
10370.79 645
10371.75 638
10372.71 664
10373.67 681
10374.63 693
10375.59 638
10376.55 658
10377.51 678
10378.48 662
10379.44 633
10380.40 719
10381.36 657
10382.32 688
10383.28 700
10384.24 666
10385.21 673
10386.17 667
10387.13 630
10388.09 653
10389.05 650
10390.01 674
10390.98 685
10391.94 654
10392.90 637
10393.86 671
10394.82 650
10395.79 675
10396.75 719
10397.71 723
10398.67 704
10399.63 698
10400.60 668
10401.56 680
10402.52 701
10403.48 666
10404.45 662
10405.41 678
10406.37 693
10407.33 665
10408.30 654
10409.26 717
10410.22 667
10411.18 671
10412.15 725
10413.11 727
10414.07 704
10415.04 719
10416.00 718
10416.96 737
10417.93 791
10418.89 751
10419.85 779
10420.81 811
10421.78 793
10422.74 744
10423.70 712
10424.67 695
10425.63 725
10426.59 720
10427.56 703
10428.52 677
10429.49 701
10430.45 641
10431.41 705
10432.38 668
10433.34 667
10434.30 675
10435.27 709
10436.23 702
10437.20 664
10438.16 675
10439.12 656
10440.09 657
10441.05 643
10442.02 659
10442.98 646
10443.94 640
10444.91 644
10445.87 658
10446.84 624
10447.80 626
10448.77 631
10449.73 630
10450.70 623
10451.66 643
10452.63 642
10453.59 658
10454.55 659
10455.52 638
10456.48 645
10457.45 633
10458.41 650
10459.38 628
10460.34 641
10461.31 627
10462.27 608
10463.24 639
10464.20 679
10465.17 654
10466.14 649
10467.10 656
10468.07 676
10469.03 651
10470.00 644
10470.96 654
10471.93 668
10472.89 627
10473.86 681
10474.82 673
10475.79 654
10476.76 629
10477.72 625
10478.69 696
10479.65 676
10480.62 638
10481.59 686
10482.55 679
10483.52 708
10484.48 692
10485.45 703
10486.42 653
10487.38 687
10488.35 695
10489.32 665
10490.28 659
10491.25 674
10492.21 636
10493.18 683
10494.15 651
10495.11 679
10496.08 695
10497.05 661
10498.01 674
10498.98 703
10499.95 671
10500.92 663
10501.88 670
10502.85 654
10503.82 657
10504.78 680
10505.75 678
10506.72 673
10507.68 672
10508.65 671
10509.62 690
10510.59 683
10511.55 667
10512.52 662
10513.49 699
10514.46 697
10515.42 689
10516.39 682
10517.36 699
10518.33 703
10519.29 682
10520.26 680
10521.23 672
10522.20 724
10523.17 679
10524.13 688
10525.10 701
10526.07 702
10527.04 689
10528.01 701
10528.97 680
10529.94 663
10530.91 669
10531.88 696
10532.85 715
10533.82 711
10534.78 712
10535.75 713
10536.72 708
10537.69 719
10538.66 688
10539.63 700
10540.60 687
10541.56 714
10542.53 687
10543.50 685
10544.47 722
10545.44 760
10546.41 712
10547.38 706
10548.35 727
10549.32 764
10550.29 767
10551.25 774
10552.22 750
10553.19 737
10554.16 764
10555.13 780
10556.10 809
10557.07 822
10558.04 860
10559.01 870
10559.98 942
10560.95 927
10561.92 892
10562.89 898
10563.86 856
10564.83 858
10565.80 833
10566.77 826
10567.74 772
10568.71 751
10569.68 776
10570.65 704
10571.62 734
10572.59 696
10573.56 694
10574.53 708
10575.50 711
10576.47 720
10577.44 695
10578.41 717
10579.38 688
10580.35 666
10581.32 686
10582.29 793
10583.26 739
10584.23 762
10585.21 747
10586.18 714
10587.15 752
10588.12 692
10589.09 735
10590.06 728
10591.03 734
10592.00 738
10592.97 704
10593.94 728
10594.92 757
10595.89 720
10596.86 715
10597.83 764
10598.80 755
10599.77 781
10600.74 732
10601.71 706
10602.69 683
10603.66 710
10604.63 699
10605.60 686
10606.57 715
10607.54 689
10608.52 737
10609.49 715
10610.46 681
10611.43 684
10612.40 706
10613.38 708
10614.35 695
10615.32 693
10616.29 731
10617.27 723
10618.24 720
10619.21 706
10620.18 715
10621.15 688
10622.13 732
10623.10 714
10624.07 684
10625.04 711
10626.02 704
10626.99 715
10627.96 720
10628.94 737
10629.91 711
10630.88 760
10631.85 748
10632.83 716
10633.80 765
10634.77 779
10635.75 770
10636.72 780
10637.69 825
10638.67 818
10639.64 803
10640.61 791
10641.59 822
10642.56 785
10643.53 787
10644.51 782
10645.48 785
10646.45 719
10647.43 680
10648.40 714
10649.37 688
10650.35 698
10651.32 712
10652.30 703
10653.27 682
10654.24 721
10655.22 717
10656.19 710
10657.16 696
10658.14 688
10659.11 723
10660.09 694
10661.06 660
10662.04 704
10663.01 705
10663.98 675
10664.96 661
10665.93 681
10666.91 668
10667.88 670
10668.86 691
10669.83 641
10670.81 662
10671.78 679
10672.76 682
10673.73 687
10674.71 726
10675.68 693
10676.66 681
10677.63 691
10678.61 713
10679.58 698
10680.56 701
10681.53 695
10682.51 722
10683.48 703
10684.46 649
10685.43 693
10686.41 710
10687.38 669
10688.36 623
10689.33 692
10690.31 685
10691.28 691
10692.26 705
10693.24 665
10694.21 679
10695.19 694
10696.16 683
10697.14 673
10698.12 674
10699.09 678
10700.07 715
10701.04 643
10702.02 703
10703.00 707
10703.97 678
10704.95 673
10705.92 654
10706.90 668
10707.88 703
10708.85 687
10709.83 689
10710.81 701
10711.78 658
10712.76 684
10713.74 675
10714.71 655
10715.69 653
10716.67 682
10717.64 700
10718.62 648
10719.60 671
10720.57 686
10721.55 682
10722.53 665
10723.50 655
10724.48 674
10725.46 666
10726.44 681
10727.41 684
10728.39 674
10729.37 673
10730.35 683
10731.32 690
10732.30 684
10733.28 677
10734.26 680
10735.23 661
10736.21 666
10737.19 660
10738.17 691
10739.14 679
10740.12 710
10741.10 671
10742.08 675
10743.06 695
10744.03 658
10745.01 685
10745.99 727
10746.97 694
10747.95 697
10748.92 692
10749.90 709
10750.88 709
10751.86 721
10752.84 676
10753.82 674
10754.79 677
10755.77 701
10756.75 682
10757.73 666
10758.71 689
10759.69 670
10760.67 672
10761.65 653
10762.62 679
10763.60 682
10764.58 698
10765.56 705
10766.54 704
10767.52 675
10768.50 656
10769.48 688
10770.46 725
10771.44 720
10772.42 678
10773.39 732
10774.37 696
10775.35 711
10776.33 687
10777.31 743
10778.29 738
10779.27 759
10780.25 711
10781.23 732
10782.21 708
10783.19 720
10784.17 668
10785.15 696
10786.13 709
10787.11 716
10788.09 741
10789.07 713
10790.05 708
10791.03 676
10792.01 680
10792.99 698
10793.97 676
10794.95 662
10795.93 676
10796.91 681
10797.89 669
10798.87 698
10799.85 624
10800.83 646
10801.82 658
10802.80 650
10803.78 668
10804.76 656
10805.74 661
10806.72 682
10807.70 680
10808.68 702
10809.66 716
10810.64 712
10811.62 699
10812.61 706
10813.59 696
10814.57 695
10815.55 737
10816.53 737
10817.51 720
10818.49 729
10819.47 713
10820.46 697
10821.44 691
10822.42 733
10823.40 782
10824.38 699
10825.36 701
10826.35 708
10827.33 737
10828.31 795
10829.29 735
10830.27 757
10831.25 751
10832.24 735
10833.22 753
10834.20 747
10835.18 756
10836.17 715
10837.15 773
10838.13 774
10839.11 778
10840.09 748
10841.08 720
10842.06 761
10843.04 772
10844.02 759
10845.01 754
10845.99 758
10846.97 757
10847.96 730
10848.94 734
10849.92 741
10850.90 759
10851.89 830
10852.87 773
10853.85 806
10854.84 857
10855.82 807
10856.80 822
10857.78 787
10858.77 799
10859.75 800
10860.73 809
10861.72 844
10862.70 815
10863.68 820
10864.67 793
10865.65 835
10866.64 838
10867.62 832
10868.60 805
10869.59 817
10870.57 795
10871.55 805
10872.54 816
10873.52 826
10874.51 806
10875.49 827
10876.47 846
10877.46 855
10878.44 864
10879.43 830
10880.41 856
10881.39 894
10882.38 890
10883.36 877
10884.35 863
10885.33 848
10886.32 867
10887.30 878
10888.29 877
10889.27 867
10890.25 892
10891.24 901
10892.22 897
10893.21 879
10894.19 917
10895.18 924
10896.16 919
10897.15 926
10898.13 950
10899.12 913
10900.10 966
10901.09 959
10902.07 952
10903.06 979
10904.04 936
10905.03 983
10906.01 994
10907.00 995
10907.99 965
10908.97 1005
10909.96 988
10910.94 980
10911.93 1012
10912.91 1081
10913.90 1081
10914.88 1051
10915.87 1034
10916.86 1065
10917.84 1056
10918.83 1054
10919.81 1089
10920.80 1070
10921.79 1034
10922.77 1019
10923.76 1065
10924.74 1059
10925.73 1057
10926.72 1114
10927.70 1080
10928.69 1073
10929.68 1077
10930.66 1130
10931.65 1084
10932.64 1119
10933.62 1131
10934.61 1161
10935.60 1107
10936.58 1153
10937.57 1186
10938.56 1182
10939.54 1213
10940.53 1256
10941.52 1253
10942.50 1306
10943.49 1259
10944.48 1232
10945.47 1284
10946.45 1304
10947.44 1323
10948.43 1321
10949.41 1336
10950.40 1348
10951.39 1421
10952.38 1437
10953.36 1466
10954.35 1466
10955.34 1523
10956.33 1525
10957.31 1498
10958.30 1497
10959.29 1545
10960.28 1504
10961.27 1497
10962.25 1425
10963.24 1390
10964.23 1450
10965.22 1380
10966.21 1358
10967.19 1325
10968.18 1306
10969.17 1283
10970.16 1251
10971.15 1255
10972.13 1234
10973.12 1189
10974.11 1245
10975.10 1311
10976.09 1279
10977.08 1314
10978.07 1280
10979.05 1266
10980.04 1271
10981.03 1270
10982.02 1249
10983.01 1311
10984.00 1330
10984.99 1331
10985.98 1296
10986.96 1335
10987.95 1399
10988.94 1425
10989.93 1525
10990.92 1488
10991.91 1564
10992.90 1638
10993.89 1733
10994.88 1836
10995.87 1897
10996.86 1991
10997.85 2005
10998.84 1932
10999.83 1935
11000.82 1858
11001.81 1814
11002.79 1793
11003.78 1708
11004.77 1600
11005.76 1520
11006.75 1458
11007.74 1311
11008.73 1314
11009.72 1335
11010.71 1226
11011.70 1203
11012.69 1167
11013.68 1137
11014.67 1164
11015.67 1184
11016.66 1150
11017.65 1138
11018.64 1133
11019.63 1139
11020.62 1053
11021.61 1073
11022.60 1098
11023.59 1098
11024.58 1059
11025.57 1033
11026.56 1068
11027.55 1068
11028.54 1084
11029.53 1013
11030.52 1057
11031.52 1016
11032.51 1010
11033.50 1030
11034.49 1057
11035.48 1063
11036.47 1015
11037.46 998
11038.45 1012
11039.45 1022
11040.44 1014
11041.43 986
11042.42 970
11043.41 964
11044.40 977
11045.39 954
11046.39 958
11047.38 928
11048.37 958
11049.36 948
11050.35 993
11051.35 968
11052.34 973
11053.33 980
11054.32 926
11055.31 910
11056.31 946
11057.30 980
11058.29 914
11059.28 940
11060.27 930
11061.27 942
11062.26 931
11063.25 945
11064.24 991
11065.24 932
11066.23 948
11067.22 934
11068.21 945
11069.21 958
11070.20 942
11071.19 967
11072.19 926
11073.18 963
11074.17 1001
11075.16 927
11076.16 928
11077.15 938
11078.14 947
11079.14 947
11080.13 940
11081.12 927
11082.12 949
11083.11 959
11084.10 961
11085.10 931
11086.09 882
11087.08 898
11088.08 872
11089.07 936
11090.06 900
11091.06 840
11092.05 851
11093.04 890
11094.04 914
11095.03 871
11096.03 904
11097.02 866
11098.01 851
11099.01 870
11100.00 849
11101.00 842
11101.99 836
11102.98 827
11103.98 857
11104.97 845
11105.97 850
11106.96 816
11107.96 837
11108.95 821
11109.95 855
11110.94 885
11111.93 885
11112.93 845
11113.92 838
11114.92 803
11115.91 799
11116.91 841
11117.90 825
11118.90 822
11119.89 795
11120.89 809
11121.88 838
11122.88 845
11123.87 788
11124.87 779
11125.86 840
11126.86 812
11127.85 830
11128.85 811
11129.84 799
11130.84 798
11131.84 810
11132.83 829
11133.83 757
11134.82 778
11135.82 785
11136.81 822
11137.81 821
11138.81 752
11139.80 802
11140.80 780
11141.79 803
11142.79 787
11143.79 840
11144.78 809
11145.78 772
11146.77 810
11147.77 790
11148.77 783
11149.76 763
11150.76 781
11151.75 796
11152.75 764
11153.75 728
11154.74 739
11155.74 742
11156.74 782
11157.73 746
11158.73 741
11159.73 732
11160.72 744
11161.72 725
11162.72 737
11163.71 773
11164.71 743
11165.71 741
11166.71 748
11167.70 742
11168.70 720
11169.70 744
11170.69 727
11171.69 704
11172.69 708
11173.69 724
11174.68 738
11175.68 746
11176.68 759
11177.68 734
11178.67 744
11179.67 698
11180.67 702
11181.67 722
11182.66 728
11183.66 741
11184.66 766
11185.66 749
11186.66 726
11187.65 732
11188.65 763
11189.65 770
11190.65 778
11191.65 703
11192.64 728
11193.64 772
11194.64 726
11195.64 767
11196.64 725
11197.64 740
11198.63 735
11199.63 723
11200.63 728
11201.63 740
11202.63 701
11203.63 729
11204.63 740
11205.63 761
11206.62 736
11207.62 762
11208.62 747
11209.62 729
11210.62 706
11211.62 716
11212.62 718
11213.62 697
11214.62 699
11215.62 730
11216.61 738
11217.61 748
11218.61 746
11219.61 734
11220.61 731
11221.61 743
11222.61 728
11223.61 742
11224.61 723
11225.61 740
11226.61 738
11227.61 732
11228.61 740
11229.61 726
11230.61 763
11231.61 717
11232.61 690
11233.61 717
11234.61 697
11235.61 764
11236.61 720
11237.61 705
11238.61 745
11239.61 755
11240.61 756
11241.61 702
11242.61 705
11243.61 736
11244.61 706
11245.61 755
11246.61 775
11247.61 738
11248.62 741
11249.62 721
11250.62 722
11251.62 752
11252.62 742
11253.62 771
11254.62 772
11255.62 738
11256.62 714
11257.62 733
11258.62 734
11259.63 745
11260.63 777
11261.63 761
11262.63 734
11263.63 734
11264.63 721
11265.63 766
11266.64 729
11267.64 742
11268.64 749
11269.64 796
11270.64 782
11271.64 794
11272.65 780
11273.65 769
11274.65 787
11275.65 775
11276.65 764
11277.65 754
11278.66 823
11279.66 826
11280.66 786
11281.66 784
11282.67 794
11283.67 803
11284.67 801
11285.67 779
11286.67 802
11287.68 804
11288.68 773
11289.68 794
11290.68 790
11291.69 759
11292.69 766
11293.69 799
11294.70 763
11295.70 783
11296.70 726
11297.70 756
11298.71 779
11299.71 779
11300.71 767
11301.72 774
11302.72 780
11303.72 751
11304.72 748
11305.73 783
11306.73 790
11307.73 841
11308.74 819
11309.74 820
11310.74 864
11311.75 857
11312.75 855
11313.76 848
11314.76 813
11315.76 821
11316.77 811
11317.77 834
11318.77 820
11319.78 833
11320.78 828
11321.79 808
11322.79 831
11323.79 805
11324.80 755
11325.80 768
11326.81 782
11327.81 771
11328.81 779
11329.82 767
11330.82 766
11331.83 762
11332.83 801
11333.84 796
11334.84 803
11335.85 826
11336.85 800
11337.85 831
11338.86 779
11339.86 810
11340.87 826
11341.87 807
11342.88 839
11343.88 821
11344.89 785
11345.89 762
11346.90 781
11347.90 750
11348.91 798
11349.91 801
11350.92 750
11351.92 777
11352.93 782
11353.94 767
11354.94 731
11355.95 768
11356.95 792
11357.96 801
11358.96 788
11359.97 792
11360.97 792
11361.98 786
11362.99 789
11363.99 803
11365.00 787
11366.00 787
11367.01 797
11368.02 787
11369.02 804
11370.03 774
11371.03 791
11372.04 789
11373.05 790
11374.05 759
11375.06 770
11376.06 805
11377.07 775
11378.08 795
11379.08 778
11380.09 768
11381.10 741
11382.10 762
11383.11 775
11384.12 825
11385.12 792
11386.13 761
11387.14 775
11388.14 770
11389.15 793
11390.16 783
11391.17 785
11392.17 783
11393.18 822
11394.19 794
11395.19 796
11396.20 797
11397.21 764
11398.22 790
11399.22 786
11400.23 807
11401.24 825
11402.25 827
11403.25 839
11404.26 808
11405.27 816
11406.28 840
11407.28 838
11408.29 816
11409.30 830
11410.31 805
11411.31 792
11412.32 828
11413.33 804
11414.34 828
11415.35 809
11416.35 872
11417.36 874
11418.37 870
11419.38 875
11420.39 827
11421.40 820
11422.40 845
11423.41 878
11424.42 868
11425.43 840
11426.44 836
11427.45 871
11428.46 843
11429.46 863
11430.47 878
11431.48 900
11432.49 868
11433.50 870
11434.51 839
11435.52 886
11436.53 923
11437.54 893
11438.54 918
11439.55 935
11440.56 892
11441.57 958
11442.58 910
11443.59 928
11444.60 936
11445.61 913
11446.62 884
11447.63 936
11448.64 939
11449.65 941
11450.66 926
11451.67 919
11452.68 915
11453.69 957
11454.70 973
11455.71 984
11456.72 965
11457.73 982
11458.74 986
11459.75 965
11460.76 967
11461.77 993
11462.78 982
11463.79 984
11464.80 985
11465.81 965
11466.82 1007
11467.83 995
11468.84 1002
11469.85 1035
11470.86 1060
11471.87 1050
11472.88 1000
11473.89 1017
11474.90 1025
11475.91 1067
11476.92 1052
11477.93 1024
11478.95 1045
11479.96 1026
11480.97 1048
11481.98 1068
11482.99 1007
11484.00 1029
11485.01 1020
11486.02 1025
11487.03 1075
11488.05 1070
11489.06 1079
11490.07 1062
11491.08 1056
11492.09 1072
11493.10 1079
11494.11 1030
11495.13 1038
11496.14 1064
11497.15 1072
11498.16 1032
11499.17 1083
11500.18 1088
11501.20 1101
11502.21 1109
11503.22 1090
11504.23 1075
11505.24 1091
11506.26 1117
11507.27 1149
11508.28 1094
11509.29 1180
11510.30 1197
11511.32 1231
11512.33 1104
11513.34 1128
11514.35 1173
11515.37 1190
11516.38 1174
11517.39 1199
11518.40 1233
11519.42 1186
11520.43 1186
11521.44 1167
11522.45 1152
11523.47 1198
11524.48 1266
11525.49 1249
11526.51 1246
11527.52 1221
11528.53 1256
11529.55 1291
11530.56 1289
11531.57 1296
11532.59 1314
11533.60 1257
11534.61 1328
11535.63 1340
11536.64 1346
11537.65 1398
11538.67 1347
11539.68 1366
11540.69 1428
11541.71 1429
11542.72 1445
11543.73 1409
11544.75 1455
11545.76 1480
11546.78 1455
11547.79 1434
11548.80 1457
11549.82 1490
11550.83 1504
11551.85 1527
11552.86 1534
11553.87 1501
11554.89 1596
11555.90 1601
11556.92 1582
11557.93 1627
11558.95 1660
11559.96 1730
11560.97 1748
11561.99 1741
11563.00 1760
11564.02 1746
11565.03 1686
11566.05 1758
11567.06 1743
11568.08 1807
11569.09 1857
11570.11 1843
11571.12 1866
11572.14 1887
11573.15 1883
11574.17 1963
11575.18 2001
11576.20 2079
11577.21 2168
11578.23 2294
11579.24 2252
11580.26 2304
11581.27 2370
11582.29 2382
11583.30 2487
11584.32 2588
11585.33 2660
11586.35 2741
11587.37 2703
11588.38 2736
11589.40 2882
11590.41 3033
11591.43 3090
11592.44 3302
11593.46 3423
11594.48 3662
11595.49 3954
11596.51 4339
11597.52 4743
11598.54 5063
11599.56 5316
11600.57 5421
11601.59 5580
11602.61 5582
11603.62 5605
11604.64 5267
11605.66 5011
11606.67 4688
11607.69 4320
11608.70 3983
11609.72 3670
11610.74 3304
11611.75 3087
11612.77 2809
11613.79 2639
11614.81 2575
11615.82 2372
11616.84 2269
11617.86 2181
11618.87 2020
11619.89 2007
11620.91 1944
11621.92 1907
11622.94 1883
11623.96 1844
11624.98 1829
11625.99 1726
11627.01 1733
11628.03 1726
11629.05 1674
11630.06 1654
11631.08 1620
11632.10 1690
11633.12 1629
11634.13 1653
11635.15 1593
11636.17 1610
11637.19 1637
11638.20 1650
11639.22 1670
11640.24 1602
11641.26 1573
11642.28 1586
11643.29 1579
11644.31 1565
11645.33 1539
11646.35 1551
11647.37 1536
11648.39 1483
11649.40 1484
11650.42 1425
11651.44 1420
11652.46 1475
11653.48 1466
11654.50 1434
11655.51 1443
11656.53 1440
11657.55 1448
11658.57 1427
11659.59 1510
11660.61 1484
11661.63 1433
11662.65 1446
11663.67 1437
11664.68 1520
11665.70 1550
11666.72 1543
11667.74 1510
11668.76 1482
11669.78 1498
11670.80 1512
11671.82 1551
11672.84 1521
11673.86 1572
11674.88 1568
11675.90 1569
11676.92 1572
11677.94 1565
11678.96 1595
11679.98 1626
11680.99 1604
11682.01 1580
11683.03 1622
11684.05 1596
11685.07 1601
11686.09 1566
11687.11 1611
11688.13 1658
11689.15 1613
11690.17 1595
11691.19 1553
11692.21 1559
11693.24 1523
11694.26 1480
11695.28 1469
11696.30 1480
11697.32 1503
11698.34 1489
11699.36 1466
11700.38 1468
11701.40 1464
11702.42 1393
11703.44 1399
11704.46 1442
11705.48 1457
11706.50 1367
11707.52 1338
11708.54 1380
11709.57 1365
11710.59 1356
11711.61 1315
11712.63 1320
11713.65 1338
11714.67 1322
11715.69 1278
11716.71 1291
11717.73 1301
11718.76 1290
11719.78 1295
11720.80 1262
11721.82 1233
11722.84 1224
11723.86 1198
11724.89 1215
11725.91 1194
11726.93 1241
11727.95 1206
11728.97 1189
11729.99 1173
11731.02 1166
11732.04 1147
11733.06 1148
11734.08 1107
11735.10 1124
11736.13 1124
11737.15 1112
11738.17 1145
11739.19 1131
11740.22 1104
11741.24 1090
11742.26 1082
11743.28 1109
11744.30 1093
11745.33 1090
11746.35 1125
11747.37 1101
11748.40 1079
11749.42 1023
11750.44 1027
11751.46 1087
11752.49 1070
11753.51 1010
11754.53 1046
11755.56 1021
11756.58 994
11757.60 1034
11758.62 993
11759.65 1014
11760.67 981
11761.69 985
11762.72 985
11763.74 988
11764.76 1011
11765.79 983
11766.81 1005
11767.83 979
11768.86 989
11769.88 980
11770.91 1005
11771.93 938
11772.95 952
11773.98 991
11775.00 975
11776.02 936
11777.05 967
11778.07 930
11779.10 939
11780.12 938
11781.14 914
11782.17 953
11783.19 977
11784.22 922
11785.24 935
11786.26 958
11787.29 912
11788.31 944
11789.34 940
11790.36 875
11791.39 908
11792.41 879
11793.44 902
11794.46 905
11795.49 877
11796.51 885
11797.54 903
11798.56 902
11799.59 880
11800.61 875
11801.63 862
11802.66 880
11803.69 884
11804.71 864
11805.74 854
11806.76 843
11807.79 872
11808.81 869
11809.84 856
11810.86 825
11811.89 862
11812.91 879
11813.94 869
11814.96 873
11815.99 861
11817.01 855
11818.04 913
11819.07 901
11820.09 878
11821.12 882
11822.14 864
11823.17 893
11824.20 896
11825.22 858
11826.25 863
11827.27 886
11828.30 834
11829.33 845
11830.35 840
11831.38 849
11832.40 865
11833.43 885
11834.46 887
11835.48 899
11836.51 838
11837.54 832
11838.56 862
11839.59 853
11840.62 886
11841.64 867
11842.67 842
11843.70 878
11844.72 849
11845.75 885
11846.78 881
11847.80 872
11848.83 904
11849.86 876
11850.89 888
11851.91 887
11852.94 891
11853.97 892
11854.99 891
11856.02 906
11857.05 918
11858.08 872
11859.10 891
11860.13 890
11861.16 873
11862.19 880
11863.21 877
11864.24 866
11865.27 884
11866.30 927
11867.33 944
11868.35 891
11869.38 911
11870.41 933
11871.44 880
11872.47 866
11873.49 902
11874.52 916
11875.55 871
11876.58 892
11877.61 926
11878.63 921
11879.66 952
11880.69 922
11881.72 939
11882.75 937
11883.78 963
11884.81 978
11885.83 957
11886.86 977
11887.89 984
11888.92 1000
11889.95 1024
11890.98 1012
11892.01 1016
11893.04 989
11894.06 1055
11895.09 1020
11896.12 1040
11897.15 1079
11898.18 1099
11899.21 1052
11900.24 1081
11901.27 1128
11902.30 1060
11903.33 1072
11904.36 1074
11905.39 1069
11906.42 1054
11907.45 1050
11908.48 1084
11909.50 1027
11910.53 1006
11911.56 995
11912.59 997
11913.62 975
11914.65 981
11915.68 1001
11916.71 1048
11917.74 1027
11918.77 996
11919.80 1056
11920.83 1058
11921.86 1095
11922.89 1094
11923.92 1188
11924.95 1154
11925.99 1233
11927.02 1258
11928.05 1260
11929.08 1275
11930.11 1313
11931.14 1318
11932.17 1268
11933.20 1270
11934.23 1221
11935.26 1168
11936.29 1148
11937.32 1097
11938.35 1064
11939.38 1055
11940.41 1035
11941.45 983
11942.48 1011
11943.51 988
11944.54 951
11945.57 921
11946.60 901
11947.63 930
11948.66 916
11949.70 888
11950.73 924
11951.76 870
11952.79 865
11953.82 887
11954.85 901
11955.88 894
11956.92 898
11957.95 912
11958.98 899
11960.01 855
11961.04 864
11962.08 893
11963.11 894
11964.14 887
11965.17 873
11966.20 894
11967.24 891
11968.27 883
11969.30 940
11970.33 937
11971.36 897
11972.40 905
11973.43 950
11974.46 903
11975.49 880
11976.53 929
11977.56 889
11978.59 892
11979.62 842
11980.66 933
11981.69 931
11982.72 924
11983.76 886
11984.79 917
11985.82 901
11986.85 880
11987.89 909
11988.92 917
11989.95 895
11990.99 897
11992.02 891
11993.05 912
11994.09 880
11995.12 908
11996.15 947
11997.19 911
11998.22 890
11999.25 875
12000.29 943
12001.32 896
12002.35 889
12003.39 979
12004.42 952
12005.46 960
12006.49 960
12007.52 976
12008.56 1005
12009.59 981
12010.63 942
12011.66 955
12012.69 973
12013.73 965
12014.76 947
12015.80 946
12016.83 966
12017.86 957
12018.90 951
12019.93 969
12020.97 956
12022.00 925
12023.04 960
12024.07 951
12025.11 941
12026.14 941
12027.18 915
12028.21 997
12029.25 912
12030.28 924
12031.32 950
12032.35 959
12033.39 951
12034.42 949
12035.46 975
12036.49 925
12037.53 930
12038.56 934
12039.60 917
12040.63 941
12041.67 948
12042.70 961
12043.74 933
12044.77 911
12045.81 922
12046.84 881
12047.88 924
12048.92 909
12049.95 940
12050.99 953
12052.02 997
12053.06 947
12054.09 958
12055.13 943
12056.17 943
12057.20 952
12058.24 982
12059.27 984
12060.31 960
12061.35 963
12062.38 948
12063.42 930
12064.46 958
12065.49 953
12066.53 956
12067.56 974
12068.60 977
12069.64 919
12070.67 952
12071.71 927
12072.75 938
12073.78 976
12074.82 971
12075.86 971
12076.89 974
12077.93 988
12078.97 988
12080.01 987
12081.04 1005
12082.08 999
12083.12 992
12084.15 1010
12085.19 1004
12086.23 1020
12087.27 1017
12088.30 974
12089.34 986
12090.38 1043
12091.41 1027
12092.45 1024
12093.49 1055
12094.53 1029
12095.57 1101
12096.60 1144
12097.64 1168
12098.68 1171
12099.72 1125
12100.75 1152
12101.79 1163
12102.83 1154
12103.87 1096
12104.91 1099
12105.94 1088
12106.98 1100
12108.02 1061
12109.06 1031
12110.10 1000
12111.14 955
12112.17 975
12113.21 954
12114.25 920
12115.29 921
12116.33 922
12117.37 892
12118.40 878
12119.44 909
12120.48 883
12121.52 871
12122.56 864
12123.60 877
12124.64 874
12125.68 848
12126.72 832
12127.75 845
12128.79 816
12129.83 859
12130.87 820
12131.91 828
12132.95 816
12133.99 812
12135.03 839
12136.07 844
12137.11 849
12138.15 858
12139.19 811
12140.23 811
12141.27 760
12142.31 765
12143.35 815
12144.38 821
12145.42 812
12146.46 809
12147.50 806
12148.54 814
12149.58 806
12150.62 794
12151.66 772
12152.70 777
12153.74 807
12154.78 784
12155.82 815
12156.87 796
12157.91 805
12158.95 810
12159.99 822
12161.03 796
12162.07 786
12163.11 781
12164.15 762
12165.19 807
12166.23 780
12167.27 775
12168.31 825
12169.35 775
12170.39 732
12171.43 758
12172.47 760
12173.52 771
12174.56 799
12175.60 787
12176.64 797
12177.68 812
12178.72 788
12179.76 789
12180.80 776
12181.85 812
12182.89 767
12183.93 731
12184.97 748
12186.01 762
12187.05 770
12188.09 767
12189.14 784
12190.18 791
12191.22 753
12192.26 818
12193.30 781
12194.34 824
12195.39 768
12196.43 810
12197.47 771
12198.51 789
12199.55 775
12200.60 797
12201.64 778
12202.68 767
12203.72 782
12204.77 784
12205.81 787
12206.85 759
12207.89 802
12208.94 794
12209.98 785
12211.02 756
12212.06 801
12213.11 793
12214.15 815
12215.19 781
12216.23 784
12217.28 752
12218.32 795
12219.36 751
12220.41 776
12221.45 750
12222.49 758
12223.54 752
12224.58 778
12225.62 790
12226.66 756
12227.71 769
12228.75 740
12229.79 760
12230.84 770
12231.88 738
12232.93 735
12233.97 697
12235.01 769
12236.06 748
12237.10 783
12238.14 766
12239.19 768
12240.23 776
12241.28 730
12242.32 683
12243.36 720
12244.41 731
12245.45 769
12246.50 749
12247.54 753
12248.58 740
12249.63 757
12250.67 737
12251.72 731
12252.76 731
12253.80 735
12254.85 751
12255.89 719
12256.94 691
12257.98 715
12259.03 709
12260.07 687
12261.12 689
12262.16 649
12263.21 668
12264.25 674
12265.30 638
12266.34 683
12267.39 680
12268.43 645
12269.48 638
12270.52 643
12271.57 685
12272.61 715
12273.66 701
12274.70 692
12275.75 699
12276.79 661
12277.84 673
12278.88 641
12279.93 681
12280.98 705
12282.02 703
12283.07 673
12284.11 640
12285.16 702
12286.20 661
12287.25 669
12288.30 673
12289.34 669
12290.39 658
12291.43 640
12292.48 689
12293.53 683
12294.57 663
12295.62 675
12296.66 669
12297.71 677
12298.76 664
12299.80 673
12300.85 672
12301.90 664
12302.94 627
12303.99 690
12305.04 671
12306.08 677
12307.13 674
12308.18 649
12309.22 635
12310.27 637
12311.32 662
12312.36 646
12313.41 698
12314.46 657
12315.50 658
12316.55 642
12317.60 649
12318.65 653
12319.69 657
12320.74 639
12321.79 608
12322.83 652
12323.88 665
12324.93 661
12325.98 655
12327.02 680
12328.07 657
12329.12 644
12330.17 647
12331.21 645
12332.26 664
12333.31 650
12334.36 620
12335.41 633
12336.45 624
12337.50 632
12338.55 623
12339.60 620
12340.65 614
12341.69 616
12342.74 649
12343.79 638
12344.84 644
12345.89 619
12346.94 645
12347.98 646
12349.03 647
12350.08 641
12351.13 682
12352.18 652
12353.23 660
12354.28 648
12355.32 635
12356.37 638
12357.42 652
12358.47 633
12359.52 660
12360.57 681
12361.62 662
12362.67 648
12363.72 624
12364.76 643
12365.81 643
12366.86 669
12367.91 654
12368.96 660
12370.01 622
12371.06 625
12372.11 634
12373.16 650
12374.21 668
12375.26 624
12376.31 648
12377.36 634
12378.41 650
12379.46 649
12380.51 632
12381.56 605
12382.61 638
12383.66 637
12384.71 640
12385.76 664
12386.81 678
12387.86 673
12388.91 636
12389.96 697
12391.01 666
12392.06 671
12393.11 649
12394.16 669
12395.21 602
12396.26 616
12397.31 660
12398.36 624
12399.41 645
12400.46 694
12401.51 651
12402.56 651
12403.61 647
12404.66 642
12405.71 651
12406.77 669
12407.82 675
12408.87 637
12409.92 672
12410.97 674
12412.02 670
12413.07 630
12414.12 686
12415.17 699
12416.23 683
12417.28 666
12418.33 678
12419.38 647
12420.43 662
12421.48 702
12422.53 669
12423.59 698
12424.64 644
12425.69 667
12426.74 665
12427.79 663
12428.84 684
12429.90 655
12430.95 668
12432.00 675
12433.05 672
12434.10 701
12435.16 667
12436.21 686
12437.26 640
12438.31 673
12439.37 674
12440.42 686
12441.47 681
12442.52 683
12443.58 667
12444.63 652
12445.68 704
12446.73 687
12447.79 686
12448.84 689
12449.89 708
12450.94 708
12452.00 649
12453.05 662
12454.10 663
12455.16 663
12456.21 696
12457.26 727
12458.31 718
12459.37 699
12460.42 690
12461.47 707
12462.53 703
12463.58 692
12464.63 703
12465.69 692
12466.74 725
12467.79 686
12468.85 664
12469.90 718
12470.95 722
12472.01 737
12473.06 694
12474.12 673
12475.17 685
12476.22 730
12477.28 740
12478.33 729
12479.39 738
12480.44 731
12481.49 764
12482.55 725
12483.60 756
12484.66 739
12485.71 718
12486.76 716
12487.82 736
12488.87 747
12489.93 709
12490.98 728
12492.04 761
12493.09 741
12494.15 742
12495.20 742
12496.25 756
12497.31 757
12498.36 795
12499.42 788
12500.47 822
12501.53 784
12502.58 791
12503.64 831
12504.69 848
12505.75 822
12506.80 856
12507.86 891
12508.91 893
12509.97 896
12511.03 921
12512.08 977
12513.14 986
12514.19 988
12515.25 1021
12516.30 1068
12517.36 1140
12518.41 1186
12519.47 1224
12520.52 1259
12521.58 1245
12522.64 1253
12523.69 1229
12524.75 1205
12525.80 1237
12526.86 1203
12527.92 1138
12528.97 1108
12530.03 1103
12531.08 1028
12532.14 999
12533.20 978
12534.25 928
12535.31 933
12536.37 876
12537.42 864
12538.48 874
12539.54 862
12540.59 838
12541.65 828
12542.70 847
12543.76 839
12544.82 779
12545.88 821
12546.93 842
12547.99 811
12549.05 768
12550.10 799
12551.16 806
12552.22 789
12553.27 808
12554.33 799
12555.39 854
12556.45 828
12557.50 814
12558.56 847
12559.62 830
12560.67 806
12561.73 786
12562.79 772
12563.85 806
12564.90 836
12565.96 784
12567.02 808
12568.08 793
12569.14 771
12570.19 766
12571.25 798
12572.31 777
12573.37 778
12574.42 786
12575.48 818
12576.54 789
12577.60 802
12578.66 847
12579.72 842
12580.77 835
12581.83 855
12582.89 849
12583.95 892
12585.01 861
12586.07 855
12587.12 856
12588.18 877
12589.24 891
12590.30 912
12591.36 941
12592.42 933
12593.48 945
12594.53 985
12595.59 1033
12596.65 1087
12597.71 1092
12598.77 1089
12599.83 1076
12600.89 1113
12601.95 1145
12603.01 1149
12604.07 1104
12605.13 1151
12606.18 1112
12607.24 1071
12608.30 1109
12609.36 1036
12610.42 1061
12611.48 1022
12612.54 1039
12613.60 951
12614.66 1000
12615.72 929
12616.78 965
12617.84 949
12618.90 962
12619.96 910
12621.02 952
12622.08 938
12623.14 946
12624.20 947
12625.26 935
12626.32 923
12627.38 934
12628.44 917
12629.50 920
12630.56 913
12631.62 880
12632.68 931
12633.74 890
12634.80 905
12635.86 875
12636.92 861
12637.98 885
12639.04 872
12640.11 827
12641.17 848
12642.23 855
12643.29 855
12644.35 880
12645.41 816
12646.47 809
12647.53 804
12648.59 833
12649.65 862
12650.72 819
12651.78 843
12652.84 813
12653.90 812
12654.96 805
12656.02 828
12657.08 801
12658.14 833
12659.21 832
12660.27 828
12661.33 781
12662.39 822
12663.45 829
12664.51 845
12665.58 820
12666.64 821
12667.70 837
12668.76 842
12669.82 860
12670.89 892
12671.95 845
12673.01 844
12674.07 855
12675.13 863
12676.20 886
12677.26 887
12678.32 883
12679.38 887
12680.45 912
12681.51 907
12682.57 921
12683.63 915
12684.70 869
12685.76 910
12686.82 922
12687.88 898
12688.95 922
12690.01 925
12691.07 926
12692.14 927
12693.20 902
12694.26 963
12695.32 944
12696.39 921
12697.45 914
12698.51 919
12699.58 924
12700.64 938
12701.70 950
12702.77 962
12703.83 904
12704.89 933
12705.96 904
12707.02 937
12708.08 925
12709.15 895
12710.21 932
12711.28 923
12712.34 890
12713.40 889
12714.47 906
12715.53 921
12716.59 895
12717.66 842
12718.72 859
12719.79 846
12720.85 900
12721.92 855
12722.98 891
12724.04 898
12725.11 848
12726.17 845
12727.24 823
12728.30 826
12729.37 820
12730.43 849
12731.49 832
12732.56 830
12733.62 812
12734.69 836
12735.75 823
12736.82 777
12737.88 789
12738.95 774
12740.01 795
12741.08 768
12742.14 777
12743.21 783
12744.27 762
12745.34 773
12746.40 813
12747.47 738
12748.53 748
12749.60 760
12750.66 768
12751.73 772
12752.79 741
12753.86 726
12754.93 717
12755.99 725
12757.06 710
12758.12 720
12759.19 743
12760.25 716
12761.32 702
12762.39 706
12763.45 711
12764.52 727
12765.58 697
12766.65 695
12767.72 708
12768.78 702
12769.85 683
12770.91 672
12771.98 701
12773.05 717
12774.11 732
12775.18 710
12776.25 726
12777.31 672
12778.38 683
12779.45 707
12780.51 733
12781.58 718
12782.65 716
12783.71 691
12784.78 672
12785.85 701
12786.91 687
12787.98 647
12789.05 661
12790.11 696
12791.18 706
12792.25 671
12793.31 698
12794.38 680
12795.45 659
12796.52 681
12797.58 681
12798.65 662
12799.72 674
12800.79 689
12801.85 709
12802.92 681
12803.99 639
12805.06 651
12806.12 637
12807.19 671
12808.26 674
12809.33 677
12810.39 722
12811.46 704
12812.53 668
12813.60 691
12814.67 680
12815.73 685
12816.80 657
12817.87 671
12818.94 649
12820.01 644
12821.08 658
12822.14 674
12823.21 681
12824.28 644
12825.35 657
12826.42 694
12827.49 691
12828.55 617
12829.62 641
12830.69 670
12831.76 672
12832.83 684
12833.90 651
12834.97 605
12836.04 643
12837.11 670
12838.17 648
12839.24 672
12840.31 642
12841.38 650
12842.45 669
12843.52 623
12844.59 614
12845.66 639
12846.73 641
12847.80 657
12848.87 605
12849.94 625
12851.01 655
12852.08 640
12853.14 635
12854.21 624
12855.28 600
12856.35 619
12857.42 588
12858.49 589
12859.56 635
12860.63 596
12861.70 597
12862.77 609
12863.84 604
12864.91 602
12865.98 638
12867.05 634
12868.12 601
12869.19 600
12870.26 603
12871.34 590
12872.41 573
12873.48 597
12874.55 600
12875.62 617
12876.69 568
12877.76 587
12878.83 580
12879.90 535
12880.97 561
12882.04 577
12883.11 548
12884.18 579
12885.25 598
12886.33 633
12887.40 566
12888.47 560
12889.54 592
12890.61 575
12891.68 578
12892.75 576
12893.82 579
12894.89 527
12895.97 563
12897.04 593
12898.11 590
12899.18 585
12900.25 562
12901.32 568
12902.40 567
12903.47 541
12904.54 521
12905.61 572
12906.68 586
12907.75 586
12908.83 520
12909.90 577
12910.97 556
12912.04 550
12913.11 553
12914.19 545
12915.26 541
12916.33 528
12917.40 561
12918.48 557
12919.55 537
12920.62 537
12921.69 549
12922.77 545
12923.84 544
12924.91 530
12925.98 524
12927.06 540
12928.13 547
12929.20 544
12930.27 542
12931.35 511
12932.42 523
12933.49 556
12934.57 551
12935.64 549
12936.71 551
12937.79 535
12938.86 527
12939.93 526
12941.01 559
12942.08 570
12943.15 578
12944.23 540
12945.30 545
12946.37 570
12947.45 534
12948.52 587
12949.59 579
12950.67 548
12951.74 553
12952.81 524
12953.89 528
12954.96 529
12956.04 533
12957.11 530
12958.18 538
12959.26 527
12960.33 530
12961.41 512
12962.48 542
12963.55 544
12964.63 530
12965.70 561
12966.78 538
12967.85 512
12968.93 546
12970.00 549
12971.07 551
12972.15 534
12973.22 517
12974.30 546
12975.37 561
12976.45 530
12977.52 534
12978.60 533
12979.67 552
12980.75 533
12981.82 549
12982.90 547
12983.97 588
12985.05 561
12986.12 580
12987.20 574
12988.27 562
12989.35 561
12990.42 584
12991.50 544
12992.57 514
12993.65 539
12994.73 559
12995.80 552
12996.88 546
12997.95 556
12999.03 585
13000.10 562
13001.18 558
13002.25 597
13003.33 558
13004.41 554
13005.48 592
13006.56 570
13007.63 543
13008.71 536
13009.79 577
13010.86 564
13011.94 594
13013.02 583
13014.09 567
13015.17 581
13016.24 530
13017.32 517
13018.40 552
13019.47 542
13020.55 573
13021.63 605
13022.70 603
13023.78 566
13024.86 592
13025.93 565
13027.01 620
13028.09 565
13029.16 560
13030.24 556
13031.32 590
13032.40 549
13033.47 585
13034.55 584
13035.63 592
13036.70 583
13037.78 588
13038.86 564
13039.94 557
13041.01 564
13042.09 568
13043.17 599
13044.25 580
13045.32 557
13046.40 587
13047.48 570
13048.56 542
13049.63 594
13050.71 573
13051.79 550
13052.87 568
13053.95 579
13055.02 529
13056.10 559
13057.18 555
13058.26 551
13059.34 547
13060.41 539
13061.49 557
13062.57 558
13063.65 597
13064.73 567
13065.81 554
13066.88 544
13067.96 576
13069.04 532
13070.12 571
13071.20 577
13072.28 527
13073.36 557
13074.43 592
13075.51 581
13076.59 548
13077.67 556
13078.75 561
13079.83 547
13080.91 550
13081.99 552
13083.07 550
13084.15 529
13085.23 522
13086.30 547
13087.38 553
13088.46 564
13089.54 566
13090.62 517
13091.70 580
13092.78 551
13093.86 542
13094.94 529
13096.02 536
13097.10 542
13098.18 548
13099.26 557
13100.34 572
13101.42 569
13102.50 562
13103.58 548
13104.66 544
13105.74 568
13106.82 559
13107.90 543
13108.98 563
13110.06 553
13111.14 565
13112.22 539
13113.30 539
13114.38 561
13115.46 577
13116.54 546
13117.62 569
13118.70 591
13119.78 596
13120.86 559
13121.95 559
13123.03 588
13124.11 574
13125.19 539
13126.27 557
13127.35 554
13128.43 560
13129.51 594
13130.59 584
13131.67 552
13132.76 552
13133.84 565
13134.92 585
13136.00 565
13137.08 548
13138.16 510
13139.24 579
13140.32 539
13141.41 534
13142.49 560
13143.57 566
13144.65 564
13145.73 558
13146.81 570
13147.90 549
13148.98 587
13150.06 543
13151.14 591
13152.22 557
13153.31 546
13154.39 541
13155.47 547
13156.55 545
13157.63 547
13158.72 569
13159.80 545
13160.88 569
13161.96 581
13163.05 580
13164.13 600
13165.21 561
13166.29 558
13167.38 579
13168.46 568
13169.54 561
13170.62 571
13171.71 560
13172.79 533
13173.87 566
13174.96 587
13176.04 545
13177.12 569
13178.20 552
13179.29 551
13180.37 570
13181.45 557
13182.54 574
13183.62 584
13184.70 612
13185.79 598
13186.87 594
13187.95 602
13189.04 581
13190.12 602
13191.20 591
13192.29 574
13193.37 573
13194.46 551
13195.54 567
13196.62 603
13197.71 586
13198.79 591
13199.88 586
13200.96 584
13202.04 572
13203.13 589
13204.21 595
13205.30 550
13206.38 595
13207.46 590
13208.55 612
13209.63 600
13210.72 574
13211.80 528
13212.89 548
13213.97 577
13215.05 590
13216.14 574
13217.22 575
13218.31 567
13219.39 563
13220.48 592
13221.56 568
13222.65 579
13223.73 579
13224.82 606
13225.90 600
13226.99 587
13228.07 598
13229.16 619
13230.24 616
13231.33 598
13232.41 594
13233.50 587
13234.58 612
13235.67 578
13236.76 576
13237.84 572
13238.93 570
13240.01 597
13241.10 558
13242.18 575
13243.27 583
13244.35 571
13245.44 604
13246.53 609
13247.61 598
13248.70 620
13249.78 611
13250.87 600
13251.96 595
13253.04 570
13254.13 584
13255.21 589
13256.30 602
13257.39 620
13258.47 585
13259.56 641
13260.65 630
13261.73 624
13262.82 645
13263.91 631
13264.99 617
13266.08 641
13267.17 611
13268.25 619
13269.34 628
13270.43 585
13271.51 634
13272.60 626
13273.69 652
13274.77 616
13275.86 651
13276.95 675
13278.04 649
13279.12 674
13280.21 677
13281.30 642
13282.38 645
13283.47 639
13284.56 663
13285.65 702
13286.73 680
13287.82 664
13288.91 653
13290.00 660
13291.08 693
13292.17 706
13293.26 700
13294.35 665
13295.44 668
13296.52 702
13297.61 678
13298.70 649
13299.79 660
13300.88 708
13301.96 705
13303.05 657
13304.14 663
13305.23 703
13306.32 696
13307.41 711
13308.49 724
13309.58 719
13310.67 736
13311.76 713
13312.85 712
13313.94 691
13315.02 676
13316.11 707
13317.20 726
13318.29 697
13319.38 695
13320.47 686
13321.56 683
13322.65 667
13323.74 686
13324.82 694
13325.91 704
13327.00 720
13328.09 753
13329.18 709
13330.27 687
13331.36 688
13332.45 710
13333.54 705
13334.63 759
13335.72 750
13336.81 726
13337.90 735
13338.99 715
13340.08 675
13341.17 724
13342.26 712
13343.35 744
13344.44 737
13345.53 716
13346.61 758
13347.70 743
13348.79 726
13349.89 718
13350.98 705
13352.07 713
13353.16 718
13354.25 768
13355.34 746
13356.43 741
13357.52 791
13358.61 768
13359.70 776
13360.79 767
13361.88 745
13362.97 770
13364.06 805
13365.15 791
13366.24 782
13367.33 765
13368.42 776
13369.51 760
13370.60 788
13371.70 763
13372.79 774
13373.88 717
13374.97 729
13376.06 711
13377.15 714
13378.24 731
13379.33 738
13380.43 729
13381.52 754
13382.61 748
13383.70 716
13384.79 702
13385.88 681
13386.97 689
13388.07 728
13389.16 716
13390.25 734
13391.34 714
13392.43 710
13393.52 691
13394.62 699
13395.71 686
13396.80 658
13397.89 702
13398.98 717
13400.08 701
13401.17 720
13402.26 677
13403.35 684
13404.45 696
13405.54 690
13406.63 692
13407.72 678
13408.82 715
13409.91 700
13411.00 669
13412.09 663
13413.19 644
13414.28 674
13415.37 715
13416.46 710
13417.56 711
13418.65 698
13419.74 693
13420.84 635
13421.93 685
13423.02 684
13424.11 687
13425.21 679
13426.30 682
13427.39 707
13428.49 678
13429.58 719
13430.67 714
13431.77 732
13432.86 729
13433.95 717
13435.05 715
13436.14 692
13437.24 689
13438.33 664
13439.42 728
13440.52 734
13441.61 716
13442.70 738
13443.80 743
13444.89 720
13445.99 757
13447.08 762
13448.17 741
13449.27 724
13450.36 721
13451.46 757
13452.55 754
13453.64 732
13454.74 784
13455.83 760
13456.93 784
13458.02 798
13459.12 750
13460.21 790
13461.31 790
13462.40 783
13463.50 761
13464.59 800
13465.69 764
13466.78 786
13467.87 808
13468.97 776
13470.06 798
13471.16 760
13472.25 798
13473.35 803
13474.44 777
13475.54 792
13476.64 792
13477.73 804
13478.83 804
13479.92 797
13481.02 808
13482.11 837
13483.21 802
13484.30 829
13485.40 818
13486.49 814
13487.59 816
13488.69 837
13489.78 893
13490.88 845
13491.97 880
13493.07 851
13494.17 928
13495.26 937
13496.36 879
13497.45 922
13498.55 948
13499.65 937
13500.74 926
13501.84 917
13502.93 896
13504.03 913
13505.13 889
13506.22 853
13507.32 828
13508.42 822
13509.51 823
13510.61 838
13511.71 817
13512.80 806
13513.90 774
13515.00 787
13516.09 763
13517.19 727
13518.29 721
13519.38 733
13520.48 729
13521.58 710
13522.68 769
13523.77 734
13524.87 720
13525.97 694
13527.06 721
13528.16 706
13529.26 709
13530.36 720
13531.45 702
13532.55 693
13533.65 677
13534.75 721
13535.84 727
13536.94 689
13538.04 700
13539.14 677
13540.23 657
13541.33 703
13542.43 679
13543.53 681
13544.63 678
13545.72 652
13546.82 688
13547.92 705
13549.02 704
13550.12 674
13551.22 667
13552.31 669
13553.41 653
13554.51 663
13555.61 655
13556.71 683
13557.81 681
13558.90 655
13560.00 688
13561.10 678
13562.20 697
13563.30 655
13564.40 719
13565.50 665
13566.60 663
13567.69 660
13568.79 709
13569.89 741
13570.99 687
13572.09 702
13573.19 692
13574.29 673
13575.39 665
13576.49 675
13577.59 661
13578.69 667
13579.79 666
13580.89 685
13581.98 691
13583.08 676
13584.18 659
13585.28 690
13586.38 688
13587.48 640
13588.58 692
13589.68 652
13590.78 670
13591.88 662
13592.98 675
13594.08 675
13595.18 667
13596.28 691
13597.38 694
13598.48 653
13599.58 655
13600.68 666
13601.78 686
13602.88 686
13603.98 710
13605.08 694
13606.18 703
13607.29 708
13608.39 689
13609.49 705
13610.59 695
13611.69 683
13612.79 644
13613.89 696
13614.99 725
13616.09 679
13617.19 701
13618.29 695
13619.39 689
13620.50 665
13621.60 686
13622.70 681
13623.80 668
13624.90 699
13626.00 700
13627.10 673
13628.20 700
13629.31 680
13630.41 636
13631.51 654
13632.61 644
13633.71 656
13634.81 685
13635.91 685
13637.02 702
13638.12 719
13639.22 660
13640.32 676
13641.42 683
13642.53 690
13643.63 663
13644.73 712
13645.83 707
13646.93 686
13648.04 685
13649.14 701
13650.24 707
13651.34 704
13652.45 692
13653.55 687
13654.65 721
13655.75 735
13656.85 723
13657.96 671
13659.06 706
13660.16 723
13661.27 706
13662.37 685
13663.47 734
13664.57 699
13665.68 741
13666.78 756
13667.88 751
13668.99 732
13670.09 727
13671.19 755
13672.29 773
13673.40 752
13674.50 724
13675.60 755
13676.71 730
13677.81 760
13678.91 734
13680.02 741
13681.12 719
13682.23 752
13683.33 735
13684.43 734
13685.54 751
13686.64 739
13687.74 753
13688.85 742
13689.95 761
13691.06 764
13692.16 774
13693.26 782
13694.37 818
13695.47 776
13696.58 790
13697.68 802
13698.78 832
13699.89 811
13700.99 846
13702.10 823
13703.20 855
13704.31 903
13705.41 951
13706.51 894
13707.62 904
13708.72 974
13709.83 948
13710.93 970
13712.04 922
13713.14 919
13714.25 895
13715.35 877
13716.46 898
13717.56 925
13718.67 886
13719.77 879
13720.88 859
13721.98 839
13723.09 827
13724.19 762
13725.30 815
13726.40 836
13727.51 786
13728.61 774
13729.72 779
13730.83 744
13731.93 740
13733.04 720
13734.14 749
13735.25 738
13736.35 749
13737.46 764
13738.57 738
13739.67 715
13740.78 691
13741.88 744
13742.99 745
13744.09 750
13745.20 691
13746.31 708
13747.41 719
13748.52 769
13749.63 750
13750.73 729
13751.84 680
13752.94 734
13754.05 747
13755.16 741
13756.26 722
13757.37 730
13758.48 745
13759.58 739
13760.69 762
13761.80 754
13762.90 761
13764.01 792
13765.12 801
13766.22 749
13767.33 768
13768.44 769
13769.55 737
13770.65 763
13771.76 787
13772.87 749
13773.97 757
13775.08 730
13776.19 739
13777.30 759
13778.40 716
13779.51 721
13780.62 726
13781.73 760
13782.83 701
13783.94 703
13785.05 729
13786.16 736
13787.26 711
13788.37 687
13789.48 636
13790.59 693
13791.70 736
13792.80 707
13793.91 640
13795.02 660
13796.13 673
13797.24 624
13798.35 650
13799.45 660
13800.56 689
13801.67 669
13802.78 686
13803.89 692
13805.00 663
13806.10 669
13807.21 650
13808.32 680
13809.43 655
13810.54 642
13811.65 649
13812.76 622
13813.86 664
13814.97 660
13816.08 636
13817.19 651
13818.30 656
13819.41 653
13820.52 648
13821.63 651
13822.74 629
13823.85 647
13824.96 638
13826.06 648
13827.17 631
13828.28 622
13829.39 691
13830.50 670
13831.61 633
13832.72 636
13833.83 667
13834.94 665
13836.05 693
13837.16 666
13838.27 639
13839.38 648
13840.49 653
13841.60 627
13842.71 644
13843.82 628
13844.93 644
13846.04 651
13847.15 644
13848.26 653
13849.37 636
13850.48 659
13851.59 662
13852.70 648
13853.81 610
13854.92 624
13856.03 660
13857.14 651
13858.25 619
13859.37 618
13860.48 624
13861.59 662
13862.70 653
13863.81 619
13864.92 617
13866.03 630
13867.14 665
13868.25 638
13869.36 667
13870.47 655
13871.59 681
13872.70 678
13873.81 661
13874.92 612
13876.03 652
13877.14 667
13878.25 653
13879.36 645
13880.48 673
13881.59 658
13882.70 666
13883.81 653
13884.92 679
13886.03 704
13887.15 693
13888.26 686
13889.37 626
13890.48 692
13891.59 650
13892.71 664
13893.82 709
13894.93 716
13896.04 668
13897.15 653
13898.27 691
13899.38 661
13900.49 637
13901.60 642
13902.72 683
13903.83 669
13904.94 638
13906.05 654
13907.17 661
13908.28 611
13909.39 626
13910.50 640
13911.62 627
13912.73 600
13913.84 612
13914.95 639
13916.07 599
13917.18 616
13918.29 630
13919.41 605
13920.52 626
13921.63 607
13922.75 625
13923.86 584
13924.97 596
13926.09 614
13927.20 613
13928.31 575
13929.43 560
13930.54 599
13931.65 585
13932.77 619
13933.88 642
13934.99 604
13936.11 600
13937.22 589
13938.34 602
13939.45 612
13940.56 585
13941.68 561
13942.79 588
13943.91 617
13945.02 603
13946.13 617
13947.25 618
13948.36 604
13949.48 595
13950.59 600
13951.70 583
13952.82 633
13953.93 606
13955.05 633
13956.16 646
13957.28 638
13958.39 584
13959.51 572
13960.62 590
13961.74 620
13962.85 580
13963.97 595
13965.08 590
13966.20 591
13967.31 595
13968.43 548
13969.54 562
13970.66 549
13971.77 593
13972.89 611
13974.00 609
13975.12 595
13976.23 612
13977.35 586
13978.46 571
13979.58 548
13980.69 584
13981.81 591
13982.92 584
13984.04 651
13985.16 634
13986.27 625
13987.39 614
13988.50 600
13989.62 596
13990.74 590
13991.85 590
13992.97 634
13994.08 650
13995.20 614
13996.32 577
13997.43 598
13998.55 616
13999.66 621
14000.78 581
14001.90 607
14003.01 626
14004.13 583
14005.25 628
14006.36 611
14007.48 607
14008.60 593
14009.71 618
14010.83 585
14011.95 594
14013.06 586
14014.18 597
14015.30 590
14016.41 592
14017.53 633
14018.65 601
14019.76 605
14020.88 585
14022.00 600
14023.12 622
14024.23 614
14025.35 605
14026.47 585
14027.59 608
14028.70 610
14029.82 614
14030.94 619
14032.06 584
14033.17 591
14034.29 579
14035.41 597
14036.53 624
14037.64 595
14038.76 630
14039.88 642
14041.00 625
14042.11 633
14043.23 657
14044.35 660
14045.47 642
14046.59 651
14047.71 634
14048.82 646
14049.94 617
14051.06 624
14052.18 618
14053.30 651
14054.42 629
14055.53 656
14056.65 674
14057.77 633
14058.89 653
14060.01 686
14061.13 669
14062.25 652
14063.36 658
14064.48 671
14065.60 692
14066.72 682
14067.84 734
14068.96 722
14070.08 745
14071.20 770
14072.32 727
14073.44 748
14074.55 760
14075.67 715
14076.79 765
14077.91 759
14079.03 764
14080.15 735
14081.27 755
14082.39 767
14083.51 753
14084.63 778
14085.75 745
14086.87 799
14087.99 775
14089.11 816
14090.23 806
14091.35 809
14092.47 831
14093.59 823
14094.71 822
14095.83 803
14096.95 856
14098.07 843
14099.19 834
14100.31 809
14101.43 850
14102.55 802
14103.67 773
14104.79 766
14105.91 741
14107.03 736
14108.15 697
14109.27 733
14110.39 674
14111.51 685
14112.64 670
14113.76 635
14114.88 657
14116.00 648
14117.12 659
14118.24 640
14119.36 621
14120.48 627
14121.60 633
14122.72 644
14123.85 642
14124.97 598
14126.09 596
14127.21 617
14128.33 633
14129.45 610
14130.57 673
14131.70 645
14132.82 611
14133.94 591
14135.06 635
14136.18 606
14137.30 623
14138.43 580
14139.55 551
14140.67 593
14141.79 591
14142.91 583
14144.03 599
14145.16 598
14146.28 594
14147.40 584
14148.52 577
14149.65 589
14150.77 556
14151.89 598
14153.01 585
14154.13 582
14155.26 601
14156.38 636
14157.50 598
14158.62 551
14159.75 588
14160.87 563
14161.99 562
14163.12 582
14164.24 597
14165.36 611
14166.48 609
14167.61 557
14168.73 599
14169.85 582
14170.98 550
14172.10 547
14173.22 590
14174.35 586
14175.47 580
14176.59 541
14177.72 554
14178.84 567
14179.96 575
14181.09 553
14182.21 558
14183.33 559
14184.46 531
14185.58 561
14186.70 555
14187.83 574
14188.95 543
14190.07 580
14191.20 546
14192.32 535
14193.45 542
14194.57 548
14195.69 548
14196.82 522
14197.94 571
14199.07 553
14200.19 571
14201.32 522
14202.44 544
14203.56 495
14204.69 555
14205.81 546
14206.94 535
14208.06 529
14209.19 542
14210.31 538
14211.44 536
14212.56 552
14213.69 546
14214.81 549
14215.93 523
14217.06 533
14218.18 525
14219.31 534
14220.43 525
14221.56 522
14222.68 545
14223.81 541
14224.94 524
14226.06 500
14227.19 507
14228.31 523
14229.44 555
14230.56 517
14231.69 512
14232.81 530
14233.94 527
14235.06 484
14236.19 544
14237.32 548
14238.44 551
14239.57 525
14240.69 495
14241.82 487
14242.94 491
14244.07 470
14245.20 527
14246.32 530
14247.45 535
14248.57 533
14249.70 518
14250.83 509
14251.95 493
14253.08 494
14254.21 493
14255.33 488
14256.46 486
14257.59 499
14258.71 482
14259.84 510
14260.97 494
14262.09 482
14263.22 486
14264.35 530
14265.47 491
14266.60 509
14267.73 528
14268.85 503
14269.98 522
14271.11 471
14272.23 503
14273.36 470
14274.49 480
14275.62 474
14276.74 495
14277.87 474
14279.00 517
14280.12 473
14281.25 484
14282.38 482
14283.51 479
14284.63 463
14285.76 451
14286.89 466
14288.02 455
14289.15 479
14290.27 454
14291.40 470
14292.53 420
14293.66 417
14294.78 439
14295.91 478
14297.04 438
14298.17 466
14299.30 454
14300.42 474
14301.55 449
14302.68 442
14303.81 461
14304.94 473
14306.07 448
14307.19 459
14308.32 473
14309.45 472
14310.58 490
14311.71 465
14312.84 515
14313.97 450
14315.10 482
14316.22 455
14317.35 478
14318.48 445
14319.61 441
14320.74 434
14321.87 447
14323.00 468
14324.13 449
14325.26 461
14326.39 446
14327.51 444
14328.64 431
14329.77 460
14330.90 449
14332.03 472
14333.16 484
14334.29 455
14335.42 431
14336.55 457
14337.68 461
14338.81 476
14339.94 442
14341.07 448
14342.20 446
14343.33 433
14344.46 449
14345.59 430
14346.72 470
14347.85 414
14348.98 455
14350.11 446
14351.24 451
14352.37 448
14353.50 446
14354.63 427
14355.76 438
14356.89 441
14358.02 442
14359.15 467
14360.28 414
14361.41 480
14362.54 465
14363.67 446
14364.80 434
14365.94 437
14367.07 419
14368.20 441
14369.33 477
14370.46 462
14371.59 446
14372.72 465
14373.85 435
14374.98 482
14376.11 487
14377.25 477
14378.38 461
14379.51 447
14380.64 490
14381.77 450
14382.90 495
14384.03 458
14385.16 444
14386.30 478
14387.43 462
14388.56 472
14389.69 421
14390.82 425
14391.95 456
14393.09 456
14394.22 440
14395.35 475
14396.48 462
14397.61 462
14398.75 444
14399.88 451
14401.01 438
14402.14 447
14403.27 473
14404.41 454
14405.54 472
14406.67 467
14407.80 458
14408.94 439
14410.07 452
14411.20 440
14412.33 443
14413.47 459
14414.60 465
14415.73 419
14416.87 451
14418.00 452
14419.13 436
14420.26 474
14421.40 468
14422.53 447
14423.66 480
14424.80 462
14425.93 448
14427.06 499
14428.20 471
14429.33 473
14430.46 487
14431.59 500
14432.73 441
14433.86 465
14435.00 494
14436.13 482
14437.26 468
14438.40 458
14439.53 464
14440.66 460
14441.80 482
14442.93 473
14444.06 471
14445.20 467
14446.33 501
14447.47 468
14448.60 450
14449.73 475
14450.87 500
14452.00 502
14453.14 504
14454.27 472
14455.41 486
14456.54 457
14457.67 484
14458.81 489
14459.94 474
14461.08 466
14462.21 491
14463.35 492
14464.48 477
14465.62 486
14466.75 468
14467.89 503
14469.02 480
14470.15 485
14471.29 484
14472.42 467
14473.56 478
14474.69 504
14475.83 465
14476.96 490
14478.10 501
14479.24 519
14480.37 524
14481.51 510
14482.64 496
14483.78 467
14484.91 522
14486.05 522
14487.18 525
14488.32 525
14489.45 518
14490.59 502
14491.73 530
14492.86 502
14494.00 546
14495.13 535
14496.27 519
14497.40 539
14498.54 548
14499.68 570
14500.81 543
14501.95 559
14503.08 531
14504.22 556
14505.36 550
14506.49 556
14507.63 554
14508.77 557
14509.90 571
14511.04 611
14512.18 612
14513.31 556
14514.45 569
14515.58 573
14516.72 581
14517.86 591
14519.00 547
14520.13 591
14521.27 602
14522.41 608
14523.54 566
14524.68 536
14525.82 563
14526.95 535
14528.09 560
14529.23 556
14530.37 531
14531.50 558
14532.64 532
14533.78 510
14534.91 473
14536.05 514
14537.19 515
14538.33 533
14539.46 538
14540.60 507
14541.74 500
14542.88 537
14544.02 541
14545.15 514
14546.29 518
14547.43 486
14548.57 517
14549.70 514
14550.84 517
14551.98 484
14553.12 515
14554.26 486
14555.39 515
14556.53 513
14557.67 468
14558.81 479
14559.95 503
14561.09 469
14562.22 493
14563.36 501
14564.50 464
14565.64 494
14566.78 474
14567.92 493
14569.06 488
14570.20 487
14571.33 473
14572.47 488
14573.61 475
14574.75 496
14575.89 454
14577.03 463
14578.17 472
14579.31 452
14580.45 504
14581.59 495
14582.72 494
14583.86 501
14585.00 497
14586.14 475
14587.28 473
14588.42 486
14589.56 496
14590.70 532
14591.84 478
14592.98 483
14594.12 520
14595.26 513
14596.40 475
14597.54 470
14598.68 472
14599.82 496
14600.96 507
14602.10 529
14603.24 497
14604.38 508
14605.52 503
14606.66 499
14607.80 498
14608.94 506
14610.08 490
14611.22 523
14612.36 506
14613.50 510
14614.64 516
14615.78 495
14616.92 489
14618.06 497
14619.20 525
14620.34 489
14621.49 540
14622.63 569
14623.77 562
14624.91 547
14626.05 526
14627.19 532
14628.33 559
14629.47 563
14630.61 543
14631.75 542
14632.90 547
14634.04 519
14635.18 523
14636.32 516
14637.46 525
14638.60 520
14639.74 548
14640.88 514
14642.03 511
14643.17 493
14644.31 487
14645.45 500
14646.59 498
14647.73 511
14648.88 491
14650.02 494
14651.16 461
14652.30 476
14653.44 481
14654.59 476
14655.73 473
14656.87 469
14658.01 462
14659.16 466
14660.30 467
14661.44 487
14662.58 498
14663.72 454
14664.87 439
14666.01 483
14667.15 451
14668.29 447
14669.44 462
14670.58 523
14671.72 486
14672.87 470
14674.01 440
14675.15 461
14676.29 461
14677.44 492
14678.58 453
14679.72 437
14680.87 457
14682.01 450
14683.15 453
14684.30 452
14685.44 437
14686.58 430
14687.73 448
14688.87 443
14690.01 439
14691.16 411
14692.30 436
14693.44 447
14694.59 425
14695.73 438
14696.87 464
14698.02 420
14699.16 443
14700.30 465
14701.45 419
14702.59 422
14703.74 433
14704.88 442
14706.02 425
14707.17 401
14708.31 447
14709.46 415
14710.60 421
14711.75 411
14712.89 412
14714.03 428
14715.18 460
14716.32 454
14717.47 431
14718.61 400
14719.76 427
14720.90 404
14722.05 457
14723.19 452
14724.34 437
14725.48 439
14726.63 407
14727.77 426
14728.92 418
14730.06 426
14731.21 430
14732.35 434
14733.50 413
14734.64 427
14735.79 394
14736.93 431
14738.08 414
14739.22 424
14740.37 421
14741.51 432
14742.66 423
14743.80 435
14744.95 400
14746.09 404
14747.24 411
14748.39 431
14749.53 432
14750.68 407
14751.82 439
14752.97 413
14754.11 401
14755.26 424
14756.41 419
14757.55 432
14758.70 442
14759.85 426
14760.99 437
14762.14 405
14763.28 420
14764.43 410
14765.58 409
14766.72 385
14767.87 414
14769.02 417
14770.16 426
14771.31 424
14772.46 398
14773.60 434
14774.75 421
14775.90 397
14777.04 389
14778.19 411
14779.34 393
14780.48 390
14781.63 399
14782.78 402
14783.92 400
14785.07 418
14786.22 421
14787.37 379
14788.51 395
14789.66 411
14790.81 416
14791.96 397
14793.10 393
14794.25 415
14795.40 419
14796.54 434
14797.69 399
14798.84 373
14799.99 382
14801.14 390
14802.28 399
14803.43 393
14804.58 395
14805.73 391
14806.88 395
14808.02 437
14809.17 390
14810.32 368
14811.47 409
14812.62 388
14813.76 382
14814.91 388
14816.06 395
14817.21 382
14818.36 394
14819.51 378
14820.65 401
14821.80 397
14822.95 375
14824.10 356
14825.25 383
14826.40 395
14827.55 368
14828.69 372
14829.84 382
14830.99 404
14832.14 398
14833.29 380
14834.44 383
14835.59 368
14836.74 391
14837.89 386
14839.04 387
14840.19 373
14841.33 391
14842.48 378
14843.63 388
14844.78 376
14845.93 376
14847.08 382
14848.23 375
14849.38 391
14850.53 372
14851.68 381
14852.83 378
14853.98 383
14855.13 363
14856.28 387
14857.43 372
14858.58 346
14859.73 403
14860.88 385
14862.03 397
14863.18 387
14864.33 375
14865.48 387
14866.63 384
14867.78 379
14868.93 365
14870.08 377
14871.23 387
14872.38 385
14873.53 354
14874.68 357
14875.83 350
14876.98 358
14878.14 373
14879.29 345
14880.44 351
14881.59 385
14882.74 344
14883.89 369
14885.04 373
14886.19 363
14887.34 378
14888.49 406
14889.64 378
14890.80 377
14891.95 382
14893.10 391
14894.25 379
14895.40 363
14896.55 373
14897.70 386
14898.86 384
14900.01 388
14901.16 382
14902.31 367
14903.46 366
14904.61 387
14905.77 392
14906.92 371
14908.07 385
14909.22 401
14910.37 391
14911.53 361
14912.68 414
14913.83 388
14914.98 377
14916.13 370
14917.29 365
14918.44 380
14919.59 401
14920.74 374
14921.90 372
14923.05 402
14924.20 366
14925.35 391
14926.51 369
14927.66 368
14928.81 391
14929.96 391
14931.12 397
14932.27 398
14933.42 390
14934.57 372
14935.73 392
14936.88 369
14938.03 381
14939.19 379
14940.34 376
14941.49 421
14942.65 383
14943.80 380
14944.95 392
14946.11 384
14947.26 403
14948.41 393
14949.57 373
14950.72 398
14951.87 404
14953.03 378
14954.18 407
14955.33 378
14956.49 357
14957.64 374
14958.80 391
14959.95 373
14961.10 374
14962.26 413
14963.41 401
14964.57 375
14965.72 384
14966.87 381
14968.03 393
14969.18 381
14970.34 389
14971.49 392
14972.65 372
14973.80 379
14974.95 398
14976.11 385
14977.26 365
14978.42 386
14979.57 360
14980.73 394
14981.88 381
14983.04 378
14984.19 370
14985.35 364
14986.50 412
14987.66 399
14988.81 376
14989.97 374
14991.12 368
14992.28 386
14993.43 378
14994.59 373
14995.74 401
14996.90 387
14998.05 366
14999.21 389
15000.36 397
15001.52 379
15002.67 391
15003.83 381
15004.99 376
15006.14 349
15007.30 366
15008.45 337
15009.61 352
15010.76 388
15011.92 374
15013.08 384
15014.23 376
15015.39 359
15016.54 368
15017.70 359
15018.86 384
15020.01 369
15021.17 350
15022.32 341
15023.48 366
15024.64 369
15025.79 377
15026.95 390
15028.11 369
15029.26 384
15030.42 372
15031.58 386
15032.73 350
15033.89 394
15035.05 382
15036.20 397
15037.36 400
15038.52 358
15039.67 371
15040.83 364
15041.99 386
15043.15 370
15044.30 386
15045.46 406
15046.62 400
15047.77 373
15048.93 368
15050.09 391
15051.25 365
15052.40 377
15053.56 355
15054.72 370
15055.88 362
15057.03 377
15058.19 382
15059.35 375
15060.51 380
15061.66 371
15062.82 363
15063.98 369
15065.14 370
15066.30 340
15067.45 379
15068.61 395
15069.77 359
15070.93 381
15072.09 373
15073.24 375
15074.40 390
15075.56 385
15076.72 347
15077.88 354
15079.04 369
15080.20 348
15081.35 390
15082.51 359
15083.67 368
15084.83 338
15085.99 359
15087.15 378
15088.31 410
15089.46 387
15090.62 362
15091.78 373
15092.94 369
15094.10 347
15095.26 386
15096.42 356
15097.58 347
15098.74 339
15099.90 380
15101.06 345
15102.22 360
15103.37 351
15104.53 355
15105.69 352
15106.85 381
15108.01 370
15109.17 361
15110.33 363
15111.49 384
15112.65 388
15113.81 385
15114.97 353
15116.13 352
15117.29 339
15118.45 394
15119.61 385
15120.77 380
15121.93 371
15123.09 379
15124.25 369
15125.41 340
15126.57 357
15127.73 373
15128.89 368
15130.05 354
15131.21 360
15132.37 362
15133.53 361
15134.69 358
15135.86 332
15137.02 345
15138.18 362
15139.34 375
15140.50 362
15141.66 358
15142.82 381
15143.98 393
15145.14 369
15146.30 337
15147.46 393
15148.63 366
15149.79 380
15150.95 377
15152.11 389
15153.27 346
15154.43 394
15155.59 399
15156.75 390
15157.92 382
15159.08 373
15160.24 379
15161.40 366
15162.56 365
15163.72 369
15164.89 385
15166.05 411
15167.21 390
15168.37 362
15169.53 353
15170.69 389
15171.86 412
15173.02 410
15174.18 410
15175.34 376
15176.51 379
15177.67 353
15178.83 385
15179.99 370
15181.15 344
15182.32 371
15183.48 351
15184.64 367
15185.80 384
15186.97 375
15188.13 393
15189.29 397
15190.46 419
15191.62 400
15192.78 391
15193.94 353
15195.11 378
15196.27 383
15197.43 337
15198.60 393
15199.76 371
15200.92 358
15202.08 347
15203.25 379
15204.41 400
15205.57 381
15206.74 371
15207.90 375
15209.06 407
15210.23 405
15211.39 378
15212.56 388
15213.72 380
15214.88 385
15216.05 393
15217.21 402
15218.37 401
15219.54 403
15220.70 400
15221.87 400
15223.03 409
15224.19 402
15225.36 425
15226.52 434
15227.69 419
15228.85 417
15230.01 399
15231.18 399
15232.34 403
15233.51 397
15234.67 402
15235.84 393
15237.00 365
15238.16 378
15239.33 380
15240.49 416
15241.66 387
15242.82 394
15243.99 366
15245.15 359
15246.32 395
15247.48 353
15248.65 387
15249.81 386
15250.98 381
15252.14 368
15253.31 367
15254.47 358
15255.64 394
15256.80 400
15257.97 378
15259.13 396
15260.30 367
15261.46 372
15262.63 355
15263.80 385
15264.96 344
15266.13 366
15267.29 415
15268.46 394
15269.62 398
15270.79 391
15271.96 380
15273.12 374
15274.29 361
15275.45 377
15276.62 385
15277.79 362
15278.95 362
15280.12 353
15281.28 380
15282.45 377
15283.62 366
15284.78 368
15285.95 382
15287.12 373
15288.28 383
15289.45 385
15290.62 394
15291.78 357
15292.95 376
15294.12 393
15295.28 393
15296.45 384
15297.62 381
15298.78 393
15299.95 371
15301.12 349
15302.28 388
15303.45 383
15304.62 396
15305.78 358
15306.95 361
15308.12 386
15309.29 347
15310.45 335
15311.62 385
15312.79 414
15313.96 381
15315.12 385
15316.29 378
15317.46 390
15318.63 381
15319.79 374
15320.96 369
15322.13 353
15323.30 378
15324.46 355
15325.63 368
15326.80 367
15327.97 397
15329.14 369
15330.30 397
15331.47 405
15332.64 389
15333.81 388
15334.98 361
15336.14 367
15337.31 398
15338.48 387
15339.65 390
15340.82 380
15341.99 353
15343.16 364
15344.32 373
15345.49 387
15346.66 384
15347.83 383
15349.00 389
15350.17 364
15351.34 390
15352.51 367
15353.67 384
15354.84 378
15356.01 420
15357.18 371
15358.35 389
15359.52 360
15360.69 380
15361.86 354
15363.03 394
15364.20 370
15365.37 368
15366.54 368
15367.71 386
15368.87 403
15370.04 361
15371.21 360
15372.38 430
15373.55 419
15374.72 379
15375.89 378
15377.06 407
15378.23 402
15379.40 386
15380.57 406
15381.74 422
15382.91 399
15384.08 370
15385.25 367
15386.42 384
15387.59 401
15388.76 387
15389.93 392
15391.10 393
15392.27 387
15393.44 381
15394.62 382
15395.79 399
15396.96 354
15398.13 383
15399.30 378
15400.47 397
15401.64 396
15402.81 386
15403.98 389
15405.15 365
15406.32 360
15407.49 373
15408.66 380
15409.84 383
15411.01 374
15412.18 362
15413.35 358
15414.52 403
15415.69 382
15416.86 388
15418.03 352
15419.21 380
15420.38 371
15421.55 392
15422.72 384
15423.89 366
15425.06 386
15426.24 361
15427.41 356
15428.58 376
15429.75 370
15430.92 385
15432.09 354
15433.27 385
15434.44 370
15435.61 394
15436.78 408
15437.96 379
15439.13 393
15440.30 370
15441.47 357
15442.64 361
15443.82 364
15444.99 371
15446.16 372
15447.33 385
15448.51 377
15449.68 364
15450.85 384
15452.02 402
15453.20 359
15454.37 350
15455.54 354
15456.72 362
15457.89 338
15459.06 391
15460.23 383
15461.41 376
15462.58 388
15463.75 369
15464.93 373
15466.10 354
15467.27 374
15468.45 379
15469.62 354
15470.79 396
15471.97 396
15473.14 362
15474.31 362
15475.49 337
15476.66 366
15477.83 396
15479.01 371
15480.18 357
15481.36 365
15482.53 342
15483.70 361
15484.88 377
15486.05 346
15487.23 367
15488.40 362
15489.57 363
15490.75 354
15491.92 361
15493.10 364
15494.27 394
15495.44 383
15496.62 362
15497.79 358
15498.97 382
15500.14 367
15501.32 380
15502.49 388
15503.67 368
15504.84 377
15506.02 385
15507.19 353
15508.36 403
15509.54 360
15510.71 381
15511.89 385
15513.06 374
15514.24 382
15515.41 358
15516.59 399
15517.77 381
15518.94 365
15520.12 361
15521.29 349
15522.47 372
15523.64 422
15524.82 395
15525.99 389
15527.17 408
15528.34 380
15529.52 368
15530.69 357
15531.87 372
15533.05 373
15534.22 351
15535.40 378
15536.57 370
15537.75 364
15538.93 372
15540.10 365
15541.28 377
15542.45 363
15543.63 391
15544.81 364
15545.98 385
15547.16 385
15548.33 347
15549.51 365
15550.69 348
15551.86 385
15553.04 382
15554.22 380
15555.39 384
15556.57 395
15557.75 399
15558.92 420
15560.10 371
15561.28 392
15562.45 414
15563.63 392
15564.81 389
15565.99 378
15567.16 378
15568.34 420
15569.52 438
15570.69 388
15571.87 391
15573.05 405
15574.23 403
15575.40 426
15576.58 387
15577.76 421
15578.93 401
15580.11 394
15581.29 389
15582.47 415
15583.65 421
15584.82 409
15586.00 415
15587.18 392
15588.36 394
15589.53 397
15590.71 419
15591.89 408
15593.07 372
15594.25 408
15595.42 428
15596.60 433
15597.78 422
15598.96 434
15600.14 434
15601.32 446
15602.49 403
15603.67 442
15604.85 427
15606.03 419
15607.21 397
15608.39 401
15609.56 413
15610.74 429
15611.92 404
15613.10 447
15614.28 379
15615.46 408
15616.64 415
15617.82 421
15619.00 462
15620.17 426
15621.35 415
15622.53 412
15623.71 423
15624.89 401
15626.07 429
15627.25 440
15628.43 452
15629.61 455
15630.79 448
15631.97 473
15633.15 422
15634.33 436
15635.51 427
15636.69 441
15637.87 430
15639.05 460
15640.22 465
15641.40 435
15642.58 459
15643.76 444
15644.94 454
15646.12 470
15647.30 482
15648.48 472
15649.66 475
15650.85 448
15652.03 471
15653.21 474
15654.39 495
15655.57 444
15656.75 464
15657.93 480
15659.11 484
15660.29 465
15661.47 462
15662.65 474
15663.83 462
15665.01 479
15666.19 462
15667.37 450
15668.55 446
15669.73 435
15670.92 456
15672.10 447
15673.28 444
15674.46 466
15675.64 458
15676.82 419
15678.00 449
15679.18 404
15680.36 404
15681.55 423
15682.73 432
15683.91 419
15685.09 409
15686.27 428
15687.45 435
15688.63 417
15689.82 409
15691.00 418
15692.18 435
15693.36 413
15694.54 420
15695.73 447
15696.91 450
15698.09 418
15699.27 436
15700.45 447
15701.64 452
15702.82 413
15704.00 437
15705.18 450
15706.36 451
15707.55 414
15708.73 432
15709.91 448
15711.09 418
15712.28 441
15713.46 442
15714.64 414
15715.82 432
15717.01 440
15718.19 435
15719.37 415
15720.55 421
15721.74 433
15722.92 440
15724.10 436
15725.29 447
15726.47 429
15727.65 423
15728.84 441
15730.02 428
15731.20 432
15732.39 459
15733.57 463
15734.75 426
15735.94 447
15737.12 462
15738.30 458
15739.49 468
15740.67 463
15741.85 460
15743.04 477
15744.22 464
15745.40 445
15746.59 434
15747.77 446
15748.96 465
15750.14 445
15751.32 439
15752.51 453
15753.69 452
15754.88 425
15756.06 446
15757.24 454
15758.43 452
15759.61 447
15760.80 453
15761.98 436
15763.17 426
15764.35 431
15765.53 419
15766.72 419
15767.90 440
15769.09 449
15770.27 460
15771.46 431
15772.64 450
15773.83 445
15775.01 438
15776.20 447
15777.38 443
15778.57 409
15779.75 429
15780.94 413
15782.12 390
15783.31 420
15784.49 418
15785.68 448
15786.86 428
15788.05 433
15789.23 425
15790.42 422
15791.60 415
15792.79 421
15793.98 424
15795.16 418
15796.35 395
15797.53 429
15798.72 409
15799.90 414
15801.09 412
15802.28 414
15803.46 427
15804.65 416
15805.83 386
15807.02 405
15808.21 390
15809.39 365
15810.58 393
15811.76 408
15812.95 399
15814.14 405
15815.32 407
15816.51 401
15817.70 396
15818.88 407
15820.07 408
15821.26 414
15822.44 386
15823.63 376
15824.82 386
15826.00 388
15827.19 402
15828.38 399
15829.56 382
15830.75 397
15831.94 424
15833.12 397
15834.31 378
15835.50 368
15836.69 394
15837.87 405
15839.06 391
15840.25 406
15841.44 396
15842.62 395
15843.81 393
15845.00 390
15846.18 395
15847.37 402
15848.56 398
15849.75 393
15850.94 424
15852.12 412
15853.31 403
15854.50 408
15855.69 409
15856.87 401
15858.06 397
15859.25 402
15860.44 417
15861.63 403
15862.81 374
15864.00 395
15865.19 395
15866.38 402
15867.57 402
15868.76 390
15869.94 418
15871.13 408
15872.32 394
15873.51 423
15874.70 401
15875.89 434
15877.08 414
15878.26 405
15879.45 415
15880.64 411
15881.83 393
15883.02 379
15884.21 401
15885.40 394
15886.59 452
15887.78 426
15888.97 384
15890.15 389
15891.34 432
15892.53 406
15893.72 420
15894.91 431
15896.10 403
15897.29 411
15898.48 414
15899.67 411
15900.86 397
15902.05 422
15903.24 450
15904.43 422
15905.62 435
15906.81 421
15908.00 433
15909.19 456
15910.38 460
15911.57 414
15912.76 405
15913.95 438
15915.14 425
15916.33 411
15917.52 417
15918.71 406
15919.90 411
15921.09 420
15922.28 443
15923.47 410
15924.66 407
15925.85 411
15927.04 457
15928.23 413
15929.42 418
15930.61 424
15931.80 400
15932.99 410
15934.18 357
15935.38 400
15936.57 391
15937.76 386
15938.95 372
15940.14 388
15941.33 401
15942.52 404
15943.71 420
15944.90 388
15946.10 380
15947.29 396
15948.48 395
15949.67 408
15950.86 396
15952.05 392
15953.24 383
15954.44 407
15955.63 382
15956.82 387
15958.01 396
15959.20 391
15960.39 385
15961.59 356
15962.78 361
15963.97 379
15965.16 366
15966.35 358
15967.55 365
15968.74 377
15969.93 365
15971.12 406
15972.31 351
15973.51 369
15974.70 343
15975.89 362
15977.08 365
15978.28 374
15979.47 373
15980.66 355
15981.85 358
15983.05 349
15984.24 387
15985.43 350
15986.62 349
15987.82 351
15989.01 387
15990.20 361
15991.40 339
15992.59 343
15993.78 353
15994.98 356
15996.17 347
15997.36 335
15998.55 373
15999.75 360
16000.94 356
16002.13 364
16003.33 360
16004.52 365
16005.72 346
16006.91 351
16008.10 351
16009.30 358
16010.49 355
16011.68 353
16012.88 316
16014.07 331
16015.26 361
16016.46 353
16017.65 337
16018.85 331
16020.04 343
16021.23 325
16022.43 320
16023.62 366
16024.82 382
16026.01 333
16027.21 332
16028.40 357
16029.59 366
16030.79 369
16031.98 346
16033.18 340
16034.37 346
16035.57 340
16036.76 330
16037.96 349
16039.15 330
16040.35 368
16041.54 356
16042.73 364
16043.93 335
16045.12 358
16046.32 356
16047.51 343
16048.71 350
16049.91 341
16051.10 332
16052.30 385
16053.49 355
16054.69 353
16055.88 362
16057.08 336
16058.27 359
16059.47 354
16060.66 369
16061.86 346
16063.05 371
16064.25 344
16065.45 340
16066.64 356
16067.84 334
16069.03 317
16070.23 343
16071.42 342
16072.62 319
16073.82 340
16075.01 308
16076.21 365
16077.41 355
16078.60 356
16079.80 336
16080.99 334
16082.19 336
16083.39 351
16084.58 340
16085.78 351
16086.98 308
16088.17 357
16089.37 360
16090.57 337
16091.76 321
16092.96 315
16094.16 332
16095.35 367
16096.55 329
16097.75 346
16098.94 341
16100.14 335
16101.34 331
16102.53 357
16103.73 362
16104.93 320
16106.13 345
16107.32 327
16108.52 335
16109.72 346
16110.92 320
16112.11 317
16113.31 333
16114.51 352
16115.71 357
16116.90 333
16118.10 322
16119.30 338
16120.50 319
16121.69 305
16122.89 313
16124.09 355
16125.29 340
16126.49 352
16127.68 334
16128.88 317
16130.08 320
16131.28 316
16132.48 346
16133.67 314
16134.87 345
16136.07 324
16137.27 352
16138.47 357
16139.67 332
16140.86 337
16142.06 307
16143.26 313
16144.46 309
16145.66 362
16146.86 318
16148.06 313
16149.26 315
16150.45 331
16151.65 333
16152.85 321
16154.05 330
16155.25 336
16156.45 346
16157.65 341
16158.85 310
16160.05 333
16161.25 370
16162.45 333
16163.64 344
16164.84 319
16166.04 339
16167.24 369
16168.44 326
16169.64 312
16170.84 323
16172.04 324
16173.24 355
16174.44 338
16175.64 342
16176.84 350
16178.04 334
16179.24 323
16180.44 363
16181.64 344
16182.84 343
16184.04 364
16185.24 341
16186.44 338
16187.64 318
16188.84 338
16190.04 338
16191.24 368
16192.44 352
16193.64 326
16194.84 326
16196.04 324
16197.24 338
16198.44 312
16199.65 333
16200.85 316
16202.05 335
16203.25 330
16204.45 334
16205.65 325
16206.85 353
16208.05 332
16209.25 330
16210.45 314
16211.65 325
16212.86 296
16214.06 337
16215.26 305
16216.46 313
16217.66 345
16218.86 368
16220.06 352
16221.27 362
16222.47 339
16223.67 326
16224.87 361
16226.07 357
16227.27 341
16228.48 365
16229.68 347
16230.88 330
16232.08 335
16233.28 326
16234.48 327
16235.69 363
16236.89 343
16238.09 349
16239.29 309
16240.50 342
16241.70 354
16242.90 348
16244.10 333
16245.30 330
16246.51 335
16247.71 372
16248.91 353
16250.11 343
16251.32 324
16252.52 329
16253.72 352
16254.92 370
16256.13 346
16257.33 316
16258.53 328
16259.74 337
16260.94 350
16262.14 349
16263.35 359
16264.55 333
16265.75 321
16266.95 322
16268.16 334
16269.36 328
16270.56 347
16271.77 362
16272.97 360
16274.17 345
16275.38 346
16276.58 377
16277.79 375
16278.99 357
16280.19 345
16281.40 361
16282.60 389
16283.80 352
16285.01 360
16286.21 364
16287.42 329
16288.62 357
16289.82 393
16291.03 372
16292.23 361
16293.44 362
16294.64 368
16295.84 365
16297.05 376
16298.25 346
16299.46 378
16300.66 353
16301.87 387
16303.07 357
16304.27 367
16305.48 378
16306.68 356
16307.89 363
16309.09 314
16310.30 351
16311.50 352
16312.71 348
16313.91 321
16315.12 349
16316.32 327
16317.53 347
16318.73 357
16319.94 368
16321.14 324
16322.35 319
16323.55 326
16324.76 337
16325.96 344
16327.17 324
16328.38 335
16329.58 354
16330.79 334
16331.99 334
16333.20 361
16334.40 339
16335.61 351
16336.81 328
16338.02 343
16339.23 317
16340.43 331
16341.64 329
16342.84 318
16344.05 348
16345.26 333
16346.46 327
16347.67 328
16348.87 316
16350.08 332
16351.29 355
16352.49 322
16353.70 333
16354.91 324
16356.11 320
16357.32 329
16358.53 303
16359.73 311
16360.94 340
16362.15 302
16363.35 308
16364.56 303
16365.77 318
16366.97 286
16368.18 304
16369.39 321
16370.59 319
16371.80 329
16373.01 309
16374.21 297
16375.42 300
16376.63 307
16377.84 304
16379.04 337
16380.25 312
16381.46 321
16382.67 304
16383.87 319
16385.08 321
16386.29 320
16387.50 327
16388.70 325
16389.91 340
16391.12 310
16392.33 327
16393.53 333
16394.74 319
16395.95 304
16397.16 298
16398.37 344
16399.57 307
16400.78 290
16401.99 304
16403.20 304
16404.41 307
16405.62 318
16406.82 301
16408.03 321
16409.24 306
16410.45 294
16411.66 323
16412.87 307
16414.07 313
16415.28 320
16416.49 296
16417.70 308
16418.91 315
16420.12 311
16421.33 292
16422.54 287
16423.75 313
16424.95 328
16426.16 292
16427.37 285
16428.58 303
16429.79 308
16431.00 312
16432.21 293
16433.42 304
16434.63 338
16435.84 330
16437.05 311
16438.26 308
16439.47 314
16440.68 320
16441.88 314
16443.09 311
16444.30 296
16445.51 346
16446.72 280
16447.93 297
16449.14 283
16450.35 290
16451.56 310
16452.77 312
16453.98 313
16455.19 285
16456.40 266
16457.61 334
16458.82 336
16460.03 319
16461.24 284
16462.45 292
16463.67 290
16464.88 317
16466.09 299
16467.30 289
16468.51 305
16469.72 311
16470.93 292
16472.14 300
16473.35 303
16474.56 296
16475.77 295
16476.98 268
16478.19 313
16479.40 294
16480.62 284
16481.83 303
16483.04 291
16484.25 283
16485.46 296
16486.67 320
16487.88 313
16489.09 268
16490.31 289
16491.52 293
16492.73 313
16493.94 285
16495.15 286
16496.36 311
16497.57 318
16498.79 288
16500.00 316
16501.21 313
16502.42 304
16503.63 303
16504.85 310
16506.06 302
16507.27 279
16508.48 305
16509.69 317
16510.91 304
16512.12 301
16513.33 316
16514.54 320
16515.76 315
16516.97 298
16518.18 308
16519.39 291
16520.60 312
16521.82 303
16523.03 297
16524.24 274
16525.46 265
16526.67 295
16527.88 296
16529.09 308
16530.31 302
16531.52 304
16532.73 295
16533.95 292
16535.16 286
16536.37 342
16537.58 312
16538.80 299
16540.01 297
16541.22 303
16542.44 296
16543.65 271
16544.86 303
16546.08 306
16547.29 284
16548.50 282
16549.72 293
16550.93 300
16552.15 299
16553.36 275
16554.57 307
16555.79 314
16557.00 306
16558.21 323
16559.43 304
16560.64 272
16561.86 291
16563.07 302
16564.28 328
16565.50 306
16566.71 284
16567.93 285
16569.14 294
16570.36 301
16571.57 273
16572.78 278
16574.00 305
16575.21 295
16576.43 315
16577.64 303
16578.86 290
16580.07 290
16581.29 289
16582.50 299
16583.72 316
16584.93 284
16586.15 337
16587.36 322
16588.58 298
16589.79 295
16591.01 292
16592.22 310
16593.44 317
16594.65 291
16595.87 293
16597.08 292
16598.30 304
16599.51 302
16600.73 292
16601.94 304
16603.16 294
16604.37 279
16605.59 316
16606.81 343
16608.02 289
16609.24 283
16610.45 277
16611.67 316
16612.89 316
16614.10 305
16615.32 289
16616.53 290
16617.75 296
16618.97 301
16620.18 281
16621.40 276
16622.61 297
16623.83 303
16625.05 308
16626.26 286
16627.48 288
16628.70 297
16629.91 292
16631.13 309
16632.35 289
16633.56 287
16634.78 313
16636.00 301
16637.21 308
16638.43 301
16639.65 276
16640.86 294
16642.08 276
16643.30 292
16644.51 293
16645.73 274
16646.95 310
16648.17 307
16649.38 277
16650.60 277
16651.82 284
16653.03 294
16654.25 288
16655.47 303
16656.69 295
16657.90 282
16659.12 298
16660.34 313
16661.56 288
16662.77 271
16663.99 302
16665.21 312
16666.43 295
16667.65 274
16668.86 259
16670.08 265
16671.30 291
16672.52 296
16673.74 317
16674.95 266
16676.17 276
16677.39 291
16678.61 313
16679.83 323
16681.05 302
16682.26 284
16683.48 283
16684.70 297
16685.92 275
16687.14 290
16688.36 284
16689.58 279
16690.79 291
16692.01 280
16693.23 286
16694.45 293
16695.67 283
16696.89 284
16698.11 314
16699.33 306
16700.55 298
16701.76 255
16702.98 268
16704.20 278
16705.42 316
16706.64 284
16707.86 304
16709.08 288
16710.30 303
16711.52 273
16712.74 290
16713.96 285
16715.18 296
16716.40 287
16717.62 267
16718.84 292
16720.06 276
16721.28 277
16722.50 272
16723.72 280
16724.94 264
16726.16 297
16727.38 272
16728.60 283
16729.82 282
16731.04 279
16732.26 288
16733.48 275
16734.70 323
16735.92 278
16737.14 282
16738.36 261
16739.58 309
16740.80 289
16742.02 278
16743.24 291
16744.46 282
16745.68 279
16746.90 273
16748.12 281
16749.35 278
16750.57 294
16751.79 291
16753.01 318
16754.23 275
16755.45 285
16756.67 295
16757.89 296
16759.11 273
16760.33 285
16761.56 291
16762.78 297
16764.00 270
16765.22 286
16766.44 278
16767.66 295
16768.88 296
16770.11 277
16771.33 284
16772.55 298
16773.77 297
16774.99 297
16776.22 298
16777.44 293
16778.66 286
16779.88 307
16781.10 313
16782.33 276
16783.55 316
16784.77 283
16785.99 281
16787.21 289
16788.44 302
16789.66 297
16790.88 281
16792.10 282
16793.33 284
16794.55 300
16795.77 295
16796.99 274
16798.22 280
16799.44 288
16800.66 295
16801.88 300
16803.11 296
16804.33 285
16805.55 260
16806.78 270
16808.00 284
16809.22 269
16810.44 286
16811.67 293
16812.89 310
16814.11 264
16815.34 260
16816.56 280
16817.78 296
16819.01 281
16820.23 295
16821.45 291
16822.68 273
16823.90 279
16825.13 301
16826.35 286
16827.57 294
16828.80 295
16830.02 300
16831.24 300
16832.47 308
16833.69 321
16834.92 302
16836.14 298
16837.36 268
16838.59 310
16839.81 307
16841.04 291
16842.26 271
16843.48 289
16844.71 311
16845.93 289
16847.16 299
16848.38 309
16849.61 306
16850.83 302
16852.06 300
16853.28 280
16854.51 294
16855.73 283
16856.95 321
16858.18 291
16859.40 294
16860.63 276
16861.85 300
16863.08 307
16864.30 298
16865.53 302
16866.75 308
16867.98 301
16869.21 308
16870.43 312
16871.66 325
16872.88 313
16874.11 305
16875.33 325
16876.56 314
16877.78 306
16879.01 283
16880.23 338
16881.46 306
16882.69 318
16883.91 322
16885.14 336
16886.36 335
16887.59 288
16888.81 305
16890.04 296
16891.27 303
16892.49 331
16893.72 323
16894.94 302
16896.17 313
16897.40 315
16898.62 314
16899.85 296
16901.08 323
16902.30 313
16903.53 332
16904.76 337
16905.98 283
16907.21 301
16908.44 303
16909.66 290
16910.89 296
16912.12 303
16913.34 292
16914.57 279
16915.80 287
16917.02 299
16918.25 284
16919.48 288
16920.70 293
16921.93 324
16923.16 305
16924.39 314
16925.61 280
16926.84 273
16928.07 306
16929.30 281
16930.52 303
16931.75 298
16932.98 324
16934.21 280
16935.43 281
16936.66 281
16937.89 270
16939.12 286
16940.34 271
16941.57 264
16942.80 295
16944.03 278
16945.26 265
16946.48 295
16947.71 292
16948.94 301
16950.17 304
16951.40 283
16952.62 265
16953.85 299
16955.08 270
16956.31 290
16957.54 258
16958.77 306
16959.99 278
16961.22 272
16962.45 270
16963.68 282
16964.91 274
16966.14 304
16967.37 303
16968.60 285
16969.82 295
16971.05 272
16972.28 292
16973.51 268
16974.74 320
16975.97 317
16977.20 298
16978.43 291
16979.66 289
16980.89 290
16982.11 300
16983.34 296
16984.57 278
16985.80 294
16987.03 322
16988.26 307
16989.49 260
16990.72 283
16991.95 307
16993.18 312
16994.41 294
16995.64 291
16996.87 295
16998.10 270
16999.33 300
17000.56 304
17001.79 278
17003.02 290
17004.25 287
17005.48 275
17006.71 302
17007.94 268
17009.17 288
17010.40 301
17011.63 290
17012.86 278
17014.09 290
17015.32 286
17016.55 293
17017.78 303
17019.01 321
17020.25 285
17021.48 290
17022.71 290
17023.94 273
17025.17 305
17026.40 307
17027.63 282
17028.86 276
17030.09 293
17031.32 276
17032.55 285
17033.79 280
17035.02 287
17036.25 287
17037.48 309
17038.71 273
17039.94 288
17041.17 271
17042.41 271
17043.64 279
17044.87 282
17046.10 284
17047.33 272
17048.56 292
17049.80 287
17051.03 253
17052.26 274
17053.49 269
17054.72 270
17055.95 276
17057.19 267
17058.42 261
17059.65 287
17060.88 281
17062.12 287
17063.35 271
17064.58 282
17065.81 265
17067.04 280
17068.28 303
17069.51 260
17070.74 276
17071.97 277
17073.21 285
17074.44 267
17075.67 257
17076.90 275
17078.14 299
17079.37 297
17080.60 274
17081.84 267
17083.07 273
17084.30 256
17085.54 278
17086.77 277
17088.00 284
17089.23 266
17090.47 286
17091.70 279
17092.93 268
17094.17 276
17095.40 315
17096.63 273
17097.87 289
17099.10 285
17100.34 294
17101.57 273
17102.80 269
17104.04 301
17105.27 267
17106.50 286
17107.74 291
17108.97 299
17110.21 272
17111.44 273
17112.67 281
17113.91 279
17115.14 281
17116.38 296
17117.61 285
17118.84 295
17120.08 271
17121.31 290
17122.55 260
17123.78 255
17125.02 274
17126.25 274
17127.48 286
17128.72 283
17129.95 273
17131.19 259
17132.42 273
17133.66 287
17134.89 296
17136.13 301
17137.36 261
17138.60 287
17139.83 282
17141.07 281
17142.30 272
17143.54 266
17144.77 285
17146.01 291
17147.24 261
17148.48 251
17149.71 261
17150.95 271
17152.19 292
17153.42 284
17154.66 285
17155.89 268
17157.13 274
17158.36 274
17159.60 285
17160.83 281
17162.07 281
17163.31 273
17164.54 277
17165.78 290
17167.01 278
17168.25 288
17169.49 277
17170.72 260
17171.96 281
17173.19 268
17174.43 270
17175.67 263
17176.90 264
17178.14 286
17179.38 252
17180.61 275
17181.85 268
17183.09 285
17184.32 282
17185.56 274
17186.80 277
17188.03 268
17189.27 268
17190.51 270
17191.74 290
17192.98 263
17194.22 275
17195.45 277
17196.69 274
17197.93 262
17199.16 266
17200.40 286
17201.64 270
17202.88 267
17204.11 268
17205.35 286
17206.59 260
17207.83 278
17209.06 307
17210.30 281
17211.54 272
17212.78 276
17214.01 282
17215.25 277
17216.49 291
17217.73 281
17218.96 258
17220.20 292
17221.44 291
17222.68 286
17223.92 287
17225.15 282
17226.39 276
17227.63 283
17228.87 279
17230.11 273
17231.35 270
17232.58 264
17233.82 268
17235.06 286
17236.30 288
17237.54 277
17238.78 270
17240.01 274
17241.25 263
17242.49 279
17243.73 282
17244.97 259
17246.21 263
17247.45 275
17248.69 248
17249.93 270
17251.16 291
17252.40 270
17253.64 288
17254.88 295
17256.12 307
17257.36 284
17258.60 267
17259.84 265
17261.08 302
17262.32 280
17263.56 271
17264.80 266
17266.04 267
17267.28 258
17268.51 282
17269.75 285
17270.99 266
17272.23 266
17273.47 271
17274.71 264
17275.95 286
17277.19 271
17278.43 288
17279.67 267
17280.91 252
17282.15 274
17283.39 267
17284.63 260
17285.87 259
17287.11 248
17288.35 274
17289.60 278
17290.84 268
17292.08 255
17293.32 257
17294.56 246
17295.80 246
17297.04 274
17298.28 255
17299.52 264
17300.76 274
17302.00 257
17303.24 264
17304.48 245
17305.72 252
17306.96 256
17308.21 267
17309.45 265
17310.69 282
17311.93 244
17313.17 247
17314.41 249
17315.65 271
17316.89 262
17318.14 269
17319.38 273
17320.62 255
17321.86 265
17323.10 234
17324.34 260
17325.59 254
17326.83 265
17328.07 275
17329.31 254
17330.55 249
17331.79 252
17333.04 273
17334.28 276
17335.52 254
17336.76 291
17338.00 278
17339.25 258
17340.49 271
17341.73 267
17342.97 253
17344.22 257
17345.46 278
17346.70 302
17347.94 296
17349.19 254
17350.43 267
17351.67 250
17352.91 246
17354.16 253
17355.40 252
17356.64 259
17357.88 236
17359.13 284
17360.37 269
17361.61 289
17362.86 284
17364.10 260
17365.34 261
17366.58 258
17367.83 235
17369.07 267
17370.31 259
17371.56 263
17372.80 277
17374.04 277
17375.29 255
17376.53 250
17377.78 248
17379.02 263
17380.26 265
17381.51 235
17382.75 256
17383.99 262
17385.24 259
17386.48 266
17387.72 260
17388.97 237
17390.21 268
17391.46 252
17392.70 263
17393.94 270
17395.19 261
17396.43 268
17397.68 261
17398.92 266
17400.17 265
17401.41 232
17402.65 274
17403.90 244
17405.14 264
17406.39 260
17407.63 279
17408.88 280
17410.12 242
17411.37 260
17412.61 261
17413.86 301
17415.10 256
17416.35 259
17417.59 280
17418.84 261
17420.08 259
17421.33 286
17422.57 259
17423.82 242
17425.06 266
17426.31 252
17427.55 258
17428.80 251
17430.04 263
17431.29 252
17432.53 267
17433.78 251
17435.03 288
17436.27 296
17437.52 290
17438.76 276
17440.01 283
17441.25 285
17442.50 261
17443.75 262
17444.99 268
17446.24 253
17447.48 256
17448.73 258
17449.98 270
17451.22 288
17452.47 261
17453.71 267
17454.96 264
17456.21 305
17457.45 284
17458.70 294
17459.95 276
17461.19 269
17462.44 260
17463.69 276
17464.93 269
17466.18 264
17467.43 267
17468.67 253
17469.92 274
17471.17 252
17472.41 269
17473.66 266
17474.91 262
17476.15 266
17477.40 261
17478.65 282
17479.90 282
17481.14 279
17482.39 288
17483.64 277
17484.88 285
17486.13 287
17487.38 286
17488.63 277
17489.87 272
17491.12 265
17492.37 263
17493.62 279
17494.86 278
17496.11 275
17497.36 295
17498.61 297
17499.86 273
17501.10 281
17502.35 293
17503.60 277
17504.85 268
17506.10 250
17507.34 270
17508.59 251
17509.84 258
17511.09 264
17512.34 269
17513.59 264
17514.83 291
17516.08 309
17517.33 281
17518.58 274
17519.83 262
17521.08 299
17522.33 287
17523.57 276
17524.82 280
17526.07 261
17527.32 251
17528.57 283
17529.82 268
17531.07 284
17532.32 266
17533.57 278
17534.82 274
17536.06 268
17537.31 266
17538.56 283
17539.81 269
17541.06 286
17542.31 263
17543.56 297
17544.81 268
17546.06 276
17547.31 278
17548.56 294
17549.81 296
17551.06 256
17552.31 261
17553.56 280
17554.81 271
17556.06 269
17557.31 267
17558.56 273
17559.81 306
17561.06 283
17562.31 257
17563.56 276
17564.81 277
17566.06 276
17567.31 291
17568.56 274
17569.81 277
17571.06 293
17572.31 284
17573.56 281
17574.81 283
17576.06 287
17577.31 286
17578.56 274
17579.81 255
17581.06 272
17582.31 287
17583.57 272
17584.82 301
17586.07 262
17587.32 273
17588.57 268
17589.82 294
17591.07 296
17592.32 260
17593.57 266
17594.83 277
17596.08 284
17597.33 287
17598.58 288
17599.83 297
17601.08 271
17602.33 271
17603.59 261
17604.84 277
17606.09 268
17607.34 267
17608.59 278
17609.84 291
17611.10 292
17612.35 254
17613.60 259
17614.85 258
17616.10 294
17617.36 271
17618.61 288
17619.86 270
17621.11 282
17622.36 287
17623.62 260
17624.87 262
17626.12 262
17627.37 279
17628.63 275
17629.88 270
17631.13 256
17632.38 252
17633.64 270
17634.89 258
17636.14 252
17637.39 259
17638.65 267
17639.90 281
17641.15 270
17642.41 240
17643.66 264
17644.91 272
17646.17 256
17647.42 256
17648.67 286
17649.92 265
17651.18 257
17652.43 271
17653.68 264
17654.94 240
17656.19 256
17657.44 248
17658.70 269
17659.95 264
17661.21 272
17662.46 241
17663.71 241
17664.97 251
17666.22 238
17667.47 265
17668.73 251
17669.98 254
17671.24 293
17672.49 275
17673.74 271
17675.00 277
17676.25 285
17677.51 280
17678.76 274
17680.02 264
17681.27 256
17682.52 251
17683.78 256
17685.03 266
17686.29 258
17687.54 243
17688.80 241
17690.05 262
17691.31 269
17692.56 244
17693.82 272
17695.07 271
17696.32 273
17697.58 278
17698.83 267
17700.09 253
17701.34 274
17702.60 268
17703.86 266
17705.11 268
17706.37 234
17707.62 278
17708.88 274
17710.13 238
17711.39 229
17712.64 261
17713.90 275
17715.15 263
17716.41 259
17717.66 242
17718.92 260
17720.18 253
17721.43 249
17722.69 265
17723.94 250
17725.20 244
17726.45 256
17727.71 248
17728.97 241
17730.22 259
17731.48 277
17732.74 262
17733.99 255
17735.25 244
17736.50 258
17737.76 247
17739.02 261
17740.27 279
17741.53 240
17742.79 259
17744.04 262
17745.30 286
17746.56 273
17747.81 278
17749.07 264
17750.33 301
17751.58 302
17752.84 275
17754.10 267
17755.35 282
17756.61 270
17757.87 250
17759.12 273
17760.38 280
17761.64 269
17762.90 272
17764.15 299
17765.41 283
17766.67 273
17767.93 274
17769.18 274
17770.44 265
17771.70 259
17772.96 255
17774.21 273
17775.47 284
17776.73 282
17777.99 266
17779.24 298
17780.50 264
17781.76 286
17783.02 289
17784.28 278
17785.53 276
17786.79 297
17788.05 264
17789.31 268
17790.57 290
17791.82 280
17793.08 275
17794.34 281
17795.60 263
17796.86 272
17798.12 294
17799.37 312
17800.63 277
17801.89 290
17803.15 266
17804.41 276
17805.67 305
17806.93 288
17808.19 287
17809.44 278
17810.70 285
17811.96 262
17813.22 270
17814.48 253
17815.74 273
17817.00 283
17818.26 260
17819.52 285
17820.78 279
17822.04 243
17823.29 258
17824.55 267
17825.81 279
17827.07 259
17828.33 269
17829.59 272
17830.85 275
17832.11 280
17833.37 274
17834.63 285
17835.89 264
17837.15 254
17838.41 261
17839.67 255
17840.93 229
17842.19 254
17843.45 270
17844.71 257
17845.97 264
17847.23 271
17848.49 261
17849.75 258
17851.01 283
17852.27 278
17853.53 281
17854.79 285
17856.05 274
17857.31 263
17858.57 235
17859.84 239
17861.10 241
17862.36 258
17863.62 249
17864.88 259
17866.14 256
17867.40 241
17868.66 261
17869.92 251
17871.18 278
17872.44 280
17873.71 276
17874.97 251
17876.23 240
17877.49 252
17878.75 266
17880.01 257
17881.27 251
17882.53 250
17883.80 257
17885.06 260
17886.32 264
17887.58 237
17888.84 260
17890.10 266
17891.37 272
17892.63 237
17893.89 270
17895.15 272
17896.41 280
17897.67 258
17898.94 235
17900.20 281
17901.46 259
17902.72 298
17903.99 300
17905.25 274
17906.51 283
17907.77 249
17909.03 279
17910.30 265
17911.56 264
17912.82 265
17914.08 255
17915.35 254
17916.61 259
17917.87 254
17919.14 255
17920.40 275
17921.66 258
17922.92 275
17924.19 253
17925.45 251
17926.71 251
17927.98 265
17929.24 271
17930.50 260
17931.76 286
17933.03 254
17934.29 264
17935.55 253
17936.82 240
17938.08 266
17939.34 243
17940.61 244
17941.87 263
17943.14 271
17944.40 253
17945.66 250
17946.93 277
17948.19 275
17949.45 267
17950.72 257
17951.98 283
17953.25 269
17954.51 265
17955.77 266
17957.04 254
17958.30 245
17959.57 253
17960.83 251
17962.09 273
17963.36 236
17964.62 250
17965.89 285
17967.15 263
17968.42 247
17969.68 270
17970.95 259
17972.21 227
17973.47 253
17974.74 265
17976.00 273
17977.27 265
17978.53 268
17979.80 246
17981.06 249
17982.33 246
17983.59 265
17984.86 260
17986.12 275
17987.39 231
17988.65 229
17989.92 253
17991.18 239
17992.45 256
17993.71 224
17994.98 288
17996.25 276
17997.51 260
17998.78 253
18000.04 258
18001.31 251
18002.57 246
18003.84 242
18005.10 248
18006.37 257
18007.64 297
18008.90 284
18010.17 258
18011.43 243
18012.70 275
18013.97 256
18015.23 255
18016.50 292
18017.76 254
18019.03 263
18020.30 258
18021.56 249
18022.83 253
18024.10 262
18025.36 231
18026.63 287
18027.90 276
18029.16 244
18030.43 240
18031.70 248
18032.96 269
18034.23 270
18035.50 268
18036.76 217
18038.03 228
18039.30 255
18040.56 261
18041.83 262
18043.10 273
18044.37 235
18045.63 274
18046.90 254
18048.17 262
18049.43 259
18050.70 254
18051.97 254
18053.24 259
18054.50 259
18055.77 253
18057.04 282
18058.31 251
18059.57 276
18060.84 252
18062.11 261
18063.38 267
18064.65 294
18065.91 278
18067.18 244
18068.45 279
18069.72 266
18070.98 274
18072.25 295
18073.52 282
18074.79 293
18076.06 270
18077.33 267
18078.59 291
18079.86 280
18081.13 277
18082.40 268
18083.67 261
18084.94 256
18086.21 256
18087.47 268
18088.74 259
18090.01 256
18091.28 263
18092.55 262
18093.82 259
18095.09 296
18096.36 265
18097.62 279
18098.89 250
18100.16 304
18101.43 283
18102.70 293
18103.97 270
18105.24 288
18106.51 246
18107.78 286
18109.05 304
18110.32 276
18111.59 266
18112.86 281
18114.13 264
18115.40 266
18116.66 276
18117.93 293
18119.20 234
18120.47 248
18121.74 296
18123.01 268
18124.28 273
18125.55 266
18126.82 284
18128.09 284
18129.36 280
18130.63 272
18131.90 280
18133.17 282
18134.44 275
18135.71 260
18136.99 272
18138.26 268
18139.53 255
18140.80 290
18142.07 282
18143.34 275
18144.61 280
18145.88 309
18147.15 280
18148.42 264
18149.69 284
18150.96 285
18152.23 298
18153.50 280
18154.78 300
18156.05 280
18157.32 296
18158.59 261
18159.86 290
18161.13 252
18162.40 279
18163.67 288
18164.94 258
18166.22 262
18167.49 290
18168.76 278
18170.03 280
18171.30 240
18172.57 298
18173.85 290
18175.12 275
18176.39 287
18177.66 252
18178.93 277
18180.20 266
18181.48 281
18182.75 262
18184.02 284
18185.29 300
18186.56 292
18187.84 280
18189.11 267
18190.38 261
18191.65 297
18192.93 296
18194.20 264
18195.47 285
18196.74 255
18198.02 317
18199.29 289
18200.56 275
18201.83 282
18203.11 300
18204.38 254
18205.65 260
18206.92 244
18208.20 257
18209.47 251
18210.74 283
18212.02 250
18213.29 256
18214.56 271
18215.84 284
18217.11 275
18218.38 269
18219.65 287
18220.93 265
18222.20 284
18223.47 262
18224.75 268
18226.02 270
18227.30 263
18228.57 265
18229.84 267
18231.12 286
18232.39 255
18233.66 286
18234.94 269
18236.21 306
18237.48 247
18238.76 266
18240.03 275
18241.31 271
18242.58 249
18243.86 273
18245.13 261
18246.40 275
18247.68 255
18248.95 289
18250.23 250
18251.50 262
18252.77 282
18254.05 251
18255.32 273
18256.60 261
18257.87 270
18259.15 269
18260.42 274
18261.70 269
18262.97 282
18264.25 251
18265.52 289
18266.80 273
18268.07 292
18269.35 287
18270.62 290
18271.90 292
18273.17 291
18274.45 253
18275.72 265
18277.00 274
18278.27 259
18279.55 262
18280.82 262
18282.10 286
18283.37 256
18284.65 264
18285.93 269
18287.20 279
18288.48 259
18289.75 293
18291.03 278
18292.30 275
18293.58 259
18294.86 260
18296.13 281
18297.41 277
18298.68 251
18299.96 238
18301.24 286
18302.51 280
18303.79 262
18305.06 247
18306.34 292
18307.62 268
18308.89 263
18310.17 262
18311.45 241
18312.72 278
18314.00 249
18315.28 268
18316.55 268
18317.83 262
18319.11 279
18320.38 292
18321.66 248
18322.94 262
18324.21 264
18325.49 285
18326.77 252
18328.04 240
18329.32 254
18330.60 262
18331.88 256
18333.15 266
18334.43 251
18335.71 263
18336.98 275
18338.26 279
18339.54 290
18340.82 253
18342.09 267
18343.37 248
18344.65 248
18345.93 282
18347.20 252
18348.48 249
18349.76 244
18351.04 265
18352.32 264
18353.59 260
18354.87 229
18356.15 279
18357.43 266
18358.71 285
18359.98 276
18361.26 261
18362.54 262
18363.82 272
18365.10 267
18366.38 271
18367.65 249
18368.93 248
18370.21 278
18371.49 267
18372.77 256
18374.05 257
18375.33 269
18376.60 251
18377.88 265
18379.16 236
18380.44 278
18381.72 266
18383.00 271
18384.28 276
18385.56 257
18386.84 257
18388.11 270
18389.39 268
18390.67 270
18391.95 267
18393.23 255
18394.51 265
18395.79 249
18397.07 272
18398.35 269
18399.63 267
18400.91 250
18402.19 257
18403.47 256
18404.75 285
18406.03 264
18407.31 260
18408.59 283
18409.87 269
18411.15 256
18412.43 268
18413.71 260
18414.99 269
18416.27 270
18417.55 246
18418.83 280
18420.11 264
18421.39 265
18422.67 271
18423.95 278
18425.23 264
18426.51 258
18427.79 268
18429.07 268
18430.35 248
18431.63 260
18432.91 244
18434.19 250
18435.47 276
18436.75 244
18438.04 292
18439.32 270
18440.60 266
18441.88 286
18443.16 279
18444.44 273
18445.72 244
18447.00 268
18448.28 265
18449.57 237
18450.85 217
18452.13 236
18453.41 274
18454.69 282
18455.97 250
18457.25 282
18458.54 267
18459.82 262
18461.10 275
18462.38 278
18463.66 282
18464.94 264
18466.23 282
18467.51 271
18468.79 263
18470.07 237
18471.35 255
18472.64 269
18473.92 263
18475.20 249
18476.48 261
18477.76 284
18479.05 260
18480.33 259
18481.61 263
18482.89 257
18484.18 272
18485.46 286
18486.74 285
18488.02 258
18489.31 252
18490.59 263
18491.87 264
18493.15 269
18494.44 244
18495.72 278
18497.00 259
18498.29 256
18499.57 258
18500.85 269
18502.13 272
18503.42 242
18504.70 244
18505.98 266
18507.27 274
18508.55 275
18509.83 271
18511.12 276
18512.40 271
18513.68 252
18514.97 257
18516.25 235
18517.54 267
18518.82 260
18520.10 285
18521.39 263
18522.67 262
18523.95 254
18525.24 268
18526.52 276
18527.81 278
18529.09 279
18530.37 272
18531.66 294
18532.94 271
18534.23 256
18535.51 274
18536.79 266
18538.08 263
18539.36 295
18540.65 300
18541.93 276
18543.22 270
18544.50 269
18545.79 286
18547.07 259
18548.36 260
18549.64 255
18550.92 286
18552.21 272
18553.49 280
18554.78 279
18556.06 289
18557.35 269
18558.63 283
18559.92 261
18561.20 265
18562.49 284
18563.77 293
18565.06 276
18566.35 274
18567.63 280
18568.92 252
18570.20 268
18571.49 271
18572.77 285
18574.06 281
18575.34 270
18576.63 300
18577.92 269
18579.20 314
18580.49 288
18581.77 289
18583.06 313
18584.34 312
18585.63 265
18586.92 318
18588.20 296
18589.49 294
18590.77 310
18592.06 262
18593.35 293
18594.63 287
18595.92 285
18597.21 308
18598.49 288
18599.78 304
18601.07 278
18602.35 265
18603.64 268
18604.93 276
18606.21 271
18607.50 293
18608.79 301
18610.07 264
18611.36 287
18612.65 299
18613.93 290
18615.22 307
18616.51 304
18617.79 290
18619.08 294
18620.37 282
18621.66 261
18622.94 287
18624.23 271
18625.52 278
18626.80 274
18628.09 274
18629.38 277
18630.67 276
18631.95 257
18633.24 242
18634.53 287
18635.82 263
18637.11 268
18638.39 279
18639.68 271
18640.97 272
18642.26 291
18643.54 266
18644.83 290
18646.12 239
18647.41 242
18648.70 263
18649.99 248
18651.27 251
18652.56 263
18653.85 296
18655.14 274
18656.43 275
18657.72 257
18659.00 263
18660.29 239
18661.58 271
18662.87 273
18664.16 277
18665.45 272
18666.74 267
18668.02 282
18669.31 287
18670.60 269
18671.89 257
18673.18 267
18674.47 280
18675.76 289
18677.05 270
18678.34 267
18679.63 277
18680.92 259
18682.20 253
18683.49 253
18684.78 266
18686.07 284
18687.36 273
18688.65 272
18689.94 268
18691.23 254
18692.52 269
18693.81 283
18695.10 247
18696.39 259
18697.68 267
18698.97 234
18700.26 254
18701.55 264
18702.84 287
18704.13 253
18705.42 256
18706.71 262
18708.00 262
18709.29 261
18710.58 254
18711.87 277
18713.16 244
18714.45 262
18715.74 246
18717.03 261
18718.32 285
18719.61 252
18720.90 277
18722.20 285
18723.49 251
18724.78 260
18726.07 266
18727.36 263
18728.65 251
18729.94 266
18731.23 263
18732.52 267
18733.81 267
18735.10 266
18736.40 252
18737.69 266
18738.98 267
18740.27 251
18741.56 256
18742.85 249
18744.14 269
18745.43 262
18746.73 281
18748.02 257
18749.31 241
18750.60 253
18751.89 239
18753.18 261
18754.48 263
18755.77 279
18757.06 241
18758.35 251
18759.64 233
18760.94 261
18762.23 266
18763.52 253
18764.81 266
18766.10 253
18767.40 254
18768.69 249
18769.98 258
18771.27 240
18772.57 266
18773.86 268
18775.15 241
18776.44 266
18777.74 264
18779.03 240
18780.32 251
18781.61 245
18782.91 285
18784.20 245
18785.49 289
18786.79 246
18788.08 251
18789.37 257
18790.66 255
18791.96 254
18793.25 262
18794.54 262
18795.84 279
18797.13 265
18798.42 263
18799.72 247
18801.01 269
18802.30 248
18803.60 257
18804.89 247
18806.18 240
18807.48 244
18808.77 260
18810.07 272
18811.36 243
18812.65 264
18813.95 276
18815.24 261
18816.53 241
18817.83 259
18819.12 274
18820.42 256
18821.71 248
18823.00 246
18824.30 249
18825.59 247
18826.89 251
18828.18 265
18829.48 275
18830.77 259
18832.07 263
18833.36 238
18834.65 254
18835.95 235
18837.24 258
18838.54 279
18839.83 231
18841.13 257
18842.42 256
18843.72 268
18845.01 232
18846.31 250
18847.60 231
18848.90 258
18850.19 242
18851.49 247
18852.78 251
18854.08 255
18855.37 248
18856.67 249
18857.96 259
18859.26 220
18860.55 223
18861.85 270
18863.15 242
18864.44 216
18865.74 251
18867.03 251
18868.33 250
18869.62 244
18870.92 245
18872.22 246
18873.51 276
18874.81 242
18876.10 238
18877.40 258
18878.70 258
18879.99 234
18881.29 237
18882.58 254
18883.88 257
18885.18 248
18886.47 256
18887.77 261
18889.07 265
18890.36 268
18891.66 284
18892.95 250
18894.25 258
18895.55 251
18896.84 254
18898.14 262
18899.44 265
18900.73 247
18902.03 243
18903.33 235
18904.63 240
18905.92 241
18907.22 248
18908.52 232
18909.81 243
18911.11 256
18912.41 263
18913.71 240
18915.00 255
18916.30 254
18917.60 225
18918.89 228
18920.19 252
18921.49 254
18922.79 226
18924.09 242
18925.38 238
18926.68 249
18927.98 251
18929.28 257
18930.57 242
18931.87 248
18933.17 221
18934.47 252
18935.77 254
18937.06 260
18938.36 254
18939.66 246
18940.96 218
18942.26 228
18943.55 214
18944.85 243
18946.15 229
18947.45 243
18948.75 245
18950.05 247
18951.35 265
18952.64 252
18953.94 242
18955.24 238
18956.54 223
18957.84 245
18959.14 249
18960.44 260
18961.74 247
18963.03 223
18964.33 228
18965.63 251
18966.93 221
18968.23 261
18969.53 263
18970.83 236
18972.13 224
18973.43 245
18974.73 245
18976.03 238
18977.33 244
18978.62 246
18979.92 245
18981.22 234
18982.52 266
18983.82 246
18985.12 222
18986.42 229
18987.72 276
18989.02 244
18990.32 238
18991.62 238
18992.92 262
18994.22 245
18995.52 235
18996.82 246
18998.12 249
18999.42 219
19000.72 265
19002.02 247
19003.32 246
19004.62 248
19005.92 240
19007.22 244
19008.53 271
19009.83 257
19011.13 253
19012.43 231
19013.73 243
19015.03 228
19016.33 263
19017.63 232
19018.93 228
19020.23 229
19021.53 254
19022.83 250
19024.13 239
19025.44 259
19026.74 255
19028.04 250
19029.34 249
19030.64 267
19031.94 277
19033.24 265
19034.54 253
19035.85 255
19037.15 270
19038.45 260
19039.75 243
19041.05 220
19042.35 237
19043.66 240
19044.96 249
19046.26 270
19047.56 243
19048.86 254
19050.16 252
19051.47 263
19052.77 259
19054.07 236
19055.37 258
19056.67 246
19057.98 226
19059.28 230
19060.58 220
19061.88 214
19063.19 239
19064.49 260
19065.79 261
19067.09 247
19068.40 231
19069.70 248
19071.00 252
19072.30 254
19073.61 232
19074.91 226
19076.21 221
19077.52 254
19078.82 246
19080.12 265
19081.42 246
19082.73 248
19084.03 234
19085.33 226
19086.64 216
19087.94 254
19089.24 240
19090.55 244
19091.85 234
19093.15 216
19094.46 239
19095.76 247
19097.06 243
19098.37 246
19099.67 232
19100.97 220
19102.28 235
19103.58 250
19104.89 257
19106.19 245
19107.49 235
19108.80 249
19110.10 233
19111.40 240
19112.71 243
19114.01 266
19115.32 249
19116.62 242
19117.93 246
19119.23 221
19120.53 241
19121.84 233
19123.14 255
19124.45 278
19125.75 256
19127.06 232
19128.36 245
19129.67 253
19130.97 229
19132.28 219
19133.58 225
19134.88 229
19136.19 244
19137.49 241
19138.80 204
19140.10 231
19141.41 236
19142.71 235
19144.02 249
19145.32 241
19146.63 249
19147.94 237
19149.24 232
19150.55 218
19151.85 225
19153.16 241
19154.46 266
19155.77 245
19157.07 228
19158.38 218
19159.68 244
19160.99 253
19162.30 248
19163.60 235
19164.91 241
19166.21 238
19167.52 234
19168.83 223
19170.13 232
19171.44 270
19172.74 254
19174.05 246
19175.36 234
19176.66 262
19177.97 258
19179.27 239
19180.58 218
19181.89 213
19183.19 239
19184.50 254
19185.81 257
19187.11 242
19188.42 238
19189.73 231
19191.03 217
19192.34 260
19193.65 252
19194.95 240
19196.26 237
19197.57 240
19198.87 206
19200.18 222
19201.49 223
19202.80 251
19204.10 251
19205.41 246
19206.72 239
19208.03 226
19209.33 252
19210.64 257
19211.95 240
19213.25 258
19214.56 258
19215.87 223
19217.18 221
19218.49 234
19219.79 239
19221.10 266
19222.41 257
19223.72 228
19225.02 230
19226.33 227
19227.64 230
19228.95 241
19230.26 215
19231.56 238
19232.87 236
19234.18 218
19235.49 218
19236.80 241
19238.11 241
19239.41 234
19240.72 220
19242.03 225
19243.34 227
19244.65 227
19245.96 225
19247.26 216
19248.57 248
19249.88 228
19251.19 251
19252.50 244
19253.81 230
19255.12 242
19256.43 275
19257.74 265
19259.04 245
19260.35 234
19261.66 243
19262.97 224
19264.28 249
19265.59 243
19266.90 237
19268.21 238
19269.52 233
19270.83 238
19272.14 225
19273.45 228
19274.76 254
19276.07 243
19277.38 243
19278.69 247
19279.99 220
19281.30 231
19282.61 276
19283.92 226
19285.23 246
19286.54 259
19287.85 239
19289.16 224
19290.47 259
19291.78 267
19293.09 229
19294.40 247
19295.72 235
19297.03 231
19298.34 223
19299.65 240
19300.96 253
19302.27 241
19303.58 232
19304.89 239
19306.20 227
19307.51 247
19308.82 257
19310.13 238
19311.44 246
19312.75 259
19314.06 241
19315.37 244
19316.69 218
19318.00 231
19319.31 230
19320.62 251
19321.93 249
19323.24 220
19324.55 241
19325.86 231
19327.18 219
19328.49 223
19329.80 236
19331.11 245
19332.42 247
19333.73 231
19335.04 241
19336.36 225
19337.67 226
19338.98 230
19340.29 227
19341.60 239
19342.91 241
19344.23 236
19345.54 249
19346.85 233
19348.16 264
19349.47 274
19350.79 252
19352.10 256
19353.41 255
19354.72 247
19356.04 237
19357.35 232
19358.66 243
19359.97 248
19361.29 221
19362.60 242
19363.91 263
19365.22 258
19366.54 248
19367.85 250
19369.16 241
19370.47 232
19371.79 245
19373.10 237
19374.41 262
19375.73 229
19377.04 242
19378.35 247
19379.67 239
19380.98 253
19382.29 243
19383.60 259
19384.92 233
19386.23 213
19387.54 248
19388.86 249
19390.17 246
19391.49 224
19392.80 234
19394.11 246
19395.43 250
19396.74 247
19398.05 239
19399.37 283
19400.68 230
19402.00 232
19403.31 230
19404.62 245
19405.94 218
19407.25 245
19408.57 256
19409.88 240
19411.19 241
19412.51 223
19413.82 243
19415.14 223
19416.45 224
19417.77 237
19419.08 226
19420.39 212
19421.71 248
19423.02 233
19424.34 233
19425.65 226
19426.97 232
19428.28 235
19429.60 242
19430.91 230
19432.23 230
19433.54 225
19434.86 244
19436.17 233
19437.49 241
19438.80 249
19440.12 219
19441.43 235
19442.75 261
19444.06 240
19445.38 252
19446.69 257
19448.01 229
19449.32 248
19450.64 246
19451.96 206
19453.27 230
19454.59 236
19455.90 264
19457.22 220
19458.53 242
19459.85 218
19461.17 243
19462.48 264
19463.80 247
19465.11 223
19466.43 214
19467.75 235
19469.06 224
19470.38 241
19471.69 228
19473.01 261
19474.33 235
19475.64 237
19476.96 243
19478.28 247
19479.59 241
19480.91 229
19482.23 240
19483.54 205
19484.86 202
19486.18 235
19487.49 214
19488.81 227
19490.13 245
19491.44 243
19492.76 235
19494.08 246
19495.39 248
19496.71 208
19498.03 232
19499.35 211
19500.66 210
19501.98 237
19503.30 231
19504.61 220
19505.93 233
19507.25 251
19508.57 226
19509.88 266
19511.20 249
19512.52 253
19513.84 244
19515.15 237
19516.47 238
19517.79 237
19519.11 245
19520.43 248
19521.74 238
19523.06 257
19524.38 236
19525.70 263
19527.02 222
19528.33 233
19529.65 221
19530.97 232
19532.29 228
19533.61 227
19534.93 238
19536.24 233
19537.56 221
19538.88 207
19540.20 254
19541.52 244
19542.84 236
19544.16 226
19545.47 239
19546.79 237
19548.11 253
19549.43 268
19550.75 236
19552.07 227
19553.39 239
19554.71 247
19556.03 218
19557.34 234
19558.66 248
19559.98 245
19561.30 267
19562.62 214
19563.94 229
19565.26 241
19566.58 243
19567.90 233
19569.22 242
19570.54 233
19571.86 232
19573.18 247
19574.50 244
19575.82 231
19577.14 221
19578.46 251
19579.78 258
19581.10 242
19582.42 249
19583.74 234
19585.06 231
19586.38 229
19587.70 238
19589.02 269
19590.34 228
19591.66 231
19592.98 232
19594.30 227
19595.62 240
19596.94 245
19598.26 236
19599.58 235
19600.90 231
19602.22 230
19603.54 239
19604.86 244
19606.18 230
19607.50 227
19608.82 245
19610.15 254
19611.47 242
19612.79 257
19614.11 246
19615.43 193
19616.75 243
19618.07 248
19619.39 259
19620.71 240
19622.04 222
19623.36 219
19624.68 225
19626.00 211
19627.32 211
19628.64 211
19629.96 219
19631.29 236
19632.61 238
19633.93 243
19635.25 238
19636.57 211
19637.89 241
19639.22 242
19640.54 218
19641.86 219
19643.18 236
19644.50 221
19645.83 224
19647.15 219
19648.47 250
19649.79 227
19651.12 220
19652.44 216
19653.76 236
19655.08 218
19656.40 223
19657.73 226
19659.05 237
19660.37 220
19661.70 230
19663.02 230
19664.34 222
19665.66 223
19666.99 232
19668.31 242
19669.63 226
19670.95 256
19672.28 233
19673.60 223
19674.92 265
19676.25 235
19677.57 240
19678.89 205
19680.22 213
19681.54 216
19682.86 229
19684.19 226
19685.51 226
19686.83 247
19688.16 264
19689.48 226
19690.80 244
19692.13 217
19693.45 227
19694.78 231
19696.10 245
19697.42 242
19698.75 258
19700.07 221
19701.39 232
19702.72 232
19704.04 227
19705.37 235
19706.69 235
19708.02 235
19709.34 208
19710.66 216
19711.99 243
19713.31 234
19714.64 239
19715.96 244
19717.29 220
19718.61 222
19719.93 226
19721.26 245
19722.58 224
19723.91 245
19725.23 268
19726.56 234
19727.88 232
19729.21 218
19730.53 234
19731.86 223
19733.18 221
19734.51 215
19735.83 217
19737.16 244
19738.48 218
19739.81 214
19741.13 235
19742.46 231
19743.78 215
19745.11 234
19746.44 223
19747.76 233
19749.09 222
19750.41 215
19751.74 223
19753.06 223
19754.39 227
19755.72 220
19757.04 242
19758.37 234
19759.69 228
19761.02 258
19762.34 241
19763.67 228
19765.00 215
19766.32 209
19767.65 236
19768.98 224
19770.30 229
19771.63 219
19772.95 244
19774.28 214
19775.61 201
19776.93 235
19778.26 230
19779.59 226
19780.91 219
19782.24 217
19783.57 214
19784.89 233
19786.22 209
19787.55 227
19788.87 218
19790.20 232
19791.53 226
19792.86 205
19794.18 213
19795.51 221
19796.84 239
19798.16 230
19799.49 210
19800.82 233
19802.15 242
19803.47 217
19804.80 237
19806.13 211
19807.46 231
19808.78 229
19810.11 217
19811.44 219
19812.77 226
19814.09 207
19815.42 204
19816.75 224
19818.08 228
19819.41 239
19820.73 229
19822.06 225
19823.39 222
19824.72 230
19826.05 243
19827.37 234
19828.70 234
19830.03 247
19831.36 249
19832.69 240
19834.02 246
19835.34 217
19836.67 215
19838.00 221
19839.33 218
19840.66 224
19841.99 234
19843.32 229
19844.64 234
19845.97 243
19847.30 232
19848.63 238
19849.96 221
19851.29 235
19852.62 215
19853.95 213
19855.28 234
19856.60 217
19857.93 244
19859.26 218
19860.59 245
19861.92 217
19863.25 241
19864.58 234
19865.91 231
19867.24 221
19868.57 236
19869.90 238
19871.23 199
19872.56 212
19873.89 228
19875.22 259
19876.55 225
19877.88 213
19879.21 210
19880.54 224
19881.87 227
19883.20 224
19884.53 250
19885.86 222
19887.19 204
19888.52 235
19889.85 218
19891.18 207
19892.51 224
19893.84 218
19895.17 226
19896.50 200
19897.83 216
19899.16 210
19900.49 258
19901.82 237
19903.15 222
19904.48 225
19905.81 228
19907.15 239
19908.48 226
19909.81 220
19911.14 244
19912.47 227
19913.80 212
19915.13 236
19916.46 255
19917.79 226
19919.13 228
19920.46 223
19921.79 210
19923.12 197
19924.45 239
19925.78 210
19927.11 213
19928.45 223
19929.78 218
19931.11 231
19932.44 214
19933.77 225
19935.10 245
19936.44 224
19937.77 218
19939.10 213
19940.43 235
19941.76 227
19943.10 230
19944.43 244
19945.76 236
19947.09 228
19948.42 230
19949.76 239
19951.09 224
19952.42 242
19953.75 214
19955.09 240
19956.42 246
19957.75 222
19959.08 238
19960.42 235
19961.75 231
19963.08 251
19964.41 230
19965.75 232
19967.08 224
19968.41 238
19969.75 214
19971.08 223
19972.41 225
19973.74 250
19975.08 229
19976.41 231
19977.74 253
19979.08 255
19980.41 254
19981.74 225
19983.08 240
19984.41 238
19985.74 220
19987.08 224
19988.41 218
19989.75 245
19991.08 250
19992.41 263
19993.75 222
19995.08 235
19996.41 232
19997.75 235
19999.08 245
20000.42 238
20001.75 258
20003.08 228
20004.42 243
20005.75 219
20007.09 235
20008.42 238
20009.75 219
20011.09 239
20012.42 229
20013.76 239
20015.09 228
20016.43 212
20017.76 220
20019.10 241
20020.43 242
20021.76 237
20023.10 231
20024.43 237
20025.77 258
20027.10 224
20028.44 245
20029.77 231
20031.11 231
20032.44 241
20033.78 246
20035.11 244
20036.45 232
20037.78 247
20039.12 242
20040.46 254
20041.79 241
20043.13 263
20044.46 250
20045.80 238
20047.13 285
20048.47 256
20049.80 258
20051.14 254
20052.47 225
20053.81 257
20055.15 239
20056.48 249
20057.82 249
20059.15 233
20060.49 231
20061.83 253
20063.16 257
20064.50 261
20065.83 260
20067.17 247
20068.51 283
20069.84 241
20071.18 240
20072.52 240
20073.85 219
20075.19 230
20076.52 251
20077.86 249
20079.20 216
20080.53 257
20081.87 219
20083.21 234
20084.54 229
20085.88 265
20087.22 240
20088.56 248
20089.89 228
20091.23 196
20092.57 203
20093.90 222
20095.24 255
20096.58 261
20097.91 247
20099.25 229
20100.59 216
20101.93 228
20103.26 227
20104.60 236
20105.94 225
20107.28 225
20108.61 253
20109.95 212
20111.29 230
20112.63 221
20113.96 257
20115.30 260
20116.64 242
20117.98 241
20119.32 236
20120.65 278
20121.99 256
20123.33 228
20124.67 250
20126.01 245
