# Supplementary material for: MALDI-TOF MS typing enables the classification of brewing yeasts of the genus Saccharomyces to major beer styles
Source: PLoS One. 2017 Aug 9;12(8):e0181694. doi: 10.1371/journal.pone.0181694 (PMC5549903; doi:10.1371/journal.pone.0181694)
Supplement: S13 File — The directory includes 90 raw files and was zipped to “.zip”; the folder has three strains with 30 spectra per strain; S1 Text explains the raw files with an example and Table 1 represents the yeast strains used within the experiment. (ZIP) [file pone.0181694.s016.zip › 37-39/30628-70487-Dias-Dias-Dias-YPG-18h-E-E_2016-10-03_6_0_G4_1.dat]

1998.43 2118
1998.85 2076
1999.27 2039
1999.69 2028
2000.11 2077
2000.54 1959
2000.96 1981
2001.38 1886
2001.80 1963
2002.23 1968
2002.65 1982
2003.07 1963
2003.49 1952
2003.92 2076
2004.34 2143
2004.76 2089
2005.18 2125
2005.61 2208
2006.03 2229
2006.45 2360
2006.87 2228
2007.30 2162
2007.72 2183
2008.14 2183
2008.57 2164
2008.99 2070
2009.41 2098
2009.84 2078
2010.26 2088
2010.68 2045
2011.11 2001
2011.53 1820
2011.95 1826
2012.38 1812
2012.80 1807
2013.22 1843
2013.65 1906
2014.07 1935
2014.49 1929
2014.92 1943
2015.34 1886
2015.77 2137
2016.19 2124
2016.61 2129
2017.04 2289
2017.46 2319
2017.89 2226
2018.31 2300
2018.73 2403
2019.16 2315
2019.58 2348
2020.01 2235
2020.43 2130
2020.85 2136
2021.28 2107
2021.70 2058
2022.13 2063
2022.55 2000
2022.98 1910
2023.40 1854
2023.83 1940
2024.25 1870
2024.68 1863
2025.10 1981
2025.53 1951
2025.95 1910
2026.38 1934
2026.80 1956
2027.23 1909
2027.65 1821
2028.08 1920
2028.50 1977
2028.93 2040
2029.35 1974
2029.78 1884
2030.20 1976
2030.63 1956
2031.05 1982
2031.48 1892
2031.90 1936
2032.33 2031
2032.75 2009
2033.18 2062
2033.61 2035
2034.03 2053
2034.46 2029
2034.88 2047
2035.31 2162
2035.74 2153
2036.16 2156
2036.59 2057
2037.01 2063
2037.44 2039
2037.87 2050
2038.29 2117
2038.72 2167
2039.14 2153
2039.57 2089
2040.00 2049
2040.42 1991
2040.85 2006
2041.28 1932
2041.70 1850
2042.13 1878
2042.56 1878
2042.98 1800
2043.41 1917
2043.84 1992
2044.26 1952
2044.69 1906
2045.12 1961
2045.54 2040
2045.97 1968
2046.40 1903
2046.82 1827
2047.25 1948
2047.68 1939
2048.11 1911
2048.53 1919
2048.96 1915
2049.39 1846
2049.82 1866
2050.24 1992
2050.67 1867
2051.10 1846
2051.53 1859
2051.95 1819
2052.38 1871
2052.81 1858
2053.24 1777
2053.66 1795
2054.09 1879
2054.52 1857
2054.95 1824
2055.38 1840
2055.80 1883
2056.23 1953
2056.66 2011
2057.09 1883
2057.52 1895
2057.94 2015
2058.37 1989
2058.80 1927
2059.23 1956
2059.66 1935
2060.09 1919
2060.51 1882
2060.94 1947
2061.37 2045
2061.80 2056
2062.23 2008
2062.66 2069
2063.09 2078
2063.52 2068
2063.94 2124
2064.37 2079
2064.80 2027
2065.23 1948
2065.66 1971
2066.09 2049
2066.52 2065
2066.95 2119
2067.38 2131
2067.81 1974
2068.24 1941
2068.66 2084
2069.09 2084
2069.52 2000
2069.95 1974
2070.38 1992
2070.81 2031
2071.24 1916
2071.67 2000
2072.10 2067
2072.53 2053
2072.96 2054
2073.39 2181
2073.82 2096
2074.25 2152
2074.68 2162
2075.11 2187
2075.54 2299
2075.97 2306
2076.40 2259
2076.83 2352
2077.26 2297
2077.69 2343
2078.12 2269
2078.55 2328
2078.98 2308
2079.41 2328
2079.84 2339
2080.27 2144
2080.70 2028
2081.14 2034
2081.57 2025
2082.00 2012
2082.43 1950
2082.86 1987
2083.29 1973
2083.72 2097
2084.15 1966
2084.58 1979
2085.01 2074
2085.44 1905
2085.88 1900
2086.31 2036
2086.74 2005
2087.17 1940
2087.60 1924
2088.03 1943
2088.46 1922
2088.89 1904
2089.33 1898
2089.76 1987
2090.19 2058
2090.62 2164
2091.05 2058
2091.48 2202
2091.92 2260
2092.35 2129
2092.78 2200
2093.21 2207
2093.64 2206
2094.07 2219
2094.51 2224
2094.94 2158
2095.37 2039
2095.80 2047
2096.24 1992
2096.67 1973
2097.10 2010
2097.53 1868
2097.96 1947
2098.40 1893
2098.83 1899
2099.26 1833
2099.69 1886
2100.13 1959
2100.56 1898
2100.99 1842
2101.43 1890
2101.86 1859
2102.29 1812
2102.72 1870
2103.16 1876
2103.59 1887
2104.02 1854
2104.46 1813
2104.89 1837
2105.32 1918
2105.76 1815
2106.19 1874
2106.62 1976
2107.05 1920
2107.49 1881
2107.92 1932
2108.36 1880
2108.79 1967
2109.22 2016
2109.66 1994
2110.09 2033
2110.52 1942
2110.96 1956
2111.39 1988
2111.82 1983
2112.26 1907
2112.69 1858
2113.13 1848
2113.56 1910
2113.99 1814
2114.43 1800
2114.86 1732
2115.30 1798
2115.73 1831
2116.16 1809
2116.60 1793
2117.03 1734
2117.47 1806
2117.90 1825
2118.34 1772
2118.77 1799
2119.21 1844
2119.64 1862
2120.07 1882
2120.51 1918
2120.94 2014
2121.38 1984
2121.81 2002
2122.25 1895
2122.68 1901
2123.12 2023
2123.55 1948
2123.99 1926
2124.42 1875
2124.86 1759
2125.29 1775
2125.73 1752
2126.16 1770
2126.60 1857
2127.04 1748
2127.47 1770
2127.91 1801
2128.34 1792
2128.78 1860
2129.21 1957
2129.65 2018
2130.08 2018
2130.52 2035
2130.96 1978
2131.39 2120
2131.83 2157
2132.26 2254
2132.70 2221
2133.14 2139
2133.57 2182
2134.01 2327
2134.44 2232
2134.88 2248
2135.32 2304
2135.75 2213
2136.19 2296
2136.62 2137
2137.06 2172
2137.50 2178
2137.93 2154
2138.37 2053
2138.81 2134
2139.24 1955
2139.68 1930
2140.12 1936
2140.55 1905
2140.99 1884
2141.43 1768
2141.86 1847
2142.30 1892
2142.74 1772
2143.18 1796
2143.61 1780
2144.05 1816
2144.49 1878
2144.92 2000
2145.36 1959
2145.80 2055
2146.24 2253
2146.67 2312
2147.11 2435
2147.55 2599
2147.99 2686
2148.42 2685
2148.86 2857
2149.30 2724
2149.74 2842
2150.17 2720
2150.61 2686
2151.05 2547
2151.49 2402
2151.92 2342
2152.36 2208
2152.80 2167
2153.24 2107
2153.68 2103
2154.11 2105
2154.55 2007
2154.99 2065
2155.43 2032
2155.87 2075
2156.31 1982
2156.74 2049
2157.18 1969
2157.62 1929
2158.06 1991
2158.50 1954
2158.94 1887
2159.38 2035
2159.81 1991
2160.25 1920
2160.69 2022
2161.13 1995
2161.57 2011
2162.01 1949
2162.45 1911
2162.89 1977
2163.33 2061
2163.76 1979
2164.20 2061
2164.64 2007
2165.08 2022
2165.52 2024
2165.96 2037
2166.40 1889
2166.84 1902
2167.28 2039
2167.72 2060
2168.16 2100
2168.60 2173
2169.04 2075
2169.48 2093
2169.92 2016
2170.36 2092
2170.80 2053
2171.24 2072
2171.68 2097
2172.12 2113
2172.56 2104
2173.00 2205
2173.44 2243
2173.88 2174
2174.32 2229
2174.76 2245
2175.20 2320
2175.64 2350
2176.08 2391
2176.52 2358
2176.96 2408
2177.40 2383
2177.84 2502
2178.28 2453
2178.72 2254
2179.16 2275
2179.60 2274
2180.04 2310
2180.48 2130
2180.92 2174
2181.37 2132
2181.81 2058
2182.25 2052
2182.69 1996
2183.13 1962
2183.57 2026
2184.01 2037
2184.45 2140
2184.89 2164
2185.34 2157
2185.78 2090
2186.22 2145
2186.66 2166
2187.10 2206
2187.54 2223
2187.98 2306
2188.43 2237
2188.87 2323
2189.31 2358
2189.75 2300
2190.19 2272
2190.63 2245
2191.08 2206
2191.52 2225
2191.96 2219
2192.40 2297
2192.84 2242
2193.29 2131
2193.73 2188
2194.17 2166
2194.61 2174
2195.05 2242
2195.50 2263
2195.94 2054
2196.38 2065
2196.82 2115
2197.27 2168
2197.71 2107
2198.15 2121
2198.59 2216
2199.04 2186
2199.48 2189
2199.92 2173
2200.37 2125
2200.81 2209
2201.25 2306
2201.69 2170
2202.14 2270
2202.58 2258
2203.02 2183
2203.47 2377
2203.91 2381
2204.35 2297
2204.80 2259
2205.24 2152
2205.68 2171
2206.13 2342
2206.57 2330
2207.01 2390
2207.46 2361
2207.90 2415
2208.34 2522
2208.79 2347
2209.23 2306
2209.67 2351
2210.12 2278
2210.56 2214
2211.01 2065
2211.45 2115
2211.89 2151
2212.34 2221
2212.78 2142
2213.23 2068
2213.67 2053
2214.11 2068
2214.56 2025
2215.00 2033
2215.45 2095
2215.89 2027
2216.34 2108
2216.78 1976
2217.22 1896
2217.67 1957
2218.11 1966
2218.56 2101
2219.00 2119
2219.45 2145
2219.89 2175
2220.34 2287
2220.78 2341
2221.23 2588
2221.67 2692
2222.12 2804
2222.56 2822
2223.01 2754
2223.45 2873
2223.90 2828
2224.34 2826
2224.79 2782
2225.23 2700
2225.68 2763
2226.12 2560
2226.57 2486
2227.01 2553
2227.46 2353
2227.91 2358
2228.35 2334
2228.80 2426
2229.24 2456
2229.69 2523
2230.13 2538
2230.58 2616
2231.03 2750
2231.47 2746
2231.92 2899
2232.36 2830
2232.81 2808
2233.26 2867
2233.70 2938
2234.15 2885
2234.59 2895
2235.04 2814
2235.49 2952
2235.93 2974
2236.38 2912
2236.83 2919
2237.27 2909
2237.72 2873
2238.17 2859
2238.61 2802
2239.06 2740
2239.51 2666
2239.95 2449
2240.40 2449
2240.85 2349
2241.29 2254
2241.74 2147
2242.19 2090
2242.63 2037
2243.08 2120
2243.53 1976
2243.98 1937
2244.42 2033
2244.87 2011
2245.32 2021
2245.76 1973
2246.21 2015
2246.66 2065
2247.11 1986
2247.55 1985
2248.00 2000
2248.45 2059
2248.90 2063
2249.35 2045
2249.79 2021
2250.24 2027
2250.69 2049
2251.14 2051
2251.58 2072
2252.03 2011
2252.48 1946
2252.93 2000
2253.38 1944
2253.82 1922
2254.27 1953
2254.72 1927
2255.17 1881
2255.62 1871
2256.07 1862
2256.51 1892
2256.96 1887
2257.41 1884
2257.86 1912
2258.31 1981
2258.76 2017
2259.21 1998
2259.65 2081
2260.10 2215
2260.55 2179
2261.00 2161
2261.45 2258
2261.90 2220
2262.35 2205
2262.80 2215
2263.25 2163
2263.69 2199
2264.14 2178
2264.59 2260
2265.04 2331
2265.49 2381
2265.94 2325
2266.39 2415
2266.84 2538
2267.29 2635
2267.74 2560
2268.19 2491
2268.64 2633
2269.09 2507
2269.54 2535
2269.99 2674
2270.44 2653
2270.89 2516
2271.34 2357
2271.79 2369
2272.24 2333
2272.69 2223
2273.14 2093
2273.59 2174
2274.04 2151
2274.49 2039
2274.94 2024
2275.39 2003
2275.84 2042
2276.29 2082
2276.74 2127
2277.19 2109
2277.64 2231
2278.09 2351
2278.54 2495
2278.99 2452
2279.44 2450
2279.89 2510
2280.34 2379
2280.79 2315
2281.25 2350
2281.70 2325
2282.15 2243
2282.60 2286
2283.05 2232
2283.50 2180
2283.95 2225
2284.40 2178
2284.85 2238
2285.31 2248
2285.76 2286
2286.21 2434
2286.66 2524
2287.11 2622
2287.56 2795
2288.01 2918
2288.47 3049
2288.92 3293
2289.37 3427
2289.82 3339
2290.27 3437
2290.72 3440
2291.18 3630
2291.63 3524
2292.08 3485
2292.53 3565
2292.98 3642
2293.44 3457
2293.89 3362
2294.34 3264
2294.79 3125
2295.24 2989
2295.70 2893
2296.15 2846
2296.60 2675
2297.05 2529
2297.51 2470
2297.96 2322
2298.41 2328
2298.86 2165
2299.32 2197
2299.77 2190
2300.22 2080
2300.67 2135
2301.13 2078
2301.58 2152
2302.03 2124
2302.49 2108
2302.94 2075
2303.39 2077
2303.85 2162
2304.30 2094
2304.75 2140
2305.20 2207
2305.66 2277
2306.11 2507
2306.56 2563
2307.02 2698
2307.47 2854
2307.93 2877
2308.38 2893
2308.83 3038
2309.29 3076
2309.74 2982
2310.19 2809
2310.65 2801
2311.10 2696
2311.55 2758
2312.01 2531
2312.46 2472
2312.92 2424
2313.37 2443
2313.82 2486
2314.28 2465
2314.73 2448
2315.19 2478
2315.64 2452
2316.10 2506
2316.55 2492
2317.00 2557
2317.46 2482
2317.91 2535
2318.37 2592
2318.82 2532
2319.28 2456
2319.73 2350
2320.19 2316
2320.64 2280
2321.10 2314
2321.55 2388
2322.01 2375
2322.46 2262
2322.92 2262
2323.37 2304
2323.83 2274
2324.28 2392
2324.74 2338
2325.19 2227
2325.65 2245
2326.10 2296
2326.56 2365
2327.01 2333
2327.47 2368
2327.92 2362
2328.38 2423
2328.83 2429
2329.29 2343
2329.74 2349
2330.20 2379
2330.66 2477
2331.11 2366
2331.57 2360
2332.02 2312
2332.48 2293
2332.94 2243
2333.39 2186
2333.85 2300
2334.30 2320
2334.76 2268
2335.22 2345
2335.67 2419
2336.13 2391
2336.58 2444
2337.04 2607
2337.50 2657
2337.95 2660
2338.41 2611
2338.87 2713
2339.32 2681
2339.78 2647
2340.24 2723
2340.69 2754
2341.15 2704
2341.61 2677
2342.06 2620
2342.52 2617
2342.98 2644
2343.43 2651
2343.89 2589
2344.35 2666
2344.81 2608
2345.26 2606
2345.72 2560
2346.18 2596
2346.63 2521
2347.09 2536
2347.55 2551
2348.01 2455
2348.46 2484
2348.92 2456
2349.38 2485
2349.84 2474
2350.29 2522
2350.75 2522
2351.21 2469
2351.67 2380
2352.13 2395
2352.58 2366
2353.04 2233
2353.50 2232
2353.96 2327
2354.41 2263
2354.87 2203
2355.33 2275
2355.79 2192
2356.25 2237
2356.71 2247
2357.16 2356
2357.62 2437
2358.08 2475
2358.54 2410
2359.00 2431
2359.46 2415
2359.91 2455
2360.37 2496
2360.83 2566
2361.29 2511
2361.75 2494
2362.21 2501
2362.67 2441
2363.13 2517
2363.58 2621
2364.04 2606
2364.50 2481
2364.96 2418
2365.42 2418
2365.88 2472
2366.34 2440
2366.80 2328
2367.26 2384
2367.72 2361
2368.18 2250
2368.64 2091
2369.10 2155
2369.55 2043
2370.01 2049
2370.47 2090
2370.93 2032
2371.39 2044
2371.85 2088
2372.31 2039
2372.77 1972
2373.23 2048
2373.69 2034
2374.15 2037
2374.61 2061
2375.07 2067
2375.53 2035
2375.99 2030
2376.45 2017
2376.91 2109
2377.37 2089
2377.83 2143
2378.29 2215
2378.75 2207
2379.21 2135
2379.68 2048
2380.14 2049
2380.60 2052
2381.06 2071
2381.52 2080
2381.98 2074
2382.44 2017
2382.90 2143
2383.36 2040
2383.82 2052
2384.28 1980
2384.74 2135
2385.20 2180
2385.67 2124
2386.13 2025
2386.59 2095
2387.05 2047
2387.51 2083
2387.97 2108
2388.43 2060
2388.89 1996
2389.36 2025
2389.82 2145
2390.28 2143
2390.74 2300
2391.20 2165
2391.66 2131
2392.13 2065
2392.59 2157
2393.05 2206
2393.51 2084
2393.97 2072
2394.43 2027
2394.90 2163
2395.36 2159
2395.82 2157
2396.28 2006
2396.74 1899
2397.21 1894
2397.67 1833
2398.13 1962
2398.59 1924
2399.06 1944
2399.52 1882
2399.98 1914
2400.44 2020
2400.91 2089
2401.37 2035
2401.83 2074
2402.29 2131
2402.76 2384
2403.22 2417
2403.68 2395
2404.14 2480
2404.61 2426
2405.07 2418
2405.53 2461
2406.00 2404
2406.46 2418
2406.92 2276
2407.39 2155
2407.85 2062
2408.31 1990
2408.78 2075
2409.24 1999
2409.70 1978
2410.17 1988
2410.63 1920
2411.09 1967
2411.56 2003
2412.02 1973
2412.48 2004
2412.95 2055
2413.41 2108
2413.87 2104
2414.34 2090
2414.80 2236
2415.27 2246
2415.73 2408
2416.19 2425
2416.66 2492
2417.12 2505
2417.59 2505
2418.05 2458
2418.51 2471
2418.98 2533
2419.44 2532
2419.91 2451
2420.37 2312
2420.84 2492
2421.30 2468
2421.77 2383
2422.23 2494
2422.69 2464
2423.16 2437
2423.62 2416
2424.09 2602
2424.55 2529
2425.02 2560
2425.48 2566
2425.95 2745
2426.41 2691
2426.88 2687
2427.34 2564
2427.81 2471
2428.27 2368
2428.74 2399
2429.20 2479
2429.67 2414
2430.13 2336
2430.60 2201
2431.07 2143
2431.53 2168
2432.00 2128
2432.46 2221
2432.93 2226
2433.39 2187
2433.86 2206
2434.32 2261
2434.79 2330
2435.26 2423
2435.72 2435
2436.19 2570
2436.65 2602
2437.12 2626
2437.59 2730
2438.05 2857
2438.52 2808
2438.98 2913
2439.45 2973
2439.92 2883
2440.38 2856
2440.85 2830
2441.32 2706
2441.78 2631
2442.25 2537
2442.72 2387
2443.18 2351
2443.65 2376
2444.12 2361
2444.58 2307
2445.05 2318
2445.52 2322
2445.98 2239
2446.45 2276
2446.92 2214
2447.38 2127
2447.85 2182
2448.32 2134
2448.78 2088
2449.25 2107
2449.72 2145
2450.19 2132
2450.65 2066
2451.12 2118
2451.59 2125
2452.06 2069
2452.52 2140
2452.99 2126
2453.46 2028
2453.93 2095
2454.39 2123
2454.86 2112
2455.33 2052
2455.80 2038
2456.26 2103
2456.73 2081
2457.20 1921
2457.67 1950
2458.14 1971
2458.60 1942
2459.07 1998
2459.54 2022
2460.01 1949
2460.48 2018
2460.95 2061
2461.41 2075
2461.88 2045
2462.35 2021
2462.82 2122
2463.29 2198
2463.76 2297
2464.22 2312
2464.69 2402
2465.16 2304
2465.63 2353
2466.10 2504
2466.57 2440
2467.04 2430
2467.51 2409
2467.97 2390
2468.44 2307
2468.91 2247
2469.38 2215
2469.85 2234
2470.32 2182
2470.79 2125
2471.26 2010
2471.73 2039
2472.20 2017
2472.67 1971
2473.14 1939
2473.61 2036
2474.07 2095
2474.54 2023
2475.01 2097
2475.48 2085
2475.95 2187
2476.42 2281
2476.89 2436
2477.36 2534
2477.83 2566
2478.30 2700
2478.77 2686
2479.24 2756
2479.71 2824
2480.18 2798
2480.65 2765
2481.12 2565
2481.59 2467
2482.06 2379
2482.53 2181
2483.00 2249
2483.47 2373
2483.95 2316
2484.42 2261
2484.89 2278
2485.36 2151
2485.83 2097
2486.30 2098
2486.77 2131
2487.24 2196
2487.71 2182
2488.18 2139
2488.65 2147
2489.12 2111
2489.59 2136
2490.07 2171
2490.54 2100
2491.01 2174
2491.48 2143
2491.95 2216
2492.42 2296
2492.89 2250
2493.36 2283
2493.84 2225
2494.31 2280
2494.78 2295
2495.25 2292
2495.72 2206
2496.19 2076
2496.66 2185
2497.14 2218
2497.61 2114
2498.08 2061
2498.55 1987
2499.02 2000
2499.50 1938
2499.97 1904
2500.44 1952
2500.91 1975
2501.38 1978
2501.86 1940
2502.33 1981
2502.80 2078
2503.27 1996
2503.74 2032
2504.22 2139
2504.69 2285
2505.16 2366
2505.63 2436
2506.11 2590
2506.58 2655
2507.05 2620
2507.52 2671
2508.00 2721
2508.47 2690
2508.94 2668
2509.42 2567
2509.89 2518
2510.36 2404
2510.83 2348
2511.31 2465
2511.78 2317
2512.25 2184
2512.73 2217
2513.20 2259
2513.67 2153
2514.15 2211
2514.62 2074
2515.09 2142
2515.57 2113
2516.04 2067
2516.51 2135
2516.99 2159
2517.46 2212
2517.94 2205
2518.41 2258
2518.88 2149
2519.36 2177
2519.83 2102
2520.30 2118
2520.78 2132
2521.25 2033
2521.73 2069
2522.20 1902
2522.67 1927
2523.15 1935
2523.62 1992
2524.10 2029
2524.57 2060
2525.05 2058
2525.52 2083
2525.99 1976
2526.47 1982
2526.94 2045
2527.42 1992
2527.89 2105
2528.37 2066
2528.84 2070
2529.32 2019
2529.79 2092
2530.27 2119
2530.74 2224
2531.22 2232
2531.69 2100
2532.17 2186
2532.64 2245
2533.12 2279
2533.59 2258
2534.07 2237
2534.54 2306
2535.02 2244
2535.49 2299
2535.97 2302
2536.44 2312
2536.92 2248
2537.39 2201
2537.87 2257
2538.34 2201
2538.82 2234
2539.30 2332
2539.77 2325
2540.25 2265
2540.72 2189
2541.20 2224
2541.68 2281
2542.15 2195
2542.63 2180
2543.10 2202
2543.58 2323
2544.06 2370
2544.53 2501
2545.01 2579
2545.48 2605
2545.96 2778
2546.44 2811
2546.91 2693
2547.39 2749
2547.87 2819
2548.34 2763
2548.82 2713
2549.30 2679
2549.77 2657
2550.25 2605
2550.73 2795
2551.20 2757
2551.68 2884
2552.16 2826
2552.63 2821
2553.11 2863
2553.59 2988
2554.06 2847
2554.54 2877
2555.02 2980
2555.50 2832
2555.97 2634
2556.45 2453
2556.93 2588
2557.40 2484
2557.88 2371
2558.36 2245
2558.84 2278
2559.31 2310
2559.79 2142
2560.27 2210
2560.75 2145
2561.23 2189
2561.70 2304
2562.18 2225
2562.66 2135
2563.14 2095
2563.61 2196
2564.09 2121
2564.57 2073
2565.05 2044
2565.53 2140
2566.00 2121
2566.48 2008
2566.96 1990
2567.44 2040
2567.92 2012
2568.40 2060
2568.87 2081
2569.35 2062
2569.83 2009
2570.31 2047
2570.79 2020
2571.27 2029
2571.75 2071
2572.22 2050
2572.70 2064
2573.18 2085
2573.66 2046
2574.14 1996
2574.62 1909
2575.10 1894
2575.58 1923
2576.06 1945
2576.54 1979
2577.01 1942
2577.49 1971
2577.97 2022
2578.45 1970
2578.93 1910
2579.41 1922
2579.89 1905
2580.37 1889
2580.85 1793
2581.33 1905
2581.81 1879
2582.29 1852
2582.77 1882
2583.25 1860
2583.73 1950
2584.21 1868
2584.69 1884
2585.17 1909
2585.65 1939
2586.13 1915
2586.61 1936
2587.09 1965
2587.57 2045
2588.05 2014
2588.53 2046
2589.01 1977
2589.49 2121
2589.97 2109
2590.45 2189
2590.93 2187
2591.41 2147
2591.89 2172
2592.37 2126
2592.85 2062
2593.33 2087
2593.81 2222
2594.30 2101
2594.78 2126
2595.26 2129
2595.74 2031
2596.22 1995
2596.70 2026
2597.18 2002
2597.66 2016
2598.14 2031
2598.62 2111
2599.11 2075
2599.59 1888
2600.07 1947
2600.55 2003
2601.03 2029
2601.51 1901
2601.99 2000
2602.48 1941
2602.96 1893
2603.44 1997
2603.92 2059
2604.40 2050
2604.88 2189
2605.37 2196
2605.85 2309
2606.33 2471
2606.81 2547
2607.29 2683
2607.78 2689
2608.26 2735
2608.74 2856
2609.22 2775
2609.70 2822
2610.19 2780
2610.67 2659
2611.15 2527
2611.63 2500
2612.12 2410
2612.60 2299
2613.08 2190
2613.56 2108
2614.05 2086
2614.53 2045
2615.01 1943
2615.49 1973
2615.98 1929
2616.46 1921
2616.94 1900
2617.43 1909
2617.91 1946
2618.39 2033
2618.87 1994
2619.36 2053
2619.84 2172
2620.32 2081
2620.81 2092
2621.29 1969
2621.77 2093
2622.26 2091
2622.74 2073
2623.22 2065
2623.71 2002
2624.19 1963
2624.67 1946
2625.16 1967
2625.64 1953
2626.13 1940
2626.61 1879
2627.09 1887
2627.58 1875
2628.06 1926
2628.55 1891
2629.03 1955
2629.51 2031
2630.00 1995
2630.48 2146
2630.97 2053
2631.45 1997
2631.93 1976
2632.42 1880
2632.90 1912
2633.39 1883
2633.87 1971
2634.36 2008
2634.84 1981
2635.33 1992
2635.81 2075
2636.29 2071
2636.78 2175
2637.26 2189
2637.75 2105
2638.23 2259
2638.72 2169
2639.20 2203
2639.69 2196
2640.17 2191
2640.66 2058
2641.14 2114
2641.63 2140
2642.11 2035
2642.60 1962
2643.08 2058
2643.57 2006
2644.05 2038
2644.54 2005
2645.03 1965
2645.51 2023
2646.00 2005
2646.48 2141
2646.97 2053
2647.45 2030
2647.94 2077
2648.43 2011
2648.91 1948
2649.40 2050
2649.88 1998
2650.37 2103
2650.85 2066
2651.34 1983
2651.83 1998
2652.31 1987
2652.80 1903
2653.29 2007
2653.77 2065
2654.26 2004
2654.74 1963
2655.23 2026
2655.72 1981
2656.20 1955
2656.69 1925
2657.18 1897
2657.66 1869
2658.15 1895
2658.64 1923
2659.12 1847
2659.61 1779
2660.10 1764
2660.58 1923
2661.07 1930
2661.56 1941
2662.05 1919
2662.53 2027
2663.02 2160
2663.51 1898
2663.99 1984
2664.48 2050
2664.97 2070
2665.46 2121
2665.94 2108
2666.43 2105
2666.92 2064
2667.41 2053
2667.89 2027
2668.38 1963
2668.87 1985
2669.36 2031
2669.84 1979
2670.33 2204
2670.82 2144
2671.31 2110
2671.80 2182
2672.28 2394
2672.77 2406
2673.26 2430
2673.75 2488
2674.24 2561
2674.72 2638
2675.21 2599
2675.70 2674
2676.19 2611
2676.68 2658
2677.17 2697
2677.65 2695
2678.14 2753
2678.63 2873
2679.12 2921
2679.61 2916
2680.10 2887
2680.59 3022
2681.07 3069
2681.56 3149
2682.05 3024
2682.54 2899
2683.03 2843
2683.52 2749
2684.01 2710
2684.50 2519
2684.99 2546
2685.47 2371
2685.96 2336
2686.45 2289
2686.94 2212
2687.43 2243
2687.92 2156
2688.41 2183
2688.90 2101
2689.39 2103
2689.88 2110
2690.37 2082
2690.86 2026
2691.35 2025
2691.84 2006
2692.33 2152
2692.82 2118
2693.31 2082
2693.80 2069
2694.29 2175
2694.78 2091
2695.27 2098
2695.76 2174
2696.25 2168
2696.74 2273
2697.23 2277
2697.72 2275
2698.21 2272
2698.70 2260
2699.19 2265
2699.68 2370
2700.17 2477
2700.66 2463
2701.15 2440
2701.64 2513
2702.13 2430
2702.62 2402
2703.11 2427
2703.61 2513
2704.10 2297
2704.59 2291
2705.08 2343
2705.57 2237
2706.06 2207
2706.55 2023
2707.04 2056
2707.53 2075
2708.02 2194
2708.52 2042
2709.01 1947
2709.50 1974
2709.99 1976
2710.48 2123
2710.97 2053
2711.46 2009
2711.96 2110
2712.45 2140
2712.94 2069
2713.43 2122
2713.92 2157
2714.41 2033
2714.91 2023
2715.40 2056
2715.89 2015
2716.38 2095
2716.87 1970
2717.37 1960
2717.86 1998
2718.35 2040
2718.84 2093
2719.33 2181
2719.83 2210
2720.32 2177
2720.81 2274
2721.30 2257
2721.80 2258
2722.29 2165
2722.78 2217
2723.27 2227
2723.77 2160
2724.26 2044
2724.75 2048
2725.24 1972
2725.74 1983
2726.23 1928
2726.72 2048
2727.22 2023
2727.71 2033
2728.20 1942
2728.70 1938
2729.19 2030
2729.68 2129
2730.18 2199
2730.67 2309
2731.16 2208
2731.65 2320
2732.15 2249
2732.64 2317
2733.14 2214
2733.63 2300
2734.12 2204
2734.62 2358
2735.11 2313
2735.60 2343
2736.10 2181
2736.59 2216
2737.08 2209
2737.58 2159
2738.07 2139
2738.57 2190
2739.06 2084
2739.55 1995
2740.05 1968
2740.54 1942
2741.04 1926
2741.53 1911
2742.03 1943
2742.52 1964
2743.01 1948
2743.51 1904
2744.00 1911
2744.50 1899
2744.99 1876
2745.49 1994
2745.98 1952
2746.48 1930
2746.97 1897
2747.47 1961
2747.96 1950
2748.46 2008
2748.95 2026
2749.45 2061
2749.94 2049
2750.44 1951
2750.93 2088
2751.43 2099
2751.92 2019
2752.42 1995
2752.91 2006
2753.41 2090
2753.90 2033
2754.40 2085
2754.89 2170
2755.39 2061
2755.88 2021
2756.38 1993
2756.87 1923
2757.37 1971
2757.87 2030
2758.36 1992
2758.86 2031
2759.35 1983
2759.85 1939
2760.35 1891
2760.84 1961
2761.34 1943
2761.83 1910
2762.33 1838
2762.83 1924
2763.32 2023
2763.82 1932
2764.31 1924
2764.81 1967
2765.31 2042
2765.80 2110
2766.30 2115
2766.80 2164
2767.29 2126
2767.79 2096
2768.29 2116
2768.78 2161
2769.28 2280
2769.78 2268
2770.27 2291
2770.77 2350
2771.27 2315
2771.76 2337
2772.26 2364
2772.76 2351
2773.26 2272
2773.75 2387
2774.25 2347
2774.75 2341
2775.24 2394
2775.74 2389
2776.24 2243
2776.74 2150
2777.23 2239
2777.73 2386
2778.23 2261
2778.73 2251
2779.22 2320
2779.72 2268
2780.22 2243
2780.72 2290
2781.21 2265
2781.71 2106
2782.21 2080
2782.71 2125
2783.21 2132
2783.70 2171
2784.20 2216
2784.70 2143
2785.20 2086
2785.70 2117
2786.20 2146
2786.69 2215
2787.19 2142
2787.69 2111
2788.19 2066
2788.69 2038
2789.19 2048
2789.68 2018
2790.18 2054
2790.68 2050
2791.18 2106
2791.68 2174
2792.18 2246
2792.68 2166
2793.18 2249
2793.67 2344
2794.17 2430
2794.67 2498
2795.17 2497
2795.67 2700
2796.17 2563
2796.67 2642
2797.17 2588
2797.67 2607
2798.17 2634
2798.67 2577
2799.17 2505
2799.66 2458
2800.16 2449
2800.66 2599
2801.16 2524
2801.66 2389
2802.16 2417
2802.66 2462
2803.16 2537
2803.66 2675
2804.16 2851
2804.66 2930
2805.16 3153
2805.66 3345
2806.16 3493
2806.66 3833
2807.16 4097
2807.66 3994
2808.16 4014
2808.66 3759
2809.16 3683
2809.66 3531
2810.16 3399
2810.66 3141
2811.16 2831
2811.66 2708
2812.17 2571
2812.67 2506
2813.17 2365
2813.67 2441
2814.17 2394
2814.67 2227
2815.17 2258
2815.67 2342
2816.17 2345
2816.67 2244
2817.17 2331
2817.67 2254
2818.18 2263
2818.68 2236
2819.18 2188
2819.68 2253
2820.18 2217
2820.68 2121
2821.18 2130
2821.68 2138
2822.19 2137
2822.69 2110
2823.19 2078
2823.69 2115
2824.19 2082
2824.69 2142
2825.20 2049
2825.70 2018
2826.20 2011
2826.70 2086
2827.20 2117
2827.70 2080
2828.21 2108
2828.71 2072
2829.21 2143
2829.71 2030
2830.22 2090
2830.72 2149
2831.22 2104
2831.72 2112
2832.22 2219
2832.73 2250
2833.23 2206
2833.73 2254
2834.23 2245
2834.74 2102
2835.24 2142
2835.74 2105
2836.24 2162
2836.75 2053
2837.25 2028
2837.75 2110
2838.26 2098
2838.76 2014
2839.26 2039
2839.76 1990
2840.27 2005
2840.77 2021
2841.27 2144
2841.78 2042
2842.28 2019
2842.78 2076
2843.29 2035
2843.79 2108
2844.29 2169
2844.80 2142
2845.30 2192
2845.80 2233
2846.31 2306
2846.81 2201
2847.32 2238
2847.82 2193
2848.32 2258
2848.83 2212
2849.33 2140
2849.83 2200
2850.34 2057
2850.84 2036
2851.35 1978
2851.85 1984
2852.35 2085
2852.86 1939
2853.36 1881
2853.87 1980
2854.37 2036
2854.88 2001
2855.38 2017
2855.88 1970
2856.39 2064
2856.89 2004
2857.40 1954
2857.90 2142
2858.41 2134
2858.91 2056
2859.42 2155
2859.92 2175
2860.43 2170
2860.93 2128
2861.44 2148
2861.94 2152
2862.45 2051
2862.95 2012
2863.46 1939
2863.96 1915
2864.47 1902
2864.97 1944
2865.48 1899
2865.98 1962
2866.49 1934
2866.99 1982
2867.50 2035
2868.00 2047
2868.51 1964
2869.02 2095
2869.52 2150
2870.03 2084
2870.53 1974
2871.04 2088
2871.54 2096
2872.05 2078
2872.56 2050
2873.06 2127
2873.57 2120
2874.07 2019
2874.58 1983
2875.09 2057
2875.59 1982
2876.10 1933
2876.61 1915
2877.11 1981
2877.62 1948
2878.12 2035
2878.63 1967
2879.14 1995
2879.64 2048
2880.15 2073
2880.66 2064
2881.16 2077
2881.67 2113
2882.18 2237
2882.68 2339
2883.19 2426
2883.70 2465
2884.20 2697
2884.71 2783
2885.22 3084
2885.73 3072
2886.23 3055
2886.74 3180
2887.25 3199
2887.75 3032
2888.26 3021
2888.77 3024
2889.28 2783
2889.78 2673
2890.29 2649
2890.80 2512
2891.31 2442
2891.81 2438
2892.32 2633
2892.83 2612
2893.34 2456
2893.84 2475
2894.35 2598
2894.86 2604
2895.37 2504
2895.88 2497
2896.38 2639
2896.89 2556
2897.40 2492
2897.91 2560
2898.42 2549
2898.92 2542
2899.43 2608
2899.94 2691
2900.45 2646
2900.96 2783
2901.47 2886
2901.98 2855
2902.48 3048
2902.99 3192
2903.50 3158
2904.01 3210
2904.52 3276
2905.03 3372
2905.54 3469
2906.04 3349
2906.55 3212
2907.06 3211
2907.57 3129
2908.08 2949
2908.59 2792
2909.10 2563
2909.61 2628
2910.12 2538
2910.63 2458
2911.14 2297
2911.64 2290
2912.15 2379
2912.66 2399
2913.17 2251
2913.68 2165
2914.19 2231
2914.70 2190
2915.21 2190
2915.72 2159
2916.23 2092
2916.74 2113
2917.25 2185
2917.76 2171
2918.27 1991
2918.78 2041
2919.29 2147
2919.80 2154
2920.31 2240
2920.82 2288
2921.33 2312
2921.84 2421
2922.35 2598
2922.86 2805
2923.37 2826
2923.88 2842
2924.39 2813
2924.90 2817
2925.41 2805
2925.92 2803
2926.44 2648
2926.95 2523
2927.46 2456
2927.97 2374
2928.48 2330
2928.99 2181
2929.50 2182
2930.01 2146
2930.52 2180
2931.03 2265
2931.54 2318
2932.05 2156
2932.57 2275
2933.08 2385
2933.59 2289
2934.10 2328
2934.61 2387
2935.12 2350
2935.63 2411
2936.15 2425
2936.66 2294
2937.17 2356
2937.68 2324
2938.19 2418
2938.70 2196
2939.22 2213
2939.73 2353
2940.24 2291
2940.75 2178
2941.26 2221
2941.77 2337
2942.29 2519
2942.80 2626
2943.31 2622
2943.82 2709
2944.34 2809
2944.85 2787
2945.36 2839
2945.87 2842
2946.38 2739
2946.90 2685
2947.41 2603
2947.92 2378
2948.43 2416
2948.95 2232
2949.46 2148
2949.97 2193
2950.48 2151
2951.00 2152
2951.51 2242
2952.02 2075
2952.54 2023
2953.05 2029
2953.56 1982
2954.08 1978
2954.59 1954
2955.10 1901
2955.61 1983
2956.13 2002
2956.64 1935
2957.15 1991
2957.67 2037
2958.18 2012
2958.69 2076
2959.21 2180
2959.72 2312
2960.23 2329
2960.75 2215
2961.26 2241
2961.78 2155
2962.29 2256
2962.80 2167
2963.32 2155
2963.83 2067
2964.35 2242
2964.86 2373
2965.37 2295
2965.89 2233
2966.40 2157
2966.92 2288
2967.43 2187
2967.94 2208
2968.46 2271
2968.97 2167
2969.49 2170
2970.00 2149
2970.52 2222
2971.03 2202
2971.54 2218
2972.06 2222
2972.57 2092
2973.09 2059
2973.60 2035
2974.12 2220
2974.63 2086
2975.15 2130
2975.66 2166
2976.18 2120
2976.69 2151
2977.21 2202
2977.72 2184
2978.24 2231
2978.75 2300
2979.27 2140
2979.78 2153
2980.30 2261
2980.81 2328
2981.33 2382
2981.84 2451
2982.36 2391
2982.88 2496
2983.39 2366
2983.91 2455
2984.42 2528
2984.94 2488
2985.45 2395
2985.97 2311
2986.49 2453
2987.00 2451
2987.52 2377
2988.03 2417
2988.55 2608
2989.07 2455
2989.58 2523
2990.10 2551
2990.61 2714
2991.13 2543
2991.65 2536
2992.16 2548
2992.68 2687
2993.20 2646
2993.71 2719
2994.23 2861
2994.75 3057
2995.26 3198
2995.78 3169
2996.30 3324
2996.81 3449
2997.33 3568
2997.85 3463
2998.36 3507
2998.88 3443
2999.40 3432
2999.91 3334
3000.43 3342
3000.95 3231
3001.46 3417
3001.98 3580
3002.50 3876
3003.02 4005
3003.53 4084
3004.05 4373
3004.57 4340
3005.09 4367
3005.60 4171
3006.12 3992
3006.64 3674
3007.16 3481
3007.67 3253
3008.19 3120
3008.71 2855
3009.23 2697
3009.74 2705
3010.26 2618
3010.78 2516
3011.30 2407
3011.82 2396
3012.33 2370
3012.85 2357
3013.37 2425
3013.89 2412
3014.41 2584
3014.93 2474
3015.44 2575
3015.96 2668
3016.48 2618
3017.00 2705
3017.52 2607
3018.04 2586
3018.55 2753
3019.07 2652
3019.59 2823
3020.11 2724
3020.63 2711
3021.15 2912
3021.67 2909
3022.19 3030
3022.71 3067
3023.22 3159
3023.74 2952
3024.26 2952
3024.78 2911
3025.30 2858
3025.82 2743
3026.34 2647
3026.86 2697
3027.38 2576
3027.90 2491
3028.42 2439
3028.94 2492
3029.46 2450
3029.98 2414
3030.49 2379
3031.01 2560
3031.53 2592
3032.05 2564
3032.57 2705
3033.09 2777
3033.61 2844
3034.13 2991
3034.65 2966
3035.17 2918
3035.69 2910
3036.21 2859
3036.73 2864
3037.25 2792
3037.77 2761
3038.29 2774
3038.81 2740
3039.34 2620
3039.86 2471
3040.38 2450
3040.90 2350
3041.42 2249
3041.94 2300
3042.46 2203
3042.98 2208
3043.50 2220
3044.02 2200
3044.54 2239
3045.06 2289
3045.58 2223
3046.10 2279
3046.63 2293
3047.15 2352
3047.67 2300
3048.19 2217
3048.71 2285
3049.23 2258
3049.75 2276
3050.27 2200
3050.79 2244
3051.32 2192
3051.84 2283
3052.36 2250
3052.88 2224
3053.40 2288
3053.92 2291
3054.45 2286
3054.97 2361
3055.49 2285
3056.01 2416
3056.53 2366
3057.05 2317
3057.58 2285
3058.10 2443
3058.62 2390
3059.14 2316
3059.66 2349
3060.19 2404
3060.71 2526
3061.23 2369
3061.75 2312
3062.28 2380
3062.80 2406
3063.32 2389
3063.84 2369
3064.37 2434
3064.89 2353
3065.41 2294
3065.93 2262
3066.46 2213
3066.98 2286
3067.50 2227
3068.02 2240
3068.55 2190
3069.07 2231
3069.59 2196
3070.12 2151
3070.64 2250
3071.16 2237
3071.69 2246
3072.21 2294
3072.73 2328
3073.26 2417
3073.78 2420
3074.30 2478
3074.83 2522
3075.35 2781
3075.87 2871
3076.40 2922
3076.92 3074
3077.44 3261
3077.97 3298
3078.49 3339
3079.01 3407
3079.54 3429
3080.06 3308
3080.59 3133
3081.11 3010
3081.63 2919
3082.16 2867
3082.68 2937
3083.21 2852
3083.73 2794
3084.25 2733
3084.78 2722
3085.30 2630
3085.83 2646
3086.35 2611
3086.88 2568
3087.40 2525
3087.93 2695
3088.45 2618
3088.97 2579
3089.50 2669
3090.02 2563
3090.55 2587
3091.07 2614
3091.60 2669
3092.12 2806
3092.65 2930
3093.17 3163
3093.70 3355
3094.22 3456
3094.75 3658
3095.27 3839
3095.80 3940
3096.32 4093
3096.85 4085
3097.37 4049
3097.90 4176
3098.43 4201
3098.95 4409
3099.48 4803
3100.00 5213
3100.53 5570
3101.05 6002
3101.58 6420
3102.10 6786
3102.63 6834
3103.16 6838
3103.68 6498
3104.21 5940
3104.73 5154
3105.26 4497
3105.79 3989
3106.31 3614
3106.84 3257
3107.36 2928
3107.89 2810
3108.42 2799
3108.94 2794
3109.47 2763
3110.00 2797
3110.52 2660
3111.05 2578
3111.57 2530
3112.10 2685
3112.63 2607
3113.15 2553
3113.68 2373
3114.21 2246
3114.74 2354
3115.26 2330
3115.79 2299
3116.32 2276
3116.84 2332
3117.37 2330
3117.90 2323
3118.42 2299
3118.95 2396
3119.48 2375
3120.01 2487
3120.53 2481
3121.06 2493
3121.59 2573
3122.11 2438
3122.64 2480
3123.17 2554
3123.70 2436
3124.22 2406
3124.75 2369
3125.28 2506
3125.81 2400
3126.34 2395
3126.86 2440
3127.39 2356
3127.92 2292
3128.45 2180
3128.98 2318
3129.50 2222
3130.03 2218
3130.56 2268
3131.09 2264
3131.62 2165
3132.14 2153
3132.67 2092
3133.20 2163
3133.73 2147
3134.26 2119
3134.79 2172
3135.31 2310
3135.84 2299
3136.37 2210
3136.90 2229
3137.43 2288
3137.96 2234
3138.49 2174
3139.02 2244
3139.54 2289
3140.07 2229
3140.60 2181
3141.13 2272
3141.66 2265
3142.19 2205
3142.72 2273
3143.25 2274
3143.78 2325
3144.31 2333
3144.84 2473
3145.37 2569
3145.89 2614
3146.42 2674
3146.95 2657
3147.48 2620
3148.01 2612
3148.54 2581
3149.07 2477
3149.60 2559
3150.13 2463
3150.66 2351
3151.19 2454
3151.72 2449
3152.25 2411
3152.78 2366
3153.31 2405
3153.84 2291
3154.37 2264
3154.90 2281
3155.43 2302
3155.96 2306
3156.49 2338
3157.02 2322
3157.55 2332
3158.08 2283
3158.61 2144
3159.14 2164
3159.68 2273
3160.21 2229
3160.74 2185
3161.27 2297
3161.80 2158
3162.33 2124
3162.86 2098
3163.39 2231
3163.92 2323
3164.45 2218
3164.98 2196
3165.51 2299
3166.05 2213
3166.58 2262
3167.11 2253
3167.64 2148
3168.17 2250
3168.70 2275
3169.23 2297
3169.76 2134
3170.30 2027
3170.83 2190
3171.36 2069
3171.89 2076
3172.42 2018
3172.95 2122
3173.49 2094
3174.02 2106
3174.55 2106
3175.08 2200
3175.61 2204
3176.15 2117
3176.68 2199
3177.21 2163
3177.74 2155
3178.27 2213
3178.81 2193
3179.34 2170
3179.87 2179
3180.40 2067
3180.93 2114
3181.47 2161
3182.00 2130
3182.53 2043
3183.06 2070
3183.60 2165
3184.13 2113
3184.66 2112
3185.20 2199
3185.73 2143
3186.26 2062
3186.79 2068
3187.33 2200
3187.86 2087
3188.39 2063
3188.93 2145
3189.46 2130
3189.99 2080
3190.52 2089
3191.06 2068
3191.59 2013
3192.12 2063
3192.66 2079
3193.19 1992
3193.72 2096
3194.26 2167
3194.79 2116
3195.33 2203
3195.86 2116
3196.39 2080
3196.93 2111
3197.46 2114
3197.99 2252
3198.53 2151
3199.06 2331
3199.60 2319
3200.13 2326
3200.66 2367
3201.20 2432
3201.73 2442
3202.27 2427
3202.80 2479
3203.33 2395
3203.87 2390
3204.40 2420
3204.94 2425
3205.47 2623
3206.01 2661
3206.54 2668
3207.07 2779
3207.61 2974
3208.14 3112
3208.68 3166
3209.21 3426
3209.75 3674
3210.28 3635
3210.82 3536
3211.35 3367
3211.89 3534
3212.42 3239
3212.96 3205
3213.49 3053
3214.03 2738
3214.56 2791
3215.10 2711
3215.63 2622
3216.17 2536
3216.70 2468
3217.24 2484
3217.78 2370
3218.31 2323
3218.85 2453
3219.38 2394
3219.92 2395
3220.45 2429
3220.99 2426
3221.52 2512
3222.06 2606
3222.60 2752
3223.13 2843
3223.67 2884
3224.20 2976
3224.74 2919
3225.28 2905
3225.81 2778
3226.35 2735
3226.88 2641
3227.42 2605
3227.96 2457
3228.49 2357
3229.03 2283
3229.57 2283
3230.10 2275
3230.64 2226
3231.18 2233
3231.71 2178
3232.25 2244
3232.79 2265
3233.32 2286
3233.86 2347
3234.40 2435
3234.93 2500
3235.47 2477
3236.01 2656
3236.54 2710
3237.08 2665
3237.62 2718
3238.15 2739
3238.69 2677
3239.23 2635
3239.77 2656
3240.30 2771
3240.84 2643
3241.38 2402
3241.92 2380
3242.45 2410
3242.99 2393
3243.53 2368
3244.07 2307
3244.60 2320
3245.14 2375
3245.68 2359
3246.22 2377
3246.75 2436
3247.29 2439
3247.83 2397
3248.37 2437
3248.91 2492
3249.44 2578
3249.98 2558
3250.52 2503
3251.06 2534
3251.60 2526
3252.14 2571
3252.67 2628
3253.21 2608
3253.75 2666
3254.29 2734
3254.83 2708
3255.37 2709
3255.90 2838
3256.44 2800
3256.98 2843
3257.52 2851
3258.06 2855
3258.60 3006
3259.14 3287
3259.68 3339
3260.21 3446
3260.75 3708
3261.29 3962
3261.83 4141
3262.37 4227
3262.91 4157
3263.45 4333
3263.99 4646
3264.53 4722
3265.07 4792
3265.61 4889
3266.15 4801
3266.69 4695
3267.23 4631
3267.76 4331
3268.30 3945
3268.84 3705
3269.38 3557
3269.92 3327
3270.46 3124
3271.00 2921
3271.54 3027
3272.08 2940
3272.62 2795
3273.16 2858
3273.70 2889
3274.24 2887
3274.78 2906
3275.32 2918
3275.86 2904
3276.40 2952
3276.94 3063
3277.48 3045
3278.03 3026
3278.57 3027
3279.11 2965
3279.65 2989
3280.19 3063
3280.73 2867
3281.27 2831
3281.81 2898
3282.35 2943
3282.89 2956
3283.43 2876
3283.97 2928
3284.51 2898
3285.05 2921
3285.60 2937
3286.14 2981
3286.68 2939
3287.22 2884
3287.76 2881
3288.30 2971
3288.84 3030
3289.38 3033
3289.93 3069
3290.47 3182
3291.01 3392
3291.55 3549
3292.09 3797
3292.63 4249
3293.18 4549
3293.72 4750
3294.26 4897
3294.80 5006
3295.34 5185
3295.88 5165
3296.43 4960
3296.97 4640
3297.51 4355
3298.05 4267
3298.59 3983
3299.14 3939
3299.68 3612
3300.22 3500
3300.76 3381
3301.31 3255
3301.85 3265
3302.39 3179
3302.93 2996
3303.48 2994
3304.02 3074
3304.56 2956
3305.10 3047
3305.65 3032
3306.19 3017
3306.73 2938
3307.27 2932
3307.82 2961
3308.36 2922
3308.90 3009
3309.45 3097
3309.99 3144
3310.53 3141
3311.07 3181
3311.62 3357
3312.16 3408
3312.70 3390
3313.25 3526
3313.79 3769
3314.33 3809
3314.88 3952
3315.42 3999
3315.97 4031
3316.51 4030
3317.05 4112
3317.60 4138
3318.14 4131
3318.68 4096
3319.23 4174
3319.77 4166
3320.32 4316
3320.86 4338
3321.40 4238
3321.95 4215
3322.49 4017
3323.04 4030
3323.58 3891
3324.12 3864
3324.67 3856
3325.21 3827
3325.76 3800
3326.30 3821
3326.85 3781
3327.39 3621
3327.93 3743
3328.48 3834
3329.02 4000
3329.57 4412
3330.11 5026
3330.66 6053
3331.20 7390
3331.75 9283
3332.29 11597
3332.84 14250
3333.38 16890
3333.93 19491
3334.47 21569
3335.02 22711
3335.56 23227
3336.11 22593
3336.65 21213
3337.20 19989
3337.74 17824
3338.29 15485
3338.83 13023
3339.38 10957
3339.92 9064
3340.47 7605
3341.02 6221
3341.56 5359
3342.11 4646
3342.65 4299
3343.20 3925
3343.74 3822
3344.29 3522
3344.84 3434
3345.38 3377
3345.93 3234
3346.47 3151
3347.02 3209
3347.57 3226
3348.11 3152
3348.66 3097
3349.21 3009
3349.75 2893
3350.30 2956
3350.84 3061
3351.39 3069
3351.94 3006
3352.48 2983
3353.03 3009
3353.58 3003
3354.12 2990
3354.67 2910
3355.22 2833
3355.76 2867
3356.31 3013
3356.86 2883
3357.40 2791
3357.95 2795
3358.50 2810
3359.05 2688
3359.59 2690
3360.14 2744
3360.69 2661
3361.23 2639
3361.78 2739
3362.33 2722
3362.88 2800
3363.42 2703
3363.97 2674
3364.52 2768
3365.07 2849
3365.61 2821
3366.16 2862
3366.71 2816
3367.26 2762
3367.80 2684
3368.35 2733
3368.90 2932
3369.45 3073
3370.00 3162
3370.54 3178
3371.09 3249
3371.64 3417
3372.19 3698
3372.74 3898
3373.28 3888
3373.83 3655
3374.38 3623
3374.93 3578
3375.48 3315
3376.03 3296
3376.57 3116
3377.12 2824
3377.67 2871
3378.22 2820
3378.77 2604
3379.32 2471
3379.87 2491
3380.42 2517
3380.96 2462
3381.51 2411
3382.06 2483
3382.61 2349
3383.16 2453
3383.71 2496
3384.26 2409
3384.81 2350
3385.36 2346
3385.91 2366
3386.45 2268
3387.00 2356
3387.55 2435
3388.10 2279
3388.65 2367
3389.20 2316
3389.75 2336
3390.30 2363
3390.85 2346
3391.40 2368
3391.95 2303
3392.50 2292
3393.05 2303
3393.60 2413
3394.15 2333
3394.70 2407
3395.25 2475
3395.80 2519
3396.35 2625
3396.90 2709
3397.45 2610
3398.00 2590
3398.55 2554
3399.10 2549
3399.65 2464
3400.20 2410
3400.75 2342
3401.30 2379
3401.85 2282
3402.40 2266
3402.95 2189
3403.50 2184
3404.06 2211
3404.61 2137
3405.16 2254
3405.71 2166
3406.26 2194
3406.81 2172
3407.36 2139
3407.91 2238
3408.46 2299
3409.01 2304
3409.56 2385
3410.12 2485
3410.67 2461
3411.22 2480
3411.77 2395
3412.32 2499
3412.87 2505
3413.42 2528
3413.98 2493
3414.53 2351
3415.08 2344
3415.63 2265
3416.18 2254
3416.73 2219
3417.29 2139
3417.84 2129
3418.39 2137
3418.94 2185
3419.49 2251
3420.05 2217
3420.60 2202
3421.15 2121
3421.70 2160
3422.25 2296
3422.81 2232
3423.36 2264
3423.91 2366
3424.46 2261
3425.01 2251
3425.57 2255
3426.12 2201
3426.67 2163
3427.23 2127
3427.78 2024
3428.33 2078
3428.88 2070
3429.44 2081
3429.99 2076
3430.54 2093
3431.09 2098
3431.65 1972
3432.20 2026
3432.75 2107
3433.31 2210
3433.86 2166
3434.41 2228
3434.97 2285
3435.52 2257
3436.07 2167
3436.63 2290
3437.18 2208
3437.73 2397
3438.29 2357
3438.84 2272
3439.39 2294
3439.95 2239
3440.50 2326
3441.05 2332
3441.61 2314
3442.16 2192
3442.72 2246
3443.27 2116
3443.82 2124
3444.38 2063
3444.93 1985
3445.48 2085
3446.04 2141
3446.59 2230
3447.15 2214
3447.70 2228
3448.26 2147
3448.81 2159
3449.36 2204
3449.92 2152
3450.47 2107
3451.03 1987
3451.58 1958
3452.14 1896
3452.69 1975
3453.25 2051
3453.80 1876
3454.36 1903
3454.91 1983
3455.47 1852
3456.02 1892
3456.58 1930
3457.13 1915
3457.69 1933
3458.24 1854
3458.80 1827
3459.35 1953
3459.91 2045
3460.46 2003
3461.02 2003
3461.57 2010
3462.13 2114
3462.68 1994
3463.24 1980
3463.79 2025
3464.35 2083
3464.90 2057
3465.46 2095
3466.02 2196
3466.57 2173
3467.13 2132
3467.68 2156
3468.24 2285
3468.80 2257
3469.35 2174
3469.91 2136
3470.46 2130
3471.02 2178
3471.58 2206
3472.13 2280
3472.69 2173
3473.24 2172
3473.80 2203
3474.36 2305
3474.91 2404
3475.47 2225
3476.03 2302
3476.58 2474
3477.14 2627
3477.70 2557
3478.25 2637
3478.81 2698
3479.37 2771
3479.92 2780
3480.48 2895
3481.04 2746
3481.59 2689
3482.15 2721
3482.71 2804
3483.26 2641
3483.82 2642
3484.38 2652
3484.94 2594
3485.49 2663
3486.05 2671
3486.61 2694
3487.17 2738
3487.72 3059
3488.28 3300
3488.84 3544
3489.40 3768
3489.95 4243
3490.51 4489
3491.07 4654
3491.63 4756
3492.18 4825
3492.74 4696
3493.30 4625
3493.86 4458
3494.42 4217
3494.97 3914
3495.53 3912
3496.09 4235
3496.65 4366
3497.21 4685
3497.76 4974
3498.32 5210
3498.88 5229
3499.44 5267
3500.00 5484
3500.56 5489
3501.11 5392
3501.67 5594
3502.23 5629
3502.79 5748
3503.35 5921
3503.91 6129
3504.47 5961
3505.03 5867
3505.58 5654
3506.14 5333
3506.70 5161
3507.26 4726
3507.82 4329
3508.38 3993
3508.94 3758
3509.50 3475
3510.06 3072
3510.62 2914
3511.17 2757
3511.73 2603
3512.29 2508
3512.85 2478
3513.41 2497
3513.97 2385
3514.53 2346
3515.09 2411
3515.65 2406
3516.21 2325
3516.77 2365
3517.33 2379
3517.89 2503
3518.45 2538
3519.01 2549
3519.57 2415
3520.13 2495
3520.69 2598
3521.25 2435
3521.81 2545
3522.37 2582
3522.93 2580
3523.49 2587
3524.05 2495
3524.61 2431
3525.17 2462
3525.73 2332
3526.29 2288
3526.85 2296
3527.41 2308
3527.97 2235
3528.54 2232
3529.10 2112
3529.66 2204
3530.22 2213
3530.78 2286
3531.34 2208
3531.90 2344
3532.46 2266
3533.02 2273
3533.58 2336
3534.14 2326
3534.71 2422
3535.27 2434
3535.83 2427
3536.39 2351
3536.95 2270
3537.51 2300
3538.07 2297
3538.64 2333
3539.20 2320
3539.76 2347
3540.32 2338
3540.88 2434
3541.44 2327
3542.00 2422
3542.57 2341
3543.13 2280
3543.69 2184
3544.25 2192
3544.81 2250
3545.38 2238
3545.94 2236
3546.50 2113
3547.06 2165
3547.62 2077
3548.19 2031
3548.75 2092
3549.31 2029
3549.87 2071
3550.44 2047
3551.00 1931
3551.56 2070
3552.12 2043
3552.69 2046
3553.25 2045
3553.81 1951
3554.37 1987
3554.94 2086
3555.50 2194
3556.06 2088
3556.63 1952
3557.19 2036
3557.75 2089
3558.31 1994
3558.88 1983
3559.44 2051
3560.00 2152
3560.57 2153
3561.13 2131
3561.69 2072
3562.26 2029
3562.82 2069
3563.38 2014
3563.95 2098
3564.51 2049
3565.07 2075
3565.64 2016
3566.20 1979
3566.77 1957
3567.33 1946
3567.89 1892
3568.46 1856
3569.02 1903
3569.59 1889
3570.15 2020
3570.71 1948
3571.28 1994
3571.84 1998
3572.41 1932
3572.97 1983
3573.53 2152
3574.10 2195
3574.66 2220
3575.23 2276
3575.79 2389
3576.36 2371
3576.92 2253
3577.48 2333
3578.05 2314
3578.61 2279
3579.18 2220
3579.74 2199
3580.31 2244
3580.87 2256
3581.44 2104
3582.00 2117
3582.57 2169
3583.13 2021
3583.70 1994
3584.26 1966
3584.83 1980
3585.39 2016
3585.96 1952
3586.52 1924
3587.09 1849
3587.65 1797
3588.22 1919
3588.79 1902
3589.35 2024
3589.92 1994
3590.48 1975
3591.05 2060
3591.61 1917
3592.18 1955
3592.74 2087
3593.31 2058
3593.88 2054
3594.44 2058
3595.01 2042
3595.57 2105
3596.14 2107
3596.71 2052
3597.27 2065
3597.84 1997
3598.40 1948
3598.97 2005
3599.54 2029
3600.10 1994
3600.67 1925
3601.24 1915
3601.80 1902
3602.37 1877
3602.94 1824
3603.50 1712
3604.07 1760
3604.64 1776
3605.20 1799
3605.77 1724
3606.34 1699
3606.90 1736
3607.47 1663
3608.04 1733
3608.60 1736
3609.17 1731
3609.74 1776
3610.30 1679
3610.87 1770
3611.44 1842
3612.01 1772
3612.57 1791
3613.14 1816
3613.71 1894
3614.28 1952
3614.84 2039
3615.41 2231
3615.98 2436
3616.55 2590
3617.11 2671
3617.68 2743
3618.25 2656
3618.82 2713
3619.39 2625
3619.95 2564
3620.52 2419
3621.09 2262
3621.66 2072
3622.23 2066
3622.79 2006
3623.36 1860
3623.93 1906
3624.50 1811
3625.07 1795
3625.63 1826
3626.20 1789
3626.77 1881
3627.34 1864
3627.91 1779
3628.48 1800
3629.05 1809
3629.61 1821
3630.18 1907
3630.75 1948
3631.32 1861
3631.89 1791
3632.46 1799
3633.03 1875
3633.60 1915
3634.16 1883
3634.73 1705
3635.30 1808
3635.87 1847
3636.44 1909
3637.01 1822
3637.58 1841
3638.15 1950
3638.72 2015
3639.29 2026
3639.86 2142
3640.43 2167
3641.00 2173
3641.57 2226
3642.14 2205
3642.71 2364
3643.27 2150
3643.84 2125
3644.41 2097
3644.98 2090
3645.55 2035
3646.12 1950
3646.69 1911
3647.26 1964
3647.83 1949
3648.40 1947
3648.97 1858
3649.54 1969
3650.12 2075
3650.69 2067
3651.26 2036
3651.83 2005
3652.40 2023
3652.97 2062
3653.54 2098
3654.11 2084
3654.68 2047
3655.25 2091
3655.82 2112
3656.39 2151
3656.96 2221
3657.53 2278
3658.10 2229
3658.67 2226
3659.25 2392
3659.82 2315
3660.39 2332
3660.96 2247
3661.53 2213
3662.10 2209
3662.67 2063
3663.24 2044
3663.81 2123
3664.39 2161
3664.96 2096
3665.53 2110
3666.10 2139
3666.67 2102
3667.24 2060
3667.81 2066
3668.39 2080
3668.96 2018
3669.53 2122
3670.10 2108
3670.67 1974
3671.25 2043
3671.82 2093
3672.39 2111
3672.96 2255
3673.53 2354
3674.11 2326
3674.68 2276
3675.25 2250
3675.82 2269
3676.39 2266
3676.97 2257
3677.54 2209
3678.11 2164
3678.68 2086
3679.26 2149
3679.83 2073
3680.40 2046
3680.97 2127
3681.55 2061
3682.12 2019
3682.69 2103
3683.27 2081
3683.84 2196
3684.41 2141
3684.98 2101
3685.56 2238
3686.13 2376
3686.70 2413
3687.28 2555
3687.85 2547
3688.42 2730
3689.00 2826
3689.57 2801
3690.14 2705
3690.72 2774
3691.29 2739
3691.86 2647
3692.44 2517
3693.01 2352
3693.58 2288
3694.16 2161
3694.73 2003
3695.31 2002
3695.88 1932
3696.45 1932
3697.03 1991
3697.60 1933
3698.18 2023
3698.75 2003
3699.32 1974
3699.90 2041
3700.47 2057
3701.05 2018
3701.62 1919
3702.19 2028
3702.77 1887
3703.34 1941
3703.92 2024
3704.49 1981
3705.07 2014
3705.64 1995
3706.22 1989
3706.79 2099
3707.37 2067
3707.94 1948
3708.51 1938
3709.09 1973
3709.66 2044
3710.24 1919
3710.81 1888
3711.39 1939
3711.96 1875
3712.54 1794
3713.11 1784
3713.69 1875
3714.27 1918
3714.84 1842
3715.42 1843
3715.99 1872
3716.57 1869
3717.14 1830
3717.72 1837
3718.29 1872
3718.87 1893
3719.44 1857
3720.02 1769
3720.60 1789
3721.17 1861
3721.75 1850
3722.32 1835
3722.90 1838
3723.47 1836
3724.05 1673
3724.63 1721
3725.20 1818
3725.78 1846
3726.36 1686
3726.93 1789
3727.51 1823
3728.08 1903
3728.66 2037
3729.24 2128
3729.81 2186
3730.39 2209
3730.97 2243
3731.54 2250
3732.12 2236
3732.70 2352
3733.27 2352
3733.85 2311
3734.43 2281
3735.00 2191
3735.58 2026
3736.16 1949
3736.73 2144
3737.31 2047
3737.89 2024
3738.47 1932
3739.04 1933
3739.62 1889
3740.20 1877
3740.77 2025
3741.35 1879
3741.93 1852
3742.51 1801
3743.08 1844
3743.66 1913
3744.24 1957
3744.82 1927
3745.39 1860
3745.97 1776
3746.55 1802
3747.13 1833
3747.71 1905
3748.28 1877
3748.86 1824
3749.44 1956
3750.02 1891
3750.59 1838
3751.17 1868
3751.75 1784
3752.33 1881
3752.91 1826
3753.49 1847
3754.06 1842
3754.64 1823
3755.22 1842
3755.80 1916
3756.38 1906
3756.96 1947
3757.53 2097
3758.11 2045
3758.69 2050
3759.27 2119
3759.85 2086
3760.43 2113
3761.01 2075
3761.59 2036
3762.17 2036
3762.74 1971
3763.32 1885
3763.90 1832
3764.48 1863
3765.06 1773
3765.64 1719
3766.22 1731
3766.80 1692
3767.38 1724
3767.96 1698
3768.54 1743
3769.12 1746
3769.70 1704
3770.27 1779
3770.85 1780
3771.43 1792
3772.01 1733
3772.59 1711
3773.17 1732
3773.75 1702
3774.33 1776
3774.91 1707
3775.49 1702
3776.07 1722
3776.65 1730
3777.23 1711
3777.81 1681
3778.39 1592
3778.97 1666
3779.55 1685
3780.13 1711
3780.71 1739
3781.29 1786
3781.88 1782
3782.46 1717
3783.04 1724
3783.62 1641
3784.20 1709
3784.78 1755
3785.36 1857
3785.94 1851
3786.52 1811
3787.10 1724
3787.68 1739
3788.26 1696
3788.84 1720
3789.43 1762
3790.01 1750
3790.59 1690
3791.17 1674
3791.75 1755
3792.33 1711
3792.91 1791
3793.49 1823
3794.08 1793
3794.66 1764
3795.24 1779
3795.82 1781
3796.40 1802
3796.98 1768
3797.56 1804
3798.15 1803
3798.73 1897
3799.31 1986
3799.89 1997
3800.47 2074
3801.06 2133
3801.64 2172
3802.22 2102
3802.80 2084
3803.38 2078
3803.97 2173
3804.55 2117
3805.13 2058
3805.71 2084
3806.29 2148
3806.88 2103
3807.46 2021
3808.04 2079
3808.62 2103
3809.21 2010
3809.79 2105
3810.37 2161
3810.95 2088
3811.54 2165
3812.12 2205
3812.70 2227
3813.29 2299
3813.87 2354
3814.45 2304
3815.03 2346
3815.62 2218
3816.20 2202
3816.78 2159
3817.37 2075
3817.95 2074
3818.53 1960
3819.12 2020
3819.70 1883
3820.28 1924
3820.87 1766
3821.45 1799
3822.03 1805
3822.62 1829
3823.20 1767
3823.78 1811
3824.37 1760
3824.95 1779
3825.54 1847
3826.12 1772
3826.70 1765
3827.29 1778
3827.87 1834
3828.46 1847
3829.04 1936
3829.62 1962
3830.21 1927
3830.79 1991
3831.38 1999
3831.96 2007
3832.54 2028
3833.13 2019
3833.71 1942
3834.30 1870
3834.88 1863
3835.47 1764
3836.05 1837
3836.64 1842
3837.22 1794
3837.81 1754
3838.39 1809
3838.98 1749
3839.56 1667
3840.15 1799
3840.73 1719
3841.31 1839
3841.90 1739
3842.49 1723
3843.07 1795
3843.66 1744
3844.24 1691
3844.83 1664
3845.41 1712
3846.00 1733
3846.58 1740
3847.17 1686
3847.75 1741
3848.34 1747
3848.92 1677
3849.51 1692
3850.10 1709
3850.68 1727
3851.27 1728
3851.85 1702
3852.44 1718
3853.02 1764
3853.61 1730
3854.20 1717
3854.78 1693
3855.37 1760
3855.95 1943
3856.54 2001
3857.13 2041
3857.71 2088
3858.30 2109
3858.89 2225
3859.47 2361
3860.06 2621
3860.64 2626
3861.23 2735
3861.82 2731
3862.40 2680
3862.99 2673
3863.58 2554
3864.16 2692
3864.75 2644
3865.34 2489
3865.92 2492
3866.51 2495
3867.10 2458
3867.69 2378
3868.27 2317
3868.86 2268
3869.45 2114
3870.03 2014
3870.62 1971
3871.21 2015
3871.80 1980
3872.38 2095
3872.97 2077
3873.56 2035
3874.15 2117
3874.73 1983
3875.32 2016
3875.91 1999
3876.50 1998
3877.08 1916
3877.67 1946
3878.26 1891
3878.85 1980
3879.43 1909
3880.02 1803
3880.61 1920
3881.20 1858
3881.79 1797
3882.37 1793
3882.96 1701
3883.55 1670
3884.14 1778
3884.73 1818
3885.32 1789
3885.90 1778
3886.49 1816
3887.08 1811
3887.67 1905
3888.26 1919
3888.85 1901
3889.44 1934
3890.02 2030
3890.61 2003
3891.20 1979
3891.79 2029
3892.38 2024
3892.97 2040
3893.56 2045
3894.15 2087
3894.74 2008
3895.32 2058
3895.91 2014
3896.50 2077
3897.09 1999
3897.68 1957
3898.27 1941
3898.86 1816
3899.45 1883
3900.04 1864
3900.63 1885
3901.22 1857
3901.81 1872
3902.40 1748
3902.99 1780
3903.58 1851
3904.17 1816
3904.76 1791
3905.35 1820
3905.94 1824
3906.53 1770
3907.12 1747
3907.71 1757
3908.30 1721
3908.89 1664
3909.48 1688
3910.07 1637
3910.66 1620
3911.25 1676
3911.84 1634
3912.43 1510
3913.02 1577
3913.61 1578
3914.20 1640
3914.79 1588
3915.38 1595
3915.97 1601
3916.56 1607
3917.15 1654
3917.74 1627
3918.33 1732
3918.92 1761
3919.52 1659
3920.11 1637
3920.70 1649
3921.29 1570
3921.88 1639
3922.47 1544
3923.06 1558
3923.65 1647
3924.24 1708
3924.84 1659
3925.43 1580
3926.02 1576
3926.61 1565
3927.20 1595
3927.79 1554
3928.38 1620
3928.98 1597
3929.57 1563
3930.16 1592
3930.75 1539
3931.34 1562
3931.93 1648
3932.53 1595
3933.12 1535
3933.71 1526
3934.30 1539
3934.89 1606
3935.49 1568
3936.08 1587
3936.67 1601
3937.26 1646
3937.86 1599
3938.45 1651
3939.04 1713
3939.63 1675
3940.23 1664
3940.82 1692
3941.41 1766
3942.00 1764
3942.60 1709
3943.19 1718
3943.78 1682
3944.37 1730
3944.97 1673
3945.56 1602
3946.15 1666
3946.75 1513
3947.34 1538
3947.93 1618
3948.52 1656
3949.12 1649
3949.71 1616
3950.30 1677
3950.90 1711
3951.49 1676
3952.08 1730
3952.68 1725
3953.27 1738
3953.86 1704
3954.46 1745
3955.05 1686
3955.65 1697
3956.24 1728
3956.83 1726
3957.43 1671
3958.02 1699
3958.61 1706
3959.21 1648
3959.80 1658
3960.40 1615
3960.99 1630
3961.58 1689
3962.18 1705
3962.77 1686
3963.37 1802
3963.96 1742
3964.55 1810
3965.15 1882
3965.74 1758
3966.34 1826
3966.93 1802
3967.53 1745
3968.12 1796
3968.72 1752
3969.31 1802
3969.91 1744
3970.50 1776
3971.10 1673
3971.69 1697
3972.28 1668
3972.88 1577
3973.47 1661
3974.07 1661
3974.66 1690
3975.26 1713
3975.85 1794
3976.45 1759
3977.05 1892
3977.64 1864
3978.24 1687
3978.83 1686
3979.43 1846
3980.02 1844
3980.62 1801
3981.21 1733
3981.81 1772
3982.40 1720
3983.00 1842
3983.60 1771
3984.19 1894
3984.79 1885
3985.38 1873
3985.98 1866
3986.58 1865
3987.17 1836
3987.77 1761
3988.36 1751
3988.96 1778
3989.56 1690
3990.15 1641
3990.75 1659
3991.34 1748
3991.94 1822
3992.54 1770
3993.13 1721
3993.73 1782
3994.33 1905
3994.92 1884
3995.52 1892
3996.12 1918
3996.71 1891
3997.31 1913
3997.91 1911
3998.50 1961
3999.10 1955
3999.70 1904
4000.29 1796
4000.89 1873
4001.49 1955
4002.09 1944
4002.68 1900
4003.28 1898
4003.88 1958
4004.47 1927
4005.07 1923
4005.67 1980
4006.27 2013
4006.86 1904
4007.46 1990
4008.06 1960
4008.66 1918
4009.25 1901
4009.85 1859
4010.45 1945
4011.05 1970
4011.64 1931
4012.24 1956
4012.84 1905
4013.44 1906
4014.04 1963
4014.63 2070
4015.23 2092
4015.83 2254
4016.43 2154
4017.03 2071
4017.63 2045
4018.22 2034
4018.82 2011
4019.42 1939
4020.02 1972
4020.62 1908
4021.22 1762
4021.81 1822
4022.41 1854
4023.01 1791
4023.61 1765
4024.21 1731
4024.81 1803
4025.41 1768
4026.01 1766
4026.60 1738
4027.20 1734
4027.80 1796
4028.40 1804
4029.00 1780
4029.60 1817
4030.20 1802
4030.80 1749
4031.40 1808
4032.00 1803
4032.60 1753
4033.20 1726
4033.80 1674
4034.39 1731
4034.99 1865
4035.59 1688
4036.19 1695
4036.79 1664
4037.39 1552
4037.99 1646
4038.59 1724
4039.19 1675
4039.79 1589
4040.39 1583
4040.99 1581
4041.59 1634
4042.19 1599
4042.79 1624
4043.39 1553
4043.99 1609
4044.59 1621
4045.19 1685
4045.79 1669
4046.39 1640
4046.99 1584
4047.60 1577
4048.20 1696
4048.80 1674
4049.40 1807
4050.00 1827
4050.60 1785
4051.20 1822
4051.80 1827
4052.40 1835
4053.00 1803
4053.60 1811
4054.20 1778
4054.80 1666
4055.41 1693
4056.01 1541
4056.61 1579
4057.21 1626
4057.81 1614
4058.41 1570
4059.01 1637
4059.61 1627
4060.22 1519
4060.82 1491
4061.42 1521
4062.02 1510
4062.62 1445
4063.22 1546
4063.82 1484
4064.43 1490
4065.03 1440
4065.63 1442
4066.23 1484
4066.83 1434
4067.44 1522
4068.04 1465
4068.64 1477
4069.24 1564
4069.84 1591
4070.45 1503
4071.05 1538
4071.65 1579
4072.25 1668
4072.86 1553
4073.46 1541
4074.06 1598
4074.66 1612
4075.27 1654
4075.87 1539
4076.47 1608
4077.07 1631
4077.68 1629
4078.28 1545
4078.88 1480
4079.48 1493
4080.09 1539
4080.69 1577
4081.29 1533
4081.90 1574
4082.50 1627
4083.10 1646
4083.71 1663
4084.31 1644
4084.91 1609
4085.52 1578
4086.12 1530
4086.72 1646
4087.33 1721
4087.93 1535
4088.53 1600
4089.14 1590
4089.74 1656
4090.34 1723
4090.95 1618
4091.55 1696
4092.15 1855
4092.76 1893
4093.36 1930
4093.97 1908
4094.57 1864
4095.17 1982
4095.78 1921
4096.38 1866
4096.99 1749
4097.59 1731
4098.19 1764
4098.80 1670
4099.40 1641
4100.01 1628
4100.61 1531
4101.22 1483
4101.82 1495
4102.43 1516
4103.03 1540
4103.63 1544
4104.24 1493
4104.84 1539
4105.45 1537
4106.05 1507
4106.66 1564
4107.26 1571
4107.87 1565
4108.47 1528
4109.08 1572
4109.68 1541
4110.29 1507
4110.89 1534
4111.50 1561
4112.10 1547
4112.71 1511
4113.31 1551
4113.92 1602
4114.53 1567
4115.13 1502
4115.74 1492
4116.34 1536
4116.95 1559
4117.55 1605
4118.16 1452
4118.76 1522
4119.37 1523
4119.98 1527
4120.58 1573
4121.19 1570
4121.79 1550
4122.40 1521
4123.01 1529
4123.61 1510
4124.22 1571
4124.82 1510
4125.43 1549
4126.04 1559
4126.64 1580
4127.25 1636
4127.86 1658
4128.46 1608
4129.07 1565
4129.68 1528
4130.28 1622
4130.89 1598
4131.50 1628
4132.10 1661
4132.71 1626
4133.32 1646
4133.92 1702
4134.53 1630
4135.14 1735
4135.74 1728
4136.35 1584
4136.96 1670
4137.56 1663
4138.17 1726
4138.78 1728
4139.39 1667
4139.99 1791
4140.60 1727
4141.21 1772
4141.82 1683
4142.42 1720
4143.03 1723
4143.64 1650
4144.25 1668
4144.85 1698
4145.46 1705
4146.07 1605
4146.68 1581
4147.28 1599
4147.89 1480
4148.50 1535
4149.11 1529
4149.72 1485
4150.32 1420
4150.93 1419
4151.54 1488
4152.15 1480
4152.76 1603
4153.37 1599
4153.97 1573
4154.58 1554
4155.19 1531
4155.80 1476
4156.41 1425
4157.02 1439
4157.62 1484
4158.23 1449
4158.84 1507
4159.45 1444
4160.06 1481
4160.67 1508
4161.28 1559
4161.89 1654
4162.49 1619
4163.10 1595
4163.71 1690
4164.32 1733
4164.93 1770
4165.54 1694
4166.15 1770
4166.76 1809
4167.37 1865
4167.98 1757
4168.59 1864
4169.20 1841
4169.81 1934
4170.42 1689
4171.02 1700
4171.63 1681
4172.24 1715
4172.85 1704
4173.46 1687
4174.07 1582
4174.68 1647
4175.29 1616
4175.90 1689
4176.51 1618
4177.12 1636
4177.73 1625
4178.34 1635
4178.95 1527
4179.56 1418
4180.17 1509
4180.78 1471
4181.39 1528
4182.00 1569
4182.61 1499
4183.23 1468
4183.84 1527
4184.45 1469
4185.06 1491
4185.67 1496
4186.28 1571
4186.89 1512
4187.50 1525
4188.11 1492
4188.72 1509
4189.33 1551
4189.94 1531
4190.55 1651
4191.17 1701
4191.78 1745
4192.39 1770
4193.00 1834
4193.61 1877
4194.22 1961
4194.83 1959
4195.44 1934
4196.06 1941
4196.67 1913
4197.28 1827
4197.89 1829
4198.50 1919
4199.11 1930
4199.72 1879
4200.34 1809
4200.95 1850
4201.56 1807
4202.17 1742
4202.78 1675
4203.40 1649
4204.01 1747
4204.62 1655
4205.23 1680
4205.84 1647
4206.46 1624
4207.07 1658
4207.68 1629
4208.29 1541
4208.90 1626
4209.52 1617
4210.13 1614
4210.74 1646
4211.35 1645
4211.97 1725
4212.58 1775
4213.19 1827
4213.80 1842
4214.42 1709
4215.03 1809
4215.64 1844
4216.26 1930
4216.87 1980
4217.48 2051
4218.09 2088
4218.71 2204
4219.32 2316
4219.93 2347
4220.55 2576
4221.16 2535
4221.77 2709
4222.39 2839
4223.00 2974
4223.61 3212
4224.23 3204
4224.84 3344
4225.45 3538
4226.07 3680
4226.68 3909
4227.30 4028
4227.91 4099
4228.52 3914
4229.14 3692
4229.75 3349
4230.36 3085
4230.98 2724
4231.59 2560
4232.21 2414
4232.82 2358
4233.43 2236
4234.05 2147
4234.66 2000
4235.28 2085
4235.89 2144
4236.51 2064
4237.12 2051
4237.73 2081
4238.35 1941
4238.96 1908
4239.58 1927
4240.19 1900
4240.81 1900
4241.42 1920
4242.04 1839
4242.65 1772
4243.27 1665
4243.88 1725
4244.50 1823
4245.11 1897
4245.73 1837
4246.34 1828
4246.96 1877
4247.57 1830
4248.19 1834
4248.80 1831
4249.42 1757
4250.03 1730
4250.65 1727
4251.26 1687
4251.88 1697
4252.49 1691
4253.11 1770
4253.72 1909
4254.34 1783
4254.96 1797
4255.57 1751
4256.19 1833
4256.80 1794
4257.42 1876
4258.03 1826
4258.65 1827
4259.27 1849
4259.88 1840
4260.50 1785
4261.12 1655
4261.73 1696
4262.35 1767
4262.96 1787
4263.58 1776
4264.20 1832
4264.81 1844
4265.43 1867
4266.05 1751
4266.66 1881
4267.28 1904
4267.90 1820
4268.51 1779
4269.13 1834
4269.75 1839
4270.36 1750
4270.98 1660
4271.60 1699
4272.21 1655
4272.83 1603
4273.45 1707
4274.06 1650
4274.68 1796
4275.30 1772
4275.92 1719
4276.53 1698
4277.15 1751
4277.77 1807
4278.38 1744
4279.00 1641
4279.62 1683
4280.24 1624
4280.85 1631
4281.47 1703
4282.09 1697
4282.71 1677
4283.32 1692
4283.94 1608
4284.56 1656
4285.18 1739
4285.80 1720
4286.41 1686
4287.03 1724
4287.65 1667
4288.27 1653
4288.89 1751
4289.50 1763
4290.12 1724
4290.74 1715
4291.36 1668
4291.98 1738
4292.60 1679
4293.21 1708
4293.83 1717
4294.45 1599
4295.07 1640
4295.69 1641
4296.31 1674
4296.93 1701
4297.54 1706
4298.16 1634
4298.78 1505
4299.40 1597
4300.02 1624
4300.64 1561
4301.26 1581
4301.88 1624
4302.50 1657
4303.12 1626
4303.73 1633
4304.35 1710
4304.97 1695
4305.59 1612
4306.21 1583
4306.83 1652
4307.45 1708
4308.07 1710
4308.69 1728
4309.31 1711
4309.93 1718
4310.55 1760
4311.17 1709
4311.79 1830
4312.41 1758
4313.03 1701
4313.65 1682
4314.27 1688
4314.89 1694
4315.51 1676
4316.13 1651
4316.75 1663
4317.37 1683
4317.99 1769
4318.61 1671
4319.23 1651
4319.85 1632
4320.47 1619
4321.09 1582
4321.71 1657
4322.33 1575
4322.95 1639
4323.57 1746
4324.19 1750
4324.81 1783
4325.43 1767
4326.05 1809
4326.68 1674
4327.30 1661
4327.92 1757
4328.54 1668
4329.16 1708
4329.78 1676
4330.40 1664
4331.02 1681
4331.64 1758
4332.26 1789
4332.89 1834
4333.51 1762
4334.13 1809
4334.75 1844
4335.37 1868
4335.99 2104
4336.61 2140
4337.24 2217
4337.86 2163
4338.48 2164
4339.10 2189
4339.72 2162
4340.34 2251
4340.97 2144
4341.59 2011
4342.21 2164
4342.83 2424
4343.45 2652
4344.08 2818
4344.70 3229
4345.32 3516
4345.94 3495
4346.57 3674
4347.19 3805
4347.81 3644
4348.43 3251
4349.05 3014
4349.68 2703
4350.30 2531
4350.92 2335
4351.54 2212
4352.17 1974
4352.79 1860
4353.41 1875
4354.04 1947
4354.66 1951
4355.28 1858
4355.90 1801
4356.53 1835
4357.15 1915
4357.77 1876
4358.40 1837
4359.02 1867
4359.64 1850
4360.27 1873
4360.89 1952
4361.51 1893
4362.14 1909
4362.76 1869
4363.38 1823
4364.01 1758
4364.63 1769
4365.25 1871
4365.88 1933
4366.50 1799
4367.12 1793
4367.75 1742
4368.37 1791
4369.00 1715
4369.62 1739
4370.24 1751
4370.87 1772
4371.49 1673
4372.12 1668
4372.74 1596
4373.36 1626
4373.99 1677
4374.61 1670
4375.24 1696
4375.86 1850
4376.49 1843
4377.11 1876
4377.73 1949
4378.36 1983
4378.98 1860
4379.61 1849
4380.23 2043
4380.86 2007
4381.48 1926
4382.11 1929
4382.73 2020
4383.36 2044
4383.98 2058
4384.61 2061
4385.23 2011
4385.86 1985
4386.48 2103
4387.11 2203
4387.73 2289
4388.36 2527
4388.98 2799
4389.61 3081
4390.23 3278
4390.86 3326
4391.48 3207
4392.11 3331
4392.74 3204
4393.36 2979
4393.99 2744
4394.61 2642
4395.24 2390
4395.86 2248
4396.49 2170
4397.12 2166
4397.74 2156
4398.37 2260
4398.99 2259
4399.62 2233
4400.25 2285
4400.87 2213
4401.50 2155
4402.12 2205
4402.75 2051
4403.38 1981
4404.00 2033
4404.63 2034
4405.26 1957
4405.88 1917
4406.51 1984
4407.14 1970
4407.76 1897
4408.39 1939
4409.02 1909
4409.64 1915
4410.27 1919
4410.90 1854
4411.52 1923
4412.15 1881
4412.78 1822
4413.40 1854
4414.03 1805
4414.66 1809
4415.29 1789
4415.91 1752
4416.54 1679
4417.17 1588
4417.79 1606
4418.42 1565
4419.05 1606
4419.68 1648
4420.30 1601
4420.93 1564
4421.56 1537
4422.19 1565
4422.81 1498
4423.44 1530
4424.07 1556
4424.70 1565
4425.33 1516
4425.95 1538
4426.58 1522
4427.21 1453
4427.84 1479
4428.47 1530
4429.09 1530
4429.72 1475
4430.35 1510
4430.98 1487
4431.61 1443
4432.23 1496
4432.86 1544
4433.49 1553
4434.12 1536
4434.75 1565
4435.38 1515
4436.01 1529
4436.63 1532
4437.26 1512
4437.89 1514
4438.52 1527
4439.15 1570
4439.78 1474
4440.41 1429
4441.04 1439
4441.67 1384
4442.29 1462
4442.92 1477
4443.55 1398
4444.18 1521
4444.81 1501
4445.44 1536
4446.07 1546
4446.70 1512
4447.33 1517
4447.96 1483
4448.59 1471
4449.22 1523
4449.85 1484
4450.48 1515
4451.11 1488
4451.74 1539
4452.37 1553
4453.00 1477
4453.63 1549
4454.26 1468
4454.89 1603
4455.52 1529
4456.15 1557
4456.78 1524
4457.41 1488
4458.04 1489
4458.67 1434
4459.30 1442
4459.93 1479
4460.56 1453
4461.19 1404
4461.82 1344
4462.45 1370
4463.08 1374
4463.71 1324
4464.34 1321
4464.97 1332
4465.60 1346
4466.23 1356
4466.86 1355
4467.49 1332
4468.12 1364
4468.76 1374
4469.39 1382
4470.02 1396
4470.65 1338
4471.28 1295
4471.91 1318
4472.54 1295
4473.17 1306
4473.80 1320
4474.44 1324
4475.07 1402
4475.70 1427
4476.33 1392
4476.96 1408
4477.59 1379
4478.22 1372
4478.86 1371
4479.49 1470
4480.12 1486
4480.75 1448
4481.38 1426
4482.02 1468
4482.65 1489
4483.28 1419
4483.91 1441
4484.54 1526
4485.18 1534
4485.81 1423
4486.44 1426
4487.07 1493
4487.70 1441
4488.34 1450
4488.97 1423
4489.60 1458
4490.23 1490
4490.87 1407
4491.50 1397
4492.13 1433
4492.76 1411
4493.40 1427
4494.03 1389
4494.66 1387
4495.30 1395
4495.93 1425
4496.56 1479
4497.19 1416
4497.83 1422
4498.46 1492
4499.09 1474
4499.73 1566
4500.36 1514
4500.99 1653
4501.63 1692
4502.26 1763
4502.89 1746
4503.53 1753
4504.16 1720
4504.79 1639
4505.43 1595
4506.06 1543
4506.69 1482
4507.33 1455
4507.96 1472
4508.59 1487
4509.23 1436
4509.86 1436
4510.50 1422
4511.13 1440
4511.76 1481
4512.40 1371
4513.03 1403
4513.67 1441
4514.30 1441
4514.93 1374
4515.57 1372
4516.20 1378
4516.84 1435
4517.47 1410
4518.11 1411
4518.74 1453
4519.37 1414
4520.01 1345
4520.64 1372
4521.28 1403
4521.91 1440
4522.55 1416
4523.18 1406
4523.82 1406
4524.45 1487
4525.09 1506
4525.72 1620
4526.36 1661
4526.99 1707
4527.63 1791
4528.26 1925
4528.90 2143
4529.53 2339
4530.17 2665
4530.80 2758
4531.44 2743
4532.07 2693
4532.71 2710
4533.34 2601
4533.98 2402
4534.62 2144
4535.25 1952
4535.89 1893
4536.52 1782
4537.16 1753
4537.79 1737
4538.43 1669
4539.07 1482
4539.70 1419
4540.34 1406
4540.97 1452
4541.61 1398
4542.25 1399
4542.88 1378
4543.52 1430
4544.15 1380
4544.79 1344
4545.43 1354
4546.06 1356
4546.70 1352
4547.34 1303
4547.97 1361
4548.61 1349
4549.25 1401
4549.88 1391
4550.52 1407
4551.16 1451
4551.79 1482
4552.43 1453
4553.07 1464
4553.70 1449
4554.34 1505
4554.98 1504
4555.61 1435
4556.25 1445
4556.89 1529
4557.53 1504
4558.16 1404
4558.80 1424
4559.44 1433
4560.07 1419
4560.71 1446
4561.35 1426
4561.99 1381
4562.62 1410
4563.26 1436
4563.90 1384
4564.54 1416
4565.18 1536
4565.81 1559
4566.45 1579
4567.09 1616
4567.73 1598
4568.36 1687
4569.00 1631
4569.64 1661
4570.28 1704
4570.92 1648
4571.55 1672
4572.19 1612
4572.83 1550
4573.47 1498
4574.11 1543
4574.75 1511
4575.38 1472
4576.02 1471
4576.66 1473
4577.30 1396
4577.94 1387
4578.58 1405
4579.22 1401
4579.85 1444
4580.49 1469
4581.13 1383
4581.77 1333
4582.41 1385
4583.05 1377
4583.69 1410
4584.33 1380
4584.97 1307
4585.61 1334
4586.24 1340
4586.88 1424
4587.52 1365
4588.16 1356
4588.80 1437
4589.44 1298
4590.08 1336
4590.72 1356
4591.36 1394
4592.00 1429
4592.64 1376
4593.28 1329
4593.92 1384
4594.56 1315
4595.20 1334
4595.84 1340
4596.48 1324
4597.12 1326
4597.76 1316
4598.40 1347
4599.04 1371
4599.68 1269
4600.32 1322
4600.96 1268
4601.60 1381
4602.24 1376
4602.88 1396
4603.52 1378
4604.16 1301
4604.80 1308
4605.44 1390
4606.08 1425
4606.72 1481
4607.36 1468
4608.00 1411
4608.64 1405
4609.28 1427
4609.93 1423
4610.57 1312
4611.21 1329
4611.85 1404
4612.49 1385
4613.13 1331
4613.77 1433
4614.41 1372
4615.05 1322
4615.69 1319
4616.34 1351
4616.98 1324
4617.62 1357
4618.26 1335
4618.90 1240
4619.54 1310
4620.18 1311
4620.83 1350
4621.47 1296
4622.11 1285
4622.75 1230
4623.39 1312
4624.03 1277
4624.68 1425
4625.32 1344
4625.96 1321
4626.60 1267
4627.24 1240
4627.89 1358
4628.53 1289
4629.17 1292
4629.81 1291
4630.45 1337
4631.10 1348
4631.74 1352
4632.38 1372
4633.02 1461
4633.67 1467
4634.31 1432
4634.95 1436
4635.59 1453
4636.24 1407
4636.88 1540
4637.52 1595
4638.17 1682
4638.81 1693
4639.45 1628
4640.09 1670
4640.74 1623
4641.38 1519
4642.02 1531
4642.67 1509
4643.31 1431
4643.95 1429
4644.60 1305
4645.24 1360
4645.88 1314
4646.53 1273
4647.17 1207
4647.81 1305
4648.46 1373
4649.10 1445
4649.74 1426
4650.39 1410
4651.03 1371
4651.67 1420
4652.32 1453
4652.96 1406
4653.61 1420
4654.25 1459
4654.89 1371
4655.54 1365
4656.18 1380
4656.83 1310
4657.47 1330
4658.11 1328
4658.76 1302
4659.40 1341
4660.05 1316
4660.69 1341
4661.33 1284
4661.98 1290
4662.62 1219
4663.27 1256
4663.91 1220
4664.56 1215
4665.20 1291
4665.85 1315
4666.49 1249
4667.14 1209
4667.78 1206
4668.43 1228
4669.07 1232
4669.72 1252
4670.36 1318
4671.01 1278
4671.65 1225
4672.30 1275
4672.94 1223
4673.59 1227
4674.23 1272
4674.88 1245
4675.52 1276
4676.17 1360
4676.81 1327
4677.46 1353
4678.10 1382
4678.75 1299
4679.40 1348
4680.04 1309
4680.69 1311
4681.33 1329
4681.98 1258
4682.62 1268
4683.27 1239
4683.92 1249
4684.56 1236
4685.21 1275
4685.85 1239
4686.50 1236
4687.15 1250
4687.79 1278
4688.44 1273
4689.09 1237
4689.73 1223
4690.38 1258
4691.02 1253
4691.67 1240
4692.32 1260
4692.96 1265
4693.61 1249
4694.26 1298
4694.90 1310
4695.55 1281
4696.20 1398
4696.84 1429
4697.49 1530
4698.14 1561
4698.78 1517
4699.43 1577
4700.08 1510
4700.73 1545
4701.37 1509
4702.02 1385
4702.67 1408
4703.31 1363
4703.96 1332
4704.61 1375
4705.26 1299
4705.90 1301
4706.55 1311
4707.20 1344
4707.85 1346
4708.49 1306
4709.14 1410
4709.79 1335
4710.44 1352
4711.09 1335
4711.73 1394
4712.38 1378
4713.03 1419
4713.68 1397
4714.33 1362
4714.97 1367
4715.62 1377
4716.27 1353
4716.92 1393
4717.57 1397
4718.21 1415
4718.86 1432
4719.51 1471
4720.16 1450
4720.81 1493
4721.46 1501
4722.11 1556
4722.75 1536
4723.40 1528
4724.05 1595
4724.70 1530
4725.35 1552
4726.00 1631
4726.65 1575
4727.30 1582
4727.94 1577
4728.59 1633
4729.24 1513
4729.89 1481
4730.54 1397
4731.19 1438
4731.84 1436
4732.49 1460
4733.14 1421
4733.79 1411
4734.44 1431
4735.09 1426
4735.74 1422
4736.38 1453
4737.03 1486
4737.68 1471
4738.33 1484
4738.98 1546
4739.63 1537
4740.28 1506
4740.93 1467
4741.58 1428
4742.23 1434
4742.88 1508
4743.53 1399
4744.18 1372
4744.83 1434
4745.48 1453
4746.13 1439
4746.78 1403
4747.43 1423
4748.08 1471
4748.73 1548
4749.39 1558
4750.04 1653
4750.69 1565
4751.34 1678
4751.99 1656
4752.64 1713
4753.29 1648
4753.94 1636
4754.59 1634
4755.24 1652
4755.89 1562
4756.54 1467
4757.19 1420
4757.84 1428
4758.50 1430
4759.15 1366
4759.80 1380
4760.45 1300
4761.10 1320
4761.75 1236
4762.40 1291
4763.05 1355
4763.71 1312
4764.36 1377
4765.01 1363
4765.66 1406
4766.31 1445
4766.96 1409
4767.62 1441
4768.27 1356
4768.92 1326
4769.57 1325
4770.22 1326
4770.87 1278
4771.53 1275
4772.18 1320
4772.83 1340
4773.48 1348
4774.13 1336
4774.79 1327
4775.44 1234
4776.09 1263
4776.74 1267
4777.40 1290
4778.05 1317
4778.70 1271
4779.35 1379
4780.01 1344
4780.66 1325
4781.31 1383
4781.96 1345
4782.62 1324
4783.27 1405
4783.92 1313
4784.57 1373
4785.23 1328
4785.88 1335
4786.53 1315
4787.19 1312
4787.84 1350
4788.49 1388
4789.15 1335
4789.80 1401
4790.45 1348
4791.11 1366
4791.76 1359
4792.41 1430
4793.07 1413
4793.72 1359
4794.37 1385
4795.03 1325
4795.68 1339
4796.33 1270
4796.99 1311
4797.64 1293
4798.29 1311
4798.95 1330
4799.60 1262
4800.26 1213
4800.91 1248
4801.56 1268
4802.22 1331
4802.87 1328
4803.53 1334
4804.18 1367
4804.83 1279
4805.49 1307
4806.14 1354
4806.80 1328
4807.45 1272
4808.11 1335
4808.76 1285
4809.42 1248
4810.07 1272
4810.72 1202
4811.38 1316
4812.03 1323
4812.69 1323
4813.34 1345
4814.00 1331
4814.65 1342
4815.31 1398
4815.96 1429
4816.62 1421
4817.27 1397
4817.93 1477
4818.58 1414
4819.24 1409
4819.89 1470
4820.55 1513
4821.20 1547
4821.86 1538
4822.52 1536
4823.17 1598
4823.83 1527
4824.48 1556
4825.14 1537
4825.79 1573
4826.45 1580
4827.10 1595
4827.76 1515
4828.42 1572
4829.07 1522
4829.73 1501
4830.38 1579
4831.04 1628
4831.70 1593
4832.35 1580
4833.01 1606
4833.66 1674
4834.32 1738
4834.98 1750
4835.63 1771
4836.29 1882
4836.95 1901
4837.60 1901
4838.26 1979
4838.92 1893
4839.57 1864
4840.23 1808
4840.89 1797
4841.54 1753
4842.20 1774
4842.86 1745
4843.51 1690
4844.17 1607
4844.83 1649
4845.48 1700
4846.14 1818
4846.80 1767
4847.45 1913
4848.11 1929
4848.77 2048
4849.43 2120
4850.08 2101
4850.74 2140
4851.40 2145
4852.06 2049
4852.71 2041
4853.37 1916
4854.03 1915
4854.69 1892
4855.34 1963
4856.00 1921
4856.66 1955
4857.32 2076
4857.97 2118
4858.63 2082
4859.29 1982
4859.95 2045
4860.61 2038
4861.26 2018
4861.92 1985
4862.58 1970
4863.24 1903
4863.90 1925
4864.55 1939
4865.21 2000
4865.87 1976
4866.53 1958
4867.19 1916
4867.85 1930
4868.51 1836
4869.16 1884
4869.82 1786
4870.48 1812
4871.14 1773
4871.80 1737
4872.46 1738
4873.12 1747
4873.78 1753
4874.43 1676
4875.09 1734
4875.75 1719
4876.41 1678
4877.07 1672
4877.73 1747
4878.39 1762
4879.05 1773
4879.71 1751
4880.37 1638
4881.03 1652
4881.69 1646
4882.34 1681
4883.00 1627
4883.66 1595
4884.32 1615
4884.98 1535
4885.64 1545
4886.30 1535
4886.96 1558
4887.62 1500
4888.28 1615
4888.94 1641
4889.60 1627
4890.26 1658
4890.92 1692
4891.58 1773
4892.24 1708
4892.90 1694
4893.56 1681
4894.22 1614
4894.88 1601
4895.54 1505
4896.20 1433
4896.86 1548
4897.52 1498
4898.19 1514
4898.85 1581
4899.51 1500
4900.17 1683
4900.83 1655
4901.49 1544
4902.15 1516
4902.81 1499
4903.47 1464
4904.13 1421
4904.79 1363
4905.45 1432
4906.12 1375
4906.78 1372
4907.44 1411
4908.10 1397
4908.76 1387
4909.42 1379
4910.08 1394
4910.74 1379
4911.41 1430
4912.07 1306
4912.73 1335
4913.39 1300
4914.05 1344
4914.71 1362
4915.38 1337
4916.04 1315
4916.70 1284
4917.36 1314
4918.02 1233
4918.68 1256
4919.35 1286
4920.01 1254
4920.67 1265
4921.33 1293
4921.99 1184
4922.66 1177
4923.32 1212
4923.98 1231
4924.64 1381
4925.31 1331
4925.97 1224
4926.63 1317
4927.29 1273
4927.96 1295
4928.62 1248
4929.28 1254
4929.94 1217
4930.61 1319
4931.27 1373
4931.93 1245
4932.59 1250
4933.26 1284
4933.92 1317
4934.58 1279
4935.25 1308
4935.91 1236
4936.57 1313
4937.24 1316
4937.90 1268
4938.56 1256
4939.23 1298
4939.89 1270
4940.55 1285
4941.22 1209
4941.88 1232
4942.54 1211
4943.21 1155
4943.87 1194
4944.53 1241
4945.20 1235
4945.86 1238
4946.52 1260
4947.19 1243
4947.85 1262
4948.52 1263
4949.18 1291
4949.84 1258
4950.51 1253
4951.17 1204
4951.84 1200
4952.50 1135
4953.17 1168
4953.83 1157
4954.49 1172
4955.16 1195
4955.82 1215
4956.49 1255
4957.15 1305
4957.82 1374
4958.48 1262
4959.15 1306
4959.81 1336
4960.47 1334
4961.14 1321
4961.80 1318
4962.47 1346
4963.13 1325
4963.80 1311
4964.46 1388
4965.13 1384
4965.79 1364
4966.46 1347
4967.12 1327
4967.79 1318
4968.45 1225
4969.12 1314
4969.79 1298
4970.45 1264
4971.12 1287
4971.78 1308
4972.45 1289
4973.11 1282
4973.78 1332
4974.44 1279
4975.11 1331
4975.78 1243
4976.44 1259
4977.11 1273
4977.77 1312
4978.44 1191
4979.11 1283
4979.77 1273
4980.44 1345
4981.10 1291
4981.77 1271
4982.44 1295
4983.10 1319
4983.77 1343
4984.43 1354
4985.10 1397
4985.77 1549
4986.43 1651
4987.10 1721
4987.77 1900
4988.43 2018
4989.10 1979
4989.77 2002
4990.43 2073
4991.10 1947
4991.77 1867
4992.43 1762
4993.10 1590
4993.77 1563
4994.43 1442
4995.10 1433
4995.77 1401
4996.44 1306
4997.10 1259
4997.77 1242
4998.44 1252
4999.10 1257
4999.77 1222
5000.44 1171
5001.11 1235
5001.77 1287
5002.44 1309
5003.11 1183
5003.78 1224
5004.44 1256
5005.11 1218
5005.78 1198
5006.45 1264
5007.12 1299
5007.78 1245
5008.45 1289
5009.12 1237
5009.79 1241
5010.46 1269
5011.12 1240
5011.79 1324
5012.46 1311
5013.13 1326
5013.80 1280
5014.47 1276
5015.13 1312
5015.80 1314
5016.47 1398
5017.14 1410
5017.81 1476
5018.48 1547
5019.14 1696
5019.81 1770
5020.48 1865
5021.15 1853
5021.82 1959
5022.49 1989
5023.16 2093
5023.83 2041
5024.50 2023
5025.16 1997
5025.83 1802
5026.50 1707
5027.17 1660
5027.84 1575
5028.51 1564
5029.18 1489
5029.85 1430
5030.52 1374
5031.19 1289
5031.86 1381
5032.53 1392
5033.20 1275
5033.87 1286
5034.54 1348
5035.21 1381
5035.88 1347
5036.54 1348
5037.21 1366
5037.88 1308
5038.55 1347
5039.22 1428
5039.89 1399
5040.56 1416
5041.23 1338
5041.90 1404
5042.58 1495
5043.25 1530
5043.92 1456
5044.59 1497
5045.26 1520
5045.93 1404
5046.60 1413
5047.27 1383
5047.94 1337
5048.61 1348
5049.28 1352
5049.95 1334
5050.62 1372
5051.29 1340
5051.96 1262
5052.63 1278
5053.30 1273
5053.98 1230
5054.65 1177
5055.32 1175
5055.99 1258
5056.66 1299
5057.33 1317
5058.00 1294
5058.67 1383
5059.34 1431
5060.02 1394
5060.69 1442
5061.36 1365
5062.03 1334
5062.70 1418
5063.37 1348
5064.04 1245
5064.72 1279
5065.39 1232
5066.06 1284
5066.73 1224
5067.40 1236
5068.08 1217
5068.75 1204
5069.42 1249
5070.09 1278
5070.76 1187
5071.44 1281
5072.11 1212
5072.78 1167
5073.45 1199
5074.12 1236
5074.80 1190
5075.47 1250
5076.14 1203
5076.81 1205
5077.49 1246
5078.16 1255
5078.83 1317
5079.50 1326
5080.18 1283
5080.85 1293
5081.52 1361
5082.20 1286
5082.87 1242
5083.54 1233
5084.21 1276
5084.89 1291
5085.56 1248
5086.23 1236
5086.91 1330
5087.58 1334
5088.25 1369
5088.93 1425
5089.60 1432
5090.27 1458
5090.95 1422
5091.62 1452
5092.29 1478
5092.97 1422
5093.64 1401
5094.31 1408
5094.99 1303
5095.66 1298
5096.34 1293
5097.01 1216
5097.68 1203
5098.36 1180
5099.03 1196
5099.70 1181
5100.38 1193
5101.05 1146
5101.73 1135
5102.40 1204
5103.08 1217
5103.75 1261
5104.42 1249
5105.10 1302
5105.77 1318
5106.45 1320
5107.12 1358
5107.80 1252
5108.47 1238
5109.15 1205
5109.82 1275
5110.49 1251
5111.17 1281
5111.84 1259
5112.52 1246
5113.19 1211
5113.87 1224
5114.54 1240
5115.22 1232
5115.89 1240
5116.57 1283
5117.24 1257
5117.92 1354
5118.59 1335
5119.27 1344
5119.94 1416
5120.62 1383
5121.30 1306
5121.97 1230
5122.65 1279
5123.32 1267
5124.00 1250
5124.67 1285
5125.35 1239
5126.02 1253
5126.70 1256
5127.38 1219
5128.05 1246
5128.73 1216
5129.40 1242
5130.08 1218
5130.76 1171
5131.43 1183
5132.11 1209
5132.78 1219
5133.46 1172
5134.14 1265
5134.81 1204
5135.49 1171
5136.17 1206
5136.84 1242
5137.52 1289
5138.20 1275
5138.87 1325
5139.55 1364
5140.22 1345
5140.90 1336
5141.58 1288
5142.26 1286
5142.93 1320
5143.61 1194
5144.29 1192
5144.96 1127
5145.64 1092
5146.32 1092
5146.99 1192
5147.67 1203
5148.35 1220
5149.03 1217
5149.70 1188
5150.38 1253
5151.06 1201
5151.73 1125
5152.41 1148
5153.09 1160
5153.77 1154
5154.44 1151
5155.12 1136
5155.80 1137
5156.48 1138
5157.16 1126
5157.83 1097
5158.51 1085
5159.19 1114
5159.87 1128
5160.55 1092
5161.22 1151
5161.90 1102
5162.58 1119
5163.26 1141
5163.94 1122
5164.61 1179
5165.29 1127
5165.97 1141
5166.65 1124
5167.33 1106
5168.01 1139
5168.68 1095
5169.36 1139
5170.04 1234
5170.72 1139
5171.40 1127
5172.08 1029
5172.76 1042
5173.44 1140
5174.11 1104
5174.79 1066
5175.47 1070
5176.15 1126
5176.83 1139
5177.51 1108
5178.19 1137
5178.87 1174
5179.55 1199
5180.23 1165
5180.91 1191
5181.58 1177
5182.26 1172
5182.94 1182
5183.62 1110
5184.30 1125
5184.98 1103
5185.66 1102
5186.34 1052
5187.02 1088
5187.70 1087
5188.38 1049
5189.06 1047
5189.74 1106
5190.42 1138
5191.10 1102
5191.78 1075
5192.46 1112
5193.14 1123
5193.82 1094
5194.50 1073
5195.18 1126
5195.86 1100
5196.54 1118
5197.22 1080
5197.90 1133
5198.58 1113
5199.26 1139
5199.94 1021
5200.63 1064
5201.31 1114
5201.99 1075
5202.67 1155
5203.35 1171
5204.03 1101
5204.71 1130
5205.39 1112
5206.07 1184
5206.75 1160
5207.43 1181
5208.11 1193
5208.80 1199
5209.48 1262
5210.16 1247
5210.84 1210
5211.52 1199
5212.20 1206
5212.88 1192
5213.57 1182
5214.25 1181
5214.93 1135
5215.61 1208
5216.29 1205
5216.97 1221
5217.66 1280
5218.34 1206
5219.02 1183
5219.70 1194
5220.38 1217
5221.06 1200
5221.75 1210
5222.43 1188
5223.11 1257
5223.79 1197
5224.47 1135
5225.16 1144
5225.84 1147
5226.52 1154
5227.20 1129
5227.89 1168
5228.57 1209
5229.25 1176
5229.93 1221
5230.62 1219
5231.30 1237
5231.98 1246
5232.66 1244
5233.35 1240
5234.03 1257
5234.71 1252
5235.40 1252
5236.08 1265
5236.76 1345
5237.44 1342
5238.13 1312
5238.81 1344
5239.49 1316
5240.18 1409
5240.86 1324
5241.54 1271
5242.23 1216
5242.91 1212
5243.59 1232
5244.28 1203
5244.96 1170
5245.64 1240
5246.33 1192
5247.01 1210
5247.70 1260
5248.38 1255
5249.06 1224
5249.75 1252
5250.43 1223
5251.11 1252
5251.80 1192
5252.48 1236
5253.17 1160
5253.85 1190
5254.53 1205
5255.22 1193
5255.90 1160
5256.59 1098
5257.27 1102
5257.96 1061
5258.64 1167
5259.32 1163
5260.01 1197
5260.69 1208
5261.38 1178
5262.06 1137
5262.75 1149
5263.43 1199
5264.12 1285
5264.80 1293
5265.49 1242
5266.17 1221
5266.86 1259
5267.54 1213
5268.23 1208
5268.91 1225
5269.60 1240
5270.28 1203
5270.97 1148
5271.65 1175
5272.34 1198
5273.02 1174
5273.71 1240
5274.39 1215
5275.08 1238
5275.76 1206
5276.45 1268
5277.14 1126
5277.82 1176
5278.51 1285
5279.19 1379
5279.88 1322
5280.56 1420
5281.25 1482
5281.94 1451
5282.62 1445
5283.31 1466
5283.99 1458
5284.68 1358
5285.37 1377
5286.05 1326
5286.74 1270
5287.43 1238
5288.11 1224
5288.80 1191
5289.48 1206
5290.17 1177
5290.86 1227
5291.54 1217
5292.23 1190
5292.92 1239
5293.60 1255
5294.29 1276
5294.98 1234
5295.66 1204
5296.35 1257
5297.04 1306
5297.72 1348
5298.41 1375
5299.10 1493
5299.79 1519
5300.47 1512
5301.16 1573
5301.85 1473
5302.53 1538
5303.22 1532
5303.91 1494
5304.60 1432
5305.28 1387
5305.97 1298
5306.66 1260
5307.35 1295
5308.03 1272
5308.72 1255
5309.41 1237
5310.10 1252
5310.78 1265
5311.47 1287
5312.16 1285
5312.85 1313
5313.54 1254
5314.22 1231
5314.91 1225
5315.60 1273
5316.29 1168
5316.98 1196
5317.66 1167
5318.35 1259
5319.04 1291
5319.73 1305
5320.42 1344
5321.11 1258
5321.80 1248
5322.48 1267
5323.17 1241
5323.86 1250
5324.55 1273
5325.24 1216
5325.93 1228
5326.62 1262
5327.30 1206
5327.99 1234
5328.68 1188
5329.37 1284
5330.06 1273
5330.75 1310
5331.44 1337
5332.13 1305
5332.82 1287
5333.51 1285
5334.20 1277
5334.88 1279
5335.57 1326
5336.26 1336
5336.95 1317
5337.64 1286
5338.33 1291
5339.02 1252
5339.71 1271
5340.40 1365
5341.09 1362
5341.78 1360
5342.47 1462
5343.16 1353
5343.85 1412
5344.54 1442
5345.23 1499
5345.92 1578
5346.61 1682
5347.30 1665
5347.99 1858
5348.68 1975
5349.37 2076
5350.06 2207
5350.75 2179
5351.44 2215
5352.13 2128
5352.82 2047
5353.51 1946
5354.20 1856
5354.90 1726
5355.59 1623
5356.28 1491
5356.97 1373
5357.66 1367
5358.35 1304
5359.04 1360
5359.73 1340
5360.42 1284
5361.11 1335
5361.80 1381
5362.49 1347
5363.19 1298
5363.88 1305
5364.57 1338
5365.26 1289
5365.95 1305
5366.64 1271
5367.33 1246
5368.03 1236
5368.72 1257
5369.41 1238
5370.10 1235
5370.79 1201
5371.48 1121
5372.18 1220
5372.87 1242
5373.56 1288
5374.25 1238
5374.94 1210
5375.63 1170
5376.33 1149
5377.02 1270
5377.71 1241
5378.40 1337
5379.10 1268
5379.79 1267
5380.48 1243
5381.17 1190
5381.86 1242
5382.56 1226
5383.25 1236
5383.94 1184
5384.63 1230
5385.33 1227
5386.02 1227
5386.71 1249
5387.40 1331
5388.10 1368
5388.79 1310
5389.48 1349
5390.18 1320
5390.87 1318
5391.56 1311
5392.26 1285
5392.95 1328
5393.64 1305
5394.33 1244
5395.03 1233
5395.72 1237
5396.41 1215
5397.11 1237
5397.80 1169
5398.49 1207
5399.19 1198
5399.88 1198
5400.58 1175
5401.27 1155
5401.96 1202
5402.66 1228
5403.35 1222
5404.04 1170
5404.74 1213
5405.43 1189
5406.13 1166
5406.82 1206
5407.51 1211
5408.21 1220
5408.90 1277
5409.60 1203
5410.29 1142
5410.98 1173
5411.68 1175
5412.37 1144
5413.07 1188
5413.76 1209
5414.46 1139
5415.15 1229
5415.84 1205
5416.54 1180
5417.23 1196
5417.93 1194
5418.62 1132
5419.32 1188
5420.01 1257
5420.71 1243
5421.40 1164
5422.10 1213
5422.79 1231
5423.49 1163
5424.18 1212
5424.88 1237
5425.57 1267
5426.27 1209
5426.96 1185
5427.66 1249
5428.35 1188
5429.05 1156
5429.74 1196
5430.44 1193
5431.14 1206
5431.83 1221
5432.53 1204
5433.22 1222
5433.92 1233
5434.61 1269
5435.31 1211
5436.01 1253
5436.70 1287
5437.40 1348
5438.09 1277
5438.79 1286
5439.49 1250
5440.18 1305
5440.88 1282
5441.57 1325
5442.27 1284
5442.97 1330
5443.66 1416
5444.36 1350
5445.06 1469
5445.75 1494
5446.45 1577
5447.15 1587
5447.84 1650
5448.54 1644
5449.24 1650
5449.93 1670
5450.63 1582
5451.33 1541
5452.02 1489
5452.72 1479
5453.42 1436
5454.11 1324
5454.81 1300
5455.51 1329
5456.20 1327
5456.90 1300
5457.60 1251
5458.30 1245
5458.99 1316
5459.69 1314
5460.39 1327
5461.09 1349
5461.78 1346
5462.48 1552
5463.18 1580
5463.88 1516
5464.57 1598
5465.27 1555
5465.97 1583
5466.67 1451
5467.36 1477
5468.06 1381
5468.76 1475
5469.46 1476
5470.16 1512
5470.85 1527
5471.55 1507
5472.25 1504
5472.95 1463
5473.65 1480
5474.35 1517
5475.04 1513
5475.74 1574
5476.44 1599
5477.14 1649
5477.84 1685
5478.54 1828
5479.23 1883
5479.93 1981
5480.63 2031
5481.33 1850
5482.03 1839
5482.73 1875
5483.43 1763
5484.13 1707
5484.83 1593
5485.52 1589
5486.22 1582
5486.92 1616
5487.62 1515
5488.32 1495
5489.02 1526
5489.72 1670
5490.42 1660
5491.12 1711
5491.82 1788
5492.52 1715
5493.22 1766
5493.92 1744
5494.62 1830
5495.31 1754
5496.01 1793
5496.71 1840
5497.41 2016
5498.11 2209
5498.81 2232
5499.51 2520
5500.21 2709
5500.91 2792
5501.61 2842
5502.31 2814
5503.01 2544
5503.71 2524
5504.41 2267
5505.11 2064
5505.81 1955
5506.51 1827
5507.22 1776
5507.92 1877
5508.62 1722
5509.32 1758
5510.02 1774
5510.72 1824
5511.42 1737
5512.12 1799
5512.82 1776
5513.52 1770
5514.22 1848
5514.92 1824
5515.62 1764
5516.32 1790
5517.03 1624
5517.73 1653
5518.43 1610
5519.13 1725
5519.83 1710
5520.53 1654
5521.23 1656
5521.93 1610
5522.63 1607
5523.34 1505
5524.04 1526
5524.74 1480
5525.44 1449
5526.14 1450
5526.84 1455
5527.55 1347
5528.25 1381
5528.95 1388
5529.65 1337
5530.35 1324
5531.05 1397
5531.76 1430
5532.46 1419
5533.16 1449
5533.86 1403
5534.56 1428
5535.27 1467
5535.97 1471
5536.67 1383
5537.37 1380
5538.08 1339
5538.78 1335
5539.48 1328
5540.18 1280
5540.89 1344
5541.59 1316
5542.29 1304
5542.99 1300
5543.70 1287
5544.40 1288
5545.10 1343
5545.80 1346
5546.51 1339
5547.21 1326
5547.91 1357
5548.62 1384
5549.32 1296
5550.02 1355
5550.73 1346
5551.43 1309
5552.13 1276
5552.84 1286
5553.54 1256
5554.24 1219
5554.95 1223
5555.65 1226
5556.35 1272
5557.06 1300
5557.76 1264
5558.46 1226
5559.17 1293
5559.87 1313
5560.57 1341
5561.28 1285
5561.98 1332
5562.69 1298
5563.39 1273
5564.09 1274
5564.80 1265
5565.50 1298
5566.21 1224
5566.91 1231
5567.61 1239
5568.32 1275
5569.02 1194
5569.73 1231
5570.43 1217
5571.14 1204
5571.84 1239
5572.54 1240
5573.25 1238
5573.95 1235
5574.66 1314
5575.36 1303
5576.07 1280
5576.77 1269
5577.48 1208
5578.18 1237
5578.89 1237
5579.59 1262
5580.30 1253
5581.00 1217
5581.71 1178
5582.41 1154
5583.12 1243
5583.82 1216
5584.53 1158
5585.23 1134
5585.94 1142
5586.64 1232
5587.35 1194
5588.06 1124
5588.76 1202
5589.47 1182
5590.17 1179
5590.88 1195
5591.58 1197
5592.29 1180
5592.99 1185
5593.70 1138
5594.41 1166
5595.11 1215
5595.82 1216
5596.52 1188
5597.23 1124
5597.94 1109
5598.64 1116
5599.35 1145
5600.06 1074
5600.76 1151
5601.47 1164
5602.17 1162
5602.88 1164
5603.59 1216
5604.29 1161
5605.00 1134
5605.71 1161
5606.41 1210
5607.12 1162
5607.83 1094
5608.53 1128
5609.24 1121
5609.95 1149
5610.65 1153
5611.36 1129
5612.07 1214
5612.78 1132
5613.48 1137
5614.19 1127
5614.90 1104
5615.60 1104
5616.31 1092
5617.02 1086
5617.73 1075
5618.43 1048
5619.14 1128
5619.85 1094
5620.56 1141
5621.26 1078
5621.97 1094
5622.68 1095
5623.39 1079
5624.09 1072
5624.80 1142
5625.51 1110
5626.22 1163
5626.93 1096
5627.63 1163
5628.34 1129
5629.05 1115
5629.76 1107
5630.47 1073
5631.17 1105
5631.88 1147
5632.59 1186
5633.30 1114
5634.01 1124
5634.72 1140
5635.42 1191
5636.13 1210
5636.84 1181
5637.55 1191
5638.26 1138
5638.97 1188
5639.68 1172
5640.39 1149
5641.09 1182
5641.80 1147
5642.51 1155
5643.22 1147
5643.93 1190
5644.64 1126
5645.35 1198
5646.06 1234
5646.77 1189
5647.48 1201
5648.19 1183
5648.89 1158
5649.60 1220
5650.31 1161
5651.02 1182
5651.73 1166
5652.44 1168
5653.15 1221
5653.86 1183
5654.57 1173
5655.28 1203
5655.99 1251
5656.70 1222
5657.41 1297
5658.12 1315
5658.83 1297
5659.54 1260
5660.25 1278
5660.96 1289
5661.67 1304
5662.38 1221
5663.09 1245
5663.80 1194
5664.51 1170
5665.22 1183
5665.93 1163
5666.64 1125
5667.35 1176
5668.06 1183
5668.77 1193
5669.48 1286
5670.19 1270
5670.91 1274
5671.62 1278
5672.33 1313
5673.04 1291
5673.75 1276
5674.46 1166
5675.17 1242
5675.88 1207
5676.59 1217
5677.30 1220
5678.01 1201
5678.73 1166
5679.44 1151
5680.15 1221
5680.86 1183
5681.57 1278
5682.28 1272
5682.99 1266
5683.71 1218
5684.42 1213
5685.13 1187
5685.84 1125
5686.55 1192
5687.26 1229
5687.98 1175
5688.69 1211
5689.40 1184
5690.11 1227
5690.82 1223
5691.54 1210
5692.25 1208
5692.96 1196
5693.67 1192
5694.38 1179
5695.10 1192
5695.81 1165
5696.52 1116
5697.23 1168
5697.95 1128
5698.66 1126
5699.37 1160
5700.08 1129
5700.80 1132
5701.51 1191
5702.22 1153
5702.93 1175
5703.65 1118
5704.36 1176
5705.07 1120
5705.78 1166
5706.50 1187
5707.21 1199
5707.92 1164
5708.64 1092
5709.35 1129
5710.06 1131
5710.78 1142
5711.49 1110
5712.20 1116
5712.92 1076
5713.63 1136
5714.34 1118
5715.06 1124
5715.77 1184
5716.48 1124
5717.20 1065
5717.91 1111
5718.62 1112
5719.34 1141
5720.05 1147
5720.77 1178
5721.48 1168
5722.19 1189
5722.91 1180
5723.62 1178
5724.33 1208
5725.05 1187
5725.76 1200
5726.48 1195
5727.19 1186
5727.91 1189
5728.62 1181
5729.33 1203
5730.05 1208
5730.76 1253
5731.48 1216
5732.19 1191
5732.91 1209
5733.62 1257
5734.34 1193
5735.05 1247
5735.77 1300
5736.48 1302
5737.20 1396
5737.91 1517
5738.63 1559
5739.34 1578
5740.06 1667
5740.77 1748
5741.49 1730
5742.20 1695
5742.92 1657
5743.63 1554
5744.35 1467
5745.06 1449
5745.78 1451
5746.49 1380
5747.21 1349
5747.92 1333
5748.64 1342
5749.35 1307
5750.07 1318
5750.79 1223
5751.50 1221
5752.22 1285
5752.93 1410
5753.65 1353
5754.36 1349
5755.08 1296
5755.80 1284
5756.51 1298
5757.23 1288
5757.95 1329
5758.66 1304
5759.38 1324
5760.09 1381
5760.81 1386
5761.53 1432
5762.24 1438
5762.96 1521
5763.68 1587
5764.39 1665
5765.11 1675
5765.83 1603
5766.54 1638
5767.26 1702
5767.98 1645
5768.69 1591
5769.41 1531
5770.13 1523
5770.84 1567
5771.56 1548
5772.28 1463
5772.99 1458
5773.71 1509
5774.43 1498
5775.15 1508
5775.86 1543
5776.58 1573
5777.30 1550
5778.01 1626
5778.73 1598
5779.45 1582
5780.17 1642
5780.88 1700
5781.60 1675
5782.32 1676
5783.04 1652
5783.76 1582
5784.47 1549
5785.19 1637
5785.91 1595
5786.63 1631
5787.34 1699
5788.06 1728
5788.78 1715
5789.50 1761
5790.22 1772
5790.94 1760
5791.65 1900
5792.37 1880
5793.09 1878
5793.81 1868
5794.53 2008
5795.25 2120
5795.96 2137
5796.68 2116
5797.40 2266
5798.12 2408
5798.84 2742
5799.56 3182
5800.28 3741
5800.99 4592
5801.71 5489
5802.43 5987
5803.15 6222
5803.87 6111
5804.59 5586
5805.31 4919
5806.03 4091
5806.75 3553
5807.47 3121
5808.18 2751
5808.90 2607
5809.62 2544
5810.34 2496
5811.06 2516
5811.78 2430
5812.50 2410
5813.22 2393
5813.94 2371
5814.66 2437
5815.38 2427
5816.10 2513
5816.82 2496
5817.54 2532
5818.26 2542
5818.98 2536
5819.70 2414
5820.42 2459
5821.14 2352
5821.86 2372
5822.58 2318
5823.30 2328
5824.02 2194
5824.74 2049
5825.46 1951
5826.18 2028
5826.90 1939
5827.62 1884
5828.34 1896
5829.06 1833
5829.78 1778
5830.50 1755
5831.22 1665
5831.95 1665
5832.67 1719
5833.39 1774
5834.11 1702
5834.83 1748
5835.55 1635
5836.27 1689
5836.99 1685
5837.71 1568
5838.43 1580
5839.15 1599
5839.88 1590
5840.60 1594
5841.32 1653
5842.04 1602
5842.76 1616
5843.48 1564
5844.20 1489
5844.93 1484
5845.65 1526
5846.37 1494
5847.09 1551
5847.81 1549
5848.53 1523
5849.26 1531
5849.98 1481
5850.70 1467
5851.42 1487
5852.14 1515
5852.87 1531
5853.59 1533
5854.31 1534
5855.03 1534
5855.75 1470
5856.48 1487
5857.20 1469
5857.92 1436
5858.64 1485
5859.37 1463
5860.09 1416
5860.81 1395
5861.53 1477
5862.26 1470
5862.98 1487
5863.70 1471
5864.42 1444
5865.15 1435
5865.87 1414
5866.59 1391
5867.31 1435
5868.04 1386
5868.76 1371
5869.48 1381
5870.21 1469
5870.93 1393
5871.65 1412
5872.38 1487
5873.10 1498
5873.82 1438
5874.55 1412
5875.27 1482
5875.99 1440
5876.72 1479
5877.44 1391
5878.16 1437
5878.89 1445
5879.61 1474
5880.33 1436
5881.06 1450
5881.78 1457
5882.51 1427
5883.23 1374
5883.95 1447
5884.68 1468
5885.40 1489
5886.13 1513
5886.85 1460
5887.57 1445
5888.30 1533
5889.02 1496
5889.75 1470
5890.47 1401
5891.20 1406
5891.92 1410
5892.64 1451
5893.37 1501
5894.09 1489
5894.82 1443
5895.54 1423
5896.27 1443
5896.99 1397
5897.72 1408
5898.44 1454
5899.17 1440
5899.89 1427
5900.62 1415
5901.34 1389
5902.07 1441
5902.79 1479
5903.52 1434
5904.24 1465
5904.97 1486
5905.69 1508
5906.42 1470
5907.14 1438
5907.87 1489
5908.59 1474
5909.32 1435
5910.04 1518
5910.77 1453
5911.50 1456
5912.22 1441
5912.95 1447
5913.67 1471
5914.40 1578
5915.12 1646
5915.85 1578
5916.58 1618
5917.30 1567
5918.03 1553
5918.75 1591
5919.48 1590
5920.21 1606
5920.93 1558
5921.66 1564
5922.39 1596
5923.11 1619
5923.84 1579
5924.56 1565
5925.29 1523
5926.02 1677
5926.74 1718
5927.47 1696
5928.20 1691
5928.92 1663
5929.65 1699
5930.38 1686
5931.10 1744
5931.83 1780
5932.56 1721
5933.28 1797
5934.01 1881
5934.74 1951
5935.47 1988
5936.19 1973
5936.92 2065
5937.65 2017
5938.37 2060
5939.10 2103
5939.83 2084
5940.56 2103
5941.28 2106
5942.01 2022
5942.74 2050
5943.47 2075
5944.19 2192
5944.92 2147
5945.65 2091
5946.38 2190
5947.11 2128
5947.83 2096
5948.56 2200
5949.29 2294
5950.02 2303
5950.74 2443
5951.47 2482
5952.20 2484
5952.93 2488
5953.66 2542
5954.39 2480
5955.11 2477
5955.84 2451
5956.57 2530
5957.30 2587
5958.03 2559
5958.76 2586
5959.48 2519
5960.21 2568
5960.94 2536
5961.67 2595
5962.40 2536
5963.13 2656
5963.86 2788
5964.59 2797
5965.31 2970
5966.04 3168
5966.77 3241
5967.50 3319
5968.23 3435
5968.96 3471
5969.69 3401
5970.42 3244
5971.15 3262
5971.88 3153
5972.61 3081
5973.34 3041
5974.06 3089
5974.79 3186
5975.52 3107
5976.25 3223
5976.98 3169
5977.71 3287
5978.44 3307
5979.17 3446
5979.90 3475
5980.63 3521
5981.36 3564
5982.09 3670
5982.82 3641
5983.55 3642
5984.28 3768
5985.01 3805
5985.74 3774
5986.47 3765
5987.20 3628
5987.93 3653
5988.66 3743
5989.39 3766
5990.12 3802
5990.85 3669
5991.58 3761
5992.32 3763
5993.05 3989
5993.78 3971
5994.51 4050
5995.24 4097
5995.97 4155
5996.70 4182
5997.43 4181
5998.16 4137
5998.89 4257
5999.62 4284
6000.35 4258
6001.09 4113
6001.82 4084
6002.55 4018
6003.28 3955
6004.01 3923
6004.74 3766
6005.47 3878
6006.20 3894
6006.94 4083
6007.67 4475
6008.40 4865
6009.13 5433
6009.86 6272
6010.59 7143
6011.33 8272
6012.06 9388
6012.79 10227
6013.52 10845
6014.25 10873
6014.98 10797
6015.72 10535
6016.45 9540
6017.18 8592
6017.91 7539
6018.64 6484
6019.38 5585
6020.11 4963
6020.84 4371
6021.57 3993
6022.31 3704
6023.04 3431
6023.77 3176
6024.50 3033
6025.24 2952
6025.97 3009
6026.70 2985
6027.43 2914
6028.17 2756
6028.90 2766
6029.63 2725
6030.37 2745
6031.10 2636
6031.83 2491
6032.56 2455
6033.30 2465
6034.03 2461
6034.76 2427
6035.50 2370
6036.23 2429
6036.96 2507
6037.70 2491
6038.43 2544
6039.16 2618
6039.90 2623
6040.63 2687
6041.36 2710
6042.10 2707
6042.83 2633
6043.56 2648
6044.30 2656
6045.03 2745
6045.77 2907
6046.50 2835
6047.23 2841
6047.97 2913
6048.70 2922
6049.44 2940
6050.17 3056
6050.90 3280
6051.64 3428
6052.37 3412
6053.11 3450
6053.84 3463
6054.57 3367
6055.31 3301
6056.04 3137
6056.78 3042
6057.51 3061
6058.25 3090
6058.98 2988
6059.72 2911
6060.45 2980
6061.19 2938
6061.92 2937
6062.66 2926
6063.39 2856
6064.13 2760
6064.86 2720
6065.60 2769
6066.33 2763
6067.07 2743
6067.80 2752
6068.54 2741
6069.27 2712
6070.01 2586
6070.74 2575
6071.48 2603
6072.21 2539
6072.95 2495
6073.68 2463
6074.42 2372
6075.15 2412
6075.89 2375
6076.63 2407
6077.36 2471
6078.10 2438
6078.83 2376
6079.57 2270
6080.30 2273
6081.04 2327
6081.78 2273
6082.51 2143
6083.25 2193
6083.98 2268
6084.72 2161
6085.46 2133
6086.19 2160
6086.93 2146
6087.67 2174
6088.40 2152
6089.14 2161
6089.88 2177
6090.61 2143
6091.35 2121
6092.09 2236
6092.82 2173
6093.56 2126
6094.30 2084
6095.03 2070
6095.77 2097
6096.51 2103
6097.24 2086
6097.98 2097
6098.72 2038
6099.45 2069
6100.19 2086
6100.93 1999
6101.67 2031
6102.40 2045
6103.14 1993
6103.88 2000
6104.61 2000
6105.35 2007
6106.09 1937
6106.83 1987
6107.56 2061
6108.30 2158
6109.04 2071
6109.78 2088
6110.51 2094
6111.25 2048
6111.99 2100
6112.73 2102
6113.47 2084
6114.20 2111
6114.94 2048
6115.68 2098
6116.42 2058
6117.16 2085
6117.89 2103
6118.63 2184
6119.37 2146
6120.11 2176
6120.85 2259
6121.59 2229
6122.32 2205
6123.06 2247
6123.80 2256
6124.54 2255
6125.28 2243
6126.02 2294
6126.76 2241
6127.49 2239
6128.23 2247
6128.97 2239
6129.71 2171
6130.45 2163
6131.19 2120
6131.93 2161
6132.67 2218
6133.41 2295
6134.15 2300
6134.88 2242
6135.62 2324
6136.36 2355
6137.10 2286
6137.84 2357
6138.58 2337
6139.32 2401
6140.06 2460
6140.80 2365
6141.54 2418
6142.28 2382
6143.02 2415
6143.76 2444
6144.50 2300
6145.24 2353
6145.98 2381
6146.72 2290
6147.46 2431
6148.20 2482
6148.94 2539
6149.68 2418
6150.42 2397
6151.16 2511
6151.90 2566
6152.64 2577
6153.38 2667
6154.12 2628
6154.86 2550
6155.60 2585
6156.34 2623
6157.08 2752
6157.82 2779
6158.56 2730
6159.30 2827
6160.04 2979
6160.78 2883
6161.52 2993
6162.27 3100
6163.01 3305
6163.75 3510
6164.49 3590
6165.23 3783
6165.97 3936
6166.71 4006
6167.45 4132
6168.19 4169
6168.94 4157
6169.68 4067
6170.42 4009
6171.16 3889
6171.90 3914
6172.64 3805
6173.38 3714
6174.13 3654
6174.87 3637
6175.61 3641
6176.35 3521
6177.09 3636
6177.83 3617
6178.58 3592
6179.32 3556
6180.06 3568
6180.80 3729
6181.54 3744
6182.28 3884
6183.03 3814
6183.77 3886
6184.51 4035
6185.25 4092
6186.00 3992
6186.74 3865
6187.48 4012
6188.22 4155
6188.97 4212
6189.71 4267
6190.45 4474
6191.19 4494
6191.94 4584
6192.68 4727
6193.42 4802
6194.16 4881
6194.91 4816
6195.65 4827
6196.39 4826
6197.13 4662
6197.88 4709
6198.62 4669
6199.36 4784
6200.11 4778
6200.85 4794
6201.59 4933
6202.34 5287
6203.08 5622
6203.82 6429
6204.57 7326
6205.31 8650
6206.05 10590
6206.80 13172
6207.54 16123
6208.28 18543
6209.03 20445
6209.77 21208
6210.52 20923
6211.26 19479
6212.00 17675
6212.75 15327
6213.49 13004
6214.23 10781
6214.98 9042
6215.72 7505
6216.47 6511
6217.21 5522
6217.95 4985
6218.70 4587
6219.44 4106
6220.19 3893
6220.93 3755
6221.68 3774
6222.42 3676
6223.17 3680
6223.91 3794
6224.65 3785
6225.40 3748
6226.14 3686
6226.89 3461
6227.63 3412
6228.38 3100
6229.12 2877
6229.87 2655
6230.61 2658
6231.36 2508
6232.10 2430
6232.85 2488
6233.59 2489
6234.34 2571
6235.08 2594
6235.83 2639
6236.57 2654
6237.32 2728
6238.06 2636
6238.81 2609
6239.56 2699
6240.30 2698
6241.05 2695
6241.79 2815
6242.54 2755
6243.28 2865
6244.03 3066
6244.77 3175
6245.52 3361
6246.27 3488
6247.01 3594
6247.76 3690
6248.50 3678
6249.25 3641
6250.00 3657
6250.74 3555
6251.49 3560
6252.23 3469
6252.98 3283
6253.73 3117
6254.47 3124
6255.22 3190
6255.97 3088
6256.71 3095
6257.46 3056
6258.21 3099
6258.95 3099
6259.70 3029
6260.45 3061
6261.19 3034
6261.94 3107
6262.69 3247
6263.43 3298
6264.18 3331
6264.93 3356
6265.67 3416
6266.42 3268
6267.17 3199
6267.92 3039
6268.66 2988
6269.41 3097
6270.16 2979
6270.90 3090
6271.65 2971
6272.40 3048
6273.15 3165
6273.89 3055
6274.64 3156
6275.39 3115
6276.14 3121
6276.89 3090
6277.63 3019
6278.38 3089
6279.13 3042
6279.88 2910
6280.62 2824
6281.37 2682
6282.12 2727
6282.87 2699
6283.62 2585
6284.36 2625
6285.11 2597
6285.86 2624
6286.61 2592
6287.36 2550
6288.11 2541
6288.85 2577
6289.60 2560
6290.35 2564
6291.10 2639
6291.85 2498
6292.60 2532
6293.35 2489
6294.09 2492
6294.84 2330
6295.59 2329
6296.34 2333
6297.09 2335
6297.84 2238
6298.59 2156
6299.34 2235
6300.09 2228
6300.83 2335
6301.58 2308
6302.33 2252
6303.08 2358
6303.83 2421
6304.58 2571
6305.33 2431
6306.08 2357
6306.83 2326
6307.58 2296
6308.33 2277
6309.08 2291
6309.83 2202
6310.58 2209
6311.33 2195
6312.08 2228
6312.83 2309
6313.58 2324
6314.33 2269
6315.08 2304
6315.83 2366
6316.58 2337
6317.33 2390
6318.08 2322
6318.83 2338
6319.58 2293
6320.33 2292
6321.08 2263
6321.83 2296
6322.58 2170
6323.33 2117
6324.08 1991
6324.83 1940
6325.58 1960
6326.33 1948
6327.08 1892
6327.83 1960
6328.58 1894
6329.33 1830
6330.08 1800
6330.84 1794
6331.59 1832
6332.34 1847
6333.09 1852
6333.84 1796
6334.59 1924
6335.34 1908
6336.09 1964
6336.84 1925
6337.60 1851
6338.35 1851
6339.10 1835
6339.85 1814
6340.60 1823
6341.35 1861
6342.10 1909
6342.86 1975
6343.61 1901
6344.36 1885
6345.11 1911
6345.86 1970
6346.61 1891
6347.37 1824
6348.12 1799
6348.87 1882
6349.62 1897
6350.37 1965
6351.13 2039
6351.88 2143
6352.63 2120
6353.38 2130
6354.14 2200
6354.89 2209
6355.64 2111
6356.39 2099
6357.14 2003
6357.90 2098
6358.65 2023
6359.40 1899
6360.16 1914
6360.91 1970
6361.66 1937
6362.41 1851
6363.17 1893
6363.92 1930
6364.67 1881
6365.42 1842
6366.18 1836
6366.93 1864
6367.68 1848
6368.44 1857
6369.19 1847
6369.94 1866
6370.70 1854
6371.45 1820
6372.20 1776
6372.96 1832
6373.71 1871
6374.46 1832
6375.22 1851
6375.97 1865
6376.72 1825
6377.48 1900
6378.23 1876
6378.99 1900
6379.74 1960
6380.49 1987
6381.25 1991
6382.00 1944
6382.75 1868
6383.51 1945
6384.26 1861
6385.02 1901
6385.77 1822
6386.53 1840
6387.28 1748
6388.03 1706
6388.79 1667
6389.54 1737
6390.30 1719
6391.05 1690
6391.81 1689
6392.56 1695
6393.31 1733
6394.07 1705
6394.82 1668
6395.58 1665
6396.33 1709
6397.09 1694
6397.84 1688
6398.60 1626
6399.35 1666
6400.11 1638
6400.86 1629
6401.62 1538
6402.37 1512
6403.13 1621
6403.88 1613
6404.64 1608
6405.39 1598
6406.15 1737
6406.90 1720
6407.66 1674
6408.42 1715
6409.17 1704
6409.93 1741
6410.68 1769
6411.44 1665
6412.19 1775
6412.95 1745
6413.71 1711
6414.46 1624
6415.22 1667
6415.97 1690
6416.73 1658
6417.48 1667
6418.24 1692
6419.00 1681
6419.75 1744
6420.51 1726
6421.27 1739
6422.02 1731
6422.78 1730
6423.53 1767
6424.29 1741
6425.05 1753
6425.80 1749
6426.56 1708
6427.32 1754
6428.07 1754
6428.83 1741
6429.59 1762
6430.34 1751
6431.10 1752
6431.86 1771
6432.61 1762
6433.37 1860
6434.13 1842
6434.89 1879
6435.64 1780
6436.40 1780
6437.16 1838
6437.91 1817
6438.67 1800
6439.43 1801
6440.19 1836
6440.94 1792
6441.70 1815
6442.46 1784
6443.22 1849
6443.97 1862
6444.73 1810
6445.49 1832
6446.25 1896
6447.00 1870
6447.76 1828
6448.52 1755
6449.28 1859
6450.04 1868
6450.79 1834
6451.55 1868
6452.31 1908
6453.07 1880
6453.83 1853
6454.58 1816
6455.34 1892
6456.10 2003
6456.86 2057
6457.62 2059
6458.38 2011
6459.13 1996
6459.89 2017
6460.65 1974
6461.41 2009
6462.17 1997
6462.93 2033
6463.69 2064
6464.44 2060
6465.20 2109
6465.96 2217
6466.72 2242
6467.48 2166
6468.24 2159
6469.00 2220
6469.76 2242
6470.52 2231
6471.28 2252
6472.03 2233
6472.79 2221
6473.55 2263
6474.31 2262
6475.07 2406
6475.83 2445
6476.59 2470
6477.35 2396
6478.11 2434
6478.87 2497
6479.63 2581
6480.39 2446
6481.15 2501
6481.91 2671
6482.67 2644
6483.43 2748
6484.19 2588
6484.95 2698
6485.71 2817
6486.47 2865
6487.23 2889
6487.99 2913
6488.75 2992
6489.51 2995
6490.27 2969
6491.03 2972
6491.79 3211
6492.55 3309
6493.31 3356
6494.07 3311
6494.83 3532
6495.59 3573
6496.35 3499
6497.11 3503
6497.87 3448
6498.64 3428
6499.40 3426
6500.16 3431
6500.92 3425
6501.68 3460
6502.44 3494
6503.20 3566
6503.96 3543
6504.72 3691
6505.48 3670
6506.25 3844
6507.01 3889
6507.77 4081
6508.53 4190
6509.29 4372
6510.05 4561
6510.81 4847
6511.57 5058
6512.34 5197
6513.10 5295
6513.86 5320
6514.62 5245
6515.38 4980
6516.15 4799
6516.91 4796
6517.67 4669
6518.43 4728
6519.19 4545
6519.95 4648
6520.72 4738
6521.48 4805
6522.24 4990
6523.00 5238
6523.77 5487
6524.53 5675
6525.29 6365
6526.05 6835
6526.81 7216
6527.58 7614
6528.34 7851
6529.10 7803
6529.86 7580
6530.63 7350
6531.39 7227
6532.15 7260
6532.92 7623
6533.68 8375
6534.44 9682
6535.20 10889
6535.97 12021
6536.73 12717
6537.49 12881
6538.26 12480
6539.02 11491
6539.78 10224
6540.55 8857
6541.31 7737
6542.07 6610
6542.84 5746
6543.60 5185
6544.36 4584
6545.13 4144
6545.89 3909
6546.65 3739
6547.42 3560
6548.18 3525
6548.94 3485
6549.71 3479
6550.47 3532
6551.24 3509
6552.00 3444
6552.76 3358
6553.53 3466
6554.29 3421
6555.06 3303
6555.82 3274
6556.58 3236
6557.35 3327
6558.11 3224
6558.88 3312
6559.64 3382
6560.41 3369
6561.17 3479
6561.93 3692
6562.70 3700
6563.46 3753
6564.23 3837
6564.99 3881
6565.76 3794
6566.52 3934
6567.29 3927
6568.05 3907
6568.82 3783
6569.58 3767
6570.35 3805
6571.11 3974
6571.88 4109
6572.64 4276
6573.41 4405
6574.17 4611
6574.94 4601
6575.70 4675
6576.47 4535
6577.23 4581
6578.00 4591
6578.76 4427
6579.53 4402
6580.29 4215
6581.06 4133
6581.83 4246
6582.59 4119
6583.36 4091
6584.12 4025
6584.89 4038
6585.65 4065
6586.42 4062
6587.19 4044
6587.95 4029
6588.72 4241
6589.48 4446
6590.25 4738
6591.02 4957
6591.78 5431
6592.55 5956
6593.32 6495
6594.08 6942
6594.85 7055
6595.61 7177
6596.38 7017
6597.15 6791
6597.91 6386
6598.68 6029
6599.45 5539
6600.21 5082
6600.98 4643
6601.75 4346
6602.51 4285
6603.28 3972
6604.05 3893
6604.82 3629
6605.58 3588
6606.35 3564
6607.12 3607
6607.88 3680
6608.65 3808
6609.42 3868
6610.19 3874
6610.95 3917
6611.72 3889
6612.49 3889
6613.25 3828
6614.02 3529
6614.79 3428
6615.56 3463
6616.32 3423
6617.09 3275
6617.86 3172
6618.63 3204
6619.40 3251
6620.16 3264
6620.93 3286
6621.70 3283
6622.47 3192
6623.24 3232
6624.00 3186
6624.77 3227
6625.54 3144
6626.31 3130
6627.08 3117
6627.84 2994
6628.61 3054
6629.38 3218
6630.15 3388
6630.92 3612
6631.69 3926
6632.46 4182
6633.22 4426
6633.99 4994
6634.76 5251
6635.53 5454
6636.30 5379
6637.07 5088
6637.84 4696
6638.61 4494
6639.37 4190
6640.14 3882
6640.91 3565
6641.68 3203
6642.45 3018
6643.22 3013
6643.99 2992
6644.76 2888
6645.53 2833
6646.30 2788
6647.07 2862
6647.84 2748
6648.61 2770
6649.37 2807
6650.14 2720
6650.91 2715
6651.68 2777
6652.45 2740
6653.22 2796
6653.99 2674
6654.76 2712
6655.53 2663
6656.30 2727
6657.07 2685
6657.84 2623
6658.61 2666
6659.38 2558
6660.15 2538
6660.92 2529
6661.69 2534
6662.46 2563
6663.23 2500
6664.00 2407
6664.77 2394
6665.55 2444
6666.32 2432
6667.09 2467
6667.86 2498
6668.63 2418
6669.40 2475
6670.17 2509
6670.94 2592
6671.71 2595
6672.48 2529
6673.25 2608
6674.02 2704
6674.79 2667
6675.57 2711
6676.34 2634
6677.11 2552
6677.88 2536
6678.65 2575
6679.42 2558
6680.19 2487
6680.96 2495
6681.74 2551
6682.51 2558
6683.28 2699
6684.05 2824
6684.82 2913
6685.59 2963
6686.37 2940
6687.14 2952
6687.91 3033
6688.68 2878
6689.45 2722
6690.22 2634
6691.00 2490
6691.77 2431
6692.54 2337
6693.31 2296
6694.08 2224
6694.86 2281
6695.63 2235
6696.40 2184
6697.17 2188
6697.95 2115
6698.72 2129
6699.49 2157
6700.26 2200
6701.04 2153
6701.81 2152
6702.58 2203
6703.35 2159
6704.13 2185
6704.90 2173
6705.67 2168
6706.44 2166
6707.22 2102
6707.99 2134
6708.76 2066
6709.54 2143
6710.31 2208
6711.08 2210
6711.86 2143
6712.63 2149
6713.40 2035
6714.17 2055
6714.95 2110
6715.72 2007
6716.50 1974
6717.27 2002
6718.04 1947
6718.82 1919
6719.59 1882
6720.36 1867
6721.14 1958
6721.91 1970
6722.68 1935
6723.46 1902
6724.23 1888
6725.01 1919
6725.78 1867
6726.55 1953
6727.33 1913
6728.10 1852
6728.88 1950
6729.65 1983
6730.42 1915
6731.20 1965
6731.97 1944
6732.75 2005
6733.52 1898
6734.30 1914
6735.07 1840
6735.84 1842
6736.62 1938
6737.39 1951
6738.17 2000
6738.94 2026
6739.72 1943
6740.49 1868
6741.27 1958
6742.04 1898
6742.82 1913
6743.59 1849
6744.37 1891
6745.14 1900
6745.92 1845
6746.69 1987
6747.47 1937
6748.24 1975
6749.02 1991
6749.79 1969
6750.57 2067
6751.34 2143
6752.12 2291
6752.90 2269
6753.67 2256
6754.45 2392
6755.22 2151
6756.00 2115
6756.77 2089
6757.55 2016
6758.33 1990
6759.10 1950
6759.88 1816
6760.65 1794
6761.43 1856
6762.20 1829
6762.98 1826
6763.76 1756
6764.53 1762
6765.31 1907
6766.09 1838
6766.86 1846
6767.64 1888
6768.41 1836
6769.19 1781
6769.97 1851
6770.74 1808
6771.52 1834
6772.30 1809
6773.07 1855
6773.85 1837
6774.63 1864
6775.40 1797
6776.18 1775
6776.96 1811
6777.74 1840
6778.51 1865
6779.29 1828
6780.07 1869
6780.84 1847
6781.62 1830
6782.40 1721
6783.17 1793
6783.95 1756
6784.73 1780
6785.51 1765
6786.28 1694
6787.06 1691
6787.84 1717
6788.62 1720
6789.39 1720
6790.17 1706
6790.95 1705
6791.73 1745
6792.51 1568
6793.28 1571
6794.06 1605
6794.84 1628
6795.62 1653
6796.39 1642
6797.17 1643
6797.95 1685
6798.73 1651
6799.51 1668
6800.29 1633
6801.06 1635
6801.84 1626
6802.62 1663
6803.40 1719
6804.18 1717
6804.96 1741
6805.73 1752
6806.51 1718
6807.29 1720
6808.07 1673
6808.85 1617
6809.63 1610
6810.41 1557
6811.18 1596
6811.96 1626
6812.74 1626
6813.52 1634
6814.30 1716
6815.08 1734
6815.86 1614
6816.64 1696
6817.42 1750
6818.20 1777
6818.98 1692
6819.76 1744
6820.53 1715
6821.31 1726
6822.09 1774
6822.87 1742
6823.65 1768
6824.43 1765
6825.21 1677
6825.99 1712
6826.77 1749
6827.55 1690
6828.33 1707
6829.11 1677
6829.89 1695
6830.67 1712
6831.45 1715
6832.23 1784
6833.01 1750
6833.79 1703
6834.57 1676
6835.35 1738
6836.13 1710
6836.91 1688
6837.69 1728
6838.47 1729
6839.25 1760
6840.03 1696
6840.81 1772
6841.59 1742
6842.37 1701
6843.16 1747
6843.94 1723
6844.72 1815
6845.50 1780
6846.28 1836
6847.06 2040
6847.84 2277
6848.62 2569
6849.40 2867
6850.18 3113
6850.96 3394
6851.75 3436
6852.53 3510
6853.31 3339
6854.09 3076
6854.87 2916
6855.65 2767
6856.43 2619
6857.22 2553
6858.00 2515
6858.78 2605
6859.56 2566
6860.34 2410
6861.12 2457
6861.90 2363
6862.69 2138
6863.47 2112
6864.25 1983
6865.03 1957
6865.81 1936
6866.60 1932
6867.38 1904
6868.16 1942
6868.94 1878
6869.72 1898
6870.51 1984
6871.29 1901
6872.07 1810
6872.85 1835
6873.64 1754
6874.42 1797
6875.20 1822
6875.98 1823
6876.77 1850
6877.55 1838
6878.33 1872
6879.11 1816
6879.90 1866
6880.68 1832
6881.46 1789
6882.25 1848
6883.03 1810
6883.81 1874
6884.59 1903
6885.38 1906
6886.16 2000
6886.94 2054
6887.73 2188
6888.51 2181
6889.29 2260
6890.08 2388
6890.86 2239
6891.64 2109
6892.43 2007
6893.21 2000
6893.99 1935
6894.78 1940
6895.56 1938
6896.35 1917
6897.13 1952
6897.91 1993
6898.70 2055
6899.48 1992
6900.26 2053
6901.05 2012
6901.83 2060
6902.62 2051
6903.40 2045
6904.18 1992
6904.97 2034
6905.75 2016
6906.54 2003
6907.32 1958
6908.11 1965
6908.89 1983
6909.67 1928
6910.46 1964
6911.24 2029
6912.03 1946
6912.81 2020
6913.60 1962
6914.38 1958
6915.17 2022
6915.95 2044
6916.74 2017
6917.52 2028
6918.31 2080
6919.09 2037
6919.88 2067
6920.66 2138
6921.45 2078
6922.23 2105
6923.02 2058
6923.80 2111
6924.59 2099
6925.37 2086
6926.16 2053
6926.94 2059
6927.73 2083
6928.51 2069
6929.30 2128
6930.09 2147
6930.87 2209
6931.66 2171
6932.44 2132
6933.23 2160
6934.01 2237
6934.80 2261
6935.59 2235
6936.37 2237
6937.16 2242
6937.94 2336
6938.73 2405
6939.52 2533
6940.30 2574
6941.09 2600
6941.88 2709
6942.66 2863
6943.45 2902
6944.23 2956
6945.02 2921
6945.81 2977
6946.59 3029
6947.38 3045
6948.17 2913
6948.95 2997
6949.74 3005
6950.53 2965
6951.31 3135
6952.10 3049
6952.89 3003
6953.67 2970
6954.46 2900
6955.25 3021
6956.04 3070
6956.82 3227
6957.61 3267
6958.40 3274
6959.18 3377
6959.97 3321
6960.76 3307
6961.55 3270
6962.33 3268
6963.12 3221
6963.91 3172
6964.70 3301
6965.48 3392
6966.27 3481
6967.06 3554
6967.85 3677
6968.63 3804
6969.42 3918
6970.21 3914
6971.00 4011
6971.79 3967
6972.57 3993
6973.36 3895
6974.15 3976
6974.94 3960
6975.73 4124
6976.52 4215
6977.30 4425
6978.09 4579
6978.88 4802
6979.67 4990
6980.46 5441
6981.25 6027
6982.03 6592
6982.82 7565
6983.61 8657
6984.40 9887
6985.19 10982
6985.98 11329
6986.77 11361
6987.55 11243
6988.34 10662
6989.13 9701
6989.92 8620
6990.71 7407
6991.50 6689
6992.29 5993
6993.08 5602
6993.87 5269
6994.66 5225
6995.45 5540
6996.24 6083
6997.02 6700
6997.81 7621
6998.60 8602
6999.39 9465
7000.18 9926
7000.97 10237
7001.76 9742
7002.55 9200
7003.34 8160
7004.13 7272
7004.92 6357
7005.71 5418
7006.50 4670
7007.29 4017
7008.08 3823
7008.87 3522
7009.66 3226
7010.45 3041
7011.24 3003
7012.03 3044
7012.82 3062
7013.61 3126
7014.40 3033
7015.19 2995
7015.98 2909
7016.77 2896
7017.56 2840
7018.35 2811
7019.15 2745
7019.94 2695
7020.73 2686
7021.52 2743
7022.31 2789
7023.10 2785
7023.89 2833
7024.68 2911
7025.47 2916
7026.26 2964
7027.05 2863
7027.85 2851
7028.64 2871
7029.43 2840
7030.22 2821
7031.01 2670
7031.80 2574
7032.59 2653
7033.38 2655
7034.18 2603
7034.97 2530
7035.76 2659
7036.55 2767
7037.34 2758
7038.13 2798
7038.93 2961
7039.72 2910
7040.51 2957
7041.30 2898
7042.09 2778
7042.89 2761
7043.68 2727
7044.47 2770
7045.26 2710
7046.05 2740
7046.85 2806
7047.64 2905
7048.43 2948
7049.22 2997
7050.01 3127
7050.81 3282
7051.60 3285
7052.39 3161
7053.18 3030
7053.98 2930
7054.77 2846
7055.56 2708
7056.36 2615
7057.15 2575
7057.94 2466
7058.73 2435
7059.53 2442
7060.32 2465
7061.11 2485
7061.91 2545
7062.70 2460
7063.49 2465
7064.29 2459
7065.08 2486
7065.87 2381
7066.66 2420
7067.46 2339
7068.25 2342
7069.04 2253
7069.84 2245
7070.63 2312
7071.43 2252
7072.22 2228
7073.01 2175
7073.81 2193
7074.60 2122
7075.39 2124
7076.19 2172
7076.98 2155
7077.78 2126
7078.57 2097
7079.36 2120
7080.16 2054
7080.95 2031
7081.75 2056
7082.54 1999
7083.33 1983
7084.13 1940
7084.92 1952
7085.72 1959
7086.51 1904
7087.31 1950
7088.10 1956
7088.90 1963
7089.69 1946
7090.48 1969
7091.28 1967
7092.07 2040
7092.87 2027
7093.66 1976
7094.46 1952
7095.25 1946
7096.05 1898
7096.84 1903
7097.64 1820
7098.43 1772
7099.23 1764
7100.02 1801
7100.82 1824
7101.61 1831
7102.41 1803
7103.20 1839
7104.00 1796
7104.80 1805
7105.59 1798
7106.39 1732
7107.18 1674
7107.98 1641
7108.77 1657
7109.57 1636
7110.36 1613
7111.16 1655
7111.96 1533
7112.75 1503
7113.55 1572
7114.34 1603
7115.14 1623
7115.94 1536
7116.73 1598
7117.53 1576
7118.32 1542
7119.12 1529
7119.92 1536
7120.71 1600
7121.51 1578
7122.31 1577
7123.10 1544
7123.90 1470
7124.70 1553
7125.49 1591
7126.29 1572
7127.09 1568
7127.88 1571
7128.68 1536
7129.48 1577
7130.27 1655
7131.07 1600
7131.87 1567
7132.66 1566
7133.46 1482
7134.26 1567
7135.06 1555
7135.85 1512
7136.65 1539
7137.45 1465
7138.24 1473
7139.04 1487
7139.84 1502
7140.64 1468
7141.43 1477
7142.23 1511
7143.03 1570
7143.83 1574
7144.62 1558
7145.42 1575
7146.22 1484
7147.02 1507
7147.82 1464
7148.61 1427
7149.41 1471
7150.21 1447
7151.01 1455
7151.81 1396
7152.60 1445
7153.40 1453
7154.20 1432
7155.00 1427
7155.80 1491
7156.59 1429
7157.39 1510
7158.19 1454
7158.99 1499
7159.79 1419
7160.59 1352
7161.39 1357
7162.18 1407
7162.98 1404
7163.78 1351
7164.58 1304
7165.38 1358
7166.18 1359
7166.98 1349
7167.78 1384
7168.57 1350
7169.37 1441
7170.17 1391
7170.97 1375
7171.77 1379
7172.57 1392
7173.37 1381
7174.17 1355
7174.97 1353
7175.77 1316
7176.57 1353
7177.37 1309
7178.17 1328
7178.97 1324
7179.77 1317
7180.56 1413
7181.36 1417
7182.16 1421
7182.96 1444
7183.76 1472
7184.56 1467
7185.36 1384
7186.16 1387
7186.96 1389
7187.76 1353
7188.56 1376
7189.36 1290
7190.16 1327
7190.96 1307
7191.76 1296
7192.57 1330
7193.37 1265
7194.17 1244
7194.97 1247
7195.77 1266
7196.57 1273
7197.37 1278
7198.17 1344
7198.97 1344
7199.77 1362
7200.57 1297
7201.37 1295
7202.17 1390
7202.97 1301
7203.77 1253
7204.58 1315
7205.38 1318
7206.18 1315
7206.98 1262
7207.78 1272
7208.58 1238
7209.38 1259
7210.18 1306
7210.99 1351
7211.79 1279
7212.59 1278
7213.39 1302
7214.19 1279
7214.99 1265
7215.79 1214
7216.60 1233
7217.40 1269
7218.20 1235
7219.00 1258
7219.80 1267
7220.60 1267
7221.41 1292
7222.21 1279
7223.01 1243
7223.81 1326
7224.62 1304
7225.42 1351
7226.22 1307
7227.02 1202
7227.82 1269
7228.63 1341
7229.43 1288
7230.23 1229
7231.03 1276
7231.84 1242
7232.64 1277
7233.44 1318
7234.24 1304
7235.05 1336
7235.85 1343
7236.65 1365
7237.45 1370
7238.26 1353
7239.06 1419
7239.86 1441
7240.67 1418
7241.47 1416
7242.27 1460
7243.08 1487
7243.88 1488
7244.68 1499
7245.49 1474
7246.29 1518
7247.09 1480
7247.90 1437
7248.70 1525
7249.50 1454
7250.31 1462
7251.11 1465
7251.91 1490
7252.72 1506
7253.52 1538
7254.32 1526
7255.13 1530
7255.93 1568
7256.74 1574
7257.54 1615
7258.34 1617
7259.15 1588
7259.95 1660
7260.76 1767
7261.56 1843
7262.36 1781
7263.17 1833
7263.97 1868
7264.78 1826
7265.58 1704
7266.39 1753
7267.19 1782
7268.00 1818
7268.80 1768
7269.60 1758
7270.41 1766
7271.21 1807
7272.02 1733
7272.82 1776
7273.63 1758
7274.43 1793
7275.24 1819
7276.04 1839
7276.85 1788
7277.65 1941
7278.46 2002
7279.26 2046
7280.07 2161
7280.87 2414
7281.68 2656
7282.48 3004
7283.29 3473
7284.09 3811
7284.90 3793
7285.71 3959
7286.51 3920
7287.32 3525
7288.12 3251
7288.93 2927
7289.73 2761
7290.54 2503
7291.35 2271
7292.15 2079
7292.96 2014
7293.76 1924
7294.57 1911
7295.38 1812
7296.18 1910
7296.99 1910
7297.79 1888
7298.60 1812
7299.41 1807
7300.21 1827
7301.02 1837
7301.82 1836
7302.63 1838
7303.44 1811
7304.24 1804
7305.05 1881
7305.86 1850
7306.66 1882
7307.47 1954
7308.28 2060
7309.08 2205
7309.89 2322
7310.70 2381
7311.50 2376
7312.31 2418
7313.12 2429
7313.93 2362
7314.73 2320
7315.54 2237
7316.35 2329
7317.15 2322
7317.96 2445
7318.77 2537
7319.58 2681
7320.38 2822
7321.19 2822
7322.00 2886
7322.81 2828
7323.61 2704
7324.42 2601
7325.23 2534
7326.04 2329
7326.84 2264
7327.65 2179
7328.46 2120
7329.27 2101
7330.08 2020
7330.88 2118
7331.69 2115
7332.50 2179
7333.31 2268
7334.12 2343
7334.92 2510
7335.73 2602
7336.54 2612
7337.35 2626
7338.16 2511
7338.97 2358
7339.78 2271
7340.58 2277
7341.39 2062
7342.20 2058
7343.01 1998
7343.82 1886
7344.63 1942
7345.44 1941
7346.24 1916
7347.05 1906
7347.86 1864
7348.67 1852
7349.48 1875
7350.29 1899
7351.10 1871
7351.91 1789
7352.72 1870
7353.53 1811
7354.34 1806
7355.14 1835
7355.95 1824
7356.76 1830
7357.57 1832
7358.38 1853
7359.19 1888
7360.00 1870
7360.81 1845
7361.62 1900
7362.43 1949
7363.24 2060
7364.05 2048
7364.86 2035
7365.67 2017
7366.48 1999
7367.29 1977
7368.10 2018
7368.91 1995
7369.72 1991
7370.53 1984
7371.34 2097
7372.15 2035
7372.96 2012
7373.77 1995
7374.58 2107
7375.39 2206
7376.20 2251
7377.01 2268
7377.82 2421
7378.63 2565
7379.44 2623
7380.26 2825
7381.07 3077
7381.88 3164
7382.69 3202
7383.50 3060
7384.31 2904
7385.12 2752
7385.93 2545
7386.74 2446
7387.55 2267
7388.36 2054
7389.18 2003
7389.99 1912
7390.80 1853
7391.61 1912
7392.42 1868
7393.23 1807
7394.04 1820
7394.86 1839
7395.67 1861
7396.48 1846
7397.29 1890
7398.10 2035
7398.91 2344
7399.73 2414
7400.54 2600
7401.35 2717
7402.16 2671
7402.97 2662
7403.79 2453
7404.60 2408
7405.41 2233
7406.22 2172
7407.03 2089
7407.85 2067
7408.66 2017
7409.47 1917
7410.28 1903
7411.10 1849
7411.91 1809
7412.72 1737
7413.53 1679
7414.35 1673
7415.16 1606
7415.97 1559
7416.78 1546
7417.60 1501
7418.41 1498
7419.22 1478
7420.03 1446
7420.85 1515
7421.66 1460
7422.47 1340
7423.29 1448
7424.10 1464
7424.91 1396
7425.73 1410
7426.54 1406
7427.35 1453
7428.17 1420
7428.98 1329
7429.79 1412
7430.61 1470
7431.42 1346
7432.23 1365
7433.05 1459
7433.86 1450
7434.67 1414
7435.49 1390
7436.30 1436
7437.12 1393
7437.93 1423
7438.74 1473
7439.56 1516
7440.37 1568
7441.18 1509
7442.00 1491
7442.81 1531
7443.63 1530
7444.44 1460
7445.26 1427
7446.07 1460
7446.88 1445
7447.70 1433
7448.51 1438
7449.33 1404
7450.14 1455
7450.96 1461
7451.77 1476
7452.59 1443
7453.40 1465
7454.22 1416
7455.03 1345
7455.85 1412
7456.66 1416
7457.47 1410
7458.29 1424
7459.10 1418
7459.92 1384
7460.74 1435
7461.55 1473
7462.37 1407
7463.18 1401
7464.00 1418
7464.81 1439
7465.63 1496
7466.44 1500
7467.26 1550
7468.07 1588
7468.89 1567
7469.70 1513
7470.52 1536
7471.34 1466
7472.15 1474
7472.97 1525
7473.78 1440
7474.60 1435
7475.41 1404
7476.23 1437
7477.05 1418
7477.86 1350
7478.68 1315
7479.49 1326
7480.31 1306
7481.13 1335
7481.94 1293
7482.76 1333
7483.58 1378
7484.39 1321
7485.21 1319
7486.03 1304
7486.84 1279
7487.66 1283
7488.48 1245
7489.29 1303
7490.11 1262
7490.93 1263
7491.74 1249
7492.56 1297
7493.38 1267
7494.19 1311
7495.01 1262
7495.83 1249
7496.64 1270
7497.46 1210
7498.28 1308
7499.10 1220
7499.91 1218
7500.73 1229
7501.55 1178
7502.36 1222
7503.18 1229
7504.00 1261
7504.82 1237
7505.63 1227
7506.45 1258
7507.27 1297
7508.09 1189
7508.90 1275
7509.72 1323
7510.54 1263
7511.36 1125
7512.18 1164
7512.99 1217
7513.81 1207
7514.63 1173
7515.45 1184
7516.27 1157
7517.08 1183
7517.90 1202
7518.72 1188
7519.54 1181
7520.36 1181
7521.18 1184
7521.99 1161
7522.81 1167
7523.63 1144
7524.45 1210
7525.27 1203
7526.09 1209
7526.91 1217
7527.72 1182
7528.54 1234
7529.36 1265
7530.18 1293
7531.00 1260
7531.82 1272
7532.64 1188
7533.46 1195
7534.28 1202
7535.10 1218
7535.91 1191
7536.73 1267
7537.55 1267
7538.37 1244
7539.19 1264
7540.01 1267
7540.83 1314
7541.65 1245
7542.47 1257
7543.29 1304
7544.11 1295
7544.93 1298
7545.75 1308
7546.57 1279
7547.39 1292
7548.21 1243
7549.03 1308
7549.85 1312
7550.67 1274
7551.49 1257
7552.31 1303
7553.13 1323
7553.95 1306
7554.77 1288
7555.59 1308
7556.41 1385
7557.23 1389
7558.05 1405
7558.87 1392
7559.69 1420
7560.51 1401
7561.33 1434
7562.15 1410
7562.97 1452
7563.79 1455
7564.61 1368
7565.44 1377
7566.26 1333
7567.08 1313
7567.90 1328
7568.72 1308
7569.54 1364
7570.36 1287
7571.18 1291
7572.00 1349
7572.82 1319
7573.65 1370
7574.47 1392
7575.29 1369
7576.11 1329
7576.93 1322
7577.75 1303
7578.57 1360
7579.40 1358
7580.22 1297
7581.04 1357
7581.86 1377
7582.68 1388
7583.50 1358
7584.33 1405
7585.15 1450
7585.97 1486
7586.79 1550
7587.61 1540
7588.44 1519
7589.26 1565
7590.08 1546
7590.90 1599
7591.72 1632
7592.55 1580
7593.37 1535
7594.19 1524
7595.01 1616
7595.84 1524
7596.66 1518
7597.48 1571
7598.30 1535
7599.13 1630
7599.95 1623
7600.77 1681
7601.59 1808
7602.42 1908
7603.24 1943
7604.06 1968
7604.89 2190
7605.71 2169
7606.53 2150
7607.36 2047
7608.18 1966
7609.00 1862
7609.82 1795
7610.65 1728
7611.47 1711
7612.29 1661
7613.12 1670
7613.94 1667
7614.77 1673
7615.59 1646
7616.41 1694
7617.24 1661
7618.06 1694
7618.88 1747
7619.71 1665
7620.53 1695
7621.35 1650
7622.18 1647
7623.00 1593
7623.83 1615
7624.65 1537
7625.47 1612
7626.30 1551
7627.12 1724
7627.95 1778
7628.77 1896
7629.60 2000
7630.42 2121
7631.24 2210
7632.07 2365
7632.89 2329
7633.72 2263
7634.54 2200
7635.37 2102
7636.19 1956
7637.02 1758
7637.84 1616
7638.67 1577
7639.49 1464
7640.31 1439
7641.14 1353
7641.96 1351
7642.79 1346
7643.61 1362
7644.44 1407
7645.26 1366
7646.09 1339
7646.92 1344
7647.74 1377
7648.57 1368
7649.39 1299
7650.22 1300
7651.04 1299
7651.87 1265
7652.69 1242
7653.52 1273
7654.34 1282
7655.17 1217
7656.00 1199
7656.82 1196
7657.65 1254
7658.47 1256
7659.30 1198
7660.12 1271
7660.95 1305
7661.78 1200
7662.60 1196
7663.43 1249
7664.25 1270
7665.08 1247
7665.91 1253
7666.73 1210
7667.56 1300
7668.39 1185
7669.21 1263
7670.04 1248
7670.87 1257
7671.69 1289
7672.52 1253
7673.35 1205
7674.17 1178
7675.00 1196
7675.83 1189
7676.65 1189
7677.48 1142
7678.31 1196
7679.13 1214
7679.96 1184
7680.79 1200
7681.61 1155
7682.44 1170
7683.27 1158
7684.10 1179
7684.92 1208
7685.75 1203
7686.58 1194
7687.40 1210
7688.23 1242
7689.06 1193
7689.89 1206
7690.71 1216
7691.54 1223
7692.37 1161
7693.20 1171
7694.03 1252
7694.85 1206
7695.68 1194
7696.51 1214
7697.34 1255
7698.16 1333
7698.99 1249
7699.82 1286
7700.65 1240
7701.48 1184
7702.31 1185
7703.13 1178
7703.96 1191
7704.79 1217
7705.62 1152
7706.45 1164
7707.28 1206
7708.10 1185
7708.93 1222
7709.76 1173
7710.59 1207
7711.42 1211
7712.25 1229
7713.08 1221
7713.90 1222
7714.73 1170
7715.56 1182
7716.39 1190
7717.22 1135
7718.05 1085
7718.88 1131
7719.71 1142
7720.54 1107
7721.37 1145
7722.20 1195
7723.02 1150
7723.85 1142
7724.68 1183
7725.51 1117
7726.34 1170
7727.17 1167
7728.00 1134
7728.83 1132
7729.66 1137
7730.49 1120
7731.32 1182
7732.15 1149
7732.98 1100
7733.81 1099
7734.64 1102
7735.47 1139
7736.30 1136
7737.13 1097
7737.96 1130
7738.79 1142
7739.62 1138
7740.45 1153
7741.28 1111
7742.11 1161
7742.94 1203
7743.77 1282
7744.60 1397
7745.43 1519
7746.26 1609
7747.09 1723
7747.92 1871
7748.75 1913
7749.59 1942
7750.42 1763
7751.25 1703
7752.08 1541
7752.91 1467
7753.74 1371
7754.57 1276
7755.40 1251
7756.23 1174
7757.06 1165
7757.90 1181
7758.73 1173
7759.56 1127
7760.39 1177
7761.22 1085
7762.05 1114
7762.88 1149
7763.71 1118
7764.55 1118
7765.38 1147
7766.21 1065
7767.04 1062
7767.87 1067
7768.70 1095
7769.54 1071
7770.37 1038
7771.20 1002
7772.03 1092
7772.86 1062
7773.70 1030
7774.53 1026
7775.36 1003
7776.19 1030
7777.02 1031
7777.86 1060
7778.69 1057
7779.52 1065
7780.35 1076
7781.19 1051
7782.02 1102
7782.85 1131
7783.68 1154
7784.52 1134
7785.35 1164
7786.18 1159
7787.01 1218
7787.85 1142
7788.68 1147
7789.51 1154
7790.35 1107
7791.18 1135
7792.01 1100
7792.84 1111
7793.68 1037
7794.51 1124
7795.34 1127
7796.18 1146
7797.01 1123
7797.84 1102
7798.68 1132
7799.51 1165
7800.34 1181
7801.18 1239
7802.01 1150
7802.84 1153
7803.68 1125
7804.51 1113
7805.35 1107
7806.18 1150
7807.01 1200
7807.85 1213
7808.68 1208
7809.51 1189
7810.35 1163
7811.18 1232
7812.02 1216
7812.85 1218
7813.68 1291
7814.52 1214
7815.35 1235
7816.19 1257
7817.02 1290
7817.86 1287
7818.69 1211
7819.52 1249
7820.36 1208
7821.19 1194
7822.03 1242
7822.86 1228
7823.70 1220
7824.53 1291
7825.37 1254
7826.20 1238
7827.04 1260
7827.87 1335
7828.71 1248
7829.54 1262
7830.38 1172
7831.21 1245
7832.05 1240
7832.88 1247
7833.72 1154
7834.55 1165
7835.39 1247
7836.22 1245
7837.06 1219
7837.89 1186
7838.73 1195
7839.57 1132
7840.40 1196
7841.24 1210
7842.07 1187
7842.91 1167
7843.74 1160
7844.58 1190
7845.42 1158
7846.25 1179
7847.09 1045
7847.92 1056
7848.76 1077
7849.60 1149
7850.43 1107
7851.27 1097
7852.10 1096
7852.94 1015
7853.78 1056
7854.61 1037
7855.45 1061
7856.29 1060
7857.12 1083
7857.96 1078
7858.79 1048
7859.63 1086
7860.47 1119
7861.30 1069
7862.14 1048
7862.98 1103
7863.81 1078
7864.65 1110
7865.49 1047
7866.33 1072
7867.16 1098
7868.00 1060
7868.84 1081
7869.67 1035
7870.51 1040
7871.35 1095
7872.19 1141
7873.02 1121
7873.86 1101
7874.70 1144
7875.54 1103
7876.37 1103
7877.21 1204
7878.05 1185
7878.89 1227
7879.72 1201
7880.56 1140
7881.40 1111
7882.24 1140
7883.07 1092
7883.91 1046
7884.75 1070
7885.59 1092
7886.43 1064
7887.26 1039
7888.10 1089
7888.94 1119
7889.78 1081
7890.62 1100
7891.45 1105
7892.29 1118
7893.13 1125
7893.97 1071
7894.81 1078
7895.65 1111
7896.49 1114
7897.32 1111
7898.16 1106
7899.00 1084
7899.84 1155
7900.68 1090
7901.52 1133
7902.36 1179
7903.20 1128
7904.03 1145
7904.87 1139
7905.71 1137
7906.55 1125
7907.39 1092
7908.23 1104
7909.07 1098
7909.91 1104
7910.75 1164
7911.59 1178
7912.43 1230
7913.27 1307
7914.11 1353
7914.94 1443
7915.78 1511
7916.62 1513
7917.46 1560
7918.30 1484
7919.14 1555
7919.98 1523
7920.82 1395
7921.66 1295
7922.50 1322
7923.34 1218
7924.18 1165
7925.02 1169
7925.86 1094
7926.70 1090
7927.54 1077
7928.38 1105
7929.22 1080
7930.06 1095
7930.90 1096
7931.74 1097
7932.59 1081
7933.43 1023
7934.27 1026
7935.11 980
7935.95 977
7936.79 1037
7937.63 983
7938.47 997
7939.31 1029
7940.15 1026
7940.99 1058
7941.83 1045
7942.67 1018
7943.52 1063
7944.36 1123
7945.20 1153
7946.04 1063
7946.88 1035
7947.72 1089
7948.56 1061
7949.40 1011
7950.25 1020
7951.09 1008
7951.93 1026
7952.77 1020
7953.61 1028
7954.45 1023
7955.29 1092
7956.14 1059
7956.98 1076
7957.82 1020
7958.66 1041
7959.50 1032
7960.35 1027
7961.19 991
7962.03 1001
7962.87 1019
7963.71 1026
7964.56 1067
7965.40 1029
7966.24 1081
7967.08 1117
7967.93 1155
7968.77 1156
7969.61 1136
7970.45 1052
7971.29 1056
7972.14 1054
7972.98 1037
7973.82 1017
7974.67 1007
7975.51 1002
7976.35 988
7977.19 945
7978.04 967
7978.88 981
7979.72 962
7980.57 928
7981.41 924
7982.25 941
7983.09 962
7983.94 961
7984.78 965
7985.62 967
7986.47 990
7987.31 979
7988.15 933
7989.00 991
7989.84 956
7990.68 992
7991.53 1023
7992.37 938
7993.22 946
7994.06 983
7994.90 949
7995.75 883
7996.59 909
7997.43 936
7998.28 930
7999.12 901
7999.97 869
8000.81 923
8001.65 928
8002.50 952
8003.34 914
8004.19 938
8005.03 938
8005.88 932
8006.72 880
8007.57 883
8008.41 906
8009.25 948
8010.10 970
8010.94 953
8011.79 907
8012.63 926
8013.48 914
8014.32 956
8015.17 878
8016.01 871
8016.86 939
8017.70 914
8018.55 893
8019.39 908
8020.24 928
8021.08 932
8021.93 888
8022.77 906
8023.62 891
8024.46 882
8025.31 896
8026.15 934
8027.00 860
8027.84 865
8028.69 868
8029.54 886
8030.38 921
8031.23 932
8032.07 926
8032.92 856
8033.76 857
8034.61 915
8035.46 909
8036.30 932
8037.15 882
8037.99 892
8038.84 945
8039.69 856
8040.53 862
8041.38 858
8042.22 915
8043.07 861
8043.92 923
8044.76 885
8045.61 906
8046.46 932
8047.30 937
8048.15 916
8049.00 912
8049.84 914
8050.69 861
8051.54 927
8052.38 887
8053.23 891
8054.08 839
8054.92 858
8055.77 849
8056.62 809
8057.46 780
8058.31 842
8059.16 847
8060.01 802
8060.85 840
8061.70 862
8062.55 845
8063.40 843
8064.24 871
8065.09 849
8065.94 845
8066.79 869
8067.63 863
8068.48 846
8069.33 844
8070.18 882
8071.02 873
8071.87 842
8072.72 846
8073.57 800
8074.42 839
8075.26 830
8076.11 867
8076.96 864
8077.81 831
8078.66 858
8079.50 839
8080.35 839
8081.20 788
8082.05 874
8082.90 831
8083.75 797
8084.59 865
8085.44 919
8086.29 853
8087.14 833
8087.99 807
8088.84 827
8089.69 813
8090.53 869
8091.38 869
8092.23 806
8093.08 824
8093.93 827
8094.78 858
8095.63 868
8096.48 892
8097.33 861
8098.18 885
8099.02 855
8099.87 855
8100.72 850
8101.57 840
8102.42 854
8103.27 823
8104.12 868
8104.97 873
8105.82 915
8106.67 859
8107.52 890
8108.37 860
8109.22 839
8110.07 880
8110.92 883
8111.77 865
8112.62 894
8113.47 878
8114.32 827
8115.17 869
8116.02 891
8116.87 963
8117.72 930
8118.57 905
8119.42 925
8120.27 904
8121.12 956
8121.97 922
8122.82 903
8123.67 852
8124.52 888
8125.37 873
8126.22 922
8127.07 839
8127.93 789
8128.78 805
8129.63 857
8130.48 847
8131.33 894
8132.18 864
8133.03 847
8133.88 815
8134.73 855
8135.58 853
8136.44 852
8137.29 825
8138.14 862
8138.99 852
8139.84 842
8140.69 828
8141.54 857
8142.39 876
8143.25 938
8144.10 879
8144.95 842
8145.80 886
8146.65 962
8147.50 899
8148.36 851
8149.21 891
8150.06 872
8150.91 853
8151.76 857
8152.62 859
8153.47 931
8154.32 992
8155.17 1014
8156.02 978
8156.88 997
8157.73 1009
8158.58 985
8159.43 975
8160.29 879
8161.14 865
8161.99 871
8162.84 870
8163.70 848
8164.55 850
8165.40 833
8166.25 922
8167.11 828
8167.96 869
8168.81 880
8169.67 869
8170.52 834
8171.37 856
8172.23 867
8173.08 890
8173.93 824
8174.78 876
8175.64 862
8176.49 828
8177.34 837
8178.20 843
8179.05 822
8179.90 838
8180.76 824
8181.61 828
8182.47 817
8183.32 783
8184.17 801
8185.03 826
8185.88 868
8186.73 764
8187.59 809
8188.44 789
8189.30 819
8190.15 808
8191.00 767
8191.86 797
8192.71 787
8193.57 820
8194.42 827
8195.27 818
8196.13 822
8196.98 810
8197.84 813
8198.69 797
8199.55 793
8200.40 854
8201.26 837
8202.11 808
8202.96 757
8203.82 787
8204.67 844
8205.53 819
8206.38 821
8207.24 836
8208.09 825
8208.95 834
8209.80 843
8210.66 815
8211.51 815
8212.37 838
8213.22 824
8214.08 806
8214.93 849
8215.79 820
8216.65 859
8217.50 850
8218.36 892
8219.21 895
8220.07 883
8220.92 949
8221.78 901
8222.63 895
8223.49 972
8224.35 975
8225.20 991
8226.06 983
8226.91 948
8227.77 919
8228.63 868
8229.48 859
8230.34 852
8231.19 853
8232.05 869
8232.91 847
8233.76 814
8234.62 807
8235.47 841
8236.33 831
8237.19 825
8238.04 811
8238.90 835
8239.76 833
8240.61 850
8241.47 832
8242.33 864
8243.18 816
8244.04 846
8244.90 892
8245.75 851
8246.61 828
8247.47 805
8248.33 842
8249.18 834
8250.04 831
8250.90 831
8251.75 872
8252.61 869
8253.47 849
8254.33 882
8255.18 811
8256.04 820
8256.90 830
8257.76 823
8258.61 832
8259.47 801
8260.33 805
8261.19 815
8262.04 818
8262.90 782
8263.76 791
8264.62 796
8265.48 742
8266.33 806
8267.19 774
8268.05 792
8268.91 809
8269.77 818
8270.62 815
8271.48 813
8272.34 808
8273.20 797
8274.06 823
8274.92 798
8275.77 819
8276.63 832
8277.49 847
8278.35 815
8279.21 799
8280.07 824
8280.93 782
8281.78 849
8282.64 838
8283.50 860
8284.36 924
8285.22 865
8286.08 902
8286.94 867
8287.80 821
8288.66 842
8289.51 842
8290.37 878
8291.23 823
8292.09 827
8292.95 832
8293.81 886
8294.67 860
8295.53 886
8296.39 866
8297.25 897
8298.11 870
8298.97 847
8299.83 828
8300.69 848
8301.55 921
8302.41 893
8303.27 932
8304.13 906
8304.99 944
8305.85 937
8306.71 944
8307.57 873
8308.43 867
8309.29 873
8310.15 890
8311.01 910
8311.87 877
8312.73 851
8313.59 878
8314.45 861
8315.31 901
8316.17 870
8317.03 822
8317.89 875
8318.75 917
8319.61 904
8320.47 858
8321.33 906
8322.20 873
8323.06 846
8323.92 891
8324.78 941
8325.64 920
8326.50 906
8327.36 863
8328.22 889
8329.08 906
8329.94 938
8330.81 956
8331.67 945
8332.53 963
8333.39 894
8334.25 925
8335.11 901
8335.97 924
8336.84 922
8337.70 968
8338.56 895
8339.42 907
8340.28 915
8341.15 944
8342.01 931
8342.87 933
8343.73 985
8344.59 966
8345.45 994
8346.32 964
8347.18 930
8348.04 947
8348.90 947
8349.77 949
8350.63 984
8351.49 938
8352.35 928
8353.22 950
8354.08 899
8354.94 983
8355.80 977
8356.67 995
8357.53 970
8358.39 962
8359.25 978
8360.12 1009
8360.98 1038
8361.84 992
8362.71 934
8363.57 954
8364.43 1001
8365.29 1041
8366.16 1059
8367.02 985
8367.88 999
8368.75 1053
8369.61 1038
8370.47 1102
8371.34 1081
8372.20 1030
8373.06 1055
8373.93 1048
8374.79 1040
8375.65 1004
8376.52 1121
8377.38 1081
8378.25 1123
8379.11 1109
8379.97 1101
8380.84 1106
8381.70 1098
8382.56 1109
8383.43 1127
8384.29 1121
8385.16 1146
8386.02 1205
8386.89 1226
8387.75 1117
8388.61 1153
8389.48 1208
8390.34 1228
8391.21 1206
8392.07 1201
8392.94 1261
8393.80 1230
8394.67 1255
8395.53 1309
8396.39 1316
8397.26 1288
8398.12 1263
8398.99 1319
8399.85 1341
8400.72 1317
8401.58 1332
8402.45 1377
8403.31 1430
8404.18 1342
8405.04 1401
8405.91 1407
8406.77 1426
8407.64 1446
8408.50 1499
8409.37 1500
8410.24 1468
8411.10 1537
8411.97 1626
8412.83 1575
8413.70 1587
8414.56 1577
8415.43 1586
8416.29 1667
8417.16 1682
8418.03 1596
8418.89 1608
8419.76 1646
8420.62 1608
8421.49 1694
8422.36 1785
8423.22 1807
8424.09 1702
8424.95 1784
8425.82 1865
8426.69 1839
8427.55 1808
8428.42 1933
8429.28 1921
8430.15 2017
8431.02 1954
8431.88 1972
8432.75 2048
8433.62 2112
8434.48 2165
8435.35 2117
8436.22 2246
8437.08 2352
8437.95 2450
8438.82 2505
8439.68 2594
8440.55 2577
8441.42 2573
8442.29 2563
8443.15 2577
8444.02 2537
8444.89 2485
8445.75 2583
8446.62 2562
8447.49 2724
8448.36 2730
8449.22 2930
8450.09 3268
8450.96 3773
8451.83 4511
8452.69 5266
8453.56 6364
8454.43 7131
8455.30 7633
8456.16 7904
8457.03 7962
8457.90 7595
8458.77 6843
8459.64 6142
8460.50 5301
8461.37 4527
8462.24 3918
8463.11 3318
8463.98 3049
8464.84 2699
8465.71 2511
8466.58 2376
8467.45 2150
8468.32 1994
8469.19 1940
8470.05 1918
8470.92 1890
8471.79 1809
8472.66 1808
8473.53 1749
8474.40 1650
8475.27 1667
8476.13 1659
8477.00 1666
8477.87 1655
8478.74 1592
8479.61 1641
8480.48 1665
8481.35 1623
8482.22 1685
8483.09 1689
8483.96 1734
8484.82 1778
8485.69 1716
8486.56 1722
8487.43 1659
8488.30 1672
8489.17 1672
8490.04 1819
8490.91 1860
8491.78 1928
8492.65 1970
8493.52 2056
8494.39 2090
8495.26 2039
8496.13 2026
8497.00 1900
8497.87 1901
8498.74 1843
8499.61 1804
8500.48 1685
8501.35 1717
8502.22 1624
8503.09 1643
8503.96 1613
8504.83 1609
8505.70 1676
8506.57 1628
8507.44 1640
8508.31 1646
8509.18 1656
8510.05 1664
8510.92 1741
8511.79 1778
8512.66 1692
8513.53 1744
8514.40 1804
8515.27 1861
8516.15 1868
8517.02 1867
8517.89 1942
8518.76 1959
8519.63 1962
8520.50 1931
8521.37 1891
8522.24 1922
8523.11 2001
8523.98 1948
8524.86 1949
8525.73 1941
8526.60 1877
8527.47 1858
8528.34 1868
8529.21 1824
8530.08 1852
8530.96 1947
8531.83 1916
8532.70 1940
8533.57 1907
8534.44 1870
8535.31 1829
8536.19 1872
8537.06 1840
8537.93 1818
8538.80 1803
8539.67 1819
8540.55 1721
8541.42 1697
8542.29 1687
8543.16 1685
8544.03 1623
8544.91 1610
8545.78 1555
8546.65 1518
8547.52 1540
8548.40 1531
8549.27 1553
8550.14 1595
8551.01 1734
8551.89 1759
8552.76 1773
8553.63 1777
8554.51 1920
8555.38 1921
8556.25 1927
8557.12 1834
8558.00 1795
8558.87 1789
8559.74 1688
8560.62 1623
8561.49 1550
8562.36 1542
8563.24 1493
8564.11 1445
8564.98 1448
8565.86 1406
8566.73 1446
8567.60 1474
8568.48 1427
8569.35 1371
8570.22 1367
8571.10 1372
8571.97 1355
8572.84 1420
8573.72 1398
8574.59 1313
8575.46 1298
8576.34 1297
8577.21 1323
8578.09 1322
8578.96 1299
8579.83 1275
8580.71 1262
8581.58 1298
8582.46 1310
8583.33 1319
8584.21 1323
8585.08 1299
8585.95 1347
8586.83 1314
8587.70 1333
8588.58 1351
8589.45 1388
8590.33 1351
8591.20 1352
8592.08 1349
8592.95 1391
8593.83 1397
8594.70 1392
8595.58 1391
8596.45 1367
8597.33 1407
8598.20 1431
8599.08 1408
8599.95 1414
8600.83 1442
8601.70 1382
8602.58 1409
8603.45 1418
8604.33 1401
8605.20 1414
8606.08 1436
8606.95 1499
8607.83 1486
8608.70 1461
8609.58 1527
8610.45 1526
8611.33 1567
8612.21 1566
8613.08 1490
8613.96 1486
8614.83 1448
8615.71 1397
8616.59 1470
8617.46 1471
8618.34 1458
8619.21 1458
8620.09 1473
8620.97 1516
8621.84 1508
8622.72 1445
8623.59 1548
8624.47 1536
8625.35 1554
8626.22 1555
8627.10 1641
8627.98 1583
8628.85 1504
8629.73 1559
8630.61 1650
8631.48 1644
8632.36 1669
8633.24 1658
8634.11 1603
8634.99 1679
8635.87 1694
8636.74 1676
8637.62 1620
8638.50 1661
8639.37 1748
8640.25 1728
8641.13 1681
8642.01 1713
8642.88 1740
8643.76 1801
8644.64 1846
8645.52 1817
8646.39 1813
8647.27 1874
8648.15 1916
8649.03 1942
8649.90 1944
8650.78 1944
8651.66 2015
8652.54 1971
8653.41 1985
8654.29 1979
8655.17 1997
8656.05 1967
8656.93 1980
8657.80 1944
8658.68 2032
8659.56 2009
8660.44 2018
8661.32 1976
8662.19 2020
8663.07 2001
8663.95 2008
8664.83 2017
8665.71 2082
8666.59 2093
8667.46 2113
8668.34 2176
8669.22 2251
8670.10 2403
8670.98 2544
8671.86 2620
8672.74 2852
8673.62 2985
8674.49 2996
8675.37 3059
8676.25 3110
8677.13 2936
8678.01 2935
8678.89 2802
8679.77 2665
8680.65 2581
8681.53 2503
8682.41 2440
8683.29 2500
8684.16 2513
8685.04 2544
8685.92 2571
8686.80 2862
8687.68 3085
8688.56 3397
8689.44 3823
8690.32 4285
8691.20 4702
8692.08 5120
8692.96 5138
8693.84 5256
8694.72 5147
8695.60 4741
8696.48 4396
8697.36 3925
8698.24 3448
8699.12 3143
8700.00 2871
8700.88 2649
8701.76 2404
8702.64 2280
8703.52 2126
8704.40 2086
8705.28 2114
8706.16 2002
8707.04 2034
8707.92 2021
8708.80 1972
8709.69 1967
8710.57 1951
8711.45 1878
8712.33 1946
8713.21 1884
8714.09 1882
8714.97 1853
8715.85 1867
8716.73 1846
8717.61 1885
8718.49 1885
8719.38 1943
8720.26 1951
8721.14 1990
8722.02 1914
8722.90 1954
8723.78 2019
8724.66 2006
8725.54 2005
8726.43 2009
8727.31 2074
8728.19 2120
8729.07 2078
8729.95 2093
8730.83 2221
8731.72 2242
8732.60 2146
8733.48 2191
8734.36 2225
8735.24 2258
8736.13 2185
8737.01 2148
8737.89 2155
8738.77 2156
8739.65 2083
8740.54 2178
8741.42 2142
8742.30 2149
8743.18 2172
8744.07 2128
8744.95 2223
8745.83 2178
8746.71 2112
8747.60 2135
8748.48 2160
8749.36 2192
8750.24 2272
8751.13 2217
8752.01 2329
8752.89 2379
8753.77 2459
8754.66 2416
8755.54 2491
8756.42 2535
8757.31 2522
8758.19 2564
8759.07 2585
8759.96 2629
8760.84 2723
8761.72 2632
8762.61 2800
8763.49 2756
8764.37 2782
8765.26 2851
8766.14 2978
8767.02 2987
8767.91 2922
8768.79 2883
8769.67 2973
8770.56 2921
8771.44 2811
8772.32 2845
8773.21 2833
8774.09 2886
8774.98 2910
8775.86 3004
8776.74 3122
8777.63 3507
8778.51 4026
8779.40 4491
8780.28 5132
8781.17 5704
8782.05 6010
8782.93 6092
8783.82 5966
8784.70 5657
8785.59 5256
8786.47 4856
8787.36 4398
8788.24 3858
8789.13 3433
8790.01 3126
8790.89 2889
8791.78 2675
8792.66 2564
8793.55 2533
8794.43 2529
8795.32 2605
8796.20 2604
8797.09 2554
8797.97 2658
8798.86 2633
8799.74 2565
8800.63 2424
8801.52 2324
8802.40 2338
8803.29 2176
8804.17 2055
8805.06 1927
8805.94 1941
8806.83 1905
8807.71 1870
8808.60 1824
8809.48 1779
8810.37 1779
8811.26 1817
8812.14 1791
8813.03 1785
8813.91 1815
8814.80 1753
8815.69 1824
8816.57 1820
8817.46 1733
8818.34 1757
8819.23 1818
8820.12 1828
8821.00 1826
8821.89 1825
8822.77 1818
8823.66 1712
8824.55 1774
8825.43 1732
8826.32 1726
8827.21 1700
8828.09 1764
8828.98 1688
8829.87 1690
8830.75 1590
8831.64 1657
8832.53 1679
8833.41 1646
8834.30 1643
8835.19 1607
8836.08 1642
8836.96 1642
8837.85 1640
8838.74 1664
8839.62 1656
8840.51 1628
8841.40 1622
8842.29 1670
8843.17 1715
8844.06 1729
8844.95 1664
8845.84 1722
8846.72 1756
8847.61 1768
8848.50 1730
8849.39 1723
8850.27 1709
8851.16 1718
8852.05 1672
8852.94 1647
8853.82 1660
8854.71 1655
8855.60 1634
8856.49 1662
8857.38 1607
8858.26 1630
8859.15 1625
8860.04 1549
8860.93 1589
8861.82 1554
8862.71 1586
8863.59 1607
8864.48 1600
8865.37 1536
8866.26 1493
8867.15 1462
8868.04 1476
8868.93 1488
8869.81 1430
8870.70 1377
8871.59 1329
8872.48 1380
8873.37 1337
8874.26 1359
8875.15 1293
8876.04 1295
8876.93 1398
8877.81 1347
8878.70 1343
8879.59 1360
8880.48 1337
8881.37 1320
8882.26 1337
8883.15 1319
8884.04 1282
8884.93 1272
8885.82 1243
8886.71 1244
8887.60 1269
8888.49 1219
8889.38 1231
8890.27 1232
8891.16 1208
8892.05 1180
8892.94 1163
8893.83 1159
8894.72 1144
8895.61 1146
8896.50 1128
8897.39 1153
8898.28 1097
8899.17 1160
8900.06 1107
8900.95 1128
8901.84 1167
8902.73 1124
8903.62 1074
8904.51 1086
8905.40 1071
8906.29 1079
8907.18 1051
8908.07 1068
8908.96 1043
8909.85 1060
8910.74 1052
8911.63 1066
8912.52 1076
8913.41 1064
8914.31 1041
8915.20 1012
8916.09 1020
8916.98 989
8917.87 1015
8918.76 999
8919.65 1012
8920.54 1001
8921.43 1008
8922.33 969
8923.22 1010
8924.11 1019
8925.00 981
8925.89 1038
8926.78 1044
8927.67 986
8928.57 1009
8929.46 1013
8930.35 974
8931.24 1012
8932.13 942
8933.03 973
8933.92 1000
8934.81 983
8935.70 994
8936.59 965
8937.49 954
8938.38 937
8939.27 923
8940.16 969
8941.05 938
8941.95 940
8942.84 930
8943.73 942
8944.62 896
8945.52 883
8946.41 897
8947.30 875
8948.19 871
8949.09 859
8949.98 903
8950.87 944
8951.76 948
8952.66 932
8953.55 941
8954.44 923
8955.34 911
8956.23 934
8957.12 904
8958.02 900
8958.91 942
8959.80 912
8960.69 888
8961.59 892
8962.48 886
8963.37 902
8964.27 886
8965.16 823
8966.05 830
8966.95 868
8967.84 865
8968.74 880
8969.63 841
8970.52 855
8971.42 830
8972.31 848
8973.20 864
8974.10 886
8974.99 883
8975.89 794
8976.78 840
8977.67 819
8978.57 838
8979.46 878
8980.36 892
8981.25 816
8982.15 822
8983.04 838
8983.93 814
8984.83 788
8985.72 820
8986.62 803
8987.51 806
8988.41 746
8989.30 823
8990.20 792
8991.09 790
8991.99 751
8992.88 789
8993.78 837
8994.67 792
8995.57 785
8996.46 740
8997.36 771
8998.25 722
8999.15 774
9000.04 761
9000.94 783
9001.83 780
9002.73 804
9003.62 756
9004.52 726
9005.41 764
9006.31 766
9007.20 782
9008.10 724
9009.00 755
9009.89 744
9010.79 737
9011.68 767
9012.58 705
9013.47 724
9014.37 748
9015.27 774
9016.16 742
9017.06 741
9017.95 719
9018.85 722
9019.75 758
9020.64 754
9021.54 727
9022.43 710
9023.33 710
9024.23 737
9025.12 725
9026.02 709
9026.92 692
9027.81 751
9028.71 749
9029.61 693
9030.50 687
9031.40 694
9032.30 708
9033.19 713
9034.09 714
9034.99 692
9035.88 704
9036.78 718
9037.68 722
9038.58 704
9039.47 744
9040.37 761
9041.27 739
9042.16 681
9043.06 728
9043.96 744
9044.86 731
9045.75 733
9046.65 722
9047.55 724
9048.45 759
9049.34 765
9050.24 744
9051.14 717
9052.04 726
9052.94 748
9053.83 740
9054.73 766
9055.63 749
9056.53 721
9057.43 743
9058.32 752
9059.22 740
9060.12 750
9061.02 732
9061.92 723
9062.81 747
9063.71 762
9064.61 791
9065.51 768
9066.41 767
9067.31 754
9068.21 756
9069.10 802
9070.00 747
9070.90 768
9071.80 738
9072.70 756
9073.60 750
9074.50 746
9075.40 738
9076.29 708
9077.19 751
9078.09 751
9078.99 723
9079.89 765
9080.79 722
9081.69 705
9082.59 739
9083.49 724
9084.39 729
9085.29 696
9086.19 716
9087.09 715
9087.98 746
9088.88 745
9089.78 742
9090.68 721
9091.58 707
9092.48 676
9093.38 710
9094.28 727
9095.18 711
9096.08 703
9096.98 721
9097.88 675
9098.78 680
9099.68 737
9100.58 701
9101.48 670
9102.38 673
9103.28 683
9104.18 685
9105.08 662
9105.99 713
9106.89 693
9107.79 693
9108.69 681
9109.59 702
9110.49 728
9111.39 710
9112.29 661
9113.19 682
9114.09 737
9114.99 712
9115.89 707
9116.79 711
9117.69 729
9118.60 744
9119.50 720
9120.40 707
9121.30 706
9122.20 720
9123.10 719
9124.00 695
9124.90 702
9125.81 680
9126.71 709
9127.61 694
9128.51 655
9129.41 683
9130.31 718
9131.22 727
9132.12 720
9133.02 677
9133.92 700
9134.82 721
9135.72 703
9136.63 697
9137.53 685
9138.43 724
9139.33 673
9140.23 673
9141.14 677
9142.04 712
9142.94 691
9143.84 667
9144.75 665
9145.65 694
9146.55 695
9147.45 697
9148.36 690
9149.26 709
9150.16 679
9151.06 637
9151.97 656
9152.87 668
9153.77 718
9154.67 661
9155.58 693
9156.48 697
9157.38 664
9158.29 632
9159.19 634
9160.09 679
9161.00 691
9161.90 670
9162.80 707
9163.71 718
9164.61 678
9165.51 637
9166.42 680
9167.32 706
9168.22 667
9169.13 706
9170.03 677
9170.93 674
9171.84 700
9172.74 678
9173.64 626
9174.55 678
9175.45 678
9176.36 700
9177.26 709
9178.16 708
9179.07 708
9179.97 741
9180.88 691
9181.78 721
9182.69 720
9183.59 679
9184.49 691
9185.40 699
9186.30 679
9187.21 646
9188.11 674
9189.02 716
9189.92 731
9190.82 730
9191.73 700
9192.63 705
9193.54 744
9194.44 682
9195.35 679
9196.25 695
9197.16 754
9198.06 682
9198.97 692
9199.87 707
9200.78 711
9201.68 765
9202.59 757
9203.49 710
9204.40 697
9205.30 679
9206.21 704
9207.12 729
9208.02 762
9208.93 727
9209.83 721
9210.74 722
9211.64 747
9212.55 712
9213.45 686
9214.36 702
9215.27 751
9216.17 750
9217.08 732
9217.98 753
9218.89 764
9219.80 712
9220.70 734
9221.61 750
9222.51 735
9223.42 725
9224.33 694
9225.23 679
9226.14 713
9227.05 747
9227.95 704
9228.86 690
9229.77 704
9230.67 716
9231.58 707
9232.49 699
9233.39 705
9234.30 686
9235.21 680
9236.11 675
9237.02 679
9237.93 704
9238.83 675
9239.74 701
9240.65 707
9241.55 659
9242.46 656
9243.37 695
9244.28 724
9245.18 666
9246.09 682
9247.00 690
9247.91 698
9248.81 716
9249.72 687
9250.63 715
9251.54 675
9252.44 668
9253.35 655
9254.26 726
9255.17 685
9256.07 719
9256.98 690
9257.89 684
9258.80 692
9259.71 700
9260.61 719
9261.52 737
9262.43 662
9263.34 689
9264.25 682
9265.16 671
9266.06 664
9266.97 679
9267.88 677
9268.79 650
9269.70 669
9270.61 646
9271.51 708
9272.42 681
9273.33 674
9274.24 724
9275.15 719
9276.06 714
9276.97 746
9277.88 754
9278.78 758
9279.69 737
9280.60 719
9281.51 721
9282.42 730
9283.33 740
9284.24 710
9285.15 687
9286.06 713
9286.97 746
9287.88 749
9288.79 742
9289.70 695
9290.60 687
9291.51 696
9292.42 687
9293.33 695
9294.24 739
9295.15 784
9296.06 747
9296.97 722
9297.88 754
9298.79 745
9299.70 721
9300.61 729
9301.52 757
9302.43 760
9303.34 759
9304.25 715
9305.16 732
9306.07 774
9306.98 763
9307.89 798
9308.80 767
9309.71 756
9310.63 778
9311.54 734
9312.45 766
9313.36 749
9314.27 714
9315.18 737
9316.09 720
9317.00 744
9317.91 749
9318.82 734
9319.73 737
9320.64 743
9321.55 706
9322.47 714
9323.38 723
9324.29 750
9325.20 738
9326.11 752
9327.02 741
9327.93 711
9328.84 724
9329.76 719
9330.67 690
9331.58 706
9332.49 704
9333.40 753
9334.31 736
9335.23 728
9336.14 756
9337.05 761
9337.96 782
9338.87 726
9339.78 740
9340.70 757
9341.61 735
9342.52 705
9343.43 708
9344.34 752
9345.26 765
9346.17 778
9347.08 750
9347.99 715
9348.91 766
9349.82 772
9350.73 733
9351.64 733
9352.56 784
9353.47 766
9354.38 766
9355.29 758
9356.21 762
9357.12 751
9358.03 735
9358.94 750
9359.86 744
9360.77 754
9361.68 711
9362.60 686
9363.51 728
9364.42 725
9365.34 697
9366.25 730
9367.16 790
9368.08 727
9368.99 748
9369.90 755
9370.82 725
9371.73 737
9372.64 730
9373.56 714
9374.47 782
9375.38 766
9376.30 802
9377.21 774
9378.12 712
9379.04 758
9379.95 770
9380.87 778
9381.78 796
9382.69 755
9383.61 819
9384.52 818
9385.44 800
9386.35 823
9387.27 866
9388.18 859
9389.09 868
9390.01 841
9390.92 886
9391.84 858
9392.75 864
9393.67 896
9394.58 917
9395.50 922
9396.41 887
9397.32 913
9398.24 909
9399.15 852
9400.07 853
9400.98 797
9401.90 843
9402.81 855
9403.73 879
9404.64 806
9405.56 807
9406.47 798
9407.39 813
9408.30 833
9409.22 827
9410.14 837
9411.05 804
9411.97 838
9412.88 839
9413.80 835
9414.71 833
9415.63 855
9416.54 846
9417.46 830
9418.38 796
9419.29 835
9420.21 797
9421.12 815
9422.04 815
9422.95 821
9423.87 849
9424.79 800
9425.70 822
9426.62 805
9427.54 820
9428.45 842
9429.37 839
9430.28 837
9431.20 815
9432.12 826
9433.03 892
9433.95 892
9434.87 902
9435.78 930
9436.70 948
9437.62 918
9438.53 911
9439.45 922
9440.37 910
9441.28 935
9442.20 914
9443.12 916
9444.03 927
9444.95 918
9445.87 964
9446.79 960
9447.70 936
9448.62 1033
9449.54 1100
9450.45 1137
9451.37 1212
9452.29 1252
9453.21 1281
9454.12 1290
9455.04 1247
9455.96 1216
9456.88 1144
9457.79 1112
9458.71 1067
9459.63 1046
9460.55 1026
9461.47 977
9462.38 908
9463.30 920
9464.22 930
9465.14 903
9466.06 857
9466.97 854
9467.89 854
9468.81 917
9469.73 858
9470.65 848
9471.56 843
9472.48 851
9473.40 815
9474.32 809
9475.24 897
9476.16 886
9477.08 889
9477.99 852
9478.91 901
9479.83 949
9480.75 890
9481.67 917
9482.59 955
9483.51 953
9484.43 934
9485.34 901
9486.26 946
9487.18 933
9488.10 912
9489.02 887
9489.94 895
9490.86 858
9491.78 850
9492.70 900
9493.62 911
9494.54 905
9495.46 837
9496.38 827
9497.30 846
9498.22 848
9499.13 810
9500.05 827
9500.97 844
9501.89 842
9502.81 808
9503.73 856
9504.65 808
9505.57 849
9506.49 826
9507.41 883
9508.33 867
9509.25 799
9510.17 831
9511.09 866
9512.01 893
9512.93 848
9513.86 881
9514.78 900
9515.70 929
9516.62 904
9517.54 895
9518.46 907
9519.38 866
9520.30 956
9521.22 956
9522.14 926
9523.06 912
9523.98 880
9524.90 913
9525.82 917
9526.75 946
9527.67 942
9528.59 977
9529.51 970
9530.43 1028
9531.35 1065
9532.27 1098
9533.19 1109
9534.11 1115
9535.04 1070
9535.96 1048
9536.88 1050
9537.80 1007
9538.72 969
9539.64 957
9540.57 942
9541.49 935
9542.41 908
9543.33 936
9544.25 917
9545.17 934
9546.10 901
9547.02 849
9547.94 883
9548.86 892
9549.78 901
9550.71 883
9551.63 907
9552.55 893
9553.47 852
9554.40 884
9555.32 853
9556.24 893
9557.16 889
9558.09 885
9559.01 911
9559.93 856
9560.85 898
9561.78 888
9562.70 864
9563.62 882
9564.54 893
9565.47 966
9566.39 872
9567.31 888
9568.24 888
9569.16 923
9570.08 884
9571.00 857
9571.93 842
9572.85 847
9573.77 838
9574.70 887
9575.62 897
9576.54 916
9577.47 900
9578.39 887
9579.31 920
9580.24 886
9581.16 839
9582.09 916
9583.01 848
9583.93 833
9584.86 887
9585.78 889
9586.70 867
9587.63 908
9588.55 881
9589.48 869
9590.40 974
9591.32 913
9592.25 931
9593.17 910
9594.10 931
9595.02 972
9595.95 951
9596.87 916
9597.79 923
9598.72 970
9599.64 988
9600.57 988
9601.49 1006
9602.42 1005
9603.34 1042
9604.27 1019
9605.19 1028
9606.12 1075
9607.04 1062
9607.97 1037
9608.89 1022
9609.82 995
9610.74 1021
9611.67 1024
9612.59 992
9613.52 1005
9614.44 1087
9615.37 1039
9616.29 1049
9617.22 1054
9618.14 1073
9619.07 1051
9619.99 1042
9620.92 1155
9621.85 1149
9622.77 1120
9623.70 1115
9624.62 1182
9625.55 1168
9626.47 1187
9627.40 1165
9628.33 1199
9629.25 1195
9630.18 1234
9631.10 1200
9632.03 1208
9632.96 1285
9633.88 1273
9634.81 1277
9635.73 1297
9636.66 1286
9637.59 1306
9638.51 1307
9639.44 1316
9640.37 1317
9641.29 1274
9642.22 1356
9643.15 1464
9644.07 1466
9645.00 1485
9645.93 1537
9646.85 1554
9647.78 1570
9648.71 1618
9649.63 1674
9650.56 1649
9651.49 1713
9652.41 1648
9653.34 1680
9654.27 1550
9655.20 1550
9656.12 1515
9657.05 1476
9657.98 1450
9658.90 1462
9659.83 1424
9660.76 1462
9661.69 1460
9662.61 1491
9663.54 1506
9664.47 1446
9665.40 1494
9666.32 1477
9667.25 1486
9668.18 1488
9669.11 1509
9670.04 1563
9670.96 1536
9671.89 1560
9672.82 1506
9673.75 1519
9674.68 1507
9675.60 1549
9676.53 1573
9677.46 1582
9678.39 1589
9679.32 1595
9680.25 1575
9681.17 1584
9682.10 1550
9683.03 1557
9683.96 1557
9684.89 1611
9685.82 1655
9686.75 1619
9687.67 1590
9688.60 1638
9689.53 1583
9690.46 1664
9691.39 1679
9692.32 1697
9693.25 1690
9694.18 1768
9695.11 1868
9696.03 1925
9696.96 1984
9697.89 2014
9698.82 2107
9699.75 2086
9700.68 1981
9701.61 2005
9702.54 1978
9703.47 1918
9704.40 1841
9705.33 1767
9706.26 1723
9707.19 1683
9708.12 1698
9709.05 1660
9709.98 1611
9710.91 1620
9711.84 1658
9712.77 1693
9713.70 1677
9714.63 1669
9715.56 1713
9716.49 1664
9717.42 1584
9718.35 1587
9719.28 1575
9720.21 1466
9721.14 1492
9722.07 1456
9723.00 1387
9723.93 1361
9724.86 1398
9725.79 1405
9726.72 1420
9727.65 1348
9728.58 1401
9729.51 1420
9730.44 1429
9731.37 1462
9732.31 1440
9733.24 1409
9734.17 1378
9735.10 1450
9736.03 1471
9736.96 1431
9737.89 1435
9738.82 1339
9739.75 1369
9740.69 1342
9741.62 1359
9742.55 1295
9743.48 1310
9744.41 1332
9745.34 1266
9746.27 1251
9747.21 1311
9748.14 1317
9749.07 1302
9750.00 1249
9750.93 1281
9751.86 1197
9752.80 1203
9753.73 1269
9754.66 1258
9755.59 1196
9756.52 1209
9757.46 1202
9758.39 1237
9759.32 1204
9760.25 1239
9761.18 1288
9762.12 1255
9763.05 1271
9763.98 1249
9764.91 1241
9765.85 1247
9766.78 1271
9767.71 1259
9768.64 1269
9769.58 1272
9770.51 1231
9771.44 1243
9772.37 1288
9773.31 1257
9774.24 1294
9775.17 1331
9776.11 1350
9777.04 1380
9777.97 1461
9778.91 1476
9779.84 1380
9780.77 1408
9781.71 1439
9782.64 1419
9783.57 1364
9784.51 1367
9785.44 1368
9786.37 1323
9787.31 1316
9788.24 1310
9789.17 1262
9790.11 1204
9791.04 1203
9791.97 1206
9792.91 1208
9793.84 1252
9794.77 1211
9795.71 1231
9796.64 1285
9797.58 1244
9798.51 1243
9799.44 1286
9800.38 1245
9801.31 1215
9802.25 1212
9803.18 1197
9804.12 1119
9805.05 1096
9805.98 1106
9806.92 1073
9807.85 1056
9808.79 1051
9809.72 1052
9810.66 1017
9811.59 1025
9812.53 984
9813.46 963
9814.40 1011
9815.33 994
9816.27 975
9817.20 979
9818.14 1023
9819.07 975
9820.01 963
9820.94 998
9821.88 1030
9822.81 967
9823.75 937
9824.68 945
9825.62 907
9826.55 897
9827.49 905
9828.42 932
9829.36 955
9830.29 954
9831.23 903
9832.17 932
9833.10 916
9834.04 907
9834.97 926
9835.91 926
9836.84 882
9837.78 953
9838.72 923
9839.65 933
9840.59 923
9841.52 944
9842.46 951
9843.40 934
9844.33 983
9845.27 975
9846.20 953
9847.14 935
9848.08 993
9849.01 942
9849.95 923
9850.89 972
9851.82 914
9852.76 954
9853.70 970
9854.63 1008
9855.57 961
9856.51 1001
9857.44 953
9858.38 968
9859.32 935
9860.25 917
9861.19 922
9862.13 935
9863.07 910
9864.00 912
9864.94 941
9865.88 917
9866.81 969
9867.75 906
9868.69 918
9869.63 889
9870.56 890
9871.50 865
9872.44 891
9873.38 901
9874.31 855
9875.25 898
9876.19 878
9877.13 906
9878.07 892
9879.00 901
9879.94 826
9880.88 887
9881.82 880
9882.75 914
9883.69 872
9884.63 874
9885.57 865
9886.51 862
9887.45 844
9888.38 828
9889.32 884
9890.26 940
9891.20 882
9892.14 943
9893.08 843
9894.01 816
9894.95 817
9895.89 856
9896.83 876
9897.77 884
9898.71 865
9899.65 854
9900.59 848
9901.52 848
9902.46 853
9903.40 847
9904.34 892
9905.28 900
9906.22 895
9907.16 935
9908.10 905
9909.04 941
9909.98 976
9910.92 1039
9911.86 1060
9912.80 1055
9913.73 1057
9914.67 1019
9915.61 1025
9916.55 1026
9917.49 971
9918.43 957
9919.37 954
9920.31 968
9921.25 988
9922.19 1019
9923.13 1028
9924.07 1055
9925.01 1025
9925.95 1085
9926.89 1105
9927.83 1128
9928.77 1115
9929.71 1051
9930.65 1015
9931.59 961
9932.53 924
9933.47 872
9934.41 878
9935.36 854
9936.30 832
9937.24 823
9938.18 810
9939.12 785
9940.06 803
9941.00 761
9941.94 773
9942.88 760
9943.82 802
9944.76 798
9945.70 784
9946.64 790
9947.59 772
9948.53 784
9949.47 779
9950.41 766
9951.35 771
9952.29 749
9953.23 766
9954.17 755
9955.12 755
9956.06 739
9957.00 718
9957.94 706
9958.88 713
9959.82 707
9960.77 759
9961.71 732
9962.65 760
9963.59 727
9964.53 685
9965.48 717
9966.42 711
9967.36 746
9968.30 759
9969.24 714
9970.19 704
9971.13 736
9972.07 709
9973.01 703
9973.95 717
9974.90 686
9975.84 740
9976.78 723
9977.72 703
9978.67 678
9979.61 676
9980.55 695
9981.50 694
9982.44 697
9983.38 689
9984.32 738
9985.27 726
9986.21 662
9987.15 671
9988.10 698
9989.04 700
9989.98 715
9990.92 722
9991.87 688
9992.81 732
9993.75 721
9994.70 697
9995.64 738
9996.58 728
9997.53 709
9998.47 740
9999.41 747
10000.36 723
10001.30 718
10002.25 712
10003.19 698
10004.13 675
10005.08 693
10006.02 705
10006.96 699
10007.91 687
10008.85 675
10009.80 703
10010.74 706
10011.68 655
10012.63 671
10013.57 693
10014.52 701
10015.46 703
10016.41 647
10017.35 711
10018.29 706
10019.24 660
10020.18 674
10021.13 712
10022.07 685
10023.02 713
10023.96 695
10024.91 705
10025.85 681
10026.80 674
10027.74 655
10028.69 692
10029.63 690
10030.58 675
10031.52 665
10032.47 660
10033.41 660
10034.36 690
10035.30 695
10036.25 649
10037.19 629
10038.14 657
10039.08 684
10040.03 650
10040.97 654
10041.92 634
10042.87 635
10043.81 644
10044.76 682
10045.70 623
10046.65 616
10047.59 649
10048.54 644
10049.49 667
10050.43 655
10051.38 624
10052.32 623
10053.27 639
10054.22 664
10055.16 654
10056.11 709
10057.05 645
10058.00 621
10058.95 614
10059.89 641
10060.84 636
10061.79 642
10062.73 639
10063.68 629
10064.63 630
10065.57 599
10066.52 625
10067.47 636
10068.41 660
10069.36 639
10070.31 629
10071.25 639
10072.20 612
10073.15 613
10074.10 645
10075.04 685
10075.99 645
10076.94 622
10077.88 643
10078.83 606
10079.78 609
10080.73 618
10081.67 595
10082.62 609
10083.57 648
10084.52 659
10085.46 611
10086.41 642
10087.36 612
10088.31 647
10089.25 670
10090.20 616
10091.15 636
10092.10 587
10093.05 572
10093.99 607
10094.94 634
10095.89 583
10096.84 593
10097.79 622
10098.73 608
10099.68 594
10100.63 593
10101.58 600
10102.53 582
10103.48 609
10104.42 592
10105.37 590
10106.32 596
10107.27 608
10108.22 623
10109.17 580
10110.12 606
10111.06 622
10112.01 583
10112.96 620
10113.91 608
10114.86 634
10115.81 585
10116.76 599
10117.71 594
10118.66 587
10119.61 575
10120.56 616
10121.50 648
10122.45 629
10123.40 636
10124.35 621
10125.30 592
10126.25 607
10127.20 604
10128.15 606
10129.10 641
10130.05 626
10131.00 656
10131.95 601
10132.90 565
10133.85 572
10134.80 595
10135.75 614
10136.70 602
10137.65 563
10138.60 610
10139.55 572
10140.50 632
10141.45 663
10142.40 607
10143.35 617
10144.30 610
10145.25 637
10146.20 646
10147.15 613
10148.10 625
10149.05 586
10150.00 576
10150.95 615
10151.90 642
10152.86 618
10153.81 579
10154.76 646
10155.71 645
10156.66 634
10157.61 642
10158.56 626
10159.51 615
10160.46 634
10161.41 639
10162.37 655
10163.32 630
10164.27 698
10165.22 653
10166.17 625
10167.12 654
10168.07 645
10169.03 716
10169.98 661
10170.93 656
10171.88 660
10172.83 661
10173.78 655
10174.74 619
10175.69 638
10176.64 642
10177.59 647
10178.54 679
10179.49 629
10180.45 650
10181.40 675
10182.35 680
10183.30 661
10184.26 680
10185.21 683
10186.16 650
10187.11 658
10188.06 659
10189.02 685
10189.97 694
10190.92 718
10191.87 694
10192.83 725
10193.78 681
10194.73 710
10195.69 740
10196.64 678
10197.59 678
10198.54 686
10199.50 697
10200.45 692
10201.40 743
10202.36 723
10203.31 746
10204.26 763
10205.22 755
10206.17 732
10207.12 709
10208.08 703
10209.03 742
10209.98 782
10210.94 786
10211.89 764
10212.84 752
10213.80 738
10214.75 717
10215.70 718
10216.66 712
10217.61 709
10218.56 738
10219.52 748
10220.47 682
10221.43 680
10222.38 666
10223.33 714
10224.29 738
10225.24 711
10226.20 717
10227.15 701
10228.11 730
10229.06 763
10230.01 772
10230.97 769
10231.92 803
10232.88 817
10233.83 843
10234.79 884
10235.74 810
10236.70 854
10237.65 900
10238.60 901
10239.56 796
10240.51 807
10241.47 763
10242.42 724
10243.38 719
10244.33 688
10245.29 668
10246.24 676
10247.20 651
10248.15 662
10249.11 652
10250.07 617
10251.02 632
10251.98 650
10252.93 625
10253.89 606
10254.84 601
10255.80 627
10256.75 614
10257.71 573
10258.67 618
10259.62 635
10260.58 617
10261.53 614
10262.49 618
10263.44 645
10264.40 604
10265.36 594
10266.31 608
10267.27 649
10268.22 606
10269.18 619
10270.14 639
10271.09 630
10272.05 617
10273.01 621
10273.96 620
10274.92 583
10275.87 593
10276.83 644
10277.79 645
10278.74 608
10279.70 602
10280.66 627
10281.61 631
10282.57 593
10283.53 590
10284.49 613
10285.44 635
10286.40 680
10287.36 602
10288.31 607
10289.27 601
10290.23 631
10291.18 652
10292.14 604
10293.10 578
10294.06 597
10295.01 608
10295.97 600
10296.93 627
10297.89 599
10298.84 600
10299.80 632
10300.76 611
10301.72 587
10302.67 602
10303.63 584
10304.59 603
10305.55 595
10306.51 569
10307.46 602
10308.42 587
10309.38 614
10310.34 587
10311.30 562
10312.25 624
10313.21 598
10314.17 603
10315.13 571
10316.09 597
10317.05 602
10318.00 582
10318.96 565
10319.92 596
10320.88 608
10321.84 589
10322.80 584
10323.76 604
10324.71 580
10325.67 567
10326.63 598
10327.59 629
10328.55 579
10329.51 581
10330.47 577
10331.43 575
10332.39 561
10333.35 585
10334.30 575
10335.26 619
10336.22 622
10337.18 628
10338.14 594
10339.10 581
10340.06 613
10341.02 584
10341.98 597
10342.94 609
10343.90 592
10344.86 614
10345.82 592
10346.78 558
10347.74 632
10348.70 605
10349.66 601
10350.62 629
10351.58 602
10352.54 622
10353.50 611
10354.46 554
10355.42 570
10356.38 603
10357.34 643
10358.30 620
10359.26 592
10360.22 609
10361.18 605
10362.14 605
10363.10 617
10364.06 605
10365.02 603
10365.98 624
10366.94 597
10367.90 596
10368.87 589
10369.83 593
10370.79 590
10371.75 546
10372.71 548
10373.67 531
10374.63 570
10375.59 536
10376.55 574
10377.51 547
10378.48 559
10379.44 555
10380.40 568
10381.36 585
10382.32 596
10383.28 510
10384.24 563
10385.21 562
10386.17 546
10387.13 564
10388.09 545
10389.05 536
10390.01 554
10390.98 552
10391.94 570
10392.90 561
10393.86 537
10394.82 583
10395.79 570
10396.75 588
10397.71 585
10398.67 579
10399.63 573
10400.60 601
10401.56 591
10402.52 592
10403.48 556
10404.45 571
10405.41 597
10406.37 587
10407.33 596
10408.30 572
10409.26 618
10410.22 625
10411.18 619
10412.15 605
10413.11 637
10414.07 659
10415.04 668
10416.00 674
10416.96 669
10417.93 707
10418.89 707
10419.85 721
10420.81 694
10421.78 700
10422.74 685
10423.70 674
10424.67 641
10425.63 619
10426.59 622
10427.56 624
10428.52 589
10429.49 600
10430.45 598
10431.41 596
10432.38 589
10433.34 594
10434.30 556
10435.27 579
10436.23 547
10437.20 560
10438.16 558
10439.12 559
10440.09 568
10441.05 528
10442.02 550
10442.98 559
10443.94 531
10444.91 553
10445.87 558
10446.84 569
10447.80 543
10448.77 564
10449.73 575
10450.70 561
10451.66 546
10452.63 613
10453.59 568
10454.55 527
10455.52 535
10456.48 556
10457.45 546
10458.41 539
10459.38 543
10460.34 545
10461.31 563
10462.27 600
10463.24 540
10464.20 548
10465.17 581
10466.14 549
10467.10 547
10468.07 554
10469.03 572
10470.00 554
10470.96 562
10471.93 575
10472.89 557
10473.86 555
10474.82 551
10475.79 581
10476.76 522
10477.72 546
10478.69 550
10479.65 548
10480.62 568
10481.59 546
10482.55 551
10483.52 559
10484.48 594
10485.45 600
10486.42 585
10487.38 563
10488.35 563
10489.32 563
10490.28 591
10491.25 556
10492.21 523
10493.18 565
10494.15 567
10495.11 584
10496.08 565
10497.05 558
10498.01 573
10498.98 585
10499.95 573
10500.92 594
10501.88 599
10502.85 563
10503.82 601
10504.78 588
10505.75 568
10506.72 604
10507.68 601
10508.65 572
10509.62 559
10510.59 551
10511.55 528
10512.52 573
10513.49 595
10514.46 618
10515.42 615
10516.39 540
10517.36 583
10518.33 605
10519.29 537
10520.26 577
10521.23 558
10522.20 635
10523.17 613
10524.13 606
10525.10 610
10526.07 609
10527.04 608
10528.01 579
10528.97 607
10529.94 582
10530.91 547
10531.88 551
10532.85 581
10533.82 538
10534.78 603
10535.75 552
10536.72 570
10537.69 584
10538.66 592
10539.63 648
10540.60 602
10541.56 575
10542.53 578
10543.50 608
10544.47 642
10545.44 618
10546.41 599
10547.38 610
10548.35 629
10549.32 580
10550.29 604
10551.25 625
10552.22 631
10553.19 639
10554.16 655
10555.13 679
10556.10 678
10557.07 743
10558.04 748
10559.01 738
10559.98 775
10560.95 770
10561.92 767
10562.89 773
10563.86 709
10564.83 712
10565.80 733
10566.77 696
10567.74 688
10568.71 675
10569.68 659
10570.65 651
10571.62 634
10572.59 599
10573.56 607
10574.53 606
10575.50 595
10576.47 628
10577.44 586
10578.41 593
10579.38 580
10580.35 587
10581.32 594
10582.29 592
10583.26 637
10584.23 641
10585.21 601
10586.18 570
10587.15 629
10588.12 618
10589.09 613
10590.06 636
10591.03 649
10592.00 632
10592.97 630
10593.94 598
10594.92 617
10595.89 621
10596.86 614
10597.83 615
10598.80 638
10599.77 598
10600.74 616
10601.71 573
10602.69 576
10603.66 601
10604.63 576
10605.60 612
10606.57 600
10607.54 574
10608.52 584
10609.49 591
10610.46 605
10611.43 556
10612.40 623
10613.38 547
10614.35 556
10615.32 551
10616.29 585
10617.27 590
10618.24 539
10619.21 591
10620.18 602
10621.15 604
10622.13 582
10623.10 584
10624.07 595
10625.04 579
10626.02 564
10626.99 592
10627.96 638
10628.94 588
10629.91 578
10630.88 601
10631.85 618
10632.83 662
10633.80 654
10634.77 694
10635.75 640
10636.72 663
10637.69 690
10638.67 673
10639.64 657
10640.61 673
10641.59 673
10642.56 708
10643.53 662
10644.51 601
10645.48 591
10646.45 602
10647.43 658
10648.40 626
10649.37 580
10650.35 594
10651.32 600
10652.30 573
10653.27 592
10654.24 562
10655.22 552
10656.19 594
10657.16 603
10658.14 593
10659.11 558
10660.09 567
10661.06 551
10662.04 573
10663.01 564
10663.98 593
10664.96 598
10665.93 581
10666.91 576
10667.88 581
10668.86 562
10669.83 571
10670.81 595
10671.78 569
10672.76 586
10673.73 588
10674.71 584
10675.68 592
10676.66 601
10677.63 623
10678.61 619
10679.58 577
10680.56 608
10681.53 590
10682.51 595
10683.48 565
10684.46 587
10685.43 592
10686.41 602
10687.38 587
10688.36 583
10689.33 570
10690.31 551
10691.28 586
10692.26 563
10693.24 550
10694.21 529
10695.19 541
10696.16 532
10697.14 541
10698.12 505
10699.09 541
10700.07 543
10701.04 550
10702.02 565
10703.00 526
10703.97 553
10704.95 557
10705.92 533
10706.90 564
10707.88 568
10708.85 548
10709.83 547
10710.81 533
10711.78 590
10712.76 541
10713.74 542
10714.71 549
10715.69 559
10716.67 565
10717.64 570
10718.62 567
10719.60 561
10720.57 545
10721.55 582
10722.53 570
10723.50 528
10724.48 581
10725.46 552
10726.44 510
10727.41 544
10728.39 563
10729.37 541
10730.35 544
10731.32 558
10732.30 562
10733.28 529
10734.26 522
10735.23 581
10736.21 581
10737.19 553
10738.17 562
10739.14 524
10740.12 584
10741.10 573
10742.08 561
10743.06 595
10744.03 609
10745.01 554
10745.99 553
10746.97 558
10747.95 552
10748.92 532
10749.90 581
10750.88 539
10751.86 533
10752.84 584
10753.82 560
10754.79 605
10755.77 572
10756.75 554
10757.73 586
10758.71 561
10759.69 537
10760.67 582
10761.65 546
10762.62 604
10763.60 561
10764.58 566
10765.56 547
10766.54 534
10767.52 567
10768.50 598
10769.48 568
10770.46 578
10771.44 564
10772.42 592
10773.39 606
10774.37 546
10775.35 580
10776.33 628
10777.31 620
10778.29 595
10779.27 616
10780.25 597
10781.23 577
10782.21 567
10783.19 574
10784.17 581
10785.15 564
10786.13 575
10787.11 555
10788.09 564
10789.07 578
10790.05 565
10791.03 563
10792.01 541
10792.99 566
10793.97 571
10794.95 562
10795.93 556
10796.91 570
10797.89 582
10798.87 567
10799.85 560
10800.83 555
10801.82 574
10802.80 565
10803.78 535
10804.76 528
10805.74 565
10806.72 527
10807.70 535
10808.68 567
10809.66 575
10810.64 556
10811.62 590
10812.61 571
10813.59 590
10814.57 556
10815.55 566
10816.53 568
10817.51 557
10818.49 592
10819.47 560
10820.46 582
10821.44 586
10822.42 587
10823.40 583
10824.38 545
10825.36 572
10826.35 596
10827.33 612
10828.31 575
10829.29 594
10830.27 626
10831.25 617
10832.24 585
10833.22 561
10834.20 586
10835.18 617
10836.17 639
10837.15 606
10838.13 605
10839.11 615
10840.09 589
10841.08 629
10842.06 600
10843.04 608
10844.02 628
10845.01 652
10845.99 640
10846.97 607
10847.96 607
10848.94 620
10849.92 621
10850.90 615
10851.89 630
10852.87 653
10853.85 621
10854.84 630
10855.82 657
10856.80 640
10857.78 659
10858.77 651
10859.75 614
10860.73 643
10861.72 653
10862.70 643
10863.68 620
10864.67 622
10865.65 637
10866.64 650
10867.62 659
10868.60 643
10869.59 652
10870.57 669
10871.55 642
10872.54 689
10873.52 658
10874.51 652
10875.49 664
10876.47 659
10877.46 643
10878.44 704
10879.43 693
10880.41 723
10881.39 708
10882.38 672
10883.36 678
10884.35 688
10885.33 698
10886.32 718
10887.30 701
10888.29 704
10889.27 721
10890.25 733
10891.24 716
10892.22 714
10893.21 748
10894.19 777
10895.18 728
10896.16 742
10897.15 758
10898.13 742
10899.12 774
10900.10 766
10901.09 791
10902.07 753
10903.06 818
10904.04 817
10905.03 809
10906.01 787
10907.00 789
10907.99 825
10908.97 808
10909.96 831
10910.94 808
10911.93 835
10912.91 809
10913.90 788
10914.88 863
10915.87 850
10916.86 842
10917.84 848
10918.83 833
10919.81 890
10920.80 884
10921.79 868
10922.77 847
10923.76 862
10924.74 864
10925.73 898
10926.72 880
10927.70 906
10928.69 880
10929.68 897
10930.66 925
10931.65 907
10932.64 897
10933.62 916
10934.61 951
10935.60 922
10936.58 950
10937.57 994
10938.56 929
10939.54 997
10940.53 1013
10941.52 1001
10942.50 1013
10943.49 1005
10944.48 1083
10945.47 1068
10946.45 1100
10947.44 1078
10948.43 1115
10949.41 1155
10950.40 1153
10951.39 1187
10952.38 1222
10953.36 1223
10954.35 1226
10955.34 1263
10956.33 1274
10957.31 1322
10958.30 1295
10959.29 1256
10960.28 1311
10961.27 1287
10962.25 1269
10963.24 1188
10964.23 1197
10965.22 1138
10966.21 1144
10967.19 1168
10968.18 1123
10969.17 1085
10970.16 1089
10971.15 1078
10972.13 1059
10973.12 1064
10974.11 1065
10975.10 1048
10976.09 1070
10977.08 1109
10978.07 1067
10979.05 1097
10980.04 1099
10981.03 1125
10982.02 1205
10983.01 1125
10984.00 1091
10984.99 1094
10985.98 1149
10986.96 1219
10987.95 1173
10988.94 1189
10989.93 1209
10990.92 1206
10991.91 1286
10992.90 1329
10993.89 1447
10994.88 1464
10995.87 1522
10996.86 1632
10997.85 1675
10998.84 1679
10999.83 1651
11000.82 1639
11001.81 1617
11002.79 1567
11003.78 1454
11004.77 1464
11005.76 1390
11006.75 1304
11007.74 1196
11008.73 1111
11009.72 1087
11010.71 1047
11011.70 1060
11012.69 1014
11013.68 990
11014.67 1005
11015.67 991
11016.66 971
11017.65 925
11018.64 958
11019.63 941
11020.62 952
11021.61 944
11022.60 900
11023.59 902
11024.58 886
11025.57 884
11026.56 911
11027.55 907
11028.54 900
11029.53 859
11030.52 878
11031.52 837
11032.51 864
11033.50 893
11034.49 873
11035.48 831
11036.47 855
11037.46 828
11038.45 885
11039.45 869
11040.44 852
11041.43 860
11042.42 830
11043.41 840
11044.40 803
11045.39 835
11046.39 775
11047.38 763
11048.37 784
11049.36 834
11050.35 809
11051.35 763
11052.34 753
11053.33 793
11054.32 805
11055.31 819
11056.31 775
11057.30 736
11058.29 758
11059.28 750
11060.27 804
11061.27 812
11062.26 801
11063.25 773
11064.24 812
11065.24 768
11066.23 779
11067.22 810
11068.21 778
11069.21 796
11070.20 775
11071.19 767
11072.19 755
11073.18 783
11074.17 792
11075.16 801
11076.16 787
11077.15 790
11078.14 767
11079.14 786
11080.13 792
11081.12 767
11082.12 765
11083.11 794
11084.10 811
11085.10 748
11086.09 761
11087.08 762
11088.08 755
11089.07 747
11090.06 752
11091.06 728
11092.05 758
11093.04 747
11094.04 759
11095.03 726
11096.03 737
11097.02 721
11098.01 705
11099.01 745
11100.00 746
11101.00 700
11101.99 715
11102.98 732
11103.98 672
11104.97 708
11105.97 709
11106.96 746
11107.96 723
11108.95 702
11109.95 675
11110.94 712
11111.93 685
11112.93 695
11113.92 697
11114.92 684
11115.91 707
11116.91 717
11117.90 674
11118.90 641
11119.89 686
11120.89 674
11121.88 717
11122.88 730
11123.87 719
11124.87 672
11125.86 683
11126.86 701
11127.85 738
11128.85 674
11129.84 717
11130.84 710
11131.84 696
11132.83 733
11133.83 683
11134.82 665
11135.82 651
11136.81 689
11137.81 688
11138.81 699
11139.80 684
11140.80 708
11141.79 648
11142.79 680
11143.79 702
11144.78 680
11145.78 671
11146.77 687
11147.77 695
11148.77 670
11149.76 695
11150.76 643
11151.75 682
11152.75 682
11153.75 680
11154.74 641
11155.74 655
11156.74 650
11157.73 631
11158.73 628
11159.73 639
11160.72 623
11161.72 638
11162.72 659
11163.71 644
11164.71 656
11165.71 638
11166.71 609
11167.70 629
11168.70 654
11169.70 643
11170.69 651
11171.69 605
11172.69 651
11173.69 627
11174.68 642
11175.68 648
11176.68 624
11177.68 614
11178.67 624
11179.67 609
11180.67 659
11181.67 652
11182.66 592
11183.66 589
11184.66 613
11185.66 627
11186.66 636
11187.65 629
11188.65 611
11189.65 623
11190.65 614
11191.65 648
11192.64 668
11193.64 621
11194.64 641
11195.64 594
11196.64 689
11197.64 615
11198.63 622
11199.63 589
11200.63 603
11201.63 610
11202.63 664
11203.63 629
11204.63 598
11205.63 659
11206.62 612
11207.62 611
11208.62 596
11209.62 615
11210.62 620
11211.62 649
11212.62 648
11213.62 680
11214.62 641
11215.62 625
11216.61 586
11217.61 600
11218.61 611
11219.61 624
11220.61 599
11221.61 599
11222.61 586
11223.61 616
11224.61 624
11225.61 619
11226.61 619
11227.61 641
11228.61 647
11229.61 599
11230.61 618
11231.61 590
11232.61 632
11233.61 625
11234.61 632
11235.61 597
11236.61 615
11237.61 621
11238.61 603
11239.61 688
11240.61 617
11241.61 602
11242.61 602
11243.61 592
11244.61 607
11245.61 616
11246.61 632
11247.61 629
11248.62 634
11249.62 588
11250.62 627
11251.62 609
11252.62 626
11253.62 590
11254.62 613
11255.62 604
11256.62 626
11257.62 622
11258.62 639
11259.63 620
11260.63 630
11261.63 589
11262.63 646
11263.63 659
11264.63 614
11265.63 610
11266.64 642
11267.64 638
11268.64 631
11269.64 616
11270.64 639
11271.64 680
11272.65 645
11273.65 702
11274.65 684
11275.65 668
11276.65 677
11277.65 687
11278.66 671
11279.66 653
11280.66 676
11281.66 661
11282.67 665
11283.67 664
11284.67 659
11285.67 668
11286.67 653
11287.68 652
11288.68 643
11289.68 672
11290.68 628
11291.69 622
11292.69 591
11293.69 588
11294.70 653
11295.70 671
11296.70 650
11297.70 657
11298.71 629
11299.71 668
11300.71 641
11301.72 650
11302.72 669
11303.72 667
11304.72 666
11305.73 680
11306.73 665
11307.73 700
11308.74 669
11309.74 687
11310.74 722
11311.75 690
11312.75 697
11313.76 705
11314.76 734
11315.76 680
11316.77 689
11317.77 701
11318.77 689
11319.78 675
11320.78 652
11321.79 656
11322.79 672
11323.79 634
11324.80 622
11325.80 632
11326.81 635
11327.81 649
11328.81 628
11329.82 644
11330.82 617
11331.83 648
11332.83 622
11333.84 664
11334.84 704
11335.85 679
11336.85 682
11337.85 689
11338.86 703
11339.86 655
11340.87 699
11341.87 683
11342.88 701
11343.88 677
11344.89 664
11345.89 679
11346.90 669
11347.90 658
11348.91 667
11349.91 675
11350.92 649
11351.92 656
11352.93 652
11353.94 697
11354.94 647
11355.95 616
11356.95 648
11357.96 662
11358.96 658
11359.97 649
11360.97 625
11361.98 648
11362.99 650
11363.99 670
11365.00 669
11366.00 686
11367.01 657
11368.02 669
11369.02 657
11370.03 663
11371.03 634
11372.04 646
11373.05 622
11374.05 609
11375.06 603
11376.06 631
11377.07 595
11378.08 622
11379.08 659
11380.09 679
11381.10 643
11382.10 635
11383.11 695
11384.12 672
11385.12 655
11386.13 668
11387.14 681
11388.14 684
11389.15 664
11390.16 667
11391.17 702
11392.17 663
11393.18 642
11394.19 642
11395.19 668
11396.20 654
11397.21 681
11398.22 654
11399.22 637
11400.23 650
11401.24 642
11402.25 681
11403.25 651
11404.26 643
11405.27 661
11406.28 691
11407.28 673
11408.29 717
11409.30 698
11410.31 671
11411.31 680
11412.32 696
11413.33 673
11414.34 676
11415.35 680
11416.35 677
11417.36 726
11418.37 725
11419.38 691
11420.39 692
11421.40 697
11422.40 699
11423.41 714
11424.42 709
11425.43 711
11426.44 724
11427.45 752
11428.46 718
11429.46 734
11430.47 742
11431.48 729
11432.49 767
11433.50 745
11434.51 715
11435.52 751
11436.53 759
11437.54 781
11438.54 771
11439.55 747
11440.56 781
11441.57 764
11442.58 796
11443.59 755
11444.60 766
11445.61 788
11446.62 767
11447.63 787
11448.64 781
11449.65 783
11450.66 826
11451.67 791
11452.68 799
11453.69 773
11454.70 801
11455.71 777
11456.72 806
11457.73 805
11458.74 805
11459.75 806
11460.76 850
11461.77 826
11462.78 838
11463.79 871
11464.80 819
11465.81 806
11466.82 826
11467.83 829
11468.84 824
11469.85 834
11470.86 847
11471.87 849
11472.88 867
11473.89 856
11474.90 900
11475.91 890
11476.92 867
11477.93 926
11478.95 879
11479.96 889
11480.97 886
11481.98 867
11482.99 845
11484.00 850
11485.01 915
11486.02 869
11487.03 876
11488.05 896
11489.06 871
11490.07 871
11491.08 921
11492.09 900
11493.10 929
11494.11 914
11495.13 917
11496.14 906
11497.15 900
11498.16 881
11499.17 916
11500.18 942
11501.20 928
11502.21 875
11503.22 944
11504.23 944
11505.24 987
11506.26 994
11507.27 967
11508.28 957
11509.29 951
11510.30 995
11511.32 931
11512.33 906
11513.34 928
11514.35 969
11515.37 968
11516.38 949
11517.39 975
11518.40 996
11519.42 956
11520.43 1002
11521.44 1050
11522.45 1077
11523.47 983
11524.48 998
11525.49 1005
11526.51 1061
11527.52 1087
11528.53 1024
11529.55 1080
11530.56 1058
11531.57 1107
11532.59 1051
11533.60 1030
11534.61 1069
11535.63 1115
11536.64 1142
11537.65 1125
11538.67 1152
11539.68 1148
11540.69 1181
11541.71 1171
11542.72 1207
11543.73 1169
11544.75 1223
11545.76 1255
11546.78 1246
11547.79 1257
11548.80 1286
11549.82 1232
11550.83 1217
11551.85 1262
11552.86 1334
11553.87 1328
11554.89 1350
11555.90 1361
11556.92 1372
11557.93 1403
11558.95 1426
11559.96 1421
11560.97 1463
11561.99 1458
11563.00 1469
11564.02 1526
11565.03 1515
11566.05 1530
11567.06 1569
11568.08 1608
11569.09 1590
11570.11 1578
11571.12 1587
11572.14 1649
11573.15 1577
11574.17 1712
11575.18 1679
11576.20 1735
11577.21 1812
11578.23 1863
11579.24 1876
11580.26 1968
11581.27 2014
11582.29 2104
11583.30 2209
11584.32 2246
11585.33 2301
11586.35 2272
11587.37 2393
11588.38 2461
11589.40 2443
11590.41 2601
11591.43 2739
11592.44 2832
11593.46 2945
11594.48 3198
11595.49 3470
11596.51 3688
11597.52 3891
11598.54 4290
11599.56 4519
11600.57 4693
11601.59 4707
11602.61 4842
11603.62 4802
11604.64 4725
11605.66 4542
11606.67 4337
11607.69 3935
11608.70 3702
11609.72 3374
11610.74 3127
11611.75 2859
11612.77 2666
11613.79 2462
11614.81 2245
11615.82 2143
11616.84 2046
11617.86 1967
11618.87 1869
11619.89 1730
11620.91 1738
11621.92 1674
11622.94 1628
11623.96 1585
11624.98 1553
11625.99 1497
11627.01 1532
11628.03 1511
11629.05 1503
11630.06 1487
11631.08 1475
11632.10 1470
11633.12 1394
11634.13 1451
11635.15 1424
11636.17 1472
11637.19 1461
11638.20 1460
11639.22 1491
11640.24 1447
11641.26 1382
11642.28 1423
11643.29 1449
11644.31 1403
11645.33 1379
11646.35 1349
11647.37 1358
11648.39 1317
11649.40 1273
11650.42 1216
11651.44 1194
11652.46 1250
11653.48 1213
11654.50 1210
11655.51 1213
11656.53 1236
11657.55 1259
11658.57 1227
11659.59 1243
11660.61 1242
11661.63 1240
11662.65 1266
11663.67 1284
11664.68 1305
11665.70 1287
11666.72 1301
11667.74 1279
11668.76 1269
11669.78 1279
11670.80 1337
11671.82 1313
11672.84 1340
11673.86 1301
11674.88 1311
11675.90 1307
11676.92 1362
11677.94 1362
11678.96 1307
11679.98 1356
11680.99 1351
11682.01 1367
11683.03 1403
11684.05 1395
11685.07 1377
11686.09 1370
11687.11 1388
11688.13 1379
11689.15 1338
11690.17 1359
11691.19 1266
11692.21 1286
11693.24 1377
11694.26 1346
11695.28 1231
11696.30 1282
11697.32 1306
11698.34 1335
11699.36 1272
11700.38 1257
11701.40 1228
11702.42 1216
11703.44 1209
11704.46 1192
11705.48 1184
11706.50 1194
11707.52 1176
11708.54 1185
11709.57 1142
11710.59 1166
11711.61 1184
11712.63 1225
11713.65 1127
11714.67 1121
11715.69 1109
11716.71 1120
11717.73 1140
11718.76 1157
11719.78 1124
11720.80 1079
11721.82 1047
11722.84 1045
11723.86 1032
11724.89 1000
11725.91 1001
11726.93 1042
11727.95 1024
11728.97 1005
11729.99 1028
11731.02 997
11732.04 997
11733.06 1013
11734.08 1016
11735.10 981
11736.13 977
11737.15 952
11738.17 933
11739.19 985
11740.22 1004
11741.24 950
11742.26 935
11743.28 934
11744.30 955
11745.33 961
11746.35 945
11747.37 915
11748.40 904
11749.42 934
11750.44 913
11751.46 943
11752.49 907
11753.51 929
11754.53 927
11755.56 899
11756.58 869
11757.60 880
11758.62 847
11759.65 865
11760.67 871
11761.69 892
11762.72 863
11763.74 863
11764.76 874
11765.79 799
11766.81 780
11767.83 822
11768.86 800
11769.88 806
11770.91 793
11771.93 827
11772.95 801
11773.98 832
11775.00 856
11776.02 830
11777.05 857
11778.07 829
11779.10 823
11780.12 842
11781.14 842
11782.17 824
11783.19 805
11784.22 799
11785.24 810
11786.26 788
11787.29 814
11788.31 834
11789.34 819
11790.36 769
11791.39 766
11792.41 759
11793.44 782
11794.46 793
11795.49 774
11796.51 718
11797.54 746
11798.56 774
11799.59 740
11800.61 752
11801.63 721
11802.66 757
11803.69 778
11804.71 737
11805.74 728
11806.76 755
11807.79 715
11808.81 738
11809.84 751
11810.86 754
11811.89 737
11812.91 741
11813.94 690
11814.96 715
11815.99 715
11817.01 663
11818.04 690
11819.07 704
11820.09 704
11821.12 696
11822.14 731
11823.17 728
11824.20 731
11825.22 701
11826.25 733
11827.27 733
11828.30 732
11829.33 710
11830.35 745
11831.38 713
11832.40 732
11833.43 723
11834.46 746
11835.48 767
11836.51 720
11837.54 733
11838.56 775
11839.59 764
11840.62 727
11841.64 741
11842.67 670
11843.70 733
11844.72 683
11845.75 730
11846.78 741
11847.80 703
11848.83 741
11849.86 743
11850.89 732
11851.91 711
11852.94 736
11853.97 730
11854.99 733
11856.02 735
11857.05 729
11858.08 739
11859.10 741
11860.13 721
11861.16 704
11862.19 721
11863.21 747
11864.24 742
11865.27 757
11866.30 751
11867.33 742
11868.35 750
11869.38 749
11870.41 769
11871.44 718
11872.47 728
11873.49 731
11874.52 788
11875.55 796
11876.58 767
11877.61 741
11878.63 736
11879.66 766
11880.69 749
11881.72 790
11882.75 771
11883.78 748
11884.81 748
11885.83 750
11886.86 745
11887.89 846
11888.92 770
11889.95 804
11890.98 808
11892.01 771
11893.04 838
11894.06 833
11895.09 834
11896.12 881
11897.15 837
11898.18 880
11899.21 889
11900.24 882
11901.27 893
11902.30 878
11903.33 900
11904.36 877
11905.39 826
11906.42 808
11907.45 817
11908.48 840
11909.50 893
11910.53 896
11911.56 856
11912.59 865
11913.62 833
11914.65 809
11915.68 810
11916.71 782
11917.74 848
11918.77 849
11919.80 847
11920.83 910
11921.86 914
11922.89 892
11923.92 914
11924.95 939
11925.99 968
11927.02 1013
11928.05 1005
11929.08 1025
11930.11 1011
11931.14 1003
11932.17 1077
11933.20 1086
11934.23 1045
11935.26 997
11936.29 998
11937.32 932
11938.35 917
11939.38 846
11940.41 859
11941.45 787
11942.48 811
11943.51 778
11944.54 791
11945.57 777
11946.60 754
11947.63 792
11948.66 760
11949.70 746
11950.73 745
11951.76 741
11952.79 751
11953.82 709
11954.85 715
11955.88 720
11956.92 714
11957.95 734
11958.98 714
11960.01 764
11961.04 750
11962.08 735
11963.11 775
11964.14 702
11965.17 681
11966.20 716
11967.24 762
11968.27 763
11969.30 712
11970.33 732
11971.36 736
11972.40 710
11973.43 733
11974.46 744
11975.49 742
11976.53 713
11977.56 729
11978.59 714
11979.62 722
11980.66 753
11981.69 747
11982.72 783
11983.76 738
11984.79 724
11985.82 723
11986.85 773
11987.89 762
11988.92 753
11989.95 751
11990.99 762
11992.02 768
11993.05 752
11994.09 729
11995.12 761
11996.15 772
11997.19 802
11998.22 748
11999.25 784
12000.29 802
12001.32 751
12002.35 783
12003.39 752
12004.42 755
12005.46 760
12006.49 751
12007.52 715
12008.56 780
12009.59 808
12010.63 821
12011.66 832
12012.69 795
12013.73 840
12014.76 777
12015.80 795
12016.83 768
12017.86 812
12018.90 808
12019.93 859
12020.97 817
12022.00 826
12023.04 812
12024.07 793
12025.11 803
12026.14 815
12027.18 817
12028.21 791
12029.25 770
12030.28 767
12031.32 779
12032.35 811
12033.39 800
12034.42 777
12035.46 765
12036.49 773
12037.53 792
12038.56 761
12039.60 792
12040.63 779
12041.67 777
12042.70 722
12043.74 751
12044.77 781
12045.81 784
12046.84 782
12047.88 744
12048.92 768
12049.95 763
12050.99 776
12052.02 753
12053.06 776
12054.09 756
12055.13 760
12056.17 744
12057.20 722
12058.24 753
12059.27 767
12060.31 755
12061.35 766
12062.38 772
12063.42 765
12064.46 736
12065.49 749
12066.53 759
12067.56 759
12068.60 772
12069.64 776
12070.67 769
12071.71 735
12072.75 739
12073.78 753
12074.82 753
12075.86 767
12076.89 750
12077.93 755
12078.97 789
12080.01 767
12081.04 780
12082.08 805
12083.12 772
12084.15 780
12085.19 788
12086.23 816
12087.27 810
12088.30 830
12089.34 849
12090.38 825
12091.41 782
12092.45 836
12093.49 831
12094.53 839
12095.57 875
12096.60 876
12097.64 830
12098.68 893
12099.72 870
12100.75 866
12101.79 899
12102.83 886
12103.87 868
12104.91 853
12105.94 842
12106.98 860
12108.02 854
12109.06 826
12110.10 811
12111.14 819
12112.17 759
12113.21 732
12114.25 763
12115.29 772
12116.33 733
12117.37 697
12118.40 707
12119.44 715
12120.48 719
12121.52 715
12122.56 723
12123.60 751
12124.64 712
12125.68 669
12126.72 701
12127.75 692
12128.79 740
12129.83 679
12130.87 688
12131.91 652
12132.95 666
12133.99 695
12135.03 671
12136.07 642
12137.11 659
12138.15 648
12139.19 703
12140.23 667
12141.27 683
12142.31 689
12143.35 686
12144.38 678
12145.42 669
12146.46 618
12147.50 648
12148.54 655
12149.58 628
12150.62 641
12151.66 625
12152.70 646
12153.74 684
12154.78 679
12155.82 650
12156.87 641
12157.91 627
12158.95 633
12159.99 635
12161.03 647
12162.07 628
12163.11 620
12164.15 642
12165.19 659
12166.23 657
12167.27 654
12168.31 659
12169.35 622
12170.39 629
12171.43 628
12172.47 663
12173.52 635
12174.56 657
12175.60 619
12176.64 612
12177.68 649
12178.72 639
12179.76 634
12180.80 652
12181.85 648
12182.89 629
12183.93 631
12184.97 655
12186.01 672
12187.05 636
12188.09 650
12189.14 652
12190.18 587
12191.22 651
12192.26 654
12193.30 647
12194.34 662
12195.39 654
12196.43 656
12197.47 614
12198.51 598
12199.55 657
12200.60 645
12201.64 645
12202.68 613
12203.72 621
12204.77 629
12205.81 655
12206.85 620
12207.89 629
12208.94 615
12209.98 670
12211.02 656
12212.06 649
12213.11 603
12214.15 619
12215.19 621
12216.23 618
12217.28 655
12218.32 634
12219.36 647
12220.41 651
12221.45 626
12222.49 634
12223.54 628
12224.58 644
12225.62 652
12226.66 603
12227.71 595
12228.75 637
12229.79 615
12230.84 629
12231.88 614
12232.93 635
12233.97 639
12235.01 639
12236.06 636
12237.10 642
12238.14 628
12239.19 622
12240.23 575
12241.28 648
12242.32 598
12243.36 618
12244.41 588
12245.45 613
12246.50 636
12247.54 635
12248.58 607
12249.63 611
12250.67 640
12251.72 635
12252.76 606
12253.80 602
12254.85 585
12255.89 609
12256.94 609
12257.98 588
12259.03 576
12260.07 609
12261.12 589
12262.16 588
12263.21 602
12264.25 578
12265.30 578
12266.34 591
12267.39 567
12268.43 592
12269.48 550
12270.52 580
12271.57 568
12272.61 567
12273.66 567
12274.70 558
12275.75 571
12276.79 575
12277.84 570
12278.88 547
12279.93 530
12280.98 543
12282.02 555
12283.07 567
12284.11 574
12285.16 566
12286.20 552
12287.25 528
12288.30 514
12289.34 530
12290.39 565
12291.43 538
12292.48 541
12293.53 574
12294.57 548
12295.62 518
12296.66 530
12297.71 550
12298.76 541
12299.80 525
12300.85 530
12301.90 527
12302.94 515
12303.99 534
12305.04 510
12306.08 526
12307.13 546
12308.18 543
12309.22 535
12310.27 545
12311.32 522
12312.36 552
12313.41 509
12314.46 497
12315.50 518
12316.55 546
12317.60 525
12318.65 505
12319.69 546
12320.74 569
12321.79 540
12322.83 559
12323.88 533
12324.93 528
12325.98 541
12327.02 506
12328.07 499
12329.12 527
12330.17 500
12331.21 533
12332.26 563
12333.31 520
12334.36 514
12335.41 503
12336.45 506
12337.50 548
12338.55 491
12339.60 536
12340.65 568
12341.69 530
12342.74 496
12343.79 541
12344.84 510
12345.89 507
12346.94 567
12347.98 534
12349.03 483
12350.08 506
12351.13 519
12352.18 578
12353.23 507
12354.28 486
12355.32 521
12356.37 505
12357.42 525
12358.47 496
12359.52 515
12360.57 521
12361.62 521
12362.67 535
12363.72 585
12364.76 538
12365.81 540
12366.86 547
12367.91 522
12368.96 525
12370.01 485
12371.06 547
12372.11 506
12373.16 525
12374.21 482
12375.26 527
12376.31 512
12377.36 509
12378.41 526
12379.46 558
12380.51 550
12381.56 545
12382.61 517
12383.66 518
12384.71 531
12385.76 558
12386.81 531
12387.86 525
12388.91 546
12389.96 591
12391.01 537
12392.06 491
12393.11 517
12394.16 517
12395.21 533
12396.26 541
12397.31 525
12398.36 536
12399.41 545
12400.46 556
12401.51 556
12402.56 535
12403.61 485
12404.66 543
12405.71 543
12406.77 549
12407.82 563
12408.87 576
12409.92 551
12410.97 559
12412.02 562
12413.07 547
12414.12 536
12415.17 546
12416.23 558
12417.28 513
12418.33 553
12419.38 561
12420.43 560
12421.48 540
12422.53 556
12423.59 512
12424.64 572
12425.69 538
12426.74 545
12427.79 554
12428.84 551
12429.90 585
12430.95 562
12432.00 557
12433.05 567
12434.10 518
12435.16 568
12436.21 541
12437.26 551
12438.31 574
12439.37 535
12440.42 576
12441.47 550
12442.52 548
12443.58 543
12444.63 563
12445.68 561
12446.73 574
12447.79 563
12448.84 529
12449.89 535
12450.94 547
12452.00 550
12453.05 523
12454.10 533
12455.16 579
12456.21 563
12457.26 558
12458.31 588
12459.37 539
12460.42 531
12461.47 558
12462.53 557
12463.58 547
12464.63 544
12465.69 529
12466.74 544
12467.79 574
12468.85 608
12469.90 585
12470.95 568
12472.01 595
12473.06 572
12474.12 563
12475.17 571
12476.22 578
12477.28 596
12478.33 584
12479.39 572
12480.44 573
12481.49 581
12482.55 555
12483.60 560
12484.66 602
12485.71 597
12486.76 552
12487.82 597
12488.87 605
12489.93 636
12490.98 612
12492.04 590
12493.09 604
12494.15 614
12495.20 641
12496.25 624
12497.31 655
12498.36 624
12499.42 644
12500.47 650
12501.53 664
12502.58 689
12503.64 636
12504.69 704
12505.75 718
12506.80 685
12507.86 691
12508.91 754
12509.97 769
12511.03 713
12512.08 772
12513.14 782
12514.19 822
12515.25 837
12516.30 883
12517.36 934
12518.41 908
12519.47 983
12520.52 1014
12521.58 1036
12522.64 1095
12523.69 1067
12524.75 1094
12525.80 1006
12526.86 996
12527.92 971
12528.97 989
12530.03 898
12531.08 863
12532.14 825
12533.20 827
12534.25 837
12535.31 776
12536.37 745
12537.42 758
12538.48 707
12539.54 711
12540.59 691
12541.65 720
12542.70 691
12543.76 695
12544.82 657
12545.88 656
12546.93 648
12547.99 664
12549.05 687
12550.10 683
12551.16 673
12552.22 682
12553.27 682
12554.33 676
12555.39 680
12556.45 683
12557.50 669
12558.56 643
12559.62 650
12560.67 660
12561.73 662
12562.79 659
12563.85 656
12564.90 667
12565.96 650
12567.02 609
12568.08 672
12569.14 687
12570.19 652
12571.25 657
12572.31 679
12573.37 623
12574.42 652
12575.48 650
12576.54 662
12577.60 659
12578.66 710
12579.72 663
12580.77 663
12581.83 688
12582.89 681
12583.95 646
12585.01 711
12586.07 727
12587.12 732
12588.18 747
12589.24 761
12590.30 761
12591.36 764
12592.42 769
12593.48 794
12594.53 853
12595.59 840
12596.65 834
12597.71 879
12598.77 864
12599.83 912
12600.89 941
12601.95 956
12603.01 952
12604.07 925
12605.13 899
12606.18 920
12607.24 945
12608.30 913
12609.36 936
12610.42 907
12611.48 843
12612.54 857
12613.60 805
12614.66 766
12615.72 771
12616.78 819
12617.84 753
12618.90 728
12619.96 772
12621.02 802
12622.08 739
12623.14 765
12624.20 756
12625.26 733
12626.32 757
12627.38 765
12628.44 725
12629.50 767
12630.56 756
12631.62 759
12632.68 718
12633.74 739
12634.80 763
12635.86 753
12636.92 720
12637.98 681
12639.04 715
12640.11 697
12641.17 697
12642.23 736
12643.29 754
12644.35 683
12645.41 665
12646.47 684
12647.53 724
12648.59 700
12649.65 706
12650.72 672
12651.78 700
12652.84 707
12653.90 670
12654.96 674
12656.02 640
12657.08 678
12658.14 660
12659.21 668
12660.27 663
12661.33 726
12662.39 730
12663.45 680
12664.51 711
12665.58 688
12666.64 691
12667.70 737
12668.76 663
12669.82 702
12670.89 693
12671.95 696
12673.01 725
12674.07 728
12675.13 746
12676.20 709
12677.26 725
12678.32 739
12679.38 737
12680.45 728
12681.51 713
12682.57 750
12683.63 773
12684.70 756
12685.76 775
12686.82 819
12687.88 816
12688.95 771
12690.01 775
12691.07 786
12692.14 774
12693.20 790
12694.26 806
12695.32 798
12696.39 759
12697.45 759
12698.51 765
12699.58 775
12700.64 772
12701.70 777
12702.77 759
12703.83 765
12704.89 794
12705.96 805
12707.02 773
12708.08 756
12709.15 735
12710.21 780
12711.28 753
12712.34 767
12713.40 772
12714.47 726
12715.53 730
12716.59 718
12717.66 716
12718.72 711
12719.79 737
12720.85 731
12721.92 743
12722.98 726
12724.04 705
12725.11 699
12726.17 736
12727.24 694
12728.30 698
12729.37 670
12730.43 637
12731.49 703
12732.56 665
12733.62 665
12734.69 668
12735.75 687
12736.82 714
12737.88 707
12738.95 651
12740.01 653
12741.08 668
12742.14 676
12743.21 655
12744.27 621
12745.34 691
12746.40 672
12747.47 651
12748.53 660
12749.60 638
12750.66 612
12751.73 612
12752.79 611
12753.86 570
12754.93 633
12755.99 612
12757.06 619
12758.12 624
12759.19 606
12760.25 580
12761.32 575
12762.39 605
12763.45 639
12764.52 586
12765.58 585
12766.65 587
12767.72 564
12768.78 553
12769.85 545
12770.91 578
12771.98 554
12773.05 578
12774.11 566
12775.18 562
12776.25 532
12777.31 554
12778.38 553
12779.45 573
12780.51 576
12781.58 561
12782.65 569
12783.71 609
12784.78 578
12785.85 576
12786.91 571
12787.98 545
12789.05 577
12790.11 547
12791.18 574
12792.25 535
12793.31 578
12794.38 569
12795.45 565
12796.52 548
12797.58 537
12798.65 543
12799.72 566
12800.79 548
12801.85 567
12802.92 573
12803.99 538
12805.06 551
12806.12 557
12807.19 545
12808.26 563
12809.33 561
12810.39 570
12811.46 545
12812.53 538
12813.60 580
12814.67 520
12815.73 537
12816.80 543
12817.87 560
12818.94 560
12820.01 550
12821.08 538
12822.14 540
12823.21 584
12824.28 531
12825.35 515
12826.42 558
12827.49 541
12828.55 542
12829.62 540
12830.69 539
12831.76 537
12832.83 537
12833.90 563
12834.97 556
12836.04 520
12837.11 525
12838.17 525
12839.24 524
12840.31 518
12841.38 530
12842.45 526
12843.52 554
12844.59 550
12845.66 538
12846.73 492
12847.80 518
12848.87 524
12849.94 551
12851.01 518
12852.08 517
12853.14 504
12854.21 502
12855.28 493
12856.35 490
12857.42 496
12858.49 505
12859.56 489
12860.63 485
12861.70 490
12862.77 506
12863.84 489
12864.91 490
12865.98 493
12867.05 511
12868.12 519
12869.19 493
12870.26 487
12871.34 470
12872.41 457
12873.48 485
12874.55 489
12875.62 471
12876.69 470
12877.76 470
12878.83 454
12879.90 481
12880.97 491
12882.04 465
12883.11 468
12884.18 514
12885.25 490
12886.33 496
12887.40 452
12888.47 451
12889.54 492
12890.61 469
12891.68 476
12892.75 455
12893.82 451
12894.89 447
12895.97 439
12897.04 450
12898.11 432
12899.18 481
12900.25 471
12901.32 460
12902.40 454
12903.47 452
12904.54 460
12905.61 448
12906.68 455
12907.75 482
12908.83 501
12909.90 476
12910.97 469
12912.04 459
12913.11 465
12914.19 451
12915.26 461
12916.33 474
12917.40 440
12918.48 460
12919.55 476
12920.62 493
12921.69 465
12922.77 469
12923.84 474
12924.91 460
12925.98 449
12927.06 486
12928.13 485
12929.20 459
12930.27 446
12931.35 484
12932.42 469
12933.49 457
12934.57 472
12935.64 456
12936.71 460
12937.79 484
12938.86 424
12939.93 441
12941.01 442
12942.08 445
12943.15 425
12944.23 447
12945.30 427
12946.37 460
12947.45 448
12948.52 460
12949.59 429
12950.67 457
12951.74 432
12952.81 438
12953.89 438
12954.96 467
12956.04 500
12957.11 449
12958.18 468
12959.26 456
12960.33 454
12961.41 456
12962.48 441
12963.55 456
12964.63 430
12965.70 446
12966.78 441
12967.85 423
12968.93 446
12970.00 459
12971.07 433
12972.15 447
12973.22 410
12974.30 444
12975.37 462
12976.45 463
12977.52 460
12978.60 465
12979.67 436
12980.75 431
12981.82 425
12982.90 460
12983.97 437
12985.05 454
12986.12 441
12987.20 443
12988.27 434
12989.35 437
12990.42 452
12991.50 463
12992.57 444
12993.65 448
12994.73 439
12995.80 457
12996.88 467
12997.95 472
12999.03 430
13000.10 423
13001.18 470
13002.25 461
13003.33 467
13004.41 454
13005.48 465
13006.56 443
13007.63 437
13008.71 456
13009.79 484
13010.86 477
13011.94 461
13013.02 452
13014.09 450
13015.17 476
13016.24 466
13017.32 471
13018.40 476
13019.47 471
13020.55 441
13021.63 454
13022.70 437
13023.78 426
13024.86 472
13025.93 464
13027.01 457
13028.09 471
13029.16 498
13030.24 463
13031.32 462
13032.40 447
13033.47 486
13034.55 421
13035.63 440
13036.70 449
13037.78 469
13038.86 446
13039.94 503
13041.01 471
13042.09 497
13043.17 494
13044.25 459
13045.32 457
13046.40 449
13047.48 475
13048.56 500
13049.63 510
13050.71 477
13051.79 451
13052.87 426
13053.95 463
13055.02 454
13056.10 440
13057.18 443
13058.26 448
13059.34 486
13060.41 496
13061.49 470
13062.57 456
13063.65 454
13064.73 443
13065.81 460
13066.88 457
13067.96 471
13069.04 464
13070.12 462
13071.20 425
13072.28 467
13073.36 427
13074.43 484
13075.51 442
13076.59 434
13077.67 454
13078.75 438
13079.83 480
13080.91 453
13081.99 451
13083.07 449
13084.15 446
13085.23 445
13086.30 483
13087.38 436
13088.46 443
13089.54 448
13090.62 450
13091.70 431
13092.78 411
13093.86 445
13094.94 442
13096.02 446
13097.10 438
13098.18 452
13099.26 443
13100.34 463
13101.42 453
13102.50 447
13103.58 436
13104.66 465
13105.74 441
13106.82 427
13107.90 466
13108.98 462
13110.06 457
13111.14 440
13112.22 452
13113.30 472
13114.38 496
13115.46 449
13116.54 438
13117.62 457
13118.70 469
13119.78 473
13120.86 466
13121.95 478
13123.03 466
13124.11 430
13125.19 441
13126.27 468
13127.35 474
13128.43 461
13129.51 440
13130.59 452
13131.67 449
13132.76 470
13133.84 468
13134.92 468
13136.00 456
13137.08 439
13138.16 466
13139.24 455
13140.32 460
13141.41 488
13142.49 485
13143.57 469
13144.65 452
13145.73 433
13146.81 464
13147.90 452
13148.98 450
13150.06 450
13151.14 485
13152.22 468
13153.31 477
13154.39 457
13155.47 471
13156.55 454
13157.63 456
13158.72 476
13159.80 467
13160.88 463
13161.96 436
13163.05 447
13164.13 441
13165.21 460
13166.29 422
13167.38 455
13168.46 458
13169.54 447
13170.62 440
13171.71 474
13172.79 425
13173.87 411
13174.96 428
13176.04 453
13177.12 440
13178.20 455
13179.29 457
13180.37 472
13181.45 428
13182.54 443
13183.62 464
13184.70 450
13185.79 450
13186.87 464
13187.95 457
13189.04 455
13190.12 454
13191.20 462
13192.29 456
13193.37 445
13194.46 466
13195.54 479
13196.62 468
13197.71 477
13198.79 458
13199.88 504
13200.96 456
13202.04 475
13203.13 462
13204.21 447
13205.30 457
13206.38 475
13207.46 462
13208.55 473
13209.63 453
13210.72 453
13211.80 455
13212.89 440
13213.97 440
13215.05 464
13216.14 486
13217.22 465
13218.31 460
13219.39 461
13220.48 431
13221.56 446
13222.65 453
13223.73 464
13224.82 434
13225.90 443
13226.99 494
13228.07 466
13229.16 472
13230.24 468
13231.33 465
13232.41 489
13233.50 494
13234.58 485
13235.67 479
13236.76 466
13237.84 452
13238.93 521
13240.01 497
13241.10 504
13242.18 495
13243.27 488
13244.35 458
13245.44 464
13246.53 484
13247.61 446
13248.70 452
13249.78 510
13250.87 459
13251.96 471
13253.04 473
13254.13 497
13255.21 475
13256.30 494
13257.39 503
13258.47 507
13259.56 503
13260.65 496
13261.73 475
13262.82 484
13263.91 456
13264.99 494
13266.08 477
13267.17 509
13268.25 493
13269.34 490
13270.43 507
13271.51 514
13272.60 516
13273.69 511
13274.77 482
13275.86 496
13276.95 522
13278.04 529
13279.12 497
13280.21 519
13281.30 533
13282.38 510
13283.47 516
13284.56 516
13285.65 521
13286.73 549
13287.82 533
13288.91 552
13290.00 529
13291.08 542
13292.17 550
13293.26 523
13294.35 542
13295.44 522
13296.52 551
13297.61 535
13298.70 558
13299.79 551
13300.88 561
13301.96 529
13303.05 555
13304.14 592
13305.23 556
13306.32 567
13307.41 573
13308.49 558
13309.58 567
13310.67 565
13311.76 553
13312.85 577
13313.94 548
13315.02 550
13316.11 551
13317.20 549
13318.29 549
13319.38 587
13320.47 574
13321.56 536
13322.65 578
13323.74 576
13324.82 545
13325.91 560
13327.00 564
13328.09 549
13329.18 543
13330.27 552
13331.36 548
13332.45 567
13333.54 576
13334.63 551
13335.72 570
13336.81 555
13337.90 565
13338.99 569
13340.08 571
13341.17 591
13342.26 561
13343.35 601
13344.44 561
13345.53 575
13346.61 575
13347.70 552
13348.79 586
13349.89 581
13350.98 594
13352.07 603
13353.16 583
13354.25 588
13355.34 609
13356.43 611
13357.52 590
13358.61 615
13359.70 576
13360.79 602
13361.88 598
13362.97 616
13364.06 663
13365.15 613
13366.24 638
13367.33 639
13368.42 677
13369.51 646
13370.60 618
13371.70 603
13372.79 578
13373.88 591
13374.97 565
13376.06 598
13377.15 540
13378.24 559
13379.33 582
13380.43 578
13381.52 552
13382.61 569
13383.70 548
13384.79 511
13385.88 531
13386.97 525
13388.07 532
13389.16 565
13390.25 538
13391.34 521
13392.43 548
13393.52 531
13394.62 541
13395.71 537
13396.80 546
13397.89 498
13398.98 550
13400.08 526
13401.17 549
13402.26 579
13403.35 572
13404.45 539
13405.54 522
13406.63 536
13407.72 537
13408.82 559
13409.91 582
13411.00 550
13412.09 563
13413.19 546
13414.28 510
13415.37 536
13416.46 536
13417.56 531
13418.65 576
13419.74 584
13420.84 569
13421.93 557
13423.02 550
13424.11 554
13425.21 548
13426.30 533
13427.39 547
13428.49 566
13429.58 567
13430.67 575
13431.77 559
13432.86 544
13433.95 543
13435.05 558
13436.14 591
13437.24 570
13438.33 575
13439.42 555
13440.52 570
13441.61 553
13442.70 607
13443.80 584
13444.89 591
13445.99 569
13447.08 577
13448.17 603
13449.27 601
13450.36 580
13451.46 604
13452.55 610
13453.64 609
13454.74 597
13455.83 633
13456.93 607
13458.02 620
13459.12 632
13460.21 629
13461.31 610
13462.40 612
13463.50 603
13464.59 582
13465.69 574
13466.78 618
13467.87 625
13468.97 622
13470.06 656
13471.16 647
13472.25 668
13473.35 626
13474.44 632
13475.54 594
13476.64 601
13477.73 644
13478.83 646
13479.92 646
13481.02 660
13482.11 666
13483.21 677
13484.30 645
13485.40 640
13486.49 604
13487.59 666
13488.69 683
13489.78 639
13490.88 657
13491.97 681
13493.07 671
13494.17 683
13495.26 670
13496.36 699
13497.45 672
13498.55 695
13499.65 678
13500.74 698
13501.84 766
13502.93 706
13504.03 677
13505.13 657
13506.22 689
13507.32 673
13508.42 684
13509.51 643
13510.61 641
13511.71 628
13512.80 646
13513.90 625
13515.00 602
13516.09 574
13517.19 572
13518.29 608
13519.38 590
13520.48 544
13521.58 556
13522.68 551
13523.77 551
13524.87 562
13525.97 573
13527.06 536
13528.16 548
13529.26 546
13530.36 584
13531.45 587
13532.55 525
13533.65 529
13534.75 543
13535.84 551
13536.94 536
13538.04 568
13539.14 562
13540.23 574
13541.33 549
13542.43 521
13543.53 537
13544.63 543
13545.72 558
13546.82 553
13547.92 524
13549.02 577
13550.12 550
13551.22 577
13552.31 574
13553.41 548
13554.51 545
13555.61 561
13556.71 521
13557.81 514
13558.90 506
13560.00 523
13561.10 555
13562.20 535
13563.30 542
13564.40 525
13565.50 527
13566.60 551
13567.69 570
13568.79 540
13569.89 511
13570.99 515
13572.09 534
13573.19 533
13574.29 559
13575.39 540
13576.49 476
13577.59 515
13578.69 515
13579.79 518
13580.89 506
13581.98 539
13583.08 525
13584.18 549
13585.28 538
13586.38 560
13587.48 545
13588.58 527
13589.68 553
13590.78 548
13591.88 519
13592.98 534
13594.08 594
13595.18 543
13596.28 543
13597.38 523
13598.48 532
13599.58 572
13600.68 538
13601.78 498
13602.88 543
13603.98 547
13605.08 558
13606.18 550
13607.29 575
13608.39 538
13609.49 498
13610.59 534
13611.69 550
13612.79 567
13613.89 543
13614.99 557
13616.09 503
13617.19 522
13618.29 540
13619.39 565
13620.50 572
13621.60 545
13622.70 534
13623.80 565
13624.90 571
13626.00 581
13627.10 548
13628.20 544
13629.31 542
13630.41 542
13631.51 580
13632.61 561
13633.71 542
13634.81 525
13635.91 544
13637.02 543
13638.12 525
13639.22 520
13640.32 556
13641.42 535
13642.53 542
13643.63 540
13644.73 575
13645.83 521
13646.93 519
13648.04 539
13649.14 566
13650.24 570
13651.34 529
13652.45 560
13653.55 540
13654.65 523
13655.75 546
13656.85 542
13657.96 551
13659.06 554
13660.16 551
13661.27 570
13662.37 582
13663.47 564
13664.57 562
13665.68 576
13666.78 542
13667.88 531
13668.99 574
13670.09 582
13671.19 593
13672.29 597
13673.40 577
13674.50 565
13675.60 569
13676.71 546
13677.81 539
13678.91 557
13680.02 574
13681.12 587
13682.23 609
13683.33 596
13684.43 626
13685.54 599
13686.64 585
13687.74 609
13688.85 543
13689.95 582
13691.06 575
13692.16 594
13693.26 617
13694.37 660
13695.47 625
13696.58 621
13697.68 614
13698.78 666
13699.89 684
13700.99 651
13702.10 713
13703.20 712
13704.31 689
13705.41 679
13706.51 738
13707.62 723
13708.72 725
13709.83 737
13710.93 797
13712.04 754
13713.14 763
13714.25 743
13715.35 772
13716.46 762
13717.56 754
13718.67 746
13719.77 728
13720.88 688
13721.98 679
13723.09 697
13724.19 651
13725.30 675
13726.40 673
13727.51 614
13728.61 624
13729.72 621
13730.83 630
13731.93 624
13733.04 620
13734.14 605
13735.25 610
13736.35 611
13737.46 641
13738.57 618
13739.67 640
13740.78 610
13741.88 605
13742.99 583
13744.09 571
13745.20 566
13746.31 599
13747.41 590
13748.52 579
13749.63 590
13750.73 614
13751.84 579
13752.94 614
13754.05 624
13755.16 646
13756.26 595
13757.37 577
13758.48 595
13759.58 596
13760.69 616
13761.80 589
13762.90 623
13764.01 623
13765.12 641
13766.22 643
13767.33 652
13768.44 663
13769.55 624
13770.65 650
13771.76 608
13772.87 583
13773.97 601
13775.08 653
13776.19 623
13777.30 597
13778.40 611
13779.51 584
13780.62 567
13781.73 557
13782.83 574
13783.94 543
13785.05 532
13786.16 554
13787.26 546
13788.37 556
13789.48 537
13790.59 561
13791.70 551
13792.80 558
13793.91 547
13795.02 531
13796.13 586
13797.24 540
13798.35 564
13799.45 570
13800.56 536
13801.67 544
13802.78 538
13803.89 538
13805.00 534
13806.10 577
13807.21 536
13808.32 526
13809.43 492
13810.54 545
13811.65 543
13812.76 514
13813.86 523
13814.97 528
13816.08 511
13817.19 534
13818.30 544
13819.41 506
13820.52 503
13821.63 524
13822.74 511
13823.85 528
13824.96 545
13826.06 514
13827.17 495
13828.28 516
13829.39 515
13830.50 494
13831.61 498
13832.72 528
13833.83 538
13834.94 538
13836.05 535
13837.16 532
13838.27 501
13839.38 512
13840.49 495
13841.60 523
13842.71 512
13843.82 531
13844.93 531
13846.04 519
13847.15 531
13848.26 526
13849.37 556
13850.48 547
13851.59 528
13852.70 517
13853.81 543
13854.92 528
13856.03 519
13857.14 530
13858.25 502
13859.37 531
13860.48 534
13861.59 542
13862.70 519
13863.81 499
13864.92 517
13866.03 501
13867.14 508
13868.25 505
13869.36 539
13870.47 533
13871.59 500
13872.70 544
13873.81 503
13874.92 527
13876.03 551
13877.14 534
13878.25 522
13879.36 525
13880.48 508
13881.59 553
13882.70 559
13883.81 539
13884.92 541
13886.03 522
13887.15 585
13888.26 586
13889.37 595
13890.48 576
13891.59 586
13892.71 560
13893.82 562
13894.93 546
13896.04 542
13897.15 575
13898.27 555
13899.38 527
13900.49 573
13901.60 562
13902.72 570
13903.83 543
13904.94 544
13906.05 541
13907.17 553
13908.28 553
13909.39 522
13910.50 512
13911.62 504
13912.73 513
13913.84 469
13914.95 543
13916.07 534
13917.18 485
13918.29 511
13919.41 518
13920.52 513
13921.63 506
13922.75 522
13923.86 556
13924.97 536
13926.09 514
13927.20 516
13928.31 518
13929.43 480
13930.54 494
13931.65 511
13932.77 503
13933.88 534
13934.99 497
13936.11 508
13937.22 484
13938.34 514
13939.45 512
13940.56 513
13941.68 507
13942.79 510
13943.91 490
13945.02 499
13946.13 506
13947.25 454
13948.36 510
13949.48 498
13950.59 506
13951.70 482
13952.82 496
13953.93 503
13955.05 519
13956.16 489
13957.28 466
13958.39 526
13959.51 484
13960.62 462
13961.74 480
13962.85 472
13963.97 464
13965.08 501
13966.20 491
13967.31 495
13968.43 508
13969.54 518
13970.66 503
13971.77 505
13972.89 478
13974.00 473
13975.12 476
13976.23 494
13977.35 483
13978.46 484
13979.58 480
13980.69 482
13981.81 511
13982.92 497
13984.04 490
13985.16 485
13986.27 499
13987.39 465
13988.50 475
13989.62 503
13990.74 512
13991.85 509
13992.97 491
13994.08 506
13995.20 504
13996.32 480
13997.43 521
13998.55 531
13999.66 517
14000.78 487
14001.90 494
14003.01 522
14004.13 556
14005.25 508
14006.36 517
14007.48 478
14008.60 518
14009.71 496
14010.83 495
14011.95 509
14013.06 468
14014.18 460
14015.30 497
14016.41 521
14017.53 512
14018.65 515
14019.76 516
14020.88 499
14022.00 473
14023.12 474
14024.23 516
14025.35 537
14026.47 492
14027.59 510
14028.70 518
14029.82 531
14030.94 503
14032.06 500
14033.17 531
14034.29 524
14035.41 517
14036.53 531
14037.64 556
14038.76 532
14039.88 512
14041.00 509
14042.11 553
14043.23 528
14044.35 549
14045.47 589
14046.59 536
14047.71 541
14048.82 540
14049.94 527
14051.06 552
14052.18 535
14053.30 544
14054.42 522
14055.53 569
14056.65 597
14057.77 609
14058.89 567
14060.01 573
14061.13 581
14062.25 609
14063.36 593
14064.48 590
14065.60 598
14066.72 612
14067.84 599
14068.96 628
14070.08 635
14071.20 630
14072.32 622
14073.44 639
14074.55 645
14075.67 653
14076.79 628
14077.91 628
14079.03 633
14080.15 669
14081.27 655
14082.39 690
14083.51 715
14084.63 660
14085.75 650
14086.87 721
14087.99 726
14089.11 719
14090.23 725
14091.35 744
14092.47 734
14093.59 768
14094.71 766
14095.83 753
14096.95 777
14098.07 777
14099.19 738
14100.31 719
14101.43 682
14102.55 701
14103.67 718
14104.79 673
14105.91 643
14107.03 637
14108.15 665
14109.27 621
14110.39 613
14111.51 593
14112.64 559
14113.76 527
14114.88 552
14116.00 566
14117.12 553
14118.24 530
14119.36 544
14120.48 546
14121.60 580
14122.72 554
14123.85 546
14124.97 527
14126.09 553
14127.21 512
14128.33 511
14129.45 527
14130.57 522
14131.70 529
14132.82 527
14133.94 515
14135.06 518
14136.18 526
14137.30 555
14138.43 534
14139.55 520
14140.67 539
14141.79 534
14142.91 536
14144.03 484
14145.16 484
14146.28 468
14147.40 538
14148.52 483
14149.65 486
14150.77 488
14151.89 491
14153.01 544
14154.13 517
14155.26 481
14156.38 496
14157.50 522
14158.62 502
14159.75 498
14160.87 479
14161.99 502
14163.12 483
14164.24 520
14165.36 521
14166.48 483
14167.61 494
14168.73 509
14169.85 497
14170.98 511
14172.10 469
14173.22 500
14174.35 490
14175.47 499
14176.59 505
14177.72 498
14178.84 473
14179.96 479
14181.09 497
14182.21 465
14183.33 469
14184.46 471
14185.58 481
14186.70 466
14187.83 486
14188.95 476
14190.07 500
14191.20 488
14192.32 496
14193.45 490
14194.57 514
14195.69 482
14196.82 460
14197.94 476
14199.07 487
14200.19 460
14201.32 459
14202.44 457
14203.56 458
14204.69 452
14205.81 468
14206.94 483
14208.06 474
14209.19 471
14210.31 507
14211.44 466
14212.56 455
14213.69 451
14214.81 480
14215.93 464
14217.06 424
14218.18 439
14219.31 428
14220.43 464
14221.56 481
14222.68 463
14223.81 457
14224.94 441
14226.06 442
14227.19 448
14228.31 443
14229.44 438
14230.56 415
14231.69 490
14232.81 450
14233.94 445
14235.06 453
14236.19 426
14237.32 446
14238.44 415
14239.57 448
14240.69 432
14241.82 442
14242.94 452
14244.07 434
14245.20 449
14246.32 470
14247.45 444
14248.57 429
14249.70 463
14250.83 461
14251.95 407
14253.08 426
14254.21 394
14255.33 421
14256.46 415
14257.59 380
14258.71 458
14259.84 433
14260.97 425
14262.09 374
14263.22 437
14264.35 423
14265.47 421
14266.60 425
14267.73 434
14268.85 414
14269.98 410
14271.11 410
14272.23 403
14273.36 392
14274.49 390
14275.62 402
14276.74 382
14277.87 390
14279.00 392
14280.12 403
14281.25 402
14282.38 403
14283.51 407
14284.63 405
14285.76 385
14286.89 403
14288.02 385
14289.15 392
14290.27 389
14291.40 396
14292.53 406
14293.66 422
14294.78 402
14295.91 358
14297.04 404
14298.17 434
14299.30 382
14300.42 372
14301.55 410
14302.68 373
14303.81 387
14304.94 362
14306.07 365
14307.19 363
14308.32 387
14309.45 401
14310.58 399
14311.71 427
14312.84 402
14313.97 388
14315.10 388
14316.22 385
14317.35 368
14318.48 396
14319.61 409
14320.74 399
14321.87 400
14323.00 408
14324.13 382
14325.26 374
14326.39 394
14327.51 404
14328.64 391
14329.77 387
14330.90 387
14332.03 391
14333.16 408
14334.29 380
14335.42 395
14336.55 375
14337.68 386
14338.81 392
14339.94 378
14341.07 360
14342.20 346
14343.33 392
14344.46 383
14345.59 376
14346.72 361
14347.85 405
14348.98 391
14350.11 424
14351.24 373
14352.37 402
14353.50 399
14354.63 384
14355.76 360
14356.89 358
14358.02 383
14359.15 360
14360.28 367
14361.41 383
14362.54 373
14363.67 369
14364.80 369
14365.94 365
14367.07 390
14368.20 399
14369.33 374
14370.46 384
14371.59 347
14372.72 360
14373.85 392
14374.98 364
14376.11 361
14377.25 372
14378.38 338
14379.51 353
14380.64 374
14381.77 382
14382.90 366
14384.03 393
14385.16 353
14386.30 377
14387.43 391
14388.56 338
14389.69 391
14390.82 392
14391.95 394
14393.09 361
14394.22 377
14395.35 393
14396.48 396
14397.61 368
14398.75 365
14399.88 377
14401.01 363
14402.14 378
14403.27 365
14404.41 365
14405.54 382
14406.67 374
14407.80 384
14408.94 364
14410.07 378
14411.20 366
14412.33 375
14413.47 375
14414.60 385
14415.73 386
14416.87 376
14418.00 385
14419.13 402
14420.26 368
14421.40 394
14422.53 353
14423.66 389
14424.80 410
14425.93 379
14427.06 366
14428.20 384
14429.33 412
14430.46 395
14431.59 380
14432.73 378
14433.86 407
14435.00 370
14436.13 415
14437.26 387
14438.40 406
14439.53 385
14440.66 384
14441.80 414
14442.93 392
14444.06 353
14445.20 334
14446.33 374
14447.47 402
14448.60 365
14449.73 416
14450.87 396
14452.00 388
14453.14 396
14454.27 390
14455.41 358
14456.54 390
14457.67 416
14458.81 398
14459.94 397
14461.08 389
14462.21 410
14463.35 400
14464.48 402
14465.62 401
14466.75 400
14467.89 404
14469.02 423
14470.15 431
14471.29 433
14472.42 447
14473.56 399
14474.69 442
14475.83 441
14476.96 412
14478.10 441
14479.24 436
14480.37 425
14481.51 415
14482.64 437
14483.78 453
14484.91 457
14486.05 410
14487.18 400
14488.32 433
14489.45 407
14490.59 442
14491.73 451
14492.86 426
14494.00 428
14495.13 438
14496.27 444
14497.40 458
14498.54 431
14499.68 438
14500.81 478
14501.95 466
14503.08 483
14504.22 469
14505.36 486
14506.49 481
14507.63 512
14508.77 496
14509.90 507
14511.04 506
14512.18 532
14513.31 500
14514.45 497
14515.58 509
14516.72 499
14517.86 480
14519.00 497
14520.13 493
14521.27 480
14522.41 507
14523.54 476
14524.68 493
14525.82 498
14526.95 475
14528.09 462
14529.23 453
14530.37 485
14531.50 446
14532.64 443
14533.78 417
14534.91 471
14536.05 425
14537.19 436
14538.33 450
14539.46 444
14540.60 414
14541.74 445
14542.88 428
14544.02 395
14545.15 416
14546.29 434
14547.43 449
14548.57 421
14549.70 449
14550.84 443
14551.98 427
14553.12 422
14554.26 408
14555.39 444
14556.53 430
14557.67 419
14558.81 401
14559.95 436
14561.09 412
14562.22 426
14563.36 410
14564.50 407
14565.64 380
14566.78 402
14567.92 408
14569.06 396
14570.20 400
14571.33 423
14572.47 413
14573.61 416
14574.75 421
14575.89 412
14577.03 417
14578.17 410
14579.31 429
14580.45 389
14581.59 400
14582.72 400
14583.86 405
14585.00 394
14586.14 397
14587.28 415
14588.42 397
14589.56 405
14590.70 400
14591.84 393
14592.98 416
14594.12 421
14595.26 418
14596.40 402
14597.54 419
14598.68 425
14599.82 407
14600.96 414
14602.10 391
14603.24 427
14604.38 437
14605.52 425
14606.66 416
14607.80 438
14608.94 425
14610.08 426
14611.22 452
14612.36 394
14613.50 408
14614.64 413
14615.78 429
14616.92 404
14618.06 440
14619.20 405
14620.34 448
14621.49 446
14622.63 414
14623.77 425
14624.91 419
14626.05 420
14627.19 436
14628.33 449
14629.47 423
14630.61 465
14631.75 453
14632.90 430
14634.04 430
14635.18 442
14636.32 416
14637.46 442
14638.60 414
14639.74 419
14640.88 421
14642.03 429
14643.17 395
14644.31 424
14645.45 410
14646.59 409
14647.73 405
14648.88 413
14650.02 427
14651.16 381
14652.30 416
14653.44 408
14654.59 404
14655.73 388
14656.87 404
14658.01 392
14659.16 391
14660.30 381
14661.44 374
14662.58 384
14663.72 385
14664.87 399
14666.01 412
14667.15 399
14668.29 381
14669.44 395
14670.58 390
14671.72 358
14672.87 363
14674.01 377
14675.15 352
14676.29 380
14677.44 394
14678.58 404
14679.72 385
14680.87 377
14682.01 350
14683.15 384
14684.30 369
14685.44 361
14686.58 360
14687.73 367
14688.87 344
14690.01 362
14691.16 366
14692.30 361
14693.44 381
14694.59 348
14695.73 364
14696.87 362
14698.02 321
14699.16 330
14700.30 369
14701.45 383
14702.59 363
14703.74 345
14704.88 374
14706.02 351
14707.17 345
14708.31 357
14709.46 336
14710.60 367
14711.75 343
14712.89 365
14714.03 362
14715.18 341
14716.32 323
14717.47 343
14718.61 358
14719.76 326
14720.90 355
14722.05 351
14723.19 349
14724.34 347
14725.48 344
14726.63 334
14727.77 344
14728.92 329
14730.06 337
14731.21 337
14732.35 325
14733.50 357
14734.64 368
14735.79 344
14736.93 317
14738.08 349
14739.22 366
14740.37 351
14741.51 338
14742.66 323
14743.80 330
14744.95 327
14746.09 304
14747.24 342
14748.39 365
14749.53 355
14750.68 345
14751.82 327
14752.97 319
14754.11 325
14755.26 352
14756.41 331
14757.55 315
14758.70 318
14759.85 341
14760.99 326
14762.14 362
14763.28 339
14764.43 353
14765.58 329
14766.72 362
14767.87 350
14769.02 341
14770.16 345
14771.31 336
14772.46 379
14773.60 351
14774.75 325
14775.90 345
14777.04 336
14778.19 310
14779.34 349
14780.48 326
14781.63 320
14782.78 324
14783.92 303
14785.07 328
14786.22 319
14787.37 315
14788.51 337
14789.66 361
14790.81 336
14791.96 306
14793.10 332
14794.25 315
14795.40 309
14796.54 306
14797.69 297
14798.84 340
14799.99 310
14801.14 310
14802.28 335
14803.43 322
14804.58 314
14805.73 348
14806.88 341
14808.02 317
14809.17 313
14810.32 311
14811.47 313
14812.62 308
14813.76 327
14814.91 351
14816.06 352
14817.21 316
14818.36 303
14819.51 313
14820.65 306
14821.80 332
14822.95 316
14824.10 307
14825.25 295
14826.40 300
14827.55 302
14828.69 322
14829.84 346
14830.99 329
14832.14 311
14833.29 312
14834.44 324
14835.59 340
14836.74 339
14837.89 322
14839.04 297
14840.19 330
14841.33 316
14842.48 289
14843.63 300
14844.78 304
14845.93 293
14847.08 288
14848.23 303
14849.38 307
14850.53 326
14851.68 291
14852.83 301
14853.98 312
14855.13 298
14856.28 304
14857.43 321
14858.58 335
14859.73 287
14860.88 290
14862.03 310
14863.18 285
14864.33 275
14865.48 298
14866.63 323
14867.78 337
14868.93 289
14870.08 306
14871.23 350
14872.38 347
14873.53 326
14874.68 317
14875.83 312
14876.98 303
14878.14 278
14879.29 321
14880.44 315
14881.59 320
14882.74 326
14883.89 345
14885.04 329
14886.19 302
14887.34 316
14888.49 316
14889.64 299
14890.80 312
14891.95 315
14893.10 316
14894.25 285
14895.40 309
14896.55 332
14897.70 329
14898.86 313
14900.01 297
14901.16 307
14902.31 306
14903.46 322
14904.61 321
14905.77 295
14906.92 319
14908.07 286
14909.22 305
14910.37 300
14911.53 279
14912.68 290
14913.83 311
14914.98 298
14916.13 312
14917.29 301
14918.44 293
14919.59 302
14920.74 291
14921.90 295
14923.05 310
14924.20 289
14925.35 318
14926.51 333
14927.66 334
14928.81 313
14929.96 307
14931.12 327
14932.27 305
14933.42 326
14934.57 317
14935.73 321
14936.88 294
14938.03 310
14939.19 297
14940.34 325
14941.49 326
14942.65 327
14943.80 317
14944.95 299
14946.11 278
14947.26 313
14948.41 299
14949.57 306
14950.72 306
14951.87 301
14953.03 286
14954.18 305
14955.33 304
14956.49 325
14957.64 321
14958.80 286
14959.95 310
14961.10 299
14962.26 310
14963.41 322
14964.57 325
14965.72 326
14966.87 310
14968.03 285
14969.18 311
14970.34 311
14971.49 310
14972.65 312
14973.80 317
14974.95 332
14976.11 298
14977.26 337
14978.42 295
14979.57 299
14980.73 313
14981.88 309
14983.04 334
14984.19 290
14985.35 301
14986.50 304
14987.66 280
14988.81 297
14989.97 280
14991.12 326
14992.28 302
14993.43 313
14994.59 329
14995.74 353
14996.90 304
14998.05 282
14999.21 321
15000.36 312
15001.52 295
15002.67 292
15003.83 311
15004.99 321
15006.14 316
15007.30 285
15008.45 306
15009.61 314
15010.76 320
15011.92 314
15013.08 307
15014.23 299
15015.39 298
15016.54 325
15017.70 286
15018.86 294
15020.01 292
15021.17 290
15022.32 278
15023.48 275
15024.64 294
15025.79 292
15026.95 285
15028.11 300
15029.26 289
15030.42 284
15031.58 289
15032.73 267
15033.89 302
15035.05 295
15036.20 281
15037.36 284
15038.52 278
15039.67 285
15040.83 288
15041.99 270
15043.15 295
15044.30 282
15045.46 299
15046.62 297
15047.77 283
15048.93 263
15050.09 273
15051.25 294
15052.40 290
15053.56 278
15054.72 297
15055.88 305
15057.03 288
15058.19 295
15059.35 291
15060.51 309
15061.66 277
15062.82 302
15063.98 289
15065.14 283
15066.30 284
15067.45 317
15068.61 308
15069.77 276
15070.93 308
15072.09 295
15073.24 309
15074.40 295
15075.56 285
15076.72 295
15077.88 309
15079.04 290
15080.20 285
15081.35 288
15082.51 321
15083.67 307
15084.83 281
15085.99 295
15087.15 279
15088.31 276
15089.46 281
15090.62 316
15091.78 302
15092.94 304
15094.10 303
15095.26 284
15096.42 274
15097.58 296
15098.74 287
15099.90 301
15101.06 318
15102.22 332
15103.37 280
15104.53 289
15105.69 283
15106.85 294
15108.01 305
15109.17 296
15110.33 298
15111.49 318
15112.65 328
15113.81 320
15114.97 310
15116.13 304
15117.29 338
15118.45 306
15119.61 289
15120.77 321
15121.93 294
15123.09 331
15124.25 304
15125.41 322
15126.57 330
15127.73 308
15128.89 314
15130.05 301
15131.21 298
15132.37 306
15133.53 287
15134.69 324
15135.86 300
15137.02 315
15138.18 310
15139.34 308
15140.50 304
15141.66 294
15142.82 313
15143.98 293
15145.14 295
15146.30 296
15147.46 304
15148.63 296
15149.79 303
15150.95 305
15152.11 281
15153.27 281
15154.43 328
15155.59 300
15156.75 300
15157.92 294
15159.08 283
15160.24 322
15161.40 310
15162.56 299
15163.72 296
15164.89 310
15166.05 318
15167.21 282
15168.37 300
15169.53 303
15170.69 300
15171.86 341
15173.02 304
15174.18 305
15175.34 296
15176.51 306
15177.67 312
15178.83 282
15179.99 323
15181.15 326
15182.32 307
15183.48 320
15184.64 318
15185.80 330
15186.97 322
15188.13 334
15189.29 308
15190.46 303
15191.62 317
15192.78 305
15193.94 298
15195.11 354
15196.27 318
15197.43 320
15198.60 312
15199.76 307
15200.92 316
15202.08 308
15203.25 311
15204.41 325
15205.57 326
15206.74 286
15207.90 309
15209.06 323
15210.23 346
15211.39 337
15212.56 308
15213.72 284
15214.88 320
15216.05 327
15217.21 327
15218.37 333
15219.54 351
15220.70 334
15221.87 351
15223.03 362
15224.19 345
15225.36 308
15226.52 347
15227.69 347
15228.85 325
15230.01 345
15231.18 338
15232.34 315
15233.51 320
15234.67 343
15235.84 349
15237.00 335
15238.16 344
15239.33 330
15240.49 327
15241.66 360
15242.82 345
15243.99 320
15245.15 325
15246.32 305
15247.48 334
15248.65 304
15249.81 327
15250.98 335
15252.14 307
15253.31 293
15254.47 305
15255.64 313
15256.80 324
15257.97 297
15259.13 339
15260.30 324
15261.46 311
15262.63 308
15263.80 297
15264.96 311
15266.13 320
15267.29 311
15268.46 292
15269.62 310
15270.79 304
15271.96 323
15273.12 305
15274.29 328
15275.45 325
15276.62 317
15277.79 320
15278.95 297
15280.12 316
15281.28 303
15282.45 317
15283.62 310
15284.78 300
15285.95 317
15287.12 322
15288.28 325
15289.45 293
15290.62 289
15291.78 337
15292.95 321
15294.12 313
15295.28 300
15296.45 310
15297.62 302
15298.78 292
15299.95 305
15301.12 316
15302.28 312
15303.45 311
15304.62 279
15305.78 320
15306.95 332
15308.12 303
15309.29 302
15310.45 295
15311.62 301
15312.79 306
15313.96 298
15315.12 301
15316.29 320
15317.46 301
15318.63 290
15319.79 312
15320.96 310
15322.13 329
15323.30 294
15324.46 307
15325.63 314
15326.80 307
15327.97 314
15329.14 299
15330.30 333
15331.47 311
15332.64 304
15333.81 307
15334.98 296
15336.14 303
15337.31 279
15338.48 309
15339.65 306
15340.82 312
15341.99 298
15343.16 271
15344.32 300
15345.49 307
15346.66 316
15347.83 298
15349.00 297
15350.17 301
15351.34 302
15352.51 286
15353.67 307
15354.84 311
15356.01 282
15357.18 311
15358.35 299
15359.52 323
15360.69 304
15361.86 331
15363.03 308
15364.20 314
15365.37 325
15366.54 332
15367.71 308
15368.87 311
15370.04 299
15371.21 302
15372.38 326
15373.55 316
15374.72 311
15375.89 289
15377.06 310
15378.23 318
15379.40 327
15380.57 284
15381.74 323
15382.91 331
15384.08 332
15385.25 316
15386.42 312
15387.59 319
15388.76 307
15389.93 313
15391.10 324
15392.27 331
15393.44 318
15394.62 292
15395.79 315
15396.96 308
15398.13 312
15399.30 325
15400.47 288
15401.64 339
15402.81 319
15403.98 321
15405.15 301
15406.32 297
15407.49 306
15408.66 332
15409.84 299
15411.01 290
15412.18 313
15413.35 332
15414.52 320
15415.69 276
15416.86 294
15418.03 276
15419.21 309
15420.38 285
15421.55 280
15422.72 286
15423.89 299
15425.06 296
15426.24 305
15427.41 283
15428.58 301
15429.75 305
15430.92 318
15432.09 349
15433.27 292
15434.44 302
15435.61 307
15436.78 305
15437.96 289
15439.13 326
15440.30 301
15441.47 301
15442.64 285
15443.82 304
15444.99 304
15446.16 296
15447.33 321
15448.51 310
15449.68 278
15450.85 274
15452.02 297
15453.20 309
15454.37 320
15455.54 307
15456.72 302
15457.89 306
15459.06 311
15460.23 307
15461.41 324
15462.58 296
15463.75 290
15464.93 293
15466.10 291
15467.27 289
15468.45 288
15469.62 317
15470.79 336
15471.97 324
15473.14 266
15474.31 300
15475.49 265
15476.66 325
15477.83 317
15479.01 304
15480.18 294
15481.36 310
15482.53 306
15483.70 306
15484.88 318
15486.05 305
15487.23 301
15488.40 311
15489.57 310
15490.75 291
15491.92 270
15493.10 290
15494.27 303
15495.44 303
15496.62 306
15497.79 281
15498.97 289
15500.14 263
15501.32 284
15502.49 278
15503.67 293
15504.84 303
15506.02 298
15507.19 299
15508.36 279
15509.54 290
15510.71 300
15511.89 289
15513.06 311
15514.24 273
15515.41 287
15516.59 287
15517.77 299
15518.94 323
15520.12 304
15521.29 291
15522.47 311
15523.64 306
15524.82 331
15525.99 293
15527.17 288
15528.34 288
15529.52 304
15530.69 302
15531.87 300
15533.05 295
15534.22 322
15535.40 297
15536.57 332
15537.75 307
15538.93 298
15540.10 316
15541.28 276
15542.45 310
15543.63 313
15544.81 315
15545.98 340
15547.16 332
15548.33 334
15549.51 331
15550.69 339
15551.86 311
15553.04 324
15554.22 319
15555.39 310
15556.57 316
15557.75 319
15558.92 325
15560.10 332
15561.28 319
15562.45 310
15563.63 339
15564.81 332
15565.99 319
15567.16 333
15568.34 306
15569.52 330
15570.69 295
15571.87 285
15573.05 336
15574.23 354
15575.40 320
15576.58 326
15577.76 344
15578.93 312
15580.11 315
15581.29 309
15582.47 345
15583.65 340
15584.82 348
15586.00 361
15587.18 347
15588.36 350
15589.53 335
15590.71 335
15591.89 350
15593.07 310
15594.25 313
15595.42 348
15596.60 332
15597.78 324
15598.96 331
15600.14 339
15601.32 326
15602.49 342
15603.67 338
15604.85 344
15606.03 323
15607.21 352
15608.39 339
15609.56 356
15610.74 367
15611.92 343
15613.10 346
15614.28 339
15615.46 370
15616.64 358
15617.82 344
15619.00 353
15620.17 351
15621.35 390
15622.53 388
15623.71 345
15624.89 356
15626.07 364
15627.25 385
15628.43 364
15629.61 347
15630.79 352
15631.97 369
15633.15 375
15634.33 373
15635.51 346
15636.69 342
15637.87 389
15639.05 365
15640.22 378
15641.40 365
15642.58 404
15643.76 378
15644.94 387
15646.12 399
15647.30 415
15648.48 379
15649.66 367
15650.85 396
15652.03 394
15653.21 391
15654.39 392
15655.57 421
15656.75 382
15657.93 395
15659.11 387
15660.29 376
15661.47 376
15662.65 396
15663.83 369
15665.01 360
15666.19 379
15667.37 384
15668.55 356
15669.73 359
15670.92 373
15672.10 369
15673.28 362
15674.46 399
15675.64 355
15676.82 373
15678.00 361
15679.18 387
15680.36 338
15681.55 354
15682.73 359
15683.91 361
15685.09 353
15686.27 377
15687.45 352
15688.63 347
15689.82 342
15691.00 347
15692.18 362
15693.36 352
15694.54 326
15695.73 378
15696.91 374
15698.09 381
15699.27 393
15700.45 377
15701.64 359
15702.82 374
15704.00 388
15705.18 362
15706.36 343
15707.55 374
15708.73 357
15709.91 365
15711.09 359
15712.28 356
15713.46 366
15714.64 387
15715.82 372
15717.01 356
15718.19 396
15719.37 372
15720.55 371
15721.74 382
15722.92 356
15724.10 340
15725.29 352
15726.47 381
15727.65 357
15728.84 353
15730.02 367
15731.20 373
15732.39 364
15733.57 368
15734.75 371
15735.94 370
15737.12 396
15738.30 380
15739.49 393
15740.67 386
15741.85 365
15743.04 383
15744.22 362
15745.40 379
15746.59 377
15747.77 387
15748.96 370
15750.14 385
15751.32 380
15752.51 401
15753.69 389
15754.88 376
15756.06 389
15757.24 368
15758.43 368
15759.61 377
15760.80 388
15761.98 388
15763.17 377
15764.35 378
15765.53 385
15766.72 359
15767.90 324
15769.09 323
15770.27 353
15771.46 371
15772.64 361
15773.83 347
15775.01 360
15776.20 395
15777.38 360
15778.57 367
15779.75 359
15780.94 354
15782.12 344
15783.31 372
15784.49 337
15785.68 341
15786.86 383
15788.05 356
15789.23 322
15790.42 343
15791.60 350
15792.79 342
15793.98 351
15795.16 358
15796.35 346
15797.53 327
15798.72 339
15799.90 359
15801.09 342
15802.28 341
15803.46 340
15804.65 342
15805.83 353
15807.02 327
15808.21 338
15809.39 325
15810.58 314
15811.76 317
15812.95 335
15814.14 336
15815.32 321
15816.51 369
15817.70 334
15818.88 345
15820.07 327
15821.26 346
15822.44 331
15823.63 341
15824.82 343
15826.00 321
15827.19 325
15828.38 343
15829.56 307
15830.75 327
15831.94 345
15833.12 350
15834.31 356
15835.50 321
15836.69 331
15837.87 324
15839.06 319
15840.25 316
15841.44 343
15842.62 329
15843.81 310
15845.00 321
15846.18 323
15847.37 317
15848.56 319
15849.75 348
15850.94 323
15852.12 324
15853.31 334
15854.50 358
15855.69 318
15856.87 322
15858.06 346
15859.25 363
15860.44 332
15861.63 322
15862.81 323
15864.00 350
15865.19 333
15866.38 318
15867.57 344
15868.76 310
15869.94 319
15871.13 327
15872.32 338
15873.51 317
15874.70 353
15875.89 344
15877.08 351
15878.26 365
15879.45 340
15880.64 348
15881.83 326
15883.02 351
15884.21 330
15885.40 314
15886.59 339
15887.78 359
15888.97 344
15890.15 368
15891.34 341
15892.53 344
15893.72 357
15894.91 348
15896.10 334
15897.29 340
15898.48 353
15899.67 362
15900.86 317
15902.05 356
15903.24 369
15904.43 353
15905.62 343
15906.81 343
15908.00 356
15909.19 368
15910.38 373
15911.57 370
15912.76 373
15913.95 354
15915.14 359
15916.33 349
15917.52 338
15918.71 363
15919.90 362
15921.09 371
15922.28 348
15923.47 334
15924.66 372
15925.85 367
15927.04 340
15928.23 322
15929.42 363
15930.61 359
15931.80 341
15932.99 360
15934.18 320
15935.38 349
15936.57 338
15937.76 352
15938.95 341
15940.14 333
15941.33 343
15942.52 358
15943.71 323
15944.90 314
15946.10 334
15947.29 326
15948.48 347
15949.67 333
15950.86 316
15952.05 315
15953.24 330
15954.44 323
15955.63 320
15956.82 284
15958.01 315
15959.20 291
15960.39 328
15961.59 319
15962.78 325
15963.97 322
15965.16 308
15966.35 302
15967.55 311
15968.74 294
15969.93 273
15971.12 297
15972.31 282
15973.51 314
15974.70 286
15975.89 288
15977.08 311
15978.28 327
15979.47 296
15980.66 307
15981.85 316
15983.05 309
15984.24 287
15985.43 286
15986.62 303
15987.82 323
15989.01 297
15990.20 295
15991.40 294
15992.59 291
15993.78 277
15994.98 285
15996.17 305
15997.36 289
15998.55 278
15999.75 292
16000.94 312
16002.13 298
16003.33 279
16004.52 280
16005.72 313
16006.91 326
16008.10 317
16009.30 321
16010.49 304
16011.68 282
16012.88 289
16014.07 306
16015.26 290
16016.46 296
16017.65 284
16018.85 307
16020.04 282
16021.23 274
16022.43 287
16023.62 294
16024.82 292
16026.01 281
16027.21 288
16028.40 269
16029.59 292
16030.79 295
16031.98 304
16033.18 277
16034.37 276
16035.57 297
16036.76 298
16037.96 315
16039.15 302
16040.35 284
16041.54 293
16042.73 293
16043.93 313
16045.12 284
16046.32 305
16047.51 274
16048.71 288
16049.91 312
16051.10 260
16052.30 313
16053.49 272
16054.69 281
16055.88 281
16057.08 283
16058.27 291
16059.47 297
16060.66 283
16061.86 276
16063.05 280
16064.25 260
16065.45 270
16066.64 274
16067.84 286
16069.03 272
16070.23 280
16071.42 270
16072.62 271
16073.82 277
16075.01 265
16076.21 290
16077.41 263
16078.60 275
16079.80 274
16080.99 263
16082.19 278
16083.39 270
16084.58 285
16085.78 287
16086.98 263
16088.17 260
16089.37 249
16090.57 258
16091.76 273
16092.96 267
16094.16 249
16095.35 282
16096.55 269
16097.75 253
16098.94 275
16100.14 247
16101.34 274
16102.53 283
16103.73 281
16104.93 236
16106.13 284
16107.32 259
16108.52 281
16109.72 257
16110.92 264
16112.11 276
16113.31 290
16114.51 268
16115.71 238
16116.90 238
16118.10 243
16119.30 256
16120.50 279
16121.69 257
16122.89 231
16124.09 273
16125.29 278
16126.49 277
16127.68 275
16128.88 310
16130.08 266
16131.28 268
16132.48 289
16133.67 266
16134.87 258
16136.07 259
16137.27 301
16138.47 270
16139.67 298
16140.86 253
16142.06 272
16143.26 263
16144.46 277
16145.66 267
16146.86 272
16148.06 256
16149.26 275
16150.45 273
16151.65 259
16152.85 245
16154.05 275
16155.25 281
16156.45 268
16157.65 263
16158.85 278
16160.05 271
16161.25 277
16162.45 258
16163.64 260
16164.84 260
16166.04 272
16167.24 272
16168.44 231
16169.64 260
16170.84 276
16172.04 306
16173.24 269
16174.44 264
16175.64 279
16176.84 284
16178.04 277
16179.24 218
16180.44 253
16181.64 275
16182.84 266
16184.04 274
16185.24 257
16186.44 258
16187.64 289
16188.84 262
16190.04 262
16191.24 255
16192.44 263
16193.64 261
16194.84 273
16196.04 282
16197.24 279
16198.44 268
16199.65 288
16200.85 311
16202.05 276
16203.25 265
16204.45 266
16205.65 298
16206.85 290
16208.05 273
16209.25 250
16210.45 275
16211.65 277
16212.86 303
16214.06 290
16215.26 288
16216.46 268
16217.66 280
16218.86 280
16220.06 249
16221.27 283
16222.47 248
16223.67 285
16224.87 265
16226.07 266
16227.27 285
16228.48 271
16229.68 256
16230.88 261
16232.08 281
16233.28 302
16234.48 268
16235.69 294
16236.89 273
16238.09 250
16239.29 258
16240.50 288
16241.70 301
16242.90 260
16244.10 276
16245.30 272
16246.51 267
16247.71 250
16248.91 284
16250.11 313
16251.32 291
16252.52 303
16253.72 294
16254.92 308
16256.13 277
16257.33 298
16258.53 280
16259.74 302
16260.94 279
16262.14 288
16263.35 275
16264.55 274
16265.75 272
16266.95 288
16268.16 285
16269.36 294
16270.56 275
16271.77 286
16272.97 287
16274.17 288
16275.38 291
16276.58 304
16277.79 310
16278.99 299
16280.19 320
16281.40 280
16282.60 300
16283.80 296
16285.01 307
16286.21 278
16287.42 294
16288.62 306
16289.82 284
16291.03 295
16292.23 272
16293.44 297
16294.64 290
16295.84 324
16297.05 274
16298.25 280
16299.46 298
16300.66 308
16301.87 283
16303.07 294
16304.27 288
16305.48 292
16306.68 294
16307.89 286
16309.09 296
16310.30 308
16311.50 302
16312.71 301
16313.91 310
16315.12 277
16316.32 272
16317.53 274
16318.73 261
16319.94 298
16321.14 266
16322.35 257
16323.55 285
16324.76 290
16325.96 305
16327.17 278
16328.38 287
16329.58 285
16330.79 282
16331.99 261
16333.20 264
16334.40 268
16335.61 275
16336.81 268
16338.02 267
16339.23 248
16340.43 259
16341.64 276
16342.84 273
16344.05 294
16345.26 272
16346.46 252
16347.67 272
16348.87 260
16350.08 276
16351.29 278
16352.49 285
16353.70 265
16354.91 237
16356.11 248
16357.32 265
16358.53 241
16359.73 253
16360.94 256
16362.15 273
16363.35 254
16364.56 257
16365.77 281
16366.97 246
16368.18 256
16369.39 259
16370.59 259
16371.80 242
16373.01 256
16374.21 256
16375.42 301
16376.63 266
16377.84 252
16379.04 243
16380.25 244
16381.46 269
16382.67 242
16383.87 237
16385.08 241
16386.29 251
16387.50 260
16388.70 271
16389.91 252
16391.12 233
16392.33 241
16393.53 265
16394.74 232
16395.95 276
16397.16 241
16398.37 262
16399.57 246
16400.78 247
16401.99 249
16403.20 244
16404.41 253
16405.62 269
16406.82 248
16408.03 247
16409.24 247
16410.45 256
16411.66 261
16412.87 231
16414.07 279
16415.28 270
16416.49 247
16417.70 267
16418.91 262
16420.12 251
16421.33 255
16422.54 218
16423.75 237
16424.95 256
16426.16 226
16427.37 247
16428.58 231
16429.79 260
16431.00 233
16432.21 240
16433.42 230
16434.63 253
16435.84 252
16437.05 242
16438.26 258
16439.47 269
16440.68 255
16441.88 241
16443.09 247
16444.30 250
16445.51 282
16446.72 248
16447.93 287
16449.14 254
16450.35 257
16451.56 238
16452.77 263
16453.98 259
16455.19 236
16456.40 245
16457.61 255
16458.82 227
16460.03 236
16461.24 253
16462.45 249
16463.67 238
16464.88 233
16466.09 245
16467.30 241
16468.51 245
16469.72 251
16470.93 251
16472.14 234
16473.35 242
16474.56 242
16475.77 256
16476.98 236
16478.19 235
16479.40 237
16480.62 218
16481.83 242
16483.04 238
16484.25 234
16485.46 218
16486.67 234
16487.88 227
16489.09 250
16490.31 269
16491.52 228
16492.73 233
16493.94 227
16495.15 225
16496.36 214
16497.57 224
16498.79 246
16500.00 234
16501.21 247
16502.42 250
16503.63 227
16504.85 243
16506.06 238
16507.27 239
16508.48 228
16509.69 234
16510.91 245
16512.12 209
16513.33 221
16514.54 240
16515.76 231
16516.97 239
16518.18 237
16519.39 238
16520.60 256
16521.82 237
16523.03 240
16524.24 237
16525.46 254
16526.67 249
16527.88 270
16529.09 239
16530.31 247
16531.52 239
16532.73 223
16533.95 245
16535.16 259
16536.37 275
16537.58 235
16538.80 224
16540.01 232
16541.22 232
16542.44 229
16543.65 232
16544.86 260
16546.08 253
16547.29 237
16548.50 226
16549.72 241
16550.93 251
16552.15 224
16553.36 255
16554.57 247
16555.79 256
16557.00 234
16558.21 238
16559.43 224
16560.64 249
16561.86 250
16563.07 227
16564.28 227
16565.50 235
16566.71 241
16567.93 231
16569.14 248
16570.36 261
16571.57 244
16572.78 264
16574.00 238
16575.21 262
16576.43 252
16577.64 254
16578.86 251
16580.07 258
16581.29 238
16582.50 234
16583.72 235
16584.93 233
16586.15 239
16587.36 241
16588.58 223
16589.79 244
16591.01 251
16592.22 253
16593.44 254
16594.65 237
16595.87 230
16597.08 248
16598.30 247
16599.51 252
16600.73 229
16601.94 241
16603.16 267
16604.37 218
16605.59 218
16606.81 246
16608.02 234
16609.24 256
16610.45 237
16611.67 246
16612.89 252
16614.10 244
16615.32 223
16616.53 248
16617.75 233
16618.97 239
16620.18 233
16621.40 240
16622.61 230
16623.83 221
16625.05 225
16626.26 238
16627.48 255
16628.70 246
16629.91 236
16631.13 241
16632.35 240
16633.56 249
16634.78 227
16636.00 225
16637.21 223
16638.43 221
16639.65 214
16640.86 214
16642.08 209
16643.30 201
16644.51 231
16645.73 240
16646.95 241
16648.17 222
16649.38 234
16650.60 210
16651.82 223
16653.03 244
16654.25 236
16655.47 225
16656.69 242
16657.90 238
16659.12 226
16660.34 226
16661.56 235
16662.77 257
16663.99 227
16665.21 212
16666.43 240
16667.65 240
16668.86 226
16670.08 239
16671.30 220
16672.52 236
16673.74 228
16674.95 244
16676.17 236
16677.39 207
16678.61 226
16679.83 226
16681.05 243
16682.26 218
16683.48 246
16684.70 246
16685.92 233
16687.14 238
16688.36 250
16689.58 257
16690.79 260
16692.01 225
16693.23 235
16694.45 260
16695.67 251
16696.89 234
16698.11 244
16699.33 236
16700.55 237
16701.76 239
16702.98 220
16704.20 229
16705.42 222
16706.64 253
16707.86 211
16709.08 221
16710.30 221
16711.52 236
16712.74 197
16713.96 225
16715.18 223
16716.40 229
16717.62 209
16718.84 232
16720.06 244
16721.28 243
16722.50 235
16723.72 237
16724.94 257
16726.16 228
16727.38 259
16728.60 224
16729.82 230
16731.04 228
16732.26 225
16733.48 241
16734.70 250
16735.92 211
16737.14 225
16738.36 232
16739.58 226
16740.80 219
16742.02 216
16743.24 237
16744.46 258
16745.68 230
16746.90 223
16748.12 221
16749.35 229
16750.57 223
16751.79 211
16753.01 241
16754.23 223
16755.45 215
16756.67 222
16757.89 217
16759.11 227
16760.33 225
16761.56 230
16762.78 249
16764.00 220
16765.22 221
16766.44 216
16767.66 232
16768.88 225
16770.11 210
16771.33 221
16772.55 251
16773.77 238
16774.99 220
16776.22 223
16777.44 206
16778.66 244
16779.88 231
16781.10 236
16782.33 219
16783.55 240
16784.77 212
16785.99 212
16787.21 204
16788.44 222
16789.66 249
16790.88 219
16792.10 225
16793.33 183
16794.55 224
16795.77 232
16796.99 240
16798.22 211
16799.44 219
16800.66 226
16801.88 230
16803.11 219
16804.33 231
16805.55 211
16806.78 217
16808.00 245
16809.22 243
16810.44 237
16811.67 224
16812.89 226
16814.11 225
16815.34 239
16816.56 228
16817.78 258
16819.01 195
16820.23 220
16821.45 254
16822.68 227
16823.90 238
16825.13 258
16826.35 246
16827.57 233
16828.80 226
16830.02 234
16831.24 243
16832.47 230
16833.69 241
16834.92 238
16836.14 232
16837.36 234
16838.59 246
16839.81 238
16841.04 228
16842.26 233
16843.48 244
16844.71 243
16845.93 241
16847.16 231
16848.38 224
16849.61 242
16850.83 235
16852.06 246
16853.28 243
16854.51 250
16855.73 231
16856.95 239
16858.18 227
16859.40 224
16860.63 222
16861.85 249
16863.08 267
16864.30 239
16865.53 243
16866.75 224
16867.98 241
16869.21 225
16870.43 244
16871.66 220
16872.88 244
16874.11 253
16875.33 242
16876.56 257
16877.78 284
16879.01 246
16880.23 253
16881.46 255
16882.69 254
16883.91 226
16885.14 232
16886.36 212
16887.59 240
16888.81 227
16890.04 222
16891.27 252
16892.49 245
16893.72 262
16894.94 239
16896.17 238
16897.40 226
16898.62 247
16899.85 256
16901.08 233
16902.30 248
16903.53 239
16904.76 265
16905.98 225
16907.21 233
16908.44 227
16909.66 229
16910.89 209
16912.12 234
16913.34 226
16914.57 233
16915.80 231
16917.02 226
16918.25 265
16919.48 261
16920.70 243
16921.93 234
16923.16 226
16924.39 236
16925.61 230
16926.84 224
16928.07 213
16929.30 223
16930.52 234
16931.75 237
16932.98 208
16934.21 215
16935.43 254
16936.66 232
16937.89 223
16939.12 246
16940.34 240
16941.57 228
16942.80 224
16944.03 227
16945.26 224
16946.48 234
16947.71 224
16948.94 228
16950.17 215
16951.40 219
16952.62 215
16953.85 246
16955.08 239
16956.31 203
16957.54 219
16958.77 220
16959.99 227
16961.22 218
16962.45 236
16963.68 230
16964.91 210
16966.14 227
16967.37 261
16968.60 238
16969.82 217
16971.05 219
16972.28 255
16973.51 208
16974.74 205
16975.97 220
16977.20 215
16978.43 235
16979.66 216
16980.89 252
16982.11 218
16983.34 238
16984.57 210
16985.80 235
16987.03 217
16988.26 194
16989.49 226
16990.72 238
16991.95 232
16993.18 213
16994.41 229
16995.64 206
16996.87 207
16998.10 245
16999.33 247
17000.56 219
17001.79 217
17003.02 226
17004.25 211
17005.48 209
17006.71 235
17007.94 206
17009.17 218
17010.40 211
17011.63 223
17012.86 212
17014.09 197
17015.32 229
17016.55 221
17017.78 221
17019.01 246
17020.25 241
17021.48 228
17022.71 222
17023.94 198
17025.17 202
17026.40 196
17027.63 264
17028.86 227
17030.09 237
17031.32 216
17032.55 228
17033.79 206
17035.02 190
17036.25 218
17037.48 220
17038.71 217
17039.94 213
17041.17 223
17042.41 229
17043.64 242
17044.87 232
17046.10 249
17047.33 240
17048.56 224
17049.80 233
17051.03 229
17052.26 218
17053.49 231
17054.72 229
17055.95 203
17057.19 224
17058.42 231
17059.65 230
17060.88 209
17062.12 216
17063.35 216
17064.58 230
17065.81 224
17067.04 234
17068.28 210
17069.51 208
17070.74 216
17071.97 208
17073.21 215
17074.44 210
17075.67 229
17076.90 218
17078.14 229
17079.37 219
17080.60 212
17081.84 212
17083.07 216
17084.30 208
17085.54 222
17086.77 225
17088.00 204
17089.23 214
17090.47 214
17091.70 230
17092.93 248
17094.17 212
17095.40 208
17096.63 208
17097.87 235
17099.10 245
17100.34 237
17101.57 239
17102.80 207
17104.04 230
17105.27 220
17106.50 203
17107.74 217
17108.97 223
17110.21 225
17111.44 214
17112.67 224
17113.91 223
17115.14 246
17116.38 227
17117.61 243
17118.84 234
17120.08 244
17121.31 201
17122.55 224
17123.78 216
17125.02 196
17126.25 221
17127.48 222
17128.72 208
17129.95 210
17131.19 213
17132.42 226
17133.66 231
17134.89 210
17136.13 232
17137.36 224
17138.60 236
17139.83 230
17141.07 227
17142.30 229
17143.54 233
17144.77 203
17146.01 208
17147.24 199
17148.48 209
17149.71 223
17150.95 214
17152.19 208
17153.42 215
17154.66 246
17155.89 222
17157.13 211
17158.36 206
17159.60 227
17160.83 233
17162.07 232
17163.31 235
17164.54 225
17165.78 231
17167.01 213
17168.25 225
17169.49 198
17170.72 212
17171.96 223
17173.19 245
17174.43 209
17175.67 217
17176.90 203
17178.14 242
17179.38 241
17180.61 241
17181.85 201
17183.09 238
17184.32 223
17185.56 228
17186.80 221
17188.03 208
17189.27 204
17190.51 206
17191.74 230
17192.98 208
17194.22 226
17195.45 216
17196.69 228
17197.93 208
17199.16 205
17200.40 208
17201.64 217
17202.88 231
17204.11 215
17205.35 219
17206.59 206
17207.83 223
17209.06 214
17210.30 229
17211.54 207
17212.78 233
17214.01 217
17215.25 227
17216.49 219
17217.73 206
17218.96 211
17220.20 242
17221.44 244
17222.68 232
17223.92 216
17225.15 217
17226.39 206
17227.63 200
17228.87 217
17230.11 198
17231.35 252
17232.58 208
17233.82 200
17235.06 225
17236.30 223
17237.54 237
17238.78 217
17240.01 205
17241.25 228
17242.49 216
17243.73 234
17244.97 227
17246.21 203
17247.45 220
17248.69 206
17249.93 216
17251.16 210
17252.40 219
17253.64 209
17254.88 235
17256.12 216
17257.36 202
17258.60 202
17259.84 214
17261.08 197
17262.32 241
17263.56 224
17264.80 213
17266.04 202
17267.28 185
17268.51 200
17269.75 190
17270.99 209
17272.23 207
17273.47 215
17274.71 184
17275.95 211
17277.19 207
17278.43 228
17279.67 208
17280.91 207
17282.15 222
17283.39 205
17284.63 189
17285.87 200
17287.11 222
17288.35 215
17289.60 207
17290.84 213
17292.08 190
17293.32 196
17294.56 213
17295.80 227
17297.04 208
17298.28 210
17299.52 215
17300.76 216
17302.00 210
17303.24 209
17304.48 178
17305.72 221
17306.96 201
17308.21 221
17309.45 211
17310.69 211
17311.93 215
17313.17 215
17314.41 194
17315.65 214
17316.89 198
17318.14 216
17319.38 220
17320.62 217
17321.86 214
17323.10 201
17324.34 210
17325.59 199
17326.83 189
17328.07 189
17329.31 211
17330.55 220
17331.79 228
17333.04 203
17334.28 218
17335.52 223
17336.76 223
17338.00 217
17339.25 218
17340.49 216
17341.73 193
17342.97 211
17344.22 209
17345.46 193
17346.70 208
17347.94 203
17349.19 172
17350.43 210
17351.67 187
17352.91 227
17354.16 209
17355.40 221
17356.64 186
17357.88 196
17359.13 199
17360.37 190
17361.61 218
17362.86 210
17364.10 196
17365.34 189
17366.58 236
17367.83 216
17369.07 211
17370.31 205
17371.56 217
17372.80 200
17374.04 211
17375.29 209
17376.53 212
17377.78 221
17379.02 217
17380.26 207
17381.51 213
17382.75 192
17383.99 193
17385.24 199
17386.48 175
17387.72 211
17388.97 193
17390.21 227
17391.46 194
17392.70 187
17393.94 206
17395.19 204
17396.43 224
17397.68 209
17398.92 205
17400.17 234
17401.41 223
17402.65 224
17403.90 201
17405.14 208
17406.39 196
17407.63 200
17408.88 201
17410.12 202
17411.37 202
17412.61 214
17413.86 208
17415.10 217
17416.35 199
17417.59 215
17418.84 237
17420.08 207
17421.33 223
17422.57 191
17423.82 209
17425.06 217
17426.31 209
17427.55 217
17428.80 204
17430.04 217
17431.29 199
17432.53 226
17433.78 196
17435.03 192
17436.27 200
17437.52 227
17438.76 203
17440.01 216
17441.25 226
17442.50 207
17443.75 209
17444.99 188
17446.24 195
17447.48 182
17448.73 229
17449.98 229
17451.22 194
17452.47 212
17453.71 207
17454.96 209
17456.21 226
17457.45 207
17458.70 198
17459.95 194
17461.19 196
17462.44 215
17463.69 228
17464.93 206
17466.18 176
17467.43 231
17468.67 233
17469.92 198
17471.17 185
17472.41 207
17473.66 232
17474.91 241
17476.15 223
17477.40 192
17478.65 210
17479.90 219
17481.14 229
17482.39 210
17483.64 219
17484.88 221
17486.13 234
17487.38 210
17488.63 208
17489.87 198
17491.12 226
17492.37 218
17493.62 197
17494.86 183
17496.11 198
17497.36 214
17498.61 199
17499.86 201
17501.10 233
17502.35 198
17503.60 200
17504.85 216
17506.10 199
17507.34 199
17508.59 213
17509.84 222
17511.09 215
17512.34 217
17513.59 214
17514.83 218
17516.08 218
17517.33 190
17518.58 230
17519.83 228
17521.08 245
17522.33 231
17523.57 235
17524.82 210
17526.07 203
17527.32 221
17528.57 219
17529.82 202
17531.07 216
17532.32 222
17533.57 218
17534.82 240
17536.06 201
17537.31 212
17538.56 215
17539.81 201
17541.06 225
17542.31 220
17543.56 228
17544.81 220
17546.06 218
17547.31 231
17548.56 202
17549.81 213
17551.06 208
17552.31 238
17553.56 217
17554.81 206
17556.06 224
17557.31 204
17558.56 226
17559.81 214
17561.06 210
17562.31 230
17563.56 211
17564.81 204
17566.06 211
17567.31 210
17568.56 213
17569.81 220
17571.06 198
17572.31 206
17573.56 209
17574.81 213
17576.06 230
17577.31 217
17578.56 227
17579.81 222
17581.06 217
17582.31 202
17583.57 237
17584.82 214
17586.07 200
17587.32 222
17588.57 237
17589.82 230
17591.07 202
17592.32 220
17593.57 207
17594.83 203
17596.08 225
17597.33 224
17598.58 224
17599.83 232
17601.08 231
17602.33 215
17603.59 225
17604.84 212
17606.09 204
17607.34 217
17608.59 228
17609.84 214
17611.10 233
17612.35 218
17613.60 220
17614.85 228
17616.10 220
17617.36 234
17618.61 231
17619.86 185
17621.11 222
17622.36 217
17623.62 222
17624.87 229
17626.12 226
17627.37 227
17628.63 211
17629.88 239
17631.13 212
17632.38 207
17633.64 208
17634.89 209
17636.14 211
17637.39 210
17638.65 235
17639.90 220
17641.15 227
17642.41 240
17643.66 235
17644.91 201
17646.17 215
17647.42 212
17648.67 214
17649.92 220
17651.18 238
17652.43 208
17653.68 183
17654.94 209
17656.19 218
17657.44 207
17658.70 194
17659.95 215
17661.21 205
17662.46 212
17663.71 203
17664.97 181
17666.22 200
17667.47 227
17668.73 228
17669.98 231
17671.24 205
17672.49 204
17673.74 200
17675.00 208
17676.25 182
17677.51 190
17678.76 202
17680.02 201
17681.27 200
17682.52 226
17683.78 218
17685.03 217
17686.29 190
17687.54 201
17688.80 204
17690.05 202
17691.31 209
17692.56 231
17693.82 215
17695.07 204
17696.32 200
17697.58 207
17698.83 189
17700.09 215
17701.34 236
17702.60 213
17703.86 218
17705.11 205
17706.37 200
17707.62 195
17708.88 212
17710.13 204
17711.39 203
17712.64 208
17713.90 204
17715.15 213
17716.41 209
17717.66 231
17718.92 210
17720.18 208
17721.43 231
17722.69 229
17723.94 219
17725.20 181
17726.45 207
17727.71 217
17728.97 210
17730.22 212
17731.48 220
17732.74 200
17733.99 191
17735.25 237
17736.50 212
17737.76 204
17739.02 201
17740.27 192
17741.53 206
17742.79 213
17744.04 220
17745.30 210
17746.56 217
17747.81 203
17749.07 201
17750.33 196
17751.58 212
17752.84 227
17754.10 225
17755.35 202
17756.61 219
17757.87 212
17759.12 232
17760.38 210
17761.64 207
17762.90 200
17764.15 205
17765.41 226
17766.67 209
17767.93 221
17769.18 230
17770.44 209
17771.70 199
17772.96 204
17774.21 216
17775.47 221
17776.73 228
17777.99 226
17779.24 191
17780.50 211
17781.76 206
17783.02 199
17784.28 217
17785.53 219
17786.79 225
17788.05 220
17789.31 213
17790.57 230
17791.82 190
17793.08 220
17794.34 226
17795.60 229
17796.86 210
17798.12 221
17799.37 247
17800.63 212
17801.89 217
17803.15 240
17804.41 212
17805.67 218
17806.93 220
17808.19 213
17809.44 233
17810.70 193
17811.96 199
17813.22 218
17814.48 230
17815.74 219
17817.00 206
17818.26 217
17819.52 222
17820.78 206
17822.04 203
17823.29 221
17824.55 209
17825.81 216
17827.07 205
17828.33 200
17829.59 185
17830.85 235
17832.11 186
17833.37 211
17834.63 191
17835.89 199
17837.15 194
17838.41 206
17839.67 210
17840.93 200
17842.19 203
17843.45 207
17844.71 216
17845.97 201
17847.23 205
17848.49 196
17849.75 214
17851.01 221
17852.27 201
17853.53 193
17854.79 203
17856.05 197
17857.31 219
17858.57 208
17859.84 212
17861.10 186
17862.36 201
17863.62 191
17864.88 207
17866.14 214
17867.40 181
17868.66 176
17869.92 216
17871.18 213
17872.44 200
17873.71 204
17874.97 198
17876.23 203
17877.49 188
17878.75 201
17880.01 192
17881.27 209
17882.53 213
17883.80 193
17885.06 195
17886.32 198
17887.58 221
17888.84 197
17890.10 219
17891.37 222
17892.63 202
17893.89 200
17895.15 192
17896.41 200
17897.67 198
17898.94 202
17900.20 191
17901.46 193
17902.72 231
17903.99 221
17905.25 223
17906.51 217
17907.77 198
17909.03 212
17910.30 217
17911.56 206
17912.82 207
17914.08 192
17915.35 183
17916.61 196
17917.87 211
17919.14 202
17920.40 183
17921.66 197
17922.92 199
17924.19 193
17925.45 209
17926.71 211
17927.98 201
17929.24 201
17930.50 224
17931.76 212
17933.03 199
17934.29 212
17935.55 220
17936.82 204
17938.08 202
17939.34 197
17940.61 202
17941.87 201
17943.14 200
17944.40 192
17945.66 213
17946.93 201
17948.19 205
17949.45 215
17950.72 205
17951.98 195
17953.25 190
17954.51 213
17955.77 218
17957.04 201
17958.30 203
17959.57 194
17960.83 179
17962.09 200
17963.36 199
17964.62 207
17965.89 201
17967.15 167
17968.42 178
17969.68 197
17970.95 200
17972.21 173
17973.47 199
17974.74 191
17976.00 198
17977.27 193
17978.53 180
17979.80 190
17981.06 195
17982.33 189
17983.59 177
17984.86 204
17986.12 190
17987.39 210
17988.65 188
17989.92 191
17991.18 194
17992.45 201
17993.71 200
17994.98 193
17996.25 196
17997.51 206
17998.78 202
18000.04 199
18001.31 190
18002.57 191
18003.84 215
18005.10 184
18006.37 206
18007.64 222
18008.90 182
18010.17 194
18011.43 210
18012.70 212
18013.97 203
18015.23 197
18016.50 222
18017.76 199
18019.03 204
18020.30 196
18021.56 212
18022.83 210
18024.10 189
18025.36 185
18026.63 204
18027.90 211
18029.16 166
18030.43 205
18031.70 211
18032.96 185
18034.23 201
18035.50 195
18036.76 188
18038.03 190
18039.30 198
18040.56 216
18041.83 211
18043.10 218
18044.37 223
18045.63 200
18046.90 203
18048.17 190
18049.43 203
18050.70 229
18051.97 191
18053.24 199
18054.50 203
18055.77 199
18057.04 197
18058.31 219
18059.57 219
18060.84 223
18062.11 192
18063.38 205
18064.65 225
18065.91 220
18067.18 195
18068.45 211
18069.72 214
18070.98 202
18072.25 199
18073.52 217
18074.79 202
18076.06 203
18077.33 219
18078.59 224
18079.86 206
18081.13 209
18082.40 222
18083.67 206
18084.94 208
18086.21 238
18087.47 244
18088.74 206
18090.01 201
18091.28 209
18092.55 217
18093.82 212
18095.09 201
18096.36 213
18097.62 210
18098.89 192
18100.16 230
18101.43 220
18102.70 219
18103.97 216
18105.24 222
18106.51 205
18107.78 192
18109.05 207
18110.32 193
18111.59 246
18112.86 215
18114.13 214
18115.40 223
18116.66 216
18117.93 227
18119.20 197
18120.47 202
18121.74 221
18123.01 206
18124.28 199
18125.55 222
18126.82 209
18128.09 223
18129.36 213
18130.63 232
18131.90 205
18133.17 214
18134.44 219
18135.71 201
18136.99 195
18138.26 211
18139.53 226
18140.80 217
18142.07 203
18143.34 206
18144.61 196
18145.88 195
18147.15 203
18148.42 207
18149.69 199
18150.96 194
18152.23 213
18153.50 210
18154.78 217
18156.05 172
18157.32 222
18158.59 228
18159.86 207
18161.13 194
18162.40 200
18163.67 220
18164.94 208
18166.22 192
18167.49 204
18168.76 242
18170.03 204
18171.30 214
18172.57 219
18173.85 218
18175.12 233
18176.39 213
18177.66 217
18178.93 196
18180.20 199
18181.48 209
18182.75 213
18184.02 201
18185.29 199
18186.56 202
18187.84 233
18189.11 199
18190.38 196
18191.65 214
18192.93 244
18194.20 208
18195.47 213
18196.74 210
18198.02 213
18199.29 213
18200.56 227
18201.83 201
18203.11 192
18204.38 227
18205.65 210
18206.92 197
18208.20 189
18209.47 204
18210.74 187
18212.02 204
18213.29 201
18214.56 227
18215.84 195
18217.11 209
18218.38 225
18219.65 182
18220.93 192
18222.20 188
18223.47 224
18224.75 223
18226.02 205
18227.30 213
18228.57 206
18229.84 212
18231.12 214
18232.39 218
18233.66 196
18234.94 214
18236.21 201
18237.48 216
18238.76 194
18240.03 205
18241.31 213
18242.58 200
18243.86 236
18245.13 214
18246.40 208
18247.68 214
18248.95 196
18250.23 213
18251.50 186
18252.77 213
18254.05 206
18255.32 201
18256.60 205
18257.87 196
18259.15 195
18260.42 192
18261.70 201
18262.97 208
18264.25 187
18265.52 203
18266.80 210
18268.07 206
18269.35 216
18270.62 193
18271.90 205
18273.17 218
18274.45 193
18275.72 220
18277.00 197
18278.27 198
18279.55 193
18280.82 202
18282.10 215
18283.37 197
18284.65 216
18285.93 207
18287.20 191
18288.48 193
18289.75 189
18291.03 198
18292.30 203
18293.58 190
18294.86 194
18296.13 212
18297.41 216
18298.68 206
18299.96 206
18301.24 217
18302.51 196
18303.79 199
18305.06 214
18306.34 195
18307.62 203
18308.89 202
18310.17 204
18311.45 201
18312.72 205
18314.00 204
18315.28 210
18316.55 225
18317.83 173
18319.11 192
18320.38 201
18321.66 229
18322.94 188
18324.21 200
18325.49 210
18326.77 228
18328.04 216
18329.32 200
18330.60 189
18331.88 189
18333.15 201
18334.43 215
18335.71 203
18336.98 178
18338.26 190
18339.54 213
18340.82 195
18342.09 192
18343.37 192
18344.65 214
18345.93 203
18347.20 197
18348.48 208
18349.76 215
18351.04 215
18352.32 212
18353.59 209
18354.87 212
18356.15 205
18357.43 191
18358.71 217
18359.98 199
18361.26 192
18362.54 204
18363.82 195
18365.10 191
18366.38 199
18367.65 213
18368.93 197
18370.21 194
18371.49 212
18372.77 214
18374.05 218
18375.33 193
18376.60 211
18377.88 200
18379.16 221
18380.44 203
18381.72 201
18383.00 184
18384.28 211
18385.56 209
18386.84 202
18388.11 206
18389.39 187
18390.67 211
18391.95 207
18393.23 213
18394.51 213
18395.79 225
18397.07 211
18398.35 203
18399.63 213
18400.91 211
18402.19 206
18403.47 229
18404.75 216
18406.03 235
18407.31 235
18408.59 221
18409.87 229
18411.15 215
18412.43 202
18413.71 199
18414.99 206
18416.27 203
18417.55 213
18418.83 207
18420.11 199
18421.39 205
18422.67 215
18423.95 220
18425.23 217
18426.51 204
18427.79 234
18429.07 204
18430.35 208
18431.63 206
18432.91 203
18434.19 215
18435.47 228
18436.75 218
18438.04 195
18439.32 177
18440.60 208
18441.88 228
18443.16 199
18444.44 206
18445.72 202
18447.00 205
18448.28 208
18449.57 219
18450.85 194
18452.13 188
18453.41 186
18454.69 198
18455.97 196
18457.25 200
18458.54 206
18459.82 203
18461.10 211
18462.38 209
18463.66 202
18464.94 194
18466.23 202
18467.51 213
18468.79 201
18470.07 206
18471.35 192
18472.64 206
18473.92 197
18475.20 228
18476.48 231
18477.76 207
18479.05 200
18480.33 222
18481.61 208
18482.89 227
18484.18 226
18485.46 205
18486.74 190
18488.02 208
18489.31 197
18490.59 202
18491.87 185
18493.15 212
18494.44 221
18495.72 224
18497.00 205
18498.29 215
18499.57 223
18500.85 193
18502.13 209
18503.42 209
18504.70 215
18505.98 198
18507.27 229
18508.55 210
18509.83 216
18511.12 214
18512.40 197
18513.68 225
18514.97 196
18516.25 188
18517.54 184
18518.82 201
18520.10 213
18521.39 209
18522.67 199
18523.95 207
18525.24 221
18526.52 210
18527.81 207
18529.09 214
18530.37 191
18531.66 220
18532.94 203
18534.23 210
18535.51 203
18536.79 231
18538.08 217
18539.36 225
18540.65 210
18541.93 193
18543.22 209
18544.50 208
18545.79 214
18547.07 207
18548.36 228
18549.64 203
18550.92 200
18552.21 228
18553.49 209
18554.78 196
18556.06 208
18557.35 224
18558.63 214
18559.92 209
18561.20 186
18562.49 208
18563.77 217
18565.06 214
18566.35 213
18567.63 221
18568.92 222
18570.20 222
18571.49 231
18572.77 217
18574.06 214
18575.34 234
18576.63 235
18577.92 203
18579.20 225
18580.49 231
18581.77 230
18583.06 204
18584.34 212
18585.63 213
18586.92 220
18588.20 220
18589.49 226
18590.77 228
18592.06 216
18593.35 208
18594.63 237
18595.92 225
18597.21 185
18598.49 214
18599.78 207
18601.07 222
18602.35 205
18603.64 223
18604.93 231
18606.21 214
18607.50 226
18608.79 240
18610.07 225
18611.36 215
18612.65 237
18613.93 223
18615.22 205
18616.51 210
18617.79 219
18619.08 217
18620.37 242
18621.66 205
18622.94 213
18624.23 213
18625.52 211
18626.80 193
18628.09 205
18629.38 225
18630.67 234
18631.95 193
18633.24 207
18634.53 208
18635.82 210
18637.11 210
18638.39 197
18639.68 198
18640.97 198
18642.26 216
18643.54 205
18644.83 196
18646.12 203
18647.41 208
18648.70 210
18649.99 216
18651.27 196
18652.56 212
18653.85 206
18655.14 201
18656.43 212
18657.72 204
18659.00 219
18660.29 222
18661.58 212
18662.87 225
18664.16 194
18665.45 178
18666.74 212
18668.02 220
18669.31 217
18670.60 205
18671.89 206
18673.18 203
18674.47 181
18675.76 194
18677.05 195
18678.34 239
18679.63 203
18680.92 218
18682.20 201
18683.49 212
18684.78 204
18686.07 215
18687.36 186
18688.65 196
18689.94 225
18691.23 207
18692.52 201
18693.81 202
18695.10 213
18696.39 198
18697.68 207
18698.97 195
18700.26 215
18701.55 232
18702.84 192
18704.13 204
18705.42 214
18706.71 193
18708.00 211
18709.29 203
18710.58 205
18711.87 195
18713.16 205
18714.45 207
18715.74 199
18717.03 188
18718.32 184
18719.61 232
18720.90 200
18722.20 203
18723.49 229
18724.78 216
18726.07 189
18727.36 212
18728.65 193
18729.94 211
18731.23 179
18732.52 188
18733.81 207
18735.10 186
18736.40 202
18737.69 190
18738.98 212
18740.27 201
18741.56 190
18742.85 190
18744.14 218
18745.43 174
18746.73 189
18748.02 202
18749.31 209
18750.60 186
18751.89 194
18753.18 203
18754.48 204
18755.77 211
18757.06 203
18758.35 216
18759.64 204
18760.94 209
18762.23 211
18763.52 223
18764.81 196
18766.10 184
18767.40 191
18768.69 203
18769.98 209
18771.27 208
18772.57 204
18773.86 215
18775.15 222
18776.44 211
18777.74 197
18779.03 204
18780.32 192
18781.61 199
18782.91 210
18784.20 157
18785.49 196
18786.79 191
18788.08 198
18789.37 196
18790.66 189
18791.96 232
18793.25 212
18794.54 213
18795.84 206
18797.13 215
18798.42 187
18799.72 179
18801.01 181
18802.30 210
18803.60 183
18804.89 201
18806.18 206
18807.48 202
18808.77 202
18810.07 194
18811.36 210
18812.65 197
18813.95 172
18815.24 211
18816.53 180
18817.83 200
18819.12 207
18820.42 173
18821.71 182
18823.00 191
18824.30 199
18825.59 211
18826.89 199
18828.18 196
18829.48 217
18830.77 209
18832.07 211
18833.36 172
18834.65 213
18835.95 193
18837.24 206
18838.54 205
18839.83 191
18841.13 205
18842.42 198
18843.72 217
18845.01 193
18846.31 210
18847.60 181
18848.90 203
18850.19 214
18851.49 189
18852.78 177
18854.08 195
18855.37 193
18856.67 191
18857.96 183
18859.26 170
18860.55 194
18861.85 178
18863.15 199
18864.44 200
18865.74 188
18867.03 197
18868.33 218
18869.62 204
18870.92 192
18872.22 202
18873.51 215
18874.81 190
18876.10 200
18877.40 222
18878.70 197
18879.99 200
18881.29 180
18882.58 201
18883.88 195
18885.18 204
18886.47 197
18887.77 205
18889.07 194
18890.36 186
18891.66 188
18892.95 189
18894.25 198
18895.55 172
18896.84 185
18898.14 201
18899.44 205
18900.73 171
18902.03 175
18903.33 180
18904.63 179
18905.92 183
18907.22 199
18908.52 206
18909.81 208
18911.11 193
18912.41 217
18913.71 203
18915.00 210
18916.30 206
18917.60 197
18918.89 203
18920.19 188
18921.49 219
18922.79 197
18924.09 189
18925.38 199
18926.68 197
18927.98 204
18929.28 202
18930.57 205
18931.87 199
18933.17 204
18934.47 199
18935.77 196
18937.06 196
18938.36 213
18939.66 189
18940.96 201
18942.26 219
18943.55 206
18944.85 221
18946.15 187
18947.45 189
18948.75 222
18950.05 186
18951.35 170
18952.64 190
18953.94 186
18955.24 184
18956.54 190
18957.84 205
18959.14 186
18960.44 202
18961.74 203
18963.03 205
18964.33 178
18965.63 189
18966.93 178
18968.23 199
18969.53 180
18970.83 196
18972.13 197
18973.43 182
18974.73 178
18976.03 195
18977.33 193
18978.62 192
18979.92 201
18981.22 209
18982.52 194
18983.82 193
18985.12 199
18986.42 210
18987.72 205
18989.02 197
18990.32 187
18991.62 191
18992.92 186
18994.22 205
18995.52 198
18996.82 206
18998.12 176
18999.42 198
19000.72 204
19002.02 187
19003.32 188
19004.62 197
19005.92 180
19007.22 194
19008.53 211
19009.83 222
19011.13 192
19012.43 192
19013.73 194
19015.03 175
19016.33 174
19017.63 166
19018.93 197
19020.23 181
19021.53 186
19022.83 173
19024.13 186
19025.44 170
19026.74 193
19028.04 166
19029.34 181
19030.64 186
19031.94 187
19033.24 199
19034.54 172
19035.85 181
19037.15 200
19038.45 212
19039.75 195
19041.05 185
19042.35 193
19043.66 202
19044.96 209
19046.26 186
19047.56 192
19048.86 187
19050.16 199
19051.47 191
19052.77 186
19054.07 189
19055.37 184
19056.67 185
19057.98 182
19059.28 207
19060.58 207
19061.88 205
19063.19 204
19064.49 199
19065.79 179
19067.09 173
19068.40 174
19069.70 201
19071.00 179
19072.30 183
19073.61 166
19074.91 182
19076.21 198
19077.52 215
19078.82 192
19080.12 214
19081.42 195
19082.73 176
19084.03 192
19085.33 177
19086.64 181
19087.94 194
19089.24 190
19090.55 193
19091.85 191
19093.15 175
19094.46 178
19095.76 182
19097.06 187
19098.37 177
19099.67 196
19100.97 201
19102.28 187
19103.58 185
19104.89 185
19106.19 190
19107.49 190
19108.80 197
19110.10 175
19111.40 191
19112.71 183
19114.01 184
19115.32 175
19116.62 178
19117.93 198
19119.23 198
19120.53 194
19121.84 175
19123.14 185
19124.45 191
19125.75 190
19127.06 191
19128.36 188
19129.67 189
19130.97 177
19132.28 201
19133.58 196
19134.88 180
19136.19 193
19137.49 210
19138.80 181
19140.10 185
19141.41 186
19142.71 178
19144.02 183
19145.32 195
19146.63 195
19147.94 203
19149.24 205
19150.55 176
19151.85 170
19153.16 195
19154.46 172
19155.77 191
19157.07 192
19158.38 201
19159.68 171
19160.99 165
19162.30 184
19163.60 186
19164.91 210
19166.21 194
19167.52 201
19168.83 183
19170.13 184
19171.44 195
19172.74 185
19174.05 186
19175.36 202
19176.66 229
19177.97 216
19179.27 204
19180.58 191
19181.89 175
19183.19 183
19184.50 176
19185.81 195
19187.11 197
19188.42 173
19189.73 173
19191.03 185
19192.34 207
19193.65 192
19194.95 191
19196.26 184
19197.57 174
19198.87 171
19200.18 209
19201.49 192
19202.80 198
19204.10 196
19205.41 210
19206.72 189
19208.03 174
19209.33 188
19210.64 177
19211.95 204
19213.25 203
19214.56 194
19215.87 204
19217.18 180
19218.49 214
19219.79 174
19221.10 200
19222.41 181
19223.72 175
19225.02 184
19226.33 187
19227.64 178
19228.95 182
19230.26 192
19231.56 201
19232.87 202
19234.18 210
19235.49 191
19236.80 190
19238.11 183
19239.41 202
19240.72 194
19242.03 195
19243.34 183
19244.65 217
19245.96 178
19247.26 173
19248.57 190
19249.88 171
19251.19 187
19252.50 169
19253.81 183
19255.12 184
19256.43 178
19257.74 188
19259.04 198
19260.35 192
19261.66 188
19262.97 173
19264.28 205
19265.59 186
19266.90 172
19268.21 190
19269.52 186
19270.83 173
19272.14 170
19273.45 173
19274.76 177
19276.07 195
19277.38 201
19278.69 193
19279.99 172
19281.30 190
19282.61 222
19283.92 215
19285.23 197
19286.54 188
19287.85 219
19289.16 196
19290.47 191
19291.78 191
19293.09 192
19294.40 190
19295.72 191
19297.03 180
19298.34 181
19299.65 203
19300.96 188
19302.27 233
19303.58 207
19304.89 174
19306.20 189
19307.51 181
19308.82 191
19310.13 166
19311.44 213
19312.75 185
19314.06 180
19315.37 185
19316.69 179
19318.00 204
19319.31 201
19320.62 194
19321.93 201
19323.24 223
19324.55 181
19325.86 191
19327.18 182
19328.49 207
19329.80 203
19331.11 194
19332.42 204
19333.73 193
19335.04 175
19336.36 167
19337.67 190
19338.98 184
19340.29 193
19341.60 186
19342.91 176
19344.23 178
19345.54 206
19346.85 183
19348.16 189
19349.47 177
19350.79 191
19352.10 187
19353.41 203
19354.72 213
19356.04 202
19357.35 178
19358.66 206
19359.97 192
19361.29 197
19362.60 199
19363.91 194
19365.22 188
19366.54 177
19367.85 191
19369.16 178
19370.47 192
19371.79 197
19373.10 185
19374.41 177
19375.73 179
19377.04 177
19378.35 190
19379.67 144
19380.98 191
19382.29 192
19383.60 202
19384.92 164
19386.23 170
19387.54 180
19388.86 188
19390.17 186
19391.49 176
19392.80 180
19394.11 184
19395.43 195
19396.74 187
19398.05 195
19399.37 169
19400.68 194
19402.00 173
19403.31 182
19404.62 182
19405.94 176
19407.25 203
19408.57 172
19409.88 182
19411.19 171
19412.51 184
19413.82 168
19415.14 167
19416.45 189
19417.77 193
19419.08 185
19420.39 201
19421.71 169
19423.02 165
19424.34 185
19425.65 178
19426.97 190
19428.28 186
19429.60 183
19430.91 154
19432.23 183
19433.54 177
19434.86 171
19436.17 177
19437.49 178
19438.80 167
19440.12 176
19441.43 171
19442.75 181
19444.06 192
19445.38 189
19446.69 190
19448.01 184
19449.32 195
19450.64 196
19451.96 179
19453.27 181
19454.59 187
19455.90 186
19457.22 167
19458.53 190
19459.85 176
19461.17 185
19462.48 190
19463.80 184
19465.11 184
19466.43 189
19467.75 191
19469.06 175
19470.38 193
19471.69 166
19473.01 173
19474.33 174
19475.64 163
19476.96 170
19478.28 192
19479.59 170
19480.91 187
19482.23 195
19483.54 185
19484.86 170
19486.18 180
19487.49 180
19488.81 193
19490.13 177
19491.44 181
19492.76 185
19494.08 195
19495.39 179
19496.71 183
19498.03 194
19499.35 199
19500.66 195
19501.98 191
19503.30 174
19504.61 185
19505.93 184
19507.25 167
19508.57 174
19509.88 177
19511.20 156
19512.52 172
19513.84 171
19515.15 166
19516.47 208
19517.79 165
19519.11 196
19520.43 178
19521.74 194
19523.06 174
19524.38 169
19525.70 182
19527.02 179
19528.33 190
19529.65 162
19530.97 189
19532.29 188
19533.61 196
19534.93 175
19536.24 186
19537.56 159
19538.88 182
19540.20 191
19541.52 194
19542.84 193
19544.16 178
19545.47 192
19546.79 172
19548.11 166
19549.43 169
19550.75 181
19552.07 189
19553.39 190
19554.71 184
19556.03 162
19557.34 178
19558.66 181
19559.98 184
19561.30 183
19562.62 171
19563.94 202
19565.26 184
19566.58 177
19567.90 169
19569.22 166
19570.54 190
19571.86 192
19573.18 176
19574.50 167
19575.82 169
19577.14 186
19578.46 195
19579.78 184
19581.10 183
19582.42 184
19583.74 183
19585.06 168
19586.38 188
19587.70 184
19589.02 168
19590.34 177
19591.66 190
19592.98 177
19594.30 195
19595.62 199
19596.94 184
19598.26 192
19599.58 178
19600.90 171
19602.22 162
19603.54 172
19604.86 193
19606.18 198
19607.50 164
19608.82 162
19610.15 175
19611.47 178
19612.79 191
19614.11 166
19615.43 172
19616.75 190
19618.07 194
19619.39 207
19620.71 206
19622.04 176
19623.36 179
19624.68 182
19626.00 201
19627.32 166
19628.64 185
19629.96 188
19631.29 179
19632.61 179
19633.93 201
19635.25 192
19636.57 194
19637.89 185
19639.22 187
19640.54 179
19641.86 176
19643.18 172
19644.50 178
19645.83 194
19647.15 195
19648.47 211
19649.79 188
19651.12 207
19652.44 168
19653.76 180
19655.08 195
19656.40 191
19657.73 192
19659.05 202
19660.37 181
19661.70 179
19663.02 177
19664.34 172
19665.66 188
19666.99 181
19668.31 181
19669.63 183
19670.95 182
19672.28 196
19673.60 168
19674.92 174
19676.25 167
19677.57 192
19678.89 205
19680.22 185
19681.54 198
19682.86 163
19684.19 165
19685.51 192
19686.83 158
19688.16 174
19689.48 166
19690.80 169
19692.13 171
19693.45 179
19694.78 200
19696.10 182
19697.42 163
19698.75 174
19700.07 165
19701.39 180
19702.72 203
19704.04 187
19705.37 196
19706.69 162
19708.02 173
19709.34 174
19710.66 189
19711.99 171
19713.31 163
19714.64 196
19715.96 178
19717.29 175
19718.61 186
19719.93 180
19721.26 197
19722.58 169
19723.91 177
19725.23 203
19726.56 172
19727.88 178
19729.21 162
19730.53 179
19731.86 174
19733.18 162
19734.51 171
19735.83 169
19737.16 183
19738.48 178
19739.81 179
19741.13 192
19742.46 181
19743.78 190
19745.11 197
19746.44 168
19747.76 180
19749.09 196
19750.41 179
19751.74 181
19753.06 169
19754.39 175
19755.72 179
19757.04 176
19758.37 160
19759.69 171
19761.02 185
19762.34 176
19763.67 169
19765.00 191
19766.32 180
19767.65 157
19768.98 195
19770.30 185
19771.63 174
19772.95 181
19774.28 182
19775.61 187
19776.93 168
19778.26 185
19779.59 178
19780.91 166
19782.24 172
19783.57 169
19784.89 184
19786.22 169
19787.55 187
19788.87 180
19790.20 177
19791.53 155
19792.86 144
19794.18 153
19795.51 175
19796.84 178
19798.16 190
19799.49 186
19800.82 180
19802.15 152
19803.47 168
19804.80 181
19806.13 158
19807.46 183
19808.78 201
19810.11 178
19811.44 186
19812.77 210
19814.09 167
19815.42 165
19816.75 154
19818.08 165
19819.41 169
19820.73 165
19822.06 161
19823.39 169
19824.72 171
19826.05 180
19827.37 199
19828.70 176
19830.03 185
19831.36 172
19832.69 193
19834.02 175
19835.34 170
19836.67 157
19838.00 158
19839.33 177
19840.66 163
19841.99 148
19843.32 160
19844.64 184
19845.97 167
19847.30 182
19848.63 192
19849.96 175
19851.29 184
19852.62 177
19853.95 181
19855.28 184
19856.60 163
19857.93 168
19859.26 177
19860.59 186
19861.92 172
19863.25 165
19864.58 178
19865.91 144
19867.24 175
19868.57 172
19869.90 181
19871.23 190
19872.56 176
19873.89 172
19875.22 163
19876.55 150
19877.88 161
19879.21 188
19880.54 180
19881.87 182
19883.20 180
19884.53 164
19885.86 177
19887.19 172
19888.52 206
19889.85 196
19891.18 175
19892.51 171
19893.84 191
19895.17 171
19896.50 160
19897.83 158
19899.16 174
19900.49 153
19901.82 169
19903.15 180
19904.48 163
19905.81 178
19907.15 187
19908.48 191
19909.81 173
19911.14 164
19912.47 166
19913.80 168
19915.13 170
19916.46 155
19917.79 176
19919.13 179
19920.46 172
19921.79 166
19923.12 170
19924.45 170
19925.78 191
19927.11 195
19928.45 178
19929.78 183
19931.11 172
19932.44 199
19933.77 174
19935.10 185
19936.44 176
19937.77 176
19939.10 182
19940.43 154
19941.76 165
19943.10 183
19944.43 180
19945.76 190
19947.09 174
19948.42 163
19949.76 173
19951.09 161
19952.42 158
19953.75 190
19955.09 182
19956.42 157
19957.75 199
19959.08 179
19960.42 155
19961.75 176
19963.08 191
19964.41 186
19965.75 171
19967.08 169
19968.41 178
19969.75 186
19971.08 169
19972.41 187
19973.74 188
19975.08 172
19976.41 158
19977.74 180
19979.08 202
19980.41 185
19981.74 173
19983.08 175
19984.41 161
19985.74 187
19987.08 181
19988.41 175
19989.75 162
19991.08 192
19992.41 187
19993.75 185
19995.08 191
19996.41 166
19997.75 184
19999.08 169
20000.42 192
20001.75 172
20003.08 201
20004.42 188
20005.75 188
20007.09 177
20008.42 179
20009.75 170
20011.09 174
20012.42 183
20013.76 167
20015.09 186
20016.43 177
20017.76 180
20019.10 181
20020.43 150
20021.76 181
20023.10 186
20024.43 185
20025.77 179
20027.10 182
20028.44 182
20029.77 185
20031.11 186
20032.44 195
20033.78 187
20035.11 187
20036.45 164
20037.78 200
20039.12 182
20040.46 167
20041.79 178
20043.13 174
20044.46 168
20045.80 190
20047.13 206
20048.47 181
20049.80 170
20051.14 169
20052.47 191
20053.81 181
20055.15 197
20056.48 191
20057.82 187
20059.15 188
20060.49 190
20061.83 185
20063.16 205
20064.50 206
20065.83 197
20067.17 187
20068.51 191
20069.84 189
20071.18 181
20072.52 174
20073.85 186
20075.19 184
20076.52 168
20077.86 195
20079.20 169
20080.53 168
20081.87 190
20083.21 198
20084.54 197
20085.88 182
20087.22 186
20088.56 193
20089.89 186
20091.23 192
20092.57 192
20093.90 169
20095.24 190
20096.58 176
20097.91 187
20099.25 179
20100.59 188
20101.93 189
20103.26 175
20104.60 182
20105.94 183
20107.28 169
20108.61 176
20109.95 173
20111.29 173
20112.63 181
20113.96 173
20115.30 175
20116.64 170
20117.98 182
20119.32 178
20120.65 188
20121.99 192
20123.33 154
20124.67 197
20126.01 170
