# Supplementary material for: MALDI-TOF MS typing enables the classification of brewing yeasts of the genus Saccharomyces to major beer styles
Source: PLoS One. 2017 Aug 9;12(8):e0181694. doi: 10.1371/journal.pone.0181694 (PMC5549903; doi:10.1371/journal.pone.0181694)
Supplement: S13 File — The directory includes 90 raw files and was zipped to “.zip”; the folder has three strains with 30 spectra per strain; S1 Text explains the raw files with an example and Table 1 represents the yeast strains used within the experiment. (ZIP) [file pone.0181694.s016.zip › 37-39/30628-70487-Dias-Dias-Dias-YPG-18h-E-E_2016-10-03_6_0_G5_1.dat]

1998.43 2447
1998.85 2377
1999.27 2414
1999.69 2360
2000.11 2363
2000.54 2286
2000.96 2345
2001.38 2354
2001.80 2277
2002.23 2183
2002.65 2325
2003.07 2339
2003.49 2322
2003.92 2448
2004.34 2486
2004.76 2406
2005.18 2484
2005.61 2514
2006.03 2607
2006.45 2505
2006.87 2571
2007.30 2600
2007.72 2604
2008.14 2559
2008.57 2546
2008.99 2496
2009.41 2447
2009.84 2357
2010.26 2442
2010.68 2337
2011.11 2241
2011.53 2218
2011.95 2193
2012.38 2220
2012.80 2150
2013.22 2282
2013.65 2274
2014.07 2187
2014.49 2207
2014.92 2239
2015.34 2272
2015.77 2319
2016.19 2373
2016.61 2346
2017.04 2393
2017.46 2549
2017.89 2574
2018.31 2656
2018.73 2753
2019.16 2674
2019.58 2461
2020.01 2500
2020.43 2460
2020.85 2447
2021.28 2382
2021.70 2308
2022.13 2356
2022.55 2301
2022.98 2342
2023.40 2242
2023.83 2214
2024.25 2244
2024.68 2123
2025.10 2111
2025.53 2226
2025.95 2304
2026.38 2319
2026.80 2265
2027.23 2260
2027.65 2373
2028.08 2252
2028.50 2300
2028.93 2322
2029.35 2287
2029.78 2331
2030.20 2480
2030.63 2357
2031.05 2366
2031.48 2287
2031.90 2297
2032.33 2421
2032.75 2358
2033.18 2418
2033.61 2378
2034.03 2336
2034.46 2358
2034.88 2370
2035.31 2399
2035.74 2474
2036.16 2532
2036.59 2400
2037.01 2509
2037.44 2552
2037.87 2514
2038.29 2583
2038.72 2524
2039.14 2466
2039.57 2490
2040.00 2465
2040.42 2470
2040.85 2410
2041.28 2364
2041.70 2371
2042.13 2324
2042.56 2350
2042.98 2355
2043.41 2410
2043.84 2227
2044.26 2227
2044.69 2343
2045.12 2375
2045.54 2340
2045.97 2295
2046.40 2246
2046.82 2280
2047.25 2250
2047.68 2360
2048.11 2386
2048.53 2316
2048.96 2338
2049.39 2268
2049.82 2250
2050.24 2239
2050.67 2229
2051.10 2179
2051.53 2193
2051.95 2211
2052.38 2269
2052.81 2281
2053.24 2219
2053.66 2279
2054.09 2312
2054.52 2230
2054.95 2208
2055.38 2178
2055.80 2159
2056.23 2245
2056.66 2186
2057.09 2308
2057.52 2356
2057.94 2320
2058.37 2287
2058.80 2148
2059.23 2243
2059.66 2266
2060.09 2296
2060.51 2326
2060.94 2272
2061.37 2357
2061.80 2443
2062.23 2383
2062.66 2493
2063.09 2545
2063.52 2571
2063.94 2532
2064.37 2590
2064.80 2588
2065.23 2602
2065.66 2424
2066.09 2360
2066.52 2334
2066.95 2458
2067.38 2438
2067.81 2412
2068.24 2432
2068.66 2281
2069.09 2385
2069.52 2304
2069.95 2219
2070.38 2117
2070.81 2133
2071.24 2241
2071.67 2320
2072.10 2325
2072.53 2361
2072.96 2386
2073.39 2271
2073.82 2416
2074.25 2597
2074.68 2426
2075.11 2493
2075.54 2585
2075.97 2619
2076.40 2694
2076.83 2765
2077.26 2611
2077.69 2593
2078.12 2759
2078.55 2725
2078.98 2574
2079.41 2618
2079.84 2595
2080.27 2557
2080.70 2612
2081.14 2542
2081.57 2543
2082.00 2431
2082.43 2320
2082.86 2319
2083.29 2345
2083.72 2373
2084.15 2280
2084.58 2312
2085.01 2396
2085.44 2459
2085.88 2238
2086.31 2333
2086.74 2291
2087.17 2239
2087.60 2226
2088.03 2300
2088.46 2193
2088.89 2224
2089.33 2283
2089.76 2186
2090.19 2322
2090.62 2423
2091.05 2443
2091.48 2495
2091.92 2467
2092.35 2596
2092.78 2712
2093.21 2707
2093.64 2633
2094.07 2690
2094.51 2567
2094.94 2480
2095.37 2495
2095.80 2454
2096.24 2354
2096.67 2381
2097.10 2236
2097.53 2285
2097.96 2172
2098.40 2244
2098.83 2152
2099.26 2171
2099.69 2096
2100.13 2227
2100.56 2289
2100.99 2298
2101.43 2361
2101.86 2323
2102.29 2257
2102.72 2236
2103.16 2195
2103.59 2162
2104.02 2237
2104.46 2206
2104.89 2274
2105.32 2288
2105.76 2293
2106.19 2340
2106.62 2319
2107.05 2366
2107.49 2316
2107.92 2300
2108.36 2294
2108.79 2399
2109.22 2344
2109.66 2270
2110.09 2288
2110.52 2356
2110.96 2273
2111.39 2228
2111.82 2218
2112.26 2148
2112.69 2264
2113.13 2144
2113.56 2016
2113.99 2148
2114.43 2231
2114.86 2162
2115.30 2103
2115.73 2152
2116.16 2085
2116.60 2171
2117.03 2250
2117.47 2167
2117.90 2140
2118.34 2168
2118.77 2118
2119.21 2105
2119.64 2133
2120.07 2273
2120.51 2390
2120.94 2353
2121.38 2324
2121.81 2308
2122.25 2474
2122.68 2338
2123.12 2398
2123.55 2332
2123.99 2228
2124.42 2193
2124.86 2142
2125.29 2150
2125.73 2142
2126.16 2138
2126.60 2053
2127.04 2091
2127.47 2124
2127.91 2143
2128.34 2204
2128.78 2339
2129.21 2351
2129.65 2366
2130.08 2478
2130.52 2455
2130.96 2477
2131.39 2565
2131.83 2549
2132.26 2565
2132.70 2583
2133.14 2621
2133.57 2703
2134.01 2788
2134.44 2821
2134.88 2804
2135.32 2800
2135.75 2797
2136.19 2801
2136.62 2718
2137.06 2730
2137.50 2656
2137.93 2639
2138.37 2441
2138.81 2357
2139.24 2408
2139.68 2421
2140.12 2325
2140.55 2241
2140.99 2236
2141.43 2165
2141.86 2145
2142.30 2194
2142.74 2146
2143.18 2137
2143.61 2184
2144.05 2194
2144.49 2215
2144.92 2304
2145.36 2389
2145.80 2543
2146.24 2714
2146.67 2918
2147.11 2947
2147.55 3125
2147.99 3227
2148.42 3221
2148.86 3437
2149.30 3506
2149.74 3398
2150.17 3215
2150.61 3042
2151.05 2923
2151.49 2977
2151.92 2759
2152.36 2749
2152.80 2677
2153.24 2606
2153.68 2336
2154.11 2347
2154.55 2445
2154.99 2316
2155.43 2279
2155.87 2441
2156.31 2441
2156.74 2270
2157.18 2267
2157.62 2390
2158.06 2394
2158.50 2363
2158.94 2495
2159.38 2452
2159.81 2326
2160.25 2339
2160.69 2412
2161.13 2424
2161.57 2404
2162.01 2303
2162.45 2302
2162.89 2324
2163.33 2410
2163.76 2372
2164.20 2349
2164.64 2392
2165.08 2325
2165.52 2292
2165.96 2413
2166.40 2295
2166.84 2451
2167.28 2422
2167.72 2434
2168.16 2500
2168.60 2490
2169.04 2607
2169.48 2662
2169.92 2670
2170.36 2573
2170.80 2493
2171.24 2538
2171.68 2579
2172.12 2583
2172.56 2583
2173.00 2661
2173.44 2758
2173.88 2884
2174.32 2778
2174.76 2945
2175.20 2862
2175.64 2954
2176.08 2962
2176.52 2919
2176.96 2963
2177.40 2845
2177.84 2830
2178.28 2841
2178.72 2834
2179.16 2813
2179.60 2734
2180.04 2739
2180.48 2780
2180.92 2661
2181.37 2613
2181.81 2497
2182.25 2433
2182.69 2397
2183.13 2430
2183.57 2332
2184.01 2426
2184.45 2375
2184.89 2493
2185.34 2592
2185.78 2675
2186.22 2689
2186.66 2832
2187.10 2865
2187.54 2720
2187.98 2784
2188.43 2773
2188.87 2883
2189.31 2702
2189.75 2652
2190.19 2666
2190.63 2572
2191.08 2593
2191.52 2686
2191.96 2695
2192.40 2770
2192.84 2846
2193.29 2736
2193.73 2758
2194.17 2730
2194.61 2734
2195.05 2612
2195.50 2707
2195.94 2678
2196.38 2607
2196.82 2498
2197.27 2497
2197.71 2616
2198.15 2542
2198.59 2578
2199.04 2560
2199.48 2539
2199.92 2600
2200.37 2654
2200.81 2600
2201.25 2629
2201.69 2703
2202.14 2675
2202.58 2771
2203.02 2686
2203.47 2671
2203.91 2723
2204.35 2762
2204.80 2673
2205.24 2747
2205.68 2708
2206.13 2818
2206.57 2765
2207.01 2808
2207.46 2849
2207.90 2836
2208.34 2812
2208.79 2751
2209.23 2825
2209.67 2904
2210.12 2877
2210.56 2861
2211.01 2633
2211.45 2620
2211.89 2612
2212.34 2572
2212.78 2440
2213.23 2514
2213.67 2532
2214.11 2396
2214.56 2441
2215.00 2443
2215.45 2458
2215.89 2415
2216.34 2326
2216.78 2334
2217.22 2427
2217.67 2402
2218.11 2442
2218.56 2434
2219.00 2458
2219.45 2590
2219.89 2687
2220.34 2805
2220.78 2917
2221.23 3131
2221.67 3129
2222.12 3223
2222.56 3372
2223.01 3429
2223.45 3421
2223.90 3449
2224.34 3455
2224.79 3363
2225.23 3360
2225.68 3169
2226.12 3042
2226.57 2900
2227.01 2954
2227.46 2981
2227.91 2818
2228.35 2842
2228.80 2824
2229.24 2930
2229.69 3011
2230.13 3197
2230.58 3165
2231.03 3209
2231.47 3480
2231.92 3504
2232.36 3392
2232.81 3449
2233.26 3419
2233.70 3518
2234.15 3432
2234.59 3454
2235.04 3418
2235.49 3342
2235.93 3392
2236.38 3511
2236.83 3553
2237.27 3502
2237.72 3500
2238.17 3518
2238.61 3294
2239.06 3241
2239.51 3122
2239.95 2882
2240.40 2806
2240.85 2703
2241.29 2661
2241.74 2599
2242.19 2506
2242.63 2390
2243.08 2359
2243.53 2276
2243.98 2303
2244.42 2363
2244.87 2328
2245.32 2384
2245.76 2371
2246.21 2303
2246.66 2369
2247.11 2404
2247.55 2441
2248.00 2346
2248.45 2388
2248.90 2396
2249.35 2315
2249.79 2429
2250.24 2409
2250.69 2444
2251.14 2421
2251.58 2476
2252.03 2395
2252.48 2410
2252.93 2347
2253.38 2254
2253.82 2309
2254.27 2285
2254.72 2334
2255.17 2204
2255.62 2224
2256.07 2223
2256.51 2237
2256.96 2318
2257.41 2281
2257.86 2289
2258.31 2401
2258.76 2372
2259.21 2444
2259.65 2538
2260.10 2456
2260.55 2567
2261.00 2504
2261.45 2673
2261.90 2620
2262.35 2696
2262.80 2760
2263.25 2696
2263.69 2784
2264.14 2815
2264.59 2698
2265.04 2743
2265.49 2808
2265.94 2762
2266.39 2754
2266.84 2902
2267.29 2966
2267.74 2958
2268.19 3112
2268.64 3078
2269.09 3120
2269.54 3217
2269.99 3223
2270.44 3168
2270.89 3137
2271.34 2806
2271.79 2923
2272.24 2861
2272.69 2681
2273.14 2629
2273.59 2527
2274.04 2477
2274.49 2454
2274.94 2396
2275.39 2457
2275.84 2594
2276.29 2538
2276.74 2550
2277.19 2595
2277.64 2728
2278.09 2902
2278.54 2904
2278.99 2891
2279.44 2925
2279.89 3015
2280.34 2999
2280.79 2902
2281.25 2780
2281.70 2783
2282.15 2735
2282.60 2795
2283.05 2717
2283.50 2642
2283.95 2674
2284.40 2638
2284.85 2642
2285.31 2703
2285.76 2826
2286.21 2895
2286.66 2954
2287.11 3036
2287.56 3245
2288.01 3533
2288.47 3751
2288.92 3990
2289.37 4174
2289.82 4120
2290.27 4232
2290.72 4414
2291.18 4555
2291.63 4470
2292.08 4497
2292.53 4283
2292.98 4378
2293.44 4386
2293.89 4276
2294.34 3983
2294.79 3887
2295.24 3841
2295.70 3597
2296.15 3365
2296.60 3239
2297.05 3106
2297.51 2988
2297.96 2868
2298.41 2786
2298.86 2791
2299.32 2692
2299.77 2690
2300.22 2636
2300.67 2585
2301.13 2592
2301.58 2569
2302.03 2604
2302.49 2667
2302.94 2610
2303.39 2650
2303.85 2583
2304.30 2656
2304.75 2705
2305.20 2688
2305.66 2803
2306.11 2948
2306.56 3102
2307.02 3188
2307.47 3394
2307.93 3503
2308.38 3600
2308.83 3665
2309.29 3824
2309.74 3725
2310.19 3519
2310.65 3513
2311.10 3273
2311.55 3239
2312.01 3155
2312.46 2981
2312.92 2999
2313.37 2949
2313.82 2851
2314.28 2961
2314.73 2958
2315.19 2977
2315.64 3015
2316.10 2993
2316.55 2917
2317.00 2994
2317.46 3001
2317.91 3059
2318.37 3136
2318.82 2881
2319.28 3108
2319.73 3035
2320.19 2920
2320.64 2758
2321.10 2795
2321.55 2738
2322.01 2824
2322.46 2863
2322.92 2809
2323.37 2907
2323.83 2772
2324.28 2740
2324.74 2762
2325.19 2942
2325.65 2844
2326.10 2822
2326.56 2921
2327.01 2893
2327.47 2695
2327.92 2964
2328.38 3004
2328.83 3192
2329.29 3057
2329.74 2970
2330.20 2834
2330.66 2895
2331.11 2882
2331.57 2836
2332.02 2807
2332.48 2830
2332.94 2815
2333.39 2772
2333.85 2725
2334.30 2811
2334.76 2890
2335.22 2881
2335.67 2860
2336.13 2923
2336.58 2997
2337.04 3094
2337.50 3110
2337.95 3040
2338.41 3133
2338.87 3198
2339.32 3129
2339.78 3107
2340.24 3174
2340.69 3068
2341.15 2980
2341.61 3087
2342.06 3153
2342.52 3088
2342.98 3106
2343.43 3248
2343.89 3149
2344.35 3111
2344.81 3109
2345.26 3086
2345.72 3117
2346.18 3017
2346.63 2940
2347.09 2856
2347.55 3012
2348.01 3007
2348.46 2909
2348.92 2922
2349.38 3012
2349.84 2983
2350.29 2864
2350.75 2884
2351.21 2785
2351.67 2813
2352.13 2836
2352.58 2877
2353.04 2771
2353.50 2703
2353.96 2822
2354.41 2794
2354.87 2783
2355.33 2662
2355.79 2601
2356.25 2733
2356.71 2673
2357.16 2687
2357.62 2736
2358.08 2990
2358.54 2956
2359.00 3025
2359.46 3236
2359.91 3128
2360.37 3045
2360.83 3031
2361.29 3048
2361.75 2962
2362.21 2885
2362.67 2907
2363.13 2999
2363.58 2978
2364.04 2966
2364.50 2889
2364.96 3120
2365.42 3131
2365.88 2938
2366.34 2938
2366.80 2839
2367.26 2850
2367.72 2794
2368.18 2808
2368.64 2726
2369.10 2661
2369.55 2582
2370.01 2692
2370.47 2503
2370.93 2470
2371.39 2465
2371.85 2487
2372.31 2509
2372.77 2513
2373.23 2450
2373.69 2492
2374.15 2426
2374.61 2516
2375.07 2541
2375.53 2526
2375.99 2517
2376.45 2471
2376.91 2563
2377.37 2570
2377.83 2538
2378.29 2549
2378.75 2528
2379.21 2524
2379.68 2531
2380.14 2522
2380.60 2509
2381.06 2496
2381.52 2501
2381.98 2568
2382.44 2552
2382.90 2475
2383.36 2438
2383.82 2479
2384.28 2439
2384.74 2491
2385.20 2381
2385.67 2494
2386.13 2501
2386.59 2560
2387.05 2562
2387.51 2421
2387.97 2468
2388.43 2535
2388.89 2485
2389.36 2553
2389.82 2508
2390.28 2378
2390.74 2470
2391.20 2461
2391.66 2531
2392.13 2580
2392.59 2634
2393.05 2499
2393.51 2528
2393.97 2540
2394.43 2513
2394.90 2487
2395.36 2542
2395.82 2367
2396.28 2302
2396.74 2477
2397.21 2425
2397.67 2435
2398.13 2461
2398.59 2404
2399.06 2376
2399.52 2368
2399.98 2466
2400.44 2449
2400.91 2524
2401.37 2450
2401.83 2615
2402.29 2624
2402.76 2648
2403.22 2793
2403.68 3017
2404.14 2955
2404.61 2860
2405.07 2820
2405.53 2982
2406.00 2809
2406.46 2702
2406.92 2630
2407.39 2569
2407.85 2532
2408.31 2450
2408.78 2497
2409.24 2406
2409.70 2286
2410.17 2253
2410.63 2284
2411.09 2290
2411.56 2346
2412.02 2354
2412.48 2421
2412.95 2423
2413.41 2436
2413.87 2434
2414.34 2668
2414.80 2828
2415.27 2820
2415.73 2836
2416.19 2936
2416.66 2996
2417.12 3048
2417.59 3196
2418.05 3269
2418.51 3124
2418.98 3102
2419.44 2969
2419.91 2925
2420.37 2866
2420.84 2974
2421.30 2978
2421.77 2874
2422.23 2834
2422.69 2914
2423.16 2892
2423.62 2955
2424.09 3196
2424.55 3129
2425.02 3109
2425.48 2945
2425.95 2987
2426.41 3169
2426.88 3055
2427.34 3047
2427.81 2975
2428.27 2994
2428.74 2692
2429.20 2785
2429.67 2815
2430.13 2682
2430.60 2664
2431.07 2700
2431.53 2745
2432.00 2739
2432.46 2679
2432.93 2684
2433.39 2708
2433.86 2805
2434.32 2902
2434.79 2841
2435.26 2857
2435.72 2884
2436.19 3059
2436.65 3106
2437.12 3285
2437.59 3214
2438.05 3606
2438.52 3660
2438.98 3603
2439.45 3621
2439.92 3497
2440.38 3568
2440.85 3510
2441.32 3330
2441.78 3245
2442.25 3130
2442.72 2872
2443.18 2850
2443.65 2822
2444.12 2755
2444.58 2812
2445.05 2864
2445.52 2877
2445.98 2757
2446.45 2640
2446.92 2794
2447.38 2668
2447.85 2685
2448.32 2579
2448.78 2613
2449.25 2503
2449.72 2564
2450.19 2525
2450.65 2447
2451.12 2515
2451.59 2717
2452.06 2657
2452.52 2496
2452.99 2498
2453.46 2533
2453.93 2553
2454.39 2428
2454.86 2403
2455.33 2492
2455.80 2508
2456.26 2606
2456.73 2539
2457.20 2575
2457.67 2494
2458.14 2547
2458.60 2379
2459.07 2444
2459.54 2456
2460.01 2491
2460.48 2548
2460.95 2574
2461.41 2548
2461.88 2552
2462.35 2634
2462.82 2702
2463.29 2653
2463.76 2691
2464.22 2789
2464.69 2858
2465.16 2874
2465.63 2750
2466.10 2922
2466.57 2792
2467.04 2855
2467.51 2888
2467.97 2863
2468.44 2814
2468.91 2826
2469.38 2739
2469.85 2718
2470.32 2663
2470.79 2557
2471.26 2513
2471.73 2578
2472.20 2595
2472.67 2463
2473.14 2473
2473.61 2501
2474.07 2539
2474.54 2402
2475.01 2477
2475.48 2570
2475.95 2820
2476.42 2800
2476.89 2959
2477.36 3090
2477.83 3144
2478.30 3229
2478.77 3270
2479.24 3255
2479.71 3304
2480.18 3177
2480.65 3146
2481.12 3094
2481.59 2882
2482.06 2928
2482.53 2821
2483.00 2873
2483.47 2712
2483.95 2695
2484.42 2665
2484.89 2627
2485.36 2620
2485.83 2697
2486.30 2647
2486.77 2633
2487.24 2531
2487.71 2517
2488.18 2552
2488.65 2524
2489.12 2487
2489.59 2529
2490.07 2670
2490.54 2675
2491.01 2693
2491.48 2664
2491.95 2639
2492.42 2632
2492.89 2766
2493.36 2761
2493.84 2686
2494.31 2828
2494.78 2784
2495.25 2785
2495.72 2754
2496.19 2710
2496.66 2586
2497.14 2619
2497.61 2594
2498.08 2548
2498.55 2489
2499.02 2510
2499.50 2527
2499.97 2539
2500.44 2406
2500.91 2415
2501.38 2500
2501.86 2517
2502.33 2591
2502.80 2622
2503.27 2617
2503.74 2574
2504.22 2630
2504.69 2812
2505.16 2933
2505.63 3055
2506.11 3178
2506.58 3166
2507.05 3114
2507.52 3203
2508.00 3266
2508.47 3461
2508.94 3389
2509.42 3191
2509.89 3142
2510.36 3106
2510.83 3023
2511.31 2852
2511.78 2856
2512.25 2809
2512.73 2687
2513.20 2625
2513.67 2656
2514.15 2541
2514.62 2686
2515.09 2618
2515.57 2706
2516.04 2569
2516.51 2676
2516.99 2777
2517.46 2870
2517.94 2703
2518.41 2706
2518.88 2718
2519.36 2761
2519.83 2610
2520.30 2604
2520.78 2543
2521.25 2553
2521.73 2414
2522.20 2449
2522.67 2420
2523.15 2396
2523.62 2484
2524.10 2529
2524.57 2530
2525.05 2413
2525.52 2444
2525.99 2553
2526.47 2481
2526.94 2495
2527.42 2530
2527.89 2548
2528.37 2656
2528.84 2655
2529.32 2670
2529.79 2739
2530.27 2680
2530.74 2835
2531.22 2791
2531.69 2851
2532.17 2832
2532.64 2909
2533.12 2992
2533.59 2947
2534.07 2938
2534.54 2884
2535.02 2874
2535.49 2853
2535.97 2907
2536.44 2992
2536.92 2859
2537.39 2776
2537.87 2855
2538.34 2791
2538.82 2783
2539.30 2746
2539.77 2742
2540.25 2785
2540.72 2801
2541.20 2619
2541.68 2573
2542.15 2677
2542.63 2714
2543.10 2780
2543.58 2824
2544.06 2935
2544.53 2989
2545.01 3139
2545.48 3179
2545.96 3298
2546.44 3273
2546.91 3388
2547.39 3489
2547.87 3452
2548.34 3224
2548.82 3265
2549.30 3465
2549.77 3275
2550.25 3237
2550.73 3321
2551.20 3455
2551.68 3484
2552.16 3480
2552.63 3588
2553.11 3625
2553.59 3671
2554.06 3625
2554.54 3569
2555.02 3500
2555.50 3293
2555.97 3328
2556.45 3209
2556.93 3007
2557.40 2858
2557.88 2859
2558.36 2946
2558.84 2862
2559.31 2820
2559.79 2800
2560.27 2844
2560.75 2720
2561.23 2861
2561.70 2806
2562.18 2702
2562.66 2647
2563.14 2663
2563.61 2604
2564.09 2613
2564.57 2492
2565.05 2510
2565.53 2530
2566.00 2614
2566.48 2602
2566.96 2602
2567.44 2606
2567.92 2496
2568.40 2412
2568.87 2358
2569.35 2485
2569.83 2470
2570.31 2514
2570.79 2467
2571.27 2359
2571.75 2468
2572.22 2513
2572.70 2477
2573.18 2476
2573.66 2455
2574.14 2577
2574.62 2576
2575.10 2474
2575.58 2371
2576.06 2365
2576.54 2509
2577.01 2529
2577.49 2419
2577.97 2448
2578.45 2510
2578.93 2465
2579.41 2428
2579.89 2414
2580.37 2466
2580.85 2410
2581.33 2369
2581.81 2316
2582.29 2384
2582.77 2426
2583.25 2431
2583.73 2433
2584.21 2397
2584.69 2490
2585.17 2505
2585.65 2384
2586.13 2305
2586.61 2378
2587.09 2419
2587.57 2448
2588.05 2444
2588.53 2563
2589.01 2505
2589.49 2582
2589.97 2635
2590.45 2641
2590.93 2726
2591.41 2664
2591.89 2774
2592.37 2787
2592.85 2727
2593.33 2752
2593.81 2710
2594.30 2629
2594.78 2591
2595.26 2513
2595.74 2592
2596.22 2601
2596.70 2573
2597.18 2498
2597.66 2584
2598.14 2575
2598.62 2534
2599.11 2531
2599.59 2497
2600.07 2462
2600.55 2418
2601.03 2411
2601.51 2388
2601.99 2403
2602.48 2520
2602.96 2604
2603.44 2541
2603.92 2626
2604.40 2640
2604.88 2699
2605.37 2727
2605.85 2884
2606.33 3223
2606.81 3187
2607.29 3242
2607.78 3428
2608.26 3479
2608.74 3445
2609.22 3437
2609.70 3290
2610.19 3203
2610.67 3140
2611.15 3063
2611.63 2967
2612.12 2782
2612.60 2699
2613.08 2720
2613.56 2605
2614.05 2625
2614.53 2566
2615.01 2441
2615.49 2459
2615.98 2501
2616.46 2517
2616.94 2366
2617.43 2525
2617.91 2404
2618.39 2518
2618.87 2510
2619.36 2611
2619.84 2594
2620.32 2612
2620.81 2597
2621.29 2598
2621.77 2560
2622.26 2544
2622.74 2479
2623.22 2426
2623.71 2535
2624.19 2445
2624.67 2346
2625.16 2355
2625.64 2428
2626.13 2503
2626.61 2343
2627.09 2441
2627.58 2389
2628.06 2434
2628.55 2409
2629.03 2344
2629.51 2417
2630.00 2407
2630.48 2400
2630.97 2347
2631.45 2427
2631.93 2445
2632.42 2453
2632.90 2423
2633.39 2502
2633.87 2399
2634.36 2486
2634.84 2560
2635.33 2508
2635.81 2510
2636.29 2550
2636.78 2697
2637.26 2823
2637.75 2787
2638.23 2860
2638.72 2856
2639.20 2714
2639.69 2663
2640.17 2687
2640.66 2643
2641.14 2682
2641.63 2564
2642.11 2563
2642.60 2472
2643.08 2518
2643.57 2475
2644.05 2460
2644.54 2449
2645.03 2380
2645.51 2450
2646.00 2397
2646.48 2493
2646.97 2655
2647.45 2618
2647.94 2538
2648.43 2601
2648.91 2511
2649.40 2608
2649.88 2584
2650.37 2475
2650.85 2483
2651.34 2489
2651.83 2549
2652.31 2442
2652.80 2472
2653.29 2618
2653.77 2562
2654.26 2516
2654.74 2513
2655.23 2556
2655.72 2492
2656.20 2405
2656.69 2436
2657.18 2520
2657.66 2432
2658.15 2382
2658.64 2371
2659.12 2324
2659.61 2383
2660.10 2383
2660.58 2366
2661.07 2388
2661.56 2456
2662.05 2498
2662.53 2491
2663.02 2588
2663.51 2491
2663.99 2638
2664.48 2707
2664.97 2629
2665.46 2629
2665.94 2550
2666.43 2557
2666.92 2667
2667.41 2520
2667.89 2597
2668.38 2700
2668.87 2551
2669.36 2498
2669.84 2526
2670.33 2564
2670.82 2719
2671.31 2866
2671.80 2863
2672.28 2840
2672.77 2873
2673.26 3079
2673.75 3180
2674.24 3208
2674.72 3124
2675.21 3147
2675.70 3131
2676.19 3313
2676.68 3293
2677.17 3232
2677.65 3326
2678.14 3365
2678.63 3408
2679.12 3407
2679.61 3422
2680.10 3542
2680.59 3728
2681.07 3739
2681.56 3548
2682.05 3669
2682.54 3565
2683.03 3387
2683.52 3402
2684.01 3307
2684.50 3133
2684.99 3087
2685.47 3000
2685.96 2969
2686.45 2844
2686.94 2725
2687.43 2618
2687.92 2679
2688.41 2697
2688.90 2611
2689.39 2628
2689.88 2726
2690.37 2619
2690.86 2567
2691.35 2532
2691.84 2467
2692.33 2604
2692.82 2591
2693.31 2618
2693.80 2640
2694.29 2546
2694.78 2554
2695.27 2656
2695.76 2639
2696.25 2587
2696.74 2622
2697.23 2641
2697.72 2745
2698.21 2755
2698.70 2843
2699.19 2927
2699.68 2983
2700.17 2971
2700.66 3031
2701.15 3146
2701.64 3022
2702.13 2899
2702.62 3015
2703.11 3013
2703.61 2905
2704.10 2885
2704.59 2854
2705.08 2712
2705.57 2702
2706.06 2712
2706.55 2552
2707.04 2640
2707.53 2642
2708.02 2632
2708.52 2640
2709.01 2516
2709.50 2476
2709.99 2415
2710.48 2493
2710.97 2411
2711.46 2574
2711.96 2619
2712.45 2618
2712.94 2496
2713.43 2571
2713.92 2467
2714.41 2603
2714.91 2568
2715.40 2519
2715.89 2586
2716.38 2487
2716.87 2418
2717.37 2511
2717.86 2662
2718.35 2642
2718.84 2569
2719.33 2556
2719.83 2726
2720.32 2725
2720.81 2638
2721.30 2702
2721.80 2600
2722.29 2760
2722.78 2729
2723.27 2776
2723.77 2628
2724.26 2510
2724.75 2491
2725.24 2567
2725.74 2443
2726.23 2471
2726.72 2421
2727.22 2451
2727.71 2430
2728.20 2508
2728.70 2522
2729.19 2647
2729.68 2624
2730.18 2697
2730.67 2712
2731.16 2718
2731.65 2716
2732.15 2807
2732.64 2826
2733.14 2779
2733.63 2810
2734.12 2778
2734.62 2752
2735.11 2756
2735.60 2654
2736.10 2685
2736.59 2741
2737.08 2713
2737.58 2777
2738.07 2718
2738.57 2738
2739.06 2691
2739.55 2549
2740.05 2533
2740.54 2467
2741.04 2529
2741.53 2448
2742.03 2389
2742.52 2396
2743.01 2413
2743.51 2394
2744.00 2364
2744.50 2436
2744.99 2530
2745.49 2508
2745.98 2494
2746.48 2441
2746.97 2441
2747.47 2467
2747.96 2478
2748.46 2509
2748.95 2530
2749.45 2406
2749.94 2522
2750.44 2442
2750.93 2380
2751.43 2516
2751.92 2635
2752.42 2709
2752.91 2655
2753.41 2601
2753.90 2557
2754.40 2643
2754.89 2632
2755.39 2540
2755.88 2466
2756.38 2460
2756.87 2527
2757.37 2631
2757.87 2435
2758.36 2370
2758.86 2436
2759.35 2550
2759.85 2573
2760.35 2492
2760.84 2461
2761.34 2382
2761.83 2442
2762.33 2544
2762.83 2473
2763.32 2547
2763.82 2573
2764.31 2561
2764.81 2516
2765.31 2514
2765.80 2622
2766.30 2561
2766.80 2549
2767.29 2593
2767.79 2625
2768.29 2786
2768.78 2784
2769.28 2811
2769.78 2789
2770.27 2754
2770.77 2844
2771.27 2821
2771.76 2927
2772.26 2983
2772.76 2964
2773.26 2911
2773.75 2965
2774.25 3023
2774.75 2956
2775.24 3007
2775.74 2958
2776.24 2957
2776.74 3005
2777.23 2803
2777.73 2757
2778.23 2824
2778.73 2822
2779.22 2949
2779.72 2850
2780.22 2730
2780.72 2684
2781.21 2689
2781.71 2750
2782.21 2702
2782.71 2759
2783.21 2669
2783.70 2720
2784.20 2720
2784.70 2690
2785.20 2698
2785.70 2629
2786.20 2636
2786.69 2533
2787.19 2700
2787.69 2633
2788.19 2482
2788.69 2489
2789.19 2478
2789.68 2576
2790.18 2602
2790.68 2586
2791.18 2546
2791.68 2575
2792.18 2765
2792.68 2783
2793.18 2870
2793.67 2834
2794.17 3048
2794.67 3186
2795.17 3212
2795.67 3162
2796.17 3193
2796.67 3204
2797.17 3187
2797.67 3181
2798.17 3082
2798.67 3186
2799.17 3099
2799.66 3081
2800.16 2956
2800.66 2999
2801.16 3002
2801.66 3085
2802.16 3033
2802.66 3016
2803.16 3123
2803.66 3343
2804.16 3321
2804.66 3540
2805.16 3827
2805.66 4130
2806.16 4281
2806.66 4536
2807.16 4677
2807.66 4652
2808.16 4567
2808.66 4418
2809.16 4498
2809.66 4318
2810.16 3892
2810.66 3687
2811.16 3541
2811.66 3375
2812.17 3155
2812.67 2999
2813.17 2992
2813.67 2919
2814.17 2928
2814.67 2852
2815.17 2905
2815.67 2927
2816.17 2749
2816.67 2766
2817.17 2867
2817.67 2882
2818.18 2867
2818.68 2879
2819.18 2791
2819.68 2665
2820.18 2699
2820.68 2750
2821.18 2696
2821.68 2640
2822.19 2665
2822.69 2561
2823.19 2572
2823.69 2590
2824.19 2639
2824.69 2572
2825.20 2604
2825.70 2594
2826.20 2641
2826.70 2644
2827.20 2702
2827.70 2515
2828.21 2482
2828.71 2622
2829.21 2597
2829.71 2640
2830.22 2666
2830.72 2687
2831.22 2659
2831.72 2724
2832.22 2722
2832.73 2625
2833.23 2555
2833.73 2659
2834.23 2713
2834.74 2789
2835.24 2685
2835.74 2583
2836.24 2570
2836.75 2556
2837.25 2671
2837.75 2604
2838.26 2608
2838.76 2634
2839.26 2708
2839.76 2530
2840.27 2548
2840.77 2590
2841.27 2616
2841.78 2643
2842.28 2516
2842.78 2595
2843.29 2692
2843.79 2782
2844.29 2928
2844.80 2865
2845.30 2742
2845.80 2824
2846.31 2831
2846.81 2822
2847.32 2891
2847.82 2810
2848.32 2886
2848.83 2764
2849.33 2732
2849.83 2774
2850.34 2507
2850.84 2539
2851.35 2518
2851.85 2465
2852.35 2518
2852.86 2498
2853.36 2598
2853.87 2480
2854.37 2512
2854.88 2509
2855.38 2477
2855.88 2572
2856.39 2602
2856.89 2720
2857.40 2613
2857.90 2687
2858.41 2693
2858.91 2709
2859.42 2680
2859.92 2656
2860.43 2640
2860.93 2648
2861.44 2586
2861.94 2560
2862.45 2530
2862.95 2487
2863.46 2516
2863.96 2509
2864.47 2397
2864.97 2428
2865.48 2484
2865.98 2396
2866.49 2450
2866.99 2480
2867.50 2487
2868.00 2512
2868.51 2520
2869.02 2571
2869.52 2590
2870.03 2552
2870.53 2488
2871.04 2619
2871.54 2664
2872.05 2734
2872.56 2625
2873.06 2620
2873.57 2591
2874.07 2676
2874.58 2613
2875.09 2548
2875.59 2528
2876.10 2571
2876.61 2625
2877.11 2556
2877.62 2552
2878.12 2538
2878.63 2648
2879.14 2495
2879.64 2559
2880.15 2635
2880.66 2634
2881.16 2821
2881.67 2846
2882.18 2929
2882.68 2899
2883.19 3164
2883.70 3226
2884.20 3335
2884.71 3455
2885.22 3718
2885.73 3856
2886.23 4033
2886.74 3987
2887.25 3765
2887.75 3889
2888.26 3717
2888.77 3611
2889.28 3566
2889.78 3408
2890.29 3266
2890.80 3233
2891.31 3186
2891.81 3217
2892.32 3222
2892.83 3180
2893.34 3247
2893.84 3429
2894.35 3509
2894.86 3361
2895.37 3219
2895.88 3257
2896.38 3304
2896.89 3309
2897.40 3292
2897.91 3177
2898.42 3242
2898.92 3181
2899.43 3245
2899.94 3341
2900.45 3438
2900.96 3411
2901.47 3597
2901.98 3687
2902.48 3740
2902.99 3952
2903.50 4201
2904.01 4208
2904.52 4394
2905.03 4451
2905.54 4292
2906.04 4288
2906.55 4133
2907.06 4164
2907.57 3898
2908.08 3711
2908.59 3601
2909.10 3268
2909.61 3117
2910.12 3008
2910.63 3058
2911.14 3019
2911.64 2969
2912.15 2939
2912.66 2830
2913.17 2897
2913.68 2872
2914.19 2851
2914.70 2953
2915.21 2878
2915.72 2852
2916.23 2711
2916.74 2675
2917.25 2635
2917.76 2642
2918.27 2634
2918.78 2738
2919.29 2648
2919.80 2830
2920.31 2834
2920.82 2890
2921.33 2999
2921.84 3174
2922.35 3252
2922.86 3360
2923.37 3557
2923.88 3629
2924.39 3653
2924.90 3656
2925.41 3522
2925.92 3345
2926.44 3276
2926.95 3244
2927.46 3051
2927.97 2878
2928.48 2728
2928.99 2644
2929.50 2641
2930.01 2649
2930.52 2637
2931.03 2684
2931.54 2748
2932.05 2735
2932.57 2750
2933.08 2778
2933.59 2942
2934.10 2968
2934.61 3008
2935.12 2902
2935.63 2924
2936.15 2914
2936.66 3005
2937.17 3045
2937.68 2789
2938.19 2829
2938.70 2796
2939.22 2828
2939.73 2880
2940.24 2858
2940.75 2848
2941.26 2898
2941.77 3001
2942.29 3099
2942.80 3263
2943.31 3344
2943.82 3313
2944.34 3416
2944.85 3452
2945.36 3269
2945.87 3310
2946.38 3307
2946.90 3262
2947.41 3132
2947.92 3113
2948.43 3006
2948.95 2901
2949.46 2732
2949.97 2703
2950.48 2657
2951.00 2554
2951.51 2665
2952.02 2782
2952.54 2634
2953.05 2486
2953.56 2559
2954.08 2509
2954.59 2450
2955.10 2451
2955.61 2490
2956.13 2536
2956.64 2598
2957.15 2566
2957.67 2610
2958.18 2633
2958.69 2652
2959.21 2771
2959.72 2860
2960.23 2847
2960.75 2911
2961.26 2916
2961.78 2825
2962.29 2824
2962.80 2857
2963.32 2935
2963.83 2757
2964.35 2797
2964.86 2770
2965.37 2711
2965.89 2822
2966.40 2885
2966.92 2897
2967.43 2804
2967.94 2731
2968.46 2829
2968.97 2847
2969.49 2768
2970.00 2731
2970.52 2743
2971.03 2794
2971.54 2779
2972.06 2681
2972.57 2572
2973.09 2666
2973.60 2646
2974.12 2774
2974.63 2625
2975.15 2643
2975.66 2787
2976.18 2726
2976.69 2729
2977.21 2757
2977.72 2760
2978.24 2809
2978.75 2853
2979.27 2867
2979.78 2853
2980.30 2789
2980.81 2857
2981.33 2835
2981.84 2924
2982.36 2967
2982.88 3095
2983.39 3149
2983.91 3183
2984.42 3190
2984.94 3075
2985.45 3011
2985.97 3070
2986.49 3140
2987.00 3156
2987.52 3099
2988.03 3132
2988.55 3154
2989.07 3128
2989.58 3185
2990.10 3130
2990.61 3200
2991.13 3245
2991.65 3226
2992.16 3229
2992.68 3233
2993.20 3395
2993.71 3330
2994.23 3517
2994.75 3734
2995.26 3845
2995.78 4130
2996.30 4305
2996.81 4233
2997.33 4381
2997.85 4412
2998.36 4286
2998.88 4274
2999.40 4000
2999.91 4150
3000.43 4153
3000.95 4218
3001.46 4264
3001.98 4580
3002.50 4842
3003.02 5331
3003.53 5731
3004.05 5969
3004.57 5985
3005.09 6001
3005.60 5787
3006.12 5209
3006.64 5033
3007.16 4655
3007.67 4321
3008.19 3983
3008.71 3981
3009.23 3678
3009.74 3351
3010.26 3225
3010.78 3347
3011.30 3238
3011.82 3093
3012.33 3172
3012.85 3386
3013.37 3111
3013.89 3106
3014.41 3232
3014.93 3274
3015.44 3213
3015.96 3244
3016.48 3390
3017.00 3482
3017.52 3383
3018.04 3381
3018.55 3402
3019.07 3381
3019.59 3528
3020.11 3521
3020.63 3639
3021.15 3554
3021.67 3799
3022.19 3669
3022.71 3790
3023.22 3844
3023.74 3819
3024.26 3765
3024.78 3663
3025.30 3573
3025.82 3383
3026.34 3472
3026.86 3336
3027.38 3339
3027.90 3245
3028.42 2973
3028.94 2865
3029.46 3055
3029.98 3002
3030.49 2932
3031.01 3035
3031.53 3173
3032.05 3300
3032.57 3288
3033.09 3257
3033.61 3430
3034.13 3568
3034.65 3670
3035.17 3672
3035.69 3698
3036.21 3759
3036.73 3605
3037.25 3547
3037.77 3515
3038.29 3341
3038.81 3228
3039.34 3156
3039.86 3021
3040.38 3062
3040.90 2962
3041.42 2900
3041.94 2887
3042.46 2879
3042.98 2872
3043.50 2997
3044.02 2955
3044.54 2832
3045.06 2969
3045.58 3047
3046.10 2961
3046.63 2932
3047.15 2960
3047.67 2932
3048.19 2887
3048.71 2936
3049.23 3001
3049.75 2892
3050.27 2976
3050.79 2875
3051.32 2839
3051.84 2870
3052.36 2941
3052.88 2941
3053.40 3039
3053.92 3018
3054.45 2886
3054.97 2901
3055.49 3067
3056.01 3129
3056.53 3096
3057.05 2896
3057.58 3004
3058.10 3043
3058.62 2947
3059.14 2922
3059.66 3099
3060.19 3039
3060.71 2945
3061.23 2949
3061.75 2973
3062.28 2970
3062.80 3081
3063.32 3086
3063.84 3042
3064.37 2974
3064.89 2965
3065.41 2917
3065.93 2982
3066.46 3008
3066.98 2936
3067.50 2912
3068.02 2861
3068.55 2822
3069.07 2775
3069.59 2854
3070.12 2922
3070.64 2848
3071.16 2959
3071.69 2978
3072.21 3032
3072.73 3012
3073.26 3096
3073.78 3127
3074.30 3204
3074.83 3334
3075.35 3581
3075.87 3904
3076.40 4043
3076.92 4182
3077.44 4338
3077.97 4544
3078.49 4520
3079.01 4607
3079.54 4663
3080.06 4659
3080.59 4370
3081.11 4197
3081.63 4074
3082.16 4062
3082.68 3867
3083.21 3814
3083.73 3591
3084.25 3467
3084.78 3518
3085.30 3379
3085.83 3328
3086.35 3370
3086.88 3312
3087.40 3256
3087.93 3380
3088.45 3428
3088.97 3546
3089.50 3532
3090.02 3474
3090.55 3475
3091.07 3570
3091.60 3575
3092.12 3733
3092.65 3775
3093.17 4128
3093.70 4395
3094.22 4737
3094.75 4915
3095.27 5058
3095.80 5454
3096.32 5630
3096.85 5528
3097.37 5532
3097.90 5627
3098.43 5721
3098.95 5764
3099.48 6175
3100.00 7040
3100.53 7676
3101.05 8547
3101.58 9673
3102.10 10263
3102.63 10251
3103.16 10102
3103.68 9455
3104.21 8460
3104.73 7578
3105.26 6697
3105.79 5749
3106.31 5227
3106.84 4409
3107.36 4026
3107.89 3809
3108.42 3715
3108.94 3817
3109.47 3693
3110.00 3671
3110.52 3537
3111.05 3671
3111.57 3542
3112.10 3522
3112.63 3510
3113.15 3403
3113.68 3276
3114.21 3209
3114.74 3078
3115.26 2945
3115.79 2941
3116.32 2928
3116.84 2993
3117.37 3008
3117.90 3040
3118.42 3045
3118.95 3156
3119.48 3279
3120.01 3240
3120.53 3274
3121.06 3320
3121.59 3228
3122.11 3298
3122.64 3327
3123.17 3393
3123.70 3324
3124.22 3069
3124.75 3186
3125.28 3174
3125.81 3234
3126.34 3261
3126.86 3331
3127.39 3127
3127.92 3074
3128.45 3028
3128.98 3021
3129.50 3041
3130.03 3080
3130.56 2861
3131.09 2742
3131.62 2878
3132.14 2863
3132.67 2903
3133.20 2813
3133.73 2871
3134.26 2905
3134.79 2997
3135.31 2946
3135.84 3005
3136.37 2993
3136.90 2935
3137.43 2968
3137.96 2897
3138.49 2999
3139.02 3030
3139.54 2926
3140.07 2837
3140.60 2929
3141.13 2939
3141.66 2914
3142.19 2866
3142.72 3014
3143.25 3020
3143.78 2963
3144.31 3076
3144.84 2972
3145.37 3206
3145.89 3232
3146.42 3299
3146.95 3373
3147.48 3421
3148.01 3342
3148.54 3452
3149.07 3477
3149.60 3335
3150.13 3243
3150.66 3169
3151.19 3074
3151.72 3135
3152.25 3098
3152.78 3074
3153.31 2977
3153.84 3037
3154.37 3037
3154.90 3018
3155.43 3043
3155.96 3078
3156.49 3144
3157.02 3140
3157.55 3119
3158.08 3088
3158.61 2991
3159.14 3000
3159.68 2983
3160.21 2876
3160.74 2894
3161.27 2916
3161.80 2921
3162.33 2848
3162.86 2728
3163.39 2776
3163.92 2859
3164.45 2978
3164.98 2898
3165.51 2795
3166.05 2921
3166.58 3041
3167.11 2889
3167.64 2930
3168.17 2937
3168.70 2863
3169.23 2930
3169.76 2748
3170.30 2731
3170.83 2759
3171.36 2656
3171.89 2711
3172.42 2684
3172.95 2759
3173.49 2811
3174.02 2906
3174.55 2878
3175.08 2905
3175.61 2867
3176.15 2844
3176.68 2937
3177.21 2866
3177.74 2829
3178.27 2849
3178.81 2814
3179.34 2738
3179.87 2775
3180.40 2799
3180.93 2802
3181.47 2740
3182.00 2722
3182.53 2748
3183.06 2749
3183.60 2797
3184.13 2850
3184.66 2778
3185.20 2899
3185.73 2945
3186.26 2851
3186.79 2796
3187.33 2863
3187.86 2761
3188.39 2761
3188.93 2746
3189.46 2854
3189.99 2910
3190.52 2836
3191.06 2797
3191.59 2620
3192.12 2663
3192.66 2695
3193.19 2720
3193.72 2743
3194.26 2832
3194.79 2834
3195.33 2815
3195.86 2829
3196.39 2800
3196.93 2772
3197.46 2843
3197.99 2872
3198.53 2980
3199.06 2934
3199.60 3010
3200.13 3163
3200.66 3135
3201.20 3138
3201.73 3237
3202.27 3324
3202.80 3303
3203.33 3050
3203.87 3023
3204.40 3148
3204.94 3117
3205.47 3104
3206.01 3324
3206.54 3356
3207.07 3519
3207.61 3767
3208.14 4008
3208.68 4237
3209.21 4558
3209.75 4605
3210.28 4648
3210.82 4688
3211.35 4666
3211.89 4529
3212.42 4366
3212.96 4054
3213.49 3773
3214.03 3634
3214.56 3412
3215.10 3398
3215.63 3317
3216.17 3295
3216.70 3203
3217.24 3309
3217.78 3227
3218.31 3141
3218.85 3227
3219.38 3342
3219.92 3430
3220.45 3331
3220.99 3461
3221.52 3469
3222.06 3559
3222.60 3588
3223.13 3652
3223.67 3752
3224.20 3749
3224.74 3775
3225.28 3812
3225.81 3804
3226.35 3716
3226.88 3617
3227.42 3462
3227.96 3349
3228.49 3158
3229.03 3142
3229.57 3111
3230.10 3178
3230.64 2934
3231.18 2938
3231.71 2934
3232.25 2949
3232.79 3019
3233.32 3081
3233.86 3055
3234.40 2935
3234.93 3035
3235.47 3298
3236.01 3421
3236.54 3685
3237.08 3652
3237.62 3605
3238.15 3551
3238.69 3610
3239.23 3577
3239.77 3502
3240.30 3394
3240.84 3266
3241.38 3321
3241.92 3292
3242.45 3174
3242.99 3175
3243.53 3113
3244.07 3075
3244.60 3091
3245.14 3047
3245.68 3214
3246.22 3169
3246.75 3167
3247.29 3398
3247.83 3401
3248.37 3356
3248.91 3464
3249.44 3363
3249.98 3385
3250.52 3336
3251.06 3439
3251.60 3496
3252.14 3511
3252.67 3669
3253.21 3570
3253.75 3656
3254.29 3690
3254.83 3624
3255.37 3936
3255.90 3840
3256.44 3779
3256.98 3825
3257.52 3941
3258.06 3983
3258.60 4145
3259.14 4232
3259.68 4568
3260.21 4989
3260.75 5262
3261.29 5614
3261.83 5602
3262.37 5817
3262.91 6055
3263.45 6060
3263.99 6140
3264.53 6347
3265.07 6517
3265.61 6578
3266.15 6843
3266.69 6630
3267.23 6615
3267.76 6259
3268.30 5630
3268.84 5354
3269.38 4858
3269.92 4316
3270.46 4194
3271.00 3935
3271.54 3886
3272.08 3827
3272.62 3826
3273.16 3919
3273.70 3819
3274.24 3824
3274.78 3872
3275.32 3987
3275.86 3830
3276.40 3963
3276.94 4006
3277.48 4055
3278.03 3953
3278.57 4045
3279.11 4089
3279.65 4027
3280.19 3946
3280.73 3836
3281.27 3757
3281.81 3913
3282.35 3978
3282.89 3794
3283.43 3704
3283.97 3816
3284.51 3744
3285.05 3853
3285.60 3828
3286.14 3775
3286.68 3992
3287.22 3918
3287.76 3922
3288.30 3753
3288.84 3924
3289.38 3913
3289.93 3959
3290.47 4112
3291.01 4406
3291.55 4667
3292.09 5119
3292.63 5495
3293.18 5920
3293.72 6092
3294.26 6550
3294.80 7064
3295.34 7254
3295.88 7025
3296.43 6849
3296.97 6275
3297.51 6117
3298.05 5686
3298.59 5246
3299.14 5020
3299.68 4682
3300.22 4236
3300.76 4256
3301.31 4171
3301.85 4116
3302.39 4078
3302.93 4065
3303.48 4111
3304.02 4191
3304.56 3982
3305.10 3949
3305.65 3942
3306.19 3951
3306.73 3889
3307.27 4051
3307.82 3895
3308.36 3897
3308.90 3971
3309.45 3917
3309.99 3941
3310.53 4129
3311.07 4230
3311.62 4334
3312.16 4458
3312.70 4580
3313.25 4605
3313.79 4664
3314.33 4758
3314.88 4928
3315.42 5227
3315.97 5471
3316.51 5496
3317.05 5257
3317.60 5145
3318.14 5396
3318.68 5368
3319.23 5327
3319.77 5351
3320.32 5416
3320.86 5271
3321.40 5172
3321.95 5115
3322.49 5066
3323.04 4854
3323.58 5052
3324.12 4959
3324.67 4896
3325.21 4862
3325.76 4780
3326.30 4727
3326.85 4693
3327.39 4621
3327.93 4603
3328.48 4702
3329.02 4830
3329.57 5174
3330.11 5810
3330.66 6806
3331.20 8576
3331.75 10543
3332.29 13162
3332.84 16779
3333.38 20316
3333.93 23567
3334.47 26306
3335.02 28463
3335.56 29042
3336.11 28227
3336.65 26473
3337.20 23954
3337.74 21427
3338.29 18673
3338.83 15831
3339.38 12790
3339.92 10550
3340.47 8873
3341.02 7647
3341.56 6577
3342.11 5828
3342.65 5267
3343.20 4902
3343.74 4692
3344.29 4367
3344.84 4395
3345.38 4344
3345.93 4222
3346.47 4246
3347.02 4241
3347.57 4039
3348.11 3985
3348.66 3939
3349.21 3907
3349.75 3824
3350.30 3829
3350.84 3890
3351.39 4045
3351.94 3897
3352.48 3739
3353.03 3953
3353.58 3893
3354.12 3845
3354.67 3744
3355.22 3741
3355.76 3626
3356.31 3620
3356.86 3675
3357.40 3590
3357.95 3462
3358.50 3433
3359.05 3465
3359.59 3442
3360.14 3411
3360.69 3477
3361.23 3491
3361.78 3669
3362.33 3658
3362.88 3626
3363.42 3492
3363.97 3534
3364.52 3598
3365.07 3522
3365.61 3632
3366.16 3539
3366.71 3489
3367.26 3514
3367.80 3559
3368.35 3665
3368.90 3707
3369.45 3757
3370.00 3903
3370.54 4144
3371.09 4331
3371.64 4581
3372.19 4724
3372.74 4978
3373.28 4969
3373.83 4878
3374.38 5042
3374.93 4720
3375.48 4402
3376.03 4192
3376.57 3988
3377.12 3778
3377.67 3627
3378.22 3384
3378.77 3358
3379.32 3295
3379.87 3123
3380.42 3102
3380.96 3162
3381.51 3222
3382.06 3233
3382.61 3157
3383.16 3226
3383.71 3187
3384.26 3083
3384.81 3096
3385.36 3216
3385.91 3160
3386.45 3071
3387.00 2997
3387.55 3104
3388.10 3083
3388.65 2951
3389.20 2984
3389.75 2950
3390.30 2826
3390.85 2968
3391.40 2934
3391.95 2883
3392.50 2934
3393.05 2866
3393.60 2975
3394.15 2936
3394.70 3177
3395.25 3110
3395.80 3101
3396.35 3258
3396.90 3180
3397.45 3264
3398.00 3249
3398.55 3154
3399.10 3042
3399.65 3128
3400.20 2972
3400.75 2929
3401.30 2857
3401.85 2818
3402.40 2879
3402.95 2790
3403.50 2735
3404.06 2751
3404.61 2800
3405.16 2725
3405.71 2657
3406.26 2714
3406.81 2801
3407.36 2781
3407.91 2828
3408.46 2863
3409.01 2963
3409.56 2962
3410.12 3107
3410.67 3162
3411.22 3262
3411.77 3228
3412.32 3206
3412.87 3099
3413.42 3061
3413.98 3101
3414.53 3030
3415.08 3090
3415.63 2957
3416.18 2954
3416.73 2926
3417.29 2834
3417.84 2670
3418.39 2732
3418.94 2577
3419.49 2652
3420.05 2631
3420.60 2671
3421.15 2819
3421.70 2874
3422.25 2921
3422.81 2943
3423.36 2991
3423.91 3005
3424.46 3107
3425.01 3100
3425.57 2905
3426.12 2770
3426.67 2777
3427.23 2742
3427.78 2683
3428.33 2601
3428.88 2742
3429.44 2722
3429.99 2651
3430.54 2567
3431.09 2527
3431.65 2705
3432.20 2763
3432.75 2775
3433.31 2760
3433.86 2872
3434.41 2877
3434.97 2769
3435.52 2834
3436.07 2780
3436.63 2900
3437.18 3020
3437.73 2946
3438.29 3038
3438.84 3105
3439.39 3122
3439.95 3101
3440.50 2945
3441.05 2901
3441.61 2882
3442.16 2914
3442.72 2840
3443.27 2857
3443.82 2742
3444.38 2817
3444.93 2767
3445.48 2775
3446.04 2906
3446.59 2959
3447.15 2860
3447.70 2781
3448.26 2835
3448.81 2873
3449.36 2813
3449.92 2720
3450.47 2774
3451.03 2628
3451.58 2555
3452.14 2585
3452.69 2404
3453.25 2504
3453.80 2564
3454.36 2530
3454.91 2495
3455.47 2478
3456.02 2486
3456.58 2556
3457.13 2530
3457.69 2498
3458.24 2483
3458.80 2524
3459.35 2533
3459.91 2556
3460.46 2553
3461.02 2612
3461.57 2647
3462.13 2695
3462.68 2736
3463.24 2648
3463.79 2715
3464.35 2811
3464.90 2787
3465.46 2908
3466.02 2807
3466.57 2833
3467.13 2851
3467.68 2872
3468.24 2951
3468.80 2934
3469.35 2942
3469.91 2995
3470.46 2843
3471.02 2887
3471.58 2900
3472.13 3057
3472.69 2984
3473.24 2879
3473.80 2873
3474.36 2879
3474.91 2829
3475.47 2982
3476.03 3054
3476.58 3227
3477.14 3283
3477.70 3353
3478.25 3420
3478.81 3608
3479.37 3668
3479.92 3563
3480.48 3579
3481.04 3563
3481.59 3643
3482.15 3471
3482.71 3483
3483.26 3409
3483.82 3460
3484.38 3315
3484.94 3501
3485.49 3495
3486.05 3600
3486.61 3728
3487.17 3926
3487.72 4075
3488.28 4422
3488.84 4854
3489.40 5295
3489.95 5849
3490.51 6450
3491.07 7054
3491.63 7064
3492.18 7251
3492.74 6901
3493.30 6205
3493.86 5918
3494.42 5688
3494.97 5344
3495.53 5432
3496.09 5446
3496.65 5970
3497.21 6491
3497.76 6893
3498.32 7241
3498.88 7538
3499.44 7721
3500.00 7580
3500.56 7323
3501.11 7416
3501.67 7459
3502.23 7549
3502.79 7764
3503.35 7900
3503.91 7911
3504.47 8182
3505.03 7920
3505.58 7643
3506.14 7449
3506.70 6751
3507.26 6413
3507.82 5800
3508.38 5228
3508.94 4812
3509.50 4494
3510.06 4148
3510.62 3834
3511.17 3676
3511.73 3474
3512.29 3414
3512.85 3270
3513.41 3268
3513.97 3196
3514.53 3157
3515.09 3103
3515.65 3140
3516.21 3156
3516.77 3124
3517.33 3096
3517.89 3303
3518.45 3323
3519.01 3231
3519.57 3170
3520.13 3203
3520.69 3336
3521.25 3453
3521.81 3339
3522.37 3460
3522.93 3465
3523.49 3340
3524.05 3267
3524.61 3325
3525.17 3294
3525.73 3079
3526.29 3087
3526.85 3063
3527.41 2930
3527.97 2821
3528.54 2989
3529.10 2929
3529.66 2703
3530.22 2859
3530.78 2987
3531.34 2864
3531.90 2793
3532.46 2988
3533.02 3145
3533.58 3100
3534.14 3089
3534.71 3089
3535.27 3093
3535.83 3079
3536.39 3087
3536.95 3005
3537.51 3072
3538.07 3000
3538.64 3004
3539.20 3023
3539.76 2928
3540.32 2841
3540.88 2827
3541.44 2942
3542.00 2903
3542.57 2873
3543.13 2859
3543.69 2912
3544.25 2936
3544.81 2932
3545.38 2781
3545.94 2868
3546.50 2822
3547.06 2778
3547.62 2808
3548.19 2695
3548.75 2711
3549.31 2736
3549.87 2692
3550.44 2672
3551.00 2738
3551.56 2660
3552.12 2505
3552.69 2547
3553.25 2638
3553.81 2731
3554.37 2876
3554.94 2773
3555.50 2799
3556.06 2715
3556.63 2836
3557.19 2804
3557.75 2730
3558.31 2772
3558.88 2639
3559.44 2710
3560.00 2678
3560.57 2736
3561.13 2712
3561.69 2653
3562.26 2728
3562.82 2671
3563.38 2720
3563.95 2736
3564.51 2740
3565.07 2622
3565.64 2475
3566.20 2527
3566.77 2583
3567.33 2608
3567.89 2421
3568.46 2431
3569.02 2486
3569.59 2465
3570.15 2494
3570.71 2431
3571.28 2514
3571.84 2568
3572.41 2646
3572.97 2636
3573.53 2781
3574.10 2817
3574.66 2873
3575.23 3015
3575.79 3102
3576.36 3048
3576.92 3066
3577.48 3207
3578.05 3067
3578.61 2988
3579.18 2979
3579.74 2847
3580.31 2894
3580.87 2793
3581.44 2828
3582.00 2743
3582.57 2686
3583.13 2648
3583.70 2582
3584.26 2601
3584.83 2582
3585.39 2431
3585.96 2451
3586.52 2499
3587.09 2468
3587.65 2549
3588.22 2550
3588.79 2505
3589.35 2481
3589.92 2537
3590.48 2646
3591.05 2631
3591.61 2599
3592.18 2618
3592.74 2743
3593.31 2691
3593.88 2725
3594.44 2660
3595.01 2700
3595.57 2842
3596.14 2751
3596.71 2644
3597.27 2587
3597.84 2514
3598.40 2535
3598.97 2578
3599.54 2523
3600.10 2526
3600.67 2524
3601.24 2418
3601.80 2382
3602.37 2406
3602.94 2457
3603.50 2346
3604.07 2337
3604.64 2250
3605.20 2183
3605.77 2252
3606.34 2248
3606.90 2222
3607.47 2193
3608.04 2271
3608.60 2211
3609.17 2166
3609.74 2299
3610.30 2210
3610.87 2171
3611.44 2132
3612.01 2246
3612.57 2307
3613.14 2272
3613.71 2442
3614.28 2628
3614.84 2669
3615.41 2831
3615.98 2990
3616.55 3155
3617.11 3384
3617.68 3402
3618.25 3592
3618.82 3409
3619.39 3237
3619.95 3196
3620.52 2960
3621.09 2910
3621.66 2798
3622.23 2697
3622.79 2517
3623.36 2478
3623.93 2495
3624.50 2430
3625.07 2357
3625.63 2383
3626.20 2361
3626.77 2325
3627.34 2360
3627.91 2398
3628.48 2441
3629.05 2395
3629.61 2378
3630.18 2405
3630.75 2441
3631.32 2474
3631.89 2334
3632.46 2321
3633.03 2577
3633.60 2474
3634.16 2435
3634.73 2384
3635.30 2346
3635.87 2395
3636.44 2448
3637.01 2340
3637.58 2371
3638.15 2648
3638.72 2617
3639.29 2790
3639.86 2882
3640.43 3057
3641.00 3105
3641.57 3206
3642.14 3153
3642.71 3142
3643.27 3026
3643.84 2783
3644.41 2753
3644.98 2714
3645.55 2620
3646.12 2491
3646.69 2573
3647.26 2604
3647.83 2528
3648.40 2576
3648.97 2579
3649.54 2630
3650.12 2687
3650.69 2696
3651.26 2645
3651.83 2722
3652.40 2689
3652.97 2843
3653.54 2817
3654.11 2739
3654.68 2767
3655.25 2914
3655.82 2999
3656.39 2782
3656.96 2810
3657.53 2929
3658.10 3074
3658.67 3035
3659.25 2949
3659.82 2968
3660.39 3066
3660.96 3094
3661.53 2982
3662.10 2840
3662.67 2800
3663.24 2829
3663.81 2880
3664.39 2934
3664.96 3031
3665.53 3103
3666.10 3117
3666.67 3165
3667.24 3070
3667.81 2865
3668.39 2830
3668.96 2784
3669.53 2738
3670.10 2732
3670.67 2653
3671.25 2684
3671.82 2794
3672.39 2720
3672.96 2906
3673.53 2979
3674.11 3000
3674.68 3024
3675.25 3048
3675.82 3094
3676.39 2973
3676.97 2874
3677.54 2906
3678.11 2734
3678.68 2663
3679.26 2704
3679.83 2663
3680.40 2648
3680.97 2699
3681.55 2697
3682.12 2617
3682.69 2709
3683.27 2638
3683.84 2688
3684.41 2720
3684.98 2719
3685.56 2842
3686.13 2971
3686.70 3040
3687.28 3324
3687.85 3382
3688.42 3526
3689.00 3660
3689.57 3668
3690.14 3756
3690.72 3716
3691.29 3672
3691.86 3440
3692.44 3338
3693.01 3116
3693.58 2965
3694.16 2871
3694.73 2767
3695.31 2664
3695.88 2662
3696.45 2633
3697.03 2695
3697.60 2702
3698.18 2658
3698.75 2672
3699.32 2737
3699.90 2732
3700.47 2780
3701.05 2818
3701.62 2663
3702.19 2642
3702.77 2709
3703.34 2666
3703.92 2607
3704.49 2614
3705.07 2604
3705.64 2592
3706.22 2478
3706.79 2502
3707.37 2530
3707.94 2510
3708.51 2611
3709.09 2579
3709.66 2583
3710.24 2597
3710.81 2581
3711.39 2490
3711.96 2478
3712.54 2473
3713.11 2436
3713.69 2349
3714.27 2470
3714.84 2409
3715.42 2295
3715.99 2348
3716.57 2475
3717.14 2396
3717.72 2390
3718.29 2480
3718.87 2501
3719.44 2454
3720.02 2303
3720.60 2349
3721.17 2339
3721.75 2310
3722.32 2222
3722.90 2248
3723.47 2242
3724.05 2364
3724.63 2355
3725.20 2308
3725.78 2353
3726.36 2329
3726.93 2343
3727.51 2371
3728.08 2516
3728.66 2655
3729.24 2692
3729.81 2821
3730.39 3039
3730.97 3047
3731.54 3030
3732.12 2934
3732.70 3030
3733.27 2994
3733.85 2950
3734.43 3043
3735.00 2941
3735.58 2768
3736.16 2677
3736.73 2581
3737.31 2511
3737.89 2438
3738.47 2437
3739.04 2452
3739.62 2490
3740.20 2580
3740.77 2483
3741.35 2440
3741.93 2489
3742.51 2571
3743.08 2444
3743.66 2430
3744.24 2524
3744.82 2502
3745.39 2402
3745.97 2483
3746.55 2535
3747.13 2563
3747.71 2532
3748.28 2390
3748.86 2371
3749.44 2299
3750.02 2385
3750.59 2484
3751.17 2483
3751.75 2311
3752.33 2214
3752.91 2359
3753.49 2340
3754.06 2352
3754.64 2316
3755.22 2346
3755.80 2391
3756.38 2513
3756.96 2632
3757.53 2665
3758.11 2679
3758.69 2695
3759.27 2740
3759.85 2719
3760.43 2683
3761.01 2768
3761.59 2687
3762.17 2607
3762.74 2615
3763.32 2509
3763.90 2465
3764.48 2361
3765.06 2318
3765.64 2309
3766.22 2281
3766.80 2259
3767.38 2271
3767.96 2319
3768.54 2287
3769.12 2432
3769.70 2306
3770.27 2313
3770.85 2286
3771.43 2316
3772.01 2301
3772.59 2258
3773.17 2333
3773.75 2313
3774.33 2287
3774.91 2240
3775.49 2191
3776.07 2206
3776.65 2238
3777.23 2208
3777.81 2212
3778.39 2301
3778.97 2308
3779.55 2285
3780.13 2191
3780.71 2288
3781.29 2268
3781.88 2236
3782.46 2306
3783.04 2355
3783.62 2375
3784.20 2420
3784.78 2433
3785.36 2402
3785.94 2425
3786.52 2300
3787.10 2225
3787.68 2324
3788.26 2341
3788.84 2265
3789.43 2315
3790.01 2302
3790.59 2300
3791.17 2291
3791.75 2146
3792.33 2211
3792.91 2298
3793.49 2446
3794.08 2485
3794.66 2358
3795.24 2284
3795.82 2426
3796.40 2408
3796.98 2434
3797.56 2434
3798.15 2421
3798.73 2656
3799.31 2688
3799.89 2742
3800.47 2917
3801.06 2955
3801.64 2781
3802.22 3104
3802.80 3162
3803.38 3049
3803.97 2939
3804.55 2801
3805.13 2797
3805.71 2818
3806.29 2897
3806.88 2829
3807.46 2776
3808.04 2740
3808.62 2703
3809.21 2827
3809.79 2877
3810.37 2735
3810.95 2733
3811.54 2812
3812.12 2943
3812.70 3039
3813.29 3151
3813.87 3333
3814.45 3346
3815.03 3268
3815.62 3335
3816.20 3325
3816.78 3072
3817.37 2903
3817.95 2770
3818.53 2665
3819.12 2724
3819.70 2590
3820.28 2474
3820.87 2521
3821.45 2381
3822.03 2277
3822.62 2387
3823.20 2396
3823.78 2402
3824.37 2305
3824.95 2298
3825.54 2386
3826.12 2263
3826.70 2407
3827.29 2479
3827.87 2370
3828.46 2464
3829.04 2416
3829.62 2494
3830.21 2736
3830.79 2651
3831.38 2761
3831.96 2666
3832.54 2581
3833.13 2591
3833.71 2573
3834.30 2563
3834.88 2529
3835.47 2420
3836.05 2410
3836.64 2302
3837.22 2286
3837.81 2326
3838.39 2355
3838.98 2364
3839.56 2229
3840.15 2190
3840.73 2175
3841.31 2121
3841.90 2186
3842.49 2123
3843.07 2189
3843.66 2244
3844.24 2284
3844.83 2241
3845.41 2145
3846.00 2200
3846.58 2188
3847.17 2233
3847.75 2264
3848.34 2271
3848.92 2295
3849.51 2299
3850.10 2212
3850.68 2231
3851.27 2259
3851.85 2240
3852.44 2317
3853.02 2295
3853.61 2337
3854.20 2230
3854.78 2318
3855.37 2349
3855.95 2360
3856.54 2389
3857.13 2554
3857.71 2578
3858.30 2827
3858.89 2978
3859.47 3123
3860.06 3218
3860.64 3289
3861.23 3400
3861.82 3404
3862.40 3552
3862.99 3395
3863.58 3327
3864.16 3251
3864.75 3227
3865.34 3402
3865.92 3482
3866.51 3479
3867.10 3563
3867.69 3520
3868.27 3226
3868.86 3092
3869.45 3007
3870.03 2774
3870.62 2593
3871.21 2624
3871.80 2782
3872.38 2828
3872.97 2865
3873.56 2930
3874.15 2775
3874.73 2745
3875.32 2786
3875.91 2689
3876.50 2682
3877.08 2624
3877.67 2577
3878.26 2622
3878.85 2587
3879.43 2562
3880.02 2506
3880.61 2485
3881.20 2435
3881.79 2357
3882.37 2299
3882.96 2286
3883.55 2322
3884.14 2341
3884.73 2303
3885.32 2344
3885.90 2322
3886.49 2343
3887.08 2467
3887.67 2457
3888.26 2556
3888.85 2609
3889.44 2498
3890.02 2591
3890.61 2602
3891.20 2677
3891.79 2707
3892.38 2661
3892.97 2623
3893.56 2722
3894.15 2750
3894.74 2663
3895.32 2629
3895.91 2594
3896.50 2560
3897.09 2718
3897.68 2608
3898.27 2484
3898.86 2498
3899.45 2391
3900.04 2414
3900.63 2406
3901.22 2446
3901.81 2506
3902.40 2328
3902.99 2289
3903.58 2248
3904.17 2296
3904.76 2222
3905.35 2213
3905.94 2390
3906.53 2411
3907.12 2283
3907.71 2265
3908.30 2262
3908.89 2100
3909.48 2133
3910.07 2132
3910.66 2076
3911.25 2080
3911.84 2137
3912.43 2115
3913.02 2022
3913.61 1981
3914.20 2104
3914.79 2115
3915.38 2093
3915.97 2036
3916.56 2169
3917.15 2106
3917.74 2070
3918.33 2145
3918.92 2141
3919.52 2152
3920.11 2133
3920.70 2112
3921.29 2122
3921.88 2191
3922.47 2081
3923.06 2024
3923.65 2093
3924.24 2070
3924.84 2072
3925.43 2071
3926.02 2011
3926.61 1951
3927.20 2054
3927.79 2036
3928.38 1998
3928.98 2075
3929.57 2133
3930.16 2024
3930.75 2030
3931.34 2058
3931.93 2048
3932.53 2046
3933.12 2015
3933.71 2030
3934.30 2023
3934.89 2096
3935.49 2073
3936.08 2056
3936.67 2053
3937.26 2098
3937.86 2098
3938.45 2087
3939.04 2139
3939.63 2052
3940.23 2192
3940.82 2177
3941.41 2183
3942.00 2243
3942.60 2314
3943.19 2319
3943.78 2265
3944.37 2111
3944.97 2085
3945.56 2026
3946.15 2089
3946.75 2089
3947.34 2003
3947.93 1977
3948.52 1977
3949.12 2053
3949.71 2148
3950.30 2138
3950.90 2084
3951.49 2036
3952.08 2088
3952.68 2231
3953.27 2207
3953.86 2232
3954.46 2229
3955.05 2205
3955.65 2253
3956.24 2285
3956.83 2308
3957.43 2245
3958.02 2288
3958.61 2284
3959.21 2174
3959.80 2137
3960.40 2079
3960.99 2068
3961.58 1987
3962.18 2041
3962.77 2143
3963.37 2134
3963.96 2231
3964.55 2236
3965.15 2366
3965.74 2314
3966.34 2373
3966.93 2503
3967.53 2450
3968.12 2333
3968.72 2335
3969.31 2232
3969.91 2215
3970.50 2168
3971.10 2245
3971.69 2075
3972.28 2074
3972.88 2109
3973.47 2110
3974.07 2277
3974.66 2242
3975.26 2356
3975.85 2434
3976.45 2397
3977.05 2460
3977.64 2383
3978.24 2357
3978.83 2378
3979.43 2232
3980.02 2301
3980.62 2156
3981.21 2305
3981.81 2427
3982.40 2396
3983.00 2450
3983.60 2599
3984.19 2440
3984.79 2427
3985.38 2441
3985.98 2387
3986.58 2367
3987.17 2253
3987.77 2249
3988.36 2265
3988.96 2193
3989.56 2211
3990.15 2156
3990.75 2270
3991.34 2351
3991.94 2297
3992.54 2339
3993.13 2424
3993.73 2342
3994.33 2382
3994.92 2385
3995.52 2437
3996.12 2347
3996.71 2341
3997.31 2326
3997.91 2374
3998.50 2438
3999.10 2433
3999.70 2427
4000.29 2463
4000.89 2482
4001.49 2413
4002.09 2458
4002.68 2416
4003.28 2485
4003.88 2436
4004.47 2470
4005.07 2446
4005.67 2418
4006.27 2498
4006.86 2493
4007.46 2473
4008.06 2561
4008.66 2593
4009.25 2546
4009.85 2460
4010.45 2458
4011.05 2455
4011.64 2462
4012.24 2530
4012.84 2517
4013.44 2557
4014.04 2547
4014.63 2711
4015.23 2652
4015.83 2743
4016.43 2804
4017.03 2840
4017.63 2735
4018.22 2762
4018.82 2673
4019.42 2562
4020.02 2524
4020.62 2421
4021.22 2311
4021.81 2264
4022.41 2391
4023.01 2312
4023.61 2235
4024.21 2207
4024.81 2260
4025.41 2326
4026.01 2337
4026.60 2356
4027.20 2258
4027.80 2215
4028.40 2224
4029.00 2225
4029.60 2317
4030.20 2264
4030.80 2245
4031.40 2373
4032.00 2318
4032.60 2265
4033.20 2251
4033.80 2263
4034.39 2185
4034.99 2284
4035.59 2285
4036.19 2248
4036.79 2132
4037.39 2197
4037.99 2180
4038.59 2171
4039.19 2095
4039.79 2097
4040.39 2126
4040.99 2140
4041.59 2126
4042.19 2080
4042.79 2039
4043.39 2102
4043.99 2146
4044.59 2171
4045.19 2149
4045.79 2123
4046.39 2130
4046.99 2183
4047.60 2069
4048.20 2153
4048.80 2293
4049.40 2329
4050.00 2462
4050.60 2403
4051.20 2330
4051.80 2352
4052.40 2313
4053.00 2180
4053.60 2195
4054.20 2215
4054.80 2199
4055.41 2173
4056.01 2154
4056.61 2187
4057.21 2080
4057.81 2041
4058.41 2161
4059.01 2114
4059.61 2124
4060.22 1961
4060.82 2006
4061.42 2011
4062.02 1985
4062.62 1946
4063.22 1888
4063.82 1892
4064.43 1891
4065.03 1865
4065.63 1846
4066.23 1922
4066.83 1835
4067.44 1905
4068.04 1940
4068.64 1976
4069.24 1965
4069.84 1960
4070.45 1944
4071.05 2000
4071.65 1934
4072.25 1997
4072.86 2036
4073.46 2112
4074.06 2112
4074.66 2087
4075.27 2055
4075.87 2034
4076.47 2021
4077.07 2001
4077.68 2058
4078.28 1948
4078.88 1943
4079.48 1980
4080.09 1898
4080.69 1908
4081.29 1931
4081.90 1950
4082.50 2045
4083.10 2045
4083.71 1998
4084.31 2017
4084.91 2032
4085.52 2024
4086.12 2059
4086.72 2121
4087.33 2007
4087.93 2072
4088.53 1979
4089.14 2018
4089.74 2035
4090.34 2082
4090.95 2089
4091.55 2260
4092.15 2261
4092.76 2346
4093.36 2335
4093.97 2367
4094.57 2506
4095.17 2417
4095.78 2390
4096.38 2345
4096.99 2336
4097.59 2248
4098.19 2194
4098.80 2144
4099.40 2100
4100.01 2101
4100.61 1986
4101.22 1957
4101.82 1947
4102.43 1869
4103.03 1845
4103.63 1816
4104.24 1846
4104.84 1913
4105.45 1893
4106.05 1904
4106.66 1895
4107.26 1976
4107.87 1961
4108.47 1911
4109.08 1926
4109.68 1906
4110.29 1902
4110.89 1924
4111.50 1956
4112.10 1990
4112.71 2105
4113.31 2008
4113.92 2021
4114.53 2008
4115.13 1987
4115.74 1915
4116.34 1977
4116.95 1883
4117.55 1986
4118.16 2064
4118.76 1997
4119.37 1956
4119.98 2063
4120.58 1988
4121.19 1903
4121.79 2028
4122.40 2009
4123.01 2008
4123.61 1968
4124.22 1988
4124.82 1936
4125.43 1994
4126.04 1986
4126.64 2005
4127.25 1965
4127.86 1948
4128.46 1979
4129.07 1983
4129.68 1987
4130.28 2001
4130.89 1996
4131.50 2069
4132.10 2094
4132.71 2085
4133.32 2121
4133.92 2107
4134.53 2052
4135.14 2157
4135.74 2143
4136.35 2099
4136.96 2083
4137.56 2123
4138.17 2085
4138.78 2112
4139.39 2208
4139.99 2191
4140.60 2222
4141.21 2262
4141.82 2341
4142.42 2257
4143.03 2180
4143.64 2186
4144.25 2186
4144.85 2114
4145.46 2091
4146.07 2110
4146.68 2076
4147.28 2024
4147.89 2042
4148.50 1972
4149.11 1888
4149.72 1908
4150.32 1843
4150.93 1821
4151.54 1983
4152.15 1870
4152.76 1879
4153.37 1823
4153.97 1911
4154.58 1884
4155.19 1870
4155.80 1887
4156.41 1898
4157.02 1892
4157.62 1869
4158.23 1842
4158.84 1797
4159.45 1852
4160.06 1912
4160.67 1940
4161.28 1905
4161.89 1975
4162.49 1948
4163.10 2069
4163.71 2166
4164.32 2235
4164.93 2293
4165.54 2230
4166.15 2275
4166.76 2338
4167.37 2314
4167.98 2292
4168.59 2342
4169.20 2310
4169.81 2273
4170.42 2334
4171.02 2230
4171.63 2250
4172.24 2120
4172.85 2265
4173.46 2208
4174.07 2126
4174.68 2220
4175.29 2130
4175.90 2117
4176.51 2090
4177.12 2036
4177.73 1988
4178.34 1880
4178.95 1956
4179.56 1956
4180.17 1883
4180.78 1947
4181.39 1889
4182.00 1854
4182.61 1921
4183.23 1923
4183.84 1989
4184.45 1914
4185.06 1964
4185.67 1891
4186.28 1908
4186.89 1899
4187.50 1936
4188.11 2077
4188.72 2058
4189.33 2090
4189.94 2015
4190.55 2028
4191.17 2132
4191.78 2331
4192.39 2324
4193.00 2456
4193.61 2543
4194.22 2529
4194.83 2552
4195.44 2564
4196.06 2651
4196.67 2669
4197.28 2637
4197.89 2527
4198.50 2496
4199.11 2440
4199.72 2426
4200.34 2316
4200.95 2300
4201.56 2361
4202.17 2332
4202.78 2313
4203.40 2354
4204.01 2269
4204.62 2224
4205.23 2309
4205.84 2209
4206.46 2188
4207.07 2221
4207.68 2275
4208.29 2220
4208.90 2268
4209.52 2293
4210.13 2192
4210.74 2172
4211.35 2204
4211.97 2211
4212.58 2302
4213.19 2297
4213.80 2361
4214.42 2269
4215.03 2356
4215.64 2419
4216.26 2464
4216.87 2644
4217.48 2828
4218.09 2763
4218.71 2880
4219.32 2976
4219.93 3115
4220.55 3403
4221.16 3590
4221.77 3634
4222.39 3671
4223.00 3869
4223.61 4086
4224.23 4157
4224.84 4525
4225.45 5108
4226.07 5409
4226.68 5721
4227.30 5847
4227.91 5982
4228.52 5776
4229.14 5599
4229.75 5228
4230.36 4525
4230.98 4156
4231.59 3733
4232.21 3406
4232.82 3110
4233.43 3063
4234.05 3023
4234.66 3012
4235.28 2918
4235.89 2876
4236.51 2786
4237.12 2849
4237.73 2838
4238.35 2759
4238.96 2699
4239.58 2636
4240.19 2680
4240.81 2594
4241.42 2654
4242.04 2521
4242.65 2553
4243.27 2433
4243.88 2406
4244.50 2316
4245.11 2439
4245.73 2645
4246.34 2535
4246.96 2531
4247.57 2538
4248.19 2529
4248.80 2450
4249.42 2432
4250.03 2282
4250.65 2283
4251.26 2318
4251.88 2229
4252.49 2291
4253.11 2408
4253.72 2323
4254.34 2244
4254.96 2276
4255.57 2361
4256.19 2355
4256.80 2307
4257.42 2450
4258.03 2282
4258.65 2274
4259.27 2343
4259.88 2349
4260.50 2413
4261.12 2469
4261.73 2350
4262.35 2261
4262.96 2333
4263.58 2372
4264.20 2318
4264.81 2406
4265.43 2459
4266.05 2513
4266.66 2466
4267.28 2468
4267.90 2328
4268.51 2401
4269.13 2541
4269.75 2487
4270.36 2415
4270.98 2405
4271.60 2313
4272.21 2227
4272.83 2210
4273.45 2235
4274.06 2255
4274.68 2269
4275.30 2244
4275.92 2251
4276.53 2380
4277.15 2352
4277.77 2382
4278.38 2359
4279.00 2352
4279.62 2350
4280.24 2226
4280.85 2238
4281.47 2238
4282.09 2115
4282.71 2108
4283.32 2169
4283.94 2254
4284.56 2140
4285.18 2174
4285.80 2212
4286.41 2187
4287.03 2237
4287.65 2220
4288.27 2215
4288.89 2164
4289.50 2281
4290.12 2312
4290.74 2233
4291.36 2270
4291.98 2199
4292.60 2126
4293.21 2168
4293.83 2307
4294.45 2260
4295.07 2141
4295.69 2177
4296.31 2215
4296.93 2161
4297.54 2151
4298.16 2157
4298.78 2150
4299.40 2126
4300.02 2121
4300.64 2161
4301.26 2139
4301.88 2071
4302.50 2141
4303.12 2166
4303.73 2175
4304.35 2141
4304.97 2222
4305.59 2282
4306.21 2197
4306.83 2233
4307.45 2252
4308.07 2254
4308.69 2318
4309.31 2319
4309.93 2270
4310.55 2309
4311.17 2317
4311.79 2293
4312.41 2172
4313.03 2257
4313.65 2262
4314.27 2191
4314.89 2209
4315.51 2191
4316.13 2189
4316.75 2168
4317.37 2137
4317.99 2067
4318.61 2136
4319.23 2147
4319.85 2216
4320.47 2244
4321.09 2178
4321.71 2115
4322.33 2226
4322.95 2363
4323.57 2414
4324.19 2336
4324.81 2373
4325.43 2348
4326.05 2394
4326.68 2345
4327.30 2322
4327.92 2424
4328.54 2316
4329.16 2164
4329.78 2236
4330.40 2335
4331.02 2200
4331.64 2190
4332.26 2169
4332.89 2339
4333.51 2391
4334.13 2389
4334.75 2422
4335.37 2567
4335.99 2748
4336.61 2854
4337.24 2995
4337.86 3106
4338.48 3003
4339.10 3007
4339.72 2939
4340.34 2972
4340.97 2828
4341.59 2936
4342.21 2976
4342.83 3084
4343.45 3302
4344.08 3842
4344.70 4386
4345.32 4842
4345.94 5258
4346.57 5660
4347.19 5707
4347.81 5402
4348.43 5042
4349.05 4484
4349.68 3844
4350.30 3462
4350.92 3215
4351.54 3019
4352.17 2794
4352.79 2684
4353.41 2604
4354.04 2496
4354.66 2531
4355.28 2629
4355.90 2584
4356.53 2532
4357.15 2568
4357.77 2501
4358.40 2680
4359.02 2727
4359.64 2754
4360.27 2671
4360.89 2682
4361.51 2598
4362.14 2520
4362.76 2489
4363.38 2415
4364.01 2403
4364.63 2473
4365.25 2483
4365.88 2485
4366.50 2487
4367.12 2366
4367.75 2363
4368.37 2350
4369.00 2361
4369.62 2301
4370.24 2281
4370.87 2193
4371.49 2266
4372.12 2195
4372.74 2157
4373.36 2175
4373.99 2223
4374.61 2307
4375.24 2263
4375.86 2350
4376.49 2385
4377.11 2448
4377.73 2576
4378.36 2592
4378.98 2637
4379.61 2664
4380.23 2682
4380.86 2556
4381.48 2478
4382.11 2648
4382.73 2736
4383.36 2720
4383.98 2753
4384.61 2691
4385.23 2791
4385.86 2780
4386.48 2752
4387.11 2996
4387.73 3036
4388.36 3249
4388.98 3669
4389.61 4149
4390.23 4512
4390.86 4898
4391.48 4976
4392.11 4920
4392.74 4686
4393.36 4160
4393.99 3956
4394.61 3504
4395.24 3293
4395.86 3112
4396.49 3097
4397.12 3234
4397.74 3118
4398.37 3192
4398.99 3261
4399.62 3325
4400.25 3319
4400.87 3201
4401.50 3068
4402.12 2912
4402.75 2844
4403.38 2812
4404.00 2721
4404.63 2634
4405.26 2651
4405.88 2681
4406.51 2622
4407.14 2501
4407.76 2628
4408.39 2605
4409.02 2578
4409.64 2594
4410.27 2595
4410.90 2535
4411.52 2407
4412.15 2561
4412.78 2426
4413.40 2424
4414.03 2346
4414.66 2187
4415.29 2180
4415.91 2223
4416.54 2294
4417.17 2266
4417.79 2233
4418.42 2163
4419.05 2240
4419.68 2158
4420.30 2248
4420.93 2110
4421.56 2140
4422.19 2073
4422.81 2017
4423.44 1991
4424.07 2082
4424.70 2058
4425.33 2055
4425.95 2072
4426.58 2046
4427.21 1931
4427.84 1907
4428.47 2010
4429.09 1991
4429.72 1973
4430.35 2072
4430.98 2030
4431.61 1985
4432.23 1993
4432.86 1982
4433.49 2008
4434.12 2003
4434.75 2062
4435.38 1985
4436.01 2026
4436.63 2036
4437.26 2052
4437.89 1967
4438.52 1924
4439.15 1930
4439.78 1957
4440.41 1990
4441.04 1963
4441.67 1902
4442.29 1870
4442.92 1916
4443.55 1824
4444.18 1907
4444.81 1942
4445.44 1956
4446.07 1850
4446.70 1914
4447.33 1903
4447.96 1924
4448.59 1951
4449.22 2058
4449.85 1985
4450.48 1931
4451.11 1899
4451.74 1950
4452.37 1914
4453.00 1830
4453.63 1876
4454.26 1953
4454.89 1955
4455.52 1898
4456.15 1922
4456.78 2023
4457.41 2057
4458.04 2003
4458.67 1925
4459.30 1870
4459.93 1845
4460.56 1832
4461.19 1816
4461.82 1833
4462.45 1848
4463.08 1796
4463.71 1801
4464.34 1772
4464.97 1740
4465.60 1700
4466.23 1775
4466.86 1775
4467.49 1866
4468.12 1818
4468.76 1728
4469.39 1770
4470.02 1760
4470.65 1640
4471.28 1682
4471.91 1706
4472.54 1782
4473.17 1766
4473.80 1778
4474.44 1756
4475.07 1793
4475.70 1822
4476.33 1856
4476.96 1799
4477.59 1758
4478.22 1751
4478.86 1731
4479.49 1788
4480.12 1833
4480.75 2001
4481.38 1913
4482.02 1961
4482.65 2001
4483.28 1950
4483.91 1955
4484.54 1891
4485.18 1958
4485.81 1940
4486.44 1861
4487.07 1893
4487.70 1926
4488.34 1906
4488.97 1908
4489.60 1848
4490.23 1914
4490.87 1959
4491.50 1919
4492.13 1890
4492.76 1852
4493.40 1896
4494.03 1842
4494.66 1881
4495.30 1855
4495.93 1842
4496.56 1909
4497.19 1863
4497.83 1829
4498.46 1894
4499.09 1879
4499.73 1919
4500.36 2056
4500.99 2205
4501.63 2244
4502.26 2284
4502.89 2249
4503.53 2318
4504.16 2223
4504.79 2076
4505.43 2057
4506.06 1990
4506.69 1983
4507.33 1978
4507.96 1982
4508.59 1873
4509.23 1908
4509.86 1933
4510.50 1851
4511.13 1890
4511.76 1953
4512.40 1869
4513.03 1813
4513.67 1912
4514.30 1830
4514.93 1848
4515.57 1852
4516.20 1844
4516.84 1721
4517.47 1813
4518.11 1856
4518.74 1812
4519.37 1811
4520.01 1809
4520.64 1884
4521.28 1866
4521.91 1823
4522.55 1909
4523.18 1849
4523.82 1849
4524.45 1918
4525.09 1874
4525.72 1891
4526.36 1937
4526.99 2023
4527.63 2236
4528.26 2402
4528.90 2664
4529.53 2816
4530.17 3189
4530.80 3385
4531.44 3423
4532.07 3487
4532.71 3478
4533.34 3286
4533.98 3147
4534.62 2855
4535.25 2701
4535.89 2433
4536.52 2350
4537.16 2223
4537.79 2134
4538.43 2019
4539.07 1875
4539.70 1904
4540.34 1833
4540.97 1786
4541.61 1795
4542.25 1764
4542.88 1721
4543.52 1741
4544.15 1815
4544.79 1853
4545.43 1743
4546.06 1721
4546.70 1756
4547.34 1727
4547.97 1665
4548.61 1654
4549.25 1722
4549.88 1698
4550.52 1840
4551.16 1921
4551.79 1928
4552.43 1940
4553.07 1894
4553.70 1967
4554.34 1970
4554.98 1990
4555.61 1962
4556.25 1872
4556.89 1991
4557.53 1920
4558.16 1851
4558.80 1854
4559.44 1831
4560.07 1767
4560.71 1806
4561.35 1751
4561.99 1714
4562.62 1762
4563.26 1794
4563.90 1887
4564.54 1951
4565.18 1964
4565.81 1996
4566.45 2035
4567.09 2097
4567.73 2065
4568.36 2150
4569.00 2137
4569.64 2134
4570.28 2038
4570.92 2122
4571.55 2204
4572.19 2190
4572.83 2231
4573.47 2160
4574.11 2077
4574.75 2037
4575.38 2008
4576.02 1928
4576.66 1889
4577.30 1887
4577.94 1923
4578.58 1773
4579.22 1766
4579.85 1807
4580.49 1778
4581.13 1857
4581.77 1906
4582.41 1837
4583.05 1890
4583.69 1802
4584.33 1787
4584.97 1761
4585.61 1852
4586.24 1809
4586.88 1690
4587.52 1775
4588.16 1896
4588.80 1796
4589.44 1824
4590.08 1817
4590.72 1877
4591.36 1854
4592.00 1810
4592.64 1830
4593.28 1859
4593.92 1805
4594.56 1760
4595.20 1766
4595.84 1684
4596.48 1780
4597.12 1844
4597.76 1750
4598.40 1729
4599.04 1813
4599.68 1838
4600.32 1776
4600.96 1683
4601.60 1836
4602.24 1726
4602.88 1727
4603.52 1754
4604.16 1860
4604.80 1930
4605.44 1893
4606.08 1839
4606.72 1796
4607.36 1824
4608.00 1810
4608.64 1866
4609.28 1863
4609.93 1782
4610.57 1841
4611.21 1851
4611.85 1963
4612.49 1808
4613.13 1802
4613.77 1795
4614.41 1818
4615.05 1857
4615.69 1805
4616.34 1899
4616.98 1857
4617.62 1800
4618.26 1752
4618.90 1681
4619.54 1749
4620.18 1659
4620.83 1656
4621.47 1718
4622.11 1726
4622.75 1746
4623.39 1770
4624.03 1742
4624.68 1719
4625.32 1774
4625.96 1760
4626.60 1787
4627.24 1770
4627.89 1717
4628.53 1713
4629.17 1731
4629.81 1756
4630.45 1846
4631.10 1722
4631.74 1739
4632.38 1707
4633.02 1826
4633.67 1830
4634.31 1749
4634.95 1804
4635.59 1898
4636.24 2003
4636.88 2082
4637.52 2258
4638.17 2230
4638.81 2132
4639.45 2209
4640.09 2098
4640.74 2085
4641.38 2041
4642.02 2010
4642.67 1991
4643.31 1946
4643.95 1862
4644.60 1787
4645.24 1774
4645.88 1808
4646.53 1739
4647.17 1721
4647.81 1681
4648.46 1698
4649.10 1715
4649.74 1736
4650.39 1782
4651.03 1832
4651.67 1854
4652.32 1862
4652.96 1956
4653.61 1857
4654.25 1845
4654.89 1782
4655.54 1693
4656.18 1664
4656.83 1677
4657.47 1646
4658.11 1714
4658.76 1723
4659.40 1678
4660.05 1725
4660.69 1719
4661.33 1749
4661.98 1751
4662.62 1654
4663.27 1601
4663.91 1637
4664.56 1665
4665.20 1681
4665.85 1638
4666.49 1713
4667.14 1716
4667.78 1578
4668.43 1611
4669.07 1604
4669.72 1576
4670.36 1639
4671.01 1616
4671.65 1683
4672.30 1680
4672.94 1594
4673.59 1698
4674.23 1638
4674.88 1678
4675.52 1589
4676.17 1631
4676.81 1672
4677.46 1643
4678.10 1633
4678.75 1667
4679.40 1759
4680.04 1776
4680.69 1715
4681.33 1794
4681.98 1726
4682.62 1672
4683.27 1699
4683.92 1760
4684.56 1712
4685.21 1722
4685.85 1658
4686.50 1611
4687.15 1662
4687.79 1633
4688.44 1684
4689.09 1729
4689.73 1657
4690.38 1671
4691.02 1662
4691.67 1663
4692.32 1696
4692.96 1716
4693.61 1762
4694.26 1850
4694.90 1787
4695.55 1859
4696.20 1885
4696.84 1917
4697.49 1986
4698.14 2128
4698.78 2102
4699.43 2124
4700.08 2178
4700.73 2217
4701.37 2163
4702.02 2018
4702.67 1929
4703.31 1855
4703.96 1780
4704.61 1749
4705.26 1729
4705.90 1750
4706.55 1785
4707.20 1773
4707.85 1759
4708.49 1732
4709.14 1766
4709.79 1741
4710.44 1808
4711.09 1832
4711.73 1732
4712.38 1799
4713.03 1810
4713.68 1712
4714.33 1715
4714.97 1838
4715.62 1898
4716.27 1835
4716.92 1782
4717.57 1751
4718.21 1795
4718.86 1851
4719.51 1887
4720.16 2010
4720.81 1919
4721.46 1969
4722.11 1963
4722.75 2051
4723.40 2069
4724.05 2021
4724.70 2054
4725.35 2015
4726.00 2168
4726.65 2273
4727.30 2213
4727.94 2199
4728.59 2233
4729.24 2114
4729.89 2022
4730.54 2005
4731.19 1893
4731.84 1924
4732.49 1791
4733.14 1839
4733.79 1758
4734.44 1852
4735.09 1852
4735.74 1772
4736.38 1797
4737.03 1872
4737.68 1977
4738.33 1923
4738.98 2009
4739.63 2047
4740.28 2101
4740.93 2040
4741.58 1997
4742.23 1950
4742.88 1911
4743.53 1873
4744.18 1791
4744.83 1794
4745.48 1902
4746.13 1902
4746.78 1893
4747.43 1842
4748.08 1942
4748.73 1970
4749.39 2009
4750.04 2078
4750.69 2204
4751.34 2225
4751.99 2274
4752.64 2229
4753.29 2231
4753.94 2197
4754.59 2125
4755.24 2033
4755.89 1977
4756.54 1914
4757.19 1937
4757.84 1956
4758.50 1809
4759.15 1906
4759.80 1821
4760.45 1781
4761.10 1856
4761.75 1720
4762.40 1714
4763.05 1671
4763.71 1718
4764.36 1784
4765.01 1844
4765.66 1817
4766.31 1904
4766.96 1930
4767.62 1882
4768.27 1888
4768.92 1857
4769.57 1788
4770.22 1763
4770.87 1682
4771.53 1688
4772.18 1653
4772.83 1639
4773.48 1774
4774.13 1707
4774.79 1710
4775.44 1631
4776.09 1641
4776.74 1697
4777.40 1643
4778.05 1689
4778.70 1733
4779.35 1811
4780.01 1786
4780.66 1802
4781.31 1738
4781.96 1773
4782.62 1695
4783.27 1714
4783.92 1752
4784.57 1726
4785.23 1702
4785.88 1727
4786.53 1720
4787.19 1757
4787.84 1667
4788.49 1742
4789.15 1726
4789.80 1717
4790.45 1710
4791.11 1791
4791.76 1813
4792.41 1781
4793.07 1737
4793.72 1787
4794.37 1778
4795.03 1689
4795.68 1732
4796.33 1682
4796.99 1692
4797.64 1718
4798.29 1678
4798.95 1653
4799.60 1675
4800.26 1675
4800.91 1689
4801.56 1684
4802.22 1702
4802.87 1753
4803.53 1783
4804.18 1734
4804.83 1688
4805.49 1725
4806.14 1748
4806.80 1761
4807.45 1728
4808.11 1727
4808.76 1725
4809.42 1681
4810.07 1738
4810.72 1697
4811.38 1708
4812.03 1661
4812.69 1731
4813.34 1820
4814.00 1741
4814.65 1736
4815.31 1835
4815.96 1869
4816.62 1897
4817.27 1848
4817.93 1865
4818.58 2013
4819.24 1959
4819.89 1921
4820.55 1980
4821.20 2030
4821.86 2077
4822.52 2095
4823.17 2114
4823.83 2113
4824.48 2083
4825.14 2147
4825.79 2159
4826.45 2136
4827.10 2165
4827.76 2126
4828.42 2135
4829.07 1989
4829.73 1975
4830.38 1957
4831.04 1956
4831.70 1959
4832.35 2037
4833.01 2120
4833.66 2231
4834.32 2337
4834.98 2241
4835.63 2359
4836.29 2428
4836.95 2461
4837.60 2459
4838.26 2515
4838.92 2580
4839.57 2501
4840.23 2461
4840.89 2335
4841.54 2345
4842.20 2412
4842.86 2363
4843.51 2341
4844.17 2342
4844.83 2354
4845.48 2330
4846.14 2425
4846.80 2380
4847.45 2569
4848.11 2710
4848.77 2756
4849.43 2945
4850.08 3013
4850.74 3153
4851.40 3143
4852.06 3118
4852.71 2934
4853.37 2625
4854.03 2452
4854.69 2516
4855.34 2462
4856.00 2716
4856.66 2735
4857.32 2844
4857.97 2897
4858.63 2863
4859.29 2873
4859.95 2874
4860.61 2836
4861.26 2739
4861.92 2802
4862.58 2694
4863.24 2705
4863.90 2675
4864.55 2739
4865.21 2796
4865.87 2790
4866.53 2664
4867.19 2691
4867.85 2593
4868.51 2542
4869.16 2551
4869.82 2557
4870.48 2366
4871.14 2456
4871.80 2407
4872.46 2357
4873.12 2313
4873.78 2317
4874.43 2414
4875.09 2365
4875.75 2266
4876.41 2345
4877.07 2404
4877.73 2423
4878.39 2378
4879.05 2314
4879.71 2284
4880.37 2312
4881.03 2254
4881.69 2273
4882.34 2110
4883.00 2077
4883.66 2174
4884.32 2099
4884.98 2068
4885.64 2054
4886.30 2134
4886.96 2136
4887.62 2122
4888.28 2321
4888.94 2265
4889.60 2393
4890.26 2423
4890.92 2343
4891.58 2478
4892.24 2467
4892.90 2402
4893.56 2391
4894.22 2336
4894.88 2194
4895.54 2133
4896.20 2044
4896.86 2113
4897.52 2175
4898.19 2189
4898.85 2184
4899.51 2240
4900.17 2256
4900.83 2177
4901.49 2243
4902.15 2089
4902.81 2002
4903.47 1995
4904.13 2085
4904.79 1973
4905.45 1939
4906.12 1912
4906.78 1881
4907.44 1829
4908.10 1810
4908.76 1846
4909.42 1784
4910.08 1860
4910.74 1887
4911.41 1811
4912.07 1758
4912.73 1817
4913.39 1824
4914.05 1922
4914.71 1829
4915.38 1722
4916.04 1618
4916.70 1692
4917.36 1656
4918.02 1666
4918.68 1734
4919.35 1688
4920.01 1620
4920.67 1674
4921.33 1697
4921.99 1649
4922.66 1747
4923.32 1739
4923.98 1714
4924.64 1683
4925.31 1747
4925.97 1752
4926.63 1696
4927.29 1742
4927.96 1743
4928.62 1741
4929.28 1757
4929.94 1682
4930.61 1694
4931.27 1668
4931.93 1711
4932.59 1725
4933.26 1697
4933.92 1713
4934.58 1605
4935.25 1613
4935.91 1719
4936.57 1706
4937.24 1748
4937.90 1695
4938.56 1701
4939.23 1698
4939.89 1710
4940.55 1702
4941.22 1669
4941.88 1701
4942.54 1697
4943.21 1710
4943.87 1706
4944.53 1681
4945.20 1706
4945.86 1716
4946.52 1681
4947.19 1688
4947.85 1693
4948.52 1609
4949.18 1565
4949.84 1581
4950.51 1597
4951.17 1666
4951.84 1615
4952.50 1639
4953.17 1674
4953.83 1623
4954.49 1662
4955.16 1666
4955.82 1690
4956.49 1679
4957.15 1700
4957.82 1796
4958.48 1823
4959.15 1726
4959.81 1629
4960.47 1671
4961.14 1686
4961.80 1678
4962.47 1776
4963.13 1762
4963.80 1822
4964.46 1851
4965.13 1809
4965.79 1879
4966.46 1866
4967.12 1795
4967.79 1775
4968.45 1732
4969.12 1728
4969.79 1653
4970.45 1689
4971.12 1797
4971.78 1660
4972.45 1725
4973.11 1695
4973.78 1601
4974.44 1644
4975.11 1732
4975.78 1707
4976.44 1806
4977.11 1714
4977.77 1728
4978.44 1738
4979.11 1711
4979.77 1706
4980.44 1637
4981.10 1662
4981.77 1641
4982.44 1619
4983.10 1720
4983.77 1704
4984.43 1778
4985.10 1853
4985.77 1961
4986.43 2134
4987.10 2208
4987.77 2407
4988.43 2620
4989.10 2628
4989.77 2700
4990.43 2630
4991.10 2512
4991.77 2358
4992.43 2154
4993.10 2061
4993.77 1873
4994.43 1799
4995.10 1742
4995.77 1707
4996.44 1651
4997.10 1671
4997.77 1676
4998.44 1593
4999.10 1526
4999.77 1483
5000.44 1524
5001.11 1536
5001.77 1643
5002.44 1615
5003.11 1646
5003.78 1508
5004.44 1609
5005.11 1644
5005.78 1596
5006.45 1611
5007.12 1635
5007.78 1733
5008.45 1611
5009.12 1703
5009.79 1715
5010.46 1687
5011.12 1676
5011.79 1735
5012.46 1706
5013.13 1760
5013.80 1665
5014.47 1699
5015.13 1808
5015.80 1740
5016.47 1780
5017.14 1762
5017.81 1858
5018.48 1904
5019.14 2035
5019.81 2201
5020.48 2352
5021.15 2539
5021.82 2560
5022.49 2563
5023.16 2730
5023.83 2732
5024.50 2593
5025.16 2500
5025.83 2404
5026.50 2321
5027.17 2133
5027.84 2081
5028.51 2006
5029.18 1889
5029.85 1827
5030.52 1747
5031.19 1697
5031.86 1663
5032.53 1673
5033.20 1766
5033.87 1765
5034.54 1766
5035.21 1824
5035.88 1746
5036.54 1740
5037.21 1763
5037.88 1784
5038.55 1770
5039.22 1762
5039.89 1778
5040.56 1786
5041.23 1788
5041.90 1862
5042.58 1870
5043.25 1934
5043.92 1941
5044.59 1956
5045.26 1932
5045.93 1829
5046.60 1861
5047.27 1736
5047.94 1727
5048.61 1726
5049.28 1675
5049.95 1616
5050.62 1535
5051.29 1671
5051.96 1593
5052.63 1571
5053.30 1652
5053.98 1580
5054.65 1579
5055.32 1536
5055.99 1620
5056.66 1712
5057.33 1613
5058.00 1727
5058.67 1726
5059.34 1823
5060.02 1769
5060.69 1660
5061.36 1700
5062.03 1772
5062.70 1673
5063.37 1734
5064.04 1682
5064.72 1650
5065.39 1553
5066.06 1631
5066.73 1688
5067.40 1620
5068.08 1617
5068.75 1700
5069.42 1672
5070.09 1617
5070.76 1608
5071.44 1601
5072.11 1616
5072.78 1618
5073.45 1656
5074.12 1629
5074.80 1561
5075.47 1524
5076.14 1570
5076.81 1694
5077.49 1675
5078.16 1716
5078.83 1664
5079.50 1748
5080.18 1762
5080.85 1719
5081.52 1710
5082.20 1697
5082.87 1603
5083.54 1677
5084.21 1710
5084.89 1739
5085.56 1682
5086.23 1642
5086.91 1665
5087.58 1736
5088.25 1827
5088.93 1855
5089.60 1847
5090.27 1927
5090.95 1903
5091.62 1932
5092.29 1972
5092.97 1933
5093.64 1898
5094.31 1819
5094.99 1789
5095.66 1809
5096.34 1815
5097.01 1755
5097.68 1596
5098.36 1629
5099.03 1585
5099.70 1622
5100.38 1576
5101.05 1526
5101.73 1576
5102.40 1604
5103.08 1629
5103.75 1734
5104.42 1617
5105.10 1596
5105.77 1624
5106.45 1692
5107.12 1677
5107.80 1715
5108.47 1779
5109.15 1646
5109.82 1622
5110.49 1595
5111.17 1618
5111.84 1638
5112.52 1708
5113.19 1560
5113.87 1587
5114.54 1627
5115.22 1568
5115.89 1685
5116.57 1667
5117.24 1654
5117.92 1785
5118.59 1799
5119.27 1826
5119.94 1838
5120.62 1836
5121.30 1847
5121.97 1762
5122.65 1780
5123.32 1694
5124.00 1705
5124.67 1716
5125.35 1653
5126.02 1670
5126.70 1667
5127.38 1566
5128.05 1605
5128.73 1573
5129.40 1608
5130.08 1635
5130.76 1621
5131.43 1617
5132.11 1646
5132.78 1583
5133.46 1521
5134.14 1600
5134.81 1614
5135.49 1606
5136.17 1673
5136.84 1654
5137.52 1699
5138.20 1802
5138.87 1837
5139.55 1768
5140.22 1800
5140.90 1840
5141.58 1712
5142.26 1688
5142.93 1706
5143.61 1541
5144.29 1583
5144.96 1480
5145.64 1496
5146.32 1494
5146.99 1528
5147.67 1481
5148.35 1499
5149.03 1568
5149.70 1517
5150.38 1531
5151.06 1497
5151.73 1550
5152.41 1599
5153.09 1595
5153.77 1544
5154.44 1499
5155.12 1478
5155.80 1438
5156.48 1408
5157.16 1399
5157.83 1480
5158.51 1428
5159.19 1434
5159.87 1432
5160.55 1467
5161.22 1375
5161.90 1356
5162.58 1405
5163.26 1480
5163.94 1507
5164.61 1377
5165.29 1412
5165.97 1433
5166.65 1517
5167.33 1443
5168.01 1468
5168.68 1499
5169.36 1494
5170.04 1465
5170.72 1497
5171.40 1447
5172.08 1400
5172.76 1457
5173.44 1477
5174.11 1456
5174.79 1499
5175.47 1419
5176.15 1429
5176.83 1459
5177.51 1457
5178.19 1511
5178.87 1527
5179.55 1543
5180.23 1513
5180.91 1507
5181.58 1540
5182.26 1491
5182.94 1411
5183.62 1448
5184.30 1435
5184.98 1469
5185.66 1402
5186.34 1449
5187.02 1388
5187.70 1448
5188.38 1431
5189.06 1497
5189.74 1447
5190.42 1457
5191.10 1409
5191.78 1433
5192.46 1442
5193.14 1457
5193.82 1564
5194.50 1476
5195.18 1480
5195.86 1465
5196.54 1473
5197.22 1466
5197.90 1380
5198.58 1441
5199.26 1473
5199.94 1493
5200.63 1414
5201.31 1482
5201.99 1385
5202.67 1435
5203.35 1533
5204.03 1548
5204.71 1498
5205.39 1442
5206.07 1448
5206.75 1546
5207.43 1496
5208.11 1584
5208.80 1621
5209.48 1627
5210.16 1635
5210.84 1615
5211.52 1645
5212.20 1670
5212.88 1557
5213.57 1519
5214.25 1612
5214.93 1574
5215.61 1550
5216.29 1654
5216.97 1680
5217.66 1596
5218.34 1556
5219.02 1589
5219.70 1654
5220.38 1725
5221.06 1690
5221.75 1580
5222.43 1520
5223.11 1596
5223.79 1661
5224.47 1614
5225.16 1613
5225.84 1572
5226.52 1582
5227.20 1563
5227.89 1528
5228.57 1466
5229.25 1508
5229.93 1577
5230.62 1607
5231.30 1642
5231.98 1638
5232.66 1659
5233.35 1756
5234.03 1698
5234.71 1714
5235.40 1720
5236.08 1721
5236.76 1787
5237.44 1787
5238.13 1698
5238.81 1701
5239.49 1765
5240.18 1748
5240.86 1718
5241.54 1630
5242.23 1616
5242.91 1623
5243.59 1632
5244.28 1642
5244.96 1598
5245.64 1637
5246.33 1602
5247.01 1575
5247.70 1605
5248.38 1670
5249.06 1607
5249.75 1650
5250.43 1647
5251.11 1602
5251.80 1616
5252.48 1619
5253.17 1544
5253.85 1518
5254.53 1560
5255.22 1497
5255.90 1414
5256.59 1422
5257.27 1492
5257.96 1460
5258.64 1459
5259.32 1455
5260.01 1494
5260.69 1505
5261.38 1534
5262.06 1574
5262.75 1617
5263.43 1594
5264.12 1680
5264.80 1601
5265.49 1571
5266.17 1611
5266.86 1708
5267.54 1652
5268.23 1600
5268.91 1606
5269.60 1649
5270.28 1591
5270.97 1529
5271.65 1609
5272.34 1533
5273.02 1607
5273.71 1565
5274.39 1510
5275.08 1594
5275.76 1537
5276.45 1601
5277.14 1599
5277.82 1619
5278.51 1706
5279.19 1785
5279.88 1810
5280.56 1942
5281.25 2005
5281.94 2018
5282.62 2078
5283.31 1973
5283.99 1862
5284.68 1826
5285.37 1757
5286.05 1750
5286.74 1756
5287.43 1621
5288.11 1592
5288.80 1610
5289.48 1557
5290.17 1525
5290.86 1543
5291.54 1610
5292.23 1653
5292.92 1603
5293.60 1634
5294.29 1604
5294.98 1665
5295.66 1718
5296.35 1715
5297.04 1812
5297.72 1864
5298.41 1836
5299.10 1939
5299.79 2039
5300.47 2059
5301.16 2087
5301.85 2121
5302.53 2039
5303.22 1996
5303.91 2024
5304.60 1869
5305.28 1773
5305.97 1772
5306.66 1761
5307.35 1601
5308.03 1657
5308.72 1651
5309.41 1694
5310.10 1686
5310.78 1649
5311.47 1666
5312.16 1639
5312.85 1622
5313.54 1680
5314.22 1584
5314.91 1581
5315.60 1662
5316.29 1596
5316.98 1606
5317.66 1609
5318.35 1710
5319.04 1693
5319.73 1740
5320.42 1728
5321.11 1773
5321.80 1807
5322.48 1840
5323.17 1715
5323.86 1712
5324.55 1714
5325.24 1678
5325.93 1620
5326.62 1664
5327.30 1506
5327.99 1620
5328.68 1682
5329.37 1658
5330.06 1613
5330.75 1728
5331.44 1667
5332.13 1686
5332.82 1680
5333.51 1622
5334.20 1666
5334.88 1692
5335.57 1652
5336.26 1655
5336.95 1716
5337.64 1749
5338.33 1707
5339.02 1718
5339.71 1795
5340.40 1707
5341.09 1795
5341.78 1694
5342.47 1736
5343.16 1762
5343.85 1834
5344.54 1902
5345.23 1975
5345.92 1983
5346.61 2012
5347.30 2275
5347.99 2355
5348.68 2327
5349.37 2512
5350.06 2720
5350.75 2903
5351.44 2820
5352.13 2708
5352.82 2727
5353.51 2524
5354.20 2387
5354.90 2216
5355.59 2157
5356.28 1870
5356.97 1828
5357.66 1757
5358.35 1667
5359.04 1674
5359.73 1755
5360.42 1852
5361.11 1827
5361.80 1833
5362.49 1820
5363.19 1794
5363.88 1744
5364.57 1776
5365.26 1694
5365.95 1656
5366.64 1715
5367.33 1659
5368.03 1556
5368.72 1559
5369.41 1533
5370.10 1428
5370.79 1478
5371.48 1544
5372.18 1496
5372.87 1517
5373.56 1591
5374.25 1630
5374.94 1645
5375.63 1575
5376.33 1682
5377.02 1623
5377.71 1606
5378.40 1565
5379.10 1634
5379.79 1695
5380.48 1539
5381.17 1612
5381.86 1597
5382.56 1621
5383.25 1588
5383.94 1609
5384.63 1522
5385.33 1602
5386.02 1596
5386.71 1674
5387.40 1685
5388.10 1746
5388.79 1780
5389.48 1822
5390.18 1795
5390.87 1689
5391.56 1722
5392.26 1681
5392.95 1613
5393.64 1669
5394.33 1590
5395.03 1578
5395.72 1605
5396.41 1591
5397.11 1563
5397.80 1532
5398.49 1570
5399.19 1551
5399.88 1554
5400.58 1540
5401.27 1566
5401.96 1558
5402.66 1508
5403.35 1570
5404.04 1508
5404.74 1572
5405.43 1606
5406.13 1662
5406.82 1630
5407.51 1608
5408.21 1632
5408.90 1576
5409.60 1525
5410.29 1562
5410.98 1568
5411.68 1599
5412.37 1558
5413.07 1580
5413.76 1557
5414.46 1570
5415.15 1556
5415.84 1543
5416.54 1485
5417.23 1568
5417.93 1551
5418.62 1539
5419.32 1559
5420.01 1666
5420.71 1612
5421.40 1562
5422.10 1641
5422.79 1658
5423.49 1642
5424.18 1597
5424.88 1609
5425.57 1618
5426.27 1580
5426.96 1566
5427.66 1571
5428.35 1566
5429.05 1474
5429.74 1495
5430.44 1514
5431.14 1566
5431.83 1546
5432.53 1548
5433.22 1598
5433.92 1557
5434.61 1630
5435.31 1664
5436.01 1686
5436.70 1777
5437.40 1684
5438.09 1704
5438.79 1725
5439.49 1748
5440.18 1720
5440.88 1706
5441.57 1710
5442.27 1673
5442.97 1618
5443.66 1707
5444.36 1810
5445.06 1854
5445.75 1994
5446.45 2063
5447.15 2090
5447.84 2282
5448.54 2333
5449.24 2252
5449.93 2149
5450.63 2135
5451.33 2100
5452.02 1931
5452.72 1869
5453.42 1875
5454.11 1828
5454.81 1766
5455.51 1840
5456.20 1792
5456.90 1732
5457.60 1698
5458.30 1836
5458.99 1761
5459.69 1766
5460.39 1826
5461.09 1908
5461.78 1950
5462.48 1944
5463.18 1992
5463.88 2053
5464.57 2088
5465.27 2049
5465.97 2018
5466.67 1963
5467.36 1982
5468.06 2035
5468.76 1902
5469.46 1912
5470.16 1873
5470.85 1879
5471.55 1914
5472.25 2015
5472.95 2056
5473.65 2037
5474.35 2114
5475.04 2060
5475.74 2090
5476.44 2086
5477.14 2268
5477.84 2250
5478.54 2306
5479.23 2446
5479.93 2649
5480.63 2720
5481.33 2905
5482.03 2782
5482.73 2669
5483.43 2555
5484.13 2345
5484.83 2341
5485.52 2308
5486.22 2268
5486.92 2203
5487.62 2290
5488.32 2262
5489.02 2258
5489.72 2207
5490.42 2284
5491.12 2287
5491.82 2309
5492.52 2351
5493.22 2392
5493.92 2422
5494.62 2526
5495.31 2446
5496.01 2527
5496.71 2557
5497.41 2672
5498.11 2812
5498.81 3172
5499.51 3460
5500.21 3835
5500.91 4252
5501.61 4342
5502.31 4285
5503.01 4006
5503.71 3603
5504.41 3227
5505.11 3004
5505.81 2888
5506.51 2770
5507.22 2615
5507.92 2444
5508.62 2431
5509.32 2353
5510.02 2393
5510.72 2390
5511.42 2319
5512.12 2352
5512.82 2509
5513.52 2465
5514.22 2586
5514.92 2478
5515.62 2360
5516.32 2328
5517.03 2349
5517.73 2254
5518.43 2138
5519.13 2251
5519.83 2181
5520.53 2189
5521.23 2215
5521.93 2120
5522.63 2077
5523.34 1953
5524.04 1981
5524.74 1926
5525.44 1890
5526.14 1836
5526.84 1825
5527.55 1901
5528.25 1836
5528.95 1747
5529.65 1759
5530.35 1800
5531.05 1802
5531.76 1780
5532.46 1847
5533.16 1792
5533.86 1832
5534.56 1890
5535.27 1910
5535.97 1885
5536.67 1887
5537.37 1833
5538.08 1807
5538.78 1767
5539.48 1716
5540.18 1709
5540.89 1790
5541.59 1692
5542.29 1710
5542.99 1637
5543.70 1674
5544.40 1664
5545.10 1683
5545.80 1725
5546.51 1773
5547.21 1853
5547.91 1848
5548.62 1757
5549.32 1774
5550.02 1806
5550.73 1673
5551.43 1727
5552.13 1751
5552.84 1745
5553.54 1685
5554.24 1692
5554.95 1604
5555.65 1546
5556.35 1527
5557.06 1633
5557.76 1631
5558.46 1687
5559.17 1658
5559.87 1608
5560.57 1679
5561.28 1708
5561.98 1722
5562.69 1761
5563.39 1707
5564.09 1740
5564.80 1731
5565.50 1702
5566.21 1671
5566.91 1643
5567.61 1657
5568.32 1630
5569.02 1593
5569.73 1585
5570.43 1645
5571.14 1579
5571.84 1597
5572.54 1612
5573.25 1677
5573.95 1707
5574.66 1671
5575.36 1678
5576.07 1671
5576.77 1646
5577.48 1659
5578.18 1718
5578.89 1649
5579.59 1582
5580.30 1597
5581.00 1627
5581.71 1597
5582.41 1552
5583.12 1483
5583.82 1524
5584.53 1627
5585.23 1588
5585.94 1537
5586.64 1574
5587.35 1587
5588.06 1566
5588.76 1581
5589.47 1659
5590.17 1665
5590.88 1579
5591.58 1488
5592.29 1529
5592.99 1558
5593.70 1530
5594.41 1579
5595.11 1531
5595.82 1457
5596.52 1558
5597.23 1560
5597.94 1504
5598.64 1508
5599.35 1520
5600.06 1564
5600.76 1491
5601.47 1512
5602.17 1537
5602.88 1500
5603.59 1453
5604.29 1482
5605.00 1451
5605.71 1434
5606.41 1451
5607.12 1516
5607.83 1487
5608.53 1454
5609.24 1517
5609.95 1540
5610.65 1410
5611.36 1488
5612.07 1555
5612.78 1481
5613.48 1527
5614.19 1490
5614.90 1451
5615.60 1466
5616.31 1463
5617.02 1493
5617.73 1484
5618.43 1456
5619.14 1409
5619.85 1337
5620.56 1378
5621.26 1500
5621.97 1457
5622.68 1438
5623.39 1452
5624.09 1539
5624.80 1530
5625.51 1521
5626.22 1527
5626.93 1463
5627.63 1449
5628.34 1497
5629.05 1404
5629.76 1437
5630.47 1462
5631.17 1527
5631.88 1532
5632.59 1494
5633.30 1522
5634.01 1483
5634.72 1442
5635.42 1494
5636.13 1519
5636.84 1486
5637.55 1485
5638.26 1509
5638.97 1534
5639.68 1591
5640.39 1561
5641.09 1576
5641.80 1482
5642.51 1536
5643.22 1558
5643.93 1494
5644.64 1549
5645.35 1495
5646.06 1478
5646.77 1525
5647.48 1541
5648.19 1538
5648.89 1573
5649.60 1555
5650.31 1496
5651.02 1500
5651.73 1516
5652.44 1537
5653.15 1513
5653.86 1553
5654.57 1609
5655.28 1569
5655.99 1655
5656.70 1753
5657.41 1702
5658.12 1707
5658.83 1687
5659.54 1687
5660.25 1723
5660.96 1662
5661.67 1646
5662.38 1597
5663.09 1605
5663.80 1571
5664.51 1538
5665.22 1466
5665.93 1478
5666.64 1434
5667.35 1502
5668.06 1542
5668.77 1538
5669.48 1582
5670.19 1702
5670.91 1683
5671.62 1638
5672.33 1735
5673.04 1647
5673.75 1714
5674.46 1663
5675.17 1598
5675.88 1492
5676.59 1522
5677.30 1566
5678.01 1576
5678.73 1497
5679.44 1581
5680.15 1594
5680.86 1537
5681.57 1630
5682.28 1666
5682.99 1602
5683.71 1610
5684.42 1632
5685.13 1598
5685.84 1598
5686.55 1545
5687.26 1579
5687.98 1600
5688.69 1512
5689.40 1514
5690.11 1579
5690.82 1621
5691.54 1575
5692.25 1586
5692.96 1505
5693.67 1528
5694.38 1525
5695.10 1522
5695.81 1523
5696.52 1559
5697.23 1575
5697.95 1543
5698.66 1525
5699.37 1509
5700.08 1497
5700.80 1520
5701.51 1570
5702.22 1568
5702.93 1618
5703.65 1521
5704.36 1539
5705.07 1510
5705.78 1547
5706.50 1515
5707.21 1562
5707.92 1572
5708.64 1481
5709.35 1486
5710.06 1497
5710.78 1553
5711.49 1517
5712.20 1487
5712.92 1506
5713.63 1492
5714.34 1517
5715.06 1524
5715.77 1531
5716.48 1482
5717.20 1487
5717.91 1473
5718.62 1515
5719.34 1478
5720.05 1470
5720.77 1502
5721.48 1525
5722.19 1552
5722.91 1528
5723.62 1535
5724.33 1552
5725.05 1508
5725.76 1551
5726.48 1558
5727.19 1610
5727.91 1602
5728.62 1591
5729.33 1619
5730.05 1597
5730.76 1545
5731.48 1556
5732.19 1608
5732.91 1697
5733.62 1756
5734.34 1651
5735.05 1667
5735.77 1722
5736.48 1846
5737.20 1980
5737.91 2094
5738.63 2163
5739.34 2324
5740.06 2415
5740.77 2468
5741.49 2480
5742.20 2522
5742.92 2410
5743.63 2372
5744.35 2288
5745.06 2149
5745.78 1989
5746.49 1936
5747.21 1807
5747.92 1839
5748.64 1736
5749.35 1781
5750.07 1821
5750.79 1775
5751.50 1716
5752.22 1730
5752.93 1778
5753.65 1754
5754.36 1710
5755.08 1757
5755.80 1684
5756.51 1793
5757.23 1847
5757.95 1784
5758.66 1776
5759.38 1809
5760.09 1825
5760.81 1878
5761.53 1959
5762.24 1909
5762.96 1990
5763.68 2095
5764.39 2185
5765.11 2200
5765.83 2242
5766.54 2286
5767.26 2369
5767.98 2313
5768.69 2219
5769.41 2141
5770.13 2105
5770.84 2120
5771.56 2031
5772.28 2031
5772.99 2007
5773.71 1976
5774.43 1940
5775.15 2016
5775.86 2050
5776.58 2192
5777.30 2216
5778.01 2057
5778.73 2220
5779.45 2299
5780.17 2271
5780.88 2196
5781.60 2197
5782.32 2327
5783.04 2375
5783.76 2286
5784.47 2216
5785.19 2251
5785.91 2299
5786.63 2323
5787.34 2313
5788.06 2314
5788.78 2395
5789.50 2329
5790.22 2403
5790.94 2422
5791.65 2548
5792.37 2479
5793.09 2512
5793.81 2746
5794.53 2975
5795.25 2969
5795.96 2987
5796.68 2951
5797.40 3120
5798.12 3260
5798.84 3401
5799.56 3968
5800.28 4911
5800.99 6098
5801.71 7315
5802.43 8519
5803.15 9208
5803.87 9094
5804.59 8274
5805.31 7625
5806.03 6394
5806.75 5421
5807.47 4610
5808.18 4224
5808.90 3841
5809.62 3571
5810.34 3421
5811.06 3367
5811.78 3285
5812.50 3194
5813.22 3197
5813.94 3229
5814.66 3262
5815.38 3323
5816.10 3453
5816.82 3503
5817.54 3497
5818.26 3418
5818.98 3437
5819.70 3481
5820.42 3389
5821.14 3346
5821.86 3289
5822.58 3172
5823.30 3052
5824.02 2937
5824.74 2851
5825.46 2832
5826.18 2726
5826.90 2603
5827.62 2511
5828.34 2538
5829.06 2478
5829.78 2472
5830.50 2314
5831.22 2327
5831.95 2327
5832.67 2300
5833.39 2267
5834.11 2326
5834.83 2277
5835.55 2234
5836.27 2265
5836.99 2254
5837.71 2189
5838.43 2148
5839.15 2239
5839.88 2193
5840.60 2181
5841.32 2179
5842.04 2178
5842.76 2111
5843.48 2072
5844.20 2015
5844.93 2031
5845.65 2006
5846.37 2023
5847.09 2033
5847.81 2046
5848.53 2004
5849.26 2024
5849.98 1919
5850.70 1906
5851.42 2067
5852.14 1998
5852.87 2026
5853.59 2047
5854.31 1992
5855.03 2030
5855.75 2107
5856.48 2030
5857.20 1880
5857.92 1898
5858.64 1948
5859.37 1945
5860.09 1937
5860.81 1984
5861.53 1950
5862.26 1867
5862.98 1954
5863.70 1909
5864.42 1842
5865.15 1848
5865.87 1926
5866.59 1895
5867.31 1866
5868.04 1869
5868.76 1902
5869.48 1905
5870.21 1888
5870.93 1876
5871.65 1881
5872.38 1873
5873.10 1837
5873.82 1920
5874.55 1904
5875.27 1892
5875.99 1865
5876.72 1922
5877.44 2003
5878.16 1955
5878.89 1905
5879.61 1873
5880.33 1822
5881.06 1904
5881.78 1937
5882.51 1961
5883.23 1853
5883.95 1856
5884.68 1875
5885.40 1916
5886.13 1832
5886.85 1840
5887.57 1908
5888.30 1977
5889.02 1924
5889.75 1890
5890.47 1881
5891.20 1794
5891.92 1881
5892.64 1942
5893.37 1896
5894.09 1875
5894.82 1919
5895.54 1894
5896.27 1875
5896.99 1853
5897.72 1801
5898.44 1890
5899.17 1918
5899.89 1918
5900.62 1898
5901.34 1873
5902.07 1950
5902.79 1982
5903.52 1880
5904.24 1896
5904.97 1905
5905.69 1897
5906.42 1947
5907.14 1909
5907.87 1946
5908.59 2011
5909.32 1971
5910.04 1859
5910.77 1918
5911.50 1922
5912.22 1906
5912.95 1951
5913.67 2005
5914.40 1933
5915.12 1924
5915.85 1907
5916.58 1928
5917.30 1975
5918.03 1997
5918.75 1959
5919.48 2035
5920.21 2058
5920.93 2078
5921.66 2029
5922.39 2043
5923.11 2077
5923.84 2026
5924.56 2039
5925.29 2051
5926.02 2061
5926.74 2107
5927.47 2103
5928.20 2138
5928.92 2228
5929.65 2237
5930.38 2287
5931.10 2295
5931.83 2269
5932.56 2305
5933.28 2312
5934.01 2397
5934.74 2495
5935.47 2517
5936.19 2568
5936.92 2615
5937.65 2801
5938.37 2826
5939.10 2694
5939.83 2778
5940.56 2725
5941.28 2532
5942.01 2624
5942.74 2702
5943.47 2771
5944.19 2755
5944.92 2656
5945.65 2737
5946.38 2872
5947.11 2889
5947.83 2955
5948.56 2935
5949.29 2878
5950.02 3130
5950.74 3125
5951.47 3203
5952.20 3347
5952.93 3395
5953.66 3365
5954.39 3346
5955.11 3381
5955.84 3511
5956.57 3377
5957.30 3265
5958.03 3255
5958.76 3310
5959.48 3278
5960.21 3374
5960.94 3286
5961.67 3288
5962.40 3421
5963.13 3404
5963.86 3543
5964.59 3743
5965.31 3917
5966.04 4245
5966.77 4396
5967.50 4468
5968.23 4495
5968.96 4518
5969.69 4499
5970.42 4239
5971.15 4229
5971.88 4229
5972.61 3958
5973.34 4033
5974.06 3901
5974.79 4003
5975.52 4013
5976.25 3990
5976.98 4061
5977.71 4079
5978.44 4119
5979.17 4330
5979.90 4403
5980.63 4433
5981.36 4644
5982.09 4689
5982.82 4769
5983.55 4647
5984.28 4660
5985.01 4682
5985.74 4770
5986.47 4807
5987.20 4761
5987.93 4856
5988.66 4727
5989.39 4671
5990.12 4682
5990.85 4753
5991.58 4728
5992.32 4808
5993.05 4906
5993.78 4995
5994.51 4990
5995.24 5005
5995.97 5112
5996.70 5236
5997.43 5282
5998.16 5287
5998.89 5146
5999.62 5038
6000.35 5136
6001.09 5038
6001.82 5117
6002.55 5103
6003.28 4979
6004.01 5004
6004.74 4773
6005.47 4854
6006.20 4875
6006.94 4973
6007.67 5257
6008.40 5773
6009.13 6496
6009.86 7310
6010.59 8555
6011.33 9908
6012.06 11186
6012.79 12470
6013.52 13258
6014.25 13950
6014.98 13613
6015.72 13175
6016.45 12116
6017.18 10732
6017.91 9536
6018.64 8342
6019.38 7301
6020.11 6452
6020.84 5678
6021.57 5105
6022.31 4688
6023.04 4247
6023.77 4207
6024.50 4025
6025.24 3791
6025.97 3688
6026.70 3649
6027.43 3602
6028.17 3501
6028.90 3462
6029.63 3431
6030.37 3373
6031.10 3398
6031.83 3330
6032.56 3265
6033.30 3184
6034.03 3110
6034.76 3076
6035.50 3191
6036.23 3246
6036.96 3141
6037.70 3195
6038.43 3184
6039.16 3309
6039.90 3420
6040.63 3429
6041.36 3362
6042.10 3412
6042.83 3455
6043.56 3392
6044.30 3516
6045.03 3649
6045.77 3694
6046.50 3674
6047.23 3629
6047.97 3802
6048.70 3774
6049.44 3833
6050.17 3941
6050.90 4104
6051.64 4234
6052.37 4356
6053.11 4495
6053.84 4516
6054.57 4435
6055.31 4434
6056.04 4296
6056.78 4036
6057.51 4015
6058.25 3812
6058.98 3738
6059.72 3786
6060.45 3727
6061.19 3788
6061.92 3747
6062.66 3617
6063.39 3611
6064.13 3646
6064.86 3674
6065.60 3578
6066.33 3502
6067.07 3343
6067.80 3447
6068.54 3415
6069.27 3322
6070.01 3362
6070.74 3319
6071.48 3225
6072.21 3171
6072.95 3152
6073.68 3201
6074.42 3236
6075.15 3159
6075.89 3066
6076.63 2976
6077.36 3091
6078.10 3022
6078.83 2993
6079.57 2992
6080.30 2916
6081.04 2931
6081.78 2888
6082.51 2841
6083.25 2808
6083.98 2776
6084.72 2841
6085.46 2845
6086.19 2764
6086.93 2802
6087.67 2848
6088.40 2794
6089.14 2788
6089.88 2834
6090.61 2842
6091.35 2805
6092.09 2743
6092.82 2797
6093.56 2805
6094.30 2779
6095.03 2784
6095.77 2730
6096.51 2662
6097.24 2681
6097.98 2675
6098.72 2616
6099.45 2648
6100.19 2663
6100.93 2587
6101.67 2690
6102.40 2631
6103.14 2617
6103.88 2667
6104.61 2564
6105.35 2540
6106.09 2624
6106.83 2621
6107.56 2690
6108.30 2657
6109.04 2734
6109.78 2715
6110.51 2717
6111.25 2785
6111.99 2784
6112.73 2725
6113.47 2645
6114.20 2739
6114.94 2691
6115.68 2688
6116.42 2701
6117.16 2740
6117.89 2727
6118.63 2743
6119.37 2797
6120.11 2811
6120.85 2951
6121.59 2941
6122.32 3004
6123.06 2995
6123.80 3075
6124.54 3038
6125.28 3024
6126.02 3013
6126.76 3014
6127.49 2949
6128.23 2957
6128.97 2874
6129.71 2946
6130.45 3000
6131.19 2931
6131.93 2872
6132.67 2868
6133.41 2980
6134.15 2920
6134.88 3049
6135.62 2981
6136.36 3021
6137.10 3092
6137.84 3199
6138.58 3115
6139.32 3109
6140.06 3091
6140.80 3082
6141.54 3135
6142.28 3111
6143.02 3091
6143.76 3165
6144.50 3127
6145.24 3066
6145.98 3011
6146.72 3100
6147.46 3184
6148.20 3217
6148.94 3273
6149.68 3306
6150.42 3373
6151.16 3389
6151.90 3442
6152.64 3313
6153.38 3379
6154.12 3454
6154.86 3336
6155.60 3588
6156.34 3520
6157.08 3522
6157.82 3532
6158.56 3655
6159.30 3668
6160.04 3672
6160.78 3662
6161.52 3848
6162.27 4002
6163.01 4063
6163.75 4404
6164.49 4639
6165.23 4884
6165.97 5040
6166.71 5298
6167.45 5429
6168.19 5641
6168.94 5569
6169.68 5407
6170.42 5438
6171.16 5256
6171.90 5071
6172.64 4856
6173.38 4810
6174.13 4852
6174.87 4669
6175.61 4587
6176.35 4730
6177.09 4697
6177.83 4740
6178.58 4727
6179.32 4843
6180.06 5069
6180.80 4988
6181.54 4973
6182.28 5041
6183.03 5083
6183.77 5123
6184.51 5153
6185.25 5170
6186.00 5041
6186.74 5169
6187.48 5210
6188.22 5307
6188.97 5463
6189.71 5712
6190.45 5828
6191.19 5847
6191.94 5989
6192.68 6362
6193.42 6381
6194.16 6510
6194.91 6503
6195.65 6550
6196.39 6378
6197.13 6341
6197.88 6273
6198.62 6162
6199.36 6245
6200.11 6238
6200.85 6485
6201.59 6385
6202.34 6605
6203.08 7172
6203.82 7684
6204.57 8639
6205.31 10390
6206.05 12809
6206.80 16067
6207.54 19758
6208.28 23259
6209.03 26115
6209.77 28039
6210.52 28029
6211.26 26651
6212.00 24198
6212.75 21313
6213.49 18469
6214.23 15589
6214.98 13161
6215.72 10948
6216.47 9172
6217.21 7783
6217.95 6867
6218.70 6133
6219.44 5576
6220.19 5434
6220.93 5203
6221.68 4993
6222.42 4863
6223.17 5031
6223.91 5020
6224.65 5073
6225.40 5055
6226.14 4809
6226.89 4773
6227.63 4566
6228.38 4232
6229.12 3954
6229.87 3843
6230.61 3615
6231.36 3478
6232.10 3436
6232.85 3333
6233.59 3318
6234.34 3393
6235.08 3464
6235.83 3370
6236.57 3522
6237.32 3382
6238.06 3374
6238.81 3410
6239.56 3631
6240.30 3616
6241.05 3608
6241.79 3564
6242.54 3694
6243.28 3787
6244.03 3840
6244.77 3970
6245.52 4168
6246.27 4431
6247.01 4618
6247.76 4712
6248.50 4648
6249.25 4716
6250.00 4606
6250.74 4651
6251.49 4407
6252.23 4360
6252.98 4349
6253.73 4292
6254.47 4271
6255.22 4071
6255.97 4089
6256.71 4071
6257.46 4147
6258.21 4083
6258.95 4078
6259.70 4003
6260.45 4041
6261.19 4008
6261.94 4034
6262.69 4110
6263.43 4294
6264.18 4457
6264.93 4599
6265.67 4435
6266.42 4334
6267.17 4245
6267.92 4109
6268.66 4029
6269.41 3950
6270.16 3863
6270.90 3853
6271.65 3841
6272.40 3851
6273.15 3850
6273.89 3787
6274.64 3950
6275.39 4024
6276.14 4014
6276.89 4075
6277.63 4035
6278.38 3966
6279.13 3951
6279.88 3861
6280.62 3894
6281.37 3762
6282.12 3579
6282.87 3487
6283.62 3377
6284.36 3495
6285.11 3391
6285.86 3405
6286.61 3403
6287.36 3327
6288.11 3397
6288.85 3333
6289.60 3378
6290.35 3402
6291.10 3387
6291.85 3264
6292.60 3261
6293.35 3156
6294.09 3262
6294.84 3217
6295.59 3127
6296.34 3038
6297.09 2969
6297.84 3051
6298.59 2941
6299.34 2955
6300.09 2972
6300.83 2968
6301.58 3084
6302.33 3187
6303.08 3313
6303.83 3316
6304.58 3433
6305.33 3463
6306.08 3359
6306.83 3261
6307.58 3151
6308.33 3066
6309.08 2866
6309.83 2920
6310.58 2968
6311.33 3014
6312.08 2979
6312.83 2985
6313.58 2994
6314.33 3069
6315.08 3139
6315.83 3194
6316.58 3340
6317.33 3247
6318.08 3264
6318.83 3210
6319.58 3204
6320.33 3094
6321.08 3074
6321.83 2939
6322.58 2860
6323.33 2808
6324.08 2739
6324.83 2632
6325.58 2598
6326.33 2611
6327.08 2585
6327.83 2593
6328.58 2462
6329.33 2373
6330.08 2327
6330.84 2525
6331.59 2427
6332.34 2495
6333.09 2429
6333.84 2399
6334.59 2476
6335.34 2478
6336.09 2469
6336.84 2498
6337.60 2481
6338.35 2491
6339.10 2494
6339.85 2368
6340.60 2397
6341.35 2477
6342.10 2499
6342.86 2499
6343.61 2570
6344.36 2632
6345.11 2499
6345.86 2461
6346.61 2395
6347.37 2483
6348.12 2568
6348.87 2455
6349.62 2508
6350.37 2478
6351.13 2546
6351.88 2726
6352.63 2858
6353.38 2836
6354.14 2964
6354.89 2993
6355.64 2896
6356.39 2796
6357.14 2803
6357.90 2704
6358.65 2680
6359.40 2677
6360.16 2627
6360.91 2671
6361.66 2578
6362.41 2549
6363.17 2559
6363.92 2560
6364.67 2526
6365.42 2610
6366.18 2447
6366.93 2474
6367.68 2528
6368.44 2404
6369.19 2549
6369.94 2533
6370.70 2506
6371.45 2399
6372.20 2365
6372.96 2423
6373.71 2354
6374.46 2339
6375.22 2388
6375.97 2301
6376.72 2428
6377.48 2445
6378.23 2412
6378.99 2501
6379.74 2478
6380.49 2528
6381.25 2613
6382.00 2619
6382.75 2587
6383.51 2648
6384.26 2517
6385.02 2498
6385.77 2459
6386.53 2423
6387.28 2303
6388.03 2270
6388.79 2306
6389.54 2257
6390.30 2280
6391.05 2167
6391.81 2142
6392.56 2192
6393.31 2243
6394.07 2161
6394.82 2227
6395.58 2236
6396.33 2242
6397.09 2256
6397.84 2259
6398.60 2189
6399.35 2112
6400.11 2146
6400.86 2176
6401.62 2122
6402.37 2150
6403.13 2209
6403.88 2206
6404.64 2211
6405.39 2174
6406.15 2100
6406.90 2206
6407.66 2263
6408.42 2214
6409.17 2194
6409.93 2230
6410.68 2377
6411.44 2261
6412.19 2351
6412.95 2318
6413.71 2246
6414.46 2229
6415.22 2211
6415.97 2243
6416.73 2289
6417.48 2270
6418.24 2235
6419.00 2245
6419.75 2213
6420.51 2215
6421.27 2342
6422.02 2271
6422.78 2206
6423.53 2274
6424.29 2264
6425.05 2246
6425.80 2262
6426.56 2328
6427.32 2234
6428.07 2262
6428.83 2208
6429.59 2223
6430.34 2308
6431.10 2277
6431.86 2267
6432.61 2285
6433.37 2402
6434.13 2331
6434.89 2392
6435.64 2424
6436.40 2456
6437.16 2429
6437.91 2415
6438.67 2449
6439.43 2498
6440.19 2470
6440.94 2497
6441.70 2465
6442.46 2509
6443.22 2439
6443.97 2530
6444.73 2552
6445.49 2564
6446.25 2503
6447.00 2492
6447.76 2394
6448.52 2512
6449.28 2445
6450.04 2449
6450.79 2476
6451.55 2516
6452.31 2517
6453.07 2468
6453.83 2478
6454.58 2496
6455.34 2511
6456.10 2615
6456.86 2620
6457.62 2534
6458.38 2690
6459.13 2756
6459.89 2648
6460.65 2668
6461.41 2634
6462.17 2706
6462.93 2727
6463.69 2707
6464.44 2747
6465.20 2677
6465.96 2815
6466.72 2846
6467.48 2822
6468.24 2838
6469.00 2955
6469.76 2980
6470.52 2982
6471.28 2896
6472.03 2959
6472.79 3143
6473.55 3189
6474.31 3046
6475.07 3028
6475.83 3089
6476.59 3135
6477.35 3131
6478.11 3143
6478.87 3131
6479.63 3233
6480.39 3239
6481.15 3240
6481.91 3269
6482.67 3384
6483.43 3350
6484.19 3477
6484.95 3623
6485.71 3714
6486.47 3744
6487.23 3803
6487.99 3810
6488.75 3916
6489.51 3909
6490.27 3877
6491.03 4046
6491.79 4200
6492.55 4291
6493.31 4354
6494.07 4411
6494.83 4472
6495.59 4473
6496.35 4445
6497.11 4598
6497.87 4540
6498.64 4577
6499.40 4581
6500.16 4640
6500.92 4502
6501.68 4508
6502.44 4609
6503.20 4634
6503.96 4640
6504.72 4838
6505.48 4902
6506.25 4956
6507.01 5028
6507.77 5189
6508.53 5460
6509.29 5758
6510.05 5837
6510.81 6370
6511.57 6810
6512.34 6977
6513.10 7145
6513.86 7060
6514.62 7103
6515.38 6888
6516.15 6567
6516.91 6572
6517.67 6448
6518.43 6284
6519.19 6279
6519.95 6131
6520.72 6111
6521.48 6113
6522.24 6232
6523.00 6374
6523.77 6879
6524.53 7314
6525.29 7785
6526.05 8539
6526.81 9246
6527.58 9700
6528.34 10083
6529.10 10166
6529.86 10128
6530.63 9844
6531.39 9517
6532.15 9507
6532.92 9606
6533.68 10395
6534.44 11753
6535.20 13176
6535.97 14795
6536.73 16110
6537.49 16295
6538.26 15962
6539.02 15015
6539.78 13417
6540.55 11767
6541.31 10184
6542.07 8926
6542.84 7914
6543.60 7058
6544.36 6279
6545.13 5688
6545.89 5397
6546.65 5075
6547.42 4953
6548.18 4676
6548.94 4546
6549.71 4555
6550.47 4419
6551.24 4380
6552.00 4581
6552.76 4603
6553.53 4457
6554.29 4449
6555.06 4456
6555.82 4439
6556.58 4318
6557.35 4434
6558.11 4245
6558.88 4222
6559.64 4304
6560.41 4365
6561.17 4398
6561.93 4762
6562.70 4834
6563.46 4890
6564.23 4984
6564.99 5092
6565.76 5104
6566.52 5033
6567.29 5084
6568.05 5023
6568.82 5004
6569.58 5088
6570.35 4973
6571.11 5021
6571.88 5105
6572.64 5243
6573.41 5449
6574.17 5600
6574.94 5695
6575.70 5876
6576.47 5883
6577.23 5764
6578.00 5864
6578.76 5856
6579.53 5687
6580.29 5673
6581.06 5564
6581.83 5388
6582.59 5291
6583.36 5224
6584.12 5234
6584.89 5077
6585.65 5174
6586.42 5316
6587.19 5293
6587.95 5304
6588.72 5512
6589.48 5618
6590.25 5930
6591.02 6328
6591.78 6777
6592.55 7339
6593.32 8111
6594.08 8769
6594.85 9012
6595.61 9454
6596.38 9334
6597.15 9035
6597.91 8602
6598.68 8154
6599.45 7472
6600.21 6960
6600.98 6496
6601.75 6044
6602.51 5665
6603.28 5354
6604.05 4992
6604.82 4849
6605.58 4713
6606.35 4647
6607.12 4709
6607.88 4731
6608.65 4743
6609.42 5009
6610.19 4968
6610.95 5176
6611.72 5034
6612.49 5090
6613.25 4880
6614.02 4687
6614.79 4620
6615.56 4544
6616.32 4319
6617.09 4267
6617.86 4323
6618.63 4280
6619.40 4215
6620.16 4256
6620.93 4293
6621.70 4100
6622.47 4013
6623.24 4060
6624.00 4032
6624.77 4015
6625.54 3978
6626.31 4011
6627.08 3964
6627.84 3931
6628.61 4035
6629.38 4066
6630.15 4170
6630.92 4420
6631.69 4762
6632.46 5171
6633.22 5570
6633.99 6197
6634.76 6597
6635.53 6886
6636.30 6880
6637.07 6583
6637.84 6312
6638.61 5896
6639.37 5372
6640.14 4859
6640.91 4641
6641.68 4450
6642.45 4171
6643.22 3921
6643.99 3814
6644.76 3827
6645.53 3706
6646.30 3568
6647.07 3554
6647.84 3562
6648.61 3616
6649.37 3648
6650.14 3673
6650.91 3655
6651.68 3590
6652.45 3551
6653.22 3536
6653.99 3566
6654.76 3602
6655.53 3500
6656.30 3451
6657.07 3442
6657.84 3421
6658.61 3330
6659.38 3285
6660.15 3303
6660.92 3378
6661.69 3281
6662.46 3211
6663.23 3257
6664.00 3236
6664.77 3312
6665.55 3265
6666.32 3181
6667.09 3316
6667.86 3291
6668.63 3257
6669.40 3307
6670.17 3400
6670.94 3404
6671.71 3341
6672.48 3365
6673.25 3520
6674.02 3618
6674.79 3401
6675.57 3448
6676.34 3378
6677.11 3197
6677.88 3283
6678.65 3302
6679.42 3227
6680.19 3354
6680.96 3340
6681.74 3361
6682.51 3351
6683.28 3419
6684.05 3652
6684.82 3830
6685.59 3835
6686.37 3937
6687.14 3921
6687.91 3823
6688.68 3802
6689.45 3729
6690.22 3645
6691.00 3426
6691.77 3323
6692.54 3136
6693.31 3065
6694.08 3002
6694.86 3094
6695.63 2962
6696.40 2868
6697.17 2836
6697.95 2850
6698.72 2713
6699.49 2753
6700.26 2858
6701.04 2886
6701.81 2789
6702.58 2793
6703.35 2865
6704.13 2828
6704.90 2868
6705.67 2873
6706.44 2853
6707.22 2793
6707.99 2799
6708.76 2733
6709.54 2808
6710.31 2810
6711.08 2719
6711.86 2749
6712.63 2768
6713.40 2716
6714.17 2666
6714.95 2625
6715.72 2573
6716.50 2635
6717.27 2582
6718.04 2586
6718.82 2555
6719.59 2560
6720.36 2515
6721.14 2575
6721.91 2504
6722.68 2564
6723.46 2563
6724.23 2558
6725.01 2509
6725.78 2522
6726.55 2523
6727.33 2534
6728.10 2427
6728.88 2458
6729.65 2461
6730.42 2557
6731.20 2550
6731.97 2538
6732.75 2571
6733.52 2464
6734.30 2552
6735.07 2565
6735.84 2584
6736.62 2539
6737.39 2633
6738.17 2551
6738.94 2538
6739.72 2558
6740.49 2584
6741.27 2539
6742.04 2497
6742.82 2509
6743.59 2481
6744.37 2481
6745.14 2433
6745.92 2482
6746.69 2556
6747.47 2595
6748.24 2587
6749.02 2645
6749.79 2710
6750.57 2778
6751.34 2884
6752.12 2969
6752.90 3061
6753.67 3071
6754.45 3041
6755.22 3019
6756.00 2911
6756.77 2790
6757.55 2757
6758.33 2688
6759.10 2540
6759.88 2521
6760.65 2500
6761.43 2494
6762.20 2370
6762.98 2342
6763.76 2320
6764.53 2386
6765.31 2328
6766.09 2388
6766.86 2438
6767.64 2374
6768.41 2410
6769.19 2408
6769.97 2381
6770.74 2345
6771.52 2444
6772.30 2449
6773.07 2397
6773.85 2434
6774.63 2380
6775.40 2284
6776.18 2338
6776.96 2478
6777.74 2528
6778.51 2453
6779.29 2478
6780.07 2301
6780.84 2405
6781.62 2358
6782.40 2328
6783.17 2279
6783.95 2265
6784.73 2308
6785.51 2270
6786.28 2256
6787.06 2222
6787.84 2314
6788.62 2333
6789.39 2256
6790.17 2227
6790.95 2252
6791.73 2174
6792.51 2167
6793.28 2087
6794.06 2113
6794.84 2166
6795.62 2191
6796.39 2185
6797.17 2260
6797.95 2302
6798.73 2280
6799.51 2369
6800.29 2351
6801.06 2187
6801.84 2223
6802.62 2294
6803.40 2335
6804.18 2373
6804.96 2344
6805.73 2330
6806.51 2263
6807.29 2222
6808.07 2278
6808.85 2236
6809.63 2169
6810.41 2204
6811.18 2180
6811.96 2187
6812.74 2165
6813.52 2154
6814.30 2209
6815.08 2185
6815.86 2232
6816.64 2225
6817.42 2207
6818.20 2171
6818.98 2180
6819.76 2245
6820.53 2158
6821.31 2259
6822.09 2283
6822.87 2309
6823.65 2358
6824.43 2282
6825.21 2294
6825.99 2217
6826.77 2252
6827.55 2319
6828.33 2258
6829.11 2387
6829.89 2319
6830.67 2286
6831.45 2289
6832.23 2322
6833.01 2411
6833.79 2329
6834.57 2307
6835.35 2368
6836.13 2379
6836.91 2283
6837.69 2359
6838.47 2329
6839.25 2316
6840.03 2294
6840.81 2381
6841.59 2364
6842.37 2390
6843.16 2338
6843.94 2336
6844.72 2366
6845.50 2282
6846.28 2348
6847.06 2482
6847.84 2781
6848.62 3161
6849.40 3553
6850.18 3849
6850.96 4116
6851.75 4461
6852.53 4503
6853.31 4295
6854.09 4104
6854.87 3958
6855.65 3728
6856.43 3524
6857.22 3415
6858.00 3413
6858.78 3516
6859.56 3492
6860.34 3416
6861.12 3293
6861.90 3202
6862.69 3073
6863.47 2916
6864.25 2797
6865.03 2753
6865.81 2698
6866.60 2623
6867.38 2588
6868.16 2532
6868.94 2500
6869.72 2534
6870.51 2460
6871.29 2499
6872.07 2585
6872.85 2485
6873.64 2440
6874.42 2403
6875.20 2508
6875.98 2444
6876.77 2422
6877.55 2447
6878.33 2445
6879.11 2444
6879.90 2476
6880.68 2485
6881.46 2488
6882.25 2493
6883.03 2499
6883.81 2414
6884.59 2499
6885.38 2573
6886.16 2662
6886.94 2825
6887.73 2870
6888.51 2984
6889.29 3047
6890.08 2981
6890.86 2917
6891.64 2777
6892.43 2766
6893.21 2597
6893.99 2560
6894.78 2680
6895.56 2593
6896.35 2627
6897.13 2601
6897.91 2597
6898.70 2655
6899.48 2658
6900.26 2726
6901.05 2687
6901.83 2683
6902.62 2643
6903.40 2701
6904.18 2631
6904.97 2624
6905.75 2631
6906.54 2624
6907.32 2621
6908.11 2688
6908.89 2615
6909.67 2568
6910.46 2541
6911.24 2495
6912.03 2541
6912.81 2633
6913.60 2583
6914.38 2618
6915.17 2543
6915.95 2635
6916.74 2670
6917.52 2653
6918.31 2712
6919.09 2597
6919.88 2738
6920.66 2716
6921.45 2729
6922.23 2789
6923.02 2858
6923.80 2788
6924.59 2700
6925.37 2827
6926.16 2777
6926.94 2849
6927.73 2832
6928.51 2814
6929.30 2748
6930.09 2839
6930.87 2908
6931.66 2863
6932.44 2872
6933.23 2912
6934.01 3087
6934.80 2964
6935.59 3056
6936.37 3013
6937.16 3044
6937.94 3043
6938.73 3084
6939.52 3147
6940.30 3300
6941.09 3524
6941.88 3598
6942.66 3654
6943.45 3703
6944.23 3764
6945.02 3781
6945.81 3872
6946.59 3879
6947.38 3866
6948.17 3865
6948.95 3852
6949.74 3876
6950.53 3931
6951.31 3973
6952.10 3911
6952.89 3866
6953.67 3957
6954.46 3953
6955.25 3923
6956.04 4034
6956.82 4208
6957.61 4291
6958.40 4293
6959.18 4276
6959.97 4309
6960.76 4318
6961.55 4277
6962.33 4383
6963.12 4381
6963.91 4323
6964.70 4350
6965.48 4513
6966.27 4504
6967.06 4633
6967.85 4783
6968.63 4927
6969.42 4868
6970.21 4833
6971.00 5004
6971.79 5081
6972.57 5043
6973.36 5100
6974.15 5054
6974.94 5087
6975.73 5385
6976.52 5542
6977.30 5870
6978.09 6048
6978.88 6121
6979.67 6559
6980.46 6986
6981.25 7514
6982.03 8198
6982.82 9285
6983.61 10449
6984.40 11908
6985.19 13136
6985.98 14115
6986.77 14606
6987.55 14494
6988.34 13728
6989.13 12915
6989.92 11502
6990.71 10227
6991.50 9239
6992.29 8069
6993.08 7418
6993.87 7014
6994.66 6772
6995.45 7019
6996.24 7297
6997.02 8132
6997.81 9202
6998.60 10404
6999.39 11578
7000.18 12422
7000.97 12852
7001.76 12560
7002.55 11924
7003.34 10875
7004.13 9746
7004.92 8549
7005.71 7450
7006.50 6372
7007.29 5536
7008.08 5047
7008.87 4692
7009.66 4423
7010.45 4192
7011.24 4131
7012.03 4060
7012.82 4042
7013.61 3993
7014.40 3992
7015.19 3969
7015.98 3875
7016.77 3844
7017.56 3769
7018.35 3679
7019.15 3739
7019.94 3565
7020.73 3451
7021.52 3431
7022.31 3523
7023.10 3422
7023.89 3591
7024.68 3815
7025.47 3712
7026.26 3715
7027.05 3800
7027.85 3701
7028.64 3601
7029.43 3566
7030.22 3650
7031.01 3492
7031.80 3437
7032.59 3404
7033.38 3352
7034.18 3300
7034.97 3378
7035.76 3470
7036.55 3628
7037.34 3569
7038.13 3640
7038.93 3655
7039.72 3694
7040.51 3745
7041.30 3702
7042.09 3676
7042.89 3736
7043.68 3708
7044.47 3654
7045.26 3614
7046.05 3552
7046.85 3606
7047.64 3588
7048.43 3782
7049.22 4032
7050.01 4159
7050.81 4316
7051.60 4347
7052.39 4369
7053.18 4259
7053.98 3944
7054.77 3761
7055.56 3664
7056.36 3470
7057.15 3445
7057.94 3349
7058.73 3232
7059.53 3246
7060.32 3232
7061.11 3231
7061.91 3236
7062.70 3383
7063.49 3289
7064.29 3150
7065.08 3209
7065.87 3212
7066.66 3128
7067.46 3097
7068.25 3035
7069.04 3011
7069.84 3042
7070.63 3011
7071.43 2890
7072.22 2944
7073.01 2886
7073.81 2919
7074.60 2916
7075.39 2922
7076.19 2795
7076.98 2858
7077.78 2776
7078.57 2728
7079.36 2706
7080.16 2669
7080.95 2637
7081.75 2615
7082.54 2695
7083.33 2635
7084.13 2561
7084.92 2529
7085.72 2533
7086.51 2501
7087.31 2480
7088.10 2456
7088.90 2511
7089.69 2481
7090.48 2490
7091.28 2555
7092.07 2551
7092.87 2492
7093.66 2605
7094.46 2493
7095.25 2512
7096.05 2502
7096.84 2399
7097.64 2355
7098.43 2354
7099.23 2321
7100.02 2271
7100.82 2352
7101.61 2331
7102.41 2251
7103.20 2282
7104.00 2411
7104.80 2304
7105.59 2257
7106.39 2286
7107.18 2287
7107.98 2303
7108.77 2192
7109.57 2088
7110.36 2070
7111.16 2026
7111.96 2003
7112.75 2024
7113.55 1984
7114.34 2018
7115.14 2086
7115.94 2049
7116.73 2039
7117.53 2086
7118.32 2088
7119.12 2075
7119.92 2072
7120.71 2033
7121.51 2105
7122.31 2056
7123.10 1997
7123.90 1959
7124.70 2000
7125.49 1929
7126.29 1881
7127.09 1974
7127.88 2050
7128.68 1940
7129.48 1978
7130.27 2068
7131.07 1988
7131.87 1979
7132.66 2002
7133.46 1958
7134.26 1926
7135.06 1860
7135.85 1947
7136.65 1977
7137.45 1853
7138.24 1967
7139.04 1882
7139.84 1932
7140.64 1963
7141.43 1849
7142.23 1971
7143.03 1913
7143.83 2018
7144.62 1909
7145.42 1934
7146.22 2044
7147.02 1993
7147.82 1907
7148.61 1939
7149.41 1868
7150.21 1774
7151.01 1802
7151.81 1923
7152.60 1893
7153.40 1874
7154.20 1863
7155.00 1804
7155.80 1871
7156.59 1859
7157.39 1946
7158.19 1804
7158.99 1873
7159.79 1843
7160.59 1769
7161.39 1735
7162.18 1714
7162.98 1700
7163.78 1740
7164.58 1728
7165.38 1738
7166.18 1738
7166.98 1702
7167.78 1720
7168.57 1668
7169.37 1707
7170.17 1755
7170.97 1731
7171.77 1682
7172.57 1785
7173.37 1829
7174.17 1832
7174.97 1728
7175.77 1719
7176.57 1710
7177.37 1642
7178.17 1680
7178.97 1718
7179.77 1791
7180.56 1743
7181.36 1802
7182.16 1806
7182.96 1788
7183.76 1792
7184.56 1798
7185.36 1823
7186.16 1846
7186.96 1772
7187.76 1723
7188.56 1704
7189.36 1683
7190.16 1656
7190.96 1634
7191.76 1658
7192.57 1676
7193.37 1688
7194.17 1646
7194.97 1636
7195.77 1640
7196.57 1669
7197.37 1667
7198.17 1662
7198.97 1669
7199.77 1682
7200.57 1665
7201.37 1601
7202.17 1622
7202.97 1631
7203.77 1635
7204.58 1636
7205.38 1674
7206.18 1626
7206.98 1565
7207.78 1603
7208.58 1641
7209.38 1597
7210.18 1557
7210.99 1530
7211.79 1554
7212.59 1591
7213.39 1600
7214.19 1529
7214.99 1562
7215.79 1618
7216.60 1627
7217.40 1614
7218.20 1543
7219.00 1577
7219.80 1628
7220.60 1629
7221.41 1661
7222.21 1708
7223.01 1637
7223.81 1660
7224.62 1646
7225.42 1711
7226.22 1711
7227.02 1642
7227.82 1647
7228.63 1606
7229.43 1666
7230.23 1612
7231.03 1618
7231.84 1695
7232.64 1692
7233.44 1660
7234.24 1681
7235.05 1663
7235.85 1747
7236.65 1737
7237.45 1735
7238.26 1753
7239.06 1751
7239.86 1790
7240.67 1887
7241.47 1899
7242.27 1854
7243.08 1948
7243.88 1919
7244.68 1860
7245.49 1858
7246.29 1889
7247.09 1897
7247.90 1898
7248.70 1895
7249.50 1870
7250.31 1880
7251.11 1909
7251.91 1931
7252.72 1919
7253.52 1898
7254.32 1994
7255.13 1938
7255.93 1963
7256.74 2041
7257.54 2026
7258.34 2022
7259.15 2111
7259.95 2216
7260.76 2215
7261.56 2303
7262.36 2364
7263.17 2449
7263.97 2563
7264.78 2365
7265.58 2354
7266.39 2411
7267.19 2395
7268.00 2401
7268.80 2334
7269.60 2331
7270.41 2329
7271.21 2253
7272.02 2400
7272.82 2345
7273.63 2314
7274.43 2368
7275.24 2342
7276.04 2442
7276.85 2528
7277.65 2549
7278.46 2558
7279.26 2663
7280.07 2730
7280.87 3033
7281.68 3424
7282.48 3787
7283.29 4160
7284.09 4564
7284.90 5053
7285.71 5153
7286.51 5035
7287.32 4975
7288.12 4670
7288.93 4189
7289.73 3721
7290.54 3454
7291.35 3242
7292.15 2967
7292.96 2786
7293.76 2667
7294.57 2610
7295.38 2498
7296.18 2495
7296.99 2409
7297.79 2457
7298.60 2381
7299.41 2325
7300.21 2355
7301.02 2385
7301.82 2415
7302.63 2406
7303.44 2471
7304.24 2389
7305.05 2409
7305.86 2391
7306.66 2496
7307.47 2659
7308.28 2664
7309.08 2755
7309.89 2953
7310.70 3046
7311.50 3066
7312.31 3112
7313.12 3203
7313.93 3036
7314.73 2958
7315.54 2981
7316.35 2934
7317.15 2855
7317.96 2979
7318.77 3220
7319.58 3317
7320.38 3500
7321.19 3668
7322.00 3663
7322.81 3634
7323.61 3547
7324.42 3452
7325.23 3324
7326.04 3256
7326.84 3173
7327.65 2928
7328.46 2792
7329.27 2789
7330.08 2656
7330.88 2784
7331.69 2745
7332.50 2778
7333.31 3003
7334.12 3106
7334.92 3229
7335.73 3286
7336.54 3328
7337.35 3314
7338.16 3241
7338.97 3184
7339.78 3063
7340.58 2889
7341.39 2772
7342.20 2699
7343.01 2709
7343.82 2532
7344.63 2459
7345.44 2458
7346.24 2406
7347.05 2407
7347.86 2407
7348.67 2384
7349.48 2422
7350.29 2415
7351.10 2515
7351.91 2341
7352.72 2416
7353.53 2432
7354.34 2376
7355.14 2430
7355.95 2338
7356.76 2303
7357.57 2339
7358.38 2383
7359.19 2401
7360.00 2356
7360.81 2353
7361.62 2382
7362.43 2389
7363.24 2512
7364.05 2626
7364.86 2600
7365.67 2631
7366.48 2640
7367.29 2609
7368.10 2630
7368.91 2625
7369.72 2605
7370.53 2570
7371.34 2597
7372.15 2624
7372.96 2661
7373.77 2712
7374.58 2640
7375.39 2728
7376.20 2826
7377.01 2873
7377.82 2995
7378.63 3264
7379.44 3432
7380.26 3650
7381.07 3875
7381.88 3993
7382.69 4078
7383.50 4004
7384.31 3889
7385.12 3714
7385.93 3405
7386.74 3215
7387.55 3013
7388.36 2877
7389.18 2702
7389.99 2599
7390.80 2494
7391.61 2397
7392.42 2443
7393.23 2440
7394.04 2321
7394.86 2306
7395.67 2365
7396.48 2390
7397.29 2460
7398.10 2705
7398.91 2874
7399.73 3002
7400.54 3227
7401.35 3381
7402.16 3501
7402.97 3414
7403.79 3386
7404.60 3184
7405.41 3068
7406.22 2959
7407.03 2869
7407.85 2862
7408.66 2681
7409.47 2600
7410.28 2542
7411.10 2350
7411.91 2294
7412.72 2298
7413.53 2161
7414.35 2073
7415.16 2122
7415.97 2057
7416.78 2042
7417.60 1996
7418.41 1944
7419.22 1963
7420.03 1974
7420.85 1945
7421.66 1772
7422.47 1830
7423.29 1816
7424.10 1845
7424.91 1819
7425.73 1788
7426.54 1807
7427.35 1777
7428.17 1863
7428.98 1801
7429.79 1789
7430.61 1789
7431.42 1805
7432.23 1840
7433.05 1760
7433.86 1805
7434.67 1892
7435.49 1863
7436.30 1822
7437.12 1797
7437.93 1869
7438.74 1899
7439.56 1924
7440.37 1911
7441.18 1879
7442.00 1904
7442.81 1908
7443.63 1897
7444.44 1861
7445.26 1897
7446.07 1857
7446.88 1802
7447.70 1805
7448.51 1830
7449.33 1845
7450.14 1815
7450.96 1871
7451.77 1815
7452.59 1799
7453.40 1796
7454.22 1868
7455.03 1867
7455.85 1890
7456.66 1876
7457.47 1846
7458.29 1803
7459.10 1823
7459.92 1720
7460.74 1786
7461.55 1765
7462.37 1797
7463.18 1752
7464.00 1767
7464.81 1884
7465.63 1890
7466.44 1853
7467.26 1889
7468.07 1996
7468.89 1980
7469.70 2036
7470.52 2008
7471.34 1964
7472.15 1974
7472.97 1924
7473.78 1883
7474.60 1849
7475.41 1852
7476.23 1832
7477.05 1757
7477.86 1757
7478.68 1750
7479.49 1687
7480.31 1680
7481.13 1642
7481.94 1697
7482.76 1784
7483.58 1764
7484.39 1669
7485.21 1623
7486.03 1661
7486.84 1602
7487.66 1641
7488.48 1631
7489.29 1631
7490.11 1558
7490.93 1554
7491.74 1591
7492.56 1587
7493.38 1539
7494.19 1576
7495.01 1589
7495.83 1622
7496.64 1565
7497.46 1521
7498.28 1568
7499.10 1601
7499.91 1572
7500.73 1605
7501.55 1582
7502.36 1579
7503.18 1599
7504.00 1627
7504.82 1644
7505.63 1588
7506.45 1633
7507.27 1558
7508.09 1559
7508.90 1594
7509.72 1604
7510.54 1651
7511.36 1678
7512.18 1545
7512.99 1549
7513.81 1531
7514.63 1574
7515.45 1491
7516.27 1480
7517.08 1508
7517.90 1562
7518.72 1570
7519.54 1575
7520.36 1611
7521.18 1522
7521.99 1506
7522.81 1521
7523.63 1529
7524.45 1546
7525.27 1608
7526.09 1561
7526.91 1505
7527.72 1491
7528.54 1536
7529.36 1552
7530.18 1575
7531.00 1592
7531.82 1518
7532.64 1509
7533.46 1565
7534.28 1600
7535.10 1647
7535.91 1633
7536.73 1614
7537.55 1636
7538.37 1619
7539.19 1631
7540.01 1598
7540.83 1594
7541.65 1633
7542.47 1686
7543.29 1642
7544.11 1628
7544.93 1725
7545.75 1747
7546.57 1729
7547.39 1646
7548.21 1750
7549.03 1725
7549.85 1677
7550.67 1670
7551.49 1686
7552.31 1638
7553.13 1669
7553.95 1732
7554.77 1712
7555.59 1717
7556.41 1819
7557.23 1746
7558.05 1824
7558.87 1831
7559.69 1907
7560.51 1848
7561.33 1835
7562.15 1905
7562.97 1811
7563.79 1824
7564.61 1851
7565.44 1827
7566.26 1831
7567.08 1877
7567.90 1821
7568.72 1863
7569.54 1713
7570.36 1772
7571.18 1832
7572.00 1854
7572.82 1793
7573.65 1858
7574.47 1861
7575.29 1939
7576.11 1895
7576.93 1900
7577.75 1828
7578.57 1917
7579.40 1858
7580.22 1805
7581.04 1795
7581.86 1812
7582.68 1808
7583.50 1913
7584.33 1975
7585.15 2001
7585.97 2006
7586.79 2161
7587.61 2093
7588.44 2138
7589.26 2189
7590.08 2165
7590.90 2247
7591.72 2140
7592.55 2105
7593.37 2077
7594.19 2073
7595.01 2109
7595.84 2077
7596.66 2090
7597.48 2069
7598.30 2119
7599.13 2215
7599.95 2226
7600.77 2339
7601.59 2439
7602.42 2618
7603.24 2736
7604.06 2828
7604.89 2888
7605.71 3024
7606.53 2979
7607.36 2949
7608.18 2932
7609.00 2820
7609.82 2698
7610.65 2512
7611.47 2491
7612.29 2487
7613.12 2436
7613.94 2379
7614.77 2299
7615.59 2311
7616.41 2337
7617.24 2285
7618.06 2341
7618.88 2362
7619.71 2355
7620.53 2353
7621.35 2362
7622.18 2400
7623.00 2197
7623.83 2202
7624.65 2248
7625.47 2229
7626.30 2351
7627.12 2362
7627.95 2541
7628.77 2634
7629.60 2784
7630.42 2940
7631.24 3108
7632.07 3324
7632.89 3375
7633.72 3375
7634.54 3300
7635.37 3055
7636.19 2863
7637.02 2670
7637.84 2493
7638.67 2378
7639.49 2194
7640.31 2035
7641.14 1950
7641.96 1924
7642.79 1836
7643.61 1829
7644.44 1899
7645.26 1796
7646.09 1836
7646.92 1806
7647.74 1810
7648.57 1834
7649.39 1754
7650.22 1718
7651.04 1689
7651.87 1693
7652.69 1624
7653.52 1642
7654.34 1669
7655.17 1656
7656.00 1642
7656.82 1595
7657.65 1602
7658.47 1657
7659.30 1615
7660.12 1608
7660.95 1607
7661.78 1672
7662.60 1620
7663.43 1616
7664.25 1651
7665.08 1624
7665.91 1593
7666.73 1634
7667.56 1616
7668.39 1617
7669.21 1613
7670.04 1640
7670.87 1686
7671.69 1624
7672.52 1659
7673.35 1639
7674.17 1603
7675.00 1565
7675.83 1568
7676.65 1518
7677.48 1527
7678.31 1566
7679.13 1566
7679.96 1584
7680.79 1479
7681.61 1524
7682.44 1555
7683.27 1574
7684.10 1556
7684.92 1551
7685.75 1567
7686.58 1538
7687.40 1555
7688.23 1523
7689.06 1501
7689.89 1587
7690.71 1608
7691.54 1552
7692.37 1564
7693.20 1501
7694.03 1551
7694.85 1583
7695.68 1566
7696.51 1570
7697.34 1661
7698.16 1646
7698.99 1600
7699.82 1598
7700.65 1603
7701.48 1601
7702.31 1581
7703.13 1555
7703.96 1541
7704.79 1530
7705.62 1576
7706.45 1610
7707.28 1551
7708.10 1586
7708.93 1546
7709.76 1529
7710.59 1513
7711.42 1550
7712.25 1547
7713.08 1513
7713.90 1508
7714.73 1581
7715.56 1560
7716.39 1579
7717.22 1540
7718.05 1460
7718.88 1484
7719.71 1457
7720.54 1552
7721.37 1514
7722.20 1471
7723.02 1483
7723.85 1472
7724.68 1512
7725.51 1507
7726.34 1469
7727.17 1469
7728.00 1428
7728.83 1518
7729.66 1472
7730.49 1450
7731.32 1464
7732.15 1443
7732.98 1528
7733.81 1558
7734.64 1466
7735.47 1424
7736.30 1466
7737.13 1390
7737.96 1408
7738.79 1482
7739.62 1477
7740.45 1466
7741.28 1505
7742.11 1468
7742.94 1541
7743.77 1618
7744.60 1753
7745.43 1852
7746.26 1977
7747.09 2170
7747.92 2372
7748.75 2411
7749.59 2427
7750.42 2397
7751.25 2203
7752.08 2137
7752.91 1959
7753.74 1835
7754.57 1733
7755.40 1662
7756.23 1556
7757.06 1485
7757.90 1495
7758.73 1487
7759.56 1459
7760.39 1418
7761.22 1510
7762.05 1474
7762.88 1487
7763.71 1438
7764.55 1513
7765.38 1461
7766.21 1431
7767.04 1390
7767.87 1383
7768.70 1300
7769.54 1336
7770.37 1352
7771.20 1295
7772.03 1296
7772.86 1300
7773.70 1283
7774.53 1326
7775.36 1372
7776.19 1324
7777.02 1351
7777.86 1310
7778.69 1310
7779.52 1355
7780.35 1341
7781.19 1352
7782.02 1363
7782.85 1427
7783.68 1410
7784.52 1389
7785.35 1424
7786.18 1452
7787.01 1404
7787.85 1431
7788.68 1433
7789.51 1468
7790.35 1466
7791.18 1438
7792.01 1400
7792.84 1388
7793.68 1365
7794.51 1413
7795.34 1433
7796.18 1315
7797.01 1338
7797.84 1390
7798.68 1423
7799.51 1382
7800.34 1395
7801.18 1344
7802.01 1424
7802.84 1433
7803.68 1430
7804.51 1479
7805.35 1466
7806.18 1436
7807.01 1460
7807.85 1519
7808.68 1515
7809.51 1469
7810.35 1420
7811.18 1448
7812.02 1505
7812.85 1528
7813.68 1532
7814.52 1618
7815.35 1600
7816.19 1649
7817.02 1623
7817.86 1623
7818.69 1597
7819.52 1680
7820.36 1588
7821.19 1587
7822.03 1546
7822.86 1551
7823.70 1612
7824.53 1572
7825.37 1555
7826.20 1640
7827.04 1614
7827.87 1699
7828.71 1711
7829.54 1620
7830.38 1600
7831.21 1500
7832.05 1497
7832.88 1517
7833.72 1621
7834.55 1597
7835.39 1596
7836.22 1584
7837.06 1624
7837.89 1601
7838.73 1616
7839.57 1606
7840.40 1547
7841.24 1529
7842.07 1546
7842.91 1581
7843.74 1528
7844.58 1450
7845.42 1431
7846.25 1468
7847.09 1375
7847.92 1389
7848.76 1326
7849.60 1345
7850.43 1333
7851.27 1388
7852.10 1363
7852.94 1392
7853.78 1366
7854.61 1406
7855.45 1434
7856.29 1423
7857.12 1414
7857.96 1422
7858.79 1463
7859.63 1420
7860.47 1369
7861.30 1404
7862.14 1409
7862.98 1452
7863.81 1432
7864.65 1330
7865.49 1339
7866.33 1349
7867.16 1365
7868.00 1349
7868.84 1370
7869.67 1422
7870.51 1360
7871.35 1374
7872.19 1391
7873.02 1441
7873.86 1337
7874.70 1398
7875.54 1438
7876.37 1459
7877.21 1518
7878.05 1519
7878.89 1586
7879.72 1489
7880.56 1536
7881.40 1478
7882.24 1480
7883.07 1449
7883.91 1444
7884.75 1476
7885.59 1410
7886.43 1414
7887.26 1349
7888.10 1331
7888.94 1363
7889.78 1386
7890.62 1400
7891.45 1423
7892.29 1406
7893.13 1412
7893.97 1448
7894.81 1394
7895.65 1359
7896.49 1369
7897.32 1413
7898.16 1478
7899.00 1420
7899.84 1424
7900.68 1462
7901.52 1445
7902.36 1436
7903.20 1386
7904.03 1330
7904.87 1345
7905.71 1376
7906.55 1369
7907.39 1340
7908.23 1368
7909.07 1404
7909.91 1414
7910.75 1455
7911.59 1492
7912.43 1576
7913.27 1572
7914.11 1672
7914.94 1715
7915.78 1749
7916.62 1843
7917.46 1907
7918.30 1916
7919.14 1907
7919.98 1963
7920.82 1874
7921.66 1712
7922.50 1633
7923.34 1594
7924.18 1559
7925.02 1468
7925.86 1451
7926.70 1434
7927.54 1420
7928.38 1415
7929.22 1414
7930.06 1459
7930.90 1423
7931.74 1393
7932.59 1419
7933.43 1322
7934.27 1358
7935.11 1362
7935.95 1333
7936.79 1359
7937.63 1327
7938.47 1281
7939.31 1335
7940.15 1282
7940.99 1263
7941.83 1280
7942.67 1268
7943.52 1291
7944.36 1344
7945.20 1336
7946.04 1345
7946.88 1361
7947.72 1357
7948.56 1332
7949.40 1367
7950.25 1317
7951.09 1287
7951.93 1309
7952.77 1348
7953.61 1385
7954.45 1380
7955.29 1371
7956.14 1320
7956.98 1317
7957.82 1353
7958.66 1304
7959.50 1357
7960.35 1314
7961.19 1367
7962.03 1308
7962.87 1335
7963.71 1307
7964.56 1363
7965.40 1350
7966.24 1386
7967.08 1443
7967.93 1412
7968.77 1398
7969.61 1480
7970.45 1495
7971.29 1486
7972.14 1440
7972.98 1386
7973.82 1335
7974.67 1311
7975.51 1324
7976.35 1300
7977.19 1303
7978.04 1268
7978.88 1231
7979.72 1230
7980.57 1214
7981.41 1255
7982.25 1261
7983.09 1272
7983.94 1263
7984.78 1293
7985.62 1263
7986.47 1221
7987.31 1297
7988.15 1290
7989.00 1240
7989.84 1271
7990.68 1193
7991.53 1231
7992.37 1210
7993.22 1240
7994.06 1248
7994.90 1230
7995.75 1166
7996.59 1195
7997.43 1200
7998.28 1243
7999.12 1156
7999.97 1176
8000.81 1149
8001.65 1155
8002.50 1238
8003.34 1219
8004.19 1157
8005.03 1184
8005.88 1184
8006.72 1238
8007.57 1255
8008.41 1193
8009.25 1232
8010.10 1187
8010.94 1181
8011.79 1119
8012.63 1164
8013.48 1148
8014.32 1187
8015.17 1137
8016.01 1157
8016.86 1169
8017.70 1100
8018.55 1105
8019.39 1068
8020.24 1089
8021.08 1136
8021.93 1112
8022.77 1081
8023.62 1103
8024.46 1142
8025.31 1121
8026.15 1077
8027.00 1085
8027.84 1118
8028.69 1099
8029.54 1102
8030.38 1063
8031.23 1144
8032.07 1210
8032.92 1155
8033.76 1146
8034.61 1178
8035.46 1178
8036.30 1179
8037.15 1184
8037.99 1154
8038.84 1107
8039.69 1079
8040.53 1101
8041.38 1128
8042.22 1101
8043.07 1085
8043.92 1119
8044.76 1098
8045.61 1116
8046.46 1091
8047.30 1192
8048.15 1150
8049.00 1151
8049.84 1156
8050.69 1182
8051.54 1109
8052.38 1109
8053.23 1124
8054.08 1176
8054.92 1111
8055.77 1098
8056.62 1072
8057.46 1053
8058.31 1096
8059.16 1094
8060.01 1054
8060.85 1040
8061.70 1068
8062.55 1016
8063.40 1079
8064.24 1061
8065.09 1045
8065.94 1103
8066.79 1048
8067.63 1055
8068.48 1059
8069.33 1114
8070.18 1087
8071.02 1033
8071.87 1059
8072.72 1076
8073.57 1104
8074.42 1068
8075.26 1031
8076.11 1029
8076.96 1033
8077.81 1092
8078.66 1013
8079.50 1005
8080.35 1030
8081.20 1001
8082.05 1070
8082.90 1047
8083.75 1051
8084.59 1054
8085.44 1048
8086.29 1026
8087.14 1065
8087.99 1069
8088.84 1122
8089.69 1071
8090.53 1035
8091.38 1034
8092.23 1056
8093.08 1015
8093.93 1007
8094.78 1036
8095.63 1102
8096.48 1041
8097.33 1035
8098.18 1097
8099.02 1039
8099.87 1007
8100.72 1021
8101.57 1078
8102.42 1029
8103.27 1075
8104.12 1102
8104.97 1092
8105.82 1034
8106.67 1019
8107.52 1046
8108.37 1112
8109.22 1091
8110.07 1055
8110.92 1078
8111.77 1031
8112.62 1015
8113.47 1024
8114.32 1016
8115.17 1055
8116.02 1085
8116.87 1137
8117.72 1165
8118.57 1177
8119.42 1113
8120.27 1168
8121.12 1174
8121.97 1231
8122.82 1166
8123.67 1110
8124.52 1078
8125.37 1142
8126.22 1161
8127.07 1151
8127.93 1042
8128.78 1079
8129.63 1094
8130.48 1019
8131.33 1044
8132.18 1012
8133.03 1053
8133.88 1078
8134.73 1074
8135.58 1040
8136.44 1088
8137.29 1062
8138.14 1060
8138.99 1036
8139.84 1061
8140.69 1090
8141.54 1115
8142.39 1061
8143.25 1086
8144.10 1098
8144.95 1122
8145.80 1104
8146.65 1106
8147.50 1086
8148.36 1117
8149.21 1139
8150.06 1116
8150.91 1158
8151.76 1098
8152.62 1096
8153.47 1114
8154.32 1132
8155.17 1132
8156.02 1232
8156.88 1230
8157.73 1299
8158.58 1269
8159.43 1214
8160.29 1132
8161.14 1174
8161.99 1111
8162.84 1136
8163.70 1105
8164.55 1124
8165.40 1114
8166.25 1049
8167.11 1082
8167.96 1065
8168.81 1098
8169.67 1102
8170.52 1110
8171.37 1111
8172.23 1116
8173.08 1069
8173.93 1066
8174.78 1073
8175.64 1091
8176.49 1013
8177.34 1059
8178.20 1057
8179.05 1026
8179.90 1053
8180.76 1073
8181.61 1022
8182.47 1051
8183.32 1031
8184.17 977
8185.03 1054
8185.88 1052
8186.73 1062
8187.59 1040
8188.44 1010
8189.30 992
8190.15 1004
8191.00 1021
8191.86 1013
8192.71 1029
8193.57 1034
8194.42 1008
8195.27 987
8196.13 993
8196.98 1017
8197.84 1049
8198.69 1017
8199.55 1055
8200.40 1005
8201.26 1013
8202.11 1024
8202.96 990
8203.82 1003
8204.67 1025
8205.53 1007
8206.38 981
8207.24 1023
8208.09 1037
8208.95 1036
8209.80 1010
8210.66 1016
8211.51 1020
8212.37 968
8213.22 979
8214.08 1040
8214.93 1063
8215.79 1012
8216.65 1015
8217.50 1040
8218.36 1093
8219.21 1160
8220.07 1145
8220.92 1160
8221.78 1161
8222.63 1199
8223.49 1167
8224.35 1141
8225.20 1188
8226.06 1141
8226.91 1178
8227.77 1155
8228.63 1103
8229.48 1030
8230.34 1123
8231.19 1087
8232.05 1071
8232.91 1063
8233.76 990
8234.62 1027
8235.47 1003
8236.33 1010
8237.19 987
8238.04 1036
8238.90 1036
8239.76 1071
8240.61 1085
8241.47 1046
8242.33 1069
8243.18 1055
8244.04 994
8244.90 1060
8245.75 1006
8246.61 1052
8247.47 1116
8248.33 1064
8249.18 1034
8250.04 1018
8250.90 1056
8251.75 1043
8252.61 1035
8253.47 1063
8254.33 1108
8255.18 1040
8256.04 999
8256.90 994
8257.76 1059
8258.61 1053
8259.47 1095
8260.33 1050
8261.19 1048
8262.04 1012
8262.90 999
8263.76 1047
8264.62 1037
8265.48 1005
8266.33 1002
8267.19 1058
8268.05 1006
8268.91 985
8269.77 1015
8270.62 1003
8271.48 997
8272.34 1034
8273.20 1018
8274.06 1067
8274.92 1021
8275.77 988
8276.63 1063
8277.49 1057
8278.35 1066
8279.21 1055
8280.07 1012
8280.93 1067
8281.78 1031
8282.64 1020
8283.50 1067
8284.36 1054
8285.22 1063
8286.08 1072
8286.94 1078
8287.80 1031
8288.66 1025
8289.51 1029
8290.37 1048
8291.23 1059
8292.09 1081
8292.95 1136
8293.81 1171
8294.67 1049
8295.53 1067
8296.39 1047
8297.25 1030
8298.11 1110
8298.97 1079
8299.83 1027
8300.69 1097
8301.55 1105
8302.41 1096
8303.27 1089
8304.13 1112
8304.99 1172
8305.85 1139
8306.71 1164
8307.57 1135
8308.43 1127
8309.29 1109
8310.15 1150
8311.01 1113
8311.87 1108
8312.73 1087
8313.59 1136
8314.45 1114
8315.31 1133
8316.17 1121
8317.03 1133
8317.89 1159
8318.75 1120
8319.61 1128
8320.47 1131
8321.33 1122
8322.20 1109
8323.06 1088
8323.92 1093
8324.78 1126
8325.64 1100
8326.50 1138
8327.36 1146
8328.22 1122
8329.08 1078
8329.94 1149
8330.81 1169
8331.67 1137
8332.53 1105
8333.39 1160
8334.25 1128
8335.11 1177
8335.97 1125
8336.84 1129
8337.70 1175
8338.56 1136
8339.42 1183
8340.28 1186
8341.15 1174
8342.01 1086
8342.87 1134
8343.73 1157
8344.59 1160
8345.45 1157
8346.32 1200
8347.18 1160
8348.04 1178
8348.90 1196
8349.77 1167
8350.63 1173
8351.49 1138
8352.35 1176
8353.22 1190
8354.08 1243
8354.94 1222
8355.80 1205
8356.67 1244
8357.53 1253
8358.39 1205
8359.25 1227
8360.12 1202
8360.98 1174
8361.84 1183
8362.71 1215
8363.57 1153
8364.43 1239
8365.29 1242
8366.16 1266
8367.02 1235
8367.88 1268
8368.75 1252
8369.61 1283
8370.47 1272
8371.34 1294
8372.20 1282
8373.06 1331
8373.93 1346
8374.79 1341
8375.65 1362
8376.52 1358
8377.38 1353
8378.25 1341
8379.11 1373
8379.97 1381
8380.84 1440
8381.70 1461
8382.56 1467
8383.43 1508
8384.29 1473
8385.16 1516
8386.02 1536
8386.89 1479
8387.75 1421
8388.61 1562
8389.48 1544
8390.34 1465
8391.21 1502
8392.07 1538
8392.94 1586
8393.80 1608
8394.67 1600
8395.53 1597
8396.39 1640
8397.26 1554
8398.12 1662
8398.99 1681
8399.85 1599
8400.72 1699
8401.58 1701
8402.45 1713
8403.31 1704
8404.18 1762
8405.04 1832
8405.91 1749
8406.77 1782
8407.64 1851
8408.50 1828
8409.37 1835
8410.24 1920
8411.10 2002
8411.97 2026
8412.83 2009
8413.70 2032
8414.56 2028
8415.43 2078
8416.29 2111
8417.16 2105
8418.03 2109
8418.89 2050
8419.76 2119
8420.62 2154
8421.49 2250
8422.36 2213
8423.22 2320
8424.09 2278
8424.95 2338
8425.82 2374
8426.69 2434
8427.55 2483
8428.42 2504
8429.28 2557
8430.15 2601
8431.02 2611
8431.88 2621
8432.75 2612
8433.62 2695
8434.48 2753
8435.35 2778
8436.22 2972
8437.08 2997
8437.95 3088
8438.82 3166
8439.68 3229
8440.55 3369
8441.42 3445
8442.29 3406
8443.15 3335
8444.02 3366
8444.89 3442
8445.75 3470
8446.62 3472
8447.49 3567
8448.36 3576
8449.22 3883
8450.09 4334
8450.96 4855
8451.83 5583
8452.69 6404
8453.56 7468
8454.43 8736
8455.30 9635
8456.16 10066
8457.03 10143
8457.90 9929
8458.77 9438
8459.64 8682
8460.50 7802
8461.37 6967
8462.24 6099
8463.11 5360
8463.98 4707
8464.84 4158
8465.71 3704
8466.58 3291
8467.45 3129
8468.32 2912
8469.19 2728
8470.05 2547
8470.92 2523
8471.79 2471
8472.66 2352
8473.53 2354
8474.40 2328
8475.27 2258
8476.13 2206
8477.00 2107
8477.87 2045
8478.74 1984
8479.61 1999
8480.48 2108
8481.35 2096
8482.22 2080
8483.09 2156
8483.96 2204
8484.82 2133
8485.69 2157
8486.56 2239
8487.43 2146
8488.30 2206
8489.17 2239
8490.04 2213
8490.91 2316
8491.78 2459
8492.65 2401
8493.52 2522
8494.39 2535
8495.26 2534
8496.13 2540
8497.00 2430
8497.87 2347
8498.74 2384
8499.61 2259
8500.48 2241
8501.35 2290
8502.22 2135
8503.09 2118
8503.96 2123
8504.83 2133
8505.70 2112
8506.57 2137
8507.44 2128
8508.31 2097
8509.18 2126
8510.05 2150
8510.92 2213
8511.79 2248
8512.66 2199
8513.53 2221
8514.40 2273
8515.27 2344
8516.15 2397
8517.02 2406
8517.89 2380
8518.76 2454
8519.63 2444
8520.50 2419
8521.37 2427
8522.24 2475
8523.11 2453
8523.98 2433
8524.86 2417
8525.73 2400
8526.60 2374
8527.47 2400
8528.34 2424
8529.21 2403
8530.08 2462
8530.96 2528
8531.83 2539
8532.70 2482
8533.57 2413
8534.44 2492
8535.31 2467
8536.19 2442
8537.06 2361
8537.93 2345
8538.80 2374
8539.67 2318
8540.55 2308
8541.42 2244
8542.29 2169
8543.16 2150
8544.03 2165
8544.91 2101
8545.78 2079
8546.65 2018
8547.52 2040
8548.40 2030
8549.27 1999
8550.14 2089
8551.01 2144
8551.89 2160
8552.76 2346
8553.63 2374
8554.51 2478
8555.38 2480
8556.25 2495
8557.12 2462
8558.00 2378
8558.87 2336
8559.74 2252
8560.62 2172
8561.49 2029
8562.36 2035
8563.24 1902
8564.11 1855
8564.98 1842
8565.86 1894
8566.73 1843
8567.60 1862
8568.48 1850
8569.35 1809
8570.22 1791
8571.10 1773
8571.97 1732
8572.84 1734
8573.72 1802
8574.59 1763
8575.46 1765
8576.34 1756
8577.21 1750
8578.09 1764
8578.96 1702
8579.83 1649
8580.71 1621
8581.58 1700
8582.46 1704
8583.33 1686
8584.21 1682
8585.08 1688
8585.95 1641
8586.83 1714
8587.70 1665
8588.58 1690
8589.45 1722
8590.33 1660
8591.20 1667
8592.08 1764
8592.95 1714
8593.83 1762
8594.70 1774
8595.58 1759
8596.45 1713
8597.33 1773
8598.20 1801
8599.08 1768
8599.95 1777
8600.83 1762
8601.70 1787
8602.58 1806
8603.45 1829
8604.33 1799
8605.20 1874
8606.08 1859
8606.95 1827
8607.83 1846
8608.70 1847
8609.58 1837
8610.45 1914
8611.33 1924
8612.21 1885
8613.08 1898
8613.96 1935
8614.83 1908
8615.71 1834
8616.59 1841
8617.46 1913
8618.34 1907
8619.21 1856
8620.09 1861
8620.97 1812
8621.84 1882
8622.72 1885
8623.59 2022
8624.47 1982
8625.35 1959
8626.22 1974
8627.10 2012
8627.98 2036
8628.85 2061
8629.73 2083
8630.61 2041
8631.48 2083
8632.36 2128
8633.24 2074
8634.11 2129
8634.99 2169
8635.87 2148
8636.74 2073
8637.62 2113
8638.50 2203
8639.37 2153
8640.25 2182
8641.13 2245
8642.01 2225
8642.88 2289
8643.76 2317
8644.64 2263
8645.52 2249
8646.39 2354
8647.27 2388
8648.15 2457
8649.03 2447
8649.90 2505
8650.78 2492
8651.66 2479
8652.54 2502
8653.41 2491
8654.29 2477
8655.17 2563
8656.05 2571
8656.93 2587
8657.80 2559
8658.68 2569
8659.56 2582
8660.44 2580
8661.32 2522
8662.19 2517
8663.07 2525
8663.95 2604
8664.83 2648
8665.71 2656
8666.59 2745
8667.46 2849
8668.34 2828
8669.22 2906
8670.10 3014
8670.98 3084
8671.86 3275
8672.74 3464
8673.62 3585
8674.49 3625
8675.37 3804
8676.25 3939
8677.13 3956
8678.01 3731
8678.89 3671
8679.77 3546
8680.65 3502
8681.53 3415
8682.41 3329
8683.29 3290
8684.16 3324
8685.04 3358
8685.92 3513
8686.80 3634
8687.68 3803
8688.56 4229
8689.44 4640
8690.32 5215
8691.20 5675
8692.08 6187
8692.96 6634
8693.84 6627
8694.72 6562
8695.60 6165
8696.48 5868
8697.36 5464
8698.24 4951
8699.12 4526
8700.00 4085
8700.88 3732
8701.76 3448
8702.64 3291
8703.52 3057
8704.40 2815
8705.28 2744
8706.16 2619
8707.04 2594
8707.92 2579
8708.80 2571
8709.69 2459
8710.57 2445
8711.45 2449
8712.33 2524
8713.21 2396
8714.09 2417
8714.97 2517
8715.85 2464
8716.73 2457
8717.61 2489
8718.49 2421
8719.38 2381
8720.26 2405
8721.14 2370
8722.02 2456
8722.90 2461
8723.78 2533
8724.66 2508
8725.54 2554
8726.43 2562
8727.31 2518
8728.19 2585
8729.07 2655
8729.95 2698
8730.83 2770
8731.72 2711
8732.60 2704
8733.48 2803
8734.36 2743
8735.24 2693
8736.13 2777
8737.01 2770
8737.89 2798
8738.77 2731
8739.65 2751
8740.54 2636
8741.42 2742
8742.30 2724
8743.18 2675
8744.07 2708
8744.95 2705
8745.83 2784
8746.71 2711
8747.60 2775
8748.48 2812
8749.36 2853
8750.24 2866
8751.13 2925
8752.01 2922
8752.89 2982
8753.77 2992
8754.66 3082
8755.54 3091
8756.42 3228
8757.31 3244
8758.19 3262
8759.07 3254
8759.96 3337
8760.84 3388
8761.72 3374
8762.61 3500
8763.49 3577
8764.37 3535
8765.26 3596
8766.14 3607
8767.02 3635
8767.91 3659
8768.79 3688
8769.67 3661
8770.56 3657
8771.44 3608
8772.32 3554
8773.21 3533
8774.09 3496
8774.98 3523
8775.86 3622
8776.74 3908
8777.63 4275
8778.51 4665
8779.40 5265
8780.28 5854
8781.17 6318
8782.05 6889
8782.93 7103
8783.82 7201
8784.70 7080
8785.59 6888
8786.47 6340
8787.36 5883
8788.24 5480
8789.13 4947
8790.01 4438
8790.89 4143
8791.78 3739
8792.66 3566
8793.55 3441
8794.43 3478
8795.32 3431
8796.20 3386
8797.09 3370
8797.97 3485
8798.86 3518
8799.74 3486
8800.63 3344
8801.52 3251
8802.40 3156
8803.29 2951
8804.17 2848
8805.06 2765
8805.94 2569
8806.83 2510
8807.71 2508
8808.60 2475
8809.48 2395
8810.37 2399
8811.26 2346
8812.14 2264
8813.03 2252
8813.91 2264
8814.80 2327
8815.69 2313
8816.57 2268
8817.46 2292
8818.34 2248
8819.23 2283
8820.12 2313
8821.00 2334
8821.89 2329
8822.77 2231
8823.66 2254
8824.55 2173
8825.43 2164
8826.32 2178
8827.21 2186
8828.09 2125
8828.98 2071
8829.87 2163
8830.75 2173
8831.64 2144
8832.53 2154
8833.41 2152
8834.30 2108
8835.19 2081
8836.08 2110
8836.96 2106
8837.85 2096
8838.74 2102
8839.62 2124
8840.51 2103
8841.40 2156
8842.29 2141
8843.17 2122
8844.06 2101
8844.95 2097
8845.84 2153
8846.72 2211
8847.61 2139
8848.50 2118
8849.39 2161
8850.27 2128
8851.16 2115
8852.05 2091
8852.94 2062
8853.82 2021
8854.71 2000
8855.60 2023
8856.49 2018
8857.38 1986
8858.26 2051
8859.15 2049
8860.04 2022
8860.93 2105
8861.82 2041
8862.71 2038
8863.59 1934
8864.48 1892
8865.37 1943
8866.26 1876
8867.15 1841
8868.04 1842
8868.93 1815
8869.81 1796
8870.70 1730
8871.59 1788
8872.48 1773
8873.37 1681
8874.26 1649
8875.15 1645
8876.04 1700
8876.93 1680
8877.81 1585
8878.70 1628
8879.59 1624
8880.48 1625
8881.37 1626
8882.26 1639
8883.15 1572
8884.04 1581
8884.93 1522
8885.82 1566
8886.71 1548
8887.60 1512
8888.49 1515
8889.38 1500
8890.27 1499
8891.16 1485
8892.05 1438
8892.94 1381
8893.83 1410
8894.72 1375
8895.61 1325
8896.50 1376
8897.39 1440
8898.28 1469
8899.17 1393
8900.06 1361
8900.95 1349
8901.84 1376
8902.73 1347
8903.62 1288
8904.51 1273
8905.40 1346
8906.29 1328
8907.18 1380
8908.07 1356
8908.96 1335
8909.85 1305
8910.74 1304
8911.63 1327
8912.52 1308
8913.41 1191
8914.31 1269
8915.20 1304
8916.09 1242
8916.98 1243
8917.87 1264
8918.76 1273
8919.65 1210
8920.54 1209
8921.43 1198
8922.33 1254
8923.22 1238
8924.11 1199
8925.00 1247
8925.89 1235
8926.78 1199
8927.67 1245
8928.57 1261
8929.46 1253
8930.35 1260
8931.24 1221
8932.13 1257
8933.03 1224
8933.92 1227
8934.81 1177
8935.70 1189
8936.59 1144
8937.49 1162
8938.38 1164
8939.27 1174
8940.16 1144
8941.05 1159
8941.95 1094
8942.84 1140
8943.73 1118
8944.62 1058
8945.52 1142
8946.41 1169
8947.30 1122
8948.19 1156
8949.09 1115
8949.98 1163
8950.87 1123
8951.76 1129
8952.66 1103
8953.55 1089
8954.44 1104
8955.34 1126
8956.23 1056
8957.12 1061
8958.02 1075
8958.91 1083
8959.80 1080
8960.69 1038
8961.59 1084
8962.48 1099
8963.37 1092
8964.27 1050
8965.16 1005
8966.05 1055
8966.95 1084
8967.84 1069
8968.74 1047
8969.63 1045
8970.52 1049
8971.42 1069
8972.31 1086
8973.20 1085
8974.10 1078
8974.99 1021
8975.89 1069
8976.78 1019
8977.67 1050
8978.57 1068
8979.46 1054
8980.36 1033
8981.25 1043
8982.15 1040
8983.04 1013
8983.93 989
8984.83 1002
8985.72 971
8986.62 953
8987.51 998
8988.41 988
8989.30 1002
8990.20 959
8991.09 945
8991.99 987
8992.88 940
8993.78 946
8994.67 973
8995.57 974
8996.46 941
8997.36 967
8998.25 959
8999.15 954
9000.04 956
9000.94 942
9001.83 967
9002.73 941
9003.62 946
9004.52 895
9005.41 926
9006.31 933
9007.20 941
9008.10 959
9009.00 964
9009.89 919
9010.79 938
9011.68 965
9012.58 917
9013.47 900
9014.37 934
9015.27 942
9016.16 897
9017.06 847
9017.95 930
9018.85 947
9019.75 910
9020.64 911
9021.54 910
9022.43 872
9023.33 911
9024.23 882
9025.12 886
9026.02 880
9026.92 914
9027.81 884
9028.71 898
9029.61 924
9030.50 883
9031.40 892
9032.30 881
9033.19 884
9034.09 856
9034.99 932
9035.88 952
9036.78 921
9037.68 881
9038.58 888
9039.47 865
9040.37 875
9041.27 890
9042.16 890
9043.06 939
9043.96 884
9044.86 888
9045.75 897
9046.65 846
9047.55 857
9048.45 960
9049.34 876
9050.24 915
9051.14 918
9052.04 883
9052.94 888
9053.83 858
9054.73 889
9055.63 910
9056.53 912
9057.43 910
9058.32 917
9059.22 885
9060.12 911
9061.02 890
9061.92 910
9062.81 897
9063.71 896
9064.61 920
9065.51 903
9066.41 938
9067.31 985
9068.21 962
9069.10 1005
9070.00 948
9070.90 892
9071.80 873
9072.70 924
9073.60 903
9074.50 919
9075.40 920
9076.29 883
9077.19 880
9078.09 893
9078.99 824
9079.89 834
9080.79 872
9081.69 899
9082.59 888
9083.49 896
9084.39 886
9085.29 915
9086.19 920
9087.09 924
9087.98 908
9088.88 898
9089.78 836
9090.68 859
9091.58 881
9092.48 860
9093.38 872
9094.28 901
9095.18 909
9096.08 878
9096.98 859
9097.88 865
9098.78 865
9099.68 888
9100.58 828
9101.48 855
9102.38 867
9103.28 865
9104.18 845
9105.08 841
9105.99 859
9106.89 881
9107.79 870
9108.69 862
9109.59 889
9110.49 835
9111.39 853
9112.29 869
9113.19 857
9114.09 898
9114.99 868
9115.89 863
9116.79 858
9117.69 818
9118.60 853
9119.50 863
9120.40 848
9121.30 869
9122.20 815
9123.10 843
9124.00 846
9124.90 850
9125.81 841
9126.71 867
9127.61 867
9128.51 863
9129.41 861
9130.31 855
9131.22 874
9132.12 871
9133.02 808
9133.92 829
9134.82 834
9135.72 819
9136.63 864
9137.53 841
9138.43 843
9139.33 855
9140.23 843
9141.14 864
9142.04 853
9142.94 842
9143.84 858
9144.75 897
9145.65 815
9146.55 864
9147.45 880
9148.36 901
9149.26 897
9150.16 840
9151.06 841
9151.97 828
9152.87 821
9153.77 869
9154.67 855
9155.58 831
9156.48 849
9157.38 855
9158.29 838
9159.19 846
9160.09 850
9161.00 862
9161.90 841
9162.80 824
9163.71 837
9164.61 839
9165.51 827
9166.42 802
9167.32 847
9168.22 845
9169.13 887
9170.03 806
9170.93 802
9171.84 844
9172.74 830
9173.64 812
9174.55 836
9175.45 810
9176.36 822
9177.26 810
9178.16 850
9179.07 826
9179.97 834
9180.88 854
9181.78 865
9182.69 826
9183.59 846
9184.49 871
9185.40 847
9186.30 867
9187.21 908
9188.11 889
9189.02 849
9189.92 824
9190.82 889
9191.73 871
9192.63 918
9193.54 908
9194.44 918
9195.35 932
9196.25 884
9197.16 898
9198.06 867
9198.97 924
9199.87 847
9200.78 876
9201.68 885
9202.59 909
9203.49 871
9204.40 854
9205.30 843
9206.21 851
9207.12 856
9208.02 870
9208.93 866
9209.83 828
9210.74 901
9211.64 843
9212.55 838
9213.45 842
9214.36 802
9215.27 827
9216.17 876
9217.08 868
9217.98 850
9218.89 866
9219.80 884
9220.70 919
9221.61 880
9222.51 826
9223.42 837
9224.33 878
9225.23 865
9226.14 876
9227.05 814
9227.95 832
9228.86 827
9229.77 838
9230.67 825
9231.58 831
9232.49 867
9233.39 885
9234.30 864
9235.21 812
9236.11 818
9237.02 826
9237.93 838
9238.83 789
9239.74 790
9240.65 807
9241.55 860
9242.46 833
9243.37 850
9244.28 866
9245.18 882
9246.09 866
9247.00 873
9247.91 819
9248.81 863
9249.72 854
9250.63 826
9251.54 838
9252.44 856
9253.35 839
9254.26 815
9255.17 841
9256.07 872
9256.98 807
9257.89 805
9258.80 787
9259.71 764
9260.61 802
9261.52 819
9262.43 846
9263.34 861
9264.25 858
9265.16 840
9266.06 818
9266.97 848
9267.88 838
9268.79 826
9269.70 846
9270.61 854
9271.51 848
9272.42 873
9273.33 866
9274.24 854
9275.15 852
9276.06 896
9276.97 858
9277.88 879
9278.78 884
9279.69 865
9280.60 847
9281.51 906
9282.42 911
9283.33 881
9284.24 905
9285.15 864
9286.06 918
9286.97 849
9287.88 885
9288.79 909
9289.70 864
9290.60 867
9291.51 855
9292.42 889
9293.33 891
9294.24 894
9295.15 877
9296.06 924
9296.97 870
9297.88 917
9298.79 919
9299.70 893
9300.61 870
9301.52 938
9302.43 959
9303.34 917
9304.25 920
9305.16 870
9306.07 914
9306.98 921
9307.89 899
9308.80 914
9309.71 932
9310.63 885
9311.54 958
9312.45 922
9313.36 926
9314.27 933
9315.18 885
9316.09 898
9317.00 891
9317.91 918
9318.82 876
9319.73 877
9320.64 899
9321.55 906
9322.47 895
9323.38 931
9324.29 884
9325.20 883
9326.11 846
9327.02 878
9327.93 850
9328.84 866
9329.76 834
9330.67 861
9331.58 890
9332.49 869
9333.40 847
9334.31 865
9335.23 866
9336.14 871
9337.05 880
9337.96 853
9338.87 842
9339.78 857
9340.70 913
9341.61 863
9342.52 875
9343.43 875
9344.34 879
9345.26 919
9346.17 900
9347.08 888
9347.99 887
9348.91 893
9349.82 912
9350.73 913
9351.64 886
9352.56 932
9353.47 929
9354.38 939
9355.29 921
9356.21 908
9357.12 917
9358.03 896
9358.94 951
9359.86 929
9360.77 884
9361.68 875
9362.60 983
9363.51 925
9364.42 938
9365.34 906
9366.25 918
9367.16 926
9368.08 963
9368.99 920
9369.90 950
9370.82 938
9371.73 924
9372.64 923
9373.56 873
9374.47 877
9375.38 901
9376.30 943
9377.21 940
9378.12 922
9379.04 914
9379.95 954
9380.87 951
9381.78 992
9382.69 988
9383.61 958
9384.52 953
9385.44 984
9386.35 933
9387.27 1015
9388.18 987
9389.09 1012
9390.01 998
9390.92 1013
9391.84 1074
9392.75 1085
9393.67 1087
9394.58 1072
9395.50 1097
9396.41 1101
9397.32 1133
9398.24 1101
9399.15 1119
9400.07 1102
9400.98 1082
9401.90 1086
9402.81 1043
9403.73 1063
9404.64 1040
9405.56 1032
9406.47 996
9407.39 977
9408.30 1005
9409.22 1029
9410.14 1008
9411.05 1059
9411.97 986
9412.88 952
9413.80 956
9414.71 1031
9415.63 1029
9416.54 997
9417.46 1042
9418.38 1003
9419.29 988
9420.21 1026
9421.12 1027
9422.04 1009
9422.95 1031
9423.87 1049
9424.79 1014
9425.70 1012
9426.62 1037
9427.54 1025
9428.45 1017
9429.37 998
9430.28 1052
9431.20 1064
9432.12 1008
9433.03 1049
9433.95 1123
9434.87 1111
9435.78 1132
9436.70 1163
9437.62 1105
9438.53 1169
9439.45 1147
9440.37 1140
9441.28 1079
9442.20 1112
9443.12 1130
9444.03 1148
9444.95 1131
9445.87 1191
9446.79 1168
9447.70 1200
9448.62 1265
9449.54 1280
9450.45 1362
9451.37 1392
9452.29 1470
9453.21 1451
9454.12 1566
9455.04 1581
9455.96 1604
9456.88 1517
9457.79 1408
9458.71 1424
9459.63 1406
9460.55 1273
9461.47 1246
9462.38 1164
9463.30 1131
9464.22 1140
9465.14 1117
9466.06 1105
9466.97 1072
9467.89 1088
9468.81 1070
9469.73 1012
9470.65 1037
9471.56 1040
9472.48 1066
9473.40 1038
9474.32 1052
9475.24 1035
9476.16 1061
9477.08 1105
9477.99 1092
9478.91 1080
9479.83 1130
9480.75 1107
9481.67 1138
9482.59 1131
9483.51 1165
9484.43 1158
9485.34 1204
9486.26 1128
9487.18 1074
9488.10 1093
9489.02 1076
9489.94 1114
9490.86 1039
9491.78 1053
9492.70 1058
9493.62 1047
9494.54 971
9495.46 1059
9496.38 1085
9497.30 1042
9498.22 993
9499.13 1049
9500.05 1014
9500.97 1033
9501.89 1040
9502.81 994
9503.73 1005
9504.65 1026
9505.57 1051
9506.49 1021
9507.41 1059
9508.33 1056
9509.25 1055
9510.17 1046
9511.09 1027
9512.01 1021
9512.93 1071
9513.86 1071
9514.78 1051
9515.70 1087
9516.62 1047
9517.54 1072
9518.46 1057
9519.38 1121
9520.30 1121
9521.22 1124
9522.14 1109
9523.06 1142
9523.98 1131
9524.90 1129
9525.82 1135
9526.75 1164
9527.67 1178
9528.59 1167
9529.51 1178
9530.43 1250
9531.35 1261
9532.27 1329
9533.19 1306
9534.11 1330
9535.04 1381
9535.96 1338
9536.88 1304
9537.80 1291
9538.72 1286
9539.64 1280
9540.57 1262
9541.49 1173
9542.41 1189
9543.33 1141
9544.25 1125
9545.17 1121
9546.10 1108
9547.02 1105
9547.94 1107
9548.86 1086
9549.78 1133
9550.71 1114
9551.63 1101
9552.55 1055
9553.47 1102
9554.40 1146
9555.32 1086
9556.24 1095
9557.16 1080
9558.09 1134
9559.01 1148
9559.93 1114
9560.85 1149
9561.78 1116
9562.70 1135
9563.62 1207
9564.54 1122
9565.47 1107
9566.39 1131
9567.31 1098
9568.24 1116
9569.16 1119
9570.08 1094
9571.00 1053
9571.93 1109
9572.85 1066
9573.77 1088
9574.70 1110
9575.62 1030
9576.54 1038
9577.47 1090
9578.39 1105
9579.31 1107
9580.24 1056
9581.16 1036
9582.09 1076
9583.01 1066
9583.93 1059
9584.86 1060
9585.78 1086
9586.70 1100
9587.63 1149
9588.55 1108
9589.48 1093
9590.40 1130
9591.32 1145
9592.25 1147
9593.17 1135
9594.10 1141
9595.02 1132
9595.95 1129
9596.87 1183
9597.79 1147
9598.72 1153
9599.64 1175
9600.57 1193
9601.49 1250
9602.42 1258
9603.34 1217
9604.27 1184
9605.19 1236
9606.12 1280
9607.04 1264
9607.97 1275
9608.89 1310
9609.82 1311
9610.74 1271
9611.67 1272
9612.59 1267
9613.52 1309
9614.44 1320
9615.37 1310
9616.29 1307
9617.22 1338
9618.14 1378
9619.07 1373
9619.99 1376
9620.92 1418
9621.85 1397
9622.77 1324
9623.70 1392
9624.62 1372
9625.55 1469
9626.47 1414
9627.40 1433
9628.33 1442
9629.25 1481
9630.18 1457
9631.10 1490
9632.03 1515
9632.96 1551
9633.88 1617
9634.81 1638
9635.73 1583
9636.66 1566
9637.59 1598
9638.51 1568
9639.44 1655
9640.37 1643
9641.29 1604
9642.22 1680
9643.15 1754
9644.07 1844
9645.00 1797
9645.93 1857
9646.85 1910
9647.78 1954
9648.71 2022
9649.63 2079
9650.56 2069
9651.49 2109
9652.41 2021
9653.34 2063
9654.27 1959
9655.20 2041
9656.12 1961
9657.05 1951
9657.98 1947
9658.90 1820
9659.83 1851
9660.76 1831
9661.69 1820
9662.61 1882
9663.54 1823
9664.47 1856
9665.40 1848
9666.32 1940
9667.25 1907
9668.18 1949
9669.11 1966
9670.04 1916
9670.96 1959
9671.89 1971
9672.82 1931
9673.75 1864
9674.68 1837
9675.60 2053
9676.53 1948
9677.46 1857
9678.39 1943
9679.32 2006
9680.25 1961
9681.17 2083
9682.10 1998
9683.03 1984
9683.96 2063
9684.89 2043
9685.82 2016
9686.75 2030
9687.67 2004
9688.60 2101
9689.53 2109
9690.46 2111
9691.39 2097
9692.32 2195
9693.25 2196
9694.18 2252
9695.11 2308
9696.03 2363
9696.96 2458
9697.89 2515
9698.82 2696
9699.75 2675
9700.68 2670
9701.61 2634
9702.54 2664
9703.47 2533
9704.40 2537
9705.33 2396
9706.26 2235
9707.19 2162
9708.12 2167
9709.05 2235
9709.98 2109
9710.91 2055
9711.84 2106
9712.77 2146
9713.70 2105
9714.63 2143
9715.56 2192
9716.49 2175
9717.42 2101
9718.35 2098
9719.28 2020
9720.21 1995
9721.14 1946
9722.07 1897
9723.00 1867
9723.93 1830
9724.86 1800
9725.79 1790
9726.72 1790
9727.65 1784
9728.58 1788
9729.51 1827
9730.44 1798
9731.37 1843
9732.31 1865
9733.24 1806
9734.17 1826
9735.10 1808
9736.03 1866
9736.96 1809
9737.89 1776
9738.82 1776
9739.75 1731
9740.69 1690
9741.62 1645
9742.55 1612
9743.48 1596
9744.41 1579
9745.34 1571
9746.27 1592
9747.21 1564
9748.14 1563
9749.07 1624
9750.00 1644
9750.93 1601
9751.86 1545
9752.80 1579
9753.73 1600
9754.66 1584
9755.59 1537
9756.52 1611
9757.46 1632
9758.39 1582
9759.32 1562
9760.25 1569
9761.18 1584
9762.12 1603
9763.05 1604
9763.98 1613
9764.91 1650
9765.85 1633
9766.78 1655
9767.71 1639
9768.64 1646
9769.58 1677
9770.51 1667
9771.44 1627
9772.37 1641
9773.31 1707
9774.24 1721
9775.17 1709
9776.11 1742
9777.04 1841
9777.97 1855
9778.91 1795
9779.84 1844
9780.77 1894
9781.71 1889
9782.64 1901
9783.57 1954
9784.51 1917
9785.44 1847
9786.37 1757
9787.31 1775
9788.24 1702
9789.17 1671
9790.11 1630
9791.04 1677
9791.97 1636
9792.91 1587
9793.84 1533
9794.77 1572
9795.71 1540
9796.64 1541
9797.58 1672
9798.51 1678
9799.44 1593
9800.38 1603
9801.31 1614
9802.25 1618
9803.18 1590
9804.12 1494
9805.05 1461
9805.98 1408
9806.92 1395
9807.85 1370
9808.79 1387
9809.72 1320
9810.66 1259
9811.59 1274
9812.53 1307
9813.46 1248
9814.40 1256
9815.33 1226
9816.27 1248
9817.20 1237
9818.14 1249
9819.07 1231
9820.01 1234
9820.94 1216
9821.88 1200
9822.81 1243
9823.75 1212
9824.68 1202
9825.62 1209
9826.55 1232
9827.49 1179
9828.42 1219
9829.36 1230
9830.29 1159
9831.23 1181
9832.17 1182
9833.10 1206
9834.04 1173
9834.97 1168
9835.91 1216
9836.84 1187
9837.78 1136
9838.72 1198
9839.65 1211
9840.59 1224
9841.52 1248
9842.46 1218
9843.40 1182
9844.33 1166
9845.27 1171
9846.20 1179
9847.14 1207
9848.08 1204
9849.01 1171
9849.95 1185
9850.89 1240
9851.82 1236
9852.76 1259
9853.70 1233
9854.63 1219
9855.57 1160
9856.51 1167
9857.44 1198
9858.38 1177
9859.32 1158
9860.25 1206
9861.19 1188
9862.13 1162
9863.07 1176
9864.00 1204
9864.94 1192
9865.88 1134
9866.81 1107
9867.75 1132
9868.69 1178
9869.63 1143
9870.56 1135
9871.50 1143
9872.44 1097
9873.38 1155
9874.31 1150
9875.25 1111
9876.19 1129
9877.13 1168
9878.07 1058
9879.00 1086
9879.94 1126
9880.88 1115
9881.82 1109
9882.75 1135
9883.69 1083
9884.63 1092
9885.57 1082
9886.51 1067
9887.45 1108
9888.38 1120
9889.32 1132
9890.26 1131
9891.20 1122
9892.14 1079
9893.08 1055
9894.01 1056
9894.95 1035
9895.89 1061
9896.83 1067
9897.77 1065
9898.71 1081
9899.65 1091
9900.59 1063
9901.52 1053
9902.46 1067
9903.40 1113
9904.34 1142
9905.28 1130
9906.22 1135
9907.16 1121
9908.10 1176
9909.04 1187
9909.98 1228
9910.92 1204
9911.86 1279
9912.80 1319
9913.73 1312
9914.67 1298
9915.61 1275
9916.55 1329
9917.49 1253
9918.43 1195
9919.37 1231
9920.31 1233
9921.25 1211
9922.19 1197
9923.13 1259
9924.07 1305
9925.01 1299
9925.95 1303
9926.89 1384
9927.83 1404
9928.77 1357
9929.71 1343
9930.65 1257
9931.59 1264
9932.53 1218
9933.47 1185
9934.41 1197
9935.36 1097
9936.30 1074
9937.24 1046
9938.18 1026
9939.12 1000
9940.06 963
9941.00 948
9941.94 977
9942.88 1017
9943.82 988
9944.76 974
9945.70 917
9946.64 931
9947.59 1029
9948.53 951
9949.47 903
9950.41 921
9951.35 921
9952.29 952
9953.23 917
9954.17 958
9955.12 958
9956.06 929
9957.00 930
9957.94 945
9958.88 901
9959.82 932
9960.77 918
9961.71 906
9962.65 926
9963.59 926
9964.53 869
9965.48 912
9966.42 927
9967.36 914
9968.30 894
9969.24 900
9970.19 908
9971.13 875
9972.07 913
9973.01 898
9973.95 907
9974.90 850
9975.84 901
9976.78 857
9977.72 865
9978.67 829
9979.61 844
9980.55 882
9981.50 881
9982.44 831
9983.38 877
9984.32 879
9985.27 862
9986.21 843
9987.15 822
9988.10 834
9989.04 842
9989.98 873
9990.92 875
9991.87 861
9992.81 841
9993.75 865
9994.70 880
9995.64 886
9996.58 868
9997.53 849
9998.47 864
9999.41 887
10000.36 866
10001.30 859
10002.25 913
10003.19 883
10004.13 924
10005.08 907
10006.02 936
10006.96 880
10007.91 889
10008.85 906
10009.80 896
10010.74 860
10011.68 861
10012.63 859
10013.57 858
10014.52 840
10015.46 857
10016.41 851
10017.35 815
10018.29 827
10019.24 853
10020.18 857
10021.13 796
10022.07 854
10023.02 799
10023.96 848
10024.91 856
10025.85 838
10026.80 783
10027.74 818
10028.69 843
10029.63 842
10030.58 828
10031.52 853
10032.47 820
10033.41 832
10034.36 772
10035.30 799
10036.25 852
10037.19 847
10038.14 795
10039.08 798
10040.03 817
10040.97 827
10041.92 818
10042.87 779
10043.81 773
10044.76 775
10045.70 769
10046.65 822
10047.59 839
10048.54 814
10049.49 809
10050.43 792
10051.38 790
10052.32 812
10053.27 830
10054.22 790
10055.16 771
10056.11 755
10057.05 789
10058.00 731
10058.95 801
10059.89 754
10060.84 780
10061.79 778
10062.73 778
10063.68 734
10064.63 748
10065.57 776
10066.52 794
10067.47 752
10068.41 760
10069.36 737
10070.31 754
10071.25 775
10072.20 761
10073.15 746
10074.10 748
10075.04 771
10075.99 711
10076.94 749
10077.88 758
10078.83 758
10079.78 770
10080.73 733
10081.67 732
10082.62 797
10083.57 772
10084.52 746
10085.46 738
10086.41 748
10087.36 762
10088.31 777
10089.25 775
10090.20 745
10091.15 725
10092.10 738
10093.05 758
10093.99 777
10094.94 771
10095.89 770
10096.84 765
10097.79 816
10098.73 791
10099.68 767
10100.63 748
10101.58 738
10102.53 735
10103.48 751
10104.42 759
10105.37 759
10106.32 752
10107.27 762
10108.22 752
10109.17 722
10110.12 759
10111.06 767
10112.01 713
10112.96 713
10113.91 719
10114.86 713
10115.81 721
10116.76 731
10117.71 763
10118.66 744
10119.61 746
10120.56 735
10121.50 746
10122.45 732
10123.40 758
10124.35 714
10125.30 735
10126.25 752
10127.20 721
10128.15 741
10129.10 759
10130.05 738
10131.00 743
10131.95 764
10132.90 743
10133.85 753
10134.80 727
10135.75 758
10136.70 725
10137.65 720
10138.60 720
10139.55 757
10140.50 769
10141.45 764
10142.40 817
10143.35 785
10144.30 730
10145.25 757
10146.20 777
10147.15 764
10148.10 753
10149.05 759
10150.00 745
10150.95 730
10151.90 754
10152.86 759
10153.81 764
10154.76 744
10155.71 763
10156.66 749
10157.61 771
10158.56 786
10159.51 793
10160.46 789
10161.41 724
10162.37 760
10163.32 790
10164.27 779
10165.22 771
10166.17 793
10167.12 790
10168.07 821
10169.03 792
10169.98 850
10170.93 799
10171.88 804
10172.83 835
10173.78 796
10174.74 784
10175.69 789
10176.64 794
10177.59 828
10178.54 861
10179.49 837
10180.45 803
10181.40 780
10182.35 834
10183.30 844
10184.26 872
10185.21 859
10186.16 881
10187.11 823
10188.06 860
10189.02 903
10189.97 879
10190.92 894
10191.87 886
10192.83 912
10193.78 904
10194.73 918
10195.69 880
10196.64 876
10197.59 876
10198.54 900
10199.50 920
10200.45 884
10201.40 914
10202.36 869
10203.31 888
10204.26 948
10205.22 955
10206.17 969
10207.12 967
10208.08 958
10209.03 941
10209.98 964
10210.94 943
10211.89 883
10212.84 883
10213.80 854
10214.75 929
10215.70 947
10216.66 867
10217.61 892
10218.56 869
10219.52 930
10220.47 903
10221.43 855
10222.38 875
10223.33 896
10224.29 871
10225.24 874
10226.20 848
10227.15 863
10228.11 904
10229.06 940
10230.01 956
10230.97 1003
10231.92 986
10232.88 1029
10233.83 1060
10234.79 1069
10235.74 1046
10236.70 1068
10237.65 1104
10238.60 1086
10239.56 1073
10240.51 1044
10241.47 964
10242.42 971
10243.38 936
10244.33 911
10245.29 876
10246.24 855
10247.20 863
10248.15 825
10249.11 828
10250.07 847
10251.02 810
10251.98 798
10252.93 785
10253.89 778
10254.84 759
10255.80 761
10256.75 759
10257.71 770
10258.67 746
10259.62 747
10260.58 779
10261.53 754
10262.49 757
10263.44 791
10264.40 798
10265.36 771
10266.31 767
10267.27 716
10268.22 724
10269.18 731
10270.14 771
10271.09 711
10272.05 767
10273.01 748
10273.96 744
10274.92 760
10275.87 790
10276.83 766
10277.79 762
10278.74 724
10279.70 734
10280.66 743
10281.61 720
10282.57 710
10283.53 737
10284.49 782
10285.44 750
10286.40 742
10287.36 732
10288.31 682
10289.27 711
10290.23 710
10291.18 754
10292.14 749
10293.10 719
10294.06 752
10295.01 724
10295.97 714
10296.93 754
10297.89 701
10298.84 723
10299.80 726
10300.76 746
10301.72 756
10302.67 732
10303.63 733
10304.59 735
10305.55 712
10306.51 666
10307.46 703
10308.42 713
10309.38 727
10310.34 695
10311.30 702
10312.25 702
10313.21 738
10314.17 719
10315.13 728
10316.09 696
10317.05 752
10318.00 711
10318.96 726
10319.92 709
10320.88 704
10321.84 687
10322.80 749
10323.76 708
10324.71 756
10325.67 705
10326.63 704
10327.59 699
10328.55 718
10329.51 700
10330.47 723
10331.43 719
10332.39 696
10333.35 728
10334.30 723
10335.26 661
10336.22 720
10337.18 715
10338.14 712
10339.10 720
10340.06 687
10341.02 674
10341.98 720
10342.94 720
10343.90 728
10344.86 725
10345.82 775
10346.78 758
10347.74 708
10348.70 693
10349.66 687
10350.62 729
10351.58 725
10352.54 724
10353.50 719
10354.46 734
10355.42 723
10356.38 735
10357.34 729
10358.30 723
10359.26 750
10360.22 746
10361.18 751
10362.14 716
10363.10 707
10364.06 734
10365.02 742
10365.98 698
10366.94 718
10367.90 697
10368.87 698
10369.83 670
10370.79 692
10371.75 710
10372.71 713
10373.67 719
10374.63 679
10375.59 658
10376.55 663
10377.51 685
10378.48 657
10379.44 692
10380.40 690
10381.36 696
10382.32 668
10383.28 699
10384.24 680
10385.21 687
10386.17 699
10387.13 721
10388.09 678
10389.05 646
10390.01 666
10390.98 680
10391.94 666
10392.90 685
10393.86 709
10394.82 700
10395.79 686
10396.75 695
10397.71 692
10398.67 722
10399.63 715
10400.60 673
10401.56 689
10402.52 684
10403.48 721
10404.45 741
10405.41 703
10406.37 721
10407.33 694
10408.30 703
10409.26 749
10410.22 748
10411.18 740
10412.15 762
10413.11 760
10414.07 754
10415.04 809
10416.00 782
10416.96 795
10417.93 840
10418.89 806
10419.85 804
10420.81 854
10421.78 845
10422.74 822
10423.70 788
10424.67 785
10425.63 773
10426.59 774
10427.56 776
10428.52 767
10429.49 746
10430.45 720
10431.41 739
10432.38 724
10433.34 722
10434.30 706
10435.27 690
10436.23 698
10437.20 701
10438.16 695
10439.12 665
10440.09 681
10441.05 679
10442.02 643
10442.98 636
10443.94 654
10444.91 655
10445.87 655
10446.84 669
10447.80 659
10448.77 673
10449.73 706
10450.70 699
10451.66 611
10452.63 642
10453.59 631
10454.55 674
10455.52 666
10456.48 667
10457.45 693
10458.41 638
10459.38 657
10460.34 648
10461.31 657
10462.27 619
10463.24 670
10464.20 701
10465.17 676
10466.14 659
10467.10 680
10468.07 654
10469.03 644
10470.00 639
10470.96 683
10471.93 691
10472.89 641
10473.86 643
10474.82 670
10475.79 671
10476.76 630
10477.72 690
10478.69 675
10479.65 663
10480.62 704
10481.59 655
10482.55 689
10483.52 699
10484.48 721
10485.45 688
10486.42 678
10487.38 661
10488.35 670
10489.32 685
10490.28 691
10491.25 668
10492.21 696
10493.18 721
10494.15 683
10495.11 676
10496.08 671
10497.05 713
10498.01 721
10498.98 669
10499.95 685
10500.92 680
10501.88 660
10502.85 710
10503.82 690
10504.78 682
10505.75 673
10506.72 697
10507.68 730
10508.65 678
10509.62 716
10510.59 710
10511.55 677
10512.52 708
10513.49 685
10514.46 697
10515.42 682
10516.39 697
10517.36 701
10518.33 695
10519.29 678
10520.26 691
10521.23 673
10522.20 729
10523.17 700
10524.13 676
10525.10 708
10526.07 714
10527.04 699
10528.01 685
10528.97 709
10529.94 723
10530.91 709
10531.88 716
10532.85 682
10533.82 714
10534.78 704
10535.75 717
10536.72 712
10537.69 716
10538.66 764
10539.63 711
10540.60 742
10541.56 690
10542.53 713
10543.50 735
10544.47 718
10545.44 694
10546.41 751
10547.38 746
10548.35 762
10549.32 723
10550.29 789
10551.25 808
10552.22 740
10553.19 738
10554.16 792
10555.13 856
10556.10 840
10557.07 863
10558.04 879
10559.01 880
10559.98 902
10560.95 929
10561.92 923
10562.89 908
10563.86 927
10564.83 901
10565.80 904
10566.77 888
10567.74 834
10568.71 833
10569.68 799
10570.65 780
10571.62 711
10572.59 761
10573.56 722
10574.53 738
10575.50 768
10576.47 709
10577.44 728
10578.41 716
10579.38 767
10580.35 741
10581.32 721
10582.29 762
10583.26 734
10584.23 706
10585.21 719
10586.18 769
10587.15 738
10588.12 737
10589.09 731
10590.06 747
10591.03 731
10592.00 747
10592.97 747
10593.94 762
10594.92 765
10595.89 753
10596.86 742
10597.83 753
10598.80 739
10599.77 712
10600.74 735
10601.71 713
10602.69 779
10603.66 678
10604.63 691
10605.60 677
10606.57 699
10607.54 674
10608.52 713
10609.49 663
10610.46 720
10611.43 680
10612.40 728
10613.38 699
10614.35 678
10615.32 717
10616.29 686
10617.27 719
10618.24 729
10619.21 756
10620.18 722
10621.15 714
10622.13 711
10623.10 735
10624.07 731
10625.04 740
10626.02 703
10626.99 736
10627.96 746
10628.94 732
10629.91 683
10630.88 709
10631.85 727
10632.83 734
10633.80 784
10634.77 748
10635.75 792
10636.72 810
10637.69 821
10638.67 812
10639.64 848
10640.61 801
10641.59 808
10642.56 819
10643.53 809
10644.51 796
10645.48 749
10646.45 762
10647.43 719
10648.40 721
10649.37 724
10650.35 732
10651.32 707
10652.30 712
10653.27 705
10654.24 712
10655.22 705
10656.19 716
10657.16 694
10658.14 668
10659.11 682
10660.09 687
10661.06 696
10662.04 694
10663.01 675
10663.98 690
10664.96 694
10665.93 687
10666.91 679
10667.88 653
10668.86 643
10669.83 678
10670.81 663
10671.78 700
10672.76 694
10673.73 669
10674.71 692
10675.68 692
10676.66 699
10677.63 750
10678.61 700
10679.58 696
10680.56 678
10681.53 701
10682.51 723
10683.48 663
10684.46 660
10685.43 685
10686.41 643
10687.38 679
10688.36 665
10689.33 660
10690.31 686
10691.28 647
10692.26 670
10693.24 625
10694.21 693
10695.19 677
10696.16 693
10697.14 673
10698.12 679
10699.09 665
10700.07 685
10701.04 654
10702.02 667
10703.00 668
10703.97 661
10704.95 669
10705.92 629
10706.90 652
10707.88 631
10708.85 675
10709.83 642
10710.81 673
10711.78 633
10712.76 697
10713.74 674
10714.71 677
10715.69 661
10716.67 673
10717.64 663
10718.62 677
10719.60 662
10720.57 667
10721.55 691
10722.53 617
10723.50 636
10724.48 666
10725.46 661
10726.44 654
10727.41 612
10728.39 619
10729.37 665
10730.35 668
10731.32 626
10732.30 631
10733.28 691
10734.26 642
10735.23 695
10736.21 661
10737.19 653
10738.17 675
10739.14 662
10740.12 704
10741.10 696
10742.08 652
10743.06 652
10744.03 697
10745.01 702
10745.99 666
10746.97 626
10747.95 651
10748.92 695
10749.90 680
10750.88 661
10751.86 624
10752.84 649
10753.82 696
10754.79 690
10755.77 650
10756.75 665
10757.73 701
10758.71 729
10759.69 685
10760.67 708
10761.65 684
10762.62 726
10763.60 679
10764.58 646
10765.56 676
10766.54 687
10767.52 705
10768.50 690
10769.48 693
10770.46 668
10771.44 673
10772.42 698
10773.39 705
10774.37 700
10775.35 739
10776.33 769
10777.31 725
10778.29 708
10779.27 714
10780.25 718
10781.23 725
10782.21 709
10783.19 689
10784.17 738
10785.15 707
10786.13 698
10787.11 642
10788.09 644
10789.07 692
10790.05 708
10791.03 682
10792.01 678
10792.99 670
10793.97 676
10794.95 655
10795.93 679
10796.91 699
10797.89 666
10798.87 703
10799.85 674
10800.83 649
10801.82 651
10802.80 648
10803.78 659
10804.76 687
10805.74 682
10806.72 710
10807.70 681
10808.68 668
10809.66 669
10810.64 669
10811.62 705
10812.61 669
10813.59 710
10814.57 705
10815.55 704
10816.53 660
10817.51 696
10818.49 721
10819.47 760
10820.46 718
10821.44 721
10822.42 735
10823.40 720
10824.38 686
10825.36 689
10826.35 713
10827.33 691
10828.31 686
10829.29 718
10830.27 720
10831.25 708
10832.24 700
10833.22 715
10834.20 716
10835.18 728
10836.17 716
10837.15 694
10838.13 701
10839.11 755
10840.09 762
10841.08 735
10842.06 726
10843.04 735
10844.02 756
10845.01 746
10845.99 718
10846.97 775
10847.96 762
10848.94 759
10849.92 774
10850.90 798
10851.89 747
10852.87 766
10853.85 759
10854.84 850
10855.82 816
10856.80 765
10857.78 749
10858.77 768
10859.75 790
10860.73 784
10861.72 777
10862.70 775
10863.68 776
10864.67 753
10865.65 792
10866.64 824
10867.62 822
10868.60 823
10869.59 826
10870.57 831
10871.55 844
10872.54 827
10873.52 842
10874.51 868
10875.49 820
10876.47 863
10877.46 826
10878.44 856
10879.43 871
10880.41 867
10881.39 902
10882.38 886
10883.36 885
10884.35 908
10885.33 893
10886.32 858
10887.30 870
10888.29 882
10889.27 902
10890.25 934
10891.24 914
10892.22 881
10893.21 875
10894.19 935
10895.18 931
10896.16 907
10897.15 905
10898.13 913
10899.12 998
10900.10 970
10901.09 959
10902.07 996
10903.06 948
10904.04 953
10905.03 985
10906.01 975
10907.00 978
10907.99 992
10908.97 996
10909.96 1024
10910.94 994
10911.93 1024
10912.91 1047
10913.90 1053
10914.88 1037
10915.87 1061
10916.86 1089
10917.84 1062
10918.83 1073
10919.81 1074
10920.80 1056
10921.79 1106
10922.77 1065
10923.76 1132
10924.74 1098
10925.73 1121
10926.72 1088
10927.70 1141
10928.69 1182
10929.68 1136
10930.66 1122
10931.65 1111
10932.64 1139
10933.62 1147
10934.61 1199
10935.60 1234
10936.58 1194
10937.57 1228
10938.56 1268
10939.54 1266
10940.53 1195
10941.52 1216
10942.50 1252
10943.49 1254
10944.48 1273
10945.47 1301
10946.45 1364
10947.44 1364
10948.43 1360
10949.41 1416
10950.40 1429
10951.39 1398
10952.38 1463
10953.36 1501
10954.35 1561
10955.34 1626
10956.33 1621
10957.31 1669
10958.30 1684
10959.29 1663
10960.28 1663
10961.27 1561
10962.25 1638
10963.24 1556
10964.23 1505
10965.22 1504
10966.21 1528
10967.19 1482
10968.18 1475
10969.17 1417
10970.16 1348
10971.15 1423
10972.13 1436
10973.12 1395
10974.11 1317
10975.10 1384
10976.09 1392
10977.08 1422
10978.07 1396
10979.05 1334
10980.04 1358
10981.03 1409
10982.02 1418
10983.01 1413
10984.00 1451
10984.99 1474
10985.98 1448
10986.96 1426
10987.95 1511
10988.94 1526
10989.93 1534
10990.92 1595
10991.91 1636
10992.90 1685
10993.89 1790
10994.88 1855
10995.87 1906
10996.86 2017
10997.85 2028
10998.84 2105
10999.83 2137
11000.82 2135
11001.81 2073
11002.79 2050
11003.78 2058
11004.77 1945
11005.76 1844
11006.75 1731
11007.74 1665
11008.73 1575
11009.72 1530
11010.71 1458
11011.70 1371
11012.69 1349
11013.68 1317
11014.67 1251
11015.67 1231
11016.66 1224
11017.65 1240
11018.64 1173
11019.63 1158
11020.62 1158
11021.61 1092
11022.60 1133
11023.59 1118
11024.58 1168
11025.57 1127
11026.56 1070
11027.55 1128
11028.54 1120
11029.53 1079
11030.52 1054
11031.52 1120
11032.51 1117
11033.50 1069
11034.49 1079
11035.48 1112
11036.47 1078
11037.46 1063
11038.45 1070
11039.45 1041
11040.44 1076
11041.43 1074
11042.42 1040
11043.41 1020
11044.40 1018
11045.39 1022
11046.39 958
11047.38 988
11048.37 982
11049.36 991
11050.35 972
11051.35 991
11052.34 964
11053.33 952
11054.32 989
11055.31 981
11056.31 912
11057.30 939
11058.29 955
11059.28 946
11060.27 977
11061.27 931
11062.26 972
11063.25 935
11064.24 970
11065.24 1005
11066.23 949
11067.22 907
11068.21 952
11069.21 984
11070.20 947
11071.19 944
11072.19 969
11073.18 976
11074.17 987
11075.16 1003
11076.16 978
11077.15 969
11078.14 982
11079.14 904
11080.13 980
11081.12 966
11082.12 931
11083.11 941
11084.10 963
11085.10 966
11086.09 925
11087.08 936
11088.08 946
11089.07 965
11090.06 891
11091.06 890
11092.05 948
11093.04 941
11094.04 936
11095.03 908
11096.03 849
11097.02 875
11098.01 945
11099.01 938
11100.00 891
11101.00 846
11101.99 924
11102.98 902
11103.98 919
11104.97 905
11105.97 855
11106.96 874
11107.96 874
11108.95 873
11109.95 894
11110.94 840
11111.93 885
11112.93 909
11113.92 833
11114.92 876
11115.91 865
11116.91 843
11117.90 862
11118.90 875
11119.89 879
11120.89 853
11121.88 857
11122.88 847
11123.87 847
11124.87 873
11125.86 871
11126.86 827
11127.85 838
11128.85 849
11129.84 848
11130.84 810
11131.84 862
11132.83 837
11133.83 842
11134.82 830
11135.82 867
11136.81 834
11137.81 830
11138.81 820
11139.80 829
11140.80 819
11141.79 801
11142.79 823
11143.79 835
11144.78 840
11145.78 808
11146.77 799
11147.77 808
11148.77 842
11149.76 797
11150.76 836
11151.75 882
11152.75 813
11153.75 806
11154.74 802
11155.74 747
11156.74 786
11157.73 785
11158.73 793
11159.73 779
11160.72 746
11161.72 757
11162.72 759
11163.71 795
11164.71 818
11165.71 751
11166.71 784
11167.70 758
11168.70 764
11169.70 773
11170.69 766
11171.69 762
11172.69 783
11173.69 759
11174.68 763
11175.68 753
11176.68 759
11177.68 765
11178.67 758
11179.67 757
11180.67 738
11181.67 718
11182.66 724
11183.66 758
11184.66 742
11185.66 736
11186.66 742
11187.65 766
11188.65 741
11189.65 696
11190.65 703
11191.65 776
11192.64 754
11193.64 724
11194.64 736
11195.64 747
11196.64 743
11197.64 720
11198.63 720
11199.63 743
11200.63 765
11201.63 758
11202.63 742
11203.63 720
11204.63 780
11205.63 806
11206.62 778
11207.62 750
11208.62 752
11209.62 752
11210.62 716
11211.62 737
11212.62 750
11213.62 770
11214.62 748
11215.62 747
11216.61 726
11217.61 752
11218.61 724
11219.61 731
11220.61 686
11221.61 725
11222.61 714
11223.61 710
11224.61 715
11225.61 708
11226.61 728
11227.61 703
11228.61 695
11229.61 715
11230.61 728
11231.61 740
11232.61 755
11233.61 722
11234.61 720
11235.61 695
11236.61 715
11237.61 739
11238.61 743
11239.61 733
11240.61 786
11241.61 799
11242.61 758
11243.61 715
11244.61 716
11245.61 739
11246.61 754
11247.61 736
11248.62 759
11249.62 729
11250.62 763
11251.62 764
11252.62 738
11253.62 781
11254.62 773
11255.62 746
11256.62 761
11257.62 754
11258.62 716
11259.63 753
11260.63 735
11261.63 760
11262.63 788
11263.63 752
11264.63 785
11265.63 786
11266.64 763
11267.64 793
11268.64 793
11269.64 770
11270.64 786
11271.64 814
11272.65 786
11273.65 820
11274.65 846
11275.65 766
11276.65 825
11277.65 825
11278.66 828
11279.66 835
11280.66 862
11281.66 806
11282.67 831
11283.67 855
11284.67 870
11285.67 822
11286.67 820
11287.68 829
11288.68 797
11289.68 769
11290.68 775
11291.69 785
11292.69 777
11293.69 758
11294.70 787
11295.70 797
11296.70 779
11297.70 745
11298.71 759
11299.71 767
11300.71 760
11301.72 799
11302.72 832
11303.72 809
11304.72 805
11305.73 838
11306.73 821
11307.73 810
11308.74 845
11309.74 864
11310.74 883
11311.75 814
11312.75 832
11313.76 859
11314.76 830
11315.76 846
11316.77 850
11317.77 820
11318.77 811
11319.78 826
11320.78 823
11321.79 801
11322.79 767
11323.79 790
11324.80 787
11325.80 805
11326.81 802
11327.81 721
11328.81 787
11329.82 737
11330.82 752
11331.83 747
11332.83 793
11333.84 819
11334.84 769
11335.85 809
11336.85 798
11337.85 818
11338.86 792
11339.86 777
11340.87 835
11341.87 820
11342.88 841
11343.88 804
11344.89 813
11345.89 810
11346.90 780
11347.90 812
11348.91 763
11349.91 755
11350.92 833
11351.92 822
11352.93 744
11353.94 758
11354.94 780
11355.95 796
11356.95 791
11357.96 749
11358.96 776
11359.97 798
11360.97 791
11361.98 783
11362.99 768
11363.99 767
11365.00 773
11366.00 788
11367.01 755
11368.02 755
11369.02 759
11370.03 806
11371.03 765
11372.04 757
11373.05 765
11374.05 803
11375.06 799
11376.06 791
11377.07 759
11378.08 770
11379.08 794
11380.09 813
11381.10 779
11382.10 743
11383.11 805
11384.12 781
11385.12 812
11386.13 806
11387.14 760
11388.14 792
11389.15 844
11390.16 844
11391.17 791
11392.17 807
11393.18 829
11394.19 831
11395.19 807
11396.20 834
11397.21 858
11398.22 831
11399.22 823
11400.23 833
11401.24 854
11402.25 812
11403.25 816
11404.26 804
11405.27 807
11406.28 819
11407.28 823
11408.29 843
11409.30 816
11410.31 799
11411.31 828
11412.32 845
11413.33 866
11414.34 819
11415.35 845
11416.35 858
11417.36 831
11418.37 842
11419.38 828
11420.39 832
11421.40 849
11422.40 868
11423.41 868
11424.42 847
11425.43 869
11426.44 864
11427.45 849
11428.46 835
11429.46 874
11430.47 875
11431.48 887
11432.49 872
11433.50 855
11434.51 884
11435.52 889
11436.53 886
11437.54 916
11438.54 906
11439.55 918
11440.56 916
11441.57 937
11442.58 913
11443.59 890
11444.60 991
11445.61 977
11446.62 956
11447.63 882
11448.64 931
11449.65 957
11450.66 969
11451.67 947
11452.68 952
11453.69 951
11454.70 963
11455.71 962
11456.72 965
11457.73 994
11458.74 961
11459.75 1017
11460.76 1032
11461.77 990
11462.78 970
11463.79 941
11464.80 970
11465.81 1013
11466.82 976
11467.83 976
11468.84 1042
11469.85 990
11470.86 1020
11471.87 1057
11472.88 1019
11473.89 1009
11474.90 1078
11475.91 1073
11476.92 1053
11477.93 1031
11478.95 1071
11479.96 1070
11480.97 1094
11481.98 1083
11482.99 1080
11484.00 1062
11485.01 1121
11486.02 1113
11487.03 1061
11488.05 1068
11489.06 1099
11490.07 1141
11491.08 1094
11492.09 1113
11493.10 1094
11494.11 1033
11495.13 1083
11496.14 1115
11497.15 1145
11498.16 1126
11499.17 1131
11500.18 1137
11501.20 1168
11502.21 1118
11503.22 1152
11504.23 1140
11505.24 1139
11506.26 1172
11507.27 1186
11508.28 1141
11509.29 1186
11510.30 1173
11511.32 1227
11512.33 1235
11513.34 1169
11514.35 1159
11515.37 1160
11516.38 1208
11517.39 1209
11518.40 1216
11519.42 1200
11520.43 1235
11521.44 1231
11522.45 1248
11523.47 1241
11524.48 1289
11525.49 1300
11526.51 1296
11527.52 1304
11528.53 1306
11529.55 1302
11530.56 1291
11531.57 1342
11532.59 1368
11533.60 1335
11534.61 1374
11535.63 1389
11536.64 1425
11537.65 1397
11538.67 1342
11539.68 1407
11540.69 1387
11541.71 1465
11542.72 1485
11543.73 1537
11544.75 1538
11545.76 1532
11546.78 1513
11547.79 1558
11548.80 1562
11549.82 1573
11550.83 1592
11551.85 1535
11552.86 1635
11553.87 1636
11554.89 1640
11555.90 1660
11556.92 1689
11557.93 1699
11558.95 1762
11559.96 1809
11560.97 1889
11561.99 1876
11563.00 1848
11564.02 1912
11565.03 1951
11566.05 1891
11567.06 1927
11568.08 1989
11569.09 1992
11570.11 1992
11571.12 2069
11572.14 2083
11573.15 2143
11574.17 2164
11575.18 2167
11576.20 2279
11577.21 2376
11578.23 2377
11579.24 2502
11580.26 2481
11581.27 2551
11582.29 2580
11583.30 2660
11584.32 2882
11585.33 2886
11586.35 2940
11587.37 3079
11588.38 3058
11589.40 3128
11590.41 3344
11591.43 3441
11592.44 3532
11593.46 3658
11594.48 3974
11595.49 4188
11596.51 4522
11597.52 4777
11598.54 5130
11599.56 5343
11600.57 5563
11601.59 5874
11602.61 6022
11603.62 6006
11604.64 6043
11605.66 5901
11606.67 5737
11607.69 5495
11608.70 5122
11609.72 4882
11610.74 4515
11611.75 4128
11612.77 3709
11613.79 3455
11614.81 3197
11615.82 2976
11616.84 2714
11617.86 2629
11618.87 2453
11619.89 2317
11620.91 2200
11621.92 2161
11622.94 2091
11623.96 2062
11624.98 1974
11625.99 1924
11627.01 1920
11628.03 1900
11629.05 1805
11630.06 1776
11631.08 1848
11632.10 1826
11633.12 1774
11634.13 1698
11635.15 1697
11636.17 1772
11637.19 1706
11638.20 1748
11639.22 1727
11640.24 1765
11641.26 1753
11642.28 1707
11643.29 1720
11644.31 1765
11645.33 1661
11646.35 1666
11647.37 1635
11648.39 1531
11649.40 1556
11650.42 1500
11651.44 1541
11652.46 1529
11653.48 1459
11654.50 1478
11655.51 1450
11656.53 1478
11657.55 1425
11658.57 1450
11659.59 1464
11660.61 1439
11661.63 1495
11662.65 1485
11663.67 1503
11664.68 1565
11665.70 1549
11666.72 1541
11667.74 1497
11668.76 1555
11669.78 1555
11670.80 1536
11671.82 1584
11672.84 1603
11673.86 1548
11674.88 1647
11675.90 1651
11676.92 1633
11677.94 1664
11678.96 1676
11679.98 1676
11680.99 1672
11682.01 1692
11683.03 1676
11684.05 1681
11685.07 1694
11686.09 1669
11687.11 1581
11688.13 1687
11689.15 1622
11690.17 1653
11691.19 1605
11692.21 1632
11693.24 1641
11694.26 1605
11695.28 1547
11696.30 1519
11697.32 1580
11698.34 1579
11699.36 1577
11700.38 1560
11701.40 1565
11702.42 1520
11703.44 1463
11704.46 1488
11705.48 1455
11706.50 1513
11707.52 1488
11708.54 1463
11709.57 1460
11710.59 1434
11711.61 1402
11712.63 1409
11713.65 1404
11714.67 1390
11715.69 1384
11716.71 1375
11717.73 1359
11718.76 1356
11719.78 1330
11720.80 1342
11721.82 1264
11722.84 1279
11723.86 1237
11724.89 1228
11725.91 1244
11726.93 1284
11727.95 1201
11728.97 1230
11729.99 1228
11731.02 1218
11732.04 1216
11733.06 1175
11734.08 1166
11735.10 1135
11736.13 1178
11737.15 1161
11738.17 1141
11739.19 1149
11740.22 1148
11741.24 1155
11742.26 1124
11743.28 1154
11744.30 1166
11745.33 1134
11746.35 1134
11747.37 1133
11748.40 1122
11749.42 1148
11750.44 1123
11751.46 1082
11752.49 1104
11753.51 1104
11754.53 1113
11755.56 1097
11756.58 1072
11757.60 1068
11758.62 1044
11759.65 1040
11760.67 1031
11761.69 1035
11762.72 989
11763.74 1043
11764.76 1067
11765.79 1017
11766.81 995
11767.83 1041
11768.86 1026
11769.88 989
11770.91 998
11771.93 986
11772.95 1054
11773.98 1049
11775.00 979
11776.02 986
11777.05 999
11778.07 1013
11779.10 996
11780.12 975
11781.14 994
11782.17 972
11783.19 961
11784.22 998
11785.24 918
11786.26 962
11787.29 1004
11788.31 956
11789.34 929
11790.36 919
11791.39 911
11792.41 930
11793.44 983
11794.46 921
11795.49 927
11796.51 872
11797.54 904
11798.56 909
11799.59 903
11800.61 862
11801.63 895
11802.66 866
11803.69 885
11804.71 896
11805.74 873
11806.76 877
11807.79 887
11808.81 870
11809.84 855
11810.86 890
11811.89 869
11812.91 877
11813.94 892
11814.96 888
11815.99 826
11817.01 869
11818.04 864
11819.07 874
11820.09 840
11821.12 902
11822.14 886
11823.17 854
11824.20 841
11825.22 853
11826.25 830
11827.27 867
11828.30 839
11829.33 870
11830.35 861
11831.38 853
11832.40 852
11833.43 838
11834.46 869
11835.48 876
11836.51 828
11837.54 848
11838.56 908
11839.59 868
11840.62 842
11841.64 852
11842.67 880
11843.70 878
11844.72 891
11845.75 905
11846.78 879
11847.80 842
11848.83 865
11849.86 860
11850.89 893
11851.91 881
11852.94 848
11853.97 885
11854.99 878
11856.02 835
11857.05 871
11858.08 913
11859.10 881
11860.13 909
11861.16 909
11862.19 943
11863.21 909
11864.24 905
11865.27 903
11866.30 888
11867.33 890
11868.35 886
11869.38 902
11870.41 914
11871.44 938
11872.47 896
11873.49 899
11874.52 893
11875.55 879
11876.58 939
11877.61 984
11878.63 967
11879.66 948
11880.69 890
11881.72 931
11882.75 971
11883.78 942
11884.81 937
11885.83 962
11886.86 936
11887.89 894
11888.92 931
11889.95 954
11890.98 967
11892.01 1030
11893.04 1039
11894.06 1014
11895.09 1034
11896.12 1012
11897.15 1026
11898.18 1069
11899.21 1121
11900.24 1088
11901.27 1025
11902.30 1072
11903.33 1044
11904.36 1069
11905.39 1088
11906.42 1090
11907.45 1073
11908.48 1044
11909.50 1076
11910.53 1079
11911.56 1083
11912.59 1038
11913.62 1028
11914.65 1073
11915.68 1081
11916.71 1019
11917.74 1073
11918.77 1073
11919.80 1069
11920.83 1074
11921.86 1125
11922.89 1146
11923.92 1153
11924.95 1134
11925.99 1142
11927.02 1203
11928.05 1203
11929.08 1238
11930.11 1284
11931.14 1285
11932.17 1278
11933.20 1303
11934.23 1282
11935.26 1244
11936.29 1245
11937.32 1194
11938.35 1175
11939.38 1153
11940.41 1153
11941.45 1071
11942.48 1087
11943.51 1034
11944.54 985
11945.57 962
11946.60 979
11947.63 955
11948.66 908
11949.70 930
11950.73 902
11951.76 906
11952.79 904
11953.82 900
11954.85 928
11955.88 904
11956.92 892
11957.95 873
11958.98 873
11960.01 932
11961.04 935
11962.08 879
11963.11 850
11964.14 872
11965.17 857
11966.20 877
11967.24 894
11968.27 920
11969.30 927
11970.33 894
11971.36 912
11972.40 917
11973.43 922
11974.46 912
11975.49 876
11976.53 883
11977.56 918
11978.59 885
11979.62 874
11980.66 911
11981.69 900
11982.72 891
11983.76 894
11984.79 941
11985.82 922
11986.85 902
11987.89 851
11988.92 920
11989.95 920
11990.99 906
11992.02 888
11993.05 887
11994.09 921
11995.12 942
11996.15 899
11997.19 933
11998.22 931
11999.25 951
12000.29 970
12001.32 939
12002.35 930
12003.39 912
12004.42 969
12005.46 988
12006.49 967
12007.52 964
12008.56 982
12009.59 1000
12010.63 968
12011.66 973
12012.69 993
12013.73 1006
12014.76 1008
12015.80 1011
12016.83 1003
12017.86 1026
12018.90 1002
12019.93 1041
12020.97 1020
12022.00 980
12023.04 1020
12024.07 1012
12025.11 993
12026.14 989
12027.18 998
12028.21 964
12029.25 993
12030.28 1054
12031.32 1035
12032.35 970
12033.39 959
12034.42 964
12035.46 945
12036.49 974
12037.53 987
12038.56 932
12039.60 930
12040.63 932
12041.67 965
12042.70 947
12043.74 947
12044.77 928
12045.81 914
12046.84 969
12047.88 904
12048.92 957
12049.95 921
12050.99 917
12052.02 882
12053.06 898
12054.09 942
12055.13 939
12056.17 947
12057.20 940
12058.24 915
12059.27 924
12060.31 918
12061.35 947
12062.38 908
12063.42 903
12064.46 955
12065.49 947
12066.53 964
12067.56 918
12068.60 942
12069.64 912
12070.67 973
12071.71 932
12072.75 916
12073.78 946
12074.82 939
12075.86 1007
12076.89 937
12077.93 975
12078.97 950
12080.01 963
12081.04 972
12082.08 993
12083.12 958
12084.15 977
12085.19 963
12086.23 946
12087.27 976
12088.30 977
12089.34 967
12090.38 1041
12091.41 978
12092.45 1018
12093.49 1048
12094.53 1035
12095.57 1003
12096.60 1052
12097.64 1057
12098.68 1036
12099.72 1040
12100.75 1092
12101.79 1088
12102.83 1057
12103.87 1096
12104.91 1105
12105.94 1077
12106.98 1062
12108.02 1049
12109.06 1063
12110.10 1028
12111.14 979
12112.17 938
12113.21 929
12114.25 879
12115.29 893
12116.33 889
12117.37 912
12118.40 879
12119.44 841
12120.48 848
12121.52 831
12122.56 838
12123.60 867
12124.64 860
12125.68 844
12126.72 861
12127.75 830
12128.79 857
12129.83 812
12130.87 818
12131.91 781
12132.95 809
12133.99 801
12135.03 822
12136.07 839
12137.11 837
12138.15 789
12139.19 786
12140.23 789
12141.27 773
12142.31 803
12143.35 757
12144.38 787
12145.42 797
12146.46 819
12147.50 815
12148.54 765
12149.58 756
12150.62 787
12151.66 806
12152.70 736
12153.74 767
12154.78 750
12155.82 761
12156.87 765
12157.91 777
12158.95 771
12159.99 749
12161.03 756
12162.07 723
12163.11 731
12164.15 732
12165.19 758
12166.23 783
12167.27 793
12168.31 746
12169.35 739
12170.39 781
12171.43 786
12172.47 761
12173.52 781
12174.56 793
12175.60 765
12176.64 777
12177.68 749
12178.72 722
12179.76 743
12180.80 741
12181.85 768
12182.89 781
12183.93 772
12184.97 755
12186.01 715
12187.05 757
12188.09 756
12189.14 776
12190.18 761
12191.22 789
12192.26 799
12193.30 783
12194.34 762
12195.39 756
12196.43 740
12197.47 761
12198.51 772
12199.55 771
12200.60 765
12201.64 767
12202.68 727
12203.72 741
12204.77 777
12205.81 760
12206.85 789
12207.89 728
12208.94 759
12209.98 752
12211.02 773
12212.06 797
12213.11 761
12214.15 708
12215.19 779
12216.23 774
12217.28 741
12218.32 739
12219.36 748
12220.41 809
12221.45 766
12222.49 755
12223.54 760
12224.58 789
12225.62 768
12226.66 754
12227.71 731
12228.75 756
12229.79 724
12230.84 721
12231.88 745
12232.93 746
12233.97 755
12235.01 777
12236.06 753
12237.10 749
12238.14 776
12239.19 781
12240.23 763
12241.28 760
12242.32 767
12243.36 755
12244.41 764
12245.45 797
12246.50 762
12247.54 741
12248.58 714
12249.63 750
12250.67 704
12251.72 748
12252.76 731
12253.80 726
12254.85 757
12255.89 729
12256.94 688
12257.98 727
12259.03 736
12260.07 705
12261.12 719
12262.16 716
12263.21 701
12264.25 684
12265.30 704
12266.34 670
12267.39 688
12268.43 665
12269.48 649
12270.52 633
12271.57 682
12272.61 653
12273.66 631
12274.70 638
12275.75 659
12276.79 649
12277.84 670
12278.88 679
12279.93 651
12280.98 636
12282.02 673
12283.07 653
12284.11 642
12285.16 624
12286.20 650
12287.25 655
12288.30 637
12289.34 677
12290.39 639
12291.43 661
12292.48 642
12293.53 650
12294.57 622
12295.62 625
12296.66 623
12297.71 617
12298.76 649
12299.80 635
12300.85 639
12301.90 638
12302.94 642
12303.99 626
12305.04 662
12306.08 635
12307.13 633
12308.18 635
12309.22 629
12310.27 659
12311.32 647
12312.36 657
12313.41 649
12314.46 649
12315.50 643
12316.55 653
12317.60 647
12318.65 619
12319.69 615
12320.74 626
12321.79 598
12322.83 653
12323.88 601
12324.93 673
12325.98 627
12327.02 612
12328.07 656
12329.12 669
12330.17 646
12331.21 646
12332.26 652
12333.31 640
12334.36 620
12335.41 641
12336.45 668
12337.50 636
12338.55 640
12339.60 596
12340.65 623
12341.69 625
12342.74 620
12343.79 627
12344.84 669
12345.89 601
12346.94 577
12347.98 579
12349.03 590
12350.08 631
12351.13 666
12352.18 650
12353.23 618
12354.28 653
12355.32 594
12356.37 639
12357.42 618
12358.47 612
12359.52 606
12360.57 606
12361.62 601
12362.67 617
12363.72 620
12364.76 608
12365.81 612
12366.86 595
12367.91 626
12368.96 618
12370.01 639
12371.06 623
12372.11 627
12373.16 610
12374.21 624
12375.26 620
12376.31 651
12377.36 621
12378.41 604
12379.46 604
12380.51 639
12381.56 639
12382.61 656
12383.66 641
12384.71 646
12385.76 676
12386.81 657
12387.86 661
12388.91 631
12389.96 608
12391.01 635
12392.06 609
12393.11 620
12394.16 639
12395.21 669
12396.26 666
12397.31 691
12398.36 629
12399.41 651
12400.46 669
12401.51 660
12402.56 648
12403.61 668
12404.66 643
12405.71 671
12406.77 673
12407.82 657
12408.87 649
12409.92 691
12410.97 700
12412.02 634
12413.07 629
12414.12 651
12415.17 662
12416.23 652
12417.28 658
12418.33 666
12419.38 649
12420.43 631
12421.48 645
12422.53 638
12423.59 640
12424.64 674
12425.69 687
12426.74 640
12427.79 661
12428.84 653
12429.90 670
12430.95 640
12432.00 630
12433.05 670
12434.10 667
12435.16 669
12436.21 657
12437.26 611
12438.31 621
12439.37 663
12440.42 649
12441.47 662
12442.52 685
12443.58 662
12444.63 689
12445.68 686
12446.73 667
12447.79 659
12448.84 663
12449.89 641
12450.94 659
12452.00 685
12453.05 653
12454.10 675
12455.16 665
12456.21 681
12457.26 692
12458.31 638
12459.37 654
12460.42 654
12461.47 638
12462.53 674
12463.58 664
12464.63 689
12465.69 709
12466.74 678
12467.79 680
12468.85 685
12469.90 659
12470.95 693
12472.01 722
12473.06 692
12474.12 706
12475.17 683
12476.22 739
12477.28 680
12478.33 695
12479.39 705
12480.44 680
12481.49 679
12482.55 713
12483.60 710
12484.66 707
12485.71 717
12486.76 711
12487.82 727
12488.87 708
12489.93 738
12490.98 746
12492.04 720
12493.09 722
12494.15 772
12495.20 798
12496.25 764
12497.31 801
12498.36 778
12499.42 753
12500.47 753
12501.53 762
12502.58 804
12503.64 812
12504.69 784
12505.75 813
12506.80 848
12507.86 867
12508.91 888
12509.97 898
12511.03 937
12512.08 962
12513.14 995
12514.19 965
12515.25 1034
12516.30 1076
12517.36 1105
12518.41 1146
12519.47 1136
12520.52 1205
12521.58 1234
12522.64 1174
12523.69 1233
12524.75 1275
12525.80 1283
12526.86 1239
12527.92 1229
12528.97 1177
12530.03 1153
12531.08 1150
12532.14 1117
12533.20 1089
12534.25 1047
12535.31 1016
12536.37 992
12537.42 914
12538.48 939
12539.54 912
12540.59 868
12541.65 885
12542.70 839
12543.76 820
12544.82 862
12545.88 825
12546.93 815
12547.99 837
12549.05 810
12550.10 822
12551.16 823
12552.22 808
12553.27 842
12554.33 837
12555.39 834
12556.45 835
12557.50 833
12558.56 784
12559.62 806
12560.67 766
12561.73 787
12562.79 798
12563.85 777
12564.90 741
12565.96 794
12567.02 775
12568.08 774
12569.14 772
12570.19 796
12571.25 800
12572.31 769
12573.37 771
12574.42 805
12575.48 831
12576.54 818
12577.60 798
12578.66 781
12579.72 786
12580.77 825
12581.83 848
12582.89 874
12583.95 846
12585.01 904
12586.07 904
12587.12 887
12588.18 848
12589.24 870
12590.30 880
12591.36 870
12592.42 931
12593.48 939
12594.53 968
12595.59 980
12596.65 1032
12597.71 1061
12598.77 1079
12599.83 1098
12600.89 1105
12601.95 1129
12603.01 1201
12604.07 1160
12605.13 1165
12606.18 1107
12607.24 1114
12608.30 1155
12609.36 1133
12610.42 1127
12611.48 1054
12612.54 1031
12613.60 1057
12614.66 1028
12615.72 948
12616.78 941
12617.84 927
12618.90 960
12619.96 856
12621.02 928
12622.08 936
12623.14 938
12624.20 917
12625.26 877
12626.32 901
12627.38 877
12628.44 876
12629.50 882
12630.56 910
12631.62 897
12632.68 891
12633.74 942
12634.80 896
12635.86 866
12636.92 911
12637.98 902
12639.04 874
12640.11 872
12641.17 853
12642.23 886
12643.29 847
12644.35 847
12645.41 836
12646.47 834
12647.53 832
12648.59 823
12649.65 780
12650.72 808
12651.78 809
12652.84 832
12653.90 826
12654.96 834
12656.02 823
12657.08 834
12658.14 831
12659.21 818
12660.27 828
12661.33 827
12662.39 811
12663.45 813
12664.51 783
12665.58 816
12666.64 821
12667.70 839
12668.76 836
12669.82 826
12670.89 803
12671.95 841
12673.01 853
12674.07 843
12675.13 844
12676.20 881
12677.26 900
12678.32 875
12679.38 882
12680.45 916
12681.51 917
12682.57 878
12683.63 917
12684.70 955
12685.76 906
12686.82 870
12687.88 924
12688.95 925
12690.01 952
12691.07 951
12692.14 969
12693.20 886
12694.26 873
12695.32 878
12696.39 930
12697.45 934
12698.51 923
12699.58 931
12700.64 907
12701.70 860
12702.77 891
12703.83 884
12704.89 901
12705.96 925
12707.02 880
12708.08 871
12709.15 870
12710.21 879
12711.28 862
12712.34 883
12713.40 841
12714.47 845
12715.53 853
12716.59 905
12717.66 892
12718.72 875
12719.79 851
12720.85 867
12721.92 854
12722.98 841
12724.04 851
12725.11 842
12726.17 846
12727.24 804
12728.30 800
12729.37 823
12730.43 841
12731.49 820
12732.56 815
12733.62 784
12734.69 791
12735.75 836
12736.82 823
12737.88 833
12738.95 799
12740.01 813
12741.08 812
12742.14 798
12743.21 806
12744.27 782
12745.34 773
12746.40 786
12747.47 763
12748.53 777
12749.60 751
12750.66 738
12751.73 762
12752.79 723
12753.86 706
12754.93 708
12755.99 721
12757.06 707
12758.12 699
12759.19 708
12760.25 731
12761.32 721
12762.39 692
12763.45 706
12764.52 693
12765.58 681
12766.65 663
12767.72 658
12768.78 696
12769.85 685
12770.91 678
12771.98 695
12773.05 668
12774.11 716
12775.18 680
12776.25 672
12777.31 691
12778.38 674
12779.45 661
12780.51 671
12781.58 652
12782.65 717
12783.71 667
12784.78 655
12785.85 707
12786.91 701
12787.98 675
12789.05 655
12790.11 669
12791.18 680
12792.25 678
12793.31 656
12794.38 641
12795.45 670
12796.52 671
12797.58 661
12798.65 682
12799.72 633
12800.79 714
12801.85 689
12802.92 678
12803.99 647
12805.06 689
12806.12 658
12807.19 673
12808.26 659
12809.33 651
12810.39 658
12811.46 663
12812.53 627
12813.60 643
12814.67 677
12815.73 663
12816.80 662
12817.87 651
12818.94 634
12820.01 682
12821.08 653
12822.14 609
12823.21 690
12824.28 647
12825.35 637
12826.42 638
12827.49 596
12828.55 614
12829.62 633
12830.69 666
12831.76 631
12832.83 615
12833.90 629
12834.97 609
12836.04 624
12837.11 619
12838.17 656
12839.24 666
12840.31 652
12841.38 594
12842.45 624
12843.52 633
12844.59 595
12845.66 595
12846.73 614
12847.80 612
12848.87 623
12849.94 618
12851.01 632
12852.08 616
12853.14 613
12854.21 606
12855.28 611
12856.35 624
12857.42 594
12858.49 611
12859.56 588
12860.63 600
12861.70 580
12862.77 617
12863.84 610
12864.91 592
12865.98 571
12867.05 590
12868.12 566
12869.19 560
12870.26 572
12871.34 584
12872.41 539
12873.48 619
12874.55 589
12875.62 564
12876.69 570
12877.76 533
12878.83 565
12879.90 542
12880.97 540
12882.04 546
12883.11 561
12884.18 571
12885.25 540
12886.33 576
12887.40 564
12888.47 510
12889.54 525
12890.61 554
12891.68 559
12892.75 519
12893.82 533
12894.89 555
12895.97 532
12897.04 518
12898.11 536
12899.18 575
12900.25 575
12901.32 534
12902.40 546
12903.47 581
12904.54 577
12905.61 533
12906.68 562
12907.75 529
12908.83 551
12909.90 539
12910.97 539
12912.04 550
12913.11 557
12914.19 542
12915.26 564
12916.33 539
12917.40 545
12918.48 498
12919.55 535
12920.62 526
12921.69 499
12922.77 514
12923.84 551
12924.91 525
12925.98 518
12927.06 535
12928.13 519
12929.20 524
12930.27 525
12931.35 510
12932.42 514
12933.49 541
12934.57 508
12935.64 528
12936.71 539
12937.79 537
12938.86 548
12939.93 531
12941.01 554
12942.08 502
12943.15 540
12944.23 534
12945.30 525
12946.37 489
12947.45 486
12948.52 521
12949.59 521
12950.67 506
12951.74 514
12952.81 527
12953.89 487
12954.96 485
12956.04 506
12957.11 509
12958.18 514
12959.26 519
12960.33 551
12961.41 508
12962.48 522
12963.55 505
12964.63 542
12965.70 522
12966.78 525
12967.85 523
12968.93 510
12970.00 534
12971.07 520
12972.15 503
12973.22 489
12974.30 515
12975.37 546
12976.45 558
12977.52 526
12978.60 527
12979.67 516
12980.75 543
12981.82 576
12982.90 532
12983.97 533
12985.05 550
12986.12 543
12987.20 535
12988.27 510
12989.35 531
12990.42 545
12991.50 575
12992.57 540
12993.65 510
12994.73 539
12995.80 528
12996.88 534
12997.95 527
12999.03 535
13000.10 580
13001.18 556
13002.25 550
13003.33 549
13004.41 530
13005.48 528
13006.56 541
13007.63 518
13008.71 529
13009.79 535
13010.86 562
13011.94 539
13013.02 530
13014.09 553
13015.17 538
13016.24 547
13017.32 544
13018.40 546
13019.47 542
13020.55 595
13021.63 566
13022.70 514
13023.78 534
13024.86 577
13025.93 570
13027.01 555
13028.09 526
13029.16 566
13030.24 555
13031.32 555
13032.40 542
13033.47 534
13034.55 561
13035.63 546
13036.70 549
13037.78 547
13038.86 536
13039.94 557
13041.01 570
13042.09 558
13043.17 555
13044.25 538
13045.32 543
13046.40 556
13047.48 567
13048.56 561
13049.63 568
13050.71 586
13051.79 552
13052.87 575
13053.95 587
13055.02 563
13056.10 584
13057.18 558
13058.26 570
13059.34 559
13060.41 564
13061.49 542
13062.57 553
13063.65 543
13064.73 566
13065.81 572
13066.88 551
13067.96 551
13069.04 557
13070.12 523
13071.20 508
13072.28 529
13073.36 551
13074.43 539
13075.51 509
13076.59 489
13077.67 520
13078.75 556
13079.83 500
13080.91 527
13081.99 529
13083.07 513
13084.15 554
13085.23 520
13086.30 493
13087.38 544
13088.46 533
13089.54 526
13090.62 534
13091.70 531
13092.78 515
13093.86 515
13094.94 523
13096.02 515
13097.10 524
13098.18 512
13099.26 532
13100.34 526
13101.42 535
13102.50 531
13103.58 506
13104.66 508
13105.74 543
13106.82 531
13107.90 577
13108.98 563
13110.06 552
13111.14 551
13112.22 545
13113.30 547
13114.38 506
13115.46 550
13116.54 522
13117.62 523
13118.70 559
13119.78 535
13120.86 536
13121.95 516
13123.03 553
13124.11 590
13125.19 552
13126.27 555
13127.35 541
13128.43 536
13129.51 537
13130.59 563
13131.67 552
13132.76 541
13133.84 524
13134.92 546
13136.00 542
13137.08 543
13138.16 527
13139.24 541
13140.32 538
13141.41 505
13142.49 513
13143.57 534
13144.65 527
13145.73 514
13146.81 550
13147.90 558
13148.98 557
13150.06 509
13151.14 486
13152.22 504
13153.31 522
13154.39 556
13155.47 533
13156.55 547
13157.63 564
13158.72 553
13159.80 554
13160.88 557
13161.96 531
13163.05 543
13164.13 513
13165.21 490
13166.29 496
13167.38 541
13168.46 521
13169.54 496
13170.62 526
13171.71 519
13172.79 539
13173.87 521
13174.96 506
13176.04 522
13177.12 520
13178.20 541
13179.29 554
13180.37 567
13181.45 570
13182.54 533
13183.62 512
13184.70 563
13185.79 536
13186.87 542
13187.95 581
13189.04 545
13190.12 545
13191.20 536
13192.29 564
13193.37 558
13194.46 578
13195.54 580
13196.62 531
13197.71 562
13198.79 561
13199.88 559
13200.96 550
13202.04 565
13203.13 560
13204.21 573
13205.30 540
13206.38 553
13207.46 579
13208.55 573
13209.63 551
13210.72 573
13211.80 573
13212.89 529
13213.97 564
13215.05 543
13216.14 537
13217.22 502
13218.31 522
13219.39 552
13220.48 550
13221.56 524
13222.65 537
13223.73 553
13224.82 569
13225.90 526
13226.99 555
13228.07 546
13229.16 563
13230.24 555
13231.33 557
13232.41 566
13233.50 567
13234.58 575
13235.67 560
13236.76 556
13237.84 572
13238.93 563
13240.01 564
13241.10 578
13242.18 562
13243.27 571
13244.35 551
13245.44 529
13246.53 574
13247.61 585
13248.70 544
13249.78 575
13250.87 587
13251.96 573
13253.04 583
13254.13 560
13255.21 595
13256.30 573
13257.39 559
13258.47 562
13259.56 599
13260.65 634
13261.73 572
13262.82 586
13263.91 559
13264.99 595
13266.08 595
13267.17 580
13268.25 561
13269.34 608
13270.43 571
13271.51 620
13272.60 633
13273.69 567
13274.77 607
13275.86 652
13276.95 600
13278.04 580
13279.12 623
13280.21 630
13281.30 630
13282.38 650
13283.47 631
13284.56 624
13285.65 621
13286.73 675
13287.82 662
13288.91 613
13290.00 625
13291.08 630
13292.17 633
13293.26 629
13294.35 660
13295.44 691
13296.52 691
13297.61 663
13298.70 665
13299.79 666
13300.88 638
13301.96 664
13303.05 675
13304.14 632
13305.23 636
13306.32 676
13307.41 682
13308.49 724
13309.58 680
13310.67 686
13311.76 699
13312.85 704
13313.94 673
13315.02 679
13316.11 649
13317.20 666
13318.29 685
13319.38 653
13320.47 647
13321.56 663
13322.65 710
13323.74 686
13324.82 647
13325.91 678
13327.00 660
13328.09 694
13329.18 688
13330.27 656
13331.36 681
13332.45 647
13333.54 667
13334.63 664
13335.72 648
13336.81 691
13337.90 673
13338.99 660
13340.08 658
13341.17 688
13342.26 687
13343.35 670
13344.44 699
13345.53 724
13346.61 666
13347.70 680
13348.79 682
13349.89 733
13350.98 729
13352.07 714
13353.16 724
13354.25 753
13355.34 713
13356.43 717
13357.52 755
13358.61 772
13359.70 699
13360.79 735
13361.88 719
13362.97 720
13364.06 762
13365.15 752
13366.24 803
13367.33 777
13368.42 762
13369.51 767
13370.60 700
13371.70 742
13372.79 719
13373.88 741
13374.97 707
13376.06 691
13377.15 704
13378.24 709
13379.33 683
13380.43 693
13381.52 652
13382.61 669
13383.70 657
13384.79 702
13385.88 677
13386.97 666
13388.07 634
13389.16 634
13390.25 684
13391.34 654
13392.43 614
13393.52 596
13394.62 617
13395.71 645
13396.80 622
13397.89 617
13398.98 630
13400.08 648
13401.17 644
13402.26 632
13403.35 620
13404.45 634
13405.54 615
13406.63 643
13407.72 628
13408.82 671
13409.91 653
13411.00 634
13412.09 615
13413.19 613
13414.28 611
13415.37 663
13416.46 676
13417.56 650
13418.65 636
13419.74 641
13420.84 674
13421.93 659
13423.02 694
13424.11 664
13425.21 648
13426.30 665
13427.39 644
13428.49 664
13429.58 651
13430.67 666
13431.77 688
13432.86 650
13433.95 672
13435.05 740
13436.14 669
13437.24 696
13438.33 679
13439.42 695
13440.52 720
13441.61 693
13442.70 676
13443.80 670
13444.89 713
13445.99 706
13447.08 744
13448.17 757
13449.27 710
13450.36 682
13451.46 696
13452.55 684
13453.64 709
13454.74 687
13455.83 701
13456.93 714
13458.02 760
13459.12 734
13460.21 716
13461.31 762
13462.40 749
13463.50 777
13464.59 713
13465.69 764
13466.78 772
13467.87 746
13468.97 781
13470.06 724
13471.16 715
13472.25 764
13473.35 758
13474.44 757
13475.54 789
13476.64 782
13477.73 754
13478.83 746
13479.92 726
13481.02 766
13482.11 775
13483.21 749
13484.30 781
13485.40 802
13486.49 779
13487.59 820
13488.69 807
13489.78 846
13490.88 843
13491.97 821
13493.07 879
13494.17 816
13495.26 836
13496.36 844
13497.45 827
13498.55 876
13499.65 922
13500.74 890
13501.84 848
13502.93 829
13504.03 879
13505.13 872
13506.22 853
13507.32 869
13508.42 860
13509.51 813
13510.61 798
13511.71 787
13512.80 752
13513.90 748
13515.00 762
13516.09 722
13517.19 727
13518.29 738
13519.38 737
13520.48 707
13521.58 732
13522.68 723
13523.77 699
13524.87 714
13525.97 717
13527.06 658
13528.16 665
13529.26 637
13530.36 701
13531.45 671
13532.55 642
13533.65 671
13534.75 664
13535.84 650
13536.94 672
13538.04 641
13539.14 615
13540.23 625
13541.33 674
13542.43 668
13543.53 634
13544.63 663
13545.72 662
13546.82 655
13547.92 625
13549.02 643
13550.12 652
13551.22 649
13552.31 652
13553.41 644
13554.51 595
13555.61 614
13556.71 606
13557.81 639
13558.90 625
13560.00 628
13561.10 636
13562.20 638
13563.30 672
13564.40 637
13565.50 604
13566.60 618
13567.69 682
13568.79 644
13569.89 643
13570.99 632
13572.09 621
13573.19 623
13574.29 627
13575.39 635
13576.49 634
13577.59 615
13578.69 628
13579.79 640
13580.89 617
13581.98 620
13583.08 675
13584.18 664
13585.28 626
13586.38 672
13587.48 668
13588.58 638
13589.68 625
13590.78 672
13591.88 641
13592.98 660
13594.08 663
13595.18 663
13596.28 656
13597.38 639
13598.48 644
13599.58 634
13600.68 685
13601.78 668
13602.88 655
13603.98 685
13605.08 664
13606.18 653
13607.29 647
13608.39 628
13609.49 650
13610.59 644
13611.69 655
13612.79 630
13613.89 661
13614.99 650
13616.09 659
13617.19 629
13618.29 622
13619.39 665
13620.50 628
13621.60 634
13622.70 658
13623.80 647
13624.90 646
13626.00 625
13627.10 640
13628.20 670
13629.31 630
13630.41 604
13631.51 656
13632.61 689
13633.71 667
13634.81 664
13635.91 670
13637.02 678
13638.12 656
13639.22 652
13640.32 676
13641.42 649
13642.53 654
13643.63 648
13644.73 715
13645.83 683
13646.93 651
13648.04 680
13649.14 663
13650.24 629
13651.34 630
13652.45 705
13653.55 687
13654.65 673
13655.75 688
13656.85 666
13657.96 682
13659.06 654
13660.16 664
13661.27 687
13662.37 691
13663.47 662
13664.57 690
13665.68 684
13666.78 689
13667.88 694
13668.99 695
13670.09 716
13671.19 735
13672.29 731
13673.40 748
13674.50 714
13675.60 732
13676.71 690
13677.81 717
13678.91 728
13680.02 687
13681.12 702
13682.23 692
13683.33 698
13684.43 733
13685.54 748
13686.64 692
13687.74 679
13688.85 754
13689.95 763
13691.06 760
13692.16 724
13693.26 749
13694.37 796
13695.47 772
13696.58 754
13697.68 785
13698.78 797
13699.89 795
13700.99 818
13702.10 852
13703.20 848
13704.31 857
13705.41 862
13706.51 912
13707.62 914
13708.72 914
13709.83 916
13710.93 947
13712.04 954
13713.14 932
13714.25 931
13715.35 897
13716.46 880
13717.56 912
13718.67 888
13719.77 871
13720.88 846
13721.98 881
13723.09 841
13724.19 788
13725.30 822
13726.40 804
13727.51 789
13728.61 759
13729.72 737
13730.83 746
13731.93 747
13733.04 775
13734.14 774
13735.25 771
13736.35 757
13737.46 762
13738.57 728
13739.67 709
13740.78 719
13741.88 722
13742.99 746
13744.09 744
13745.20 742
13746.31 723
13747.41 769
13748.52 716
13749.63 648
13750.73 715
13751.84 717
13752.94 717
13754.05 728
13755.16 723
13756.26 712
13757.37 707
13758.48 749
13759.58 753
13760.69 732
13761.80 702
13762.90 738
13764.01 749
13765.12 730
13766.22 771
13767.33 830
13768.44 807
13769.55 772
13770.65 743
13771.76 782
13772.87 772
13773.97 754
13775.08 767
13776.19 752
13777.30 757
13778.40 754
13779.51 744
13780.62 741
13781.73 704
13782.83 716
13783.94 724
13785.05 719
13786.16 681
13787.26 671
13788.37 675
13789.48 692
13790.59 650
13791.70 659
13792.80 698
13793.91 634
13795.02 645
13796.13 665
13797.24 668
13798.35 655
13799.45 656
13800.56 639
13801.67 628
13802.78 615
13803.89 611
13805.00 621
13806.10 638
13807.21 639
13808.32 629
13809.43 649
13810.54 654
13811.65 680
13812.76 655
13813.86 668
13814.97 637
13816.08 667
13817.19 667
13818.30 627
13819.41 636
13820.52 666
13821.63 673
13822.74 659
13823.85 620
13824.96 639
13826.06 639
13827.17 665
13828.28 620
13829.39 595
13830.50 633
13831.61 595
13832.72 609
13833.83 587
13834.94 630
13836.05 605
13837.16 591
13838.27 634
13839.38 662
13840.49 612
13841.60 634
13842.71 607
13843.82 609
13844.93 611
13846.04 600
13847.15 624
13848.26 643
13849.37 663
13850.48 636
13851.59 673
13852.70 663
13853.81 632
13854.92 659
13856.03 658
13857.14 651
13858.25 625
13859.37 619
13860.48 613
13861.59 614
13862.70 647
13863.81 640
13864.92 645
13866.03 588
13867.14 603
13868.25 623
13869.36 612
13870.47 593
13871.59 603
13872.70 645
13873.81 655
13874.92 604
13876.03 668
13877.14 622
13878.25 611
13879.36 644
13880.48 608
13881.59 625
13882.70 607
13883.81 678
13884.92 671
13886.03 677
13887.15 687
13888.26 624
13889.37 694
13890.48 638
13891.59 648
13892.71 653
13893.82 701
13894.93 659
13896.04 639
13897.15 682
13898.27 707
13899.38 676
13900.49 689
13901.60 694
13902.72 672
13903.83 665
13904.94 678
13906.05 633
13907.17 622
13908.28 587
13909.39 601
13910.50 604
13911.62 590
13912.73 593
13913.84 611
13914.95 597
13916.07 619
13917.18 610
13918.29 635
13919.41 619
13920.52 654
13921.63 590
13922.75 589
13923.86 593
13924.97 599
13926.09 600
13927.20 604
13928.31 585
13929.43 577
13930.54 629
13931.65 612
13932.77 579
13933.88 531
13934.99 573
13936.11 625
13937.22 629
13938.34 586
13939.45 558
13940.56 588
13941.68 592
13942.79 595
13943.91 583
13945.02 560
13946.13 571
13947.25 602
13948.36 595
13949.48 612
13950.59 561
13951.70 558
13952.82 584
13953.93 590
13955.05 567
13956.16 599
13957.28 583
13958.39 554
13959.51 579
13960.62 568
13961.74 593
13962.85 566
13963.97 598
13965.08 568
13966.20 587
13967.31 576
13968.43 598
13969.54 581
13970.66 584
13971.77 592
13972.89 591
13974.00 595
13975.12 599
13976.23 584
13977.35 553
13978.46 569
13979.58 570
13980.69 613
13981.81 586
13982.92 554
13984.04 583
13985.16 580
13986.27 580
13987.39 604
13988.50 598
13989.62 574
13990.74 559
13991.85 581
13992.97 561
13994.08 609
13995.20 576
13996.32 587
13997.43 582
13998.55 560
13999.66 587
14000.78 571
14001.90 602
14003.01 624
14004.13 582
14005.25 565
14006.36 600
14007.48 598
14008.60 582
14009.71 628
14010.83 629
14011.95 607
14013.06 622
14014.18 606
14015.30 604
14016.41 565
14017.53 574
14018.65 604
14019.76 606
14020.88 621
14022.00 588
14023.12 603
14024.23 593
14025.35 638
14026.47 634
14027.59 596
14028.70 598
14029.82 651
14030.94 625
14032.06 652
14033.17 611
14034.29 592
14035.41 618
14036.53 613
14037.64 606
14038.76 605
14039.88 644
14041.00 667
14042.11 678
14043.23 653
14044.35 652
14045.47 662
14046.59 650
14047.71 675
14048.82 697
14049.94 710
14051.06 673
14052.18 694
14053.30 687
14054.42 702
14055.53 701
14056.65 671
14057.77 661
14058.89 684
14060.01 684
14061.13 703
14062.25 727
14063.36 734
14064.48 756
14065.60 723
14066.72 723
14067.84 734
14068.96 771
14070.08 761
14071.20 800
14072.32 784
14073.44 757
14074.55 765
14075.67 810
14076.79 816
14077.91 842
14079.03 855
14080.15 879
14081.27 819
14082.39 843
14083.51 850
14084.63 856
14085.75 889
14086.87 922
14087.99 917
14089.11 884
14090.23 902
14091.35 950
14092.47 925
14093.59 950
14094.71 959
14095.83 946
14096.95 938
14098.07 951
14099.19 977
14100.31 945
14101.43 937
14102.55 911
14103.67 855
14104.79 879
14105.91 812
14107.03 812
14108.15 792
14109.27 786
14110.39 732
14111.51 723
14112.64 732
14113.76 743
14114.88 705
14116.00 667
14117.12 678
14118.24 655
14119.36 657
14120.48 690
14121.60 682
14122.72 660
14123.85 623
14124.97 639
14126.09 665
14127.21 673
14128.33 653
14129.45 641
14130.57 641
14131.70 628
14132.82 616
14133.94 614
14135.06 647
14136.18 647
14137.30 611
14138.43 632
14139.55 622
14140.67 640
14141.79 632
14142.91 615
14144.03 592
14145.16 608
14146.28 578
14147.40 618
14148.52 626
14149.65 644
14150.77 612
14151.89 587
14153.01 598
14154.13 591
14155.26 645
14156.38 623
14157.50 618
14158.62 606
14159.75 625
14160.87 594
14161.99 610
14163.12 593
14164.24 609
14165.36 620
14166.48 580
14167.61 572
14168.73 582
14169.85 560
14170.98 574
14172.10 575
14173.22 567
14174.35 606
14175.47 612
14176.59 564
14177.72 554
14178.84 572
14179.96 571
14181.09 552
14182.21 546
14183.33 545
14184.46 555
14185.58 584
14186.70 587
14187.83 532
14188.95 552
14190.07 558
14191.20 561
14192.32 556
14193.45 582
14194.57 601
14195.69 602
14196.82 561
14197.94 593
14199.07 559
14200.19 560
14201.32 551
14202.44 557
14203.56 552
14204.69 535
14205.81 542
14206.94 555
14208.06 543
14209.19 539
14210.31 536
14211.44 546
14212.56 525
14213.69 529
14214.81 557
14215.93 544
14217.06 525
14218.18 513
14219.31 532
14220.43 489
14221.56 545
14222.68 552
14223.81 518
14224.94 530
14226.06 515
14227.19 539
14228.31 505
14229.44 542
14230.56 528
14231.69 503
14232.81 516
14233.94 520
14235.06 538
14236.19 523
14237.32 526
14238.44 511
14239.57 550
14240.69 530
14241.82 524
14242.94 495
14244.07 498
14245.20 499
14246.32 516
14247.45 498
14248.57 526
14249.70 510
14250.83 499
14251.95 495
14253.08 499
14254.21 489
14255.33 517
14256.46 544
14257.59 492
14258.71 487
14259.84 500
14260.97 496
14262.09 470
14263.22 476
14264.35 480
14265.47 485
14266.60 444
14267.73 502
14268.85 485
14269.98 479
14271.11 463
14272.23 493
14273.36 489
14274.49 466
14275.62 475
14276.74 467
14277.87 501
14279.00 489
14280.12 495
14281.25 471
14282.38 482
14283.51 462
14284.63 466
14285.76 452
14286.89 492
14288.02 463
14289.15 464
14290.27 470
14291.40 466
14292.53 487
14293.66 465
14294.78 469
14295.91 419
14297.04 464
14298.17 456
14299.30 487
14300.42 425
14301.55 436
14302.68 453
14303.81 465
14304.94 442
14306.07 454
14307.19 465
14308.32 477
14309.45 460
14310.58 444
14311.71 458
14312.84 459
14313.97 452
14315.10 420
14316.22 444
14317.35 421
14318.48 456
14319.61 459
14320.74 477
14321.87 430
14323.00 427
14324.13 468
14325.26 437
14326.39 425
14327.51 448
14328.64 512
14329.77 459
14330.90 458
14332.03 436
14333.16 453
14334.29 467
14335.42 441
14336.55 415
14337.68 439
14338.81 443
14339.94 426
14341.07 450
14342.20 449
14343.33 423
14344.46 419
14345.59 464
14346.72 446
14347.85 447
14348.98 461
14350.11 474
14351.24 447
14352.37 437
14353.50 422
14354.63 423
14355.76 475
14356.89 437
14358.02 474
14359.15 428
14360.28 413
14361.41 439
14362.54 469
14363.67 420
14364.80 423
14365.94 436
14367.07 441
14368.20 429
14369.33 428
14370.46 410
14371.59 416
14372.72 457
14373.85 427
14374.98 445
14376.11 456
14377.25 449
14378.38 437
14379.51 450
14380.64 443
14381.77 469
14382.90 433
14384.03 443
14385.16 419
14386.30 446
14387.43 448
14388.56 439
14389.69 433
14390.82 407
14391.95 434
14393.09 431
14394.22 398
14395.35 417
14396.48 429
14397.61 456
14398.75 453
14399.88 438
14401.01 443
14402.14 438
14403.27 409
14404.41 428
14405.54 458
14406.67 464
14407.80 464
14408.94 438
14410.07 421
14411.20 459
14412.33 417
14413.47 447
14414.60 443
14415.73 448
14416.87 418
14418.00 469
14419.13 430
14420.26 433
14421.40 430
14422.53 446
14423.66 438
14424.80 447
14425.93 456
14427.06 434
14428.20 463
14429.33 450
14430.46 471
14431.59 452
14432.73 451
14433.86 445
14435.00 485
14436.13 448
14437.26 461
14438.40 459
14439.53 476
14440.66 462
14441.80 502
14442.93 445
14444.06 440
14445.20 469
14446.33 436
14447.47 479
14448.60 445
14449.73 476
14450.87 456
14452.00 490
14453.14 458
14454.27 464
14455.41 438
14456.54 476
14457.67 462
14458.81 489
14459.94 505
14461.08 485
14462.21 457
14463.35 471
14464.48 469
14465.62 477
14466.75 476
14467.89 483
14469.02 495
14470.15 485
14471.29 505
14472.42 488
14473.56 489
14474.69 474
14475.83 503
14476.96 493
14478.10 496
14479.24 508
14480.37 490
14481.51 502
14482.64 515
14483.78 523
14484.91 492
14486.05 527
14487.18 555
14488.32 557
14489.45 519
14490.59 529
14491.73 503
14492.86 564
14494.00 539
14495.13 540
14496.27 548
14497.40 604
14498.54 580
14499.68 566
14500.81 549
14501.95 540
14503.08 584
14504.22 540
14505.36 570
14506.49 557
14507.63 596
14508.77 588
14509.90 602
14511.04 635
14512.18 622
14513.31 629
14514.45 623
14515.58 632
14516.72 633
14517.86 620
14519.00 628
14520.13 596
14521.27 605
14522.41 613
14523.54 588
14524.68 596
14525.82 594
14526.95 601
14528.09 563
14529.23 528
14530.37 539
14531.50 542
14532.64 527
14533.78 517
14534.91 546
14536.05 545
14537.19 542
14538.33 531
14539.46 522
14540.60 498
14541.74 509
14542.88 523
14544.02 517
14545.15 518
14546.29 516
14547.43 488
14548.57 524
14549.70 484
14550.84 473
14551.98 504
14553.12 487
14554.26 499
14555.39 494
14556.53 503
14557.67 444
14558.81 454
14559.95 459
14561.09 471
14562.22 456
14563.36 488
14564.50 454
14565.64 457
14566.78 491
14567.92 478
14569.06 480
14570.20 474
14571.33 468
14572.47 471
14573.61 453
14574.75 448
14575.89 500
14577.03 456
14578.17 473
14579.31 469
14580.45 441
14581.59 469
14582.72 489
14583.86 496
14585.00 485
14586.14 486
14587.28 471
14588.42 498
14589.56 471
14590.70 551
14591.84 478
14592.98 490
14594.12 494
14595.26 486
14596.40 452
14597.54 480
14598.68 511
14599.82 513
14600.96 465
14602.10 491
14603.24 527
14604.38 507
14605.52 512
14606.66 491
14607.80 516
14608.94 517
14610.08 505
14611.22 490
14612.36 515
14613.50 503
14614.64 513
14615.78 529
14616.92 531
14618.06 516
14619.20 494
14620.34 508
14621.49 498
14622.63 524
14623.77 521
14624.91 541
14626.05 527
14627.19 550
14628.33 542
14629.47 545
14630.61 514
14631.75 595
14632.90 556
14634.04 512
14635.18 512
14636.32 509
14637.46 523
14638.60 545
14639.74 522
14640.88 548
14642.03 533
14643.17 499
14644.31 492
14645.45 479
14646.59 484
14647.73 444
14648.88 470
14650.02 465
14651.16 485
14652.30 483
14653.44 472
14654.59 453
14655.73 483
14656.87 463
14658.01 455
14659.16 448
14660.30 432
14661.44 473
14662.58 445
14663.72 443
14664.87 428
14666.01 467
14667.15 465
14668.29 470
14669.44 440
14670.58 421
14671.72 457
14672.87 448
14674.01 452
14675.15 430
14676.29 443
14677.44 417
14678.58 429
14679.72 441
14680.87 428
14682.01 410
14683.15 407
14684.30 435
14685.44 418
14686.58 424
14687.73 391
14688.87 400
14690.01 414
14691.16 451
14692.30 429
14693.44 422
14694.59 393
14695.73 384
14696.87 393
14698.02 422
14699.16 399
14700.30 406
14701.45 411
14702.59 446
14703.74 411
14704.88 395
14706.02 399
14707.17 424
14708.31 432
14709.46 413
14710.60 378
14711.75 388
14712.89 424
14714.03 387
14715.18 409
14716.32 395
14717.47 394
14718.61 407
14719.76 393
14720.90 380
14722.05 398
14723.19 396
14724.34 424
14725.48 426
14726.63 411
14727.77 416
14728.92 411
14730.06 402
14731.21 381
14732.35 376
14733.50 409
14734.64 437
14735.79 398
14736.93 388
14738.08 398
14739.22 390
14740.37 419
14741.51 408
14742.66 430
14743.80 406
14744.95 399
14746.09 404
14747.24 404
14748.39 389
14749.53 414
14750.68 417
14751.82 395
14752.97 397
14754.11 374
14755.26 365
14756.41 384
14757.55 380
14758.70 381
14759.85 362
14760.99 385
14762.14 392
14763.28 376
14764.43 376
14765.58 356
14766.72 386
14767.87 391
14769.02 384
14770.16 377
14771.31 381
14772.46 384
14773.60 372
14774.75 377
14775.90 372
14777.04 393
14778.19 379
14779.34 391
14780.48 378
14781.63 357
14782.78 383
14783.92 392
14785.07 388
14786.22 378
14787.37 362
14788.51 379
14789.66 368
14790.81 341
14791.96 367
14793.10 385
14794.25 401
14795.40 364
14796.54 385
14797.69 364
14798.84 343
14799.99 385
14801.14 359
14802.28 360
14803.43 379
14804.58 350
14805.73 383
14806.88 381
14808.02 366
14809.17 365
14810.32 386
14811.47 367
14812.62 397
14813.76 360
14814.91 347
14816.06 342
14817.21 359
14818.36 373
14819.51 359
14820.65 373
14821.80 361
14822.95 355
14824.10 348
14825.25 362
14826.40 346
14827.55 338
14828.69 350
14829.84 361
14830.99 352
14832.14 361
14833.29 369
14834.44 359
14835.59 341
14836.74 343
14837.89 347
14839.04 355
14840.19 357
14841.33 353
14842.48 345
14843.63 319
14844.78 333
14845.93 344
14847.08 342
14848.23 355
14849.38 339
14850.53 348
14851.68 315
14852.83 341
14853.98 363
14855.13 344
14856.28 348
14857.43 338
14858.58 365
14859.73 353
14860.88 338
14862.03 346
14863.18 332
14864.33 362
14865.48 360
14866.63 344
14867.78 332
14868.93 349
14870.08 336
14871.23 352
14872.38 376
14873.53 347
14874.68 334
14875.83 348
14876.98 352
14878.14 334
14879.29 359
14880.44 355
14881.59 365
14882.74 363
14883.89 348
14885.04 332
14886.19 341
14887.34 359
14888.49 350
14889.64 371
14890.80 379
14891.95 378
14893.10 377
14894.25 358
14895.40 350
14896.55 358
14897.70 376
14898.86 380
14900.01 364
14901.16 364
14902.31 349
14903.46 393
14904.61 341
14905.77 342
14906.92 346
14908.07 380
14909.22 362
14910.37 350
14911.53 364
14912.68 332
14913.83 351
14914.98 374
14916.13 356
14917.29 343
14918.44 359
14919.59 359
14920.74 336
14921.90 346
14923.05 350
14924.20 350
14925.35 339
14926.51 353
14927.66 333
14928.81 368
14929.96 388
14931.12 355
14932.27 325
14933.42 379
14934.57 372
14935.73 387
14936.88 369
14938.03 347
14939.19 364
14940.34 354
14941.49 357
14942.65 366
14943.80 370
14944.95 377
14946.11 372
14947.26 375
14948.41 377
14949.57 355
14950.72 352
14951.87 365
14953.03 366
14954.18 344
14955.33 351
14956.49 366
14957.64 351
14958.80 363
14959.95 364
14961.10 374
14962.26 360
14963.41 338
14964.57 393
14965.72 340
14966.87 346
14968.03 370
14969.18 350
14970.34 324
14971.49 333
14972.65 357
14973.80 327
14974.95 318
14976.11 358
14977.26 371
14978.42 335
14979.57 325
14980.73 323
14981.88 367
14983.04 365
14984.19 352
14985.35 369
14986.50 328
14987.66 331
14988.81 335
14989.97 364
14991.12 329
14992.28 346
14993.43 355
14994.59 370
14995.74 348
14996.90 342
14998.05 354
14999.21 378
15000.36 358
15001.52 333
15002.67 339
15003.83 352
15004.99 328
15006.14 319
15007.30 355
15008.45 346
15009.61 350
15010.76 327
15011.92 353
15013.08 338
15014.23 318
15015.39 325
15016.54 367
15017.70 363
15018.86 355
15020.01 354
15021.17 335
15022.32 338
15023.48 335
15024.64 365
15025.79 341
15026.95 336
15028.11 339
15029.26 334
15030.42 335
15031.58 361
15032.73 328
15033.89 336
15035.05 320
15036.20 367
15037.36 342
15038.52 359
15039.67 343
15040.83 339
15041.99 386
15043.15 330
15044.30 333
15045.46 340
15046.62 354
15047.77 350
15048.93 353
15050.09 369
15051.25 345
15052.40 353
15053.56 343
15054.72 336
15055.88 346
15057.03 318
15058.19 335
15059.35 353
15060.51 365
15061.66 353
15062.82 325
15063.98 372
15065.14 341
15066.30 322
15067.45 323
15068.61 329
15069.77 360
15070.93 339
15072.09 364
15073.24 344
15074.40 325
15075.56 315
15076.72 351
15077.88 348
15079.04 327
15080.20 336
15081.35 334
15082.51 320
15083.67 337
15084.83 302
15085.99 344
15087.15 328
15088.31 343
15089.46 346
15090.62 336
15091.78 337
15092.94 334
15094.10 339
15095.26 314
15096.42 346
15097.58 353
15098.74 352
15099.90 328
15101.06 341
15102.22 367
15103.37 360
15104.53 335
15105.69 351
15106.85 343
15108.01 337
15109.17 332
15110.33 352
15111.49 346
15112.65 351
15113.81 367
15114.97 336
15116.13 342
15117.29 338
15118.45 355
15119.61 355
15120.77 341
15121.93 322
15123.09 349
15124.25 379
15125.41 336
15126.57 345
15127.73 351
15128.89 346
15130.05 322
15131.21 345
15132.37 335
15133.53 348
15134.69 334
15135.86 340
15137.02 383
15138.18 358
15139.34 326
15140.50 339
15141.66 347
15142.82 363
15143.98 335
15145.14 364
15146.30 357
15147.46 357
15148.63 378
15149.79 383
15150.95 385
15152.11 332
15153.27 375
15154.43 344
15155.59 345
15156.75 343
15157.92 371
15159.08 347
15160.24 363
15161.40 366
15162.56 365
15163.72 354
15164.89 357
15166.05 380
15167.21 342
15168.37 362
15169.53 348
15170.69 384
15171.86 354
15173.02 370
15174.18 363
15175.34 377
15176.51 349
15177.67 358
15178.83 363
15179.99 374
15181.15 341
15182.32 349
15183.48 360
15184.64 357
15185.80 362
15186.97 390
15188.13 412
15189.29 368
15190.46 382
15191.62 366
15192.78 342
15193.94 333
15195.11 358
15196.27 343
15197.43 365
15198.60 377
15199.76 385
15200.92 361
15202.08 372
15203.25 408
15204.41 367
15205.57 372
15206.74 354
15207.90 377
15209.06 371
15210.23 381
15211.39 414
15212.56 388
15213.72 372
15214.88 398
15216.05 390
15217.21 380
15218.37 381
15219.54 396
15220.70 377
15221.87 405
15223.03 417
15224.19 390
15225.36 422
15226.52 399
15227.69 397
15228.85 407
15230.01 402
15231.18 421
15232.34 410
15233.51 394
15234.67 391
15235.84 398
15237.00 380
15238.16 384
15239.33 394
15240.49 426
15241.66 392
15242.82 405
15243.99 383
15245.15 379
15246.32 361
15247.48 353
15248.65 383
15249.81 379
15250.98 369
15252.14 336
15253.31 371
15254.47 347
15255.64 337
15256.80 337
15257.97 373
15259.13 349
15260.30 363
15261.46 359
15262.63 345
15263.80 342
15264.96 345
15266.13 347
15267.29 320
15268.46 352
15269.62 374
15270.79 359
15271.96 346
15273.12 365
15274.29 379
15275.45 350
15276.62 323
15277.79 322
15278.95 333
15280.12 363
15281.28 382
15282.45 371
15283.62 355
15284.78 362
15285.95 345
15287.12 356
15288.28 368
15289.45 359
15290.62 352
15291.78 365
15292.95 383
15294.12 363
15295.28 346
15296.45 344
15297.62 339
15298.78 335
15299.95 354
15301.12 365
15302.28 341
15303.45 355
15304.62 361
15305.78 379
15306.95 367
15308.12 347
15309.29 388
15310.45 359
15311.62 349
15312.79 355
15313.96 345
15315.12 356
15316.29 369
15317.46 398
15318.63 330
15319.79 355
15320.96 355
15322.13 338
15323.30 362
15324.46 343
15325.63 365
15326.80 363
15327.97 353
15329.14 349
15330.30 357
15331.47 353
15332.64 355
15333.81 343
15334.98 326
15336.14 357
15337.31 357
15338.48 372
15339.65 364
15340.82 340
15341.99 344
15343.16 344
15344.32 356
15345.49 349
15346.66 343
15347.83 346
15349.00 349
15350.17 368
15351.34 352
15352.51 360
15353.67 337
15354.84 359
15356.01 357
15357.18 334
15358.35 338
15359.52 341
15360.69 350
15361.86 353
15363.03 343
15364.20 326
15365.37 371
15366.54 340
15367.71 361
15368.87 345
15370.04 353
15371.21 353
15372.38 364
15373.55 360
15374.72 356
15375.89 363
15377.06 396
15378.23 374
15379.40 358
15380.57 382
15381.74 374
15382.91 368
15384.08 379
15385.25 366
15386.42 379
15387.59 402
15388.76 369
15389.93 369
15391.10 371
15392.27 395
15393.44 349
15394.62 398
15395.79 387
15396.96 351
15398.13 393
15399.30 352
15400.47 387
15401.64 344
15402.81 343
15403.98 357
15405.15 355
15406.32 361
15407.49 350
15408.66 352
15409.84 338
15411.01 324
15412.18 358
15413.35 353
15414.52 356
15415.69 370
15416.86 333
15418.03 330
15419.21 352
15420.38 355
15421.55 368
15422.72 338
15423.89 362
15425.06 352
15426.24 363
15427.41 333
15428.58 348
15429.75 391
15430.92 377
15432.09 350
15433.27 354
15434.44 346
15435.61 364
15436.78 356
15437.96 354
15439.13 331
15440.30 348
15441.47 330
15442.64 344
15443.82 363
15444.99 358
15446.16 334
15447.33 366
15448.51 349
15449.68 312
15450.85 334
15452.02 325
15453.20 349
15454.37 336
15455.54 338
15456.72 344
15457.89 348
15459.06 341
15460.23 341
15461.41 353
15462.58 335
15463.75 336
15464.93 361
15466.10 387
15467.27 356
15468.45 336
15469.62 321
15470.79 352
15471.97 360
15473.14 346
15474.31 345
15475.49 338
15476.66 323
15477.83 323
15479.01 314
15480.18 322
15481.36 316
15482.53 351
15483.70 339
15484.88 316
15486.05 361
15487.23 334
15488.40 354
15489.57 323
15490.75 330
15491.92 313
15493.10 337
15494.27 340
15495.44 364
15496.62 360
15497.79 347
15498.97 357
15500.14 378
15501.32 343
15502.49 350
15503.67 352
15504.84 337
15506.02 375
15507.19 338
15508.36 348
15509.54 338
15510.71 341
15511.89 322
15513.06 366
15514.24 343
15515.41 321
15516.59 337
15517.77 354
15518.94 357
15520.12 357
15521.29 348
15522.47 340
15523.64 362
15524.82 352
15525.99 340
15527.17 363
15528.34 328
15529.52 358
15530.69 350
15531.87 359
15533.05 358
15534.22 385
15535.40 364
15536.57 329
15537.75 309
15538.93 360
15540.10 343
15541.28 352
15542.45 361
15543.63 351
15544.81 356
15545.98 345
15547.16 357
15548.33 358
15549.51 348
15550.69 340
15551.86 340
15553.04 377
15554.22 366
15555.39 356
15556.57 385
15557.75 373
15558.92 371
15560.10 342
15561.28 354
15562.45 384
15563.63 385
15564.81 399
15565.99 360
15567.16 354
15568.34 402
15569.52 411
15570.69 347
15571.87 358
15573.05 358
15574.23 366
15575.40 368
15576.58 385
15577.76 381
15578.93 390
15580.11 392
15581.29 367
15582.47 382
15583.65 392
15584.82 351
15586.00 354
15587.18 381
15588.36 393
15589.53 380
15590.71 396
15591.89 406
15593.07 381
15594.25 414
15595.42 394
15596.60 406
15597.78 419
15598.96 400
15600.14 400
15601.32 405
15602.49 399
15603.67 410
15604.85 391
15606.03 402
15607.21 405
15608.39 395
15609.56 416
15610.74 406
15611.92 397
15613.10 397
15614.28 417
15615.46 435
15616.64 416
15617.82 412
15619.00 441
15620.17 413
15621.35 420
15622.53 440
15623.71 426
15624.89 428
15626.07 420
15627.25 427
15628.43 422
15629.61 413
15630.79 427
15631.97 449
15633.15 463
15634.33 459
15635.51 465
15636.69 450
15637.87 425
15639.05 429
15640.22 458
15641.40 457
15642.58 433
15643.76 469
15644.94 486
15646.12 469
15647.30 472
15648.48 465
15649.66 461
15650.85 483
15652.03 465
15653.21 455
15654.39 466
15655.57 472
15656.75 487
15657.93 482
15659.11 460
15660.29 416
15661.47 433
15662.65 466
15663.83 420
15665.01 432
15666.19 462
15667.37 448
15668.55 471
15669.73 444
15670.92 427
15672.10 439
15673.28 416
15674.46 457
15675.64 451
15676.82 433
15678.00 439
15679.18 424
15680.36 428
15681.55 418
15682.73 446
15683.91 449
15685.09 447
15686.27 410
15687.45 383
15688.63 385
15689.82 439
15691.00 437
15692.18 423
15693.36 423
15694.54 420
15695.73 438
15696.91 442
15698.09 431
15699.27 415
15700.45 440
15701.64 463
15702.82 429
15704.00 443
15705.18 406
15706.36 426
15707.55 446
15708.73 451
15709.91 438
15711.09 435
15712.28 463
15713.46 434
15714.64 429
15715.82 447
15717.01 438
15718.19 468
15719.37 464
15720.55 419
15721.74 447
15722.92 452
15724.10 453
15725.29 464
15726.47 465
15727.65 459
15728.84 447
15730.02 450
15731.20 444
15732.39 461
15733.57 441
15734.75 414
15735.94 422
15737.12 463
15738.30 484
15739.49 487
15740.67 471
15741.85 486
15743.04 463
15744.22 464
15745.40 481
15746.59 483
15747.77 479
15748.96 446
15750.14 457
15751.32 460
15752.51 490
15753.69 478
15754.88 456
15756.06 458
15757.24 475
15758.43 455
15759.61 464
15760.80 452
15761.98 441
15763.17 470
15764.35 444
15765.53 445
15766.72 435
15767.90 420
15769.09 429
15770.27 441
15771.46 446
15772.64 430
15773.83 381
15775.01 421
15776.20 420
15777.38 404
15778.57 416
15779.75 428
15780.94 425
15782.12 422
15783.31 422
15784.49 410
15785.68 406
15786.86 414
15788.05 422
15789.23 406
15790.42 428
15791.60 413
15792.79 404
15793.98 388
15795.16 402
15796.35 427
15797.53 420
15798.72 392
15799.90 400
15801.09 353
15802.28 383
15803.46 399
15804.65 379
15805.83 381
15807.02 383
15808.21 364
15809.39 369
15810.58 373
15811.76 368
15812.95 379
15814.14 388
15815.32 395
15816.51 385
15817.70 364
15818.88 371
15820.07 376
15821.26 373
15822.44 379
15823.63 374
15824.82 385
15826.00 396
15827.19 372
15828.38 406
15829.56 412
15830.75 405
15831.94 411
15833.12 367
15834.31 406
15835.50 392
15836.69 387
15837.87 396
15839.06 395
15840.25 383
15841.44 402
15842.62 399
15843.81 393
15845.00 372
15846.18 380
15847.37 394
15848.56 344
15849.75 371
15850.94 347
15852.12 379
15853.31 400
15854.50 410
15855.69 404
15856.87 399
15858.06 403
15859.25 394
15860.44 420
15861.63 400
15862.81 379
15864.00 377
15865.19 388
15866.38 379
15867.57 362
15868.76 391
15869.94 384
15871.13 401
15872.32 390
15873.51 370
15874.70 402
15875.89 390
15877.08 396
15878.26 414
15879.45 404
15880.64 399
15881.83 391
15883.02 425
15884.21 395
15885.40 379
15886.59 368
15887.78 414
15888.97 413
15890.15 408
15891.34 388
15892.53 414
15893.72 430
15894.91 465
15896.10 411
15897.29 419
15898.48 414
15899.67 421
15900.86 403
15902.05 390
15903.24 415
15904.43 422
15905.62 429
15906.81 408
15908.00 428
15909.19 410
15910.38 431
15911.57 458
15912.76 432
15913.95 379
15915.14 393
15916.33 434
15917.52 436
15918.71 448
15919.90 432
15921.09 439
15922.28 414
15923.47 408
15924.66 425
15925.85 423
15927.04 418
15928.23 431
15929.42 436
15930.61 442
15931.80 420
15932.99 436
15934.18 411
15935.38 410
15936.57 402
15937.76 396
15938.95 400
15940.14 412
15941.33 409
15942.52 399
15943.71 387
15944.90 413
15946.10 397
15947.29 377
15948.48 407
15949.67 371
15950.86 366
15952.05 379
15953.24 379
15954.44 397
15955.63 373
15956.82 381
15958.01 351
15959.20 368
15960.39 371
15961.59 370
15962.78 364
15963.97 390
15965.16 370
15966.35 348
15967.55 333
15968.74 319
15969.93 345
15971.12 352
15972.31 351
15973.51 344
15974.70 350
15975.89 367
15977.08 376
15978.28 372
15979.47 331
15980.66 334
15981.85 384
15983.05 355
15984.24 343
15985.43 355
15986.62 344
15987.82 364
15989.01 318
15990.20 332
15991.40 332
15992.59 361
15993.78 334
15994.98 341
15996.17 317
15997.36 346
15998.55 347
15999.75 345
16000.94 353
16002.13 329
16003.33 310
16004.52 328
16005.72 359
16006.91 337
16008.10 327
16009.30 341
16010.49 334
16011.68 328
16012.88 331
16014.07 341
16015.26 318
16016.46 340
16017.65 328
16018.85 332
16020.04 338
16021.23 333
16022.43 349
16023.62 359
16024.82 327
16026.01 307
16027.21 345
16028.40 348
16029.59 334
16030.79 327
16031.98 350
16033.18 334
16034.37 299
16035.57 316
16036.76 328
16037.96 317
16039.15 328
16040.35 354
16041.54 323
16042.73 335
16043.93 314
16045.12 353
16046.32 340
16047.51 324
16048.71 338
16049.91 347
16051.10 305
16052.30 304
16053.49 312
16054.69 307
16055.88 329
16057.08 309
16058.27 326
16059.47 338
16060.66 309
16061.86 303
16063.05 318
16064.25 307
16065.45 323
16066.64 339
16067.84 342
16069.03 319
16070.23 307
16071.42 303
16072.62 314
16073.82 309
16075.01 313
16076.21 332
16077.41 346
16078.60 301
16079.80 317
16080.99 313
16082.19 334
16083.39 320
16084.58 341
16085.78 327
16086.98 329
16088.17 327
16089.37 309
16090.57 315
16091.76 317
16092.96 326
16094.16 307
16095.35 313
16096.55 307
16097.75 295
16098.94 307
16100.14 316
16101.34 302
16102.53 289
16103.73 322
16104.93 310
16106.13 311
16107.32 303
16108.52 313
16109.72 302
16110.92 294
16112.11 319
16113.31 302
16114.51 278
16115.71 300
16116.90 293
16118.10 316
16119.30 304
16120.50 307
16121.69 288
16122.89 294
16124.09 328
16125.29 345
16126.49 310
16127.68 297
16128.88 302
16130.08 322
16131.28 320
16132.48 290
16133.67 300
16134.87 325
16136.07 305
16137.27 297
16138.47 304
16139.67 288
16140.86 291
16142.06 283
16143.26 303
16144.46 297
16145.66 311
16146.86 314
16148.06 296
16149.26 263
16150.45 283
16151.65 289
16152.85 298
16154.05 305
16155.25 272
16156.45 290
16157.65 307
16158.85 274
16160.05 276
16161.25 283
16162.45 293
16163.64 296
16164.84 278
16166.04 281
16167.24 282
16168.44 290
16169.64 292
16170.84 286
16172.04 323
16173.24 300
16174.44 301
16175.64 310
16176.84 275
16178.04 305
16179.24 304
16180.44 317
16181.64 300
16182.84 302
16184.04 291
16185.24 297
16186.44 289
16187.64 297
16188.84 307
16190.04 319
16191.24 289
16192.44 308
16193.64 302
16194.84 296
16196.04 286
16197.24 282
16198.44 313
16199.65 304
16200.85 297
16202.05 323
16203.25 320
16204.45 325
16205.65 306
16206.85 299
16208.05 301
16209.25 294
16210.45 294
16211.65 346
16212.86 320
16214.06 302
16215.26 302
16216.46 293
16217.66 293
16218.86 294
16220.06 298
16221.27 328
16222.47 317
16223.67 315
16224.87 327
16226.07 326
16227.27 322
16228.48 313
16229.68 289
16230.88 287
16232.08 328
16233.28 324
16234.48 327
16235.69 325
16236.89 336
16238.09 318
16239.29 327
16240.50 314
16241.70 327
16242.90 322
16244.10 319
16245.30 311
16246.51 319
16247.71 316
16248.91 330
16250.11 312
16251.32 324
16252.52 309
16253.72 318
16254.92 335
16256.13 310
16257.33 335
16258.53 315
16259.74 328
16260.94 328
16262.14 339
16263.35 325
16264.55 318
16265.75 301
16266.95 354
16268.16 335
16269.36 329
16270.56 306
16271.77 350
16272.97 337
16274.17 337
16275.38 320
16276.58 295
16277.79 320
16278.99 341
16280.19 334
16281.40 321
16282.60 334
16283.80 344
16285.01 359
16286.21 319
16287.42 334
16288.62 331
16289.82 346
16291.03 345
16292.23 341
16293.44 344
16294.64 334
16295.84 342
16297.05 377
16298.25 320
16299.46 332
16300.66 365
16301.87 343
16303.07 286
16304.27 302
16305.48 328
16306.68 333
16307.89 344
16309.09 363
16310.30 330
16311.50 355
16312.71 336
16313.91 312
16315.12 309
16316.32 312
16317.53 314
16318.73 319
16319.94 311
16321.14 315
16322.35 357
16323.55 327
16324.76 327
16325.96 290
16327.17 316
16328.38 310
16329.58 332
16330.79 307
16331.99 294
16333.20 308
16334.40 300
16335.61 298
16336.81 324
16338.02 273
16339.23 309
16340.43 311
16341.64 283
16342.84 318
16344.05 285
16345.26 297
16346.46 305
16347.67 288
16348.87 281
16350.08 296
16351.29 293
16352.49 279
16353.70 303
16354.91 300
16356.11 272
16357.32 294
16358.53 294
16359.73 295
16360.94 276
16362.15 263
16363.35 310
16364.56 278
16365.77 297
16366.97 288
16368.18 276
16369.39 279
16370.59 305
16371.80 292
16373.01 279
16374.21 283
16375.42 276
16376.63 335
16377.84 277
16379.04 251
16380.25 267
16381.46 294
16382.67 299
16383.87 286
16385.08 293
16386.29 299
16387.50 291
16388.70 284
16389.91 264
16391.12 283
16392.33 296
16393.53 271
16394.74 287
16395.95 284
16397.16 279
16398.37 280
16399.57 313
16400.78 253
16401.99 271
16403.20 270
16404.41 270
16405.62 266
16406.82 286
16408.03 280
16409.24 284
16410.45 278
16411.66 270
16412.87 311
16414.07 284
16415.28 291
16416.49 280
16417.70 274
16418.91 268
16420.12 291
16421.33 288
16422.54 303
16423.75 308
16424.95 306
16426.16 287
16427.37 284
16428.58 266
16429.79 271
16431.00 292
16432.21 291
16433.42 297
16434.63 279
16435.84 297
16437.05 261
16438.26 283
16439.47 276
16440.68 294
16441.88 284
16443.09 272
16444.30 280
16445.51 291
16446.72 288
16447.93 285
16449.14 284
16450.35 266
16451.56 265
16452.77 283
16453.98 267
16455.19 252
16456.40 250
16457.61 244
16458.82 285
16460.03 288
16461.24 267
16462.45 271
16463.67 272
16464.88 254
16466.09 273
16467.30 286
16468.51 265
16469.72 280
16470.93 268
16472.14 278
16473.35 268
16474.56 260
16475.77 278
16476.98 269
16478.19 240
16479.40 270
16480.62 255
16481.83 241
16483.04 259
16484.25 268
16485.46 246
16486.67 261
16487.88 280
16489.09 291
16490.31 273
16491.52 254
16492.73 270
16493.94 281
16495.15 287
16496.36 282
16497.57 279
16498.79 244
16500.00 274
16501.21 258
16502.42 279
16503.63 236
16504.85 250
16506.06 265
16507.27 258
16508.48 268
16509.69 245
16510.91 242
16512.12 260
16513.33 260
16514.54 241
16515.76 255
16516.97 269
16518.18 277
16519.39 246
16520.60 278
16521.82 257
16523.03 246
16524.24 264
16525.46 252
16526.67 273
16527.88 263
16529.09 264
16530.31 272
16531.52 262
16532.73 246
16533.95 258
16535.16 252
16536.37 264
16537.58 254
16538.80 260
16540.01 256
16541.22 257
16542.44 269
16543.65 249
16544.86 262
16546.08 255
16547.29 244
16548.50 250
16549.72 266
16550.93 245
16552.15 267
16553.36 263
16554.57 267
16555.79 262
16557.00 246
16558.21 259
16559.43 270
16560.64 248
16561.86 284
16563.07 270
16564.28 256
16565.50 266
16566.71 252
16567.93 252
16569.14 283
16570.36 270
16571.57 253
16572.78 275
16574.00 227
16575.21 266
16576.43 250
16577.64 270
16578.86 290
16580.07 270
16581.29 255
16582.50 252
16583.72 256
16584.93 294
16586.15 253
16587.36 244
16588.58 272
16589.79 268
16591.01 273
16592.22 256
16593.44 257
16594.65 273
16595.87 256
16597.08 238
16598.30 245
16599.51 237
16600.73 266
16601.94 270
16603.16 253
16604.37 259
16605.59 260
16606.81 275
16608.02 262
16609.24 263
16610.45 232
16611.67 251
16612.89 264
16614.10 257
16615.32 268
16616.53 250
16617.75 249
16618.97 250
16620.18 268
16621.40 271
16622.61 274
16623.83 255
16625.05 273
16626.26 268
16627.48 232
16628.70 230
16629.91 256
16631.13 240
16632.35 221
16633.56 226
16634.78 246
16636.00 274
16637.21 256
16638.43 247
16639.65 239
16640.86 238
16642.08 241
16643.30 257
16644.51 253
16645.73 260
16646.95 245
16648.17 255
16649.38 259
16650.60 264
16651.82 256
16653.03 241
16654.25 263
16655.47 267
16656.69 239
16657.90 240
16659.12 280
16660.34 249
16661.56 260
16662.77 242
16663.99 229
16665.21 236
16666.43 268
16667.65 271
16668.86 237
16670.08 257
16671.30 233
16672.52 226
16673.74 221
16674.95 247
16676.17 252
16677.39 257
16678.61 236
16679.83 242
16681.05 265
16682.26 268
16683.48 246
16684.70 256
16685.92 245
16687.14 232
16688.36 230
16689.58 246
16690.79 246
16692.01 237
16693.23 251
16694.45 264
16695.67 281
16696.89 238
16698.11 261
16699.33 237
16700.55 262
16701.76 251
16702.98 250
16704.20 270
16705.42 264
16706.64 242
16707.86 258
16709.08 223
16710.30 243
16711.52 244
16712.74 260
16713.96 273
16715.18 250
16716.40 250
16717.62 237
16718.84 237
16720.06 234
16721.28 257
16722.50 268
16723.72 252
16724.94 225
16726.16 274
16727.38 255
16728.60 246
16729.82 251
16731.04 239
16732.26 259
16733.48 256
16734.70 249
16735.92 235
16737.14 248
16738.36 228
16739.58 248
16740.80 252
16742.02 249
16743.24 258
16744.46 256
16745.68 242
16746.90 230
16748.12 226
16749.35 237
16750.57 243
16751.79 231
16753.01 232
16754.23 224
16755.45 232
16756.67 233
16757.89 235
16759.11 236
16760.33 246
16761.56 246
16762.78 281
16764.00 254
16765.22 239
16766.44 232
16767.66 256
16768.88 243
16770.11 228
16771.33 265
16772.55 248
16773.77 240
16774.99 246
16776.22 249
16777.44 235
16778.66 265
16779.88 259
16781.10 266
16782.33 246
16783.55 236
16784.77 267
16785.99 218
16787.21 246
16788.44 237
16789.66 254
16790.88 235
16792.10 246
16793.33 251
16794.55 254
16795.77 246
16796.99 257
16798.22 235
16799.44 235
16800.66 256
16801.88 246
16803.11 235
16804.33 262
16805.55 248
16806.78 259
16808.00 258
16809.22 260
16810.44 240
16811.67 215
16812.89 246
16814.11 243
16815.34 249
16816.56 229
16817.78 247
16819.01 235
16820.23 261
16821.45 241
16822.68 275
16823.90 251
16825.13 242
16826.35 255
16827.57 241
16828.80 244
16830.02 249
16831.24 256
16832.47 248
16833.69 232
16834.92 246
16836.14 265
16837.36 251
16838.59 247
16839.81 246
16841.04 236
16842.26 248
16843.48 242
16844.71 288
16845.93 254
16847.16 244
16848.38 242
16849.61 281
16850.83 266
16852.06 264
16853.28 259
16854.51 278
16855.73 262
16856.95 258
16858.18 264
16859.40 263
16860.63 255
16861.85 263
16863.08 256
16864.30 281
16865.53 283
16866.75 285
16867.98 277
16869.21 265
16870.43 264
16871.66 251
16872.88 280
16874.11 252
16875.33 281
16876.56 259
16877.78 271
16879.01 260
16880.23 264
16881.46 243
16882.69 253
16883.91 261
16885.14 267
16886.36 277
16887.59 273
16888.81 287
16890.04 262
16891.27 272
16892.49 285
16893.72 247
16894.94 259
16896.17 255
16897.40 279
16898.62 258
16899.85 278
16901.08 271
16902.30 283
16903.53 279
16904.76 260
16905.98 262
16907.21 284
16908.44 255
16909.66 278
16910.89 248
16912.12 272
16913.34 262
16914.57 256
16915.80 258
16917.02 248
16918.25 237
16919.48 264
16920.70 266
16921.93 249
16923.16 245
16924.39 225
16925.61 270
16926.84 262
16928.07 277
16929.30 247
16930.52 247
16931.75 250
16932.98 266
16934.21 270
16935.43 258
16936.66 256
16937.89 276
16939.12 255
16940.34 231
16941.57 254
16942.80 256
16944.03 287
16945.26 258
16946.48 263
16947.71 252
16948.94 253
16950.17 265
16951.40 260
16952.62 236
16953.85 251
16955.08 247
16956.31 244
16957.54 252
16958.77 224
16959.99 265
16961.22 246
16962.45 232
16963.68 233
16964.91 272
16966.14 277
16967.37 248
16968.60 232
16969.82 255
16971.05 262
16972.28 230
16973.51 257
16974.74 266
16975.97 270
16977.20 262
16978.43 276
16979.66 254
16980.89 245
16982.11 271
16983.34 252
16984.57 250
16985.80 251
16987.03 237
16988.26 247
16989.49 248
16990.72 266
16991.95 269
16993.18 260
16994.41 264
16995.64 243
16996.87 214
16998.10 243
16999.33 254
17000.56 258
17001.79 265
17003.02 235
17004.25 248
17005.48 220
17006.71 251
17007.94 269
17009.17 251
17010.40 239
17011.63 250
17012.86 259
17014.09 232
17015.32 231
17016.55 214
17017.78 254
17019.01 240
17020.25 245
17021.48 257
17022.71 251
17023.94 236
17025.17 258
17026.40 244
17027.63 244
17028.86 227
17030.09 248
17031.32 243
17032.55 227
17033.79 243
17035.02 216
17036.25 247
17037.48 238
17038.71 240
17039.94 234
17041.17 259
17042.41 236
17043.64 235
17044.87 208
17046.10 261
17047.33 234
17048.56 252
17049.80 243
17051.03 224
17052.26 222
17053.49 261
17054.72 262
17055.95 248
17057.19 254
17058.42 234
17059.65 265
17060.88 234
17062.12 248
17063.35 273
17064.58 254
17065.81 242
17067.04 277
17068.28 259
17069.51 240
17070.74 235
17071.97 231
17073.21 250
17074.44 247
17075.67 240
17076.90 248
17078.14 240
17079.37 228
17080.60 266
17081.84 246
17083.07 250
17084.30 218
17085.54 245
17086.77 228
17088.00 223
17089.23 227
17090.47 227
17091.70 238
17092.93 242
17094.17 234
17095.40 216
17096.63 237
17097.87 251
17099.10 256
17100.34 234
17101.57 252
17102.80 229
17104.04 269
17105.27 250
17106.50 225
17107.74 218
17108.97 234
17110.21 233
17111.44 230
17112.67 243
17113.91 222
17115.14 225
17116.38 228
17117.61 248
17118.84 252
17120.08 233
17121.31 212
17122.55 256
17123.78 229
17125.02 212
17126.25 239
17127.48 236
17128.72 244
17129.95 232
17131.19 241
17132.42 266
17133.66 276
17134.89 235
17136.13 266
17137.36 235
17138.60 229
17139.83 251
17141.07 257
17142.30 224
17143.54 247
17144.77 242
17146.01 254
17147.24 231
17148.48 243
17149.71 245
17150.95 248
17152.19 257
17153.42 258
17154.66 241
17155.89 226
17157.13 243
17158.36 245
17159.60 265
17160.83 229
17162.07 214
17163.31 216
17164.54 203
17165.78 226
17167.01 238
17168.25 236
17169.49 226
17170.72 231
17171.96 216
17173.19 256
17174.43 218
17175.67 243
17176.90 248
17178.14 277
17179.38 222
17180.61 243
17181.85 260
17183.09 250
17184.32 240
17185.56 228
17186.80 227
17188.03 261
17189.27 244
17190.51 234
17191.74 265
17192.98 217
17194.22 226
17195.45 248
17196.69 272
17197.93 232
17199.16 231
17200.40 215
17201.64 223
17202.88 236
17204.11 241
17205.35 240
17206.59 234
17207.83 251
17209.06 234
17210.30 277
17211.54 249
17212.78 236
17214.01 233
17215.25 233
17216.49 239
17217.73 242
17218.96 230
17220.20 252
17221.44 241
17222.68 228
17223.92 224
17225.15 248
17226.39 229
17227.63 217
17228.87 252
17230.11 239
17231.35 233
17232.58 231
17233.82 254
17235.06 222
17236.30 209
17237.54 223
17238.78 225
17240.01 223
17241.25 232
17242.49 253
17243.73 230
17244.97 220
17246.21 270
17247.45 275
17248.69 218
17249.93 203
17251.16 234
17252.40 270
17253.64 210
17254.88 225
17256.12 232
17257.36 218
17258.60 217
17259.84 233
17261.08 241
17262.32 237
17263.56 239
17264.80 215
17266.04 236
17267.28 208
17268.51 238
17269.75 233
17270.99 239
17272.23 212
17273.47 236
17274.71 222
17275.95 253
17277.19 237
17278.43 239
17279.67 221
17280.91 237
17282.15 248
17283.39 215
17284.63 233
17285.87 229
17287.11 252
17288.35 225
17289.60 226
17290.84 220
17292.08 218
17293.32 240
17294.56 253
17295.80 228
17297.04 222
17298.28 229
17299.52 229
17300.76 226
17302.00 237
17303.24 251
17304.48 251
17305.72 255
17306.96 229
17308.21 221
17309.45 221
17310.69 247
17311.93 230
17313.17 236
17314.41 219
17315.65 216
17316.89 240
17318.14 232
17319.38 211
17320.62 230
17321.86 258
17323.10 211
17324.34 235
17325.59 228
17326.83 255
17328.07 218
17329.31 215
17330.55 222
17331.79 236
17333.04 248
17334.28 220
17335.52 249
17336.76 249
17338.00 204
17339.25 233
17340.49 232
17341.73 220
17342.97 198
17344.22 230
17345.46 233
17346.70 219
17347.94 221
17349.19 238
17350.43 220
17351.67 214
17352.91 233
17354.16 238
17355.40 208
17356.64 210
17357.88 228
17359.13 224
17360.37 206
17361.61 238
17362.86 249
17364.10 234
17365.34 197
17366.58 196
17367.83 215
17369.07 228
17370.31 222
17371.56 243
17372.80 223
17374.04 242
17375.29 211
17376.53 202
17377.78 229
17379.02 249
17380.26 243
17381.51 234
17382.75 249
17383.99 241
17385.24 213
17386.48 217
17387.72 231
17388.97 226
17390.21 231
17391.46 225
17392.70 221
17393.94 214
17395.19 221
17396.43 235
17397.68 218
17398.92 222
17400.17 240
17401.41 231
17402.65 230
17403.90 213
17405.14 226
17406.39 235
17407.63 223
17408.88 252
17410.12 224
17411.37 221
17412.61 210
17413.86 234
17415.10 257
17416.35 216
17417.59 212
17418.84 236
17420.08 231
17421.33 231
17422.57 243
17423.82 237
17425.06 238
17426.31 246
17427.55 242
17428.80 223
17430.04 239
17431.29 224
17432.53 220
17433.78 253
17435.03 205
17436.27 232
17437.52 230
17438.76 240
17440.01 227
17441.25 228
17442.50 215
17443.75 236
17444.99 225
17446.24 254
17447.48 233
17448.73 232
17449.98 226
17451.22 231
17452.47 251
17453.71 222
17454.96 220
17456.21 216
17457.45 230
17458.70 233
17459.95 194
17461.19 243
17462.44 249
17463.69 240
17464.93 247
17466.18 241
17467.43 242
17468.67 226
17469.92 238
17471.17 229
17472.41 228
17473.66 207
17474.91 233
17476.15 259
17477.40 208
17478.65 242
17479.90 251
17481.14 230
17482.39 219
17483.64 247
17484.88 238
17486.13 224
17487.38 244
17488.63 245
17489.87 244
17491.12 244
17492.37 234
17493.62 251
17494.86 228
17496.11 237
17497.36 229
17498.61 244
17499.86 240
17501.10 228
17502.35 247
17503.60 225
17504.85 206
17506.10 214
17507.34 226
17508.59 245
17509.84 242
17511.09 227
17512.34 229
17513.59 250
17514.83 251
17516.08 246
17517.33 228
17518.58 222
17519.83 237
17521.08 232
17522.33 236
17523.57 247
17524.82 243
17526.07 251
17527.32 237
17528.57 229
17529.82 237
17531.07 235
17532.32 236
17533.57 237
17534.82 217
17536.06 237
17537.31 228
17538.56 246
17539.81 235
17541.06 208
17542.31 205
17543.56 239
17544.81 224
17546.06 231
17547.31 226
17548.56 228
17549.81 240
17551.06 233
17552.31 254
17553.56 229
17554.81 249
17556.06 233
17557.31 227
17558.56 251
17559.81 233
17561.06 242
17562.31 227
17563.56 214
17564.81 231
17566.06 234
17567.31 230
17568.56 217
17569.81 235
17571.06 220
17572.31 235
17573.56 244
17574.81 232
17576.06 218
17577.31 279
17578.56 243
17579.81 244
17581.06 238
17582.31 234
17583.57 242
17584.82 232
17586.07 233
17587.32 247
17588.57 231
17589.82 254
17591.07 244
17592.32 262
17593.57 228
17594.83 249
17596.08 251
17597.33 235
17598.58 266
17599.83 244
17601.08 252
17602.33 236
17603.59 244
17604.84 209
17606.09 240
17607.34 241
17608.59 217
17609.84 232
17611.10 235
17612.35 235
17613.60 229
17614.85 242
17616.10 265
17617.36 236
17618.61 213
17619.86 233
17621.11 233
17622.36 220
17623.62 221
17624.87 238
17626.12 217
17627.37 222
17628.63 224
17629.88 256
17631.13 240
17632.38 219
17633.64 243
17634.89 247
17636.14 241
17637.39 249
17638.65 248
17639.90 241
17641.15 249
17642.41 214
17643.66 233
17644.91 222
17646.17 241
17647.42 244
17648.67 237
17649.92 240
17651.18 221
17652.43 245
17653.68 223
17654.94 242
17656.19 242
17657.44 252
17658.70 233
17659.95 220
17661.21 231
17662.46 230
17663.71 212
17664.97 224
17666.22 222
17667.47 232
17668.73 241
17669.98 244
17671.24 216
17672.49 218
17673.74 210
17675.00 232
17676.25 213
17677.51 225
17678.76 213
17680.02 210
17681.27 228
17682.52 219
17683.78 210
17685.03 223
17686.29 220
17687.54 205
17688.80 222
17690.05 243
17691.31 235
17692.56 210
17693.82 212
17695.07 219
17696.32 245
17697.58 242
17698.83 220
17700.09 214
17701.34 225
17702.60 239
17703.86 230
17705.11 215
17706.37 212
17707.62 208
17708.88 231
17710.13 231
17711.39 230
17712.64 228
17713.90 205
17715.15 226
17716.41 226
17717.66 206
17718.92 226
17720.18 210
17721.43 211
17722.69 213
17723.94 231
17725.20 218
17726.45 236
17727.71 250
17728.97 208
17730.22 210
17731.48 209
17732.74 249
17733.99 231
17735.25 227
17736.50 227
17737.76 243
17739.02 221
17740.27 229
17741.53 216
17742.79 226
17744.04 222
17745.30 243
17746.56 239
17747.81 230
17749.07 230
17750.33 251
17751.58 241
17752.84 234
17754.10 231
17755.35 217
17756.61 245
17757.87 225
17759.12 244
17760.38 201
17761.64 225
17762.90 252
17764.15 221
17765.41 226
17766.67 240
17767.93 228
17769.18 230
17770.44 215
17771.70 224
17772.96 230
17774.21 220
17775.47 241
17776.73 240
17777.99 241
17779.24 227
17780.50 250
17781.76 246
17783.02 218
17784.28 234
17785.53 240
17786.79 249
17788.05 232
17789.31 243
17790.57 238
17791.82 239
17793.08 232
17794.34 223
17795.60 232
17796.86 239
17798.12 241
17799.37 242
17800.63 258
17801.89 252
17803.15 241
17804.41 232
17805.67 219
17806.93 225
17808.19 247
17809.44 232
17810.70 249
17811.96 235
17813.22 238
17814.48 219
17815.74 248
17817.00 214
17818.26 223
17819.52 225
17820.78 235
17822.04 217
17823.29 229
17824.55 206
17825.81 239
17827.07 218
17828.33 266
17829.59 250
17830.85 230
17832.11 223
17833.37 208
17834.63 219
17835.89 209
17837.15 226
17838.41 250
17839.67 245
17840.93 240
17842.19 235
17843.45 234
17844.71 231
17845.97 214
17847.23 236
17848.49 235
17849.75 223
17851.01 208
17852.27 218
17853.53 213
17854.79 227
17856.05 231
17857.31 217
17858.57 216
17859.84 214
17861.10 238
17862.36 224
17863.62 220
17864.88 219
17866.14 218
17867.40 222
17868.66 214
17869.92 216
17871.18 236
17872.44 244
17873.71 228
17874.97 222
17876.23 208
17877.49 232
17878.75 208
17880.01 224
17881.27 208
17882.53 216
17883.80 201
17885.06 219
17886.32 224
17887.58 235
17888.84 223
17890.10 233
17891.37 257
17892.63 206
17893.89 210
17895.15 229
17896.41 247
17897.67 225
17898.94 213
17900.20 207
17901.46 228
17902.72 231
17903.99 227
17905.25 220
17906.51 227
17907.77 220
17909.03 217
17910.30 215
17911.56 211
17912.82 224
17914.08 260
17915.35 211
17916.61 229
17917.87 230
17919.14 214
17920.40 221
17921.66 196
17922.92 223
17924.19 244
17925.45 246
17926.71 235
17927.98 203
17929.24 235
17930.50 231
17931.76 217
17933.03 235
17934.29 230
17935.55 225
17936.82 225
17938.08 234
17939.34 226
17940.61 234
17941.87 211
17943.14 213
17944.40 208
17945.66 222
17946.93 221
17948.19 249
17949.45 206
17950.72 220
17951.98 211
17953.25 188
17954.51 208
17955.77 223
17957.04 205
17958.30 210
17959.57 234
17960.83 225
17962.09 222
17963.36 218
17964.62 228
17965.89 205
17967.15 229
17968.42 227
17969.68 205
17970.95 215
17972.21 199
17973.47 210
17974.74 209
17976.00 211
17977.27 213
17978.53 209
17979.80 224
17981.06 199
17982.33 207
17983.59 225
17984.86 199
17986.12 223
17987.39 205
17988.65 195
17989.92 199
17991.18 212
17992.45 223
17993.71 223
17994.98 194
17996.25 199
17997.51 207
17998.78 201
18000.04 212
18001.31 209
18002.57 215
18003.84 201
18005.10 210
18006.37 225
18007.64 220
18008.90 235
18010.17 209
18011.43 209
18012.70 238
18013.97 215
18015.23 228
18016.50 224
18017.76 205
18019.03 202
18020.30 214
18021.56 217
18022.83 225
18024.10 219
18025.36 220
18026.63 215
18027.90 220
18029.16 209
18030.43 215
18031.70 213
18032.96 214
18034.23 211
18035.50 233
18036.76 227
18038.03 220
18039.30 214
18040.56 206
18041.83 204
18043.10 197
18044.37 224
18045.63 209
18046.90 213
18048.17 203
18049.43 204
18050.70 206
18051.97 201
18053.24 206
18054.50 210
18055.77 209
18057.04 225
18058.31 234
18059.57 228
18060.84 231
18062.11 201
18063.38 206
18064.65 216
18065.91 224
18067.18 219
18068.45 237
18069.72 244
18070.98 219
18072.25 216
18073.52 222
18074.79 237
18076.06 234
18077.33 232
18078.59 221
18079.86 228
18081.13 211
18082.40 224
18083.67 217
18084.94 223
18086.21 222
18087.47 236
18088.74 227
18090.01 218
18091.28 210
18092.55 224
18093.82 233
18095.09 220
18096.36 241
18097.62 210
18098.89 216
18100.16 223
18101.43 225
18102.70 209
18103.97 241
18105.24 237
18106.51 221
18107.78 236
18109.05 246
18110.32 235
18111.59 241
18112.86 230
18114.13 236
18115.40 246
18116.66 220
18117.93 245
18119.20 234
18120.47 222
18121.74 226
18123.01 237
18124.28 240
18125.55 239
18126.82 234
18128.09 233
18129.36 212
18130.63 235
18131.90 230
18133.17 242
18134.44 235
18135.71 226
18136.99 236
18138.26 207
18139.53 241
18140.80 216
18142.07 237
18143.34 236
18144.61 238
18145.88 229
18147.15 221
18148.42 220
18149.69 221
18150.96 206
18152.23 245
18153.50 240
18154.78 239
18156.05 219
18157.32 240
18158.59 232
18159.86 209
18161.13 212
18162.40 224
18163.67 240
18164.94 243
18166.22 259
18167.49 244
18168.76 245
18170.03 230
18171.30 223
18172.57 236
18173.85 241
18175.12 229
18176.39 233
18177.66 219
18178.93 242
18180.20 243
18181.48 223
18182.75 210
18184.02 218
18185.29 235
18186.56 228
18187.84 227
18189.11 224
18190.38 231
18191.65 232
18192.93 238
18194.20 255
18195.47 227
18196.74 230
18198.02 256
18199.29 234
18200.56 207
18201.83 237
18203.11 250
18204.38 245
18205.65 236
18206.92 219
18208.20 236
18209.47 248
18210.74 241
18212.02 250
18213.29 217
18214.56 223
18215.84 245
18217.11 203
18218.38 221
18219.65 219
18220.93 237
18222.20 215
18223.47 218
18224.75 233
18226.02 242
18227.30 245
18228.57 223
18229.84 235
18231.12 229
18232.39 227
18233.66 204
18234.94 222
18236.21 213
18237.48 212
18238.76 219
18240.03 241
18241.31 228
18242.58 228
18243.86 218
18245.13 249
18246.40 229
18247.68 221
18248.95 229
18250.23 231
18251.50 229
18252.77 225
18254.05 231
18255.32 226
18256.60 239
18257.87 212
18259.15 235
18260.42 216
18261.70 217
18262.97 210
18264.25 234
18265.52 240
18266.80 240
18268.07 226
18269.35 207
18270.62 232
18271.90 212
18273.17 211
18274.45 210
18275.72 210
18277.00 214
18278.27 220
18279.55 210
18280.82 207
18282.10 213
18283.37 225
18284.65 217
18285.93 222
18287.20 250
18288.48 219
18289.75 209
18291.03 194
18292.30 201
18293.58 216
18294.86 235
18296.13 208
18297.41 239
18298.68 227
18299.96 209
18301.24 210
18302.51 233
18303.79 199
18305.06 217
18306.34 235
18307.62 216
18308.89 216
18310.17 214
18311.45 223
18312.72 219
18314.00 216
18315.28 226
18316.55 229
18317.83 203
18319.11 206
18320.38 216
18321.66 238
18322.94 225
18324.21 239
18325.49 231
18326.77 228
18328.04 244
18329.32 235
18330.60 237
18331.88 199
18333.15 212
18334.43 219
18335.71 236
18336.98 246
18338.26 222
18339.54 227
18340.82 225
18342.09 210
18343.37 227
18344.65 219
18345.93 204
18347.20 210
18348.48 206
18349.76 227
18351.04 194
18352.32 230
18353.59 225
18354.87 224
18356.15 218
18357.43 209
18358.71 206
18359.98 212
18361.26 208
18362.54 210
18363.82 226
18365.10 189
18366.38 225
18367.65 232
18368.93 213
18370.21 210
18371.49 219
18372.77 232
18374.05 212
18375.33 220
18376.60 235
18377.88 212
18379.16 229
18380.44 194
18381.72 213
18383.00 229
18384.28 223
18385.56 198
18386.84 220
18388.11 238
18389.39 228
18390.67 205
18391.95 202
18393.23 209
18394.51 195
18395.79 211
18397.07 221
18398.35 186
18399.63 200
18400.91 217
18402.19 205
18403.47 242
18404.75 195
18406.03 211
18407.31 213
18408.59 214
18409.87 199
18411.15 196
18412.43 207
18413.71 228
18414.99 207
18416.27 219
18417.55 230
18418.83 245
18420.11 221
18421.39 229
18422.67 214
18423.95 223
18425.23 217
18426.51 211
18427.79 222
18429.07 203
18430.35 212
18431.63 225
18432.91 234
18434.19 209
18435.47 208
18436.75 221
18438.04 233
18439.32 210
18440.60 206
18441.88 213
18443.16 221
18444.44 224
18445.72 218
18447.00 201
18448.28 192
18449.57 221
18450.85 218
18452.13 218
18453.41 219
18454.69 228
18455.97 236
18457.25 216
18458.54 215
18459.82 218
18461.10 210
18462.38 226
18463.66 227
18464.94 183
18466.23 196
18467.51 235
18468.79 218
18470.07 230
18471.35 223
18472.64 215
18473.92 211
18475.20 224
18476.48 239
18477.76 197
18479.05 211
18480.33 228
18481.61 201
18482.89 218
18484.18 209
18485.46 224
18486.74 218
18488.02 216
18489.31 222
18490.59 223
18491.87 234
18493.15 251
18494.44 237
18495.72 214
18497.00 216
18498.29 218
18499.57 239
18500.85 229
18502.13 234
18503.42 219
18504.70 208
18505.98 235
18507.27 230
18508.55 221
18509.83 213
18511.12 212
18512.40 189
18513.68 212
18514.97 218
18516.25 230
18517.54 226
18518.82 241
18520.10 223
18521.39 234
18522.67 219
18523.95 226
18525.24 208
18526.52 205
18527.81 244
18529.09 241
18530.37 252
18531.66 230
18532.94 202
18534.23 218
18535.51 224
18536.79 224
18538.08 240
18539.36 227
18540.65 232
18541.93 211
18543.22 242
18544.50 218
18545.79 246
18547.07 237
18548.36 224
18549.64 227
18550.92 210
18552.21 241
18553.49 220
18554.78 230
18556.06 240
18557.35 235
18558.63 240
18559.92 242
18561.20 224
18562.49 247
18563.77 220
18565.06 248
18566.35 232
18567.63 216
18568.92 224
18570.20 245
18571.49 243
18572.77 228
18574.06 265
18575.34 232
18576.63 224
18577.92 257
18579.20 227
18580.49 224
18581.77 229
18583.06 233
18584.34 242
18585.63 237
18586.92 222
18588.20 239
18589.49 206
18590.77 234
18592.06 229
18593.35 245
18594.63 229
18595.92 219
18597.21 206
18598.49 238
18599.78 237
18601.07 245
18602.35 237
18603.64 237
18604.93 233
18606.21 256
18607.50 270
18608.79 244
18610.07 228
18611.36 228
18612.65 247
18613.93 264
18615.22 258
18616.51 202
18617.79 234
18619.08 234
18620.37 243
18621.66 232
18622.94 244
18624.23 257
18625.52 253
18626.80 246
18628.09 238
18629.38 235
18630.67 222
18631.95 259
18633.24 226
18634.53 236
18635.82 233
18637.11 214
18638.39 220
18639.68 226
18640.97 239
18642.26 220
18643.54 220
18644.83 213
18646.12 208
18647.41 232
18648.70 236
18649.99 231
18651.27 229
18652.56 229
18653.85 229
18655.14 213
18656.43 213
18657.72 199
18659.00 217
18660.29 208
18661.58 202
18662.87 208
18664.16 228
18665.45 220
18666.74 213
18668.02 230
18669.31 216
18670.60 222
18671.89 243
18673.18 227
18674.47 203
18675.76 218
18677.05 207
18678.34 247
18679.63 226
18680.92 202
18682.20 197
18683.49 250
18684.78 195
18686.07 195
18687.36 225
18688.65 217
18689.94 243
18691.23 222
18692.52 228
18693.81 215
18695.10 236
18696.39 228
18697.68 224
18698.97 195
18700.26 225
18701.55 206
18702.84 231
18704.13 210
18705.42 212
18706.71 232
18708.00 209
18709.29 210
18710.58 226
18711.87 231
18713.16 206
18714.45 230
18715.74 213
18717.03 224
18718.32 220
18719.61 221
18720.90 221
18722.20 200
18723.49 207
18724.78 219
18726.07 226
18727.36 212
18728.65 223
18729.94 215
18731.23 225
18732.52 217
18733.81 234
18735.10 217
18736.40 234
18737.69 218
18738.98 225
18740.27 208
18741.56 202
18742.85 202
18744.14 230
18745.43 239
18746.73 202
18748.02 240
18749.31 218
18750.60 233
18751.89 209
18753.18 226
18754.48 219
18755.77 219
18757.06 228
18758.35 225
18759.64 215
18760.94 194
18762.23 204
18763.52 251
18764.81 218
18766.10 193
18767.40 212
18768.69 215
18769.98 216
18771.27 214
18772.57 213
18773.86 206
18775.15 194
18776.44 213
18777.74 201
18779.03 199
18780.32 211
18781.61 245
18782.91 247
18784.20 224
18785.49 216
18786.79 219
18788.08 224
18789.37 217
18790.66 234
18791.96 210
18793.25 222
18794.54 208
18795.84 208
18797.13 224
18798.42 205
18799.72 219
18801.01 203
18802.30 217
18803.60 219
18804.89 222
18806.18 206
18807.48 218
18808.77 234
18810.07 213
18811.36 217
18812.65 221
18813.95 222
18815.24 189
18816.53 207
18817.83 212
18819.12 197
18820.42 225
18821.71 248
18823.00 216
18824.30 205
18825.59 222
18826.89 219
18828.18 211
18829.48 197
18830.77 240
18832.07 236
18833.36 241
18834.65 215
18835.95 235
18837.24 205
18838.54 211
18839.83 206
18841.13 220
18842.42 222
18843.72 192
18845.01 217
18846.31 207
18847.60 217
18848.90 222
18850.19 231
18851.49 231
18852.78 216
18854.08 204
18855.37 215
18856.67 206
18857.96 212
18859.26 210
18860.55 213
18861.85 208
18863.15 199
18864.44 211
18865.74 205
18867.03 221
18868.33 203
18869.62 223
18870.92 229
18872.22 217
18873.51 218
18874.81 224
18876.10 225
18877.40 226
18878.70 226
18879.99 236
18881.29 212
18882.58 219
18883.88 215
18885.18 194
18886.47 194
18887.77 207
18889.07 250
18890.36 223
18891.66 192
18892.95 211
18894.25 238
18895.55 233
18896.84 232
18898.14 218
18899.44 215
18900.73 218
18902.03 232
18903.33 197
18904.63 200
18905.92 194
18907.22 213
18908.52 240
18909.81 219
18911.11 209
18912.41 195
18913.71 199
18915.00 204
18916.30 222
18917.60 210
18918.89 190
18920.19 187
18921.49 187
18922.79 198
18924.09 214
18925.38 234
18926.68 216
18927.98 217
18929.28 206
18930.57 210
18931.87 206
18933.17 216
18934.47 218
18935.77 216
18937.06 217
18938.36 217
18939.66 213
18940.96 239
18942.26 224
18943.55 202
18944.85 205
18946.15 196
18947.45 228
18948.75 181
18950.05 200
18951.35 204
18952.64 206
18953.94 213
18955.24 216
18956.54 216
18957.84 223
18959.14 194
18960.44 212
18961.74 187
18963.03 222
18964.33 188
18965.63 199
18966.93 213
18968.23 194
18969.53 207
18970.83 205
18972.13 208
18973.43 201
18974.73 214
18976.03 210
18977.33 206
18978.62 212
18979.92 209
18981.22 201
18982.52 196
18983.82 210
18985.12 194
18986.42 205
18987.72 204
18989.02 211
18990.32 209
18991.62 196
18992.92 190
18994.22 194
18995.52 211
18996.82 198
18998.12 181
18999.42 201
19000.72 208
19002.02 198
19003.32 197
19004.62 192
19005.92 209
19007.22 200
19008.53 194
19009.83 217
19011.13 191
19012.43 187
19013.73 205
19015.03 190
19016.33 186
19017.63 193
19018.93 219
19020.23 195
19021.53 211
19022.83 193
19024.13 198
19025.44 190
19026.74 207
19028.04 196
19029.34 212
19030.64 215
19031.94 189
19033.24 201
19034.54 211
19035.85 216
19037.15 190
19038.45 204
19039.75 194
19041.05 216
19042.35 182
19043.66 197
19044.96 209
19046.26 199
19047.56 195
19048.86 176
19050.16 203
19051.47 206
19052.77 212
19054.07 202
19055.37 207
19056.67 204
19057.98 222
19059.28 205
19060.58 219
19061.88 203
19063.19 207
19064.49 213
19065.79 214
19067.09 185
19068.40 178
19069.70 203
19071.00 206
19072.30 218
19073.61 189
19074.91 208
19076.21 198
19077.52 206
19078.82 193
19080.12 178
19081.42 221
19082.73 220
19084.03 209
19085.33 193
19086.64 202
19087.94 179
19089.24 188
19090.55 192
19091.85 186
19093.15 191
19094.46 208
19095.76 195
19097.06 199
19098.37 199
19099.67 198
19100.97 212
19102.28 224
19103.58 206
19104.89 205
19106.19 189
19107.49 206
19108.80 180
19110.10 188
19111.40 199
19112.71 195
19114.01 233
19115.32 189
19116.62 202
19117.93 207
19119.23 198
19120.53 189
19121.84 193
19123.14 201
19124.45 220
19125.75 173
19127.06 173
19128.36 186
19129.67 197
19130.97 196
19132.28 208
19133.58 220
19134.88 197
19136.19 212
19137.49 208
19138.80 191
19140.10 196
19141.41 201
19142.71 202
19144.02 192
19145.32 202
19146.63 208
19147.94 226
19149.24 215
19150.55 214
19151.85 198
19153.16 204
19154.46 201
19155.77 219
19157.07 202
19158.38 197
19159.68 181
19160.99 206
19162.30 202
19163.60 216
19164.91 229
19166.21 209
19167.52 191
19168.83 188
19170.13 196
19171.44 196
19172.74 204
19174.05 197
19175.36 207
19176.66 201
19177.97 194
19179.27 194
19180.58 213
19181.89 211
19183.19 210
19184.50 176
19185.81 190
19187.11 225
19188.42 207
19189.73 211
19191.03 198
19192.34 194
19193.65 197
19194.95 229
19196.26 209
19197.57 205
19198.87 203
19200.18 201
19201.49 184
19202.80 216
19204.10 203
19205.41 196
19206.72 186
19208.03 211
19209.33 194
19210.64 198
19211.95 204
19213.25 207
19214.56 211
19215.87 181
19217.18 210
19218.49 193
19219.79 198
19221.10 204
19222.41 198
19223.72 185
19225.02 217
19226.33 208
19227.64 170
19228.95 181
19230.26 203
19231.56 190
19232.87 197
19234.18 194
19235.49 213
19236.80 197
19238.11 192
19239.41 212
19240.72 199
19242.03 206
19243.34 219
19244.65 184
19245.96 183
19247.26 202
19248.57 198
19249.88 209
19251.19 213
19252.50 197
19253.81 191
19255.12 204
19256.43 197
19257.74 209
19259.04 210
19260.35 196
19261.66 196
19262.97 211
19264.28 189
19265.59 196
19266.90 210
19268.21 181
19269.52 210
19270.83 197
19272.14 182
19273.45 185
19274.76 196
19276.07 219
19277.38 198
19278.69 199
19279.99 200
19281.30 204
19282.61 208
19283.92 217
19285.23 189
19286.54 205
19287.85 193
19289.16 193
19290.47 192
19291.78 185
19293.09 193
19294.40 200
19295.72 206
19297.03 203
19298.34 210
19299.65 187
19300.96 198
19302.27 205
19303.58 203
19304.89 183
19306.20 186
19307.51 218
19308.82 182
19310.13 196
19311.44 176
19312.75 203
19314.06 200
19315.37 188
19316.69 172
19318.00 191
19319.31 183
19320.62 198
19321.93 191
19323.24 200
19324.55 197
19325.86 210
19327.18 183
19328.49 197
19329.80 188
19331.11 186
19332.42 185
19333.73 216
19335.04 208
19336.36 205
19337.67 204
19338.98 199
19340.29 215
19341.60 195
19342.91 221
19344.23 193
19345.54 204
19346.85 196
19348.16 196
19349.47 182
19350.79 176
19352.10 203
19353.41 177
19354.72 191
19356.04 178
19357.35 175
19358.66 187
19359.97 206
19361.29 189
19362.60 185
19363.91 201
19365.22 200
19366.54 198
19367.85 190
19369.16 183
19370.47 195
19371.79 213
19373.10 204
19374.41 180
19375.73 199
19377.04 193
19378.35 182
19379.67 200
19380.98 208
19382.29 195
19383.60 210
19384.92 196
19386.23 179
19387.54 204
19388.86 221
19390.17 199
19391.49 197
19392.80 202
19394.11 203
19395.43 199
19396.74 176
19398.05 161
19399.37 199
19400.68 178
19402.00 167
19403.31 186
19404.62 191
19405.94 166
19407.25 205
19408.57 219
19409.88 187
19411.19 186
19412.51 201
19413.82 177
19415.14 215
19416.45 193
19417.77 191
19419.08 186
19420.39 199
19421.71 187
19423.02 188
19424.34 180
19425.65 199
19426.97 214
19428.28 198
19429.60 220
19430.91 172
19432.23 190
19433.54 186
19434.86 189
19436.17 203
19437.49 208
19438.80 202
19440.12 181
19441.43 162
19442.75 180
19444.06 193
19445.38 192
19446.69 204
19448.01 180
19449.32 194
19450.64 177
19451.96 197
19453.27 172
19454.59 171
19455.90 184
19457.22 200
19458.53 200
19459.85 164
19461.17 167
19462.48 197
19463.80 190
19465.11 198
19466.43 194
19467.75 177
19469.06 206
19470.38 163
19471.69 201
19473.01 183
19474.33 187
19475.64 179
19476.96 210
19478.28 186
19479.59 201
19480.91 187
19482.23 200
19483.54 172
19484.86 180
19486.18 190
19487.49 200
19488.81 193
19490.13 174
19491.44 192
19492.76 175
19494.08 204
19495.39 159
19496.71 211
19498.03 195
19499.35 196
19500.66 171
19501.98 190
19503.30 212
19504.61 205
19505.93 191
19507.25 177
19508.57 194
19509.88 166
19511.20 176
19512.52 177
19513.84 183
19515.15 189
19516.47 219
19517.79 221
19519.11 176
19520.43 179
19521.74 184
19523.06 197
19524.38 204
19525.70 194
19527.02 182
19528.33 189
19529.65 190
19530.97 200
19532.29 186
19533.61 184
19534.93 173
19536.24 178
19537.56 187
19538.88 202
19540.20 179
19541.52 181
19542.84 191
19544.16 206
19545.47 185
19546.79 163
19548.11 160
19549.43 174
19550.75 188
19552.07 184
19553.39 176
19554.71 168
19556.03 206
19557.34 186
19558.66 186
19559.98 170
19561.30 177
19562.62 196
19563.94 190
19565.26 212
19566.58 192
19567.90 191
19569.22 212
19570.54 195
19571.86 198
19573.18 172
19574.50 176
19575.82 208
19577.14 214
19578.46 221
19579.78 194
19581.10 183
19582.42 198
19583.74 223
19585.06 198
19586.38 188
19587.70 203
19589.02 189
19590.34 197
19591.66 186
19592.98 180
19594.30 176
19595.62 196
19596.94 188
19598.26 194
19599.58 168
19600.90 187
19602.22 177
19603.54 197
19604.86 184
19606.18 199
19607.50 213
19608.82 188
19610.15 184
19611.47 183
19612.79 175
19614.11 196
19615.43 199
19616.75 185
19618.07 202
19619.39 191
19620.71 197
19622.04 190
19623.36 195
19624.68 187
19626.00 185
19627.32 199
19628.64 175
19629.96 191
19631.29 183
19632.61 200
19633.93 177
19635.25 178
19636.57 177
19637.89 204
19639.22 167
19640.54 175
19641.86 176
19643.18 175
19644.50 172
19645.83 172
19647.15 192
19648.47 178
19649.79 201
19651.12 212
19652.44 193
19653.76 188
19655.08 201
19656.40 189
19657.73 188
19659.05 209
19660.37 196
19661.70 194
19663.02 233
19664.34 198
19665.66 205
19666.99 173
19668.31 193
19669.63 198
19670.95 193
19672.28 187
19673.60 186
19674.92 199
19676.25 182
19677.57 205
19678.89 179
19680.22 198
19681.54 186
19682.86 194
19684.19 185
19685.51 195
19686.83 181
19688.16 177
19689.48 182
19690.80 206
19692.13 175
19693.45 180
19694.78 196
19696.10 181
19697.42 189
19698.75 193
19700.07 202
19701.39 188
19702.72 195
19704.04 192
19705.37 194
19706.69 184
19708.02 163
19709.34 177
19710.66 199
19711.99 182
19713.31 182
19714.64 206
19715.96 185
19717.29 183
19718.61 179
19719.93 185
19721.26 166
19722.58 186
19723.91 173
19725.23 182
19726.56 174
19727.88 155
19729.21 185
19730.53 205
19731.86 188
19733.18 191
19734.51 193
19735.83 190
19737.16 187
19738.48 175
19739.81 191
19741.13 185
19742.46 210
19743.78 183
19745.11 190
19746.44 166
19747.76 197
19749.09 210
19750.41 201
19751.74 199
19753.06 181
19754.39 186
19755.72 165
19757.04 186
19758.37 185
19759.69 183
19761.02 197
19762.34 195
19763.67 171
19765.00 194
19766.32 180
19767.65 190
19768.98 174
19770.30 185
19771.63 182
19772.95 172
19774.28 201
19775.61 191
19776.93 207
19778.26 183
19779.59 188
19780.91 202
19782.24 192
19783.57 164
19784.89 183
19786.22 175
19787.55 195
19788.87 190
19790.20 204
19791.53 202
19792.86 186
19794.18 180
19795.51 172
19796.84 191
19798.16 183
19799.49 205
19800.82 180
19802.15 185
19803.47 202
19804.80 192
19806.13 187
19807.46 193
19808.78 183
19810.11 201
19811.44 190
19812.77 195
19814.09 183
19815.42 173
19816.75 191
19818.08 169
19819.41 152
19820.73 175
19822.06 193
19823.39 179
19824.72 190
19826.05 188
19827.37 210
19828.70 193
19830.03 205
19831.36 190
19832.69 199
19834.02 186
19835.34 199
19836.67 196
19838.00 180
19839.33 200
19840.66 196
19841.99 188
19843.32 185
19844.64 208
19845.97 187
19847.30 174
19848.63 174
19849.96 195
19851.29 172
19852.62 175
19853.95 173
19855.28 176
19856.60 184
19857.93 178
19859.26 185
19860.59 158
19861.92 178
19863.25 161
19864.58 168
19865.91 188
19867.24 184
19868.57 168
19869.90 190
19871.23 183
19872.56 178
19873.89 193
19875.22 187
19876.55 179
19877.88 174
19879.21 187
19880.54 182
19881.87 197
19883.20 181
19884.53 199
19885.86 181
19887.19 195
19888.52 174
19889.85 156
19891.18 170
19892.51 189
19893.84 183
19895.17 172
19896.50 192
19897.83 173
19899.16 205
19900.49 196
19901.82 175
19903.15 188
19904.48 198
19905.81 194
19907.15 194
19908.48 165
19909.81 200
19911.14 180
19912.47 198
19913.80 183
19915.13 195
19916.46 195
19917.79 184
19919.13 167
19920.46 196
19921.79 173
19923.12 173
19924.45 207
19925.78 178
19927.11 201
19928.45 183
19929.78 196
19931.11 183
19932.44 183
19933.77 161
19935.10 204
19936.44 185
19937.77 183
19939.10 175
19940.43 179
19941.76 188
19943.10 184
19944.43 197
19945.76 196
19947.09 212
19948.42 181
19949.76 198
19951.09 206
19952.42 208
19953.75 203
19955.09 180
19956.42 193
19957.75 199
19959.08 203
19960.42 193
19961.75 169
19963.08 187
19964.41 200
19965.75 186
19967.08 200
19968.41 178
19969.75 197
19971.08 179
19972.41 171
19973.74 204
19975.08 186
19976.41 200
19977.74 193
19979.08 186
19980.41 188
19981.74 178
19983.08 195
19984.41 185
19985.74 191
19987.08 209
19988.41 191
19989.75 175
19991.08 187
19992.41 210
19993.75 197
19995.08 182
19996.41 192
19997.75 194
19999.08 186
20000.42 205
20001.75 209
20003.08 184
20004.42 212
20005.75 202
20007.09 209
20008.42 179
20009.75 204
20011.09 192
20012.42 173
20013.76 174
20015.09 199
20016.43 198
20017.76 181
20019.10 182
20020.43 195
20021.76 194
20023.10 192
20024.43 200
20025.77 199
20027.10 197
20028.44 201
20029.77 198
20031.11 187
20032.44 195
20033.78 162
20035.11 195
20036.45 187
20037.78 183
20039.12 199
20040.46 180
20041.79 189
20043.13 184
20044.46 196
20045.80 206
20047.13 206
20048.47 192
20049.80 193
20051.14 181
20052.47 200
20053.81 209
20055.15 217
20056.48 195
20057.82 208
20059.15 199
20060.49 195
20061.83 197
20063.16 198
20064.50 212
20065.83 189
20067.17 191
20068.51 178
20069.84 196
20071.18 192
20072.52 196
20073.85 215
20075.19 206
20076.52 191
20077.86 194
20079.20 183
20080.53 169
20081.87 180
20083.21 195
20084.54 206
20085.88 174
20087.22 190
20088.56 188
20089.89 171
20091.23 174
20092.57 197
20093.90 179
20095.24 200
20096.58 199
20097.91 192
20099.25 180
20100.59 185
20101.93 179
20103.26 202
20104.60 190
20105.94 193
20107.28 177
20108.61 182
20109.95 189
20111.29 188
20112.63 204
20113.96 188
20115.30 198
20116.64 203
20117.98 191
20119.32 165
20120.65 187
20121.99 177
20123.33 186
20124.67 191
20126.01 175
