# Supplementary material for: MALDI-TOF MS typing enables the classification of brewing yeasts of the genus Saccharomyces to major beer styles
Source: PLoS One. 2017 Aug 9;12(8):e0181694. doi: 10.1371/journal.pone.0181694 (PMC5549903; doi:10.1371/journal.pone.0181694)
Supplement: S13 File — The directory includes 90 raw files and was zipped to “.zip”; the folder has three strains with 30 spectra per strain; S1 Text explains the raw files with an example and Table 1 represents the yeast strains used within the experiment. (ZIP) [file pone.0181694.s016.zip › 37-39/30628-70487-Dias-Dias-Dias-YPG-18h-E-E_2016-10-03_6_0_G6_1.dat]

1998.43 2207
1998.85 2230
1999.27 2203
1999.69 2187
2000.11 2165
2000.54 2112
2000.96 2003
2001.38 2140
2001.80 2175
2002.23 2041
2002.65 2094
2003.07 2147
2003.49 2150
2003.92 2139
2004.34 2201
2004.76 2350
2005.18 2349
2005.61 2385
2006.03 2414
2006.45 2483
2006.87 2411
2007.30 2448
2007.72 2443
2008.14 2376
2008.57 2475
2008.99 2378
2009.41 2292
2009.84 2243
2010.26 2145
2010.68 2233
2011.11 2169
2011.53 2021
2011.95 2121
2012.38 2077
2012.80 1960
2013.22 1987
2013.65 2053
2014.07 2005
2014.49 1954
2014.92 2082
2015.34 2161
2015.77 2164
2016.19 2218
2016.61 2206
2017.04 2217
2017.46 2416
2017.89 2449
2018.31 2388
2018.73 2397
2019.16 2482
2019.58 2478
2020.01 2484
2020.43 2382
2020.85 2474
2021.28 2359
2021.70 2299
2022.13 2272
2022.55 2191
2022.98 2269
2023.40 2191
2023.83 2072
2024.25 2107
2024.68 2071
2025.10 2167
2025.53 2232
2025.95 2070
2026.38 2142
2026.80 2099
2027.23 2108
2027.65 2114
2028.08 2167
2028.50 2192
2028.93 2243
2029.35 2191
2029.78 2066
2030.20 2076
2030.63 2133
2031.05 2150
2031.48 2292
2031.90 2208
2032.33 2185
2032.75 2150
2033.18 2200
2033.61 2222
2034.03 2206
2034.46 2116
2034.88 2074
2035.31 2161
2035.74 2187
2036.16 2309
2036.59 2238
2037.01 2274
2037.44 2253
2037.87 2371
2038.29 2372
2038.72 2373
2039.14 2336
2039.57 2309
2040.00 2252
2040.42 2211
2040.85 2220
2041.28 2187
2041.70 2284
2042.13 2140
2042.56 2260
2042.98 2222
2043.41 2231
2043.84 2177
2044.26 2127
2044.69 2123
2045.12 2233
2045.54 2235
2045.97 2166
2046.40 2234
2046.82 2135
2047.25 2168
2047.68 2129
2048.11 2130
2048.53 2221
2048.96 2163
2049.39 2190
2049.82 2037
2050.24 1976
2050.67 2036
2051.10 2078
2051.53 2118
2051.95 2055
2052.38 2158
2052.81 2050
2053.24 2046
2053.66 2159
2054.09 2205
2054.52 2114
2054.95 2089
2055.38 2023
2055.80 2031
2056.23 2085
2056.66 2096
2057.09 2124
2057.52 2096
2057.94 2128
2058.37 2246
2058.80 2162
2059.23 2110
2059.66 2093
2060.09 2052
2060.51 2044
2060.94 2111
2061.37 2152
2061.80 2309
2062.23 2240
2062.66 2204
2063.09 2186
2063.52 2298
2063.94 2304
2064.37 2445
2064.80 2378
2065.23 2205
2065.66 2093
2066.09 2163
2066.52 2062
2066.95 2107
2067.38 2254
2067.81 2201
2068.24 2124
2068.66 2139
2069.09 2098
2069.52 2123
2069.95 2082
2070.38 2049
2070.81 2040
2071.24 2076
2071.67 2103
2072.10 2130
2072.53 2124
2072.96 2193
2073.39 2220
2073.82 2246
2074.25 2272
2074.68 2350
2075.11 2411
2075.54 2327
2075.97 2459
2076.40 2420
2076.83 2511
2077.26 2645
2077.69 2536
2078.12 2552
2078.55 2503
2078.98 2414
2079.41 2495
2079.84 2590
2080.27 2461
2080.70 2407
2081.14 2333
2081.57 2249
2082.00 2247
2082.43 2294
2082.86 2275
2083.29 2218
2083.72 2119
2084.15 2171
2084.58 2137
2085.01 2140
2085.44 2123
2085.88 2142
2086.31 2169
2086.74 2107
2087.17 2065
2087.60 2128
2088.03 2084
2088.46 2023
2088.89 2166
2089.33 2242
2089.76 2264
2090.19 2221
2090.62 2224
2091.05 2225
2091.48 2308
2091.92 2394
2092.35 2456
2092.78 2479
2093.21 2460
2093.64 2358
2094.07 2398
2094.51 2465
2094.94 2239
2095.37 2324
2095.80 2323
2096.24 2281
2096.67 2195
2097.10 2101
2097.53 2102
2097.96 2014
2098.40 1958
2098.83 2075
2099.26 2076
2099.69 2051
2100.13 2152
2100.56 2130
2100.99 2097
2101.43 2058
2101.86 2204
2102.29 2168
2102.72 2118
2103.16 2068
2103.59 2002
2104.02 2026
2104.46 2123
2104.89 2078
2105.32 2065
2105.76 2086
2106.19 2238
2106.62 2090
2107.05 2136
2107.49 2137
2107.92 2028
2108.36 2237
2108.79 2051
2109.22 2056
2109.66 2083
2110.09 2087
2110.52 2104
2110.96 2110
2111.39 2058
2111.82 2056
2112.26 2118
2112.69 2083
2113.13 1996
2113.56 1976
2113.99 1993
2114.43 1974
2114.86 1963
2115.30 1981
2115.73 2036
2116.16 1977
2116.60 2056
2117.03 2038
2117.47 1985
2117.90 1985
2118.34 2031
2118.77 2077
2119.21 2055
2119.64 2042
2120.07 2146
2120.51 2128
2120.94 2065
2121.38 2202
2121.81 2237
2122.25 2243
2122.68 2190
2123.12 2130
2123.55 2167
2123.99 2044
2124.42 2058
2124.86 2116
2125.29 2027
2125.73 1970
2126.16 1928
2126.60 2025
2127.04 2016
2127.47 2032
2127.91 2060
2128.34 2151
2128.78 2153
2129.21 2176
2129.65 2188
2130.08 2206
2130.52 2280
2130.96 2250
2131.39 2307
2131.83 2265
2132.26 2326
2132.70 2612
2133.14 2546
2133.57 2653
2134.01 2681
2134.44 2797
2134.88 2712
2135.32 2685
2135.75 2816
2136.19 2726
2136.62 2634
2137.06 2519
2137.50 2434
2137.93 2396
2138.37 2427
2138.81 2418
2139.24 2345
2139.68 2260
2140.12 2227
2140.55 2231
2140.99 2022
2141.43 1996
2141.86 2004
2142.30 1920
2142.74 2037
2143.18 2001
2143.61 2085
2144.05 2007
2144.49 2169
2144.92 2109
2145.36 2307
2145.80 2364
2146.24 2485
2146.67 2566
2147.11 2610
2147.55 2979
2147.99 3186
2148.42 3048
2148.86 3175
2149.30 3227
2149.74 3255
2150.17 3214
2150.61 3021
2151.05 2860
2151.49 2758
2151.92 2644
2152.36 2559
2152.80 2378
2153.24 2324
2153.68 2359
2154.11 2212
2154.55 2255
2154.99 2286
2155.43 2263
2155.87 2219
2156.31 2159
2156.74 2268
2157.18 2209
2157.62 2234
2158.06 2262
2158.50 2292
2158.94 2335
2159.38 2192
2159.81 2207
2160.25 2168
2160.69 2295
2161.13 2203
2161.57 2185
2162.01 2174
2162.45 2195
2162.89 2139
2163.33 2172
2163.76 2205
2164.20 2193
2164.64 2273
2165.08 2192
2165.52 2193
2165.96 2064
2166.40 2117
2166.84 2204
2167.28 2208
2167.72 2114
2168.16 2263
2168.60 2375
2169.04 2293
2169.48 2289
2169.92 2360
2170.36 2328
2170.80 2319
2171.24 2375
2171.68 2392
2172.12 2430
2172.56 2466
2173.00 2479
2173.44 2445
2173.88 2519
2174.32 2511
2174.76 2434
2175.20 2553
2175.64 2641
2176.08 2677
2176.52 2720
2176.96 2705
2177.40 2737
2177.84 2842
2178.28 2771
2178.72 2705
2179.16 2728
2179.60 2766
2180.04 2549
2180.48 2471
2180.92 2538
2181.37 2376
2181.81 2356
2182.25 2331
2182.69 2253
2183.13 2253
2183.57 2277
2184.01 2262
2184.45 2240
2184.89 2275
2185.34 2376
2185.78 2453
2186.22 2591
2186.66 2592
2187.10 2578
2187.54 2660
2187.98 2745
2188.43 2699
2188.87 2572
2189.31 2518
2189.75 2589
2190.19 2454
2190.63 2476
2191.08 2443
2191.52 2510
2191.96 2471
2192.40 2406
2192.84 2460
2193.29 2479
2193.73 2419
2194.17 2411
2194.61 2569
2195.05 2465
2195.50 2397
2195.94 2309
2196.38 2423
2196.82 2388
2197.27 2482
2197.71 2523
2198.15 2424
2198.59 2316
2199.04 2398
2199.48 2404
2199.92 2381
2200.37 2381
2200.81 2512
2201.25 2627
2201.69 2447
2202.14 2483
2202.58 2538
2203.02 2551
2203.47 2623
2203.91 2587
2204.35 2491
2204.80 2435
2205.24 2529
2205.68 2578
2206.13 2669
2206.57 2661
2207.01 2589
2207.46 2525
2207.90 2624
2208.34 2594
2208.79 2622
2209.23 2612
2209.67 2629
2210.12 2619
2210.56 2507
2211.01 2502
2211.45 2384
2211.89 2423
2212.34 2444
2212.78 2345
2213.23 2390
2213.67 2421
2214.11 2395
2214.56 2302
2215.00 2311
2215.45 2273
2215.89 2360
2216.34 2327
2216.78 2268
2217.22 2249
2217.67 2111
2218.11 2248
2218.56 2314
2219.00 2324
2219.45 2416
2219.89 2531
2220.34 2676
2220.78 2731
2221.23 2796
2221.67 2971
2222.12 3104
2222.56 3216
2223.01 3349
2223.45 3251
2223.90 3323
2224.34 3339
2224.79 3176
2225.23 3098
2225.68 3013
2226.12 2971
2226.57 2882
2227.01 2808
2227.46 2819
2227.91 2926
2228.35 2756
2228.80 2802
2229.24 2791
2229.69 2821
2230.13 3068
2230.58 3109
2231.03 3144
2231.47 3367
2231.92 3369
2232.36 3410
2232.81 3452
2233.26 3308
2233.70 3334
2234.15 3385
2234.59 3392
2235.04 3382
2235.49 3547
2235.93 3321
2236.38 3290
2236.83 3401
2237.27 3375
2237.72 3346
2238.17 3155
2238.61 3196
2239.06 2901
2239.51 2886
2239.95 2815
2240.40 2684
2240.85 2559
2241.29 2475
2241.74 2426
2242.19 2376
2242.63 2407
2243.08 2299
2243.53 2254
2243.98 2226
2244.42 2213
2244.87 2238
2245.32 2184
2245.76 2169
2246.21 2217
2246.66 2248
2247.11 2228
2247.55 2152
2248.00 2155
2248.45 2236
2248.90 2306
2249.35 2377
2249.79 2224
2250.24 2338
2250.69 2152
2251.14 2173
2251.58 2154
2252.03 2110
2252.48 2217
2252.93 2206
2253.38 2190
2253.82 2110
2254.27 2073
2254.72 2074
2255.17 2115
2255.62 2052
2256.07 2055
2256.51 2059
2256.96 2149
2257.41 2071
2257.86 2132
2258.31 2213
2258.76 2271
2259.21 2338
2259.65 2327
2260.10 2385
2260.55 2436
2261.00 2470
2261.45 2455
2261.90 2502
2262.35 2443
2262.80 2351
2263.25 2410
2263.69 2454
2264.14 2494
2264.59 2660
2265.04 2682
2265.49 2649
2265.94 2728
2266.39 2689
2266.84 2739
2267.29 2810
2267.74 2825
2268.19 2815
2268.64 2846
2269.09 2951
2269.54 3009
2269.99 3009
2270.44 2908
2270.89 2863
2271.34 2718
2271.79 2721
2272.24 2669
2272.69 2576
2273.14 2574
2273.59 2551
2274.04 2391
2274.49 2445
2274.94 2393
2275.39 2433
2275.84 2353
2276.29 2309
2276.74 2347
2277.19 2507
2277.64 2627
2278.09 2651
2278.54 2644
2278.99 2624
2279.44 2748
2279.89 2756
2280.34 2676
2280.79 2587
2281.25 2592
2281.70 2663
2282.15 2617
2282.60 2535
2283.05 2359
2283.50 2364
2283.95 2511
2284.40 2544
2284.85 2438
2285.31 2416
2285.76 2610
2286.21 2604
2286.66 2702
2287.11 2942
2287.56 3137
2288.01 3278
2288.47 3404
2288.92 3640
2289.37 3752
2289.82 4103
2290.27 4069
2290.72 4084
2291.18 4195
2291.63 4323
2292.08 4272
2292.53 4195
2292.98 4096
2293.44 4054
2293.89 3904
2294.34 3986
2294.79 3740
2295.24 3654
2295.70 3439
2296.15 3203
2296.60 3074
2297.05 3016
2297.51 2928
2297.96 2704
2298.41 2758
2298.86 2606
2299.32 2579
2299.77 2452
2300.22 2434
2300.67 2463
2301.13 2405
2301.58 2429
2302.03 2414
2302.49 2358
2302.94 2345
2303.39 2400
2303.85 2325
2304.30 2408
2304.75 2528
2305.20 2684
2305.66 2606
2306.11 2694
2306.56 2816
2307.02 3047
2307.47 3198
2307.93 3308
2308.38 3425
2308.83 3417
2309.29 3487
2309.74 3388
2310.19 3247
2310.65 3305
2311.10 3111
2311.55 3002
2312.01 2962
2312.46 2878
2312.92 2812
2313.37 2716
2313.82 2765
2314.28 2719
2314.73 2591
2315.19 2774
2315.64 2900
2316.10 2931
2316.55 3007
2317.00 3001
2317.46 2938
2317.91 2831
2318.37 2813
2318.82 2766
2319.28 2770
2319.73 2815
2320.19 2747
2320.64 2696
2321.10 2729
2321.55 2667
2322.01 2626
2322.46 2601
2322.92 2584
2323.37 2563
2323.83 2535
2324.28 2507
2324.74 2561
2325.19 2543
2325.65 2488
2326.10 2534
2326.56 2614
2327.01 2725
2327.47 2730
2327.92 2833
2328.38 2728
2328.83 2716
2329.29 2783
2329.74 2794
2330.20 2845
2330.66 2731
2331.11 2705
2331.57 2632
2332.02 2678
2332.48 2519
2332.94 2563
2333.39 2563
2333.85 2602
2334.30 2664
2334.76 2669
2335.22 2647
2335.67 2732
2336.13 2747
2336.58 2731
2337.04 2773
2337.50 2853
2337.95 2961
2338.41 2991
2338.87 3044
2339.32 3035
2339.78 3029
2340.24 3135
2340.69 3051
2341.15 3161
2341.61 2978
2342.06 2800
2342.52 2823
2342.98 2901
2343.43 2870
2343.89 2880
2344.35 2910
2344.81 2938
2345.26 2876
2345.72 2978
2346.18 2929
2346.63 2872
2347.09 2943
2347.55 2844
2348.01 2809
2348.46 2888
2348.92 2910
2349.38 2785
2349.84 2742
2350.29 2852
2350.75 2902
2351.21 2790
2351.67 2731
2352.13 2759
2352.58 2674
2353.04 2599
2353.50 2525
2353.96 2543
2354.41 2582
2354.87 2522
2355.33 2491
2355.79 2438
2356.25 2549
2356.71 2553
2357.16 2557
2357.62 2583
2358.08 2645
2358.54 2853
2359.00 2944
2359.46 2827
2359.91 2927
2360.37 2922
2360.83 2896
2361.29 2958
2361.75 2930
2362.21 2979
2362.67 2937
2363.13 2882
2363.58 2935
2364.04 2852
2364.50 2774
2364.96 2785
2365.42 2814
2365.88 2777
2366.34 2652
2366.80 2690
2367.26 2648
2367.72 2617
2368.18 2479
2368.64 2512
2369.10 2423
2369.55 2291
2370.01 2424
2370.47 2379
2370.93 2208
2371.39 2193
2371.85 2317
2372.31 2335
2372.77 2270
2373.23 2299
2373.69 2246
2374.15 2138
2374.61 2313
2375.07 2364
2375.53 2285
2375.99 2290
2376.45 2222
2376.91 2301
2377.37 2288
2377.83 2332
2378.29 2459
2378.75 2433
2379.21 2381
2379.68 2396
2380.14 2457
2380.60 2362
2381.06 2381
2381.52 2306
2381.98 2368
2382.44 2436
2382.90 2371
2383.36 2372
2383.82 2359
2384.28 2373
2384.74 2393
2385.20 2403
2385.67 2447
2386.13 2426
2386.59 2400
2387.05 2433
2387.51 2346
2387.97 2422
2388.43 2465
2388.89 2413
2389.36 2401
2389.82 2449
2390.28 2477
2390.74 2379
2391.20 2421
2391.66 2533
2392.13 2393
2392.59 2321
2393.05 2371
2393.51 2307
2393.97 2262
2394.43 2296
2394.90 2409
2395.36 2424
2395.82 2354
2396.28 2300
2396.74 2297
2397.21 2209
2397.67 2249
2398.13 2356
2398.59 2327
2399.06 2285
2399.52 2209
2399.98 2140
2400.44 2271
2400.91 2355
2401.37 2420
2401.83 2420
2402.29 2508
2402.76 2569
2403.22 2561
2403.68 2740
2404.14 2814
2404.61 2759
2405.07 2795
2405.53 2909
2406.00 2867
2406.46 2752
2406.92 2673
2407.39 2523
2407.85 2502
2408.31 2463
2408.78 2449
2409.24 2313
2409.70 2287
2410.17 2368
2410.63 2225
2411.09 2264
2411.56 2293
2412.02 2269
2412.48 2342
2412.95 2366
2413.41 2414
2413.87 2373
2414.34 2450
2414.80 2595
2415.27 2620
2415.73 2701
2416.19 2769
2416.66 2764
2417.12 2878
2417.59 2926
2418.05 2906
2418.51 2933
2418.98 3050
2419.44 2947
2419.91 2917
2420.37 2840
2420.84 2722
2421.30 2763
2421.77 2693
2422.23 2700
2422.69 2735
2423.16 2752
2423.62 2832
2424.09 2876
2424.55 2811
2425.02 2967
2425.48 2995
2425.95 2921
2426.41 2973
2426.88 2882
2427.34 2730
2427.81 2773
2428.27 2676
2428.74 2738
2429.20 2572
2429.67 2585
2430.13 2560
2430.60 2588
2431.07 2502
2431.53 2615
2432.00 2564
2432.46 2546
2432.93 2565
2433.39 2626
2433.86 2630
2434.32 2710
2434.79 2734
2435.26 2712
2435.72 2798
2436.19 2920
2436.65 3093
2437.12 3163
2437.59 3287
2438.05 3296
2438.52 3324
2438.98 3322
2439.45 3349
2439.92 3387
2440.38 3309
2440.85 3227
2441.32 3207
2441.78 3034
2442.25 2983
2442.72 2999
2443.18 2890
2443.65 2808
2444.12 2684
2444.58 2689
2445.05 2739
2445.52 2600
2445.98 2662
2446.45 2627
2446.92 2490
2447.38 2379
2447.85 2486
2448.32 2502
2448.78 2488
2449.25 2356
2449.72 2461
2450.19 2409
2450.65 2350
2451.12 2454
2451.59 2439
2452.06 2420
2452.52 2377
2452.99 2378
2453.46 2376
2453.93 2392
2454.39 2425
2454.86 2398
2455.33 2321
2455.80 2304
2456.26 2384
2456.73 2379
2457.20 2303
2457.67 2343
2458.14 2372
2458.60 2266
2459.07 2289
2459.54 2366
2460.01 2276
2460.48 2305
2460.95 2348
2461.41 2356
2461.88 2352
2462.35 2469
2462.82 2469
2463.29 2573
2463.76 2685
2464.22 2738
2464.69 2631
2465.16 2544
2465.63 2609
2466.10 2680
2466.57 2704
2467.04 2714
2467.51 2759
2467.97 2703
2468.44 2635
2468.91 2694
2469.38 2612
2469.85 2485
2470.32 2565
2470.79 2490
2471.26 2346
2471.73 2372
2472.20 2413
2472.67 2409
2473.14 2274
2473.61 2281
2474.07 2267
2474.54 2295
2475.01 2419
2475.48 2458
2475.95 2485
2476.42 2564
2476.89 2767
2477.36 2684
2477.83 2937
2478.30 3102
2478.77 3131
2479.24 3122
2479.71 3130
2480.18 3084
2480.65 2973
2481.12 2917
2481.59 2705
2482.06 2653
2482.53 2602
2483.00 2560
2483.47 2453
2483.95 2472
2484.42 2391
2484.89 2409
2485.36 2495
2485.83 2435
2486.30 2498
2486.77 2459
2487.24 2351
2487.71 2452
2488.18 2432
2488.65 2413
2489.12 2476
2489.59 2506
2490.07 2447
2490.54 2380
2491.01 2470
2491.48 2521
2491.95 2540
2492.42 2503
2492.89 2487
2493.36 2648
2493.84 2657
2494.31 2590
2494.78 2572
2495.25 2659
2495.72 2603
2496.19 2558
2496.66 2543
2497.14 2509
2497.61 2466
2498.08 2473
2498.55 2496
2499.02 2539
2499.50 2456
2499.97 2352
2500.44 2292
2500.91 2313
2501.38 2316
2501.86 2285
2502.33 2335
2502.80 2378
2503.27 2423
2503.74 2520
2504.22 2631
2504.69 2669
2505.16 2762
2505.63 2817
2506.11 2889
2506.58 2955
2507.05 3075
2507.52 3134
2508.00 3127
2508.47 3173
2508.94 3026
2509.42 3105
2509.89 2940
2510.36 3027
2510.83 2926
2511.31 2765
2511.78 2734
2512.25 2732
2512.73 2490
2513.20 2564
2513.67 2478
2514.15 2472
2514.62 2467
2515.09 2540
2515.57 2535
2516.04 2501
2516.51 2552
2516.99 2507
2517.46 2521
2517.94 2622
2518.41 2531
2518.88 2552
2519.36 2549
2519.83 2472
2520.30 2384
2520.78 2425
2521.25 2447
2521.73 2348
2522.20 2259
2522.67 2319
2523.15 2350
2523.62 2345
2524.10 2335
2524.57 2306
2525.05 2423
2525.52 2340
2525.99 2323
2526.47 2285
2526.94 2188
2527.42 2314
2527.89 2329
2528.37 2356
2528.84 2300
2529.32 2357
2529.79 2503
2530.27 2608
2530.74 2585
2531.22 2606
2531.69 2688
2532.17 2692
2532.64 2650
2533.12 2737
2533.59 2852
2534.07 2759
2534.54 2675
2535.02 2699
2535.49 2773
2535.97 2702
2536.44 2654
2536.92 2522
2537.39 2621
2537.87 2580
2538.34 2645
2538.82 2646
2539.30 2631
2539.77 2554
2540.25 2516
2540.72 2526
2541.20 2555
2541.68 2559
2542.15 2544
2542.63 2517
2543.10 2534
2543.58 2708
2544.06 2856
2544.53 2966
2545.01 2996
2545.48 3136
2545.96 3293
2546.44 3252
2546.91 3196
2547.39 3381
2547.87 3442
2548.34 3425
2548.82 3327
2549.30 3280
2549.77 3255
2550.25 3344
2550.73 3418
2551.20 3361
2551.68 3263
2552.16 3402
2552.63 3453
2553.11 3465
2553.59 3560
2554.06 3537
2554.54 3474
2555.02 3248
2555.50 3226
2555.97 3018
2556.45 3012
2556.93 2963
2557.40 2879
2557.88 2752
2558.36 2763
2558.84 2692
2559.31 2765
2559.79 2597
2560.27 2640
2560.75 2559
2561.23 2528
2561.70 2618
2562.18 2602
2562.66 2495
2563.14 2529
2563.61 2425
2564.09 2463
2564.57 2362
2565.05 2434
2565.53 2485
2566.00 2467
2566.48 2562
2566.96 2449
2567.44 2473
2567.92 2445
2568.40 2369
2568.87 2454
2569.35 2413
2569.83 2423
2570.31 2378
2570.79 2386
2571.27 2487
2571.75 2413
2572.22 2393
2572.70 2359
2573.18 2454
2573.66 2351
2574.14 2348
2574.62 2271
2575.10 2301
2575.58 2309
2576.06 2301
2576.54 2225
2577.01 2248
2577.49 2282
2577.97 2347
2578.45 2389
2578.93 2386
2579.41 2350
2579.89 2313
2580.37 2314
2580.85 2330
2581.33 2228
2581.81 2194
2582.29 2227
2582.77 2233
2583.25 2238
2583.73 2335
2584.21 2223
2584.69 2192
2585.17 2294
2585.65 2288
2586.13 2397
2586.61 2349
2587.09 2303
2587.57 2295
2588.05 2458
2588.53 2483
2589.01 2392
2589.49 2404
2589.97 2475
2590.45 2589
2590.93 2536
2591.41 2619
2591.89 2719
2592.37 2699
2592.85 2618
2593.33 2543
2593.81 2578
2594.30 2506
2594.78 2489
2595.26 2442
2595.74 2389
2596.22 2465
2596.70 2416
2597.18 2444
2597.66 2428
2598.14 2423
2598.62 2309
2599.11 2281
2599.59 2343
2600.07 2383
2600.55 2349
2601.03 2233
2601.51 2232
2601.99 2301
2602.48 2346
2602.96 2314
2603.44 2312
2603.92 2325
2604.40 2411
2604.88 2489
2605.37 2592
2605.85 2726
2606.33 2845
2606.81 2928
2607.29 3026
2607.78 3224
2608.26 3302
2608.74 3253
2609.22 3217
2609.70 3194
2610.19 3115
2610.67 2936
2611.15 2909
2611.63 2842
2612.12 2784
2612.60 2740
2613.08 2611
2613.56 2616
2614.05 2484
2614.53 2441
2615.01 2360
2615.49 2352
2615.98 2483
2616.46 2483
2616.94 2430
2617.43 2370
2617.91 2318
2618.39 2315
2618.87 2437
2619.36 2450
2619.84 2323
2620.32 2343
2620.81 2442
2621.29 2481
2621.77 2426
2622.26 2326
2622.74 2356
2623.22 2445
2623.71 2341
2624.19 2281
2624.67 2272
2625.16 2383
2625.64 2269
2626.13 2280
2626.61 2303
2627.09 2331
2627.58 2291
2628.06 2205
2628.55 2288
2629.03 2196
2629.51 2187
2630.00 2181
2630.48 2336
2630.97 2340
2631.45 2319
2631.93 2266
2632.42 2310
2632.90 2278
2633.39 2332
2633.87 2305
2634.36 2326
2634.84 2391
2635.33 2327
2635.81 2324
2636.29 2496
2636.78 2463
2637.26 2617
2637.75 2596
2638.23 2608
2638.72 2530
2639.20 2616
2639.69 2686
2640.17 2717
2640.66 2580
2641.14 2545
2641.63 2518
2642.11 2406
2642.60 2427
2643.08 2441
2643.57 2355
2644.05 2232
2644.54 2288
2645.03 2353
2645.51 2233
2646.00 2327
2646.48 2418
2646.97 2421
2647.45 2304
2647.94 2424
2648.43 2436
2648.91 2514
2649.40 2501
2649.88 2406
2650.37 2421
2650.85 2345
2651.34 2287
2651.83 2408
2652.31 2421
2652.80 2393
2653.29 2469
2653.77 2573
2654.26 2409
2654.74 2524
2655.23 2576
2655.72 2588
2656.20 2489
2656.69 2320
2657.18 2288
2657.66 2263
2658.15 2276
2658.64 2238
2659.12 2154
2659.61 2225
2660.10 2352
2660.58 2229
2661.07 2278
2661.56 2310
2662.05 2304
2662.53 2408
2663.02 2450
2663.51 2492
2663.99 2463
2664.48 2468
2664.97 2486
2665.46 2507
2665.94 2430
2666.43 2425
2666.92 2462
2667.41 2559
2667.89 2432
2668.38 2433
2668.87 2268
2669.36 2374
2669.84 2353
2670.33 2484
2670.82 2436
2671.31 2652
2671.80 2637
2672.28 2782
2672.77 2819
2673.26 2876
2673.75 2980
2674.24 3043
2674.72 3067
2675.21 3193
2675.70 3326
2676.19 3121
2676.68 3201
2677.17 3203
2677.65 3291
2678.14 3219
2678.63 3320
2679.12 3469
2679.61 3572
2680.10 3658
2680.59 3550
2681.07 3567
2681.56 3601
2682.05 3578
2682.54 3492
2683.03 3382
2683.52 3351
2684.01 3453
2684.50 3246
2684.99 2995
2685.47 2950
2685.96 2796
2686.45 2800
2686.94 2748
2687.43 2683
2687.92 2669
2688.41 2614
2688.90 2635
2689.39 2454
2689.88 2548
2690.37 2469
2690.86 2467
2691.35 2568
2691.84 2657
2692.33 2566
2692.82 2567
2693.31 2554
2693.80 2416
2694.29 2561
2694.78 2532
2695.27 2523
2695.76 2580
2696.25 2532
2696.74 2657
2697.23 2738
2697.72 2816
2698.21 2839
2698.70 2689
2699.19 2665
2699.68 2865
2700.17 2880
2700.66 2860
2701.15 3036
2701.64 2924
2702.13 2929
2702.62 2901
2703.11 2842
2703.61 2844
2704.10 2888
2704.59 2688
2705.08 2732
2705.57 2646
2706.06 2601
2706.55 2566
2707.04 2413
2707.53 2457
2708.02 2465
2708.52 2372
2709.01 2492
2709.50 2453
2709.99 2398
2710.48 2416
2710.97 2432
2711.46 2460
2711.96 2429
2712.45 2429
2712.94 2480
2713.43 2526
2713.92 2460
2714.41 2530
2714.91 2479
2715.40 2526
2715.89 2332
2716.38 2280
2716.87 2367
2717.37 2407
2717.86 2482
2718.35 2394
2718.84 2411
2719.33 2474
2719.83 2531
2720.32 2523
2720.81 2692
2721.30 2701
2721.80 2622
2722.29 2634
2722.78 2672
2723.27 2564
2723.77 2561
2724.26 2510
2724.75 2336
2725.24 2393
2725.74 2416
2726.23 2404
2726.72 2438
2727.22 2351
2727.71 2341
2728.20 2418
2728.70 2365
2729.19 2456
2729.68 2511
2730.18 2581
2730.67 2662
2731.16 2755
2731.65 2699
2732.15 2718
2732.64 2722
2733.14 2818
2733.63 2843
2734.12 2780
2734.62 2848
2735.11 2722
2735.60 2749
2736.10 2842
2736.59 2845
2737.08 2757
2737.58 2603
2738.07 2628
2738.57 2631
2739.06 2585
2739.55 2522
2740.05 2509
2740.54 2406
2741.04 2245
2741.53 2294
2742.03 2387
2742.52 2262
2743.01 2281
2743.51 2224
2744.00 2251
2744.50 2300
2744.99 2294
2745.49 2368
2745.98 2387
2746.48 2386
2746.97 2368
2747.47 2404
2747.96 2362
2748.46 2422
2748.95 2456
2749.45 2418
2749.94 2458
2750.44 2474
2750.93 2431
2751.43 2397
2751.92 2412
2752.42 2451
2752.91 2535
2753.41 2414
2753.90 2402
2754.40 2481
2754.89 2415
2755.39 2384
2755.88 2371
2756.38 2437
2756.87 2467
2757.37 2496
2757.87 2419
2758.36 2350
2758.86 2333
2759.35 2402
2759.85 2337
2760.35 2418
2760.84 2442
2761.34 2379
2761.83 2377
2762.33 2295
2762.83 2367
2763.32 2386
2763.82 2344
2764.31 2334
2764.81 2364
2765.31 2449
2765.80 2355
2766.30 2486
2766.80 2542
2767.29 2484
2767.79 2538
2768.29 2518
2768.78 2665
2769.28 2594
2769.78 2720
2770.27 2875
2770.77 2887
2771.27 2901
2771.76 2825
2772.26 2915
2772.76 2866
2773.26 2869
2773.75 2806
2774.25 2878
2774.75 2924
2775.24 2837
2775.74 2936
2776.24 2828
2776.74 2836
2777.23 2878
2777.73 2848
2778.23 2879
2778.73 2836
2779.22 2767
2779.72 2684
2780.22 2725
2780.72 2731
2781.21 2624
2781.71 2718
2782.21 2612
2782.71 2729
2783.21 2574
2783.70 2584
2784.20 2738
2784.70 2576
2785.20 2598
2785.70 2593
2786.20 2571
2786.69 2535
2787.19 2552
2787.69 2564
2788.19 2501
2788.69 2517
2789.19 2467
2789.68 2454
2790.18 2525
2790.68 2448
2791.18 2485
2791.68 2535
2792.18 2634
2792.68 2762
2793.18 2797
2793.67 2928
2794.17 3013
2794.67 2918
2795.17 2998
2795.67 2943
2796.17 3167
2796.67 3192
2797.17 3236
2797.67 3257
2798.17 3084
2798.67 3003
2799.17 2948
2799.66 3038
2800.16 2945
2800.66 2910
2801.16 2961
2801.66 2982
2802.16 2888
2802.66 2908
2803.16 3075
2803.66 3154
2804.16 3370
2804.66 3356
2805.16 3634
2805.66 3886
2806.16 4136
2806.66 4330
2807.16 4506
2807.66 4576
2808.16 4590
2808.66 4360
2809.16 4470
2809.66 4200
2810.16 3885
2810.66 3692
2811.16 3451
2811.66 3283
2812.17 2998
2812.67 3026
2813.17 2829
2813.67 2738
2814.17 2619
2814.67 2668
2815.17 2546
2815.67 2588
2816.17 2610
2816.67 2732
2817.17 2716
2817.67 2603
2818.18 2708
2818.68 2654
2819.18 2689
2819.68 2627
2820.18 2649
2820.68 2658
2821.18 2546
2821.68 2398
2822.19 2513
2822.69 2570
2823.19 2465
2823.69 2406
2824.19 2374
2824.69 2378
2825.20 2425
2825.70 2490
2826.20 2547
2826.70 2535
2827.20 2449
2827.70 2497
2828.21 2490
2828.71 2498
2829.21 2504
2829.71 2470
2830.22 2499
2830.72 2509
2831.22 2494
2831.72 2540
2832.22 2647
2832.73 2664
2833.23 2564
2833.73 2710
2834.23 2691
2834.74 2570
2835.24 2623
2835.74 2593
2836.24 2528
2836.75 2531
2837.25 2510
2837.75 2465
2838.26 2520
2838.76 2527
2839.26 2512
2839.76 2459
2840.27 2507
2840.77 2489
2841.27 2707
2841.78 2638
2842.28 2482
2842.78 2561
2843.29 2611
2843.79 2626
2844.29 2739
2844.80 2715
2845.30 2655
2845.80 2626
2846.31 2663
2846.81 2773
2847.32 2681
2847.82 2625
2848.32 2740
2848.83 2759
2849.33 2558
2849.83 2526
2850.34 2568
2850.84 2550
2851.35 2471
2851.85 2479
2852.35 2410
2852.86 2429
2853.36 2424
2853.87 2465
2854.37 2360
2854.88 2381
2855.38 2403
2855.88 2367
2856.39 2462
2856.89 2305
2857.40 2318
2857.90 2466
2858.41 2536
2858.91 2503
2859.42 2503
2859.92 2573
2860.43 2640
2860.93 2681
2861.44 2595
2861.94 2472
2862.45 2423
2862.95 2461
2863.46 2382
2863.96 2386
2864.47 2333
2864.97 2294
2865.48 2325
2865.98 2259
2866.49 2220
2866.99 2366
2867.50 2309
2868.00 2395
2868.51 2456
2869.02 2562
2869.52 2511
2870.03 2436
2870.53 2490
2871.04 2528
2871.54 2495
2872.05 2536
2872.56 2489
2873.06 2473
2873.57 2593
2874.07 2565
2874.58 2346
2875.09 2324
2875.59 2256
2876.10 2431
2876.61 2370
2877.11 2419
2877.62 2483
2878.12 2432
2878.63 2457
2879.14 2461
2879.64 2432
2880.15 2473
2880.66 2504
2881.16 2486
2881.67 2532
2882.18 2726
2882.68 2781
2883.19 2802
2883.70 2949
2884.20 2990
2884.71 3261
2885.22 3493
2885.73 3579
2886.23 3681
2886.74 3778
2887.25 3828
2887.75 3794
2888.26 3679
2888.77 3609
2889.28 3423
2889.78 3203
2890.29 3274
2890.80 3241
2891.31 3061
2891.81 3079
2892.32 3148
2892.83 3060
2893.34 3100
2893.84 3128
2894.35 3245
2894.86 3078
2895.37 3106
2895.88 3014
2896.38 3111
2896.89 3105
2897.40 3168
2897.91 3113
2898.42 3150
2898.92 3110
2899.43 3197
2899.94 3219
2900.45 3257
2900.96 3327
2901.47 3484
2901.98 3645
2902.48 3627
2902.99 3815
2903.50 3919
2904.01 4047
2904.52 4152
2905.03 4353
2905.54 4332
2906.04 4198
2906.55 4375
2907.06 4153
2907.57 3879
2908.08 3626
2908.59 3476
2909.10 3315
2909.61 3181
2910.12 3169
2910.63 3116
2911.14 2940
2911.64 2833
2912.15 2765
2912.66 2816
2913.17 2809
2913.68 2748
2914.19 2745
2914.70 2609
2915.21 2690
2915.72 2591
2916.23 2666
2916.74 2646
2917.25 2575
2917.76 2668
2918.27 2704
2918.78 2588
2919.29 2600
2919.80 2603
2920.31 2588
2920.82 2732
2921.33 2808
2921.84 2955
2922.35 3078
2922.86 3151
2923.37 3334
2923.88 3379
2924.39 3372
2924.90 3343
2925.41 3175
2925.92 3282
2926.44 3212
2926.95 3202
2927.46 3045
2927.97 2923
2928.48 2784
2928.99 2707
2929.50 2609
2930.01 2651
2930.52 2662
2931.03 2646
2931.54 2601
2932.05 2616
2932.57 2602
2933.08 2708
2933.59 2664
2934.10 2727
2934.61 2751
2935.12 2861
2935.63 2837
2936.15 2809
2936.66 2821
2937.17 2790
2937.68 2912
2938.19 2952
2938.70 2870
2939.22 2698
2939.73 2745
2940.24 2742
2940.75 2707
2941.26 2845
2941.77 3003
2942.29 2992
2942.80 3058
2943.31 3125
2943.82 3110
2944.34 3235
2944.85 3234
2945.36 3247
2945.87 3357
2946.38 3185
2946.90 3076
2947.41 3009
2947.92 3018
2948.43 2859
2948.95 2800
2949.46 2712
2949.97 2618
2950.48 2502
2951.00 2552
2951.51 2541
2952.02 2426
2952.54 2433
2953.05 2394
2953.56 2430
2954.08 2512
2954.59 2548
2955.10 2428
2955.61 2399
2956.13 2383
2956.64 2337
2957.15 2460
2957.67 2540
2958.18 2529
2958.69 2611
2959.21 2574
2959.72 2535
2960.23 2611
2960.75 2746
2961.26 2843
2961.78 2859
2962.29 2719
2962.80 2742
2963.32 2793
2963.83 2749
2964.35 2683
2964.86 2700
2965.37 2714
2965.89 2645
2966.40 2670
2966.92 2665
2967.43 2725
2967.94 2602
2968.46 2691
2968.97 2743
2969.49 2817
2970.00 2764
2970.52 2695
2971.03 2708
2971.54 2657
2972.06 2641
2972.57 2579
2973.09 2588
2973.60 2596
2974.12 2506
2974.63 2448
2975.15 2491
2975.66 2631
2976.18 2762
2976.69 2676
2977.21 2586
2977.72 2574
2978.24 2651
2978.75 2613
2979.27 2686
2979.78 2803
2980.30 2710
2980.81 2746
2981.33 2808
2981.84 2848
2982.36 2821
2982.88 3015
2983.39 3047
2983.91 2934
2984.42 3000
2984.94 3006
2985.45 3005
2985.97 2839
2986.49 2848
2987.00 3028
2987.52 3063
2988.03 2933
2988.55 3031
2989.07 3103
2989.58 2977
2990.10 3085
2990.61 3121
2991.13 3061
2991.65 3188
2992.16 3174
2992.68 3354
2993.20 3383
2993.71 3436
2994.23 3575
2994.75 3620
2995.26 3793
2995.78 3837
2996.30 3993
2996.81 4146
2997.33 4249
2997.85 4306
2998.36 4109
2998.88 4146
2999.40 3905
2999.91 3947
3000.43 4074
3000.95 3919
3001.46 4100
3001.98 4280
3002.50 4647
3003.02 4969
3003.53 5220
3004.05 5482
3004.57 5812
3005.09 5720
3005.60 5493
3006.12 5173
3006.64 4899
3007.16 4593
3007.67 4296
3008.19 4128
3008.71 3818
3009.23 3596
3009.74 3403
3010.26 3256
3010.78 3180
3011.30 3068
3011.82 3026
3012.33 2941
3012.85 3021
3013.37 3007
3013.89 3038
3014.41 3095
3014.93 3148
3015.44 3071
3015.96 3107
3016.48 3209
3017.00 3307
3017.52 3285
3018.04 3213
3018.55 3393
3019.07 3335
3019.59 3314
3020.11 3338
3020.63 3366
3021.15 3569
3021.67 3538
3022.19 3539
3022.71 3583
3023.22 3660
3023.74 3799
3024.26 3733
3024.78 3613
3025.30 3646
3025.82 3541
3026.34 3321
3026.86 3360
3027.38 3215
3027.90 3073
3028.42 2965
3028.94 2952
3029.46 2982
3029.98 2930
3030.49 2922
3031.01 2954
3031.53 3084
3032.05 3065
3032.57 3078
3033.09 3253
3033.61 3338
3034.13 3424
3034.65 3621
3035.17 3602
3035.69 3690
3036.21 3622
3036.73 3383
3037.25 3326
3037.77 3498
3038.29 3387
3038.81 3241
3039.34 3073
3039.86 3076
3040.38 2894
3040.90 2770
3041.42 2833
3041.94 2835
3042.46 2745
3042.98 2643
3043.50 2804
3044.02 2894
3044.54 2886
3045.06 2888
3045.58 2941
3046.10 2876
3046.63 2755
3047.15 2782
3047.67 2792
3048.19 2771
3048.71 2780
3049.23 2764
3049.75 2767
3050.27 2755
3050.79 2764
3051.32 2826
3051.84 2703
3052.36 2840
3052.88 2745
3053.40 2727
3053.92 2742
3054.45 2798
3054.97 2885
3055.49 2816
3056.01 2893
3056.53 2889
3057.05 2777
3057.58 2861
3058.10 2825
3058.62 2871
3059.14 3001
3059.66 2857
3060.19 2956
3060.71 2981
3061.23 2931
3061.75 2913
3062.28 2937
3062.80 2978
3063.32 2843
3063.84 2809
3064.37 2977
3064.89 2880
3065.41 2780
3065.93 2800
3066.46 2683
3066.98 2717
3067.50 2725
3068.02 2722
3068.55 2713
3069.07 2737
3069.59 2678
3070.12 2710
3070.64 2783
3071.16 2759
3071.69 2813
3072.21 2858
3072.73 2843
3073.26 2909
3073.78 3039
3074.30 3113
3074.83 3281
3075.35 3415
3075.87 3517
3076.40 3625
3076.92 3659
3077.44 3898
3077.97 4126
3078.49 4357
3079.01 4289
3079.54 4405
3080.06 4265
3080.59 4271
3081.11 4283
3081.63 4030
3082.16 3813
3082.68 3837
3083.21 3598
3083.73 3441
3084.25 3300
3084.78 3327
3085.30 3368
3085.83 3195
3086.35 3211
3086.88 3248
3087.40 3256
3087.93 3196
3088.45 3326
3088.97 3163
3089.50 3146
3090.02 3264
3090.55 3369
3091.07 3319
3091.60 3455
3092.12 3463
3092.65 3610
3093.17 3817
3093.70 3913
3094.22 4214
3094.75 4521
3095.27 4711
3095.80 4946
3096.32 5036
3096.85 5127
3097.37 5113
3097.90 5375
3098.43 5354
3098.95 5676
3099.48 6008
3100.00 6474
3100.53 6940
3101.05 7837
3101.58 8533
3102.10 9007
3102.63 9263
3103.16 9048
3103.68 8698
3104.21 8158
3104.73 7469
3105.26 6249
3105.79 5424
3106.31 4788
3106.84 4421
3107.36 4057
3107.89 3701
3108.42 3519
3108.94 3495
3109.47 3364
3110.00 3354
3110.52 3329
3111.05 3335
3111.57 3325
3112.10 3302
3112.63 3218
3113.15 3242
3113.68 3068
3114.21 3050
3114.74 3025
3115.26 3034
3115.79 2851
3116.32 2831
3116.84 2803
3117.37 2751
3117.90 2783
3118.42 2836
3118.95 2781
3119.48 2949
3120.01 2845
3120.53 3086
3121.06 3053
3121.59 3051
3122.11 3137
3122.64 3054
3123.17 3076
3123.70 3023
3124.22 3026
3124.75 3015
3125.28 2980
3125.81 3100
3126.34 3002
3126.86 2922
3127.39 2906
3127.92 2969
3128.45 2905
3128.98 2777
3129.50 2837
3130.03 2830
3130.56 2683
3131.09 2635
3131.62 2722
3132.14 2682
3132.67 2708
3133.20 2661
3133.73 2616
3134.26 2644
3134.79 2674
3135.31 2782
3135.84 2729
3136.37 2779
3136.90 2912
3137.43 2803
3137.96 2857
3138.49 2770
3139.02 2688
3139.54 2634
3140.07 2725
3140.60 2778
3141.13 2727
3141.66 2676
3142.19 2680
3142.72 2748
3143.25 2886
3143.78 2908
3144.31 2912
3144.84 2910
3145.37 2960
3145.89 2993
3146.42 3140
3146.95 3229
3147.48 3188
3148.01 3146
3148.54 3222
3149.07 3088
3149.60 3209
3150.13 3110
3150.66 3143
3151.19 3140
3151.72 3045
3152.25 3077
3152.78 2870
3153.31 2774
3153.84 2803
3154.37 2815
3154.90 2871
3155.43 2722
3155.96 2746
3156.49 2745
3157.02 2752
3157.55 2851
3158.08 2932
3158.61 2784
3159.14 2822
3159.68 2723
3160.21 2722
3160.74 2751
3161.27 2693
3161.80 2613
3162.33 2564
3162.86 2631
3163.39 2625
3163.92 2636
3164.45 2715
3164.98 2720
3165.51 2769
3166.05 2734
3166.58 2761
3167.11 2831
3167.64 2856
3168.17 2881
3168.70 2877
3169.23 2833
3169.76 2722
3170.30 2726
3170.83 2561
3171.36 2598
3171.89 2615
3172.42 2638
3172.95 2659
3173.49 2551
3174.02 2583
3174.55 2608
3175.08 2701
3175.61 2767
3176.15 2732
3176.68 2679
3177.21 2662
3177.74 2594
3178.27 2585
3178.81 2700
3179.34 2642
3179.87 2619
3180.40 2755
3180.93 2633
3181.47 2687
3182.00 2650
3182.53 2603
3183.06 2636
3183.60 2611
3184.13 2639
3184.66 2511
3185.20 2675
3185.73 2669
3186.26 2599
3186.79 2610
3187.33 2626
3187.86 2624
3188.39 2565
3188.93 2579
3189.46 2465
3189.99 2475
3190.52 2541
3191.06 2542
3191.59 2500
3192.12 2572
3192.66 2591
3193.19 2531
3193.72 2557
3194.26 2513
3194.79 2534
3195.33 2687
3195.86 2641
3196.39 2578
3196.93 2651
3197.46 2654
3197.99 2766
3198.53 2770
3199.06 2733
3199.60 2828
3200.13 3017
3200.66 3061
3201.20 3101
3201.73 3012
3202.27 3091
3202.80 3130
3203.33 3173
3203.87 3025
3204.40 2961
3204.94 2886
3205.47 3070
3206.01 3250
3206.54 3261
3207.07 3487
3207.61 3646
3208.14 3718
3208.68 4104
3209.21 4277
3209.75 4491
3210.28 4565
3210.82 4553
3211.35 4544
3211.89 4277
3212.42 4302
3212.96 4143
3213.49 3918
3214.03 3721
3214.56 3552
3215.10 3401
3215.63 3278
3216.17 3207
3216.70 3087
3217.24 3143
3217.78 3069
3218.31 3108
3218.85 3045
3219.38 3045
3219.92 3086
3220.45 3056
3220.99 3153
3221.52 3232
3222.06 3335
3222.60 3415
3223.13 3438
3223.67 3515
3224.20 3608
3224.74 3623
3225.28 3693
3225.81 3526
3226.35 3507
3226.88 3454
3227.42 3260
3227.96 3167
3228.49 3003
3229.03 2946
3229.57 2963
3230.10 2908
3230.64 2801
3231.18 2686
3231.71 2728
3232.25 2679
3232.79 2703
3233.32 2735
3233.86 2611
3234.40 2702
3234.93 2895
3235.47 3039
3236.01 3097
3236.54 2985
3237.08 3302
3237.62 3418
3238.15 3218
3238.69 3309
3239.23 3313
3239.77 3332
3240.30 3185
3240.84 3238
3241.38 3199
3241.92 3088
3242.45 2902
3242.99 2853
3243.53 2892
3244.07 2943
3244.60 2964
3245.14 2814
3245.68 2986
3246.22 3077
3246.75 2992
3247.29 3002
3247.83 2944
3248.37 2988
3248.91 2971
3249.44 3162
3249.98 3129
3250.52 3117
3251.06 3219
3251.60 3232
3252.14 3326
3252.67 3202
3253.21 3208
3253.75 3331
3254.29 3412
3254.83 3531
3255.37 3562
3255.90 3509
3256.44 3530
3256.98 3547
3257.52 3563
3258.06 3648
3258.60 3761
3259.14 3913
3259.68 4039
3260.21 4397
3260.75 4607
3261.29 4698
3261.83 5096
3262.37 5283
3262.91 5300
3263.45 5466
3263.99 5540
3264.53 5663
3265.07 5696
3265.61 6027
3266.15 6047
3266.69 5837
3267.23 5949
3267.76 5729
3268.30 5171
3268.84 4754
3269.38 4532
3269.92 4174
3270.46 3921
3271.00 3629
3271.54 3616
3272.08 3433
3272.62 3484
3273.16 3472
3273.70 3452
3274.24 3375
3274.78 3383
3275.32 3478
3275.86 3630
3276.40 3688
3276.94 3636
3277.48 3754
3278.03 3764
3278.57 3773
3279.11 3637
3279.65 3675
3280.19 3819
3280.73 3771
3281.27 3543
3281.81 3652
3282.35 3712
3282.89 3495
3283.43 3512
3283.97 3437
3284.51 3570
3285.05 3559
3285.60 3498
3286.14 3578
3286.68 3486
3287.22 3413
3287.76 3467
3288.30 3537
3288.84 3671
3289.38 3759
3289.93 3849
3290.47 4019
3291.01 4115
3291.55 4559
3292.09 4827
3292.63 5131
3293.18 5235
3293.72 5716
3294.26 6085
3294.80 6065
3295.34 6302
3295.88 6454
3296.43 6305
3296.97 6269
3297.51 5833
3298.05 5382
3298.59 5260
3299.14 4933
3299.68 4597
3300.22 4352
3300.76 4302
3301.31 4050
3301.85 3938
3302.39 3896
3302.93 3889
3303.48 3911
3304.02 3863
3304.56 3629
3305.10 3671
3305.65 3753
3306.19 3665
3306.73 3641
3307.27 3711
3307.82 3751
3308.36 3725
3308.90 3765
3309.45 3700
3309.99 3934
3310.53 3911
3311.07 3912
3311.62 4174
3312.16 4219
3312.70 4444
3313.25 4462
3313.79 4558
3314.33 4658
3314.88 4891
3315.42 4883
3315.97 4927
3316.51 4876
3317.05 5016
3317.60 5093
3318.14 5129
3318.68 5288
3319.23 5087
3319.77 5162
3320.32 5357
3320.86 5301
3321.40 5143
3321.95 5238
3322.49 5284
3323.04 5120
3323.58 5043
3324.12 4947
3324.67 4812
3325.21 4663
3325.76 4704
3326.30 4645
3326.85 4542
3327.39 4539
3327.93 4616
3328.48 4677
3329.02 4913
3329.57 5113
3330.11 5914
3330.66 6754
3331.20 8128
3331.75 10210
3332.29 12844
3332.84 16038
3333.38 19175
3333.93 22580
3334.47 25320
3335.02 27620
3335.56 28936
3336.11 29039
3336.65 28006
3337.20 26426
3337.74 24053
3338.29 21189
3338.83 18368
3339.38 15528
3339.92 12894
3340.47 11011
3341.02 9108
3341.56 7635
3342.11 6563
3342.65 5774
3343.20 5000
3343.74 4784
3344.29 4685
3344.84 4436
3345.38 4344
3345.93 4099
3346.47 3957
3347.02 4002
3347.57 3992
3348.11 4028
3348.66 4011
3349.21 3833
3349.75 3754
3350.30 3875
3350.84 3787
3351.39 3846
3351.94 3607
3352.48 3694
3353.03 3749
3353.58 3468
3354.12 3659
3354.67 3745
3355.22 3646
3355.76 3575
3356.31 3590
3356.86 3485
3357.40 3624
3357.95 3459
3358.50 3386
3359.05 3522
3359.59 3257
3360.14 3259
3360.69 3336
3361.23 3367
3361.78 3367
3362.33 3410
3362.88 3402
3363.42 3483
3363.97 3480
3364.52 3484
3365.07 3357
3365.61 3393
3366.16 3465
3366.71 3472
3367.26 3422
3367.80 3387
3368.35 3384
3368.90 3522
3369.45 3646
3370.00 3682
3370.54 3969
3371.09 4084
3371.64 4339
3372.19 4524
3372.74 4572
3373.28 4637
3373.83 4653
3374.38 4566
3374.93 4486
3375.48 4401
3376.03 4134
3376.57 3905
3377.12 3740
3377.67 3509
3378.22 3373
3378.77 3257
3379.32 3170
3379.87 3144
3380.42 2964
3380.96 3001
3381.51 2966
3382.06 3007
3382.61 2957
3383.16 2931
3383.71 3034
3384.26 2864
3384.81 2828
3385.36 2826
3385.91 2878
3386.45 2854
3387.00 2896
3387.55 2907
3388.10 2833
3388.65 2675
3389.20 2665
3389.75 2732
3390.30 2839
3390.85 2817
3391.40 2822
3391.95 2838
3392.50 2963
3393.05 2942
3393.60 2933
3394.15 2914
3394.70 3027
3395.25 3160
3395.80 3203
3396.35 3165
3396.90 3070
3397.45 3230
3398.00 3168
3398.55 3101
3399.10 3109
3399.65 3165
3400.20 3044
3400.75 2934
3401.30 2931
3401.85 2845
3402.40 2611
3402.95 2654
3403.50 2748
3404.06 2614
3404.61 2680
3405.16 2646
3405.71 2635
3406.26 2609
3406.81 2581
3407.36 2634
3407.91 2763
3408.46 2705
3409.01 2783
3409.56 2710
3410.12 2805
3410.67 2792
3411.22 2984
3411.77 2977
3412.32 3014
3412.87 3049
3413.42 3010
3413.98 3133
3414.53 2962
3415.08 2913
3415.63 2849
3416.18 2767
3416.73 2757
3417.29 2745
3417.84 2692
3418.39 2663
3418.94 2562
3419.49 2519
3420.05 2648
3420.60 2567
3421.15 2595
3421.70 2696
3422.25 2694
3422.81 2694
3423.36 2804
3423.91 2749
3424.46 2756
3425.01 2816
3425.57 2751
3426.12 2637
3426.67 2733
3427.23 2580
3427.78 2482
3428.33 2450
3428.88 2430
3429.44 2489
3429.99 2490
3430.54 2516
3431.09 2521
3431.65 2545
3432.20 2531
3432.75 2578
3433.31 2524
3433.86 2566
3434.41 2616
3434.97 2722
3435.52 2864
3436.07 2810
3436.63 2759
3437.18 2752
3437.73 2762
3438.29 2876
3438.84 2848
3439.39 2939
3439.95 2921
3440.50 2742
3441.05 2846
3441.61 2805
3442.16 2915
3442.72 2804
3443.27 2766
3443.82 2716
3444.38 2589
3444.93 2622
3445.48 2687
3446.04 2669
3446.59 2656
3447.15 2586
3447.70 2568
3448.26 2553
3448.81 2633
3449.36 2575
3449.92 2537
3450.47 2531
3451.03 2537
3451.58 2494
3452.14 2464
3452.69 2416
3453.25 2341
3453.80 2370
3454.36 2360
3454.91 2376
3455.47 2406
3456.02 2425
3456.58 2537
3457.13 2366
3457.69 2318
3458.24 2345
3458.80 2380
3459.35 2394
3459.91 2394
3460.46 2457
3461.02 2424
3461.57 2531
3462.13 2500
3462.68 2544
3463.24 2493
3463.79 2568
3464.35 2519
3464.90 2481
3465.46 2561
3466.02 2673
3466.57 2637
3467.13 2765
3467.68 2836
3468.24 2672
3468.80 2837
3469.35 2662
3469.91 2717
3470.46 2729
3471.02 2716
3471.58 2636
3472.13 2718
3472.69 2683
3473.24 2667
3473.80 2634
3474.36 2686
3474.91 2720
3475.47 2842
3476.03 2746
3476.58 2909
3477.14 3116
3477.70 3250
3478.25 3272
3478.81 3317
3479.37 3330
3479.92 3463
3480.48 3370
3481.04 3469
3481.59 3344
3482.15 3334
3482.71 3265
3483.26 3311
3483.82 3201
3484.38 3166
3484.94 3243
3485.49 3160
3486.05 3100
3486.61 3299
3487.17 3584
3487.72 3787
3488.28 3894
3488.84 4266
3489.40 4694
3489.95 5002
3490.51 5395
3491.07 5552
3491.63 5999
3492.18 6166
3492.74 6051
3493.30 5669
3493.86 5310
3494.42 5214
3494.97 4891
3495.53 4764
3496.09 5103
3496.65 5463
3497.21 5644
3497.76 5881
3498.32 6309
3498.88 6552
3499.44 6514
3500.00 6852
3500.56 6680
3501.11 6774
3501.67 6409
3502.23 6438
3502.79 6630
3503.35 6832
3503.91 6863
3504.47 6916
3505.03 6907
3505.58 6775
3506.14 6506
3506.70 6126
3507.26 5698
3507.82 5365
3508.38 4895
3508.94 4595
3509.50 4188
3510.06 3941
3510.62 3596
3511.17 3482
3511.73 3262
3512.29 3113
3512.85 3006
3513.41 3011
3513.97 2930
3514.53 2812
3515.09 2719
3515.65 2859
3516.21 2985
3516.77 3055
3517.33 2915
3517.89 2886
3518.45 2941
3519.01 2909
3519.57 2947
3520.13 2974
3520.69 3173
3521.25 3236
3521.81 3175
3522.37 3167
3522.93 3150
3523.49 3378
3524.05 3260
3524.61 3134
3525.17 3143
3525.73 2910
3526.29 2845
3526.85 2804
3527.41 2699
3527.97 2672
3528.54 2630
3529.10 2661
3529.66 2745
3530.22 2601
3530.78 2576
3531.34 2629
3531.90 2679
3532.46 2811
3533.02 2831
3533.58 2766
3534.14 2788
3534.71 2831
3535.27 2849
3535.83 2797
3536.39 2788
3536.95 2857
3537.51 2828
3538.07 2827
3538.64 2768
3539.20 2865
3539.76 2743
3540.32 2746
3540.88 2779
3541.44 2725
3542.00 2643
3542.57 2684
3543.13 2797
3543.69 2776
3544.25 2741
3544.81 2643
3545.38 2648
3545.94 2695
3546.50 2645
3547.06 2594
3547.62 2586
3548.19 2682
3548.75 2597
3549.31 2406
3549.87 2488
3550.44 2497
3551.00 2343
3551.56 2388
3552.12 2442
3552.69 2463
3553.25 2483
3553.81 2505
3554.37 2554
3554.94 2575
3555.50 2534
3556.06 2502
3556.63 2611
3557.19 2570
3557.75 2563
3558.31 2550
3558.88 2575
3559.44 2577
3560.00 2468
3560.57 2487
3561.13 2505
3561.69 2544
3562.26 2472
3562.82 2435
3563.38 2488
3563.95 2500
3564.51 2464
3565.07 2448
3565.64 2477
3566.20 2420
3566.77 2407
3567.33 2332
3567.89 2314
3568.46 2224
3569.02 2252
3569.59 2387
3570.15 2332
3570.71 2320
3571.28 2407
3571.84 2422
3572.41 2366
3572.97 2302
3573.53 2415
3574.10 2612
3574.66 2683
3575.23 2739
3575.79 2735
3576.36 2771
3576.92 2809
3577.48 2793
3578.05 2737
3578.61 2718
3579.18 2719
3579.74 2745
3580.31 2712
3580.87 2489
3581.44 2549
3582.00 2580
3582.57 2574
3583.13 2529
3583.70 2470
3584.26 2413
3584.83 2478
3585.39 2472
3585.96 2379
3586.52 2307
3587.09 2288
3587.65 2258
3588.22 2282
3588.79 2317
3589.35 2419
3589.92 2392
3590.48 2367
3591.05 2567
3591.61 2502
3592.18 2426
3592.74 2373
3593.31 2631
3593.88 2554
3594.44 2621
3595.01 2540
3595.57 2537
3596.14 2621
3596.71 2516
3597.27 2444
3597.84 2517
3598.40 2434
3598.97 2351
3599.54 2395
3600.10 2340
3600.67 2369
3601.24 2351
3601.80 2353
3602.37 2280
3602.94 2282
3603.50 2241
3604.07 2146
3604.64 2135
3605.20 2093
3605.77 2121
3606.34 2090
3606.90 2049
3607.47 1998
3608.04 2062
3608.60 2090
3609.17 2039
3609.74 2143
3610.30 2186
3610.87 2094
3611.44 2091
3612.01 2115
3612.57 2178
3613.14 2169
3613.71 2275
3614.28 2306
3614.84 2445
3615.41 2635
3615.98 2837
3616.55 2987
3617.11 3072
3617.68 3162
3618.25 3304
3618.82 3186
3619.39 3046
3619.95 3063
3620.52 2993
3621.09 2864
3621.66 2642
3622.23 2589
3622.79 2420
3623.36 2374
3623.93 2358
3624.50 2250
3625.07 2155
3625.63 2154
3626.20 2191
3626.77 2170
3627.34 2294
3627.91 2291
3628.48 2304
3629.05 2274
3629.61 2257
3630.18 2204
3630.75 2233
3631.32 2328
3631.89 2301
3632.46 2312
3633.03 2184
3633.60 2213
3634.16 2223
3634.73 2248
3635.30 2202
3635.87 2191
3636.44 2181
3637.01 2247
3637.58 2270
3638.15 2245
3638.72 2289
3639.29 2449
3639.86 2576
3640.43 2609
3641.00 2646
3641.57 2802
3642.14 2863
3642.71 2706
3643.27 2613
3643.84 2566
3644.41 2557
3644.98 2529
3645.55 2509
3646.12 2480
3646.69 2385
3647.26 2446
3647.83 2365
3648.40 2428
3648.97 2406
3649.54 2440
3650.12 2409
3650.69 2370
3651.26 2406
3651.83 2456
3652.40 2430
3652.97 2506
3653.54 2514
3654.11 2526
3654.68 2522
3655.25 2579
3655.82 2599
3656.39 2647
3656.96 2686
3657.53 2729
3658.10 2640
3658.67 2738
3659.25 2829
3659.82 2832
3660.39 2783
3660.96 2713
3661.53 2610
3662.10 2671
3662.67 2639
3663.24 2510
3663.81 2572
3664.39 2553
3664.96 2530
3665.53 2575
3666.10 2713
3666.67 2732
3667.24 2772
3667.81 2676
3668.39 2462
3668.96 2345
3669.53 2379
3670.10 2446
3670.67 2343
3671.25 2427
3671.82 2476
3672.39 2520
3672.96 2630
3673.53 2723
3674.11 2811
3674.68 2761
3675.25 2762
3675.82 2926
3676.39 2801
3676.97 2713
3677.54 2773
3678.11 2713
3678.68 2641
3679.26 2532
3679.83 2451
3680.40 2488
3680.97 2516
3681.55 2506
3682.12 2310
3682.69 2377
3683.27 2448
3683.84 2507
3684.41 2561
3684.98 2554
3685.56 2656
3686.13 2758
3686.70 2953
3687.28 3042
3687.85 3125
3688.42 3279
3689.00 3282
3689.57 3427
3690.14 3472
3690.72 3373
3691.29 3356
3691.86 3210
3692.44 3164
3693.01 2889
3693.58 2806
3694.16 2610
3694.73 2507
3695.31 2442
3695.88 2451
3696.45 2475
3697.03 2418
3697.60 2402
3698.18 2465
3698.75 2380
3699.32 2417
3699.90 2365
3700.47 2451
3701.05 2412
3701.62 2425
3702.19 2547
3702.77 2429
3703.34 2319
3703.92 2370
3704.49 2357
3705.07 2399
3705.64 2503
3706.22 2440
3706.79 2375
3707.37 2383
3707.94 2435
3708.51 2402
3709.09 2400
3709.66 2327
3710.24 2280
3710.81 2195
3711.39 2107
3711.96 2245
3712.54 2224
3713.11 2221
3713.69 2223
3714.27 2323
3714.84 2335
3715.42 2241
3715.99 2323
3716.57 2264
3717.14 2267
3717.72 2276
3718.29 2317
3718.87 2214
3719.44 2211
3720.02 2133
3720.60 2141
3721.17 2239
3721.75 2213
3722.32 2143
3722.90 2227
3723.47 2221
3724.05 2063
3724.63 2056
3725.20 2127
3725.78 2100
3726.36 2130
3726.93 2249
3727.51 2343
3728.08 2444
3728.66 2443
3729.24 2466
3729.81 2602
3730.39 2701
3730.97 2871
3731.54 2903
3732.12 2979
3732.70 2928
3733.27 2780
3733.85 2682
3734.43 2737
3735.00 2640
3735.58 2632
3736.16 2571
3736.73 2541
3737.31 2527
3737.89 2506
3738.47 2488
3739.04 2398
3739.62 2350
3740.20 2290
3740.77 2320
3741.35 2348
3741.93 2298
3742.51 2227
3743.08 2312
3743.66 2292
3744.24 2386
3744.82 2368
3745.39 2372
3745.97 2352
3746.55 2372
3747.13 2392
3747.71 2394
3748.28 2392
3748.86 2342
3749.44 2280
3750.02 2344
3750.59 2288
3751.17 2200
3751.75 2187
3752.33 2213
3752.91 2236
3753.49 2140
3754.06 2169
3754.64 2194
3755.22 2314
3755.80 2301
3756.38 2264
3756.96 2441
3757.53 2515
3758.11 2484
3758.69 2566
3759.27 2570
3759.85 2533
3760.43 2509
3761.01 2511
3761.59 2508
3762.17 2373
3762.74 2417
3763.32 2436
3763.90 2275
3764.48 2254
3765.06 2265
3765.64 2226
3766.22 2202
3766.80 2095
3767.38 2012
3767.96 2056
3768.54 2158
3769.12 2182
3769.70 2177
3770.27 2100
3770.85 2073
3771.43 2181
3772.01 2156
3772.59 2129
3773.17 2169
3773.75 2106
3774.33 2013
3774.91 2070
3775.49 2021
3776.07 2116
3776.65 2152
3777.23 2152
3777.81 2005
3778.39 2067
3778.97 1976
3779.55 1985
3780.13 2093
3780.71 2102
3781.29 2054
3781.88 2080
3782.46 2090
3783.04 2070
3783.62 2142
3784.20 2188
3784.78 2257
3785.36 2159
3785.94 2180
3786.52 2124
3787.10 2136
3787.68 2224
3788.26 2041
3788.84 2126
3789.43 2126
3790.01 2064
3790.59 2037
3791.17 2082
3791.75 2054
3792.33 2026
3792.91 2120
3793.49 2147
3794.08 2109
3794.66 2160
3795.24 2147
3795.82 2147
3796.40 2204
3796.98 2213
3797.56 2216
3798.15 2224
3798.73 2261
3799.31 2303
3799.89 2300
3800.47 2495
3801.06 2602
3801.64 2498
3802.22 2466
3802.80 2387
3803.38 2444
3803.97 2392
3804.55 2506
3805.13 2429
3805.71 2458
3806.29 2448
3806.88 2343
3807.46 2409
3808.04 2457
3808.62 2335
3809.21 2575
3809.79 2578
3810.37 2501
3810.95 2457
3811.54 2501
3812.12 2541
3812.70 2611
3813.29 2612
3813.87 2587
3814.45 2546
3815.03 2605
3815.62 2609
3816.20 2659
3816.78 2695
3817.37 2654
3817.95 2538
3818.53 2410
3819.12 2353
3819.70 2324
3820.28 2333
3820.87 2260
3821.45 2123
3822.03 2150
3822.62 2144
3823.20 2066
3823.78 2069
3824.37 2101
3824.95 2147
3825.54 2088
3826.12 2044
3826.70 2078
3827.29 2146
3827.87 2188
3828.46 2258
3829.04 2303
3829.62 2364
3830.21 2404
3830.79 2573
3831.38 2588
3831.96 2587
3832.54 2504
3833.13 2524
3833.71 2454
3834.30 2442
3834.88 2436
3835.47 2320
3836.05 2241
3836.64 2147
3837.22 2167
3837.81 2088
3838.39 2057
3838.98 2083
3839.56 2090
3840.15 2068
3840.73 2061
3841.31 2082
3841.90 2094
3842.49 2004
3843.07 2135
3843.66 2049
3844.24 2073
3844.83 1961
3845.41 1895
3846.00 1991
3846.58 2041
3847.17 1988
3847.75 1991
3848.34 2002
3848.92 2019
3849.51 2021
3850.10 2012
3850.68 2130
3851.27 2089
3851.85 1992
3852.44 2063
3853.02 2098
3853.61 2104
3854.20 2115
3854.78 2207
3855.37 2198
3855.95 2103
3856.54 2277
3857.13 2343
3857.71 2388
3858.30 2617
3858.89 2692
3859.47 2898
3860.06 2953
3860.64 3164
3861.23 3385
3861.82 3341
3862.40 3210
3862.99 3100
3863.58 3236
3864.16 3209
3864.75 3121
3865.34 3259
3865.92 3123
3866.51 3115
3867.10 3000
3867.69 2828
3868.27 2827
3868.86 2678
3869.45 2492
3870.03 2424
3870.62 2451
3871.21 2386
3871.80 2446
3872.38 2489
3872.97 2502
3873.56 2534
3874.15 2424
3874.73 2557
3875.32 2433
3875.91 2411
3876.50 2394
3877.08 2461
3877.67 2357
3878.26 2344
3878.85 2334
3879.43 2292
3880.02 2196
3880.61 2138
3881.20 2112
3881.79 2143
3882.37 2205
3882.96 2148
3883.55 2101
3884.14 2097
3884.73 2104
3885.32 2102
3885.90 2206
3886.49 2211
3887.08 2158
3887.67 2274
3888.26 2439
3888.85 2295
3889.44 2448
3890.02 2513
3890.61 2503
3891.20 2485
3891.79 2513
3892.38 2525
3892.97 2508
3893.56 2529
3894.15 2450
3894.74 2462
3895.32 2453
3895.91 2464
3896.50 2540
3897.09 2486
3897.68 2510
3898.27 2402
3898.86 2288
3899.45 2357
3900.04 2399
3900.63 2416
3901.22 2324
3901.81 2226
3902.40 2229
3902.99 2270
3903.58 2231
3904.17 2168
3904.76 2276
3905.35 2220
3905.94 2106
3906.53 2113
3907.12 2176
3907.71 2042
3908.30 2068
3908.89 2050
3909.48 2026
3910.07 1957
3910.66 2005
3911.25 1947
3911.84 1896
3912.43 1947
3913.02 1991
3913.61 1909
3914.20 1911
3914.79 1989
3915.38 2044
3915.97 1968
3916.56 1833
3917.15 1910
3917.74 1974
3918.33 2000
3918.92 1977
3919.52 1951
3920.11 1957
3920.70 2022
3921.29 1983
3921.88 1994
3922.47 1989
3923.06 1952
3923.65 1958
3924.24 1918
3924.84 1897
3925.43 1892
3926.02 1933
3926.61 2005
3927.20 1934
3927.79 1898
3928.38 1886
3928.98 1855
3929.57 1863
3930.16 1858
3930.75 1918
3931.34 1977
3931.93 2015
3932.53 1952
3933.12 1895
3933.71 1801
3934.30 1903
3934.89 1918
3935.49 1885
3936.08 1950
3936.67 1888
3937.26 1973
3937.86 1940
3938.45 1941
3939.04 1994
3939.63 2023
3940.23 2071
3940.82 2048
3941.41 1998
3942.00 2123
3942.60 2153
3943.19 2067
3943.78 2155
3944.37 2063
3944.97 2077
3945.56 2034
3946.15 2077
3946.75 1976
3947.34 2008
3947.93 1980
3948.52 1877
3949.12 1888
3949.71 1961
3950.30 1908
3950.90 1930
3951.49 2009
3952.08 1999
3952.68 2065
3953.27 2107
3953.86 2129
3954.46 2126
3955.05 2118
3955.65 2179
3956.24 2139
3956.83 2129
3957.43 2171
3958.02 2137
3958.61 2118
3959.21 2077
3959.80 2078
3960.40 2024
3960.99 1982
3961.58 2102
3962.18 2030
3962.77 2019
3963.37 2049
3963.96 2019
3964.55 2097
3965.15 2176
3965.74 2286
3966.34 2253
3966.93 2173
3967.53 2168
3968.12 2272
3968.72 2207
3969.31 2154
3969.91 2234
3970.50 2162
3971.10 2017
3971.69 1985
3972.28 1974
3972.88 2044
3973.47 2041
3974.07 2020
3974.66 2011
3975.26 2029
3975.85 2105
3976.45 2089
3977.05 2101
3977.64 2218
3978.24 2156
3978.83 2061
3979.43 2091
3980.02 2122
3980.62 2045
3981.21 1928
3981.81 2082
3982.40 2166
3983.00 2209
3983.60 2196
3984.19 2259
3984.79 2226
3985.38 2200
3985.98 2175
3986.58 2080
3987.17 2210
3987.77 2170
3988.36 2148
3988.96 2168
3989.56 2189
3990.15 2157
3990.75 2084
3991.34 2101
3991.94 2155
3992.54 2109
3993.13 2162
3993.73 2316
3994.33 2374
3994.92 2317
3995.52 2320
3996.12 2414
3996.71 2384
3997.31 2293
3997.91 2255
3998.50 2320
3999.10 2382
3999.70 2348
4000.29 2292
4000.89 2290
4001.49 2390
4002.09 2358
4002.68 2238
4003.28 2396
4003.88 2511
4004.47 2434
4005.07 2368
4005.67 2302
4006.27 2329
4006.86 2317
4007.46 2346
4008.06 2346
4008.66 2320
4009.25 2301
4009.85 2370
4010.45 2266
4011.05 2284
4011.64 2339
4012.24 2339
4012.84 2315
4013.44 2369
4014.04 2330
4014.63 2418
4015.23 2512
4015.83 2577
4016.43 2670
4017.03 2594
4017.63 2614
4018.22 2474
4018.82 2448
4019.42 2425
4020.02 2412
4020.62 2273
4021.22 2264
4021.81 2223
4022.41 2192
4023.01 2141
4023.61 2096
4024.21 2086
4024.81 2154
4025.41 2147
4026.01 2077
4026.60 2123
4027.20 2196
4027.80 2206
4028.40 2238
4029.00 2206
4029.60 2243
4030.20 2237
4030.80 2226
4031.40 2186
4032.00 2160
4032.60 2192
4033.20 2148
4033.80 2135
4034.39 2107
4034.99 2208
4035.59 2097
4036.19 2101
4036.79 2031
4037.39 2075
4037.99 2130
4038.59 2051
4039.19 2031
4039.79 1966
4040.39 2034
4040.99 2061
4041.59 2052
4042.19 2047
4042.79 2073
4043.39 1893
4043.99 1904
4044.59 1908
4045.19 1956
4045.79 1955
4046.39 1964
4046.99 1994
4047.60 2081
4048.20 2183
4048.80 2148
4049.40 2172
4050.00 2165
4050.60 2138
4051.20 2143
4051.80 2218
4052.40 2143
4053.00 2083
4053.60 2220
4054.20 2154
4054.80 2079
4055.41 2051
4056.01 2082
4056.61 2021
4057.21 1935
4057.81 1921
4058.41 1955
4059.01 1940
4059.61 1912
4060.22 1959
4060.82 1835
4061.42 1816
4062.02 1880
4062.62 1855
4063.22 1850
4063.82 1789
4064.43 1749
4065.03 1749
4065.63 1740
4066.23 1741
4066.83 1805
4067.44 1796
4068.04 1740
4068.64 1844
4069.24 1770
4069.84 1864
4070.45 1901
4071.05 1887
4071.65 1936
4072.25 1950
4072.86 1917
4073.46 1937
4074.06 1957
4074.66 1885
4075.27 1912
4075.87 1992
4076.47 1879
4077.07 1790
4077.68 1826
4078.28 1868
4078.88 1823
4079.48 1877
4080.09 1903
4080.69 1876
4081.29 1909
4081.90 1955
4082.50 1945
4083.10 1886
4083.71 1852
4084.31 1881
4084.91 1945
4085.52 2019
4086.12 1971
4086.72 1994
4087.33 1972
4087.93 1958
4088.53 1974
4089.14 2019
4089.74 1982
4090.34 2035
4090.95 2003
4091.55 2137
4092.15 2174
4092.76 2252
4093.36 2211
4093.97 2233
4094.57 2320
4095.17 2314
4095.78 2293
4096.38 2235
4096.99 2258
4097.59 2222
4098.19 2101
4098.80 2087
4099.40 1966
4100.01 1964
4100.61 1930
4101.22 1819
4101.82 1752
4102.43 1726
4103.03 1806
4103.63 1879
4104.24 1756
4104.84 1674
4105.45 1742
4106.05 1748
4106.66 1705
4107.26 1682
4107.87 1950
4108.47 1833
4109.08 1756
4109.68 1782
4110.29 1908
4110.89 1850
4111.50 1801
4112.10 1814
4112.71 1845
4113.31 1860
4113.92 1893
4114.53 1929
4115.13 1890
4115.74 1976
4116.34 1885
4116.95 1869
4117.55 1944
4118.16 1873
4118.76 1885
4119.37 1896
4119.98 1831
4120.58 1860
4121.19 1851
4121.79 1915
4122.40 1899
4123.01 1963
4123.61 1906
4124.22 1885
4124.82 1881
4125.43 1844
4126.04 1907
4126.64 1866
4127.25 1861
4127.86 1913
4128.46 1887
4129.07 1805
4129.68 1871
4130.28 1861
4130.89 1882
4131.50 1978
4132.10 1961
4132.71 2009
4133.32 1992
4133.92 1997
4134.53 1936
4135.14 1954
4135.74 2022
4136.35 2054
4136.96 2078
4137.56 2026
4138.17 2044
4138.78 1921
4139.39 1932
4139.99 1988
4140.60 2047
4141.21 2076
4141.82 2066
4142.42 2141
4143.03 2059
4143.64 2128
4144.25 2055
4144.85 2043
4145.46 1897
4146.07 1877
4146.68 1999
4147.28 1929
4147.89 1842
4148.50 1790
4149.11 1833
4149.72 1817
4150.32 1797
4150.93 1767
4151.54 1792
4152.15 1818
4152.76 1747
4153.37 1846
4153.97 1877
4154.58 1868
4155.19 1873
4155.80 1787
4156.41 1748
4157.02 1760
4157.62 1787
4158.23 1779
4158.84 1727
4159.45 1734
4160.06 1701
4160.67 1859
4161.28 1883
4161.89 1869
4162.49 1907
4163.10 1968
4163.71 1950
4164.32 2111
4164.93 2162
4165.54 2168
4166.15 2276
4166.76 2209
4167.37 2175
4167.98 2229
4168.59 2242
4169.20 2235
4169.81 2252
4170.42 2186
4171.02 2124
4171.63 2124
4172.24 2134
4172.85 2080
4173.46 2065
4174.07 2076
4174.68 2049
4175.29 1983
4175.90 1915
4176.51 1881
4177.12 1941
4177.73 1809
4178.34 1790
4178.95 1921
4179.56 1855
4180.17 1847
4180.78 1855
4181.39 1876
4182.00 1803
4182.61 1773
4183.23 1818
4183.84 1770
4184.45 1802
4185.06 1827
4185.67 1806
4186.28 1832
4186.89 1807
4187.50 1806
4188.11 1846
4188.72 1881
4189.33 1907
4189.94 1942
4190.55 1978
4191.17 2006
4191.78 2097
4192.39 2146
4193.00 2195
4193.61 2285
4194.22 2362
4194.83 2440
4195.44 2439
4196.06 2433
4196.67 2465
4197.28 2442
4197.89 2314
4198.50 2309
4199.11 2290
4199.72 2338
4200.34 2278
4200.95 2184
4201.56 2166
4202.17 2129
4202.78 2144
4203.40 2062
4204.01 2057
4204.62 2148
4205.23 1991
4205.84 1991
4206.46 1957
4207.07 1907
4207.68 1947
4208.29 1913
4208.90 1913
4209.52 1971
4210.13 1949
4210.74 1991
4211.35 2026
4211.97 2058
4212.58 1971
4213.19 2096
4213.80 2169
4214.42 2233
4215.03 2186
4215.64 2088
4216.26 2062
4216.87 2274
4217.48 2439
4218.09 2395
4218.71 2540
4219.32 2665
4219.93 2775
4220.55 3053
4221.16 3182
4221.77 3251
4222.39 3415
4223.00 3485
4223.61 3614
4224.23 3796
4224.84 3999
4225.45 4138
4226.07 4350
4226.68 4674
4227.30 4818
4227.91 4933
4228.52 4852
4229.14 4712
4229.75 4340
4230.36 3977
4230.98 3667
4231.59 3374
4232.21 3103
4232.82 2795
4233.43 2768
4234.05 2732
4234.66 2627
4235.28 2593
4235.89 2555
4236.51 2449
4237.12 2472
4237.73 2446
4238.35 2468
4238.96 2371
4239.58 2363
4240.19 2300
4240.81 2298
4241.42 2227
4242.04 2178
4242.65 2197
4243.27 2173
4243.88 2149
4244.50 2134
4245.11 2112
4245.73 2178
4246.34 2261
4246.96 2277
4247.57 2244
4248.19 2216
4248.80 2126
4249.42 2146
4250.03 2179
4250.65 2070
4251.26 2133
4251.88 2117
4252.49 2025
4253.11 1978
4253.72 2091
4254.34 2111
4254.96 2142
4255.57 2009
4256.19 2136
4256.80 2169
4257.42 2182
4258.03 2201
4258.65 2208
4259.27 2119
4259.88 2178
4260.50 2150
4261.12 2200
4261.73 2162
4262.35 2070
4262.96 2053
4263.58 2148
4264.20 2161
4264.81 2215
4265.43 2269
4266.05 2230
4266.66 2235
4267.28 2272
4267.90 2291
4268.51 2207
4269.13 2267
4269.75 2192
4270.36 2045
4270.98 2006
4271.60 1933
4272.21 2018
4272.83 2073
4273.45 1967
4274.06 1950
4274.68 2055
4275.30 2058
4275.92 2070
4276.53 2029
4277.15 2067
4277.77 2001
4278.38 1913
4279.00 1994
4279.62 2024
4280.24 1869
4280.85 1855
4281.47 1852
4282.09 1814
4282.71 1945
4283.32 1892
4283.94 1946
4284.56 1974
4285.18 1948
4285.80 1965
4286.41 2045
4287.03 2041
4287.65 2037
4288.27 2085
4288.89 2063
4289.50 2046
4290.12 1961
4290.74 1962
4291.36 2021
4291.98 2014
4292.60 1942
4293.21 1971
4293.83 2053
4294.45 2086
4295.07 2094
4295.69 2011
4296.31 1944
4296.93 1917
4297.54 1962
4298.16 1964
4298.78 1867
4299.40 1918
4300.02 1958
4300.64 1947
4301.26 1905
4301.88 1914
4302.50 1928
4303.12 1915
4303.73 1966
4304.35 1869
4304.97 1943
4305.59 1982
4306.21 1951
4306.83 1997
4307.45 2067
4308.07 2048
4308.69 1993
4309.31 2048
4309.93 2033
4310.55 2069
4311.17 2115
4311.79 2110
4312.41 2064
4313.03 2092
4313.65 2047
4314.27 2149
4314.89 2091
4315.51 2060
4316.13 2114
4316.75 2045
4317.37 2058
4317.99 2067
4318.61 1996
4319.23 1980
4319.85 2013
4320.47 2015
4321.09 2005
4321.71 2018
4322.33 2055
4322.95 2077
4323.57 2076
4324.19 2079
4324.81 2110
4325.43 2172
4326.05 2160
4326.68 2123
4327.30 2014
4327.92 2050
4328.54 1996
4329.16 2017
4329.78 2074
4330.40 2028
4331.02 2025
4331.64 2060
4332.26 2043
4332.89 2023
4333.51 2183
4334.13 2100
4334.75 2147
4335.37 2189
4335.99 2284
4336.61 2396
4337.24 2606
4337.86 2663
4338.48 2555
4339.10 2538
4339.72 2523
4340.34 2491
4340.97 2507
4341.59 2542
4342.21 2441
4342.83 2727
4343.45 2873
4344.08 3206
4344.70 3377
4345.32 3785
4345.94 4150
4346.57 4270
4347.19 4353
4347.81 4276
4348.43 4089
4349.05 3674
4349.68 3308
4350.30 3016
4350.92 2771
4351.54 2567
4352.17 2407
4352.79 2385
4353.41 2270
4354.04 2226
4354.66 2172
4355.28 2180
4355.90 2187
4356.53 2211
4357.15 2216
4357.77 2229
4358.40 2161
4359.02 2172
4359.64 2206
4360.27 2253
4360.89 2221
4361.51 2260
4362.14 2190
4362.76 2188
4363.38 2204
4364.01 2259
4364.63 2225
4365.25 2256
4365.88 2154
4366.50 2167
4367.12 2167
4367.75 2073
4368.37 2099
4369.00 2141
4369.62 2003
4370.24 2006
4370.87 1897
4371.49 1961
4372.12 1976
4372.74 1893
4373.36 1989
4373.99 2056
4374.61 2080
4375.24 2076
4375.86 2196
4376.49 2198
4377.11 2222
4377.73 2204
4378.36 2230
4378.98 2342
4379.61 2324
4380.23 2362
4380.86 2341
4381.48 2349
4382.11 2435
4382.73 2411
4383.36 2429
4383.98 2367
4384.61 2365
4385.23 2423
4385.86 2531
4386.48 2501
4387.11 2649
4387.73 2736
4388.36 2970
4388.98 3177
4389.61 3554
4390.23 3928
4390.86 4120
4391.48 4283
4392.11 4283
4392.74 3949
4393.36 3718
4393.99 3612
4394.61 3315
4395.24 3081
4395.86 2927
4396.49 2902
4397.12 2765
4397.74 2724
4398.37 2598
4398.99 2698
4399.62 2852
4400.25 2834
4400.87 2778
4401.50 2708
4402.12 2725
4402.75 2613
4403.38 2478
4404.00 2391
4404.63 2296
4405.26 2370
4405.88 2431
4406.51 2263
4407.14 2276
4407.76 2265
4408.39 2232
4409.02 2224
4409.64 2198
4410.27 2255
4410.90 2321
4411.52 2264
4412.15 2185
4412.78 2161
4413.40 2209
4414.03 2135
4414.66 2114
4415.29 1983
4415.91 1920
4416.54 1957
4417.17 1970
4417.79 2123
4418.42 2046
4419.05 1930
4419.68 1973
4420.30 1912
4420.93 1969
4421.56 1782
4422.19 1868
4422.81 1917
4423.44 1800
4424.07 1792
4424.70 1859
4425.33 1924
4425.95 1834
4426.58 1781
4427.21 1839
4427.84 1777
4428.47 1829
4429.09 1772
4429.72 1761
4430.35 1752
4430.98 1788
4431.61 1801
4432.23 1810
4432.86 1835
4433.49 1901
4434.12 1857
4434.75 1829
4435.38 1790
4436.01 1810
4436.63 1899
4437.26 1898
4437.89 1860
4438.52 1871
4439.15 1836
4439.78 1776
4440.41 1769
4441.04 1759
4441.67 1710
4442.29 1758
4442.92 1724
4443.55 1756
4444.18 1797
4444.81 1799
4445.44 1747
4446.07 1784
4446.70 1830
4447.33 1818
4447.96 1808
4448.59 1843
4449.22 1784
4449.85 1710
4450.48 1731
4451.11 1758
4451.74 1787
4452.37 1800
4453.00 1816
4453.63 1776
4454.26 1713
4454.89 1831
4455.52 1826
4456.15 1756
4456.78 1823
4457.41 1782
4458.04 1702
4458.67 1740
4459.30 1734
4459.93 1720
4460.56 1741
4461.19 1761
4461.82 1684
4462.45 1694
4463.08 1659
4463.71 1717
4464.34 1658
4464.97 1587
4465.60 1642
4466.23 1606
4466.86 1664
4467.49 1650
4468.12 1635
4468.76 1578
4469.39 1647
4470.02 1619
4470.65 1574
4471.28 1616
4471.91 1586
4472.54 1668
4473.17 1595
4473.80 1569
4474.44 1640
4475.07 1651
4475.70 1595
4476.33 1613
4476.96 1584
4477.59 1668
4478.22 1663
4478.86 1660
4479.49 1696
4480.12 1716
4480.75 1804
4481.38 1814
4482.02 1846
4482.65 1758
4483.28 1802
4483.91 1896
4484.54 1810
4485.18 1849
4485.81 1788
4486.44 1817
4487.07 1847
4487.70 1734
4488.34 1734
4488.97 1739
4489.60 1813
4490.23 1796
4490.87 1838
4491.50 1844
4492.13 1755
4492.76 1776
4493.40 1816
4494.03 1745
4494.66 1735
4495.30 1704
4495.93 1697
4496.56 1711
4497.19 1783
4497.83 1721
4498.46 1766
4499.09 1864
4499.73 1848
4500.36 1942
4500.99 2069
4501.63 2058
4502.26 2035
4502.89 2082
4503.53 2049
4504.16 2042
4504.79 1971
4505.43 2012
4506.06 1918
4506.69 1884
4507.33 1896
4507.96 1829
4508.59 1761
4509.23 1724
4509.86 1700
4510.50 1679
4511.13 1741
4511.76 1746
4512.40 1792
4513.03 1707
4513.67 1677
4514.30 1707
4514.93 1681
4515.57 1663
4516.20 1667
4516.84 1667
4517.47 1661
4518.11 1673
4518.74 1728
4519.37 1733
4520.01 1642
4520.64 1685
4521.28 1678
4521.91 1704
4522.55 1689
4523.18 1725
4523.82 1748
4524.45 1859
4525.09 1827
4525.72 1854
4526.36 1872
4526.99 2015
4527.63 2170
4528.26 2345
4528.90 2567
4529.53 2737
4530.17 2992
4530.80 3244
4531.44 3263
4532.07 3399
4532.71 3371
4533.34 3259
4533.98 3052
4534.62 2777
4535.25 2645
4535.89 2526
4536.52 2310
4537.16 2209
4537.79 2128
4538.43 1962
4539.07 1873
4539.70 1825
4540.34 1811
4540.97 1840
4541.61 1728
4542.25 1686
4542.88 1771
4543.52 1742
4544.15 1663
4544.79 1722
4545.43 1620
4546.06 1591
4546.70 1625
4547.34 1624
4547.97 1587
4548.61 1626
4549.25 1617
4549.88 1671
4550.52 1637
4551.16 1748
4551.79 1855
4552.43 1793
4553.07 1821
4553.70 1803
4554.34 1856
4554.98 1863
4555.61 1853
4556.25 1813
4556.89 1807
4557.53 1811
4558.16 1788
4558.80 1750
4559.44 1744
4560.07 1676
4560.71 1669
4561.35 1680
4561.99 1742
4562.62 1757
4563.26 1635
4563.90 1716
4564.54 1788
4565.18 1858
4565.81 1779
4566.45 1892
4567.09 1910
4567.73 1887
4568.36 1918
4569.00 2007
4569.64 2076
4570.28 2030
4570.92 1899
4571.55 1853
4572.19 2012
4572.83 1969
4573.47 1898
4574.11 1921
4574.75 1872
4575.38 1776
4576.02 1709
4576.66 1719
4577.30 1658
4577.94 1700
4578.58 1721
4579.22 1702
4579.85 1723
4580.49 1717
4581.13 1638
4581.77 1649
4582.41 1664
4583.05 1736
4583.69 1695
4584.33 1742
4584.97 1735
4585.61 1727
4586.24 1706
4586.88 1634
4587.52 1571
4588.16 1599
4588.80 1681
4589.44 1682
4590.08 1780
4590.72 1822
4591.36 1733
4592.00 1766
4592.64 1741
4593.28 1691
4593.92 1637
4594.56 1589
4595.20 1602
4595.84 1662
4596.48 1679
4597.12 1600
4597.76 1589
4598.40 1654
4599.04 1658
4599.68 1560
4600.32 1613
4600.96 1647
4601.60 1585
4602.24 1614
4602.88 1649
4603.52 1691
4604.16 1632
4604.80 1571
4605.44 1667
4606.08 1712
4606.72 1718
4607.36 1745
4608.00 1751
4608.64 1707
4609.28 1768
4609.93 1745
4610.57 1773
4611.21 1825
4611.85 1715
4612.49 1747
4613.13 1703
4613.77 1703
4614.41 1664
4615.05 1642
4615.69 1640
4616.34 1607
4616.98 1596
4617.62 1654
4618.26 1654
4618.90 1614
4619.54 1549
4620.18 1583
4620.83 1597
4621.47 1606
4622.11 1586
4622.75 1568
4623.39 1511
4624.03 1532
4624.68 1589
4625.32 1556
4625.96 1533
4626.60 1523
4627.24 1538
4627.89 1621
4628.53 1632
4629.17 1617
4629.81 1618
4630.45 1618
4631.10 1609
4631.74 1698
4632.38 1662
4633.02 1591
4633.67 1667
4634.31 1673
4634.95 1644
4635.59 1767
4636.24 1862
4636.88 1969
4637.52 1885
4638.17 1953
4638.81 2123
4639.45 2054
4640.09 2038
4640.74 2059
4641.38 1961
4642.02 1910
4642.67 1855
4643.31 1824
4643.95 1737
4644.60 1698
4645.24 1619
4645.88 1635
4646.53 1625
4647.17 1509
4647.81 1617
4648.46 1643
4649.10 1673
4649.74 1634
4650.39 1667
4651.03 1695
4651.67 1727
4652.32 1695
4652.96 1697
4653.61 1751
4654.25 1690
4654.89 1617
4655.54 1618
4656.18 1628
4656.83 1544
4657.47 1558
4658.11 1598
4658.76 1485
4659.40 1508
4660.05 1549
4660.69 1493
4661.33 1515
4661.98 1470
4662.62 1548
4663.27 1543
4663.91 1500
4664.56 1487
4665.20 1561
4665.85 1532
4666.49 1506
4667.14 1501
4667.78 1505
4668.43 1480
4669.07 1496
4669.72 1474
4670.36 1539
4671.01 1500
4671.65 1488
4672.30 1513
4672.94 1550
4673.59 1629
4674.23 1570
4674.88 1574
4675.52 1560
4676.17 1511
4676.81 1566
4677.46 1542
4678.10 1583
4678.75 1610
4679.40 1602
4680.04 1612
4680.69 1599
4681.33 1574
4681.98 1633
4682.62 1600
4683.27 1600
4683.92 1597
4684.56 1629
4685.21 1603
4685.85 1596
4686.50 1546
4687.15 1525
4687.79 1539
4688.44 1553
4689.09 1542
4689.73 1552
4690.38 1514
4691.02 1572
4691.67 1535
4692.32 1543
4692.96 1572
4693.61 1592
4694.26 1598
4694.90 1626
4695.55 1613
4696.20 1604
4696.84 1639
4697.49 1601
4698.14 1736
4698.78 1739
4699.43 1705
4700.08 1767
4700.73 1851
4701.37 1787
4702.02 1663
4702.67 1688
4703.31 1614
4703.96 1678
4704.61 1662
4705.26 1530
4705.90 1524
4706.55 1610
4707.20 1607
4707.85 1570
4708.49 1565
4709.14 1532
4709.79 1594
4710.44 1561
4711.09 1623
4711.73 1642
4712.38 1601
4713.03 1653
4713.68 1691
4714.33 1567
4714.97 1571
4715.62 1574
4716.27 1622
4716.92 1720
4717.57 1638
4718.21 1751
4718.86 1760
4719.51 1820
4720.16 1867
4720.81 1793
4721.46 1759
4722.11 1838
4722.75 1876
4723.40 1910
4724.05 1918
4724.70 1917
4725.35 1859
4726.00 1872
4726.65 1854
4727.30 1961
4727.94 1951
4728.59 1978
4729.24 1871
4729.89 1839
4730.54 1858
4731.19 1840
4731.84 1731
4732.49 1745
4733.14 1705
4733.79 1761
4734.44 1734
4735.09 1697
4735.74 1712
4736.38 1756
4737.03 1803
4737.68 1801
4738.33 1767
4738.98 1760
4739.63 1853
4740.28 1853
4740.93 1892
4741.58 1879
4742.23 1810
4742.88 1858
4743.53 1790
4744.18 1709
4744.83 1744
4745.48 1754
4746.13 1755
4746.78 1606
4747.43 1683
4748.08 1758
4748.73 1772
4749.39 1870
4750.04 1986
4750.69 1964
4751.34 2056
4751.99 1997
4752.64 2064
4753.29 2065
4753.94 2023
4754.59 1953
4755.24 1980
4755.89 1963
4756.54 1907
4757.19 1846
4757.84 1782
4758.50 1777
4759.15 1733
4759.80 1692
4760.45 1596
4761.10 1596
4761.75 1550
4762.40 1575
4763.05 1577
4763.71 1698
4764.36 1668
4765.01 1642
4765.66 1655
4766.31 1617
4766.96 1676
4767.62 1777
4768.27 1720
4768.92 1676
4769.57 1678
4770.22 1685
4770.87 1579
4771.53 1657
4772.18 1589
4772.83 1576
4773.48 1524
4774.13 1528
4774.79 1544
4775.44 1604
4776.09 1489
4776.74 1468
4777.40 1597
4778.05 1667
4778.70 1607
4779.35 1618
4780.01 1635
4780.66 1662
4781.31 1701
4781.96 1709
4782.62 1662
4783.27 1696
4783.92 1635
4784.57 1601
4785.23 1623
4785.88 1649
4786.53 1583
4787.19 1595
4787.84 1599
4788.49 1598
4789.15 1677
4789.80 1717
4790.45 1728
4791.11 1734
4791.76 1604
4792.41 1644
4793.07 1676
4793.72 1621
4794.37 1690
4795.03 1718
4795.68 1641
4796.33 1633
4796.99 1664
4797.64 1583
4798.29 1601
4798.95 1494
4799.60 1512
4800.26 1590
4800.91 1568
4801.56 1604
4802.22 1541
4802.87 1478
4803.53 1494
4804.18 1543
4804.83 1615
4805.49 1603
4806.14 1614
4806.80 1534
4807.45 1502
4808.11 1547
4808.76 1595
4809.42 1584
4810.07 1497
4810.72 1489
4811.38 1559
4812.03 1552
4812.69 1545
4813.34 1590
4814.00 1599
4814.65 1622
4815.31 1639
4815.96 1806
4816.62 1675
4817.27 1686
4817.93 1702
4818.58 1732
4819.24 1801
4819.89 1777
4820.55 1847
4821.20 1774
4821.86 1727
4822.52 1782
4823.17 1794
4823.83 1843
4824.48 1915
4825.14 1902
4825.79 1949
4826.45 1999
4827.10 2009
4827.76 1926
4828.42 1907
4829.07 1818
4829.73 1908
4830.38 1887
4831.04 1831
4831.70 1896
4832.35 1892
4833.01 1948
4833.66 1871
4834.32 1993
4834.98 2031
4835.63 2144
4836.29 2204
4836.95 2251
4837.60 2288
4838.26 2240
4838.92 2261
4839.57 2283
4840.23 2258
4840.89 2224
4841.54 2215
4842.20 2111
4842.86 2059
4843.51 2081
4844.17 2059
4844.83 2042
4845.48 1977
4846.14 2116
4846.80 2114
4847.45 2259
4848.11 2365
4848.77 2440
4849.43 2491
4850.08 2553
4850.74 2723
4851.40 2758
4852.06 2576
4852.71 2431
4853.37 2506
4854.03 2402
4854.69 2345
4855.34 2303
4856.00 2308
4856.66 2322
4857.32 2504
4857.97 2600
4858.63 2578
4859.29 2564
4859.95 2532
4860.61 2459
4861.26 2387
4861.92 2392
4862.58 2430
4863.24 2351
4863.90 2389
4864.55 2300
4865.21 2354
4865.87 2427
4866.53 2390
4867.19 2438
4867.85 2369
4868.51 2403
4869.16 2387
4869.82 2367
4870.48 2195
4871.14 2225
4871.80 2147
4872.46 2121
4873.12 2073
4873.78 2112
4874.43 2183
4875.09 2082
4875.75 2136
4876.41 2130
4877.07 2096
4877.73 2075
4878.39 2114
4879.05 2053
4879.71 2115
4880.37 2072
4881.03 2033
4881.69 1969
4882.34 1936
4883.00 1971
4883.66 1914
4884.32 1844
4884.98 1785
4885.64 1953
4886.30 1943
4886.96 1912
4887.62 1866
4888.28 1986
4888.94 2021
4889.60 2041
4890.26 2096
4890.92 2071
4891.58 2024
4892.24 2088
4892.90 2025
4893.56 1952
4894.22 1926
4894.88 1929
4895.54 1813
4896.20 1773
4896.86 1806
4897.52 1756
4898.19 1758
4898.85 1812
4899.51 1864
4900.17 1832
4900.83 1761
4901.49 1758
4902.15 1783
4902.81 1811
4903.47 1745
4904.13 1647
4904.79 1656
4905.45 1676
4906.12 1644
4906.78 1660
4907.44 1615
4908.10 1685
4908.76 1648
4909.42 1664
4910.08 1589
4910.74 1581
4911.41 1627
4912.07 1628
4912.73 1621
4913.39 1525
4914.05 1588
4914.71 1545
4915.38 1614
4916.04 1599
4916.70 1573
4917.36 1555
4918.02 1481
4918.68 1532
4919.35 1499
4920.01 1439
4920.67 1489
4921.33 1503
4921.99 1516
4922.66 1480
4923.32 1403
4923.98 1455
4924.64 1431
4925.31 1401
4925.97 1462
4926.63 1479
4927.29 1472
4927.96 1443
4928.62 1456
4929.28 1528
4929.94 1440
4930.61 1486
4931.27 1482
4931.93 1477
4932.59 1493
4933.26 1508
4933.92 1486
4934.58 1491
4935.25 1489
4935.91 1459
4936.57 1467
4937.24 1480
4937.90 1477
4938.56 1588
4939.23 1558
4939.89 1462
4940.55 1495
4941.22 1561
4941.88 1622
4942.54 1509
4943.21 1473
4943.87 1528
4944.53 1528
4945.20 1549
4945.86 1522
4946.52 1525
4947.19 1446
4947.85 1481
4948.52 1503
4949.18 1451
4949.84 1468
4950.51 1435
4951.17 1410
4951.84 1488
4952.50 1482
4953.17 1468
4953.83 1518
4954.49 1551
4955.16 1474
4955.82 1483
4956.49 1541
4957.15 1542
4957.82 1581
4958.48 1576
4959.15 1492
4959.81 1492
4960.47 1462
4961.14 1552
4961.80 1506
4962.47 1506
4963.13 1455
4963.80 1481
4964.46 1551
4965.13 1536
4965.79 1613
4966.46 1628
4967.12 1610
4967.79 1628
4968.45 1576
4969.12 1567
4969.79 1547
4970.45 1596
4971.12 1561
4971.78 1489
4972.45 1506
4973.11 1524
4973.78 1521
4974.44 1501
4975.11 1541
4975.78 1520
4976.44 1559
4977.11 1599
4977.77 1586
4978.44 1595
4979.11 1565
4979.77 1588
4980.44 1499
4981.10 1522
4981.77 1547
4982.44 1570
4983.10 1583
4983.77 1607
4984.43 1647
4985.10 1687
4985.77 1769
4986.43 1940
4987.10 2099
4987.77 2212
4988.43 2328
4989.10 2495
4989.77 2555
4990.43 2509
4991.10 2358
4991.77 2199
4992.43 2121
4993.10 2024
4993.77 1915
4994.43 1767
4995.10 1690
4995.77 1716
4996.44 1619
4997.10 1569
4997.77 1559
4998.44 1504
4999.10 1484
4999.77 1487
5000.44 1448
5001.11 1404
5001.77 1431
5002.44 1457
5003.11 1478
5003.78 1453
5004.44 1501
5005.11 1512
5005.78 1471
5006.45 1509
5007.12 1493
5007.78 1552
5008.45 1558
5009.12 1598
5009.79 1626
5010.46 1596
5011.12 1614
5011.79 1574
5012.46 1556
5013.13 1612
5013.80 1650
5014.47 1595
5015.13 1587
5015.80 1620
5016.47 1721
5017.14 1685
5017.81 1754
5018.48 1832
5019.14 1942
5019.81 2012
5020.48 2123
5021.15 2409
5021.82 2610
5022.49 2599
5023.16 2559
5023.83 2583
5024.50 2570
5025.16 2448
5025.83 2384
5026.50 2422
5027.17 2209
5027.84 2026
5028.51 1946
5029.18 1868
5029.85 1844
5030.52 1717
5031.19 1784
5031.86 1731
5032.53 1634
5033.20 1646
5033.87 1769
5034.54 1720
5035.21 1670
5035.88 1630
5036.54 1598
5037.21 1627
5037.88 1675
5038.55 1630
5039.22 1691
5039.89 1620
5040.56 1705
5041.23 1705
5041.90 1687
5042.58 1834
5043.25 1824
5043.92 1814
5044.59 1850
5045.26 1829
5045.93 1769
5046.60 1771
5047.27 1738
5047.94 1657
5048.61 1604
5049.28 1677
5049.95 1596
5050.62 1558
5051.29 1551
5051.96 1543
5052.63 1634
5053.30 1558
5053.98 1506
5054.65 1513
5055.32 1497
5055.99 1524
5056.66 1562
5057.33 1566
5058.00 1632
5058.67 1658
5059.34 1698
5060.02 1713
5060.69 1677
5061.36 1614
5062.03 1571
5062.70 1620
5063.37 1679
5064.04 1699
5064.72 1590
5065.39 1559
5066.06 1562
5066.73 1549
5067.40 1495
5068.08 1447
5068.75 1511
5069.42 1518
5070.09 1496
5070.76 1502
5071.44 1561
5072.11 1546
5072.78 1489
5073.45 1516
5074.12 1487
5074.80 1447
5075.47 1528
5076.14 1557
5076.81 1501
5077.49 1548
5078.16 1551
5078.83 1543
5079.50 1599
5080.18 1577
5080.85 1581
5081.52 1533
5082.20 1581
5082.87 1588
5083.54 1588
5084.21 1497
5084.89 1501
5085.56 1510
5086.23 1524
5086.91 1532
5087.58 1637
5088.25 1650
5088.93 1623
5089.60 1685
5090.27 1699
5090.95 1787
5091.62 1811
5092.29 1808
5092.97 1747
5093.64 1694
5094.31 1671
5094.99 1643
5095.66 1678
5096.34 1588
5097.01 1570
5097.68 1505
5098.36 1466
5099.03 1461
5099.70 1457
5100.38 1480
5101.05 1509
5101.73 1477
5102.40 1515
5103.08 1483
5103.75 1483
5104.42 1478
5105.10 1493
5105.77 1495
5106.45 1447
5107.12 1481
5107.80 1603
5108.47 1566
5109.15 1443
5109.82 1482
5110.49 1498
5111.17 1506
5111.84 1443
5112.52 1337
5113.19 1436
5113.87 1515
5114.54 1490
5115.22 1402
5115.89 1453
5116.57 1437
5117.24 1455
5117.92 1576
5118.59 1574
5119.27 1632
5119.94 1626
5120.62 1643
5121.30 1612
5121.97 1571
5122.65 1517
5123.32 1548
5124.00 1432
5124.67 1522
5125.35 1482
5126.02 1442
5126.70 1456
5127.38 1446
5128.05 1412
5128.73 1384
5129.40 1450
5130.08 1436
5130.76 1427
5131.43 1466
5132.11 1458
5132.78 1468
5133.46 1517
5134.14 1443
5134.81 1524
5135.49 1535
5136.17 1512
5136.84 1594
5137.52 1608
5138.20 1633
5138.87 1620
5139.55 1652
5140.22 1659
5140.90 1628
5141.58 1637
5142.26 1566
5142.93 1551
5143.61 1445
5144.29 1454
5144.96 1410
5145.64 1387
5146.32 1419
5146.99 1409
5147.67 1428
5148.35 1378
5149.03 1378
5149.70 1408
5150.38 1395
5151.06 1377
5151.73 1343
5152.41 1379
5153.09 1286
5153.77 1307
5154.44 1356
5155.12 1347
5155.80 1342
5156.48 1348
5157.16 1349
5157.83 1430
5158.51 1317
5159.19 1248
5159.87 1291
5160.55 1255
5161.22 1294
5161.90 1290
5162.58 1358
5163.26 1348
5163.94 1353
5164.61 1375
5165.29 1353
5165.97 1367
5166.65 1343
5167.33 1363
5168.01 1360
5168.68 1333
5169.36 1293
5170.04 1346
5170.72 1356
5171.40 1313
5172.08 1295
5172.76 1304
5173.44 1326
5174.11 1308
5174.79 1304
5175.47 1401
5176.15 1308
5176.83 1308
5177.51 1381
5178.19 1397
5178.87 1407
5179.55 1382
5180.23 1396
5180.91 1433
5181.58 1379
5182.26 1381
5182.94 1381
5183.62 1387
5184.30 1367
5184.98 1381
5185.66 1376
5186.34 1371
5187.02 1266
5187.70 1307
5188.38 1351
5189.06 1328
5189.74 1301
5190.42 1343
5191.10 1311
5191.78 1344
5192.46 1325
5193.14 1327
5193.82 1313
5194.50 1373
5195.18 1336
5195.86 1280
5196.54 1323
5197.22 1320
5197.90 1345
5198.58 1350
5199.26 1340
5199.94 1351
5200.63 1330
5201.31 1390
5201.99 1407
5202.67 1347
5203.35 1356
5204.03 1391
5204.71 1390
5205.39 1382
5206.07 1463
5206.75 1422
5207.43 1431
5208.11 1474
5208.80 1462
5209.48 1484
5210.16 1458
5210.84 1508
5211.52 1527
5212.20 1548
5212.88 1533
5213.57 1474
5214.25 1433
5214.93 1471
5215.61 1437
5216.29 1431
5216.97 1438
5217.66 1481
5218.34 1513
5219.02 1487
5219.70 1422
5220.38 1395
5221.06 1391
5221.75 1463
5222.43 1394
5223.11 1495
5223.79 1497
5224.47 1457
5225.16 1408
5225.84 1371
5226.52 1356
5227.20 1337
5227.89 1346
5228.57 1448
5229.25 1431
5229.93 1432
5230.62 1395
5231.30 1415
5231.98 1390
5232.66 1450
5233.35 1451
5234.03 1484
5234.71 1534
5235.40 1508
5236.08 1497
5236.76 1529
5237.44 1583
5238.13 1630
5238.81 1708
5239.49 1718
5240.18 1689
5240.86 1564
5241.54 1482
5242.23 1509
5242.91 1585
5243.59 1501
5244.28 1389
5244.96 1514
5245.64 1482
5246.33 1434
5247.01 1517
5247.70 1548
5248.38 1487
5249.06 1525
5249.75 1530
5250.43 1526
5251.11 1553
5251.80 1506
5252.48 1501
5253.17 1503
5253.85 1426
5254.53 1405
5255.22 1391
5255.90 1344
5256.59 1320
5257.27 1289
5257.96 1353
5258.64 1394
5259.32 1462
5260.01 1515
5260.69 1432
5261.38 1410
5262.06 1346
5262.75 1473
5263.43 1559
5264.12 1544
5264.80 1520
5265.49 1434
5266.17 1502
5266.86 1487
5267.54 1431
5268.23 1500
5268.91 1545
5269.60 1488
5270.28 1472
5270.97 1468
5271.65 1401
5272.34 1433
5273.02 1531
5273.71 1558
5274.39 1452
5275.08 1460
5275.76 1476
5276.45 1443
5277.14 1478
5277.82 1518
5278.51 1576
5279.19 1655
5279.88 1685
5280.56 1697
5281.25 1693
5281.94 1815
5282.62 1788
5283.31 1745
5283.99 1764
5284.68 1700
5285.37 1665
5286.05 1571
5286.74 1569
5287.43 1524
5288.11 1562
5288.80 1511
5289.48 1423
5290.17 1485
5290.86 1464
5291.54 1438
5292.23 1455
5292.92 1468
5293.60 1449
5294.29 1483
5294.98 1512
5295.66 1500
5296.35 1538
5297.04 1556
5297.72 1721
5298.41 1720
5299.10 1655
5299.79 1784
5300.47 1949
5301.16 1997
5301.85 2007
5302.53 1992
5303.22 1892
5303.91 1863
5304.60 1793
5305.28 1723
5305.97 1681
5306.66 1641
5307.35 1590
5308.03 1562
5308.72 1532
5309.41 1485
5310.10 1458
5310.78 1489
5311.47 1515
5312.16 1515
5312.85 1447
5313.54 1483
5314.22 1532
5314.91 1491
5315.60 1452
5316.29 1396
5316.98 1482
5317.66 1517
5318.35 1480
5319.04 1469
5319.73 1524
5320.42 1518
5321.11 1582
5321.80 1649
5322.48 1634
5323.17 1613
5323.86 1568
5324.55 1525
5325.24 1459
5325.93 1478
5326.62 1440
5327.30 1462
5327.99 1447
5328.68 1470
5329.37 1575
5330.06 1582
5330.75 1589
5331.44 1553
5332.13 1545
5332.82 1569
5333.51 1541
5334.20 1596
5334.88 1548
5335.57 1586
5336.26 1617
5336.95 1647
5337.64 1642
5338.33 1609
5339.02 1647
5339.71 1582
5340.40 1550
5341.09 1690
5341.78 1727
5342.47 1640
5343.16 1686
5343.85 1689
5344.54 1758
5345.23 1836
5345.92 1855
5346.61 1979
5347.30 2060
5347.99 2121
5348.68 2175
5349.37 2536
5350.06 2719
5350.75 2711
5351.44 2773
5352.13 2855
5352.82 2688
5353.51 2523
5354.20 2339
5354.90 2175
5355.59 1993
5356.28 1807
5356.97 1734
5357.66 1748
5358.35 1686
5359.04 1648
5359.73 1638
5360.42 1642
5361.11 1694
5361.80 1648
5362.49 1681
5363.19 1655
5363.88 1637
5364.57 1548
5365.26 1577
5365.95 1682
5366.64 1670
5367.33 1557
5368.03 1498
5368.72 1541
5369.41 1567
5370.10 1481
5370.79 1540
5371.48 1469
5372.18 1428
5372.87 1476
5373.56 1485
5374.25 1516
5374.94 1474
5375.63 1471
5376.33 1499
5377.02 1540
5377.71 1534
5378.40 1523
5379.10 1517
5379.79 1509
5380.48 1516
5381.17 1501
5381.86 1551
5382.56 1511
5383.25 1502
5383.94 1475
5384.63 1522
5385.33 1501
5386.02 1437
5386.71 1496
5387.40 1564
5388.10 1617
5388.79 1689
5389.48 1642
5390.18 1638
5390.87 1700
5391.56 1654
5392.26 1676
5392.95 1623
5393.64 1563
5394.33 1529
5395.03 1564
5395.72 1507
5396.41 1518
5397.11 1450
5397.80 1434
5398.49 1406
5399.19 1493
5399.88 1444
5400.58 1421
5401.27 1472
5401.96 1471
5402.66 1433
5403.35 1465
5404.04 1513
5404.74 1490
5405.43 1379
5406.13 1491
5406.82 1531
5407.51 1464
5408.21 1520
5408.90 1523
5409.60 1546
5410.29 1461
5410.98 1418
5411.68 1404
5412.37 1423
5413.07 1445
5413.76 1380
5414.46 1424
5415.15 1465
5415.84 1457
5416.54 1412
5417.23 1459
5417.93 1469
5418.62 1472
5419.32 1522
5420.01 1570
5420.71 1591
5421.40 1507
5422.10 1507
5422.79 1570
5423.49 1517
5424.18 1509
5424.88 1484
5425.57 1509
5426.27 1441
5426.96 1455
5427.66 1453
5428.35 1467
5429.05 1442
5429.74 1448
5430.44 1446
5431.14 1502
5431.83 1473
5432.53 1497
5433.22 1480
5433.92 1431
5434.61 1542
5435.31 1533
5436.01 1534
5436.70 1578
5437.40 1534
5438.09 1563
5438.79 1594
5439.49 1445
5440.18 1554
5440.88 1564
5441.57 1484
5442.27 1631
5442.97 1648
5443.66 1615
5444.36 1682
5445.06 1818
5445.75 1827
5446.45 1888
5447.15 2023
5447.84 2127
5448.54 2246
5449.24 2112
5449.93 2135
5450.63 2061
5451.33 2003
5452.02 1873
5452.72 1899
5453.42 1753
5454.11 1680
5454.81 1680
5455.51 1671
5456.20 1607
5456.90 1594
5457.60 1608
5458.30 1617
5458.99 1585
5459.69 1614
5460.39 1660
5461.09 1654
5461.78 1765
5462.48 1786
5463.18 1850
5463.88 1947
5464.57 1932
5465.27 1944
5465.97 1911
5466.67 1880
5467.36 1777
5468.06 1795
5468.76 1809
5469.46 1807
5470.16 1761
5470.85 1752
5471.55 1753
5472.25 1808
5472.95 1906
5473.65 1843
5474.35 1881
5475.04 1871
5475.74 1824
5476.44 1923
5477.14 2014
5477.84 2083
5478.54 2050
5479.23 2180
5479.93 2277
5480.63 2279
5481.33 2405
5482.03 2406
5482.73 2261
5483.43 2203
5484.13 2177
5484.83 2047
5485.52 2045
5486.22 1948
5486.92 1949
5487.62 1834
5488.32 1845
5489.02 1918
5489.72 1931
5490.42 1980
5491.12 1982
5491.82 2054
5492.52 2057
5493.22 2074
5493.92 2136
5494.62 2113
5495.31 2078
5496.01 2143
5496.71 2147
5497.41 2272
5498.11 2321
5498.81 2525
5499.51 2840
5500.21 3202
5500.91 3395
5501.61 3610
5502.31 3497
5503.01 3285
5503.71 3155
5504.41 2955
5505.11 2631
5505.81 2465
5506.51 2274
5507.22 2224
5507.92 2185
5508.62 2152
5509.32 2111
5510.02 2033
5510.72 2049
5511.42 2122
5512.12 2112
5512.82 2125
5513.52 2117
5514.22 2188
5514.92 2183
5515.62 2212
5516.32 2137
5517.03 2089
5517.73 2033
5518.43 2043
5519.13 2046
5519.83 1974
5520.53 1885
5521.23 1932
5521.93 1961
5522.63 1904
5523.34 1805
5524.04 1879
5524.74 1798
5525.44 1806
5526.14 1719
5526.84 1723
5527.55 1638
5528.25 1649
5528.95 1755
5529.65 1684
5530.35 1633
5531.05 1746
5531.76 1731
5532.46 1717
5533.16 1774
5533.86 1720
5534.56 1761
5535.27 1766
5535.97 1756
5536.67 1703
5537.37 1736
5538.08 1739
5538.78 1697
5539.48 1627
5540.18 1567
5540.89 1572
5541.59 1541
5542.29 1585
5542.99 1535
5543.70 1600
5544.40 1642
5545.10 1661
5545.80 1687
5546.51 1613
5547.21 1645
5547.91 1619
5548.62 1653
5549.32 1683
5550.02 1672
5550.73 1674
5551.43 1614
5552.13 1582
5552.84 1582
5553.54 1515
5554.24 1510
5554.95 1460
5555.65 1486
5556.35 1481
5557.06 1545
5557.76 1523
5558.46 1565
5559.17 1530
5559.87 1495
5560.57 1554
5561.28 1606
5561.98 1625
5562.69 1597
5563.39 1596
5564.09 1556
5564.80 1569
5565.50 1592
5566.21 1599
5566.91 1477
5567.61 1457
5568.32 1491
5569.02 1411
5569.73 1426
5570.43 1382
5571.14 1476
5571.84 1506
5572.54 1474
5573.25 1468
5573.95 1535
5574.66 1602
5575.36 1568
5576.07 1560
5576.77 1496
5577.48 1541
5578.18 1535
5578.89 1516
5579.59 1506
5580.30 1434
5581.00 1349
5581.71 1374
5582.41 1478
5583.12 1505
5583.82 1456
5584.53 1464
5585.23 1423
5585.94 1392
5586.64 1367
5587.35 1472
5588.06 1479
5588.76 1468
5589.47 1432
5590.17 1401
5590.88 1401
5591.58 1436
5592.29 1430
5592.99 1420
5593.70 1453
5594.41 1427
5595.11 1405
5595.82 1391
5596.52 1449
5597.23 1445
5597.94 1381
5598.64 1389
5599.35 1362
5600.06 1392
5600.76 1469
5601.47 1440
5602.17 1455
5602.88 1404
5603.59 1357
5604.29 1348
5605.00 1316
5605.71 1382
5606.41 1383
5607.12 1365
5607.83 1295
5608.53 1322
5609.24 1364
5609.95 1393
5610.65 1282
5611.36 1329
5612.07 1312
5612.78 1318
5613.48 1340
5614.19 1337
5614.90 1385
5615.60 1452
5616.31 1373
5617.02 1316
5617.73 1436
5618.43 1391
5619.14 1345
5619.85 1344
5620.56 1353
5621.26 1291
5621.97 1329
5622.68 1262
5623.39 1359
5624.09 1333
5624.80 1339
5625.51 1376
5626.22 1390
5626.93 1379
5627.63 1413
5628.34 1409
5629.05 1336
5629.76 1348
5630.47 1347
5631.17 1387
5631.88 1375
5632.59 1434
5633.30 1425
5634.01 1395
5634.72 1387
5635.42 1462
5636.13 1427
5636.84 1430
5637.55 1413
5638.26 1442
5638.97 1489
5639.68 1410
5640.39 1408
5641.09 1396
5641.80 1450
5642.51 1380
5643.22 1466
5643.93 1438
5644.64 1367
5645.35 1443
5646.06 1430
5646.77 1448
5647.48 1387
5648.19 1363
5648.89 1374
5649.60 1418
5650.31 1508
5651.02 1460
5651.73 1402
5652.44 1445
5653.15 1407
5653.86 1461
5654.57 1470
5655.28 1478
5655.99 1463
5656.70 1478
5657.41 1480
5658.12 1585
5658.83 1616
5659.54 1626
5660.25 1650
5660.96 1482
5661.67 1533
5662.38 1503
5663.09 1441
5663.80 1429
5664.51 1424
5665.22 1445
5665.93 1443
5666.64 1410
5667.35 1431
5668.06 1376
5668.77 1425
5669.48 1540
5670.19 1563
5670.91 1566
5671.62 1583
5672.33 1494
5673.04 1518
5673.75 1540
5674.46 1541
5675.17 1520
5675.88 1436
5676.59 1450
5677.30 1444
5678.01 1454
5678.73 1468
5679.44 1453
5680.15 1421
5680.86 1442
5681.57 1462
5682.28 1423
5682.99 1488
5683.71 1459
5684.42 1484
5685.13 1386
5685.84 1417
5686.55 1467
5687.26 1402
5687.98 1534
5688.69 1519
5689.40 1468
5690.11 1468
5690.82 1411
5691.54 1514
5692.25 1466
5692.96 1451
5693.67 1417
5694.38 1386
5695.10 1414
5695.81 1400
5696.52 1416
5697.23 1413
5697.95 1430
5698.66 1402
5699.37 1441
5700.08 1416
5700.80 1355
5701.51 1403
5702.22 1425
5702.93 1415
5703.65 1391
5704.36 1460
5705.07 1409
5705.78 1463
5706.50 1547
5707.21 1450
5707.92 1387
5708.64 1382
5709.35 1366
5710.06 1396
5710.78 1336
5711.49 1346
5712.20 1402
5712.92 1390
5713.63 1328
5714.34 1354
5715.06 1345
5715.77 1373
5716.48 1318
5717.20 1378
5717.91 1381
5718.62 1380
5719.34 1367
5720.05 1341
5720.77 1471
5721.48 1467
5722.19 1487
5722.91 1480
5723.62 1447
5724.33 1451
5725.05 1381
5725.76 1444
5726.48 1410
5727.19 1485
5727.91 1433
5728.62 1457
5729.33 1429
5730.05 1419
5730.76 1451
5731.48 1524
5732.19 1452
5732.91 1423
5733.62 1510
5734.34 1492
5735.05 1611
5735.77 1592
5736.48 1612
5737.20 1742
5737.91 1761
5738.63 1857
5739.34 1950
5740.06 2068
5740.77 2105
5741.49 2011
5742.20 2041
5742.92 2014
5743.63 1947
5744.35 1881
5745.06 1761
5745.78 1707
5746.49 1754
5747.21 1700
5747.92 1628
5748.64 1592
5749.35 1662
5750.07 1632
5750.79 1623
5751.50 1644
5752.22 1628
5752.93 1553
5753.65 1603
5754.36 1587
5755.08 1635
5755.80 1656
5756.51 1687
5757.23 1599
5757.95 1565
5758.66 1619
5759.38 1622
5760.09 1638
5760.81 1609
5761.53 1722
5762.24 1726
5762.96 1786
5763.68 1876
5764.39 2020
5765.11 1996
5765.83 2032
5766.54 2087
5767.26 1996
5767.98 2014
5768.69 2059
5769.41 1936
5770.13 1960
5770.84 1905
5771.56 1871
5772.28 1853
5772.99 1820
5773.71 1902
5774.43 1924
5775.15 1892
5775.86 1839
5776.58 1899
5777.30 1931
5778.01 1938
5778.73 1981
5779.45 1931
5780.17 2037
5780.88 1994
5781.60 2029
5782.32 2039
5783.04 2043
5783.76 1963
5784.47 2002
5785.19 2002
5785.91 1998
5786.63 1965
5787.34 1921
5788.06 1954
5788.78 2154
5789.50 2176
5790.22 2144
5790.94 2139
5791.65 2165
5792.37 2192
5793.09 2242
5793.81 2327
5794.53 2457
5795.25 2555
5795.96 2709
5796.68 2601
5797.40 2624
5798.12 2784
5798.84 3051
5799.56 3541
5800.28 4138
5800.99 5031
5801.71 6000
5802.43 6861
5803.15 7686
5803.87 7592
5804.59 7375
5805.31 6706
5806.03 6017
5806.75 4970
5807.47 4186
5808.18 3707
5808.90 3269
5809.62 3123
5810.34 3078
5811.06 3009
5811.78 2899
5812.50 2867
5813.22 2803
5813.94 2803
5814.66 2939
5815.38 2999
5816.10 2978
5816.82 3067
5817.54 2964
5818.26 2936
5818.98 2946
5819.70 2894
5820.42 2960
5821.14 2951
5821.86 2815
5822.58 2715
5823.30 2536
5824.02 2574
5824.74 2644
5825.46 2461
5826.18 2297
5826.90 2265
5827.62 2310
5828.34 2212
5829.06 2215
5829.78 2202
5830.50 2162
5831.22 2076
5831.95 2142
5832.67 2153
5833.39 2043
5834.11 2039
5834.83 2078
5835.55 2040
5836.27 2021
5836.99 2094
5837.71 2017
5838.43 1969
5839.15 1945
5839.88 1915
5840.60 2009
5841.32 1992
5842.04 1990
5842.76 1964
5843.48 1952
5844.20 1858
5844.93 1861
5845.65 1843
5846.37 1868
5847.09 1897
5847.81 1776
5848.53 1752
5849.26 1838
5849.98 1826
5850.70 1852
5851.42 1863
5852.14 1868
5852.87 1820
5853.59 1800
5854.31 1871
5855.03 1895
5855.75 1851
5856.48 1784
5857.20 1811
5857.92 1772
5858.64 1758
5859.37 1765
5860.09 1733
5860.81 1775
5861.53 1880
5862.26 1828
5862.98 1732
5863.70 1717
5864.42 1750
5865.15 1710
5865.87 1720
5866.59 1721
5867.31 1696
5868.04 1730
5868.76 1676
5869.48 1676
5870.21 1669
5870.93 1717
5871.65 1766
5872.38 1835
5873.10 1717
5873.82 1754
5874.55 1770
5875.27 1790
5875.99 1759
5876.72 1830
5877.44 1828
5878.16 1785
5878.89 1785
5879.61 1812
5880.33 1800
5881.06 1779
5881.78 1842
5882.51 1826
5883.23 1863
5883.95 1763
5884.68 1792
5885.40 1794
5886.13 1866
5886.85 1820
5887.57 1813
5888.30 1795
5889.02 1738
5889.75 1774
5890.47 1757
5891.20 1761
5891.92 1821
5892.64 1781
5893.37 1786
5894.09 1780
5894.82 1808
5895.54 1804
5896.27 1837
5896.99 1836
5897.72 1774
5898.44 1783
5899.17 1807
5899.89 1750
5900.62 1826
5901.34 1906
5902.07 1739
5902.79 1750
5903.52 1848
5904.24 1841
5904.97 1927
5905.69 1855
5906.42 1851
5907.14 1868
5907.87 1869
5908.59 1832
5909.32 1854
5910.04 1848
5910.77 1848
5911.50 1832
5912.22 1850
5912.95 1862
5913.67 1941
5914.40 1983
5915.12 1958
5915.85 1874
5916.58 1920
5917.30 1970
5918.03 1968
5918.75 2017
5919.48 1944
5920.21 1955
5920.93 2043
5921.66 2037
5922.39 1979
5923.11 1923
5923.84 1963
5924.56 2079
5925.29 2066
5926.02 2005
5926.74 1990
5927.47 2008
5928.20 2117
5928.92 2222
5929.65 2214
5930.38 2091
5931.10 2144
5931.83 2179
5932.56 2168
5933.28 2277
5934.01 2354
5934.74 2358
5935.47 2430
5936.19 2528
5936.92 2579
5937.65 2629
5938.37 2721
5939.10 2761
5939.83 2719
5940.56 2712
5941.28 2710
5942.01 2700
5942.74 2687
5943.47 2658
5944.19 2610
5944.92 2742
5945.65 2781
5946.38 2707
5947.11 2713
5947.83 2699
5948.56 2773
5949.29 2807
5950.02 2996
5950.74 2978
5951.47 3122
5952.20 3136
5952.93 3357
5953.66 3359
5954.39 3252
5955.11 3225
5955.84 3280
5956.57 3436
5957.30 3343
5958.03 3301
5958.76 3315
5959.48 3348
5960.21 3378
5960.94 3421
5961.67 3378
5962.40 3400
5963.13 3467
5963.86 3535
5964.59 3645
5965.31 3748
5966.04 3966
5966.77 4119
5967.50 4270
5968.23 4406
5968.96 4502
5969.69 4522
5970.42 4393
5971.15 4300
5971.88 4278
5972.61 4237
5973.34 4183
5974.06 4161
5974.79 4071
5975.52 4124
5976.25 4024
5976.98 4185
5977.71 4216
5978.44 4333
5979.17 4341
5979.90 4496
5980.63 4735
5981.36 4713
5982.09 4792
5982.82 5005
5983.55 5234
5984.28 5130
5985.01 5027
5985.74 4990
5986.47 5127
5987.20 5093
5987.93 4958
5988.66 5120
5989.39 5178
5990.12 5051
5990.85 5027
5991.58 5242
5992.32 5315
5993.05 5336
5993.78 5254
5994.51 5486
5995.24 5667
5995.97 5760
5996.70 5690
5997.43 5657
5998.16 5717
5998.89 5742
5999.62 5770
6000.35 5661
6001.09 5612
6001.82 5673
6002.55 5429
6003.28 5301
6004.01 5165
6004.74 5311
6005.47 5165
6006.20 5170
6006.94 5509
6007.67 5739
6008.40 6065
6009.13 6864
6009.86 7815
6010.59 9025
6011.33 10572
6012.06 12240
6012.79 13935
6013.52 14950
6014.25 15624
6014.98 16097
6015.72 15942
6016.45 14768
6017.18 13336
6017.91 11838
6018.64 10535
6019.38 9104
6020.11 7739
6020.84 6665
6021.57 5865
6022.31 5214
6023.04 4876
6023.77 4570
6024.50 4290
6025.24 4072
6025.97 3885
6026.70 3777
6027.43 3683
6028.17 3600
6028.90 3539
6029.63 3490
6030.37 3365
6031.10 3376
6031.83 3376
6032.56 3277
6033.30 3212
6034.03 3190
6034.76 3083
6035.50 3097
6036.23 3053
6036.96 3249
6037.70 3149
6038.43 3245
6039.16 3349
6039.90 3384
6040.63 3431
6041.36 3402
6042.10 3534
6042.83 3497
6043.56 3550
6044.30 3724
6045.03 3680
6045.77 3687
6046.50 3798
6047.23 3759
6047.97 3823
6048.70 3909
6049.44 3944
6050.17 4035
6050.90 4216
6051.64 4328
6052.37 4500
6053.11 4596
6053.84 4553
6054.57 4719
6055.31 4523
6056.04 4515
6056.78 4311
6057.51 4220
6058.25 4214
6058.98 4060
6059.72 3923
6060.45 3951
6061.19 3896
6061.92 3883
6062.66 3888
6063.39 3762
6064.13 3724
6064.86 3733
6065.60 3699
6066.33 3686
6067.07 3743
6067.80 3635
6068.54 3599
6069.27 3543
6070.01 3490
6070.74 3505
6071.48 3404
6072.21 3282
6072.95 3378
6073.68 3279
6074.42 3262
6075.15 3244
6075.89 3218
6076.63 3185
6077.36 3044
6078.10 3089
6078.83 3182
6079.57 3239
6080.30 3055
6081.04 3017
6081.78 3033
6082.51 2960
6083.25 3009
6083.98 2939
6084.72 2823
6085.46 2778
6086.19 2753
6086.93 2760
6087.67 2856
6088.40 2799
6089.14 2767
6089.88 2816
6090.61 2787
6091.35 2751
6092.09 2733
6092.82 2765
6093.56 2704
6094.30 2717
6095.03 2790
6095.77 2926
6096.51 2754
6097.24 2819
6097.98 2693
6098.72 2684
6099.45 2608
6100.19 2538
6100.93 2587
6101.67 2618
6102.40 2635
6103.14 2681
6103.88 2597
6104.61 2573
6105.35 2570
6106.09 2611
6106.83 2616
6107.56 2593
6108.30 2622
6109.04 2684
6109.78 2593
6110.51 2646
6111.25 2686
6111.99 2691
6112.73 2749
6113.47 2777
6114.20 2697
6114.94 2732
6115.68 2747
6116.42 2725
6117.16 2706
6117.89 2755
6118.63 2865
6119.37 2800
6120.11 2762
6120.85 2827
6121.59 2939
6122.32 2896
6123.06 2953
6123.80 2918
6124.54 3011
6125.28 2954
6126.02 2860
6126.76 2875
6127.49 2886
6128.23 2930
6128.97 2983
6129.71 2813
6130.45 2807
6131.19 2933
6131.93 2966
6132.67 2973
6133.41 2943
6134.15 2918
6134.88 2924
6135.62 3067
6136.36 3053
6137.10 3000
6137.84 3032
6138.58 3119
6139.32 3130
6140.06 2940
6140.80 2996
6141.54 2975
6142.28 3052
6143.02 3056
6143.76 3036
6144.50 3002
6145.24 3133
6145.98 3035
6146.72 3110
6147.46 3152
6148.20 3268
6148.94 3237
6149.68 3234
6150.42 3368
6151.16 3328
6151.90 3300
6152.64 3401
6153.38 3474
6154.12 3515
6154.86 3504
6155.60 3444
6156.34 3612
6157.08 3557
6157.82 3526
6158.56 3607
6159.30 3823
6160.04 3761
6160.78 3803
6161.52 4012
6162.27 4081
6163.01 4384
6163.75 4556
6164.49 4807
6165.23 5100
6165.97 5247
6166.71 5452
6167.45 5577
6168.19 5578
6168.94 5712
6169.68 5730
6170.42 5802
6171.16 5596
6171.90 5311
6172.64 5116
6173.38 5190
6174.13 4882
6174.87 4774
6175.61 4894
6176.35 4927
6177.09 4847
6177.83 4885
6178.58 4838
6179.32 4900
6180.06 5004
6180.80 5091
6181.54 5187
6182.28 5131
6183.03 5279
6183.77 5216
6184.51 5268
6185.25 5474
6186.00 5481
6186.74 5464
6187.48 5525
6188.22 5711
6188.97 5773
6189.71 5847
6190.45 5997
6191.19 6385
6191.94 6438
6192.68 6691
6193.42 6783
6194.16 6818
6194.91 6659
6195.65 6777
6196.39 6729
6197.13 6780
6197.88 6777
6198.62 6695
6199.36 6704
6200.11 6623
6200.85 6792
6201.59 6768
6202.34 7066
6203.08 7481
6203.82 8214
6204.57 9172
6205.31 11030
6206.05 13649
6206.80 16808
6207.54 20558
6208.28 24697
6209.03 27796
6209.77 29804
6210.52 30475
6211.26 29762
6212.00 27818
6212.75 24941
6213.49 21520
6214.23 18126
6214.98 15208
6215.72 12555
6216.47 10397
6217.21 8624
6217.95 7471
6218.70 6576
6219.44 6057
6220.19 5744
6220.93 5345
6221.68 5073
6222.42 4981
6223.17 5064
6223.91 5084
6224.65 5022
6225.40 4947
6226.14 4958
6226.89 4797
6227.63 4563
6228.38 4306
6229.12 4019
6229.87 3791
6230.61 3614
6231.36 3374
6232.10 3455
6232.85 3371
6233.59 3322
6234.34 3281
6235.08 3308
6235.83 3338
6236.57 3460
6237.32 3466
6238.06 3484
6238.81 3546
6239.56 3528
6240.30 3609
6241.05 3559
6241.79 3662
6242.54 3706
6243.28 3889
6244.03 4047
6244.77 4087
6245.52 4283
6246.27 4510
6247.01 4659
6247.76 4600
6248.50 4739
6249.25 4893
6250.00 4769
6250.74 4677
6251.49 4641
6252.23 4482
6252.98 4369
6253.73 4307
6254.47 4223
6255.22 4325
6255.97 4279
6256.71 4141
6257.46 4197
6258.21 4183
6258.95 4145
6259.70 4150
6260.45 4154
6261.19 4099
6261.94 4100
6262.69 4152
6263.43 4239
6264.18 4433
6264.93 4399
6265.67 4409
6266.42 4400
6267.17 4244
6267.92 4211
6268.66 4066
6269.41 3992
6270.16 3882
6270.90 3998
6271.65 4014
6272.40 4046
6273.15 3985
6273.89 4038
6274.64 4031
6275.39 4102
6276.14 4126
6276.89 4126
6277.63 4105
6278.38 4088
6279.13 3939
6279.88 3950
6280.62 3787
6281.37 3744
6282.12 3518
6282.87 3558
6283.62 3554
6284.36 3462
6285.11 3337
6285.86 3305
6286.61 3387
6287.36 3297
6288.11 3270
6288.85 3208
6289.60 3381
6290.35 3325
6291.10 3338
6291.85 3360
6292.60 3323
6293.35 3346
6294.09 3224
6294.84 3161
6295.59 3091
6296.34 3000
6297.09 2970
6297.84 2988
6298.59 2828
6299.34 2915
6300.09 2852
6300.83 2892
6301.58 2945
6302.33 2944
6303.08 3071
6303.83 3258
6304.58 3191
6305.33 3255
6306.08 3197
6306.83 3060
6307.58 3008
6308.33 2943
6309.08 2836
6309.83 2830
6310.58 2796
6311.33 2828
6312.08 2958
6312.83 2901
6313.58 2921
6314.33 2907
6315.08 2942
6315.83 2958
6316.58 3030
6317.33 3040
6318.08 3088
6318.83 3077
6319.58 3069
6320.33 3028
6321.08 2901
6321.83 2943
6322.58 2841
6323.33 2634
6324.08 2558
6324.83 2563
6325.58 2540
6326.33 2524
6327.08 2399
6327.83 2387
6328.58 2407
6329.33 2365
6330.08 2346
6330.84 2342
6331.59 2357
6332.34 2414
6333.09 2394
6333.84 2322
6334.59 2378
6335.34 2302
6336.09 2352
6336.84 2333
6337.60 2472
6338.35 2429
6339.10 2312
6339.85 2302
6340.60 2367
6341.35 2356
6342.10 2322
6342.86 2357
6343.61 2320
6344.36 2399
6345.11 2451
6345.86 2377
6346.61 2356
6347.37 2432
6348.12 2444
6348.87 2380
6349.62 2437
6350.37 2467
6351.13 2495
6351.88 2577
6352.63 2665
6353.38 2757
6354.14 2803
6354.89 2797
6355.64 2851
6356.39 2774
6357.14 2703
6357.90 2683
6358.65 2531
6359.40 2554
6360.16 2547
6360.91 2451
6361.66 2417
6362.41 2369
6363.17 2323
6363.92 2397
6364.67 2404
6365.42 2449
6366.18 2403
6366.93 2326
6367.68 2360
6368.44 2310
6369.19 2326
6369.94 2315
6370.70 2303
6371.45 2306
6372.20 2272
6372.96 2210
6373.71 2254
6374.46 2393
6375.22 2327
6375.97 2249
6376.72 2248
6377.48 2340
6378.23 2391
6378.99 2370
6379.74 2438
6380.49 2411
6381.25 2443
6382.00 2495
6382.75 2489
6383.51 2426
6384.26 2516
6385.02 2418
6385.77 2367
6386.53 2319
6387.28 2213
6388.03 2130
6388.79 2044
6389.54 2160
6390.30 2161
6391.05 2029
6391.81 2049
6392.56 2016
6393.31 2076
6394.07 2096
6394.82 2163
6395.58 2142
6396.33 2090
6397.09 2097
6397.84 2122
6398.60 2137
6399.35 2108
6400.11 2089
6400.86 2009
6401.62 1973
6402.37 2049
6403.13 1989
6403.88 2073
6404.64 2049
6405.39 2082
6406.15 2047
6406.90 2056
6407.66 2046
6408.42 2107
6409.17 2111
6409.93 2093
6410.68 2181
6411.44 2221
6412.19 2137
6412.95 2138
6413.71 2112
6414.46 2113
6415.22 2152
6415.97 2098
6416.73 2075
6417.48 2141
6418.24 2245
6419.00 2203
6419.75 2239
6420.51 2166
6421.27 2138
6422.02 2077
6422.78 2145
6423.53 2225
6424.29 2170
6425.05 2181
6425.80 2173
6426.56 2200
6427.32 2152
6428.07 2145
6428.83 2187
6429.59 2246
6430.34 2216
6431.10 2204
6431.86 2187
6432.61 2184
6433.37 2213
6434.13 2233
6434.89 2216
6435.64 2271
6436.40 2237
6437.16 2266
6437.91 2291
6438.67 2293
6439.43 2359
6440.19 2330
6440.94 2329
6441.70 2359
6442.46 2360
6443.22 2328
6443.97 2261
6444.73 2305
6445.49 2369
6446.25 2310
6447.00 2301
6447.76 2300
6448.52 2357
6449.28 2341
6450.04 2313
6450.79 2369
6451.55 2330
6452.31 2390
6453.07 2392
6453.83 2375
6454.58 2433
6455.34 2495
6456.10 2473
6456.86 2669
6457.62 2570
6458.38 2553
6459.13 2603
6459.89 2613
6460.65 2506
6461.41 2488
6462.17 2647
6462.93 2748
6463.69 2616
6464.44 2591
6465.20 2644
6465.96 2697
6466.72 2658
6467.48 2720
6468.24 2746
6469.00 2800
6469.76 2856
6470.52 2783
6471.28 2839
6472.03 2796
6472.79 2867
6473.55 2919
6474.31 2981
6475.07 2986
6475.83 2936
6476.59 2993
6477.35 3049
6478.11 3095
6478.87 3146
6479.63 3136
6480.39 3132
6481.15 3253
6481.91 3112
6482.67 3208
6483.43 3379
6484.19 3363
6484.95 3480
6485.71 3601
6486.47 3655
6487.23 3799
6487.99 3572
6488.75 3610
6489.51 3807
6490.27 3938
6491.03 3935
6491.79 4016
6492.55 4125
6493.31 4210
6494.07 4329
6494.83 4499
6495.59 4423
6496.35 4549
6497.11 4498
6497.87 4520
6498.64 4477
6499.40 4493
6500.16 4478
6500.92 4463
6501.68 4480
6502.44 4504
6503.20 4608
6503.96 4643
6504.72 4752
6505.48 4786
6506.25 4862
6507.01 5001
6507.77 5205
6508.53 5448
6509.29 5542
6510.05 5726
6510.81 6085
6511.57 6558
6512.34 6651
6513.10 6957
6513.86 6974
6514.62 6869
6515.38 6736
6516.15 6669
6516.91 6475
6517.67 6203
6518.43 6163
6519.19 6244
6519.95 6125
6520.72 6005
6521.48 6042
6522.24 6259
6523.00 6433
6523.77 6810
6524.53 7239
6525.29 7885
6526.05 8509
6526.81 9330
6527.58 9711
6528.34 10219
6529.10 10553
6529.86 10452
6530.63 10243
6531.39 9994
6532.15 9811
6532.92 10080
6533.68 10791
6534.44 11976
6535.20 13519
6535.97 15466
6536.73 16816
6537.49 17502
6538.26 17489
6539.02 16631
6539.78 15069
6540.55 13599
6541.31 11942
6542.07 10126
6542.84 8491
6543.60 7417
6544.36 6648
6545.13 5994
6545.89 5443
6546.65 5035
6547.42 4875
6548.18 4728
6548.94 4551
6549.71 4477
6550.47 4543
6551.24 4530
6552.00 4517
6552.76 4430
6553.53 4490
6554.29 4382
6555.06 4270
6555.82 4224
6556.58 4234
6557.35 4217
6558.11 4238
6558.88 4238
6559.64 4237
6560.41 4316
6561.17 4408
6561.93 4519
6562.70 4600
6563.46 4711
6564.23 4868
6564.99 5005
6565.76 5040
6566.52 5025
6567.29 5116
6568.05 5014
6568.82 4964
6569.58 4930
6570.35 5071
6571.11 5038
6571.88 5071
6572.64 5220
6573.41 5475
6574.17 5480
6574.94 5526
6575.70 5724
6576.47 5947
6577.23 5842
6578.00 5762
6578.76 5638
6579.53 5651
6580.29 5585
6581.06 5493
6581.83 5436
6582.59 5384
6583.36 5313
6584.12 5321
6584.89 5184
6585.65 5194
6586.42 5172
6587.19 5197
6587.95 5337
6588.72 5410
6589.48 5614
6590.25 5836
6591.02 6099
6591.78 6636
6592.55 7241
6593.32 7930
6594.08 8533
6594.85 9307
6595.61 9626
6596.38 9673
6597.15 9305
6597.91 9080
6598.68 8608
6599.45 7935
6600.21 7335
6600.98 6800
6601.75 6161
6602.51 5671
6603.28 5404
6604.05 5093
6604.82 4894
6605.58 4658
6606.35 4520
6607.12 4525
6607.88 4603
6608.65 4519
6609.42 4717
6610.19 4705
6610.95 4861
6611.72 4922
6612.49 4755
6613.25 4643
6614.02 4494
6614.79 4475
6615.56 4266
6616.32 4174
6617.09 4099
6617.86 4055
6618.63 3978
6619.40 4017
6620.16 4008
6620.93 3973
6621.70 4029
6622.47 4107
6623.24 3989
6624.00 3891
6624.77 3954
6625.54 4006
6626.31 3903
6627.08 3933
6627.84 3868
6628.61 4023
6629.38 4056
6630.15 4202
6630.92 4392
6631.69 4711
6632.46 5094
6633.22 5521
6633.99 5946
6634.76 6338
6635.53 6751
6636.30 6766
6637.07 6656
6637.84 6372
6638.61 6030
6639.37 5602
6640.14 5061
6640.91 4677
6641.68 4355
6642.45 4105
6643.22 3955
6643.99 3712
6644.76 3587
6645.53 3575
6646.30 3546
6647.07 3419
6647.84 3438
6648.61 3454
6649.37 3473
6650.14 3472
6650.91 3363
6651.68 3444
6652.45 3384
6653.22 3364
6653.99 3397
6654.76 3243
6655.53 3208
6656.30 3225
6657.07 3226
6657.84 3296
6658.61 3193
6659.38 3161
6660.15 3170
6660.92 3139
6661.69 3115
6662.46 3123
6663.23 3058
6664.00 3223
6664.77 3127
6665.55 3079
6666.32 3124
6667.09 2960
6667.86 3047
6668.63 3115
6669.40 3057
6670.17 3107
6670.94 3132
6671.71 3186
6672.48 3337
6673.25 3270
6674.02 3251
6674.79 3320
6675.57 3319
6676.34 3151
6677.11 3158
6677.88 3091
6678.65 3018
6679.42 3033
6680.19 3121
6680.96 3101
6681.74 3178
6682.51 3205
6683.28 3150
6684.05 3239
6684.82 3445
6685.59 3537
6686.37 3520
6687.14 3599
6687.91 3584
6688.68 3558
6689.45 3434
6690.22 3301
6691.00 3146
6691.77 3066
6692.54 2909
6693.31 2935
6694.08 2863
6694.86 2798
6695.63 2715
6696.40 2794
6697.17 2687
6697.95 2632
6698.72 2681
6699.49 2668
6700.26 2727
6701.04 2804
6701.81 2774
6702.58 2658
6703.35 2692
6704.13 2685
6704.90 2629
6705.67 2594
6706.44 2564
6707.22 2636
6707.99 2671
6708.76 2666
6709.54 2662
6710.31 2572
6711.08 2596
6711.86 2511
6712.63 2617
6713.40 2578
6714.17 2505
6714.95 2440
6715.72 2454
6716.50 2391
6717.27 2385
6718.04 2401
6718.82 2399
6719.59 2393
6720.36 2305
6721.14 2320
6721.91 2354
6722.68 2367
6723.46 2341
6724.23 2286
6725.01 2297
6725.78 2345
6726.55 2293
6727.33 2338
6728.10 2350
6728.88 2294
6729.65 2379
6730.42 2335
6731.20 2267
6731.97 2334
6732.75 2281
6733.52 2311
6734.30 2371
6735.07 2394
6735.84 2353
6736.62 2331
6737.39 2414
6738.17 2386
6738.94 2431
6739.72 2357
6740.49 2330
6741.27 2337
6742.04 2308
6742.82 2351
6743.59 2292
6744.37 2246
6745.14 2273
6745.92 2265
6746.69 2367
6747.47 2412
6748.24 2406
6749.02 2412
6749.79 2444
6750.57 2528
6751.34 2678
6752.12 2729
6752.90 2861
6753.67 2803
6754.45 2786
6755.22 2785
6756.00 2773
6756.77 2619
6757.55 2610
6758.33 2522
6759.10 2344
6759.88 2334
6760.65 2294
6761.43 2251
6762.20 2227
6762.98 2203
6763.76 2270
6764.53 2211
6765.31 2235
6766.09 2228
6766.86 2187
6767.64 2222
6768.41 2249
6769.19 2290
6769.97 2253
6770.74 2156
6771.52 2230
6772.30 2225
6773.07 2191
6773.85 2166
6774.63 2224
6775.40 2338
6776.18 2256
6776.96 2244
6777.74 2189
6778.51 2179
6779.29 2175
6780.07 2236
6780.84 2186
6781.62 2141
6782.40 2069
6783.17 2157
6783.95 2121
6784.73 2138
6785.51 2129
6786.28 2099
6787.06 2099
6787.84 2124
6788.62 2182
6789.39 2070
6790.17 2069
6790.95 2024
6791.73 2021
6792.51 2025
6793.28 2002
6794.06 1956
6794.84 2073
6795.62 1986
6796.39 1975
6797.17 2063
6797.95 2087
6798.73 2049
6799.51 2132
6800.29 2042
6801.06 2057
6801.84 2168
6802.62 2124
6803.40 2150
6804.18 2164
6804.96 2112
6805.73 2115
6806.51 2092
6807.29 2033
6808.07 2037
6808.85 2042
6809.63 2047
6810.41 2026
6811.18 2036
6811.96 1992
6812.74 2008
6813.52 2029
6814.30 1992
6815.08 2043
6815.86 1994
6816.64 1966
6817.42 1959
6818.20 2027
6818.98 2076
6819.76 2110
6820.53 2146
6821.31 2083
6822.09 2112
6822.87 2083
6823.65 2165
6824.43 2156
6825.21 2115
6825.99 2078
6826.77 2049
6827.55 2059
6828.33 2051
6829.11 2174
6829.89 2093
6830.67 2085
6831.45 2107
6832.23 2122
6833.01 2192
6833.79 2190
6834.57 2222
6835.35 2115
6836.13 2088
6836.91 2162
6837.69 2120
6838.47 2104
6839.25 2089
6840.03 2049
6840.81 2160
6841.59 2210
6842.37 2208
6843.16 2070
6843.94 2063
6844.72 2193
6845.50 2178
6846.28 2216
6847.06 2439
6847.84 2757
6848.62 3017
6849.40 3507
6850.18 3762
6850.96 4168
6851.75 4511
6852.53 4445
6853.31 4375
6854.09 4126
6854.87 3903
6855.65 3708
6856.43 3455
6857.22 3297
6858.00 3227
6858.78 3157
6859.56 3166
6860.34 3134
6861.12 3021
6861.90 2987
6862.69 2762
6863.47 2667
6864.25 2572
6865.03 2457
6865.81 2471
6866.60 2483
6867.38 2401
6868.16 2339
6868.94 2292
6869.72 2228
6870.51 2250
6871.29 2239
6872.07 2317
6872.85 2289
6873.64 2293
6874.42 2330
6875.20 2266
6875.98 2263
6876.77 2320
6877.55 2292
6878.33 2332
6879.11 2355
6879.90 2258
6880.68 2342
6881.46 2258
6882.25 2285
6883.03 2300
6883.81 2340
6884.59 2318
6885.38 2374
6886.16 2442
6886.94 2496
6887.73 2580
6888.51 2654
6889.29 2711
6890.08 2683
6890.86 2742
6891.64 2631
6892.43 2573
6893.21 2497
6893.99 2446
6894.78 2367
6895.56 2458
6896.35 2490
6897.13 2519
6897.91 2432
6898.70 2440
6899.48 2489
6900.26 2479
6901.05 2570
6901.83 2591
6902.62 2612
6903.40 2656
6904.18 2592
6904.97 2461
6905.75 2585
6906.54 2567
6907.32 2538
6908.11 2486
6908.89 2479
6909.67 2496
6910.46 2534
6911.24 2466
6912.03 2514
6912.81 2464
6913.60 2480
6914.38 2528
6915.17 2510
6915.95 2537
6916.74 2533
6917.52 2500
6918.31 2550
6919.09 2576
6919.88 2708
6920.66 2653
6921.45 2550
6922.23 2675
6923.02 2623
6923.80 2610
6924.59 2666
6925.37 2580
6926.16 2653
6926.94 2672
6927.73 2732
6928.51 2719
6929.30 2697
6930.09 2782
6930.87 2763
6931.66 2854
6932.44 2842
6933.23 2857
6934.01 2761
6934.80 2727
6935.59 2939
6936.37 2924
6937.16 2856
6937.94 2931
6938.73 3016
6939.52 3103
6940.30 3246
6941.09 3357
6941.88 3510
6942.66 3602
6943.45 3633
6944.23 3637
6945.02 3670
6945.81 3734
6946.59 3774
6947.38 3733
6948.17 3791
6948.95 3816
6949.74 3821
6950.53 3754
6951.31 3774
6952.10 3651
6952.89 3676
6953.67 3783
6954.46 3898
6955.25 3820
6956.04 3968
6956.82 4182
6957.61 4149
6958.40 4241
6959.18 4126
6959.97 4241
6960.76 4353
6961.55 4272
6962.33 4133
6963.12 4126
6963.91 4223
6964.70 4279
6965.48 4344
6966.27 4483
6967.06 4419
6967.85 4539
6968.63 4569
6969.42 4867
6970.21 5076
6971.00 5066
6971.79 5123
6972.57 5153
6973.36 5014
6974.15 5238
6974.94 5188
6975.73 5246
6976.52 5490
6977.30 5558
6978.09 5673
6978.88 5993
6979.67 6276
6980.46 6799
6981.25 7160
6982.03 7991
6982.82 9064
6983.61 10343
6984.40 11782
6985.19 13402
6985.98 14616
6986.77 15441
6987.55 15405
6988.34 14807
6989.13 13639
6989.92 12457
6990.71 11032
6991.50 9628
6992.29 8708
6993.08 7816
6993.87 7139
6994.66 7033
6995.45 7209
6996.24 7348
6997.02 8334
6997.81 9372
6998.60 10660
6999.39 12018
7000.18 12968
7000.97 13248
7001.76 13444
7002.55 12861
7003.34 11701
7004.13 10433
7004.92 9187
7005.71 7888
7006.50 6802
7007.29 5877
7008.08 5166
7008.87 4642
7009.66 4416
7010.45 4045
7011.24 3893
7012.03 3925
7012.82 3961
7013.61 4023
7014.40 3920
7015.19 3842
7015.98 3877
7016.77 3776
7017.56 3693
7018.35 3654
7019.15 3571
7019.94 3484
7020.73 3438
7021.52 3433
7022.31 3383
7023.10 3528
7023.89 3486
7024.68 3490
7025.47 3579
7026.26 3550
7027.05 3622
7027.85 3687
7028.64 3583
7029.43 3569
7030.22 3461
7031.01 3321
7031.80 3395
7032.59 3267
7033.38 3191
7034.18 3162
7034.97 3198
7035.76 3244
7036.55 3255
7037.34 3290
7038.13 3391
7038.93 3421
7039.72 3490
7040.51 3523
7041.30 3520
7042.09 3579
7042.89 3656
7043.68 3483
7044.47 3410
7045.26 3359
7046.05 3372
7046.85 3413
7047.64 3534
7048.43 3551
7049.22 3632
7050.01 3676
7050.81 3903
7051.60 4040
7052.39 3964
7053.18 3869
7053.98 3898
7054.77 3546
7055.56 3372
7056.36 3299
7057.15 3187
7057.94 3092
7058.73 3011
7059.53 2966
7060.32 3030
7061.11 2980
7061.91 2972
7062.70 3096
7063.49 3102
7064.29 3045
7065.08 3017
7065.87 3018
7066.66 2974
7067.46 2943
7068.25 2928
7069.04 2903
7069.84 2866
7070.63 2819
7071.43 2790
7072.22 2778
7073.01 2722
7073.81 2733
7074.60 2694
7075.39 2714
7076.19 2658
7076.98 2751
7077.78 2669
7078.57 2640
7079.36 2730
7080.16 2644
7080.95 2546
7081.75 2511
7082.54 2577
7083.33 2505
7084.13 2423
7084.92 2438
7085.72 2431
7086.51 2440
7087.31 2472
7088.10 2432
7088.90 2406
7089.69 2351
7090.48 2419
7091.28 2441
7092.07 2421
7092.87 2465
7093.66 2440
7094.46 2391
7095.25 2336
7096.05 2320
7096.84 2336
7097.64 2263
7098.43 2161
7099.23 2143
7100.02 2154
7100.82 2144
7101.61 2194
7102.41 2198
7103.20 2201
7104.00 2259
7104.80 2224
7105.59 2197
7106.39 2143
7107.18 2156
7107.98 2112
7108.77 2069
7109.57 1973
7110.36 1962
7111.16 1926
7111.96 1999
7112.75 1951
7113.55 1914
7114.34 1917
7115.14 1934
7115.94 1873
7116.73 1840
7117.53 1889
7118.32 1906
7119.12 1894
7119.92 1880
7120.71 1892
7121.51 1883
7122.31 1857
7123.10 1841
7123.90 1877
7124.70 1793
7125.49 1835
7126.29 1896
7127.09 1925
7127.88 1897
7128.68 1850
7129.48 1949
7130.27 1903
7131.07 1888
7131.87 1895
7132.66 1918
7133.46 1841
7134.26 1871
7135.06 1820
7135.85 1851
7136.65 1916
7137.45 1824
7138.24 1809
7139.04 1860
7139.84 1821
7140.64 1866
7141.43 1875
7142.23 1821
7143.03 1851
7143.83 1938
7144.62 1920
7145.42 1862
7146.22 1779
7147.02 1825
7147.82 1814
7148.61 1771
7149.41 1779
7150.21 1862
7151.01 1759
7151.81 1763
7152.60 1806
7153.40 1749
7154.20 1803
7155.00 1762
7155.80 1831
7156.59 1813
7157.39 1854
7158.19 1838
7158.99 1749
7159.79 1775
7160.59 1712
7161.39 1626
7162.18 1660
7162.98 1687
7163.78 1632
7164.58 1675
7165.38 1723
7166.18 1642
7166.98 1660
7167.78 1690
7168.57 1664
7169.37 1646
7170.17 1617
7170.97 1649
7171.77 1686
7172.57 1674
7173.37 1714
7174.17 1670
7174.97 1630
7175.77 1641
7176.57 1641
7177.37 1532
7178.17 1584
7178.97 1687
7179.77 1677
7180.56 1637
7181.36 1654
7182.16 1692
7182.96 1703
7183.76 1757
7184.56 1761
7185.36 1757
7186.16 1722
7186.96 1660
7187.76 1646
7188.56 1606
7189.36 1617
7190.16 1614
7190.96 1588
7191.76 1629
7192.57 1546
7193.37 1506
7194.17 1553
7194.97 1567
7195.77 1555
7196.57 1511
7197.37 1589
7198.17 1593
7198.97 1563
7199.77 1540
7200.57 1610
7201.37 1567
7202.17 1617
7202.97 1573
7203.77 1616
7204.58 1570
7205.38 1607
7206.18 1608
7206.98 1556
7207.78 1607
7208.58 1531
7209.38 1567
7210.18 1558
7210.99 1526
7211.79 1587
7212.59 1607
7213.39 1626
7214.19 1602
7214.99 1564
7215.79 1455
7216.60 1575
7217.40 1560
7218.20 1534
7219.00 1518
7219.80 1578
7220.60 1544
7221.41 1532
7222.21 1499
7223.01 1546
7223.81 1590
7224.62 1599
7225.42 1557
7226.22 1546
7227.02 1543
7227.82 1564
7228.63 1561
7229.43 1582
7230.23 1547
7231.03 1545
7231.84 1580
7232.64 1620
7233.44 1592
7234.24 1567
7235.05 1650
7235.85 1675
7236.65 1667
7237.45 1696
7238.26 1756
7239.06 1737
7239.86 1817
7240.67 1818
7241.47 1753
7242.27 1791
7243.08 1726
7243.88 1794
7244.68 1839
7245.49 1803
7246.29 1829
7247.09 1824
7247.90 1731
7248.70 1813
7249.50 1805
7250.31 1828
7251.11 1831
7251.91 1857
7252.72 1858
7253.52 1870
7254.32 1818
7255.13 1907
7255.93 1981
7256.74 1946
7257.54 1920
7258.34 1938
7259.15 1972
7259.95 1964
7260.76 2051
7261.56 2157
7262.36 2311
7263.17 2263
7263.97 2249
7264.78 2258
7265.58 2234
7266.39 2261
7267.19 2238
7268.00 2158
7268.80 2177
7269.60 2263
7270.41 2262
7271.21 2328
7272.02 2257
7272.82 2290
7273.63 2272
7274.43 2324
7275.24 2337
7276.04 2405
7276.85 2392
7277.65 2386
7278.46 2394
7279.26 2540
7280.07 2640
7280.87 2816
7281.68 3127
7282.48 3603
7283.29 4182
7284.09 4703
7284.90 5056
7285.71 5142
7286.51 5165
7287.32 5068
7288.12 4711
7288.93 4241
7289.73 3843
7290.54 3398
7291.35 3235
7292.15 2852
7292.96 2662
7293.76 2582
7294.57 2463
7295.38 2366
7296.18 2306
7296.99 2291
7297.79 2365
7298.60 2330
7299.41 2292
7300.21 2258
7301.02 2335
7301.82 2296
7302.63 2273
7303.44 2250
7304.24 2276
7305.05 2325
7305.86 2365
7306.66 2382
7307.47 2580
7308.28 2527
7309.08 2723
7309.89 2837
7310.70 2930
7311.50 3103
7312.31 3047
7313.12 3029
7313.93 3091
7314.73 2912
7315.54 2888
7316.35 2866
7317.15 2840
7317.96 2993
7318.77 3121
7319.58 3287
7320.38 3412
7321.19 3534
7322.00 3651
7322.81 3641
7323.61 3645
7324.42 3439
7325.23 3330
7326.04 3161
7326.84 3010
7327.65 2890
7328.46 2738
7329.27 2675
7330.08 2641
7330.88 2577
7331.69 2632
7332.50 2732
7333.31 2850
7334.12 2936
7334.92 3103
7335.73 3261
7336.54 3236
7337.35 3367
7338.16 3255
7338.97 3154
7339.78 3100
7340.58 2917
7341.39 2760
7342.20 2649
7343.01 2590
7343.82 2494
7344.63 2368
7345.44 2350
7346.24 2402
7347.05 2407
7347.86 2329
7348.67 2338
7349.48 2343
7350.29 2462
7351.10 2431
7351.91 2298
7352.72 2306
7353.53 2298
7354.34 2246
7355.14 2277
7355.95 2293
7356.76 2308
7357.57 2229
7358.38 2252
7359.19 2265
7360.00 2277
7360.81 2371
7361.62 2429
7362.43 2430
7363.24 2529
7364.05 2523
7364.86 2579
7365.67 2598
7366.48 2533
7367.29 2449
7368.10 2567
7368.91 2522
7369.72 2492
7370.53 2444
7371.34 2519
7372.15 2520
7372.96 2554
7373.77 2562
7374.58 2580
7375.39 2532
7376.20 2654
7377.01 2788
7377.82 2925
7378.63 3211
7379.44 3266
7380.26 3462
7381.07 3748
7381.88 3955
7382.69 4094
7383.50 4082
7384.31 4007
7385.12 3915
7385.93 3558
7386.74 3303
7387.55 3091
7388.36 2830
7389.18 2609
7389.99 2426
7390.80 2510
7391.61 2444
7392.42 2360
7393.23 2278
7394.04 2241
7394.86 2355
7395.67 2251
7396.48 2263
7397.29 2471
7398.10 2541
7398.91 2638
7399.73 2777
7400.54 3038
7401.35 3259
7402.16 3244
7402.97 3370
7403.79 3340
7404.60 3156
7405.41 3003
7406.22 2943
7407.03 2749
7407.85 2630
7408.66 2475
7409.47 2531
7410.28 2460
7411.10 2369
7411.91 2279
7412.72 2174
7413.53 2188
7414.35 2111
7415.16 2037
7415.97 2017
7416.78 1920
7417.60 1895
7418.41 1824
7419.22 1823
7420.03 1797
7420.85 1744
7421.66 1875
7422.47 1828
7423.29 1784
7424.10 1749
7424.91 1692
7425.73 1693
7426.54 1623
7427.35 1703
7428.17 1766
7428.98 1731
7429.79 1724
7430.61 1704
7431.42 1639
7432.23 1648
7433.05 1692
7433.86 1697
7434.67 1761
7435.49 1756
7436.30 1750
7437.12 1764
7437.93 1776
7438.74 1841
7439.56 1825
7440.37 1858
7441.18 1812
7442.00 1807
7442.81 1875
7443.63 1807
7444.44 1779
7445.26 1767
7446.07 1781
7446.88 1721
7447.70 1783
7448.51 1806
7449.33 1728
7450.14 1728
7450.96 1751
7451.77 1808
7452.59 1788
7453.40 1807
7454.22 1726
7455.03 1717
7455.85 1707
7456.66 1765
7457.47 1738
7458.29 1803
7459.10 1832
7459.92 1807
7460.74 1697
7461.55 1677
7462.37 1766
7463.18 1735
7464.00 1762
7464.81 1730
7465.63 1762
7466.44 1803
7467.26 1881
7468.07 1826
7468.89 1882
7469.70 1881
7470.52 1924
7471.34 1901
7472.15 1856
7472.97 1857
7473.78 1847
7474.60 1750
7475.41 1735
7476.23 1696
7477.05 1637
7477.86 1609
7478.68 1601
7479.49 1557
7480.31 1547
7481.13 1584
7481.94 1584
7482.76 1558
7483.58 1585
7484.39 1569
7485.21 1563
7486.03 1592
7486.84 1637
7487.66 1589
7488.48 1606
7489.29 1554
7490.11 1494
7490.93 1510
7491.74 1478
7492.56 1537
7493.38 1491
7494.19 1585
7495.01 1513
7495.83 1516
7496.64 1495
7497.46 1506
7498.28 1433
7499.10 1473
7499.91 1452
7500.73 1489
7501.55 1454
7502.36 1526
7503.18 1474
7504.00 1513
7504.82 1547
7505.63 1530
7506.45 1464
7507.27 1455
7508.09 1454
7508.90 1453
7509.72 1439
7510.54 1431
7511.36 1414
7512.18 1417
7512.99 1460
7513.81 1441
7514.63 1408
7515.45 1391
7516.27 1388
7517.08 1375
7517.90 1388
7518.72 1418
7519.54 1371
7520.36 1373
7521.18 1397
7521.99 1373
7522.81 1424
7523.63 1392
7524.45 1401
7525.27 1414
7526.09 1407
7526.91 1390
7527.72 1419
7528.54 1419
7529.36 1373
7530.18 1370
7531.00 1460
7531.82 1441
7532.64 1426
7533.46 1461
7534.28 1460
7535.10 1412
7535.91 1448
7536.73 1522
7537.55 1447
7538.37 1487
7539.19 1507
7540.01 1505
7540.83 1452
7541.65 1408
7542.47 1505
7543.29 1522
7544.11 1519
7544.93 1494
7545.75 1550
7546.57 1522
7547.39 1514
7548.21 1477
7549.03 1518
7549.85 1434
7550.67 1438
7551.49 1462
7552.31 1481
7553.13 1473
7553.95 1509
7554.77 1496
7555.59 1557
7556.41 1554
7557.23 1587
7558.05 1567
7558.87 1487
7559.69 1580
7560.51 1562
7561.33 1528
7562.15 1523
7562.97 1585
7563.79 1603
7564.61 1647
7565.44 1546
7566.26 1572
7567.08 1501
7567.90 1508
7568.72 1509
7569.54 1513
7570.36 1461
7571.18 1553
7572.00 1544
7572.82 1579
7573.65 1517
7574.47 1503
7575.29 1483
7576.11 1552
7576.93 1527
7577.75 1489
7578.57 1570
7579.40 1537
7580.22 1505
7581.04 1532
7581.86 1553
7582.68 1531
7583.50 1592
7584.33 1595
7585.15 1618
7585.97 1698
7586.79 1629
7587.61 1721
7588.44 1706
7589.26 1714
7590.08 1725
7590.90 1662
7591.72 1706
7592.55 1680
7593.37 1726
7594.19 1661
7595.01 1683
7595.84 1618
7596.66 1692
7597.48 1648
7598.30 1651
7599.13 1722
7599.95 1803
7600.77 1821
7601.59 1857
7602.42 1990
7603.24 2072
7604.06 2176
7604.89 2163
7605.71 2243
7606.53 2377
7607.36 2308
7608.18 2222
7609.00 2043
7609.82 1997
7610.65 1988
7611.47 1945
7612.29 1866
7613.12 1821
7613.94 1823
7614.77 1878
7615.59 1857
7616.41 1880
7617.24 1880
7618.06 1860
7618.88 1895
7619.71 1855
7620.53 1875
7621.35 1788
7622.18 1809
7623.00 1849
7623.83 1812
7624.65 1798
7625.47 1749
7626.30 1752
7627.12 1865
7627.95 1858
7628.77 2025
7629.60 2082
7630.42 2207
7631.24 2360
7632.07 2441
7632.89 2557
7633.72 2549
7634.54 2428
7635.37 2249
7636.19 2217
7637.02 2169
7637.84 2000
7638.67 1855
7639.49 1782
7640.31 1693
7641.14 1641
7641.96 1608
7642.79 1526
7643.61 1509
7644.44 1561
7645.26 1503
7646.09 1490
7646.92 1485
7647.74 1518
7648.57 1476
7649.39 1476
7650.22 1417
7651.04 1472
7651.87 1495
7652.69 1495
7653.52 1468
7654.34 1408
7655.17 1401
7656.00 1389
7656.82 1378
7657.65 1449
7658.47 1383
7659.30 1388
7660.12 1402
7660.95 1483
7661.78 1477
7662.60 1413
7663.43 1371
7664.25 1391
7665.08 1416
7665.91 1470
7666.73 1402
7667.56 1342
7668.39 1351
7669.21 1406
7670.04 1433
7670.87 1449
7671.69 1395
7672.52 1371
7673.35 1368
7674.17 1327
7675.00 1325
7675.83 1302
7676.65 1296
7677.48 1282
7678.31 1319
7679.13 1308
7679.96 1364
7680.79 1280
7681.61 1277
7682.44 1245
7683.27 1367
7684.10 1334
7684.92 1319
7685.75 1319
7686.58 1340
7687.40 1376
7688.23 1343
7689.06 1398
7689.89 1409
7690.71 1421
7691.54 1408
7692.37 1392
7693.20 1379
7694.03 1400
7694.85 1353
7695.68 1386
7696.51 1354
7697.34 1397
7698.16 1410
7698.99 1402
7699.82 1471
7700.65 1412
7701.48 1358
7702.31 1400
7703.13 1369
7703.96 1316
7704.79 1366
7705.62 1348
7706.45 1447
7707.28 1370
7708.10 1389
7708.93 1378
7709.76 1373
7710.59 1375
7711.42 1366
7712.25 1376
7713.08 1339
7713.90 1439
7714.73 1406
7715.56 1344
7716.39 1415
7717.22 1388
7718.05 1347
7718.88 1374
7719.71 1339
7720.54 1389
7721.37 1291
7722.20 1335
7723.02 1322
7723.85 1317
7724.68 1388
7725.51 1351
7726.34 1315
7727.17 1308
7728.00 1328
7728.83 1358
7729.66 1330
7730.49 1338
7731.32 1366
7732.15 1359
7732.98 1344
7733.81 1360
7734.64 1346
7735.47 1372
7736.30 1378
7737.13 1369
7737.96 1271
7738.79 1293
7739.62 1336
7740.45 1287
7741.28 1287
7742.11 1372
7742.94 1458
7743.77 1535
7744.60 1603
7745.43 1767
7746.26 1932
7747.09 2039
7747.92 2251
7748.75 2326
7749.59 2310
7750.42 2306
7751.25 2220
7752.08 2040
7752.91 1961
7753.74 1748
7754.57 1620
7755.40 1540
7756.23 1481
7757.06 1424
7757.90 1307
7758.73 1314
7759.56 1324
7760.39 1298
7761.22 1371
7762.05 1422
7762.88 1383
7763.71 1441
7764.55 1337
7765.38 1376
7766.21 1319
7767.04 1333
7767.87 1260
7768.70 1249
7769.54 1251
7770.37 1257
7771.20 1226
7772.03 1223
7772.86 1223
7773.70 1222
7774.53 1214
7775.36 1267
7776.19 1235
7777.02 1258
7777.86 1288
7778.69 1301
7779.52 1343
7780.35 1270
7781.19 1265
7782.02 1300
7782.85 1313
7783.68 1331
7784.52 1311
7785.35 1333
7786.18 1326
7787.01 1310
7787.85 1331
7788.68 1388
7789.51 1435
7790.35 1337
7791.18 1307
7792.01 1358
7792.84 1357
7793.68 1279
7794.51 1272
7795.34 1278
7796.18 1297
7797.01 1328
7797.84 1325
7798.68 1299
7799.51 1382
7800.34 1366
7801.18 1380
7802.01 1363
7802.84 1355
7803.68 1405
7804.51 1464
7805.35 1405
7806.18 1400
7807.01 1338
7807.85 1384
7808.68 1356
7809.51 1376
7810.35 1378
7811.18 1392
7812.02 1365
7812.85 1421
7813.68 1492
7814.52 1460
7815.35 1432
7816.19 1427
7817.02 1512
7817.86 1517
7818.69 1558
7819.52 1538
7820.36 1510
7821.19 1403
7822.03 1447
7822.86 1398
7823.70 1465
7824.53 1438
7825.37 1437
7826.20 1550
7827.04 1452
7827.87 1502
7828.71 1527
7829.54 1464
7830.38 1426
7831.21 1479
7832.05 1475
7832.88 1462
7833.72 1415
7834.55 1439
7835.39 1460
7836.22 1452
7837.06 1481
7837.89 1499
7838.73 1424
7839.57 1398
7840.40 1427
7841.24 1423
7842.07 1453
7842.91 1346
7843.74 1359
7844.58 1442
7845.42 1418
7846.25 1339
7847.09 1314
7847.92 1309
7848.76 1289
7849.60 1271
7850.43 1250
7851.27 1322
7852.10 1315
7852.94 1281
7853.78 1243
7854.61 1259
7855.45 1235
7856.29 1269
7857.12 1267
7857.96 1289
7858.79 1281
7859.63 1332
7860.47 1308
7861.30 1319
7862.14 1275
7862.98 1271
7863.81 1293
7864.65 1226
7865.49 1213
7866.33 1239
7867.16 1210
7868.00 1229
7868.84 1244
7869.67 1267
7870.51 1260
7871.35 1223
7872.19 1260
7873.02 1290
7873.86 1266
7874.70 1311
7875.54 1352
7876.37 1323
7877.21 1386
7878.05 1440
7878.89 1441
7879.72 1426
7880.56 1397
7881.40 1352
7882.24 1338
7883.07 1272
7883.91 1323
7884.75 1278
7885.59 1295
7886.43 1315
7887.26 1233
7888.10 1260
7888.94 1283
7889.78 1260
7890.62 1277
7891.45 1333
7892.29 1296
7893.13 1329
7893.97 1332
7894.81 1363
7895.65 1379
7896.49 1287
7897.32 1321
7898.16 1296
7899.00 1330
7899.84 1362
7900.68 1370
7901.52 1319
7902.36 1326
7903.20 1309
7904.03 1317
7904.87 1372
7905.71 1331
7906.55 1283
7907.39 1343
7908.23 1299
7909.07 1298
7909.91 1353
7910.75 1375
7911.59 1450
7912.43 1483
7913.27 1553
7914.11 1610
7914.94 1773
7915.78 1827
7916.62 1856
7917.46 1917
7918.30 1876
7919.14 1888
7919.98 1876
7920.82 1831
7921.66 1734
7922.50 1665
7923.34 1609
7924.18 1498
7925.02 1401
7925.86 1370
7926.70 1388
7927.54 1400
7928.38 1385
7929.22 1333
7930.06 1333
7930.90 1320
7931.74 1344
7932.59 1302
7933.43 1279
7934.27 1225
7935.11 1273
7935.95 1239
7936.79 1243
7937.63 1201
7938.47 1185
7939.31 1208
7940.15 1202
7940.99 1268
7941.83 1275
7942.67 1189
7943.52 1184
7944.36 1276
7945.20 1307
7946.04 1264
7946.88 1284
7947.72 1330
7948.56 1230
7949.40 1238
7950.25 1177
7951.09 1252
7951.93 1216
7952.77 1242
7953.61 1238
7954.45 1229
7955.29 1280
7956.14 1272
7956.98 1273
7957.82 1237
7958.66 1186
7959.50 1218
7960.35 1193
7961.19 1162
7962.03 1206
7962.87 1215
7963.71 1221
7964.56 1226
7965.40 1215
7966.24 1262
7967.08 1208
7967.93 1264
7968.77 1235
7969.61 1282
7970.45 1349
7971.29 1301
7972.14 1227
7972.98 1242
7973.82 1215
7974.67 1249
7975.51 1210
7976.35 1179
7977.19 1122
7978.04 1116
7978.88 1162
7979.72 1205
7980.57 1205
7981.41 1155
7982.25 1180
7983.09 1153
7983.94 1176
7984.78 1175
7985.62 1184
7986.47 1137
7987.31 1133
7988.15 1206
7989.00 1140
7989.84 1137
7990.68 1172
7991.53 1141
7992.37 1098
7993.22 1143
7994.06 1136
7994.90 1105
7995.75 1129
7996.59 1081
7997.43 1122
7998.28 1156
7999.12 1107
7999.97 1118
8000.81 1118
8001.65 1137
8002.50 1095
8003.34 1130
8004.19 1166
8005.03 1164
8005.88 1104
8006.72 1078
8007.57 1155
8008.41 1191
8009.25 1151
8010.10 1182
8010.94 1180
8011.79 1152
8012.63 1157
8013.48 1100
8014.32 1081
8015.17 1052
8016.01 1087
8016.86 1123
8017.70 1108
8018.55 1057
8019.39 1071
8020.24 1129
8021.08 1056
8021.93 1053
8022.77 1069
8023.62 1090
8024.46 1012
8025.31 1080
8026.15 1071
8027.00 1042
8027.84 1101
8028.69 1094
8029.54 1108
8030.38 1087
8031.23 1116
8032.07 1089
8032.92 1055
8033.76 1073
8034.61 1116
8035.46 1151
8036.30 1069
8037.15 1080
8037.99 1034
8038.84 1081
8039.69 1057
8040.53 1052
8041.38 1098
8042.22 1042
8043.07 1020
8043.92 1063
8044.76 1017
8045.61 1068
8046.46 1056
8047.30 1051
8048.15 1067
8049.00 1108
8049.84 1075
8050.69 1070
8051.54 1082
8052.38 1034
8053.23 1023
8054.08 1028
8054.92 1020
8055.77 966
8056.62 1008
8057.46 1039
8058.31 1024
8059.16 1052
8060.01 1046
8060.85 1035
8061.70 1039
8062.55 985
8063.40 1002
8064.24 1029
8065.09 1022
8065.94 1002
8066.79 1012
8067.63 1032
8068.48 979
8069.33 978
8070.18 979
8071.02 986
8071.87 978
8072.72 1015
8073.57 991
8074.42 1046
8075.26 1002
8076.11 1021
8076.96 1015
8077.81 1020
8078.66 1013
8079.50 1023
8080.35 1015
8081.20 955
8082.05 965
8082.90 939
8083.75 955
8084.59 946
8085.44 955
8086.29 1021
8087.14 1009
8087.99 1007
8088.84 1005
8089.69 997
8090.53 984
8091.38 988
8092.23 996
8093.08 979
8093.93 962
8094.78 993
8095.63 1029
8096.48 989
8097.33 999
8098.18 1034
8099.02 1002
8099.87 1011
8100.72 997
8101.57 985
8102.42 1030
8103.27 1043
8104.12 1070
8104.97 1090
8105.82 1037
8106.67 1027
8107.52 1025
8108.37 1021
8109.22 1010
8110.07 1033
8110.92 1021
8111.77 987
8112.62 999
8113.47 1048
8114.32 968
8115.17 1035
8116.02 1083
8116.87 1145
8117.72 1139
8118.57 1158
8119.42 1094
8120.27 1121
8121.12 1143
8121.97 1085
8122.82 1140
8123.67 1113
8124.52 1090
8125.37 1095
8126.22 1028
8127.07 1100
8127.93 1071
8128.78 1009
8129.63 1071
8130.48 1053
8131.33 1027
8132.18 1006
8133.03 1013
8133.88 976
8134.73 1059
8135.58 1019
8136.44 1039
8137.29 1054
8138.14 1036
8138.99 1093
8139.84 1058
8140.69 997
8141.54 1027
8142.39 1050
8143.25 1044
8144.10 1026
8144.95 1071
8145.80 1064
8146.65 1066
8147.50 1061
8148.36 1035
8149.21 1029
8150.06 1065
8150.91 1099
8151.76 1114
8152.62 1087
8153.47 1057
8154.32 1143
8155.17 1149
8156.02 1124
8156.88 1085
8157.73 1139
8158.58 1135
8159.43 1152
8160.29 1104
8161.14 1030
8161.99 1038
8162.84 1046
8163.70 1023
8164.55 981
8165.40 1038
8166.25 995
8167.11 1046
8167.96 997
8168.81 1015
8169.67 1012
8170.52 1040
8171.37 1050
8172.23 993
8173.08 970
8173.93 1023
8174.78 977
8175.64 984
8176.49 990
8177.34 976
8178.20 944
8179.05 941
8179.90 978
8180.76 962
8181.61 988
8182.47 979
8183.32 929
8184.17 951
8185.03 970
8185.88 901
8186.73 888
8187.59 979
8188.44 930
8189.30 960
8190.15 982
8191.00 981
8191.86 964
8192.71 926
8193.57 971
8194.42 996
8195.27 974
8196.13 978
8196.98 1007
8197.84 924
8198.69 971
8199.55 945
8200.40 952
8201.26 941
8202.11 976
8202.96 943
8203.82 1013
8204.67 1016
8205.53 949
8206.38 957
8207.24 1015
8208.09 992
8208.95 1030
8209.80 1028
8210.66 959
8211.51 1000
8212.37 967
8213.22 995
8214.08 954
8214.93 968
8215.79 972
8216.65 988
8217.50 938
8218.36 1036
8219.21 1004
8220.07 1000
8220.92 1033
8221.78 1069
8222.63 1086
8223.49 1116
8224.35 1096
8225.20 1119
8226.06 1069
8226.91 1068
8227.77 1112
8228.63 1085
8229.48 1068
8230.34 1035
8231.19 1037
8232.05 1052
8232.91 1009
8233.76 992
8234.62 950
8235.47 955
8236.33 987
8237.19 986
8238.04 1001
8238.90 971
8239.76 974
8240.61 1001
8241.47 1020
8242.33 991
8243.18 991
8244.04 994
8244.90 1010
8245.75 931
8246.61 935
8247.47 996
8248.33 992
8249.18 1011
8250.04 1033
8250.90 980
8251.75 1000
8252.61 972
8253.47 1011
8254.33 1028
8255.18 1064
8256.04 1022
8256.90 1010
8257.76 1061
8258.61 1040
8259.47 1025
8260.33 1045
8261.19 992
8262.04 987
8262.90 987
8263.76 1041
8264.62 1003
8265.48 956
8266.33 940
8267.19 1023
8268.05 1006
8268.91 960
8269.77 1006
8270.62 998
8271.48 1005
8272.34 983
8273.20 1010
8274.06 969
8274.92 988
8275.77 981
8276.63 1010
8277.49 1003
8278.35 966
8279.21 951
8280.07 1000
8280.93 1003
8281.78 1021
8282.64 1025
8283.50 1046
8284.36 1035
8285.22 1011
8286.08 1040
8286.94 999
8287.80 993
8288.66 1027
8289.51 1034
8290.37 1067
8291.23 1063
8292.09 1040
8292.95 968
8293.81 1015
8294.67 1049
8295.53 1065
8296.39 1045
8297.25 1077
8298.11 1092
8298.97 1110
8299.83 1008
8300.69 1032
8301.55 1073
8302.41 1021
8303.27 1053
8304.13 1094
8304.99 1083
8305.85 1059
8306.71 1108
8307.57 1064
8308.43 1102
8309.29 1052
8310.15 1063
8311.01 1029
8311.87 1069
8312.73 1029
8313.59 1007
8314.45 1056
8315.31 1082
8316.17 1046
8317.03 1093
8317.89 1073
8318.75 1046
8319.61 1101
8320.47 1049
8321.33 1073
8322.20 1046
8323.06 1111
8323.92 1120
8324.78 1052
8325.64 1012
8326.50 1079
8327.36 1062
8328.22 1115
8329.08 1100
8329.94 1119
8330.81 1129
8331.67 1074
8332.53 1113
8333.39 1117
8334.25 1160
8335.11 1157
8335.97 1130
8336.84 1098
8337.70 1139
8338.56 1075
8339.42 1078
8340.28 1070
8341.15 1079
8342.01 1102
8342.87 1088
8343.73 1136
8344.59 1151
8345.45 1127
8346.32 1117
8347.18 1182
8348.04 1140
8348.90 1141
8349.77 1104
8350.63 1164
8351.49 1107
8352.35 1138
8353.22 1163
8354.08 1214
8354.94 1190
8355.80 1213
8356.67 1164
8357.53 1108
8358.39 1124
8359.25 1184
8360.12 1235
8360.98 1231
8361.84 1216
8362.71 1220
8363.57 1259
8364.43 1268
8365.29 1261
8366.16 1217
8367.02 1228
8367.88 1265
8368.75 1284
8369.61 1328
8370.47 1279
8371.34 1265
8372.20 1281
8373.06 1277
8373.93 1260
8374.79 1325
8375.65 1359
8376.52 1378
8377.38 1287
8378.25 1320
8379.11 1299
8379.97 1334
8380.84 1307
8381.70 1355
8382.56 1416
8383.43 1434
8384.29 1405
8385.16 1380
8386.02 1433
8386.89 1436
8387.75 1458
8388.61 1445
8389.48 1486
8390.34 1422
8391.21 1458
8392.07 1448
8392.94 1515
8393.80 1481
8394.67 1503
8395.53 1526
8396.39 1517
8397.26 1549
8398.12 1564
8398.99 1575
8399.85 1596
8400.72 1611
8401.58 1543
8402.45 1594
8403.31 1627
8404.18 1678
8405.04 1724
8405.91 1783
8406.77 1778
8407.64 1809
8408.50 1744
8409.37 1807
8410.24 1829
8411.10 1868
8411.97 1935
8412.83 1988
8413.70 1989
8414.56 1961
8415.43 1945
8416.29 1924
8417.16 1999
8418.03 1959
8418.89 2020
8419.76 2045
8420.62 2109
8421.49 2036
8422.36 2083
8423.22 2180
8424.09 2158
8424.95 2214
8425.82 2192
8426.69 2327
8427.55 2311
8428.42 2387
8429.28 2366
8430.15 2399
8431.02 2371
8431.88 2453
8432.75 2480
8433.62 2614
8434.48 2670
8435.35 2673
8436.22 2702
8437.08 2945
8437.95 2950
8438.82 3052
8439.68 3048
8440.55 3145
8441.42 3264
8442.29 3294
8443.15 3195
8444.02 3191
8444.89 3319
8445.75 3276
8446.62 3411
8447.49 3337
8448.36 3344
8449.22 3619
8450.09 4070
8450.96 4499
8451.83 5156
8452.69 6002
8453.56 7351
8454.43 8508
8455.30 9493
8456.16 10169
8457.03 10582
8457.90 10203
8458.77 9638
8459.64 8754
8460.50 7765
8461.37 6803
8462.24 5900
8463.11 5045
8463.98 4209
8464.84 3767
8465.71 3325
8466.58 3025
8467.45 2791
8468.32 2674
8469.19 2558
8470.05 2372
8470.92 2304
8471.79 2188
8472.66 2150
8473.53 2170
8474.40 2263
8475.27 2135
8476.13 2032
8477.00 1969
8477.87 1953
8478.74 1935
8479.61 1934
8480.48 1910
8481.35 1920
8482.22 1959
8483.09 2002
8483.96 2069
8484.82 2045
8485.69 2099
8486.56 2078
8487.43 2029
8488.30 2093
8489.17 2066
8490.04 2127
8490.91 2188
8491.78 2282
8492.65 2310
8493.52 2451
8494.39 2475
8495.26 2415
8496.13 2415
8497.00 2456
8497.87 2322
8498.74 2263
8499.61 2113
8500.48 2073
8501.35 1978
8502.22 1946
8503.09 1943
8503.96 1966
8504.83 1905
8505.70 1962
8506.57 1884
8507.44 1996
8508.31 2067
8509.18 2050
8510.05 2024
8510.92 2054
8511.79 2131
8512.66 2163
8513.53 2182
8514.40 2132
8515.27 2208
8516.15 2257
8517.02 2257
8517.89 2247
8518.76 2324
8519.63 2285
8520.50 2263
8521.37 2306
8522.24 2282
8523.11 2302
8523.98 2292
8524.86 2327
8525.73 2327
8526.60 2322
8527.47 2323
8528.34 2358
8529.21 2276
8530.08 2317
8530.96 2392
8531.83 2414
8532.70 2311
8533.57 2311
8534.44 2339
8535.31 2266
8536.19 2238
8537.06 2237
8537.93 2195
8538.80 2229
8539.67 2158
8540.55 2150
8541.42 2127
8542.29 2002
8543.16 2035
8544.03 2034
8544.91 1941
8545.78 1896
8546.65 1854
8547.52 1897
8548.40 1863
8549.27 1894
8550.14 1892
8551.01 1913
8551.89 1994
8552.76 2035
8553.63 1990
8554.51 2061
8555.38 2222
8556.25 2213
8557.12 2139
8558.00 2138
8558.87 2040
8559.74 1989
8560.62 1888
8561.49 1832
8562.36 1822
8563.24 1766
8564.11 1754
8564.98 1770
8565.86 1717
8566.73 1733
8567.60 1683
8568.48 1658
8569.35 1696
8570.22 1694
8571.10 1679
8571.97 1574
8572.84 1639
8573.72 1631
8574.59 1587
8575.46 1613
8576.34 1644
8577.21 1577
8578.09 1601
8578.96 1603
8579.83 1553
8580.71 1553
8581.58 1549
8582.46 1606
8583.33 1600
8584.21 1579
8585.08 1519
8585.95 1513
8586.83 1590
8587.70 1580
8588.58 1611
8589.45 1583
8590.33 1631
8591.20 1579
8592.08 1593
8592.95 1631
8593.83 1618
8594.70 1637
8595.58 1646
8596.45 1691
8597.33 1708
8598.20 1660
8599.08 1659
8599.95 1694
8600.83 1684
8601.70 1667
8602.58 1686
8603.45 1756
8604.33 1740
8605.20 1676
8606.08 1723
8606.95 1701
8607.83 1730
8608.70 1728
8609.58 1751
8610.45 1773
8611.33 1756
8612.21 1739
8613.08 1714
8613.96 1697
8614.83 1741
8615.71 1740
8616.59 1780
8617.46 1771
8618.34 1743
8619.21 1710
8620.09 1718
8620.97 1758
8621.84 1786
8622.72 1751
8623.59 1865
8624.47 1893
8625.35 1871
8626.22 1856
8627.10 1867
8627.98 1882
8628.85 1958
8629.73 1993
8630.61 1955
8631.48 1945
8632.36 1994
8633.24 1974
8634.11 1937
8634.99 2000
8635.87 1930
8636.74 1967
8637.62 2018
8638.50 2019
8639.37 1998
8640.25 2066
8641.13 2033
8642.01 2080
8642.88 2114
8643.76 2052
8644.64 2134
8645.52 2195
8646.39 2195
8647.27 2292
8648.15 2296
8649.03 2386
8649.90 2351
8650.78 2336
8651.66 2311
8652.54 2308
8653.41 2356
8654.29 2360
8655.17 2414
8656.05 2395
8656.93 2427
8657.80 2359
8658.68 2381
8659.56 2407
8660.44 2402
8661.32 2404
8662.19 2453
8663.07 2406
8663.95 2442
8664.83 2450
8665.71 2470
8666.59 2480
8667.46 2561
8668.34 2663
8669.22 2684
8670.10 2798
8670.98 3035
8671.86 3235
8672.74 3311
8673.62 3441
8674.49 3479
8675.37 3611
8676.25 3773
8677.13 3692
8678.01 3629
8678.89 3647
8679.77 3450
8680.65 3339
8681.53 3240
8682.41 3107
8683.29 3070
8684.16 3021
8685.04 3114
8685.92 3150
8686.80 3229
8687.68 3572
8688.56 3974
8689.44 4340
8690.32 4795
8691.20 5369
8692.08 5758
8692.96 6142
8693.84 6180
8694.72 6329
8695.60 6119
8696.48 5810
8697.36 5253
8698.24 4773
8699.12 4177
8700.00 3791
8700.88 3408
8701.76 3125
8702.64 2980
8703.52 2775
8704.40 2684
8705.28 2530
8706.16 2469
8707.04 2473
8707.92 2380
8708.80 2333
8709.69 2367
8710.57 2320
8711.45 2358
8712.33 2327
8713.21 2289
8714.09 2309
8714.97 2359
8715.85 2292
8716.73 2331
8717.61 2273
8718.49 2238
8719.38 2352
8720.26 2373
8721.14 2450
8722.02 2379
8722.90 2411
8723.78 2436
8724.66 2458
8725.54 2371
8726.43 2414
8727.31 2478
8728.19 2548
8729.07 2551
8729.95 2573
8730.83 2622
8731.72 2673
8732.60 2616
8733.48 2681
8734.36 2700
8735.24 2652
8736.13 2677
8737.01 2713
8737.89 2684
8738.77 2555
8739.65 2671
8740.54 2572
8741.42 2614
8742.30 2648
8743.18 2675
8744.07 2637
8744.95 2689
8745.83 2633
8746.71 2608
8747.60 2596
8748.48 2615
8749.36 2757
8750.24 2762
8751.13 2746
8752.01 2843
8752.89 2784
8753.77 2884
8754.66 2942
8755.54 2973
8756.42 3006
8757.31 3075
8758.19 3175
8759.07 3184
8759.96 3261
8760.84 3279
8761.72 3314
8762.61 3348
8763.49 3443
8764.37 3537
8765.26 3583
8766.14 3664
8767.02 3674
8767.91 3625
8768.79 3717
8769.67 3654
8770.56 3600
8771.44 3527
8772.32 3588
8773.21 3497
8774.09 3428
8774.98 3505
8775.86 3613
8776.74 3857
8777.63 4280
8778.51 4808
8779.40 5435
8780.28 6133
8781.17 6760
8782.05 7279
8782.93 7926
8783.82 8163
8784.70 7978
8785.59 7623
8786.47 7035
8787.36 6488
8788.24 5784
8789.13 5152
8790.01 4516
8790.89 3931
8791.78 3557
8792.66 3491
8793.55 3243
8794.43 3135
8795.32 3081
8796.20 3189
8797.09 3171
8797.97 3223
8798.86 3178
8799.74 3190
8800.63 3159
8801.52 3121
8802.40 3020
8803.29 2821
8804.17 2770
8805.06 2567
8805.94 2467
8806.83 2323
8807.71 2317
8808.60 2233
8809.48 2260
8810.37 2236
8811.26 2281
8812.14 2240
8813.03 2201
8813.91 2207
8814.80 2185
8815.69 2194
8816.57 2127
8817.46 2204
8818.34 2208
8819.23 2198
8820.12 2205
8821.00 2170
8821.89 2204
8822.77 2155
8823.66 2106
8824.55 2154
8825.43 2114
8826.32 2097
8827.21 2009
8828.09 1971
8828.98 2064
8829.87 2037
8830.75 1963
8831.64 1971
8832.53 2002
8833.41 1985
8834.30 2003
8835.19 1994
8836.08 2048
8836.96 1984
8837.85 2024
8838.74 2048
8839.62 1984
8840.51 2025
8841.40 2102
8842.29 2011
8843.17 2019
8844.06 2038
8844.95 2132
8845.84 2104
8846.72 2099
8847.61 2102
8848.50 2139
8849.39 2170
8850.27 2160
8851.16 2103
8852.05 2100
8852.94 2071
8853.82 2004
8854.71 2042
8855.60 2032
8856.49 2021
8857.38 2034
8858.26 2058
8859.15 2049
8860.04 2025
8860.93 2011
8861.82 1933
8862.71 1992
8863.59 1990
8864.48 1933
8865.37 1857
8866.26 1828
8867.15 1803
8868.04 1817
8868.93 1816
8869.81 1751
8870.70 1732
8871.59 1727
8872.48 1667
8873.37 1694
8874.26 1708
8875.15 1667
8876.04 1601
8876.93 1613
8877.81 1622
8878.70 1610
8879.59 1605
8880.48 1577
8881.37 1574
8882.26 1596
8883.15 1587
8884.04 1567
8884.93 1505
8885.82 1460
8886.71 1484
8887.60 1468
8888.49 1496
8889.38 1443
8890.27 1412
8891.16 1498
8892.05 1406
8892.94 1389
8893.83 1412
8894.72 1409
8895.61 1318
8896.50 1371
8897.39 1379
8898.28 1402
8899.17 1387
8900.06 1341
8900.95 1340
8901.84 1316
8902.73 1296
8903.62 1321
8904.51 1341
8905.40 1301
8906.29 1283
8907.18 1284
8908.07 1304
8908.96 1300
8909.85 1278
8910.74 1283
8911.63 1264
8912.52 1278
8913.41 1261
8914.31 1221
8915.20 1228
8916.09 1221
8916.98 1213
8917.87 1274
8918.76 1241
8919.65 1225
8920.54 1215
8921.43 1265
8922.33 1263
8923.22 1270
8924.11 1232
8925.00 1232
8925.89 1268
8926.78 1287
8927.67 1298
8928.57 1306
8929.46 1247
8930.35 1222
8931.24 1219
8932.13 1221
8933.03 1248
8933.92 1156
8934.81 1225
8935.70 1200
8936.59 1146
8937.49 1119
8938.38 1109
8939.27 1112
8940.16 1130
8941.05 1129
8941.95 1137
8942.84 1125
8943.73 1121
8944.62 1098
8945.52 1118
8946.41 1110
8947.30 1109
8948.19 1111
8949.09 1085
8949.98 1107
8950.87 1139
8951.76 1152
8952.66 1138
8953.55 1106
8954.44 1131
8955.34 1106
8956.23 1077
8957.12 1138
8958.02 1108
8958.91 1061
8959.80 1030
8960.69 1044
8961.59 1096
8962.48 1114
8963.37 1094
8964.27 1112
8965.16 1077
8966.05 1057
8966.95 1094
8967.84 1054
8968.74 1013
8969.63 1054
8970.52 1075
8971.42 1069
8972.31 1037
8973.20 1021
8974.10 1008
8974.99 1010
8975.89 1026
8976.78 1020
8977.67 1023
8978.57 1024
8979.46 985
8980.36 1003
8981.25 985
8982.15 1023
8983.04 979
8983.93 988
8984.83 1000
8985.72 949
8986.62 952
8987.51 946
8988.41 934
8989.30 916
8990.20 956
8991.09 962
8991.99 936
8992.88 957
8993.78 975
8994.67 962
8995.57 976
8996.46 976
8997.36 979
8998.25 940
8999.15 933
9000.04 964
9000.94 949
9001.83 883
9002.73 960
9003.62 956
9004.52 926
9005.41 937
9006.31 886
9007.20 966
9008.10 968
9009.00 893
9009.89 858
9010.79 871
9011.68 886
9012.58 837
9013.47 864
9014.37 921
9015.27 917
9016.16 912
9017.06 898
9017.95 861
9018.85 865
9019.75 856
9020.64 853
9021.54 860
9022.43 889
9023.33 907
9024.23 929
9025.12 897
9026.02 886
9026.92 899
9027.81 904
9028.71 892
9029.61 865
9030.50 843
9031.40 881
9032.30 910
9033.19 905
9034.09 841
9034.99 830
9035.88 864
9036.78 906
9037.68 869
9038.58 851
9039.47 855
9040.37 896
9041.27 868
9042.16 854
9043.06 841
9043.96 828
9044.86 907
9045.75 890
9046.65 896
9047.55 868
9048.45 910
9049.34 909
9050.24 883
9051.14 894
9052.04 885
9052.94 890
9053.83 854
9054.73 852
9055.63 882
9056.53 863
9057.43 893
9058.32 922
9059.22 888
9060.12 889
9061.02 882
9061.92 892
9062.81 915
9063.71 912
9064.61 928
9065.51 949
9066.41 944
9067.31 898
9068.21 922
9069.10 895
9070.00 954
9070.90 872
9071.80 871
9072.70 872
9073.60 887
9074.50 915
9075.40 909
9076.29 881
9077.19 877
9078.09 890
9078.99 827
9079.89 814
9080.79 854
9081.69 867
9082.59 848
9083.49 889
9084.39 874
9085.29 870
9086.19 877
9087.09 847
9087.98 867
9088.88 897
9089.78 892
9090.68 879
9091.58 896
9092.48 880
9093.38 886
9094.28 847
9095.18 847
9096.08 858
9096.98 852
9097.88 848
9098.78 884
9099.68 807
9100.58 841
9101.48 856
9102.38 837
9103.28 856
9104.18 822
9105.08 830
9105.99 843
9106.89 857
9107.79 801
9108.69 827
9109.59 840
9110.49 856
9111.39 874
9112.29 842
9113.19 820
9114.09 831
9114.99 844
9115.89 848
9116.79 818
9117.69 886
9118.60 896
9119.50 890
9120.40 891
9121.30 835
9122.20 855
9123.10 867
9124.00 846
9124.90 816
9125.81 865
9126.71 853
9127.61 833
9128.51 828
9129.41 815
9130.31 813
9131.22 817
9132.12 855
9133.02 820
9133.92 834
9134.82 783
9135.72 833
9136.63 872
9137.53 822
9138.43 813
9139.33 848
9140.23 836
9141.14 797
9142.04 803
9142.94 800
9143.84 856
9144.75 856
9145.65 844
9146.55 852
9147.45 850
9148.36 860
9149.26 840
9150.16 791
9151.06 859
9151.97 880
9152.87 878
9153.77 870
9154.67 842
9155.58 860
9156.48 869
9157.38 862
9158.29 872
9159.19 862
9160.09 828
9161.00 842
9161.90 855
9162.80 804
9163.71 788
9164.61 847
9165.51 806
9166.42 836
9167.32 849
9168.22 822
9169.13 852
9170.03 829
9170.93 838
9171.84 850
9172.74 821
9173.64 856
9174.55 862
9175.45 866
9176.36 856
9177.26 862
9178.16 833
9179.07 856
9179.97 853
9180.88 898
9181.78 883
9182.69 844
9183.59 862
9184.49 880
9185.40 859
9186.30 837
9187.21 846
9188.11 832
9189.02 821
9189.92 821
9190.82 827
9191.73 844
9192.63 842
9193.54 846
9194.44 858
9195.35 875
9196.25 849
9197.16 830
9198.06 844
9198.97 884
9199.87 869
9200.78 869
9201.68 873
9202.59 893
9203.49 864
9204.40 882
9205.30 851
9206.21 825
9207.12 870
9208.02 842
9208.93 863
9209.83 858
9210.74 864
9211.64 875
9212.55 846
9213.45 847
9214.36 854
9215.27 856
9216.17 864
9217.08 866
9217.98 884
9218.89 905
9219.80 886
9220.70 896
9221.61 905
9222.51 899
9223.42 853
9224.33 892
9225.23 842
9226.14 849
9227.05 832
9227.95 847
9228.86 860
9229.77 860
9230.67 858
9231.58 838
9232.49 846
9233.39 876
9234.30 879
9235.21 861
9236.11 873
9237.02 832
9237.93 845
9238.83 855
9239.74 843
9240.65 816
9241.55 892
9242.46 856
9243.37 812
9244.28 867
9245.18 848
9246.09 833
9247.00 784
9247.91 838
9248.81 804
9249.72 812
9250.63 777
9251.54 819
9252.44 834
9253.35 845
9254.26 826
9255.17 839
9256.07 811
9256.98 840
9257.89 860
9258.80 865
9259.71 876
9260.61 864
9261.52 865
9262.43 845
9263.34 877
9264.25 868
9265.16 886
9266.06 858
9266.97 903
9267.88 889
9268.79 852
9269.70 846
9270.61 881
9271.51 846
9272.42 861
9273.33 850
9274.24 837
9275.15 838
9276.06 873
9276.97 885
9277.88 875
9278.78 861
9279.69 798
9280.60 896
9281.51 895
9282.42 864
9283.33 875
9284.24 859
9285.15 891
9286.06 862
9286.97 891
9287.88 852
9288.79 866
9289.70 865
9290.60 882
9291.51 889
9292.42 926
9293.33 898
9294.24 898
9295.15 928
9296.06 936
9296.97 921
9297.88 896
9298.79 891
9299.70 879
9300.61 922
9301.52 908
9302.43 928
9303.34 850
9304.25 922
9305.16 903
9306.07 927
9306.98 877
9307.89 909
9308.80 920
9309.71 977
9310.63 884
9311.54 885
9312.45 915
9313.36 925
9314.27 924
9315.18 903
9316.09 881
9317.00 853
9317.91 898
9318.82 876
9319.73 904
9320.64 891
9321.55 912
9322.47 889
9323.38 872
9324.29 874
9325.20 920
9326.11 850
9327.02 874
9327.93 853
9328.84 846
9329.76 854
9330.67 918
9331.58 920
9332.49 852
9333.40 871
9334.31 866
9335.23 884
9336.14 867
9337.05 859
9337.96 879
9338.87 875
9339.78 931
9340.70 924
9341.61 922
9342.52 870
9343.43 868
9344.34 897
9345.26 906
9346.17 914
9347.08 878
9347.99 906
9348.91 931
9349.82 839
9350.73 897
9351.64 888
9352.56 881
9353.47 849
9354.38 874
9355.29 871
9356.21 906
9357.12 922
9358.03 857
9358.94 877
9359.86 926
9360.77 916
9361.68 907
9362.60 922
9363.51 910
9364.42 877
9365.34 869
9366.25 908
9367.16 885
9368.08 867
9368.99 919
9369.90 939
9370.82 919
9371.73 913
9372.64 882
9373.56 881
9374.47 945
9375.38 896
9376.30 911
9377.21 920
9378.12 910
9379.04 893
9379.95 907
9380.87 926
9381.78 973
9382.69 957
9383.61 910
9384.52 924
9385.44 949
9386.35 931
9387.27 956
9388.18 1020
9389.09 1010
9390.01 1034
9390.92 1032
9391.84 1029
9392.75 1080
9393.67 1118
9394.58 1016
9395.50 1043
9396.41 1051
9397.32 1012
9398.24 1032
9399.15 1076
9400.07 1055
9400.98 1003
9401.90 982
9402.81 978
9403.73 1015
9404.64 1000
9405.56 985
9406.47 1009
9407.39 986
9408.30 971
9409.22 1037
9410.14 1009
9411.05 1008
9411.97 1008
9412.88 973
9413.80 991
9414.71 986
9415.63 1007
9416.54 951
9417.46 961
9418.38 958
9419.29 1021
9420.21 996
9421.12 1022
9422.04 1068
9422.95 1014
9423.87 1015
9424.79 1041
9425.70 1066
9426.62 972
9427.54 975
9428.45 1026
9429.37 1019
9430.28 1054
9431.20 1058
9432.12 1048
9433.03 1068
9433.95 1081
9434.87 1075
9435.78 1101
9436.70 1181
9437.62 1200
9438.53 1137
9439.45 1132
9440.37 1133
9441.28 1155
9442.20 1120
9443.12 1102
9444.03 1094
9444.95 1132
9445.87 1131
9446.79 1185
9447.70 1243
9448.62 1231
9449.54 1319
9450.45 1375
9451.37 1455
9452.29 1550
9453.21 1601
9454.12 1652
9455.04 1659
9455.96 1610
9456.88 1619
9457.79 1515
9458.71 1405
9459.63 1354
9460.55 1333
9461.47 1270
9462.38 1195
9463.30 1139
9464.22 1121
9465.14 1072
9466.06 1071
9466.97 1099
9467.89 1094
9468.81 1109
9469.73 1102
9470.65 1102
9471.56 996
9472.48 1024
9473.40 1062
9474.32 1110
9475.24 1082
9476.16 1050
9477.08 1021
9477.99 1091
9478.91 1125
9479.83 1160
9480.75 1172
9481.67 1167
9482.59 1198
9483.51 1166
9484.43 1178
9485.34 1102
9486.26 1149
9487.18 1153
9488.10 1104
9489.02 1106
9489.94 1050
9490.86 1084
9491.78 1071
9492.70 1058
9493.62 1071
9494.54 1081
9495.46 1033
9496.38 1086
9497.30 1056
9498.22 1023
9499.13 1026
9500.05 1009
9500.97 992
9501.89 973
9502.81 974
9503.73 1063
9504.65 1057
9505.57 1020
9506.49 1066
9507.41 1041
9508.33 1022
9509.25 1087
9510.17 1035
9511.09 1058
9512.01 1055
9512.93 1081
9513.86 1094
9514.78 1086
9515.70 1081
9516.62 1106
9517.54 1123
9518.46 1136
9519.38 1068
9520.30 1134
9521.22 1152
9522.14 1108
9523.06 1125
9523.98 1115
9524.90 1184
9525.82 1174
9526.75 1206
9527.67 1214
9528.59 1215
9529.51 1259
9530.43 1296
9531.35 1289
9532.27 1296
9533.19 1357
9534.11 1428
9535.04 1427
9535.96 1367
9536.88 1370
9537.80 1346
9538.72 1285
9539.64 1235
9540.57 1221
9541.49 1182
9542.41 1107
9543.33 1162
9544.25 1136
9545.17 1152
9546.10 1093
9547.02 1083
9547.94 1091
9548.86 1127
9549.78 1104
9550.71 1117
9551.63 1084
9552.55 1095
9553.47 1103
9554.40 1101
9555.32 1086
9556.24 1065
9557.16 1108
9558.09 1106
9559.01 1106
9559.93 1085
9560.85 1077
9561.78 1080
9562.70 1063
9563.62 1074
9564.54 1141
9565.47 1161
9566.39 1163
9567.31 1171
9568.24 1062
9569.16 1116
9570.08 1111
9571.00 1093
9571.93 1089
9572.85 1094
9573.77 1066
9574.70 1112
9575.62 1069
9576.54 1029
9577.47 1030
9578.39 1046
9579.31 1078
9580.24 1129
9581.16 1078
9582.09 1090
9583.01 1109
9583.93 1079
9584.86 1077
9585.78 1074
9586.70 1106
9587.63 1145
9588.55 1095
9589.48 1084
9590.40 1144
9591.32 1138
9592.25 1142
9593.17 1123
9594.10 1135
9595.02 1155
9595.95 1114
9596.87 1197
9597.79 1142
9598.72 1124
9599.64 1174
9600.57 1170
9601.49 1154
9602.42 1179
9603.34 1263
9604.27 1309
9605.19 1263
9606.12 1227
9607.04 1288
9607.97 1275
9608.89 1243
9609.82 1287
9610.74 1324
9611.67 1288
9612.59 1279
9613.52 1279
9614.44 1372
9615.37 1340
9616.29 1329
9617.22 1292
9618.14 1307
9619.07 1293
9619.99 1326
9620.92 1367
9621.85 1351
9622.77 1348
9623.70 1342
9624.62 1377
9625.55 1396
9626.47 1413
9627.40 1400
9628.33 1454
9629.25 1443
9630.18 1455
9631.10 1474
9632.03 1482
9632.96 1498
9633.88 1533
9634.81 1596
9635.73 1595
9636.66 1575
9637.59 1550
9638.51 1526
9639.44 1563
9640.37 1612
9641.29 1670
9642.22 1640
9643.15 1712
9644.07 1773
9645.00 1800
9645.93 1866
9646.85 1884
9647.78 1953
9648.71 2030
9649.63 2010
9650.56 2040
9651.49 2138
9652.41 2088
9653.34 2103
9654.27 2080
9655.20 1998
9656.12 1906
9657.05 1875
9657.98 1874
9658.90 1861
9659.83 1817
9660.76 1811
9661.69 1753
9662.61 1776
9663.54 1764
9664.47 1812
9665.40 1792
9666.32 1845
9667.25 1891
9668.18 1873
9669.11 1863
9670.04 1933
9670.96 1976
9671.89 1919
9672.82 1955
9673.75 1957
9674.68 1939
9675.60 1924
9676.53 1928
9677.46 1967
9678.39 1935
9679.32 1961
9680.25 2023
9681.17 2003
9682.10 1997
9683.03 2082
9683.96 2031
9684.89 2063
9685.82 1961
9686.75 1995
9687.67 1965
9688.60 2063
9689.53 2025
9690.46 2115
9691.39 2107
9692.32 2209
9693.25 2230
9694.18 2208
9695.11 2281
9696.03 2344
9696.96 2497
9697.89 2653
9698.82 2662
9699.75 2698
9700.68 2817
9701.61 2676
9702.54 2682
9703.47 2594
9704.40 2470
9705.33 2386
9706.26 2245
9707.19 2203
9708.12 2143
9709.05 2087
9709.98 2044
9710.91 2072
9711.84 2113
9712.77 2118
9713.70 2079
9714.63 2186
9715.56 2202
9716.49 2151
9717.42 2113
9718.35 2073
9719.28 2102
9720.21 2072
9721.14 2041
9722.07 1887
9723.00 1824
9723.93 1778
9724.86 1787
9725.79 1743
9726.72 1737
9727.65 1796
9728.58 1817
9729.51 1789
9730.44 1800
9731.37 1856
9732.31 1837
9733.24 1805
9734.17 1854
9735.10 1810
9736.03 1755
9736.96 1729
9737.89 1768
9738.82 1732
9739.75 1752
9740.69 1612
9741.62 1606
9742.55 1547
9743.48 1597
9744.41 1624
9745.34 1604
9746.27 1606
9747.21 1533
9748.14 1548
9749.07 1527
9750.00 1520
9750.93 1478
9751.86 1543
9752.80 1505
9753.73 1495
9754.66 1529
9755.59 1496
9756.52 1522
9757.46 1530
9758.39 1569
9759.32 1589
9760.25 1517
9761.18 1518
9762.12 1561
9763.05 1562
9763.98 1530
9764.91 1506
9765.85 1547
9766.78 1528
9767.71 1569
9768.64 1544
9769.58 1537
9770.51 1550
9771.44 1530
9772.37 1510
9773.31 1604
9774.24 1585
9775.17 1584
9776.11 1618
9777.04 1657
9777.97 1679
9778.91 1685
9779.84 1772
9780.77 1749
9781.71 1690
9782.64 1768
9783.57 1770
9784.51 1706
9785.44 1712
9786.37 1649
9787.31 1668
9788.24 1567
9789.17 1493
9790.11 1488
9791.04 1495
9791.97 1462
9792.91 1504
9793.84 1481
9794.77 1467
9795.71 1458
9796.64 1513
9797.58 1487
9798.51 1484
9799.44 1479
9800.38 1472
9801.31 1463
9802.25 1480
9803.18 1402
9804.12 1379
9805.05 1357
9805.98 1314
9806.92 1279
9807.85 1290
9808.79 1233
9809.72 1203
9810.66 1260
9811.59 1268
9812.53 1224
9813.46 1229
9814.40 1226
9815.33 1227
9816.27 1174
9817.20 1153
9818.14 1212
9819.07 1151
9820.01 1187
9820.94 1141
9821.88 1164
9822.81 1107
9823.75 1141
9824.68 1116
9825.62 1117
9826.55 1135
9827.49 1157
9828.42 1135
9829.36 1148
9830.29 1151
9831.23 1122
9832.17 1157
9833.10 1159
9834.04 1138
9834.97 1095
9835.91 1139
9836.84 1125
9837.78 1152
9838.72 1118
9839.65 1101
9840.59 1140
9841.52 1190
9842.46 1174
9843.40 1157
9844.33 1172
9845.27 1155
9846.20 1142
9847.14 1118
9848.08 1132
9849.01 1151
9849.95 1147
9850.89 1127
9851.82 1124
9852.76 1153
9853.70 1148
9854.63 1128
9855.57 1085
9856.51 1118
9857.44 1133
9858.38 1128
9859.32 1088
9860.25 1123
9861.19 1110
9862.13 1074
9863.07 1095
9864.00 1066
9864.94 1094
9865.88 1072
9866.81 1092
9867.75 1087
9868.69 1068
9869.63 1041
9870.56 1043
9871.50 1116
9872.44 1108
9873.38 1046
9874.31 1092
9875.25 1118
9876.19 1081
9877.13 1049
9878.07 1081
9879.00 1054
9879.94 1069
9880.88 1055
9881.82 1051
9882.75 1018
9883.69 1013
9884.63 1042
9885.57 1039
9886.51 1026
9887.45 1013
9888.38 1032
9889.32 1027
9890.26 1013
9891.20 979
9892.14 1015
9893.08 1000
9894.01 1000
9894.95 1031
9895.89 1022
9896.83 1037
9897.77 1037
9898.71 1010
9899.65 1032
9900.59 1002
9901.52 1000
9902.46 1018
9903.40 990
9904.34 1063
9905.28 1056
9906.22 1047
9907.16 1085
9908.10 1153
9909.04 1097
9909.98 1120
9910.92 1134
9911.86 1222
9912.80 1296
9913.73 1261
9914.67 1206
9915.61 1270
9916.55 1230
9917.49 1232
9918.43 1221
9919.37 1179
9920.31 1170
9921.25 1130
9922.19 1113
9923.13 1136
9924.07 1191
9925.01 1290
9925.95 1294
9926.89 1298
9927.83 1332
9928.77 1303
9929.71 1304
9930.65 1280
9931.59 1270
9932.53 1163
9933.47 1116
9934.41 1116
9935.36 1073
9936.30 993
9937.24 999
9938.18 966
9939.12 928
9940.06 952
9941.00 934
9941.94 938
9942.88 919
9943.82 880
9944.76 861
9945.70 894
9946.64 884
9947.59 954
9948.53 936
9949.47 900
9950.41 917
9951.35 877
9952.29 848
9953.23 932
9954.17 1005
9955.12 988
9956.06 872
9957.00 841
9957.94 889
9958.88 866
9959.82 890
9960.77 892
9961.71 882
9962.65 863
9963.59 826
9964.53 924
9965.48 900
9966.42 863
9967.36 861
9968.30 848
9969.24 847
9970.19 830
9971.13 813
9972.07 817
9973.01 826
9973.95 870
9974.90 869
9975.84 839
9976.78 834
9977.72 833
9978.67 820
9979.61 848
9980.55 841
9981.50 867
9982.44 869
9983.38 832
9984.32 798
9985.27 809
9986.21 846
9987.15 861
9988.10 831
9989.04 885
9989.98 824
9990.92 810
9991.87 855
9992.81 830
9993.75 830
9994.70 860
9995.64 847
9996.58 834
9997.53 902
9998.47 891
9999.41 858
10000.36 795
10001.30 847
10002.25 817
10003.19 859
10004.13 822
10005.08 825
10006.02 805
10006.96 841
10007.91 794
10008.85 809
10009.80 807
10010.74 821
10011.68 842
10012.63 835
10013.57 816
10014.52 822
10015.46 843
10016.41 813
10017.35 821
10018.29 817
10019.24 815
10020.18 785
10021.13 861
10022.07 815
10023.02 858
10023.96 824
10024.91 835
10025.85 796
10026.80 798
10027.74 861
10028.69 845
10029.63 837
10030.58 778
10031.52 782
10032.47 817
10033.41 835
10034.36 808
10035.30 780
10036.25 787
10037.19 811
10038.14 761
10039.08 803
10040.03 796
10040.97 722
10041.92 766
10042.87 723
10043.81 758
10044.76 771
10045.70 777
10046.65 768
10047.59 729
10048.54 748
10049.49 781
10050.43 753
10051.38 739
10052.32 752
10053.27 807
10054.22 802
10055.16 791
10056.11 761
10057.05 751
10058.00 780
10058.95 759
10059.89 772
10060.84 741
10061.79 727
10062.73 754
10063.68 786
10064.63 761
10065.57 772
10066.52 781
10067.47 720
10068.41 762
10069.36 743
10070.31 774
10071.25 771
10072.20 723
10073.15 736
10074.10 730
10075.04 738
10075.99 738
10076.94 744
10077.88 744
10078.83 774
10079.78 731
10080.73 730
10081.67 778
10082.62 738
10083.57 751
10084.52 774
10085.46 741
10086.41 726
10087.36 727
10088.31 736
10089.25 740
10090.20 718
10091.15 742
10092.10 760
10093.05 742
10093.99 736
10094.94 744
10095.89 746
10096.84 712
10097.79 719
10098.73 741
10099.68 735
10100.63 724
10101.58 732
10102.53 774
10103.48 726
10104.42 726
10105.37 751
10106.32 775
10107.27 751
10108.22 716
10109.17 741
10110.12 721
10111.06 731
10112.01 744
10112.96 699
10113.91 727
10114.86 704
10115.81 704
10116.76 729
10117.71 694
10118.66 717
10119.61 764
10120.56 751
10121.50 733
10122.45 732
10123.40 710
10124.35 734
10125.30 701
10126.25 742
10127.20 734
10128.15 731
10129.10 758
10130.05 749
10131.00 695
10131.95 687
10132.90 757
10133.85 748
10134.80 763
10135.75 716
10136.70 717
10137.65 765
10138.60 772
10139.55 740
10140.50 798
10141.45 750
10142.40 760
10143.35 693
10144.30 778
10145.25 777
10146.20 762
10147.15 731
10148.10 777
10149.05 768
10150.00 710
10150.95 756
10151.90 730
10152.86 783
10153.81 756
10154.76 767
10155.71 755
10156.66 813
10157.61 805
10158.56 769
10159.51 784
10160.46 793
10161.41 765
10162.37 760
10163.32 719
10164.27 724
10165.22 765
10166.17 762
10167.12 768
10168.07 783
10169.03 747
10169.98 766
10170.93 754
10171.88 753
10172.83 745
10173.78 745
10174.74 798
10175.69 787
10176.64 773
10177.59 802
10178.54 770
10179.49 762
10180.45 833
10181.40 807
10182.35 786
10183.30 817
10184.26 806
10185.21 853
10186.16 816
10187.11 832
10188.06 850
10189.02 831
10189.97 845
10190.92 860
10191.87 898
10192.83 830
10193.78 864
10194.73 910
10195.69 904
10196.64 848
10197.59 874
10198.54 925
10199.50 897
10200.45 872
10201.40 872
10202.36 845
10203.31 895
10204.26 906
10205.22 884
10206.17 905
10207.12 915
10208.08 891
10209.03 892
10209.98 878
10210.94 873
10211.89 884
10212.84 900
10213.80 872
10214.75 875
10215.70 798
10216.66 817
10217.61 829
10218.56 816
10219.52 840
10220.47 825
10221.43 817
10222.38 844
10223.33 790
10224.29 801
10225.24 827
10226.20 848
10227.15 870
10228.11 854
10229.06 829
10230.01 870
10230.97 904
10231.92 902
10232.88 924
10233.83 982
10234.79 1021
10235.74 1010
10236.70 950
10237.65 999
10238.60 1018
10239.56 1023
10240.51 988
10241.47 939
10242.42 933
10243.38 869
10244.33 868
10245.29 838
10246.24 810
10247.20 808
10248.15 815
10249.11 792
10250.07 765
10251.02 790
10251.98 755
10252.93 756
10253.89 776
10254.84 766
10255.80 769
10256.75 780
10257.71 742
10258.67 728
10259.62 754
10260.58 762
10261.53 766
10262.49 773
10263.44 723
10264.40 759
10265.36 733
10266.31 702
10267.27 732
10268.22 719
10269.18 768
10270.14 773
10271.09 764
10272.05 726
10273.01 748
10273.96 715
10274.92 773
10275.87 791
10276.83 745
10277.79 749
10278.74 765
10279.70 752
10280.66 774
10281.61 691
10282.57 673
10283.53 713
10284.49 711
10285.44 716
10286.40 733
10287.36 722
10288.31 729
10289.27 709
10290.23 723
10291.18 679
10292.14 702
10293.10 736
10294.06 752
10295.01 728
10295.97 682
10296.93 733
10297.89 745
10298.84 723
10299.80 703
10300.76 676
10301.72 716
10302.67 732
10303.63 738
10304.59 734
10305.55 723
10306.51 692
10307.46 713
10308.42 721
10309.38 693
10310.34 692
10311.30 703
10312.25 726
10313.21 730
10314.17 698
10315.13 731
10316.09 711
10317.05 738
10318.00 709
10318.96 727
10319.92 745
10320.88 692
10321.84 739
10322.80 689
10323.76 716
10324.71 705
10325.67 728
10326.63 771
10327.59 731
10328.55 721
10329.51 719
10330.47 686
10331.43 694
10332.39 679
10333.35 753
10334.30 716
10335.26 690
10336.22 697
10337.18 720
10338.14 693
10339.10 730
10340.06 718
10341.02 695
10341.98 732
10342.94 719
10343.90 706
10344.86 713
10345.82 694
10346.78 708
10347.74 712
10348.70 712
10349.66 689
10350.62 700
10351.58 739
10352.54 714
10353.50 704
10354.46 745
10355.42 722
10356.38 675
10357.34 692
10358.30 730
10359.26 719
10360.22 690
10361.18 705
10362.14 716
10363.10 713
10364.06 748
10365.02 725
10365.98 741
10366.94 713
10367.90 672
10368.87 693
10369.83 682
10370.79 694
10371.75 699
10372.71 701
10373.67 663
10374.63 726
10375.59 681
10376.55 688
10377.51 670
10378.48 716
10379.44 716
10380.40 695
10381.36 657
10382.32 703
10383.28 700
10384.24 687
10385.21 689
10386.17 661
10387.13 689
10388.09 669
10389.05 679
10390.01 681
10390.98 692
10391.94 702
10392.90 658
10393.86 690
10394.82 715
10395.79 651
10396.75 675
10397.71 653
10398.67 687
10399.63 735
10400.60 698
10401.56 690
10402.52 705
10403.48 686
10404.45 694
10405.41 699
10406.37 698
10407.33 720
10408.30 708
10409.26 682
10410.22 681
10411.18 696
10412.15 707
10413.11 748
10414.07 754
10415.04 781
10416.00 775
10416.96 737
10417.93 843
10418.89 821
10419.85 826
10420.81 790
10421.78 786
10422.74 768
10423.70 741
10424.67 757
10425.63 765
10426.59 737
10427.56 731
10428.52 763
10429.49 733
10430.45 727
10431.41 698
10432.38 678
10433.34 695
10434.30 701
10435.27 716
10436.23 687
10437.20 716
10438.16 674
10439.12 664
10440.09 692
10441.05 685
10442.02 686
10442.98 662
10443.94 639
10444.91 630
10445.87 698
10446.84 688
10447.80 650
10448.77 675
10449.73 637
10450.70 687
10451.66 630
10452.63 681
10453.59 678
10454.55 664
10455.52 671
10456.48 665
10457.45 644
10458.41 642
10459.38 653
10460.34 646
10461.31 660
10462.27 674
10463.24 636
10464.20 635
10465.17 673
10466.14 638
10467.10 632
10468.07 641
10469.03 664
10470.00 687
10470.96 649
10471.93 681
10472.89 650
10473.86 653
10474.82 632
10475.79 662
10476.76 668
10477.72 644
10478.69 636
10479.65 667
10480.62 659
10481.59 633
10482.55 617
10483.52 627
10484.48 634
10485.45 654
10486.42 644
10487.38 679
10488.35 653
10489.32 657
10490.28 708
10491.25 726
10492.21 684
10493.18 644
10494.15 707
10495.11 684
10496.08 704
10497.05 658
10498.01 667
10498.98 691
10499.95 681
10500.92 673
10501.88 645
10502.85 664
10503.82 682
10504.78 672
10505.75 682
10506.72 693
10507.68 723
10508.65 687
10509.62 699
10510.59 709
10511.55 704
10512.52 721
10513.49 706
10514.46 689
10515.42 674
10516.39 709
10517.36 711
10518.33 695
10519.29 713
10520.26 682
10521.23 677
10522.20 704
10523.17 690
10524.13 703
10525.10 723
10526.07 701
10527.04 712
10528.01 738
10528.97 715
10529.94 709
10530.91 715
10531.88 672
10532.85 669
10533.82 674
10534.78 679
10535.75 702
10536.72 693
10537.69 726
10538.66 730
10539.63 764
10540.60 745
10541.56 743
10542.53 731
10543.50 710
10544.47 702
10545.44 705
10546.41 712
10547.38 719
10548.35 734
10549.32 729
10550.29 707
10551.25 753
10552.22 760
10553.19 740
10554.16 792
10555.13 776
10556.10 782
10557.07 812
10558.04 813
10559.01 845
10559.98 868
10560.95 899
10561.92 954
10562.89 896
10563.86 909
10564.83 885
10565.80 882
10566.77 801
10567.74 816
10568.71 794
10569.68 756
10570.65 751
10571.62 749
10572.59 764
10573.56 687
10574.53 713
10575.50 769
10576.47 768
10577.44 735
10578.41 717
10579.38 717
10580.35 706
10581.32 687
10582.29 703
10583.26 754
10584.23 742
10585.21 705
10586.18 734
10587.15 749
10588.12 708
10589.09 699
10590.06 756
10591.03 715
10592.00 744
10592.97 761
10593.94 764
10594.92 759
10595.89 770
10596.86 776
10597.83 744
10598.80 766
10599.77 736
10600.74 754
10601.71 736
10602.69 703
10603.66 681
10604.63 693
10605.60 697
10606.57 678
10607.54 699
10608.52 682
10609.49 707
10610.46 689
10611.43 708
10612.40 718
10613.38 681
10614.35 739
10615.32 771
10616.29 752
10617.27 745
10618.24 694
10619.21 724
10620.18 711
10621.15 715
10622.13 724
10623.10 763
10624.07 773
10625.04 768
10626.02 734
10626.99 708
10627.96 726
10628.94 734
10629.91 756
10630.88 761
10631.85 759
10632.83 782
10633.80 764
10634.77 777
10635.75 817
10636.72 803
10637.69 835
10638.67 858
10639.64 862
10640.61 907
10641.59 874
10642.56 824
10643.53 830
10644.51 804
10645.48 784
10646.45 786
10647.43 807
10648.40 765
10649.37 743
10650.35 665
10651.32 757
10652.30 746
10653.27 725
10654.24 677
10655.22 709
10656.19 709
10657.16 710
10658.14 736
10659.11 754
10660.09 728
10661.06 729
10662.04 684
10663.01 700
10663.98 709
10664.96 700
10665.93 714
10666.91 688
10667.88 706
10668.86 732
10669.83 670
10670.81 688
10671.78 696
10672.76 674
10673.73 704
10674.71 717
10675.68 718
10676.66 726
10677.63 693
10678.61 727
10679.58 711
10680.56 735
10681.53 733
10682.51 700
10683.48 686
10684.46 688
10685.43 731
10686.41 708
10687.38 698
10688.36 704
10689.33 686
10690.31 735
10691.28 744
10692.26 713
10693.24 693
10694.21 700
10695.19 700
10696.16 667
10697.14 663
10698.12 674
10699.09 665
10700.07 718
10701.04 682
10702.02 669
10703.00 661
10703.97 712
10704.95 654
10705.92 683
10706.90 655
10707.88 642
10708.85 671
10709.83 680
10710.81 631
10711.78 643
10712.76 702
10713.74 730
10714.71 673
10715.69 666
10716.67 682
10717.64 674
10718.62 617
10719.60 650
10720.57 679
10721.55 682
10722.53 709
10723.50 672
10724.48 684
10725.46 683
10726.44 678
10727.41 675
10728.39 685
10729.37 666
10730.35 665
10731.32 676
10732.30 692
10733.28 659
10734.26 651
10735.23 691
10736.21 703
10737.19 697
10738.17 692
10739.14 692
10740.12 664
10741.10 678
10742.08 660
10743.06 672
10744.03 672
10745.01 696
10745.99 674
10746.97 673
10747.95 720
10748.92 655
10749.90 661
10750.88 681
10751.86 687
10752.84 674
10753.82 704
10754.79 698
10755.77 687
10756.75 715
10757.73 676
10758.71 698
10759.69 716
10760.67 684
10761.65 678
10762.62 700
10763.60 702
10764.58 680
10765.56 688
10766.54 685
10767.52 695
10768.50 696
10769.48 724
10770.46 723
10771.44 736
10772.42 754
10773.39 683
10774.37 721
10775.35 771
10776.33 724
10777.31 732
10778.29 716
10779.27 729
10780.25 699
10781.23 702
10782.21 742
10783.19 724
10784.17 702
10785.15 700
10786.13 693
10787.11 676
10788.09 664
10789.07 704
10790.05 677
10791.03 672
10792.01 665
10792.99 694
10793.97 700
10794.95 668
10795.93 723
10796.91 690
10797.89 684
10798.87 665
10799.85 687
10800.83 691
10801.82 733
10802.80 655
10803.78 685
10804.76 673
10805.74 633
10806.72 706
10807.70 670
10808.68 704
10809.66 653
10810.64 698
10811.62 697
10812.61 725
10813.59 715
10814.57 771
10815.55 695
10816.53 705
10817.51 691
10818.49 697
10819.47 691
10820.46 680
10821.44 721
10822.42 681
10823.40 733
10824.38 724
10825.36 711
10826.35 720
10827.33 669
10828.31 712
10829.29 746
10830.27 749
10831.25 720
10832.24 703
10833.22 699
10834.20 696
10835.18 706
10836.17 711
10837.15 701
10838.13 707
10839.11 717
10840.09 783
10841.08 716
10842.06 727
10843.04 747
10844.02 751
10845.01 712
10845.99 701
10846.97 761
10847.96 723
10848.94 714
10849.92 731
10850.90 716
10851.89 734
10852.87 731
10853.85 772
10854.84 770
10855.82 749
10856.80 748
10857.78 741
10858.77 733
10859.75 765
10860.73 779
10861.72 788
10862.70 791
10863.68 778
10864.67 746
10865.65 796
10866.64 784
10867.62 792
10868.60 790
10869.59 783
10870.57 813
10871.55 792
10872.54 784
10873.52 807
10874.51 789
10875.49 804
10876.47 810
10877.46 794
10878.44 784
10879.43 814
10880.41 862
10881.39 849
10882.38 857
10883.36 823
10884.35 894
10885.33 854
10886.32 836
10887.30 865
10888.29 852
10889.27 830
10890.25 829
10891.24 844
10892.22 815
10893.21 868
10894.19 877
10895.18 934
10896.16 908
10897.15 927
10898.13 896
10899.12 918
10900.10 944
10901.09 924
10902.07 941
10903.06 958
10904.04 947
10905.03 934
10906.01 957
10907.00 974
10907.99 957
10908.97 973
10909.96 973
10910.94 989
10911.93 992
10912.91 991
10913.90 1024
10914.88 994
10915.87 977
10916.86 977
10917.84 1016
10918.83 1026
10919.81 1001
10920.80 1025
10921.79 1078
10922.77 1046
10923.76 1026
10924.74 1034
10925.73 1069
10926.72 1053
10927.70 1084
10928.69 1099
10929.68 1096
10930.66 1089
10931.65 1113
10932.64 1111
10933.62 1088
10934.61 1110
10935.60 1096
10936.58 1107
10937.57 1114
10938.56 1171
10939.54 1156
10940.53 1199
10941.52 1261
10942.50 1276
10943.49 1273
10944.48 1226
10945.47 1306
10946.45 1265
10947.44 1293
10948.43 1303
10949.41 1365
10950.40 1392
10951.39 1395
10952.38 1435
10953.36 1456
10954.35 1462
10955.34 1487
10956.33 1522
10957.31 1527
10958.30 1479
10959.29 1528
10960.28 1590
10961.27 1556
10962.25 1530
10963.24 1449
10964.23 1474
10965.22 1494
10966.21 1405
10967.19 1378
10968.18 1323
10969.17 1282
10970.16 1283
10971.15 1321
10972.13 1317
10973.12 1279
10974.11 1296
10975.10 1281
10976.09 1309
10977.08 1282
10978.07 1296
10979.05 1371
10980.04 1295
10981.03 1280
10982.02 1320
10983.01 1304
10984.00 1340
10984.99 1362
10985.98 1352
10986.96 1368
10987.95 1391
10988.94 1421
10989.93 1481
10990.92 1462
10991.91 1488
10992.90 1573
10993.89 1628
10994.88 1799
10995.87 1817
10996.86 1856
10997.85 1970
10998.84 2007
10999.83 2063
11000.82 2060
11001.81 2049
11002.79 2042
11003.78 1977
11004.77 1885
11005.76 1784
11006.75 1668
11007.74 1573
11008.73 1482
11009.72 1407
11010.71 1383
11011.70 1294
11012.69 1276
11013.68 1239
11014.67 1207
11015.67 1178
11016.66 1142
11017.65 1145
11018.64 1131
11019.63 1164
11020.62 1098
11021.61 1099
11022.60 1066
11023.59 1087
11024.58 1117
11025.57 1053
11026.56 1066
11027.55 1077
11028.54 1057
11029.53 1049
11030.52 1015
11031.52 1025
11032.51 1013
11033.50 1006
11034.49 998
11035.48 990
11036.47 1040
11037.46 1024
11038.45 997
11039.45 1032
11040.44 1041
11041.43 980
11042.42 970
11043.41 955
11044.40 997
11045.39 946
11046.39 929
11047.38 976
11048.37 978
11049.36 972
11050.35 947
11051.35 975
11052.34 929
11053.33 928
11054.32 899
11055.31 912
11056.31 884
11057.30 972
11058.29 972
11059.28 938
11060.27 914
11061.27 955
11062.26 964
11063.25 940
11064.24 961
11065.24 944
11066.23 963
11067.22 952
11068.21 910
11069.21 947
11070.20 947
11071.19 912
11072.19 934
11073.18 927
11074.17 965
11075.16 936
11076.16 943
11077.15 917
11078.14 959
11079.14 945
11080.13 936
11081.12 923
11082.12 932
11083.11 919
11084.10 943
11085.10 912
11086.09 901
11087.08 931
11088.08 906
11089.07 912
11090.06 849
11091.06 921
11092.05 928
11093.04 894
11094.04 891
11095.03 914
11096.03 946
11097.02 908
11098.01 906
11099.01 867
11100.00 848
11101.00 822
11101.99 844
11102.98 822
11103.98 839
11104.97 813
11105.97 869
11106.96 854
11107.96 838
11108.95 842
11109.95 882
11110.94 835
11111.93 846
11112.93 814
11113.92 827
11114.92 882
11115.91 879
11116.91 840
11117.90 843
11118.90 811
11119.89 819
11120.89 853
11121.88 796
11122.88 822
11123.87 835
11124.87 791
11125.86 839
11126.86 838
11127.85 825
11128.85 820
11129.84 813
11130.84 827
11131.84 841
11132.83 851
11133.83 842
11134.82 820
11135.82 810
11136.81 811
11137.81 848
11138.81 795
11139.80 805
11140.80 813
11141.79 840
11142.79 770
11143.79 807
11144.78 797
11145.78 771
11146.77 776
11147.77 775
11148.77 806
11149.76 754
11150.76 804
11151.75 797
11152.75 795
11153.75 789
11154.74 800
11155.74 786
11156.74 771
11157.73 768
11158.73 768
11159.73 778
11160.72 741
11161.72 724
11162.72 712
11163.71 742
11164.71 789
11165.71 778
11166.71 726
11167.70 737
11168.70 780
11169.70 784
11170.69 781
11171.69 759
11172.69 741
11173.69 774
11174.68 809
11175.68 734
11176.68 686
11177.68 750
11178.67 739
11179.67 770
11180.67 784
11181.67 750
11182.66 737
11183.66 723
11184.66 736
11185.66 737
11186.66 702
11187.65 710
11188.65 722
11189.65 705
11190.65 724
11191.65 689
11192.64 715
11193.64 727
11194.64 732
11195.64 754
11196.64 716
11197.64 771
11198.63 736
11199.63 721
11200.63 771
11201.63 752
11202.63 734
11203.63 722
11204.63 727
11205.63 707
11206.62 743
11207.62 737
11208.62 740
11209.62 720
11210.62 699
11211.62 730
11212.62 717
11213.62 714
11214.62 741
11215.62 715
11216.61 767
11217.61 770
11218.61 735
11219.61 754
11220.61 701
11221.61 704
11222.61 737
11223.61 757
11224.61 748
11225.61 712
11226.61 719
11227.61 741
11228.61 690
11229.61 726
11230.61 738
11231.61 719
11232.61 761
11233.61 753
11234.61 733
11235.61 716
11236.61 719
11237.61 729
11238.61 712
11239.61 686
11240.61 718
11241.61 739
11242.61 773
11243.61 776
11244.61 767
11245.61 743
11246.61 757
11247.61 744
11248.62 707
11249.62 700
11250.62 734
11251.62 750
11252.62 750
11253.62 711
11254.62 724
11255.62 717
11256.62 710
11257.62 721
11258.62 706
11259.63 729
11260.63 772
11261.63 722
11262.63 724
11263.63 763
11264.63 754
11265.63 788
11266.64 797
11267.64 738
11268.64 775
11269.64 788
11270.64 782
11271.64 803
11272.65 769
11273.65 798
11274.65 780
11275.65 813
11276.65 848
11277.65 827
11278.66 783
11279.66 821
11280.66 810
11281.66 801
11282.67 796
11283.67 816
11284.67 810
11285.67 806
11286.67 756
11287.68 766
11288.68 840
11289.68 797
11290.68 804
11291.69 799
11292.69 793
11293.69 823
11294.70 784
11295.70 766
11296.70 798
11297.70 806
11298.71 838
11299.71 800
11300.71 797
11301.72 795
11302.72 824
11303.72 788
11304.72 785
11305.73 817
11306.73 796
11307.73 804
11308.74 844
11309.74 845
11310.74 821
11311.75 848
11312.75 866
11313.76 863
11314.76 862
11315.76 895
11316.77 891
11317.77 842
11318.77 888
11319.78 831
11320.78 817
11321.79 810
11322.79 799
11323.79 808
11324.80 782
11325.80 781
11326.81 774
11327.81 750
11328.81 771
11329.82 790
11330.82 794
11331.83 780
11332.83 825
11333.84 760
11334.84 801
11335.85 817
11336.85 835
11337.85 853
11338.86 814
11339.86 848
11340.87 835
11341.87 848
11342.88 841
11343.88 820
11344.89 804
11345.89 787
11346.90 823
11347.90 800
11348.91 786
11349.91 774
11350.92 757
11351.92 782
11352.93 793
11353.94 819
11354.94 814
11355.95 798
11356.95 782
11357.96 766
11358.96 804
11359.97 839
11360.97 786
11361.98 759
11362.99 767
11363.99 778
11365.00 800
11366.00 805
11367.01 756
11368.02 733
11369.02 760
11370.03 802
11371.03 762
11372.04 780
11373.05 794
11374.05 750
11375.06 794
11376.06 765
11377.07 755
11378.08 796
11379.08 803
11380.09 792
11381.10 794
11382.10 801
11383.11 819
11384.12 793
11385.12 790
11386.13 797
11387.14 774
11388.14 793
11389.15 783
11390.16 810
11391.17 799
11392.17 796
11393.18 791
11394.19 797
11395.19 776
11396.20 807
11397.21 818
11398.22 784
11399.22 802
11400.23 833
11401.24 811
11402.25 825
11403.25 750
11404.26 773
11405.27 835
11406.28 840
11407.28 855
11408.29 826
11409.30 825
11410.31 770
11411.31 848
11412.32 835
11413.33 831
11414.34 821
11415.35 818
11416.35 825
11417.36 831
11418.37 843
11419.38 832
11420.39 899
11421.40 866
11422.40 850
11423.41 827
11424.42 837
11425.43 832
11426.44 845
11427.45 866
11428.46 885
11429.46 875
11430.47 886
11431.48 903
11432.49 882
11433.50 910
11434.51 877
11435.52 926
11436.53 910
11437.54 890
11438.54 913
11439.55 887
11440.56 890
11441.57 939
11442.58 909
11443.59 898
11444.60 894
11445.61 937
11446.62 908
11447.63 901
11448.64 991
11449.65 949
11450.66 944
11451.67 950
11452.68 950
11453.69 950
11454.70 948
11455.71 968
11456.72 971
11457.73 987
11458.74 963
11459.75 1013
11460.76 1003
11461.77 963
11462.78 989
11463.79 991
11464.80 1013
11465.81 1015
11466.82 998
11467.83 1012
11468.84 1002
11469.85 1028
11470.86 992
11471.87 1031
11472.88 1035
11473.89 1046
11474.90 1046
11475.91 1079
11476.92 1073
11477.93 1034
11478.95 1059
11479.96 1047
11480.97 1051
11481.98 1042
11482.99 1036
11484.00 1045
11485.01 1051
11486.02 1106
11487.03 1094
11488.05 1087
11489.06 1077
11490.07 1082
11491.08 1112
11492.09 1091
11493.10 1054
11494.11 1072
11495.13 1106
11496.14 1125
11497.15 1123
11498.16 1130
11499.17 1143
11500.18 1083
11501.20 1103
11502.21 1125
11503.22 1142
11504.23 1144
11505.24 1143
11506.26 1136
11507.27 1138
11508.28 1141
11509.29 1123
11510.30 1169
11511.32 1163
11512.33 1136
11513.34 1138
11514.35 1180
11515.37 1180
11516.38 1195
11517.39 1212
11518.40 1185
11519.42 1259
11520.43 1241
11521.44 1233
11522.45 1229
11523.47 1286
11524.48 1283
11525.49 1269
11526.51 1287
11527.52 1295
11528.53 1257
11529.55 1309
11530.56 1309
11531.57 1313
11532.59 1319
11533.60 1320
11534.61 1336
11535.63 1292
11536.64 1293
11537.65 1369
11538.67 1391
11539.68 1394
11540.69 1448
11541.71 1426
11542.72 1433
11543.73 1433
11544.75 1464
11545.76 1457
11546.78 1437
11547.79 1506
11548.80 1538
11549.82 1569
11550.83 1608
11551.85 1628
11552.86 1604
11553.87 1614
11554.89 1746
11555.90 1724
11556.92 1723
11557.93 1709
11558.95 1768
11559.96 1788
11560.97 1793
11561.99 1803
11563.00 1818
11564.02 1790
11565.03 1793
11566.05 1851
11567.06 1802
11568.08 1928
11569.09 1953
11570.11 1950
11571.12 2012
11572.14 2060
11573.15 2053
11574.17 2102
11575.18 2119
11576.20 2197
11577.21 2293
11578.23 2317
11579.24 2351
11580.26 2487
11581.27 2516
11582.29 2612
11583.30 2734
11584.32 2763
11585.33 2883
11586.35 2879
11587.37 3019
11588.38 3034
11589.40 3136
11590.41 3292
11591.43 3506
11592.44 3604
11593.46 3800
11594.48 3969
11595.49 4220
11596.51 4526
11597.52 4859
11598.54 5237
11599.56 5661
11600.57 5841
11601.59 6106
11602.61 6367
11603.62 6629
11604.64 6543
11605.66 6378
11606.67 6175
11607.69 5847
11608.70 5402
11609.72 4967
11610.74 4466
11611.75 4093
11612.77 3672
11613.79 3400
11614.81 3158
11615.82 2950
11616.84 2699
11617.86 2556
11618.87 2357
11619.89 2310
11620.91 2204
11621.92 2116
11622.94 2044
11623.96 1972
11624.98 2005
11625.99 1942
11627.01 1913
11628.03 1901
11629.05 1845
11630.06 1841
11631.08 1871
11632.10 1852
11633.12 1833
11634.13 1809
11635.15 1759
11636.17 1765
11637.19 1814
11638.20 1778
11639.22 1727
11640.24 1829
11641.26 1795
11642.28 1774
11643.29 1721
11644.31 1700
11645.33 1671
11646.35 1607
11647.37 1574
11648.39 1625
11649.40 1539
11650.42 1528
11651.44 1519
11652.46 1510
11653.48 1513
11654.50 1548
11655.51 1525
11656.53 1530
11657.55 1474
11658.57 1468
11659.59 1492
11660.61 1502
11661.63 1508
11662.65 1508
11663.67 1526
11664.68 1556
11665.70 1547
11666.72 1550
11667.74 1616
11668.76 1601
11669.78 1588
11670.80 1590
11671.82 1562
11672.84 1610
11673.86 1606
11674.88 1653
11675.90 1590
11676.92 1605
11677.94 1611
11678.96 1647
11679.98 1635
11680.99 1606
11682.01 1685
11683.03 1648
11684.05 1672
11685.07 1718
11686.09 1717
11687.11 1729
11688.13 1688
11689.15 1707
11690.17 1647
11691.19 1676
11692.21 1636
11693.24 1650
11694.26 1634
11695.28 1551
11696.30 1582
11697.32 1572
11698.34 1580
11699.36 1562
11700.38 1549
11701.40 1535
11702.42 1535
11703.44 1486
11704.46 1466
11705.48 1505
11706.50 1527
11707.52 1457
11708.54 1469
11709.57 1434
11710.59 1361
11711.61 1335
11712.63 1378
11713.65 1403
11714.67 1367
11715.69 1338
11716.71 1361
11717.73 1384
11718.76 1334
11719.78 1335
11720.80 1340
11721.82 1350
11722.84 1284
11723.86 1268
11724.89 1258
11725.91 1210
11726.93 1257
11727.95 1210
11728.97 1233
11729.99 1156
11731.02 1189
11732.04 1209
11733.06 1169
11734.08 1167
11735.10 1173
11736.13 1197
11737.15 1169
11738.17 1138
11739.19 1123
11740.22 1167
11741.24 1130
11742.26 1146
11743.28 1141
11744.30 1165
11745.33 1136
11746.35 1184
11747.37 1133
11748.40 1161
11749.42 1137
11750.44 1124
11751.46 1140
11752.49 1141
11753.51 1137
11754.53 1092
11755.56 1124
11756.58 1108
11757.60 1049
11758.62 1087
11759.65 1072
11760.67 1038
11761.69 1004
11762.72 1038
11763.74 1072
11764.76 1015
11765.79 1033
11766.81 1021
11767.83 1017
11768.86 979
11769.88 978
11770.91 1034
11771.93 1003
11772.95 1056
11773.98 1006
11775.00 1037
11776.02 987
11777.05 982
11778.07 986
11779.10 942
11780.12 960
11781.14 997
11782.17 943
11783.19 965
11784.22 944
11785.24 980
11786.26 959
11787.29 939
11788.31 946
11789.34 935
11790.36 948
11791.39 941
11792.41 965
11793.44 941
11794.46 943
11795.49 930
11796.51 913
11797.54 925
11798.56 923
11799.59 914
11800.61 932
11801.63 893
11802.66 870
11803.69 860
11804.71 822
11805.74 845
11806.76 870
11807.79 863
11808.81 890
11809.84 901
11810.86 901
11811.89 885
11812.91 897
11813.94 851
11814.96 854
11815.99 880
11817.01 874
11818.04 830
11819.07 797
11820.09 868
11821.12 894
11822.14 838
11823.17 867
11824.20 892
11825.22 862
11826.25 853
11827.27 837
11828.30 862
11829.33 880
11830.35 884
11831.38 851
11832.40 850
11833.43 833
11834.46 842
11835.48 902
11836.51 885
11837.54 820
11838.56 820
11839.59 870
11840.62 847
11841.64 870
11842.67 867
11843.70 875
11844.72 834
11845.75 845
11846.78 872
11847.80 861
11848.83 867
11849.86 874
11850.89 898
11851.91 848
11852.94 834
11853.97 914
11854.99 892
11856.02 879
11857.05 866
11858.08 854
11859.10 902
11860.13 856
11861.16 853
11862.19 892
11863.21 879
11864.24 923
11865.27 903
11866.30 877
11867.33 880
11868.35 925
11869.38 892
11870.41 898
11871.44 836
11872.47 898
11873.49 922
11874.52 954
11875.55 922
11876.58 933
11877.61 897
11878.63 917
11879.66 923
11880.69 939
11881.72 942
11882.75 951
11883.78 883
11884.81 960
11885.83 921
11886.86 949
11887.89 942
11888.92 938
11889.95 975
11890.98 965
11892.01 989
11893.04 1021
11894.06 994
11895.09 982
11896.12 995
11897.15 1018
11898.18 1063
11899.21 1072
11900.24 1046
11901.27 1080
11902.30 1079
11903.33 1056
11904.36 1070
11905.39 1092
11906.42 1067
11907.45 1057
11908.48 1035
11909.50 1038
11910.53 1015
11911.56 1000
11912.59 1020
11913.62 996
11914.65 965
11915.68 1035
11916.71 982
11917.74 994
11918.77 1023
11919.80 1010
11920.83 1010
11921.86 1077
11922.89 1087
11923.92 1084
11924.95 1117
11925.99 1138
11927.02 1234
11928.05 1247
11929.08 1223
11930.11 1298
11931.14 1281
11932.17 1268
11933.20 1287
11934.23 1253
11935.26 1243
11936.29 1179
11937.32 1161
11938.35 1125
11939.38 1104
11940.41 1046
11941.45 1026
11942.48 1085
11943.51 985
11944.54 994
11945.57 984
11946.60 963
11947.63 917
11948.66 904
11949.70 936
11950.73 917
11951.76 910
11952.79 879
11953.82 869
11954.85 896
11955.88 842
11956.92 876
11957.95 877
11958.98 855
11960.01 820
11961.04 842
11962.08 869
11963.11 880
11964.14 840
11965.17 838
11966.20 933
11967.24 889
11968.27 890
11969.30 872
11970.33 899
11971.36 882
11972.40 847
11973.43 871
11974.46 879
11975.49 906
11976.53 859
11977.56 804
11978.59 855
11979.62 903
11980.66 874
11981.69 884
11982.72 886
11983.76 877
11984.79 874
11985.82 899
11986.85 863
11987.89 821
11988.92 886
11989.95 900
11990.99 901
11992.02 885
11993.05 887
11994.09 869
11995.12 888
11996.15 888
11997.19 903
11998.22 904
11999.25 885
12000.29 903
12001.32 905
12002.35 914
12003.39 893
12004.42 916
12005.46 903
12006.49 898
12007.52 903
12008.56 930
12009.59 989
12010.63 962
12011.66 916
12012.69 929
12013.73 964
12014.76 975
12015.80 970
12016.83 986
12017.86 997
12018.90 1013
12019.93 1025
12020.97 918
12022.00 976
12023.04 952
12024.07 983
12025.11 964
12026.14 954
12027.18 952
12028.21 982
12029.25 943
12030.28 966
12031.32 967
12032.35 998
12033.39 929
12034.42 960
12035.46 957
12036.49 952
12037.53 959
12038.56 957
12039.60 945
12040.63 939
12041.67 935
12042.70 910
12043.74 906
12044.77 927
12045.81 915
12046.84 920
12047.88 930
12048.92 920
12049.95 914
12050.99 949
12052.02 916
12053.06 916
12054.09 911
12055.13 929
12056.17 948
12057.20 961
12058.24 954
12059.27 934
12060.31 915
12061.35 993
12062.38 973
12063.42 959
12064.46 940
12065.49 916
12066.53 955
12067.56 935
12068.60 939
12069.64 934
12070.67 968
12071.71 923
12072.75 962
12073.78 926
12074.82 900
12075.86 923
12076.89 939
12077.93 912
12078.97 942
12080.01 966
12081.04 943
12082.08 1013
12083.12 974
12084.15 927
12085.19 908
12086.23 993
12087.27 1024
12088.30 990
12089.34 953
12090.38 985
12091.41 985
12092.45 1026
12093.49 1064
12094.53 1071
12095.57 1093
12096.60 1107
12097.64 1119
12098.68 1093
12099.72 1120
12100.75 1115
12101.79 1163
12102.83 1113
12103.87 1092
12104.91 1142
12105.94 1127
12106.98 1020
12108.02 1057
12109.06 1073
12110.10 1010
12111.14 983
12112.17 959
12113.21 953
12114.25 947
12115.29 950
12116.33 933
12117.37 924
12118.40 864
12119.44 868
12120.48 856
12121.52 885
12122.56 877
12123.60 875
12124.64 853
12125.68 866
12126.72 853
12127.75 827
12128.79 823
12129.83 838
12130.87 836
12131.91 850
12132.95 812
12133.99 854
12135.03 838
12136.07 818
12137.11 816
12138.15 803
12139.19 838
12140.23 825
12141.27 826
12142.31 827
12143.35 838
12144.38 817
12145.42 781
12146.46 776
12147.50 766
12148.54 804
12149.58 767
12150.62 779
12151.66 765
12152.70 772
12153.74 783
12154.78 754
12155.82 770
12156.87 793
12157.91 782
12158.95 793
12159.99 812
12161.03 777
12162.07 778
12163.11 781
12164.15 779
12165.19 784
12166.23 790
12167.27 793
12168.31 797
12169.35 796
12170.39 809
12171.43 781
12172.47 747
12173.52 736
12174.56 790
12175.60 775
12176.64 801
12177.68 811
12178.72 768
12179.76 797
12180.80 779
12181.85 782
12182.89 802
12183.93 812
12184.97 744
12186.01 753
12187.05 802
12188.09 780
12189.14 753
12190.18 762
12191.22 802
12192.26 751
12193.30 735
12194.34 793
12195.39 789
12196.43 778
12197.47 774
12198.51 766
12199.55 784
12200.60 758
12201.64 781
12202.68 748
12203.72 757
12204.77 736
12205.81 773
12206.85 807
12207.89 791
12208.94 757
12209.98 767
12211.02 779
12212.06 718
12213.11 759
12214.15 785
12215.19 792
12216.23 805
12217.28 784
12218.32 759
12219.36 759
12220.41 783
12221.45 783
12222.49 790
12223.54 780
12224.58 784
12225.62 785
12226.66 791
12227.71 799
12228.75 764
12229.79 793
12230.84 776
12231.88 756
12232.93 761
12233.97 720
12235.01 768
12236.06 773
12237.10 764
12238.14 743
12239.19 738
12240.23 733
12241.28 773
12242.32 743
12243.36 754
12244.41 756
12245.45 762
12246.50 756
12247.54 736
12248.58 735
12249.63 781
12250.67 784
12251.72 761
12252.76 745
12253.80 777
12254.85 724
12255.89 752
12256.94 731
12257.98 734
12259.03 710
12260.07 704
12261.12 716
12262.16 696
12263.21 664
12264.25 700
12265.30 702
12266.34 713
12267.39 708
12268.43 708
12269.48 670
12270.52 649
12271.57 662
12272.61 710
12273.66 674
12274.70 664
12275.75 697
12276.79 703
12277.84 669
12278.88 673
12279.93 660
12280.98 677
12282.02 683
12283.07 668
12284.11 657
12285.16 654
12286.20 619
12287.25 656
12288.30 681
12289.34 656
12290.39 671
12291.43 701
12292.48 658
12293.53 662
12294.57 641
12295.62 638
12296.66 675
12297.71 659
12298.76 609
12299.80 652
12300.85 685
12301.90 682
12302.94 653
12303.99 662
12305.04 673
12306.08 648
12307.13 632
12308.18 674
12309.22 636
12310.27 649
12311.32 700
12312.36 654
12313.41 662
12314.46 652
12315.50 681
12316.55 677
12317.60 633
12318.65 631
12319.69 650
12320.74 644
12321.79 649
12322.83 639
12323.88 644
12324.93 618
12325.98 638
12327.02 658
12328.07 670
12329.12 646
12330.17 666
12331.21 651
12332.26 645
12333.31 627
12334.36 638
12335.41 644
12336.45 641
12337.50 658
12338.55 636
12339.60 622
12340.65 583
12341.69 632
12342.74 657
12343.79 642
12344.84 662
12345.89 624
12346.94 645
12347.98 656
12349.03 659
12350.08 638
12351.13 627
12352.18 606
12353.23 648
12354.28 607
12355.32 615
12356.37 638
12357.42 656
12358.47 636
12359.52 649
12360.57 654
12361.62 635
12362.67 621
12363.72 668
12364.76 649
12365.81 635
12366.86 654
12367.91 643
12368.96 667
12370.01 642
12371.06 635
12372.11 657
12373.16 671
12374.21 662
12375.26 694
12376.31 694
12377.36 649
12378.41 645
12379.46 615
12380.51 625
12381.56 667
12382.61 671
12383.66 672
12384.71 637
12385.76 646
12386.81 641
12387.86 683
12388.91 639
12389.96 639
12391.01 663
12392.06 645
12393.11 606
12394.16 645
12395.21 684
12396.26 700
12397.31 623
12398.36 629
12399.41 662
12400.46 658
12401.51 647
12402.56 684
12403.61 646
12404.66 629
12405.71 676
12406.77 652
12407.82 647
12408.87 672
12409.92 658
12410.97 659
12412.02 663
12413.07 665
12414.12 658
12415.17 662
12416.23 665
12417.28 657
12418.33 680
12419.38 662
12420.43 688
12421.48 652
12422.53 651
12423.59 659
12424.64 656
12425.69 669
12426.74 662
12427.79 660
12428.84 672
12429.90 710
12430.95 656
12432.00 687
12433.05 643
12434.10 670
12435.16 669
12436.21 678
12437.26 662
12438.31 684
12439.37 683
12440.42 650
12441.47 671
12442.52 678
12443.58 665
12444.63 651
12445.68 648
12446.73 661
12447.79 655
12448.84 664
12449.89 663
12450.94 692
12452.00 666
12453.05 658
12454.10 682
12455.16 678
12456.21 622
12457.26 693
12458.31 660
12459.37 716
12460.42 669
12461.47 667
12462.53 663
12463.58 710
12464.63 679
12465.69 688
12466.74 724
12467.79 705
12468.85 699
12469.90 724
12470.95 708
12472.01 654
12473.06 677
12474.12 692
12475.17 733
12476.22 713
12477.28 705
12478.33 705
12479.39 721
12480.44 742
12481.49 729
12482.55 727
12483.60 722
12484.66 699
12485.71 748
12486.76 736
12487.82 742
12488.87 742
12489.93 724
12490.98 729
12492.04 765
12493.09 801
12494.15 840
12495.20 723
12496.25 743
12497.31 794
12498.36 787
12499.42 811
12500.47 841
12501.53 821
12502.58 816
12503.64 808
12504.69 839
12505.75 853
12506.80 872
12507.86 886
12508.91 894
12509.97 880
12511.03 907
12512.08 963
12513.14 987
12514.19 997
12515.25 981
12516.30 1051
12517.36 1087
12518.41 1143
12519.47 1159
12520.52 1197
12521.58 1292
12522.64 1333
12523.69 1288
12524.75 1338
12525.80 1354
12526.86 1353
12527.92 1312
12528.97 1324
12530.03 1298
12531.08 1177
12532.14 1157
12533.20 1111
12534.25 1036
12535.31 1025
12536.37 1029
12537.42 980
12538.48 906
12539.54 901
12540.59 889
12541.65 891
12542.70 836
12543.76 864
12544.82 892
12545.88 823
12546.93 809
12547.99 818
12549.05 851
12550.10 890
12551.16 807
12552.22 795
12553.27 843
12554.33 817
12555.39 801
12556.45 854
12557.50 798
12558.56 775
12559.62 836
12560.67 857
12561.73 819
12562.79 817
12563.85 822
12564.90 811
12565.96 817
12567.02 772
12568.08 803
12569.14 762
12570.19 800
12571.25 800
12572.31 866
12573.37 810
12574.42 782
12575.48 790
12576.54 865
12577.60 822
12578.66 829
12579.72 841
12580.77 844
12581.83 851
12582.89 854
12583.95 855
12585.01 883
12586.07 871
12587.12 875
12588.18 903
12589.24 917
12590.30 943
12591.36 955
12592.42 969
12593.48 991
12594.53 1007
12595.59 1063
12596.65 1049
12597.71 1042
12598.77 1073
12599.83 1130
12600.89 1163
12601.95 1211
12603.01 1254
12604.07 1255
12605.13 1266
12606.18 1271
12607.24 1200
12608.30 1210
12609.36 1206
12610.42 1106
12611.48 1139
12612.54 1129
12613.60 1082
12614.66 984
12615.72 969
12616.78 970
12617.84 981
12618.90 952
12619.96 950
12621.02 934
12622.08 896
12623.14 926
12624.20 905
12625.26 922
12626.32 899
12627.38 915
12628.44 939
12629.50 944
12630.56 941
12631.62 937
12632.68 923
12633.74 937
12634.80 947
12635.86 889
12636.92 897
12637.98 887
12639.04 866
12640.11 865
12641.17 861
12642.23 837
12643.29 879
12644.35 887
12645.41 855
12646.47 814
12647.53 851
12648.59 840
12649.65 856
12650.72 871
12651.78 821
12652.84 851
12653.90 836
12654.96 804
12656.02 833
12657.08 802
12658.14 832
12659.21 866
12660.27 801
12661.33 843
12662.39 815
12663.45 830
12664.51 830
12665.58 820
12666.64 847
12667.70 834
12668.76 855
12669.82 878
12670.89 877
12671.95 877
12673.01 898
12674.07 845
12675.13 863
12676.20 896
12677.26 946
12678.32 898
12679.38 952
12680.45 935
12681.51 923
12682.57 951
12683.63 944
12684.70 944
12685.76 961
12686.82 971
12687.88 948
12688.95 916
12690.01 932
12691.07 931
12692.14 889
12693.20 915
12694.26 928
12695.32 916
12696.39 945
12697.45 954
12698.51 950
12699.58 939
12700.64 953
12701.70 914
12702.77 905
12703.83 936
12704.89 969
12705.96 935
12707.02 890
12708.08 917
12709.15 906
12710.21 890
12711.28 908
12712.34 914
12713.40 918
12714.47 926
12715.53 934
12716.59 919
12717.66 882
12718.72 860
12719.79 873
12720.85 884
12721.92 876
12722.98 889
12724.04 872
12725.11 874
12726.17 853
12727.24 868
12728.30 837
12729.37 865
12730.43 865
12731.49 860
12732.56 815
12733.62 836
12734.69 843
12735.75 850
12736.82 833
12737.88 834
12738.95 814
12740.01 815
12741.08 825
12742.14 775
12743.21 814
12744.27 791
12745.34 797
12746.40 777
12747.47 776
12748.53 785
12749.60 760
12750.66 720
12751.73 743
12752.79 767
12753.86 741
12754.93 751
12755.99 707
12757.06 731
12758.12 677
12759.19 717
12760.25 697
12761.32 730
12762.39 714
12763.45 715
12764.52 697
12765.58 672
12766.65 695
12767.72 762
12768.78 716
12769.85 702
12770.91 734
12771.98 721
12773.05 723
12774.11 701
12775.18 695
12776.25 711
12777.31 718
12778.38 683
12779.45 702
12780.51 700
12781.58 683
12782.65 691
12783.71 695
12784.78 684
12785.85 694
12786.91 652
12787.98 722
12789.05 711
12790.11 707
12791.18 717
12792.25 702
12793.31 719
12794.38 657
12795.45 657
12796.52 672
12797.58 695
12798.65 687
12799.72 661
12800.79 659
12801.85 669
12802.92 661
12803.99 708
12805.06 653
12806.12 639
12807.19 677
12808.26 701
12809.33 690
12810.39 659
12811.46 680
12812.53 701
12813.60 661
12814.67 676
12815.73 683
12816.80 658
12817.87 654
12818.94 667
12820.01 668
12821.08 626
12822.14 683
12823.21 697
12824.28 665
12825.35 662
12826.42 630
12827.49 672
12828.55 647
12829.62 657
12830.69 658
12831.76 658
12832.83 675
12833.90 646
12834.97 640
12836.04 616
12837.11 631
12838.17 641
12839.24 654
12840.31 650
12841.38 614
12842.45 638
12843.52 616
12844.59 618
12845.66 666
12846.73 643
12847.80 634
12848.87 595
12849.94 649
12851.01 649
12852.08 648
12853.14 614
12854.21 618
12855.28 641
12856.35 611
12857.42 634
12858.49 630
12859.56 672
12860.63 579
12861.70 616
12862.77 612
12863.84 638
12864.91 563
12865.98 601
12867.05 607
12868.12 609
12869.19 597
12870.26 577
12871.34 573
12872.41 550
12873.48 605
12874.55 580
12875.62 590
12876.69 603
12877.76 628
12878.83 580
12879.90 601
12880.97 569
12882.04 560
12883.11 586
12884.18 602
12885.25 575
12886.33 571
12887.40 574
12888.47 566
12889.54 583
12890.61 567
12891.68 558
12892.75 536
12893.82 554
12894.89 533
12895.97 578
12897.04 555
12898.11 564
12899.18 562
12900.25 573
12901.32 584
12902.40 546
12903.47 557
12904.54 571
12905.61 548
12906.68 529
12907.75 570
12908.83 540
12909.90 586
12910.97 560
12912.04 555
12913.11 539
12914.19 552
12915.26 546
12916.33 565
12917.40 563
12918.48 540
12919.55 552
12920.62 565
12921.69 533
12922.77 520
12923.84 565
12924.91 552
12925.98 540
12927.06 548
12928.13 567
12929.20 563
12930.27 571
12931.35 528
12932.42 542
12933.49 533
12934.57 544
12935.64 525
12936.71 542
12937.79 556
12938.86 522
12939.93 554
12941.01 544
12942.08 566
12943.15 553
12944.23 579
12945.30 529
12946.37 563
12947.45 570
12948.52 554
12949.59 539
12950.67 531
12951.74 573
12952.81 544
12953.89 534
12954.96 573
12956.04 554
12957.11 565
12958.18 562
12959.26 537
12960.33 553
12961.41 510
12962.48 544
12963.55 561
12964.63 543
12965.70 515
12966.78 522
12967.85 534
12968.93 534
12970.00 542
12971.07 525
12972.15 569
12973.22 532
12974.30 549
12975.37 560
12976.45 521
12977.52 534
12978.60 526
12979.67 553
12980.75 541
12981.82 524
12982.90 537
12983.97 538
12985.05 539
12986.12 532
12987.20 554
12988.27 548
12989.35 557
12990.42 549
12991.50 541
12992.57 580
12993.65 538
12994.73 575
12995.80 601
12996.88 571
12997.95 563
12999.03 576
13000.10 577
13001.18 531
13002.25 550
13003.33 563
13004.41 556
13005.48 545
13006.56 531
13007.63 545
13008.71 565
13009.79 556
13010.86 582
13011.94 602
13013.02 531
13014.09 579
13015.17 554
13016.24 549
13017.32 552
13018.40 556
13019.47 596
13020.55 556
13021.63 545
13022.70 570
13023.78 565
13024.86 531
13025.93 562
13027.01 595
13028.09 598
13029.16 555
13030.24 593
13031.32 574
13032.40 577
13033.47 550
13034.55 593
13035.63 602
13036.70 563
13037.78 594
13038.86 551
13039.94 558
13041.01 552
13042.09 570
13043.17 586
13044.25 555
13045.32 583
13046.40 630
13047.48 620
13048.56 618
13049.63 583
13050.71 586
13051.79 594
13052.87 546
13053.95 587
13055.02 587
13056.10 592
13057.18 555
13058.26 559
13059.34 601
13060.41 607
13061.49 557
13062.57 568
13063.65 578
13064.73 571
13065.81 563
13066.88 565
13067.96 542
13069.04 562
13070.12 559
13071.20 542
13072.28 527
13073.36 561
13074.43 584
13075.51 576
13076.59 559
13077.67 573
13078.75 558
13079.83 560
13080.91 581
13081.99 555
13083.07 561
13084.15 596
13085.23 563
13086.30 555
13087.38 525
13088.46 566
13089.54 539
13090.62 541
13091.70 562
13092.78 591
13093.86 541
13094.94 548
13096.02 545
13097.10 555
13098.18 547
13099.26 522
13100.34 526
13101.42 529
13102.50 536
13103.58 525
13104.66 553
13105.74 543
13106.82 532
13107.90 560
13108.98 553
13110.06 556
13111.14 562
13112.22 569
13113.30 581
13114.38 614
13115.46 558
13116.54 576
13117.62 560
13118.70 568
13119.78 545
13120.86 550
13121.95 552
13123.03 559
13124.11 588
13125.19 581
13126.27 542
13127.35 586
13128.43 576
13129.51 575
13130.59 527
13131.67 551
13132.76 574
13133.84 553
13134.92 550
13136.00 550
13137.08 518
13138.16 561
13139.24 565
13140.32 513
13141.41 534
13142.49 521
13143.57 556
13144.65 532
13145.73 534
13146.81 556
13147.90 536
13148.98 517
13150.06 554
13151.14 558
13152.22 534
13153.31 531
13154.39 570
13155.47 592
13156.55 574
13157.63 563
13158.72 540
13159.80 558
13160.88 548
13161.96 566
13163.05 548
13164.13 541
13165.21 546
13166.29 561
13167.38 552
13168.46 542
13169.54 542
13170.62 518
13171.71 535
13172.79 526
13173.87 542
13174.96 532
13176.04 565
13177.12 568
13178.20 540
13179.29 545
13180.37 547
13181.45 576
13182.54 590
13183.62 599
13184.70 584
13185.79 591
13186.87 562
13187.95 548
13189.04 556
13190.12 567
13191.20 601
13192.29 575
13193.37 558
13194.46 567
13195.54 563
13196.62 603
13197.71 593
13198.79 602
13199.88 555
13200.96 543
13202.04 586
13203.13 612
13204.21 583
13205.30 542
13206.38 562
13207.46 575
13208.55 556
13209.63 555
13210.72 599
13211.80 561
13212.89 577
13213.97 543
13215.05 552
13216.14 556
13217.22 571
13218.31 575
13219.39 563
13220.48 562
13221.56 533
13222.65 561
13223.73 563
13224.82 587
13225.90 569
13226.99 562
13228.07 553
13229.16 588
13230.24 561
13231.33 554
13232.41 600
13233.50 581
13234.58 558
13235.67 606
13236.76 592
13237.84 552
13238.93 561
13240.01 545
13241.10 584
13242.18 549
13243.27 573
13244.35 606
13245.44 549
13246.53 571
13247.61 603
13248.70 616
13249.78 570
13250.87 573
13251.96 594
13253.04 583
13254.13 562
13255.21 589
13256.30 603
13257.39 588
13258.47 581
13259.56 625
13260.65 593
13261.73 591
13262.82 588
13263.91 615
13264.99 604
13266.08 603
13267.17 627
13268.25 633
13269.34 608
13270.43 583
13271.51 603
13272.60 618
13273.69 637
13274.77 621
13275.86 648
13276.95 603
13278.04 601
13279.12 638
13280.21 617
13281.30 638
13282.38 652
13283.47 648
13284.56 630
13285.65 642
13286.73 649
13287.82 649
13288.91 646
13290.00 646
13291.08 691
13292.17 682
13293.26 654
13294.35 635
13295.44 650
13296.52 716
13297.61 686
13298.70 695
13299.79 686
13300.88 679
13301.96 716
13303.05 697
13304.14 696
13305.23 684
13306.32 691
13307.41 687
13308.49 700
13309.58 734
13310.67 712
13311.76 696
13312.85 702
13313.94 709
13315.02 680
13316.11 717
13317.20 715
13318.29 712
13319.38 677
13320.47 719
13321.56 689
13322.65 704
13323.74 704
13324.82 702
13325.91 695
13327.00 666
13328.09 697
13329.18 684
13330.27 679
13331.36 676
13332.45 695
13333.54 675
13334.63 715
13335.72 681
13336.81 661
13337.90 692
13338.99 693
13340.08 681
13341.17 671
13342.26 703
13343.35 741
13344.44 701
13345.53 685
13346.61 680
13347.70 746
13348.79 718
13349.89 712
13350.98 717
13352.07 746
13353.16 691
13354.25 721
13355.34 744
13356.43 730
13357.52 789
13358.61 752
13359.70 773
13360.79 743
13361.88 789
13362.97 762
13364.06 808
13365.15 808
13366.24 754
13367.33 758
13368.42 771
13369.51 792
13370.60 785
13371.70 784
13372.79 757
13373.88 750
13374.97 710
13376.06 743
13377.15 732
13378.24 716
13379.33 724
13380.43 711
13381.52 720
13382.61 696
13383.70 676
13384.79 732
13385.88 693
13386.97 701
13388.07 655
13389.16 658
13390.25 681
13391.34 660
13392.43 638
13393.52 642
13394.62 676
13395.71 635
13396.80 684
13397.89 647
13398.98 647
13400.08 638
13401.17 669
13402.26 663
13403.35 695
13404.45 725
13405.54 703
13406.63 669
13407.72 634
13408.82 671
13409.91 653
13411.00 658
13412.09 659
13413.19 696
13414.28 696
13415.37 671
13416.46 617
13417.56 654
13418.65 673
13419.74 663
13420.84 711
13421.93 727
13423.02 727
13424.11 706
13425.21 698
13426.30 669
13427.39 705
13428.49 698
13429.58 696
13430.67 659
13431.77 705
13432.86 700
13433.95 639
13435.05 674
13436.14 691
13437.24 695
13438.33 687
13439.42 666
13440.52 695
13441.61 742
13442.70 714
13443.80 727
13444.89 733
13445.99 699
13447.08 668
13448.17 691
13449.27 735
13450.36 704
13451.46 681
13452.55 697
13453.64 736
13454.74 724
13455.83 759
13456.93 756
13458.02 744
13459.12 734
13460.21 750
13461.31 800
13462.40 809
13463.50 787
13464.59 742
13465.69 791
13466.78 795
13467.87 764
13468.97 758
13470.06 760
13471.16 754
13472.25 763
13473.35 739
13474.44 773
13475.54 770
13476.64 820
13477.73 832
13478.83 783
13479.92 779
13481.02 796
13482.11 782
13483.21 773
13484.30 809
13485.40 776
13486.49 837
13487.59 824
13488.69 849
13489.78 849
13490.88 804
13491.97 832
13493.07 826
13494.17 825
13495.26 854
13496.36 902
13497.45 918
13498.55 905
13499.65 935
13500.74 952
13501.84 926
13502.93 955
13504.03 943
13505.13 935
13506.22 877
13507.32 898
13508.42 884
13509.51 885
13510.61 808
13511.71 846
13512.80 792
13513.90 783
13515.00 756
13516.09 749
13517.19 743
13518.29 797
13519.38 751
13520.48 722
13521.58 734
13522.68 737
13523.77 718
13524.87 727
13525.97 740
13527.06 733
13528.16 703
13529.26 695
13530.36 688
13531.45 687
13532.55 705
13533.65 681
13534.75 674
13535.84 687
13536.94 670
13538.04 676
13539.14 676
13540.23 673
13541.33 678
13542.43 689
13543.53 712
13544.63 681
13545.72 641
13546.82 647
13547.92 685
13549.02 673
13550.12 637
13551.22 658
13552.31 651
13553.41 681
13554.51 652
13555.61 649
13556.71 673
13557.81 640
13558.90 653
13560.00 643
13561.10 599
13562.20 643
13563.30 684
13564.40 724
13565.50 672
13566.60 645
13567.69 667
13568.79 658
13569.89 643
13570.99 649
13572.09 647
13573.19 654
13574.29 664
13575.39 680
13576.49 655
13577.59 648
13578.69 668
13579.79 673
13580.89 651
13581.98 605
13583.08 626
13584.18 653
13585.28 675
13586.38 651
13587.48 679
13588.58 648
13589.68 640
13590.78 654
13591.88 639
13592.98 642
13594.08 677
13595.18 689
13596.28 679
13597.38 649
13598.48 666
13599.58 689
13600.68 663
13601.78 653
13602.88 638
13603.98 657
13605.08 642
13606.18 680
13607.29 661
13608.39 655
13609.49 655
13610.59 689
13611.69 699
13612.79 658
13613.89 674
13614.99 668
13616.09 673
13617.19 690
13618.29 675
13619.39 680
13620.50 639
13621.60 624
13622.70 672
13623.80 655
13624.90 624
13626.00 651
13627.10 670
13628.20 675
13629.31 656
13630.41 698
13631.51 672
13632.61 677
13633.71 644
13634.81 645
13635.91 642
13637.02 672
13638.12 666
13639.22 656
13640.32 618
13641.42 622
13642.53 617
13643.63 642
13644.73 647
13645.83 637
13646.93 626
13648.04 623
13649.14 653
13650.24 639
13651.34 655
13652.45 649
13653.55 687
13654.65 668
13655.75 667
13656.85 646
13657.96 654
13659.06 712
13660.16 695
13661.27 692
13662.37 703
13663.47 677
13664.57 682
13665.68 692
13666.78 671
13667.88 700
13668.99 686
13670.09 694
13671.19 687
13672.29 687
13673.40 695
13674.50 683
13675.60 669
13676.71 739
13677.81 713
13678.91 683
13680.02 689
13681.12 717
13682.23 730
13683.33 732
13684.43 711
13685.54 701
13686.64 740
13687.74 728
13688.85 728
13689.95 681
13691.06 732
13692.16 728
13693.26 730
13694.37 755
13695.47 742
13696.58 730
13697.68 808
13698.78 814
13699.89 775
13700.99 803
13702.10 823
13703.20 804
13704.31 840
13705.41 839
13706.51 854
13707.62 861
13708.72 858
13709.83 907
13710.93 923
13712.04 882
13713.14 909
13714.25 910
13715.35 899
13716.46 908
13717.56 917
13718.67 899
13719.77 891
13720.88 854
13721.98 874
13723.09 850
13724.19 793
13725.30 785
13726.40 774
13727.51 791
13728.61 762
13729.72 715
13730.83 720
13731.93 704
13733.04 679
13734.14 712
13735.25 733
13736.35 735
13737.46 713
13738.57 707
13739.67 676
13740.78 679
13741.88 701
13742.99 685
13744.09 690
13745.20 690
13746.31 704
13747.41 711
13748.52 722
13749.63 708
13750.73 718
13751.84 711
13752.94 729
13754.05 694
13755.16 705
13756.26 703
13757.37 695
13758.48 703
13759.58 709
13760.69 717
13761.80 715
13762.90 755
13764.01 742
13765.12 712
13766.22 735
13767.33 758
13768.44 722
13769.55 728
13770.65 720
13771.76 710
13772.87 754
13773.97 744
13775.08 729
13776.19 739
13777.30 711
13778.40 761
13779.51 706
13780.62 702
13781.73 685
13782.83 690
13783.94 684
13785.05 707
13786.16 709
13787.26 670
13788.37 635
13789.48 667
13790.59 667
13791.70 634
13792.80 657
13793.91 653
13795.02 627
13796.13 651
13797.24 637
13798.35 613
13799.45 629
13800.56 675
13801.67 671
13802.78 666
13803.89 636
13805.00 631
13806.10 615
13807.21 635
13808.32 631
13809.43 603
13810.54 593
13811.65 615
13812.76 633
13813.86 634
13814.97 630
13816.08 627
13817.19 641
13818.30 606
13819.41 601
13820.52 651
13821.63 600
13822.74 625
13823.85 635
13824.96 610
13826.06 632
13827.17 614
13828.28 591
13829.39 588
13830.50 602
13831.61 623
13832.72 611
13833.83 594
13834.94 583
13836.05 633
13837.16 630
13838.27 634
13839.38 585
13840.49 607
13841.60 606
13842.71 602
13843.82 620
13844.93 605
13846.04 586
13847.15 638
13848.26 641
13849.37 615
13850.48 599
13851.59 586
13852.70 614
13853.81 606
13854.92 627
13856.03 621
13857.14 628
13858.25 606
13859.37 599
13860.48 639
13861.59 644
13862.70 604
13863.81 631
13864.92 627
13866.03 641
13867.14 618
13868.25 638
13869.36 614
13870.47 619
13871.59 616
13872.70 599
13873.81 628
13874.92 635
13876.03 641
13877.14 647
13878.25 626
13879.36 612
13880.48 625
13881.59 688
13882.70 618
13883.81 621
13884.92 587
13886.03 645
13887.15 629
13888.26 669
13889.37 654
13890.48 651
13891.59 679
13892.71 682
13893.82 693
13894.93 677
13896.04 682
13897.15 677
13898.27 661
13899.38 638
13900.49 642
13901.60 623
13902.72 630
13903.83 642
13904.94 664
13906.05 653
13907.17 600
13908.28 593
13909.39 633
13910.50 613
13911.62 602
13912.73 619
13913.84 612
13914.95 677
13916.07 602
13917.18 612
13918.29 583
13919.41 566
13920.52 624
13921.63 590
13922.75 627
13923.86 607
13924.97 578
13926.09 578
13927.20 600
13928.31 574
13929.43 554
13930.54 632
13931.65 596
13932.77 563
13933.88 614
13934.99 588
13936.11 603
13937.22 582
13938.34 564
13939.45 561
13940.56 566
13941.68 583
13942.79 574
13943.91 554
13945.02 580
13946.13 540
13947.25 588
13948.36 580
13949.48 618
13950.59 569
13951.70 548
13952.82 561
13953.93 569
13955.05 528
13956.16 530
13957.28 527
13958.39 550
13959.51 577
13960.62 579
13961.74 565
13962.85 577
13963.97 582
13965.08 561
13966.20 573
13967.31 581
13968.43 616
13969.54 559
13970.66 562
13971.77 581
13972.89 574
13974.00 556
13975.12 576
13976.23 587
13977.35 600
13978.46 601
13979.58 581
13980.69 589
13981.81 585
13982.92 585
13984.04 576
13985.16 583
13986.27 566
13987.39 595
13988.50 572
13989.62 583
13990.74 581
13991.85 600
13992.97 572
13994.08 553
13995.20 568
13996.32 578
13997.43 579
13998.55 555
13999.66 586
14000.78 581
14001.90 601
14003.01 591
14004.13 556
14005.25 566
14006.36 545
14007.48 570
14008.60 566
14009.71 619
14010.83 546
14011.95 569
14013.06 538
14014.18 585
14015.30 565
14016.41 567
14017.53 587
14018.65 620
14019.76 581
14020.88 571
14022.00 571
14023.12 617
14024.23 595
14025.35 623
14026.47 586
14027.59 586
14028.70 579
14029.82 567
14030.94 606
14032.06 572
14033.17 574
14034.29 584
14035.41 633
14036.53 591
14037.64 590
14038.76 621
14039.88 628
14041.00 640
14042.11 624
14043.23 649
14044.35 629
14045.47 648
14046.59 645
14047.71 622
14048.82 626
14049.94 661
14051.06 665
14052.18 667
14053.30 662
14054.42 616
14055.53 678
14056.65 691
14057.77 671
14058.89 683
14060.01 654
14061.13 687
14062.25 674
14063.36 687
14064.48 726
14065.60 704
14066.72 702
14067.84 703
14068.96 698
14070.08 703
14071.20 718
14072.32 712
14073.44 721
14074.55 719
14075.67 692
14076.79 743
14077.91 751
14079.03 752
14080.15 771
14081.27 777
14082.39 777
14083.51 791
14084.63 808
14085.75 821
14086.87 811
14087.99 833
14089.11 878
14090.23 856
14091.35 847
14092.47 876
14093.59 844
14094.71 898
14095.83 895
14096.95 835
14098.07 896
14099.19 877
14100.31 880
14101.43 889
14102.55 864
14103.67 849
14104.79 830
14105.91 828
14107.03 750
14108.15 733
14109.27 733
14110.39 723
14111.51 731
14112.64 670
14113.76 685
14114.88 689
14116.00 657
14117.12 649
14118.24 640
14119.36 642
14120.48 664
14121.60 628
14122.72 675
14123.85 666
14124.97 628
14126.09 625
14127.21 653
14128.33 653
14129.45 640
14130.57 619
14131.70 600
14132.82 626
14133.94 604
14135.06 593
14136.18 611
14137.30 624
14138.43 602
14139.55 636
14140.67 590
14141.79 583
14142.91 620
14144.03 614
14145.16 602
14146.28 588
14147.40 579
14148.52 606
14149.65 598
14150.77 580
14151.89 565
14153.01 578
14154.13 605
14155.26 608
14156.38 584
14157.50 612
14158.62 571
14159.75 580
14160.87 607
14161.99 573
14163.12 575
14164.24 564
14165.36 560
14166.48 586
14167.61 585
14168.73 584
14169.85 580
14170.98 574
14172.10 595
14173.22 568
14174.35 548
14175.47 607
14176.59 561
14177.72 580
14178.84 544
14179.96 555
14181.09 560
14182.21 566
14183.33 578
14184.46 569
14185.58 571
14186.70 586
14187.83 568
14188.95 557
14190.07 569
14191.20 585
14192.32 558
14193.45 523
14194.57 562
14195.69 534
14196.82 539
14197.94 540
14199.07 571
14200.19 539
14201.32 525
14202.44 590
14203.56 563
14204.69 560
14205.81 589
14206.94 573
14208.06 541
14209.19 527
14210.31 552
14211.44 563
14212.56 532
14213.69 504
14214.81 519
14215.93 503
14217.06 532
14218.18 530
14219.31 530
14220.43 530
14221.56 548
14222.68 543
14223.81 526
14224.94 513
14226.06 501
14227.19 522
14228.31 535
14229.44 529
14230.56 527
14231.69 515
14232.81 516
14233.94 502
14235.06 547
14236.19 551
14237.32 546
14238.44 522
14239.57 542
14240.69 512
14241.82 486
14242.94 486
14244.07 489
14245.20 507
14246.32 503
14247.45 497
14248.57 490
14249.70 496
14250.83 499
14251.95 507
14253.08 495
14254.21 509
14255.33 517
14256.46 504
14257.59 545
14258.71 516
14259.84 465
14260.97 491
14262.09 503
14263.22 520
14264.35 483
14265.47 495
14266.60 473
14267.73 497
14268.85 464
14269.98 456
14271.11 450
14272.23 470
14273.36 518
14274.49 494
14275.62 484
14276.74 494
14277.87 488
14279.00 478
14280.12 468
14281.25 522
14282.38 485
14283.51 495
14284.63 468
14285.76 456
14286.89 475
14288.02 488
14289.15 465
14290.27 477
14291.40 514
14292.53 475
14293.66 486
14294.78 478
14295.91 479
14297.04 487
14298.17 497
14299.30 482
14300.42 441
14301.55 466
14302.68 426
14303.81 446
14304.94 478
14306.07 454
14307.19 456
14308.32 433
14309.45 424
14310.58 451
14311.71 447
14312.84 449
14313.97 460
14315.10 417
14316.22 451
14317.35 447
14318.48 465
14319.61 455
14320.74 451
14321.87 460
14323.00 461
14324.13 439
14325.26 432
14326.39 453
14327.51 452
14328.64 453
14329.77 492
14330.90 478
14332.03 459
14333.16 458
14334.29 462
14335.42 445
14336.55 452
14337.68 469
14338.81 445
14339.94 463
14341.07 445
14342.20 425
14343.33 463
14344.46 487
14345.59 425
14346.72 463
14347.85 445
14348.98 453
14350.11 453
14351.24 439
14352.37 446
14353.50 454
14354.63 448
14355.76 439
14356.89 440
14358.02 433
14359.15 445
14360.28 431
14361.41 443
14362.54 435
14363.67 416
14364.80 453
14365.94 436
14367.07 466
14368.20 478
14369.33 456
14370.46 431
14371.59 445
14372.72 439
14373.85 479
14374.98 500
14376.11 474
14377.25 468
14378.38 447
14379.51 463
14380.64 443
14381.77 459
14382.90 477
14384.03 442
14385.16 472
14386.30 447
14387.43 440
14388.56 457
14389.69 441
14390.82 464
14391.95 423
14393.09 441
14394.22 426
14395.35 443
14396.48 433
14397.61 454
14398.75 459
14399.88 461
14401.01 414
14402.14 449
14403.27 443
14404.41 451
14405.54 485
14406.67 478
14407.80 476
14408.94 462
14410.07 430
14411.20 441
14412.33 438
14413.47 421
14414.60 450
14415.73 485
14416.87 447
14418.00 477
14419.13 481
14420.26 485
14421.40 464
14422.53 473
14423.66 467
14424.80 477
14425.93 431
14427.06 439
14428.20 438
14429.33 467
14430.46 458
14431.59 443
14432.73 460
14433.86 475
14435.00 468
14436.13 485
14437.26 480
14438.40 468
14439.53 442
14440.66 462
14441.80 454
14442.93 499
14444.06 461
14445.20 479
14446.33 469
14447.47 449
14448.60 475
14449.73 492
14450.87 483
14452.00 459
14453.14 454
14454.27 454
14455.41 457
14456.54 477
14457.67 517
14458.81 488
14459.94 486
14461.08 496
14462.21 504
14463.35 472
14464.48 453
14465.62 505
14466.75 481
14467.89 485
14469.02 484
14470.15 486
14471.29 498
14472.42 481
14473.56 523
14474.69 539
14475.83 526
14476.96 470
14478.10 469
14479.24 497
14480.37 487
14481.51 487
14482.64 528
14483.78 543
14484.91 518
14486.05 534
14487.18 532
14488.32 519
14489.45 508
14490.59 530
14491.73 511
14492.86 558
14494.00 585
14495.13 567
14496.27 562
14497.40 578
14498.54 555
14499.68 602
14500.81 603
14501.95 616
14503.08 569
14504.22 560
14505.36 576
14506.49 579
14507.63 573
14508.77 590
14509.90 603
14511.04 619
14512.18 609
14513.31 600
14514.45 615
14515.58 641
14516.72 647
14517.86 630
14519.00 635
14520.13 619
14521.27 623
14522.41 634
14523.54 614
14524.68 607
14525.82 595
14526.95 598
14528.09 589
14529.23 565
14530.37 559
14531.50 563
14532.64 573
14533.78 589
14534.91 530
14536.05 537
14537.19 521
14538.33 538
14539.46 522
14540.60 498
14541.74 526
14542.88 545
14544.02 577
14545.15 559
14546.29 508
14547.43 514
14548.57 540
14549.70 530
14550.84 554
14551.98 535
14553.12 494
14554.26 507
14555.39 505
14556.53 524
14557.67 489
14558.81 507
14559.95 472
14561.09 500
14562.22 520
14563.36 511
14564.50 481
14565.64 498
14566.78 493
14567.92 508
14569.06 483
14570.20 514
14571.33 510
14572.47 480
14573.61 475
14574.75 473
14575.89 454
14577.03 462
14578.17 473
14579.31 513
14580.45 484
14581.59 479
14582.72 502
14583.86 492
14585.00 498
14586.14 501
14587.28 481
14588.42 489
14589.56 479
14590.70 490
14591.84 482
14592.98 479
14594.12 495
14595.26 482
14596.40 483
14597.54 492
14598.68 487
14599.82 478
14600.96 482
14602.10 498
14603.24 485
14604.38 513
14605.52 496
14606.66 512
14607.80 510
14608.94 502
14610.08 532
14611.22 508
14612.36 510
14613.50 544
14614.64 527
14615.78 548
14616.92 516
14618.06 522
14619.20 500
14620.34 537
14621.49 514
14622.63 547
14623.77 543
14624.91 522
14626.05 537
14627.19 542
14628.33 533
14629.47 509
14630.61 554
14631.75 542
14632.90 548
14634.04 514
14635.18 556
14636.32 552
14637.46 538
14638.60 521
14639.74 560
14640.88 538
14642.03 537
14643.17 488
14644.31 549
14645.45 552
14646.59 508
14647.73 527
14648.88 487
14650.02 481
14651.16 472
14652.30 508
14653.44 477
14654.59 497
14655.73 489
14656.87 507
14658.01 479
14659.16 482
14660.30 499
14661.44 498
14662.58 473
14663.72 456
14664.87 487
14666.01 456
14667.15 468
14668.29 464
14669.44 477
14670.58 436
14671.72 477
14672.87 446
14674.01 469
14675.15 492
14676.29 473
14677.44 467
14678.58 460
14679.72 455
14680.87 473
14682.01 458
14683.15 462
14684.30 453
14685.44 425
14686.58 466
14687.73 422
14688.87 440
14690.01 435
14691.16 425
14692.30 392
14693.44 452
14694.59 432
14695.73 433
14696.87 445
14698.02 431
14699.16 457
14700.30 417
14701.45 428
14702.59 449
14703.74 456
14704.88 423
14706.02 452
14707.17 419
14708.31 449
14709.46 418
14710.60 434
14711.75 433
14712.89 425
14714.03 424
14715.18 420
14716.32 438
14717.47 427
14718.61 390
14719.76 379
14720.90 428
14722.05 407
14723.19 422
14724.34 387
14725.48 427
14726.63 410
14727.77 426
14728.92 433
14730.06 411
14731.21 444
14732.35 404
14733.50 437
14734.64 410
14735.79 401
14736.93 415
14738.08 439
14739.22 427
14740.37 432
14741.51 444
14742.66 445
14743.80 408
14744.95 403
14746.09 398
14747.24 456
14748.39 417
14749.53 426
14750.68 413
14751.82 412
14752.97 417
14754.11 427
14755.26 399
14756.41 406
14757.55 410
14758.70 399
14759.85 421
14760.99 397
14762.14 417
14763.28 404
14764.43 394
14765.58 382
14766.72 394
14767.87 397
14769.02 407
14770.16 406
14771.31 395
14772.46 389
14773.60 397
14774.75 407
14775.90 420
14777.04 419
14778.19 419
14779.34 418
14780.48 438
14781.63 421
14782.78 401
14783.92 383
14785.07 396
14786.22 418
14787.37 409
14788.51 430
14789.66 410
14790.81 412
14791.96 412
14793.10 411
14794.25 434
14795.40 402
14796.54 403
14797.69 377
14798.84 408
14799.99 386
14801.14 405
14802.28 390
14803.43 387
14804.58 394
14805.73 410
14806.88 398
14808.02 394
14809.17 358
14810.32 388
14811.47 396
14812.62 385
14813.76 390
14814.91 393
14816.06 400
14817.21 375
14818.36 417
14819.51 379
14820.65 393
14821.80 389
14822.95 386
14824.10 368
14825.25 370
14826.40 375
14827.55 421
14828.69 400
14829.84 387
14830.99 385
14832.14 382
14833.29 380
14834.44 375
14835.59 396
14836.74 379
14837.89 381
14839.04 360
14840.19 389
14841.33 371
14842.48 393
14843.63 365
14844.78 390
14845.93 377
14847.08 376
14848.23 359
14849.38 365
14850.53 374
14851.68 386
14852.83 373
14853.98 376
14855.13 406
14856.28 400
14857.43 402
14858.58 354
14859.73 367
14860.88 346
14862.03 391
14863.18 408
14864.33 374
14865.48 351
14866.63 395
14867.78 375
14868.93 384
14870.08 404
14871.23 375
14872.38 370
14873.53 361
14874.68 420
14875.83 377
14876.98 393
14878.14 399
14879.29 400
14880.44 380
14881.59 398
14882.74 386
14883.89 357
14885.04 390
14886.19 374
14887.34 383
14888.49 394
14889.64 378
14890.80 372
14891.95 372
14893.10 404
14894.25 407
14895.40 366
14896.55 393
14897.70 370
14898.86 371
14900.01 360
14901.16 373
14902.31 399
14903.46 389
14904.61 395
14905.77 369
14906.92 388
14908.07 368
14909.22 390
14910.37 360
14911.53 360
14912.68 380
14913.83 375
14914.98 372
14916.13 398
14917.29 381
14918.44 398
14919.59 386
14920.74 400
14921.90 385
14923.05 378
14924.20 393
14925.35 381
14926.51 378
14927.66 380
14928.81 392
14929.96 400
14931.12 407
14932.27 389
14933.42 378
14934.57 377
14935.73 381
14936.88 379
14938.03 372
14939.19 411
14940.34 422
14941.49 379
14942.65 355
14943.80 383
14944.95 388
14946.11 405
14947.26 406
14948.41 399
14949.57 391
14950.72 400
14951.87 376
14953.03 401
14954.18 385
14955.33 372
14956.49 392
14957.64 408
14958.80 378
14959.95 366
14961.10 397
14962.26 391
14963.41 378
14964.57 373
14965.72 403
14966.87 392
14968.03 386
14969.18 354
14970.34 363
14971.49 388
14972.65 412
14973.80 379
14974.95 388
14976.11 416
14977.26 375
14978.42 381
14979.57 343
14980.73 374
14981.88 368
14983.04 382
14984.19 391
14985.35 375
14986.50 371
14987.66 391
14988.81 398
14989.97 386
14991.12 381
14992.28 415
14993.43 401
14994.59 371
14995.74 380
14996.90 394
14998.05 393
14999.21 383
15000.36 372
15001.52 375
15002.67 399
15003.83 367
15004.99 378
15006.14 395
15007.30 379
15008.45 390
15009.61 397
15010.76 381
15011.92 382
15013.08 385
15014.23 375
15015.39 357
15016.54 345
15017.70 403
15018.86 376
15020.01 369
15021.17 319
15022.32 365
15023.48 358
15024.64 360
15025.79 370
15026.95 401
15028.11 378
15029.26 381
15030.42 397
15031.58 363
15032.73 372
15033.89 365
15035.05 367
15036.20 360
15037.36 379
15038.52 340
15039.67 364
15040.83 353
15041.99 343
15043.15 362
15044.30 384
15045.46 352
15046.62 351
15047.77 363
15048.93 341
15050.09 397
15051.25 383
15052.40 363
15053.56 372
15054.72 369
15055.88 370
15057.03 403
15058.19 373
15059.35 368
15060.51 383
15061.66 380
15062.82 348
15063.98 389
15065.14 359
15066.30 352
15067.45 382
15068.61 371
15069.77 350
15070.93 363
15072.09 341
15073.24 367
15074.40 370
15075.56 354
15076.72 347
15077.88 371
15079.04 350
15080.20 351
15081.35 372
15082.51 357
15083.67 339
15084.83 354
15085.99 366
15087.15 361
15088.31 354
15089.46 366
15090.62 348
15091.78 367
15092.94 345
15094.10 358
15095.26 380
15096.42 371
15097.58 338
15098.74 392
15099.90 385
15101.06 373
15102.22 403
15103.37 403
15104.53 358
15105.69 354
15106.85 362
15108.01 346
15109.17 343
15110.33 377
15111.49 362
15112.65 365
15113.81 385
15114.97 344
15116.13 392
15117.29 365
15118.45 346
15119.61 359
15120.77 372
15121.93 370
15123.09 360
15124.25 360
15125.41 328
15126.57 333
15127.73 347
15128.89 360
15130.05 353
15131.21 367
15132.37 353
15133.53 367
15134.69 379
15135.86 364
15137.02 377
15138.18 363
15139.34 361
15140.50 356
15141.66 363
15142.82 368
15143.98 375
15145.14 390
15146.30 381
15147.46 346
15148.63 364
15149.79 348
15150.95 363
15152.11 395
15153.27 345
15154.43 356
15155.59 359
15156.75 376
15157.92 358
15159.08 333
15160.24 374
15161.40 327
15162.56 345
15163.72 381
15164.89 354
15166.05 392
15167.21 382
15168.37 384
15169.53 369
15170.69 376
15171.86 361
15173.02 371
15174.18 396
15175.34 378
15176.51 368
15177.67 395
15178.83 368
15179.99 353
15181.15 362
15182.32 378
15183.48 405
15184.64 369
15185.80 348
15186.97 397
15188.13 399
15189.29 371
15190.46 398
15191.62 368
15192.78 368
15193.94 389
15195.11 386
15196.27 359
15197.43 395
15198.60 389
15199.76 390
15200.92 360
15202.08 404
15203.25 391
15204.41 391
15205.57 406
15206.74 376
15207.90 400
15209.06 397
15210.23 401
15211.39 392
15212.56 389
15213.72 373
15214.88 388
15216.05 379
15217.21 371
15218.37 398
15219.54 417
15220.70 378
15221.87 400
15223.03 421
15224.19 378
15225.36 426
15226.52 381
15227.69 407
15228.85 407
15230.01 447
15231.18 439
15232.34 410
15233.51 427
15234.67 419
15235.84 390
15237.00 396
15238.16 397
15239.33 366
15240.49 402
15241.66 366
15242.82 398
15243.99 378
15245.15 397
15246.32 400
15247.48 408
15248.65 376
15249.81 365
15250.98 395
15252.14 387
15253.31 393
15254.47 396
15255.64 390
15256.80 370
15257.97 379
15259.13 383
15260.30 401
15261.46 367
15262.63 365
15263.80 374
15264.96 359
15266.13 363
15267.29 394
15268.46 367
15269.62 356
15270.79 355
15271.96 380
15273.12 370
15274.29 387
15275.45 392
15276.62 383
15277.79 387
15278.95 356
15280.12 353
15281.28 364
15282.45 386
15283.62 356
15284.78 372
15285.95 360
15287.12 393
15288.28 376
15289.45 347
15290.62 363
15291.78 361
15292.95 385
15294.12 371
15295.28 370
15296.45 353
15297.62 380
15298.78 370
15299.95 367
15301.12 374
15302.28 394
15303.45 395
15304.62 392
15305.78 370
15306.95 397
15308.12 379
15309.29 376
15310.45 387
15311.62 402
15312.79 382
15313.96 361
15315.12 375
15316.29 383
15317.46 353
15318.63 346
15319.79 405
15320.96 403
15322.13 367
15323.30 361
15324.46 382
15325.63 362
15326.80 364
15327.97 357
15329.14 361
15330.30 340
15331.47 368
15332.64 362
15333.81 369
15334.98 376
15336.14 376
15337.31 365
15338.48 359
15339.65 377
15340.82 390
15341.99 384
15343.16 350
15344.32 373
15345.49 381
15346.66 347
15347.83 355
15349.00 377
15350.17 342
15351.34 356
15352.51 337
15353.67 360
15354.84 355
15356.01 360
15357.18 343
15358.35 334
15359.52 353
15360.69 356
15361.86 378
15363.03 350
15364.20 364
15365.37 365
15366.54 350
15367.71 364
15368.87 367
15370.04 355
15371.21 398
15372.38 371
15373.55 367
15374.72 357
15375.89 369
15377.06 389
15378.23 379
15379.40 384
15380.57 336
15381.74 386
15382.91 388
15384.08 357
15385.25 355
15386.42 383
15387.59 391
15388.76 386
15389.93 349
15391.10 377
15392.27 378
15393.44 396
15394.62 367
15395.79 367
15396.96 398
15398.13 431
15399.30 413
15400.47 375
15401.64 358
15402.81 382
15403.98 399
15405.15 377
15406.32 390
15407.49 367
15408.66 391
15409.84 353
15411.01 348
15412.18 388
15413.35 350
15414.52 373
15415.69 395
15416.86 365
15418.03 360
15419.21 397
15420.38 385
15421.55 381
15422.72 345
15423.89 382
15425.06 343
15426.24 372
15427.41 390
15428.58 352
15429.75 345
15430.92 364
15432.09 369
15433.27 366
15434.44 361
15435.61 366
15436.78 381
15437.96 357
15439.13 349
15440.30 349
15441.47 356
15442.64 395
15443.82 360
15444.99 353
15446.16 385
15447.33 382
15448.51 377
15449.68 350
15450.85 346
15452.02 386
15453.20 370
15454.37 361
15455.54 331
15456.72 346
15457.89 348
15459.06 378
15460.23 342
15461.41 345
15462.58 364
15463.75 366
15464.93 375
15466.10 357
15467.27 386
15468.45 367
15469.62 365
15470.79 355
15471.97 371
15473.14 366
15474.31 374
15475.49 365
15476.66 370
15477.83 353
15479.01 345
15480.18 338
15481.36 357
15482.53 346
15483.70 351
15484.88 346
15486.05 362
15487.23 368
15488.40 346
15489.57 335
15490.75 358
15491.92 361
15493.10 354
15494.27 352
15495.44 363
15496.62 387
15497.79 331
15498.97 361
15500.14 345
15501.32 366
15502.49 362
15503.67 360
15504.84 377
15506.02 350
15507.19 362
15508.36 358
15509.54 363
15510.71 350
15511.89 381
15513.06 339
15514.24 348
15515.41 360
15516.59 385
15517.77 357
15518.94 367
15520.12 358
15521.29 346
15522.47 387
15523.64 356
15524.82 372
15525.99 375
15527.17 375
15528.34 367
15529.52 375
15530.69 352
15531.87 396
15533.05 376
15534.22 379
15535.40 344
15536.57 362
15537.75 359
15538.93 353
15540.10 378
15541.28 379
15542.45 371
15543.63 371
15544.81 391
15545.98 374
15547.16 380
15548.33 362
15549.51 396
15550.69 385
15551.86 372
15553.04 380
15554.22 368
15555.39 378
15556.57 354
15557.75 346
15558.92 363
15560.10 389
15561.28 385
15562.45 401
15563.63 380
15564.81 411
15565.99 366
15567.16 387
15568.34 381
15569.52 386
15570.69 352
15571.87 363
15573.05 371
15574.23 374
15575.40 378
15576.58 359
15577.76 377
15578.93 403
15580.11 420
15581.29 377
15582.47 415
15583.65 386
15584.82 393
15586.00 387
15587.18 400
15588.36 427
15589.53 388
15590.71 399
15591.89 382
15593.07 377
15594.25 415
15595.42 408
15596.60 390
15597.78 405
15598.96 432
15600.14 428
15601.32 409
15602.49 404
15603.67 409
15604.85 395
15606.03 415
15607.21 424
15608.39 438
15609.56 416
15610.74 429
15611.92 398
15613.10 405
15614.28 416
15615.46 433
15616.64 404
15617.82 411
15619.00 425
15620.17 431
15621.35 458
15622.53 459
15623.71 416
15624.89 447
15626.07 430
15627.25 441
15628.43 484
15629.61 438
15630.79 413
15631.97 429
15633.15 433
15634.33 446
15635.51 447
15636.69 447
15637.87 461
15639.05 456
15640.22 433
15641.40 418
15642.58 444
15643.76 436
15644.94 453
15646.12 452
15647.30 472
15648.48 449
15649.66 481
15650.85 473
15652.03 493
15653.21 497
15654.39 459
15655.57 452
15656.75 468
15657.93 472
15659.11 434
15660.29 442
15661.47 477
15662.65 475
15663.83 455
15665.01 463
15666.19 455
15667.37 454
15668.55 468
15669.73 450
15670.92 453
15672.10 432
15673.28 453
15674.46 470
15675.64 465
15676.82 441
15678.00 425
15679.18 443
15680.36 440
15681.55 441
15682.73 426
15683.91 409
15685.09 444
15686.27 422
15687.45 428
15688.63 445
15689.82 422
15691.00 460
15692.18 413
15693.36 424
15694.54 409
15695.73 422
15696.91 452
15698.09 435
15699.27 445
15700.45 436
15701.64 444
15702.82 455
15704.00 420
15705.18 414
15706.36 446
15707.55 468
15708.73 445
15709.91 469
15711.09 410
15712.28 419
15713.46 437
15714.64 421
15715.82 447
15717.01 466
15718.19 451
15719.37 458
15720.55 431
15721.74 449
15722.92 432
15724.10 445
15725.29 438
15726.47 427
15727.65 441
15728.84 435
15730.02 445
15731.20 465
15732.39 440
15733.57 452
15734.75 454
15735.94 489
15737.12 447
15738.30 434
15739.49 421
15740.67 414
15741.85 468
15743.04 459
15744.22 476
15745.40 462
15746.59 470
15747.77 465
15748.96 472
15750.14 460
15751.32 449
15752.51 436
15753.69 445
15754.88 458
15756.06 462
15757.24 472
15758.43 446
15759.61 442
15760.80 426
15761.98 434
15763.17 446
15764.35 439
15765.53 455
15766.72 463
15767.90 451
15769.09 427
15770.27 438
15771.46 458
15772.64 441
15773.83 426
15775.01 418
15776.20 435
15777.38 414
15778.57 412
15779.75 418
15780.94 410
15782.12 426
15783.31 402
15784.49 398
15785.68 421
15786.86 455
15788.05 406
15789.23 413
15790.42 451
15791.60 387
15792.79 392
15793.98 404
15795.16 405
15796.35 425
15797.53 396
15798.72 385
15799.90 407
15801.09 404
15802.28 387
15803.46 409
15804.65 376
15805.83 378
15807.02 412
15808.21 414
15809.39 389
15810.58 389
15811.76 397
15812.95 418
15814.14 393
15815.32 409
15816.51 409
15817.70 429
15818.88 400
15820.07 387
15821.26 404
15822.44 398
15823.63 387
15824.82 374
15826.00 371
15827.19 403
15828.38 408
15829.56 370
15830.75 397
15831.94 396
15833.12 383
15834.31 388
15835.50 375
15836.69 352
15837.87 412
15839.06 383
15840.25 404
15841.44 383
15842.62 390
15843.81 394
15845.00 396
15846.18 388
15847.37 384
15848.56 405
15849.75 423
15850.94 395
15852.12 374
15853.31 394
15854.50 402
15855.69 392
15856.87 369
15858.06 391
15859.25 380
15860.44 398
15861.63 406
15862.81 355
15864.00 390
15865.19 374
15866.38 367
15867.57 372
15868.76 391
15869.94 388
15871.13 353
15872.32 388
15873.51 380
15874.70 394
15875.89 391
15877.08 428
15878.26 405
15879.45 389
15880.64 377
15881.83 385
15883.02 367
15884.21 426
15885.40 407
15886.59 381
15887.78 425
15888.97 422
15890.15 404
15891.34 386
15892.53 374
15893.72 403
15894.91 402
15896.10 414
15897.29 386
15898.48 415
15899.67 439
15900.86 404
15902.05 405
15903.24 387
15904.43 419
15905.62 408
15906.81 421
15908.00 409
15909.19 433
15910.38 439
15911.57 421
15912.76 428
15913.95 441
15915.14 437
15916.33 387
15917.52 403
15918.71 388
15919.90 427
15921.09 416
15922.28 404
15923.47 417
15924.66 394
15925.85 396
15927.04 416
15928.23 397
15929.42 392
15930.61 370
15931.80 427
15932.99 418
15934.18 378
15935.38 402
15936.57 397
15937.76 428
15938.95 379
15940.14 405
15941.33 397
15942.52 412
15943.71 382
15944.90 384
15946.10 371
15947.29 370
15948.48 372
15949.67 368
15950.86 402
15952.05 350
15953.24 336
15954.44 395
15955.63 381
15956.82 353
15958.01 361
15959.20 361
15960.39 388
15961.59 373
15962.78 360
15963.97 348
15965.16 394
15966.35 373
15967.55 360
15968.74 362
15969.93 351
15971.12 348
15972.31 341
15973.51 372
15974.70 372
15975.89 366
15977.08 348
15978.28 365
15979.47 326
15980.66 349
15981.85 330
15983.05 369
15984.24 349
15985.43 354
15986.62 385
15987.82 348
15989.01 338
15990.20 355
15991.40 374
15992.59 339
15993.78 333
15994.98 357
15996.17 386
15997.36 338
15998.55 371
15999.75 348
16000.94 355
16002.13 330
16003.33 343
16004.52 381
16005.72 363
16006.91 330
16008.10 339
16009.30 354
16010.49 344
16011.68 359
16012.88 352
16014.07 360
16015.26 318
16016.46 349
16017.65 347
16018.85 350
16020.04 343
16021.23 349
16022.43 355
16023.62 374
16024.82 353
16026.01 341
16027.21 350
16028.40 304
16029.59 367
16030.79 341
16031.98 326
16033.18 324
16034.37 350
16035.57 331
16036.76 355
16037.96 357
16039.15 315
16040.35 319
16041.54 301
16042.73 334
16043.93 339
16045.12 342
16046.32 351
16047.51 332
16048.71 333
16049.91 333
16051.10 331
16052.30 371
16053.49 337
16054.69 329
16055.88 343
16057.08 352
16058.27 333
16059.47 343
16060.66 316
16061.86 372
16063.05 343
16064.25 322
16065.45 335
16066.64 313
16067.84 327
16069.03 315
16070.23 331
16071.42 335
16072.62 354
16073.82 321
16075.01 344
16076.21 330
16077.41 323
16078.60 305
16079.80 340
16080.99 351
16082.19 319
16083.39 324
16084.58 334
16085.78 307
16086.98 313
16088.17 302
16089.37 343
16090.57 328
16091.76 310
16092.96 327
16094.16 328
16095.35 311
16096.55 325
16097.75 339
16098.94 338
16100.14 334
16101.34 355
16102.53 308
16103.73 349
16104.93 330
16106.13 304
16107.32 323
16108.52 331
16109.72 343
16110.92 333
16112.11 330
16113.31 313
16114.51 297
16115.71 344
16116.90 332
16118.10 328
16119.30 311
16120.50 331
16121.69 315
16122.89 315
16124.09 321
16125.29 294
16126.49 346
16127.68 323
16128.88 341
16130.08 320
16131.28 334
16132.48 333
16133.67 355
16134.87 351
16136.07 308
16137.27 341
16138.47 340
16139.67 348
16140.86 308
16142.06 333
16143.26 313
16144.46 333
16145.66 298
16146.86 313
16148.06 313
16149.26 342
16150.45 309
16151.65 312
16152.85 309
16154.05 302
16155.25 303
16156.45 334
16157.65 299
16158.85 280
16160.05 317
16161.25 332
16162.45 330
16163.64 310
16164.84 345
16166.04 336
16167.24 361
16168.44 337
16169.64 325
16170.84 321
16172.04 322
16173.24 322
16174.44 318
16175.64 314
16176.84 336
16178.04 351
16179.24 346
16180.44 324
16181.64 286
16182.84 327
16184.04 352
16185.24 338
16186.44 317
16187.64 329
16188.84 331
16190.04 279
16191.24 339
16192.44 314
16193.64 313
16194.84 325
16196.04 349
16197.24 317
16198.44 351
16199.65 312
16200.85 313
16202.05 291
16203.25 326
16204.45 321
16205.65 328
16206.85 336
16208.05 355
16209.25 333
16210.45 350
16211.65 330
16212.86 332
16214.06 329
16215.26 295
16216.46 318
16217.66 316
16218.86 359
16220.06 376
16221.27 355
16222.47 302
16223.67 343
16224.87 351
16226.07 342
16227.27 306
16228.48 330
16229.68 361
16230.88 332
16232.08 331
16233.28 312
16234.48 353
16235.69 333
16236.89 354
16238.09 329
16239.29 345
16240.50 339
16241.70 337
16242.90 340
16244.10 347
16245.30 339
16246.51 309
16247.71 356
16248.91 342
16250.11 342
16251.32 355
16252.52 349
16253.72 309
16254.92 349
16256.13 343
16257.33 382
16258.53 345
16259.74 333
16260.94 358
16262.14 338
16263.35 343
16264.55 376
16265.75 345
16266.95 359
16268.16 385
16269.36 353
16270.56 368
16271.77 336
16272.97 368
16274.17 333
16275.38 360
16276.58 366
16277.79 355
16278.99 359
16280.19 345
16281.40 367
16282.60 350
16283.80 360
16285.01 383
16286.21 382
16287.42 379
16288.62 356
16289.82 325
16291.03 356
16292.23 355
16293.44 357
16294.64 370
16295.84 375
16297.05 354
16298.25 375
16299.46 371
16300.66 373
16301.87 337
16303.07 371
16304.27 381
16305.48 355
16306.68 382
16307.89 329
16309.09 346
16310.30 353
16311.50 347
16312.71 353
16313.91 384
16315.12 368
16316.32 349
16317.53 359
16318.73 366
16319.94 341
16321.14 349
16322.35 331
16323.55 351
16324.76 343
16325.96 341
16327.17 346
16328.38 319
16329.58 343
16330.79 309
16331.99 353
16333.20 335
16334.40 316
16335.61 329
16336.81 344
16338.02 343
16339.23 306
16340.43 331
16341.64 338
16342.84 332
16344.05 303
16345.26 314
16346.46 309
16347.67 336
16348.87 312
16350.08 342
16351.29 348
16352.49 304
16353.70 314
16354.91 316
16356.11 317
16357.32 319
16358.53 323
16359.73 314
16360.94 328
16362.15 303
16363.35 321
16364.56 303
16365.77 310
16366.97 292
16368.18 296
16369.39 319
16370.59 324
16371.80 300
16373.01 327
16374.21 319
16375.42 310
16376.63 319
16377.84 308
16379.04 312
16380.25 300
16381.46 330
16382.67 323
16383.87 325
16385.08 291
16386.29 294
16387.50 316
16388.70 299
16389.91 322
16391.12 298
16392.33 331
16393.53 318
16394.74 296
16395.95 306
16397.16 307
16398.37 309
16399.57 327
16400.78 307
16401.99 292
16403.20 292
16404.41 300
16405.62 328
16406.82 297
16408.03 312
16409.24 331
16410.45 280
16411.66 301
16412.87 315
16414.07 332
16415.28 325
16416.49 308
16417.70 310
16418.91 296
16420.12 288
16421.33 301
16422.54 306
16423.75 295
16424.95 286
16426.16 284
16427.37 297
16428.58 290
16429.79 284
16431.00 294
16432.21 300
16433.42 312
16434.63 316
16435.84 297
16437.05 306
16438.26 317
16439.47 299
16440.68 332
16441.88 293
16443.09 278
16444.30 293
16445.51 307
16446.72 300
16447.93 301
16449.14 308
16450.35 303
16451.56 329
16452.77 316
16453.98 283
16455.19 303
16456.40 303
16457.61 303
16458.82 307
16460.03 287
16461.24 267
16462.45 281
16463.67 337
16464.88 269
16466.09 279
16467.30 301
16468.51 296
16469.72 311
16470.93 267
16472.14 295
16473.35 285
16474.56 296
16475.77 299
16476.98 295
16478.19 292
16479.40 292
16480.62 280
16481.83 301
16483.04 303
16484.25 296
16485.46 286
16486.67 298
16487.88 260
16489.09 278
16490.31 309
16491.52 288
16492.73 271
16493.94 295
16495.15 301
16496.36 302
16497.57 282
16498.79 253
16500.00 317
16501.21 273
16502.42 290
16503.63 267
16504.85 290
16506.06 274
16507.27 268
16508.48 316
16509.69 281
16510.91 277
16512.12 288
16513.33 310
16514.54 283
16515.76 270
16516.97 295
16518.18 290
16519.39 287
16520.60 280
16521.82 281
16523.03 292
16524.24 280
16525.46 310
16526.67 290
16527.88 280
16529.09 286
16530.31 301
16531.52 288
16532.73 275
16533.95 301
16535.16 282
16536.37 283
16537.58 283
16538.80 275
16540.01 272
16541.22 289
16542.44 259
16543.65 264
16544.86 300
16546.08 302
16547.29 297
16548.50 298
16549.72 332
16550.93 318
16552.15 297
16553.36 285
16554.57 308
16555.79 277
16557.00 304
16558.21 319
16559.43 290
16560.64 268
16561.86 306
16563.07 303
16564.28 282
16565.50 261
16566.71 286
16567.93 295
16569.14 304
16570.36 277
16571.57 271
16572.78 311
16574.00 265
16575.21 289
16576.43 281
16577.64 302
16578.86 289
16580.07 294
16581.29 314
16582.50 281
16583.72 271
16584.93 271
16586.15 308
16587.36 290
16588.58 283
16589.79 286
16591.01 281
16592.22 296
16593.44 303
16594.65 287
16595.87 281
16597.08 290
16598.30 269
16599.51 293
16600.73 267
16601.94 274
16603.16 288
16604.37 279
16605.59 261
16606.81 285
16608.02 284
16609.24 314
16610.45 273
16611.67 276
16612.89 289
16614.10 286
16615.32 296
16616.53 282
16617.75 303
16618.97 292
16620.18 274
16621.40 304
16622.61 293
16623.83 278
16625.05 274
16626.26 265
16627.48 293
16628.70 265
16629.91 269
16631.13 269
16632.35 281
16633.56 287
16634.78 275
16636.00 283
16637.21 282
16638.43 273
16639.65 280
16640.86 287
16642.08 283
16643.30 279
16644.51 270
16645.73 304
16646.95 270
16648.17 255
16649.38 247
16650.60 265
16651.82 283
16653.03 278
16654.25 262
16655.47 266
16656.69 271
16657.90 289
16659.12 277
16660.34 295
16661.56 283
16662.77 279
16663.99 286
16665.21 252
16666.43 288
16667.65 274
16668.86 278
16670.08 271
16671.30 280
16672.52 278
16673.74 271
16674.95 264
16676.17 286
16677.39 285
16678.61 255
16679.83 282
16681.05 306
16682.26 291
16683.48 261
16684.70 263
16685.92 306
16687.14 273
16688.36 295
16689.58 266
16690.79 268
16692.01 276
16693.23 272
16694.45 259
16695.67 269
16696.89 255
16698.11 291
16699.33 280
16700.55 264
16701.76 263
16702.98 257
16704.20 274
16705.42 270
16706.64 275
16707.86 252
16709.08 294
16710.30 291
16711.52 284
16712.74 265
16713.96 283
16715.18 290
16716.40 311
16717.62 262
16718.84 256
16720.06 281
16721.28 295
16722.50 280
16723.72 244
16724.94 278
16726.16 260
16727.38 291
16728.60 270
16729.82 267
16731.04 275
16732.26 287
16733.48 279
16734.70 265
16735.92 266
16737.14 283
16738.36 275
16739.58 281
16740.80 297
16742.02 286
16743.24 269
16744.46 293
16745.68 306
16746.90 264
16748.12 256
16749.35 298
16750.57 300
16751.79 266
16753.01 293
16754.23 271
16755.45 274
16756.67 274
16757.89 275
16759.11 276
16760.33 278
16761.56 284
16762.78 262
16764.00 277
16765.22 273
16766.44 301
16767.66 283
16768.88 286
16770.11 266
16771.33 252
16772.55 277
16773.77 266
16774.99 310
16776.22 266
16777.44 281
16778.66 275
16779.88 261
16781.10 265
16782.33 290
16783.55 282
16784.77 266
16785.99 278
16787.21 300
16788.44 271
16789.66 255
16790.88 256
16792.10 287
16793.33 304
16794.55 275
16795.77 268
16796.99 260
16798.22 244
16799.44 276
16800.66 261
16801.88 260
16803.11 275
16804.33 269
16805.55 272
16806.78 268
16808.00 254
16809.22 261
16810.44 282
16811.67 264
16812.89 270
16814.11 263
16815.34 263
16816.56 267
16817.78 285
16819.01 272
16820.23 264
16821.45 278
16822.68 295
16823.90 290
16825.13 280
16826.35 263
16827.57 264
16828.80 282
16830.02 277
16831.24 278
16832.47 279
16833.69 290
16834.92 290
16836.14 263
16837.36 269
16838.59 285
16839.81 281
16841.04 299
16842.26 295
16843.48 270
16844.71 279
16845.93 280
16847.16 297
16848.38 285
16849.61 293
16850.83 292
16852.06 293
16853.28 277
16854.51 282
16855.73 285
16856.95 269
16858.18 289
16859.40 307
16860.63 305
16861.85 280
16863.08 289
16864.30 303
16865.53 311
16866.75 278
16867.98 285
16869.21 286
16870.43 304
16871.66 292
16872.88 282
16874.11 303
16875.33 316
16876.56 281
16877.78 305
16879.01 334
16880.23 283
16881.46 310
16882.69 294
16883.91 310
16885.14 287
16886.36 293
16887.59 285
16888.81 301
16890.04 307
16891.27 291
16892.49 291
16893.72 288
16894.94 302
16896.17 297
16897.40 303
16898.62 296
16899.85 281
16901.08 301
16902.30 272
16903.53 285
16904.76 310
16905.98 307
16907.21 284
16908.44 295
16909.66 275
16910.89 288
16912.12 282
16913.34 284
16914.57 284
16915.80 285
16917.02 275
16918.25 295
16919.48 287
16920.70 287
16921.93 254
16923.16 259
16924.39 273
16925.61 283
16926.84 274
16928.07 277
16929.30 312
16930.52 293
16931.75 291
16932.98 286
16934.21 280
16935.43 280
16936.66 269
16937.89 280
16939.12 253
16940.34 278
16941.57 263
16942.80 267
16944.03 266
16945.26 261
16946.48 293
16947.71 280
16948.94 275
16950.17 282
16951.40 277
16952.62 290
16953.85 277
16955.08 263
16956.31 287
16957.54 290
16958.77 261
16959.99 293
16961.22 314
16962.45 265
16963.68 270
16964.91 271
16966.14 279
16967.37 288
16968.60 266
16969.82 275
16971.05 281
16972.28 279
16973.51 270
16974.74 250
16975.97 267
16977.20 278
16978.43 292
16979.66 278
16980.89 260
16982.11 276
16983.34 288
16984.57 260
16985.80 275
16987.03 293
16988.26 273
16989.49 292
16990.72 277
16991.95 268
16993.18 281
16994.41 271
16995.64 272
16996.87 273
16998.10 267
16999.33 261
17000.56 281
17001.79 288
17003.02 268
17004.25 274
17005.48 292
17006.71 276
17007.94 301
17009.17 263
17010.40 285
17011.63 282
17012.86 293
17014.09 274
17015.32 280
17016.55 262
17017.78 258
17019.01 261
17020.25 287
17021.48 283
17022.71 278
17023.94 268
17025.17 266
17026.40 249
17027.63 245
17028.86 272
17030.09 276
17031.32 296
17032.55 266
17033.79 262
17035.02 283
17036.25 284
17037.48 279
17038.71 268
17039.94 281
17041.17 283
17042.41 278
17043.64 284
17044.87 272
17046.10 267
17047.33 298
17048.56 283
17049.80 263
17051.03 263
17052.26 280
17053.49 279
17054.72 252
17055.95 289
17057.19 265
17058.42 275
17059.65 264
17060.88 274
17062.12 268
17063.35 263
17064.58 267
17065.81 276
17067.04 273
17068.28 267
17069.51 245
17070.74 276
17071.97 250
17073.21 282
17074.44 266
17075.67 290
17076.90 266
17078.14 270
17079.37 243
17080.60 260
17081.84 269
17083.07 243
17084.30 279
17085.54 272
17086.77 267
17088.00 297
17089.23 286
17090.47 251
17091.70 275
17092.93 280
17094.17 294
17095.40 265
17096.63 244
17097.87 275
17099.10 275
17100.34 284
17101.57 289
17102.80 267
17104.04 269
17105.27 258
17106.50 243
17107.74 274
17108.97 287
17110.21 263
17111.44 285
17112.67 256
17113.91 257
17115.14 257
17116.38 280
17117.61 294
17118.84 292
17120.08 288
17121.31 263
17122.55 268
17123.78 281
17125.02 267
17126.25 296
17127.48 255
17128.72 265
17129.95 266
17131.19 273
17132.42 261
17133.66 264
17134.89 248
17136.13 276
17137.36 284
17138.60 245
17139.83 248
17141.07 258
17142.30 255
17143.54 288
17144.77 268
17146.01 275
17147.24 276
17148.48 232
17149.71 263
17150.95 259
17152.19 244
17153.42 248
17154.66 275
17155.89 262
17157.13 257
17158.36 252
17159.60 258
17160.83 261
17162.07 272
17163.31 251
17164.54 249
17165.78 256
17167.01 257
17168.25 278
17169.49 305
17170.72 266
17171.96 267
17173.19 275
17174.43 283
17175.67 250
17176.90 252
17178.14 257
17179.38 273
17180.61 264
17181.85 258
17183.09 244
17184.32 248
17185.56 274
17186.80 260
17188.03 271
17189.27 271
17190.51 276
17191.74 293
17192.98 265
17194.22 271
17195.45 263
17196.69 257
17197.93 269
17199.16 253
17200.40 288
17201.64 264
17202.88 282
17204.11 261
17205.35 284
17206.59 316
17207.83 260
17209.06 273
17210.30 288
17211.54 260
17212.78 247
17214.01 266
17215.25 267
17216.49 276
17217.73 277
17218.96 282
17220.20 277
17221.44 265
17222.68 260
17223.92 254
17225.15 255
17226.39 255
17227.63 277
17228.87 259
17230.11 290
17231.35 266
17232.58 274
17233.82 280
17235.06 293
17236.30 270
17237.54 279
17238.78 269
17240.01 270
17241.25 268
17242.49 282
17243.73 280
17244.97 263
17246.21 241
17247.45 266
17248.69 272
17249.93 276
17251.16 277
17252.40 255
17253.64 266
17254.88 250
17256.12 266
17257.36 259
17258.60 248
17259.84 248
17261.08 273
17262.32 257
17263.56 259
17264.80 245
17266.04 228
17267.28 250
17268.51 247
17269.75 252
17270.99 253
17272.23 268
17273.47 273
17274.71 250
17275.95 244
17277.19 264
17278.43 253
17279.67 253
17280.91 271
17282.15 246
17283.39 236
17284.63 258
17285.87 273
17287.11 246
17288.35 263
17289.60 251
17290.84 273
17292.08 265
17293.32 298
17294.56 268
17295.80 254
17297.04 260
17298.28 268
17299.52 294
17300.76 255
17302.00 254
17303.24 286
17304.48 246
17305.72 252
17306.96 256
17308.21 273
17309.45 272
17310.69 237
17311.93 266
17313.17 274
17314.41 285
17315.65 271
17316.89 276
17318.14 263
17319.38 278
17320.62 267
17321.86 258
17323.10 257
17324.34 245
17325.59 248
17326.83 256
17328.07 257
17329.31 261
17330.55 250
17331.79 252
17333.04 256
17334.28 261
17335.52 290
17336.76 241
17338.00 258
17339.25 251
17340.49 273
17341.73 279
17342.97 266
17344.22 254
17345.46 254
17346.70 269
17347.94 254
17349.19 263
17350.43 288
17351.67 285
17352.91 259
17354.16 262
17355.40 274
17356.64 262
17357.88 270
17359.13 269
17360.37 244
17361.61 271
17362.86 276
17364.10 270
17365.34 250
17366.58 243
17367.83 250
17369.07 259
17370.31 248
17371.56 245
17372.80 263
17374.04 251
17375.29 256
17376.53 258
17377.78 257
17379.02 237
17380.26 225
17381.51 256
17382.75 268
17383.99 259
17385.24 236
17386.48 250
17387.72 241
17388.97 260
17390.21 280
17391.46 253
17392.70 250
17393.94 261
17395.19 254
17396.43 261
17397.68 273
17398.92 236
17400.17 278
17401.41 253
17402.65 245
17403.90 244
17405.14 258
17406.39 268
17407.63 251
17408.88 254
17410.12 275
17411.37 231
17412.61 244
17413.86 246
17415.10 276
17416.35 266
17417.59 255
17418.84 265
17420.08 252
17421.33 251
17422.57 257
17423.82 265
17425.06 264
17426.31 248
17427.55 248
17428.80 261
17430.04 254
17431.29 264
17432.53 267
17433.78 259
17435.03 245
17436.27 215
17437.52 263
17438.76 245
17440.01 262
17441.25 249
17442.50 231
17443.75 267
17444.99 257
17446.24 249
17447.48 273
17448.73 243
17449.98 249
17451.22 272
17452.47 255
17453.71 251
17454.96 278
17456.21 261
17457.45 245
17458.70 268
17459.95 270
17461.19 279
17462.44 259
17463.69 256
17464.93 246
17466.18 265
17467.43 283
17468.67 257
17469.92 259
17471.17 276
17472.41 269
17473.66 248
17474.91 246
17476.15 276
17477.40 251
17478.65 268
17479.90 253
17481.14 268
17482.39 262
17483.64 278
17484.88 277
17486.13 266
17487.38 241
17488.63 270
17489.87 253
17491.12 285
17492.37 256
17493.62 269
17494.86 272
17496.11 273
17497.36 277
17498.61 268
17499.86 266
17501.10 231
17502.35 257
17503.60 263
17504.85 264
17506.10 236
17507.34 274
17508.59 296
17509.84 282
17511.09 264
17512.34 287
17513.59 293
17514.83 259
17516.08 271
17517.33 267
17518.58 265
17519.83 258
17521.08 276
17522.33 267
17523.57 294
17524.82 265
17526.07 241
17527.32 252
17528.57 262
17529.82 256
17531.07 264
17532.32 270
17533.57 250
17534.82 273
17536.06 277
17537.31 271
17538.56 268
17539.81 261
17541.06 274
17542.31 288
17543.56 295
17544.81 251
17546.06 279
17547.31 267
17548.56 265
17549.81 268
17551.06 253
17552.31 238
17553.56 265
17554.81 262
17556.06 271
17557.31 266
17558.56 267
17559.81 289
17561.06 278
17562.31 281
17563.56 271
17564.81 292
17566.06 282
17567.31 287
17568.56 273
17569.81 277
17571.06 265
17572.31 281
17573.56 303
17574.81 262
17576.06 255
17577.31 288
17578.56 266
17579.81 277
17581.06 264
17582.31 250
17583.57 298
17584.82 251
17586.07 278
17587.32 260
17588.57 293
17589.82 287
17591.07 289
17592.32 275
17593.57 260
17594.83 263
17596.08 296
17597.33 279
17598.58 285
17599.83 303
17601.08 273
17602.33 297
17603.59 279
17604.84 256
17606.09 267
17607.34 272
17608.59 259
17609.84 276
17611.10 259
17612.35 278
17613.60 266
17614.85 255
17616.10 255
17617.36 273
17618.61 310
17619.86 289
17621.11 254
17622.36 259
17623.62 255
17624.87 241
17626.12 262
17627.37 270
17628.63 268
17629.88 243
17631.13 251
17632.38 271
17633.64 267
17634.89 267
17636.14 292
17637.39 258
17638.65 270
17639.90 246
17641.15 248
17642.41 256
17643.66 261
17644.91 249
17646.17 247
17647.42 255
17648.67 253
17649.92 262
17651.18 259
17652.43 252
17653.68 249
17654.94 238
17656.19 252
17657.44 295
17658.70 258
17659.95 229
17661.21 229
17662.46 260
17663.71 259
17664.97 250
17666.22 271
17667.47 270
17668.73 264
17669.98 247
17671.24 262
17672.49 243
17673.74 281
17675.00 243
17676.25 273
17677.51 262
17678.76 256
17680.02 229
17681.27 227
17682.52 263
17683.78 253
17685.03 247
17686.29 235
17687.54 259
17688.80 244
17690.05 234
17691.31 255
17692.56 264
17693.82 257
17695.07 254
17696.32 261
17697.58 247
17698.83 270
17700.09 262
17701.34 254
17702.60 245
17703.86 258
17705.11 280
17706.37 257
17707.62 231
17708.88 248
17710.13 241
17711.39 266
17712.64 269
17713.90 270
17715.15 226
17716.41 263
17717.66 278
17718.92 250
17720.18 280
17721.43 248
17722.69 253
17723.94 256
17725.20 267
17726.45 241
17727.71 254
17728.97 263
17730.22 281
17731.48 283
17732.74 269
17733.99 262
17735.25 249
17736.50 256
17737.76 257
17739.02 282
17740.27 275
17741.53 294
17742.79 258
17744.04 261
17745.30 250
17746.56 258
17747.81 265
17749.07 269
17750.33 247
17751.58 276
17752.84 262
17754.10 286
17755.35 286
17756.61 257
17757.87 282
17759.12 241
17760.38 262
17761.64 264
17762.90 246
17764.15 224
17765.41 255
17766.67 266
17767.93 284
17769.18 298
17770.44 265
17771.70 259
17772.96 257
17774.21 263
17775.47 274
17776.73 275
17777.99 276
17779.24 266
17780.50 257
17781.76 250
17783.02 240
17784.28 281
17785.53 294
17786.79 272
17788.05 264
17789.31 262
17790.57 246
17791.82 264
17793.08 264
17794.34 293
17795.60 264
17796.86 271
17798.12 259
17799.37 279
17800.63 248
17801.89 260
17803.15 296
17804.41 303
17805.67 292
17806.93 261
17808.19 279
17809.44 279
17810.70 250
17811.96 250
17813.22 251
17814.48 259
17815.74 262
17817.00 283
17818.26 252
17819.52 261
17820.78 271
17822.04 278
17823.29 244
17824.55 266
17825.81 238
17827.07 253
17828.33 236
17829.59 256
17830.85 244
17832.11 253
17833.37 269
17834.63 272
17835.89 254
17837.15 253
17838.41 265
17839.67 239
17840.93 232
17842.19 261
17843.45 270
17844.71 241
17845.97 245
17847.23 240
17848.49 232
17849.75 245
17851.01 269
17852.27 254
17853.53 257
17854.79 243
17856.05 238
17857.31 230
17858.57 254
17859.84 247
17861.10 219
17862.36 252
17863.62 246
17864.88 269
17866.14 257
17867.40 238
17868.66 242
17869.92 240
17871.18 258
17872.44 256
17873.71 263
17874.97 247
17876.23 260
17877.49 232
17878.75 273
17880.01 280
17881.27 250
17882.53 284
17883.80 275
17885.06 267
17886.32 250
17887.58 258
17888.84 259
17890.10 234
17891.37 242
17892.63 242
17893.89 232
17895.15 267
17896.41 249
17897.67 254
17898.94 250
17900.20 257
17901.46 249
17902.72 259
17903.99 235
17905.25 263
17906.51 250
17907.77 239
17909.03 238
17910.30 255
17911.56 267
17912.82 277
17914.08 248
17915.35 249
17916.61 249
17917.87 248
17919.14 247
17920.40 248
17921.66 259
17922.92 247
17924.19 265
17925.45 268
17926.71 242
17927.98 269
17929.24 264
17930.50 244
17931.76 253
17933.03 219
17934.29 251
17935.55 255
17936.82 250
17938.08 244
17939.34 276
17940.61 265
17941.87 273
17943.14 288
17944.40 250
17945.66 256
17946.93 240
17948.19 253
17949.45 245
17950.72 249
17951.98 230
17953.25 239
17954.51 251
17955.77 247
17957.04 255
17958.30 253
17959.57 247
17960.83 259
17962.09 256
17963.36 247
17964.62 255
17965.89 237
17967.15 246
17968.42 230
17969.68 265
17970.95 238
17972.21 240
17973.47 275
17974.74 251
17976.00 242
17977.27 242
17978.53 242
17979.80 227
17981.06 242
17982.33 235
17983.59 268
17984.86 254
17986.12 273
17987.39 222
17988.65 257
17989.92 255
17991.18 248
17992.45 254
17993.71 253
17994.98 255
17996.25 240
17997.51 262
17998.78 248
18000.04 243
18001.31 241
18002.57 277
18003.84 244
18005.10 235
18006.37 227
18007.64 241
18008.90 255
18010.17 236
18011.43 214
18012.70 241
18013.97 260
18015.23 252
18016.50 221
18017.76 239
18019.03 239
18020.30 243
18021.56 242
18022.83 246
18024.10 243
18025.36 222
18026.63 258
18027.90 261
18029.16 262
18030.43 250
18031.70 259
18032.96 263
18034.23 257
18035.50 261
18036.76 224
18038.03 258
18039.30 249
18040.56 261
18041.83 230
18043.10 263
18044.37 264
18045.63 255
18046.90 262
18048.17 239
18049.43 228
18050.70 259
18051.97 258
18053.24 259
18054.50 253
18055.77 281
18057.04 261
18058.31 245
18059.57 270
18060.84 231
18062.11 266
18063.38 233
18064.65 257
18065.91 273
18067.18 256
18068.45 262
18069.72 264
18070.98 265
18072.25 256
18073.52 249
18074.79 260
18076.06 229
18077.33 258
18078.59 291
18079.86 281
18081.13 240
18082.40 245
18083.67 247
18084.94 261
18086.21 250
18087.47 223
18088.74 256
18090.01 282
18091.28 270
18092.55 258
18093.82 271
18095.09 263
18096.36 253
18097.62 257
18098.89 264
18100.16 293
18101.43 261
18102.70 258
18103.97 278
18105.24 254
18106.51 243
18107.78 268
18109.05 277
18110.32 295
18111.59 270
18112.86 262
18114.13 251
18115.40 265
18116.66 289
18117.93 263
18119.20 259
18120.47 246
18121.74 296
18123.01 277
18124.28 246
18125.55 257
18126.82 269
18128.09 249
18129.36 276
18130.63 258
18131.90 252
18133.17 255
18134.44 295
18135.71 280
18136.99 269
18138.26 273
18139.53 292
18140.80 289
18142.07 260
18143.34 247
18144.61 262
18145.88 282
18147.15 275
18148.42 280
18149.69 262
18150.96 260
18152.23 247
18153.50 230
18154.78 272
18156.05 239
18157.32 274
18158.59 243
18159.86 258
18161.13 266
18162.40 262
18163.67 259
18164.94 281
18166.22 274
18167.49 242
18168.76 267
18170.03 272
18171.30 263
18172.57 270
18173.85 273
18175.12 241
18176.39 250
18177.66 274
18178.93 273
18180.20 245
18181.48 254
18182.75 247
18184.02 283
18185.29 240
18186.56 244
18187.84 255
18189.11 281
18190.38 257
18191.65 245
18192.93 266
18194.20 283
18195.47 275
18196.74 270
18198.02 260
18199.29 241
18200.56 255
18201.83 247
18203.11 255
18204.38 251
18205.65 266
18206.92 271
18208.20 284
18209.47 281
18210.74 247
18212.02 285
18213.29 258
18214.56 265
18215.84 264
18217.11 253
18218.38 273
18219.65 249
18220.93 278
18222.20 290
18223.47 268
18224.75 287
18226.02 274
18227.30 269
18228.57 268
18229.84 283
18231.12 270
18232.39 274
18233.66 272
18234.94 293
18236.21 240
18237.48 250
18238.76 242
18240.03 260
18241.31 232
18242.58 239
18243.86 242
18245.13 310
18246.40 277
18247.68 235
18248.95 234
18250.23 280
18251.50 266
18252.77 261
18254.05 278
18255.32 267
18256.60 265
18257.87 266
18259.15 277
18260.42 254
18261.70 269
18262.97 265
18264.25 280
18265.52 262
18266.80 250
18268.07 249
18269.35 251
18270.62 240
18271.90 256
18273.17 278
18274.45 257
18275.72 263
18277.00 263
18278.27 266
18279.55 242
18280.82 259
18282.10 255
18283.37 257
18284.65 248
18285.93 247
18287.20 246
18288.48 266
18289.75 265
18291.03 255
18292.30 249
18293.58 240
18294.86 252
18296.13 256
18297.41 255
18298.68 238
18299.96 234
18301.24 256
18302.51 257
18303.79 235
18305.06 270
18306.34 247
18307.62 241
18308.89 233
18310.17 240
18311.45 249
18312.72 240
18314.00 266
18315.28 254
18316.55 242
18317.83 235
18319.11 263
18320.38 251
18321.66 244
18322.94 240
18324.21 260
18325.49 270
18326.77 285
18328.04 250
18329.32 243
18330.60 245
18331.88 235
18333.15 232
18334.43 248
18335.71 218
18336.98 246
18338.26 245
18339.54 256
18340.82 246
18342.09 246
18343.37 278
18344.65 240
18345.93 246
18347.20 243
18348.48 261
18349.76 259
18351.04 259
18352.32 269
18353.59 268
18354.87 260
18356.15 237
18357.43 264
18358.71 259
18359.98 263
18361.26 236
18362.54 217
18363.82 251
18365.10 246
18366.38 252
18367.65 260
18368.93 262
18370.21 268
18371.49 262
18372.77 285
18374.05 259
18375.33 221
18376.60 267
18377.88 238
18379.16 244
18380.44 235
18381.72 264
18383.00 230
18384.28 232
18385.56 232
18386.84 249
18388.11 261
18389.39 251
18390.67 247
18391.95 239
18393.23 243
18394.51 244
18395.79 258
18397.07 234
18398.35 251
18399.63 234
18400.91 263
18402.19 238
18403.47 234
18404.75 253
18406.03 264
18407.31 249
18408.59 253
18409.87 269
18411.15 250
18412.43 240
18413.71 266
18414.99 245
18416.27 250
18417.55 253
18418.83 235
18420.11 247
18421.39 246
18422.67 256
18423.95 253
18425.23 238
18426.51 234
18427.79 261
18429.07 267
18430.35 260
18431.63 226
18432.91 261
18434.19 260
18435.47 238
18436.75 261
18438.04 246
18439.32 250
18440.60 245
18441.88 236
18443.16 243
18444.44 257
18445.72 247
18447.00 265
18448.28 276
18449.57 264
18450.85 235
18452.13 233
18453.41 257
18454.69 246
18455.97 277
18457.25 263
18458.54 248
18459.82 252
18461.10 249
18462.38 257
18463.66 261
18464.94 252
18466.23 254
18467.51 253
18468.79 248
18470.07 248
18471.35 256
18472.64 252
18473.92 249
18475.20 267
18476.48 253
18477.76 259
18479.05 262
18480.33 270
18481.61 259
18482.89 248
18484.18 261
18485.46 248
18486.74 247
18488.02 258
18489.31 243
18490.59 239
18491.87 249
18493.15 229
18494.44 260
18495.72 247
18497.00 241
18498.29 246
18499.57 277
18500.85 271
18502.13 248
18503.42 238
18504.70 274
18505.98 261
18507.27 252
18508.55 244
18509.83 257
18511.12 255
18512.40 252
18513.68 261
18514.97 260
18516.25 248
18517.54 223
18518.82 251
18520.10 260
18521.39 272
18522.67 272
18523.95 284
18525.24 265
18526.52 262
18527.81 269
18529.09 237
18530.37 276
18531.66 249
18532.94 236
18534.23 234
18535.51 283
18536.79 225
18538.08 256
18539.36 236
18540.65 249
18541.93 270
18543.22 295
18544.50 258
18545.79 271
18547.07 269
18548.36 273
18549.64 257
18550.92 251
18552.21 284
18553.49 276
18554.78 278
18556.06 254
18557.35 279
18558.63 276
18559.92 268
18561.20 264
18562.49 273
18563.77 278
18565.06 262
18566.35 283
18567.63 280
18568.92 281
18570.20 253
18571.49 291
18572.77 282
18574.06 288
18575.34 264
18576.63 291
18577.92 277
18579.20 238
18580.49 272
18581.77 281
18583.06 281
18584.34 270
18585.63 277
18586.92 258
18588.20 259
18589.49 241
18590.77 281
18592.06 277
18593.35 262
18594.63 258
18595.92 283
18597.21 279
18598.49 285
18599.78 265
18601.07 291
18602.35 259
18603.64 272
18604.93 300
18606.21 281
18607.50 279
18608.79 258
18610.07 286
18611.36 248
18612.65 243
18613.93 249
18615.22 268
18616.51 262
18617.79 253
18619.08 240
18620.37 270
18621.66 256
18622.94 259
18624.23 251
18625.52 284
18626.80 246
18628.09 250
18629.38 270
18630.67 260
18631.95 236
18633.24 265
18634.53 260
18635.82 242
18637.11 261
18638.39 253
18639.68 275
18640.97 257
18642.26 277
18643.54 247
18644.83 252
18646.12 223
18647.41 255
18648.70 275
18649.99 250
18651.27 243
18652.56 234
18653.85 258
18655.14 257
18656.43 278
18657.72 247
18659.00 258
18660.29 247
18661.58 237
18662.87 238
18664.16 266
18665.45 235
18666.74 255
18668.02 278
18669.31 229
18670.60 246
18671.89 239
18673.18 253
18674.47 250
18675.76 248
18677.05 242
18678.34 254
18679.63 228
18680.92 267
18682.20 255
18683.49 257
18684.78 230
18686.07 255
18687.36 246
18688.65 255
18689.94 266
18691.23 236
18692.52 249
18693.81 253
18695.10 267
18696.39 252
18697.68 259
18698.97 240
18700.26 257
18701.55 250
18702.84 261
18704.13 232
18705.42 247
18706.71 265
18708.00 232
18709.29 238
18710.58 242
18711.87 244
18713.16 228
18714.45 224
18715.74 249
18717.03 242
18718.32 225
18719.61 266
18720.90 256
18722.20 254
18723.49 229
18724.78 242
18726.07 252
18727.36 233
18728.65 241
18729.94 244
18731.23 238
18732.52 232
18733.81 245
18735.10 244
18736.40 270
18737.69 233
18738.98 245
18740.27 245
18741.56 250
18742.85 234
18744.14 246
18745.43 233
18746.73 260
18748.02 271
18749.31 264
18750.60 243
18751.89 239
18753.18 258
18754.48 248
18755.77 262
18757.06 264
18758.35 244
18759.64 245
18760.94 265
18762.23 257
18763.52 279
18764.81 244
18766.10 248
18767.40 239
18768.69 240
18769.98 253
18771.27 217
18772.57 256
18773.86 237
18775.15 248
18776.44 246
18777.74 239
18779.03 245
18780.32 244
18781.61 252
18782.91 248
18784.20 245
18785.49 234
18786.79 230
18788.08 247
18789.37 255
18790.66 231
18791.96 240
18793.25 235
18794.54 241
18795.84 220
18797.13 261
18798.42 257
18799.72 248
18801.01 249
18802.30 248
18803.60 257
18804.89 245
18806.18 244
18807.48 227
18808.77 234
18810.07 237
18811.36 246
18812.65 252
18813.95 237
18815.24 221
18816.53 220
18817.83 236
18819.12 245
18820.42 231
18821.71 268
18823.00 247
18824.30 251
18825.59 237
18826.89 228
18828.18 238
18829.48 239
18830.77 255
18832.07 242
18833.36 239
18834.65 224
18835.95 252
18837.24 259
18838.54 266
18839.83 224
18841.13 224
18842.42 240
18843.72 238
18845.01 238
18846.31 254
18847.60 249
18848.90 241
18850.19 242
18851.49 237
18852.78 252
18854.08 219
18855.37 264
18856.67 237
18857.96 251
18859.26 244
18860.55 270
18861.85 239
18863.15 226
18864.44 227
18865.74 249
18867.03 242
18868.33 247
18869.62 243
18870.92 225
18872.22 223
18873.51 220
18874.81 229
18876.10 233
18877.40 258
18878.70 253
18879.99 235
18881.29 231
18882.58 221
18883.88 243
18885.18 238
18886.47 246
18887.77 229
18889.07 252
18890.36 234
18891.66 248
18892.95 255
18894.25 215
18895.55 233
18896.84 204
18898.14 236
18899.44 237
18900.73 225
18902.03 215
18903.33 244
18904.63 254
18905.92 244
18907.22 234
18908.52 214
18909.81 211
18911.11 230
18912.41 243
18913.71 224
18915.00 241
18916.30 240
18917.60 240
18918.89 240
18920.19 259
18921.49 248
18922.79 221
18924.09 248
18925.38 265
18926.68 229
18927.98 248
18929.28 226
18930.57 250
18931.87 241
18933.17 234
18934.47 211
18935.77 225
18937.06 244
18938.36 230
18939.66 232
18940.96 215
18942.26 244
18943.55 218
18944.85 221
18946.15 238
18947.45 243
18948.75 230
18950.05 229
18951.35 225
18952.64 246
18953.94 215
18955.24 242
18956.54 206
18957.84 217
18959.14 239
18960.44 224
18961.74 239
18963.03 231
18964.33 246
18965.63 238
18966.93 208
18968.23 221
18969.53 208
18970.83 211
18972.13 228
18973.43 243
18974.73 239
18976.03 249
18977.33 251
18978.62 237
18979.92 193
18981.22 231
18982.52 246
18983.82 245
18985.12 226
18986.42 232
18987.72 221
18989.02 228
18990.32 226
18991.62 232
18992.92 255
18994.22 244
18995.52 219
18996.82 223
18998.12 232
18999.42 221
19000.72 219
19002.02 251
19003.32 231
19004.62 210
19005.92 215
19007.22 251
19008.53 270
19009.83 227
19011.13 245
19012.43 228
19013.73 241
19015.03 241
19016.33 216
19017.63 232
19018.93 222
19020.23 199
19021.53 240
19022.83 231
19024.13 212
19025.44 231
19026.74 217
19028.04 241
19029.34 221
19030.64 239
19031.94 224
19033.24 249
19034.54 234
19035.85 228
19037.15 243
19038.45 255
19039.75 237
19041.05 234
19042.35 231
19043.66 227
19044.96 248
19046.26 216
19047.56 223
19048.86 232
19050.16 228
19051.47 223
19052.77 230
19054.07 259
19055.37 228
19056.67 228
19057.98 226
19059.28 220
19060.58 240
19061.88 240
19063.19 223
19064.49 221
19065.79 231
19067.09 242
19068.40 196
19069.70 226
19071.00 219
19072.30 210
19073.61 223
19074.91 225
19076.21 240
19077.52 243
19078.82 237
19080.12 244
19081.42 239
19082.73 225
19084.03 222
19085.33 227
19086.64 225
19087.94 207
19089.24 252
19090.55 234
19091.85 238
19093.15 227
19094.46 214
19095.76 215
19097.06 235
19098.37 223
19099.67 233
19100.97 230
19102.28 222
19103.58 213
19104.89 227
19106.19 253
19107.49 221
19108.80 250
19110.10 200
19111.40 226
19112.71 234
19114.01 225
19115.32 225
19116.62 224
19117.93 231
19119.23 232
19120.53 240
19121.84 221
19123.14 224
19124.45 246
19125.75 238
19127.06 219
19128.36 243
19129.67 230
19130.97 240
19132.28 251
19133.58 242
19134.88 225
19136.19 220
19137.49 224
19138.80 224
19140.10 233
19141.41 233
19142.71 231
19144.02 241
19145.32 218
19146.63 225
19147.94 253
19149.24 234
19150.55 219
19151.85 223
19153.16 224
19154.46 206
19155.77 243
19157.07 217
19158.38 244
19159.68 223
19160.99 228
19162.30 227
19163.60 233
19164.91 210
19166.21 218
19167.52 220
19168.83 231
19170.13 253
19171.44 214
19172.74 189
19174.05 232
19175.36 240
19176.66 242
19177.97 216
19179.27 224
19180.58 225
19181.89 223
19183.19 235
19184.50 233
19185.81 218
19187.11 230
19188.42 215
19189.73 216
19191.03 211
19192.34 235
19193.65 234
19194.95 243
19196.26 210
19197.57 242
19198.87 234
19200.18 238
19201.49 211
19202.80 219
19204.10 230
19205.41 236
19206.72 224
19208.03 227
19209.33 212
19210.64 236
19211.95 246
19213.25 234
19214.56 237
19215.87 212
19217.18 213
19218.49 233
19219.79 225
19221.10 225
19222.41 212
19223.72 225
19225.02 233
19226.33 236
19227.64 221
19228.95 215
19230.26 259
19231.56 222
19232.87 212
19234.18 233
19235.49 230
19236.80 231
19238.11 216
19239.41 224
19240.72 224
19242.03 228
19243.34 231
19244.65 237
19245.96 232
19247.26 219
19248.57 229
19249.88 222
19251.19 219
19252.50 201
19253.81 220
19255.12 222
19256.43 232
19257.74 224
19259.04 213
19260.35 207
19261.66 223
19262.97 219
19264.28 225
19265.59 230
19266.90 204
19268.21 218
19269.52 233
19270.83 209
19272.14 233
19273.45 244
19274.76 209
19276.07 250
19277.38 209
19278.69 228
19279.99 191
19281.30 200
19282.61 228
19283.92 240
19285.23 231
19286.54 233
19287.85 230
19289.16 234
19290.47 242
19291.78 246
19293.09 217
19294.40 213
19295.72 240
19297.03 218
19298.34 211
19299.65 212
19300.96 244
19302.27 224
19303.58 246
19304.89 227
19306.20 230
19307.51 248
19308.82 247
19310.13 211
19311.44 232
19312.75 216
19314.06 230
19315.37 237
19316.69 211
19318.00 216
19319.31 214
19320.62 225
19321.93 232
19323.24 212
19324.55 226
19325.86 245
19327.18 225
19328.49 224
19329.80 204
19331.11 220
19332.42 236
19333.73 216
19335.04 208
19336.36 211
19337.67 231
19338.98 220
19340.29 222
19341.60 228
19342.91 236
19344.23 224
19345.54 219
19346.85 229
19348.16 216
19349.47 217
19350.79 213
19352.10 251
19353.41 236
19354.72 200
19356.04 210
19357.35 213
19358.66 219
19359.97 225
19361.29 232
19362.60 234
19363.91 239
19365.22 222
19366.54 227
19367.85 213
19369.16 206
19370.47 219
19371.79 230
19373.10 213
19374.41 212
19375.73 237
19377.04 228
19378.35 218
19379.67 229
19380.98 226
19382.29 228
19383.60 212
19384.92 217
19386.23 214
19387.54 232
19388.86 225
19390.17 221
19391.49 250
19392.80 215
19394.11 253
19395.43 246
19396.74 228
19398.05 242
19399.37 224
19400.68 218
19402.00 227
19403.31 211
19404.62 229
19405.94 223
19407.25 224
19408.57 219
19409.88 214
19411.19 198
19412.51 218
19413.82 247
19415.14 221
19416.45 200
19417.77 232
19419.08 233
19420.39 215
19421.71 234
19423.02 213
19424.34 220
19425.65 222
19426.97 220
19428.28 237
19429.60 234
19430.91 217
19432.23 212
19433.54 220
19434.86 222
19436.17 219
19437.49 216
19438.80 217
19440.12 228
19441.43 214
19442.75 226
19444.06 247
19445.38 238
19446.69 237
19448.01 218
19449.32 220
19450.64 210
19451.96 212
19453.27 221
19454.59 229
19455.90 235
19457.22 207
19458.53 202
19459.85 218
19461.17 215
19462.48 220
19463.80 229
19465.11 216
19466.43 206
19467.75 229
19469.06 232
19470.38 248
19471.69 229
19473.01 231
19474.33 219
19475.64 189
19476.96 223
19478.28 202
19479.59 200
19480.91 227
19482.23 226
19483.54 216
19484.86 215
19486.18 243
19487.49 227
19488.81 216
19490.13 212
19491.44 211
19492.76 206
19494.08 197
19495.39 207
19496.71 210
19498.03 220
19499.35 211
19500.66 233
19501.98 204
19503.30 219
19504.61 209
19505.93 209
19507.25 225
19508.57 242
19509.88 227
19511.20 220
19512.52 221
19513.84 222
19515.15 217
19516.47 198
19517.79 206
19519.11 242
19520.43 253
19521.74 215
19523.06 202
19524.38 223
19525.70 206
19527.02 222
19528.33 223
19529.65 216
19530.97 217
19532.29 211
19533.61 222
19534.93 219
19536.24 235
19537.56 228
19538.88 222
19540.20 225
19541.52 206
19542.84 213
19544.16 218
19545.47 219
19546.79 212
19548.11 225
19549.43 228
19550.75 219
19552.07 211
19553.39 216
19554.71 203
19556.03 217
19557.34 227
19558.66 241
19559.98 236
19561.30 198
19562.62 238
19563.94 231
19565.26 213
19566.58 208
19567.90 215
19569.22 247
19570.54 229
19571.86 240
19573.18 227
19574.50 206
19575.82 210
19577.14 199
19578.46 215
19579.78 209
19581.10 209
19582.42 206
19583.74 200
19585.06 204
19586.38 215
19587.70 206
19589.02 204
19590.34 226
19591.66 213
19592.98 213
19594.30 227
19595.62 218
19596.94 214
19598.26 203
19599.58 222
19600.90 217
19602.22 206
19603.54 183
19604.86 226
19606.18 200
19607.50 209
19608.82 220
19610.15 226
19611.47 238
19612.79 232
19614.11 219
19615.43 212
19616.75 222
19618.07 229
19619.39 248
19620.71 204
19622.04 221
19623.36 226
19624.68 227
19626.00 216
19627.32 203
19628.64 226
19629.96 208
19631.29 206
19632.61 209
19633.93 218
19635.25 239
19636.57 234
19637.89 235
19639.22 238
19640.54 229
19641.86 225
19643.18 243
19644.50 231
19645.83 218
19647.15 238
19648.47 226
19649.79 223
19651.12 221
19652.44 212
19653.76 214
19655.08 246
19656.40 218
19657.73 219
19659.05 200
19660.37 200
19661.70 208
19663.02 226
19664.34 215
19665.66 231
19666.99 215
19668.31 241
19669.63 218
19670.95 185
19672.28 240
19673.60 220
19674.92 220
19676.25 202
19677.57 225
19678.89 244
19680.22 214
19681.54 222
19682.86 213
19684.19 213
19685.51 242
19686.83 219
19688.16 200
19689.48 212
19690.80 201
19692.13 229
19693.45 240
19694.78 225
19696.10 221
19697.42 215
19698.75 228
19700.07 228
19701.39 209
19702.72 234
19704.04 225
19705.37 206
19706.69 216
19708.02 223
19709.34 214
19710.66 229
19711.99 240
19713.31 233
19714.64 260
19715.96 225
19717.29 240
19718.61 233
19719.93 234
19721.26 221
19722.58 230
19723.91 230
19725.23 214
19726.56 207
19727.88 216
19729.21 212
19730.53 224
19731.86 213
19733.18 221
19734.51 224
19735.83 215
19737.16 214
19738.48 217
19739.81 208
19741.13 209
19742.46 213
19743.78 220
19745.11 204
19746.44 241
19747.76 221
19749.09 238
19750.41 233
19751.74 214
19753.06 198
19754.39 214
19755.72 215
19757.04 213
19758.37 196
19759.69 235
19761.02 205
19762.34 217
19763.67 211
19765.00 198
19766.32 228
19767.65 213
19768.98 207
19770.30 228
19771.63 217
19772.95 210
19774.28 213
19775.61 213
19776.93 219
19778.26 227
19779.59 238
19780.91 209
19782.24 222
19783.57 202
19784.89 223
19786.22 222
19787.55 222
19788.87 198
19790.20 205
19791.53 219
19792.86 219
19794.18 223
19795.51 194
19796.84 197
19798.16 206
19799.49 209
19800.82 210
19802.15 217
19803.47 204
19804.80 212
19806.13 204
19807.46 203
19808.78 208
19810.11 189
19811.44 216
19812.77 220
19814.09 227
19815.42 232
19816.75 197
19818.08 244
19819.41 221
19820.73 222
19822.06 225
19823.39 214
19824.72 221
19826.05 240
19827.37 209
19828.70 188
19830.03 204
19831.36 227
19832.69 202
19834.02 226
19835.34 200
19836.67 207
19838.00 221
19839.33 218
19840.66 200
19841.99 209
19843.32 206
19844.64 215
19845.97 225
19847.30 190
19848.63 212
19849.96 207
19851.29 220
19852.62 213
19853.95 210
19855.28 209
19856.60 212
19857.93 241
19859.26 233
19860.59 203
19861.92 188
19863.25 213
19864.58 198
19865.91 228
19867.24 209
19868.57 197
19869.90 198
19871.23 209
19872.56 205
19873.89 199
19875.22 210
19876.55 215
19877.88 230
19879.21 194
19880.54 209
19881.87 190
19883.20 208
19884.53 232
19885.86 217
19887.19 233
19888.52 221
19889.85 202
19891.18 217
19892.51 213
19893.84 197
19895.17 228
19896.50 215
19897.83 235
19899.16 227
19900.49 213
19901.82 202
19903.15 203
19904.48 225
19905.81 215
19907.15 222
19908.48 204
19909.81 223
19911.14 209
19912.47 202
19913.80 190
19915.13 210
19916.46 227
19917.79 214
19919.13 240
19920.46 219
19921.79 210
19923.12 204
19924.45 204
19925.78 212
19927.11 234
19928.45 205
19929.78 220
19931.11 238
19932.44 206
19933.77 206
19935.10 215
19936.44 235
19937.77 216
19939.10 212
19940.43 209
19941.76 221
19943.10 212
19944.43 224
19945.76 220
19947.09 202
19948.42 209
19949.76 189
19951.09 226
19952.42 237
19953.75 219
19955.09 231
19956.42 220
19957.75 203
19959.08 224
19960.42 215
19961.75 213
19963.08 225
19964.41 202
19965.75 221
19967.08 224
19968.41 225
19969.75 220
19971.08 236
19972.41 242
19973.74 225
19975.08 239
19976.41 217
19977.74 240
19979.08 229
19980.41 220
19981.74 222
19983.08 216
19984.41 219
19985.74 204
19987.08 202
19988.41 226
19989.75 213
19991.08 230
19992.41 248
19993.75 222
19995.08 215
19996.41 238
19997.75 248
19999.08 238
20000.42 223
20001.75 251
20003.08 236
20004.42 260
20005.75 215
20007.09 217
20008.42 240
20009.75 224
20011.09 220
20012.42 198
20013.76 201
20015.09 232
20016.43 219
20017.76 214
20019.10 220
20020.43 227
20021.76 219
20023.10 233
20024.43 228
20025.77 231
20027.10 235
20028.44 252
20029.77 234
20031.11 231
20032.44 206
20033.78 236
20035.11 239
20036.45 250
20037.78 233
20039.12 237
20040.46 221
20041.79 227
20043.13 234
20044.46 250
20045.80 254
20047.13 251
20048.47 242
20049.80 228
20051.14 238
20052.47 225
20053.81 250
20055.15 239
20056.48 252
20057.82 235
20059.15 231
20060.49 231
20061.83 222
20063.16 211
20064.50 236
20065.83 248
20067.17 211
20068.51 202
20069.84 218
20071.18 221
20072.52 226
20073.85 232
20075.19 230
20076.52 238
20077.86 215
20079.20 212
20080.53 203
20081.87 215
20083.21 234
20084.54 210
20085.88 221
20087.22 217
20088.56 245
20089.89 216
20091.23 214
20092.57 233
20093.90 218
20095.24 203
20096.58 235
20097.91 238
20099.25 212
20100.59 214
20101.93 228
20103.26 238
20104.60 229
20105.94 241
20107.28 222
20108.61 228
20109.95 216
20111.29 237
20112.63 217
20113.96 212
20115.30 232
20116.64 240
20117.98 234
20119.32 216
20120.65 245
20121.99 250
20123.33 222
20124.67 206
20126.01 249
