# Supplementary material for: MALDI-TOF MS typing enables the classification of brewing yeasts of the genus Saccharomyces to major beer styles
Source: PLoS One. 2017 Aug 9;12(8):e0181694. doi: 10.1371/journal.pone.0181694 (PMC5549903; doi:10.1371/journal.pone.0181694)
Supplement: S13 File — The directory includes 90 raw files and was zipped to “.zip”; the folder has three strains with 30 spectra per strain; S1 Text explains the raw files with an example and Table 1 represents the yeast strains used within the experiment. (ZIP) [file pone.0181694.s016.zip › 37-39/30628-70487-Dias-Dias-Dias-YPG-18h-E-E_2016-10-03_7_0_C1_1.dat]

1998.43 1104
1998.85 1055
1999.27 1072
1999.69 1070
2000.11 1008
2000.54 1022
2000.96 1036
2001.38 1014
2001.80 982
2002.23 1015
2002.65 1029
2003.07 1093
2003.49 1051
2003.92 991
2004.34 1048
2004.76 1131
2005.18 999
2005.61 1059
2006.03 1110
2006.45 1001
2006.87 1053
2007.30 1068
2007.72 1095
2008.14 1078
2008.57 1056
2008.99 1021
2009.41 993
2009.84 932
2010.26 947
2010.68 976
2011.11 933
2011.53 893
2011.95 975
2012.38 931
2012.80 895
2013.22 944
2013.65 926
2014.07 971
2014.49 980
2014.92 972
2015.34 922
2015.77 1003
2016.19 984
2016.61 982
2017.04 1085
2017.46 1093
2017.89 1065
2018.31 1025
2018.73 1060
2019.16 1029
2019.58 1004
2020.01 970
2020.43 952
2020.85 968
2021.28 960
2021.70 982
2022.13 939
2022.55 872
2022.98 909
2023.40 940
2023.83 908
2024.25 946
2024.68 919
2025.10 949
2025.53 960
2025.95 920
2026.38 878
2026.80 933
2027.23 919
2027.65 887
2028.08 869
2028.50 927
2028.93 924
2029.35 969
2029.78 936
2030.20 973
2030.63 968
2031.05 1022
2031.48 979
2031.90 947
2032.33 929
2032.75 981
2033.18 953
2033.61 963
2034.03 912
2034.46 882
2034.88 1006
2035.31 1039
2035.74 977
2036.16 977
2036.59 990
2037.01 997
2037.44 1092
2037.87 1087
2038.29 1105
2038.72 1078
2039.14 1003
2039.57 1053
2040.00 1067
2040.42 1045
2040.85 1074
2041.28 1062
2041.70 994
2042.13 1090
2042.56 1090
2042.98 1005
2043.41 969
2043.84 997
2044.26 995
2044.69 970
2045.12 964
2045.54 961
2045.97 942
2046.40 949
2046.82 1028
2047.25 1020
2047.68 1072
2048.11 1026
2048.53 958
2048.96 1023
2049.39 986
2049.82 934
2050.24 996
2050.67 1016
2051.10 994
2051.53 853
2051.95 846
2052.38 966
2052.81 927
2053.24 881
2053.66 878
2054.09 992
2054.52 942
2054.95 952
2055.38 951
2055.80 1029
2056.23 1038
2056.66 997
2057.09 1042
2057.52 996
2057.94 994
2058.37 954
2058.80 949
2059.23 989
2059.66 1030
2060.09 988
2060.51 1026
2060.94 1056
2061.37 1076
2061.80 1174
2062.23 1179
2062.66 1127
2063.09 1106
2063.52 1136
2063.94 1087
2064.37 1055
2064.80 1094
2065.23 1110
2065.66 1060
2066.09 1093
2066.52 1005
2066.95 1000
2067.38 965
2067.81 999
2068.24 915
2068.66 928
2069.09 924
2069.52 1014
2069.95 929
2070.38 872
2070.81 915
2071.24 944
2071.67 982
2072.10 898
2072.53 989
2072.96 983
2073.39 1014
2073.82 953
2074.25 1046
2074.68 1030
2075.11 1080
2075.54 1027
2075.97 1080
2076.40 1053
2076.83 1092
2077.26 1053
2077.69 1079
2078.12 1105
2078.55 1092
2078.98 1033
2079.41 1025
2079.84 1071
2080.27 1082
2080.70 1000
2081.14 1025
2081.57 1048
2082.00 1046
2082.43 1002
2082.86 973
2083.29 1064
2083.72 1020
2084.15 920
2084.58 975
2085.01 950
2085.44 993
2085.88 1022
2086.31 946
2086.74 895
2087.17 983
2087.60 940
2088.03 971
2088.46 935
2088.89 1015
2089.33 1024
2089.76 950
2090.19 910
2090.62 993
2091.05 1091
2091.48 1104
2091.92 1064
2092.35 1060
2092.78 1072
2093.21 1049
2093.64 1125
2094.07 1070
2094.51 1081
2094.94 957
2095.37 1010
2095.80 1012
2096.24 972
2096.67 942
2097.10 942
2097.53 960
2097.96 933
2098.40 921
2098.83 911
2099.26 996
2099.69 971
2100.13 995
2100.56 918
2100.99 925
2101.43 948
2101.86 956
2102.29 927
2102.72 933
2103.16 929
2103.59 975
2104.02 981
2104.46 985
2104.89 970
2105.32 1002
2105.76 995
2106.19 1046
2106.62 1039
2107.05 1010
2107.49 994
2107.92 981
2108.36 992
2108.79 937
2109.22 969
2109.66 1021
2110.09 979
2110.52 1039
2110.96 979
2111.39 917
2111.82 993
2112.26 963
2112.69 928
2113.13 934
2113.56 913
2113.99 1021
2114.43 937
2114.86 887
2115.30 879
2115.73 902
2116.16 909
2116.60 898
2117.03 895
2117.47 908
2117.90 924
2118.34 850
2118.77 912
2119.21 896
2119.64 912
2120.07 981
2120.51 960
2120.94 912
2121.38 985
2121.81 1016
2122.25 1030
2122.68 1038
2123.12 1020
2123.55 951
2123.99 915
2124.42 899
2124.86 874
2125.29 978
2125.73 985
2126.16 994
2126.60 1018
2127.04 1050
2127.47 1034
2127.91 1062
2128.34 1053
2128.78 1065
2129.21 1109
2129.65 1115
2130.08 1089
2130.52 1094
2130.96 1066
2131.39 1069
2131.83 1077
2132.26 1093
2132.70 1192
2133.14 1181
2133.57 1185
2134.01 1103
2134.44 1071
2134.88 1129
2135.32 1204
2135.75 1209
2136.19 1151
2136.62 1072
2137.06 1051
2137.50 1087
2137.93 1084
2138.37 1012
2138.81 958
2139.24 1008
2139.68 972
2140.12 1029
2140.55 1024
2140.99 932
2141.43 879
2141.86 908
2142.30 931
2142.74 977
2143.18 1011
2143.61 984
2144.05 961
2144.49 963
2144.92 1020
2145.36 1040
2145.80 1180
2146.24 1184
2146.67 1306
2147.11 1318
2147.55 1354
2147.99 1454
2148.42 1490
2148.86 1487
2149.30 1440
2149.74 1357
2150.17 1282
2150.61 1318
2151.05 1219
2151.49 1232
2151.92 1245
2152.36 1180
2152.80 1029
2153.24 1078
2153.68 1053
2154.11 1079
2154.55 1051
2154.99 1000
2155.43 980
2155.87 1000
2156.31 1014
2156.74 1048
2157.18 984
2157.62 985
2158.06 1081
2158.50 990
2158.94 970
2159.38 958
2159.81 964
2160.25 985
2160.69 1005
2161.13 1010
2161.57 1002
2162.01 974
2162.45 1012
2162.89 1005
2163.33 974
2163.76 1018
2164.20 1063
2164.64 1115
2165.08 1143
2165.52 1026
2165.96 1065
2166.40 1143
2166.84 1110
2167.28 1128
2167.72 1102
2168.16 1114
2168.60 1075
2169.04 1135
2169.48 1175
2169.92 1181
2170.36 1189
2170.80 1163
2171.24 1254
2171.68 1230
2172.12 1229
2172.56 1215
2173.00 1243
2173.44 1280
2173.88 1206
2174.32 1196
2174.76 1227
2175.20 1260
2175.64 1234
2176.08 1236
2176.52 1192
2176.96 1191
2177.40 1226
2177.84 1209
2178.28 1208
2178.72 1209
2179.16 1177
2179.60 1098
2180.04 1096
2180.48 1089
2180.92 1038
2181.37 1059
2181.81 1083
2182.25 1095
2182.69 1106
2183.13 1100
2183.57 1082
2184.01 1078
2184.45 1123
2184.89 1126
2185.34 1155
2185.78 1169
2186.22 1236
2186.66 1300
2187.10 1238
2187.54 1252
2187.98 1220
2188.43 1183
2188.87 1203
2189.31 1132
2189.75 1242
2190.19 1200
2190.63 1123
2191.08 1105
2191.52 1148
2191.96 1117
2192.40 1186
2192.84 1068
2193.29 1163
2193.73 1187
2194.17 1137
2194.61 1125
2195.05 1130
2195.50 1231
2195.94 1131
2196.38 1144
2196.82 1149
2197.27 1105
2197.71 1074
2198.15 1063
2198.59 983
2199.04 1013
2199.48 1054
2199.92 1012
2200.37 1004
2200.81 1041
2201.25 1088
2201.69 1125
2202.14 1123
2202.58 1076
2203.02 1142
2203.47 1116
2203.91 1210
2204.35 1206
2204.80 1156
2205.24 1202
2205.68 1204
2206.13 1209
2206.57 1148
2207.01 1150
2207.46 1146
2207.90 1183
2208.34 1191
2208.79 1223
2209.23 1244
2209.67 1205
2210.12 1176
2210.56 1073
2211.01 1126
2211.45 1084
2211.89 1159
2212.34 1212
2212.78 1165
2213.23 1144
2213.67 1147
2214.11 1153
2214.56 1159
2215.00 1072
2215.45 1030
2215.89 1023
2216.34 1106
2216.78 999
2217.22 1039
2217.67 1118
2218.11 1142
2218.56 1187
2219.00 1206
2219.45 1127
2219.89 1197
2220.34 1253
2220.78 1355
2221.23 1350
2221.67 1425
2222.12 1477
2222.56 1473
2223.01 1514
2223.45 1433
2223.90 1561
2224.34 1511
2224.79 1460
2225.23 1381
2225.68 1391
2226.12 1271
2226.57 1271
2227.01 1260
2227.46 1268
2227.91 1361
2228.35 1301
2228.80 1261
2229.24 1154
2229.69 1195
2230.13 1197
2230.58 1223
2231.03 1321
2231.47 1254
2231.92 1185
2232.36 1232
2232.81 1244
2233.26 1221
2233.70 1194
2234.15 1234
2234.59 1168
2235.04 1192
2235.49 1236
2235.93 1208
2236.38 1187
2236.83 1175
2237.27 1165
2237.72 1118
2238.17 1080
2238.61 1122
2239.06 1111
2239.51 1027
2239.95 1026
2240.40 1068
2240.85 986
2241.29 996
2241.74 1045
2242.19 1028
2242.63 1041
2243.08 1047
2243.53 1062
2243.98 1040
2244.42 1033
2244.87 990
2245.32 1068
2245.76 1010
2246.21 1013
2246.66 1053
2247.11 1041
2247.55 1052
2248.00 1024
2248.45 1053
2248.90 1038
2249.35 1065
2249.79 1079
2250.24 1020
2250.69 1064
2251.14 1031
2251.58 1021
2252.03 970
2252.48 1015
2252.93 1017
2253.38 1025
2253.82 1027
2254.27 1048
2254.72 1024
2255.17 963
2255.62 994
2256.07 928
2256.51 908
2256.96 1019
2257.41 1099
2257.86 1093
2258.31 1095
2258.76 1095
2259.21 1167
2259.65 1203
2260.10 1241
2260.55 1239
2261.00 1308
2261.45 1241
2261.90 1288
2262.35 1234
2262.80 1244
2263.25 1228
2263.69 1227
2264.14 1262
2264.59 1252
2265.04 1241
2265.49 1228
2265.94 1246
2266.39 1306
2266.84 1394
2267.29 1372
2267.74 1379
2268.19 1356
2268.64 1409
2269.09 1436
2269.54 1410
2269.99 1323
2270.44 1385
2270.89 1353
2271.34 1355
2271.79 1295
2272.24 1159
2272.69 1129
2273.14 1094
2273.59 1121
2274.04 1108
2274.49 1103
2274.94 1096
2275.39 1048
2275.84 1018
2276.29 1027
2276.74 1110
2277.19 1092
2277.64 1098
2278.09 1060
2278.54 1168
2278.99 1184
2279.44 1184
2279.89 1174
2280.34 1159
2280.79 1161
2281.25 1084
2281.70 1157
2282.15 1175
2282.60 1135
2283.05 1126
2283.50 1119
2283.95 1168
2284.40 1262
2284.85 1286
2285.31 1328
2285.76 1419
2286.21 1509
2286.66 1613
2287.11 1771
2287.56 1879
2288.01 1948
2288.47 2169
2288.92 2204
2289.37 2319
2289.82 2254
2290.27 2197
2290.72 2199
2291.18 2020
2291.63 2018
2292.08 2065
2292.53 1968
2292.98 1877
2293.44 1749
2293.89 1649
2294.34 1429
2294.79 1370
2295.24 1376
2295.70 1392
2296.15 1286
2296.60 1273
2297.05 1252
2297.51 1200
2297.96 1227
2298.41 1190
2298.86 1112
2299.32 1087
2299.77 1117
2300.22 1142
2300.67 1121
2301.13 1128
2301.58 1136
2302.03 1135
2302.49 1165
2302.94 1149
2303.39 1167
2303.85 1098
2304.30 1210
2304.75 1311
2305.20 1252
2305.66 1348
2306.11 1395
2306.56 1419
2307.02 1475
2307.47 1486
2307.93 1613
2308.38 1640
2308.83 1507
2309.29 1565
2309.74 1570
2310.19 1491
2310.65 1418
2311.10 1386
2311.55 1311
2312.01 1297
2312.46 1241
2312.92 1199
2313.37 1232
2313.82 1199
2314.28 1190
2314.73 1148
2315.19 1226
2315.64 1244
2316.10 1199
2316.55 1197
2317.00 1215
2317.46 1264
2317.91 1253
2318.37 1291
2318.82 1279
2319.28 1255
2319.73 1297
2320.19 1357
2320.64 1242
2321.10 1279
2321.55 1269
2322.01 1272
2322.46 1384
2322.92 1366
2323.37 1326
2323.83 1278
2324.28 1217
2324.74 1341
2325.19 1342
2325.65 1293
2326.10 1350
2326.56 1343
2327.01 1393
2327.47 1425
2327.92 1410
2328.38 1462
2328.83 1525
2329.29 1433
2329.74 1395
2330.20 1366
2330.66 1325
2331.11 1301
2331.57 1309
2332.02 1266
2332.48 1258
2332.94 1145
2333.39 1185
2333.85 1244
2334.30 1227
2334.76 1197
2335.22 1196
2335.67 1214
2336.13 1279
2336.58 1316
2337.04 1431
2337.50 1541
2337.95 1470
2338.41 1535
2338.87 1589
2339.32 1515
2339.78 1531
2340.24 1498
2340.69 1469
2341.15 1420
2341.61 1383
2342.06 1407
2342.52 1354
2342.98 1438
2343.43 1478
2343.89 1451
2344.35 1545
2344.81 1530
2345.26 1471
2345.72 1477
2346.18 1464
2346.63 1420
2347.09 1422
2347.55 1369
2348.01 1351
2348.46 1374
2348.92 1332
2349.38 1360
2349.84 1319
2350.29 1281
2350.75 1204
2351.21 1195
2351.67 1263
2352.13 1276
2352.58 1265
2353.04 1177
2353.50 1148
2353.96 1150
2354.41 1183
2354.87 1151
2355.33 1225
2355.79 1202
2356.25 1200
2356.71 1198
2357.16 1225
2357.62 1232
2358.08 1253
2358.54 1272
2359.00 1305
2359.46 1268
2359.91 1278
2360.37 1301
2360.83 1339
2361.29 1306
2361.75 1302
2362.21 1341
2362.67 1264
2363.13 1301
2363.58 1270
2364.04 1258
2364.50 1315
2364.96 1273
2365.42 1293
2365.88 1220
2366.34 1277
2366.80 1262
2367.26 1238
2367.72 1209
2368.18 1190
2368.64 1123
2369.10 1108
2369.55 1213
2370.01 1161
2370.47 1155
2370.93 1160
2371.39 1112
2371.85 1162
2372.31 1209
2372.77 1163
2373.23 1142
2373.69 1121
2374.15 1127
2374.61 1185
2375.07 1157
2375.53 1238
2375.99 1196
2376.45 1250
2376.91 1218
2377.37 1210
2377.83 1168
2378.29 1232
2378.75 1305
2379.21 1211
2379.68 1213
2380.14 1186
2380.60 1179
2381.06 1228
2381.52 1181
2381.98 1235
2382.44 1165
2382.90 1141
2383.36 1192
2383.82 1238
2384.28 1182
2384.74 1202
2385.20 1188
2385.67 1196
2386.13 1266
2386.59 1180
2387.05 1229
2387.51 1263
2387.97 1219
2388.43 1213
2388.89 1177
2389.36 1137
2389.82 1165
2390.28 1130
2390.74 1131
2391.20 1123
2391.66 1207
2392.13 1100
2392.59 1126
2393.05 1126
2393.51 1164
2393.97 1067
2394.43 1024
2394.90 1127
2395.36 1200
2395.82 1114
2396.28 1151
2396.74 1136
2397.21 1161
2397.67 1158
2398.13 1130
2398.59 1145
2399.06 1179
2399.52 1151
2399.98 1206
2400.44 1147
2400.91 1165
2401.37 1173
2401.83 1169
2402.29 1253
2402.76 1229
2403.22 1266
2403.68 1289
2404.14 1239
2404.61 1260
2405.07 1329
2405.53 1219
2406.00 1209
2406.46 1220
2406.92 1216
2407.39 1104
2407.85 1084
2408.31 1131
2408.78 1122
2409.24 1060
2409.70 1038
2410.17 1093
2410.63 1078
2411.09 1142
2411.56 1176
2412.02 1167
2412.48 1114
2412.95 1166
2413.41 1154
2413.87 1148
2414.34 1281
2414.80 1299
2415.27 1325
2415.73 1337
2416.19 1355
2416.66 1376
2417.12 1378
2417.59 1314
2418.05 1346
2418.51 1225
2418.98 1257
2419.44 1290
2419.91 1260
2420.37 1275
2420.84 1299
2421.30 1297
2421.77 1385
2422.23 1361
2422.69 1232
2423.16 1306
2423.62 1398
2424.09 1382
2424.55 1400
2425.02 1496
2425.48 1454
2425.95 1390
2426.41 1379
2426.88 1304
2427.34 1390
2427.81 1334
2428.27 1351
2428.74 1273
2429.20 1195
2429.67 1211
2430.13 1201
2430.60 1233
2431.07 1203
2431.53 1217
2432.00 1239
2432.46 1182
2432.93 1265
2433.39 1235
2433.86 1306
2434.32 1275
2434.79 1349
2435.26 1362
2435.72 1339
2436.19 1375
2436.65 1508
2437.12 1523
2437.59 1508
2438.05 1523
2438.52 1698
2438.98 1618
2439.45 1524
2439.92 1557
2440.38 1563
2440.85 1481
2441.32 1481
2441.78 1474
2442.25 1342
2442.72 1320
2443.18 1367
2443.65 1313
2444.12 1205
2444.58 1202
2445.05 1228
2445.52 1231
2445.98 1174
2446.45 1174
2446.92 1207
2447.38 1155
2447.85 1133
2448.32 1116
2448.78 1075
2449.25 1113
2449.72 1142
2450.19 1127
2450.65 1196
2451.12 1241
2451.59 1142
2452.06 1133
2452.52 1091
2452.99 1045
2453.46 1081
2453.93 1044
2454.39 1133
2454.86 1150
2455.33 1081
2455.80 1130
2456.26 1081
2456.73 1156
2457.20 1116
2457.67 1142
2458.14 1063
2458.60 1109
2459.07 1105
2459.54 1110
2460.01 1169
2460.48 1185
2460.95 1224
2461.41 1153
2461.88 1231
2462.35 1110
2462.82 1082
2463.29 1171
2463.76 1165
2464.22 1249
2464.69 1303
2465.16 1291
2465.63 1290
2466.10 1244
2466.57 1290
2467.04 1206
2467.51 1253
2467.97 1237
2468.44 1350
2468.91 1351
2469.38 1230
2469.85 1238
2470.32 1210
2470.79 1123
2471.26 1164
2471.73 1138
2472.20 1057
2472.67 1048
2473.14 1092
2473.61 1114
2474.07 1082
2474.54 1043
2475.01 1175
2475.48 1227
2475.95 1282
2476.42 1255
2476.89 1299
2477.36 1287
2477.83 1360
2478.30 1410
2478.77 1351
2479.24 1325
2479.71 1373
2480.18 1301
2480.65 1300
2481.12 1239
2481.59 1240
2482.06 1207
2482.53 1196
2483.00 1137
2483.47 1186
2483.95 1201
2484.42 1150
2484.89 1206
2485.36 1194
2485.83 1200
2486.30 1194
2486.77 1162
2487.24 1148
2487.71 1191
2488.18 1212
2488.65 1277
2489.12 1212
2489.59 1133
2490.07 1250
2490.54 1175
2491.01 1242
2491.48 1278
2491.95 1298
2492.42 1372
2492.89 1265
2493.36 1365
2493.84 1324
2494.31 1235
2494.78 1304
2495.25 1282
2495.72 1287
2496.19 1296
2496.66 1237
2497.14 1284
2497.61 1141
2498.08 1166
2498.55 1154
2499.02 1138
2499.50 1095
2499.97 1103
2500.44 1122
2500.91 1202
2501.38 1184
2501.86 1182
2502.33 1187
2502.80 1188
2503.27 1208
2503.74 1297
2504.22 1320
2504.69 1355
2505.16 1343
2505.63 1390
2506.11 1428
2506.58 1509
2507.05 1485
2507.52 1481
2508.00 1533
2508.47 1523
2508.94 1507
2509.42 1561
2509.89 1533
2510.36 1522
2510.83 1440
2511.31 1472
2511.78 1502
2512.25 1452
2512.73 1397
2513.20 1421
2513.67 1334
2514.15 1353
2514.62 1388
2515.09 1360
2515.57 1260
2516.04 1297
2516.51 1264
2516.99 1254
2517.46 1161
2517.94 1161
2518.41 1239
2518.88 1178
2519.36 1238
2519.83 1266
2520.30 1189
2520.78 1197
2521.25 1155
2521.73 1116
2522.20 1142
2522.67 1144
2523.15 1165
2523.62 1201
2524.10 1145
2524.57 1060
2525.05 1112
2525.52 1124
2525.99 1171
2526.47 1209
2526.94 1177
2527.42 1173
2527.89 1210
2528.37 1224
2528.84 1289
2529.32 1272
2529.79 1264
2530.27 1266
2530.74 1286
2531.22 1351
2531.69 1305
2532.17 1252
2532.64 1284
2533.12 1366
2533.59 1361
2534.07 1340
2534.54 1327
2535.02 1230
2535.49 1241
2535.97 1255
2536.44 1201
2536.92 1272
2537.39 1353
2537.87 1327
2538.34 1310
2538.82 1281
2539.30 1313
2539.77 1275
2540.25 1277
2540.72 1287
2541.20 1265
2541.68 1257
2542.15 1207
2542.63 1265
2543.10 1395
2543.58 1348
2544.06 1377
2544.53 1450
2545.01 1537
2545.48 1510
2545.96 1602
2546.44 1683
2546.91 1664
2547.39 1655
2547.87 1593
2548.34 1529
2548.82 1562
2549.30 1713
2549.77 1744
2550.25 1701
2550.73 1618
2551.20 1590
2551.68 1648
2552.16 1696
2552.63 1680
2553.11 1744
2553.59 1790
2554.06 1730
2554.54 1750
2555.02 1737
2555.50 1641
2555.97 1618
2556.45 1547
2556.93 1558
2557.40 1530
2557.88 1504
2558.36 1393
2558.84 1282
2559.31 1311
2559.79 1347
2560.27 1336
2560.75 1268
2561.23 1272
2561.70 1248
2562.18 1240
2562.66 1220
2563.14 1200
2563.61 1184
2564.09 1184
2564.57 1208
2565.05 1220
2565.53 1102
2566.00 1114
2566.48 1151
2566.96 1067
2567.44 1199
2567.92 1135
2568.40 1084
2568.87 1141
2569.35 1139
2569.83 1155
2570.31 1176
2570.79 1159
2571.27 1199
2571.75 1165
2572.22 1194
2572.70 1151
2573.18 1188
2573.66 1148
2574.14 1091
2574.62 1103
2575.10 1126
2575.58 1148
2576.06 1215
2576.54 1147
2577.01 1171
2577.49 1147
2577.97 1181
2578.45 1165
2578.93 1194
2579.41 1148
2579.89 1139
2580.37 1135
2580.85 1215
2581.33 1206
2581.81 1162
2582.29 1174
2582.77 1184
2583.25 1144
2583.73 1200
2584.21 1243
2584.69 1193
2585.17 1216
2585.65 1216
2586.13 1210
2586.61 1149
2587.09 1180
2587.57 1188
2588.05 1150
2588.53 1225
2589.01 1181
2589.49 1198
2589.97 1306
2590.45 1286
2590.93 1351
2591.41 1324
2591.89 1340
2592.37 1385
2592.85 1306
2593.33 1389
2593.81 1334
2594.30 1325
2594.78 1260
2595.26 1378
2595.74 1261
2596.22 1219
2596.70 1257
2597.18 1224
2597.66 1265
2598.14 1270
2598.62 1226
2599.11 1191
2599.59 1141
2600.07 1129
2600.55 1109
2601.03 1227
2601.51 1216
2601.99 1191
2602.48 1133
2602.96 1145
2603.44 1138
2603.92 1129
2604.40 1188
2604.88 1187
2605.37 1200
2605.85 1285
2606.33 1284
2606.81 1312
2607.29 1312
2607.78 1356
2608.26 1336
2608.74 1338
2609.22 1344
2609.70 1393
2610.19 1359
2610.67 1398
2611.15 1392
2611.63 1337
2612.12 1331
2612.60 1258
2613.08 1235
2613.56 1223
2614.05 1188
2614.53 1217
2615.01 1163
2615.49 1170
2615.98 1159
2616.46 1136
2616.94 1131
2617.43 1113
2617.91 1119
2618.39 1092
2618.87 1123
2619.36 1151
2619.84 1204
2620.32 1133
2620.81 1127
2621.29 1184
2621.77 1228
2622.26 1166
2622.74 1182
2623.22 1173
2623.71 1133
2624.19 1123
2624.67 1143
2625.16 1115
2625.64 1152
2626.13 1066
2626.61 1132
2627.09 1154
2627.58 1180
2628.06 1240
2628.55 1257
2629.03 1231
2629.51 1230
2630.00 1225
2630.48 1202
2630.97 1256
2631.45 1211
2631.93 1304
2632.42 1231
2632.90 1180
2633.39 1201
2633.87 1191
2634.36 1215
2634.84 1145
2635.33 1150
2635.81 1156
2636.29 1203
2636.78 1243
2637.26 1189
2637.75 1263
2638.23 1302
2638.72 1194
2639.20 1215
2639.69 1236
2640.17 1202
2640.66 1196
2641.14 1104
2641.63 1118
2642.11 1088
2642.60 1120
2643.08 1125
2643.57 1125
2644.05 1113
2644.54 1220
2645.03 1189
2645.51 1194
2646.00 1180
2646.48 1224
2646.97 1162
2647.45 1245
2647.94 1243
2648.43 1227
2648.91 1204
2649.40 1215
2649.88 1269
2650.37 1272
2650.85 1228
2651.34 1176
2651.83 1216
2652.31 1164
2652.80 1225
2653.29 1293
2653.77 1233
2654.26 1203
2654.74 1156
2655.23 1176
2655.72 1114
2656.20 1166
2656.69 1185
2657.18 1102
2657.66 1139
2658.15 1106
2658.64 1122
2659.12 1157
2659.61 1160
2660.10 1082
2660.58 1143
2661.07 1159
2661.56 1196
2662.05 1195
2662.53 1147
2663.02 1133
2663.51 1136
2663.99 1202
2664.48 1207
2664.97 1250
2665.46 1188
2665.94 1224
2666.43 1205
2666.92 1226
2667.41 1208
2667.89 1193
2668.38 1255
2668.87 1253
2669.36 1247
2669.84 1304
2670.33 1427
2670.82 1388
2671.31 1486
2671.80 1496
2672.28 1554
2672.77 1518
2673.26 1593
2673.75 1597
2674.24 1577
2674.72 1564
2675.21 1509
2675.70 1522
2676.19 1517
2676.68 1562
2677.17 1599
2677.65 1515
2678.14 1489
2678.63 1535
2679.12 1731
2679.61 1838
2680.10 1794
2680.59 1936
2681.07 1826
2681.56 1879
2682.05 1956
2682.54 1866
2683.03 1936
2683.52 1847
2684.01 1816
2684.50 1771
2684.99 1595
2685.47 1577
2685.96 1521
2686.45 1449
2686.94 1502
2687.43 1401
2687.92 1312
2688.41 1295
2688.90 1317
2689.39 1346
2689.88 1315
2690.37 1206
2690.86 1270
2691.35 1327
2691.84 1311
2692.33 1192
2692.82 1190
2693.31 1225
2693.80 1217
2694.29 1248
2694.78 1209
2695.27 1235
2695.76 1299
2696.25 1249
2696.74 1305
2697.23 1281
2697.72 1279
2698.21 1280
2698.70 1333
2699.19 1395
2699.68 1426
2700.17 1438
2700.66 1473
2701.15 1464
2701.64 1411
2702.13 1361
2702.62 1372
2703.11 1369
2703.61 1335
2704.10 1322
2704.59 1308
2705.08 1264
2705.57 1250
2706.06 1225
2706.55 1188
2707.04 1160
2707.53 1233
2708.02 1135
2708.52 1203
2709.01 1110
2709.50 1137
2709.99 1231
2710.48 1183
2710.97 1183
2711.46 1156
2711.96 1168
2712.45 1208
2712.94 1256
2713.43 1240
2713.92 1236
2714.41 1231
2714.91 1143
2715.40 1230
2715.89 1231
2716.38 1231
2716.87 1220
2717.37 1201
2717.86 1251
2718.35 1336
2718.84 1318
2719.33 1297
2719.83 1260
2720.32 1384
2720.81 1435
2721.30 1423
2721.80 1464
2722.29 1333
2722.78 1382
2723.27 1339
2723.77 1265
2724.26 1171
2724.75 1205
2725.24 1184
2725.74 1160
2726.23 1167
2726.72 1235
2727.22 1144
2727.71 1139
2728.20 1142
2728.70 1189
2729.19 1135
2729.68 1192
2730.18 1213
2730.67 1172
2731.16 1199
2731.65 1249
2732.15 1236
2732.64 1168
2733.14 1223
2733.63 1223
2734.12 1202
2734.62 1233
2735.11 1278
2735.60 1279
2736.10 1301
2736.59 1267
2737.08 1303
2737.58 1313
2738.07 1284
2738.57 1234
2739.06 1290
2739.55 1148
2740.05 1127
2740.54 1132
2741.04 1150
2741.53 1102
2742.03 1108
2742.52 1082
2743.01 1039
2743.51 1024
2744.00 1029
2744.50 1194
2744.99 1215
2745.49 1202
2745.98 1234
2746.48 1219
2746.97 1167
2747.47 1211
2747.96 1276
2748.46 1237
2748.95 1191
2749.45 1174
2749.94 1256
2750.44 1200
2750.93 1262
2751.43 1283
2751.92 1304
2752.42 1340
2752.91 1287
2753.41 1298
2753.90 1336
2754.40 1237
2754.89 1294
2755.39 1285
2755.88 1260
2756.38 1235
2756.87 1203
2757.37 1208
2757.87 1216
2758.36 1180
2758.86 1143
2759.35 1133
2759.85 1199
2760.35 1200
2760.84 1141
2761.34 1132
2761.83 1145
2762.33 1207
2762.83 1233
2763.32 1172
2763.82 1226
2764.31 1226
2764.81 1303
2765.31 1293
2765.80 1309
2766.30 1255
2766.80 1249
2767.29 1277
2767.79 1324
2768.29 1287
2768.78 1328
2769.28 1366
2769.78 1410
2770.27 1380
2770.77 1435
2771.27 1452
2771.76 1504
2772.26 1490
2772.76 1531
2773.26 1580
2773.75 1552
2774.25 1599
2774.75 1517
2775.24 1586
2775.74 1539
2776.24 1528
2776.74 1531
2777.23 1431
2777.73 1389
2778.23 1400
2778.73 1399
2779.22 1378
2779.72 1348
2780.22 1372
2780.72 1390
2781.21 1322
2781.71 1385
2782.21 1312
2782.71 1336
2783.21 1286
2783.70 1342
2784.20 1285
2784.70 1334
2785.20 1344
2785.70 1291
2786.20 1259
2786.69 1208
2787.19 1241
2787.69 1311
2788.19 1311
2788.69 1261
2789.19 1193
2789.68 1234
2790.18 1256
2790.68 1242
2791.18 1302
2791.68 1282
2792.18 1371
2792.68 1396
2793.18 1475
2793.67 1565
2794.17 1650
2794.67 1721
2795.17 1754
2795.67 1760
2796.17 1786
2796.67 1790
2797.17 1659
2797.67 1628
2798.17 1578
2798.67 1554
2799.17 1444
2799.66 1494
2800.16 1518
2800.66 1448
2801.16 1438
2801.66 1415
2802.16 1452
2802.66 1453
2803.16 1492
2803.66 1548
2804.16 1627
2804.66 1775
2805.16 1866
2805.66 1977
2806.16 2049
2806.66 2060
2807.16 2187
2807.66 2103
2808.16 2013
2808.66 1866
2809.16 1799
2809.66 1746
2810.16 1764
2810.66 1660
2811.16 1579
2811.66 1439
2812.17 1484
2812.67 1454
2813.17 1394
2813.67 1378
2814.17 1323
2814.67 1339
2815.17 1338
2815.67 1311
2816.17 1272
2816.67 1270
2817.17 1351
2817.67 1372
2818.18 1286
2818.68 1236
2819.18 1382
2819.68 1319
2820.18 1284
2820.68 1279
2821.18 1275
2821.68 1311
2822.19 1346
2822.69 1314
2823.19 1286
2823.69 1350
2824.19 1334
2824.69 1285
2825.20 1380
2825.70 1330
2826.20 1286
2826.70 1329
2827.20 1274
2827.70 1292
2828.21 1246
2828.71 1230
2829.21 1169
2829.71 1256
2830.22 1318
2830.72 1251
2831.22 1291
2831.72 1327
2832.22 1307
2832.73 1266
2833.23 1290
2833.73 1284
2834.23 1309
2834.74 1260
2835.24 1348
2835.74 1363
2836.24 1366
2836.75 1305
2837.25 1292
2837.75 1243
2838.26 1262
2838.76 1340
2839.26 1281
2839.76 1196
2840.27 1276
2840.77 1332
2841.27 1317
2841.78 1349
2842.28 1346
2842.78 1413
2843.29 1361
2843.79 1462
2844.29 1480
2844.80 1556
2845.30 1466
2845.80 1520
2846.31 1547
2846.81 1496
2847.32 1445
2847.82 1437
2848.32 1461
2848.83 1521
2849.33 1414
2849.83 1424
2850.34 1358
2850.84 1291
2851.35 1312
2851.85 1301
2852.35 1366
2852.86 1258
2853.36 1256
2853.87 1323
2854.37 1371
2854.88 1308
2855.38 1215
2855.88 1264
2856.39 1320
2856.89 1275
2857.40 1304
2857.90 1290
2858.41 1320
2858.91 1311
2859.42 1279
2859.92 1271
2860.43 1231
2860.93 1200
2861.44 1226
2861.94 1213
2862.45 1210
2862.95 1233
2863.46 1164
2863.96 1188
2864.47 1168
2864.97 1142
2865.48 1132
2865.98 1195
2866.49 1260
2866.99 1219
2867.50 1236
2868.00 1265
2868.51 1308
2869.02 1354
2869.52 1285
2870.03 1217
2870.53 1353
2871.04 1291
2871.54 1341
2872.05 1375
2872.56 1421
2873.06 1326
2873.57 1263
2874.07 1269
2874.58 1327
2875.09 1339
2875.59 1272
2876.10 1268
2876.61 1337
2877.11 1299
2877.62 1323
2878.12 1287
2878.63 1288
2879.14 1346
2879.64 1291
2880.15 1434
2880.66 1404
2881.16 1327
2881.67 1326
2882.18 1464
2882.68 1441
2883.19 1552
2883.70 1656
2884.20 1690
2884.71 1750
2885.22 1744
2885.73 1803
2886.23 1949
2886.74 1819
2887.25 1785
2887.75 1822
2888.26 1729
2888.77 1574
2889.28 1539
2889.78 1553
2890.29 1599
2890.80 1503
2891.31 1481
2891.81 1537
2892.32 1532
2892.83 1508
2893.34 1526
2893.84 1545
2894.35 1540
2894.86 1602
2895.37 1579
2895.88 1620
2896.38 1580
2896.89 1640
2897.40 1596
2897.91 1562
2898.42 1603
2898.92 1748
2899.43 1733
2899.94 1652
2900.45 1592
2900.96 1714
2901.47 1749
2901.98 1771
2902.48 1775
2902.99 1793
2903.50 1676
2904.01 1722
2904.52 1702
2905.03 1661
2905.54 1716
2906.04 1634
2906.55 1668
2907.06 1686
2907.57 1597
2908.08 1518
2908.59 1520
2909.10 1435
2909.61 1414
2910.12 1398
2910.63 1456
2911.14 1442
2911.64 1437
2912.15 1422
2912.66 1389
2913.17 1466
2913.68 1454
2914.19 1361
2914.70 1425
2915.21 1356
2915.72 1322
2916.23 1357
2916.74 1332
2917.25 1335
2917.76 1229
2918.27 1327
2918.78 1386
2919.29 1410
2919.80 1422
2920.31 1417
2920.82 1583
2921.33 1627
2921.84 1802
2922.35 1939
2922.86 1901
2923.37 1918
2923.88 2049
2924.39 1989
2924.90 1964
2925.41 1944
2925.92 1774
2926.44 1651
2926.95 1662
2927.46 1579
2927.97 1493
2928.48 1413
2928.99 1398
2929.50 1435
2930.01 1375
2930.52 1367
2931.03 1300
2931.54 1356
2932.05 1427
2932.57 1334
2933.08 1320
2933.59 1427
2934.10 1459
2934.61 1448
2935.12 1431
2935.63 1429
2936.15 1462
2936.66 1507
2937.17 1442
2937.68 1359
2938.19 1390
2938.70 1422
2939.22 1502
2939.73 1471
2940.24 1430
2940.75 1480
2941.26 1517
2941.77 1567
2942.29 1662
2942.80 1636
2943.31 1672
2943.82 1798
2944.34 1849
2944.85 1836
2945.36 1869
2945.87 1817
2946.38 1711
2946.90 1654
2947.41 1583
2947.92 1642
2948.43 1459
2948.95 1458
2949.46 1391
2949.97 1459
2950.48 1398
2951.00 1343
2951.51 1320
2952.02 1370
2952.54 1322
2953.05 1251
2953.56 1349
2954.08 1391
2954.59 1323
2955.10 1283
2955.61 1347
2956.13 1372
2956.64 1381
2957.15 1417
2957.67 1527
2958.18 1488
2958.69 1582
2959.21 1625
2959.72 1698
2960.23 1696
2960.75 1637
2961.26 1591
2961.78 1693
2962.29 1563
2962.80 1541
2963.32 1501
2963.83 1484
2964.35 1551
2964.86 1384
2965.37 1371
2965.89 1354
2966.40 1338
2966.92 1380
2967.43 1379
2967.94 1316
2968.46 1372
2968.97 1288
2969.49 1351
2970.00 1337
2970.52 1315
2971.03 1356
2971.54 1354
2972.06 1337
2972.57 1395
2973.09 1488
2973.60 1417
2974.12 1280
2974.63 1378
2975.15 1488
2975.66 1323
2976.18 1370
2976.69 1377
2977.21 1425
2977.72 1396
2978.24 1421
2978.75 1508
2979.27 1347
2979.78 1385
2980.30 1429
2980.81 1504
2981.33 1465
2981.84 1443
2982.36 1452
2982.88 1513
2983.39 1562
2983.91 1558
2984.42 1661
2984.94 1663
2985.45 1654
2985.97 1630
2986.49 1661
2987.00 1623
2987.52 1687
2988.03 1665
2988.55 1639
2989.07 1703
2989.58 1834
2990.10 1665
2990.61 1680
2991.13 1711
2991.65 1778
2992.16 1755
2992.68 1692
2993.20 1789
2993.71 1903
2994.23 1820
2994.75 1923
2995.26 1994
2995.78 1979
2996.30 2043
2996.81 2107
2997.33 2036
2997.85 2027
2998.36 2033
2998.88 2053
2999.40 2078
2999.91 2160
3000.43 2234
3000.95 2361
3001.46 2631
3001.98 2711
3002.50 2819
3003.02 2921
3003.53 3014
3004.05 2988
3004.57 2861
3005.09 2741
3005.60 2560
3006.12 2421
3006.64 2203
3007.16 2064
3007.67 1862
3008.19 1773
3008.71 1750
3009.23 1662
3009.74 1566
3010.26 1509
3010.78 1471
3011.30 1549
3011.82 1527
3012.33 1468
3012.85 1512
3013.37 1566
3013.89 1534
3014.41 1601
3014.93 1558
3015.44 1702
3015.96 1689
3016.48 1662
3017.00 1648
3017.52 1564
3018.04 1640
3018.55 1676
3019.07 1643
3019.59 1738
3020.11 1667
3020.63 1657
3021.15 1680
3021.67 1837
3022.19 1899
3022.71 1873
3023.22 1817
3023.74 1865
3024.26 1765
3024.78 1749
3025.30 1716
3025.82 1702
3026.34 1645
3026.86 1598
3027.38 1544
3027.90 1567
3028.42 1576
3028.94 1466
3029.46 1595
3029.98 1579
3030.49 1542
3031.01 1629
3031.53 1718
3032.05 1763
3032.57 1815
3033.09 1785
3033.61 1802
3034.13 1801
3034.65 1866
3035.17 1881
3035.69 1771
3036.21 1739
3036.73 1754
3037.25 1767
3037.77 1612
3038.29 1583
3038.81 1582
3039.34 1567
3039.86 1533
3040.38 1499
3040.90 1513
3041.42 1500
3041.94 1469
3042.46 1426
3042.98 1464
3043.50 1572
3044.02 1537
3044.54 1516
3045.06 1543
3045.58 1588
3046.10 1494
3046.63 1498
3047.15 1558
3047.67 1530
3048.19 1429
3048.71 1442
3049.23 1453
3049.75 1454
3050.27 1460
3050.79 1361
3051.32 1464
3051.84 1429
3052.36 1393
3052.88 1391
3053.40 1456
3053.92 1453
3054.45 1443
3054.97 1458
3055.49 1408
3056.01 1469
3056.53 1539
3057.05 1560
3057.58 1518
3058.10 1450
3058.62 1423
3059.14 1389
3059.66 1469
3060.19 1471
3060.71 1383
3061.23 1425
3061.75 1481
3062.28 1487
3062.80 1417
3063.32 1485
3063.84 1526
3064.37 1470
3064.89 1518
3065.41 1455
3065.93 1459
3066.46 1423
3066.98 1468
3067.50 1454
3068.02 1492
3068.55 1482
3069.07 1455
3069.59 1466
3070.12 1369
3070.64 1409
3071.16 1467
3071.69 1533
3072.21 1524
3072.73 1570
3073.26 1499
3073.78 1515
3074.30 1597
3074.83 1578
3075.35 1633
3075.87 1690
3076.40 1674
3076.92 1838
3077.44 1857
3077.97 1913
3078.49 1940
3079.01 1804
3079.54 1884
3080.06 1898
3080.59 1907
3081.11 1974
3081.63 1941
3082.16 1886
3082.68 1859
3083.21 1814
3083.73 1751
3084.25 1690
3084.78 1658
3085.30 1690
3085.83 1679
3086.35 1705
3086.88 1725
3087.40 1670
3087.93 1594
3088.45 1706
3088.97 1681
3089.50 1643
3090.02 1735
3090.55 1755
3091.07 1719
3091.60 1685
3092.12 1699
3092.65 1737
3093.17 1762
3093.70 1814
3094.22 1892
3094.75 2022
3095.27 2066
3095.80 1986
3096.32 2051
3096.85 2218
3097.37 2264
3097.90 2554
3098.43 2887
3098.95 3224
3099.48 3576
3100.00 4153
3100.53 4465
3101.05 4792
3101.58 5207
3102.10 5205
3102.63 4974
3103.16 4795
3103.68 4243
3104.21 3695
3104.73 3218
3105.26 2836
3105.79 2576
3106.31 2318
3106.84 2060
3107.36 1867
3107.89 1850
3108.42 1935
3108.94 2016
3109.47 1962
3110.00 1884
3110.52 1899
3111.05 1863
3111.57 1795
3112.10 1697
3112.63 1634
3113.15 1675
3113.68 1652
3114.21 1592
3114.74 1529
3115.26 1502
3115.79 1462
3116.32 1464
3116.84 1511
3117.37 1443
3117.90 1518
3118.42 1476
3118.95 1509
3119.48 1597
3120.01 1612
3120.53 1673
3121.06 1662
3121.59 1685
3122.11 1661
3122.64 1591
3123.17 1628
3123.70 1524
3124.22 1519
3124.75 1575
3125.28 1523
3125.81 1456
3126.34 1502
3126.86 1473
3127.39 1558
3127.92 1418
3128.45 1427
3128.98 1446
3129.50 1418
3130.03 1447
3130.56 1503
3131.09 1430
3131.62 1402
3132.14 1378
3132.67 1446
3133.20 1433
3133.73 1392
3134.26 1424
3134.79 1401
3135.31 1412
3135.84 1386
3136.37 1412
3136.90 1417
3137.43 1396
3137.96 1354
3138.49 1397
3139.02 1382
3139.54 1373
3140.07 1427
3140.60 1408
3141.13 1343
3141.66 1371
3142.19 1487
3142.72 1528
3143.25 1440
3143.78 1550
3144.31 1557
3144.84 1631
3145.37 1709
3145.89 1754
3146.42 1791
3146.95 1774
3147.48 1788
3148.01 1828
3148.54 1761
3149.07 1713
3149.60 1705
3150.13 1626
3150.66 1592
3151.19 1615
3151.72 1585
3152.25 1623
3152.78 1539
3153.31 1521
3153.84 1482
3154.37 1504
3154.90 1560
3155.43 1635
3155.96 1594
3156.49 1566
3157.02 1633
3157.55 1709
3158.08 1666
3158.61 1616
3159.14 1560
3159.68 1537
3160.21 1530
3160.74 1522
3161.27 1449
3161.80 1506
3162.33 1685
3162.86 1558
3163.39 1497
3163.92 1462
3164.45 1519
3164.98 1522
3165.51 1470
3166.05 1439
3166.58 1432
3167.11 1465
3167.64 1469
3168.17 1473
3168.70 1458
3169.23 1405
3169.76 1403
3170.30 1443
3170.83 1449
3171.36 1323
3171.89 1343
3172.42 1441
3172.95 1430
3173.49 1420
3174.02 1431
3174.55 1463
3175.08 1411
3175.61 1422
3176.15 1427
3176.68 1406
3177.21 1456
3177.74 1470
3178.27 1446
3178.81 1439
3179.34 1464
3179.87 1421
3180.40 1412
3180.93 1427
3181.47 1424
3182.00 1451
3182.53 1383
3183.06 1402
3183.60 1495
3184.13 1497
3184.66 1481
3185.20 1422
3185.73 1412
3186.26 1520
3186.79 1455
3187.33 1443
3187.86 1438
3188.39 1395
3188.93 1377
3189.46 1395
3189.99 1357
3190.52 1443
3191.06 1407
3191.59 1453
3192.12 1421
3192.66 1367
3193.19 1364
3193.72 1458
3194.26 1427
3194.79 1404
3195.33 1390
3195.86 1474
3196.39 1521
3196.93 1489
3197.46 1550
3197.99 1494
3198.53 1532
3199.06 1545
3199.60 1643
3200.13 1730
3200.66 1658
3201.20 1751
3201.73 1667
3202.27 1716
3202.80 1717
3203.33 1774
3203.87 1776
3204.40 1647
3204.94 1656
3205.47 1681
3206.01 1746
3206.54 1723
3207.07 1870
3207.61 1916
3208.14 2006
3208.68 2173
3209.21 2092
3209.75 2187
3210.28 2180
3210.82 2206
3211.35 2065
3211.89 2055
3212.42 1905
3212.96 1814
3213.49 1801
3214.03 1750
3214.56 1721
3215.10 1730
3215.63 1776
3216.17 1811
3216.70 1757
3217.24 1791
3217.78 1749
3218.31 1769
3218.85 1787
3219.38 1697
3219.92 1635
3220.45 1779
3220.99 1761
3221.52 1717
3222.06 1790
3222.60 1791
3223.13 1770
3223.67 1770
3224.20 1863
3224.74 1857
3225.28 1753
3225.81 1683
3226.35 1645
3226.88 1720
3227.42 1697
3227.96 1661
3228.49 1556
3229.03 1556
3229.57 1485
3230.10 1550
3230.64 1509
3231.18 1620
3231.71 1583
3232.25 1482
3232.79 1530
3233.32 1578
3233.86 1606
3234.40 1711
3234.93 1706
3235.47 1637
3236.01 1679
3236.54 1797
3237.08 1725
3237.62 1705
3238.15 1783
3238.69 1842
3239.23 1821
3239.77 1897
3240.30 1834
3240.84 1806
3241.38 1724
3241.92 1644
3242.45 1709
3242.99 1699
3243.53 1670
3244.07 1708
3244.60 1780
3245.14 1792
3245.68 1711
3246.22 1684
3246.75 1812
3247.29 1779
3247.83 1837
3248.37 1741
3248.91 1815
3249.44 1765
3249.98 1793
3250.52 1826
3251.06 1843
3251.60 1861
3252.14 1908
3252.67 1896
3253.21 1922
3253.75 1888
3254.29 1996
3254.83 2076
3255.37 2152
3255.90 2124
3256.44 2122
3256.98 2305
3257.52 2411
3258.06 2269
3258.60 2322
3259.14 2598
3259.68 2611
3260.21 2736
3260.75 2971
3261.29 3062
3261.83 3224
3262.37 3290
3262.91 3403
3263.45 3564
3263.99 3654
3264.53 3669
3265.07 3709
3265.61 3761
3266.15 3698
3266.69 3720
3267.23 3510
3267.76 3186
3268.30 2777
3268.84 2598
3269.38 2451
3269.92 2301
3270.46 2124
3271.00 1988
3271.54 2008
3272.08 1949
3272.62 1878
3273.16 1964
3273.70 2100
3274.24 2047
3274.78 2015
3275.32 2057
3275.86 2131
3276.40 2045
3276.94 1982
3277.48 2126
3278.03 2088
3278.57 2069
3279.11 2079
3279.65 2023
3280.19 1945
3280.73 1942
3281.27 1969
3281.81 1961
3282.35 2055
3282.89 2039
3283.43 2002
3283.97 2129
3284.51 2081
3285.05 2157
3285.60 2122
3286.14 2135
3286.68 2011
3287.22 2024
3287.76 2124
3288.30 2090
3288.84 2193
3289.38 2241
3289.93 2267
3290.47 2343
3291.01 2548
3291.55 2785
3292.09 2973
3292.63 3017
3293.18 3284
3293.72 3440
3294.26 3577
3294.80 3444
3295.34 3512
3295.88 3299
3296.43 3131
3296.97 3091
3297.51 2946
3298.05 2733
3298.59 2535
3299.14 2421
3299.68 2357
3300.22 2345
3300.76 2310
3301.31 2329
3301.85 2205
3302.39 2244
3302.93 2240
3303.48 2230
3304.02 2084
3304.56 2092
3305.10 2160
3305.65 2130
3306.19 2246
3306.73 2140
3307.27 2070
3307.82 2085
3308.36 1977
3308.90 2035
3309.45 2105
3309.99 2240
3310.53 2296
3311.07 2190
3311.62 2289
3312.16 2419
3312.70 2528
3313.25 2572
3313.79 2553
3314.33 2668
3314.88 2754
3315.42 2785
3315.97 2765
3316.51 2886
3317.05 2887
3317.60 2816
3318.14 2909
3318.68 2882
3319.23 2863
3319.77 2841
3320.32 2980
3320.86 2967
3321.40 2909
3321.95 2898
3322.49 2843
3323.04 2821
3323.58 2782
3324.12 2798
3324.67 2652
3325.21 2515
3325.76 2553
3326.30 2597
3326.85 2493
3327.39 2711
3327.93 2754
3328.48 2992
3329.02 3322
3329.57 3943
3330.11 4615
3330.66 5648
3331.20 7331
3331.75 8832
3332.29 10709
3332.84 12680
3333.38 14459
3333.93 15905
3334.47 17018
3335.02 16953
3335.56 16537
3336.11 15873
3336.65 14407
3337.20 12775
3337.74 11026
3338.29 9252
3338.83 7564
3339.38 6394
3339.92 5231
3340.47 4338
3341.02 3749
3341.56 3155
3342.11 2925
3342.65 2742
3343.20 2676
3343.74 2514
3344.29 2425
3344.84 2336
3345.38 2279
3345.93 2197
3346.47 2246
3347.02 2238
3347.57 2260
3348.11 2206
3348.66 2148
3349.21 2164
3349.75 2182
3350.30 2154
3350.84 2145
3351.39 2118
3351.94 2158
3352.48 2160
3353.03 2268
3353.58 2213
3354.12 2233
3354.67 2185
3355.22 2182
3355.76 2213
3356.31 2118
3356.86 2144
3357.40 2081
3357.95 2015
3358.50 2026
3359.05 1968
3359.59 1999
3360.14 2031
3360.69 2071
3361.23 2054
3361.78 2028
3362.33 2029
3362.88 1991
3363.42 1988
3363.97 1978
3364.52 1980
3365.07 1993
3365.61 2008
3366.16 2034
3366.71 1959
3367.26 1998
3367.80 2064
3368.35 2212
3368.90 2247
3369.45 2404
3370.00 2529
3370.54 2785
3371.09 2980
3371.64 3117
3372.19 3156
3372.74 3065
3373.28 3064
3373.83 2970
3374.38 2995
3374.93 2722
3375.48 2520
3376.03 2464
3376.57 2212
3377.12 2051
3377.67 1948
3378.22 1829
3378.77 1829
3379.32 1836
3379.87 1793
3380.42 1730
3380.96 1696
3381.51 1654
3382.06 1701
3382.61 1692
3383.16 1624
3383.71 1653
3384.26 1664
3384.81 1612
3385.36 1603
3385.91 1620
3386.45 1622
3387.00 1634
3387.55 1601
3388.10 1668
3388.65 1676
3389.20 1558
3389.75 1626
3390.30 1688
3390.85 1637
3391.40 1732
3391.95 1636
3392.50 1673
3393.05 1730
3393.60 1738
3394.15 1679
3394.70 1753
3395.25 1786
3395.80 1743
3396.35 1723
3396.90 1778
3397.45 1696
3398.00 1693
3398.55 1703
3399.10 1699
3399.65 1682
3400.20 1714
3400.75 1593
3401.30 1584
3401.85 1587
3402.40 1491
3402.95 1532
3403.50 1569
3404.06 1579
3404.61 1596
3405.16 1598
3405.71 1534
3406.26 1532
3406.81 1582
3407.36 1631
3407.91 1648
3408.46 1656
3409.01 1784
3409.56 1811
3410.12 1849
3410.67 1887
3411.22 1860
3411.77 1818
3412.32 1842
3412.87 1810
3413.42 1763
3413.98 1737
3414.53 1687
3415.08 1602
3415.63 1547
3416.18 1466
3416.73 1556
3417.29 1477
3417.84 1423
3418.39 1384
3418.94 1395
3419.49 1518
3420.05 1512
3420.60 1564
3421.15 1621
3421.70 1584
3422.25 1626
3422.81 1600
3423.36 1586
3423.91 1530
3424.46 1438
3425.01 1556
3425.57 1495
3426.12 1500
3426.67 1502
3427.23 1455
3427.78 1405
3428.33 1443
3428.88 1476
3429.44 1445
3429.99 1558
3430.54 1538
3431.09 1454
3431.65 1492
3432.20 1469
3432.75 1478
3433.31 1600
3433.86 1448
3434.41 1441
3434.97 1520
3435.52 1527
3436.07 1540
3436.63 1607
3437.18 1551
3437.73 1589
3438.29 1652
3438.84 1640
3439.39 1618
3439.95 1591
3440.50 1514
3441.05 1546
3441.61 1564
3442.16 1483
3442.72 1475
3443.27 1581
3443.82 1481
3444.38 1389
3444.93 1366
3445.48 1400
3446.04 1444
3446.59 1377
3447.15 1345
3447.70 1395
3448.26 1330
3448.81 1309
3449.36 1287
3449.92 1296
3450.47 1319
3451.03 1300
3451.58 1304
3452.14 1338
3452.69 1335
3453.25 1348
3453.80 1293
3454.36 1384
3454.91 1355
3455.47 1366
3456.02 1306
3456.58 1362
3457.13 1332
3457.69 1266
3458.24 1355
3458.80 1403
3459.35 1371
3459.91 1371
3460.46 1429
3461.02 1445
3461.57 1379
3462.13 1404
3462.68 1396
3463.24 1476
3463.79 1532
3464.35 1534
3464.90 1571
3465.46 1580
3466.02 1534
3466.57 1592
3467.13 1579
3467.68 1547
3468.24 1566
3468.80 1612
3469.35 1534
3469.91 1538
3470.46 1594
3471.02 1607
3471.58 1605
3472.13 1554
3472.69 1618
3473.24 1549
3473.80 1513
3474.36 1588
3474.91 1693
3475.47 1694
3476.03 1718
3476.58 1756
3477.14 1810
3477.70 1887
3478.25 1916
3478.81 1950
3479.37 1881
3479.92 1903
3480.48 1954
3481.04 1985
3481.59 1971
3482.15 1968
3482.71 1967
3483.26 1831
3483.82 1853
3484.38 1815
3484.94 1869
3485.49 1950
3486.05 2091
3486.61 2208
3487.17 2438
3487.72 2648
3488.28 2831
3488.84 3004
3489.40 3239
3489.95 3647
3490.51 3672
3491.07 3654
3491.63 3649
3492.18 3549
3492.74 3267
3493.30 3062
3493.86 2989
3494.42 3034
3494.97 3075
3495.53 3304
3496.09 3448
3496.65 3491
3497.21 3882
3497.76 4113
3498.32 4061
3498.88 3960
3499.44 4099
3500.00 4108
3500.56 4009
3501.11 4141
3501.67 4309
3502.23 4467
3502.79 4613
3503.35 4514
3503.91 4759
3504.47 4579
3505.03 4299
3505.58 4203
3506.14 3944
3506.70 3566
3507.26 3284
3507.82 3021
3508.38 2723
3508.94 2431
3509.50 2236
3510.06 2240
3510.62 2126
3511.17 2009
3511.73 1886
3512.29 1870
3512.85 1702
3513.41 1736
3513.97 1747
3514.53 1624
3515.09 1616
3515.65 1641
3516.21 1764
3516.77 1739
3517.33 1721
3517.89 1748
3518.45 1816
3519.01 1792
3519.57 1664
3520.13 1595
3520.69 1648
3521.25 1610
3521.81 1648
3522.37 1718
3522.93 1569
3523.49 1645
3524.05 1604
3524.61 1600
3525.17 1587
3525.73 1611
3526.29 1478
3526.85 1519
3527.41 1569
3527.97 1489
3528.54 1428
3529.10 1512
3529.66 1566
3530.22 1559
3530.78 1565
3531.34 1612
3531.90 1543
3532.46 1661
3533.02 1600
3533.58 1590
3534.14 1670
3534.71 1676
3535.27 1659
3535.83 1624
3536.39 1660
3536.95 1655
3537.51 1611
3538.07 1563
3538.64 1549
3539.20 1570
3539.76 1649
3540.32 1558
3540.88 1585
3541.44 1674
3542.00 1649
3542.57 1731
3543.13 1672
3543.69 1657
3544.25 1641
3544.81 1617
3545.38 1634
3545.94 1596
3546.50 1464
3547.06 1470
3547.62 1542
3548.19 1445
3548.75 1369
3549.31 1388
3549.87 1473
3550.44 1328
3551.00 1386
3551.56 1387
3552.12 1440
3552.69 1443
3553.25 1375
3553.81 1341
3554.37 1452
3554.94 1422
3555.50 1394
3556.06 1337
3556.63 1351
3557.19 1398
3557.75 1453
3558.31 1471
3558.88 1346
3559.44 1377
3560.00 1441
3560.57 1488
3561.13 1448
3561.69 1424
3562.26 1402
3562.82 1383
3563.38 1359
3563.95 1440
3564.51 1436
3565.07 1368
3565.64 1368
3566.20 1319
3566.77 1365
3567.33 1363
3567.89 1408
3568.46 1418
3569.02 1394
3569.59 1296
3570.15 1446
3570.71 1418
3571.28 1474
3571.84 1415
3572.41 1447
3572.97 1458
3573.53 1534
3574.10 1560
3574.66 1605
3575.23 1683
3575.79 1624
3576.36 1698
3576.92 1595
3577.48 1685
3578.05 1649
3578.61 1658
3579.18 1633
3579.74 1542
3580.31 1582
3580.87 1548
3581.44 1517
3582.00 1542
3582.57 1477
3583.13 1476
3583.70 1462
3584.26 1420
3584.83 1438
3585.39 1442
3585.96 1379
3586.52 1308
3587.09 1337
3587.65 1356
3588.22 1358
3588.79 1329
3589.35 1307
3589.92 1425
3590.48 1434
3591.05 1427
3591.61 1338
3592.18 1366
3592.74 1399
3593.31 1398
3593.88 1376
3594.44 1411
3595.01 1338
3595.57 1354
3596.14 1389
3596.71 1476
3597.27 1465
3597.84 1463
3598.40 1376
3598.97 1375
3599.54 1466
3600.10 1430
3600.67 1364
3601.24 1347
3601.80 1328
3602.37 1288
3602.94 1312
3603.50 1262
3604.07 1241
3604.64 1181
3605.20 1294
3605.77 1324
3606.34 1220
3606.90 1261
3607.47 1271
3608.04 1268
3608.60 1235
3609.17 1248
3609.74 1289
3610.30 1318
3610.87 1341
3611.44 1370
3612.01 1408
3612.57 1479
3613.14 1635
3613.71 1848
3614.28 1948
3614.84 2172
3615.41 2320
3615.98 2525
3616.55 2422
3617.11 2527
3617.68 2718
3618.25 2586
3618.82 2447
3619.39 2205
3619.95 2136
3620.52 2002
3621.09 1835
3621.66 1713
3622.23 1693
3622.79 1545
3623.36 1425
3623.93 1456
3624.50 1324
3625.07 1313
3625.63 1351
3626.20 1351
3626.77 1364
3627.34 1448
3627.91 1340
3628.48 1400
3629.05 1331
3629.61 1298
3630.18 1277
3630.75 1388
3631.32 1311
3631.89 1344
3632.46 1334
3633.03 1413
3633.60 1334
3634.16 1197
3634.73 1292
3635.30 1276
3635.87 1364
3636.44 1325
3637.01 1339
3637.58 1418
3638.15 1457
3638.72 1489
3639.29 1536
3639.86 1563
3640.43 1645
3641.00 1694
3641.57 1682
3642.14 1600
3642.71 1502
3643.27 1453
3643.84 1442
3644.41 1537
3644.98 1594
3645.55 1493
3646.12 1429
3646.69 1533
3647.26 1555
3647.83 1445
3648.40 1518
3648.97 1541
3649.54 1461
3650.12 1535
3650.69 1589
3651.26 1635
3651.83 1749
3652.40 1663
3652.97 1645
3653.54 1751
3654.11 1668
3654.68 1659
3655.25 1728
3655.82 1675
3656.39 1709
3656.96 1725
3657.53 1794
3658.10 1756
3658.67 1602
3659.25 1564
3659.82 1577
3660.39 1646
3660.96 1492
3661.53 1556
3662.10 1575
3662.67 1573
3663.24 1544
3663.81 1631
3664.39 1629
3664.96 1674
3665.53 1670
3666.10 1598
3666.67 1588
3667.24 1638
3667.81 1605
3668.39 1494
3668.96 1468
3669.53 1417
3670.10 1440
3670.67 1492
3671.25 1466
3671.82 1484
3672.39 1544
3672.96 1546
3673.53 1653
3674.11 1633
3674.68 1615
3675.25 1613
3675.82 1610
3676.39 1518
3676.97 1461
3677.54 1447
3678.11 1434
3678.68 1465
3679.26 1468
3679.83 1392
3680.40 1398
3680.97 1410
3681.55 1413
3682.12 1407
3682.69 1419
3683.27 1461
3683.84 1496
3684.41 1550
3684.98 1591
3685.56 1698
3686.13 1672
3686.70 1772
3687.28 1865
3687.85 1881
3688.42 1934
3689.00 1804
3689.57 1872
3690.14 1759
3690.72 1734
3691.29 1658
3691.86 1576
3692.44 1513
3693.01 1482
3693.58 1409
3694.16 1378
3694.73 1412
3695.31 1382
3695.88 1331
3696.45 1420
3697.03 1406
3697.60 1359
3698.18 1424
3698.75 1433
3699.32 1379
3699.90 1435
3700.47 1489
3701.05 1442
3701.62 1425
3702.19 1419
3702.77 1411
3703.34 1428
3703.92 1455
3704.49 1388
3705.07 1487
3705.64 1419
3706.22 1374
3706.79 1407
3707.37 1399
3707.94 1403
3708.51 1403
3709.09 1385
3709.66 1375
3710.24 1375
3710.81 1361
3711.39 1351
3711.96 1312
3712.54 1326
3713.11 1355
3713.69 1362
3714.27 1377
3714.84 1293
3715.42 1340
3715.99 1336
3716.57 1336
3717.14 1279
3717.72 1359
3718.29 1405
3718.87 1389
3719.44 1368
3720.02 1304
3720.60 1214
3721.17 1299
3721.75 1323
3722.32 1170
3722.90 1284
3723.47 1221
3724.05 1253
3724.63 1273
3725.20 1321
3725.78 1294
3726.36 1393
3726.93 1457
3727.51 1532
3728.08 1484
3728.66 1410
3729.24 1565
3729.81 1713
3730.39 1724
3730.97 1792
3731.54 1720
3732.12 1820
3732.70 1855
3733.27 1763
3733.85 1806
3734.43 1760
3735.00 1718
3735.58 1608
3736.16 1564
3736.73 1543
3737.31 1464
3737.89 1484
3738.47 1527
3739.04 1444
3739.62 1368
3740.20 1409
3740.77 1344
3741.35 1364
3741.93 1391
3742.51 1328
3743.08 1251
3743.66 1233
3744.24 1363
3744.82 1339
3745.39 1284
3745.97 1302
3746.55 1329
3747.13 1298
3747.71 1319
3748.28 1247
3748.86 1286
3749.44 1307
3750.02 1323
3750.59 1241
3751.17 1176
3751.75 1227
3752.33 1199
3752.91 1186
3753.49 1231
3754.06 1303
3754.64 1235
3755.22 1360
3755.80 1377
3756.38 1346
3756.96 1324
3757.53 1397
3758.11 1438
3758.69 1379
3759.27 1349
3759.85 1356
3760.43 1424
3761.01 1403
3761.59 1381
3762.17 1342
3762.74 1324
3763.32 1258
3763.90 1235
3764.48 1266
3765.06 1256
3765.64 1193
3766.22 1259
3766.80 1186
3767.38 1255
3767.96 1195
3768.54 1215
3769.12 1266
3769.70 1282
3770.27 1258
3770.85 1196
3771.43 1269
3772.01 1398
3772.59 1320
3773.17 1257
3773.75 1254
3774.33 1262
3774.91 1238
3775.49 1265
3776.07 1250
3776.65 1236
3777.23 1212
3777.81 1139
3778.39 1230
3778.97 1222
3779.55 1199
3780.13 1205
3780.71 1269
3781.29 1261
3781.88 1248
3782.46 1290
3783.04 1275
3783.62 1287
3784.20 1366
3784.78 1385
3785.36 1262
3785.94 1200
3786.52 1333
3787.10 1300
3787.68 1226
3788.26 1309
3788.84 1307
3789.43 1315
3790.01 1339
3790.59 1358
3791.17 1318
3791.75 1283
3792.33 1313
3792.91 1396
3793.49 1385
3794.08 1369
3794.66 1283
3795.24 1341
3795.82 1407
3796.40 1437
3796.98 1456
3797.56 1436
3798.15 1415
3798.73 1453
3799.31 1505
3799.89 1535
3800.47 1565
3801.06 1608
3801.64 1597
3802.22 1631
3802.80 1571
3803.38 1551
3803.97 1528
3804.55 1568
3805.13 1596
3805.71 1678
3806.29 1634
3806.88 1582
3807.46 1645
3808.04 1652
3808.62 1655
3809.21 1615
3809.79 1642
3810.37 1629
3810.95 1668
3811.54 1675
3812.12 1643
3812.70 1709
3813.29 1694
3813.87 1727
3814.45 1761
3815.03 1757
3815.62 1607
3816.20 1658
3816.78 1553
3817.37 1457
3817.95 1402
3818.53 1418
3819.12 1395
3819.70 1409
3820.28 1366
3820.87 1327
3821.45 1261
3822.03 1248
3822.62 1305
3823.20 1287
3823.78 1206
3824.37 1221
3824.95 1347
3825.54 1377
3826.12 1322
3826.70 1251
3827.29 1325
3827.87 1274
3828.46 1290
3829.04 1337
3829.62 1280
3830.21 1340
3830.79 1342
3831.38 1371
3831.96 1399
3832.54 1451
3833.13 1375
3833.71 1367
3834.30 1350
3834.88 1314
3835.47 1286
3836.05 1334
3836.64 1363
3837.22 1284
3837.81 1278
3838.39 1224
3838.98 1241
3839.56 1252
3840.15 1263
3840.73 1326
3841.31 1280
3841.90 1258
3842.49 1300
3843.07 1348
3843.66 1327
3844.24 1273
3844.83 1282
3845.41 1272
3846.00 1296
3846.58 1286
3847.17 1314
3847.75 1322
3848.34 1366
3848.92 1348
3849.51 1325
3850.10 1318
3850.68 1324
3851.27 1354
3851.85 1387
3852.44 1377
3853.02 1435
3853.61 1396
3854.20 1442
3854.78 1502
3855.37 1505
3855.95 1704
3856.54 1791
3857.13 1969
3857.71 2161
3858.30 2610
3858.89 2747
3859.47 2843
3860.06 3170
3860.64 3006
3861.23 3103
3861.82 3192
3862.40 2994
3862.99 2718
3863.58 2633
3864.16 2463
3864.75 2352
3865.34 2312
3865.92 2097
3866.51 2006
3867.10 1870
3867.69 1783
3868.27 1686
3868.86 1701
3869.45 1563
3870.03 1622
3870.62 1685
3871.21 1772
3871.80 1692
3872.38 1717
3872.97 1714
3873.56 1668
3874.15 1645
3874.73 1573
3875.32 1595
3875.91 1545
3876.50 1547
3877.08 1534
3877.67 1424
3878.26 1451
3878.85 1400
3879.43 1386
3880.02 1357
3880.61 1302
3881.20 1266
3881.79 1245
3882.37 1281
3882.96 1272
3883.55 1348
3884.14 1310
3884.73 1297
3885.32 1368
3885.90 1375
3886.49 1424
3887.08 1486
3887.67 1583
3888.26 1514
3888.85 1584
3889.44 1671
3890.02 1681
3890.61 1717
3891.20 1644
3891.79 1751
3892.38 1779
3892.97 1766
3893.56 1851
3894.15 1792
3894.74 1816
3895.32 1815
3895.91 1808
3896.50 1752
3897.09 1783
3897.68 1804
3898.27 1729
3898.86 1699
3899.45 1642
3900.04 1573
3900.63 1565
3901.22 1522
3901.81 1513
3902.40 1553
3902.99 1452
3903.58 1412
3904.17 1375
3904.76 1370
3905.35 1276
3905.94 1248
3906.53 1347
3907.12 1282
3907.71 1272
3908.30 1228
3908.89 1261
3909.48 1291
3910.07 1243
3910.66 1191
3911.25 1207
3911.84 1179
3912.43 1207
3913.02 1219
3913.61 1272
3914.20 1263
3914.79 1270
3915.38 1214
3915.97 1218
3916.56 1267
3917.15 1250
3917.74 1284
3918.33 1261
3918.92 1265
3919.52 1254
3920.11 1269
3920.70 1193
3921.29 1175
3921.88 1216
3922.47 1152
3923.06 1203
3923.65 1209
3924.24 1188
3924.84 1196
3925.43 1166
3926.02 1113
3926.61 1171
3927.20 1179
3927.79 1085
3928.38 1167
3928.98 1166
3929.57 1094
3930.16 1078
3930.75 1145
3931.34 1168
3931.93 1176
3932.53 1142
3933.12 1155
3933.71 1183
3934.30 1208
3934.89 1180
3935.49 1223
3936.08 1225
3936.67 1257
3937.26 1262
3937.86 1254
3938.45 1207
3939.04 1279
3939.63 1274
3940.23 1201
3940.82 1261
3941.41 1302
3942.00 1257
3942.60 1217
3943.19 1262
3943.78 1221
3944.37 1196
3944.97 1220
3945.56 1206
3946.15 1145
3946.75 1156
3947.34 1211
3947.93 1214
3948.52 1163
3949.12 1173
3949.71 1168
3950.30 1173
3950.90 1188
3951.49 1138
3952.08 1124
3952.68 1181
3953.27 1156
3953.86 1085
3954.46 1177
3955.05 1190
3955.65 1235
3956.24 1278
3956.83 1232
3957.43 1223
3958.02 1200
3958.61 1298
3959.21 1259
3959.80 1314
3960.40 1208
3960.99 1235
3961.58 1269
3962.18 1353
3962.77 1413
3963.37 1393
3963.96 1405
3964.55 1389
3965.15 1461
3965.74 1481
3966.34 1509
3966.93 1537
3967.53 1488
3968.12 1408
3968.72 1402
3969.31 1398
3969.91 1384
3970.50 1364
3971.10 1236
3971.69 1193
3972.28 1269
3972.88 1199
3973.47 1322
3974.07 1314
3974.66 1334
3975.26 1351
3975.85 1284
3976.45 1391
3977.05 1325
3977.64 1284
3978.24 1216
3978.83 1289
3979.43 1255
3980.02 1241
3980.62 1255
3981.21 1321
3981.81 1252
3982.40 1194
3983.00 1239
3983.60 1224
3984.19 1311
3984.79 1281
3985.38 1254
3985.98 1244
3986.58 1248
3987.17 1200
3987.77 1207
3988.36 1190
3988.96 1196
3989.56 1184
3990.15 1221
3990.75 1178
3991.34 1211
3991.94 1230
3992.54 1333
3993.13 1277
3993.73 1297
3994.33 1311
3994.92 1328
3995.52 1370
3996.12 1346
3996.71 1330
3997.31 1397
3997.91 1411
3998.50 1361
3999.10 1362
3999.70 1362
4000.29 1351
4000.89 1424
4001.49 1477
4002.09 1438
4002.68 1393
4003.28 1517
4003.88 1475
4004.47 1402
4005.07 1461
4005.67 1401
4006.27 1352
4006.86 1441
4007.46 1326
4008.06 1358
4008.66 1312
4009.25 1373
4009.85 1334
4010.45 1396
4011.05 1400
4011.64 1359
4012.24 1359
4012.84 1348
4013.44 1365
4014.04 1536
4014.63 1601
4015.23 1552
4015.83 1556
4016.43 1490
4017.03 1530
4017.63 1460
4018.22 1403
4018.82 1344
4019.42 1297
4020.02 1291
4020.62 1284
4021.22 1247
4021.81 1252
4022.41 1250
4023.01 1269
4023.61 1239
4024.21 1257
4024.81 1244
4025.41 1275
4026.01 1277
4026.60 1324
4027.20 1331
4027.80 1397
4028.40 1333
4029.00 1270
4029.60 1254
4030.20 1284
4030.80 1299
4031.40 1235
4032.00 1275
4032.60 1341
4033.20 1361
4033.80 1304
4034.39 1284
4034.99 1230
4035.59 1213
4036.19 1247
4036.79 1231
4037.39 1201
4037.99 1195
4038.59 1239
4039.19 1252
4039.79 1176
4040.39 1127
4040.99 1214
4041.59 1260
4042.19 1210
4042.79 1172
4043.39 1166
4043.99 1197
4044.59 1185
4045.19 1199
4045.79 1212
4046.39 1184
4046.99 1245
4047.60 1339
4048.20 1320
4048.80 1364
4049.40 1355
4050.00 1322
4050.60 1290
4051.20 1331
4051.80 1333
4052.40 1395
4053.00 1331
4053.60 1312
4054.20 1254
4054.80 1218
4055.41 1252
4056.01 1135
4056.61 1150
4057.21 1120
4057.81 1152
4058.41 1149
4059.01 1119
4059.61 1111
4060.22 1109
4060.82 1102
4061.42 1084
4062.02 1076
4062.62 1102
4063.22 1102
4063.82 1115
4064.43 1104
4065.03 1056
4065.63 1105
4066.23 1122
4066.83 1172
4067.44 1140
4068.04 1146
4068.64 1118
4069.24 1154
4069.84 1201
4070.45 1164
4071.05 1156
4071.65 1195
4072.25 1202
4072.86 1162
4073.46 1167
4074.06 1175
4074.66 1170
4075.27 1182
4075.87 1176
4076.47 1164
4077.07 1136
4077.68 1175
4078.28 1167
4078.88 1114
4079.48 1180
4080.09 1167
4080.69 1199
4081.29 1197
4081.90 1259
4082.50 1311
4083.10 1158
4083.71 1151
4084.31 1269
4084.91 1151
4085.52 1200
4086.12 1232
4086.72 1319
4087.33 1278
4087.93 1211
4088.53 1288
4089.14 1326
4089.74 1336
4090.34 1454
4090.95 1523
4091.55 1629
4092.15 1714
4092.76 1762
4093.36 1848
4093.97 1829
4094.57 1823
4095.17 1832
4095.78 1669
4096.38 1615
4096.99 1519
4097.59 1402
4098.19 1325
4098.80 1316
4099.40 1286
4100.01 1190
4100.61 1150
4101.22 1136
4101.82 1140
4102.43 1095
4103.03 1067
4103.63 1099
4104.24 1104
4104.84 1101
4105.45 1182
4106.05 1159
4106.66 1096
4107.26 1124
4107.87 1145
4108.47 1091
4109.08 1105
4109.68 1187
4110.29 1131
4110.89 1126
4111.50 1141
4112.10 1151
4112.71 1157
4113.31 1167
4113.92 1200
4114.53 1154
4115.13 1131
4115.74 1149
4116.34 1225
4116.95 1163
4117.55 1150
4118.16 1177
4118.76 1131
4119.37 1109
4119.98 1211
4120.58 1140
4121.19 1154
4121.79 1151
4122.40 1218
4123.01 1193
4123.61 1160
4124.22 1169
4124.82 1166
4125.43 1084
4126.04 1091
4126.64 1114
4127.25 1162
4127.86 1184
4128.46 1242
4129.07 1218
4129.68 1199
4130.28 1259
4130.89 1221
4131.50 1249
4132.10 1253
4132.71 1258
4133.32 1286
4133.92 1328
4134.53 1276
4135.14 1283
4135.74 1303
4136.35 1316
4136.96 1288
4137.56 1232
4138.17 1288
4138.78 1332
4139.39 1281
4139.99 1222
4140.60 1238
4141.21 1214
4141.82 1209
4142.42 1257
4143.03 1287
4143.64 1195
4144.25 1222
4144.85 1190
4145.46 1167
4146.07 1181
4146.68 1143
4147.28 1103
4147.89 1108
4148.50 1123
4149.11 1071
4149.72 1133
4150.32 1070
4150.93 1067
4151.54 1090
4152.15 1084
4152.76 1119
4153.37 1126
4153.97 1114
4154.58 1130
4155.19 1134
4155.80 1076
4156.41 1169
4157.02 1151
4157.62 1064
4158.23 993
4158.84 1056
4159.45 1126
4160.06 1156
4160.67 1141
4161.28 1180
4161.89 1231
4162.49 1206
4163.10 1264
4163.71 1285
4164.32 1196
4164.93 1245
4165.54 1305
4166.15 1342
4166.76 1304
4167.37 1249
4167.98 1220
4168.59 1226
4169.20 1346
4169.81 1316
4170.42 1241
4171.02 1308
4171.63 1300
4172.24 1326
4172.85 1296
4173.46 1278
4174.07 1310
4174.68 1436
4175.29 1365
4175.90 1252
4176.51 1284
4177.12 1263
4177.73 1266
4178.34 1217
4178.95 1226
4179.56 1163
4180.17 1150
4180.78 1179
4181.39 1154
4182.00 1166
4182.61 1180
4183.23 1171
4183.84 1149
4184.45 1156
4185.06 1143
4185.67 1131
4186.28 1173
4186.89 1204
4187.50 1138
4188.11 1170
4188.72 1231
4189.33 1261
4189.94 1242
4190.55 1375
4191.17 1425
4191.78 1449
4192.39 1471
4193.00 1547
4193.61 1536
4194.22 1602
4194.83 1576
4195.44 1553
4196.06 1461
4196.67 1541
4197.28 1504
4197.89 1404
4198.50 1386
4199.11 1332
4199.72 1323
4200.34 1345
4200.95 1290
4201.56 1270
4202.17 1301
4202.78 1288
4203.40 1315
4204.01 1282
4204.62 1255
4205.23 1269
4205.84 1206
4206.46 1206
4207.07 1226
4207.68 1322
4208.29 1302
4208.90 1317
4209.52 1319
4210.13 1329
4210.74 1270
4211.35 1272
4211.97 1280
4212.58 1312
4213.19 1410
4213.80 1458
4214.42 1494
4215.03 1587
4215.64 1633
4216.26 1601
4216.87 1728
4217.48 1850
4218.09 1879
4218.71 2083
4219.32 2252
4219.93 2227
4220.55 2310
4221.16 2348
4221.77 2413
4222.39 2507
4223.00 2607
4223.61 2859
4224.23 2867
4224.84 2873
4225.45 3088
4226.07 3121
4226.68 3140
4227.30 3131
4227.91 2901
4228.52 2642
4229.14 2435
4229.75 2335
4230.36 2111
4230.98 1896
4231.59 1808
4232.21 1722
4232.82 1715
4233.43 1691
4234.05 1655
4234.66 1631
4235.28 1637
4235.89 1600
4236.51 1553
4237.12 1574
4237.73 1568
4238.35 1594
4238.96 1402
4239.58 1406
4240.19 1510
4240.81 1422
4241.42 1434
4242.04 1417
4242.65 1373
4243.27 1309
4243.88 1327
4244.50 1408
4245.11 1427
4245.73 1511
4246.34 1485
4246.96 1455
4247.57 1313
4248.19 1365
4248.80 1393
4249.42 1350
4250.03 1275
4250.65 1269
4251.26 1277
4251.88 1336
4252.49 1358
4253.11 1332
4253.72 1328
4254.34 1381
4254.96 1385
4255.57 1365
4256.19 1334
4256.80 1378
4257.42 1371
4258.03 1393
4258.65 1363
4259.27 1346
4259.88 1387
4260.50 1293
4261.12 1334
4261.73 1346
4262.35 1319
4262.96 1352
4263.58 1319
4264.20 1324
4264.81 1374
4265.43 1401
4266.05 1321
4266.66 1363
4267.28 1358
4267.90 1387
4268.51 1248
4269.13 1295
4269.75 1277
4270.36 1317
4270.98 1321
4271.60 1231
4272.21 1327
4272.83 1308
4273.45 1274
4274.06 1300
4274.68 1286
4275.30 1413
4275.92 1367
4276.53 1234
4277.15 1361
4277.77 1369
4278.38 1255
4279.00 1244
4279.62 1158
4280.24 1212
4280.85 1180
4281.47 1224
4282.09 1170
4282.71 1222
4283.32 1197
4283.94 1206
4284.56 1268
4285.18 1237
4285.80 1180
4286.41 1222
4287.03 1251
4287.65 1223
4288.27 1264
4288.89 1224
4289.50 1223
4290.12 1203
4290.74 1249
4291.36 1288
4291.98 1268
4292.60 1240
4293.21 1248
4293.83 1202
4294.45 1187
4295.07 1195
4295.69 1239
4296.31 1195
4296.93 1148
4297.54 1234
4298.16 1220
4298.78 1220
4299.40 1140
4300.02 1145
4300.64 1218
4301.26 1190
4301.88 1203
4302.50 1184
4303.12 1169
4303.73 1250
4304.35 1272
4304.97 1282
4305.59 1217
4306.21 1268
4306.83 1243
4307.45 1294
4308.07 1294
4308.69 1403
4309.31 1415
4309.93 1351
4310.55 1395
4311.17 1408
4311.79 1364
4312.41 1310
4313.03 1275
4313.65 1247
4314.27 1247
4314.89 1164
4315.51 1205
4316.13 1270
4316.75 1242
4317.37 1210
4317.99 1283
4318.61 1213
4319.23 1187
4319.85 1265
4320.47 1254
4321.09 1243
4321.71 1239
4322.33 1207
4322.95 1269
4323.57 1332
4324.19 1335
4324.81 1282
4325.43 1303
4326.05 1256
4326.68 1281
4327.30 1296
4327.92 1348
4328.54 1245
4329.16 1288
4329.78 1334
4330.40 1352
4331.02 1393
4331.64 1345
4332.26 1347
4332.89 1538
4333.51 1562
4334.13 1597
4334.75 1737
4335.37 1773
4335.99 1756
4336.61 1776
4337.24 1790
4337.86 1870
4338.48 1765
4339.10 1736
4339.72 1736
4340.34 1705
4340.97 1776
4341.59 1904
4342.21 2186
4342.83 2308
4343.45 2404
4344.08 2682
4344.70 2755
4345.32 2875
4345.94 2988
4346.57 2994
4347.19 2734
4347.81 2445
4348.43 2272
4349.05 2011
4349.68 1848
4350.30 1707
4350.92 1587
4351.54 1481
4352.17 1428
4352.79 1487
4353.41 1438
4354.04 1495
4354.66 1423
4355.28 1428
4355.90 1440
4356.53 1434
4357.15 1498
4357.77 1447
4358.40 1470
4359.02 1475
4359.64 1540
4360.27 1441
4360.89 1405
4361.51 1376
4362.14 1406
4362.76 1496
4363.38 1452
4364.01 1457
4364.63 1399
4365.25 1340
4365.88 1364
4366.50 1320
4367.12 1283
4367.75 1256
4368.37 1196
4369.00 1308
4369.62 1265
4370.24 1211
4370.87 1203
4371.49 1267
4372.12 1178
4372.74 1185
4373.36 1162
4373.99 1238
4374.61 1266
4375.24 1313
4375.86 1357
4376.49 1313
4377.11 1365
4377.73 1367
4378.36 1324
4378.98 1416
4379.61 1329
4380.23 1302
4380.86 1399
4381.48 1426
4382.11 1453
4382.73 1484
4383.36 1429
4383.98 1437
4384.61 1504
4385.23 1588
4385.86 1598
4386.48 1695
4387.11 1767
4387.73 1947
4388.36 2045
4388.98 2174
4389.61 2248
4390.23 2251
4390.86 2392
4391.48 2174
4392.11 2012
4392.74 1963
4393.36 1818
4393.99 1715
4394.61 1614
4395.24 1651
4395.86 1625
4396.49 1610
4397.12 1573
4397.74 1591
4398.37 1642
4398.99 1619
4399.62 1571
4400.25 1531
4400.87 1504
4401.50 1519
4402.12 1474
4402.75 1422
4403.38 1389
4404.00 1440
4404.63 1366
4405.26 1375
4405.88 1354
4406.51 1399
4407.14 1361
4407.76 1318
4408.39 1308
4409.02 1333
4409.64 1288
4410.27 1312
4410.90 1279
4411.52 1368
4412.15 1256
4412.78 1226
4413.40 1217
4414.03 1224
4414.66 1254
4415.29 1230
4415.91 1203
4416.54 1144
4417.17 1166
4417.79 1137
4418.42 1244
4419.05 1166
4419.68 1189
4420.30 1156
4420.93 1140
4421.56 1148
4422.19 1140
4422.81 1167
4423.44 1132
4424.07 1126
4424.70 1089
4425.33 1035
4425.95 1064
4426.58 1064
4427.21 1020
4427.84 1136
4428.47 1122
4429.09 1067
4429.72 1141
4430.35 1116
4430.98 1106
4431.61 1086
4432.23 1067
4432.86 1133
4433.49 1114
4434.12 1084
4434.75 1162
4435.38 1130
4436.01 1126
4436.63 1159
4437.26 1176
4437.89 1114
4438.52 1112
4439.15 1104
4439.78 1063
4440.41 1103
4441.04 1168
4441.67 1133
4442.29 1112
4442.92 1147
4443.55 1131
4444.18 1102
4444.81 1086
4445.44 1124
4446.07 1153
4446.70 1170
4447.33 1114
4447.96 1101
4448.59 1160
4449.22 1158
4449.85 1093
4450.48 1083
4451.11 1120
4451.74 1150
4452.37 1224
4453.00 1162
4453.63 1116
4454.26 1100
4454.89 1177
4455.52 1136
4456.15 1077
4456.78 1144
4457.41 1120
4458.04 1109
4458.67 1039
4459.30 1019
4459.93 1082
4460.56 1065
4461.19 982
4461.82 1018
4462.45 1024
4463.08 963
4463.71 959
4464.34 1000
4464.97 987
4465.60 958
4466.23 1002
4466.86 1013
4467.49 978
4468.12 982
4468.76 963
4469.39 978
4470.02 975
4470.65 975
4471.28 1022
4471.91 985
4472.54 996
4473.17 968
4473.80 914
4474.44 913
4475.07 1002
4475.70 1067
4476.33 1086
4476.96 1059
4477.59 1079
4478.22 1071
4478.86 984
4479.49 1003
4480.12 1052
4480.75 1032
4481.38 1027
4482.02 1115
4482.65 1067
4483.28 1078
4483.91 1113
4484.54 1150
4485.18 1081
4485.81 1147
4486.44 1135
4487.07 1078
4487.70 1110
4488.34 1129
4488.97 1170
4489.60 1174
4490.23 1103
4490.87 1127
4491.50 1190
4492.13 1166
4492.76 1148
4493.40 1085
4494.03 1067
4494.66 1096
4495.30 1100
4495.93 1084
4496.56 1135
4497.19 1131
4497.83 1121
4498.46 1253
4499.09 1253
4499.73 1308
4500.36 1403
4500.99 1470
4501.63 1444
4502.26 1408
4502.89 1340
4503.53 1281
4504.16 1191
4504.79 1204
4505.43 1143
4506.06 1189
4506.69 1146
4507.33 1026
4507.96 1080
4508.59 1185
4509.23 1171
4509.86 1080
4510.50 1095
4511.13 1137
4511.76 1122
4512.40 1141
4513.03 1157
4513.67 1081
4514.30 1084
4514.93 1124
4515.57 1140
4516.20 1118
4516.84 1118
4517.47 1061
4518.11 1024
4518.74 1080
4519.37 1111
4520.01 1158
4520.64 1159
4521.28 1194
4521.91 1126
4522.55 1156
4523.18 1187
4523.82 1203
4524.45 1313
4525.09 1347
4525.72 1472
4526.36 1674
4526.99 1985
4527.63 2391
4528.26 2614
4528.90 2820
4529.53 3126
4530.17 3191
4530.80 3148
4531.44 3089
4532.07 3060
4532.71 2775
4533.34 2542
4533.98 2195
4534.62 1972
4535.25 1774
4535.89 1517
4536.52 1386
4537.16 1292
4537.79 1282
4538.43 1181
4539.07 1117
4539.70 1123
4540.34 1087
4540.97 1123
4541.61 1048
4542.25 1081
4542.88 1113
4543.52 1092
4544.15 1077
4544.79 1071
4545.43 1118
4546.06 1023
4546.70 1013
4547.34 1002
4547.97 981
4548.61 1037
4549.25 1079
4549.88 1079
4550.52 1149
4551.16 1154
4551.79 1159
4552.43 1134
4553.07 1179
4553.70 1162
4554.34 1200
4554.98 1190
4555.61 1189
4556.25 1135
4556.89 1196
4557.53 1135
4558.16 1168
4558.80 1136
4559.44 1175
4560.07 1193
4560.71 1139
4561.35 1145
4561.99 1139
4562.62 1179
4563.26 1273
4563.90 1239
4564.54 1320
4565.18 1347
4565.81 1362
4566.45 1420
4567.09 1406
4567.73 1504
4568.36 1500
4569.00 1571
4569.64 1592
4570.28 1452
4570.92 1422
4571.55 1386
4572.19 1369
4572.83 1294
4573.47 1246
4574.11 1207
4574.75 1114
4575.38 1064
4576.02 1110
4576.66 1079
4577.30 1048
4577.94 1085
4578.58 1098
4579.22 1072
4579.85 1038
4580.49 1043
4581.13 1078
4581.77 1077
4582.41 1077
4583.05 1105
4583.69 1062
4584.33 1078
4584.97 1090
4585.61 1101
4586.24 1093
4586.88 1152
4587.52 1174
4588.16 1145
4588.80 1053
4589.44 1129
4590.08 1103
4590.72 1100
4591.36 1092
4592.00 1067
4592.64 1040
4593.28 1044
4593.92 1072
4594.56 1021
4595.20 1001
4595.84 956
4596.48 1023
4597.12 1004
4597.76 994
4598.40 1016
4599.04 1070
4599.68 1058
4600.32 1141
4600.96 1136
4601.60 1099
4602.24 1090
4602.88 1076
4603.52 1100
4604.16 1129
4604.80 1149
4605.44 1183
4606.08 1210
4606.72 1208
4607.36 1193
4608.00 1128
4608.64 1120
4609.28 1123
4609.93 1156
4610.57 1152
4611.21 1044
4611.85 1026
4612.49 1053
4613.13 1073
4613.77 1106
4614.41 1051
4615.05 1102
4615.69 1074
4616.34 989
4616.98 944
4617.62 957
4618.26 969
4618.90 997
4619.54 1057
4620.18 969
4620.83 989
4621.47 989
4622.11 1050
4622.75 1023
4623.39 979
4624.03 1017
4624.68 949
4625.32 949
4625.96 974
4626.60 1026
4627.24 953
4627.89 1033
4628.53 1000
4629.17 1071
4629.81 1074
4630.45 1050
4631.10 1077
4631.74 1075
4632.38 1051
4633.02 1051
4633.67 1116
4634.31 1171
4634.95 1196
4635.59 1193
4636.24 1247
4636.88 1255
4637.52 1304
4638.17 1255
4638.81 1315
4639.45 1198
4640.09 1185
4640.74 1136
4641.38 1105
4642.02 1175
4642.67 1158
4643.31 1142
4643.95 1077
4644.60 996
4645.24 1046
4645.88 1023
4646.53 1050
4647.17 1038
4647.81 1036
4648.46 1061
4649.10 1118
4649.74 1042
4650.39 1079
4651.03 1031
4651.67 1015
4652.32 1035
4652.96 1006
4653.61 1009
4654.25 1002
4654.89 1009
4655.54 983
4656.18 888
4656.83 943
4657.47 940
4658.11 977
4658.76 946
4659.40 961
4660.05 962
4660.69 1000
4661.33 941
4661.98 954
4662.62 916
4663.27 909
4663.91 963
4664.56 911
4665.20 954
4665.85 998
4666.49 996
4667.14 964
4667.78 937
4668.43 878
4669.07 986
4669.72 964
4670.36 926
4671.01 1004
4671.65 1009
4672.30 996
4672.94 975
4673.59 957
4674.23 946
4674.88 1000
4675.52 989
4676.17 1070
4676.81 1017
4677.46 1020
4678.10 1010
4678.75 997
4679.40 997
4680.04 984
4680.69 937
4681.33 945
4681.98 1020
4682.62 950
4683.27 955
4683.92 987
4684.56 1014
4685.21 1004
4685.85 972
4686.50 985
4687.15 984
4687.79 955
4688.44 991
4689.09 1040
4689.73 967
4690.38 1020
4691.02 964
4691.67 952
4692.32 1025
4692.96 1053
4693.61 1036
4694.26 1135
4694.90 1227
4695.55 1244
4696.20 1197
4696.84 1285
4697.49 1241
4698.14 1329
4698.78 1213
4699.43 1228
4700.08 1202
4700.73 1115
4701.37 1020
4702.02 1034
4702.67 1053
4703.31 959
4703.96 947
4704.61 1072
4705.26 1058
4705.90 1059
4706.55 1053
4707.20 999
4707.85 1011
4708.49 950
4709.14 995
4709.79 1008
4710.44 1068
4711.09 1027
4711.73 1016
4712.38 989
4713.03 943
4713.68 1017
4714.33 995
4714.97 1079
4715.62 1131
4716.27 1120
4716.92 1088
4717.57 1041
4718.21 1047
4718.86 1132
4719.51 1177
4720.16 1221
4720.81 1203
4721.46 1209
4722.11 1266
4722.75 1260
4723.40 1314
4724.05 1288
4724.70 1330
4725.35 1298
4726.00 1282
4726.65 1255
4727.30 1242
4727.94 1183
4728.59 1165
4729.24 1093
4729.89 1064
4730.54 1103
4731.19 1051
4731.84 1044
4732.49 1073
4733.14 1065
4733.79 1078
4734.44 1097
4735.09 1069
4735.74 1128
4736.38 1137
4737.03 1149
4737.68 1230
4738.33 1248
4738.98 1227
4739.63 1264
4740.28 1205
4740.93 1127
4741.58 1228
4742.23 1083
4742.88 1097
4743.53 1115
4744.18 1051
4744.83 1039
4745.48 1099
4746.13 1124
4746.78 1163
4747.43 1055
4748.08 1096
4748.73 1089
4749.39 1142
4750.04 1226
4750.69 1207
4751.34 1211
4751.99 1226
4752.64 1198
4753.29 1162
4753.94 1163
4754.59 1086
4755.24 1097
4755.89 1046
4756.54 1010
4757.19 1003
4757.84 1050
4758.50 1051
4759.15 1013
4759.80 957
4760.45 893
4761.10 925
4761.75 972
4762.40 1006
4763.05 1018
4763.71 995
4764.36 990
4765.01 986
4765.66 1029
4766.31 1072
4766.96 1064
4767.62 969
4768.27 934
4768.92 993
4769.57 1024
4770.22 994
4770.87 973
4771.53 948
4772.18 934
4772.83 958
4773.48 965
4774.13 918
4774.79 959
4775.44 894
4776.09 947
4776.74 1017
4777.40 983
4778.05 996
4778.70 1028
4779.35 991
4780.01 956
4780.66 932
4781.31 994
4781.96 1032
4782.62 950
4783.27 970
4783.92 922
4784.57 890
4785.23 942
4785.88 932
4786.53 952
4787.19 951
4787.84 982
4788.49 940
4789.15 947
4789.80 955
4790.45 957
4791.11 1014
4791.76 928
4792.41 912
4793.07 918
4793.72 939
4794.37 959
4795.03 874
4795.68 891
4796.33 936
4796.99 972
4797.64 1009
4798.29 961
4798.95 955
4799.60 965
4800.26 1004
4800.91 945
4801.56 935
4802.22 947
4802.87 955
4803.53 967
4804.18 974
4804.83 942
4805.49 949
4806.14 940
4806.80 984
4807.45 954
4808.11 953
4808.76 967
4809.42 990
4810.07 995
4810.72 1007
4811.38 1001
4812.03 950
4812.69 1040
4813.34 1036
4814.00 1056
4814.65 1046
4815.31 1085
4815.96 1127
4816.62 1145
4817.27 1137
4817.93 1168
4818.58 1136
4819.24 1148
4819.89 1191
4820.55 1228
4821.20 1227
4821.86 1156
4822.52 1243
4823.17 1244
4823.83 1246
4824.48 1220
4825.14 1189
4825.79 1196
4826.45 1200
4827.10 1118
4827.76 1155
4828.42 1194
4829.07 1157
4829.73 1200
4830.38 1258
4831.04 1263
4831.70 1259
4832.35 1342
4833.01 1357
4833.66 1427
4834.32 1488
4834.98 1447
4835.63 1502
4836.29 1507
4836.95 1515
4837.60 1525
4838.26 1442
4838.92 1376
4839.57 1429
4840.23 1466
4840.89 1365
4841.54 1413
4842.20 1440
4842.86 1382
4843.51 1354
4844.17 1361
4844.83 1480
4845.48 1528
4846.14 1561
4846.80 1672
4847.45 1682
4848.11 1761
4848.77 1767
4849.43 1816
4850.08 1780
4850.74 1726
4851.40 1651
4852.06 1533
4852.71 1531
4853.37 1627
4854.03 1633
4854.69 1739
4855.34 1726
4856.00 1773
4856.66 1735
4857.32 1772
4857.97 1728
4858.63 1707
4859.29 1723
4859.95 1648
4860.61 1647
4861.26 1624
4861.92 1534
4862.58 1630
4863.24 1666
4863.90 1601
4864.55 1638
4865.21 1703
4865.87 1647
4866.53 1530
4867.19 1561
4867.85 1534
4868.51 1504
4869.16 1446
4869.82 1445
4870.48 1422
4871.14 1354
4871.80 1381
4872.46 1377
4873.12 1408
4873.78 1402
4874.43 1402
4875.09 1426
4875.75 1393
4876.41 1326
4877.07 1275
4877.73 1270
4878.39 1308
4879.05 1341
4879.71 1238
4880.37 1201
4881.03 1170
4881.69 1183
4882.34 1210
4883.00 1207
4883.66 1192
4884.32 1210
4884.98 1296
4885.64 1256
4886.30 1292
4886.96 1250
4887.62 1271
4888.28 1279
4888.94 1367
4889.60 1312
4890.26 1387
4890.92 1243
4891.58 1292
4892.24 1297
4892.90 1260
4893.56 1216
4894.22 1255
4894.88 1221
4895.54 1263
4896.20 1300
4896.86 1264
4897.52 1291
4898.19 1299
4898.85 1253
4899.51 1189
4900.17 1222
4900.83 1184
4901.49 1168
4902.15 1180
4902.81 1110
4903.47 1091
4904.13 1099
4904.79 1090
4905.45 1079
4906.12 1027
4906.78 1007
4907.44 1021
4908.10 1035
4908.76 1037
4909.42 1037
4910.08 1016
4910.74 1076
4911.41 1053
4912.07 1023
4912.73 967
4913.39 959
4914.05 931
4914.71 946
4915.38 977
4916.04 1006
4916.70 1033
4917.36 1017
4918.02 959
4918.68 1022
4919.35 961
4920.01 984
4920.67 988
4921.33 1008
4921.99 961
4922.66 959
4923.32 924
4923.98 970
4924.64 913
4925.31 931
4925.97 914
4926.63 923
4927.29 984
4927.96 1026
4928.62 989
4929.28 1006
4929.94 934
4930.61 960
4931.27 1007
4931.93 997
4932.59 965
4933.26 929
4933.92 970
4934.58 932
4935.25 1006
4935.91 982
4936.57 1000
4937.24 969
4937.90 928
4938.56 927
4939.23 936
4939.89 898
4940.55 957
4941.22 981
4941.88 1041
4942.54 1039
4943.21 923
4943.87 974
4944.53 959
4945.20 994
4945.86 948
4946.52 940
4947.19 965
4947.85 926
4948.52 902
4949.18 900
4949.84 902
4950.51 943
4951.17 959
4951.84 944
4952.50 986
4953.17 989
4953.83 984
4954.49 969
4955.16 990
4955.82 1008
4956.49 981
4957.15 963
4957.82 1004
4958.48 980
4959.15 983
4959.81 1022
4960.47 939
4961.14 954
4961.80 1055
4962.47 1059
4963.13 1035
4963.80 1007
4964.46 1042
4965.13 1005
4965.79 996
4966.46 1082
4967.12 1023
4967.79 994
4968.45 1013
4969.12 977
4969.79 1018
4970.45 1005
4971.12 991
4971.78 986
4972.45 944
4973.11 986
4973.78 1035
4974.44 1024
4975.11 996
4975.78 975
4976.44 993
4977.11 945
4977.77 1031
4978.44 1004
4979.11 1020
4979.77 1000
4980.44 924
4981.10 973
4981.77 1023
4982.44 1077
4983.10 1099
4983.77 1115
4984.43 1172
4985.10 1265
4985.77 1294
4986.43 1387
4987.10 1390
4987.77 1621
4988.43 1619
4989.10 1573
4989.77 1471
4990.43 1389
4991.10 1320
4991.77 1226
4992.43 1215
4993.10 1133
4993.77 1073
4994.43 1043
4995.10 1036
4995.77 1004
4996.44 962
4997.10 902
4997.77 898
4998.44 847
4999.10 896
4999.77 892
5000.44 912
5001.11 891
5001.77 873
5002.44 956
5003.11 956
5003.78 1005
5004.44 958
5005.11 930
5005.78 871
5006.45 952
5007.12 978
5007.78 942
5008.45 912
5009.12 894
5009.79 945
5010.46 944
5011.12 995
5011.79 945
5012.46 945
5013.13 934
5013.80 963
5014.47 959
5015.13 912
5015.80 1021
5016.47 1121
5017.14 1126
5017.81 1234
5018.48 1228
5019.14 1270
5019.81 1340
5020.48 1379
5021.15 1454
5021.82 1450
5022.49 1439
5023.16 1417
5023.83 1331
5024.50 1311
5025.16 1291
5025.83 1192
5026.50 1167
5027.17 1112
5027.84 1090
5028.51 1106
5029.18 1020
5029.85 1102
5030.52 1068
5031.19 1042
5031.86 1005
5032.53 947
5033.20 932
5033.87 990
5034.54 971
5035.21 959
5035.88 988
5036.54 996
5037.21 970
5037.88 955
5038.55 953
5039.22 986
5039.89 954
5040.56 998
5041.23 1026
5041.90 1031
5042.58 1099
5043.25 1002
5043.92 975
5044.59 977
5045.26 946
5045.93 917
5046.60 959
5047.27 914
5047.94 916
5048.61 908
5049.28 943
5049.95 860
5050.62 890
5051.29 914
5051.96 897
5052.63 936
5053.30 921
5053.98 926
5054.65 900
5055.32 877
5055.99 904
5056.66 927
5057.33 938
5058.00 965
5058.67 987
5059.34 962
5060.02 941
5060.69 945
5061.36 933
5062.03 963
5062.70 933
5063.37 893
5064.04 896
5064.72 914
5065.39 949
5066.06 960
5066.73 916
5067.40 908
5068.08 876
5068.75 918
5069.42 983
5070.09 914
5070.76 843
5071.44 851
5072.11 864
5072.78 903
5073.45 921
5074.12 940
5074.80 947
5075.47 1018
5076.14 1025
5076.81 1016
5077.49 962
5078.16 1016
5078.83 1026
5079.50 979
5080.18 964
5080.85 984
5081.52 1023
5082.20 900
5082.87 901
5083.54 926
5084.21 886
5084.89 945
5085.56 948
5086.23 992
5086.91 998
5087.58 1000
5088.25 1043
5088.93 1140
5089.60 1117
5090.27 1058
5090.95 1000
5091.62 1027
5092.29 1064
5092.97 986
5093.64 971
5094.31 1000
5094.99 972
5095.66 928
5096.34 870
5097.01 898
5097.68 905
5098.36 932
5099.03 900
5099.70 900
5100.38 945
5101.05 940
5101.73 974
5102.40 977
5103.08 968
5103.75 957
5104.42 978
5105.10 984
5105.77 932
5106.45 949
5107.12 899
5107.80 925
5108.47 939
5109.15 888
5109.82 928
5110.49 958
5111.17 933
5111.84 940
5112.52 932
5113.19 914
5113.87 928
5114.54 985
5115.22 1004
5115.89 1051
5116.57 979
5117.24 1010
5117.92 1011
5118.59 1007
5119.27 969
5119.94 998
5120.62 1025
5121.30 965
5121.97 1009
5122.65 944
5123.32 918
5124.00 912
5124.67 924
5125.35 875
5126.02 894
5126.70 879
5127.38 902
5128.05 917
5128.73 902
5129.40 962
5130.08 927
5130.76 966
5131.43 949
5132.11 889
5132.78 885
5133.46 898
5134.14 902
5134.81 923
5135.49 962
5136.17 973
5136.84 962
5137.52 950
5138.20 1021
5138.87 967
5139.55 968
5140.22 1065
5140.90 1003
5141.58 993
5142.26 913
5142.93 833
5143.61 840
5144.29 928
5144.96 908
5145.64 854
5146.32 821
5146.99 886
5147.67 909
5148.35 877
5149.03 837
5149.70 819
5150.38 815
5151.06 819
5151.73 858
5152.41 819
5153.09 867
5153.77 815
5154.44 840
5155.12 864
5155.80 860
5156.48 845
5157.16 848
5157.83 869
5158.51 857
5159.19 854
5159.87 826
5160.55 765
5161.22 832
5161.90 854
5162.58 862
5163.26 833
5163.94 854
5164.61 853
5165.29 853
5165.97 807
5166.65 795
5167.33 776
5168.01 809
5168.68 849
5169.36 848
5170.04 835
5170.72 839
5171.40 806
5172.08 827
5172.76 812
5173.44 776
5174.11 809
5174.79 826
5175.47 793
5176.15 858
5176.83 873
5177.51 867
5178.19 868
5178.87 898
5179.55 851
5180.23 867
5180.91 837
5181.58 834
5182.26 851
5182.94 821
5183.62 749
5184.30 783
5184.98 775
5185.66 809
5186.34 800
5187.02 776
5187.70 767
5188.38 783
5189.06 818
5189.74 812
5190.42 828
5191.10 790
5191.78 789
5192.46 764
5193.14 791
5193.82 780
5194.50 797
5195.18 803
5195.86 844
5196.54 851
5197.22 815
5197.90 828
5198.58 765
5199.26 778
5199.94 838
5200.63 840
5201.31 839
5201.99 868
5202.67 876
5203.35 869
5204.03 872
5204.71 856
5205.39 824
5206.07 878
5206.75 925
5207.43 953
5208.11 960
5208.80 923
5209.48 861
5210.16 861
5210.84 870
5211.52 983
5212.20 974
5212.88 888
5213.57 930
5214.25 904
5214.93 944
5215.61 959
5216.29 1003
5216.97 967
5217.66 962
5218.34 904
5219.02 933
5219.70 955
5220.38 914
5221.06 901
5221.75 972
5222.43 939
5223.11 865
5223.79 850
5224.47 842
5225.16 858
5225.84 825
5226.52 911
5227.20 830
5227.89 844
5228.57 851
5229.25 852
5229.93 942
5230.62 861
5231.30 831
5231.98 964
5232.66 887
5233.35 905
5234.03 911
5234.71 926
5235.40 1002
5236.08 1040
5236.76 1005
5237.44 958
5238.13 984
5238.81 991
5239.49 966
5240.18 1015
5240.86 979
5241.54 886
5242.23 863
5242.91 877
5243.59 905
5244.28 872
5244.96 885
5245.64 922
5246.33 875
5247.01 911
5247.70 939
5248.38 966
5249.06 903
5249.75 981
5250.43 937
5251.11 884
5251.80 909
5252.48 833
5253.17 876
5253.85 870
5254.53 848
5255.22 819
5255.90 884
5256.59 859
5257.27 852
5257.96 901
5258.64 860
5259.32 931
5260.01 881
5260.69 834
5261.38 899
5262.06 976
5262.75 945
5263.43 927
5264.12 995
5264.80 933
5265.49 968
5266.17 983
5266.86 927
5267.54 932
5268.23 909
5268.91 892
5269.60 883
5270.28 912
5270.97 935
5271.65 919
5272.34 889
5273.02 881
5273.71 967
5274.39 893
5275.08 911
5275.76 930
5276.45 966
5277.14 996
5277.82 1087
5278.51 1121
5279.19 1169
5279.88 1177
5280.56 1183
5281.25 1173
5281.94 1137
5282.62 1172
5283.31 1049
5283.99 1030
5284.68 963
5285.37 1005
5286.05 970
5286.74 967
5287.43 921
5288.11 1006
5288.80 973
5289.48 962
5290.17 966
5290.86 956
5291.54 973
5292.23 963
5292.92 982
5293.60 1052
5294.29 1058
5294.98 1112
5295.66 1179
5296.35 1152
5297.04 1266
5297.72 1237
5298.41 1338
5299.10 1396
5299.79 1409
5300.47 1430
5301.16 1418
5301.85 1448
5302.53 1338
5303.22 1262
5303.91 1197
5304.60 1110
5305.28 1051
5305.97 1044
5306.66 960
5307.35 956
5308.03 957
5308.72 1055
5309.41 1031
5310.10 1029
5310.78 1054
5311.47 1055
5312.16 1007
5312.85 976
5313.54 949
5314.22 973
5314.91 941
5315.60 882
5316.29 944
5316.98 944
5317.66 1015
5318.35 1022
5319.04 1061
5319.73 1028
5320.42 982
5321.11 972
5321.80 1006
5322.48 1014
5323.17 943
5323.86 950
5324.55 949
5325.24 941
5325.93 922
5326.62 936
5327.30 877
5327.99 930
5328.68 976
5329.37 1012
5330.06 1005
5330.75 979
5331.44 1022
5332.13 1053
5332.82 1055
5333.51 986
5334.20 1046
5334.88 1052
5335.57 981
5336.26 1047
5336.95 1071
5337.64 1043
5338.33 1082
5339.02 1017
5339.71 1040
5340.40 1064
5341.09 1048
5341.78 1081
5342.47 1100
5343.16 1108
5343.85 1224
5344.54 1315
5345.23 1341
5345.92 1397
5346.61 1396
5347.30 1574
5347.99 1586
5348.68 1601
5349.37 1684
5350.06 1711
5350.75 1730
5351.44 1499
5352.13 1462
5352.82 1369
5353.51 1373
5354.20 1167
5354.90 1113
5355.59 1102
5356.28 997
5356.97 1004
5357.66 1014
5358.35 1026
5359.04 1012
5359.73 985
5360.42 947
5361.11 996
5361.80 987
5362.49 958
5363.19 983
5363.88 993
5364.57 950
5365.26 906
5365.95 883
5366.64 902
5367.33 859
5368.03 914
5368.72 871
5369.41 953
5370.10 909
5370.79 965
5371.48 925
5372.18 869
5372.87 966
5373.56 945
5374.25 927
5374.94 912
5375.63 919
5376.33 899
5377.02 929
5377.71 965
5378.40 978
5379.10 904
5379.79 888
5380.48 909
5381.17 908
5381.86 846
5382.56 887
5383.25 967
5383.94 942
5384.63 912
5385.33 992
5386.02 1008
5386.71 1053
5387.40 1003
5388.10 1030
5388.79 1075
5389.48 984
5390.18 947
5390.87 983
5391.56 979
5392.26 981
5392.95 963
5393.64 936
5394.33 901
5395.03 948
5395.72 875
5396.41 881
5397.11 898
5397.80 892
5398.49 905
5399.19 991
5399.88 910
5400.58 921
5401.27 904
5401.96 885
5402.66 834
5403.35 942
5404.04 987
5404.74 980
5405.43 896
5406.13 912
5406.82 925
5407.51 889
5408.21 898
5408.90 895
5409.60 907
5410.29 923
5410.98 880
5411.68 827
5412.37 872
5413.07 884
5413.76 815
5414.46 839
5415.15 848
5415.84 813
5416.54 897
5417.23 912
5417.93 904
5418.62 836
5419.32 854
5420.01 973
5420.71 937
5421.40 935
5422.10 940
5422.79 889
5423.49 884
5424.18 975
5424.88 923
5425.57 923
5426.27 900
5426.96 943
5427.66 896
5428.35 949
5429.05 874
5429.74 899
5430.44 938
5431.14 940
5431.83 916
5432.53 924
5433.22 932
5433.92 929
5434.61 1033
5435.31 1013
5436.01 1091
5436.70 1018
5437.40 1006
5438.09 967
5438.79 956
5439.49 979
5440.18 999
5440.88 983
5441.57 1044
5442.27 1113
5442.97 1083
5443.66 1123
5444.36 1207
5445.06 1219
5445.75 1267
5446.45 1383
5447.15 1367
5447.84 1312
5448.54 1278
5449.24 1225
5449.93 1176
5450.63 1137
5451.33 1170
5452.02 1116
5452.72 1023
5453.42 981
5454.11 967
5454.81 1007
5455.51 1078
5456.20 988
5456.90 993
5457.60 986
5458.30 1102
5458.99 1056
5459.69 1087
5460.39 1103
5461.09 1105
5461.78 1160
5462.48 1197
5463.18 1158
5463.88 1212
5464.57 1292
5465.27 1155
5465.97 1160
5466.67 1184
5467.36 1226
5468.06 1171
5468.76 1157
5469.46 1173
5470.16 1142
5470.85 1134
5471.55 1153
5472.25 1237
5472.95 1162
5473.65 1238
5474.35 1284
5475.04 1328
5475.74 1394
5476.44 1441
5477.14 1485
5477.84 1659
5478.54 1637
5479.23 1788
5479.93 1761
5480.63 1649
5481.33 1635
5482.03 1546
5482.73 1445
5483.43 1362
5484.13 1357
5484.83 1336
5485.52 1327
5486.22 1275
5486.92 1262
5487.62 1316
5488.32 1359
5489.02 1343
5489.72 1386
5490.42 1380
5491.12 1464
5491.82 1465
5492.52 1565
5493.22 1601
5493.92 1565
5494.62 1587
5495.31 1645
5496.01 1800
5496.71 1892
5497.41 2233
5498.11 2590
5498.81 2681
5499.51 2697
5500.21 2587
5500.91 2675
5501.61 2444
5502.31 2217
5503.01 2070
5503.71 1744
5504.41 1632
5505.11 1547
5505.81 1461
5506.51 1431
5507.22 1424
5507.92 1484
5508.62 1484
5509.32 1461
5510.02 1492
5510.72 1472
5511.42 1540
5512.12 1586
5512.82 1676
5513.52 1571
5514.22 1608
5514.92 1642
5515.62 1518
5516.32 1407
5517.03 1394
5517.73 1317
5518.43 1336
5519.13 1297
5519.83 1193
5520.53 1200
5521.23 1133
5521.93 1205
5522.63 1119
5523.34 1112
5524.04 1151
5524.74 1055
5525.44 1015
5526.14 1070
5526.84 1076
5527.55 1095
5528.25 1045
5528.95 1083
5529.65 1070
5530.35 1071
5531.05 1078
5531.76 1069
5532.46 1059
5533.16 1061
5533.86 1048
5534.56 1027
5535.27 1058
5535.97 942
5536.67 952
5537.37 1014
5538.08 1030
5538.78 1022
5539.48 1061
5540.18 1015
5540.89 977
5541.59 973
5542.29 1026
5542.99 1015
5543.70 997
5544.40 1075
5545.10 1050
5545.80 1045
5546.51 1067
5547.21 1050
5547.91 997
5548.62 1005
5549.32 1092
5550.02 1045
5550.73 1039
5551.43 1004
5552.13 968
5552.84 1020
5553.54 983
5554.24 923
5554.95 965
5555.65 973
5556.35 977
5557.06 936
5557.76 1027
5558.46 1017
5559.17 1019
5559.87 1008
5560.57 997
5561.28 975
5561.98 928
5562.69 982
5563.39 982
5564.09 914
5564.80 938
5565.50 987
5566.21 958
5566.91 958
5567.61 919
5568.32 954
5569.02 918
5569.73 960
5570.43 920
5571.14 950
5571.84 946
5572.54 973
5573.25 949
5573.95 957
5574.66 922
5575.36 919
5576.07 996
5576.77 991
5577.48 947
5578.18 933
5578.89 927
5579.59 880
5580.30 927
5581.00 892
5581.71 922
5582.41 971
5583.12 882
5583.82 939
5584.53 941
5585.23 950
5585.94 931
5586.64 923
5587.35 887
5588.06 853
5588.76 885
5589.47 832
5590.17 901
5590.88 927
5591.58 901
5592.29 872
5592.99 905
5593.70 953
5594.41 948
5595.11 851
5595.82 902
5596.52 878
5597.23 889
5597.94 873
5598.64 866
5599.35 867
5600.06 877
5600.76 862
5601.47 906
5602.17 840
5602.88 886
5603.59 876
5604.29 850
5605.00 869
5605.71 872
5606.41 816
5607.12 863
5607.83 893
5608.53 880
5609.24 842
5609.95 866
5610.65 886
5611.36 853
5612.07 862
5612.78 868
5613.48 895
5614.19 864
5614.90 802
5615.60 821
5616.31 866
5617.02 828
5617.73 819
5618.43 818
5619.14 844
5619.85 869
5620.56 876
5621.26 901
5621.97 890
5622.68 826
5623.39 813
5624.09 822
5624.80 853
5625.51 860
5626.22 800
5626.93 832
5627.63 866
5628.34 894
5629.05 899
5629.76 881
5630.47 863
5631.17 860
5631.88 893
5632.59 883
5633.30 877
5634.01 874
5634.72 898
5635.42 872
5636.13 826
5636.84 929
5637.55 963
5638.26 987
5638.97 936
5639.68 931
5640.39 968
5641.09 940
5641.80 954
5642.51 982
5643.22 912
5643.93 963
5644.64 926
5645.35 943
5646.06 922
5646.77 986
5647.48 980
5648.19 946
5648.89 965
5649.60 952
5650.31 964
5651.02 889
5651.73 857
5652.44 914
5653.15 892
5653.86 932
5654.57 1004
5655.28 1023
5655.99 1066
5656.70 1142
5657.41 1038
5658.12 1065
5658.83 1052
5659.54 1020
5660.25 995
5660.96 1022
5661.67 964
5662.38 955
5663.09 860
5663.80 852
5664.51 908
5665.22 955
5665.93 912
5666.64 927
5667.35 882
5668.06 936
5668.77 998
5669.48 947
5670.19 972
5670.91 1067
5671.62 932
5672.33 945
5673.04 896
5673.75 918
5674.46 894
5675.17 887
5675.88 908
5676.59 860
5677.30 867
5678.01 932
5678.73 875
5679.44 952
5680.15 928
5680.86 995
5681.57 961
5682.28 941
5682.99 908
5683.71 908
5684.42 935
5685.13 946
5685.84 915
5686.55 925
5687.26 906
5687.98 960
5688.69 890
5689.40 873
5690.11 910
5690.82 919
5691.54 873
5692.25 907
5692.96 909
5693.67 898
5694.38 903
5695.10 896
5695.81 885
5696.52 875
5697.23 935
5697.95 937
5698.66 886
5699.37 888
5700.08 910
5700.80 954
5701.51 919
5702.22 887
5702.93 969
5703.65 922
5704.36 856
5705.07 852
5705.78 915
5706.50 925
5707.21 896
5707.92 802
5708.64 848
5709.35 803
5710.06 837
5710.78 841
5711.49 860
5712.20 879
5712.92 865
5713.63 892
5714.34 900
5715.06 865
5715.77 840
5716.48 819
5717.20 848
5717.91 922
5718.62 943
5719.34 918
5720.05 923
5720.77 932
5721.48 917
5722.19 976
5722.91 947
5723.62 888
5724.33 969
5725.05 954
5725.76 959
5726.48 998
5727.19 1009
5727.91 968
5728.62 1005
5729.33 974
5730.05 875
5730.76 934
5731.48 978
5732.19 983
5732.91 966
5733.62 1018
5734.34 1063
5735.05 1130
5735.77 1171
5736.48 1267
5737.20 1431
5737.91 1578
5738.63 1557
5739.34 1542
5740.06 1499
5740.77 1510
5741.49 1417
5742.20 1353
5742.92 1301
5743.63 1213
5744.35 1169
5745.06 1110
5745.78 1129
5746.49 1022
5747.21 1087
5747.92 1028
5748.64 1046
5749.35 989
5750.07 1005
5750.79 1004
5751.50 985
5752.22 958
5752.93 1013
5753.65 1098
5754.36 1041
5755.08 1080
5755.80 1137
5756.51 1151
5757.23 1132
5757.95 1129
5758.66 1117
5759.38 1180
5760.09 1248
5760.81 1247
5761.53 1296
5762.24 1343
5762.96 1360
5763.68 1420
5764.39 1456
5765.11 1470
5765.83 1430
5766.54 1429
5767.26 1335
5767.98 1183
5768.69 1290
5769.41 1211
5770.13 1161
5770.84 1238
5771.56 1209
5772.28 1125
5772.99 1172
5773.71 1177
5774.43 1157
5775.15 1211
5775.86 1231
5776.58 1259
5777.30 1242
5778.01 1283
5778.73 1277
5779.45 1352
5780.17 1292
5780.88 1265
5781.60 1274
5782.32 1256
5783.04 1269
5783.76 1242
5784.47 1242
5785.19 1265
5785.91 1341
5786.63 1347
5787.34 1361
5788.06 1321
5788.78 1380
5789.50 1464
5790.22 1457
5790.94 1404
5791.65 1484
5792.37 1497
5793.09 1541
5793.81 1628
5794.53 1671
5795.25 1720
5795.96 1839
5796.68 2027
5797.40 2246
5798.12 2695
5798.84 3235
5799.56 3852
5800.28 4519
5800.99 4916
5801.71 4770
5802.43 4394
5803.15 4042
5803.87 3422
5804.59 2851
5805.31 2459
5806.03 2169
5806.75 1961
5807.47 1861
5808.18 1757
5808.90 1712
5809.62 1716
5810.34 1719
5811.06 1713
5811.78 1713
5812.50 1809
5813.22 1824
5813.94 1910
5814.66 1855
5815.38 1842
5816.10 1790
5816.82 1823
5817.54 1790
5818.26 1754
5818.98 1733
5819.70 1747
5820.42 1739
5821.14 1675
5821.86 1649
5822.58 1603
5823.30 1510
5824.02 1465
5824.74 1409
5825.46 1433
5826.18 1307
5826.90 1340
5827.62 1274
5828.34 1239
5829.06 1375
5829.78 1251
5830.50 1270
5831.22 1245
5831.95 1293
5832.67 1286
5833.39 1202
5834.11 1218
5834.83 1231
5835.55 1194
5836.27 1228
5836.99 1278
5837.71 1252
5838.43 1176
5839.15 1171
5839.88 1197
5840.60 1208
5841.32 1221
5842.04 1200
5842.76 1185
5843.48 1182
5844.20 1169
5844.93 1127
5845.65 1136
5846.37 1066
5847.09 1148
5847.81 1192
5848.53 1098
5849.26 1099
5849.98 1186
5850.70 1156
5851.42 1105
5852.14 1134
5852.87 1089
5853.59 1126
5854.31 1057
5855.03 1084
5855.75 994
5856.48 1076
5857.20 1101
5857.92 1076
5858.64 1069
5859.37 1060
5860.09 1013
5860.81 1002
5861.53 1029
5862.26 991
5862.98 1048
5863.70 1040
5864.42 1082
5865.15 1020
5865.87 1051
5866.59 1022
5867.31 1018
5868.04 1020
5868.76 1039
5869.48 1084
5870.21 1043
5870.93 1056
5871.65 1075
5872.38 1053
5873.10 1080
5873.82 1107
5874.55 1091
5875.27 1079
5875.99 1049
5876.72 1049
5877.44 1039
5878.16 1132
5878.89 1093
5879.61 1043
5880.33 1040
5881.06 1037
5881.78 1068
5882.51 1129
5883.23 1085
5883.95 1074
5884.68 1059
5885.40 1066
5886.13 1065
5886.85 1099
5887.57 1101
5888.30 1131
5889.02 1098
5889.75 1082
5890.47 1048
5891.20 1027
5891.92 1049
5892.64 1056
5893.37 1028
5894.09 1017
5894.82 1051
5895.54 1078
5896.27 1014
5896.99 1068
5897.72 1067
5898.44 1121
5899.17 1127
5899.89 1156
5900.62 1141
5901.34 1113
5902.07 1080
5902.79 1034
5903.52 1044
5904.24 1047
5904.97 1094
5905.69 1131
5906.42 1084
5907.14 1029
5907.87 1079
5908.59 1121
5909.32 1117
5910.04 1023
5910.77 1043
5911.50 1113
5912.22 1200
5912.95 1133
5913.67 1163
5914.40 1120
5915.12 1169
5915.85 1172
5916.58 1147
5917.30 1150
5918.03 1132
5918.75 1191
5919.48 1178
5920.21 1230
5920.93 1183
5921.66 1234
5922.39 1244
5923.11 1239
5923.84 1191
5924.56 1252
5925.29 1301
5926.02 1292
5926.74 1300
5927.47 1308
5928.20 1322
5928.92 1344
5929.65 1323
5930.38 1297
5931.10 1336
5931.83 1387
5932.56 1407
5933.28 1440
5934.01 1437
5934.74 1430
5935.47 1560
5936.19 1633
5936.92 1700
5937.65 1670
5938.37 1613
5939.10 1600
5939.83 1571
5940.56 1578
5941.28 1598
5942.01 1624
5942.74 1650
5943.47 1573
5944.19 1594
5944.92 1642
5945.65 1667
5946.38 1638
5947.11 1724
5947.83 1781
5948.56 1818
5949.29 1917
5950.02 2057
5950.74 2074
5951.47 1933
5952.20 2046
5952.93 2083
5953.66 1983
5954.39 1946
5955.11 1963
5955.84 1978
5956.57 2001
5957.30 2124
5958.03 1951
5958.76 2030
5959.48 2033
5960.21 1993
5960.94 2054
5961.67 2121
5962.40 2231
5963.13 2466
5963.86 2551
5964.59 2757
5965.31 2957
5966.04 2938
5966.77 2849
5967.50 2789
5968.23 2718
5968.96 2659
5969.69 2548
5970.42 2585
5971.15 2489
5971.88 2455
5972.61 2454
5973.34 2497
5974.06 2454
5974.79 2441
5975.52 2529
5976.25 2563
5976.98 2652
5977.71 2727
5978.44 2729
5979.17 2866
5979.90 2834
5980.63 2858
5981.36 2937
5982.09 2916
5982.82 3004
5983.55 3017
5984.28 2905
5985.01 2940
5985.74 2994
5986.47 2915
5987.20 3009
5987.93 3019
5988.66 3036
5989.39 2984
5990.12 3020
5990.85 2986
5991.58 2983
5992.32 3034
5993.05 3133
5993.78 3114
5994.51 3258
5995.24 3194
5995.97 3233
5996.70 3273
5997.43 3348
5998.16 3237
5998.89 3157
5999.62 3178
6000.35 3155
6001.09 3020
6001.82 2986
6002.55 3002
6003.28 2968
6004.01 3099
6004.74 3051
6005.47 3337
6006.20 3631
6006.94 3967
6007.67 4585
6008.40 5435
6009.13 6331
6009.86 7296
6010.59 8002
6011.33 8754
6012.06 9125
6012.79 9240
6013.52 9071
6014.25 8413
6014.98 7455
6015.72 6501
6016.45 5724
6017.18 4927
6017.91 4302
6018.64 3760
6019.38 3346
6020.11 3098
6020.84 2718
6021.57 2591
6022.31 2440
6023.04 2377
6023.77 2392
6024.50 2270
6025.24 2295
6025.97 2227
6026.70 2170
6027.43 2169
6028.17 2078
6028.90 2113
6029.63 2046
6030.37 1919
6031.10 1949
6031.83 1922
6032.56 1927
6033.30 1922
6034.03 2007
6034.76 1976
6035.50 2004
6036.23 2048
6036.96 2045
6037.70 2007
6038.43 2123
6039.16 2140
6039.90 2195
6040.63 2124
6041.36 2251
6042.10 2241
6042.83 2236
6043.56 2209
6044.30 2266
6045.03 2292
6045.77 2286
6046.50 2341
6047.23 2502
6047.97 2468
6048.70 2558
6049.44 2766
6050.17 2861
6050.90 2933
6051.64 3123
6052.37 2879
6053.11 2804
6053.84 2665
6054.57 2620
6055.31 2498
6056.04 2417
6056.78 2387
6057.51 2351
6058.25 2392
6058.98 2329
6059.72 2341
6060.45 2307
6061.19 2166
6061.92 2149
6062.66 2178
6063.39 2104
6064.13 2190
6064.86 2112
6065.60 2118
6066.33 2070
6067.07 1976
6067.80 2004
6068.54 2009
6069.27 1946
6070.01 1936
6070.74 1979
6071.48 1922
6072.21 1862
6072.95 1791
6073.68 1881
6074.42 1843
6075.15 1843
6075.89 1812
6076.63 1741
6077.36 1797
6078.10 1857
6078.83 1839
6079.57 1795
6080.30 1717
6081.04 1776
6081.78 1699
6082.51 1732
6083.25 1696
6083.98 1700
6084.72 1661
6085.46 1613
6086.19 1617
6086.93 1665
6087.67 1682
6088.40 1639
6089.14 1717
6089.88 1689
6090.61 1562
6091.35 1669
6092.09 1595
6092.82 1604
6093.56 1606
6094.30 1559
6095.03 1552
6095.77 1566
6096.51 1587
6097.24 1611
6097.98 1575
6098.72 1589
6099.45 1584
6100.19 1556
6100.93 1643
6101.67 1513
6102.40 1531
6103.14 1595
6103.88 1532
6104.61 1538
6105.35 1514
6106.09 1566
6106.83 1603
6107.56 1598
6108.30 1589
6109.04 1578
6109.78 1588
6110.51 1606
6111.25 1591
6111.99 1619
6112.73 1611
6113.47 1608
6114.20 1658
6114.94 1663
6115.68 1603
6116.42 1581
6117.16 1593
6117.89 1632
6118.63 1707
6119.37 1723
6120.11 1795
6120.85 1716
6121.59 1725
6122.32 1767
6123.06 1708
6123.80 1788
6124.54 1707
6125.28 1717
6126.02 1643
6126.76 1646
6127.49 1739
6128.23 1714
6128.97 1722
6129.71 1762
6130.45 1775
6131.19 1742
6131.93 1726
6132.67 1770
6133.41 1746
6134.15 1764
6134.88 1734
6135.62 1858
6136.36 1845
6137.10 1824
6137.84 1814
6138.58 1786
6139.32 1751
6140.06 1778
6140.80 1774
6141.54 1812
6142.28 1852
6143.02 1809
6143.76 1760
6144.50 1802
6145.24 1834
6145.98 1853
6146.72 1931
6147.46 1894
6148.20 1918
6148.94 1902
6149.68 1921
6150.42 1961
6151.16 1941
6151.90 2017
6152.64 1996
6153.38 1908
6154.12 1984
6154.86 2014
6155.60 2090
6156.34 2211
6157.08 2105
6157.82 2131
6158.56 2123
6159.30 2204
6160.04 2255
6160.78 2269
6161.52 2482
6162.27 2683
6163.01 2815
6163.75 3023
6164.49 3134
6165.23 3117
6165.97 3110
6166.71 3269
6167.45 3289
6168.19 3159
6168.94 3044
6169.68 2987
6170.42 2948
6171.16 2953
6171.90 2787
6172.64 2690
6173.38 2805
6174.13 2708
6174.87 2737
6175.61 2708
6176.35 2701
6177.09 2782
6177.83 2800
6178.58 2884
6179.32 2843
6180.06 2886
6180.80 2831
6181.54 2983
6182.28 2971
6183.03 2997
6183.77 2930
6184.51 2924
6185.25 2986
6186.00 3013
6186.74 3068
6187.48 3260
6188.22 3329
6188.97 3346
6189.71 3473
6190.45 3536
6191.19 3684
6191.94 3624
6192.68 3739
6193.42 3759
6194.16 3788
6194.91 3710
6195.65 3675
6196.39 3714
6197.13 3726
6197.88 3655
6198.62 3664
6199.36 3774
6200.11 3864
6200.85 4026
6201.59 4391
6202.34 5194
6203.08 6194
6203.82 7644
6204.57 9503
6205.31 11896
6206.05 14253
6206.80 16558
6207.54 17829
6208.28 18037
6209.03 17366
6209.77 16043
6210.52 14073
6211.26 11901
6212.00 10139
6212.75 8318
6213.49 6795
6214.23 5680
6214.98 4744
6215.72 4068
6216.47 3580
6217.21 3295
6217.95 3163
6218.70 2936
6219.44 2860
6220.19 2925
6220.93 2843
6221.68 2851
6222.42 2910
6223.17 2955
6223.91 2899
6224.65 2771
6225.40 2719
6226.14 2544
6226.89 2317
6227.63 2189
6228.38 2026
6229.12 1934
6229.87 1944
6230.61 1894
6231.36 1935
6232.10 1955
6232.85 1939
6233.59 2031
6234.34 1994
6235.08 1964
6235.83 1979
6236.57 2056
6237.32 2113
6238.06 2051
6238.81 2060
6239.56 2056
6240.30 2091
6241.05 2154
6241.79 2325
6242.54 2414
6243.28 2561
6244.03 2683
6244.77 2861
6245.52 2975
6246.27 2923
6247.01 2890
6247.76 2851
6248.50 2687
6249.25 2605
6250.00 2592
6250.74 2540
6251.49 2451
6252.23 2372
6252.98 2322
6253.73 2355
6254.47 2259
6255.22 2293
6255.97 2387
6256.71 2358
6257.46 2345
6258.21 2427
6258.95 2363
6259.70 2362
6260.45 2466
6261.19 2589
6261.94 2673
6262.69 2680
6263.43 2664
6264.18 2589
6264.93 2310
6265.67 2318
6266.42 2247
6267.17 2180
6267.92 2156
6268.66 2158
6269.41 2169
6270.16 2125
6270.90 2128
6271.65 2152
6272.40 2241
6273.15 2237
6273.89 2180
6274.64 2208
6275.39 2156
6276.14 2194
6276.89 2237
6277.63 2172
6278.38 2020
6279.13 2034
6279.88 2054
6280.62 2025
6281.37 2009
6282.12 1978
6282.87 1956
6283.62 1922
6284.36 1892
6285.11 1855
6285.86 1923
6286.61 1927
6287.36 1886
6288.11 1881
6288.85 1886
6289.60 1831
6290.35 1796
6291.10 1865
6291.85 1822
6292.60 1823
6293.35 1800
6294.09 1843
6294.84 1759
6295.59 1783
6296.34 1668
6297.09 1651
6297.84 1745
6298.59 1762
6299.34 1827
6300.09 1783
6300.83 1846
6301.58 1864
6302.33 1888
6303.08 1898
6303.83 1847
6304.58 1783
6305.33 1778
6306.08 1749
6306.83 1666
6307.58 1660
6308.33 1667
6309.08 1682
6309.83 1697
6310.58 1667
6311.33 1691
6312.08 1766
6312.83 1734
6313.58 1739
6314.33 1786
6315.08 1903
6315.83 1878
6316.58 1777
6317.33 1753
6318.08 1728
6318.83 1690
6319.58 1642
6320.33 1580
6321.08 1554
6321.83 1507
6322.58 1477
6323.33 1494
6324.08 1440
6324.83 1418
6325.58 1471
6326.33 1418
6327.08 1414
6327.83 1353
6328.58 1373
6329.33 1395
6330.08 1385
6330.84 1390
6331.59 1445
6332.34 1433
6333.09 1476
6333.84 1384
6334.59 1416
6335.34 1420
6336.09 1436
6336.84 1422
6337.60 1429
6338.35 1465
6339.10 1443
6339.85 1427
6340.60 1488
6341.35 1500
6342.10 1456
6342.86 1486
6343.61 1481
6344.36 1451
6345.11 1378
6345.86 1403
6346.61 1468
6347.37 1545
6348.12 1496
6348.87 1546
6349.62 1713
6350.37 1694
6351.13 1712
6351.88 1752
6352.63 1750
6353.38 1655
6354.14 1682
6354.89 1630
6355.64 1637
6356.39 1535
6357.14 1532
6357.90 1625
6358.65 1450
6359.40 1437
6360.16 1390
6360.91 1483
6361.66 1462
6362.41 1428
6363.17 1440
6363.92 1417
6364.67 1457
6365.42 1419
6366.18 1482
6366.93 1568
6367.68 1493
6368.44 1458
6369.19 1447
6369.94 1470
6370.70 1448
6371.45 1391
6372.20 1458
6372.96 1384
6373.71 1370
6374.46 1453
6375.22 1442
6375.97 1445
6376.72 1490
6377.48 1407
6378.23 1380
6378.99 1394
6379.74 1446
6380.49 1443
6381.25 1449
6382.00 1351
6382.75 1364
6383.51 1345
6384.26 1365
6385.02 1352
6385.77 1247
6386.53 1226
6387.28 1319
6388.03 1285
6388.79 1246
6389.54 1272
6390.30 1257
6391.05 1289
6391.81 1334
6392.56 1294
6393.31 1233
6394.07 1296
6394.82 1284
6395.58 1252
6396.33 1274
6397.09 1256
6397.84 1264
6398.60 1260
6399.35 1246
6400.11 1219
6400.86 1253
6401.62 1221
6402.37 1222
6403.13 1233
6403.88 1243
6404.64 1217
6405.39 1295
6406.15 1342
6406.90 1332
6407.66 1340
6408.42 1359
6409.17 1351
6409.93 1322
6410.68 1307
6411.44 1314
6412.19 1317
6412.95 1346
6413.71 1294
6414.46 1277
6415.22 1347
6415.97 1317
6416.73 1290
6417.48 1304
6418.24 1306
6419.00 1275
6419.75 1212
6420.51 1224
6421.27 1284
6422.02 1351
6422.78 1351
6423.53 1358
6424.29 1296
6425.05 1288
6425.80 1335
6426.56 1336
6427.32 1269
6428.07 1313
6428.83 1325
6429.59 1293
6430.34 1353
6431.10 1343
6431.86 1342
6432.61 1279
6433.37 1351
6434.13 1364
6434.89 1473
6435.64 1398
6436.40 1461
6437.16 1449
6437.91 1423
6438.67 1466
6439.43 1472
6440.19 1427
6440.94 1415
6441.70 1404
6442.46 1390
6443.22 1432
6443.97 1388
6444.73 1346
6445.49 1389
6446.25 1442
6447.00 1429
6447.76 1374
6448.52 1407
6449.28 1404
6450.04 1493
6450.79 1534
6451.55 1402
6452.31 1405
6453.07 1442
6453.83 1406
6454.58 1460
6455.34 1520
6456.10 1508
6456.86 1486
6457.62 1429
6458.38 1499
6459.13 1533
6459.89 1543
6460.65 1496
6461.41 1547
6462.17 1550
6462.93 1575
6463.69 1619
6464.44 1603
6465.20 1637
6465.96 1668
6466.72 1700
6467.48 1697
6468.24 1643
6469.00 1732
6469.76 1816
6470.52 1836
6471.28 1790
6472.03 1791
6472.79 1767
6473.55 1773
6474.31 1747
6475.07 1830
6475.83 1828
6476.59 1802
6477.35 1881
6478.11 1907
6478.87 1948
6479.63 1875
6480.39 1920
6481.15 1896
6481.91 2029
6482.67 2107
6483.43 2164
6484.19 2131
6484.95 2202
6485.71 2232
6486.47 2192
6487.23 2266
6487.99 2267
6488.75 2329
6489.51 2364
6490.27 2337
6491.03 2533
6491.79 2628
6492.55 2622
6493.31 2687
6494.07 2665
6494.83 2740
6495.59 2750
6496.35 2752
6497.11 2656
6497.87 2669
6498.64 2688
6499.40 2739
6500.16 2799
6500.92 2882
6501.68 2766
6502.44 2794
6503.20 2912
6503.96 2988
6504.72 3008
6505.48 2997
6506.25 3140
6507.01 3336
6507.77 3475
6508.53 3568
6509.29 3806
6510.05 3943
6510.81 3950
6511.57 3968
6512.34 3969
6513.10 3914
6513.86 3787
6514.62 3748
6515.38 3731
6516.15 3695
6516.91 3508
6517.67 3609
6518.43 3606
6519.19 3743
6519.95 3758
6520.72 3973
6521.48 4228
6522.24 4515
6523.00 4951
6523.77 5321
6524.53 5868
6525.29 6255
6526.05 6586
6526.81 6599
6527.58 6373
6528.34 6215
6529.10 6108
6529.86 6122
6530.63 6281
6531.39 6901
6532.15 8101
6532.92 9200
6533.68 10370
6534.44 11343
6535.20 11806
6535.97 11686
6536.73 10680
6537.49 9500
6538.26 8302
6539.02 7177
6539.78 5934
6540.55 5174
6541.31 4438
6542.07 3892
6542.84 3460
6543.60 3184
6544.36 3075
6545.13 2927
6545.89 2778
6546.65 2692
6547.42 2780
6548.18 2764
6548.94 2773
6549.71 2747
6550.47 2731
6551.24 2709
6552.00 2644
6552.76 2635
6553.53 2652
6554.29 2635
6555.06 2558
6555.82 2513
6556.58 2553
6557.35 2584
6558.11 2607
6558.88 2751
6559.64 2712
6560.41 2784
6561.17 2970
6561.93 3017
6562.70 3068
6563.46 3102
6564.23 3092
6564.99 3115
6565.76 3150
6566.52 3124
6567.29 3092
6568.05 3011
6568.82 3068
6569.58 3248
6570.35 3435
6571.11 3446
6571.88 3612
6572.64 3678
6573.41 3660
6574.17 3652
6574.94 3657
6575.70 3628
6576.47 3560
6577.23 3508
6578.00 3497
6578.76 3431
6579.53 3267
6580.29 3202
6581.06 3057
6581.83 3106
6582.59 3141
6583.36 3113
6584.12 3110
6584.89 3273
6585.65 3259
6586.42 3351
6587.19 3395
6587.95 3581
6588.72 3954
6589.48 4330
6590.25 4665
6591.02 5071
6591.78 5553
6592.55 5974
6593.32 6042
6594.08 5982
6594.85 5827
6595.61 5578
6596.38 5062
6597.15 4496
6597.91 4227
6598.68 3913
6599.45 3540
6600.21 3383
6600.98 3219
6601.75 3106
6602.51 2976
6603.28 2958
6604.05 2893
6604.82 2883
6605.58 2920
6606.35 2934
6607.12 2966
6607.88 3033
6608.65 3158
6609.42 3210
6610.19 3070
6610.95 2970
6611.72 2881
6612.49 2868
6613.25 2804
6614.02 2689
6614.79 2630
6615.56 2631
6616.32 2662
6617.09 2595
6617.86 2676
6618.63 2701
6619.40 2640
6620.16 2661
6620.93 2582
6621.70 2609
6622.47 2576
6623.24 2518
6624.00 2460
6624.77 2430
6625.54 2508
6626.31 2514
6627.08 2593
6627.84 2765
6628.61 2909
6629.38 3231
6630.15 3599
6630.92 3995
6631.69 4418
6632.46 4844
6633.22 5019
6633.99 5061
6634.76 4826
6635.53 4362
6636.30 4013
6637.07 3706
6637.84 3245
6638.61 3070
6639.37 2859
6640.14 2601
6640.91 2462
6641.68 2332
6642.45 2290
6643.22 2235
6643.99 2150
6644.76 2164
6645.53 2233
6646.30 2263
6647.07 2243
6647.84 2311
6648.61 2256
6649.37 2168
6650.14 2166
6650.91 2210
6651.68 2188
6652.45 2197
6653.22 2121
6653.99 2146
6654.76 2168
6655.53 2140
6656.30 2128
6657.07 2027
6657.84 2032
6658.61 2063
6659.38 1987
6660.15 1941
6660.92 2022
6661.69 1923
6662.46 2023
6663.23 2016
6664.00 2087
6664.77 2061
6665.55 2009
6666.32 2040
6667.09 2077
6667.86 2095
6668.63 2244
6669.40 2246
6670.17 2179
6670.94 2174
6671.71 2215
6672.48 2154
6673.25 2198
6674.02 2175
6674.79 2119
6675.57 2073
6676.34 2090
6677.11 2128
6677.88 2012
6678.65 2014
6679.42 2070
6680.19 2158
6680.96 2269
6681.74 2455
6682.51 2500
6683.28 2547
6684.05 2621
6684.82 2606
6685.59 2636
6686.37 2493
6687.14 2417
6687.91 2342
6688.68 2072
6689.45 2034
6690.22 2006
6691.00 1903
6691.77 1916
6692.54 1824
6693.31 1848
6694.08 1840
6694.86 1830
6695.63 1856
6696.40 1750
6697.17 1793
6697.95 1819
6698.72 1851
6699.49 1797
6700.26 1776
6701.04 1823
6701.81 1798
6702.58 1681
6703.35 1731
6704.13 1746
6704.90 1693
6705.67 1720
6706.44 1776
6707.22 1814
6707.99 1788
6708.76 1759
6709.54 1667
6710.31 1693
6711.08 1704
6711.86 1760
6712.63 1701
6713.40 1676
6714.17 1640
6714.95 1643
6715.72 1578
6716.50 1544
6717.27 1574
6718.04 1524
6718.82 1578
6719.59 1605
6720.36 1611
6721.14 1601
6721.91 1607
6722.68 1617
6723.46 1582
6724.23 1569
6725.01 1614
6725.78 1642
6726.55 1591
6727.33 1588
6728.10 1643
6728.88 1534
6729.65 1591
6730.42 1575
6731.20 1599
6731.97 1583
6732.75 1666
6733.52 1604
6734.30 1552
6735.07 1616
6735.84 1651
6736.62 1752
6737.39 1633
6738.17 1617
6738.94 1592
6739.72 1669
6740.49 1668
6741.27 1530
6742.04 1615
6742.82 1665
6743.59 1647
6744.37 1701
6745.14 1725
6745.92 1607
6746.69 1731
6747.47 1791
6748.24 1922
6749.02 1995
6749.79 2074
6750.57 2138
6751.34 2202
6752.12 2151
6752.90 1988
6753.67 1909
6754.45 1914
6755.22 1732
6756.00 1706
6756.77 1653
6757.55 1480
6758.33 1498
6759.10 1533
6759.88 1533
6760.65 1486
6761.43 1502
6762.20 1476
6762.98 1590
6763.76 1524
6764.53 1468
6765.31 1580
6766.09 1541
6766.86 1509
6767.64 1551
6768.41 1519
6769.19 1430
6769.97 1412
6770.74 1426
6771.52 1517
6772.30 1443
6773.07 1485
6773.85 1453
6774.63 1497
6775.40 1424
6776.18 1464
6776.96 1449
6777.74 1480
6778.51 1474
6779.29 1481
6780.07 1451
6780.84 1402
6781.62 1449
6782.40 1414
6783.17 1458
6783.95 1355
6784.73 1425
6785.51 1382
6786.28 1407
6787.06 1303
6787.84 1297
6788.62 1301
6789.39 1338
6790.17 1341
6790.95 1359
6791.73 1347
6792.51 1339
6793.28 1346
6794.06 1330
6794.84 1357
6795.62 1377
6796.39 1327
6797.17 1456
6797.95 1445
6798.73 1414
6799.51 1414
6800.29 1454
6801.06 1463
6801.84 1408
6802.62 1551
6803.40 1490
6804.18 1447
6804.96 1430
6805.73 1394
6806.51 1372
6807.29 1300
6808.07 1331
6808.85 1280
6809.63 1314
6810.41 1293
6811.18 1353
6811.96 1347
6812.74 1351
6813.52 1326
6814.30 1353
6815.08 1372
6815.86 1395
6816.64 1331
6817.42 1364
6818.20 1363
6818.98 1403
6819.76 1427
6820.53 1357
6821.31 1349
6822.09 1386
6822.87 1392
6823.65 1420
6824.43 1401
6825.21 1394
6825.99 1362
6826.77 1342
6827.55 1369
6828.33 1399
6829.11 1421
6829.89 1375
6830.67 1362
6831.45 1392
6832.23 1346
6833.01 1310
6833.79 1396
6834.57 1409
6835.35 1419
6836.13 1477
6836.91 1418
6837.69 1421
6838.47 1393
6839.25 1359
6840.03 1333
6840.81 1311
6841.59 1355
6842.37 1373
6843.16 1469
6843.94 1509
6844.72 1612
6845.50 1734
6846.28 1920
6847.06 2161
6847.84 2440
6848.62 2715
6849.40 2742
6850.18 2639
6850.96 2732
6851.75 2648
6852.53 2453
6853.31 2353
6854.09 2199
6854.87 2186
6855.65 2367
6856.43 2303
6857.22 2332
6858.00 2368
6858.78 2286
6859.56 2024
6860.34 1858
6861.12 1872
6861.90 1664
6862.69 1641
6863.47 1621
6864.25 1581
6865.03 1599
6865.81 1576
6866.60 1552
6867.38 1540
6868.16 1527
6868.94 1561
6869.72 1526
6870.51 1461
6871.29 1475
6872.07 1505
6872.85 1524
6873.64 1487
6874.42 1485
6875.20 1495
6875.98 1510
6876.77 1562
6877.55 1496
6878.33 1515
6879.11 1516
6879.90 1489
6880.68 1535
6881.46 1548
6882.25 1507
6883.03 1625
6883.81 1619
6884.59 1716
6885.38 1827
6886.16 1895
6886.94 1999
6887.73 1912
6888.51 1766
6889.29 1711
6890.08 1592
6890.86 1638
6891.64 1582
6892.43 1572
6893.21 1588
6893.99 1577
6894.78 1554
6895.56 1561
6896.35 1646
6897.13 1598
6897.91 1583
6898.70 1575
6899.48 1634
6900.26 1608
6901.05 1652
6901.83 1657
6902.62 1645
6903.40 1612
6904.18 1601
6904.97 1632
6905.75 1546
6906.54 1512
6907.32 1543
6908.11 1494
6908.89 1559
6909.67 1585
6910.46 1482
6911.24 1539
6912.03 1547
6912.81 1576
6913.60 1589
6914.38 1566
6915.17 1579
6915.95 1630
6916.74 1628
6917.52 1620
6918.31 1601
6919.09 1649
6919.88 1693
6920.66 1591
6921.45 1691
6922.23 1680
6923.02 1669
6923.80 1703
6924.59 1684
6925.37 1673
6926.16 1752
6926.94 1691
6927.73 1754
6928.51 1716
6929.30 1745
6930.09 1779
6930.87 1736
6931.66 1795
6932.44 1704
6933.23 1731
6934.01 1864
6934.80 1901
6935.59 1926
6936.37 1939
6937.16 2030
6937.94 2123
6938.73 2158
6939.52 2163
6940.30 2283
6941.09 2329
6941.88 2358
6942.66 2387
6943.45 2464
6944.23 2485
6945.02 2524
6945.81 2496
6946.59 2495
6947.38 2495
6948.17 2487
6948.95 2522
6949.74 2488
6950.53 2433
6951.31 2377
6952.10 2457
6952.89 2512
6953.67 2508
6954.46 2562
6955.25 2641
6956.04 2742
6956.82 2708
6957.61 2655
6958.40 2622
6959.18 2627
6959.97 2557
6960.76 2632
6961.55 2624
6962.33 2693
6963.12 2806
6963.91 2824
6964.70 2859
6965.48 3019
6966.27 3048
6967.06 3140
6967.85 3190
6968.63 3178
6969.42 3152
6970.21 3245
6971.00 3213
6971.79 3167
6972.57 3196
6973.36 3302
6974.15 3423
6974.94 3724
6975.73 3862
6976.52 3960
6977.30 4123
6978.09 4247
6978.88 4657
6979.67 5251
6980.46 6069
6981.25 6989
6982.03 8100
6982.82 9007
6983.61 9729
6984.40 10001
6985.19 9886
6985.98 9320
6986.77 8362
6987.55 7336
6988.34 6513
6989.13 5639
6989.92 4990
6990.71 4461
6991.50 4213
6992.29 4163
6993.08 4131
6993.87 4617
6994.66 5286
6995.45 6078
6996.24 6995
6997.02 7890
6997.81 8623
6998.60 8859
6999.39 8616
7000.18 7910
7000.97 7115
7001.76 6119
7002.55 5340
7003.34 4643
7004.13 3932
7004.92 3347
7005.71 2991
7006.50 2762
7007.29 2622
7008.08 2496
7008.87 2461
7009.66 2498
7010.45 2513
7011.24 2473
7012.03 2538
7012.82 2534
7013.61 2460
7014.40 2440
7015.19 2420
7015.98 2357
7016.77 2304
7017.56 2177
7018.35 2224
7019.15 2206
7019.94 2152
7020.73 2324
7021.52 2368
7022.31 2435
7023.10 2457
7023.89 2461
7024.68 2435
7025.47 2392
7026.26 2299
7027.05 2276
7027.85 2193
7028.64 2254
7029.43 2123
7030.22 2127
7031.01 2108
7031.80 2181
7032.59 2151
7033.38 2174
7034.18 2321
7034.97 2248
7035.76 2364
7036.55 2425
7037.34 2339
7038.13 2445
7038.93 2478
7039.72 2403
7040.51 2297
7041.30 2340
7042.09 2298
7042.89 2180
7043.68 2283
7044.47 2299
7045.26 2344
7046.05 2484
7046.85 2655
7047.64 2834
7048.43 2809
7049.22 2801
7050.01 2774
7050.81 2572
7051.60 2424
7052.39 2280
7053.18 2167
7053.98 2130
7054.77 2112
7055.56 2056
7056.36 1980
7057.15 1925
7057.94 2011
7058.73 1991
7059.53 2012
7060.32 1994
7061.11 2023
7061.91 2053
7062.70 1995
7063.49 1957
7064.29 1938
7065.08 1910
7065.87 1906
7066.66 1935
7067.46 1880
7068.25 1883
7069.04 1776
7069.84 1811
7070.63 1800
7071.43 1816
7072.22 1795
7073.01 1724
7073.81 1798
7074.60 1790
7075.39 1728
7076.19 1751
7076.98 1715
7077.78 1684
7078.57 1649
7079.36 1610
7080.16 1647
7080.95 1661
7081.75 1611
7082.54 1617
7083.33 1560
7084.13 1557
7084.92 1594
7085.72 1610
7086.51 1644
7087.31 1636
7088.10 1656
7088.90 1633
7089.69 1756
7090.48 1794
7091.28 1811
7092.07 1695
7092.87 1691
7093.66 1622
7094.46 1555
7095.25 1499
7096.05 1488
7096.84 1425
7097.64 1455
7098.43 1476
7099.23 1419
7100.02 1442
7100.82 1398
7101.61 1395
7102.41 1380
7103.20 1428
7104.00 1409
7104.80 1288
7105.59 1297
7106.39 1266
7107.18 1261
7107.98 1289
7108.77 1249
7109.57 1256
7110.36 1229
7111.16 1238
7111.96 1233
7112.75 1261
7113.55 1262
7114.34 1197
7115.14 1255
7115.94 1237
7116.73 1272
7117.53 1226
7118.32 1262
7119.12 1244
7119.92 1234
7120.71 1189
7121.51 1191
7122.31 1227
7123.10 1200
7123.90 1267
7124.70 1171
7125.49 1252
7126.29 1275
7127.09 1287
7127.88 1274
7128.68 1259
7129.48 1246
7130.27 1284
7131.07 1223
7131.87 1210
7132.66 1156
7133.46 1133
7134.26 1152
7135.06 1157
7135.85 1242
7136.65 1197
7137.45 1185
7138.24 1194
7139.04 1198
7139.84 1153
7140.64 1157
7141.43 1210
7142.23 1184
7143.03 1183
7143.83 1129
7144.62 1128
7145.42 1151
7146.22 1161
7147.02 1106
7147.82 1091
7148.61 1085
7149.41 1117
7150.21 1104
7151.01 1118
7151.81 1083
7152.60 1094
7153.40 1110
7154.20 1127
7155.00 1138
7155.80 1118
7156.59 1078
7157.39 1074
7158.19 1072
7158.99 1102
7159.79 1058
7160.59 994
7161.39 993
7162.18 1027
7162.98 1007
7163.78 1023
7164.58 1081
7165.38 1059
7166.18 1075
7166.98 1054
7167.78 1112
7168.57 1109
7169.37 1111
7170.17 1143
7170.97 1081
7171.77 1012
7172.57 1024
7173.37 1001
7174.17 1020
7174.97 991
7175.77 1007
7176.57 1027
7177.37 1062
7178.17 1068
7178.97 1047
7179.77 1089
7180.56 1109
7181.36 1116
7182.16 1154
7182.96 1087
7183.76 1107
7184.56 1077
7185.36 1078
7186.16 1052
7186.96 1034
7187.76 1031
7188.56 994
7189.36 1017
7190.16 1004
7190.96 987
7191.76 1030
7192.57 945
7193.37 984
7194.17 994
7194.97 971
7195.77 980
7196.57 1040
7197.37 1035
7198.17 1062
7198.97 1002
7199.77 1004
7200.57 988
7201.37 975
7202.17 920
7202.97 997
7203.77 959
7204.58 929
7205.38 941
7206.18 992
7206.98 976
7207.78 966
7208.58 948
7209.38 979
7210.18 969
7210.99 953
7211.79 981
7212.59 980
7213.39 953
7214.19 1023
7214.99 966
7215.79 973
7216.60 987
7217.40 1014
7218.20 983
7219.00 930
7219.80 962
7220.60 1045
7221.41 1025
7222.21 989
7223.01 966
7223.81 966
7224.62 989
7225.42 1005
7226.22 1000
7227.02 1042
7227.82 1021
7228.63 1006
7229.43 1024
7230.23 992
7231.03 1021
7231.84 1002
7232.64 1003
7233.44 999
7234.24 1042
7235.05 1040
7235.85 1105
7236.65 1089
7237.45 1121
7238.26 1105
7239.06 1112
7239.86 1159
7240.67 1151
7241.47 1129
7242.27 1086
7243.08 1117
7243.88 1106
7244.68 1119
7245.49 1082
7246.29 1075
7247.09 1126
7247.90 1089
7248.70 1104
7249.50 1112
7250.31 1150
7251.11 1138
7251.91 1169
7252.72 1158
7253.52 1165
7254.32 1182
7255.13 1195
7255.93 1230
7256.74 1231
7257.54 1172
7258.34 1308
7259.15 1341
7259.95 1411
7260.76 1381
7261.56 1346
7262.36 1337
7263.17 1374
7263.97 1336
7264.78 1282
7265.58 1299
7266.39 1291
7267.19 1383
7268.00 1426
7268.80 1375
7269.60 1351
7270.41 1361
7271.21 1355
7272.02 1358
7272.82 1444
7273.63 1441
7274.43 1396
7275.24 1434
7276.04 1451
7276.85 1499
7277.65 1642
7278.46 1787
7279.26 2005
7280.07 2303
7280.87 2555
7281.68 2897
7282.48 2947
7283.29 3058
7284.09 3016
7284.90 2804
7285.71 2492
7286.51 2283
7287.32 2037
7288.12 1853
7288.93 1770
7289.73 1669
7290.54 1497
7291.35 1473
7292.15 1459
7292.96 1463
7293.76 1416
7294.57 1458
7295.38 1437
7296.18 1373
7296.99 1404
7297.79 1421
7298.60 1442
7299.41 1410
7300.21 1374
7301.02 1437
7301.82 1435
7302.63 1423
7303.44 1537
7304.24 1537
7305.05 1600
7305.86 1717
7306.66 1786
7307.47 1917
7308.28 2106
7309.08 2113
7309.89 2024
7310.70 2013
7311.50 1936
7312.31 1880
7313.12 1923
7313.93 1893
7314.73 1947
7315.54 2062
7316.35 2198
7317.15 2273
7317.96 2324
7318.77 2363
7319.58 2399
7320.38 2395
7321.19 2270
7322.00 2090
7322.81 1949
7323.61 1901
7324.42 1777
7325.23 1682
7326.04 1612
7326.84 1619
7327.65 1680
7328.46 1621
7329.27 1702
7330.08 1768
7330.88 1882
7331.69 1904
7332.50 1999
7333.31 2078
7334.12 2065
7334.92 2101
7335.73 2052
7336.54 1934
7337.35 1823
7338.16 1789
7338.97 1683
7339.78 1574
7340.58 1476
7341.39 1436
7342.20 1429
7343.01 1498
7343.82 1474
7344.63 1532
7345.44 1469
7346.24 1501
7347.05 1534
7347.86 1513
7348.67 1486
7349.48 1479
7350.29 1446
7351.10 1463
7351.91 1396
7352.72 1425
7353.53 1441
7354.34 1400
7355.14 1455
7355.95 1418
7356.76 1437
7357.57 1444
7358.38 1504
7359.19 1551
7360.00 1473
7360.81 1593
7361.62 1570
7362.43 1550
7363.24 1546
7364.05 1560
7364.86 1553
7365.67 1501
7366.48 1588
7367.29 1550
7368.10 1545
7368.91 1546
7369.72 1555
7370.53 1590
7371.34 1576
7372.15 1631
7372.96 1617
7373.77 1653
7374.58 1775
7375.39 1844
7376.20 1924
7377.01 2075
7377.82 2251
7378.63 2393
7379.44 2477
7380.26 2446
7381.07 2363
7381.88 2288
7382.69 2079
7383.50 1950
7384.31 1892
7385.12 1737
7385.93 1638
7386.74 1507
7387.55 1516
7388.36 1459
7389.18 1400
7389.99 1445
7390.80 1395
7391.61 1402
7392.42 1398
7393.23 1446
7394.04 1498
7394.86 1560
7395.67 1744
7396.48 1800
7397.29 1954
7398.10 2103
7398.91 2229
7399.73 2172
7400.54 2200
7401.35 2142
7402.16 2010
7402.97 1884
7403.79 1821
7404.60 1738
7405.41 1751
7406.22 1618
7407.03 1546
7407.85 1528
7408.66 1469
7409.47 1352
7410.28 1364
7411.10 1253
7411.91 1264
7412.72 1191
7413.53 1217
7414.35 1215
7415.16 1185
7415.97 1181
7416.78 1216
7417.60 1156
7418.41 1147
7419.22 1126
7420.03 1153
7420.85 1114
7421.66 1099
7422.47 1142
7423.29 1102
7424.10 1106
7424.91 1092
7425.73 1124
7426.54 1082
7427.35 1072
7428.17 1059
7428.98 1012
7429.79 1115
7430.61 1098
7431.42 1082
7432.23 1077
7433.05 1077
7433.86 1060
7434.67 1096
7435.49 1153
7436.30 1175
7437.12 1145
7437.93 1203
7438.74 1191
7439.56 1173
7440.37 1160
7441.18 1150
7442.00 1143
7442.81 1106
7443.63 1098
7444.44 1165
7445.26 1125
7446.07 1082
7446.88 1118
7447.70 1120
7448.51 1095
7449.33 1073
7450.14 1041
7450.96 1039
7451.77 1114
7452.59 1101
7453.40 1079
7454.22 1094
7455.03 1111
7455.85 1088
7456.66 1050
7457.47 1078
7458.29 1112
7459.10 1061
7459.92 1032
7460.74 1057
7461.55 1082
7462.37 1080
7463.18 1037
7464.00 1115
7464.81 1062
7465.63 1086
7466.44 1102
7467.26 1104
7468.07 1079
7468.89 1125
7469.70 1110
7470.52 1092
7471.34 1108
7472.15 1042
7472.97 1058
7473.78 1059
7474.60 1070
7475.41 1053
7476.23 1055
7477.05 1044
7477.86 1070
7478.68 993
7479.49 1038
7480.31 1017
7481.13 1005
7481.94 994
7482.76 1023
7483.58 1029
7484.39 942
7485.21 1034
7486.03 952
7486.84 966
7487.66 944
7488.48 969
7489.29 942
7490.11 961
7490.93 950
7491.74 993
7492.56 986
7493.38 973
7494.19 937
7495.01 938
7495.83 898
7496.64 902
7497.46 958
7498.28 946
7499.10 916
7499.91 904
7500.73 932
7501.55 924
7502.36 970
7503.18 968
7504.00 935
7504.82 931
7505.63 963
7506.45 894
7507.27 919
7508.09 895
7508.90 953
7509.72 936
7510.54 940
7511.36 942
7512.18 912
7512.99 899
7513.81 925
7514.63 903
7515.45 908
7516.27 923
7517.08 936
7517.90 911
7518.72 874
7519.54 891
7520.36 916
7521.18 877
7521.99 884
7522.81 896
7523.63 898
7524.45 938
7525.27 949
7526.09 977
7526.91 935
7527.72 955
7528.54 964
7529.36 946
7530.18 948
7531.00 979
7531.82 949
7532.64 951
7533.46 913
7534.28 955
7535.10 959
7535.91 964
7536.73 981
7537.55 1005
7538.37 970
7539.19 953
7540.01 1011
7540.83 994
7541.65 979
7542.47 1024
7543.29 1015
7544.11 982
7544.93 943
7545.75 962
7546.57 996
7547.39 1009
7548.21 1015
7549.03 976
7549.85 1016
7550.67 1002
7551.49 1046
7552.31 1026
7553.13 1037
7553.95 1005
7554.77 1047
7555.59 1023
7556.41 1073
7557.23 1116
7558.05 1094
7558.87 1142
7559.69 1144
7560.51 1081
7561.33 1068
7562.15 1046
7562.97 1064
7563.79 1088
7564.61 1057
7565.44 1048
7566.26 1022
7567.08 1057
7567.90 1028
7568.72 1047
7569.54 1057
7570.36 1040
7571.18 1046
7572.00 1036
7572.82 1101
7573.65 1080
7574.47 1072
7575.29 1046
7576.11 1081
7576.93 1066
7577.75 1026
7578.57 1108
7579.40 1101
7580.22 1097
7581.04 1117
7581.86 1084
7582.68 1158
7583.50 1195
7584.33 1168
7585.15 1254
7585.97 1298
7586.79 1272
7587.61 1248
7588.44 1293
7589.26 1247
7590.08 1230
7590.90 1214
7591.72 1219
7592.55 1233
7593.37 1202
7594.19 1213
7595.01 1232
7595.84 1312
7596.66 1315
7597.48 1351
7598.30 1375
7599.13 1456
7599.95 1578
7600.77 1681
7601.59 1707
7602.42 1774
7603.24 1791
7604.06 1787
7604.89 1691
7605.71 1615
7606.53 1565
7607.36 1506
7608.18 1427
7609.00 1396
7609.82 1343
7610.65 1382
7611.47 1392
7612.29 1345
7613.12 1423
7613.94 1415
7614.77 1467
7615.59 1529
7616.41 1563
7617.24 1507
7618.06 1459
7618.88 1440
7619.71 1410
7620.53 1337
7621.35 1344
7622.18 1346
7623.00 1329
7623.83 1388
7624.65 1451
7625.47 1548
7626.30 1645
7627.12 1772
7627.95 1868
7628.77 2036
7629.60 2001
7630.42 2024
7631.24 2009
7632.07 1841
7632.89 1672
7633.72 1563
7634.54 1414
7635.37 1314
7636.19 1307
7637.02 1195
7637.84 1176
7638.67 1119
7639.49 1041
7640.31 1057
7641.14 989
7641.96 1049
7642.79 1031
7643.61 1014
7644.44 1015
7645.26 1086
7646.09 1000
7646.92 1001
7647.74 1006
7648.57 1023
7649.39 1025
7650.22 1011
7651.04 965
7651.87 977
7652.69 997
7653.52 992
7654.34 951
7655.17 995
7656.00 989
7656.82 1001
7657.65 1039
7658.47 987
7659.30 979
7660.12 1000
7660.95 1019
7661.78 957
7662.60 952
7663.43 949
7664.25 1007
7665.08 998
7665.91 1019
7666.73 977
7667.56 976
7668.39 957
7669.21 964
7670.04 961
7670.87 947
7671.69 999
7672.52 998
7673.35 981
7674.17 894
7675.00 916
7675.83 913
7676.65 940
7677.48 968
7678.31 946
7679.13 934
7679.96 942
7680.79 941
7681.61 933
7682.44 947
7683.27 938
7684.10 941
7684.92 951
7685.75 975
7686.58 936
7687.40 939
7688.23 948
7689.06 1000
7689.89 963
7690.71 996
7691.54 970
7692.37 974
7693.20 978
7694.03 988
7694.85 997
7695.68 1038
7696.51 1028
7697.34 1059
7698.16 1020
7698.99 1036
7699.82 998
7700.65 979
7701.48 980
7702.31 993
7703.13 947
7703.96 929
7704.79 961
7705.62 987
7706.45 984
7707.28 901
7708.10 930
7708.93 932
7709.76 948
7710.59 945
7711.42 946
7712.25 913
7713.08 955
7713.90 907
7714.73 935
7715.56 989
7716.39 959
7717.22 950
7718.05 946
7718.88 927
7719.71 912
7720.54 949
7721.37 910
7722.20 934
7723.02 925
7723.85 874
7724.68 910
7725.51 933
7726.34 911
7727.17 900
7728.00 882
7728.83 892
7729.66 887
7730.49 916
7731.32 962
7732.15 913
7732.98 866
7733.81 854
7734.64 938
7735.47 936
7736.30 922
7737.13 869
7737.96 868
7738.79 875
7739.62 942
7740.45 964
7741.28 1059
7742.11 1148
7742.94 1326
7743.77 1450
7744.60 1665
7745.43 1732
7746.26 1760
7747.09 1616
7747.92 1497
7748.75 1374
7749.59 1310
7750.42 1153
7751.25 1092
7752.08 985
7752.91 955
7753.74 934
7754.57 900
7755.40 851
7756.23 882
7757.06 886
7757.90 888
7758.73 892
7759.56 908
7760.39 921
7761.22 916
7762.05 909
7762.88 913
7763.71 896
7764.55 892
7765.38 841
7766.21 823
7767.04 806
7767.87 797
7768.70 834
7769.54 792
7770.37 825
7771.20 823
7772.03 806
7772.86 862
7773.70 845
7774.53 879
7775.36 890
7776.19 874
7777.02 880
7777.86 852
7778.69 854
7779.52 858
7780.35 893
7781.19 895
7782.02 847
7782.85 932
7783.68 931
7784.52 913
7785.35 944
7786.18 921
7787.01 905
7787.85 833
7788.68 900
7789.51 904
7790.35 864
7791.18 882
7792.01 914
7792.84 883
7793.68 877
7794.51 882
7795.34 882
7796.18 910
7797.01 904
7797.84 888
7798.68 887
7799.51 921
7800.34 949
7801.18 946
7802.01 958
7802.84 990
7803.68 1048
7804.51 986
7805.35 932
7806.18 983
7807.01 952
7807.85 1004
7808.68 993
7809.51 964
7810.35 1046
7811.18 1133
7812.02 1022
7812.85 1125
7813.68 1141
7814.52 1121
7815.35 1120
7816.19 1110
7817.02 1077
7817.86 1167
7818.69 1066
7819.52 1049
7820.36 1061
7821.19 1130
7822.03 1130
7822.86 1179
7823.70 1170
7824.53 1248
7825.37 1210
7826.20 1210
7827.04 1219
7827.87 1131
7828.71 1122
7829.54 1104
7830.38 1161
7831.21 1150
7832.05 1188
7832.88 1064
7833.72 1137
7834.55 1118
7835.39 1077
7836.22 1072
7837.06 1063
7837.89 1034
7838.73 1060
7839.57 1056
7840.40 997
7841.24 961
7842.07 971
7842.91 968
7843.74 980
7844.58 935
7845.42 905
7846.25 967
7847.09 881
7847.92 853
7848.76 848
7849.60 898
7850.43 923
7851.27 892
7852.10 898
7852.94 898
7853.78 897
7854.61 945
7855.45 910
7856.29 928
7857.12 908
7857.96 893
7858.79 909
7859.63 894
7860.47 890
7861.30 875
7862.14 922
7862.98 918
7863.81 901
7864.65 904
7865.49 908
7866.33 939
7867.16 906
7868.00 861
7868.84 932
7869.67 957
7870.51 941
7871.35 945
7872.19 990
7873.02 1024
7873.86 1050
7874.70 1086
7875.54 1095
7876.37 1072
7877.21 1111
7878.05 1043
7878.89 988
7879.72 911
7880.56 894
7881.40 866
7882.24 886
7883.07 909
7883.91 867
7884.75 917
7885.59 932
7886.43 904
7887.26 896
7888.10 941
7888.94 981
7889.78 959
7890.62 929
7891.45 973
7892.29 967
7893.13 967
7893.97 943
7894.81 912
7895.65 906
7896.49 916
7897.32 871
7898.16 888
7899.00 926
7899.84 888
7900.68 914
7901.52 939
7902.36 922
7903.20 925
7904.03 875
7904.87 886
7905.71 879
7906.55 888
7907.39 938
7908.23 939
7909.07 926
7909.91 972
7910.75 1041
7911.59 1077
7912.43 1197
7913.27 1178
7914.11 1236
7914.94 1288
7915.78 1274
7916.62 1290
7917.46 1258
7918.30 1170
7919.14 1115
7919.98 1049
7920.82 978
7921.66 943
7922.50 886
7923.34 856
7924.18 863
7925.02 888
7925.86 873
7926.70 903
7927.54 917
7928.38 941
7929.22 951
7930.06 862
7930.90 892
7931.74 847
7932.59 865
7933.43 808
7934.27 810
7935.11 826
7935.95 833
7936.79 857
7937.63 881
7938.47 906
7939.31 846
7940.15 878
7940.99 892
7941.83 942
7942.67 891
7943.52 895
7944.36 945
7945.20 911
7946.04 864
7946.88 915
7947.72 889
7948.56 946
7949.40 943
7950.25 993
7951.09 1007
7951.93 1014
7952.77 977
7953.61 937
7954.45 963
7955.29 948
7956.14 891
7956.98 872
7957.82 879
7958.66 802
7959.50 807
7960.35 881
7961.19 915
7962.03 971
7962.87 948
7963.71 987
7964.56 1020
7965.40 1124
7966.24 1022
7967.08 980
7967.93 938
7968.77 923
7969.61 881
7970.45 899
7971.29 933
7972.14 866
7972.98 831
7973.82 798
7974.67 783
7975.51 810
7976.35 794
7977.19 834
7978.04 833
7978.88 799
7979.72 816
7980.57 777
7981.41 807
7982.25 756
7983.09 853
7983.94 823
7984.78 811
7985.62 809
7986.47 817
7987.31 775
7988.15 731
7989.00 760
7989.84 736
7990.68 732
7991.53 718
7992.37 695
7993.22 767
7994.06 762
7994.90 716
7995.75 766
7996.59 726
7997.43 740
7998.28 741
7999.12 734
7999.97 724
8000.81 749
8001.65 726
8002.50 690
8003.34 704
8004.19 772
8005.03 778
8005.88 722
8006.72 713
8007.57 736
8008.41 754
8009.25 743
8010.10 728
8010.94 690
8011.79 735
8012.63 744
8013.48 737
8014.32 738
8015.17 705
8016.01 709
8016.86 684
8017.70 674
8018.55 669
8019.39 710
8020.24 695
8021.08 723
8021.93 699
8022.77 683
8023.62 638
8024.46 684
8025.31 675
8026.15 734
8027.00 698
8027.84 683
8028.69 658
8029.54 691
8030.38 677
8031.23 699
8032.07 717
8032.92 733
8033.76 720
8034.61 693
8035.46 725
8036.30 693
8037.15 686
8037.99 645
8038.84 707
8039.69 672
8040.53 670
8041.38 705
8042.22 701
8043.07 691
8043.92 674
8044.76 712
8045.61 708
8046.46 721
8047.30 692
8048.15 693
8049.00 670
8049.84 701
8050.69 683
8051.54 656
8052.38 657
8053.23 676
8054.08 650
8054.92 661
8055.77 669
8056.62 644
8057.46 683
8058.31 697
8059.16 641
8060.01 631
8060.85 679
8061.70 652
8062.55 678
8063.40 651
8064.24 644
8065.09 631
8065.94 691
8066.79 654
8067.63 650
8068.48 620
8069.33 626
8070.18 653
8071.02 700
8071.87 689
8072.72 642
8073.57 633
8074.42 623
8075.26 620
8076.11 613
8076.96 637
8077.81 669
8078.66 640
8079.50 600
8080.35 636
8081.20 595
8082.05 623
8082.90 629
8083.75 624
8084.59 632
8085.44 669
8086.29 670
8087.14 609
8087.99 688
8088.84 669
8089.69 651
8090.53 630
8091.38 613
8092.23 608
8093.08 611
8093.93 628
8094.78 642
8095.63 565
8096.48 632
8097.33 676
8098.18 603
8099.02 641
8099.87 655
8100.72 680
8101.57 691
8102.42 688
8103.27 688
8104.12 689
8104.97 658
8105.82 631
8106.67 616
8107.52 625
8108.37 680
8109.22 663
8110.07 648
8110.92 662
8111.77 639
8112.62 657
8113.47 650
8114.32 674
8115.17 706
8116.02 690
8116.87 656
8117.72 712
8118.57 696
8119.42 668
8120.27 741
8121.12 734
8121.97 704
8122.82 690
8123.67 693
8124.52 679
8125.37 691
8126.22 691
8127.07 640
8127.93 695
8128.78 670
8129.63 675
8130.48 644
8131.33 659
8132.18 622
8133.03 682
8133.88 717
8134.73 694
8135.58 648
8136.44 657
8137.29 715
8138.14 655
8138.99 641
8139.84 671
8140.69 701
8141.54 704
8142.39 669
8143.25 663
8144.10 646
8144.95 675
8145.80 733
8146.65 710
8147.50 668
8148.36 714
8149.21 719
8150.06 730
8150.91 759
8151.76 796
8152.62 785
8153.47 817
8154.32 811
8155.17 791
8156.02 749
8156.88 729
8157.73 710
8158.58 714
8159.43 664
8160.29 636
8161.14 676
8161.99 663
8162.84 647
8163.70 648
8164.55 677
8165.40 649
8166.25 688
8167.11 624
8167.96 627
8168.81 640
8169.67 663
8170.52 631
8171.37 652
8172.23 664
8173.08 657
8173.93 608
8174.78 634
8175.64 656
8176.49 609
8177.34 611
8178.20 607
8179.05 638
8179.90 609
8180.76 608
8181.61 622
8182.47 598
8183.32 625
8184.17 618
8185.03 602
8185.88 653
8186.73 603
8187.59 592
8188.44 604
8189.30 575
8190.15 583
8191.00 626
8191.86 613
8192.71 616
8193.57 611
8194.42 591
8195.27 567
8196.13 631
8196.98 602
8197.84 600
8198.69 609
8199.55 611
8200.40 610
8201.26 599
8202.11 610
8202.96 673
8203.82 639
8204.67 604
8205.53 628
8206.38 637
8207.24 601
8208.09 631
8208.95 622
8209.80 641
8210.66 635
8211.51 601
8212.37 614
8213.22 652
8214.08 650
8214.93 644
8215.79 650
8216.65 653
8217.50 700
8218.36 714
8219.21 721
8220.07 742
8220.92 770
8221.78 731
8222.63 751
8223.49 685
8224.35 740
8225.20 682
8226.06 639
8226.91 620
8227.77 633
8228.63 627
8229.48 652
8230.34 655
8231.19 631
8232.05 628
8232.91 589
8233.76 662
8234.62 634
8235.47 654
8236.33 630
8237.19 611
8238.04 586
8238.90 668
8239.76 652
8240.61 707
8241.47 614
8242.33 637
8243.18 647
8244.04 654
8244.90 652
8245.75 620
8246.61 656
8247.47 635
8248.33 637
8249.18 625
8250.04 645
8250.90 632
8251.75 646
8252.61 670
8253.47 644
8254.33 657
8255.18 652
8256.04 594
8256.90 609
8257.76 635
8258.61 611
8259.47 628
8260.33 618
8261.19 614
8262.04 610
8262.90 624
8263.76 630
8264.62 631
8265.48 607
8266.33 604
8267.19 580
8268.05 609
8268.91 606
8269.77 614
8270.62 632
8271.48 687
8272.34 654
8273.20 620
8274.06 585
8274.92 642
8275.77 661
8276.63 677
8277.49 678
8278.35 622
8279.21 651
8280.07 617
8280.93 657
8281.78 621
8282.64 640
8283.50 608
8284.36 613
8285.22 653
8286.08 665
8286.94 669
8287.80 621
8288.66 649
8289.51 649
8290.37 670
8291.23 664
8292.09 665
8292.95 649
8293.81 702
8294.67 624
8295.53 626
8296.39 662
8297.25 631
8298.11 693
8298.97 697
8299.83 662
8300.69 688
8301.55 659
8302.41 661
8303.27 701
8304.13 639
8304.99 670
8305.85 670
8306.71 687
8307.57 657
8308.43 663
8309.29 687
8310.15 659
8311.01 683
8311.87 667
8312.73 707
8313.59 643
8314.45 668
8315.31 684
8316.17 715
8317.03 688
8317.89 629
8318.75 671
8319.61 645
8320.47 662
8321.33 684
8322.20 654
8323.06 630
8323.92 649
8324.78 660
8325.64 672
8326.50 639
8327.36 673
8328.22 640
8329.08 707
8329.94 697
8330.81 700
8331.67 738
8332.53 669
8333.39 704
8334.25 687
8335.11 715
8335.97 702
8336.84 702
8337.70 697
8338.56 690
8339.42 717
8340.28 698
8341.15 749
8342.01 714
8342.87 707
8343.73 742
8344.59 706
8345.45 702
8346.32 717
8347.18 722
8348.04 694
8348.90 708
8349.77 711
8350.63 701
8351.49 741
8352.35 770
8353.22 718
8354.08 698
8354.94 767
8355.80 761
8356.67 772
8357.53 739
8358.39 722
8359.25 764
8360.12 720
8360.98 773
8361.84 738
8362.71 719
8363.57 759
8364.43 750
8365.29 758
8366.16 757
8367.02 768
8367.88 777
8368.75 814
8369.61 798
8370.47 749
8371.34 782
8372.20 792
8373.06 825
8373.93 808
8374.79 801
8375.65 824
8376.52 845
8377.38 881
8378.25 825
8379.11 822
8379.97 837
8380.84 854
8381.70 897
8382.56 905
8383.43 886
8384.29 897
8385.16 852
8386.02 924
8386.89 913
8387.75 880
8388.61 884
8389.48 872
8390.34 848
8391.21 958
8392.07 955
8392.94 941
8393.80 1018
8394.67 943
8395.53 960
8396.39 1012
8397.26 1043
8398.12 1037
8398.99 992
8399.85 973
8400.72 999
8401.58 1006
8402.45 1003
8403.31 1036
8404.18 1110
8405.04 1109
8405.91 1114
8406.77 1139
8407.64 1163
8408.50 1143
8409.37 1192
8410.24 1159
8411.10 1177
8411.97 1229
8412.83 1266
8413.70 1252
8414.56 1244
8415.43 1246
8416.29 1263
8417.16 1254
8418.03 1302
8418.89 1305
8419.76 1344
8420.62 1364
8421.49 1384
8422.36 1435
8423.22 1441
8424.09 1458
8424.95 1463
8425.82 1450
8426.69 1498
8427.55 1502
8428.42 1510
8429.28 1533
8430.15 1574
8431.02 1586
8431.88 1670
8432.75 1690
8433.62 1732
8434.48 1789
8435.35 1905
8436.22 1913
8437.08 1993
8437.95 1980
8438.82 2062
8439.68 2034
8440.55 2025
8441.42 1998
8442.29 1972
8443.15 2040
8444.02 2069
8444.89 2135
8445.75 2196
8446.62 2301
8447.49 2551
8448.36 3046
8449.22 3772
8450.09 4601
8450.96 5483
8451.83 6347
8452.69 6850
8453.56 7067
8454.43 6763
8455.30 6240
8456.16 5346
8457.03 4666
8457.90 3928
8458.77 3407
8459.64 2828
8460.50 2493
8461.37 2082
8462.24 1969
8463.11 1808
8463.98 1714
8464.84 1584
8465.71 1539
8466.58 1413
8467.45 1430
8468.32 1398
8469.19 1342
8470.05 1321
8470.92 1303
8471.79 1271
8472.66 1267
8473.53 1249
8474.40 1240
8475.27 1188
8476.13 1130
8477.00 1179
8477.87 1202
8478.74 1227
8479.61 1323
8480.48 1250
8481.35 1270
8482.22 1285
8483.09 1272
8483.96 1263
8484.82 1263
8485.69 1286
8486.56 1357
8487.43 1370
8488.30 1496
8489.17 1542
8490.04 1612
8490.91 1641
8491.78 1619
8492.65 1598
8493.52 1509
8494.39 1501
8495.26 1395
8496.13 1338
8497.00 1318
8497.87 1324
8498.74 1254
8499.61 1201
8500.48 1224
8501.35 1184
8502.22 1203
8503.09 1216
8503.96 1252
8504.83 1222
8505.70 1298
8506.57 1347
8507.44 1338
8508.31 1306
8509.18 1356
8510.05 1316
8510.92 1327
8511.79 1320
8512.66 1401
8513.53 1437
8514.40 1440
8515.27 1387
8516.15 1424
8517.02 1393
8517.89 1476
8518.76 1463
8519.63 1413
8520.50 1457
8521.37 1483
8522.24 1471
8523.11 1477
8523.98 1457
8524.86 1439
8525.73 1498
8526.60 1554
8527.47 1536
8528.34 1468
8529.21 1521
8530.08 1511
8530.96 1545
8531.83 1480
8532.70 1416
8533.57 1437
8534.44 1445
8535.31 1441
8536.19 1415
8537.06 1349
8537.93 1289
8538.80 1350
8539.67 1298
8540.55 1235
8541.42 1148
8542.29 1180
8543.16 1175
8544.03 1203
8544.91 1180
8545.78 1164
8546.65 1226
8547.52 1274
8548.40 1369
8549.27 1429
8550.14 1520
8551.01 1505
8551.89 1565
8552.76 1550
8553.63 1541
8554.51 1475
8555.38 1409
8556.25 1352
8557.12 1300
8558.00 1235
8558.87 1209
8559.74 1164
8560.62 1128
8561.49 1109
8562.36 1111
8563.24 1142
8564.11 1119
8564.98 1092
8565.86 1114
8566.73 1096
8567.60 1080
8568.48 1099
8569.35 1054
8570.22 1070
8571.10 1058
8571.97 1047
8572.84 995
8573.72 1024
8574.59 998
8575.46 955
8576.34 963
8577.21 940
8578.09 989
8578.96 1019
8579.83 980
8580.71 1013
8581.58 1014
8582.46 1010
8583.33 1012
8584.21 984
8585.08 1007
8585.95 981
8586.83 1018
8587.70 1061
8588.58 981
8589.45 1069
8590.33 1085
8591.20 1023
8592.08 1012
8592.95 1094
8593.83 1023
8594.70 1061
8595.58 1027
8596.45 1063
8597.33 1080
8598.20 1080
8599.08 1089
8599.95 1106
8600.83 1083
8601.70 1083
8602.58 1074
8603.45 1116
8604.33 1090
8605.20 1102
8606.08 1169
8606.95 1106
8607.83 1107
8608.70 1142
8609.58 1100
8610.45 1122
8611.33 1164
8612.21 1151
8613.08 1144
8613.96 1152
8614.83 1124
8615.71 1105
8616.59 1096
8617.46 1125
8618.34 1141
8619.21 1167
8620.09 1136
8620.97 1172
8621.84 1217
8622.72 1194
8623.59 1282
8624.47 1273
8625.35 1283
8626.22 1272
8627.10 1281
8627.98 1255
8628.85 1289
8629.73 1276
8630.61 1299
8631.48 1263
8632.36 1278
8633.24 1294
8634.11 1309
8634.99 1314
8635.87 1345
8636.74 1358
8637.62 1379
8638.50 1400
8639.37 1342
8640.25 1386
8641.13 1347
8642.01 1411
8642.88 1440
8643.76 1463
8644.64 1487
8645.52 1481
8646.39 1502
8647.27 1555
8648.15 1506
8649.03 1558
8649.90 1555
8650.78 1583
8651.66 1558
8652.54 1490
8653.41 1491
8654.29 1509
8655.17 1545
8656.05 1584
8656.93 1548
8657.80 1531
8658.68 1548
8659.56 1612
8660.44 1637
8661.32 1632
8662.19 1669
8663.07 1681
8663.95 1714
8664.83 1740
8665.71 1841
8666.59 1925
8667.46 2068
8668.34 2223
8669.22 2376
8670.10 2494
8670.98 2563
8671.86 2632
8672.74 2661
8673.62 2631
8674.49 2609
8675.37 2479
8676.25 2330
8677.13 2192
8678.01 2014
8678.89 1978
8679.77 1956
8680.65 1914
8681.53 1932
8682.41 1911
8683.29 2014
8684.16 2251
8685.04 2428
8685.92 2842
8686.80 3282
8687.68 3752
8688.56 4205
8689.44 4468
8690.32 4604
8691.20 4449
8692.08 4207
8692.96 3765
8693.84 3341
8694.72 2892
8695.60 2592
8696.48 2271
8697.36 2026
8698.24 1878
8699.12 1826
8700.00 1655
8700.88 1568
8701.76 1568
8702.64 1502
8703.52 1517
8704.40 1422
8705.28 1466
8706.16 1503
8707.04 1455
8707.92 1473
8708.80 1467
8709.69 1398
8710.57 1404
8711.45 1409
8712.33 1355
8713.21 1366
8714.09 1346
8714.97 1403
8715.85 1476
8716.73 1449
8717.61 1373
8718.49 1386
8719.38 1446
8720.26 1431
8721.14 1425
8722.02 1450
8722.90 1477
8723.78 1497
8724.66 1563
8725.54 1594
8726.43 1619
8727.31 1619
8728.19 1642
8729.07 1622
8729.95 1636
8730.83 1691
8731.72 1626
8732.60 1581
8733.48 1562
8734.36 1555
8735.24 1552
8736.13 1527
8737.01 1566
8737.89 1535
8738.77 1496
8739.65 1525
8740.54 1527
8741.42 1550
8742.30 1546
8743.18 1496
8744.07 1470
8744.95 1502
8745.83 1580
8746.71 1607
8747.60 1584
8748.48 1614
8749.36 1573
8750.24 1626
8751.13 1673
8752.01 1623
8752.89 1604
8753.77 1625
8754.66 1655
8755.54 1782
8756.42 1765
8757.31 1754
8758.19 1809
8759.07 1828
8759.96 1912
8760.84 1932
8761.72 2015
8762.61 2059
8763.49 2069
8764.37 2112
8765.26 2006
8766.14 2032
8767.02 2028
8767.91 2048
8768.79 1981
8769.67 1989
8770.56 1895
8771.44 1925
8772.32 1987
8773.21 2128
8774.09 2272
8774.98 2600
8775.86 2927
8776.74 3436
8777.63 4008
8778.51 4198
8779.40 4505
8780.28 4564
8781.17 4305
8782.05 3920
8782.93 3602
8783.82 3166
8784.70 2823
8785.59 2508
8786.47 2230
8787.36 2048
8788.24 1869
8789.13 1780
8790.01 1683
8790.89 1719
8791.78 1707
8792.66 1795
8793.55 1823
8794.43 1900
8795.32 1954
8796.20 1916
8797.09 1859
8797.97 1771
8798.86 1732
8799.74 1641
8800.63 1564
8801.52 1493
8802.40 1409
8803.29 1372
8804.17 1318
8805.06 1279
8805.94 1298
8806.83 1343
8807.71 1333
8808.60 1329
8809.48 1326
8810.37 1297
8811.26 1306
8812.14 1287
8813.03 1248
8813.91 1240
8814.80 1232
8815.69 1267
8816.57 1334
8817.46 1301
8818.34 1309
8819.23 1267
8820.12 1231
8821.00 1242
8821.89 1180
8822.77 1200
8823.66 1199
8824.55 1219
8825.43 1165
8826.32 1148
8827.21 1115
8828.09 1092
8828.98 1145
8829.87 1161
8830.75 1188
8831.64 1141
8832.53 1155
8833.41 1175
8834.30 1153
8835.19 1183
8836.08 1185
8836.96 1139
8837.85 1186
8838.74 1216
8839.62 1146
8840.51 1166
8841.40 1217
8842.29 1233
8843.17 1214
8844.06 1157
8844.95 1202
8845.84 1237
8846.72 1225
8847.61 1147
8848.50 1128
8849.39 1122
8850.27 1137
8851.16 1156
8852.05 1178
8852.94 1206
8853.82 1166
8854.71 1211
8855.60 1177
8856.49 1194
8857.38 1117
8858.26 1153
8859.15 1136
8860.04 1148
8860.93 1124
8861.82 1105
8862.71 1092
8863.59 1046
8864.48 992
8865.37 1028
8866.26 1035
8867.15 999
8868.04 984
8868.93 1002
8869.81 974
8870.70 990
8871.59 971
8872.48 961
8873.37 926
8874.26 937
8875.15 919
8876.04 910
8876.93 878
8877.81 907
8878.70 937
8879.59 928
8880.48 901
8881.37 909
8882.26 895
8883.15 900
8884.04 903
8884.93 842
8885.82 846
8886.71 842
8887.60 826
8888.49 824
8889.38 857
8890.27 810
8891.16 813
8892.05 864
8892.94 859
8893.83 824
8894.72 790
8895.61 803
8896.50 834
8897.39 783
8898.28 817
8899.17 781
8900.06 769
8900.95 790
8901.84 777
8902.73 771
8903.62 771
8904.51 772
8905.40 778
8906.29 765
8907.18 721
8908.07 768
8908.96 778
8909.85 749
8910.74 793
8911.63 780
8912.52 750
8913.41 733
8914.31 740
8915.20 675
8916.09 703
8916.98 740
8917.87 721
8918.76 729
8919.65 699
8920.54 646
8921.43 708
8922.33 732
8923.22 713
8924.11 735
8925.00 725
8925.89 748
8926.78 705
8927.67 727
8928.57 695
8929.46 697
8930.35 711
8931.24 696
8932.13 688
8933.03 697
8933.92 698
8934.81 720
8935.70 717
8936.59 725
8937.49 710
8938.38 668
8939.27 673
8940.16 685
8941.05 682
8941.95 693
8942.84 630
8943.73 643
8944.62 652
8945.52 674
8946.41 670
8947.30 658
8948.19 656
8949.09 662
8949.98 656
8950.87 707
8951.76 659
8952.66 668
8953.55 658
8954.44 650
8955.34 681
8956.23 638
8957.12 630
8958.02 620
8958.91 651
8959.80 655
8960.69 603
8961.59 644
8962.48 671
8963.37 647
8964.27 659
8965.16 657
8966.05 629
8966.95 605
8967.84 638
8968.74 663
8969.63 672
8970.52 623
8971.42 652
8972.31 663
8973.20 620
8974.10 631
8974.99 642
8975.89 650
8976.78 635
8977.67 622
8978.57 594
8979.46 592
8980.36 589
8981.25 599
8982.15 575
8983.04 570
8983.93 592
8984.83 614
8985.72 584
8986.62 601
8987.51 587
8988.41 603
8989.30 608
8990.20 586
8991.09 553
8991.99 585
8992.88 576
8993.78 591
8994.67 609
8995.57 582
8996.46 547
8997.36 569
8998.25 556
8999.15 565
9000.04 573
9000.94 549
9001.83 605
9002.73 602
9003.62 558
9004.52 549
9005.41 599
9006.31 581
9007.20 546
9008.10 504
9009.00 530
9009.89 569
9010.79 540
9011.68 526
9012.58 543
9013.47 560
9014.37 545
9015.27 539
9016.16 563
9017.06 540
9017.95 529
9018.85 570
9019.75 541
9020.64 528
9021.54 533
9022.43 566
9023.33 532
9024.23 540
9025.12 518
9026.02 540
9026.92 541
9027.81 554
9028.71 525
9029.61 549
9030.50 541
9031.40 541
9032.30 542
9033.19 529
9034.09 523
9034.99 533
9035.88 548
9036.78 502
9037.68 578
9038.58 607
9039.47 539
9040.37 538
9041.27 538
9042.16 551
9043.06 530
9043.96 563
9044.86 521
9045.75 530
9046.65 543
9047.55 540
9048.45 530
9049.34 588
9050.24 550
9051.14 517
9052.04 566
9052.94 549
9053.83 538
9054.73 541
9055.63 586
9056.53 619
9057.43 566
9058.32 571
9059.22 583
9060.12 552
9061.02 595
9061.92 560
9062.81 555
9063.71 555
9064.61 577
9065.51 597
9066.41 566
9067.31 522
9068.21 531
9069.10 571
9070.00 560
9070.90 539
9071.80 565
9072.70 525
9073.60 535
9074.50 557
9075.40 589
9076.29 572
9077.19 556
9078.09 571
9078.99 550
9079.89 506
9080.79 542
9081.69 540
9082.59 552
9083.49 559
9084.39 551
9085.29 579
9086.19 549
9087.09 588
9087.98 578
9088.88 577
9089.78 571
9090.68 531
9091.58 563
9092.48 535
9093.38 572
9094.28 542
9095.18 570
9096.08 498
9096.98 562
9097.88 518
9098.78 527
9099.68 562
9100.58 561
9101.48 586
9102.38 551
9103.28 557
9104.18 549
9105.08 531
9105.99 533
9106.89 568
9107.79 557
9108.69 543
9109.59 501
9110.49 556
9111.39 535
9112.29 528
9113.19 548
9114.09 543
9114.99 555
9115.89 566
9116.79 536
9117.69 504
9118.60 577
9119.50 528
9120.40 518
9121.30 503
9122.20 524
9123.10 515
9124.00 537
9124.90 519
9125.81 531
9126.71 546
9127.61 537
9128.51 503
9129.41 558
9130.31 557
9131.22 555
9132.12 553
9133.02 482
9133.92 507
9134.82 522
9135.72 506
9136.63 550
9137.53 538
9138.43 515
9139.33 499
9140.23 543
9141.14 524
9142.04 543
9142.94 532
9143.84 549
9144.75 550
9145.65 509
9146.55 528
9147.45 533
9148.36 533
9149.26 543
9150.16 519
9151.06 510
9151.97 548
9152.87 587
9153.77 548
9154.67 530
9155.58 522
9156.48 516
9157.38 529
9158.29 545
9159.19 515
9160.09 508
9161.00 542
9161.90 548
9162.80 524
9163.71 565
9164.61 564
9165.51 521
9166.42 529
9167.32 537
9168.22 507
9169.13 511
9170.03 506
9170.93 513
9171.84 513
9172.74 509
9173.64 504
9174.55 544
9175.45 555
9176.36 523
9177.26 523
9178.16 535
9179.07 528
9179.97 545
9180.88 539
9181.78 482
9182.69 538
9183.59 561
9184.49 570
9185.40 558
9186.30 541
9187.21 525
9188.11 559
9189.02 543
9189.92 555
9190.82 549
9191.73 555
9192.63 556
9193.54 581
9194.44 575
9195.35 574
9196.25 607
9197.16 633
9198.06 604
9198.97 621
9199.87 578
9200.78 577
9201.68 571
9202.59 553
9203.49 542
9204.40 571
9205.30 530
9206.21 529
9207.12 518
9208.02 520
9208.93 549
9209.83 534
9210.74 586
9211.64 544
9212.55 576
9213.45 595
9214.36 587
9215.27 607
9216.17 563
9217.08 572
9217.98 557
9218.89 548
9219.80 584
9220.70 553
9221.61 582
9222.51 582
9223.42 529
9224.33 570
9225.23 541
9226.14 526
9227.05 548
9227.95 547
9228.86 545
9229.77 534
9230.67 545
9231.58 538
9232.49 529
9233.39 550
9234.30 566
9235.21 523
9236.11 543
9237.02 528
9237.93 530
9238.83 520
9239.74 539
9240.65 550
9241.55 577
9242.46 527
9243.37 552
9244.28 516
9245.18 537
9246.09 532
9247.00 534
9247.91 529
9248.81 512
9249.72 527
9250.63 540
9251.54 540
9252.44 502
9253.35 545
9254.26 559
9255.17 508
9256.07 521
9256.98 524
9257.89 545
9258.80 511
9259.71 509
9260.61 505
9261.52 533
9262.43 524
9263.34 509
9264.25 486
9265.16 522
9266.06 520
9266.97 547
9267.88 541
9268.79 538
9269.70 528
9270.61 502
9271.51 536
9272.42 565
9273.33 565
9274.24 540
9275.15 524
9276.06 533
9276.97 574
9277.88 530
9278.78 551
9279.69 556
9280.60 540
9281.51 528
9282.42 561
9283.33 542
9284.24 553
9285.15 540
9286.06 574
9286.97 593
9287.88 604
9288.79 558
9289.70 544
9290.60 592
9291.51 569
9292.42 569
9293.33 552
9294.24 561
9295.15 589
9296.06 608
9296.97 569
9297.88 590
9298.79 579
9299.70 577
9300.61 557
9301.52 573
9302.43 606
9303.34 618
9304.25 612
9305.16 608
9306.07 637
9306.98 648
9307.89 621
9308.80 578
9309.71 562
9310.63 596
9311.54 564
9312.45 538
9313.36 549
9314.27 569
9315.18 569
9316.09 586
9317.00 578
9317.91 581
9318.82 567
9319.73 586
9320.64 558
9321.55 575
9322.47 568
9323.38 547
9324.29 566
9325.20 568
9326.11 542
9327.02 561
9327.93 581
9328.84 542
9329.76 576
9330.67 566
9331.58 554
9332.49 544
9333.40 579
9334.31 568
9335.23 571
9336.14 562
9337.05 598
9337.96 573
9338.87 583
9339.78 577
9340.70 560
9341.61 578
9342.52 562
9343.43 582
9344.34 553
9345.26 621
9346.17 605
9347.08 567
9347.99 587
9348.91 609
9349.82 595
9350.73 626
9351.64 625
9352.56 609
9353.47 521
9354.38 630
9355.29 616
9356.21 616
9357.12 572
9358.03 597
9358.94 574
9359.86 573
9360.77 602
9361.68 572
9362.60 552
9363.51 573
9364.42 632
9365.34 598
9366.25 604
9367.16 590
9368.08 558
9368.99 572
9369.90 576
9370.82 593
9371.73 617
9372.64 605
9373.56 602
9374.47 616
9375.38 595
9376.30 585
9377.21 584
9378.12 614
9379.04 625
9379.95 644
9380.87 607
9381.78 611
9382.69 683
9383.61 687
9384.52 715
9385.44 674
9386.35 695
9387.27 699
9388.18 715
9389.09 744
9390.01 767
9390.92 745
9391.84 728
9392.75 731
9393.67 731
9394.58 694
9395.50 703
9396.41 718
9397.32 618
9398.24 623
9399.15 646
9400.07 662
9400.98 644
9401.90 663
9402.81 661
9403.73 673
9404.64 646
9405.56 643
9406.47 654
9407.39 665
9408.30 649
9409.22 643
9410.14 660
9411.05 653
9411.97 674
9412.88 617
9413.80 650
9414.71 665
9415.63 668
9416.54 664
9417.46 688
9418.38 678
9419.29 669
9420.21 681
9421.12 680
9422.04 676
9422.95 708
9423.87 671
9424.79 700
9425.70 700
9426.62 676
9427.54 728
9428.45 683
9429.37 681
9430.28 742
9431.20 800
9432.12 760
9433.03 710
9433.95 740
9434.87 715
9435.78 777
9436.70 747
9437.62 727
9438.53 751
9439.45 725
9440.37 713
9441.28 718
9442.20 769
9443.12 723
9444.03 783
9444.95 866
9445.87 921
9446.79 949
9447.70 1038
9448.62 1143
9449.54 1167
9450.45 1203
9451.37 1191
9452.29 1167
9453.21 1058
9454.12 1017
9455.04 942
9455.96 875
9456.88 812
9457.79 794
9458.71 759
9459.63 748
9460.55 714
9461.47 719
9462.38 755
9463.30 707
9464.22 720
9465.14 731
9466.06 687
9466.97 721
9467.89 704
9468.81 698
9469.73 700
9470.65 713
9471.56 677
9472.48 698
9473.40 669
9474.32 741
9475.24 739
9476.16 740
9477.08 802
9477.99 811
9478.91 775
9479.83 774
9480.75 756
9481.67 804
9482.59 724
9483.51 708
9484.43 767
9485.34 749
9486.26 683
9487.18 707
9488.10 746
9489.02 676
9489.94 658
9490.86 627
9491.78 708
9492.70 700
9493.62 670
9494.54 657
9495.46 634
9496.38 669
9497.30 682
9498.22 665
9499.13 639
9500.05 679
9500.97 680
9501.89 691
9502.81 674
9503.73 657
9504.65 672
9505.57 672
9506.49 678
9507.41 643
9508.33 662
9509.25 699
9510.17 708
9511.09 705
9512.01 705
9512.93 743
9513.86 735
9514.78 711
9515.70 703
9516.62 718
9517.54 660
9518.46 701
9519.38 741
9520.30 726
9521.22 707
9522.14 725
9523.06 751
9523.98 733
9524.90 755
9525.82 729
9526.75 756
9527.67 827
9528.59 818
9529.51 815
9530.43 796
9531.35 882
9532.27 824
9533.19 804
9534.11 749
9535.04 763
9535.96 753
9536.88 719
9537.80 724
9538.72 652
9539.64 723
9540.57 667
9541.49 684
9542.41 692
9543.33 682
9544.25 721
9545.17 709
9546.10 695
9547.02 663
9547.94 671
9548.86 683
9549.78 663
9550.71 716
9551.63 723
9552.55 701
9553.47 721
9554.40 712
9555.32 733
9556.24 688
9557.16 728
9558.09 736
9559.01 728
9559.93 747
9560.85 730
9561.78 719
9562.70 719
9563.62 725
9564.54 721
9565.47 698
9566.39 698
9567.31 692
9568.24 687
9569.16 747
9570.08 693
9571.00 711
9571.93 682
9572.85 708
9573.77 740
9574.70 724
9575.62 683
9576.54 703
9577.47 668
9578.39 712
9579.31 741
9580.24 725
9581.16 735
9582.09 742
9583.01 758
9583.93 753
9584.86 763
9585.78 693
9586.70 734
9587.63 701
9588.55 741
9589.48 755
9590.40 741
9591.32 768
9592.25 793
9593.17 769
9594.10 803
9595.02 774
9595.95 775
9596.87 790
9597.79 789
9598.72 808
9599.64 801
9600.57 814
9601.49 788
9602.42 834
9603.34 846
9604.27 892
9605.19 863
9606.12 843
9607.04 831
9607.97 843
9608.89 843
9609.82 888
9610.74 903
9611.67 884
9612.59 885
9613.52 913
9614.44 926
9615.37 935
9616.29 934
9617.22 956
9618.14 952
9619.07 952
9619.99 967
9620.92 979
9621.85 1014
9622.77 984
9623.70 1002
9624.62 972
9625.55 992
9626.47 1046
9627.40 1053
9628.33 981
9629.25 983
9630.18 1003
9631.10 1091
9632.03 1094
9632.96 1097
9633.88 1102
9634.81 1094
9635.73 1115
9636.66 1116
9637.59 1134
9638.51 1120
9639.44 1152
9640.37 1277
9641.29 1353
9642.22 1384
9643.15 1368
9644.07 1449
9645.00 1519
9645.93 1498
9646.85 1472
9647.78 1428
9648.71 1493
9649.63 1422
9650.56 1376
9651.49 1374
9652.41 1290
9653.34 1240
9654.27 1218
9655.20 1272
9656.12 1216
9657.05 1198
9657.98 1244
9658.90 1250
9659.83 1290
9660.76 1285
9661.69 1318
9662.61 1259
9663.54 1311
9664.47 1396
9665.40 1368
9666.32 1379
9667.25 1401
9668.18 1348
9669.11 1336
9670.04 1350
9670.96 1329
9671.89 1368
9672.82 1371
9673.75 1373
9674.68 1334
9675.60 1396
9676.53 1394
9677.46 1341
9678.39 1378
9679.32 1397
9680.25 1460
9681.17 1425
9682.10 1450
9683.03 1475
9683.96 1422
9684.89 1468
9685.82 1495
9686.75 1520
9687.67 1552
9688.60 1488
9689.53 1567
9690.46 1604
9691.39 1671
9692.32 1723
9693.25 1832
9694.18 1882
9695.11 1941
9696.03 1902
9696.96 1963
9697.89 1977
9698.82 1797
9699.75 1723
9700.68 1643
9701.61 1644
9702.54 1573
9703.47 1548
9704.40 1484
9705.33 1428
9706.26 1471
9707.19 1503
9708.12 1511
9709.05 1584
9709.98 1634
9710.91 1593
9711.84 1613
9712.77 1577
9713.70 1615
9714.63 1548
9715.56 1524
9716.49 1447
9717.42 1375
9718.35 1332
9719.28 1312
9720.21 1263
9721.14 1293
9722.07 1263
9723.00 1250
9723.93 1259
9724.86 1290
9725.79 1343
9726.72 1351
9727.65 1377
9728.58 1345
9729.51 1364
9730.44 1331
9731.37 1306
9732.31 1287
9733.24 1240
9734.17 1246
9735.10 1222
9736.03 1222
9736.96 1162
9737.89 1159
9738.82 1142
9739.75 1119
9740.69 1161
9741.62 1142
9742.55 1096
9743.48 1113
9744.41 1127
9745.34 1088
9746.27 1104
9747.21 1090
9748.14 1059
9749.07 1055
9750.00 1069
9750.93 1021
9751.86 1070
9752.80 1078
9753.73 1074
9754.66 1076
9755.59 1081
9756.52 1078
9757.46 1064
9758.39 1078
9759.32 1054
9760.25 1097
9761.18 1022
9762.12 1032
9763.05 1092
9763.98 1057
9764.91 1058
9765.85 1054
9766.78 1105
9767.71 1105
9768.64 1094
9769.58 1108
9770.51 1076
9771.44 1102
9772.37 1119
9773.31 1134
9774.24 1135
9775.17 1193
9776.11 1215
9777.04 1231
9777.97 1184
9778.91 1161
9779.84 1235
9780.77 1249
9781.71 1178
9782.64 1136
9783.57 1184
9784.51 1211
9785.44 1144
9786.37 1076
9787.31 1009
9788.24 989
9789.17 1041
9790.11 1057
9791.04 1068
9791.97 1049
9792.91 1098
9793.84 1139
9794.77 1154
9795.71 1126
9796.64 1102
9797.58 1084
9798.51 1074
9799.44 998
9800.38 950
9801.31 959
9802.25 914
9803.18 883
9804.12 908
9805.05 902
9805.98 882
9806.92 882
9807.85 848
9808.79 831
9809.72 811
9810.66 854
9811.59 862
9812.53 866
9813.46 860
9814.40 837
9815.33 846
9816.27 834
9817.20 813
9818.14 826
9819.07 860
9820.01 822
9820.94 795
9821.88 762
9822.81 794
9823.75 783
9824.68 782
9825.62 830
9826.55 804
9827.49 786
9828.42 789
9829.36 746
9830.29 767
9831.23 757
9832.17 787
9833.10 812
9834.04 858
9834.97 832
9835.91 845
9836.84 765
9837.78 809
9838.72 744
9839.65 758
9840.59 817
9841.52 790
9842.46 805
9843.40 785
9844.33 775
9845.27 764
9846.20 767
9847.14 804
9848.08 753
9849.01 800
9849.95 817
9850.89 799
9851.82 778
9852.76 763
9853.70 751
9854.63 751
9855.57 786
9856.51 792
9857.44 769
9858.38 775
9859.32 774
9860.25 767
9861.19 782
9862.13 750
9863.07 763
9864.00 759
9864.94 758
9865.88 753
9866.81 725
9867.75 747
9868.69 770
9869.63 742
9870.56 729
9871.50 770
9872.44 757
9873.38 767
9874.31 759
9875.25 781
9876.19 763
9877.13 778
9878.07 719
9879.00 723
9879.94 716
9880.88 726
9881.82 718
9882.75 748
9883.69 718
9884.63 716
9885.57 697
9886.51 675
9887.45 701
9888.38 674
9889.32 705
9890.26 732
9891.20 707
9892.14 740
9893.08 711
9894.01 679
9894.95 728
9895.89 766
9896.83 696
9897.77 714
9898.71 740
9899.65 761
9900.59 738
9901.52 723
9902.46 737
9903.40 799
9904.34 759
9905.28 764
9906.22 868
9907.16 871
9908.10 913
9909.04 901
9909.98 880
9910.92 918
9911.86 866
9912.80 872
9913.73 824
9914.67 796
9915.61 794
9916.55 788
9917.49 820
9918.43 830
9919.37 876
9920.31 921
9921.25 955
9922.19 936
9923.13 994
9924.07 1068
9925.01 944
9925.95 946
9926.89 910
9927.83 822
9928.77 816
9929.71 754
9930.65 734
9931.59 720
9932.53 673
9933.47 666
9934.41 658
9935.36 653
9936.30 652
9937.24 674
9938.18 679
9939.12 597
9940.06 650
9941.00 683
9941.94 643
9942.88 665
9943.82 645
9944.76 601
9945.70 609
9946.64 594
9947.59 617
9948.53 615
9949.47 635
9950.41 639
9951.35 616
9952.29 647
9953.23 625
9954.17 642
9955.12 627
9956.06 616
9957.00 640
9957.94 643
9958.88 622
9959.82 631
9960.77 622
9961.71 620
9962.65 624
9963.59 604
9964.53 571
9965.48 556
9966.42 606
9967.36 585
9968.30 598
9969.24 584
9970.19 564
9971.13 602
9972.07 604
9973.01 584
9973.95 561
9974.90 568
9975.84 569
9976.78 559
9977.72 580
9978.67 568
9979.61 531
9980.55 557
9981.50 581
9982.44 613
9983.38 582
9984.32 563
9985.27 574
9986.21 566
9987.15 566
9988.10 555
9989.04 544
9989.98 565
9990.92 558
9991.87 579
9992.81 572
9993.75 575
9994.70 605
9995.64 542
9996.58 601
9997.53 585
9998.47 591
9999.41 558
10000.36 560
10001.30 572
10002.25 586
10003.19 556
10004.13 567
10005.08 571
10006.02 581
10006.96 542
10007.91 532
10008.85 582
10009.80 557
10010.74 550
10011.68 550
10012.63 570
10013.57 563
10014.52 557
10015.46 530
10016.41 565
10017.35 550
10018.29 570
10019.24 560
10020.18 556
10021.13 534
10022.07 573
10023.02 565
10023.96 564
10024.91 535
10025.85 574
10026.80 563
10027.74 541
10028.69 529
10029.63 583
10030.58 561
10031.52 563
10032.47 561
10033.41 539
10034.36 525
10035.30 531
10036.25 545
10037.19 559
10038.14 524
10039.08 523
10040.03 525
10040.97 533
10041.92 523
10042.87 511
10043.81 550
10044.76 497
10045.70 501
10046.65 511
10047.59 530
10048.54 505
10049.49 505
10050.43 518
10051.38 525
10052.32 501
10053.27 519
10054.22 503
10055.16 513
10056.11 539
10057.05 509
10058.00 553
10058.95 500
10059.89 502
10060.84 509
10061.79 517
10062.73 497
10063.68 490
10064.63 506
10065.57 481
10066.52 485
10067.47 490
10068.41 482
10069.36 470
10070.31 487
10071.25 497
10072.20 517
10073.15 481
10074.10 479
10075.04 499
10075.99 513
10076.94 500
10077.88 498
10078.83 522
10079.78 503
10080.73 460
10081.67 472
10082.62 472
10083.57 488
10084.52 453
10085.46 458
10086.41 501
10087.36 501
10088.31 491
10089.25 503
10090.20 505
10091.15 517
10092.10 485
10093.05 488
10093.99 478
10094.94 511
10095.89 489
10096.84 493
10097.79 506
10098.73 509
10099.68 496
10100.63 509
10101.58 465
10102.53 484
10103.48 482
10104.42 483
10105.37 486
10106.32 523
10107.27 482
10108.22 514
10109.17 519
10110.12 513
10111.06 496
10112.01 482
10112.96 482
10113.91 520
10114.86 534
10115.81 487
10116.76 512
10117.71 503
10118.66 495
10119.61 510
10120.56 487
10121.50 502
10122.45 567
10123.40 552
10124.35 489
10125.30 471
10126.25 497
10127.20 495
10128.15 495
10129.10 515
10130.05 483
10131.00 495
10131.95 529
10132.90 514
10133.85 519
10134.80 498
10135.75 524
10136.70 519
10137.65 543
10138.60 498
10139.55 549
10140.50 536
10141.45 508
10142.40 492
10143.35 537
10144.30 547
10145.25 567
10146.20 528
10147.15 521
10148.10 533
10149.05 541
10150.00 549
10150.95 535
10151.90 577
10152.86 508
10153.81 554
10154.76 572
10155.71 548
10156.66 538
10157.61 549
10158.56 538
10159.51 525
10160.46 500
10161.41 513
10162.37 525
10163.32 545
10164.27 577
10165.22 565
10166.17 559
10167.12 577
10168.07 550
10169.03 554
10169.98 559
10170.93 563
10171.88 572
10172.83 580
10173.78 548
10174.74 562
10175.69 568
10176.64 566
10177.59 589
10178.54 602
10179.49 583
10180.45 647
10181.40 590
10182.35 596
10183.30 621
10184.26 614
10185.21 648
10186.16 646
10187.11 618
10188.06 645
10189.02 625
10189.97 621
10190.92 628
10191.87 630
10192.83 694
10193.78 659
10194.73 665
10195.69 643
10196.64 665
10197.59 691
10198.54 682
10199.50 672
10200.45 754
10201.40 779
10202.36 768
10203.31 753
10204.26 764
10205.22 714
10206.17 698
10207.12 662
10208.08 647
10209.03 657
10209.98 629
10210.94 665
10211.89 651
10212.84 587
10213.80 622
10214.75 644
10215.70 593
10216.66 641
10217.61 622
10218.56 621
10219.52 599
10220.47 591
10221.43 624
10222.38 646
10223.33 603
10224.29 585
10225.24 635
10226.20 646
10227.15 671
10228.11 706
10229.06 770
10230.01 788
10230.97 787
10231.92 800
10232.88 824
10233.83 772
10234.79 782
10235.74 725
10236.70 717
10237.65 681
10238.60 632
10239.56 589
10240.51 610
10241.47 583
10242.42 550
10243.38 562
10244.33 537
10245.29 523
10246.24 506
10247.20 523
10248.15 522
10249.11 502
10250.07 518
10251.02 540
10251.98 531
10252.93 529
10253.89 540
10254.84 490
10255.80 535
10256.75 520
10257.71 485
10258.67 517
10259.62 527
10260.58 518
10261.53 506
10262.49 507
10263.44 526
10264.40 519
10265.36 514
10266.31 544
10267.27 504
10268.22 532
10269.18 501
10270.14 488
10271.09 469
10272.05 533
10273.01 488
10273.96 514
10274.92 538
10275.87 524
10276.83 502
10277.79 499
10278.74 475
10279.70 504
10280.66 473
10281.61 498
10282.57 514
10283.53 471
10284.49 505
10285.44 505
10286.40 506
10287.36 472
10288.31 487
10289.27 469
10290.23 479
10291.18 478
10292.14 511
10293.10 492
10294.06 484
10295.01 496
10295.97 498
10296.93 474
10297.89 459
10298.84 440
10299.80 481
10300.76 478
10301.72 465
10302.67 473
10303.63 499
10304.59 470
10305.55 473
10306.51 479
10307.46 475
10308.42 481
10309.38 505
10310.34 480
10311.30 469
10312.25 529
10313.21 498
10314.17 479
10315.13 500
10316.09 507
10317.05 509
10318.00 479
10318.96 463
10319.92 460
10320.88 478
10321.84 475
10322.80 502
10323.76 486
10324.71 449
10325.67 471
10326.63 473
10327.59 474
10328.55 453
10329.51 455
10330.47 454
10331.43 520
10332.39 464
10333.35 489
10334.30 489
10335.26 488
10336.22 505
10337.18 482
10338.14 494
10339.10 459
10340.06 453
10341.02 498
10341.98 502
10342.94 458
10343.90 481
10344.86 469
10345.82 468
10346.78 458
10347.74 522
10348.70 468
10349.66 474
10350.62 493
10351.58 505
10352.54 486
10353.50 472
10354.46 450
10355.42 484
10356.38 488
10357.34 495
10358.30 512
10359.26 493
10360.22 478
10361.18 498
10362.14 454
10363.10 458
10364.06 464
10365.02 479
10365.98 469
10366.94 461
10367.90 462
10368.87 466
10369.83 464
10370.79 455
10371.75 482
10372.71 456
10373.67 445
10374.63 457
10375.59 452
10376.55 442
10377.51 457
10378.48 472
10379.44 464
10380.40 462
10381.36 435
10382.32 465
10383.28 444
10384.24 437
10385.21 478
10386.17 439
10387.13 464
10388.09 462
10389.05 472
10390.01 447
10390.98 447
10391.94 443
10392.90 498
10393.86 470
10394.82 481
10395.79 450
10396.75 465
10397.71 469
10398.67 480
10399.63 479
10400.60 484
10401.56 482
10402.52 456
10403.48 457
10404.45 474
10405.41 484
10406.37 453
10407.33 436
10408.30 490
10409.26 490
10410.22 510
10411.18 547
10412.15 567
10413.11 571
10414.07 612
10415.04 614
10416.00 584
10416.96 558
10417.93 557
10418.89 545
10419.85 515
10420.81 503
10421.78 504
10422.74 499
10423.70 515
10424.67 493
10425.63 491
10426.59 480
10427.56 499
10428.52 468
10429.49 430
10430.45 446
10431.41 450
10432.38 425
10433.34 436
10434.30 450
10435.27 431
10436.23 436
10437.20 461
10438.16 448
10439.12 418
10440.09 430
10441.05 418
10442.02 441
10442.98 425
10443.94 479
10444.91 447
10445.87 458
10446.84 443
10447.80 460
10448.77 437
10449.73 442
10450.70 456
10451.66 443
10452.63 466
10453.59 438
10454.55 427
10455.52 434
10456.48 443
10457.45 460
10458.41 445
10459.38 430
10460.34 444
10461.31 424
10462.27 426
10463.24 435
10464.20 416
10465.17 432
10466.14 431
10467.10 442
10468.07 407
10469.03 447
10470.00 433
10470.96 440
10471.93 426
10472.89 447
10473.86 435
10474.82 444
10475.79 457
10476.76 426
10477.72 418
10478.69 454
10479.65 465
10480.62 446
10481.59 469
10482.55 482
10483.52 483
10484.48 430
10485.45 429
10486.42 473
10487.38 483
10488.35 453
10489.32 447
10490.28 452
10491.25 442
10492.21 490
10493.18 466
10494.15 457
10495.11 428
10496.08 493
10497.05 468
10498.01 474
10498.98 431
10499.95 451
10500.92 486
10501.88 478
10502.85 499
10503.82 469
10504.78 449
10505.75 461
10506.72 466
10507.68 460
10508.65 447
10509.62 429
10510.59 476
10511.55 497
10512.52 489
10513.49 459
10514.46 489
10515.42 478
10516.39 459
10517.36 469
10518.33 492
10519.29 454
10520.26 447
10521.23 487
10522.20 464
10523.17 485
10524.13 501
10525.10 455
10526.07 472
10527.04 428
10528.01 461
10528.97 481
10529.94 497
10530.91 465
10531.88 474
10532.85 472
10533.82 527
10534.78 519
10535.75 496
10536.72 495
10537.69 524
10538.66 514
10539.63 530
10540.60 513
10541.56 512
10542.53 521
10543.50 518
10544.47 499
10545.44 506
10546.41 512
10547.38 508
10548.35 523
10549.32 546
10550.29 599
10551.25 594
10552.22 628
10553.19 643
10554.16 719
10555.13 691
10556.10 729
10557.07 763
10558.04 749
10559.01 706
10559.98 682
10560.95 664
10561.92 647
10562.89 576
10563.86 571
10564.83 555
10565.80 521
10566.77 516
10567.74 517
10568.71 527
10569.68 495
10570.65 505
10571.62 493
10572.59 506
10573.56 469
10574.53 508
10575.50 497
10576.47 517
10577.44 477
10578.41 497
10579.38 499
10580.35 509
10581.32 516
10582.29 523
10583.26 581
10584.23 526
10585.21 531
10586.18 528
10587.15 551
10588.12 541
10589.09 559
10590.06 549
10591.03 543
10592.00 499
10592.97 498
10593.94 500
10594.92 501
10595.89 530
10596.86 497
10597.83 475
10598.80 460
10599.77 483
10600.74 476
10601.71 477
10602.69 476
10603.66 459
10604.63 465
10605.60 468
10606.57 461
10607.54 476
10608.52 476
10609.49 418
10610.46 474
10611.43 467
10612.40 476
10613.38 475
10614.35 464
10615.32 471
10616.29 495
10617.27 500
10618.24 462
10619.21 455
10620.18 490
10621.15 486
10622.13 462
10623.10 476
10624.07 430
10625.04 512
10626.02 550
10626.99 522
10627.96 479
10628.94 544
10629.91 564
10630.88 554
10631.85 592
10632.83 589
10633.80 546
10634.77 570
10635.75 632
10636.72 590
10637.69 557
10638.67 562
10639.64 549
10640.61 547
10641.59 541
10642.56 505
10643.53 481
10644.51 463
10645.48 481
10646.45 476
10647.43 515
10648.40 513
10649.37 511
10650.35 483
10651.32 487
10652.30 488
10653.27 503
10654.24 496
10655.22 490
10656.19 465
10657.16 466
10658.14 476
10659.11 477
10660.09 448
10661.06 471
10662.04 481
10663.01 465
10663.98 484
10664.96 462
10665.93 451
10666.91 509
10667.88 465
10668.86 461
10669.83 471
10670.81 438
10671.78 443
10672.76 470
10673.73 497
10674.71 487
10675.68 489
10676.66 476
10677.63 481
10678.61 472
10679.58 467
10680.56 474
10681.53 454
10682.51 427
10683.48 458
10684.46 458
10685.43 436
10686.41 423
10687.38 439
10688.36 457
10689.33 444
10690.31 424
10691.28 451
10692.26 444
10693.24 418
10694.21 433
10695.19 442
10696.16 484
10697.14 486
10698.12 477
10699.09 450
10700.07 440
10701.04 457
10702.02 470
10703.00 471
10703.97 426
10704.95 421
10705.92 456
10706.90 479
10707.88 450
10708.85 427
10709.83 481
10710.81 450
10711.78 408
10712.76 499
10713.74 505
10714.71 451
10715.69 445
10716.67 475
10717.64 467
10718.62 451
10719.60 439
10720.57 452
10721.55 464
10722.53 454
10723.50 439
10724.48 453
10725.46 440
10726.44 448
10727.41 455
10728.39 453
10729.37 440
10730.35 475
10731.32 442
10732.30 459
10733.28 484
10734.26 460
10735.23 485
10736.21 458
10737.19 454
10738.17 450
10739.14 467
10740.12 465
10741.10 449
10742.08 446
10743.06 464
10744.03 448
10745.01 443
10745.99 464
10746.97 466
10747.95 445
10748.92 445
10749.90 436
10750.88 451
10751.86 475
10752.84 461
10753.82 463
10754.79 461
10755.77 458
10756.75 473
10757.73 500
10758.71 474
10759.69 469
10760.67 482
10761.65 509
10762.62 479
10763.60 486
10764.58 455
10765.56 451
10766.54 466
10767.52 474
10768.50 495
10769.48 530
10770.46 482
10771.44 451
10772.42 467
10773.39 485
10774.37 525
10775.35 547
10776.33 513
10777.31 465
10778.29 488
10779.27 488
10780.25 460
10781.23 485
10782.21 463
10783.19 477
10784.17 447
10785.15 469
10786.13 470
10787.11 459
10788.09 451
10789.07 423
10790.05 477
10791.03 509
10792.01 450
10792.99 478
10793.97 481
10794.95 466
10795.93 460
10796.91 484
10797.89 471
10798.87 480
10799.85 428
10800.83 463
10801.82 455
10802.80 421
10803.78 429
10804.76 461
10805.74 471
10806.72 493
10807.70 475
10808.68 447
10809.66 467
10810.64 460
10811.62 474
10812.61 465
10813.59 463
10814.57 462
10815.55 479
10816.53 502
10817.51 483
10818.49 478
10819.47 498
10820.46 501
10821.44 508
10822.42 505
10823.40 469
10824.38 482
10825.36 493
10826.35 473
10827.33 505
10828.31 516
10829.29 457
10830.27 503
10831.25 483
10832.24 501
10833.22 492
10834.20 493
10835.18 526
10836.17 489
10837.15 471
10838.13 482
10839.11 490
10840.09 510
10841.08 519
10842.06 497
10843.04 474
10844.02 480
10845.01 464
10845.99 505
10846.97 541
10847.96 529
10848.94 538
10849.92 541
10850.90 542
10851.89 571
10852.87 559
10853.85 521
10854.84 507
10855.82 519
10856.80 530
10857.78 537
10858.77 511
10859.75 581
10860.73 523
10861.72 555
10862.70 573
10863.68 553
10864.67 539
10865.65 533
10866.64 566
10867.62 598
10868.60 574
10869.59 566
10870.57 569
10871.55 561
10872.54 581
10873.52 560
10874.51 565
10875.49 588
10876.47 598
10877.46 590
10878.44 569
10879.43 591
10880.41 634
10881.39 611
10882.38 586
10883.36 571
10884.35 609
10885.33 599
10886.32 625
10887.30 602
10888.29 617
10889.27 641
10890.25 647
10891.24 628
10892.22 672
10893.21 694
10894.19 633
10895.18 624
10896.16 656
10897.15 656
10898.13 682
10899.12 609
10900.10 674
10901.09 658
10902.07 695
10903.06 673
10904.04 683
10905.03 700
10906.01 711
10907.00 715
10907.99 727
10908.97 742
10909.96 696
10910.94 704
10911.93 772
10912.91 767
10913.90 752
10914.88 764
10915.87 750
10916.86 777
10917.84 779
10918.83 742
10919.81 731
10920.80 722
10921.79 748
10922.77 792
10923.76 766
10924.74 773
10925.73 766
10926.72 794
10927.70 774
10928.69 819
10929.68 792
10930.66 798
10931.65 820
10932.64 814
10933.62 850
10934.61 853
10935.60 852
10936.58 863
10937.57 911
10938.56 918
10939.54 897
10940.53 949
10941.52 893
10942.50 947
10943.49 969
10944.48 1000
10945.47 1009
10946.45 1035
10947.44 1082
10948.43 1080
10949.41 1172
10950.40 1207
10951.39 1217
10952.38 1245
10953.36 1221
10954.35 1256
10955.34 1302
10956.33 1207
10957.31 1194
10958.30 1147
10959.29 1158
10960.28 1070
10961.27 1077
10962.25 1007
10963.24 972
10964.23 948
10965.22 938
10966.21 949
10967.19 943
10968.18 916
10969.17 944
10970.16 978
10971.15 962
10972.13 970
10973.12 959
10974.11 974
10975.10 1008
10976.09 1015
10977.08 1016
10978.07 1043
10979.05 1001
10980.04 1059
10981.03 1020
10982.02 1037
10983.01 1049
10984.00 1070
10984.99 1126
10985.98 1101
10986.96 1150
10987.95 1212
10988.94 1270
10989.93 1379
10990.92 1546
10991.91 1600
10992.90 1710
10993.89 1732
10994.88 1828
10995.87 1786
10996.86 1729
10997.85 1632
10998.84 1532
10999.83 1429
11000.82 1372
11001.81 1228
11002.79 1138
11003.78 1114
11004.77 1032
11005.76 975
11006.75 926
11007.74 947
11008.73 880
11009.72 911
11010.71 876
11011.70 826
11012.69 824
11013.68 840
11014.67 824
11015.67 802
11016.66 816
11017.65 815
11018.64 814
11019.63 786
11020.62 778
11021.61 790
11022.60 824
11023.59 807
11024.58 775
11025.57 782
11026.56 771
11027.55 782
11028.54 781
11029.53 752
11030.52 757
11031.52 749
11032.51 755
11033.50 775
11034.49 769
11035.48 736
11036.47 740
11037.46 741
11038.45 716
11039.45 713
11040.44 697
11041.43 710
11042.42 699
11043.41 699
11044.40 719
11045.39 679
11046.39 689
11047.38 655
11048.37 676
11049.36 678
11050.35 683
11051.35 670
11052.34 714
11053.33 664
11054.32 697
11055.31 684
11056.31 682
11057.30 668
11058.29 673
11059.28 684
11060.27 700
11061.27 687
11062.26 706
11063.25 682
11064.24 645
11065.24 667
11066.23 689
11067.22 730
11068.21 740
11069.21 697
11070.20 693
11071.19 772
11072.19 693
11073.18 684
11074.17 715
11075.16 678
11076.16 706
11077.15 632
11078.14 646
11079.14 657
11080.13 634
11081.12 695
11082.12 675
11083.11 616
11084.10 644
11085.10 619
11086.09 683
11087.08 624
11088.08 664
11089.07 653
11090.06 612
11091.06 633
11092.05 656
11093.04 658
11094.04 623
11095.03 626
11096.03 588
11097.02 628
11098.01 643
11099.01 695
11100.00 624
11101.00 628
11101.99 644
11102.98 661
11103.98 612
11104.97 573
11105.97 583
11106.96 599
11107.96 616
11108.95 607
11109.95 609
11110.94 601
11111.93 609
11112.93 581
11113.92 637
11114.92 582
11115.91 618
11116.91 553
11117.90 590
11118.90 585
11119.89 610
11120.89 616
11121.88 573
11122.88 620
11123.87 577
11124.87 591
11125.86 598
11126.86 602
11127.85 590
11128.85 580
11129.84 533
11130.84 572
11131.84 559
11132.83 561
11133.83 556
11134.82 588
11135.82 562
11136.81 604
11137.81 586
11138.81 597
11139.80 559
11140.80 564
11141.79 608
11142.79 547
11143.79 586
11144.78 570
11145.78 576
11146.77 547
11147.77 531
11148.77 547
11149.76 520
11150.76 507
11151.75 536
11152.75 524
11153.75 517
11154.74 541
11155.74 532
11156.74 550
11157.73 519
11158.73 551
11159.73 492
11160.72 532
11161.72 536
11162.72 567
11163.71 529
11164.71 529
11165.71 493
11166.71 530
11167.70 509
11168.70 502
11169.70 529
11170.69 533
11171.69 535
11172.69 506
11173.69 553
11174.68 534
11175.68 554
11176.68 503
11177.68 524
11178.67 553
11179.67 534
11180.67 531
11181.67 559
11182.66 514
11183.66 533
11184.66 530
11185.66 526
11186.66 530
11187.65 534
11188.65 530
11189.65 528
11190.65 528
11191.65 513
11192.64 561
11193.64 550
11194.64 536
11195.64 492
11196.64 526
11197.64 537
11198.63 537
11199.63 522
11200.63 541
11201.63 561
11202.63 538
11203.63 537
11204.63 547
11205.63 553
11206.62 529
11207.62 577
11208.62 487
11209.62 509
11210.62 494
11211.62 520
11212.62 525
11213.62 507
11214.62 523
11215.62 512
11216.61 498
11217.61 508
11218.61 501
11219.61 533
11220.61 536
11221.61 538
11222.61 529
11223.61 487
11224.61 511
11225.61 519
11226.61 521
11227.61 493
11228.61 487
11229.61 506
11230.61 530
11231.61 521
11232.61 512
11233.61 527
11234.61 511
11235.61 545
11236.61 520
11237.61 556
11238.61 498
11239.61 516
11240.61 491
11241.61 541
11242.61 515
11243.61 523
11244.61 520
11245.61 518
11246.61 531
11247.61 530
11248.62 518
11249.62 492
11250.62 543
11251.62 537
11252.62 500
11253.62 521
11254.62 514
11255.62 518
11256.62 538
11257.62 554
11258.62 558
11259.63 537
11260.63 535
11261.63 532
11262.63 535
11263.63 532
11264.63 501
11265.63 552
11266.64 551
11267.64 582
11268.64 605
11269.64 630
11270.64 593
11271.64 581
11272.65 592
11273.65 618
11274.65 618
11275.65 600
11276.65 614
11277.65 585
11278.66 607
11279.66 589
11280.66 572
11281.66 568
11282.67 558
11283.67 554
11284.67 531
11285.67 528
11286.67 554
11287.68 579
11288.68 547
11289.68 548
11290.68 558
11291.69 535
11292.69 559
11293.69 531
11294.70 560
11295.70 565
11296.70 538
11297.70 545
11298.71 568
11299.71 570
11300.71 549
11301.72 566
11302.72 553
11303.72 571
11304.72 573
11305.73 607
11306.73 625
11307.73 635
11308.74 614
11309.74 623
11310.74 653
11311.75 617
11312.75 650
11313.76 581
11314.76 606
11315.76 569
11316.77 556
11317.77 573
11318.77 552
11319.78 537
11320.78 540
11321.79 521
11322.79 546
11323.79 536
11324.80 545
11325.80 510
11326.81 526
11327.81 521
11328.81 533
11329.82 546
11330.82 545
11331.83 576
11332.83 584
11333.84 582
11334.84 542
11335.85 563
11336.85 550
11337.85 581
11338.86 572
11339.86 555
11340.87 555
11341.87 554
11342.88 533
11343.88 483
11344.89 537
11345.89 516
11346.90 526
11347.90 546
11348.91 539
11349.91 532
11350.92 567
11351.92 555
11352.93 529
11353.94 549
11354.94 554
11355.95 532
11356.95 535
11357.96 552
11358.96 559
11359.97 520
11360.97 529
11361.98 526
11362.99 503
11363.99 541
11365.00 548
11366.00 545
11367.01 498
11368.02 503
11369.02 473
11370.03 485
11371.03 517
11372.04 497
11373.05 514
11374.05 533
11375.06 549
11376.06 510
11377.07 505
11378.08 538
11379.08 528
11380.09 500
11381.10 519
11382.10 537
11383.11 564
11384.12 538
11385.12 517
11386.13 510
11387.14 529
11388.14 514
11389.15 541
11390.16 512
11391.17 533
11392.17 523
11393.18 534
11394.19 537
11395.19 526
11396.20 533
11397.21 550
11398.22 556
11399.22 551
11400.23 565
11401.24 525
11402.25 522
11403.25 540
11404.26 576
11405.27 533
11406.28 523
11407.28 534
11408.29 547
11409.30 581
11410.31 527
11411.31 550
11412.32 540
11413.33 554
11414.34 535
11415.35 562
11416.35 587
11417.36 553
11418.37 560
11419.38 565
11420.39 546
11421.40 566
11422.40 593
11423.41 599
11424.42 578
11425.43 594
11426.44 534
11427.45 595
11428.46 592
11429.46 584
11430.47 579
11431.48 558
11432.49 597
11433.50 593
11434.51 596
11435.52 584
11436.53 615
11437.54 617
11438.54 601
11439.55 649
11440.56 592
11441.57 621
11442.58 625
11443.59 616
11444.60 606
11445.61 619
11446.62 602
11447.63 618
11448.64 655
11449.65 620
11450.66 595
11451.67 589
11452.68 626
11453.69 587
11454.70 606
11455.71 617
11456.72 638
11457.73 627
11458.74 655
11459.75 617
11460.76 607
11461.77 663
11462.78 679
11463.79 656
11464.80 676
11465.81 633
11466.82 610
11467.83 645
11468.84 647
11469.85 651
11470.86 672
11471.87 676
11472.88 681
11473.89 663
11474.90 648
11475.91 630
11476.92 636
11477.93 683
11478.95 657
11479.96 670
11480.97 652
11481.98 707
11482.99 648
11484.00 655
11485.01 702
11486.02 711
11487.03 736
11488.05 721
11489.06 710
11490.07 700
11491.08 682
11492.09 694
11493.10 685
11494.11 673
11495.13 687
11496.14 687
11497.15 697
11498.16 701
11499.17 718
11500.18 711
11501.20 732
11502.21 730
11503.22 687
11504.23 659
11505.24 697
11506.26 735
11507.27 713
11508.28 718
11509.29 698
11510.30 722
11511.32 742
11512.33 752
11513.34 737
11514.35 805
11515.37 750
11516.38 740
11517.39 755
11518.40 764
11519.42 745
11520.43 778
11521.44 758
11522.45 774
11523.47 781
11524.48 833
11525.49 819
11526.51 858
11527.52 871
11528.53 805
11529.55 843
11530.56 834
11531.57 813
11532.59 841
11533.60 863
11534.61 907
11535.63 848
11536.64 859
11537.65 837
11538.67 906
11539.68 896
11540.69 922
11541.71 938
11542.72 951
11543.73 969
11544.75 945
11545.76 944
11546.78 988
11547.79 970
11548.80 1018
11549.82 1002
11550.83 1033
11551.85 1068
11552.86 1003
11553.87 1077
11554.89 1066
11555.90 1111
11556.92 1105
11557.93 1116
11558.95 1044
11559.96 1091
11560.97 1139
11561.99 1148
11563.00 1162
11564.02 1146
11565.03 1141
11566.05 1202
11567.06 1198
11568.08 1246
11569.09 1305
11570.11 1289
11571.12 1318
11572.14 1358
11573.15 1408
11574.17 1446
11575.18 1423
11576.20 1520
11577.21 1656
11578.23 1682
11579.24 1673
11580.26 1723
11581.27 1735
11582.29 1781
11583.30 1811
11584.32 1811
11585.33 1909
11586.35 2028
11587.37 2091
11588.38 2235
11589.40 2375
11590.41 2461
11591.43 2774
11592.44 3134
11593.46 3428
11594.48 3652
11595.49 3909
11596.51 4223
11597.52 4226
11598.54 4224
11599.56 4141
11600.57 3965
11601.59 3619
11602.61 3326
11603.62 3045
11604.64 2663
11605.66 2368
11606.67 2127
11607.69 1998
11608.70 1784
11609.72 1604
11610.74 1549
11611.75 1440
11612.77 1331
11613.79 1370
11614.81 1310
11615.82 1249
11616.84 1255
11617.86 1232
11618.87 1180
11619.89 1134
11620.91 1143
11621.92 1127
11622.94 1127
11623.96 1082
11624.98 1082
11625.99 1052
11627.01 1094
11628.03 1099
11629.05 1093
11630.06 1119
11631.08 1086
11632.10 1099
11633.12 1114
11634.13 1129
11635.15 1125
11636.17 1098
11637.19 1066
11638.20 1060
11639.22 1078
11640.24 1107
11641.26 1018
11642.28 942
11643.29 893
11644.31 936
11645.33 899
11646.35 875
11647.37 899
11648.39 891
11649.40 876
11650.42 871
11651.44 908
11652.46 889
11653.48 890
11654.50 888
11655.51 908
11656.53 896
11657.55 952
11658.57 904
11659.59 904
11660.61 924
11661.63 956
11662.65 970
11663.67 945
11664.68 948
11665.70 923
11666.72 980
11667.74 981
11668.76 959
11669.78 972
11670.80 981
11671.82 957
11672.84 1038
11673.86 1032
11674.88 1052
11675.90 1028
11676.92 1054
11677.94 1080
11678.96 1064
11679.98 1061
11680.99 1070
11682.01 1042
11683.03 1032
11684.05 1005
11685.07 976
11686.09 1026
11687.11 997
11688.13 1015
11689.15 954
11690.17 942
11691.19 951
11692.21 910
11693.24 918
11694.26 937
11695.28 906
11696.30 927
11697.32 979
11698.34 966
11699.36 915
11700.38 910
11701.40 937
11702.42 890
11703.44 886
11704.46 886
11705.48 888
11706.50 866
11707.52 869
11708.54 827
11709.57 855
11710.59 838
11711.61 827
11712.63 796
11713.65 829
11714.67 804
11715.69 823
11716.71 823
11717.73 827
11718.76 763
11719.78 790
11720.80 739
11721.82 756
11722.84 751
11723.86 743
11724.89 759
11725.91 740
11726.93 740
11727.95 698
11728.97 725
11729.99 704
11731.02 725
11732.04 718
11733.06 696
11734.08 690
11735.10 721
11736.13 722
11737.15 724
11738.17 742
11739.19 745
11740.22 692
11741.24 711
11742.26 689
11743.28 716
11744.30 695
11745.33 723
11746.35 695
11747.37 703
11748.40 702
11749.42 652
11750.44 656
11751.46 702
11752.49 636
11753.51 648
11754.53 654
11755.56 636
11756.58 634
11757.60 599
11758.62 677
11759.65 624
11760.67 642
11761.69 624
11762.72 634
11763.74 651
11764.76 636
11765.79 655
11766.81 671
11767.83 648
11768.86 639
11769.88 643
11770.91 626
11771.93 626
11772.95 608
11773.98 634
11775.00 616
11776.02 601
11777.05 609
11778.07 592
11779.10 587
11780.12 668
11781.14 664
11782.17 614
11783.19 611
11784.22 622
11785.24 623
11786.26 614
11787.29 613
11788.31 635
11789.34 616
11790.36 661
11791.39 591
11792.41 580
11793.44 556
11794.46 573
11795.49 614
11796.51 601
11797.54 569
11798.56 571
11799.59 557
11800.61 584
11801.63 571
11802.66 556
11803.69 600
11804.71 578
11805.74 564
11806.76 572
11807.79 551
11808.81 538
11809.84 566
11810.86 571
11811.89 562
11812.91 601
11813.94 577
11814.96 610
11815.99 613
11817.01 576
11818.04 574
11819.07 587
11820.09 592
11821.12 569
11822.14 563
11823.17 573
11824.20 598
11825.22 603
11826.25 601
11827.27 645
11828.30 612
11829.33 593
11830.35 587
11831.38 562
11832.40 559
11833.43 526
11834.46 561
11835.48 543
11836.51 596
11837.54 588
11838.56 605
11839.59 603
11840.62 550
11841.64 626
11842.67 576
11843.70 602
11844.72 611
11845.75 609
11846.78 615
11847.80 606
11848.83 609
11849.86 603
11850.89 595
11851.91 622
11852.94 623
11853.97 618
11854.99 599
11856.02 590
11857.05 608
11858.08 577
11859.10 585
11860.13 607
11861.16 633
11862.19 645
11863.21 656
11864.24 611
11865.27 623
11866.30 651
11867.33 628
11868.35 666
11869.38 637
11870.41 652
11871.44 647
11872.47 662
11873.49 637
11874.52 632
11875.55 655
11876.58 649
11877.61 663
11878.63 685
11879.66 640
11880.69 669
11881.72 682
11882.75 692
11883.78 703
11884.81 688
11885.83 692
11886.86 677
11887.89 733
11888.92 717
11889.95 707
11890.98 752
11892.01 762
11893.04 780
11894.06 833
11895.09 840
11896.12 854
11897.15 845
11898.18 807
11899.21 789
11900.24 763
11901.27 771
11902.30 718
11903.33 786
11904.36 764
11905.39 754
11906.42 789
11907.45 747
11908.48 740
11909.50 760
11910.53 740
11911.56 757
11912.59 762
11913.62 750
11914.65 720
11915.68 781
11916.71 835
11917.74 832
11918.77 832
11919.80 914
11920.83 958
11921.86 980
11922.89 983
11923.92 1001
11924.95 1040
11925.99 1093
11927.02 1082
11928.05 1056
11929.08 953
11930.11 951
11931.14 901
11932.17 916
11933.20 848
11934.23 794
11935.26 798
11936.29 758
11937.32 737
11938.35 742
11939.38 721
11940.41 669
11941.45 697
11942.48 676
11943.51 653
11944.54 638
11945.57 630
11946.60 622
11947.63 656
11948.66 659
11949.70 655
11950.73 653
11951.76 651
11952.79 606
11953.82 629
11954.85 630
11955.88 606
11956.92 669
11957.95 637
11958.98 620
11960.01 632
11961.04 645
11962.08 661
11963.11 669
11964.14 640
11965.17 648
11966.20 640
11967.24 626
11968.27 643
11969.30 659
11970.33 677
11971.36 641
11972.40 659
11973.43 661
11974.46 628
11975.49 614
11976.53 640
11977.56 662
11978.59 693
11979.62 637
11980.66 648
11981.69 648
11982.72 654
11983.76 639
11984.79 656
11985.82 683
11986.85 655
11987.89 655
11988.92 637
11989.95 680
11990.99 668
11992.02 683
11993.05 647
11994.09 670
11995.12 643
11996.15 678
11997.19 666
11998.22 642
11999.25 676
12000.29 708
12001.32 698
12002.35 747
12003.39 747
12004.42 693
12005.46 707
12006.49 732
12007.52 743
12008.56 793
12009.59 766
12010.63 781
12011.66 843
12012.69 783
12013.73 766
12014.76 787
12015.80 786
12016.83 738
12017.86 746
12018.90 735
12019.93 745
12020.97 728
12022.00 774
12023.04 726
12024.07 727
12025.11 714
12026.14 733
12027.18 681
12028.21 724
12029.25 716
12030.28 740
12031.32 711
12032.35 719
12033.39 685
12034.42 693
12035.46 690
12036.49 718
12037.53 690
12038.56 659
12039.60 679
12040.63 698
12041.67 699
12042.70 690
12043.74 679
12044.77 648
12045.81 679
12046.84 690
12047.88 671
12048.92 698
12049.95 694
12050.99 680
12052.02 717
12053.06 710
12054.09 684
12055.13 692
12056.17 715
12057.20 719
12058.24 689
12059.27 667
12060.31 695
12061.35 699
12062.38 695
12063.42 678
12064.46 692
12065.49 674
12066.53 693
12067.56 721
12068.60 685
12069.64 675
12070.67 667
12071.71 693
12072.75 680
12073.78 732
12074.82 704
12075.86 712
12076.89 711
12077.93 713
12078.97 709
12080.01 714
12081.04 711
12082.08 749
12083.12 735
12084.15 746
12085.19 758
12086.23 808
12087.27 793
12088.30 759
12089.34 813
12090.38 814
12091.41 825
12092.45 823
12093.49 906
12094.53 890
12095.57 944
12096.60 912
12097.64 903
12098.68 862
12099.72 845
12100.75 869
12101.79 817
12102.83 780
12103.87 765
12104.91 777
12105.94 739
12106.98 698
12108.02 679
12109.06 657
12110.10 676
12111.14 692
12112.17 646
12113.21 593
12114.25 594
12115.29 590
12116.33 595
12117.37 588
12118.40 592
12119.44 612
12120.48 623
12121.52 580
12122.56 555
12123.60 574
12124.64 606
12125.68 587
12126.72 609
12127.75 562
12128.79 570
12129.83 621
12130.87 564
12131.91 572
12132.95 628
12133.99 602
12135.03 596
12136.07 597
12137.11 572
12138.15 535
12139.19 527
12140.23 581
12141.27 574
12142.31 587
12143.35 575
12144.38 554
12145.42 538
12146.46 514
12147.50 545
12148.54 566
12149.58 556
12150.62 551
12151.66 544
12152.70 575
12153.74 568
12154.78 551
12155.82 536
12156.87 531
12157.91 561
12158.95 559
12159.99 577
12161.03 538
12162.07 491
12163.11 536
12164.15 555
12165.19 560
12166.23 542
12167.27 567
12168.31 574
12169.35 549
12170.39 524
12171.43 549
12172.47 538
12173.52 555
12174.56 546
12175.60 541
12176.64 533
12177.68 552
12178.72 540
12179.76 545
12180.80 541
12181.85 555
12182.89 549
12183.93 524
12184.97 565
12186.01 566
12187.05 563
12188.09 558
12189.14 567
12190.18 530
12191.22 530
12192.26 513
12193.30 518
12194.34 559
12195.39 548
12196.43 552
12197.47 530
12198.51 561
12199.55 533
12200.60 545
12201.64 543
12202.68 540
12203.72 509
12204.77 555
12205.81 555
12206.85 510
12207.89 509
12208.94 554
12209.98 527
12211.02 514
12212.06 521
12213.11 494
12214.15 534
12215.19 547
12216.23 562
12217.28 532
12218.32 550
12219.36 504
12220.41 548
12221.45 515
12222.49 539
12223.54 504
12224.58 517
12225.62 515
12226.66 517
12227.71 535
12228.75 531
12229.79 495
12230.84 515
12231.88 554
12232.93 543
12233.97 536
12235.01 541
12236.06 521
12237.10 511
12238.14 554
12239.19 520
12240.23 528
12241.28 538
12242.32 516
12243.36 531
12244.41 514
12245.45 525
12246.50 519
12247.54 522
12248.58 486
12249.63 511
12250.67 503
12251.72 493
12252.76 455
12253.80 487
12254.85 455
12255.89 469
12256.94 461
12257.98 491
12259.03 473
12260.07 488
12261.12 490
12262.16 481
12263.21 479
12264.25 459
12265.30 471
12266.34 434
12267.39 435
12268.43 463
12269.48 484
12270.52 468
12271.57 479
12272.61 451
12273.66 452
12274.70 456
12275.75 427
12276.79 440
12277.84 450
12278.88 493
12279.93 458
12280.98 451
12282.02 485
12283.07 473
12284.11 455
12285.16 467
12286.20 460
12287.25 466
12288.30 430
12289.34 450
12290.39 451
12291.43 474
12292.48 458
12293.53 474
12294.57 430
12295.62 438
12296.66 461
12297.71 425
12298.76 425
12299.80 438
12300.85 448
12301.90 446
12302.94 453
12303.99 433
12305.04 466
12306.08 439
12307.13 435
12308.18 429
12309.22 450
12310.27 439
12311.32 449
12312.36 451
12313.41 422
12314.46 432
12315.50 436
12316.55 439
12317.60 458
12318.65 423
12319.69 467
12320.74 470
12321.79 446
12322.83 446
12323.88 447
12324.93 475
12325.98 454
12327.02 426
12328.07 433
12329.12 460
12330.17 460
12331.21 444
12332.26 424
12333.31 423
12334.36 456
12335.41 422
12336.45 452
12337.50 425
12338.55 439
12339.60 445
12340.65 431
12341.69 420
12342.74 407
12343.79 436
12344.84 427
12345.89 448
12346.94 469
12347.98 437
12349.03 472
12350.08 463
12351.13 445
12352.18 454
12353.23 438
12354.28 431
12355.32 445
12356.37 454
12357.42 423
12358.47 433
12359.52 441
12360.57 429
12361.62 436
12362.67 430
12363.72 444
12364.76 443
12365.81 450
12366.86 413
12367.91 426
12368.96 455
12370.01 444
12371.06 430
12372.11 456
12373.16 449
12374.21 444
12375.26 424
12376.31 442
12377.36 468
12378.41 429
12379.46 447
12380.51 427
12381.56 425
12382.61 430
12383.66 429
12384.71 449
12385.76 435
12386.81 470
12387.86 444
12388.91 450
12389.96 411
12391.01 394
12392.06 475
12393.11 473
12394.16 471
12395.21 438
12396.26 461
12397.31 449
12398.36 452
12399.41 439
12400.46 448
12401.51 432
12402.56 477
12403.61 454
12404.66 432
12405.71 465
12406.77 472
12407.82 460
12408.87 453
12409.92 448
12410.97 429
12412.02 436
12413.07 486
12414.12 444
12415.17 462
12416.23 467
12417.28 424
12418.33 456
12419.38 447
12420.43 447
12421.48 432
12422.53 448
12423.59 455
12424.64 450
12425.69 463
12426.74 460
12427.79 467
12428.84 470
12429.90 468
12430.95 459
12432.00 471
12433.05 507
12434.10 457
12435.16 451
12436.21 440
12437.26 483
12438.31 460
12439.37 489
12440.42 502
12441.47 493
12442.52 479
12443.58 477
12444.63 458
12445.68 467
12446.73 479
12447.79 461
12448.84 468
12449.89 495
12450.94 489
12452.00 468
12453.05 485
12454.10 460
12455.16 468
12456.21 472
12457.26 459
12458.31 495
12459.37 499
12460.42 449
12461.47 469
12462.53 510
12463.58 512
12464.63 478
12465.69 507
12466.74 485
12467.79 505
12468.85 479
12469.90 469
12470.95 514
12472.01 483
12473.06 509
12474.12 496
12475.17 501
12476.22 506
12477.28 542
12478.33 534
12479.39 495
12480.44 506
12481.49 517
12482.55 542
12483.60 532
12484.66 516
12485.71 536
12486.76 529
12487.82 505
12488.87 558
12489.93 554
12490.98 576
12492.04 560
12493.09 590
12494.15 540
12495.20 568
12496.25 556
12497.31 577
12498.36 619
12499.42 623
12500.47 596
12501.53 637
12502.58 664
12503.64 673
12504.69 656
12505.75 686
12506.80 712
12507.86 738
12508.91 755
12509.97 786
12511.03 827
12512.08 878
12513.14 928
12514.19 985
12515.25 990
12516.30 1056
12517.36 1117
12518.41 1122
12519.47 1105
12520.52 1075
12521.58 1039
12522.64 965
12523.69 951
12524.75 889
12525.80 847
12526.86 806
12527.92 774
12528.97 723
12530.03 693
12531.08 645
12532.14 632
12533.20 616
12534.25 639
12535.31 601
12536.37 580
12537.42 545
12538.48 584
12539.54 597
12540.59 593
12541.65 587
12542.70 562
12543.76 552
12544.82 573
12545.88 591
12546.93 568
12547.99 573
12549.05 590
12550.10 552
12551.16 548
12552.22 585
12553.27 599
12554.33 591
12555.39 595
12556.45 560
12557.50 612
12558.56 596
12559.62 601
12560.67 570
12561.73 567
12562.79 578
12563.85 588
12564.90 596
12565.96 602
12567.02 588
12568.08 578
12569.14 598
12570.19 611
12571.25 627
12572.31 601
12573.37 640
12574.42 583
12575.48 579
12576.54 598
12577.60 630
12578.66 635
12579.72 626
12580.77 644
12581.83 635
12582.89 654
12583.95 611
12585.01 648
12586.07 643
12587.12 708
12588.18 666
12589.24 745
12590.30 697
12591.36 773
12592.42 772
12593.48 824
12594.53 870
12595.59 880
12596.65 881
12597.71 895
12598.77 919
12599.83 897
12600.89 894
12601.95 856
12603.01 823
12604.07 801
12605.13 772
12606.18 791
12607.24 783
12608.30 725
12609.36 739
12610.42 697
12611.48 693
12612.54 698
12613.60 709
12614.66 726
12615.72 697
12616.78 700
12617.84 716
12618.90 702
12619.96 695
12621.02 721
12622.08 711
12623.14 695
12624.20 687
12625.26 693
12626.32 674
12627.38 720
12628.44 703
12629.50 689
12630.56 680
12631.62 651
12632.68 669
12633.74 621
12634.80 657
12635.86 649
12636.92 630
12637.98 640
12639.04 617
12640.11 664
12641.17 649
12642.23 605
12643.29 594
12644.35 590
12645.41 581
12646.47 586
12647.53 632
12648.59 600
12649.65 597
12650.72 574
12651.78 623
12652.84 620
12653.90 608
12654.96 623
12656.02 596
12657.08 622
12658.14 607
12659.21 629
12660.27 635
12661.33 592
12662.39 619
12663.45 640
12664.51 657
12665.58 626
12666.64 627
12667.70 623
12668.76 645
12669.82 638
12670.89 646
12671.95 661
12673.01 668
12674.07 672
12675.13 714
12676.20 721
12677.26 695
12678.32 704
12679.38 700
12680.45 744
12681.51 707
12682.57 745
12683.63 661
12684.70 744
12685.76 722
12686.82 720
12687.88 774
12688.95 712
12690.01 723
12691.07 747
12692.14 726
12693.20 736
12694.26 699
12695.32 735
12696.39 749
12697.45 724
12698.51 756
12699.58 714
12700.64 726
12701.70 711
12702.77 703
12703.83 702
12704.89 692
12705.96 689
12707.02 709
12708.08 722
12709.15 695
12710.21 723
12711.28 685
12712.34 697
12713.40 662
12714.47 658
12715.53 697
12716.59 687
12717.66 642
12718.72 642
12719.79 671
12720.85 648
12721.92 658
12722.98 664
12724.04 655
12725.11 669
12726.17 695
12727.24 634
12728.30 682
12729.37 653
12730.43 657
12731.49 641
12732.56 657
12733.62 652
12734.69 647
12735.75 662
12736.82 683
12737.88 625
12738.95 608
12740.01 588
12741.08 620
12742.14 628
12743.21 575
12744.27 623
12745.34 612
12746.40 588
12747.47 582
12748.53 547
12749.60 529
12750.66 555
12751.73 580
12752.79 557
12753.86 537
12754.93 542
12755.99 540
12757.06 523
12758.12 531
12759.19 544
12760.25 548
12761.32 540
12762.39 563
12763.45 532
12764.52 527
12765.58 507
12766.65 528
12767.72 531
12768.78 549
12769.85 534
12770.91 524
12771.98 549
12773.05 527
12774.11 513
12775.18 536
12776.25 545
12777.31 516
12778.38 556
12779.45 524
12780.51 513
12781.58 490
12782.65 522
12783.71 513
12784.78 526
12785.85 506
12786.91 522
12787.98 550
12789.05 519
12790.11 467
12791.18 511
12792.25 501
12793.31 500
12794.38 490
12795.45 515
12796.52 511
12797.58 514
12798.65 534
12799.72 544
12800.79 559
12801.85 532
12802.92 517
12803.99 516
12805.06 513
12806.12 537
12807.19 551
12808.26 529
12809.33 500
12810.39 518
12811.46 525
12812.53 535
12813.60 512
12814.67 513
12815.73 510
12816.80 546
12817.87 497
12818.94 498
12820.01 471
12821.08 481
12822.14 523
12823.21 524
12824.28 504
12825.35 511
12826.42 501
12827.49 484
12828.55 461
12829.62 474
12830.69 490
12831.76 503
12832.83 500
12833.90 482
12834.97 497
12836.04 469
12837.11 469
12838.17 460
12839.24 459
12840.31 444
12841.38 455
12842.45 471
12843.52 479
12844.59 473
12845.66 447
12846.73 495
12847.80 477
12848.87 494
12849.94 473
12851.01 447
12852.08 459
12853.14 450
12854.21 440
12855.28 435
12856.35 431
12857.42 417
12858.49 435
12859.56 452
12860.63 417
12861.70 382
12862.77 414
12863.84 426
12864.91 439
12865.98 443
12867.05 446
12868.12 409
12869.19 411
12870.26 436
12871.34 414
12872.41 406
12873.48 408
12874.55 411
12875.62 418
12876.69 422
12877.76 423
12878.83 407
12879.90 443
12880.97 432
12882.04 395
12883.11 430
12884.18 389
12885.25 396
12886.33 423
12887.40 398
12888.47 412
12889.54 418
12890.61 406
12891.68 413
12892.75 379
12893.82 425
12894.89 400
12895.97 410
12897.04 375
12898.11 405
12899.18 440
12900.25 416
12901.32 412
12902.40 396
12903.47 394
12904.54 418
12905.61 366
12906.68 392
12907.75 390
12908.83 385
12909.90 383
12910.97 376
12912.04 378
12913.11 425
12914.19 374
12915.26 404
12916.33 376
12917.40 362
12918.48 381
12919.55 423
12920.62 396
12921.69 401
12922.77 387
12923.84 377
12924.91 382
12925.98 385
12927.06 389
12928.13 364
12929.20 418
12930.27 365
12931.35 408
12932.42 372
12933.49 410
12934.57 387
12935.64 388
12936.71 397
12937.79 378
12938.86 420
12939.93 405
12941.01 383
12942.08 353
12943.15 362
12944.23 387
12945.30 405
12946.37 392
12947.45 385
12948.52 382
12949.59 384
12950.67 396
12951.74 389
12952.81 390
12953.89 387
12954.96 398
12956.04 402
12957.11 340
12958.18 377
12959.26 394
12960.33 352
12961.41 383
12962.48 372
12963.55 372
12964.63 371
12965.70 372
12966.78 379
12967.85 396
12968.93 397
12970.00 408
12971.07 402
12972.15 385
12973.22 375
12974.30 383
12975.37 359
12976.45 404
12977.52 424
12978.60 406
12979.67 373
12980.75 395
12981.82 397
12982.90 384
12983.97 404
12985.05 403
12986.12 355
12987.20 365
12988.27 405
12989.35 390
12990.42 399
12991.50 409
12992.57 381
12993.65 387
12994.73 371
12995.80 362
12996.88 372
12997.95 406
12999.03 434
13000.10 377
13001.18 354
13002.25 384
13003.33 380
13004.41 392
13005.48 406
13006.56 388
13007.63 398
13008.71 391
13009.79 399
13010.86 371
13011.94 382
13013.02 390
13014.09 388
13015.17 407
13016.24 397
13017.32 377
13018.40 390
13019.47 399
13020.55 393
13021.63 372
13022.70 387
13023.78 390
13024.86 408
13025.93 388
13027.01 363
13028.09 400
13029.16 429
13030.24 441
13031.32 393
13032.40 378
13033.47 374
13034.55 382
13035.63 424
13036.70 409
13037.78 385
13038.86 402
13039.94 392
13041.01 415
13042.09 403
13043.17 399
13044.25 395
13045.32 378
13046.40 389
13047.48 382
13048.56 407
13049.63 376
13050.71 400
13051.79 376
13052.87 362
13053.95 402
13055.02 426
13056.10 411
13057.18 386
13058.26 393
13059.34 382
13060.41 383
13061.49 391
13062.57 375
13063.65 396
13064.73 379
13065.81 377
13066.88 382
13067.96 394
13069.04 378
13070.12 387
13071.20 380
13072.28 407
13073.36 380
13074.43 360
13075.51 369
13076.59 371
13077.67 388
13078.75 404
13079.83 411
13080.91 369
13081.99 369
13083.07 355
13084.15 340
13085.23 367
13086.30 362
13087.38 397
13088.46 388
13089.54 378
13090.62 390
13091.70 364
13092.78 378
13093.86 350
13094.94 344
13096.02 363
13097.10 386
13098.18 381
13099.26 374
13100.34 384
13101.42 375
13102.50 386
13103.58 380
13104.66 385
13105.74 385
13106.82 411
13107.90 392
13108.98 371
13110.06 386
13111.14 384
13112.22 387
13113.30 405
13114.38 386
13115.46 378
13116.54 380
13117.62 365
13118.70 372
13119.78 366
13120.86 376
13121.95 405
13123.03 421
13124.11 369
13125.19 371
13126.27 384
13127.35 392
13128.43 390
13129.51 377
13130.59 391
13131.67 358
13132.76 381
13133.84 390
13134.92 385
13136.00 350
13137.08 385
13138.16 354
13139.24 343
13140.32 378
13141.41 378
13142.49 389
13143.57 387
13144.65 376
13145.73 336
13146.81 376
13147.90 405
13148.98 388
13150.06 388
13151.14 373
13152.22 374
13153.31 369
13154.39 415
13155.47 412
13156.55 367
13157.63 423
13158.72 365
13159.80 374
13160.88 368
13161.96 366
13163.05 385
13164.13 370
13165.21 372
13166.29 392
13167.38 411
13168.46 397
13169.54 381
13170.62 419
13171.71 410
13172.79 367
13173.87 386
13174.96 406
13176.04 404
13177.12 405
13178.20 387
13179.29 414
13180.37 397
13181.45 408
13182.54 400
13183.62 400
13184.70 401
13185.79 384
13186.87 413
13187.95 414
13189.04 436
13190.12 416
13191.20 383
13192.29 423
13193.37 424
13194.46 400
13195.54 444
13196.62 394
13197.71 412
13198.79 376
13199.88 391
13200.96 403
13202.04 382
13203.13 407
13204.21 427
13205.30 392
13206.38 411
13207.46 430
13208.55 384
13209.63 391
13210.72 379
13211.80 399
13212.89 394
13213.97 385
13215.05 394
13216.14 410
13217.22 396
13218.31 416
13219.39 390
13220.48 416
13221.56 371
13222.65 409
13223.73 414
13224.82 418
13225.90 433
13226.99 414
13228.07 439
13229.16 430
13230.24 401
13231.33 438
13232.41 428
13233.50 390
13234.58 414
13235.67 414
13236.76 413
13237.84 420
13238.93 422
13240.01 431
13241.10 425
13242.18 480
13243.27 434
13244.35 438
13245.44 405
13246.53 442
13247.61 427
13248.70 424
13249.78 441
13250.87 379
13251.96 426
13253.04 456
13254.13 484
13255.21 500
13256.30 459
13257.39 441
13258.47 431
13259.56 462
13260.65 450
13261.73 447
13262.82 449
13263.91 451
13264.99 449
13266.08 454
13267.17 442
13268.25 444
13269.34 430
13270.43 454
13271.51 436
13272.60 432
13273.69 460
13274.77 465
13275.86 479
13276.95 469
13278.04 496
13279.12 483
13280.21 476
13281.30 477
13282.38 447
13283.47 499
13284.56 506
13285.65 502
13286.73 483
13287.82 520
13288.91 493
13290.00 504
13291.08 510
13292.17 515
13293.26 470
13294.35 439
13295.44 525
13296.52 519
13297.61 524
13298.70 536
13299.79 510
13300.88 521
13301.96 530
13303.05 476
13304.14 509
13305.23 542
13306.32 552
13307.41 547
13308.49 541
13309.58 499
13310.67 508
13311.76 497
13312.85 544
13313.94 525
13315.02 484
13316.11 526
13317.20 530
13318.29 533
13319.38 531
13320.47 526
13321.56 516
13322.65 529
13323.74 510
13324.82 508
13325.91 522
13327.00 504
13328.09 528
13329.18 517
13330.27 542
13331.36 503
13332.45 529
13333.54 509
13334.63 512
13335.72 500
13336.81 525
13337.90 543
13338.99 562
13340.08 534
13341.17 532
13342.26 551
13343.35 541
13344.44 562
13345.53 580
13346.61 564
13347.70 544
13348.79 563
13349.89 572
13350.98 568
13352.07 591
13353.16 612
13354.25 590
13355.34 579
13356.43 592
13357.52 603
13358.61 619
13359.70 610
13360.79 596
13361.88 591
13362.97 600
13364.06 589
13365.15 591
13366.24 575
13367.33 588
13368.42 563
13369.51 567
13370.60 567
13371.70 550
13372.79 526
13373.88 542
13374.97 497
13376.06 505
13377.15 536
13378.24 516
13379.33 474
13380.43 494
13381.52 502
13382.61 492
13383.70 526
13384.79 499
13385.88 516
13386.97 468
13388.07 487
13389.16 489
13390.25 487
13391.34 472
13392.43 470
13393.52 482
13394.62 486
13395.71 509
13396.80 478
13397.89 522
13398.98 473
13400.08 508
13401.17 464
13402.26 466
13403.35 498
13404.45 499
13405.54 489
13406.63 501
13407.72 493
13408.82 502
13409.91 509
13411.00 524
13412.09 511
13413.19 486
13414.28 448
13415.37 529
13416.46 537
13417.56 514
13418.65 476
13419.74 549
13420.84 582
13421.93 516
13423.02 534
13424.11 516
13425.21 514
13426.30 535
13427.39 553
13428.49 504
13429.58 463
13430.67 501
13431.77 537
13432.86 558
13433.95 518
13435.05 503
13436.14 561
13437.24 584
13438.33 551
13439.42 544
13440.52 570
13441.61 568
13442.70 555
13443.80 535
13444.89 502
13445.99 560
13447.08 585
13448.17 579
13449.27 578
13450.36 541
13451.46 589
13452.55 578
13453.64 603
13454.74 595
13455.83 603
13456.93 617
13458.02 601
13459.12 566
13460.21 594
13461.31 568
13462.40 566
13463.50 604
13464.59 581
13465.69 588
13466.78 568
13467.87 589
13468.97 606
13470.06 584
13471.16 590
13472.25 609
13473.35 619
13474.44 602
13475.54 578
13476.64 616
13477.73 630
13478.83 632
13479.92 616
13481.02 641
13482.11 645
13483.21 643
13484.30 703
13485.40 668
13486.49 682
13487.59 707
13488.69 747
13489.78 712
13490.88 717
13491.97 713
13493.07 737
13494.17 733
13495.26 694
13496.36 741
13497.45 716
13498.55 721
13499.65 696
13500.74 683
13501.84 657
13502.93 674
13504.03 642
13505.13 625
13506.22 629
13507.32 631
13508.42 560
13509.51 561
13510.61 559
13511.71 543
13512.80 550
13513.90 544
13515.00 534
13516.09 542
13517.19 539
13518.29 524
13519.38 517
13520.48 532
13521.58 532
13522.68 530
13523.77 525
13524.87 547
13525.97 511
13527.06 524
13528.16 512
13529.26 500
13530.36 514
13531.45 509
13532.55 517
13533.65 529
13534.75 514
13535.84 503
13536.94 466
13538.04 493
13539.14 494
13540.23 490
13541.33 475
13542.43 479
13543.53 505
13544.63 482
13545.72 495
13546.82 495
13547.92 496
13549.02 508
13550.12 507
13551.22 458
13552.31 500
13553.41 485
13554.51 470
13555.61 428
13556.71 474
13557.81 515
13558.90 494
13560.00 471
13561.10 504
13562.20 471
13563.30 453
13564.40 513
13565.50 510
13566.60 479
13567.69 498
13568.79 522
13569.89 509
13570.99 505
13572.09 491
13573.19 515
13574.29 473
13575.39 473
13576.49 486
13577.59 467
13578.69 483
13579.79 497
13580.89 516
13581.98 473
13583.08 479
13584.18 486
13585.28 508
13586.38 500
13587.48 485
13588.58 519
13589.68 482
13590.78 506
13591.88 502
13592.98 503
13594.08 489
13595.18 499
13596.28 528
13597.38 514
13598.48 465
13599.58 495
13600.68 484
13601.78 529
13602.88 524
13603.98 526
13605.08 513
13606.18 512
13607.29 482
13608.39 491
13609.49 510
13610.59 523
13611.69 501
13612.79 482
13613.89 516
13614.99 522
13616.09 499
13617.19 496
13618.29 520
13619.39 547
13620.50 559
13621.60 492
13622.70 517
13623.80 481
13624.90 492
13626.00 487
13627.10 494
13628.20 528
13629.31 504
13630.41 518
13631.51 520
13632.61 528
13633.71 504
13634.81 523
13635.91 501
13637.02 516
13638.12 516
13639.22 503
13640.32 507
13641.42 521
13642.53 551
13643.63 523
13644.73 510
13645.83 507
13646.93 515
13648.04 526
13649.14 523
13650.24 529
13651.34 514
13652.45 517
13653.55 506
13654.65 525
13655.75 544
13656.85 556
13657.96 559
13659.06 556
13660.16 522
13661.27 564
13662.37 566
13663.47 563
13664.57 570
13665.68 574
13666.78 583
13667.88 573
13668.99 604
13670.09 543
13671.19 547
13672.29 555
13673.40 569
13674.50 576
13675.60 568
13676.71 569
13677.81 591
13678.91 554
13680.02 580
13681.12 575
13682.23 577
13683.33 560
13684.43 616
13685.54 584
13686.64 566
13687.74 611
13688.85 587
13689.95 613
13691.06 603
13692.16 636
13693.26 629
13694.37 686
13695.47 692
13696.58 660
13697.68 681
13698.78 714
13699.89 767
13700.99 777
13702.10 771
13703.20 789
13704.31 825
13705.41 807
13706.51 847
13707.62 826
13708.72 792
13709.83 796
13710.93 782
13712.04 733
13713.14 735
13714.25 707
13715.35 685
13716.46 667
13717.56 681
13718.67 591
13719.77 635
13720.88 638
13721.98 613
13723.09 585
13724.19 579
13725.30 545
13726.40 572
13727.51 593
13728.61 570
13729.72 561
13730.83 569
13731.93 549
13733.04 528
13734.14 530
13735.25 546
13736.35 546
13737.46 547
13738.57 547
13739.67 535
13740.78 530
13741.88 576
13742.99 526
13744.09 565
13745.20 570
13746.31 588
13747.41 534
13748.52 552
13749.63 535
13750.73 590
13751.84 588
13752.94 587
13754.05 585
13755.16 563
13756.26 593
13757.37 610
13758.48 586
13759.58 601
13760.69 589
13761.80 632
13762.90 664
13764.01 621
13765.12 628
13766.22 637
13767.33 636
13768.44 611
13769.55 595
13770.65 598
13771.76 578
13772.87 552
13773.97 563
13775.08 517
13776.19 524
13777.30 500
13778.40 536
13779.51 527
13780.62 521
13781.73 535
13782.83 525
13783.94 523
13785.05 485
13786.16 513
13787.26 535
13788.37 502
13789.48 523
13790.59 529
13791.70 526
13792.80 504
13793.91 495
13795.02 497
13796.13 506
13797.24 502
13798.35 522
13799.45 480
13800.56 519
13801.67 533
13802.78 512
13803.89 507
13805.00 509
13806.10 515
13807.21 523
13808.32 483
13809.43 452
13810.54 525
13811.65 519
13812.76 494
13813.86 482
13814.97 472
13816.08 475
13817.19 489
13818.30 480
13819.41 481
13820.52 468
13821.63 506
13822.74 491
13823.85 489
13824.96 481
13826.06 462
13827.17 485
13828.28 466
13829.39 496
13830.50 485
13831.61 489
13832.72 443
13833.83 417
13834.94 445
13836.05 472
13837.16 454
13838.27 515
13839.38 498
13840.49 493
13841.60 455
13842.71 455
13843.82 491
13844.93 517
13846.04 507
13847.15 480
13848.26 518
13849.37 478
13850.48 497
13851.59 527
13852.70 501
13853.81 476
13854.92 483
13856.03 461
13857.14 505
13858.25 473
13859.37 501
13860.48 527
13861.59 493
13862.70 474
13863.81 501
13864.92 507
13866.03 480
13867.14 468
13868.25 502
13869.36 530
13870.47 490
13871.59 522
13872.70 508
13873.81 481
13874.92 513
13876.03 556
13877.14 525
13878.25 520
13879.36 536
13880.48 598
13881.59 565
13882.70 517
13883.81 533
13884.92 542
13886.03 558
13887.15 570
13888.26 590
13889.37 538
13890.48 566
13891.59 567
13892.71 543
13893.82 522
13894.93 503
13896.04 530
13897.15 521
13898.27 488
13899.38 481
13900.49 497
13901.60 493
13902.72 490
13903.83 456
13904.94 494
13906.05 464
13907.17 489
13908.28 454
13909.39 467
13910.50 476
13911.62 516
13912.73 461
13913.84 466
13914.95 457
13916.07 455
13917.18 458
13918.29 483
13919.41 454
13920.52 480
13921.63 488
13922.75 448
13923.86 459
13924.97 463
13926.09 447
13927.20 461
13928.31 440
13929.43 452
13930.54 428
13931.65 468
13932.77 473
13933.88 480
13934.99 442
13936.11 451
13937.22 466
13938.34 461
13939.45 427
13940.56 462
13941.68 466
13942.79 479
13943.91 460
13945.02 450
13946.13 440
13947.25 434
13948.36 453
13949.48 456
13950.59 471
13951.70 459
13952.82 458
13953.93 418
13955.05 467
13956.16 438
13957.28 423
13958.39 456
13959.51 474
13960.62 430
13961.74 457
13962.85 436
13963.97 443
13965.08 439
13966.20 449
13967.31 448
13968.43 437
13969.54 470
13970.66 435
13971.77 454
13972.89 438
13974.00 451
13975.12 454
13976.23 432
13977.35 464
13978.46 449
13979.58 432
13980.69 446
13981.81 430
13982.92 458
13984.04 481
13985.16 457
13986.27 450
13987.39 440
13988.50 474
13989.62 451
13990.74 444
13991.85 442
13992.97 462
13994.08 442
13995.20 450
13996.32 431
13997.43 452
13998.55 439
13999.66 445
14000.78 459
14001.90 442
14003.01 431
14004.13 425
14005.25 428
14006.36 403
14007.48 422
14008.60 431
14009.71 440
14010.83 426
14011.95 445
14013.06 434
14014.18 438
14015.30 432
14016.41 447
14017.53 468
14018.65 460
14019.76 456
14020.88 471
14022.00 521
14023.12 425
14024.23 436
14025.35 440
14026.47 513
14027.59 479
14028.70 484
14029.82 484
14030.94 459
14032.06 474
14033.17 495
14034.29 502
14035.41 457
14036.53 482
14037.64 471
14038.76 500
14039.88 453
14041.00 491
14042.11 483
14043.23 495
14044.35 479
14045.47 477
14046.59 459
14047.71 493
14048.82 489
14049.94 493
14051.06 522
14052.18 520
14053.30 519
14054.42 513
14055.53 556
14056.65 528
14057.77 561
14058.89 568
14060.01 555
14061.13 532
14062.25 579
14063.36 563
14064.48 590
14065.60 560
14066.72 612
14067.84 620
14068.96 619
14070.08 604
14071.20 593
14072.32 626
14073.44 607
14074.55 627
14075.67 631
14076.79 656
14077.91 639
14079.03 664
14080.15 690
14081.27 731
14082.39 726
14083.51 746
14084.63 739
14085.75 716
14086.87 756
14087.99 707
14089.11 708
14090.23 728
14091.35 772
14092.47 722
14093.59 716
14094.71 672
14095.83 694
14096.95 670
14098.07 672
14099.19 642
14100.31 594
14101.43 562
14102.55 540
14103.67 537
14104.79 536
14105.91 512
14107.03 469
14108.15 526
14109.27 530
14110.39 478
14111.51 490
14112.64 515
14113.76 494
14114.88 484
14116.00 449
14117.12 470
14118.24 461
14119.36 438
14120.48 457
14121.60 460
14122.72 479
14123.85 470
14124.97 470
14126.09 457
14127.21 441
14128.33 436
14129.45 485
14130.57 475
14131.70 462
14132.82 411
14133.94 439
14135.06 472
14136.18 444
14137.30 452
14138.43 462
14139.55 415
14140.67 440
14141.79 433
14142.91 431
14144.03 465
14145.16 452
14146.28 434
14147.40 413
14148.52 425
14149.65 440
14150.77 419
14151.89 418
14153.01 435
14154.13 442
14155.26 465
14156.38 452
14157.50 423
14158.62 436
14159.75 434
14160.87 423
14161.99 448
14163.12 453
14164.24 440
14165.36 460
14166.48 435
14167.61 458
14168.73 433
14169.85 410
14170.98 417
14172.10 422
14173.22 414
14174.35 412
14175.47 433
14176.59 433
14177.72 417
14178.84 401
14179.96 420
14181.09 401
14182.21 405
14183.33 429
14184.46 448
14185.58 459
14186.70 423
14187.83 416
14188.95 439
14190.07 424
14191.20 419
14192.32 425
14193.45 380
14194.57 402
14195.69 359
14196.82 379
14197.94 416
14199.07 414
14200.19 392
14201.32 427
14202.44 371
14203.56 388
14204.69 411
14205.81 383
14206.94 408
14208.06 396
14209.19 395
14210.31 406
14211.44 411
14212.56 390
14213.69 409
14214.81 396
14215.93 420
14217.06 399
14218.18 407
14219.31 402
14220.43 392
14221.56 373
14222.68 393
14223.81 395
14224.94 394
14226.06 390
14227.19 376
14228.31 360
14229.44 382
14230.56 372
14231.69 386
14232.81 405
14233.94 364
14235.06 375
14236.19 330
14237.32 397
14238.44 371
14239.57 363
14240.69 376
14241.82 370
14242.94 386
14244.07 388
14245.20 376
14246.32 379
14247.45 364
14248.57 367
14249.70 363
14250.83 359
14251.95 376
14253.08 371
14254.21 345
14255.33 319
14256.46 369
14257.59 365
14258.71 361
14259.84 381
14260.97 369
14262.09 384
14263.22 338
14264.35 373
14265.47 332
14266.60 347
14267.73 337
14268.85 381
14269.98 356
14271.11 357
14272.23 338
14273.36 347
14274.49 370
14275.62 337
14276.74 349
14277.87 346
14279.00 349
14280.12 358
14281.25 351
14282.38 312
14283.51 313
14284.63 314
14285.76 335
14286.89 311
14288.02 344
14289.15 333
14290.27 338
14291.40 335
14292.53 330
14293.66 339
14294.78 327
14295.91 345
14297.04 327
14298.17 332
14299.30 311
14300.42 357
14301.55 337
14302.68 320
14303.81 303
14304.94 337
14306.07 335
14307.19 325
14308.32 329
14309.45 350
14310.58 322
14311.71 338
14312.84 331
14313.97 317
14315.10 347
14316.22 320
14317.35 359
14318.48 324
14319.61 323
14320.74 329
14321.87 334
14323.00 335
14324.13 325
14325.26 313
14326.39 319
14327.51 320
14328.64 335
14329.77 331
14330.90 322
14332.03 334
14333.16 289
14334.29 317
14335.42 310
14336.55 339
14337.68 311
14338.81 307
14339.94 285
14341.07 297
14342.20 330
14343.33 330
14344.46 312
14345.59 316
14346.72 315
14347.85 321
14348.98 339
14350.11 303
14351.24 324
14352.37 314
14353.50 333
14354.63 333
14355.76 310
14356.89 305
14358.02 345
14359.15 313
14360.28 316
14361.41 324
14362.54 328
14363.67 352
14364.80 319
14365.94 341
14367.07 317
14368.20 320
14369.33 337
14370.46 309
14371.59 279
14372.72 314
14373.85 317
14374.98 330
14376.11 320
14377.25 310
14378.38 326
14379.51 310
14380.64 334
14381.77 323
14382.90 333
14384.03 338
14385.16 364
14386.30 330
14387.43 323
14388.56 301
14389.69 331
14390.82 322
14391.95 339
14393.09 305
14394.22 327
14395.35 331
14396.48 279
14397.61 315
14398.75 339
14399.88 315
14401.01 297
14402.14 317
14403.27 315
14404.41 317
14405.54 315
14406.67 328
14407.80 311
14408.94 312
14410.07 331
14411.20 332
14412.33 330
14413.47 322
14414.60 351
14415.73 352
14416.87 334
14418.00 333
14419.13 330
14420.26 342
14421.40 321
14422.53 364
14423.66 360
14424.80 321
14425.93 345
14427.06 319
14428.20 340
14429.33 331
14430.46 348
14431.59 327
14432.73 312
14433.86 336
14435.00 337
14436.13 322
14437.26 314
14438.40 349
14439.53 321
14440.66 308
14441.80 307
14442.93 345
14444.06 318
14445.20 366
14446.33 385
14447.47 339
14448.60 296
14449.73 321
14450.87 323
14452.00 314
14453.14 345
14454.27 341
14455.41 367
14456.54 328
14457.67 373
14458.81 359
14459.94 358
14461.08 336
14462.21 359
14463.35 348
14464.48 370
14465.62 375
14466.75 368
14467.89 340
14469.02 348
14470.15 343
14471.29 328
14472.42 334
14473.56 330
14474.69 333
14475.83 357
14476.96 354
14478.10 356
14479.24 400
14480.37 389
14481.51 355
14482.64 378
14483.78 367
14484.91 380
14486.05 376
14487.18 371
14488.32 370
14489.45 353
14490.59 351
14491.73 370
14492.86 409
14494.00 409
14495.13 394
14496.27 426
14497.40 401
14498.54 390
14499.68 387
14500.81 431
14501.95 461
14503.08 429
14504.22 417
14505.36 435
14506.49 434
14507.63 417
14508.77 440
14509.90 425
14511.04 406
14512.18 427
14513.31 433
14514.45 424
14515.58 414
14516.72 434
14517.86 409
14519.00 405
14520.13 408
14521.27 418
14522.41 393
14523.54 420
14524.68 403
14525.82 361
14526.95 379
14528.09 405
14529.23 363
14530.37 361
14531.50 396
14532.64 347
14533.78 338
14534.91 359
14536.05 394
14537.19 379
14538.33 335
14539.46 380
14540.60 386
14541.74 387
14542.88 371
14544.02 366
14545.15 390
14546.29 351
14547.43 380
14548.57 358
14549.70 342
14550.84 360
14551.98 361
14553.12 370
14554.26 364
14555.39 342
14556.53 365
14557.67 363
14558.81 367
14559.95 358
14561.09 326
14562.22 368
14563.36 364
14564.50 337
14565.64 344
14566.78 324
14567.92 364
14569.06 319
14570.20 370
14571.33 320
14572.47 330
14573.61 342
14574.75 393
14575.89 391
14577.03 365
14578.17 355
14579.31 363
14580.45 344
14581.59 379
14582.72 358
14583.86 358
14585.00 371
14586.14 375
14587.28 367
14588.42 376
14589.56 356
14590.70 369
14591.84 386
14592.98 392
14594.12 339
14595.26 345
14596.40 406
14597.54 391
14598.68 367
14599.82 367
14600.96 365
14602.10 388
14603.24 362
14604.38 363
14605.52 361
14606.66 364
14607.80 375
14608.94 360
14610.08 349
14611.22 356
14612.36 427
14613.50 409
14614.64 416
14615.78 420
14616.92 407
14618.06 421
14619.20 412
14620.34 414
14621.49 418
14622.63 433
14623.77 441
14624.91 430
14626.05 419
14627.19 425
14628.33 395
14629.47 393
14630.61 398
14631.75 397
14632.90 382
14634.04 383
14635.18 394
14636.32 375
14637.46 379
14638.60 361
14639.74 345
14640.88 362
14642.03 340
14643.17 331
14644.31 351
14645.45 368
14646.59 366
14647.73 325
14648.88 317
14650.02 318
14651.16 363
14652.30 331
14653.44 336
14654.59 316
14655.73 330
14656.87 334
14658.01 347
14659.16 361
14660.30 344
14661.44 326
14662.58 334
14663.72 345
14664.87 302
14666.01 328
14667.15 326
14668.29 324
14669.44 297
14670.58 313
14671.72 326
14672.87 307
14674.01 342
14675.15 320
14676.29 336
14677.44 308
14678.58 304
14679.72 325
14680.87 305
14682.01 336
14683.15 315
14684.30 309
14685.44 295
14686.58 312
14687.73 298
14688.87 317
14690.01 281
14691.16 273
14692.30 286
14693.44 329
14694.59 327
14695.73 296
14696.87 282
14698.02 279
14699.16 287
14700.30 297
14701.45 290
14702.59 274
14703.74 287
14704.88 299
14706.02 318
14707.17 323
14708.31 305
14709.46 308
14710.60 304
14711.75 303
14712.89 301
14714.03 290
14715.18 316
14716.32 304
14717.47 287
14718.61 287
14719.76 283
14720.90 283
14722.05 279
14723.19 291
14724.34 288
14725.48 308
14726.63 298
14727.77 311
14728.92 289
14730.06 306
14731.21 281
14732.35 280
14733.50 298
14734.64 273
14735.79 277
14736.93 304
14738.08 275
14739.22 268
14740.37 275
14741.51 293
14742.66 273
14743.80 303
14744.95 315
14746.09 261
14747.24 307
14748.39 292
14749.53 273
14750.68 251
14751.82 280
14752.97 268
14754.11 277
14755.26 285
14756.41 295
14757.55 316
14758.70 283
14759.85 267
14760.99 273
14762.14 272
14763.28 261
14764.43 267
14765.58 268
14766.72 276
14767.87 290
14769.02 257
14770.16 274
14771.31 264
14772.46 253
14773.60 261
14774.75 285
14775.90 295
14777.04 286
14778.19 265
14779.34 288
14780.48 266
14781.63 265
14782.78 264
14783.92 263
14785.07 277
14786.22 293
14787.37 272
14788.51 274
14789.66 277
14790.81 280
14791.96 287
14793.10 282
14794.25 284
14795.40 262
14796.54 267
14797.69 259
14798.84 279
14799.99 293
14801.14 270
14802.28 273
14803.43 297
14804.58 268
14805.73 254
14806.88 282
14808.02 272
14809.17 256
14810.32 267
14811.47 242
14812.62 240
14813.76 272
14814.91 258
14816.06 259
14817.21 254
14818.36 274
14819.51 250
14820.65 251
14821.80 258
14822.95 235
14824.10 235
14825.25 242
14826.40 278
14827.55 251
14828.69 266
14829.84 262
14830.99 264
14832.14 254
14833.29 258
14834.44 236
14835.59 265
14836.74 271
14837.89 272
14839.04 257
14840.19 235
14841.33 276
14842.48 267
14843.63 269
14844.78 248
14845.93 266
14847.08 270
14848.23 263
14849.38 254
14850.53 237
14851.68 254
14852.83 269
14853.98 266
14855.13 256
14856.28 262
14857.43 271
14858.58 262
14859.73 270
14860.88 287
14862.03 284
14863.18 256
14864.33 257
14865.48 250
14866.63 231
14867.78 240
14868.93 244
14870.08 280
14871.23 271
14872.38 271
14873.53 249
14874.68 257
14875.83 241
14876.98 251
14878.14 245
14879.29 253
14880.44 261
14881.59 258
14882.74 270
14883.89 279
14885.04 276
14886.19 276
14887.34 259
14888.49 255
14889.64 257
14890.80 253
14891.95 266
14893.10 258
14894.25 267
14895.40 259
14896.55 255
14897.70 242
14898.86 246
14900.01 254
14901.16 235
14902.31 256
14903.46 269
14904.61 248
14905.77 257
14906.92 257
14908.07 253
14909.22 254
14910.37 252
14911.53 269
14912.68 264
14913.83 255
14914.98 242
14916.13 264
14917.29 252
14918.44 259
14919.59 268
14920.74 265
14921.90 269
14923.05 244
14924.20 265
14925.35 267
14926.51 280
14927.66 240
14928.81 276
14929.96 279
14931.12 275
14932.27 282
14933.42 266
14934.57 265
14935.73 279
14936.88 244
14938.03 257
14939.19 259
14940.34 255
14941.49 228
14942.65 242
14943.80 248
14944.95 249
14946.11 274
14947.26 257
14948.41 245
14949.57 240
14950.72 251
14951.87 251
14953.03 284
14954.18 262
14955.33 275
14956.49 270
14957.64 278
14958.80 254
14959.95 270
14961.10 254
14962.26 241
14963.41 247
14964.57 242
14965.72 257
14966.87 287
14968.03 263
14969.18 237
14970.34 229
14971.49 260
14972.65 237
14973.80 265
14974.95 263
14976.11 230
14977.26 255
14978.42 247
14979.57 277
14980.73 268
14981.88 257
14983.04 256
14984.19 246
14985.35 254
14986.50 257
14987.66 241
14988.81 229
14989.97 242
14991.12 252
14992.28 271
14993.43 259
14994.59 251
14995.74 235
14996.90 235
14998.05 246
14999.21 232
15000.36 260
15001.52 245
15002.67 263
15003.83 245
15004.99 256
15006.14 263
15007.30 276
15008.45 256
15009.61 235
15010.76 236
15011.92 248
15013.08 250
15014.23 250
15015.39 249
15016.54 246
15017.70 247
15018.86 247
15020.01 265
15021.17 247
15022.32 246
15023.48 249
15024.64 242
15025.79 227
15026.95 250
15028.11 243
15029.26 249
15030.42 250
15031.58 238
15032.73 249
15033.89 238
15035.05 262
15036.20 270
15037.36 278
15038.52 233
15039.67 253
15040.83 273
15041.99 304
15043.15 252
15044.30 257
15045.46 285
15046.62 267
15047.77 288
15048.93 281
15050.09 261
15051.25 262
15052.40 274
15053.56 268
15054.72 261
15055.88 245
15057.03 232
15058.19 264
15059.35 266
15060.51 249
15061.66 271
15062.82 271
15063.98 267
15065.14 247
15066.30 266
15067.45 240
15068.61 257
15069.77 240
15070.93 269
15072.09 272
15073.24 257
15074.40 233
15075.56 241
15076.72 238
15077.88 246
15079.04 251
15080.20 212
15081.35 264
15082.51 257
15083.67 240
15084.83 231
15085.99 258
15087.15 274
15088.31 262
15089.46 249
15090.62 265
15091.78 291
15092.94 258
15094.10 249
15095.26 251
15096.42 264
15097.58 256
15098.74 280
15099.90 247
15101.06 244
15102.22 254
15103.37 262
15104.53 241
15105.69 272
15106.85 283
15108.01 285
15109.17 238
15110.33 242
15111.49 251
15112.65 224
15113.81 238
15114.97 230
15116.13 246
15117.29 257
15118.45 251
15119.61 273
15120.77 240
15121.93 217
15123.09 243
15124.25 258
15125.41 237
15126.57 259
15127.73 233
15128.89 239
15130.05 239
15131.21 253
15132.37 235
15133.53 268
15134.69 265
15135.86 260
15137.02 267
15138.18 252
15139.34 271
15140.50 267
15141.66 245
15142.82 267
15143.98 275
15145.14 251
15146.30 256
15147.46 267
15148.63 283
15149.79 279
15150.95 288
15152.11 254
15153.27 248
15154.43 272
15155.59 263
15156.75 254
15157.92 259
15159.08 280
15160.24 250
15161.40 253
15162.56 279
15163.72 283
15164.89 263
15166.05 271
15167.21 250
15168.37 282
15169.53 288
15170.69 273
15171.86 302
15173.02 300
15174.18 259
15175.34 286
15176.51 280
15177.67 275
15178.83 285
15179.99 300
15181.15 309
15182.32 283
15183.48 275
15184.64 288
15185.80 274
15186.97 271
15188.13 292
15189.29 285
15190.46 278
15191.62 271
15192.78 305
15193.94 275
15195.11 301
15196.27 308
15197.43 326
15198.60 313
15199.76 317
15200.92 312
15202.08 312
15203.25 314
15204.41 298
15205.57 298
15206.74 308
15207.90 317
15209.06 317
15210.23 312
15211.39 308
15212.56 325
15213.72 324
15214.88 314
15216.05 322
15217.21 327
15218.37 338
15219.54 360
15220.70 323
15221.87 324
15223.03 327
15224.19 361
15225.36 359
15226.52 349
15227.69 343
15228.85 341
15230.01 324
15231.18 312
15232.34 312
15233.51 295
15234.67 316
15235.84 337
15237.00 305
15238.16 297
15239.33 302
15240.49 276
15241.66 280
15242.82 278
15243.99 271
15245.15 298
15246.32 305
15247.48 303
15248.65 276
15249.81 261
15250.98 280
15252.14 258
15253.31 265
15254.47 277
15255.64 292
15256.80 307
15257.97 267
15259.13 267
15260.30 296
15261.46 278
15262.63 279
15263.80 259
15264.96 273
15266.13 258
15267.29 235
15268.46 279
15269.62 273
15270.79 267
15271.96 289
15273.12 277
15274.29 252
15275.45 274
15276.62 280
15277.79 285
15278.95 295
15280.12 317
15281.28 287
15282.45 305
15283.62 305
15284.78 263
15285.95 276
15287.12 274
15288.28 275
15289.45 276
15290.62 270
15291.78 267
15292.95 269
15294.12 267
15295.28 262
15296.45 266
15297.62 261
15298.78 265
15299.95 284
15301.12 265
15302.28 287
15303.45 262
15304.62 284
15305.78 265
15306.95 305
15308.12 268
15309.29 281
15310.45 298
15311.62 265
15312.79 264
15313.96 251
15315.12 246
15316.29 288
15317.46 289
15318.63 283
15319.79 261
15320.96 258
15322.13 260
15323.30 270
15324.46 299
15325.63 275
15326.80 269
15327.97 270
15329.14 291
15330.30 280
15331.47 273
15332.64 270
15333.81 288
15334.98 286
15336.14 288
15337.31 274
15338.48 272
15339.65 295
15340.82 276
15341.99 305
15343.16 253
15344.32 273
15345.49 297
15346.66 297
15347.83 270
15349.00 259
15350.17 262
15351.34 259
15352.51 252
15353.67 284
15354.84 302
15356.01 291
15357.18 307
15358.35 261
15359.52 282
15360.69 278
15361.86 275
15363.03 310
15364.20 301
15365.37 295
15366.54 281
15367.71 277
15368.87 287
15370.04 289
15371.21 286
15372.38 276
15373.55 293
15374.72 275
15375.89 304
15377.06 317
15378.23 280
15379.40 277
15380.57 303
15381.74 307
15382.91 311
15384.08 296
15385.25 269
15386.42 302
15387.59 296
15388.76 314
15389.93 303
15391.10 282
15392.27 279
15393.44 272
15394.62 304
15395.79 288
15396.96 291
15398.13 299
15399.30 289
15400.47 269
15401.64 271
15402.81 273
15403.98 318
15405.15 282
15406.32 283
15407.49 281
15408.66 294
15409.84 268
15411.01 285
15412.18 287
15413.35 260
15414.52 275
15415.69 296
15416.86 261
15418.03 252
15419.21 247
15420.38 262
15421.55 251
15422.72 261
15423.89 290
15425.06 297
15426.24 276
15427.41 250
15428.58 270
15429.75 272
15430.92 268
15432.09 262
15433.27 296
15434.44 272
15435.61 254
15436.78 277
15437.96 287
15439.13 262
15440.30 249
15441.47 262
15442.64 274
15443.82 271
15444.99 256
15446.16 271
15447.33 283
15448.51 263
15449.68 250
15450.85 281
15452.02 268
15453.20 257
15454.37 254
15455.54 248
15456.72 277
15457.89 268
15459.06 255
15460.23 259
15461.41 263
15462.58 248
15463.75 263
15464.93 278
15466.10 245
15467.27 216
15468.45 266
15469.62 277
15470.79 273
15471.97 256
15473.14 248
15474.31 284
15475.49 251
15476.66 277
15477.83 277
15479.01 265
15480.18 255
15481.36 273
15482.53 273
15483.70 281
15484.88 275
15486.05 250
15487.23 271
15488.40 274
15489.57 282
15490.75 266
15491.92 286
15493.10 269
15494.27 267
15495.44 259
15496.62 260
15497.79 252
15498.97 267
15500.14 279
15501.32 273
15502.49 255
15503.67 277
15504.84 272
15506.02 262
15507.19 251
15508.36 285
15509.54 281
15510.71 264
15511.89 286
15513.06 272
15514.24 285
15515.41 293
15516.59 275
15517.77 270
15518.94 289
15520.12 274
15521.29 288
15522.47 275
15523.64 281
15524.82 273
15525.99 288
15527.17 296
15528.34 277
15529.52 270
15530.69 282
15531.87 295
15533.05 262
15534.22 282
15535.40 277
15536.57 276
15537.75 271
15538.93 302
15540.10 293
15541.28 289
15542.45 286
15543.63 290
15544.81 282
15545.98 258
15547.16 284
15548.33 280
15549.51 325
15550.69 291
15551.86 314
15553.04 277
15554.22 316
15555.39 274
15556.57 298
15557.75 307
15558.92 272
15560.10 297
15561.28 274
15562.45 309
15563.63 282
15564.81 313
15565.99 330
15567.16 331
15568.34 290
15569.52 326
15570.69 305
15571.87 312
15573.05 322
15574.23 327
15575.40 311
15576.58 285
15577.76 295
15578.93 331
15580.11 318
15581.29 307
15582.47 324
15583.65 326
15584.82 317
15586.00 303
15587.18 335
15588.36 346
15589.53 338
15590.71 309
15591.89 324
15593.07 311
15594.25 342
15595.42 339
15596.60 343
15597.78 385
15598.96 358
15600.14 372
15601.32 340
15602.49 345
15603.67 325
15604.85 365
15606.03 349
15607.21 359
15608.39 325
15609.56 367
15610.74 385
15611.92 371
15613.10 360
15614.28 363
15615.46 361
15616.64 339
15617.82 381
15619.00 363
15620.17 400
15621.35 381
15622.53 399
15623.71 398
15624.89 386
15626.07 393
15627.25 410
15628.43 378
15629.61 399
15630.79 372
15631.97 404
15633.15 399
15634.33 405
15635.51 435
15636.69 433
15637.87 425
15639.05 395
15640.22 420
15641.40 406
15642.58 445
15643.76 377
15644.94 409
15646.12 419
15647.30 414
15648.48 399
15649.66 411
15650.85 402
15652.03 380
15653.21 392
15654.39 425
15655.57 400
15656.75 404
15657.93 402
15659.11 414
15660.29 406
15661.47 355
15662.65 368
15663.83 349
15665.01 373
15666.19 361
15667.37 355
15668.55 347
15669.73 366
15670.92 385
15672.10 360
15673.28 346
15674.46 362
15675.64 359
15676.82 353
15678.00 367
15679.18 346
15680.36 366
15681.55 352
15682.73 364
15683.91 371
15685.09 361
15686.27 370
15687.45 322
15688.63 348
15689.82 344
15691.00 346
15692.18 377
15693.36 386
15694.54 375
15695.73 370
15696.91 342
15698.09 368
15699.27 328
15700.45 396
15701.64 377
15702.82 383
15704.00 383
15705.18 336
15706.36 379
15707.55 395
15708.73 365
15709.91 383
15711.09 367
15712.28 341
15713.46 368
15714.64 366
15715.82 393
15717.01 371
15718.19 380
15719.37 365
15720.55 399
15721.74 382
15722.92 363
15724.10 377
15725.29 400
15726.47 376
15727.65 394
15728.84 386
15730.02 405
15731.20 421
15732.39 399
15733.57 439
15734.75 385
15735.94 401
15737.12 425
15738.30 420
15739.49 413
15740.67 416
15741.85 433
15743.04 398
15744.22 384
15745.40 428
15746.59 404
15747.77 362
15748.96 366
15750.14 365
15751.32 398
15752.51 370
15753.69 381
15754.88 371
15756.06 366
15757.24 345
15758.43 361
15759.61 373
15760.80 353
15761.98 336
15763.17 356
15764.35 346
15765.53 357
15766.72 360
15767.90 336
15769.09 374
15770.27 373
15771.46 364
15772.64 363
15773.83 356
15775.01 364
15776.20 367
15777.38 344
15778.57 338
15779.75 338
15780.94 339
15782.12 334
15783.31 329
15784.49 311
15785.68 332
15786.86 334
15788.05 328
15789.23 337
15790.42 332
15791.60 339
15792.79 324
15793.98 326
15795.16 302
15796.35 304
15797.53 327
15798.72 363
15799.90 350
15801.09 310
15802.28 311
15803.46 312
15804.65 303
15805.83 319
15807.02 310
15808.21 297
15809.39 306
15810.58 285
15811.76 346
15812.95 332
15814.14 336
15815.32 322
15816.51 319
15817.70 306
15818.88 323
15820.07 319
15821.26 308
15822.44 343
15823.63 305
15824.82 322
15826.00 318
15827.19 312
15828.38 302
15829.56 342
15830.75 322
15831.94 335
15833.12 310
15834.31 327
15835.50 334
15836.69 298
15837.87 332
15839.06 335
15840.25 325
15841.44 323
15842.62 328
15843.81 337
15845.00 345
15846.18 323
15847.37 329
15848.56 334
15849.75 352
15850.94 344
15852.12 328
15853.31 309
15854.50 331
15855.69 333
15856.87 339
15858.06 347
15859.25 332
15860.44 345
15861.63 310
15862.81 350
15864.00 348
15865.19 337
15866.38 339
15867.57 338
15868.76 340
15869.94 327
15871.13 349
15872.32 332
15873.51 370
15874.70 357
15875.89 350
15877.08 352
15878.26 341
15879.45 349
15880.64 362
15881.83 355
15883.02 353
15884.21 344
15885.40 315
15886.59 362
15887.78 381
15888.97 369
15890.15 357
15891.34 386
15892.53 385
15893.72 359
15894.91 379
15896.10 386
15897.29 382
15898.48 381
15899.67 394
15900.86 377
15902.05 354
15903.24 360
15904.43 388
15905.62 360
15906.81 352
15908.00 338
15909.19 369
15910.38 361
15911.57 352
15912.76 353
15913.95 339
15915.14 389
15916.33 399
15917.52 365
15918.71 374
15919.90 355
15921.09 379
15922.28 371
15923.47 349
15924.66 324
15925.85 362
15927.04 333
15928.23 347
15929.42 354
15930.61 367
15931.80 349
15932.99 337
15934.18 307
15935.38 327
15936.57 297
15937.76 331
15938.95 286
15940.14 272
15941.33 310
15942.52 312
15943.71 295
15944.90 289
15946.10 291
15947.29 292
15948.48 285
15949.67 305
15950.86 299
15952.05 301
15953.24 295
15954.44 297
15955.63 303
15956.82 290
15958.01 292
15959.20 288
15960.39 260
15961.59 281
15962.78 280
15963.97 253
15965.16 262
15966.35 246
15967.55 264
15968.74 255
15969.93 284
15971.12 263
15972.31 266
15973.51 267
15974.70 259
15975.89 279
15977.08 273
15978.28 272
15979.47 281
15980.66 280
15981.85 265
15983.05 250
15984.24 248
15985.43 272
15986.62 237
15987.82 253
15989.01 268
15990.20 256
15991.40 259
15992.59 265
15993.78 272
15994.98 238
15996.17 283
15997.36 296
15998.55 263
15999.75 258
16000.94 270
16002.13 289
16003.33 275
16004.52 269
16005.72 258
16006.91 269
16008.10 266
16009.30 259
16010.49 247
16011.68 249
16012.88 249
16014.07 246
16015.26 263
16016.46 266
16017.65 243
16018.85 242
16020.04 269
16021.23 248
16022.43 234
16023.62 255
16024.82 247
16026.01 237
16027.21 237
16028.40 247
16029.59 274
16030.79 230
16031.98 231
16033.18 246
16034.37 276
16035.57 266
16036.76 254
16037.96 279
16039.15 246
16040.35 259
16041.54 272
16042.73 236
16043.93 225
16045.12 251
16046.32 234
16047.51 257
16048.71 239
16049.91 233
16051.10 252
16052.30 239
16053.49 239
16054.69 257
16055.88 265
16057.08 245
16058.27 236
16059.47 239
16060.66 252
16061.86 261
16063.05 266
16064.25 248
16065.45 237
16066.64 240
16067.84 257
16069.03 243
16070.23 241
16071.42 232
16072.62 261
16073.82 245
16075.01 217
16076.21 226
16077.41 256
16078.60 242
16079.80 240
16080.99 239
16082.19 251
16083.39 248
16084.58 233
16085.78 241
16086.98 239
16088.17 248
16089.37 251
16090.57 247
16091.76 236
16092.96 241
16094.16 237
16095.35 249
16096.55 225
16097.75 230
16098.94 212
16100.14 223
16101.34 227
16102.53 215
16103.73 248
16104.93 216
16106.13 243
16107.32 232
16108.52 229
16109.72 233
16110.92 223
16112.11 217
16113.31 240
16114.51 238
16115.71 219
16116.90 236
16118.10 238
16119.30 232
16120.50 224
16121.69 250
16122.89 231
16124.09 234
16125.29 224
16126.49 242
16127.68 245
16128.88 221
16130.08 246
16131.28 239
16132.48 238
16133.67 227
16134.87 240
16136.07 224
16137.27 219
16138.47 217
16139.67 256
16140.86 234
16142.06 220
16143.26 232
16144.46 234
16145.66 241
16146.86 240
16148.06 231
16149.26 274
16150.45 251
16151.65 199
16152.85 220
16154.05 212
16155.25 247
16156.45 258
16157.65 271
16158.85 230
16160.05 231
16161.25 218
16162.45 224
16163.64 218
16164.84 215
16166.04 217
16167.24 223
16168.44 245
16169.64 210
16170.84 230
16172.04 230
16173.24 235
16174.44 243
16175.64 230
16176.84 201
16178.04 236
16179.24 224
16180.44 244
16181.64 225
16182.84 230
16184.04 225
16185.24 217
16186.44 225
16187.64 225
16188.84 231
16190.04 226
16191.24 242
16192.44 232
16193.64 250
16194.84 236
16196.04 243
16197.24 241
16198.44 259
16199.65 223
16200.85 229
16202.05 252
16203.25 272
16204.45 228
16205.65 216
16206.85 226
16208.05 221
16209.25 231
16210.45 225
16211.65 238
16212.86 240
16214.06 240
16215.26 239
16216.46 236
16217.66 230
16218.86 253
16220.06 229
16221.27 257
16222.47 236
16223.67 238
16224.87 270
16226.07 254
16227.27 230
16228.48 202
16229.68 225
16230.88 210
16232.08 240
16233.28 253
16234.48 263
16235.69 236
16236.89 238
16238.09 229
16239.29 235
16240.50 239
16241.70 258
16242.90 264
16244.10 265
16245.30 249
16246.51 237
16247.71 299
16248.91 245
16250.11 266
16251.32 256
16252.52 277
16253.72 260
16254.92 250
16256.13 233
16257.33 237
16258.53 260
16259.74 241
16260.94 253
16262.14 250
16263.35 254
16264.55 240
16265.75 260
16266.95 236
16268.16 266
16269.36 255
16270.56 253
16271.77 237
16272.97 234
16274.17 257
16275.38 240
16276.58 245
16277.79 247
16278.99 271
16280.19 289
16281.40 257
16282.60 284
16283.80 295
16285.01 273
16286.21 269
16287.42 275
16288.62 254
16289.82 261
16291.03 274
16292.23 259
16293.44 261
16294.64 260
16295.84 250
16297.05 280
16298.25 235
16299.46 251
16300.66 277
16301.87 270
16303.07 244
16304.27 274
16305.48 244
16306.68 266
16307.89 250
16309.09 271
16310.30 260
16311.50 276
16312.71 251
16313.91 256
16315.12 270
16316.32 250
16317.53 231
16318.73 236
16319.94 257
16321.14 238
16322.35 202
16323.55 215
16324.76 229
16325.96 233
16327.17 239
16328.38 243
16329.58 243
16330.79 249
16331.99 221
16333.20 224
16334.40 238
16335.61 229
16336.81 244
16338.02 245
16339.23 219
16340.43 215
16341.64 224
16342.84 212
16344.05 220
16345.26 213
16346.46 231
16347.67 221
16348.87 221
16350.08 247
16351.29 210
16352.49 206
16353.70 228
16354.91 219
16356.11 245
16357.32 209
16358.53 254
16359.73 237
16360.94 222
16362.15 220
16363.35 237
16364.56 223
16365.77 225
16366.97 232
16368.18 251
16369.39 226
16370.59 238
16371.80 227
16373.01 214
16374.21 208
16375.42 198
16376.63 223
16377.84 230
16379.04 228
16380.25 222
16381.46 220
16382.67 228
16383.87 238
16385.08 248
16386.29 248
16387.50 221
16388.70 215
16389.91 214
16391.12 249
16392.33 222
16393.53 210
16394.74 214
16395.95 232
16397.16 228
16398.37 211
16399.57 230
16400.78 244
16401.99 225
16403.20 208
16404.41 230
16405.62 214
16406.82 239
16408.03 234
16409.24 230
16410.45 215
16411.66 220
16412.87 211
16414.07 210
16415.28 204
16416.49 218
16417.70 239
16418.91 218
16420.12 232
16421.33 230
16422.54 231
16423.75 220
16424.95 238
16426.16 226
16427.37 210
16428.58 219
16429.79 227
16431.00 235
16432.21 223
16433.42 228
16434.63 228
16435.84 239
16437.05 217
16438.26 225
16439.47 218
16440.68 232
16441.88 242
16443.09 224
16444.30 232
16445.51 207
16446.72 211
16447.93 205
16449.14 222
16450.35 205
16451.56 215
16452.77 233
16453.98 226
16455.19 207
16456.40 212
16457.61 215
16458.82 221
16460.03 222
16461.24 223
16462.45 211
16463.67 202
16464.88 192
16466.09 228
16467.30 214
16468.51 205
16469.72 235
16470.93 224
16472.14 210
16473.35 231
16474.56 218
16475.77 196
16476.98 221
16478.19 225
16479.40 205
16480.62 229
16481.83 225
16483.04 207
16484.25 213
16485.46 217
16486.67 197
16487.88 206
16489.09 222
16490.31 211
16491.52 186
16492.73 179
16493.94 217
16495.15 219
16496.36 208
16497.57 221
16498.79 198
16500.00 214
16501.21 223
16502.42 187
16503.63 213
16504.85 216
16506.06 212
16507.27 203
16508.48 195
16509.69 195
16510.91 202
16512.12 230
16513.33 227
16514.54 220
16515.76 216
16516.97 207
16518.18 205
16519.39 208
16520.60 215
16521.82 205
16523.03 201
16524.24 217
16525.46 213
16526.67 221
16527.88 211
16529.09 224
16530.31 218
16531.52 204
16532.73 210
16533.95 208
16535.16 192
16536.37 229
16537.58 216
16538.80 226
16540.01 210
16541.22 196
16542.44 214
16543.65 233
16544.86 228
16546.08 201
16547.29 228
16548.50 224
16549.72 183
16550.93 219
16552.15 212
16553.36 222
16554.57 200
16555.79 223
16557.00 224
16558.21 208
16559.43 205
16560.64 224
16561.86 238
16563.07 234
16564.28 207
16565.50 228
16566.71 238
16567.93 235
16569.14 252
16570.36 217
16571.57 223
16572.78 233
16574.00 216
16575.21 231
16576.43 238
16577.64 217
16578.86 203
16580.07 206
16581.29 208
16582.50 215
16583.72 221
16584.93 205
16586.15 208
16587.36 197
16588.58 221
16589.79 193
16591.01 194
16592.22 212
16593.44 217
16594.65 190
16595.87 206
16597.08 197
16598.30 220
16599.51 199
16600.73 199
16601.94 212
16603.16 224
16604.37 204
16605.59 216
16606.81 234
16608.02 187
16609.24 191
16610.45 211
16611.67 220
16612.89 215
16614.10 204
16615.32 215
16616.53 226
16617.75 209
16618.97 198
16620.18 220
16621.40 208
16622.61 202
16623.83 219
16625.05 193
16626.26 188
16627.48 200
16628.70 187
16629.91 187
16631.13 186
16632.35 172
16633.56 203
16634.78 190
16636.00 193
16637.21 183
16638.43 186
16639.65 204
16640.86 206
16642.08 220
16643.30 227
16644.51 171
16645.73 196
16646.95 201
16648.17 217
16649.38 184
16650.60 227
16651.82 194
16653.03 185
16654.25 220
16655.47 196
16656.69 197
16657.90 203
16659.12 213
16660.34 216
16661.56 212
16662.77 215
16663.99 218
16665.21 202
16666.43 214
16667.65 187
16668.86 230
16670.08 202
16671.30 198
16672.52 191
16673.74 198
16674.95 229
16676.17 212
16677.39 202
16678.61 175
16679.83 226
16681.05 177
16682.26 206
16683.48 195
16684.70 186
16685.92 192
16687.14 196
16688.36 202
16689.58 182
16690.79 202
16692.01 206
16693.23 226
16694.45 193
16695.67 186
16696.89 191
16698.11 200
16699.33 206
16700.55 187
16701.76 196
16702.98 214
16704.20 194
16705.42 212
16706.64 189
16707.86 195
16709.08 198
16710.30 205
16711.52 188
16712.74 190
16713.96 188
16715.18 169
16716.40 179
16717.62 181
16718.84 206
16720.06 174
16721.28 204
16722.50 198
16723.72 216
16724.94 227
16726.16 198
16727.38 226
16728.60 207
16729.82 205
16731.04 196
16732.26 191
16733.48 195
16734.70 192
16735.92 181
16737.14 197
16738.36 198
16739.58 183
16740.80 187
16742.02 194
16743.24 198
16744.46 199
16745.68 198
16746.90 197
16748.12 195
16749.35 198
16750.57 183
16751.79 191
16753.01 202
16754.23 218
16755.45 192
16756.67 192
16757.89 185
16759.11 194
16760.33 206
16761.56 210
16762.78 189
16764.00 191
16765.22 211
16766.44 205
16767.66 194
16768.88 190
16770.11 193
16771.33 191
16772.55 204
16773.77 216
16774.99 188
16776.22 192
16777.44 192
16778.66 186
16779.88 213
16781.10 205
16782.33 203
16783.55 216
16784.77 217
16785.99 194
16787.21 198
16788.44 203
16789.66 208
16790.88 199
16792.10 188
16793.33 204
16794.55 208
16795.77 193
16796.99 203
16798.22 198
16799.44 219
16800.66 220
16801.88 213
16803.11 217
16804.33 195
16805.55 194
16806.78 180
16808.00 193
16809.22 205
16810.44 201
16811.67 209
16812.89 172
16814.11 171
16815.34 199
16816.56 212
16817.78 192
16819.01 208
16820.23 186
16821.45 214
16822.68 192
16823.90 197
16825.13 196
16826.35 215
16827.57 210
16828.80 206
16830.02 201
16831.24 208
16832.47 202
16833.69 206
16834.92 212
16836.14 221
16837.36 224
16838.59 197
16839.81 194
16841.04 205
16842.26 211
16843.48 199
16844.71 226
16845.93 215
16847.16 202
16848.38 209
16849.61 210
16850.83 198
16852.06 222
16853.28 236
16854.51 225
16855.73 209
16856.95 206
16858.18 221
16859.40 199
16860.63 216
16861.85 240
16863.08 220
16864.30 198
16865.53 248
16866.75 249
16867.98 240
16869.21 244
16870.43 227
16871.66 227
16872.88 248
16874.11 245
16875.33 221
16876.56 244
16877.78 232
16879.01 224
16880.23 220
16881.46 239
16882.69 240
16883.91 236
16885.14 210
16886.36 219
16887.59 227
16888.81 215
16890.04 209
16891.27 221
16892.49 223
16893.72 229
16894.94 224
16896.17 204
16897.40 222
16898.62 229
16899.85 217
16901.08 210
16902.30 218
16903.53 217
16904.76 207
16905.98 190
16907.21 198
16908.44 207
16909.66 217
16910.89 224
16912.12 224
16913.34 207
16914.57 217
16915.80 205
16917.02 213
16918.25 199
16919.48 186
16920.70 191
16921.93 185
16923.16 207
16924.39 193
16925.61 217
16926.84 192
16928.07 199
16929.30 213
16930.52 188
16931.75 213
16932.98 196
16934.21 192
16935.43 200
16936.66 199
16937.89 182
16939.12 208
16940.34 214
16941.57 204
16942.80 208
16944.03 204
16945.26 198
16946.48 203
16947.71 205
16948.94 209
16950.17 196
16951.40 200
16952.62 199
16953.85 220
16955.08 215
16956.31 192
16957.54 208
16958.77 209
16959.99 197
16961.22 189
16962.45 182
16963.68 216
16964.91 216
16966.14 216
16967.37 195
16968.60 212
16969.82 209
16971.05 201
16972.28 204
16973.51 200
16974.74 190
16975.97 184
16977.20 196
16978.43 216
16979.66 223
16980.89 212
16982.11 212
16983.34 204
16984.57 188
16985.80 216
16987.03 198
16988.26 182
16989.49 174
16990.72 212
16991.95 207
16993.18 190
16994.41 173
16995.64 192
16996.87 189
16998.10 191
16999.33 209
17000.56 192
17001.79 187
17003.02 185
17004.25 211
17005.48 191
17006.71 171
17007.94 189
17009.17 192
17010.40 225
17011.63 179
17012.86 199
17014.09 194
17015.32 206
17016.55 195
17017.78 198
17019.01 188
17020.25 188
17021.48 198
17022.71 203
17023.94 190
17025.17 200
17026.40 207
17027.63 188
17028.86 177
17030.09 184
17031.32 188
17032.55 189
17033.79 179
17035.02 184
17036.25 188
17037.48 196
17038.71 175
17039.94 200
17041.17 195
17042.41 196
17043.64 202
17044.87 194
17046.10 194
17047.33 168
17048.56 186
17049.80 205
17051.03 183
17052.26 177
17053.49 182
17054.72 186
17055.95 174
17057.19 181
17058.42 196
17059.65 199
17060.88 182
17062.12 198
17063.35 201
17064.58 214
17065.81 188
17067.04 171
17068.28 181
17069.51 198
17070.74 204
17071.97 225
17073.21 175
17074.44 176
17075.67 197
17076.90 179
17078.14 183
17079.37 177
17080.60 192
17081.84 193
17083.07 210
17084.30 200
17085.54 184
17086.77 198
17088.00 199
17089.23 181
17090.47 175
17091.70 177
17092.93 180
17094.17 185
17095.40 192
17096.63 209
17097.87 183
17099.10 212
17100.34 196
17101.57 189
17102.80 185
17104.04 187
17105.27 188
17106.50 164
17107.74 169
17108.97 187
17110.21 200
17111.44 182
17112.67 180
17113.91 192
17115.14 191
17116.38 187
17117.61 202
17118.84 197
17120.08 192
17121.31 195
17122.55 203
17123.78 195
17125.02 179
17126.25 198
17127.48 204
17128.72 182
17129.95 160
17131.19 173
17132.42 209
17133.66 187
17134.89 192
17136.13 213
17137.36 179
17138.60 217
17139.83 186
17141.07 195
17142.30 205
17143.54 184
17144.77 192
17146.01 194
17147.24 195
17148.48 189
17149.71 184
17150.95 194
17152.19 186
17153.42 201
17154.66 174
17155.89 159
17157.13 189
17158.36 171
17159.60 189
17160.83 179
17162.07 189
17163.31 181
17164.54 187
17165.78 168
17167.01 169
17168.25 180
17169.49 191
17170.72 172
17171.96 172
17173.19 188
17174.43 194
17175.67 207
17176.90 191
17178.14 212
17179.38 196
17180.61 166
17181.85 181
17183.09 181
17184.32 189
17185.56 189
17186.80 191
17188.03 183
17189.27 199
17190.51 176
17191.74 179
17192.98 177
17194.22 187
17195.45 184
17196.69 197
17197.93 197
17199.16 165
17200.40 172
17201.64 170
17202.88 174
17204.11 178
17205.35 173
17206.59 174
17207.83 178
17209.06 190
17210.30 200
17211.54 181
17212.78 169
17214.01 186
17215.25 202
17216.49 194
17217.73 196
17218.96 176
17220.20 173
17221.44 188
17222.68 173
17223.92 200
17225.15 163
17226.39 198
17227.63 202
17228.87 199
17230.11 169
17231.35 193
17232.58 172
17233.82 181
17235.06 179
17236.30 173
17237.54 175
17238.78 197
17240.01 203
17241.25 184
17242.49 179
17243.73 169
17244.97 184
17246.21 156
17247.45 171
17248.69 165
17249.93 173
17251.16 172
17252.40 170
17253.64 183
17254.88 175
17256.12 182
17257.36 169
17258.60 161
17259.84 157
17261.08 170
17262.32 182
17263.56 177
17264.80 167
17266.04 181
17267.28 172
17268.51 179
17269.75 177
17270.99 164
17272.23 167
17273.47 176
17274.71 190
17275.95 192
17277.19 187
17278.43 178
17279.67 200
17280.91 173
17282.15 192
17283.39 182
17284.63 172
17285.87 165
17287.11 180
17288.35 179
17289.60 191
17290.84 173
17292.08 179
17293.32 178
17294.56 178
17295.80 158
17297.04 187
17298.28 189
17299.52 157
17300.76 176
17302.00 185
17303.24 178
17304.48 187
17305.72 198
17306.96 173
17308.21 174
17309.45 149
17310.69 189
17311.93 179
17313.17 177
17314.41 157
17315.65 159
17316.89 183
17318.14 195
17319.38 165
17320.62 180
17321.86 184
17323.10 162
17324.34 170
17325.59 171
17326.83 183
17328.07 160
17329.31 187
17330.55 180
17331.79 178
17333.04 184
17334.28 173
17335.52 190
17336.76 173
17338.00 176
17339.25 177
17340.49 188
17341.73 179
17342.97 170
17344.22 180
17345.46 171
17346.70 171
17347.94 177
17349.19 176
17350.43 186
17351.67 176
17352.91 187
17354.16 175
17355.40 172
17356.64 196
17357.88 179
17359.13 182
17360.37 176
17361.61 159
17362.86 175
17364.10 175
17365.34 155
17366.58 175
17367.83 167
17369.07 179
17370.31 173
17371.56 168
17372.80 160
17374.04 144
17375.29 192
17376.53 164
17377.78 160
17379.02 172
17380.26 185
17381.51 174
17382.75 173
17383.99 188
17385.24 176
17386.48 181
17387.72 185
17388.97 185
17390.21 171
17391.46 181
17392.70 154
17393.94 175
17395.19 201
17396.43 156
17397.68 159
17398.92 176
17400.17 168
17401.41 168
17402.65 169
17403.90 180
17405.14 185
17406.39 161
17407.63 178
17408.88 165
17410.12 177
17411.37 151
17412.61 175
17413.86 146
17415.10 192
17416.35 162
17417.59 182
17418.84 175
17420.08 152
17421.33 196
17422.57 197
17423.82 187
17425.06 182
17426.31 175
17427.55 179
17428.80 169
17430.04 171
17431.29 181
17432.53 165
17433.78 186
17435.03 187
17436.27 194
17437.52 171
17438.76 186
17440.01 191
17441.25 159
17442.50 193
17443.75 172
17444.99 160
17446.24 207
17447.48 170
17448.73 179
17449.98 193
17451.22 190
17452.47 199
17453.71 187
17454.96 162
17456.21 182
17457.45 152
17458.70 184
17459.95 176
17461.19 173
17462.44 172
17463.69 198
17464.93 212
17466.18 169
17467.43 177
17468.67 188
17469.92 175
17471.17 166
17472.41 187
17473.66 193
17474.91 181
17476.15 186
17477.40 189
17478.65 164
17479.90 176
17481.14 193
17482.39 193
17483.64 191
17484.88 174
17486.13 174
17487.38 179
17488.63 182
17489.87 172
17491.12 176
17492.37 191
17493.62 189
17494.86 190
17496.11 189
17497.36 183
17498.61 196
17499.86 188
17501.10 178
17502.35 183
17503.60 173
17504.85 162
17506.10 217
17507.34 206
17508.59 193
17509.84 193
17511.09 206
17512.34 193
17513.59 191
17514.83 196
17516.08 177
17517.33 178
17518.58 204
17519.83 207
17521.08 208
17522.33 194
17523.57 189
17524.82 189
17526.07 196
17527.32 186
17528.57 192
17529.82 191
17531.07 188
17532.32 189
17533.57 189
17534.82 167
17536.06 191
17537.31 206
17538.56 195
17539.81 201
17541.06 201
17542.31 185
17543.56 198
17544.81 184
17546.06 163
17547.31 189
17548.56 170
17549.81 187
17551.06 194
17552.31 181
17553.56 188
17554.81 176
17556.06 186
17557.31 192
17558.56 184
17559.81 202
17561.06 191
17562.31 168
17563.56 195
17564.81 193
17566.06 187
17567.31 179
17568.56 189
17569.81 181
17571.06 186
17572.31 192
17573.56 164
17574.81 205
17576.06 200
17577.31 185
17578.56 185
17579.81 197
17581.06 197
17582.31 201
17583.57 191
17584.82 200
17586.07 187
17587.32 187
17588.57 205
17589.82 194
17591.07 181
17592.32 197
17593.57 210
17594.83 205
17596.08 194
17597.33 221
17598.58 194
17599.83 187
17601.08 179
17602.33 184
17603.59 172
17604.84 174
17606.09 171
17607.34 189
17608.59 197
17609.84 177
17611.10 206
17612.35 190
17613.60 195
17614.85 177
17616.10 184
17617.36 189
17618.61 184
17619.86 188
17621.11 176
17622.36 199
17623.62 188
17624.87 180
17626.12 177
17627.37 189
17628.63 201
17629.88 209
17631.13 203
17632.38 202
17633.64 200
17634.89 180
17636.14 169
17637.39 200
17638.65 180
17639.90 182
17641.15 181
17642.41 204
17643.66 174
17644.91 183
17646.17 177
17647.42 199
17648.67 196
17649.92 181
17651.18 175
17652.43 175
17653.68 187
17654.94 185
17656.19 191
17657.44 174
17658.70 162
17659.95 175
17661.21 182
17662.46 167
17663.71 184
17664.97 193
17666.22 191
17667.47 178
17668.73 153
17669.98 159
17671.24 179
17672.49 178
17673.74 198
17675.00 169
17676.25 175
17677.51 163
17678.76 176
17680.02 193
17681.27 151
17682.52 157
17683.78 177
17685.03 180
17686.29 159
17687.54 178
17688.80 184
17690.05 170
17691.31 178
17692.56 165
17693.82 174
17695.07 182
17696.32 170
17697.58 151
17698.83 162
17700.09 172
17701.34 162
17702.60 204
17703.86 163
17705.11 166
17706.37 178
17707.62 167
17708.88 144
17710.13 156
17711.39 167
17712.64 144
17713.90 150
17715.15 155
17716.41 186
17717.66 163
17718.92 172
17720.18 180
17721.43 182
17722.69 170
17723.94 175
17725.20 183
17726.45 187
17727.71 183
17728.97 167
17730.22 181
17731.48 182
17732.74 183
17733.99 159
17735.25 171
17736.50 174
17737.76 154
17739.02 175
17740.27 196
17741.53 198
17742.79 185
17744.04 167
17745.30 191
17746.56 189
17747.81 169
17749.07 180
17750.33 188
17751.58 202
17752.84 181
17754.10 178
17755.35 196
17756.61 186
17757.87 181
17759.12 186
17760.38 163
17761.64 179
17762.90 181
17764.15 199
17765.41 185
17766.67 173
17767.93 178
17769.18 175
17770.44 174
17771.70 168
17772.96 176
17774.21 170
17775.47 182
17776.73 162
17777.99 191
17779.24 166
17780.50 175
17781.76 182
17783.02 179
17784.28 182
17785.53 177
17786.79 187
17788.05 196
17789.31 183
17790.57 147
17791.82 192
17793.08 194
17794.34 175
17795.60 161
17796.86 177
17798.12 199
17799.37 197
17800.63 176
17801.89 171
17803.15 168
17804.41 176
17805.67 188
17806.93 185
17808.19 165
17809.44 157
17810.70 210
17811.96 172
17813.22 178
17814.48 189
17815.74 195
17817.00 186
17818.26 200
17819.52 183
17820.78 186
17822.04 174
17823.29 189
17824.55 179
17825.81 171
17827.07 158
17828.33 142
17829.59 188
17830.85 188
17832.11 181
17833.37 192
17834.63 198
17835.89 192
17837.15 191
17838.41 172
17839.67 163
17840.93 179
17842.19 181
17843.45 159
17844.71 171
17845.97 162
17847.23 177
17848.49 173
17849.75 146
17851.01 155
17852.27 168
17853.53 176
17854.79 167
17856.05 161
17857.31 166
17858.57 182
17859.84 183
17861.10 191
17862.36 169
17863.62 180
17864.88 166
17866.14 167
17867.40 156
17868.66 157
17869.92 155
17871.18 175
17872.44 147
17873.71 147
17874.97 174
17876.23 192
17877.49 181
17878.75 166
17880.01 145
17881.27 178
17882.53 180
17883.80 158
17885.06 168
17886.32 149
17887.58 183
17888.84 168
17890.10 159
17891.37 155
17892.63 164
17893.89 174
17895.15 174
17896.41 175
17897.67 186
17898.94 154
17900.20 160
17901.46 177
17902.72 188
17903.99 166
17905.25 162
17906.51 175
17907.77 164
17909.03 173
17910.30 171
17911.56 175
17912.82 174
17914.08 163
17915.35 164
17916.61 178
17917.87 168
17919.14 160
17920.40 163
17921.66 172
17922.92 179
17924.19 181
17925.45 165
17926.71 181
17927.98 163
17929.24 155
17930.50 176
17931.76 179
17933.03 169
17934.29 176
17935.55 173
17936.82 168
17938.08 175
17939.34 168
17940.61 185
17941.87 166
17943.14 173
17944.40 174
17945.66 157
17946.93 159
17948.19 161
17949.45 175
17950.72 165
17951.98 180
17953.25 173
17954.51 153
17955.77 161
17957.04 166
17958.30 184
17959.57 169
17960.83 189
17962.09 174
17963.36 167
17964.62 162
17965.89 153
17967.15 130
17968.42 153
17969.68 172
17970.95 159
17972.21 145
17973.47 162
17974.74 156
17976.00 175
17977.27 184
17978.53 158
17979.80 173
17981.06 151
17982.33 169
17983.59 154
17984.86 192
17986.12 187
17987.39 184
17988.65 168
17989.92 152
17991.18 176
17992.45 157
17993.71 153
17994.98 167
17996.25 153
17997.51 172
17998.78 175
18000.04 182
18001.31 188
18002.57 171
18003.84 180
18005.10 176
18006.37 171
18007.64 181
18008.90 172
18010.17 170
18011.43 172
18012.70 178
18013.97 171
18015.23 179
18016.50 162
18017.76 165
18019.03 151
18020.30 152
18021.56 145
18022.83 166
18024.10 167
18025.36 179
18026.63 178
18027.90 165
18029.16 160
18030.43 145
18031.70 168
18032.96 167
18034.23 175
18035.50 152
18036.76 165
18038.03 162
18039.30 166
18040.56 161
18041.83 171
18043.10 175
18044.37 194
18045.63 174
18046.90 179
18048.17 182
18049.43 164
18050.70 185
18051.97 176
18053.24 184
18054.50 147
18055.77 184
18057.04 179
18058.31 170
18059.57 173
18060.84 169
18062.11 188
18063.38 179
18064.65 183
18065.91 183
18067.18 183
18068.45 183
18069.72 174
18070.98 159
18072.25 155
18073.52 160
18074.79 198
18076.06 164
18077.33 182
18078.59 167
18079.86 183
18081.13 184
18082.40 186
18083.67 174
18084.94 176
18086.21 205
18087.47 182
18088.74 170
18090.01 172
18091.28 172
18092.55 166
18093.82 176
18095.09 181
18096.36 176
18097.62 192
18098.89 181
18100.16 184
18101.43 187
18102.70 211
18103.97 210
18105.24 189
18106.51 189
18107.78 186
18109.05 195
18110.32 179
18111.59 182
18112.86 170
18114.13 197
18115.40 207
18116.66 202
18117.93 178
18119.20 161
18120.47 181
18121.74 177
18123.01 183
18124.28 183
18125.55 187
18126.82 191
18128.09 194
18129.36 172
18130.63 170
18131.90 180
18133.17 181
18134.44 198
18135.71 182
18136.99 190
18138.26 181
18139.53 183
18140.80 169
18142.07 177
18143.34 162
18144.61 168
18145.88 191
18147.15 178
18148.42 190
18149.69 170
18150.96 185
18152.23 173
18153.50 165
18154.78 172
18156.05 198
18157.32 176
18158.59 179
18159.86 162
18161.13 166
18162.40 196
18163.67 164
18164.94 162
18166.22 156
18167.49 157
18168.76 177
18170.03 172
18171.30 181
18172.57 168
18173.85 133
18175.12 182
18176.39 156
18177.66 184
18178.93 157
18180.20 175
18181.48 182
18182.75 180
18184.02 160
18185.29 173
18186.56 190
18187.84 177
18189.11 205
18190.38 193
18191.65 185
18192.93 175
18194.20 182
18195.47 198
18196.74 173
18198.02 164
18199.29 187
18200.56 176
18201.83 166
18203.11 162
18204.38 192
18205.65 172
18206.92 176
18208.20 186
18209.47 190
18210.74 200
18212.02 167
18213.29 185
18214.56 172
18215.84 178
18217.11 162
18218.38 177
18219.65 157
18220.93 169
18222.20 195
18223.47 175
18224.75 190
18226.02 169
18227.30 188
18228.57 179
18229.84 175
18231.12 170
18232.39 182
18233.66 169
18234.94 191
18236.21 173
18237.48 180
18238.76 167
18240.03 176
18241.31 167
18242.58 170
18243.86 173
18245.13 185
18246.40 175
18247.68 161
18248.95 181
18250.23 173
18251.50 167
18252.77 153
18254.05 161
18255.32 173
18256.60 178
18257.87 149
18259.15 166
18260.42 174
18261.70 199
18262.97 177
18264.25 191
18265.52 162
18266.80 173
18268.07 170
18269.35 169
18270.62 186
18271.90 166
18273.17 174
18274.45 176
18275.72 174
18277.00 149
18278.27 171
18279.55 181
18280.82 179
18282.10 174
18283.37 187
18284.65 173
18285.93 186
18287.20 195
18288.48 153
18289.75 200
18291.03 171
18292.30 171
18293.58 173
18294.86 179
18296.13 174
18297.41 159
18298.68 174
18299.96 192
18301.24 171
18302.51 169
18303.79 189
18305.06 189
18306.34 167
18307.62 173
18308.89 167
18310.17 178
18311.45 196
18312.72 173
18314.00 172
18315.28 167
18316.55 184
18317.83 173
18319.11 184
18320.38 162
18321.66 162
18322.94 171
18324.21 171
18325.49 167
18326.77 157
18328.04 177
18329.32 157
18330.60 161
18331.88 151
18333.15 178
18334.43 178
18335.71 179
18336.98 183
18338.26 164
18339.54 181
18340.82 180
18342.09 190
18343.37 173
18344.65 170
18345.93 182
18347.20 178
18348.48 173
18349.76 163
18351.04 153
18352.32 175
18353.59 179
18354.87 164
18356.15 148
18357.43 175
18358.71 179
18359.98 166
18361.26 162
18362.54 176
18363.82 144
18365.10 186
18366.38 163
18367.65 163
18368.93 167
18370.21 166
18371.49 181
18372.77 167
18374.05 166
18375.33 157
18376.60 169
18377.88 167
18379.16 176
18380.44 174
18381.72 183
18383.00 183
18384.28 156
18385.56 157
18386.84 168
18388.11 189
18389.39 185
18390.67 178
18391.95 158
18393.23 196
18394.51 169
18395.79 191
18397.07 159
18398.35 171
18399.63 172
18400.91 182
18402.19 174
18403.47 168
18404.75 160
18406.03 167
18407.31 166
18408.59 158
18409.87 170
18411.15 168
18412.43 180
18413.71 167
18414.99 171
18416.27 179
18417.55 192
18418.83 183
18420.11 165
18421.39 162
18422.67 159
18423.95 172
18425.23 183
18426.51 172
18427.79 199
18429.07 178
18430.35 181
18431.63 170
18432.91 173
18434.19 172
18435.47 155
18436.75 167
18438.04 165
18439.32 167
18440.60 170
18441.88 167
18443.16 175
18444.44 189
18445.72 161
18447.00 194
18448.28 198
18449.57 173
18450.85 172
18452.13 183
18453.41 169
18454.69 157
18455.97 179
18457.25 176
18458.54 173
18459.82 184
18461.10 153
18462.38 185
18463.66 167
18464.94 137
18466.23 180
18467.51 180
18468.79 181
18470.07 161
18471.35 164
18472.64 161
18473.92 177
18475.20 178
18476.48 180
18477.76 156
18479.05 182
18480.33 170
18481.61 153
18482.89 179
18484.18 175
18485.46 192
18486.74 170
18488.02 173
18489.31 171
18490.59 156
18491.87 201
18493.15 172
18494.44 181
18495.72 187
18497.00 182
18498.29 178
18499.57 180
18500.85 174
18502.13 164
18503.42 171
18504.70 169
18505.98 178
18507.27 175
18508.55 183
18509.83 191
18511.12 190
18512.40 160
18513.68 162
18514.97 185
18516.25 174
18517.54 177
18518.82 161
18520.10 171
18521.39 187
18522.67 160
18523.95 182
18525.24 180
18526.52 186
18527.81 172
18529.09 178
18530.37 193
18531.66 187
18532.94 176
18534.23 202
18535.51 174
18536.79 194
18538.08 180
18539.36 188
18540.65 196
18541.93 183
18543.22 212
18544.50 214
18545.79 185
18547.07 184
18548.36 179
18549.64 191
18550.92 199
18552.21 167
18553.49 168
18554.78 163
18556.06 170
18557.35 194
18558.63 179
18559.92 186
18561.20 199
18562.49 194
18563.77 191
18565.06 183
18566.35 183
18567.63 178
18568.92 197
18570.20 194
18571.49 191
18572.77 200
18574.06 171
18575.34 191
18576.63 177
18577.92 187
18579.20 209
18580.49 180
18581.77 223
18583.06 209
18584.34 166
18585.63 183
18586.92 196
18588.20 206
18589.49 205
18590.77 201
18592.06 219
18593.35 171
18594.63 198
18595.92 168
18597.21 207
18598.49 198
18599.78 186
18601.07 194
18602.35 215
18603.64 185
18604.93 182
18606.21 212
18607.50 209
18608.79 177
18610.07 190
18611.36 176
18612.65 190
18613.93 174
18615.22 183
18616.51 188
18617.79 162
18619.08 196
18620.37 178
18621.66 198
18622.94 171
18624.23 182
18625.52 174
18626.80 195
18628.09 165
18629.38 174
18630.67 187
18631.95 196
18633.24 186
18634.53 193
18635.82 194
18637.11 190
18638.39 171
18639.68 181
18640.97 186
18642.26 163
18643.54 179
18644.83 175
18646.12 192
18647.41 168
18648.70 176
18649.99 181
18651.27 154
18652.56 172
18653.85 166
18655.14 188
18656.43 173
18657.72 176
18659.00 177
18660.29 184
18661.58 154
18662.87 170
18664.16 164
18665.45 175
18666.74 182
18668.02 187
18669.31 163
18670.60 160
18671.89 168
18673.18 159
18674.47 177
18675.76 152
18677.05 175
18678.34 174
18679.63 164
18680.92 176
18682.20 177
18683.49 193
18684.78 210
18686.07 174
18687.36 177
18688.65 164
18689.94 167
18691.23 186
18692.52 173
18693.81 162
18695.10 165
18696.39 161
18697.68 161
18698.97 175
18700.26 162
18701.55 173
18702.84 187
18704.13 173
18705.42 177
18706.71 166
18708.00 176
18709.29 162
18710.58 191
18711.87 158
18713.16 177
18714.45 190
18715.74 171
18717.03 182
18718.32 157
18719.61 152
18720.90 180
18722.20 163
18723.49 187
18724.78 166
18726.07 181
18727.36 162
18728.65 168
18729.94 181
18731.23 169
18732.52 181
18733.81 176
18735.10 165
18736.40 184
18737.69 161
18738.98 163
18740.27 168
18741.56 164
18742.85 181
18744.14 175
18745.43 162
18746.73 172
18748.02 173
18749.31 156
18750.60 164
18751.89 184
18753.18 180
18754.48 172
18755.77 184
18757.06 183
18758.35 162
18759.64 161
18760.94 167
18762.23 192
18763.52 187
18764.81 171
18766.10 174
18767.40 162
18768.69 150
18769.98 174
18771.27 170
18772.57 154
18773.86 186
18775.15 179
18776.44 172
18777.74 193
18779.03 191
18780.32 174
18781.61 166
18782.91 167
18784.20 167
18785.49 170
18786.79 149
18788.08 158
18789.37 175
18790.66 156
18791.96 159
18793.25 157
18794.54 177
18795.84 164
18797.13 169
18798.42 193
18799.72 169
18801.01 154
18802.30 159
18803.60 182
18804.89 167
18806.18 182
18807.48 164
18808.77 168
18810.07 168
18811.36 161
18812.65 181
18813.95 196
18815.24 171
18816.53 169
18817.83 173
18819.12 178
18820.42 175
18821.71 163
18823.00 170
18824.30 166
18825.59 173
18826.89 180
18828.18 195
18829.48 170
18830.77 151
18832.07 178
18833.36 158
18834.65 173
18835.95 167
18837.24 194
18838.54 181
18839.83 171
18841.13 173
18842.42 173
18843.72 165
18845.01 181
18846.31 163
18847.60 179
18848.90 185
18850.19 166
18851.49 184
18852.78 149
18854.08 169
18855.37 165
18856.67 179
18857.96 165
18859.26 176
18860.55 174
18861.85 163
18863.15 165
18864.44 165
18865.74 171
18867.03 158
18868.33 151
18869.62 156
18870.92 181
18872.22 172
18873.51 180
18874.81 175
18876.10 201
18877.40 150
18878.70 192
18879.99 173
18881.29 168
18882.58 162
18883.88 193
18885.18 177
18886.47 169
18887.77 171
18889.07 160
18890.36 180
18891.66 188
18892.95 206
18894.25 170
18895.55 159
18896.84 169
18898.14 174
18899.44 159
18900.73 184
18902.03 153
18903.33 159
18904.63 172
18905.92 166
18907.22 165
18908.52 164
18909.81 164
18911.11 160
18912.41 174
18913.71 172
18915.00 183
18916.30 167
18917.60 185
18918.89 151
18920.19 169
18921.49 180
18922.79 157
18924.09 161
18925.38 173
18926.68 161
18927.98 174
18929.28 199
18930.57 162
18931.87 160
18933.17 169
18934.47 182
18935.77 157
18937.06 169
18938.36 168
18939.66 185
18940.96 170
18942.26 153
18943.55 163
18944.85 166
18946.15 146
18947.45 166
18948.75 178
18950.05 159
18951.35 157
18952.64 165
18953.94 179
18955.24 166
18956.54 170
18957.84 168
18959.14 170
18960.44 176
18961.74 170
18963.03 151
18964.33 165
18965.63 160
18966.93 169
18968.23 162
18969.53 171
18970.83 173
18972.13 161
18973.43 158
18974.73 149
18976.03 158
18977.33 151
18978.62 168
18979.92 166
18981.22 181
18982.52 157
18983.82 159
18985.12 140
18986.42 156
18987.72 175
18989.02 162
18990.32 151
18991.62 174
18992.92 170
18994.22 155
18995.52 174
18996.82 147
18998.12 167
18999.42 161
19000.72 154
19002.02 167
19003.32 165
19004.62 154
19005.92 172
19007.22 156
19008.53 175
19009.83 154
19011.13 156
19012.43 149
19013.73 158
19015.03 151
19016.33 155
19017.63 160
19018.93 172
19020.23 188
19021.53 156
19022.83 165
19024.13 175
19025.44 180
19026.74 174
19028.04 149
19029.34 167
19030.64 151
19031.94 149
19033.24 152
19034.54 176
19035.85 157
19037.15 180
19038.45 166
19039.75 156
19041.05 149
19042.35 149
19043.66 151
19044.96 175
19046.26 165
19047.56 155
19048.86 159
19050.16 135
19051.47 188
19052.77 177
19054.07 159
19055.37 139
19056.67 191
19057.98 171
19059.28 149
19060.58 143
19061.88 152
19063.19 159
19064.49 155
19065.79 150
19067.09 151
19068.40 156
19069.70 183
19071.00 149
19072.30 146
19073.61 161
19074.91 170
19076.21 172
19077.52 171
19078.82 159
19080.12 177
19081.42 173
19082.73 166
19084.03 185
19085.33 149
19086.64 144
19087.94 166
19089.24 151
19090.55 155
19091.85 166
19093.15 156
19094.46 159
19095.76 183
19097.06 161
19098.37 154
19099.67 168
19100.97 187
19102.28 156
19103.58 138
19104.89 142
19106.19 146
19107.49 156
19108.80 163
19110.10 166
19111.40 155
19112.71 182
19114.01 163
19115.32 145
19116.62 144
19117.93 153
19119.23 157
19120.53 157
19121.84 151
19123.14 157
19124.45 154
19125.75 153
19127.06 158
19128.36 163
19129.67 158
19130.97 135
19132.28 154
19133.58 163
19134.88 184
19136.19 182
19137.49 154
19138.80 154
19140.10 150
19141.41 170
19142.71 171
19144.02 162
19145.32 158
19146.63 170
19147.94 156
19149.24 152
19150.55 164
19151.85 171
19153.16 158
19154.46 162
19155.77 139
19157.07 150
19158.38 157
19159.68 158
19160.99 165
19162.30 159
19163.60 168
19164.91 180
19166.21 157
19167.52 166
19168.83 170
19170.13 155
19171.44 170
19172.74 155
19174.05 146
19175.36 147
19176.66 157
19177.97 156
19179.27 158
19180.58 170
19181.89 150
19183.19 146
19184.50 149
19185.81 165
19187.11 165
19188.42 164
19189.73 161
19191.03 161
19192.34 155
19193.65 173
19194.95 174
19196.26 180
19197.57 162
19198.87 149
19200.18 147
19201.49 153
19202.80 152
19204.10 168
19205.41 140
19206.72 147
19208.03 168
19209.33 149
19210.64 177
19211.95 168
19213.25 169
19214.56 143
19215.87 153
19217.18 151
19218.49 178
19219.79 176
19221.10 157
19222.41 148
19223.72 154
19225.02 167
19226.33 173
19227.64 148
19228.95 145
19230.26 157
19231.56 158
19232.87 157
19234.18 171
19235.49 175
19236.80 152
19238.11 170
19239.41 157
19240.72 166
19242.03 151
19243.34 143
19244.65 156
19245.96 159
19247.26 149
19248.57 175
19249.88 172
19251.19 176
19252.50 173
19253.81 171
19255.12 165
19256.43 169
19257.74 163
19259.04 144
19260.35 155
19261.66 179
19262.97 168
19264.28 163
19265.59 166
19266.90 143
19268.21 154
19269.52 158
19270.83 159
19272.14 156
19273.45 138
19274.76 164
19276.07 148
19277.38 155
19278.69 158
19279.99 176
19281.30 135
19282.61 152
19283.92 165
19285.23 160
19286.54 153
19287.85 134
19289.16 161
19290.47 134
19291.78 145
19293.09 175
19294.40 160
19295.72 145
19297.03 146
19298.34 154
19299.65 143
19300.96 161
19302.27 156
19303.58 143
19304.89 154
19306.20 168
19307.51 161
19308.82 152
19310.13 147
19311.44 158
19312.75 138
19314.06 162
19315.37 159
19316.69 186
19318.00 179
19319.31 192
19320.62 161
19321.93 159
19323.24 156
19324.55 154
19325.86 160
19327.18 136
19328.49 185
19329.80 169
19331.11 157
19332.42 157
19333.73 153
19335.04 171
19336.36 175
19337.67 169
19338.98 148
19340.29 148
19341.60 157
19342.91 160
19344.23 145
19345.54 166
19346.85 157
19348.16 152
19349.47 160
19350.79 179
19352.10 163
19353.41 167
19354.72 170
19356.04 152
19357.35 161
19358.66 165
19359.97 164
19361.29 147
19362.60 153
19363.91 173
19365.22 174
19366.54 163
19367.85 152
19369.16 157
19370.47 168
19371.79 139
19373.10 145
19374.41 159
19375.73 153
19377.04 167
19378.35 163
19379.67 139
19380.98 131
19382.29 171
19383.60 148
19384.92 185
19386.23 155
19387.54 182
19388.86 140
19390.17 155
19391.49 158
19392.80 154
19394.11 151
19395.43 155
19396.74 168
19398.05 152
19399.37 146
19400.68 153
19402.00 173
19403.31 140
19404.62 170
19405.94 160
19407.25 163
19408.57 159
19409.88 163
19411.19 147
19412.51 156
19413.82 157
19415.14 164
19416.45 151
19417.77 168
19419.08 149
19420.39 146
19421.71 146
19423.02 139
19424.34 183
19425.65 170
19426.97 187
19428.28 173
19429.60 173
19430.91 148
19432.23 154
19433.54 154
19434.86 157
19436.17 160
19437.49 182
19438.80 172
19440.12 152
19441.43 170
19442.75 150
19444.06 158
19445.38 155
19446.69 171
19448.01 134
19449.32 157
19450.64 152
19451.96 165
19453.27 161
19454.59 148
19455.90 165
19457.22 202
19458.53 153
19459.85 147
19461.17 174
19462.48 163
19463.80 161
19465.11 158
19466.43 168
19467.75 122
19469.06 144
19470.38 163
19471.69 173
19473.01 162
19474.33 150
19475.64 158
19476.96 145
19478.28 149
19479.59 156
19480.91 171
19482.23 157
19483.54 157
19484.86 167
19486.18 171
19487.49 142
19488.81 145
19490.13 153
19491.44 158
19492.76 167
19494.08 157
19495.39 177
19496.71 175
19498.03 166
19499.35 157
19500.66 175
19501.98 142
19503.30 164
19504.61 151
19505.93 143
19507.25 125
19508.57 153
19509.88 153
19511.20 179
19512.52 160
19513.84 160
19515.15 168
19516.47 165
19517.79 155
19519.11 149
19520.43 169
19521.74 155
19523.06 168
19524.38 158
19525.70 161
19527.02 153
19528.33 160
19529.65 158
19530.97 164
19532.29 139
19533.61 159
19534.93 165
19536.24 180
19537.56 158
19538.88 117
19540.20 149
19541.52 150
19542.84 160
19544.16 162
19545.47 144
19546.79 145
19548.11 144
19549.43 140
19550.75 160
19552.07 129
19553.39 175
19554.71 148
19556.03 138
19557.34 144
19558.66 144
19559.98 168
19561.30 163
19562.62 165
19563.94 150
19565.26 136
19566.58 139
19567.90 163
19569.22 162
19570.54 149
19571.86 144
19573.18 169
19574.50 160
19575.82 146
19577.14 143
19578.46 166
19579.78 164
19581.10 150
19582.42 154
19583.74 161
19585.06 159
19586.38 156
19587.70 169
19589.02 168
19590.34 156
19591.66 153
19592.98 165
19594.30 143
19595.62 149
19596.94 129
19598.26 154
19599.58 150
19600.90 150
19602.22 153
19603.54 153
19604.86 146
19606.18 164
19607.50 174
19608.82 155
19610.15 149
19611.47 150
19612.79 177
19614.11 162
19615.43 160
19616.75 162
19618.07 160
19619.39 154
19620.71 182
19622.04 151
19623.36 167
19624.68 167
19626.00 140
19627.32 165
19628.64 145
19629.96 159
19631.29 143
19632.61 176
19633.93 167
19635.25 171
19636.57 148
19637.89 166
19639.22 155
19640.54 151
19641.86 154
19643.18 157
19644.50 164
19645.83 165
19647.15 169
19648.47 161
19649.79 173
19651.12 146
19652.44 153
19653.76 163
19655.08 157
19656.40 176
19657.73 164
19659.05 170
19660.37 161
19661.70 168
19663.02 150
19664.34 146
19665.66 160
19666.99 172
19668.31 159
19669.63 151
19670.95 168
19672.28 148
19673.60 136
19674.92 161
19676.25 152
19677.57 144
19678.89 153
19680.22 169
19681.54 134
19682.86 148
19684.19 151
19685.51 148
19686.83 150
19688.16 162
19689.48 148
19690.80 151
19692.13 167
19693.45 163
19694.78 154
19696.10 163
19697.42 151
19698.75 138
19700.07 139
19701.39 167
19702.72 148
19704.04 149
19705.37 145
19706.69 164
19708.02 157
19709.34 151
19710.66 155
19711.99 155
19713.31 147
19714.64 157
19715.96 183
19717.29 158
19718.61 145
19719.93 163
19721.26 158
19722.58 160
19723.91 165
19725.23 152
19726.56 149
19727.88 182
19729.21 182
19730.53 166
19731.86 152
19733.18 142
19734.51 158
19735.83 166
19737.16 157
19738.48 152
19739.81 153
19741.13 155
19742.46 150
19743.78 158
19745.11 147
19746.44 157
19747.76 156
19749.09 156
19750.41 148
19751.74 164
19753.06 150
19754.39 161
19755.72 146
19757.04 173
19758.37 155
19759.69 166
19761.02 154
19762.34 164
19763.67 163
19765.00 149
19766.32 151
19767.65 161
19768.98 176
19770.30 162
19771.63 171
19772.95 164
19774.28 166
19775.61 144
19776.93 146
19778.26 160
19779.59 160
19780.91 149
19782.24 156
19783.57 165
19784.89 155
19786.22 158
19787.55 147
19788.87 167
19790.20 137
19791.53 144
19792.86 146
19794.18 154
19795.51 160
19796.84 142
19798.16 150
19799.49 160
19800.82 151
19802.15 163
19803.47 158
19804.80 159
19806.13 134
19807.46 139
19808.78 180
19810.11 154
19811.44 147
19812.77 161
19814.09 156
19815.42 154
19816.75 145
19818.08 133
19819.41 160
19820.73 161
19822.06 171
19823.39 155
19824.72 142
19826.05 147
19827.37 154
19828.70 146
19830.03 151
19831.36 160
19832.69 146
19834.02 138
19835.34 138
19836.67 128
19838.00 152
19839.33 152
19840.66 156
19841.99 159
19843.32 156
19844.64 169
19845.97 163
19847.30 139
19848.63 157
19849.96 142
19851.29 150
19852.62 156
19853.95 153
19855.28 155
19856.60 156
19857.93 163
19859.26 153
19860.59 141
19861.92 161
19863.25 162
19864.58 156
19865.91 170
19867.24 146
19868.57 153
19869.90 162
19871.23 163
19872.56 137
19873.89 135
19875.22 160
19876.55 153
19877.88 151
19879.21 162
19880.54 152
19881.87 180
19883.20 155
19884.53 151
19885.86 157
19887.19 157
19888.52 163
19889.85 150
19891.18 159
19892.51 145
19893.84 157
19895.17 162
19896.50 154
19897.83 149
19899.16 154
19900.49 165
19901.82 175
19903.15 153
19904.48 152
19905.81 135
19907.15 144
19908.48 174
19909.81 147
19911.14 136
19912.47 170
19913.80 140
19915.13 147
19916.46 136
19917.79 150
19919.13 158
19920.46 146
19921.79 155
19923.12 151
19924.45 151
19925.78 161
19927.11 149
19928.45 151
19929.78 171
19931.11 173
19932.44 165
19933.77 172
19935.10 148
19936.44 158
19937.77 149
19939.10 163
19940.43 158
19941.76 146
19943.10 169
19944.43 146
19945.76 146
19947.09 155
19948.42 182
19949.76 155
19951.09 149
19952.42 173
19953.75 159
19955.09 169
19956.42 174
19957.75 158
19959.08 175
19960.42 151
19961.75 164
19963.08 148
19964.41 146
19965.75 162
19967.08 152
19968.41 152
19969.75 148
19971.08 157
19972.41 175
19973.74 177
19975.08 141
19976.41 143
19977.74 167
19979.08 159
19980.41 170
19981.74 156
19983.08 170
19984.41 147
19985.74 164
19987.08 162
19988.41 162
19989.75 163
19991.08 163
19992.41 157
19993.75 162
19995.08 169
19996.41 153
19997.75 169
19999.08 157
20000.42 143
20001.75 176
20003.08 181
20004.42 164
20005.75 169
20007.09 163
20008.42 164
20009.75 163
20011.09 160
20012.42 146
20013.76 155
20015.09 157
20016.43 179
20017.76 171
20019.10 162
20020.43 158
20021.76 157
20023.10 183
20024.43 160
20025.77 141
20027.10 133
20028.44 171
20029.77 167
20031.11 164
20032.44 171
20033.78 141
20035.11 160
20036.45 149
20037.78 159
20039.12 168
20040.46 178
20041.79 181
20043.13 184
20044.46 148
20045.80 160
20047.13 192
20048.47 181
20049.80 171
20051.14 147
20052.47 157
20053.81 170
20055.15 164
20056.48 164
20057.82 163
20059.15 157
20060.49 169
20061.83 179
20063.16 166
20064.50 153
20065.83 166
20067.17 172
20068.51 165
20069.84 156
20071.18 149
20072.52 152
20073.85 171
20075.19 152
20076.52 157
20077.86 163
20079.20 159
20080.53 176
20081.87 173
20083.21 168
20084.54 163
20085.88 149
20087.22 145
20088.56 141
20089.89 160
20091.23 131
20092.57 164
20093.90 154
20095.24 151
20096.58 146
20097.91 147
20099.25 159
20100.59 173
20101.93 156
20103.26 185
20104.60 167
20105.94 157
20107.28 163
20108.61 155
20109.95 154
20111.29 173
20112.63 160
20113.96 187
20115.30 155
20116.64 155
20117.98 137
20119.32 159
20120.65 153
20121.99 146
20123.33 151
20124.67 143
20126.01 138
