# Supplementary material for: MALDI-TOF MS typing enables the classification of brewing yeasts of the genus Saccharomyces to major beer styles
Source: PLoS One. 2017 Aug 9;12(8):e0181694. doi: 10.1371/journal.pone.0181694 (PMC5549903; doi:10.1371/journal.pone.0181694)
Supplement: S13 File — The directory includes 90 raw files and was zipped to “.zip”; the folder has three strains with 30 spectra per strain; S1 Text explains the raw files with an example and Table 1 represents the yeast strains used within the experiment. (ZIP) [file pone.0181694.s016.zip › 37-39/30628-70487-Dias-Dias-Dias-YPG-18h-E-E_2016-10-03_7_0_C2_1.dat]

1998.43 1598
1998.85 1595
1999.27 1612
1999.69 1558
2000.11 1526
2000.54 1567
2000.96 1496
2001.38 1470
2001.80 1477
2002.23 1445
2002.65 1483
2003.07 1424
2003.49 1496
2003.92 1620
2004.34 1570
2004.76 1500
2005.18 1563
2005.61 1538
2006.03 1574
2006.45 1547
2006.87 1503
2007.30 1568
2007.72 1569
2008.14 1600
2008.57 1597
2008.99 1555
2009.41 1481
2009.84 1416
2010.26 1362
2010.68 1349
2011.11 1347
2011.53 1362
2011.95 1349
2012.38 1249
2012.80 1319
2013.22 1440
2013.65 1433
2014.07 1333
2014.49 1350
2014.92 1399
2015.34 1425
2015.77 1421
2016.19 1460
2016.61 1530
2017.04 1555
2017.46 1596
2017.89 1583
2018.31 1577
2018.73 1502
2019.16 1544
2019.58 1519
2020.01 1437
2020.43 1513
2020.85 1421
2021.28 1381
2021.70 1379
2022.13 1359
2022.55 1356
2022.98 1355
2023.40 1299
2023.83 1302
2024.25 1328
2024.68 1348
2025.10 1291
2025.53 1344
2025.95 1337
2026.38 1284
2026.80 1367
2027.23 1357
2027.65 1283
2028.08 1280
2028.50 1316
2028.93 1372
2029.35 1385
2029.78 1383
2030.20 1414
2030.63 1377
2031.05 1399
2031.48 1365
2031.90 1314
2032.33 1341
2032.75 1380
2033.18 1464
2033.61 1344
2034.03 1377
2034.46 1380
2034.88 1453
2035.31 1385
2035.74 1469
2036.16 1529
2036.59 1480
2037.01 1522
2037.44 1517
2037.87 1525
2038.29 1506
2038.72 1493
2039.14 1395
2039.57 1457
2040.00 1568
2040.42 1478
2040.85 1394
2041.28 1460
2041.70 1444
2042.13 1383
2042.56 1467
2042.98 1452
2043.41 1471
2043.84 1515
2044.26 1470
2044.69 1475
2045.12 1381
2045.54 1469
2045.97 1505
2046.40 1435
2046.82 1435
2047.25 1391
2047.68 1388
2048.11 1402
2048.53 1394
2048.96 1365
2049.39 1392
2049.82 1404
2050.24 1341
2050.67 1380
2051.10 1390
2051.53 1303
2051.95 1294
2052.38 1344
2052.81 1412
2053.24 1351
2053.66 1358
2054.09 1352
2054.52 1373
2054.95 1372
2055.38 1382
2055.80 1374
2056.23 1362
2056.66 1437
2057.09 1433
2057.52 1420
2057.94 1480
2058.37 1429
2058.80 1448
2059.23 1521
2059.66 1588
2060.09 1494
2060.51 1478
2060.94 1414
2061.37 1441
2061.80 1486
2062.23 1522
2062.66 1520
2063.09 1513
2063.52 1585
2063.94 1581
2064.37 1676
2064.80 1540
2065.23 1462
2065.66 1422
2066.09 1512
2066.52 1538
2066.95 1471
2067.38 1543
2067.81 1512
2068.24 1440
2068.66 1408
2069.09 1354
2069.52 1331
2069.95 1342
2070.38 1352
2070.81 1299
2071.24 1338
2071.67 1319
2072.10 1400
2072.53 1480
2072.96 1451
2073.39 1459
2073.82 1431
2074.25 1412
2074.68 1457
2075.11 1481
2075.54 1496
2075.97 1510
2076.40 1529
2076.83 1603
2077.26 1478
2077.69 1474
2078.12 1532
2078.55 1615
2078.98 1533
2079.41 1544
2079.84 1444
2080.27 1507
2080.70 1458
2081.14 1438
2081.57 1424
2082.00 1392
2082.43 1446
2082.86 1498
2083.29 1440
2083.72 1452
2084.15 1342
2084.58 1449
2085.01 1456
2085.44 1323
2085.88 1302
2086.31 1335
2086.74 1348
2087.17 1359
2087.60 1372
2088.03 1380
2088.46 1344
2088.89 1337
2089.33 1458
2089.76 1483
2090.19 1459
2090.62 1441
2091.05 1393
2091.48 1482
2091.92 1562
2092.35 1623
2092.78 1569
2093.21 1505
2093.64 1519
2094.07 1501
2094.51 1415
2094.94 1434
2095.37 1451
2095.80 1457
2096.24 1385
2096.67 1374
2097.10 1309
2097.53 1390
2097.96 1353
2098.40 1351
2098.83 1277
2099.26 1350
2099.69 1366
2100.13 1328
2100.56 1316
2100.99 1471
2101.43 1322
2101.86 1353
2102.29 1375
2102.72 1359
2103.16 1287
2103.59 1360
2104.02 1437
2104.46 1338
2104.89 1382
2105.32 1427
2105.76 1469
2106.19 1466
2106.62 1349
2107.05 1383
2107.49 1526
2107.92 1439
2108.36 1404
2108.79 1529
2109.22 1490
2109.66 1433
2110.09 1504
2110.52 1461
2110.96 1454
2111.39 1452
2111.82 1419
2112.26 1347
2112.69 1404
2113.13 1444
2113.56 1311
2113.99 1320
2114.43 1322
2114.86 1316
2115.30 1315
2115.73 1270
2116.16 1204
2116.60 1192
2117.03 1242
2117.47 1262
2117.90 1318
2118.34 1324
2118.77 1341
2119.21 1361
2119.64 1310
2120.07 1273
2120.51 1360
2120.94 1358
2121.38 1379
2121.81 1408
2122.25 1511
2122.68 1453
2123.12 1397
2123.55 1401
2123.99 1356
2124.42 1397
2124.86 1365
2125.29 1259
2125.73 1339
2126.16 1382
2126.60 1385
2127.04 1419
2127.47 1429
2127.91 1507
2128.34 1559
2128.78 1520
2129.21 1507
2129.65 1497
2130.08 1578
2130.52 1467
2130.96 1409
2131.39 1514
2131.83 1610
2132.26 1511
2132.70 1456
2133.14 1602
2133.57 1642
2134.01 1626
2134.44 1645
2134.88 1642
2135.32 1542
2135.75 1587
2136.19 1567
2136.62 1525
2137.06 1542
2137.50 1526
2137.93 1552
2138.37 1532
2138.81 1461
2139.24 1404
2139.68 1430
2140.12 1411
2140.55 1453
2140.99 1373
2141.43 1374
2141.86 1385
2142.30 1357
2142.74 1398
2143.18 1339
2143.61 1329
2144.05 1320
2144.49 1443
2144.92 1451
2145.36 1569
2145.80 1580
2146.24 1685
2146.67 1702
2147.11 1867
2147.55 1986
2147.99 2014
2148.42 2023
2148.86 2027
2149.30 1992
2149.74 2029
2150.17 2007
2150.61 1820
2151.05 1811
2151.49 1837
2151.92 1708
2152.36 1598
2152.80 1541
2153.24 1529
2153.68 1550
2154.11 1509
2154.55 1457
2154.99 1474
2155.43 1411
2155.87 1466
2156.31 1368
2156.74 1496
2157.18 1479
2157.62 1421
2158.06 1405
2158.50 1431
2158.94 1410
2159.38 1410
2159.81 1439
2160.25 1495
2160.69 1530
2161.13 1440
2161.57 1472
2162.01 1477
2162.45 1508
2162.89 1459
2163.33 1468
2163.76 1444
2164.20 1520
2164.64 1479
2165.08 1527
2165.52 1534
2165.96 1505
2166.40 1452
2166.84 1582
2167.28 1697
2167.72 1624
2168.16 1654
2168.60 1645
2169.04 1600
2169.48 1540
2169.92 1605
2170.36 1761
2170.80 1733
2171.24 1732
2171.68 1830
2172.12 1776
2172.56 1768
2173.00 1717
2173.44 1845
2173.88 1884
2174.32 1800
2174.76 1784
2175.20 1750
2175.64 1786
2176.08 1726
2176.52 1672
2176.96 1743
2177.40 1704
2177.84 1713
2178.28 1698
2178.72 1648
2179.16 1532
2179.60 1556
2180.04 1543
2180.48 1553
2180.92 1581
2181.37 1466
2181.81 1456
2182.25 1457
2182.69 1440
2183.13 1463
2183.57 1547
2184.01 1607
2184.45 1592
2184.89 1629
2185.34 1778
2185.78 1759
2186.22 1698
2186.66 1612
2187.10 1732
2187.54 1778
2187.98 1819
2188.43 1760
2188.87 1673
2189.31 1628
2189.75 1719
2190.19 1600
2190.63 1718
2191.08 1753
2191.52 1693
2191.96 1709
2192.40 1661
2192.84 1667
2193.29 1743
2193.73 1659
2194.17 1636
2194.61 1608
2195.05 1643
2195.50 1565
2195.94 1552
2196.38 1543
2196.82 1598
2197.27 1606
2197.71 1551
2198.15 1535
2198.59 1502
2199.04 1553
2199.48 1548
2199.92 1534
2200.37 1585
2200.81 1547
2201.25 1474
2201.69 1426
2202.14 1487
2202.58 1549
2203.02 1564
2203.47 1673
2203.91 1592
2204.35 1585
2204.80 1693
2205.24 1679
2205.68 1647
2206.13 1699
2206.57 1806
2207.01 1796
2207.46 1710
2207.90 1648
2208.34 1646
2208.79 1650
2209.23 1748
2209.67 1647
2210.12 1761
2210.56 1736
2211.01 1688
2211.45 1696
2211.89 1712
2212.34 1633
2212.78 1633
2213.23 1687
2213.67 1562
2214.11 1529
2214.56 1529
2215.00 1520
2215.45 1469
2215.89 1477
2216.34 1542
2216.78 1534
2217.22 1608
2217.67 1503
2218.11 1521
2218.56 1525
2219.00 1621
2219.45 1637
2219.89 1721
2220.34 1799
2220.78 1791
2221.23 1984
2221.67 2112
2222.12 2084
2222.56 2068
2223.01 2140
2223.45 2255
2223.90 2106
2224.34 2128
2224.79 2030
2225.23 2120
2225.68 1922
2226.12 1875
2226.57 1834
2227.01 1848
2227.46 1827
2227.91 1729
2228.35 1731
2228.80 1703
2229.24 1748
2229.69 1727
2230.13 1753
2230.58 1776
2231.03 1738
2231.47 1876
2231.92 1822
2232.36 1667
2232.81 1729
2233.26 1677
2233.70 1690
2234.15 1710
2234.59 1701
2235.04 1698
2235.49 1747
2235.93 1855
2236.38 1732
2236.83 1659
2237.27 1651
2237.72 1701
2238.17 1592
2238.61 1603
2239.06 1554
2239.51 1588
2239.95 1599
2240.40 1558
2240.85 1407
2241.29 1472
2241.74 1560
2242.19 1557
2242.63 1476
2243.08 1470
2243.53 1453
2243.98 1419
2244.42 1524
2244.87 1509
2245.32 1486
2245.76 1511
2246.21 1583
2246.66 1571
2247.11 1445
2247.55 1318
2248.00 1381
2248.45 1464
2248.90 1446
2249.35 1441
2249.79 1503
2250.24 1522
2250.69 1584
2251.14 1492
2251.58 1441
2252.03 1445
2252.48 1386
2252.93 1445
2253.38 1420
2253.82 1408
2254.27 1391
2254.72 1365
2255.17 1431
2255.62 1419
2256.07 1460
2256.51 1438
2256.96 1471
2257.41 1396
2257.86 1484
2258.31 1472
2258.76 1574
2259.21 1655
2259.65 1754
2260.10 1856
2260.55 1785
2261.00 1740
2261.45 1778
2261.90 1731
2262.35 1826
2262.80 1765
2263.25 1857
2263.69 1856
2264.14 1823
2264.59 1848
2265.04 1824
2265.49 1830
2265.94 1833
2266.39 1839
2266.84 1872
2267.29 1954
2267.74 1978
2268.19 2028
2268.64 1982
2269.09 1930
2269.54 1936
2269.99 2041
2270.44 1943
2270.89 1913
2271.34 1781
2271.79 1824
2272.24 1771
2272.69 1604
2273.14 1529
2273.59 1562
2274.04 1568
2274.49 1523
2274.94 1445
2275.39 1413
2275.84 1480
2276.29 1500
2276.74 1525
2277.19 1551
2277.64 1665
2278.09 1636
2278.54 1695
2278.99 1716
2279.44 1668
2279.89 1646
2280.34 1641
2280.79 1722
2281.25 1680
2281.70 1751
2282.15 1651
2282.60 1601
2283.05 1674
2283.50 1611
2283.95 1770
2284.40 1767
2284.85 1813
2285.31 1902
2285.76 1962
2286.21 2151
2286.66 2215
2287.11 2397
2287.56 2502
2288.01 2663
2288.47 2992
2288.92 3058
2289.37 2932
2289.82 3072
2290.27 3124
2290.72 3147
2291.18 3075
2291.63 2858
2292.08 2759
2292.53 2694
2292.98 2549
2293.44 2483
2293.89 2290
2294.34 2240
2294.79 2077
2295.24 2043
2295.70 1956
2296.15 1858
2296.60 1811
2297.05 1799
2297.51 1767
2297.96 1785
2298.41 1631
2298.86 1636
2299.32 1626
2299.77 1669
2300.22 1725
2300.67 1492
2301.13 1573
2301.58 1551
2302.03 1570
2302.49 1527
2302.94 1613
2303.39 1670
2303.85 1686
2304.30 1727
2304.75 1796
2305.20 1904
2305.66 1934
2306.11 1955
2306.56 2072
2307.02 2105
2307.47 2260
2307.93 2278
2308.38 2195
2308.83 2182
2309.29 2208
2309.74 2228
2310.19 2124
2310.65 2082
2311.10 1980
2311.55 1829
2312.01 1829
2312.46 1926
2312.92 1836
2313.37 1727
2313.82 1629
2314.28 1649
2314.73 1624
2315.19 1680
2315.64 1785
2316.10 1793
2316.55 1691
2317.00 1785
2317.46 1838
2317.91 1789
2318.37 1813
2318.82 1788
2319.28 1839
2319.73 1867
2320.19 1880
2320.64 1742
2321.10 1836
2321.55 1846
2322.01 1801
2322.46 1762
2322.92 1751
2323.37 1859
2323.83 1848
2324.28 1781
2324.74 1797
2325.19 1783
2325.65 1831
2326.10 1890
2326.56 1809
2327.01 1842
2327.47 2065
2327.92 2034
2328.38 2049
2328.83 1873
2329.29 2025
2329.74 2019
2330.20 1984
2330.66 1844
2331.11 1803
2331.57 1876
2332.02 1777
2332.48 1751
2332.94 1713
2333.39 1737
2333.85 1704
2334.30 1734
2334.76 1747
2335.22 1714
2335.67 1887
2336.13 1985
2336.58 1993
2337.04 2065
2337.50 2118
2337.95 2098
2338.41 2208
2338.87 2250
2339.32 2263
2339.78 2404
2340.24 2353
2340.69 2249
2341.15 2167
2341.61 2201
2342.06 2225
2342.52 2156
2342.98 2150
2343.43 2088
2343.89 2096
2344.35 2175
2344.81 2182
2345.26 2042
2345.72 2149
2346.18 2084
2346.63 2005
2347.09 2000
2347.55 1993
2348.01 2027
2348.46 1880
2348.92 1906
2349.38 1786
2349.84 1831
2350.29 1696
2350.75 1744
2351.21 1747
2351.67 1681
2352.13 1736
2352.58 1690
2353.04 1665
2353.50 1696
2353.96 1736
2354.41 1691
2354.87 1677
2355.33 1657
2355.79 1664
2356.25 1585
2356.71 1713
2357.16 1822
2357.62 1877
2358.08 1927
2358.54 1901
2359.00 1944
2359.46 1973
2359.91 1824
2360.37 1908
2360.83 1816
2361.29 1854
2361.75 1897
2362.21 1814
2362.67 1915
2363.13 1932
2363.58 1874
2364.04 1848
2364.50 1781
2364.96 1913
2365.42 1867
2365.88 1817
2366.34 1816
2366.80 1799
2367.26 1800
2367.72 1733
2368.18 1640
2368.64 1619
2369.10 1667
2369.55 1618
2370.01 1639
2370.47 1608
2370.93 1641
2371.39 1634
2371.85 1602
2372.31 1680
2372.77 1572
2373.23 1611
2373.69 1674
2374.15 1724
2374.61 1646
2375.07 1690
2375.53 1704
2375.99 1682
2376.45 1679
2376.91 1649
2377.37 1762
2377.83 1750
2378.29 1674
2378.75 1688
2379.21 1710
2379.68 1652
2380.14 1683
2380.60 1662
2381.06 1751
2381.52 1667
2381.98 1678
2382.44 1752
2382.90 1675
2383.36 1702
2383.82 1676
2384.28 1671
2384.74 1717
2385.20 1650
2385.67 1700
2386.13 1647
2386.59 1702
2387.05 1745
2387.51 1686
2387.97 1627
2388.43 1708
2388.89 1787
2389.36 1659
2389.82 1596
2390.28 1584
2390.74 1644
2391.20 1590
2391.66 1570
2392.13 1693
2392.59 1658
2393.05 1555
2393.51 1589
2393.97 1604
2394.43 1495
2394.90 1573
2395.36 1562
2395.82 1590
2396.28 1563
2396.74 1539
2397.21 1607
2397.67 1664
2398.13 1712
2398.59 1676
2399.06 1617
2399.52 1568
2399.98 1620
2400.44 1663
2400.91 1706
2401.37 1703
2401.83 1691
2402.29 1687
2402.76 1808
2403.22 1786
2403.68 1773
2404.14 1745
2404.61 1783
2405.07 1746
2405.53 1738
2406.00 1735
2406.46 1653
2406.92 1606
2407.39 1603
2407.85 1643
2408.31 1689
2408.78 1523
2409.24 1511
2409.70 1570
2410.17 1556
2410.63 1597
2411.09 1585
2411.56 1617
2412.02 1613
2412.48 1627
2412.95 1667
2413.41 1740
2413.87 1701
2414.34 1660
2414.80 1734
2415.27 1891
2415.73 1801
2416.19 1827
2416.66 1869
2417.12 1872
2417.59 1944
2418.05 1952
2418.51 1936
2418.98 1878
2419.44 1937
2419.91 1892
2420.37 1812
2420.84 1815
2421.30 1867
2421.77 1834
2422.23 1733
2422.69 1711
2423.16 1914
2423.62 2022
2424.09 2022
2424.55 2045
2425.02 2157
2425.48 2303
2425.95 2277
2426.41 2171
2426.88 2123
2427.34 2086
2427.81 2010
2428.27 1992
2428.74 1990
2429.20 1871
2429.67 1894
2430.13 1883
2430.60 1791
2431.07 1711
2431.53 1743
2432.00 1701
2432.46 1770
2432.93 1783
2433.39 1754
2433.86 1880
2434.32 1950
2434.79 1994
2435.26 1939
2435.72 1975
2436.19 1934
2436.65 2029
2437.12 2246
2437.59 2193
2438.05 2232
2438.52 2317
2438.98 2274
2439.45 2191
2439.92 2216
2440.38 2275
2440.85 2180
2441.32 2016
2441.78 1961
2442.25 1949
2442.72 1958
2443.18 1921
2443.65 1823
2444.12 1894
2444.58 1825
2445.05 1737
2445.52 1691
2445.98 1745
2446.45 1713
2446.92 1660
2447.38 1625
2447.85 1666
2448.32 1666
2448.78 1577
2449.25 1558
2449.72 1609
2450.19 1690
2450.65 1594
2451.12 1501
2451.59 1569
2452.06 1538
2452.52 1600
2452.99 1725
2453.46 1621
2453.93 1471
2454.39 1583
2454.86 1593
2455.33 1635
2455.80 1522
2456.26 1541
2456.73 1632
2457.20 1643
2457.67 1610
2458.14 1571
2458.60 1556
2459.07 1625
2459.54 1555
2460.01 1561
2460.48 1518
2460.95 1580
2461.41 1633
2461.88 1626
2462.35 1650
2462.82 1645
2463.29 1590
2463.76 1576
2464.22 1624
2464.69 1741
2465.16 1716
2465.63 1719
2466.10 1759
2466.57 1720
2467.04 1704
2467.51 1686
2467.97 1745
2468.44 1728
2468.91 1726
2469.38 1674
2469.85 1641
2470.32 1582
2470.79 1593
2471.26 1601
2471.73 1589
2472.20 1513
2472.67 1505
2473.14 1497
2473.61 1480
2474.07 1586
2474.54 1570
2475.01 1578
2475.48 1643
2475.95 1674
2476.42 1871
2476.89 1861
2477.36 1844
2477.83 1988
2478.30 2099
2478.77 2127
2479.24 2074
2479.71 1945
2480.18 1890
2480.65 1836
2481.12 1900
2481.59 1810
2482.06 1818
2482.53 1740
2483.00 1711
2483.47 1652
2483.95 1748
2484.42 1794
2484.89 1732
2485.36 1643
2485.83 1633
2486.30 1716
2486.77 1760
2487.24 1790
2487.71 1782
2488.18 1627
2488.65 1710
2489.12 1773
2489.59 1617
2490.07 1666
2490.54 1695
2491.01 1718
2491.48 1693
2491.95 1800
2492.42 1815
2492.89 1896
2493.36 1792
2493.84 1823
2494.31 1937
2494.78 1793
2495.25 1828
2495.72 1670
2496.19 1775
2496.66 1759
2497.14 1687
2497.61 1701
2498.08 1702
2498.55 1630
2499.02 1569
2499.50 1606
2499.97 1572
2500.44 1553
2500.91 1571
2501.38 1552
2501.86 1494
2502.33 1593
2502.80 1742
2503.27 1752
2503.74 1702
2504.22 1833
2504.69 1877
2505.16 1930
2505.63 2034
2506.11 2092
2506.58 2065
2507.05 2174
2507.52 2238
2508.00 2289
2508.47 2274
2508.94 2306
2509.42 2195
2509.89 2215
2510.36 2228
2510.83 2236
2511.31 2202
2511.78 2073
2512.25 2096
2512.73 2037
2513.20 1975
2513.67 1884
2514.15 1779
2514.62 1835
2515.09 1809
2515.57 1832
2516.04 1824
2516.51 1763
2516.99 1762
2517.46 1817
2517.94 1772
2518.41 1700
2518.88 1716
2519.36 1736
2519.83 1695
2520.30 1668
2520.78 1678
2521.25 1762
2521.73 1660
2522.20 1580
2522.67 1605
2523.15 1631
2523.62 1626
2524.10 1683
2524.57 1671
2525.05 1605
2525.52 1673
2525.99 1645
2526.47 1585
2526.94 1633
2527.42 1650
2527.89 1688
2528.37 1711
2528.84 1724
2529.32 1756
2529.79 1746
2530.27 1772
2530.74 1805
2531.22 1857
2531.69 1813
2532.17 1826
2532.64 1913
2533.12 1796
2533.59 1832
2534.07 1874
2534.54 1802
2535.02 1753
2535.49 1768
2535.97 1713
2536.44 1782
2536.92 1662
2537.39 1753
2537.87 1805
2538.34 1814
2538.82 1774
2539.30 1798
2539.77 1811
2540.25 1748
2540.72 1714
2541.20 1792
2541.68 1765
2542.15 1784
2542.63 1859
2543.10 1868
2543.58 1965
2544.06 1963
2544.53 1954
2545.01 2131
2545.48 2203
2545.96 2263
2546.44 2329
2546.91 2373
2547.39 2210
2547.87 2233
2548.34 2306
2548.82 2296
2549.30 2269
2549.77 2198
2550.25 2157
2550.73 2194
2551.20 2237
2551.68 2350
2552.16 2429
2552.63 2502
2553.11 2502
2553.59 2447
2554.06 2524
2554.54 2561
2555.02 2523
2555.50 2373
2555.97 2222
2556.45 2169
2556.93 2222
2557.40 2201
2557.88 2067
2558.36 1920
2558.84 1749
2559.31 1809
2559.79 1906
2560.27 1824
2560.75 1734
2561.23 1764
2561.70 1775
2562.18 1770
2562.66 1709
2563.14 1621
2563.61 1687
2564.09 1694
2564.57 1639
2565.05 1732
2565.53 1667
2566.00 1538
2566.48 1616
2566.96 1578
2567.44 1567
2567.92 1581
2568.40 1607
2568.87 1569
2569.35 1607
2569.83 1623
2570.31 1668
2570.79 1684
2571.27 1661
2571.75 1684
2572.22 1688
2572.70 1693
2573.18 1659
2573.66 1615
2574.14 1575
2574.62 1536
2575.10 1690
2575.58 1668
2576.06 1611
2576.54 1620
2577.01 1576
2577.49 1629
2577.97 1530
2578.45 1578
2578.93 1646
2579.41 1692
2579.89 1605
2580.37 1627
2580.85 1598
2581.33 1541
2581.81 1551
2582.29 1551
2582.77 1591
2583.25 1572
2583.73 1576
2584.21 1590
2584.69 1648
2585.17 1704
2585.65 1683
2586.13 1599
2586.61 1688
2587.09 1703
2587.57 1658
2588.05 1705
2588.53 1718
2589.01 1690
2589.49 1736
2589.97 1796
2590.45 1791
2590.93 1896
2591.41 1716
2591.89 1793
2592.37 1836
2592.85 1865
2593.33 1863
2593.81 1782
2594.30 1734
2594.78 1810
2595.26 1817
2595.74 1864
2596.22 1802
2596.70 1735
2597.18 1721
2597.66 1732
2598.14 1788
2598.62 1636
2599.11 1488
2599.59 1573
2600.07 1616
2600.55 1564
2601.03 1684
2601.51 1564
2601.99 1580
2602.48 1522
2602.96 1636
2603.44 1585
2603.92 1617
2604.40 1620
2604.88 1681
2605.37 1701
2605.85 1700
2606.33 1780
2606.81 1884
2607.29 1900
2607.78 1918
2608.26 1962
2608.74 2033
2609.22 1992
2609.70 1987
2610.19 1951
2610.67 1932
2611.15 1885
2611.63 2010
2612.12 1877
2612.60 1914
2613.08 1871
2613.56 1716
2614.05 1792
2614.53 1770
2615.01 1643
2615.49 1726
2615.98 1655
2616.46 1607
2616.94 1599
2617.43 1624
2617.91 1643
2618.39 1593
2618.87 1615
2619.36 1586
2619.84 1600
2620.32 1628
2620.81 1721
2621.29 1624
2621.77 1578
2622.26 1670
2622.74 1598
2623.22 1509
2623.71 1567
2624.19 1651
2624.67 1628
2625.16 1570
2625.64 1577
2626.13 1608
2626.61 1601
2627.09 1618
2627.58 1632
2628.06 1642
2628.55 1606
2629.03 1728
2629.51 1659
2630.00 1652
2630.48 1686
2630.97 1729
2631.45 1664
2631.93 1618
2632.42 1622
2632.90 1657
2633.39 1701
2633.87 1699
2634.36 1593
2634.84 1574
2635.33 1618
2635.81 1634
2636.29 1622
2636.78 1652
2637.26 1738
2637.75 1772
2638.23 1738
2638.72 1749
2639.20 1734
2639.69 1740
2640.17 1653
2640.66 1567
2641.14 1573
2641.63 1604
2642.11 1557
2642.60 1595
2643.08 1608
2643.57 1539
2644.05 1602
2644.54 1591
2645.03 1593
2645.51 1609
2646.00 1663
2646.48 1722
2646.97 1703
2647.45 1653
2647.94 1666
2648.43 1677
2648.91 1725
2649.40 1704
2649.88 1739
2650.37 1707
2650.85 1724
2651.34 1699
2651.83 1688
2652.31 1642
2652.80 1635
2653.29 1673
2653.77 1744
2654.26 1705
2654.74 1777
2655.23 1678
2655.72 1629
2656.20 1644
2656.69 1630
2657.18 1548
2657.66 1571
2658.15 1498
2658.64 1588
2659.12 1637
2659.61 1681
2660.10 1627
2660.58 1534
2661.07 1600
2661.56 1656
2662.05 1593
2662.53 1667
2663.02 1650
2663.51 1668
2663.99 1630
2664.48 1622
2664.97 1672
2665.46 1701
2665.94 1641
2666.43 1681
2666.92 1662
2667.41 1732
2667.89 1629
2668.38 1676
2668.87 1672
2669.36 1762
2669.84 1724
2670.33 1830
2670.82 1900
2671.31 2037
2671.80 2145
2672.28 2218
2672.77 2233
2673.26 2151
2673.75 2181
2674.24 2155
2674.72 2221
2675.21 2259
2675.70 2255
2676.19 2121
2676.68 2221
2677.17 2191
2677.65 2184
2678.14 2153
2678.63 2238
2679.12 2432
2679.61 2359
2680.10 2445
2680.59 2549
2681.07 2538
2681.56 2615
2682.05 2720
2682.54 2702
2683.03 2649
2683.52 2644
2684.01 2476
2684.50 2485
2684.99 2356
2685.47 2096
2685.96 2101
2686.45 2068
2686.94 1999
2687.43 1934
2687.92 1969
2688.41 1896
2688.90 1869
2689.39 1911
2689.88 1818
2690.37 1888
2690.86 1711
2691.35 1703
2691.84 1813
2692.33 1654
2692.82 1662
2693.31 1712
2693.80 1694
2694.29 1801
2694.78 1799
2695.27 1753
2695.76 1757
2696.25 1760
2696.74 1763
2697.23 1870
2697.72 1961
2698.21 1957
2698.70 2019
2699.19 1969
2699.68 1970
2700.17 1933
2700.66 1980
2701.15 1972
2701.64 1946
2702.13 1894
2702.62 1905
2703.11 1941
2703.61 1816
2704.10 1856
2704.59 1840
2705.08 1831
2705.57 1757
2706.06 1678
2706.55 1653
2707.04 1670
2707.53 1621
2708.02 1720
2708.52 1653
2709.01 1686
2709.50 1637
2709.99 1712
2710.48 1660
2710.97 1614
2711.46 1685
2711.96 1661
2712.45 1709
2712.94 1735
2713.43 1740
2713.92 1728
2714.41 1619
2714.91 1738
2715.40 1765
2715.89 1702
2716.38 1701
2716.87 1725
2717.37 1649
2717.86 1682
2718.35 1783
2718.84 1713
2719.33 1766
2719.83 1920
2720.32 1917
2720.81 1861
2721.30 1875
2721.80 1908
2722.29 1819
2722.78 1893
2723.27 1861
2723.77 1772
2724.26 1772
2724.75 1713
2725.24 1736
2725.74 1636
2726.23 1569
2726.72 1564
2727.22 1635
2727.71 1647
2728.20 1592
2728.70 1578
2729.19 1599
2729.68 1658
2730.18 1689
2730.67 1680
2731.16 1737
2731.65 1671
2732.15 1725
2732.64 1679
2733.14 1758
2733.63 1730
2734.12 1733
2734.62 1814
2735.11 1835
2735.60 1760
2736.10 1808
2736.59 1824
2737.08 1762
2737.58 1740
2738.07 1673
2738.57 1763
2739.06 1710
2739.55 1721
2740.05 1662
2740.54 1625
2741.04 1628
2741.53 1664
2742.03 1675
2742.52 1606
2743.01 1518
2743.51 1535
2744.00 1576
2744.50 1573
2744.99 1597
2745.49 1618
2745.98 1629
2746.48 1600
2746.97 1683
2747.47 1755
2747.96 1697
2748.46 1675
2748.95 1558
2749.45 1657
2749.94 1684
2750.44 1695
2750.93 1748
2751.43 1725
2751.92 1853
2752.42 1739
2752.91 1727
2753.41 1822
2753.90 1726
2754.40 1747
2754.89 1650
2755.39 1793
2755.88 1739
2756.38 1744
2756.87 1667
2757.37 1710
2757.87 1589
2758.36 1573
2758.86 1591
2759.35 1661
2759.85 1700
2760.35 1653
2760.84 1579
2761.34 1715
2761.83 1681
2762.33 1656
2762.83 1671
2763.32 1705
2763.82 1740
2764.31 1819
2764.81 1799
2765.31 1683
2765.80 1718
2766.30 1705
2766.80 1721
2767.29 1722
2767.79 1860
2768.29 1895
2768.78 1835
2769.28 1840
2769.78 1849
2770.27 2045
2770.77 2043
2771.27 2004
2771.76 2016
2772.26 2111
2772.76 2119
2773.26 2222
2773.75 2077
2774.25 2213
2774.75 2255
2775.24 2139
2775.74 2095
2776.24 2134
2776.74 2031
2777.23 2041
2777.73 2045
2778.23 2061
2778.73 2055
2779.22 1958
2779.72 2020
2780.22 1845
2780.72 1873
2781.21 2033
2781.71 1971
2782.21 1889
2782.71 1927
2783.21 1839
2783.70 1859
2784.20 1793
2784.70 1858
2785.20 1814
2785.70 1750
2786.20 1805
2786.69 1752
2787.19 1713
2787.69 1599
2788.19 1643
2788.69 1607
2789.19 1644
2789.68 1681
2790.18 1689
2790.68 1780
2791.18 1791
2791.68 1805
2792.18 1882
2792.68 2004
2793.18 2067
2793.67 2268
2794.17 2325
2794.67 2471
2795.17 2445
2795.67 2501
2796.17 2555
2796.67 2553
2797.17 2472
2797.67 2379
2798.17 2307
2798.67 2176
2799.17 2190
2799.66 2082
2800.16 2017
2800.66 1957
2801.16 1945
2801.66 2003
2802.16 2056
2802.66 2101
2803.16 2171
2803.66 2270
2804.16 2368
2804.66 2568
2805.16 2662
2805.66 2711
2806.16 2889
2806.66 2937
2807.16 3009
2807.66 2922
2808.16 2814
2808.66 2900
2809.16 2688
2809.66 2621
2810.16 2346
2810.66 2325
2811.16 2132
2811.66 2044
2812.17 1990
2812.67 2033
2813.17 2017
2813.67 1931
2814.17 1967
2814.67 1973
2815.17 1874
2815.67 1885
2816.17 1866
2816.67 1767
2817.17 1822
2817.67 1723
2818.18 1760
2818.68 1775
2819.18 1717
2819.68 1651
2820.18 1708
2820.68 1784
2821.18 1746
2821.68 1790
2822.19 1843
2822.69 1726
2823.19 1758
2823.69 1819
2824.19 1772
2824.69 1648
2825.20 1674
2825.70 1638
2826.20 1686
2826.70 1708
2827.20 1730
2827.70 1727
2828.21 1730
2828.71 1612
2829.21 1688
2829.71 1723
2830.22 1730
2830.72 1710
2831.22 1867
2831.72 1812
2832.22 1794
2832.73 1886
2833.23 1752
2833.73 1831
2834.23 1787
2834.74 1742
2835.24 1828
2835.74 1875
2836.24 1808
2836.75 1798
2837.25 1833
2837.75 1816
2838.26 1720
2838.76 1770
2839.26 1726
2839.76 1789
2840.27 1806
2840.77 1707
2841.27 1783
2841.78 1877
2842.28 1788
2842.78 1789
2843.29 1836
2843.79 1911
2844.29 1904
2844.80 2006
2845.30 2037
2845.80 2117
2846.31 2170
2846.81 1983
2847.32 2010
2847.82 1994
2848.32 1978
2848.83 1924
2849.33 1869
2849.83 1783
2850.34 1802
2850.84 1738
2851.35 1741
2851.85 1708
2852.35 1713
2852.86 1715
2853.36 1721
2853.87 1620
2854.37 1619
2854.88 1685
2855.38 1784
2855.88 1663
2856.39 1686
2856.89 1769
2857.40 1684
2857.90 1831
2858.41 1811
2858.91 1779
2859.42 1844
2859.92 1775
2860.43 1804
2860.93 1740
2861.44 1774
2861.94 1705
2862.45 1636
2862.95 1586
2863.46 1709
2863.96 1608
2864.47 1669
2864.97 1581
2865.48 1559
2865.98 1601
2866.49 1612
2866.99 1605
2867.50 1647
2868.00 1624
2868.51 1741
2869.02 1788
2869.52 1797
2870.03 1740
2870.53 1803
2871.04 1846
2871.54 1814
2872.05 1794
2872.56 1797
2873.06 1809
2873.57 1808
2874.07 1689
2874.58 1822
2875.09 1690
2875.59 1706
2876.10 1814
2876.61 1799
2877.11 1804
2877.62 1774
2878.12 1680
2878.63 1704
2879.14 1845
2879.64 1830
2880.15 1811
2880.66 1914
2881.16 1826
2881.67 1944
2882.18 2031
2882.68 2027
2883.19 2114
2883.70 2105
2884.20 2271
2884.71 2406
2885.22 2598
2885.73 2470
2886.23 2445
2886.74 2513
2887.25 2491
2887.75 2525
2888.26 2430
2888.77 2225
2889.28 2073
2889.78 2040
2890.29 1954
2890.80 1956
2891.31 1899
2891.81 1946
2892.32 1935
2892.83 1989
2893.34 2037
2893.84 2138
2894.35 2169
2894.86 2067
2895.37 2153
2895.88 2171
2896.38 2155
2896.89 2154
2897.40 2166
2897.91 2145
2898.42 2150
2898.92 2218
2899.43 2237
2899.94 2194
2900.45 2240
2900.96 2342
2901.47 2378
2901.98 2311
2902.48 2466
2902.99 2355
2903.50 2459
2904.01 2357
2904.52 2417
2905.03 2304
2905.54 2395
2906.04 2311
2906.55 2166
2907.06 2211
2907.57 2208
2908.08 2071
2908.59 2020
2909.10 1933
2909.61 1976
2910.12 1937
2910.63 2039
2911.14 2001
2911.64 1993
2912.15 2036
2912.66 2017
2913.17 1928
2913.68 1885
2914.19 1889
2914.70 1879
2915.21 1930
2915.72 1821
2916.23 1871
2916.74 1760
2917.25 1714
2917.76 1813
2918.27 1757
2918.78 1822
2919.29 1915
2919.80 1909
2920.31 1907
2920.82 2052
2921.33 2151
2921.84 2339
2922.35 2515
2922.86 2688
2923.37 2783
2923.88 2717
2924.39 2882
2924.90 2869
2925.41 2788
2925.92 2561
2926.44 2409
2926.95 2363
2927.46 2242
2927.97 2194
2928.48 2056
2928.99 1941
2929.50 1859
2930.01 1822
2930.52 1861
2931.03 1846
2931.54 1796
2932.05 1897
2932.57 1857
2933.08 1817
2933.59 1990
2934.10 1994
2934.61 1948
2935.12 2023
2935.63 1972
2936.15 1935
2936.66 1970
2937.17 2035
2937.68 1982
2938.19 1909
2938.70 1941
2939.22 1918
2939.73 1960
2940.24 1951
2940.75 1974
2941.26 2199
2941.77 2144
2942.29 2240
2942.80 2379
2943.31 2372
2943.82 2456
2944.34 2511
2944.85 2637
2945.36 2492
2945.87 2481
2946.38 2350
2946.90 2334
2947.41 2322
2947.92 2182
2948.43 2128
2948.95 2076
2949.46 1964
2949.97 1904
2950.48 1836
2951.00 1858
2951.51 1667
2952.02 1733
2952.54 1807
2953.05 1766
2953.56 1782
2954.08 1790
2954.59 1868
2955.10 1892
2955.61 1852
2956.13 1793
2956.64 1929
2957.15 1934
2957.67 1980
2958.18 1998
2958.69 2140
2959.21 2104
2959.72 2104
2960.23 2138
2960.75 2153
2961.26 2286
2961.78 2264
2962.29 2231
2962.80 2165
2963.32 2096
2963.83 2021
2964.35 2083
2964.86 1966
2965.37 1889
2965.89 1882
2966.40 1813
2966.92 1779
2967.43 1864
2967.94 1813
2968.46 1753
2968.97 1752
2969.49 1808
2970.00 1863
2970.52 1773
2971.03 1920
2971.54 1861
2972.06 1861
2972.57 1929
2973.09 1942
2973.60 1811
2974.12 1805
2974.63 1846
2975.15 1830
2975.66 1857
2976.18 1877
2976.69 1818
2977.21 1862
2977.72 1867
2978.24 1798
2978.75 1860
2979.27 1920
2979.78 1865
2980.30 1890
2980.81 1915
2981.33 1882
2981.84 1906
2982.36 1899
2982.88 2040
2983.39 2078
2983.91 2175
2984.42 2142
2984.94 2244
2985.45 2220
2985.97 2152
2986.49 2131
2987.00 2190
2987.52 2248
2988.03 2188
2988.55 2201
2989.07 2213
2989.58 2092
2990.10 2188
2990.61 2253
2991.13 2369
2991.65 2283
2992.16 2362
2992.68 2396
2993.20 2370
2993.71 2409
2994.23 2596
2994.75 2576
2995.26 2581
2995.78 2568
2996.30 2739
2996.81 2822
2997.33 2912
2997.85 2860
2998.36 2807
2998.88 2781
2999.40 2701
2999.91 2763
3000.43 2834
3000.95 3071
3001.46 3188
3001.98 3381
3002.50 3620
3003.02 3698
3003.53 3830
3004.05 3983
3004.57 4011
3005.09 4007
3005.60 3781
3006.12 3285
3006.64 3002
3007.16 2684
3007.67 2632
3008.19 2464
3008.71 2243
3009.23 2228
3009.74 2131
3010.26 2173
3010.78 2030
3011.30 1981
3011.82 2035
3012.33 2127
3012.85 2140
3013.37 2151
3013.89 2142
3014.41 2094
3014.93 2287
3015.44 2271
3015.96 2256
3016.48 2285
3017.00 2256
3017.52 2314
3018.04 2297
3018.55 2281
3019.07 2259
3019.59 2307
3020.11 2342
3020.63 2393
3021.15 2454
3021.67 2317
3022.19 2470
3022.71 2536
3023.22 2495
3023.74 2521
3024.26 2462
3024.78 2444
3025.30 2448
3025.82 2392
3026.34 2350
3026.86 2202
3027.38 2105
3027.90 2220
3028.42 2134
3028.94 2085
3029.46 2134
3029.98 2067
3030.49 2185
3031.01 2210
3031.53 2319
3032.05 2412
3032.57 2372
3033.09 2466
3033.61 2472
3034.13 2460
3034.65 2489
3035.17 2584
3035.69 2557
3036.21 2447
3036.73 2329
3037.25 2192
3037.77 2160
3038.29 2183
3038.81 2062
3039.34 2037
3039.86 1990
3040.38 1924
3040.90 1939
3041.42 2008
3041.94 1977
3042.46 2066
3042.98 2130
3043.50 2085
3044.02 2043
3044.54 2048
3045.06 2080
3045.58 2036
3046.10 2097
3046.63 2007
3047.15 1960
3047.67 2105
3048.19 2097
3048.71 2017
3049.23 2030
3049.75 2052
3050.27 2022
3050.79 1992
3051.32 1890
3051.84 1844
3052.36 1900
3052.88 1976
3053.40 1967
3053.92 1992
3054.45 2020
3054.97 2027
3055.49 1922
3056.01 2003
3056.53 1917
3057.05 1930
3057.58 1877
3058.10 1984
3058.62 1907
3059.14 1881
3059.66 1892
3060.19 1930
3060.71 1898
3061.23 1925
3061.75 2020
3062.28 2042
3062.80 2070
3063.32 2057
3063.84 2172
3064.37 2153
3064.89 2055
3065.41 2086
3065.93 2083
3066.46 2081
3066.98 1955
3067.50 1931
3068.02 1939
3068.55 1936
3069.07 2002
3069.59 1917
3070.12 1989
3070.64 2048
3071.16 1932
3071.69 1970
3072.21 2000
3072.73 2028
3073.26 2001
3073.78 2119
3074.30 2192
3074.83 2342
3075.35 2281
3075.87 2291
3076.40 2490
3076.92 2377
3077.44 2511
3077.97 2639
3078.49 2628
3079.01 2453
3079.54 2577
3080.06 2543
3080.59 2562
3081.11 2635
3081.63 2610
3082.16 2528
3082.68 2474
3083.21 2459
3083.73 2452
3084.25 2351
3084.78 2403
3085.30 2519
3085.83 2331
3086.35 2346
3086.88 2409
3087.40 2318
3087.93 2264
3088.45 2345
3088.97 2256
3089.50 2180
3090.02 2264
3090.55 2244
3091.07 2160
3091.60 2212
3092.12 2170
3092.65 2293
3093.17 2275
3093.70 2414
3094.22 2478
3094.75 2546
3095.27 2729
3095.80 2671
3096.32 2870
3096.85 2789
3097.37 2961
3097.90 3271
3098.43 3677
3098.95 4151
3099.48 4673
3100.00 5291
3100.53 6018
3101.05 6241
3101.58 6780
3102.10 7019
3102.63 6838
3103.16 6324
3103.68 5885
3104.21 5167
3104.73 4497
3105.26 4071
3105.79 3607
3106.31 3014
3106.84 2802
3107.36 2589
3107.89 2619
3108.42 2607
3108.94 2534
3109.47 2536
3110.00 2532
3110.52 2449
3111.05 2441
3111.57 2465
3112.10 2450
3112.63 2379
3113.15 2300
3113.68 2173
3114.21 2022
3114.74 2053
3115.26 2002
3115.79 2039
3116.32 1987
3116.84 1952
3117.37 1943
3117.90 2077
3118.42 1997
3118.95 2011
3119.48 2108
3120.01 2080
3120.53 2061
3121.06 2167
3121.59 2140
3122.11 2136
3122.64 2203
3123.17 2139
3123.70 2128
3124.22 1977
3124.75 2074
3125.28 2115
3125.81 2155
3126.34 2051
3126.86 1997
3127.39 1965
3127.92 2014
3128.45 2006
3128.98 1966
3129.50 1900
3130.03 1960
3130.56 1919
3131.09 1960
3131.62 1908
3132.14 1828
3132.67 1870
3133.20 1840
3133.73 1840
3134.26 1807
3134.79 1827
3135.31 1945
3135.84 2027
3136.37 1961
3136.90 1903
3137.43 1951
3137.96 1931
3138.49 1961
3139.02 1939
3139.54 1909
3140.07 1886
3140.60 1874
3141.13 1920
3141.66 1984
3142.19 1962
3142.72 1965
3143.25 2006
3143.78 2063
3144.31 2131
3144.84 2261
3145.37 2396
3145.89 2333
3146.42 2415
3146.95 2490
3147.48 2353
3148.01 2379
3148.54 2296
3149.07 2311
3149.60 2378
3150.13 2342
3150.66 2277
3151.19 2203
3151.72 2076
3152.25 2111
3152.78 2108
3153.31 2099
3153.84 2039
3154.37 2048
3154.90 2110
3155.43 2204
3155.96 2168
3156.49 2146
3157.02 2124
3157.55 2096
3158.08 2107
3158.61 2168
3159.14 2173
3159.68 2071
3160.21 2089
3160.74 2126
3161.27 2050
3161.80 2058
3162.33 2021
3162.86 1956
3163.39 1946
3163.92 1946
3164.45 2089
3164.98 2146
3165.51 2096
3166.05 2027
3166.58 2008
3167.11 2014
3167.64 1943
3168.17 1958
3168.70 1933
3169.23 1891
3169.76 1877
3170.30 1842
3170.83 1808
3171.36 1864
3171.89 1831
3172.42 1982
3172.95 1961
3173.49 2046
3174.02 2022
3174.55 2023
3175.08 2091
3175.61 2079
3176.15 1986
3176.68 1933
3177.21 1892
3177.74 1929
3178.27 1980
3178.81 1965
3179.34 1908
3179.87 1936
3180.40 1938
3180.93 1875
3181.47 1941
3182.00 1906
3182.53 1937
3183.06 1957
3183.60 1978
3184.13 1952
3184.66 1936
3185.20 2036
3185.73 2067
3186.26 2007
3186.79 2004
3187.33 1978
3187.86 1866
3188.39 1903
3188.93 1962
3189.46 1905
3189.99 1943
3190.52 1943
3191.06 1970
3191.59 2018
3192.12 1896
3192.66 1895
3193.19 1992
3193.72 1897
3194.26 1813
3194.79 1840
3195.33 1911
3195.86 1931
3196.39 2003
3196.93 2069
3197.46 2018
3197.99 2179
3198.53 2122
3199.06 2198
3199.60 2263
3200.13 2313
3200.66 2367
3201.20 2452
3201.73 2404
3202.27 2359
3202.80 2352
3203.33 2307
3203.87 2323
3204.40 2350
3204.94 2358
3205.47 2292
3206.01 2377
3206.54 2311
3207.07 2323
3207.61 2484
3208.14 2745
3208.68 2777
3209.21 2920
3209.75 2981
3210.28 2890
3210.82 2878
3211.35 2896
3211.89 2920
3212.42 2725
3212.96 2646
3213.49 2534
3214.03 2386
3214.56 2331
3215.10 2366
3215.63 2394
3216.17 2335
3216.70 2297
3217.24 2256
3217.78 2375
3218.31 2339
3218.85 2197
3219.38 2372
3219.92 2395
3220.45 2359
3220.99 2356
3221.52 2451
3222.06 2440
3222.60 2460
3223.13 2459
3223.67 2498
3224.20 2543
3224.74 2526
3225.28 2469
3225.81 2394
3226.35 2392
3226.88 2301
3227.42 2212
3227.96 2200
3228.49 2111
3229.03 2098
3229.57 2063
3230.10 1989
3230.64 1989
3231.18 2066
3231.71 2053
3232.25 2047
3232.79 2064
3233.32 2107
3233.86 2089
3234.40 2200
3234.93 2291
3235.47 2271
3236.01 2314
3236.54 2298
3237.08 2405
3237.62 2455
3238.15 2328
3238.69 2308
3239.23 2345
3239.77 2402
3240.30 2322
3240.84 2362
3241.38 2276
3241.92 2325
3242.45 2306
3242.99 2219
3243.53 2238
3244.07 2362
3244.60 2280
3245.14 2108
3245.68 2313
3246.22 2318
3246.75 2302
3247.29 2397
3247.83 2338
3248.37 2367
3248.91 2369
3249.44 2414
3249.98 2422
3250.52 2344
3251.06 2511
3251.60 2554
3252.14 2551
3252.67 2624
3253.21 2687
3253.75 2715
3254.29 2658
3254.83 2768
3255.37 2893
3255.90 2744
3256.44 2888
3256.98 2860
3257.52 2950
3258.06 3133
3258.60 3189
3259.14 3343
3259.68 3577
3260.21 3697
3260.75 3931
3261.29 4097
3261.83 4228
3262.37 4455
3262.91 4580
3263.45 4388
3263.99 4724
3264.53 4935
3265.07 5046
3265.61 5049
3266.15 5079
3266.69 5036
3267.23 4621
3267.76 4227
3268.30 3954
3268.84 3688
3269.38 3225
3269.92 3039
3270.46 2747
3271.00 2742
3271.54 2739
3272.08 2847
3272.62 2693
3273.16 2694
3273.70 2832
3274.24 2772
3274.78 2767
3275.32 2822
3275.86 2867
3276.40 2878
3276.94 2928
3277.48 2831
3278.03 2868
3278.57 2777
3279.11 2758
3279.65 2745
3280.19 2752
3280.73 2765
3281.27 2762
3281.81 2653
3282.35 2662
3282.89 2698
3283.43 2877
3283.97 2912
3284.51 2898
3285.05 2815
3285.60 2869
3286.14 2867
3286.68 2779
3287.22 2832
3287.76 2907
3288.30 2878
3288.84 2944
3289.38 3040
3289.93 3057
3290.47 3253
3291.01 3401
3291.55 3618
3292.09 3881
3292.63 4012
3293.18 4175
3293.72 4583
3294.26 4666
3294.80 4714
3295.34 4671
3295.88 4695
3296.43 4389
3296.97 4245
3297.51 3932
3298.05 3757
3298.59 3581
3299.14 3280
3299.68 3185
3300.22 3252
3300.76 3151
3301.31 3035
3301.85 2948
3302.39 3009
3302.93 2901
3303.48 2838
3304.02 2939
3304.56 2992
3305.10 2872
3305.65 2798
3306.19 2711
3306.73 2766
3307.27 2842
3307.82 2816
3308.36 2794
3308.90 2879
3309.45 2779
3309.99 2824
3310.53 2960
3311.07 2915
3311.62 2995
3312.16 3194
3312.70 3299
3313.25 3494
3313.79 3633
3314.33 3656
3314.88 3755
3315.42 3898
3315.97 3886
3316.51 3773
3317.05 3893
3317.60 3967
3318.14 4035
3318.68 4033
3319.23 3953
3319.77 4098
3320.32 4062
3320.86 4003
3321.40 4001
3321.95 3966
3322.49 3839
3323.04 3892
3323.58 3762
3324.12 3688
3324.67 3648
3325.21 3603
3325.76 3600
3326.30 3640
3326.85 3501
3327.39 3564
3327.93 3600
3328.48 3850
3329.02 4340
3329.57 4990
3330.11 5779
3330.66 7308
3331.20 9293
3331.75 11313
3332.29 13801
3332.84 16573
3333.38 19125
3333.93 21250
3334.47 22445
3335.02 22974
3335.56 22762
3336.11 21840
3336.65 20155
3337.20 17563
3337.74 15347
3338.29 12988
3338.83 10652
3339.38 8821
3339.92 7529
3340.47 6178
3341.02 5255
3341.56 4633
3342.11 4166
3342.65 3849
3343.20 3633
3343.74 3415
3344.29 3405
3344.84 3289
3345.38 3168
3345.93 3217
3346.47 3072
3347.02 2908
3347.57 2943
3348.11 2895
3348.66 2847
3349.21 2880
3349.75 2883
3350.30 2870
3350.84 2982
3351.39 2852
3351.94 2962
3352.48 3071
3353.03 2997
3353.58 3122
3354.12 3180
3354.67 3113
3355.22 2940
3355.76 2975
3356.31 2972
3356.86 2864
3357.40 2875
3357.95 2735
3358.50 2612
3359.05 2708
3359.59 2741
3360.14 2666
3360.69 2606
3361.23 2583
3361.78 2636
3362.33 2709
3362.88 2682
3363.42 2699
3363.97 2679
3364.52 2664
3365.07 2803
3365.61 2745
3366.16 2649
3366.71 2608
3367.26 2700
3367.80 2716
3368.35 2725
3368.90 2869
3369.45 3011
3370.00 3169
3370.54 3286
3371.09 3439
3371.64 3641
3372.19 3719
3372.74 3736
3373.28 3845
3373.83 3785
3374.38 3560
3374.93 3362
3375.48 3246
3376.03 3097
3376.57 2864
3377.12 2775
3377.67 2577
3378.22 2492
3378.77 2481
3379.32 2354
3379.87 2273
3380.42 2379
3380.96 2332
3381.51 2185
3382.06 2122
3382.61 2172
3383.16 2195
3383.71 2164
3384.26 2251
3384.81 2308
3385.36 2240
3385.91 2199
3386.45 2190
3387.00 2033
3387.55 2032
3388.10 2155
3388.65 2128
3389.20 2128
3389.75 2187
3390.30 2229
3390.85 2169
3391.40 2210
3391.95 2193
3392.50 2321
3393.05 2326
3393.60 2329
3394.15 2405
3394.70 2312
3395.25 2287
3395.80 2331
3396.35 2308
3396.90 2288
3397.45 2363
3398.00 2334
3398.55 2302
3399.10 2289
3399.65 2244
3400.20 2216
3400.75 2024
3401.30 2102
3401.85 2053
3402.40 2079
3402.95 2080
3403.50 1966
3404.06 2037
3404.61 2033
3405.16 2006
3405.71 2018
3406.26 2073
3406.81 2096
3407.36 2065
3407.91 2037
3408.46 2119
3409.01 2218
3409.56 2273
3410.12 2326
3410.67 2371
3411.22 2322
3411.77 2273
3412.32 2250
3412.87 2170
3413.42 2303
3413.98 2204
3414.53 2199
3415.08 2235
3415.63 2080
3416.18 2001
3416.73 2029
3417.29 1959
3417.84 1938
3418.39 1859
3418.94 1946
3419.49 2005
3420.05 1989
3420.60 2020
3421.15 2073
3421.70 2008
3422.25 1983
3422.81 2049
3423.36 2103
3423.91 2099
3424.46 2042
3425.01 2057
3425.57 2016
3426.12 2058
3426.67 2000
3427.23 2045
3427.78 1953
3428.33 1937
3428.88 1903
3429.44 2034
3429.99 1935
3430.54 1927
3431.09 2033
3431.65 1974
3432.20 1957
3432.75 2046
3433.31 2025
3433.86 2037
3434.41 2004
3434.97 2055
3435.52 2149
3436.07 2074
3436.63 2129
3437.18 2141
3437.73 2101
3438.29 2134
3438.84 2164
3439.39 2155
3439.95 2104
3440.50 2080
3441.05 1959
3441.61 1959
3442.16 1963
3442.72 1953
3443.27 1838
3443.82 1884
3444.38 1906
3444.93 1909
3445.48 1833
3446.04 1787
3446.59 1823
3447.15 1734
3447.70 1825
3448.26 1831
3448.81 1765
3449.36 1815
3449.92 1786
3450.47 1873
3451.03 1895
3451.58 1822
3452.14 1735
3452.69 1709
3453.25 1806
3453.80 1784
3454.36 1775
3454.91 1766
3455.47 1785
3456.02 1796
3456.58 1795
3457.13 1764
3457.69 1767
3458.24 1853
3458.80 1848
3459.35 1898
3459.91 1816
3460.46 1845
3461.02 1860
3461.57 1924
3462.13 1913
3462.68 1895
3463.24 1998
3463.79 2004
3464.35 2107
3464.90 2094
3465.46 2049
3466.02 2053
3466.57 2072
3467.13 2020
3467.68 2065
3468.24 2100
3468.80 2097
3469.35 2060
3469.91 2277
3470.46 2246
3471.02 2121
3471.58 2163
3472.13 2134
3472.69 2185
3473.24 2112
3473.80 2135
3474.36 2095
3474.91 2211
3475.47 2191
3476.03 2314
3476.58 2401
3477.14 2502
3477.70 2567
3478.25 2499
3478.81 2490
3479.37 2557
3479.92 2604
3480.48 2593
3481.04 2569
3481.59 2541
3482.15 2522
3482.71 2505
3483.26 2489
3483.82 2546
3484.38 2519
3484.94 2640
3485.49 2662
3486.05 2601
3486.61 2871
3487.17 3194
3487.72 3436
3488.28 3720
3488.84 3990
3489.40 4255
3489.95 4653
3490.51 4876
3491.07 5081
3491.63 5034
3492.18 4725
3492.74 4584
3493.30 4518
3493.86 4185
3494.42 4086
3494.97 4029
3495.53 4072
3496.09 4621
3496.65 4796
3497.21 4921
3497.76 5281
3498.32 5423
3498.88 5569
3499.44 5568
3500.00 5543
3500.56 5581
3501.11 5711
3501.67 5544
3502.23 5746
3502.79 6095
3503.35 6239
3503.91 6370
3504.47 6274
3505.03 6331
3505.58 5935
3506.14 5279
3506.70 5008
3507.26 4686
3507.82 4135
3508.38 3842
3508.94 3542
3509.50 3182
3510.06 2911
3510.62 2746
3511.17 2604
3511.73 2449
3512.29 2392
3512.85 2360
3513.41 2245
3513.97 2198
3514.53 2291
3515.09 2167
3515.65 2104
3516.21 2344
3516.77 2243
3517.33 2283
3517.89 2299
3518.45 2303
3519.01 2321
3519.57 2285
3520.13 2296
3520.69 2204
3521.25 2310
3521.81 2315
3522.37 2226
3522.93 2157
3523.49 2120
3524.05 2210
3524.61 2147
3525.17 2034
3525.73 2093
3526.29 2049
3526.85 2009
3527.41 1970
3527.97 1940
3528.54 2014
3529.10 2071
3529.66 2079
3530.22 1993
3530.78 2070
3531.34 2085
3531.90 2184
3532.46 2183
3533.02 2240
3533.58 2203
3534.14 2307
3534.71 2317
3535.27 2321
3535.83 2260
3536.39 2291
3536.95 2302
3537.51 2311
3538.07 2249
3538.64 2264
3539.20 2158
3539.76 2123
3540.32 2131
3540.88 2107
3541.44 2181
3542.00 2200
3542.57 2164
3543.13 2160
3543.69 2225
3544.25 2208
3544.81 2152
3545.38 2138
3545.94 2050
3546.50 2070
3547.06 1918
3547.62 2023
3548.19 2009
3548.75 1936
3549.31 1929
3549.87 1978
3550.44 1854
3551.00 1922
3551.56 1933
3552.12 1928
3552.69 1971
3553.25 1916
3553.81 1888
3554.37 1813
3554.94 1862
3555.50 1923
3556.06 1919
3556.63 1910
3557.19 1906
3557.75 1927
3558.31 1965
3558.88 1918
3559.44 1975
3560.00 1989
3560.57 1986
3561.13 2003
3561.69 1881
3562.26 1861
3562.82 1862
3563.38 1924
3563.95 1874
3564.51 1769
3565.07 1871
3565.64 1884
3566.20 1841
3566.77 1841
3567.33 1698
3567.89 1750
3568.46 1707
3569.02 1767
3569.59 1765
3570.15 1802
3570.71 1798
3571.28 1902
3571.84 1903
3572.41 1964
3572.97 2132
3573.53 2099
3574.10 2130
3574.66 2262
3575.23 2317
3575.79 2177
3576.36 2208
3576.92 2213
3577.48 2097
3578.05 2206
3578.61 2183
3579.18 2211
3579.74 2150
3580.31 2083
3580.87 2106
3581.44 1973
3582.00 1918
3582.57 1823
3583.13 1884
3583.70 1875
3584.26 1908
3584.83 1912
3585.39 1838
3585.96 1769
3586.52 1857
3587.09 1864
3587.65 1919
3588.22 1883
3588.79 1765
3589.35 1811
3589.92 1787
3590.48 1883
3591.05 1938
3591.61 1990
3592.18 1869
3592.74 1864
3593.31 1881
3593.88 1801
3594.44 1932
3595.01 1941
3595.57 1815
3596.14 1938
3596.71 1915
3597.27 1973
3597.84 1914
3598.40 1851
3598.97 1818
3599.54 1875
3600.10 1875
3600.67 1867
3601.24 1800
3601.80 1827
3602.37 1790
3602.94 1759
3603.50 1709
3604.07 1760
3604.64 1792
3605.20 1667
3605.77 1735
3606.34 1613
3606.90 1633
3607.47 1649
3608.04 1611
3608.60 1692
3609.17 1611
3609.74 1677
3610.30 1701
3610.87 1725
3611.44 1852
3612.01 1903
3612.57 1917
3613.14 2136
3613.71 2380
3614.28 2532
3614.84 2842
3615.41 3160
3615.98 3478
3616.55 3516
3617.11 3678
3617.68 3669
3618.25 3606
3618.82 3378
3619.39 3251
3619.95 3052
3620.52 2717
3621.09 2579
3621.66 2535
3622.23 2082
3622.79 1986
3623.36 1954
3623.93 1887
3624.50 1864
3625.07 1869
3625.63 1831
3626.20 1799
3626.77 1838
3627.34 1700
3627.91 1830
3628.48 1844
3629.05 1863
3629.61 1791
3630.18 1829
3630.75 1818
3631.32 1810
3631.89 1815
3632.46 1822
3633.03 1778
3633.60 1770
3634.16 1785
3634.73 1713
3635.30 1748
3635.87 1730
3636.44 1826
3637.01 1906
3637.58 1915
3638.15 1988
3638.72 2030
3639.29 2018
3639.86 2153
3640.43 2191
3641.00 2243
3641.57 2232
3642.14 2120
3642.71 2087
3643.27 2094
3643.84 2232
3644.41 2154
3644.98 2057
3645.55 2047
3646.12 2044
3646.69 1955
3647.26 1920
3647.83 1872
3648.40 1990
3648.97 2010
3649.54 2083
3650.12 2138
3650.69 2134
3651.26 2205
3651.83 2242
3652.40 2206
3652.97 2224
3653.54 2184
3654.11 2252
3654.68 2197
3655.25 2189
3655.82 2257
3656.39 2171
3656.96 2354
3657.53 2440
3658.10 2310
3658.67 2248
3659.25 2297
3659.82 2166
3660.39 2049
3660.96 2052
3661.53 2114
3662.10 2088
3662.67 2068
3663.24 2058
3663.81 2171
3664.39 2166
3664.96 2133
3665.53 2181
3666.10 2214
3666.67 2034
3667.24 2152
3667.81 2169
3668.39 2027
3668.96 1996
3669.53 1944
3670.10 1953
3670.67 1983
3671.25 1981
3671.82 2072
3672.39 2141
3672.96 2134
3673.53 2127
3674.11 2127
3674.68 2099
3675.25 2156
3675.82 2177
3676.39 2087
3676.97 2060
3677.54 2072
3678.11 1977
3678.68 2045
3679.26 1969
3679.83 1959
3680.40 1942
3680.97 1893
3681.55 1903
3682.12 1943
3682.69 1927
3683.27 1970
3683.84 1983
3684.41 2074
3684.98 2042
3685.56 2127
3686.13 2126
3686.70 2211
3687.28 2340
3687.85 2444
3688.42 2561
3689.00 2583
3689.57 2490
3690.14 2369
3690.72 2319
3691.29 2305
3691.86 2273
3692.44 2132
3693.01 2061
3693.58 1901
3694.16 1928
3694.73 1981
3695.31 1955
3695.88 1865
3696.45 1904
3697.03 1897
3697.60 1966
3698.18 1905
3698.75 1939
3699.32 1967
3699.90 1903
3700.47 1902
3701.05 1964
3701.62 1995
3702.19 2071
3702.77 1991
3703.34 1954
3703.92 1923
3704.49 1855
3705.07 1862
3705.64 1839
3706.22 1905
3706.79 1904
3707.37 1821
3707.94 1856
3708.51 1854
3709.09 1854
3709.66 1868
3710.24 1821
3710.81 1881
3711.39 1817
3711.96 1852
3712.54 1902
3713.11 1822
3713.69 1835
3714.27 1910
3714.84 1848
3715.42 1770
3715.99 1895
3716.57 1885
3717.14 1771
3717.72 1900
3718.29 1833
3718.87 1858
3719.44 1689
3720.02 1687
3720.60 1748
3721.17 1692
3721.75 1677
3722.32 1667
3722.90 1685
3723.47 1573
3724.05 1607
3724.63 1697
3725.20 1712
3725.78 1688
3726.36 1682
3726.93 1887
3727.51 1985
3728.08 1963
3728.66 2033
3729.24 2226
3729.81 2311
3730.39 2289
3730.97 2338
3731.54 2326
3732.12 2448
3732.70 2477
3733.27 2470
3733.85 2387
3734.43 2353
3735.00 2233
3735.58 2177
3736.16 2121
3736.73 1974
3737.31 1962
3737.89 1978
3738.47 1949
3739.04 1864
3739.62 1823
3740.20 1845
3740.77 1818
3741.35 1794
3741.93 1717
3742.51 1724
3743.08 1783
3743.66 1880
3744.24 1881
3744.82 1810
3745.39 1801
3745.97 1755
3746.55 1801
3747.13 1861
3747.71 1882
3748.28 1751
3748.86 1744
3749.44 1791
3750.02 1696
3750.59 1679
3751.17 1701
3751.75 1664
3752.33 1733
3752.91 1753
3753.49 1737
3754.06 1652
3754.64 1615
3755.22 1713
3755.80 1775
3756.38 1786
3756.96 1851
3757.53 1850
3758.11 1875
3758.69 1940
3759.27 1992
3759.85 1851
3760.43 1834
3761.01 1929
3761.59 1901
3762.17 1765
3762.74 1740
3763.32 1830
3763.90 1802
3764.48 1816
3765.06 1740
3765.64 1800
3766.22 1767
3766.80 1706
3767.38 1759
3767.96 1736
3768.54 1716
3769.12 1762
3769.70 1747
3770.27 1751
3770.85 1680
3771.43 1733
3772.01 1764
3772.59 1630
3773.17 1604
3773.75 1620
3774.33 1667
3774.91 1650
3775.49 1617
3776.07 1690
3776.65 1650
3777.23 1726
3777.81 1670
3778.39 1642
3778.97 1710
3779.55 1757
3780.13 1714
3780.71 1703
3781.29 1682
3781.88 1686
3782.46 1749
3783.04 1642
3783.62 1805
3784.20 1859
3784.78 1813
3785.36 1814
3785.94 1804
3786.52 1815
3787.10 1861
3787.68 1810
3788.26 1779
3788.84 1703
3789.43 1671
3790.01 1707
3790.59 1751
3791.17 1731
3791.75 1755
3792.33 1733
3792.91 1783
3793.49 1803
3794.08 1881
3794.66 1735
3795.24 1783
3795.82 1811
3796.40 1850
3796.98 1776
3797.56 1805
3798.15 1886
3798.73 1957
3799.31 2027
3799.89 2104
3800.47 2168
3801.06 2151
3801.64 2253
3802.22 2143
3802.80 2128
3803.38 2069
3803.97 2164
3804.55 2129
3805.13 2161
3805.71 2217
3806.29 2182
3806.88 2149
3807.46 2124
3808.04 2164
3808.62 2141
3809.21 2121
3809.79 2160
3810.37 2099
3810.95 2146
3811.54 2201
3812.12 2258
3812.70 2318
3813.29 2398
3813.87 2475
3814.45 2516
3815.03 2284
3815.62 2303
3816.20 2154
3816.78 2127
3817.37 2080
3817.95 2056
3818.53 1926
3819.12 1879
3819.70 1748
3820.28 1788
3820.87 1808
3821.45 1740
3822.03 1749
3822.62 1621
3823.20 1736
3823.78 1624
3824.37 1638
3824.95 1685
3825.54 1727
3826.12 1813
3826.70 1798
3827.29 1800
3827.87 1881
3828.46 1820
3829.04 1752
3829.62 1716
3830.21 1892
3830.79 1825
3831.38 1850
3831.96 1795
3832.54 1822
3833.13 1887
3833.71 1806
3834.30 1745
3834.88 1801
3835.47 1782
3836.05 1728
3836.64 1734
3837.22 1683
3837.81 1782
3838.39 1799
3838.98 1804
3839.56 1782
3840.15 1607
3840.73 1640
3841.31 1730
3841.90 1740
3842.49 1749
3843.07 1696
3843.66 1724
3844.24 1684
3844.83 1691
3845.41 1758
3846.00 1737
3846.58 1678
3847.17 1681
3847.75 1763
3848.34 1724
3848.92 1745
3849.51 1779
3850.10 1964
3850.68 1788
3851.27 1792
3851.85 1839
3852.44 1945
3853.02 1923
3853.61 1924
3854.20 1916
3854.78 1952
3855.37 1978
3855.95 2222
3856.54 2506
3857.13 2721
3857.71 3036
3858.30 3232
3858.89 3645
3859.47 4006
3860.06 4389
3860.64 4436
3861.23 4388
3861.82 4239
3862.40 4095
3862.99 4030
3863.58 3830
3864.16 3566
3864.75 3217
3865.34 3070
3865.92 2820
3866.51 2760
3867.10 2659
3867.69 2434
3868.27 2287
3868.86 2300
3869.45 2094
3870.03 2173
3870.62 2269
3871.21 2241
3871.80 2405
3872.38 2300
3872.97 2356
3873.56 2361
3874.15 2364
3874.73 2245
3875.32 2189
3875.91 2179
3876.50 2073
3877.08 2047
3877.67 1932
3878.26 1924
3878.85 1984
3879.43 1798
3880.02 1837
3880.61 1800
3881.20 1812
3881.79 1720
3882.37 1688
3882.96 1788
3883.55 1744
3884.14 1827
3884.73 1723
3885.32 1744
3885.90 1818
3886.49 1941
3887.08 1996
3887.67 1968
3888.26 2205
3888.85 2138
3889.44 2087
3890.02 2152
3890.61 2241
3891.20 2382
3891.79 2316
3892.38 2438
3892.97 2393
3893.56 2451
3894.15 2356
3894.74 2369
3895.32 2438
3895.91 2401
3896.50 2237
3897.09 2334
3897.68 2348
3898.27 2218
3898.86 2231
3899.45 2273
3900.04 2228
3900.63 2095
3901.22 2051
3901.81 2014
3902.40 1981
3902.99 1916
3903.58 1895
3904.17 1848
3904.76 1762
3905.35 1752
3905.94 1814
3906.53 1713
3907.12 1697
3907.71 1708
3908.30 1648
3908.89 1579
3909.48 1612
3910.07 1652
3910.66 1670
3911.25 1658
3911.84 1652
3912.43 1635
3913.02 1594
3913.61 1601
3914.20 1611
3914.79 1586
3915.38 1601
3915.97 1553
3916.56 1607
3917.15 1559
3917.74 1668
3918.33 1647
3918.92 1590
3919.52 1649
3920.11 1673
3920.70 1687
3921.29 1688
3921.88 1700
3922.47 1550
3923.06 1626
3923.65 1615
3924.24 1556
3924.84 1557
3925.43 1495
3926.02 1502
3926.61 1568
3927.20 1597
3927.79 1554
3928.38 1566
3928.98 1590
3929.57 1665
3930.16 1632
3930.75 1588
3931.34 1516
3931.93 1591
3932.53 1648
3933.12 1540
3933.71 1589
3934.30 1484
3934.89 1583
3935.49 1610
3936.08 1660
3936.67 1639
3937.26 1710
3937.86 1669
3938.45 1716
3939.04 1707
3939.63 1685
3940.23 1784
3940.82 1752
3941.41 1675
3942.00 1696
3942.60 1687
3943.19 1641
3943.78 1530
3944.37 1653
3944.97 1607
3945.56 1495
3946.15 1637
3946.75 1582
3947.34 1461
3947.93 1553
3948.52 1566
3949.12 1551
3949.71 1584
3950.30 1595
3950.90 1579
3951.49 1551
3952.08 1603
3952.68 1659
3953.27 1602
3953.86 1650
3954.46 1632
3955.05 1623
3955.65 1607
3956.24 1635
3956.83 1681
3957.43 1585
3958.02 1558
3958.61 1557
3959.21 1544
3959.80 1593
3960.40 1650
3960.99 1642
3961.58 1741
3962.18 1803
3962.77 1865
3963.37 1840
3963.96 1921
3964.55 1945
3965.15 2038
3965.74 2008
3966.34 2035
3966.93 1996
3967.53 1902
3968.12 1846
3968.72 1843
3969.31 1829
3969.91 1797
3970.50 1785
3971.10 1733
3971.69 1722
3972.28 1655
3972.88 1653
3973.47 1645
3974.07 1744
3974.66 1666
3975.26 1785
3975.85 1817
3976.45 1764
3977.05 1813
3977.64 1786
3978.24 1665
3978.83 1711
3979.43 1624
3980.02 1601
3980.62 1635
3981.21 1621
3981.81 1672
3982.40 1626
3983.00 1573
3983.60 1644
3984.19 1678
3984.79 1714
3985.38 1608
3985.98 1716
3986.58 1603
3987.17 1593
3987.77 1603
3988.36 1570
3988.96 1601
3989.56 1641
3990.15 1570
3990.75 1548
3991.34 1658
3991.94 1701
3992.54 1742
3993.13 1798
3993.73 1693
3994.33 1770
3994.92 1862
3995.52 1744
3996.12 1882
3996.71 1868
3997.31 1893
3997.91 1845
3998.50 1806
3999.10 1859
3999.70 1850
4000.29 1780
4000.89 1781
4001.49 1856
4002.09 1939
4002.68 1855
4003.28 1882
4003.88 1955
4004.47 1909
4005.07 1966
4005.67 1989
4006.27 1874
4006.86 1915
4007.46 1837
4008.06 1860
4008.66 1837
4009.25 1748
4009.85 1863
4010.45 1859
4011.05 1862
4011.64 1867
4012.24 1872
4012.84 1924
4013.44 2001
4014.04 2009
4014.63 2109
4015.23 2119
4015.83 2111
4016.43 2105
4017.03 1948
4017.63 1957
4018.22 1974
4018.82 1903
4019.42 1894
4020.02 1769
4020.62 1797
4021.22 1725
4021.81 1751
4022.41 1697
4023.01 1643
4023.61 1730
4024.21 1704
4024.81 1700
4025.41 1758
4026.01 1766
4026.60 1762
4027.20 1749
4027.80 1768
4028.40 1769
4029.00 1830
4029.60 1790
4030.20 1776
4030.80 1791
4031.40 1841
4032.00 1762
4032.60 1756
4033.20 1757
4033.80 1809
4034.39 1719
4034.99 1746
4035.59 1635
4036.19 1579
4036.79 1671
4037.39 1586
4037.99 1567
4038.59 1626
4039.19 1570
4039.79 1600
4040.39 1691
4040.99 1601
4041.59 1568
4042.19 1550
4042.79 1602
4043.39 1546
4043.99 1557
4044.59 1572
4045.19 1578
4045.79 1640
4046.39 1633
4046.99 1660
4047.60 1651
4048.20 1716
4048.80 1759
4049.40 1770
4050.00 1711
4050.60 1786
4051.20 1734
4051.80 1804
4052.40 1764
4053.00 1722
4053.60 1718
4054.20 1726
4054.80 1723
4055.41 1646
4056.01 1550
4056.61 1591
4057.21 1477
4057.81 1472
4058.41 1523
4059.01 1484
4059.61 1541
4060.22 1523
4060.82 1456
4061.42 1356
4062.02 1443
4062.62 1407
4063.22 1418
4063.82 1361
4064.43 1358
4065.03 1425
4065.63 1454
4066.23 1391
4066.83 1438
4067.44 1438
4068.04 1521
4068.64 1478
4069.24 1511
4069.84 1499
4070.45 1500
4071.05 1536
4071.65 1510
4072.25 1564
4072.86 1618
4073.46 1506
4074.06 1587
4074.66 1525
4075.27 1419
4075.87 1541
4076.47 1529
4077.07 1542
4077.68 1539
4078.28 1559
4078.88 1539
4079.48 1518
4080.09 1576
4080.69 1637
4081.29 1679
4081.90 1679
4082.50 1656
4083.10 1580
4083.71 1641
4084.31 1692
4084.91 1686
4085.52 1649
4086.12 1697
4086.72 1658
4087.33 1656
4087.93 1626
4088.53 1706
4089.14 1823
4089.74 1884
4090.34 1903
4090.95 1940
4091.55 2092
4092.15 2256
4092.76 2458
4093.36 2539
4093.97 2511
4094.57 2477
4095.17 2433
4095.78 2377
4096.38 2222
4096.99 2143
4097.59 1915
4098.19 1883
4098.80 1721
4099.40 1613
4100.01 1559
4100.61 1505
4101.22 1482
4101.82 1455
4102.43 1445
4103.03 1375
4103.63 1423
4104.24 1405
4104.84 1535
4105.45 1521
4106.05 1531
4106.66 1517
4107.26 1558
4107.87 1490
4108.47 1477
4109.08 1513
4109.68 1510
4110.29 1542
4110.89 1562
4111.50 1487
4112.10 1489
4112.71 1522
4113.31 1534
4113.92 1549
4114.53 1569
4115.13 1589
4115.74 1535
4116.34 1519
4116.95 1542
4117.55 1502
4118.16 1511
4118.76 1548
4119.37 1638
4119.98 1577
4120.58 1561
4121.19 1566
4121.79 1536
4122.40 1589
4123.01 1580
4123.61 1530
4124.22 1595
4124.82 1711
4125.43 1602
4126.04 1576
4126.64 1549
4127.25 1568
4127.86 1507
4128.46 1552
4129.07 1581
4129.68 1672
4130.28 1606
4130.89 1631
4131.50 1627
4132.10 1699
4132.71 1549
4133.32 1639
4133.92 1758
4134.53 1648
4135.14 1703
4135.74 1634
4136.35 1707
4136.96 1716
4137.56 1736
4138.17 1727
4138.78 1709
4139.39 1664
4139.99 1720
4140.60 1732
4141.21 1663
4141.82 1655
4142.42 1703
4143.03 1699
4143.64 1653
4144.25 1694
4144.85 1649
4145.46 1585
4146.07 1554
4146.68 1528
4147.28 1572
4147.89 1585
4148.50 1566
4149.11 1439
4149.72 1476
4150.32 1520
4150.93 1533
4151.54 1536
4152.15 1444
4152.76 1527
4153.37 1546
4153.97 1547
4154.58 1527
4155.19 1444
4155.80 1475
4156.41 1534
4157.02 1500
4157.62 1463
4158.23 1445
4158.84 1442
4159.45 1475
4160.06 1495
4160.67 1525
4161.28 1463
4161.89 1553
4162.49 1612
4163.10 1604
4163.71 1637
4164.32 1707
4164.93 1622
4165.54 1698
4166.15 1704
4166.76 1723
4167.37 1691
4167.98 1725
4168.59 1761
4169.20 1743
4169.81 1698
4170.42 1638
4171.02 1698
4171.63 1785
4172.24 1821
4172.85 1789
4173.46 1847
4174.07 1788
4174.68 1703
4175.29 1704
4175.90 1722
4176.51 1710
4177.12 1710
4177.73 1750
4178.34 1651
4178.95 1631
4179.56 1559
4180.17 1618
4180.78 1600
4181.39 1538
4182.00 1536
4182.61 1525
4183.23 1511
4183.84 1515
4184.45 1475
4185.06 1444
4185.67 1563
4186.28 1458
4186.89 1555
4187.50 1604
4188.11 1640
4188.72 1537
4189.33 1572
4189.94 1740
4190.55 1750
4191.17 1879
4191.78 1868
4192.39 1922
4193.00 1976
4193.61 2066
4194.22 2112
4194.83 2152
4195.44 2027
4196.06 1969
4196.67 1989
4197.28 1967
4197.89 1904
4198.50 1879
4199.11 1957
4199.72 1961
4200.34 1914
4200.95 1890
4201.56 1846
4202.17 1790
4202.78 1681
4203.40 1754
4204.01 1739
4204.62 1623
4205.23 1653
4205.84 1708
4206.46 1689
4207.07 1687
4207.68 1700
4208.29 1757
4208.90 1746
4209.52 1726
4210.13 1686
4210.74 1680
4211.35 1660
4211.97 1709
4212.58 1796
4213.19 1792
4213.80 1853
4214.42 1895
4215.03 1910
4215.64 2120
4216.26 2219
4216.87 2358
4217.48 2501
4218.09 2586
4218.71 2741
4219.32 2862
4219.93 2875
4220.55 3141
4221.16 3291
4221.77 3327
4222.39 3406
4223.00 3469
4223.61 3731
4224.23 3816
4224.84 4023
4225.45 4210
4226.07 4417
4226.68 4375
4227.30 4282
4227.91 3930
4228.52 3707
4229.14 3392
4229.75 3247
4230.36 3002
4230.98 2815
4231.59 2616
4232.21 2549
4232.82 2316
4233.43 2278
4234.05 2173
4234.66 2137
4235.28 2213
4235.89 2173
4236.51 2002
4237.12 2073
4237.73 2053
4238.35 2028
4238.96 1940
4239.58 2019
4240.19 1902
4240.81 1745
4241.42 1790
4242.04 1831
4242.65 1791
4243.27 1900
4243.88 1846
4244.50 1767
4245.11 1826
4245.73 1872
4246.34 1858
4246.96 1888
4247.57 1875
4248.19 1911
4248.80 1864
4249.42 1760
4250.03 1776
4250.65 1719
4251.26 1746
4251.88 1793
4252.49 1736
4253.11 1725
4253.72 1715
4254.34 1808
4254.96 1821
4255.57 1882
4256.19 1887
4256.80 1811
4257.42 1832
4258.03 1756
4258.65 1724
4259.27 1830
4259.88 1766
4260.50 1746
4261.12 1781
4261.73 1735
4262.35 1757
4262.96 1800
4263.58 1852
4264.20 1820
4264.81 1840
4265.43 1846
4266.05 1912
4266.66 1992
4267.28 1954
4267.90 1813
4268.51 1777
4269.13 1772
4269.75 1752
4270.36 1686
4270.98 1731
4271.60 1770
4272.21 1758
4272.83 1752
4273.45 1799
4274.06 1729
4274.68 1788
4275.30 1837
4275.92 1819
4276.53 1870
4277.15 1787
4277.77 1748
4278.38 1652
4279.00 1595
4279.62 1561
4280.24 1602
4280.85 1534
4281.47 1520
4282.09 1549
4282.71 1562
4283.32 1615
4283.94 1684
4284.56 1611
4285.18 1647
4285.80 1685
4286.41 1581
4287.03 1647
4287.65 1618
4288.27 1695
4288.89 1764
4289.50 1639
4290.12 1610
4290.74 1663
4291.36 1679
4291.98 1652
4292.60 1651
4293.21 1636
4293.83 1607
4294.45 1580
4295.07 1658
4295.69 1683
4296.31 1600
4296.93 1606
4297.54 1570
4298.16 1653
4298.78 1614
4299.40 1557
4300.02 1519
4300.64 1579
4301.26 1576
4301.88 1599
4302.50 1546
4303.12 1618
4303.73 1559
4304.35 1525
4304.97 1574
4305.59 1605
4306.21 1672
4306.83 1759
4307.45 1811
4308.07 1870
4308.69 1856
4309.31 1830
4309.93 1837
4310.55 1914
4311.17 1886
4311.79 1848
4312.41 1850
4313.03 1766
4313.65 1740
4314.27 1764
4314.89 1656
4315.51 1677
4316.13 1648
4316.75 1700
4317.37 1690
4317.99 1687
4318.61 1610
4319.23 1618
4319.85 1618
4320.47 1602
4321.09 1620
4321.71 1650
4322.33 1659
4322.95 1717
4323.57 1745
4324.19 1762
4324.81 1622
4325.43 1714
4326.05 1797
4326.68 1747
4327.30 1793
4327.92 1737
4328.54 1610
4329.16 1635
4329.78 1702
4330.40 1723
4331.02 1668
4331.64 1708
4332.26 1713
4332.89 1762
4333.51 1826
4334.13 2011
4334.75 2071
4335.37 2180
4335.99 2328
4336.61 2395
4337.24 2397
4337.86 2441
4338.48 2484
4339.10 2319
4339.72 2317
4340.34 2279
4340.97 2296
4341.59 2330
4342.21 2571
4342.83 2936
4343.45 3198
4344.08 3471
4344.70 3703
4345.32 3921
4345.94 4009
4346.57 3952
4347.19 3782
4347.81 3461
4348.43 3234
4349.05 2849
4349.68 2564
4350.30 2343
4350.92 2250
4351.54 2050
4352.17 1926
4352.79 1913
4353.41 1929
4354.04 1904
4354.66 1926
4355.28 1882
4355.90 1857
4356.53 1957
4357.15 1971
4357.77 1951
4358.40 1830
4359.02 1896
4359.64 1936
4360.27 1919
4360.89 1808
4361.51 1935
4362.14 1968
4362.76 1878
4363.38 1802
4364.01 1784
4364.63 1845
4365.25 1892
4365.88 1743
4366.50 1766
4367.12 1726
4367.75 1731
4368.37 1642
4369.00 1591
4369.62 1615
4370.24 1724
4370.87 1656
4371.49 1617
4372.12 1537
4372.74 1493
4373.36 1552
4373.99 1609
4374.61 1587
4375.24 1699
4375.86 1715
4376.49 1704
4377.11 1723
4377.73 1664
4378.36 1697
4378.98 1794
4379.61 1771
4380.23 1792
4380.86 1856
4381.48 1942
4382.11 1853
4382.73 1874
4383.36 1925
4383.98 1875
4384.61 1876
4385.23 1898
4385.86 2007
4386.48 2133
4387.11 2252
4387.73 2465
4388.36 2645
4388.98 2778
4389.61 2945
4390.23 3092
4390.86 3080
4391.48 2950
4392.11 2862
4392.74 2710
4393.36 2454
4393.99 2348
4394.61 2210
4395.24 2145
4395.86 2177
4396.49 2144
4397.12 2248
4397.74 2259
4398.37 2278
4398.99 2370
4399.62 2148
4400.25 2140
4400.87 2096
4401.50 2112
4402.12 1970
4402.75 2021
4403.38 1912
4404.00 1877
4404.63 1801
4405.26 1948
4405.88 1905
4406.51 1851
4407.14 1844
4407.76 1802
4408.39 1771
4409.02 1861
4409.64 1758
4410.27 1768
4410.90 1792
4411.52 1803
4412.15 1729
4412.78 1736
4413.40 1692
4414.03 1644
4414.66 1691
4415.29 1622
4415.91 1620
4416.54 1595
4417.17 1578
4417.79 1643
4418.42 1610
4419.05 1578
4419.68 1571
4420.30 1517
4420.93 1509
4421.56 1487
4422.19 1496
4422.81 1534
4423.44 1457
4424.07 1418
4424.70 1492
4425.33 1483
4425.95 1440
4426.58 1391
4427.21 1385
4427.84 1385
4428.47 1406
4429.09 1484
4429.72 1433
4430.35 1480
4430.98 1508
4431.61 1484
4432.23 1475
4432.86 1533
4433.49 1473
4434.12 1419
4434.75 1595
4435.38 1523
4436.01 1468
4436.63 1467
4437.26 1440
4437.89 1416
4438.52 1475
4439.15 1479
4439.78 1451
4440.41 1424
4441.04 1415
4441.67 1492
4442.29 1412
4442.92 1463
4443.55 1458
4444.18 1452
4444.81 1407
4445.44 1462
4446.07 1476
4446.70 1579
4447.33 1524
4447.96 1509
4448.59 1437
4449.22 1527
4449.85 1481
4450.48 1441
4451.11 1477
4451.74 1446
4452.37 1508
4453.00 1599
4453.63 1542
4454.26 1550
4454.89 1527
4455.52 1436
4456.15 1469
4456.78 1421
4457.41 1444
4458.04 1440
4458.67 1359
4459.30 1326
4459.93 1316
4460.56 1364
4461.19 1315
4461.82 1310
4462.45 1323
4463.08 1340
4463.71 1330
4464.34 1399
4464.97 1413
4465.60 1303
4466.23 1300
4466.86 1372
4467.49 1379
4468.12 1315
4468.76 1242
4469.39 1260
4470.02 1246
4470.65 1322
4471.28 1325
4471.91 1299
4472.54 1284
4473.17 1324
4473.80 1331
4474.44 1375
4475.07 1341
4475.70 1411
4476.33 1404
4476.96 1347
4477.59 1333
4478.22 1335
4478.86 1304
4479.49 1363
4480.12 1394
4480.75 1422
4481.38 1466
4482.02 1474
4482.65 1521
4483.28 1448
4483.91 1543
4484.54 1491
4485.18 1444
4485.81 1454
4486.44 1420
4487.07 1423
4487.70 1420
4488.34 1542
4488.97 1457
4489.60 1405
4490.23 1432
4490.87 1449
4491.50 1442
4492.13 1400
4492.76 1469
4493.40 1526
4494.03 1438
4494.66 1343
4495.30 1404
4495.93 1400
4496.56 1371
4497.19 1401
4497.83 1486
4498.46 1623
4499.09 1688
4499.73 1716
4500.36 1839
4500.99 1845
4501.63 1851
4502.26 1757
4502.89 1787
4503.53 1717
4504.16 1732
4504.79 1547
4505.43 1636
4506.06 1660
4506.69 1537
4507.33 1544
4507.96 1476
4508.59 1450
4509.23 1447
4509.86 1533
4510.50 1503
4511.13 1493
4511.76 1483
4512.40 1408
4513.03 1527
4513.67 1517
4514.30 1483
4514.93 1483
4515.57 1379
4516.20 1528
4516.84 1490
4517.47 1476
4518.11 1443
4518.74 1433
4519.37 1485
4520.01 1482
4520.64 1484
4521.28 1539
4521.91 1474
4522.55 1463
4523.18 1551
4523.82 1635
4524.45 1663
4525.09 1801
4525.72 1893
4526.36 2137
4526.99 2511
4527.63 3051
4528.26 3354
4528.90 3845
4529.53 4183
4530.17 4429
4530.80 4425
4531.44 4473
4532.07 4269
4532.71 4020
4533.34 3674
4533.98 3228
4534.62 2953
4535.25 2527
4535.89 2222
4536.52 2039
4537.16 1820
4537.79 1700
4538.43 1566
4539.07 1537
4539.70 1551
4540.34 1530
4540.97 1547
4541.61 1534
4542.25 1487
4542.88 1483
4543.52 1461
4544.15 1418
4544.79 1437
4545.43 1303
4546.06 1279
4546.70 1337
4547.34 1395
4547.97 1340
4548.61 1394
4549.25 1468
4549.88 1473
4550.52 1500
4551.16 1481
4551.79 1523
4552.43 1597
4553.07 1579
4553.70 1519
4554.34 1567
4554.98 1623
4555.61 1422
4556.25 1421
4556.89 1461
4557.53 1454
4558.16 1444
4558.80 1491
4559.44 1471
4560.07 1481
4560.71 1410
4561.35 1476
4561.99 1572
4562.62 1592
4563.26 1622
4563.90 1621
4564.54 1681
4565.18 1653
4565.81 1718
4566.45 1856
4567.09 1848
4567.73 1767
4568.36 1886
4569.00 1923
4569.64 1967
4570.28 1907
4570.92 1897
4571.55 1846
4572.19 1770
4572.83 1684
4573.47 1634
4574.11 1606
4574.75 1590
4575.38 1459
4576.02 1379
4576.66 1405
4577.30 1449
4577.94 1479
4578.58 1503
4579.22 1384
4579.85 1452
4580.49 1439
4581.13 1420
4581.77 1383
4582.41 1439
4583.05 1429
4583.69 1424
4584.33 1432
4584.97 1433
4585.61 1423
4586.24 1387
4586.88 1447
4587.52 1430
4588.16 1395
4588.80 1435
4589.44 1479
4590.08 1537
4590.72 1574
4591.36 1523
4592.00 1456
4592.64 1496
4593.28 1487
4593.92 1452
4594.56 1339
4595.20 1392
4595.84 1335
4596.48 1313
4597.12 1347
4597.76 1384
4598.40 1414
4599.04 1399
4599.68 1393
4600.32 1464
4600.96 1367
4601.60 1388
4602.24 1477
4602.88 1476
4603.52 1448
4604.16 1539
4604.80 1580
4605.44 1525
4606.08 1490
4606.72 1482
4607.36 1497
4608.00 1534
4608.64 1550
4609.28 1523
4609.93 1420
4610.57 1465
4611.21 1395
4611.85 1385
4612.49 1445
4613.13 1458
4613.77 1408
4614.41 1400
4615.05 1381
4615.69 1443
4616.34 1402
4616.98 1326
4617.62 1314
4618.26 1259
4618.90 1255
4619.54 1292
4620.18 1326
4620.83 1346
4621.47 1277
4622.11 1304
4622.75 1316
4623.39 1275
4624.03 1300
4624.68 1310
4625.32 1330
4625.96 1295
4626.60 1277
4627.24 1333
4627.89 1291
4628.53 1336
4629.17 1269
4629.81 1335
4630.45 1328
4631.10 1342
4631.74 1373
4632.38 1401
4633.02 1437
4633.67 1384
4634.31 1408
4634.95 1480
4635.59 1596
4636.24 1606
4636.88 1643
4637.52 1627
4638.17 1708
4638.81 1660
4639.45 1671
4640.09 1621
4640.74 1598
4641.38 1563
4642.02 1451
4642.67 1483
4643.31 1441
4643.95 1370
4644.60 1428
4645.24 1392
4645.88 1371
4646.53 1364
4647.17 1372
4647.81 1335
4648.46 1349
4649.10 1359
4649.74 1425
4650.39 1383
4651.03 1322
4651.67 1379
4652.32 1290
4652.96 1328
4653.61 1271
4654.25 1259
4654.89 1247
4655.54 1319
4656.18 1321
4656.83 1245
4657.47 1255
4658.11 1225
4658.76 1226
4659.40 1271
4660.05 1296
4660.69 1231
4661.33 1169
4661.98 1248
4662.62 1248
4663.27 1243
4663.91 1277
4664.56 1311
4665.20 1350
4665.85 1271
4666.49 1244
4667.14 1241
4667.78 1269
4668.43 1241
4669.07 1276
4669.72 1205
4670.36 1239
4671.01 1228
4671.65 1268
4672.30 1236
4672.94 1227
4673.59 1249
4674.23 1259
4674.88 1271
4675.52 1262
4676.17 1272
4676.81 1399
4677.46 1388
4678.10 1386
4678.75 1339
4679.40 1319
4680.04 1287
4680.69 1271
4681.33 1323
4681.98 1259
4682.62 1260
4683.27 1331
4683.92 1310
4684.56 1278
4685.21 1281
4685.85 1346
4686.50 1229
4687.15 1264
4687.79 1230
4688.44 1256
4689.09 1203
4689.73 1191
4690.38 1240
4691.02 1253
4691.67 1290
4692.32 1257
4692.96 1369
4693.61 1387
4694.26 1410
4694.90 1439
4695.55 1491
4696.20 1519
4696.84 1530
4697.49 1611
4698.14 1684
4698.78 1802
4699.43 1613
4700.08 1540
4700.73 1508
4701.37 1425
4702.02 1360
4702.67 1296
4703.31 1380
4703.96 1423
4704.61 1370
4705.26 1329
4705.90 1375
4706.55 1376
4707.20 1285
4707.85 1333
4708.49 1265
4709.14 1319
4709.79 1336
4710.44 1405
4711.09 1436
4711.73 1464
4712.38 1348
4713.03 1445
4713.68 1396
4714.33 1378
4714.97 1380
4715.62 1384
4716.27 1498
4716.92 1468
4717.57 1463
4718.21 1539
4718.86 1494
4719.51 1522
4720.16 1570
4720.81 1594
4721.46 1608
4722.11 1604
4722.75 1601
4723.40 1722
4724.05 1754
4724.70 1761
4725.35 1825
4726.00 1820
4726.65 1643
4727.30 1575
4727.94 1597
4728.59 1570
4729.24 1496
4729.89 1458
4730.54 1447
4731.19 1361
4731.84 1367
4732.49 1381
4733.14 1357
4733.79 1384
4734.44 1444
4735.09 1406
4735.74 1415
4736.38 1468
4737.03 1509
4737.68 1494
4738.33 1522
4738.98 1571
4739.63 1577
4740.28 1560
4740.93 1519
4741.58 1470
4742.23 1493
4742.88 1479
4743.53 1458
4744.18 1398
4744.83 1462
4745.48 1415
4746.13 1436
4746.78 1406
4747.43 1481
4748.08 1490
4748.73 1529
4749.39 1543
4750.04 1541
4750.69 1493
4751.34 1566
4751.99 1620
4752.64 1570
4753.29 1523
4753.94 1540
4754.59 1489
4755.24 1428
4755.89 1422
4756.54 1393
4757.19 1350
4757.84 1364
4758.50 1371
4759.15 1323
4759.80 1340
4760.45 1341
4761.10 1270
4761.75 1288
4762.40 1320
4763.05 1325
4763.71 1383
4764.36 1340
4765.01 1336
4765.66 1385
4766.31 1426
4766.96 1413
4767.62 1366
4768.27 1331
4768.92 1257
4769.57 1277
4770.22 1285
4770.87 1227
4771.53 1230
4772.18 1250
4772.83 1208
4773.48 1194
4774.13 1269
4774.79 1215
4775.44 1239
4776.09 1196
4776.74 1282
4777.40 1214
4778.05 1228
4778.70 1345
4779.35 1337
4780.01 1338
4780.66 1264
4781.31 1244
4781.96 1198
4782.62 1254
4783.27 1331
4783.92 1261
4784.57 1236
4785.23 1221
4785.88 1236
4786.53 1199
4787.19 1300
4787.84 1215
4788.49 1240
4789.15 1250
4789.80 1234
4790.45 1244
4791.11 1271
4791.76 1246
4792.41 1255
4793.07 1184
4793.72 1311
4794.37 1274
4795.03 1251
4795.68 1216
4796.33 1197
4796.99 1253
4797.64 1270
4798.29 1221
4798.95 1185
4799.60 1193
4800.26 1191
4800.91 1242
4801.56 1252
4802.22 1252
4802.87 1245
4803.53 1303
4804.18 1245
4804.83 1242
4805.49 1213
4806.14 1253
4806.80 1201
4807.45 1235
4808.11 1312
4808.76 1200
4809.42 1278
4810.07 1297
4810.72 1258
4811.38 1259
4812.03 1317
4812.69 1252
4813.34 1324
4814.00 1281
4814.65 1383
4815.31 1383
4815.96 1418
4816.62 1432
4817.27 1527
4817.93 1427
4818.58 1528
4819.24 1508
4819.89 1551
4820.55 1577
4821.20 1549
4821.86 1588
4822.52 1614
4823.17 1588
4823.83 1624
4824.48 1610
4825.14 1706
4825.79 1684
4826.45 1659
4827.10 1664
4827.76 1534
4828.42 1499
4829.07 1547
4829.73 1619
4830.38 1607
4831.04 1582
4831.70 1639
4832.35 1744
4833.01 1747
4833.66 1842
4834.32 1850
4834.98 1939
4835.63 2009
4836.29 2058
4836.95 2088
4837.60 2051
4838.26 1996
4838.92 1861
4839.57 1848
4840.23 1849
4840.89 1890
4841.54 1831
4842.20 1793
4842.86 1750
4843.51 1726
4844.17 1783
4844.83 1833
4845.48 1928
4846.14 1954
4846.80 2035
4847.45 2109
4848.11 2233
4848.77 2282
4849.43 2303
4850.08 2317
4850.74 2269
4851.40 2193
4852.06 2109
4852.71 2019
4853.37 2079
4854.03 2016
4854.69 1964
4855.34 2111
4856.00 2239
4856.66 2207
4857.32 2262
4857.97 2291
4858.63 2148
4859.29 2118
4859.95 2197
4860.61 2055
4861.26 2050
4861.92 2031
4862.58 2199
4863.24 2209
4863.90 2241
4864.55 2190
4865.21 2118
4865.87 2093
4866.53 2056
4867.19 1981
4867.85 2064
4868.51 2018
4869.16 1961
4869.82 1951
4870.48 1791
4871.14 1793
4871.80 1784
4872.46 1700
4873.12 1784
4873.78 1804
4874.43 1772
4875.09 1757
4875.75 1787
4876.41 1826
4877.07 1735
4877.73 1803
4878.39 1722
4879.05 1781
4879.71 1754
4880.37 1654
4881.03 1654
4881.69 1592
4882.34 1652
4883.00 1563
4883.66 1574
4884.32 1527
4884.98 1529
4885.64 1569
4886.30 1620
4886.96 1586
4887.62 1541
4888.28 1684
4888.94 1738
4889.60 1748
4890.26 1727
4890.92 1671
4891.58 1683
4892.24 1705
4892.90 1715
4893.56 1597
4894.22 1528
4894.88 1526
4895.54 1468
4896.20 1585
4896.86 1639
4897.52 1597
4898.19 1670
4898.85 1684
4899.51 1671
4900.17 1641
4900.83 1680
4901.49 1541
4902.15 1513
4902.81 1511
4903.47 1450
4904.13 1408
4904.79 1424
4905.45 1505
4906.12 1362
4906.78 1331
4907.44 1414
4908.10 1460
4908.76 1462
4909.42 1365
4910.08 1326
4910.74 1338
4911.41 1395
4912.07 1386
4912.73 1306
4913.39 1284
4914.05 1340
4914.71 1267
4915.38 1329
4916.04 1277
4916.70 1253
4917.36 1226
4918.02 1296
4918.68 1271
4919.35 1237
4920.01 1334
4920.67 1270
4921.33 1295
4921.99 1281
4922.66 1197
4923.32 1244
4923.98 1224
4924.64 1214
4925.31 1219
4925.97 1254
4926.63 1245
4927.29 1266
4927.96 1250
4928.62 1248
4929.28 1318
4929.94 1281
4930.61 1235
4931.27 1287
4931.93 1295
4932.59 1277
4933.26 1317
4933.92 1331
4934.58 1316
4935.25 1279
4935.91 1301
4936.57 1342
4937.24 1290
4937.90 1277
4938.56 1262
4939.23 1314
4939.89 1328
4940.55 1257
4941.22 1332
4941.88 1374
4942.54 1277
4943.21 1293
4943.87 1234
4944.53 1249
4945.20 1226
4945.86 1200
4946.52 1220
4947.19 1183
4947.85 1218
4948.52 1209
4949.18 1229
4949.84 1218
4950.51 1218
4951.17 1201
4951.84 1175
4952.50 1197
4953.17 1275
4953.83 1263
4954.49 1252
4955.16 1226
4955.82 1374
4956.49 1318
4957.15 1289
4957.82 1304
4958.48 1308
4959.15 1294
4959.81 1286
4960.47 1364
4961.14 1362
4961.80 1391
4962.47 1431
4963.13 1402
4963.80 1371
4964.46 1318
4965.13 1397
4965.79 1315
4966.46 1324
4967.12 1343
4967.79 1308
4968.45 1274
4969.12 1276
4969.79 1312
4970.45 1318
4971.12 1307
4971.78 1344
4972.45 1266
4973.11 1326
4973.78 1336
4974.44 1376
4975.11 1309
4975.78 1294
4976.44 1274
4977.11 1326
4977.77 1376
4978.44 1354
4979.11 1310
4979.77 1297
4980.44 1324
4981.10 1225
4981.77 1307
4982.44 1317
4983.10 1345
4983.77 1484
4984.43 1547
4985.10 1637
4985.77 1706
4986.43 1794
4987.10 1946
4987.77 2150
4988.43 2181
4989.10 2218
4989.77 2106
4990.43 1994
4991.10 1913
4991.77 1731
4992.43 1631
4993.10 1414
4993.77 1433
4994.43 1391
4995.10 1365
4995.77 1263
4996.44 1245
4997.10 1188
4997.77 1192
4998.44 1188
4999.10 1167
4999.77 1180
5000.44 1203
5001.11 1253
5001.77 1163
5002.44 1182
5003.11 1213
5003.78 1237
5004.44 1201
5005.11 1235
5005.78 1268
5006.45 1242
5007.12 1261
5007.78 1276
5008.45 1239
5009.12 1258
5009.79 1223
5010.46 1232
5011.12 1272
5011.79 1275
5012.46 1191
5013.13 1261
5013.80 1237
5014.47 1247
5015.13 1308
5015.80 1373
5016.47 1357
5017.14 1407
5017.81 1479
5018.48 1610
5019.14 1739
5019.81 1821
5020.48 1852
5021.15 1929
5021.82 1921
5022.49 1995
5023.16 1912
5023.83 1874
5024.50 1868
5025.16 1771
5025.83 1658
5026.50 1545
5027.17 1488
5027.84 1485
5028.51 1386
5029.18 1369
5029.85 1326
5030.52 1296
5031.19 1331
5031.86 1288
5032.53 1337
5033.20 1263
5033.87 1323
5034.54 1319
5035.21 1271
5035.88 1327
5036.54 1275
5037.21 1264
5037.88 1305
5038.55 1262
5039.22 1271
5039.89 1214
5040.56 1270
5041.23 1276
5041.90 1319
5042.58 1337
5043.25 1376
5043.92 1300
5044.59 1318
5045.26 1237
5045.93 1157
5046.60 1159
5047.27 1187
5047.94 1251
5048.61 1201
5049.28 1153
5049.95 1152
5050.62 1119
5051.29 1134
5051.96 1167
5052.63 1200
5053.30 1119
5053.98 1147
5054.65 1082
5055.32 1162
5055.99 1221
5056.66 1236
5057.33 1189
5058.00 1204
5058.67 1256
5059.34 1254
5060.02 1278
5060.69 1268
5061.36 1278
5062.03 1188
5062.70 1235
5063.37 1227
5064.04 1241
5064.72 1232
5065.39 1197
5066.06 1207
5066.73 1190
5067.40 1170
5068.08 1065
5068.75 1141
5069.42 1180
5070.09 1169
5070.76 1157
5071.44 1156
5072.11 1121
5072.78 1141
5073.45 1172
5074.12 1100
5074.80 1119
5075.47 1176
5076.14 1277
5076.81 1260
5077.49 1267
5078.16 1311
5078.83 1268
5079.50 1292
5080.18 1255
5080.85 1232
5081.52 1283
5082.20 1202
5082.87 1218
5083.54 1240
5084.21 1190
5084.89 1269
5085.56 1220
5086.23 1180
5086.91 1296
5087.58 1327
5088.25 1313
5088.93 1326
5089.60 1379
5090.27 1362
5090.95 1359
5091.62 1396
5092.29 1406
5092.97 1384
5093.64 1328
5094.31 1296
5094.99 1215
5095.66 1237
5096.34 1200
5097.01 1205
5097.68 1179
5098.36 1220
5099.03 1146
5099.70 1177
5100.38 1080
5101.05 1172
5101.73 1210
5102.40 1157
5103.08 1272
5103.75 1248
5104.42 1254
5105.10 1154
5105.77 1197
5106.45 1150
5107.12 1204
5107.80 1292
5108.47 1174
5109.15 1175
5109.82 1212
5110.49 1165
5111.17 1192
5111.84 1148
5112.52 1178
5113.19 1152
5113.87 1150
5114.54 1260
5115.22 1262
5115.89 1260
5116.57 1319
5117.24 1387
5117.92 1440
5118.59 1335
5119.27 1289
5119.94 1300
5120.62 1332
5121.30 1293
5121.97 1219
5122.65 1247
5123.32 1196
5124.00 1189
5124.67 1231
5125.35 1261
5126.02 1166
5126.70 1107
5127.38 1166
5128.05 1223
5128.73 1255
5129.40 1268
5130.08 1245
5130.76 1235
5131.43 1271
5132.11 1254
5132.78 1195
5133.46 1239
5134.14 1223
5134.81 1161
5135.49 1258
5136.17 1237
5136.84 1190
5137.52 1248
5138.20 1267
5138.87 1236
5139.55 1263
5140.22 1317
5140.90 1253
5141.58 1278
5142.26 1266
5142.93 1143
5143.61 1117
5144.29 1111
5144.96 1117
5145.64 1093
5146.32 1079
5146.99 1130
5147.67 1159
5148.35 1100
5149.03 1156
5149.70 1155
5150.38 1114
5151.06 1075
5151.73 1075
5152.41 1136
5153.09 1124
5153.77 1045
5154.44 1032
5155.12 1068
5155.80 1055
5156.48 1109
5157.16 1099
5157.83 1018
5158.51 1121
5159.19 1193
5159.87 1065
5160.55 1120
5161.22 1127
5161.90 1078
5162.58 1051
5163.26 1041
5163.94 1046
5164.61 1106
5165.29 1104
5165.97 1116
5166.65 1155
5167.33 1087
5168.01 1114
5168.68 1116
5169.36 1068
5170.04 1060
5170.72 1072
5171.40 1045
5172.08 1060
5172.76 1059
5173.44 1106
5174.11 1157
5174.79 1152
5175.47 1166
5176.15 1106
5176.83 1080
5177.51 1114
5178.19 1129
5178.87 1200
5179.55 1156
5180.23 1144
5180.91 1174
5181.58 1137
5182.26 1184
5182.94 1118
5183.62 1022
5184.30 1055
5184.98 1058
5185.66 1035
5186.34 1038
5187.02 1031
5187.70 1017
5188.38 1082
5189.06 1110
5189.74 1074
5190.42 1049
5191.10 1044
5191.78 1111
5192.46 1045
5193.14 947
5193.82 967
5194.50 1021
5195.18 1005
5195.86 1022
5196.54 1072
5197.22 1019
5197.90 1055
5198.58 1036
5199.26 1099
5199.94 1006
5200.63 1108
5201.31 1060
5201.99 1072
5202.67 1055
5203.35 1098
5204.03 1084
5204.71 1121
5205.39 1184
5206.07 1128
5206.75 1150
5207.43 1132
5208.11 1112
5208.80 1129
5209.48 1135
5210.16 1131
5210.84 1216
5211.52 1236
5212.20 1198
5212.88 1158
5213.57 1139
5214.25 1155
5214.93 1138
5215.61 1148
5216.29 1225
5216.97 1263
5217.66 1201
5218.34 1203
5219.02 1193
5219.70 1212
5220.38 1191
5221.06 1177
5221.75 1112
5222.43 1186
5223.11 1185
5223.79 1182
5224.47 1134
5225.16 1125
5225.84 1130
5226.52 1164
5227.20 1135
5227.89 1096
5228.57 1122
5229.25 1103
5229.93 1137
5230.62 1108
5231.30 1196
5231.98 1196
5232.66 1207
5233.35 1239
5234.03 1211
5234.71 1168
5235.40 1219
5236.08 1270
5236.76 1339
5237.44 1285
5238.13 1220
5238.81 1244
5239.49 1242
5240.18 1250
5240.86 1220
5241.54 1133
5242.23 1181
5242.91 1140
5243.59 1083
5244.28 1108
5244.96 1115
5245.64 1138
5246.33 1183
5247.01 1168
5247.70 1201
5248.38 1151
5249.06 1188
5249.75 1155
5250.43 1227
5251.11 1208
5251.80 1173
5252.48 1152
5253.17 1123
5253.85 1133
5254.53 1065
5255.22 1017
5255.90 1057
5256.59 1048
5257.27 1071
5257.96 1094
5258.64 1074
5259.32 1182
5260.01 1110
5260.69 1129
5261.38 1189
5262.06 1292
5262.75 1237
5263.43 1193
5264.12 1177
5264.80 1163
5265.49 1260
5266.17 1203
5266.86 1205
5267.54 1189
5268.23 1212
5268.91 1137
5269.60 1178
5270.28 1149
5270.97 1171
5271.65 1191
5272.34 1142
5273.02 1193
5273.71 1203
5274.39 1120
5275.08 1094
5275.76 1155
5276.45 1252
5277.14 1239
5277.82 1241
5278.51 1388
5279.19 1507
5279.88 1558
5280.56 1512
5281.25 1498
5281.94 1497
5282.62 1431
5283.31 1354
5283.99 1342
5284.68 1254
5285.37 1273
5286.05 1227
5286.74 1318
5287.43 1275
5288.11 1233
5288.80 1213
5289.48 1221
5290.17 1277
5290.86 1233
5291.54 1157
5292.23 1247
5292.92 1251
5293.60 1285
5294.29 1345
5294.98 1347
5295.66 1389
5296.35 1409
5297.04 1491
5297.72 1583
5298.41 1629
5299.10 1791
5299.79 1822
5300.47 1837
5301.16 1849
5301.85 1855
5302.53 1839
5303.22 1713
5303.91 1576
5304.60 1514
5305.28 1456
5305.97 1294
5306.66 1325
5307.35 1307
5308.03 1222
5308.72 1253
5309.41 1287
5310.10 1249
5310.78 1322
5311.47 1221
5312.16 1238
5312.85 1294
5313.54 1213
5314.22 1199
5314.91 1215
5315.60 1263
5316.29 1270
5316.98 1276
5317.66 1292
5318.35 1308
5319.04 1365
5319.73 1379
5320.42 1282
5321.11 1297
5321.80 1373
5322.48 1299
5323.17 1292
5323.86 1273
5324.55 1228
5325.24 1236
5325.93 1209
5326.62 1206
5327.30 1277
5327.99 1260
5328.68 1317
5329.37 1373
5330.06 1340
5330.75 1280
5331.44 1333
5332.13 1285
5332.82 1269
5333.51 1326
5334.20 1322
5334.88 1294
5335.57 1329
5336.26 1316
5336.95 1327
5337.64 1400
5338.33 1397
5339.02 1355
5339.71 1376
5340.40 1320
5341.09 1376
5341.78 1459
5342.47 1490
5343.16 1580
5343.85 1583
5344.54 1629
5345.23 1697
5345.92 1725
5346.61 1796
5347.30 1924
5347.99 2031
5348.68 2170
5349.37 2129
5350.06 2117
5350.75 2185
5351.44 2125
5352.13 2041
5352.82 1912
5353.51 1852
5354.20 1673
5354.90 1579
5355.59 1501
5356.28 1398
5356.97 1281
5357.66 1234
5358.35 1192
5359.04 1291
5359.73 1352
5360.42 1324
5361.11 1339
5361.80 1294
5362.49 1279
5363.19 1262
5363.88 1235
5364.57 1228
5365.26 1187
5365.95 1183
5366.64 1189
5367.33 1154
5368.03 1220
5368.72 1153
5369.41 1114
5370.10 1167
5370.79 1166
5371.48 1146
5372.18 1217
5372.87 1201
5373.56 1182
5374.25 1214
5374.94 1244
5375.63 1226
5376.33 1213
5377.02 1229
5377.71 1222
5378.40 1188
5379.10 1142
5379.79 1155
5380.48 1161
5381.17 1133
5381.86 1247
5382.56 1212
5383.25 1260
5383.94 1210
5384.63 1199
5385.33 1285
5386.02 1327
5386.71 1265
5387.40 1292
5388.10 1356
5388.79 1395
5389.48 1346
5390.18 1257
5390.87 1220
5391.56 1212
5392.26 1222
5392.95 1213
5393.64 1240
5394.33 1220
5395.03 1170
5395.72 1188
5396.41 1201
5397.11 1260
5397.80 1210
5398.49 1130
5399.19 1149
5399.88 1154
5400.58 1150
5401.27 1085
5401.96 1117
5402.66 1082
5403.35 1170
5404.04 1115
5404.74 1140
5405.43 1190
5406.13 1207
5406.82 1157
5407.51 1153
5408.21 1095
5408.90 1135
5409.60 1138
5410.29 1112
5410.98 1153
5411.68 1082
5412.37 1119
5413.07 1126
5413.76 1138
5414.46 1167
5415.15 1114
5415.84 1141
5416.54 1125
5417.23 1134
5417.93 1147
5418.62 1166
5419.32 1205
5420.01 1243
5420.71 1171
5421.40 1206
5422.10 1169
5422.79 1159
5423.49 1195
5424.18 1231
5424.88 1256
5425.57 1199
5426.27 1224
5426.96 1248
5427.66 1245
5428.35 1226
5429.05 1201
5429.74 1182
5430.44 1205
5431.14 1168
5431.83 1148
5432.53 1186
5433.22 1225
5433.92 1211
5434.61 1291
5435.31 1286
5436.01 1317
5436.70 1361
5437.40 1382
5438.09 1414
5438.79 1308
5439.49 1248
5440.18 1331
5440.88 1329
5441.57 1250
5442.27 1397
5442.97 1422
5443.66 1417
5444.36 1501
5445.06 1502
5445.75 1678
5446.45 1720
5447.15 1728
5447.84 1760
5448.54 1719
5449.24 1668
5449.93 1619
5450.63 1506
5451.33 1487
5452.02 1428
5452.72 1395
5453.42 1364
5454.11 1386
5454.81 1356
5455.51 1321
5456.20 1288
5456.90 1273
5457.60 1292
5458.30 1341
5458.99 1406
5459.69 1448
5460.39 1449
5461.09 1526
5461.78 1601
5462.48 1509
5463.18 1510
5463.88 1589
5464.57 1597
5465.27 1511
5465.97 1450
5466.67 1523
5467.36 1547
5468.06 1504
5468.76 1482
5469.46 1492
5470.16 1427
5470.85 1486
5471.55 1472
5472.25 1577
5472.95 1580
5473.65 1601
5474.35 1600
5475.04 1652
5475.74 1700
5476.44 1783
5477.14 1947
5477.84 2006
5478.54 2092
5479.23 2149
5479.93 2176
5480.63 2163
5481.33 2020
5482.03 2045
5482.73 1906
5483.43 1849
5484.13 1787
5484.83 1717
5485.52 1702
5486.22 1758
5486.92 1749
5487.62 1723
5488.32 1718
5489.02 1737
5489.72 1761
5490.42 1707
5491.12 1803
5491.82 1834
5492.52 1927
5493.22 1942
5493.92 1838
5494.62 1948
5495.31 1938
5496.01 2036
5496.71 2257
5497.41 2396
5498.11 2704
5498.81 3090
5499.51 3332
5500.21 3425
5500.91 3376
5501.61 3151
5502.31 2878
5503.01 2643
5503.71 2414
5504.41 2166
5505.11 1992
5505.81 1976
5506.51 1891
5507.22 1793
5507.92 1776
5508.62 1798
5509.32 1737
5510.02 1849
5510.72 1930
5511.42 1971
5512.12 2034
5512.82 2050
5513.52 2078
5514.22 2080
5514.92 1968
5515.62 1912
5516.32 1917
5517.03 1748
5517.73 1704
5518.43 1620
5519.13 1693
5519.83 1606
5520.53 1579
5521.23 1566
5521.93 1479
5522.63 1400
5523.34 1435
5524.04 1420
5524.74 1375
5525.44 1348
5526.14 1363
5526.84 1355
5527.55 1348
5528.25 1313
5528.95 1326
5529.65 1318
5530.35 1351
5531.05 1301
5531.76 1297
5532.46 1422
5533.16 1382
5533.86 1366
5534.56 1357
5535.27 1375
5535.97 1293
5536.67 1322
5537.37 1272
5538.08 1301
5538.78 1299
5539.48 1293
5540.18 1253
5540.89 1265
5541.59 1287
5542.29 1279
5542.99 1307
5543.70 1274
5544.40 1363
5545.10 1311
5545.80 1407
5546.51 1366
5547.21 1317
5547.91 1310
5548.62 1312
5549.32 1237
5550.02 1296
5550.73 1351
5551.43 1285
5552.13 1275
5552.84 1235
5553.54 1210
5554.24 1211
5554.95 1298
5555.65 1286
5556.35 1258
5557.06 1269
5557.76 1263
5558.46 1213
5559.17 1268
5559.87 1209
5560.57 1297
5561.28 1394
5561.98 1293
5562.69 1241
5563.39 1282
5564.09 1212
5564.80 1234
5565.50 1263
5566.21 1273
5566.91 1252
5567.61 1190
5568.32 1222
5569.02 1244
5569.73 1203
5570.43 1155
5571.14 1262
5571.84 1279
5572.54 1313
5573.25 1318
5573.95 1301
5574.66 1291
5575.36 1317
5576.07 1230
5576.77 1183
5577.48 1291
5578.18 1220
5578.89 1219
5579.59 1168
5580.30 1200
5581.00 1121
5581.71 1180
5582.41 1072
5583.12 1127
5583.82 1182
5584.53 1200
5585.23 1164
5585.94 1211
5586.64 1197
5587.35 1176
5588.06 1182
5588.76 1201
5589.47 1220
5590.17 1095
5590.88 1140
5591.58 1151
5592.29 1171
5592.99 1142
5593.70 1187
5594.41 1148
5595.11 1122
5595.82 1114
5596.52 1096
5597.23 1150
5597.94 1084
5598.64 1062
5599.35 1139
5600.06 1151
5600.76 1125
5601.47 1162
5602.17 1243
5602.88 1156
5603.59 1125
5604.29 1092
5605.00 1111
5605.71 1113
5606.41 1079
5607.12 1101
5607.83 1131
5608.53 1085
5609.24 1094
5609.95 1095
5610.65 1066
5611.36 1098
5612.07 1080
5612.78 1118
5613.48 1118
5614.19 1098
5614.90 1091
5615.60 1091
5616.31 1075
5617.02 1112
5617.73 1115
5618.43 1117
5619.14 1086
5619.85 1082
5620.56 1082
5621.26 1045
5621.97 1020
5622.68 1068
5623.39 1085
5624.09 1083
5624.80 1085
5625.51 1083
5626.22 1055
5626.93 1102
5627.63 1074
5628.34 1092
5629.05 1085
5629.76 1062
5630.47 1131
5631.17 1137
5631.88 1166
5632.59 1169
5633.30 1161
5634.01 1184
5634.72 1153
5635.42 1129
5636.13 1138
5636.84 1161
5637.55 1194
5638.26 1150
5638.97 1183
5639.68 1187
5640.39 1195
5641.09 1162
5641.80 1127
5642.51 1177
5643.22 1175
5643.93 1238
5644.64 1199
5645.35 1151
5646.06 1167
5646.77 1169
5647.48 1118
5648.19 1227
5648.89 1220
5649.60 1150
5650.31 1177
5651.02 1183
5651.73 1178
5652.44 1150
5653.15 1163
5653.86 1192
5654.57 1222
5655.28 1257
5655.99 1356
5656.70 1322
5657.41 1295
5658.12 1310
5658.83 1326
5659.54 1320
5660.25 1229
5660.96 1234
5661.67 1191
5662.38 1152
5663.09 1137
5663.80 1147
5664.51 1158
5665.22 1150
5665.93 1144
5666.64 1180
5667.35 1209
5668.06 1189
5668.77 1185
5669.48 1251
5670.19 1293
5670.91 1343
5671.62 1229
5672.33 1260
5673.04 1126
5673.75 1186
5674.46 1195
5675.17 1098
5675.88 1104
5676.59 1150
5677.30 1169
5678.01 1182
5678.73 1187
5679.44 1233
5680.15 1215
5680.86 1228
5681.57 1203
5682.28 1201
5682.99 1220
5683.71 1202
5684.42 1201
5685.13 1218
5685.84 1147
5686.55 1178
5687.26 1154
5687.98 1266
5688.69 1212
5689.40 1149
5690.11 1192
5690.82 1172
5691.54 1164
5692.25 1168
5692.96 1099
5693.67 1129
5694.38 1172
5695.10 1173
5695.81 1036
5696.52 1127
5697.23 1130
5697.95 1104
5698.66 1136
5699.37 1144
5700.08 1179
5700.80 1161
5701.51 1188
5702.22 1187
5702.93 1142
5703.65 1140
5704.36 1100
5705.07 1170
5705.78 1168
5706.50 1136
5707.21 1125
5707.92 1239
5708.64 1152
5709.35 1150
5710.06 1144
5710.78 1103
5711.49 1148
5712.20 1126
5712.92 1102
5713.63 1120
5714.34 1103
5715.06 1150
5715.77 1200
5716.48 1146
5717.20 1092
5717.91 1130
5718.62 1105
5719.34 1145
5720.05 1139
5720.77 1159
5721.48 1172
5722.19 1160
5722.91 1155
5723.62 1146
5724.33 1196
5725.05 1145
5725.76 1153
5726.48 1174
5727.19 1207
5727.91 1255
5728.62 1235
5729.33 1219
5730.05 1162
5730.76 1199
5731.48 1237
5732.19 1206
5732.91 1196
5733.62 1217
5734.34 1318
5735.05 1328
5735.77 1396
5736.48 1561
5737.20 1679
5737.91 1757
5738.63 1860
5739.34 1897
5740.06 1944
5740.77 1844
5741.49 1839
5742.20 1791
5742.92 1669
5743.63 1651
5744.35 1572
5745.06 1455
5745.78 1372
5746.49 1369
5747.21 1336
5747.92 1320
5748.64 1337
5749.35 1297
5750.07 1245
5750.79 1245
5751.50 1236
5752.22 1267
5752.93 1267
5753.65 1266
5754.36 1349
5755.08 1304
5755.80 1331
5756.51 1335
5757.23 1368
5757.95 1431
5758.66 1386
5759.38 1406
5760.09 1415
5760.81 1480
5761.53 1531
5762.24 1614
5762.96 1677
5763.68 1704
5764.39 1856
5765.11 1830
5765.83 1737
5766.54 1782
5767.26 1721
5767.98 1627
5768.69 1638
5769.41 1535
5770.13 1523
5770.84 1574
5771.56 1442
5772.28 1462
5772.99 1471
5773.71 1483
5774.43 1503
5775.15 1525
5775.86 1592
5776.58 1629
5777.30 1713
5778.01 1652
5778.73 1617
5779.45 1768
5780.17 1710
5780.88 1679
5781.60 1624
5782.32 1670
5783.04 1587
5783.76 1670
5784.47 1665
5785.19 1571
5785.91 1670
5786.63 1713
5787.34 1733
5788.06 1719
5788.78 1722
5789.50 1778
5790.22 1742
5790.94 1788
5791.65 1897
5792.37 1952
5793.09 2023
5793.81 2122
5794.53 2039
5795.25 2016
5795.96 2149
5796.68 2328
5797.40 2518
5798.12 3038
5798.84 3697
5799.56 4465
5800.28 5155
5800.99 5868
5801.71 6401
5802.43 6372
5803.15 5664
5803.87 5048
5804.59 4256
5805.31 3711
5806.03 3179
5806.75 2664
5807.47 2538
5808.18 2385
5808.90 2306
5809.62 2356
5810.34 2343
5811.06 2205
5811.78 2241
5812.50 2263
5813.22 2320
5813.94 2330
5814.66 2464
5815.38 2306
5816.10 2384
5816.82 2351
5817.54 2300
5818.26 2279
5818.98 2298
5819.70 2314
5820.42 2248
5821.14 2192
5821.86 2133
5822.58 2110
5823.30 2024
5824.02 1931
5824.74 1886
5825.46 1827
5826.18 1747
5826.90 1723
5827.62 1700
5828.34 1715
5829.06 1681
5829.78 1636
5830.50 1681
5831.22 1625
5831.95 1569
5832.67 1535
5833.39 1538
5834.11 1606
5834.83 1563
5835.55 1528
5836.27 1515
5836.99 1574
5837.71 1495
5838.43 1496
5839.15 1563
5839.88 1604
5840.60 1613
5841.32 1565
5842.04 1578
5842.76 1520
5843.48 1526
5844.20 1493
5844.93 1457
5845.65 1432
5846.37 1428
5847.09 1410
5847.81 1457
5848.53 1504
5849.26 1413
5849.98 1495
5850.70 1416
5851.42 1453
5852.14 1467
5852.87 1476
5853.59 1417
5854.31 1427
5855.03 1423
5855.75 1426
5856.48 1326
5857.20 1343
5857.92 1356
5858.64 1347
5859.37 1320
5860.09 1304
5860.81 1364
5861.53 1398
5862.26 1345
5862.98 1267
5863.70 1288
5864.42 1310
5865.15 1305
5865.87 1305
5866.59 1303
5867.31 1292
5868.04 1299
5868.76 1264
5869.48 1367
5870.21 1363
5870.93 1349
5871.65 1307
5872.38 1407
5873.10 1336
5873.82 1341
5874.55 1392
5875.27 1369
5875.99 1400
5876.72 1441
5877.44 1396
5878.16 1371
5878.89 1402
5879.61 1336
5880.33 1305
5881.06 1295
5881.78 1374
5882.51 1358
5883.23 1307
5883.95 1355
5884.68 1418
5885.40 1413
5886.13 1392
5886.85 1307
5887.57 1404
5888.30 1397
5889.02 1416
5889.75 1435
5890.47 1327
5891.20 1387
5891.92 1388
5892.64 1406
5893.37 1363
5894.09 1316
5894.82 1330
5895.54 1380
5896.27 1423
5896.99 1426
5897.72 1390
5898.44 1340
5899.17 1392
5899.89 1366
5900.62 1428
5901.34 1434
5902.07 1442
5902.79 1432
5903.52 1425
5904.24 1409
5904.97 1425
5905.69 1352
5906.42 1334
5907.14 1312
5907.87 1368
5908.59 1371
5909.32 1374
5910.04 1334
5910.77 1417
5911.50 1452
5912.22 1410
5912.95 1385
5913.67 1391
5914.40 1430
5915.12 1485
5915.85 1546
5916.58 1474
5917.30 1489
5918.03 1455
5918.75 1446
5919.48 1423
5920.21 1448
5920.93 1473
5921.66 1466
5922.39 1560
5923.11 1495
5923.84 1553
5924.56 1577
5925.29 1539
5926.02 1570
5926.74 1661
5927.47 1666
5928.20 1640
5928.92 1623
5929.65 1709
5930.38 1690
5931.10 1706
5931.83 1681
5932.56 1785
5933.28 1851
5934.01 1917
5934.74 1926
5935.47 1955
5936.19 2071
5936.92 2011
5937.65 2112
5938.37 2101
5939.10 2072
5939.83 2029
5940.56 1951
5941.28 2008
5942.01 2107
5942.74 2106
5943.47 2101
5944.19 2088
5944.92 2075
5945.65 2068
5946.38 2064
5947.11 2199
5947.83 2201
5948.56 2263
5949.29 2363
5950.02 2577
5950.74 2645
5951.47 2563
5952.20 2582
5952.93 2614
5953.66 2505
5954.39 2601
5955.11 2622
5955.84 2549
5956.57 2496
5957.30 2493
5958.03 2593
5958.76 2657
5959.48 2518
5960.21 2558
5960.94 2626
5961.67 2674
5962.40 2800
5963.13 2936
5963.86 3208
5964.59 3273
5965.31 3443
5966.04 3716
5966.77 3753
5967.50 3629
5968.23 3472
5968.96 3462
5969.69 3314
5970.42 3193
5971.15 3204
5971.88 3162
5972.61 3082
5973.34 3073
5974.06 3136
5974.79 3145
5975.52 3119
5976.25 3177
5976.98 3262
5977.71 3298
5978.44 3467
5979.17 3317
5979.90 3524
5980.63 3591
5981.36 3753
5982.09 3771
5982.82 3774
5983.55 3864
5984.28 3811
5985.01 3747
5985.74 3786
5986.47 3861
5987.20 3848
5987.93 3732
5988.66 3803
5989.39 3857
5990.12 3843
5990.85 3837
5991.58 3739
5992.32 3878
5993.05 3939
5993.78 4052
5994.51 4100
5995.24 4145
5995.97 4098
5996.70 4153
5997.43 4172
5998.16 4060
5998.89 4104
5999.62 4052
6000.35 3861
6001.09 3912
6001.82 3815
6002.55 3816
6003.28 3798
6004.01 3710
6004.74 3780
6005.47 4029
6006.20 4274
6006.94 4682
6007.67 5283
6008.40 6053
6009.13 7094
6009.86 8106
6010.59 9188
6011.33 10298
6012.06 11137
6012.79 11514
6013.52 11283
6014.25 10840
6014.98 9963
6015.72 8994
6016.45 7924
6017.18 6741
6017.91 5883
6018.64 5093
6019.38 4409
6020.11 4023
6020.84 3725
6021.57 3420
6022.31 3149
6023.04 3038
6023.77 2849
6024.50 2869
6025.24 2814
6025.97 2781
6026.70 2777
6027.43 2666
6028.17 2725
6028.90 2615
6029.63 2488
6030.37 2517
6031.10 2420
6031.83 2461
6032.56 2483
6033.30 2352
6034.03 2367
6034.76 2478
6035.50 2409
6036.23 2448
6036.96 2475
6037.70 2611
6038.43 2677
6039.16 2538
6039.90 2695
6040.63 2695
6041.36 2719
6042.10 2772
6042.83 2821
6043.56 2842
6044.30 2844
6045.03 2850
6045.77 2902
6046.50 3034
6047.23 3032
6047.97 3109
6048.70 3242
6049.44 3359
6050.17 3495
6050.90 3641
6051.64 3722
6052.37 3737
6053.11 3548
6053.84 3498
6054.57 3422
6055.31 3358
6056.04 3243
6056.78 3060
6057.51 2968
6058.25 3049
6058.98 2905
6059.72 2905
6060.45 2983
6061.19 2960
6061.92 2875
6062.66 2848
6063.39 2793
6064.13 2828
6064.86 2775
6065.60 2623
6066.33 2598
6067.07 2738
6067.80 2681
6068.54 2553
6069.27 2570
6070.01 2539
6070.74 2502
6071.48 2416
6072.21 2487
6072.95 2428
6073.68 2346
6074.42 2312
6075.15 2241
6075.89 2324
6076.63 2311
6077.36 2284
6078.10 2342
6078.83 2156
6079.57 2253
6080.30 2303
6081.04 2223
6081.78 2276
6082.51 2097
6083.25 2157
6083.98 2154
6084.72 2112
6085.46 2152
6086.19 2095
6086.93 2040
6087.67 2153
6088.40 2104
6089.14 2026
6089.88 2102
6090.61 2041
6091.35 2075
6092.09 2109
6092.82 2114
6093.56 2023
6094.30 1968
6095.03 1956
6095.77 1993
6096.51 1932
6097.24 1933
6097.98 1994
6098.72 1993
6099.45 1956
6100.19 1948
6100.93 1942
6101.67 2070
6102.40 2006
6103.14 1936
6103.88 1985
6104.61 2017
6105.35 1967
6106.09 1980
6106.83 2002
6107.56 1973
6108.30 2032
6109.04 1995
6109.78 2008
6110.51 2034
6111.25 2000
6111.99 2002
6112.73 2002
6113.47 2024
6114.20 1959
6114.94 2031
6115.68 1971
6116.42 2101
6117.16 2104
6117.89 2137
6118.63 2144
6119.37 2143
6120.11 2197
6120.85 2222
6121.59 2197
6122.32 2286
6123.06 2256
6123.80 2136
6124.54 2107
6125.28 2224
6126.02 2184
6126.76 2142
6127.49 2159
6128.23 2145
6128.97 2209
6129.71 2100
6130.45 2183
6131.19 2186
6131.93 2194
6132.67 2246
6133.41 2340
6134.15 2281
6134.88 2354
6135.62 2375
6136.36 2370
6137.10 2341
6137.84 2403
6138.58 2375
6139.32 2428
6140.06 2369
6140.80 2333
6141.54 2389
6142.28 2328
6143.02 2396
6143.76 2400
6144.50 2357
6145.24 2344
6145.98 2303
6146.72 2430
6147.46 2447
6148.20 2471
6148.94 2457
6149.68 2525
6150.42 2493
6151.16 2530
6151.90 2586
6152.64 2543
6153.38 2571
6154.12 2663
6154.86 2652
6155.60 2647
6156.34 2761
6157.08 2791
6157.82 2723
6158.56 2721
6159.30 2825
6160.04 2897
6160.78 3089
6161.52 3307
6162.27 3359
6163.01 3423
6163.75 3694
6164.49 3980
6165.23 4014
6165.97 4147
6166.71 4174
6167.45 4318
6168.19 4193
6168.94 4140
6169.68 4041
6170.42 3873
6171.16 3880
6171.90 3750
6172.64 3685
6173.38 3593
6174.13 3637
6174.87 3632
6175.61 3563
6176.35 3599
6177.09 3521
6177.83 3588
6178.58 3642
6179.32 3777
6180.06 3851
6180.80 3864
6181.54 3811
6182.28 3921
6183.03 3979
6183.77 3903
6184.51 3918
6185.25 3930
6186.00 3986
6186.74 4034
6187.48 4018
6188.22 4151
6188.97 4271
6189.71 4510
6190.45 4657
6191.19 4726
6191.94 4868
6192.68 4914
6193.42 4803
6194.16 4923
6194.91 4899
6195.65 4988
6196.39 4969
6197.13 4871
6197.88 4825
6198.62 4767
6199.36 4924
6200.11 5039
6200.85 5078
6201.59 5431
6202.34 6113
6203.08 7089
6203.82 8555
6204.57 10475
6205.31 13128
6206.05 16240
6206.80 19161
6207.54 21286
6208.28 22884
6209.03 22896
6209.77 21919
6210.52 19991
6211.26 17301
6212.00 14835
6212.75 12366
6213.49 10126
6214.23 8279
6214.98 6912
6215.72 5667
6216.47 5005
6217.21 4516
6217.95 4145
6218.70 3996
6219.44 3857
6220.19 3666
6220.93 3622
6221.68 3790
6222.42 3855
6223.17 3832
6223.91 3849
6224.65 3795
6225.40 3568
6226.14 3360
6226.89 3151
6227.63 2955
6228.38 2761
6229.12 2592
6229.87 2433
6230.61 2408
6231.36 2434
6232.10 2402
6232.85 2441
6233.59 2485
6234.34 2549
6235.08 2592
6235.83 2684
6236.57 2624
6237.32 2693
6238.06 2760
6238.81 2734
6239.56 2657
6240.30 2698
6241.05 2788
6241.79 2821
6242.54 2908
6243.28 3036
6244.03 3189
6244.77 3394
6245.52 3645
6246.27 3606
6247.01 3680
6247.76 3606
6248.50 3583
6249.25 3492
6250.00 3422
6250.74 3250
6251.49 3180
6252.23 3126
6252.98 3105
6253.73 3074
6254.47 3065
6255.22 2983
6255.97 3062
6256.71 3102
6257.46 3067
6258.21 3027
6258.95 3050
6259.70 2966
6260.45 3060
6261.19 3149
6261.94 3451
6262.69 3462
6263.43 3446
6264.18 3353
6264.93 3293
6265.67 3139
6266.42 3034
6267.17 2921
6267.92 2823
6268.66 2831
6269.41 2917
6270.16 2852
6270.90 2746
6271.65 2757
6272.40 2775
6273.15 2822
6273.89 2819
6274.64 2800
6275.39 2912
6276.14 2917
6276.89 2915
6277.63 2871
6278.38 2859
6279.13 2746
6279.88 2671
6280.62 2583
6281.37 2558
6282.12 2496
6282.87 2547
6283.62 2482
6284.36 2485
6285.11 2409
6285.86 2400
6286.61 2360
6287.36 2369
6288.11 2391
6288.85 2375
6289.60 2351
6290.35 2335
6291.10 2321
6291.85 2328
6292.60 2277
6293.35 2222
6294.09 2239
6294.84 2246
6295.59 2164
6296.34 2152
6297.09 2147
6297.84 2200
6298.59 2142
6299.34 2199
6300.09 2110
6300.83 2362
6301.58 2411
6302.33 2458
6303.08 2506
6303.83 2524
6304.58 2475
6305.33 2354
6306.08 2218
6306.83 2247
6307.58 2148
6308.33 2117
6309.08 2037
6309.83 2123
6310.58 2171
6311.33 2146
6312.08 2187
6312.83 2135
6313.58 2203
6314.33 2201
6315.08 2304
6315.83 2345
6316.58 2329
6317.33 2281
6318.08 2203
6318.83 2202
6319.58 2162
6320.33 2083
6321.08 2049
6321.83 1959
6322.58 1909
6323.33 1826
6324.08 1813
6324.83 1765
6325.58 1796
6326.33 1772
6327.08 1840
6327.83 1867
6328.58 1717
6329.33 1842
6330.08 1840
6330.84 1754
6331.59 1735
6332.34 1715
6333.09 1894
6333.84 1866
6334.59 1794
6335.34 1812
6336.09 1831
6336.84 1804
6337.60 1746
6338.35 1748
6339.10 1785
6339.85 1839
6340.60 1863
6341.35 1926
6342.10 1841
6342.86 1840
6343.61 1810
6344.36 1928
6345.11 1843
6345.86 1788
6346.61 1850
6347.37 1853
6348.12 1949
6348.87 1914
6349.62 1988
6350.37 2033
6351.13 2177
6351.88 2226
6352.63 2223
6353.38 2188
6354.14 2200
6354.89 2071
6355.64 2014
6356.39 1971
6357.14 1952
6357.90 1908
6358.65 1905
6359.40 1818
6360.16 1788
6360.91 1889
6361.66 1831
6362.41 1782
6363.17 1750
6363.92 1779
6364.67 1839
6365.42 1857
6366.18 1764
6366.93 1875
6367.68 1811
6368.44 1780
6369.19 1816
6369.94 1864
6370.70 1737
6371.45 1744
6372.20 1835
6372.96 1775
6373.71 1786
6374.46 1793
6375.22 1764
6375.97 1790
6376.72 1829
6377.48 1810
6378.23 1828
6378.99 1856
6379.74 1808
6380.49 1847
6381.25 1878
6382.00 1915
6382.75 1778
6383.51 1763
6384.26 1603
6385.02 1624
6385.77 1581
6386.53 1614
6387.28 1609
6388.03 1632
6388.79 1621
6389.54 1634
6390.30 1662
6391.05 1615
6391.81 1579
6392.56 1646
6393.31 1712
6394.07 1710
6394.82 1675
6395.58 1616
6396.33 1556
6397.09 1602
6397.84 1616
6398.60 1552
6399.35 1559
6400.11 1557
6400.86 1542
6401.62 1532
6402.37 1529
6403.13 1607
6403.88 1538
6404.64 1607
6405.39 1648
6406.15 1578
6406.90 1608
6407.66 1598
6408.42 1677
6409.17 1739
6409.93 1658
6410.68 1599
6411.44 1629
6412.19 1628
6412.95 1611
6413.71 1578
6414.46 1538
6415.22 1626
6415.97 1685
6416.73 1695
6417.48 1677
6418.24 1650
6419.00 1630
6419.75 1638
6420.51 1659
6421.27 1667
6422.02 1698
6422.78 1659
6423.53 1711
6424.29 1752
6425.05 1669
6425.80 1648
6426.56 1635
6427.32 1601
6428.07 1626
6428.83 1627
6429.59 1602
6430.34 1780
6431.10 1721
6431.86 1763
6432.61 1783
6433.37 1670
6434.13 1729
6434.89 1766
6435.64 1769
6436.40 1805
6437.16 1853
6437.91 1888
6438.67 1834
6439.43 1807
6440.19 1799
6440.94 1763
6441.70 1847
6442.46 1797
6443.22 1759
6443.97 1738
6444.73 1825
6445.49 1808
6446.25 1778
6447.00 1733
6447.76 1791
6448.52 1798
6449.28 1807
6450.04 1768
6450.79 1828
6451.55 1799
6452.31 1887
6453.07 1866
6453.83 1826
6454.58 1842
6455.34 1825
6456.10 1926
6456.86 1988
6457.62 1924
6458.38 1962
6459.13 1992
6459.89 1965
6460.65 2010
6461.41 2006
6462.17 2005
6462.93 1992
6463.69 1982
6464.44 2076
6465.20 2070
6465.96 2038
6466.72 2167
6467.48 2260
6468.24 2182
6469.00 2210
6469.76 2187
6470.52 2278
6471.28 2301
6472.03 2265
6472.79 2234
6473.55 2229
6474.31 2360
6475.07 2284
6475.83 2417
6476.59 2435
6477.35 2406
6478.11 2465
6478.87 2451
6479.63 2513
6480.39 2489
6481.15 2487
6481.91 2585
6482.67 2619
6483.43 2621
6484.19 2712
6484.95 2705
6485.71 2804
6486.47 2847
6487.23 2878
6487.99 2885
6488.75 2943
6489.51 2987
6490.27 3077
6491.03 3191
6491.79 3358
6492.55 3410
6493.31 3491
6494.07 3481
6494.83 3566
6495.59 3669
6496.35 3564
6497.11 3509
6497.87 3447
6498.64 3604
6499.40 3571
6500.16 3597
6500.92 3615
6501.68 3696
6502.44 3723
6503.20 3748
6503.96 3790
6504.72 3876
6505.48 4122
6506.25 4108
6507.01 4304
6507.77 4398
6508.53 4540
6509.29 4810
6510.05 5042
6510.81 5186
6511.57 5285
6512.34 5356
6513.10 5326
6513.86 5250
6514.62 5081
6515.38 4996
6516.15 4879
6516.91 4789
6517.67 4716
6518.43 4792
6519.19 4900
6519.95 5007
6520.72 5023
6521.48 5314
6522.24 5432
6523.00 5958
6523.77 6589
6524.53 7128
6525.29 7600
6526.05 7899
6526.81 8346
6527.58 8427
6528.34 8415
6529.10 8236
6529.86 7917
6530.63 7937
6531.39 8305
6532.15 9230
6532.92 10753
6533.68 12744
6534.44 14253
6535.20 15182
6535.97 15752
6536.73 15396
6537.49 14501
6538.26 12832
6539.02 11027
6539.78 9351
6540.55 7771
6541.31 6550
6542.07 5597
6542.84 4945
6543.60 4437
6544.36 4045
6545.13 3786
6545.89 3763
6546.65 3617
6547.42 3507
6548.18 3437
6548.94 3447
6549.71 3543
6550.47 3596
6551.24 3497
6552.00 3421
6552.76 3385
6553.53 3354
6554.29 3396
6555.06 3349
6555.82 3198
6556.58 3131
6557.35 3201
6558.11 3280
6558.88 3378
6559.64 3472
6560.41 3574
6561.17 3700
6561.93 3889
6562.70 3885
6563.46 3899
6564.23 4016
6564.99 4155
6565.76 4046
6566.52 3950
6567.29 3869
6568.05 3943
6568.82 3951
6569.58 4037
6570.35 4078
6571.11 4245
6571.88 4566
6572.64 4703
6573.41 4747
6574.17 4819
6574.94 4929
6575.70 4816
6576.47 4646
6577.23 4690
6578.00 4562
6578.76 4498
6579.53 4371
6580.29 4179
6581.06 4200
6581.83 4139
6582.59 4026
6583.36 4065
6584.12 4196
6584.89 4211
6585.65 4103
6586.42 4209
6587.19 4332
6587.95 4602
6588.72 4859
6589.48 5048
6590.25 5473
6591.02 6057
6591.78 6629
6592.55 7141
6593.32 7393
6594.08 7674
6594.85 7661
6595.61 7355
6596.38 6909
6597.15 6345
6597.91 5778
6598.68 5316
6599.45 4947
6600.21 4675
6600.98 4345
6601.75 4093
6602.51 3915
6603.28 3801
6604.05 3738
6604.82 3688
6605.58 3712
6606.35 3806
6607.12 3893
6607.88 3864
6608.65 3962
6609.42 4190
6610.19 4022
6610.95 3912
6611.72 3856
6612.49 3777
6613.25 3678
6614.02 3591
6614.79 3511
6615.56 3557
6616.32 3455
6617.09 3495
6617.86 3465
6618.63 3443
6619.40 3340
6620.16 3389
6620.93 3418
6621.70 3376
6622.47 3375
6623.24 3455
6624.00 3251
6624.77 3205
6625.54 3211
6626.31 3266
6627.08 3289
6627.84 3462
6628.61 3609
6629.38 3796
6630.15 4221
6630.92 4913
6631.69 5371
6632.46 5806
6633.22 6242
6633.99 6524
6634.76 6556
6635.53 6081
6636.30 5695
6637.07 5266
6637.84 4635
6638.61 4344
6639.37 3961
6640.14 3625
6640.91 3332
6641.68 3107
6642.45 3063
6643.22 2859
6643.99 2907
6644.76 2823
6645.53 2782
6646.30 2749
6647.07 2843
6647.84 2804
6648.61 2861
6649.37 2845
6650.14 2886
6650.91 2825
6651.68 2826
6652.45 2763
6653.22 2747
6653.99 2805
6654.76 2752
6655.53 2614
6656.30 2642
6657.07 2627
6657.84 2627
6658.61 2494
6659.38 2422
6660.15 2535
6660.92 2587
6661.69 2575
6662.46 2516
6663.23 2544
6664.00 2606
6664.77 2521
6665.55 2599
6666.32 2537
6667.09 2584
6667.86 2623
6668.63 2614
6669.40 2649
6670.17 2742
6670.94 2815
6671.71 2811
6672.48 2721
6673.25 2730
6674.02 2717
6674.79 2784
6675.57 2731
6676.34 2694
6677.11 2670
6677.88 2736
6678.65 2689
6679.42 2660
6680.19 2668
6680.96 2704
6681.74 2741
6682.51 2931
6683.28 3122
6684.05 3264
6684.82 3243
6685.59 3259
6686.37 3132
6687.14 3091
6687.91 2909
6688.68 2825
6689.45 2699
6690.22 2664
6691.00 2541
6691.77 2409
6692.54 2379
6693.31 2308
6694.08 2336
6694.86 2319
6695.63 2232
6696.40 2341
6697.17 2325
6697.95 2286
6698.72 2233
6699.49 2235
6700.26 2256
6701.04 2267
6701.81 2269
6702.58 2229
6703.35 2171
6704.13 2232
6704.90 2279
6705.67 2272
6706.44 2226
6707.22 2269
6707.99 2206
6708.76 2200
6709.54 2189
6710.31 2159
6711.08 2229
6711.86 2175
6712.63 2074
6713.40 2112
6714.17 2038
6714.95 2068
6715.72 2016
6716.50 1963
6717.27 2010
6718.04 1961
6718.82 1912
6719.59 1981
6720.36 1955
6721.14 1980
6721.91 1972
6722.68 2041
6723.46 2066
6724.23 2008
6725.01 1932
6725.78 1909
6726.55 1928
6727.33 2031
6728.10 1983
6728.88 1928
6729.65 1943
6730.42 1971
6731.20 1940
6731.97 1988
6732.75 1949
6733.52 2034
6734.30 2011
6735.07 2002
6735.84 2096
6736.62 2083
6737.39 2138
6738.17 2059
6738.94 2071
6739.72 2105
6740.49 2000
6741.27 2047
6742.04 2034
6742.82 2018
6743.59 2055
6744.37 2057
6745.14 2105
6745.92 2080
6746.69 2033
6747.47 2120
6748.24 2262
6749.02 2336
6749.79 2387
6750.57 2495
6751.34 2626
6752.12 2700
6752.90 2599
6753.67 2448
6754.45 2384
6755.22 2332
6756.00 2199
6756.77 2133
6757.55 1981
6758.33 2011
6759.10 1993
6759.88 1891
6760.65 1864
6761.43 1955
6762.20 1943
6762.98 1932
6763.76 1867
6764.53 1938
6765.31 1853
6766.09 1852
6766.86 1929
6767.64 1849
6768.41 1860
6769.19 1834
6769.97 1821
6770.74 1882
6771.52 1833
6772.30 1835
6773.07 1851
6773.85 1842
6774.63 1791
6775.40 1866
6776.18 1884
6776.96 1865
6777.74 1860
6778.51 1850
6779.29 1859
6780.07 1801
6780.84 1816
6781.62 1798
6782.40 1768
6783.17 1827
6783.95 1780
6784.73 1776
6785.51 1780
6786.28 1687
6787.06 1689
6787.84 1673
6788.62 1714
6789.39 1744
6790.17 1688
6790.95 1699
6791.73 1685
6792.51 1636
6793.28 1658
6794.06 1660
6794.84 1592
6795.62 1622
6796.39 1706
6797.17 1712
6797.95 1799
6798.73 1815
6799.51 1793
6800.29 1836
6801.06 1806
6801.84 1815
6802.62 1819
6803.40 1803
6804.18 1754
6804.96 1762
6805.73 1719
6806.51 1689
6807.29 1703
6808.07 1668
6808.85 1646
6809.63 1607
6810.41 1666
6811.18 1634
6811.96 1647
6812.74 1630
6813.52 1641
6814.30 1682
6815.08 1719
6815.86 1685
6816.64 1703
6817.42 1763
6818.20 1765
6818.98 1732
6819.76 1752
6820.53 1776
6821.31 1750
6822.09 1758
6822.87 1673
6823.65 1718
6824.43 1734
6825.21 1663
6825.99 1747
6826.77 1796
6827.55 1692
6828.33 1690
6829.11 1769
6829.89 1779
6830.67 1779
6831.45 1764
6832.23 1821
6833.01 1796
6833.79 1772
6834.57 1663
6835.35 1730
6836.13 1711
6836.91 1709
6837.69 1855
6838.47 1881
6839.25 1788
6840.03 1753
6840.81 1733
6841.59 1821
6842.37 1759
6843.16 1735
6843.94 1803
6844.72 1890
6845.50 2038
6846.28 2247
6847.06 2501
6847.84 2851
6848.62 3239
6849.40 3413
6850.18 3481
6850.96 3516
6851.75 3308
6852.53 3220
6853.31 2994
6854.09 2765
6854.87 2724
6855.65 2613
6856.43 2782
6857.22 2866
6858.00 2869
6858.78 2801
6859.56 2639
6860.34 2475
6861.12 2367
6861.90 2279
6862.69 2164
6863.47 2078
6864.25 2001
6865.03 1949
6865.81 1895
6866.60 1976
6867.38 2030
6868.16 1930
6868.94 1922
6869.72 1847
6870.51 1919
6871.29 1946
6872.07 1838
6872.85 1910
6873.64 1872
6874.42 1938
6875.20 1875
6875.98 1859
6876.77 1890
6877.55 1877
6878.33 1901
6879.11 1870
6879.90 1910
6880.68 1808
6881.46 1882
6882.25 1918
6883.03 1886
6883.81 2052
6884.59 2124
6885.38 2116
6886.16 2278
6886.94 2376
6887.73 2367
6888.51 2367
6889.29 2236
6890.08 2154
6890.86 2020
6891.64 1981
6892.43 1943
6893.21 1945
6893.99 1971
6894.78 1910
6895.56 1960
6896.35 1992
6897.13 1950
6897.91 1960
6898.70 2000
6899.48 2057
6900.26 2106
6901.05 1991
6901.83 1945
6902.62 2006
6903.40 1978
6904.18 2029
6904.97 1973
6905.75 1908
6906.54 1910
6907.32 2003
6908.11 1991
6908.89 1912
6909.67 1963
6910.46 1936
6911.24 1890
6912.03 1980
6912.81 1938
6913.60 1982
6914.38 1996
6915.17 1975
6915.95 1899
6916.74 1925
6917.52 1952
6918.31 2008
6919.09 2078
6919.88 2001
6920.66 1989
6921.45 2060
6922.23 2052
6923.02 2020
6923.80 2057
6924.59 2146
6925.37 2150
6926.16 2088
6926.94 2078
6927.73 2164
6928.51 2234
6929.30 2166
6930.09 2254
6930.87 2214
6931.66 2243
6932.44 2242
6933.23 2292
6934.01 2194
6934.80 2202
6935.59 2265
6936.37 2350
6937.16 2413
6937.94 2570
6938.73 2647
6939.52 2710
6940.30 2801
6941.09 2943
6941.88 2957
6942.66 2961
6943.45 3005
6944.23 3118
6945.02 3075
6945.81 3096
6946.59 3222
6947.38 3182
6948.17 3035
6948.95 3082
6949.74 3093
6950.53 3038
6951.31 3062
6952.10 3025
6952.89 3173
6953.67 3088
6954.46 3138
6955.25 3262
6956.04 3333
6956.82 3444
6957.61 3333
6958.40 3467
6959.18 3406
6959.97 3360
6960.76 3368
6961.55 3359
6962.33 3365
6963.12 3455
6963.91 3470
6964.70 3513
6965.48 3631
6966.27 3732
6967.06 3839
6967.85 3867
6968.63 4092
6969.42 4051
6970.21 4117
6971.00 4117
6971.79 4107
6972.57 4131
6973.36 4178
6974.15 4293
6974.94 4398
6975.73 4646
6976.52 4718
6977.30 5024
6978.09 5349
6978.88 5678
6979.67 6171
6980.46 6787
6981.25 7832
6982.03 9176
6982.82 10497
6983.61 11569
6984.40 12347
6985.19 12690
6985.98 12446
6986.77 11738
6987.55 10738
6988.34 9445
6989.13 8118
6989.92 7178
6990.71 6433
6991.50 5902
6992.29 5457
6993.08 5348
6993.87 5571
6994.66 6156
6995.45 6975
6996.24 8054
6997.02 9277
6997.81 10541
6998.60 11203
6999.39 11377
7000.18 10824
7000.97 10115
7001.76 9200
7002.55 7823
7003.34 6688
7004.13 5700
7004.92 4931
7005.71 4386
7006.50 3828
7007.29 3322
7008.08 3214
7008.87 3119
7009.66 3195
7010.45 3132
7011.24 3161
7012.03 3184
7012.82 3125
7013.61 3046
7014.40 3029
7015.19 3047
7015.98 2949
7016.77 2901
7017.56 2854
7018.35 2845
7019.15 2738
7019.94 2783
7020.73 2854
7021.52 2876
7022.31 3050
7023.10 3113
7023.89 3062
7024.68 2999
7025.47 3081
7026.26 2878
7027.05 2930
7027.85 2911
7028.64 2829
7029.43 2788
7030.22 2612
7031.01 2642
7031.80 2600
7032.59 2576
7033.38 2565
7034.18 2737
7034.97 2871
7035.76 2924
7036.55 2993
7037.34 3066
7038.13 3089
7038.93 3107
7039.72 3073
7040.51 2958
7041.30 2955
7042.09 2871
7042.89 2918
7043.68 2930
7044.47 2821
7045.26 2861
7046.05 2970
7046.85 3126
7047.64 3225
7048.43 3430
7049.22 3637
7050.01 3722
7050.81 3499
7051.60 3362
7052.39 3067
7053.18 3004
7053.98 2708
7054.77 2684
7055.56 2694
7056.36 2581
7057.15 2553
7057.94 2511
7058.73 2555
7059.53 2536
7060.32 2517
7061.11 2522
7061.91 2565
7062.70 2611
7063.49 2495
7064.29 2490
7065.08 2433
7065.87 2432
7066.66 2369
7067.46 2392
7068.25 2354
7069.04 2339
7069.84 2378
7070.63 2322
7071.43 2382
7072.22 2286
7073.01 2242
7073.81 2218
7074.60 2177
7075.39 2176
7076.19 2213
7076.98 2143
7077.78 2108
7078.57 2079
7079.36 2069
7080.16 2125
7080.95 2039
7081.75 2041
7082.54 2071
7083.33 1945
7084.13 1994
7084.92 2010
7085.72 2023
7086.51 1938
7087.31 2020
7088.10 2060
7088.90 2148
7089.69 2197
7090.48 2272
7091.28 2254
7092.07 2180
7092.87 2166
7093.66 2171
7094.46 2112
7095.25 1958
7096.05 1835
7096.84 1848
7097.64 1791
7098.43 1737
7099.23 1839
7100.02 1822
7100.82 1880
7101.61 1813
7102.41 1807
7103.20 1802
7104.00 1818
7104.80 1778
7105.59 1682
7106.39 1635
7107.18 1629
7107.98 1577
7108.77 1564
7109.57 1534
7110.36 1612
7111.16 1588
7111.96 1516
7112.75 1592
7113.55 1587
7114.34 1598
7115.14 1527
7115.94 1572
7116.73 1548
7117.53 1565
7118.32 1553
7119.12 1646
7119.92 1593
7120.71 1545
7121.51 1530
7122.31 1458
7123.10 1507
7123.90 1548
7124.70 1541
7125.49 1511
7126.29 1502
7127.09 1521
7127.88 1570
7128.68 1581
7129.48 1599
7130.27 1535
7131.07 1643
7131.87 1611
7132.66 1633
7133.46 1609
7134.26 1547
7135.06 1448
7135.85 1434
7136.65 1481
7137.45 1508
7138.24 1425
7139.04 1476
7139.84 1532
7140.64 1517
7141.43 1531
7142.23 1538
7143.03 1519
7143.83 1537
7144.62 1544
7145.42 1459
7146.22 1405
7147.02 1408
7147.82 1449
7148.61 1374
7149.41 1485
7150.21 1463
7151.01 1424
7151.81 1492
7152.60 1427
7153.40 1448
7154.20 1413
7155.00 1456
7155.80 1508
7156.59 1458
7157.39 1390
7158.19 1411
7158.99 1366
7159.79 1410
7160.59 1323
7161.39 1289
7162.18 1277
7162.98 1316
7163.78 1375
7164.58 1358
7165.38 1286
7166.18 1346
7166.98 1421
7167.78 1371
7168.57 1404
7169.37 1393
7170.17 1377
7170.97 1432
7171.77 1332
7172.57 1297
7173.37 1288
7174.17 1306
7174.97 1309
7175.77 1285
7176.57 1256
7177.37 1271
7178.17 1307
7178.97 1368
7179.77 1354
7180.56 1365
7181.36 1435
7182.16 1461
7182.96 1392
7183.76 1369
7184.56 1347
7185.36 1404
7186.16 1392
7186.96 1266
7187.76 1270
7188.56 1254
7189.36 1273
7190.16 1323
7190.96 1257
7191.76 1243
7192.57 1233
7193.37 1231
7194.17 1293
7194.97 1249
7195.77 1248
7196.57 1309
7197.37 1308
7198.17 1318
7198.97 1283
7199.77 1274
7200.57 1242
7201.37 1264
7202.17 1239
7202.97 1270
7203.77 1199
7204.58 1189
7205.38 1237
7206.18 1221
7206.98 1179
7207.78 1231
7208.58 1235
7209.38 1278
7210.18 1261
7210.99 1227
7211.79 1225
7212.59 1242
7213.39 1250
7214.19 1244
7214.99 1215
7215.79 1207
7216.60 1234
7217.40 1185
7218.20 1204
7219.00 1247
7219.80 1295
7220.60 1251
7221.41 1236
7222.21 1255
7223.01 1216
7223.81 1279
7224.62 1228
7225.42 1278
7226.22 1300
7227.02 1238
7227.82 1229
7228.63 1228
7229.43 1257
7230.23 1246
7231.03 1253
7231.84 1288
7232.64 1300
7233.44 1316
7234.24 1343
7235.05 1292
7235.85 1296
7236.65 1306
7237.45 1394
7238.26 1400
7239.06 1399
7239.86 1399
7240.67 1370
7241.47 1402
7242.27 1400
7243.08 1406
7243.88 1415
7244.68 1445
7245.49 1441
7246.29 1418
7247.09 1427
7247.90 1403
7248.70 1367
7249.50 1449
7250.31 1439
7251.11 1451
7251.91 1404
7252.72 1481
7253.52 1516
7254.32 1481
7255.13 1447
7255.93 1519
7256.74 1564
7257.54 1575
7258.34 1555
7259.15 1682
7259.95 1817
7260.76 1770
7261.56 1807
7262.36 1795
7263.17 1772
7263.97 1633
7264.78 1722
7265.58 1745
7266.39 1702
7267.19 1685
7268.00 1740
7268.80 1801
7269.60 1736
7270.41 1764
7271.21 1764
7272.02 1721
7272.82 1711
7273.63 1831
7274.43 1828
7275.24 1839
7276.04 1829
7276.85 1930
7277.65 1955
7278.46 2127
7279.26 2222
7280.07 2437
7280.87 2900
7281.68 3310
7282.48 3652
7283.29 3845
7284.09 3924
7284.90 3824
7285.71 3753
7286.51 3302
7287.32 2934
7288.12 2589
7288.93 2369
7289.73 2276
7290.54 2097
7291.35 2021
7292.15 1929
7292.96 1888
7293.76 1883
7294.57 1864
7295.38 1772
7296.18 1798
7296.99 1803
7297.79 1824
7298.60 1852
7299.41 1845
7300.21 1901
7301.02 1816
7301.82 1894
7302.63 1916
7303.44 1915
7304.24 1941
7305.05 2007
7305.86 2032
7306.66 2252
7307.47 2293
7308.28 2471
7309.08 2551
7309.89 2735
7310.70 2669
7311.50 2648
7312.31 2619
7313.12 2479
7313.93 2464
7314.73 2443
7315.54 2460
7316.35 2559
7317.15 2690
7317.96 2925
7318.77 3073
7319.58 3162
7320.38 3171
7321.19 3051
7322.00 2984
7322.81 2826
7323.61 2631
7324.42 2490
7325.23 2254
7326.04 2175
7326.84 2194
7327.65 2169
7328.46 2079
7329.27 2065
7330.08 2126
7330.88 2235
7331.69 2386
7332.50 2566
7333.31 2629
7334.12 2798
7334.92 2858
7335.73 2771
7336.54 2632
7337.35 2406
7338.16 2402
7338.97 2198
7339.78 2152
7340.58 1989
7341.39 1983
7342.20 1951
7343.01 1955
7343.82 1904
7344.63 1963
7345.44 1939
7346.24 1974
7347.05 1941
7347.86 1878
7348.67 1833
7349.48 1829
7350.29 1888
7351.10 1880
7351.91 1859
7352.72 1849
7353.53 1831
7354.34 1812
7355.14 1840
7355.95 1894
7356.76 1894
7357.57 1864
7358.38 1967
7359.19 1996
7360.00 1921
7360.81 1991
7361.62 2094
7362.43 2104
7363.24 2047
7364.05 2000
7364.86 1969
7365.67 1989
7366.48 1997
7367.29 1970
7368.10 2011
7368.91 1976
7369.72 2062
7370.53 2000
7371.34 2010
7372.15 2013
7372.96 2058
7373.77 2076
7374.58 2135
7375.39 2220
7376.20 2278
7377.01 2498
7377.82 2685
7378.63 2966
7379.44 3117
7380.26 3161
7381.07 3280
7381.88 3123
7382.69 2939
7383.50 2660
7384.31 2505
7385.12 2353
7385.93 2240
7386.74 2095
7387.55 1981
7388.36 1915
7389.18 1840
7389.99 1852
7390.80 1774
7391.61 1833
7392.42 1830
7393.23 1868
7394.04 1864
7394.86 1891
7395.67 1955
7396.48 2058
7397.29 2300
7398.10 2602
7398.91 2722
7399.73 2861
7400.54 3006
7401.35 2851
7402.16 2790
7402.97 2610
7403.79 2489
7404.60 2326
7405.41 2212
7406.22 2150
7407.03 2131
7407.85 2019
7408.66 1940
7409.47 1877
7410.28 1810
7411.10 1705
7411.91 1663
7412.72 1648
7413.53 1619
7414.35 1564
7415.16 1559
7415.97 1532
7416.78 1517
7417.60 1473
7418.41 1477
7419.22 1482
7420.03 1499
7420.85 1474
7421.66 1428
7422.47 1398
7423.29 1370
7424.10 1367
7424.91 1376
7425.73 1416
7426.54 1393
7427.35 1405
7428.17 1396
7428.98 1374
7429.79 1375
7430.61 1375
7431.42 1345
7432.23 1378
7433.05 1420
7433.86 1430
7434.67 1443
7435.49 1414
7436.30 1453
7437.12 1496
7437.93 1449
7438.74 1463
7439.56 1481
7440.37 1520
7441.18 1469
7442.00 1479
7442.81 1409
7443.63 1444
7444.44 1459
7445.26 1411
7446.07 1426
7446.88 1378
7447.70 1325
7448.51 1355
7449.33 1410
7450.14 1389
7450.96 1410
7451.77 1353
7452.59 1368
7453.40 1353
7454.22 1314
7455.03 1364
7455.85 1398
7456.66 1374
7457.47 1364
7458.29 1364
7459.10 1385
7459.92 1348
7460.74 1428
7461.55 1384
7462.37 1402
7463.18 1381
7464.00 1372
7464.81 1359
7465.63 1365
7466.44 1403
7467.26 1443
7468.07 1446
7468.89 1431
7469.70 1380
7470.52 1385
7471.34 1347
7472.15 1344
7472.97 1352
7473.78 1300
7474.60 1237
7475.41 1252
7476.23 1269
7477.05 1285
7477.86 1298
7478.68 1281
7479.49 1237
7480.31 1192
7481.13 1290
7481.94 1318
7482.76 1273
7483.58 1273
7484.39 1235
7485.21 1312
7486.03 1263
7486.84 1271
7487.66 1246
7488.48 1237
7489.29 1191
7490.11 1182
7490.93 1224
7491.74 1204
7492.56 1184
7493.38 1263
7494.19 1235
7495.01 1174
7495.83 1212
7496.64 1151
7497.46 1164
7498.28 1196
7499.10 1219
7499.91 1234
7500.73 1279
7501.55 1206
7502.36 1176
7503.18 1203
7504.00 1216
7504.82 1199
7505.63 1182
7506.45 1162
7507.27 1125
7508.09 1175
7508.90 1206
7509.72 1167
7510.54 1145
7511.36 1134
7512.18 1130
7512.99 1193
7513.81 1121
7514.63 1187
7515.45 1166
7516.27 1189
7517.08 1164
7517.90 1158
7518.72 1116
7519.54 1067
7520.36 1144
7521.18 1166
7521.99 1230
7522.81 1139
7523.63 1181
7524.45 1124
7525.27 1186
7526.09 1228
7526.91 1215
7527.72 1191
7528.54 1175
7529.36 1158
7530.18 1171
7531.00 1208
7531.82 1153
7532.64 1201
7533.46 1214
7534.28 1213
7535.10 1192
7535.91 1173
7536.73 1179
7537.55 1249
7538.37 1221
7539.19 1226
7540.01 1211
7540.83 1268
7541.65 1368
7542.47 1323
7543.29 1236
7544.11 1244
7544.93 1290
7545.75 1265
7546.57 1326
7547.39 1230
7548.21 1293
7549.03 1268
7549.85 1261
7550.67 1276
7551.49 1314
7552.31 1257
7553.13 1365
7553.95 1367
7554.77 1358
7555.59 1330
7556.41 1371
7557.23 1434
7558.05 1468
7558.87 1408
7559.69 1439
7560.51 1446
7561.33 1368
7562.15 1376
7562.97 1362
7563.79 1393
7564.61 1394
7565.44 1393
7566.26 1388
7567.08 1333
7567.90 1363
7568.72 1367
7569.54 1386
7570.36 1383
7571.18 1399
7572.00 1360
7572.82 1433
7573.65 1428
7574.47 1394
7575.29 1366
7576.11 1381
7576.93 1376
7577.75 1365
7578.57 1373
7579.40 1363
7580.22 1356
7581.04 1392
7581.86 1363
7582.68 1438
7583.50 1480
7584.33 1532
7585.15 1641
7585.97 1564
7586.79 1596
7587.61 1570
7588.44 1648
7589.26 1612
7590.08 1562
7590.90 1604
7591.72 1564
7592.55 1548
7593.37 1572
7594.19 1554
7595.01 1504
7595.84 1533
7596.66 1598
7597.48 1586
7598.30 1683
7599.13 1703
7599.95 1811
7600.77 1982
7601.59 2144
7602.42 2304
7603.24 2277
7604.06 2318
7604.89 2304
7605.71 2151
7606.53 2098
7607.36 2036
7608.18 2001
7609.00 1832
7609.82 1774
7610.65 1758
7611.47 1725
7612.29 1701
7613.12 1750
7613.94 1787
7614.77 1812
7615.59 1823
7616.41 1874
7617.24 1847
7618.06 1726
7618.88 1834
7619.71 1756
7620.53 1746
7621.35 1718
7622.18 1721
7623.00 1731
7623.83 1722
7624.65 1748
7625.47 1857
7626.30 1854
7627.12 2045
7627.95 2222
7628.77 2330
7629.60 2597
7630.42 2643
7631.24 2634
7632.07 2548
7632.89 2401
7633.72 2205
7634.54 2079
7635.37 1878
7636.19 1768
7637.02 1586
7637.84 1523
7638.67 1490
7639.49 1425
7640.31 1388
7641.14 1378
7641.96 1364
7642.79 1345
7643.61 1322
7644.44 1300
7645.26 1344
7646.09 1364
7646.92 1347
7647.74 1308
7648.57 1307
7649.39 1294
7650.22 1233
7651.04 1189
7651.87 1245
7652.69 1243
7653.52 1220
7654.34 1209
7655.17 1273
7656.00 1253
7656.82 1245
7657.65 1241
7658.47 1234
7659.30 1212
7660.12 1211
7660.95 1199
7661.78 1225
7662.60 1211
7663.43 1237
7664.25 1258
7665.08 1203
7665.91 1253
7666.73 1239
7667.56 1274
7668.39 1333
7669.21 1284
7670.04 1269
7670.87 1236
7671.69 1185
7672.52 1182
7673.35 1215
7674.17 1160
7675.00 1219
7675.83 1202
7676.65 1225
7677.48 1181
7678.31 1136
7679.13 1180
7679.96 1158
7680.79 1165
7681.61 1159
7682.44 1206
7683.27 1186
7684.10 1234
7684.92 1266
7685.75 1225
7686.58 1200
7687.40 1223
7688.23 1179
7689.06 1229
7689.89 1229
7690.71 1203
7691.54 1200
7692.37 1204
7693.20 1197
7694.03 1203
7694.85 1275
7695.68 1248
7696.51 1265
7697.34 1228
7698.16 1257
7698.99 1273
7699.82 1230
7700.65 1310
7701.48 1265
7702.31 1234
7703.13 1237
7703.96 1190
7704.79 1213
7705.62 1198
7706.45 1248
7707.28 1238
7708.10 1185
7708.93 1245
7709.76 1260
7710.59 1275
7711.42 1213
7712.25 1201
7713.08 1270
7713.90 1255
7714.73 1247
7715.56 1210
7716.39 1177
7717.22 1171
7718.05 1208
7718.88 1236
7719.71 1197
7720.54 1113
7721.37 1181
7722.20 1118
7723.02 1110
7723.85 1079
7724.68 1167
7725.51 1111
7726.34 1140
7727.17 1139
7728.00 1190
7728.83 1204
7729.66 1160
7730.49 1170
7731.32 1180
7732.15 1117
7732.98 1129
7733.81 1110
7734.64 1110
7735.47 1197
7736.30 1177
7737.13 1157
7737.96 1104
7738.79 1135
7739.62 1160
7740.45 1211
7741.28 1211
7742.11 1360
7742.94 1529
7743.77 1670
7744.60 1909
7745.43 2060
7746.26 2273
7747.09 2273
7747.92 2170
7748.75 2081
7749.59 1865
7750.42 1629
7751.25 1530
7752.08 1414
7752.91 1347
7753.74 1272
7754.57 1222
7755.40 1188
7756.23 1170
7757.06 1162
7757.90 1133
7758.73 1087
7759.56 1108
7760.39 1113
7761.22 1140
7762.05 1176
7762.88 1115
7763.71 1134
7764.55 1086
7765.38 1096
7766.21 1044
7767.04 1005
7767.87 998
7768.70 1012
7769.54 1039
7770.37 1006
7771.20 996
7772.03 1026
7772.86 1037
7773.70 1076
7774.53 1089
7775.36 1038
7776.19 1027
7777.02 1086
7777.86 1083
7778.69 1060
7779.52 1033
7780.35 1070
7781.19 1163
7782.02 1132
7782.85 1172
7783.68 1182
7784.52 1171
7785.35 1200
7786.18 1208
7787.01 1237
7787.85 1203
7788.68 1208
7789.51 1098
7790.35 1126
7791.18 1143
7792.01 1153
7792.84 1123
7793.68 1126
7794.51 1118
7795.34 1116
7796.18 1151
7797.01 1196
7797.84 1168
7798.68 1158
7799.51 1183
7800.34 1184
7801.18 1129
7802.01 1149
7802.84 1191
7803.68 1227
7804.51 1209
7805.35 1189
7806.18 1192
7807.01 1127
7807.85 1157
7808.68 1276
7809.51 1293
7810.35 1291
7811.18 1306
7812.02 1333
7812.85 1377
7813.68 1301
7814.52 1321
7815.35 1383
7816.19 1382
7817.02 1384
7817.86 1360
7818.69 1291
7819.52 1264
7820.36 1238
7821.19 1313
7822.03 1328
7822.86 1339
7823.70 1389
7824.53 1425
7825.37 1442
7826.20 1415
7827.04 1347
7827.87 1355
7828.71 1346
7829.54 1356
7830.38 1284
7831.21 1315
7832.05 1258
7832.88 1326
7833.72 1357
7834.55 1339
7835.39 1301
7836.22 1311
7837.06 1318
7837.89 1248
7838.73 1256
7839.57 1246
7840.40 1270
7841.24 1229
7842.07 1198
7842.91 1239
7843.74 1227
7844.58 1161
7845.42 1161
7846.25 1184
7847.09 1118
7847.92 1090
7848.76 1076
7849.60 1095
7850.43 1035
7851.27 1079
7852.10 1079
7852.94 1092
7853.78 1133
7854.61 1091
7855.45 1115
7856.29 1195
7857.12 1188
7857.96 1105
7858.79 1116
7859.63 1105
7860.47 1055
7861.30 1041
7862.14 1089
7862.98 1079
7863.81 1084
7864.65 1043
7865.49 1046
7866.33 1085
7867.16 1125
7868.00 1058
7868.84 1044
7869.67 1108
7870.51 1135
7871.35 1169
7872.19 1124
7873.02 1119
7873.86 1169
7874.70 1254
7875.54 1326
7876.37 1284
7877.21 1295
7878.05 1306
7878.89 1309
7879.72 1204
7880.56 1147
7881.40 1141
7882.24 1110
7883.07 1083
7883.91 1139
7884.75 1108
7885.59 1132
7886.43 1128
7887.26 1080
7888.10 1107
7888.94 1112
7889.78 1141
7890.62 1179
7891.45 1129
7892.29 1133
7893.13 1209
7893.97 1142
7894.81 1157
7895.65 1139
7896.49 1165
7897.32 1179
7898.16 1101
7899.00 1064
7899.84 1122
7900.68 1155
7901.52 1164
7902.36 1119
7903.20 1135
7904.03 1109
7904.87 1116
7905.71 1087
7906.55 1093
7907.39 1107
7908.23 1096
7909.07 1144
7909.91 1224
7910.75 1201
7911.59 1252
7912.43 1318
7913.27 1426
7914.11 1551
7914.94 1540
7915.78 1651
7916.62 1621
7917.46 1648
7918.30 1537
7919.14 1430
7919.98 1407
7920.82 1404
7921.66 1234
7922.50 1172
7923.34 1061
7924.18 1137
7925.02 1167
7925.86 1097
7926.70 1122
7927.54 1150
7928.38 1152
7929.22 1166
7930.06 1162
7930.90 1063
7931.74 1136
7932.59 1071
7933.43 1024
7934.27 1036
7935.11 1011
7935.95 1014
7936.79 983
7937.63 1005
7938.47 1028
7939.31 1067
7940.15 1072
7940.99 1099
7941.83 1142
7942.67 1148
7943.52 1197
7944.36 1124
7945.20 1095
7946.04 1122
7946.88 1097
7947.72 1063
7948.56 1065
7949.40 1032
7950.25 1084
7951.09 1128
7951.93 1133
7952.77 1181
7953.61 1171
7954.45 1131
7955.29 1175
7956.14 1091
7956.98 1068
7957.82 1104
7958.66 1093
7959.50 1061
7960.35 1043
7961.19 1020
7962.03 1072
7962.87 1078
7963.71 1144
7964.56 1182
7965.40 1276
7966.24 1352
7967.08 1320
7967.93 1258
7968.77 1195
7969.61 1113
7970.45 1107
7971.29 1098
7972.14 1069
7972.98 985
7973.82 938
7974.67 926
7975.51 1017
7976.35 991
7977.19 990
7978.04 987
7978.88 1001
7979.72 965
7980.57 978
7981.41 971
7982.25 951
7983.09 1006
7983.94 1005
7984.78 1033
7985.62 1064
7986.47 952
7987.31 996
7988.15 980
7989.00 991
7989.84 939
7990.68 936
7991.53 924
7992.37 914
7993.22 933
7994.06 918
7994.90 943
7995.75 906
7996.59 920
7997.43 880
7998.28 917
7999.12 873
7999.97 876
8000.81 918
8001.65 921
8002.50 906
8003.34 849
8004.19 936
8005.03 930
8005.88 901
8006.72 899
8007.57 890
8008.41 936
8009.25 954
8010.10 917
8010.94 905
8011.79 892
8012.63 872
8013.48 904
8014.32 949
8015.17 881
8016.01 868
8016.86 889
8017.70 863
8018.55 872
8019.39 882
8020.24 887
8021.08 852
8021.93 855
8022.77 827
8023.62 835
8024.46 849
8025.31 854
8026.15 924
8027.00 875
8027.84 895
8028.69 912
8029.54 866
8030.38 848
8031.23 865
8032.07 868
8032.92 854
8033.76 830
8034.61 887
8035.46 873
8036.30 876
8037.15 870
8037.99 885
8038.84 863
8039.69 829
8040.53 852
8041.38 820
8042.22 864
8043.07 896
8043.92 907
8044.76 875
8045.61 905
8046.46 870
8047.30 939
8048.15 899
8049.00 896
8049.84 833
8050.69 858
8051.54 895
8052.38 826
8053.23 797
8054.08 850
8054.92 833
8055.77 788
8056.62 856
8057.46 788
8058.31 833
8059.16 832
8060.01 841
8060.85 867
8061.70 914
8062.55 831
8063.40 832
8064.24 832
8065.09 799
8065.94 777
8066.79 828
8067.63 866
8068.48 809
8069.33 811
8070.18 831
8071.02 797
8071.87 812
8072.72 819
8073.57 848
8074.42 847
8075.26 845
8076.11 829
8076.96 815
8077.81 815
8078.66 811
8079.50 859
8080.35 881
8081.20 825
8082.05 787
8082.90 816
8083.75 816
8084.59 838
8085.44 841
8086.29 843
8087.14 840
8087.99 842
8088.84 824
8089.69 830
8090.53 814
8091.38 798
8092.23 798
8093.08 790
8093.93 804
8094.78 807
8095.63 852
8096.48 814
8097.33 851
8098.18 822
8099.02 864
8099.87 878
8100.72 890
8101.57 865
8102.42 867
8103.27 834
8104.12 806
8104.97 819
8105.82 867
8106.67 800
8107.52 810
8108.37 796
8109.22 780
8110.07 767
8110.92 768
8111.77 803
8112.62 865
8113.47 886
8114.32 860
8115.17 852
8116.02 869
8116.87 894
8117.72 908
8118.57 895
8119.42 930
8120.27 896
8121.12 857
8121.97 849
8122.82 872
8123.67 841
8124.52 816
8125.37 817
8126.22 839
8127.07 877
8127.93 824
8128.78 866
8129.63 914
8130.48 854
8131.33 815
8132.18 813
8133.03 816
8133.88 868
8134.73 853
8135.58 832
8136.44 866
8137.29 835
8138.14 896
8138.99 876
8139.84 881
8140.69 894
8141.54 895
8142.39 918
8143.25 914
8144.10 861
8144.95 830
8145.80 902
8146.65 917
8147.50 879
8148.36 891
8149.21 939
8150.06 878
8150.91 890
8151.76 930
8152.62 988
8153.47 1001
8154.32 1032
8155.17 1016
8156.02 950
8156.88 954
8157.73 926
8158.58 884
8159.43 885
8160.29 903
8161.14 867
8161.99 839
8162.84 820
8163.70 812
8164.55 830
8165.40 811
8166.25 805
8167.11 833
8167.96 858
8168.81 871
8169.67 844
8170.52 813
8171.37 825
8172.23 836
8173.08 832
8173.93 817
8174.78 809
8175.64 804
8176.49 846
8177.34 785
8178.20 822
8179.05 822
8179.90 775
8180.76 746
8181.61 783
8182.47 805
8183.32 818
8184.17 764
8185.03 786
8185.88 787
8186.73 769
8187.59 770
8188.44 821
8189.30 812
8190.15 798
8191.00 777
8191.86 772
8192.71 787
8193.57 803
8194.42 813
8195.27 778
8196.13 804
8196.98 805
8197.84 767
8198.69 798
8199.55 776
8200.40 788
8201.26 734
8202.11 753
8202.96 773
8203.82 762
8204.67 796
8205.53 771
8206.38 795
8207.24 800
8208.09 751
8208.95 812
8209.80 796
8210.66 762
8211.51 777
8212.37 783
8213.22 783
8214.08 806
8214.93 878
8215.79 867
8216.65 861
8217.50 890
8218.36 905
8219.21 904
8220.07 923
8220.92 908
8221.78 1031
8222.63 909
8223.49 923
8224.35 914
8225.20 897
8226.06 890
8226.91 864
8227.77 833
8228.63 818
8229.48 814
8230.34 793
8231.19 789
8232.05 809
8232.91 830
8233.76 770
8234.62 774
8235.47 809
8236.33 815
8237.19 811
8238.04 780
8238.90 814
8239.76 803
8240.61 800
8241.47 793
8242.33 807
8243.18 798
8244.04 840
8244.90 780
8245.75 791
8246.61 806
8247.47 825
8248.33 821
8249.18 832
8250.04 859
8250.90 838
8251.75 785
8252.61 802
8253.47 788
8254.33 773
8255.18 806
8256.04 799
8256.90 795
8257.76 753
8258.61 781
8259.47 797
8260.33 808
8261.19 836
8262.04 764
8262.90 737
8263.76 821
8264.62 821
8265.48 779
8266.33 797
8267.19 790
8268.05 759
8268.91 793
8269.77 786
8270.62 746
8271.48 757
8272.34 785
8273.20 814
8274.06 777
8274.92 753
8275.77 827
8276.63 825
8277.49 765
8278.35 767
8279.21 814
8280.07 806
8280.93 819
8281.78 788
8282.64 818
8283.50 786
8284.36 772
8285.22 831
8286.08 813
8286.94 827
8287.80 806
8288.66 881
8289.51 840
8290.37 853
8291.23 845
8292.09 864
8292.95 878
8293.81 846
8294.67 858
8295.53 868
8296.39 837
8297.25 844
8298.11 821
8298.97 874
8299.83 878
8300.69 861
8301.55 899
8302.41 862
8303.27 858
8304.13 850
8304.99 910
8305.85 902
8306.71 839
8307.57 878
8308.43 855
8309.29 855
8310.15 844
8311.01 826
8311.87 829
8312.73 840
8313.59 833
8314.45 863
8315.31 896
8316.17 884
8317.03 920
8317.89 883
8318.75 849
8319.61 863
8320.47 852
8321.33 845
8322.20 834
8323.06 859
8323.92 868
8324.78 868
8325.64 889
8326.50 900
8327.36 864
8328.22 915
8329.08 859
8329.94 887
8330.81 904
8331.67 898
8332.53 912
8333.39 918
8334.25 897
8335.11 875
8335.97 912
8336.84 900
8337.70 896
8338.56 882
8339.42 935
8340.28 885
8341.15 940
8342.01 881
8342.87 894
8343.73 897
8344.59 908
8345.45 896
8346.32 889
8347.18 892
8348.04 890
8348.90 901
8349.77 936
8350.63 933
8351.49 886
8352.35 898
8353.22 884
8354.08 915
8354.94 937
8355.80 954
8356.67 886
8357.53 900
8358.39 955
8359.25 892
8360.12 898
8360.98 949
8361.84 929
8362.71 953
8363.57 985
8364.43 966
8365.29 958
8366.16 962
8367.02 988
8367.88 980
8368.75 986
8369.61 991
8370.47 1007
8371.34 983
8372.20 987
8373.06 964
8373.93 997
8374.79 1031
8375.65 1046
8376.52 1026
8377.38 1052
8378.25 1041
8379.11 1057
8379.97 1110
8380.84 1075
8381.70 1096
8382.56 1081
8383.43 1137
8384.29 1158
8385.16 1113
8386.02 1102
8386.89 1154
8387.75 1195
8388.61 1153
8389.48 1162
8390.34 1146
8391.21 1157
8392.07 1160
8392.94 1153
8393.80 1195
8394.67 1292
8395.53 1257
8396.39 1270
8397.26 1268
8398.12 1272
8398.99 1269
8399.85 1239
8400.72 1309
8401.58 1306
8402.45 1325
8403.31 1334
8404.18 1367
8405.04 1417
8405.91 1445
8406.77 1398
8407.64 1488
8408.50 1489
8409.37 1525
8410.24 1558
8411.10 1524
8411.97 1536
8412.83 1587
8413.70 1614
8414.56 1578
8415.43 1548
8416.29 1549
8417.16 1563
8418.03 1579
8418.89 1627
8419.76 1684
8420.62 1663
8421.49 1657
8422.36 1733
8423.22 1782
8424.09 1821
8424.95 1794
8425.82 1793
8426.69 1811
8427.55 1891
8428.42 1866
8429.28 1985
8430.15 1985
8431.02 2008
8431.88 1983
8432.75 2105
8433.62 2131
8434.48 2208
8435.35 2296
8436.22 2361
8437.08 2444
8437.95 2555
8438.82 2580
8439.68 2626
8440.55 2619
8441.42 2656
8442.29 2603
8443.15 2555
8444.02 2500
8444.89 2556
8445.75 2620
8446.62 2724
8447.49 2941
8448.36 3243
8449.22 3777
8450.09 4632
8450.96 5731
8451.83 6828
8452.69 7977
8453.56 8696
8454.43 8742
8455.30 8739
8456.16 7895
8457.03 7194
8457.90 6225
8458.77 5265
8459.64 4466
8460.50 3719
8461.37 3216
8462.24 2800
8463.11 2471
8463.98 2272
8464.84 2142
8465.71 1959
8466.58 1896
8467.45 1885
8468.32 1842
8469.19 1737
8470.05 1730
8470.92 1710
8471.79 1610
8472.66 1619
8473.53 1614
8474.40 1608
8475.27 1591
8476.13 1544
8477.00 1471
8477.87 1580
8478.74 1572
8479.61 1601
8480.48 1653
8481.35 1707
8482.22 1662
8483.09 1658
8483.96 1637
8484.82 1656
8485.69 1566
8486.56 1579
8487.43 1653
8488.30 1773
8489.17 1880
8490.04 1918
8490.91 2023
8491.78 2097
8492.65 2051
8493.52 2003
8494.39 1987
8495.26 1941
8496.13 1792
8497.00 1636
8497.87 1666
8498.74 1615
8499.61 1580
8500.48 1559
8501.35 1522
8502.22 1611
8503.09 1617
8503.96 1558
8504.83 1534
8505.70 1550
8506.57 1606
8507.44 1647
8508.31 1644
8509.18 1695
8510.05 1716
8510.92 1759
8511.79 1773
8512.66 1777
8513.53 1768
8514.40 1803
8515.27 1827
8516.15 1764
8517.02 1814
8517.89 1847
8518.76 1841
8519.63 1802
8520.50 1781
8521.37 1865
8522.24 1849
8523.11 1832
8523.98 1868
8524.86 1862
8525.73 1819
8526.60 1893
8527.47 1907
8528.34 1962
8529.21 1905
8530.08 1943
8530.96 1959
8531.83 1901
8532.70 1900
8533.57 1843
8534.44 1880
8535.31 1808
8536.19 1844
8537.06 1820
8537.93 1736
8538.80 1697
8539.67 1675
8540.55 1608
8541.42 1596
8542.29 1577
8543.16 1534
8544.03 1513
8544.91 1477
8545.78 1465
8546.65 1483
8547.52 1508
8548.40 1525
8549.27 1616
8550.14 1723
8551.01 1894
8551.89 1922
8552.76 1976
8553.63 1990
8554.51 2030
8555.38 1904
8556.25 1794
8557.12 1706
8558.00 1642
8558.87 1521
8559.74 1484
8560.62 1469
8561.49 1428
8562.36 1381
8563.24 1312
8564.11 1398
8564.98 1424
8565.86 1368
8566.73 1389
8567.60 1372
8568.48 1365
8569.35 1334
8570.22 1341
8571.10 1327
8571.97 1334
8572.84 1343
8573.72 1279
8574.59 1287
8575.46 1236
8576.34 1251
8577.21 1240
8578.09 1230
8578.96 1254
8579.83 1307
8580.71 1356
8581.58 1365
8582.46 1314
8583.33 1296
8584.21 1252
8585.08 1269
8585.95 1281
8586.83 1294
8587.70 1296
8588.58 1255
8589.45 1284
8590.33 1275
8591.20 1340
8592.08 1312
8592.95 1292
8593.83 1326
8594.70 1342
8595.58 1323
8596.45 1389
8597.33 1417
8598.20 1359
8599.08 1422
8599.95 1409
8600.83 1346
8601.70 1338
8602.58 1368
8603.45 1407
8604.33 1432
8605.20 1415
8606.08 1398
8606.95 1375
8607.83 1406
8608.70 1409
8609.58 1437
8610.45 1387
8611.33 1432
8612.21 1460
8613.08 1455
8613.96 1444
8614.83 1424
8615.71 1433
8616.59 1441
8617.46 1417
8618.34 1418
8619.21 1452
8620.09 1441
8620.97 1405
8621.84 1466
8622.72 1533
8623.59 1510
8624.47 1511
8625.35 1541
8626.22 1622
8627.10 1658
8627.98 1629
8628.85 1660
8629.73 1698
8630.61 1662
8631.48 1655
8632.36 1667
8633.24 1619
8634.11 1603
8634.99 1657
8635.87 1616
8636.74 1621
8637.62 1708
8638.50 1736
8639.37 1734
8640.25 1711
8641.13 1741
8642.01 1799
8642.88 1796
8643.76 1830
8644.64 1826
8645.52 1888
8646.39 1880
8647.27 1908
8648.15 2004
8649.03 1954
8649.90 1957
8650.78 1990
8651.66 1991
8652.54 1988
8653.41 1973
8654.29 2026
8655.17 2008
8656.05 1984
8656.93 2040
8657.80 2007
8658.68 1985
8659.56 2069
8660.44 1979
8661.32 2019
8662.19 2025
8663.07 2013
8663.95 2135
8664.83 2193
8665.71 2214
8666.59 2286
8667.46 2420
8668.34 2550
8669.22 2694
8670.10 2980
8670.98 3113
8671.86 3375
8672.74 3348
8673.62 3344
8674.49 3348
8675.37 3223
8676.25 3119
8677.13 2932
8678.01 2768
8678.89 2666
8679.77 2616
8680.65 2519
8681.53 2491
8682.41 2530
8683.29 2502
8684.16 2674
8685.04 2932
8685.92 3120
8686.80 3524
8687.68 4094
8688.56 4695
8689.44 5266
8690.32 5712
8691.20 5789
8692.08 5781
8692.96 5415
8693.84 4934
8694.72 4351
8695.60 3867
8696.48 3340
8697.36 3006
8698.24 2695
8699.12 2401
8700.00 2246
8700.88 2149
8701.76 2053
8702.64 1939
8703.52 1923
8704.40 1837
8705.28 1827
8706.16 1842
8707.04 1873
8707.92 1809
8708.80 1801
8709.69 1817
8710.57 1767
8711.45 1808
8712.33 1716
8713.21 1740
8714.09 1720
8714.97 1726
8715.85 1762
8716.73 1747
8717.61 1780
8718.49 1777
8719.38 1787
8720.26 1862
8721.14 1854
8722.02 1832
8722.90 1828
8723.78 1885
8724.66 1870
8725.54 1974
8726.43 1997
8727.31 2036
8728.19 2135
8729.07 2102
8729.95 2045
8730.83 2071
8731.72 2038
8732.60 2057
8733.48 1974
8734.36 2013
8735.24 2090
8736.13 2029
8737.01 1939
8737.89 1922
8738.77 1918
8739.65 1942
8740.54 1952
8741.42 1973
8742.30 1923
8743.18 1956
8744.07 1997
8744.95 1989
8745.83 1999
8746.71 2107
8747.60 2050
8748.48 2107
8749.36 2052
8750.24 2059
8751.13 2142
8752.01 2133
8752.89 2190
8753.77 2178
8754.66 2196
8755.54 2245
8756.42 2237
8757.31 2288
8758.19 2337
8759.07 2361
8759.96 2473
8760.84 2475
8761.72 2508
8762.61 2540
8763.49 2611
8764.37 2657
8765.26 2690
8766.14 2620
8767.02 2647
8767.91 2589
8768.79 2612
8769.67 2552
8770.56 2589
8771.44 2430
8772.32 2510
8773.21 2556
8774.09 2645
8774.98 2849
8775.86 3135
8776.74 3735
8777.63 4397
8778.51 4993
8779.40 5411
8780.28 5747
8781.17 5852
8782.05 5648
8782.93 5332
8783.82 4810
8784.70 4386
8785.59 3879
8786.47 3365
8787.36 2990
8788.24 2808
8789.13 2567
8790.01 2345
8790.89 2269
8791.78 2257
8792.66 2238
8793.55 2369
8794.43 2498
8795.32 2488
8796.20 2530
8797.09 2441
8797.97 2430
8798.86 2348
8799.74 2265
8800.63 2110
8801.52 2070
8802.40 1910
8803.29 1854
8804.17 1767
8805.06 1731
8805.94 1648
8806.83 1617
8807.71 1603
8808.60 1646
8809.48 1659
8810.37 1698
8811.26 1676
8812.14 1665
8813.03 1660
8813.91 1609
8814.80 1628
8815.69 1639
8816.57 1664
8817.46 1711
8818.34 1684
8819.23 1647
8820.12 1653
8821.00 1670
8821.89 1603
8822.77 1603
8823.66 1560
8824.55 1530
8825.43 1524
8826.32 1543
8827.21 1522
8828.09 1487
8828.98 1468
8829.87 1493
8830.75 1527
8831.64 1517
8832.53 1461
8833.41 1544
8834.30 1545
8835.19 1510
8836.08 1513
8836.96 1480
8837.85 1539
8838.74 1567
8839.62 1556
8840.51 1539
8841.40 1499
8842.29 1517
8843.17 1501
8844.06 1514
8844.95 1548
8845.84 1489
8846.72 1516
8847.61 1547
8848.50 1500
8849.39 1486
8850.27 1475
8851.16 1485
8852.05 1557
8852.94 1496
8853.82 1483
8854.71 1521
8855.60 1502
8856.49 1482
8857.38 1463
8858.26 1498
8859.15 1479
8860.04 1501
8860.93 1496
8861.82 1424
8862.71 1371
8863.59 1395
8864.48 1382
8865.37 1391
8866.26 1313
8867.15 1319
8868.04 1299
8868.93 1271
8869.81 1238
8870.70 1275
8871.59 1325
8872.48 1231
8873.37 1220
8874.26 1200
8875.15 1166
8876.04 1159
8876.93 1169
8877.81 1170
8878.70 1156
8879.59 1136
8880.48 1135
8881.37 1104
8882.26 1189
8883.15 1194
8884.04 1157
8884.93 1131
8885.82 1098
8886.71 1092
8887.60 1065
8888.49 1106
8889.38 1052
8890.27 1034
8891.16 1045
8892.05 1093
8892.94 1049
8893.83 1065
8894.72 1023
8895.61 1010
8896.50 1035
8897.39 1047
8898.28 1060
8899.17 1004
8900.06 1044
8900.95 989
8901.84 983
8902.73 988
8903.62 1035
8904.51 1015
8905.40 1009
8906.29 972
8907.18 968
8908.07 974
8908.96 997
8909.85 937
8910.74 936
8911.63 959
8912.52 959
8913.41 920
8914.31 963
8915.20 935
8916.09 975
8916.98 944
8917.87 920
8918.76 950
8919.65 951
8920.54 902
8921.43 981
8922.33 938
8923.22 891
8924.11 900
8925.00 895
8925.89 925
8926.78 923
8927.67 923
8928.57 912
8929.46 905
8930.35 912
8931.24 887
8932.13 897
8933.03 877
8933.92 886
8934.81 878
8935.70 912
8936.59 876
8937.49 849
8938.38 893
8939.27 882
8940.16 865
8941.05 875
8941.95 855
8942.84 822
8943.73 823
8944.62 858
8945.52 876
8946.41 864
8947.30 869
8948.19 895
8949.09 830
8949.98 864
8950.87 888
8951.76 847
8952.66 834
8953.55 773
8954.44 834
8955.34 851
8956.23 822
8957.12 818
8958.02 818
8958.91 820
8959.80 809
8960.69 815
8961.59 794
8962.48 830
8963.37 817
8964.27 820
8965.16 798
8966.05 821
8966.95 847
8967.84 825
8968.74 796
8969.63 812
8970.52 777
8971.42 773
8972.31 812
8973.20 834
8974.10 812
8974.99 825
8975.89 794
8976.78 803
8977.67 767
8978.57 744
8979.46 743
8980.36 771
8981.25 774
8982.15 742
8983.04 798
8983.93 735
8984.83 733
8985.72 740
8986.62 741
8987.51 747
8988.41 760
8989.30 711
8990.20 748
8991.09 745
8991.99 755
8992.88 759
8993.78 735
8994.67 720
8995.57 728
8996.46 721
8997.36 701
8998.25 719
8999.15 693
9000.04 717
9000.94 714
9001.83 727
9002.73 694
9003.62 697
9004.52 744
9005.41 665
9006.31 682
9007.20 737
9008.10 693
9009.00 719
9009.89 688
9010.79 679
9011.68 676
9012.58 711
9013.47 668
9014.37 703
9015.27 710
9016.16 658
9017.06 688
9017.95 683
9018.85 674
9019.75 687
9020.64 707
9021.54 674
9022.43 679
9023.33 661
9024.23 678
9025.12 638
9026.02 643
9026.92 655
9027.81 661
9028.71 696
9029.61 656
9030.50 697
9031.40 702
9032.30 692
9033.19 741
9034.09 645
9034.99 676
9035.88 676
9036.78 695
9037.68 687
9038.58 681
9039.47 695
9040.37 688
9041.27 690
9042.16 674
9043.06 690
9043.96 714
9044.86 664
9045.75 689
9046.65 674
9047.55 704
9048.45 680
9049.34 677
9050.24 689
9051.14 697
9052.04 745
9052.94 693
9053.83 662
9054.73 686
9055.63 686
9056.53 697
9057.43 739
9058.32 716
9059.22 714
9060.12 708
9061.02 683
9061.92 724
9062.81 696
9063.71 695
9064.61 706
9065.51 708
9066.41 738
9067.31 752
9068.21 723
9069.10 705
9070.00 727
9070.90 676
9071.80 702
9072.70 704
9073.60 685
9074.50 695
9075.40 752
9076.29 726
9077.19 669
9078.09 630
9078.99 681
9079.89 720
9080.79 701
9081.69 667
9082.59 661
9083.49 686
9084.39 737
9085.29 723
9086.19 740
9087.09 701
9087.98 647
9088.88 683
9089.78 659
9090.68 659
9091.58 708
9092.48 661
9093.38 677
9094.28 664
9095.18 669
9096.08 708
9096.98 670
9097.88 705
9098.78 644
9099.68 689
9100.58 710
9101.48 663
9102.38 682
9103.28 686
9104.18 709
9105.08 650
9105.99 645
9106.89 642
9107.79 645
9108.69 673
9109.59 694
9110.49 690
9111.39 659
9112.29 669
9113.19 666
9114.09 681
9114.99 656
9115.89 683
9116.79 651
9117.69 670
9118.60 681
9119.50 638
9120.40 667
9121.30 668
9122.20 672
9123.10 683
9124.00 678
9124.90 656
9125.81 611
9126.71 657
9127.61 655
9128.51 683
9129.41 697
9130.31 648
9131.22 648
9132.12 691
9133.02 689
9133.92 689
9134.82 645
9135.72 656
9136.63 668
9137.53 685
9138.43 693
9139.33 621
9140.23 714
9141.14 708
9142.04 660
9142.94 736
9143.84 707
9144.75 674
9145.65 679
9146.55 670
9147.45 649
9148.36 677
9149.26 688
9150.16 632
9151.06 659
9151.97 657
9152.87 656
9153.77 668
9154.67 718
9155.58 672
9156.48 638
9157.38 628
9158.29 633
9159.19 690
9160.09 680
9161.00 693
9161.90 660
9162.80 661
9163.71 660
9164.61 627
9165.51 667
9166.42 666
9167.32 686
9168.22 684
9169.13 683
9170.03 686
9170.93 639
9171.84 652
9172.74 631
9173.64 635
9174.55 647
9175.45 664
9176.36 656
9177.26 671
9178.16 691
9179.07 692
9179.97 666
9180.88 702
9181.78 712
9182.69 693
9183.59 680
9184.49 675
9185.40 676
9186.30 728
9187.21 726
9188.11 705
9189.02 705
9189.92 706
9190.82 696
9191.73 703
9192.63 715
9193.54 741
9194.44 719
9195.35 757
9196.25 825
9197.16 799
9198.06 776
9198.97 758
9199.87 766
9200.78 761
9201.68 766
9202.59 723
9203.49 691
9204.40 708
9205.30 753
9206.21 702
9207.12 685
9208.02 724
9208.93 711
9209.83 689
9210.74 706
9211.64 697
9212.55 701
9213.45 727
9214.36 728
9215.27 768
9216.17 724
9217.08 734
9217.98 767
9218.89 733
9219.80 695
9220.70 697
9221.61 663
9222.51 675
9223.42 670
9224.33 649
9225.23 682
9226.14 688
9227.05 710
9227.95 668
9228.86 694
9229.77 657
9230.67 687
9231.58 689
9232.49 651
9233.39 619
9234.30 665
9235.21 665
9236.11 658
9237.02 660
9237.93 672
9238.83 697
9239.74 686
9240.65 671
9241.55 674
9242.46 665
9243.37 645
9244.28 663
9245.18 656
9246.09 669
9247.00 620
9247.91 660
9248.81 656
9249.72 643
9250.63 644
9251.54 666
9252.44 699
9253.35 654
9254.26 632
9255.17 656
9256.07 677
9256.98 643
9257.89 639
9258.80 672
9259.71 677
9260.61 658
9261.52 660
9262.43 680
9263.34 675
9264.25 678
9265.16 681
9266.06 656
9266.97 683
9267.88 645
9268.79 662
9269.70 688
9270.61 683
9271.51 703
9272.42 733
9273.33 695
9274.24 668
9275.15 716
9276.06 675
9276.97 706
9277.88 678
9278.78 705
9279.69 760
9280.60 747
9281.51 711
9282.42 697
9283.33 703
9284.24 704
9285.15 727
9286.06 670
9286.97 695
9287.88 686
9288.79 703
9289.70 728
9290.60 702
9291.51 714
9292.42 723
9293.33 711
9294.24 748
9295.15 762
9296.06 750
9296.97 701
9297.88 688
9298.79 724
9299.70 736
9300.61 737
9301.52 740
9302.43 744
9303.34 736
9304.25 767
9305.16 714
9306.07 744
9306.98 749
9307.89 762
9308.80 725
9309.71 709
9310.63 701
9311.54 671
9312.45 707
9313.36 700
9314.27 717
9315.18 664
9316.09 707
9317.00 728
9317.91 711
9318.82 729
9319.73 701
9320.64 752
9321.55 746
9322.47 758
9323.38 680
9324.29 693
9325.20 702
9326.11 730
9327.02 708
9327.93 714
9328.84 721
9329.76 723
9330.67 712
9331.58 714
9332.49 705
9333.40 726
9334.31 676
9335.23 728
9336.14 752
9337.05 752
9337.96 749
9338.87 740
9339.78 727
9340.70 739
9341.61 722
9342.52 722
9343.43 723
9344.34 722
9345.26 733
9346.17 749
9347.08 756
9347.99 726
9348.91 716
9349.82 750
9350.73 748
9351.64 715
9352.56 751
9353.47 717
9354.38 707
9355.29 723
9356.21 742
9357.12 767
9358.03 744
9358.94 751
9359.86 751
9360.77 736
9361.68 710
9362.60 740
9363.51 694
9364.42 734
9365.34 738
9366.25 753
9367.16 713
9368.08 739
9368.99 786
9369.90 730
9370.82 761
9371.73 750
9372.64 729
9373.56 766
9374.47 767
9375.38 750
9376.30 696
9377.21 717
9378.12 765
9379.04 798
9379.95 789
9380.87 780
9381.78 797
9382.69 780
9383.61 771
9384.52 808
9385.44 820
9386.35 831
9387.27 846
9388.18 886
9389.09 891
9390.01 896
9390.92 946
9391.84 906
9392.75 912
9393.67 929
9394.58 917
9395.50 940
9396.41 911
9397.32 906
9398.24 851
9399.15 845
9400.07 843
9400.98 815
9401.90 841
9402.81 816
9403.73 788
9404.64 854
9405.56 866
9406.47 826
9407.39 819
9408.30 816
9409.22 815
9410.14 873
9411.05 818
9411.97 845
9412.88 838
9413.80 849
9414.71 820
9415.63 813
9416.54 818
9417.46 839
9418.38 821
9419.29 858
9420.21 821
9421.12 844
9422.04 868
9422.95 867
9423.87 824
9424.79 838
9425.70 813
9426.62 865
9427.54 867
9428.45 883
9429.37 892
9430.28 909
9431.20 885
9432.12 943
9433.03 936
9433.95 929
9434.87 936
9435.78 969
9436.70 957
9437.62 956
9438.53 949
9439.45 980
9440.37 940
9441.28 948
9442.20 983
9443.12 981
9444.03 981
9444.95 1011
9445.87 1068
9446.79 1139
9447.70 1200
9448.62 1369
9449.54 1441
9450.45 1486
9451.37 1544
9452.29 1543
9453.21 1421
9454.12 1386
9455.04 1325
9455.96 1268
9456.88 1186
9457.79 1082
9458.71 1046
9459.63 968
9460.55 911
9461.47 872
9462.38 908
9463.30 926
9464.22 891
9465.14 839
9466.06 868
9466.97 864
9467.89 866
9468.81 869
9469.73 891
9470.65 883
9471.56 860
9472.48 924
9473.40 901
9474.32 883
9475.24 933
9476.16 1020
9477.08 1036
9477.99 1008
9478.91 1010
9479.83 983
9480.75 984
9481.67 993
9482.59 949
9483.51 944
9484.43 947
9485.34 948
9486.26 910
9487.18 894
9488.10 891
9489.02 872
9489.94 900
9490.86 826
9491.78 847
9492.70 845
9493.62 853
9494.54 808
9495.46 815
9496.38 825
9497.30 833
9498.22 797
9499.13 808
9500.05 838
9500.97 845
9501.89 859
9502.81 810
9503.73 885
9504.65 840
9505.57 869
9506.49 855
9507.41 810
9508.33 802
9509.25 891
9510.17 907
9511.09 871
9512.01 874
9512.93 869
9513.86 942
9514.78 891
9515.70 886
9516.62 899
9517.54 893
9518.46 891
9519.38 893
9520.30 866
9521.22 917
9522.14 942
9523.06 911
9523.98 918
9524.90 946
9525.82 983
9526.75 955
9527.67 982
9528.59 1019
9529.51 1021
9530.43 1097
9531.35 1089
9532.27 1072
9533.19 1061
9534.11 1058
9535.04 972
9535.96 988
9536.88 965
9537.80 932
9538.72 950
9539.64 915
9540.57 921
9541.49 926
9542.41 911
9543.33 886
9544.25 841
9545.17 888
9546.10 926
9547.02 913
9547.94 878
9548.86 883
9549.78 888
9550.71 891
9551.63 848
9552.55 898
9553.47 913
9554.40 888
9555.32 891
9556.24 921
9557.16 907
9558.09 865
9559.01 897
9559.93 938
9560.85 906
9561.78 931
9562.70 871
9563.62 845
9564.54 898
9565.47 846
9566.39 911
9567.31 888
9568.24 914
9569.16 893
9570.08 837
9571.00 871
9571.93 889
9572.85 889
9573.77 872
9574.70 930
9575.62 897
9576.54 887
9577.47 886
9578.39 835
9579.31 860
9580.24 932
9581.16 921
9582.09 947
9583.01 963
9583.93 940
9584.86 948
9585.78 907
9586.70 961
9587.63 922
9588.55 975
9589.48 925
9590.40 938
9591.32 932
9592.25 956
9593.17 1014
9594.10 984
9595.02 998
9595.95 985
9596.87 1034
9597.79 1051
9598.72 1033
9599.64 983
9600.57 978
9601.49 1014
9602.42 1022
9603.34 1061
9604.27 1048
9605.19 1059
9606.12 1111
9607.04 1053
9607.97 1062
9608.89 1031
9609.82 1088
9610.74 1087
9611.67 1095
9612.59 1109
9613.52 1126
9614.44 1126
9615.37 1157
9616.29 1154
9617.22 1177
9618.14 1203
9619.07 1173
9619.99 1236
9620.92 1203
9621.85 1179
9622.77 1246
9623.70 1292
9624.62 1263
9625.55 1238
9626.47 1235
9627.40 1298
9628.33 1292
9629.25 1345
9630.18 1374
9631.10 1361
9632.03 1347
9632.96 1359
9633.88 1413
9634.81 1369
9635.73 1361
9636.66 1375
9637.59 1428
9638.51 1452
9639.44 1455
9640.37 1526
9641.29 1543
9642.22 1614
9643.15 1559
9644.07 1761
9645.00 1820
9645.93 1927
9646.85 1940
9647.78 1945
9648.71 1946
9649.63 1963
9650.56 1953
9651.49 1887
9652.41 1790
9653.34 1793
9654.27 1672
9655.20 1623
9656.12 1629
9657.05 1581
9657.98 1611
9658.90 1583
9659.83 1648
9660.76 1588
9661.69 1592
9662.61 1599
9663.54 1636
9664.47 1677
9665.40 1730
9666.32 1696
9667.25 1723
9668.18 1695
9669.11 1751
9670.04 1715
9670.96 1652
9671.89 1631
9672.82 1684
9673.75 1686
9674.68 1679
9675.60 1758
9676.53 1725
9677.46 1774
9678.39 1721
9679.32 1733
9680.25 1748
9681.17 1770
9682.10 1767
9683.03 1795
9683.96 1765
9684.89 1830
9685.82 1828
9686.75 1837
9687.67 1821
9688.60 1813
9689.53 1874
9690.46 1883
9691.39 1913
9692.32 2049
9693.25 2129
9694.18 2186
9695.11 2333
9696.03 2405
9696.96 2447
9697.89 2387
9698.82 2398
9699.75 2345
9700.68 2264
9701.61 2108
9702.54 1961
9703.47 1912
9704.40 1905
9705.33 1856
9706.26 1839
9707.19 1867
9708.12 1823
9709.05 1902
9709.98 1890
9710.91 1921
9711.84 1943
9712.77 1981
9713.70 1997
9714.63 1962
9715.56 1879
9716.49 1825
9717.42 1824
9718.35 1707
9719.28 1728
9720.21 1653
9721.14 1578
9722.07 1582
9723.00 1530
9723.93 1557
9724.86 1603
9725.79 1517
9726.72 1568
9727.65 1614
9728.58 1623
9729.51 1669
9730.44 1662
9731.37 1607
9732.31 1606
9733.24 1571
9734.17 1575
9735.10 1574
9736.03 1517
9736.96 1496
9737.89 1476
9738.82 1441
9739.75 1410
9740.69 1415
9741.62 1421
9742.55 1394
9743.48 1429
9744.41 1364
9745.34 1325
9746.27 1400
9747.21 1351
9748.14 1328
9749.07 1401
9750.00 1357
9750.93 1319
9751.86 1271
9752.80 1286
9753.73 1335
9754.66 1301
9755.59 1251
9756.52 1289
9757.46 1331
9758.39 1317
9759.32 1343
9760.25 1230
9761.18 1232
9762.12 1312
9763.05 1304
9763.98 1328
9764.91 1368
9765.85 1351
9766.78 1355
9767.71 1318
9768.64 1296
9769.58 1362
9770.51 1334
9771.44 1314
9772.37 1349
9773.31 1372
9774.24 1359
9775.17 1393
9776.11 1467
9777.04 1415
9777.97 1424
9778.91 1465
9779.84 1555
9780.77 1554
9781.71 1492
9782.64 1467
9783.57 1455
9784.51 1477
9785.44 1407
9786.37 1365
9787.31 1295
9788.24 1264
9789.17 1259
9790.11 1271
9791.04 1247
9791.97 1306
9792.91 1329
9793.84 1327
9794.77 1370
9795.71 1377
9796.64 1328
9797.58 1358
9798.51 1344
9799.44 1316
9800.38 1305
9801.31 1275
9802.25 1230
9803.18 1218
9804.12 1165
9805.05 1135
9805.98 1131
9806.92 1122
9807.85 1106
9808.79 1041
9809.72 993
9810.66 995
9811.59 1009
9812.53 1041
9813.46 1055
9814.40 1107
9815.33 1063
9816.27 1024
9817.20 987
9818.14 1056
9819.07 1031
9820.01 980
9820.94 1004
9821.88 996
9822.81 1010
9823.75 1011
9824.68 972
9825.62 999
9826.55 987
9827.49 1006
9828.42 942
9829.36 920
9830.29 966
9831.23 1040
9832.17 927
9833.10 943
9834.04 1000
9834.97 1019
9835.91 981
9836.84 976
9837.78 1001
9838.72 1045
9839.65 981
9840.59 941
9841.52 986
9842.46 1006
9843.40 1008
9844.33 993
9845.27 1015
9846.20 983
9847.14 1017
9848.08 1044
9849.01 995
9849.95 971
9850.89 979
9851.82 985
9852.76 976
9853.70 983
9854.63 1020
9855.57 1003
9856.51 928
9857.44 945
9858.38 968
9859.32 988
9860.25 959
9861.19 959
9862.13 1011
9863.07 1000
9864.00 946
9864.94 964
9865.88 904
9866.81 944
9867.75 928
9868.69 985
9869.63 954
9870.56 944
9871.50 954
9872.44 936
9873.38 939
9874.31 918
9875.25 946
9876.19 976
9877.13 975
9878.07 976
9879.00 931
9879.94 906
9880.88 897
9881.82 921
9882.75 911
9883.69 898
9884.63 921
9885.57 879
9886.51 867
9887.45 888
9888.38 883
9889.32 877
9890.26 862
9891.20 901
9892.14 889
9893.08 860
9894.01 898
9894.95 826
9895.89 889
9896.83 900
9897.77 913
9898.71 909
9899.65 908
9900.59 917
9901.52 905
9902.46 902
9903.40 916
9904.34 963
9905.28 983
9906.22 1040
9907.16 1087
9908.10 1154
9909.04 1160
9909.98 1164
9910.92 1154
9911.86 1190
9912.80 1122
9913.73 1074
9914.67 1071
9915.61 1088
9916.55 999
9917.49 967
9918.43 973
9919.37 1069
9920.31 1122
9921.25 1129
9922.19 1174
9923.13 1258
9924.07 1302
9925.01 1278
9925.95 1252
9926.89 1224
9927.83 1164
9928.77 1151
9929.71 1051
9930.65 1027
9931.59 934
9932.53 905
9933.47 894
9934.41 845
9935.36 844
9936.30 861
9937.24 835
9938.18 842
9939.12 786
9940.06 852
9941.00 774
9941.94 787
9942.88 780
9943.82 762
9944.76 755
9945.70 767
9946.64 778
9947.59 813
9948.53 850
9949.47 818
9950.41 799
9951.35 790
9952.29 800
9953.23 820
9954.17 783
9955.12 736
9956.06 770
9957.00 755
9957.94 751
9958.88 766
9959.82 752
9960.77 780
9961.71 773
9962.65 789
9963.59 729
9964.53 761
9965.48 740
9966.42 732
9967.36 676
9968.30 734
9969.24 691
9970.19 695
9971.13 746
9972.07 711
9973.01 691
9973.95 719
9974.90 721
9975.84 720
9976.78 707
9977.72 700
9978.67 722
9979.61 707
9980.55 693
9981.50 719
9982.44 716
9983.38 748
9984.32 741
9985.27 714
9986.21 748
9987.15 696
9988.10 724
9989.04 705
9989.98 714
9990.92 743
9991.87 751
9992.81 732
9993.75 705
9994.70 759
9995.64 717
9996.58 723
9997.53 743
9998.47 741
9999.41 722
10000.36 720
10001.30 733
10002.25 731
10003.19 689
10004.13 716
10005.08 626
10006.02 675
10006.96 672
10007.91 678
10008.85 721
10009.80 697
10010.74 747
10011.68 690
10012.63 703
10013.57 659
10014.52 697
10015.46 681
10016.41 696
10017.35 665
10018.29 693
10019.24 700
10020.18 704
10021.13 662
10022.07 688
10023.02 670
10023.96 656
10024.91 742
10025.85 693
10026.80 711
10027.74 682
10028.69 725
10029.63 695
10030.58 665
10031.52 716
10032.47 696
10033.41 675
10034.36 681
10035.30 662
10036.25 675
10037.19 673
10038.14 654
10039.08 631
10040.03 649
10040.97 632
10041.92 649
10042.87 677
10043.81 658
10044.76 691
10045.70 636
10046.65 643
10047.59 660
10048.54 654
10049.49 630
10050.43 657
10051.38 623
10052.32 643
10053.27 624
10054.22 642
10055.16 660
10056.11 662
10057.05 638
10058.00 665
10058.95 652
10059.89 652
10060.84 680
10061.79 650
10062.73 662
10063.68 632
10064.63 679
10065.57 637
10066.52 641
10067.47 624
10068.41 594
10069.36 631
10070.31 596
10071.25 598
10072.20 628
10073.15 623
10074.10 584
10075.04 604
10075.99 577
10076.94 637
10077.88 620
10078.83 646
10079.78 585
10080.73 599
10081.67 604
10082.62 548
10083.57 586
10084.52 600
10085.46 627
10086.41 618
10087.36 627
10088.31 603
10089.25 631
10090.20 589
10091.15 615
10092.10 649
10093.05 671
10093.99 664
10094.94 631
10095.89 622
10096.84 603
10097.79 636
10098.73 620
10099.68 622
10100.63 610
10101.58 612
10102.53 573
10103.48 610
10104.42 573
10105.37 576
10106.32 622
10107.27 622
10108.22 585
10109.17 593
10110.12 607
10111.06 630
10112.01 592
10112.96 620
10113.91 618
10114.86 578
10115.81 600
10116.76 619
10117.71 623
10118.66 537
10119.61 627
10120.56 647
10121.50 629
10122.45 627
10123.40 616
10124.35 601
10125.30 607
10126.25 607
10127.20 593
10128.15 608
10129.10 612
10130.05 643
10131.00 628
10131.95 632
10132.90 619
10133.85 631
10134.80 650
10135.75 664
10136.70 651
10137.65 700
10138.60 668
10139.55 696
10140.50 678
10141.45 653
10142.40 677
10143.35 628
10144.30 682
10145.25 657
10146.20 616
10147.15 608
10148.10 651
10149.05 642
10150.00 618
10150.95 669
10151.90 693
10152.86 674
10153.81 657
10154.76 659
10155.71 696
10156.66 672
10157.61 647
10158.56 643
10159.51 664
10160.46 651
10161.41 619
10162.37 648
10163.32 665
10164.27 651
10165.22 629
10166.17 691
10167.12 687
10168.07 665
10169.03 682
10169.98 647
10170.93 659
10171.88 682
10172.83 714
10173.78 656
10174.74 706
10175.69 649
10176.64 707
10177.59 687
10178.54 756
10179.49 759
10180.45 750
10181.40 708
10182.35 694
10183.30 746
10184.26 733
10185.21 780
10186.16 719
10187.11 737
10188.06 736
10189.02 750
10189.97 770
10190.92 766
10191.87 777
10192.83 783
10193.78 755
10194.73 801
10195.69 812
10196.64 782
10197.59 793
10198.54 835
10199.50 833
10200.45 809
10201.40 871
10202.36 886
10203.31 828
10204.26 859
10205.22 849
10206.17 831
10207.12 830
10208.08 803
10209.03 830
10209.98 774
10210.94 815
10211.89 780
10212.84 791
10213.80 782
10214.75 763
10215.70 758
10216.66 760
10217.61 752
10218.56 757
10219.52 752
10220.47 701
10221.43 696
10222.38 710
10223.33 741
10224.29 706
10225.24 767
10226.20 766
10227.15 818
10228.11 849
10229.06 866
10230.01 891
10230.97 912
10231.92 1004
10232.88 1040
10233.83 1007
10234.79 979
10235.74 933
10236.70 934
10237.65 893
10238.60 876
10239.56 838
10240.51 810
10241.47 756
10242.42 723
10243.38 718
10244.33 705
10245.29 720
10246.24 707
10247.20 687
10248.15 686
10249.11 627
10250.07 673
10251.02 680
10251.98 727
10252.93 672
10253.89 681
10254.84 652
10255.80 646
10256.75 623
10257.71 601
10258.67 630
10259.62 662
10260.58 637
10261.53 613
10262.49 610
10263.44 596
10264.40 617
10265.36 630
10266.31 636
10267.27 639
10268.22 646
10269.18 642
10270.14 674
10271.09 621
10272.05 623
10273.01 602
10273.96 604
10274.92 673
10275.87 607
10276.83 641
10277.79 645
10278.74 649
10279.70 634
10280.66 627
10281.61 557
10282.57 629
10283.53 570
10284.49 582
10285.44 576
10286.40 560
10287.36 581
10288.31 634
10289.27 645
10290.23 596
10291.18 617
10292.14 614
10293.10 597
10294.06 605
10295.01 608
10295.97 627
10296.93 601
10297.89 603
10298.84 555
10299.80 580
10300.76 567
10301.72 549
10302.67 588
10303.63 565
10304.59 588
10305.55 624
10306.51 594
10307.46 603
10308.42 646
10309.38 620
10310.34 610
10311.30 612
10312.25 574
10313.21 605
10314.17 577
10315.13 651
10316.09 619
10317.05 597
10318.00 613
10318.96 600
10319.92 634
10320.88 603
10321.84 578
10322.80 598
10323.76 608
10324.71 594
10325.67 614
10326.63 581
10327.59 591
10328.55 617
10329.51 598
10330.47 584
10331.43 617
10332.39 588
10333.35 569
10334.30 576
10335.26 568
10336.22 594
10337.18 573
10338.14 583
10339.10 575
10340.06 595
10341.02 589
10341.98 608
10342.94 578
10343.90 620
10344.86 601
10345.82 568
10346.78 624
10347.74 622
10348.70 594
10349.66 578
10350.62 598
10351.58 566
10352.54 605
10353.50 605
10354.46 613
10355.42 593
10356.38 602
10357.34 573
10358.30 658
10359.26 644
10360.22 651
10361.18 622
10362.14 590
10363.10 589
10364.06 603
10365.02 591
10365.98 599
10366.94 616
10367.90 595
10368.87 570
10369.83 556
10370.79 560
10371.75 538
10372.71 539
10373.67 535
10374.63 559
10375.59 561
10376.55 577
10377.51 597
10378.48 603
10379.44 586
10380.40 547
10381.36 536
10382.32 544
10383.28 563
10384.24 582
10385.21 567
10386.17 559
10387.13 550
10388.09 564
10389.05 549
10390.01 590
10390.98 574
10391.94 571
10392.90 537
10393.86 594
10394.82 590
10395.79 598
10396.75 568
10397.71 545
10398.67 561
10399.63 586
10400.60 562
10401.56 552
10402.52 593
10403.48 552
10404.45 567
10405.41 566
10406.37 603
10407.33 584
10408.30 622
10409.26 599
10410.22 608
10411.18 657
10412.15 667
10413.11 695
10414.07 689
10415.04 690
10416.00 711
10416.96 737
10417.93 754
10418.89 666
10419.85 689
10420.81 659
10421.78 620
10422.74 611
10423.70 595
10424.67 591
10425.63 602
10426.59 573
10427.56 589
10428.52 545
10429.49 576
10430.45 568
10431.41 574
10432.38 547
10433.34 551
10434.30 565
10435.27 566
10436.23 547
10437.20 551
10438.16 557
10439.12 524
10440.09 536
10441.05 545
10442.02 523
10442.98 489
10443.94 531
10444.91 566
10445.87 548
10446.84 523
10447.80 565
10448.77 567
10449.73 554
10450.70 542
10451.66 558
10452.63 556
10453.59 508
10454.55 558
10455.52 585
10456.48 541
10457.45 536
10458.41 507
10459.38 559
10460.34 539
10461.31 548
10462.27 547
10463.24 534
10464.20 593
10465.17 556
10466.14 557
10467.10 522
10468.07 507
10469.03 544
10470.00 533
10470.96 527
10471.93 528
10472.89 511
10473.86 534
10474.82 509
10475.79 530
10476.76 504
10477.72 538
10478.69 560
10479.65 561
10480.62 554
10481.59 535
10482.55 541
10483.52 570
10484.48 536
10485.45 558
10486.42 561
10487.38 569
10488.35 552
10489.32 562
10490.28 577
10491.25 548
10492.21 570
10493.18 604
10494.15 564
10495.11 589
10496.08 555
10497.05 555
10498.01 563
10498.98 609
10499.95 614
10500.92 571
10501.88 547
10502.85 550
10503.82 590
10504.78 573
10505.75 573
10506.72 576
10507.68 616
10508.65 582
10509.62 562
10510.59 559
10511.55 576
10512.52 583
10513.49 588
10514.46 584
10515.42 569
10516.39 564
10517.36 581
10518.33 574
10519.29 587
10520.26 555
10521.23 579
10522.20 590
10523.17 582
10524.13 592
10525.10 576
10526.07 581
10527.04 589
10528.01 613
10528.97 587
10529.94 619
10530.91 594
10531.88 564
10532.85 578
10533.82 549
10534.78 589
10535.75 619
10536.72 600
10537.69 626
10538.66 625
10539.63 587
10540.60 624
10541.56 637
10542.53 636
10543.50 647
10544.47 595
10545.44 632
10546.41 632
10547.38 593
10548.35 612
10549.32 617
10550.29 668
10551.25 707
10552.22 725
10553.19 711
10554.16 737
10555.13 764
10556.10 849
10557.07 789
10558.04 819
10559.01 883
10559.98 850
10560.95 825
10561.92 844
10562.89 778
10563.86 719
10564.83 742
10565.80 693
10566.77 639
10567.74 664
10568.71 666
10569.68 625
10570.65 667
10571.62 616
10572.59 613
10573.56 619
10574.53 633
10575.50 595
10576.47 585
10577.44 609
10578.41 630
10579.38 616
10580.35 671
10581.32 649
10582.29 669
10583.26 685
10584.23 652
10585.21 652
10586.18 626
10587.15 649
10588.12 663
10589.09 655
10590.06 674
10591.03 646
10592.00 629
10592.97 648
10593.94 670
10594.92 635
10595.89 648
10596.86 605
10597.83 607
10598.80 573
10599.77 611
10600.74 574
10601.71 550
10602.69 602
10603.66 566
10604.63 579
10605.60 582
10606.57 592
10607.54 606
10608.52 605
10609.49 594
10610.46 605
10611.43 604
10612.40 583
10613.38 604
10614.35 595
10615.32 582
10616.29 581
10617.27 620
10618.24 639
10619.21 590
10620.18 593
10621.15 648
10622.13 649
10623.10 549
10624.07 616
10625.04 582
10626.02 627
10626.99 615
10627.96 620
10628.94 599
10629.91 606
10630.88 653
10631.85 670
10632.83 684
10633.80 708
10634.77 762
10635.75 727
10636.72 749
10637.69 724
10638.67 745
10639.64 706
10640.61 703
10641.59 673
10642.56 680
10643.53 646
10644.51 616
10645.48 592
10646.45 615
10647.43 590
10648.40 596
10649.37 585
10650.35 607
10651.32 572
10652.30 557
10653.27 570
10654.24 604
10655.22 584
10656.19 603
10657.16 588
10658.14 601
10659.11 557
10660.09 590
10661.06 599
10662.04 597
10663.01 551
10663.98 581
10664.96 612
10665.93 630
10666.91 567
10667.88 572
10668.86 613
10669.83 586
10670.81 597
10671.78 607
10672.76 596
10673.73 595
10674.71 594
10675.68 621
10676.66 580
10677.63 591
10678.61 594
10679.58 613
10680.56 620
10681.53 626
10682.51 603
10683.48 596
10684.46 566
10685.43 552
10686.41 572
10687.38 584
10688.36 552
10689.33 554
10690.31 548
10691.28 547
10692.26 552
10693.24 561
10694.21 564
10695.19 594
10696.16 555
10697.14 569
10698.12 586
10699.09 564
10700.07 565
10701.04 583
10702.02 556
10703.00 564
10703.97 574
10704.95 619
10705.92 576
10706.90 550
10707.88 553
10708.85 576
10709.83 535
10710.81 523
10711.78 547
10712.76 572
10713.74 524
10714.71 581
10715.69 563
10716.67 563
10717.64 596
10718.62 556
10719.60 549
10720.57 526
10721.55 523
10722.53 567
10723.50 526
10724.48 537
10725.46 561
10726.44 547
10727.41 579
10728.39 567
10729.37 581
10730.35 565
10731.32 567
10732.30 574
10733.28 559
10734.26 562
10735.23 537
10736.21 546
10737.19 532
10738.17 547
10739.14 600
10740.12 612
10741.10 570
10742.08 565
10743.06 510
10744.03 555
10745.01 545
10745.99 554
10746.97 547
10747.95 568
10748.92 555
10749.90 569
10750.88 576
10751.86 567
10752.84 539
10753.82 575
10754.79 569
10755.77 531
10756.75 584
10757.73 559
10758.71 599
10759.69 584
10760.67 553
10761.65 607
10762.62 629
10763.60 596
10764.58 613
10765.56 561
10766.54 574
10767.52 596
10768.50 581
10769.48 622
10770.46 622
10771.44 600
10772.42 631
10773.39 643
10774.37 634
10775.35 610
10776.33 605
10777.31 610
10778.29 610
10779.27 613
10780.25 584
10781.23 599
10782.21 578
10783.19 544
10784.17 565
10785.15 557
10786.13 578
10787.11 564
10788.09 550
10789.07 591
10790.05 572
10791.03 525
10792.01 574
10792.99 575
10793.97 551
10794.95 548
10795.93 527
10796.91 575
10797.89 551
10798.87 558
10799.85 566
10800.83 565
10801.82 549
10802.80 586
10803.78 577
10804.76 562
10805.74 552
10806.72 550
10807.70 621
10808.68 562
10809.66 560
10810.64 585
10811.62 592
10812.61 597
10813.59 592
10814.57 569
10815.55 636
10816.53 581
10817.51 573
10818.49 571
10819.47 552
10820.46 591
10821.44 585
10822.42 596
10823.40 606
10824.38 607
10825.36 563
10826.35 562
10827.33 580
10828.31 582
10829.29 593
10830.27 603
10831.25 603
10832.24 598
10833.22 587
10834.20 614
10835.18 596
10836.17 597
10837.15 600
10838.13 632
10839.11 606
10840.09 603
10841.08 654
10842.06 654
10843.04 677
10844.02 624
10845.01 619
10845.99 671
10846.97 648
10847.96 638
10848.94 610
10849.92 678
10850.90 650
10851.89 665
10852.87 657
10853.85 659
10854.84 643
10855.82 684
10856.80 661
10857.78 659
10858.77 651
10859.75 670
10860.73 671
10861.72 658
10862.70 666
10863.68 678
10864.67 654
10865.65 661
10866.64 665
10867.62 692
10868.60 683
10869.59 657
10870.57 670
10871.55 674
10872.54 671
10873.52 663
10874.51 724
10875.49 711
10876.47 706
10877.46 715
10878.44 732
10879.43 758
10880.41 724
10881.39 703
10882.38 683
10883.36 713
10884.35 739
10885.33 744
10886.32 750
10887.30 764
10888.29 698
10889.27 748
10890.25 775
10891.24 782
10892.22 774
10893.21 747
10894.19 787
10895.18 827
10896.16 821
10897.15 777
10898.13 822
10899.12 834
10900.10 839
10901.09 795
10902.07 816
10903.06 871
10904.04 873
10905.03 846
10906.01 870
10907.00 879
10907.99 895
10908.97 870
10909.96 882
10910.94 881
10911.93 878
10912.91 885
10913.90 929
10914.88 899
10915.87 894
10916.86 901
10917.84 984
10918.83 912
10919.81 957
10920.80 931
10921.79 917
10922.77 949
10923.76 945
10924.74 951
10925.73 961
10926.72 964
10927.70 951
10928.69 978
10929.68 979
10930.66 972
10931.65 1002
10932.64 979
10933.62 1021
10934.61 996
10935.60 1054
10936.58 1080
10937.57 1116
10938.56 1106
10939.54 1058
10940.53 1115
10941.52 1144
10942.50 1168
10943.49 1170
10944.48 1140
10945.47 1174
10946.45 1197
10947.44 1233
10948.43 1240
10949.41 1238
10950.40 1320
10951.39 1390
10952.38 1427
10953.36 1482
10954.35 1473
10955.34 1514
10956.33 1539
10957.31 1450
10958.30 1485
10959.29 1451
10960.28 1397
10961.27 1300
10962.25 1289
10963.24 1301
10964.23 1304
10965.22 1231
10966.21 1192
10967.19 1155
10968.18 1145
10969.17 1134
10970.16 1169
10971.15 1113
10972.13 1147
10973.12 1147
10974.11 1163
10975.10 1238
10976.09 1168
10977.08 1173
10978.07 1212
10979.05 1252
10980.04 1243
10981.03 1240
10982.02 1292
10983.01 1248
10984.00 1250
10984.99 1266
10985.98 1306
10986.96 1379
10987.95 1459
10988.94 1499
10989.93 1556
10990.92 1590
10991.91 1738
10992.90 1799
10993.89 1877
10994.88 2033
10995.87 2042
10996.86 2077
10997.85 2009
10998.84 1985
10999.83 1991
11000.82 1816
11001.81 1701
11002.79 1592
11003.78 1454
11004.77 1364
11005.76 1280
11006.75 1281
11007.74 1206
11008.73 1152
11009.72 1116
11010.71 1041
11011.70 1018
11012.69 1001
11013.68 1013
11014.67 1018
11015.67 987
11016.66 1034
11017.65 996
11018.64 1001
11019.63 970
11020.62 955
11021.61 947
11022.60 969
11023.59 965
11024.58 945
11025.57 960
11026.56 969
11027.55 964
11028.54 953
11029.53 962
11030.52 955
11031.52 924
11032.51 887
11033.50 940
11034.49 941
11035.48 950
11036.47 950
11037.46 909
11038.45 912
11039.45 864
11040.44 864
11041.43 851
11042.42 854
11043.41 820
11044.40 877
11045.39 867
11046.39 819
11047.38 854
11048.37 805
11049.36 840
11050.35 792
11051.35 831
11052.34 859
11053.33 823
11054.32 833
11055.31 837
11056.31 828
11057.30 814
11058.29 827
11059.28 853
11060.27 860
11061.27 867
11062.26 812
11063.25 844
11064.24 811
11065.24 825
11066.23 840
11067.22 826
11068.21 832
11069.21 853
11070.20 866
11071.19 859
11072.19 894
11073.18 870
11074.17 886
11075.16 836
11076.16 842
11077.15 823
11078.14 828
11079.14 817
11080.13 823
11081.12 829
11082.12 803
11083.11 815
11084.10 846
11085.10 841
11086.09 771
11087.08 742
11088.08 785
11089.07 779
11090.06 783
11091.06 768
11092.05 762
11093.04 738
11094.04 718
11095.03 806
11096.03 757
11097.02 761
11098.01 762
11099.01 740
11100.00 726
11101.00 723
11101.99 753
11102.98 761
11103.98 778
11104.97 717
11105.97 708
11106.96 722
11107.96 763
11108.95 772
11109.95 773
11110.94 733
11111.93 708
11112.93 739
11113.92 735
11114.92 717
11115.91 748
11116.91 745
11117.90 721
11118.90 738
11119.89 704
11120.89 720
11121.88 721
11122.88 702
11123.87 738
11124.87 714
11125.86 730
11126.86 694
11127.85 734
11128.85 714
11129.84 739
11130.84 740
11131.84 712
11132.83 687
11133.83 716
11134.82 690
11135.82 701
11136.81 722
11137.81 743
11138.81 690
11139.80 649
11140.80 685
11141.79 714
11142.79 718
11143.79 714
11144.78 697
11145.78 704
11146.77 732
11147.77 681
11148.77 696
11149.76 664
11150.76 694
11151.75 697
11152.75 681
11153.75 651
11154.74 675
11155.74 627
11156.74 640
11157.73 634
11158.73 693
11159.73 638
11160.72 625
11161.72 649
11162.72 639
11163.71 598
11164.71 632
11165.71 666
11166.71 633
11167.70 663
11168.70 650
11169.70 614
11170.69 628
11171.69 619
11172.69 680
11173.69 650
11174.68 649
11175.68 631
11176.68 649
11177.68 642
11178.67 652
11179.67 652
11180.67 635
11181.67 623
11182.66 667
11183.66 640
11184.66 648
11185.66 644
11186.66 680
11187.65 643
11188.65 639
11189.65 633
11190.65 674
11191.65 700
11192.64 663
11193.64 683
11194.64 626
11195.64 645
11196.64 653
11197.64 640
11198.63 600
11199.63 658
11200.63 637
11201.63 634
11202.63 646
11203.63 650
11204.63 636
11205.63 624
11206.62 617
11207.62 630
11208.62 630
11209.62 638
11210.62 610
11211.62 610
11212.62 616
11213.62 618
11214.62 594
11215.62 589
11216.61 639
11217.61 645
11218.61 613
11219.61 604
11220.61 621
11221.61 604
11222.61 626
11223.61 624
11224.61 641
11225.61 652
11226.61 631
11227.61 690
11228.61 646
11229.61 648
11230.61 617
11231.61 610
11232.61 612
11233.61 604
11234.61 632
11235.61 577
11236.61 643
11237.61 646
11238.61 624
11239.61 597
11240.61 625
11241.61 648
11242.61 633
11243.61 640
11244.61 620
11245.61 633
11246.61 656
11247.61 620
11248.62 618
11249.62 607
11250.62 658
11251.62 625
11252.62 612
11253.62 611
11254.62 647
11255.62 663
11256.62 678
11257.62 601
11258.62 599
11259.63 578
11260.63 643
11261.63 647
11262.63 638
11263.63 667
11264.63 671
11265.63 651
11266.64 677
11267.64 639
11268.64 651
11269.64 678
11270.64 678
11271.64 724
11272.65 667
11273.65 715
11274.65 719
11275.65 745
11276.65 708
11277.65 709
11278.66 698
11279.66 697
11280.66 695
11281.66 711
11282.67 654
11283.67 679
11284.67 645
11285.67 655
11286.67 675
11287.68 675
11288.68 681
11289.68 656
11290.68 689
11291.69 684
11292.69 631
11293.69 658
11294.70 643
11295.70 658
11296.70 647
11297.70 632
11298.71 638
11299.71 652
11300.71 687
11301.72 696
11302.72 663
11303.72 688
11304.72 656
11305.73 679
11306.73 709
11307.73 673
11308.74 737
11309.74 775
11310.74 781
11311.75 753
11312.75 719
11313.76 746
11314.76 725
11315.76 702
11316.77 714
11317.77 704
11318.77 722
11319.78 693
11320.78 645
11321.79 649
11322.79 673
11323.79 673
11324.80 658
11325.80 641
11326.81 629
11327.81 652
11328.81 656
11329.82 649
11330.82 668
11331.83 657
11332.83 664
11333.84 658
11334.84 677
11335.85 659
11336.85 663
11337.85 721
11338.86 675
11339.86 683
11340.87 702
11341.87 708
11342.88 685
11343.88 653
11344.89 653
11345.89 633
11346.90 644
11347.90 631
11348.91 614
11349.91 633
11350.92 623
11351.92 654
11352.93 629
11353.94 659
11354.94 634
11355.95 662
11356.95 663
11357.96 641
11358.96 635
11359.97 659
11360.97 630
11361.98 637
11362.99 601
11363.99 637
11365.00 650
11366.00 605
11367.01 610
11368.02 608
11369.02 607
11370.03 669
11371.03 646
11372.04 633
11373.05 645
11374.05 665
11375.06 635
11376.06 647
11377.07 654
11378.08 631
11379.08 629
11380.09 609
11381.10 615
11382.10 609
11383.11 585
11384.12 626
11385.12 648
11386.13 623
11387.14 658
11388.14 659
11389.15 615
11390.16 635
11391.17 642
11392.17 649
11393.18 642
11394.19 643
11395.19 657
11396.20 656
11397.21 669
11398.22 682
11399.22 651
11400.23 668
11401.24 657
11402.25 661
11403.25 670
11404.26 662
11405.27 658
11406.28 680
11407.28 657
11408.29 694
11409.30 708
11410.31 678
11411.31 662
11412.32 673
11413.33 669
11414.34 648
11415.35 713
11416.35 656
11417.36 695
11418.37 699
11419.38 683
11420.39 646
11421.40 657
11422.40 694
11423.41 691
11424.42 704
11425.43 688
11426.44 747
11427.45 730
11428.46 731
11429.46 691
11430.47 737
11431.48 726
11432.49 720
11433.50 713
11434.51 736
11435.52 755
11436.53 740
11437.54 771
11438.54 715
11439.55 706
11440.56 742
11441.57 817
11442.58 785
11443.59 811
11444.60 766
11445.61 772
11446.62 786
11447.63 754
11448.64 714
11449.65 763
11450.66 780
11451.67 803
11452.68 778
11453.69 787
11454.70 790
11455.71 766
11456.72 776
11457.73 780
11458.74 807
11459.75 818
11460.76 813
11461.77 778
11462.78 791
11463.79 773
11464.80 786
11465.81 850
11466.82 841
11467.83 781
11468.84 784
11469.85 803
11470.86 869
11471.87 820
11472.88 816
11473.89 821
11474.90 800
11475.91 850
11476.92 829
11477.93 847
11478.95 833
11479.96 833
11480.97 823
11481.98 837
11482.99 843
11484.00 854
11485.01 829
11486.02 871
11487.03 873
11488.05 827
11489.06 853
11490.07 832
11491.08 848
11492.09 876
11493.10 845
11494.11 889
11495.13 882
11496.14 876
11497.15 857
11498.16 858
11499.17 882
11500.18 838
11501.20 894
11502.21 903
11503.22 863
11504.23 895
11505.24 953
11506.26 932
11507.27 886
11508.28 907
11509.29 919
11510.30 895
11511.32 905
11512.33 927
11513.34 928
11514.35 874
11515.37 933
11516.38 929
11517.39 904
11518.40 917
11519.42 951
11520.43 983
11521.44 964
11522.45 963
11523.47 936
11524.48 1002
11525.49 1025
11526.51 1043
11527.52 1039
11528.53 999
11529.55 1035
11530.56 1017
11531.57 1019
11532.59 1033
11533.60 1072
11534.61 1035
11535.63 1063
11536.64 1068
11537.65 1096
11538.67 1116
11539.68 1162
11540.69 1187
11541.71 1133
11542.72 1238
11543.73 1164
11544.75 1165
11545.76 1175
11546.78 1178
11547.79 1177
11548.80 1212
11549.82 1268
11550.83 1250
11551.85 1281
11552.86 1330
11553.87 1360
11554.89 1367
11555.90 1369
11556.92 1356
11557.93 1412
11558.95 1388
11559.96 1471
11560.97 1458
11561.99 1442
11563.00 1457
11564.02 1507
11565.03 1523
11566.05 1495
11567.06 1538
11568.08 1592
11569.09 1543
11570.11 1659
11571.12 1660
11572.14 1610
11573.15 1700
11574.17 1713
11575.18 1806
11576.20 1813
11577.21 1872
11578.23 1968
11579.24 1989
11580.26 2065
11581.27 2163
11582.29 2269
11583.30 2317
11584.32 2363
11585.33 2366
11586.35 2473
11587.37 2439
11588.38 2551
11589.40 2678
11590.41 2803
11591.43 3021
11592.44 3311
11593.46 3594
11594.48 3939
11595.49 4296
11596.51 4667
11597.52 4916
11598.54 5106
11599.56 5321
11600.57 5384
11601.59 5068
11602.61 4851
11603.62 4598
11604.64 4194
11605.66 3762
11606.67 3424
11607.69 3044
11608.70 2663
11609.72 2415
11610.74 2190
11611.75 2035
11612.77 1928
11613.79 1783
11614.81 1715
11615.82 1667
11616.84 1599
11617.86 1538
11618.87 1518
11619.89 1539
11620.91 1502
11621.92 1453
11622.94 1424
11623.96 1406
11624.98 1397
11625.99 1385
11627.01 1360
11628.03 1354
11629.05 1379
11630.06 1389
11631.08 1387
11632.10 1394
11633.12 1348
11634.13 1353
11635.15 1348
11636.17 1373
11637.19 1372
11638.20 1333
11639.22 1322
11640.24 1337
11641.26 1309
11642.28 1271
11643.29 1270
11644.31 1233
11645.33 1201
11646.35 1182
11647.37 1161
11648.39 1173
11649.40 1165
11650.42 1161
11651.44 1122
11652.46 1114
11653.48 1133
11654.50 1092
11655.51 1096
11656.53 1134
11657.55 1134
11658.57 1183
11659.59 1175
11660.61 1111
11661.63 1158
11662.65 1176
11663.67 1158
11664.68 1184
11665.70 1151
11666.72 1208
11667.74 1239
11668.76 1215
11669.78 1231
11670.80 1243
11671.82 1300
11672.84 1297
11673.86 1274
11674.88 1283
11675.90 1275
11676.92 1320
11677.94 1258
11678.96 1289
11679.98 1334
11680.99 1298
11682.01 1298
11683.03 1277
11684.05 1329
11685.07 1300
11686.09 1264
11687.11 1269
11688.13 1224
11689.15 1209
11690.17 1205
11691.19 1237
11692.21 1206
11693.24 1171
11694.26 1183
11695.28 1213
11696.30 1180
11697.32 1156
11698.34 1133
11699.36 1135
11700.38 1179
11701.40 1165
11702.42 1116
11703.44 1128
11704.46 1123
11705.48 1138
11706.50 1122
11707.52 1085
11708.54 1082
11709.57 1047
11710.59 1046
11711.61 1045
11712.63 1069
11713.65 1052
11714.67 1016
11715.69 987
11716.71 1000
11717.73 1001
11718.76 994
11719.78 987
11720.80 973
11721.82 927
11722.84 959
11723.86 968
11724.89 924
11725.91 900
11726.93 915
11727.95 903
11728.97 907
11729.99 919
11731.02 890
11732.04 877
11733.06 875
11734.08 895
11735.10 917
11736.13 894
11737.15 870
11738.17 898
11739.19 871
11740.22 889
11741.24 918
11742.26 885
11743.28 882
11744.30 859
11745.33 896
11746.35 881
11747.37 825
11748.40 852
11749.42 873
11750.44 861
11751.46 833
11752.49 823
11753.51 834
11754.53 826
11755.56 842
11756.58 807
11757.60 854
11758.62 827
11759.65 811
11760.67 838
11761.69 818
11762.72 790
11763.74 758
11764.76 797
11765.79 785
11766.81 817
11767.83 805
11768.86 822
11769.88 803
11770.91 792
11771.93 793
11772.95 817
11773.98 824
11775.00 819
11776.02 812
11777.05 865
11778.07 797
11779.10 798
11780.12 752
11781.14 733
11782.17 763
11783.19 779
11784.22 812
11785.24 784
11786.26 774
11787.29 761
11788.31 759
11789.34 748
11790.36 744
11791.39 716
11792.41 746
11793.44 757
11794.46 743
11795.49 752
11796.51 736
11797.54 704
11798.56 754
11799.59 744
11800.61 702
11801.63 684
11802.66 723
11803.69 684
11804.71 690
11805.74 715
11806.76 727
11807.79 742
11808.81 677
11809.84 697
11810.86 690
11811.89 669
11812.91 689
11813.94 711
11814.96 689
11815.99 731
11817.01 680
11818.04 758
11819.07 748
11820.09 696
11821.12 713
11822.14 713
11823.17 724
11824.20 754
11825.22 692
11826.25 696
11827.27 704
11828.30 715
11829.33 715
11830.35 698
11831.38 736
11832.40 719
11833.43 756
11834.46 714
11835.48 730
11836.51 703
11837.54 695
11838.56 710
11839.59 746
11840.62 718
11841.64 692
11842.67 694
11843.70 734
11844.72 691
11845.75 719
11846.78 710
11847.80 694
11848.83 748
11849.86 722
11850.89 771
11851.91 736
11852.94 753
11853.97 767
11854.99 782
11856.02 787
11857.05 811
11858.08 792
11859.10 842
11860.13 789
11861.16 764
11862.19 752
11863.21 770
11864.24 782
11865.27 765
11866.30 772
11867.33 778
11868.35 809
11869.38 798
11870.41 744
11871.44 734
11872.47 764
11873.49 767
11874.52 826
11875.55 798
11876.58 812
11877.61 824
11878.63 802
11879.66 829
11880.69 791
11881.72 824
11882.75 816
11883.78 797
11884.81 840
11885.83 839
11886.86 866
11887.89 852
11888.92 827
11889.95 898
11890.98 928
11892.01 921
11893.04 937
11894.06 972
11895.09 999
11896.12 962
11897.15 973
11898.18 946
11899.21 1018
11900.24 987
11901.27 973
11902.30 1016
11903.33 957
11904.36 940
11905.39 952
11906.42 911
11907.45 903
11908.48 906
11909.50 874
11910.53 916
11911.56 912
11912.59 872
11913.62 876
11914.65 898
11915.68 885
11916.71 942
11917.74 891
11918.77 944
11919.80 1001
11920.83 1077
11921.86 1061
11922.89 1127
11923.92 1183
11924.95 1286
11925.99 1282
11927.02 1321
11928.05 1310
11929.08 1273
11930.11 1258
11931.14 1264
11932.17 1166
11933.20 1096
11934.23 997
11935.26 994
11936.29 961
11937.32 898
11938.35 936
11939.38 858
11940.41 837
11941.45 867
11942.48 809
11943.51 813
11944.54 809
11945.57 801
11946.60 786
11947.63 860
11948.66 831
11949.70 798
11950.73 744
11951.76 790
11952.79 822
11953.82 840
11954.85 778
11955.88 782
11956.92 791
11957.95 802
11958.98 767
11960.01 732
11961.04 758
11962.08 756
11963.11 762
11964.14 786
11965.17 782
11966.20 738
11967.24 749
11968.27 804
11969.30 786
11970.33 791
11971.36 767
11972.40 772
11973.43 769
11974.46 779
11975.49 803
11976.53 801
11977.56 755
11978.59 773
11979.62 779
11980.66 781
11981.69 786
11982.72 802
11983.76 776
11984.79 801
11985.82 816
11986.85 816
11987.89 786
11988.92 786
11989.95 806
11990.99 794
11992.02 814
11993.05 786
11994.09 843
11995.12 824
11996.15 839
11997.19 806
11998.22 843
11999.25 847
12000.29 784
12001.32 814
12002.35 830
12003.39 817
12004.42 822
12005.46 881
12006.49 872
12007.52 936
12008.56 900
12009.59 885
12010.63 922
12011.66 921
12012.69 927
12013.73 913
12014.76 930
12015.80 937
12016.83 918
12017.86 933
12018.90 951
12019.93 905
12020.97 871
12022.00 861
12023.04 839
12024.07 834
12025.11 853
12026.14 864
12027.18 851
12028.21 834
12029.25 860
12030.28 866
12031.32 910
12032.35 839
12033.39 850
12034.42 804
12035.46 817
12036.49 809
12037.53 826
12038.56 862
12039.60 828
12040.63 814
12041.67 859
12042.70 843
12043.74 811
12044.77 778
12045.81 836
12046.84 839
12047.88 825
12048.92 802
12049.95 843
12050.99 840
12052.02 834
12053.06 841
12054.09 871
12055.13 839
12056.17 818
12057.20 844
12058.24 828
12059.27 813
12060.31 862
12061.35 838
12062.38 839
12063.42 834
12064.46 874
12065.49 846
12066.53 825
12067.56 834
12068.60 829
12069.64 835
12070.67 862
12071.71 836
12072.75 845
12073.78 882
12074.82 837
12075.86 832
12076.89 882
12077.93 873
12078.97 834
12080.01 861
12081.04 899
12082.08 893
12083.12 877
12084.15 843
12085.19 868
12086.23 907
12087.27 892
12088.30 894
12089.34 927
12090.38 971
12091.41 946
12092.45 934
12093.49 1026
12094.53 1010
12095.57 1043
12096.60 1078
12097.64 1085
12098.68 1058
12099.72 1049
12100.75 1019
12101.79 1021
12102.83 994
12103.87 994
12104.91 981
12105.94 907
12106.98 904
12108.02 882
12109.06 869
12110.10 821
12111.14 827
12112.17 809
12113.21 805
12114.25 769
12115.29 751
12116.33 706
12117.37 743
12118.40 786
12119.44 777
12120.48 766
12121.52 733
12122.56 734
12123.60 711
12124.64 746
12125.68 737
12126.72 758
12127.75 742
12128.79 736
12129.83 706
12130.87 723
12131.91 714
12132.95 691
12133.99 700
12135.03 705
12136.07 696
12137.11 671
12138.15 698
12139.19 724
12140.23 703
12141.27 699
12142.31 702
12143.35 704
12144.38 678
12145.42 649
12146.46 675
12147.50 642
12148.54 646
12149.58 668
12150.62 675
12151.66 652
12152.70 666
12153.74 706
12154.78 689
12155.82 658
12156.87 701
12157.91 716
12158.95 698
12159.99 688
12161.03 685
12162.07 686
12163.11 659
12164.15 645
12165.19 623
12166.23 679
12167.27 678
12168.31 656
12169.35 685
12170.39 665
12171.43 668
12172.47 655
12173.52 650
12174.56 654
12175.60 664
12176.64 678
12177.68 684
12178.72 640
12179.76 633
12180.80 657
12181.85 687
12182.89 669
12183.93 656
12184.97 659
12186.01 676
12187.05 696
12188.09 643
12189.14 691
12190.18 657
12191.22 652
12192.26 644
12193.30 662
12194.34 644
12195.39 665
12196.43 694
12197.47 674
12198.51 671
12199.55 633
12200.60 686
12201.64 677
12202.68 689
12203.72 653
12204.77 649
12205.81 682
12206.85 685
12207.89 675
12208.94 644
12209.98 669
12211.02 669
12212.06 647
12213.11 656
12214.15 665
12215.19 701
12216.23 709
12217.28 654
12218.32 673
12219.36 663
12220.41 691
12221.45 684
12222.49 676
12223.54 675
12224.58 668
12225.62 653
12226.66 653
12227.71 663
12228.75 667
12229.79 650
12230.84 644
12231.88 663
12232.93 661
12233.97 669
12235.01 622
12236.06 656
12237.10 633
12238.14 685
12239.19 661
12240.23 659
12241.28 652
12242.32 656
12243.36 666
12244.41 607
12245.45 620
12246.50 623
12247.54 618
12248.58 639
12249.63 664
12250.67 633
12251.72 625
12252.76 634
12253.80 614
12254.85 614
12255.89 624
12256.94 627
12257.98 625
12259.03 572
12260.07 601
12261.12 579
12262.16 566
12263.21 573
12264.25 571
12265.30 590
12266.34 604
12267.39 627
12268.43 596
12269.48 606
12270.52 572
12271.57 545
12272.61 598
12273.66 589
12274.70 580
12275.75 584
12276.79 617
12277.84 618
12278.88 602
12279.93 581
12280.98 598
12282.02 578
12283.07 565
12284.11 566
12285.16 541
12286.20 562
12287.25 544
12288.30 555
12289.34 539
12290.39 545
12291.43 564
12292.48 540
12293.53 573
12294.57 574
12295.62 576
12296.66 563
12297.71 548
12298.76 523
12299.80 533
12300.85 544
12301.90 549
12302.94 567
12303.99 535
12305.04 554
12306.08 546
12307.13 558
12308.18 545
12309.22 550
12310.27 527
12311.32 571
12312.36 574
12313.41 529
12314.46 505
12315.50 551
12316.55 529
12317.60 557
12318.65 563
12319.69 564
12320.74 566
12321.79 523
12322.83 511
12323.88 535
12324.93 570
12325.98 545
12327.02 539
12328.07 534
12329.12 534
12330.17 520
12331.21 530
12332.26 507
12333.31 533
12334.36 554
12335.41 570
12336.45 547
12337.50 515
12338.55 561
12339.60 536
12340.65 556
12341.69 523
12342.74 519
12343.79 588
12344.84 547
12345.89 513
12346.94 526
12347.98 544
12349.03 545
12350.08 544
12351.13 528
12352.18 548
12353.23 537
12354.28 553
12355.32 556
12356.37 535
12357.42 550
12358.47 564
12359.52 543
12360.57 554
12361.62 521
12362.67 532
12363.72 553
12364.76 526
12365.81 558
12366.86 550
12367.91 542
12368.96 551
12370.01 542
12371.06 524
12372.11 520
12373.16 534
12374.21 554
12375.26 561
12376.31 549
12377.36 505
12378.41 498
12379.46 522
12380.51 516
12381.56 560
12382.61 535
12383.66 581
12384.71 543
12385.76 559
12386.81 550
12387.86 541
12388.91 524
12389.96 546
12391.01 546
12392.06 562
12393.11 510
12394.16 538
12395.21 520
12396.26 583
12397.31 557
12398.36 582
12399.41 558
12400.46 559
12401.51 573
12402.56 573
12403.61 562
12404.66 558
12405.71 587
12406.77 598
12407.82 559
12408.87 557
12409.92 581
12410.97 545
12412.02 578
12413.07 573
12414.12 592
12415.17 583
12416.23 542
12417.28 543
12418.33 555
12419.38 558
12420.43 566
12421.48 589
12422.53 584
12423.59 564
12424.64 569
12425.69 563
12426.74 564
12427.79 565
12428.84 583
12429.90 633
12430.95 585
12432.00 575
12433.05 573
12434.10 583
12435.16 590
12436.21 564
12437.26 570
12438.31 601
12439.37 619
12440.42 590
12441.47 588
12442.52 561
12443.58 595
12444.63 616
12445.68 584
12446.73 592
12447.79 606
12448.84 591
12449.89 572
12450.94 591
12452.00 557
12453.05 582
12454.10 588
12455.16 633
12456.21 584
12457.26 576
12458.31 553
12459.37 608
12460.42 616
12461.47 595
12462.53 612
12463.58 607
12464.63 594
12465.69 610
12466.74 590
12467.79 581
12468.85 591
12469.90 609
12470.95 676
12472.01 624
12473.06 613
12474.12 615
12475.17 645
12476.22 669
12477.28 632
12478.33 637
12479.39 674
12480.44 660
12481.49 654
12482.55 618
12483.60 615
12484.66 616
12485.71 652
12486.76 605
12487.82 622
12488.87 643
12489.93 664
12490.98 661
12492.04 674
12493.09 649
12494.15 630
12495.20 676
12496.25 744
12497.31 717
12498.36 746
12499.42 764
12500.47 793
12501.53 735
12502.58 748
12503.64 784
12504.69 848
12505.75 847
12506.80 844
12507.86 903
12508.91 878
12509.97 897
12511.03 930
12512.08 993
12513.14 1056
12514.19 1129
12515.25 1154
12516.30 1234
12517.36 1264
12518.41 1251
12519.47 1286
12520.52 1333
12521.58 1325
12522.64 1317
12523.69 1274
12524.75 1203
12525.80 1169
12526.86 1066
12527.92 1019
12528.97 962
12530.03 919
12531.08 902
12532.14 825
12533.20 837
12534.25 773
12535.31 748
12536.37 773
12537.42 720
12538.48 729
12539.54 733
12540.59 728
12541.65 758
12542.70 732
12543.76 724
12544.82 734
12545.88 695
12546.93 707
12547.99 732
12549.05 679
12550.10 697
12551.16 688
12552.22 701
12553.27 731
12554.33 736
12555.39 698
12556.45 713
12557.50 717
12558.56 725
12559.62 711
12560.67 715
12561.73 705
12562.79 709
12563.85 696
12564.90 710
12565.96 701
12567.02 674
12568.08 717
12569.14 694
12570.19 700
12571.25 686
12572.31 690
12573.37 698
12574.42 704
12575.48 688
12576.54 730
12577.60 736
12578.66 768
12579.72 761
12580.77 742
12581.83 756
12582.89 756
12583.95 801
12585.01 805
12586.07 777
12587.12 800
12588.18 822
12589.24 823
12590.30 881
12591.36 907
12592.42 924
12593.48 949
12594.53 945
12595.59 966
12596.65 1009
12597.71 1064
12598.77 1079
12599.83 1112
12600.89 1118
12601.95 1118
12603.01 1063
12604.07 1007
12605.13 1010
12606.18 1020
12607.24 962
12608.30 927
12609.36 892
12610.42 861
12611.48 859
12612.54 830
12613.60 840
12614.66 854
12615.72 819
12616.78 838
12617.84 842
12618.90 830
12619.96 806
12621.02 831
12622.08 785
12623.14 793
12624.20 800
12625.26 834
12626.32 812
12627.38 867
12628.44 865
12629.50 865
12630.56 849
12631.62 779
12632.68 777
12633.74 823
12634.80 860
12635.86 808
12636.92 773
12637.98 785
12639.04 764
12640.11 773
12641.17 732
12642.23 743
12643.29 750
12644.35 761
12645.41 733
12646.47 734
12647.53 715
12648.59 698
12649.65 737
12650.72 701
12651.78 722
12652.84 757
12653.90 695
12654.96 733
12656.02 741
12657.08 733
12658.14 713
12659.21 764
12660.27 733
12661.33 756
12662.39 760
12663.45 741
12664.51 718
12665.58 762
12666.64 762
12667.70 769
12668.76 784
12669.82 751
12670.89 766
12671.95 815
12673.01 815
12674.07 829
12675.13 815
12676.20 821
12677.26 837
12678.32 864
12679.38 886
12680.45 868
12681.51 876
12682.57 851
12683.63 852
12684.70 863
12685.76 853
12686.82 864
12687.88 880
12688.95 854
12690.01 866
12691.07 838
12692.14 827
12693.20 849
12694.26 848
12695.32 905
12696.39 853
12697.45 877
12698.51 893
12699.58 875
12700.64 884
12701.70 886
12702.77 853
12703.83 864
12704.89 870
12705.96 853
12707.02 815
12708.08 861
12709.15 835
12710.21 825
12711.28 832
12712.34 835
12713.40 810
12714.47 818
12715.53 804
12716.59 807
12717.66 803
12718.72 816
12719.79 798
12720.85 778
12721.92 804
12722.98 806
12724.04 790
12725.11 799
12726.17 802
12727.24 761
12728.30 809
12729.37 807
12730.43 806
12731.49 802
12732.56 758
12733.62 733
12734.69 789
12735.75 763
12736.82 703
12737.88 757
12738.95 725
12740.01 726
12741.08 743
12742.14 731
12743.21 706
12744.27 716
12745.34 700
12746.40 686
12747.47 669
12748.53 699
12749.60 674
12750.66 665
12751.73 696
12752.79 681
12753.86 673
12754.93 649
12755.99 664
12757.06 637
12758.12 668
12759.19 652
12760.25 624
12761.32 596
12762.39 612
12763.45 628
12764.52 653
12765.58 640
12766.65 641
12767.72 670
12768.78 650
12769.85 668
12770.91 653
12771.98 632
12773.05 649
12774.11 620
12775.18 625
12776.25 618
12777.31 626
12778.38 605
12779.45 617
12780.51 630
12781.58 648
12782.65 629
12783.71 640
12784.78 642
12785.85 594
12786.91 605
12787.98 581
12789.05 590
12790.11 607
12791.18 640
12792.25 603
12793.31 628
12794.38 613
12795.45 606
12796.52 653
12797.58 606
12798.65 611
12799.72 609
12800.79 614
12801.85 607
12802.92 637
12803.99 608
12805.06 628
12806.12 595
12807.19 579
12808.26 595
12809.33 612
12810.39 636
12811.46 607
12812.53 650
12813.60 647
12814.67 653
12815.73 621
12816.80 608
12817.87 627
12818.94 620
12820.01 586
12821.08 589
12822.14 558
12823.21 584
12824.28 602
12825.35 568
12826.42 583
12827.49 595
12828.55 602
12829.62 610
12830.69 568
12831.76 568
12832.83 575
12833.90 533
12834.97 581
12836.04 567
12837.11 568
12838.17 555
12839.24 542
12840.31 555
12841.38 581
12842.45 580
12843.52 556
12844.59 574
12845.66 543
12846.73 559
12847.80 561
12848.87 559
12849.94 570
12851.01 540
12852.08 571
12853.14 508
12854.21 513
12855.28 538
12856.35 496
12857.42 507
12858.49 524
12859.56 500
12860.63 496
12861.70 505
12862.77 506
12863.84 531
12864.91 500
12865.98 489
12867.05 503
12868.12 514
12869.19 506
12870.26 500
12871.34 503
12872.41 479
12873.48 512
12874.55 535
12875.62 541
12876.69 513
12877.76 514
12878.83 490
12879.90 495
12880.97 502
12882.04 512
12883.11 540
12884.18 500
12885.25 489
12886.33 505
12887.40 487
12888.47 471
12889.54 477
12890.61 486
12891.68 487
12892.75 481
12893.82 500
12894.89 518
12895.97 525
12897.04 506
12898.11 470
12899.18 487
12900.25 511
12901.32 480
12902.40 465
12903.47 488
12904.54 473
12905.61 460
12906.68 471
12907.75 498
12908.83 499
12909.90 512
12910.97 473
12912.04 478
12913.11 467
12914.19 459
12915.26 470
12916.33 465
12917.40 440
12918.48 458
12919.55 488
12920.62 475
12921.69 462
12922.77 469
12923.84 474
12924.91 448
12925.98 498
12927.06 479
12928.13 460
12929.20 497
12930.27 477
12931.35 456
12932.42 474
12933.49 455
12934.57 483
12935.64 460
12936.71 481
12937.79 478
12938.86 462
12939.93 465
12941.01 445
12942.08 474
12943.15 469
12944.23 471
12945.30 467
12946.37 469
12947.45 483
12948.52 455
12949.59 462
12950.67 451
12951.74 465
12952.81 426
12953.89 480
12954.96 485
12956.04 451
12957.11 443
12958.18 471
12959.26 460
12960.33 475
12961.41 462
12962.48 443
12963.55 463
12964.63 478
12965.70 467
12966.78 475
12967.85 499
12968.93 503
12970.00 456
12971.07 505
12972.15 481
12973.22 466
12974.30 454
12975.37 475
12976.45 451
12977.52 471
12978.60 456
12979.67 497
12980.75 476
12981.82 452
12982.90 488
12983.97 463
12985.05 483
12986.12 464
12987.20 491
12988.27 458
12989.35 479
12990.42 494
12991.50 473
12992.57 467
12993.65 495
12994.73 493
12995.80 460
12996.88 474
12997.95 463
12999.03 502
13000.10 481
13001.18 479
13002.25 477
13003.33 480
13004.41 427
13005.48 429
13006.56 490
13007.63 499
13008.71 477
13009.79 466
13010.86 466
13011.94 472
13013.02 483
13014.09 511
13015.17 465
13016.24 486
13017.32 498
13018.40 477
13019.47 500
13020.55 492
13021.63 453
13022.70 486
13023.78 472
13024.86 486
13025.93 469
13027.01 489
13028.09 492
13029.16 479
13030.24 487
13031.32 464
13032.40 444
13033.47 470
13034.55 464
13035.63 483
13036.70 471
13037.78 496
13038.86 503
13039.94 489
13041.01 471
13042.09 486
13043.17 522
13044.25 521
13045.32 500
13046.40 483
13047.48 461
13048.56 461
13049.63 464
13050.71 448
13051.79 491
13052.87 499
13053.95 467
13055.02 486
13056.10 469
13057.18 494
13058.26 479
13059.34 491
13060.41 492
13061.49 474
13062.57 457
13063.65 462
13064.73 428
13065.81 494
13066.88 510
13067.96 464
13069.04 452
13070.12 485
13071.20 504
13072.28 472
13073.36 489
13074.43 457
13075.51 459
13076.59 461
13077.67 469
13078.75 476
13079.83 490
13080.91 455
13081.99 471
13083.07 479
13084.15 469
13085.23 463
13086.30 488
13087.38 458
13088.46 464
13089.54 446
13090.62 463
13091.70 489
13092.78 462
13093.86 453
13094.94 459
13096.02 440
13097.10 452
13098.18 454
13099.26 459
13100.34 468
13101.42 460
13102.50 491
13103.58 485
13104.66 488
13105.74 468
13106.82 477
13107.90 446
13108.98 446
13110.06 458
13111.14 481
13112.22 514
13113.30 471
13114.38 479
13115.46 483
13116.54 460
13117.62 442
13118.70 482
13119.78 479
13120.86 498
13121.95 479
13123.03 456
13124.11 447
13125.19 479
13126.27 443
13127.35 484
13128.43 459
13129.51 440
13130.59 470
13131.67 467
13132.76 420
13133.84 474
13134.92 468
13136.00 478
13137.08 496
13138.16 480
13139.24 492
13140.32 477
13141.41 450
13142.49 429
13143.57 441
13144.65 464
13145.73 425
13146.81 468
13147.90 473
13148.98 473
13150.06 473
13151.14 492
13152.22 462
13153.31 458
13154.39 453
13155.47 473
13156.55 443
13157.63 457
13158.72 470
13159.80 458
13160.88 479
13161.96 472
13163.05 446
13164.13 478
13165.21 506
13166.29 482
13167.38 485
13168.46 490
13169.54 491
13170.62 446
13171.71 450
13172.79 456
13173.87 501
13174.96 494
13176.04 475
13177.12 491
13178.20 434
13179.29 493
13180.37 494
13181.45 487
13182.54 458
13183.62 484
13184.70 476
13185.79 464
13186.87 461
13187.95 476
13189.04 475
13190.12 461
13191.20 498
13192.29 521
13193.37 465
13194.46 496
13195.54 509
13196.62 488
13197.71 465
13198.79 466
13199.88 489
13200.96 494
13202.04 493
13203.13 482
13204.21 487
13205.30 464
13206.38 499
13207.46 497
13208.55 487
13209.63 502
13210.72 491
13211.80 511
13212.89 498
13213.97 481
13215.05 492
13216.14 480
13217.22 472
13218.31 464
13219.39 470
13220.48 496
13221.56 506
13222.65 495
13223.73 487
13224.82 470
13225.90 496
13226.99 517
13228.07 521
13229.16 491
13230.24 483
13231.33 533
13232.41 557
13233.50 524
13234.58 516
13235.67 539
13236.76 500
13237.84 497
13238.93 513
13240.01 538
13241.10 510
13242.18 529
13243.27 517
13244.35 512
13245.44 523
13246.53 515
13247.61 505
13248.70 525
13249.78 544
13250.87 519
13251.96 514
13253.04 506
13254.13 515
13255.21 523
13256.30 515
13257.39 514
13258.47 484
13259.56 528
13260.65 540
13261.73 488
13262.82 530
13263.91 575
13264.99 540
13266.08 545
13267.17 531
13268.25 546
13269.34 572
13270.43 542
13271.51 527
13272.60 548
13273.69 537
13274.77 580
13275.86 590
13276.95 539
13278.04 564
13279.12 567
13280.21 562
13281.30 572
13282.38 583
13283.47 566
13284.56 573
13285.65 613
13286.73 616
13287.82 584
13288.91 610
13290.00 596
13291.08 614
13292.17 582
13293.26 595
13294.35 572
13295.44 564
13296.52 614
13297.61 625
13298.70 616
13299.79 664
13300.88 642
13301.96 637
13303.05 644
13304.14 629
13305.23 653
13306.32 653
13307.41 633
13308.49 658
13309.58 652
13310.67 634
13311.76 599
13312.85 628
13313.94 629
13315.02 615
13316.11 637
13317.20 651
13318.29 590
13319.38 628
13320.47 613
13321.56 668
13322.65 639
13323.74 593
13324.82 594
13325.91 627
13327.00 624
13328.09 621
13329.18 612
13330.27 631
13331.36 625
13332.45 652
13333.54 658
13334.63 592
13335.72 603
13336.81 657
13337.90 667
13338.99 641
13340.08 676
13341.17 694
13342.26 649
13343.35 658
13344.44 643
13345.53 627
13346.61 639
13347.70 688
13348.79 671
13349.89 643
13350.98 676
13352.07 698
13353.16 700
13354.25 726
13355.34 741
13356.43 731
13357.52 689
13358.61 752
13359.70 734
13360.79 740
13361.88 781
13362.97 755
13364.06 713
13365.15 739
13366.24 735
13367.33 744
13368.42 741
13369.51 729
13370.60 702
13371.70 647
13372.79 683
13373.88 656
13374.97 624
13376.06 633
13377.15 626
13378.24 626
13379.33 592
13380.43 602
13381.52 640
13382.61 630
13383.70 593
13384.79 588
13385.88 627
13386.97 613
13388.07 616
13389.16 610
13390.25 624
13391.34 610
13392.43 582
13393.52 610
13394.62 615
13395.71 632
13396.80 612
13397.89 615
13398.98 617
13400.08 637
13401.17 631
13402.26 615
13403.35 607
13404.45 647
13405.54 654
13406.63 585
13407.72 578
13408.82 611
13409.91 591
13411.00 605
13412.09 576
13413.19 596
13414.28 621
13415.37 619
13416.46 629
13417.56 587
13418.65 652
13419.74 633
13420.84 619
13421.93 609
13423.02 659
13424.11 600
13425.21 636
13426.30 570
13427.39 621
13428.49 617
13429.58 650
13430.67 671
13431.77 637
13432.86 640
13433.95 627
13435.05 650
13436.14 680
13437.24 629
13438.33 671
13439.42 648
13440.52 676
13441.61 641
13442.70 625
13443.80 652
13444.89 620
13445.99 673
13447.08 678
13448.17 667
13449.27 660
13450.36 696
13451.46 703
13452.55 693
13453.64 694
13454.74 706
13455.83 680
13456.93 674
13458.02 703
13459.12 691
13460.21 727
13461.31 727
13462.40 712
13463.50 656
13464.59 667
13465.69 708
13466.78 711
13467.87 729
13468.97 741
13470.06 735
13471.16 703
13472.25 741
13473.35 742
13474.44 695
13475.54 710
13476.64 745
13477.73 754
13478.83 730
13479.92 753
13481.02 738
13482.11 766
13483.21 745
13484.30 775
13485.40 790
13486.49 800
13487.59 782
13488.69 813
13489.78 821
13490.88 846
13491.97 830
13493.07 874
13494.17 846
13495.26 859
13496.36 868
13497.45 900
13498.55 909
13499.65 873
13500.74 864
13501.84 809
13502.93 789
13504.03 837
13505.13 784
13506.22 751
13507.32 784
13508.42 758
13509.51 720
13510.61 707
13511.71 707
13512.80 723
13513.90 709
13515.00 658
13516.09 676
13517.19 651
13518.29 674
13519.38 667
13520.48 665
13521.58 628
13522.68 619
13523.77 631
13524.87 638
13525.97 657
13527.06 586
13528.16 606
13529.26 644
13530.36 652
13531.45 600
13532.55 600
13533.65 593
13534.75 634
13535.84 631
13536.94 610
13538.04 606
13539.14 611
13540.23 615
13541.33 626
13542.43 588
13543.53 599
13544.63 592
13545.72 613
13546.82 595
13547.92 586
13549.02 591
13550.12 595
13551.22 593
13552.31 628
13553.41 601
13554.51 598
13555.61 585
13556.71 592
13557.81 632
13558.90 592
13560.00 544
13561.10 555
13562.20 605
13563.30 574
13564.40 589
13565.50 614
13566.60 574
13567.69 553
13568.79 586
13569.89 592
13570.99 572
13572.09 597
13573.19 605
13574.29 603
13575.39 536
13576.49 553
13577.59 597
13578.69 559
13579.79 600
13580.89 610
13581.98 608
13583.08 578
13584.18 579
13585.28 629
13586.38 596
13587.48 547
13588.58 583
13589.68 589
13590.78 594
13591.88 567
13592.98 577
13594.08 577
13595.18 603
13596.28 617
13597.38 613
13598.48 608
13599.58 643
13600.68 630
13601.78 612
13602.88 639
13603.98 628
13605.08 653
13606.18 599
13607.29 611
13608.39 627
13609.49 586
13610.59 609
13611.69 621
13612.79 572
13613.89 598
13614.99 609
13616.09 618
13617.19 613
13618.29 592
13619.39 618
13620.50 595
13621.60 653
13622.70 633
13623.80 648
13624.90 613
13626.00 623
13627.10 659
13628.20 614
13629.31 616
13630.41 643
13631.51 617
13632.61 604
13633.71 651
13634.81 597
13635.91 625
13637.02 604
13638.12 621
13639.22 626
13640.32 622
13641.42 622
13642.53 657
13643.63 646
13644.73 596
13645.83 626
13646.93 608
13648.04 617
13649.14 619
13650.24 635
13651.34 636
13652.45 620
13653.55 633
13654.65 639
13655.75 622
13656.85 612
13657.96 644
13659.06 637
13660.16 645
13661.27 649
13662.37 637
13663.47 650
13664.57 651
13665.68 618
13666.78 640
13667.88 662
13668.99 648
13670.09 622
13671.19 677
13672.29 699
13673.40 681
13674.50 637
13675.60 683
13676.71 660
13677.81 647
13678.91 700
13680.02 676
13681.12 681
13682.23 652
13683.33 672
13684.43 652
13685.54 675
13686.64 685
13687.74 667
13688.85 686
13689.95 705
13691.06 722
13692.16 702
13693.26 752
13694.37 772
13695.47 735
13696.58 745
13697.68 825
13698.78 764
13699.89 840
13700.99 855
13702.10 856
13703.20 888
13704.31 939
13705.41 933
13706.51 903
13707.62 931
13708.72 936
13709.83 907
13710.93 914
13712.04 896
13713.14 856
13714.25 873
13715.35 849
13716.46 853
13717.56 841
13718.67 806
13719.77 790
13720.88 782
13721.98 746
13723.09 739
13724.19 742
13725.30 695
13726.40 659
13727.51 692
13728.61 680
13729.72 648
13730.83 630
13731.93 657
13733.04 666
13734.14 655
13735.25 644
13736.35 654
13737.46 673
13738.57 654
13739.67 670
13740.78 668
13741.88 679
13742.99 614
13744.09 642
13745.20 639
13746.31 652
13747.41 657
13748.52 651
13749.63 672
13750.73 698
13751.84 658
13752.94 648
13754.05 632
13755.16 701
13756.26 707
13757.37 639
13758.48 685
13759.58 681
13760.69 674
13761.80 710
13762.90 715
13764.01 713
13765.12 699
13766.22 743
13767.33 705
13768.44 729
13769.55 672
13770.65 732
13771.76 717
13772.87 671
13773.97 647
13775.08 656
13776.19 620
13777.30 658
13778.40 595
13779.51 608
13780.62 632
13781.73 658
13782.83 622
13783.94 604
13785.05 593
13786.16 642
13787.26 583
13788.37 544
13789.48 578
13790.59 553
13791.70 537
13792.80 561
13793.91 579
13795.02 570
13796.13 594
13797.24 610
13798.35 561
13799.45 622
13800.56 597
13801.67 585
13802.78 621
13803.89 605
13805.00 593
13806.10 589
13807.21 593
13808.32 604
13809.43 559
13810.54 573
13811.65 546
13812.76 574
13813.86 602
13814.97 584
13816.08 596
13817.19 577
13818.30 594
13819.41 562
13820.52 560
13821.63 560
13822.74 559
13823.85 544
13824.96 575
13826.06 585
13827.17 608
13828.28 552
13829.39 530
13830.50 548
13831.61 584
13832.72 581
13833.83 522
13834.94 544
13836.05 560
13837.16 593
13838.27 594
13839.38 565
13840.49 537
13841.60 564
13842.71 557
13843.82 570
13844.93 532
13846.04 594
13847.15 551
13848.26 546
13849.37 557
13850.48 557
13851.59 555
13852.70 537
13853.81 554
13854.92 569
13856.03 545
13857.14 559
13858.25 563
13859.37 576
13860.48 604
13861.59 567
13862.70 585
13863.81 578
13864.92 618
13866.03 566
13867.14 555
13868.25 596
13869.36 568
13870.47 560
13871.59 608
13872.70 620
13873.81 602
13874.92 621
13876.03 572
13877.14 599
13878.25 579
13879.36 558
13880.48 622
13881.59 626
13882.70 659
13883.81 602
13884.92 632
13886.03 649
13887.15 648
13888.26 657
13889.37 676
13890.48 653
13891.59 643
13892.71 620
13893.82 663
13894.93 653
13896.04 648
13897.15 599
13898.27 614
13899.38 584
13900.49 611
13901.60 565
13902.72 605
13903.83 574
13904.94 554
13906.05 540
13907.17 545
13908.28 559
13909.39 546
13910.50 583
13911.62 542
13912.73 559
13913.84 549
13914.95 567
13916.07 543
13917.18 584
13918.29 565
13919.41 523
13920.52 522
13921.63 552
13922.75 552
13923.86 567
13924.97 535
13926.09 529
13927.20 546
13928.31 549
13929.43 572
13930.54 565
13931.65 530
13932.77 540
13933.88 553
13934.99 553
13936.11 532
13937.22 540
13938.34 538
13939.45 539
13940.56 550
13941.68 538
13942.79 508
13943.91 483
13945.02 507
13946.13 549
13947.25 513
13948.36 516
13949.48 492
13950.59 533
13951.70 491
13952.82 527
13953.93 529
13955.05 514
13956.16 529
13957.28 526
13958.39 521
13959.51 504
13960.62 550
13961.74 534
13962.85 531
13963.97 534
13965.08 521
13966.20 527
13967.31 531
13968.43 553
13969.54 536
13970.66 536
13971.77 534
13972.89 574
13974.00 527
13975.12 541
13976.23 536
13977.35 553
13978.46 531
13979.58 564
13980.69 543
13981.81 565
13982.92 551
13984.04 566
13985.16 537
13986.27 507
13987.39 535
13988.50 542
13989.62 537
13990.74 540
13991.85 539
13992.97 515
13994.08 553
13995.20 544
13996.32 549
13997.43 531
13998.55 544
13999.66 531
14000.78 534
14001.90 534
14003.01 539
14004.13 539
14005.25 530
14006.36 530
14007.48 545
14008.60 541
14009.71 527
14010.83 538
14011.95 543
14013.06 565
14014.18 579
14015.30 549
14016.41 539
14017.53 540
14018.65 556
14019.76 538
14020.88 556
14022.00 557
14023.12 544
14024.23 532
14025.35 581
14026.47 563
14027.59 539
14028.70 527
14029.82 585
14030.94 584
14032.06 581
14033.17 536
14034.29 583
14035.41 554
14036.53 573
14037.64 568
14038.76 596
14039.88 588
14041.00 608
14042.11 601
14043.23 610
14044.35 604
14045.47 585
14046.59 602
14047.71 623
14048.82 601
14049.94 625
14051.06 629
14052.18 629
14053.30 629
14054.42 609
14055.53 648
14056.65 656
14057.77 666
14058.89 645
14060.01 681
14061.13 676
14062.25 674
14063.36 630
14064.48 668
14065.60 688
14066.72 717
14067.84 716
14068.96 722
14070.08 728
14071.20 725
14072.32 731
14073.44 723
14074.55 736
14075.67 726
14076.79 754
14077.91 768
14079.03 770
14080.15 773
14081.27 786
14082.39 829
14083.51 865
14084.63 859
14085.75 815
14086.87 860
14087.99 852
14089.11 873
14090.23 881
14091.35 849
14092.47 851
14093.59 887
14094.71 883
14095.83 856
14096.95 858
14098.07 803
14099.19 760
14100.31 770
14101.43 742
14102.55 714
14103.67 726
14104.79 708
14105.91 656
14107.03 622
14108.15 625
14109.27 618
14110.39 586
14111.51 585
14112.64 584
14113.76 599
14114.88 583
14116.00 581
14117.12 551
14118.24 525
14119.36 570
14120.48 584
14121.60 564
14122.72 581
14123.85 564
14124.97 579
14126.09 577
14127.21 563
14128.33 558
14129.45 555
14130.57 586
14131.70 560
14132.82 546
14133.94 546
14135.06 561
14136.18 538
14137.30 539
14138.43 545
14139.55 542
14140.67 531
14141.79 541
14142.91 546
14144.03 537
14145.16 562
14146.28 580
14147.40 569
14148.52 541
14149.65 528
14150.77 520
14151.89 545
14153.01 523
14154.13 550
14155.26 540
14156.38 543
14157.50 523
14158.62 536
14159.75 550
14160.87 533
14161.99 554
14163.12 514
14164.24 538
14165.36 561
14166.48 521
14167.61 528
14168.73 559
14169.85 540
14170.98 529
14172.10 524
14173.22 526
14174.35 525
14175.47 546
14176.59 554
14177.72 535
14178.84 536
14179.96 509
14181.09 534
14182.21 545
14183.33 536
14184.46 516
14185.58 523
14186.70 493
14187.83 515
14188.95 547
14190.07 527
14191.20 511
14192.32 459
14193.45 485
14194.57 497
14195.69 509
14196.82 493
14197.94 490
14199.07 528
14200.19 536
14201.32 477
14202.44 460
14203.56 468
14204.69 488
14205.81 473
14206.94 481
14208.06 479
14209.19 477
14210.31 512
14211.44 487
14212.56 479
14213.69 450
14214.81 504
14215.93 503
14217.06 474
14218.18 442
14219.31 468
14220.43 472
14221.56 460
14222.68 464
14223.81 452
14224.94 474
14226.06 445
14227.19 469
14228.31 484
14229.44 473
14230.56 439
14231.69 472
14232.81 472
14233.94 451
14235.06 448
14236.19 497
14237.32 451
14238.44 420
14239.57 428
14240.69 454
14241.82 466
14242.94 464
14244.07 446
14245.20 435
14246.32 460
14247.45 415
14248.57 456
14249.70 451
14250.83 450
14251.95 433
14253.08 440
14254.21 440
14255.33 405
14256.46 472
14257.59 451
14258.71 430
14259.84 430
14260.97 423
14262.09 460
14263.22 412
14264.35 424
14265.47 420
14266.60 452
14267.73 433
14268.85 440
14269.98 425
14271.11 409
14272.23 420
14273.36 434
14274.49 429
14275.62 446
14276.74 444
14277.87 419
14279.00 391
14280.12 405
14281.25 409
14282.38 419
14283.51 389
14284.63 399
14285.76 392
14286.89 407
14288.02 383
14289.15 411
14290.27 382
14291.40 410
14292.53 397
14293.66 399
14294.78 395
14295.91 433
14297.04 407
14298.17 405
14299.30 447
14300.42 420
14301.55 418
14302.68 415
14303.81 411
14304.94 418
14306.07 405
14307.19 380
14308.32 396
14309.45 433
14310.58 404
14311.71 418
14312.84 401
14313.97 386
14315.10 401
14316.22 427
14317.35 391
14318.48 380
14319.61 378
14320.74 418
14321.87 412
14323.00 421
14324.13 390
14325.26 409
14326.39 395
14327.51 388
14328.64 354
14329.77 356
14330.90 372
14332.03 385
14333.16 369
14334.29 376
14335.42 376
14336.55 385
14337.68 392
14338.81 373
14339.94 385
14341.07 389
14342.20 393
14343.33 390
14344.46 400
14345.59 393
14346.72 413
14347.85 371
14348.98 379
14350.11 378
14351.24 381
14352.37 365
14353.50 404
14354.63 380
14355.76 355
14356.89 373
14358.02 403
14359.15 413
14360.28 375
14361.41 388
14362.54 363
14363.67 396
14364.80 372
14365.94 380
14367.07 386
14368.20 397
14369.33 411
14370.46 386
14371.59 389
14372.72 414
14373.85 422
14374.98 388
14376.11 382
14377.25 395
14378.38 421
14379.51 414
14380.64 388
14381.77 372
14382.90 371
14384.03 417
14385.16 407
14386.30 392
14387.43 355
14388.56 377
14389.69 401
14390.82 398
14391.95 380
14393.09 402
14394.22 388
14395.35 411
14396.48 401
14397.61 402
14398.75 381
14399.88 370
14401.01 363
14402.14 350
14403.27 408
14404.41 413
14405.54 397
14406.67 373
14407.80 408
14408.94 385
14410.07 389
14411.20 404
14412.33 405
14413.47 393
14414.60 398
14415.73 423
14416.87 390
14418.00 378
14419.13 393
14420.26 407
14421.40 417
14422.53 408
14423.66 411
14424.80 400
14425.93 389
14427.06 401
14428.20 389
14429.33 425
14430.46 382
14431.59 417
14432.73 415
14433.86 392
14435.00 413
14436.13 410
14437.26 417
14438.40 441
14439.53 413
14440.66 385
14441.80 406
14442.93 408
14444.06 395
14445.20 414
14446.33 445
14447.47 412
14448.60 401
14449.73 406
14450.87 407
14452.00 418
14453.14 417
14454.27 407
14455.41 402
14456.54 424
14457.67 391
14458.81 419
14459.94 395
14461.08 410
14462.21 434
14463.35 449
14464.48 386
14465.62 399
14466.75 381
14467.89 441
14469.02 434
14470.15 445
14471.29 432
14472.42 444
14473.56 445
14474.69 408
14475.83 442
14476.96 456
14478.10 447
14479.24 436
14480.37 459
14481.51 472
14482.64 458
14483.78 446
14484.91 481
14486.05 451
14487.18 466
14488.32 473
14489.45 481
14490.59 468
14491.73 451
14492.86 481
14494.00 501
14495.13 490
14496.27 467
14497.40 493
14498.54 479
14499.68 472
14500.81 478
14501.95 488
14503.08 493
14504.22 489
14505.36 495
14506.49 505
14507.63 533
14508.77 501
14509.90 552
14511.04 543
14512.18 561
14513.31 554
14514.45 564
14515.58 534
14516.72 562
14517.86 511
14519.00 537
14520.13 494
14521.27 509
14522.41 509
14523.54 461
14524.68 511
14525.82 477
14526.95 482
14528.09 446
14529.23 475
14530.37 459
14531.50 513
14532.64 482
14533.78 455
14534.91 442
14536.05 445
14537.19 488
14538.33 471
14539.46 456
14540.60 467
14541.74 449
14542.88 407
14544.02 428
14545.15 441
14546.29 468
14547.43 444
14548.57 449
14549.70 450
14550.84 467
14551.98 439
14553.12 435
14554.26 435
14555.39 435
14556.53 414
14557.67 420
14558.81 445
14559.95 428
14561.09 436
14562.22 413
14563.36 440
14564.50 439
14565.64 431
14566.78 439
14567.92 453
14569.06 462
14570.20 443
14571.33 449
14572.47 445
14573.61 452
14574.75 431
14575.89 467
14577.03 427
14578.17 429
14579.31 460
14580.45 429
14581.59 442
14582.72 470
14583.86 447
14585.00 436
14586.14 442
14587.28 463
14588.42 474
14589.56 454
14590.70 448
14591.84 475
14592.98 444
14594.12 451
14595.26 489
14596.40 436
14597.54 432
14598.68 423
14599.82 490
14600.96 486
14602.10 438
14603.24 456
14604.38 465
14605.52 448
14606.66 433
14607.80 447
14608.94 470
14610.08 465
14611.22 470
14612.36 526
14613.50 479
14614.64 482
14615.78 477
14616.92 492
14618.06 460
14619.20 493
14620.34 490
14621.49 518
14622.63 523
14623.77 532
14624.91 495
14626.05 508
14627.19 512
14628.33 512
14629.47 525
14630.61 510
14631.75 520
14632.90 480
14634.04 513
14635.18 469
14636.32 472
14637.46 481
14638.60 484
14639.74 486
14640.88 473
14642.03 433
14643.17 431
14644.31 436
14645.45 433
14646.59 451
14647.73 456
14648.88 437
14650.02 410
14651.16 433
14652.30 414
14653.44 406
14654.59 407
14655.73 400
14656.87 385
14658.01 401
14659.16 416
14660.30 397
14661.44 414
14662.58 393
14663.72 425
14664.87 391
14666.01 385
14667.15 407
14668.29 408
14669.44 397
14670.58 383
14671.72 390
14672.87 393
14674.01 365
14675.15 381
14676.29 380
14677.44 361
14678.58 377
14679.72 399
14680.87 364
14682.01 365
14683.15 372
14684.30 393
14685.44 386
14686.58 382
14687.73 381
14688.87 375
14690.01 395
14691.16 354
14692.30 376
14693.44 358
14694.59 353
14695.73 369
14696.87 380
14698.02 385
14699.16 334
14700.30 373
14701.45 359
14702.59 365
14703.74 375
14704.88 359
14706.02 373
14707.17 374
14708.31 354
14709.46 364
14710.60 350
14711.75 355
14712.89 358
14714.03 383
14715.18 378
14716.32 360
14717.47 368
14718.61 386
14719.76 398
14720.90 360
14722.05 378
14723.19 386
14724.34 365
14725.48 340
14726.63 380
14727.77 364
14728.92 355
14730.06 353
14731.21 368
14732.35 367
14733.50 357
14734.64 381
14735.79 340
14736.93 358
14738.08 373
14739.22 351
14740.37 345
14741.51 349
14742.66 332
14743.80 365
14744.95 362
14746.09 362
14747.24 357
14748.39 377
14749.53 364
14750.68 335
14751.82 345
14752.97 347
14754.11 351
14755.26 356
14756.41 343
14757.55 351
14758.70 360
14759.85 321
14760.99 360
14762.14 362
14763.28 341
14764.43 344
14765.58 347
14766.72 344
14767.87 324
14769.02 340
14770.16 324
14771.31 335
14772.46 332
14773.60 339
14774.75 347
14775.90 337
14777.04 338
14778.19 336
14779.34 353
14780.48 329
14781.63 315
14782.78 345
14783.92 355
14785.07 322
14786.22 359
14787.37 325
14788.51 324
14789.66 329
14790.81 360
14791.96 319
14793.10 344
14794.25 313
14795.40 358
14796.54 321
14797.69 320
14798.84 322
14799.99 316
14801.14 295
14802.28 285
14803.43 323
14804.58 340
14805.73 350
14806.88 326
14808.02 327
14809.17 329
14810.32 334
14811.47 348
14812.62 338
14813.76 329
14814.91 310
14816.06 301
14817.21 314
14818.36 332
14819.51 312
14820.65 334
14821.80 311
14822.95 302
14824.10 307
14825.25 345
14826.40 315
14827.55 311
14828.69 322
14829.84 343
14830.99 312
14832.14 342
14833.29 297
14834.44 316
14835.59 311
14836.74 323
14837.89 337
14839.04 353
14840.19 327
14841.33 326
14842.48 342
14843.63 326
14844.78 308
14845.93 309
14847.08 317
14848.23 313
14849.38 332
14850.53 306
14851.68 298
14852.83 329
14853.98 301
14855.13 292
14856.28 337
14857.43 329
14858.58 333
14859.73 303
14860.88 302
14862.03 295
14863.18 300
14864.33 350
14865.48 313
14866.63 339
14867.78 318
14868.93 334
14870.08 321
14871.23 336
14872.38 337
14873.53 321
14874.68 343
14875.83 321
14876.98 330
14878.14 308
14879.29 332
14880.44 322
14881.59 335
14882.74 321
14883.89 332
14885.04 337
14886.19 340
14887.34 316
14888.49 335
14889.64 341
14890.80 321
14891.95 319
14893.10 323
14894.25 327
14895.40 317
14896.55 331
14897.70 312
14898.86 337
14900.01 302
14901.16 317
14902.31 303
14903.46 330
14904.61 302
14905.77 307
14906.92 335
14908.07 313
14909.22 330
14910.37 339
14911.53 366
14912.68 298
14913.83 322
14914.98 309
14916.13 311
14917.29 292
14918.44 302
14919.59 338
14920.74 333
14921.90 320
14923.05 322
14924.20 329
14925.35 318
14926.51 304
14927.66 312
14928.81 318
14929.96 307
14931.12 309
14932.27 324
14933.42 305
14934.57 314
14935.73 319
14936.88 303
14938.03 340
14939.19 304
14940.34 306
14941.49 291
14942.65 310
14943.80 324
14944.95 318
14946.11 315
14947.26 307
14948.41 326
14949.57 319
14950.72 348
14951.87 315
14953.03 302
14954.18 333
14955.33 326
14956.49 318
14957.64 307
14958.80 326
14959.95 327
14961.10 322
14962.26 323
14963.41 297
14964.57 304
14965.72 308
14966.87 317
14968.03 313
14969.18 315
14970.34 335
14971.49 324
14972.65 353
14973.80 318
14974.95 334
14976.11 314
14977.26 342
14978.42 312
14979.57 292
14980.73 288
14981.88 340
14983.04 347
14984.19 313
14985.35 315
14986.50 311
14987.66 332
14988.81 299
14989.97 312
14991.12 291
14992.28 326
14993.43 296
14994.59 318
14995.74 306
14996.90 309
14998.05 307
14999.21 299
15000.36 299
15001.52 329
15002.67 342
15003.83 316
15004.99 320
15006.14 303
15007.30 304
15008.45 307
15009.61 322
15010.76 293
15011.92 299
15013.08 301
15014.23 315
15015.39 286
15016.54 290
15017.70 311
15018.86 316
15020.01 312
15021.17 300
15022.32 328
15023.48 287
15024.64 339
15025.79 319
15026.95 301
15028.11 305
15029.26 285
15030.42 317
15031.58 297
15032.73 300
15033.89 276
15035.05 326
15036.20 315
15037.36 288
15038.52 281
15039.67 334
15040.83 304
15041.99 333
15043.15 305
15044.30 307
15045.46 314
15046.62 335
15047.77 289
15048.93 327
15050.09 315
15051.25 282
15052.40 300
15053.56 322
15054.72 301
15055.88 290
15057.03 301
15058.19 301
15059.35 315
15060.51 302
15061.66 324
15062.82 309
15063.98 330
15065.14 309
15066.30 301
15067.45 292
15068.61 316
15069.77 333
15070.93 307
15072.09 306
15073.24 282
15074.40 298
15075.56 319
15076.72 303
15077.88 315
15079.04 303
15080.20 290
15081.35 314
15082.51 306
15083.67 308
15084.83 306
15085.99 304
15087.15 318
15088.31 314
15089.46 313
15090.62 315
15091.78 295
15092.94 300
15094.10 298
15095.26 313
15096.42 334
15097.58 297
15098.74 343
15099.90 296
15101.06 286
15102.22 309
15103.37 303
15104.53 327
15105.69 285
15106.85 333
15108.01 298
15109.17 301
15110.33 314
15111.49 281
15112.65 311
15113.81 302
15114.97 304
15116.13 299
15117.29 315
15118.45 304
15119.61 313
15120.77 301
15121.93 266
15123.09 293
15124.25 302
15125.41 289
15126.57 307
15127.73 309
15128.89 317
15130.05 296
15131.21 319
15132.37 296
15133.53 320
15134.69 315
15135.86 318
15137.02 313
15138.18 325
15139.34 329
15140.50 318
15141.66 316
15142.82 291
15143.98 313
15145.14 315
15146.30 316
15147.46 303
15148.63 311
15149.79 279
15150.95 315
15152.11 322
15153.27 320
15154.43 341
15155.59 330
15156.75 317
15157.92 325
15159.08 308
15160.24 311
15161.40 331
15162.56 305
15163.72 342
15164.89 327
15166.05 351
15167.21 320
15168.37 329
15169.53 324
15170.69 344
15171.86 332
15173.02 342
15174.18 323
15175.34 324
15176.51 360
15177.67 362
15178.83 344
15179.99 325
15181.15 344
15182.32 354
15183.48 324
15184.64 337
15185.80 321
15186.97 320
15188.13 330
15189.29 365
15190.46 371
15191.62 358
15192.78 370
15193.94 348
15195.11 348
15196.27 355
15197.43 336
15198.60 367
15199.76 342
15200.92 339
15202.08 338
15203.25 343
15204.41 356
15205.57 342
15206.74 348
15207.90 356
15209.06 350
15210.23 346
15211.39 364
15212.56 364
15213.72 352
15214.88 338
15216.05 371
15217.21 387
15218.37 380
15219.54 371
15220.70 358
15221.87 358
15223.03 388
15224.19 384
15225.36 365
15226.52 397
15227.69 389
15228.85 395
15230.01 393
15231.18 392
15232.34 389
15233.51 384
15234.67 361
15235.84 371
15237.00 372
15238.16 358
15239.33 366
15240.49 359
15241.66 328
15242.82 322
15243.99 334
15245.15 346
15246.32 320
15247.48 346
15248.65 329
15249.81 327
15250.98 337
15252.14 344
15253.31 338
15254.47 352
15255.64 331
15256.80 351
15257.97 337
15259.13 357
15260.30 340
15261.46 328
15262.63 337
15263.80 321
15264.96 336
15266.13 327
15267.29 321
15268.46 323
15269.62 341
15270.79 323
15271.96 325
15273.12 311
15274.29 349
15275.45 352
15276.62 332
15277.79 328
15278.95 329
15280.12 342
15281.28 334
15282.45 336
15283.62 338
15284.78 343
15285.95 326
15287.12 333
15288.28 322
15289.45 311
15290.62 319
15291.78 337
15292.95 307
15294.12 343
15295.28 337
15296.45 319
15297.62 318
15298.78 325
15299.95 311
15301.12 332
15302.28 330
15303.45 324
15304.62 305
15305.78 318
15306.95 333
15308.12 330
15309.29 346
15310.45 331
15311.62 343
15312.79 346
15313.96 327
15315.12 304
15316.29 319
15317.46 334
15318.63 336
15319.79 342
15320.96 353
15322.13 323
15323.30 323
15324.46 321
15325.63 305
15326.80 343
15327.97 334
15329.14 329
15330.30 324
15331.47 366
15332.64 357
15333.81 324
15334.98 336
15336.14 353
15337.31 340
15338.48 315
15339.65 316
15340.82 343
15341.99 349
15343.16 305
15344.32 368
15345.49 332
15346.66 315
15347.83 357
15349.00 351
15350.17 346
15351.34 328
15352.51 304
15353.67 323
15354.84 327
15356.01 334
15357.18 334
15358.35 329
15359.52 341
15360.69 347
15361.86 339
15363.03 301
15364.20 326
15365.37 321
15366.54 318
15367.71 347
15368.87 340
15370.04 304
15371.21 353
15372.38 362
15373.55 359
15374.72 356
15375.89 340
15377.06 304
15378.23 348
15379.40 356
15380.57 346
15381.74 362
15382.91 364
15384.08 364
15385.25 377
15386.42 387
15387.59 350
15388.76 358
15389.93 323
15391.10 339
15392.27 379
15393.44 350
15394.62 341
15395.79 317
15396.96 337
15398.13 361
15399.30 353
15400.47 328
15401.64 338
15402.81 354
15403.98 317
15405.15 324
15406.32 368
15407.49 340
15408.66 315
15409.84 350
15411.01 307
15412.18 307
15413.35 338
15414.52 341
15415.69 302
15416.86 325
15418.03 315
15419.21 333
15420.38 345
15421.55 351
15422.72 318
15423.89 318
15425.06 323
15426.24 342
15427.41 324
15428.58 319
15429.75 325
15430.92 327
15432.09 329
15433.27 310
15434.44 319
15435.61 325
15436.78 349
15437.96 316
15439.13 315
15440.30 274
15441.47 317
15442.64 309
15443.82 312
15444.99 312
15446.16 333
15447.33 321
15448.51 317
15449.68 310
15450.85 304
15452.02 320
15453.20 321
15454.37 315
15455.54 303
15456.72 310
15457.89 311
15459.06 334
15460.23 314
15461.41 322
15462.58 305
15463.75 302
15464.93 283
15466.10 294
15467.27 321
15468.45 293
15469.62 313
15470.79 313
15471.97 317
15473.14 296
15474.31 321
15475.49 325
15476.66 321
15477.83 278
15479.01 327
15480.18 310
15481.36 324
15482.53 333
15483.70 325
15484.88 305
15486.05 330
15487.23 335
15488.40 320
15489.57 311
15490.75 332
15491.92 352
15493.10 309
15494.27 318
15495.44 317
15496.62 322
15497.79 319
15498.97 335
15500.14 287
15501.32 321
15502.49 328
15503.67 315
15504.84 331
15506.02 325
15507.19 315
15508.36 312
15509.54 358
15510.71 310
15511.89 333
15513.06 308
15514.24 326
15515.41 324
15516.59 332
15517.77 332
15518.94 334
15520.12 343
15521.29 314
15522.47 320
15523.64 316
15524.82 286
15525.99 343
15527.17 331
15528.34 348
15529.52 358
15530.69 335
15531.87 310
15533.05 322
15534.22 350
15535.40 342
15536.57 338
15537.75 330
15538.93 371
15540.10 348
15541.28 330
15542.45 347
15543.63 363
15544.81 356
15545.98 322
15547.16 355
15548.33 352
15549.51 381
15550.69 358
15551.86 354
15553.04 313
15554.22 331
15555.39 338
15556.57 336
15557.75 320
15558.92 302
15560.10 325
15561.28 339
15562.45 358
15563.63 347
15564.81 364
15565.99 353
15567.16 334
15568.34 365
15569.52 346
15570.69 345
15571.87 337
15573.05 360
15574.23 361
15575.40 351
15576.58 340
15577.76 368
15578.93 333
15580.11 347
15581.29 349
15582.47 389
15583.65 357
15584.82 373
15586.00 334
15587.18 349
15588.36 385
15589.53 395
15590.71 376
15591.89 367
15593.07 378
15594.25 388
15595.42 408
15596.60 393
15597.78 380
15598.96 381
15600.14 386
15601.32 393
15602.49 379
15603.67 375
15604.85 381
15606.03 374
15607.21 406
15608.39 377
15609.56 401
15610.74 424
15611.92 408
15613.10 404
15614.28 413
15615.46 401
15616.64 387
15617.82 429
15619.00 385
15620.17 427
15621.35 399
15622.53 427
15623.71 418
15624.89 421
15626.07 406
15627.25 415
15628.43 443
15629.61 432
15630.79 427
15631.97 438
15633.15 463
15634.33 433
15635.51 459
15636.69 448
15637.87 458
15639.05 440
15640.22 455
15641.40 399
15642.58 433
15643.76 458
15644.94 436
15646.12 445
15647.30 458
15648.48 434
15649.66 471
15650.85 445
15652.03 474
15653.21 466
15654.39 447
15655.57 426
15656.75 411
15657.93 452
15659.11 455
15660.29 468
15661.47 465
15662.65 443
15663.83 435
15665.01 418
15666.19 433
15667.37 456
15668.55 408
15669.73 411
15670.92 464
15672.10 414
15673.28 380
15674.46 404
15675.64 410
15676.82 402
15678.00 418
15679.18 419
15680.36 424
15681.55 406
15682.73 400
15683.91 426
15685.09 435
15686.27 424
15687.45 385
15688.63 401
15689.82 393
15691.00 407
15692.18 386
15693.36 385
15694.54 396
15695.73 378
15696.91 407
15698.09 405
15699.27 389
15700.45 440
15701.64 426
15702.82 406
15704.00 408
15705.18 415
15706.36 409
15707.55 433
15708.73 418
15709.91 429
15711.09 454
15712.28 426
15713.46 419
15714.64 427
15715.82 418
15717.01 416
15718.19 416
15719.37 433
15720.55 450
15721.74 422
15722.92 436
15724.10 440
15725.29 442
15726.47 415
15727.65 419
15728.84 431
15730.02 411
15731.20 438
15732.39 453
15733.57 463
15734.75 432
15735.94 456
15737.12 473
15738.30 447
15739.49 453
15740.67 459
15741.85 481
15743.04 455
15744.22 421
15745.40 441
15746.59 427
15747.77 440
15748.96 467
15750.14 439
15751.32 438
15752.51 414
15753.69 461
15754.88 449
15756.06 429
15757.24 416
15758.43 440
15759.61 448
15760.80 392
15761.98 391
15763.17 384
15764.35 406
15765.53 400
15766.72 427
15767.90 408
15769.09 399
15770.27 402
15771.46 423
15772.64 394
15773.83 368
15775.01 383
15776.20 407
15777.38 425
15778.57 367
15779.75 373
15780.94 410
15782.12 400
15783.31 390
15784.49 349
15785.68 375
15786.86 368
15788.05 350
15789.23 376
15790.42 361
15791.60 375
15792.79 374
15793.98 381
15795.16 360
15796.35 349
15797.53 362
15798.72 359
15799.90 358
15801.09 370
15802.28 364
15803.46 377
15804.65 372
15805.83 347
15807.02 390
15808.21 372
15809.39 393
15810.58 378
15811.76 399
15812.95 388
15814.14 379
15815.32 403
15816.51 361
15817.70 319
15818.88 346
15820.07 377
15821.26 377
15822.44 369
15823.63 390
15824.82 377
15826.00 352
15827.19 358
15828.38 365
15829.56 369
15830.75 376
15831.94 396
15833.12 359
15834.31 340
15835.50 349
15836.69 363
15837.87 402
15839.06 374
15840.25 349
15841.44 385
15842.62 390
15843.81 365
15845.00 365
15846.18 363
15847.37 384
15848.56 365
15849.75 362
15850.94 352
15852.12 400
15853.31 403
15854.50 366
15855.69 404
15856.87 390
15858.06 363
15859.25 353
15860.44 365
15861.63 388
15862.81 377
15864.00 388
15865.19 394
15866.38 382
15867.57 399
15868.76 404
15869.94 374
15871.13 335
15872.32 379
15873.51 384
15874.70 379
15875.89 391
15877.08 392
15878.26 401
15879.45 384
15880.64 396
15881.83 403
15883.02 381
15884.21 367
15885.40 405
15886.59 404
15887.78 403
15888.97 384
15890.15 433
15891.34 396
15892.53 403
15893.72 400
15894.91 409
15896.10 418
15897.29 401
15898.48 409
15899.67 431
15900.86 457
15902.05 399
15903.24 462
15904.43 430
15905.62 436
15906.81 408
15908.00 425
15909.19 459
15910.38 413
15911.57 404
15912.76 407
15913.95 414
15915.14 428
15916.33 431
15917.52 429
15918.71 444
15919.90 443
15921.09 415
15922.28 431
15923.47 409
15924.66 415
15925.85 412
15927.04 422
15928.23 418
15929.42 382
15930.61 429
15931.80 407
15932.99 370
15934.18 372
15935.38 391
15936.57 405
15937.76 360
15938.95 362
15940.14 384
15941.33 368
15942.52 338
15943.71 371
15944.90 347
15946.10 349
15947.29 340
15948.48 375
15949.67 355
15950.86 344
15952.05 367
15953.24 343
15954.44 355
15955.63 326
15956.82 327
15958.01 338
15959.20 350
15960.39 336
15961.59 336
15962.78 324
15963.97 315
15965.16 288
15966.35 327
15967.55 318
15968.74 344
15969.93 305
15971.12 314
15972.31 326
15973.51 302
15974.70 320
15975.89 332
15977.08 329
15978.28 295
15979.47 297
15980.66 323
15981.85 321
15983.05 295
15984.24 294
15985.43 311
15986.62 325
15987.82 304
15989.01 309
15990.20 328
15991.40 313
15992.59 299
15993.78 304
15994.98 316
15996.17 310
15997.36 337
15998.55 296
15999.75 343
16000.94 324
16002.13 313
16003.33 321
16004.52 307
16005.72 331
16006.91 329
16008.10 322
16009.30 314
16010.49 286
16011.68 284
16012.88 289
16014.07 326
16015.26 332
16016.46 302
16017.65 288
16018.85 320
16020.04 291
16021.23 322
16022.43 305
16023.62 337
16024.82 324
16026.01 298
16027.21 293
16028.40 322
16029.59 294
16030.79 325
16031.98 315
16033.18 310
16034.37 307
16035.57 293
16036.76 301
16037.96 295
16039.15 311
16040.35 269
16041.54 285
16042.73 300
16043.93 280
16045.12 297
16046.32 319
16047.51 298
16048.71 290
16049.91 290
16051.10 306
16052.30 307
16053.49 314
16054.69 295
16055.88 305
16057.08 314
16058.27 307
16059.47 284
16060.66 297
16061.86 309
16063.05 266
16064.25 300
16065.45 288
16066.64 292
16067.84 278
16069.03 287
16070.23 314
16071.42 278
16072.62 287
16073.82 285
16075.01 296
16076.21 315
16077.41 297
16078.60 317
16079.80 294
16080.99 309
16082.19 303
16083.39 290
16084.58 298
16085.78 296
16086.98 288
16088.17 306
16089.37 308
16090.57 298
16091.76 269
16092.96 282
16094.16 304
16095.35 282
16096.55 273
16097.75 283
16098.94 284
16100.14 273
16101.34 283
16102.53 272
16103.73 307
16104.93 304
16106.13 296
16107.32 299
16108.52 289
16109.72 289
16110.92 281
16112.11 293
16113.31 300
16114.51 292
16115.71 286
16116.90 288
16118.10 276
16119.30 282
16120.50 265
16121.69 279
16122.89 297
16124.09 302
16125.29 305
16126.49 277
16127.68 270
16128.88 305
16130.08 329
16131.28 270
16132.48 269
16133.67 255
16134.87 271
16136.07 288
16137.27 271
16138.47 293
16139.67 290
16140.86 275
16142.06 280
16143.26 283
16144.46 282
16145.66 280
16146.86 279
16148.06 280
16149.26 276
16150.45 285
16151.65 292
16152.85 290
16154.05 293
16155.25 276
16156.45 262
16157.65 260
16158.85 265
16160.05 279
16161.25 271
16162.45 281
16163.64 304
16164.84 306
16166.04 298
16167.24 280
16168.44 270
16169.64 282
16170.84 270
16172.04 278
16173.24 267
16174.44 308
16175.64 287
16176.84 292
16178.04 270
16179.24 275
16180.44 279
16181.64 273
16182.84 268
16184.04 283
16185.24 294
16186.44 306
16187.64 283
16188.84 277
16190.04 293
16191.24 295
16192.44 280
16193.64 269
16194.84 277
16196.04 292
16197.24 281
16198.44 277
16199.65 286
16200.85 303
16202.05 262
16203.25 292
16204.45 301
16205.65 301
16206.85 283
16208.05 293
16209.25 275
16210.45 280
16211.65 293
16212.86 302
16214.06 297
16215.26 302
16216.46 287
16217.66 293
16218.86 287
16220.06 294
16221.27 289
16222.47 286
16223.67 280
16224.87 308
16226.07 315
16227.27 282
16228.48 287
16229.68 286
16230.88 289
16232.08 307
16233.28 291
16234.48 297
16235.69 288
16236.89 291
16238.09 290
16239.29 292
16240.50 319
16241.70 293
16242.90 327
16244.10 312
16245.30 314
16246.51 296
16247.71 294
16248.91 295
16250.11 284
16251.32 301
16252.52 311
16253.72 316
16254.92 295
16256.13 340
16257.33 299
16258.53 305
16259.74 308
16260.94 313
16262.14 282
16263.35 327
16264.55 320
16265.75 290
16266.95 304
16268.16 308
16269.36 310
16270.56 311
16271.77 323
16272.97 322
16274.17 305
16275.38 283
16276.58 295
16277.79 303
16278.99 298
16280.19 294
16281.40 307
16282.60 297
16283.80 295
16285.01 310
16286.21 330
16287.42 352
16288.62 322
16289.82 326
16291.03 315
16292.23 315
16293.44 323
16294.64 315
16295.84 297
16297.05 333
16298.25 317
16299.46 312
16300.66 309
16301.87 328
16303.07 339
16304.27 331
16305.48 301
16306.68 295
16307.89 336
16309.09 326
16310.30 315
16311.50 293
16312.71 306
16313.91 324
16315.12 329
16316.32 295
16317.53 290
16318.73 278
16319.94 298
16321.14 317
16322.35 298
16323.55 283
16324.76 304
16325.96 317
16327.17 265
16328.38 303
16329.58 287
16330.79 282
16331.99 272
16333.20 259
16334.40 289
16335.61 276
16336.81 276
16338.02 292
16339.23 295
16340.43 292
16341.64 293
16342.84 269
16344.05 297
16345.26 285
16346.46 273
16347.67 263
16348.87 277
16350.08 281
16351.29 292
16352.49 261
16353.70 260
16354.91 259
16356.11 266
16357.32 282
16358.53 284
16359.73 283
16360.94 265
16362.15 276
16363.35 270
16364.56 268
16365.77 239
16366.97 259
16368.18 283
16369.39 288
16370.59 260
16371.80 280
16373.01 264
16374.21 261
16375.42 257
16376.63 279
16377.84 282
16379.04 254
16380.25 278
16381.46 273
16382.67 265
16383.87 263
16385.08 256
16386.29 276
16387.50 265
16388.70 265
16389.91 279
16391.12 270
16392.33 297
16393.53 274
16394.74 269
16395.95 273
16397.16 279
16398.37 285
16399.57 263
16400.78 263
16401.99 254
16403.20 273
16404.41 263
16405.62 274
16406.82 244
16408.03 266
16409.24 262
16410.45 252
16411.66 263
16412.87 257
16414.07 259
16415.28 261
16416.49 251
16417.70 252
16418.91 271
16420.12 266
16421.33 279
16422.54 270
16423.75 285
16424.95 243
16426.16 240
16427.37 255
16428.58 281
16429.79 283
16431.00 265
16432.21 255
16433.42 260
16434.63 291
16435.84 269
16437.05 248
16438.26 218
16439.47 257
16440.68 249
16441.88 282
16443.09 248
16444.30 267
16445.51 250
16446.72 257
16447.93 244
16449.14 262
16450.35 246
16451.56 242
16452.77 276
16453.98 231
16455.19 236
16456.40 263
16457.61 256
16458.82 255
16460.03 243
16461.24 243
16462.45 266
16463.67 253
16464.88 276
16466.09 254
16467.30 259
16468.51 251
16469.72 232
16470.93 255
16472.14 238
16473.35 273
16474.56 237
16475.77 265
16476.98 220
16478.19 244
16479.40 232
16480.62 258
16481.83 273
16483.04 260
16484.25 235
16485.46 256
16486.67 243
16487.88 236
16489.09 262
16490.31 242
16491.52 237
16492.73 209
16493.94 251
16495.15 254
16496.36 255
16497.57 235
16498.79 280
16500.00 270
16501.21 253
16502.42 264
16503.63 248
16504.85 241
16506.06 256
16507.27 247
16508.48 253
16509.69 256
16510.91 254
16512.12 251
16513.33 233
16514.54 217
16515.76 246
16516.97 262
16518.18 247
16519.39 228
16520.60 228
16521.82 258
16523.03 244
16524.24 243
16525.46 249
16526.67 259
16527.88 260
16529.09 253
16530.31 244
16531.52 228
16532.73 260
16533.95 243
16535.16 239
16536.37 241
16537.58 255
16538.80 273
16540.01 260
16541.22 247
16542.44 263
16543.65 241
16544.86 247
16546.08 270
16547.29 260
16548.50 247
16549.72 225
16550.93 261
16552.15 245
16553.36 269
16554.57 229
16555.79 262
16557.00 254
16558.21 247
16559.43 238
16560.64 267
16561.86 256
16563.07 237
16564.28 241
16565.50 249
16566.71 269
16567.93 259
16569.14 269
16570.36 245
16571.57 281
16572.78 258
16574.00 258
16575.21 244
16576.43 286
16577.64 249
16578.86 284
16580.07 264
16581.29 257
16582.50 247
16583.72 247
16584.93 258
16586.15 243
16587.36 263
16588.58 258
16589.79 265
16591.01 257
16592.22 223
16593.44 254
16594.65 241
16595.87 269
16597.08 277
16598.30 265
16599.51 244
16600.73 255
16601.94 261
16603.16 252
16604.37 238
16605.59 261
16606.81 244
16608.02 266
16609.24 235
16610.45 259
16611.67 239
16612.89 242
16614.10 239
16615.32 258
16616.53 234
16617.75 222
16618.97 226
16620.18 223
16621.40 244
16622.61 250
16623.83 246
16625.05 228
16626.26 257
16627.48 227
16628.70 223
16629.91 241
16631.13 225
16632.35 232
16633.56 246
16634.78 248
16636.00 240
16637.21 245
16638.43 239
16639.65 235
16640.86 236
16642.08 242
16643.30 229
16644.51 245
16645.73 243
16646.95 236
16648.17 222
16649.38 252
16650.60 244
16651.82 258
16653.03 249
16654.25 230
16655.47 239
16656.69 236
16657.90 221
16659.12 234
16660.34 273
16661.56 272
16662.77 265
16663.99 238
16665.21 247
16666.43 266
16667.65 274
16668.86 230
16670.08 242
16671.30 266
16672.52 249
16673.74 234
16674.95 251
16676.17 210
16677.39 224
16678.61 272
16679.83 247
16681.05 253
16682.26 210
16683.48 241
16684.70 247
16685.92 245
16687.14 264
16688.36 278
16689.58 244
16690.79 244
16692.01 237
16693.23 255
16694.45 252
16695.67 258
16696.89 263
16698.11 252
16699.33 243
16700.55 234
16701.76 261
16702.98 242
16704.20 232
16705.42 248
16706.64 251
16707.86 268
16709.08 227
16710.30 232
16711.52 245
16712.74 246
16713.96 268
16715.18 246
16716.40 230
16717.62 226
16718.84 228
16720.06 215
16721.28 250
16722.50 230
16723.72 231
16724.94 251
16726.16 250
16727.38 231
16728.60 220
16729.82 227
16731.04 224
16732.26 229
16733.48 241
16734.70 246
16735.92 218
16737.14 207
16738.36 246
16739.58 214
16740.80 235
16742.02 230
16743.24 231
16744.46 238
16745.68 217
16746.90 231
16748.12 241
16749.35 231
16750.57 224
16751.79 236
16753.01 242
16754.23 235
16755.45 214
16756.67 213
16757.89 223
16759.11 226
16760.33 246
16761.56 247
16762.78 229
16764.00 223
16765.22 212
16766.44 231
16767.66 223
16768.88 250
16770.11 231
16771.33 249
16772.55 256
16773.77 252
16774.99 219
16776.22 245
16777.44 213
16778.66 214
16779.88 238
16781.10 200
16782.33 231
16783.55 237
16784.77 252
16785.99 228
16787.21 238
16788.44 214
16789.66 231
16790.88 235
16792.10 234
16793.33 215
16794.55 234
16795.77 240
16796.99 227
16798.22 224
16799.44 241
16800.66 244
16801.88 236
16803.11 224
16804.33 215
16805.55 230
16806.78 213
16808.00 260
16809.22 234
16810.44 246
16811.67 232
16812.89 251
16814.11 224
16815.34 252
16816.56 223
16817.78 255
16819.01 236
16820.23 254
16821.45 236
16822.68 229
16823.90 245
16825.13 245
16826.35 255
16827.57 242
16828.80 237
16830.02 219
16831.24 248
16832.47 240
16833.69 236
16834.92 264
16836.14 249
16837.36 261
16838.59 239
16839.81 256
16841.04 236
16842.26 254
16843.48 260
16844.71 246
16845.93 221
16847.16 269
16848.38 241
16849.61 254
16850.83 239
16852.06 234
16853.28 246
16854.51 250
16855.73 236
16856.95 249
16858.18 254
16859.40 257
16860.63 272
16861.85 247
16863.08 282
16864.30 256
16865.53 238
16866.75 247
16867.98 259
16869.21 266
16870.43 275
16871.66 289
16872.88 273
16874.11 272
16875.33 264
16876.56 275
16877.78 298
16879.01 281
16880.23 249
16881.46 274
16882.69 257
16883.91 292
16885.14 271
16886.36 261
16887.59 245
16888.81 276
16890.04 299
16891.27 265
16892.49 228
16893.72 241
16894.94 267
16896.17 269
16897.40 274
16898.62 229
16899.85 251
16901.08 240
16902.30 252
16903.53 225
16904.76 241
16905.98 233
16907.21 242
16908.44 252
16909.66 270
16910.89 251
16912.12 221
16913.34 249
16914.57 243
16915.80 260
16917.02 229
16918.25 256
16919.48 251
16920.70 263
16921.93 245
16923.16 255
16924.39 241
16925.61 244
16926.84 237
16928.07 259
16929.30 225
16930.52 235
16931.75 242
16932.98 245
16934.21 258
16935.43 233
16936.66 267
16937.89 248
16939.12 242
16940.34 240
16941.57 248
16942.80 219
16944.03 235
16945.26 243
16946.48 231
16947.71 248
16948.94 241
16950.17 238
16951.40 228
16952.62 238
16953.85 229
16955.08 256
16956.31 237
16957.54 256
16958.77 216
16959.99 274
16961.22 227
16962.45 245
16963.68 249
16964.91 242
16966.14 256
16967.37 240
16968.60 253
16969.82 230
16971.05 259
16972.28 253
16973.51 259
16974.74 250
16975.97 260
16977.20 232
16978.43 239
16979.66 241
16980.89 242
16982.11 242
16983.34 256
16984.57 258
16985.80 232
16987.03 247
16988.26 242
16989.49 242
16990.72 218
16991.95 229
16993.18 215
16994.41 250
16995.64 248
16996.87 262
16998.10 234
16999.33 242
17000.56 240
17001.79 245
17003.02 212
17004.25 214
17005.48 237
17006.71 245
17007.94 247
17009.17 237
17010.40 250
17011.63 233
17012.86 242
17014.09 250
17015.32 252
17016.55 233
17017.78 252
17019.01 226
17020.25 236
17021.48 228
17022.71 234
17023.94 235
17025.17 239
17026.40 219
17027.63 229
17028.86 240
17030.09 227
17031.32 245
17032.55 229
17033.79 237
17035.02 220
17036.25 232
17037.48 213
17038.71 237
17039.94 247
17041.17 243
17042.41 264
17043.64 220
17044.87 249
17046.10 213
17047.33 253
17048.56 209
17049.80 228
17051.03 250
17052.26 260
17053.49 192
17054.72 207
17055.95 205
17057.19 245
17058.42 224
17059.65 252
17060.88 233
17062.12 231
17063.35 247
17064.58 219
17065.81 235
17067.04 234
17068.28 226
17069.51 205
17070.74 239
17071.97 194
17073.21 212
17074.44 220
17075.67 210
17076.90 225
17078.14 210
17079.37 197
17080.60 213
17081.84 228
17083.07 235
17084.30 220
17085.54 230
17086.77 220
17088.00 217
17089.23 239
17090.47 205
17091.70 243
17092.93 219
17094.17 215
17095.40 221
17096.63 203
17097.87 243
17099.10 222
17100.34 244
17101.57 248
17102.80 239
17104.04 231
17105.27 253
17106.50 221
17107.74 238
17108.97 214
17110.21 221
17111.44 229
17112.67 210
17113.91 226
17115.14 235
17116.38 230
17117.61 235
17118.84 235
17120.08 215
17121.31 234
17122.55 233
17123.78 225
17125.02 223
17126.25 236
17127.48 218
17128.72 212
17129.95 203
17131.19 240
17132.42 236
17133.66 232
17134.89 228
17136.13 223
17137.36 234
17138.60 216
17139.83 224
17141.07 228
17142.30 229
17143.54 238
17144.77 231
17146.01 224
17147.24 242
17148.48 220
17149.71 244
17150.95 216
17152.19 243
17153.42 234
17154.66 231
17155.89 216
17157.13 209
17158.36 222
17159.60 248
17160.83 218
17162.07 211
17163.31 236
17164.54 211
17165.78 211
17167.01 209
17168.25 235
17169.49 220
17170.72 218
17171.96 217
17173.19 229
17174.43 193
17175.67 224
17176.90 241
17178.14 224
17179.38 216
17180.61 239
17181.85 224
17183.09 214
17184.32 227
17185.56 237
17186.80 232
17188.03 232
17189.27 220
17190.51 241
17191.74 211
17192.98 229
17194.22 232
17195.45 212
17196.69 210
17197.93 230
17199.16 215
17200.40 222
17201.64 197
17202.88 207
17204.11 217
17205.35 227
17206.59 231
17207.83 219
17209.06 201
17210.30 224
17211.54 226
17212.78 200
17214.01 192
17215.25 202
17216.49 217
17217.73 229
17218.96 234
17220.20 220
17221.44 222
17222.68 233
17223.92 233
17225.15 212
17226.39 224
17227.63 217
17228.87 229
17230.11 223
17231.35 214
17232.58 225
17233.82 238
17235.06 220
17236.30 220
17237.54 228
17238.78 195
17240.01 221
17241.25 218
17242.49 249
17243.73 221
17244.97 220
17246.21 240
17247.45 230
17248.69 226
17249.93 233
17251.16 239
17252.40 209
17253.64 211
17254.88 233
17256.12 216
17257.36 238
17258.60 213
17259.84 242
17261.08 232
17262.32 235
17263.56 218
17264.80 240
17266.04 219
17267.28 220
17268.51 205
17269.75 221
17270.99 228
17272.23 226
17273.47 232
17274.71 237
17275.95 221
17277.19 226
17278.43 217
17279.67 223
17280.91 202
17282.15 207
17283.39 207
17284.63 216
17285.87 228
17287.11 219
17288.35 223
17289.60 211
17290.84 215
17292.08 188
17293.32 215
17294.56 222
17295.80 231
17297.04 193
17298.28 232
17299.52 228
17300.76 204
17302.00 202
17303.24 201
17304.48 217
17305.72 211
17306.96 209
17308.21 208
17309.45 199
17310.69 211
17311.93 222
17313.17 207
17314.41 190
17315.65 206
17316.89 219
17318.14 204
17319.38 188
17320.62 202
17321.86 206
17323.10 193
17324.34 221
17325.59 228
17326.83 205
17328.07 200
17329.31 216
17330.55 208
17331.79 228
17333.04 199
17334.28 204
17335.52 234
17336.76 227
17338.00 217
17339.25 223
17340.49 195
17341.73 206
17342.97 218
17344.22 224
17345.46 198
17346.70 196
17347.94 213
17349.19 207
17350.43 205
17351.67 209
17352.91 213
17354.16 217
17355.40 212
17356.64 213
17357.88 237
17359.13 234
17360.37 228
17361.61 213
17362.86 232
17364.10 237
17365.34 222
17366.58 227
17367.83 218
17369.07 202
17370.31 197
17371.56 238
17372.80 225
17374.04 189
17375.29 198
17376.53 221
17377.78 206
17379.02 198
17380.26 214
17381.51 219
17382.75 210
17383.99 210
17385.24 225
17386.48 219
17387.72 197
17388.97 216
17390.21 209
17391.46 233
17392.70 219
17393.94 193
17395.19 217
17396.43 216
17397.68 210
17398.92 211
17400.17 222
17401.41 201
17402.65 206
17403.90 208
17405.14 206
17406.39 219
17407.63 220
17408.88 226
17410.12 232
17411.37 209
17412.61 235
17413.86 222
17415.10 223
17416.35 206
17417.59 246
17418.84 223
17420.08 206
17421.33 211
17422.57 213
17423.82 232
17425.06 211
17426.31 214
17427.55 209
17428.80 223
17430.04 213
17431.29 225
17432.53 209
17433.78 222
17435.03 227
17436.27 220
17437.52 241
17438.76 209
17440.01 231
17441.25 219
17442.50 232
17443.75 219
17444.99 209
17446.24 208
17447.48 221
17448.73 203
17449.98 201
17451.22 217
17452.47 208
17453.71 216
17454.96 212
17456.21 210
17457.45 195
17458.70 216
17459.95 232
17461.19 235
17462.44 196
17463.69 213
17464.93 196
17466.18 235
17467.43 208
17468.67 205
17469.92 197
17471.17 216
17472.41 240
17473.66 240
17474.91 213
17476.15 220
17477.40 213
17478.65 196
17479.90 233
17481.14 217
17482.39 227
17483.64 225
17484.88 222
17486.13 211
17487.38 217
17488.63 212
17489.87 209
17491.12 223
17492.37 208
17493.62 226
17494.86 214
17496.11 233
17497.36 218
17498.61 242
17499.86 240
17501.10 254
17502.35 212
17503.60 218
17504.85 217
17506.10 204
17507.34 217
17508.59 227
17509.84 216
17511.09 230
17512.34 239
17513.59 239
17514.83 222
17516.08 226
17517.33 226
17518.58 242
17519.83 233
17521.08 238
17522.33 240
17523.57 245
17524.82 223
17526.07 211
17527.32 209
17528.57 239
17529.82 215
17531.07 212
17532.32 229
17533.57 234
17534.82 232
17536.06 249
17537.31 217
17538.56 225
17539.81 265
17541.06 245
17542.31 228
17543.56 241
17544.81 224
17546.06 246
17547.31 230
17548.56 210
17549.81 227
17551.06 222
17552.31 221
17553.56 228
17554.81 234
17556.06 241
17557.31 215
17558.56 227
17559.81 262
17561.06 217
17562.31 213
17563.56 233
17564.81 249
17566.06 237
17567.31 208
17568.56 207
17569.81 232
17571.06 213
17572.31 219
17573.56 234
17574.81 232
17576.06 236
17577.31 219
17578.56 217
17579.81 214
17581.06 211
17582.31 218
17583.57 238
17584.82 211
17586.07 231
17587.32 236
17588.57 260
17589.82 256
17591.07 236
17592.32 261
17593.57 253
17594.83 239
17596.08 213
17597.33 234
17598.58 219
17599.83 224
17601.08 223
17602.33 210
17603.59 210
17604.84 223
17606.09 253
17607.34 241
17608.59 190
17609.84 212
17611.10 219
17612.35 202
17613.60 220
17614.85 214
17616.10 225
17617.36 249
17618.61 222
17619.86 219
17621.11 217
17622.36 195
17623.62 218
17624.87 220
17626.12 226
17627.37 233
17628.63 242
17629.88 239
17631.13 229
17632.38 199
17633.64 209
17634.89 267
17636.14 240
17637.39 221
17638.65 219
17639.90 208
17641.15 208
17642.41 240
17643.66 226
17644.91 210
17646.17 217
17647.42 225
17648.67 233
17649.92 209
17651.18 209
17652.43 219
17653.68 225
17654.94 231
17656.19 217
17657.44 217
17658.70 220
17659.95 199
17661.21 207
17662.46 222
17663.71 209
17664.97 203
17666.22 224
17667.47 228
17668.73 227
17669.98 197
17671.24 184
17672.49 231
17673.74 207
17675.00 173
17676.25 229
17677.51 228
17678.76 227
17680.02 224
17681.27 213
17682.52 209
17683.78 200
17685.03 200
17686.29 200
17687.54 202
17688.80 181
17690.05 189
17691.31 224
17692.56 199
17693.82 194
17695.07 208
17696.32 197
17697.58 196
17698.83 196
17700.09 210
17701.34 214
17702.60 205
17703.86 211
17705.11 209
17706.37 200
17707.62 207
17708.88 194
17710.13 209
17711.39 209
17712.64 219
17713.90 199
17715.15 216
17716.41 213
17717.66 235
17718.92 220
17720.18 215
17721.43 210
17722.69 234
17723.94 233
17725.20 228
17726.45 198
17727.71 227
17728.97 206
17730.22 209
17731.48 219
17732.74 220
17733.99 205
17735.25 224
17736.50 217
17737.76 197
17739.02 189
17740.27 204
17741.53 219
17742.79 218
17744.04 197
17745.30 194
17746.56 221
17747.81 228
17749.07 216
17750.33 226
17751.58 201
17752.84 212
17754.10 209
17755.35 215
17756.61 207
17757.87 233
17759.12 207
17760.38 225
17761.64 219
17762.90 192
17764.15 203
17765.41 230
17766.67 219
17767.93 202
17769.18 223
17770.44 225
17771.70 233
17772.96 208
17774.21 201
17775.47 217
17776.73 225
17777.99 209
17779.24 226
17780.50 203
17781.76 208
17783.02 208
17784.28 193
17785.53 213
17786.79 225
17788.05 198
17789.31 205
17790.57 224
17791.82 200
17793.08 205
17794.34 228
17795.60 240
17796.86 204
17798.12 224
17799.37 232
17800.63 217
17801.89 242
17803.15 206
17804.41 190
17805.67 171
17806.93 229
17808.19 212
17809.44 203
17810.70 186
17811.96 190
17813.22 213
17814.48 198
17815.74 213
17817.00 209
17818.26 216
17819.52 209
17820.78 221
17822.04 197
17823.29 198
17824.55 206
17825.81 233
17827.07 219
17828.33 199
17829.59 197
17830.85 223
17832.11 223
17833.37 189
17834.63 202
17835.89 240
17837.15 216
17838.41 212
17839.67 193
17840.93 207
17842.19 200
17843.45 201
17844.71 215
17845.97 214
17847.23 204
17848.49 205
17849.75 193
17851.01 203
17852.27 205
17853.53 218
17854.79 224
17856.05 193
17857.31 199
17858.57 196
17859.84 192
17861.10 205
17862.36 210
17863.62 214
17864.88 222
17866.14 193
17867.40 193
17868.66 192
17869.92 191
17871.18 214
17872.44 219
17873.71 210
17874.97 198
17876.23 204
17877.49 208
17878.75 208
17880.01 209
17881.27 203
17882.53 200
17883.80 208
17885.06 194
17886.32 184
17887.58 198
17888.84 200
17890.10 190
17891.37 210
17892.63 207
17893.89 203
17895.15 215
17896.41 210
17897.67 195
17898.94 227
17900.20 202
17901.46 196
17902.72 214
17903.99 208
17905.25 210
17906.51 206
17907.77 216
17909.03 192
17910.30 195
17911.56 215
17912.82 227
17914.08 200
17915.35 218
17916.61 224
17917.87 205
17919.14 196
17920.40 205
17921.66 189
17922.92 211
17924.19 213
17925.45 225
17926.71 202
17927.98 214
17929.24 194
17930.50 212
17931.76 208
17933.03 204
17934.29 207
17935.55 218
17936.82 205
17938.08 194
17939.34 211
17940.61 172
17941.87 192
17943.14 202
17944.40 220
17945.66 215
17946.93 219
17948.19 188
17949.45 196
17950.72 185
17951.98 199
17953.25 216
17954.51 219
17955.77 204
17957.04 213
17958.30 211
17959.57 194
17960.83 192
17962.09 211
17963.36 218
17964.62 208
17965.89 194
17967.15 223
17968.42 218
17969.68 217
17970.95 221
17972.21 212
17973.47 199
17974.74 211
17976.00 210
17977.27 195
17978.53 213
17979.80 208
17981.06 201
17982.33 187
17983.59 204
17984.86 202
17986.12 184
17987.39 193
17988.65 202
17989.92 209
17991.18 207
17992.45 202
17993.71 212
17994.98 203
17996.25 210
17997.51 209
17998.78 207
18000.04 201
18001.31 201
18002.57 186
18003.84 200
18005.10 209
18006.37 212
18007.64 206
18008.90 218
18010.17 200
18011.43 196
18012.70 198
18013.97 203
18015.23 198
18016.50 195
18017.76 190
18019.03 205
18020.30 218
18021.56 212
18022.83 207
18024.10 197
18025.36 206
18026.63 185
18027.90 213
18029.16 213
18030.43 229
18031.70 221
18032.96 210
18034.23 201
18035.50 198
18036.76 211
18038.03 194
18039.30 219
18040.56 219
18041.83 210
18043.10 196
18044.37 223
18045.63 205
18046.90 218
18048.17 205
18049.43 189
18050.70 208
18051.97 213
18053.24 207
18054.50 191
18055.77 197
18057.04 217
18058.31 236
18059.57 224
18060.84 209
18062.11 223
18063.38 208
18064.65 221
18065.91 209
18067.18 226
18068.45 219
18069.72 214
18070.98 199
18072.25 206
18073.52 203
18074.79 207
18076.06 229
18077.33 201
18078.59 212
18079.86 205
18081.13 235
18082.40 206
18083.67 220
18084.94 217
18086.21 209
18087.47 219
18088.74 234
18090.01 231
18091.28 224
18092.55 208
18093.82 212
18095.09 189
18096.36 218
18097.62 197
18098.89 216
18100.16 231
18101.43 216
18102.70 206
18103.97 236
18105.24 209
18106.51 217
18107.78 222
18109.05 218
18110.32 220
18111.59 211
18112.86 228
18114.13 221
18115.40 217
18116.66 236
18117.93 223
18119.20 201
18120.47 213
18121.74 233
18123.01 224
18124.28 220
18125.55 236
18126.82 222
18128.09 223
18129.36 232
18130.63 264
18131.90 208
18133.17 217
18134.44 219
18135.71 212
18136.99 213
18138.26 216
18139.53 226
18140.80 234
18142.07 207
18143.34 226
18144.61 222
18145.88 230
18147.15 223
18148.42 220
18149.69 208
18150.96 199
18152.23 214
18153.50 215
18154.78 218
18156.05 210
18157.32 222
18158.59 210
18159.86 224
18161.13 241
18162.40 211
18163.67 225
18164.94 221
18166.22 214
18167.49 209
18168.76 225
18170.03 235
18171.30 232
18172.57 198
18173.85 212
18175.12 211
18176.39 209
18177.66 224
18178.93 223
18180.20 228
18181.48 213
18182.75 234
18184.02 219
18185.29 213
18186.56 216
18187.84 223
18189.11 219
18190.38 224
18191.65 210
18192.93 226
18194.20 211
18195.47 204
18196.74 224
18198.02 229
18199.29 204
18200.56 233
18201.83 235
18203.11 217
18204.38 220
18205.65 200
18206.92 219
18208.20 223
18209.47 249
18210.74 207
18212.02 213
18213.29 218
18214.56 237
18215.84 199
18217.11 215
18218.38 215
18219.65 201
18220.93 204
18222.20 202
18223.47 227
18224.75 211
18226.02 234
18227.30 209
18228.57 199
18229.84 179
18231.12 199
18232.39 199
18233.66 206
18234.94 202
18236.21 196
18237.48 199
18238.76 216
18240.03 225
18241.31 230
18242.58 209
18243.86 208
18245.13 205
18246.40 200
18247.68 211
18248.95 197
18250.23 202
18251.50 213
18252.77 213
18254.05 221
18255.32 209
18256.60 226
18257.87 216
18259.15 236
18260.42 220
18261.70 206
18262.97 199
18264.25 220
18265.52 210
18266.80 221
18268.07 213
18269.35 209
18270.62 207
18271.90 194
18273.17 237
18274.45 218
18275.72 199
18277.00 204
18278.27 225
18279.55 211
18280.82 211
18282.10 217
18283.37 227
18284.65 210
18285.93 232
18287.20 194
18288.48 203
18289.75 220
18291.03 207
18292.30 209
18293.58 188
18294.86 203
18296.13 204
18297.41 203
18298.68 207
18299.96 194
18301.24 176
18302.51 219
18303.79 209
18305.06 226
18306.34 216
18307.62 217
18308.89 227
18310.17 220
18311.45 203
18312.72 201
18314.00 206
18315.28 210
18316.55 238
18317.83 202
18319.11 221
18320.38 220
18321.66 223
18322.94 213
18324.21 219
18325.49 208
18326.77 209
18328.04 214
18329.32 199
18330.60 200
18331.88 212
18333.15 202
18334.43 221
18335.71 226
18336.98 213
18338.26 196
18339.54 195
18340.82 219
18342.09 220
18343.37 226
18344.65 207
18345.93 239
18347.20 205
18348.48 222
18349.76 184
18351.04 201
18352.32 209
18353.59 210
18354.87 209
18356.15 206
18357.43 223
18358.71 212
18359.98 211
18361.26 197
18362.54 230
18363.82 235
18365.10 203
18366.38 218
18367.65 216
18368.93 215
18370.21 224
18371.49 192
18372.77 221
18374.05 205
18375.33 192
18376.60 204
18377.88 194
18379.16 219
18380.44 213
18381.72 197
18383.00 203
18384.28 200
18385.56 215
18386.84 214
18388.11 219
18389.39 205
18390.67 176
18391.95 210
18393.23 202
18394.51 207
18395.79 215
18397.07 205
18398.35 204
18399.63 208
18400.91 212
18402.19 205
18403.47 194
18404.75 219
18406.03 207
18407.31 208
18408.59 227
18409.87 200
18411.15 223
18412.43 211
18413.71 197
18414.99 218
18416.27 192
18417.55 217
18418.83 201
18420.11 192
18421.39 190
18422.67 200
18423.95 206
18425.23 216
18426.51 196
18427.79 200
18429.07 222
18430.35 204
18431.63 205
18432.91 209
18434.19 204
18435.47 197
18436.75 202
18438.04 205
18439.32 212
18440.60 203
18441.88 211
18443.16 203
18444.44 225
18445.72 198
18447.00 220
18448.28 208
18449.57 199
18450.85 187
18452.13 211
18453.41 202
18454.69 206
18455.97 205
18457.25 208
18458.54 210
18459.82 204
18461.10 199
18462.38 213
18463.66 212
18464.94 210
18466.23 219
18467.51 198
18468.79 190
18470.07 211
18471.35 199
18472.64 216
18473.92 193
18475.20 220
18476.48 208
18477.76 208
18479.05 186
18480.33 197
18481.61 223
18482.89 225
18484.18 197
18485.46 183
18486.74 186
18488.02 202
18489.31 223
18490.59 201
18491.87 205
18493.15 228
18494.44 201
18495.72 201
18497.00 202
18498.29 205
18499.57 224
18500.85 220
18502.13 203
18503.42 194
18504.70 206
18505.98 198
18507.27 223
18508.55 194
18509.83 205
18511.12 205
18512.40 220
18513.68 198
18514.97 214
18516.25 231
18517.54 203
18518.82 233
18520.10 227
18521.39 211
18522.67 202
18523.95 223
18525.24 198
18526.52 210
18527.81 200
18529.09 222
18530.37 215
18531.66 211
18532.94 210
18534.23 208
18535.51 207
18536.79 205
18538.08 218
18539.36 233
18540.65 222
18541.93 214
18543.22 210
18544.50 218
18545.79 235
18547.07 213
18548.36 219
18549.64 205
18550.92 213
18552.21 235
18553.49 223
18554.78 230
18556.06 259
18557.35 203
18558.63 213
18559.92 217
18561.20 208
18562.49 219
18563.77 230
18565.06 221
18566.35 211
18567.63 212
18568.92 212
18570.20 228
18571.49 226
18572.77 236
18574.06 214
18575.34 232
18576.63 228
18577.92 217
18579.20 236
18580.49 233
18581.77 239
18583.06 202
18584.34 251
18585.63 220
18586.92 229
18588.20 222
18589.49 235
18590.77 232
18592.06 231
18593.35 232
18594.63 240
18595.92 237
18597.21 235
18598.49 214
18599.78 207
18601.07 219
18602.35 221
18603.64 220
18604.93 230
18606.21 217
18607.50 240
18608.79 249
18610.07 217
18611.36 209
18612.65 219
18613.93 206
18615.22 214
18616.51 216
18617.79 225
18619.08 224
18620.37 245
18621.66 214
18622.94 204
18624.23 194
18625.52 219
18626.80 199
18628.09 198
18629.38 203
18630.67 202
18631.95 205
18633.24 222
18634.53 218
18635.82 215
18637.11 208
18638.39 227
18639.68 211
18640.97 218
18642.26 211
18643.54 225
18644.83 208
18646.12 218
18647.41 224
18648.70 214
18649.99 209
18651.27 205
18652.56 225
18653.85 200
18655.14 215
18656.43 209
18657.72 208
18659.00 198
18660.29 217
18661.58 224
18662.87 206
18664.16 196
18665.45 219
18666.74 214
18668.02 200
18669.31 198
18670.60 213
18671.89 217
18673.18 205
18674.47 228
18675.76 221
18677.05 220
18678.34 213
18679.63 213
18680.92 219
18682.20 198
18683.49 219
18684.78 228
18686.07 218
18687.36 207
18688.65 213
18689.94 208
18691.23 219
18692.52 204
18693.81 203
18695.10 218
18696.39 193
18697.68 202
18698.97 215
18700.26 235
18701.55 221
18702.84 210
18704.13 196
18705.42 204
18706.71 212
18708.00 229
18709.29 199
18710.58 213
18711.87 229
18713.16 217
18714.45 202
18715.74 206
18717.03 197
18718.32 200
18719.61 218
18720.90 229
18722.20 187
18723.49 216
18724.78 210
18726.07 182
18727.36 218
18728.65 218
18729.94 223
18731.23 213
18732.52 197
18733.81 214
18735.10 194
18736.40 200
18737.69 215
18738.98 214
18740.27 192
18741.56 213
18742.85 201
18744.14 223
18745.43 214
18746.73 209
18748.02 190
18749.31 190
18750.60 202
18751.89 204
18753.18 200
18754.48 189
18755.77 210
18757.06 234
18758.35 222
18759.64 215
18760.94 189
18762.23 208
18763.52 225
18764.81 206
18766.10 201
18767.40 195
18768.69 192
18769.98 197
18771.27 221
18772.57 213
18773.86 204
18775.15 185
18776.44 219
18777.74 206
18779.03 194
18780.32 203
18781.61 232
18782.91 204
18784.20 190
18785.49 193
18786.79 210
18788.08 221
18789.37 221
18790.66 195
18791.96 201
18793.25 194
18794.54 195
18795.84 203
18797.13 207
18798.42 206
18799.72 215
18801.01 216
18802.30 198
18803.60 192
18804.89 204
18806.18 195
18807.48 195
18808.77 201
18810.07 201
18811.36 235
18812.65 213
18813.95 201
18815.24 209
18816.53 200
18817.83 205
18819.12 202
18820.42 222
18821.71 215
18823.00 222
18824.30 208
18825.59 217
18826.89 206
18828.18 206
18829.48 211
18830.77 223
18832.07 209
18833.36 213
18834.65 207
18835.95 196
18837.24 209
18838.54 216
18839.83 218
18841.13 199
18842.42 185
18843.72 191
18845.01 206
18846.31 221
18847.60 197
18848.90 209
18850.19 172
18851.49 196
18852.78 190
18854.08 208
18855.37 187
18856.67 170
18857.96 206
18859.26 199
18860.55 187
18861.85 197
18863.15 187
18864.44 182
18865.74 197
18867.03 211
18868.33 196
18869.62 201
18870.92 212
18872.22 220
18873.51 200
18874.81 194
18876.10 191
18877.40 199
18878.70 205
18879.99 203
18881.29 221
18882.58 215
18883.88 202
18885.18 208
18886.47 206
18887.77 210
18889.07 214
18890.36 211
18891.66 213
18892.95 223
18894.25 203
18895.55 200
18896.84 205
18898.14 198
18899.44 194
18900.73 187
18902.03 221
18903.33 204
18904.63 205
18905.92 209
18907.22 221
18908.52 203
18909.81 194
18911.11 208
18912.41 193
18913.71 199
18915.00 206
18916.30 202
18917.60 200
18918.89 187
18920.19 195
18921.49 188
18922.79 181
18924.09 205
18925.38 197
18926.68 193
18927.98 213
18929.28 201
18930.57 210
18931.87 197
18933.17 189
18934.47 206
18935.77 200
18937.06 183
18938.36 197
18939.66 176
18940.96 204
18942.26 216
18943.55 175
18944.85 188
18946.15 190
18947.45 204
18948.75 191
18950.05 213
18951.35 190
18952.64 188
18953.94 195
18955.24 225
18956.54 211
18957.84 190
18959.14 193
18960.44 182
18961.74 176
18963.03 178
18964.33 196
18965.63 181
18966.93 186
18968.23 217
18969.53 191
18970.83 191
18972.13 210
18973.43 199
18974.73 173
18976.03 180
18977.33 189
18978.62 190
18979.92 219
18981.22 171
18982.52 206
18983.82 209
18985.12 205
18986.42 201
18987.72 202
18989.02 204
18990.32 210
18991.62 166
18992.92 191
18994.22 213
18995.52 181
18996.82 191
18998.12 201
18999.42 201
19000.72 186
19002.02 198
19003.32 201
19004.62 197
19005.92 183
19007.22 202
19008.53 213
19009.83 199
19011.13 203
19012.43 203
19013.73 219
19015.03 196
19016.33 173
19017.63 175
19018.93 207
19020.23 190
19021.53 180
19022.83 184
19024.13 200
19025.44 204
19026.74 227
19028.04 183
19029.34 168
19030.64 201
19031.94 182
19033.24 192
19034.54 196
19035.85 174
19037.15 193
19038.45 190
19039.75 163
19041.05 191
19042.35 197
19043.66 196
19044.96 193
19046.26 194
19047.56 174
19048.86 174
19050.16 207
19051.47 197
19052.77 206
19054.07 172
19055.37 213
19056.67 196
19057.98 198
19059.28 208
19060.58 201
19061.88 220
19063.19 192
19064.49 213
19065.79 207
19067.09 190
19068.40 188
19069.70 201
19071.00 206
19072.30 188
19073.61 198
19074.91 203
19076.21 190
19077.52 210
19078.82 176
19080.12 181
19081.42 196
19082.73 196
19084.03 208
19085.33 186
19086.64 173
19087.94 207
19089.24 222
19090.55 198
19091.85 189
19093.15 179
19094.46 200
19095.76 213
19097.06 177
19098.37 183
19099.67 214
19100.97 220
19102.28 206
19103.58 189
19104.89 194
19106.19 194
19107.49 206
19108.80 190
19110.10 201
19111.40 195
19112.71 197
19114.01 218
19115.32 196
19116.62 196
19117.93 182
19119.23 206
19120.53 188
19121.84 171
19123.14 193
19124.45 201
19125.75 192
19127.06 188
19128.36 189
19129.67 190
19130.97 202
19132.28 197
19133.58 202
19134.88 210
19136.19 181
19137.49 185
19138.80 170
19140.10 197
19141.41 195
19142.71 189
19144.02 229
19145.32 212
19146.63 182
19147.94 202
19149.24 198
19150.55 223
19151.85 191
19153.16 206
19154.46 195
19155.77 181
19157.07 197
19158.38 185
19159.68 202
19160.99 191
19162.30 207
19163.60 177
19164.91 196
19166.21 208
19167.52 213
19168.83 198
19170.13 195
19171.44 204
19172.74 197
19174.05 202
19175.36 190
19176.66 208
19177.97 195
19179.27 201
19180.58 208
19181.89 220
19183.19 180
19184.50 187
19185.81 175
19187.11 180
19188.42 178
19189.73 197
19191.03 204
19192.34 205
19193.65 176
19194.95 201
19196.26 195
19197.57 199
19198.87 180
19200.18 219
19201.49 195
19202.80 205
19204.10 187
19205.41 187
19206.72 185
19208.03 184
19209.33 192
19210.64 186
19211.95 203
19213.25 213
19214.56 213
19215.87 201
19217.18 217
19218.49 218
19219.79 186
19221.10 193
19222.41 194
19223.72 203
19225.02 177
19226.33 186
19227.64 193
19228.95 208
19230.26 176
19231.56 182
19232.87 192
19234.18 178
19235.49 182
19236.80 187
19238.11 185
19239.41 184
19240.72 195
19242.03 190
19243.34 195
19244.65 194
19245.96 189
19247.26 184
19248.57 177
19249.88 195
19251.19 177
19252.50 186
19253.81 182
19255.12 188
19256.43 211
19257.74 211
19259.04 181
19260.35 177
19261.66 201
19262.97 201
19264.28 219
19265.59 214
19266.90 186
19268.21 188
19269.52 194
19270.83 182
19272.14 190
19273.45 204
19274.76 194
19276.07 197
19277.38 200
19278.69 193
19279.99 203
19281.30 212
19282.61 193
19283.92 192
19285.23 188
19286.54 167
19287.85 188
19289.16 175
19290.47 184
19291.78 184
19293.09 185
19294.40 192
19295.72 207
19297.03 199
19298.34 194
19299.65 176
19300.96 202
19302.27 208
19303.58 177
19304.89 189
19306.20 195
19307.51 208
19308.82 199
19310.13 205
19311.44 192
19312.75 198
19314.06 195
19315.37 204
19316.69 175
19318.00 182
19319.31 158
19320.62 197
19321.93 197
19323.24 190
19324.55 208
19325.86 180
19327.18 202
19328.49 174
19329.80 176
19331.11 174
19332.42 186
19333.73 172
19335.04 197
19336.36 192
19337.67 204
19338.98 190
19340.29 176
19341.60 196
19342.91 196
19344.23 202
19345.54 182
19346.85 170
19348.16 185
19349.47 188
19350.79 204
19352.10 185
19353.41 198
19354.72 179
19356.04 194
19357.35 188
19358.66 209
19359.97 196
19361.29 210
19362.60 198
19363.91 209
19365.22 198
19366.54 184
19367.85 227
19369.16 190
19370.47 198
19371.79 210
19373.10 179
19374.41 190
19375.73 188
19377.04 190
19378.35 189
19379.67 179
19380.98 215
19382.29 183
19383.60 188
19384.92 203
19386.23 190
19387.54 190
19388.86 187
19390.17 183
19391.49 184
19392.80 192
19394.11 184
19395.43 192
19396.74 178
19398.05 184
19399.37 190
19400.68 201
19402.00 186
19403.31 209
19404.62 176
19405.94 164
19407.25 188
19408.57 185
19409.88 168
19411.19 180
19412.51 200
19413.82 195
19415.14 188
19416.45 194
19417.77 192
19419.08 195
19420.39 187
19421.71 185
19423.02 180
19424.34 203
19425.65 186
19426.97 194
19428.28 184
19429.60 190
19430.91 190
19432.23 197
19433.54 186
19434.86 184
19436.17 204
19437.49 189
19438.80 191
19440.12 180
19441.43 208
19442.75 186
19444.06 203
19445.38 179
19446.69 194
19448.01 212
19449.32 184
19450.64 203
19451.96 186
19453.27 191
19454.59 189
19455.90 211
19457.22 203
19458.53 200
19459.85 192
19461.17 200
19462.48 188
19463.80 198
19465.11 182
19466.43 203
19467.75 192
19469.06 186
19470.38 204
19471.69 179
19473.01 181
19474.33 193
19475.64 187
19476.96 196
19478.28 198
19479.59 169
19480.91 194
19482.23 182
19483.54 180
19484.86 182
19486.18 177
19487.49 202
19488.81 206
19490.13 179
19491.44 186
19492.76 193
19494.08 187
19495.39 186
19496.71 186
19498.03 185
19499.35 170
19500.66 190
19501.98 186
19503.30 201
19504.61 177
19505.93 190
19507.25 183
19508.57 203
19509.88 186
19511.20 167
19512.52 192
19513.84 201
19515.15 189
19516.47 183
19517.79 157
19519.11 166
19520.43 168
19521.74 183
19523.06 184
19524.38 179
19525.70 189
19527.02 200
19528.33 176
19529.65 181
19530.97 190
19532.29 211
19533.61 184
19534.93 186
19536.24 170
19537.56 167
19538.88 177
19540.20 193
19541.52 189
19542.84 183
19544.16 163
19545.47 199
19546.79 183
19548.11 159
19549.43 187
19550.75 208
19552.07 184
19553.39 187
19554.71 165
19556.03 177
19557.34 162
19558.66 188
19559.98 187
19561.30 185
19562.62 185
19563.94 171
19565.26 185
19566.58 188
19567.90 176
19569.22 198
19570.54 196
19571.86 182
19573.18 184
19574.50 199
19575.82 179
19577.14 199
19578.46 194
19579.78 190
19581.10 171
19582.42 210
19583.74 192
19585.06 191
19586.38 188
19587.70 191
19589.02 197
19590.34 191
19591.66 192
19592.98 179
19594.30 195
19595.62 185
19596.94 181
19598.26 160
19599.58 163
19600.90 169
19602.22 210
19603.54 183
19604.86 185
19606.18 182
19607.50 167
19608.82 187
19610.15 159
19611.47 191
19612.79 180
19614.11 198
19615.43 177
19616.75 177
19618.07 175
19619.39 180
19620.71 165
19622.04 183
19623.36 191
19624.68 183
19626.00 174
19627.32 191
19628.64 204
19629.96 169
19631.29 194
19632.61 169
19633.93 186
19635.25 178
19636.57 174
19637.89 190
19639.22 216
19640.54 192
19641.86 205
19643.18 177
19644.50 173
19645.83 175
19647.15 176
19648.47 179
19649.79 194
19651.12 188
19652.44 179
19653.76 187
19655.08 182
19656.40 184
19657.73 188
19659.05 196
19660.37 176
19661.70 199
19663.02 169
19664.34 180
19665.66 188
19666.99 176
19668.31 183
19669.63 177
19670.95 170
19672.28 176
19673.60 173
19674.92 177
19676.25 198
19677.57 177
19678.89 194
19680.22 189
19681.54 186
19682.86 208
19684.19 176
19685.51 189
19686.83 181
19688.16 182
19689.48 159
19690.80 189
19692.13 184
19693.45 200
19694.78 189
19696.10 201
19697.42 191
19698.75 206
19700.07 196
19701.39 177
19702.72 182
19704.04 177
19705.37 189
19706.69 186
19708.02 188
19709.34 176
19710.66 186
19711.99 177
19713.31 166
19714.64 173
19715.96 175
19717.29 191
19718.61 180
19719.93 184
19721.26 158
19722.58 174
19723.91 184
19725.23 173
19726.56 180
19727.88 191
19729.21 177
19730.53 177
19731.86 189
19733.18 176
19734.51 184
19735.83 193
19737.16 174
19738.48 197
19739.81 166
19741.13 172
19742.46 178
19743.78 184
19745.11 162
19746.44 172
19747.76 180
19749.09 164
19750.41 164
19751.74 158
19753.06 188
19754.39 164
19755.72 176
19757.04 191
19758.37 174
19759.69 170
19761.02 191
19762.34 158
19763.67 200
19765.00 192
19766.32 194
19767.65 174
19768.98 161
19770.30 171
19771.63 174
19772.95 178
19774.28 181
19775.61 218
19776.93 187
19778.26 179
19779.59 176
19780.91 179
19782.24 198
19783.57 185
19784.89 171
19786.22 179
19787.55 175
19788.87 169
19790.20 156
19791.53 174
19792.86 187
19794.18 182
19795.51 161
19796.84 167
19798.16 182
19799.49 180
19800.82 167
19802.15 171
19803.47 197
19804.80 188
19806.13 177
19807.46 194
19808.78 174
19810.11 179
19811.44 187
19812.77 198
19814.09 183
19815.42 170
19816.75 198
19818.08 196
19819.41 185
19820.73 195
19822.06 151
19823.39 177
19824.72 166
19826.05 184
19827.37 178
19828.70 177
19830.03 176
19831.36 170
19832.69 175
19834.02 184
19835.34 186
19836.67 163
19838.00 175
19839.33 179
19840.66 193
19841.99 167
19843.32 199
19844.64 169
19845.97 205
19847.30 182
19848.63 192
19849.96 179
19851.29 172
19852.62 163
19853.95 171
19855.28 182
19856.60 170
19857.93 174
19859.26 173
19860.59 175
19861.92 159
19863.25 184
19864.58 196
19865.91 167
19867.24 173
19868.57 184
19869.90 175
19871.23 165
19872.56 175
19873.89 184
19875.22 181
19876.55 163
19877.88 180
19879.21 176
19880.54 198
19881.87 185
19883.20 187
19884.53 179
19885.86 188
19887.19 186
19888.52 184
19889.85 159
19891.18 173
19892.51 161
19893.84 193
19895.17 198
19896.50 183
19897.83 175
19899.16 181
19900.49 192
19901.82 186
19903.15 162
19904.48 171
19905.81 188
19907.15 190
19908.48 178
19909.81 176
19911.14 165
19912.47 172
19913.80 172
19915.13 188
19916.46 170
19917.79 190
19919.13 183
19920.46 166
19921.79 176
19923.12 194
19924.45 174
19925.78 184
19927.11 178
19928.45 186
19929.78 172
19931.11 182
19932.44 171
19933.77 185
19935.10 186
19936.44 181
19937.77 186
19939.10 191
19940.43 185
19941.76 185
19943.10 179
19944.43 179
19945.76 202
19947.09 175
19948.42 195
19949.76 166
19951.09 194
19952.42 187
19953.75 194
19955.09 182
19956.42 163
19957.75 173
19959.08 186
19960.42 159
19961.75 176
19963.08 193
19964.41 186
19965.75 174
19967.08 185
19968.41 198
19969.75 148
19971.08 180
19972.41 179
19973.74 181
19975.08 194
19976.41 178
19977.74 213
19979.08 172
19980.41 172
19981.74 186
19983.08 181
19984.41 181
19985.74 185
19987.08 186
19988.41 186
19989.75 156
19991.08 196
19992.41 180
19993.75 205
19995.08 179
19996.41 176
19997.75 195
19999.08 190
20000.42 180
20001.75 182
20003.08 206
20004.42 181
20005.75 159
20007.09 178
20008.42 178
20009.75 167
20011.09 194
20012.42 176
20013.76 194
20015.09 207
20016.43 185
20017.76 193
20019.10 183
20020.43 190
20021.76 198
20023.10 200
20024.43 196
20025.77 205
20027.10 167
20028.44 190
20029.77 182
20031.11 202
20032.44 182
20033.78 180
20035.11 196
20036.45 215
20037.78 172
20039.12 185
20040.46 191
20041.79 189
20043.13 188
20044.46 188
20045.80 190
20047.13 183
20048.47 180
20049.80 190
20051.14 171
20052.47 192
20053.81 205
20055.15 186
20056.48 197
20057.82 180
20059.15 165
20060.49 191
20061.83 191
20063.16 176
20064.50 174
20065.83 190
20067.17 202
20068.51 198
20069.84 172
20071.18 181
20072.52 186
20073.85 179
20075.19 204
20076.52 200
20077.86 194
20079.20 175
20080.53 186
20081.87 162
20083.21 178
20084.54 183
20085.88 197
20087.22 176
20088.56 194
20089.89 182
20091.23 216
20092.57 190
20093.90 185
20095.24 156
20096.58 174
20097.91 176
20099.25 172
20100.59 185
20101.93 181
20103.26 194
20104.60 185
20105.94 182
20107.28 172
20108.61 177
20109.95 176
20111.29 216
20112.63 166
20113.96 174
20115.30 174
20116.64 199
20117.98 181
20119.32 169
20120.65 190
20121.99 187
20123.33 193
20124.67 194
20126.01 201
