# Supplementary material for: MALDI-TOF MS typing enables the classification of brewing yeasts of the genus Saccharomyces to major beer styles
Source: PLoS One. 2017 Aug 9;12(8):e0181694. doi: 10.1371/journal.pone.0181694 (PMC5549903; doi:10.1371/journal.pone.0181694)
Supplement: S13 File — The directory includes 90 raw files and was zipped to “.zip”; the folder has three strains with 30 spectra per strain; S1 Text explains the raw files with an example and Table 1 represents the yeast strains used within the experiment. (ZIP) [file pone.0181694.s016.zip › 37-39/30628-70487-Dias-Dias-Dias-YPG-18h-E-E_2016-10-03_7_0_C3_1.dat]

1998.43 3341
1998.85 3415
1999.27 3556
1999.69 3538
2000.11 3516
2000.54 3423
2000.96 3305
2001.38 3305
2001.80 3266
2002.23 3191
2002.65 3380
2003.07 3394
2003.49 3305
2003.92 3391
2004.34 3388
2004.76 3435
2005.18 3301
2005.61 3381
2006.03 3442
2006.45 3451
2006.87 3607
2007.30 3619
2007.72 3457
2008.14 3469
2008.57 3446
2008.99 3385
2009.41 3288
2009.84 3220
2010.26 3116
2010.68 3095
2011.11 3049
2011.53 3054
2011.95 3023
2012.38 3052
2012.80 3061
2013.22 3233
2013.65 3185
2014.07 2991
2014.49 3172
2014.92 3271
2015.34 3278
2015.77 3314
2016.19 3332
2016.61 3404
2017.04 3557
2017.46 3525
2017.89 3560
2018.31 3497
2018.73 3467
2019.16 3435
2019.58 3431
2020.01 3370
2020.43 3300
2020.85 3281
2021.28 3170
2021.70 3147
2022.13 3140
2022.55 3076
2022.98 2975
2023.40 2980
2023.83 2978
2024.25 2950
2024.68 3185
2025.10 3028
2025.53 3048
2025.95 2982
2026.38 2992
2026.80 3008
2027.23 2932
2027.65 2932
2028.08 3023
2028.50 2948
2028.93 3075
2029.35 2974
2029.78 2946
2030.20 2989
2030.63 3077
2031.05 3012
2031.48 2944
2031.90 3015
2032.33 3013
2032.75 3025
2033.18 3018
2033.61 3088
2034.03 3074
2034.46 3129
2034.88 3246
2035.31 3085
2035.74 3195
2036.16 3259
2036.59 3367
2037.01 3374
2037.44 3413
2037.87 3394
2038.29 3321
2038.72 3256
2039.14 3331
2039.57 3389
2040.00 3433
2040.42 3294
2040.85 3183
2041.28 3255
2041.70 3324
2042.13 3185
2042.56 3244
2042.98 3226
2043.41 3016
2043.84 3193
2044.26 3275
2044.69 3058
2045.12 3194
2045.54 3153
2045.97 3262
2046.40 3196
2046.82 3223
2047.25 3253
2047.68 3182
2048.11 3194
2048.53 3205
2048.96 3173
2049.39 3129
2049.82 3273
2050.24 3193
2050.67 3120
2051.10 2993
2051.53 3031
2051.95 3060
2052.38 2959
2052.81 2953
2053.24 2904
2053.66 3002
2054.09 3126
2054.52 3086
2054.95 3157
2055.38 3117
2055.80 3136
2056.23 3079
2056.66 3079
2057.09 3004
2057.52 3043
2057.94 3215
2058.37 3088
2058.80 3099
2059.23 3213
2059.66 3306
2060.09 3212
2060.51 3231
2060.94 3230
2061.37 3226
2061.80 3297
2062.23 3390
2062.66 3352
2063.09 3471
2063.52 3547
2063.94 3640
2064.37 3573
2064.80 3447
2065.23 3275
2065.66 3328
2066.09 3456
2066.52 3314
2066.95 3242
2067.38 3322
2067.81 3093
2068.24 3032
2068.66 3000
2069.09 3064
2069.52 3129
2069.95 3132
2070.38 3019
2070.81 3026
2071.24 3112
2071.67 3165
2072.10 3195
2072.53 3172
2072.96 3178
2073.39 3301
2073.82 3230
2074.25 3275
2074.68 3399
2075.11 3338
2075.54 3508
2075.97 3397
2076.40 3307
2076.83 3496
2077.26 3509
2077.69 3555
2078.12 3532
2078.55 3455
2078.98 3566
2079.41 3531
2079.84 3418
2080.27 3238
2080.70 3147
2081.14 3101
2081.57 3144
2082.00 3148
2082.43 3219
2082.86 3135
2083.29 3238
2083.72 3166
2084.15 3178
2084.58 3283
2085.01 3230
2085.44 3214
2085.88 3186
2086.31 3155
2086.74 3066
2087.17 3032
2087.60 3065
2088.03 3159
2088.46 3226
2088.89 3137
2089.33 3142
2089.76 3237
2090.19 3193
2090.62 3239
2091.05 3277
2091.48 3345
2091.92 3367
2092.35 3337
2092.78 3438
2093.21 3585
2093.64 3330
2094.07 3349
2094.51 3292
2094.94 3272
2095.37 3269
2095.80 3160
2096.24 3120
2096.67 3175
2097.10 3196
2097.53 3205
2097.96 3117
2098.40 3132
2098.83 3093
2099.26 3027
2099.69 3031
2100.13 2977
2100.56 3012
2100.99 2932
2101.43 2934
2101.86 2949
2102.29 2954
2102.72 2927
2103.16 3031
2103.59 3064
2104.02 3036
2104.46 3105
2104.89 3095
2105.32 3077
2105.76 3157
2106.19 3293
2106.62 3311
2107.05 3167
2107.49 3111
2107.92 3094
2108.36 3018
2108.79 3200
2109.22 3118
2109.66 3134
2110.09 3267
2110.52 3133
2110.96 3117
2111.39 3077
2111.82 3043
2112.26 3133
2112.69 3140
2113.13 3085
2113.56 2998
2113.99 2985
2114.43 2960
2114.86 2735
2115.30 2872
2115.73 2940
2116.16 2832
2116.60 2755
2117.03 2865
2117.47 2883
2117.90 2840
2118.34 2864
2118.77 2863
2119.21 2897
2119.64 2934
2120.07 3068
2120.51 3089
2120.94 3084
2121.38 3125
2121.81 3104
2122.25 3004
2122.68 2934
2123.12 3002
2123.55 3079
2123.99 2957
2124.42 3001
2124.86 2986
2125.29 3063
2125.73 3064
2126.16 3105
2126.60 3161
2127.04 3205
2127.47 3200
2127.91 3385
2128.34 3374
2128.78 3345
2129.21 3361
2129.65 3362
2130.08 3394
2130.52 3280
2130.96 3346
2131.39 3187
2131.83 3367
2132.26 3398
2132.70 3304
2133.14 3380
2133.57 3459
2134.01 3488
2134.44 3483
2134.88 3548
2135.32 3530
2135.75 3460
2136.19 3470
2136.62 3508
2137.06 3473
2137.50 3374
2137.93 3370
2138.37 3347
2138.81 3211
2139.24 3295
2139.68 3245
2140.12 3053
2140.55 3069
2140.99 2975
2141.43 3060
2141.86 2950
2142.30 2939
2142.74 2964
2143.18 3002
2143.61 2983
2144.05 3081
2144.49 3071
2144.92 3310
2145.36 3408
2145.80 3525
2146.24 3783
2146.67 4015
2147.11 4137
2147.55 4445
2147.99 4447
2148.42 4634
2148.86 4510
2149.30 4537
2149.74 4460
2150.17 4257
2150.61 4094
2151.05 3975
2151.49 3823
2151.92 3779
2152.36 3566
2152.80 3416
2153.24 3325
2153.68 3374
2154.11 3403
2154.55 3187
2154.99 3283
2155.43 3256
2155.87 3203
2156.31 3097
2156.74 3152
2157.18 3245
2157.62 3277
2158.06 3242
2158.50 3156
2158.94 3238
2159.38 3239
2159.81 3172
2160.25 3253
2160.69 3087
2161.13 3266
2161.57 3227
2162.01 3208
2162.45 3328
2162.89 3255
2163.33 3287
2163.76 3183
2164.20 3298
2164.64 3325
2165.08 3172
2165.52 3298
2165.96 3486
2166.40 3295
2166.84 3422
2167.28 3573
2167.72 3583
2168.16 3533
2168.60 3574
2169.04 3638
2169.48 3663
2169.92 3722
2170.36 3736
2170.80 3825
2171.24 3837
2171.68 3915
2172.12 3854
2172.56 3854
2173.00 3957
2173.44 3992
2173.88 3875
2174.32 3944
2174.76 3892
2175.20 3944
2175.64 4021
2176.08 4030
2176.52 4011
2176.96 3852
2177.40 3771
2177.84 3895
2178.28 3758
2178.72 3659
2179.16 3522
2179.60 3479
2180.04 3362
2180.48 3273
2180.92 3237
2181.37 3225
2181.81 3187
2182.25 3273
2182.69 3277
2183.13 3277
2183.57 3222
2184.01 3267
2184.45 3430
2184.89 3612
2185.34 3669
2185.78 3734
2186.22 3811
2186.66 3825
2187.10 3820
2187.54 3811
2187.98 3845
2188.43 3848
2188.87 3726
2189.31 3777
2189.75 3740
2190.19 3638
2190.63 3629
2191.08 3539
2191.52 3540
2191.96 3595
2192.40 3574
2192.84 3518
2193.29 3723
2193.73 3721
2194.17 3699
2194.61 3578
2195.05 3590
2195.50 3566
2195.94 3587
2196.38 3509
2196.82 3544
2197.27 3607
2197.71 3567
2198.15 3548
2198.59 3439
2199.04 3496
2199.48 3323
2199.92 3454
2200.37 3312
2200.81 3293
2201.25 3376
2201.69 3316
2202.14 3334
2202.58 3443
2203.02 3581
2203.47 3529
2203.91 3675
2204.35 3763
2204.80 3667
2205.24 3709
2205.68 3861
2206.13 3839
2206.57 3836
2207.01 3805
2207.46 3806
2207.90 3682
2208.34 3757
2208.79 3719
2209.23 3780
2209.67 3726
2210.12 3679
2210.56 3713
2211.01 3574
2211.45 3611
2211.89 3630
2212.34 3500
2212.78 3506
2213.23 3302
2213.67 3442
2214.11 3444
2214.56 3298
2215.00 3296
2215.45 3326
2215.89 3360
2216.34 3279
2216.78 3193
2217.22 3270
2217.67 3194
2218.11 3250
2218.56 3441
2219.00 3473
2219.45 3619
2219.89 3780
2220.34 4004
2220.78 4231
2221.23 4285
2221.67 4432
2222.12 4723
2222.56 4633
2223.01 4673
2223.45 4626
2223.90 4678
2224.34 4521
2224.79 4491
2225.23 4306
2225.68 4273
2226.12 4117
2226.57 4121
2227.01 4093
2227.46 3934
2227.91 3827
2228.35 3788
2228.80 3885
2229.24 3823
2229.69 3871
2230.13 3896
2230.58 3887
2231.03 3999
2231.47 4035
2231.92 3984
2232.36 3799
2232.81 3918
2233.26 3839
2233.70 3816
2234.15 3712
2234.59 3800
2235.04 3714
2235.49 3774
2235.93 3747
2236.38 3818
2236.83 3876
2237.27 3686
2237.72 3642
2238.17 3615
2238.61 3617
2239.06 3596
2239.51 3543
2239.95 3434
2240.40 3378
2240.85 3399
2241.29 3453
2241.74 3210
2242.19 3267
2242.63 3258
2243.08 3320
2243.53 3140
2243.98 3192
2244.42 3276
2244.87 3300
2245.32 3358
2245.76 3318
2246.21 3276
2246.66 3399
2247.11 3293
2247.55 3273
2248.00 3219
2248.45 3233
2248.90 3234
2249.35 3261
2249.79 3336
2250.24 3224
2250.69 3268
2251.14 3207
2251.58 3169
2252.03 3218
2252.48 3293
2252.93 3290
2253.38 3137
2253.82 3068
2254.27 3127
2254.72 3050
2255.17 2944
2255.62 3077
2256.07 3142
2256.51 3092
2256.96 3117
2257.41 3164
2257.86 3263
2258.31 3512
2258.76 3531
2259.21 3593
2259.65 3702
2260.10 3754
2260.55 3772
2261.00 3886
2261.45 3797
2261.90 3673
2262.35 3791
2262.80 3815
2263.25 3895
2263.69 3925
2264.14 3919
2264.59 3891
2265.04 4036
2265.49 3940
2265.94 3996
2266.39 4114
2266.84 4172
2267.29 4409
2267.74 4340
2268.19 4352
2268.64 4383
2269.09 4294
2269.54 4300
2269.99 4220
2270.44 4005
2270.89 3939
2271.34 3816
2271.79 3648
2272.24 3631
2272.69 3589
2273.14 3621
2273.59 3522
2274.04 3392
2274.49 3399
2274.94 3244
2275.39 3283
2275.84 3352
2276.29 3325
2276.74 3331
2277.19 3435
2277.64 3469
2278.09 3565
2278.54 3582
2278.99 3541
2279.44 3650
2279.89 3659
2280.34 3732
2280.79 3704
2281.25 3632
2281.70 3482
2282.15 3650
2282.60 3528
2283.05 3516
2283.50 3593
2283.95 3566
2284.40 3674
2284.85 3697
2285.31 3821
2285.76 4290
2286.21 4475
2286.66 4704
2287.11 4979
2287.56 5297
2288.01 5866
2288.47 6004
2288.92 6117
2289.37 6337
2289.82 6366
2290.27 6269
2290.72 5967
2291.18 6035
2291.63 5934
2292.08 5810
2292.53 5465
2292.98 5265
2293.44 5005
2293.89 4986
2294.34 4804
2294.79 4580
2295.24 4406
2295.70 4250
2296.15 3960
2296.60 3836
2297.05 3878
2297.51 3768
2297.96 3646
2298.41 3646
2298.86 3695
2299.32 3669
2299.77 3670
2300.22 3539
2300.67 3427
2301.13 3528
2301.58 3578
2302.03 3471
2302.49 3610
2302.94 3563
2303.39 3632
2303.85 3791
2304.30 3679
2304.75 3723
2305.20 3810
2305.66 3954
2306.11 4099
2306.56 4285
2307.02 4550
2307.47 4806
2307.93 4834
2308.38 4918
2308.83 4778
2309.29 4733
2309.74 4775
2310.19 4612
2310.65 4391
2311.10 4294
2311.55 4238
2312.01 4138
2312.46 3939
2312.92 3947
2313.37 3882
2313.82 3844
2314.28 3836
2314.73 3775
2315.19 3696
2315.64 3767
2316.10 3813
2316.55 3924
2317.00 4023
2317.46 3841
2317.91 3871
2318.37 3993
2318.82 3913
2319.28 3982
2319.73 3856
2320.19 3966
2320.64 4002
2321.10 3831
2321.55 3837
2322.01 3852
2322.46 3798
2322.92 3793
2323.37 3851
2323.83 3864
2324.28 3878
2324.74 3980
2325.19 3866
2325.65 3949
2326.10 4006
2326.56 4128
2327.01 4181
2327.47 4097
2327.92 4215
2328.38 4410
2328.83 4236
2329.29 4158
2329.74 4232
2330.20 4049
2330.66 3892
2331.11 3898
2331.57 3813
2332.02 3766
2332.48 3758
2332.94 3733
2333.39 3672
2333.85 3735
2334.30 3684
2334.76 3734
2335.22 3955
2335.67 3862
2336.13 4014
2336.58 4232
2337.04 4460
2337.50 4745
2337.95 4788
2338.41 5082
2338.87 5139
2339.32 4941
2339.78 5094
2340.24 4874
2340.69 4869
2341.15 4830
2341.61 4641
2342.06 4457
2342.52 4676
2342.98 4793
2343.43 4850
2343.89 4770
2344.35 4709
2344.81 4886
2345.26 4975
2345.72 4763
2346.18 4614
2346.63 4495
2347.09 4302
2347.55 4221
2348.01 4218
2348.46 4265
2348.92 4104
2349.38 4005
2349.84 3880
2350.29 3860
2350.75 3730
2351.21 3670
2351.67 3840
2352.13 3777
2352.58 3662
2353.04 3723
2353.50 3652
2353.96 3598
2354.41 3643
2354.87 3579
2355.33 3525
2355.79 3691
2356.25 3862
2356.71 3766
2357.16 3940
2357.62 3984
2358.08 3975
2358.54 4094
2359.00 4124
2359.46 4111
2359.91 4171
2360.37 4129
2360.83 4248
2361.29 4123
2361.75 3991
2362.21 4013
2362.67 3970
2363.13 3966
2363.58 3891
2364.04 3905
2364.50 3812
2364.96 3942
2365.42 3803
2365.88 3806
2366.34 3852
2366.80 3737
2367.26 3762
2367.72 3780
2368.18 3822
2368.64 3646
2369.10 3593
2369.55 3648
2370.01 3641
2370.47 3555
2370.93 3629
2371.39 3511
2371.85 3522
2372.31 3581
2372.77 3598
2373.23 3526
2373.69 3607
2374.15 3537
2374.61 3564
2375.07 3707
2375.53 3641
2375.99 3742
2376.45 3658
2376.91 3728
2377.37 3818
2377.83 3858
2378.29 3895
2378.75 3760
2379.21 3665
2379.68 3744
2380.14 3637
2380.60 3551
2381.06 3601
2381.52 3748
2381.98 3818
2382.44 3775
2382.90 3775
2383.36 3770
2383.82 3701
2384.28 3736
2384.74 3680
2385.20 3625
2385.67 3513
2386.13 3718
2386.59 3714
2387.05 3764
2387.51 3764
2387.97 3706
2388.43 3806
2388.89 3699
2389.36 3602
2389.82 3570
2390.28 3512
2390.74 3538
2391.20 3687
2391.66 3568
2392.13 3541
2392.59 3583
2393.05 3577
2393.51 3543
2393.97 3431
2394.43 3357
2394.90 3473
2395.36 3525
2395.82 3512
2396.28 3510
2396.74 3638
2397.21 3598
2397.67 3533
2398.13 3654
2398.59 3517
2399.06 3465
2399.52 3510
2399.98 3523
2400.44 3503
2400.91 3555
2401.37 3592
2401.83 3593
2402.29 3688
2402.76 3720
2403.22 3921
2403.68 4067
2404.14 3902
2404.61 3917
2405.07 3895
2405.53 3814
2406.00 3797
2406.46 3658
2406.92 3615
2407.39 3537
2407.85 3604
2408.31 3466
2408.78 3460
2409.24 3357
2409.70 3225
2410.17 3355
2410.63 3477
2411.09 3447
2411.56 3586
2412.02 3578
2412.48 3577
2412.95 3642
2413.41 3487
2413.87 3625
2414.34 3715
2414.80 3896
2415.27 3802
2415.73 3969
2416.19 3969
2416.66 4021
2417.12 4146
2417.59 4068
2418.05 4176
2418.51 4213
2418.98 4121
2419.44 3958
2419.91 4012
2420.37 3955
2420.84 3904
2421.30 3949
2421.77 3985
2422.23 3865
2422.69 4096
2423.16 4231
2423.62 4376
2424.09 4576
2424.55 4651
2425.02 4814
2425.48 5063
2425.95 4961
2426.41 4905
2426.88 4790
2427.34 4632
2427.81 4619
2428.27 4417
2428.74 4177
2429.20 3940
2429.67 3865
2430.13 3760
2430.60 3794
2431.07 3744
2431.53 3795
2432.00 3819
2432.46 3854
2432.93 3928
2433.39 3806
2433.86 3952
2434.32 4030
2434.79 4036
2435.26 4084
2435.72 4234
2436.19 4470
2436.65 4523
2437.12 4660
2437.59 4802
2438.05 4884
2438.52 4899
2438.98 4916
2439.45 4855
2439.92 4864
2440.38 4814
2440.85 4773
2441.32 4480
2441.78 4214
2442.25 4100
2442.72 4048
2443.18 3954
2443.65 3904
2444.12 3856
2444.58 3844
2445.05 3776
2445.52 3722
2445.98 3682
2446.45 3492
2446.92 3460
2447.38 3581
2447.85 3505
2448.32 3537
2448.78 3463
2449.25 3643
2449.72 3512
2450.19 3423
2450.65 3558
2451.12 3485
2451.59 3403
2452.06 3506
2452.52 3599
2452.99 3513
2453.46 3325
2453.93 3473
2454.39 3544
2454.86 3532
2455.33 3456
2455.80 3487
2456.26 3495
2456.73 3510
2457.20 3361
2457.67 3314
2458.14 3373
2458.60 3311
2459.07 3394
2459.54 3451
2460.01 3428
2460.48 3426
2460.95 3427
2461.41 3518
2461.88 3541
2462.35 3550
2462.82 3486
2463.29 3581
2463.76 3718
2464.22 3839
2464.69 3839
2465.16 3788
2465.63 3788
2466.10 3674
2466.57 3846
2467.04 3766
2467.51 3843
2467.97 3896
2468.44 3874
2468.91 3733
2469.38 3768
2469.85 3630
2470.32 3549
2470.79 3512
2471.26 3559
2471.73 3454
2472.20 3448
2472.67 3427
2473.14 3445
2473.61 3561
2474.07 3513
2474.54 3662
2475.01 3703
2475.48 3824
2475.95 3985
2476.42 3934
2476.89 4143
2477.36 4224
2477.83 4249
2478.30 4423
2478.77 4429
2479.24 4339
2479.71 4334
2480.18 4221
2480.65 4141
2481.12 4065
2481.59 3860
2482.06 3767
2482.53 3717
2483.00 3751
2483.47 3779
2483.95 3693
2484.42 3750
2484.89 3714
2485.36 3726
2485.83 3687
2486.30 3688
2486.77 3821
2487.24 3650
2487.71 3706
2488.18 3614
2488.65 3728
2489.12 3658
2489.59 3856
2490.07 3902
2490.54 3841
2491.01 3841
2491.48 4077
2491.95 3898
2492.42 3889
2492.89 3842
2493.36 3916
2493.84 3926
2494.31 4021
2494.78 4006
2495.25 3995
2495.72 3901
2496.19 3836
2496.66 3715
2497.14 3751
2497.61 3679
2498.08 3567
2498.55 3445
2499.02 3565
2499.50 3593
2499.97 3397
2500.44 3511
2500.91 3553
2501.38 3611
2501.86 3594
2502.33 3491
2502.80 3600
2503.27 3754
2503.74 3703
2504.22 3824
2504.69 4039
2505.16 4197
2505.63 4231
2506.11 4212
2506.58 4406
2507.05 4521
2507.52 4638
2508.00 4660
2508.47 4621
2508.94 4690
2509.42 4799
2509.89 4885
2510.36 4773
2510.83 4744
2511.31 4539
2511.78 4417
2512.25 4358
2512.73 4287
2513.20 4244
2513.67 4140
2514.15 3976
2514.62 3816
2515.09 3842
2515.57 3870
2516.04 3849
2516.51 3871
2516.99 3787
2517.46 3711
2517.94 3764
2518.41 3728
2518.88 3730
2519.36 3538
2519.83 3597
2520.30 3471
2520.78 3556
2521.25 3560
2521.73 3366
2522.20 3468
2522.67 3472
2523.15 3492
2523.62 3625
2524.10 3612
2524.57 3565
2525.05 3578
2525.52 3698
2525.99 3660
2526.47 3560
2526.94 3621
2527.42 3605
2527.89 3715
2528.37 3714
2528.84 3656
2529.32 3747
2529.79 3754
2530.27 3777
2530.74 3834
2531.22 3826
2531.69 3873
2532.17 3979
2532.64 3977
2533.12 3891
2533.59 3809
2534.07 3883
2534.54 3950
2535.02 3930
2535.49 3859
2535.97 3910
2536.44 3887
2536.92 3837
2537.39 3750
2537.87 3753
2538.34 3802
2538.82 3749
2539.30 3696
2539.77 3734
2540.25 3804
2540.72 3879
2541.20 3921
2541.68 3897
2542.15 3861
2542.63 3917
2543.10 3982
2543.58 3904
2544.06 4189
2544.53 4437
2545.01 4590
2545.48 4721
2545.96 4845
2546.44 4808
2546.91 4854
2547.39 4871
2547.87 4801
2548.34 4886
2548.82 4779
2549.30 4627
2549.77 4721
2550.25 4775
2550.73 4834
2551.20 4808
2551.68 4923
2552.16 5075
2552.63 5297
2553.11 5273
2553.59 5409
2554.06 5499
2554.54 5478
2555.02 5439
2555.50 5214
2555.97 5009
2556.45 4737
2556.93 4578
2557.40 4567
2557.88 4425
2558.36 4186
2558.84 3849
2559.31 3981
2559.79 4046
2560.27 3866
2560.75 3882
2561.23 3860
2561.70 3781
2562.18 3665
2562.66 3720
2563.14 3601
2563.61 3704
2564.09 3580
2564.57 3525
2565.05 3531
2565.53 3444
2566.00 3454
2566.48 3465
2566.96 3397
2567.44 3421
2567.92 3423
2568.40 3456
2568.87 3539
2569.35 3577
2569.83 3480
2570.31 3452
2570.79 3437
2571.27 3461
2571.75 3576
2572.22 3538
2572.70 3524
2573.18 3568
2573.66 3497
2574.14 3482
2574.62 3536
2575.10 3487
2575.58 3458
2576.06 3523
2576.54 3477
2577.01 3475
2577.49 3433
2577.97 3490
2578.45 3512
2578.93 3570
2579.41 3510
2579.89 3396
2580.37 3363
2580.85 3461
2581.33 3404
2581.81 3365
2582.29 3438
2582.77 3455
2583.25 3479
2583.73 3509
2584.21 3485
2584.69 3513
2585.17 3582
2585.65 3684
2586.13 3580
2586.61 3583
2587.09 3660
2587.57 3663
2588.05 3665
2588.53 3595
2589.01 3669
2589.49 3785
2589.97 3926
2590.45 3837
2590.93 3850
2591.41 3876
2591.89 3800
2592.37 3877
2592.85 4121
2593.33 4160
2593.81 4049
2594.30 3960
2594.78 4123
2595.26 3974
2595.74 3879
2596.22 3853
2596.70 3813
2597.18 3768
2597.66 3782
2598.14 3601
2598.62 3526
2599.11 3581
2599.59 3478
2600.07 3466
2600.55 3487
2601.03 3470
2601.51 3448
2601.99 3337
2602.48 3471
2602.96 3457
2603.44 3517
2603.92 3415
2604.40 3468
2604.88 3480
2605.37 3625
2605.85 3685
2606.33 3706
2606.81 3861
2607.29 4049
2607.78 4105
2608.26 4064
2608.74 4108
2609.22 4120
2609.70 4092
2610.19 3949
2610.67 3955
2611.15 3933
2611.63 4084
2612.12 4038
2612.60 3915
2613.08 3949
2613.56 3933
2614.05 3897
2614.53 3710
2615.01 3700
2615.49 3600
2615.98 3521
2616.46 3459
2616.94 3514
2617.43 3424
2617.91 3440
2618.39 3457
2618.87 3545
2619.36 3571
2619.84 3423
2620.32 3543
2620.81 3435
2621.29 3436
2621.77 3498
2622.26 3528
2622.74 3528
2623.22 3438
2623.71 3314
2624.19 3365
2624.67 3436
2625.16 3477
2625.64 3438
2626.13 3410
2626.61 3411
2627.09 3412
2627.58 3419
2628.06 3482
2628.55 3457
2629.03 3602
2629.51 3526
2630.00 3587
2630.48 3630
2630.97 3550
2631.45 3516
2631.93 3561
2632.42 3572
2632.90 3498
2633.39 3509
2633.87 3471
2634.36 3449
2634.84 3485
2635.33 3494
2635.81 3423
2636.29 3525
2636.78 3634
2637.26 3750
2637.75 3612
2638.23 3655
2638.72 3757
2639.20 3796
2639.69 3682
2640.17 3696
2640.66 3614
2641.14 3648
2641.63 3661
2642.11 3601
2642.60 3465
2643.08 3344
2643.57 3446
2644.05 3445
2644.54 3481
2645.03 3592
2645.51 3612
2646.00 3664
2646.48 3515
2646.97 3604
2647.45 3752
2647.94 3780
2648.43 3633
2648.91 3696
2649.40 3737
2649.88 3641
2650.37 3594
2650.85 3610
2651.34 3580
2651.83 3582
2652.31 3646
2652.80 3607
2653.29 3615
2653.77 3678
2654.26 3656
2654.74 3499
2655.23 3432
2655.72 3468
2656.20 3455
2656.69 3424
2657.18 3445
2657.66 3501
2658.15 3565
2658.64 3332
2659.12 3368
2659.61 3391
2660.10 3378
2660.58 3449
2661.07 3503
2661.56 3514
2662.05 3551
2662.53 3519
2663.02 3494
2663.51 3636
2663.99 3554
2664.48 3644
2664.97 3552
2665.46 3504
2665.94 3453
2666.43 3546
2666.92 3634
2667.41 3546
2667.89 3661
2668.38 3621
2668.87 3658
2669.36 3785
2669.84 3800
2670.33 3877
2670.82 3953
2671.31 4099
2671.80 4279
2672.28 4335
2672.77 4523
2673.26 4562
2673.75 4713
2674.24 4768
2674.72 4740
2675.21 4570
2675.70 4688
2676.19 4720
2676.68 4588
2677.17 4663
2677.65 4690
2678.14 4642
2678.63 4656
2679.12 4962
2679.61 5129
2680.10 5172
2680.59 5338
2681.07 5527
2681.56 5488
2682.05 5702
2682.54 5679
2683.03 5575
2683.52 5551
2684.01 5293
2684.50 5078
2684.99 4822
2685.47 4574
2685.96 4429
2686.45 4242
2686.94 4229
2687.43 4110
2687.92 4026
2688.41 3931
2688.90 3809
2689.39 3822
2689.88 3896
2690.37 3841
2690.86 3680
2691.35 3701
2691.84 3747
2692.33 3749
2692.82 3727
2693.31 3756
2693.80 3789
2694.29 3815
2694.78 3809
2695.27 3884
2695.76 3854
2696.25 3756
2696.74 3788
2697.23 3868
2697.72 4036
2698.21 4127
2698.70 4113
2699.19 4069
2699.68 4242
2700.17 4219
2700.66 4035
2701.15 4251
2701.64 4364
2702.13 4245
2702.62 4108
2703.11 4114
2703.61 4085
2704.10 4155
2704.59 3917
2705.08 3801
2705.57 3775
2706.06 3737
2706.55 3650
2707.04 3575
2707.53 3653
2708.02 3648
2708.52 3471
2709.01 3447
2709.50 3668
2709.99 3597
2710.48 3541
2710.97 3587
2711.46 3657
2711.96 3640
2712.45 3654
2712.94 3560
2713.43 3692
2713.92 3703
2714.41 3657
2714.91 3589
2715.40 3573
2715.89 3598
2716.38 3554
2716.87 3528
2717.37 3514
2717.86 3561
2718.35 3611
2718.84 3909
2719.33 3943
2719.83 4137
2720.32 4138
2720.81 4257
2721.30 4121
2721.80 4053
2722.29 4185
2722.78 4071
2723.27 3984
2723.77 3872
2724.26 3872
2724.75 3765
2725.24 3600
2725.74 3580
2726.23 3437
2726.72 3409
2727.22 3373
2727.71 3390
2728.20 3285
2728.70 3390
2729.19 3400
2729.68 3500
2730.18 3571
2730.67 3558
2731.16 3550
2731.65 3553
2732.15 3590
2732.64 3722
2733.14 3683
2733.63 3749
2734.12 3710
2734.62 3681
2735.11 3765
2735.60 3809
2736.10 3680
2736.59 3784
2737.08 3840
2737.58 3795
2738.07 3627
2738.57 3628
2739.06 3641
2739.55 3564
2740.05 3531
2740.54 3614
2741.04 3475
2741.53 3393
2742.03 3370
2742.52 3324
2743.01 3291
2743.51 3329
2744.00 3335
2744.50 3448
2744.99 3376
2745.49 3361
2745.98 3525
2746.48 3560
2746.97 3568
2747.47 3529
2747.96 3643
2748.46 3623
2748.95 3601
2749.45 3547
2749.94 3624
2750.44 3601
2750.93 3524
2751.43 3598
2751.92 3653
2752.42 3785
2752.91 3816
2753.41 3804
2753.90 3786
2754.40 3902
2754.89 3639
2755.39 3687
2755.88 3627
2756.38 3686
2756.87 3601
2757.37 3579
2757.87 3577
2758.36 3581
2758.86 3554
2759.35 3473
2759.85 3579
2760.35 3432
2760.84 3420
2761.34 3368
2761.83 3484
2762.33 3492
2762.83 3550
2763.32 3508
2763.82 3591
2764.31 3635
2764.81 3660
2765.31 3787
2765.80 3747
2766.30 3784
2766.80 3783
2767.29 3767
2767.79 3788
2768.29 3780
2768.78 3874
2769.28 4037
2769.78 3918
2770.27 3943
2770.77 4044
2771.27 4100
2771.76 4210
2772.26 4289
2772.76 4443
2773.26 4500
2773.75 4477
2774.25 4444
2774.75 4467
2775.24 4486
2775.74 4402
2776.24 4457
2776.74 4397
2777.23 4214
2777.73 4074
2778.23 4019
2778.73 4046
2779.22 3987
2779.72 3964
2780.22 3868
2780.72 3906
2781.21 3813
2781.71 3736
2782.21 3836
2782.71 3861
2783.21 3729
2783.70 3842
2784.20 3803
2784.70 3819
2785.20 3975
2785.70 3946
2786.20 3871
2786.69 3746
2787.19 3758
2787.69 3702
2788.19 3538
2788.69 3587
2789.19 3697
2789.68 3660
2790.18 3632
2790.68 3707
2791.18 3675
2791.68 3902
2792.18 4094
2792.68 4247
2793.18 4519
2793.67 4679
2794.17 4932
2794.67 5293
2795.17 5560
2795.67 5672
2796.17 5566
2796.67 5415
2797.17 5250
2797.67 5136
2798.17 4917
2798.67 4707
2799.17 4625
2799.66 4522
2800.16 4406
2800.66 4250
2801.16 4139
2801.66 4172
2802.16 4324
2802.66 4345
2803.16 4568
2803.66 4695
2804.16 5089
2804.66 5206
2805.16 5407
2805.66 5924
2806.16 6109
2806.66 6256
2807.16 6188
2807.66 6267
2808.16 6211
2808.66 5861
2809.16 5638
2809.66 5485
2810.16 5191
2810.66 4705
2811.16 4567
2811.66 4438
2812.17 4172
2812.67 4265
2813.17 4143
2813.67 4090
2814.17 4074
2814.67 4070
2815.17 4096
2815.67 4049
2816.17 3906
2816.67 4039
2817.17 3878
2817.67 3764
2818.18 3795
2818.68 3680
2819.18 3723
2819.68 3689
2820.18 3611
2820.68 3743
2821.18 3771
2821.68 3722
2822.19 3731
2822.69 3717
2823.19 3686
2823.69 3729
2824.19 3869
2824.69 3893
2825.20 3762
2825.70 3710
2826.20 3712
2826.70 3727
2827.20 3886
2827.70 3816
2828.21 3708
2828.71 3718
2829.21 3685
2829.71 3668
2830.22 3771
2830.72 3793
2831.22 3753
2831.72 3878
2832.22 3874
2832.73 3866
2833.23 3966
2833.73 4050
2834.23 4105
2834.74 4021
2835.24 3819
2835.74 3800
2836.24 3800
2836.75 3804
2837.25 3749
2837.75 3680
2838.26 3747
2838.76 3704
2839.26 3741
2839.76 3658
2840.27 3642
2840.77 3687
2841.27 3681
2841.78 3736
2842.28 3755
2842.78 3851
2843.29 3934
2843.79 4090
2844.29 4141
2844.80 4238
2845.30 4376
2845.80 4442
2846.31 4498
2846.81 4500
2847.32 4347
2847.82 4408
2848.32 4245
2848.83 4209
2849.33 3959
2849.83 3998
2850.34 3895
2850.84 3833
2851.35 3883
2851.85 3636
2852.35 3683
2852.86 3547
2853.36 3675
2853.87 3724
2854.37 3650
2854.88 3588
2855.38 3628
2855.88 3676
2856.39 3725
2856.89 3629
2857.40 3726
2857.90 3720
2858.41 3721
2858.91 3842
2859.42 3706
2859.92 3713
2860.43 3815
2860.93 3801
2861.44 3684
2861.94 3673
2862.45 3478
2862.95 3466
2863.46 3427
2863.96 3484
2864.47 3402
2864.97 3416
2865.48 3430
2865.98 3486
2866.49 3544
2866.99 3548
2867.50 3563
2868.00 3734
2868.51 3727
2869.02 3592
2869.52 3623
2870.03 3784
2870.53 3793
2871.04 3758
2871.54 3836
2872.05 3837
2872.56 3790
2873.06 3689
2873.57 3652
2874.07 3751
2874.58 3734
2875.09 3674
2875.59 3741
2876.10 3751
2876.61 3730
2877.11 3803
2877.62 3961
2878.12 3789
2878.63 3681
2879.14 3812
2879.64 3889
2880.15 3871
2880.66 3882
2881.16 3946
2881.67 4047
2882.18 4107
2882.68 4379
2883.19 4502
2883.70 4674
2884.20 4955
2884.71 5041
2885.22 5135
2885.73 5336
2886.23 5330
2886.74 5185
2887.25 5222
2887.75 5141
2888.26 5009
2888.77 4714
2889.28 4459
2889.78 4371
2890.29 4177
2890.80 4047
2891.31 3950
2891.81 4180
2892.32 4115
2892.83 4155
2893.34 4206
2893.84 4185
2894.35 4223
2894.86 4412
2895.37 4484
2895.88 4371
2896.38 4427
2896.89 4525
2897.40 4539
2897.91 4494
2898.42 4355
2898.92 4546
2899.43 4589
2899.94 4727
2900.45 4799
2900.96 4881
2901.47 4959
2901.98 4999
2902.48 4996
2902.99 4966
2903.50 4946
2904.01 4977
2904.52 4966
2905.03 4910
2905.54 5012
2906.04 4835
2906.55 4763
2907.06 4544
2907.57 4487
2908.08 4443
2908.59 4356
2909.10 4262
2909.61 4129
2910.12 4146
2910.63 4241
2911.14 4210
2911.64 4148
2912.15 4227
2912.66 4150
2913.17 4238
2913.68 4131
2914.19 4122
2914.70 4163
2915.21 4035
2915.72 3839
2916.23 3869
2916.74 3877
2917.25 3896
2917.76 3818
2918.27 3788
2918.78 3758
2919.29 3913
2919.80 4094
2920.31 4301
2920.82 4518
2921.33 4697
2921.84 4967
2922.35 5477
2922.86 5575
2923.37 5839
2923.88 6245
2924.39 6200
2924.90 6089
2925.41 6074
2925.92 5657
2926.44 5225
2926.95 5027
2927.46 4907
2927.97 4571
2928.48 4202
2928.99 4086
2929.50 4113
2930.01 3871
2930.52 3911
2931.03 3914
2931.54 3879
2932.05 3965
2932.57 3997
2933.08 3967
2933.59 4028
2934.10 4039
2934.61 4189
2935.12 4226
2935.63 4253
2936.15 4285
2936.66 4262
2937.17 4168
2937.68 4148
2938.19 4113
2938.70 4094
2939.22 4063
2939.73 3996
2940.24 4072
2940.75 4115
2941.26 4170
2941.77 4418
2942.29 4504
2942.80 4618
2943.31 4812
2943.82 4993
2944.34 5279
2944.85 5292
2945.36 5063
2945.87 5080
2946.38 5154
2946.90 4860
2947.41 4846
2947.92 4680
2948.43 4444
2948.95 4280
2949.46 4123
2949.97 4261
2950.48 4026
2951.00 3872
2951.51 3996
2952.02 3911
2952.54 3891
2953.05 3795
2953.56 3699
2954.08 3697
2954.59 3893
2955.10 3824
2955.61 3855
2956.13 3829
2956.64 3917
2957.15 4035
2957.67 4107
2958.18 4219
2958.69 4428
2959.21 4430
2959.72 4576
2960.23 4795
2960.75 4851
2961.26 4784
2961.78 4577
2962.29 4526
2962.80 4391
2963.32 4320
2963.83 4410
2964.35 4299
2964.86 4198
2965.37 3961
2965.89 4004
2966.40 3851
2966.92 3934
2967.43 3952
2967.94 3866
2968.46 3888
2968.97 3867
2969.49 3834
2970.00 3886
2970.52 3906
2971.03 3844
2971.54 3805
2972.06 3864
2972.57 3845
2973.09 3880
2973.60 3924
2974.12 3821
2974.63 3913
2975.15 3980
2975.66 3899
2976.18 3881
2976.69 3913
2977.21 4016
2977.72 4007
2978.24 4095
2978.75 4055
2979.27 3944
2979.78 4069
2980.30 4195
2980.81 4197
2981.33 4161
2981.84 4300
2982.36 4255
2982.88 4224
2983.39 4395
2983.91 4457
2984.42 4599
2984.94 4469
2985.45 4551
2985.97 4477
2986.49 4533
2987.00 4457
2987.52 4578
2988.03 4615
2988.55 4629
2989.07 4494
2989.58 4634
2990.10 4734
2990.61 4819
2991.13 4730
2991.65 4634
2992.16 4634
2992.68 4778
2993.20 4990
2993.71 5159
2994.23 5366
2994.75 5337
2995.26 5594
2995.78 5719
2996.30 5788
2996.81 5934
2997.33 5909
2997.85 5762
2998.36 5687
2998.88 5554
2999.40 5462
2999.91 5466
3000.43 5750
3000.95 5711
3001.46 6066
3001.98 6438
3002.50 6785
3003.02 7300
3003.53 7565
3004.05 7394
3004.57 7474
3005.09 7173
3005.60 6839
3006.12 6433
3006.64 5873
3007.16 5493
3007.67 5075
3008.19 4932
3008.71 4601
3009.23 4384
3009.74 4305
3010.26 4239
3010.78 4224
3011.30 4199
3011.82 4249
3012.33 4314
3012.85 4322
3013.37 4464
3013.89 4525
3014.41 4570
3014.93 4532
3015.44 4623
3015.96 4624
3016.48 4650
3017.00 4643
3017.52 4773
3018.04 4751
3018.55 4715
3019.07 4661
3019.59 4670
3020.11 4709
3020.63 4829
3021.15 4932
3021.67 4982
3022.19 5186
3022.71 5310
3023.22 5139
3023.74 5126
3024.26 5059
3024.78 5026
3025.30 4871
3025.82 4594
3026.34 4609
3026.86 4503
3027.38 4430
3027.90 4455
3028.42 4507
3028.94 4354
3029.46 4323
3029.98 4248
3030.49 4358
3031.01 4473
3031.53 4755
3032.05 4865
3032.57 4988
3033.09 5109
3033.61 5158
3034.13 5198
3034.65 5419
3035.17 5342
3035.69 5403
3036.21 5280
3036.73 5254
3037.25 5001
3037.77 4749
3038.29 4566
3038.81 4278
3039.34 4315
3039.86 4187
3040.38 4149
3040.90 4053
3041.42 4194
3041.94 4074
3042.46 4143
3042.98 4121
3043.50 4296
3044.02 4319
3044.54 4196
3045.06 4229
3045.58 4181
3046.10 4256
3046.63 4233
3047.15 4110
3047.67 3993
3048.19 4078
3048.71 4090
3049.23 4024
3049.75 4024
3050.27 3909
3050.79 3948
3051.32 4003
3051.84 4096
3052.36 4087
3052.88 4000
3053.40 3986
3053.92 3974
3054.45 4019
3054.97 4091
3055.49 4009
3056.01 4136
3056.53 4086
3057.05 4028
3057.58 4074
3058.10 4167
3058.62 4130
3059.14 4066
3059.66 4094
3060.19 4090
3060.71 4118
3061.23 4164
3061.75 4222
3062.28 4193
3062.80 4282
3063.32 4285
3063.84 4200
3064.37 4392
3064.89 4392
3065.41 4304
3065.93 4377
3066.46 4263
3066.98 4306
3067.50 4217
3068.02 4087
3068.55 4140
3069.07 4014
3069.59 4122
3070.12 4153
3070.64 4277
3071.16 4223
3071.69 4270
3072.21 4416
3072.73 4431
3073.26 4419
3073.78 4319
3074.30 4428
3074.83 4602
3075.35 4676
3075.87 4832
3076.40 4861
3076.92 5086
3077.44 5046
3077.97 5198
3078.49 5293
3079.01 5279
3079.54 5255
3080.06 5381
3080.59 5306
3081.11 5162
3081.63 5380
3082.16 5238
3082.68 5165
3083.21 5023
3083.73 4895
3084.25 4761
3084.78 4871
3085.30 4844
3085.83 4700
3086.35 4719
3086.88 4848
3087.40 4755
3087.93 4771
3088.45 4675
3088.97 4609
3089.50 4815
3090.02 4779
3090.55 4838
3091.07 4752
3091.60 4732
3092.12 4883
3092.65 4934
3093.17 4953
3093.70 5041
3094.22 5241
3094.75 5435
3095.27 5446
3095.80 5473
3096.32 5595
3096.85 5597
3097.37 6008
3097.90 6296
3098.43 6701
3098.95 7424
3099.48 8393
3100.00 9428
3100.53 10846
3101.05 12268
3101.58 12975
3102.10 13274
3102.63 12885
3103.16 12323
3103.68 11679
3104.21 10392
3104.73 8998
3105.26 8005
3105.79 7145
3106.31 6361
3106.84 5681
3107.36 5346
3107.89 5372
3108.42 5288
3108.94 5287
3109.47 5233
3110.00 5263
3110.52 5492
3111.05 5413
3111.57 5139
3112.10 5008
3112.63 4879
3113.15 4795
3113.68 4614
3114.21 4340
3114.74 4279
3115.26 4255
3115.79 4282
3116.32 4250
3116.84 4151
3117.37 4280
3117.90 4368
3118.42 4411
3118.95 4352
3119.48 4405
3120.01 4443
3120.53 4676
3121.06 4547
3121.59 4490
3122.11 4459
3122.64 4560
3123.17 4419
3123.70 4291
3124.22 4230
3124.75 4321
3125.28 4311
3125.81 4330
3126.34 4379
3126.86 4189
3127.39 4187
3127.92 4210
3128.45 4006
3128.98 4007
3129.50 3977
3130.03 3931
3130.56 3924
3131.09 3911
3131.62 3871
3132.14 3887
3132.67 3921
3133.20 3870
3133.73 3918
3134.26 3957
3134.79 3848
3135.31 3976
3135.84 3930
3136.37 3903
3136.90 3911
3137.43 4007
3137.96 4118
3138.49 3975
3139.02 3946
3139.54 3929
3140.07 4065
3140.60 4048
3141.13 4040
3141.66 3887
3142.19 4029
3142.72 4228
3143.25 4269
3143.78 4349
3144.31 4433
3144.84 4498
3145.37 4580
3145.89 4780
3146.42 4907
3146.95 5109
3147.48 5042
3148.01 5134
3148.54 4986
3149.07 4872
3149.60 4867
3150.13 4851
3150.66 4773
3151.19 4568
3151.72 4414
3152.25 4410
3152.78 4228
3153.31 4322
3153.84 4359
3154.37 4297
3154.90 4471
3155.43 4498
3155.96 4477
3156.49 4517
3157.02 4627
3157.55 4535
3158.08 4570
3158.61 4493
3159.14 4402
3159.68 4424
3160.21 4365
3160.74 4259
3161.27 4244
3161.80 4288
3162.33 4085
3162.86 4157
3163.39 4191
3163.92 4261
3164.45 4347
3164.98 4369
3165.51 4319
3166.05 4336
3166.58 4408
3167.11 4383
3167.64 4148
3168.17 4226
3168.70 4174
3169.23 4131
3169.76 4090
3170.30 4069
3170.83 4005
3171.36 3967
3171.89 4025
3172.42 4057
3172.95 4096
3173.49 4065
3174.02 4163
3174.55 4137
3175.08 4175
3175.61 4158
3176.15 4128
3176.68 4243
3177.21 4154
3177.74 4195
3178.27 4112
3178.81 4173
3179.34 4172
3179.87 4029
3180.40 3908
3180.93 3952
3181.47 3874
3182.00 3938
3182.53 4034
3183.06 4146
3183.60 4137
3184.13 4027
3184.66 4068
3185.20 4045
3185.73 4036
3186.26 4242
3186.79 4128
3187.33 4038
3187.86 4051
3188.39 4110
3188.93 4049
3189.46 4079
3189.99 4006
3190.52 4006
3191.06 4051
3191.59 3913
3192.12 4029
3192.66 4030
3193.19 3961
3193.72 4047
3194.26 4054
3194.79 4050
3195.33 4162
3195.86 4248
3196.39 4099
3196.93 4119
3197.46 4116
3197.99 4337
3198.53 4266
3199.06 4497
3199.60 4504
3200.13 4711
3200.66 4768
3201.20 4887
3201.73 5013
3202.27 5024
3202.80 5085
3203.33 5067
3203.87 4910
3204.40 4982
3204.94 4969
3205.47 4774
3206.01 4762
3206.54 4854
3207.07 5023
3207.61 5187
3208.14 5445
3208.68 5569
3209.21 5837
3209.75 5882
3210.28 6069
3210.82 6025
3211.35 5876
3211.89 5777
3212.42 5617
3212.96 5237
3213.49 5142
3214.03 4957
3214.56 4986
3215.10 4788
3215.63 4925
3216.17 4969
3216.70 4836
3217.24 4986
3217.78 4935
3218.31 4956
3218.85 4939
3219.38 4754
3219.92 4705
3220.45 4800
3220.99 4770
3221.52 4884
3222.06 5026
3222.60 5213
3223.13 5109
3223.67 4976
3224.20 5005
3224.74 4966
3225.28 5001
3225.81 4927
3226.35 4790
3226.88 4649
3227.42 4586
3227.96 4447
3228.49 4362
3229.03 4313
3229.57 4246
3230.10 4312
3230.64 4298
3231.18 4333
3231.71 4273
3232.25 4326
3232.79 4230
3233.32 4362
3233.86 4359
3234.40 4439
3234.93 4612
3235.47 4589
3236.01 4861
3236.54 4984
3237.08 4887
3237.62 4934
3238.15 5034
3238.69 4919
3239.23 4916
3239.77 4800
3240.30 4774
3240.84 4726
3241.38 4643
3241.92 4712
3242.45 4772
3242.99 4805
3243.53 4757
3244.07 4755
3244.60 4898
3245.14 4652
3245.68 4568
3246.22 4740
3246.75 4866
3247.29 4867
3247.83 5004
3248.37 4938
3248.91 4885
3249.44 4949
3249.98 4976
3250.52 4900
3251.06 4980
3251.60 5060
3252.14 5314
3252.67 5408
3253.21 5522
3253.75 5753
3254.29 5578
3254.83 5810
3255.37 5914
3255.90 5842
3256.44 5842
3256.98 5982
3257.52 5955
3258.06 6243
3258.60 6424
3259.14 6596
3259.68 6856
3260.21 7096
3260.75 7658
3261.29 7968
3261.83 8040
3262.37 8226
3262.91 8442
3263.45 8619
3263.99 8923
3264.53 9246
3265.07 9639
3265.61 10107
3266.15 10264
3266.69 9708
3267.23 9274
3267.76 8668
3268.30 8084
3268.84 7337
3269.38 6688
3269.92 6426
3270.46 5978
3271.00 5803
3271.54 5718
3272.08 5637
3272.62 5618
3273.16 5644
3273.70 5917
3274.24 6022
3274.78 5935
3275.32 5976
3275.86 6158
3276.40 6119
3276.94 6101
3277.48 6167
3278.03 6115
3278.57 5973
3279.11 5897
3279.65 5948
3280.19 5939
3280.73 5837
3281.27 5800
3281.81 5930
3282.35 5860
3282.89 5961
3283.43 6002
3283.97 6087
3284.51 6136
3285.05 6099
3285.60 6251
3286.14 6234
3286.68 6304
3287.22 6175
3287.76 6084
3288.30 6205
3288.84 6457
3289.38 6653
3289.93 6881
3290.47 7115
3291.01 7668
3291.55 7894
3292.09 8362
3292.63 8967
3293.18 9421
3293.72 10039
3294.26 10450
3294.80 10473
3295.34 9987
3295.88 10095
3296.43 9784
3296.97 9036
3297.51 8502
3298.05 8067
3298.59 7779
3299.14 7382
3299.68 7077
3300.22 6903
3300.76 6939
3301.31 6934
3301.85 6936
3302.39 6702
3302.93 6647
3303.48 6681
3304.02 6582
3304.56 6492
3305.10 6410
3305.65 6314
3306.19 6238
3306.73 6408
3307.27 6203
3307.82 6120
3308.36 6235
3308.90 6280
3309.45 6403
3309.99 6330
3310.53 6333
3311.07 6618
3311.62 6727
3312.16 6949
3312.70 7002
3313.25 7222
3313.79 7546
3314.33 7838
3314.88 8111
3315.42 8578
3315.97 8826
3316.51 8960
3317.05 9404
3317.60 9365
3318.14 9431
3318.68 9724
3319.23 9856
3319.77 9796
3320.32 9590
3320.86 9669
3321.40 9584
3321.95 9324
3322.49 9285
3323.04 8889
3323.58 8673
3324.12 8638
3324.67 8568
3325.21 8458
3325.76 8477
3326.30 8368
3326.85 8340
3327.39 8329
3327.93 8277
3328.48 8631
3329.02 9469
3329.57 10612
3330.11 12283
3330.66 14669
3331.20 18528
3331.75 23626
3332.29 29596
3332.84 34399
3333.38 37282
3333.93 39089
3334.47 40220
3335.02 40973
3335.56 41141
3336.11 40698
3336.65 39732
3337.20 37904
3337.74 34868
3338.29 29678
3338.83 24822
3339.38 20703
3339.92 16749
3340.47 14064
3341.02 11928
3341.56 10316
3342.11 9228
3342.65 8380
3343.20 7774
3343.74 7552
3344.29 7071
3344.84 6940
3345.38 6892
3345.93 6924
3346.47 6811
3347.02 6777
3347.57 6669
3348.11 6607
3348.66 6414
3349.21 6441
3349.75 6488
3350.30 6531
3350.84 6552
3351.39 6697
3351.94 6669
3352.48 6758
3353.03 6928
3353.58 6934
3354.12 6848
3354.67 6906
3355.22 6784
3355.76 6748
3356.31 6701
3356.86 6374
3357.40 6214
3357.95 6135
3358.50 5938
3359.05 5959
3359.59 5937
3360.14 5863
3360.69 5794
3361.23 5881
3361.78 6030
3362.33 6032
3362.88 5970
3363.42 5970
3363.97 5960
3364.52 5934
3365.07 5836
3365.61 5915
3366.16 5907
3366.71 5819
3367.26 5846
3367.80 5844
3368.35 5941
3368.90 6143
3369.45 6590
3370.00 6852
3370.54 7516
3371.09 7703
3371.64 8161
3372.19 8453
3372.74 8634
3373.28 8510
3373.83 8369
3374.38 7994
3374.93 7643
3375.48 7180
3376.03 6726
3376.57 6424
3377.12 5837
3377.67 5611
3378.22 5468
3378.77 5232
3379.32 5144
3379.87 5040
3380.42 5029
3380.96 5128
3381.51 5156
3382.06 5041
3382.61 4949
3383.16 4880
3383.71 4895
3384.26 4906
3384.81 4790
3385.36 4607
3385.91 4791
3386.45 4746
3387.00 4639
3387.55 4660
3388.10 4854
3388.65 4758
3389.20 4794
3389.75 4766
3390.30 4807
3390.85 4726
3391.40 4796
3391.95 4787
3392.50 4654
3393.05 4723
3393.60 4685
3394.15 4774
3394.70 4894
3395.25 4849
3395.80 4819
3396.35 4931
3396.90 4933
3397.45 4863
3398.00 4909
3398.55 4816
3399.10 4744
3399.65 4666
3400.20 4559
3400.75 4663
3401.30 4544
3401.85 4424
3402.40 4418
3402.95 4342
3403.50 4297
3404.06 4214
3404.61 4217
3405.16 4276
3405.71 4291
3406.26 4241
3406.81 4266
3407.36 4257
3407.91 4265
3408.46 4404
3409.01 4529
3409.56 4766
3410.12 4799
3410.67 4907
3411.22 4792
3411.77 4703
3412.32 4738
3412.87 4762
3413.42 4775
3413.98 4491
3414.53 4505
3415.08 4402
3415.63 4372
3416.18 4255
3416.73 4162
3417.29 4140
3417.84 3943
3418.39 3975
3418.94 4106
3419.49 3974
3420.05 3997
3420.60 4037
3421.15 4180
3421.70 4213
3422.25 4331
3422.81 4323
3423.36 4376
3423.91 4309
3424.46 4388
3425.01 4153
3425.57 4180
3426.12 4124
3426.67 4179
3427.23 4178
3427.78 4068
3428.33 4121
3428.88 4063
3429.44 4074
3429.99 4098
3430.54 4005
3431.09 4034
3431.65 4125
3432.20 4211
3432.75 4249
3433.31 4109
3433.86 4084
3434.41 4155
3434.97 4219
3435.52 4270
3436.07 4362
3436.63 4449
3437.18 4424
3437.73 4261
3438.29 4401
3438.84 4413
3439.39 4515
3439.95 4380
3440.50 4333
3441.05 4241
3441.61 4266
3442.16 4107
3442.72 4021
3443.27 3865
3443.82 3914
3444.38 3852
3444.93 4017
3445.48 4010
3446.04 3870
3446.59 3904
3447.15 3861
3447.70 3722
3448.26 3837
3448.81 3794
3449.36 3843
3449.92 3780
3450.47 3712
3451.03 3692
3451.58 3683
3452.14 3844
3452.69 3720
3453.25 3778
3453.80 3754
3454.36 3637
3454.91 3621
3455.47 3742
3456.02 3618
3456.58 3627
3457.13 3722
3457.69 3740
3458.24 3721
3458.80 3686
3459.35 3811
3459.91 3826
3460.46 3925
3461.02 4000
3461.57 4015
3462.13 3995
3462.68 4144
3463.24 4021
3463.79 4181
3464.35 4238
3464.90 4243
3465.46 4229
3466.02 4365
3466.57 4327
3467.13 4323
3467.68 4449
3468.24 4189
3468.80 4318
3469.35 4389
3469.91 4562
3470.46 4459
3471.02 4308
3471.58 4364
3472.13 4496
3472.69 4384
3473.24 4263
3473.80 4214
3474.36 4229
3474.91 4343
3475.47 4444
3476.03 4630
3476.58 4749
3477.14 4999
3477.70 5032
3478.25 5162
3478.81 5287
3479.37 5285
3479.92 5303
3480.48 5255
3481.04 5208
3481.59 5269
3482.15 5226
3482.71 5214
3483.26 5307
3483.82 5217
3484.38 5146
3484.94 5090
3485.49 5166
3486.05 5456
3486.61 5489
3487.17 5726
3487.72 6165
3488.28 6718
3488.84 7321
3489.40 7842
3489.95 8536
3490.51 8933
3491.07 9285
3491.63 9592
3492.18 9346
3492.74 8752
3493.30 8386
3493.86 7832
3494.42 7790
3494.97 7780
3495.53 7659
3496.09 8174
3496.65 8936
3497.21 9407
3497.76 9908
3498.32 10276
3498.88 10349
3499.44 10423
3500.00 10241
3500.56 10403
3501.11 10250
3501.67 10310
3502.23 10639
3502.79 11295
3503.35 11609
3503.91 11935
3504.47 11960
3505.03 11792
3505.58 11218
3506.14 10372
3506.70 9801
3507.26 8987
3507.82 8205
3508.38 7588
3508.94 6984
3509.50 6558
3510.06 6084
3510.62 5727
3511.17 5481
3511.73 5062
3512.29 4924
3512.85 4774
3513.41 4626
3513.97 4636
3514.53 4493
3515.09 4460
3515.65 4560
3516.21 4573
3516.77 4658
3517.33 4663
3517.89 4765
3518.45 4821
3519.01 4632
3519.57 4622
3520.13 4650
3520.69 4676
3521.25 4665
3521.81 4681
3522.37 4682
3522.93 4639
3523.49 4655
3524.05 4532
3524.61 4401
3525.17 4331
3525.73 4195
3526.29 4232
3526.85 4291
3527.41 4162
3527.97 4049
3528.54 4070
3529.10 4062
3529.66 4137
3530.22 4081
3530.78 4211
3531.34 4358
3531.90 4363
3532.46 4390
3533.02 4412
3533.58 4401
3534.14 4576
3534.71 4692
3535.27 4671
3535.83 4590
3536.39 4673
3536.95 4559
3537.51 4527
3538.07 4431
3538.64 4379
3539.20 4417
3539.76 4412
3540.32 4437
3540.88 4407
3541.44 4441
3542.00 4403
3542.57 4493
3543.13 4388
3543.69 4376
3544.25 4438
3544.81 4436
3545.38 4341
3545.94 4232
3546.50 4186
3547.06 4101
3547.62 3954
3548.19 3859
3548.75 3982
3549.31 3954
3549.87 4010
3550.44 3918
3551.00 3877
3551.56 3923
3552.12 3855
3552.69 3815
3553.25 3920
3553.81 3861
3554.37 3956
3554.94 3908
3555.50 3868
3556.06 3712
3556.63 3862
3557.19 3916
3557.75 3959
3558.31 3882
3558.88 3804
3559.44 3913
3560.00 3870
3560.57 3883
3561.13 3958
3561.69 3929
3562.26 4014
3562.82 4048
3563.38 3886
3563.95 3947
3564.51 3897
3565.07 3839
3565.64 3661
3566.20 3559
3566.77 3738
3567.33 3647
3567.89 3631
3568.46 3734
3569.02 3757
3569.59 3780
3570.15 3632
3570.71 3762
3571.28 3866
3571.84 3835
3572.41 4115
3572.97 4219
3573.53 4218
3574.10 4200
3574.66 4302
3575.23 4459
3575.79 4606
3576.36 4526
3576.92 4434
3577.48 4378
3578.05 4307
3578.61 4450
3579.18 4202
3579.74 4109
3580.31 4207
3580.87 4200
3581.44 4157
3582.00 4074
3582.57 3989
3583.13 4095
3583.70 3920
3584.26 3872
3584.83 3902
3585.39 3718
3585.96 3699
3586.52 3607
3587.09 3584
3587.65 3599
3588.22 3682
3588.79 3776
3589.35 3807
3589.92 3759
3590.48 3936
3591.05 3972
3591.61 3862
3592.18 3816
3592.74 3781
3593.31 3762
3593.88 3783
3594.44 3787
3595.01 3733
3595.57 3901
3596.14 3960
3596.71 3994
3597.27 3948
3597.84 3906
3598.40 3836
3598.97 3870
3599.54 3901
3600.10 3787
3600.67 3790
3601.24 3660
3601.80 3666
3602.37 3753
3602.94 3639
3603.50 3716
3604.07 3720
3604.64 3551
3605.20 3609
3605.77 3545
3606.34 3539
3606.90 3543
3607.47 3501
3608.04 3499
3608.60 3477
3609.17 3468
3609.74 3550
3610.30 3467
3610.87 3589
3611.44 3569
3612.01 3713
3612.57 3924
3613.14 4074
3613.71 4439
3614.28 4914
3614.84 5576
3615.41 6062
3615.98 6472
3616.55 7006
3617.11 7501
3617.68 7482
3618.25 7384
3618.82 7006
3619.39 6564
3619.95 6154
3620.52 5766
3621.09 5386
3621.66 4833
3622.23 4406
3622.79 4181
3623.36 3945
3623.93 3781
3624.50 3822
3625.07 3667
3625.63 3598
3626.20 3653
3626.77 3723
3627.34 3789
3627.91 3755
3628.48 3711
3629.05 3674
3629.61 3704
3630.18 3778
3630.75 3720
3631.32 3659
3631.89 3645
3632.46 3533
3633.03 3554
3633.60 3468
3634.16 3598
3634.73 3582
3635.30 3534
3635.87 3511
3636.44 3515
3637.01 3720
3637.58 3844
3638.15 3815
3638.72 3985
3639.29 4091
3639.86 4435
3640.43 4509
3641.00 4554
3641.57 4760
3642.14 4519
3642.71 4568
3643.27 4375
3643.84 4276
3644.41 4271
3644.98 4239
3645.55 4189
3646.12 4217
3646.69 4238
3647.26 4238
3647.83 4204
3648.40 4273
3648.97 4325
3649.54 4241
3650.12 4264
3650.69 4335
3651.26 4262
3651.83 4415
3652.40 4410
3652.97 4533
3653.54 4452
3654.11 4541
3654.68 4527
3655.25 4659
3655.82 4679
3656.39 4606
3656.96 4630
3657.53 4589
3658.10 4813
3658.67 4742
3659.25 4608
3659.82 4661
3660.39 4492
3660.96 4375
3661.53 4188
3662.10 4162
3662.67 4246
3663.24 4279
3663.81 4256
3664.39 4364
3664.96 4428
3665.53 4460
3666.10 4372
3666.67 4451
3667.24 4337
3667.81 4195
3668.39 4206
3668.96 4044
3669.53 4089
3670.10 4013
3670.67 4076
3671.25 4176
3671.82 4088
3672.39 3992
3672.96 4179
3673.53 4389
3674.11 4501
3674.68 4398
3675.25 4369
3675.82 4481
3676.39 4342
3676.97 4267
3677.54 4154
3678.11 4064
3678.68 4091
3679.26 4025
3679.83 4120
3680.40 4070
3680.97 4020
3681.55 3949
3682.12 3852
3682.69 3914
3683.27 4020
3683.84 3922
3684.41 3983
3684.98 4217
3685.56 4288
3686.13 4577
3686.70 4634
3687.28 4823
3687.85 4962
3688.42 5143
3689.00 5079
3689.57 5067
3690.14 5067
3690.72 4831
3691.29 4721
3691.86 4519
3692.44 4365
3693.01 4218
3693.58 4098
3694.16 4044
3694.73 3769
3695.31 3770
3695.88 3825
3696.45 3738
3697.03 3911
3697.60 3926
3698.18 3871
3698.75 3850
3699.32 3756
3699.90 3901
3700.47 3961
3701.05 4056
3701.62 4073
3702.19 4019
3702.77 3944
3703.34 3908
3703.92 3885
3704.49 3968
3705.07 3941
3705.64 3958
3706.22 3911
3706.79 3764
3707.37 3898
3707.94 3929
3708.51 3860
3709.09 3699
3709.66 3811
3710.24 3759
3710.81 3685
3711.39 3705
3711.96 3708
3712.54 3637
3713.11 3623
3713.69 3728
3714.27 3759
3714.84 3764
3715.42 3714
3715.99 3762
3716.57 3806
3717.14 3796
3717.72 3890
3718.29 3826
3718.87 3792
3719.44 3831
3720.02 3659
3720.60 3563
3721.17 3474
3721.75 3502
3722.32 3517
3722.90 3527
3723.47 3490
3724.05 3490
3724.63 3546
3725.20 3503
3725.78 3401
3726.36 3612
3726.93 3771
3727.51 3893
3728.08 4022
3728.66 4108
3729.24 4310
3729.81 4535
3730.39 4781
3730.97 4876
3731.54 4883
3732.12 5048
3732.70 5019
3733.27 4887
3733.85 4837
3734.43 4890
3735.00 4547
3735.58 4415
3736.16 4455
3736.73 4246
3737.31 3980
3737.89 3880
3738.47 4017
3739.04 3919
3739.62 3819
3740.20 3722
3740.77 3689
3741.35 3667
3741.93 3801
3742.51 3790
3743.08 3715
3743.66 3686
3744.24 3698
3744.82 3660
3745.39 3705
3745.97 3650
3746.55 3724
3747.13 3696
3747.71 3723
3748.28 3591
3748.86 3565
3749.44 3687
3750.02 3481
3750.59 3421
3751.17 3479
3751.75 3491
3752.33 3531
3752.91 3469
3753.49 3523
3754.06 3503
3754.64 3552
3755.22 3602
3755.80 3628
3756.38 3774
3756.96 3755
3757.53 3814
3758.11 3846
3758.69 3809
3759.27 3808
3759.85 3888
3760.43 3959
3761.01 3998
3761.59 3838
3762.17 3817
3762.74 3717
3763.32 3617
3763.90 3588
3764.48 3493
3765.06 3532
3765.64 3421
3766.22 3550
3766.80 3565
3767.38 3397
3767.96 3436
3768.54 3449
3769.12 3547
3769.70 3591
3770.27 3618
3770.85 3664
3771.43 3669
3772.01 3564
3772.59 3545
3773.17 3542
3773.75 3587
3774.33 3485
3774.91 3511
3775.49 3395
3776.07 3403
3776.65 3418
3777.23 3498
3777.81 3400
3778.39 3354
3778.97 3319
3779.55 3374
3780.13 3554
3780.71 3528
3781.29 3578
3781.88 3519
3782.46 3509
3783.04 3500
3783.62 3609
3784.20 3635
3784.78 3650
3785.36 3733
3785.94 3622
3786.52 3531
3787.10 3559
3787.68 3587
3788.26 3484
3788.84 3517
3789.43 3416
3790.01 3526
3790.59 3496
3791.17 3536
3791.75 3591
3792.33 3687
3792.91 3639
3793.49 3714
3794.08 3520
3794.66 3534
3795.24 3627
3795.82 3599
3796.40 3551
3796.98 3610
3797.56 3721
3798.15 3755
3798.73 3796
3799.31 4020
3799.89 4160
3800.47 4320
3801.06 4339
3801.64 4221
3802.22 4309
3802.80 4279
3803.38 4213
3803.97 4140
3804.55 4262
3805.13 4220
3805.71 4268
3806.29 4358
3806.88 4333
3807.46 4393
3808.04 4294
3808.62 4281
3809.21 4299
3809.79 4387
3810.37 4220
3810.95 4325
3811.54 4377
3812.12 4503
3812.70 4614
3813.29 4492
3813.87 4572
3814.45 4618
3815.03 4645
3815.62 4631
3816.20 4615
3816.78 4490
3817.37 4215
3817.95 3901
3818.53 3974
3819.12 3747
3819.70 3630
3820.28 3586
3820.87 3584
3821.45 3598
3822.03 3460
3822.62 3466
3823.20 3455
3823.78 3448
3824.37 3349
3824.95 3463
3825.54 3518
3826.12 3564
3826.70 3579
3827.29 3622
3827.87 3606
3828.46 3671
3829.04 3770
3829.62 3780
3830.21 3724
3830.79 3852
3831.38 3874
3831.96 3751
3832.54 3799
3833.13 3852
3833.71 3822
3834.30 3847
3834.88 3732
3835.47 3641
3836.05 3697
3836.64 3716
3837.22 3696
3837.81 3662
3838.39 3677
3838.98 3713
3839.56 3642
3840.15 3645
3840.73 3564
3841.31 3515
3841.90 3474
3842.49 3506
3843.07 3601
3843.66 3542
3844.24 3489
3844.83 3600
3845.41 3635
3846.00 3646
3846.58 3616
3847.17 3719
3847.75 3714
3848.34 3533
3848.92 3729
3849.51 3670
3850.10 3686
3850.68 3701
3851.27 3813
3851.85 3707
3852.44 3815
3853.02 3867
3853.61 3738
3854.20 3730
3854.78 3968
3855.37 4155
3855.95 4309
3856.54 4578
3857.13 4955
3857.71 5643
3858.30 6263
3858.89 7084
3859.47 7838
3860.06 8401
3860.64 8689
3861.23 8996
3861.82 8835
3862.40 8354
3862.99 7750
3863.58 7347
3864.16 6841
3864.75 6382
3865.34 6076
3865.92 5760
3866.51 5541
3867.10 5334
3867.69 5025
3868.27 4751
3868.86 4598
3869.45 4520
3870.03 4438
3870.62 4440
3871.21 4443
3871.80 4534
3872.38 4769
3872.97 4752
3873.56 4767
3874.15 4694
3874.73 4540
3875.32 4400
3875.91 4400
3876.50 4313
3877.08 4119
3877.67 4031
3878.26 4070
3878.85 4029
3879.43 3846
3880.02 3842
3880.61 3715
3881.20 3599
3881.79 3704
3882.37 3725
3882.96 3503
3883.55 3641
3884.14 3700
3884.73 3726
3885.32 3670
3885.90 3821
3886.49 4049
3887.08 4107
3887.67 4221
3888.26 4333
3888.85 4289
3889.44 4340
3890.02 4371
3890.61 4465
3891.20 4652
3891.79 4534
3892.38 4720
3892.97 4725
3893.56 4837
3894.15 4816
3894.74 4748
3895.32 4852
3895.91 4761
3896.50 4790
3897.09 4725
3897.68 4680
3898.27 4642
3898.86 4596
3899.45 4439
3900.04 4253
3900.63 4326
3901.22 4357
3901.81 4098
3902.40 3968
3902.99 3880
3903.58 3819
3904.17 3752
3904.76 3704
3905.35 3736
3905.94 3583
3906.53 3557
3907.12 3630
3907.71 3623
3908.30 3441
3908.89 3477
3909.48 3434
3910.07 3436
3910.66 3424
3911.25 3373
3911.84 3293
3912.43 3417
3913.02 3414
3913.61 3377
3914.20 3314
3914.79 3348
3915.38 3368
3915.97 3330
3916.56 3347
3917.15 3400
3917.74 3483
3918.33 3428
3918.92 3514
3919.52 3437
3920.11 3510
3920.70 3368
3921.29 3375
3921.88 3342
3922.47 3286
3923.06 3358
3923.65 3368
3924.24 3239
3924.84 3289
3925.43 3281
3926.02 3234
3926.61 3210
3927.20 3337
3927.79 3205
3928.38 3208
3928.98 3144
3929.57 3087
3930.16 3189
3930.75 3170
3931.34 3144
3931.93 3217
3932.53 3152
3933.12 3137
3933.71 3187
3934.30 3205
3934.89 3182
3935.49 3353
3936.08 3264
3936.67 3239
3937.26 3291
3937.86 3307
3938.45 3185
3939.04 3288
3939.63 3341
3940.23 3460
3940.82 3429
3941.41 3432
3942.00 3454
3942.60 3375
3943.19 3426
3943.78 3352
3944.37 3391
3944.97 3201
3945.56 3305
3946.15 3292
3946.75 3206
3947.34 3241
3947.93 3248
3948.52 3135
3949.12 3178
3949.71 3110
3950.30 3186
3950.90 3259
3951.49 3169
3952.08 3310
3952.68 3365
3953.27 3315
3953.86 3412
3954.46 3364
3955.05 3318
3955.65 3237
3956.24 3378
3956.83 3348
3957.43 3374
3958.02 3342
3958.61 3319
3959.21 3298
3959.80 3208
3960.40 3268
3960.99 3348
3961.58 3320
3962.18 3305
3962.77 3459
3963.37 3623
3963.96 3753
3964.55 3761
3965.15 3874
3965.74 3928
3966.34 4042
3966.93 4113
3967.53 3988
3968.12 4018
3968.72 3833
3969.31 3659
3969.91 3616
3970.50 3535
3971.10 3570
3971.69 3461
3972.28 3254
3972.88 3349
3973.47 3407
3974.07 3359
3974.66 3427
3975.26 3530
3975.85 3533
3976.45 3415
3977.05 3545
3977.64 3562
3978.24 3511
3978.83 3401
3979.43 3253
3980.02 3277
3980.62 3359
3981.21 3405
3981.81 3304
3982.40 3332
3983.00 3410
3983.60 3430
3984.19 3362
3984.79 3381
3985.38 3389
3985.98 3422
3986.58 3421
3987.17 3394
3987.77 3447
3988.36 3420
3988.96 3351
3989.56 3257
3990.15 3219
3990.75 3432
3991.34 3397
3991.94 3356
3992.54 3492
3993.13 3526
3993.73 3668
3994.33 3750
3994.92 3758
3995.52 3608
3996.12 3632
3996.71 3647
3997.31 3655
3997.91 3664
3998.50 3690
3999.10 3739
3999.70 3705
4000.29 3643
4000.89 3599
4001.49 3740
4002.09 3649
4002.68 3746
4003.28 3798
4003.88 3785
4004.47 3823
4005.07 3846
4005.67 3770
4006.27 3840
4006.86 3836
4007.46 3743
4008.06 3765
4008.66 3736
4009.25 3733
4009.85 3589
4010.45 3660
4011.05 3635
4011.64 3651
4012.24 3695
4012.84 3668
4013.44 3851
4014.04 3997
4014.63 4067
4015.23 4047
4015.83 4193
4016.43 4048
4017.03 4007
4017.63 4112
4018.22 3975
4018.82 3715
4019.42 3620
4020.02 3674
4020.62 3538
4021.22 3396
4021.81 3445
4022.41 3477
4023.01 3556
4023.61 3466
4024.21 3437
4024.81 3389
4025.41 3480
4026.01 3527
4026.60 3656
4027.20 3608
4027.80 3575
4028.40 3622
4029.00 3641
4029.60 3546
4030.20 3606
4030.80 3584
4031.40 3579
4032.00 3607
4032.60 3616
4033.20 3535
4033.80 3569
4034.39 3548
4034.99 3466
4035.59 3477
4036.19 3523
4036.79 3384
4037.39 3236
4037.99 3353
4038.59 3222
4039.19 3218
4039.79 3299
4040.39 3298
4040.99 3315
4041.59 3284
4042.19 3313
4042.79 3208
4043.39 3142
4043.99 3197
4044.59 3255
4045.19 3357
4045.79 3337
4046.39 3268
4046.99 3369
4047.60 3352
4048.20 3353
4048.80 3560
4049.40 3665
4050.00 3663
4050.60 3744
4051.20 3740
4051.80 3592
4052.40 3618
4053.00 3614
4053.60 3611
4054.20 3536
4054.80 3444
4055.41 3371
4056.01 3239
4056.61 3160
4057.21 3112
4057.81 3173
4058.41 3159
4059.01 3101
4059.61 3190
4060.22 3154
4060.82 3073
4061.42 3039
4062.02 3049
4062.62 3027
4063.22 3017
4063.82 3051
4064.43 3078
4065.03 3022
4065.63 3071
4066.23 3031
4066.83 3047
4067.44 3091
4068.04 3109
4068.64 3020
4069.24 3029
4069.84 2992
4070.45 2998
4071.05 3079
4071.65 3210
4072.25 3229
4072.86 3122
4073.46 3140
4074.06 3124
4074.66 3310
4075.27 3241
4075.87 3090
4076.47 3113
4077.07 3191
4077.68 3230
4078.28 3146
4078.88 3226
4079.48 3199
4080.09 3295
4080.69 3277
4081.29 3434
4081.90 3442
4082.50 3393
4083.10 3459
4083.71 3403
4084.31 3414
4084.91 3461
4085.52 3391
4086.12 3464
4086.72 3434
4087.33 3373
4087.93 3382
4088.53 3542
4089.14 3356
4089.74 3491
4090.34 3687
4090.95 3901
4091.55 4106
4092.15 4345
4092.76 4665
4093.36 4872
4093.97 5070
4094.57 5054
4095.17 4980
4095.78 4808
4096.38 4636
4096.99 4177
4097.59 4097
4098.19 3804
4098.80 3507
4099.40 3436
4100.01 3228
4100.61 3272
4101.22 3130
4101.82 2951
4102.43 2970
4103.03 3125
4103.63 3080
4104.24 2996
4104.84 3030
4105.45 3026
4106.05 3122
4106.66 3110
4107.26 3033
4107.87 3082
4108.47 3118
4109.08 3145
4109.68 3118
4110.29 3196
4110.89 3080
4111.50 3219
4112.10 3213
4112.71 3147
4113.31 3169
4113.92 3058
4114.53 3029
4115.13 3202
4115.74 3248
4116.34 3125
4116.95 3158
4117.55 3202
4118.16 3152
4118.76 3228
4119.37 3116
4119.98 3209
4120.58 3207
4121.19 3132
4121.79 3241
4122.40 3203
4123.01 3258
4123.61 3201
4124.22 3134
4124.82 3182
4125.43 3243
4126.04 3259
4126.64 3224
4127.25 3159
4127.86 3219
4128.46 3199
4129.07 3219
4129.68 3206
4130.28 3280
4130.89 3281
4131.50 3275
4132.10 3271
4132.71 3351
4133.32 3448
4133.92 3339
4134.53 3345
4135.14 3385
4135.74 3369
4136.35 3494
4136.96 3440
4137.56 3369
4138.17 3429
4138.78 3333
4139.39 3448
4139.99 3523
4140.60 3524
4141.21 3499
4141.82 3431
4142.42 3488
4143.03 3492
4143.64 3416
4144.25 3439
4144.85 3396
4145.46 3257
4146.07 3155
4146.68 3131
4147.28 3122
4147.89 2998
4148.50 2998
4149.11 3027
4149.72 3075
4150.32 3001
4150.93 2968
4151.54 3020
4152.15 3026
4152.76 3048
4153.37 3133
4153.97 3054
4154.58 3119
4155.19 3058
4155.80 2973
4156.41 2872
4157.02 2968
4157.62 2981
4158.23 3008
4158.84 3015
4159.45 2964
4160.06 3009
4160.67 3132
4161.28 3187
4161.89 3275
4162.49 3326
4163.10 3424
4163.71 3399
4164.32 3406
4164.93 3500
4165.54 3422
4166.15 3488
4166.76 3519
4167.37 3478
4167.98 3388
4168.59 3360
4169.20 3427
4169.81 3545
4170.42 3409
4171.02 3494
4171.63 3581
4172.24 3576
4172.85 3429
4173.46 3440
4174.07 3573
4174.68 3575
4175.29 3660
4175.90 3635
4176.51 3530
4177.12 3402
4177.73 3328
4178.34 3339
4178.95 3338
4179.56 3274
4180.17 3352
4180.78 3344
4181.39 3241
4182.00 3249
4182.61 3094
4183.23 3179
4183.84 3166
4184.45 3143
4185.06 3157
4185.67 3140
4186.28 3127
4186.89 3149
4187.50 3023
4188.11 3133
4188.72 3156
4189.33 3249
4189.94 3347
4190.55 3537
4191.17 3674
4191.78 3737
4192.39 3927
4193.00 4035
4193.61 4159
4194.22 4173
4194.83 4186
4195.44 4155
4196.06 4164
4196.67 4045
4197.28 3961
4197.89 3883
4198.50 3745
4199.11 3769
4199.72 3783
4200.34 3774
4200.95 3660
4201.56 3577
4202.17 3496
4202.78 3521
4203.40 3575
4204.01 3517
4204.62 3482
4205.23 3405
4205.84 3371
4206.46 3407
4207.07 3428
4207.68 3447
4208.29 3366
4208.90 3462
4209.52 3581
4210.13 3561
4210.74 3508
4211.35 3625
4211.97 3632
4212.58 3502
4213.19 3631
4213.80 3688
4214.42 3851
4215.03 3868
4215.64 3980
4216.26 4168
4216.87 4265
4217.48 4539
4218.09 4794
4218.71 5150
4219.32 5351
4219.93 5666
4220.55 5773
4221.16 5956
4221.77 6374
4222.39 6307
4223.00 6390
4223.61 6374
4224.23 6479
4224.84 6856
4225.45 7472
4226.07 7865
4226.68 8141
4227.30 8244
4227.91 7996
4228.52 7692
4229.14 7304
4229.75 6784
4230.36 6294
4230.98 5584
4231.59 5257
4232.21 4919
4232.82 4675
4233.43 4648
4234.05 4484
4234.66 4285
4235.28 4190
4235.89 4267
4236.51 4192
4237.12 4129
4237.73 4005
4238.35 3974
4238.96 4107
4239.58 3969
4240.19 3917
4240.81 3898
4241.42 3806
4242.04 3724
4242.65 3620
4243.27 3576
4243.88 3638
4244.50 3767
4245.11 3874
4245.73 3868
4246.34 4007
4246.96 3984
4247.57 3981
4248.19 3774
4248.80 3697
4249.42 3808
4250.03 3684
4250.65 3576
4251.26 3647
4251.88 3692
4252.49 3529
4253.11 3531
4253.72 3378
4254.34 3608
4254.96 3628
4255.57 3568
4256.19 3683
4256.80 3780
4257.42 3785
4258.03 3632
4258.65 3649
4259.27 3700
4259.88 3664
4260.50 3670
4261.12 3619
4261.73 3577
4262.35 3537
4262.96 3627
4263.58 3714
4264.20 3737
4264.81 3768
4265.43 3690
4266.05 3616
4266.66 3668
4267.28 3712
4267.90 3658
4268.51 3597
4269.13 3629
4269.75 3573
4270.36 3503
4270.98 3469
4271.60 3443
4272.21 3471
4272.83 3506
4273.45 3519
4274.06 3492
4274.68 3565
4275.30 3588
4275.92 3622
4276.53 3631
4277.15 3648
4277.77 3530
4278.38 3465
4279.00 3466
4279.62 3350
4280.24 3256
4280.85 3151
4281.47 3183
4282.09 3151
4282.71 3291
4283.32 3355
4283.94 3351
4284.56 3270
4285.18 3330
4285.80 3398
4286.41 3349
4287.03 3355
4287.65 3335
4288.27 3396
4288.89 3377
4289.50 3296
4290.12 3248
4290.74 3311
4291.36 3367
4291.98 3399
4292.60 3346
4293.21 3316
4293.83 3372
4294.45 3306
4295.07 3250
4295.69 3228
4296.31 3254
4296.93 3162
4297.54 3190
4298.16 3180
4298.78 3125
4299.40 3226
4300.02 3184
4300.64 3229
4301.26 3281
4301.88 3354
4302.50 3209
4303.12 3197
4303.73 3249
4304.35 3330
4304.97 3348
4305.59 3373
4306.21 3330
4306.83 3363
4307.45 3426
4308.07 3618
4308.69 3696
4309.31 3820
4309.93 3905
4310.55 3859
4311.17 3766
4311.79 3752
4312.41 3660
4313.03 3509
4313.65 3464
4314.27 3377
4314.89 3393
4315.51 3392
4316.13 3290
4316.75 3253
4317.37 3367
4317.99 3266
4318.61 3293
4319.23 3295
4319.85 3329
4320.47 3292
4321.09 3266
4321.71 3450
4322.33 3436
4322.95 3478
4323.57 3535
4324.19 3603
4324.81 3498
4325.43 3628
4326.05 3685
4326.68 3613
4327.30 3550
4327.92 3415
4328.54 3590
4329.16 3482
4329.78 3502
4330.40 3581
4331.02 3650
4331.64 3539
4332.26 3445
4332.89 3458
4333.51 3645
4334.13 3757
4334.75 3979
4335.37 4200
4335.99 4400
4336.61 4543
4337.24 4648
4337.86 4764
4338.48 4649
4339.10 4630
4339.72 4422
4340.34 4241
4340.97 4280
4341.59 4502
4342.21 4595
4342.83 4946
4343.45 5384
4344.08 6003
4344.70 6501
4345.32 7206
4345.94 7665
4346.57 7568
4347.19 7741
4347.81 6947
4348.43 6315
4349.05 5652
4349.68 5301
4350.30 4825
4350.92 4521
4351.54 4284
4352.17 4071
4352.79 3829
4353.41 3930
4354.04 3853
4354.66 3726
4355.28 3788
4355.90 3794
4356.53 3812
4357.15 3789
4357.77 3694
4358.40 3742
4359.02 4022
4359.64 4095
4360.27 4012
4360.89 3941
4361.51 3960
4362.14 3929
4362.76 3828
4363.38 3729
4364.01 3878
4364.63 3846
4365.25 3608
4365.88 3677
4366.50 3662
4367.12 3598
4367.75 3519
4368.37 3402
4369.00 3295
4369.62 3242
4370.24 3392
4370.87 3239
4371.49 3317
4372.12 3306
4372.74 3268
4373.36 3261
4373.99 3344
4374.61 3349
4375.24 3399
4375.86 3560
4376.49 3482
4377.11 3467
4377.73 3491
4378.36 3593
4378.98 3690
4379.61 3660
4380.23 3716
4380.86 3763
4381.48 3652
4382.11 3691
4382.73 3757
4383.36 3712
4383.98 3897
4384.61 3879
4385.23 3958
4385.86 4035
4386.48 4005
4387.11 4187
4387.73 4367
4388.36 4636
4388.98 5108
4389.61 5246
4390.23 5774
4390.86 6111
4391.48 6100
4392.11 5831
4392.74 5426
4393.36 5055
4393.99 4682
4394.61 4541
4395.24 4464
4395.86 4136
4396.49 4217
4397.12 4334
4397.74 4328
4398.37 4398
4398.99 4563
4399.62 4574
4400.25 4504
4400.87 4319
4401.50 4271
4402.12 4264
4402.75 4017
4403.38 3823
4404.00 3827
4404.63 3767
4405.26 3769
4405.88 3751
4406.51 3705
4407.14 3842
4407.76 3759
4408.39 3635
4409.02 3700
4409.64 3704
4410.27 3584
4410.90 3599
4411.52 3406
4412.15 3472
4412.78 3499
4413.40 3431
4414.03 3356
4414.66 3280
4415.29 3401
4415.91 3273
4416.54 3258
4417.17 3265
4417.79 3309
4418.42 3327
4419.05 3107
4419.68 3104
4420.30 3139
4420.93 3207
4421.56 3204
4422.19 3085
4422.81 3001
4423.44 3017
4424.07 2967
4424.70 2957
4425.33 2971
4425.95 2988
4426.58 2963
4427.21 2937
4427.84 2923
4428.47 2997
4429.09 2946
4429.72 2919
4430.35 2922
4430.98 2925
4431.61 2963
4432.23 2986
4432.86 2921
4433.49 2973
4434.12 3124
4434.75 3049
4435.38 3166
4436.01 3112
4436.63 3149
4437.26 3049
4437.89 3023
4438.52 3106
4439.15 3092
4439.78 3060
4440.41 2952
4441.04 3007
4441.67 2893
4442.29 2892
4442.92 2872
4443.55 2834
4444.18 2979
4444.81 2992
4445.44 2866
4446.07 2964
4446.70 3068
4447.33 3159
4447.96 3126
4448.59 3064
4449.22 2940
4449.85 3005
4450.48 3038
4451.11 2963
4451.74 2929
4452.37 2974
4453.00 2913
4453.63 2897
4454.26 2941
4454.89 2952
4455.52 2933
4456.15 3007
4456.78 2998
4457.41 2890
4458.04 2872
4458.67 2933
4459.30 2789
4459.93 2740
4460.56 2778
4461.19 2707
4461.82 2716
4462.45 2664
4463.08 2590
4463.71 2672
4464.34 2680
4464.97 2556
4465.60 2632
4466.23 2772
4466.86 2764
4467.49 2722
4468.12 2702
4468.76 2724
4469.39 2738
4470.02 2647
4470.65 2683
4471.28 2679
4471.91 2654
4472.54 2699
4473.17 2746
4473.80 2732
4474.44 2737
4475.07 2737
4475.70 2815
4476.33 2886
4476.96 2725
4477.59 2704
4478.22 2808
4478.86 2756
4479.49 2868
4480.12 2996
4480.75 2919
4481.38 2928
4482.02 2872
4482.65 2899
4483.28 2887
4483.91 2979
4484.54 2934
4485.18 2869
4485.81 2990
4486.44 2885
4487.07 2988
4487.70 3046
4488.34 3052
4488.97 3072
4489.60 2978
4490.23 3010
4490.87 2977
4491.50 2996
4492.13 3004
4492.76 2924
4493.40 3004
4494.03 3060
4494.66 2935
4495.30 2953
4495.93 2901
4496.56 2910
4497.19 2993
4497.83 3009
4498.46 3086
4499.09 3163
4499.73 3254
4500.36 3457
4500.99 3602
4501.63 3697
4502.26 3778
4502.89 3726
4503.53 3623
4504.16 3474
4504.79 3481
4505.43 3254
4506.06 3272
4506.69 3201
4507.33 3118
4507.96 3120
4508.59 3063
4509.23 3052
4509.86 3033
4510.50 2954
4511.13 2986
4511.76 3058
4512.40 3008
4513.03 3139
4513.67 3000
4514.30 3098
4514.93 3038
4515.57 2958
4516.20 2950
4516.84 3060
4517.47 3164
4518.11 3064
4518.74 3091
4519.37 3066
4520.01 3007
4520.64 3113
4521.28 3156
4521.91 3246
4522.55 3265
4523.18 3297
4523.82 3336
4524.45 3500
4525.09 3676
4525.72 3861
4526.36 4048
4526.99 4558
4527.63 4958
4528.26 5852
4528.90 6807
4529.53 7730
4530.17 8397
4530.80 8756
4531.44 8916
4532.07 8862
4532.71 8080
4533.34 7422
4533.98 6810
4534.62 6074
4535.25 5299
4535.89 4680
4536.52 4264
4537.16 3885
4537.79 3637
4538.43 3433
4539.07 3330
4539.70 3227
4540.34 3135
4540.97 3021
4541.61 2980
4542.25 2958
4542.88 3047
4543.52 2951
4544.15 2950
4544.79 2927
4545.43 2895
4546.06 2864
4546.70 2682
4547.34 2764
4547.97 2797
4548.61 2754
4549.25 2777
4549.88 2846
4550.52 2994
4551.16 3014
4551.79 3059
4552.43 3140
4553.07 3134
4553.70 3091
4554.34 3196
4554.98 3030
4555.61 2990
4556.25 3002
4556.89 3153
4557.53 3176
4558.16 3107
4558.80 3113
4559.44 3194
4560.07 3197
4560.71 3137
4561.35 3168
4561.99 3174
4562.62 3242
4563.26 3275
4563.90 3325
4564.54 3367
4565.18 3424
4565.81 3547
4566.45 3700
4567.09 3747
4567.73 3774
4568.36 3770
4569.00 3708
4569.64 3753
4570.28 3734
4570.92 3748
4571.55 3692
4572.19 3621
4572.83 3603
4573.47 3411
4574.11 3452
4574.75 3189
4575.38 3089
4576.02 3038
4576.66 2905
4577.30 2851
4577.94 2929
4578.58 2910
4579.22 2875
4579.85 2969
4580.49 2951
4581.13 2881
4581.77 2983
4582.41 2922
4583.05 2875
4583.69 2981
4584.33 2952
4584.97 2943
4585.61 2906
4586.24 2927
4586.88 2943
4587.52 2961
4588.16 2945
4588.80 2993
4589.44 2969
4590.08 2893
4590.72 2944
4591.36 2951
4592.00 3051
4592.64 2929
4593.28 2924
4593.92 2908
4594.56 2792
4595.20 2784
4595.84 2690
4596.48 2744
4597.12 2849
4597.76 2721
4598.40 2754
4599.04 2746
4599.68 2792
4600.32 2795
4600.96 2944
4601.60 2945
4602.24 2946
4602.88 2949
4603.52 3011
4604.16 3006
4604.80 3029
4605.44 2989
4606.08 3128
4606.72 3102
4607.36 3033
4608.00 3171
4608.64 3136
4609.28 3145
4609.93 2994
4610.57 2924
4611.21 2981
4611.85 2850
4612.49 2806
4613.13 2821
4613.77 2793
4614.41 2746
4615.05 2781
4615.69 2735
4616.34 2779
4616.98 2759
4617.62 2743
4618.26 2740
4618.90 2668
4619.54 2679
4620.18 2734
4620.83 2620
4621.47 2751
4622.11 2682
4622.75 2597
4623.39 2533
4624.03 2520
4624.68 2631
4625.32 2639
4625.96 2676
4626.60 2720
4627.24 2645
4627.89 2622
4628.53 2753
4629.17 2605
4629.81 2615
4630.45 2789
4631.10 2772
4631.74 2738
4632.38 2728
4633.02 2885
4633.67 2898
4634.31 2989
4634.95 2969
4635.59 3017
4636.24 3018
4636.88 3218
4637.52 3359
4638.17 3367
4638.81 3494
4639.45 3392
4640.09 3207
4640.74 3158
4641.38 3125
4642.02 3057
4642.67 2906
4643.31 2851
4643.95 2903
4644.60 2880
4645.24 2874
4645.88 2777
4646.53 2791
4647.17 2778
4647.81 2687
4648.46 2802
4649.10 2773
4649.74 2778
4650.39 2696
4651.03 2680
4651.67 2716
4652.32 2734
4652.96 2697
4653.61 2730
4654.25 2648
4654.89 2679
4655.54 2588
4656.18 2531
4656.83 2482
4657.47 2537
4658.11 2510
4658.76 2561
4659.40 2543
4660.05 2565
4660.69 2591
4661.33 2520
4661.98 2446
4662.62 2503
4663.27 2616
4663.91 2615
4664.56 2558
4665.20 2548
4665.85 2544
4666.49 2523
4667.14 2609
4667.78 2542
4668.43 2523
4669.07 2459
4669.72 2544
4670.36 2634
4671.01 2543
4671.65 2446
4672.30 2484
4672.94 2566
4673.59 2636
4674.23 2622
4674.88 2599
4675.52 2607
4676.17 2565
4676.81 2670
4677.46 2543
4678.10 2707
4678.75 2720
4679.40 2720
4680.04 2717
4680.69 2645
4681.33 2716
4681.98 2599
4682.62 2614
4683.27 2586
4683.92 2626
4684.56 2688
4685.21 2657
4685.85 2650
4686.50 2615
4687.15 2561
4687.79 2507
4688.44 2566
4689.09 2555
4689.73 2553
4690.38 2621
4691.02 2710
4691.67 2680
4692.32 2631
4692.96 2687
4693.61 2724
4694.26 2833
4694.90 2857
4695.55 2900
4696.20 2969
4696.84 3014
4697.49 3179
4698.14 3242
4698.78 3358
4699.43 3224
4700.08 3191
4700.73 3167
4701.37 3075
4702.02 3036
4702.67 2761
4703.31 2679
4703.96 2696
4704.61 2693
4705.26 2712
4705.90 2679
4706.55 2711
4707.20 2691
4707.85 2616
4708.49 2564
4709.14 2709
4709.79 2741
4710.44 2770
4711.09 2760
4711.73 2809
4712.38 2887
4713.03 2876
4713.68 2880
4714.33 2888
4714.97 2721
4715.62 2801
4716.27 2820
4716.92 2837
4717.57 2825
4718.21 2918
4718.86 3067
4719.51 3005
4720.16 3072
4720.81 3190
4721.46 3284
4722.11 3260
4722.75 3244
4723.40 3137
4724.05 3228
4724.70 3230
4725.35 3417
4726.00 3457
4726.65 3445
4727.30 3384
4727.94 3331
4728.59 3222
4729.24 3096
4729.89 2923
4730.54 2881
4731.19 2897
4731.84 2784
4732.49 2748
4733.14 2715
4733.79 2707
4734.44 2924
4735.09 2918
4735.74 2907
4736.38 2954
4737.03 2980
4737.68 3035
4738.33 3105
4738.98 3301
4739.63 3236
4740.28 3159
4740.93 3189
4741.58 3152
4742.23 2996
4742.88 2915
4743.53 2911
4744.18 2859
4744.83 2790
4745.48 2797
4746.13 2860
4746.78 2771
4747.43 2872
4748.08 2952
4748.73 2882
4749.39 3067
4750.04 3151
4750.69 3179
4751.34 3182
4751.99 3170
4752.64 3267
4753.29 3160
4753.94 3075
4754.59 3029
4755.24 2986
4755.89 2887
4756.54 2885
4757.19 2850
4757.84 2717
4758.50 2724
4759.15 2685
4759.80 2648
4760.45 2609
4761.10 2719
4761.75 2640
4762.40 2640
4763.05 2685
4763.71 2605
4764.36 2614
4765.01 2642
4765.66 2721
4766.31 2785
4766.96 2820
4767.62 2840
4768.27 2799
4768.92 2721
4769.57 2584
4770.22 2604
4770.87 2647
4771.53 2523
4772.18 2524
4772.83 2516
4773.48 2461
4774.13 2495
4774.79 2577
4775.44 2510
4776.09 2530
4776.74 2458
4777.40 2497
4778.05 2567
4778.70 2696
4779.35 2655
4780.01 2551
4780.66 2592
4781.31 2661
4781.96 2622
4782.62 2685
4783.27 2706
4783.92 2646
4784.57 2654
4785.23 2591
4785.88 2710
4786.53 2637
4787.19 2594
4787.84 2533
4788.49 2679
4789.15 2690
4789.80 2660
4790.45 2621
4791.11 2630
4791.76 2626
4792.41 2637
4793.07 2611
4793.72 2603
4794.37 2646
4795.03 2594
4795.68 2547
4796.33 2523
4796.99 2559
4797.64 2531
4798.29 2570
4798.95 2568
4799.60 2576
4800.26 2548
4800.91 2459
4801.56 2527
4802.22 2587
4802.87 2582
4803.53 2607
4804.18 2592
4804.83 2602
4805.49 2540
4806.14 2607
4806.80 2590
4807.45 2563
4808.11 2531
4808.76 2612
4809.42 2573
4810.07 2572
4810.72 2604
4811.38 2602
4812.03 2629
4812.69 2779
4813.34 2649
4814.00 2752
4814.65 2719
4815.31 2774
4815.96 2880
4816.62 2810
4817.27 2776
4817.93 2868
4818.58 2996
4819.24 3120
4819.89 3121
4820.55 3193
4821.20 3119
4821.86 3124
4822.52 3147
4823.17 3243
4823.83 3330
4824.48 3254
4825.14 3302
4825.79 3312
4826.45 3396
4827.10 3255
4827.76 3229
4828.42 3111
4829.07 3137
4829.73 3181
4830.38 3181
4831.04 3191
4831.70 3237
4832.35 3360
4833.01 3514
4833.66 3569
4834.32 3715
4834.98 3741
4835.63 3735
4836.29 3838
4836.95 3979
4837.60 4034
4838.26 3938
4838.92 3884
4839.57 3662
4840.23 3663
4840.89 3641
4841.54 3597
4842.20 3621
4842.86 3637
4843.51 3481
4844.17 3502
4844.83 3519
4845.48 3657
4846.14 3708
4846.80 3909
4847.45 4018
4848.11 4110
4848.77 4240
4849.43 4509
4850.08 4490
4850.74 4451
4851.40 4294
4852.06 4286
4852.71 4023
4853.37 3858
4854.03 3857
4854.69 3858
4855.34 3828
4856.00 4000
4856.66 4232
4857.32 4288
4857.97 4459
4858.63 4379
4859.29 4433
4859.95 4322
4860.61 4153
4861.26 3934
4861.92 4059
4862.58 4007
4863.24 3970
4863.90 4075
4864.55 4114
4865.21 4142
4865.87 4005
4866.53 4036
4867.19 4000
4867.85 3809
4868.51 3821
4869.16 3840
4869.82 3672
4870.48 3640
4871.14 3670
4871.80 3551
4872.46 3673
4873.12 3512
4873.78 3495
4874.43 3621
4875.09 3449
4875.75 3394
4876.41 3492
4877.07 3498
4877.73 3473
4878.39 3406
4879.05 3477
4879.71 3358
4880.37 3369
4881.03 3305
4881.69 3250
4882.34 3141
4883.00 3093
4883.66 3008
4884.32 3017
4884.98 2988
4885.64 3063
4886.30 3038
4886.96 3105
4887.62 3288
4888.28 3289
4888.94 3317
4889.60 3321
4890.26 3332
4890.92 3439
4891.58 3416
4892.24 3368
4892.90 3316
4893.56 3191
4894.22 3144
4894.88 3057
4895.54 3032
4896.20 3111
4896.86 3109
4897.52 3113
4898.19 3113
4898.85 3160
4899.51 3049
4900.17 3165
4900.83 3150
4901.49 3149
4902.15 3100
4902.81 3039
4903.47 2920
4904.13 2862
4904.79 2874
4905.45 2994
4906.12 2929
4906.78 2891
4907.44 2905
4908.10 2812
4908.76 2758
4909.42 2746
4910.08 2700
4910.74 2759
4911.41 2678
4912.07 2666
4912.73 2763
4913.39 2715
4914.05 2686
4914.71 2581
4915.38 2548
4916.04 2622
4916.70 2632
4917.36 2508
4918.02 2588
4918.68 2530
4919.35 2490
4920.01 2531
4920.67 2574
4921.33 2470
4921.99 2455
4922.66 2581
4923.32 2470
4923.98 2478
4924.64 2608
4925.31 2615
4925.97 2644
4926.63 2497
4927.29 2476
4927.96 2463
4928.62 2503
4929.28 2644
4929.94 2606
4930.61 2491
4931.27 2535
4931.93 2643
4932.59 2521
4933.26 2615
4933.92 2599
4934.58 2627
4935.25 2661
4935.91 2793
4936.57 2669
4937.24 2597
4937.90 2715
4938.56 2589
4939.23 2566
4939.89 2696
4940.55 2589
4941.22 2598
4941.88 2676
4942.54 2679
4943.21 2704
4943.87 2633
4944.53 2594
4945.20 2549
4945.86 2501
4946.52 2557
4947.19 2516
4947.85 2504
4948.52 2468
4949.18 2382
4949.84 2436
4950.51 2485
4951.17 2450
4951.84 2523
4952.50 2530
4953.17 2531
4953.83 2476
4954.49 2665
4955.16 2554
4955.82 2663
4956.49 2693
4957.15 2749
4957.82 2748
4958.48 2621
4959.15 2586
4959.81 2570
4960.47 2503
4961.14 2532
4961.80 2616
4962.47 2738
4963.13 2748
4963.80 2709
4964.46 2763
4965.13 2839
4965.79 2763
4966.46 2681
4967.12 2671
4967.79 2632
4968.45 2606
4969.12 2615
4969.79 2554
4970.45 2641
4971.12 2610
4971.78 2627
4972.45 2676
4973.11 2567
4973.78 2682
4974.44 2674
4975.11 2656
4975.78 2666
4976.44 2705
4977.11 2662
4977.77 2600
4978.44 2761
4979.11 2737
4979.77 2724
4980.44 2684
4981.10 2691
4981.77 2724
4982.44 2663
4983.10 2646
4983.77 2722
4984.43 2883
4985.10 2983
4985.77 3208
4986.43 3479
4987.10 3820
4987.77 4168
4988.43 4255
4989.10 4234
4989.77 4190
4990.43 4089
4991.10 3771
4991.77 3494
4992.43 3196
4993.10 3086
4993.77 3032
4994.43 2796
4995.10 2671
4995.77 2590
4996.44 2576
4997.10 2562
4997.77 2510
4998.44 2463
4999.10 2494
4999.77 2439
5000.44 2482
5001.11 2504
5001.77 2440
5002.44 2482
5003.11 2451
5003.78 2526
5004.44 2580
5005.11 2566
5005.78 2538
5006.45 2540
5007.12 2507
5007.78 2619
5008.45 2612
5009.12 2664
5009.79 2610
5010.46 2618
5011.12 2634
5011.79 2621
5012.46 2605
5013.13 2697
5013.80 2749
5014.47 2593
5015.13 2600
5015.80 2705
5016.47 2735
5017.14 2711
5017.81 2835
5018.48 2996
5019.14 3047
5019.81 3224
5020.48 3478
5021.15 3658
5021.82 3659
5022.49 3804
5023.16 3762
5023.83 3765
5024.50 3633
5025.16 3485
5025.83 3458
5026.50 3283
5027.17 3153
5027.84 3004
5028.51 3018
5029.18 2931
5029.85 2802
5030.52 2666
5031.19 2603
5031.86 2652
5032.53 2591
5033.20 2632
5033.87 2582
5034.54 2655
5035.21 2721
5035.88 2665
5036.54 2603
5037.21 2684
5037.88 2708
5038.55 2616
5039.22 2605
5039.89 2612
5040.56 2525
5041.23 2622
5041.90 2638
5042.58 2602
5043.25 2543
5043.92 2570
5044.59 2679
5045.26 2732
5045.93 2647
5046.60 2550
5047.27 2529
5047.94 2562
5048.61 2500
5049.28 2405
5049.95 2541
5050.62 2456
5051.29 2492
5051.96 2440
5052.63 2431
5053.30 2421
5053.98 2409
5054.65 2386
5055.32 2363
5055.99 2468
5056.66 2467
5057.33 2429
5058.00 2563
5058.67 2589
5059.34 2597
5060.02 2603
5060.69 2599
5061.36 2564
5062.03 2636
5062.70 2579
5063.37 2492
5064.04 2466
5064.72 2435
5065.39 2526
5066.06 2455
5066.73 2433
5067.40 2499
5068.08 2426
5068.75 2431
5069.42 2421
5070.09 2392
5070.76 2428
5071.44 2420
5072.11 2453
5072.78 2372
5073.45 2294
5074.12 2352
5074.80 2458
5075.47 2517
5076.14 2609
5076.81 2503
5077.49 2484
5078.16 2586
5078.83 2616
5079.50 2661
5080.18 2615
5080.85 2609
5081.52 2549
5082.20 2464
5082.87 2458
5083.54 2414
5084.21 2450
5084.89 2440
5085.56 2544
5086.23 2513
5086.91 2538
5087.58 2590
5088.25 2776
5088.93 2749
5089.60 2697
5090.27 2814
5090.95 2863
5091.62 2822
5092.29 2724
5092.97 2629
5093.64 2565
5094.31 2495
5094.99 2510
5095.66 2490
5096.34 2515
5097.01 2389
5097.68 2434
5098.36 2474
5099.03 2402
5099.70 2365
5100.38 2398
5101.05 2441
5101.73 2424
5102.40 2453
5103.08 2462
5103.75 2425
5104.42 2512
5105.10 2510
5105.77 2479
5106.45 2461
5107.12 2432
5107.80 2501
5108.47 2548
5109.15 2486
5109.82 2462
5110.49 2386
5111.17 2368
5111.84 2455
5112.52 2475
5113.19 2454
5113.87 2415
5114.54 2424
5115.22 2488
5115.89 2496
5116.57 2590
5117.24 2657
5117.92 2747
5118.59 2698
5119.27 2693
5119.94 2690
5120.62 2626
5121.30 2561
5121.97 2611
5122.65 2486
5123.32 2488
5124.00 2406
5124.67 2419
5125.35 2407
5126.02 2415
5126.70 2345
5127.38 2344
5128.05 2377
5128.73 2395
5129.40 2379
5130.08 2369
5130.76 2431
5131.43 2417
5132.11 2384
5132.78 2510
5133.46 2485
5134.14 2401
5134.81 2395
5135.49 2381
5136.17 2583
5136.84 2541
5137.52 2653
5138.20 2705
5138.87 2616
5139.55 2640
5140.22 2669
5140.90 2710
5141.58 2592
5142.26 2469
5142.93 2439
5143.61 2400
5144.29 2329
5144.96 2278
5145.64 2322
5146.32 2280
5146.99 2311
5147.67 2274
5148.35 2283
5149.03 2238
5149.70 2221
5150.38 2355
5151.06 2331
5151.73 2281
5152.41 2302
5153.09 2262
5153.77 2198
5154.44 2188
5155.12 2224
5155.80 2266
5156.48 2245
5157.16 2203
5157.83 2167
5158.51 2201
5159.19 2271
5159.87 2218
5160.55 2255
5161.22 2228
5161.90 2136
5162.58 2137
5163.26 2162
5163.94 2224
5164.61 2290
5165.29 2269
5165.97 2285
5166.65 2308
5167.33 2213
5168.01 2241
5168.68 2222
5169.36 2152
5170.04 2178
5170.72 2217
5171.40 2209
5172.08 2211
5172.76 2207
5173.44 2189
5174.11 2201
5174.79 2253
5175.47 2238
5176.15 2211
5176.83 2250
5177.51 2321
5178.19 2285
5178.87 2265
5179.55 2344
5180.23 2415
5180.91 2323
5181.58 2262
5182.26 2277
5182.94 2273
5183.62 2215
5184.30 2205
5184.98 2257
5185.66 2183
5186.34 2182
5187.02 2280
5187.70 2228
5188.38 2219
5189.06 2217
5189.74 2147
5190.42 2172
5191.10 2253
5191.78 2224
5192.46 2256
5193.14 2208
5193.82 2157
5194.50 2176
5195.18 2223
5195.86 2164
5196.54 2232
5197.22 2177
5197.90 2195
5198.58 2233
5199.26 2271
5199.94 2258
5200.63 2181
5201.31 2225
5201.99 2168
5202.67 2270
5203.35 2224
5204.03 2225
5204.71 2297
5205.39 2264
5206.07 2281
5206.75 2340
5207.43 2288
5208.11 2359
5208.80 2400
5209.48 2404
5210.16 2502
5210.84 2441
5211.52 2401
5212.20 2384
5212.88 2362
5213.57 2373
5214.25 2356
5214.93 2377
5215.61 2421
5216.29 2421
5216.97 2425
5217.66 2420
5218.34 2516
5219.02 2431
5219.70 2383
5220.38 2434
5221.06 2367
5221.75 2312
5222.43 2409
5223.11 2397
5223.79 2354
5224.47 2309
5225.16 2342
5225.84 2348
5226.52 2290
5227.20 2252
5227.89 2294
5228.57 2315
5229.25 2312
5229.93 2265
5230.62 2291
5231.30 2390
5231.98 2420
5232.66 2411
5233.35 2438
5234.03 2430
5234.71 2415
5235.40 2482
5236.08 2556
5236.76 2494
5237.44 2497
5238.13 2526
5238.81 2630
5239.49 2574
5240.18 2500
5240.86 2491
5241.54 2489
5242.23 2474
5242.91 2361
5243.59 2292
5244.28 2366
5244.96 2401
5245.64 2416
5246.33 2397
5247.01 2414
5247.70 2352
5248.38 2418
5249.06 2420
5249.75 2424
5250.43 2408
5251.11 2413
5251.80 2396
5252.48 2366
5253.17 2335
5253.85 2319
5254.53 2415
5255.22 2265
5255.90 2235
5256.59 2269
5257.27 2246
5257.96 2264
5258.64 2270
5259.32 2340
5260.01 2318
5260.69 2314
5261.38 2408
5262.06 2468
5262.75 2494
5263.43 2529
5264.12 2464
5264.80 2413
5265.49 2434
5266.17 2520
5266.86 2482
5267.54 2476
5268.23 2435
5268.91 2492
5269.60 2487
5270.28 2455
5270.97 2443
5271.65 2427
5272.34 2468
5273.02 2436
5273.71 2511
5274.39 2503
5275.08 2475
5275.76 2483
5276.45 2632
5277.14 2600
5277.82 2576
5278.51 2666
5279.19 2707
5279.88 2784
5280.56 2930
5281.25 2928
5281.94 2928
5282.62 2946
5283.31 2968
5283.99 2883
5284.68 2686
5285.37 2713
5286.05 2652
5286.74 2506
5287.43 2578
5288.11 2509
5288.80 2481
5289.48 2484
5290.17 2555
5290.86 2544
5291.54 2491
5292.23 2541
5292.92 2602
5293.60 2712
5294.29 2693
5294.98 2696
5295.66 2767
5296.35 2831
5297.04 2833
5297.72 2984
5298.41 3244
5299.10 3457
5299.79 3595
5300.47 3722
5301.16 3791
5301.85 3741
5302.53 3581
5303.22 3456
5303.91 3252
5304.60 3084
5305.28 2961
5305.97 2904
5306.66 2771
5307.35 2643
5308.03 2604
5308.72 2582
5309.41 2513
5310.10 2556
5310.78 2567
5311.47 2517
5312.16 2534
5312.85 2596
5313.54 2584
5314.22 2512
5314.91 2440
5315.60 2493
5316.29 2547
5316.98 2487
5317.66 2568
5318.35 2616
5319.04 2674
5319.73 2696
5320.42 2746
5321.11 2724
5321.80 2561
5322.48 2560
5323.17 2595
5323.86 2487
5324.55 2448
5325.24 2457
5325.93 2527
5326.62 2624
5327.30 2538
5327.99 2484
5328.68 2513
5329.37 2561
5330.06 2609
5330.75 2626
5331.44 2610
5332.13 2675
5332.82 2690
5333.51 2655
5334.20 2657
5334.88 2600
5335.57 2665
5336.26 2688
5336.95 2796
5337.64 2821
5338.33 2742
5339.02 2740
5339.71 2870
5340.40 2923
5341.09 2855
5341.78 2788
5342.47 2818
5343.16 2963
5343.85 2920
5344.54 3055
5345.23 3174
5345.92 3250
5346.61 3337
5347.30 3684
5347.99 3789
5348.68 3965
5349.37 4157
5350.06 4178
5350.75 4299
5351.44 4213
5352.13 3959
5352.82 3875
5353.51 3548
5354.20 3321
5354.90 3142
5355.59 3018
5356.28 2845
5356.97 2710
5357.66 2653
5358.35 2635
5359.04 2637
5359.73 2582
5360.42 2639
5361.11 2565
5361.80 2577
5362.49 2682
5363.19 2630
5363.88 2522
5364.57 2487
5365.26 2432
5365.95 2558
5366.64 2535
5367.33 2544
5368.03 2471
5368.72 2479
5369.41 2449
5370.10 2378
5370.79 2444
5371.48 2358
5372.18 2377
5372.87 2437
5373.56 2376
5374.25 2410
5374.94 2394
5375.63 2483
5376.33 2432
5377.02 2461
5377.71 2522
5378.40 2473
5379.10 2431
5379.79 2360
5380.48 2417
5381.17 2500
5381.86 2466
5382.56 2488
5383.25 2443
5383.94 2451
5384.63 2397
5385.33 2506
5386.02 2629
5386.71 2669
5387.40 2659
5388.10 2723
5388.79 2693
5389.48 2662
5390.18 2632
5390.87 2617
5391.56 2601
5392.26 2576
5392.95 2511
5393.64 2493
5394.33 2495
5395.03 2391
5395.72 2325
5396.41 2321
5397.11 2368
5397.80 2366
5398.49 2246
5399.19 2358
5399.88 2415
5400.58 2410
5401.27 2385
5401.96 2343
5402.66 2346
5403.35 2305
5404.04 2333
5404.74 2392
5405.43 2377
5406.13 2379
5406.82 2463
5407.51 2448
5408.21 2333
5408.90 2377
5409.60 2358
5410.29 2381
5410.98 2364
5411.68 2360
5412.37 2377
5413.07 2273
5413.76 2394
5414.46 2404
5415.15 2323
5415.84 2390
5416.54 2474
5417.23 2460
5417.93 2438
5418.62 2399
5419.32 2471
5420.01 2536
5420.71 2543
5421.40 2520
5422.10 2485
5422.79 2504
5423.49 2437
5424.18 2491
5424.88 2432
5425.57 2526
5426.27 2417
5426.96 2398
5427.66 2388
5428.35 2404
5429.05 2425
5429.74 2464
5430.44 2425
5431.14 2377
5431.83 2461
5432.53 2511
5433.22 2437
5433.92 2465
5434.61 2528
5435.31 2532
5436.01 2526
5436.70 2679
5437.40 2733
5438.09 2669
5438.79 2749
5439.49 2646
5440.18 2632
5440.88 2614
5441.57 2569
5442.27 2583
5442.97 2653
5443.66 2744
5444.36 2899
5445.06 3117
5445.75 3193
5446.45 3339
5447.15 3364
5447.84 3395
5448.54 3334
5449.24 3331
5449.93 3240
5450.63 3129
5451.33 3001
5452.02 3055
5452.72 2938
5453.42 2838
5454.11 2737
5454.81 2781
5455.51 2749
5456.20 2680
5456.90 2689
5457.60 2727
5458.30 2743
5458.99 2668
5459.69 2754
5460.39 2766
5461.09 2959
5461.78 2943
5462.48 2977
5463.18 3061
5463.88 3115
5464.57 3123
5465.27 3033
5465.97 3066
5466.67 3175
5467.36 3062
5468.06 3025
5468.76 2998
5469.46 2961
5470.16 2967
5470.85 3079
5471.55 3103
5472.25 3116
5472.95 3127
5473.65 3130
5474.35 3202
5475.04 3125
5475.74 3176
5476.44 3414
5477.14 3449
5477.84 3537
5478.54 3667
5479.23 3953
5479.93 4081
5480.63 4115
5481.33 4018
5482.03 4000
5482.73 3800
5483.43 3681
5484.13 3544
5484.83 3433
5485.52 3490
5486.22 3435
5486.92 3440
5487.62 3309
5488.32 3363
5489.02 3472
5489.72 3416
5490.42 3471
5491.12 3518
5491.82 3468
5492.52 3690
5493.22 3686
5493.92 3592
5494.62 3816
5495.31 3927
5496.01 3864
5496.71 4008
5497.41 4164
5498.11 4495
5498.81 4932
5499.51 5449
5500.21 5803
5500.91 6012
5501.61 6020
5502.31 5693
5503.01 5240
5503.71 4790
5504.41 4485
5505.11 4110
5505.81 3869
5506.51 3632
5507.22 3568
5507.92 3577
5508.62 3557
5509.32 3580
5510.02 3447
5510.72 3612
5511.42 3643
5512.12 3729
5512.82 3939
5513.52 4056
5514.22 3925
5514.92 3765
5515.62 3767
5516.32 3646
5517.03 3381
5517.73 3335
5518.43 3392
5519.13 3304
5519.83 3269
5520.53 3140
5521.23 3057
5521.93 2959
5522.63 3038
5523.34 2884
5524.04 2890
5524.74 2948
5525.44 2938
5526.14 2835
5526.84 2792
5527.55 2738
5528.25 2710
5528.95 2748
5529.65 2782
5530.35 2715
5531.05 2784
5531.76 2722
5532.46 2680
5533.16 2695
5533.86 2765
5534.56 2693
5535.27 2669
5535.97 2691
5536.67 2677
5537.37 2682
5538.08 2645
5538.78 2602
5539.48 2562
5540.18 2548
5540.89 2585
5541.59 2478
5542.29 2486
5542.99 2474
5543.70 2625
5544.40 2651
5545.10 2692
5545.80 2686
5546.51 2743
5547.21 2725
5547.91 2673
5548.62 2640
5549.32 2658
5550.02 2635
5550.73 2625
5551.43 2624
5552.13 2657
5552.84 2576
5553.54 2456
5554.24 2458
5554.95 2497
5555.65 2504
5556.35 2483
5557.06 2536
5557.76 2492
5558.46 2487
5559.17 2479
5559.87 2546
5560.57 2631
5561.28 2547
5561.98 2514
5562.69 2594
5563.39 2595
5564.09 2639
5564.80 2512
5565.50 2571
5566.21 2618
5566.91 2512
5567.61 2410
5568.32 2437
5569.02 2415
5569.73 2429
5570.43 2444
5571.14 2411
5571.84 2406
5572.54 2436
5573.25 2495
5573.95 2541
5574.66 2531
5575.36 2534
5576.07 2510
5576.77 2529
5577.48 2402
5578.18 2582
5578.89 2537
5579.59 2490
5580.30 2448
5581.00 2446
5581.71 2436
5582.41 2397
5583.12 2366
5583.82 2350
5584.53 2410
5585.23 2427
5585.94 2461
5586.64 2495
5587.35 2517
5588.06 2438
5588.76 2443
5589.47 2369
5590.17 2403
5590.88 2436
5591.58 2363
5592.29 2363
5592.99 2380
5593.70 2324
5594.41 2230
5595.11 2257
5595.82 2270
5596.52 2291
5597.23 2312
5597.94 2298
5598.64 2192
5599.35 2223
5600.06 2251
5600.76 2312
5601.47 2211
5602.17 2290
5602.88 2255
5603.59 2321
5604.29 2349
5605.00 2315
5605.71 2354
5606.41 2265
5607.12 2231
5607.83 2307
5608.53 2281
5609.24 2228
5609.95 2176
5610.65 2262
5611.36 2298
5612.07 2293
5612.78 2300
5613.48 2217
5614.19 2235
5614.90 2237
5615.60 2294
5616.31 2257
5617.02 2206
5617.73 2238
5618.43 2281
5619.14 2274
5619.85 2260
5620.56 2188
5621.26 2251
5621.97 2261
5622.68 2258
5623.39 2322
5624.09 2247
5624.80 2230
5625.51 2207
5626.22 2236
5626.93 2215
5627.63 2296
5628.34 2276
5629.05 2248
5629.76 2233
5630.47 2298
5631.17 2353
5631.88 2304
5632.59 2292
5633.30 2345
5634.01 2335
5634.72 2310
5635.42 2230
5636.13 2301
5636.84 2421
5637.55 2367
5638.26 2329
5638.97 2310
5639.68 2384
5640.39 2440
5641.09 2451
5641.80 2334
5642.51 2438
5643.22 2506
5643.93 2434
5644.64 2360
5645.35 2298
5646.06 2360
5646.77 2455
5647.48 2401
5648.19 2331
5648.89 2451
5649.60 2292
5650.31 2333
5651.02 2343
5651.73 2407
5652.44 2406
5653.15 2333
5653.86 2301
5654.57 2258
5655.28 2431
5655.99 2556
5656.70 2490
5657.41 2574
5658.12 2616
5658.83 2603
5659.54 2634
5660.25 2642
5660.96 2599
5661.67 2467
5662.38 2436
5663.09 2419
5663.80 2387
5664.51 2291
5665.22 2208
5665.93 2317
5666.64 2391
5667.35 2328
5668.06 2338
5668.77 2451
5669.48 2427
5670.19 2548
5670.91 2561
5671.62 2469
5672.33 2518
5673.04 2509
5673.75 2512
5674.46 2494
5675.17 2388
5675.88 2374
5676.59 2362
5677.30 2332
5678.01 2360
5678.73 2336
5679.44 2380
5680.15 2490
5680.86 2422
5681.57 2382
5682.28 2497
5682.99 2483
5683.71 2455
5684.42 2427
5685.13 2379
5685.84 2297
5686.55 2340
5687.26 2347
5687.98 2416
5688.69 2379
5689.40 2340
5690.11 2415
5690.82 2431
5691.54 2308
5692.25 2280
5692.96 2328
5693.67 2402
5694.38 2269
5695.10 2276
5695.81 2228
5696.52 2241
5697.23 2210
5697.95 2302
5698.66 2332
5699.37 2239
5700.08 2342
5700.80 2343
5701.51 2371
5702.22 2337
5702.93 2392
5703.65 2413
5704.36 2325
5705.07 2304
5705.78 2295
5706.50 2301
5707.21 2321
5707.92 2295
5708.64 2398
5709.35 2310
5710.06 2378
5710.78 2299
5711.49 2260
5712.20 2313
5712.92 2297
5713.63 2287
5714.34 2286
5715.06 2312
5715.77 2246
5716.48 2253
5717.20 2289
5717.91 2241
5718.62 2258
5719.34 2308
5720.05 2218
5720.77 2267
5721.48 2362
5722.19 2369
5722.91 2359
5723.62 2381
5724.33 2268
5725.05 2352
5725.76 2403
5726.48 2440
5727.19 2415
5727.91 2428
5728.62 2470
5729.33 2402
5730.05 2425
5730.76 2517
5731.48 2385
5732.19 2463
5732.91 2555
5733.62 2553
5734.34 2518
5735.05 2567
5735.77 2611
5736.48 2806
5737.20 2920
5737.91 3152
5738.63 3382
5739.34 3455
5740.06 3550
5740.77 3540
5741.49 3474
5742.20 3477
5742.92 3339
5743.63 3203
5744.35 3064
5745.06 2856
5745.78 2694
5746.49 2701
5747.21 2669
5747.92 2707
5748.64 2706
5749.35 2709
5750.07 2716
5750.79 2602
5751.50 2611
5752.22 2571
5752.93 2588
5753.65 2538
5754.36 2594
5755.08 2632
5755.80 2656
5756.51 2668
5757.23 2713
5757.95 2765
5758.66 2804
5759.38 2794
5760.09 2799
5760.81 2953
5761.53 2939
5762.24 3023
5762.96 3232
5763.68 3295
5764.39 3402
5765.11 3485
5765.83 3538
5766.54 3536
5767.26 3344
5767.98 3377
5768.69 3248
5769.41 3140
5770.13 3119
5770.84 3124
5771.56 3003
5772.28 2974
5772.99 2978
5773.71 2889
5774.43 2962
5775.15 3114
5775.86 3155
5776.58 3199
5777.30 3208
5778.01 3323
5778.73 3299
5779.45 3344
5780.17 3423
5780.88 3476
5781.60 3392
5782.32 3278
5783.04 3312
5783.76 3282
5784.47 3309
5785.19 3284
5785.91 3267
5786.63 3300
5787.34 3273
5788.06 3387
5788.78 3474
5789.50 3572
5790.22 3560
5790.94 3599
5791.65 3639
5792.37 3859
5793.09 3908
5793.81 3944
5794.53 4230
5795.25 4200
5795.96 4305
5796.68 4367
5797.40 4565
5798.12 4954
5798.84 5333
5799.56 5956
5800.28 7055
5800.99 8532
5801.71 9836
5802.43 10702
5803.15 10900
5803.87 10534
5804.59 9685
5805.31 8409
5806.03 7166
5806.75 6223
5807.47 5590
5808.18 5083
5808.90 4885
5809.62 4799
5810.34 4623
5811.06 4513
5811.78 4570
5812.50 4493
5813.22 4519
5813.94 4493
5814.66 4468
5815.38 4445
5816.10 4418
5816.82 4542
5817.54 4486
5818.26 4546
5818.98 4563
5819.70 4503
5820.42 4362
5821.14 4349
5821.86 4384
5822.58 4345
5823.30 4115
5824.02 3991
5824.74 3973
5825.46 3783
5826.18 3739
5826.90 3730
5827.62 3500
5828.34 3457
5829.06 3415
5829.78 3326
5830.50 3383
5831.22 3300
5831.95 3257
5832.67 3250
5833.39 3223
5834.11 3284
5834.83 3267
5835.55 3224
5836.27 3239
5836.99 3192
5837.71 3118
5838.43 3152
5839.15 3126
5839.88 3098
5840.60 3144
5841.32 3127
5842.04 3093
5842.76 3086
5843.48 3070
5844.20 2997
5844.93 2974
5845.65 2904
5846.37 2884
5847.09 2891
5847.81 2920
5848.53 2970
5849.26 2948
5849.98 2905
5850.70 2857
5851.42 2911
5852.14 2897
5852.87 2926
5853.59 2898
5854.31 2889
5855.03 2864
5855.75 2880
5856.48 2830
5857.20 2825
5857.92 2823
5858.64 2807
5859.37 2737
5860.09 2782
5860.81 2815
5861.53 2829
5862.26 2755
5862.98 2712
5863.70 2695
5864.42 2618
5865.15 2737
5865.87 2698
5866.59 2712
5867.31 2776
5868.04 2738
5868.76 2622
5869.48 2661
5870.21 2785
5870.93 2830
5871.65 2710
5872.38 2800
5873.10 2827
5873.82 2779
5874.55 2774
5875.27 2764
5875.99 2796
5876.72 2800
5877.44 2807
5878.16 2764
5878.89 2750
5879.61 2729
5880.33 2767
5881.06 2811
5881.78 2845
5882.51 2794
5883.23 2729
5883.95 2751
5884.68 2858
5885.40 2850
5886.13 2940
5886.85 2907
5887.57 2835
5888.30 2751
5889.02 2807
5889.75 2864
5890.47 2837
5891.20 2764
5891.92 2842
5892.64 2960
5893.37 2847
5894.09 2837
5894.82 2892
5895.54 2800
5896.27 2815
5896.99 2828
5897.72 2826
5898.44 2823
5899.17 2853
5899.89 2943
5900.62 2921
5901.34 2923
5902.07 2914
5902.79 2903
5903.52 3003
5904.24 2911
5904.97 2866
5905.69 2934
5906.42 2963
5907.14 2880
5907.87 2974
5908.59 2897
5909.32 2971
5910.04 2995
5910.77 2978
5911.50 2958
5912.22 2946
5912.95 2931
5913.67 2945
5914.40 3061
5915.12 3110
5915.85 3049
5916.58 3071
5917.30 3123
5918.03 3160
5918.75 3099
5919.48 3165
5920.21 3161
5920.93 3204
5921.66 3207
5922.39 3236
5923.11 3275
5923.84 3250
5924.56 3302
5925.29 3352
5926.02 3330
5926.74 3261
5927.47 3307
5928.20 3363
5928.92 3365
5929.65 3476
5930.38 3512
5931.10 3503
5931.83 3552
5932.56 3630
5933.28 3714
5934.01 3729
5934.74 3798
5935.47 3975
5936.19 4008
5936.92 4186
5937.65 4255
5938.37 4294
5939.10 4226
5939.83 4050
5940.56 4116
5941.28 4175
5942.01 4082
5942.74 4190
5943.47 4304
5944.19 4188
5944.92 4123
5945.65 4210
5946.38 4405
5947.11 4359
5947.83 4425
5948.56 4483
5949.29 4691
5950.02 4754
5950.74 4880
5951.47 4952
5952.20 5094
5952.93 5220
5953.66 5247
5954.39 5264
5955.11 5172
5955.84 5118
5956.57 5070
5957.30 4975
5958.03 5098
5958.76 5183
5959.48 5060
5960.21 5066
5960.94 5162
5961.67 5222
5962.40 5212
5963.13 5408
5963.86 5595
5964.59 5709
5965.31 6124
5966.04 6438
5966.77 6837
5967.50 6837
5968.23 6799
5968.96 6749
5969.69 6593
5970.42 6418
5971.15 6356
5971.88 6167
5972.61 6151
5973.34 6212
5974.06 6107
5974.79 6046
5975.52 6180
5976.25 6118
5976.98 6175
5977.71 6281
5978.44 6292
5979.17 6439
5979.90 6701
5980.63 6707
5981.36 6756
5982.09 6913
5982.82 7063
5983.55 7109
5984.28 7098
5985.01 7241
5985.74 7113
5986.47 7179
5987.20 7139
5987.93 7031
5988.66 7027
5989.39 6913
5990.12 7048
5990.85 7041
5991.58 7014
5992.32 7221
5993.05 7332
5993.78 7445
5994.51 7410
5995.24 7457
5995.97 7603
5996.70 7715
5997.43 7653
5998.16 7637
5998.89 7667
5999.62 7534
6000.35 7381
6001.09 7429
6001.82 7196
6002.55 7190
6003.28 7029
6004.01 6931
6004.74 6917
6005.47 6992
6006.20 7288
6006.94 7645
6007.67 8155
6008.40 8929
6009.13 10043
6009.86 11457
6010.59 13026
6011.33 14472
6012.06 15885
6012.79 17031
6013.52 17410
6014.25 17329
6014.98 16598
6015.72 15624
6016.45 14256
6017.18 12697
6017.91 11272
6018.64 10008
6019.38 8874
6020.11 7907
6020.84 7183
6021.57 6773
6022.31 6306
6023.04 6008
6023.77 5826
6024.50 5737
6025.24 5616
6025.97 5449
6026.70 5312
6027.43 5124
6028.17 5186
6028.90 5144
6029.63 5118
6030.37 5003
6031.10 4864
6031.83 4816
6032.56 4873
6033.30 4824
6034.03 4709
6034.76 4757
6035.50 4729
6036.23 4834
6036.96 4844
6037.70 4985
6038.43 5110
6039.16 5098
6039.90 5195
6040.63 5183
6041.36 5218
6042.10 5227
6042.83 5327
6043.56 5466
6044.30 5315
6045.03 5404
6045.77 5555
6046.50 5618
6047.23 5560
6047.97 5743
6048.70 5740
6049.44 5863
6050.17 6099
6050.90 6357
6051.64 6418
6052.37 6598
6053.11 6702
6053.84 6645
6054.57 6528
6055.31 6428
6056.04 6176
6056.78 6068
6057.51 5900
6058.25 5742
6058.98 5738
6059.72 5636
6060.45 5582
6061.19 5582
6061.92 5439
6062.66 5483
6063.39 5442
6064.13 5414
6064.86 5296
6065.60 5283
6066.33 5167
6067.07 5164
6067.80 5117
6068.54 4993
6069.27 4981
6070.01 4940
6070.74 4774
6071.48 4764
6072.21 4750
6072.95 4628
6073.68 4630
6074.42 4539
6075.15 4608
6075.89 4510
6076.63 4551
6077.36 4446
6078.10 4458
6078.83 4446
6079.57 4432
6080.30 4450
6081.04 4445
6081.78 4326
6082.51 4307
6083.25 4388
6083.98 4337
6084.72 4239
6085.46 4283
6086.19 4196
6086.93 4161
6087.67 4149
6088.40 4089
6089.14 4204
6089.88 4145
6090.61 4145
6091.35 4108
6092.09 4154
6092.82 4169
6093.56 4182
6094.30 4136
6095.03 4064
6095.77 4037
6096.51 3995
6097.24 4057
6097.98 4055
6098.72 4049
6099.45 4020
6100.19 3973
6100.93 4001
6101.67 3955
6102.40 3949
6103.14 3906
6103.88 3952
6104.61 4012
6105.35 4025
6106.09 3938
6106.83 3961
6107.56 4131
6108.30 4114
6109.04 4128
6109.78 4159
6110.51 4165
6111.25 4325
6111.99 4264
6112.73 4064
6113.47 4201
6114.20 4234
6114.94 4241
6115.68 4254
6116.42 4163
6117.16 4236
6117.89 4277
6118.63 4327
6119.37 4262
6120.11 4455
6120.85 4483
6121.59 4476
6122.32 4596
6123.06 4622
6123.80 4708
6124.54 4649
6125.28 4476
6126.02 4521
6126.76 4428
6127.49 4566
6128.23 4528
6128.97 4504
6129.71 4385
6130.45 4531
6131.19 4571
6131.93 4677
6132.67 4648
6133.41 4675
6134.15 4655
6134.88 4722
6135.62 4826
6136.36 4808
6137.10 4897
6137.84 4884
6138.58 4801
6139.32 4856
6140.06 5037
6140.80 4961
6141.54 4956
6142.28 4958
6143.02 4921
6143.76 4995
6144.50 4978
6145.24 5079
6145.98 5104
6146.72 5138
6147.46 5115
6148.20 5189
6148.94 5221
6149.68 5107
6150.42 5225
6151.16 5290
6151.90 5344
6152.64 5437
6153.38 5402
6154.12 5442
6154.86 5431
6155.60 5498
6156.34 5491
6157.08 5597
6157.82 5690
6158.56 5745
6159.30 5831
6160.04 6068
6160.78 6346
6161.52 6432
6162.27 6692
6163.01 6952
6163.75 7366
6164.49 7766
6165.23 8069
6165.97 8341
6166.71 8409
6167.45 8539
6168.19 8490
6168.94 8302
6169.68 8418
6170.42 8205
6171.16 7963
6171.90 7784
6172.64 7621
6173.38 7644
6174.13 7387
6174.87 7439
6175.61 7381
6176.35 7420
6177.09 7520
6177.83 7571
6178.58 7472
6179.32 7584
6180.06 7573
6180.80 7661
6181.54 7769
6182.28 7775
6183.03 7954
6183.77 7889
6184.51 8016
6185.25 8148
6186.00 8043
6186.74 8197
6187.48 8536
6188.22 8499
6188.97 8762
6189.71 8908
6190.45 9130
6191.19 9298
6191.94 9519
6192.68 9709
6193.42 9856
6194.16 9880
6194.91 9768
6195.65 9866
6196.39 9744
6197.13 9663
6197.88 9555
6198.62 9513
6199.36 9685
6200.11 9739
6200.85 9836
6201.59 10175
6202.34 10685
6203.08 11582
6203.82 13058
6204.57 15295
6205.31 18314
6206.05 22017
6206.80 26128
6207.54 30544
6208.28 33511
6209.03 35435
6209.77 35817
6210.52 35208
6211.26 33044
6212.00 29340
6212.75 25534
6213.49 21962
6214.23 18245
6214.98 15485
6215.72 13001
6216.47 11403
6217.21 10137
6217.95 9032
6218.70 8388
6219.44 7961
6220.19 7556
6220.93 7320
6221.68 7305
6222.42 7353
6223.17 7351
6223.91 7474
6224.65 7527
6225.40 7338
6226.14 7079
6226.89 6847
6227.63 6549
6228.38 6109
6229.12 5843
6229.87 5556
6230.61 5296
6231.36 5201
6232.10 5187
6232.85 5183
6233.59 5178
6234.34 5219
6235.08 5217
6235.83 5232
6236.57 5232
6237.32 5272
6238.06 5322
6238.81 5421
6239.56 5371
6240.30 5485
6241.05 5575
6241.79 5542
6242.54 5585
6243.28 5822
6244.03 5868
6244.77 6238
6245.52 6466
6246.27 6600
6247.01 6883
6247.76 6915
6248.50 7020
6249.25 6870
6250.00 6608
6250.74 6570
6251.49 6571
6252.23 6311
6252.98 6188
6253.73 6231
6254.47 6101
6255.22 6002
6255.97 6003
6256.71 6007
6257.46 6035
6258.21 6032
6258.95 6096
6259.70 5865
6260.45 6072
6261.19 6164
6261.94 6228
6262.69 6390
6263.43 6470
6264.18 6490
6264.93 6673
6265.67 6528
6266.42 6162
6267.17 5910
6267.92 5807
6268.66 5641
6269.41 5590
6270.16 5583
6270.90 5527
6271.65 5406
6272.40 5685
6273.15 5505
6273.89 5530
6274.64 5512
6275.39 5555
6276.14 5582
6276.89 5502
6277.63 5404
6278.38 5402
6279.13 5290
6279.88 5200
6280.62 5133
6281.37 5043
6282.12 4969
6282.87 5015
6283.62 4955
6284.36 4859
6285.11 4637
6285.86 4737
6286.61 4733
6287.36 4675
6288.11 4699
6288.85 4728
6289.60 4672
6290.35 4663
6291.10 4605
6291.85 4582
6292.60 4591
6293.35 4626
6294.09 4487
6294.84 4426
6295.59 4365
6296.34 4399
6297.09 4320
6297.84 4271
6298.59 4275
6299.34 4169
6300.09 4271
6300.83 4368
6301.58 4511
6302.33 4641
6303.08 4761
6303.83 4824
6304.58 4826
6305.33 4763
6306.08 4774
6306.83 4632
6307.58 4421
6308.33 4290
6309.08 4216
6309.83 4222
6310.58 4247
6311.33 4266
6312.08 4297
6312.83 4268
6313.58 4201
6314.33 4288
6315.08 4373
6315.83 4395
6316.58 4607
6317.33 4535
6318.08 4437
6318.83 4406
6319.58 4333
6320.33 4207
6321.08 4167
6321.83 4020
6322.58 3982
6323.33 3843
6324.08 3767
6324.83 3651
6325.58 3632
6326.33 3580
6327.08 3537
6327.83 3570
6328.58 3584
6329.33 3544
6330.08 3569
6330.84 3513
6331.59 3514
6332.34 3532
6333.09 3559
6333.84 3557
6334.59 3604
6335.34 3612
6336.09 3600
6336.84 3539
6337.60 3495
6338.35 3479
6339.10 3568
6339.85 3552
6340.60 3464
6341.35 3433
6342.10 3620
6342.86 3643
6343.61 3771
6344.36 3678
6345.11 3607
6345.86 3687
6346.61 3541
6347.37 3544
6348.12 3607
6348.87 3726
6349.62 3715
6350.37 3770
6351.13 3907
6351.88 4031
6352.63 4083
6353.38 4092
6354.14 4087
6354.89 3927
6355.64 3997
6356.39 3812
6357.14 3922
6357.90 3896
6358.65 3765
6359.40 3678
6360.16 3641
6360.91 3629
6361.66 3650
6362.41 3639
6363.17 3546
6363.92 3476
6364.67 3502
6365.42 3507
6366.18 3497
6366.93 3535
6367.68 3593
6368.44 3663
6369.19 3644
6369.94 3531
6370.70 3487
6371.45 3488
6372.20 3432
6372.96 3447
6373.71 3434
6374.46 3474
6375.22 3415
6375.97 3446
6376.72 3525
6377.48 3546
6378.23 3597
6378.99 3597
6379.74 3604
6380.49 3643
6381.25 3594
6382.00 3550
6382.75 3517
6383.51 3465
6384.26 3370
6385.02 3334
6385.77 3362
6386.53 3260
6387.28 3210
6388.03 3201
6388.79 3190
6389.54 3209
6390.30 3183
6391.05 3219
6391.81 3223
6392.56 3163
6393.31 3309
6394.07 3287
6394.82 3279
6395.58 3332
6396.33 3345
6397.09 3230
6397.84 3189
6398.60 3126
6399.35 3250
6400.11 3252
6400.86 3208
6401.62 3280
6402.37 3144
6403.13 3170
6403.88 3222
6404.64 3167
6405.39 3062
6406.15 3212
6406.90 3270
6407.66 3370
6408.42 3259
6409.17 3314
6409.93 3292
6410.68 3308
6411.44 3220
6412.19 3333
6412.95 3340
6413.71 3297
6414.46 3282
6415.22 3282
6415.97 3341
6416.73 3276
6417.48 3355
6418.24 3246
6419.00 3234
6419.75 3361
6420.51 3331
6421.27 3363
6422.02 3396
6422.78 3396
6423.53 3401
6424.29 3408
6425.05 3424
6425.80 3375
6426.56 3412
6427.32 3369
6428.07 3382
6428.83 3402
6429.59 3349
6430.34 3390
6431.10 3527
6431.86 3491
6432.61 3530
6433.37 3521
6434.13 3484
6434.89 3569
6435.64 3677
6436.40 3645
6437.16 3678
6437.91 3631
6438.67 3687
6439.43 3688
6440.19 3711
6440.94 3747
6441.70 3648
6442.46 3571
6443.22 3622
6443.97 3607
6444.73 3690
6445.49 3655
6446.25 3689
6447.00 3662
6447.76 3625
6448.52 3685
6449.28 3761
6450.04 3716
6450.79 3787
6451.55 3916
6452.31 3733
6453.07 3738
6453.83 3947
6454.58 3878
6455.34 3954
6456.10 4004
6456.86 4007
6457.62 4092
6458.38 4017
6459.13 4175
6459.89 4142
6460.65 4103
6461.41 4158
6462.17 4189
6462.93 4218
6463.69 4351
6464.44 4314
6465.20 4256
6465.96 4422
6466.72 4393
6467.48 4488
6468.24 4397
6469.00 4581
6469.76 4631
6470.52 4649
6471.28 4665
6472.03 4756
6472.79 4851
6473.55 4865
6474.31 4811
6475.07 4857
6475.83 4886
6476.59 4884
6477.35 5095
6478.11 5192
6478.87 5079
6479.63 5089
6480.39 5206
6481.15 5212
6481.91 5151
6482.67 5364
6483.43 5331
6484.19 5502
6484.95 5632
6485.71 5775
6486.47 5721
6487.23 5823
6487.99 5847
6488.75 6043
6489.51 6117
6490.27 6152
6491.03 6284
6491.79 6490
6492.55 6608
6493.31 6816
6494.07 6853
6494.83 7044
6495.59 7082
6496.35 6953
6497.11 6973
6497.87 7093
6498.64 7142
6499.40 7105
6500.16 7181
6500.92 7091
6501.68 7181
6502.44 7151
6503.20 7125
6503.96 7283
6504.72 7321
6505.48 7463
6506.25 7719
6507.01 7844
6507.77 8154
6508.53 8557
6509.29 8865
6510.05 9140
6510.81 9416
6511.57 9686
6512.34 9893
6513.10 9940
6513.86 9949
6514.62 9659
6515.38 9432
6516.15 9438
6516.91 9262
6517.67 9301
6518.43 9234
6519.19 9208
6519.95 9269
6520.72 9418
6521.48 9694
6522.24 9968
6523.00 10219
6523.77 10688
6524.53 11366
6525.29 12061
6526.05 12731
6526.81 13510
6527.58 14079
6528.34 14232
6529.10 14176
6529.86 13936
6530.63 13978
6531.39 14027
6532.15 14466
6532.92 15794
6533.68 17740
6534.44 20438
6535.20 22647
6535.97 24445
6536.73 25175
6537.49 24780
6538.26 23274
6539.02 21316
6539.78 18971
6540.55 16551
6541.31 14258
6542.07 12619
6542.84 10992
6543.60 9833
6544.36 9016
6545.13 8250
6545.89 7862
6546.65 7520
6547.42 7279
6548.18 7254
6548.94 7053
6549.71 6928
6550.47 6922
6551.24 6848
6552.00 6786
6552.76 6705
6553.53 6855
6554.29 6771
6555.06 6597
6555.82 6459
6556.58 6380
6557.35 6470
6558.11 6585
6558.88 6768
6559.64 6764
6560.41 6716
6561.17 6855
6561.93 6996
6562.70 7253
6563.46 7314
6564.23 7370
6564.99 7557
6565.76 7666
6566.52 7635
6567.29 7655
6568.05 7600
6568.82 7533
6569.58 7685
6570.35 7781
6571.11 7931
6571.88 8152
6572.64 8420
6573.41 8581
6574.17 8789
6574.94 9139
6575.70 8968
6576.47 8974
6577.23 8886
6578.00 8699
6578.76 8517
6579.53 8406
6580.29 8267
6581.06 8083
6581.83 8221
6582.59 8181
6583.36 8021
6584.12 7998
6584.89 7954
6585.65 7916
6586.42 8029
6587.19 8055
6587.95 8065
6588.72 8415
6589.48 8774
6590.25 9228
6591.02 9814
6591.78 10286
6592.55 11025
6593.32 11712
6594.08 12338
6594.85 12641
6595.61 12567
6596.38 12309
6597.15 11952
6597.91 11319
6598.68 10492
6599.45 9808
6600.21 9327
6600.98 8918
6601.75 8277
6602.51 7870
6603.28 7538
6604.05 7282
6604.82 7273
6605.58 7254
6606.35 7023
6607.12 7042
6607.88 7163
6608.65 7233
6609.42 7372
6610.19 7340
6610.95 7357
6611.72 7260
6612.49 7287
6613.25 7194
6614.02 6938
6614.79 6714
6615.56 6792
6616.32 6719
6617.09 6616
6617.86 6569
6618.63 6622
6619.40 6539
6620.16 6410
6620.93 6373
6621.70 6429
6622.47 6334
6623.24 6417
6624.00 6388
6624.77 6162
6625.54 6117
6626.31 6112
6627.08 6215
6627.84 6350
6628.61 6441
6629.38 6611
6630.15 7031
6630.92 7385
6631.69 8027
6632.46 8886
6633.22 9502
6633.99 10227
6634.76 10662
6635.53 10728
6636.30 10679
6637.07 10216
6637.84 9436
6638.61 8580
6639.37 8011
6640.14 7514
6640.91 6996
6641.68 6507
6642.45 6184
6643.22 5925
6643.99 5636
6644.76 5618
6645.53 5507
6646.30 5429
6647.07 5358
6647.84 5390
6648.61 5393
6649.37 5418
6650.14 5473
6650.91 5378
6651.68 5356
6652.45 5333
6653.22 5264
6653.99 5210
6654.76 5135
6655.53 5113
6656.30 5087
6657.07 5016
6657.84 5027
6658.61 4998
6659.38 4962
6660.15 4980
6660.92 4790
6661.69 4914
6662.46 4849
6663.23 4944
6664.00 4860
6664.77 4810
6665.55 4775
6666.32 4825
6667.09 4738
6667.86 4896
6668.63 4876
6669.40 5057
6670.17 5147
6670.94 5228
6671.71 5298
6672.48 5081
6673.25 5166
6674.02 5228
6674.79 5260
6675.57 5093
6676.34 5088
6677.11 5059
6677.88 4972
6678.65 4981
6679.42 4979
6680.19 4948
6680.96 5009
6681.74 4981
6682.51 5082
6683.28 5329
6684.05 5363
6684.82 5602
6685.59 5817
6686.37 5778
6687.14 5748
6687.91 5542
6688.68 5435
6689.45 5269
6690.22 5088
6691.00 4939
6691.77 4856
6692.54 4647
6693.31 4673
6694.08 4511
6694.86 4372
6695.63 4322
6696.40 4288
6697.17 4357
6697.95 4207
6698.72 4275
6699.49 4276
6700.26 4282
6701.04 4192
6701.81 4250
6702.58 4116
6703.35 4233
6704.13 4192
6704.90 4280
6705.67 4105
6706.44 4111
6707.22 4061
6707.99 4064
6708.76 4180
6709.54 4178
6710.31 4111
6711.08 4187
6711.86 4079
6712.63 4021
6713.40 3980
6714.17 3921
6714.95 3950
6715.72 3866
6716.50 3850
6717.27 3780
6718.04 3778
6718.82 3865
6719.59 3881
6720.36 3795
6721.14 3905
6721.91 3827
6722.68 3829
6723.46 3946
6724.23 3875
6725.01 3796
6725.78 3776
6726.55 3829
6727.33 3789
6728.10 3754
6728.88 3717
6729.65 3734
6730.42 3750
6731.20 3843
6731.97 3740
6732.75 3760
6733.52 3886
6734.30 3784
6735.07 3811
6735.84 3844
6736.62 3806
6737.39 3802
6738.17 3824
6738.94 3943
6739.72 3931
6740.49 3828
6741.27 3703
6742.04 3806
6742.82 3833
6743.59 3737
6744.37 3773
6745.14 3801
6745.92 3833
6746.69 3866
6747.47 3800
6748.24 3947
6749.02 4112
6749.79 4122
6750.57 4238
6751.34 4383
6752.12 4507
6752.90 4517
6753.67 4626
6754.45 4571
6755.22 4420
6756.00 4390
6756.77 4168
6757.55 4097
6758.33 3962
6759.10 3890
6759.88 3754
6760.65 3832
6761.43 3675
6762.20 3628
6762.98 3574
6763.76 3589
6764.53 3565
6765.31 3632
6766.09 3669
6766.86 3533
6767.64 3554
6768.41 3572
6769.19 3608
6769.97 3532
6770.74 3566
6771.52 3617
6772.30 3474
6773.07 3548
6773.85 3533
6774.63 3503
6775.40 3560
6776.18 3609
6776.96 3550
6777.74 3616
6778.51 3556
6779.29 3632
6780.07 3612
6780.84 3543
6781.62 3498
6782.40 3429
6783.17 3464
6783.95 3467
6784.73 3358
6785.51 3382
6786.28 3426
6787.06 3412
6787.84 3342
6788.62 3269
6789.39 3239
6790.17 3239
6790.95 3328
6791.73 3189
6792.51 3282
6793.28 3216
6794.06 3192
6794.84 3238
6795.62 3222
6796.39 3076
6797.17 3270
6797.95 3326
6798.73 3278
6799.51 3245
6800.29 3273
6801.06 3440
6801.84 3487
6802.62 3430
6803.40 3358
6804.18 3348
6804.96 3469
6805.73 3361
6806.51 3426
6807.29 3275
6808.07 3287
6808.85 3218
6809.63 3254
6810.41 3301
6811.18 3216
6811.96 3189
6812.74 3195
6813.52 3184
6814.30 3170
6815.08 3194
6815.86 3256
6816.64 3272
6817.42 3325
6818.20 3420
6818.98 3433
6819.76 3418
6820.53 3496
6821.31 3407
6822.09 3375
6822.87 3323
6823.65 3405
6824.43 3415
6825.21 3377
6825.99 3316
6826.77 3272
6827.55 3298
6828.33 3427
6829.11 3461
6829.89 3379
6830.67 3400
6831.45 3343
6832.23 3398
6833.01 3340
6833.79 3374
6834.57 3386
6835.35 3393
6836.13 3440
6836.91 3438
6837.69 3441
6838.47 3389
6839.25 3416
6840.03 3354
6840.81 3468
6841.59 3372
6842.37 3363
6843.16 3445
6843.94 3549
6844.72 3569
6845.50 3593
6846.28 3783
6847.06 3979
6847.84 4369
6848.62 4871
6849.40 5194
6850.18 5737
6850.96 6147
6851.75 6180
6852.53 6063
6853.31 5926
6854.09 5685
6854.87 5321
6855.65 5090
6856.43 4913
6857.22 4975
6858.00 4940
6858.78 4979
6859.56 4942
6860.34 4951
6861.12 4772
6861.90 4498
6862.69 4253
6863.47 4175
6864.25 4093
6865.03 3929
6865.81 3810
6866.60 3889
6867.38 3887
6868.16 3757
6868.94 3781
6869.72 3723
6870.51 3645
6871.29 3639
6872.07 3613
6872.85 3569
6873.64 3612
6874.42 3625
6875.20 3638
6875.98 3549
6876.77 3627
6877.55 3665
6878.33 3672
6879.11 3689
6879.90 3694
6880.68 3672
6881.46 3671
6882.25 3667
6883.03 3655
6883.81 3721
6884.59 3808
6885.38 3868
6886.16 3998
6886.94 4153
6887.73 4366
6888.51 4283
6889.29 4287
6890.08 4171
6890.86 4236
6891.64 4153
6892.43 4058
6893.21 3964
6893.99 3944
6894.78 3864
6895.56 3841
6896.35 3837
6897.13 3891
6897.91 3937
6898.70 3983
6899.48 4032
6900.26 4010
6901.05 4056
6901.83 4120
6902.62 4092
6903.40 3996
6904.18 4024
6904.97 4021
6905.75 4018
6906.54 4034
6907.32 4037
6908.11 3983
6908.89 3961
6909.67 3966
6910.46 3936
6911.24 3938
6912.03 3928
6912.81 3956
6913.60 3975
6914.38 3926
6915.17 4004
6915.95 3987
6916.74 4034
6917.52 3976
6918.31 4032
6919.09 4062
6919.88 4048
6920.66 4205
6921.45 4151
6922.23 4125
6923.02 4159
6923.80 4236
6924.59 4222
6925.37 4265
6926.16 4235
6926.94 4269
6927.73 4441
6928.51 4361
6929.30 4466
6930.09 4487
6930.87 4396
6931.66 4422
6932.44 4513
6933.23 4543
6934.01 4686
6934.80 4690
6935.59 4686
6936.37 4685
6937.16 4820
6937.94 4978
6938.73 5128
6939.52 5262
6940.30 5377
6941.09 5575
6941.88 5699
6942.66 5659
6943.45 5757
6944.23 5809
6945.02 5947
6945.81 5930
6946.59 5951
6947.38 5999
6948.17 5983
6948.95 6154
6949.74 6278
6950.53 6215
6951.31 6043
6952.10 6098
6952.89 6071
6953.67 6266
6954.46 6409
6955.25 6328
6956.04 6317
6956.82 6500
6957.61 6685
6958.40 6752
6959.18 6650
6959.97 6667
6960.76 6634
6961.55 6680
6962.33 6689
6963.12 6766
6963.91 6732
6964.70 6834
6965.48 6996
6966.27 7175
6967.06 7372
6967.85 7517
6968.63 7582
6969.42 7709
6970.21 7804
6971.00 7805
6971.79 7800
6972.57 7827
6973.36 7779
6974.15 7874
6974.94 8020
6975.73 8137
6976.52 8546
6977.30 8969
6978.09 9315
6978.88 9934
6979.67 10296
6980.46 11127
6981.25 12109
6982.03 13144
6982.82 14829
6983.61 16296
6984.40 18175
6985.19 19378
6985.98 19964
6986.77 19882
6987.55 19183
6988.34 17972
6989.13 16636
6989.92 15030
6990.71 13402
6991.50 12276
6992.29 11250
6993.08 10617
6993.87 10310
6994.66 10373
6995.45 10899
6996.24 11974
6997.02 13220
6997.81 14733
6998.60 16189
6999.39 16985
7000.18 17566
7000.97 17349
7001.76 16489
7002.55 15359
7003.34 14054
7004.13 12380
7004.92 11009
7005.71 9674
7006.50 8658
7007.29 7735
7008.08 7228
7008.87 6708
7009.66 6228
7010.45 6000
7011.24 5929
7012.03 5868
7012.82 5894
7013.61 5885
7014.40 5775
7015.19 5636
7015.98 5706
7016.77 5614
7017.56 5497
7018.35 5539
7019.15 5467
7019.94 5236
7020.73 5273
7021.52 5258
7022.31 5409
7023.10 5444
7023.89 5610
7024.68 5550
7025.47 5736
7026.26 5692
7027.05 5656
7027.85 5537
7028.64 5421
7029.43 5393
7030.22 5298
7031.01 5133
7031.80 5141
7032.59 5014
7033.38 5058
7034.18 5128
7034.97 5199
7035.76 5282
7036.55 5297
7037.34 5347
7038.13 5520
7038.93 5520
7039.72 5526
7040.51 5489
7041.30 5373
7042.09 5380
7042.89 5428
7043.68 5253
7044.47 5267
7045.26 5322
7046.05 5184
7046.85 5295
7047.64 5416
7048.43 5535
7049.22 5654
7050.01 5899
7050.81 6065
7051.60 6097
7052.39 6028
7053.18 5892
7053.98 5615
7054.77 5383
7055.56 5221
7056.36 5053
7057.15 4861
7057.94 4756
7058.73 4748
7059.53 4791
7060.32 4692
7061.11 4636
7061.91 4594
7062.70 4571
7063.49 4605
7064.29 4630
7065.08 4506
7065.87 4624
7066.66 4547
7067.46 4443
7068.25 4534
7069.04 4431
7069.84 4387
7070.63 4357
7071.43 4240
7072.22 4131
7073.01 4150
7073.81 4219
7074.60 4102
7075.39 3954
7076.19 3926
7076.98 4015
7077.78 4083
7078.57 4088
7079.36 4006
7080.16 3966
7080.95 3934
7081.75 3796
7082.54 3890
7083.33 3811
7084.13 3878
7084.92 3834
7085.72 3763
7086.51 3733
7087.31 3890
7088.10 3810
7088.90 3844
7089.69 3943
7090.48 3910
7091.28 3955
7092.07 3961
7092.87 4007
7093.66 3954
7094.46 3952
7095.25 3914
7096.05 3780
7096.84 3686
7097.64 3619
7098.43 3507
7099.23 3459
7100.02 3353
7100.82 3384
7101.61 3375
7102.41 3441
7103.20 3370
7104.00 3301
7104.80 3300
7105.59 3195
7106.39 3134
7107.18 3151
7107.98 3189
7108.77 3070
7109.57 3057
7110.36 3044
7111.16 2979
7111.96 3001
7112.75 2957
7113.55 2974
7114.34 2955
7115.14 2993
7115.94 2975
7116.73 2840
7117.53 2850
7118.32 2973
7119.12 2944
7119.92 2973
7120.71 2958
7121.51 2993
7122.31 2921
7123.10 2899
7123.90 2849
7124.70 2857
7125.49 2897
7126.29 2908
7127.09 2963
7127.88 2887
7128.68 2978
7129.48 3021
7130.27 2971
7131.07 2888
7131.87 2925
7132.66 2936
7133.46 2966
7134.26 2878
7135.06 2839
7135.85 2925
7136.65 2946
7137.45 2926
7138.24 2816
7139.04 2811
7139.84 2787
7140.64 2871
7141.43 2788
7142.23 2812
7143.03 2832
7143.83 2795
7144.62 2881
7145.42 2873
7146.22 2805
7147.02 2845
7147.82 2841
7148.61 2766
7149.41 2773
7150.21 2749
7151.01 2729
7151.81 2739
7152.60 2744
7153.40 2800
7154.20 2682
7155.00 2745
7155.80 2735
7156.59 2745
7157.39 2766
7158.19 2669
7158.99 2697
7159.79 2690
7160.59 2582
7161.39 2640
7162.18 2694
7162.98 2535
7163.78 2556
7164.58 2545
7165.38 2564
7166.18 2528
7166.98 2623
7167.78 2634
7168.57 2649
7169.37 2657
7170.17 2632
7170.97 2586
7171.77 2675
7172.57 2594
7173.37 2546
7174.17 2580
7174.97 2593
7175.77 2493
7176.57 2440
7177.37 2487
7178.17 2470
7178.97 2568
7179.77 2534
7180.56 2629
7181.36 2684
7182.16 2699
7182.96 2741
7183.76 2704
7184.56 2644
7185.36 2756
7186.16 2630
7186.96 2653
7187.76 2581
7188.56 2521
7189.36 2494
7190.16 2363
7190.96 2429
7191.76 2426
7192.57 2399
7193.37 2490
7194.17 2453
7194.97 2354
7195.77 2380
7196.57 2500
7197.37 2469
7198.17 2394
7198.97 2433
7199.77 2541
7200.57 2465
7201.37 2445
7202.17 2459
7202.97 2436
7203.77 2448
7204.58 2386
7205.38 2388
7206.18 2409
7206.98 2296
7207.78 2370
7208.58 2388
7209.38 2319
7210.18 2357
7210.99 2308
7211.79 2343
7212.59 2384
7213.39 2489
7214.19 2432
7214.99 2430
7215.79 2400
7216.60 2373
7217.40 2445
7218.20 2435
7219.00 2458
7219.80 2362
7220.60 2395
7221.41 2430
7222.21 2521
7223.01 2485
7223.81 2471
7224.62 2548
7225.42 2531
7226.22 2540
7227.02 2415
7227.82 2473
7228.63 2541
7229.43 2506
7230.23 2497
7231.03 2510
7231.84 2414
7232.64 2483
7233.44 2523
7234.24 2530
7235.05 2567
7235.85 2687
7236.65 2679
7237.45 2741
7238.26 2731
7239.06 2755
7239.86 2789
7240.67 2815
7241.47 2830
7242.27 2756
7243.08 2814
7243.88 2821
7244.68 2807
7245.49 2708
7246.29 2755
7247.09 2794
7247.90 2808
7248.70 2866
7249.50 2935
7250.31 2839
7251.11 2791
7251.91 2874
7252.72 2885
7253.52 2971
7254.32 2931
7255.13 2919
7255.93 2974
7256.74 3072
7257.54 2979
7258.34 3041
7259.15 3146
7259.95 3240
7260.76 3322
7261.56 3357
7262.36 3386
7263.17 3469
7263.97 3561
7264.78 3505
7265.58 3470
7266.39 3515
7267.19 3551
7268.00 3480
7268.80 3457
7269.60 3429
7270.41 3436
7271.21 3371
7272.02 3469
7272.82 3420
7273.63 3478
7274.43 3464
7275.24 3630
7276.04 3681
7276.85 3745
7277.65 3766
7278.46 3886
7279.26 4068
7280.07 4338
7280.87 4704
7281.68 5192
7282.48 5722
7283.29 6150
7284.09 6467
7284.90 6690
7285.71 6738
7286.51 6535
7287.32 6138
7288.12 5741
7288.93 5396
7289.73 4879
7290.54 4509
7291.35 4279
7292.15 4153
7292.96 4024
7293.76 3878
7294.57 3842
7295.38 3711
7296.18 3674
7296.99 3624
7297.79 3560
7298.60 3737
7299.41 3700
7300.21 3588
7301.02 3589
7301.82 3681
7302.63 3720
7303.44 3735
7304.24 3853
7305.05 3787
7305.86 3885
7306.66 3990
7307.47 4164
7308.28 4379
7309.08 4558
7309.89 4797
7310.70 4917
7311.50 4867
7312.31 4910
7313.12 4864
7313.93 4745
7314.73 4700
7315.54 4593
7316.35 4537
7317.15 4721
7317.96 5012
7318.77 5136
7319.58 5210
7320.38 5419
7321.19 5544
7322.00 5596
7322.81 5468
7323.61 5296
7324.42 5299
7325.23 4981
7326.04 4678
7326.84 4547
7327.65 4383
7328.46 4246
7329.27 4239
7330.08 4097
7330.88 4143
7331.69 4315
7332.50 4365
7333.31 4587
7334.12 4761
7334.92 4926
7335.73 4991
7336.54 5056
7337.35 4967
7338.16 4840
7338.97 4708
7339.78 4475
7340.58 4294
7341.39 4202
7342.20 4025
7343.01 3939
7343.82 3766
7344.63 3776
7345.44 3710
7346.24 3781
7347.05 3783
7347.86 3790
7348.67 3723
7349.48 3763
7350.29 3791
7351.10 3804
7351.91 3688
7352.72 3661
7353.53 3655
7354.34 3612
7355.14 3626
7355.95 3593
7356.76 3644
7357.57 3602
7358.38 3598
7359.19 3688
7360.00 3700
7360.81 3798
7361.62 3809
7362.43 3812
7363.24 3884
7364.05 3840
7364.86 3903
7365.67 3942
7366.48 3980
7367.29 3942
7368.10 3959
7368.91 3937
7369.72 3900
7370.53 3873
7371.34 3840
7372.15 3930
7372.96 4023
7373.77 4085
7374.58 4080
7375.39 4034
7376.20 4154
7377.01 4365
7377.82 4476
7378.63 4759
7379.44 4998
7380.26 5239
7381.07 5457
7381.88 5498
7382.69 5410
7383.50 5241
7384.31 5027
7385.12 4957
7385.93 4726
7386.74 4540
7387.55 4216
7388.36 3941
7389.18 3802
7389.99 3732
7390.80 3660
7391.61 3571
7392.42 3618
7393.23 3580
7394.04 3558
7394.86 3530
7395.67 3556
7396.48 3679
7397.29 3876
7398.10 4081
7398.91 4426
7399.73 4581
7400.54 4839
7401.35 4925
7402.16 4805
7402.97 4828
7403.79 4779
7404.60 4618
7405.41 4376
7406.22 4235
7407.03 4192
7407.85 4097
7408.66 3839
7409.47 3767
7410.28 3579
7411.10 3459
7411.91 3373
7412.72 3335
7413.53 3212
7414.35 3078
7415.16 2998
7415.97 2984
7416.78 3004
7417.60 2949
7418.41 2940
7419.22 2849
7420.03 2835
7420.85 2802
7421.66 2777
7422.47 2788
7423.29 2677
7424.10 2708
7424.91 2710
7425.73 2733
7426.54 2708
7427.35 2717
7428.17 2689
7428.98 2721
7429.79 2708
7430.61 2649
7431.42 2656
7432.23 2757
7433.05 2747
7433.86 2688
7434.67 2667
7435.49 2685
7436.30 2787
7437.12 2805
7437.93 2817
7438.74 2829
7439.56 2866
7440.37 2895
7441.18 2901
7442.00 2894
7442.81 2846
7443.63 2793
7444.44 2805
7445.26 2732
7446.07 2716
7446.88 2680
7447.70 2723
7448.51 2712
7449.33 2692
7450.14 2658
7450.96 2612
7451.77 2693
7452.59 2644
7453.40 2613
7454.22 2597
7455.03 2593
7455.85 2621
7456.66 2584
7457.47 2622
7458.29 2707
7459.10 2690
7459.92 2599
7460.74 2613
7461.55 2656
7462.37 2575
7463.18 2648
7464.00 2648
7464.81 2677
7465.63 2656
7466.44 2666
7467.26 2740
7468.07 2715
7468.89 2739
7469.70 2710
7470.52 2681
7471.34 2689
7472.15 2642
7472.97 2610
7473.78 2552
7474.60 2519
7475.41 2562
7476.23 2523
7477.05 2504
7477.86 2452
7478.68 2537
7479.49 2468
7480.31 2492
7481.13 2412
7481.94 2429
7482.76 2504
7483.58 2387
7484.39 2391
7485.21 2362
7486.03 2374
7486.84 2366
7487.66 2402
7488.48 2416
7489.29 2360
7490.11 2373
7490.93 2331
7491.74 2394
7492.56 2372
7493.38 2359
7494.19 2300
7495.01 2386
7495.83 2349
7496.64 2356
7497.46 2314
7498.28 2393
7499.10 2397
7499.91 2281
7500.73 2328
7501.55 2395
7502.36 2352
7503.18 2256
7504.00 2306
7504.82 2308
7505.63 2321
7506.45 2303
7507.27 2343
7508.09 2325
7508.90 2244
7509.72 2287
7510.54 2337
7511.36 2256
7512.18 2295
7512.99 2232
7513.81 2242
7514.63 2273
7515.45 2226
7516.27 2221
7517.08 2284
7517.90 2206
7518.72 2237
7519.54 2286
7520.36 2322
7521.18 2250
7521.99 2184
7522.81 2274
7523.63 2271
7524.45 2226
7525.27 2353
7526.09 2363
7526.91 2228
7527.72 2317
7528.54 2301
7529.36 2290
7530.18 2338
7531.00 2310
7531.82 2371
7532.64 2360
7533.46 2327
7534.28 2392
7535.10 2418
7535.91 2341
7536.73 2358
7537.55 2340
7538.37 2383
7539.19 2305
7540.01 2443
7540.83 2480
7541.65 2530
7542.47 2424
7543.29 2417
7544.11 2454
7544.93 2554
7545.75 2500
7546.57 2410
7547.39 2445
7548.21 2411
7549.03 2417
7549.85 2496
7550.67 2517
7551.49 2391
7552.31 2460
7553.13 2450
7553.95 2494
7554.77 2545
7555.59 2519
7556.41 2604
7557.23 2596
7558.05 2635
7558.87 2712
7559.69 2665
7560.51 2617
7561.33 2649
7562.15 2668
7562.97 2693
7563.79 2627
7564.61 2627
7565.44 2620
7566.26 2624
7567.08 2596
7567.90 2587
7568.72 2571
7569.54 2581
7570.36 2542
7571.18 2611
7572.00 2612
7572.82 2629
7573.65 2659
7574.47 2584
7575.29 2602
7576.11 2615
7576.93 2579
7577.75 2591
7578.57 2550
7579.40 2623
7580.22 2646
7581.04 2642
7581.86 2666
7582.68 2632
7583.50 2712
7584.33 2742
7585.15 2730
7585.97 2779
7586.79 2910
7587.61 2943
7588.44 2956
7589.26 3026
7590.08 2961
7590.90 2934
7591.72 2943
7592.55 2953
7593.37 2964
7594.19 2928
7595.01 2915
7595.84 2935
7596.66 2956
7597.48 2984
7598.30 3073
7599.13 3042
7599.95 3139
7600.77 3213
7601.59 3460
7602.42 3612
7603.24 3733
7604.06 3815
7604.89 4010
7605.71 3933
7606.53 3966
7607.36 3751
7608.18 3697
7609.00 3580
7609.82 3406
7610.65 3389
7611.47 3342
7612.29 3267
7613.12 3241
7613.94 3267
7614.77 3191
7615.59 3160
7616.41 3267
7617.24 3300
7618.06 3351
7618.88 3353
7619.71 3221
7620.53 3287
7621.35 3215
7622.18 3088
7623.00 3025
7623.83 2972
7624.65 3097
7625.47 3094
7626.30 3149
7627.12 3273
7627.95 3450
7628.77 3602
7629.60 3738
7630.42 3969
7631.24 4140
7632.07 4236
7632.89 4210
7633.72 4136
7634.54 3910
7635.37 3770
7636.19 3562
7637.02 3409
7637.84 3181
7638.67 2993
7639.49 2883
7640.31 2747
7641.14 2662
7641.96 2582
7642.79 2539
7643.61 2577
7644.44 2514
7645.26 2540
7646.09 2507
7646.92 2509
7647.74 2513
7648.57 2501
7649.39 2471
7650.22 2508
7651.04 2476
7651.87 2406
7652.69 2326
7653.52 2401
7654.34 2322
7655.17 2262
7656.00 2252
7656.82 2271
7657.65 2322
7658.47 2319
7659.30 2285
7660.12 2238
7660.95 2252
7661.78 2221
7662.60 2289
7663.43 2326
7664.25 2279
7665.08 2301
7665.91 2282
7666.73 2246
7667.56 2363
7668.39 2337
7669.21 2357
7670.04 2305
7670.87 2265
7671.69 2292
7672.52 2324
7673.35 2231
7674.17 2217
7675.00 2199
7675.83 2320
7676.65 2298
7677.48 2248
7678.31 2169
7679.13 2210
7679.96 2254
7680.79 2252
7681.61 2277
7682.44 2177
7683.27 2261
7684.10 2219
7684.92 2249
7685.75 2181
7686.58 2247
7687.40 2303
7688.23 2280
7689.06 2222
7689.89 2268
7690.71 2239
7691.54 2096
7692.37 2186
7693.20 2172
7694.03 2255
7694.85 2241
7695.68 2224
7696.51 2260
7697.34 2287
7698.16 2320
7698.99 2345
7699.82 2348
7700.65 2297
7701.48 2283
7702.31 2248
7703.13 2291
7703.96 2334
7704.79 2271
7705.62 2254
7706.45 2282
7707.28 2275
7708.10 2286
7708.93 2272
7709.76 2264
7710.59 2279
7711.42 2250
7712.25 2261
7713.08 2307
7713.90 2186
7714.73 2169
7715.56 2170
7716.39 2237
7717.22 2223
7718.05 2271
7718.88 2231
7719.71 2221
7720.54 2236
7721.37 2236
7722.20 2194
7723.02 2295
7723.85 2158
7724.68 2139
7725.51 2198
7726.34 2159
7727.17 2172
7728.00 2215
7728.83 2206
7729.66 2211
7730.49 2214
7731.32 2196
7732.15 2271
7732.98 2237
7733.81 2184
7734.64 2162
7735.47 2134
7736.30 2156
7737.13 2100
7737.96 2139
7738.79 2129
7739.62 2160
7740.45 2167
7741.28 2202
7742.11 2227
7742.94 2416
7743.77 2501
7744.60 2734
7745.43 3079
7746.26 3318
7747.09 3482
7747.92 3627
7748.75 3596
7749.59 3541
7750.42 3449
7751.25 3262
7752.08 3052
7752.91 2831
7753.74 2650
7754.57 2541
7755.40 2394
7756.23 2336
7757.06 2268
7757.90 2192
7758.73 2176
7759.56 2146
7760.39 2143
7761.22 2103
7762.05 2112
7762.88 2180
7763.71 2195
7764.55 2111
7765.38 2171
7766.21 2077
7767.04 2096
7767.87 2066
7768.70 1980
7769.54 2022
7770.37 2001
7771.20 1992
7772.03 1989
7772.86 2059
7773.70 2039
7774.53 1972
7775.36 1972
7776.19 1948
7777.02 1996
7777.86 2007
7778.69 1961
7779.52 2053
7780.35 2037
7781.19 2090
7782.02 2058
7782.85 2101
7783.68 2191
7784.52 2157
7785.35 2258
7786.18 2185
7787.01 2166
7787.85 2171
7788.68 2205
7789.51 2249
7790.35 2153
7791.18 2132
7792.01 2113
7792.84 2127
7793.68 2107
7794.51 2112
7795.34 2042
7796.18 2143
7797.01 2246
7797.84 2255
7798.68 2230
7799.51 2155
7800.34 2189
7801.18 2198
7802.01 2218
7802.84 2187
7803.68 2226
7804.51 2286
7805.35 2292
7806.18 2274
7807.01 2336
7807.85 2336
7808.68 2323
7809.51 2337
7810.35 2335
7811.18 2421
7812.02 2343
7812.85 2327
7813.68 2436
7814.52 2466
7815.35 2435
7816.19 2433
7817.02 2486
7817.86 2465
7818.69 2496
7819.52 2435
7820.36 2412
7821.19 2498
7822.03 2436
7822.86 2430
7823.70 2504
7824.53 2509
7825.37 2510
7826.20 2537
7827.04 2558
7827.87 2546
7828.71 2606
7829.54 2441
7830.38 2496
7831.21 2393
7832.05 2428
7832.88 2411
7833.72 2422
7834.55 2471
7835.39 2400
7836.22 2415
7837.06 2427
7837.89 2403
7838.73 2406
7839.57 2332
7840.40 2376
7841.24 2316
7842.07 2294
7842.91 2241
7843.74 2231
7844.58 2221
7845.42 2139
7846.25 2099
7847.09 2217
7847.92 2205
7848.76 2147
7849.60 2077
7850.43 2109
7851.27 2142
7852.10 2104
7852.94 2060
7853.78 1985
7854.61 2075
7855.45 2073
7856.29 2075
7857.12 2050
7857.96 2047
7858.79 2128
7859.63 2125
7860.47 2071
7861.30 2070
7862.14 2041
7862.98 2084
7863.81 2093
7864.65 2015
7865.49 2022
7866.33 1941
7867.16 2062
7868.00 2092
7868.84 2077
7869.67 2057
7870.51 2070
7871.35 2096
7872.19 2104
7873.02 2091
7873.86 2120
7874.70 2128
7875.54 2181
7876.37 2201
7877.21 2248
7878.05 2302
7878.89 2327
7879.72 2279
7880.56 2290
7881.40 2230
7882.24 2173
7883.07 2192
7883.91 2079
7884.75 2145
7885.59 2109
7886.43 2130
7887.26 2080
7888.10 2089
7888.94 2156
7889.78 2149
7890.62 2168
7891.45 2118
7892.29 2123
7893.13 2178
7893.97 2185
7894.81 2107
7895.65 2103
7896.49 2131
7897.32 2093
7898.16 2096
7899.00 2085
7899.84 2127
7900.68 2159
7901.52 2162
7902.36 2159
7903.20 2200
7904.03 2136
7904.87 2164
7905.71 2087
7906.55 2074
7907.39 2157
7908.23 2118
7909.07 2081
7909.91 2170
7910.75 2220
7911.59 2229
7912.43 2298
7913.27 2446
7914.11 2548
7914.94 2559
7915.78 2619
7916.62 2732
7917.46 2798
7918.30 2872
7919.14 2764
7919.98 2695
7920.82 2581
7921.66 2455
7922.50 2476
7923.34 2399
7924.18 2264
7925.02 2236
7925.86 2120
7926.70 2066
7927.54 2077
7928.38 2096
7929.22 2117
7930.06 2077
7930.90 2089
7931.74 2063
7932.59 2068
7933.43 1988
7934.27 1984
7935.11 2017
7935.95 1959
7936.79 1950
7937.63 1947
7938.47 2006
7939.31 1959
7940.15 1947
7940.99 2047
7941.83 2082
7942.67 2080
7943.52 2095
7944.36 2149
7945.20 2206
7946.04 2127
7946.88 2169
7947.72 2061
7948.56 2018
7949.40 2059
7950.25 2082
7951.09 2056
7951.93 1944
7952.77 2036
7953.61 2101
7954.45 2114
7955.29 2134
7956.14 2164
7956.98 2077
7957.82 2148
7958.66 2212
7959.50 2043
7960.35 2037
7961.19 2028
7962.03 2006
7962.87 2033
7963.71 2125
7964.56 2123
7965.40 2140
7966.24 2100
7967.08 2174
7967.93 2172
7968.77 2127
7969.61 2155
7970.45 2130
7971.29 2072
7972.14 2034
7972.98 2007
7973.82 1946
7974.67 1960
7975.51 1957
7976.35 1917
7977.19 1852
7978.04 1871
7978.88 1838
7979.72 1842
7980.57 1830
7981.41 1868
7982.25 1852
7983.09 1915
7983.94 1898
7984.78 1876
7985.62 1867
7986.47 1821
7987.31 1824
7988.15 1879
7989.00 1853
7989.84 1825
7990.68 1809
7991.53 1812
7992.37 1782
7993.22 1798
7994.06 1785
7994.90 1806
7995.75 1719
7996.59 1700
7997.43 1715
7998.28 1722
7999.12 1707
7999.97 1687
8000.81 1704
8001.65 1731
8002.50 1732
8003.34 1773
8004.19 1733
8005.03 1754
8005.88 1724
8006.72 1739
8007.57 1739
8008.41 1707
8009.25 1715
8010.10 1727
8010.94 1693
8011.79 1696
8012.63 1685
8013.48 1656
8014.32 1675
8015.17 1705
8016.01 1600
8016.86 1655
8017.70 1613
8018.55 1618
8019.39 1683
8020.24 1704
8021.08 1587
8021.93 1584
8022.77 1651
8023.62 1620
8024.46 1662
8025.31 1639
8026.15 1590
8027.00 1591
8027.84 1542
8028.69 1595
8029.54 1660
8030.38 1632
8031.23 1694
8032.07 1691
8032.92 1656
8033.76 1659
8034.61 1630
8035.46 1623
8036.30 1636
8037.15 1633
8037.99 1671
8038.84 1668
8039.69 1628
8040.53 1670
8041.38 1638
8042.22 1644
8043.07 1665
8043.92 1586
8044.76 1611
8045.61 1564
8046.46 1675
8047.30 1683
8048.15 1662
8049.00 1680
8049.84 1681
8050.69 1653
8051.54 1624
8052.38 1639
8053.23 1651
8054.08 1612
8054.92 1614
8055.77 1630
8056.62 1657
8057.46 1627
8058.31 1598
8059.16 1620
8060.01 1594
8060.85 1602
8061.70 1557
8062.55 1553
8063.40 1606
8064.24 1612
8065.09 1590
8065.94 1593
8066.79 1577
8067.63 1535
8068.48 1552
8069.33 1586
8070.18 1591
8071.02 1565
8071.87 1572
8072.72 1525
8073.57 1560
8074.42 1563
8075.26 1525
8076.11 1558
8076.96 1571
8077.81 1533
8078.66 1532
8079.50 1555
8080.35 1575
8081.20 1565
8082.05 1550
8082.90 1584
8083.75 1514
8084.59 1518
8085.44 1576
8086.29 1607
8087.14 1569
8087.99 1541
8088.84 1555
8089.69 1547
8090.53 1535
8091.38 1534
8092.23 1564
8093.08 1540
8093.93 1603
8094.78 1575
8095.63 1551
8096.48 1535
8097.33 1531
8098.18 1528
8099.02 1591
8099.87 1585
8100.72 1587
8101.57 1548
8102.42 1592
8103.27 1568
8104.12 1591
8104.97 1567
8105.82 1590
8106.67 1532
8107.52 1495
8108.37 1520
8109.22 1550
8110.07 1551
8110.92 1473
8111.77 1523
8112.62 1594
8113.47 1610
8114.32 1580
8115.17 1617
8116.02 1599
8116.87 1641
8117.72 1641
8118.57 1623
8119.42 1648
8120.27 1630
8121.12 1653
8121.97 1685
8122.82 1637
8123.67 1665
8124.52 1657
8125.37 1626
8126.22 1621
8127.07 1597
8127.93 1579
8128.78 1586
8129.63 1558
8130.48 1568
8131.33 1596
8132.18 1602
8133.03 1597
8133.88 1598
8134.73 1620
8135.58 1609
8136.44 1639
8137.29 1611
8138.14 1622
8138.99 1589
8139.84 1607
8140.69 1559
8141.54 1610
8142.39 1609
8143.25 1635
8144.10 1652
8144.95 1678
8145.80 1700
8146.65 1674
8147.50 1704
8148.36 1689
8149.21 1596
8150.06 1624
8150.91 1664
8151.76 1639
8152.62 1649
8153.47 1770
8154.32 1798
8155.17 1795
8156.02 1743
8156.88 1746
8157.73 1775
8158.58 1712
8159.43 1668
8160.29 1662
8161.14 1674
8161.99 1613
8162.84 1610
8163.70 1681
8164.55 1647
8165.40 1577
8166.25 1575
8167.11 1510
8167.96 1574
8168.81 1591
8169.67 1570
8170.52 1596
8171.37 1594
8172.23 1571
8173.08 1551
8173.93 1580
8174.78 1501
8175.64 1532
8176.49 1536
8177.34 1553
8178.20 1530
8179.05 1554
8179.90 1540
8180.76 1444
8181.61 1481
8182.47 1502
8183.32 1493
8184.17 1495
8185.03 1450
8185.88 1496
8186.73 1485
8187.59 1494
8188.44 1475
8189.30 1449
8190.15 1433
8191.00 1549
8191.86 1527
8192.71 1493
8193.57 1517
8194.42 1511
8195.27 1509
8196.13 1537
8196.98 1502
8197.84 1449
8198.69 1470
8199.55 1491
8200.40 1517
8201.26 1502
8202.11 1521
8202.96 1527
8203.82 1552
8204.67 1548
8205.53 1536
8206.38 1531
8207.24 1550
8208.09 1526
8208.95 1532
8209.80 1473
8210.66 1546
8211.51 1555
8212.37 1534
8213.22 1543
8214.08 1547
8214.93 1542
8215.79 1526
8216.65 1571
8217.50 1624
8218.36 1658
8219.21 1651
8220.07 1697
8220.92 1674
8221.78 1781
8222.63 1760
8223.49 1809
8224.35 1833
8225.20 1705
8226.06 1715
8226.91 1659
8227.77 1642
8228.63 1670
8229.48 1553
8230.34 1543
8231.19 1579
8232.05 1566
8232.91 1578
8233.76 1561
8234.62 1523
8235.47 1541
8236.33 1516
8237.19 1544
8238.04 1576
8238.90 1531
8239.76 1530
8240.61 1580
8241.47 1550
8242.33 1563
8243.18 1544
8244.04 1583
8244.90 1575
8245.75 1526
8246.61 1520
8247.47 1582
8248.33 1573
8249.18 1534
8250.04 1577
8250.90 1573
8251.75 1509
8252.61 1611
8253.47 1585
8254.33 1576
8255.18 1554
8256.04 1605
8256.90 1552
8257.76 1554
8258.61 1608
8259.47 1530
8260.33 1492
8261.19 1507
8262.04 1535
8262.90 1566
8263.76 1569
8264.62 1562
8265.48 1527
8266.33 1479
8267.19 1506
8268.05 1504
8268.91 1471
8269.77 1470
8270.62 1516
8271.48 1531
8272.34 1547
8273.20 1508
8274.06 1453
8274.92 1519
8275.77 1508
8276.63 1548
8277.49 1555
8278.35 1527
8279.21 1535
8280.07 1545
8280.93 1522
8281.78 1548
8282.64 1549
8283.50 1536
8284.36 1578
8285.22 1568
8286.08 1567
8286.94 1568
8287.80 1613
8288.66 1581
8289.51 1621
8290.37 1553
8291.23 1570
8292.09 1573
8292.95 1646
8293.81 1658
8294.67 1627
8295.53 1620
8296.39 1622
8297.25 1630
8298.11 1646
8298.97 1558
8299.83 1634
8300.69 1622
8301.55 1619
8302.41 1634
8303.27 1635
8304.13 1638
8304.99 1627
8305.85 1642
8306.71 1677
8307.57 1685
8308.43 1734
8309.29 1664
8310.15 1565
8311.01 1619
8311.87 1640
8312.73 1628
8313.59 1635
8314.45 1672
8315.31 1610
8316.17 1696
8317.03 1676
8317.89 1697
8318.75 1624
8319.61 1639
8320.47 1617
8321.33 1648
8322.20 1617
8323.06 1619
8323.92 1644
8324.78 1608
8325.64 1658
8326.50 1639
8327.36 1678
8328.22 1714
8329.08 1715
8329.94 1687
8330.81 1666
8331.67 1654
8332.53 1644
8333.39 1689
8334.25 1693
8335.11 1620
8335.97 1701
8336.84 1760
8337.70 1738
8338.56 1769
8339.42 1743
8340.28 1719
8341.15 1754
8342.01 1791
8342.87 1755
8343.73 1736
8344.59 1781
8345.45 1762
8346.32 1773
8347.18 1768
8348.04 1769
8348.90 1746
8349.77 1774
8350.63 1770
8351.49 1787
8352.35 1766
8353.22 1797
8354.08 1819
8354.94 1809
8355.80 1837
8356.67 1871
8357.53 1894
8358.39 1808
8359.25 1824
8360.12 1825
8360.98 1838
8361.84 1911
8362.71 1883
8363.57 1827
8364.43 1926
8365.29 1927
8366.16 1938
8367.02 1923
8367.88 1924
8368.75 1934
8369.61 1920
8370.47 1977
8371.34 1996
8372.20 1990
8373.06 1953
8373.93 2002
8374.79 2044
8375.65 2084
8376.52 2059
8377.38 2055
8378.25 2081
8379.11 2020
8379.97 2061
8380.84 2089
8381.70 2077
8382.56 2158
8383.43 2142
8384.29 2156
8385.16 2160
8386.02 2181
8386.89 2241
8387.75 2209
8388.61 2234
8389.48 2282
8390.34 2238
8391.21 2210
8392.07 2276
8392.94 2330
8393.80 2322
8394.67 2409
8395.53 2417
8396.39 2464
8397.26 2385
8398.12 2414
8398.99 2445
8399.85 2464
8400.72 2522
8401.58 2610
8402.45 2585
8403.31 2559
8404.18 2594
8405.04 2634
8405.91 2691
8406.77 2606
8407.64 2713
8408.50 2753
8409.37 2852
8410.24 2879
8411.10 2844
8411.97 2885
8412.83 2926
8413.70 2952
8414.56 3032
8415.43 3011
8416.29 2992
8417.16 3014
8418.03 3145
8418.89 3099
8419.76 3221
8420.62 3171
8421.49 3209
8422.36 3297
8423.22 3279
8424.09 3312
8424.95 3393
8425.82 3423
8426.69 3476
8427.55 3566
8428.42 3662
8429.28 3636
8430.15 3660
8431.02 3653
8431.88 3779
8432.75 3916
8433.62 4063
8434.48 4106
8435.35 4212
8436.22 4301
8437.08 4440
8437.95 4483
8438.82 4506
8439.68 4585
8440.55 4586
8441.42 4798
8442.29 4769
8443.15 4780
8444.02 4751
8444.89 4870
8445.75 4925
8446.62 5007
8447.49 5159
8448.36 5354
8449.22 5779
8450.09 6479
8450.96 7317
8451.83 8533
8452.69 9682
8453.56 10880
8454.43 11888
8455.30 12412
8456.16 12669
8457.03 12462
8457.90 11759
8458.77 11015
8459.64 10023
8460.50 8983
8461.37 8145
8462.24 7230
8463.11 6500
8463.98 5860
8464.84 5255
8465.71 4736
8466.58 4453
8467.45 4232
8468.32 3991
8469.19 3755
8470.05 3505
8470.92 3463
8471.79 3464
8472.66 3229
8473.53 3237
8474.40 3208
8475.27 3095
8476.13 3057
8477.00 3074
8477.87 3078
8478.74 2999
8479.61 3003
8480.48 3013
8481.35 3056
8482.22 3083
8483.09 3076
8483.96 3129
8484.82 3110
8485.69 3160
8486.56 3185
8487.43 3186
8488.30 3152
8489.17 3212
8490.04 3365
8490.91 3439
8491.78 3553
8492.65 3664
8493.52 3681
8494.39 3742
8495.26 3641
8496.13 3593
8497.00 3549
8497.87 3473
8498.74 3374
8499.61 3330
8500.48 3204
8501.35 3245
8502.22 3214
8503.09 3138
8503.96 3060
8504.83 3069
8505.70 3137
8506.57 3053
8507.44 3077
8508.31 3141
8509.18 3200
8510.05 3193
8510.92 3201
8511.79 3246
8512.66 3293
8513.53 3387
8514.40 3462
8515.27 3433
8516.15 3468
8517.02 3521
8517.89 3444
8518.76 3495
8519.63 3565
8520.50 3545
8521.37 3586
8522.24 3548
8523.11 3531
8523.98 3498
8524.86 3525
8525.73 3411
8526.60 3468
8527.47 3587
8528.34 3580
8529.21 3541
8530.08 3566
8530.96 3574
8531.83 3624
8532.70 3535
8533.57 3556
8534.44 3520
8535.31 3552
8536.19 3533
8537.06 3455
8537.93 3401
8538.80 3389
8539.67 3347
8540.55 3176
8541.42 3176
8542.29 3127
8543.16 3123
8544.03 3075
8544.91 2956
8545.78 2940
8546.65 2968
8547.52 2995
8548.40 2973
8549.27 3039
8550.14 3120
8551.01 3204
8551.89 3331
8552.76 3351
8553.63 3435
8554.51 3379
8555.38 3431
8556.25 3460
8557.12 3381
8558.00 3348
8558.87 3153
8559.74 3156
8560.62 3055
8561.49 2928
8562.36 2919
8563.24 2831
8564.11 2840
8564.98 2721
8565.86 2675
8566.73 2714
8567.60 2719
8568.48 2645
8569.35 2594
8570.22 2642
8571.10 2611
8571.97 2614
8572.84 2595
8573.72 2581
8574.59 2538
8575.46 2551
8576.34 2544
8577.21 2508
8578.09 2469
8578.96 2447
8579.83 2483
8580.71 2495
8581.58 2503
8582.46 2552
8583.33 2482
8584.21 2488
8585.08 2509
8585.95 2487
8586.83 2451
8587.70 2475
8588.58 2499
8589.45 2495
8590.33 2541
8591.20 2562
8592.08 2532
8592.95 2559
8593.83 2618
8594.70 2632
8595.58 2611
8596.45 2651
8597.33 2709
8598.20 2586
8599.08 2665
8599.95 2710
8600.83 2628
8601.70 2587
8602.58 2713
8603.45 2724
8604.33 2708
8605.20 2710
8606.08 2684
8606.95 2752
8607.83 2752
8608.70 2787
8609.58 2780
8610.45 2854
8611.33 2837
8612.21 2809
8613.08 2760
8613.96 2835
8614.83 2772
8615.71 2753
8616.59 2798
8617.46 2844
8618.34 2851
8619.21 2831
8620.09 2792
8620.97 2827
8621.84 2855
8622.72 2901
8623.59 2961
8624.47 2965
8625.35 3049
8626.22 3057
8627.10 3061
8627.98 3103
8628.85 3115
8629.73 3153
8630.61 3185
8631.48 3304
8632.36 3279
8633.24 3172
8634.11 3167
8634.99 3164
8635.87 3284
8636.74 3199
8637.62 3199
8638.50 3285
8639.37 3296
8640.25 3328
8641.13 3325
8642.01 3372
8642.88 3385
8643.76 3429
8644.64 3577
8645.52 3543
8646.39 3600
8647.27 3608
8648.15 3764
8649.03 3736
8649.90 3765
8650.78 3744
8651.66 3899
8652.54 3846
8653.41 3768
8654.29 3747
8655.17 3860
8656.05 3902
8656.93 3843
8657.80 3849
8658.68 3798
8659.56 3878
8660.44 3822
8661.32 3877
8662.19 3875
8663.07 3922
8663.95 3999
8664.83 4081
8665.71 4066
8666.59 4116
8667.46 4222
8668.34 4450
8669.22 4655
8670.10 4813
8670.98 5103
8671.86 5227
8672.74 5354
8673.62 5555
8674.49 5662
8675.37 5725
8676.25 5646
8677.13 5541
8678.01 5454
8678.89 5297
8679.77 5198
8680.65 5010
8681.53 4918
8682.41 4820
8683.29 4863
8684.16 4964
8685.04 5073
8685.92 5242
8686.80 5411
8687.68 5916
8688.56 6477
8689.44 6990
8690.32 7535
8691.20 8021
8692.08 8458
8692.96 8570
8693.84 8346
8694.72 8158
8695.60 7877
8696.48 7341
8697.36 6836
8698.24 6305
8699.12 5771
8700.00 5405
8700.88 4975
8701.76 4615
8702.64 4435
8703.52 4229
8704.40 4005
8705.28 3894
8706.16 3838
8707.04 3753
8707.92 3678
8708.80 3617
8709.69 3611
8710.57 3546
8711.45 3493
8712.33 3487
8713.21 3461
8714.09 3505
8714.97 3375
8715.85 3393
8716.73 3420
8717.61 3472
8718.49 3424
8719.38 3446
8720.26 3393
8721.14 3565
8722.02 3493
8722.90 3610
8723.78 3590
8724.66 3604
8725.54 3611
8726.43 3694
8727.31 3726
8728.19 3655
8729.07 3780
8729.95 3773
8730.83 3812
8731.72 3939
8732.60 4006
8733.48 3895
8734.36 3857
8735.24 3866
8736.13 3838
8737.01 3824
8737.89 3798
8738.77 3804
8739.65 3813
8740.54 3779
8741.42 3775
8742.30 3809
8743.18 3855
8744.07 3758
8744.95 3713
8745.83 3773
8746.71 3726
8747.60 3745
8748.48 3848
8749.36 3877
8750.24 3927
8751.13 3958
8752.01 4008
8752.89 4039
8753.77 4012
8754.66 3949
8755.54 4149
8756.42 4221
8757.31 4216
8758.19 4263
8759.07 4256
8759.96 4302
8760.84 4292
8761.72 4441
8762.61 4424
8763.49 4476
8764.37 4528
8765.26 4655
8766.14 4646
8767.02 4689
8767.91 4618
8768.79 4690
8769.67 4632
8770.56 4688
8771.44 4636
8772.32 4609
8773.21 4576
8774.09 4675
8774.98 4668
8775.86 4988
8776.74 5347
8777.63 5683
8778.51 6237
8779.40 6817
8780.28 7400
8781.17 7815
8782.05 8124
8782.93 8220
8783.82 8127
8784.70 7909
8785.59 7507
8786.47 7036
8787.36 6601
8788.24 6175
8789.13 5665
8790.01 5201
8790.89 4968
8791.78 4742
8792.66 4601
8793.55 4550
8794.43 4446
8795.32 4447
8796.20 4443
8797.09 4537
8797.97 4541
8798.86 4540
8799.74 4409
8800.63 4387
8801.52 4240
8802.40 4063
8803.29 3952
8804.17 3764
8805.06 3590
8805.94 3459
8806.83 3348
8807.71 3231
8808.60 3207
8809.48 3150
8810.37 3208
8811.26 3204
8812.14 3167
8813.03 3102
8813.91 3134
8814.80 3074
8815.69 3072
8816.57 3099
8817.46 3064
8818.34 3065
8819.23 3063
8820.12 3052
8821.00 3153
8821.89 3012
8822.77 2980
8823.66 2936
8824.55 2931
8825.43 2885
8826.32 2888
8827.21 2880
8828.09 2860
8828.98 2867
8829.87 2783
8830.75 2897
8831.64 2891
8832.53 2826
8833.41 2801
8834.30 2839
8835.19 2872
8836.08 2873
8836.96 2823
8837.85 2850
8838.74 2895
8839.62 2822
8840.51 2877
8841.40 2807
8842.29 2793
8843.17 2822
8844.06 2851
8844.95 2827
8845.84 2778
8846.72 2844
8847.61 2806
8848.50 2812
8849.39 2805
8850.27 2799
8851.16 2803
8852.05 2753
8852.94 2668
8853.82 2778
8854.71 2759
8855.60 2748
8856.49 2765
8857.38 2812
8858.26 2715
8859.15 2703
8860.04 2708
8860.93 2701
8861.82 2691
8862.71 2637
8863.59 2585
8864.48 2511
8865.37 2577
8866.26 2479
8867.15 2430
8868.04 2417
8868.93 2447
8869.81 2363
8870.70 2335
8871.59 2340
8872.48 2272
8873.37 2318
8874.26 2288
8875.15 2294
8876.04 2264
8876.93 2256
8877.81 2246
8878.70 2178
8879.59 2218
8880.48 2148
8881.37 2144
8882.26 2100
8883.15 2117
8884.04 2099
8884.93 2084
8885.82 2114
8886.71 2145
8887.60 2089
8888.49 2084
8889.38 2092
8890.27 2016
8891.16 1980
8892.05 2000
8892.94 1919
8893.83 1903
8894.72 1955
8895.61 1914
8896.50 1879
8897.39 1913
8898.28 1917
8899.17 1872
8900.06 1927
8900.95 1860
8901.84 1811
8902.73 1785
8903.62 1852
8904.51 1824
8905.40 1809
8906.29 1834
8907.18 1793
8908.07 1802
8908.96 1796
8909.85 1731
8910.74 1748
8911.63 1744
8912.52 1724
8913.41 1707
8914.31 1732
8915.20 1785
8916.09 1742
8916.98 1747
8917.87 1660
8918.76 1677
8919.65 1693
8920.54 1734
8921.43 1686
8922.33 1705
8923.22 1682
8924.11 1709
8925.00 1657
8925.89 1656
8926.78 1649
8927.67 1702
8928.57 1688
8929.46 1675
8930.35 1700
8931.24 1687
8932.13 1707
8933.03 1610
8933.92 1591
8934.81 1594
8935.70 1617
8936.59 1612
8937.49 1597
8938.38 1604
8939.27 1596
8940.16 1580
8941.05 1575
8941.95 1557
8942.84 1558
8943.73 1548
8944.62 1571
8945.52 1534
8946.41 1556
8947.30 1522
8948.19 1518
8949.09 1552
8949.98 1530
8950.87 1516
8951.76 1545
8952.66 1564
8953.55 1553
8954.44 1524
8955.34 1556
8956.23 1534
8957.12 1519
8958.02 1493
8958.91 1488
8959.80 1425
8960.69 1496
8961.59 1440
8962.48 1500
8963.37 1493
8964.27 1456
8965.16 1479
8966.05 1475
8966.95 1495
8967.84 1480
8968.74 1461
8969.63 1413
8970.52 1487
8971.42 1471
8972.31 1498
8973.20 1437
8974.10 1438
8974.99 1425
8975.89 1429
8976.78 1373
8977.67 1408
8978.57 1426
8979.46 1432
8980.36 1436
8981.25 1424
8982.15 1418
8983.04 1412
8983.93 1422
8984.83 1440
8985.72 1370
8986.62 1397
8987.51 1400
8988.41 1335
8989.30 1389
8990.20 1345
8991.09 1396
8991.99 1391
8992.88 1333
8993.78 1331
8994.67 1329
8995.57 1356
8996.46 1336
8997.36 1303
8998.25 1304
8999.15 1357
9000.04 1330
9000.94 1336
9001.83 1335
9002.73 1310
9003.62 1264
9004.52 1346
9005.41 1326
9006.31 1323
9007.20 1315
9008.10 1309
9009.00 1310
9009.89 1293
9010.79 1274
9011.68 1245
9012.58 1270
9013.47 1245
9014.37 1319
9015.27 1291
9016.16 1263
9017.06 1244
9017.95 1285
9018.85 1251
9019.75 1271
9020.64 1228
9021.54 1206
9022.43 1266
9023.33 1296
9024.23 1289
9025.12 1305
9026.02 1334
9026.92 1239
9027.81 1258
9028.71 1264
9029.61 1228
9030.50 1226
9031.40 1269
9032.30 1244
9033.19 1273
9034.09 1244
9034.99 1207
9035.88 1268
9036.78 1251
9037.68 1250
9038.58 1233
9039.47 1283
9040.37 1256
9041.27 1224
9042.16 1274
9043.06 1238
9043.96 1250
9044.86 1268
9045.75 1229
9046.65 1281
9047.55 1263
9048.45 1240
9049.34 1275
9050.24 1307
9051.14 1225
9052.04 1260
9052.94 1213
9053.83 1230
9054.73 1267
9055.63 1235
9056.53 1257
9057.43 1242
9058.32 1268
9059.22 1267
9060.12 1282
9061.02 1302
9061.92 1294
9062.81 1280
9063.71 1266
9064.61 1298
9065.51 1305
9066.41 1296
9067.31 1278
9068.21 1262
9069.10 1264
9070.00 1239
9070.90 1253
9071.80 1267
9072.70 1300
9073.60 1306
9074.50 1275
9075.40 1250
9076.29 1267
9077.19 1272
9078.09 1252
9078.99 1256
9079.89 1260
9080.79 1203
9081.69 1211
9082.59 1221
9083.49 1192
9084.39 1239
9085.29 1259
9086.19 1256
9087.09 1274
9087.98 1287
9088.88 1332
9089.78 1246
9090.68 1236
9091.58 1264
9092.48 1267
9093.38 1267
9094.28 1239
9095.18 1255
9096.08 1336
9096.98 1301
9097.88 1241
9098.78 1258
9099.68 1202
9100.58 1275
9101.48 1273
9102.38 1262
9103.28 1227
9104.18 1216
9105.08 1237
9105.99 1228
9106.89 1216
9107.79 1281
9108.69 1251
9109.59 1206
9110.49 1173
9111.39 1193
9112.29 1208
9113.19 1218
9114.09 1174
9114.99 1142
9115.89 1208
9116.79 1227
9117.69 1193
9118.60 1203
9119.50 1241
9120.40 1224
9121.30 1224
9122.20 1223
9123.10 1219
9124.00 1209
9124.90 1243
9125.81 1243
9126.71 1186
9127.61 1187
9128.51 1178
9129.41 1202
9130.31 1173
9131.22 1246
9132.12 1205
9133.02 1193
9133.92 1232
9134.82 1234
9135.72 1241
9136.63 1262
9137.53 1209
9138.43 1182
9139.33 1169
9140.23 1224
9141.14 1178
9142.04 1218
9142.94 1187
9143.84 1230
9144.75 1237
9145.65 1243
9146.55 1249
9147.45 1251
9148.36 1265
9149.26 1244
9150.16 1181
9151.06 1184
9151.97 1187
9152.87 1222
9153.77 1165
9154.67 1244
9155.58 1229
9156.48 1217
9157.38 1183
9158.29 1192
9159.19 1211
9160.09 1217
9161.00 1165
9161.90 1211
9162.80 1201
9163.71 1213
9164.61 1184
9165.51 1222
9166.42 1210
9167.32 1194
9168.22 1207
9169.13 1218
9170.03 1227
9170.93 1227
9171.84 1202
9172.74 1250
9173.64 1247
9174.55 1252
9175.45 1264
9176.36 1219
9177.26 1215
9178.16 1204
9179.07 1213
9179.97 1235
9180.88 1215
9181.78 1156
9182.69 1258
9183.59 1256
9184.49 1268
9185.40 1222
9186.30 1266
9187.21 1285
9188.11 1230
9189.02 1220
9189.92 1237
9190.82 1259
9191.73 1318
9192.63 1312
9193.54 1283
9194.44 1311
9195.35 1304
9196.25 1305
9197.16 1338
9198.06 1351
9198.97 1393
9199.87 1361
9200.78 1317
9201.68 1349
9202.59 1385
9203.49 1374
9204.40 1372
9205.30 1346
9206.21 1346
9207.12 1343
9208.02 1291
9208.93 1248
9209.83 1290
9210.74 1319
9211.64 1306
9212.55 1327
9213.45 1322
9214.36 1306
9215.27 1295
9216.17 1289
9217.08 1308
9217.98 1247
9218.89 1274
9219.80 1254
9220.70 1276
9221.61 1281
9222.51 1269
9223.42 1315
9224.33 1335
9225.23 1300
9226.14 1264
9227.05 1259
9227.95 1206
9228.86 1218
9229.77 1228
9230.67 1177
9231.58 1250
9232.49 1270
9233.39 1237
9234.30 1260
9235.21 1222
9236.11 1247
9237.02 1271
9237.93 1255
9238.83 1262
9239.74 1244
9240.65 1253
9241.55 1239
9242.46 1267
9243.37 1267
9244.28 1217
9245.18 1204
9246.09 1205
9247.00 1198
9247.91 1215
9248.81 1220
9249.72 1217
9250.63 1209
9251.54 1238
9252.44 1230
9253.35 1255
9254.26 1243
9255.17 1213
9256.07 1182
9256.98 1182
9257.89 1224
9258.80 1213
9259.71 1197
9260.61 1235
9261.52 1187
9262.43 1203
9263.34 1219
9264.25 1217
9265.16 1256
9266.06 1208
9266.97 1238
9267.88 1223
9268.79 1242
9269.70 1242
9270.61 1226
9271.51 1274
9272.42 1249
9273.33 1220
9274.24 1219
9275.15 1227
9276.06 1312
9276.97 1286
9277.88 1252
9278.78 1228
9279.69 1255
9280.60 1290
9281.51 1250
9282.42 1257
9283.33 1257
9284.24 1271
9285.15 1281
9286.06 1293
9286.97 1224
9287.88 1242
9288.79 1251
9289.70 1272
9290.60 1270
9291.51 1242
9292.42 1271
9293.33 1285
9294.24 1311
9295.15 1276
9296.06 1321
9296.97 1317
9297.88 1297
9298.79 1291
9299.70 1305
9300.61 1305
9301.52 1342
9302.43 1271
9303.34 1255
9304.25 1362
9305.16 1341
9306.07 1322
9306.98 1313
9307.89 1355
9308.80 1390
9309.71 1419
9310.63 1405
9311.54 1390
9312.45 1387
9313.36 1344
9314.27 1365
9315.18 1345
9316.09 1300
9317.00 1287
9317.91 1267
9318.82 1292
9319.73 1242
9320.64 1298
9321.55 1284
9322.47 1262
9323.38 1270
9324.29 1329
9325.20 1342
9326.11 1271
9327.02 1317
9327.93 1274
9328.84 1323
9329.76 1278
9330.67 1339
9331.58 1297
9332.49 1250
9333.40 1293
9334.31 1279
9335.23 1321
9336.14 1276
9337.05 1246
9337.96 1311
9338.87 1321
9339.78 1319
9340.70 1286
9341.61 1345
9342.52 1356
9343.43 1363
9344.34 1280
9345.26 1290
9346.17 1347
9347.08 1394
9347.99 1343
9348.91 1317
9349.82 1315
9350.73 1369
9351.64 1341
9352.56 1340
9353.47 1292
9354.38 1328
9355.29 1330
9356.21 1372
9357.12 1344
9358.03 1328
9358.94 1333
9359.86 1360
9360.77 1370
9361.68 1398
9362.60 1399
9363.51 1348
9364.42 1359
9365.34 1417
9366.25 1394
9367.16 1351
9368.08 1365
9368.99 1392
9369.90 1329
9370.82 1347
9371.73 1391
9372.64 1352
9373.56 1365
9374.47 1407
9375.38 1419
9376.30 1465
9377.21 1392
9378.12 1442
9379.04 1471
9379.95 1372
9380.87 1371
9381.78 1448
9382.69 1491
9383.61 1467
9384.52 1412
9385.44 1466
9386.35 1550
9387.27 1548
9388.18 1543
9389.09 1559
9390.01 1602
9390.92 1605
9391.84 1693
9392.75 1647
9393.67 1671
9394.58 1674
9395.50 1693
9396.41 1583
9397.32 1616
9398.24 1578
9399.15 1613
9400.07 1607
9400.98 1579
9401.90 1604
9402.81 1541
9403.73 1545
9404.64 1529
9405.56 1499
9406.47 1548
9407.39 1533
9408.30 1560
9409.22 1519
9410.14 1526
9411.05 1541
9411.97 1561
9412.88 1566
9413.80 1568
9414.71 1515
9415.63 1524
9416.54 1620
9417.46 1537
9418.38 1517
9419.29 1523
9420.21 1536
9421.12 1562
9422.04 1536
9422.95 1556
9423.87 1579
9424.79 1624
9425.70 1590
9426.62 1597
9427.54 1609
9428.45 1561
9429.37 1611
9430.28 1552
9431.20 1675
9432.12 1675
9433.03 1714
9433.95 1742
9434.87 1710
9435.78 1718
9436.70 1776
9437.62 1759
9438.53 1743
9439.45 1802
9440.37 1690
9441.28 1727
9442.20 1733
9443.12 1700
9444.03 1743
9444.95 1817
9445.87 1880
9446.79 1878
9447.70 1907
9448.62 2045
9449.54 2142
9450.45 2249
9451.37 2340
9452.29 2415
9453.21 2397
9454.12 2498
9455.04 2392
9455.96 2350
9456.88 2315
9457.79 2212
9458.71 2148
9459.63 2063
9460.55 2004
9461.47 1890
9462.38 1840
9463.30 1800
9464.22 1744
9465.14 1680
9466.06 1736
9466.97 1689
9467.89 1668
9468.81 1679
9469.73 1661
9470.65 1676
9471.56 1653
9472.48 1646
9473.40 1553
9474.32 1659
9475.24 1704
9476.16 1705
9477.08 1735
9477.99 1682
9478.91 1757
9479.83 1824
9480.75 1822
9481.67 1830
9482.59 1790
9483.51 1725
9484.43 1788
9485.34 1704
9486.26 1787
9487.18 1696
9488.10 1733
9489.02 1715
9489.94 1679
9490.86 1629
9491.78 1652
9492.70 1670
9493.62 1711
9494.54 1648
9495.46 1652
9496.38 1640
9497.30 1626
9498.22 1610
9499.13 1568
9500.05 1575
9500.97 1585
9501.89 1556
9502.81 1545
9503.73 1534
9504.65 1533
9505.57 1562
9506.49 1580
9507.41 1594
9508.33 1586
9509.25 1568
9510.17 1635
9511.09 1626
9512.01 1631
9512.93 1600
9513.86 1649
9514.78 1628
9515.70 1662
9516.62 1634
9517.54 1656
9518.46 1638
9519.38 1698
9520.30 1696
9521.22 1743
9522.14 1708
9523.06 1713
9523.98 1736
9524.90 1733
9525.82 1740
9526.75 1744
9527.67 1778
9528.59 1833
9529.51 1868
9530.43 1885
9531.35 1877
9532.27 1849
9533.19 1892
9534.11 1921
9535.04 1920
9535.96 1822
9536.88 1869
9537.80 1904
9538.72 1808
9539.64 1801
9540.57 1782
9541.49 1776
9542.41 1713
9543.33 1713
9544.25 1730
9545.17 1691
9546.10 1694
9547.02 1661
9547.94 1660
9548.86 1676
9549.78 1654
9550.71 1660
9551.63 1662
9552.55 1714
9553.47 1748
9554.40 1679
9555.32 1688
9556.24 1672
9557.16 1714
9558.09 1718
9559.01 1744
9559.93 1733
9560.85 1735
9561.78 1779
9562.70 1714
9563.62 1714
9564.54 1700
9565.47 1774
9566.39 1725
9567.31 1718
9568.24 1699
9569.16 1741
9570.08 1632
9571.00 1644
9571.93 1712
9572.85 1724
9573.77 1691
9574.70 1698
9575.62 1720
9576.54 1710
9577.47 1690
9578.39 1777
9579.31 1781
9580.24 1754
9581.16 1718
9582.09 1727
9583.01 1762
9583.93 1761
9584.86 1694
9585.78 1709
9586.70 1778
9587.63 1738
9588.55 1815
9589.48 1785
9590.40 1781
9591.32 1843
9592.25 1848
9593.17 1833
9594.10 1876
9595.02 1903
9595.95 1920
9596.87 1914
9597.79 1876
9598.72 1894
9599.64 1953
9600.57 1939
9601.49 1921
9602.42 1953
9603.34 1995
9604.27 1926
9605.19 1908
9606.12 1961
9607.04 1981
9607.97 2005
9608.89 1974
9609.82 1995
9610.74 2023
9611.67 2103
9612.59 2070
9613.52 2100
9614.44 2148
9615.37 2091
9616.29 2117
9617.22 2171
9618.14 2217
9619.07 2182
9619.99 2219
9620.92 2176
9621.85 2196
9622.77 2250
9623.70 2338
9624.62 2348
9625.55 2306
9626.47 2419
9627.40 2430
9628.33 2452
9629.25 2459
9630.18 2549
9631.10 2533
9632.03 2551
9632.96 2596
9633.88 2621
9634.81 2574
9635.73 2626
9636.66 2593
9637.59 2673
9638.51 2680
9639.44 2687
9640.37 2738
9641.29 2725
9642.22 2790
9643.15 2857
9644.07 2911
9645.00 2990
9645.93 3164
9646.85 3156
9647.78 3184
9648.71 3283
9649.63 3246
9650.56 3310
9651.49 3266
9652.41 3285
9653.34 3205
9654.27 3212
9655.20 3245
9656.12 3175
9657.05 3059
9657.98 3027
9658.90 2998
9659.83 3057
9660.76 2974
9661.69 2987
9662.61 2970
9663.54 2993
9664.47 3031
9665.40 3057
9666.32 3019
9667.25 3048
9668.18 3031
9669.11 3068
9670.04 3041
9670.96 3053
9671.89 3139
9672.82 3097
9673.75 3156
9674.68 3116
9675.60 3131
9676.53 3152
9677.46 3114
9678.39 3155
9679.32 3138
9680.25 3114
9681.17 3120
9682.10 3108
9683.03 3126
9683.96 3112
9684.89 3115
9685.82 3173
9686.75 3194
9687.67 3190
9688.60 3197
9689.53 3249
9690.46 3232
9691.39 3298
9692.32 3386
9693.25 3518
9694.18 3468
9695.11 3695
9696.03 3746
9696.96 3830
9697.89 3939
9698.82 3917
9699.75 3915
9700.68 3846
9701.61 3868
9702.54 3723
9703.47 3613
9704.40 3548
9705.33 3478
9706.26 3477
9707.19 3382
9708.12 3297
9709.05 3250
9709.98 3312
9710.91 3265
9711.84 3241
9712.77 3249
9713.70 3294
9714.63 3290
9715.56 3292
9716.49 3266
9717.42 3287
9718.35 3132
9719.28 3143
9720.21 2990
9721.14 3047
9722.07 2994
9723.00 2960
9723.93 2862
9724.86 2861
9725.79 2881
9726.72 2776
9727.65 2815
9728.58 2789
9729.51 2843
9730.44 2797
9731.37 2749
9732.31 2822
9733.24 2844
9734.17 2763
9735.10 2754
9736.03 2710
9736.96 2758
9737.89 2663
9738.82 2608
9739.75 2649
9740.69 2591
9741.62 2528
9742.55 2484
9743.48 2528
9744.41 2493
9745.34 2526
9746.27 2507
9747.21 2556
9748.14 2472
9749.07 2469
9750.00 2428
9750.93 2501
9751.86 2495
9752.80 2429
9753.73 2424
9754.66 2364
9755.59 2401
9756.52 2340
9757.46 2360
9758.39 2384
9759.32 2362
9760.25 2326
9761.18 2415
9762.12 2371
9763.05 2304
9763.98 2353
9764.91 2393
9765.85 2397
9766.78 2401
9767.71 2337
9768.64 2341
9769.58 2310
9770.51 2333
9771.44 2387
9772.37 2366
9773.31 2343
9774.24 2423
9775.17 2397
9776.11 2356
9777.04 2492
9777.97 2570
9778.91 2516
9779.84 2502
9780.77 2450
9781.71 2523
9782.64 2497
9783.57 2595
9784.51 2536
9785.44 2550
9786.37 2503
9787.31 2475
9788.24 2422
9789.17 2329
9790.11 2333
9791.04 2279
9791.97 2299
9792.91 2259
9793.84 2310
9794.77 2347
9795.71 2348
9796.64 2314
9797.58 2287
9798.51 2329
9799.44 2371
9800.38 2251
9801.31 2229
9802.25 2196
9803.18 2195
9804.12 2186
9805.05 2172
9805.98 2071
9806.92 2025
9807.85 1993
9808.79 1971
9809.72 1938
9810.66 1893
9811.59 1887
9812.53 1894
9813.46 1876
9814.40 1884
9815.33 1884
9816.27 1834
9817.20 1864
9818.14 1818
9819.07 1796
9820.01 1825
9820.94 1781
9821.88 1779
9822.81 1767
9823.75 1783
9824.68 1745
9825.62 1784
9826.55 1767
9827.49 1737
9828.42 1783
9829.36 1783
9830.29 1775
9831.23 1733
9832.17 1761
9833.10 1748
9834.04 1808
9834.97 1775
9835.91 1729
9836.84 1706
9837.78 1772
9838.72 1717
9839.65 1716
9840.59 1760
9841.52 1762
9842.46 1743
9843.40 1764
9844.33 1734
9845.27 1750
9846.20 1767
9847.14 1723
9848.08 1777
9849.01 1754
9849.95 1724
9850.89 1730
9851.82 1739
9852.76 1717
9853.70 1759
9854.63 1768
9855.57 1758
9856.51 1727
9857.44 1728
9858.38 1712
9859.32 1700
9860.25 1704
9861.19 1727
9862.13 1726
9863.07 1665
9864.00 1720
9864.94 1727
9865.88 1695
9866.81 1653
9867.75 1658
9868.69 1697
9869.63 1682
9870.56 1674
9871.50 1663
9872.44 1667
9873.38 1650
9874.31 1640
9875.25 1650
9876.19 1642
9877.13 1668
9878.07 1660
9879.00 1690
9879.94 1674
9880.88 1594
9881.82 1611
9882.75 1650
9883.69 1614
9884.63 1606
9885.57 1647
9886.51 1582
9887.45 1597
9888.38 1534
9889.32 1601
9890.26 1576
9891.20 1613
9892.14 1591
9893.08 1598
9894.01 1579
9894.95 1633
9895.89 1616
9896.83 1611
9897.77 1577
9898.71 1631
9899.65 1635
9900.59 1570
9901.52 1606
9902.46 1595
9903.40 1582
9904.34 1653
9905.28 1643
9906.22 1624
9907.16 1668
9908.10 1752
9909.04 1815
9909.98 1883
9910.92 1921
9911.86 1974
9912.80 1898
9913.73 1922
9914.67 1985
9915.61 1934
9916.55 1883
9917.49 1843
9918.43 1890
9919.37 1833
9920.31 1821
9921.25 1856
9922.19 1871
9923.13 1958
9924.07 2021
9925.01 2019
9925.95 1974
9926.89 2002
9927.83 1995
9928.77 1942
9929.71 1940
9930.65 1823
9931.59 1817
9932.53 1752
9933.47 1695
9934.41 1691
9935.36 1637
9936.30 1581
9937.24 1529
9938.18 1500
9939.12 1439
9940.06 1437
9941.00 1459
9941.94 1443
9942.88 1448
9943.82 1413
9944.76 1408
9945.70 1411
9946.64 1424
9947.59 1403
9948.53 1414
9949.47 1386
9950.41 1386
9951.35 1376
9952.29 1397
9953.23 1399
9954.17 1447
9955.12 1398
9956.06 1432
9957.00 1407
9957.94 1315
9958.88 1364
9959.82 1392
9960.77 1394
9961.71 1332
9962.65 1320
9963.59 1329
9964.53 1322
9965.48 1338
9966.42 1329
9967.36 1306
9968.30 1352
9969.24 1287
9970.19 1275
9971.13 1291
9972.07 1377
9973.01 1377
9973.95 1305
9974.90 1279
9975.84 1322
9976.78 1341
9977.72 1280
9978.67 1281
9979.61 1278
9980.55 1340
9981.50 1288
9982.44 1290
9983.38 1317
9984.32 1308
9985.27 1301
9986.21 1283
9987.15 1293
9988.10 1304
9989.04 1325
9989.98 1264
9990.92 1252
9991.87 1316
9992.81 1304
9993.75 1314
9994.70 1289
9995.64 1264
9996.58 1305
9997.53 1288
9998.47 1291
9999.41 1272
10000.36 1272
10001.30 1308
10002.25 1309
10003.19 1306
10004.13 1293
10005.08 1258
10006.02 1284
10006.96 1286
10007.91 1277
10008.85 1287
10009.80 1243
10010.74 1268
10011.68 1259
10012.63 1216
10013.57 1231
10014.52 1247
10015.46 1229
10016.41 1246
10017.35 1255
10018.29 1282
10019.24 1259
10020.18 1246
10021.13 1232
10022.07 1233
10023.02 1251
10023.96 1217
10024.91 1261
10025.85 1233
10026.80 1198
10027.74 1198
10028.69 1214
10029.63 1237
10030.58 1232
10031.52 1200
10032.47 1202
10033.41 1187
10034.36 1189
10035.30 1199
10036.25 1228
10037.19 1220
10038.14 1166
10039.08 1129
10040.03 1157
10040.97 1189
10041.92 1180
10042.87 1174
10043.81 1153
10044.76 1191
10045.70 1210
10046.65 1180
10047.59 1173
10048.54 1160
10049.49 1155
10050.43 1114
10051.38 1119
10052.32 1135
10053.27 1175
10054.22 1178
10055.16 1148
10056.11 1148
10057.05 1143
10058.00 1187
10058.95 1177
10059.89 1151
10060.84 1145
10061.79 1105
10062.73 1090
10063.68 1146
10064.63 1116
10065.57 1139
10066.52 1145
10067.47 1114
10068.41 1133
10069.36 1132
10070.31 1147
10071.25 1095
10072.20 1110
10073.15 1082
10074.10 1093
10075.04 1103
10075.99 1114
10076.94 1108
10077.88 1145
10078.83 1115
10079.78 1110
10080.73 1106
10081.67 1108
10082.62 1090
10083.57 1120
10084.52 1111
10085.46 1135
10086.41 1112
10087.36 1121
10088.31 1096
10089.25 1123
10090.20 1112
10091.15 1106
10092.10 1071
10093.05 1063
10093.99 1154
10094.94 1131
10095.89 1137
10096.84 1078
10097.79 1074
10098.73 1071
10099.68 1082
10100.63 1113
10101.58 1137
10102.53 1110
10103.48 1082
10104.42 1079
10105.37 1056
10106.32 1078
10107.27 1104
10108.22 1077
10109.17 1112
10110.12 1136
10111.06 1104
10112.01 1080
10112.96 1101
10113.91 1062
10114.86 1074
10115.81 1117
10116.76 1082
10117.71 1089
10118.66 1091
10119.61 1085
10120.56 1139
10121.50 1096
10122.45 1094
10123.40 1150
10124.35 1132
10125.30 1097
10126.25 1105
10127.20 1146
10128.15 1118
10129.10 1064
10130.05 1075
10131.00 1141
10131.95 1127
10132.90 1105
10133.85 1058
10134.80 1105
10135.75 1139
10136.70 1129
10137.65 1133
10138.60 1139
10139.55 1119
10140.50 1082
10141.45 1104
10142.40 1137
10143.35 1119
10144.30 1164
10145.25 1159
10146.20 1125
10147.15 1131
10148.10 1174
10149.05 1130
10150.00 1123
10150.95 1146
10151.90 1176
10152.86 1129
10153.81 1137
10154.76 1137
10155.71 1131
10156.66 1141
10157.61 1125
10158.56 1184
10159.51 1128
10160.46 1128
10161.41 1155
10162.37 1170
10163.32 1143
10164.27 1130
10165.22 1134
10166.17 1159
10167.12 1184
10168.07 1181
10169.03 1211
10169.98 1185
10170.93 1211
10171.88 1223
10172.83 1268
10173.78 1226
10174.74 1248
10175.69 1293
10176.64 1267
10177.59 1251
10178.54 1240
10179.49 1252
10180.45 1250
10181.40 1251
10182.35 1255
10183.30 1231
10184.26 1265
10185.21 1247
10186.16 1259
10187.11 1349
10188.06 1328
10189.02 1323
10189.97 1336
10190.92 1361
10191.87 1356
10192.83 1344
10193.78 1390
10194.73 1358
10195.69 1398
10196.64 1382
10197.59 1404
10198.54 1330
10199.50 1331
10200.45 1361
10201.40 1392
10202.36 1383
10203.31 1407
10204.26 1396
10205.22 1396
10206.17 1393
10207.12 1441
10208.08 1448
10209.03 1439
10209.98 1473
10210.94 1476
10211.89 1388
10212.84 1353
10213.80 1330
10214.75 1373
10215.70 1398
10216.66 1364
10217.61 1349
10218.56 1334
10219.52 1323
10220.47 1297
10221.43 1298
10222.38 1314
10223.33 1283
10224.29 1263
10225.24 1272
10226.20 1371
10227.15 1375
10228.11 1402
10229.06 1367
10230.01 1438
10230.97 1455
10231.92 1476
10232.88 1454
10233.83 1509
10234.79 1540
10235.74 1540
10236.70 1560
10237.65 1536
10238.60 1497
10239.56 1473
10240.51 1465
10241.47 1434
10242.42 1382
10243.38 1324
10244.33 1314
10245.29 1300
10246.24 1310
10247.20 1222
10248.15 1241
10249.11 1215
10250.07 1203
10251.02 1252
10251.98 1191
10252.93 1189
10253.89 1196
10254.84 1144
10255.80 1142
10256.75 1150
10257.71 1124
10258.67 1133
10259.62 1128
10260.58 1132
10261.53 1112
10262.49 1122
10263.44 1151
10264.40 1130
10265.36 1091
10266.31 1118
10267.27 1113
10268.22 1136
10269.18 1092
10270.14 1119
10271.09 1144
10272.05 1097
10273.01 1110
10273.96 1111
10274.92 1078
10275.87 1119
10276.83 1123
10277.79 1073
10278.74 1120
10279.70 1102
10280.66 1089
10281.61 1056
10282.57 1114
10283.53 1084
10284.49 1088
10285.44 1060
10286.40 1062
10287.36 1048
10288.31 1060
10289.27 1092
10290.23 1094
10291.18 1089
10292.14 1075
10293.10 1063
10294.06 1083
10295.01 1102
10295.97 1060
10296.93 1113
10297.89 1081
10298.84 1112
10299.80 1084
10300.76 1077
10301.72 1130
10302.67 1093
10303.63 1116
10304.59 1100
10305.55 1107
10306.51 1106
10307.46 1105
10308.42 1071
10309.38 1101
10310.34 1080
10311.30 1091
10312.25 1086
10313.21 1102
10314.17 1095
10315.13 1124
10316.09 1121
10317.05 1104
10318.00 1109
10318.96 1088
10319.92 1054
10320.88 1081
10321.84 1081
10322.80 1070
10323.76 1075
10324.71 1052
10325.67 1062
10326.63 1046
10327.59 1039
10328.55 1041
10329.51 1079
10330.47 1058
10331.43 1030
10332.39 1039
10333.35 1010
10334.30 1013
10335.26 1037
10336.22 1095
10337.18 1023
10338.14 1038
10339.10 1035
10340.06 1066
10341.02 1069
10341.98 1057
10342.94 1052
10343.90 1031
10344.86 1021
10345.82 1027
10346.78 1058
10347.74 1070
10348.70 1053
10349.66 1042
10350.62 1055
10351.58 1042
10352.54 1079
10353.50 1096
10354.46 1108
10355.42 1066
10356.38 1050
10357.34 1047
10358.30 1044
10359.26 1057
10360.22 1090
10361.18 1138
10362.14 1062
10363.10 1049
10364.06 1068
10365.02 1058
10365.98 1044
10366.94 1039
10367.90 1075
10368.87 1086
10369.83 1026
10370.79 1027
10371.75 1017
10372.71 972
10373.67 997
10374.63 1004
10375.59 1018
10376.55 1003
10377.51 1006
10378.48 1042
10379.44 1021
10380.40 994
10381.36 1014
10382.32 1014
10383.28 1048
10384.24 1032
10385.21 987
10386.17 962
10387.13 986
10388.09 1040
10389.05 1039
10390.01 1010
10390.98 999
10391.94 970
10392.90 993
10393.86 1044
10394.82 994
10395.79 1048
10396.75 1011
10397.71 1016
10398.67 1024
10399.63 1030
10400.60 1061
10401.56 1043
10402.52 999
10403.48 1045
10404.45 1064
10405.41 1058
10406.37 998
10407.33 1128
10408.30 1068
10409.26 1063
10410.22 1115
10411.18 1070
10412.15 1058
10413.11 1070
10414.07 1086
10415.04 1151
10416.00 1213
10416.96 1189
10417.93 1196
10418.89 1217
10419.85 1196
10420.81 1150
10421.78 1174
10422.74 1136
10423.70 1105
10424.67 1132
10425.63 1151
10426.59 1143
10427.56 1067
10428.52 1062
10429.49 1062
10430.45 1020
10431.41 1002
10432.38 1028
10433.34 979
10434.30 1006
10435.27 997
10436.23 976
10437.20 1017
10438.16 977
10439.12 1008
10440.09 984
10441.05 948
10442.02 978
10442.98 988
10443.94 948
10444.91 968
10445.87 975
10446.84 972
10447.80 964
10448.77 981
10449.73 981
10450.70 999
10451.66 986
10452.63 950
10453.59 1022
10454.55 999
10455.52 966
10456.48 938
10457.45 982
10458.41 1022
10459.38 1027
10460.34 987
10461.31 985
10462.27 981
10463.24 999
10464.20 997
10465.17 1036
10466.14 938
10467.10 927
10468.07 952
10469.03 951
10470.00 1009
10470.96 1003
10471.93 1010
10472.89 985
10473.86 1002
10474.82 989
10475.79 1019
10476.76 1008
10477.72 953
10478.69 947
10479.65 1026
10480.62 1018
10481.59 996
10482.55 968
10483.52 1006
10484.48 1009
10485.45 1040
10486.42 1035
10487.38 999
10488.35 992
10489.32 1007
10490.28 975
10491.25 958
10492.21 992
10493.18 1016
10494.15 977
10495.11 1030
10496.08 1053
10497.05 1060
10498.01 1013
10498.98 1078
10499.95 1022
10500.92 1080
10501.88 1033
10502.85 1063
10503.82 1010
10504.78 1053
10505.75 1051
10506.72 1019
10507.68 1042
10508.65 1041
10509.62 1045
10510.59 1051
10511.55 1027
10512.52 1037
10513.49 1041
10514.46 1079
10515.42 1057
10516.39 1034
10517.36 1060
10518.33 1022
10519.29 1044
10520.26 1041
10521.23 1087
10522.20 1059
10523.17 1047
10524.13 1047
10525.10 1065
10526.07 1013
10527.04 1050
10528.01 1005
10528.97 1035
10529.94 1024
10530.91 1019
10531.88 1030
10532.85 1023
10533.82 1009
10534.78 1029
10535.75 1102
10536.72 1096
10537.69 1137
10538.66 1069
10539.63 1067
10540.60 1083
10541.56 1083
10542.53 1119
10543.50 1092
10544.47 1103
10545.44 1104
10546.41 1140
10547.38 1128
10548.35 1145
10549.32 1162
10550.29 1157
10551.25 1164
10552.22 1174
10553.19 1233
10554.16 1232
10555.13 1236
10556.10 1258
10557.07 1302
10558.04 1311
10559.01 1340
10559.98 1370
10560.95 1378
10561.92 1385
10562.89 1324
10563.86 1316
10564.83 1317
10565.80 1303
10566.77 1226
10567.74 1272
10568.71 1198
10569.68 1188
10570.65 1159
10571.62 1171
10572.59 1185
10573.56 1159
10574.53 1135
10575.50 1111
10576.47 1097
10577.44 1106
10578.41 1099
10579.38 1075
10580.35 1039
10581.32 1127
10582.29 1142
10583.26 1159
10584.23 1109
10585.21 1093
10586.18 1127
10587.15 1172
10588.12 1151
10589.09 1141
10590.06 1150
10591.03 1159
10592.00 1103
10592.97 1139
10593.94 1184
10594.92 1111
10595.89 1084
10596.86 1072
10597.83 1077
10598.80 1063
10599.77 1077
10600.74 1094
10601.71 1094
10602.69 1062
10603.66 1004
10604.63 1079
10605.60 1108
10606.57 1029
10607.54 1075
10608.52 1072
10609.49 1062
10610.46 1064
10611.43 1043
10612.40 1109
10613.38 1061
10614.35 1036
10615.32 1056
10616.29 1113
10617.27 1050
10618.24 1054
10619.21 1064
10620.18 1071
10621.15 1077
10622.13 1136
10623.10 1143
10624.07 1118
10625.04 1095
10626.02 1059
10626.99 1100
10627.96 1073
10628.94 1106
10629.91 1073
10630.88 1145
10631.85 1108
10632.83 1101
10633.80 1197
10634.77 1207
10635.75 1239
10636.72 1246
10637.69 1224
10638.67 1200
10639.64 1213
10640.61 1225
10641.59 1156
10642.56 1167
10643.53 1140
10644.51 1103
10645.48 1146
10646.45 1129
10647.43 1125
10648.40 1138
10649.37 1078
10650.35 1089
10651.32 1112
10652.30 1116
10653.27 1083
10654.24 1054
10655.22 1059
10656.19 1082
10657.16 1057
10658.14 1043
10659.11 1054
10660.09 1018
10661.06 1035
10662.04 1042
10663.01 1031
10663.98 1080
10664.96 1050
10665.93 1053
10666.91 998
10667.88 1043
10668.86 1066
10669.83 1042
10670.81 1036
10671.78 1003
10672.76 1027
10673.73 1067
10674.71 1061
10675.68 1044
10676.66 1110
10677.63 1090
10678.61 1064
10679.58 1047
10680.56 1024
10681.53 1061
10682.51 1064
10683.48 1031
10684.46 1049
10685.43 1023
10686.41 1081
10687.38 1055
10688.36 1045
10689.33 994
10690.31 977
10691.28 1000
10692.26 1003
10693.24 1013
10694.21 1017
10695.19 990
10696.16 989
10697.14 995
10698.12 987
10699.09 993
10700.07 1019
10701.04 999
10702.02 991
10703.00 982
10703.97 1022
10704.95 968
10705.92 982
10706.90 970
10707.88 963
10708.85 998
10709.83 998
10710.81 1011
10711.78 1008
10712.76 983
10713.74 1001
10714.71 997
10715.69 989
10716.67 1040
10717.64 1037
10718.62 1006
10719.60 1019
10720.57 972
10721.55 993
10722.53 1024
10723.50 1011
10724.48 1021
10725.46 976
10726.44 955
10727.41 1001
10728.39 998
10729.37 965
10730.35 973
10731.32 1011
10732.30 1040
10733.28 1015
10734.26 979
10735.23 1018
10736.21 1035
10737.19 1031
10738.17 1034
10739.14 1070
10740.12 1035
10741.10 1004
10742.08 1030
10743.06 1022
10744.03 1035
10745.01 1001
10745.99 1020
10746.97 957
10747.95 1007
10748.92 1033
10749.90 991
10750.88 1003
10751.86 1010
10752.84 1045
10753.82 1015
10754.79 995
10755.77 999
10756.75 1056
10757.73 1045
10758.71 1046
10759.69 1012
10760.67 1023
10761.65 1008
10762.62 1011
10763.60 1018
10764.58 1040
10765.56 1043
10766.54 1047
10767.52 1092
10768.50 1066
10769.48 1073
10770.46 1076
10771.44 1066
10772.42 1078
10773.39 1114
10774.37 1091
10775.35 1095
10776.33 1123
10777.31 1078
10778.29 1097
10779.27 1085
10780.25 1085
10781.23 1037
10782.21 1069
10783.19 1052
10784.17 1045
10785.15 1023
10786.13 1028
10787.11 1000
10788.09 1064
10789.07 1054
10790.05 1037
10791.03 1030
10792.01 998
10792.99 1055
10793.97 1054
10794.95 1054
10795.93 1012
10796.91 1053
10797.89 1076
10798.87 1061
10799.85 1002
10800.83 1051
10801.82 1028
10802.80 1055
10803.78 1048
10804.76 1052
10805.74 1051
10806.72 1027
10807.70 1070
10808.68 1023
10809.66 1061
10810.64 1037
10811.62 1057
10812.61 1092
10813.59 1072
10814.57 1034
10815.55 1049
10816.53 1068
10817.51 1080
10818.49 1060
10819.47 1053
10820.46 1101
10821.44 1071
10822.42 1080
10823.40 1072
10824.38 1093
10825.36 1114
10826.35 1124
10827.33 1126
10828.31 1096
10829.29 1142
10830.27 1139
10831.25 1125
10832.24 1125
10833.22 1124
10834.20 1113
10835.18 1106
10836.17 1144
10837.15 1079
10838.13 1061
10839.11 1120
10840.09 1152
10841.08 1150
10842.06 1098
10843.04 1136
10844.02 1173
10845.01 1170
10845.99 1200
10846.97 1182
10847.96 1196
10848.94 1188
10849.92 1178
10850.90 1147
10851.89 1170
10852.87 1179
10853.85 1150
10854.84 1203
10855.82 1228
10856.80 1224
10857.78 1254
10858.77 1236
10859.75 1270
10860.73 1211
10861.72 1207
10862.70 1221
10863.68 1266
10864.67 1274
10865.65 1292
10866.64 1260
10867.62 1241
10868.60 1298
10869.59 1217
10870.57 1262
10871.55 1256
10872.54 1274
10873.52 1230
10874.51 1279
10875.49 1319
10876.47 1309
10877.46 1295
10878.44 1281
10879.43 1301
10880.41 1298
10881.39 1350
10882.38 1345
10883.36 1345
10884.35 1384
10885.33 1372
10886.32 1356
10887.30 1399
10888.29 1374
10889.27 1378
10890.25 1396
10891.24 1365
10892.22 1383
10893.21 1368
10894.19 1378
10895.18 1371
10896.16 1432
10897.15 1459
10898.13 1475
10899.12 1443
10900.10 1477
10901.09 1495
10902.07 1511
10903.06 1503
10904.04 1501
10905.03 1519
10906.01 1548
10907.00 1552
10907.99 1564
10908.97 1542
10909.96 1551
10910.94 1562
10911.93 1546
10912.91 1536
10913.90 1628
10914.88 1649
10915.87 1633
10916.86 1662
10917.84 1633
10918.83 1648
10919.81 1655
10920.80 1683
10921.79 1648
10922.77 1661
10923.76 1699
10924.74 1683
10925.73 1696
10926.72 1605
10927.70 1649
10928.69 1660
10929.68 1673
10930.66 1700
10931.65 1681
10932.64 1698
10933.62 1771
10934.61 1778
10935.60 1795
10936.58 1776
10937.57 1821
10938.56 1870
10939.54 1886
10940.53 1875
10941.52 1927
10942.50 2016
10943.49 2014
10944.48 1989
10945.47 1995
10946.45 2060
10947.44 2051
10948.43 2098
10949.41 2172
10950.40 2130
10951.39 2183
10952.38 2208
10953.36 2281
10954.35 2311
10955.34 2344
10956.33 2383
10957.31 2405
10958.30 2342
10959.29 2368
10960.28 2359
10961.27 2350
10962.25 2372
10963.24 2350
10964.23 2259
10965.22 2266
10966.21 2222
10967.19 2147
10968.18 2074
10969.17 2158
10970.16 2072
10971.15 2038
10972.13 2061
10973.12 1990
10974.11 2011
10975.10 2059
10976.09 2093
10977.08 2062
10978.07 2079
10979.05 2067
10980.04 2053
10981.03 2081
10982.02 2082
10983.01 2116
10984.00 2110
10984.99 2127
10985.98 2169
10986.96 2177
10987.95 2233
10988.94 2246
10989.93 2284
10990.92 2391
10991.91 2407
10992.90 2535
10993.89 2622
10994.88 2792
10995.87 2814
10996.86 2893
10997.85 2984
10998.84 2997
10999.83 2941
11000.82 2972
11001.81 2910
11002.79 2871
11003.78 2760
11004.77 2697
11005.76 2579
11006.75 2494
11007.74 2377
11008.73 2292
11009.72 2180
11010.71 2050
11011.70 2019
11012.69 2022
11013.68 1944
11014.67 1854
11015.67 1861
11016.66 1791
11017.65 1777
11018.64 1785
11019.63 1764
11020.62 1742
11021.61 1737
11022.60 1726
11023.59 1696
11024.58 1645
11025.57 1709
11026.56 1680
11027.55 1619
11028.54 1654
11029.53 1614
11030.52 1603
11031.52 1648
11032.51 1598
11033.50 1597
11034.49 1630
11035.48 1629
11036.47 1627
11037.46 1577
11038.45 1564
11039.45 1566
11040.44 1553
11041.43 1596
11042.42 1555
11043.41 1548
11044.40 1540
11045.39 1529
11046.39 1507
11047.38 1489
11048.37 1461
11049.36 1511
11050.35 1491
11051.35 1445
11052.34 1423
11053.33 1472
11054.32 1424
11055.31 1419
11056.31 1440
11057.30 1484
11058.29 1438
11059.28 1398
11060.27 1474
11061.27 1462
11062.26 1438
11063.25 1468
11064.24 1510
11065.24 1463
11066.23 1471
11067.22 1465
11068.21 1446
11069.21 1412
11070.20 1439
11071.19 1441
11072.19 1480
11073.18 1466
11074.17 1492
11075.16 1505
11076.16 1427
11077.15 1446
11078.14 1468
11079.14 1477
11080.13 1437
11081.12 1423
11082.12 1448
11083.11 1419
11084.10 1382
11085.10 1360
11086.09 1346
11087.08 1411
11088.08 1374
11089.07 1381
11090.06 1389
11091.06 1377
11092.05 1384
11093.04 1345
11094.04 1362
11095.03 1308
11096.03 1318
11097.02 1372
11098.01 1344
11099.01 1284
11100.00 1317
11101.00 1338
11101.99 1324
11102.98 1305
11103.98 1271
11104.97 1284
11105.97 1298
11106.96 1302
11107.96 1301
11108.95 1307
11109.95 1303
11110.94 1295
11111.93 1299
11112.93 1315
11113.92 1232
11114.92 1270
11115.91 1292
11116.91 1281
11117.90 1264
11118.90 1275
11119.89 1287
11120.89 1252
11121.88 1251
11122.88 1173
11123.87 1298
11124.87 1287
11125.86 1267
11126.86 1276
11127.85 1285
11128.85 1242
11129.84 1250
11130.84 1262
11131.84 1258
11132.83 1204
11133.83 1214
11134.82 1260
11135.82 1211
11136.81 1227
11137.81 1257
11138.81 1215
11139.80 1196
11140.80 1246
11141.79 1187
11142.79 1248
11143.79 1254
11144.78 1260
11145.78 1222
11146.77 1192
11147.77 1212
11148.77 1260
11149.76 1218
11150.76 1185
11151.75 1168
11152.75 1181
11153.75 1151
11154.74 1187
11155.74 1150
11156.74 1172
11157.73 1171
11158.73 1141
11159.73 1111
11160.72 1170
11161.72 1131
11162.72 1135
11163.71 1101
11164.71 1129
11165.71 1122
11166.71 1125
11167.70 1101
11168.70 1154
11169.70 1143
11170.69 1158
11171.69 1124
11172.69 1247
11173.69 1185
11174.68 1131
11175.68 1146
11176.68 1132
11177.68 1100
11178.67 1082
11179.67 1118
11180.67 1108
11181.67 1112
11182.66 1121
11183.66 1141
11184.66 1085
11185.66 1125
11186.66 1142
11187.65 1123
11188.65 1118
11189.65 1151
11190.65 1127
11191.65 1112
11192.64 1114
11193.64 1163
11194.64 1160
11195.64 1102
11196.64 1178
11197.64 1140
11198.63 1141
11199.63 1175
11200.63 1169
11201.63 1154
11202.63 1150
11203.63 1102
11204.63 1144
11205.63 1123
11206.62 1104
11207.62 1094
11208.62 1143
11209.62 1160
11210.62 1146
11211.62 1151
11212.62 1124
11213.62 1134
11214.62 1142
11215.62 1156
11216.61 1136
11217.61 1115
11218.61 1098
11219.61 1128
11220.61 1072
11221.61 1085
11222.61 1099
11223.61 1154
11224.61 1147
11225.61 1077
11226.61 1112
11227.61 1133
11228.61 1106
11229.61 1058
11230.61 1084
11231.61 1094
11232.61 1104
11233.61 1158
11234.61 1124
11235.61 1101
11236.61 1129
11237.61 1134
11238.61 1109
11239.61 1115
11240.61 1120
11241.61 1127
11242.61 1127
11243.61 1125
11244.61 1088
11245.61 1098
11246.61 1180
11247.61 1129
11248.62 1113
11249.62 1087
11250.62 1112
11251.62 1112
11252.62 1107
11253.62 1153
11254.62 1160
11255.62 1150
11256.62 1156
11257.62 1180
11258.62 1137
11259.63 1176
11260.63 1166
11261.63 1144
11262.63 1151
11263.63 1151
11264.63 1157
11265.63 1124
11266.64 1144
11267.64 1160
11268.64 1168
11269.64 1181
11270.64 1228
11271.64 1181
11272.65 1211
11273.65 1200
11274.65 1204
11275.65 1208
11276.65 1195
11277.65 1144
11278.66 1186
11279.66 1252
11280.66 1234
11281.66 1227
11282.67 1225
11283.67 1210
11284.67 1164
11285.67 1151
11286.67 1135
11287.68 1151
11288.68 1202
11289.68 1220
11290.68 1182
11291.69 1197
11292.69 1171
11293.69 1179
11294.70 1218
11295.70 1171
11296.70 1169
11297.70 1198
11298.71 1163
11299.71 1139
11300.71 1181
11301.72 1204
11302.72 1208
11303.72 1225
11304.72 1191
11305.73 1157
11306.73 1171
11307.73 1178
11308.74 1179
11309.74 1201
11310.74 1253
11311.75 1284
11312.75 1235
11313.76 1248
11314.76 1224
11315.76 1254
11316.77 1251
11317.77 1289
11318.77 1256
11319.78 1266
11320.78 1199
11321.79 1212
11322.79 1241
11323.79 1216
11324.80 1233
11325.80 1198
11326.81 1202
11327.81 1145
11328.81 1110
11329.82 1168
11330.82 1146
11331.83 1166
11332.83 1191
11333.84 1190
11334.84 1205
11335.85 1203
11336.85 1204
11337.85 1221
11338.86 1236
11339.86 1184
11340.87 1233
11341.87 1210
11342.88 1188
11343.88 1185
11344.89 1162
11345.89 1168
11346.90 1189
11347.90 1192
11348.91 1147
11349.91 1150
11350.92 1163
11351.92 1157
11352.93 1171
11353.94 1191
11354.94 1157
11355.95 1171
11356.95 1172
11357.96 1172
11358.96 1094
11359.97 1158
11360.97 1145
11361.98 1174
11362.99 1124
11363.99 1156
11365.00 1212
11366.00 1183
11367.01 1165
11368.02 1155
11369.02 1165
11370.03 1163
11371.03 1166
11372.04 1154
11373.05 1165
11374.05 1115
11375.06 1156
11376.06 1149
11377.07 1154
11378.08 1190
11379.08 1154
11380.09 1152
11381.10 1158
11382.10 1181
11383.11 1145
11384.12 1198
11385.12 1171
11386.13 1130
11387.14 1145
11388.14 1152
11389.15 1142
11390.16 1187
11391.17 1173
11392.17 1159
11393.18 1172
11394.19 1191
11395.19 1145
11396.20 1168
11397.21 1181
11398.22 1187
11399.22 1210
11400.23 1171
11401.24 1178
11402.25 1160
11403.25 1200
11404.26 1195
11405.27 1232
11406.28 1201
11407.28 1243
11408.29 1219
11409.30 1207
11410.31 1206
11411.31 1217
11412.32 1248
11413.33 1257
11414.34 1271
11415.35 1193
11416.35 1227
11417.36 1224
11418.37 1245
11419.38 1250
11420.39 1258
11421.40 1254
11422.40 1278
11423.41 1253
11424.42 1257
11425.43 1260
11426.44 1266
11427.45 1277
11428.46 1270
11429.46 1267
11430.47 1272
11431.48 1280
11432.49 1303
11433.50 1326
11434.51 1269
11435.52 1284
11436.53 1325
11437.54 1283
11438.54 1342
11439.55 1385
11440.56 1340
11441.57 1338
11442.58 1320
11443.59 1272
11444.60 1343
11445.61 1374
11446.62 1350
11447.63 1384
11448.64 1346
11449.65 1383
11450.66 1381
11451.67 1357
11452.68 1386
11453.69 1403
11454.70 1415
11455.71 1413
11456.72 1429
11457.73 1435
11458.74 1437
11459.75 1410
11460.76 1414
11461.77 1432
11462.78 1445
11463.79 1476
11464.80 1482
11465.81 1491
11466.82 1459
11467.83 1472
11468.84 1485
11469.85 1477
11470.86 1520
11471.87 1505
11472.88 1502
11473.89 1500
11474.90 1527
11475.91 1502
11476.92 1533
11477.93 1601
11478.95 1543
11479.96 1528
11480.97 1544
11481.98 1560
11482.99 1579
11484.00 1541
11485.01 1545
11486.02 1526
11487.03 1594
11488.05 1553
11489.06 1556
11490.07 1614
11491.08 1569
11492.09 1591
11493.10 1569
11494.11 1603
11495.13 1622
11496.14 1557
11497.15 1565
11498.16 1597
11499.17 1611
11500.18 1642
11501.20 1665
11502.21 1666
11503.22 1656
11504.23 1671
11505.24 1629
11506.26 1655
11507.27 1674
11508.28 1646
11509.29 1642
11510.30 1693
11511.32 1710
11512.33 1688
11513.34 1700
11514.35 1668
11515.37 1783
11516.38 1760
11517.39 1746
11518.40 1697
11519.42 1786
11520.43 1769
11521.44 1797
11522.45 1766
11523.47 1738
11524.48 1807
11525.49 1800
11526.51 1747
11527.52 1802
11528.53 1808
11529.55 1818
11530.56 1871
11531.57 1871
11532.59 1895
11533.60 1906
11534.61 1944
11535.63 1948
11536.64 2022
11537.65 2005
11538.67 2022
11539.68 2047
11540.69 2023
11541.71 2048
11542.72 1993
11543.73 2038
11544.75 2068
11545.76 2115
11546.78 2141
11547.79 2196
11548.80 2164
11549.82 2162
11550.83 2182
11551.85 2243
11552.86 2200
11553.87 2246
11554.89 2332
11555.90 2361
11556.92 2376
11557.93 2349
11558.95 2425
11559.96 2421
11560.97 2448
11561.99 2464
11563.00 2472
11564.02 2529
11565.03 2586
11566.05 2572
11567.06 2556
11568.08 2581
11569.09 2701
11570.11 2733
11571.12 2765
11572.14 2875
11573.15 2912
11574.17 2960
11575.18 3035
11576.20 3124
11577.21 3237
11578.23 3236
11579.24 3357
11580.26 3418
11581.27 3424
11582.29 3544
11583.30 3640
11584.32 3800
11585.33 3816
11586.35 3962
11587.37 4044
11588.38 4091
11589.40 4161
11590.41 4382
11591.43 4549
11592.44 4643
11593.46 5060
11594.48 5280
11595.49 5592
11596.51 5991
11597.52 6232
11598.54 6483
11599.56 6707
11600.57 6881
11601.59 7147
11602.61 7147
11603.62 7088
11604.64 7030
11605.66 6821
11606.67 6629
11607.69 6410
11608.70 6111
11609.72 5781
11610.74 5550
11611.75 5129
11612.77 4769
11613.79 4454
11614.81 4207
11615.82 3895
11616.84 3651
11617.86 3438
11618.87 3253
11619.89 3136
11620.91 3119
11621.92 2882
11622.94 2806
11623.96 2770
11624.98 2719
11625.99 2631
11627.01 2551
11628.03 2535
11629.05 2440
11630.06 2451
11631.08 2430
11632.10 2464
11633.12 2412
11634.13 2386
11635.15 2404
11636.17 2382
11637.19 2378
11638.20 2337
11639.22 2359
11640.24 2397
11641.26 2405
11642.28 2394
11643.29 2385
11644.31 2349
11645.33 2333
11646.35 2331
11647.37 2249
11648.39 2170
11649.40 2131
11650.42 2102
11651.44 2153
11652.46 2058
11653.48 2119
11654.50 2086
11655.51 2101
11656.53 2054
11657.55 2092
11658.57 2099
11659.59 2074
11660.61 2123
11661.63 2153
11662.65 2140
11663.67 2146
11664.68 2196
11665.70 2149
11666.72 2140
11667.74 2150
11668.76 2120
11669.78 2225
11670.80 2222
11671.82 2207
11672.84 2278
11673.86 2301
11674.88 2262
11675.90 2338
11676.92 2332
11677.94 2282
11678.96 2337
11679.98 2305
11680.99 2328
11682.01 2330
11683.03 2363
11684.05 2344
11685.07 2373
11686.09 2338
11687.11 2335
11688.13 2308
11689.15 2325
11690.17 2319
11691.19 2247
11692.21 2269
11693.24 2264
11694.26 2227
11695.28 2213
11696.30 2204
11697.32 2146
11698.34 2124
11699.36 2159
11700.38 2172
11701.40 2071
11702.42 2007
11703.44 2049
11704.46 2052
11705.48 2012
11706.50 1983
11707.52 2025
11708.54 1989
11709.57 1964
11710.59 1945
11711.61 1972
11712.63 1923
11713.65 1887
11714.67 1928
11715.69 1835
11716.71 1880
11717.73 1879
11718.76 1815
11719.78 1881
11720.80 1779
11721.82 1775
11722.84 1775
11723.86 1745
11724.89 1712
11725.91 1822
11726.93 1794
11727.95 1681
11728.97 1718
11729.99 1686
11731.02 1694
11732.04 1663
11733.06 1675
11734.08 1601
11735.10 1602
11736.13 1615
11737.15 1663
11738.17 1619
11739.19 1576
11740.22 1622
11741.24 1579
11742.26 1533
11743.28 1526
11744.30 1580
11745.33 1579
11746.35 1550
11747.37 1554
11748.40 1552
11749.42 1549
11750.44 1581
11751.46 1464
11752.49 1495
11753.51 1514
11754.53 1524
11755.56 1477
11756.58 1485
11757.60 1441
11758.62 1450
11759.65 1473
11760.67 1468
11761.69 1435
11762.72 1462
11763.74 1458
11764.76 1491
11765.79 1409
11766.81 1401
11767.83 1402
11768.86 1437
11769.88 1438
11770.91 1395
11771.93 1371
11772.95 1413
11773.98 1418
11775.00 1406
11776.02 1364
11777.05 1432
11778.07 1412
11779.10 1443
11780.12 1398
11781.14 1374
11782.17 1347
11783.19 1435
11784.22 1387
11785.24 1393
11786.26 1345
11787.29 1367
11788.31 1361
11789.34 1369
11790.36 1348
11791.39 1368
11792.41 1346
11793.44 1326
11794.46 1335
11795.49 1347
11796.51 1341
11797.54 1308
11798.56 1315
11799.59 1285
11800.61 1252
11801.63 1322
11802.66 1283
11803.69 1303
11804.71 1304
11805.74 1305
11806.76 1306
11807.79 1308
11808.81 1283
11809.84 1295
11810.86 1268
11811.89 1260
11812.91 1249
11813.94 1262
11814.96 1284
11815.99 1264
11817.01 1278
11818.04 1285
11819.07 1296
11820.09 1245
11821.12 1309
11822.14 1323
11823.17 1270
11824.20 1293
11825.22 1284
11826.25 1323
11827.27 1300
11828.30 1273
11829.33 1277
11830.35 1282
11831.38 1260
11832.40 1270
11833.43 1297
11834.46 1230
11835.48 1252
11836.51 1309
11837.54 1274
11838.56 1315
11839.59 1299
11840.62 1291
11841.64 1257
11842.67 1276
11843.70 1287
11844.72 1265
11845.75 1283
11846.78 1280
11847.80 1243
11848.83 1247
11849.86 1308
11850.89 1324
11851.91 1324
11852.94 1313
11853.97 1343
11854.99 1336
11856.02 1336
11857.05 1326
11858.08 1336
11859.10 1319
11860.13 1316
11861.16 1343
11862.19 1293
11863.21 1353
11864.24 1403
11865.27 1378
11866.30 1332
11867.33 1325
11868.35 1334
11869.38 1355
11870.41 1341
11871.44 1353
11872.47 1354
11873.49 1393
11874.52 1409
11875.55 1410
11876.58 1361
11877.61 1323
11878.63 1367
11879.66 1386
11880.69 1433
11881.72 1427
11882.75 1438
11883.78 1435
11884.81 1423
11885.83 1457
11886.86 1427
11887.89 1447
11888.92 1484
11889.95 1488
11890.98 1453
11892.01 1490
11893.04 1527
11894.06 1582
11895.09 1519
11896.12 1558
11897.15 1568
11898.18 1584
11899.21 1568
11900.24 1556
11901.27 1615
11902.30 1638
11903.33 1622
11904.36 1655
11905.39 1668
11906.42 1600
11907.45 1587
11908.48 1629
11909.50 1560
11910.53 1571
11911.56 1600
11912.59 1597
11913.62 1565
11914.65 1509
11915.68 1557
11916.71 1527
11917.74 1593
11918.77 1552
11919.80 1577
11920.83 1675
11921.86 1686
11922.89 1751
11923.92 1772
11924.95 1847
11925.99 1844
11927.02 1873
11928.05 1891
11929.08 1932
11930.11 1950
11931.14 1902
11932.17 1909
11933.20 1904
11934.23 1827
11935.26 1824
11936.29 1788
11937.32 1738
11938.35 1740
11939.38 1706
11940.41 1705
11941.45 1640
11942.48 1600
11943.51 1528
11944.54 1536
11945.57 1486
11946.60 1475
11947.63 1417
11948.66 1409
11949.70 1344
11950.73 1402
11951.76 1376
11952.79 1354
11953.82 1393
11954.85 1398
11955.88 1401
11956.92 1389
11957.95 1385
11958.98 1308
11960.01 1363
11961.04 1360
11962.08 1376
11963.11 1350
11964.14 1365
11965.17 1387
11966.20 1404
11967.24 1391
11968.27 1353
11969.30 1370
11970.33 1351
11971.36 1333
11972.40 1339
11973.43 1375
11974.46 1400
11975.49 1390
11976.53 1365
11977.56 1390
11978.59 1373
11979.62 1327
11980.66 1368
11981.69 1406
11982.72 1392
11983.76 1383
11984.79 1367
11985.82 1379
11986.85 1356
11987.89 1390
11988.92 1352
11989.95 1374
11990.99 1375
11992.02 1345
11993.05 1383
11994.09 1369
11995.12 1359
11996.15 1378
11997.19 1421
11998.22 1347
11999.25 1397
12000.29 1430
12001.32 1418
12002.35 1376
12003.39 1395
12004.42 1439
12005.46 1462
12006.49 1430
12007.52 1444
12008.56 1442
12009.59 1456
12010.63 1488
12011.66 1474
12012.69 1527
12013.73 1516
12014.76 1540
12015.80 1525
12016.83 1509
12017.86 1493
12018.90 1511
12019.93 1545
12020.97 1518
12022.00 1476
12023.04 1502
12024.07 1514
12025.11 1507
12026.14 1499
12027.18 1473
12028.21 1519
12029.25 1475
12030.28 1482
12031.32 1495
12032.35 1472
12033.39 1435
12034.42 1424
12035.46 1498
12036.49 1504
12037.53 1474
12038.56 1413
12039.60 1395
12040.63 1404
12041.67 1423
12042.70 1378
12043.74 1400
12044.77 1426
12045.81 1428
12046.84 1397
12047.88 1464
12048.92 1407
12049.95 1454
12050.99 1433
12052.02 1459
12053.06 1471
12054.09 1442
12055.13 1432
12056.17 1431
12057.20 1380
12058.24 1407
12059.27 1464
12060.31 1424
12061.35 1440
12062.38 1467
12063.42 1427
12064.46 1382
12065.49 1447
12066.53 1460
12067.56 1450
12068.60 1431
12069.64 1469
12070.67 1471
12071.71 1463
12072.75 1438
12073.78 1385
12074.82 1467
12075.86 1484
12076.89 1463
12077.93 1447
12078.97 1472
12080.01 1465
12081.04 1502
12082.08 1483
12083.12 1470
12084.15 1469
12085.19 1485
12086.23 1542
12087.27 1508
12088.30 1510
12089.34 1531
12090.38 1516
12091.41 1529
12092.45 1548
12093.49 1616
12094.53 1640
12095.57 1647
12096.60 1679
12097.64 1686
12098.68 1655
12099.72 1647
12100.75 1669
12101.79 1674
12102.83 1635
12103.87 1676
12104.91 1635
12105.94 1605
12106.98 1556
12108.02 1591
12109.06 1565
12110.10 1532
12111.14 1511
12112.17 1446
12113.21 1438
12114.25 1446
12115.29 1356
12116.33 1395
12117.37 1355
12118.40 1363
12119.44 1331
12120.48 1335
12121.52 1340
12122.56 1288
12123.60 1271
12124.64 1245
12125.68 1254
12126.72 1225
12127.75 1231
12128.79 1227
12129.83 1256
12130.87 1228
12131.91 1269
12132.95 1235
12133.99 1202
12135.03 1228
12136.07 1236
12137.11 1208
12138.15 1224
12139.19 1203
12140.23 1229
12141.27 1248
12142.31 1217
12143.35 1205
12144.38 1185
12145.42 1209
12146.46 1201
12147.50 1155
12148.54 1155
12149.58 1170
12150.62 1176
12151.66 1218
12152.70 1193
12153.74 1180
12154.78 1179
12155.82 1161
12156.87 1150
12157.91 1158
12158.95 1183
12159.99 1155
12161.03 1173
12162.07 1148
12163.11 1185
12164.15 1176
12165.19 1173
12166.23 1160
12167.27 1169
12168.31 1170
12169.35 1126
12170.39 1137
12171.43 1147
12172.47 1142
12173.52 1128
12174.56 1171
12175.60 1135
12176.64 1122
12177.68 1139
12178.72 1128
12179.76 1131
12180.80 1139
12181.85 1146
12182.89 1155
12183.93 1156
12184.97 1123
12186.01 1175
12187.05 1164
12188.09 1129
12189.14 1123
12190.18 1166
12191.22 1166
12192.26 1127
12193.30 1139
12194.34 1126
12195.39 1136
12196.43 1128
12197.47 1105
12198.51 1121
12199.55 1153
12200.60 1121
12201.64 1168
12202.68 1112
12203.72 1116
12204.77 1136
12205.81 1150
12206.85 1158
12207.89 1167
12208.94 1160
12209.98 1174
12211.02 1152
12212.06 1150
12213.11 1155
12214.15 1146
12215.19 1182
12216.23 1119
12217.28 1147
12218.32 1118
12219.36 1142
12220.41 1163
12221.45 1146
12222.49 1161
12223.54 1171
12224.58 1143
12225.62 1120
12226.66 1141
12227.71 1128
12228.75 1140
12229.79 1122
12230.84 1140
12231.88 1133
12232.93 1143
12233.97 1105
12235.01 1083
12236.06 1089
12237.10 1149
12238.14 1132
12239.19 1128
12240.23 1086
12241.28 1102
12242.32 1101
12243.36 1129
12244.41 1166
12245.45 1104
12246.50 1101
12247.54 1102
12248.58 1101
12249.63 1096
12250.67 1117
12251.72 1119
12252.76 1109
12253.80 1106
12254.85 1097
12255.89 1084
12256.94 1061
12257.98 1036
12259.03 1067
12260.07 1042
12261.12 1080
12262.16 1062
12263.21 1044
12264.25 1069
12265.30 1050
12266.34 1014
12267.39 994
12268.43 1058
12269.48 980
12270.52 952
12271.57 996
12272.61 986
12273.66 979
12274.70 1000
12275.75 978
12276.79 956
12277.84 980
12278.88 952
12279.93 1009
12280.98 958
12282.02 1007
12283.07 1003
12284.11 965
12285.16 977
12286.20 972
12287.25 942
12288.30 926
12289.34 954
12290.39 981
12291.43 985
12292.48 975
12293.53 939
12294.57 926
12295.62 957
12296.66 947
12297.71 958
12298.76 963
12299.80 993
12300.85 939
12301.90 970
12302.94 1010
12303.99 979
12305.04 951
12306.08 969
12307.13 960
12308.18 946
12309.22 944
12310.27 921
12311.32 976
12312.36 936
12313.41 965
12314.46 970
12315.50 1001
12316.55 972
12317.60 930
12318.65 921
12319.69 945
12320.74 999
12321.79 1011
12322.83 926
12323.88 958
12324.93 927
12325.98 950
12327.02 931
12328.07 942
12329.12 948
12330.17 920
12331.21 968
12332.26 978
12333.31 962
12334.36 977
12335.41 961
12336.45 970
12337.50 967
12338.55 907
12339.60 958
12340.65 925
12341.69 944
12342.74 933
12343.79 935
12344.84 951
12345.89 940
12346.94 935
12347.98 941
12349.03 985
12350.08 958
12351.13 945
12352.18 933
12353.23 936
12354.28 916
12355.32 920
12356.37 932
12357.42 990
12358.47 984
12359.52 936
12360.57 900
12361.62 896
12362.67 933
12363.72 924
12364.76 958
12365.81 939
12366.86 946
12367.91 927
12368.96 925
12370.01 921
12371.06 922
12372.11 914
12373.16 997
12374.21 952
12375.26 909
12376.31 950
12377.36 927
12378.41 968
12379.46 954
12380.51 956
12381.56 930
12382.61 966
12383.66 932
12384.71 927
12385.76 954
12386.81 957
12387.86 960
12388.91 1010
12389.96 938
12391.01 971
12392.06 949
12393.11 956
12394.16 970
12395.21 923
12396.26 964
12397.31 964
12398.36 963
12399.41 979
12400.46 980
12401.51 994
12402.56 971
12403.61 951
12404.66 984
12405.71 975
12406.77 963
12407.82 965
12408.87 958
12409.92 1010
12410.97 984
12412.02 987
12413.07 958
12414.12 1023
12415.17 996
12416.23 997
12417.28 986
12418.33 974
12419.38 1001
12420.43 989
12421.48 1017
12422.53 993
12423.59 1021
12424.64 988
12425.69 979
12426.74 1002
12427.79 1020
12428.84 1065
12429.90 1021
12430.95 1022
12432.00 1011
12433.05 1010
12434.10 1010
12435.16 1011
12436.21 1021
12437.26 995
12438.31 1013
12439.37 979
12440.42 975
12441.47 980
12442.52 988
12443.58 1027
12444.63 1038
12445.68 1055
12446.73 1008
12447.79 1034
12448.84 1022
12449.89 1003
12450.94 1009
12452.00 1001
12453.05 1065
12454.10 1052
12455.16 1045
12456.21 994
12457.26 1021
12458.31 1006
12459.37 1082
12460.42 1020
12461.47 1017
12462.53 1049
12463.58 1045
12464.63 997
12465.69 1037
12466.74 1054
12467.79 1060
12468.85 1074
12469.90 1078
12470.95 1109
12472.01 1050
12473.06 1062
12474.12 1029
12475.17 1097
12476.22 1068
12477.28 1099
12478.33 1142
12479.39 1114
12480.44 1121
12481.49 1106
12482.55 1139
12483.60 1104
12484.66 1107
12485.71 1101
12486.76 1120
12487.82 1120
12488.87 1141
12489.93 1167
12490.98 1182
12492.04 1135
12493.09 1201
12494.15 1205
12495.20 1167
12496.25 1254
12497.31 1249
12498.36 1235
12499.42 1220
12500.47 1244
12501.53 1273
12502.58 1276
12503.64 1292
12504.69 1326
12505.75 1343
12506.80 1376
12507.86 1435
12508.91 1436
12509.97 1468
12511.03 1444
12512.08 1473
12513.14 1543
12514.19 1640
12515.25 1658
12516.30 1690
12517.36 1779
12518.41 1825
12519.47 1822
12520.52 1862
12521.58 1986
12522.64 2015
12523.69 1952
12524.75 1926
12525.80 1841
12526.86 1923
12527.92 1938
12528.97 1863
12530.03 1812
12531.08 1768
12532.14 1785
12533.20 1722
12534.25 1623
12535.31 1603
12536.37 1580
12537.42 1478
12538.48 1471
12539.54 1436
12540.59 1398
12541.65 1393
12542.70 1330
12543.76 1323
12544.82 1288
12545.88 1276
12546.93 1296
12547.99 1270
12549.05 1241
12550.10 1236
12551.16 1220
12552.22 1201
12553.27 1254
12554.33 1240
12555.39 1226
12556.45 1260
12557.50 1201
12558.56 1194
12559.62 1235
12560.67 1252
12561.73 1274
12562.79 1226
12563.85 1231
12564.90 1218
12565.96 1275
12567.02 1240
12568.08 1249
12569.14 1242
12570.19 1237
12571.25 1264
12572.31 1283
12573.37 1252
12574.42 1244
12575.48 1276
12576.54 1263
12577.60 1256
12578.66 1296
12579.72 1280
12580.77 1327
12581.83 1314
12582.89 1323
12583.95 1324
12585.01 1311
12586.07 1350
12587.12 1423
12588.18 1393
12589.24 1373
12590.30 1469
12591.36 1477
12592.42 1474
12593.48 1494
12594.53 1494
12595.59 1585
12596.65 1541
12597.71 1595
12598.77 1659
12599.83 1707
12600.89 1707
12601.95 1781
12603.01 1744
12604.07 1713
12605.13 1713
12606.18 1713
12607.24 1700
12608.30 1712
12609.36 1718
12610.42 1673
12611.48 1639
12612.54 1615
12613.60 1588
12614.66 1586
12615.72 1539
12616.78 1535
12617.84 1457
12618.90 1487
12619.96 1438
12621.02 1409
12622.08 1394
12623.14 1433
12624.20 1423
12625.26 1419
12626.32 1453
12627.38 1423
12628.44 1375
12629.50 1399
12630.56 1359
12631.62 1418
12632.68 1388
12633.74 1358
12634.80 1353
12635.86 1350
12636.92 1329
12637.98 1314
12639.04 1355
12640.11 1391
12641.17 1351
12642.23 1301
12643.29 1281
12644.35 1214
12645.41 1274
12646.47 1275
12647.53 1289
12648.59 1301
12649.65 1286
12650.72 1239
12651.78 1258
12652.84 1295
12653.90 1230
12654.96 1243
12656.02 1244
12657.08 1226
12658.14 1251
12659.21 1276
12660.27 1260
12661.33 1210
12662.39 1229
12663.45 1261
12664.51 1225
12665.58 1241
12666.64 1244
12667.70 1244
12668.76 1233
12669.82 1249
12670.89 1259
12671.95 1268
12673.01 1264
12674.07 1297
12675.13 1274
12676.20 1311
12677.26 1289
12678.32 1329
12679.38 1357
12680.45 1336
12681.51 1368
12682.57 1364
12683.63 1363
12684.70 1378
12685.76 1372
12686.82 1417
12687.88 1434
12688.95 1385
12690.01 1402
12691.07 1410
12692.14 1366
12693.20 1344
12694.26 1347
12695.32 1356
12696.39 1386
12697.45 1349
12698.51 1345
12699.58 1347
12700.64 1329
12701.70 1316
12702.77 1377
12703.83 1371
12704.89 1356
12705.96 1344
12707.02 1371
12708.08 1364
12709.15 1297
12710.21 1325
12711.28 1336
12712.34 1326
12713.40 1335
12714.47 1315
12715.53 1287
12716.59 1347
12717.66 1288
12718.72 1302
12719.79 1309
12720.85 1330
12721.92 1296
12722.98 1325
12724.04 1279
12725.11 1281
12726.17 1273
12727.24 1279
12728.30 1265
12729.37 1230
12730.43 1267
12731.49 1251
12732.56 1253
12733.62 1218
12734.69 1182
12735.75 1210
12736.82 1222
12737.88 1186
12738.95 1165
12740.01 1204
12741.08 1215
12742.14 1201
12743.21 1186
12744.27 1200
12745.34 1184
12746.40 1144
12747.47 1169
12748.53 1174
12749.60 1140
12750.66 1136
12751.73 1107
12752.79 1113
12753.86 1101
12754.93 1105
12755.99 1101
12757.06 1103
12758.12 1168
12759.19 1134
12760.25 1072
12761.32 1073
12762.39 1085
12763.45 1060
12764.52 1081
12765.58 1101
12766.65 1121
12767.72 1084
12768.78 1054
12769.85 1082
12770.91 1052
12771.98 1022
12773.05 1008
12774.11 1056
12775.18 1048
12776.25 1018
12777.31 1057
12778.38 1039
12779.45 1008
12780.51 1022
12781.58 1042
12782.65 1011
12783.71 981
12784.78 1008
12785.85 1019
12786.91 1038
12787.98 1051
12789.05 1018
12790.11 988
12791.18 982
12792.25 998
12793.31 1003
12794.38 963
12795.45 955
12796.52 999
12797.58 1011
12798.65 971
12799.72 977
12800.79 990
12801.85 995
12802.92 970
12803.99 985
12805.06 976
12806.12 986
12807.19 1011
12808.26 1021
12809.33 1022
12810.39 980
12811.46 987
12812.53 1007
12813.60 995
12814.67 1008
12815.73 1011
12816.80 1027
12817.87 1016
12818.94 979
12820.01 986
12821.08 946
12822.14 953
12823.21 998
12824.28 1016
12825.35 960
12826.42 926
12827.49 970
12828.55 1008
12829.62 981
12830.69 957
12831.76 962
12832.83 968
12833.90 957
12834.97 920
12836.04 962
12837.11 937
12838.17 937
12839.24 939
12840.31 949
12841.38 959
12842.45 940
12843.52 937
12844.59 931
12845.66 919
12846.73 913
12847.80 924
12848.87 925
12849.94 889
12851.01 898
12852.08 902
12853.14 925
12854.21 886
12855.28 870
12856.35 889
12857.42 907
12858.49 881
12859.56 894
12860.63 853
12861.70 879
12862.77 847
12863.84 878
12864.91 905
12865.98 884
12867.05 858
12868.12 897
12869.19 846
12870.26 855
12871.34 841
12872.41 822
12873.48 848
12874.55 852
12875.62 855
12876.69 851
12877.76 818
12878.83 822
12879.90 854
12880.97 842
12882.04 837
12883.11 860
12884.18 873
12885.25 842
12886.33 831
12887.40 842
12888.47 833
12889.54 786
12890.61 784
12891.68 819
12892.75 835
12893.82 829
12894.89 827
12895.97 826
12897.04 836
12898.11 812
12899.18 815
12900.25 825
12901.32 788
12902.40 840
12903.47 828
12904.54 806
12905.61 842
12906.68 775
12907.75 819
12908.83 820
12909.90 834
12910.97 802
12912.04 770
12913.11 775
12914.19 796
12915.26 832
12916.33 837
12917.40 824
12918.48 767
12919.55 785
12920.62 789
12921.69 791
12922.77 794
12923.84 784
12924.91 808
12925.98 773
12927.06 770
12928.13 804
12929.20 776
12930.27 784
12931.35 780
12932.42 807
12933.49 815
12934.57 811
12935.64 792
12936.71 805
12937.79 763
12938.86 796
12939.93 796
12941.01 792
12942.08 789
12943.15 749
12944.23 797
12945.30 780
12946.37 798
12947.45 825
12948.52 773
12949.59 758
12950.67 745
12951.74 796
12952.81 766
12953.89 788
12954.96 790
12956.04 814
12957.11 821
12958.18 806
12959.26 793
12960.33 764
12961.41 768
12962.48 799
12963.55 777
12964.63 756
12965.70 752
12966.78 770
12967.85 763
12968.93 775
12970.00 802
12971.07 774
12972.15 779
12973.22 777
12974.30 772
12975.37 771
12976.45 771
12977.52 781
12978.60 779
12979.67 775
12980.75 782
12981.82 800
12982.90 781
12983.97 788
12985.05 755
12986.12 769
12987.20 747
12988.27 760
12989.35 783
12990.42 745
12991.50 738
12992.57 782
12993.65 768
12994.73 772
12995.80 789
12996.88 787
12997.95 780
12999.03 811
13000.10 818
13001.18 798
13002.25 795
13003.33 817
13004.41 776
13005.48 783
13006.56 776
13007.63 791
13008.71 792
13009.79 814
13010.86 793
13011.94 768
13013.02 771
13014.09 775
13015.17 751
13016.24 750
13017.32 812
13018.40 786
13019.47 806
13020.55 790
13021.63 825
13022.70 816
13023.78 803
13024.86 828
13025.93 821
13027.01 797
13028.09 806
13029.16 838
13030.24 834
13031.32 812
13032.40 849
13033.47 843
13034.55 826
13035.63 839
13036.70 815
13037.78 821
13038.86 831
13039.94 830
13041.01 833
13042.09 809
13043.17 786
13044.25 803
13045.32 806
13046.40 820
13047.48 810
13048.56 788
13049.63 821
13050.71 815
13051.79 824
13052.87 793
13053.95 808
13055.02 842
13056.10 839
13057.18 809
13058.26 805
13059.34 818
13060.41 797
13061.49 779
13062.57 786
13063.65 837
13064.73 830
13065.81 786
13066.88 817
13067.96 796
13069.04 787
13070.12 800
13071.20 794
13072.28 798
13073.36 794
13074.43 759
13075.51 778
13076.59 755
13077.67 768
13078.75 794
13079.83 791
13080.91 795
13081.99 741
13083.07 765
13084.15 786
13085.23 789
13086.30 790
13087.38 783
13088.46 783
13089.54 775
13090.62 785
13091.70 753
13092.78 793
13093.86 782
13094.94 810
13096.02 755
13097.10 789
13098.18 780
13099.26 780
13100.34 789
13101.42 798
13102.50 785
13103.58 798
13104.66 773
13105.74 769
13106.82 781
13107.90 788
13108.98 771
13110.06 763
13111.14 814
13112.22 782
13113.30 790
13114.38 763
13115.46 798
13116.54 801
13117.62 792
13118.70 827
13119.78 771
13120.86 792
13121.95 798
13123.03 781
13124.11 779
13125.19 800
13126.27 758
13127.35 777
13128.43 819
13129.51 829
13130.59 820
13131.67 793
13132.76 794
13133.84 810
13134.92 789
13136.00 768
13137.08 768
13138.16 791
13139.24 787
13140.32 762
13141.41 807
13142.49 795
13143.57 772
13144.65 762
13145.73 804
13146.81 767
13147.90 780
13148.98 767
13150.06 792
13151.14 781
13152.22 784
13153.31 800
13154.39 808
13155.47 807
13156.55 766
13157.63 800
13158.72 758
13159.80 799
13160.88 788
13161.96 816
13163.05 811
13164.13 798
13165.21 811
13166.29 822
13167.38 820
13168.46 803
13169.54 810
13170.62 813
13171.71 804
13172.79 792
13173.87 833
13174.96 773
13176.04 787
13177.12 776
13178.20 824
13179.29 823
13180.37 786
13181.45 782
13182.54 797
13183.62 837
13184.70 840
13185.79 796
13186.87 794
13187.95 823
13189.04 804
13190.12 775
13191.20 821
13192.29 857
13193.37 837
13194.46 841
13195.54 857
13196.62 857
13197.71 815
13198.79 833
13199.88 816
13200.96 862
13202.04 833
13203.13 835
13204.21 823
13205.30 844
13206.38 823
13207.46 844
13208.55 837
13209.63 847
13210.72 833
13211.80 807
13212.89 836
13213.97 826
13215.05 831
13216.14 787
13217.22 813
13218.31 797
13219.39 826
13220.48 852
13221.56 846
13222.65 840
13223.73 829
13224.82 831
13225.90 841
13226.99 863
13228.07 833
13229.16 832
13230.24 890
13231.33 854
13232.41 816
13233.50 845
13234.58 824
13235.67 858
13236.76 832
13237.84 850
13238.93 833
13240.01 830
13241.10 843
13242.18 813
13243.27 872
13244.35 855
13245.44 865
13246.53 848
13247.61 862
13248.70 886
13249.78 847
13250.87 878
13251.96 871
13253.04 850
13254.13 850
13255.21 945
13256.30 872
13257.39 896
13258.47 887
13259.56 924
13260.65 909
13261.73 889
13262.82 875
13263.91 905
13264.99 896
13266.08 861
13267.17 909
13268.25 912
13269.34 917
13270.43 906
13271.51 937
13272.60 953
13273.69 951
13274.77 907
13275.86 947
13276.95 959
13278.04 936
13279.12 942
13280.21 953
13281.30 958
13282.38 939
13283.47 936
13284.56 947
13285.65 927
13286.73 937
13287.82 946
13288.91 949
13290.00 959
13291.08 960
13292.17 957
13293.26 956
13294.35 994
13295.44 992
13296.52 997
13297.61 1021
13298.70 1023
13299.79 969
13300.88 1053
13301.96 992
13303.05 992
13304.14 980
13305.23 1012
13306.32 994
13307.41 1015
13308.49 1049
13309.58 990
13310.67 1004
13311.76 1021
13312.85 1041
13313.94 1027
13315.02 1042
13316.11 1030
13317.20 1075
13318.29 1025
13319.38 1037
13320.47 1043
13321.56 1075
13322.65 1027
13323.74 1045
13324.82 1049
13325.91 1032
13327.00 1028
13328.09 995
13329.18 1042
13330.27 1034
13331.36 989
13332.45 1003
13333.54 1034
13334.63 1035
13335.72 1057
13336.81 1028
13337.90 982
13338.99 1040
13340.08 1043
13341.17 1055
13342.26 1018
13343.35 1038
13344.44 1021
13345.53 1052
13346.61 1072
13347.70 1090
13348.79 1062
13349.89 1072
13350.98 1072
13352.07 1070
13353.16 1105
13354.25 1115
13355.34 1108
13356.43 1132
13357.52 1114
13358.61 1103
13359.70 1112
13360.79 1110
13361.88 1106
13362.97 1108
13364.06 1111
13365.15 1109
13366.24 1122
13367.33 1146
13368.42 1160
13369.51 1142
13370.60 1112
13371.70 1125
13372.79 1126
13373.88 1089
13374.97 1102
13376.06 1072
13377.15 1121
13378.24 1129
13379.33 1089
13380.43 1051
13381.52 1058
13382.61 1063
13383.70 1012
13384.79 1043
13385.88 1032
13386.97 1034
13388.07 1021
13389.16 998
13390.25 1015
13391.34 1012
13392.43 1002
13393.52 1049
13394.62 1020
13395.71 1001
13396.80 1002
13397.89 1022
13398.98 1027
13400.08 985
13401.17 984
13402.26 980
13403.35 1029
13404.45 1056
13405.54 1044
13406.63 1019
13407.72 1038
13408.82 1027
13409.91 994
13411.00 1022
13412.09 972
13413.19 993
13414.28 991
13415.37 1006
13416.46 1019
13417.56 1040
13418.65 1047
13419.74 1049
13420.84 1011
13421.93 1002
13423.02 1013
13424.11 1003
13425.21 1060
13426.30 1049
13427.39 1046
13428.49 1013
13429.58 1056
13430.67 1047
13431.77 1054
13432.86 1048
13433.95 1021
13435.05 1034
13436.14 1043
13437.24 1045
13438.33 1080
13439.42 1042
13440.52 1111
13441.61 1070
13442.70 1098
13443.80 1061
13444.89 1101
13445.99 1106
13447.08 1071
13448.17 1112
13449.27 1083
13450.36 1071
13451.46 1093
13452.55 1171
13453.64 1108
13454.74 1118
13455.83 1121
13456.93 1175
13458.02 1211
13459.12 1195
13460.21 1186
13461.31 1155
13462.40 1144
13463.50 1163
13464.59 1156
13465.69 1164
13466.78 1177
13467.87 1161
13468.97 1186
13470.06 1134
13471.16 1176
13472.25 1158
13473.35 1183
13474.44 1204
13475.54 1189
13476.64 1168
13477.73 1204
13478.83 1156
13479.92 1186
13481.02 1186
13482.11 1229
13483.21 1300
13484.30 1255
13485.40 1226
13486.49 1236
13487.59 1247
13488.69 1240
13489.78 1295
13490.88 1242
13491.97 1298
13493.07 1293
13494.17 1288
13495.26 1309
13496.36 1290
13497.45 1316
13498.55 1377
13499.65 1330
13500.74 1306
13501.84 1292
13502.93 1294
13504.03 1245
13505.13 1267
13506.22 1269
13507.32 1250
13508.42 1250
13509.51 1224
13510.61 1271
13511.71 1262
13512.80 1195
13513.90 1175
13515.00 1159
13516.09 1140
13517.19 1174
13518.29 1127
13519.38 1124
13520.48 1071
13521.58 1067
13522.68 1087
13523.77 1057
13524.87 1030
13525.97 1117
13527.06 1143
13528.16 1056
13529.26 1077
13530.36 1063
13531.45 1052
13532.55 1012
13533.65 1014
13534.75 1034
13535.84 964
13536.94 1012
13538.04 1021
13539.14 1001
13540.23 970
13541.33 986
13542.43 997
13543.53 1006
13544.63 1027
13545.72 976
13546.82 1025
13547.92 1025
13549.02 997
13550.12 1008
13551.22 1042
13552.31 986
13553.41 1001
13554.51 989
13555.61 1028
13556.71 992
13557.81 1007
13558.90 983
13560.00 1026
13561.10 983
13562.20 1007
13563.30 984
13564.40 958
13565.50 1015
13566.60 1007
13567.69 993
13568.79 1009
13569.89 1023
13570.99 1004
13572.09 1038
13573.19 989
13574.29 974
13575.39 1021
13576.49 1015
13577.59 1027
13578.69 1021
13579.79 1017
13580.89 1037
13581.98 1052
13583.08 1049
13584.18 1009
13585.28 984
13586.38 992
13587.48 1008
13588.58 1018
13589.68 1015
13590.78 1029
13591.88 1048
13592.98 1029
13594.08 1006
13595.18 1036
13596.28 1032
13597.38 1071
13598.48 1036
13599.58 1035
13600.68 1039
13601.78 992
13602.88 994
13603.98 1024
13605.08 1034
13606.18 1013
13607.29 1046
13608.39 1045
13609.49 1043
13610.59 990
13611.69 1017
13612.79 1047
13613.89 1047
13614.99 1075
13616.09 1046
13617.19 1059
13618.29 1060
13619.39 1075
13620.50 1043
13621.60 1006
13622.70 1025
13623.80 1047
13624.90 1084
13626.00 1056
13627.10 1022
13628.20 1055
13629.31 1043
13630.41 1043
13631.51 1021
13632.61 1043
13633.71 1051
13634.81 1063
13635.91 1013
13637.02 1085
13638.12 1073
13639.22 1025
13640.32 1054
13641.42 1055
13642.53 1072
13643.63 1003
13644.73 1018
13645.83 1036
13646.93 1078
13648.04 1065
13649.14 1071
13650.24 1111
13651.34 1042
13652.45 1043
13653.55 1014
13654.65 1067
13655.75 1072
13656.85 1080
13657.96 1074
13659.06 1100
13660.16 1043
13661.27 1103
13662.37 1058
13663.47 1060
13664.57 1073
13665.68 1135
13666.78 1071
13667.88 1093
13668.99 1070
13670.09 1136
13671.19 1126
13672.29 1079
13673.40 1142
13674.50 1096
13675.60 1098
13676.71 1135
13677.81 1103
13678.91 1110
13680.02 1110
13681.12 1090
13682.23 1140
13683.33 1100
13684.43 1138
13685.54 1114
13686.64 1133
13687.74 1165
13688.85 1113
13689.95 1115
13691.06 1171
13692.16 1190
13693.26 1191
13694.37 1172
13695.47 1246
13696.58 1235
13697.68 1265
13698.78 1221
13699.89 1259
13700.99 1266
13702.10 1304
13703.20 1288
13704.31 1375
13705.41 1331
13706.51 1386
13707.62 1412
13708.72 1381
13709.83 1399
13710.93 1413
13712.04 1430
13713.14 1406
13714.25 1388
13715.35 1406
13716.46 1421
13717.56 1416
13718.67 1365
13719.77 1332
13720.88 1339
13721.98 1315
13723.09 1305
13724.19 1275
13725.30 1228
13726.40 1254
13727.51 1243
13728.61 1232
13729.72 1190
13730.83 1170
13731.93 1159
13733.04 1170
13734.14 1125
13735.25 1110
13736.35 1119
13737.46 1099
13738.57 1119
13739.67 1154
13740.78 1123
13741.88 1087
13742.99 1081
13744.09 1114
13745.20 1115
13746.31 1105
13747.41 1115
13748.52 1087
13749.63 1083
13750.73 1087
13751.84 1088
13752.94 1103
13754.05 1105
13755.16 1142
13756.26 1119
13757.37 1129
13758.48 1162
13759.58 1197
13760.69 1155
13761.80 1157
13762.90 1112
13764.01 1166
13765.12 1162
13766.22 1193
13767.33 1177
13768.44 1151
13769.55 1143
13770.65 1142
13771.76 1175
13772.87 1178
13773.97 1161
13775.08 1131
13776.19 1145
13777.30 1127
13778.40 1131
13779.51 1127
13780.62 1092
13781.73 1091
13782.83 1061
13783.94 1062
13785.05 1042
13786.16 1069
13787.26 1020
13788.37 1049
13789.48 1035
13790.59 999
13791.70 1003
13792.80 1040
13793.91 1036
13795.02 1013
13796.13 1001
13797.24 1020
13798.35 1018
13799.45 1002
13800.56 981
13801.67 1029
13802.78 997
13803.89 984
13805.00 968
13806.10 969
13807.21 1022
13808.32 992
13809.43 1011
13810.54 963
13811.65 997
13812.76 1015
13813.86 1020
13814.97 992
13816.08 984
13817.19 979
13818.30 979
13819.41 956
13820.52 969
13821.63 1000
13822.74 972
13823.85 931
13824.96 940
13826.06 963
13827.17 989
13828.28 1006
13829.39 957
13830.50 955
13831.61 948
13832.72 930
13833.83 942
13834.94 948
13836.05 977
13837.16 963
13838.27 976
13839.38 976
13840.49 993
13841.60 971
13842.71 990
13843.82 973
13844.93 1012
13846.04 953
13847.15 932
13848.26 951
13849.37 955
13850.48 958
13851.59 939
13852.70 936
13853.81 965
13854.92 963
13856.03 966
13857.14 955
13858.25 958
13859.37 981
13860.48 960
13861.59 959
13862.70 984
13863.81 980
13864.92 999
13866.03 958
13867.14 919
13868.25 950
13869.36 949
13870.47 947
13871.59 986
13872.70 989
13873.81 975
13874.92 973
13876.03 1014
13877.14 1017
13878.25 963
13879.36 1021
13880.48 1023
13881.59 998
13882.70 1026
13883.81 1007
13884.92 1009
13886.03 1004
13887.15 1022
13888.26 1097
13889.37 1092
13890.48 1057
13891.59 1051
13892.71 1046
13893.82 1061
13894.93 1074
13896.04 1094
13897.15 1080
13898.27 1029
13899.38 1014
13900.49 1018
13901.60 994
13902.72 982
13903.83 993
13904.94 940
13906.05 978
13907.17 995
13908.28 963
13909.39 933
13910.50 924
13911.62 904
13912.73 913
13913.84 938
13914.95 938
13916.07 931
13917.18 921
13918.29 897
13919.41 907
13920.52 897
13921.63 933
13922.75 948
13923.86 913
13924.97 898
13926.09 946
13927.20 929
13928.31 922
13929.43 891
13930.54 899
13931.65 914
13932.77 914
13933.88 914
13934.99 905
13936.11 908
13937.22 863
13938.34 872
13939.45 868
13940.56 898
13941.68 917
13942.79 921
13943.91 881
13945.02 880
13946.13 864
13947.25 879
13948.36 909
13949.48 907
13950.59 904
13951.70 929
13952.82 896
13953.93 897
13955.05 911
13956.16 892
13957.28 866
13958.39 924
13959.51 890
13960.62 850
13961.74 845
13962.85 874
13963.97 872
13965.08 859
13966.20 879
13967.31 887
13968.43 873
13969.54 908
13970.66 917
13971.77 897
13972.89 893
13974.00 916
13975.12 955
13976.23 897
13977.35 864
13978.46 913
13979.58 897
13980.69 903
13981.81 904
13982.92 902
13984.04 892
13985.16 911
13986.27 885
13987.39 923
13988.50 915
13989.62 920
13990.74 939
13991.85 914
13992.97 898
13994.08 917
13995.20 911
13996.32 925
13997.43 904
13998.55 919
13999.66 897
14000.78 880
14001.90 895
14003.01 888
14004.13 892
14005.25 897
14006.36 919
14007.48 883
14008.60 909
14009.71 943
14010.83 914
14011.95 920
14013.06 897
14014.18 900
14015.30 920
14016.41 877
14017.53 890
14018.65 893
14019.76 895
14020.88 871
14022.00 921
14023.12 888
14024.23 913
14025.35 905
14026.47 904
14027.59 881
14028.70 925
14029.82 917
14030.94 922
14032.06 914
14033.17 944
14034.29 955
14035.41 949
14036.53 951
14037.64 902
14038.76 979
14039.88 934
14041.00 979
14042.11 958
14043.23 951
14044.35 960
14045.47 997
14046.59 998
14047.71 990
14048.82 970
14049.94 1031
14051.06 1015
14052.18 996
14053.30 1008
14054.42 986
14055.53 1000
14056.65 1032
14057.77 1026
14058.89 1073
14060.01 1081
14061.13 1060
14062.25 1059
14063.36 1047
14064.48 1096
14065.60 1087
14066.72 1063
14067.84 1097
14068.96 1095
14070.08 1103
14071.20 1104
14072.32 1119
14073.44 1130
14074.55 1157
14075.67 1148
14076.79 1175
14077.91 1171
14079.03 1211
14080.15 1205
14081.27 1204
14082.39 1246
14083.51 1232
14084.63 1273
14085.75 1285
14086.87 1308
14087.99 1285
14089.11 1247
14090.23 1333
14091.35 1348
14092.47 1328
14093.59 1375
14094.71 1323
14095.83 1311
14096.95 1309
14098.07 1287
14099.19 1239
14100.31 1270
14101.43 1264
14102.55 1262
14103.67 1248
14104.79 1235
14105.91 1208
14107.03 1197
14108.15 1139
14109.27 1143
14110.39 1135
14111.51 1103
14112.64 1067
14113.76 1040
14114.88 1040
14116.00 1033
14117.12 996
14118.24 1006
14119.36 977
14120.48 972
14121.60 908
14122.72 975
14123.85 953
14124.97 958
14126.09 961
14127.21 976
14128.33 935
14129.45 948
14130.57 934
14131.70 928
14132.82 934
14133.94 892
14135.06 955
14136.18 907
14137.30 931
14138.43 910
14139.55 929
14140.67 917
14141.79 926
14142.91 903
14144.03 933
14145.16 895
14146.28 896
14147.40 869
14148.52 906
14149.65 904
14150.77 922
14151.89 905
14153.01 915
14154.13 908
14155.26 856
14156.38 899
14157.50 846
14158.62 912
14159.75 887
14160.87 872
14161.99 863
14163.12 875
14164.24 894
14165.36 879
14166.48 914
14167.61 881
14168.73 849
14169.85 849
14170.98 866
14172.10 861
14173.22 866
14174.35 882
14175.47 917
14176.59 862
14177.72 885
14178.84 852
14179.96 873
14181.09 831
14182.21 852
14183.33 836
14184.46 828
14185.58 851
14186.70 855
14187.83 821
14188.95 835
14190.07 889
14191.20 863
14192.32 844
14193.45 831
14194.57 841
14195.69 814
14196.82 849
14197.94 788
14199.07 838
14200.19 798
14201.32 816
14202.44 833
14203.56 792
14204.69 806
14205.81 798
14206.94 827
14208.06 803
14209.19 805
14210.31 817
14211.44 829
14212.56 781
14213.69 831
14214.81 784
14215.93 801
14217.06 816
14218.18 788
14219.31 804
14220.43 781
14221.56 758
14222.68 799
14223.81 814
14224.94 773
14226.06 747
14227.19 741
14228.31 774
14229.44 800
14230.56 800
14231.69 757
14232.81 759
14233.94 774
14235.06 765
14236.19 786
14237.32 796
14238.44 807
14239.57 813
14240.69 808
14241.82 784
14242.94 777
14244.07 810
14245.20 803
14246.32 745
14247.45 772
14248.57 751
14249.70 799
14250.83 777
14251.95 743
14253.08 755
14254.21 741
14255.33 750
14256.46 767
14257.59 758
14258.71 728
14259.84 738
14260.97 728
14262.09 746
14263.22 740
14264.35 723
14265.47 758
14266.60 700
14267.73 738
14268.85 712
14269.98 721
14271.11 691
14272.23 710
14273.36 706
14274.49 733
14275.62 682
14276.74 705
14277.87 707
14279.00 701
14280.12 695
14281.25 750
14282.38 735
14283.51 710
14284.63 679
14285.76 722
14286.89 703
14288.02 670
14289.15 699
14290.27 677
14291.40 686
14292.53 696
14293.66 673
14294.78 677
14295.91 684
14297.04 667
14298.17 711
14299.30 676
14300.42 673
14301.55 662
14302.68 656
14303.81 663
14304.94 659
14306.07 681
14307.19 653
14308.32 646
14309.45 665
14310.58 676
14311.71 664
14312.84 723
14313.97 682
14315.10 674
14316.22 650
14317.35 635
14318.48 689
14319.61 707
14320.74 678
14321.87 689
14323.00 673
14324.13 663
14325.26 670
14326.39 672
14327.51 683
14328.64 674
14329.77 663
14330.90 657
14332.03 663
14333.16 685
14334.29 625
14335.42 671
14336.55 638
14337.68 652
14338.81 683
14339.94 658
14341.07 644
14342.20 671
14343.33 638
14344.46 635
14345.59 661
14346.72 654
14347.85 644
14348.98 654
14350.11 660
14351.24 679
14352.37 643
14353.50 672
14354.63 679
14355.76 649
14356.89 664
14358.02 676
14359.15 664
14360.28 642
14361.41 656
14362.54 652
14363.67 681
14364.80 639
14365.94 679
14367.07 687
14368.20 690
14369.33 663
14370.46 681
14371.59 682
14372.72 712
14373.85 656
14374.98 659
14376.11 677
14377.25 667
14378.38 680
14379.51 668
14380.64 648
14381.77 668
14382.90 673
14384.03 674
14385.16 690
14386.30 642
14387.43 693
14388.56 655
14389.69 675
14390.82 651
14391.95 640
14393.09 672
14394.22 637
14395.35 640
14396.48 660
14397.61 664
14398.75 667
14399.88 651
14401.01 669
14402.14 627
14403.27 647
14404.41 662
14405.54 661
14406.67 654
14407.80 629
14408.94 650
14410.07 679
14411.20 683
14412.33 677
14413.47 686
14414.60 654
14415.73 638
14416.87 652
14418.00 676
14419.13 682
14420.26 681
14421.40 702
14422.53 662
14423.66 690
14424.80 663
14425.93 653
14427.06 640
14428.20 689
14429.33 686
14430.46 671
14431.59 667
14432.73 669
14433.86 719
14435.00 696
14436.13 681
14437.26 679
14438.40 676
14439.53 717
14440.66 655
14441.80 673
14442.93 691
14444.06 702
14445.20 676
14446.33 669
14447.47 674
14448.60 670
14449.73 675
14450.87 692
14452.00 704
14453.14 706
14454.27 725
14455.41 729
14456.54 687
14457.67 717
14458.81 733
14459.94 742
14461.08 704
14462.21 708
14463.35 710
14464.48 729
14465.62 705
14466.75 715
14467.89 746
14469.02 741
14470.15 735
14471.29 738
14472.42 751
14473.56 753
14474.69 716
14475.83 728
14476.96 720
14478.10 735
14479.24 743
14480.37 757
14481.51 804
14482.64 745
14483.78 743
14484.91 791
14486.05 761
14487.18 733
14488.32 776
14489.45 783
14490.59 791
14491.73 772
14492.86 731
14494.00 788
14495.13 807
14496.27 819
14497.40 821
14498.54 834
14499.68 802
14500.81 793
14501.95 856
14503.08 807
14504.22 817
14505.36 835
14506.49 832
14507.63 853
14508.77 824
14509.90 873
14511.04 905
14512.18 909
14513.31 873
14514.45 865
14515.58 854
14516.72 871
14517.86 914
14519.00 866
14520.13 861
14521.27 881
14522.41 889
14523.54 859
14524.68 893
14525.82 887
14526.95 852
14528.09 827
14529.23 825
14530.37 848
14531.50 812
14532.64 778
14533.78 786
14534.91 807
14536.05 806
14537.19 770
14538.33 745
14539.46 783
14540.60 798
14541.74 797
14542.88 782
14544.02 762
14545.15 738
14546.29 754
14547.43 782
14548.57 761
14549.70 745
14550.84 735
14551.98 724
14553.12 749
14554.26 730
14555.39 753
14556.53 764
14557.67 730
14558.81 754
14559.95 732
14561.09 747
14562.22 707
14563.36 722
14564.50 758
14565.64 710
14566.78 736
14567.92 758
14569.06 723
14570.20 672
14571.33 717
14572.47 713
14573.61 737
14574.75 742
14575.89 708
14577.03 736
14578.17 713
14579.31 718
14580.45 726
14581.59 723
14582.72 713
14583.86 729
14585.00 759
14586.14 774
14587.28 722
14588.42 721
14589.56 742
14590.70 762
14591.84 790
14592.98 766
14594.12 739
14595.26 756
14596.40 741
14597.54 767
14598.68 739
14599.82 731
14600.96 735
14602.10 780
14603.24 743
14604.38 750
14605.52 775
14606.66 763
14607.80 806
14608.94 790
14610.08 806
14611.22 770
14612.36 766
14613.50 768
14614.64 770
14615.78 769
14616.92 767
14618.06 804
14619.20 777
14620.34 815
14621.49 807
14622.63 797
14623.77 839
14624.91 802
14626.05 782
14627.19 820
14628.33 790
14629.47 811
14630.61 811
14631.75 818
14632.90 815
14634.04 803
14635.18 797
14636.32 786
14637.46 779
14638.60 773
14639.74 770
14640.88 754
14642.03 768
14643.17 752
14644.31 774
14645.45 742
14646.59 720
14647.73 747
14648.88 742
14650.02 732
14651.16 719
14652.30 695
14653.44 728
14654.59 681
14655.73 686
14656.87 696
14658.01 687
14659.16 686
14660.30 696
14661.44 707
14662.58 661
14663.72 684
14664.87 668
14666.01 656
14667.15 679
14668.29 662
14669.44 674
14670.58 656
14671.72 659
14672.87 632
14674.01 663
14675.15 642
14676.29 661
14677.44 621
14678.58 638
14679.72 615
14680.87 636
14682.01 605
14683.15 616
14684.30 621
14685.44 582
14686.58 614
14687.73 648
14688.87 629
14690.01 609
14691.16 611
14692.30 601
14693.44 587
14694.59 624
14695.73 626
14696.87 597
14698.02 615
14699.16 638
14700.30 619
14701.45 618
14702.59 616
14703.74 631
14704.88 627
14706.02 625
14707.17 633
14708.31 639
14709.46 604
14710.60 635
14711.75 619
14712.89 648
14714.03 576
14715.18 608
14716.32 592
14717.47 601
14718.61 615
14719.76 631
14720.90 609
14722.05 625
14723.19 618
14724.34 602
14725.48 608
14726.63 615
14727.77 625
14728.92 602
14730.06 600
14731.21 613
14732.35 613
14733.50 611
14734.64 587
14735.79 558
14736.93 598
14738.08 598
14739.22 597
14740.37 588
14741.51 588
14742.66 578
14743.80 622
14744.95 587
14746.09 568
14747.24 583
14748.39 586
14749.53 586
14750.68 550
14751.82 594
14752.97 574
14754.11 579
14755.26 568
14756.41 588
14757.55 572
14758.70 600
14759.85 600
14760.99 574
14762.14 566
14763.28 589
14764.43 580
14765.58 571
14766.72 555
14767.87 576
14769.02 559
14770.16 580
14771.31 591
14772.46 565
14773.60 592
14774.75 589
14775.90 563
14777.04 559
14778.19 572
14779.34 545
14780.48 521
14781.63 557
14782.78 567
14783.92 578
14785.07 571
14786.22 589
14787.37 530
14788.51 548
14789.66 553
14790.81 561
14791.96 537
14793.10 573
14794.25 564
14795.40 551
14796.54 564
14797.69 547
14798.84 537
14799.99 550
14801.14 508
14802.28 519
14803.43 539
14804.58 529
14805.73 556
14806.88 553
14808.02 564
14809.17 541
14810.32 546
14811.47 580
14812.62 550
14813.76 507
14814.91 531
14816.06 533
14817.21 527
14818.36 554
14819.51 532
14820.65 569
14821.80 552
14822.95 541
14824.10 533
14825.25 530
14826.40 544
14827.55 534
14828.69 514
14829.84 525
14830.99 552
14832.14 529
14833.29 534
14834.44 542
14835.59 539
14836.74 541
14837.89 526
14839.04 525
14840.19 536
14841.33 515
14842.48 531
14843.63 490
14844.78 519
14845.93 481
14847.08 519
14848.23 495
14849.38 532
14850.53 528
14851.68 520
14852.83 506
14853.98 534
14855.13 533
14856.28 507
14857.43 538
14858.58 524
14859.73 545
14860.88 532
14862.03 533
14863.18 520
14864.33 541
14865.48 529
14866.63 530
14867.78 506
14868.93 512
14870.08 551
14871.23 565
14872.38 510
14873.53 541
14874.68 520
14875.83 511
14876.98 538
14878.14 500
14879.29 495
14880.44 520
14881.59 524
14882.74 510
14883.89 538
14885.04 525
14886.19 522
14887.34 496
14888.49 536
14889.64 523
14890.80 524
14891.95 517
14893.10 528
14894.25 511
14895.40 514
14896.55 544
14897.70 528
14898.86 537
14900.01 540
14901.16 517
14902.31 507
14903.46 526
14904.61 510
14905.77 529
14906.92 506
14908.07 512
14909.22 528
14910.37 509
14911.53 510
14912.68 509
14913.83 521
14914.98 494
14916.13 500
14917.29 536
14918.44 550
14919.59 517
14920.74 519
14921.90 509
14923.05 529
14924.20 541
14925.35 549
14926.51 528
14927.66 524
14928.81 524
14929.96 529
14931.12 526
14932.27 510
14933.42 548
14934.57 549
14935.73 542
14936.88 524
14938.03 542
14939.19 530
14940.34 546
14941.49 538
14942.65 527
14943.80 531
14944.95 523
14946.11 519
14947.26 504
14948.41 527
14949.57 543
14950.72 547
14951.87 531
14953.03 488
14954.18 494
14955.33 549
14956.49 536
14957.64 520
14958.80 533
14959.95 500
14961.10 514
14962.26 497
14963.41 519
14964.57 504
14965.72 529
14966.87 500
14968.03 510
14969.18 524
14970.34 543
14971.49 540
14972.65 514
14973.80 512
14974.95 542
14976.11 531
14977.26 547
14978.42 521
14979.57 549
14980.73 546
14981.88 547
14983.04 516
14984.19 530
14985.35 553
14986.50 556
14987.66 525
14988.81 497
14989.97 563
14991.12 523
14992.28 512
14993.43 534
14994.59 517
14995.74 518
14996.90 533
14998.05 528
14999.21 535
15000.36 520
15001.52 500
15002.67 535
15003.83 574
15004.99 513
15006.14 505
15007.30 518
15008.45 521
15009.61 523
15010.76 497
15011.92 528
15013.08 501
15014.23 513
15015.39 514
15016.54 501
15017.70 495
15018.86 519
15020.01 517
15021.17 494
15022.32 504
15023.48 487
15024.64 508
15025.79 528
15026.95 518
15028.11 509
15029.26 528
15030.42 509
15031.58 510
15032.73 487
15033.89 490
15035.05 528
15036.20 514
15037.36 513
15038.52 500
15039.67 486
15040.83 499
15041.99 529
15043.15 502
15044.30 539
15045.46 504
15046.62 557
15047.77 528
15048.93 508
15050.09 489
15051.25 493
15052.40 479
15053.56 513
15054.72 487
15055.88 533
15057.03 513
15058.19 536
15059.35 527
15060.51 506
15061.66 503
15062.82 528
15063.98 523
15065.14 505
15066.30 501
15067.45 509
15068.61 520
15069.77 509
15070.93 501
15072.09 501
15073.24 517
15074.40 509
15075.56 506
15076.72 498
15077.88 460
15079.04 497
15080.20 512
15081.35 566
15082.51 523
15083.67 485
15084.83 493
15085.99 500
15087.15 516
15088.31 510
15089.46 529
15090.62 535
15091.78 502
15092.94 543
15094.10 535
15095.26 513
15096.42 489
15097.58 493
15098.74 531
15099.90 510
15101.06 498
15102.22 510
15103.37 534
15104.53 500
15105.69 498
15106.85 534
15108.01 508
15109.17 478
15110.33 509
15111.49 518
15112.65 505
15113.81 494
15114.97 507
15116.13 514
15117.29 518
15118.45 500
15119.61 490
15120.77 530
15121.93 496
15123.09 518
15124.25 502
15125.41 502
15126.57 494
15127.73 507
15128.89 504
15130.05 522
15131.21 513
15132.37 516
15133.53 512
15134.69 530
15135.86 519
15137.02 496
15138.18 506
15139.34 507
15140.50 524
15141.66 518
15142.82 523
15143.98 533
15145.14 512
15146.30 536
15147.46 534
15148.63 539
15149.79 525
15150.95 533
15152.11 568
15153.27 547
15154.43 530
15155.59 517
15156.75 516
15157.92 519
15159.08 504
15160.24 525
15161.40 522
15162.56 519
15163.72 534
15164.89 544
15166.05 565
15167.21 544
15168.37 543
15169.53 525
15170.69 527
15171.86 561
15173.02 547
15174.18 520
15175.34 547
15176.51 540
15177.67 550
15178.83 541
15179.99 549
15181.15 579
15182.32 532
15183.48 536
15184.64 534
15185.80 553
15186.97 531
15188.13 568
15189.29 568
15190.46 583
15191.62 554
15192.78 583
15193.94 553
15195.11 552
15196.27 559
15197.43 582
15198.60 567
15199.76 579
15200.92 589
15202.08 590
15203.25 557
15204.41 559
15205.57 566
15206.74 584
15207.90 603
15209.06 595
15210.23 558
15211.39 566
15212.56 611
15213.72 593
15214.88 613
15216.05 602
15217.21 596
15218.37 624
15219.54 610
15220.70 592
15221.87 590
15223.03 601
15224.19 618
15225.36 624
15226.52 599
15227.69 608
15228.85 631
15230.01 636
15231.18 625
15232.34 617
15233.51 662
15234.67 626
15235.84 605
15237.00 580
15238.16 571
15239.33 572
15240.49 599
15241.66 617
15242.82 628
15243.99 603
15245.15 573
15246.32 571
15247.48 563
15248.65 580
15249.81 565
15250.98 580
15252.14 574
15253.31 591
15254.47 575
15255.64 562
15256.80 573
15257.97 552
15259.13 514
15260.30 535
15261.46 542
15262.63 563
15263.80 519
15264.96 553
15266.13 557
15267.29 579
15268.46 550
15269.62 508
15270.79 535
15271.96 532
15273.12 544
15274.29 561
15275.45 558
15276.62 530
15277.79 560
15278.95 551
15280.12 527
15281.28 514
15282.45 543
15283.62 534
15284.78 535
15285.95 583
15287.12 570
15288.28 569
15289.45 551
15290.62 581
15291.78 552
15292.95 540
15294.12 540
15295.28 546
15296.45 533
15297.62 535
15298.78 542
15299.95 573
15301.12 553
15302.28 566
15303.45 537
15304.62 548
15305.78 547
15306.95 551
15308.12 548
15309.29 545
15310.45 554
15311.62 579
15312.79 562
15313.96 541
15315.12 535
15316.29 516
15317.46 542
15318.63 537
15319.79 534
15320.96 527
15322.13 542
15323.30 526
15324.46 530
15325.63 542
15326.80 501
15327.97 516
15329.14 527
15330.30 543
15331.47 502
15332.64 490
15333.81 540
15334.98 568
15336.14 566
15337.31 549
15338.48 535
15339.65 568
15340.82 542
15341.99 527
15343.16 557
15344.32 537
15345.49 562
15346.66 551
15347.83 548
15349.00 524
15350.17 554
15351.34 553
15352.51 537
15353.67 526
15354.84 520
15356.01 560
15357.18 550
15358.35 551
15359.52 526
15360.69 532
15361.86 550
15363.03 552
15364.20 554
15365.37 545
15366.54 539
15367.71 537
15368.87 543
15370.04 569
15371.21 529
15372.38 538
15373.55 556
15374.72 585
15375.89 594
15377.06 585
15378.23 553
15379.40 538
15380.57 558
15381.74 586
15382.91 551
15384.08 526
15385.25 538
15386.42 567
15387.59 561
15388.76 528
15389.93 554
15391.10 579
15392.27 580
15393.44 551
15394.62 567
15395.79 567
15396.96 579
15398.13 602
15399.30 575
15400.47 593
15401.64 534
15402.81 557
15403.98 556
15405.15 557
15406.32 567
15407.49 538
15408.66 525
15409.84 546
15411.01 543
15412.18 548
15413.35 538
15414.52 542
15415.69 524
15416.86 536
15418.03 543
15419.21 515
15420.38 533
15421.55 517
15422.72 516
15423.89 533
15425.06 541
15426.24 566
15427.41 522
15428.58 539
15429.75 518
15430.92 531
15432.09 495
15433.27 529
15434.44 531
15435.61 558
15436.78 567
15437.96 526
15439.13 532
15440.30 528
15441.47 534
15442.64 542
15443.82 558
15444.99 536
15446.16 529
15447.33 540
15448.51 527
15449.68 527
15450.85 532
15452.02 560
15453.20 539
15454.37 551
15455.54 550
15456.72 527
15457.89 500
15459.06 509
15460.23 533
15461.41 517
15462.58 540
15463.75 522
15464.93 535
15466.10 531
15467.27 513
15468.45 527
15469.62 532
15470.79 537
15471.97 515
15473.14 537
15474.31 541
15475.49 534
15476.66 500
15477.83 501
15479.01 516
15480.18 557
15481.36 532
15482.53 552
15483.70 532
15484.88 526
15486.05 519
15487.23 532
15488.40 536
15489.57 554
15490.75 533
15491.92 530
15493.10 521
15494.27 483
15495.44 532
15496.62 509
15497.79 524
15498.97 527
15500.14 528
15501.32 536
15502.49 539
15503.67 521
15504.84 545
15506.02 514
15507.19 538
15508.36 542
15509.54 554
15510.71 566
15511.89 524
15513.06 557
15514.24 539
15515.41 547
15516.59 518
15517.77 545
15518.94 538
15520.12 529
15521.29 513
15522.47 571
15523.64 566
15524.82 554
15525.99 546
15527.17 573
15528.34 581
15529.52 534
15530.69 566
15531.87 542
15533.05 558
15534.22 571
15535.40 563
15536.57 544
15537.75 562
15538.93 549
15540.10 571
15541.28 545
15542.45 571
15543.63 557
15544.81 562
15545.98 576
15547.16 564
15548.33 571
15549.51 544
15550.69 558
15551.86 599
15553.04 562
15554.22 586
15555.39 564
15556.57 554
15557.75 607
15558.92 539
15560.10 536
15561.28 558
15562.45 573
15563.63 550
15564.81 585
15565.99 595
15567.16 570
15568.34 612
15569.52 610
15570.69 606
15571.87 600
15573.05 579
15574.23 562
15575.40 590
15576.58 577
15577.76 601
15578.93 570
15580.11 589
15581.29 596
15582.47 616
15583.65 618
15584.82 601
15586.00 604
15587.18 659
15588.36 646
15589.53 634
15590.71 618
15591.89 608
15593.07 672
15594.25 640
15595.42 598
15596.60 643
15597.78 694
15598.96 681
15600.14 675
15601.32 656
15602.49 635
15603.67 637
15604.85 634
15606.03 633
15607.21 613
15608.39 641
15609.56 672
15610.74 663
15611.92 633
15613.10 653
15614.28 661
15615.46 667
15616.64 659
15617.82 707
15619.00 682
15620.17 680
15621.35 682
15622.53 709
15623.71 659
15624.89 668
15626.07 712
15627.25 675
15628.43 714
15629.61 689
15630.79 694
15631.97 702
15633.15 701
15634.33 684
15635.51 714
15636.69 704
15637.87 706
15639.05 699
15640.22 693
15641.40 706
15642.58 713
15643.76 754
15644.94 730
15646.12 736
15647.30 714
15648.48 765
15649.66 756
15650.85 752
15652.03 780
15653.21 742
15654.39 766
15655.57 759
15656.75 746
15657.93 738
15659.11 737
15660.29 731
15661.47 725
15662.65 750
15663.83 742
15665.01 693
15666.19 692
15667.37 721
15668.55 706
15669.73 687
15670.92 676
15672.10 705
15673.28 664
15674.46 690
15675.64 700
15676.82 672
15678.00 679
15679.18 687
15680.36 670
15681.55 727
15682.73 648
15683.91 694
15685.09 687
15686.27 655
15687.45 675
15688.63 666
15689.82 669
15691.00 649
15692.18 663
15693.36 686
15694.54 651
15695.73 635
15696.91 680
15698.09 696
15699.27 704
15700.45 669
15701.64 709
15702.82 678
15704.00 700
15705.18 668
15706.36 695
15707.55 701
15708.73 683
15709.91 658
15711.09 688
15712.28 733
15713.46 709
15714.64 700
15715.82 712
15717.01 726
15718.19 719
15719.37 674
15720.55 684
15721.74 689
15722.92 684
15724.10 703
15725.29 706
15726.47 701
15727.65 672
15728.84 672
15730.02 696
15731.20 708
15732.39 740
15733.57 719
15734.75 722
15735.94 693
15737.12 709
15738.30 726
15739.49 712
15740.67 711
15741.85 706
15743.04 734
15744.22 719
15745.40 714
15746.59 715
15747.77 710
15748.96 723
15750.14 751
15751.32 744
15752.51 720
15753.69 721
15754.88 728
15756.06 699
15757.24 732
15758.43 706
15759.61 699
15760.80 675
15761.98 687
15763.17 664
15764.35 710
15765.53 674
15766.72 682
15767.90 689
15769.09 716
15770.27 683
15771.46 632
15772.64 621
15773.83 644
15775.01 660
15776.20 653
15777.38 652
15778.57 602
15779.75 635
15780.94 665
15782.12 665
15783.31 658
15784.49 608
15785.68 629
15786.86 661
15788.05 651
15789.23 639
15790.42 633
15791.60 640
15792.79 640
15793.98 625
15795.16 656
15796.35 637
15797.53 611
15798.72 599
15799.90 645
15801.09 605
15802.28 622
15803.46 646
15804.65 619
15805.83 623
15807.02 605
15808.21 631
15809.39 606
15810.58 625
15811.76 637
15812.95 636
15814.14 590
15815.32 608
15816.51 598
15817.70 601
15818.88 615
15820.07 641
15821.26 601
15822.44 599
15823.63 646
15824.82 602
15826.00 605
15827.19 588
15828.38 594
15829.56 645
15830.75 619
15831.94 596
15833.12 600
15834.31 616
15835.50 649
15836.69 614
15837.87 616
15839.06 581
15840.25 598
15841.44 587
15842.62 618
15843.81 591
15845.00 592
15846.18 590
15847.37 603
15848.56 623
15849.75 607
15850.94 597
15852.12 622
15853.31 649
15854.50 617
15855.69 596
15856.87 587
15858.06 648
15859.25 621
15860.44 622
15861.63 627
15862.81 620
15864.00 621
15865.19 652
15866.38 625
15867.57 613
15868.76 614
15869.94 615
15871.13 636
15872.32 637
15873.51 631
15874.70 602
15875.89 591
15877.08 633
15878.26 661
15879.45 659
15880.64 644
15881.83 613
15883.02 637
15884.21 643
15885.40 629
15886.59 644
15887.78 620
15888.97 673
15890.15 651
15891.34 639
15892.53 640
15893.72 626
15894.91 676
15896.10 686
15897.29 655
15898.48 675
15899.67 653
15900.86 663
15902.05 666
15903.24 628
15904.43 644
15905.62 677
15906.81 676
15908.00 630
15909.19 662
15910.38 680
15911.57 671
15912.76 643
15913.95 658
15915.14 654
15916.33 677
15917.52 678
15918.71 690
15919.90 685
15921.09 676
15922.28 664
15923.47 639
15924.66 687
15925.85 662
15927.04 653
15928.23 638
15929.42 666
15930.61 686
15931.80 674
15932.99 633
15934.18 666
15935.38 657
15936.57 620
15937.76 655
15938.95 638
15940.14 635
15941.33 590
15942.52 620
15943.71 573
15944.90 582
15946.10 600
15947.29 600
15948.48 590
15949.67 566
15950.86 543
15952.05 579
15953.24 582
15954.44 575
15955.63 576
15956.82 566
15958.01 554
15959.20 585
15960.39 564
15961.59 519
15962.78 537
15963.97 501
15965.16 526
15966.35 518
15967.55 512
15968.74 512
15969.93 562
15971.12 547
15972.31 538
15973.51 552
15974.70 537
15975.89 535
15977.08 512
15978.28 524
15979.47 528
15980.66 534
15981.85 513
15983.05 531
15984.24 523
15985.43 516
15986.62 493
15987.82 520
15989.01 532
15990.20 524
15991.40 531
15992.59 511
15993.78 496
15994.98 514
15996.17 534
15997.36 518
15998.55 513
15999.75 506
16000.94 486
16002.13 489
16003.33 482
16004.52 468
16005.72 529
16006.91 530
16008.10 513
16009.30 497
16010.49 489
16011.68 491
16012.88 507
16014.07 491
16015.26 488
16016.46 476
16017.65 492
16018.85 511
16020.04 496
16021.23 494
16022.43 492
16023.62 514
16024.82 505
16026.01 475
16027.21 507
16028.40 489
16029.59 478
16030.79 510
16031.98 520
16033.18 504
16034.37 467
16035.57 498
16036.76 488
16037.96 464
16039.15 505
16040.35 506
16041.54 529
16042.73 509
16043.93 506
16045.12 480
16046.32 495
16047.51 498
16048.71 486
16049.91 475
16051.10 483
16052.30 483
16053.49 468
16054.69 477
16055.88 489
16057.08 468
16058.27 494
16059.47 483
16060.66 478
16061.86 498
16063.05 466
16064.25 481
16065.45 493
16066.64 483
16067.84 501
16069.03 503
16070.23 496
16071.42 486
16072.62 482
16073.82 470
16075.01 484
16076.21 425
16077.41 459
16078.60 483
16079.80 464
16080.99 486
16082.19 478
16083.39 464
16084.58 456
16085.78 451
16086.98 462
16088.17 444
16089.37 451
16090.57 493
16091.76 465
16092.96 472
16094.16 434
16095.35 450
16096.55 468
16097.75 489
16098.94 443
16100.14 440
16101.34 472
16102.53 470
16103.73 438
16104.93 449
16106.13 458
16107.32 439
16108.52 461
16109.72 464
16110.92 443
16112.11 460
16113.31 465
16114.51 441
16115.71 485
16116.90 482
16118.10 474
16119.30 456
16120.50 450
16121.69 450
16122.89 452
16124.09 454
16125.29 464
16126.49 453
16127.68 452
16128.88 442
16130.08 454
16131.28 466
16132.48 420
16133.67 455
16134.87 463
16136.07 429
16137.27 437
16138.47 480
16139.67 438
16140.86 471
16142.06 433
16143.26 428
16144.46 444
16145.66 456
16146.86 447
16148.06 439
16149.26 454
16150.45 462
16151.65 454
16152.85 460
16154.05 421
16155.25 431
16156.45 481
16157.65 458
16158.85 468
16160.05 442
16161.25 456
16162.45 450
16163.64 444
16164.84 446
16166.04 451
16167.24 444
16168.44 448
16169.64 459
16170.84 467
16172.04 423
16173.24 428
16174.44 440
16175.64 426
16176.84 441
16178.04 444
16179.24 457
16180.44 447
16181.64 443
16182.84 447
16184.04 437
16185.24 452
16186.44 453
16187.64 473
16188.84 447
16190.04 439
16191.24 465
16192.44 459
16193.64 469
16194.84 483
16196.04 457
16197.24 439
16198.44 447
16199.65 443
16200.85 468
16202.05 471
16203.25 445
16204.45 466
16205.65 456
16206.85 441
16208.05 504
16209.25 470
16210.45 482
16211.65 472
16212.86 470
16214.06 448
16215.26 461
16216.46 472
16217.66 485
16218.86 455
16220.06 448
16221.27 457
16222.47 439
16223.67 461
16224.87 473
16226.07 496
16227.27 475
16228.48 475
16229.68 476
16230.88 507
16232.08 477
16233.28 475
16234.48 486
16235.69 480
16236.89 487
16238.09 466
16239.29 491
16240.50 504
16241.70 475
16242.90 472
16244.10 468
16245.30 484
16246.51 505
16247.71 452
16248.91 489
16250.11 470
16251.32 482
16252.52 465
16253.72 502
16254.92 483
16256.13 507
16257.33 467
16258.53 444
16259.74 445
16260.94 454
16262.14 493
16263.35 478
16264.55 518
16265.75 495
16266.95 503
16268.16 484
16269.36 491
16270.56 494
16271.77 529
16272.97 508
16274.17 513
16275.38 490
16276.58 472
16277.79 506
16278.99 503
16280.19 475
16281.40 476
16282.60 494
16283.80 525
16285.01 517
16286.21 479
16287.42 496
16288.62 498
16289.82 526
16291.03 502
16292.23 510
16293.44 484
16294.64 494
16295.84 516
16297.05 479
16298.25 523
16299.46 537
16300.66 504
16301.87 509
16303.07 512
16304.27 489
16305.48 500
16306.68 513
16307.89 472
16309.09 487
16310.30 495
16311.50 476
16312.71 491
16313.91 501
16315.12 471
16316.32 471
16317.53 479
16318.73 484
16319.94 465
16321.14 479
16322.35 501
16323.55 495
16324.76 464
16325.96 482
16327.17 505
16328.38 500
16329.58 488
16330.79 459
16331.99 476
16333.20 464
16334.40 461
16335.61 499
16336.81 501
16338.02 425
16339.23 435
16340.43 433
16341.64 453
16342.84 435
16344.05 447
16345.26 465
16346.46 481
16347.67 447
16348.87 457
16350.08 411
16351.29 444
16352.49 438
16353.70 452
16354.91 448
16356.11 452
16357.32 452
16358.53 465
16359.73 458
16360.94 422
16362.15 426
16363.35 453
16364.56 487
16365.77 464
16366.97 458
16368.18 440
16369.39 424
16370.59 464
16371.80 478
16373.01 432
16374.21 434
16375.42 453
16376.63 399
16377.84 418
16379.04 409
16380.25 446
16381.46 422
16382.67 412
16383.87 406
16385.08 403
16386.29 411
16387.50 421
16388.70 401
16389.91 418
16391.12 431
16392.33 433
16393.53 424
16394.74 421
16395.95 408
16397.16 424
16398.37 458
16399.57 413
16400.78 417
16401.99 414
16403.20 439
16404.41 437
16405.62 408
16406.82 394
16408.03 410
16409.24 418
16410.45 434
16411.66 417
16412.87 427
16414.07 450
16415.28 429
16416.49 411
16417.70 425
16418.91 418
16420.12 436
16421.33 409
16422.54 418
16423.75 420
16424.95 421
16426.16 430
16427.37 436
16428.58 452
16429.79 438
16431.00 433
16432.21 440
16433.42 425
16434.63 415
16435.84 405
16437.05 407
16438.26 403
16439.47 427
16440.68 404
16441.88 415
16443.09 449
16444.30 433
16445.51 409
16446.72 399
16447.93 423
16449.14 433
16450.35 416
16451.56 396
16452.77 432
16453.98 399
16455.19 436
16456.40 413
16457.61 410
16458.82 420
16460.03 412
16461.24 414
16462.45 418
16463.67 434
16464.88 426
16466.09 420
16467.30 412
16468.51 385
16469.72 418
16470.93 417
16472.14 414
16473.35 371
16474.56 413
16475.77 385
16476.98 395
16478.19 416
16479.40 396
16480.62 419
16481.83 396
16483.04 387
16484.25 389
16485.46 387
16486.67 396
16487.88 419
16489.09 408
16490.31 420
16491.52 425
16492.73 416
16493.94 397
16495.15 379
16496.36 415
16497.57 403
16498.79 384
16500.00 390
16501.21 400
16502.42 390
16503.63 388
16504.85 384
16506.06 381
16507.27 392
16508.48 387
16509.69 396
16510.91 400
16512.12 393
16513.33 398
16514.54 398
16515.76 388
16516.97 413
16518.18 399
16519.39 416
16520.60 415
16521.82 394
16523.03 391
16524.24 387
16525.46 396
16526.67 389
16527.88 397
16529.09 404
16530.31 387
16531.52 372
16532.73 401
16533.95 412
16535.16 410
16536.37 396
16537.58 422
16538.80 403
16540.01 407
16541.22 404
16542.44 406
16543.65 367
16544.86 409
16546.08 393
16547.29 394
16548.50 398
16549.72 389
16550.93 407
16552.15 380
16553.36 392
16554.57 379
16555.79 417
16557.00 400
16558.21 412
16559.43 403
16560.64 396
16561.86 411
16563.07 406
16564.28 419
16565.50 410
16566.71 416
16567.93 417
16569.14 434
16570.36 409
16571.57 391
16572.78 403
16574.00 426
16575.21 388
16576.43 393
16577.64 404
16578.86 404
16580.07 404
16581.29 413
16582.50 375
16583.72 377
16584.93 396
16586.15 403
16587.36 409
16588.58 391
16589.79 414
16591.01 422
16592.22 412
16593.44 406
16594.65 400
16595.87 399
16597.08 399
16598.30 397
16599.51 408
16600.73 406
16601.94 414
16603.16 372
16604.37 412
16605.59 398
16606.81 385
16608.02 379
16609.24 383
16610.45 369
16611.67 390
16612.89 400
16614.10 380
16615.32 403
16616.53 393
16617.75 387
16618.97 352
16620.18 382
16621.40 381
16622.61 397
16623.83 406
16625.05 384
16626.26 362
16627.48 390
16628.70 399
16629.91 376
16631.13 386
16632.35 367
16633.56 384
16634.78 373
16636.00 385
16637.21 375
16638.43 379
16639.65 379
16640.86 390
16642.08 372
16643.30 380
16644.51 403
16645.73 393
16646.95 407
16648.17 362
16649.38 363
16650.60 378
16651.82 394
16653.03 374
16654.25 378
16655.47 405
16656.69 400
16657.90 386
16659.12 401
16660.34 396
16661.56 365
16662.77 353
16663.99 370
16665.21 380
16666.43 380
16667.65 393
16668.86 385
16670.08 380
16671.30 410
16672.52 376
16673.74 366
16674.95 384
16676.17 383
16677.39 365
16678.61 389
16679.83 375
16681.05 389
16682.26 406
16683.48 385
16684.70 405
16685.92 399
16687.14 384
16688.36 387
16689.58 382
16690.79 390
16692.01 387
16693.23 416
16694.45 382
16695.67 349
16696.89 336
16698.11 355
16699.33 379
16700.55 380
16701.76 383
16702.98 378
16704.20 395
16705.42 382
16706.64 368
16707.86 377
16709.08 396
16710.30 400
16711.52 410
16712.74 382
16713.96 381
16715.18 385
16716.40 403
16717.62 377
16718.84 380
16720.06 371
16721.28 346
16722.50 377
16723.72 380
16724.94 366
16726.16 374
16727.38 387
16728.60 385
16729.82 391
16731.04 398
16732.26 355
16733.48 382
16734.70 394
16735.92 384
16737.14 365
16738.36 363
16739.58 381
16740.80 375
16742.02 363
16743.24 376
16744.46 412
16745.68 397
16746.90 368
16748.12 383
16749.35 385
16750.57 387
16751.79 347
16753.01 357
16754.23 376
16755.45 376
16756.67 366
16757.89 414
16759.11 376
16760.33 344
16761.56 378
16762.78 365
16764.00 411
16765.22 399
16766.44 388
16767.66 390
16768.88 406
16770.11 378
16771.33 338
16772.55 362
16773.77 386
16774.99 371
16776.22 372
16777.44 373
16778.66 385
16779.88 368
16781.10 381
16782.33 386
16783.55 386
16784.77 375
16785.99 383
16787.21 370
16788.44 346
16789.66 361
16790.88 392
16792.10 394
16793.33 391
16794.55 369
16795.77 369
16796.99 362
16798.22 369
16799.44 368
16800.66 381
16801.88 343
16803.11 376
16804.33 371
16805.55 389
16806.78 380
16808.00 397
16809.22 390
16810.44 375
16811.67 390
16812.89 405
16814.11 403
16815.34 387
16816.56 364
16817.78 381
16819.01 387
16820.23 355
16821.45 385
16822.68 389
16823.90 364
16825.13 361
16826.35 387
16827.57 408
16828.80 374
16830.02 351
16831.24 380
16832.47 385
16833.69 405
16834.92 393
16836.14 371
16837.36 390
16838.59 414
16839.81 403
16841.04 387
16842.26 384
16843.48 382
16844.71 410
16845.93 412
16847.16 420
16848.38 402
16849.61 401
16850.83 409
16852.06 389
16853.28 408
16854.51 384
16855.73 391
16856.95 377
16858.18 399
16859.40 397
16860.63 409
16861.85 398
16863.08 423
16864.30 419
16865.53 424
16866.75 387
16867.98 422
16869.21 413
16870.43 425
16871.66 383
16872.88 391
16874.11 419
16875.33 425
16876.56 438
16877.78 462
16879.01 413
16880.23 397
16881.46 416
16882.69 395
16883.91 421
16885.14 416
16886.36 429
16887.59 440
16888.81 435
16890.04 429
16891.27 414
16892.49 423
16893.72 403
16894.94 396
16896.17 424
16897.40 416
16898.62 395
16899.85 406
16901.08 386
16902.30 425
16903.53 404
16904.76 432
16905.98 390
16907.21 403
16908.44 395
16909.66 384
16910.89 390
16912.12 378
16913.34 405
16914.57 404
16915.80 393
16917.02 416
16918.25 400
16919.48 380
16920.70 398
16921.93 385
16923.16 383
16924.39 377
16925.61 401
16926.84 397
16928.07 396
16929.30 363
16930.52 358
16931.75 391
16932.98 397
16934.21 379
16935.43 372
16936.66 373
16937.89 384
16939.12 380
16940.34 374
16941.57 375
16942.80 384
16944.03 366
16945.26 388
16946.48 383
16947.71 379
16948.94 383
16950.17 396
16951.40 393
16952.62 381
16953.85 355
16955.08 392
16956.31 384
16957.54 378
16958.77 405
16959.99 408
16961.22 393
16962.45 372
16963.68 393
16964.91 409
16966.14 372
16967.37 368
16968.60 387
16969.82 388
16971.05 368
16972.28 367
16973.51 358
16974.74 370
16975.97 414
16977.20 392
16978.43 409
16979.66 356
16980.89 394
16982.11 384
16983.34 372
16984.57 353
16985.80 353
16987.03 374
16988.26 392
16989.49 368
16990.72 351
16991.95 360
16993.18 370
16994.41 367
16995.64 363
16996.87 390
16998.10 365
16999.33 361
17000.56 347
17001.79 350
17003.02 354
17004.25 386
17005.48 368
17006.71 368
17007.94 386
17009.17 356
17010.40 370
17011.63 361
17012.86 371
17014.09 391
17015.32 402
17016.55 348
17017.78 375
17019.01 400
17020.25 371
17021.48 362
17022.71 345
17023.94 347
17025.17 391
17026.40 378
17027.63 327
17028.86 357
17030.09 348
17031.32 369
17032.55 361
17033.79 373
17035.02 354
17036.25 365
17037.48 386
17038.71 376
17039.94 358
17041.17 345
17042.41 372
17043.64 409
17044.87 382
17046.10 364
17047.33 360
17048.56 385
17049.80 361
17051.03 347
17052.26 340
17053.49 336
17054.72 345
17055.95 365
17057.19 374
17058.42 355
17059.65 356
17060.88 361
17062.12 361
17063.35 358
17064.58 378
17065.81 349
17067.04 350
17068.28 371
17069.51 374
17070.74 356
17071.97 349
17073.21 371
17074.44 388
17075.67 333
17076.90 349
17078.14 355
17079.37 340
17080.60 382
17081.84 336
17083.07 366
17084.30 366
17085.54 357
17086.77 348
17088.00 376
17089.23 348
17090.47 351
17091.70 365
17092.93 335
17094.17 342
17095.40 342
17096.63 352
17097.87 364
17099.10 366
17100.34 352
17101.57 343
17102.80 361
17104.04 362
17105.27 336
17106.50 330
17107.74 355
17108.97 374
17110.21 363
17111.44 368
17112.67 352
17113.91 360
17115.14 350
17116.38 350
17117.61 352
17118.84 346
17120.08 357
17121.31 349
17122.55 335
17123.78 356
17125.02 343
17126.25 382
17127.48 365
17128.72 344
17129.95 373
17131.19 351
17132.42 365
17133.66 371
17134.89 373
17136.13 368
17137.36 359
17138.60 370
17139.83 357
17141.07 334
17142.30 349
17143.54 349
17144.77 324
17146.01 332
17147.24 344
17148.48 352
17149.71 357
17150.95 357
17152.19 335
17153.42 359
17154.66 313
17155.89 346
17157.13 341
17158.36 346
17159.60 336
17160.83 364
17162.07 345
17163.31 360
17164.54 362
17165.78 334
17167.01 355
17168.25 363
17169.49 347
17170.72 368
17171.96 351
17173.19 326
17174.43 342
17175.67 355
17176.90 358
17178.14 356
17179.38 360
17180.61 367
17181.85 344
17183.09 330
17184.32 335
17185.56 344
17186.80 360
17188.03 333
17189.27 357
17190.51 315
17191.74 329
17192.98 339
17194.22 346
17195.45 357
17196.69 327
17197.93 348
17199.16 318
17200.40 336
17201.64 348
17202.88 335
17204.11 350
17205.35 358
17206.59 353
17207.83 326
17209.06 348
17210.30 363
17211.54 374
17212.78 356
17214.01 365
17215.25 346
17216.49 348
17217.73 337
17218.96 342
17220.20 356
17221.44 325
17222.68 367
17223.92 366
17225.15 352
17226.39 349
17227.63 343
17228.87 341
17230.11 363
17231.35 343
17232.58 358
17233.82 365
17235.06 354
17236.30 348
17237.54 323
17238.78 348
17240.01 334
17241.25 322
17242.49 332
17243.73 340
17244.97 353
17246.21 343
17247.45 344
17248.69 340
17249.93 325
17251.16 340
17252.40 369
17253.64 336
17254.88 349
17256.12 345
17257.36 342
17258.60 337
17259.84 330
17261.08 360
17262.32 367
17263.56 359
17264.80 333
17266.04 352
17267.28 332
17268.51 324
17269.75 344
17270.99 334
17272.23 346
17273.47 325
17274.71 336
17275.95 342
17277.19 328
17278.43 325
17279.67 322
17280.91 337
17282.15 326
17283.39 344
17284.63 325
17285.87 356
17287.11 329
17288.35 334
17289.60 329
17290.84 320
17292.08 357
17293.32 370
17294.56 344
17295.80 345
17297.04 328
17298.28 344
17299.52 345
17300.76 352
17302.00 339
17303.24 326
17304.48 343
17305.72 329
17306.96 339
17308.21 323
17309.45 342
17310.69 345
17311.93 328
17313.17 354
17314.41 336
17315.65 333
17316.89 358
17318.14 346
17319.38 330
17320.62 320
17321.86 323
17323.10 337
17324.34 309
17325.59 330
17326.83 335
17328.07 320
17329.31 345
17330.55 332
17331.79 345
17333.04 304
17334.28 310
17335.52 343
17336.76 352
17338.00 325
17339.25 318
17340.49 318
17341.73 342
17342.97 319
17344.22 366
17345.46 338
17346.70 347
17347.94 329
17349.19 338
17350.43 316
17351.67 322
17352.91 329
17354.16 342
17355.40 343
17356.64 328
17357.88 325
17359.13 325
17360.37 358
17361.61 347
17362.86 317
17364.10 316
17365.34 332
17366.58 329
17367.83 356
17369.07 344
17370.31 342
17371.56 329
17372.80 319
17374.04 337
17375.29 332
17376.53 320
17377.78 339
17379.02 345
17380.26 321
17381.51 334
17382.75 332
17383.99 337
17385.24 355
17386.48 361
17387.72 340
17388.97 332
17390.21 350
17391.46 351
17392.70 329
17393.94 333
17395.19 324
17396.43 314
17397.68 324
17398.92 342
17400.17 333
17401.41 330
17402.65 349
17403.90 330
17405.14 335
17406.39 321
17407.63 336
17408.88 344
17410.12 325
17411.37 318
17412.61 343
17413.86 329
17415.10 330
17416.35 331
17417.59 349
17418.84 350
17420.08 320
17421.33 323
17422.57 345
17423.82 360
17425.06 365
17426.31 336
17427.55 328
17428.80 345
17430.04 328
17431.29 325
17432.53 354
17433.78 353
17435.03 330
17436.27 325
17437.52 331
17438.76 346
17440.01 344
17441.25 340
17442.50 346
17443.75 336
17444.99 328
17446.24 346
17447.48 345
17448.73 331
17449.98 310
17451.22 322
17452.47 327
17453.71 338
17454.96 318
17456.21 334
17457.45 319
17458.70 343
17459.95 330
17461.19 331
17462.44 295
17463.69 335
17464.93 349
17466.18 323
17467.43 340
17468.67 338
17469.92 343
17471.17 327
17472.41 331
17473.66 319
17474.91 344
17476.15 331
17477.40 364
17478.65 358
17479.90 354
17481.14 337
17482.39 337
17483.64 336
17484.88 354
17486.13 324
17487.38 349
17488.63 335
17489.87 338
17491.12 365
17492.37 358
17493.62 337
17494.86 339
17496.11 338
17497.36 355
17498.61 362
17499.86 359
17501.10 351
17502.35 345
17503.60 369
17504.85 340
17506.10 338
17507.34 341
17508.59 339
17509.84 353
17511.09 345
17512.34 357
17513.59 331
17514.83 367
17516.08 336
17517.33 368
17518.58 364
17519.83 365
17521.08 360
17522.33 336
17523.57 321
17524.82 366
17526.07 359
17527.32 340
17528.57 345
17529.82 360
17531.07 359
17532.32 343
17533.57 337
17534.82 318
17536.06 352
17537.31 344
17538.56 378
17539.81 366
17541.06 344
17542.31 368
17543.56 378
17544.81 362
17546.06 344
17547.31 346
17548.56 345
17549.81 373
17551.06 353
17552.31 358
17553.56 351
17554.81 360
17556.06 335
17557.31 358
17558.56 350
17559.81 347
17561.06 344
17562.31 341
17563.56 373
17564.81 343
17566.06 349
17567.31 373
17568.56 356
17569.81 355
17571.06 338
17572.31 364
17573.56 378
17574.81 350
17576.06 376
17577.31 375
17578.56 361
17579.81 348
17581.06 344
17582.31 344
17583.57 372
17584.82 387
17586.07 357
17587.32 367
17588.57 359
17589.82 355
17591.07 353
17592.32 351
17593.57 358
17594.83 343
17596.08 341
17597.33 362
17598.58 358
17599.83 350
17601.08 318
17602.33 346
17603.59 356
17604.84 371
17606.09 350
17607.34 362
17608.59 354
17609.84 344
17611.10 361
17612.35 312
17613.60 349
17614.85 366
17616.10 352
17617.36 350
17618.61 350
17619.86 333
17621.11 345
17622.36 369
17623.62 343
17624.87 332
17626.12 340
17627.37 363
17628.63 359
17629.88 358
17631.13 326
17632.38 332
17633.64 333
17634.89 345
17636.14 342
17637.39 334
17638.65 322
17639.90 342
17641.15 362
17642.41 359
17643.66 346
17644.91 322
17646.17 334
17647.42 337
17648.67 345
17649.92 320
17651.18 357
17652.43 351
17653.68 340
17654.94 331
17656.19 371
17657.44 347
17658.70 345
17659.95 352
17661.21 343
17662.46 351
17663.71 347
17664.97 314
17666.22 338
17667.47 370
17668.73 317
17669.98 326
17671.24 336
17672.49 349
17673.74 339
17675.00 310
17676.25 324
17677.51 332
17678.76 342
17680.02 323
17681.27 359
17682.52 333
17683.78 331
17685.03 314
17686.29 369
17687.54 328
17688.80 316
17690.05 318
17691.31 328
17692.56 352
17693.82 365
17695.07 331
17696.32 338
17697.58 350
17698.83 346
17700.09 351
17701.34 347
17702.60 336
17703.86 326
17705.11 349
17706.37 322
17707.62 330
17708.88 338
17710.13 344
17711.39 349
17712.64 348
17713.90 327
17715.15 324
17716.41 346
17717.66 335
17718.92 344
17720.18 335
17721.43 322
17722.69 320
17723.94 349
17725.20 346
17726.45 364
17727.71 334
17728.97 339
17730.22 322
17731.48 324
17732.74 305
17733.99 327
17735.25 323
17736.50 315
17737.76 320
17739.02 347
17740.27 334
17741.53 331
17742.79 333
17744.04 313
17745.30 318
17746.56 299
17747.81 315
17749.07 335
17750.33 337
17751.58 328
17752.84 320
17754.10 348
17755.35 326
17756.61 356
17757.87 331
17759.12 342
17760.38 319
17761.64 358
17762.90 332
17764.15 348
17765.41 340
17766.67 345
17767.93 344
17769.18 337
17770.44 323
17771.70 310
17772.96 331
17774.21 336
17775.47 347
17776.73 307
17777.99 345
17779.24 333
17780.50 351
17781.76 341
17783.02 340
17784.28 327
17785.53 340
17786.79 354
17788.05 355
17789.31 347
17790.57 306
17791.82 333
17793.08 349
17794.34 334
17795.60 310
17796.86 336
17798.12 346
17799.37 335
17800.63 329
17801.89 297
17803.15 314
17804.41 350
17805.67 330
17806.93 345
17808.19 353
17809.44 358
17810.70 315
17811.96 310
17813.22 305
17814.48 324
17815.74 340
17817.00 345
17818.26 338
17819.52 311
17820.78 330
17822.04 309
17823.29 349
17824.55 330
17825.81 316
17827.07 287
17828.33 337
17829.59 327
17830.85 315
17832.11 339
17833.37 310
17834.63 330
17835.89 325
17837.15 313
17838.41 308
17839.67 296
17840.93 313
17842.19 351
17843.45 329
17844.71 300
17845.97 323
17847.23 342
17848.49 332
17849.75 286
17851.01 300
17852.27 315
17853.53 300
17854.79 326
17856.05 372
17857.31 319
17858.57 311
17859.84 344
17861.10 358
17862.36 317
17863.62 311
17864.88 327
17866.14 340
17867.40 303
17868.66 318
17869.92 348
17871.18 320
17872.44 316
17873.71 313
17874.97 313
17876.23 306
17877.49 319
17878.75 318
17880.01 325
17881.27 295
17882.53 298
17883.80 301
17885.06 305
17886.32 322
17887.58 318
17888.84 320
17890.10 323
17891.37 286
17892.63 297
17893.89 329
17895.15 311
17896.41 316
17897.67 308
17898.94 342
17900.20 329
17901.46 310
17902.72 310
17903.99 327
17905.25 305
17906.51 330
17907.77 310
17909.03 306
17910.30 335
17911.56 328
17912.82 346
17914.08 318
17915.35 336
17916.61 332
17917.87 337
17919.14 322
17920.40 324
17921.66 314
17922.92 309
17924.19 310
17925.45 323
17926.71 318
17927.98 302
17929.24 302
17930.50 319
17931.76 338
17933.03 335
17934.29 333
17935.55 294
17936.82 304
17938.08 309
17939.34 305
17940.61 324
17941.87 345
17943.14 299
17944.40 315
17945.66 295
17946.93 306
17948.19 302
17949.45 305
17950.72 301
17951.98 306
17953.25 297
17954.51 309
17955.77 340
17957.04 312
17958.30 319
17959.57 348
17960.83 342
17962.09 331
17963.36 345
17964.62 302
17965.89 303
17967.15 330
17968.42 314
17969.68 319
17970.95 314
17972.21 308
17973.47 331
17974.74 323
17976.00 292
17977.27 301
17978.53 294
17979.80 334
17981.06 318
17982.33 354
17983.59 313
17984.86 322
17986.12 308
17987.39 313
17988.65 328
17989.92 313
17991.18 329
17992.45 339
17993.71 331
17994.98 314
17996.25 328
17997.51 310
17998.78 316
18000.04 326
18001.31 335
18002.57 305
18003.84 318
18005.10 318
18006.37 309
18007.64 337
18008.90 316
18010.17 328
18011.43 328
18012.70 329
18013.97 321
18015.23 309
18016.50 310
18017.76 339
18019.03 298
18020.30 331
18021.56 315
18022.83 304
18024.10 322
18025.36 322
18026.63 320
18027.90 325
18029.16 316
18030.43 316
18031.70 314
18032.96 330
18034.23 333
18035.50 319
18036.76 325
18038.03 309
18039.30 334
18040.56 317
18041.83 316
18043.10 325
18044.37 321
18045.63 311
18046.90 309
18048.17 323
18049.43 315
18050.70 332
18051.97 296
18053.24 321
18054.50 309
18055.77 323
18057.04 314
18058.31 329
18059.57 300
18060.84 287
18062.11 323
18063.38 320
18064.65 335
18065.91 319
18067.18 333
18068.45 294
18069.72 300
18070.98 306
18072.25 337
18073.52 332
18074.79 297
18076.06 304
18077.33 332
18078.59 312
18079.86 297
18081.13 327
18082.40 330
18083.67 349
18084.94 353
18086.21 334
18087.47 363
18088.74 336
18090.01 322
18091.28 354
18092.55 288
18093.82 342
18095.09 302
18096.36 352
18097.62 340
18098.89 332
18100.16 351
18101.43 318
18102.70 324
18103.97 314
18105.24 341
18106.51 335
18107.78 337
18109.05 331
18110.32 331
18111.59 327
18112.86 335
18114.13 346
18115.40 342
18116.66 327
18117.93 352
18119.20 341
18120.47 371
18121.74 345
18123.01 339
18124.28 352
18125.55 349
18126.82 335
18128.09 357
18129.36 339
18130.63 337
18131.90 345
18133.17 333
18134.44 343
18135.71 299
18136.99 343
18138.26 343
18139.53 351
18140.80 332
18142.07 343
18143.34 323
18144.61 347
18145.88 348
18147.15 316
18148.42 342
18149.69 326
18150.96 341
18152.23 334
18153.50 342
18154.78 313
18156.05 352
18157.32 334
18158.59 348
18159.86 339
18161.13 338
18162.40 322
18163.67 332
18164.94 313
18166.22 315
18167.49 346
18168.76 317
18170.03 330
18171.30 299
18172.57 318
18173.85 320
18175.12 319
18176.39 316
18177.66 349
18178.93 328
18180.20 336
18181.48 326
18182.75 320
18184.02 336
18185.29 332
18186.56 345
18187.84 320
18189.11 349
18190.38 311
18191.65 338
18192.93 344
18194.20 368
18195.47 355
18196.74 330
18198.02 328
18199.29 359
18200.56 334
18201.83 328
18203.11 349
18204.38 318
18205.65 330
18206.92 308
18208.20 333
18209.47 307
18210.74 336
18212.02 314
18213.29 332
18214.56 328
18215.84 354
18217.11 309
18218.38 321
18219.65 322
18220.93 318
18222.20 331
18223.47 298
18224.75 320
18226.02 312
18227.30 339
18228.57 308
18229.84 334
18231.12 325
18232.39 323
18233.66 318
18234.94 313
18236.21 338
18237.48 349
18238.76 328
18240.03 314
18241.31 323
18242.58 319
18243.86 305
18245.13 339
18246.40 341
18247.68 332
18248.95 338
18250.23 342
18251.50 359
18252.77 313
18254.05 340
18255.32 339
18256.60 329
18257.87 313
18259.15 343
18260.42 323
18261.70 311
18262.97 346
18264.25 322
18265.52 314
18266.80 284
18268.07 330
18269.35 315
18270.62 314
18271.90 309
18273.17 348
18274.45 327
18275.72 316
18277.00 324
18278.27 312
18279.55 307
18280.82 334
18282.10 327
18283.37 312
18284.65 338
18285.93 335
18287.20 334
18288.48 302
18289.75 289
18291.03 334
18292.30 339
18293.58 332
18294.86 331
18296.13 304
18297.41 294
18298.68 306
18299.96 308
18301.24 299
18302.51 329
18303.79 318
18305.06 333
18306.34 326
18307.62 313
18308.89 294
18310.17 330
18311.45 338
18312.72 304
18314.00 312
18315.28 317
18316.55 326
18317.83 331
18319.11 326
18320.38 329
18321.66 312
18322.94 286
18324.21 294
18325.49 312
18326.77 310
18328.04 327
18329.32 332
18330.60 333
18331.88 311
18333.15 320
18334.43 324
18335.71 321
18336.98 315
18338.26 313
18339.54 321
18340.82 311
18342.09 323
18343.37 312
18344.65 303
18345.93 324
18347.20 301
18348.48 311
18349.76 331
18351.04 343
18352.32 314
18353.59 312
18354.87 310
18356.15 332
18357.43 333
18358.71 334
18359.98 324
18361.26 333
18362.54 314
18363.82 311
18365.10 293
18366.38 311
18367.65 301
18368.93 344
18370.21 341
18371.49 315
18372.77 318
18374.05 348
18375.33 318
18376.60 338
18377.88 335
18379.16 337
18380.44 331
18381.72 343
18383.00 326
18384.28 315
18385.56 297
18386.84 346
18388.11 348
18389.39 338
18390.67 303
18391.95 309
18393.23 326
18394.51 316
18395.79 298
18397.07 330
18398.35 325
18399.63 318
18400.91 312
18402.19 302
18403.47 307
18404.75 329
18406.03 324
18407.31 332
18408.59 329
18409.87 305
18411.15 300
18412.43 302
18413.71 295
18414.99 318
18416.27 331
18417.55 337
18418.83 326
18420.11 321
18421.39 318
18422.67 308
18423.95 312
18425.23 317
18426.51 334
18427.79 316
18429.07 321
18430.35 322
18431.63 317
18432.91 330
18434.19 318
18435.47 330
18436.75 333
18438.04 311
18439.32 296
18440.60 309
18441.88 304
18443.16 306
18444.44 315
18445.72 343
18447.00 326
18448.28 321
18449.57 316
18450.85 332
18452.13 309
18453.41 301
18454.69 339
18455.97 317
18457.25 298
18458.54 323
18459.82 316
18461.10 321
18462.38 324
18463.66 308
18464.94 309
18466.23 314
18467.51 319
18468.79 321
18470.07 327
18471.35 315
18472.64 314
18473.92 337
18475.20 323
18476.48 307
18477.76 302
18479.05 323
18480.33 324
18481.61 281
18482.89 293
18484.18 321
18485.46 313
18486.74 314
18488.02 320
18489.31 333
18490.59 331
18491.87 312
18493.15 345
18494.44 322
18495.72 299
18497.00 323
18498.29 326
18499.57 317
18500.85 320
18502.13 303
18503.42 319
18504.70 340
18505.98 307
18507.27 336
18508.55 299
18509.83 310
18511.12 322
18512.40 345
18513.68 332
18514.97 318
18516.25 318
18517.54 328
18518.82 325
18520.10 326
18521.39 321
18522.67 338
18523.95 337
18525.24 320
18526.52 339
18527.81 343
18529.09 332
18530.37 343
18531.66 343
18532.94 330
18534.23 334
18535.51 315
18536.79 326
18538.08 344
18539.36 330
18540.65 355
18541.93 350
18543.22 340
18544.50 338
18545.79 349
18547.07 337
18548.36 324
18549.64 337
18550.92 342
18552.21 330
18553.49 354
18554.78 332
18556.06 333
18557.35 337
18558.63 325
18559.92 335
18561.20 351
18562.49 349
18563.77 344
18565.06 378
18566.35 346
18567.63 343
18568.92 353
18570.20 360
18571.49 324
18572.77 323
18574.06 338
18575.34 347
18576.63 333
18577.92 353
18579.20 352
18580.49 362
18581.77 372
18583.06 347
18584.34 363
18585.63 366
18586.92 347
18588.20 330
18589.49 366
18590.77 381
18592.06 341
18593.35 310
18594.63 336
18595.92 379
18597.21 340
18598.49 338
18599.78 338
18601.07 345
18602.35 342
18603.64 358
18604.93 339
18606.21 339
18607.50 331
18608.79 345
18610.07 311
18611.36 351
18612.65 328
18613.93 328
18615.22 343
18616.51 338
18617.79 319
18619.08 331
18620.37 339
18621.66 352
18622.94 351
18624.23 355
18625.52 332
18626.80 331
18628.09 388
18629.38 363
18630.67 335
18631.95 342
18633.24 332
18634.53 335
18635.82 345
18637.11 316
18638.39 320
18639.68 319
18640.97 322
18642.26 352
18643.54 338
18644.83 335
18646.12 315
18647.41 332
18648.70 318
18649.99 334
18651.27 334
18652.56 335
18653.85 363
18655.14 349
18656.43 334
18657.72 329
18659.00 295
18660.29 346
18661.58 313
18662.87 310
18664.16 315
18665.45 309
18666.74 328
18668.02 337
18669.31 298
18670.60 324
18671.89 329
18673.18 328
18674.47 309
18675.76 287
18677.05 321
18678.34 350
18679.63 319
18680.92 323
18682.20 333
18683.49 323
18684.78 301
18686.07 343
18687.36 333
18688.65 333
18689.94 314
18691.23 298
18692.52 302
18693.81 318
18695.10 361
18696.39 325
18697.68 294
18698.97 309
18700.26 314
18701.55 325
18702.84 337
18704.13 297
18705.42 308
18706.71 317
18708.00 309
18709.29 301
18710.58 318
18711.87 326
18713.16 314
18714.45 307
18715.74 292
18717.03 325
18718.32 334
18719.61 323
18720.90 303
18722.20 295
18723.49 331
18724.78 333
18726.07 329
18727.36 334
18728.65 317
18729.94 300
18731.23 337
18732.52 308
18733.81 284
18735.10 309
18736.40 327
18737.69 302
18738.98 301
18740.27 335
18741.56 318
18742.85 310
18744.14 332
18745.43 328
18746.73 338
18748.02 300
18749.31 341
18750.60 333
18751.89 314
18753.18 323
18754.48 325
18755.77 326
18757.06 320
18758.35 302
18759.64 307
18760.94 321
18762.23 301
18763.52 331
18764.81 341
18766.10 295
18767.40 318
18768.69 307
18769.98 300
18771.27 300
18772.57 291
18773.86 303
18775.15 304
18776.44 333
18777.74 328
18779.03 338
18780.32 329
18781.61 315
18782.91 338
18784.20 323
18785.49 321
18786.79 330
18788.08 313
18789.37 294
18790.66 325
18791.96 309
18793.25 340
18794.54 292
18795.84 313
18797.13 333
18798.42 325
18799.72 325
18801.01 328
18802.30 324
18803.60 314
18804.89 294
18806.18 320
18807.48 302
18808.77 338
18810.07 328
18811.36 295
18812.65 308
18813.95 302
18815.24 292
18816.53 306
18817.83 316
18819.12 311
18820.42 295
18821.71 312
18823.00 316
18824.30 298
18825.59 316
18826.89 315
18828.18 296
18829.48 308
18830.77 304
18832.07 314
18833.36 328
18834.65 306
18835.95 301
18837.24 324
18838.54 312
18839.83 293
18841.13 313
18842.42 323
18843.72 284
18845.01 283
18846.31 283
18847.60 287
18848.90 331
18850.19 309
18851.49 327
18852.78 303
18854.08 295
18855.37 291
18856.67 308
18857.96 327
18859.26 294
18860.55 301
18861.85 320
18863.15 303
18864.44 318
18865.74 311
18867.03 296
18868.33 302
18869.62 284
18870.92 309
18872.22 300
18873.51 312
18874.81 278
18876.10 289
18877.40 303
18878.70 290
18879.99 318
18881.29 312
18882.58 294
18883.88 303
18885.18 285
18886.47 301
18887.77 296
18889.07 289
18890.36 308
18891.66 282
18892.95 310
18894.25 313
18895.55 327
18896.84 315
18898.14 282
18899.44 313
18900.73 306
18902.03 296
18903.33 296
18904.63 302
18905.92 296
18907.22 293
18908.52 291
18909.81 318
18911.11 322
18912.41 313
18913.71 291
18915.00 296
18916.30 302
18917.60 300
18918.89 286
18920.19 291
18921.49 294
18922.79 296
18924.09 305
18925.38 295
18926.68 267
18927.98 289
18929.28 299
18930.57 298
18931.87 272
18933.17 295
18934.47 307
18935.77 294
18937.06 292
18938.36 310
18939.66 305
18940.96 302
18942.26 307
18943.55 304
18944.85 284
18946.15 286
18947.45 282
18948.75 287
18950.05 284
18951.35 307
18952.64 324
18953.94 304
18955.24 295
18956.54 295
18957.84 327
18959.14 304
18960.44 296
18961.74 284
18963.03 291
18964.33 303
18965.63 290
18966.93 299
18968.23 302
18969.53 303
18970.83 318
18972.13 275
18973.43 289
18974.73 309
18976.03 301
18977.33 300
18978.62 303
18979.92 289
18981.22 292
18982.52 308
18983.82 303
18985.12 299
18986.42 288
18987.72 314
18989.02 268
18990.32 261
18991.62 262
18992.92 283
18994.22 280
18995.52 283
18996.82 261
18998.12 272
18999.42 310
19000.72 297
19002.02 296
19003.32 269
19004.62 290
19005.92 289
19007.22 274
19008.53 280
19009.83 296
19011.13 301
19012.43 297
19013.73 292
19015.03 285
19016.33 288
19017.63 296
19018.93 304
19020.23 286
19021.53 298
19022.83 280
19024.13 301
19025.44 287
19026.74 289
19028.04 291
19029.34 295
19030.64 270
19031.94 297
19033.24 312
19034.54 283
19035.85 278
19037.15 303
19038.45 313
19039.75 287
19041.05 282
19042.35 320
19043.66 299
19044.96 314
19046.26 295
19047.56 303
19048.86 283
19050.16 291
19051.47 292
19052.77 281
19054.07 302
19055.37 301
19056.67 301
19057.98 302
19059.28 276
19060.58 288
19061.88 289
19063.19 316
19064.49 290
19065.79 313
19067.09 309
19068.40 269
19069.70 296
19071.00 274
19072.30 279
19073.61 286
19074.91 288
19076.21 285
19077.52 296
19078.82 298
19080.12 303
19081.42 304
19082.73 291
19084.03 292
19085.33 319
19086.64 306
19087.94 290
19089.24 299
19090.55 258
19091.85 293
19093.15 285
19094.46 302
19095.76 304
19097.06 308
19098.37 302
19099.67 274
19100.97 274
19102.28 299
19103.58 287
19104.89 304
19106.19 289
19107.49 284
19108.80 288
19110.10 308
19111.40 307
19112.71 271
19114.01 280
19115.32 301
19116.62 293
19117.93 289
19119.23 292
19120.53 286
19121.84 302
19123.14 316
19124.45 289
19125.75 311
19127.06 284
19128.36 288
19129.67 306
19130.97 287
19132.28 250
19133.58 306
19134.88 309
19136.19 307
19137.49 266
19138.80 292
19140.10 289
19141.41 282
19142.71 277
19144.02 288
19145.32 278
19146.63 278
19147.94 286
19149.24 282
19150.55 300
19151.85 280
19153.16 312
19154.46 299
19155.77 282
19157.07 267
19158.38 304
19159.68 303
19160.99 285
19162.30 291
19163.60 286
19164.91 289
19166.21 282
19167.52 308
19168.83 315
19170.13 294
19171.44 280
19172.74 309
19174.05 279
19175.36 307
19176.66 280
19177.97 286
19179.27 287
19180.58 291
19181.89 274
19183.19 292
19184.50 293
19185.81 291
19187.11 298
19188.42 319
19189.73 289
19191.03 277
19192.34 296
19193.65 285
19194.95 286
19196.26 260
19197.57 286
19198.87 266
19200.18 302
19201.49 292
19202.80 291
19204.10 302
19205.41 276
19206.72 286
19208.03 285
19209.33 305
19210.64 295
19211.95 278
19213.25 289
19214.56 288
19215.87 280
19217.18 308
19218.49 284
19219.79 292
19221.10 284
19222.41 294
19223.72 331
19225.02 295
19226.33 294
19227.64 296
19228.95 298
19230.26 293
19231.56 304
19232.87 281
19234.18 267
19235.49 274
19236.80 291
19238.11 273
19239.41 264
19240.72 298
19242.03 318
19243.34 303
19244.65 286
19245.96 285
19247.26 276
19248.57 299
19249.88 293
19251.19 298
19252.50 290
19253.81 278
19255.12 282
19256.43 295
19257.74 283
19259.04 280
19260.35 279
19261.66 294
19262.97 261
19264.28 289
19265.59 267
19266.90 279
19268.21 285
19269.52 308
19270.83 293
19272.14 270
19273.45 252
19274.76 296
19276.07 282
19277.38 278
19278.69 276
19279.99 268
19281.30 310
19282.61 315
19283.92 305
19285.23 298
19286.54 308
19287.85 285
19289.16 312
19290.47 283
19291.78 269
19293.09 278
19294.40 284
19295.72 325
19297.03 264
19298.34 286
19299.65 283
19300.96 301
19302.27 298
19303.58 286
19304.89 284
19306.20 290
19307.51 291
19308.82 266
19310.13 284
19311.44 283
19312.75 292
19314.06 272
19315.37 281
19316.69 265
19318.00 270
19319.31 285
19320.62 288
19321.93 289
19323.24 293
19324.55 304
19325.86 296
19327.18 272
19328.49 264
19329.80 275
19331.11 276
19332.42 291
19333.73 269
19335.04 308
19336.36 291
19337.67 287
19338.98 272
19340.29 280
19341.60 301
19342.91 301
19344.23 268
19345.54 292
19346.85 279
19348.16 271
19349.47 292
19350.79 292
19352.10 289
19353.41 287
19354.72 300
19356.04 281
19357.35 302
19358.66 275
19359.97 275
19361.29 287
19362.60 293
19363.91 295
19365.22 271
19366.54 276
19367.85 259
19369.16 287
19370.47 265
19371.79 282
19373.10 309
19374.41 310
19375.73 295
19377.04 301
19378.35 278
19379.67 299
19380.98 304
19382.29 279
19383.60 280
19384.92 262
19386.23 281
19387.54 293
19388.86 260
19390.17 277
19391.49 291
19392.80 306
19394.11 276
19395.43 291
19396.74 300
19398.05 301
19399.37 290
19400.68 287
19402.00 275
19403.31 279
19404.62 290
19405.94 271
19407.25 286
19408.57 288
19409.88 290
19411.19 297
19412.51 288
19413.82 287
19415.14 286
19416.45 293
19417.77 292
19419.08 286
19420.39 312
19421.71 280
19423.02 279
19424.34 278
19425.65 286
19426.97 282
19428.28 297
19429.60 292
19430.91 293
19432.23 316
19433.54 330
19434.86 292
19436.17 295
19437.49 306
19438.80 303
19440.12 291
19441.43 289
19442.75 298
19444.06 282
19445.38 307
19446.69 291
19448.01 280
19449.32 287
19450.64 273
19451.96 285
19453.27 273
19454.59 301
19455.90 311
19457.22 269
19458.53 278
19459.85 290
19461.17 285
19462.48 291
19463.80 291
19465.11 275
19466.43 283
19467.75 272
19469.06 286
19470.38 286
19471.69 298
19473.01 269
19474.33 294
19475.64 279
19476.96 289
19478.28 271
19479.59 276
19480.91 286
19482.23 288
19483.54 253
19484.86 285
19486.18 294
19487.49 286
19488.81 314
19490.13 308
19491.44 323
19492.76 280
19494.08 313
19495.39 288
19496.71 284
19498.03 286
19499.35 292
19500.66 314
19501.98 298
19503.30 283
19504.61 287
19505.93 305
19507.25 279
19508.57 291
19509.88 263
19511.20 283
19512.52 300
19513.84 300
19515.15 291
19516.47 286
19517.79 274
19519.11 269
19520.43 286
19521.74 284
19523.06 268
19524.38 269
19525.70 272
19527.02 262
19528.33 289
19529.65 276
19530.97 282
19532.29 294
19533.61 298
19534.93 248
19536.24 267
19537.56 273
19538.88 287
19540.20 292
19541.52 301
19542.84 280
19544.16 285
19545.47 284
19546.79 292
19548.11 284
19549.43 298
19550.75 317
19552.07 275
19553.39 270
19554.71 245
19556.03 267
19557.34 266
19558.66 269
19559.98 299
19561.30 272
19562.62 292
19563.94 282
19565.26 272
19566.58 277
19567.90 277
19569.22 276
19570.54 275
19571.86 267
19573.18 295
19574.50 292
19575.82 298
19577.14 293
19578.46 275
19579.78 267
19581.10 278
19582.42 287
19583.74 272
19585.06 276
19586.38 282
19587.70 284
19589.02 269
19590.34 275
19591.66 285
19592.98 289
19594.30 273
19595.62 265
19596.94 281
19598.26 318
19599.58 282
19600.90 283
19602.22 263
19603.54 265
19604.86 265
19606.18 281
19607.50 291
19608.82 281
19610.15 309
19611.47 300
19612.79 310
19614.11 260
19615.43 283
19616.75 269
19618.07 277
19619.39 287
19620.71 286
19622.04 306
19623.36 295
19624.68 290
19626.00 288
19627.32 285
19628.64 274
19629.96 298
19631.29 283
19632.61 270
19633.93 263
19635.25 261
19636.57 255
19637.89 294
19639.22 306
19640.54 282
19641.86 261
19643.18 296
19644.50 255
19645.83 293
19647.15 295
19648.47 281
19649.79 276
19651.12 257
19652.44 283
19653.76 277
19655.08 274
19656.40 275
19657.73 283
19659.05 264
19660.37 284
19661.70 272
19663.02 259
19664.34 257
19665.66 272
19666.99 278
19668.31 284
19669.63 293
19670.95 280
19672.28 291
19673.60 290
19674.92 277
19676.25 279
19677.57 304
19678.89 283
19680.22 275
19681.54 257
19682.86 270
19684.19 263
19685.51 282
19686.83 282
19688.16 278
19689.48 280
19690.80 275
19692.13 281
19693.45 257
19694.78 281
19696.10 277
19697.42 300
19698.75 256
19700.07 252
19701.39 275
19702.72 282
19704.04 278
19705.37 303
19706.69 284
19708.02 289
19709.34 286
19710.66 302
19711.99 281
19713.31 256
19714.64 300
19715.96 269
19717.29 273
19718.61 265
19719.93 266
19721.26 260
19722.58 265
19723.91 275
19725.23 269
19726.56 299
19727.88 298
19729.21 278
19730.53 292
19731.86 246
19733.18 261
19734.51 260
19735.83 284
19737.16 256
19738.48 260
19739.81 280
19741.13 267
19742.46 281
19743.78 284
19745.11 285
19746.44 279
19747.76 273
19749.09 316
19750.41 294
19751.74 256
19753.06 263
19754.39 267
19755.72 301
19757.04 268
19758.37 257
19759.69 274
19761.02 279
19762.34 274
19763.67 259
19765.00 278
19766.32 297
19767.65 287
19768.98 258
19770.30 272
19771.63 291
19772.95 274
19774.28 266
19775.61 264
19776.93 250
19778.26 247
19779.59 272
19780.91 261
19782.24 271
19783.57 283
19784.89 282
19786.22 280
19787.55 258
19788.87 260
19790.20 261
19791.53 264
19792.86 254
19794.18 266
19795.51 249
19796.84 252
19798.16 271
19799.49 292
19800.82 306
19802.15 269
19803.47 282
19804.80 297
19806.13 278
19807.46 260
19808.78 268
19810.11 260
19811.44 278
19812.77 289
19814.09 251
19815.42 280
19816.75 255
19818.08 271
19819.41 274
19820.73 271
19822.06 275
19823.39 274
19824.72 275
19826.05 263
19827.37 273
19828.70 268
19830.03 269
19831.36 258
19832.69 286
19834.02 294
19835.34 275
19836.67 266
19838.00 270
19839.33 277
19840.66 276
19841.99 264
19843.32 257
19844.64 277
19845.97 280
19847.30 274
19848.63 298
19849.96 289
19851.29 267
19852.62 285
19853.95 280
19855.28 278
19856.60 261
19857.93 263
19859.26 273
19860.59 265
19861.92 286
19863.25 271
19864.58 268
19865.91 271
19867.24 278
19868.57 285
19869.90 280
19871.23 262
19872.56 272
19873.89 303
19875.22 273
19876.55 269
19877.88 245
19879.21 263
19880.54 285
19881.87 279
19883.20 263
19884.53 258
19885.86 270
19887.19 278
19888.52 271
19889.85 279
19891.18 263
19892.51 272
19893.84 275
19895.17 286
19896.50 257
19897.83 281
19899.16 301
19900.49 280
19901.82 266
19903.15 260
19904.48 269
19905.81 272
19907.15 278
19908.48 269
19909.81 284
19911.14 282
19912.47 275
19913.80 257
19915.13 286
19916.46 275
19917.79 281
19919.13 290
19920.46 278
19921.79 283
19923.12 255
19924.45 279
19925.78 278
19927.11 281
19928.45 276
19929.78 266
19931.11 263
19932.44 289
19933.77 304
19935.10 263
19936.44 249
19937.77 276
19939.10 279
19940.43 280
19941.76 263
19943.10 263
19944.43 269
19945.76 282
19947.09 269
19948.42 284
19949.76 279
19951.09 265
19952.42 288
19953.75 291
19955.09 276
19956.42 303
19957.75 310
19959.08 286
19960.42 269
19961.75 240
19963.08 277
19964.41 286
19965.75 275
19967.08 304
19968.41 259
19969.75 300
19971.08 286
19972.41 331
19973.74 265
19975.08 260
19976.41 269
19977.74 295
19979.08 261
19980.41 274
19981.74 255
19983.08 277
19984.41 289
19985.74 258
19987.08 266
19988.41 273
19989.75 310
19991.08 288
19992.41 283
19993.75 254
19995.08 283
19996.41 279
19997.75 297
19999.08 279
20000.42 295
20001.75 275
20003.08 287
20004.42 274
20005.75 276
20007.09 268
20008.42 277
20009.75 274
20011.09 279
20012.42 276
20013.76 279
20015.09 280
20016.43 280
20017.76 306
20019.10 288
20020.43 267
20021.76 259
20023.10 282
20024.43 276
20025.77 269
20027.10 283
20028.44 283
20029.77 276
20031.11 299
20032.44 287
20033.78 264
20035.11 298
20036.45 295
20037.78 291
20039.12 276
20040.46 290
20041.79 277
20043.13 292
20044.46 303
20045.80 300
20047.13 305
20048.47 269
20049.80 285
20051.14 310
20052.47 278
20053.81 273
20055.15 303
20056.48 290
20057.82 280
20059.15 266
20060.49 267
20061.83 300
20063.16 311
20064.50 281
20065.83 291
20067.17 285
20068.51 300
20069.84 306
20071.18 289
20072.52 288
20073.85 292
20075.19 292
20076.52 288
20077.86 271
20079.20 270
20080.53 276
20081.87 299
20083.21 294
20084.54 266
20085.88 261
20087.22 290
20088.56 306
20089.89 300
20091.23 288
20092.57 280
20093.90 285
20095.24 312
20096.58 292
20097.91 278
20099.25 265
20100.59 275
20101.93 283
20103.26 294
20104.60 274
20105.94 292
20107.28 289
20108.61 292
20109.95 310
20111.29 266
20112.63 287
20113.96 300
20115.30 288
20116.64 274
20117.98 291
20119.32 268
20120.65 288
20121.99 293
20123.33 296
20124.67 277
20126.01 292
