# Supplementary material for: MALDI-TOF MS typing enables the classification of brewing yeasts of the genus Saccharomyces to major beer styles
Source: PLoS One. 2017 Aug 9;12(8):e0181694. doi: 10.1371/journal.pone.0181694 (PMC5549903; doi:10.1371/journal.pone.0181694)
Supplement: S13 File — The directory includes 90 raw files and was zipped to “.zip”; the folder has three strains with 30 spectra per strain; S1 Text explains the raw files with an example and Table 1 represents the yeast strains used within the experiment. (ZIP) [file pone.0181694.s016.zip › 37-39/30628-70487-Dias-Dias-Dias-YPG-18h-E-E_2016-10-03_8_0_C4_1.dat]

1998.43 1655
1998.85 1725
1999.27 1662
1999.69 1658
2000.11 1715
2000.54 1648
2000.96 1604
2001.38 1568
2001.80 1575
2002.23 1531
2002.65 1571
2003.07 1597
2003.49 1606
2003.92 1660
2004.34 1714
2004.76 1621
2005.18 1643
2005.61 1703
2006.03 1671
2006.45 1659
2006.87 1762
2007.30 1737
2007.72 1752
2008.14 1667
2008.57 1678
2008.99 1659
2009.41 1555
2009.84 1584
2010.26 1600
2010.68 1604
2011.11 1544
2011.53 1602
2011.95 1540
2012.38 1496
2012.80 1462
2013.22 1476
2013.65 1412
2014.07 1612
2014.49 1587
2014.92 1555
2015.34 1587
2015.77 1718
2016.19 1694
2016.61 1588
2017.04 1647
2017.46 1597
2017.89 1644
2018.31 1665
2018.73 1657
2019.16 1669
2019.58 1688
2020.01 1609
2020.43 1628
2020.85 1495
2021.28 1457
2021.70 1525
2022.13 1552
2022.55 1536
2022.98 1504
2023.40 1575
2023.83 1507
2024.25 1457
2024.68 1490
2025.10 1608
2025.53 1574
2025.95 1541
2026.38 1462
2026.80 1451
2027.23 1339
2027.65 1455
2028.08 1452
2028.50 1461
2028.93 1402
2029.35 1491
2029.78 1534
2030.20 1536
2030.63 1528
2031.05 1535
2031.48 1514
2031.90 1534
2032.33 1556
2032.75 1505
2033.18 1556
2033.61 1552
2034.03 1620
2034.46 1622
2034.88 1542
2035.31 1600
2035.74 1573
2036.16 1548
2036.59 1586
2037.01 1586
2037.44 1608
2037.87 1607
2038.29 1658
2038.72 1609
2039.14 1611
2039.57 1544
2040.00 1527
2040.42 1576
2040.85 1608
2041.28 1662
2041.70 1668
2042.13 1563
2042.56 1551
2042.98 1573
2043.41 1501
2043.84 1582
2044.26 1640
2044.69 1580
2045.12 1545
2045.54 1523
2045.97 1591
2046.40 1537
2046.82 1549
2047.25 1529
2047.68 1537
2048.11 1532
2048.53 1532
2048.96 1542
2049.39 1490
2049.82 1561
2050.24 1534
2050.67 1585
2051.10 1435
2051.53 1463
2051.95 1459
2052.38 1475
2052.81 1438
2053.24 1393
2053.66 1451
2054.09 1482
2054.52 1467
2054.95 1508
2055.38 1488
2055.80 1484
2056.23 1449
2056.66 1601
2057.09 1617
2057.52 1547
2057.94 1547
2058.37 1644
2058.80 1719
2059.23 1629
2059.66 1611
2060.09 1555
2060.51 1614
2060.94 1577
2061.37 1584
2061.80 1634
2062.23 1668
2062.66 1625
2063.09 1608
2063.52 1703
2063.94 1800
2064.37 1770
2064.80 1757
2065.23 1734
2065.66 1609
2066.09 1650
2066.52 1581
2066.95 1602
2067.38 1580
2067.81 1560
2068.24 1494
2068.66 1479
2069.09 1487
2069.52 1467
2069.95 1538
2070.38 1542
2070.81 1558
2071.24 1524
2071.67 1562
2072.10 1502
2072.53 1636
2072.96 1536
2073.39 1546
2073.82 1530
2074.25 1605
2074.68 1614
2075.11 1615
2075.54 1660
2075.97 1705
2076.40 1728
2076.83 1691
2077.26 1751
2077.69 1671
2078.12 1684
2078.55 1675
2078.98 1771
2079.41 1648
2079.84 1743
2080.27 1618
2080.70 1606
2081.14 1601
2081.57 1617
2082.00 1632
2082.43 1571
2082.86 1617
2083.29 1536
2083.72 1582
2084.15 1708
2084.58 1659
2085.01 1519
2085.44 1529
2085.88 1476
2086.31 1518
2086.74 1539
2087.17 1559
2087.60 1462
2088.03 1499
2088.46 1572
2088.89 1581
2089.33 1602
2089.76 1636
2090.19 1622
2090.62 1708
2091.05 1661
2091.48 1715
2091.92 1736
2092.35 1720
2092.78 1681
2093.21 1698
2093.64 1709
2094.07 1624
2094.51 1669
2094.94 1674
2095.37 1565
2095.80 1657
2096.24 1496
2096.67 1489
2097.10 1532
2097.53 1530
2097.96 1547
2098.40 1502
2098.83 1479
2099.26 1471
2099.69 1515
2100.13 1518
2100.56 1427
2100.99 1481
2101.43 1518
2101.86 1480
2102.29 1444
2102.72 1521
2103.16 1439
2103.59 1545
2104.02 1469
2104.46 1515
2104.89 1545
2105.32 1472
2105.76 1514
2106.19 1516
2106.62 1647
2107.05 1596
2107.49 1533
2107.92 1609
2108.36 1563
2108.79 1580
2109.22 1650
2109.66 1668
2110.09 1606
2110.52 1551
2110.96 1571
2111.39 1546
2111.82 1578
2112.26 1626
2112.69 1454
2113.13 1505
2113.56 1386
2113.99 1414
2114.43 1458
2114.86 1486
2115.30 1461
2115.73 1452
2116.16 1515
2116.60 1427
2117.03 1389
2117.47 1407
2117.90 1489
2118.34 1464
2118.77 1411
2119.21 1468
2119.64 1548
2120.07 1511
2120.51 1552
2120.94 1457
2121.38 1536
2121.81 1586
2122.25 1548
2122.68 1496
2123.12 1466
2123.55 1527
2123.99 1518
2124.42 1451
2124.86 1464
2125.29 1574
2125.73 1492
2126.16 1546
2126.60 1578
2127.04 1603
2127.47 1605
2127.91 1595
2128.34 1584
2128.78 1547
2129.21 1689
2129.65 1708
2130.08 1738
2130.52 1733
2130.96 1680
2131.39 1662
2131.83 1665
2132.26 1724
2132.70 1779
2133.14 1718
2133.57 1758
2134.01 1828
2134.44 1756
2134.88 1770
2135.32 1834
2135.75 1863
2136.19 1803
2136.62 1680
2137.06 1639
2137.50 1698
2137.93 1685
2138.37 1651
2138.81 1628
2139.24 1636
2139.68 1612
2140.12 1573
2140.55 1505
2140.99 1521
2141.43 1442
2141.86 1420
2142.30 1402
2142.74 1473
2143.18 1528
2143.61 1587
2144.05 1606
2144.49 1639
2144.92 1653
2145.36 1699
2145.80 1769
2146.24 1873
2146.67 1897
2147.11 2009
2147.55 2131
2147.99 2175
2148.42 2114
2148.86 2102
2149.30 2153
2149.74 2146
2150.17 2130
2150.61 2021
2151.05 1942
2151.49 1874
2151.92 1782
2152.36 1754
2152.80 1787
2153.24 1862
2153.68 1743
2154.11 1620
2154.55 1576
2154.99 1596
2155.43 1632
2155.87 1575
2156.31 1514
2156.74 1520
2157.18 1521
2157.62 1543
2158.06 1577
2158.50 1599
2158.94 1626
2159.38 1587
2159.81 1587
2160.25 1558
2160.69 1584
2161.13 1609
2161.57 1560
2162.01 1648
2162.45 1637
2162.89 1649
2163.33 1590
2163.76 1591
2164.20 1571
2164.64 1647
2165.08 1711
2165.52 1688
2165.96 1619
2166.40 1714
2166.84 1699
2167.28 1813
2167.72 1813
2168.16 1720
2168.60 1802
2169.04 1832
2169.48 1816
2169.92 2011
2170.36 1950
2170.80 1885
2171.24 1987
2171.68 1888
2172.12 1901
2172.56 1887
2173.00 1931
2173.44 1899
2173.88 2008
2174.32 1972
2174.76 1983
2175.20 1920
2175.64 1940
2176.08 1984
2176.52 1976
2176.96 1958
2177.40 1917
2177.84 1907
2178.28 1903
2178.72 1917
2179.16 1850
2179.60 1716
2180.04 1704
2180.48 1719
2180.92 1629
2181.37 1669
2181.81 1623
2182.25 1603
2182.69 1622
2183.13 1655
2183.57 1650
2184.01 1648
2184.45 1658
2184.89 1594
2185.34 1808
2185.78 1776
2186.22 1814
2186.66 1851
2187.10 1919
2187.54 1854
2187.98 1837
2188.43 1834
2188.87 1877
2189.31 1770
2189.75 1727
2190.19 1796
2190.63 1872
2191.08 1842
2191.52 1749
2191.96 1828
2192.40 1778
2192.84 1784
2193.29 1851
2193.73 1725
2194.17 1796
2194.61 1765
2195.05 1758
2195.50 1708
2195.94 1798
2196.38 1828
2196.82 1693
2197.27 1719
2197.71 1724
2198.15 1685
2198.59 1791
2199.04 1705
2199.48 1599
2199.92 1610
2200.37 1739
2200.81 1624
2201.25 1718
2201.69 1733
2202.14 1658
2202.58 1686
2203.02 1767
2203.47 1826
2203.91 1784
2204.35 1806
2204.80 1822
2205.24 1895
2205.68 1793
2206.13 1881
2206.57 1886
2207.01 1927
2207.46 1856
2207.90 1859
2208.34 1890
2208.79 1909
2209.23 1933
2209.67 1831
2210.12 1860
2210.56 1952
2211.01 1850
2211.45 1843
2211.89 1800
2212.34 1766
2212.78 1737
2213.23 1794
2213.67 1820
2214.11 1792
2214.56 1799
2215.00 1631
2215.45 1605
2215.89 1637
2216.34 1687
2216.78 1679
2217.22 1640
2217.67 1698
2218.11 1684
2218.56 1789
2219.00 1759
2219.45 1809
2219.89 1917
2220.34 1975
2220.78 2105
2221.23 2133
2221.67 2232
2222.12 2272
2222.56 2380
2223.01 2409
2223.45 2369
2223.90 2298
2224.34 2296
2224.79 2222
2225.23 2201
2225.68 2104
2226.12 1991
2226.57 1950
2227.01 1872
2227.46 1932
2227.91 1845
2228.35 1894
2228.80 1872
2229.24 1903
2229.69 1934
2230.13 1951
2230.58 2019
2231.03 1987
2231.47 1942
2231.92 2063
2232.36 2049
2232.81 1954
2233.26 1906
2233.70 1975
2234.15 1903
2234.59 1989
2235.04 1930
2235.49 1896
2235.93 1912
2236.38 1873
2236.83 1884
2237.27 1806
2237.72 1721
2238.17 1728
2238.61 1848
2239.06 1789
2239.51 1812
2239.95 1679
2240.40 1801
2240.85 1791
2241.29 1657
2241.74 1549
2242.19 1588
2242.63 1627
2243.08 1678
2243.53 1670
2243.98 1657
2244.42 1711
2244.87 1663
2245.32 1633
2245.76 1666
2246.21 1623
2246.66 1649
2247.11 1607
2247.55 1687
2248.00 1650
2248.45 1631
2248.90 1596
2249.35 1651
2249.79 1723
2250.24 1650
2250.69 1635
2251.14 1601
2251.58 1681
2252.03 1706
2252.48 1676
2252.93 1594
2253.38 1579
2253.82 1604
2254.27 1540
2254.72 1580
2255.17 1549
2255.62 1622
2256.07 1560
2256.51 1633
2256.96 1619
2257.41 1626
2257.86 1689
2258.31 1784
2258.76 1736
2259.21 1668
2259.65 1776
2260.10 1938
2260.55 1924
2261.00 1806
2261.45 1933
2261.90 1918
2262.35 1954
2262.80 1887
2263.25 1805
2263.69 1887
2264.14 1934
2264.59 1960
2265.04 1988
2265.49 1989
2265.94 2031
2266.39 2084
2266.84 2147
2267.29 2145
2267.74 2341
2268.19 2269
2268.64 2238
2269.09 2331
2269.54 2187
2269.99 2200
2270.44 2093
2270.89 2102
2271.34 2072
2271.79 1979
2272.24 1888
2272.69 1769
2273.14 1776
2273.59 1723
2274.04 1628
2274.49 1670
2274.94 1709
2275.39 1588
2275.84 1604
2276.29 1655
2276.74 1698
2277.19 1760
2277.64 1580
2278.09 1644
2278.54 1691
2278.99 1646
2279.44 1729
2279.89 1775
2280.34 1804
2280.79 1821
2281.25 1728
2281.70 1729
2282.15 1747
2282.60 1751
2283.05 1835
2283.50 1782
2283.95 1762
2284.40 1888
2284.85 1920
2285.31 1918
2285.76 2148
2286.21 2235
2286.66 2333
2287.11 2564
2287.56 2905
2288.01 2936
2288.47 3132
2288.92 3282
2289.37 3320
2289.82 3356
2290.27 3263
2290.72 3241
2291.18 3156
2291.63 3087
2292.08 3144
2292.53 2897
2292.98 2676
2293.44 2579
2293.89 2479
2294.34 2460
2294.79 2328
2295.24 2171
2295.70 2093
2296.15 2082
2296.60 2042
2297.05 1968
2297.51 1884
2297.96 1827
2298.41 1772
2298.86 1824
2299.32 1847
2299.77 1842
2300.22 1875
2300.67 1798
2301.13 1812
2301.58 1757
2302.03 1725
2302.49 1685
2302.94 1710
2303.39 1752
2303.85 1761
2304.30 1799
2304.75 1870
2305.20 2027
2305.66 2002
2306.11 2068
2306.56 2337
2307.02 2346
2307.47 2390
2307.93 2366
2308.38 2413
2308.83 2508
2309.29 2478
2309.74 2221
2310.19 2236
2310.65 2169
2311.10 2030
2311.55 2042
2312.01 1951
2312.46 1964
2312.92 1968
2313.37 1859
2313.82 1837
2314.28 1846
2314.73 1874
2315.19 1833
2315.64 1909
2316.10 1954
2316.55 2014
2317.00 1932
2317.46 1959
2317.91 1859
2318.37 1893
2318.82 1953
2319.28 1872
2319.73 1923
2320.19 1877
2320.64 1884
2321.10 1901
2321.55 2007
2322.01 1942
2322.46 1909
2322.92 1904
2323.37 1963
2323.83 1927
2324.28 2005
2324.74 2057
2325.19 1913
2325.65 2030
2326.10 2058
2326.56 2077
2327.01 2106
2327.47 2118
2327.92 2092
2328.38 2118
2328.83 2139
2329.29 2014
2329.74 2034
2330.20 2107
2330.66 2122
2331.11 2040
2331.57 1940
2332.02 1930
2332.48 1872
2332.94 1817
2333.39 1976
2333.85 1945
2334.30 1953
2334.76 1942
2335.22 1876
2335.67 1982
2336.13 2021
2336.58 2176
2337.04 2212
2337.50 2241
2337.95 2361
2338.41 2522
2338.87 2513
2339.32 2385
2339.78 2462
2340.24 2455
2340.69 2377
2341.15 2319
2341.61 2302
2342.06 2358
2342.52 2321
2342.98 2310
2343.43 2243
2343.89 2259
2344.35 2256
2344.81 2346
2345.26 2401
2345.72 2443
2346.18 2147
2346.63 2153
2347.09 2206
2347.55 2139
2348.01 2084
2348.46 2031
2348.92 2016
2349.38 2069
2349.84 1875
2350.29 1801
2350.75 2027
2351.21 1991
2351.67 1866
2352.13 1807
2352.58 1874
2353.04 1836
2353.50 1857
2353.96 1856
2354.41 1846
2354.87 1803
2355.33 1806
2355.79 1837
2356.25 1843
2356.71 1897
2357.16 2004
2357.62 1977
2358.08 1963
2358.54 2099
2359.00 2133
2359.46 2010
2359.91 1945
2360.37 2000
2360.83 2064
2361.29 2104
2361.75 2052
2362.21 1958
2362.67 2020
2363.13 2064
2363.58 1968
2364.04 1952
2364.50 1979
2364.96 2011
2365.42 1946
2365.88 1885
2366.34 1899
2366.80 1979
2367.26 1979
2367.72 1929
2368.18 1853
2368.64 1855
2369.10 1782
2369.55 1810
2370.01 1806
2370.47 1738
2370.93 1782
2371.39 1815
2371.85 1842
2372.31 1854
2372.77 1798
2373.23 1900
2373.69 1896
2374.15 1920
2374.61 1806
2375.07 1851
2375.53 1831
2375.99 1824
2376.45 1882
2376.91 1825
2377.37 1927
2377.83 1936
2378.29 1914
2378.75 1864
2379.21 1816
2379.68 1807
2380.14 1758
2380.60 1779
2381.06 1850
2381.52 1897
2381.98 1919
2382.44 1855
2382.90 1832
2383.36 1850
2383.82 1859
2384.28 1921
2384.74 1908
2385.20 1865
2385.67 1846
2386.13 1949
2386.59 1841
2387.05 2009
2387.51 1940
2387.97 1838
2388.43 1793
2388.89 1845
2389.36 1854
2389.82 1851
2390.28 1834
2390.74 1783
2391.20 1877
2391.66 1796
2392.13 1801
2392.59 1805
2393.05 1734
2393.51 1862
2393.97 1926
2394.43 1856
2394.90 1793
2395.36 1751
2395.82 1783
2396.28 1790
2396.74 1724
2397.21 1783
2397.67 1802
2398.13 1782
2398.59 1845
2399.06 1776
2399.52 1828
2399.98 1824
2400.44 1854
2400.91 1835
2401.37 1824
2401.83 1867
2402.29 1912
2402.76 1875
2403.22 1978
2403.68 2000
2404.14 1945
2404.61 1892
2405.07 1948
2405.53 1972
2406.00 1901
2406.46 1879
2406.92 1805
2407.39 1748
2407.85 1751
2408.31 1726
2408.78 1802
2409.24 1676
2409.70 1650
2410.17 1747
2410.63 1699
2411.09 1729
2411.56 1713
2412.02 1737
2412.48 1793
2412.95 1850
2413.41 1904
2413.87 1861
2414.34 1888
2414.80 2054
2415.27 2087
2415.73 2069
2416.19 2061
2416.66 2090
2417.12 2171
2417.59 2140
2418.05 2144
2418.51 2119
2418.98 2107
2419.44 2002
2419.91 1965
2420.37 1947
2420.84 1980
2421.30 1980
2421.77 1978
2422.23 1937
2422.69 2044
2423.16 2095
2423.62 2156
2424.09 2191
2424.55 2234
2425.02 2300
2425.48 2359
2425.95 2304
2426.41 2296
2426.88 2226
2427.34 2116
2427.81 2117
2428.27 2131
2428.74 2047
2429.20 1925
2429.67 1984
2430.13 1947
2430.60 2035
2431.07 2002
2431.53 1984
2432.00 1976
2432.46 1903
2432.93 1932
2433.39 1959
2433.86 2058
2434.32 2113
2434.79 2127
2435.26 2109
2435.72 2174
2436.19 2245
2436.65 2209
2437.12 2410
2437.59 2418
2438.05 2425
2438.52 2460
2438.98 2427
2439.45 2500
2439.92 2359
2440.38 2219
2440.85 2219
2441.32 2123
2441.78 2228
2442.25 2173
2442.72 2097
2443.18 2055
2443.65 2002
2444.12 1982
2444.58 1932
2445.05 1857
2445.52 1840
2445.98 1778
2446.45 1813
2446.92 1788
2447.38 1809
2447.85 1703
2448.32 1737
2448.78 1699
2449.25 1703
2449.72 1849
2450.19 1856
2450.65 1897
2451.12 1803
2451.59 1682
2452.06 1723
2452.52 1718
2452.99 1778
2453.46 1785
2453.93 1831
2454.39 1793
2454.86 1834
2455.33 1774
2455.80 1775
2456.26 1832
2456.73 1786
2457.20 1819
2457.67 1693
2458.14 1756
2458.60 1806
2459.07 1775
2459.54 1741
2460.01 1734
2460.48 1790
2460.95 1678
2461.41 1747
2461.88 1792
2462.35 1810
2462.82 1813
2463.29 1864
2463.76 1867
2464.22 1975
2464.69 1995
2465.16 1897
2465.63 1787
2466.10 1926
2466.57 1999
2467.04 1975
2467.51 1910
2467.97 1983
2468.44 2004
2468.91 1880
2469.38 1975
2469.85 1900
2470.32 1879
2470.79 1916
2471.26 1785
2471.73 1794
2472.20 1701
2472.67 1724
2473.14 1718
2473.61 1698
2474.07 1736
2474.54 1744
2475.01 1829
2475.48 1943
2475.95 1913
2476.42 1998
2476.89 2103
2477.36 2051
2477.83 2033
2478.30 2111
2478.77 2145
2479.24 2245
2479.71 2173
2480.18 2043
2480.65 2085
2481.12 2019
2481.59 1973
2482.06 1958
2482.53 1911
2483.00 1861
2483.47 1812
2483.95 1830
2484.42 1910
2484.89 1945
2485.36 1860
2485.83 1896
2486.30 1907
2486.77 1981
2487.24 1874
2487.71 1889
2488.18 1955
2488.65 1943
2489.12 1890
2489.59 1911
2490.07 1910
2490.54 1996
2491.01 1944
2491.48 2005
2491.95 2024
2492.42 2032
2492.89 1945
2493.36 2040
2493.84 1985
2494.31 2041
2494.78 2092
2495.25 2107
2495.72 2013
2496.19 2022
2496.66 1992
2497.14 1844
2497.61 1883
2498.08 1807
2498.55 1791
2499.02 1720
2499.50 1752
2499.97 1793
2500.44 1846
2500.91 1800
2501.38 1801
2501.86 1835
2502.33 1905
2502.80 1917
2503.27 1897
2503.74 2013
2504.22 2057
2504.69 2079
2505.16 2112
2505.63 2257
2506.11 2369
2506.58 2357
2507.05 2340
2507.52 2480
2508.00 2436
2508.47 2453
2508.94 2528
2509.42 2356
2509.89 2473
2510.36 2514
2510.83 2515
2511.31 2391
2511.78 2399
2512.25 2313
2512.73 2252
2513.20 2211
2513.67 2118
2514.15 1976
2514.62 2039
2515.09 1984
2515.57 2028
2516.04 1995
2516.51 1977
2516.99 2017
2517.46 1981
2517.94 1941
2518.41 1888
2518.88 1877
2519.36 1837
2519.83 1894
2520.30 1829
2520.78 1770
2521.25 1809
2521.73 1834
2522.20 1911
2522.67 1882
2523.15 1838
2523.62 1842
2524.10 1878
2524.57 1823
2525.05 1885
2525.52 1818
2525.99 1831
2526.47 1844
2526.94 1830
2527.42 1921
2527.89 1797
2528.37 1863
2528.84 1908
2529.32 1938
2529.79 1934
2530.27 2088
2530.74 2113
2531.22 2112
2531.69 2113
2532.17 2120
2532.64 2144
2533.12 2092
2533.59 2029
2534.07 1974
2534.54 2056
2535.02 2020
2535.49 1966
2535.97 1912
2536.44 1937
2536.92 1971
2537.39 1969
2537.87 2023
2538.34 1994
2538.82 1926
2539.30 1886
2539.77 1999
2540.25 1980
2540.72 1992
2541.20 2040
2541.68 2008
2542.15 2025
2542.63 2024
2543.10 2034
2543.58 2025
2544.06 2115
2544.53 2220
2545.01 2316
2545.48 2391
2545.96 2520
2546.44 2602
2546.91 2496
2547.39 2501
2547.87 2566
2548.34 2577
2548.82 2456
2549.30 2405
2549.77 2483
2550.25 2476
2550.73 2391
2551.20 2477
2551.68 2632
2552.16 2636
2552.63 2618
2553.11 2728
2553.59 2743
2554.06 2665
2554.54 2622
2555.02 2638
2555.50 2554
2555.97 2551
2556.45 2494
2556.93 2405
2557.40 2288
2557.88 2229
2558.36 2094
2558.84 2141
2559.31 2013
2559.79 2027
2560.27 2050
2560.75 1937
2561.23 1965
2561.70 1955
2562.18 1976
2562.66 1949
2563.14 1767
2563.61 1893
2564.09 1990
2564.57 1834
2565.05 1750
2565.53 1742
2566.00 1791
2566.48 1752
2566.96 1798
2567.44 1809
2567.92 1753
2568.40 1786
2568.87 1823
2569.35 1893
2569.83 1823
2570.31 1761
2570.79 1869
2571.27 1857
2571.75 1868
2572.22 1843
2572.70 1732
2573.18 1760
2573.66 1757
2574.14 1873
2574.62 1861
2575.10 1849
2575.58 1734
2576.06 1799
2576.54 1844
2577.01 1884
2577.49 1946
2577.97 1857
2578.45 1846
2578.93 1821
2579.41 1779
2579.89 1722
2580.37 1781
2580.85 1774
2581.33 1684
2581.81 1682
2582.29 1720
2582.77 1805
2583.25 1838
2583.73 1803
2584.21 1849
2584.69 1834
2585.17 1865
2585.65 1830
2586.13 1874
2586.61 1907
2587.09 1855
2587.57 1851
2588.05 1875
2588.53 1929
2589.01 1870
2589.49 1966
2589.97 1992
2590.45 2032
2590.93 2055
2591.41 1969
2591.89 1982
2592.37 2039
2592.85 2049
2593.33 2003
2593.81 1963
2594.30 2020
2594.78 2082
2595.26 2102
2595.74 2100
2596.22 1932
2596.70 1993
2597.18 1994
2597.66 1931
2598.14 1945
2598.62 1829
2599.11 1767
2599.59 1794
2600.07 1769
2600.55 1720
2601.03 1716
2601.51 1752
2601.99 1718
2602.48 1750
2602.96 1774
2603.44 1750
2603.92 1792
2604.40 1787
2604.88 1834
2605.37 1921
2605.85 1947
2606.33 1941
2606.81 1990
2607.29 2040
2607.78 2071
2608.26 2107
2608.74 2054
2609.22 2157
2609.70 2174
2610.19 2191
2610.67 2195
2611.15 2040
2611.63 2078
2612.12 2055
2612.60 1960
2613.08 1842
2613.56 1980
2614.05 2046
2614.53 1993
2615.01 1932
2615.49 1906
2615.98 1858
2616.46 1770
2616.94 1794
2617.43 1763
2617.91 1791
2618.39 1729
2618.87 1829
2619.36 1830
2619.84 1788
2620.32 1844
2620.81 1940
2621.29 1796
2621.77 1860
2622.26 1841
2622.74 1807
2623.22 1771
2623.71 1768
2624.19 1728
2624.67 1746
2625.16 1843
2625.64 1812
2626.13 1885
2626.61 1812
2627.09 1848
2627.58 1782
2628.06 1840
2628.55 1876
2629.03 1851
2629.51 1840
2630.00 1844
2630.48 1818
2630.97 1831
2631.45 1889
2631.93 1820
2632.42 1871
2632.90 1837
2633.39 1839
2633.87 1714
2634.36 1818
2634.84 1818
2635.33 1912
2635.81 1955
2636.29 1848
2636.78 1801
2637.26 1897
2637.75 1994
2638.23 1924
2638.72 1913
2639.20 1906
2639.69 1937
2640.17 1986
2640.66 1901
2641.14 1874
2641.63 1866
2642.11 1952
2642.60 1830
2643.08 1710
2643.57 1796
2644.05 1848
2644.54 1790
2645.03 1842
2645.51 1829
2646.00 1836
2646.48 1858
2646.97 1897
2647.45 1830
2647.94 1939
2648.43 1882
2648.91 1966
2649.40 1917
2649.88 1877
2650.37 1769
2650.85 1880
2651.34 1924
2651.83 1791
2652.31 1823
2652.80 1854
2653.29 1934
2653.77 1852
2654.26 1781
2654.74 1818
2655.23 1886
2655.72 1784
2656.20 1831
2656.69 1834
2657.18 1772
2657.66 1781
2658.15 1764
2658.64 1774
2659.12 1792
2659.61 1793
2660.10 1857
2660.58 1741
2661.07 1834
2661.56 1888
2662.05 1806
2662.53 1959
2663.02 1823
2663.51 1770
2663.99 1834
2664.48 1821
2664.97 1770
2665.46 1800
2665.94 1905
2666.43 1944
2666.92 1918
2667.41 1821
2667.89 1824
2668.38 1832
2668.87 1856
2669.36 1965
2669.84 2081
2670.33 2039
2670.82 2009
2671.31 2249
2671.80 2442
2672.28 2423
2672.77 2436
2673.26 2355
2673.75 2459
2674.24 2478
2674.72 2543
2675.21 2491
2675.70 2379
2676.19 2380
2676.68 2425
2677.17 2405
2677.65 2377
2678.14 2389
2678.63 2424
2679.12 2534
2679.61 2514
2680.10 2619
2680.59 2655
2681.07 2748
2681.56 2873
2682.05 2831
2682.54 2902
2683.03 2764
2683.52 2781
2684.01 2677
2684.50 2537
2684.99 2433
2685.47 2364
2685.96 2334
2686.45 2273
2686.94 2165
2687.43 2155
2687.92 2138
2688.41 2127
2688.90 2016
2689.39 2107
2689.88 2021
2690.37 1886
2690.86 2030
2691.35 1894
2691.84 1970
2692.33 1963
2692.82 1991
2693.31 1905
2693.80 1880
2694.29 1933
2694.78 1998
2695.27 1926
2695.76 1889
2696.25 1929
2696.74 2016
2697.23 2061
2697.72 2132
2698.21 2060
2698.70 2143
2699.19 2173
2699.68 2260
2700.17 2272
2700.66 2266
2701.15 2251
2701.64 2212
2702.13 2220
2702.62 2216
2703.11 2097
2703.61 2147
2704.10 2106
2704.59 2074
2705.08 1929
2705.57 1865
2706.06 1924
2706.55 1870
2707.04 1910
2707.53 1904
2708.02 1797
2708.52 1785
2709.01 1795
2709.50 1875
2709.99 1831
2710.48 1868
2710.97 1938
2711.46 1940
2711.96 1937
2712.45 1913
2712.94 1940
2713.43 1901
2713.92 1873
2714.41 1809
2714.91 1873
2715.40 1876
2715.89 1873
2716.38 1850
2716.87 1855
2717.37 1906
2717.86 1980
2718.35 2029
2718.84 2022
2719.33 2041
2719.83 2040
2720.32 2028
2720.81 2149
2721.30 2107
2721.80 2066
2722.29 2153
2722.78 2070
2723.27 2018
2723.77 1932
2724.26 1909
2724.75 1920
2725.24 1898
2725.74 1856
2726.23 1795
2726.72 1840
2727.22 1786
2727.71 1801
2728.20 1839
2728.70 1883
2729.19 1900
2729.68 1796
2730.18 1900
2730.67 1938
2731.16 1820
2731.65 1872
2732.15 1841
2732.64 1916
2733.14 1816
2733.63 1923
2734.12 1956
2734.62 2076
2735.11 2012
2735.60 1980
2736.10 2101
2736.59 2068
2737.08 1901
2737.58 1926
2738.07 1917
2738.57 1961
2739.06 1939
2739.55 1947
2740.05 1879
2740.54 1790
2741.04 1840
2741.53 1802
2742.03 1828
2742.52 1863
2743.01 1733
2743.51 1745
2744.00 1800
2744.50 1807
2744.99 1772
2745.49 1805
2745.98 1850
2746.48 1839
2746.97 1885
2747.47 1924
2747.96 1876
2748.46 1851
2748.95 1892
2749.45 1857
2749.94 2005
2750.44 1956
2750.93 2005
2751.43 1944
2751.92 1965
2752.42 1924
2752.91 1983
2753.41 1950
2753.90 2094
2754.40 2082
2754.89 1933
2755.39 1999
2755.88 1975
2756.38 1870
2756.87 1903
2757.37 1958
2757.87 1929
2758.36 1900
2758.86 1834
2759.35 1819
2759.85 1809
2760.35 1899
2760.84 1851
2761.34 1847
2761.83 1850
2762.33 1861
2762.83 1805
2763.32 1764
2763.82 1867
2764.31 1976
2764.81 1934
2765.31 1876
2765.80 1934
2766.30 1839
2766.80 1949
2767.29 2050
2767.79 2073
2768.29 2107
2768.78 2102
2769.28 2128
2769.78 2137
2770.27 2126
2770.77 2152
2771.27 2128
2771.76 2203
2772.26 2161
2772.76 2305
2773.26 2358
2773.75 2388
2774.25 2377
2774.75 2397
2775.24 2260
2775.74 2308
2776.24 2321
2776.74 2250
2777.23 2210
2777.73 2239
2778.23 2209
2778.73 2212
2779.22 2168
2779.72 2101
2780.22 1989
2780.72 2063
2781.21 2025
2781.71 1991
2782.21 1952
2782.71 1991
2783.21 1998
2783.70 1963
2784.20 1987
2784.70 2004
2785.20 2017
2785.70 1976
2786.20 2075
2786.69 2084
2787.19 1910
2787.69 1820
2788.19 1938
2788.69 1938
2789.19 1900
2789.68 1962
2790.18 1946
2790.68 1972
2791.18 1996
2791.68 2140
2792.18 2111
2792.68 2198
2793.18 2296
2793.67 2391
2794.17 2620
2794.67 2631
2795.17 2600
2795.67 2696
2796.17 2805
2796.67 2627
2797.17 2671
2797.67 2591
2798.17 2584
2798.67 2418
2799.17 2328
2799.66 2235
2800.16 2343
2800.66 2334
2801.16 2245
2801.66 2175
2802.16 2162
2802.66 2259
2803.16 2369
2803.66 2542
2804.16 2585
2804.66 2728
2805.16 2906
2805.66 3022
2806.16 3128
2806.66 3204
2807.16 3155
2807.66 3149
2808.16 3022
2808.66 2965
2809.16 2842
2809.66 2743
2810.16 2613
2810.66 2455
2811.16 2395
2811.66 2264
2812.17 2185
2812.67 2044
2813.17 2041
2813.67 2011
2814.17 2038
2814.67 2125
2815.17 2066
2815.67 2066
2816.17 2110
2816.67 2045
2817.17 2003
2817.67 2016
2818.18 2072
2818.68 2021
2819.18 1992
2819.68 1896
2820.18 2003
2820.68 1974
2821.18 1938
2821.68 1868
2822.19 1988
2822.69 1983
2823.19 1933
2823.69 1980
2824.19 1919
2824.69 1913
2825.20 1928
2825.70 1900
2826.20 1956
2826.70 1914
2827.20 1939
2827.70 1940
2828.21 2045
2828.71 1951
2829.21 1917
2829.71 1890
2830.22 1945
2830.72 2051
2831.22 1986
2831.72 2006
2832.22 2042
2832.73 2103
2833.23 2017
2833.73 2085
2834.23 2173
2834.74 2141
2835.24 2143
2835.74 2065
2836.24 1988
2836.75 2027
2837.25 1999
2837.75 1992
2838.26 1944
2838.76 1975
2839.26 2020
2839.76 2007
2840.27 1928
2840.77 1981
2841.27 2039
2841.78 2006
2842.28 1899
2842.78 2048
2843.29 2068
2843.79 2148
2844.29 2159
2844.80 2175
2845.30 2188
2845.80 2226
2846.31 2277
2846.81 2308
2847.32 2268
2847.82 2249
2848.32 2184
2848.83 2160
2849.33 2188
2849.83 2130
2850.34 2068
2850.84 2057
2851.35 2104
2851.85 2055
2852.35 2031
2852.86 1964
2853.36 2032
2853.87 2028
2854.37 1943
2854.88 1990
2855.38 1916
2855.88 1946
2856.39 1947
2856.89 2036
2857.40 1984
2857.90 1932
2858.41 1905
2858.91 2000
2859.42 1994
2859.92 1979
2860.43 1942
2860.93 1896
2861.44 2050
2861.94 1965
2862.45 1834
2862.95 1801
2863.46 1826
2863.96 1805
2864.47 1717
2864.97 1858
2865.48 1790
2865.98 1864
2866.49 1914
2866.99 1895
2867.50 1909
2868.00 1932
2868.51 1997
2869.02 2047
2869.52 1993
2870.03 1946
2870.53 2000
2871.04 1990
2871.54 2037
2872.05 2081
2872.56 2022
2873.06 2019
2873.57 1945
2874.07 1889
2874.58 1942
2875.09 1912
2875.59 1843
2876.10 1840
2876.61 1960
2877.11 1978
2877.62 1959
2878.12 2131
2878.63 2015
2879.14 2016
2879.64 2043
2880.15 2071
2880.66 2041
2881.16 2059
2881.67 2103
2882.18 2214
2882.68 2298
2883.19 2441
2883.70 2491
2884.20 2636
2884.71 2635
2885.22 2651
2885.73 2710
2886.23 2897
2886.74 2890
2887.25 2721
2887.75 2578
2888.26 2469
2888.77 2502
2889.28 2482
2889.78 2391
2890.29 2291
2890.80 2245
2891.31 2234
2891.81 2240
2892.32 2305
2892.83 2387
2893.34 2354
2893.84 2384
2894.35 2391
2894.86 2436
2895.37 2391
2895.88 2388
2896.38 2432
2896.89 2354
2897.40 2403
2897.91 2397
2898.42 2391
2898.92 2446
2899.43 2533
2899.94 2578
2900.45 2549
2900.96 2547
2901.47 2466
2901.98 2458
2902.48 2577
2902.99 2556
2903.50 2722
2904.01 2654
2904.52 2670
2905.03 2708
2905.54 2564
2906.04 2461
2906.55 2448
2907.06 2424
2907.57 2372
2908.08 2416
2908.59 2372
2909.10 2242
2909.61 2175
2910.12 2174
2910.63 2121
2911.14 2203
2911.64 2159
2912.15 2237
2912.66 2192
2913.17 2247
2913.68 2224
2914.19 2197
2914.70 2183
2915.21 2130
2915.72 2139
2916.23 2207
2916.74 2138
2917.25 2057
2917.76 2002
2918.27 2053
2918.78 2222
2919.29 2181
2919.80 2223
2920.31 2230
2920.82 2331
2921.33 2547
2921.84 2677
2922.35 2782
2922.86 3005
2923.37 3161
2923.88 3132
2924.39 3131
2924.90 3076
2925.41 3038
2925.92 2845
2926.44 2729
2926.95 2523
2927.46 2492
2927.97 2321
2928.48 2235
2928.99 2111
2929.50 2054
2930.01 2092
2930.52 2088
2931.03 2018
2931.54 1974
2932.05 2020
2932.57 2156
2933.08 2171
2933.59 2172
2934.10 2224
2934.61 2256
2935.12 2241
2935.63 2244
2936.15 2260
2936.66 2197
2937.17 2138
2937.68 2157
2938.19 2105
2938.70 2169
2939.22 2154
2939.73 2200
2940.24 2251
2940.75 2257
2941.26 2309
2941.77 2359
2942.29 2432
2942.80 2504
2943.31 2551
2943.82 2583
2944.34 2611
2944.85 2682
2945.36 2748
2945.87 2725
2946.38 2637
2946.90 2565
2947.41 2572
2947.92 2308
2948.43 2413
2948.95 2406
2949.46 2263
2949.97 2170
2950.48 2026
2951.00 2131
2951.51 2145
2952.02 2127
2952.54 2057
2953.05 2041
2953.56 2037
2954.08 2014
2954.59 2044
2955.10 2018
2955.61 2030
2956.13 2015
2956.64 2115
2957.15 2153
2957.67 2190
2958.18 2256
2958.69 2345
2959.21 2350
2959.72 2341
2960.23 2493
2960.75 2451
2961.26 2321
2961.78 2439
2962.29 2456
2962.80 2388
2963.32 2303
2963.83 2293
2964.35 2256
2964.86 2214
2965.37 2194
2965.89 2161
2966.40 2085
2966.92 2006
2967.43 2072
2967.94 1933
2968.46 2048
2968.97 2025
2969.49 1965
2970.00 2048
2970.52 2026
2971.03 2061
2971.54 2051
2972.06 2077
2972.57 2149
2973.09 2067
2973.60 2084
2974.12 2095
2974.63 2133
2975.15 2130
2975.66 2176
2976.18 2071
2976.69 2135
2977.21 2068
2977.72 2114
2978.24 2103
2978.75 2117
2979.27 2178
2979.78 2120
2980.30 2193
2980.81 2198
2981.33 2288
2981.84 2136
2982.36 2247
2982.88 2388
2983.39 2340
2983.91 2327
2984.42 2293
2984.94 2339
2985.45 2380
2985.97 2447
2986.49 2466
2987.00 2328
2987.52 2510
2988.03 2507
2988.55 2376
2989.07 2392
2989.58 2493
2990.10 2531
2990.61 2543
2991.13 2644
2991.65 2681
2992.16 2682
2992.68 2612
2993.20 2678
2993.71 2724
2994.23 2759
2994.75 2952
2995.26 2934
2995.78 3025
2996.30 2955
2996.81 3067
2997.33 3145
2997.85 3006
2998.36 3041
2998.88 2995
2999.40 3022
2999.91 3180
3000.43 3080
3000.95 3218
3001.46 3471
3001.98 3699
3002.50 3840
3003.02 4025
3003.53 4073
3004.05 4038
3004.57 4031
3005.09 3800
3005.60 3454
3006.12 3388
3006.64 3180
3007.16 2947
3007.67 2720
3008.19 2596
3008.71 2598
3009.23 2492
3009.74 2385
3010.26 2272
3010.78 2276
3011.30 2355
3011.82 2258
3012.33 2229
3012.85 2363
3013.37 2406
3013.89 2419
3014.41 2302
3014.93 2305
3015.44 2425
3015.96 2519
3016.48 2517
3017.00 2473
3017.52 2431
3018.04 2618
3018.55 2613
3019.07 2572
3019.59 2549
3020.11 2578
3020.63 2505
3021.15 2678
3021.67 2697
3022.19 2675
3022.71 2648
3023.22 2726
3023.74 2782
3024.26 2727
3024.78 2743
3025.30 2581
3025.82 2546
3026.34 2409
3026.86 2434
3027.38 2249
3027.90 2288
3028.42 2329
3028.94 2365
3029.46 2252
3029.98 2385
3030.49 2441
3031.01 2490
3031.53 2477
3032.05 2534
3032.57 2633
3033.09 2684
3033.61 2678
3034.13 2707
3034.65 2861
3035.17 2854
3035.69 2741
3036.21 2741
3036.73 2561
3037.25 2505
3037.77 2523
3038.29 2367
3038.81 2386
3039.34 2342
3039.86 2333
3040.38 2361
3040.90 2234
3041.42 2192
3041.94 2134
3042.46 2278
3042.98 2268
3043.50 2236
3044.02 2277
3044.54 2242
3045.06 2267
3045.58 2454
3046.10 2298
3046.63 2187
3047.15 2194
3047.67 2212
3048.19 2342
3048.71 2309
3049.23 2195
3049.75 2198
3050.27 2144
3050.79 2177
3051.32 2201
3051.84 2170
3052.36 2121
3052.88 2119
3053.40 2087
3053.92 2064
3054.45 2043
3054.97 2090
3055.49 2153
3056.01 2154
3056.53 2200
3057.05 2249
3057.58 2293
3058.10 2119
3058.62 2216
3059.14 2259
3059.66 2067
3060.19 2193
3060.71 2231
3061.23 2255
3061.75 2122
3062.28 2303
3062.80 2384
3063.32 2340
3063.84 2291
3064.37 2237
3064.89 2332
3065.41 2319
3065.93 2290
3066.46 2295
3066.98 2203
3067.50 2207
3068.02 2347
3068.55 2207
3069.07 2258
3069.59 2181
3070.12 2234
3070.64 2194
3071.16 2238
3071.69 2316
3072.21 2344
3072.73 2411
3073.26 2304
3073.78 2439
3074.30 2423
3074.83 2476
3075.35 2426
3075.87 2547
3076.40 2703
3076.92 2783
3077.44 2767
3077.97 2898
3078.49 2901
3079.01 2946
3079.54 2883
3080.06 2742
3080.59 2815
3081.11 2862
3081.63 2820
3082.16 2873
3082.68 2808
3083.21 2704
3083.73 2693
3084.25 2618
3084.78 2650
3085.30 2527
3085.83 2575
3086.35 2651
3086.88 2518
3087.40 2599
3087.93 2662
3088.45 2674
3088.97 2621
3089.50 2519
3090.02 2660
3090.55 2639
3091.07 2596
3091.60 2489
3092.12 2554
3092.65 2526
3093.17 2575
3093.70 2788
3094.22 2775
3094.75 2724
3095.27 2798
3095.80 2889
3096.32 3123
3096.85 3143
3097.37 3281
3097.90 3458
3098.43 3847
3098.95 4260
3099.48 4698
3100.00 5371
3100.53 5798
3101.05 6155
3101.58 6644
3102.10 6864
3102.63 6877
3103.16 6568
3103.68 6041
3104.21 5326
3104.73 4853
3105.26 4455
3105.79 3877
3106.31 3337
3106.84 3164
3107.36 3020
3107.89 2898
3108.42 2897
3108.94 2942
3109.47 2912
3110.00 2879
3110.52 2832
3111.05 2853
3111.57 2724
3112.10 2666
3112.63 2579
3113.15 2496
3113.68 2342
3114.21 2465
3114.74 2358
3115.26 2230
3115.79 2231
3116.32 2230
3116.84 2206
3117.37 2293
3117.90 2255
3118.42 2320
3118.95 2365
3119.48 2384
3120.01 2421
3120.53 2396
3121.06 2416
3121.59 2494
3122.11 2414
3122.64 2395
3123.17 2457
3123.70 2412
3124.22 2394
3124.75 2287
3125.28 2369
3125.81 2305
3126.34 2343
3126.86 2228
3127.39 2313
3127.92 2222
3128.45 2197
3128.98 2168
3129.50 2160
3130.03 2211
3130.56 2121
3131.09 2144
3131.62 2131
3132.14 2261
3132.67 2154
3133.20 2095
3133.73 2068
3134.26 2163
3134.79 2086
3135.31 2078
3135.84 2111
3136.37 2148
3136.90 2174
3137.43 2153
3137.96 2042
3138.49 2030
3139.02 2111
3139.54 2174
3140.07 2151
3140.60 2134
3141.13 2170
3141.66 2233
3142.19 2147
3142.72 2189
3143.25 2249
3143.78 2300
3144.31 2429
3144.84 2488
3145.37 2643
3145.89 2624
3146.42 2663
3146.95 2710
3147.48 2783
3148.01 2672
3148.54 2618
3149.07 2621
3149.60 2574
3150.13 2569
3150.66 2539
3151.19 2496
3151.72 2391
3152.25 2384
3152.78 2385
3153.31 2380
3153.84 2380
3154.37 2349
3154.90 2349
3155.43 2344
3155.96 2299
3156.49 2383
3157.02 2480
3157.55 2443
3158.08 2431
3158.61 2372
3159.14 2329
3159.68 2331
3160.21 2342
3160.74 2240
3161.27 2324
3161.80 2373
3162.33 2357
3162.86 2302
3163.39 2326
3163.92 2322
3164.45 2231
3164.98 2324
3165.51 2219
3166.05 2184
3166.58 2202
3167.11 2267
3167.64 2203
3168.17 2231
3168.70 2248
3169.23 2168
3169.76 2178
3170.30 2082
3170.83 2058
3171.36 2112
3171.89 2071
3172.42 2131
3172.95 2178
3173.49 2254
3174.02 2221
3174.55 2204
3175.08 2275
3175.61 2210
3176.15 2240
3176.68 2229
3177.21 2205
3177.74 2295
3178.27 2233
3178.81 2150
3179.34 2224
3179.87 2135
3180.40 2139
3180.93 2209
3181.47 2287
3182.00 2157
3182.53 2200
3183.06 2236
3183.60 2211
3184.13 2271
3184.66 2247
3185.20 2247
3185.73 2248
3186.26 2189
3186.79 2279
3187.33 2313
3187.86 2241
3188.39 2194
3188.93 2147
3189.46 2206
3189.99 2223
3190.52 2159
3191.06 2210
3191.59 2221
3192.12 2182
3192.66 2192
3193.19 2261
3193.72 2270
3194.26 2206
3194.79 2166
3195.33 2284
3195.86 2285
3196.39 2271
3196.93 2374
3197.46 2372
3197.99 2404
3198.53 2470
3199.06 2596
3199.60 2506
3200.13 2427
3200.66 2627
3201.20 2693
3201.73 2759
3202.27 2559
3202.80 2647
3203.33 2583
3203.87 2710
3204.40 2631
3204.94 2624
3205.47 2593
3206.01 2597
3206.54 2660
3207.07 2833
3207.61 2890
3208.14 2948
3208.68 2990
3209.21 3124
3209.75 3158
3210.28 3164
3210.82 3313
3211.35 3260
3211.89 3011
3212.42 2968
3212.96 2933
3213.49 2796
3214.03 2701
3214.56 2704
3215.10 2570
3215.63 2541
3216.17 2514
3216.70 2548
3217.24 2642
3217.78 2582
3218.31 2659
3218.85 2620
3219.38 2588
3219.92 2590
3220.45 2600
3220.99 2597
3221.52 2659
3222.06 2686
3222.60 2681
3223.13 2657
3223.67 2748
3224.20 2816
3224.74 2668
3225.28 2602
3225.81 2633
3226.35 2480
3226.88 2539
3227.42 2458
3227.96 2552
3228.49 2496
3229.03 2329
3229.57 2384
3230.10 2365
3230.64 2376
3231.18 2345
3231.71 2277
3232.25 2413
3232.79 2393
3233.32 2357
3233.86 2381
3234.40 2621
3234.93 2604
3235.47 2640
3236.01 2655
3236.54 2675
3237.08 2783
3237.62 2779
3238.15 2779
3238.69 2853
3239.23 2767
3239.77 2754
3240.30 2653
3240.84 2712
3241.38 2571
3241.92 2549
3242.45 2558
3242.99 2512
3243.53 2578
3244.07 2663
3244.60 2681
3245.14 2733
3245.68 2643
3246.22 2735
3246.75 2745
3247.29 2777
3247.83 2730
3248.37 2815
3248.91 2822
3249.44 2788
3249.98 2715
3250.52 2735
3251.06 2838
3251.60 2874
3252.14 2979
3252.67 3044
3253.21 3109
3253.75 3075
3254.29 3089
3254.83 3186
3255.37 3219
3255.90 3206
3256.44 3244
3256.98 3233
3257.52 3421
3258.06 3634
3258.60 3668
3259.14 3901
3259.68 4074
3260.21 4049
3260.75 4327
3261.29 4633
3261.83 4713
3262.37 4921
3262.91 5015
3263.45 5282
3263.99 5430
3264.53 5455
3265.07 5514
3265.61 5551
3266.15 5588
3266.69 5377
3267.23 5142
3267.76 4734
3268.30 4350
3268.84 3953
3269.38 3806
3269.92 3321
3270.46 3183
3271.00 3281
3271.54 3220
3272.08 3143
3272.62 3117
3273.16 3183
3273.70 3142
3274.24 3177
3274.78 3342
3275.32 3413
3275.86 3409
3276.40 3437
3276.94 3354
3277.48 3355
3278.03 3350
3278.57 3387
3279.11 3249
3279.65 3234
3280.19 3325
3280.73 3303
3281.27 3386
3281.81 3344
3282.35 3297
3282.89 3285
3283.43 3406
3283.97 3443
3284.51 3541
3285.05 3434
3285.60 3406
3286.14 3328
3286.68 3338
3287.22 3442
3287.76 3431
3288.30 3438
3288.84 3524
3289.38 3752
3289.93 3916
3290.47 4031
3291.01 4196
3291.55 4526
3292.09 4650
3292.63 4925
3293.18 5460
3293.72 5586
3294.26 5799
3294.80 5946
3295.34 6059
3295.88 5551
3296.43 5312
3296.97 5005
3297.51 4793
3298.05 4417
3298.59 4113
3299.14 4116
3299.68 3988
3300.22 3713
3300.76 3756
3301.31 3684
3301.85 3652
3302.39 3681
3302.93 3651
3303.48 3560
3304.02 3691
3304.56 3659
3305.10 3386
3305.65 3384
3306.19 3502
3306.73 3338
3307.27 3432
3307.82 3530
3308.36 3387
3308.90 3439
3309.45 3455
3309.99 3449
3310.53 3511
3311.07 3633
3311.62 3716
3312.16 3833
3312.70 3986
3313.25 4192
3313.79 4303
3314.33 4361
3314.88 4529
3315.42 4588
3315.97 4776
3316.51 4825
3317.05 4936
3317.60 4932
3318.14 5198
3318.68 5369
3319.23 5361
3319.77 5280
3320.32 5346
3320.86 5140
3321.40 4994
3321.95 4974
3322.49 5001
3323.04 4792
3323.58 4759
3324.12 4741
3324.67 4641
3325.21 4680
3325.76 4553
3326.30 4497
3326.85 4496
3327.39 4663
3327.93 4753
3328.48 4962
3329.02 5482
3329.57 6303
3330.11 7240
3330.66 9129
3331.20 11119
3331.75 13937
3332.29 17045
3332.84 20162
3333.38 23078
3333.93 25696
3334.47 27965
3335.02 28961
3335.56 28503
3336.11 27077
3336.65 24854
3337.20 22071
3337.74 19283
3338.29 16093
3338.83 13387
3339.38 11085
3339.92 9108
3340.47 7606
3341.02 6449
3341.56 5503
3342.11 4832
3342.65 4483
3343.20 4269
3343.74 4140
3344.29 4023
3344.84 3937
3345.38 3676
3345.93 3723
3346.47 3755
3347.02 3665
3347.57 3488
3348.11 3459
3348.66 3580
3349.21 3565
3349.75 3495
3350.30 3472
3350.84 3548
3351.39 3663
3351.94 3670
3352.48 3717
3353.03 3667
3353.58 3642
3354.12 3597
3354.67 3502
3355.22 3496
3355.76 3482
3356.31 3470
3356.86 3415
3357.40 3380
3357.95 3274
3358.50 3220
3359.05 3163
3359.59 3129
3360.14 3092
3360.69 3219
3361.23 3211
3361.78 3283
3362.33 3207
3362.88 3323
3363.42 3319
3363.97 3306
3364.52 3206
3365.07 3319
3365.61 3302
3366.16 3305
3366.71 3039
3367.26 3184
3367.80 3207
3368.35 3444
3368.90 3453
3369.45 3586
3370.00 3821
3370.54 4030
3371.09 4208
3371.64 4382
3372.19 4483
3372.74 4463
3373.28 4564
3373.83 4522
3374.38 4305
3374.93 4188
3375.48 3919
3376.03 3650
3376.57 3548
3377.12 3269
3377.67 3089
3378.22 3025
3378.77 2813
3379.32 2707
3379.87 2692
3380.42 2718
3380.96 2637
3381.51 2646
3382.06 2674
3382.61 2630
3383.16 2671
3383.71 2715
3384.26 2574
3384.81 2641
3385.36 2544
3385.91 2524
3386.45 2500
3387.00 2560
3387.55 2570
3388.10 2573
3388.65 2571
3389.20 2562
3389.75 2582
3390.30 2614
3390.85 2548
3391.40 2564
3391.95 2668
3392.50 2652
3393.05 2562
3393.60 2578
3394.15 2689
3394.70 2592
3395.25 2757
3395.80 2623
3396.35 2596
3396.90 2635
3397.45 2589
3398.00 2549
3398.55 2592
3399.10 2500
3399.65 2549
3400.20 2563
3400.75 2505
3401.30 2484
3401.85 2369
3402.40 2367
3402.95 2388
3403.50 2397
3404.06 2396
3404.61 2363
3405.16 2339
3405.71 2385
3406.26 2357
3406.81 2331
3407.36 2467
3407.91 2539
3408.46 2574
3409.01 2700
3409.56 2732
3410.12 2765
3410.67 2796
3411.22 2774
3411.77 2747
3412.32 2711
3412.87 2641
3413.42 2540
3413.98 2596
3414.53 2516
3415.08 2448
3415.63 2354
3416.18 2360
3416.73 2325
3417.29 2248
3417.84 2189
3418.39 2090
3418.94 2164
3419.49 2299
3420.05 2296
3420.60 2225
3421.15 2300
3421.70 2292
3422.25 2362
3422.81 2356
3423.36 2313
3423.91 2406
3424.46 2400
3425.01 2370
3425.57 2352
3426.12 2320
3426.67 2210
3427.23 2239
3427.78 2260
3428.33 2277
3428.88 2205
3429.44 2219
3429.99 2235
3430.54 2293
3431.09 2335
3431.65 2252
3432.20 2310
3432.75 2251
3433.31 2224
3433.86 2265
3434.41 2282
3434.97 2314
3435.52 2369
3436.07 2335
3436.63 2408
3437.18 2436
3437.73 2436
3438.29 2319
3438.84 2321
3439.39 2323
3439.95 2451
3440.50 2453
3441.05 2461
3441.61 2254
3442.16 2259
3442.72 2261
3443.27 2265
3443.82 2300
3444.38 2224
3444.93 2213
3445.48 2149
3446.04 2141
3446.59 2123
3447.15 2096
3447.70 2023
3448.26 2090
3448.81 2116
3449.36 2118
3449.92 2092
3450.47 2096
3451.03 2097
3451.58 2026
3452.14 1964
3452.69 1947
3453.25 1979
3453.80 1940
3454.36 2093
3454.91 2000
3455.47 2097
3456.02 1997
3456.58 2049
3457.13 2016
3457.69 2122
3458.24 2116
3458.80 2027
3459.35 2052
3459.91 2123
3460.46 2110
3461.02 2162
3461.57 2242
3462.13 2213
3462.68 2257
3463.24 2258
3463.79 2300
3464.35 2356
3464.90 2300
3465.46 2312
3466.02 2365
3466.57 2383
3467.13 2401
3467.68 2309
3468.24 2407
3468.80 2332
3469.35 2500
3469.91 2439
3470.46 2414
3471.02 2421
3471.58 2330
3472.13 2416
3472.69 2442
3473.24 2461
3473.80 2497
3474.36 2497
3474.91 2514
3475.47 2495
3476.03 2533
3476.58 2634
3477.14 2779
3477.70 2905
3478.25 2858
3478.81 2818
3479.37 2881
3479.92 2935
3480.48 2936
3481.04 2879
3481.59 2876
3482.15 2854
3482.71 2834
3483.26 2816
3483.82 2801
3484.38 2726
3484.94 2911
3485.49 2909
3486.05 2936
3486.61 3154
3487.17 3345
3487.72 3702
3488.28 3922
3488.84 4053
3489.40 4465
3489.95 4812
3490.51 4826
3491.07 5164
3491.63 5214
3492.18 5066
3492.74 4938
3493.30 4789
3493.86 4415
3494.42 4340
3494.97 4289
3495.53 4226
3496.09 4650
3496.65 5042
3497.21 5324
3497.76 5448
3498.32 5751
3498.88 5681
3499.44 5767
3500.00 5832
3500.56 5686
3501.11 5398
3501.67 5589
3502.23 5823
3502.79 5946
3503.35 5958
3503.91 6016
3504.47 6034
3505.03 6011
3505.58 5851
3506.14 5516
3506.70 5057
3507.26 4623
3507.82 4319
3508.38 3934
3508.94 3765
3509.50 3377
3510.06 3167
3510.62 3030
3511.17 2831
3511.73 2850
3512.29 2656
3512.85 2629
3513.41 2478
3513.97 2498
3514.53 2507
3515.09 2510
3515.65 2433
3516.21 2567
3516.77 2559
3517.33 2502
3517.89 2539
3518.45 2639
3519.01 2585
3519.57 2485
3520.13 2484
3520.69 2399
3521.25 2491
3521.81 2539
3522.37 2443
3522.93 2442
3523.49 2360
3524.05 2404
3524.61 2343
3525.17 2304
3525.73 2411
3526.29 2294
3526.85 2311
3527.41 2259
3527.97 2238
3528.54 2257
3529.10 2272
3529.66 2292
3530.22 2198
3530.78 2254
3531.34 2231
3531.90 2354
3532.46 2392
3533.02 2378
3533.58 2394
3534.14 2452
3534.71 2486
3535.27 2539
3535.83 2422
3536.39 2479
3536.95 2483
3537.51 2349
3538.07 2390
3538.64 2351
3539.20 2410
3539.76 2325
3540.32 2297
3540.88 2312
3541.44 2283
3542.00 2305
3542.57 2360
3543.13 2418
3543.69 2379
3544.25 2318
3544.81 2274
3545.38 2436
3545.94 2294
3546.50 2290
3547.06 2247
3547.62 2142
3548.19 2137
3548.75 2158
3549.31 2167
3549.87 2132
3550.44 2185
3551.00 2199
3551.56 2087
3552.12 2128
3552.69 2114
3553.25 2205
3553.81 2288
3554.37 2223
3554.94 2150
3555.50 2180
3556.06 2135
3556.63 2143
3557.19 2193
3557.75 2228
3558.31 2192
3558.88 2192
3559.44 2181
3560.00 2134
3560.57 2220
3561.13 2199
3561.69 2133
3562.26 2168
3562.82 2174
3563.38 2154
3563.95 2202
3564.51 2106
3565.07 2106
3565.64 2059
3566.20 2050
3566.77 2111
3567.33 2023
3567.89 1988
3568.46 2047
3569.02 2043
3569.59 2051
3570.15 2098
3570.71 2088
3571.28 2050
3571.84 2066
3572.41 2169
3572.97 2178
3573.53 2213
3574.10 2289
3574.66 2413
3575.23 2478
3575.79 2458
3576.36 2463
3576.92 2482
3577.48 2527
3578.05 2391
3578.61 2317
3579.18 2271
3579.74 2252
3580.31 2303
3580.87 2274
3581.44 2220
3582.00 2151
3582.57 2179
3583.13 2136
3583.70 2151
3584.26 2175
3584.83 2080
3585.39 2024
3585.96 2110
3586.52 2087
3587.09 1953
3587.65 2012
3588.22 2079
3588.79 2028
3589.35 2079
3589.92 2106
3590.48 2164
3591.05 2088
3591.61 2074
3592.18 2193
3592.74 2102
3593.31 2126
3593.88 2144
3594.44 2209
3595.01 2160
3595.57 2206
3596.14 2160
3596.71 2182
3597.27 2132
3597.84 2161
3598.40 2086
3598.97 2060
3599.54 2027
3600.10 2021
3600.67 2103
3601.24 2119
3601.80 1960
3602.37 1945
3602.94 1986
3603.50 2077
3604.07 1939
3604.64 1889
3605.20 1994
3605.77 1978
3606.34 1972
3606.90 1966
3607.47 1959
3608.04 1923
3608.60 2055
3609.17 2005
3609.74 2043
3610.30 2060
3610.87 2065
3611.44 1956
3612.01 2109
3612.57 2277
3613.14 2372
3613.71 2547
3614.28 2761
3614.84 3207
3615.41 3361
3615.98 3632
3616.55 3800
3617.11 3848
3617.68 3965
3618.25 3920
3618.82 3699
3619.39 3558
3619.95 3207
3620.52 3022
3621.09 2819
3621.66 2574
3622.23 2388
3622.79 2294
3623.36 2260
3623.93 2159
3624.50 2053
3625.07 2128
3625.63 1998
3626.20 2067
3626.77 2045
3627.34 2054
3627.91 2042
3628.48 2062
3629.05 2022
3629.61 2043
3630.18 2069
3630.75 1879
3631.32 1944
3631.89 1984
3632.46 1943
3633.03 1931
3633.60 1963
3634.16 1961
3634.73 1951
3635.30 1994
3635.87 2068
3636.44 2007
3637.01 2138
3637.58 2079
3638.15 2207
3638.72 2363
3639.29 2398
3639.86 2534
3640.43 2478
3641.00 2456
3641.57 2523
3642.14 2452
3642.71 2411
3643.27 2457
3643.84 2364
3644.41 2353
3644.98 2290
3645.55 2293
3646.12 2342
3646.69 2256
3647.26 2247
3647.83 2348
3648.40 2304
3648.97 2282
3649.54 2405
3650.12 2356
3650.69 2434
3651.26 2441
3651.83 2457
3652.40 2515
3652.97 2492
3653.54 2465
3654.11 2532
3654.68 2438
3655.25 2475
3655.82 2512
3656.39 2552
3656.96 2456
3657.53 2482
3658.10 2473
3658.67 2500
3659.25 2594
3659.82 2518
3660.39 2331
3660.96 2341
3661.53 2277
3662.10 2321
3662.67 2447
3663.24 2381
3663.81 2439
3664.39 2321
3664.96 2470
3665.53 2555
3666.10 2447
3666.67 2468
3667.24 2327
3667.81 2326
3668.39 2249
3668.96 2187
3669.53 2156
3670.10 2219
3670.67 2149
3671.25 2195
3671.82 2268
3672.39 2327
3672.96 2333
3673.53 2413
3674.11 2348
3674.68 2441
3675.25 2364
3675.82 2356
3676.39 2394
3676.97 2341
3677.54 2234
3678.11 2130
3678.68 2139
3679.26 2259
3679.83 2201
3680.40 2238
3680.97 2217
3681.55 2175
3682.12 2216
3682.69 2203
3683.27 2176
3683.84 2213
3684.41 2276
3684.98 2289
3685.56 2371
3686.13 2460
3686.70 2502
3687.28 2596
3687.85 2669
3688.42 2773
3689.00 2702
3689.57 2702
3690.14 2752
3690.72 2695
3691.29 2462
3691.86 2494
3692.44 2407
3693.01 2274
3693.58 2194
3694.16 1972
3694.73 2050
3695.31 2049
3695.88 2021
3696.45 2156
3697.03 2115
3697.60 2133
3698.18 2242
3698.75 2280
3699.32 2125
3699.90 2114
3700.47 2190
3701.05 2186
3701.62 2244
3702.19 2205
3702.77 2202
3703.34 2269
3703.92 2219
3704.49 2170
3705.07 2124
3705.64 2205
3706.22 2161
3706.79 2108
3707.37 2186
3707.94 2178
3708.51 2125
3709.09 2167
3709.66 2176
3710.24 2115
3710.81 2044
3711.39 2056
3711.96 2025
3712.54 2015
3713.11 2040
3713.69 1984
3714.27 2132
3714.84 2107
3715.42 2082
3715.99 2121
3716.57 2090
3717.14 2078
3717.72 1978
3718.29 2026
3718.87 2121
3719.44 2061
3720.02 2028
3720.60 1935
3721.17 1996
3721.75 1878
3722.32 1782
3722.90 1890
3723.47 1876
3724.05 1893
3724.63 1926
3725.20 1958
3725.78 1947
3726.36 1987
3726.93 2076
3727.51 2166
3728.08 2223
3728.66 2383
3729.24 2486
3729.81 2527
3730.39 2543
3730.97 2625
3731.54 2652
3732.12 2760
3732.70 2792
3733.27 2687
3733.85 2676
3734.43 2589
3735.00 2451
3735.58 2426
3736.16 2305
3736.73 2203
3737.31 2224
3737.89 2206
3738.47 2125
3739.04 2112
3739.62 2144
3740.20 2033
3740.77 2021
3741.35 2080
3741.93 2061
3742.51 2016
3743.08 1931
3743.66 1981
3744.24 2002
3744.82 2056
3745.39 2048
3745.97 2066
3746.55 1978
3747.13 2109
3747.71 1993
3748.28 1974
3748.86 1951
3749.44 2012
3750.02 1939
3750.59 1956
3751.17 1957
3751.75 1901
3752.33 1889
3752.91 1918
3753.49 2003
3754.06 1965
3754.64 1952
3755.22 2012
3755.80 2060
3756.38 2060
3756.96 2097
3757.53 2137
3758.11 2126
3758.69 2104
3759.27 2133
3759.85 2165
3760.43 2168
3761.01 2136
3761.59 2042
3762.17 2032
3762.74 2016
3763.32 2058
3763.90 1963
3764.48 1975
3765.06 2092
3765.64 2064
3766.22 1911
3766.80 1958
3767.38 1888
3767.96 1904
3768.54 1903
3769.12 2034
3769.70 1969
3770.27 1967
3770.85 2060
3771.43 1939
3772.01 1905
3772.59 1945
3773.17 1974
3773.75 1941
3774.33 1902
3774.91 1970
3775.49 1957
3776.07 1879
3776.65 1892
3777.23 1907
3777.81 1930
3778.39 1973
3778.97 1999
3779.55 1975
3780.13 1899
3780.71 1900
3781.29 1834
3781.88 1883
3782.46 1921
3783.04 2005
3783.62 1881
3784.20 1863
3784.78 1924
3785.36 1979
3785.94 1944
3786.52 1966
3787.10 1969
3787.68 1973
3788.26 1930
3788.84 1972
3789.43 2070
3790.01 2049
3790.59 1948
3791.17 2020
3791.75 1945
3792.33 2006
3792.91 2010
3793.49 2090
3794.08 2075
3794.66 1967
3795.24 1986
3795.82 1987
3796.40 1952
3796.98 2026
3797.56 2130
3798.15 2115
3798.73 2260
3799.31 2385
3799.89 2353
3800.47 2378
3801.06 2408
3801.64 2347
3802.22 2396
3802.80 2355
3803.38 2389
3803.97 2400
3804.55 2426
3805.13 2402
3805.71 2414
3806.29 2447
3806.88 2368
3807.46 2357
3808.04 2419
3808.62 2552
3809.21 2560
3809.79 2480
3810.37 2452
3810.95 2470
3811.54 2480
3812.12 2500
3812.70 2530
3813.29 2560
3813.87 2690
3814.45 2666
3815.03 2679
3815.62 2562
3816.20 2556
3816.78 2566
3817.37 2384
3817.95 2254
3818.53 2187
3819.12 2206
3819.70 2099
3820.28 2026
3820.87 1917
3821.45 1984
3822.03 1954
3822.62 1956
3823.20 1921
3823.78 1896
3824.37 1917
3824.95 1861
3825.54 1929
3826.12 2040
3826.70 1998
3827.29 2076
3827.87 2003
3828.46 1959
3829.04 1988
3829.62 2141
3830.21 2137
3830.79 2057
3831.38 2069
3831.96 2002
3832.54 2148
3833.13 2195
3833.71 2048
3834.30 2112
3834.88 2093
3835.47 2090
3836.05 2089
3836.64 2137
3837.22 2112
3837.81 2020
3838.39 1951
3838.98 1940
3839.56 2041
3840.15 1992
3840.73 1995
3841.31 2012
3841.90 1959
3842.49 1932
3843.07 2029
3843.66 1992
3844.24 2007
3844.83 1986
3845.41 1981
3846.00 1983
3846.58 1989
3847.17 1967
3847.75 1990
3848.34 2011
3848.92 2022
3849.51 2022
3850.10 2067
3850.68 2011
3851.27 2018
3851.85 2059
3852.44 2014
3853.02 2105
3853.61 2247
3854.20 2147
3854.78 2246
3855.37 2397
3855.95 2489
3856.54 2624
3857.13 2953
3857.71 3220
3858.30 3627
3858.89 4032
3859.47 4243
3860.06 4518
3860.64 4615
3861.23 4615
3861.82 4728
3862.40 4312
3862.99 4081
3863.58 3978
3864.16 3679
3864.75 3550
3865.34 3231
3865.92 3211
3866.51 2958
3867.10 2775
3867.69 2685
3868.27 2578
3868.86 2566
3869.45 2522
3870.03 2492
3870.62 2376
3871.21 2445
3871.80 2438
3872.38 2432
3872.97 2600
3873.56 2638
3874.15 2549
3874.73 2476
3875.32 2448
3875.91 2450
3876.50 2395
3877.08 2399
3877.67 2246
3878.26 2223
3878.85 2145
3879.43 2090
3880.02 2003
3880.61 2024
3881.20 2014
3881.79 2093
3882.37 2068
3882.96 2017
3883.55 1980
3884.14 2075
3884.73 2140
3885.32 2130
3885.90 2104
3886.49 2113
3887.08 2154
3887.67 2204
3888.26 2279
3888.85 2403
3889.44 2351
3890.02 2431
3890.61 2501
3891.20 2476
3891.79 2469
3892.38 2479
3892.97 2557
3893.56 2598
3894.15 2606
3894.74 2582
3895.32 2518
3895.91 2534
3896.50 2634
3897.09 2581
3897.68 2491
3898.27 2615
3898.86 2560
3899.45 2515
3900.04 2417
3900.63 2339
3901.22 2254
3901.81 2247
3902.40 2242
3902.99 2155
3903.58 2113
3904.17 2139
3904.76 2108
3905.35 2014
3905.94 2025
3906.53 1992
3907.12 2018
3907.71 1995
3908.30 1938
3908.89 1940
3909.48 1986
3910.07 1888
3910.66 1907
3911.25 1900
3911.84 1881
3912.43 1846
3913.02 1930
3913.61 1813
3914.20 1887
3914.79 1989
3915.38 1909
3915.97 1907
3916.56 1941
3917.15 1873
3917.74 1923
3918.33 1879
3918.92 1851
3919.52 1910
3920.11 1875
3920.70 1913
3921.29 1830
3921.88 1794
3922.47 1798
3923.06 1854
3923.65 1936
3924.24 1867
3924.84 1846
3925.43 1816
3926.02 1848
3926.61 1776
3927.20 1851
3927.79 1786
3928.38 1823
3928.98 1764
3929.57 1834
3930.16 1799
3930.75 1814
3931.34 1807
3931.93 1783
3932.53 1756
3933.12 1828
3933.71 1828
3934.30 1813
3934.89 1812
3935.49 1815
3936.08 1880
3936.67 1805
3937.26 1830
3937.86 1884
3938.45 1856
3939.04 1900
3939.63 1884
3940.23 1948
3940.82 1934
3941.41 1991
3942.00 1943
3942.60 1970
3943.19 1872
3943.78 1762
3944.37 1789
3944.97 1777
3945.56 1857
3946.15 1773
3946.75 1765
3947.34 1702
3947.93 1717
3948.52 1694
3949.12 1804
3949.71 1837
3950.30 1815
3950.90 1795
3951.49 1886
3952.08 1792
3952.68 1820
3953.27 1833
3953.86 1909
3954.46 1922
3955.05 1925
3955.65 1937
3956.24 1921
3956.83 1966
3957.43 1911
3958.02 1848
3958.61 1937
3959.21 1836
3959.80 1805
3960.40 1959
3960.99 1945
3961.58 1903
3962.18 1957
3962.77 2002
3963.37 2037
3963.96 2220
3964.55 2263
3965.15 2217
3965.74 2290
3966.34 2247
3966.93 2192
3967.53 2242
3968.12 2224
3968.72 2156
3969.31 2050
3969.91 1927
3970.50 1974
3971.10 1874
3971.69 1959
3972.28 1952
3972.88 1933
3973.47 1927
3974.07 2010
3974.66 2033
3975.26 2093
3975.85 2007
3976.45 2086
3977.05 2007
3977.64 1960
3978.24 2011
3978.83 2005
3979.43 1948
3980.02 1915
3980.62 1934
3981.21 2034
3981.81 2028
3982.40 1951
3983.00 1937
3983.60 1921
3984.19 2022
3984.79 1976
3985.38 1941
3985.98 1826
3986.58 1824
3987.17 1891
3987.77 1946
3988.36 1934
3988.96 1943
3989.56 1870
3990.15 1878
3990.75 1991
3991.34 1906
3991.94 1935
3992.54 1979
3993.13 2005
3993.73 1912
3994.33 2092
3994.92 1943
3995.52 2060
3996.12 2188
3996.71 2093
3997.31 2138
3997.91 2050
3998.50 2134
3999.10 2136
3999.70 2098
4000.29 2126
4000.89 2015
4001.49 2154
4002.09 2184
4002.68 2101
4003.28 2179
4003.88 2178
4004.47 2132
4005.07 2181
4005.67 2153
4006.27 2169
4006.86 2148
4007.46 2202
4008.06 2171
4008.66 2133
4009.25 2089
4009.85 2156
4010.45 2111
4011.05 2024
4011.64 2170
4012.24 2077
4012.84 2072
4013.44 2170
4014.04 2240
4014.63 2302
4015.23 2392
4015.83 2358
4016.43 2214
4017.03 2230
4017.63 2290
4018.22 2286
4018.82 2195
4019.42 2105
4020.02 1995
4020.62 1975
4021.22 2015
4021.81 1968
4022.41 2008
4023.01 1984
4023.61 1951
4024.21 1975
4024.81 1944
4025.41 1968
4026.01 2032
4026.60 1955
4027.20 1982
4027.80 2087
4028.40 2122
4029.00 2059
4029.60 1980
4030.20 2063
4030.80 1973
4031.40 1999
4032.00 2048
4032.60 2065
4033.20 2124
4033.80 2076
4034.39 1946
4034.99 1904
4035.59 1957
4036.19 1952
4036.79 1968
4037.39 1830
4037.99 1803
4038.59 1829
4039.19 1806
4039.79 1881
4040.39 1873
4040.99 1832
4041.59 1857
4042.19 1827
4042.79 1897
4043.39 1887
4043.99 1874
4044.59 1839
4045.19 1782
4045.79 1804
4046.39 1882
4046.99 1874
4047.60 1989
4048.20 1987
4048.80 1989
4049.40 1990
4050.00 2021
4050.60 2067
4051.20 2081
4051.80 2129
4052.40 2023
4053.00 1977
4053.60 1934
4054.20 1981
4054.80 1948
4055.41 1802
4056.01 1774
4056.61 1857
4057.21 1685
4057.81 1702
4058.41 1806
4059.01 1712
4059.61 1644
4060.22 1704
4060.82 1684
4061.42 1656
4062.02 1629
4062.62 1762
4063.22 1740
4063.82 1652
4064.43 1639
4065.03 1755
4065.63 1778
4066.23 1753
4066.83 1677
4067.44 1730
4068.04 1759
4068.64 1739
4069.24 1732
4069.84 1711
4070.45 1837
4071.05 1835
4071.65 1797
4072.25 1788
4072.86 1833
4073.46 1838
4074.06 1830
4074.66 1852
4075.27 1793
4075.87 1796
4076.47 1808
4077.07 1800
4077.68 1817
4078.28 1826
4078.88 1902
4079.48 1748
4080.09 1846
4080.69 1913
4081.29 1920
4081.90 1874
4082.50 1874
4083.10 1930
4083.71 1947
4084.31 1911
4084.91 1919
4085.52 1953
4086.12 2011
4086.72 1963
4087.33 1938
4087.93 1925
4088.53 1956
4089.14 2018
4089.74 2013
4090.34 2169
4090.95 2191
4091.55 2369
4092.15 2481
4092.76 2541
4093.36 2699
4093.97 2838
4094.57 2864
4095.17 2822
4095.78 2676
4096.38 2537
4096.99 2383
4097.59 2216
4098.19 2188
4098.80 2077
4099.40 1933
4100.01 1788
4100.61 1822
4101.22 1839
4101.82 1755
4102.43 1692
4103.03 1693
4103.63 1736
4104.24 1688
4104.84 1721
4105.45 1690
4106.05 1704
4106.66 1771
4107.26 1721
4107.87 1772
4108.47 1837
4109.08 1766
4109.68 1794
4110.29 1811
4110.89 1796
4111.50 1728
4112.10 1731
4112.71 1785
4113.31 1799
4113.92 1807
4114.53 1817
4115.13 1807
4115.74 1849
4116.34 1784
4116.95 1754
4117.55 1808
4118.16 1758
4118.76 1824
4119.37 1790
4119.98 1779
4120.58 1878
4121.19 1804
4121.79 1805
4122.40 1742
4123.01 1759
4123.61 1759
4124.22 1808
4124.82 1758
4125.43 1756
4126.04 1752
4126.64 1775
4127.25 1812
4127.86 1809
4128.46 1819
4129.07 1892
4129.68 1892
4130.28 1826
4130.89 1888
4131.50 1887
4132.10 1813
4132.71 1895
4133.32 1901
4133.92 1904
4134.53 1999
4135.14 2047
4135.74 1965
4136.35 1992
4136.96 1958
4137.56 1946
4138.17 2027
4138.78 2047
4139.39 1867
4139.99 1955
4140.60 2003
4141.21 2043
4141.82 1961
4142.42 2025
4143.03 1952
4143.64 1905
4144.25 1833
4144.85 1830
4145.46 1785
4146.07 1776
4146.68 1712
4147.28 1752
4147.89 1763
4148.50 1745
4149.11 1664
4149.72 1724
4150.32 1649
4150.93 1689
4151.54 1726
4152.15 1718
4152.76 1760
4153.37 1791
4153.97 1726
4154.58 1759
4155.19 1676
4155.80 1639
4156.41 1647
4157.02 1657
4157.62 1717
4158.23 1774
4158.84 1721
4159.45 1680
4160.06 1707
4160.67 1737
4161.28 1805
4161.89 1859
4162.49 1909
4163.10 1872
4163.71 1942
4164.32 1946
4164.93 1943
4165.54 1940
4166.15 1912
4166.76 1888
4167.37 1846
4167.98 1936
4168.59 1969
4169.20 1941
4169.81 1957
4170.42 1948
4171.02 2046
4171.63 1958
4172.24 1924
4172.85 2014
4173.46 2028
4174.07 2012
4174.68 1984
4175.29 1980
4175.90 2022
4176.51 2046
4177.12 1986
4177.73 1900
4178.34 1887
4178.95 1937
4179.56 1776
4180.17 1753
4180.78 1774
4181.39 1774
4182.00 1820
4182.61 1812
4183.23 1815
4183.84 1830
4184.45 1746
4185.06 1748
4185.67 1738
4186.28 1778
4186.89 1780
4187.50 1742
4188.11 1766
4188.72 1840
4189.33 1894
4189.94 1941
4190.55 2008
4191.17 2113
4191.78 2247
4192.39 2297
4193.00 2225
4193.61 2311
4194.22 2339
4194.83 2329
4195.44 2349
4196.06 2321
4196.67 2271
4197.28 2194
4197.89 2130
4198.50 2158
4199.11 2212
4199.72 2151
4200.34 2109
4200.95 2067
4201.56 2054
4202.17 2049
4202.78 1950
4203.40 2025
4204.01 1979
4204.62 1901
4205.23 1844
4205.84 1903
4206.46 1875
4207.07 1990
4207.68 1978
4208.29 2045
4208.90 2035
4209.52 1984
4210.13 1943
4210.74 1973
4211.35 2028
4211.97 1993
4212.58 1963
4213.19 2048
4213.80 2012
4214.42 2127
4215.03 2284
4215.64 2310
4216.26 2391
4216.87 2589
4217.48 2737
4218.09 2836
4218.71 2933
4219.32 3046
4219.93 3244
4220.55 3377
4221.16 3275
4221.77 3412
4222.39 3656
4223.00 3826
4223.61 3895
4224.23 3929
4224.84 4140
4225.45 4353
4226.07 4575
4226.68 4640
4227.30 4624
4227.91 4616
4228.52 4328
4229.14 4000
4229.75 3626
4230.36 3303
4230.98 3039
4231.59 2795
4232.21 2700
4232.82 2602
4233.43 2558
4234.05 2404
4234.66 2374
4235.28 2309
4235.89 2445
4236.51 2472
4237.12 2397
4237.73 2233
4238.35 2339
4238.96 2443
4239.58 2320
4240.19 2149
4240.81 2168
4241.42 2090
4242.04 2099
4242.65 2116
4243.27 2146
4243.88 2168
4244.50 2112
4245.11 2149
4245.73 2190
4246.34 2119
4246.96 2147
4247.57 2208
4248.19 2134
4248.80 2107
4249.42 2104
4250.03 2068
4250.65 2024
4251.26 1984
4251.88 2009
4252.49 2028
4253.11 2033
4253.72 1993
4254.34 1992
4254.96 2080
4255.57 2045
4256.19 2061
4256.80 2007
4257.42 2097
4258.03 2095
4258.65 1995
4259.27 2037
4259.88 2079
4260.50 2004
4261.12 1954
4261.73 2036
4262.35 2025
4262.96 2028
4263.58 2030
4264.20 1932
4264.81 2009
4265.43 2123
4266.05 2077
4266.66 2144
4267.28 2035
4267.90 2058
4268.51 2090
4269.13 2084
4269.75 2050
4270.36 2025
4270.98 1928
4271.60 1882
4272.21 1947
4272.83 1917
4273.45 2044
4274.06 2064
4274.68 2017
4275.30 2085
4275.92 2182
4276.53 2194
4277.15 2018
4277.77 1915
4278.38 1995
4279.00 1923
4279.62 1854
4280.24 1906
4280.85 1899
4281.47 1811
4282.09 1829
4282.71 1795
4283.32 1853
4283.94 1892
4284.56 1890
4285.18 1851
4285.80 1867
4286.41 1838
4287.03 1818
4287.65 1941
4288.27 1946
4288.89 1899
4289.50 1861
4290.12 1910
4290.74 1940
4291.36 1895
4291.98 1895
4292.60 1960
4293.21 1831
4293.83 1853
4294.45 1801
4295.07 1836
4295.69 1830
4296.31 1826
4296.93 1776
4297.54 1847
4298.16 1827
4298.78 1857
4299.40 1874
4300.02 1849
4300.64 1839
4301.26 1780
4301.88 1812
4302.50 1843
4303.12 1871
4303.73 1879
4304.35 1829
4304.97 1893
4305.59 1911
4306.21 1902
4306.83 1976
4307.45 1990
4308.07 2072
4308.69 2076
4309.31 2073
4309.93 2159
4310.55 2195
4311.17 2059
4311.79 2099
4312.41 2090
4313.03 2048
4313.65 2031
4314.27 1956
4314.89 1875
4315.51 1875
4316.13 1979
4316.75 1874
4317.37 1989
4317.99 1949
4318.61 1952
4319.23 1975
4319.85 1948
4320.47 1910
4321.09 1958
4321.71 1973
4322.33 1875
4322.95 1984
4323.57 1965
4324.19 2071
4324.81 2087
4325.43 2034
4326.05 2097
4326.68 2098
4327.30 2194
4327.92 2113
4328.54 2025
4329.16 2015
4329.78 2019
4330.40 2007
4331.02 2010
4331.64 2074
4332.26 2104
4332.89 2100
4333.51 2170
4334.13 2295
4334.75 2493
4335.37 2591
4335.99 2667
4336.61 2773
4337.24 2856
4337.86 2886
4338.48 2948
4339.10 2796
4339.72 2678
4340.34 2633
4340.97 2641
4341.59 2831
4342.21 2981
4342.83 3310
4343.45 3539
4344.08 4064
4344.70 4489
4345.32 4767
4345.94 4890
4346.57 4914
4347.19 4489
4347.81 4182
4348.43 3597
4349.05 3280
4349.68 3046
4350.30 2726
4350.92 2500
4351.54 2474
4352.17 2326
4352.79 2208
4353.41 2316
4354.04 2248
4354.66 2166
4355.28 2296
4355.90 2296
4356.53 2267
4357.15 2278
4357.77 2428
4358.40 2386
4359.02 2301
4359.64 2286
4360.27 2263
4360.89 2284
4361.51 2336
4362.14 2204
4362.76 2159
4363.38 2250
4364.01 2215
4364.63 2204
4365.25 2126
4365.88 2089
4366.50 2053
4367.12 1973
4367.75 2029
4368.37 1942
4369.00 1850
4369.62 1889
4370.24 1921
4370.87 1922
4371.49 1850
4372.12 1837
4372.74 1941
4373.36 1952
4373.99 1902
4374.61 1954
4375.24 1922
4375.86 1887
4376.49 1913
4377.11 2027
4377.73 2058
4378.36 2112
4378.98 2124
4379.61 2109
4380.23 2104
4380.86 2079
4381.48 2128
4382.11 2106
4382.73 2117
4383.36 2172
4383.98 2093
4384.61 2182
4385.23 2239
4385.86 2244
4386.48 2271
4387.11 2389
4387.73 2636
4388.36 2778
4388.98 2870
4389.61 2993
4390.23 3244
4390.86 3213
4391.48 3229
4392.11 3138
4392.74 2872
4393.36 2595
4393.99 2579
4394.61 2348
4395.24 2352
4395.86 2380
4396.49 2392
4397.12 2463
4397.74 2414
4398.37 2426
4398.99 2431
4399.62 2586
4400.25 2519
4400.87 2447
4401.50 2242
4402.12 2153
4402.75 2241
4403.38 2169
4404.00 2182
4404.63 2055
4405.26 1997
4405.88 2110
4406.51 2127
4407.14 2053
4407.76 2020
4408.39 1971
4409.02 2066
4409.64 2046
4410.27 2005
4410.90 1925
4411.52 1980
4412.15 1965
4412.78 1973
4413.40 1938
4414.03 1931
4414.66 1878
4415.29 2006
4415.91 1901
4416.54 1875
4417.17 1866
4417.79 1853
4418.42 1865
4419.05 1803
4419.68 1816
4420.30 1787
4420.93 1811
4421.56 1738
4422.19 1763
4422.81 1778
4423.44 1732
4424.07 1705
4424.70 1703
4425.33 1715
4425.95 1702
4426.58 1676
4427.21 1608
4427.84 1640
4428.47 1664
4429.09 1654
4429.72 1698
4430.35 1735
4430.98 1708
4431.61 1767
4432.23 1691
4432.86 1730
4433.49 1752
4434.12 1792
4434.75 1714
4435.38 1694
4436.01 1767
4436.63 1756
4437.26 1747
4437.89 1783
4438.52 1804
4439.15 1789
4439.78 1699
4440.41 1734
4441.04 1694
4441.67 1608
4442.29 1608
4442.92 1639
4443.55 1621
4444.18 1615
4444.81 1745
4445.44 1624
4446.07 1656
4446.70 1709
4447.33 1700
4447.96 1677
4448.59 1647
4449.22 1711
4449.85 1731
4450.48 1691
4451.11 1622
4451.74 1708
4452.37 1685
4453.00 1738
4453.63 1752
4454.26 1815
4454.89 1854
4455.52 1790
4456.15 1700
4456.78 1671
4457.41 1654
4458.04 1681
4458.67 1722
4459.30 1668
4459.93 1660
4460.56 1643
4461.19 1584
4461.82 1559
4462.45 1522
4463.08 1475
4463.71 1521
4464.34 1555
4464.97 1510
4465.60 1524
4466.23 1581
4466.86 1594
4467.49 1587
4468.12 1579
4468.76 1667
4469.39 1568
4470.02 1558
4470.65 1560
4471.28 1532
4471.91 1569
4472.54 1655
4473.17 1596
4473.80 1577
4474.44 1657
4475.07 1598
4475.70 1648
4476.33 1620
4476.96 1512
4477.59 1592
4478.22 1552
4478.86 1604
4479.49 1551
4480.12 1583
4480.75 1618
4481.38 1619
4482.02 1638
4482.65 1726
4483.28 1732
4483.91 1689
4484.54 1726
4485.18 1709
4485.81 1702
4486.44 1694
4487.07 1674
4487.70 1692
4488.34 1663
4488.97 1674
4489.60 1744
4490.23 1733
4490.87 1648
4491.50 1760
4492.13 1704
4492.76 1747
4493.40 1733
4494.03 1696
4494.66 1662
4495.30 1809
4495.93 1713
4496.56 1730
4497.19 1674
4497.83 1800
4498.46 1928
4499.09 1974
4499.73 2057
4500.36 2157
4500.99 2185
4501.63 2231
4502.26 2219
4502.89 2126
4503.53 2208
4504.16 2061
4504.79 1959
4505.43 1877
4506.06 1898
4506.69 1868
4507.33 1687
4507.96 1740
4508.59 1769
4509.23 1824
4509.86 1799
4510.50 1714
4511.13 1759
4511.76 1726
4512.40 1748
4513.03 1697
4513.67 1696
4514.30 1791
4514.93 1749
4515.57 1762
4516.20 1748
4516.84 1760
4517.47 1688
4518.11 1729
4518.74 1702
4519.37 1676
4520.01 1802
4520.64 1798
4521.28 1785
4521.91 1801
4522.55 1749
4523.18 1844
4523.82 1918
4524.45 1925
4525.09 2055
4525.72 2254
4526.36 2475
4526.99 2769
4527.63 3047
4528.26 3349
4528.90 3803
4529.53 4211
4530.17 4662
4530.80 4762
4531.44 4726
4532.07 4600
4532.71 4187
4533.34 3986
4533.98 3463
4534.62 3197
4535.25 2867
4535.89 2496
4536.52 2285
4537.16 2149
4537.79 2043
4538.43 1889
4539.07 1779
4539.70 1760
4540.34 1726
4540.97 1724
4541.61 1728
4542.25 1727
4542.88 1704
4543.52 1732
4544.15 1724
4544.79 1691
4545.43 1702
4546.06 1684
4546.70 1678
4547.34 1628
4547.97 1664
4548.61 1705
4549.25 1696
4549.88 1708
4550.52 1710
4551.16 1831
4551.79 1779
4552.43 1820
4553.07 1718
4553.70 1691
4554.34 1777
4554.98 1858
4555.61 1788
4556.25 1767
4556.89 1888
4557.53 1814
4558.16 1871
4558.80 1795
4559.44 1766
4560.07 1775
4560.71 1784
4561.35 1858
4561.99 1848
4562.62 1851
4563.26 1777
4563.90 1907
4564.54 1920
4565.18 1936
4565.81 2003
4566.45 2178
4567.09 2147
4567.73 2100
4568.36 2092
4569.00 2103
4569.64 2219
4570.28 2253
4570.92 2174
4571.55 2192
4572.19 2135
4572.83 2099
4573.47 1940
4574.11 1904
4574.75 1817
4575.38 1721
4576.02 1753
4576.66 1751
4577.30 1713
4577.94 1722
4578.58 1726
4579.22 1690
4579.85 1672
4580.49 1617
4581.13 1717
4581.77 1640
4582.41 1770
4583.05 1704
4583.69 1700
4584.33 1653
4584.97 1671
4585.61 1721
4586.24 1679
4586.88 1662
4587.52 1711
4588.16 1714
4588.80 1711
4589.44 1699
4590.08 1751
4590.72 1664
4591.36 1667
4592.00 1655
4592.64 1708
4593.28 1623
4593.92 1625
4594.56 1561
4595.20 1671
4595.84 1601
4596.48 1654
4597.12 1706
4597.76 1664
4598.40 1622
4599.04 1590
4599.68 1562
4600.32 1644
4600.96 1647
4601.60 1679
4602.24 1728
4602.88 1749
4603.52 1706
4604.16 1791
4604.80 1772
4605.44 1706
4606.08 1756
4606.72 1755
4607.36 1694
4608.00 1717
4608.64 1732
4609.28 1807
4609.93 1755
4610.57 1655
4611.21 1718
4611.85 1695
4612.49 1711
4613.13 1621
4613.77 1621
4614.41 1654
4615.05 1648
4615.69 1606
4616.34 1634
4616.98 1619
4617.62 1607
4618.26 1629
4618.90 1616
4619.54 1554
4620.18 1475
4620.83 1569
4621.47 1561
4622.11 1465
4622.75 1531
4623.39 1633
4624.03 1572
4624.68 1585
4625.32 1547
4625.96 1589
4626.60 1532
4627.24 1561
4627.89 1590
4628.53 1619
4629.17 1623
4629.81 1567
4630.45 1671
4631.10 1667
4631.74 1601
4632.38 1527
4633.02 1588
4633.67 1636
4634.31 1720
4634.95 1757
4635.59 1823
4636.24 1925
4636.88 1852
4637.52 1869
4638.17 1909
4638.81 1915
4639.45 1900
4640.09 1837
4640.74 1922
4641.38 1842
4642.02 1729
4642.67 1690
4643.31 1716
4643.95 1760
4644.60 1684
4645.24 1647
4645.88 1587
4646.53 1592
4647.17 1558
4647.81 1518
4648.46 1563
4649.10 1624
4649.74 1556
4650.39 1542
4651.03 1586
4651.67 1552
4652.32 1599
4652.96 1541
4653.61 1544
4654.25 1603
4654.89 1530
4655.54 1519
4656.18 1456
4656.83 1383
4657.47 1424
4658.11 1465
4658.76 1428
4659.40 1476
4660.05 1479
4660.69 1549
4661.33 1468
4661.98 1494
4662.62 1524
4663.27 1485
4663.91 1520
4664.56 1492
4665.20 1487
4665.85 1525
4666.49 1581
4667.14 1540
4667.78 1482
4668.43 1465
4669.07 1485
4669.72 1589
4670.36 1506
4671.01 1488
4671.65 1460
4672.30 1511
4672.94 1504
4673.59 1442
4674.23 1486
4674.88 1449
4675.52 1550
4676.17 1532
4676.81 1540
4677.46 1547
4678.10 1492
4678.75 1538
4679.40 1603
4680.04 1557
4680.69 1541
4681.33 1530
4681.98 1546
4682.62 1544
4683.27 1523
4683.92 1519
4684.56 1485
4685.21 1494
4685.85 1470
4686.50 1463
4687.15 1474
4687.79 1513
4688.44 1486
4689.09 1547
4689.73 1560
4690.38 1509
4691.02 1571
4691.67 1510
4692.32 1475
4692.96 1570
4693.61 1614
4694.26 1627
4694.90 1689
4695.55 1710
4696.20 1817
4696.84 1894
4697.49 1983
4698.14 2145
4698.78 2095
4699.43 2065
4700.08 1927
4700.73 1865
4701.37 1776
4702.02 1680
4702.67 1662
4703.31 1649
4703.96 1567
4704.61 1606
4705.26 1667
4705.90 1621
4706.55 1672
4707.20 1667
4707.85 1591
4708.49 1570
4709.14 1614
4709.79 1613
4710.44 1647
4711.09 1738
4711.73 1706
4712.38 1640
4713.03 1570
4713.68 1622
4714.33 1636
4714.97 1636
4715.62 1660
4716.27 1639
4716.92 1678
4717.57 1657
4718.21 1735
4718.86 1676
4719.51 1709
4720.16 1813
4720.81 1830
4721.46 1911
4722.11 1868
4722.75 1873
4723.40 1868
4724.05 1900
4724.70 1992
4725.35 1988
4726.00 2039
4726.65 1994
4727.30 1876
4727.94 1887
4728.59 1894
4729.24 1749
4729.89 1688
4730.54 1672
4731.19 1629
4731.84 1655
4732.49 1626
4733.14 1592
4733.79 1535
4734.44 1576
4735.09 1636
4735.74 1695
4736.38 1715
4737.03 1715
4737.68 1781
4738.33 1753
4738.98 1845
4739.63 1874
4740.28 1757
4740.93 1835
4741.58 1800
4742.23 1914
4742.88 1788
4743.53 1702
4744.18 1656
4744.83 1597
4745.48 1584
4746.13 1625
4746.78 1683
4747.43 1690
4748.08 1675
4748.73 1767
4749.39 1757
4750.04 1781
4750.69 1811
4751.34 1787
4751.99 1838
4752.64 1799
4753.29 1832
4753.94 1704
4754.59 1767
4755.24 1799
4755.89 1678
4756.54 1637
4757.19 1653
4757.84 1545
4758.50 1616
4759.15 1603
4759.80 1606
4760.45 1612
4761.10 1550
4761.75 1504
4762.40 1516
4763.05 1554
4763.71 1588
4764.36 1612
4765.01 1596
4765.66 1583
4766.31 1573
4766.96 1581
4767.62 1564
4768.27 1611
4768.92 1623
4769.57 1573
4770.22 1508
4770.87 1519
4771.53 1479
4772.18 1497
4772.83 1530
4773.48 1483
4774.13 1423
4774.79 1487
4775.44 1472
4776.09 1481
4776.74 1531
4777.40 1573
4778.05 1505
4778.70 1484
4779.35 1483
4780.01 1512
4780.66 1451
4781.31 1508
4781.96 1498
4782.62 1528
4783.27 1532
4783.92 1541
4784.57 1605
4785.23 1558
4785.88 1518
4786.53 1491
4787.19 1529
4787.84 1519
4788.49 1478
4789.15 1481
4789.80 1476
4790.45 1459
4791.11 1486
4791.76 1540
4792.41 1596
4793.07 1503
4793.72 1441
4794.37 1510
4795.03 1525
4795.68 1456
4796.33 1495
4796.99 1429
4797.64 1540
4798.29 1454
4798.95 1489
4799.60 1498
4800.26 1460
4800.91 1443
4801.56 1499
4802.22 1535
4802.87 1548
4803.53 1528
4804.18 1459
4804.83 1477
4805.49 1479
4806.14 1484
4806.80 1539
4807.45 1534
4808.11 1515
4808.76 1507
4809.42 1499
4810.07 1530
4810.72 1456
4811.38 1532
4812.03 1548
4812.69 1515
4813.34 1617
4814.00 1623
4814.65 1706
4815.31 1713
4815.96 1709
4816.62 1651
4817.27 1681
4817.93 1701
4818.58 1699
4819.24 1725
4819.89 1772
4820.55 1844
4821.20 1831
4821.86 1827
4822.52 1836
4823.17 1895
4823.83 1932
4824.48 1887
4825.14 1916
4825.79 2015
4826.45 1866
4827.10 1828
4827.76 1889
4828.42 1848
4829.07 1761
4829.73 1791
4830.38 1853
4831.04 1939
4831.70 1978
4832.35 2050
4833.01 2019
4833.66 2068
4834.32 2104
4834.98 2197
4835.63 2164
4836.29 2227
4836.95 2274
4837.60 2296
4838.26 2308
4838.92 2197
4839.57 2186
4840.23 2220
4840.89 2164
4841.54 2102
4842.20 2079
4842.86 2125
4843.51 2097
4844.17 2132
4844.83 2162
4845.48 2214
4846.14 2292
4846.80 2322
4847.45 2369
4848.11 2473
4848.77 2653
4849.43 2711
4850.08 2580
4850.74 2521
4851.40 2608
4852.06 2429
4852.71 2316
4853.37 2351
4854.03 2329
4854.69 2380
4855.34 2384
4856.00 2477
4856.66 2594
4857.32 2666
4857.97 2667
4858.63 2570
4859.29 2579
4859.95 2571
4860.61 2391
4861.26 2442
4861.92 2393
4862.58 2330
4863.24 2407
4863.90 2435
4864.55 2561
4865.21 2578
4865.87 2493
4866.53 2393
4867.19 2396
4867.85 2324
4868.51 2345
4869.16 2300
4869.82 2084
4870.48 2053
4871.14 2096
4871.80 2125
4872.46 2092
4873.12 2104
4873.78 2136
4874.43 2110
4875.09 2084
4875.75 2035
4876.41 2087
4877.07 2025
4877.73 2104
4878.39 2040
4879.05 2080
4879.71 2110
4880.37 1909
4881.03 1929
4881.69 1886
4882.34 1846
4883.00 1866
4883.66 1835
4884.32 1834
4884.98 1839
4885.64 1781
4886.30 1876
4886.96 1832
4887.62 1877
4888.28 1881
4888.94 1954
4889.60 2045
4890.26 2090
4890.92 2042
4891.58 1898
4892.24 1968
4892.90 2002
4893.56 1970
4894.22 1912
4894.88 1784
4895.54 1859
4896.20 1899
4896.86 1884
4897.52 1890
4898.19 1879
4898.85 1936
4899.51 1963
4900.17 2045
4900.83 1904
4901.49 1884
4902.15 1836
4902.81 1755
4903.47 1701
4904.13 1656
4904.79 1689
4905.45 1630
4906.12 1641
4906.78 1674
4907.44 1695
4908.10 1673
4908.76 1689
4909.42 1680
4910.08 1654
4910.74 1592
4911.41 1651
4912.07 1539
4912.73 1571
4913.39 1497
4914.05 1586
4914.71 1597
4915.38 1569
4916.04 1453
4916.70 1509
4917.36 1534
4918.02 1521
4918.68 1515
4919.35 1597
4920.01 1572
4920.67 1485
4921.33 1462
4921.99 1472
4922.66 1466
4923.32 1477
4923.98 1455
4924.64 1516
4925.31 1482
4925.97 1536
4926.63 1430
4927.29 1463
4927.96 1530
4928.62 1555
4929.28 1486
4929.94 1529
4930.61 1520
4931.27 1494
4931.93 1529
4932.59 1582
4933.26 1476
4933.92 1516
4934.58 1550
4935.25 1504
4935.91 1528
4936.57 1542
4937.24 1501
4937.90 1532
4938.56 1531
4939.23 1554
4939.89 1413
4940.55 1420
4941.22 1508
4941.88 1535
4942.54 1557
4943.21 1557
4943.87 1567
4944.53 1528
4945.20 1501
4945.86 1521
4946.52 1511
4947.19 1434
4947.85 1444
4948.52 1479
4949.18 1463
4949.84 1466
4950.51 1476
4951.17 1527
4951.84 1457
4952.50 1501
4953.17 1455
4953.83 1430
4954.49 1490
4955.16 1581
4955.82 1602
4956.49 1572
4957.15 1562
4957.82 1581
4958.48 1521
4959.15 1531
4959.81 1527
4960.47 1527
4961.14 1570
4961.80 1594
4962.47 1624
4963.13 1615
4963.80 1628
4964.46 1601
4965.13 1646
4965.79 1567
4966.46 1535
4967.12 1537
4967.79 1549
4968.45 1522
4969.12 1558
4969.79 1601
4970.45 1608
4971.12 1612
4971.78 1551
4972.45 1571
4973.11 1538
4973.78 1654
4974.44 1566
4975.11 1511
4975.78 1604
4976.44 1609
4977.11 1640
4977.77 1584
4978.44 1564
4979.11 1621
4979.77 1558
4980.44 1530
4981.10 1503
4981.77 1435
4982.44 1550
4983.10 1612
4983.77 1585
4984.43 1673
4985.10 1795
4985.77 1961
4986.43 2022
4987.10 2100
4987.77 2298
4988.43 2346
4989.10 2277
4989.77 2246
4990.43 2258
4991.10 2147
4991.77 1993
4992.43 1877
4993.10 1789
4993.77 1668
4994.43 1605
4995.10 1572
4995.77 1488
4996.44 1427
4997.10 1432
4997.77 1405
4998.44 1407
4999.10 1360
4999.77 1438
5000.44 1430
5001.11 1394
5001.77 1411
5002.44 1351
5003.11 1405
5003.78 1424
5004.44 1465
5005.11 1486
5005.78 1366
5006.45 1416
5007.12 1508
5007.78 1544
5008.45 1514
5009.12 1564
5009.79 1522
5010.46 1540
5011.12 1558
5011.79 1485
5012.46 1511
5013.13 1516
5013.80 1506
5014.47 1467
5015.13 1559
5015.80 1602
5016.47 1680
5017.14 1681
5017.81 1704
5018.48 1729
5019.14 1884
5019.81 1960
5020.48 2087
5021.15 2186
5021.82 2087
5022.49 2070
5023.16 2222
5023.83 2119
5024.50 2059
5025.16 1965
5025.83 1930
5026.50 1808
5027.17 1710
5027.84 1735
5028.51 1646
5029.18 1580
5029.85 1557
5030.52 1601
5031.19 1579
5031.86 1584
5032.53 1503
5033.20 1548
5033.87 1566
5034.54 1581
5035.21 1590
5035.88 1542
5036.54 1484
5037.21 1437
5037.88 1495
5038.55 1501
5039.22 1493
5039.89 1517
5040.56 1483
5041.23 1579
5041.90 1551
5042.58 1510
5043.25 1549
5043.92 1573
5044.59 1559
5045.26 1598
5045.93 1523
5046.60 1563
5047.27 1530
5047.94 1426
5048.61 1473
5049.28 1417
5049.95 1393
5050.62 1492
5051.29 1390
5051.96 1391
5052.63 1444
5053.30 1426
5053.98 1419
5054.65 1434
5055.32 1396
5055.99 1452
5056.66 1417
5057.33 1415
5058.00 1542
5058.67 1506
5059.34 1442
5060.02 1517
5060.69 1575
5061.36 1445
5062.03 1432
5062.70 1437
5063.37 1507
5064.04 1514
5064.72 1427
5065.39 1496
5066.06 1465
5066.73 1453
5067.40 1457
5068.08 1445
5068.75 1417
5069.42 1387
5070.09 1448
5070.76 1439
5071.44 1364
5072.11 1348
5072.78 1426
5073.45 1418
5074.12 1474
5074.80 1464
5075.47 1547
5076.14 1503
5076.81 1507
5077.49 1558
5078.16 1662
5078.83 1591
5079.50 1585
5080.18 1572
5080.85 1601
5081.52 1539
5082.20 1468
5082.87 1457
5083.54 1556
5084.21 1531
5084.89 1517
5085.56 1490
5086.23 1559
5086.91 1522
5087.58 1626
5088.25 1632
5088.93 1675
5089.60 1648
5090.27 1746
5090.95 1722
5091.62 1657
5092.29 1617
5092.97 1532
5093.64 1523
5094.31 1487
5094.99 1466
5095.66 1500
5096.34 1482
5097.01 1408
5097.68 1433
5098.36 1431
5099.03 1446
5099.70 1410
5100.38 1364
5101.05 1375
5101.73 1403
5102.40 1479
5103.08 1510
5103.75 1430
5104.42 1417
5105.10 1467
5105.77 1516
5106.45 1510
5107.12 1471
5107.80 1444
5108.47 1415
5109.15 1521
5109.82 1470
5110.49 1419
5111.17 1481
5111.84 1466
5112.52 1438
5113.19 1363
5113.87 1329
5114.54 1364
5115.22 1454
5115.89 1529
5116.57 1517
5117.24 1536
5117.92 1566
5118.59 1621
5119.27 1616
5119.94 1599
5120.62 1535
5121.30 1570
5121.97 1558
5122.65 1566
5123.32 1520
5124.00 1462
5124.67 1412
5125.35 1378
5126.02 1447
5126.70 1405
5127.38 1363
5128.05 1403
5128.73 1550
5129.40 1472
5130.08 1457
5130.76 1475
5131.43 1498
5132.11 1496
5132.78 1440
5133.46 1472
5134.14 1469
5134.81 1398
5135.49 1505
5136.17 1498
5136.84 1560
5137.52 1630
5138.20 1558
5138.87 1647
5139.55 1676
5140.22 1516
5140.90 1469
5141.58 1462
5142.26 1452
5142.93 1360
5143.61 1399
5144.29 1380
5144.96 1386
5145.64 1345
5146.32 1355
5146.99 1395
5147.67 1454
5148.35 1444
5149.03 1349
5149.70 1293
5150.38 1323
5151.06 1311
5151.73 1395
5152.41 1381
5153.09 1346
5153.77 1427
5154.44 1390
5155.12 1349
5155.80 1357
5156.48 1404
5157.16 1385
5157.83 1288
5158.51 1307
5159.19 1316
5159.87 1315
5160.55 1330
5161.22 1327
5161.90 1348
5162.58 1321
5163.26 1313
5163.94 1323
5164.61 1363
5165.29 1335
5165.97 1348
5166.65 1344
5167.33 1373
5168.01 1337
5168.68 1319
5169.36 1377
5170.04 1285
5170.72 1290
5171.40 1241
5172.08 1236
5172.76 1293
5173.44 1294
5174.11 1297
5174.79 1279
5175.47 1333
5176.15 1329
5176.83 1333
5177.51 1469
5178.19 1419
5178.87 1306
5179.55 1368
5180.23 1376
5180.91 1348
5181.58 1390
5182.26 1386
5182.94 1373
5183.62 1387
5184.30 1346
5184.98 1363
5185.66 1370
5186.34 1312
5187.02 1262
5187.70 1271
5188.38 1298
5189.06 1315
5189.74 1261
5190.42 1257
5191.10 1307
5191.78 1320
5192.46 1394
5193.14 1440
5193.82 1319
5194.50 1287
5195.18 1290
5195.86 1235
5196.54 1263
5197.22 1341
5197.90 1309
5198.58 1282
5199.26 1253
5199.94 1323
5200.63 1290
5201.31 1267
5201.99 1345
5202.67 1327
5203.35 1324
5204.03 1358
5204.71 1412
5205.39 1432
5206.07 1391
5206.75 1375
5207.43 1421
5208.11 1410
5208.80 1412
5209.48 1492
5210.16 1430
5210.84 1495
5211.52 1441
5212.20 1402
5212.88 1385
5213.57 1406
5214.25 1452
5214.93 1401
5215.61 1426
5216.29 1458
5216.97 1478
5217.66 1526
5218.34 1457
5219.02 1481
5219.70 1446
5220.38 1452
5221.06 1437
5221.75 1460
5222.43 1438
5223.11 1434
5223.79 1420
5224.47 1380
5225.16 1382
5225.84 1320
5226.52 1375
5227.20 1427
5227.89 1359
5228.57 1358
5229.25 1384
5229.93 1379
5230.62 1365
5231.30 1413
5231.98 1398
5232.66 1417
5233.35 1535
5234.03 1507
5234.71 1503
5235.40 1474
5236.08 1452
5236.76 1536
5237.44 1534
5238.13 1461
5238.81 1482
5239.49 1502
5240.18 1509
5240.86 1499
5241.54 1484
5242.23 1385
5242.91 1346
5243.59 1428
5244.28 1447
5244.96 1445
5245.64 1431
5246.33 1392
5247.01 1438
5247.70 1428
5248.38 1399
5249.06 1447
5249.75 1529
5250.43 1434
5251.11 1468
5251.80 1448
5252.48 1454
5253.17 1421
5253.85 1327
5254.53 1344
5255.22 1336
5255.90 1327
5256.59 1342
5257.27 1332
5257.96 1368
5258.64 1364
5259.32 1353
5260.01 1384
5260.69 1432
5261.38 1458
5262.06 1482
5262.75 1435
5263.43 1442
5264.12 1497
5264.80 1560
5265.49 1533
5266.17 1470
5266.86 1461
5267.54 1432
5268.23 1422
5268.91 1442
5269.60 1481
5270.28 1378
5270.97 1389
5271.65 1392
5272.34 1461
5273.02 1499
5273.71 1423
5274.39 1451
5275.08 1423
5275.76 1468
5276.45 1532
5277.14 1534
5277.82 1525
5278.51 1548
5279.19 1715
5279.88 1750
5280.56 1734
5281.25 1832
5281.94 1869
5282.62 1730
5283.31 1664
5283.99 1636
5284.68 1613
5285.37 1489
5286.05 1516
5286.74 1474
5287.43 1537
5288.11 1579
5288.80 1482
5289.48 1456
5290.17 1473
5290.86 1465
5291.54 1443
5292.23 1467
5292.92 1531
5293.60 1641
5294.29 1598
5294.98 1626
5295.66 1627
5296.35 1736
5297.04 1836
5297.72 1875
5298.41 1994
5299.10 2052
5299.79 2075
5300.47 2149
5301.16 2055
5301.85 2109
5302.53 2000
5303.22 1933
5303.91 1817
5304.60 1790
5305.28 1754
5305.97 1702
5306.66 1558
5307.35 1532
5308.03 1572
5308.72 1556
5309.41 1647
5310.10 1673
5310.78 1578
5311.47 1588
5312.16 1557
5312.85 1609
5313.54 1526
5314.22 1491
5314.91 1516
5315.60 1518
5316.29 1468
5316.98 1521
5317.66 1521
5318.35 1524
5319.04 1535
5319.73 1577
5320.42 1655
5321.11 1572
5321.80 1588
5322.48 1539
5323.17 1499
5323.86 1452
5324.55 1451
5325.24 1532
5325.93 1524
5326.62 1436
5327.30 1495
5327.99 1519
5328.68 1606
5329.37 1604
5330.06 1563
5330.75 1583
5331.44 1620
5332.13 1575
5332.82 1565
5333.51 1599
5334.20 1614
5334.88 1567
5335.57 1521
5336.26 1569
5336.95 1610
5337.64 1613
5338.33 1682
5339.02 1600
5339.71 1582
5340.40 1624
5341.09 1672
5341.78 1747
5342.47 1716
5343.16 1779
5343.85 1792
5344.54 1829
5345.23 1983
5345.92 2010
5346.61 2045
5347.30 2155
5347.99 2221
5348.68 2359
5349.37 2359
5350.06 2373
5350.75 2439
5351.44 2446
5352.13 2327
5352.82 2211
5353.51 2046
5354.20 1895
5354.90 1762
5355.59 1654
5356.28 1592
5356.97 1545
5357.66 1570
5358.35 1481
5359.04 1530
5359.73 1556
5360.42 1470
5361.11 1502
5361.80 1528
5362.49 1487
5363.19 1482
5363.88 1391
5364.57 1443
5365.26 1433
5365.95 1435
5366.64 1396
5367.33 1324
5368.03 1389
5368.72 1382
5369.41 1420
5370.10 1388
5370.79 1386
5371.48 1454
5372.18 1426
5372.87 1445
5373.56 1432
5374.25 1418
5374.94 1491
5375.63 1468
5376.33 1407
5377.02 1370
5377.71 1402
5378.40 1474
5379.10 1458
5379.79 1426
5380.48 1454
5381.17 1468
5381.86 1426
5382.56 1398
5383.25 1388
5383.94 1364
5384.63 1361
5385.33 1431
5386.02 1481
5386.71 1550
5387.40 1626
5388.10 1542
5388.79 1636
5389.48 1601
5390.18 1617
5390.87 1580
5391.56 1592
5392.26 1560
5392.95 1518
5393.64 1444
5394.33 1448
5395.03 1438
5395.72 1470
5396.41 1444
5397.11 1433
5397.80 1404
5398.49 1431
5399.19 1404
5399.88 1445
5400.58 1442
5401.27 1429
5401.96 1408
5402.66 1493
5403.35 1448
5404.04 1464
5404.74 1473
5405.43 1515
5406.13 1459
5406.82 1459
5407.51 1539
5408.21 1429
5408.90 1473
5409.60 1401
5410.29 1429
5410.98 1442
5411.68 1452
5412.37 1382
5413.07 1427
5413.76 1392
5414.46 1410
5415.15 1390
5415.84 1346
5416.54 1374
5417.23 1462
5417.93 1471
5418.62 1444
5419.32 1425
5420.01 1459
5420.71 1508
5421.40 1484
5422.10 1459
5422.79 1462
5423.49 1459
5424.18 1531
5424.88 1498
5425.57 1498
5426.27 1488
5426.96 1461
5427.66 1454
5428.35 1459
5429.05 1442
5429.74 1459
5430.44 1469
5431.14 1493
5431.83 1555
5432.53 1519
5433.22 1517
5433.92 1499
5434.61 1565
5435.31 1579
5436.01 1643
5436.70 1643
5437.40 1559
5438.09 1561
5438.79 1661
5439.49 1599
5440.18 1555
5440.88 1588
5441.57 1617
5442.27 1617
5442.97 1600
5443.66 1634
5444.36 1760
5445.06 1838
5445.75 1920
5446.45 2068
5447.15 1991
5447.84 1990
5448.54 1930
5449.24 1885
5449.93 1879
5450.63 1885
5451.33 1830
5452.02 1696
5452.72 1738
5453.42 1653
5454.11 1611
5454.81 1596
5455.51 1647
5456.20 1696
5456.90 1625
5457.60 1630
5458.30 1707
5458.99 1685
5459.69 1692
5460.39 1733
5461.09 1705
5461.78 1771
5462.48 1868
5463.18 1894
5463.88 1913
5464.57 1918
5465.27 1855
5465.97 1800
5466.67 1798
5467.36 1883
5468.06 1894
5468.76 1794
5469.46 1792
5470.16 1795
5470.85 1803
5471.55 1819
5472.25 1883
5472.95 1909
5473.65 1936
5474.35 1975
5475.04 1928
5475.74 2079
5476.44 2033
5477.14 2120
5477.84 2254
5478.54 2346
5479.23 2516
5479.93 2526
5480.63 2587
5481.33 2539
5482.03 2462
5482.73 2364
5483.43 2248
5484.13 2248
5484.83 2102
5485.52 2036
5486.22 2032
5486.92 1966
5487.62 1956
5488.32 2020
5489.02 2077
5489.72 2199
5490.42 2150
5491.12 2090
5491.82 2139
5492.52 2267
5493.22 2215
5493.92 2272
5494.62 2281
5495.31 2339
5496.01 2472
5496.71 2601
5497.41 2806
5498.11 3040
5498.81 3348
5499.51 3784
5500.21 4142
5500.91 3871
5501.61 3770
5502.31 3631
5503.01 3274
5503.71 2930
5504.41 2740
5505.11 2474
5505.81 2333
5506.51 2294
5507.22 2215
5507.92 2171
5508.62 2149
5509.32 2252
5510.02 2158
5510.72 2156
5511.42 2239
5512.12 2332
5512.82 2345
5513.52 2328
5514.22 2449
5514.92 2362
5515.62 2268
5516.32 2135
5517.03 2010
5517.73 2021
5518.43 1939
5519.13 1934
5519.83 1910
5520.53 1927
5521.23 1937
5521.93 1854
5522.63 1755
5523.34 1695
5524.04 1640
5524.74 1666
5525.44 1641
5526.14 1642
5526.84 1656
5527.55 1623
5528.25 1710
5528.95 1676
5529.65 1685
5530.35 1743
5531.05 1725
5531.76 1672
5532.46 1681
5533.16 1654
5533.86 1604
5534.56 1620
5535.27 1647
5535.97 1638
5536.67 1623
5537.37 1575
5538.08 1589
5538.78 1535
5539.48 1602
5540.18 1605
5540.89 1535
5541.59 1502
5542.29 1533
5542.99 1609
5543.70 1597
5544.40 1571
5545.10 1620
5545.80 1608
5546.51 1587
5547.21 1583
5547.91 1621
5548.62 1592
5549.32 1573
5550.02 1604
5550.73 1562
5551.43 1597
5552.13 1536
5552.84 1564
5553.54 1508
5554.24 1529
5554.95 1531
5555.65 1554
5556.35 1576
5557.06 1541
5557.76 1561
5558.46 1559
5559.17 1575
5559.87 1529
5560.57 1515
5561.28 1528
5561.98 1541
5562.69 1531
5563.39 1497
5564.09 1439
5564.80 1454
5565.50 1438
5566.21 1521
5566.91 1495
5567.61 1501
5568.32 1475
5569.02 1433
5569.73 1460
5570.43 1460
5571.14 1457
5571.84 1478
5572.54 1517
5573.25 1503
5573.95 1482
5574.66 1459
5575.36 1504
5576.07 1472
5576.77 1463
5577.48 1563
5578.18 1502
5578.89 1452
5579.59 1400
5580.30 1411
5581.00 1431
5581.71 1393
5582.41 1368
5583.12 1418
5583.82 1410
5584.53 1423
5585.23 1459
5585.94 1357
5586.64 1348
5587.35 1381
5588.06 1450
5588.76 1499
5589.47 1400
5590.17 1473
5590.88 1416
5591.58 1323
5592.29 1379
5592.99 1418
5593.70 1346
5594.41 1360
5595.11 1353
5595.82 1393
5596.52 1442
5597.23 1368
5597.94 1289
5598.64 1338
5599.35 1306
5600.06 1301
5600.76 1338
5601.47 1333
5602.17 1377
5602.88 1380
5603.59 1369
5604.29 1376
5605.00 1266
5605.71 1311
5606.41 1437
5607.12 1388
5607.83 1383
5608.53 1325
5609.24 1358
5609.95 1364
5610.65 1366
5611.36 1373
5612.07 1354
5612.78 1259
5613.48 1337
5614.19 1396
5614.90 1389
5615.60 1334
5616.31 1364
5617.02 1357
5617.73 1382
5618.43 1333
5619.14 1323
5619.85 1337
5620.56 1329
5621.26 1305
5621.97 1329
5622.68 1364
5623.39 1353
5624.09 1367
5624.80 1356
5625.51 1396
5626.22 1349
5626.93 1361
5627.63 1381
5628.34 1388
5629.05 1356
5629.76 1295
5630.47 1373
5631.17 1442
5631.88 1390
5632.59 1445
5633.30 1464
5634.01 1440
5634.72 1382
5635.42 1439
5636.13 1457
5636.84 1429
5637.55 1383
5638.26 1476
5638.97 1483
5639.68 1485
5640.39 1430
5641.09 1419
5641.80 1502
5642.51 1509
5643.22 1449
5643.93 1410
5644.64 1449
5645.35 1422
5646.06 1459
5646.77 1421
5647.48 1430
5648.19 1442
5648.89 1431
5649.60 1453
5650.31 1475
5651.02 1430
5651.73 1443
5652.44 1365
5653.15 1402
5653.86 1422
5654.57 1380
5655.28 1450
5655.99 1480
5656.70 1564
5657.41 1588
5658.12 1490
5658.83 1597
5659.54 1635
5660.25 1538
5660.96 1518
5661.67 1483
5662.38 1489
5663.09 1398
5663.80 1359
5664.51 1410
5665.22 1358
5665.93 1391
5666.64 1401
5667.35 1454
5668.06 1412
5668.77 1519
5669.48 1541
5670.19 1591
5670.91 1572
5671.62 1517
5672.33 1484
5673.04 1431
5673.75 1450
5674.46 1479
5675.17 1400
5675.88 1359
5676.59 1388
5677.30 1383
5678.01 1436
5678.73 1372
5679.44 1329
5680.15 1447
5680.86 1485
5681.57 1492
5682.28 1523
5682.99 1476
5683.71 1411
5684.42 1385
5685.13 1476
5685.84 1418
5686.55 1454
5687.26 1394
5687.98 1383
5688.69 1436
5689.40 1469
5690.11 1462
5690.82 1455
5691.54 1424
5692.25 1448
5692.96 1362
5693.67 1372
5694.38 1420
5695.10 1389
5695.81 1368
5696.52 1394
5697.23 1353
5697.95 1383
5698.66 1366
5699.37 1253
5700.08 1381
5700.80 1398
5701.51 1390
5702.22 1385
5702.93 1347
5703.65 1374
5704.36 1375
5705.07 1395
5705.78 1383
5706.50 1308
5707.21 1375
5707.92 1351
5708.64 1333
5709.35 1345
5710.06 1347
5710.78 1348
5711.49 1306
5712.20 1381
5712.92 1312
5713.63 1356
5714.34 1331
5715.06 1376
5715.77 1380
5716.48 1330
5717.20 1304
5717.91 1317
5718.62 1369
5719.34 1427
5720.05 1430
5720.77 1445
5721.48 1456
5722.19 1446
5722.91 1412
5723.62 1409
5724.33 1430
5725.05 1446
5725.76 1389
5726.48 1395
5727.19 1405
5727.91 1422
5728.62 1506
5729.33 1470
5730.05 1487
5730.76 1456
5731.48 1465
5732.19 1477
5732.91 1429
5733.62 1529
5734.34 1548
5735.05 1560
5735.77 1703
5736.48 1761
5737.20 1873
5737.91 1989
5738.63 2012
5739.34 2032
5740.06 2108
5740.77 2175
5741.49 2090
5742.20 1985
5742.92 1963
5743.63 1831
5744.35 1736
5745.06 1737
5745.78 1706
5746.49 1604
5747.21 1641
5747.92 1593
5748.64 1553
5749.35 1533
5750.07 1595
5750.79 1548
5751.50 1576
5752.22 1566
5752.93 1553
5753.65 1499
5754.36 1507
5755.08 1597
5755.80 1606
5756.51 1683
5757.23 1628
5757.95 1712
5758.66 1646
5759.38 1647
5760.09 1718
5760.81 1766
5761.53 1826
5762.24 1840
5762.96 1923
5763.68 1946
5764.39 2043
5765.11 2014
5765.83 2051
5766.54 1992
5767.26 1992
5767.98 1992
5768.69 1942
5769.41 1819
5770.13 1864
5770.84 1732
5771.56 1768
5772.28 1748
5772.99 1715
5773.71 1676
5774.43 1680
5775.15 1700
5775.86 1727
5776.58 1852
5777.30 1866
5778.01 1898
5778.73 1925
5779.45 2008
5780.17 1936
5780.88 1897
5781.60 1964
5782.32 1978
5783.04 1888
5783.76 1827
5784.47 1872
5785.19 1885
5785.91 1846
5786.63 1874
5787.34 1898
5788.06 1978
5788.78 1975
5789.50 1976
5790.22 2069
5790.94 2040
5791.65 2065
5792.37 2097
5793.09 2251
5793.81 2210
5794.53 2314
5795.25 2277
5795.96 2341
5796.68 2422
5797.40 2701
5798.12 2934
5798.84 3467
5799.56 4079
5800.28 4855
5800.99 5700
5801.71 6256
5802.43 6378
5803.15 6119
5803.87 5483
5804.59 4845
5805.31 4012
5806.03 3449
5806.75 3050
5807.47 2736
5808.18 2652
5808.90 2567
5809.62 2484
5810.34 2526
5811.06 2573
5811.78 2553
5812.50 2506
5813.22 2585
5813.94 2652
5814.66 2651
5815.38 2586
5816.10 2628
5816.82 2488
5817.54 2527
5818.26 2607
5818.98 2517
5819.70 2528
5820.42 2449
5821.14 2394
5821.86 2399
5822.58 2315
5823.30 2283
5824.02 2178
5824.74 2133
5825.46 2037
5826.18 2027
5826.90 2041
5827.62 1964
5828.34 1976
5829.06 1895
5829.78 1945
5830.50 1840
5831.22 1867
5831.95 1940
5832.67 1844
5833.39 1796
5834.11 1747
5834.83 1800
5835.55 1820
5836.27 1802
5836.99 1737
5837.71 1778
5838.43 1776
5839.15 1878
5839.88 1839
5840.60 1786
5841.32 1874
5842.04 1811
5842.76 1748
5843.48 1712
5844.20 1729
5844.93 1747
5845.65 1729
5846.37 1695
5847.09 1740
5847.81 1675
5848.53 1670
5849.26 1684
5849.98 1633
5850.70 1728
5851.42 1748
5852.14 1685
5852.87 1642
5853.59 1672
5854.31 1705
5855.03 1695
5855.75 1655
5856.48 1644
5857.20 1544
5857.92 1561
5858.64 1579
5859.37 1634
5860.09 1583
5860.81 1637
5861.53 1652
5862.26 1599
5862.98 1615
5863.70 1563
5864.42 1603
5865.15 1599
5865.87 1598
5866.59 1586
5867.31 1573
5868.04 1538
5868.76 1581
5869.48 1584
5870.21 1574
5870.93 1549
5871.65 1551
5872.38 1553
5873.10 1614
5873.82 1612
5874.55 1623
5875.27 1683
5875.99 1652
5876.72 1625
5877.44 1604
5878.16 1636
5878.89 1661
5879.61 1624
5880.33 1659
5881.06 1628
5881.78 1554
5882.51 1646
5883.23 1632
5883.95 1717
5884.68 1690
5885.40 1637
5886.13 1665
5886.85 1699
5887.57 1618
5888.30 1653
5889.02 1740
5889.75 1686
5890.47 1660
5891.20 1642
5891.92 1658
5892.64 1636
5893.37 1646
5894.09 1659
5894.82 1609
5895.54 1657
5896.27 1647
5896.99 1650
5897.72 1690
5898.44 1674
5899.17 1624
5899.89 1631
5900.62 1694
5901.34 1707
5902.07 1723
5902.79 1724
5903.52 1704
5904.24 1728
5904.97 1711
5905.69 1717
5906.42 1769
5907.14 1755
5907.87 1735
5908.59 1713
5909.32 1704
5910.04 1692
5910.77 1698
5911.50 1724
5912.22 1771
5912.95 1843
5913.67 1809
5914.40 1756
5915.12 1827
5915.85 1782
5916.58 1832
5917.30 1827
5918.03 1932
5918.75 1921
5919.48 1904
5920.21 1844
5920.93 1930
5921.66 1959
5922.39 1899
5923.11 1939
5923.84 1966
5924.56 1939
5925.29 1972
5926.02 1931
5926.74 1986
5927.47 1962
5928.20 2029
5928.92 2030
5929.65 2003
5930.38 1993
5931.10 2120
5931.83 2153
5932.56 2234
5933.28 2136
5934.01 2186
5934.74 2292
5935.47 2367
5936.19 2399
5936.92 2392
5937.65 2439
5938.37 2465
5939.10 2507
5939.83 2437
5940.56 2455
5941.28 2404
5942.01 2364
5942.74 2419
5943.47 2571
5944.19 2485
5944.92 2456
5945.65 2543
5946.38 2570
5947.11 2592
5947.83 2609
5948.56 2676
5949.29 2882
5950.02 2875
5950.74 3021
5951.47 3042
5952.20 3045
5952.93 3162
5953.66 3196
5954.39 3148
5955.11 3109
5955.84 3071
5956.57 2923
5957.30 3029
5958.03 3016
5958.76 2992
5959.48 2997
5960.21 3106
5960.94 3100
5961.67 3124
5962.40 3217
5963.13 3338
5963.86 3571
5964.59 3727
5965.31 3987
5966.04 4270
5966.77 4405
5967.50 4338
5968.23 4282
5968.96 4142
5969.69 4089
5970.42 3901
5971.15 3737
5971.88 3711
5972.61 3677
5973.34 3607
5974.06 3525
5974.79 3452
5975.52 3539
5976.25 3577
5976.98 3678
5977.71 3706
5978.44 3850
5979.17 3931
5979.90 3866
5980.63 4033
5981.36 4070
5982.09 4194
5982.82 4174
5983.55 4119
5984.28 4205
5985.01 4191
5985.74 4154
5986.47 4160
5987.20 4079
5987.93 4125
5988.66 4103
5989.39 4147
5990.12 4129
5990.85 4224
5991.58 4341
5992.32 4274
5993.05 4277
5993.78 4334
5994.51 4442
5995.24 4508
5995.97 4504
5996.70 4407
5997.43 4499
5998.16 4459
5998.89 4362
5999.62 4360
6000.35 4401
6001.09 4318
6001.82 4131
6002.55 4032
6003.28 4148
6004.01 4375
6004.74 4246
6005.47 4323
6006.20 4514
6006.94 4763
6007.67 5234
6008.40 5906
6009.13 6825
6009.86 7781
6010.59 8784
6011.33 9925
6012.06 10662
6012.79 11014
6013.52 11224
6014.25 10855
6014.98 10067
6015.72 9308
6016.45 8365
6017.18 7342
6017.91 6319
6018.64 5636
6019.38 4920
6020.11 4557
6020.84 4121
6021.57 3784
6022.31 3597
6023.04 3414
6023.77 3413
6024.50 3272
6025.24 3285
6025.97 3186
6026.70 3116
6027.43 3125
6028.17 3014
6028.90 3110
6029.63 3106
6030.37 3041
6031.10 2970
6031.83 2866
6032.56 2801
6033.30 2845
6034.03 2821
6034.76 2810
6035.50 2888
6036.23 2956
6036.96 2990
6037.70 2960
6038.43 2984
6039.16 3103
6039.90 3068
6040.63 3143
6041.36 3070
6042.10 3179
6042.83 3147
6043.56 3249
6044.30 3340
6045.03 3317
6045.77 3439
6046.50 3439
6047.23 3390
6047.97 3543
6048.70 3655
6049.44 3749
6050.17 3830
6050.90 4099
6051.64 4179
6052.37 4236
6053.11 4188
6053.84 4155
6054.57 3985
6055.31 3789
6056.04 3739
6056.78 3519
6057.51 3329
6058.25 3333
6058.98 3303
6059.72 3282
6060.45 3236
6061.19 3214
6061.92 3216
6062.66 3171
6063.39 3177
6064.13 3248
6064.86 3142
6065.60 3089
6066.33 3123
6067.07 3075
6067.80 2957
6068.54 2931
6069.27 2975
6070.01 2877
6070.74 2801
6071.48 2779
6072.21 2743
6072.95 2660
6073.68 2670
6074.42 2795
6075.15 2735
6075.89 2691
6076.63 2640
6077.36 2666
6078.10 2697
6078.83 2600
6079.57 2578
6080.30 2539
6081.04 2458
6081.78 2462
6082.51 2514
6083.25 2503
6083.98 2461
6084.72 2534
6085.46 2415
6086.19 2466
6086.93 2495
6087.67 2443
6088.40 2484
6089.14 2409
6089.88 2415
6090.61 2465
6091.35 2341
6092.09 2328
6092.82 2397
6093.56 2436
6094.30 2410
6095.03 2352
6095.77 2367
6096.51 2332
6097.24 2321
6097.98 2322
6098.72 2329
6099.45 2372
6100.19 2302
6100.93 2279
6101.67 2287
6102.40 2402
6103.14 2410
6103.88 2349
6104.61 2339
6105.35 2328
6106.09 2274
6106.83 2220
6107.56 2273
6108.30 2369
6109.04 2474
6109.78 2505
6110.51 2363
6111.25 2405
6111.99 2448
6112.73 2437
6113.47 2360
6114.20 2369
6114.94 2329
6115.68 2322
6116.42 2369
6117.16 2460
6117.89 2453
6118.63 2477
6119.37 2505
6120.11 2660
6120.85 2705
6121.59 2693
6122.32 2732
6123.06 2692
6123.80 2657
6124.54 2711
6125.28 2668
6126.02 2685
6126.76 2707
6127.49 2637
6128.23 2572
6128.97 2539
6129.71 2598
6130.45 2671
6131.19 2671
6131.93 2673
6132.67 2659
6133.41 2645
6134.15 2651
6134.88 2735
6135.62 2737
6136.36 2788
6137.10 2740
6137.84 2706
6138.58 2784
6139.32 2793
6140.06 2815
6140.80 2845
6141.54 2804
6142.28 2761
6143.02 2869
6143.76 2846
6144.50 2773
6145.24 2865
6145.98 2845
6146.72 2836
6147.46 2860
6148.20 2957
6148.94 2925
6149.68 2975
6150.42 2997
6151.16 3071
6151.90 2980
6152.64 3026
6153.38 3096
6154.12 3191
6154.86 3116
6155.60 3071
6156.34 3171
6157.08 3321
6157.82 3387
6158.56 3366
6159.30 3325
6160.04 3323
6160.78 3406
6161.52 3582
6162.27 3873
6163.01 3980
6163.75 4288
6164.49 4337
6165.23 4550
6165.97 4545
6166.71 4702
6167.45 4828
6168.19 4755
6168.94 4700
6169.68 4592
6170.42 4532
6171.16 4463
6171.90 4281
6172.64 4156
6173.38 4096
6174.13 4119
6174.87 4214
6175.61 4058
6176.35 4075
6177.09 4134
6177.83 4163
6178.58 4169
6179.32 4355
6180.06 4227
6180.80 4259
6181.54 4299
6182.28 4433
6183.03 4390
6183.77 4486
6184.51 4547
6185.25 4400
6186.00 4432
6186.74 4545
6187.48 4685
6188.22 4839
6188.97 4880
6189.71 5026
6190.45 5271
6191.19 5287
6191.94 5390
6192.68 5385
6193.42 5531
6194.16 5475
6194.91 5576
6195.65 5452
6196.39 5298
6197.13 5316
6197.88 5507
6198.62 5454
6199.36 5309
6200.11 5343
6200.85 5650
6201.59 5924
6202.34 6446
6203.08 7010
6203.82 8018
6204.57 9632
6205.31 11742
6206.05 14447
6206.80 17401
6207.54 19981
6208.28 21817
6209.03 22685
6209.77 22195
6210.52 20566
6211.26 18486
6212.00 16014
6212.75 13321
6213.49 11194
6214.23 9186
6214.98 7798
6215.72 6695
6216.47 5646
6217.21 5155
6217.95 4702
6218.70 4396
6219.44 4326
6220.19 4197
6220.93 4123
6221.68 4255
6222.42 4413
6223.17 4469
6223.91 4517
6224.65 4443
6225.40 4379
6226.14 4194
6226.89 3966
6227.63 3653
6228.38 3497
6229.12 3224
6229.87 3096
6230.61 2896
6231.36 2884
6232.10 2930
6232.85 2890
6233.59 2907
6234.34 2962
6235.08 2909
6235.83 2944
6236.57 2940
6237.32 2999
6238.06 2993
6238.81 3054
6239.56 3115
6240.30 3103
6241.05 3199
6241.79 3235
6242.54 3363
6243.28 3422
6244.03 3516
6244.77 3681
6245.52 3743
6246.27 3782
6247.01 3935
6247.76 4140
6248.50 4013
6249.25 3848
6250.00 3799
6250.74 3772
6251.49 3536
6252.23 3568
6252.98 3618
6253.73 3637
6254.47 3614
6255.22 3446
6255.97 3445
6256.71 3586
6257.46 3421
6258.21 3408
6258.95 3438
6259.70 3468
6260.45 3558
6261.19 3629
6261.94 3710
6262.69 3759
6263.43 3749
6264.18 3761
6264.93 3773
6265.67 3531
6266.42 3396
6267.17 3251
6267.92 3195
6268.66 3149
6269.41 3063
6270.16 3071
6270.90 3101
6271.65 3193
6272.40 3110
6273.15 3089
6273.89 3200
6274.64 3218
6275.39 3162
6276.14 3204
6276.89 3218
6277.63 3116
6278.38 3019
6279.13 2997
6279.88 2975
6280.62 2950
6281.37 2816
6282.12 2852
6282.87 2865
6283.62 2816
6284.36 2804
6285.11 2746
6285.86 2720
6286.61 2622
6287.36 2767
6288.11 2736
6288.85 2665
6289.60 2731
6290.35 2711
6291.10 2655
6291.85 2730
6292.60 2671
6293.35 2688
6294.09 2658
6294.84 2616
6295.59 2509
6296.34 2463
6297.09 2466
6297.84 2439
6298.59 2434
6299.34 2441
6300.09 2570
6300.83 2572
6301.58 2656
6302.33 2754
6303.08 2807
6303.83 2851
6304.58 2812
6305.33 2718
6306.08 2558
6306.83 2508
6307.58 2490
6308.33 2381
6309.08 2387
6309.83 2359
6310.58 2406
6311.33 2390
6312.08 2526
6312.83 2443
6313.58 2524
6314.33 2554
6315.08 2416
6315.83 2550
6316.58 2620
6317.33 2651
6318.08 2613
6318.83 2571
6319.58 2480
6320.33 2428
6321.08 2338
6321.83 2284
6322.58 2225
6323.33 2270
6324.08 2214
6324.83 2096
6325.58 2046
6326.33 2053
6327.08 2133
6327.83 2114
6328.58 2078
6329.33 2075
6330.08 2057
6330.84 2034
6331.59 2099
6332.34 2059
6333.09 2079
6333.84 2168
6334.59 2137
6335.34 2070
6336.09 2061
6336.84 2070
6337.60 2095
6338.35 2082
6339.10 2115
6339.85 2139
6340.60 2127
6341.35 2143
6342.10 2173
6342.86 2124
6343.61 2203
6344.36 2221
6345.11 2129
6345.86 2105
6346.61 2138
6347.37 2156
6348.12 2202
6348.87 2224
6349.62 2246
6350.37 2327
6351.13 2475
6351.88 2477
6352.63 2398
6353.38 2429
6354.14 2386
6354.89 2292
6355.64 2215
6356.39 2274
6357.14 2246
6357.90 2222
6358.65 2241
6359.40 2229
6360.16 2115
6360.91 2199
6361.66 2146
6362.41 2069
6363.17 2142
6363.92 2143
6364.67 2253
6365.42 2173
6366.18 2089
6366.93 2152
6367.68 2101
6368.44 2066
6369.19 2227
6369.94 2160
6370.70 2098
6371.45 2033
6372.20 2077
6372.96 2083
6373.71 2049
6374.46 2115
6375.22 2133
6375.97 2134
6376.72 2138
6377.48 2158
6378.23 2091
6378.99 2146
6379.74 2146
6380.49 2162
6381.25 2142
6382.00 2106
6382.75 2062
6383.51 2074
6384.26 2117
6385.02 2025
6385.77 1962
6386.53 1943
6387.28 1945
6388.03 1937
6388.79 1938
6389.54 1877
6390.30 1942
6391.05 1943
6391.81 1978
6392.56 2029
6393.31 1913
6394.07 1916
6394.82 1943
6395.58 2000
6396.33 1973
6397.09 1906
6397.84 1918
6398.60 1918
6399.35 1895
6400.11 1906
6400.86 1948
6401.62 1915
6402.37 1905
6403.13 1923
6403.88 1912
6404.64 1961
6405.39 1936
6406.15 1950
6406.90 2000
6407.66 1978
6408.42 2082
6409.17 2013
6409.93 2002
6410.68 1981
6411.44 2057
6412.19 2098
6412.95 2112
6413.71 2084
6414.46 2013
6415.22 1984
6415.97 1992
6416.73 2036
6417.48 1974
6418.24 1961
6419.00 1979
6419.75 2053
6420.51 1967
6421.27 1970
6422.02 1967
6422.78 2017
6423.53 2040
6424.29 2034
6425.05 2061
6425.80 1977
6426.56 2042
6427.32 2069
6428.07 2020
6428.83 2100
6429.59 2154
6430.34 2098
6431.10 2070
6431.86 2058
6432.61 2141
6433.37 2191
6434.13 2203
6434.89 2151
6435.64 2175
6436.40 2145
6437.16 2188
6437.91 2171
6438.67 2197
6439.43 2231
6440.19 2192
6440.94 2165
6441.70 2189
6442.46 2189
6443.22 2181
6443.97 2131
6444.73 2194
6445.49 2189
6446.25 2103
6447.00 2165
6447.76 2188
6448.52 2220
6449.28 2224
6450.04 2216
6450.79 2306
6451.55 2287
6452.31 2281
6453.07 2229
6453.83 2278
6454.58 2229
6455.34 2305
6456.10 2320
6456.86 2379
6457.62 2498
6458.38 2403
6459.13 2427
6459.89 2428
6460.65 2487
6461.41 2443
6462.17 2494
6462.93 2509
6463.69 2503
6464.44 2586
6465.20 2640
6465.96 2664
6466.72 2641
6467.48 2653
6468.24 2689
6469.00 2766
6469.76 2759
6470.52 2760
6471.28 2726
6472.03 2817
6472.79 2781
6473.55 2807
6474.31 2947
6475.07 2809
6475.83 2856
6476.59 3024
6477.35 3053
6478.11 3050
6478.87 2986
6479.63 3088
6480.39 3087
6481.15 3053
6481.91 3084
6482.67 3149
6483.43 3332
6484.19 3439
6484.95 3393
6485.71 3397
6486.47 3391
6487.23 3389
6487.99 3574
6488.75 3574
6489.51 3663
6490.27 3621
6491.03 3783
6491.79 3955
6492.55 4044
6493.31 4130
6494.07 4229
6494.83 4257
6495.59 4131
6496.35 4240
6497.11 4210
6497.87 4342
6498.64 4316
6499.40 4174
6500.16 4225
6500.92 4261
6501.68 4183
6502.44 4235
6503.20 4372
6503.96 4296
6504.72 4439
6505.48 4609
6506.25 4742
6507.01 4909
6507.77 4971
6508.53 5112
6509.29 5285
6510.05 5518
6510.81 5801
6511.57 5913
6512.34 5887
6513.10 5820
6513.86 5768
6514.62 5599
6515.38 5437
6516.15 5308
6516.91 5505
6517.67 5479
6518.43 5522
6519.19 5414
6519.95 5506
6520.72 5748
6521.48 5970
6522.24 6281
6523.00 6551
6523.77 6953
6524.53 7459
6525.29 7994
6526.05 8617
6526.81 8990
6527.58 9157
6528.34 9143
6529.10 8904
6529.86 8705
6530.63 8583
6531.39 8611
6532.15 9217
6532.92 10407
6533.68 11900
6534.44 13583
6535.20 15019
6535.97 15908
6536.73 16012
6537.49 15164
6538.26 13886
6539.02 12114
6539.78 10263
6540.55 8768
6541.31 7543
6542.07 6416
6542.84 5663
6543.60 5169
6544.36 4866
6545.13 4610
6545.89 4320
6546.65 4205
6547.42 4072
6548.18 4014
6548.94 4077
6549.71 4077
6550.47 3984
6551.24 3957
6552.00 4045
6552.76 4001
6553.53 3912
6554.29 3966
6555.06 3928
6555.82 3754
6556.58 3814
6557.35 3750
6558.11 3834
6558.88 3923
6559.64 3997
6560.41 4051
6561.17 4289
6561.93 4397
6562.70 4377
6563.46 4430
6564.23 4494
6564.99 4566
6565.76 4557
6566.52 4481
6567.29 4528
6568.05 4627
6568.82 4624
6569.58 4638
6570.35 4704
6571.11 4758
6571.88 4928
6572.64 5275
6573.41 5223
6574.17 5322
6574.94 5444
6575.70 5402
6576.47 5300
6577.23 5372
6578.00 5180
6578.76 5082
6579.53 4957
6580.29 4895
6581.06 4924
6581.83 4788
6582.59 4801
6583.36 4727
6584.12 4731
6584.89 4712
6585.65 4869
6586.42 4727
6587.19 4923
6587.95 5162
6588.72 5275
6589.48 5548
6590.25 5932
6591.02 6306
6591.78 7065
6592.55 7520
6593.32 7897
6594.08 8094
6594.85 8144
6595.61 8081
6596.38 7709
6597.15 7202
6597.91 6695
6598.68 6019
6599.45 5552
6600.21 5104
6600.98 4779
6601.75 4687
6602.51 4462
6603.28 4322
6604.05 4207
6604.82 4168
6605.58 4150
6606.35 4143
6607.12 4235
6607.88 4420
6608.65 4672
6609.42 4660
6610.19 4700
6610.95 4603
6611.72 4483
6612.49 4393
6613.25 4114
6614.02 4076
6614.79 4061
6615.56 3979
6616.32 3940
6617.09 3925
6617.86 3891
6618.63 3820
6619.40 3869
6620.16 3861
6620.93 3949
6621.70 3811
6622.47 3783
6623.24 3722
6624.00 3741
6624.77 3668
6625.54 3705
6626.31 3711
6627.08 3761
6627.84 3795
6628.61 3880
6629.38 4033
6630.15 4396
6630.92 4888
6631.69 5398
6632.46 5811
6633.22 6188
6633.99 6651
6634.76 6688
6635.53 6584
6636.30 6164
6637.07 5789
6637.84 5404
6638.61 4842
6639.37 4386
6640.14 4151
6640.91 3832
6641.68 3676
6642.45 3507
6643.22 3359
6643.99 3278
6644.76 3253
6645.53 3165
6646.30 3154
6647.07 3288
6647.84 3217
6648.61 3234
6649.37 3290
6650.14 3222
6650.91 3309
6651.68 3103
6652.45 3168
6653.22 3178
6653.99 3132
6654.76 3098
6655.53 3085
6656.30 3020
6657.07 3019
6657.84 2979
6658.61 2960
6659.38 2900
6660.15 2752
6660.92 2834
6661.69 2918
6662.46 2938
6663.23 3002
6664.00 2991
6664.77 2880
6665.55 2931
6666.32 2862
6667.09 2904
6667.86 3029
6668.63 3040
6669.40 3041
6670.17 3129
6670.94 3159
6671.71 3185
6672.48 3182
6673.25 3208
6674.02 3151
6674.79 3140
6675.57 3076
6676.34 3064
6677.11 3003
6677.88 2963
6678.65 2916
6679.42 2907
6680.19 2891
6680.96 3060
6681.74 3166
6682.51 3261
6683.28 3374
6684.05 3526
6684.82 3646
6685.59 3773
6686.37 3629
6687.14 3554
6687.91 3463
6688.68 3259
6689.45 3078
6690.22 2890
6691.00 2808
6691.77 2803
6692.54 2758
6693.31 2760
6694.08 2685
6694.86 2636
6695.63 2579
6696.40 2501
6697.17 2586
6697.95 2579
6698.72 2592
6699.49 2599
6700.26 2549
6701.04 2586
6701.81 2564
6702.58 2651
6703.35 2631
6704.13 2564
6704.90 2531
6705.67 2487
6706.44 2490
6707.22 2449
6707.99 2518
6708.76 2494
6709.54 2556
6710.31 2510
6711.08 2557
6711.86 2451
6712.63 2453
6713.40 2441
6714.17 2360
6714.95 2272
6715.72 2361
6716.50 2319
6717.27 2333
6718.04 2304
6718.82 2314
6719.59 2284
6720.36 2321
6721.14 2287
6721.91 2336
6722.68 2339
6723.46 2312
6724.23 2371
6725.01 2274
6725.78 2347
6726.55 2240
6727.33 2262
6728.10 2291
6728.88 2255
6729.65 2249
6730.42 2292
6731.20 2345
6731.97 2401
6732.75 2341
6733.52 2347
6734.30 2329
6735.07 2300
6735.84 2335
6736.62 2407
6737.39 2410
6738.17 2388
6738.94 2345
6739.72 2349
6740.49 2363
6741.27 2373
6742.04 2317
6742.82 2337
6743.59 2409
6744.37 2391
6745.14 2324
6745.92 2298
6746.69 2349
6747.47 2424
6748.24 2502
6749.02 2496
6749.79 2565
6750.57 2737
6751.34 2913
6752.12 3011
6752.90 3076
6753.67 2987
6754.45 2846
6755.22 2682
6756.00 2568
6756.77 2559
6757.55 2447
6758.33 2361
6759.10 2307
6759.88 2130
6760.65 2225
6761.43 2184
6762.20 2184
6762.98 2174
6763.76 2241
6764.53 2266
6765.31 2153
6766.09 2291
6766.86 2270
6767.64 2153
6768.41 2222
6769.19 2124
6769.97 2145
6770.74 2167
6771.52 2175
6772.30 2220
6773.07 2170
6773.85 2149
6774.63 2152
6775.40 2181
6776.18 2150
6776.96 2136
6777.74 2217
6778.51 2234
6779.29 2226
6780.07 2239
6780.84 2152
6781.62 2086
6782.40 2129
6783.17 2077
6783.95 2089
6784.73 2031
6785.51 2019
6786.28 2079
6787.06 2035
6787.84 1935
6788.62 1956
6789.39 2011
6790.17 1977
6790.95 1919
6791.73 1943
6792.51 1981
6793.28 1871
6794.06 1805
6794.84 1866
6795.62 1940
6796.39 1946
6797.17 2018
6797.95 1964
6798.73 1999
6799.51 2094
6800.29 2127
6801.06 2104
6801.84 2130
6802.62 2106
6803.40 2102
6804.18 2098
6804.96 2067
6805.73 2138
6806.51 2147
6807.29 1993
6808.07 2056
6808.85 1966
6809.63 1940
6810.41 1906
6811.18 1897
6811.96 1989
6812.74 2041
6813.52 2022
6814.30 1992
6815.08 2003
6815.86 2040
6816.64 2053
6817.42 2081
6818.20 2078
6818.98 2006
6819.76 2091
6820.53 2064
6821.31 2035
6822.09 2001
6822.87 2005
6823.65 2065
6824.43 2033
6825.21 1974
6825.99 2076
6826.77 2121
6827.55 2043
6828.33 2101
6829.11 2151
6829.89 2008
6830.67 2062
6831.45 2092
6832.23 1992
6833.01 1996
6833.79 2006
6834.57 2030
6835.35 2073
6836.13 2111
6836.91 2114
6837.69 2066
6838.47 2072
6839.25 2052
6840.03 2061
6840.81 2044
6841.59 2111
6842.37 2060
6843.16 2096
6843.94 2160
6844.72 2154
6845.50 2190
6846.28 2397
6847.06 2662
6847.84 2895
6848.62 3069
6849.40 3516
6850.18 3738
6850.96 3690
6851.75 3550
6852.53 3426
6853.31 3341
6854.09 3185
6854.87 3104
6855.65 3124
6856.43 3164
6857.22 3423
6858.00 3403
6858.78 3358
6859.56 3243
6860.34 3019
6861.12 2897
6861.90 2703
6862.69 2530
6863.47 2559
6864.25 2404
6865.03 2375
6865.81 2373
6866.60 2364
6867.38 2248
6868.16 2318
6868.94 2279
6869.72 2262
6870.51 2221
6871.29 2209
6872.07 2207
6872.85 2188
6873.64 2216
6874.42 2207
6875.20 2212
6875.98 2306
6876.77 2265
6877.55 2242
6878.33 2250
6879.11 2313
6879.90 2247
6880.68 2228
6881.46 2287
6882.25 2240
6883.03 2261
6883.81 2321
6884.59 2437
6885.38 2476
6886.16 2594
6886.94 2746
6887.73 2727
6888.51 2860
6889.29 2729
6890.08 2673
6890.86 2478
6891.64 2386
6892.43 2404
6893.21 2294
6893.99 2320
6894.78 2322
6895.56 2336
6896.35 2407
6897.13 2367
6897.91 2395
6898.70 2375
6899.48 2429
6900.26 2397
6901.05 2349
6901.83 2420
6902.62 2371
6903.40 2400
6904.18 2454
6904.97 2387
6905.75 2408
6906.54 2382
6907.32 2419
6908.11 2374
6908.89 2375
6909.67 2341
6910.46 2379
6911.24 2406
6912.03 2406
6912.81 2369
6913.60 2339
6914.38 2387
6915.17 2455
6915.95 2379
6916.74 2389
6917.52 2449
6918.31 2450
6919.09 2400
6919.88 2513
6920.66 2536
6921.45 2523
6922.23 2520
6923.02 2565
6923.80 2532
6924.59 2558
6925.37 2602
6926.16 2586
6926.94 2716
6927.73 2641
6928.51 2568
6929.30 2653
6930.09 2694
6930.87 2579
6931.66 2639
6932.44 2700
6933.23 2660
6934.01 2643
6934.80 2752
6935.59 2791
6936.37 2789
6937.16 2887
6937.94 2892
6938.73 2966
6939.52 3187
6940.30 3325
6941.09 3299
6941.88 3375
6942.66 3527
6943.45 3480
6944.23 3538
6945.02 3448
6945.81 3544
6946.59 3597
6947.38 3634
6948.17 3664
6948.95 3635
6949.74 3530
6950.53 3516
6951.31 3622
6952.10 3540
6952.89 3688
6953.67 3712
6954.46 3714
6955.25 3815
6956.04 3902
6956.82 3964
6957.61 3980
6958.40 4055
6959.18 4000
6959.97 3969
6960.76 3934
6961.55 3853
6962.33 3879
6963.12 3937
6963.91 3960
6964.70 4091
6965.48 4020
6966.27 4215
6967.06 4340
6967.85 4442
6968.63 4648
6969.42 4711
6970.21 4621
6971.00 4544
6971.79 4601
6972.57 4620
6973.36 4691
6974.15 4713
6974.94 4830
6975.73 5034
6976.52 5354
6977.30 5534
6978.09 5746
6978.88 5988
6979.67 6509
6980.46 6836
6981.25 7599
6982.03 8730
6982.82 9927
6983.61 11184
6984.40 12252
6985.19 12967
6985.98 12918
6986.77 12546
6987.55 11447
6988.34 10291
6989.13 9145
6989.92 7986
6990.71 7040
6991.50 6322
6992.29 6023
6993.08 5862
6993.87 5786
6994.66 6039
6995.45 6608
6996.24 7675
6997.02 8633
6997.81 9737
6998.60 10976
6999.39 11406
7000.18 11301
7000.97 10668
7001.76 9731
7002.55 8623
7003.34 7531
7004.13 6474
7004.92 5520
7005.71 4852
7006.50 4447
7007.29 4025
7008.08 3703
7008.87 3544
7009.66 3524
7010.45 3576
7011.24 3544
7012.03 3444
7012.82 3449
7013.61 3456
7014.40 3485
7015.19 3399
7015.98 3422
7016.77 3298
7017.56 3223
7018.35 3129
7019.15 3053
7019.94 3079
7020.73 3139
7021.52 3237
7022.31 3377
7023.10 3392
7023.89 3423
7024.68 3467
7025.47 3368
7026.26 3442
7027.05 3293
7027.85 3260
7028.64 3178
7029.43 3110
7030.22 3078
7031.01 2982
7031.80 2944
7032.59 2990
7033.38 3035
7034.18 3055
7034.97 3086
7035.76 3270
7036.55 3381
7037.34 3199
7038.13 3289
7038.93 3421
7039.72 3335
7040.51 3280
7041.30 3328
7042.09 3347
7042.89 3299
7043.68 3272
7044.47 3365
7045.26 3320
7046.05 3342
7046.85 3452
7047.64 3707
7048.43 3838
7049.22 4016
7050.01 4117
7050.81 4110
7051.60 4111
7052.39 3706
7053.18 3433
7053.98 3270
7054.77 3145
7055.56 3079
7056.36 3019
7057.15 2915
7057.94 2897
7058.73 2843
7059.53 2856
7060.32 2825
7061.11 2902
7061.91 2812
7062.70 2828
7063.49 2783
7064.29 2722
7065.08 2789
7065.87 2778
7066.66 2728
7067.46 2680
7068.25 2605
7069.04 2710
7069.84 2643
7070.63 2557
7071.43 2497
7072.22 2543
7073.01 2572
7073.81 2561
7074.60 2394
7075.39 2384
7076.19 2396
7076.98 2422
7077.78 2403
7078.57 2353
7079.36 2325
7080.16 2315
7080.95 2267
7081.75 2304
7082.54 2308
7083.33 2322
7084.13 2268
7084.92 2308
7085.72 2320
7086.51 2298
7087.31 2251
7088.10 2284
7088.90 2365
7089.69 2455
7090.48 2472
7091.28 2443
7092.07 2451
7092.87 2483
7093.66 2427
7094.46 2309
7095.25 2241
7096.05 2187
7096.84 2144
7097.64 2157
7098.43 2073
7099.23 2021
7100.02 1973
7100.82 2013
7101.61 2038
7102.41 2000
7103.20 1998
7104.00 1977
7104.80 1993
7105.59 1924
7106.39 1918
7107.18 1947
7107.98 1839
7108.77 1848
7109.57 1791
7110.36 1778
7111.16 1771
7111.96 1761
7112.75 1790
7113.55 1789
7114.34 1757
7115.14 1803
7115.94 1751
7116.73 1752
7117.53 1796
7118.32 1826
7119.12 1788
7119.92 1786
7120.71 1792
7121.51 1719
7122.31 1779
7123.10 1740
7123.90 1704
7124.70 1687
7125.49 1790
7126.29 1733
7127.09 1729
7127.88 1766
7128.68 1796
7129.48 1786
7130.27 1779
7131.07 1793
7131.87 1754
7132.66 1732
7133.46 1700
7134.26 1735
7135.06 1702
7135.85 1684
7136.65 1658
7137.45 1664
7138.24 1614
7139.04 1695
7139.84 1712
7140.64 1736
7141.43 1736
7142.23 1749
7143.03 1687
7143.83 1764
7144.62 1745
7145.42 1709
7146.22 1690
7147.02 1657
7147.82 1648
7148.61 1692
7149.41 1718
7150.21 1651
7151.01 1637
7151.81 1666
7152.60 1560
7153.40 1621
7154.20 1694
7155.00 1708
7155.80 1645
7156.59 1690
7157.39 1640
7158.19 1656
7158.99 1577
7159.79 1587
7160.59 1516
7161.39 1596
7162.18 1566
7162.98 1539
7163.78 1537
7164.58 1546
7165.38 1554
7166.18 1545
7166.98 1629
7167.78 1593
7168.57 1584
7169.37 1579
7170.17 1617
7170.97 1625
7171.77 1632
7172.57 1574
7173.37 1531
7174.17 1551
7174.97 1524
7175.77 1516
7176.57 1501
7177.37 1529
7178.17 1530
7178.97 1499
7179.77 1489
7180.56 1578
7181.36 1598
7182.16 1653
7182.96 1687
7183.76 1680
7184.56 1649
7185.36 1702
7186.16 1655
7186.96 1529
7187.76 1553
7188.56 1538
7189.36 1417
7190.16 1451
7190.96 1449
7191.76 1441
7192.57 1486
7193.37 1429
7194.17 1400
7194.97 1429
7195.77 1428
7196.57 1458
7197.37 1446
7198.17 1456
7198.97 1462
7199.77 1413
7200.57 1448
7201.37 1499
7202.17 1463
7202.97 1437
7203.77 1450
7204.58 1450
7205.38 1398
7206.18 1402
7206.98 1390
7207.78 1444
7208.58 1414
7209.38 1445
7210.18 1450
7210.99 1424
7211.79 1455
7212.59 1425
7213.39 1369
7214.19 1404
7214.99 1399
7215.79 1423
7216.60 1469
7217.40 1479
7218.20 1485
7219.00 1437
7219.80 1470
7220.60 1407
7221.41 1463
7222.21 1451
7223.01 1455
7223.81 1482
7224.62 1502
7225.42 1532
7226.22 1454
7227.02 1459
7227.82 1502
7228.63 1495
7229.43 1425
7230.23 1479
7231.03 1537
7231.84 1512
7232.64 1469
7233.44 1470
7234.24 1586
7235.05 1526
7235.85 1529
7236.65 1598
7237.45 1639
7238.26 1626
7239.06 1680
7239.86 1657
7240.67 1635
7241.47 1655
7242.27 1627
7243.08 1577
7243.88 1608
7244.68 1575
7245.49 1686
7246.29 1711
7247.09 1720
7247.90 1669
7248.70 1626
7249.50 1610
7250.31 1659
7251.11 1668
7251.91 1655
7252.72 1641
7253.52 1722
7254.32 1739
7255.13 1733
7255.93 1628
7256.74 1708
7257.54 1873
7258.34 1869
7259.15 1882
7259.95 1976
7260.76 1989
7261.56 1988
7262.36 2065
7263.17 1971
7263.97 1917
7264.78 1940
7265.58 1985
7266.39 1977
7267.19 1924
7268.00 1893
7268.80 1964
7269.60 1955
7270.41 1931
7271.21 1953
7272.02 1995
7272.82 2078
7273.63 2097
7274.43 1939
7275.24 2024
7276.04 2089
7276.85 2073
7277.65 2140
7278.46 2261
7279.26 2297
7280.07 2509
7280.87 2895
7281.68 3235
7282.48 3634
7283.29 3999
7284.09 4182
7284.90 4038
7285.71 3832
7286.51 3588
7287.32 3296
7288.12 2970
7288.93 2752
7289.73 2553
7290.54 2332
7291.35 2323
7292.15 2217
7292.96 2181
7293.76 2064
7294.57 2071
7295.38 2074
7296.18 2075
7296.99 2082
7297.79 2058
7298.60 2086
7299.41 2146
7300.21 2122
7301.02 2071
7301.82 2036
7302.63 2108
7303.44 2125
7304.24 2124
7305.05 2253
7305.86 2287
7306.66 2314
7307.47 2427
7308.28 2623
7309.08 2768
7309.89 2882
7310.70 2918
7311.50 2971
7312.31 2713
7313.12 2653
7313.93 2669
7314.73 2696
7315.54 2718
7316.35 2807
7317.15 2837
7317.96 3049
7318.77 3163
7319.58 3121
7320.38 3302
7321.19 3131
7322.00 3051
7322.81 2972
7323.61 2853
7324.42 2715
7325.23 2618
7326.04 2488
7326.84 2442
7327.65 2399
7328.46 2309
7329.27 2396
7330.08 2371
7330.88 2464
7331.69 2517
7332.50 2657
7333.31 2733
7334.12 2802
7334.92 2908
7335.73 2854
7336.54 2731
7337.35 2621
7338.16 2557
7338.97 2421
7339.78 2347
7340.58 2245
7341.39 2225
7342.20 2177
7343.01 2054
7343.82 2064
7344.63 2092
7345.44 2103
7346.24 2096
7347.05 2152
7347.86 2151
7348.67 2101
7349.48 2081
7350.29 2133
7351.10 2129
7351.91 2028
7352.72 1986
7353.53 1986
7354.34 2015
7355.14 1986
7355.95 1965
7356.76 1954
7357.57 1988
7358.38 2036
7359.19 2119
7360.00 2131
7360.81 2119
7361.62 2146
7362.43 2216
7363.24 2193
7364.05 2134
7364.86 2173
7365.67 2147
7366.48 2261
7367.29 2195
7368.10 2146
7368.91 2187
7369.72 2201
7370.53 2210
7371.34 2253
7372.15 2248
7372.96 2287
7373.77 2310
7374.58 2326
7375.39 2381
7376.20 2398
7377.01 2486
7377.82 2715
7378.63 2868
7379.44 3013
7380.26 3127
7381.07 3167
7381.88 3230
7382.69 3141
7383.50 3033
7384.31 2799
7385.12 2530
7385.93 2440
7386.74 2312
7387.55 2210
7388.36 2040
7389.18 1991
7389.99 2064
7390.80 1935
7391.61 1930
7392.42 1962
7393.23 1999
7394.04 2045
7394.86 2026
7395.67 2091
7396.48 2216
7397.29 2263
7398.10 2470
7398.91 2740
7399.73 2910
7400.54 2921
7401.35 2820
7402.16 2749
7402.97 2707
7403.79 2503
7404.60 2538
7405.41 2477
7406.22 2334
7407.03 2240
7407.85 2141
7408.66 2142
7409.47 2052
7410.28 1949
7411.10 1895
7411.91 1797
7412.72 1736
7413.53 1739
7414.35 1711
7415.16 1678
7415.97 1672
7416.78 1656
7417.60 1635
7418.41 1598
7419.22 1600
7420.03 1665
7420.85 1637
7421.66 1603
7422.47 1577
7423.29 1536
7424.10 1479
7424.91 1500
7425.73 1534
7426.54 1477
7427.35 1508
7428.17 1537
7428.98 1543
7429.79 1496
7430.61 1466
7431.42 1504
7432.23 1553
7433.05 1542
7433.86 1529
7434.67 1566
7435.49 1592
7436.30 1596
7437.12 1616
7437.93 1638
7438.74 1614
7439.56 1705
7440.37 1614
7441.18 1614
7442.00 1610
7442.81 1633
7443.63 1564
7444.44 1622
7445.26 1570
7446.07 1519
7446.88 1531
7447.70 1547
7448.51 1597
7449.33 1595
7450.14 1515
7450.96 1529
7451.77 1557
7452.59 1539
7453.40 1557
7454.22 1602
7455.03 1484
7455.85 1574
7456.66 1576
7457.47 1591
7458.29 1595
7459.10 1589
7459.92 1532
7460.74 1511
7461.55 1504
7462.37 1540
7463.18 1607
7464.00 1524
7464.81 1586
7465.63 1608
7466.44 1576
7467.26 1618
7468.07 1622
7468.89 1720
7469.70 1554
7470.52 1525
7471.34 1598
7472.15 1540
7472.97 1520
7473.78 1541
7474.60 1509
7475.41 1461
7476.23 1412
7477.05 1358
7477.86 1483
7478.68 1435
7479.49 1422
7480.31 1444
7481.13 1486
7481.94 1496
7482.76 1450
7483.58 1404
7484.39 1382
7485.21 1390
7486.03 1388
7486.84 1369
7487.66 1400
7488.48 1408
7489.29 1391
7490.11 1394
7490.93 1448
7491.74 1454
7492.56 1333
7493.38 1381
7494.19 1432
7495.01 1354
7495.83 1357
7496.64 1407
7497.46 1340
7498.28 1374
7499.10 1396
7499.91 1384
7500.73 1344
7501.55 1366
7502.36 1416
7503.18 1415
7504.00 1382
7504.82 1340
7505.63 1374
7506.45 1413
7507.27 1377
7508.09 1338
7508.90 1398
7509.72 1392
7510.54 1370
7511.36 1339
7512.18 1373
7512.99 1386
7513.81 1358
7514.63 1351
7515.45 1370
7516.27 1372
7517.08 1349
7517.90 1373
7518.72 1375
7519.54 1356
7520.36 1380
7521.18 1430
7521.99 1360
7522.81 1357
7523.63 1332
7524.45 1350
7525.27 1301
7526.09 1312
7526.91 1341
7527.72 1370
7528.54 1354
7529.36 1310
7530.18 1380
7531.00 1427
7531.82 1368
7532.64 1401
7533.46 1363
7534.28 1405
7535.10 1418
7535.91 1395
7536.73 1432
7537.55 1445
7538.37 1485
7539.19 1482
7540.01 1535
7540.83 1489
7541.65 1443
7542.47 1480
7543.29 1485
7544.11 1483
7544.93 1475
7545.75 1456
7546.57 1459
7547.39 1515
7548.21 1497
7549.03 1459
7549.85 1448
7550.67 1445
7551.49 1559
7552.31 1534
7553.13 1506
7553.95 1550
7554.77 1540
7555.59 1581
7556.41 1591
7557.23 1615
7558.05 1619
7558.87 1625
7559.69 1686
7560.51 1652
7561.33 1598
7562.15 1596
7562.97 1545
7563.79 1571
7564.61 1557
7565.44 1593
7566.26 1648
7567.08 1611
7567.90 1603
7568.72 1611
7569.54 1643
7570.36 1709
7571.18 1565
7572.00 1664
7572.82 1633
7573.65 1585
7574.47 1599
7575.29 1642
7576.11 1627
7576.93 1629
7577.75 1581
7578.57 1579
7579.40 1583
7580.22 1593
7581.04 1633
7581.86 1698
7582.68 1717
7583.50 1721
7584.33 1758
7585.15 1749
7585.97 1742
7586.79 1802
7587.61 1833
7588.44 1786
7589.26 1802
7590.08 1765
7590.90 1749
7591.72 1799
7592.55 1784
7593.37 1778
7594.19 1722
7595.01 1852
7595.84 1846
7596.66 1822
7597.48 1862
7598.30 1891
7599.13 1900
7599.95 2063
7600.77 2129
7601.59 2233
7602.42 2334
7603.24 2415
7604.06 2506
7604.89 2540
7605.71 2548
7606.53 2383
7607.36 2347
7608.18 2248
7609.00 2140
7609.82 2051
7610.65 2001
7611.47 1970
7612.29 1973
7613.12 2006
7613.94 1998
7614.77 1990
7615.59 2095
7616.41 2122
7617.24 2207
7618.06 2169
7618.88 2154
7619.71 2030
7620.53 2001
7621.35 1899
7622.18 1934
7623.00 1885
7623.83 1863
7624.65 1946
7625.47 2001
7626.30 2018
7627.12 2180
7627.95 2290
7628.77 2451
7629.60 2520
7630.42 2735
7631.24 2829
7632.07 2836
7632.89 2630
7633.72 2586
7634.54 2406
7635.37 2267
7636.19 2043
7637.02 1894
7637.84 1803
7638.67 1751
7639.49 1702
7640.31 1637
7641.14 1559
7641.96 1564
7642.79 1571
7643.61 1572
7644.44 1555
7645.26 1535
7646.09 1466
7646.92 1512
7647.74 1482
7648.57 1471
7649.39 1478
7650.22 1535
7651.04 1477
7651.87 1396
7652.69 1426
7653.52 1437
7654.34 1442
7655.17 1452
7656.00 1435
7656.82 1388
7657.65 1377
7658.47 1459
7659.30 1440
7660.12 1378
7660.95 1401
7661.78 1403
7662.60 1360
7663.43 1419
7664.25 1415
7665.08 1401
7665.91 1511
7666.73 1486
7667.56 1478
7668.39 1451
7669.21 1446
7670.04 1463
7670.87 1440
7671.69 1421
7672.52 1421
7673.35 1374
7674.17 1346
7675.00 1352
7675.83 1331
7676.65 1314
7677.48 1317
7678.31 1383
7679.13 1393
7679.96 1326
7680.79 1357
7681.61 1457
7682.44 1408
7683.27 1341
7684.10 1316
7684.92 1362
7685.75 1367
7686.58 1347
7687.40 1383
7688.23 1351
7689.06 1347
7689.89 1355
7690.71 1380
7691.54 1394
7692.37 1442
7693.20 1446
7694.03 1376
7694.85 1378
7695.68 1374
7696.51 1508
7697.34 1475
7698.16 1488
7698.99 1543
7699.82 1549
7700.65 1493
7701.48 1409
7702.31 1446
7703.13 1448
7703.96 1403
7704.79 1340
7705.62 1366
7706.45 1364
7707.28 1425
7708.10 1413
7708.93 1412
7709.76 1383
7710.59 1343
7711.42 1360
7712.25 1415
7713.08 1374
7713.90 1294
7714.73 1310
7715.56 1349
7716.39 1363
7717.22 1353
7718.05 1327
7718.88 1344
7719.71 1326
7720.54 1296
7721.37 1374
7722.20 1318
7723.02 1276
7723.85 1333
7724.68 1350
7725.51 1306
7726.34 1299
7727.17 1266
7728.00 1267
7728.83 1307
7729.66 1292
7730.49 1337
7731.32 1308
7732.15 1319
7732.98 1334
7733.81 1307
7734.64 1306
7735.47 1369
7736.30 1280
7737.13 1319
7737.96 1276
7738.79 1295
7739.62 1303
7740.45 1302
7741.28 1365
7742.11 1346
7742.94 1508
7743.77 1652
7744.60 1929
7745.43 1976
7746.26 2066
7747.09 2135
7747.92 2167
7748.75 2086
7749.59 2021
7750.42 1940
7751.25 1722
7752.08 1660
7752.91 1529
7753.74 1433
7754.57 1409
7755.40 1322
7756.23 1317
7757.06 1245
7757.90 1265
7758.73 1329
7759.56 1268
7760.39 1297
7761.22 1359
7762.05 1322
7762.88 1342
7763.71 1309
7764.55 1320
7765.38 1238
7766.21 1290
7767.04 1255
7767.87 1242
7768.70 1221
7769.54 1163
7770.37 1211
7771.20 1280
7772.03 1217
7772.86 1270
7773.70 1208
7774.53 1229
7775.36 1244
7776.19 1244
7777.02 1267
7777.86 1235
7778.69 1217
7779.52 1225
7780.35 1278
7781.19 1263
7782.02 1241
7782.85 1300
7783.68 1350
7784.52 1322
7785.35 1361
7786.18 1381
7787.01 1335
7787.85 1338
7788.68 1334
7789.51 1349
7790.35 1272
7791.18 1273
7792.01 1313
7792.84 1345
7793.68 1332
7794.51 1279
7795.34 1261
7796.18 1321
7797.01 1319
7797.84 1247
7798.68 1264
7799.51 1288
7800.34 1351
7801.18 1363
7802.01 1413
7802.84 1423
7803.68 1372
7804.51 1350
7805.35 1443
7806.18 1429
7807.01 1447
7807.85 1479
7808.68 1497
7809.51 1403
7810.35 1432
7811.18 1472
7812.02 1580
7812.85 1589
7813.68 1476
7814.52 1552
7815.35 1558
7816.19 1610
7817.02 1578
7817.86 1610
7818.69 1574
7819.52 1607
7820.36 1583
7821.19 1541
7822.03 1597
7822.86 1562
7823.70 1592
7824.53 1625
7825.37 1690
7826.20 1735
7827.04 1759
7827.87 1740
7828.71 1723
7829.54 1625
7830.38 1574
7831.21 1547
7832.05 1565
7832.88 1588
7833.72 1583
7834.55 1499
7835.39 1598
7836.22 1623
7837.06 1667
7837.89 1638
7838.73 1578
7839.57 1559
7840.40 1505
7841.24 1482
7842.07 1413
7842.91 1428
7843.74 1378
7844.58 1402
7845.42 1420
7846.25 1343
7847.09 1337
7847.92 1417
7848.76 1357
7849.60 1355
7850.43 1307
7851.27 1309
7852.10 1366
7852.94 1350
7853.78 1368
7854.61 1332
7855.45 1331
7856.29 1376
7857.12 1399
7857.96 1348
7858.79 1329
7859.63 1308
7860.47 1368
7861.30 1361
7862.14 1330
7862.98 1321
7863.81 1321
7864.65 1327
7865.49 1315
7866.33 1307
7867.16 1348
7868.00 1357
7868.84 1359
7869.67 1350
7870.51 1346
7871.35 1341
7872.19 1372
7873.02 1403
7873.86 1443
7874.70 1484
7875.54 1553
7876.37 1503
7877.21 1596
7878.05 1602
7878.89 1566
7879.72 1553
7880.56 1491
7881.40 1420
7882.24 1384
7883.07 1334
7883.91 1323
7884.75 1254
7885.59 1304
7886.43 1330
7887.26 1312
7888.10 1369
7888.94 1356
7889.78 1383
7890.62 1459
7891.45 1397
7892.29 1438
7893.13 1347
7893.97 1410
7894.81 1326
7895.65 1391
7896.49 1375
7897.32 1395
7898.16 1378
7899.00 1349
7899.84 1342
7900.68 1357
7901.52 1312
7902.36 1314
7903.20 1332
7904.03 1323
7904.87 1313
7905.71 1294
7906.55 1334
7907.39 1347
7908.23 1363
7909.07 1381
7909.91 1342
7910.75 1407
7911.59 1491
7912.43 1541
7913.27 1609
7914.11 1620
7914.94 1661
7915.78 1753
7916.62 1722
7917.46 1739
7918.30 1725
7919.14 1691
7919.98 1667
7920.82 1538
7921.66 1537
7922.50 1413
7923.34 1390
7924.18 1331
7925.02 1324
7925.86 1275
7926.70 1298
7927.54 1335
7928.38 1363
7929.22 1335
7930.06 1311
7930.90 1349
7931.74 1339
7932.59 1355
7933.43 1277
7934.27 1206
7935.11 1203
7935.95 1242
7936.79 1241
7937.63 1267
7938.47 1245
7939.31 1234
7940.15 1288
7940.99 1255
7941.83 1275
7942.67 1328
7943.52 1343
7944.36 1336
7945.20 1349
7946.04 1298
7946.88 1311
7947.72 1331
7948.56 1346
7949.40 1361
7950.25 1290
7951.09 1353
7951.93 1400
7952.77 1487
7953.61 1348
7954.45 1388
7955.29 1372
7956.14 1366
7956.98 1378
7957.82 1239
7958.66 1304
7959.50 1342
7960.35 1367
7961.19 1293
7962.03 1277
7962.87 1343
7963.71 1379
7964.56 1399
7965.40 1484
7966.24 1555
7967.08 1553
7967.93 1611
7968.77 1546
7969.61 1436
7970.45 1384
7971.29 1280
7972.14 1325
7972.98 1272
7973.82 1254
7974.67 1280
7975.51 1280
7976.35 1191
7977.19 1173
7978.04 1171
7978.88 1193
7979.72 1134
7980.57 1136
7981.41 1157
7982.25 1189
7983.09 1146
7983.94 1160
7984.78 1219
7985.62 1204
7986.47 1208
7987.31 1232
7988.15 1206
7989.00 1186
7989.84 1150
7990.68 1181
7991.53 1113
7992.37 1123
7993.22 1102
7994.06 1096
7994.90 1149
7995.75 1103
7996.59 1101
7997.43 1126
7998.28 1090
7999.12 1145
7999.97 1105
8000.81 1110
8001.65 1098
8002.50 1106
8003.34 1117
8004.19 1119
8005.03 1107
8005.88 1064
8006.72 1096
8007.57 1138
8008.41 1124
8009.25 1132
8010.10 1080
8010.94 1072
8011.79 1092
8012.63 1102
8013.48 1059
8014.32 1070
8015.17 1084
8016.01 1082
8016.86 1076
8017.70 981
8018.55 1012
8019.39 1055
8020.24 1016
8021.08 1015
8021.93 1064
8022.77 1049
8023.62 1029
8024.46 1046
8025.31 1028
8026.15 1046
8027.00 1041
8027.84 1021
8028.69 1027
8029.54 1044
8030.38 1049
8031.23 1039
8032.07 1014
8032.92 1016
8033.76 1011
8034.61 1005
8035.46 1044
8036.30 1020
8037.15 1002
8037.99 1007
8038.84 1028
8039.69 1060
8040.53 1021
8041.38 986
8042.22 1069
8043.07 1028
8043.92 1010
8044.76 1017
8045.61 1034
8046.46 1052
8047.30 1073
8048.15 1003
8049.00 1054
8049.84 1045
8050.69 1014
8051.54 993
8052.38 987
8053.23 1026
8054.08 1028
8054.92 1020
8055.77 993
8056.62 1009
8057.46 1040
8058.31 1033
8059.16 968
8060.01 989
8060.85 1007
8061.70 962
8062.55 1028
8063.40 1033
8064.24 966
8065.09 976
8065.94 998
8066.79 1032
8067.63 991
8068.48 963
8069.33 989
8070.18 931
8071.02 983
8071.87 1018
8072.72 957
8073.57 928
8074.42 939
8075.26 976
8076.11 982
8076.96 962
8077.81 949
8078.66 978
8079.50 950
8080.35 958
8081.20 928
8082.05 989
8082.90 955
8083.75 958
8084.59 993
8085.44 1002
8086.29 937
8087.14 980
8087.99 970
8088.84 971
8089.69 1032
8090.53 948
8091.38 985
8092.23 970
8093.08 975
8093.93 1000
8094.78 1032
8095.63 1005
8096.48 943
8097.33 989
8098.18 1028
8099.02 1055
8099.87 980
8100.72 992
8101.57 1007
8102.42 1018
8103.27 991
8104.12 1009
8104.97 1022
8105.82 1052
8106.67 963
8107.52 932
8108.37 929
8109.22 969
8110.07 973
8110.92 999
8111.77 1008
8112.62 997
8113.47 970
8114.32 1000
8115.17 1009
8116.02 1017
8116.87 1059
8117.72 1061
8118.57 1114
8119.42 1060
8120.27 1056
8121.12 1059
8121.97 1045
8122.82 1059
8123.67 989
8124.52 1001
8125.37 958
8126.22 1014
8127.07 1034
8127.93 999
8128.78 974
8129.63 1019
8130.48 1008
8131.33 1025
8132.18 1014
8133.03 1027
8133.88 993
8134.73 992
8135.58 1013
8136.44 1054
8137.29 991
8138.14 983
8138.99 994
8139.84 946
8140.69 957
8141.54 980
8142.39 1037
8143.25 1031
8144.10 1018
8144.95 1012
8145.80 1020
8146.65 1059
8147.50 963
8148.36 1037
8149.21 1059
8150.06 1002
8150.91 1082
8151.76 1084
8152.62 1091
8153.47 1086
8154.32 1141
8155.17 1160
8156.02 1157
8156.88 1178
8157.73 1063
8158.58 1031
8159.43 1000
8160.29 963
8161.14 1053
8161.99 1024
8162.84 945
8163.70 989
8164.55 969
8165.40 981
8166.25 972
8167.11 988
8167.96 959
8168.81 936
8169.67 998
8170.52 1001
8171.37 1005
8172.23 934
8173.08 939
8173.93 965
8174.78 972
8175.64 983
8176.49 996
8177.34 947
8178.20 915
8179.05 936
8179.90 959
8180.76 911
8181.61 929
8182.47 957
8183.32 965
8184.17 964
8185.03 916
8185.88 915
8186.73 936
8187.59 931
8188.44 933
8189.30 898
8190.15 930
8191.00 879
8191.86 939
8192.71 970
8193.57 901
8194.42 934
8195.27 965
8196.13 942
8196.98 923
8197.84 889
8198.69 913
8199.55 955
8200.40 937
8201.26 915
8202.11 976
8202.96 979
8203.82 938
8204.67 899
8205.53 905
8206.38 946
8207.24 947
8208.09 980
8208.95 942
8209.80 937
8210.66 939
8211.51 946
8212.37 906
8213.22 922
8214.08 943
8214.93 972
8215.79 999
8216.65 964
8217.50 949
8218.36 1021
8219.21 1046
8220.07 1051
8220.92 1070
8221.78 1066
8222.63 1054
8223.49 1089
8224.35 1085
8225.20 1092
8226.06 1064
8226.91 1040
8227.77 972
8228.63 935
8229.48 935
8230.34 947
8231.19 947
8232.05 945
8232.91 923
8233.76 966
8234.62 951
8235.47 921
8236.33 935
8237.19 930
8238.04 888
8238.90 918
8239.76 964
8240.61 1028
8241.47 957
8242.33 887
8243.18 928
8244.04 950
8244.90 961
8245.75 951
8246.61 972
8247.47 1000
8248.33 963
8249.18 949
8250.04 950
8250.90 964
8251.75 1042
8252.61 972
8253.47 936
8254.33 931
8255.18 963
8256.04 976
8256.90 950
8257.76 901
8258.61 910
8259.47 972
8260.33 894
8261.19 923
8262.04 968
8262.90 959
8263.76 937
8264.62 940
8265.48 939
8266.33 928
8267.19 914
8268.05 922
8268.91 917
8269.77 904
8270.62 937
8271.48 975
8272.34 950
8273.20 937
8274.06 922
8274.92 952
8275.77 948
8276.63 939
8277.49 957
8278.35 965
8279.21 1005
8280.07 1004
8280.93 950
8281.78 995
8282.64 1000
8283.50 956
8284.36 944
8285.22 977
8286.08 1008
8286.94 984
8287.80 977
8288.66 958
8289.51 968
8290.37 956
8291.23 997
8292.09 1013
8292.95 1006
8293.81 1027
8294.67 1024
8295.53 1072
8296.39 1008
8297.25 1010
8298.11 1006
8298.97 1001
8299.83 969
8300.69 1007
8301.55 1037
8302.41 994
8303.27 1017
8304.13 1053
8304.99 1040
8305.85 1028
8306.71 1037
8307.57 1031
8308.43 989
8309.29 986
8310.15 976
8311.01 1033
8311.87 1035
8312.73 1044
8313.59 1013
8314.45 1051
8315.31 1012
8316.17 1034
8317.03 1060
8317.89 1037
8318.75 986
8319.61 974
8320.47 1005
8321.33 986
8322.20 1028
8323.06 1034
8323.92 1071
8324.78 1044
8325.64 1033
8326.50 1020
8327.36 1031
8328.22 1030
8329.08 1051
8329.94 1069
8330.81 1066
8331.67 1048
8332.53 1048
8333.39 1081
8334.25 1027
8335.11 1036
8335.97 1086
8336.84 1068
8337.70 1014
8338.56 1030
8339.42 1074
8340.28 1087
8341.15 1079
8342.01 1062
8342.87 1106
8343.73 1080
8344.59 1102
8345.45 1111
8346.32 1081
8347.18 1036
8348.04 1037
8348.90 1042
8349.77 1131
8350.63 1150
8351.49 1096
8352.35 1126
8353.22 1111
8354.08 1094
8354.94 1142
8355.80 1128
8356.67 1107
8357.53 1089
8358.39 1093
8359.25 1134
8360.12 1118
8360.98 1149
8361.84 1174
8362.71 1126
8363.57 1118
8364.43 1163
8365.29 1172
8366.16 1152
8367.02 1154
8367.88 1161
8368.75 1212
8369.61 1234
8370.47 1228
8371.34 1268
8372.20 1296
8373.06 1239
8373.93 1166
8374.79 1189
8375.65 1280
8376.52 1233
8377.38 1170
8378.25 1202
8379.11 1256
8379.97 1240
8380.84 1311
8381.70 1287
8382.56 1297
8383.43 1358
8384.29 1354
8385.16 1376
8386.02 1377
8386.89 1380
8387.75 1416
8388.61 1333
8389.48 1336
8390.34 1355
8391.21 1320
8392.07 1325
8392.94 1389
8393.80 1429
8394.67 1432
8395.53 1379
8396.39 1441
8397.26 1484
8398.12 1442
8398.99 1482
8399.85 1491
8400.72 1473
8401.58 1505
8402.45 1503
8403.31 1573
8404.18 1520
8405.04 1554
8405.91 1595
8406.77 1570
8407.64 1607
8408.50 1660
8409.37 1702
8410.24 1682
8411.10 1710
8411.97 1699
8412.83 1701
8413.70 1752
8414.56 1697
8415.43 1774
8416.29 1763
8417.16 1792
8418.03 1874
8418.89 1895
8419.76 1841
8420.62 1915
8421.49 1907
8422.36 1986
8423.22 2057
8424.09 1976
8424.95 2039
8425.82 2104
8426.69 2132
8427.55 2145
8428.42 2118
8429.28 2163
8430.15 2136
8431.02 2223
8431.88 2229
8432.75 2269
8433.62 2389
8434.48 2472
8435.35 2503
8436.22 2589
8437.08 2659
8437.95 2652
8438.82 2818
8439.68 2833
8440.55 2828
8441.42 2783
8442.29 2908
8443.15 2839
8444.02 2804
8444.89 2840
8445.75 2763
8446.62 2952
8447.49 3066
8448.36 3190
8449.22 3576
8450.09 4125
8450.96 5003
8451.83 6026
8452.69 7092
8453.56 8252
8454.43 8931
8455.30 8875
8456.16 8619
8457.03 7971
8457.90 7076
8458.77 6047
8459.64 5235
8460.50 4517
8461.37 3908
8462.24 3375
8463.11 2920
8463.98 2631
8464.84 2415
8465.71 2365
8466.58 2221
8467.45 2124
8468.32 2072
8469.19 1964
8470.05 1951
8470.92 1911
8471.79 1861
8472.66 1874
8473.53 1890
8474.40 1838
8475.27 1882
8476.13 1808
8477.00 1785
8477.87 1739
8478.74 1720
8479.61 1771
8480.48 1813
8481.35 1787
8482.22 1814
8483.09 1879
8483.96 1874
8484.82 1881
8485.69 1845
8486.56 1894
8487.43 1886
8488.30 1870
8489.17 2010
8490.04 2045
8490.91 2133
8491.78 2227
8492.65 2215
8493.52 2279
8494.39 2208
8495.26 2116
8496.13 2136
8497.00 1981
8497.87 1955
8498.74 1870
8499.61 1806
8500.48 1825
8501.35 1813
8502.22 1830
8503.09 1783
8503.96 1734
8504.83 1747
8505.70 1790
8506.57 1824
8507.44 1813
8508.31 1852
8509.18 1896
8510.05 1916
8510.92 1939
8511.79 1932
8512.66 2015
8513.53 1983
8514.40 1997
8515.27 2017
8516.15 2118
8517.02 2090
8517.89 2116
8518.76 2129
8519.63 2088
8520.50 2079
8521.37 2050
8522.24 2024
8523.11 2076
8523.98 2038
8524.86 2086
8525.73 2011
8526.60 2071
8527.47 2079
8528.34 2126
8529.21 2160
8530.08 2161
8530.96 2068
8531.83 2132
8532.70 2139
8533.57 2106
8534.44 2040
8535.31 2063
8536.19 2055
8537.06 2012
8537.93 2005
8538.80 1945
8539.67 1884
8540.55 1909
8541.42 1820
8542.29 1772
8543.16 1797
8544.03 1764
8544.91 1790
8545.78 1763
8546.65 1691
8547.52 1742
8548.40 1779
8549.27 1819
8550.14 1925
8551.01 1993
8551.89 2136
8552.76 2252
8553.63 2201
8554.51 2229
8555.38 2257
8556.25 2193
8557.12 2070
8558.00 1937
8558.87 1879
8559.74 1749
8560.62 1760
8561.49 1677
8562.36 1671
8563.24 1630
8564.11 1662
8564.98 1574
8565.86 1575
8566.73 1605
8567.60 1580
8568.48 1593
8569.35 1587
8570.22 1648
8571.10 1551
8571.97 1531
8572.84 1503
8573.72 1513
8574.59 1508
8575.46 1546
8576.34 1530
8577.21 1557
8578.09 1470
8578.96 1520
8579.83 1563
8580.71 1526
8581.58 1517
8582.46 1481
8583.33 1587
8584.21 1564
8585.08 1576
8585.95 1569
8586.83 1485
8587.70 1482
8588.58 1495
8589.45 1514
8590.33 1558
8591.20 1540
8592.08 1627
8592.95 1578
8593.83 1616
8594.70 1583
8595.58 1577
8596.45 1543
8597.33 1612
8598.20 1680
8599.08 1637
8599.95 1614
8600.83 1607
8601.70 1636
8602.58 1610
8603.45 1644
8604.33 1658
8605.20 1700
8606.08 1644
8606.95 1636
8607.83 1716
8608.70 1680
8609.58 1700
8610.45 1646
8611.33 1714
8612.21 1635
8613.08 1643
8613.96 1659
8614.83 1721
8615.71 1693
8616.59 1659
8617.46 1687
8618.34 1754
8619.21 1724
8620.09 1773
8620.97 1805
8621.84 1825
8622.72 1818
8623.59 1917
8624.47 1938
8625.35 1903
8626.22 2011
8627.10 1948
8627.98 1987
8628.85 1991
8629.73 1990
8630.61 2059
8631.48 2006
8632.36 2021
8633.24 2044
8634.11 2033
8634.99 1924
8635.87 1957
8636.74 2018
8637.62 2082
8638.50 2063
8639.37 2026
8640.25 2059
8641.13 2114
8642.01 2178
8642.88 2165
8643.76 2157
8644.64 2219
8645.52 2279
8646.39 2271
8647.27 2242
8648.15 2433
8649.03 2401
8649.90 2400
8650.78 2367
8651.66 2418
8652.54 2403
8653.41 2420
8654.29 2391
8655.17 2460
8656.05 2476
8656.93 2444
8657.80 2531
8658.68 2499
8659.56 2506
8660.44 2449
8661.32 2519
8662.19 2508
8663.07 2505
8663.95 2526
8664.83 2500
8665.71 2545
8666.59 2635
8667.46 2778
8668.34 2950
8669.22 3208
8670.10 3449
8670.98 3589
8671.86 3834
8672.74 3989
8673.62 4063
8674.49 4128
8675.37 4016
8676.25 4050
8677.13 3856
8678.01 3540
8678.89 3350
8679.77 3268
8680.65 3077
8681.53 3011
8682.41 3017
8683.29 3017
8684.16 3033
8685.04 3156
8685.92 3441
8686.80 3877
8687.68 4221
8688.56 4852
8689.44 5588
8690.32 6197
8691.20 6625
8692.08 6658
8692.96 6551
8693.84 6175
8694.72 5725
8695.60 5184
8696.48 4487
8697.36 3863
8698.24 3438
8699.12 3003
8700.00 2826
8700.88 2654
8701.76 2513
8702.64 2410
8703.52 2257
8704.40 2244
8705.28 2206
8706.16 2188
8707.04 2155
8707.92 2084
8708.80 2076
8709.69 2058
8710.57 2070
8711.45 2052
8712.33 2130
8713.21 2096
8714.09 2019
8714.97 1986
8715.85 2065
8716.73 2115
8717.61 2070
8718.49 2023
8719.38 2054
8720.26 2089
8721.14 2107
8722.02 2113
8722.90 2053
8723.78 2118
8724.66 2122
8725.54 2152
8726.43 2244
8727.31 2241
8728.19 2321
8729.07 2326
8729.95 2396
8730.83 2340
8731.72 2351
8732.60 2318
8733.48 2349
8734.36 2295
8735.24 2269
8736.13 2315
8737.01 2284
8737.89 2251
8738.77 2246
8739.65 2237
8740.54 2159
8741.42 2140
8742.30 2235
8743.18 2256
8744.07 2230
8744.95 2191
8745.83 2250
8746.71 2250
8747.60 2224
8748.48 2240
8749.36 2284
8750.24 2366
8751.13 2338
8752.01 2379
8752.89 2356
8753.77 2355
8754.66 2443
8755.54 2451
8756.42 2489
8757.31 2454
8758.19 2444
8759.07 2538
8759.96 2558
8760.84 2557
8761.72 2599
8762.61 2685
8763.49 2697
8764.37 2720
8765.26 2797
8766.14 2709
8767.02 2723
8767.91 2723
8768.79 2776
8769.67 2703
8770.56 2629
8771.44 2619
8772.32 2592
8773.21 2591
8774.09 2615
8774.98 2674
8775.86 2900
8776.74 3245
8777.63 3597
8778.51 4143
8779.40 4498
8780.28 4948
8781.17 5145
8782.05 5225
8782.93 5046
8783.82 4649
8784.70 4314
8785.59 3853
8786.47 3391
8787.36 3106
8788.24 2817
8789.13 2668
8790.01 2455
8790.89 2346
8791.78 2341
8792.66 2330
8793.55 2326
8794.43 2477
8795.32 2508
8796.20 2626
8797.09 2649
8797.97 2696
8798.86 2586
8799.74 2472
8800.63 2368
8801.52 2333
8802.40 2205
8803.29 2053
8804.17 1975
8805.06 1931
8805.94 1945
8806.83 1907
8807.71 1786
8808.60 1769
8809.48 1839
8810.37 1758
8811.26 1810
8812.14 1871
8813.03 1895
8813.91 1830
8814.80 1850
8815.69 1824
8816.57 1842
8817.46 1839
8818.34 1805
8819.23 1849
8820.12 1789
8821.00 1710
8821.89 1732
8822.77 1715
8823.66 1697
8824.55 1743
8825.43 1708
8826.32 1665
8827.21 1649
8828.09 1682
8828.98 1650
8829.87 1638
8830.75 1660
8831.64 1631
8832.53 1600
8833.41 1639
8834.30 1650
8835.19 1594
8836.08 1691
8836.96 1659
8837.85 1618
8838.74 1622
8839.62 1658
8840.51 1633
8841.40 1630
8842.29 1650
8843.17 1667
8844.06 1677
8844.95 1638
8845.84 1647
8846.72 1708
8847.61 1684
8848.50 1661
8849.39 1686
8850.27 1574
8851.16 1553
8852.05 1566
8852.94 1592
8853.82 1545
8854.71 1584
8855.60 1613
8856.49 1555
8857.38 1517
8858.26 1565
8859.15 1499
8860.04 1498
8860.93 1487
8861.82 1521
8862.71 1491
8863.59 1484
8864.48 1483
8865.37 1439
8866.26 1386
8867.15 1376
8868.04 1426
8868.93 1365
8869.81 1355
8870.70 1341
8871.59 1364
8872.48 1335
8873.37 1310
8874.26 1277
8875.15 1263
8876.04 1319
8876.93 1273
8877.81 1236
8878.70 1267
8879.59 1233
8880.48 1236
8881.37 1264
8882.26 1243
8883.15 1281
8884.04 1303
8884.93 1241
8885.82 1230
8886.71 1225
8887.60 1178
8888.49 1128
8889.38 1148
8890.27 1142
8891.16 1157
8892.05 1127
8892.94 1186
8893.83 1185
8894.72 1192
8895.61 1175
8896.50 1153
8897.39 1161
8898.28 1164
8899.17 1104
8900.06 1130
8900.95 1081
8901.84 1100
8902.73 1072
8903.62 1104
8904.51 1102
8905.40 1109
8906.29 1068
8907.18 977
8908.07 1053
8908.96 1074
8909.85 1086
8910.74 1066
8911.63 1048
8912.52 1060
8913.41 1058
8914.31 1012
8915.20 1061
8916.09 1025
8916.98 1005
8917.87 1061
8918.76 1011
8919.65 1014
8920.54 1001
8921.43 955
8922.33 1031
8923.22 1050
8924.11 970
8925.00 992
8925.89 1023
8926.78 1015
8927.67 982
8928.57 1007
8929.46 1005
8930.35 942
8931.24 974
8932.13 1002
8933.03 1035
8933.92 983
8934.81 982
8935.70 978
8936.59 981
8937.49 984
8938.38 948
8939.27 956
8940.16 959
8941.05 928
8941.95 971
8942.84 920
8943.73 932
8944.62 933
8945.52 952
8946.41 952
8947.30 900
8948.19 898
8949.09 988
8949.98 935
8950.87 918
8951.76 920
8952.66 917
8953.55 935
8954.44 904
8955.34 974
8956.23 943
8957.12 909
8958.02 898
8958.91 931
8959.80 906
8960.69 941
8961.59 868
8962.48 914
8963.37 902
8964.27 898
8965.16 892
8966.05 928
8966.95 878
8967.84 909
8968.74 943
8969.63 920
8970.52 912
8971.42 888
8972.31 863
8973.20 919
8974.10 883
8974.99 906
8975.89 889
8976.78 897
8977.67 908
8978.57 925
8979.46 916
8980.36 884
8981.25 894
8982.15 866
8983.04 865
8983.93 899
8984.83 869
8985.72 839
8986.62 809
8987.51 843
8988.41 872
8989.30 870
8990.20 854
8991.09 867
8991.99 869
8992.88 828
8993.78 815
8994.67 867
8995.57 842
8996.46 854
8997.36 800
8998.25 765
8999.15 832
9000.04 817
9000.94 831
9001.83 810
9002.73 786
9003.62 811
9004.52 785
9005.41 814
9006.31 780
9007.20 780
9008.10 772
9009.00 787
9009.89 764
9010.79 781
9011.68 806
9012.58 767
9013.47 807
9014.37 819
9015.27 778
9016.16 758
9017.06 798
9017.95 781
9018.85 798
9019.75 833
9020.64 788
9021.54 784
9022.43 782
9023.33 767
9024.23 800
9025.12 732
9026.02 769
9026.92 796
9027.81 785
9028.71 738
9029.61 738
9030.50 807
9031.40 812
9032.30 734
9033.19 743
9034.09 752
9034.99 755
9035.88 736
9036.78 707
9037.68 773
9038.58 764
9039.47 775
9040.37 746
9041.27 791
9042.16 744
9043.06 760
9043.96 767
9044.86 759
9045.75 817
9046.65 762
9047.55 794
9048.45 780
9049.34 806
9050.24 788
9051.14 794
9052.04 807
9052.94 811
9053.83 798
9054.73 800
9055.63 755
9056.53 797
9057.43 823
9058.32 823
9059.22 807
9060.12 815
9061.02 808
9061.92 826
9062.81 819
9063.71 816
9064.61 851
9065.51 856
9066.41 825
9067.31 853
9068.21 823
9069.10 854
9070.00 851
9070.90 824
9071.80 852
9072.70 796
9073.60 811
9074.50 817
9075.40 755
9076.29 783
9077.19 796
9078.09 803
9078.99 800
9079.89 816
9080.79 799
9081.69 788
9082.59 784
9083.49 795
9084.39 786
9085.29 739
9086.19 801
9087.09 781
9087.98 806
9088.88 790
9089.78 789
9090.68 750
9091.58 766
9092.48 786
9093.38 806
9094.28 794
9095.18 752
9096.08 778
9096.98 754
9097.88 748
9098.78 743
9099.68 734
9100.58 797
9101.48 796
9102.38 749
9103.28 804
9104.18 788
9105.08 808
9105.99 765
9106.89 765
9107.79 734
9108.69 809
9109.59 793
9110.49 764
9111.39 767
9112.29 757
9113.19 802
9114.09 813
9114.99 814
9115.89 769
9116.79 807
9117.69 811
9118.60 750
9119.50 743
9120.40 782
9121.30 769
9122.20 794
9123.10 783
9124.00 761
9124.90 795
9125.81 775
9126.71 791
9127.61 789
9128.51 799
9129.41 766
9130.31 754
9131.22 755
9132.12 754
9133.02 771
9133.92 780
9134.82 785
9135.72 738
9136.63 757
9137.53 752
9138.43 777
9139.33 733
9140.23 735
9141.14 795
9142.04 804
9142.94 766
9143.84 725
9144.75 750
9145.65 756
9146.55 692
9147.45 730
9148.36 737
9149.26 754
9150.16 752
9151.06 753
9151.97 763
9152.87 746
9153.77 730
9154.67 749
9155.58 773
9156.48 765
9157.38 762
9158.29 774
9159.19 757
9160.09 768
9161.00 777
9161.90 743
9162.80 738
9163.71 737
9164.61 770
9165.51 774
9166.42 750
9167.32 788
9168.22 759
9169.13 812
9170.03 794
9170.93 771
9171.84 768
9172.74 788
9173.64 748
9174.55 791
9175.45 759
9176.36 790
9177.26 749
9178.16 783
9179.07 759
9179.97 772
9180.88 784
9181.78 827
9182.69 748
9183.59 765
9184.49 797
9185.40 825
9186.30 806
9187.21 795
9188.11 839
9189.02 817
9189.92 784
9190.82 764
9191.73 802
9192.63 818
9193.54 775
9194.44 793
9195.35 804
9196.25 823
9197.16 831
9198.06 886
9198.97 844
9199.87 876
9200.78 875
9201.68 864
9202.59 821
9203.49 824
9204.40 773
9205.30 781
9206.21 853
9207.12 845
9208.02 815
9208.93 779
9209.83 769
9210.74 804
9211.64 782
9212.55 834
9213.45 792
9214.36 818
9215.27 869
9216.17 886
9217.08 839
9217.98 802
9218.89 839
9219.80 777
9220.70 812
9221.61 801
9222.51 851
9223.42 778
9224.33 751
9225.23 827
9226.14 773
9227.05 790
9227.95 802
9228.86 798
9229.77 795
9230.67 751
9231.58 756
9232.49 813
9233.39 807
9234.30 751
9235.21 745
9236.11 779
9237.02 755
9237.93 742
9238.83 755
9239.74 765
9240.65 778
9241.55 736
9242.46 733
9243.37 732
9244.28 766
9245.18 778
9246.09 831
9247.00 781
9247.91 760
9248.81 746
9249.72 750
9250.63 736
9251.54 730
9252.44 752
9253.35 761
9254.26 783
9255.17 786
9256.07 787
9256.98 744
9257.89 752
9258.80 787
9259.71 773
9260.61 777
9261.52 733
9262.43 780
9263.34 769
9264.25 780
9265.16 805
9266.06 803
9266.97 807
9267.88 794
9268.79 797
9269.70 773
9270.61 773
9271.51 769
9272.42 744
9273.33 800
9274.24 813
9275.15 821
9276.06 799
9276.97 792
9277.88 799
9278.78 830
9279.69 785
9280.60 797
9281.51 815
9282.42 797
9283.33 832
9284.24 744
9285.15 787
9286.06 802
9286.97 786
9287.88 772
9288.79 793
9289.70 790
9290.60 815
9291.51 810
9292.42 849
9293.33 800
9294.24 845
9295.15 757
9296.06 771
9296.97 848
9297.88 865
9298.79 848
9299.70 841
9300.61 789
9301.52 844
9302.43 814
9303.34 789
9304.25 904
9305.16 893
9306.07 855
9306.98 873
9307.89 872
9308.80 873
9309.71 884
9310.63 875
9311.54 846
9312.45 867
9313.36 886
9314.27 878
9315.18 863
9316.09 875
9317.00 837
9317.91 843
9318.82 838
9319.73 873
9320.64 845
9321.55 870
9322.47 865
9323.38 858
9324.29 877
9325.20 813
9326.11 824
9327.02 798
9327.93 807
9328.84 799
9329.76 780
9330.67 838
9331.58 842
9332.49 810
9333.40 799
9334.31 800
9335.23 794
9336.14 786
9337.05 867
9337.96 842
9338.87 839
9339.78 848
9340.70 845
9341.61 862
9342.52 827
9343.43 838
9344.34 857
9345.26 876
9346.17 864
9347.08 834
9347.99 814
9348.91 871
9349.82 831
9350.73 859
9351.64 829
9352.56 845
9353.47 855
9354.38 829
9355.29 863
9356.21 839
9357.12 876
9358.03 850
9358.94 872
9359.86 849
9360.77 838
9361.68 821
9362.60 866
9363.51 845
9364.42 788
9365.34 808
9366.25 848
9367.16 892
9368.08 872
9368.99 855
9369.90 840
9370.82 854
9371.73 847
9372.64 893
9373.56 882
9374.47 897
9375.38 855
9376.30 910
9377.21 854
9378.12 899
9379.04 946
9379.95 881
9380.87 877
9381.78 915
9382.69 927
9383.61 890
9384.52 912
9385.44 908
9386.35 930
9387.27 949
9388.18 965
9389.09 973
9390.01 988
9390.92 943
9391.84 973
9392.75 991
9393.67 1025
9394.58 1064
9395.50 1078
9396.41 1029
9397.32 1046
9398.24 1041
9399.15 998
9400.07 1009
9400.98 1001
9401.90 1008
9402.81 961
9403.73 968
9404.64 942
9405.56 953
9406.47 930
9407.39 948
9408.30 944
9409.22 971
9410.14 971
9411.05 952
9411.97 931
9412.88 927
9413.80 942
9414.71 957
9415.63 974
9416.54 974
9417.46 914
9418.38 903
9419.29 956
9420.21 942
9421.12 963
9422.04 948
9422.95 1000
9423.87 949
9424.79 942
9425.70 981
9426.62 958
9427.54 966
9428.45 995
9429.37 966
9430.28 997
9431.20 996
9432.12 995
9433.03 1020
9433.95 1024
9434.87 1024
9435.78 1063
9436.70 1087
9437.62 1045
9438.53 1051
9439.45 1085
9440.37 1040
9441.28 1048
9442.20 1040
9443.12 1031
9444.03 1007
9444.95 1030
9445.87 1080
9446.79 1110
9447.70 1268
9448.62 1322
9449.54 1369
9450.45 1492
9451.37 1539
9452.29 1601
9453.21 1557
9454.12 1507
9455.04 1437
9455.96 1426
9456.88 1314
9457.79 1220
9458.71 1216
9459.63 1133
9460.55 1094
9461.47 1021
9462.38 1008
9463.30 1014
9464.22 990
9465.14 967
9466.06 997
9466.97 999
9467.89 947
9468.81 977
9469.73 972
9470.65 992
9471.56 995
9472.48 980
9473.40 1025
9474.32 1023
9475.24 1024
9476.16 1064
9477.08 1103
9477.99 1104
9478.91 1106
9479.83 1125
9480.75 1114
9481.67 1147
9482.59 1100
9483.51 1089
9484.43 1053
9485.34 1066
9486.26 1093
9487.18 1045
9488.10 1033
9489.02 1070
9489.94 1040
9490.86 1029
9491.78 1017
9492.70 1010
9493.62 1020
9494.54 992
9495.46 917
9496.38 914
9497.30 998
9498.22 958
9499.13 972
9500.05 917
9500.97 955
9501.89 979
9502.81 1011
9503.73 970
9504.65 987
9505.57 1016
9506.49 986
9507.41 957
9508.33 979
9509.25 1010
9510.17 983
9511.09 984
9512.01 986
9512.93 955
9513.86 992
9514.78 997
9515.70 987
9516.62 1004
9517.54 999
9518.46 1067
9519.38 1054
9520.30 1037
9521.22 1047
9522.14 1015
9523.06 1088
9523.98 1047
9524.90 1018
9525.82 1057
9526.75 1078
9527.67 1098
9528.59 1116
9529.51 1153
9530.43 1210
9531.35 1205
9532.27 1242
9533.19 1188
9534.11 1184
9535.04 1130
9535.96 1045
9536.88 1077
9537.80 1090
9538.72 1067
9539.64 1030
9540.57 1021
9541.49 1003
9542.41 1063
9543.33 1038
9544.25 1016
9545.17 1015
9546.10 1023
9547.02 1048
9547.94 988
9548.86 1036
9549.78 1099
9550.71 1043
9551.63 1029
9552.55 1032
9553.47 1061
9554.40 1055
9555.32 1027
9556.24 1083
9557.16 1106
9558.09 1048
9559.01 1071
9559.93 1115
9560.85 1076
9561.78 1046
9562.70 1078
9563.62 1079
9564.54 1016
9565.47 1050
9566.39 1087
9567.31 1058
9568.24 1010
9569.16 1043
9570.08 1081
9571.00 1042
9571.93 1067
9572.85 1060
9573.77 1050
9574.70 1027
9575.62 1055
9576.54 1060
9577.47 1070
9578.39 1044
9579.31 1096
9580.24 1072
9581.16 1084
9582.09 1100
9583.01 1107
9583.93 1109
9584.86 1024
9585.78 1070
9586.70 1087
9587.63 1065
9588.55 1075
9589.48 1055
9590.40 1133
9591.32 1123
9592.25 1101
9593.17 1145
9594.10 1147
9595.02 1129
9595.95 1147
9596.87 1150
9597.79 1166
9598.72 1190
9599.64 1187
9600.57 1206
9601.49 1178
9602.42 1191
9603.34 1224
9604.27 1244
9605.19 1136
9606.12 1208
9607.04 1201
9607.97 1266
9608.89 1241
9609.82 1258
9610.74 1294
9611.67 1272
9612.59 1271
9613.52 1311
9614.44 1338
9615.37 1321
9616.29 1309
9617.22 1336
9618.14 1314
9619.07 1318
9619.99 1387
9620.92 1403
9621.85 1365
9622.77 1361
9623.70 1426
9624.62 1466
9625.55 1465
9626.47 1462
9627.40 1469
9628.33 1445
9629.25 1492
9630.18 1535
9631.10 1586
9632.03 1595
9632.96 1573
9633.88 1584
9634.81 1592
9635.73 1610
9636.66 1633
9637.59 1599
9638.51 1618
9639.44 1695
9640.37 1746
9641.29 1772
9642.22 1753
9643.15 1734
9644.07 1928
9645.00 2021
9645.93 2008
9646.85 2027
9647.78 2162
9648.71 2149
9649.63 2083
9650.56 2059
9651.49 2013
9652.41 2042
9653.34 2010
9654.27 1936
9655.20 1836
9656.12 1865
9657.05 1805
9657.98 1821
9658.90 1809
9659.83 1770
9660.76 1790
9661.69 1805
9662.61 1812
9663.54 1866
9664.47 1881
9665.40 1900
9666.32 1869
9667.25 1884
9668.18 1865
9669.11 1951
9670.04 1887
9670.96 1922
9671.89 1883
9672.82 1954
9673.75 1958
9674.68 1901
9675.60 1943
9676.53 1906
9677.46 1968
9678.39 1935
9679.32 1967
9680.25 1943
9681.17 1954
9682.10 1941
9683.03 1936
9683.96 1935
9684.89 1969
9685.82 2017
9686.75 2001
9687.67 2068
9688.60 2068
9689.53 2095
9690.46 2053
9691.39 2053
9692.32 2139
9693.25 2258
9694.18 2254
9695.11 2393
9696.03 2440
9696.96 2528
9697.89 2621
9698.82 2570
9699.75 2587
9700.68 2492
9701.61 2289
9702.54 2223
9703.47 2183
9704.40 2110
9705.33 2039
9706.26 2038
9707.19 2038
9708.12 2003
9709.05 2037
9709.98 2112
9710.91 2146
9711.84 2155
9712.77 2180
9713.70 2195
9714.63 2154
9715.56 2210
9716.49 2133
9717.42 2109
9718.35 2003
9719.28 1931
9720.21 1863
9721.14 1834
9722.07 1793
9723.00 1807
9723.93 1734
9724.86 1760
9725.79 1760
9726.72 1803
9727.65 1797
9728.58 1823
9729.51 1803
9730.44 1826
9731.37 1867
9732.31 1809
9733.24 1846
9734.17 1814
9735.10 1758
9736.03 1741
9736.96 1708
9737.89 1674
9738.82 1677
9739.75 1603
9740.69 1531
9741.62 1549
9742.55 1568
9743.48 1535
9744.41 1593
9745.34 1507
9746.27 1550
9747.21 1585
9748.14 1550
9749.07 1559
9750.00 1520
9750.93 1537
9751.86 1535
9752.80 1544
9753.73 1491
9754.66 1553
9755.59 1483
9756.52 1529
9757.46 1484
9758.39 1524
9759.32 1533
9760.25 1516
9761.18 1541
9762.12 1511
9763.05 1504
9763.98 1517
9764.91 1520
9765.85 1481
9766.78 1510
9767.71 1439
9768.64 1516
9769.58 1502
9770.51 1534
9771.44 1503
9772.37 1446
9773.31 1495
9774.24 1521
9775.17 1579
9776.11 1604
9777.04 1573
9777.97 1635
9778.91 1688
9779.84 1685
9780.77 1713
9781.71 1681
9782.64 1704
9783.57 1679
9784.51 1656
9785.44 1605
9786.37 1606
9787.31 1531
9788.24 1492
9789.17 1417
9790.11 1438
9791.04 1444
9791.97 1503
9792.91 1545
9793.84 1424
9794.77 1486
9795.71 1482
9796.64 1535
9797.58 1572
9798.51 1575
9799.44 1517
9800.38 1558
9801.31 1476
9802.25 1455
9803.18 1371
9804.12 1301
9805.05 1328
9805.98 1281
9806.92 1254
9807.85 1202
9808.79 1234
9809.72 1227
9810.66 1186
9811.59 1215
9812.53 1208
9813.46 1172
9814.40 1177
9815.33 1158
9816.27 1191
9817.20 1173
9818.14 1197
9819.07 1179
9820.01 1094
9820.94 1137
9821.88 1110
9822.81 1093
9823.75 1081
9824.68 1096
9825.62 1147
9826.55 1147
9827.49 1137
9828.42 1153
9829.36 1111
9830.29 1119
9831.23 1101
9832.17 1108
9833.10 1148
9834.04 1066
9834.97 1157
9835.91 1122
9836.84 1163
9837.78 1122
9838.72 1128
9839.65 1152
9840.59 1106
9841.52 1168
9842.46 1158
9843.40 1111
9844.33 1142
9845.27 1138
9846.20 1157
9847.14 1074
9848.08 1109
9849.01 1144
9849.95 1138
9850.89 1116
9851.82 1120
9852.76 1140
9853.70 1141
9854.63 1107
9855.57 1138
9856.51 1166
9857.44 1062
9858.38 1104
9859.32 1106
9860.25 1120
9861.19 1129
9862.13 1061
9863.07 1090
9864.00 1057
9864.94 1088
9865.88 1081
9866.81 1127
9867.75 1069
9868.69 1037
9869.63 1083
9870.56 1072
9871.50 1052
9872.44 1095
9873.38 1064
9874.31 1056
9875.25 1083
9876.19 1084
9877.13 1085
9878.07 1019
9879.00 1085
9879.94 1060
9880.88 1048
9881.82 1115
9882.75 1065
9883.69 1046
9884.63 1022
9885.57 1040
9886.51 1069
9887.45 1014
9888.38 1025
9889.32 1114
9890.26 1027
9891.20 1066
9892.14 1027
9893.08 939
9894.01 973
9894.95 1002
9895.89 1067
9896.83 1027
9897.77 1013
9898.71 1043
9899.65 1033
9900.59 1053
9901.52 1017
9902.46 987
9903.40 1026
9904.34 1055
9905.28 1067
9906.22 1100
9907.16 1154
9908.10 1169
9909.04 1255
9909.98 1263
9910.92 1322
9911.86 1354
9912.80 1346
9913.73 1254
9914.67 1252
9915.61 1180
9916.55 1211
9917.49 1152
9918.43 1127
9919.37 1105
9920.31 1172
9921.25 1208
9922.19 1255
9923.13 1329
9924.07 1359
9925.01 1378
9925.95 1356
9926.89 1361
9927.83 1334
9928.77 1281
9929.71 1208
9930.65 1159
9931.59 1110
9932.53 1095
9933.47 1026
9934.41 970
9935.36 991
9936.30 932
9937.24 936
9938.18 937
9939.12 938
9940.06 878
9941.00 934
9941.94 935
9942.88 950
9943.82 907
9944.76 915
9945.70 884
9946.64 893
9947.59 921
9948.53 953
9949.47 887
9950.41 883
9951.35 928
9952.29 895
9953.23 890
9954.17 943
9955.12 917
9956.06 900
9957.00 898
9957.94 887
9958.88 881
9959.82 863
9960.77 903
9961.71 897
9962.65 867
9963.59 832
9964.53 885
9965.48 870
9966.42 872
9967.36 868
9968.30 898
9969.24 860
9970.19 811
9971.13 850
9972.07 854
9973.01 858
9973.95 772
9974.90 811
9975.84 839
9976.78 802
9977.72 838
9978.67 864
9979.61 830
9980.55 838
9981.50 849
9982.44 830
9983.38 814
9984.32 796
9985.27 858
9986.21 822
9987.15 850
9988.10 831
9989.04 857
9989.98 818
9990.92 810
9991.87 819
9992.81 886
9993.75 860
9994.70 840
9995.64 859
9996.58 822
9997.53 850
9998.47 856
9999.41 871
10000.36 810
10001.30 835
10002.25 828
10003.19 829
10004.13 815
10005.08 802
10006.02 793
10006.96 811
10007.91 795
10008.85 791
10009.80 780
10010.74 818
10011.68 843
10012.63 854
10013.57 828
10014.52 818
10015.46 842
10016.41 790
10017.35 809
10018.29 820
10019.24 814
10020.18 813
10021.13 861
10022.07 795
10023.02 794
10023.96 785
10024.91 783
10025.85 809
10026.80 796
10027.74 832
10028.69 764
10029.63 797
10030.58 775
10031.52 823
10032.47 783
10033.41 822
10034.36 789
10035.30 769
10036.25 734
10037.19 764
10038.14 787
10039.08 743
10040.03 749
10040.97 743
10041.92 742
10042.87 743
10043.81 726
10044.76 761
10045.70 774
10046.65 724
10047.59 741
10048.54 716
10049.49 741
10050.43 734
10051.38 779
10052.32 725
10053.27 760
10054.22 761
10055.16 707
10056.11 739
10057.05 743
10058.00 737
10058.95 722
10059.89 749
10060.84 725
10061.79 739
10062.73 704
10063.68 755
10064.63 695
10065.57 712
10066.52 706
10067.47 717
10068.41 707
10069.36 717
10070.31 708
10071.25 755
10072.20 734
10073.15 716
10074.10 701
10075.04 686
10075.99 709
10076.94 662
10077.88 728
10078.83 732
10079.78 728
10080.73 686
10081.67 707
10082.62 726
10083.57 700
10084.52 690
10085.46 721
10086.41 752
10087.36 697
10088.31 714
10089.25 696
10090.20 738
10091.15 703
10092.10 718
10093.05 679
10093.99 714
10094.94 705
10095.89 704
10096.84 702
10097.79 695
10098.73 700
10099.68 737
10100.63 702
10101.58 668
10102.53 692
10103.48 715
10104.42 722
10105.37 682
10106.32 696
10107.27 738
10108.22 716
10109.17 721
10110.12 738
10111.06 735
10112.01 704
10112.96 694
10113.91 695
10114.86 729
10115.81 724
10116.76 753
10117.71 692
10118.66 731
10119.61 702
10120.56 736
10121.50 760
10122.45 693
10123.40 676
10124.35 706
10125.30 700
10126.25 691
10127.20 716
10128.15 734
10129.10 732
10130.05 691
10131.00 730
10131.95 722
10132.90 734
10133.85 696
10134.80 761
10135.75 740
10136.70 780
10137.65 782
10138.60 765
10139.55 777
10140.50 757
10141.45 745
10142.40 719
10143.35 712
10144.30 711
10145.25 743
10146.20 741
10147.15 760
10148.10 727
10149.05 767
10150.00 703
10150.95 755
10151.90 755
10152.86 724
10153.81 721
10154.76 740
10155.71 753
10156.66 785
10157.61 740
10158.56 743
10159.51 787
10160.46 724
10161.41 774
10162.37 752
10163.32 763
10164.27 770
10165.22 809
10166.17 778
10167.12 794
10168.07 808
10169.03 801
10169.98 768
10170.93 806
10171.88 760
10172.83 808
10173.78 814
10174.74 833
10175.69 816
10176.64 834
10177.59 845
10178.54 795
10179.49 797
10180.45 798
10181.40 836
10182.35 823
10183.30 820
10184.26 811
10185.21 904
10186.16 919
10187.11 862
10188.06 889
10189.02 808
10189.97 891
10190.92 911
10191.87 890
10192.83 854
10193.78 902
10194.73 946
10195.69 933
10196.64 919
10197.59 938
10198.54 923
10199.50 906
10200.45 895
10201.40 919
10202.36 971
10203.31 1009
10204.26 1011
10205.22 1003
10206.17 1043
10207.12 1021
10208.08 1026
10209.03 969
10209.98 961
10210.94 894
10211.89 923
10212.84 911
10213.80 927
10214.75 896
10215.70 918
10216.66 924
10217.61 883
10218.56 871
10219.52 895
10220.47 909
10221.43 870
10222.38 905
10223.33 907
10224.29 854
10225.24 850
10226.20 901
10227.15 900
10228.11 905
10229.06 946
10230.01 928
10230.97 997
10231.92 964
10232.88 998
10233.83 1029
10234.79 1093
10235.74 1086
10236.70 1044
10237.65 1019
10238.60 987
10239.56 931
10240.51 910
10241.47 867
10242.42 859
10243.38 817
10244.33 813
10245.29 871
10246.24 773
10247.20 786
10248.15 786
10249.11 763
10250.07 773
10251.02 781
10251.98 773
10252.93 765
10253.89 733
10254.84 770
10255.80 734
10256.75 743
10257.71 693
10258.67 735
10259.62 737
10260.58 731
10261.53 760
10262.49 679
10263.44 756
10264.40 701
10265.36 718
10266.31 701
10267.27 702
10268.22 735
10269.18 728
10270.14 708
10271.09 744
10272.05 719
10273.01 737
10273.96 741
10274.92 741
10275.87 684
10276.83 682
10277.79 702
10278.74 733
10279.70 752
10280.66 701
10281.61 670
10282.57 658
10283.53 724
10284.49 696
10285.44 697
10286.40 708
10287.36 699
10288.31 712
10289.27 699
10290.23 718
10291.18 707
10292.14 714
10293.10 701
10294.06 707
10295.01 709
10295.97 730
10296.93 741
10297.89 761
10298.84 665
10299.80 675
10300.76 712
10301.72 684
10302.67 720
10303.63 689
10304.59 706
10305.55 727
10306.51 759
10307.46 738
10308.42 706
10309.38 707
10310.34 724
10311.30 700
10312.25 710
10313.21 689
10314.17 686
10315.13 678
10316.09 695
10317.05 664
10318.00 710
10318.96 681
10319.92 733
10320.88 677
10321.84 673
10322.80 684
10323.76 679
10324.71 687
10325.67 716
10326.63 729
10327.59 694
10328.55 672
10329.51 659
10330.47 671
10331.43 698
10332.39 715
10333.35 699
10334.30 726
10335.26 727
10336.22 730
10337.18 673
10338.14 671
10339.10 686
10340.06 649
10341.02 680
10341.98 671
10342.94 677
10343.90 713
10344.86 709
10345.82 694
10346.78 676
10347.74 690
10348.70 699
10349.66 707
10350.62 687
10351.58 680
10352.54 730
10353.50 748
10354.46 727
10355.42 697
10356.38 645
10357.34 688
10358.30 753
10359.26 678
10360.22 713
10361.18 715
10362.14 720
10363.10 725
10364.06 694
10365.02 663
10365.98 697
10366.94 696
10367.90 672
10368.87 630
10369.83 670
10370.79 670
10371.75 634
10372.71 677
10373.67 679
10374.63 699
10375.59 620
10376.55 636
10377.51 647
10378.48 659
10379.44 682
10380.40 696
10381.36 650
10382.32 652
10383.28 649
10384.24 686
10385.21 659
10386.17 651
10387.13 674
10388.09 695
10389.05 642
10390.01 649
10390.98 679
10391.94 696
10392.90 689
10393.86 616
10394.82 634
10395.79 664
10396.75 656
10397.71 684
10398.67 699
10399.63 640
10400.60 664
10401.56 670
10402.52 664
10403.48 699
10404.45 679
10405.41 697
10406.37 716
10407.33 654
10408.30 683
10409.26 673
10410.22 665
10411.18 691
10412.15 689
10413.11 778
10414.07 773
10415.04 802
10416.00 850
10416.96 831
10417.93 803
10418.89 824
10419.85 826
10420.81 809
10421.78 747
10422.74 704
10423.70 746
10424.67 717
10425.63 706
10426.59 706
10427.56 686
10428.52 653
10429.49 657
10430.45 662
10431.41 657
10432.38 648
10433.34 654
10434.30 684
10435.27 684
10436.23 637
10437.20 604
10438.16 634
10439.12 674
10440.09 622
10441.05 649
10442.02 655
10442.98 604
10443.94 642
10444.91 641
10445.87 648
10446.84 608
10447.80 616
10448.77 690
10449.73 678
10450.70 681
10451.66 661
10452.63 660
10453.59 637
10454.55 665
10455.52 606
10456.48 651
10457.45 621
10458.41 640
10459.38 659
10460.34 612
10461.31 613
10462.27 606
10463.24 632
10464.20 629
10465.17 616
10466.14 606
10467.10 627
10468.07 630
10469.03 600
10470.00 617
10470.96 671
10471.93 662
10472.89 633
10473.86 635
10474.82 634
10475.79 631
10476.76 645
10477.72 658
10478.69 658
10479.65 637
10480.62 643
10481.59 653
10482.55 648
10483.52 730
10484.48 722
10485.45 660
10486.42 640
10487.38 657
10488.35 647
10489.32 638
10490.28 643
10491.25 660
10492.21 623
10493.18 662
10494.15 694
10495.11 668
10496.08 659
10497.05 659
10498.01 689
10498.98 691
10499.95 675
10500.92 677
10501.88 715
10502.85 665
10503.82 649
10504.78 708
10505.75 677
10506.72 673
10507.68 708
10508.65 692
10509.62 676
10510.59 718
10511.55 700
10512.52 671
10513.49 658
10514.46 688
10515.42 698
10516.39 694
10517.36 704
10518.33 701
10519.29 623
10520.26 673
10521.23 711
10522.20 741
10523.17 648
10524.13 665
10525.10 740
10526.07 709
10527.04 704
10528.01 663
10528.97 663
10529.94 671
10530.91 698
10531.88 707
10532.85 676
10533.82 664
10534.78 671
10535.75 724
10536.72 693
10537.69 707
10538.66 754
10539.63 754
10540.60 723
10541.56 723
10542.53 724
10543.50 729
10544.47 737
10545.44 711
10546.41 719
10547.38 774
10548.35 753
10549.32 728
10550.29 718
10551.25 766
10552.22 768
10553.19 802
10554.16 807
10555.13 897
10556.10 931
10557.07 924
10558.04 1019
10559.01 1017
10559.98 1048
10560.95 1024
10561.92 976
10562.89 964
10563.86 876
10564.83 827
10565.80 787
10566.77 804
10567.74 799
10568.71 769
10569.68 767
10570.65 761
10571.62 716
10572.59 713
10573.56 737
10574.53 724
10575.50 679
10576.47 710
10577.44 703
10578.41 730
10579.38 713
10580.35 726
10581.32 734
10582.29 733
10583.26 737
10584.23 756
10585.21 789
10586.18 784
10587.15 784
10588.12 762
10589.09 786
10590.06 767
10591.03 778
10592.00 756
10592.97 757
10593.94 762
10594.92 737
10595.89 732
10596.86 720
10597.83 736
10598.80 698
10599.77 698
10600.74 716
10601.71 718
10602.69 686
10603.66 665
10604.63 718
10605.60 710
10606.57 688
10607.54 676
10608.52 669
10609.49 701
10610.46 695
10611.43 642
10612.40 681
10613.38 672
10614.35 679
10615.32 657
10616.29 686
10617.27 668
10618.24 734
10619.21 697
10620.18 694
10621.15 691
10622.13 699
10623.10 691
10624.07 661
10625.04 695
10626.02 681
10626.99 693
10627.96 712
10628.94 700
10629.91 749
10630.88 736
10631.85 774
10632.83 766
10633.80 779
10634.77 783
10635.75 816
10636.72 820
10637.69 826
10638.67 831
10639.64 802
10640.61 776
10641.59 752
10642.56 752
10643.53 716
10644.51 735
10645.48 733
10646.45 701
10647.43 697
10648.40 694
10649.37 682
10650.35 661
10651.32 672
10652.30 673
10653.27 690
10654.24 700
10655.22 672
10656.19 704
10657.16 678
10658.14 654
10659.11 639
10660.09 677
10661.06 677
10662.04 669
10663.01 691
10663.98 683
10664.96 664
10665.93 688
10666.91 701
10667.88 645
10668.86 678
10669.83 707
10670.81 657
10671.78 663
10672.76 668
10673.73 688
10674.71 666
10675.68 689
10676.66 702
10677.63 719
10678.61 686
10679.58 682
10680.56 693
10681.53 706
10682.51 696
10683.48 686
10684.46 682
10685.43 673
10686.41 671
10687.38 663
10688.36 648
10689.33 654
10690.31 671
10691.28 633
10692.26 607
10693.24 609
10694.21 644
10695.19 627
10696.16 649
10697.14 645
10698.12 650
10699.09 650
10700.07 667
10701.04 658
10702.02 614
10703.00 648
10703.97 651
10704.95 619
10705.92 615
10706.90 655
10707.88 686
10708.85 648
10709.83 635
10710.81 648
10711.78 676
10712.76 655
10713.74 663
10714.71 639
10715.69 677
10716.67 643
10717.64 661
10718.62 657
10719.60 650
10720.57 637
10721.55 703
10722.53 670
10723.50 636
10724.48 649
10725.46 695
10726.44 677
10727.41 647
10728.39 689
10729.37 696
10730.35 656
10731.32 654
10732.30 659
10733.28 677
10734.26 710
10735.23 686
10736.21 678
10737.19 656
10738.17 691
10739.14 689
10740.12 688
10741.10 695
10742.08 679
10743.06 647
10744.03 687
10745.01 696
10745.99 663
10746.97 676
10747.95 710
10748.92 659
10749.90 668
10750.88 708
10751.86 658
10752.84 646
10753.82 676
10754.79 720
10755.77 687
10756.75 709
10757.73 688
10758.71 703
10759.69 679
10760.67 676
10761.65 699
10762.62 681
10763.60 683
10764.58 675
10765.56 688
10766.54 703
10767.52 696
10768.50 700
10769.48 717
10770.46 766
10771.44 732
10772.42 731
10773.39 745
10774.37 720
10775.35 743
10776.33 791
10777.31 775
10778.29 745
10779.27 718
10780.25 690
10781.23 704
10782.21 712
10783.19 723
10784.17 739
10785.15 696
10786.13 656
10787.11 655
10788.09 719
10789.07 653
10790.05 695
10791.03 702
10792.01 717
10792.99 696
10793.97 660
10794.95 697
10795.93 650
10796.91 708
10797.89 683
10798.87 729
10799.85 691
10800.83 679
10801.82 687
10802.80 698
10803.78 708
10804.76 671
10805.74 722
10806.72 724
10807.70 690
10808.68 674
10809.66 722
10810.64 729
10811.62 719
10812.61 717
10813.59 699
10814.57 675
10815.55 711
10816.53 675
10817.51 660
10818.49 695
10819.47 720
10820.46 698
10821.44 677
10822.42 727
10823.40 724
10824.38 712
10825.36 708
10826.35 742
10827.33 753
10828.31 762
10829.29 718
10830.27 758
10831.25 692
10832.24 729
10833.22 741
10834.20 722
10835.18 733
10836.17 745
10837.15 769
10838.13 707
10839.11 790
10840.09 755
10841.08 767
10842.06 734
10843.04 753
10844.02 757
10845.01 772
10845.99 749
10846.97 776
10847.96 761
10848.94 800
10849.92 804
10850.90 820
10851.89 828
10852.87 822
10853.85 793
10854.84 807
10855.82 767
10856.80 793
10857.78 810
10858.77 799
10859.75 779
10860.73 762
10861.72 802
10862.70 824
10863.68 855
10864.67 831
10865.65 824
10866.64 822
10867.62 824
10868.60 788
10869.59 821
10870.57 865
10871.55 836
10872.54 817
10873.52 886
10874.51 874
10875.49 866
10876.47 908
10877.46 847
10878.44 865
10879.43 931
10880.41 890
10881.39 904
10882.38 881
10883.36 942
10884.35 913
10885.33 900
10886.32 872
10887.30 889
10888.29 934
10889.27 918
10890.25 890
10891.24 899
10892.22 928
10893.21 948
10894.19 936
10895.18 1027
10896.16 968
10897.15 958
10898.13 948
10899.12 938
10900.10 970
10901.09 964
10902.07 971
10903.06 1010
10904.04 990
10905.03 1002
10906.01 1025
10907.00 1079
10907.99 1075
10908.97 1054
10909.96 1019
10910.94 1041
10911.93 1058
10912.91 1100
10913.90 1077
10914.88 1042
10915.87 1050
10916.86 1079
10917.84 1092
10918.83 1087
10919.81 1112
10920.80 1122
10921.79 1154
10922.77 1155
10923.76 1106
10924.74 1114
10925.73 1125
10926.72 1162
10927.70 1167
10928.69 1203
10929.68 1145
10930.66 1157
10931.65 1114
10932.64 1178
10933.62 1213
10934.61 1188
10935.60 1208
10936.58 1225
10937.57 1255
10938.56 1221
10939.54 1259
10940.53 1286
10941.52 1293
10942.50 1327
10943.49 1340
10944.48 1278
10945.47 1346
10946.45 1390
10947.44 1403
10948.43 1476
10949.41 1507
10950.40 1492
10951.39 1543
10952.38 1600
10953.36 1556
10954.35 1680
10955.34 1744
10956.33 1715
10957.31 1745
10958.30 1698
10959.29 1639
10960.28 1644
10961.27 1671
10962.25 1527
10963.24 1439
10964.23 1428
10965.22 1424
10966.21 1365
10967.19 1379
10968.18 1333
10969.17 1326
10970.16 1389
10971.15 1382
10972.13 1395
10973.12 1365
10974.11 1370
10975.10 1376
10976.09 1374
10977.08 1363
10978.07 1432
10979.05 1485
10980.04 1439
10981.03 1482
10982.02 1457
10983.01 1440
10984.00 1449
10984.99 1460
10985.98 1482
10986.96 1483
10987.95 1533
10988.94 1519
10989.93 1620
10990.92 1648
10991.91 1777
10992.90 1917
10993.89 2050
10994.88 2168
10995.87 2196
10996.86 2303
10997.85 2350
10998.84 2311
10999.83 2247
11000.82 2209
11001.81 2045
11002.79 1930
11003.78 1830
11004.77 1686
11005.76 1596
11006.75 1436
11007.74 1469
11008.73 1321
11009.72 1277
11010.71 1266
11011.70 1259
11012.69 1234
11013.68 1174
11014.67 1132
11015.67 1156
11016.66 1209
11017.65 1187
11018.64 1120
11019.63 1120
11020.62 1170
11021.61 1149
11022.60 1150
11023.59 1105
11024.58 1155
11025.57 1063
11026.56 1083
11027.55 1041
11028.54 1059
11029.53 1041
11030.52 1089
11031.52 1064
11032.51 1030
11033.50 1039
11034.49 1054
11035.48 1050
11036.47 1075
11037.46 1095
11038.45 1074
11039.45 1036
11040.44 998
11041.43 1057
11042.42 1057
11043.41 977
11044.40 939
11045.39 963
11046.39 963
11047.38 968
11048.37 952
11049.36 951
11050.35 980
11051.35 963
11052.34 924
11053.33 919
11054.32 969
11055.31 955
11056.31 974
11057.30 982
11058.29 980
11059.28 968
11060.27 955
11061.27 956
11062.26 938
11063.25 945
11064.24 952
11065.24 940
11066.23 1011
11067.22 950
11068.21 971
11069.21 970
11070.20 957
11071.19 967
11072.19 933
11073.18 1009
11074.17 990
11075.16 986
11076.16 948
11077.15 966
11078.14 970
11079.14 949
11080.13 938
11081.12 939
11082.12 943
11083.11 968
11084.10 952
11085.10 929
11086.09 896
11087.08 911
11088.08 916
11089.07 885
11090.06 918
11091.06 904
11092.05 851
11093.04 872
11094.04 946
11095.03 882
11096.03 856
11097.02 915
11098.01 855
11099.01 867
11100.00 875
11101.00 841
11101.99 862
11102.98 873
11103.98 816
11104.97 864
11105.97 879
11106.96 835
11107.96 839
11108.95 881
11109.95 884
11110.94 856
11111.93 848
11112.93 883
11113.92 847
11114.92 824
11115.91 862
11116.91 834
11117.90 843
11118.90 807
11119.89 829
11120.89 868
11121.88 815
11122.88 794
11123.87 846
11124.87 849
11125.86 832
11126.86 819
11127.85 799
11128.85 790
11129.84 808
11130.84 867
11131.84 795
11132.83 813
11133.83 838
11134.82 842
11135.82 785
11136.81 776
11137.81 789
11138.81 795
11139.80 805
11140.80 801
11141.79 820
11142.79 849
11143.79 806
11144.78 805
11145.78 809
11146.77 788
11147.77 752
11148.77 801
11149.76 813
11150.76 806
11151.75 763
11152.75 764
11153.75 765
11154.74 745
11155.74 738
11156.74 760
11157.73 784
11158.73 785
11159.73 726
11160.72 728
11161.72 757
11162.72 797
11163.71 745
11164.71 743
11165.71 771
11166.71 777
11167.70 797
11168.70 752
11169.70 765
11170.69 797
11171.69 731
11172.69 772
11173.69 754
11174.68 730
11175.68 780
11176.68 712
11177.68 731
11178.67 746
11179.67 751
11180.67 790
11181.67 771
11182.66 730
11183.66 712
11184.66 798
11185.66 797
11186.66 767
11187.65 783
11188.65 758
11189.65 760
11190.65 773
11191.65 740
11192.64 781
11193.64 751
11194.64 733
11195.64 755
11196.64 766
11197.64 784
11198.63 740
11199.63 740
11200.63 770
11201.63 781
11202.63 762
11203.63 750
11204.63 752
11205.63 743
11206.62 748
11207.62 731
11208.62 744
11209.62 744
11210.62 728
11211.62 711
11212.62 712
11213.62 741
11214.62 724
11215.62 753
11216.61 746
11217.61 750
11218.61 744
11219.61 734
11220.61 745
11221.61 716
11222.61 718
11223.61 705
11224.61 706
11225.61 721
11226.61 729
11227.61 736
11228.61 691
11229.61 736
11230.61 756
11231.61 792
11232.61 706
11233.61 724
11234.61 736
11235.61 706
11236.61 716
11237.61 775
11238.61 754
11239.61 716
11240.61 707
11241.61 707
11242.61 743
11243.61 735
11244.61 742
11245.61 763
11246.61 728
11247.61 777
11248.62 747
11249.62 732
11250.62 757
11251.62 762
11252.62 694
11253.62 720
11254.62 713
11255.62 748
11256.62 715
11257.62 687
11258.62 717
11259.63 771
11260.63 747
11261.63 746
11262.63 750
11263.63 743
11264.63 749
11265.63 795
11266.64 776
11267.64 751
11268.64 786
11269.64 788
11270.64 815
11271.64 798
11272.65 792
11273.65 756
11274.65 765
11275.65 794
11276.65 802
11277.65 806
11278.66 810
11279.66 815
11280.66 816
11281.66 818
11282.67 787
11283.67 760
11284.67 797
11285.67 784
11286.67 746
11287.68 745
11288.68 761
11289.68 779
11290.68 761
11291.69 733
11292.69 753
11293.69 746
11294.70 747
11295.70 777
11296.70 743
11297.70 738
11298.71 783
11299.71 771
11300.71 800
11301.72 784
11302.72 746
11303.72 764
11304.72 779
11305.73 735
11306.73 772
11307.73 796
11308.74 831
11309.74 797
11310.74 812
11311.75 855
11312.75 808
11313.76 841
11314.76 815
11315.76 815
11316.77 771
11317.77 791
11318.77 812
11319.78 755
11320.78 714
11321.79 761
11322.79 737
11323.79 712
11324.80 728
11325.80 719
11326.81 734
11327.81 674
11328.81 701
11329.82 744
11330.82 755
11331.83 762
11332.83 736
11333.84 724
11334.84 749
11335.85 768
11336.85 761
11337.85 760
11338.86 786
11339.86 782
11340.87 788
11341.87 786
11342.88 757
11343.88 740
11344.89 730
11345.89 761
11346.90 745
11347.90 757
11348.91 738
11349.91 723
11350.92 722
11351.92 740
11352.93 720
11353.94 734
11354.94 716
11355.95 730
11356.95 734
11357.96 740
11358.96 723
11359.97 740
11360.97 749
11361.98 720
11362.99 718
11363.99 714
11365.00 738
11366.00 728
11367.01 703
11368.02 743
11369.02 746
11370.03 709
11371.03 735
11372.04 752
11373.05 740
11374.05 740
11375.06 746
11376.06 737
11377.07 698
11378.08 773
11379.08 790
11380.09 758
11381.10 718
11382.10 755
11383.11 734
11384.12 728
11385.12 725
11386.13 746
11387.14 756
11388.14 728
11389.15 760
11390.16 746
11391.17 766
11392.17 783
11393.18 760
11394.19 778
11395.19 738
11396.20 738
11397.21 750
11398.22 750
11399.22 765
11400.23 714
11401.24 736
11402.25 757
11403.25 783
11404.26 734
11405.27 759
11406.28 765
11407.28 746
11408.29 756
11409.30 731
11410.31 739
11411.31 784
11412.32 794
11413.33 736
11414.34 760
11415.35 789
11416.35 822
11417.36 825
11418.37 798
11419.38 808
11420.39 766
11421.40 788
11422.40 777
11423.41 780
11424.42 778
11425.43 795
11426.44 781
11427.45 816
11428.46 836
11429.46 825
11430.47 803
11431.48 799
11432.49 838
11433.50 776
11434.51 828
11435.52 843
11436.53 841
11437.54 845
11438.54 876
11439.55 805
11440.56 822
11441.57 861
11442.58 849
11443.59 831
11444.60 827
11445.61 850
11446.62 822
11447.63 863
11448.64 857
11449.65 867
11450.66 878
11451.67 872
11452.68 867
11453.69 879
11454.70 862
11455.71 850
11456.72 898
11457.73 878
11458.74 861
11459.75 885
11460.76 875
11461.77 848
11462.78 893
11463.79 859
11464.80 914
11465.81 962
11466.82 920
11467.83 928
11468.84 905
11469.85 903
11470.86 876
11471.87 878
11472.88 878
11473.89 932
11474.90 904
11475.91 866
11476.92 900
11477.93 935
11478.95 939
11479.96 908
11480.97 915
11481.98 948
11482.99 912
11484.00 939
11485.01 908
11486.02 883
11487.03 916
11488.05 931
11489.06 964
11490.07 948
11491.08 951
11492.09 943
11493.10 954
11494.11 961
11495.13 965
11496.14 955
11497.15 941
11498.16 996
11499.17 992
11500.18 948
11501.20 976
11502.21 1012
11503.22 976
11504.23 964
11505.24 1013
11506.26 1007
11507.27 992
11508.28 994
11509.29 1036
11510.30 998
11511.32 1002
11512.33 1042
11513.34 1054
11514.35 1036
11515.37 1005
11516.38 1033
11517.39 1079
11518.40 1034
11519.42 1051
11520.43 982
11521.44 1019
11522.45 1104
11523.47 1063
11524.48 1047
11525.49 1074
11526.51 1104
11527.52 1119
11528.53 1097
11529.55 1074
11530.56 1087
11531.57 1089
11532.59 1155
11533.60 1150
11534.61 1108
11535.63 1177
11536.64 1157
11537.65 1192
11538.67 1156
11539.68 1170
11540.69 1197
11541.71 1197
11542.72 1170
11543.73 1216
11544.75 1222
11545.76 1263
11546.78 1289
11547.79 1298
11548.80 1270
11549.82 1303
11550.83 1325
11551.85 1305
11552.86 1379
11553.87 1371
11554.89 1388
11555.90 1342
11556.92 1384
11557.93 1425
11558.95 1423
11559.96 1461
11560.97 1433
11561.99 1443
11563.00 1513
11564.02 1488
11565.03 1485
11566.05 1531
11567.06 1541
11568.08 1589
11569.09 1551
11570.11 1604
11571.12 1638
11572.14 1671
11573.15 1714
11574.17 1723
11575.18 1724
11576.20 1810
11577.21 1938
11578.23 1917
11579.24 1962
11580.26 2012
11581.27 2079
11582.29 2125
11583.30 2153
11584.32 2208
11585.33 2262
11586.35 2389
11587.37 2396
11588.38 2411
11589.40 2540
11590.41 2651
11591.43 2767
11592.44 2903
11593.46 3135
11594.48 3364
11595.49 3682
11596.51 3931
11597.52 4281
11598.54 4547
11599.56 4817
11600.57 4991
11601.59 4979
11602.61 4943
11603.62 4723
11604.64 4377
11605.66 3941
11606.67 3587
11607.69 3236
11608.70 2920
11609.72 2607
11610.74 2344
11611.75 2185
11612.77 1960
11613.79 1893
11614.81 1785
11615.82 1718
11616.84 1720
11617.86 1668
11618.87 1640
11619.89 1601
11620.91 1597
11621.92 1575
11622.94 1431
11623.96 1438
11624.98 1459
11625.99 1427
11627.01 1395
11628.03 1352
11629.05 1387
11630.06 1325
11631.08 1355
11632.10 1387
11633.12 1364
11634.13 1342
11635.15 1361
11636.17 1421
11637.19 1393
11638.20 1364
11639.22 1331
11640.24 1358
11641.26 1358
11642.28 1332
11643.29 1336
11644.31 1292
11645.33 1220
11646.35 1204
11647.37 1193
11648.39 1200
11649.40 1146
11650.42 1196
11651.44 1194
11652.46 1172
11653.48 1215
11654.50 1192
11655.51 1248
11656.53 1211
11657.55 1203
11658.57 1151
11659.59 1206
11660.61 1249
11661.63 1258
11662.65 1271
11663.67 1221
11664.68 1248
11665.70 1247
11666.72 1243
11667.74 1273
11668.76 1327
11669.78 1282
11670.80 1301
11671.82 1334
11672.84 1336
11673.86 1329
11674.88 1338
11675.90 1320
11676.92 1344
11677.94 1346
11678.96 1351
11679.98 1386
11680.99 1407
11682.01 1348
11683.03 1372
11684.05 1385
11685.07 1330
11686.09 1358
11687.11 1355
11688.13 1334
11689.15 1335
11690.17 1303
11691.19 1285
11692.21 1323
11693.24 1270
11694.26 1231
11695.28 1240
11696.30 1217
11697.32 1236
11698.34 1239
11699.36 1219
11700.38 1256
11701.40 1236
11702.42 1217
11703.44 1236
11704.46 1231
11705.48 1219
11706.50 1190
11707.52 1177
11708.54 1137
11709.57 1168
11710.59 1162
11711.61 1164
11712.63 1144
11713.65 1121
11714.67 1113
11715.69 1095
11716.71 1117
11717.73 1093
11718.76 1087
11719.78 1056
11720.80 1057
11721.82 1047
11722.84 1026
11723.86 1008
11724.89 996
11725.91 1019
11726.93 987
11727.95 999
11728.97 964
11729.99 956
11731.02 942
11732.04 969
11733.06 988
11734.08 979
11735.10 987
11736.13 954
11737.15 966
11738.17 962
11739.19 984
11740.22 972
11741.24 914
11742.26 950
11743.28 966
11744.30 947
11745.33 905
11746.35 953
11747.37 986
11748.40 950
11749.42 908
11750.44 953
11751.46 928
11752.49 898
11753.51 889
11754.53 871
11755.56 869
11756.58 874
11757.60 885
11758.62 855
11759.65 853
11760.67 849
11761.69 867
11762.72 866
11763.74 873
11764.76 821
11765.79 843
11766.81 916
11767.83 914
11768.86 873
11769.88 880
11770.91 878
11771.93 887
11772.95 856
11773.98 813
11775.00 845
11776.02 858
11777.05 857
11778.07 865
11779.10 821
11780.12 838
11781.14 874
11782.17 835
11783.19 848
11784.22 816
11785.24 842
11786.26 899
11787.29 856
11788.31 866
11789.34 851
11790.36 851
11791.39 846
11792.41 823
11793.44 847
11794.46 890
11795.49 828
11796.51 838
11797.54 832
11798.56 782
11799.59 791
11800.61 820
11801.63 826
11802.66 819
11803.69 790
11804.71 819
11805.74 807
11806.76 777
11807.79 797
11808.81 803
11809.84 776
11810.86 821
11811.89 774
11812.91 810
11813.94 785
11814.96 789
11815.99 817
11817.01 830
11818.04 804
11819.07 842
11820.09 839
11821.12 854
11822.14 819
11823.17 843
11824.20 826
11825.22 847
11826.25 807
11827.27 864
11828.30 849
11829.33 834
11830.35 814
11831.38 845
11832.40 859
11833.43 806
11834.46 823
11835.48 804
11836.51 824
11837.54 846
11838.56 850
11839.59 843
11840.62 844
11841.64 825
11842.67 837
11843.70 831
11844.72 832
11845.75 847
11846.78 807
11847.80 801
11848.83 831
11849.86 867
11850.89 864
11851.91 835
11852.94 880
11853.97 885
11854.99 849
11856.02 866
11857.05 908
11858.08 888
11859.10 894
11860.13 866
11861.16 904
11862.19 912
11863.21 933
11864.24 899
11865.27 894
11866.30 915
11867.33 922
11868.35 873
11869.38 896
11870.41 934
11871.44 931
11872.47 895
11873.49 906
11874.52 905
11875.55 943
11876.58 965
11877.61 961
11878.63 952
11879.66 962
11880.69 963
11881.72 951
11882.75 944
11883.78 925
11884.81 970
11885.83 994
11886.86 978
11887.89 1007
11888.92 1014
11889.95 1015
11890.98 992
11892.01 998
11893.04 1062
11894.06 1056
11895.09 1093
11896.12 1089
11897.15 1104
11898.18 1152
11899.21 1157
11900.24 1136
11901.27 1171
11902.30 1137
11903.33 1073
11904.36 1107
11905.39 1069
11906.42 1117
11907.45 1110
11908.48 1063
11909.50 1059
11910.53 1074
11911.56 1053
11912.59 1049
11913.62 1036
11914.65 1055
11915.68 1090
11916.71 1052
11917.74 1075
11918.77 1073
11919.80 1155
11920.83 1165
11921.86 1158
11922.89 1191
11923.92 1251
11924.95 1356
11925.99 1412
11927.02 1433
11928.05 1402
11929.08 1444
11930.11 1421
11931.14 1431
11932.17 1399
11933.20 1379
11934.23 1291
11935.26 1273
11936.29 1229
11937.32 1153
11938.35 1109
11939.38 1065
11940.41 1009
11941.45 1039
11942.48 984
11943.51 966
11944.54 962
11945.57 903
11946.60 948
11947.63 937
11948.66 908
11949.70 887
11950.73 903
11951.76 927
11952.79 909
11953.82 859
11954.85 868
11955.88 881
11956.92 909
11957.95 858
11958.98 855
11960.01 862
11961.04 909
11962.08 957
11963.11 951
11964.14 932
11965.17 888
11966.20 928
11967.24 921
11968.27 895
11969.30 892
11970.33 881
11971.36 914
11972.40 889
11973.43 854
11974.46 912
11975.49 910
11976.53 954
11977.56 941
11978.59 890
11979.62 936
11980.66 958
11981.69 980
11982.72 890
11983.76 899
11984.79 925
11985.82 933
11986.85 962
11987.89 918
11988.92 927
11989.95 904
11990.99 900
11992.02 890
11993.05 925
11994.09 876
11995.12 919
11996.15 943
11997.19 982
11998.22 915
11999.25 940
12000.29 964
12001.32 980
12002.35 941
12003.39 943
12004.42 1003
12005.46 1006
12006.49 967
12007.52 948
12008.56 997
12009.59 1013
12010.63 1037
12011.66 1020
12012.69 1000
12013.73 1046
12014.76 1062
12015.80 1092
12016.83 1091
12017.86 1062
12018.90 1064
12019.93 1059
12020.97 1066
12022.00 1068
12023.04 1041
12024.07 1015
12025.11 1007
12026.14 1049
12027.18 996
12028.21 1019
12029.25 1024
12030.28 1004
12031.32 980
12032.35 987
12033.39 1017
12034.42 971
12035.46 954
12036.49 960
12037.53 957
12038.56 977
12039.60 943
12040.63 978
12041.67 979
12042.70 969
12043.74 955
12044.77 979
12045.81 992
12046.84 938
12047.88 985
12048.92 926
12049.95 979
12050.99 935
12052.02 963
12053.06 977
12054.09 979
12055.13 984
12056.17 954
12057.20 951
12058.24 974
12059.27 972
12060.31 1008
12061.35 1025
12062.38 999
12063.42 992
12064.46 985
12065.49 991
12066.53 1018
12067.56 991
12068.60 949
12069.64 1006
12070.67 1014
12071.71 991
12072.75 998
12073.78 1017
12074.82 989
12075.86 996
12076.89 962
12077.93 1015
12078.97 1044
12080.01 1023
12081.04 1067
12082.08 1044
12083.12 1074
12084.15 1047
12085.19 1040
12086.23 1055
12087.27 1092
12088.30 1060
12089.34 1060
12090.38 1090
12091.41 1116
12092.45 1112
12093.49 1105
12094.53 1163
12095.57 1134
12096.60 1196
12097.64 1234
12098.68 1243
12099.72 1251
12100.75 1264
12101.79 1215
12102.83 1257
12103.87 1179
12104.91 1153
12105.94 1085
12106.98 1125
12108.02 1051
12109.06 1060
12110.10 1029
12111.14 961
12112.17 977
12113.21 919
12114.25 935
12115.29 908
12116.33 868
12117.37 865
12118.40 857
12119.44 857
12120.48 827
12121.52 832
12122.56 842
12123.60 845
12124.64 835
12125.68 865
12126.72 843
12127.75 833
12128.79 802
12129.83 847
12130.87 817
12131.91 856
12132.95 822
12133.99 792
12135.03 779
12136.07 829
12137.11 811
12138.15 837
12139.19 836
12140.23 824
12141.27 858
12142.31 784
12143.35 757
12144.38 752
12145.42 795
12146.46 798
12147.50 816
12148.54 810
12149.58 812
12150.62 776
12151.66 784
12152.70 770
12153.74 741
12154.78 773
12155.82 781
12156.87 798
12157.91 762
12158.95 754
12159.99 759
12161.03 750
12162.07 757
12163.11 739
12164.15 773
12165.19 770
12166.23 745
12167.27 772
12168.31 773
12169.35 773
12170.39 803
12171.43 810
12172.47 794
12173.52 784
12174.56 739
12175.60 777
12176.64 760
12177.68 799
12178.72 796
12179.76 770
12180.80 769
12181.85 782
12182.89 810
12183.93 767
12184.97 778
12186.01 743
12187.05 760
12188.09 735
12189.14 784
12190.18 789
12191.22 760
12192.26 760
12193.30 766
12194.34 775
12195.39 764
12196.43 802
12197.47 780
12198.51 758
12199.55 789
12200.60 770
12201.64 749
12202.68 777
12203.72 737
12204.77 736
12205.81 740
12206.85 821
12207.89 789
12208.94 779
12209.98 764
12211.02 742
12212.06 788
12213.11 733
12214.15 783
12215.19 788
12216.23 754
12217.28 754
12218.32 741
12219.36 766
12220.41 770
12221.45 767
12222.49 798
12223.54 744
12224.58 746
12225.62 733
12226.66 784
12227.71 763
12228.75 765
12229.79 743
12230.84 777
12231.88 727
12232.93 745
12233.97 727
12235.01 737
12236.06 747
12237.10 720
12238.14 723
12239.19 721
12240.23 699
12241.28 745
12242.32 736
12243.36 795
12244.41 758
12245.45 736
12246.50 740
12247.54 752
12248.58 718
12249.63 732
12250.67 691
12251.72 716
12252.76 697
12253.80 698
12254.85 677
12255.89 679
12256.94 683
12257.98 697
12259.03 710
12260.07 665
12261.12 658
12262.16 675
12263.21 676
12264.25 682
12265.30 679
12266.34 629
12267.39 636
12268.43 625
12269.48 669
12270.52 642
12271.57 629
12272.61 632
12273.66 636
12274.70 650
12275.75 611
12276.79 634
12277.84 636
12278.88 669
12279.93 634
12280.98 642
12282.02 631
12283.07 654
12284.11 606
12285.16 618
12286.20 614
12287.25 638
12288.30 613
12289.34 622
12290.39 661
12291.43 629
12292.48 618
12293.53 652
12294.57 605
12295.62 584
12296.66 647
12297.71 614
12298.76 613
12299.80 656
12300.85 627
12301.90 620
12302.94 607
12303.99 595
12305.04 597
12306.08 640
12307.13 590
12308.18 629
12309.22 661
12310.27 640
12311.32 617
12312.36 610
12313.41 620
12314.46 622
12315.50 601
12316.55 630
12317.60 609
12318.65 596
12319.69 648
12320.74 617
12321.79 616
12322.83 617
12323.88 598
12324.93 656
12325.98 661
12327.02 617
12328.07 614
12329.12 607
12330.17 603
12331.21 604
12332.26 615
12333.31 614
12334.36 588
12335.41 574
12336.45 622
12337.50 599
12338.55 616
12339.60 614
12340.65 621
12341.69 578
12342.74 604
12343.79 630
12344.84 581
12345.89 606
12346.94 599
12347.98 624
12349.03 599
12350.08 581
12351.13 582
12352.18 620
12353.23 617
12354.28 604
12355.32 602
12356.37 610
12357.42 611
12358.47 609
12359.52 625
12360.57 570
12361.62 617
12362.67 629
12363.72 606
12364.76 559
12365.81 606
12366.86 599
12367.91 618
12368.96 596
12370.01 575
12371.06 643
12372.11 632
12373.16 585
12374.21 584
12375.26 583
12376.31 639
12377.36 635
12378.41 620
12379.46 630
12380.51 625
12381.56 622
12382.61 602
12383.66 607
12384.71 574
12385.76 617
12386.81 666
12387.86 622
12388.91 586
12389.96 611
12391.01 620
12392.06 584
12393.11 624
12394.16 642
12395.21 660
12396.26 625
12397.31 600
12398.36 583
12399.41 607
12400.46 636
12401.51 611
12402.56 633
12403.61 629
12404.66 638
12405.71 653
12406.77 649
12407.82 641
12408.87 622
12409.92 605
12410.97 608
12412.02 577
12413.07 614
12414.12 608
12415.17 620
12416.23 629
12417.28 626
12418.33 562
12419.38 625
12420.43 642
12421.48 661
12422.53 629
12423.59 612
12424.64 607
12425.69 636
12426.74 652
12427.79 615
12428.84 645
12429.90 643
12430.95 629
12432.00 630
12433.05 635
12434.10 631
12435.16 618
12436.21 620
12437.26 639
12438.31 640
12439.37 658
12440.42 621
12441.47 641
12442.52 650
12443.58 652
12444.63 649
12445.68 641
12446.73 671
12447.79 655
12448.84 678
12449.89 701
12450.94 644
12452.00 646
12453.05 688
12454.10 655
12455.16 680
12456.21 622
12457.26 642
12458.31 665
12459.37 632
12460.42 651
12461.47 657
12462.53 687
12463.58 682
12464.63 681
12465.69 638
12466.74 649
12467.79 673
12468.85 700
12469.90 673
12470.95 669
12472.01 693
12473.06 720
12474.12 691
12475.17 668
12476.22 676
12477.28 680
12478.33 708
12479.39 695
12480.44 727
12481.49 686
12482.55 712
12483.60 738
12484.66 729
12485.71 706
12486.76 716
12487.82 741
12488.87 713
12489.93 731
12490.98 688
12492.04 720
12493.09 749
12494.15 777
12495.20 775
12496.25 790
12497.31 765
12498.36 771
12499.42 801
12500.47 815
12501.53 864
12502.58 868
12503.64 844
12504.69 877
12505.75 869
12506.80 861
12507.86 885
12508.91 922
12509.97 954
12511.03 943
12512.08 1015
12513.14 1042
12514.19 1072
12515.25 1122
12516.30 1208
12517.36 1248
12518.41 1351
12519.47 1385
12520.52 1382
12521.58 1423
12522.64 1399
12523.69 1401
12524.75 1333
12525.80 1280
12526.86 1230
12527.92 1201
12528.97 1106
12530.03 1042
12531.08 1001
12532.14 943
12533.20 924
12534.25 888
12535.31 866
12536.37 838
12537.42 836
12538.48 807
12539.54 805
12540.59 780
12541.65 803
12542.70 774
12543.76 826
12544.82 779
12545.88 757
12546.93 791
12547.99 833
12549.05 786
12550.10 796
12551.16 754
12552.22 796
12553.27 813
12554.33 799
12555.39 825
12556.45 807
12557.50 823
12558.56 792
12559.62 865
12560.67 768
12561.73 774
12562.79 798
12563.85 797
12564.90 779
12565.96 804
12567.02 793
12568.08 795
12569.14 755
12570.19 759
12571.25 785
12572.31 798
12573.37 758
12574.42 780
12575.48 795
12576.54 800
12577.60 795
12578.66 851
12579.72 843
12580.77 823
12581.83 807
12582.89 840
12583.95 849
12585.01 825
12586.07 864
12587.12 917
12588.18 880
12589.24 901
12590.30 905
12591.36 958
12592.42 925
12593.48 978
12594.53 1013
12595.59 1046
12596.65 1035
12597.71 1113
12598.77 1136
12599.83 1161
12600.89 1130
12601.95 1166
12603.01 1123
12604.07 1125
12605.13 1106
12606.18 1096
12607.24 1085
12608.30 1041
12609.36 1044
12610.42 1006
12611.48 961
12612.54 922
12613.60 927
12614.66 866
12615.72 921
12616.78 917
12617.84 909
12618.90 871
12619.96 857
12621.02 893
12622.08 894
12623.14 844
12624.20 871
12625.26 853
12626.32 848
12627.38 851
12628.44 899
12629.50 913
12630.56 878
12631.62 907
12632.68 883
12633.74 931
12634.80 874
12635.86 866
12636.92 824
12637.98 875
12639.04 838
12640.11 856
12641.17 845
12642.23 902
12643.29 823
12644.35 817
12645.41 847
12646.47 823
12647.53 820
12648.59 786
12649.65 799
12650.72 788
12651.78 802
12652.84 802
12653.90 812
12654.96 841
12656.02 814
12657.08 837
12658.14 823
12659.21 838
12660.27 822
12661.33 843
12662.39 837
12663.45 857
12664.51 825
12665.58 877
12666.64 861
12667.70 826
12668.76 808
12669.82 836
12670.89 854
12671.95 888
12673.01 867
12674.07 868
12675.13 864
12676.20 875
12677.26 914
12678.32 916
12679.38 916
12680.45 946
12681.51 939
12682.57 931
12683.63 894
12684.70 919
12685.76 985
12686.82 987
12687.88 906
12688.95 904
12690.01 957
12691.07 959
12692.14 937
12693.20 965
12694.26 921
12695.32 954
12696.39 929
12697.45 927
12698.51 951
12699.58 944
12700.64 958
12701.70 977
12702.77 909
12703.83 920
12704.89 919
12705.96 920
12707.02 881
12708.08 900
12709.15 895
12710.21 909
12711.28 904
12712.34 873
12713.40 916
12714.47 910
12715.53 879
12716.59 892
12717.66 917
12718.72 815
12719.79 858
12720.85 888
12721.92 878
12722.98 872
12724.04 881
12725.11 839
12726.17 879
12727.24 837
12728.30 856
12729.37 852
12730.43 874
12731.49 875
12732.56 844
12733.62 863
12734.69 861
12735.75 832
12736.82 850
12737.88 840
12738.95 774
12740.01 809
12741.08 828
12742.14 841
12743.21 762
12744.27 788
12745.34 834
12746.40 768
12747.47 744
12748.53 740
12749.60 766
12750.66 742
12751.73 754
12752.79 764
12753.86 707
12754.93 703
12755.99 714
12757.06 759
12758.12 751
12759.19 711
12760.25 690
12761.32 713
12762.39 691
12763.45 699
12764.52 683
12765.58 717
12766.65 713
12767.72 665
12768.78 690
12769.85 713
12770.91 696
12771.98 685
12773.05 672
12774.11 674
12775.18 658
12776.25 671
12777.31 693
12778.38 699
12779.45 669
12780.51 707
12781.58 756
12782.65 713
12783.71 692
12784.78 687
12785.85 685
12786.91 675
12787.98 685
12789.05 658
12790.11 695
12791.18 658
12792.25 661
12793.31 685
12794.38 676
12795.45 665
12796.52 666
12797.58 666
12798.65 650
12799.72 681
12800.79 693
12801.85 657
12802.92 686
12803.99 650
12805.06 661
12806.12 685
12807.19 689
12808.26 683
12809.33 674
12810.39 695
12811.46 710
12812.53 703
12813.60 712
12814.67 692
12815.73 687
12816.80 679
12817.87 671
12818.94 680
12820.01 681
12821.08 683
12822.14 710
12823.21 652
12824.28 668
12825.35 658
12826.42 658
12827.49 670
12828.55 652
12829.62 653
12830.69 674
12831.76 647
12832.83 655
12833.90 660
12834.97 690
12836.04 646
12837.11 662
12838.17 649
12839.24 630
12840.31 633
12841.38 646
12842.45 597
12843.52 611
12844.59 588
12845.66 636
12846.73 648
12847.80 616
12848.87 607
12849.94 617
12851.01 653
12852.08 606
12853.14 611
12854.21 594
12855.28 571
12856.35 601
12857.42 594
12858.49 608
12859.56 582
12860.63 601
12861.70 576
12862.77 591
12863.84 601
12864.91 572
12865.98 580
12867.05 565
12868.12 559
12869.19 574
12870.26 562
12871.34 575
12872.41 568
12873.48 607
12874.55 597
12875.62 593
12876.69 543
12877.76 570
12878.83 579
12879.90 549
12880.97 577
12882.04 565
12883.11 564
12884.18 551
12885.25 548
12886.33 565
12887.40 523
12888.47 533
12889.54 529
12890.61 552
12891.68 540
12892.75 578
12893.82 546
12894.89 565
12895.97 548
12897.04 531
12898.11 529
12899.18 529
12900.25 546
12901.32 540
12902.40 544
12903.47 550
12904.54 515
12905.61 553
12906.68 569
12907.75 558
12908.83 541
12909.90 564
12910.97 546
12912.04 532
12913.11 499
12914.19 512
12915.26 538
12916.33 522
12917.40 515
12918.48 516
12919.55 527
12920.62 506
12921.69 512
12922.77 496
12923.84 515
12924.91 551
12925.98 522
12927.06 558
12928.13 561
12929.20 561
12930.27 552
12931.35 517
12932.42 546
12933.49 503
12934.57 542
12935.64 512
12936.71 535
12937.79 538
12938.86 528
12939.93 550
12941.01 531
12942.08 505
12943.15 507
12944.23 526
12945.30 490
12946.37 501
12947.45 521
12948.52 492
12949.59 467
12950.67 488
12951.74 530
12952.81 494
12953.89 539
12954.96 534
12956.04 522
12957.11 530
12958.18 504
12959.26 532
12960.33 524
12961.41 521
12962.48 509
12963.55 537
12964.63 552
12965.70 511
12966.78 508
12967.85 537
12968.93 526
12970.00 550
12971.07 523
12972.15 549
12973.22 541
12974.30 536
12975.37 501
12976.45 459
12977.52 509
12978.60 565
12979.67 531
12980.75 503
12981.82 505
12982.90 549
12983.97 514
12985.05 488
12986.12 537
12987.20 514
12988.27 527
12989.35 531
12990.42 561
12991.50 548
12992.57 524
12993.65 495
12994.73 534
12995.80 534
12996.88 514
12997.95 495
12999.03 523
13000.10 511
13001.18 544
13002.25 514
13003.33 499
13004.41 523
13005.48 526
13006.56 516
13007.63 519
13008.71 522
13009.79 487
13010.86 509
13011.94 525
13013.02 534
13014.09 529
13015.17 535
13016.24 531
13017.32 536
13018.40 528
13019.47 523
13020.55 553
13021.63 535
13022.70 536
13023.78 535
13024.86 543
13025.93 537
13027.01 564
13028.09 585
13029.16 528
13030.24 539
13031.32 544
13032.40 575
13033.47 521
13034.55 552
13035.63 538
13036.70 526
13037.78 522
13038.86 532
13039.94 575
13041.01 537
13042.09 520
13043.17 519
13044.25 523
13045.32 542
13046.40 546
13047.48 543
13048.56 522
13049.63 569
13050.71 521
13051.79 524
13052.87 555
13053.95 561
13055.02 529
13056.10 502
13057.18 494
13058.26 513
13059.34 517
13060.41 518
13061.49 525
13062.57 535
13063.65 546
13064.73 539
13065.81 517
13066.88 510
13067.96 520
13069.04 563
13070.12 567
13071.20 547
13072.28 497
13073.36 529
13074.43 526
13075.51 520
13076.59 512
13077.67 532
13078.75 529
13079.83 554
13080.91 507
13081.99 532
13083.07 536
13084.15 553
13085.23 539
13086.30 523
13087.38 482
13088.46 506
13089.54 489
13090.62 480
13091.70 533
13092.78 509
13093.86 534
13094.94 500
13096.02 513
13097.10 526
13098.18 515
13099.26 504
13100.34 508
13101.42 513
13102.50 491
13103.58 499
13104.66 515
13105.74 514
13106.82 524
13107.90 548
13108.98 538
13110.06 481
13111.14 492
13112.22 522
13113.30 506
13114.38 492
13115.46 505
13116.54 517
13117.62 512
13118.70 535
13119.78 522
13120.86 532
13121.95 515
13123.03 539
13124.11 529
13125.19 539
13126.27 517
13127.35 525
13128.43 541
13129.51 528
13130.59 494
13131.67 514
13132.76 499
13133.84 521
13134.92 499
13136.00 504
13137.08 542
13138.16 526
13139.24 522
13140.32 524
13141.41 493
13142.49 539
13143.57 532
13144.65 526
13145.73 494
13146.81 510
13147.90 526
13148.98 522
13150.06 504
13151.14 510
13152.22 519
13153.31 517
13154.39 497
13155.47 521
13156.55 539
13157.63 546
13158.72 541
13159.80 512
13160.88 515
13161.96 539
13163.05 535
13164.13 543
13165.21 529
13166.29 500
13167.38 524
13168.46 520
13169.54 544
13170.62 519
13171.71 519
13172.79 553
13173.87 556
13174.96 533
13176.04 522
13177.12 538
13178.20 530
13179.29 524
13180.37 540
13181.45 560
13182.54 523
13183.62 524
13184.70 534
13185.79 565
13186.87 526
13187.95 545
13189.04 585
13190.12 567
13191.20 568
13192.29 540
13193.37 554
13194.46 530
13195.54 547
13196.62 557
13197.71 562
13198.79 557
13199.88 537
13200.96 549
13202.04 533
13203.13 554
13204.21 560
13205.30 598
13206.38 551
13207.46 538
13208.55 534
13209.63 573
13210.72 568
13211.80 544
13212.89 572
13213.97 547
13215.05 571
13216.14 564
13217.22 538
13218.31 557
13219.39 557
13220.48 530
13221.56 598
13222.65 550
13223.73 550
13224.82 566
13225.90 589
13226.99 575
13228.07 594
13229.16 562
13230.24 556
13231.33 548
13232.41 573
13233.50 553
13234.58 542
13235.67 557
13236.76 568
13237.84 567
13238.93 556
13240.01 563
13241.10 561
13242.18 597
13243.27 579
13244.35 565
13245.44 586
13246.53 619
13247.61 591
13248.70 611
13249.78 589
13250.87 559
13251.96 562
13253.04 576
13254.13 609
13255.21 576
13256.30 545
13257.39 600
13258.47 618
13259.56 628
13260.65 629
13261.73 587
13262.82 603
13263.91 581
13264.99 635
13266.08 613
13267.17 604
13268.25 600
13269.34 629
13270.43 645
13271.51 625
13272.60 603
13273.69 647
13274.77 661
13275.86 666
13276.95 666
13278.04 660
13279.12 629
13280.21 638
13281.30 637
13282.38 673
13283.47 627
13284.56 619
13285.65 654
13286.73 661
13287.82 644
13288.91 671
13290.00 695
13291.08 721
13292.17 653
13293.26 633
13294.35 674
13295.44 676
13296.52 661
13297.61 705
13298.70 656
13299.79 669
13300.88 701
13301.96 705
13303.05 741
13304.14 684
13305.23 714
13306.32 714
13307.41 743
13308.49 683
13309.58 742
13310.67 708
13311.76 696
13312.85 697
13313.94 732
13315.02 702
13316.11 705
13317.20 722
13318.29 698
13319.38 691
13320.47 690
13321.56 704
13322.65 724
13323.74 686
13324.82 697
13325.91 684
13327.00 681
13328.09 677
13329.18 689
13330.27 717
13331.36 700
13332.45 709
13333.54 709
13334.63 717
13335.72 687
13336.81 701
13337.90 731
13338.99 735
13340.08 722
13341.17 708
13342.26 746
13343.35 769
13344.44 753
13345.53 716
13346.61 766
13347.70 773
13348.79 742
13349.89 726
13350.98 724
13352.07 716
13353.16 761
13354.25 754
13355.34 725
13356.43 771
13357.52 786
13358.61 797
13359.70 808
13360.79 837
13361.88 814
13362.97 843
13364.06 818
13365.15 831
13366.24 812
13367.33 843
13368.42 839
13369.51 796
13370.60 761
13371.70 726
13372.79 795
13373.88 745
13374.97 763
13376.06 747
13377.15 719
13378.24 684
13379.33 702
13380.43 735
13381.52 710
13382.61 719
13383.70 692
13384.79 687
13385.88 677
13386.97 696
13388.07 684
13389.16 679
13390.25 661
13391.34 688
13392.43 673
13393.52 673
13394.62 703
13395.71 715
13396.80 667
13397.89 700
13398.98 683
13400.08 691
13401.17 698
13402.26 689
13403.35 692
13404.45 718
13405.54 682
13406.63 659
13407.72 675
13408.82 693
13409.91 666
13411.00 673
13412.09 725
13413.19 715
13414.28 699
13415.37 681
13416.46 753
13417.56 714
13418.65 707
13419.74 712
13420.84 711
13421.93 728
13423.02 750
13424.11 745
13425.21 724
13426.30 731
13427.39 701
13428.49 737
13429.58 717
13430.67 718
13431.77 725
13432.86 715
13433.95 718
13435.05 739
13436.14 734
13437.24 737
13438.33 717
13439.42 749
13440.52 708
13441.61 716
13442.70 725
13443.80 721
13444.89 732
13445.99 754
13447.08 770
13448.17 771
13449.27 793
13450.36 763
13451.46 767
13452.55 848
13453.64 808
13454.74 810
13455.83 845
13456.93 844
13458.02 793
13459.12 816
13460.21 767
13461.31 816
13462.40 812
13463.50 817
13464.59 805
13465.69 800
13466.78 809
13467.87 822
13468.97 825
13470.06 846
13471.16 830
13472.25 806
13473.35 831
13474.44 779
13475.54 775
13476.64 830
13477.73 845
13478.83 803
13479.92 830
13481.02 807
13482.11 817
13483.21 859
13484.30 897
13485.40 872
13486.49 880
13487.59 891
13488.69 884
13489.78 896
13490.88 899
13491.97 920
13493.07 961
13494.17 946
13495.26 991
13496.36 984
13497.45 991
13498.55 965
13499.65 970
13500.74 977
13501.84 930
13502.93 919
13504.03 940
13505.13 939
13506.22 904
13507.32 880
13508.42 872
13509.51 871
13510.61 829
13511.71 794
13512.80 792
13513.90 785
13515.00 760
13516.09 773
13517.19 745
13518.29 731
13519.38 761
13520.48 749
13521.58 758
13522.68 730
13523.77 729
13524.87 748
13525.97 787
13527.06 737
13528.16 700
13529.26 680
13530.36 694
13531.45 732
13532.55 698
13533.65 724
13534.75 718
13535.84 722
13536.94 726
13538.04 713
13539.14 718
13540.23 695
13541.33 724
13542.43 683
13543.53 692
13544.63 703
13545.72 722
13546.82 714
13547.92 715
13549.02 697
13550.12 689
13551.22 670
13552.31 644
13553.41 711
13554.51 694
13555.61 701
13556.71 693
13557.81 687
13558.90 685
13560.00 685
13561.10 696
13562.20 700
13563.30 688
13564.40 677
13565.50 690
13566.60 713
13567.69 680
13568.79 673
13569.89 672
13570.99 732
13572.09 705
13573.19 712
13574.29 713
13575.39 740
13576.49 672
13577.59 719
13578.69 683
13579.79 691
13580.89 709
13581.98 720
13583.08 700
13584.18 697
13585.28 743
13586.38 726
13587.48 676
13588.58 707
13589.68 691
13590.78 685
13591.88 687
13592.98 720
13594.08 731
13595.18 718
13596.28 716
13597.38 706
13598.48 714
13599.58 745
13600.68 707
13601.78 713
13602.88 742
13603.98 738
13605.08 731
13606.18 737
13607.29 717
13608.39 723
13609.49 716
13610.59 740
13611.69 719
13612.79 715
13613.89 703
13614.99 716
13616.09 747
13617.19 707
13618.29 741
13619.39 754
13620.50 754
13621.60 722
13622.70 741
13623.80 699
13624.90 735
13626.00 729
13627.10 754
13628.20 748
13629.31 706
13630.41 694
13631.51 720
13632.61 728
13633.71 712
13634.81 699
13635.91 707
13637.02 721
13638.12 731
13639.22 751
13640.32 741
13641.42 746
13642.53 747
13643.63 734
13644.73 717
13645.83 740
13646.93 718
13648.04 758
13649.14 789
13650.24 737
13651.34 742
13652.45 714
13653.55 736
13654.65 755
13655.75 783
13656.85 756
13657.96 763
13659.06 781
13660.16 789
13661.27 777
13662.37 745
13663.47 770
13664.57 790
13665.68 802
13666.78 807
13667.88 793
13668.99 788
13670.09 794
13671.19 780
13672.29 770
13673.40 800
13674.50 791
13675.60 754
13676.71 734
13677.81 758
13678.91 778
13680.02 797
13681.12 819
13682.23 760
13683.33 803
13684.43 821
13685.54 823
13686.64 841
13687.74 810
13688.85 824
13689.95 823
13691.06 858
13692.16 883
13693.26 866
13694.37 838
13695.47 870
13696.58 906
13697.68 906
13698.78 936
13699.89 912
13700.99 976
13702.10 996
13703.20 976
13704.31 1010
13705.41 1029
13706.51 1045
13707.62 1067
13708.72 1063
13709.83 1124
13710.93 1097
13712.04 1028
13713.14 1066
13714.25 1060
13715.35 1034
13716.46 1063
13717.56 1000
13718.67 943
13719.77 934
13720.88 902
13721.98 902
13723.09 873
13724.19 819
13725.30 794
13726.40 808
13727.51 776
13728.61 805
13729.72 799
13730.83 772
13731.93 796
13733.04 795
13734.14 790
13735.25 788
13736.35 793
13737.46 792
13738.57 778
13739.67 771
13740.78 756
13741.88 777
13742.99 783
13744.09 776
13745.20 792
13746.31 768
13747.41 794
13748.52 792
13749.63 782
13750.73 761
13751.84 802
13752.94 818
13754.05 789
13755.16 772
13756.26 808
13757.37 815
13758.48 853
13759.58 832
13760.69 814
13761.80 828
13762.90 842
13764.01 865
13765.12 826
13766.22 857
13767.33 811
13768.44 781
13769.55 875
13770.65 846
13771.76 857
13772.87 845
13773.97 819
13775.08 823
13776.19 765
13777.30 755
13778.40 735
13779.51 748
13780.62 748
13781.73 710
13782.83 708
13783.94 718
13785.05 747
13786.16 706
13787.26 691
13788.37 701
13789.48 697
13790.59 707
13791.70 722
13792.80 718
13793.91 692
13795.02 677
13796.13 686
13797.24 695
13798.35 684
13799.45 721
13800.56 735
13801.67 691
13802.78 719
13803.89 702
13805.00 699
13806.10 688
13807.21 665
13808.32 708
13809.43 702
13810.54 732
13811.65 696
13812.76 694
13813.86 653
13814.97 686
13816.08 715
13817.19 702
13818.30 690
13819.41 619
13820.52 662
13821.63 656
13822.74 692
13823.85 697
13824.96 670
13826.06 656
13827.17 669
13828.28 683
13829.39 677
13830.50 677
13831.61 662
13832.72 671
13833.83 634
13834.94 652
13836.05 667
13837.16 652
13838.27 649
13839.38 698
13840.49 652
13841.60 671
13842.71 606
13843.82 658
13844.93 668
13846.04 667
13847.15 666
13848.26 689
13849.37 681
13850.48 669
13851.59 668
13852.70 663
13853.81 685
13854.92 654
13856.03 679
13857.14 665
13858.25 668
13859.37 624
13860.48 696
13861.59 672
13862.70 676
13863.81 678
13864.92 668
13866.03 668
13867.14 671
13868.25 688
13869.36 675
13870.47 670
13871.59 670
13872.70 690
13873.81 678
13874.92 702
13876.03 709
13877.14 708
13878.25 731
13879.36 718
13880.48 690
13881.59 714
13882.70 711
13883.81 731
13884.92 725
13886.03 752
13887.15 755
13888.26 740
13889.37 767
13890.48 788
13891.59 773
13892.71 746
13893.82 775
13894.93 714
13896.04 690
13897.15 737
13898.27 745
13899.38 683
13900.49 685
13901.60 669
13902.72 655
13903.83 639
13904.94 627
13906.05 660
13907.17 610
13908.28 643
13909.39 648
13910.50 627
13911.62 675
13912.73 630
13913.84 631
13914.95 608
13916.07 627
13917.18 644
13918.29 623
13919.41 636
13920.52 632
13921.63 613
13922.75 670
13923.86 605
13924.97 631
13926.09 638
13927.20 653
13928.31 643
13929.43 634
13930.54 615
13931.65 661
13932.77 641
13933.88 616
13934.99 616
13936.11 608
13937.22 609
13938.34 633
13939.45 639
13940.56 630
13941.68 599
13942.79 607
13943.91 645
13945.02 616
13946.13 601
13947.25 612
13948.36 602
13949.48 597
13950.59 595
13951.70 578
13952.82 594
13953.93 584
13955.05 602
13956.16 594
13957.28 599
13958.39 616
13959.51 575
13960.62 575
13961.74 602
13962.85 592
13963.97 584
13965.08 582
13966.20 611
13967.31 643
13968.43 619
13969.54 604
13970.66 604
13971.77 583
13972.89 660
13974.00 639
13975.12 612
13976.23 585
13977.35 623
13978.46 627
13979.58 611
13980.69 652
13981.81 623
13982.92 612
13984.04 630
13985.16 623
13986.27 632
13987.39 664
13988.50 632
13989.62 616
13990.74 600
13991.85 663
13992.97 620
13994.08 626
13995.20 629
13996.32 635
13997.43 623
13998.55 615
13999.66 620
14000.78 636
14001.90 644
14003.01 618
14004.13 613
14005.25 610
14006.36 638
14007.48 643
14008.60 595
14009.71 640
14010.83 638
14011.95 623
14013.06 607
14014.18 624
14015.30 627
14016.41 598
14017.53 628
14018.65 652
14019.76 647
14020.88 601
14022.00 622
14023.12 663
14024.23 642
14025.35 608
14026.47 629
14027.59 645
14028.70 633
14029.82 669
14030.94 647
14032.06 656
14033.17 665
14034.29 672
14035.41 666
14036.53 605
14037.64 655
14038.76 665
14039.88 661
14041.00 681
14042.11 717
14043.23 706
14044.35 688
14045.47 667
14046.59 701
14047.71 692
14048.82 689
14049.94 714
14051.06 722
14052.18 739
14053.30 706
14054.42 727
14055.53 724
14056.65 710
14057.77 753
14058.89 724
14060.01 738
14061.13 759
14062.25 765
14063.36 755
14064.48 788
14065.60 771
14066.72 814
14067.84 819
14068.96 791
14070.08 830
14071.20 787
14072.32 833
14073.44 835
14074.55 814
14075.67 878
14076.79 843
14077.91 887
14079.03 878
14080.15 924
14081.27 883
14082.39 937
14083.51 949
14084.63 941
14085.75 949
14086.87 946
14087.99 941
14089.11 987
14090.23 1036
14091.35 995
14092.47 1034
14093.59 1044
14094.71 1028
14095.83 1069
14096.95 1037
14098.07 974
14099.19 976
14100.31 916
14101.43 889
14102.55 865
14103.67 810
14104.79 785
14105.91 831
14107.03 773
14108.15 765
14109.27 742
14110.39 749
14111.51 752
14112.64 712
14113.76 701
14114.88 714
14116.00 695
14117.12 694
14118.24 674
14119.36 712
14120.48 681
14121.60 653
14122.72 649
14123.85 641
14124.97 633
14126.09 651
14127.21 684
14128.33 642
14129.45 664
14130.57 646
14131.70 625
14132.82 625
14133.94 614
14135.06 654
14136.18 625
14137.30 632
14138.43 599
14139.55 633
14140.67 605
14141.79 623
14142.91 630
14144.03 606
14145.16 601
14146.28 594
14147.40 631
14148.52 614
14149.65 599
14150.77 603
14151.89 611
14153.01 640
14154.13 626
14155.26 617
14156.38 616
14157.50 615
14158.62 587
14159.75 577
14160.87 607
14161.99 623
14163.12 625
14164.24 608
14165.36 608
14166.48 641
14167.61 611
14168.73 590
14169.85 636
14170.98 624
14172.10 588
14173.22 618
14174.35 603
14175.47 607
14176.59 604
14177.72 572
14178.84 568
14179.96 578
14181.09 599
14182.21 598
14183.33 601
14184.46 572
14185.58 581
14186.70 566
14187.83 578
14188.95 593
14190.07 573
14191.20 561
14192.32 557
14193.45 588
14194.57 595
14195.69 556
14196.82 567
14197.94 567
14199.07 535
14200.19 571
14201.32 569
14202.44 547
14203.56 547
14204.69 520
14205.81 510
14206.94 567
14208.06 544
14209.19 556
14210.31 568
14211.44 579
14212.56 487
14213.69 532
14214.81 538
14215.93 542
14217.06 499
14218.18 533
14219.31 533
14220.43 545
14221.56 527
14222.68 528
14223.81 551
14224.94 553
14226.06 583
14227.19 540
14228.31 563
14229.44 520
14230.56 524
14231.69 564
14232.81 530
14233.94 523
14235.06 566
14236.19 540
14237.32 509
14238.44 529
14239.57 548
14240.69 533
14241.82 523
14242.94 524
14244.07 545
14245.20 548
14246.32 495
14247.45 515
14248.57 522
14249.70 533
14250.83 504
14251.95 495
14253.08 494
14254.21 521
14255.33 514
14256.46 490
14257.59 519
14258.71 504
14259.84 493
14260.97 485
14262.09 495
14263.22 480
14264.35 504
14265.47 526
14266.60 498
14267.73 469
14268.85 501
14269.98 477
14271.11 484
14272.23 494
14273.36 496
14274.49 493
14275.62 453
14276.74 483
14277.87 492
14279.00 489
14280.12 477
14281.25 453
14282.38 460
14283.51 442
14284.63 473
14285.76 494
14286.89 448
14288.02 444
14289.15 478
14290.27 487
14291.40 443
14292.53 457
14293.66 457
14294.78 453
14295.91 424
14297.04 444
14298.17 437
14299.30 463
14300.42 459
14301.55 453
14302.68 448
14303.81 444
14304.94 437
14306.07 477
14307.19 450
14308.32 448
14309.45 457
14310.58 450
14311.71 480
14312.84 474
14313.97 465
14315.10 451
14316.22 465
14317.35 465
14318.48 450
14319.61 452
14320.74 457
14321.87 460
14323.00 470
14324.13 456
14325.26 414
14326.39 421
14327.51 426
14328.64 482
14329.77 448
14330.90 434
14332.03 453
14333.16 421
14334.29 420
14335.42 446
14336.55 451
14337.68 422
14338.81 439
14339.94 468
14341.07 459
14342.20 430
14343.33 439
14344.46 441
14345.59 450
14346.72 436
14347.85 438
14348.98 452
14350.11 454
14351.24 451
14352.37 458
14353.50 428
14354.63 403
14355.76 426
14356.89 440
14358.02 453
14359.15 440
14360.28 456
14361.41 450
14362.54 427
14363.67 443
14364.80 452
14365.94 428
14367.07 435
14368.20 448
14369.33 439
14370.46 432
14371.59 422
14372.72 463
14373.85 444
14374.98 458
14376.11 456
14377.25 476
14378.38 471
14379.51 441
14380.64 413
14381.77 472
14382.90 444
14384.03 444
14385.16 447
14386.30 465
14387.43 466
14388.56 428
14389.69 450
14390.82 440
14391.95 445
14393.09 434
14394.22 433
14395.35 436
14396.48 454
14397.61 433
14398.75 448
14399.88 438
14401.01 463
14402.14 442
14403.27 478
14404.41 429
14405.54 430
14406.67 463
14407.80 451
14408.94 423
14410.07 429
14411.20 487
14412.33 488
14413.47 468
14414.60 424
14415.73 470
14416.87 436
14418.00 428
14419.13 439
14420.26 475
14421.40 461
14422.53 467
14423.66 460
14424.80 455
14425.93 462
14427.06 462
14428.20 469
14429.33 448
14430.46 467
14431.59 449
14432.73 484
14433.86 455
14435.00 465
14436.13 457
14437.26 471
14438.40 493
14439.53 462
14440.66 484
14441.80 443
14442.93 449
14444.06 472
14445.20 489
14446.33 452
14447.47 450
14448.60 470
14449.73 467
14450.87 474
14452.00 464
14453.14 480
14454.27 486
14455.41 479
14456.54 447
14457.67 492
14458.81 467
14459.94 456
14461.08 478
14462.21 488
14463.35 461
14464.48 471
14465.62 489
14466.75 480
14467.89 449
14469.02 462
14470.15 491
14471.29 480
14472.42 500
14473.56 493
14474.69 532
14475.83 496
14476.96 508
14478.10 498
14479.24 531
14480.37 508
14481.51 506
14482.64 493
14483.78 553
14484.91 540
14486.05 510
14487.18 518
14488.32 513
14489.45 521
14490.59 550
14491.73 550
14492.86 518
14494.00 519
14495.13 532
14496.27 553
14497.40 525
14498.54 530
14499.68 526
14500.81 589
14501.95 530
14503.08 532
14504.22 582
14505.36 585
14506.49 559
14507.63 554
14508.77 568
14509.90 582
14511.04 583
14512.18 608
14513.31 614
14514.45 580
14515.58 615
14516.72 619
14517.86 587
14519.00 564
14520.13 587
14521.27 588
14522.41 578
14523.54 569
14524.68 541
14525.82 568
14526.95 552
14528.09 548
14529.23 541
14530.37 566
14531.50 503
14532.64 492
14533.78 527
14534.91 510
14536.05 503
14537.19 563
14538.33 526
14539.46 534
14540.60 489
14541.74 503
14542.88 531
14544.02 524
14545.15 510
14546.29 489
14547.43 509
14548.57 520
14549.70 489
14550.84 510
14551.98 507
14553.12 503
14554.26 504
14555.39 455
14556.53 480
14557.67 504
14558.81 524
14559.95 510
14561.09 456
14562.22 472
14563.36 473
14564.50 504
14565.64 515
14566.78 504
14567.92 466
14569.06 504
14570.20 499
14571.33 507
14572.47 481
14573.61 478
14574.75 469
14575.89 495
14577.03 485
14578.17 482
14579.31 505
14580.45 496
14581.59 528
14582.72 481
14583.86 528
14585.00 480
14586.14 522
14587.28 517
14588.42 507
14589.56 529
14590.70 529
14591.84 531
14592.98 544
14594.12 521
14595.26 515
14596.40 504
14597.54 535
14598.68 521
14599.82 489
14600.96 501
14602.10 531
14603.24 541
14604.38 524
14605.52 546
14606.66 543
14607.80 513
14608.94 524
14610.08 560
14611.22 532
14612.36 553
14613.50 532
14614.64 544
14615.78 544
14616.92 560
14618.06 564
14619.20 565
14620.34 575
14621.49 561
14622.63 595
14623.77 588
14624.91 603
14626.05 577
14627.19 608
14628.33 578
14629.47 600
14630.61 601
14631.75 585
14632.90 578
14634.04 568
14635.18 581
14636.32 577
14637.46 561
14638.60 522
14639.74 511
14640.88 532
14642.03 481
14643.17 506
14644.31 501
14645.45 525
14646.59 497
14647.73 477
14648.88 509
14650.02 508
14651.16 486
14652.30 505
14653.44 462
14654.59 490
14655.73 460
14656.87 486
14658.01 433
14659.16 469
14660.30 450
14661.44 482
14662.58 443
14663.72 437
14664.87 434
14666.01 453
14667.15 454
14668.29 448
14669.44 444
14670.58 434
14671.72 460
14672.87 427
14674.01 448
14675.15 438
14676.29 437
14677.44 414
14678.58 445
14679.72 439
14680.87 415
14682.01 426
14683.15 436
14684.30 399
14685.44 419
14686.58 429
14687.73 408
14688.87 430
14690.01 425
14691.16 405
14692.30 411
14693.44 414
14694.59 408
14695.73 438
14696.87 414
14698.02 405
14699.16 426
14700.30 426
14701.45 397
14702.59 396
14703.74 426
14704.88 399
14706.02 423
14707.17 402
14708.31 402
14709.46 415
14710.60 432
14711.75 414
14712.89 436
14714.03 397
14715.18 418
14716.32 421
14717.47 420
14718.61 409
14719.76 414
14720.90 430
14722.05 418
14723.19 442
14724.34 414
14725.48 389
14726.63 412
14727.77 425
14728.92 416
14730.06 425
14731.21 399
14732.35 409
14733.50 410
14734.64 417
14735.79 399
14736.93 371
14738.08 389
14739.22 396
14740.37 420
14741.51 412
14742.66 380
14743.80 420
14744.95 411
14746.09 409
14747.24 392
14748.39 403
14749.53 403
14750.68 403
14751.82 379
14752.97 380
14754.11 413
14755.26 382
14756.41 373
14757.55 385
14758.70 403
14759.85 392
14760.99 409
14762.14 398
14763.28 392
14764.43 391
14765.58 355
14766.72 367
14767.87 386
14769.02 390
14770.16 376
14771.31 367
14772.46 360
14773.60 362
14774.75 390
14775.90 377
14777.04 362
14778.19 380
14779.34 398
14780.48 364
14781.63 352
14782.78 344
14783.92 376
14785.07 376
14786.22 386
14787.37 353
14788.51 377
14789.66 373
14790.81 396
14791.96 375
14793.10 405
14794.25 352
14795.40 353
14796.54 367
14797.69 353
14798.84 361
14799.99 357
14801.14 367
14802.28 377
14803.43 380
14804.58 392
14805.73 373
14806.88 368
14808.02 375
14809.17 354
14810.32 361
14811.47 356
14812.62 363
14813.76 363
14814.91 346
14816.06 394
14817.21 361
14818.36 379
14819.51 364
14820.65 360
14821.80 343
14822.95 337
14824.10 375
14825.25 373
14826.40 353
14827.55 370
14828.69 324
14829.84 351
14830.99 354
14832.14 362
14833.29 393
14834.44 366
14835.59 350
14836.74 355
14837.89 343
14839.04 371
14840.19 377
14841.33 319
14842.48 361
14843.63 350
14844.78 370
14845.93 347
14847.08 329
14848.23 357
14849.38 347
14850.53 355
14851.68 344
14852.83 343
14853.98 322
14855.13 343
14856.28 343
14857.43 353
14858.58 357
14859.73 338
14860.88 353
14862.03 331
14863.18 336
14864.33 376
14865.48 342
14866.63 347
14867.78 345
14868.93 347
14870.08 356
14871.23 352
14872.38 380
14873.53 370
14874.68 372
14875.83 333
14876.98 326
14878.14 363
14879.29 379
14880.44 347
14881.59 320
14882.74 341
14883.89 355
14885.04 374
14886.19 337
14887.34 337
14888.49 343
14889.64 354
14890.80 364
14891.95 338
14893.10 333
14894.25 365
14895.40 373
14896.55 372
14897.70 336
14898.86 326
14900.01 335
14901.16 359
14902.31 345
14903.46 350
14904.61 345
14905.77 342
14906.92 328
14908.07 353
14909.22 329
14910.37 353
14911.53 356
14912.68 358
14913.83 343
14914.98 352
14916.13 354
14917.29 312
14918.44 353
14919.59 376
14920.74 351
14921.90 347
14923.05 333
14924.20 329
14925.35 325
14926.51 324
14927.66 322
14928.81 356
14929.96 349
14931.12 358
14932.27 365
14933.42 371
14934.57 334
14935.73 330
14936.88 354
14938.03 338
14939.19 352
14940.34 338
14941.49 372
14942.65 371
14943.80 326
14944.95 336
14946.11 364
14947.26 375
14948.41 372
14949.57 332
14950.72 360
14951.87 343
14953.03 330
14954.18 342
14955.33 350
14956.49 346
14957.64 342
14958.80 342
14959.95 336
14961.10 324
14962.26 346
14963.41 362
14964.57 356
14965.72 363
14966.87 345
14968.03 360
14969.18 328
14970.34 348
14971.49 368
14972.65 357
14973.80 348
14974.95 329
14976.11 372
14977.26 359
14978.42 342
14979.57 355
14980.73 352
14981.88 348
14983.04 339
14984.19 308
14985.35 352
14986.50 382
14987.66 376
14988.81 337
14989.97 338
14991.12 338
14992.28 335
14993.43 351
14994.59 351
14995.74 326
14996.90 333
14998.05 332
14999.21 366
15000.36 351
15001.52 312
15002.67 312
15003.83 331
15004.99 344
15006.14 326
15007.30 327
15008.45 340
15009.61 319
15010.76 351
15011.92 330
15013.08 332
15014.23 340
15015.39 348
15016.54 330
15017.70 341
15018.86 344
15020.01 333
15021.17 317
15022.32 343
15023.48 333
15024.64 338
15025.79 321
15026.95 352
15028.11 316
15029.26 336
15030.42 355
15031.58 334
15032.73 341
15033.89 359
15035.05 353
15036.20 322
15037.36 343
15038.52 339
15039.67 327
15040.83 334
15041.99 341
15043.15 373
15044.30 355
15045.46 313
15046.62 324
15047.77 349
15048.93 333
15050.09 350
15051.25 325
15052.40 359
15053.56 329
15054.72 319
15055.88 326
15057.03 319
15058.19 343
15059.35 326
15060.51 334
15061.66 351
15062.82 351
15063.98 360
15065.14 335
15066.30 325
15067.45 325
15068.61 340
15069.77 367
15070.93 349
15072.09 336
15073.24 329
15074.40 373
15075.56 346
15076.72 352
15077.88 335
15079.04 362
15080.20 359
15081.35 362
15082.51 349
15083.67 336
15084.83 332
15085.99 334
15087.15 345
15088.31 336
15089.46 344
15090.62 323
15091.78 337
15092.94 351
15094.10 341
15095.26 330
15096.42 355
15097.58 380
15098.74 332
15099.90 322
15101.06 354
15102.22 344
15103.37 366
15104.53 323
15105.69 317
15106.85 356
15108.01 336
15109.17 334
15110.33 354
15111.49 350
15112.65 332
15113.81 362
15114.97 343
15116.13 364
15117.29 353
15118.45 359
15119.61 330
15120.77 324
15121.93 370
15123.09 364
15124.25 348
15125.41 329
15126.57 352
15127.73 395
15128.89 378
15130.05 360
15131.21 360
15132.37 345
15133.53 391
15134.69 381
15135.86 329
15137.02 329
15138.18 350
15139.34 351
15140.50 342
15141.66 346
15142.82 367
15143.98 379
15145.14 378
15146.30 366
15147.46 327
15148.63 358
15149.79 377
15150.95 397
15152.11 385
15153.27 367
15154.43 361
15155.59 363
15156.75 361
15157.92 369
15159.08 401
15160.24 348
15161.40 341
15162.56 338
15163.72 329
15164.89 338
15166.05 376
15167.21 371
15168.37 384
15169.53 351
15170.69 361
15171.86 382
15173.02 382
15174.18 377
15175.34 377
15176.51 370
15177.67 391
15178.83 399
15179.99 382
15181.15 391
15182.32 372
15183.48 400
15184.64 385
15185.80 398
15186.97 380
15188.13 369
15189.29 401
15190.46 433
15191.62 404
15192.78 393
15193.94 382
15195.11 389
15196.27 401
15197.43 414
15198.60 406
15199.76 423
15200.92 418
15202.08 417
15203.25 393
15204.41 399
15205.57 390
15206.74 406
15207.90 397
15209.06 392
15210.23 417
15211.39 420
15212.56 446
15213.72 388
15214.88 428
15216.05 432
15217.21 448
15218.37 443
15219.54 448
15220.70 456
15221.87 441
15223.03 451
15224.19 454
15225.36 456
15226.52 456
15227.69 451
15228.85 449
15230.01 440
15231.18 468
15232.34 443
15233.51 424
15234.67 432
15235.84 451
15237.00 410
15238.16 406
15239.33 380
15240.49 420
15241.66 394
15242.82 367
15243.99 383
15245.15 417
15246.32 387
15247.48 380
15248.65 396
15249.81 395
15250.98 398
15252.14 372
15253.31 401
15254.47 382
15255.64 382
15256.80 368
15257.97 382
15259.13 370
15260.30 408
15261.46 380
15262.63 393
15263.80 373
15264.96 387
15266.13 340
15267.29 380
15268.46 365
15269.62 351
15270.79 396
15271.96 381
15273.12 374
15274.29 357
15275.45 384
15276.62 374
15277.79 359
15278.95 373
15280.12 391
15281.28 364
15282.45 380
15283.62 392
15284.78 374
15285.95 369
15287.12 384
15288.28 393
15289.45 388
15290.62 380
15291.78 382
15292.95 384
15294.12 384
15295.28 388
15296.45 393
15297.62 404
15298.78 356
15299.95 374
15301.12 371
15302.28 392
15303.45 384
15304.62 384
15305.78 389
15306.95 363
15308.12 405
15309.29 391
15310.45 405
15311.62 348
15312.79 382
15313.96 367
15315.12 377
15316.29 384
15317.46 372
15318.63 355
15319.79 365
15320.96 375
15322.13 356
15323.30 352
15324.46 349
15325.63 349
15326.80 345
15327.97 369
15329.14 353
15330.30 369
15331.47 371
15332.64 378
15333.81 375
15334.98 373
15336.14 369
15337.31 361
15338.48 359
15339.65 378
15340.82 386
15341.99 372
15343.16 408
15344.32 390
15345.49 385
15346.66 377
15347.83 376
15349.00 348
15350.17 372
15351.34 369
15352.51 378
15353.67 398
15354.84 383
15356.01 381
15357.18 391
15358.35 399
15359.52 381
15360.69 393
15361.86 361
15363.03 344
15364.20 367
15365.37 377
15366.54 352
15367.71 380
15368.87 385
15370.04 378
15371.21 350
15372.38 393
15373.55 382
15374.72 365
15375.89 414
15377.06 373
15378.23 408
15379.40 419
15380.57 382
15381.74 398
15382.91 437
15384.08 398
15385.25 427
15386.42 395
15387.59 411
15388.76 405
15389.93 415
15391.10 389
15392.27 412
15393.44 404
15394.62 384
15395.79 387
15396.96 400
15398.13 416
15399.30 366
15400.47 385
15401.64 354
15402.81 394
15403.98 383
15405.15 374
15406.32 377
15407.49 378
15408.66 393
15409.84 396
15411.01 392
15412.18 371
15413.35 367
15414.52 385
15415.69 395
15416.86 375
15418.03 380
15419.21 395
15420.38 369
15421.55 345
15422.72 355
15423.89 358
15425.06 365
15426.24 352
15427.41 372
15428.58 362
15429.75 354
15430.92 376
15432.09 379
15433.27 365
15434.44 359
15435.61 404
15436.78 393
15437.96 380
15439.13 345
15440.30 346
15441.47 352
15442.64 371
15443.82 363
15444.99 381
15446.16 380
15447.33 373
15448.51 363
15449.68 361
15450.85 386
15452.02 354
15453.20 372
15454.37 348
15455.54 346
15456.72 362
15457.89 366
15459.06 349
15460.23 368
15461.41 357
15462.58 362
15463.75 370
15464.93 375
15466.10 396
15467.27 368
15468.45 392
15469.62 369
15470.79 389
15471.97 355
15473.14 359
15474.31 377
15475.49 371
15476.66 350
15477.83 326
15479.01 361
15480.18 362
15481.36 369
15482.53 386
15483.70 362
15484.88 409
15486.05 381
15487.23 377
15488.40 378
15489.57 360
15490.75 380
15491.92 366
15493.10 370
15494.27 367
15495.44 358
15496.62 377
15497.79 369
15498.97 358
15500.14 373
15501.32 376
15502.49 367
15503.67 364
15504.84 356
15506.02 361
15507.19 358
15508.36 380
15509.54 366
15510.71 390
15511.89 373
15513.06 379
15514.24 392
15515.41 377
15516.59 364
15517.77 369
15518.94 361
15520.12 371
15521.29 374
15522.47 362
15523.64 393
15524.82 368
15525.99 408
15527.17 390
15528.34 387
15529.52 359
15530.69 389
15531.87 357
15533.05 367
15534.22 387
15535.40 375
15536.57 393
15537.75 391
15538.93 394
15540.10 377
15541.28 377
15542.45 381
15543.63 377
15544.81 397
15545.98 407
15547.16 371
15548.33 384
15549.51 392
15550.69 385
15551.86 366
15553.04 381
15554.22 381
15555.39 403
15556.57 412
15557.75 380
15558.92 395
15560.10 393
15561.28 399
15562.45 373
15563.63 393
15564.81 383
15565.99 406
15567.16 410
15568.34 407
15569.52 396
15570.69 395
15571.87 427
15573.05 391
15574.23 442
15575.40 394
15576.58 428
15577.76 432
15578.93 429
15580.11 404
15581.29 447
15582.47 435
15583.65 433
15584.82 421
15586.00 437
15587.18 432
15588.36 450
15589.53 452
15590.71 442
15591.89 433
15593.07 435
15594.25 464
15595.42 467
15596.60 466
15597.78 478
15598.96 459
15600.14 462
15601.32 463
15602.49 469
15603.67 460
15604.85 458
15606.03 485
15607.21 457
15608.39 496
15609.56 502
15610.74 464
15611.92 473
15613.10 462
15614.28 510
15615.46 478
15616.64 473
15617.82 483
15619.00 514
15620.17 509
15621.35 504
15622.53 488
15623.71 494
15624.89 528
15626.07 496
15627.25 516
15628.43 498
15629.61 524
15630.79 475
15631.97 508
15633.15 528
15634.33 521
15635.51 492
15636.69 535
15637.87 488
15639.05 509
15640.22 533
15641.40 564
15642.58 606
15643.76 554
15644.94 533
15646.12 559
15647.30 538
15648.48 524
15649.66 558
15650.85 537
15652.03 547
15653.21 566
15654.39 549
15655.57 512
15656.75 529
15657.93 537
15659.11 550
15660.29 542
15661.47 508
15662.65 546
15663.83 530
15665.01 499
15666.19 521
15667.37 510
15668.55 516
15669.73 490
15670.92 494
15672.10 479
15673.28 466
15674.46 453
15675.64 478
15676.82 490
15678.00 499
15679.18 490
15680.36 483
15681.55 486
15682.73 491
15683.91 501
15685.09 525
15686.27 480
15687.45 484
15688.63 501
15689.82 500
15691.00 501
15692.18 520
15693.36 485
15694.54 491
15695.73 470
15696.91 454
15698.09 481
15699.27 471
15700.45 495
15701.64 507
15702.82 499
15704.00 465
15705.18 503
15706.36 476
15707.55 519
15708.73 524
15709.91 538
15711.09 508
15712.28 500
15713.46 492
15714.64 493
15715.82 520
15717.01 529
15718.19 487
15719.37 520
15720.55 520
15721.74 498
15722.92 522
15724.10 487
15725.29 495
15726.47 499
15727.65 501
15728.84 505
15730.02 494
15731.20 522
15732.39 521
15733.57 494
15734.75 528
15735.94 543
15737.12 534
15738.30 533
15739.49 509
15740.67 547
15741.85 554
15743.04 559
15744.22 575
15745.40 538
15746.59 539
15747.77 583
15748.96 578
15750.14 581
15751.32 526
15752.51 555
15753.69 524
15754.88 558
15756.06 538
15757.24 541
15758.43 515
15759.61 489
15760.80 523
15761.98 496
15763.17 470
15764.35 508
15765.53 500
15766.72 497
15767.90 504
15769.09 485
15770.27 490
15771.46 467
15772.64 488
15773.83 469
15775.01 431
15776.20 462
15777.38 459
15778.57 458
15779.75 486
15780.94 499
15782.12 477
15783.31 450
15784.49 442
15785.68 461
15786.86 462
15788.05 412
15789.23 476
15790.42 442
15791.60 453
15792.79 424
15793.98 450
15795.16 447
15796.35 431
15797.53 451
15798.72 463
15799.90 433
15801.09 429
15802.28 419
15803.46 428
15804.65 443
15805.83 434
15807.02 418
15808.21 414
15809.39 400
15810.58 405
15811.76 442
15812.95 457
15814.14 418
15815.32 421
15816.51 449
15817.70 433
15818.88 409
15820.07 428
15821.26 428
15822.44 398
15823.63 399
15824.82 429
15826.00 434
15827.19 425
15828.38 443
15829.56 447
15830.75 439
15831.94 411
15833.12 432
15834.31 436
15835.50 432
15836.69 460
15837.87 439
15839.06 443
15840.25 430
15841.44 444
15842.62 421
15843.81 409
15845.00 434
15846.18 439
15847.37 425
15848.56 415
15849.75 420
15850.94 409
15852.12 455
15853.31 421
15854.50 438
15855.69 466
15856.87 463
15858.06 446
15859.25 441
15860.44 450
15861.63 450
15862.81 458
15864.00 443
15865.19 430
15866.38 440
15867.57 487
15868.76 443
15869.94 452
15871.13 481
15872.32 489
15873.51 431
15874.70 425
15875.89 465
15877.08 448
15878.26 444
15879.45 472
15880.64 433
15881.83 477
15883.02 472
15884.21 478
15885.40 448
15886.59 490
15887.78 487
15888.97 467
15890.15 483
15891.34 505
15892.53 500
15893.72 481
15894.91 476
15896.10 494
15897.29 502
15898.48 492
15899.67 473
15900.86 457
15902.05 464
15903.24 456
15904.43 485
15905.62 488
15906.81 489
15908.00 470
15909.19 504
15910.38 479
15911.57 499
15912.76 490
15913.95 499
15915.14 503
15916.33 479
15917.52 519
15918.71 503
15919.90 501
15921.09 513
15922.28 492
15923.47 499
15924.66 500
15925.85 520
15927.04 538
15928.23 505
15929.42 492
15930.61 487
15931.80 465
15932.99 476
15934.18 475
15935.38 478
15936.57 451
15937.76 430
15938.95 434
15940.14 403
15941.33 456
15942.52 399
15943.71 407
15944.90 414
15946.10 390
15947.29 399
15948.48 412
15949.67 403
15950.86 405
15952.05 403
15953.24 397
15954.44 387
15955.63 387
15956.82 396
15958.01 372
15959.20 398
15960.39 384
15961.59 386
15962.78 348
15963.97 365
15965.16 362
15966.35 391
15967.55 375
15968.74 363
15969.93 356
15971.12 364
15972.31 386
15973.51 358
15974.70 382
15975.89 364
15977.08 377
15978.28 357
15979.47 358
15980.66 365
15981.85 376
15983.05 359
15984.24 353
15985.43 366
15986.62 334
15987.82 361
15989.01 375
15990.20 358
15991.40 334
15992.59 361
15993.78 344
15994.98 345
15996.17 330
15997.36 357
15998.55 335
15999.75 351
16000.94 347
16002.13 363
16003.33 358
16004.52 336
16005.72 335
16006.91 341
16008.10 384
16009.30 363
16010.49 365
16011.68 338
16012.88 339
16014.07 325
16015.26 348
16016.46 320
16017.65 372
16018.85 357
16020.04 332
16021.23 348
16022.43 338
16023.62 347
16024.82 340
16026.01 387
16027.21 366
16028.40 340
16029.59 342
16030.79 356
16031.98 353
16033.18 378
16034.37 340
16035.57 329
16036.76 339
16037.96 358
16039.15 352
16040.35 356
16041.54 372
16042.73 325
16043.93 370
16045.12 333
16046.32 334
16047.51 354
16048.71 338
16049.91 341
16051.10 328
16052.30 335
16053.49 345
16054.69 347
16055.88 314
16057.08 334
16058.27 332
16059.47 325
16060.66 336
16061.86 330
16063.05 315
16064.25 309
16065.45 311
16066.64 363
16067.84 335
16069.03 301
16070.23 335
16071.42 359
16072.62 327
16073.82 324
16075.01 317
16076.21 311
16077.41 328
16078.60 324
16079.80 351
16080.99 337
16082.19 340
16083.39 304
16084.58 332
16085.78 306
16086.98 328
16088.17 331
16089.37 310
16090.57 319
16091.76 306
16092.96 316
16094.16 310
16095.35 321
16096.55 328
16097.75 311
16098.94 328
16100.14 340
16101.34 290
16102.53 327
16103.73 329
16104.93 307
16106.13 310
16107.32 320
16108.52 309
16109.72 288
16110.92 313
16112.11 316
16113.31 299
16114.51 313
16115.71 284
16116.90 301
16118.10 309
16119.30 312
16120.50 284
16121.69 312
16122.89 318
16124.09 351
16125.29 342
16126.49 309
16127.68 309
16128.88 305
16130.08 345
16131.28 307
16132.48 299
16133.67 321
16134.87 309
16136.07 331
16137.27 319
16138.47 293
16139.67 277
16140.86 326
16142.06 338
16143.26 323
16144.46 291
16145.66 292
16146.86 297
16148.06 287
16149.26 303
16150.45 307
16151.65 303
16152.85 310
16154.05 292
16155.25 298
16156.45 299
16157.65 317
16158.85 325
16160.05 317
16161.25 327
16162.45 314
16163.64 267
16164.84 297
16166.04 305
16167.24 286
16168.44 309
16169.64 302
16170.84 311
16172.04 285
16173.24 303
16174.44 301
16175.64 280
16176.84 303
16178.04 303
16179.24 292
16180.44 312
16181.64 325
16182.84 316
16184.04 339
16185.24 298
16186.44 302
16187.64 318
16188.84 289
16190.04 306
16191.24 317
16192.44 326
16193.64 333
16194.84 315
16196.04 324
16197.24 328
16198.44 299
16199.65 303
16200.85 298
16202.05 312
16203.25 312
16204.45 309
16205.65 320
16206.85 309
16208.05 316
16209.25 299
16210.45 333
16211.65 305
16212.86 318
16214.06 317
16215.26 333
16216.46 358
16217.66 327
16218.86 302
16220.06 340
16221.27 316
16222.47 362
16223.67 306
16224.87 314
16226.07 341
16227.27 330
16228.48 342
16229.68 302
16230.88 300
16232.08 325
16233.28 320
16234.48 339
16235.69 355
16236.89 337
16238.09 347
16239.29 321
16240.50 326
16241.70 327
16242.90 316
16244.10 316
16245.30 310
16246.51 333
16247.71 306
16248.91 331
16250.11 343
16251.32 335
16252.52 308
16253.72 302
16254.92 321
16256.13 336
16257.33 323
16258.53 314
16259.74 312
16260.94 325
16262.14 334
16263.35 317
16264.55 350
16265.75 327
16266.95 335
16268.16 316
16269.36 332
16270.56 335
16271.77 335
16272.97 313
16274.17 321
16275.38 354
16276.58 352
16277.79 345
16278.99 353
16280.19 358
16281.40 347
16282.60 351
16283.80 358
16285.01 346
16286.21 358
16287.42 306
16288.62 355
16289.82 363
16291.03 326
16292.23 351
16293.44 352
16294.64 358
16295.84 375
16297.05 337
16298.25 350
16299.46 363
16300.66 369
16301.87 376
16303.07 377
16304.27 350
16305.48 364
16306.68 346
16307.89 330
16309.09 350
16310.30 347
16311.50 344
16312.71 338
16313.91 349
16315.12 323
16316.32 328
16317.53 332
16318.73 322
16319.94 341
16321.14 314
16322.35 308
16323.55 304
16324.76 295
16325.96 303
16327.17 322
16328.38 317
16329.58 324
16330.79 292
16331.99 306
16333.20 298
16334.40 323
16335.61 310
16336.81 287
16338.02 289
16339.23 305
16340.43 315
16341.64 275
16342.84 321
16344.05 318
16345.26 311
16346.46 296
16347.67 313
16348.87 292
16350.08 292
16351.29 298
16352.49 296
16353.70 301
16354.91 294
16356.11 305
16357.32 296
16358.53 291
16359.73 277
16360.94 316
16362.15 319
16363.35 273
16364.56 264
16365.77 285
16366.97 284
16368.18 285
16369.39 315
16370.59 316
16371.80 304
16373.01 306
16374.21 302
16375.42 282
16376.63 286
16377.84 286
16379.04 304
16380.25 296
16381.46 290
16382.67 300
16383.87 308
16385.08 291
16386.29 310
16387.50 305
16388.70 298
16389.91 282
16391.12 318
16392.33 318
16393.53 307
16394.74 302
16395.95 285
16397.16 290
16398.37 298
16399.57 305
16400.78 268
16401.99 294
16403.20 292
16404.41 302
16405.62 308
16406.82 290
16408.03 283
16409.24 285
16410.45 314
16411.66 289
16412.87 256
16414.07 285
16415.28 313
16416.49 313
16417.70 276
16418.91 295
16420.12 296
16421.33 265
16422.54 280
16423.75 299
16424.95 280
16426.16 270
16427.37 288
16428.58 321
16429.79 298
16431.00 291
16432.21 266
16433.42 305
16434.63 283
16435.84 290
16437.05 309
16438.26 330
16439.47 289
16440.68 299
16441.88 301
16443.09 296
16444.30 281
16445.51 286
16446.72 291
16447.93 318
16449.14 285
16450.35 280
16451.56 295
16452.77 273
16453.98 282
16455.19 298
16456.40 297
16457.61 270
16458.82 279
16460.03 275
16461.24 277
16462.45 285
16463.67 273
16464.88 273
16466.09 263
16467.30 287
16468.51 251
16469.72 274
16470.93 265
16472.14 269
16473.35 272
16474.56 275
16475.77 272
16476.98 283
16478.19 277
16479.40 261
16480.62 264
16481.83 258
16483.04 270
16484.25 288
16485.46 280
16486.67 235
16487.88 284
16489.09 268
16490.31 275
16491.52 267
16492.73 266
16493.94 267
16495.15 293
16496.36 285
16497.57 279
16498.79 249
16500.00 286
16501.21 301
16502.42 312
16503.63 260
16504.85 244
16506.06 279
16507.27 311
16508.48 263
16509.69 272
16510.91 272
16512.12 267
16513.33 282
16514.54 293
16515.76 257
16516.97 253
16518.18 283
16519.39 265
16520.60 272
16521.82 276
16523.03 266
16524.24 261
16525.46 262
16526.67 268
16527.88 249
16529.09 281
16530.31 264
16531.52 293
16532.73 285
16533.95 284
16535.16 272
16536.37 279
16537.58 283
16538.80 293
16540.01 259
16541.22 266
16542.44 267
16543.65 269
16544.86 273
16546.08 263
16547.29 300
16548.50 280
16549.72 266
16550.93 256
16552.15 265
16553.36 271
16554.57 283
16555.79 280
16557.00 271
16558.21 285
16559.43 270
16560.64 283
16561.86 294
16563.07 286
16564.28 280
16565.50 302
16566.71 254
16567.93 268
16569.14 266
16570.36 277
16571.57 258
16572.78 268
16574.00 280
16575.21 281
16576.43 281
16577.64 301
16578.86 284
16580.07 277
16581.29 280
16582.50 311
16583.72 320
16584.93 309
16586.15 292
16587.36 300
16588.58 268
16589.79 282
16591.01 272
16592.22 276
16593.44 282
16594.65 287
16595.87 263
16597.08 269
16598.30 285
16599.51 275
16600.73 256
16601.94 285
16603.16 260
16604.37 256
16605.59 265
16606.81 287
16608.02 280
16609.24 258
16610.45 268
16611.67 237
16612.89 263
16614.10 272
16615.32 251
16616.53 236
16617.75 240
16618.97 255
16620.18 271
16621.40 278
16622.61 281
16623.83 276
16625.05 249
16626.26 255
16627.48 262
16628.70 264
16629.91 244
16631.13 276
16632.35 271
16633.56 246
16634.78 249
16636.00 277
16637.21 289
16638.43 285
16639.65 244
16640.86 248
16642.08 263
16643.30 255
16644.51 251
16645.73 264
16646.95 262
16648.17 272
16649.38 290
16650.60 269
16651.82 276
16653.03 268
16654.25 252
16655.47 270
16656.69 293
16657.90 279
16659.12 262
16660.34 277
16661.56 253
16662.77 267
16663.99 248
16665.21 256
16666.43 262
16667.65 261
16668.86 270
16670.08 257
16671.30 280
16672.52 269
16673.74 272
16674.95 257
16676.17 273
16677.39 296
16678.61 255
16679.83 266
16681.05 238
16682.26 283
16683.48 275
16684.70 270
16685.92 243
16687.14 251
16688.36 249
16689.58 265
16690.79 248
16692.01 256
16693.23 258
16694.45 274
16695.67 276
16696.89 231
16698.11 225
16699.33 240
16700.55 260
16701.76 248
16702.98 264
16704.20 271
16705.42 271
16706.64 280
16707.86 253
16709.08 236
16710.30 255
16711.52 235
16712.74 244
16713.96 239
16715.18 250
16716.40 254
16717.62 267
16718.84 282
16720.06 254
16721.28 258
16722.50 261
16723.72 273
16724.94 231
16726.16 245
16727.38 250
16728.60 288
16729.82 245
16731.04 240
16732.26 257
16733.48 263
16734.70 296
16735.92 274
16737.14 254
16738.36 258
16739.58 273
16740.80 267
16742.02 256
16743.24 274
16744.46 255
16745.68 248
16746.90 257
16748.12 248
16749.35 254
16750.57 267
16751.79 271
16753.01 240
16754.23 243
16755.45 252
16756.67 269
16757.89 263
16759.11 261
16760.33 261
16761.56 272
16762.78 252
16764.00 246
16765.22 288
16766.44 271
16767.66 279
16768.88 265
16770.11 260
16771.33 269
16772.55 274
16773.77 269
16774.99 246
16776.22 256
16777.44 281
16778.66 264
16779.88 269
16781.10 257
16782.33 245
16783.55 256
16784.77 266
16785.99 245
16787.21 272
16788.44 249
16789.66 255
16790.88 264
16792.10 241
16793.33 254
16794.55 278
16795.77 264
16796.99 250
16798.22 259
16799.44 251
16800.66 286
16801.88 254
16803.11 264
16804.33 225
16805.55 240
16806.78 248
16808.00 252
16809.22 290
16810.44 256
16811.67 262
16812.89 253
16814.11 265
16815.34 254
16816.56 241
16817.78 252
16819.01 292
16820.23 267
16821.45 269
16822.68 255
16823.90 250
16825.13 243
16826.35 267
16827.57 259
16828.80 256
16830.02 278
16831.24 299
16832.47 272
16833.69 260
16834.92 251
16836.14 264
16837.36 280
16838.59 290
16839.81 249
16841.04 255
16842.26 268
16843.48 291
16844.71 289
16845.93 259
16847.16 270
16848.38 257
16849.61 297
16850.83 266
16852.06 265
16853.28 272
16854.51 288
16855.73 262
16856.95 291
16858.18 268
16859.40 270
16860.63 303
16861.85 282
16863.08 243
16864.30 286
16865.53 283
16866.75 296
16867.98 289
16869.21 303
16870.43 297
16871.66 307
16872.88 301
16874.11 300
16875.33 276
16876.56 289
16877.78 305
16879.01 294
16880.23 274
16881.46 288
16882.69 296
16883.91 281
16885.14 281
16886.36 299
16887.59 294
16888.81 283
16890.04 297
16891.27 287
16892.49 296
16893.72 279
16894.94 283
16896.17 313
16897.40 285
16898.62 284
16899.85 296
16901.08 274
16902.30 288
16903.53 317
16904.76 266
16905.98 265
16907.21 267
16908.44 264
16909.66 280
16910.89 296
16912.12 299
16913.34 257
16914.57 269
16915.80 250
16917.02 253
16918.25 297
16919.48 282
16920.70 266
16921.93 264
16923.16 258
16924.39 248
16925.61 249
16926.84 250
16928.07 266
16929.30 247
16930.52 251
16931.75 257
16932.98 238
16934.21 231
16935.43 245
16936.66 255
16937.89 275
16939.12 260
16940.34 252
16941.57 252
16942.80 283
16944.03 271
16945.26 285
16946.48 228
16947.71 259
16948.94 248
16950.17 241
16951.40 248
16952.62 245
16953.85 255
16955.08 258
16956.31 275
16957.54 251
16958.77 269
16959.99 244
16961.22 239
16962.45 249
16963.68 261
16964.91 279
16966.14 262
16967.37 260
16968.60 272
16969.82 266
16971.05 261
16972.28 248
16973.51 255
16974.74 267
16975.97 272
16977.20 268
16978.43 263
16979.66 258
16980.89 258
16982.11 260
16983.34 258
16984.57 275
16985.80 269
16987.03 267
16988.26 282
16989.49 262
16990.72 249
16991.95 254
16993.18 262
16994.41 269
16995.64 270
16996.87 232
16998.10 232
16999.33 256
17000.56 259
17001.79 248
17003.02 250
17004.25 259
17005.48 257
17006.71 242
17007.94 251
17009.17 272
17010.40 272
17011.63 263
17012.86 246
17014.09 256
17015.32 264
17016.55 273
17017.78 257
17019.01 248
17020.25 239
17021.48 255
17022.71 243
17023.94 252
17025.17 243
17026.40 223
17027.63 244
17028.86 256
17030.09 236
17031.32 236
17032.55 249
17033.79 235
17035.02 262
17036.25 260
17037.48 239
17038.71 258
17039.94 237
17041.17 237
17042.41 238
17043.64 244
17044.87 224
17046.10 239
17047.33 248
17048.56 285
17049.80 267
17051.03 246
17052.26 225
17053.49 214
17054.72 252
17055.95 263
17057.19 235
17058.42 241
17059.65 257
17060.88 254
17062.12 256
17063.35 241
17064.58 250
17065.81 260
17067.04 237
17068.28 231
17069.51 234
17070.74 249
17071.97 264
17073.21 244
17074.44 251
17075.67 239
17076.90 248
17078.14 254
17079.37 263
17080.60 260
17081.84 244
17083.07 224
17084.30 245
17085.54 263
17086.77 252
17088.00 254
17089.23 269
17090.47 249
17091.70 250
17092.93 253
17094.17 247
17095.40 236
17096.63 234
17097.87 249
17099.10 240
17100.34 257
17101.57 264
17102.80 292
17104.04 217
17105.27 218
17106.50 226
17107.74 255
17108.97 240
17110.21 249
17111.44 233
17112.67 249
17113.91 266
17115.14 263
17116.38 264
17117.61 233
17118.84 237
17120.08 246
17121.31 221
17122.55 253
17123.78 253
17125.02 230
17126.25 239
17127.48 243
17128.72 242
17129.95 257
17131.19 244
17132.42 220
17133.66 231
17134.89 238
17136.13 271
17137.36 234
17138.60 241
17139.83 238
17141.07 231
17142.30 233
17143.54 232
17144.77 249
17146.01 234
17147.24 248
17148.48 239
17149.71 254
17150.95 236
17152.19 263
17153.42 264
17154.66 230
17155.89 247
17157.13 221
17158.36 231
17159.60 252
17160.83 237
17162.07 257
17163.31 231
17164.54 250
17165.78 231
17167.01 229
17168.25 236
17169.49 224
17170.72 255
17171.96 243
17173.19 235
17174.43 241
17175.67 219
17176.90 265
17178.14 239
17179.38 245
17180.61 241
17181.85 239
17183.09 241
17184.32 261
17185.56 272
17186.80 231
17188.03 219
17189.27 268
17190.51 264
17191.74 259
17192.98 228
17194.22 252
17195.45 240
17196.69 235
17197.93 256
17199.16 234
17200.40 231
17201.64 239
17202.88 264
17204.11 237
17205.35 275
17206.59 223
17207.83 233
17209.06 235
17210.30 265
17211.54 236
17212.78 224
17214.01 233
17215.25 243
17216.49 253
17217.73 246
17218.96 242
17220.20 238
17221.44 230
17222.68 240
17223.92 224
17225.15 196
17226.39 240
17227.63 251
17228.87 218
17230.11 221
17231.35 229
17232.58 221
17233.82 225
17235.06 263
17236.30 250
17237.54 232
17238.78 243
17240.01 234
17241.25 245
17242.49 215
17243.73 206
17244.97 243
17246.21 241
17247.45 253
17248.69 232
17249.93 212
17251.16 245
17252.40 240
17253.64 223
17254.88 244
17256.12 211
17257.36 249
17258.60 257
17259.84 255
17261.08 247
17262.32 205
17263.56 226
17264.80 216
17266.04 214
17267.28 205
17268.51 222
17269.75 208
17270.99 220
17272.23 237
17273.47 223
17274.71 206
17275.95 243
17277.19 227
17278.43 223
17279.67 241
17280.91 227
17282.15 216
17283.39 222
17284.63 224
17285.87 216
17287.11 211
17288.35 214
17289.60 205
17290.84 205
17292.08 231
17293.32 212
17294.56 225
17295.80 235
17297.04 218
17298.28 231
17299.52 228
17300.76 233
17302.00 218
17303.24 218
17304.48 218
17305.72 257
17306.96 230
17308.21 247
17309.45 215
17310.69 198
17311.93 207
17313.17 227
17314.41 245
17315.65 240
17316.89 242
17318.14 218
17319.38 248
17320.62 215
17321.86 239
17323.10 230
17324.34 233
17325.59 242
17326.83 253
17328.07 214
17329.31 231
17330.55 213
17331.79 231
17333.04 236
17334.28 212
17335.52 230
17336.76 237
17338.00 247
17339.25 233
17340.49 220
17341.73 203
17342.97 223
17344.22 233
17345.46 241
17346.70 213
17347.94 212
17349.19 199
17350.43 209
17351.67 253
17352.91 226
17354.16 223
17355.40 251
17356.64 222
17357.88 227
17359.13 218
17360.37 218
17361.61 237
17362.86 214
17364.10 221
17365.34 223
17366.58 223
17367.83 217
17369.07 234
17370.31 240
17371.56 228
17372.80 229
17374.04 240
17375.29 219
17376.53 215
17377.78 237
17379.02 240
17380.26 250
17381.51 227
17382.75 269
17383.99 234
17385.24 238
17386.48 225
17387.72 241
17388.97 227
17390.21 205
17391.46 236
17392.70 220
17393.94 239
17395.19 226
17396.43 231
17397.68 227
17398.92 208
17400.17 238
17401.41 240
17402.65 232
17403.90 211
17405.14 201
17406.39 227
17407.63 230
17408.88 246
17410.12 237
17411.37 223
17412.61 241
17413.86 215
17415.10 205
17416.35 229
17417.59 221
17418.84 204
17420.08 245
17421.33 213
17422.57 234
17423.82 203
17425.06 235
17426.31 231
17427.55 228
17428.80 220
17430.04 215
17431.29 232
17432.53 245
17433.78 204
17435.03 232
17436.27 243
17437.52 224
17438.76 214
17440.01 239
17441.25 211
17442.50 209
17443.75 230
17444.99 273
17446.24 230
17447.48 239
17448.73 215
17449.98 243
17451.22 243
17452.47 224
17453.71 264
17454.96 250
17456.21 232
17457.45 268
17458.70 242
17459.95 236
17461.19 210
17462.44 250
17463.69 245
17464.93 242
17466.18 237
17467.43 215
17468.67 233
17469.92 218
17471.17 243
17472.41 231
17473.66 216
17474.91 239
17476.15 256
17477.40 241
17478.65 215
17479.90 256
17481.14 237
17482.39 242
17483.64 244
17484.88 227
17486.13 237
17487.38 221
17488.63 230
17489.87 224
17491.12 261
17492.37 264
17493.62 235
17494.86 229
17496.11 265
17497.36 259
17498.61 227
17499.86 229
17501.10 247
17502.35 247
17503.60 253
17504.85 260
17506.10 242
17507.34 228
17508.59 231
17509.84 248
17511.09 220
17512.34 226
17513.59 246
17514.83 239
17516.08 235
17517.33 225
17518.58 212
17519.83 222
17521.08 212
17522.33 222
17523.57 232
17524.82 239
17526.07 236
17527.32 225
17528.57 252
17529.82 232
17531.07 251
17532.32 222
17533.57 256
17534.82 243
17536.06 226
17537.31 234
17538.56 267
17539.81 263
17541.06 259
17542.31 268
17543.56 208
17544.81 253
17546.06 245
17547.31 248
17548.56 253
17549.81 249
17551.06 242
17552.31 247
17553.56 233
17554.81 231
17556.06 234
17557.31 233
17558.56 253
17559.81 257
17561.06 237
17562.31 231
17563.56 251
17564.81 217
17566.06 270
17567.31 253
17568.56 264
17569.81 235
17571.06 256
17572.31 232
17573.56 229
17574.81 254
17576.06 228
17577.31 228
17578.56 245
17579.81 249
17581.06 231
17582.31 247
17583.57 237
17584.82 254
17586.07 231
17587.32 226
17588.57 245
17589.82 252
17591.07 271
17592.32 234
17593.57 230
17594.83 231
17596.08 229
17597.33 224
17598.58 244
17599.83 234
17601.08 243
17602.33 245
17603.59 247
17604.84 253
17606.09 241
17607.34 242
17608.59 248
17609.84 243
17611.10 265
17612.35 241
17613.60 241
17614.85 258
17616.10 248
17617.36 252
17618.61 252
17619.86 240
17621.11 253
17622.36 247
17623.62 219
17624.87 253
17626.12 245
17627.37 234
17628.63 235
17629.88 228
17631.13 247
17632.38 245
17633.64 258
17634.89 232
17636.14 259
17637.39 244
17638.65 240
17639.90 233
17641.15 248
17642.41 243
17643.66 219
17644.91 235
17646.17 236
17647.42 238
17648.67 258
17649.92 227
17651.18 224
17652.43 227
17653.68 240
17654.94 246
17656.19 215
17657.44 236
17658.70 230
17659.95 245
17661.21 199
17662.46 225
17663.71 218
17664.97 223
17666.22 226
17667.47 226
17668.73 227
17669.98 223
17671.24 229
17672.49 218
17673.74 229
17675.00 204
17676.25 257
17677.51 220
17678.76 236
17680.02 203
17681.27 195
17682.52 216
17683.78 224
17685.03 256
17686.29 219
17687.54 229
17688.80 230
17690.05 215
17691.31 210
17692.56 236
17693.82 204
17695.07 231
17696.32 210
17697.58 230
17698.83 228
17700.09 241
17701.34 221
17702.60 226
17703.86 202
17705.11 231
17706.37 224
17707.62 230
17708.88 224
17710.13 224
17711.39 219
17712.64 203
17713.90 241
17715.15 229
17716.41 233
17717.66 245
17718.92 247
17720.18 225
17721.43 234
17722.69 236
17723.94 248
17725.20 231
17726.45 211
17727.71 220
17728.97 233
17730.22 242
17731.48 194
17732.74 229
17733.99 232
17735.25 226
17736.50 223
17737.76 240
17739.02 212
17740.27 241
17741.53 223
17742.79 234
17744.04 210
17745.30 240
17746.56 233
17747.81 220
17749.07 216
17750.33 217
17751.58 233
17752.84 224
17754.10 246
17755.35 217
17756.61 211
17757.87 214
17759.12 208
17760.38 234
17761.64 222
17762.90 222
17764.15 234
17765.41 219
17766.67 180
17767.93 228
17769.18 234
17770.44 246
17771.70 239
17772.96 231
17774.21 220
17775.47 235
17776.73 219
17777.99 213
17779.24 241
17780.50 219
17781.76 218
17783.02 238
17784.28 228
17785.53 217
17786.79 239
17788.05 219
17789.31 228
17790.57 222
17791.82 236
17793.08 223
17794.34 225
17795.60 247
17796.86 235
17798.12 221
17799.37 214
17800.63 215
17801.89 232
17803.15 248
17804.41 215
17805.67 225
17806.93 211
17808.19 255
17809.44 232
17810.70 252
17811.96 217
17813.22 238
17814.48 231
17815.74 225
17817.00 218
17818.26 233
17819.52 218
17820.78 222
17822.04 259
17823.29 222
17824.55 198
17825.81 204
17827.07 203
17828.33 213
17829.59 204
17830.85 223
17832.11 209
17833.37 241
17834.63 214
17835.89 208
17837.15 246
17838.41 227
17839.67 222
17840.93 227
17842.19 192
17843.45 222
17844.71 205
17845.97 240
17847.23 209
17848.49 198
17849.75 210
17851.01 220
17852.27 231
17853.53 227
17854.79 234
17856.05 228
17857.31 201
17858.57 207
17859.84 221
17861.10 221
17862.36 201
17863.62 215
17864.88 228
17866.14 225
17867.40 211
17868.66 211
17869.92 223
17871.18 211
17872.44 228
17873.71 221
17874.97 234
17876.23 229
17877.49 219
17878.75 204
17880.01 184
17881.27 195
17882.53 232
17883.80 227
17885.06 203
17886.32 201
17887.58 221
17888.84 202
17890.10 218
17891.37 216
17892.63 214
17893.89 238
17895.15 203
17896.41 221
17897.67 225
17898.94 215
17900.20 190
17901.46 226
17902.72 217
17903.99 229
17905.25 226
17906.51 212
17907.77 200
17909.03 213
17910.30 232
17911.56 216
17912.82 222
17914.08 215
17915.35 212
17916.61 225
17917.87 233
17919.14 213
17920.40 218
17921.66 238
17922.92 250
17924.19 228
17925.45 250
17926.71 219
17927.98 192
17929.24 218
17930.50 223
17931.76 208
17933.03 214
17934.29 216
17935.55 212
17936.82 236
17938.08 217
17939.34 239
17940.61 195
17941.87 194
17943.14 221
17944.40 205
17945.66 193
17946.93 207
17948.19 246
17949.45 225
17950.72 221
17951.98 195
17953.25 185
17954.51 212
17955.77 208
17957.04 212
17958.30 216
17959.57 224
17960.83 212
17962.09 232
17963.36 217
17964.62 204
17965.89 214
17967.15 251
17968.42 239
17969.68 235
17970.95 211
17972.21 233
17973.47 239
17974.74 216
17976.00 205
17977.27 219
17978.53 226
17979.80 216
17981.06 213
17982.33 217
17983.59 216
17984.86 229
17986.12 227
17987.39 199
17988.65 228
17989.92 212
17991.18 249
17992.45 232
17993.71 217
17994.98 184
17996.25 233
17997.51 220
17998.78 223
18000.04 213
18001.31 227
18002.57 211
18003.84 196
18005.10 205
18006.37 192
18007.64 242
18008.90 221
18010.17 214
18011.43 232
18012.70 228
18013.97 208
18015.23 227
18016.50 220
18017.76 238
18019.03 206
18020.30 222
18021.56 213
18022.83 219
18024.10 220
18025.36 225
18026.63 235
18027.90 237
18029.16 240
18030.43 212
18031.70 230
18032.96 212
18034.23 216
18035.50 219
18036.76 215
18038.03 210
18039.30 204
18040.56 216
18041.83 203
18043.10 223
18044.37 222
18045.63 220
18046.90 217
18048.17 220
18049.43 216
18050.70 211
18051.97 215
18053.24 235
18054.50 208
18055.77 240
18057.04 224
18058.31 197
18059.57 226
18060.84 216
18062.11 215
18063.38 209
18064.65 219
18065.91 205
18067.18 221
18068.45 207
18069.72 218
18070.98 198
18072.25 250
18073.52 214
18074.79 233
18076.06 213
18077.33 213
18078.59 230
18079.86 235
18081.13 245
18082.40 227
18083.67 268
18084.94 253
18086.21 246
18087.47 244
18088.74 243
18090.01 247
18091.28 257
18092.55 200
18093.82 239
18095.09 217
18096.36 224
18097.62 228
18098.89 224
18100.16 217
18101.43 232
18102.70 235
18103.97 254
18105.24 230
18106.51 243
18107.78 232
18109.05 224
18110.32 243
18111.59 223
18112.86 261
18114.13 224
18115.40 269
18116.66 230
18117.93 219
18119.20 231
18120.47 237
18121.74 253
18123.01 223
18124.28 224
18125.55 213
18126.82 239
18128.09 244
18129.36 235
18130.63 230
18131.90 240
18133.17 227
18134.44 219
18135.71 241
18136.99 234
18138.26 229
18139.53 201
18140.80 228
18142.07 215
18143.34 215
18144.61 232
18145.88 233
18147.15 220
18148.42 217
18149.69 212
18150.96 248
18152.23 216
18153.50 203
18154.78 240
18156.05 253
18157.32 223
18158.59 225
18159.86 224
18161.13 233
18162.40 205
18163.67 224
18164.94 244
18166.22 222
18167.49 219
18168.76 223
18170.03 242
18171.30 210
18172.57 233
18173.85 228
18175.12 220
18176.39 245
18177.66 225
18178.93 207
18180.20 229
18181.48 244
18182.75 213
18184.02 233
18185.29 227
18186.56 208
18187.84 228
18189.11 250
18190.38 232
18191.65 215
18192.93 197
18194.20 225
18195.47 205
18196.74 197
18198.02 241
18199.29 229
18200.56 209
18201.83 219
18203.11 253
18204.38 213
18205.65 238
18206.92 216
18208.20 236
18209.47 223
18210.74 208
18212.02 210
18213.29 219
18214.56 227
18215.84 212
18217.11 248
18218.38 210
18219.65 208
18220.93 238
18222.20 239
18223.47 226
18224.75 219
18226.02 210
18227.30 192
18228.57 234
18229.84 222
18231.12 208
18232.39 203
18233.66 218
18234.94 225
18236.21 213
18237.48 237
18238.76 211
18240.03 233
18241.31 216
18242.58 218
18243.86 197
18245.13 218
18246.40 237
18247.68 237
18248.95 245
18250.23 229
18251.50 218
18252.77 205
18254.05 226
18255.32 222
18256.60 221
18257.87 216
18259.15 222
18260.42 224
18261.70 220
18262.97 212
18264.25 198
18265.52 200
18266.80 205
18268.07 211
18269.35 241
18270.62 225
18271.90 242
18273.17 227
18274.45 221
18275.72 212
18277.00 184
18278.27 208
18279.55 218
18280.82 231
18282.10 235
18283.37 230
18284.65 234
18285.93 226
18287.20 210
18288.48 199
18289.75 208
18291.03 229
18292.30 211
18293.58 229
18294.86 225
18296.13 212
18297.41 224
18298.68 214
18299.96 200
18301.24 204
18302.51 232
18303.79 208
18305.06 224
18306.34 215
18307.62 217
18308.89 200
18310.17 230
18311.45 217
18312.72 216
18314.00 239
18315.28 204
18316.55 212
18317.83 191
18319.11 215
18320.38 207
18321.66 232
18322.94 219
18324.21 213
18325.49 230
18326.77 219
18328.04 228
18329.32 199
18330.60 218
18331.88 212
18333.15 253
18334.43 209
18335.71 230
18336.98 223
18338.26 221
18339.54 223
18340.82 242
18342.09 223
18343.37 204
18344.65 224
18345.93 218
18347.20 193
18348.48 215
18349.76 223
18351.04 213
18352.32 215
18353.59 214
18354.87 225
18356.15 219
18357.43 226
18358.71 191
18359.98 239
18361.26 203
18362.54 217
18363.82 220
18365.10 228
18366.38 199
18367.65 226
18368.93 228
18370.21 210
18371.49 223
18372.77 213
18374.05 239
18375.33 221
18376.60 210
18377.88 214
18379.16 196
18380.44 228
18381.72 213
18383.00 216
18384.28 230
18385.56 197
18386.84 222
18388.11 236
18389.39 234
18390.67 205
18391.95 199
18393.23 231
18394.51 230
18395.79 222
18397.07 221
18398.35 221
18399.63 214
18400.91 222
18402.19 222
18403.47 217
18404.75 212
18406.03 211
18407.31 230
18408.59 237
18409.87 241
18411.15 215
18412.43 230
18413.71 199
18414.99 222
18416.27 230
18417.55 224
18418.83 210
18420.11 209
18421.39 202
18422.67 224
18423.95 218
18425.23 219
18426.51 211
18427.79 245
18429.07 233
18430.35 224
18431.63 193
18432.91 223
18434.19 214
18435.47 226
18436.75 233
18438.04 205
18439.32 231
18440.60 218
18441.88 222
18443.16 213
18444.44 192
18445.72 206
18447.00 221
18448.28 219
18449.57 214
18450.85 223
18452.13 215
18453.41 201
18454.69 204
18455.97 222
18457.25 219
18458.54 211
18459.82 220
18461.10 201
18462.38 196
18463.66 221
18464.94 238
18466.23 236
18467.51 205
18468.79 207
18470.07 238
18471.35 227
18472.64 202
18473.92 229
18475.20 234
18476.48 227
18477.76 212
18479.05 193
18480.33 239
18481.61 213
18482.89 229
18484.18 209
18485.46 228
18486.74 205
18488.02 224
18489.31 234
18490.59 225
18491.87 235
18493.15 227
18494.44 218
18495.72 223
18497.00 242
18498.29 224
18499.57 244
18500.85 217
18502.13 224
18503.42 210
18504.70 243
18505.98 222
18507.27 213
18508.55 244
18509.83 249
18511.12 249
18512.40 245
18513.68 216
18514.97 220
18516.25 240
18517.54 222
18518.82 226
18520.10 219
18521.39 229
18522.67 214
18523.95 227
18525.24 223
18526.52 222
18527.81 209
18529.09 241
18530.37 227
18531.66 222
18532.94 236
18534.23 232
18535.51 222
18536.79 223
18538.08 226
18539.36 209
18540.65 214
18541.93 255
18543.22 256
18544.50 234
18545.79 219
18547.07 235
18548.36 221
18549.64 229
18550.92 224
18552.21 241
18553.49 218
18554.78 234
18556.06 233
18557.35 237
18558.63 207
18559.92 232
18561.20 251
18562.49 234
18563.77 223
18565.06 230
18566.35 252
18567.63 250
18568.92 224
18570.20 240
18571.49 269
18572.77 257
18574.06 273
18575.34 253
18576.63 271
18577.92 231
18579.20 238
18580.49 253
18581.77 264
18583.06 258
18584.34 243
18585.63 251
18586.92 251
18588.20 241
18589.49 246
18590.77 251
18592.06 258
18593.35 239
18594.63 236
18595.92 236
18597.21 235
18598.49 239
18599.78 263
18601.07 269
18602.35 237
18603.64 251
18604.93 236
18606.21 243
18607.50 232
18608.79 277
18610.07 248
18611.36 251
18612.65 225
18613.93 218
18615.22 238
18616.51 238
18617.79 261
18619.08 239
18620.37 224
18621.66 226
18622.94 258
18624.23 227
18625.52 225
18626.80 238
18628.09 255
18629.38 263
18630.67 232
18631.95 218
18633.24 233
18634.53 251
18635.82 222
18637.11 202
18638.39 215
18639.68 254
18640.97 212
18642.26 231
18643.54 203
18644.83 216
18646.12 218
18647.41 221
18648.70 217
18649.99 245
18651.27 240
18652.56 227
18653.85 232
18655.14 198
18656.43 237
18657.72 223
18659.00 277
18660.29 210
18661.58 228
18662.87 230
18664.16 207
18665.45 209
18666.74 229
18668.02 226
18669.31 236
18670.60 212
18671.89 230
18673.18 218
18674.47 219
18675.76 215
18677.05 226
18678.34 218
18679.63 228
18680.92 203
18682.20 224
18683.49 215
18684.78 217
18686.07 218
18687.36 190
18688.65 227
18689.94 222
18691.23 234
18692.52 221
18693.81 207
18695.10 239
18696.39 234
18697.68 214
18698.97 215
18700.26 226
18701.55 217
18702.84 225
18704.13 188
18705.42 210
18706.71 231
18708.00 207
18709.29 198
18710.58 217
18711.87 230
18713.16 223
18714.45 225
18715.74 241
18717.03 216
18718.32 217
18719.61 229
18720.90 219
18722.20 218
18723.49 202
18724.78 208
18726.07 220
18727.36 212
18728.65 195
18729.94 225
18731.23 206
18732.52 215
18733.81 203
18735.10 216
18736.40 190
18737.69 212
18738.98 228
18740.27 233
18741.56 211
18742.85 187
18744.14 241
18745.43 236
18746.73 222
18748.02 205
18749.31 226
18750.60 206
18751.89 217
18753.18 200
18754.48 214
18755.77 218
18757.06 205
18758.35 206
18759.64 230
18760.94 212
18762.23 204
18763.52 223
18764.81 212
18766.10 210
18767.40 215
18768.69 226
18769.98 224
18771.27 231
18772.57 206
18773.86 199
18775.15 218
18776.44 201
18777.74 209
18779.03 215
18780.32 229
18781.61 220
18782.91 232
18784.20 204
18785.49 231
18786.79 217
18788.08 223
18789.37 198
18790.66 214
18791.96 226
18793.25 251
18794.54 231
18795.84 207
18797.13 209
18798.42 215
18799.72 217
18801.01 202
18802.30 234
18803.60 228
18804.89 205
18806.18 207
18807.48 215
18808.77 204
18810.07 218
18811.36 216
18812.65 228
18813.95 219
18815.24 224
18816.53 216
18817.83 234
18819.12 219
18820.42 211
18821.71 237
18823.00 223
18824.30 208
18825.59 203
18826.89 241
18828.18 208
18829.48 226
18830.77 224
18832.07 198
18833.36 236
18834.65 226
18835.95 233
18837.24 208
18838.54 219
18839.83 197
18841.13 229
18842.42 206
18843.72 220
18845.01 202
18846.31 211
18847.60 224
18848.90 195
18850.19 228
18851.49 213
18852.78 210
18854.08 192
18855.37 187
18856.67 184
18857.96 214
18859.26 213
18860.55 208
18861.85 206
18863.15 185
18864.44 188
18865.74 215
18867.03 194
18868.33 181
18869.62 198
18870.92 223
18872.22 213
18873.51 211
18874.81 190
18876.10 209
18877.40 216
18878.70 193
18879.99 209
18881.29 181
18882.58 194
18883.88 208
18885.18 199
18886.47 214
18887.77 219
18889.07 232
18890.36 223
18891.66 207
18892.95 204
18894.25 201
18895.55 198
18896.84 198
18898.14 215
18899.44 199
18900.73 200
18902.03 231
18903.33 239
18904.63 223
18905.92 212
18907.22 229
18908.52 207
18909.81 216
18911.11 207
18912.41 225
18913.71 207
18915.00 198
18916.30 187
18917.60 213
18918.89 212
18920.19 219
18921.49 205
18922.79 201
18924.09 211
18925.38 223
18926.68 224
18927.98 208
18929.28 225
18930.57 227
18931.87 208
18933.17 215
18934.47 214
18935.77 210
18937.06 208
18938.36 202
18939.66 196
18940.96 211
18942.26 183
18943.55 222
18944.85 205
18946.15 218
18947.45 181
18948.75 197
18950.05 191
18951.35 188
18952.64 206
18953.94 211
18955.24 199
18956.54 181
18957.84 193
18959.14 205
18960.44 210
18961.74 177
18963.03 186
18964.33 206
18965.63 204
18966.93 190
18968.23 175
18969.53 192
18970.83 202
18972.13 215
18973.43 237
18974.73 206
18976.03 205
18977.33 201
18978.62 238
18979.92 198
18981.22 194
18982.52 215
18983.82 212
18985.12 214
18986.42 204
18987.72 188
18989.02 198
18990.32 207
18991.62 217
18992.92 196
18994.22 198
18995.52 175
18996.82 198
18998.12 177
18999.42 191
19000.72 207
19002.02 230
19003.32 205
19004.62 189
19005.92 179
19007.22 211
19008.53 202
19009.83 209
19011.13 228
19012.43 206
19013.73 204
19015.03 196
19016.33 212
19017.63 203
19018.93 205
19020.23 211
19021.53 224
19022.83 200
19024.13 198
19025.44 172
19026.74 209
19028.04 183
19029.34 189
19030.64 196
19031.94 225
19033.24 217
19034.54 188
19035.85 210
19037.15 201
19038.45 200
19039.75 192
19041.05 203
19042.35 202
19043.66 195
19044.96 189
19046.26 224
19047.56 197
19048.86 185
19050.16 210
19051.47 219
19052.77 245
19054.07 200
19055.37 207
19056.67 196
19057.98 193
19059.28 208
19060.58 215
19061.88 231
19063.19 216
19064.49 219
19065.79 219
19067.09 213
19068.40 211
19069.70 215
19071.00 192
19072.30 191
19073.61 199
19074.91 205
19076.21 207
19077.52 203
19078.82 215
19080.12 187
19081.42 201
19082.73 195
19084.03 174
19085.33 209
19086.64 218
19087.94 217
19089.24 204
19090.55 205
19091.85 226
19093.15 230
19094.46 201
19095.76 216
19097.06 192
19098.37 192
19099.67 191
19100.97 205
19102.28 186
19103.58 201
19104.89 197
19106.19 197
19107.49 210
19108.80 209
19110.10 195
19111.40 192
19112.71 210
19114.01 187
19115.32 209
19116.62 199
19117.93 207
19119.23 222
19120.53 204
19121.84 190
19123.14 229
19124.45 223
19125.75 215
19127.06 176
19128.36 218
19129.67 208
19130.97 202
19132.28 166
19133.58 199
19134.88 196
19136.19 195
19137.49 187
19138.80 208
19140.10 204
19141.41 172
19142.71 194
19144.02 197
19145.32 193
19146.63 207
19147.94 220
19149.24 205
19150.55 194
19151.85 205
19153.16 201
19154.46 210
19155.77 199
19157.07 195
19158.38 200
19159.68 177
19160.99 213
19162.30 208
19163.60 192
19164.91 212
19166.21 203
19167.52 206
19168.83 191
19170.13 224
19171.44 190
19172.74 199
19174.05 199
19175.36 200
19176.66 195
19177.97 179
19179.27 192
19180.58 226
19181.89 199
19183.19 206
19184.50 216
19185.81 213
19187.11 215
19188.42 195
19189.73 205
19191.03 208
19192.34 201
19193.65 204
19194.95 213
19196.26 220
19197.57 184
19198.87 183
19200.18 176
19201.49 217
19202.80 199
19204.10 211
19205.41 191
19206.72 208
19208.03 196
19209.33 205
19210.64 170
19211.95 176
19213.25 203
19214.56 207
19215.87 203
19217.18 196
19218.49 211
19219.79 206
19221.10 212
19222.41 176
19223.72 206
19225.02 191
19226.33 168
19227.64 201
19228.95 218
19230.26 213
19231.56 214
19232.87 203
19234.18 201
19235.49 216
19236.80 219
19238.11 222
19239.41 216
19240.72 200
19242.03 196
19243.34 218
19244.65 210
19245.96 182
19247.26 199
19248.57 202
19249.88 208
19251.19 187
19252.50 202
19253.81 201
19255.12 210
19256.43 222
19257.74 187
19259.04 199
19260.35 195
19261.66 199
19262.97 191
19264.28 169
19265.59 184
19266.90 231
19268.21 191
19269.52 195
19270.83 212
19272.14 207
19273.45 212
19274.76 187
19276.07 197
19277.38 184
19278.69 204
19279.99 215
19281.30 210
19282.61 223
19283.92 193
19285.23 221
19286.54 218
19287.85 203
19289.16 202
19290.47 215
19291.78 219
19293.09 222
19294.40 202
19295.72 209
19297.03 181
19298.34 200
19299.65 192
19300.96 215
19302.27 213
19303.58 207
19304.89 196
19306.20 214
19307.51 182
19308.82 181
19310.13 187
19311.44 186
19312.75 191
19314.06 183
19315.37 203
19316.69 196
19318.00 191
19319.31 201
19320.62 200
19321.93 196
19323.24 181
19324.55 192
19325.86 217
19327.18 217
19328.49 184
19329.80 211
19331.11 219
19332.42 192
19333.73 199
19335.04 193
19336.36 189
19337.67 216
19338.98 200
19340.29 237
19341.60 200
19342.91 185
19344.23 198
19345.54 198
19346.85 213
19348.16 204
19349.47 221
19350.79 199
19352.10 205
19353.41 187
19354.72 203
19356.04 203
19357.35 204
19358.66 196
19359.97 203
19361.29 199
19362.60 186
19363.91 183
19365.22 196
19366.54 190
19367.85 173
19369.16 208
19370.47 184
19371.79 209
19373.10 177
19374.41 202
19375.73 185
19377.04 200
19378.35 192
19379.67 214
19380.98 187
19382.29 198
19383.60 202
19384.92 214
19386.23 202
19387.54 199
19388.86 189
19390.17 212
19391.49 201
19392.80 192
19394.11 203
19395.43 197
19396.74 224
19398.05 203
19399.37 207
19400.68 187
19402.00 216
19403.31 206
19404.62 187
19405.94 202
19407.25 195
19408.57 221
19409.88 215
19411.19 221
19412.51 192
19413.82 213
19415.14 183
19416.45 210
19417.77 227
19419.08 234
19420.39 211
19421.71 210
19423.02 194
19424.34 220
19425.65 198
19426.97 230
19428.28 205
19429.60 206
19430.91 220
19432.23 206
19433.54 212
19434.86 204
19436.17 219
19437.49 214
19438.80 239
19440.12 193
19441.43 207
19442.75 200
19444.06 218
19445.38 177
19446.69 195
19448.01 215
19449.32 221
19450.64 185
19451.96 204
19453.27 200
19454.59 195
19455.90 209
19457.22 200
19458.53 215
19459.85 205
19461.17 195
19462.48 240
19463.80 215
19465.11 179
19466.43 191
19467.75 191
19469.06 191
19470.38 196
19471.69 201
19473.01 207
19474.33 217
19475.64 200
19476.96 196
19478.28 225
19479.59 204
19480.91 212
19482.23 212
19483.54 231
19484.86 181
19486.18 212
19487.49 195
19488.81 206
19490.13 197
19491.44 196
19492.76 203
19494.08 190
19495.39 205
19496.71 195
19498.03 227
19499.35 210
19500.66 226
19501.98 201
19503.30 209
19504.61 195
19505.93 209
19507.25 225
19508.57 184
19509.88 219
19511.20 197
19512.52 202
19513.84 201
19515.15 214
19516.47 202
19517.79 209
19519.11 176
19520.43 210
19521.74 173
19523.06 201
19524.38 193
19525.70 200
19527.02 197
19528.33 197
19529.65 196
19530.97 191
19532.29 213
19533.61 190
19534.93 203
19536.24 191
19537.56 210
19538.88 191
19540.20 218
19541.52 197
19542.84 208
19544.16 185
19545.47 202
19546.79 183
19548.11 188
19549.43 188
19550.75 185
19552.07 202
19553.39 198
19554.71 191
19556.03 198
19557.34 208
19558.66 181
19559.98 187
19561.30 193
19562.62 207
19563.94 203
19565.26 204
19566.58 207
19567.90 213
19569.22 203
19570.54 188
19571.86 216
19573.18 199
19574.50 199
19575.82 206
19577.14 197
19578.46 172
19579.78 204
19581.10 191
19582.42 204
19583.74 202
19585.06 178
19586.38 193
19587.70 195
19589.02 193
19590.34 188
19591.66 194
19592.98 197
19594.30 214
19595.62 200
19596.94 184
19598.26 189
19599.58 192
19600.90 198
19602.22 193
19603.54 210
19604.86 213
19606.18 184
19607.50 206
19608.82 195
19610.15 183
19611.47 202
19612.79 198
19614.11 213
19615.43 219
19616.75 233
19618.07 196
19619.39 203
19620.71 197
19622.04 211
19623.36 228
19624.68 225
19626.00 174
19627.32 203
19628.64 198
19629.96 176
19631.29 196
19632.61 173
19633.93 205
19635.25 193
19636.57 199
19637.89 198
19639.22 198
19640.54 208
19641.86 184
19643.18 196
19644.50 204
19645.83 226
19647.15 199
19648.47 198
19649.79 200
19651.12 188
19652.44 211
19653.76 208
19655.08 210
19656.40 188
19657.73 179
19659.05 184
19660.37 197
19661.70 203
19663.02 192
19664.34 202
19665.66 220
19666.99 215
19668.31 191
19669.63 175
19670.95 187
19672.28 198
19673.60 195
19674.92 204
19676.25 184
19677.57 213
19678.89 211
19680.22 186
19681.54 199
19682.86 183
19684.19 201
19685.51 213
19686.83 179
19688.16 157
19689.48 187
19690.80 202
19692.13 196
19693.45 202
19694.78 222
19696.10 227
19697.42 210
19698.75 199
19700.07 172
19701.39 191
19702.72 218
19704.04 239
19705.37 197
19706.69 210
19708.02 197
19709.34 193
19710.66 195
19711.99 216
19713.31 199
19714.64 211
19715.96 209
19717.29 181
19718.61 185
19719.93 195
19721.26 189
19722.58 188
19723.91 212
19725.23 209
19726.56 206
19727.88 197
19729.21 213
19730.53 211
19731.86 216
19733.18 190
19734.51 215
19735.83 193
19737.16 199
19738.48 202
19739.81 192
19741.13 190
19742.46 192
19743.78 213
19745.11 210
19746.44 215
19747.76 191
19749.09 191
19750.41 198
19751.74 185
19753.06 181
19754.39 203
19755.72 209
19757.04 195
19758.37 186
19759.69 188
19761.02 197
19762.34 179
19763.67 179
19765.00 212
19766.32 202
19767.65 206
19768.98 189
19770.30 207
19771.63 207
19772.95 217
19774.28 189
19775.61 188
19776.93 191
19778.26 195
19779.59 203
19780.91 178
19782.24 192
19783.57 191
19784.89 192
19786.22 205
19787.55 201
19788.87 205
19790.20 210
19791.53 196
19792.86 185
19794.18 196
19795.51 194
19796.84 210
19798.16 202
19799.49 179
19800.82 192
19802.15 182
19803.47 202
19804.80 207
19806.13 199
19807.46 188
19808.78 187
19810.11 213
19811.44 188
19812.77 192
19814.09 213
19815.42 187
19816.75 177
19818.08 202
19819.41 205
19820.73 191
19822.06 183
19823.39 172
19824.72 187
19826.05 174
19827.37 202
19828.70 191
19830.03 185
19831.36 207
19832.69 183
19834.02 207
19835.34 186
19836.67 188
19838.00 188
19839.33 223
19840.66 187
19841.99 187
19843.32 211
19844.64 190
19845.97 193
19847.30 207
19848.63 201
19849.96 211
19851.29 193
19852.62 195
19853.95 190
19855.28 184
19856.60 203
19857.93 199
19859.26 214
19860.59 184
19861.92 205
19863.25 196
19864.58 204
19865.91 212
19867.24 198
19868.57 196
19869.90 191
19871.23 198
19872.56 175
19873.89 186
19875.22 186
19876.55 198
19877.88 178
19879.21 185
19880.54 205
19881.87 200
19883.20 205
19884.53 205
19885.86 200
19887.19 192
19888.52 189
19889.85 197
19891.18 187
19892.51 203
19893.84 204
19895.17 199
19896.50 198
19897.83 208
19899.16 198
19900.49 184
19901.82 186
19903.15 208
19904.48 202
19905.81 200
19907.15 221
19908.48 194
19909.81 185
19911.14 195
19912.47 170
19913.80 203
19915.13 211
19916.46 195
19917.79 188
19919.13 188
19920.46 176
19921.79 213
19923.12 167
19924.45 153
19925.78 193
19927.11 200
19928.45 204
19929.78 187
19931.11 141
19932.44 197
19933.77 191
19935.10 195
19936.44 183
19937.77 196
19939.10 196
19940.43 184
19941.76 183
19943.10 203
19944.43 206
19945.76 185
19947.09 193
19948.42 199
19949.76 183
19951.09 180
19952.42 195
19953.75 202
19955.09 200
19956.42 193
19957.75 201
19959.08 208
19960.42 197
19961.75 200
19963.08 216
19964.41 175
19965.75 201
19967.08 189
19968.41 200
19969.75 212
19971.08 205
19972.41 189
19973.74 209
19975.08 204
19976.41 181
19977.74 200
19979.08 208
19980.41 216
19981.74 217
19983.08 213
19984.41 206
19985.74 188
19987.08 215
19988.41 230
19989.75 211
19991.08 195
19992.41 190
19993.75 209
19995.08 195
19996.41 195
19997.75 174
19999.08 204
20000.42 191
20001.75 211
20003.08 226
20004.42 207
20005.75 201
20007.09 196
20008.42 208
20009.75 214
20011.09 185
20012.42 198
20013.76 228
20015.09 192
20016.43 208
20017.76 214
20019.10 204
20020.43 211
20021.76 235
20023.10 227
20024.43 210
20025.77 203
20027.10 229
20028.44 206
20029.77 200
20031.11 199
20032.44 206
20033.78 219
20035.11 215
20036.45 218
20037.78 223
20039.12 183
20040.46 207
20041.79 214
20043.13 203
20044.46 184
20045.80 218
20047.13 207
20048.47 213
20049.80 208
20051.14 208
20052.47 193
20053.81 222
20055.15 202
20056.48 190
20057.82 224
20059.15 199
20060.49 185
20061.83 178
20063.16 197
20064.50 207
20065.83 193
20067.17 198
20068.51 190
20069.84 179
20071.18 200
20072.52 201
20073.85 186
20075.19 199
20076.52 212
20077.86 195
20079.20 197
20080.53 217
20081.87 201
20083.21 209
20084.54 203
20085.88 186
20087.22 200
20088.56 199
20089.89 197
20091.23 209
20092.57 210
20093.90 206
20095.24 194
20096.58 198
20097.91 181
20099.25 206
20100.59 208
20101.93 188
20103.26 218
20104.60 203
20105.94 192
20107.28 198
20108.61 188
20109.95 207
20111.29 204
20112.63 213
20113.96 211
20115.30 212
20116.64 191
20117.98 210
20119.32 194
20120.65 225
20121.99 185
20123.33 191
20124.67 201
20126.01 208
