# Supplementary material for: MALDI-TOF MS typing enables the classification of brewing yeasts of the genus Saccharomyces to major beer styles
Source: PLoS One. 2017 Aug 9;12(8):e0181694. doi: 10.1371/journal.pone.0181694 (PMC5549903; doi:10.1371/journal.pone.0181694)
Supplement: S13 File — The directory includes 90 raw files and was zipped to “.zip”; the folder has three strains with 30 spectra per strain; S1 Text explains the raw files with an example and Table 1 represents the yeast strains used within the experiment. (ZIP) [file pone.0181694.s016.zip › 37-39/30628-70487-Dias-Dias-Dias-YPG-18h-E-E_2016-10-03_8_0_C5_1.dat]

1998.43 2036
1998.85 2008
1999.27 2028
1999.69 2053
2000.11 2010
2000.54 1949
2000.96 1972
2001.38 1978
2001.80 1948
2002.23 1828
2002.65 1912
2003.07 1811
2003.49 1871
2003.92 1911
2004.34 1980
2004.76 1931
2005.18 1976
2005.61 1962
2006.03 1999
2006.45 2079
2006.87 2117
2007.30 2055
2007.72 1974
2008.14 2000
2008.57 2066
2008.99 1906
2009.41 1903
2009.84 1829
2010.26 1825
2010.68 1702
2011.11 1739
2011.53 1757
2011.95 1797
2012.38 1745
2012.80 1717
2013.22 1782
2013.65 1768
2014.07 1753
2014.49 1885
2014.92 1872
2015.34 1909
2015.77 1970
2016.19 1855
2016.61 1919
2017.04 1983
2017.46 1928
2017.89 1974
2018.31 1929
2018.73 1925
2019.16 1982
2019.58 2024
2020.01 1913
2020.43 1861
2020.85 1745
2021.28 1742
2021.70 1674
2022.13 1711
2022.55 1830
2022.98 1754
2023.40 1728
2023.83 1863
2024.25 1802
2024.68 1748
2025.10 1785
2025.53 1725
2025.95 1770
2026.38 1762
2026.80 1764
2027.23 1732
2027.65 1683
2028.08 1647
2028.50 1604
2028.93 1630
2029.35 1693
2029.78 1774
2030.20 1850
2030.63 1836
2031.05 1747
2031.48 1815
2031.90 1934
2032.33 1847
2032.75 1759
2033.18 1775
2033.61 1759
2034.03 1835
2034.46 1829
2034.88 1811
2035.31 1908
2035.74 1845
2036.16 1839
2036.59 1853
2037.01 1921
2037.44 1979
2037.87 1918
2038.29 1923
2038.72 1875
2039.14 1945
2039.57 2021
2040.00 1933
2040.42 1955
2040.85 1962
2041.28 1942
2041.70 1939
2042.13 1928
2042.56 1801
2042.98 1745
2043.41 1785
2043.84 1829
2044.26 1899
2044.69 1924
2045.12 1948
2045.54 1887
2045.97 1904
2046.40 1913
2046.82 1872
2047.25 1957
2047.68 1913
2048.11 1852
2048.53 1910
2048.96 1850
2049.39 1875
2049.82 1814
2050.24 1799
2050.67 1787
2051.10 1779
2051.53 1784
2051.95 1878
2052.38 1815
2052.81 1743
2053.24 1752
2053.66 1729
2054.09 1782
2054.52 1735
2054.95 1735
2055.38 1773
2055.80 1718
2056.23 1767
2056.66 1836
2057.09 1916
2057.52 1839
2057.94 1884
2058.37 1758
2058.80 1843
2059.23 1850
2059.66 1783
2060.09 1951
2060.51 1928
2060.94 1901
2061.37 1842
2061.80 1882
2062.23 2112
2062.66 2124
2063.09 2102
2063.52 2146
2063.94 2088
2064.37 2133
2064.80 2161
2065.23 2156
2065.66 2082
2066.09 1960
2066.52 1976
2066.95 1966
2067.38 1841
2067.81 1846
2068.24 1825
2068.66 1746
2069.09 1735
2069.52 1747
2069.95 1769
2070.38 1731
2070.81 1778
2071.24 1798
2071.67 1805
2072.10 1793
2072.53 1798
2072.96 1841
2073.39 1874
2073.82 1828
2074.25 1892
2074.68 1943
2075.11 1922
2075.54 1944
2075.97 1926
2076.40 2070
2076.83 2041
2077.26 1946
2077.69 2033
2078.12 2068
2078.55 2075
2078.98 2056
2079.41 2015
2079.84 1933
2080.27 1972
2080.70 1901
2081.14 1978
2081.57 1938
2082.00 1920
2082.43 1888
2082.86 1805
2083.29 1823
2083.72 1917
2084.15 1890
2084.58 1844
2085.01 1828
2085.44 1877
2085.88 1892
2086.31 1775
2086.74 1739
2087.17 1786
2087.60 1751
2088.03 1833
2088.46 1847
2088.89 1741
2089.33 1795
2089.76 1814
2090.19 1837
2090.62 1923
2091.05 1869
2091.48 1916
2091.92 1899
2092.35 1995
2092.78 1944
2093.21 1913
2093.64 2119
2094.07 2052
2094.51 1911
2094.94 1952
2095.37 1867
2095.80 1784
2096.24 1812
2096.67 1828
2097.10 1867
2097.53 1864
2097.96 1796
2098.40 1848
2098.83 1802
2099.26 1769
2099.69 1724
2100.13 1726
2100.56 1773
2100.99 1853
2101.43 1801
2101.86 1800
2102.29 1764
2102.72 1756
2103.16 1739
2103.59 1793
2104.02 1860
2104.46 1873
2104.89 1888
2105.32 1943
2105.76 1858
2106.19 1834
2106.62 1801
2107.05 1855
2107.49 1922
2107.92 1841
2108.36 1790
2108.79 1855
2109.22 1902
2109.66 1900
2110.09 1872
2110.52 1874
2110.96 1889
2111.39 1846
2111.82 1831
2112.26 1759
2112.69 1770
2113.13 1835
2113.56 1809
2113.99 1724
2114.43 1739
2114.86 1673
2115.30 1748
2115.73 1704
2116.16 1653
2116.60 1654
2117.03 1607
2117.47 1625
2117.90 1793
2118.34 1747
2118.77 1676
2119.21 1666
2119.64 1731
2120.07 1686
2120.51 1744
2120.94 1838
2121.38 1883
2121.81 1781
2122.25 1717
2122.68 1642
2123.12 1694
2123.55 1806
2123.99 1798
2124.42 1770
2124.86 1784
2125.29 1810
2125.73 1768
2126.16 1743
2126.60 1838
2127.04 1839
2127.47 1796
2127.91 1922
2128.34 1904
2128.78 1896
2129.21 1969
2129.65 1825
2130.08 1951
2130.52 2006
2130.96 2017
2131.39 2039
2131.83 1888
2132.26 2023
2132.70 2116
2133.14 2071
2133.57 2073
2134.01 2068
2134.44 2048
2134.88 2141
2135.32 2051
2135.75 2172
2136.19 2075
2136.62 2103
2137.06 2146
2137.50 2016
2137.93 1896
2138.37 1920
2138.81 1956
2139.24 1970
2139.68 1988
2140.12 1834
2140.55 1845
2140.99 1731
2141.43 1723
2141.86 1684
2142.30 1665
2142.74 1767
2143.18 1813
2143.61 1902
2144.05 1831
2144.49 1855
2144.92 1841
2145.36 1956
2145.80 1960
2146.24 2105
2146.67 2221
2147.11 2379
2147.55 2508
2147.99 2574
2148.42 2597
2148.86 2543
2149.30 2716
2149.74 2621
2150.17 2478
2150.61 2405
2151.05 2266
2151.49 2327
2151.92 2241
2152.36 2220
2152.80 2157
2153.24 2056
2153.68 1988
2154.11 2084
2154.55 2038
2154.99 1954
2155.43 1901
2155.87 1895
2156.31 1859
2156.74 1783
2157.18 1843
2157.62 1879
2158.06 1898
2158.50 1876
2158.94 1911
2159.38 1936
2159.81 1963
2160.25 1965
2160.69 2002
2161.13 1910
2161.57 1928
2162.01 1929
2162.45 1851
2162.89 1953
2163.33 1969
2163.76 1772
2164.20 1853
2164.64 1865
2165.08 1903
2165.52 1913
2165.96 1955
2166.40 1951
2166.84 1924
2167.28 2041
2167.72 2118
2168.16 2008
2168.60 2145
2169.04 2158
2169.48 2188
2169.92 2298
2170.36 2249
2170.80 2285
2171.24 2357
2171.68 2256
2172.12 2253
2172.56 2295
2173.00 2317
2173.44 2289
2173.88 2299
2174.32 2359
2174.76 2368
2175.20 2366
2175.64 2294
2176.08 2445
2176.52 2370
2176.96 2308
2177.40 2290
2177.84 2292
2178.28 2158
2178.72 2270
2179.16 2153
2179.60 2127
2180.04 2089
2180.48 1942
2180.92 1899
2181.37 1977
2181.81 2027
2182.25 1943
2182.69 1859
2183.13 1965
2183.57 1975
2184.01 1891
2184.45 1906
2184.89 1977
2185.34 2076
2185.78 2160
2186.22 2260
2186.66 2219
2187.10 2165
2187.54 2209
2187.98 2349
2188.43 2321
2188.87 2325
2189.31 2170
2189.75 2129
2190.19 2301
2190.63 2157
2191.08 2087
2191.52 2119
2191.96 2162
2192.40 2124
2192.84 2141
2193.29 2167
2193.73 2129
2194.17 2144
2194.61 2116
2195.05 2069
2195.50 2026
2195.94 2083
2196.38 1973
2196.82 2046
2197.27 2064
2197.71 2051
2198.15 2085
2198.59 2003
2199.04 1921
2199.48 2067
2199.92 2103
2200.37 1824
2200.81 1824
2201.25 1985
2201.69 1972
2202.14 1943
2202.58 1993
2203.02 1961
2203.47 2068
2203.91 1999
2204.35 2060
2204.80 2112
2205.24 2135
2205.68 2236
2206.13 2228
2206.57 2224
2207.01 2246
2207.46 2182
2207.90 2236
2208.34 2141
2208.79 2122
2209.23 2189
2209.67 2161
2210.12 2179
2210.56 2156
2211.01 2169
2211.45 2121
2211.89 2130
2212.34 2299
2212.78 2236
2213.23 2129
2213.67 2188
2214.11 2052
2214.56 2056
2215.00 1987
2215.45 1963
2215.89 1914
2216.34 1833
2216.78 1866
2217.22 1847
2217.67 1870
2218.11 1895
2218.56 1962
2219.00 2036
2219.45 2110
2219.89 2195
2220.34 2240
2220.78 2456
2221.23 2481
2221.67 2668
2222.12 2641
2222.56 2708
2223.01 2741
2223.45 2689
2223.90 2866
2224.34 2748
2224.79 2715
2225.23 2630
2225.68 2500
2226.12 2464
2226.57 2469
2227.01 2371
2227.46 2309
2227.91 2278
2228.35 2235
2228.80 2290
2229.24 2211
2229.69 2225
2230.13 2382
2230.58 2293
2231.03 2247
2231.47 2448
2231.92 2427
2232.36 2338
2232.81 2328
2233.26 2360
2233.70 2302
2234.15 2199
2234.59 2240
2235.04 2187
2235.49 2089
2235.93 2263
2236.38 2229
2236.83 2098
2237.27 2118
2237.72 2156
2238.17 2215
2238.61 2091
2239.06 2100
2239.51 2089
2239.95 2010
2240.40 1943
2240.85 1986
2241.29 1937
2241.74 1874
2242.19 2003
2242.63 1945
2243.08 1939
2243.53 1950
2243.98 1851
2244.42 1900
2244.87 1943
2245.32 1846
2245.76 1871
2246.21 1865
2246.66 1882
2247.11 1917
2247.55 1852
2248.00 1928
2248.45 1966
2248.90 1881
2249.35 1906
2249.79 1941
2250.24 1999
2250.69 1905
2251.14 1800
2251.58 1960
2252.03 2001
2252.48 1921
2252.93 1923
2253.38 1877
2253.82 1838
2254.27 1846
2254.72 1799
2255.17 1765
2255.62 1706
2256.07 1718
2256.51 1825
2256.96 1753
2257.41 1929
2257.86 1959
2258.31 1963
2258.76 1996
2259.21 2036
2259.65 2221
2260.10 2236
2260.55 2208
2261.00 2267
2261.45 2274
2261.90 2253
2262.35 2304
2262.80 2304
2263.25 2184
2263.69 2260
2264.14 2205
2264.59 2252
2265.04 2210
2265.49 2305
2265.94 2406
2266.39 2451
2266.84 2421
2267.29 2495
2267.74 2516
2268.19 2638
2268.64 2639
2269.09 2711
2269.54 2776
2269.99 2638
2270.44 2639
2270.89 2491
2271.34 2509
2271.79 2435
2272.24 2300
2272.69 2193
2273.14 2162
2273.59 2099
2274.04 2012
2274.49 2055
2274.94 2019
2275.39 2010
2275.84 1931
2276.29 1996
2276.74 2039
2277.19 2037
2277.64 2020
2278.09 2004
2278.54 2006
2278.99 2026
2279.44 2029
2279.89 2161
2280.34 2135
2280.79 2049
2281.25 2049
2281.70 2070
2282.15 2188
2282.60 2167
2283.05 2137
2283.50 2186
2283.95 2227
2284.40 2171
2284.85 2273
2285.31 2258
2285.76 2343
2286.21 2490
2286.66 2626
2287.11 2926
2287.56 3157
2288.01 3400
2288.47 3523
2288.92 3769
2289.37 3884
2289.82 3943
2290.27 3967
2290.72 4076
2291.18 4094
2291.63 3830
2292.08 3583
2292.53 3629
2292.98 3451
2293.44 3222
2293.89 3104
2294.34 2964
2294.79 2783
2295.24 2652
2295.70 2494
2296.15 2349
2296.60 2364
2297.05 2377
2297.51 2229
2297.96 2215
2298.41 2166
2298.86 2096
2299.32 2123
2299.77 2144
2300.22 2016
2300.67 2063
2301.13 2049
2301.58 2010
2302.03 2073
2302.49 2099
2302.94 2064
2303.39 2064
2303.85 2095
2304.30 2076
2304.75 2218
2305.20 2213
2305.66 2390
2306.11 2373
2306.56 2465
2307.02 2585
2307.47 2698
2307.93 2819
2308.38 2854
2308.83 2854
2309.29 2816
2309.74 2791
2310.19 2860
2310.65 2646
2311.10 2534
2311.55 2466
2312.01 2534
2312.46 2340
2312.92 2477
2313.37 2411
2313.82 2264
2314.28 2192
2314.73 2119
2315.19 2218
2315.64 2183
2316.10 2180
2316.55 2309
2317.00 2342
2317.46 2333
2317.91 2333
2318.37 2252
2318.82 2296
2319.28 2361
2319.73 2345
2320.19 2201
2320.64 2176
2321.10 2259
2321.55 2284
2322.01 2176
2322.46 2227
2322.92 2223
2323.37 2268
2323.83 2395
2324.28 2338
2324.74 2415
2325.19 2342
2325.65 2374
2326.10 2331
2326.56 2340
2327.01 2474
2327.47 2503
2327.92 2542
2328.38 2602
2328.83 2619
2329.29 2616
2329.74 2651
2330.20 2527
2330.66 2535
2331.11 2541
2331.57 2379
2332.02 2301
2332.48 2352
2332.94 2228
2333.39 2135
2333.85 2282
2334.30 2335
2334.76 2241
2335.22 2267
2335.67 2270
2336.13 2344
2336.58 2352
2337.04 2492
2337.50 2645
2337.95 2761
2338.41 2817
2338.87 2870
2339.32 2912
2339.78 2780
2340.24 2879
2340.69 2895
2341.15 2902
2341.61 2813
2342.06 2758
2342.52 2779
2342.98 2726
2343.43 2734
2343.89 2698
2344.35 2790
2344.81 2795
2345.26 2802
2345.72 2767
2346.18 2781
2346.63 2578
2347.09 2520
2347.55 2565
2348.01 2483
2348.46 2480
2348.92 2343
2349.38 2318
2349.84 2267
2350.29 2314
2350.75 2279
2351.21 2222
2351.67 2232
2352.13 2196
2352.58 2190
2353.04 2215
2353.50 2071
2353.96 2058
2354.41 2211
2354.87 2106
2355.33 2120
2355.79 2146
2356.25 2216
2356.71 2164
2357.16 2227
2357.62 2233
2358.08 2361
2358.54 2380
2359.00 2337
2359.46 2447
2359.91 2481
2360.37 2398
2360.83 2419
2361.29 2416
2361.75 2363
2362.21 2370
2362.67 2406
2363.13 2402
2363.58 2372
2364.04 2379
2364.50 2289
2364.96 2288
2365.42 2423
2365.88 2358
2366.34 2312
2366.80 2277
2367.26 2215
2367.72 2230
2368.18 2250
2368.64 2167
2369.10 2156
2369.55 2117
2370.01 2072
2370.47 2104
2370.93 2132
2371.39 2137
2371.85 2131
2372.31 2127
2372.77 2233
2373.23 2209
2373.69 2141
2374.15 2186
2374.61 2187
2375.07 2259
2375.53 2217
2375.99 2060
2376.45 2093
2376.91 2194
2377.37 2258
2377.83 2275
2378.29 2301
2378.75 2239
2379.21 2234
2379.68 2238
2380.14 2252
2380.60 2131
2381.06 2140
2381.52 2068
2381.98 2155
2382.44 2092
2382.90 2070
2383.36 2103
2383.82 2111
2384.28 2178
2384.74 2176
2385.20 2201
2385.67 2126
2386.13 2204
2386.59 2182
2387.05 2138
2387.51 2106
2387.97 2070
2388.43 2086
2388.89 2035
2389.36 2073
2389.82 2142
2390.28 2093
2390.74 2089
2391.20 2027
2391.66 1971
2392.13 1965
2392.59 2079
2393.05 2072
2393.51 1942
2393.97 1977
2394.43 2016
2394.90 1948
2395.36 2080
2395.82 2086
2396.28 2050
2396.74 2060
2397.21 2107
2397.67 2068
2398.13 2044
2398.59 2128
2399.06 2133
2399.52 2094
2399.98 2113
2400.44 2106
2400.91 2131
2401.37 2247
2401.83 2155
2402.29 2216
2402.76 2246
2403.22 2268
2403.68 2278
2404.14 2336
2404.61 2320
2405.07 2442
2405.53 2364
2406.00 2383
2406.46 2323
2406.92 2238
2407.39 2179
2407.85 2089
2408.31 1974
2408.78 2000
2409.24 2058
2409.70 2068
2410.17 2110
2410.63 2013
2411.09 2051
2411.56 2024
2412.02 2053
2412.48 2073
2412.95 2102
2413.41 2144
2413.87 2130
2414.34 2181
2414.80 2259
2415.27 2294
2415.73 2302
2416.19 2424
2416.66 2465
2417.12 2480
2417.59 2481
2418.05 2457
2418.51 2550
2418.98 2549
2419.44 2412
2419.91 2484
2420.37 2447
2420.84 2363
2421.30 2359
2421.77 2349
2422.23 2283
2422.69 2433
2423.16 2486
2423.62 2531
2424.09 2632
2424.55 2661
2425.02 2724
2425.48 2646
2425.95 2614
2426.41 2771
2426.88 2906
2427.34 2776
2427.81 2565
2428.27 2490
2428.74 2405
2429.20 2407
2429.67 2328
2430.13 2288
2430.60 2326
2431.07 2218
2431.53 2303
2432.00 2312
2432.46 2213
2432.93 2254
2433.39 2159
2433.86 2245
2434.32 2244
2434.79 2271
2435.26 2335
2435.72 2395
2436.19 2501
2436.65 2636
2437.12 2687
2437.59 2822
2438.05 2776
2438.52 2947
2438.98 3023
2439.45 2952
2439.92 3024
2440.38 2866
2440.85 2715
2441.32 2620
2441.78 2646
2442.25 2537
2442.72 2545
2443.18 2479
2443.65 2360
2444.12 2304
2444.58 2200
2445.05 2161
2445.52 2187
2445.98 2167
2446.45 2221
2446.92 2116
2447.38 2122
2447.85 2096
2448.32 2121
2448.78 2055
2449.25 2088
2449.72 2149
2450.19 2070
2450.65 2206
2451.12 2090
2451.59 2075
2452.06 2099
2452.52 2074
2452.99 2063
2453.46 2039
2453.93 2055
2454.39 2062
2454.86 2091
2455.33 2048
2455.80 2154
2456.26 2141
2456.73 2004
2457.20 2071
2457.67 2065
2458.14 2093
2458.60 2031
2459.07 2036
2459.54 2036
2460.01 2051
2460.48 2032
2460.95 1968
2461.41 2004
2461.88 2034
2462.35 1978
2462.82 2066
2463.29 2149
2463.76 2232
2464.22 2218
2464.69 2206
2465.16 2283
2465.63 2328
2466.10 2279
2466.57 2252
2467.04 2254
2467.51 2278
2467.97 2309
2468.44 2333
2468.91 2218
2469.38 2237
2469.85 2169
2470.32 2153
2470.79 2128
2471.26 2095
2471.73 2145
2472.20 2078
2472.67 2132
2473.14 2142
2473.61 2082
2474.07 2014
2474.54 2154
2475.01 2106
2475.48 2048
2475.95 2112
2476.42 2199
2476.89 2278
2477.36 2388
2477.83 2434
2478.30 2559
2478.77 2561
2479.24 2411
2479.71 2531
2480.18 2467
2480.65 2422
2481.12 2386
2481.59 2342
2482.06 2531
2482.53 2401
2483.00 2277
2483.47 2265
2483.95 2275
2484.42 2226
2484.89 2245
2485.36 2201
2485.83 2158
2486.30 2149
2486.77 2174
2487.24 2180
2487.71 2123
2488.18 2153
2488.65 2191
2489.12 2142
2489.59 2283
2490.07 2271
2490.54 2306
2491.01 2260
2491.48 2223
2491.95 2257
2492.42 2273
2492.89 2261
2493.36 2302
2493.84 2325
2494.31 2398
2494.78 2368
2495.25 2340
2495.72 2319
2496.19 2418
2496.66 2423
2497.14 2257
2497.61 2177
2498.08 2283
2498.55 2102
2499.02 2021
2499.50 2089
2499.97 2042
2500.44 2041
2500.91 2073
2501.38 2124
2501.86 2060
2502.33 2019
2502.80 2071
2503.27 2254
2503.74 2216
2504.22 2278
2504.69 2413
2505.16 2460
2505.63 2566
2506.11 2703
2506.58 2819
2507.05 2776
2507.52 2880
2508.00 2801
2508.47 2750
2508.94 2895
2509.42 2884
2509.89 2923
2510.36 2900
2510.83 2884
2511.31 2931
2511.78 2809
2512.25 2795
2512.73 2689
2513.20 2452
2513.67 2589
2514.15 2435
2514.62 2388
2515.09 2374
2515.57 2322
2516.04 2368
2516.51 2310
2516.99 2367
2517.46 2400
2517.94 2342
2518.41 2222
2518.88 2184
2519.36 2183
2519.83 2217
2520.30 2214
2520.78 2110
2521.25 2042
2521.73 2083
2522.20 2108
2522.67 1944
2523.15 2006
2523.62 2036
2524.10 2073
2524.57 2078
2525.05 2106
2525.52 2101
2525.99 2172
2526.47 2186
2526.94 2187
2527.42 2135
2527.89 2184
2528.37 2128
2528.84 2098
2529.32 2205
2529.79 2281
2530.27 2380
2530.74 2302
2531.22 2342
2531.69 2461
2532.17 2598
2532.64 2445
2533.12 2394
2533.59 2294
2534.07 2332
2534.54 2286
2535.02 2439
2535.49 2386
2535.97 2258
2536.44 2292
2536.92 2236
2537.39 2258
2537.87 2253
2538.34 2352
2538.82 2296
2539.30 2281
2539.77 2293
2540.25 2375
2540.72 2369
2541.20 2350
2541.68 2374
2542.15 2310
2542.63 2249
2543.10 2354
2543.58 2443
2544.06 2542
2544.53 2528
2545.01 2683
2545.48 2828
2545.96 2884
2546.44 2911
2546.91 2955
2547.39 2936
2547.87 2866
2548.34 2812
2548.82 2781
2549.30 2808
2549.77 2868
2550.25 2779
2550.73 2808
2551.20 2926
2551.68 2962
2552.16 2976
2552.63 3187
2553.11 3157
2553.59 3172
2554.06 3225
2554.54 3230
2555.02 3309
2555.50 3095
2555.97 3003
2556.45 2940
2556.93 2870
2557.40 2815
2557.88 2600
2558.36 2506
2558.84 2438
2559.31 2394
2559.79 2457
2560.27 2411
2560.75 2255
2561.23 2296
2561.70 2293
2562.18 2239
2562.66 2171
2563.14 2166
2563.61 2157
2564.09 2104
2564.57 2197
2565.05 2120
2565.53 2117
2566.00 2180
2566.48 2108
2566.96 2098
2567.44 2141
2567.92 2042
2568.40 2008
2568.87 2095
2569.35 1970
2569.83 2082
2570.31 2096
2570.79 2065
2571.27 2098
2571.75 2089
2572.22 2165
2572.70 2132
2573.18 2104
2573.66 2160
2574.14 2193
2574.62 2240
2575.10 2178
2575.58 2180
2576.06 2120
2576.54 2105
2577.01 2020
2577.49 2112
2577.97 2068
2578.45 2044
2578.93 2132
2579.41 2063
2579.89 2050
2580.37 2033
2580.85 1968
2581.33 1910
2581.81 2003
2582.29 2062
2582.77 2047
2583.25 2060
2583.73 2044
2584.21 1994
2584.69 2033
2585.17 2142
2585.65 2071
2586.13 2078
2586.61 2210
2587.09 2212
2587.57 2204
2588.05 2116
2588.53 2130
2589.01 2182
2589.49 2228
2589.97 2246
2590.45 2342
2590.93 2280
2591.41 2282
2591.89 2434
2592.37 2426
2592.85 2372
2593.33 2377
2593.81 2492
2594.30 2448
2594.78 2483
2595.26 2437
2595.74 2368
2596.22 2314
2596.70 2367
2597.18 2175
2597.66 2211
2598.14 2158
2598.62 2209
2599.11 2106
2599.59 2144
2600.07 2122
2600.55 2132
2601.03 2016
2601.51 2119
2601.99 1979
2602.48 2014
2602.96 2099
2603.44 2033
2603.92 1998
2604.40 2010
2604.88 1986
2605.37 2119
2605.85 2155
2606.33 2167
2606.81 2273
2607.29 2356
2607.78 2261
2608.26 2389
2608.74 2434
2609.22 2421
2609.70 2486
2610.19 2453
2610.67 2447
2611.15 2439
2611.63 2460
2612.12 2497
2612.60 2422
2613.08 2378
2613.56 2321
2614.05 2224
2614.53 2154
2615.01 2104
2615.49 2131
2615.98 2171
2616.46 2173
2616.94 2146
2617.43 1956
2617.91 2008
2618.39 2022
2618.87 2131
2619.36 2107
2619.84 2063
2620.32 2047
2620.81 2038
2621.29 2007
2621.77 2075
2622.26 2039
2622.74 2031
2623.22 2047
2623.71 1995
2624.19 1983
2624.67 2090
2625.16 2149
2625.64 2073
2626.13 2019
2626.61 1996
2627.09 1990
2627.58 2028
2628.06 2100
2628.55 2038
2629.03 2047
2629.51 2104
2630.00 2014
2630.48 2101
2630.97 2057
2631.45 2109
2631.93 2171
2632.42 2209
2632.90 2112
2633.39 2101
2633.87 2248
2634.36 2118
2634.84 2160
2635.33 2099
2635.81 2131
2636.29 2159
2636.78 2249
2637.26 2182
2637.75 2236
2638.23 2309
2638.72 2208
2639.20 2229
2639.69 2219
2640.17 2172
2640.66 2120
2641.14 2106
2641.63 2071
2642.11 2088
2642.60 2094
2643.08 2041
2643.57 2028
2644.05 1975
2644.54 2015
2645.03 2001
2645.51 2031
2646.00 2061
2646.48 2105
2646.97 2255
2647.45 2107
2647.94 2198
2648.43 2213
2648.91 2223
2649.40 2271
2649.88 2183
2650.37 2212
2650.85 2111
2651.34 2100
2651.83 2169
2652.31 2267
2652.80 2347
2653.29 2294
2653.77 2336
2654.26 2319
2654.74 2315
2655.23 2238
2655.72 2219
2656.20 2226
2656.69 2205
2657.18 2230
2657.66 2163
2658.15 2154
2658.64 2207
2659.12 2113
2659.61 2131
2660.10 2160
2660.58 2062
2661.07 2107
2661.56 2146
2662.05 2255
2662.53 2142
2663.02 2048
2663.51 2235
2663.99 2103
2664.48 2240
2664.97 2189
2665.46 2109
2665.94 2178
2666.43 2104
2666.92 2167
2667.41 2141
2667.89 2198
2668.38 2219
2668.87 2196
2669.36 2203
2669.84 2262
2670.33 2464
2670.82 2514
2671.31 2579
2671.80 2523
2672.28 2619
2672.77 2625
2673.26 2799
2673.75 2939
2674.24 2897
2674.72 2907
2675.21 2919
2675.70 2946
2676.19 2828
2676.68 2901
2677.17 2833
2677.65 2775
2678.14 2746
2678.63 2660
2679.12 2879
2679.61 2961
2680.10 3143
2680.59 3160
2681.07 3214
2681.56 3338
2682.05 3337
2682.54 3420
2683.03 3446
2683.52 3308
2684.01 3246
2684.50 3221
2684.99 3174
2685.47 2925
2685.96 2814
2686.45 2787
2686.94 2657
2687.43 2455
2687.92 2444
2688.41 2513
2688.90 2437
2689.39 2371
2689.88 2330
2690.37 2314
2690.86 2340
2691.35 2282
2691.84 2246
2692.33 2224
2692.82 2348
2693.31 2191
2693.80 2220
2694.29 2260
2694.78 2225
2695.27 2191
2695.76 2231
2696.25 2352
2696.74 2393
2697.23 2415
2697.72 2411
2698.21 2446
2698.70 2534
2699.19 2608
2699.68 2503
2700.17 2491
2700.66 2550
2701.15 2552
2701.64 2552
2702.13 2436
2702.62 2549
2703.11 2501
2703.61 2451
2704.10 2341
2704.59 2221
2705.08 2327
2705.57 2332
2706.06 2265
2706.55 2207
2707.04 2223
2707.53 2255
2708.02 2145
2708.52 2108
2709.01 2076
2709.50 2150
2709.99 2174
2710.48 2073
2710.97 2203
2711.46 2287
2711.96 2233
2712.45 2201
2712.94 2208
2713.43 2305
2713.92 2149
2714.41 2133
2714.91 2156
2715.40 2183
2715.89 2234
2716.38 2203
2716.87 2153
2717.37 2089
2717.86 2103
2718.35 2130
2718.84 2205
2719.33 2377
2719.83 2341
2720.32 2325
2720.81 2499
2721.30 2520
2721.80 2540
2722.29 2460
2722.78 2395
2723.27 2329
2723.77 2235
2724.26 2159
2724.75 2114
2725.24 2157
2725.74 2062
2726.23 2048
2726.72 2061
2727.22 2084
2727.71 2086
2728.20 2060
2728.70 2076
2729.19 2089
2729.68 2082
2730.18 2089
2730.67 2152
2731.16 2119
2731.65 2206
2732.15 2295
2732.64 2151
2733.14 2179
2733.63 2357
2734.12 2248
2734.62 2190
2735.11 2268
2735.60 2311
2736.10 2315
2736.59 2379
2737.08 2328
2737.58 2251
2738.07 2266
2738.57 2348
2739.06 2173
2739.55 2221
2740.05 2186
2740.54 2129
2741.04 2192
2741.53 2037
2742.03 2128
2742.52 2106
2743.01 2046
2743.51 1943
2744.00 1959
2744.50 2065
2744.99 2003
2745.49 2178
2745.98 2222
2746.48 2115
2746.97 2090
2747.47 2156
2747.96 2205
2748.46 2254
2748.95 2147
2749.45 2197
2749.94 2209
2750.44 2204
2750.93 2152
2751.43 2279
2751.92 2340
2752.42 2290
2752.91 2214
2753.41 2397
2753.90 2315
2754.40 2303
2754.89 2216
2755.39 2302
2755.88 2318
2756.38 2254
2756.87 2237
2757.37 2188
2757.87 2187
2758.36 2235
2758.86 2062
2759.35 2127
2759.85 2149
2760.35 2140
2760.84 2178
2761.34 2127
2761.83 2209
2762.33 2166
2762.83 2115
2763.32 2103
2763.82 2101
2764.31 2135
2764.81 2281
2765.31 2149
2765.80 2273
2766.30 2310
2766.80 2296
2767.29 2323
2767.79 2339
2768.29 2454
2768.78 2403
2769.28 2419
2769.78 2390
2770.27 2482
2770.77 2508
2771.27 2465
2771.76 2545
2772.26 2581
2772.76 2705
2773.26 2714
2773.75 2757
2774.25 2879
2774.75 2893
2775.24 2884
2775.74 2949
2776.24 2734
2776.74 2719
2777.23 2743
2777.73 2499
2778.23 2562
2778.73 2599
2779.22 2463
2779.72 2416
2780.22 2394
2780.72 2366
2781.21 2319
2781.71 2353
2782.21 2336
2782.71 2353
2783.21 2291
2783.70 2253
2784.20 2287
2784.70 2339
2785.20 2394
2785.70 2384
2786.20 2307
2786.69 2310
2787.19 2269
2787.69 2222
2788.19 2137
2788.69 2186
2789.19 2251
2789.68 2156
2790.18 2171
2790.68 2141
2791.18 2267
2791.68 2370
2792.18 2373
2792.68 2360
2793.18 2474
2793.67 2648
2794.17 2907
2794.67 2904
2795.17 3034
2795.67 3063
2796.17 3111
2796.67 3004
2797.17 2960
2797.67 2985
2798.17 2946
2798.67 2816
2799.17 2739
2799.66 2670
2800.16 2627
2800.66 2525
2801.16 2536
2801.66 2357
2802.16 2392
2802.66 2385
2803.16 2652
2803.66 2800
2804.16 2889
2804.66 2968
2805.16 3085
2805.66 3327
2806.16 3448
2806.66 3562
2807.16 3824
2807.66 3653
2808.16 3577
2808.66 3696
2809.16 3476
2809.66 3266
2810.16 3141
2810.66 3003
2811.16 2917
2811.66 2734
2812.17 2635
2812.67 2521
2813.17 2411
2813.67 2469
2814.17 2574
2814.67 2524
2815.17 2521
2815.67 2403
2816.17 2371
2816.67 2395
2817.17 2372
2817.67 2379
2818.18 2470
2818.68 2276
2819.18 2289
2819.68 2280
2820.18 2234
2820.68 2261
2821.18 2205
2821.68 2286
2822.19 2368
2822.69 2258
2823.19 2206
2823.69 2292
2824.19 2376
2824.69 2383
2825.20 2202
2825.70 2213
2826.20 2316
2826.70 2208
2827.20 2191
2827.70 2243
2828.21 2183
2828.71 2158
2829.21 2168
2829.71 2228
2830.22 2343
2830.72 2223
2831.22 2124
2831.72 2142
2832.22 2250
2832.73 2176
2833.23 2230
2833.73 2304
2834.23 2320
2834.74 2359
2835.24 2430
2835.74 2297
2836.24 2177
2836.75 2139
2837.25 2257
2837.75 2401
2838.26 2217
2838.76 2210
2839.26 2235
2839.76 2263
2840.27 2252
2840.77 2190
2841.27 2232
2841.78 2206
2842.28 2342
2842.78 2334
2843.29 2480
2843.79 2489
2844.29 2372
2844.80 2437
2845.30 2554
2845.80 2615
2846.31 2663
2846.81 2677
2847.32 2706
2847.82 2609
2848.32 2540
2848.83 2507
2849.33 2447
2849.83 2372
2850.34 2461
2850.84 2476
2851.35 2315
2851.85 2205
2852.35 2249
2852.86 2295
2853.36 2171
2853.87 2268
2854.37 2253
2854.88 2237
2855.38 2201
2855.88 2243
2856.39 2254
2856.89 2236
2857.40 2253
2857.90 2277
2858.41 2244
2858.91 2313
2859.42 2298
2859.92 2342
2860.43 2257
2860.93 2224
2861.44 2176
2861.94 2187
2862.45 2099
2862.95 2113
2863.46 2109
2863.96 2099
2864.47 2126
2864.97 2025
2865.48 2147
2865.98 2151
2866.49 2187
2866.99 2104
2867.50 2131
2868.00 2295
2868.51 2223
2869.02 2224
2869.52 2206
2870.03 2284
2870.53 2271
2871.04 2319
2871.54 2324
2872.05 2224
2872.56 2261
2873.06 2177
2873.57 2233
2874.07 2237
2874.58 2270
2875.09 2262
2875.59 2312
2876.10 2259
2876.61 2315
2877.11 2289
2877.62 2359
2878.12 2380
2878.63 2298
2879.14 2264
2879.64 2322
2880.15 2338
2880.66 2381
2881.16 2362
2881.67 2374
2882.18 2506
2882.68 2525
2883.19 2502
2883.70 2715
2884.20 2927
2884.71 2978
2885.22 3199
2885.73 3223
2886.23 3174
2886.74 3207
2887.25 3227
2887.75 3273
2888.26 3150
2888.77 3117
2889.28 2930
2889.78 2840
2890.29 2716
2890.80 2724
2891.31 2528
2891.81 2522
2892.32 2680
2892.83 2660
2893.34 2594
2893.84 2784
2894.35 2838
2894.86 2670
2895.37 2824
2895.88 2813
2896.38 2804
2896.89 2877
2897.40 2852
2897.91 2789
2898.42 2792
2898.92 2787
2899.43 2894
2899.94 2836
2900.45 2982
2900.96 2940
2901.47 3026
2901.98 3014
2902.48 3047
2902.99 3064
2903.50 3117
2904.01 3064
2904.52 3028
2905.03 3089
2905.54 3068
2906.04 3011
2906.55 2920
2907.06 2744
2907.57 2760
2908.08 2690
2908.59 2600
2909.10 2636
2909.61 2523
2910.12 2541
2910.63 2547
2911.14 2512
2911.64 2526
2912.15 2558
2912.66 2512
2913.17 2573
2913.68 2437
2914.19 2432
2914.70 2455
2915.21 2444
2915.72 2469
2916.23 2336
2916.74 2366
2917.25 2240
2917.76 2266
2918.27 2332
2918.78 2273
2919.29 2267
2919.80 2416
2920.31 2492
2920.82 2529
2921.33 2771
2921.84 2866
2922.35 2978
2922.86 3339
2923.37 3611
2923.88 3732
2924.39 3764
2924.90 3673
2925.41 3599
2925.92 3539
2926.44 3288
2926.95 3044
2927.46 2868
2927.97 2736
2928.48 2601
2928.99 2482
2929.50 2518
2930.01 2455
2930.52 2392
2931.03 2346
2931.54 2204
2932.05 2303
2932.57 2393
2933.08 2418
2933.59 2371
2934.10 2561
2934.61 2541
2935.12 2629
2935.63 2610
2936.15 2571
2936.66 2535
2937.17 2500
2937.68 2507
2938.19 2448
2938.70 2452
2939.22 2496
2939.73 2579
2940.24 2525
2940.75 2570
2941.26 2591
2941.77 2485
2942.29 2697
2942.80 2816
2943.31 3005
2943.82 3029
2944.34 2980
2944.85 3100
2945.36 3217
2945.87 3076
2946.38 3060
2946.90 3089
2947.41 2814
2947.92 2760
2948.43 2683
2948.95 2636
2949.46 2644
2949.97 2633
2950.48 2510
2951.00 2487
2951.51 2474
2952.02 2364
2952.54 2278
2953.05 2412
2953.56 2391
2954.08 2317
2954.59 2236
2955.10 2216
2955.61 2326
2956.13 2333
2956.64 2303
2957.15 2342
2957.67 2482
2958.18 2530
2958.69 2571
2959.21 2720
2959.72 2693
2960.23 2715
2960.75 2830
2961.26 2954
2961.78 2885
2962.29 2918
2962.80 2805
2963.32 2739
2963.83 2542
2964.35 2536
2964.86 2486
2965.37 2401
2965.89 2453
2966.40 2423
2966.92 2422
2967.43 2340
2967.94 2264
2968.46 2231
2968.97 2318
2969.49 2351
2970.00 2336
2970.52 2342
2971.03 2235
2971.54 2315
2972.06 2228
2972.57 2282
2973.09 2263
2973.60 2256
2974.12 2282
2974.63 2492
2975.15 2466
2975.66 2444
2976.18 2443
2976.69 2393
2977.21 2391
2977.72 2358
2978.24 2289
2978.75 2417
2979.27 2460
2979.78 2440
2980.30 2395
2980.81 2494
2981.33 2620
2981.84 2581
2982.36 2635
2982.88 2546
2983.39 2664
2983.91 2757
2984.42 2814
2984.94 2804
2985.45 2775
2985.97 2865
2986.49 2919
2987.00 2955
2987.52 2874
2988.03 2823
2988.55 2953
2989.07 2954
2989.58 2944
2990.10 2931
2990.61 2952
2991.13 3039
2991.65 3006
2992.16 2916
2992.68 2950
2993.20 3009
2993.71 3169
2994.23 3158
2994.75 3212
2995.26 3316
2995.78 3439
2996.30 3456
2996.81 3511
2997.33 3595
2997.85 3624
2998.36 3623
2998.88 3419
2999.40 3453
2999.91 3435
3000.43 3470
3000.95 3652
3001.46 3937
3001.98 4201
3002.50 4401
3003.02 4811
3003.53 4823
3004.05 4984
3004.57 4992
3005.09 4848
3005.60 4592
3006.12 4454
3006.64 4271
3007.16 3753
3007.67 3535
3008.19 3309
3008.71 3032
3009.23 2932
3009.74 2745
3010.26 2661
3010.78 2562
3011.30 2584
3011.82 2553
3012.33 2603
3012.85 2829
3013.37 2695
3013.89 2768
3014.41 2889
3014.93 2996
3015.44 2931
3015.96 2883
3016.48 2864
3017.00 2927
3017.52 2894
3018.04 2999
3018.55 3016
3019.07 3007
3019.59 2905
3020.11 2921
3020.63 2922
3021.15 3091
3021.67 3060
3022.19 3107
3022.71 3136
3023.22 3114
3023.74 3250
3024.26 3199
3024.78 3098
3025.30 2989
3025.82 3026
3026.34 2822
3026.86 2755
3027.38 2782
3027.90 2708
3028.42 2666
3028.94 2560
3029.46 2581
3029.98 2675
3030.49 2642
3031.01 2673
3031.53 2769
3032.05 2867
3032.57 3082
3033.09 3166
3033.61 3170
3034.13 3161
3034.65 3226
3035.17 3174
3035.69 3272
3036.21 3128
3036.73 3194
3037.25 3127
3037.77 2893
3038.29 2874
3038.81 2717
3039.34 2617
3039.86 2582
3040.38 2532
3040.90 2530
3041.42 2526
3041.94 2534
3042.46 2589
3042.98 2551
3043.50 2677
3044.02 2629
3044.54 2558
3045.06 2602
3045.58 2564
3046.10 2631
3046.63 2580
3047.15 2566
3047.67 2607
3048.19 2523
3048.71 2510
3049.23 2545
3049.75 2536
3050.27 2336
3050.79 2451
3051.32 2293
3051.84 2309
3052.36 2533
3052.88 2509
3053.40 2560
3053.92 2480
3054.45 2477
3054.97 2539
3055.49 2572
3056.01 2460
3056.53 2464
3057.05 2590
3057.58 2497
3058.10 2553
3058.62 2505
3059.14 2412
3059.66 2549
3060.19 2504
3060.71 2427
3061.23 2539
3061.75 2507
3062.28 2470
3062.80 2519
3063.32 2560
3063.84 2595
3064.37 2605
3064.89 2555
3065.41 2610
3065.93 2599
3066.46 2575
3066.98 2461
3067.50 2593
3068.02 2541
3068.55 2492
3069.07 2511
3069.59 2454
3070.12 2487
3070.64 2466
3071.16 2588
3071.69 2497
3072.21 2610
3072.73 2619
3073.26 2542
3073.78 2563
3074.30 2657
3074.83 2786
3075.35 2792
3075.87 2814
3076.40 2910
3076.92 3142
3077.44 3287
3077.97 3370
3078.49 3413
3079.01 3379
3079.54 3297
3080.06 3487
3080.59 3395
3081.11 3345
3081.63 3362
3082.16 3335
3082.68 3284
3083.21 3297
3083.73 3301
3084.25 2975
3084.78 3103
3085.30 3103
3085.83 3032
3086.35 2944
3086.88 2992
3087.40 3009
3087.93 3019
3088.45 3080
3088.97 3065
3089.50 2966
3090.02 2861
3090.55 2929
3091.07 3012
3091.60 2912
3092.12 3050
3092.65 2903
3093.17 3044
3093.70 3031
3094.22 3116
3094.75 3273
3095.27 3336
3095.80 3369
3096.32 3390
3096.85 3488
3097.37 3597
3097.90 3786
3098.43 3969
3098.95 4409
3099.48 4927
3100.00 5675
3100.53 6578
3101.05 7456
3101.58 8162
3102.10 8564
3102.63 8486
3103.16 8279
3103.68 7933
3104.21 7221
3104.73 6285
3105.26 5751
3105.79 4968
3106.31 4505
3106.84 3909
3107.36 3806
3107.89 3551
3108.42 3370
3108.94 3294
3109.47 3381
3110.00 3305
3110.52 3390
3111.05 3393
3111.57 3324
3112.10 3285
3112.63 3040
3113.15 2937
3113.68 2892
3114.21 2868
3114.74 2660
3115.26 2685
3115.79 2526
3116.32 2560
3116.84 2568
3117.37 2470
3117.90 2632
3118.42 2625
3118.95 2651
3119.48 2593
3120.01 2761
3120.53 2804
3121.06 2875
3121.59 2746
3122.11 2607
3122.64 2682
3123.17 2758
3123.70 2762
3124.22 2747
3124.75 2655
3125.28 2667
3125.81 2639
3126.34 2641
3126.86 2597
3127.39 2604
3127.92 2639
3128.45 2506
3128.98 2570
3129.50 2495
3130.03 2438
3130.56 2435
3131.09 2401
3131.62 2365
3132.14 2409
3132.67 2442
3133.20 2464
3133.73 2353
3134.26 2386
3134.79 2457
3135.31 2350
3135.84 2411
3136.37 2518
3136.90 2488
3137.43 2424
3137.96 2554
3138.49 2515
3139.02 2465
3139.54 2626
3140.07 2520
3140.60 2335
3141.13 2394
3141.66 2473
3142.19 2453
3142.72 2455
3143.25 2563
3143.78 2663
3144.31 2725
3144.84 2921
3145.37 2914
3145.89 3001
3146.42 3002
3146.95 3046
3147.48 3132
3148.01 2968
3148.54 3065
3149.07 3060
3149.60 3017
3150.13 3000
3150.66 2863
3151.19 2819
3151.72 2734
3152.25 2796
3152.78 2779
3153.31 2588
3153.84 2678
3154.37 2789
3154.90 2673
3155.43 2651
3155.96 2751
3156.49 2759
3157.02 2786
3157.55 2671
3158.08 2727
3158.61 2801
3159.14 2851
3159.68 2764
3160.21 2775
3160.74 2657
3161.27 2674
3161.80 2610
3162.33 2683
3162.86 2607
3163.39 2619
3163.92 2615
3164.45 2603
3164.98 2598
3165.51 2561
3166.05 2577
3166.58 2631
3167.11 2667
3167.64 2665
3168.17 2621
3168.70 2613
3169.23 2548
3169.76 2411
3170.30 2449
3170.83 2416
3171.36 2425
3171.89 2422
3172.42 2514
3172.95 2445
3173.49 2537
3174.02 2604
3174.55 2653
3175.08 2658
3175.61 2618
3176.15 2625
3176.68 2602
3177.21 2514
3177.74 2608
3178.27 2553
3178.81 2502
3179.34 2525
3179.87 2456
3180.40 2479
3180.93 2502
3181.47 2395
3182.00 2448
3182.53 2434
3183.06 2453
3183.60 2537
3184.13 2592
3184.66 2625
3185.20 2524
3185.73 2484
3186.26 2550
3186.79 2535
3187.33 2589
3187.86 2555
3188.39 2420
3188.93 2453
3189.46 2389
3189.99 2530
3190.52 2481
3191.06 2501
3191.59 2470
3192.12 2479
3192.66 2428
3193.19 2481
3193.72 2437
3194.26 2491
3194.79 2584
3195.33 2482
3195.86 2618
3196.39 2391
3196.93 2410
3197.46 2472
3197.99 2546
3198.53 2613
3199.06 2673
3199.60 2825
3200.13 2835
3200.66 2915
3201.20 3000
3201.73 2881
3202.27 3049
3202.80 3074
3203.33 3023
3203.87 3031
3204.40 2969
3204.94 2950
3205.47 2872
3206.01 2802
3206.54 3021
3207.07 2996
3207.61 3212
3208.14 3387
3208.68 3434
3209.21 3393
3209.75 3602
3210.28 3623
3210.82 3665
3211.35 3621
3211.89 3524
3212.42 3486
3212.96 3465
3213.49 3317
3214.03 3098
3214.56 2997
3215.10 2944
3215.63 2951
3216.17 3046
3216.70 2899
3217.24 2973
3217.78 2972
3218.31 2979
3218.85 2976
3219.38 2880
3219.92 3006
3220.45 3074
3220.99 2921
3221.52 2933
3222.06 3151
3222.60 3211
3223.13 3291
3223.67 3246
3224.20 3239
3224.74 3229
3225.28 3076
3225.81 2962
3226.35 2992
3226.88 2976
3227.42 2849
3227.96 2793
3228.49 2738
3229.03 2746
3229.57 2603
3230.10 2631
3230.64 2620
3231.18 2667
3231.71 2625
3232.25 2624
3232.79 2618
3233.32 2612
3233.86 2565
3234.40 2724
3234.93 2877
3235.47 2975
3236.01 3030
3236.54 3011
3237.08 3170
3237.62 3158
3238.15 3299
3238.69 3172
3239.23 3323
3239.77 3240
3240.30 3058
3240.84 3062
3241.38 2937
3241.92 2884
3242.45 2868
3242.99 2763
3243.53 2891
3244.07 2878
3244.60 2903
3245.14 2924
3245.68 2953
3246.22 3016
3246.75 3042
3247.29 3052
3247.83 3083
3248.37 3131
3248.91 3053
3249.44 3091
3249.98 3106
3250.52 3061
3251.06 3038
3251.60 3189
3252.14 3191
3252.67 3149
3253.21 3308
3253.75 3453
3254.29 3646
3254.83 3712
3255.37 3683
3255.90 3713
3256.44 3664
3256.98 3615
3257.52 3792
3258.06 3873
3258.60 4051
3259.14 4005
3259.68 4248
3260.21 4510
3260.75 4982
3261.29 5040
3261.83 5202
3262.37 5446
3262.91 5621
3263.45 5622
3263.99 5829
3264.53 6187
3265.07 6381
3265.61 6362
3266.15 6639
3266.69 6577
3267.23 6521
3267.76 6055
3268.30 5596
3268.84 5187
3269.38 4772
3269.92 4234
3270.46 3946
3271.00 3848
3271.54 3677
3272.08 3564
3272.62 3469
3273.16 3566
3273.70 3636
3274.24 3525
3274.78 3686
3275.32 3615
3275.86 3591
3276.40 3608
3276.94 3645
3277.48 3688
3278.03 3803
3278.57 3624
3279.11 3570
3279.65 3721
3280.19 3562
3280.73 3557
3281.27 3524
3281.81 3451
3282.35 3438
3282.89 3640
3283.43 3611
3283.97 3576
3284.51 3651
3285.05 3776
3285.60 3658
3286.14 3738
3286.68 3843
3287.22 3734
3287.76 3684
3288.30 3718
3288.84 3710
3289.38 3724
3289.93 3802
3290.47 4024
3291.01 4266
3291.55 4417
3292.09 4723
3292.63 4917
3293.18 5349
3293.72 5677
3294.26 5851
3294.80 6199
3295.34 6276
3295.88 6153
3296.43 5844
3296.97 5506
3297.51 5443
3298.05 5112
3298.59 4718
3299.14 4496
3299.68 4170
3300.22 4184
3300.76 4129
3301.31 4102
3301.85 3951
3302.39 4050
3302.93 3975
3303.48 4001
3304.02 3954
3304.56 3823
3305.10 3773
3305.65 3693
3306.19 3681
3306.73 3542
3307.27 3666
3307.82 3642
3308.36 3541
3308.90 3662
3309.45 3625
3309.99 3725
3310.53 3793
3311.07 3780
3311.62 3964
3312.16 4040
3312.70 4091
3313.25 4402
3313.79 4462
3314.33 4607
3314.88 4728
3315.42 4844
3315.97 4947
3316.51 5285
3317.05 5507
3317.60 5302
3318.14 5336
3318.68 5111
3319.23 5258
3319.77 5455
3320.32 5369
3320.86 5353
3321.40 5415
3321.95 5197
3322.49 5086
3323.04 5084
3323.58 4861
3324.12 4849
3324.67 4920
3325.21 4752
3325.76 4709
3326.30 4779
3326.85 4731
3327.39 4401
3327.93 4632
3328.48 4758
3329.02 5069
3329.57 5582
3330.11 6195
3330.66 7482
3331.20 9422
3331.75 12125
3332.29 15394
3332.84 19258
3333.38 22569
3333.93 25682
3334.47 28732
3335.02 30197
3335.56 30862
3336.11 30074
3336.65 27942
3337.20 25333
3337.74 22288
3338.29 19253
3338.83 16212
3339.38 13559
3339.92 11154
3340.47 8978
3341.02 7701
3341.56 6706
3342.11 5752
3342.65 5179
3343.20 4928
3343.74 4708
3344.29 4556
3344.84 4189
3345.38 4093
3345.93 4056
3346.47 4002
3347.02 3925
3347.57 3901
3348.11 3874
3348.66 3868
3349.21 3744
3349.75 3797
3350.30 3779
3350.84 3824
3351.39 3819
3351.94 3853
3352.48 4052
3353.03 4035
3353.58 4039
3354.12 3978
3354.67 3972
3355.22 4110
3355.76 4052
3356.31 4010
3356.86 3807
3357.40 3744
3357.95 3635
3358.50 3513
3359.05 3308
3359.59 3356
3360.14 3423
3360.69 3454
3361.23 3553
3361.78 3522
3362.33 3560
3362.88 3552
3363.42 3600
3363.97 3521
3364.52 3509
3365.07 3500
3365.61 3349
3366.16 3530
3366.71 3543
3367.26 3445
3367.80 3547
3368.35 3553
3368.90 3702
3369.45 3712
3370.00 3950
3370.54 4154
3371.09 4396
3371.64 4615
3372.19 4794
3372.74 4950
3373.28 4936
3373.83 5018
3374.38 4789
3374.93 4467
3375.48 4238
3376.03 4129
3376.57 3887
3377.12 3649
3377.67 3313
3378.22 3286
3378.77 3364
3379.32 3144
3379.87 3059
3380.42 2971
3380.96 3012
3381.51 3032
3382.06 3108
3382.61 3076
3383.16 3061
3383.71 3001
3384.26 2948
3384.81 2945
3385.36 2934
3385.91 2835
3386.45 2863
3387.00 2797
3387.55 2857
3388.10 2843
3388.65 2788
3389.20 2780
3389.75 2973
3390.30 2905
3390.85 2829
3391.40 2809
3391.95 2775
3392.50 2891
3393.05 2931
3393.60 2858
3394.15 2983
3394.70 2990
3395.25 2946
3395.80 2957
3396.35 2942
3396.90 2950
3397.45 2924
3398.00 2941
3398.55 2843
3399.10 2765
3399.65 2816
3400.20 2810
3400.75 2777
3401.30 2691
3401.85 2611
3402.40 2613
3402.95 2641
3403.50 2694
3404.06 2687
3404.61 2594
3405.16 2701
3405.71 2733
3406.26 2621
3406.81 2652
3407.36 2711
3407.91 2698
3408.46 2767
3409.01 2747
3409.56 2915
3410.12 3007
3410.67 3061
3411.22 3086
3411.77 2971
3412.32 2884
3412.87 2895
3413.42 2840
3413.98 2982
3414.53 2839
3415.08 2764
3415.63 2646
3416.18 2602
3416.73 2651
3417.29 2597
3417.84 2459
3418.39 2431
3418.94 2350
3419.49 2326
3420.05 2502
3420.60 2538
3421.15 2537
3421.70 2566
3422.25 2737
3422.81 2824
3423.36 2768
3423.91 2675
3424.46 2850
3425.01 2669
3425.57 2619
3426.12 2551
3426.67 2667
3427.23 2594
3427.78 2572
3428.33 2572
3428.88 2575
3429.44 2601
3429.99 2479
3430.54 2438
3431.09 2472
3431.65 2561
3432.20 2432
3432.75 2510
3433.31 2539
3433.86 2497
3434.41 2614
3434.97 2691
3435.52 2578
3436.07 2620
3436.63 2642
3437.18 2648
3437.73 2693
3438.29 2620
3438.84 2707
3439.39 2800
3439.95 2689
3440.50 2612
3441.05 2679
3441.61 2672
3442.16 2670
3442.72 2527
3443.27 2515
3443.82 2425
3444.38 2383
3444.93 2393
3445.48 2440
3446.04 2533
3446.59 2467
3447.15 2365
3447.70 2382
3448.26 2446
3448.81 2358
3449.36 2327
3449.92 2305
3450.47 2254
3451.03 2331
3451.58 2341
3452.14 2325
3452.69 2357
3453.25 2339
3453.80 2314
3454.36 2328
3454.91 2416
3455.47 2310
3456.02 2326
3456.58 2286
3457.13 2347
3457.69 2372
3458.24 2267
3458.80 2307
3459.35 2303
3459.91 2404
3460.46 2430
3461.02 2351
3461.57 2457
3462.13 2424
3462.68 2457
3463.24 2514
3463.79 2543
3464.35 2553
3464.90 2621
3465.46 2630
3466.02 2691
3466.57 2626
3467.13 2639
3467.68 2627
3468.24 2647
3468.80 2748
3469.35 2673
3469.91 2670
3470.46 2746
3471.02 2664
3471.58 2631
3472.13 2724
3472.69 2674
3473.24 2697
3473.80 2717
3474.36 2772
3474.91 2754
3475.47 2718
3476.03 2817
3476.58 2973
3477.14 3051
3477.70 3069
3478.25 3158
3478.81 3278
3479.37 3237
3479.92 3315
3480.48 3418
3481.04 3358
3481.59 3366
3482.15 3211
3482.71 3164
3483.26 3103
3483.82 3226
3484.38 3129
3484.94 3260
3485.49 3336
3486.05 3263
3486.61 3350
3487.17 3480
3487.72 3620
3488.28 3937
3488.84 4398
3489.40 4744
3489.95 5091
3490.51 5681
3491.07 6070
3491.63 6318
3492.18 6326
3492.74 6025
3493.30 5871
3493.86 5302
3494.42 4945
3494.97 4870
3495.53 4963
3496.09 5123
3496.65 5303
3497.21 5700
3497.76 6071
3498.32 6486
3498.88 6834
3499.44 6709
3500.00 6791
3500.56 6806
3501.11 6530
3501.67 6727
3502.23 6836
3502.79 7141
3503.35 7344
3503.91 7357
3504.47 7448
3505.03 7389
3505.58 7203
3506.14 6976
3506.70 6364
3507.26 5993
3507.82 5589
3508.38 5182
3508.94 4724
3509.50 4203
3510.06 4062
3510.62 3788
3511.17 3637
3511.73 3361
3512.29 3230
3512.85 3033
3513.41 3029
3513.97 2819
3514.53 2764
3515.09 2803
3515.65 2837
3516.21 2937
3516.77 2837
3517.33 2897
3517.89 2981
3518.45 3019
3519.01 2984
3519.57 2983
3520.13 3108
3520.69 2958
3521.25 2933
3521.81 2870
3522.37 2909
3522.93 2958
3523.49 2903
3524.05 2869
3524.61 2772
3525.17 2686
3525.73 2816
3526.29 2708
3526.85 2476
3527.41 2479
3527.97 2452
3528.54 2499
3529.10 2623
3529.66 2571
3530.22 2541
3530.78 2578
3531.34 2524
3531.90 2567
3532.46 2637
3533.02 2639
3533.58 2716
3534.14 2772
3534.71 2941
3535.27 2832
3535.83 2775
3536.39 2804
3536.95 2772
3537.51 2749
3538.07 2809
3538.64 2816
3539.20 2706
3539.76 2640
3540.32 2558
3540.88 2691
3541.44 2730
3542.00 2708
3542.57 2788
3543.13 2748
3543.69 2787
3544.25 2625
3544.81 2703
3545.38 2697
3545.94 2624
3546.50 2588
3547.06 2599
3547.62 2547
3548.19 2415
3548.75 2418
3549.31 2420
3549.87 2437
3550.44 2335
3551.00 2387
3551.56 2321
3552.12 2419
3552.69 2537
3553.25 2404
3553.81 2415
3554.37 2416
3554.94 2394
3555.50 2521
3556.06 2499
3556.63 2484
3557.19 2397
3557.75 2459
3558.31 2463
3558.88 2430
3559.44 2444
3560.00 2465
3560.57 2415
3561.13 2436
3561.69 2495
3562.26 2463
3562.82 2412
3563.38 2512
3563.95 2479
3564.51 2431
3565.07 2417
3565.64 2478
3566.20 2359
3566.77 2289
3567.33 2396
3567.89 2340
3568.46 2255
3569.02 2210
3569.59 2176
3570.15 2220
3570.71 2278
3571.28 2332
3571.84 2386
3572.41 2388
3572.97 2426
3573.53 2478
3574.10 2526
3574.66 2632
3575.23 2652
3575.79 2781
3576.36 2852
3576.92 2779
3577.48 2746
3578.05 2802
3578.61 2889
3579.18 2676
3579.74 2683
3580.31 2641
3580.87 2587
3581.44 2604
3582.00 2618
3582.57 2557
3583.13 2468
3583.70 2533
3584.26 2507
3584.83 2473
3585.39 2366
3585.96 2319
3586.52 2284
3587.09 2290
3587.65 2284
3588.22 2328
3588.79 2359
3589.35 2494
3589.92 2432
3590.48 2444
3591.05 2451
3591.61 2443
3592.18 2346
3592.74 2353
3593.31 2469
3593.88 2347
3594.44 2392
3595.01 2402
3595.57 2389
3596.14 2432
3596.71 2350
3597.27 2428
3597.84 2402
3598.40 2407
3598.97 2306
3599.54 2378
3600.10 2440
3600.67 2413
3601.24 2330
3601.80 2436
3602.37 2263
3602.94 2276
3603.50 2197
3604.07 2211
3604.64 2257
3605.20 2196
3605.77 2194
3606.34 2186
3606.90 2168
3607.47 2192
3608.04 2051
3608.60 2136
3609.17 2173
3609.74 2185
3610.30 2123
3610.87 2104
3611.44 2271
3612.01 2306
3612.57 2429
3613.14 2507
3613.71 2829
3614.28 2937
3614.84 3135
3615.41 3662
3615.98 3888
3616.55 4191
3617.11 4393
3617.68 4495
3618.25 4463
3618.82 4380
3619.39 4254
3619.95 4042
3620.52 3707
3621.09 3493
3621.66 3115
3622.23 2926
3622.79 2689
3623.36 2520
3623.93 2578
3624.50 2559
3625.07 2454
3625.63 2247
3626.20 2271
3626.77 2291
3627.34 2224
3627.91 2282
3628.48 2314
3629.05 2271
3629.61 2282
3630.18 2198
3630.75 2228
3631.32 2229
3631.89 2183
3632.46 2335
3633.03 2318
3633.60 2228
3634.16 2262
3634.73 2133
3635.30 2237
3635.87 2251
3636.44 2232
3637.01 2241
3637.58 2301
3638.15 2398
3638.72 2601
3639.29 2599
3639.86 2649
3640.43 2792
3641.00 2984
3641.57 3019
3642.14 2964
3642.71 2880
3643.27 2888
3643.84 2703
3644.41 2714
3644.98 2628
3645.55 2565
3646.12 2582
3646.69 2558
3647.26 2594
3647.83 2665
3648.40 2616
3648.97 2642
3649.54 2704
3650.12 2714
3650.69 2696
3651.26 2796
3651.83 2894
3652.40 2849
3652.97 2813
3653.54 2806
3654.11 2943
3654.68 2906
3655.25 2854
3655.82 2799
3656.39 2871
3656.96 2874
3657.53 2798
3658.10 2846
3658.67 2901
3659.25 2816
3659.82 2895
3660.39 2888
3660.96 2765
3661.53 2673
3662.10 2648
3662.67 2632
3663.24 2738
3663.81 2688
3664.39 2660
3664.96 2858
3665.53 2997
3666.10 3002
3666.67 2858
3667.24 2902
3667.81 2897
3668.39 2741
3668.96 2610
3669.53 2537
3670.10 2478
3670.67 2473
3671.25 2526
3671.82 2647
3672.39 2563
3672.96 2739
3673.53 2856
3674.11 2775
3674.68 2829
3675.25 2879
3675.82 2763
3676.39 2714
3676.97 2715
3677.54 2602
3678.11 2475
3678.68 2601
3679.26 2598
3679.83 2463
3680.40 2479
3680.97 2467
3681.55 2434
3682.12 2481
3682.69 2500
3683.27 2483
3683.84 2479
3684.41 2568
3684.98 2551
3685.56 2598
3686.13 2691
3686.70 2849
3687.28 3057
3687.85 3090
3688.42 3154
3689.00 3201
3689.57 3164
3690.14 3318
3690.72 3137
3691.29 3048
3691.86 2905
3692.44 2789
3693.01 2696
3693.58 2589
3694.16 2444
3694.73 2476
3695.31 2375
3695.88 2296
3696.45 2270
3697.03 2428
3697.60 2424
3698.18 2405
3698.75 2499
3699.32 2418
3699.90 2527
3700.47 2430
3701.05 2519
3701.62 2511
3702.19 2550
3702.77 2611
3703.34 2552
3703.92 2479
3704.49 2524
3705.07 2481
3705.64 2589
3706.22 2516
3706.79 2496
3707.37 2541
3707.94 2442
3708.51 2428
3709.09 2484
3709.66 2423
3710.24 2493
3710.81 2419
3711.39 2340
3711.96 2323
3712.54 2324
3713.11 2298
3713.69 2360
3714.27 2328
3714.84 2347
3715.42 2332
3715.99 2296
3716.57 2269
3717.14 2354
3717.72 2262
3718.29 2390
3718.87 2318
3719.44 2253
3720.02 2233
3720.60 2258
3721.17 2209
3721.75 2191
3722.32 2257
3722.90 2196
3723.47 2178
3724.05 2175
3724.63 2186
3725.20 2146
3725.78 2107
3726.36 2247
3726.93 2270
3727.51 2292
3728.08 2389
3728.66 2553
3729.24 2614
3729.81 2656
3730.39 2786
3730.97 2972
3731.54 3084
3732.12 3098
3732.70 3131
3733.27 3107
3733.85 3120
3734.43 2964
3735.00 2882
3735.58 2832
3736.16 2812
3736.73 2663
3737.31 2463
3737.89 2578
3738.47 2561
3739.04 2507
3739.62 2396
3740.20 2384
3740.77 2399
3741.35 2341
3741.93 2270
3742.51 2236
3743.08 2260
3743.66 2251
3744.24 2290
3744.82 2285
3745.39 2275
3745.97 2226
3746.55 2200
3747.13 2254
3747.71 2296
3748.28 2236
3748.86 2231
3749.44 2133
3750.02 2136
3750.59 2159
3751.17 2178
3751.75 2281
3752.33 2154
3752.91 2205
3753.49 2235
3754.06 2205
3754.64 2161
3755.22 2134
3755.80 2125
3756.38 2296
3756.96 2332
3757.53 2391
3758.11 2316
3758.69 2416
3759.27 2409
3759.85 2403
3760.43 2440
3761.01 2390
3761.59 2423
3762.17 2382
3762.74 2340
3763.32 2446
3763.90 2436
3764.48 2289
3765.06 2188
3765.64 2135
3766.22 2242
3766.80 2247
3767.38 2253
3767.96 2194
3768.54 2153
3769.12 2174
3769.70 2176
3770.27 2149
3770.85 2267
3771.43 2304
3772.01 2277
3772.59 2233
3773.17 2212
3773.75 2205
3774.33 2152
3774.91 2178
3775.49 2210
3776.07 2320
3776.65 2220
3777.23 2235
3777.81 2274
3778.39 2218
3778.97 2293
3779.55 2258
3780.13 2270
3780.71 2291
3781.29 2220
3781.88 2233
3782.46 2199
3783.04 2231
3783.62 2272
3784.20 2317
3784.78 2288
3785.36 2304
3785.94 2303
3786.52 2257
3787.10 2296
3787.68 2239
3788.26 2310
3788.84 2243
3789.43 2201
3790.01 2185
3790.59 2229
3791.17 2200
3791.75 2297
3792.33 2270
3792.91 2304
3793.49 2314
3794.08 2332
3794.66 2376
3795.24 2449
3795.82 2526
3796.40 2450
3796.98 2389
3797.56 2414
3798.15 2476
3798.73 2527
3799.31 2613
3799.89 2781
3800.47 2788
3801.06 2905
3801.64 3062
3802.22 3004
3802.80 3018
3803.38 3001
3803.97 2952
3804.55 2885
3805.13 2833
3805.71 2918
3806.29 2884
3806.88 2861
3807.46 3002
3808.04 3030
3808.62 3122
3809.21 2963
3809.79 2886
3810.37 3059
3810.95 3121
3811.54 3022
3812.12 3143
3812.70 3029
3813.29 3137
3813.87 3252
3814.45 3316
3815.03 3280
3815.62 3254
3816.20 3361
3816.78 3285
3817.37 3086
3817.95 2823
3818.53 2691
3819.12 2523
3819.70 2510
3820.28 2452
3820.87 2477
3821.45 2411
3822.03 2316
3822.62 2279
3823.20 2334
3823.78 2325
3824.37 2214
3824.95 2297
3825.54 2198
3826.12 2180
3826.70 2257
3827.29 2239
3827.87 2234
3828.46 2296
3829.04 2306
3829.62 2313
3830.21 2336
3830.79 2351
3831.38 2360
3831.96 2362
3832.54 2367
3833.13 2432
3833.71 2435
3834.30 2452
3834.88 2386
3835.47 2373
3836.05 2352
3836.64 2251
3837.22 2235
3837.81 2269
3838.39 2382
3838.98 2319
3839.56 2267
3840.15 2232
3840.73 2274
3841.31 2448
3841.90 2399
3842.49 2307
3843.07 2172
3843.66 2321
3844.24 2225
3844.83 2284
3845.41 2332
3846.00 2279
3846.58 2247
3847.17 2208
3847.75 2123
3848.34 2237
3848.92 2190
3849.51 2205
3850.10 2238
3850.68 2230
3851.27 2291
3851.85 2292
3852.44 2382
3853.02 2300
3853.61 2310
3854.20 2388
3854.78 2360
3855.37 2422
3855.95 2575
3856.54 2779
3857.13 3013
3857.71 3353
3858.30 3724
3858.89 4253
3859.47 4717
3860.06 4947
3860.64 5290
3861.23 5455
3861.82 5548
3862.40 5346
3862.99 5128
3863.58 4781
3864.16 4318
3864.75 4339
3865.34 4234
3865.92 3897
3866.51 3749
3867.10 3765
3867.69 3488
3868.27 3158
3868.86 3111
3869.45 3054
3870.03 3006
3870.62 2881
3871.21 2927
3871.80 2922
3872.38 2929
3872.97 3072
3873.56 3151
3874.15 3043
3874.73 2976
3875.32 2914
3875.91 2810
3876.50 2698
3877.08 2617
3877.67 2642
3878.26 2607
3878.85 2512
3879.43 2345
3880.02 2369
3880.61 2416
3881.20 2424
3881.79 2353
3882.37 2333
3882.96 2286
3883.55 2201
3884.14 2264
3884.73 2243
3885.32 2352
3885.90 2383
3886.49 2412
3887.08 2401
3887.67 2473
3888.26 2597
3888.85 2659
3889.44 2711
3890.02 2676
3890.61 2772
3891.20 2824
3891.79 2810
3892.38 2912
3892.97 2920
3893.56 2900
3894.15 2902
3894.74 3019
3895.32 2945
3895.91 2953
3896.50 2985
3897.09 2930
3897.68 2935
3898.27 2899
3898.86 2817
3899.45 2797
3900.04 2811
3900.63 2841
3901.22 2744
3901.81 2653
3902.40 2541
3902.99 2464
3903.58 2453
3904.17 2357
3904.76 2462
3905.35 2375
3905.94 2363
3906.53 2292
3907.12 2246
3907.71 2287
3908.30 2301
3908.89 2187
3909.48 2156
3910.07 2199
3910.66 2196
3911.25 2076
3911.84 2150
3912.43 2212
3913.02 2183
3913.61 2106
3914.20 2028
3914.79 2143
3915.38 2076
3915.97 2168
3916.56 2126
3917.15 2060
3917.74 2088
3918.33 2119
3918.92 2217
3919.52 2161
3920.11 2181
3920.70 2137
3921.29 2146
3921.88 2079
3922.47 2078
3923.06 2068
3923.65 2086
3924.24 2094
3924.84 1993
3925.43 1985
3926.02 1952
3926.61 2065
3927.20 1997
3927.79 1946
3928.38 1984
3928.98 1966
3929.57 1993
3930.16 2095
3930.75 2079
3931.34 2000
3931.93 2052
3932.53 2050
3933.12 2070
3933.71 1974
3934.30 2035
3934.89 2023
3935.49 2060
3936.08 1981
3936.67 2049
3937.26 2056
3937.86 2140
3938.45 2154
3939.04 2132
3939.63 2157
3940.23 2222
3940.82 2197
3941.41 2215
3942.00 2183
3942.60 2209
3943.19 2208
3943.78 2205
3944.37 2183
3944.97 2102
3945.56 2057
3946.15 2054
3946.75 2052
3947.34 2064
3947.93 2100
3948.52 1918
3949.12 2003
3949.71 1977
3950.30 1982
3950.90 2041
3951.49 1975
3952.08 2078
3952.68 2073
3953.27 2092
3953.86 2091
3954.46 2084
3955.05 2154
3955.65 2098
3956.24 2122
3956.83 2110
3957.43 2169
3958.02 2070
3958.61 2112
3959.21 2154
3959.80 2025
3960.40 2003
3960.99 2056
3961.58 2073
3962.18 2017
3962.77 2050
3963.37 2236
3963.96 2397
3964.55 2412
3965.15 2584
3965.74 2549
3966.34 2544
3966.93 2714
3967.53 2595
3968.12 2535
3968.72 2405
3969.31 2466
3969.91 2295
3970.50 2180
3971.10 2212
3971.69 2190
3972.28 2052
3972.88 2024
3973.47 2115
3974.07 2098
3974.66 2205
3975.26 2174
3975.85 2203
3976.45 2336
3977.05 2343
3977.64 2408
3978.24 2314
3978.83 2313
3979.43 2265
3980.02 2152
3980.62 2158
3981.21 2192
3981.81 2189
3982.40 2165
3983.00 2172
3983.60 2173
3984.19 2172
3984.79 2142
3985.38 2181
3985.98 2216
3986.58 2162
3987.17 2190
3987.77 2146
3988.36 2067
3988.96 2123
3989.56 2102
3990.15 2020
3990.75 2114
3991.34 2062
3991.94 2005
3992.54 2125
3993.13 2184
3993.73 2270
3994.33 2274
3994.92 2231
3995.52 2336
3996.12 2309
3996.71 2269
3997.31 2319
3997.91 2383
3998.50 2261
3999.10 2309
3999.70 2337
4000.29 2310
4000.89 2285
4001.49 2349
4002.09 2384
4002.68 2342
4003.28 2419
4003.88 2380
4004.47 2408
4005.07 2494
4005.67 2397
4006.27 2435
4006.86 2255
4007.46 2364
4008.06 2323
4008.66 2290
4009.25 2380
4009.85 2339
4010.45 2319
4011.05 2302
4011.64 2285
4012.24 2357
4012.84 2442
4013.44 2488
4014.04 2591
4014.63 2583
4015.23 2591
4015.83 2680
4016.43 2567
4017.03 2579
4017.63 2574
4018.22 2481
4018.82 2525
4019.42 2394
4020.02 2357
4020.62 2245
4021.22 2186
4021.81 2183
4022.41 2177
4023.01 2163
4023.61 2158
4024.21 2140
4024.81 2204
4025.41 2156
4026.01 2260
4026.60 2331
4027.20 2274
4027.80 2378
4028.40 2406
4029.00 2408
4029.60 2409
4030.20 2387
4030.80 2395
4031.40 2329
4032.00 2302
4032.60 2260
4033.20 2325
4033.80 2284
4034.39 2330
4034.99 2337
4035.59 2246
4036.19 2212
4036.79 2167
4037.39 2129
4037.99 2048
4038.59 2062
4039.19 2147
4039.79 2119
4040.39 2044
4040.99 1985
4041.59 2029
4042.19 2079
4042.79 2098
4043.39 2035
4043.99 2076
4044.59 2087
4045.19 2160
4045.79 2088
4046.39 2165
4046.99 2112
4047.60 2215
4048.20 2244
4048.80 2219
4049.40 2291
4050.00 2244
4050.60 2280
4051.20 2312
4051.80 2372
4052.40 2376
4053.00 2272
4053.60 2225
4054.20 2199
4054.80 2162
4055.41 2080
4056.01 1991
4056.61 2079
4057.21 2042
4057.81 1977
4058.41 2079
4059.01 2003
4059.61 1891
4060.22 1906
4060.82 1936
4061.42 1899
4062.02 1923
4062.62 1982
4063.22 1914
4063.82 1922
4064.43 1886
4065.03 1859
4065.63 1815
4066.23 1833
4066.83 1844
4067.44 1820
4068.04 1902
4068.64 1943
4069.24 1941
4069.84 1862
4070.45 1956
4071.05 1994
4071.65 1930
4072.25 2013
4072.86 1931
4073.46 1993
4074.06 2058
4074.66 2012
4075.27 2022
4075.87 1999
4076.47 2090
4077.07 2076
4077.68 1988
4078.28 1990
4078.88 1958
4079.48 1950
4080.09 2061
4080.69 2131
4081.29 2093
4081.90 2112
4082.50 2137
4083.10 2192
4083.71 2246
4084.31 2132
4084.91 2091
4085.52 2179
4086.12 2196
4086.72 2142
4087.33 2122
4087.93 2143
4088.53 2127
4089.14 2198
4089.74 2166
4090.34 2227
4090.95 2244
4091.55 2486
4092.15 2769
4092.76 2941
4093.36 2963
4093.97 3126
4094.57 3228
4095.17 3091
4095.78 3193
4096.38 3029
4096.99 2916
4097.59 2588
4098.19 2535
4098.80 2453
4099.40 2272
4100.01 2118
4100.61 2084
4101.22 2036
4101.82 1926
4102.43 1909
4103.03 1856
4103.63 1842
4104.24 1899
4104.84 1953
4105.45 1942
4106.05 1908
4106.66 1982
4107.26 1945
4107.87 1889
4108.47 1863
4109.08 1933
4109.68 2005
4110.29 1935
4110.89 1951
4111.50 2023
4112.10 2051
4112.71 2057
4113.31 2021
4113.92 1986
4114.53 1991
4115.13 2010
4115.74 2009
4116.34 1963
4116.95 1985
4117.55 2061
4118.16 2029
4118.76 1933
4119.37 1879
4119.98 2000
4120.58 1980
4121.19 1980
4121.79 2009
4122.40 2058
4123.01 2036
4123.61 1996
4124.22 1973
4124.82 1997
4125.43 1981
4126.04 1955
4126.64 1997
4127.25 2036
4127.86 2024
4128.46 2047
4129.07 1947
4129.68 2051
4130.28 2062
4130.89 1985
4131.50 2089
4132.10 2192
4132.71 2170
4133.32 2159
4133.92 2166
4134.53 2101
4135.14 2174
4135.74 2288
4136.35 2181
4136.96 2250
4137.56 2282
4138.17 2154
4138.78 2231
4139.39 2178
4139.99 2192
4140.60 2300
4141.21 2274
4141.82 2286
4142.42 2349
4143.03 2338
4143.64 2284
4144.25 2139
4144.85 2178
4145.46 2091
4146.07 2002
4146.68 2033
4147.28 1949
4147.89 2004
4148.50 2031
4149.11 1922
4149.72 1962
4150.32 1952
4150.93 1855
4151.54 1945
4152.15 1903
4152.76 1991
4153.37 1924
4153.97 1936
4154.58 1934
4155.19 1842
4155.80 1919
4156.41 1934
4157.02 1835
4157.62 1919
4158.23 1881
4158.84 1834
4159.45 1782
4160.06 1892
4160.67 1967
4161.28 1981
4161.89 2083
4162.49 2095
4163.10 2095
4163.71 2061
4164.32 2187
4164.93 2167
4165.54 2224
4166.15 2256
4166.76 2235
4167.37 2245
4167.98 2170
4168.59 2190
4169.20 2271
4169.81 2212
4170.42 2194
4171.02 2203
4171.63 2338
4172.24 2279
4172.85 2309
4173.46 2270
4174.07 2323
4174.68 2425
4175.29 2351
4175.90 2343
4176.51 2264
4177.12 2279
4177.73 2229
4178.34 2145
4178.95 2121
4179.56 2090
4180.17 2093
4180.78 1990
4181.39 2038
4182.00 2023
4182.61 2044
4183.23 2049
4183.84 1896
4184.45 1913
4185.06 2049
4185.67 2034
4186.28 1974
4186.89 1894
4187.50 1970
4188.11 1924
4188.72 2010
4189.33 2096
4189.94 2231
4190.55 2177
4191.17 2232
4191.78 2348
4192.39 2471
4193.00 2587
4193.61 2678
4194.22 2581
4194.83 2589
4195.44 2591
4196.06 2565
4196.67 2597
4197.28 2528
4197.89 2525
4198.50 2485
4199.11 2460
4199.72 2450
4200.34 2383
4200.95 2440
4201.56 2342
4202.17 2345
4202.78 2341
4203.40 2252
4204.01 2219
4204.62 2302
4205.23 2242
4205.84 2195
4206.46 2157
4207.07 2124
4207.68 2250
4208.29 2211
4208.90 2251
4209.52 2279
4210.13 2273
4210.74 2221
4211.35 2264
4211.97 2227
4212.58 2242
4213.19 2282
4213.80 2277
4214.42 2363
4215.03 2452
4215.64 2462
4216.26 2675
4216.87 2852
4217.48 2969
4218.09 3100
4218.71 3211
4219.32 3385
4219.93 3595
4220.55 3747
4221.16 3963
4221.77 4065
4222.39 4163
4223.00 4211
4223.61 4208
4224.23 4360
4224.84 4561
4225.45 4963
4226.07 5358
4226.68 5524
4227.30 5729
4227.91 5627
4228.52 5681
4229.14 5446
4229.75 4944
4230.36 4490
4230.98 3996
4231.59 3759
4232.21 3338
4232.82 3218
4233.43 3043
4234.05 3036
4234.66 2872
4235.28 2817
4235.89 2853
4236.51 2713
4237.12 2735
4237.73 2790
4238.35 2566
4238.96 2604
4239.58 2598
4240.19 2558
4240.81 2534
4241.42 2499
4242.04 2520
4242.65 2498
4243.27 2375
4243.88 2485
4244.50 2503
4245.11 2503
4245.73 2462
4246.34 2572
4246.96 2539
4247.57 2405
4248.19 2374
4248.80 2486
4249.42 2402
4250.03 2339
4250.65 2283
4251.26 2339
4251.88 2296
4252.49 2316
4253.11 2365
4253.72 2314
4254.34 2269
4254.96 2233
4255.57 2284
4256.19 2389
4256.80 2334
4257.42 2273
4258.03 2332
4258.65 2347
4259.27 2300
4259.88 2341
4260.50 2384
4261.12 2297
4261.73 2344
4262.35 2330
4262.96 2322
4263.58 2327
4264.20 2332
4264.81 2372
4265.43 2384
4266.05 2305
4266.66 2422
4267.28 2410
4267.90 2364
4268.51 2353
4269.13 2331
4269.75 2285
4270.36 2261
4270.98 2254
4271.60 2292
4272.21 2278
4272.83 2247
4273.45 2169
4274.06 2179
4274.68 2341
4275.30 2310
4275.92 2383
4276.53 2436
4277.15 2425
4277.77 2434
4278.38 2387
4279.00 2338
4279.62 2199
4280.24 2148
4280.85 2176
4281.47 2133
4282.09 2048
4282.71 2079
4283.32 2033
4283.94 2086
4284.56 2125
4285.18 2144
4285.80 2183
4286.41 2067
4287.03 2182
4287.65 2125
4288.27 2112
4288.89 2075
4289.50 2192
4290.12 2116
4290.74 2103
4291.36 2077
4291.98 2151
4292.60 2106
4293.21 2088
4293.83 2129
4294.45 2063
4295.07 2118
4295.69 2036
4296.31 2011
4296.93 2053
4297.54 1970
4298.16 1954
4298.78 1995
4299.40 1993
4300.02 1974
4300.64 2004
4301.26 2034
4301.88 1982
4302.50 2008
4303.12 1949
4303.73 2093
4304.35 2090
4304.97 2024
4305.59 2090
4306.21 2054
4306.83 2047
4307.45 2154
4308.07 2282
4308.69 2248
4309.31 2400
4309.93 2413
4310.55 2381
4311.17 2545
4311.79 2345
4312.41 2435
4313.03 2398
4313.65 2351
4314.27 2217
4314.89 2241
4315.51 2181
4316.13 2211
4316.75 2132
4317.37 2079
4317.99 2060
4318.61 2143
4319.23 2103
4319.85 2091
4320.47 2092
4321.09 2038
4321.71 2074
4322.33 2167
4322.95 2216
4323.57 2170
4324.19 2178
4324.81 2285
4325.43 2256
4326.05 2303
4326.68 2361
4327.30 2323
4327.92 2361
4328.54 2347
4329.16 2301
4329.78 2224
4330.40 2174
4331.02 2202
4331.64 2269
4332.26 2318
4332.89 2322
4333.51 2403
4334.13 2553
4334.75 2548
4335.37 2512
4335.99 2880
4336.61 2962
4337.24 3034
4337.86 3117
4338.48 3251
4339.10 3117
4339.72 3079
4340.34 3011
4340.97 2903
4341.59 2871
4342.21 3002
4342.83 3283
4343.45 3670
4344.08 4100
4344.70 4686
4345.32 5237
4345.94 5605
4346.57 5857
4347.19 5832
4347.81 5291
4348.43 4720
4349.05 4480
4349.68 4013
4350.30 3445
4350.92 3061
4351.54 2954
4352.17 2762
4352.79 2697
4353.41 2707
4354.04 2596
4354.66 2605
4355.28 2506
4355.90 2502
4356.53 2509
4357.15 2485
4357.77 2641
4358.40 2566
4359.02 2598
4359.64 2571
4360.27 2602
4360.89 2514
4361.51 2501
4362.14 2447
4362.76 2387
4363.38 2498
4364.01 2434
4364.63 2389
4365.25 2520
4365.88 2450
4366.50 2453
4367.12 2348
4367.75 2424
4368.37 2335
4369.00 2162
4369.62 2119
4370.24 2215
4370.87 2198
4371.49 2158
4372.12 2215
4372.74 2090
4373.36 2044
4373.99 2045
4374.61 2190
4375.24 2160
4375.86 2206
4376.49 2176
4377.11 2333
4377.73 2290
4378.36 2317
4378.98 2337
4379.61 2379
4380.23 2311
4380.86 2324
4381.48 2319
4382.11 2382
4382.73 2443
4383.36 2400
4383.98 2397
4384.61 2412
4385.23 2472
4385.86 2376
4386.48 2550
4387.11 2523
4387.73 2726
4388.36 2936
4388.98 3176
4389.61 3528
4390.23 3754
4390.86 3777
4391.48 3930
4392.11 4046
4392.74 3787
4393.36 3392
4393.99 3234
4394.61 3053
4395.24 2820
4395.86 2709
4396.49 2687
4397.12 2686
4397.74 2927
4398.37 2882
4398.99 2831
4399.62 2895
4400.25 2834
4400.87 2846
4401.50 2772
4402.12 2705
4402.75 2586
4403.38 2494
4404.00 2578
4404.63 2469
4405.26 2327
4405.88 2282
4406.51 2305
4407.14 2351
4407.76 2375
4408.39 2320
4409.02 2243
4409.64 2334
4410.27 2358
4410.90 2313
4411.52 2327
4412.15 2260
4412.78 2308
4413.40 2355
4414.03 2218
4414.66 2285
4415.29 2255
4415.91 2228
4416.54 2189
4417.17 2105
4417.79 2026
4418.42 2122
4419.05 2059
4419.68 2141
4420.30 2034
4420.93 2037
4421.56 1965
4422.19 2130
4422.81 2056
4423.44 1897
4424.07 2012
4424.70 1953
4425.33 1957
4425.95 1876
4426.58 1928
4427.21 1839
4427.84 1808
4428.47 1858
4429.09 1908
4429.72 1912
4430.35 1970
4430.98 1885
4431.61 1864
4432.23 1860
4432.86 1856
4433.49 1904
4434.12 1891
4434.75 1887
4435.38 1973
4436.01 2106
4436.63 2067
4437.26 1991
4437.89 1957
4438.52 1958
4439.15 1968
4439.78 1927
4440.41 1875
4441.04 1870
4441.67 1753
4442.29 1820
4442.92 1789
4443.55 1802
4444.18 1833
4444.81 1857
4445.44 1980
4446.07 1943
4446.70 1869
4447.33 1898
4447.96 1981
4448.59 1986
4449.22 1878
4449.85 1799
4450.48 1920
4451.11 1919
4451.74 1884
4452.37 1879
4453.00 1886
4453.63 1841
4454.26 1811
4454.89 1947
4455.52 1893
4456.15 1970
4456.78 1932
4457.41 1938
4458.04 1825
4458.67 1832
4459.30 1857
4459.93 1871
4460.56 1834
4461.19 1761
4461.82 1769
4462.45 1680
4463.08 1697
4463.71 1727
4464.34 1745
4464.97 1676
4465.60 1758
4466.23 1776
4466.86 1763
4467.49 1788
4468.12 1728
4468.76 1727
4469.39 1783
4470.02 1714
4470.65 1758
4471.28 1745
4471.91 1709
4472.54 1691
4473.17 1695
4473.80 1686
4474.44 1758
4475.07 1769
4475.70 1746
4476.33 1774
4476.96 1725
4477.59 1701
4478.22 1780
4478.86 1840
4479.49 1794
4480.12 1769
4480.75 1791
4481.38 1784
4482.02 1833
4482.65 1866
4483.28 1935
4483.91 1840
4484.54 1897
4485.18 1930
4485.81 1937
4486.44 1967
4487.07 1871
4487.70 1894
4488.34 1890
4488.97 1887
4489.60 1895
4490.23 1985
4490.87 1993
4491.50 1918
4492.13 1866
4492.76 1852
4493.40 1874
4494.03 1968
4494.66 1951
4495.30 1896
4495.93 1832
4496.56 1870
4497.19 1941
4497.83 1967
4498.46 2012
4499.09 2081
4499.73 2170
4500.36 2278
4500.99 2362
4501.63 2465
4502.26 2516
4502.89 2486
4503.53 2493
4504.16 2359
4504.79 2229
4505.43 2150
4506.06 2204
4506.69 2064
4507.33 1959
4507.96 1877
4508.59 1961
4509.23 1975
4509.86 1896
4510.50 1851
4511.13 1829
4511.76 1906
4512.40 1902
4513.03 1962
4513.67 2049
4514.30 1939
4514.93 1879
4515.57 1948
4516.20 1919
4516.84 1906
4517.47 1918
4518.11 1871
4518.74 1977
4519.37 1919
4520.01 1918
4520.64 2033
4521.28 1996
4521.91 1987
4522.55 2060
4523.18 2025
4523.82 2076
4524.45 2024
4525.09 2198
4525.72 2190
4526.36 2442
4526.99 2675
4527.63 3043
4528.26 3425
4528.90 3836
4529.53 4427
4530.17 5019
4530.80 5243
4531.44 5416
4532.07 5455
4532.71 5328
4533.34 5053
4533.98 4490
4534.62 3890
4535.25 3513
4535.89 3111
4536.52 2760
4537.16 2474
4537.79 2312
4538.43 2119
4539.07 2026
4539.70 2018
4540.34 1902
4540.97 1967
4541.61 1947
4542.25 1945
4542.88 1962
4543.52 1897
4544.15 1887
4544.79 1813
4545.43 1792
4546.06 1776
4546.70 1789
4547.34 1755
4547.97 1742
4548.61 1867
4549.25 1876
4549.88 1847
4550.52 1925
4551.16 1863
4551.79 1953
4552.43 1984
4553.07 2036
4553.70 2013
4554.34 1988
4554.98 1935
4555.61 1965
4556.25 1880
4556.89 1903
4557.53 1935
4558.16 2019
4558.80 1909
4559.44 1954
4560.07 1956
4560.71 1954
4561.35 1988
4561.99 1907
4562.62 2108
4563.26 2047
4563.90 1924
4564.54 2059
4565.18 2153
4565.81 2247
4566.45 2207
4567.09 2296
4567.73 2374
4568.36 2468
4569.00 2502
4569.64 2411
4570.28 2428
4570.92 2416
4571.55 2427
4572.19 2509
4572.83 2506
4573.47 2373
4574.11 2201
4574.75 2144
4575.38 2004
4576.02 1925
4576.66 1962
4577.30 1919
4577.94 1814
4578.58 1747
4579.22 1788
4579.85 1953
4580.49 1849
4581.13 1879
4581.77 1909
4582.41 1968
4583.05 1996
4583.69 1877
4584.33 1889
4584.97 1948
4585.61 1899
4586.24 1825
4586.88 1882
4587.52 1924
4588.16 1918
4588.80 1989
4589.44 1957
4590.08 1980
4590.72 1936
4591.36 1983
4592.00 1931
4592.64 1913
4593.28 1914
4593.92 1857
4594.56 1785
4595.20 1889
4595.84 1741
4596.48 1733
4597.12 1787
4597.76 1819
4598.40 1856
4599.04 1738
4599.68 1770
4600.32 1760
4600.96 1806
4601.60 1851
4602.24 1821
4602.88 1817
4603.52 1889
4604.16 1951
4604.80 1914
4605.44 1929
4606.08 1964
4606.72 1949
4607.36 1964
4608.00 2021
4608.64 1972
4609.28 1930
4609.93 1843
4610.57 1823
4611.21 1863
4611.85 1846
4612.49 1802
4613.13 1878
4613.77 1854
4614.41 1784
4615.05 1841
4615.69 1758
4616.34 1732
4616.98 1662
4617.62 1595
4618.26 1631
4618.90 1702
4619.54 1758
4620.18 1725
4620.83 1642
4621.47 1718
4622.11 1720
4622.75 1637
4623.39 1671
4624.03 1702
4624.68 1746
4625.32 1701
4625.96 1751
4626.60 1723
4627.24 1653
4627.89 1609
4628.53 1722
4629.17 1728
4629.81 1720
4630.45 1797
4631.10 1828
4631.74 1831
4632.38 1765
4633.02 1841
4633.67 1785
4634.31 1797
4634.95 1790
4635.59 1915
4636.24 1931
4636.88 1990
4637.52 2105
4638.17 2189
4638.81 2126
4639.45 2107
4640.09 2043
4640.74 2052
4641.38 2020
4642.02 1976
4642.67 1930
4643.31 1873
4643.95 1806
4644.60 1798
4645.24 1803
4645.88 1708
4646.53 1710
4647.17 1731
4647.81 1695
4648.46 1748
4649.10 1758
4649.74 1727
4650.39 1726
4651.03 1731
4651.67 1698
4652.32 1702
4652.96 1693
4653.61 1685
4654.25 1730
4654.89 1699
4655.54 1691
4656.18 1672
4656.83 1622
4657.47 1679
4658.11 1593
4658.76 1665
4659.40 1673
4660.05 1677
4660.69 1695
4661.33 1741
4661.98 1681
4662.62 1686
4663.27 1603
4663.91 1606
4664.56 1653
4665.20 1712
4665.85 1681
4666.49 1617
4667.14 1673
4667.78 1671
4668.43 1693
4669.07 1683
4669.72 1676
4670.36 1600
4671.01 1641
4671.65 1723
4672.30 1720
4672.94 1670
4673.59 1653
4674.23 1662
4674.88 1774
4675.52 1715
4676.17 1669
4676.81 1699
4677.46 1687
4678.10 1804
4678.75 1731
4679.40 1726
4680.04 1647
4680.69 1740
4681.33 1735
4681.98 1660
4682.62 1679
4683.27 1689
4683.92 1728
4684.56 1751
4685.21 1793
4685.85 1719
4686.50 1679
4687.15 1673
4687.79 1632
4688.44 1686
4689.09 1684
4689.73 1640
4690.38 1614
4691.02 1651
4691.67 1763
4692.32 1634
4692.96 1692
4693.61 1714
4694.26 1747
4694.90 1853
4695.55 1831
4696.20 1890
4696.84 1994
4697.49 2137
4698.14 2208
4698.78 2336
4699.43 2354
4700.08 2262
4700.73 2303
4701.37 2220
4702.02 2109
4702.67 2044
4703.31 1961
4703.96 1851
4704.61 1776
4705.26 1754
4705.90 1811
4706.55 1812
4707.20 1818
4707.85 1779
4708.49 1766
4709.14 1844
4709.79 1728
4710.44 1799
4711.09 1947
4711.73 1867
4712.38 1775
4713.03 1799
4713.68 1883
4714.33 1788
4714.97 1837
4715.62 1742
4716.27 1792
4716.92 1900
4717.57 1878
4718.21 1887
4718.86 1935
4719.51 1941
4720.16 1913
4720.81 2050
4721.46 2015
4722.11 2033
4722.75 2049
4723.40 2053
4724.05 2066
4724.70 2139
4725.35 2327
4726.00 2255
4726.65 2357
4727.30 2298
4727.94 2157
4728.59 2194
4729.24 2190
4729.89 2006
4730.54 1896
4731.19 1869
4731.84 1817
4732.49 1746
4733.14 1693
4733.79 1834
4734.44 1795
4735.09 1798
4735.74 1840
4736.38 1866
4737.03 1832
4737.68 1947
4738.33 2022
4738.98 1924
4739.63 2052
4740.28 2110
4740.93 2118
4741.58 1980
4742.23 1894
4742.88 1862
4743.53 1879
4744.18 1915
4744.83 1826
4745.48 1869
4746.13 1839
4746.78 1782
4747.43 1859
4748.08 1887
4748.73 1800
4749.39 1916
4750.04 1991
4750.69 2036
4751.34 2122
4751.99 2095
4752.64 2067
4753.29 2065
4753.94 2051
4754.59 1932
4755.24 1916
4755.89 1886
4756.54 1887
4757.19 1839
4757.84 1836
4758.50 1908
4759.15 1795
4759.80 1774
4760.45 1830
4761.10 1730
4761.75 1703
4762.40 1715
4763.05 1666
4763.71 1753
4764.36 1738
4765.01 1770
4765.66 1780
4766.31 1816
4766.96 1886
4767.62 1819
4768.27 1828
4768.92 1763
4769.57 1786
4770.22 1711
4770.87 1707
4771.53 1707
4772.18 1623
4772.83 1633
4773.48 1638
4774.13 1664
4774.79 1629
4775.44 1664
4776.09 1765
4776.74 1667
4777.40 1569
4778.05 1588
4778.70 1695
4779.35 1634
4780.01 1612
4780.66 1679
4781.31 1692
4781.96 1644
4782.62 1630
4783.27 1706
4783.92 1702
4784.57 1663
4785.23 1616
4785.88 1634
4786.53 1643
4787.19 1658
4787.84 1668
4788.49 1669
4789.15 1695
4789.80 1663
4790.45 1575
4791.11 1578
4791.76 1692
4792.41 1667
4793.07 1617
4793.72 1600
4794.37 1634
4795.03 1696
4795.68 1665
4796.33 1600
4796.99 1561
4797.64 1574
4798.29 1625
4798.95 1525
4799.60 1589
4800.26 1574
4800.91 1582
4801.56 1677
4802.22 1655
4802.87 1644
4803.53 1639
4804.18 1623
4804.83 1636
4805.49 1657
4806.14 1603
4806.80 1650
4807.45 1664
4808.11 1660
4808.76 1672
4809.42 1640
4810.07 1615
4810.72 1672
4811.38 1732
4812.03 1724
4812.69 1683
4813.34 1723
4814.00 1716
4814.65 1727
4815.31 1778
4815.96 1828
4816.62 1828
4817.27 1828
4817.93 1885
4818.58 1867
4819.24 1998
4819.89 2013
4820.55 1975
4821.20 1944
4821.86 2015
4822.52 2071
4823.17 2033
4823.83 2062
4824.48 2093
4825.14 2238
4825.79 2179
4826.45 2188
4827.10 2283
4827.76 2238
4828.42 2141
4829.07 2041
4829.73 2061
4830.38 2082
4831.04 2047
4831.70 2111
4832.35 2142
4833.01 2198
4833.66 2320
4834.32 2366
4834.98 2456
4835.63 2451
4836.29 2549
4836.95 2589
4837.60 2573
4838.26 2549
4838.92 2647
4839.57 2612
4840.23 2589
4840.89 2497
4841.54 2464
4842.20 2374
4842.86 2343
4843.51 2392
4844.17 2340
4844.83 2357
4845.48 2340
4846.14 2391
4846.80 2442
4847.45 2520
4848.11 2694
4848.77 2796
4849.43 2894
4850.08 3014
4850.74 3044
4851.40 2901
4852.06 2846
4852.71 2740
4853.37 2634
4854.03 2535
4854.69 2534
4855.34 2608
4856.00 2693
4856.66 2784
4857.32 2741
4857.97 2957
4858.63 2994
4859.29 3102
4859.95 2878
4860.61 2786
4861.26 2814
4861.92 2773
4862.58 2675
4863.24 2794
4863.90 2743
4864.55 2641
4865.21 2830
4865.87 2849
4866.53 2773
4867.19 2875
4867.85 2725
4868.51 2677
4869.16 2631
4869.82 2555
4870.48 2407
4871.14 2418
4871.80 2408
4872.46 2357
4873.12 2412
4873.78 2282
4874.43 2310
4875.09 2352
4875.75 2432
4876.41 2387
4877.07 2354
4877.73 2392
4878.39 2409
4879.05 2406
4879.71 2444
4880.37 2385
4881.03 2352
4881.69 2152
4882.34 2088
4883.00 2046
4883.66 2016
4884.32 2164
4884.98 2072
4885.64 2017
4886.30 2079
4886.96 2130
4887.62 2181
4888.28 2128
4888.94 2251
4889.60 2386
4890.26 2441
4890.92 2437
4891.58 2488
4892.24 2530
4892.90 2441
4893.56 2336
4894.22 2275
4894.88 2218
4895.54 2220
4896.20 2117
4896.86 2121
4897.52 2178
4898.19 2238
4898.85 2247
4899.51 2295
4900.17 2320
4900.83 2226
4901.49 2217
4902.15 2097
4902.81 2076
4903.47 2050
4904.13 1942
4904.79 1937
4905.45 1963
4906.12 1951
4906.78 1919
4907.44 1855
4908.10 1988
4908.76 1886
4909.42 1937
4910.08 1833
4910.74 1861
4911.41 1912
4912.07 1875
4912.73 1798
4913.39 1817
4914.05 1812
4914.71 1854
4915.38 1805
4916.04 1727
4916.70 1738
4917.36 1714
4918.02 1703
4918.68 1710
4919.35 1706
4920.01 1716
4920.67 1640
4921.33 1672
4921.99 1686
4922.66 1670
4923.32 1629
4923.98 1633
4924.64 1725
4925.31 1679
4925.97 1616
4926.63 1671
4927.29 1690
4927.96 1743
4928.62 1700
4929.28 1654
4929.94 1673
4930.61 1642
4931.27 1679
4931.93 1702
4932.59 1680
4933.26 1655
4933.92 1665
4934.58 1680
4935.25 1670
4935.91 1686
4936.57 1679
4937.24 1697
4937.90 1767
4938.56 1748
4939.23 1650
4939.89 1665
4940.55 1690
4941.22 1655
4941.88 1744
4942.54 1764
4943.21 1707
4943.87 1679
4944.53 1666
4945.20 1646
4945.86 1633
4946.52 1638
4947.19 1640
4947.85 1626
4948.52 1650
4949.18 1608
4949.84 1630
4950.51 1677
4951.17 1583
4951.84 1619
4952.50 1616
4953.17 1606
4953.83 1616
4954.49 1716
4955.16 1779
4955.82 1705
4956.49 1779
4957.15 1864
4957.82 1803
4958.48 1788
4959.15 1827
4959.81 1774
4960.47 1720
4961.14 1773
4961.80 1700
4962.47 1759
4963.13 1766
4963.80 1842
4964.46 1915
4965.13 1827
4965.79 1765
4966.46 1779
4967.12 1838
4967.79 1748
4968.45 1720
4969.12 1619
4969.79 1722
4970.45 1745
4971.12 1815
4971.78 1761
4972.45 1740
4973.11 1694
4973.78 1662
4974.44 1691
4975.11 1660
4975.78 1697
4976.44 1718
4977.11 1695
4977.77 1723
4978.44 1711
4979.11 1746
4979.77 1710
4980.44 1719
4981.10 1680
4981.77 1701
4982.44 1659
4983.10 1732
4983.77 1675
4984.43 1739
4985.10 1832
4985.77 2025
4986.43 2108
4987.10 2306
4987.77 2459
4988.43 2647
4989.10 2701
4989.77 2687
4990.43 2638
4991.10 2415
4991.77 2360
4992.43 2122
4993.10 1980
4993.77 1884
4994.43 1779
4995.10 1785
4995.77 1775
4996.44 1674
4997.10 1663
4997.77 1636
4998.44 1633
4999.10 1603
4999.77 1534
5000.44 1547
5001.11 1586
5001.77 1566
5002.44 1571
5003.11 1515
5003.78 1539
5004.44 1492
5005.11 1539
5005.78 1582
5006.45 1532
5007.12 1591
5007.78 1579
5008.45 1649
5009.12 1648
5009.79 1645
5010.46 1639
5011.12 1696
5011.79 1605
5012.46 1593
5013.13 1687
5013.80 1664
5014.47 1751
5015.13 1688
5015.80 1703
5016.47 1774
5017.14 1796
5017.81 1792
5018.48 1948
5019.14 1977
5019.81 1924
5020.48 2132
5021.15 2147
5021.82 2218
5022.49 2402
5023.16 2461
5023.83 2473
5024.50 2356
5025.16 2232
5025.83 2198
5026.50 2048
5027.17 1977
5027.84 1999
5028.51 1893
5029.18 1850
5029.85 1805
5030.52 1782
5031.19 1674
5031.86 1676
5032.53 1649
5033.20 1628
5033.87 1701
5034.54 1645
5035.21 1737
5035.88 1803
5036.54 1779
5037.21 1629
5037.88 1701
5038.55 1594
5039.22 1639
5039.89 1627
5040.56 1757
5041.23 1735
5041.90 1706
5042.58 1639
5043.25 1672
5043.92 1673
5044.59 1690
5045.26 1608
5045.93 1637
5046.60 1605
5047.27 1613
5047.94 1644
5048.61 1558
5049.28 1626
5049.95 1571
5050.62 1628
5051.29 1606
5051.96 1585
5052.63 1503
5053.30 1426
5053.98 1487
5054.65 1519
5055.32 1453
5055.99 1506
5056.66 1557
5057.33 1605
5058.00 1572
5058.67 1622
5059.34 1553
5060.02 1561
5060.69 1567
5061.36 1586
5062.03 1616
5062.70 1649
5063.37 1653
5064.04 1683
5064.72 1663
5065.39 1592
5066.06 1511
5066.73 1495
5067.40 1535
5068.08 1547
5068.75 1502
5069.42 1496
5070.09 1507
5070.76 1547
5071.44 1470
5072.11 1557
5072.78 1552
5073.45 1591
5074.12 1611
5074.80 1601
5075.47 1597
5076.14 1589
5076.81 1678
5077.49 1665
5078.16 1733
5078.83 1767
5079.50 1714
5080.18 1766
5080.85 1781
5081.52 1708
5082.20 1690
5082.87 1668
5083.54 1614
5084.21 1595
5084.89 1521
5085.56 1578
5086.23 1610
5086.91 1666
5087.58 1696
5088.25 1796
5088.93 1772
5089.60 1791
5090.27 1816
5090.95 1774
5091.62 1811
5092.29 1823
5092.97 1749
5093.64 1745
5094.31 1697
5094.99 1622
5095.66 1627
5096.34 1574
5097.01 1614
5097.68 1567
5098.36 1569
5099.03 1555
5099.70 1525
5100.38 1598
5101.05 1633
5101.73 1468
5102.40 1542
5103.08 1627
5103.75 1640
5104.42 1680
5105.10 1705
5105.77 1611
5106.45 1554
5107.12 1591
5107.80 1582
5108.47 1530
5109.15 1596
5109.82 1608
5110.49 1621
5111.17 1568
5111.84 1603
5112.52 1580
5113.19 1575
5113.87 1664
5114.54 1638
5115.22 1574
5115.89 1673
5116.57 1661
5117.24 1715
5117.92 1765
5118.59 1855
5119.27 1868
5119.94 1801
5120.62 1768
5121.30 1794
5121.97 1758
5122.65 1656
5123.32 1661
5124.00 1607
5124.67 1571
5125.35 1597
5126.02 1628
5126.70 1586
5127.38 1631
5128.05 1690
5128.73 1568
5129.40 1610
5130.08 1712
5130.76 1625
5131.43 1685
5132.11 1689
5132.78 1647
5133.46 1688
5134.14 1674
5134.81 1619
5135.49 1644
5136.17 1668
5136.84 1669
5137.52 1687
5138.20 1732
5138.87 1757
5139.55 1812
5140.22 1788
5140.90 1821
5141.58 1772
5142.26 1750
5142.93 1652
5143.61 1521
5144.29 1597
5144.96 1540
5145.64 1527
5146.32 1531
5146.99 1497
5147.67 1510
5148.35 1505
5149.03 1466
5149.70 1447
5150.38 1522
5151.06 1519
5151.73 1428
5152.41 1478
5153.09 1491
5153.77 1387
5154.44 1438
5155.12 1440
5155.80 1455
5156.48 1467
5157.16 1458
5157.83 1527
5158.51 1526
5159.19 1513
5159.87 1453
5160.55 1434
5161.22 1369
5161.90 1423
5162.58 1401
5163.26 1474
5163.94 1366
5164.61 1425
5165.29 1434
5165.97 1455
5166.65 1479
5167.33 1494
5168.01 1495
5168.68 1450
5169.36 1467
5170.04 1406
5170.72 1450
5171.40 1420
5172.08 1430
5172.76 1387
5173.44 1366
5174.11 1392
5174.79 1462
5175.47 1487
5176.15 1425
5176.83 1339
5177.51 1468
5178.19 1489
5178.87 1491
5179.55 1562
5180.23 1495
5180.91 1524
5181.58 1550
5182.26 1543
5182.94 1434
5183.62 1499
5184.30 1430
5184.98 1506
5185.66 1537
5186.34 1428
5187.02 1371
5187.70 1407
5188.38 1437
5189.06 1373
5189.74 1390
5190.42 1409
5191.10 1357
5191.78 1387
5192.46 1364
5193.14 1326
5193.82 1347
5194.50 1364
5195.18 1441
5195.86 1445
5196.54 1476
5197.22 1433
5197.90 1391
5198.58 1422
5199.26 1369
5199.94 1374
5200.63 1411
5201.31 1405
5201.99 1367
5202.67 1438
5203.35 1407
5204.03 1494
5204.71 1471
5205.39 1471
5206.07 1499
5206.75 1423
5207.43 1579
5208.11 1568
5208.80 1567
5209.48 1615
5210.16 1620
5210.84 1644
5211.52 1600
5212.20 1574
5212.88 1543
5213.57 1553
5214.25 1623
5214.93 1588
5215.61 1563
5216.29 1557
5216.97 1636
5217.66 1677
5218.34 1607
5219.02 1619
5219.70 1594
5220.38 1590
5221.06 1673
5221.75 1587
5222.43 1680
5223.11 1631
5223.79 1547
5224.47 1584
5225.16 1506
5225.84 1547
5226.52 1488
5227.20 1544
5227.89 1528
5228.57 1515
5229.25 1517
5229.93 1550
5230.62 1508
5231.30 1593
5231.98 1589
5232.66 1470
5233.35 1498
5234.03 1530
5234.71 1536
5235.40 1625
5236.08 1639
5236.76 1607
5237.44 1647
5238.13 1641
5238.81 1651
5239.49 1673
5240.18 1668
5240.86 1596
5241.54 1615
5242.23 1573
5242.91 1554
5243.59 1501
5244.28 1497
5244.96 1569
5245.64 1517
5246.33 1544
5247.01 1582
5247.70 1671
5248.38 1679
5249.06 1620
5249.75 1647
5250.43 1602
5251.11 1614
5251.80 1558
5252.48 1569
5253.17 1601
5253.85 1597
5254.53 1530
5255.22 1494
5255.90 1528
5256.59 1504
5257.27 1521
5257.96 1506
5258.64 1452
5259.32 1490
5260.01 1520
5260.69 1555
5261.38 1496
5262.06 1586
5262.75 1546
5263.43 1649
5264.12 1711
5264.80 1661
5265.49 1604
5266.17 1559
5266.86 1652
5267.54 1608
5268.23 1584
5268.91 1527
5269.60 1604
5270.28 1597
5270.97 1535
5271.65 1650
5272.34 1581
5273.02 1574
5273.71 1638
5274.39 1575
5275.08 1603
5275.76 1546
5276.45 1532
5277.14 1576
5277.82 1661
5278.51 1737
5279.19 1764
5279.88 1877
5280.56 1957
5281.25 1997
5281.94 2010
5282.62 1960
5283.31 1886
5283.99 1907
5284.68 1801
5285.37 1796
5286.05 1741
5286.74 1714
5287.43 1686
5288.11 1539
5288.80 1572
5289.48 1572
5290.17 1646
5290.86 1670
5291.54 1696
5292.23 1752
5292.92 1630
5293.60 1670
5294.29 1762
5294.98 1832
5295.66 1872
5296.35 1806
5297.04 1863
5297.72 1982
5298.41 2126
5299.10 2168
5299.79 2289
5300.47 2470
5301.16 2482
5301.85 2529
5302.53 2458
5303.22 2438
5303.91 2305
5304.60 2126
5305.28 2083
5305.97 2002
5306.66 1868
5307.35 1823
5308.03 1725
5308.72 1820
5309.41 1809
5310.10 1735
5310.78 1722
5311.47 1763
5312.16 1864
5312.85 1790
5313.54 1802
5314.22 1727
5314.91 1732
5315.60 1761
5316.29 1724
5316.98 1656
5317.66 1539
5318.35 1702
5319.04 1825
5319.73 1747
5320.42 1691
5321.11 1800
5321.80 1784
5322.48 1717
5323.17 1771
5323.86 1713
5324.55 1559
5325.24 1627
5325.93 1616
5326.62 1628
5327.30 1661
5327.99 1605
5328.68 1627
5329.37 1741
5330.06 1686
5330.75 1697
5331.44 1690
5332.13 1688
5332.82 1644
5333.51 1640
5334.20 1660
5334.88 1668
5335.57 1645
5336.26 1667
5336.95 1680
5337.64 1684
5338.33 1683
5339.02 1707
5339.71 1732
5340.40 1746
5341.09 1793
5341.78 1821
5342.47 1821
5343.16 1755
5343.85 1818
5344.54 1842
5345.23 1997
5345.92 2038
5346.61 2081
5347.30 2228
5347.99 2319
5348.68 2494
5349.37 2637
5350.06 2646
5350.75 2728
5351.44 2761
5352.13 2656
5352.82 2543
5353.51 2516
5354.20 2290
5354.90 2125
5355.59 1973
5356.28 1892
5356.97 1783
5357.66 1751
5358.35 1656
5359.04 1639
5359.73 1654
5360.42 1694
5361.11 1726
5361.80 1729
5362.49 1709
5363.19 1612
5363.88 1595
5364.57 1587
5365.26 1571
5365.95 1650
5366.64 1578
5367.33 1523
5368.03 1561
5368.72 1552
5369.41 1523
5370.10 1548
5370.79 1505
5371.48 1512
5372.18 1527
5372.87 1548
5373.56 1570
5374.25 1574
5374.94 1579
5375.63 1585
5376.33 1615
5377.02 1602
5377.71 1534
5378.40 1632
5379.10 1631
5379.79 1602
5380.48 1555
5381.17 1539
5381.86 1601
5382.56 1524
5383.25 1453
5383.94 1483
5384.63 1569
5385.33 1649
5386.02 1664
5386.71 1667
5387.40 1612
5388.10 1693
5388.79 1739
5389.48 1780
5390.18 1836
5390.87 1769
5391.56 1767
5392.26 1632
5392.95 1679
5393.64 1624
5394.33 1573
5395.03 1574
5395.72 1504
5396.41 1534
5397.11 1523
5397.80 1581
5398.49 1547
5399.19 1494
5399.88 1476
5400.58 1472
5401.27 1505
5401.96 1564
5402.66 1501
5403.35 1497
5404.04 1510
5404.74 1511
5405.43 1522
5406.13 1483
5406.82 1516
5407.51 1549
5408.21 1515
5408.90 1483
5409.60 1502
5410.29 1543
5410.98 1473
5411.68 1511
5412.37 1507
5413.07 1475
5413.76 1466
5414.46 1510
5415.15 1579
5415.84 1540
5416.54 1490
5417.23 1547
5417.93 1500
5418.62 1539
5419.32 1587
5420.01 1592
5420.71 1566
5421.40 1599
5422.10 1542
5422.79 1565
5423.49 1547
5424.18 1556
5424.88 1591
5425.57 1508
5426.27 1523
5426.96 1531
5427.66 1514
5428.35 1551
5429.05 1530
5429.74 1576
5430.44 1523
5431.14 1610
5431.83 1563
5432.53 1515
5433.22 1493
5433.92 1568
5434.61 1585
5435.31 1608
5436.01 1624
5436.70 1696
5437.40 1687
5438.09 1689
5438.79 1676
5439.49 1672
5440.18 1660
5440.88 1681
5441.57 1614
5442.27 1610
5442.97 1721
5443.66 1768
5444.36 1783
5445.06 1850
5445.75 1982
5446.45 2013
5447.15 2124
5447.84 2194
5448.54 2185
5449.24 2099
5449.93 2075
5450.63 2042
5451.33 2005
5452.02 1923
5452.72 1905
5453.42 1796
5454.11 1817
5454.81 1822
5455.51 1780
5456.20 1793
5456.90 1708
5457.60 1786
5458.30 1739
5458.99 1739
5459.69 1818
5460.39 1845
5461.09 1835
5461.78 1901
5462.48 1956
5463.18 1975
5463.88 1956
5464.57 2064
5465.27 2037
5465.97 1942
5466.67 1972
5467.36 2021
5468.06 1892
5468.76 1976
5469.46 1935
5470.16 1979
5470.85 1987
5471.55 1993
5472.25 2022
5472.95 2054
5473.65 2052
5474.35 2067
5475.04 2054
5475.74 2076
5476.44 2138
5477.14 2198
5477.84 2418
5478.54 2523
5479.23 2733
5479.93 2908
5480.63 2843
5481.33 2925
5482.03 2891
5482.73 2662
5483.43 2541
5484.13 2446
5484.83 2374
5485.52 2318
5486.22 2357
5486.92 2383
5487.62 2338
5488.32 2306
5489.02 2233
5489.72 2307
5490.42 2322
5491.12 2226
5491.82 2382
5492.52 2493
5493.22 2455
5493.92 2346
5494.62 2403
5495.31 2404
5496.01 2582
5496.71 2700
5497.41 2674
5498.11 3008
5498.81 3441
5499.51 3718
5500.21 4274
5500.91 4486
5501.61 4588
5502.31 4380
5503.01 4075
5503.71 3687
5504.41 3339
5505.11 3057
5505.81 2784
5506.51 2617
5507.22 2513
5507.92 2349
5508.62 2362
5509.32 2395
5510.02 2364
5510.72 2442
5511.42 2408
5512.12 2554
5512.82 2725
5513.52 2693
5514.22 2665
5514.92 2715
5515.62 2764
5516.32 2550
5517.03 2500
5517.73 2470
5518.43 2327
5519.13 2236
5519.83 2188
5520.53 2005
5521.23 2010
5521.93 1942
5522.63 2067
5523.34 1992
5524.04 1849
5524.74 1867
5525.44 1880
5526.14 1826
5526.84 1766
5527.55 1736
5528.25 1745
5528.95 1792
5529.65 1821
5530.35 1827
5531.05 1725
5531.76 1767
5532.46 1792
5533.16 1747
5533.86 1727
5534.56 1685
5535.27 1732
5535.97 1750
5536.67 1708
5537.37 1627
5538.08 1682
5538.78 1775
5539.48 1644
5540.18 1645
5540.89 1700
5541.59 1624
5542.29 1710
5542.99 1668
5543.70 1643
5544.40 1654
5545.10 1629
5545.80 1766
5546.51 1740
5547.21 1730
5547.91 1762
5548.62 1692
5549.32 1758
5550.02 1801
5550.73 1820
5551.43 1805
5552.13 1782
5552.84 1704
5553.54 1692
5554.24 1684
5554.95 1681
5555.65 1621
5556.35 1606
5557.06 1503
5557.76 1549
5558.46 1651
5559.17 1661
5559.87 1651
5560.57 1645
5561.28 1642
5561.98 1685
5562.69 1705
5563.39 1682
5564.09 1623
5564.80 1614
5565.50 1659
5566.21 1583
5566.91 1612
5567.61 1620
5568.32 1631
5569.02 1605
5569.73 1579
5570.43 1537
5571.14 1522
5571.84 1590
5572.54 1599
5573.25 1637
5573.95 1604
5574.66 1648
5575.36 1602
5576.07 1604
5576.77 1607
5577.48 1600
5578.18 1631
5578.89 1633
5579.59 1631
5580.30 1553
5581.00 1615
5581.71 1531
5582.41 1510
5583.12 1497
5583.82 1510
5584.53 1510
5585.23 1528
5585.94 1522
5586.64 1455
5587.35 1490
5588.06 1578
5588.76 1472
5589.47 1473
5590.17 1504
5590.88 1583
5591.58 1506
5592.29 1481
5592.99 1470
5593.70 1563
5594.41 1522
5595.11 1544
5595.82 1548
5596.52 1491
5597.23 1494
5597.94 1505
5598.64 1508
5599.35 1487
5600.06 1442
5600.76 1476
5601.47 1491
5602.17 1500
5602.88 1439
5603.59 1456
5604.29 1505
5605.00 1518
5605.71 1440
5606.41 1449
5607.12 1482
5607.83 1478
5608.53 1437
5609.24 1385
5609.95 1447
5610.65 1415
5611.36 1438
5612.07 1490
5612.78 1440
5613.48 1402
5614.19 1469
5614.90 1480
5615.60 1424
5616.31 1413
5617.02 1431
5617.73 1361
5618.43 1390
5619.14 1429
5619.85 1443
5620.56 1464
5621.26 1414
5621.97 1451
5622.68 1453
5623.39 1455
5624.09 1445
5624.80 1474
5625.51 1507
5626.22 1385
5626.93 1493
5627.63 1539
5628.34 1536
5629.05 1511
5629.76 1531
5630.47 1562
5631.17 1598
5631.88 1500
5632.59 1491
5633.30 1573
5634.01 1483
5634.72 1460
5635.42 1533
5636.13 1541
5636.84 1612
5637.55 1531
5638.26 1534
5638.97 1515
5639.68 1490
5640.39 1643
5641.09 1698
5641.80 1636
5642.51 1634
5643.22 1630
5643.93 1588
5644.64 1561
5645.35 1581
5646.06 1600
5646.77 1503
5647.48 1550
5648.19 1654
5648.89 1598
5649.60 1472
5650.31 1519
5651.02 1562
5651.73 1568
5652.44 1540
5653.15 1476
5653.86 1563
5654.57 1578
5655.28 1559
5655.99 1596
5656.70 1652
5657.41 1704
5658.12 1688
5658.83 1771
5659.54 1778
5660.25 1696
5660.96 1703
5661.67 1625
5662.38 1602
5663.09 1607
5663.80 1563
5664.51 1526
5665.22 1575
5665.93 1446
5666.64 1429
5667.35 1492
5668.06 1507
5668.77 1536
5669.48 1592
5670.19 1643
5670.91 1674
5671.62 1659
5672.33 1591
5673.04 1631
5673.75 1601
5674.46 1613
5675.17 1583
5675.88 1535
5676.59 1532
5677.30 1591
5678.01 1511
5678.73 1493
5679.44 1530
5680.15 1622
5680.86 1601
5681.57 1599
5682.28 1643
5682.99 1660
5683.71 1595
5684.42 1570
5685.13 1562
5685.84 1560
5686.55 1533
5687.26 1490
5687.98 1562
5688.69 1562
5689.40 1595
5690.11 1547
5690.82 1576
5691.54 1644
5692.25 1580
5692.96 1487
5693.67 1522
5694.38 1560
5695.10 1438
5695.81 1474
5696.52 1465
5697.23 1456
5697.95 1526
5698.66 1485
5699.37 1608
5700.08 1572
5700.80 1562
5701.51 1540
5702.22 1542
5702.93 1511
5703.65 1569
5704.36 1587
5705.07 1531
5705.78 1529
5706.50 1536
5707.21 1529
5707.92 1483
5708.64 1452
5709.35 1444
5710.06 1468
5710.78 1508
5711.49 1475
5712.20 1460
5712.92 1489
5713.63 1439
5714.34 1410
5715.06 1457
5715.77 1448
5716.48 1490
5717.20 1411
5717.91 1362
5718.62 1438
5719.34 1463
5720.05 1495
5720.77 1569
5721.48 1544
5722.19 1507
5722.91 1548
5723.62 1560
5724.33 1473
5725.05 1555
5725.76 1600
5726.48 1578
5727.19 1551
5727.91 1599
5728.62 1617
5729.33 1584
5730.05 1470
5730.76 1539
5731.48 1623
5732.19 1622
5732.91 1612
5733.62 1610
5734.34 1679
5735.05 1586
5735.77 1695
5736.48 1884
5737.20 1975
5737.91 2205
5738.63 2370
5739.34 2494
5740.06 2594
5740.77 2710
5741.49 2660
5742.20 2597
5742.92 2530
5743.63 2278
5744.35 2136
5745.06 2087
5745.78 2005
5746.49 1914
5747.21 1847
5747.92 1797
5748.64 1783
5749.35 1756
5750.07 1706
5750.79 1683
5751.50 1708
5752.22 1743
5752.93 1654
5753.65 1780
5754.36 1635
5755.08 1680
5755.80 1706
5756.51 1772
5757.23 1742
5757.95 1697
5758.66 1753
5759.38 1843
5760.09 1847
5760.81 1874
5761.53 1908
5762.24 1974
5762.96 2085
5763.68 2161
5764.39 2214
5765.11 2388
5765.83 2420
5766.54 2415
5767.26 2335
5767.98 2358
5768.69 2310
5769.41 2194
5770.13 2127
5770.84 2041
5771.56 1989
5772.28 1885
5772.99 1934
5773.71 1913
5774.43 1936
5775.15 1985
5775.86 1993
5776.58 2002
5777.30 2026
5778.01 2074
5778.73 2117
5779.45 2147
5780.17 2152
5780.88 2242
5781.60 2196
5782.32 2258
5783.04 2170
5783.76 2053
5784.47 2111
5785.19 2162
5785.91 2065
5786.63 2140
5787.34 2121
5788.06 2092
5788.78 2138
5789.50 2239
5790.22 2253
5790.94 2239
5791.65 2434
5792.37 2326
5793.09 2464
5793.81 2604
5794.53 2622
5795.25 2631
5795.96 2640
5796.68 2804
5797.40 2822
5798.12 2885
5798.84 3364
5799.56 3843
5800.28 4583
5800.99 5750
5801.71 6735
5802.43 7497
5803.15 7822
5803.87 7837
5804.59 7251
5805.31 6350
5806.03 5272
5806.75 4576
5807.47 4024
5808.18 3513
5808.90 3331
5809.62 3037
5810.34 3012
5811.06 2937
5811.78 2965
5812.50 3010
5813.22 2948
5813.94 2911
5814.66 2880
5815.38 2995
5816.10 3040
5816.82 2996
5817.54 3041
5818.26 3031
5818.98 3063
5819.70 2907
5820.42 2908
5821.14 2880
5821.86 2737
5822.58 2768
5823.30 2738
5824.02 2654
5824.74 2507
5825.46 2462
5826.18 2341
5826.90 2256
5827.62 2228
5828.34 2313
5829.06 2335
5829.78 2199
5830.50 2144
5831.22 2112
5831.95 2118
5832.67 2115
5833.39 2031
5834.11 2022
5834.83 2006
5835.55 2023
5836.27 1918
5836.99 1976
5837.71 1895
5838.43 1888
5839.15 1942
5839.88 1985
5840.60 1965
5841.32 1937
5842.04 1958
5842.76 1949
5843.48 1926
5844.20 1943
5844.93 1928
5845.65 1836
5846.37 1854
5847.09 1867
5847.81 1795
5848.53 1792
5849.26 1770
5849.98 1881
5850.70 1812
5851.42 1911
5852.14 1905
5852.87 1881
5853.59 1862
5854.31 1868
5855.03 1860
5855.75 1764
5856.48 1775
5857.20 1827
5857.92 1856
5858.64 1775
5859.37 1784
5860.09 1790
5860.81 1740
5861.53 1783
5862.26 1789
5862.98 1763
5863.70 1743
5864.42 1750
5865.15 1725
5865.87 1688
5866.59 1672
5867.31 1748
5868.04 1701
5868.76 1666
5869.48 1715
5870.21 1716
5870.93 1682
5871.65 1732
5872.38 1703
5873.10 1740
5873.82 1734
5874.55 1734
5875.27 1823
5875.99 1782
5876.72 1817
5877.44 1823
5878.16 1802
5878.89 1778
5879.61 1798
5880.33 1734
5881.06 1723
5881.78 1722
5882.51 1692
5883.23 1743
5883.95 1726
5884.68 1746
5885.40 1815
5886.13 1795
5886.85 1825
5887.57 1768
5888.30 1803
5889.02 1754
5889.75 1760
5890.47 1835
5891.20 1838
5891.92 1790
5892.64 1702
5893.37 1759
5894.09 1785
5894.82 1792
5895.54 1728
5896.27 1749
5896.99 1759
5897.72 1725
5898.44 1855
5899.17 1804
5899.89 1789
5900.62 1787
5901.34 1819
5902.07 1914
5902.79 1842
5903.52 1768
5904.24 1764
5904.97 1720
5905.69 1652
5906.42 1811
5907.14 1763
5907.87 1775
5908.59 1791
5909.32 1821
5910.04 1789
5910.77 1819
5911.50 1821
5912.22 1771
5912.95 1801
5913.67 1818
5914.40 1761
5915.12 1821
5915.85 1862
5916.58 1884
5917.30 1881
5918.03 1950
5918.75 1846
5919.48 1842
5920.21 1893
5920.93 1895
5921.66 1918
5922.39 1886
5923.11 1939
5923.84 1960
5924.56 1972
5925.29 1895
5926.02 1980
5926.74 1992
5927.47 1984
5928.20 2053
5928.92 1957
5929.65 2051
5930.38 1996
5931.10 2064
5931.83 2146
5932.56 2196
5933.28 2208
5934.01 2228
5934.74 2223
5935.47 2366
5936.19 2449
5936.92 2523
5937.65 2524
5938.37 2584
5939.10 2472
5939.83 2498
5940.56 2361
5941.28 2345
5942.01 2454
5942.74 2538
5943.47 2479
5944.19 2493
5944.92 2468
5945.65 2521
5946.38 2552
5947.11 2551
5947.83 2646
5948.56 2706
5949.29 2773
5950.02 2848
5950.74 2919
5951.47 3141
5952.20 3167
5952.93 3257
5953.66 3224
5954.39 3231
5955.11 3239
5955.84 3119
5956.57 3058
5957.30 3126
5958.03 3055
5958.76 3146
5959.48 3159
5960.21 3180
5960.94 3152
5961.67 3098
5962.40 3033
5963.13 3216
5963.86 3339
5964.59 3515
5965.31 3815
5966.04 4057
5966.77 4288
5967.50 4458
5968.23 4531
5968.96 4564
5969.69 4373
5970.42 4219
5971.15 3979
5971.88 3849
5972.61 3754
5973.34 3769
5974.06 3681
5974.79 3644
5975.52 3629
5976.25 3757
5976.98 3770
5977.71 3737
5978.44 3825
5979.17 3946
5979.90 4048
5980.63 4147
5981.36 4188
5982.09 4359
5982.82 4372
5983.55 4395
5984.28 4555
5985.01 4496
5985.74 4502
5986.47 4462
5987.20 4336
5987.93 4227
5988.66 4310
5989.39 4336
5990.12 4347
5990.85 4283
5991.58 4389
5992.32 4361
5993.05 4302
5993.78 4455
5994.51 4475
5995.24 4574
5995.97 4651
5996.70 4669
5997.43 4705
5998.16 4536
5998.89 4624
5999.62 4680
6000.35 4697
6001.09 4497
6001.82 4511
6002.55 4452
6003.28 4294
6004.01 4259
6004.74 4289
6005.47 4292
6006.20 4333
6006.94 4431
6007.67 4785
6008.40 5328
6009.13 6079
6009.86 6822
6010.59 7929
6011.33 9204
6012.06 10261
6012.79 11369
6013.52 12341
6014.25 12595
6014.98 12203
6015.72 11573
6016.45 10865
6017.18 9754
6017.91 8675
6018.64 7342
6019.38 6456
6020.11 5645
6020.84 4986
6021.57 4481
6022.31 4184
6023.04 3927
6023.77 3617
6024.50 3572
6025.24 3513
6025.97 3367
6026.70 3380
6027.43 3283
6028.17 3309
6028.90 3230
6029.63 3234
6030.37 3224
6031.10 3114
6031.83 3074
6032.56 2951
6033.30 2881
6034.03 2943
6034.76 2941
6035.50 2890
6036.23 2998
6036.96 2970
6037.70 3004
6038.43 3129
6039.16 3102
6039.90 3084
6040.63 3136
6041.36 3212
6042.10 3384
6042.83 3374
6043.56 3358
6044.30 3292
6045.03 3398
6045.77 3367
6046.50 3481
6047.23 3522
6047.97 3544
6048.70 3572
6049.44 3687
6050.17 3875
6050.90 4004
6051.64 4141
6052.37 4373
6053.11 4403
6053.84 4495
6054.57 4426
6055.31 4274
6056.04 4101
6056.78 3828
6057.51 3749
6058.25 3630
6058.98 3598
6059.72 3614
6060.45 3428
6061.19 3416
6061.92 3364
6062.66 3331
6063.39 3348
6064.13 3365
6064.86 3311
6065.60 3290
6066.33 3260
6067.07 3199
6067.80 3197
6068.54 3154
6069.27 3023
6070.01 2997
6070.74 3016
6071.48 2943
6072.21 2970
6072.95 2897
6073.68 2810
6074.42 2772
6075.15 2929
6075.89 2741
6076.63 2811
6077.36 2785
6078.10 2749
6078.83 2696
6079.57 2720
6080.30 2768
6081.04 2669
6081.78 2550
6082.51 2717
6083.25 2605
6083.98 2547
6084.72 2539
6085.46 2582
6086.19 2631
6086.93 2573
6087.67 2504
6088.40 2468
6089.14 2483
6089.88 2535
6090.61 2576
6091.35 2507
6092.09 2541
6092.82 2416
6093.56 2474
6094.30 2450
6095.03 2468
6095.77 2433
6096.51 2418
6097.24 2443
6097.98 2466
6098.72 2360
6099.45 2411
6100.19 2487
6100.93 2413
6101.67 2395
6102.40 2377
6103.14 2444
6103.88 2347
6104.61 2377
6105.35 2442
6106.09 2390
6106.83 2366
6107.56 2340
6108.30 2388
6109.04 2425
6109.78 2437
6110.51 2452
6111.25 2497
6111.99 2465
6112.73 2570
6113.47 2515
6114.20 2623
6114.94 2613
6115.68 2573
6116.42 2512
6117.16 2513
6117.89 2541
6118.63 2621
6119.37 2572
6120.11 2623
6120.85 2671
6121.59 2667
6122.32 2753
6123.06 2825
6123.80 2806
6124.54 2716
6125.28 2756
6126.02 2739
6126.76 2658
6127.49 2726
6128.23 2726
6128.97 2796
6129.71 2736
6130.45 2805
6131.19 2706
6131.93 2704
6132.67 2803
6133.41 2758
6134.15 2771
6134.88 2795
6135.62 2788
6136.36 2796
6137.10 2856
6137.84 2938
6138.58 2795
6139.32 2830
6140.06 2889
6140.80 2788
6141.54 2737
6142.28 2719
6143.02 2722
6143.76 2818
6144.50 2764
6145.24 2704
6145.98 2849
6146.72 2885
6147.46 2919
6148.20 2862
6148.94 2938
6149.68 3080
6150.42 3053
6151.16 3047
6151.90 3127
6152.64 3103
6153.38 3000
6154.12 3068
6154.86 3105
6155.60 3165
6156.34 3263
6157.08 3233
6157.82 3279
6158.56 3230
6159.30 3254
6160.04 3327
6160.78 3443
6161.52 3596
6162.27 3659
6163.01 3956
6163.75 4082
6164.49 4107
6165.23 4327
6165.97 4375
6166.71 4684
6167.45 4734
6168.19 4864
6168.94 4886
6169.68 4794
6170.42 4674
6171.16 4420
6171.90 4344
6172.64 4331
6173.38 4362
6174.13 4442
6174.87 4244
6175.61 4131
6176.35 4120
6177.09 4150
6177.83 4183
6178.58 4197
6179.32 4366
6180.06 4356
6180.80 4301
6181.54 4331
6182.28 4422
6183.03 4470
6183.77 4431
6184.51 4417
6185.25 4545
6186.00 4562
6186.74 4660
6187.48 4679
6188.22 4816
6188.97 4813
6189.71 4915
6190.45 5087
6191.19 5350
6191.94 5401
6192.68 5525
6193.42 5711
6194.16 5555
6194.91 5618
6195.65 5362
6196.39 5394
6197.13 5415
6197.88 5438
6198.62 5530
6199.36 5469
6200.11 5468
6200.85 5393
6201.59 5661
6202.34 5894
6203.08 6217
6203.82 6766
6204.57 7761
6205.31 9417
6206.05 11838
6206.80 15119
6207.54 18204
6208.28 20844
6209.03 23595
6209.77 24837
6210.52 24446
6211.26 22933
6212.00 20473
6212.75 17778
6213.49 15180
6214.23 12554
6214.98 10461
6215.72 8772
6216.47 7449
6217.21 6377
6217.95 5574
6218.70 5106
6219.44 4767
6220.19 4441
6220.93 4289
6221.68 4469
6222.42 4549
6223.17 4613
6223.91 4748
6224.65 4843
6225.40 4931
6226.14 4860
6226.89 4603
6227.63 4397
6228.38 4017
6229.12 3781
6229.87 3602
6230.61 3339
6231.36 3259
6232.10 3036
6232.85 3054
6233.59 3007
6234.34 3043
6235.08 2987
6235.83 3090
6236.57 3066
6237.32 3092
6238.06 3160
6238.81 3188
6239.56 3120
6240.30 3217
6241.05 3271
6241.79 3211
6242.54 3356
6243.28 3393
6244.03 3522
6244.77 3673
6245.52 3829
6246.27 3906
6247.01 4039
6247.76 4241
6248.50 4175
6249.25 4054
6250.00 4076
6250.74 3996
6251.49 3900
6252.23 3774
6252.98 3716
6253.73 3685
6254.47 3555
6255.22 3540
6255.97 3636
6256.71 3619
6257.46 3535
6258.21 3562
6258.95 3650
6259.70 3613
6260.45 3618
6261.19 3651
6261.94 3717
6262.69 3903
6263.43 4061
6264.18 4213
6264.93 4260
6265.67 4201
6266.42 4052
6267.17 3847
6267.92 3543
6268.66 3420
6269.41 3298
6270.16 3182
6270.90 3271
6271.65 3306
6272.40 3326
6273.15 3288
6273.89 3312
6274.64 3316
6275.39 3351
6276.14 3421
6276.89 3421
6277.63 3445
6278.38 3387
6279.13 3361
6279.88 3249
6280.62 3188
6281.37 3116
6282.12 3168
6282.87 3118
6283.62 3126
6284.36 2962
6285.11 2938
6285.86 2916
6286.61 2946
6287.36 2826
6288.11 2863
6288.85 2849
6289.60 2838
6290.35 2918
6291.10 2882
6291.85 2887
6292.60 2782
6293.35 2797
6294.09 2770
6294.84 2778
6295.59 2768
6296.34 2735
6297.09 2654
6297.84 2684
6298.59 2663
6299.34 2606
6300.09 2693
6300.83 2739
6301.58 2728
6302.33 2839
6303.08 3012
6303.83 3119
6304.58 3131
6305.33 3067
6306.08 2945
6306.83 2849
6307.58 2769
6308.33 2705
6309.08 2614
6309.83 2625
6310.58 2632
6311.33 2626
6312.08 2621
6312.83 2663
6313.58 2687
6314.33 2679
6315.08 2683
6315.83 2762
6316.58 2846
6317.33 2897
6318.08 2963
6318.83 2958
6319.58 2879
6320.33 2821
6321.08 2681
6321.83 2518
6322.58 2508
6323.33 2466
6324.08 2319
6324.83 2235
6325.58 2165
6326.33 2123
6327.08 2181
6327.83 2235
6328.58 2208
6329.33 2189
6330.08 2173
6330.84 2149
6331.59 2132
6332.34 2171
6333.09 2237
6333.84 2152
6334.59 2171
6335.34 2139
6336.09 2176
6336.84 2232
6337.60 2231
6338.35 2173
6339.10 2172
6339.85 2242
6340.60 2207
6341.35 2179
6342.10 2257
6342.86 2247
6343.61 2318
6344.36 2345
6345.11 2367
6345.86 2256
6346.61 2215
6347.37 2198
6348.12 2231
6348.87 2289
6349.62 2367
6350.37 2297
6351.13 2367
6351.88 2404
6352.63 2555
6353.38 2601
6354.14 2575
6354.89 2568
6355.64 2643
6356.39 2511
6357.14 2485
6357.90 2452
6358.65 2398
6359.40 2281
6360.16 2301
6360.91 2383
6361.66 2284
6362.41 2325
6363.17 2303
6363.92 2313
6364.67 2234
6365.42 2231
6366.18 2259
6366.93 2255
6367.68 2260
6368.44 2257
6369.19 2273
6369.94 2293
6370.70 2252
6371.45 2324
6372.20 2223
6372.96 2204
6373.71 2194
6374.46 2174
6375.22 2141
6375.97 2122
6376.72 2176
6377.48 2129
6378.23 2245
6378.99 2297
6379.74 2138
6380.49 2331
6381.25 2356
6382.00 2280
6382.75 2214
6383.51 2179
6384.26 2198
6385.02 2171
6385.77 2151
6386.53 2110
6387.28 2114
6388.03 2022
6388.79 2115
6389.54 2096
6390.30 2053
6391.05 2019
6391.81 1994
6392.56 1974
6393.31 2010
6394.07 2057
6394.82 2023
6395.58 2135
6396.33 2099
6397.09 2055
6397.84 2047
6398.60 2063
6399.35 2004
6400.11 1948
6400.86 1979
6401.62 1951
6402.37 1956
6403.13 1964
6403.88 1971
6404.64 2013
6405.39 2001
6406.15 1962
6406.90 1972
6407.66 2035
6408.42 2035
6409.17 2091
6409.93 2177
6410.68 2255
6411.44 2185
6412.19 2137
6412.95 2048
6413.71 2028
6414.46 2038
6415.22 2001
6415.97 2023
6416.73 2092
6417.48 2110
6418.24 2058
6419.00 2091
6419.75 2095
6420.51 2092
6421.27 2083
6422.02 2018
6422.78 2123
6423.53 2036
6424.29 2019
6425.05 2009
6425.80 2079
6426.56 2105
6427.32 2040
6428.07 2072
6428.83 2103
6429.59 2089
6430.34 2110
6431.10 2109
6431.86 2146
6432.61 2095
6433.37 2133
6434.13 2154
6434.89 2247
6435.64 2159
6436.40 2242
6437.16 2238
6437.91 2299
6438.67 2191
6439.43 2290
6440.19 2358
6440.94 2371
6441.70 2334
6442.46 2344
6443.22 2323
6443.97 2279
6444.73 2374
6445.49 2323
6446.25 2236
6447.00 2141
6447.76 2199
6448.52 2227
6449.28 2247
6450.04 2216
6450.79 2245
6451.55 2239
6452.31 2291
6453.07 2250
6453.83 2272
6454.58 2330
6455.34 2309
6456.10 2382
6456.86 2336
6457.62 2454
6458.38 2405
6459.13 2423
6459.89 2440
6460.65 2496
6461.41 2424
6462.17 2405
6462.93 2501
6463.69 2476
6464.44 2567
6465.20 2519
6465.96 2576
6466.72 2660
6467.48 2611
6468.24 2684
6469.00 2743
6469.76 2671
6470.52 2695
6471.28 2739
6472.03 2761
6472.79 2761
6473.55 2848
6474.31 2812
6475.07 2867
6475.83 2958
6476.59 2870
6477.35 2830
6478.11 2924
6478.87 2957
6479.63 3048
6480.39 3010
6481.15 2969
6481.91 2974
6482.67 3087
6483.43 3142
6484.19 3122
6484.95 3291
6485.71 3388
6486.47 3485
6487.23 3426
6487.99 3392
6488.75 3438
6489.51 3481
6490.27 3550
6491.03 3742
6491.79 3780
6492.55 3922
6493.31 3968
6494.07 4034
6494.83 4173
6495.59 4259
6496.35 4295
6497.11 4251
6497.87 4178
6498.64 4301
6499.40 4212
6500.16 4072
6500.92 4150
6501.68 4234
6502.44 4279
6503.20 4329
6503.96 4343
6504.72 4292
6505.48 4338
6506.25 4519
6507.01 4578
6507.77 4588
6508.53 4933
6509.29 5118
6510.05 5212
6510.81 5647
6511.57 5813
6512.34 6014
6513.10 6135
6513.86 6058
6514.62 5948
6515.38 5861
6516.15 5818
6516.91 5607
6517.67 5534
6518.43 5577
6519.19 5473
6519.95 5587
6520.72 5543
6521.48 5677
6522.24 5918
6523.00 6213
6523.77 6509
6524.53 7001
6525.29 7497
6526.05 8245
6526.81 8802
6527.58 9091
6528.34 9504
6529.10 9486
6529.86 9255
6530.63 8905
6531.39 8643
6532.15 8927
6532.92 9526
6533.68 10687
6534.44 12569
6535.20 14591
6535.97 16237
6536.73 17553
6537.49 17814
6538.26 16722
6539.02 15371
6539.78 13789
6540.55 11793
6541.31 10121
6542.07 8576
6542.84 7436
6543.60 6432
6544.36 5562
6545.13 5046
6545.89 4680
6546.65 4403
6547.42 4333
6548.18 4307
6548.94 4205
6549.71 4143
6550.47 4085
6551.24 4201
6552.00 4047
6552.76 3979
6553.53 4104
6554.29 4059
6555.06 3855
6555.82 3905
6556.58 3775
6557.35 3756
6558.11 3794
6558.88 3853
6559.64 3940
6560.41 3994
6561.17 4032
6561.93 4060
6562.70 4323
6563.46 4438
6564.23 4422
6564.99 4453
6565.76 4594
6566.52 4570
6567.29 4616
6568.05 4479
6568.82 4408
6569.58 4467
6570.35 4497
6571.11 4707
6571.88 4742
6572.64 4906
6573.41 5059
6574.17 5347
6574.94 5370
6575.70 5483
6576.47 5441
6577.23 5440
6578.00 5364
6578.76 5329
6579.53 5091
6580.29 5048
6581.06 4968
6581.83 4843
6582.59 4752
6583.36 4809
6584.12 4813
6584.89 4876
6585.65 4845
6586.42 4744
6587.19 4934
6587.95 4968
6588.72 4980
6589.48 5131
6590.25 5570
6591.02 5925
6591.78 6342
6592.55 6951
6593.32 7618
6594.08 8231
6594.85 8484
6595.61 8644
6596.38 8393
6597.15 8159
6597.91 7736
6598.68 7175
6599.45 6767
6600.21 6207
6600.98 5683
6601.75 5420
6602.51 5071
6603.28 4734
6604.05 4586
6604.82 4434
6605.58 4384
6606.35 4367
6607.12 4319
6607.88 4430
6608.65 4646
6609.42 4721
6610.19 4823
6610.95 4777
6611.72 4826
6612.49 4932
6613.25 4585
6614.02 4580
6614.79 4375
6615.56 4189
6616.32 4149
6617.09 4101
6617.86 4035
6618.63 3970
6619.40 4008
6620.16 4017
6620.93 4052
6621.70 3996
6622.47 3975
6623.24 3974
6624.00 3896
6624.77 3893
6625.54 3866
6626.31 3796
6627.08 3879
6627.84 3928
6628.61 3909
6629.38 3837
6630.15 4048
6630.92 4496
6631.69 4817
6632.46 5483
6633.22 6061
6633.99 6739
6634.76 7126
6635.53 7415
6636.30 7404
6637.07 7023
6637.84 6448
6638.61 6031
6639.37 5469
6640.14 4863
6640.91 4577
6641.68 4135
6642.45 3822
6643.22 3726
6643.99 3568
6644.76 3414
6645.53 3361
6646.30 3382
6647.07 3445
6647.84 3362
6648.61 3357
6649.37 3360
6650.14 3427
6650.91 3341
6651.68 3417
6652.45 3459
6653.22 3305
6653.99 3291
6654.76 3308
6655.53 3337
6656.30 3323
6657.07 3236
6657.84 3252
6658.61 3228
6659.38 3276
6660.15 3046
6660.92 3027
6661.69 3085
6662.46 3062
6663.23 3054
6664.00 2987
6664.77 3052
6665.55 2991
6666.32 2971
6667.09 3033
6667.86 3072
6668.63 3139
6669.40 3218
6670.17 3242
6670.94 3215
6671.71 3226
6672.48 3298
6673.25 3461
6674.02 3444
6674.79 3312
6675.57 3315
6676.34 3224
6677.11 3202
6677.88 3175
6678.65 3207
6679.42 3250
6680.19 3242
6680.96 3222
6681.74 3170
6682.51 3417
6683.28 3560
6684.05 3621
6684.82 3801
6685.59 4078
6686.37 4210
6687.14 4150
6687.91 4190
6688.68 4034
6689.45 3761
6690.22 3601
6691.00 3311
6691.77 3211
6692.54 3161
6693.31 3076
6694.08 3036
6694.86 2860
6695.63 2847
6696.40 2823
6697.17 2739
6697.95 2725
6698.72 2766
6699.49 2689
6700.26 2712
6701.04 2765
6701.81 2767
6702.58 2764
6703.35 2790
6704.13 2750
6704.90 2688
6705.67 2699
6706.44 2745
6707.22 2772
6707.99 2699
6708.76 2748
6709.54 2732
6710.31 2730
6711.08 2698
6711.86 2651
6712.63 2622
6713.40 2584
6714.17 2618
6714.95 2525
6715.72 2484
6716.50 2488
6717.27 2494
6718.04 2438
6718.82 2454
6719.59 2410
6720.36 2477
6721.14 2448
6721.91 2436
6722.68 2406
6723.46 2508
6724.23 2485
6725.01 2455
6725.78 2486
6726.55 2421
6727.33 2370
6728.10 2412
6728.88 2455
6729.65 2388
6730.42 2392
6731.20 2427
6731.97 2390
6732.75 2444
6733.52 2585
6734.30 2545
6735.07 2496
6735.84 2570
6736.62 2515
6737.39 2575
6738.17 2583
6738.94 2493
6739.72 2503
6740.49 2473
6741.27 2493
6742.04 2486
6742.82 2532
6743.59 2554
6744.37 2452
6745.14 2523
6745.92 2519
6746.69 2510
6747.47 2517
6748.24 2636
6749.02 2614
6749.79 2674
6750.57 2663
6751.34 2812
6752.12 3103
6752.90 3194
6753.67 3208
6754.45 3238
6755.22 3124
6756.00 3007
6756.77 2890
6757.55 2627
6758.33 2594
6759.10 2578
6759.88 2472
6760.65 2495
6761.43 2333
6762.20 2318
6762.98 2312
6763.76 2280
6764.53 2339
6765.31 2266
6766.09 2346
6766.86 2291
6767.64 2329
6768.41 2342
6769.19 2332
6769.97 2333
6770.74 2385
6771.52 2362
6772.30 2255
6773.07 2228
6773.85 2248
6774.63 2320
6775.40 2263
6776.18 2337
6776.96 2436
6777.74 2372
6778.51 2362
6779.29 2460
6780.07 2456
6780.84 2331
6781.62 2273
6782.40 2262
6783.17 2281
6783.95 2231
6784.73 2198
6785.51 2189
6786.28 2155
6787.06 2166
6787.84 2199
6788.62 2151
6789.39 2109
6790.17 2035
6790.95 2198
6791.73 2154
6792.51 2079
6793.28 2016
6794.06 2034
6794.84 2048
6795.62 2015
6796.39 2070
6797.17 2145
6797.95 2135
6798.73 2186
6799.51 2255
6800.29 2269
6801.06 2305
6801.84 2365
6802.62 2311
6803.40 2363
6804.18 2331
6804.96 2405
6805.73 2328
6806.51 2281
6807.29 2267
6808.07 2147
6808.85 2176
6809.63 2143
6810.41 2133
6811.18 2142
6811.96 2143
6812.74 2110
6813.52 2123
6814.30 2115
6815.08 2135
6815.86 2166
6816.64 2202
6817.42 2203
6818.20 2165
6818.98 2178
6819.76 2239
6820.53 2207
6821.31 2303
6822.09 2238
6822.87 2187
6823.65 2224
6824.43 2203
6825.21 2201
6825.99 2180
6826.77 2165
6827.55 2168
6828.33 2166
6829.11 2195
6829.89 2162
6830.67 2165
6831.45 2157
6832.23 2139
6833.01 2180
6833.79 2194
6834.57 2225
6835.35 2267
6836.13 2188
6836.91 2238
6837.69 2270
6838.47 2221
6839.25 2265
6840.03 2339
6840.81 2239
6841.59 2243
6842.37 2250
6843.16 2166
6843.94 2237
6844.72 2252
6845.50 2260
6846.28 2327
6847.06 2582
6847.84 2774
6848.62 3050
6849.40 3388
6850.18 3816
6850.96 4046
6851.75 4237
6852.53 4123
6853.31 3972
6854.09 3794
6854.87 3430
6855.65 3349
6856.43 3318
6857.22 3329
6858.00 3450
6858.78 3690
6859.56 3720
6860.34 3727
6861.12 3549
6861.90 3331
6862.69 3103
6863.47 2903
6864.25 2734
6865.03 2692
6865.81 2530
6866.60 2545
6867.38 2543
6868.16 2533
6868.94 2472
6869.72 2473
6870.51 2486
6871.29 2377
6872.07 2422
6872.85 2430
6873.64 2414
6874.42 2401
6875.20 2325
6875.98 2321
6876.77 2330
6877.55 2375
6878.33 2444
6879.11 2420
6879.90 2411
6880.68 2410
6881.46 2436
6882.25 2436
6883.03 2330
6883.81 2390
6884.59 2513
6885.38 2570
6886.16 2678
6886.94 2827
6887.73 2864
6888.51 2908
6889.29 2946
6890.08 2894
6890.86 2821
6891.64 2731
6892.43 2621
6893.21 2548
6893.99 2397
6894.78 2419
6895.56 2463
6896.35 2492
6897.13 2421
6897.91 2353
6898.70 2408
6899.48 2490
6900.26 2476
6901.05 2493
6901.83 2506
6902.62 2535
6903.40 2460
6904.18 2398
6904.97 2424
6905.75 2492
6906.54 2530
6907.32 2520
6908.11 2509
6908.89 2408
6909.67 2326
6910.46 2394
6911.24 2453
6912.03 2384
6912.81 2389
6913.60 2367
6914.38 2434
6915.17 2406
6915.95 2433
6916.74 2445
6917.52 2447
6918.31 2445
6919.09 2434
6919.88 2447
6920.66 2529
6921.45 2575
6922.23 2557
6923.02 2567
6923.80 2555
6924.59 2488
6925.37 2492
6926.16 2628
6926.94 2646
6927.73 2632
6928.51 2631
6929.30 2645
6930.09 2648
6930.87 2674
6931.66 2744
6932.44 2722
6933.23 2655
6934.01 2691
6934.80 2836
6935.59 2792
6936.37 2772
6937.16 2860
6937.94 2913
6938.73 2893
6939.52 2966
6940.30 3168
6941.09 3237
6941.88 3323
6942.66 3387
6943.45 3451
6944.23 3446
6945.02 3506
6945.81 3591
6946.59 3615
6947.38 3633
6948.17 3637
6948.95 3654
6949.74 3822
6950.53 3756
6951.31 3711
6952.10 3727
6952.89 3541
6953.67 3693
6954.46 3826
6955.25 3767
6956.04 3779
6956.82 3893
6957.61 3923
6958.40 3946
6959.18 3866
6959.97 3799
6960.76 3809
6961.55 3840
6962.33 3886
6963.12 3951
6963.91 3952
6964.70 3979
6965.48 3945
6966.27 4056
6967.06 4167
6967.85 4220
6968.63 4411
6969.42 4492
6970.21 4598
6971.00 4608
6971.79 4603
6972.57 4592
6973.36 4625
6974.15 4666
6974.94 4777
6975.73 5025
6976.52 5205
6977.30 5244
6978.09 5496
6978.88 5840
6979.67 6093
6980.46 6436
6981.25 7080
6982.03 7862
6982.82 8811
6983.61 9913
6984.40 11154
6985.19 12129
6985.98 12881
6986.77 13296
6987.55 12916
6988.34 12211
6989.13 10936
6989.92 9719
6990.71 8643
6991.50 7516
6992.29 6651
6993.08 6109
6993.87 6029
6994.66 5935
6995.45 6067
6996.24 6495
6997.02 7395
6997.81 8583
6998.60 9676
6999.39 10923
7000.18 11655
7000.97 11814
7001.76 11304
7002.55 10599
7003.34 9459
7004.13 8385
7004.92 7333
7005.71 6397
7006.50 5433
7007.29 4761
7008.08 4381
7008.87 4054
7009.66 3707
7010.45 3639
7011.24 3612
7012.03 3649
7012.82 3645
7013.61 3525
7014.40 3595
7015.19 3600
7015.98 3505
7016.77 3518
7017.56 3519
7018.35 3340
7019.15 3247
7019.94 3238
7020.73 3274
7021.52 3262
7022.31 3191
7023.10 3248
7023.89 3303
7024.68 3435
7025.47 3508
7026.26 3513
7027.05 3317
7027.85 3428
7028.64 3266
7029.43 3330
7030.22 3261
7031.01 3215
7031.80 3088
7032.59 3081
7033.38 3135
7034.18 3204
7034.97 3084
7035.76 3189
7036.55 3241
7037.34 3229
7038.13 3310
7038.93 3417
7039.72 3433
7040.51 3472
7041.30 3428
7042.09 3450
7042.89 3461
7043.68 3415
7044.47 3423
7045.26 3374
7046.05 3393
7046.85 3400
7047.64 3499
7048.43 3662
7049.22 3931
7050.01 4252
7050.81 4388
7051.60 4469
7052.39 4345
7053.18 4084
7053.98 3830
7054.77 3600
7055.56 3388
7056.36 3274
7057.15 3148
7057.94 2992
7058.73 3057
7059.53 2929
7060.32 2980
7061.11 2901
7061.91 2937
7062.70 3021
7063.49 2953
7064.29 2921
7065.08 2880
7065.87 2874
7066.66 2914
7067.46 2886
7068.25 2841
7069.04 2790
7069.84 2779
7070.63 2814
7071.43 2780
7072.22 2771
7073.01 2661
7073.81 2662
7074.60 2658
7075.39 2659
7076.19 2573
7076.98 2502
7077.78 2631
7078.57 2488
7079.36 2440
7080.16 2464
7080.95 2445
7081.75 2477
7082.54 2448
7083.33 2378
7084.13 2434
7084.92 2374
7085.72 2445
7086.51 2394
7087.31 2320
7088.10 2339
7088.90 2443
7089.69 2467
7090.48 2496
7091.28 2554
7092.07 2703
7092.87 2729
7093.66 2678
7094.46 2694
7095.25 2580
7096.05 2515
7096.84 2365
7097.64 2242
7098.43 2233
7099.23 2236
7100.02 2190
7100.82 2172
7101.61 2140
7102.41 2179
7103.20 2180
7104.00 2083
7104.80 2082
7105.59 2088
7106.39 2127
7107.18 2060
7107.98 2033
7108.77 2004
7109.57 1975
7110.36 1973
7111.16 1870
7111.96 1887
7112.75 1874
7113.55 1832
7114.34 1805
7115.14 1859
7115.94 1915
7116.73 1907
7117.53 1897
7118.32 1920
7119.12 1908
7119.92 1887
7120.71 1840
7121.51 1891
7122.31 1895
7123.10 1807
7123.90 1851
7124.70 1793
7125.49 1862
7126.29 1907
7127.09 1892
7127.88 1898
7128.68 1934
7129.48 1926
7130.27 1962
7131.07 1944
7131.87 1855
7132.66 1913
7133.46 1915
7134.26 1839
7135.06 1834
7135.85 1781
7136.65 1799
7137.45 1745
7138.24 1722
7139.04 1799
7139.84 1809
7140.64 1773
7141.43 1848
7142.23 1801
7143.03 1781
7143.83 1822
7144.62 1801
7145.42 1794
7146.22 1767
7147.02 1829
7147.82 1828
7148.61 1717
7149.41 1797
7150.21 1776
7151.01 1814
7151.81 1753
7152.60 1739
7153.40 1758
7154.20 1723
7155.00 1766
7155.80 1722
7156.59 1755
7157.39 1792
7158.19 1665
7158.99 1673
7159.79 1760
7160.59 1701
7161.39 1666
7162.18 1609
7162.98 1643
7163.78 1644
7164.58 1607
7165.38 1599
7166.18 1617
7166.98 1642
7167.78 1640
7168.57 1632
7169.37 1702
7170.17 1658
7170.97 1684
7171.77 1716
7172.57 1748
7173.37 1738
7174.17 1651
7174.97 1525
7175.77 1585
7176.57 1639
7177.37 1596
7178.17 1655
7178.97 1621
7179.77 1605
7180.56 1722
7181.36 1713
7182.16 1725
7182.96 1742
7183.76 1794
7184.56 1817
7185.36 1711
7186.16 1752
7186.96 1806
7187.76 1687
7188.56 1648
7189.36 1621
7190.16 1535
7190.96 1541
7191.76 1619
7192.57 1608
7193.37 1540
7194.17 1536
7194.97 1514
7195.77 1534
7196.57 1572
7197.37 1539
7198.17 1610
7198.97 1567
7199.77 1498
7200.57 1545
7201.37 1518
7202.17 1533
7202.97 1571
7203.77 1534
7204.58 1522
7205.38 1509
7206.18 1503
7206.98 1563
7207.78 1548
7208.58 1468
7209.38 1463
7210.18 1477
7210.99 1478
7211.79 1510
7212.59 1553
7213.39 1590
7214.19 1573
7214.99 1569
7215.79 1528
7216.60 1492
7217.40 1568
7218.20 1582
7219.00 1541
7219.80 1589
7220.60 1492
7221.41 1494
7222.21 1526
7223.01 1573
7223.81 1581
7224.62 1592
7225.42 1575
7226.22 1631
7227.02 1607
7227.82 1569
7228.63 1599
7229.43 1591
7230.23 1546
7231.03 1554
7231.84 1526
7232.64 1558
7233.44 1592
7234.24 1590
7235.05 1575
7235.85 1580
7236.65 1595
7237.45 1659
7238.26 1699
7239.06 1665
7239.86 1767
7240.67 1775
7241.47 1783
7242.27 1745
7243.08 1734
7243.88 1785
7244.68 1828
7245.49 1865
7246.29 1818
7247.09 1788
7247.90 1836
7248.70 1727
7249.50 1741
7250.31 1828
7251.11 1843
7251.91 1840
7252.72 1799
7253.52 1841
7254.32 1752
7255.13 1780
7255.93 1865
7256.74 1879
7257.54 1933
7258.34 1890
7259.15 1951
7259.95 1991
7260.76 2101
7261.56 2151
7262.36 2197
7263.17 2279
7263.97 2268
7264.78 2235
7265.58 2225
7266.39 2147
7267.19 2212
7268.00 2173
7268.80 2081
7269.60 2058
7270.41 2098
7271.21 2233
7272.02 2173
7272.82 2156
7273.63 2170
7274.43 2233
7275.24 2277
7276.04 2261
7276.85 2298
7277.65 2304
7278.46 2392
7279.26 2502
7280.07 2663
7280.87 2783
7281.68 3115
7282.48 3625
7283.29 4096
7284.09 4436
7284.90 4728
7285.71 4821
7286.51 4592
7287.32 4201
7288.12 3869
7288.93 3600
7289.73 3248
7290.54 2995
7291.35 2721
7292.15 2487
7292.96 2471
7293.76 2403
7294.57 2274
7295.38 2292
7296.18 2302
7296.99 2310
7297.79 2239
7298.60 2220
7299.41 2192
7300.21 2310
7301.02 2304
7301.82 2209
7302.63 2262
7303.44 2238
7304.24 2325
7305.05 2297
7305.86 2317
7306.66 2387
7307.47 2509
7308.28 2671
7309.08 2837
7309.89 3018
7310.70 3176
7311.50 3093
7312.31 3092
7313.12 3140
7313.93 3049
7314.73 2891
7315.54 2907
7316.35 3023
7317.15 3067
7317.96 3190
7318.77 3478
7319.58 3610
7320.38 3600
7321.19 3695
7322.00 3644
7322.81 3596
7323.61 3363
7324.42 3185
7325.23 3079
7326.04 2957
7326.84 2778
7327.65 2677
7328.46 2598
7329.27 2527
7330.08 2551
7330.88 2527
7331.69 2512
7332.50 2678
7333.31 2861
7334.12 3036
7334.92 3114
7335.73 3222
7336.54 3303
7337.35 3235
7338.16 3068
7338.97 2933
7339.78 2865
7340.58 2740
7341.39 2581
7342.20 2474
7343.01 2368
7343.82 2339
7344.63 2298
7345.44 2314
7346.24 2268
7347.05 2195
7347.86 2320
7348.67 2289
7349.48 2285
7350.29 2310
7351.10 2272
7351.91 2242
7352.72 2251
7353.53 2314
7354.34 2177
7355.14 2155
7355.95 2180
7356.76 2070
7357.57 2163
7358.38 2231
7359.19 2313
7360.00 2258
7360.81 2364
7361.62 2338
7362.43 2332
7363.24 2374
7364.05 2430
7364.86 2393
7365.67 2445
7366.48 2410
7367.29 2448
7368.10 2394
7368.91 2391
7369.72 2417
7370.53 2292
7371.34 2361
7372.15 2372
7372.96 2462
7373.77 2499
7374.58 2402
7375.39 2427
7376.20 2541
7377.01 2653
7377.82 2783
7378.63 2917
7379.44 3149
7380.26 3389
7381.07 3537
7381.88 3731
7382.69 3797
7383.50 3651
7384.31 3443
7385.12 3205
7385.93 3005
7386.74 2833
7387.55 2678
7388.36 2502
7389.18 2316
7389.99 2261
7390.80 2192
7391.61 2206
7392.42 2139
7393.23 2115
7394.04 2111
7394.86 2110
7395.67 2123
7396.48 2230
7397.29 2363
7398.10 2560
7398.91 2819
7399.73 3023
7400.54 3224
7401.35 3375
7402.16 3496
7402.97 3375
7403.79 3309
7404.60 3167
7405.41 3032
7406.22 2873
7407.03 2702
7407.85 2551
7408.66 2445
7409.47 2479
7410.28 2397
7411.10 2296
7411.91 2201
7412.72 2095
7413.53 1952
7414.35 1888
7415.16 1895
7415.97 1877
7416.78 1860
7417.60 1849
7418.41 1838
7419.22 1805
7420.03 1857
7420.85 1830
7421.66 1751
7422.47 1776
7423.29 1755
7424.10 1729
7424.91 1695
7425.73 1656
7426.54 1635
7427.35 1689
7428.17 1627
7428.98 1606
7429.79 1645
7430.61 1666
7431.42 1695
7432.23 1640
7433.05 1672
7433.86 1667
7434.67 1633
7435.49 1729
7436.30 1718
7437.12 1763
7437.93 1727
7438.74 1791
7439.56 1834
7440.37 1768
7441.18 1811
7442.00 1772
7442.81 1743
7443.63 1680
7444.44 1724
7445.26 1726
7446.07 1727
7446.88 1716
7447.70 1722
7448.51 1661
7449.33 1657
7450.14 1706
7450.96 1688
7451.77 1673
7452.59 1649
7453.40 1637
7454.22 1626
7455.03 1640
7455.85 1684
7456.66 1652
7457.47 1676
7458.29 1627
7459.10 1660
7459.92 1654
7460.74 1619
7461.55 1681
7462.37 1684
7463.18 1705
7464.00 1670
7464.81 1683
7465.63 1636
7466.44 1665
7467.26 1656
7468.07 1653
7468.89 1756
7469.70 1742
7470.52 1721
7471.34 1723
7472.15 1674
7472.97 1661
7473.78 1615
7474.60 1581
7475.41 1580
7476.23 1586
7477.05 1593
7477.86 1576
7478.68 1607
7479.49 1611
7480.31 1610
7481.13 1537
7481.94 1598
7482.76 1552
7483.58 1550
7484.39 1530
7485.21 1512
7486.03 1583
7486.84 1555
7487.66 1494
7488.48 1490
7489.29 1554
7490.11 1539
7490.93 1518
7491.74 1498
7492.56 1489
7493.38 1519
7494.19 1549
7495.01 1489
7495.83 1521
7496.64 1501
7497.46 1462
7498.28 1526
7499.10 1511
7499.91 1462
7500.73 1575
7501.55 1541
7502.36 1530
7503.18 1479
7504.00 1499
7504.82 1556
7505.63 1499
7506.45 1581
7507.27 1471
7508.09 1410
7508.90 1489
7509.72 1497
7510.54 1495
7511.36 1407
7512.18 1482
7512.99 1460
7513.81 1461
7514.63 1469
7515.45 1514
7516.27 1426
7517.08 1425
7517.90 1490
7518.72 1436
7519.54 1368
7520.36 1436
7521.18 1445
7521.99 1469
7522.81 1403
7523.63 1428
7524.45 1466
7525.27 1501
7526.09 1510
7526.91 1467
7527.72 1499
7528.54 1509
7529.36 1452
7530.18 1478
7531.00 1594
7531.82 1542
7532.64 1492
7533.46 1481
7534.28 1459
7535.10 1471
7535.91 1540
7536.73 1512
7537.55 1507
7538.37 1524
7539.19 1507
7540.01 1573
7540.83 1529
7541.65 1545
7542.47 1579
7543.29 1693
7544.11 1626
7544.93 1629
7545.75 1585
7546.57 1636
7547.39 1595
7548.21 1594
7549.03 1588
7549.85 1575
7550.67 1671
7551.49 1714
7552.31 1671
7553.13 1628
7553.95 1658
7554.77 1729
7555.59 1743
7556.41 1784
7557.23 1769
7558.05 1793
7558.87 1755
7559.69 1752
7560.51 1711
7561.33 1770
7562.15 1859
7562.97 1801
7563.79 1796
7564.61 1827
7565.44 1732
7566.26 1750
7567.08 1773
7567.90 1805
7568.72 1706
7569.54 1704
7570.36 1711
7571.18 1761
7572.00 1747
7572.82 1764
7573.65 1736
7574.47 1776
7575.29 1790
7576.11 1779
7576.93 1767
7577.75 1760
7578.57 1813
7579.40 1814
7580.22 1842
7581.04 1825
7581.86 1880
7582.68 1914
7583.50 1896
7584.33 1883
7585.15 1953
7585.97 2008
7586.79 2043
7587.61 2155
7588.44 2150
7589.26 2172
7590.08 2191
7590.90 2226
7591.72 2132
7592.55 2072
7593.37 2102
7594.19 2165
7595.01 2044
7595.84 2021
7596.66 1935
7597.48 2010
7598.30 2116
7599.13 2170
7599.95 2292
7600.77 2373
7601.59 2488
7602.42 2665
7603.24 2926
7604.06 3049
7604.89 3146
7605.71 3237
7606.53 3359
7607.36 3211
7608.18 2913
7609.00 2742
7609.82 2683
7610.65 2563
7611.47 2549
7612.29 2473
7613.12 2392
7613.94 2344
7614.77 2367
7615.59 2379
7616.41 2409
7617.24 2493
7618.06 2441
7618.88 2495
7619.71 2557
7620.53 2556
7621.35 2512
7622.18 2403
7623.00 2366
7623.83 2377
7624.65 2349
7625.47 2228
7626.30 2367
7627.12 2386
7627.95 2536
7628.77 2680
7629.60 2913
7630.42 3182
7631.24 3532
7632.07 3650
7632.89 3643
7633.72 3589
7634.54 3378
7635.37 3117
7636.19 2932
7637.02 2657
7637.84 2456
7638.67 2280
7639.49 2146
7640.31 1987
7641.14 1881
7641.96 1879
7642.79 1861
7643.61 1820
7644.44 1807
7645.26 1809
7646.09 1764
7646.92 1795
7647.74 1781
7648.57 1758
7649.39 1774
7650.22 1715
7651.04 1739
7651.87 1638
7652.69 1641
7653.52 1654
7654.34 1638
7655.17 1627
7656.00 1595
7656.82 1590
7657.65 1627
7658.47 1582
7659.30 1621
7660.12 1612
7660.95 1621
7661.78 1600
7662.60 1563
7663.43 1569
7664.25 1604
7665.08 1602
7665.91 1619
7666.73 1612
7667.56 1631
7668.39 1598
7669.21 1630
7670.04 1610
7670.87 1668
7671.69 1556
7672.52 1586
7673.35 1606
7674.17 1534
7675.00 1491
7675.83 1586
7676.65 1607
7677.48 1586
7678.31 1488
7679.13 1454
7679.96 1500
7680.79 1547
7681.61 1505
7682.44 1558
7683.27 1507
7684.10 1548
7684.92 1537
7685.75 1464
7686.58 1523
7687.40 1508
7688.23 1509
7689.06 1532
7689.89 1576
7690.71 1551
7691.54 1545
7692.37 1530
7693.20 1559
7694.03 1598
7694.85 1547
7695.68 1570
7696.51 1624
7697.34 1648
7698.16 1675
7698.99 1713
7699.82 1764
7700.65 1716
7701.48 1678
7702.31 1668
7703.13 1655
7703.96 1580
7704.79 1504
7705.62 1592
7706.45 1575
7707.28 1530
7708.10 1548
7708.93 1541
7709.76 1510
7710.59 1439
7711.42 1476
7712.25 1512
7713.08 1539
7713.90 1472
7714.73 1489
7715.56 1507
7716.39 1563
7717.22 1486
7718.05 1533
7718.88 1505
7719.71 1517
7720.54 1511
7721.37 1411
7722.20 1449
7723.02 1404
7723.85 1441
7724.68 1412
7725.51 1422
7726.34 1399
7727.17 1386
7728.00 1369
7728.83 1470
7729.66 1505
7730.49 1448
7731.32 1450
7732.15 1466
7732.98 1407
7733.81 1457
7734.64 1456
7735.47 1411
7736.30 1464
7737.13 1450
7737.96 1434
7738.79 1449
7739.62 1434
7740.45 1428
7741.28 1396
7742.11 1415
7742.94 1513
7743.77 1588
7744.60 1781
7745.43 1919
7746.26 2154
7747.09 2279
7747.92 2514
7748.75 2563
7749.59 2439
7750.42 2309
7751.25 2163
7752.08 2024
7752.91 1874
7753.74 1741
7754.57 1618
7755.40 1589
7756.23 1491
7757.06 1402
7757.90 1402
7758.73 1432
7759.56 1420
7760.39 1508
7761.22 1492
7762.05 1403
7762.88 1396
7763.71 1374
7764.55 1374
7765.38 1386
7766.21 1412
7767.04 1324
7767.87 1284
7768.70 1283
7769.54 1380
7770.37 1287
7771.20 1249
7772.03 1260
7772.86 1291
7773.70 1307
7774.53 1311
7775.36 1313
7776.19 1366
7777.02 1380
7777.86 1356
7778.69 1325
7779.52 1313
7780.35 1344
7781.19 1341
7782.02 1376
7782.85 1323
7783.68 1363
7784.52 1438
7785.35 1381
7786.18 1430
7787.01 1446
7787.85 1425
7788.68 1417
7789.51 1420
7790.35 1433
7791.18 1417
7792.01 1404
7792.84 1423
7793.68 1442
7794.51 1418
7795.34 1280
7796.18 1355
7797.01 1401
7797.84 1425
7798.68 1417
7799.51 1346
7800.34 1428
7801.18 1426
7802.01 1462
7802.84 1468
7803.68 1512
7804.51 1480
7805.35 1448
7806.18 1494
7807.01 1539
7807.85 1555
7808.68 1565
7809.51 1627
7810.35 1564
7811.18 1581
7812.02 1626
7812.85 1563
7813.68 1571
7814.52 1559
7815.35 1625
7816.19 1665
7817.02 1688
7817.86 1778
7818.69 1699
7819.52 1717
7820.36 1680
7821.19 1639
7822.03 1648
7822.86 1675
7823.70 1732
7824.53 1722
7825.37 1767
7826.20 1854
7827.04 1783
7827.87 1895
7828.71 1880
7829.54 1835
7830.38 1843
7831.21 1739
7832.05 1699
7832.88 1645
7833.72 1648
7834.55 1727
7835.39 1760
7836.22 1745
7837.06 1769
7837.89 1723
7838.73 1730
7839.57 1723
7840.40 1723
7841.24 1594
7842.07 1597
7842.91 1556
7843.74 1546
7844.58 1534
7845.42 1548
7846.25 1541
7847.09 1481
7847.92 1447
7848.76 1467
7849.60 1473
7850.43 1390
7851.27 1407
7852.10 1406
7852.94 1452
7853.78 1424
7854.61 1483
7855.45 1490
7856.29 1449
7857.12 1439
7857.96 1466
7858.79 1378
7859.63 1470
7860.47 1528
7861.30 1426
7862.14 1386
7862.98 1402
7863.81 1439
7864.65 1413
7865.49 1394
7866.33 1366
7867.16 1425
7868.00 1392
7868.84 1405
7869.67 1453
7870.51 1511
7871.35 1480
7872.19 1449
7873.02 1475
7873.86 1516
7874.70 1574
7875.54 1629
7876.37 1642
7877.21 1747
7878.05 1832
7878.89 1805
7879.72 1717
7880.56 1587
7881.40 1531
7882.24 1484
7883.07 1475
7883.91 1478
7884.75 1464
7885.59 1472
7886.43 1431
7887.26 1462
7888.10 1460
7888.94 1479
7889.78 1443
7890.62 1494
7891.45 1521
7892.29 1514
7893.13 1526
7893.97 1485
7894.81 1451
7895.65 1549
7896.49 1503
7897.32 1501
7898.16 1514
7899.00 1485
7899.84 1470
7900.68 1460
7901.52 1451
7902.36 1472
7903.20 1384
7904.03 1400
7904.87 1426
7905.71 1451
7906.55 1421
7907.39 1476
7908.23 1433
7909.07 1438
7909.91 1397
7910.75 1503
7911.59 1505
7912.43 1601
7913.27 1633
7914.11 1774
7914.94 1899
7915.78 1888
7916.62 1931
7917.46 2056
7918.30 2016
7919.14 1981
7919.98 2031
7920.82 2006
7921.66 1936
7922.50 1794
7923.34 1654
7924.18 1590
7925.02 1568
7925.86 1544
7926.70 1476
7927.54 1452
7928.38 1489
7929.22 1492
7930.06 1429
7930.90 1455
7931.74 1454
7932.59 1420
7933.43 1442
7934.27 1394
7935.11 1326
7935.95 1308
7936.79 1299
7937.63 1350
7938.47 1289
7939.31 1303
7940.15 1372
7940.99 1405
7941.83 1432
7942.67 1450
7943.52 1427
7944.36 1533
7945.20 1465
7946.04 1578
7946.88 1477
7947.72 1466
7948.56 1455
7949.40 1407
7950.25 1409
7951.09 1464
7951.93 1442
7952.77 1466
7953.61 1511
7954.45 1539
7955.29 1596
7956.14 1581
7956.98 1522
7957.82 1538
7958.66 1524
7959.50 1477
7960.35 1483
7961.19 1531
7962.03 1478
7962.87 1474
7963.71 1450
7964.56 1486
7965.40 1528
7966.24 1565
7967.08 1670
7967.93 1793
7968.77 1774
7969.61 1761
7970.45 1748
7971.29 1673
7972.14 1534
7972.98 1468
7973.82 1459
7974.67 1424
7975.51 1322
7976.35 1352
7977.19 1388
7978.04 1315
7978.88 1339
7979.72 1313
7980.57 1356
7981.41 1285
7982.25 1262
7983.09 1244
7983.94 1264
7984.78 1295
7985.62 1293
7986.47 1288
7987.31 1310
7988.15 1276
7989.00 1255
7989.84 1329
7990.68 1270
7991.53 1221
7992.37 1187
7993.22 1236
7994.06 1259
7994.90 1253
7995.75 1154
7996.59 1156
7997.43 1181
7998.28 1146
7999.12 1155
7999.97 1160
8000.81 1178
8001.65 1191
8002.50 1206
8003.34 1143
8004.19 1153
8005.03 1145
8005.88 1202
8006.72 1203
8007.57 1238
8008.41 1141
8009.25 1153
8010.10 1173
8010.94 1203
8011.79 1191
8012.63 1155
8013.48 1213
8014.32 1155
8015.17 1140
8016.01 1099
8016.86 1133
8017.70 1114
8018.55 1112
8019.39 1127
8020.24 1132
8021.08 1148
8021.93 1163
8022.77 1128
8023.62 1130
8024.46 1087
8025.31 1064
8026.15 1069
8027.00 1062
8027.84 1096
8028.69 1066
8029.54 1144
8030.38 1146
8031.23 1143
8032.07 1155
8032.92 1131
8033.76 1102
8034.61 1173
8035.46 1131
8036.30 1097
8037.15 1098
8037.99 1114
8038.84 1140
8039.69 1084
8040.53 1161
8041.38 1164
8042.22 1138
8043.07 1085
8043.92 1142
8044.76 1169
8045.61 1131
8046.46 1072
8047.30 1140
8048.15 1117
8049.00 1117
8049.84 1159
8050.69 1134
8051.54 1099
8052.38 1105
8053.23 1108
8054.08 1057
8054.92 1046
8055.77 1047
8056.62 1053
8057.46 1043
8058.31 1099
8059.16 1056
8060.01 1054
8060.85 1075
8061.70 1122
8062.55 1083
8063.40 1057
8064.24 1013
8065.09 1055
8065.94 1032
8066.79 1035
8067.63 1066
8068.48 1084
8069.33 1053
8070.18 962
8071.02 991
8071.87 1050
8072.72 1073
8073.57 1050
8074.42 1057
8075.26 1032
8076.11 1082
8076.96 1046
8077.81 1013
8078.66 1047
8079.50 1047
8080.35 1090
8081.20 1057
8082.05 1012
8082.90 1019
8083.75 998
8084.59 1027
8085.44 1057
8086.29 1044
8087.14 1033
8087.99 1019
8088.84 1011
8089.69 1072
8090.53 1053
8091.38 1032
8092.23 1006
8093.08 1071
8093.93 1068
8094.78 1012
8095.63 997
8096.48 1052
8097.33 1001
8098.18 1059
8099.02 1040
8099.87 1096
8100.72 1026
8101.57 1074
8102.42 1044
8103.27 1039
8104.12 1028
8104.97 1059
8105.82 1037
8106.67 1080
8107.52 1081
8108.37 1034
8109.22 1007
8110.07 991
8110.92 1021
8111.77 1011
8112.62 1017
8113.47 1015
8114.32 1039
8115.17 1033
8116.02 1032
8116.87 1020
8117.72 1131
8118.57 1100
8119.42 1102
8120.27 1130
8121.12 1132
8121.97 1128
8122.82 1138
8123.67 1109
8124.52 1090
8125.37 1108
8126.22 1097
8127.07 1115
8127.93 1087
8128.78 1064
8129.63 1046
8130.48 1066
8131.33 1070
8132.18 1044
8133.03 1069
8133.88 1036
8134.73 1042
8135.58 1076
8136.44 1101
8137.29 1051
8138.14 1027
8138.99 1017
8139.84 982
8140.69 1055
8141.54 1115
8142.39 1149
8143.25 1091
8144.10 1075
8144.95 1091
8145.80 1084
8146.65 1079
8147.50 1090
8148.36 1105
8149.21 1078
8150.06 1050
8150.91 1094
8151.76 1052
8152.62 1086
8153.47 1160
8154.32 1228
8155.17 1260
8156.02 1243
8156.88 1313
8157.73 1234
8158.58 1215
8159.43 1201
8160.29 1095
8161.14 1051
8161.99 1011
8162.84 1075
8163.70 1028
8164.55 1043
8165.40 1062
8166.25 1033
8167.11 1006
8167.96 1053
8168.81 1034
8169.67 1056
8170.52 1053
8171.37 979
8172.23 1030
8173.08 990
8173.93 1007
8174.78 1055
8175.64 992
8176.49 1013
8177.34 966
8178.20 948
8179.05 930
8179.90 962
8180.76 954
8181.61 962
8182.47 968
8183.32 1032
8184.17 974
8185.03 937
8185.88 978
8186.73 943
8187.59 1012
8188.44 996
8189.30 987
8190.15 952
8191.00 959
8191.86 930
8192.71 975
8193.57 996
8194.42 977
8195.27 976
8196.13 981
8196.98 976
8197.84 958
8198.69 971
8199.55 924
8200.40 969
8201.26 1009
8202.11 978
8202.96 955
8203.82 961
8204.67 956
8205.53 969
8206.38 939
8207.24 958
8208.09 958
8208.95 979
8209.80 1015
8210.66 947
8211.51 967
8212.37 963
8213.22 950
8214.08 964
8214.93 993
8215.79 968
8216.65 970
8217.50 977
8218.36 998
8219.21 1016
8220.07 982
8220.92 1022
8221.78 1043
8222.63 1040
8223.49 1086
8224.35 1136
8225.20 1131
8226.06 1117
8226.91 1095
8227.77 1073
8228.63 1049
8229.48 1000
8230.34 974
8231.19 1039
8232.05 1011
8232.91 975
8233.76 994
8234.62 989
8235.47 975
8236.33 957
8237.19 966
8238.04 1022
8238.90 973
8239.76 1024
8240.61 1059
8241.47 1044
8242.33 1038
8243.18 999
8244.04 1029
8244.90 1036
8245.75 978
8246.61 1031
8247.47 958
8248.33 995
8249.18 939
8250.04 1008
8250.90 993
8251.75 960
8252.61 1010
8253.47 946
8254.33 955
8255.18 993
8256.04 984
8256.90 958
8257.76 993
8258.61 990
8259.47 994
8260.33 971
8261.19 977
8262.04 970
8262.90 986
8263.76 993
8264.62 968
8265.48 965
8266.33 1020
8267.19 962
8268.05 946
8268.91 972
8269.77 930
8270.62 960
8271.48 954
8272.34 967
8273.20 973
8274.06 980
8274.92 946
8275.77 1056
8276.63 1022
8277.49 1003
8278.35 1032
8279.21 999
8280.07 980
8280.93 1021
8281.78 1035
8282.64 1038
8283.50 1073
8284.36 1031
8285.22 1049
8286.08 1014
8286.94 994
8287.80 1047
8288.66 992
8289.51 1036
8290.37 1046
8291.23 1044
8292.09 1087
8292.95 1093
8293.81 1094
8294.67 1127
8295.53 1116
8296.39 1086
8297.25 1059
8298.11 1011
8298.97 991
8299.83 1010
8300.69 1046
8301.55 1083
8302.41 1069
8303.27 1054
8304.13 1068
8304.99 1069
8305.85 1054
8306.71 992
8307.57 1050
8308.43 1065
8309.29 1090
8310.15 1040
8311.01 1001
8311.87 1062
8312.73 1052
8313.59 1042
8314.45 1037
8315.31 1090
8316.17 1075
8317.03 1077
8317.89 1050
8318.75 1040
8319.61 1031
8320.47 1064
8321.33 1063
8322.20 1015
8323.06 1060
8323.92 1047
8324.78 987
8325.64 1038
8326.50 1050
8327.36 1085
8328.22 1110
8329.08 1054
8329.94 1112
8330.81 1119
8331.67 1059
8332.53 1034
8333.39 1068
8334.25 1090
8335.11 1072
8335.97 1028
8336.84 1090
8337.70 1041
8338.56 1066
8339.42 1067
8340.28 1115
8341.15 1077
8342.01 1057
8342.87 1187
8343.73 1147
8344.59 1084
8345.45 1120
8346.32 1084
8347.18 1120
8348.04 1126
8348.90 1149
8349.77 1096
8350.63 1078
8351.49 1070
8352.35 1093
8353.22 1125
8354.08 1158
8354.94 1151
8355.80 1156
8356.67 1147
8357.53 1152
8358.39 1156
8359.25 1137
8360.12 1124
8360.98 1124
8361.84 1096
8362.71 1141
8363.57 1162
8364.43 1202
8365.29 1205
8366.16 1136
8367.02 1222
8367.88 1159
8368.75 1177
8369.61 1174
8370.47 1246
8371.34 1228
8372.20 1268
8373.06 1219
8373.93 1211
8374.79 1248
8375.65 1251
8376.52 1306
8377.38 1240
8378.25 1287
8379.11 1320
8379.97 1316
8380.84 1309
8381.70 1356
8382.56 1308
8383.43 1349
8384.29 1331
8385.16 1389
8386.02 1330
8386.89 1378
8387.75 1413
8388.61 1384
8389.48 1401
8390.34 1392
8391.21 1436
8392.07 1382
8392.94 1458
8393.80 1455
8394.67 1479
8395.53 1432
8396.39 1466
8397.26 1532
8398.12 1508
8398.99 1536
8399.85 1481
8400.72 1517
8401.58 1526
8402.45 1559
8403.31 1565
8404.18 1601
8405.04 1620
8405.91 1669
8406.77 1590
8407.64 1716
8408.50 1725
8409.37 1807
8410.24 1790
8411.10 1753
8411.97 1744
8412.83 1821
8413.70 1932
8414.56 1847
8415.43 1845
8416.29 1846
8417.16 1836
8418.03 1916
8418.89 1897
8419.76 1887
8420.62 1928
8421.49 2016
8422.36 2079
8423.22 2098
8424.09 2152
8424.95 2118
8425.82 2137
8426.69 2095
8427.55 2179
8428.42 2230
8429.28 2293
8430.15 2348
8431.02 2350
8431.88 2371
8432.75 2393
8433.62 2471
8434.48 2448
8435.35 2518
8436.22 2660
8437.08 2757
8437.95 2794
8438.82 2942
8439.68 2980
8440.55 3103
8441.42 3112
8442.29 3087
8443.15 3052
8444.02 3053
8444.89 3076
8445.75 3092
8446.62 3065
8447.49 3145
8448.36 3229
8449.22 3496
8450.09 3935
8450.96 4523
8451.83 5367
8452.69 6390
8453.56 7604
8454.43 8599
8455.30 9329
8456.16 9796
8457.03 9715
8457.90 9391
8458.77 8693
8459.64 7824
8460.50 6812
8461.37 5844
8462.24 4962
8463.11 4285
8463.98 3700
8464.84 3274
8465.71 2964
8466.58 2767
8467.45 2561
8468.32 2474
8469.19 2328
8470.05 2318
8470.92 2214
8471.79 2166
8472.66 2189
8473.53 2024
8474.40 2104
8475.27 1978
8476.13 1995
8477.00 1944
8477.87 1871
8478.74 1897
8479.61 1867
8480.48 1955
8481.35 1901
8482.22 1916
8483.09 1944
8483.96 1956
8484.82 1986
8485.69 1995
8486.56 1947
8487.43 2001
8488.30 1963
8489.17 2038
8490.04 2028
8490.91 2165
8491.78 2198
8492.65 2236
8493.52 2247
8494.39 2307
8495.26 2356
8496.13 2286
8497.00 2237
8497.87 2147
8498.74 2077
8499.61 1980
8500.48 1963
8501.35 1916
8502.22 1908
8503.09 1872
8503.96 1844
8504.83 1835
8505.70 1891
8506.57 1845
8507.44 1916
8508.31 1925
8509.18 1919
8510.05 1931
8510.92 1997
8511.79 1997
8512.66 2038
8513.53 2036
8514.40 2123
8515.27 2091
8516.15 2116
8517.02 2172
8517.89 2171
8518.76 2185
8519.63 2170
8520.50 2182
8521.37 2117
8522.24 2154
8523.11 2140
8523.98 2172
8524.86 2168
8525.73 2132
8526.60 2135
8527.47 2175
8528.34 2293
8529.21 2246
8530.08 2283
8530.96 2267
8531.83 2272
8532.70 2235
8533.57 2229
8534.44 2153
8535.31 2249
8536.19 2200
8537.06 2167
8537.93 2131
8538.80 2112
8539.67 2052
8540.55 2041
8541.42 2048
8542.29 2017
8543.16 1969
8544.03 1853
8544.91 1816
8545.78 1820
8546.65 1832
8547.52 1831
8548.40 1804
8549.27 1856
8550.14 1925
8551.01 2009
8551.89 2133
8552.76 2229
8553.63 2377
8554.51 2366
8555.38 2321
8556.25 2333
8557.12 2350
8558.00 2314
8558.87 2182
8559.74 2027
8560.62 1901
8561.49 1839
8562.36 1853
8563.24 1824
8564.11 1721
8564.98 1739
8565.86 1679
8566.73 1652
8567.60 1698
8568.48 1654
8569.35 1638
8570.22 1594
8571.10 1586
8571.97 1576
8572.84 1555
8573.72 1586
8574.59 1619
8575.46 1526
8576.34 1469
8577.21 1489
8578.09 1501
8578.96 1521
8579.83 1515
8580.71 1473
8581.58 1541
8582.46 1555
8583.33 1499
8584.21 1564
8585.08 1580
8585.95 1591
8586.83 1593
8587.70 1492
8588.58 1501
8589.45 1552
8590.33 1556
8591.20 1573
8592.08 1531
8592.95 1581
8593.83 1601
8594.70 1612
8595.58 1586
8596.45 1603
8597.33 1614
8598.20 1537
8599.08 1648
8599.95 1672
8600.83 1644
8601.70 1677
8602.58 1692
8603.45 1707
8604.33 1657
8605.20 1657
8606.08 1671
8606.95 1682
8607.83 1612
8608.70 1686
8609.58 1702
8610.45 1702
8611.33 1701
8612.21 1684
8613.08 1639
8613.96 1735
8614.83 1647
8615.71 1693
8616.59 1687
8617.46 1734
8618.34 1692
8619.21 1676
8620.09 1722
8620.97 1792
8621.84 1780
8622.72 1802
8623.59 1856
8624.47 1825
8625.35 1888
8626.22 1887
8627.10 1915
8627.98 1949
8628.85 1965
8629.73 2030
8630.61 1984
8631.48 2020
8632.36 2019
8633.24 2007
8634.11 2023
8634.99 2032
8635.87 2049
8636.74 1987
8637.62 2014
8638.50 2082
8639.37 2098
8640.25 2141
8641.13 2125
8642.01 2131
8642.88 2157
8643.76 2142
8644.64 2242
8645.52 2278
8646.39 2230
8647.27 2284
8648.15 2381
8649.03 2399
8649.90 2408
8650.78 2438
8651.66 2406
8652.54 2325
8653.41 2394
8654.29 2423
8655.17 2490
8656.05 2454
8656.93 2492
8657.80 2402
8658.68 2490
8659.56 2524
8660.44 2403
8661.32 2457
8662.19 2516
8663.07 2533
8663.95 2524
8664.83 2553
8665.71 2655
8666.59 2615
8667.46 2667
8668.34 2769
8669.22 2884
8670.10 3136
8670.98 3350
8671.86 3503
8672.74 3772
8673.62 3904
8674.49 4055
8675.37 4099
8676.25 4195
8677.13 4058
8678.01 3918
8678.89 3761
8679.77 3540
8680.65 3430
8681.53 3191
8682.41 3101
8683.29 3093
8684.16 3075
8685.04 3115
8685.92 3283
8686.80 3504
8687.68 3877
8688.56 4381
8689.44 4974
8690.32 5603
8691.20 6059
8692.08 6695
8692.96 6945
8693.84 6966
8694.72 6856
8695.60 6311
8696.48 5700
8697.36 5081
8698.24 4670
8699.12 4022
8700.00 3576
8700.88 3190
8701.76 2966
8702.64 2740
8703.52 2497
8704.40 2448
8705.28 2459
8706.16 2378
8707.04 2241
8707.92 2198
8708.80 2206
8709.69 2184
8710.57 2176
8711.45 2169
8712.33 2155
8713.21 2128
8714.09 2128
8714.97 2106
8715.85 2086
8716.73 2017
8717.61 2090
8718.49 2096
8719.38 2062
8720.26 2054
8721.14 2098
8722.02 2093
8722.90 2124
8723.78 2175
8724.66 2194
8725.54 2196
8726.43 2249
8727.31 2283
8728.19 2350
8729.07 2323
8729.95 2344
8730.83 2411
8731.72 2375
8732.60 2420
8733.48 2321
8734.36 2496
8735.24 2379
8736.13 2403
8737.01 2298
8737.89 2227
8738.77 2271
8739.65 2254
8740.54 2236
8741.42 2162
8742.30 2225
8743.18 2301
8744.07 2274
8744.95 2256
8745.83 2331
8746.71 2386
8747.60 2383
8748.48 2330
8749.36 2452
8750.24 2359
8751.13 2387
8752.01 2431
8752.89 2505
8753.77 2500
8754.66 2520
8755.54 2518
8756.42 2482
8757.31 2510
8758.19 2597
8759.07 2583
8759.96 2589
8760.84 2672
8761.72 2773
8762.61 2801
8763.49 2863
8764.37 2896
8765.26 2917
8766.14 2922
8767.02 2927
8767.91 2981
8768.79 3040
8769.67 2977
8770.56 2917
8771.44 2909
8772.32 2882
8773.21 2795
8774.09 2844
8774.98 2930
8775.86 2979
8776.74 3107
8777.63 3479
8778.51 3731
8779.40 4375
8780.28 4856
8781.17 5232
8782.05 5661
8782.93 5805
8783.82 5722
8784.70 5434
8785.59 5128
8786.47 4722
8787.36 4270
8788.24 3916
8789.13 3523
8790.01 3268
8790.89 2972
8791.78 2785
8792.66 2659
8793.55 2636
8794.43 2749
8795.32 2748
8796.20 2771
8797.09 2840
8797.97 2982
8798.86 2955
8799.74 2935
8800.63 2821
8801.52 2728
8802.40 2656
8803.29 2509
8804.17 2382
8805.06 2247
8805.94 2169
8806.83 2074
8807.71 2042
8808.60 2077
8809.48 1988
8810.37 1951
8811.26 1968
8812.14 1953
8813.03 1964
8813.91 1948
8814.80 2001
8815.69 1978
8816.57 1964
8817.46 1980
8818.34 1962
8819.23 1942
8820.12 1957
8821.00 1916
8821.89 1897
8822.77 1842
8823.66 1840
8824.55 1844
8825.43 1833
8826.32 1838
8827.21 1823
8828.09 1884
8828.98 1812
8829.87 1788
8830.75 1823
8831.64 1820
8832.53 1757
8833.41 1762
8834.30 1766
8835.19 1762
8836.08 1735
8836.96 1754
8837.85 1758
8838.74 1738
8839.62 1760
8840.51 1723
8841.40 1726
8842.29 1809
8843.17 1739
8844.06 1725
8844.95 1690
8845.84 1731
8846.72 1757
8847.61 1804
8848.50 1741
8849.39 1690
8850.27 1650
8851.16 1709
8852.05 1685
8852.94 1706
8853.82 1709
8854.71 1760
8855.60 1689
8856.49 1671
8857.38 1660
8858.26 1738
8859.15 1737
8860.04 1691
8860.93 1646
8861.82 1659
8862.71 1570
8863.59 1584
8864.48 1602
8865.37 1549
8866.26 1591
8867.15 1551
8868.04 1484
8868.93 1489
8869.81 1486
8870.70 1523
8871.59 1434
8872.48 1420
8873.37 1428
8874.26 1426
8875.15 1426
8876.04 1397
8876.93 1385
8877.81 1417
8878.70 1403
8879.59 1369
8880.48 1332
8881.37 1361
8882.26 1371
8883.15 1287
8884.04 1329
8884.93 1398
8885.82 1318
8886.71 1280
8887.60 1324
8888.49 1259
8889.38 1221
8890.27 1243
8891.16 1216
8892.05 1241
8892.94 1219
8893.83 1196
8894.72 1170
8895.61 1165
8896.50 1215
8897.39 1224
8898.28 1211
8899.17 1168
8900.06 1165
8900.95 1177
8901.84 1166
8902.73 1160
8903.62 1144
8904.51 1172
8905.40 1174
8906.29 1137
8907.18 1172
8908.07 1154
8908.96 1111
8909.85 1118
8910.74 1162
8911.63 1146
8912.52 1079
8913.41 1108
8914.31 1119
8915.20 1147
8916.09 1074
8916.98 1059
8917.87 1099
8918.76 1112
8919.65 1128
8920.54 1091
8921.43 1064
8922.33 1060
8923.22 1072
8924.11 1099
8925.00 1088
8925.89 1059
8926.78 1057
8927.67 1098
8928.57 1103
8929.46 1084
8930.35 1040
8931.24 1047
8932.13 1071
8933.03 1110
8933.92 1075
8934.81 1029
8935.70 1036
8936.59 1070
8937.49 1029
8938.38 1041
8939.27 994
8940.16 1009
8941.05 1020
8941.95 1045
8942.84 1000
8943.73 1001
8944.62 961
8945.52 971
8946.41 1024
8947.30 990
8948.19 978
8949.09 988
8949.98 1032
8950.87 1007
8951.76 1026
8952.66 1001
8953.55 998
8954.44 1003
8955.34 1013
8956.23 983
8957.12 974
8958.02 978
8958.91 907
8959.80 907
8960.69 912
8961.59 944
8962.48 964
8963.37 981
8964.27 994
8965.16 983
8966.05 977
8966.95 971
8967.84 991
8968.74 979
8969.63 985
8970.52 953
8971.42 995
8972.31 950
8973.20 982
8974.10 949
8974.99 893
8975.89 918
8976.78 973
8977.67 952
8978.57 950
8979.46 920
8980.36 910
8981.25 915
8982.15 876
8983.04 943
8983.93 924
8984.83 898
8985.72 876
8986.62 918
8987.51 888
8988.41 874
8989.30 893
8990.20 836
8991.09 842
8991.99 842
8992.88 854
8993.78 881
8994.67 862
8995.57 881
8996.46 920
8997.36 939
8998.25 931
8999.15 880
9000.04 912
9000.94 873
9001.83 854
9002.73 849
9003.62 863
9004.52 825
9005.41 824
9006.31 830
9007.20 872
9008.10 844
9009.00 825
9009.89 884
9010.79 867
9011.68 856
9012.58 843
9013.47 819
9014.37 850
9015.27 855
9016.16 791
9017.06 817
9017.95 827
9018.85 800
9019.75 788
9020.64 800
9021.54 797
9022.43 804
9023.33 847
9024.23 818
9025.12 843
9026.02 832
9026.92 787
9027.81 800
9028.71 795
9029.61 787
9030.50 766
9031.40 770
9032.30 814
9033.19 803
9034.09 817
9034.99 798
9035.88 756
9036.78 798
9037.68 814
9038.58 800
9039.47 810
9040.37 791
9041.27 816
9042.16 836
9043.06 800
9043.96 841
9044.86 814
9045.75 821
9046.65 795
9047.55 809
9048.45 829
9049.34 830
9050.24 865
9051.14 850
9052.04 842
9052.94 824
9053.83 813
9054.73 837
9055.63 849
9056.53 832
9057.43 839
9058.32 823
9059.22 835
9060.12 790
9061.02 839
9061.92 862
9062.81 835
9063.71 878
9064.61 875
9065.51 853
9066.41 852
9067.31 865
9068.21 850
9069.10 888
9070.00 920
9070.90 881
9071.80 877
9072.70 824
9073.60 822
9074.50 795
9075.40 826
9076.29 825
9077.19 811
9078.09 799
9078.99 804
9079.89 856
9080.79 843
9081.69 850
9082.59 844
9083.49 828
9084.39 821
9085.29 837
9086.19 857
9087.09 831
9087.98 844
9088.88 857
9089.78 858
9090.68 862
9091.58 870
9092.48 874
9093.38 879
9094.28 805
9095.18 824
9096.08 813
9096.98 787
9097.88 834
9098.78 838
9099.68 870
9100.58 842
9101.48 829
9102.38 787
9103.28 788
9104.18 833
9105.08 767
9105.99 806
9106.89 822
9107.79 825
9108.69 862
9109.59 812
9110.49 820
9111.39 861
9112.29 811
9113.19 834
9114.09 818
9114.99 789
9115.89 782
9116.79 760
9117.69 800
9118.60 778
9119.50 748
9120.40 821
9121.30 795
9122.20 830
9123.10 788
9124.00 819
9124.90 827
9125.81 768
9126.71 771
9127.61 776
9128.51 833
9129.41 813
9130.31 840
9131.22 796
9132.12 720
9133.02 756
9133.92 783
9134.82 784
9135.72 798
9136.63 796
9137.53 748
9138.43 806
9139.33 764
9140.23 817
9141.14 796
9142.04 785
9142.94 793
9143.84 794
9144.75 741
9145.65 748
9146.55 764
9147.45 856
9148.36 812
9149.26 779
9150.16 816
9151.06 791
9151.97 766
9152.87 750
9153.77 783
9154.67 761
9155.58 766
9156.48 778
9157.38 785
9158.29 743
9159.19 779
9160.09 789
9161.00 773
9161.90 781
9162.80 781
9163.71 801
9164.61 817
9165.51 791
9166.42 811
9167.32 778
9168.22 784
9169.13 782
9170.03 836
9170.93 787
9171.84 791
9172.74 819
9173.64 828
9174.55 813
9175.45 772
9176.36 812
9177.26 776
9178.16 795
9179.07 812
9179.97 847
9180.88 823
9181.78 835
9182.69 833
9183.59 833
9184.49 821
9185.40 859
9186.30 807
9187.21 795
9188.11 855
9189.02 792
9189.92 838
9190.82 823
9191.73 824
9192.63 799
9193.54 789
9194.44 851
9195.35 835
9196.25 860
9197.16 879
9198.06 875
9198.97 929
9199.87 942
9200.78 922
9201.68 962
9202.59 899
9203.49 940
9204.40 915
9205.30 893
9206.21 841
9207.12 869
9208.02 833
9208.93 832
9209.83 823
9210.74 801
9211.64 798
9212.55 803
9213.45 824
9214.36 839
9215.27 850
9216.17 871
9217.08 888
9217.98 832
9218.89 853
9219.80 832
9220.70 862
9221.61 856
9222.51 869
9223.42 830
9224.33 818
9225.23 830
9226.14 796
9227.05 803
9227.95 802
9228.86 803
9229.77 782
9230.67 788
9231.58 792
9232.49 821
9233.39 819
9234.30 833
9235.21 828
9236.11 808
9237.02 783
9237.93 769
9238.83 805
9239.74 800
9240.65 796
9241.55 790
9242.46 817
9243.37 758
9244.28 777
9245.18 742
9246.09 786
9247.00 787
9247.91 805
9248.81 791
9249.72 819
9250.63 813
9251.54 757
9252.44 746
9253.35 766
9254.26 783
9255.17 741
9256.07 782
9256.98 750
9257.89 752
9258.80 799
9259.71 815
9260.61 826
9261.52 800
9262.43 775
9263.34 810
9264.25 833
9265.16 791
9266.06 803
9266.97 793
9267.88 830
9268.79 799
9269.70 803
9270.61 773
9271.51 791
9272.42 790
9273.33 812
9274.24 793
9275.15 819
9276.06 825
9276.97 842
9277.88 869
9278.78 827
9279.69 824
9280.60 850
9281.51 822
9282.42 842
9283.33 847
9284.24 850
9285.15 859
9286.06 813
9286.97 836
9287.88 808
9288.79 838
9289.70 824
9290.60 851
9291.51 805
9292.42 814
9293.33 873
9294.24 819
9295.15 857
9296.06 874
9296.97 874
9297.88 862
9298.79 903
9299.70 871
9300.61 842
9301.52 859
9302.43 866
9303.34 880
9304.25 877
9305.16 857
9306.07 856
9306.98 921
9307.89 881
9308.80 907
9309.71 885
9310.63 923
9311.54 931
9312.45 890
9313.36 873
9314.27 879
9315.18 897
9316.09 885
9317.00 886
9317.91 849
9318.82 916
9319.73 853
9320.64 888
9321.55 898
9322.47 924
9323.38 882
9324.29 880
9325.20 875
9326.11 861
9327.02 832
9327.93 852
9328.84 846
9329.76 868
9330.67 873
9331.58 875
9332.49 826
9333.40 850
9334.31 876
9335.23 884
9336.14 872
9337.05 858
9337.96 880
9338.87 906
9339.78 908
9340.70 883
9341.61 865
9342.52 825
9343.43 843
9344.34 890
9345.26 888
9346.17 919
9347.08 908
9347.99 913
9348.91 903
9349.82 899
9350.73 877
9351.64 894
9352.56 881
9353.47 885
9354.38 875
9355.29 870
9356.21 846
9357.12 851
9358.03 862
9358.94 889
9359.86 915
9360.77 901
9361.68 929
9362.60 897
9363.51 904
9364.42 899
9365.34 898
9366.25 884
9367.16 921
9368.08 857
9368.99 864
9369.90 837
9370.82 901
9371.73 902
9372.64 925
9373.56 859
9374.47 863
9375.38 897
9376.30 843
9377.21 894
9378.12 887
9379.04 932
9379.95 915
9380.87 901
9381.78 899
9382.69 941
9383.61 954
9384.52 958
9385.44 998
9386.35 1014
9387.27 1009
9388.18 1058
9389.09 972
9390.01 1003
9390.92 999
9391.84 1044
9392.75 1081
9393.67 1095
9394.58 1084
9395.50 1080
9396.41 1089
9397.32 1109
9398.24 1130
9399.15 1062
9400.07 1030
9400.98 1044
9401.90 1037
9402.81 999
9403.73 972
9404.64 979
9405.56 996
9406.47 973
9407.39 1010
9408.30 990
9409.22 990
9410.14 1024
9411.05 1000
9411.97 1025
9412.88 993
9413.80 988
9414.71 980
9415.63 975
9416.54 998
9417.46 985
9418.38 979
9419.29 1014
9420.21 972
9421.12 958
9422.04 976
9422.95 984
9423.87 968
9424.79 936
9425.70 989
9426.62 983
9427.54 978
9428.45 1009
9429.37 1056
9430.28 1103
9431.20 1034
9432.12 1064
9433.03 1094
9433.95 1126
9434.87 1121
9435.78 1123
9436.70 1111
9437.62 1196
9438.53 1122
9439.45 1075
9440.37 1112
9441.28 1121
9442.20 1133
9443.12 1126
9444.03 1099
9444.95 1099
9445.87 1106
9446.79 1161
9447.70 1175
9448.62 1306
9449.54 1371
9450.45 1432
9451.37 1497
9452.29 1603
9453.21 1641
9454.12 1617
9455.04 1693
9455.96 1605
9456.88 1586
9457.79 1441
9458.71 1367
9459.63 1281
9460.55 1211
9461.47 1190
9462.38 1115
9463.30 1124
9464.22 1095
9465.14 1144
9466.06 1102
9466.97 1060
9467.89 1068
9468.81 1049
9469.73 1063
9470.65 1031
9471.56 1039
9472.48 1025
9473.40 1054
9474.32 1069
9475.24 998
9476.16 1091
9477.08 1114
9477.99 1140
9478.91 1134
9479.83 1147
9480.75 1166
9481.67 1144
9482.59 1150
9483.51 1133
9484.43 1153
9485.34 1122
9486.26 1158
9487.18 1104
9488.10 1086
9489.02 1075
9489.94 1067
9490.86 1059
9491.78 1073
9492.70 1046
9493.62 1004
9494.54 995
9495.46 974
9496.38 1020
9497.30 943
9498.22 940
9499.13 952
9500.05 1008
9500.97 1004
9501.89 973
9502.81 1005
9503.73 984
9504.65 1009
9505.57 1045
9506.49 1035
9507.41 1011
9508.33 988
9509.25 1032
9510.17 1037
9511.09 1029
9512.01 1075
9512.93 1038
9513.86 1060
9514.78 1041
9515.70 1075
9516.62 1077
9517.54 1045
9518.46 1034
9519.38 1059
9520.30 1099
9521.22 1076
9522.14 1106
9523.06 1040
9523.98 1050
9524.90 1044
9525.82 1077
9526.75 1121
9527.67 1090
9528.59 1104
9529.51 1157
9530.43 1188
9531.35 1187
9532.27 1164
9533.19 1212
9534.11 1245
9535.04 1218
9535.96 1212
9536.88 1165
9537.80 1204
9538.72 1114
9539.64 1146
9540.57 1096
9541.49 1141
9542.41 1117
9543.33 1092
9544.25 1048
9545.17 1035
9546.10 1028
9547.02 1051
9547.94 1059
9548.86 1007
9549.78 1076
9550.71 1074
9551.63 1026
9552.55 986
9553.47 1038
9554.40 1059
9555.32 1041
9556.24 1028
9557.16 1037
9558.09 1047
9559.01 1058
9559.93 1087
9560.85 1054
9561.78 1083
9562.70 1066
9563.62 1030
9564.54 1060
9565.47 1054
9566.39 1031
9567.31 1093
9568.24 1061
9569.16 1067
9570.08 1058
9571.00 1047
9571.93 1062
9572.85 1034
9573.77 1035
9574.70 1068
9575.62 1065
9576.54 1073
9577.47 1050
9578.39 1041
9579.31 1037
9580.24 1084
9581.16 1054
9582.09 1061
9583.01 1038
9583.93 1070
9584.86 1070
9585.78 1051
9586.70 1079
9587.63 1096
9588.55 1048
9589.48 1074
9590.40 1091
9591.32 1073
9592.25 1129
9593.17 1136
9594.10 1088
9595.02 1116
9595.95 1071
9596.87 1174
9597.79 1150
9598.72 1174
9599.64 1138
9600.57 1204
9601.49 1150
9602.42 1225
9603.34 1191
9604.27 1178
9605.19 1258
9606.12 1257
9607.04 1274
9607.97 1193
9608.89 1200
9609.82 1279
9610.74 1305
9611.67 1291
9612.59 1280
9613.52 1297
9614.44 1328
9615.37 1283
9616.29 1262
9617.22 1247
9618.14 1262
9619.07 1322
9619.99 1287
9620.92 1328
9621.85 1322
9622.77 1388
9623.70 1340
9624.62 1436
9625.55 1469
9626.47 1436
9627.40 1437
9628.33 1490
9629.25 1478
9630.18 1493
9631.10 1545
9632.03 1576
9632.96 1611
9633.88 1578
9634.81 1553
9635.73 1595
9636.66 1681
9637.59 1664
9638.51 1641
9639.44 1635
9640.37 1697
9641.29 1707
9642.22 1752
9643.15 1781
9644.07 1851
9645.00 1881
9645.93 2037
9646.85 2082
9647.78 2184
9648.71 2256
9649.63 2202
9650.56 2340
9651.49 2263
9652.41 2218
9653.34 2173
9654.27 2111
9655.20 2068
9656.12 1993
9657.05 1930
9657.98 1925
9658.90 1881
9659.83 1865
9660.76 1858
9661.69 1847
9662.61 1927
9663.54 1925
9664.47 1895
9665.40 1925
9666.32 1967
9667.25 1938
9668.18 2016
9669.11 1957
9670.04 2001
9670.96 1998
9671.89 2003
9672.82 2011
9673.75 1963
9674.68 1955
9675.60 1950
9676.53 1990
9677.46 1986
9678.39 2038
9679.32 2006
9680.25 1990
9681.17 2057
9682.10 2068
9683.03 2066
9683.96 2072
9684.89 2020
9685.82 2046
9686.75 2080
9687.67 2073
9688.60 2071
9689.53 2120
9690.46 2229
9691.39 2243
9692.32 2173
9693.25 2253
9694.18 2414
9695.11 2431
9696.03 2482
9696.96 2574
9697.89 2560
9698.82 2605
9699.75 2656
9700.68 2658
9701.61 2666
9702.54 2567
9703.47 2451
9704.40 2367
9705.33 2324
9706.26 2264
9707.19 2208
9708.12 2175
9709.05 2176
9709.98 2164
9710.91 2140
9711.84 2205
9712.77 2230
9713.70 2185
9714.63 2216
9715.56 2283
9716.49 2289
9717.42 2227
9718.35 2185
9719.28 2165
9720.21 2049
9721.14 2038
9722.07 1926
9723.00 1927
9723.93 1904
9724.86 1920
9725.79 1918
9726.72 1879
9727.65 1814
9728.58 1796
9729.51 1861
9730.44 1888
9731.37 1879
9732.31 1927
9733.24 1951
9734.17 1890
9735.10 1834
9736.03 1874
9736.96 1872
9737.89 1830
9738.82 1818
9739.75 1764
9740.69 1741
9741.62 1670
9742.55 1661
9743.48 1676
9744.41 1676
9745.34 1615
9746.27 1641
9747.21 1632
9748.14 1625
9749.07 1666
9750.00 1650
9750.93 1641
9751.86 1601
9752.80 1599
9753.73 1595
9754.66 1628
9755.59 1627
9756.52 1643
9757.46 1635
9758.39 1619
9759.32 1563
9760.25 1620
9761.18 1636
9762.12 1632
9763.05 1636
9763.98 1670
9764.91 1654
9765.85 1701
9766.78 1735
9767.71 1673
9768.64 1631
9769.58 1622
9770.51 1609
9771.44 1576
9772.37 1640
9773.31 1623
9774.24 1625
9775.17 1666
9776.11 1737
9777.04 1778
9777.97 1799
9778.91 1765
9779.84 1825
9780.77 1855
9781.71 1879
9782.64 1879
9783.57 1946
9784.51 1870
9785.44 1853
9786.37 1839
9787.31 1819
9788.24 1783
9789.17 1682
9790.11 1585
9791.04 1604
9791.97 1622
9792.91 1589
9793.84 1600
9794.77 1646
9795.71 1752
9796.64 1723
9797.58 1737
9798.51 1743
9799.44 1759
9800.38 1728
9801.31 1747
9802.25 1719
9803.18 1590
9804.12 1523
9805.05 1453
9805.98 1437
9806.92 1376
9807.85 1370
9808.79 1337
9809.72 1291
9810.66 1299
9811.59 1279
9812.53 1312
9813.46 1287
9814.40 1262
9815.33 1303
9816.27 1276
9817.20 1266
9818.14 1324
9819.07 1299
9820.01 1266
9820.94 1251
9821.88 1240
9822.81 1228
9823.75 1242
9824.68 1229
9825.62 1257
9826.55 1244
9827.49 1254
9828.42 1219
9829.36 1183
9830.29 1215
9831.23 1139
9832.17 1151
9833.10 1195
9834.04 1200
9834.97 1194
9835.91 1233
9836.84 1183
9837.78 1168
9838.72 1193
9839.65 1177
9840.59 1186
9841.52 1177
9842.46 1221
9843.40 1196
9844.33 1183
9845.27 1237
9846.20 1255
9847.14 1176
9848.08 1144
9849.01 1197
9849.95 1243
9850.89 1213
9851.82 1201
9852.76 1187
9853.70 1226
9854.63 1241
9855.57 1220
9856.51 1186
9857.44 1195
9858.38 1174
9859.32 1167
9860.25 1186
9861.19 1141
9862.13 1134
9863.07 1108
9864.00 1204
9864.94 1146
9865.88 1148
9866.81 1176
9867.75 1191
9868.69 1152
9869.63 1156
9870.56 1118
9871.50 1143
9872.44 1149
9873.38 1158
9874.31 1175
9875.25 1123
9876.19 1098
9877.13 1151
9878.07 1155
9879.00 1123
9879.94 1164
9880.88 1121
9881.82 1166
9882.75 1096
9883.69 1136
9884.63 1090
9885.57 1064
9886.51 1084
9887.45 1140
9888.38 1159
9889.32 1078
9890.26 1124
9891.20 1105
9892.14 1069
9893.08 1049
9894.01 1044
9894.95 1089
9895.89 1110
9896.83 1079
9897.77 1053
9898.71 1094
9899.65 1104
9900.59 1098
9901.52 1097
9902.46 1114
9903.40 1062
9904.34 1100
9905.28 1144
9906.22 1130
9907.16 1176
9908.10 1195
9909.04 1216
9909.98 1243
9910.92 1305
9911.86 1392
9912.80 1378
9913.73 1361
9914.67 1367
9915.61 1401
9916.55 1292
9917.49 1261
9918.43 1300
9919.37 1270
9920.31 1250
9921.25 1246
9922.19 1305
9923.13 1368
9924.07 1403
9925.01 1407
9925.95 1438
9926.89 1456
9927.83 1517
9928.77 1453
9929.71 1356
9930.65 1331
9931.59 1307
9932.53 1199
9933.47 1180
9934.41 1150
9935.36 1140
9936.30 1087
9937.24 1064
9938.18 1059
9939.12 999
9940.06 1023
9941.00 971
9941.94 934
9942.88 924
9943.82 921
9944.76 948
9945.70 965
9946.64 963
9947.59 945
9948.53 929
9949.47 882
9950.41 942
9951.35 960
9952.29 1019
9953.23 921
9954.17 911
9955.12 934
9956.06 970
9957.00 949
9957.94 926
9958.88 957
9959.82 930
9960.77 925
9961.71 907
9962.65 947
9963.59 892
9964.53 890
9965.48 897
9966.42 920
9967.36 874
9968.30 901
9969.24 926
9970.19 899
9971.13 853
9972.07 894
9973.01 851
9973.95 900
9974.90 891
9975.84 861
9976.78 841
9977.72 825
9978.67 894
9979.61 876
9980.55 881
9981.50 838
9982.44 860
9983.38 830
9984.32 833
9985.27 868
9986.21 834
9987.15 863
9988.10 891
9989.04 883
9989.98 857
9990.92 846
9991.87 881
9992.81 916
9993.75 889
9994.70 885
9995.64 886
9996.58 910
9997.53 888
9998.47 868
9999.41 831
10000.36 811
10001.30 825
10002.25 794
10003.19 866
10004.13 840
10005.08 830
10006.02 891
10006.96 843
10007.91 822
10008.85 840
10009.80 820
10010.74 841
10011.68 819
10012.63 851
10013.57 839
10014.52 876
10015.46 829
10016.41 845
10017.35 817
10018.29 843
10019.24 815
10020.18 835
10021.13 839
10022.07 813
10023.02 808
10023.96 829
10024.91 866
10025.85 818
10026.80 807
10027.74 834
10028.69 825
10029.63 813
10030.58 834
10031.52 892
10032.47 801
10033.41 830
10034.36 830
10035.30 844
10036.25 807
10037.19 802
10038.14 793
10039.08 832
10040.03 802
10040.97 794
10041.92 727
10042.87 749
10043.81 810
10044.76 774
10045.70 772
10046.65 776
10047.59 744
10048.54 733
10049.49 765
10050.43 772
10051.38 755
10052.32 767
10053.27 795
10054.22 794
10055.16 781
10056.11 775
10057.05 796
10058.00 778
10058.95 763
10059.89 756
10060.84 773
10061.79 753
10062.73 749
10063.68 724
10064.63 733
10065.57 771
10066.52 766
10067.47 778
10068.41 732
10069.36 754
10070.31 738
10071.25 767
10072.20 750
10073.15 744
10074.10 789
10075.04 753
10075.99 753
10076.94 737
10077.88 772
10078.83 726
10079.78 743
10080.73 769
10081.67 773
10082.62 756
10083.57 754
10084.52 714
10085.46 743
10086.41 732
10087.36 734
10088.31 751
10089.25 758
10090.20 736
10091.15 715
10092.10 740
10093.05 713
10093.99 733
10094.94 735
10095.89 753
10096.84 726
10097.79 711
10098.73 718
10099.68 744
10100.63 729
10101.58 730
10102.53 717
10103.48 751
10104.42 728
10105.37 735
10106.32 685
10107.27 721
10108.22 713
10109.17 730
10110.12 699
10111.06 710
10112.01 732
10112.96 761
10113.91 738
10114.86 715
10115.81 753
10116.76 759
10117.71 735
10118.66 721
10119.61 739
10120.56 742
10121.50 755
10122.45 706
10123.40 737
10124.35 723
10125.30 724
10126.25 779
10127.20 750
10128.15 754
10129.10 775
10130.05 753
10131.00 779
10131.95 757
10132.90 767
10133.85 717
10134.80 716
10135.75 750
10136.70 753
10137.65 755
10138.60 768
10139.55 749
10140.50 762
10141.45 732
10142.40 753
10143.35 760
10144.30 776
10145.25 750
10146.20 790
10147.15 769
10148.10 768
10149.05 792
10150.00 783
10150.95 784
10151.90 800
10152.86 789
10153.81 776
10154.76 796
10155.71 806
10156.66 776
10157.61 809
10158.56 794
10159.51 870
10160.46 781
10161.41 787
10162.37 794
10163.32 781
10164.27 794
10165.22 830
10166.17 839
10167.12 819
10168.07 797
10169.03 860
10169.98 795
10170.93 820
10171.88 849
10172.83 850
10173.78 818
10174.74 821
10175.69 881
10176.64 824
10177.59 812
10178.54 838
10179.49 894
10180.45 881
10181.40 871
10182.35 917
10183.30 932
10184.26 901
10185.21 898
10186.16 885
10187.11 906
10188.06 966
10189.02 944
10189.97 925
10190.92 963
10191.87 915
10192.83 902
10193.78 913
10194.73 963
10195.69 904
10196.64 909
10197.59 949
10198.54 965
10199.50 960
10200.45 987
10201.40 989
10202.36 1019
10203.31 1021
10204.26 1062
10205.22 1068
10206.17 1082
10207.12 1103
10208.08 1069
10209.03 1064
10209.98 1082
10210.94 1084
10211.89 1086
10212.84 1032
10213.80 975
10214.75 1012
10215.70 943
10216.66 935
10217.61 998
10218.56 979
10219.52 935
10220.47 942
10221.43 970
10222.38 957
10223.33 962
10224.29 957
10225.24 955
10226.20 959
10227.15 930
10228.11 979
10229.06 1005
10230.01 1010
10230.97 1062
10231.92 1089
10232.88 1139
10233.83 1147
10234.79 1154
10235.74 1192
10236.70 1192
10237.65 1192
10238.60 1172
10239.56 1089
10240.51 1050
10241.47 1037
10242.42 1018
10243.38 987
10244.33 981
10245.29 879
10246.24 841
10247.20 824
10248.15 821
10249.11 867
10250.07 860
10251.02 889
10251.98 861
10252.93 812
10253.89 822
10254.84 862
10255.80 813
10256.75 822
10257.71 828
10258.67 820
10259.62 790
10260.58 758
10261.53 792
10262.49 779
10263.44 730
10264.40 778
10265.36 785
10266.31 771
10267.27 768
10268.22 798
10269.18 792
10270.14 791
10271.09 747
10272.05 788
10273.01 796
10273.96 743
10274.92 736
10275.87 781
10276.83 761
10277.79 782
10278.74 768
10279.70 736
10280.66 755
10281.61 751
10282.57 745
10283.53 756
10284.49 722
10285.44 770
10286.40 718
10287.36 716
10288.31 774
10289.27 788
10290.23 738
10291.18 729
10292.14 720
10293.10 751
10294.06 733
10295.01 732
10295.97 765
10296.93 730
10297.89 748
10298.84 705
10299.80 760
10300.76 759
10301.72 751
10302.67 735
10303.63 735
10304.59 736
10305.55 754
10306.51 770
10307.46 761
10308.42 709
10309.38 740
10310.34 783
10311.30 701
10312.25 737
10313.21 744
10314.17 736
10315.13 753
10316.09 737
10317.05 726
10318.00 769
10318.96 784
10319.92 726
10320.88 695
10321.84 742
10322.80 752
10323.76 702
10324.71 693
10325.67 697
10326.63 700
10327.59 675
10328.55 710
10329.51 705
10330.47 677
10331.43 719
10332.39 742
10333.35 705
10334.30 763
10335.26 729
10336.22 697
10337.18 703
10338.14 688
10339.10 690
10340.06 720
10341.02 706
10341.98 714
10342.94 722
10343.90 688
10344.86 713
10345.82 714
10346.78 686
10347.74 700
10348.70 737
10349.66 721
10350.62 757
10351.58 720
10352.54 767
10353.50 773
10354.46 774
10355.42 702
10356.38 688
10357.34 741
10358.30 738
10359.26 729
10360.22 741
10361.18 734
10362.14 725
10363.10 705
10364.06 728
10365.02 716
10365.98 760
10366.94 696
10367.90 709
10368.87 688
10369.83 716
10370.79 717
10371.75 695
10372.71 658
10373.67 699
10374.63 686
10375.59 665
10376.55 695
10377.51 690
10378.48 671
10379.44 669
10380.40 700
10381.36 682
10382.32 667
10383.28 656
10384.24 649
10385.21 697
10386.17 672
10387.13 687
10388.09 665
10389.05 688
10390.01 699
10390.98 639
10391.94 727
10392.90 673
10393.86 703
10394.82 697
10395.79 671
10396.75 684
10397.71 677
10398.67 701
10399.63 722
10400.60 698
10401.56 695
10402.52 661
10403.48 687
10404.45 722
10405.41 660
10406.37 723
10407.33 741
10408.30 712
10409.26 706
10410.22 739
10411.18 734
10412.15 748
10413.11 774
10414.07 785
10415.04 838
10416.00 868
10416.96 892
10417.93 877
10418.89 907
10419.85 867
10420.81 860
10421.78 838
10422.74 840
10423.70 837
10424.67 802
10425.63 763
10426.59 752
10427.56 742
10428.52 739
10429.49 735
10430.45 715
10431.41 690
10432.38 694
10433.34 662
10434.30 661
10435.27 706
10436.23 730
10437.20 681
10438.16 692
10439.12 674
10440.09 642
10441.05 661
10442.02 668
10442.98 682
10443.94 683
10444.91 666
10445.87 643
10446.84 629
10447.80 650
10448.77 658
10449.73 639
10450.70 663
10451.66 673
10452.63 674
10453.59 657
10454.55 665
10455.52 662
10456.48 640
10457.45 646
10458.41 643
10459.38 648
10460.34 638
10461.31 665
10462.27 673
10463.24 677
10464.20 658
10465.17 627
10466.14 639
10467.10 623
10468.07 640
10469.03 659
10470.00 669
10470.96 661
10471.93 647
10472.89 657
10473.86 625
10474.82 623
10475.79 665
10476.76 708
10477.72 692
10478.69 656
10479.65 671
10480.62 653
10481.59 660
10482.55 667
10483.52 704
10484.48 670
10485.45 643
10486.42 685
10487.38 662
10488.35 656
10489.32 678
10490.28 686
10491.25 677
10492.21 679
10493.18 683
10494.15 729
10495.11 705
10496.08 697
10497.05 661
10498.01 635
10498.98 704
10499.95 695
10500.92 644
10501.88 650
10502.85 676
10503.82 723
10504.78 708
10505.75 728
10506.72 736
10507.68 702
10508.65 662
10509.62 713
10510.59 712
10511.55 704
10512.52 738
10513.49 726
10514.46 723
10515.42 697
10516.39 654
10517.36 679
10518.33 668
10519.29 678
10520.26 666
10521.23 685
10522.20 735
10523.17 691
10524.13 685
10525.10 701
10526.07 732
10527.04 710
10528.01 688
10528.97 685
10529.94 697
10530.91 690
10531.88 714
10532.85 703
10533.82 749
10534.78 737
10535.75 713
10536.72 699
10537.69 711
10538.66 744
10539.63 746
10540.60 768
10541.56 779
10542.53 734
10543.50 727
10544.47 719
10545.44 738
10546.41 760
10547.38 748
10548.35 758
10549.32 726
10550.29 755
10551.25 764
10552.22 766
10553.19 796
10554.16 904
10555.13 893
10556.10 851
10557.07 895
10558.04 960
10559.01 1011
10559.98 987
10560.95 1009
10561.92 1062
10562.89 1020
10563.86 1001
10564.83 970
10565.80 953
10566.77 908
10567.74 868
10568.71 882
10569.68 813
10570.65 787
10571.62 789
10572.59 776
10573.56 744
10574.53 756
10575.50 763
10576.47 764
10577.44 755
10578.41 767
10579.38 749
10580.35 712
10581.32 707
10582.29 700
10583.26 730
10584.23 743
10585.21 765
10586.18 776
10587.15 796
10588.12 776
10589.09 780
10590.06 763
10591.03 779
10592.00 799
10592.97 796
10593.94 779
10594.92 788
10595.89 756
10596.86 734
10597.83 750
10598.80 762
10599.77 735
10600.74 729
10601.71 709
10602.69 700
10603.66 723
10604.63 705
10605.60 668
10606.57 678
10607.54 694
10608.52 733
10609.49 718
10610.46 723
10611.43 698
10612.40 695
10613.38 688
10614.35 676
10615.32 689
10616.29 715
10617.27 703
10618.24 713
10619.21 705
10620.18 715
10621.15 715
10622.13 726
10623.10 699
10624.07 748
10625.04 715
10626.02 717
10626.99 730
10627.96 740
10628.94 747
10629.91 764
10630.88 724
10631.85 776
10632.83 797
10633.80 783
10634.77 756
10635.75 823
10636.72 872
10637.69 828
10638.67 814
10639.64 895
10640.61 826
10641.59 838
10642.56 862
10643.53 827
10644.51 783
10645.48 779
10646.45 740
10647.43 696
10648.40 714
10649.37 704
10650.35 707
10651.32 670
10652.30 739
10653.27 675
10654.24 686
10655.22 649
10656.19 710
10657.16 696
10658.14 657
10659.11 698
10660.09 690
10661.06 654
10662.04 675
10663.01 671
10663.98 673
10664.96 708
10665.93 682
10666.91 671
10667.88 691
10668.86 685
10669.83 705
10670.81 658
10671.78 678
10672.76 702
10673.73 652
10674.71 645
10675.68 691
10676.66 682
10677.63 661
10678.61 688
10679.58 710
10680.56 690
10681.53 704
10682.51 688
10683.48 697
10684.46 695
10685.43 668
10686.41 669
10687.38 674
10688.36 692
10689.33 675
10690.31 654
10691.28 657
10692.26 645
10693.24 648
10694.21 674
10695.19 629
10696.16 640
10697.14 639
10698.12 632
10699.09 657
10700.07 655
10701.04 643
10702.02 671
10703.00 628
10703.97 657
10704.95 645
10705.92 653
10706.90 636
10707.88 652
10708.85 634
10709.83 637
10710.81 654
10711.78 640
10712.76 673
10713.74 650
10714.71 685
10715.69 669
10716.67 661
10717.64 653
10718.62 615
10719.60 653
10720.57 636
10721.55 649
10722.53 671
10723.50 664
10724.48 679
10725.46 676
10726.44 643
10727.41 663
10728.39 636
10729.37 642
10730.35 687
10731.32 672
10732.30 649
10733.28 660
10734.26 678
10735.23 668
10736.21 675
10737.19 680
10738.17 667
10739.14 698
10740.12 682
10741.10 632
10742.08 656
10743.06 673
10744.03 657
10745.01 620
10745.99 670
10746.97 664
10747.95 667
10748.92 683
10749.90 687
10750.88 648
10751.86 721
10752.84 689
10753.82 685
10754.79 699
10755.77 693
10756.75 690
10757.73 702
10758.71 665
10759.69 657
10760.67 662
10761.65 665
10762.62 660
10763.60 697
10764.58 667
10765.56 677
10766.54 727
10767.52 707
10768.50 665
10769.48 672
10770.46 709
10771.44 693
10772.42 725
10773.39 789
10774.37 780
10775.35 736
10776.33 751
10777.31 804
10778.29 768
10779.27 735
10780.25 717
10781.23 711
10782.21 697
10783.19 703
10784.17 677
10785.15 702
10786.13 698
10787.11 677
10788.09 673
10789.07 701
10790.05 648
10791.03 660
10792.01 670
10792.99 664
10793.97 669
10794.95 668
10795.93 683
10796.91 691
10797.89 688
10798.87 658
10799.85 678
10800.83 677
10801.82 669
10802.80 680
10803.78 725
10804.76 701
10805.74 674
10806.72 697
10807.70 677
10808.68 672
10809.66 661
10810.64 666
10811.62 704
10812.61 702
10813.59 653
10814.57 654
10815.55 671
10816.53 710
10817.51 702
10818.49 708
10819.47 674
10820.46 719
10821.44 711
10822.42 696
10823.40 701
10824.38 698
10825.36 695
10826.35 696
10827.33 692
10828.31 695
10829.29 662
10830.27 714
10831.25 715
10832.24 681
10833.22 677
10834.20 707
10835.18 702
10836.17 717
10837.15 714
10838.13 737
10839.11 708
10840.09 728
10841.08 705
10842.06 753
10843.04 719
10844.02 744
10845.01 731
10845.99 733
10846.97 752
10847.96 745
10848.94 789
10849.92 773
10850.90 765
10851.89 757
10852.87 742
10853.85 783
10854.84 728
10855.82 731
10856.80 777
10857.78 764
10858.77 763
10859.75 764
10860.73 776
10861.72 781
10862.70 759
10863.68 733
10864.67 744
10865.65 762
10866.64 795
10867.62 820
10868.60 769
10869.59 775
10870.57 811
10871.55 793
10872.54 805
10873.52 808
10874.51 820
10875.49 798
10876.47 804
10877.46 845
10878.44 856
10879.43 784
10880.41 789
10881.39 830
10882.38 839
10883.36 857
10884.35 818
10885.33 879
10886.32 887
10887.30 854
10888.29 881
10889.27 953
10890.25 971
10891.24 929
10892.22 909
10893.21 891
10894.19 900
10895.18 928
10896.16 915
10897.15 948
10898.13 950
10899.12 965
10900.10 984
10901.09 965
10902.07 950
10903.06 981
10904.04 970
10905.03 949
10906.01 963
10907.00 1024
10907.99 1054
10908.97 1032
10909.96 1025
10910.94 1025
10911.93 1065
10912.91 1065
10913.90 1060
10914.88 1086
10915.87 1035
10916.86 1093
10917.84 1075
10918.83 1072
10919.81 1061
10920.80 1039
10921.79 1069
10922.77 1114
10923.76 1142
10924.74 1077
10925.73 1140
10926.72 1162
10927.70 1125
10928.69 1137
10929.68 1210
10930.66 1149
10931.65 1135
10932.64 1124
10933.62 1144
10934.61 1215
10935.60 1190
10936.58 1169
10937.57 1189
10938.56 1237
10939.54 1268
10940.53 1260
10941.52 1289
10942.50 1332
10943.49 1260
10944.48 1355
10945.47 1390
10946.45 1392
10947.44 1388
10948.43 1408
10949.41 1486
10950.40 1500
10951.39 1530
10952.38 1591
10953.36 1598
10954.35 1624
10955.34 1670
10956.33 1652
10957.31 1759
10958.30 1747
10959.29 1792
10960.28 1667
10961.27 1679
10962.25 1714
10963.24 1619
10964.23 1674
10965.22 1614
10966.21 1533
10967.19 1452
10968.18 1422
10969.17 1439
10970.16 1415
10971.15 1376
10972.13 1417
10973.12 1382
10974.11 1400
10975.10 1374
10976.09 1390
10977.08 1389
10978.07 1398
10979.05 1433
10980.04 1451
10981.03 1474
10982.02 1518
10983.01 1517
10984.00 1484
10984.99 1517
10985.98 1510
10986.96 1522
10987.95 1609
10988.94 1685
10989.93 1648
10990.92 1666
10991.91 1768
10992.90 1830
10993.89 1918
10994.88 2081
10995.87 2123
10996.86 2228
10997.85 2334
10998.84 2377
10999.83 2317
11000.82 2330
11001.81 2286
11002.79 2213
11003.78 2140
11004.77 1969
11005.76 1849
11006.75 1765
11007.74 1606
11008.73 1511
11009.72 1460
11010.71 1407
11011.70 1390
11012.69 1333
11013.68 1286
11014.67 1284
11015.67 1209
11016.66 1201
11017.65 1214
11018.64 1214
11019.63 1209
11020.62 1198
11021.61 1153
11022.60 1182
11023.59 1126
11024.58 1139
11025.57 1142
11026.56 1157
11027.55 1154
11028.54 1137
11029.53 1107
11030.52 1113
11031.52 1082
11032.51 1093
11033.50 1093
11034.49 1079
11035.48 1111
11036.47 1092
11037.46 1104
11038.45 1055
11039.45 1002
11040.44 1035
11041.43 1063
11042.42 1024
11043.41 1014
11044.40 1013
11045.39 972
11046.39 975
11047.38 964
11048.37 982
11049.36 980
11050.35 988
11051.35 943
11052.34 1001
11053.33 947
11054.32 930
11055.31 931
11056.31 941
11057.30 1011
11058.29 942
11059.28 951
11060.27 956
11061.27 1046
11062.26 991
11063.25 1011
11064.24 951
11065.24 982
11066.23 1013
11067.22 999
11068.21 988
11069.21 996
11070.20 979
11071.19 988
11072.19 1002
11073.18 1013
11074.17 999
11075.16 956
11076.16 980
11077.15 946
11078.14 987
11079.14 908
11080.13 962
11081.12 922
11082.12 936
11083.11 939
11084.10 974
11085.10 893
11086.09 915
11087.08 961
11088.08 934
11089.07 929
11090.06 913
11091.06 897
11092.05 882
11093.04 880
11094.04 841
11095.03 899
11096.03 896
11097.02 911
11098.01 868
11099.01 885
11100.00 910
11101.00 896
11101.99 876
11102.98 913
11103.98 895
11104.97 838
11105.97 835
11106.96 831
11107.96 875
11108.95 874
11109.95 878
11110.94 852
11111.93 848
11112.93 846
11113.92 869
11114.92 820
11115.91 861
11116.91 840
11117.90 823
11118.90 870
11119.89 840
11120.89 822
11121.88 836
11122.88 863
11123.87 860
11124.87 826
11125.86 810
11126.86 852
11127.85 858
11128.85 818
11129.84 855
11130.84 861
11131.84 828
11132.83 848
11133.83 825
11134.82 775
11135.82 824
11136.81 845
11137.81 858
11138.81 827
11139.80 878
11140.80 872
11141.79 840
11142.79 817
11143.79 842
11144.78 852
11145.78 832
11146.77 846
11147.77 810
11148.77 788
11149.76 829
11150.76 787
11151.75 779
11152.75 785
11153.75 777
11154.74 797
11155.74 793
11156.74 825
11157.73 801
11158.73 778
11159.73 771
11160.72 776
11161.72 749
11162.72 773
11163.71 775
11164.71 729
11165.71 771
11166.71 770
11167.70 790
11168.70 760
11169.70 782
11170.69 784
11171.69 771
11172.69 775
11173.69 777
11174.68 750
11175.68 767
11176.68 756
11177.68 783
11178.67 760
11179.67 761
11180.67 736
11181.67 695
11182.66 754
11183.66 741
11184.66 770
11185.66 738
11186.66 782
11187.65 742
11188.65 753
11189.65 731
11190.65 731
11191.65 727
11192.64 768
11193.64 777
11194.64 735
11195.64 770
11196.64 775
11197.64 752
11198.63 753
11199.63 738
11200.63 770
11201.63 783
11202.63 801
11203.63 810
11204.63 764
11205.63 728
11206.62 739
11207.62 746
11208.62 718
11209.62 731
11210.62 752
11211.62 745
11212.62 758
11213.62 719
11214.62 727
11215.62 734
11216.61 753
11217.61 729
11218.61 781
11219.61 765
11220.61 719
11221.61 697
11222.61 724
11223.61 761
11224.61 760
11225.61 731
11226.61 725
11227.61 719
11228.61 708
11229.61 751
11230.61 711
11231.61 711
11232.61 725
11233.61 748
11234.61 704
11235.61 718
11236.61 699
11237.61 704
11238.61 715
11239.61 724
11240.61 730
11241.61 779
11242.61 792
11243.61 750
11244.61 747
11245.61 747
11246.61 786
11247.61 718
11248.62 790
11249.62 778
11250.62 803
11251.62 770
11252.62 747
11253.62 762
11254.62 775
11255.62 753
11256.62 744
11257.62 767
11258.62 712
11259.63 776
11260.63 755
11261.63 775
11262.63 780
11263.63 755
11264.63 724
11265.63 756
11266.64 768
11267.64 807
11268.64 761
11269.64 751
11270.64 780
11271.64 755
11272.65 803
11273.65 825
11274.65 858
11275.65 839
11276.65 818
11277.65 798
11278.66 848
11279.66 870
11280.66 866
11281.66 797
11282.67 826
11283.67 832
11284.67 823
11285.67 771
11286.67 791
11287.68 800
11288.68 802
11289.68 780
11290.68 802
11291.69 778
11292.69 782
11293.69 763
11294.70 781
11295.70 786
11296.70 731
11297.70 790
11298.71 766
11299.71 779
11300.71 768
11301.72 777
11302.72 807
11303.72 816
11304.72 795
11305.73 812
11306.73 820
11307.73 827
11308.74 841
11309.74 784
11310.74 807
11311.75 827
11312.75 874
11313.76 835
11314.76 864
11315.76 858
11316.77 819
11317.77 851
11318.77 794
11319.78 779
11320.78 802
11321.79 780
11322.79 774
11323.79 812
11324.80 748
11325.80 734
11326.81 728
11327.81 766
11328.81 757
11329.82 771
11330.82 762
11331.83 726
11332.83 757
11333.84 735
11334.84 743
11335.85 743
11336.85 777
11337.85 787
11338.86 753
11339.86 750
11340.87 791
11341.87 772
11342.88 799
11343.88 773
11344.89 752
11345.89 748
11346.90 760
11347.90 744
11348.91 762
11349.91 795
11350.92 770
11351.92 768
11352.93 751
11353.94 771
11354.94 750
11355.95 745
11356.95 761
11357.96 735
11358.96 734
11359.97 760
11360.97 778
11361.98 796
11362.99 750
11363.99 722
11365.00 759
11366.00 770
11367.01 723
11368.02 774
11369.02 727
11370.03 713
11371.03 750
11372.04 686
11373.05 730
11374.05 706
11375.06 711
11376.06 711
11377.07 709
11378.08 701
11379.08 765
11380.09 763
11381.10 758
11382.10 715
11383.11 713
11384.12 764
11385.12 731
11386.13 740
11387.14 746
11388.14 784
11389.15 744
11390.16 713
11391.17 754
11392.17 752
11393.18 735
11394.19 732
11395.19 713
11396.20 734
11397.21 788
11398.22 765
11399.22 726
11400.23 724
11401.24 768
11402.25 727
11403.25 774
11404.26 738
11405.27 726
11406.28 712
11407.28 734
11408.29 742
11409.30 732
11410.31 743
11411.31 746
11412.32 771
11413.33 763
11414.34 779
11415.35 790
11416.35 776
11417.36 746
11418.37 806
11419.38 762
11420.39 773
11421.40 784
11422.40 789
11423.41 785
11424.42 786
11425.43 775
11426.44 813
11427.45 807
11428.46 816
11429.46 797
11430.47 785
11431.48 778
11432.49 810
11433.50 820
11434.51 838
11435.52 864
11436.53 784
11437.54 814
11438.54 819
11439.55 806
11440.56 849
11441.57 882
11442.58 829
11443.59 846
11444.60 853
11445.61 838
11446.62 846
11447.63 822
11448.64 887
11449.65 872
11450.66 851
11451.67 830
11452.68 836
11453.69 871
11454.70 844
11455.71 870
11456.72 920
11457.73 926
11458.74 904
11459.75 911
11460.76 897
11461.77 895
11462.78 853
11463.79 911
11464.80 896
11465.81 865
11466.82 888
11467.83 852
11468.84 879
11469.85 892
11470.86 917
11471.87 931
11472.88 901
11473.89 934
11474.90 938
11475.91 925
11476.92 928
11477.93 968
11478.95 952
11479.96 925
11480.97 955
11481.98 943
11482.99 966
11484.00 967
11485.01 916
11486.02 913
11487.03 891
11488.05 956
11489.06 926
11490.07 900
11491.08 876
11492.09 943
11493.10 983
11494.11 961
11495.13 953
11496.14 956
11497.15 938
11498.16 981
11499.17 948
11500.18 1006
11501.20 1011
11502.21 997
11503.22 964
11504.23 985
11505.24 998
11506.26 973
11507.27 958
11508.28 987
11509.29 981
11510.30 1019
11511.32 1033
11512.33 1036
11513.34 1037
11514.35 1009
11515.37 1023
11516.38 1015
11517.39 1022
11518.40 1049
11519.42 1043
11520.43 1095
11521.44 1059
11522.45 1052
11523.47 1078
11524.48 1064
11525.49 1074
11526.51 1073
11527.52 1083
11528.53 1108
11529.55 1078
11530.56 1125
11531.57 1124
11532.59 1119
11533.60 1153
11534.61 1168
11535.63 1211
11536.64 1201
11537.65 1181
11538.67 1189
11539.68 1203
11540.69 1211
11541.71 1206
11542.72 1248
11543.73 1302
11544.75 1327
11545.76 1232
11546.78 1274
11547.79 1307
11548.80 1292
11549.82 1303
11550.83 1347
11551.85 1387
11552.86 1434
11553.87 1428
11554.89 1434
11555.90 1485
11556.92 1490
11557.93 1483
11558.95 1497
11559.96 1461
11560.97 1530
11561.99 1534
11563.00 1562
11564.02 1549
11565.03 1554
11566.05 1636
11567.06 1622
11568.08 1633
11569.09 1641
11570.11 1701
11571.12 1707
11572.14 1711
11573.15 1758
11574.17 1823
11575.18 1825
11576.20 1899
11577.21 1972
11578.23 1990
11579.24 2067
11580.26 2156
11581.27 2190
11582.29 2233
11583.30 2314
11584.32 2385
11585.33 2479
11586.35 2542
11587.37 2593
11588.38 2719
11589.40 2764
11590.41 2819
11591.43 2935
11592.44 3168
11593.46 3321
11594.48 3468
11595.49 3698
11596.51 4035
11597.52 4380
11598.54 4641
11599.56 4862
11600.57 5156
11601.59 5323
11602.61 5426
11603.62 5369
11604.64 5249
11605.66 5044
11606.67 4844
11607.69 4507
11608.70 4177
11609.72 3794
11610.74 3298
11611.75 2997
11612.77 2680
11613.79 2568
11614.81 2319
11615.82 2214
11616.84 2088
11617.86 1936
11618.87 1862
11619.89 1811
11620.91 1811
11621.92 1751
11622.94 1683
11623.96 1678
11624.98 1579
11625.99 1581
11627.01 1559
11628.03 1544
11629.05 1483
11630.06 1468
11631.08 1429
11632.10 1472
11633.12 1387
11634.13 1425
11635.15 1478
11636.17 1521
11637.19 1457
11638.20 1450
11639.22 1404
11640.24 1427
11641.26 1441
11642.28 1431
11643.29 1411
11644.31 1391
11645.33 1404
11646.35 1364
11647.37 1316
11648.39 1288
11649.40 1266
11650.42 1283
11651.44 1253
11652.46 1270
11653.48 1258
11654.50 1225
11655.51 1240
11656.53 1209
11657.55 1206
11658.57 1240
11659.59 1283
11660.61 1280
11661.63 1238
11662.65 1226
11663.67 1262
11664.68 1280
11665.70 1262
11666.72 1279
11667.74 1253
11668.76 1304
11669.78 1274
11670.80 1285
11671.82 1317
11672.84 1335
11673.86 1296
11674.88 1379
11675.90 1411
11676.92 1381
11677.94 1376
11678.96 1416
11679.98 1433
11680.99 1421
11682.01 1411
11683.03 1448
11684.05 1393
11685.07 1438
11686.09 1395
11687.11 1382
11688.13 1419
11689.15 1399
11690.17 1388
11691.19 1388
11692.21 1342
11693.24 1348
11694.26 1287
11695.28 1338
11696.30 1341
11697.32 1338
11698.34 1307
11699.36 1273
11700.38 1274
11701.40 1279
11702.42 1229
11703.44 1203
11704.46 1226
11705.48 1209
11706.50 1215
11707.52 1213
11708.54 1217
11709.57 1163
11710.59 1194
11711.61 1172
11712.63 1157
11713.65 1117
11714.67 1163
11715.69 1145
11716.71 1089
11717.73 1086
11718.76 1127
11719.78 1094
11720.80 1097
11721.82 1081
11722.84 1102
11723.86 1046
11724.89 1057
11725.91 1056
11726.93 994
11727.95 999
11728.97 1043
11729.99 993
11731.02 1041
11732.04 1031
11733.06 1014
11734.08 998
11735.10 920
11736.13 1029
11737.15 971
11738.17 955
11739.19 957
11740.22 945
11741.24 965
11742.26 974
11743.28 966
11744.30 976
11745.33 956
11746.35 936
11747.37 963
11748.40 1000
11749.42 964
11750.44 937
11751.46 964
11752.49 959
11753.51 934
11754.53 949
11755.56 896
11756.58 910
11757.60 949
11758.62 889
11759.65 973
11760.67 838
11761.69 841
11762.72 894
11763.74 899
11764.76 916
11765.79 883
11766.81 926
11767.83 941
11768.86 880
11769.88 854
11770.91 899
11771.93 881
11772.95 886
11773.98 880
11775.00 884
11776.02 873
11777.05 894
11778.07 891
11779.10 892
11780.12 863
11781.14 891
11782.17 898
11783.19 906
11784.22 902
11785.24 866
11786.26 851
11787.29 889
11788.31 856
11789.34 881
11790.36 897
11791.39 835
11792.41 814
11793.44 801
11794.46 844
11795.49 818
11796.51 829
11797.54 831
11798.56 811
11799.59 785
11800.61 786
11801.63 788
11802.66 785
11803.69 792
11804.71 794
11805.74 796
11806.76 818
11807.79 791
11808.81 783
11809.84 815
11810.86 812
11811.89 788
11812.91 794
11813.94 762
11814.96 749
11815.99 764
11817.01 798
11818.04 798
11819.07 801
11820.09 814
11821.12 827
11822.14 782
11823.17 804
11824.20 795
11825.22 831
11826.25 813
11827.27 773
11828.30 825
11829.33 883
11830.35 845
11831.38 804
11832.40 815
11833.43 792
11834.46 812
11835.48 865
11836.51 825
11837.54 807
11838.56 791
11839.59 794
11840.62 802
11841.64 810
11842.67 841
11843.70 798
11844.72 809
11845.75 838
11846.78 853
11847.80 790
11848.83 797
11849.86 852
11850.89 884
11851.91 856
11852.94 817
11853.97 811
11854.99 836
11856.02 813
11857.05 820
11858.08 866
11859.10 835
11860.13 854
11861.16 864
11862.19 854
11863.21 908
11864.24 898
11865.27 904
11866.30 896
11867.33 902
11868.35 899
11869.38 863
11870.41 894
11871.44 913
11872.47 894
11873.49 941
11874.52 935
11875.55 927
11876.58 884
11877.61 955
11878.63 931
11879.66 938
11880.69 936
11881.72 944
11882.75 965
11883.78 972
11884.81 954
11885.83 953
11886.86 981
11887.89 970
11888.92 979
11889.95 986
11890.98 1047
11892.01 1014
11893.04 998
11894.06 1040
11895.09 1053
11896.12 1091
11897.15 1125
11898.18 1135
11899.21 1130
11900.24 1182
11901.27 1159
11902.30 1146
11903.33 1123
11904.36 1128
11905.39 1123
11906.42 1126
11907.45 1089
11908.48 1064
11909.50 1121
11910.53 1077
11911.56 1117
11912.59 1068
11913.62 1049
11914.65 1080
11915.68 1045
11916.71 1099
11917.74 1096
11918.77 1093
11919.80 1133
11920.83 1154
11921.86 1178
11922.89 1196
11923.92 1215
11924.95 1231
11925.99 1305
11927.02 1352
11928.05 1398
11929.08 1416
11930.11 1401
11931.14 1447
11932.17 1387
11933.20 1398
11934.23 1364
11935.26 1388
11936.29 1289
11937.32 1239
11938.35 1213
11939.38 1185
11940.41 1106
11941.45 1112
11942.48 1068
11943.51 1035
11944.54 976
11945.57 965
11946.60 984
11947.63 968
11948.66 958
11949.70 965
11950.73 949
11951.76 931
11952.79 932
11953.82 885
11954.85 889
11955.88 876
11956.92 919
11957.95 924
11958.98 881
11960.01 865
11961.04 936
11962.08 924
11963.11 933
11964.14 872
11965.17 914
11966.20 949
11967.24 926
11968.27 913
11969.30 921
11970.33 942
11971.36 938
11972.40 901
11973.43 968
11974.46 927
11975.49 962
11976.53 991
11977.56 987
11978.59 929
11979.62 933
11980.66 957
11981.69 935
11982.72 940
11983.76 951
11984.79 952
11985.82 944
11986.85 915
11987.89 972
11988.92 946
11989.95 925
11990.99 911
11992.02 968
11993.05 986
11994.09 972
11995.12 931
11996.15 929
11997.19 1012
11998.22 959
11999.25 965
12000.29 967
12001.32 938
12002.35 926
12003.39 935
12004.42 993
12005.46 985
12006.49 978
12007.52 944
12008.56 995
12009.59 1011
12010.63 1018
12011.66 1008
12012.69 1084
12013.73 1029
12014.76 1041
12015.80 1099
12016.83 1063
12017.86 1070
12018.90 1058
12019.93 1088
12020.97 1080
12022.00 1062
12023.04 1082
12024.07 1038
12025.11 1039
12026.14 1093
12027.18 1074
12028.21 1123
12029.25 1042
12030.28 1066
12031.32 1053
12032.35 1048
12033.39 1031
12034.42 1056
12035.46 1046
12036.49 994
12037.53 978
12038.56 986
12039.60 989
12040.63 957
12041.67 983
12042.70 996
12043.74 985
12044.77 968
12045.81 1012
12046.84 1034
12047.88 1016
12048.92 993
12049.95 994
12050.99 1000
12052.02 975
12053.06 995
12054.09 1045
12055.13 1028
12056.17 1000
12057.20 1051
12058.24 996
12059.27 1017
12060.31 1046
12061.35 1030
12062.38 1010
12063.42 1018
12064.46 969
12065.49 1067
12066.53 1026
12067.56 998
12068.60 976
12069.64 1009
12070.67 997
12071.71 1003
12072.75 1037
12073.78 1055
12074.82 1044
12075.86 1001
12076.89 1029
12077.93 1066
12078.97 1043
12080.01 1048
12081.04 1074
12082.08 1045
12083.12 1034
12084.15 1066
12085.19 1072
12086.23 1049
12087.27 1088
12088.30 1133
12089.34 1139
12090.38 1109
12091.41 1123
12092.45 1140
12093.49 1178
12094.53 1173
12095.57 1186
12096.60 1172
12097.64 1207
12098.68 1219
12099.72 1241
12100.75 1217
12101.79 1225
12102.83 1293
12103.87 1253
12104.91 1191
12105.94 1165
12106.98 1204
12108.02 1143
12109.06 1103
12110.10 1109
12111.14 1079
12112.17 1068
12113.21 1011
12114.25 980
12115.29 938
12116.33 928
12117.37 942
12118.40 909
12119.44 904
12120.48 883
12121.52 899
12122.56 886
12123.60 901
12124.64 860
12125.68 860
12126.72 809
12127.75 864
12128.79 818
12129.83 848
12130.87 824
12131.91 818
12132.95 810
12133.99 821
12135.03 829
12136.07 837
12137.11 816
12138.15 825
12139.19 831
12140.23 797
12141.27 821
12142.31 778
12143.35 810
12144.38 758
12145.42 799
12146.46 785
12147.50 808
12148.54 815
12149.58 806
12150.62 797
12151.66 778
12152.70 813
12153.74 792
12154.78 790
12155.82 790
12156.87 777
12157.91 722
12158.95 768
12159.99 791
12161.03 794
12162.07 772
12163.11 792
12164.15 822
12165.19 786
12166.23 744
12167.27 734
12168.31 771
12169.35 782
12170.39 801
12171.43 775
12172.47 760
12173.52 768
12174.56 784
12175.60 776
12176.64 775
12177.68 802
12178.72 768
12179.76 779
12180.80 776
12181.85 784
12182.89 770
12183.93 748
12184.97 751
12186.01 783
12187.05 763
12188.09 765
12189.14 786
12190.18 792
12191.22 767
12192.26 770
12193.30 771
12194.34 812
12195.39 823
12196.43 738
12197.47 762
12198.51 734
12199.55 765
12200.60 764
12201.64 758
12202.68 733
12203.72 801
12204.77 740
12205.81 772
12206.85 765
12207.89 760
12208.94 769
12209.98 788
12211.02 808
12212.06 787
12213.11 810
12214.15 786
12215.19 771
12216.23 776
12217.28 768
12218.32 766
12219.36 816
12220.41 776
12221.45 794
12222.49 803
12223.54 718
12224.58 746
12225.62 740
12226.66 747
12227.71 756
12228.75 785
12229.79 765
12230.84 793
12231.88 737
12232.93 706
12233.97 741
12235.01 756
12236.06 755
12237.10 731
12238.14 714
12239.19 711
12240.23 709
12241.28 751
12242.32 751
12243.36 756
12244.41 735
12245.45 785
12246.50 752
12247.54 727
12248.58 748
12249.63 778
12250.67 758
12251.72 707
12252.76 683
12253.80 702
12254.85 722
12255.89 723
12256.94 709
12257.98 692
12259.03 665
12260.07 699
12261.12 658
12262.16 682
12263.21 637
12264.25 673
12265.30 663
12266.34 672
12267.39 669
12268.43 649
12269.48 658
12270.52 610
12271.57 613
12272.61 639
12273.66 617
12274.70 655
12275.75 653
12276.79 654
12277.84 660
12278.88 661
12279.93 657
12280.98 629
12282.02 636
12283.07 636
12284.11 655
12285.16 640
12286.20 622
12287.25 621
12288.30 634
12289.34 638
12290.39 600
12291.43 612
12292.48 644
12293.53 586
12294.57 616
12295.62 643
12296.66 669
12297.71 646
12298.76 631
12299.80 649
12300.85 646
12301.90 597
12302.94 623
12303.99 638
12305.04 620
12306.08 623
12307.13 645
12308.18 642
12309.22 614
12310.27 639
12311.32 641
12312.36 615
12313.41 579
12314.46 587
12315.50 620
12316.55 610
12317.60 595
12318.65 651
12319.69 652
12320.74 622
12321.79 600
12322.83 617
12323.88 597
12324.93 615
12325.98 611
12327.02 648
12328.07 627
12329.12 600
12330.17 581
12331.21 616
12332.26 609
12333.31 608
12334.36 611
12335.41 601
12336.45 592
12337.50 601
12338.55 598
12339.60 566
12340.65 616
12341.69 621
12342.74 665
12343.79 602
12344.84 605
12345.89 595
12346.94 618
12347.98 597
12349.03 578
12350.08 615
12351.13 644
12352.18 650
12353.23 594
12354.28 593
12355.32 592
12356.37 605
12357.42 612
12358.47 625
12359.52 608
12360.57 594
12361.62 624
12362.67 612
12363.72 596
12364.76 586
12365.81 603
12366.86 605
12367.91 601
12368.96 601
12370.01 606
12371.06 579
12372.11 596
12373.16 587
12374.21 610
12375.26 609
12376.31 610
12377.36 624
12378.41 592
12379.46 593
12380.51 566
12381.56 584
12382.61 552
12383.66 615
12384.71 623
12385.76 611
12386.81 625
12387.86 628
12388.91 610
12389.96 652
12391.01 627
12392.06 594
12393.11 588
12394.16 613
12395.21 591
12396.26 630
12397.31 634
12398.36 646
12399.41 629
12400.46 598
12401.51 611
12402.56 638
12403.61 609
12404.66 638
12405.71 643
12406.77 649
12407.82 629
12408.87 635
12409.92 664
12410.97 600
12412.02 610
12413.07 668
12414.12 661
12415.17 607
12416.23 622
12417.28 633
12418.33 633
12419.38 627
12420.43 632
12421.48 653
12422.53 632
12423.59 655
12424.64 638
12425.69 623
12426.74 621
12427.79 650
12428.84 672
12429.90 662
12430.95 674
12432.00 641
12433.05 646
12434.10 669
12435.16 644
12436.21 674
12437.26 652
12438.31 672
12439.37 646
12440.42 651
12441.47 667
12442.52 647
12443.58 649
12444.63 651
12445.68 658
12446.73 667
12447.79 697
12448.84 660
12449.89 672
12450.94 679
12452.00 702
12453.05 703
12454.10 674
12455.16 664
12456.21 681
12457.26 673
12458.31 685
12459.37 695
12460.42 684
12461.47 683
12462.53 664
12463.58 687
12464.63 638
12465.69 692
12466.74 704
12467.79 680
12468.85 691
12469.90 691
12470.95 708
12472.01 690
12473.06 675
12474.12 669
12475.17 658
12476.22 696
12477.28 712
12478.33 705
12479.39 739
12480.44 739
12481.49 740
12482.55 726
12483.60 735
12484.66 733
12485.71 729
12486.76 721
12487.82 745
12488.87 727
12489.93 737
12490.98 777
12492.04 730
12493.09 723
12494.15 695
12495.20 753
12496.25 790
12497.31 785
12498.36 784
12499.42 774
12500.47 805
12501.53 841
12502.58 862
12503.64 853
12504.69 856
12505.75 827
12506.80 870
12507.86 904
12508.91 963
12509.97 953
12511.03 962
12512.08 995
12513.14 1064
12514.19 1094
12515.25 1176
12516.30 1214
12517.36 1260
12518.41 1334
12519.47 1338
12520.52 1339
12521.58 1367
12522.64 1404
12523.69 1491
12524.75 1488
12525.80 1430
12526.86 1465
12527.92 1407
12528.97 1389
12530.03 1271
12531.08 1244
12532.14 1186
12533.20 1142
12534.25 1041
12535.31 1019
12536.37 971
12537.42 938
12538.48 932
12539.54 932
12540.59 888
12541.65 883
12542.70 859
12543.76 826
12544.82 771
12545.88 823
12546.93 857
12547.99 839
12549.05 841
12550.10 779
12551.16 804
12552.22 814
12553.27 861
12554.33 819
12555.39 831
12556.45 812
12557.50 800
12558.56 792
12559.62 809
12560.67 851
12561.73 841
12562.79 817
12563.85 834
12564.90 858
12565.96 804
12567.02 802
12568.08 812
12569.14 817
12570.19 812
12571.25 780
12572.31 837
12573.37 810
12574.42 841
12575.48 839
12576.54 796
12577.60 821
12578.66 840
12579.72 837
12580.77 847
12581.83 874
12582.89 907
12583.95 875
12585.01 899
12586.07 857
12587.12 909
12588.18 935
12589.24 950
12590.30 964
12591.36 935
12592.42 947
12593.48 994
12594.53 1055
12595.59 1055
12596.65 1109
12597.71 1122
12598.77 1144
12599.83 1194
12600.89 1242
12601.95 1228
12603.01 1231
12604.07 1224
12605.13 1204
12606.18 1234
12607.24 1210
12608.30 1188
12609.36 1113
12610.42 1149
12611.48 1091
12612.54 1102
12613.60 1011
12614.66 984
12615.72 1001
12616.78 978
12617.84 941
12618.90 911
12619.96 933
12621.02 946
12622.08 873
12623.14 889
12624.20 886
12625.26 937
12626.32 914
12627.38 937
12628.44 960
12629.50 925
12630.56 920
12631.62 924
12632.68 960
12633.74 917
12634.80 925
12635.86 929
12636.92 904
12637.98 925
12639.04 876
12640.11 895
12641.17 916
12642.23 858
12643.29 861
12644.35 894
12645.41 872
12646.47 865
12647.53 863
12648.59 834
12649.65 834
12650.72 800
12651.78 828
12652.84 855
12653.90 810
12654.96 820
12656.02 856
12657.08 838
12658.14 830
12659.21 842
12660.27 838
12661.33 812
12662.39 815
12663.45 809
12664.51 835
12665.58 827
12666.64 790
12667.70 823
12668.76 860
12669.82 836
12670.89 832
12671.95 829
12673.01 813
12674.07 829
12675.13 853
12676.20 864
12677.26 858
12678.32 870
12679.38 887
12680.45 907
12681.51 933
12682.57 921
12683.63 939
12684.70 930
12685.76 947
12686.82 995
12687.88 945
12688.95 934
12690.01 905
12691.07 919
12692.14 911
12693.20 920
12694.26 926
12695.32 946
12696.39 937
12697.45 900
12698.51 912
12699.58 919
12700.64 917
12701.70 971
12702.77 929
12703.83 918
12704.89 887
12705.96 956
12707.02 946
12708.08 930
12709.15 918
12710.21 888
12711.28 908
12712.34 911
12713.40 861
12714.47 872
12715.53 864
12716.59 897
12717.66 952
12718.72 863
12719.79 891
12720.85 889
12721.92 894
12722.98 850
12724.04 841
12725.11 856
12726.17 892
12727.24 895
12728.30 860
12729.37 879
12730.43 872
12731.49 913
12732.56 902
12733.62 860
12734.69 815
12735.75 821
12736.82 863
12737.88 855
12738.95 844
12740.01 826
12741.08 798
12742.14 816
12743.21 798
12744.27 751
12745.34 808
12746.40 819
12747.47 787
12748.53 762
12749.60 784
12750.66 774
12751.73 779
12752.79 777
12753.86 761
12754.93 753
12755.99 750
12757.06 743
12758.12 743
12759.19 736
12760.25 707
12761.32 728
12762.39 732
12763.45 745
12764.52 736
12765.58 721
12766.65 723
12767.72 763
12768.78 727
12769.85 703
12770.91 699
12771.98 714
12773.05 718
12774.11 696
12775.18 705
12776.25 692
12777.31 730
12778.38 716
12779.45 694
12780.51 677
12781.58 687
12782.65 690
12783.71 648
12784.78 728
12785.85 709
12786.91 700
12787.98 690
12789.05 711
12790.11 694
12791.18 683
12792.25 701
12793.31 723
12794.38 686
12795.45 666
12796.52 690
12797.58 686
12798.65 666
12799.72 683
12800.79 680
12801.85 695
12802.92 689
12803.99 685
12805.06 731
12806.12 702
12807.19 688
12808.26 683
12809.33 722
12810.39 725
12811.46 775
12812.53 717
12813.60 706
12814.67 722
12815.73 728
12816.80 720
12817.87 699
12818.94 719
12820.01 718
12821.08 723
12822.14 686
12823.21 684
12824.28 709
12825.35 698
12826.42 692
12827.49 656
12828.55 694
12829.62 681
12830.69 705
12831.76 688
12832.83 678
12833.90 637
12834.97 643
12836.04 678
12837.11 662
12838.17 655
12839.24 650
12840.31 621
12841.38 642
12842.45 663
12843.52 624
12844.59 670
12845.66 676
12846.73 644
12847.80 608
12848.87 627
12849.94 642
12851.01 635
12852.08 620
12853.14 587
12854.21 577
12855.28 608
12856.35 606
12857.42 594
12858.49 617
12859.56 614
12860.63 598
12861.70 595
12862.77 602
12863.84 578
12864.91 591
12865.98 590
12867.05 571
12868.12 578
12869.19 571
12870.26 563
12871.34 585
12872.41 562
12873.48 553
12874.55 580
12875.62 565
12876.69 562
12877.76 553
12878.83 566
12879.90 562
12880.97 568
12882.04 593
12883.11 555
12884.18 569
12885.25 530
12886.33 560
12887.40 570
12888.47 544
12889.54 548
12890.61 581
12891.68 549
12892.75 527
12893.82 560
12894.89 543
12895.97 576
12897.04 576
12898.11 590
12899.18 559
12900.25 528
12901.32 569
12902.40 558
12903.47 551
12904.54 495
12905.61 545
12906.68 536
12907.75 553
12908.83 555
12909.90 548
12910.97 546
12912.04 534
12913.11 519
12914.19 553
12915.26 546
12916.33 517
12917.40 554
12918.48 530
12919.55 520
12920.62 534
12921.69 539
12922.77 532
12923.84 540
12924.91 525
12925.98 542
12927.06 543
12928.13 534
12929.20 533
12930.27 523
12931.35 561
12932.42 566
12933.49 546
12934.57 524
12935.64 569
12936.71 528
12937.79 526
12938.86 513
12939.93 546
12941.01 553
12942.08 524
12943.15 526
12944.23 531
12945.30 526
12946.37 522
12947.45 534
12948.52 525
12949.59 518
12950.67 522
12951.74 521
12952.81 518
12953.89 515
12954.96 539
12956.04 533
12957.11 515
12958.18 496
12959.26 525
12960.33 520
12961.41 537
12962.48 555
12963.55 533
12964.63 517
12965.70 515
12966.78 521
12967.85 538
12968.93 537
12970.00 513
12971.07 483
12972.15 514
12973.22 500
12974.30 517
12975.37 501
12976.45 515
12977.52 515
12978.60 525
12979.67 527
12980.75 528
12981.82 535
12982.90 570
12983.97 531
12985.05 511
12986.12 524
12987.20 533
12988.27 519
12989.35 525
12990.42 536
12991.50 528
12992.57 538
12993.65 493
12994.73 527
12995.80 552
12996.88 521
12997.95 504
12999.03 526
13000.10 540
13001.18 523
13002.25 549
13003.33 505
13004.41 549
13005.48 547
13006.56 539
13007.63 520
13008.71 552
13009.79 546
13010.86 565
13011.94 523
13013.02 535
13014.09 513
13015.17 543
13016.24 516
13017.32 505
13018.40 547
13019.47 541
13020.55 546
13021.63 554
13022.70 592
13023.78 556
13024.86 579
13025.93 551
13027.01 562
13028.09 543
13029.16 540
13030.24 562
13031.32 579
13032.40 561
13033.47 548
13034.55 541
13035.63 532
13036.70 560
13037.78 554
13038.86 568
13039.94 553
13041.01 562
13042.09 551
13043.17 559
13044.25 583
13045.32 548
13046.40 514
13047.48 551
13048.56 509
13049.63 524
13050.71 549
13051.79 540
13052.87 532
13053.95 524
13055.02 502
13056.10 531
13057.18 556
13058.26 534
13059.34 519
13060.41 532
13061.49 536
13062.57 553
13063.65 549
13064.73 542
13065.81 531
13066.88 526
13067.96 547
13069.04 548
13070.12 525
13071.20 512
13072.28 519
13073.36 533
13074.43 509
13075.51 522
13076.59 533
13077.67 532
13078.75 510
13079.83 554
13080.91 512
13081.99 495
13083.07 521
13084.15 530
13085.23 518
13086.30 499
13087.38 519
13088.46 523
13089.54 524
13090.62 510
13091.70 522
13092.78 535
13093.86 537
13094.94 528
13096.02 542
13097.10 547
13098.18 531
13099.26 550
13100.34 531
13101.42 522
13102.50 519
13103.58 523
13104.66 522
13105.74 508
13106.82 539
13107.90 510
13108.98 526
13110.06 526
13111.14 536
13112.22 536
13113.30 517
13114.38 505
13115.46 510
13116.54 523
13117.62 575
13118.70 555
13119.78 544
13120.86 539
13121.95 557
13123.03 556
13124.11 531
13125.19 535
13126.27 544
13127.35 521
13128.43 534
13129.51 519
13130.59 551
13131.67 532
13132.76 518
13133.84 505
13134.92 504
13136.00 536
13137.08 528
13138.16 524
13139.24 533
13140.32 536
13141.41 511
13142.49 542
13143.57 530
13144.65 507
13145.73 539
13146.81 523
13147.90 529
13148.98 524
13150.06 525
13151.14 529
13152.22 530
13153.31 525
13154.39 524
13155.47 533
13156.55 533
13157.63 546
13158.72 524
13159.80 515
13160.88 528
13161.96 507
13163.05 560
13164.13 554
13165.21 517
13166.29 552
13167.38 555
13168.46 523
13169.54 556
13170.62 511
13171.71 519
13172.79 537
13173.87 542
13174.96 554
13176.04 541
13177.12 529
13178.20 531
13179.29 525
13180.37 536
13181.45 548
13182.54 550
13183.62 572
13184.70 545
13185.79 537
13186.87 538
13187.95 534
13189.04 554
13190.12 546
13191.20 542
13192.29 541
13193.37 557
13194.46 567
13195.54 559
13196.62 534
13197.71 529
13198.79 568
13199.88 530
13200.96 536
13202.04 564
13203.13 518
13204.21 536
13205.30 533
13206.38 554
13207.46 506
13208.55 527
13209.63 553
13210.72 538
13211.80 549
13212.89 577
13213.97 517
13215.05 523
13216.14 551
13217.22 552
13218.31 515
13219.39 571
13220.48 544
13221.56 523
13222.65 540
13223.73 551
13224.82 554
13225.90 548
13226.99 563
13228.07 553
13229.16 580
13230.24 587
13231.33 565
13232.41 582
13233.50 583
13234.58 570
13235.67 543
13236.76 557
13237.84 547
13238.93 555
13240.01 557
13241.10 580
13242.18 573
13243.27 579
13244.35 572
13245.44 560
13246.53 584
13247.61 545
13248.70 584
13249.78 594
13250.87 606
13251.96 571
13253.04 602
13254.13 557
13255.21 604
13256.30 639
13257.39 603
13258.47 591
13259.56 588
13260.65 598
13261.73 584
13262.82 617
13263.91 595
13264.99 615
13266.08 605
13267.17 607
13268.25 605
13269.34 627
13270.43 613
13271.51 626
13272.60 632
13273.69 672
13274.77 614
13275.86 663
13276.95 647
13278.04 638
13279.12 701
13280.21 677
13281.30 634
13282.38 659
13283.47 682
13284.56 664
13285.65 617
13286.73 649
13287.82 656
13288.91 698
13290.00 696
13291.08 668
13292.17 690
13293.26 689
13294.35 670
13295.44 685
13296.52 702
13297.61 681
13298.70 693
13299.79 716
13300.88 713
13301.96 722
13303.05 712
13304.14 701
13305.23 704
13306.32 709
13307.41 714
13308.49 727
13309.58 724
13310.67 709
13311.76 707
13312.85 775
13313.94 757
13315.02 762
13316.11 717
13317.20 710
13318.29 709
13319.38 735
13320.47 723
13321.56 716
13322.65 725
13323.74 696
13324.82 724
13325.91 716
13327.00 728
13328.09 735
13329.18 714
13330.27 723
13331.36 736
13332.45 736
13333.54 723
13334.63 740
13335.72 723
13336.81 762
13337.90 691
13338.99 699
13340.08 770
13341.17 733
13342.26 695
13343.35 702
13344.44 756
13345.53 736
13346.61 714
13347.70 723
13348.79 775
13349.89 751
13350.98 763
13352.07 774
13353.16 772
13354.25 797
13355.34 774
13356.43 789
13357.52 806
13358.61 781
13359.70 797
13360.79 850
13361.88 856
13362.97 841
13364.06 845
13365.15 846
13366.24 841
13367.33 822
13368.42 824
13369.51 846
13370.60 794
13371.70 788
13372.79 818
13373.88 798
13374.97 789
13376.06 765
13377.15 749
13378.24 745
13379.33 733
13380.43 721
13381.52 747
13382.61 688
13383.70 696
13384.79 675
13385.88 682
13386.97 687
13388.07 720
13389.16 699
13390.25 700
13391.34 680
13392.43 680
13393.52 693
13394.62 700
13395.71 751
13396.80 713
13397.89 691
13398.98 694
13400.08 694
13401.17 716
13402.26 696
13403.35 685
13404.45 693
13405.54 719
13406.63 688
13407.72 682
13408.82 692
13409.91 650
13411.00 714
13412.09 701
13413.19 670
13414.28 667
13415.37 675
13416.46 694
13417.56 671
13418.65 703
13419.74 708
13420.84 688
13421.93 708
13423.02 694
13424.11 708
13425.21 706
13426.30 727
13427.39 700
13428.49 705
13429.58 706
13430.67 747
13431.77 717
13432.86 724
13433.95 680
13435.05 734
13436.14 754
13437.24 711
13438.33 734
13439.42 737
13440.52 744
13441.61 726
13442.70 784
13443.80 753
13444.89 759
13445.99 766
13447.08 759
13448.17 741
13449.27 740
13450.36 766
13451.46 802
13452.55 772
13453.64 798
13454.74 776
13455.83 785
13456.93 781
13458.02 791
13459.12 779
13460.21 809
13461.31 827
13462.40 811
13463.50 790
13464.59 804
13465.69 869
13466.78 806
13467.87 823
13468.97 862
13470.06 838
13471.16 860
13472.25 842
13473.35 826
13474.44 856
13475.54 856
13476.64 829
13477.73 843
13478.83 814
13479.92 818
13481.02 859
13482.11 844
13483.21 831
13484.30 865
13485.40 866
13486.49 878
13487.59 884
13488.69 878
13489.78 930
13490.88 927
13491.97 940
13493.07 928
13494.17 922
13495.26 955
13496.36 975
13497.45 951
13498.55 991
13499.65 974
13500.74 965
13501.84 943
13502.93 935
13504.03 939
13505.13 962
13506.22 953
13507.32 894
13508.42 883
13509.51 875
13510.61 862
13511.71 858
13512.80 795
13513.90 807
13515.00 797
13516.09 805
13517.19 747
13518.29 739
13519.38 731
13520.48 747
13521.58 758
13522.68 704
13523.77 721
13524.87 727
13525.97 730
13527.06 731
13528.16 720
13529.26 709
13530.36 716
13531.45 723
13532.55 725
13533.65 685
13534.75 676
13535.84 677
13536.94 696
13538.04 693
13539.14 720
13540.23 677
13541.33 705
13542.43 683
13543.53 663
13544.63 676
13545.72 685
13546.82 694
13547.92 687
13549.02 685
13550.12 678
13551.22 691
13552.31 687
13553.41 687
13554.51 675
13555.61 688
13556.71 708
13557.81 673
13558.90 666
13560.00 685
13561.10 658
13562.20 686
13563.30 670
13564.40 673
13565.50 676
13566.60 671
13567.69 686
13568.79 688
13569.89 680
13570.99 666
13572.09 703
13573.19 688
13574.29 675
13575.39 641
13576.49 704
13577.59 693
13578.69 680
13579.79 705
13580.89 706
13581.98 710
13583.08 684
13584.18 708
13585.28 708
13586.38 732
13587.48 677
13588.58 679
13589.68 691
13590.78 680
13591.88 703
13592.98 700
13594.08 648
13595.18 697
13596.28 728
13597.38 704
13598.48 704
13599.58 659
13600.68 693
13601.78 730
13602.88 729
13603.98 651
13605.08 685
13606.18 693
13607.29 729
13608.39 721
13609.49 697
13610.59 679
13611.69 694
13612.79 720
13613.89 710
13614.99 727
13616.09 703
13617.19 710
13618.29 708
13619.39 683
13620.50 686
13621.60 714
13622.70 722
13623.80 759
13624.90 706
13626.00 733
13627.10 737
13628.20 672
13629.31 691
13630.41 687
13631.51 729
13632.61 732
13633.71 734
13634.81 767
13635.91 696
13637.02 743
13638.12 691
13639.22 695
13640.32 676
13641.42 717
13642.53 742
13643.63 741
13644.73 740
13645.83 717
13646.93 758
13648.04 717
13649.14 729
13650.24 723
13651.34 753
13652.45 761
13653.55 753
13654.65 755
13655.75 742
13656.85 788
13657.96 773
13659.06 767
13660.16 709
13661.27 749
13662.37 775
13663.47 775
13664.57 790
13665.68 750
13666.78 809
13667.88 746
13668.99 803
13670.09 787
13671.19 816
13672.29 771
13673.40 744
13674.50 766
13675.60 775
13676.71 790
13677.81 813
13678.91 816
13680.02 829
13681.12 781
13682.23 778
13683.33 834
13684.43 825
13685.54 879
13686.64 852
13687.74 843
13688.85 821
13689.95 855
13691.06 855
13692.16 879
13693.26 884
13694.37 888
13695.47 900
13696.58 908
13697.68 935
13698.78 860
13699.89 941
13700.99 976
13702.10 1001
13703.20 1002
13704.31 979
13705.41 1031
13706.51 1037
13707.62 1018
13708.72 1047
13709.83 1105
13710.93 1068
13712.04 1058
13713.14 1103
13714.25 1110
13715.35 1108
13716.46 1076
13717.56 1038
13718.67 1102
13719.77 1044
13720.88 1014
13721.98 1023
13723.09 940
13724.19 931
13725.30 913
13726.40 875
13727.51 827
13728.61 819
13729.72 821
13730.83 789
13731.93 809
13733.04 785
13734.14 800
13735.25 807
13736.35 783
13737.46 781
13738.57 807
13739.67 788
13740.78 769
13741.88 816
13742.99 809
13744.09 775
13745.20 834
13746.31 815
13747.41 776
13748.52 780
13749.63 813
13750.73 808
13751.84 787
13752.94 837
13754.05 818
13755.16 804
13756.26 785
13757.37 832
13758.48 834
13759.58 806
13760.69 845
13761.80 821
13762.90 840
13764.01 858
13765.12 851
13766.22 854
13767.33 861
13768.44 884
13769.55 830
13770.65 825
13771.76 852
13772.87 827
13773.97 848
13775.08 840
13776.19 821
13777.30 805
13778.40 802
13779.51 767
13780.62 747
13781.73 784
13782.83 796
13783.94 789
13785.05 766
13786.16 744
13787.26 749
13788.37 705
13789.48 702
13790.59 705
13791.70 710
13792.80 734
13793.91 744
13795.02 771
13796.13 732
13797.24 688
13798.35 720
13799.45 714
13800.56 741
13801.67 722
13802.78 692
13803.89 716
13805.00 691
13806.10 750
13807.21 736
13808.32 723
13809.43 706
13810.54 686
13811.65 707
13812.76 691
13813.86 686
13814.97 690
13816.08 702
13817.19 672
13818.30 665
13819.41 662
13820.52 687
13821.63 706
13822.74 692
13823.85 687
13824.96 652
13826.06 668
13827.17 667
13828.28 649
13829.39 620
13830.50 653
13831.61 657
13832.72 707
13833.83 665
13834.94 631
13836.05 668
13837.16 679
13838.27 682
13839.38 702
13840.49 655
13841.60 650
13842.71 674
13843.82 652
13844.93 644
13846.04 678
13847.15 723
13848.26 687
13849.37 645
13850.48 647
13851.59 651
13852.70 686
13853.81 702
13854.92 681
13856.03 659
13857.14 666
13858.25 684
13859.37 682
13860.48 665
13861.59 670
13862.70 691
13863.81 696
13864.92 687
13866.03 662
13867.14 674
13868.25 668
13869.36 694
13870.47 684
13871.59 723
13872.70 715
13873.81 710
13874.92 684
13876.03 662
13877.14 716
13878.25 718
13879.36 689
13880.48 689
13881.59 699
13882.70 722
13883.81 744
13884.92 755
13886.03 762
13887.15 737
13888.26 763
13889.37 792
13890.48 773
13891.59 739
13892.71 744
13893.82 747
13894.93 791
13896.04 732
13897.15 740
13898.27 738
13899.38 728
13900.49 722
13901.60 720
13902.72 696
13903.83 703
13904.94 689
13906.05 655
13907.17 654
13908.28 635
13909.39 655
13910.50 694
13911.62 663
13912.73 645
13913.84 613
13914.95 620
13916.07 637
13917.18 627
13918.29 666
13919.41 622
13920.52 623
13921.63 646
13922.75 642
13923.86 638
13924.97 606
13926.09 607
13927.20 634
13928.31 629
13929.43 612
13930.54 639
13931.65 644
13932.77 656
13933.88 636
13934.99 635
13936.11 617
13937.22 627
13938.34 649
13939.45 616
13940.56 627
13941.68 627
13942.79 612
13943.91 599
13945.02 624
13946.13 619
13947.25 596
13948.36 615
13949.48 595
13950.59 613
13951.70 595
13952.82 608
13953.93 612
13955.05 645
13956.16 624
13957.28 584
13958.39 583
13959.51 594
13960.62 631
13961.74 654
13962.85 629
13963.97 611
13965.08 605
13966.20 643
13967.31 633
13968.43 636
13969.54 664
13970.66 639
13971.77 611
13972.89 611
13974.00 628
13975.12 627
13976.23 588
13977.35 649
13978.46 634
13979.58 616
13980.69 632
13981.81 605
13982.92 623
13984.04 672
13985.16 632
13986.27 629
13987.39 673
13988.50 681
13989.62 633
13990.74 619
13991.85 636
13992.97 622
13994.08 639
13995.20 616
13996.32 627
13997.43 654
13998.55 614
13999.66 611
14000.78 636
14001.90 647
14003.01 610
14004.13 588
14005.25 615
14006.36 628
14007.48 632
14008.60 641
14009.71 635
14010.83 624
14011.95 622
14013.06 626
14014.18 617
14015.30 631
14016.41 600
14017.53 629
14018.65 643
14019.76 656
14020.88 630
14022.00 638
14023.12 636
14024.23 653
14025.35 660
14026.47 642
14027.59 647
14028.70 651
14029.82 657
14030.94 671
14032.06 660
14033.17 665
14034.29 637
14035.41 662
14036.53 662
14037.64 691
14038.76 657
14039.88 679
14041.00 695
14042.11 686
14043.23 707
14044.35 683
14045.47 719
14046.59 740
14047.71 670
14048.82 703
14049.94 715
14051.06 699
14052.18 713
14053.30 711
14054.42 744
14055.53 736
14056.65 740
14057.77 768
14058.89 776
14060.01 799
14061.13 749
14062.25 786
14063.36 763
14064.48 797
14065.60 801
14066.72 839
14067.84 862
14068.96 838
14070.08 844
14071.20 858
14072.32 847
14073.44 885
14074.55 890
14075.67 910
14076.79 892
14077.91 887
14079.03 939
14080.15 940
14081.27 920
14082.39 926
14083.51 977
14084.63 982
14085.75 981
14086.87 963
14087.99 993
14089.11 997
14090.23 992
14091.35 1042
14092.47 1039
14093.59 1018
14094.71 1035
14095.83 1060
14096.95 1066
14098.07 1027
14099.19 1003
14100.31 986
14101.43 958
14102.55 938
14103.67 937
14104.79 938
14105.91 882
14107.03 854
14108.15 847
14109.27 806
14110.39 755
14111.51 765
14112.64 756
14113.76 725
14114.88 753
14116.00 707
14117.12 734
14118.24 735
14119.36 685
14120.48 680
14121.60 690
14122.72 673
14123.85 680
14124.97 684
14126.09 690
14127.21 667
14128.33 659
14129.45 691
14130.57 677
14131.70 702
14132.82 684
14133.94 699
14135.06 689
14136.18 640
14137.30 660
14138.43 608
14139.55 653
14140.67 630
14141.79 636
14142.91 637
14144.03 619
14145.16 624
14146.28 644
14147.40 650
14148.52 634
14149.65 631
14150.77 620
14151.89 608
14153.01 645
14154.13 635
14155.26 652
14156.38 624
14157.50 609
14158.62 616
14159.75 613
14160.87 622
14161.99 622
14163.12 645
14164.24 590
14165.36 618
14166.48 614
14167.61 636
14168.73 591
14169.85 594
14170.98 637
14172.10 611
14173.22 598
14174.35 620
14175.47 620
14176.59 607
14177.72 640
14178.84 627
14179.96 650
14181.09 594
14182.21 590
14183.33 601
14184.46 618
14185.58 589
14186.70 602
14187.83 615
14188.95 597
14190.07 604
14191.20 591
14192.32 614
14193.45 619
14194.57 636
14195.69 612
14196.82 606
14197.94 594
14199.07 607
14200.19 575
14201.32 575
14202.44 557
14203.56 562
14204.69 569
14205.81 558
14206.94 553
14208.06 577
14209.19 572
14210.31 540
14211.44 559
14212.56 568
14213.69 568
14214.81 564
14215.93 554
14217.06 535
14218.18 556
14219.31 532
14220.43 577
14221.56 566
14222.68 571
14223.81 553
14224.94 579
14226.06 572
14227.19 543
14228.31 573
14229.44 558
14230.56 512
14231.69 522
14232.81 543
14233.94 557
14235.06 574
14236.19 538
14237.32 553
14238.44 509
14239.57 530
14240.69 515
14241.82 511
14242.94 518
14244.07 520
14245.20 534
14246.32 563
14247.45 541
14248.57 503
14249.70 535
14250.83 543
14251.95 551
14253.08 508
14254.21 513
14255.33 543
14256.46 521
14257.59 522
14258.71 521
14259.84 540
14260.97 549
14262.09 520
14263.22 514
14264.35 496
14265.47 489
14266.60 511
14267.73 513
14268.85 480
14269.98 474
14271.11 474
14272.23 452
14273.36 509
14274.49 503
14275.62 487
14276.74 496
14277.87 473
14279.00 495
14280.12 498
14281.25 463
14282.38 468
14283.51 491
14284.63 468
14285.76 465
14286.89 486
14288.02 484
14289.15 445
14290.27 463
14291.40 465
14292.53 499
14293.66 467
14294.78 483
14295.91 484
14297.04 475
14298.17 466
14299.30 485
14300.42 530
14301.55 481
14302.68 471
14303.81 469
14304.94 461
14306.07 434
14307.19 464
14308.32 461
14309.45 449
14310.58 459
14311.71 449
14312.84 445
14313.97 454
14315.10 449
14316.22 438
14317.35 441
14318.48 441
14319.61 437
14320.74 471
14321.87 500
14323.00 430
14324.13 435
14325.26 448
14326.39 472
14327.51 453
14328.64 427
14329.77 447
14330.90 461
14332.03 445
14333.16 443
14334.29 471
14335.42 472
14336.55 472
14337.68 471
14338.81 447
14339.94 428
14341.07 431
14342.20 414
14343.33 458
14344.46 431
14345.59 424
14346.72 458
14347.85 485
14348.98 449
14350.11 458
14351.24 466
14352.37 443
14353.50 451
14354.63 447
14355.76 467
14356.89 453
14358.02 441
14359.15 442
14360.28 478
14361.41 446
14362.54 467
14363.67 458
14364.80 454
14365.94 416
14367.07 431
14368.20 463
14369.33 442
14370.46 434
14371.59 466
14372.72 488
14373.85 476
14374.98 443
14376.11 438
14377.25 464
14378.38 436
14379.51 451
14380.64 453
14381.77 460
14382.90 449
14384.03 463
14385.16 445
14386.30 441
14387.43 474
14388.56 472
14389.69 482
14390.82 436
14391.95 427
14393.09 463
14394.22 459
14395.35 458
14396.48 469
14397.61 469
14398.75 461
14399.88 449
14401.01 470
14402.14 474
14403.27 433
14404.41 447
14405.54 478
14406.67 454
14407.80 442
14408.94 448
14410.07 442
14411.20 480
14412.33 470
14413.47 463
14414.60 438
14415.73 494
14416.87 451
14418.00 473
14419.13 454
14420.26 453
14421.40 462
14422.53 483
14423.66 473
14424.80 464
14425.93 457
14427.06 464
14428.20 460
14429.33 447
14430.46 494
14431.59 515
14432.73 473
14433.86 483
14435.00 477
14436.13 494
14437.26 463
14438.40 481
14439.53 499
14440.66 481
14441.80 463
14442.93 490
14444.06 494
14445.20 491
14446.33 468
14447.47 457
14448.60 472
14449.73 514
14450.87 451
14452.00 501
14453.14 475
14454.27 483
14455.41 480
14456.54 531
14457.67 497
14458.81 478
14459.94 483
14461.08 464
14462.21 501
14463.35 456
14464.48 512
14465.62 515
14466.75 491
14467.89 504
14469.02 516
14470.15 513
14471.29 504
14472.42 494
14473.56 526
14474.69 529
14475.83 517
14476.96 510
14478.10 529
14479.24 522
14480.37 510
14481.51 519
14482.64 550
14483.78 532
14484.91 503
14486.05 549
14487.18 575
14488.32 550
14489.45 564
14490.59 562
14491.73 567
14492.86 567
14494.00 582
14495.13 579
14496.27 576
14497.40 568
14498.54 591
14499.68 582
14500.81 597
14501.95 602
14503.08 591
14504.22 587
14505.36 621
14506.49 652
14507.63 627
14508.77 630
14509.90 625
14511.04 634
14512.18 630
14513.31 655
14514.45 653
14515.58 626
14516.72 648
14517.86 624
14519.00 630
14520.13 642
14521.27 659
14522.41 648
14523.54 655
14524.68 611
14525.82 596
14526.95 573
14528.09 593
14529.23 580
14530.37 598
14531.50 556
14532.64 580
14533.78 534
14534.91 558
14536.05 550
14537.19 547
14538.33 556
14539.46 575
14540.60 560
14541.74 519
14542.88 597
14544.02 539
14545.15 526
14546.29 524
14547.43 566
14548.57 547
14549.70 527
14550.84 564
14551.98 530
14553.12 526
14554.26 514
14555.39 494
14556.53 522
14557.67 524
14558.81 509
14559.95 506
14561.09 516
14562.22 529
14563.36 530
14564.50 508
14565.64 507
14566.78 506
14567.92 530
14569.06 516
14570.20 490
14571.33 474
14572.47 490
14573.61 479
14574.75 542
14575.89 526
14577.03 531
14578.17 491
14579.31 510
14580.45 519
14581.59 524
14582.72 564
14583.86 536
14585.00 554
14586.14 498
14587.28 507
14588.42 529
14589.56 573
14590.70 549
14591.84 541
14592.98 520
14594.12 523
14595.26 529
14596.40 554
14597.54 544
14598.68 505
14599.82 519
14600.96 532
14602.10 538
14603.24 523
14604.38 520
14605.52 522
14606.66 524
14607.80 542
14608.94 553
14610.08 539
14611.22 561
14612.36 561
14613.50 581
14614.64 551
14615.78 575
14616.92 585
14618.06 581
14619.20 578
14620.34 548
14621.49 576
14622.63 611
14623.77 586
14624.91 585
14626.05 611
14627.19 616
14628.33 598
14629.47 585
14630.61 643
14631.75 642
14632.90 600
14634.04 654
14635.18 638
14636.32 630
14637.46 602
14638.60 572
14639.74 592
14640.88 561
14642.03 522
14643.17 543
14644.31 547
14645.45 477
14646.59 506
14647.73 524
14648.88 521
14650.02 497
14651.16 506
14652.30 486
14653.44 485
14654.59 476
14655.73 497
14656.87 514
14658.01 484
14659.16 477
14660.30 491
14661.44 486
14662.58 465
14663.72 470
14664.87 485
14666.01 465
14667.15 448
14668.29 459
14669.44 430
14670.58 470
14671.72 436
14672.87 452
14674.01 449
14675.15 445
14676.29 472
14677.44 445
14678.58 429
14679.72 393
14680.87 412
14682.01 448
14683.15 446
14684.30 441
14685.44 441
14686.58 446
14687.73 428
14688.87 414
14690.01 405
14691.16 435
14692.30 433
14693.44 432
14694.59 429
14695.73 428
14696.87 407
14698.02 415
14699.16 417
14700.30 409
14701.45 450
14702.59 426
14703.74 440
14704.88 426
14706.02 421
14707.17 421
14708.31 414
14709.46 384
14710.60 396
14711.75 416
14712.89 414
14714.03 403
14715.18 414
14716.32 396
14717.47 401
14718.61 423
14719.76 416
14720.90 409
14722.05 376
14723.19 404
14724.34 422
14725.48 412
14726.63 414
14727.77 424
14728.92 434
14730.06 399
14731.21 391
14732.35 396
14733.50 410
14734.64 401
14735.79 422
14736.93 413
14738.08 390
14739.22 376
14740.37 392
14741.51 408
14742.66 404
14743.80 397
14744.95 391
14746.09 423
14747.24 414
14748.39 387
14749.53 403
14750.68 413
14751.82 410
14752.97 387
14754.11 401
14755.26 362
14756.41 420
14757.55 392
14758.70 372
14759.85 384
14760.99 378
14762.14 396
14763.28 376
14764.43 378
14765.58 373
14766.72 380
14767.87 389
14769.02 385
14770.16 381
14771.31 383
14772.46 410
14773.60 385
14774.75 383
14775.90 387
14777.04 372
14778.19 365
14779.34 363
14780.48 389
14781.63 368
14782.78 382
14783.92 407
14785.07 401
14786.22 397
14787.37 387
14788.51 375
14789.66 380
14790.81 364
14791.96 351
14793.10 362
14794.25 384
14795.40 360
14796.54 389
14797.69 387
14798.84 384
14799.99 371
14801.14 366
14802.28 373
14803.43 345
14804.58 360
14805.73 381
14806.88 397
14808.02 373
14809.17 371
14810.32 423
14811.47 363
14812.62 337
14813.76 376
14814.91 362
14816.06 371
14817.21 372
14818.36 383
14819.51 347
14820.65 350
14821.80 374
14822.95 391
14824.10 375
14825.25 349
14826.40 359
14827.55 354
14828.69 368
14829.84 353
14830.99 370
14832.14 388
14833.29 385
14834.44 331
14835.59 325
14836.74 346
14837.89 358
14839.04 353
14840.19 373
14841.33 343
14842.48 339
14843.63 342
14844.78 333
14845.93 334
14847.08 344
14848.23 361
14849.38 364
14850.53 378
14851.68 356
14852.83 346
14853.98 355
14855.13 334
14856.28 340
14857.43 371
14858.58 356
14859.73 337
14860.88 331
14862.03 356
14863.18 349
14864.33 349
14865.48 328
14866.63 339
14867.78 348
14868.93 341
14870.08 353
14871.23 354
14872.38 358
14873.53 331
14874.68 356
14875.83 348
14876.98 346
14878.14 356
14879.29 366
14880.44 350
14881.59 339
14882.74 389
14883.89 373
14885.04 327
14886.19 359
14887.34 326
14888.49 344
14889.64 335
14890.80 351
14891.95 343
14893.10 334
14894.25 331
14895.40 334
14896.55 357
14897.70 342
14898.86 329
14900.01 320
14901.16 344
14902.31 344
14903.46 345
14904.61 340
14905.77 340
14906.92 355
14908.07 351
14909.22 367
14910.37 345
14911.53 351
14912.68 352
14913.83 355
14914.98 358
14916.13 342
14917.29 337
14918.44 340
14919.59 330
14920.74 350
14921.90 370
14923.05 380
14924.20 359
14925.35 357
14926.51 353
14927.66 348
14928.81 358
14929.96 358
14931.12 349
14932.27 337
14933.42 343
14934.57 340
14935.73 373
14936.88 370
14938.03 337
14939.19 357
14940.34 363
14941.49 344
14942.65 323
14943.80 368
14944.95 366
14946.11 362
14947.26 334
14948.41 360
14949.57 348
14950.72 363
14951.87 347
14953.03 370
14954.18 343
14955.33 359
14956.49 336
14957.64 318
14958.80 328
14959.95 363
14961.10 371
14962.26 324
14963.41 349
14964.57 342
14965.72 359
14966.87 347
14968.03 352
14969.18 350
14970.34 363
14971.49 332
14972.65 346
14973.80 349
14974.95 335
14976.11 325
14977.26 338
14978.42 345
14979.57 345
14980.73 332
14981.88 343
14983.04 363
14984.19 316
14985.35 335
14986.50 344
14987.66 375
14988.81 342
14989.97 364
14991.12 327
14992.28 316
14993.43 307
14994.59 347
14995.74 377
14996.90 352
14998.05 338
14999.21 353
15000.36 311
15001.52 341
15002.67 330
15003.83 319
15004.99 354
15006.14 351
15007.30 364
15008.45 346
15009.61 349
15010.76 337
15011.92 360
15013.08 360
15014.23 371
15015.39 332
15016.54 315
15017.70 345
15018.86 355
15020.01 329
15021.17 325
15022.32 333
15023.48 326
15024.64 309
15025.79 324
15026.95 321
15028.11 316
15029.26 329
15030.42 348
15031.58 324
15032.73 360
15033.89 362
15035.05 350
15036.20 343
15037.36 347
15038.52 341
15039.67 327
15040.83 307
15041.99 360
15043.15 338
15044.30 354
15045.46 341
15046.62 331
15047.77 315
15048.93 323
15050.09 317
15051.25 357
15052.40 371
15053.56 343
15054.72 347
15055.88 353
15057.03 364
15058.19 352
15059.35 351
15060.51 356
15061.66 330
15062.82 317
15063.98 366
15065.14 342
15066.30 336
15067.45 338
15068.61 364
15069.77 357
15070.93 335
15072.09 308
15073.24 346
15074.40 336
15075.56 346
15076.72 338
15077.88 336
15079.04 330
15080.20 335
15081.35 343
15082.51 309
15083.67 340
15084.83 343
15085.99 337
15087.15 330
15088.31 327
15089.46 335
15090.62 347
15091.78 339
15092.94 315
15094.10 330
15095.26 343
15096.42 351
15097.58 330
15098.74 328
15099.90 335
15101.06 349
15102.22 360
15103.37 352
15104.53 343
15105.69 328
15106.85 330
15108.01 331
15109.17 336
15110.33 310
15111.49 354
15112.65 362
15113.81 355
15114.97 350
15116.13 347
15117.29 350
15118.45 365
15119.61 336
15120.77 347
15121.93 353
15123.09 362
15124.25 331
15125.41 328
15126.57 340
15127.73 354
15128.89 380
15130.05 369
15131.21 379
15132.37 342
15133.53 362
15134.69 376
15135.86 337
15137.02 339
15138.18 335
15139.34 361
15140.50 358
15141.66 343
15142.82 355
15143.98 336
15145.14 356
15146.30 374
15147.46 366
15148.63 346
15149.79 349
15150.95 367
15152.11 375
15153.27 328
15154.43 364
15155.59 380
15156.75 379
15157.92 369
15159.08 386
15160.24 363
15161.40 364
15162.56 374
15163.72 380
15164.89 368
15166.05 397
15167.21 368
15168.37 389
15169.53 372
15170.69 418
15171.86 373
15173.02 355
15174.18 383
15175.34 385
15176.51 362
15177.67 383
15178.83 375
15179.99 408
15181.15 408
15182.32 375
15183.48 380
15184.64 418
15185.80 430
15186.97 391
15188.13 385
15189.29 372
15190.46 397
15191.62 384
15192.78 408
15193.94 410
15195.11 373
15196.27 396
15197.43 407
15198.60 401
15199.76 427
15200.92 433
15202.08 440
15203.25 414
15204.41 410
15205.57 404
15206.74 431
15207.90 445
15209.06 437
15210.23 420
15211.39 432
15212.56 438
15213.72 413
15214.88 408
15216.05 431
15217.21 441
15218.37 453
15219.54 476
15220.70 474
15221.87 457
15223.03 456
15224.19 478
15225.36 442
15226.52 450
15227.69 475
15228.85 485
15230.01 496
15231.18 480
15232.34 496
15233.51 497
15234.67 481
15235.84 436
15237.00 433
15238.16 455
15239.33 456
15240.49 448
15241.66 404
15242.82 416
15243.99 407
15245.15 428
15246.32 425
15247.48 419
15248.65 389
15249.81 391
15250.98 423
15252.14 383
15253.31 371
15254.47 404
15255.64 410
15256.80 361
15257.97 405
15259.13 407
15260.30 412
15261.46 393
15262.63 374
15263.80 377
15264.96 374
15266.13 416
15267.29 405
15268.46 407
15269.62 414
15270.79 362
15271.96 380
15273.12 363
15274.29 381
15275.45 391
15276.62 369
15277.79 368
15278.95 355
15280.12 358
15281.28 376
15282.45 377
15283.62 334
15284.78 375
15285.95 391
15287.12 375
15288.28 372
15289.45 396
15290.62 366
15291.78 375
15292.95 376
15294.12 382
15295.28 359
15296.45 359
15297.62 391
15298.78 386
15299.95 376
15301.12 365
15302.28 382
15303.45 381
15304.62 343
15305.78 357
15306.95 373
15308.12 367
15309.29 378
15310.45 389
15311.62 386
15312.79 376
15313.96 375
15315.12 377
15316.29 362
15317.46 365
15318.63 369
15319.79 373
15320.96 359
15322.13 353
15323.30 355
15324.46 365
15325.63 375
15326.80 378
15327.97 372
15329.14 399
15330.30 384
15331.47 371
15332.64 391
15333.81 383
15334.98 357
15336.14 372
15337.31 402
15338.48 388
15339.65 360
15340.82 382
15341.99 381
15343.16 389
15344.32 383
15345.49 397
15346.66 348
15347.83 406
15349.00 387
15350.17 376
15351.34 366
15352.51 373
15353.67 403
15354.84 397
15356.01 400
15357.18 393
15358.35 370
15359.52 389
15360.69 347
15361.86 412
15363.03 404
15364.20 385
15365.37 417
15366.54 373
15367.71 390
15368.87 392
15370.04 380
15371.21 423
15372.38 412
15373.55 419
15374.72 403
15375.89 403
15377.06 408
15378.23 415
15379.40 427
15380.57 403
15381.74 418
15382.91 438
15384.08 415
15385.25 415
15386.42 461
15387.59 422
15388.76 436
15389.93 439
15391.10 444
15392.27 435
15393.44 396
15394.62 420
15395.79 419
15396.96 430
15398.13 425
15399.30 400
15400.47 404
15401.64 378
15402.81 384
15403.98 387
15405.15 356
15406.32 370
15407.49 382
15408.66 379
15409.84 392
15411.01 371
15412.18 375
15413.35 359
15414.52 365
15415.69 357
15416.86 410
15418.03 392
15419.21 383
15420.38 383
15421.55 366
15422.72 373
15423.89 370
15425.06 396
15426.24 360
15427.41 386
15428.58 353
15429.75 403
15430.92 355
15432.09 343
15433.27 342
15434.44 367
15435.61 361
15436.78 392
15437.96 375
15439.13 346
15440.30 362
15441.47 357
15442.64 349
15443.82 347
15444.99 374
15446.16 378
15447.33 367
15448.51 345
15449.68 372
15450.85 355
15452.02 357
15453.20 355
15454.37 366
15455.54 369
15456.72 352
15457.89 361
15459.06 349
15460.23 367
15461.41 350
15462.58 356
15463.75 341
15464.93 367
15466.10 375
15467.27 387
15468.45 364
15469.62 370
15470.79 363
15471.97 351
15473.14 326
15474.31 353
15475.49 350
15476.66 340
15477.83 353
15479.01 347
15480.18 357
15481.36 333
15482.53 346
15483.70 350
15484.88 333
15486.05 330
15487.23 360
15488.40 400
15489.57 404
15490.75 395
15491.92 363
15493.10 358
15494.27 378
15495.44 365
15496.62 362
15497.79 369
15498.97 377
15500.14 403
15501.32 374
15502.49 374
15503.67 354
15504.84 358
15506.02 363
15507.19 387
15508.36 366
15509.54 354
15510.71 348
15511.89 368
15513.06 377
15514.24 317
15515.41 382
15516.59 382
15517.77 384
15518.94 384
15520.12 373
15521.29 360
15522.47 357
15523.64 372
15524.82 385
15525.99 392
15527.17 345
15528.34 376
15529.52 362
15530.69 381
15531.87 386
15533.05 388
15534.22 375
15535.40 370
15536.57 366
15537.75 392
15538.93 408
15540.10 376
15541.28 394
15542.45 382
15543.63 396
15544.81 410
15545.98 383
15547.16 388
15548.33 382
15549.51 419
15550.69 421
15551.86 385
15553.04 351
15554.22 364
15555.39 408
15556.57 383
15557.75 404
15558.92 369
15560.10 402
15561.28 397
15562.45 397
15563.63 402
15564.81 396
15565.99 401
15567.16 394
15568.34 420
15569.52 408
15570.69 401
15571.87 419
15573.05 449
15574.23 420
15575.40 431
15576.58 399
15577.76 415
15578.93 432
15580.11 430
15581.29 435
15582.47 433
15583.65 427
15584.82 423
15586.00 447
15587.18 436
15588.36 391
15589.53 425
15590.71 456
15591.89 445
15593.07 431
15594.25 430
15595.42 463
15596.60 453
15597.78 460
15598.96 459
15600.14 459
15601.32 442
15602.49 448
15603.67 446
15604.85 421
15606.03 444
15607.21 476
15608.39 509
15609.56 471
15610.74 446
15611.92 500
15613.10 463
15614.28 490
15615.46 523
15616.64 482
15617.82 492
15619.00 483
15620.17 503
15621.35 533
15622.53 482
15623.71 488
15624.89 505
15626.07 510
15627.25 497
15628.43 508
15629.61 504
15630.79 506
15631.97 498
15633.15 519
15634.33 530
15635.51 556
15636.69 512
15637.87 517
15639.05 523
15640.22 529
15641.40 535
15642.58 522
15643.76 568
15644.94 561
15646.12 575
15647.30 579
15648.48 542
15649.66 526
15650.85 546
15652.03 579
15653.21 587
15654.39 528
15655.57 561
15656.75 557
15657.93 557
15659.11 542
15660.29 539
15661.47 539
15662.65 546
15663.83 534
15665.01 561
15666.19 539
15667.37 523
15668.55 553
15669.73 521
15670.92 496
15672.10 523
15673.28 526
15674.46 517
15675.64 504
15676.82 493
15678.00 539
15679.18 531
15680.36 510
15681.55 510
15682.73 532
15683.91 492
15685.09 492
15686.27 516
15687.45 493
15688.63 490
15689.82 496
15691.00 496
15692.18 473
15693.36 497
15694.54 502
15695.73 490
15696.91 477
15698.09 491
15699.27 524
15700.45 485
15701.64 501
15702.82 483
15704.00 501
15705.18 508
15706.36 519
15707.55 519
15708.73 542
15709.91 498
15711.09 512
15712.28 490
15713.46 488
15714.64 512
15715.82 530
15717.01 546
15718.19 532
15719.37 519
15720.55 498
15721.74 520
15722.92 517
15724.10 523
15725.29 553
15726.47 517
15727.65 566
15728.84 524
15730.02 506
15731.20 535
15732.39 543
15733.57 545
15734.75 566
15735.94 528
15737.12 531
15738.30 550
15739.49 570
15740.67 556
15741.85 559
15743.04 583
15744.22 594
15745.40 591
15746.59 561
15747.77 551
15748.96 585
15750.14 563
15751.32 559
15752.51 531
15753.69 552
15754.88 554
15756.06 540
15757.24 532
15758.43 525
15759.61 530
15760.80 542
15761.98 545
15763.17 512
15764.35 502
15765.53 490
15766.72 506
15767.90 490
15769.09 521
15770.27 502
15771.46 500
15772.64 473
15773.83 470
15775.01 499
15776.20 483
15777.38 505
15778.57 510
15779.75 514
15780.94 476
15782.12 508
15783.31 491
15784.49 481
15785.68 462
15786.86 440
15788.05 452
15789.23 482
15790.42 465
15791.60 446
15792.79 451
15793.98 424
15795.16 437
15796.35 458
15797.53 446
15798.72 407
15799.90 446
15801.09 427
15802.28 407
15803.46 426
15804.65 442
15805.83 437
15807.02 446
15808.21 435
15809.39 424
15810.58 415
15811.76 394
15812.95 424
15814.14 468
15815.32 454
15816.51 441
15817.70 453
15818.88 445
15820.07 445
15821.26 420
15822.44 476
15823.63 472
15824.82 447
15826.00 439
15827.19 439
15828.38 457
15829.56 456
15830.75 454
15831.94 473
15833.12 452
15834.31 447
15835.50 455
15836.69 457
15837.87 449
15839.06 449
15840.25 466
15841.44 449
15842.62 453
15843.81 435
15845.00 460
15846.18 445
15847.37 423
15848.56 448
15849.75 473
15850.94 466
15852.12 453
15853.31 462
15854.50 440
15855.69 475
15856.87 433
15858.06 440
15859.25 438
15860.44 438
15861.63 470
15862.81 457
15864.00 464
15865.19 420
15866.38 470
15867.57 488
15868.76 467
15869.94 449
15871.13 474
15872.32 450
15873.51 453
15874.70 450
15875.89 487
15877.08 505
15878.26 470
15879.45 458
15880.64 482
15881.83 459
15883.02 475
15884.21 488
15885.40 490
15886.59 499
15887.78 484
15888.97 509
15890.15 457
15891.34 526
15892.53 497
15893.72 523
15894.91 523
15896.10 551
15897.29 498
15898.48 494
15899.67 509
15900.86 529
15902.05 521
15903.24 520
15904.43 523
15905.62 537
15906.81 509
15908.00 529
15909.19 555
15910.38 526
15911.57 565
15912.76 518
15913.95 555
15915.14 536
15916.33 537
15917.52 522
15918.71 515
15919.90 518
15921.09 557
15922.28 530
15923.47 545
15924.66 540
15925.85 551
15927.04 534
15928.23 528
15929.42 562
15930.61 501
15931.80 543
15932.99 540
15934.18 525
15935.38 503
15936.57 501
15937.76 461
15938.95 426
15940.14 425
15941.33 453
15942.52 440
15943.71 430
15944.90 414
15946.10 420
15947.29 415
15948.48 420
15949.67 413
15950.86 431
15952.05 410
15953.24 410
15954.44 440
15955.63 401
15956.82 408
15958.01 389
15959.20 407
15960.39 388
15961.59 390
15962.78 380
15963.97 388
15965.16 379
15966.35 370
15967.55 391
15968.74 383
15969.93 383
15971.12 379
15972.31 377
15973.51 390
15974.70 371
15975.89 353
15977.08 359
15978.28 384
15979.47 360
15980.66 391
15981.85 353
15983.05 346
15984.24 353
15985.43 382
15986.62 382
15987.82 368
15989.01 354
15990.20 362
15991.40 344
15992.59 348
15993.78 340
15994.98 389
15996.17 374
15997.36 371
15998.55 373
15999.75 361
16000.94 370
16002.13 351
16003.33 378
16004.52 353
16005.72 364
16006.91 366
16008.10 363
16009.30 349
16010.49 366
16011.68 336
16012.88 358
16014.07 379
16015.26 347
16016.46 346
16017.65 361
16018.85 366
16020.04 359
16021.23 349
16022.43 356
16023.62 351
16024.82 338
16026.01 338
16027.21 351
16028.40 363
16029.59 326
16030.79 357
16031.98 357
16033.18 348
16034.37 346
16035.57 349
16036.76 326
16037.96 323
16039.15 357
16040.35 355
16041.54 338
16042.73 329
16043.93 366
16045.12 326
16046.32 368
16047.51 340
16048.71 355
16049.91 324
16051.10 339
16052.30 345
16053.49 328
16054.69 344
16055.88 329
16057.08 350
16058.27 368
16059.47 352
16060.66 319
16061.86 328
16063.05 318
16064.25 320
16065.45 320
16066.64 331
16067.84 328
16069.03 326
16070.23 324
16071.42 362
16072.62 334
16073.82 315
16075.01 329
16076.21 327
16077.41 332
16078.60 327
16079.80 331
16080.99 336
16082.19 335
16083.39 315
16084.58 343
16085.78 304
16086.98 318
16088.17 325
16089.37 305
16090.57 324
16091.76 333
16092.96 336
16094.16 332
16095.35 315
16096.55 308
16097.75 340
16098.94 338
16100.14 300
16101.34 302
16102.53 301
16103.73 317
16104.93 302
16106.13 306
16107.32 318
16108.52 281
16109.72 307
16110.92 318
16112.11 297
16113.31 299
16114.51 317
16115.71 321
16116.90 294
16118.10 290
16119.30 314
16120.50 337
16121.69 321
16122.89 316
16124.09 287
16125.29 306
16126.49 303
16127.68 320
16128.88 325
16130.08 296
16131.28 293
16132.48 285
16133.67 325
16134.87 291
16136.07 282
16137.27 287
16138.47 305
16139.67 300
16140.86 299
16142.06 308
16143.26 328
16144.46 334
16145.66 325
16146.86 331
16148.06 303
16149.26 289
16150.45 288
16151.65 287
16152.85 291
16154.05 304
16155.25 294
16156.45 290
16157.65 287
16158.85 300
16160.05 306
16161.25 318
16162.45 314
16163.64 315
16164.84 311
16166.04 291
16167.24 301
16168.44 313
16169.64 301
16170.84 299
16172.04 329
16173.24 318
16174.44 280
16175.64 281
16176.84 338
16178.04 310
16179.24 269
16180.44 306
16181.64 316
16182.84 311
16184.04 306
16185.24 300
16186.44 323
16187.64 293
16188.84 297
16190.04 340
16191.24 347
16192.44 334
16193.64 330
16194.84 325
16196.04 336
16197.24 343
16198.44 302
16199.65 319
16200.85 317
16202.05 325
16203.25 329
16204.45 288
16205.65 322
16206.85 305
16208.05 326
16209.25 319
16210.45 310
16211.65 311
16212.86 309
16214.06 324
16215.26 308
16216.46 328
16217.66 309
16218.86 321
16220.06 321
16221.27 325
16222.47 318
16223.67 303
16224.87 335
16226.07 326
16227.27 299
16228.48 313
16229.68 328
16230.88 322
16232.08 323
16233.28 349
16234.48 338
16235.69 350
16236.89 335
16238.09 349
16239.29 327
16240.50 342
16241.70 353
16242.90 317
16244.10 330
16245.30 333
16246.51 333
16247.71 317
16248.91 327
16250.11 335
16251.32 348
16252.52 319
16253.72 304
16254.92 331
16256.13 317
16257.33 299
16258.53 336
16259.74 327
16260.94 301
16262.14 333
16263.35 319
16264.55 334
16265.75 327
16266.95 323
16268.16 339
16269.36 336
16270.56 326
16271.77 347
16272.97 316
16274.17 323
16275.38 323
16276.58 358
16277.79 343
16278.99 334
16280.19 369
16281.40 357
16282.60 355
16283.80 331
16285.01 360
16286.21 347
16287.42 363
16288.62 363
16289.82 367
16291.03 363
16292.23 351
16293.44 370
16294.64 390
16295.84 365
16297.05 347
16298.25 360
16299.46 356
16300.66 347
16301.87 350
16303.07 352
16304.27 371
16305.48 360
16306.68 345
16307.89 355
16309.09 390
16310.30 353
16311.50 373
16312.71 377
16313.91 336
16315.12 338
16316.32 345
16317.53 339
16318.73 340
16319.94 318
16321.14 338
16322.35 326
16323.55 310
16324.76 336
16325.96 350
16327.17 301
16328.38 296
16329.58 310
16330.79 325
16331.99 331
16333.20 294
16334.40 321
16335.61 295
16336.81 300
16338.02 311
16339.23 327
16340.43 290
16341.64 305
16342.84 314
16344.05 317
16345.26 312
16346.46 305
16347.67 299
16348.87 307
16350.08 301
16351.29 275
16352.49 296
16353.70 289
16354.91 310
16356.11 287
16357.32 290
16358.53 302
16359.73 305
16360.94 305
16362.15 290
16363.35 290
16364.56 291
16365.77 300
16366.97 313
16368.18 278
16369.39 273
16370.59 291
16371.80 310
16373.01 293
16374.21 259
16375.42 280
16376.63 293
16377.84 299
16379.04 302
16380.25 271
16381.46 291
16382.67 299
16383.87 318
16385.08 270
16386.29 286
16387.50 312
16388.70 303
16389.91 293
16391.12 279
16392.33 297
16393.53 304
16394.74 312
16395.95 275
16397.16 289
16398.37 282
16399.57 284
16400.78 305
16401.99 289
16403.20 295
16404.41 277
16405.62 284
16406.82 302
16408.03 274
16409.24 309
16410.45 290
16411.66 295
16412.87 276
16414.07 280
16415.28 293
16416.49 299
16417.70 294
16418.91 302
16420.12 289
16421.33 295
16422.54 296
16423.75 279
16424.95 296
16426.16 302
16427.37 270
16428.58 271
16429.79 282
16431.00 281
16432.21 289
16433.42 260
16434.63 277
16435.84 298
16437.05 300
16438.26 287
16439.47 284
16440.68 262
16441.88 278
16443.09 284
16444.30 269
16445.51 310
16446.72 285
16447.93 298
16449.14 286
16450.35 277
16451.56 289
16452.77 293
16453.98 304
16455.19 276
16456.40 269
16457.61 257
16458.82 265
16460.03 257
16461.24 262
16462.45 278
16463.67 278
16464.88 286
16466.09 287
16467.30 267
16468.51 259
16469.72 260
16470.93 264
16472.14 271
16473.35 276
16474.56 257
16475.77 266
16476.98 283
16478.19 284
16479.40 277
16480.62 259
16481.83 285
16483.04 305
16484.25 260
16485.46 272
16486.67 273
16487.88 259
16489.09 272
16490.31 285
16491.52 276
16492.73 271
16493.94 245
16495.15 267
16496.36 285
16497.57 272
16498.79 257
16500.00 264
16501.21 264
16502.42 267
16503.63 265
16504.85 259
16506.06 271
16507.27 277
16508.48 283
16509.69 283
16510.91 271
16512.12 268
16513.33 274
16514.54 254
16515.76 281
16516.97 276
16518.18 272
16519.39 265
16520.60 299
16521.82 282
16523.03 277
16524.24 253
16525.46 275
16526.67 292
16527.88 298
16529.09 268
16530.31 257
16531.52 266
16532.73 259
16533.95 270
16535.16 284
16536.37 261
16537.58 281
16538.80 279
16540.01 270
16541.22 279
16542.44 291
16543.65 285
16544.86 293
16546.08 247
16547.29 267
16548.50 298
16549.72 259
16550.93 268
16552.15 300
16553.36 295
16554.57 293
16555.79 286
16557.00 280
16558.21 270
16559.43 278
16560.64 285
16561.86 287
16563.07 280
16564.28 248
16565.50 274
16566.71 301
16567.93 265
16569.14 283
16570.36 291
16571.57 290
16572.78 266
16574.00 271
16575.21 273
16576.43 285
16577.64 260
16578.86 270
16580.07 275
16581.29 271
16582.50 292
16583.72 298
16584.93 267
16586.15 272
16587.36 290
16588.58 277
16589.79 286
16591.01 266
16592.22 247
16593.44 259
16594.65 279
16595.87 270
16597.08 257
16598.30 265
16599.51 268
16600.73 271
16601.94 273
16603.16 278
16604.37 259
16605.59 259
16606.81 273
16608.02 267
16609.24 226
16610.45 261
16611.67 267
16612.89 262
16614.10 257
16615.32 269
16616.53 271
16617.75 264
16618.97 252
16620.18 268
16621.40 289
16622.61 252
16623.83 260
16625.05 260
16626.26 266
16627.48 263
16628.70 267
16629.91 263
16631.13 276
16632.35 280
16633.56 250
16634.78 268
16636.00 250
16637.21 261
16638.43 267
16639.65 245
16640.86 235
16642.08 271
16643.30 283
16644.51 255
16645.73 263
16646.95 245
16648.17 257
16649.38 277
16650.60 241
16651.82 259
16653.03 258
16654.25 265
16655.47 258
16656.69 242
16657.90 248
16659.12 243
16660.34 258
16661.56 258
16662.77 244
16663.99 241
16665.21 244
16666.43 233
16667.65 270
16668.86 252
16670.08 260
16671.30 264
16672.52 254
16673.74 270
16674.95 236
16676.17 253
16677.39 267
16678.61 251
16679.83 267
16681.05 260
16682.26 261
16683.48 281
16684.70 263
16685.92 261
16687.14 261
16688.36 254
16689.58 261
16690.79 244
16692.01 238
16693.23 228
16694.45 243
16695.67 248
16696.89 236
16698.11 250
16699.33 256
16700.55 240
16701.76 255
16702.98 244
16704.20 247
16705.42 259
16706.64 227
16707.86 274
16709.08 245
16710.30 262
16711.52 244
16712.74 247
16713.96 270
16715.18 240
16716.40 250
16717.62 248
16718.84 261
16720.06 258
16721.28 256
16722.50 259
16723.72 285
16724.94 260
16726.16 237
16727.38 240
16728.60 277
16729.82 270
16731.04 248
16732.26 254
16733.48 260
16734.70 245
16735.92 271
16737.14 255
16738.36 250
16739.58 241
16740.80 239
16742.02 262
16743.24 256
16744.46 244
16745.68 275
16746.90 258
16748.12 276
16749.35 275
16750.57 250
16751.79 238
16753.01 236
16754.23 264
16755.45 267
16756.67 262
16757.89 253
16759.11 247
16760.33 249
16761.56 260
16762.78 260
16764.00 246
16765.22 270
16766.44 261
16767.66 269
16768.88 241
16770.11 250
16771.33 247
16772.55 276
16773.77 267
16774.99 240
16776.22 224
16777.44 257
16778.66 242
16779.88 233
16781.10 268
16782.33 280
16783.55 261
16784.77 255
16785.99 250
16787.21 265
16788.44 260
16789.66 240
16790.88 277
16792.10 260
16793.33 289
16794.55 244
16795.77 262
16796.99 253
16798.22 270
16799.44 245
16800.66 250
16801.88 272
16803.11 244
16804.33 262
16805.55 251
16806.78 255
16808.00 245
16809.22 267
16810.44 279
16811.67 263
16812.89 243
16814.11 261
16815.34 251
16816.56 237
16817.78 255
16819.01 242
16820.23 265
16821.45 244
16822.68 252
16823.90 266
16825.13 276
16826.35 241
16827.57 265
16828.80 266
16830.02 251
16831.24 253
16832.47 274
16833.69 250
16834.92 273
16836.14 250
16837.36 280
16838.59 266
16839.81 259
16841.04 281
16842.26 277
16843.48 265
16844.71 284
16845.93 281
16847.16 245
16848.38 283
16849.61 282
16850.83 304
16852.06 274
16853.28 279
16854.51 290
16855.73 278
16856.95 257
16858.18 280
16859.40 300
16860.63 298
16861.85 292
16863.08 259
16864.30 310
16865.53 310
16866.75 294
16867.98 302
16869.21 298
16870.43 260
16871.66 267
16872.88 274
16874.11 296
16875.33 324
16876.56 325
16877.78 305
16879.01 306
16880.23 302
16881.46 314
16882.69 333
16883.91 322
16885.14 305
16886.36 292
16887.59 305
16888.81 291
16890.04 304
16891.27 290
16892.49 291
16893.72 314
16894.94 311
16896.17 289
16897.40 284
16898.62 264
16899.85 289
16901.08 303
16902.30 270
16903.53 250
16904.76 267
16905.98 260
16907.21 266
16908.44 298
16909.66 292
16910.89 297
16912.12 266
16913.34 260
16914.57 264
16915.80 224
16917.02 243
16918.25 278
16919.48 286
16920.70 287
16921.93 282
16923.16 244
16924.39 255
16925.61 276
16926.84 289
16928.07 274
16929.30 273
16930.52 262
16931.75 275
16932.98 261
16934.21 235
16935.43 253
16936.66 239
16937.89 290
16939.12 266
16940.34 233
16941.57 237
16942.80 278
16944.03 239
16945.26 240
16946.48 247
16947.71 244
16948.94 242
16950.17 268
16951.40 249
16952.62 242
16953.85 248
16955.08 257
16956.31 281
16957.54 270
16958.77 250
16959.99 246
16961.22 268
16962.45 244
16963.68 233
16964.91 256
16966.14 271
16967.37 268
16968.60 261
16969.82 251
16971.05 250
16972.28 244
16973.51 249
16974.74 262
16975.97 238
16977.20 288
16978.43 261
16979.66 258
16980.89 219
16982.11 245
16983.34 244
16984.57 259
16985.80 273
16987.03 264
16988.26 254
16989.49 258
16990.72 238
16991.95 272
16993.18 266
16994.41 255
16995.64 236
16996.87 263
16998.10 274
16999.33 249
17000.56 257
17001.79 257
17003.02 241
17004.25 224
17005.48 243
17006.71 238
17007.94 260
17009.17 245
17010.40 252
17011.63 245
17012.86 245
17014.09 267
17015.32 229
17016.55 252
17017.78 239
17019.01 241
17020.25 244
17021.48 261
17022.71 237
17023.94 263
17025.17 274
17026.40 252
17027.63 268
17028.86 233
17030.09 233
17031.32 235
17032.55 234
17033.79 226
17035.02 249
17036.25 243
17037.48 253
17038.71 238
17039.94 254
17041.17 226
17042.41 260
17043.64 244
17044.87 226
17046.10 243
17047.33 238
17048.56 251
17049.80 228
17051.03 225
17052.26 233
17053.49 228
17054.72 233
17055.95 268
17057.19 238
17058.42 232
17059.65 241
17060.88 258
17062.12 230
17063.35 201
17064.58 230
17065.81 245
17067.04 251
17068.28 246
17069.51 235
17070.74 241
17071.97 229
17073.21 226
17074.44 245
17075.67 255
17076.90 246
17078.14 250
17079.37 270
17080.60 225
17081.84 239
17083.07 241
17084.30 244
17085.54 222
17086.77 238
17088.00 227
17089.23 250
17090.47 240
17091.70 225
17092.93 226
17094.17 239
17095.40 260
17096.63 237
17097.87 267
17099.10 225
17100.34 236
17101.57 232
17102.80 249
17104.04 220
17105.27 230
17106.50 227
17107.74 249
17108.97 236
17110.21 223
17111.44 225
17112.67 211
17113.91 227
17115.14 195
17116.38 216
17117.61 236
17118.84 230
17120.08 251
17121.31 239
17122.55 219
17123.78 224
17125.02 216
17126.25 234
17127.48 243
17128.72 220
17129.95 211
17131.19 219
17132.42 218
17133.66 226
17134.89 227
17136.13 238
17137.36 237
17138.60 236
17139.83 233
17141.07 227
17142.30 235
17143.54 243
17144.77 237
17146.01 213
17147.24 232
17148.48 225
17149.71 228
17150.95 221
17152.19 206
17153.42 245
17154.66 248
17155.89 238
17157.13 210
17158.36 232
17159.60 247
17160.83 231
17162.07 238
17163.31 243
17164.54 239
17165.78 212
17167.01 234
17168.25 226
17169.49 228
17170.72 225
17171.96 238
17173.19 252
17174.43 214
17175.67 192
17176.90 208
17178.14 229
17179.38 229
17180.61 221
17181.85 209
17183.09 216
17184.32 249
17185.56 224
17186.80 223
17188.03 228
17189.27 239
17190.51 239
17191.74 253
17192.98 234
17194.22 208
17195.45 220
17196.69 215
17197.93 216
17199.16 227
17200.40 227
17201.64 224
17202.88 249
17204.11 221
17205.35 227
17206.59 225
17207.83 224
17209.06 254
17210.30 228
17211.54 230
17212.78 229
17214.01 226
17215.25 225
17216.49 232
17217.73 196
17218.96 232
17220.20 243
17221.44 252
17222.68 230
17223.92 246
17225.15 231
17226.39 225
17227.63 233
17228.87 238
17230.11 236
17231.35 213
17232.58 235
17233.82 243
17235.06 226
17236.30 218
17237.54 240
17238.78 229
17240.01 246
17241.25 218
17242.49 235
17243.73 233
17244.97 229
17246.21 235
17247.45 222
17248.69 225
17249.93 228
17251.16 219
17252.40 209
17253.64 228
17254.88 198
17256.12 209
17257.36 224
17258.60 198
17259.84 201
17261.08 225
17262.32 229
17263.56 220
17264.80 217
17266.04 215
17267.28 238
17268.51 217
17269.75 211
17270.99 215
17272.23 214
17273.47 210
17274.71 234
17275.95 226
17277.19 221
17278.43 222
17279.67 217
17280.91 232
17282.15 211
17283.39 240
17284.63 220
17285.87 234
17287.11 209
17288.35 235
17289.60 233
17290.84 246
17292.08 211
17293.32 240
17294.56 234
17295.80 219
17297.04 200
17298.28 235
17299.52 221
17300.76 214
17302.00 220
17303.24 230
17304.48 240
17305.72 212
17306.96 202
17308.21 205
17309.45 226
17310.69 225
17311.93 225
17313.17 218
17314.41 212
17315.65 210
17316.89 214
17318.14 226
17319.38 208
17320.62 213
17321.86 240
17323.10 243
17324.34 200
17325.59 214
17326.83 212
17328.07 228
17329.31 231
17330.55 220
17331.79 220
17333.04 211
17334.28 207
17335.52 223
17336.76 220
17338.00 210
17339.25 219
17340.49 236
17341.73 210
17342.97 211
17344.22 211
17345.46 213
17346.70 227
17347.94 190
17349.19 204
17350.43 211
17351.67 200
17352.91 217
17354.16 223
17355.40 207
17356.64 208
17357.88 205
17359.13 217
17360.37 214
17361.61 234
17362.86 226
17364.10 232
17365.34 228
17366.58 239
17367.83 217
17369.07 232
17370.31 226
17371.56 218
17372.80 228
17374.04 216
17375.29 196
17376.53 213
17377.78 224
17379.02 205
17380.26 201
17381.51 215
17382.75 215
17383.99 241
17385.24 231
17386.48 218
17387.72 229
17388.97 222
17390.21 230
17391.46 234
17392.70 225
17393.94 204
17395.19 226
17396.43 220
17397.68 225
17398.92 240
17400.17 208
17401.41 235
17402.65 239
17403.90 213
17405.14 236
17406.39 204
17407.63 235
17408.88 217
17410.12 237
17411.37 214
17412.61 225
17413.86 235
17415.10 223
17416.35 211
17417.59 222
17418.84 227
17420.08 238
17421.33 246
17422.57 204
17423.82 245
17425.06 213
17426.31 217
17427.55 204
17428.80 241
17430.04 218
17431.29 223
17432.53 240
17433.78 237
17435.03 223
17436.27 213
17437.52 238
17438.76 226
17440.01 211
17441.25 212
17442.50 211
17443.75 230
17444.99 237
17446.24 228
17447.48 217
17448.73 228
17449.98 219
17451.22 226
17452.47 217
17453.71 234
17454.96 237
17456.21 230
17457.45 243
17458.70 226
17459.95 195
17461.19 230
17462.44 251
17463.69 213
17464.93 219
17466.18 226
17467.43 246
17468.67 243
17469.92 232
17471.17 222
17472.41 225
17473.66 216
17474.91 243
17476.15 190
17477.40 222
17478.65 236
17479.90 240
17481.14 229
17482.39 237
17483.64 221
17484.88 232
17486.13 254
17487.38 236
17488.63 227
17489.87 218
17491.12 214
17492.37 209
17493.62 228
17494.86 253
17496.11 219
17497.36 222
17498.61 223
17499.86 221
17501.10 221
17502.35 251
17503.60 240
17504.85 220
17506.10 227
17507.34 259
17508.59 235
17509.84 231
17511.09 215
17512.34 248
17513.59 226
17514.83 231
17516.08 230
17517.33 231
17518.58 245
17519.83 228
17521.08 250
17522.33 234
17523.57 248
17524.82 226
17526.07 239
17527.32 249
17528.57 234
17529.82 235
17531.07 270
17532.32 274
17533.57 249
17534.82 230
17536.06 220
17537.31 239
17538.56 235
17539.81 221
17541.06 227
17542.31 253
17543.56 248
17544.81 240
17546.06 228
17547.31 227
17548.56 218
17549.81 260
17551.06 260
17552.31 219
17553.56 235
17554.81 246
17556.06 230
17557.31 226
17558.56 234
17559.81 229
17561.06 243
17562.31 246
17563.56 266
17564.81 242
17566.06 237
17567.31 231
17568.56 229
17569.81 228
17571.06 224
17572.31 237
17573.56 222
17574.81 234
17576.06 220
17577.31 230
17578.56 252
17579.81 227
17581.06 254
17582.31 221
17583.57 260
17584.82 238
17586.07 249
17587.32 239
17588.57 236
17589.82 239
17591.07 236
17592.32 245
17593.57 223
17594.83 251
17596.08 210
17597.33 241
17598.58 255
17599.83 229
17601.08 229
17602.33 233
17603.59 242
17604.84 213
17606.09 230
17607.34 232
17608.59 227
17609.84 260
17611.10 239
17612.35 220
17613.60 230
17614.85 236
17616.10 233
17617.36 232
17618.61 209
17619.86 231
17621.11 244
17622.36 229
17623.62 230
17624.87 223
17626.12 220
17627.37 241
17628.63 248
17629.88 235
17631.13 227
17632.38 234
17633.64 241
17634.89 229
17636.14 253
17637.39 243
17638.65 257
17639.90 235
17641.15 218
17642.41 214
17643.66 254
17644.91 204
17646.17 215
17647.42 221
17648.67 249
17649.92 237
17651.18 220
17652.43 241
17653.68 236
17654.94 241
17656.19 231
17657.44 240
17658.70 243
17659.95 226
17661.21 225
17662.46 259
17663.71 244
17664.97 241
17666.22 245
17667.47 228
17668.73 207
17669.98 219
17671.24 226
17672.49 224
17673.74 235
17675.00 226
17676.25 236
17677.51 216
17678.76 227
17680.02 235
17681.27 242
17682.52 199
17683.78 218
17685.03 190
17686.29 247
17687.54 218
17688.80 222
17690.05 204
17691.31 195
17692.56 223
17693.82 221
17695.07 217
17696.32 226
17697.58 230
17698.83 221
17700.09 230
17701.34 229
17702.60 213
17703.86 213
17705.11 211
17706.37 215
17707.62 211
17708.88 204
17710.13 218
17711.39 214
17712.64 230
17713.90 231
17715.15 224
17716.41 218
17717.66 233
17718.92 238
17720.18 211
17721.43 236
17722.69 226
17723.94 224
17725.20 209
17726.45 209
17727.71 221
17728.97 230
17730.22 228
17731.48 200
17732.74 228
17733.99 199
17735.25 211
17736.50 227
17737.76 223
17739.02 222
17740.27 231
17741.53 228
17742.79 223
17744.04 226
17745.30 202
17746.56 215
17747.81 219
17749.07 225
17750.33 203
17751.58 226
17752.84 219
17754.10 218
17755.35 223
17756.61 236
17757.87 210
17759.12 234
17760.38 211
17761.64 239
17762.90 219
17764.15 218
17765.41 204
17766.67 237
17767.93 231
17769.18 227
17770.44 235
17771.70 220
17772.96 218
17774.21 214
17775.47 252
17776.73 212
17777.99 230
17779.24 242
17780.50 243
17781.76 220
17783.02 205
17784.28 215
17785.53 230
17786.79 229
17788.05 223
17789.31 203
17790.57 234
17791.82 212
17793.08 242
17794.34 229
17795.60 239
17796.86 249
17798.12 227
17799.37 215
17800.63 212
17801.89 201
17803.15 206
17804.41 231
17805.67 213
17806.93 224
17808.19 195
17809.44 221
17810.70 210
17811.96 212
17813.22 229
17814.48 204
17815.74 214
17817.00 224
17818.26 217
17819.52 223
17820.78 205
17822.04 217
17823.29 193
17824.55 207
17825.81 190
17827.07 201
17828.33 217
17829.59 209
17830.85 217
17832.11 196
17833.37 203
17834.63 192
17835.89 216
17837.15 188
17838.41 198
17839.67 222
17840.93 200
17842.19 219
17843.45 193
17844.71 199
17845.97 201
17847.23 184
17848.49 197
17849.75 206
17851.01 212
17852.27 209
17853.53 208
17854.79 216
17856.05 218
17857.31 218
17858.57 206
17859.84 206
17861.10 201
17862.36 203
17863.62 188
17864.88 209
17866.14 190
17867.40 205
17868.66 222
17869.92 215
17871.18 196
17872.44 215
17873.71 238
17874.97 203
17876.23 196
17877.49 212
17878.75 212
17880.01 229
17881.27 202
17882.53 219
17883.80 182
17885.06 213
17886.32 227
17887.58 211
17888.84 197
17890.10 173
17891.37 208
17892.63 213
17893.89 216
17895.15 208
17896.41 194
17897.67 199
17898.94 207
17900.20 220
17901.46 194
17902.72 212
17903.99 206
17905.25 205
17906.51 193
17907.77 208
17909.03 193
17910.30 216
17911.56 220
17912.82 223
17914.08 208
17915.35 216
17916.61 214
17917.87 197
17919.14 223
17920.40 228
17921.66 219
17922.92 213
17924.19 198
17925.45 204
17926.71 210
17927.98 199
17929.24 217
17930.50 198
17931.76 214
17933.03 214
17934.29 207
17935.55 210
17936.82 217
17938.08 218
17939.34 231
17940.61 192
17941.87 195
17943.14 200
17944.40 217
17945.66 197
17946.93 197
17948.19 209
17949.45 205
17950.72 191
17951.98 219
17953.25 210
17954.51 217
17955.77 190
17957.04 212
17958.30 209
17959.57 195
17960.83 212
17962.09 198
17963.36 192
17964.62 178
17965.89 188
17967.15 209
17968.42 213
17969.68 207
17970.95 192
17972.21 200
17973.47 220
17974.74 213
17976.00 222
17977.27 205
17978.53 207
17979.80 217
17981.06 202
17982.33 201
17983.59 205
17984.86 199
17986.12 229
17987.39 194
17988.65 199
17989.92 201
17991.18 204
17992.45 221
17993.71 217
17994.98 191
17996.25 206
17997.51 200
17998.78 212
18000.04 197
18001.31 210
18002.57 210
18003.84 197
18005.10 208
18006.37 202
18007.64 204
18008.90 194
18010.17 214
18011.43 215
18012.70 209
18013.97 207
18015.23 221
18016.50 208
18017.76 202
18019.03 207
18020.30 210
18021.56 211
18022.83 194
18024.10 206
18025.36 204
18026.63 215
18027.90 234
18029.16 208
18030.43 217
18031.70 208
18032.96 224
18034.23 209
18035.50 189
18036.76 204
18038.03 210
18039.30 211
18040.56 187
18041.83 214
18043.10 209
18044.37 230
18045.63 213
18046.90 210
18048.17 206
18049.43 203
18050.70 204
18051.97 218
18053.24 225
18054.50 183
18055.77 206
18057.04 202
18058.31 227
18059.57 194
18060.84 221
18062.11 198
18063.38 200
18064.65 234
18065.91 202
18067.18 202
18068.45 194
18069.72 215
18070.98 202
18072.25 210
18073.52 203
18074.79 224
18076.06 193
18077.33 227
18078.59 218
18079.86 229
18081.13 242
18082.40 218
18083.67 203
18084.94 211
18086.21 197
18087.47 199
18088.74 203
18090.01 207
18091.28 251
18092.55 245
18093.82 237
18095.09 232
18096.36 219
18097.62 214
18098.89 223
18100.16 230
18101.43 219
18102.70 242
18103.97 211
18105.24 191
18106.51 214
18107.78 211
18109.05 210
18110.32 218
18111.59 235
18112.86 231
18114.13 217
18115.40 212
18116.66 208
18117.93 202
18119.20 228
18120.47 223
18121.74 204
18123.01 218
18124.28 217
18125.55 198
18126.82 206
18128.09 214
18129.36 218
18130.63 210
18131.90 220
18133.17 227
18134.44 226
18135.71 221
18136.99 201
18138.26 197
18139.53 210
18140.80 198
18142.07 215
18143.34 218
18144.61 220
18145.88 203
18147.15 214
18148.42 213
18149.69 190
18150.96 230
18152.23 223
18153.50 203
18154.78 207
18156.05 229
18157.32 215
18158.59 206
18159.86 226
18161.13 189
18162.40 196
18163.67 215
18164.94 209
18166.22 189
18167.49 212
18168.76 221
18170.03 195
18171.30 209
18172.57 224
18173.85 211
18175.12 229
18176.39 211
18177.66 211
18178.93 215
18180.20 216
18181.48 228
18182.75 199
18184.02 207
18185.29 224
18186.56 200
18187.84 198
18189.11 233
18190.38 208
18191.65 214
18192.93 211
18194.20 195
18195.47 215
18196.74 218
18198.02 203
18199.29 215
18200.56 227
18201.83 209
18203.11 217
18204.38 223
18205.65 206
18206.92 210
18208.20 235
18209.47 208
18210.74 218
18212.02 211
18213.29 192
18214.56 210
18215.84 215
18217.11 215
18218.38 181
18219.65 225
18220.93 219
18222.20 203
18223.47 217
18224.75 213
18226.02 220
18227.30 225
18228.57 217
18229.84 230
18231.12 238
18232.39 202
18233.66 198
18234.94 220
18236.21 209
18237.48 206
18238.76 206
18240.03 199
18241.31 213
18242.58 217
18243.86 224
18245.13 205
18246.40 213
18247.68 212
18248.95 190
18250.23 211
18251.50 194
18252.77 227
18254.05 197
18255.32 214
18256.60 226
18257.87 225
18259.15 214
18260.42 219
18261.70 224
18262.97 217
18264.25 209
18265.52 208
18266.80 208
18268.07 207
18269.35 199
18270.62 216
18271.90 224
18273.17 202
18274.45 167
18275.72 193
18277.00 225
18278.27 221
18279.55 215
18280.82 208
18282.10 208
18283.37 209
18284.65 211
18285.93 195
18287.20 196
18288.48 231
18289.75 221
18291.03 228
18292.30 199
18293.58 184
18294.86 235
18296.13 211
18297.41 215
18298.68 224
18299.96 227
18301.24 246
18302.51 225
18303.79 201
18305.06 213
18306.34 216
18307.62 220
18308.89 213
18310.17 215
18311.45 220
18312.72 206
18314.00 214
18315.28 204
18316.55 201
18317.83 204
18319.11 220
18320.38 213
18321.66 188
18322.94 209
18324.21 201
18325.49 210
18326.77 183
18328.04 199
18329.32 211
18330.60 213
18331.88 212
18333.15 207
18334.43 210
18335.71 196
18336.98 214
18338.26 210
18339.54 202
18340.82 201
18342.09 198
18343.37 208
18344.65 207
18345.93 213
18347.20 224
18348.48 220
18349.76 205
18351.04 197
18352.32 217
18353.59 225
18354.87 214
18356.15 219
18357.43 216
18358.71 204
18359.98 190
18361.26 212
18362.54 204
18363.82 198
18365.10 221
18366.38 212
18367.65 193
18368.93 188
18370.21 179
18371.49 210
18372.77 220
18374.05 207
18375.33 183
18376.60 196
18377.88 227
18379.16 206
18380.44 195
18381.72 213
18383.00 200
18384.28 242
18385.56 222
18386.84 220
18388.11 207
18389.39 178
18390.67 226
18391.95 213
18393.23 203
18394.51 212
18395.79 229
18397.07 214
18398.35 216
18399.63 220
18400.91 211
18402.19 193
18403.47 197
18404.75 177
18406.03 207
18407.31 210
18408.59 218
18409.87 211
18411.15 209
18412.43 201
18413.71 219
18414.99 210
18416.27 215
18417.55 215
18418.83 228
18420.11 215
18421.39 199
18422.67 200
18423.95 192
18425.23 210
18426.51 218
18427.79 212
18429.07 210
18430.35 212
18431.63 171
18432.91 211
18434.19 206
18435.47 222
18436.75 197
18438.04 221
18439.32 206
18440.60 211
18441.88 210
18443.16 214
18444.44 203
18445.72 207
18447.00 221
18448.28 239
18449.57 216
18450.85 201
18452.13 221
18453.41 218
18454.69 182
18455.97 209
18457.25 204
18458.54 194
18459.82 205
18461.10 209
18462.38 205
18463.66 214
18464.94 210
18466.23 203
18467.51 227
18468.79 208
18470.07 207
18471.35 207
18472.64 193
18473.92 197
18475.20 212
18476.48 206
18477.76 208
18479.05 206
18480.33 201
18481.61 209
18482.89 227
18484.18 212
18485.46 205
18486.74 220
18488.02 205
18489.31 206
18490.59 209
18491.87 210
18493.15 211
18494.44 200
18495.72 181
18497.00 205
18498.29 228
18499.57 213
18500.85 202
18502.13 194
18503.42 217
18504.70 219
18505.98 208
18507.27 215
18508.55 195
18509.83 198
18511.12 205
18512.40 204
18513.68 216
18514.97 220
18516.25 201
18517.54 216
18518.82 185
18520.10 214
18521.39 203
18522.67 205
18523.95 200
18525.24 202
18526.52 207
18527.81 232
18529.09 223
18530.37 203
18531.66 215
18532.94 203
18534.23 221
18535.51 215
18536.79 233
18538.08 218
18539.36 234
18540.65 235
18541.93 189
18543.22 210
18544.50 208
18545.79 199
18547.07 204
18548.36 221
18549.64 228
18550.92 232
18552.21 230
18553.49 194
18554.78 212
18556.06 227
18557.35 187
18558.63 221
18559.92 202
18561.20 222
18562.49 223
18563.77 205
18565.06 234
18566.35 228
18567.63 204
18568.92 214
18570.20 236
18571.49 238
18572.77 243
18574.06 208
18575.34 238
18576.63 206
18577.92 245
18579.20 236
18580.49 232
18581.77 230
18583.06 229
18584.34 229
18585.63 236
18586.92 225
18588.20 207
18589.49 225
18590.77 229
18592.06 247
18593.35 258
18594.63 228
18595.92 229
18597.21 234
18598.49 221
18599.78 236
18601.07 228
18602.35 202
18603.64 224
18604.93 224
18606.21 229
18607.50 237
18608.79 224
18610.07 220
18611.36 222
18612.65 238
18613.93 237
18615.22 212
18616.51 217
18617.79 227
18619.08 255
18620.37 236
18621.66 220
18622.94 211
18624.23 224
18625.52 218
18626.80 233
18628.09 222
18629.38 225
18630.67 219
18631.95 218
18633.24 234
18634.53 247
18635.82 254
18637.11 237
18638.39 226
18639.68 215
18640.97 214
18642.26 217
18643.54 210
18644.83 203
18646.12 197
18647.41 195
18648.70 225
18649.99 216
18651.27 193
18652.56 218
18653.85 218
18655.14 226
18656.43 202
18657.72 215
18659.00 217
18660.29 218
18661.58 187
18662.87 214
18664.16 241
18665.45 213
18666.74 219
18668.02 235
18669.31 212
18670.60 224
18671.89 212
18673.18 213
18674.47 242
18675.76 234
18677.05 214
18678.34 200
18679.63 211
18680.92 208
18682.20 231
18683.49 207
18684.78 201
18686.07 230
18687.36 225
18688.65 225
18689.94 219
18691.23 205
18692.52 213
18693.81 212
18695.10 197
18696.39 218
18697.68 206
18698.97 213
18700.26 228
18701.55 221
18702.84 213
18704.13 185
18705.42 211
18706.71 215
18708.00 207
18709.29 211
18710.58 229
18711.87 203
18713.16 195
18714.45 191
18715.74 205
18717.03 211
18718.32 219
18719.61 199
18720.90 182
18722.20 215
18723.49 206
18724.78 210
18726.07 191
18727.36 192
18728.65 201
18729.94 192
18731.23 201
18732.52 186
18733.81 184
18735.10 196
18736.40 206
18737.69 201
18738.98 210
18740.27 221
18741.56 220
18742.85 190
18744.14 199
18745.43 194
18746.73 220
18748.02 216
18749.31 217
18750.60 208
18751.89 193
18753.18 180
18754.48 222
18755.77 200
18757.06 191
18758.35 203
18759.64 211
18760.94 227
18762.23 197
18763.52 210
18764.81 198
18766.10 200
18767.40 227
18768.69 217
18769.98 197
18771.27 202
18772.57 201
18773.86 213
18775.15 226
18776.44 218
18777.74 204
18779.03 221
18780.32 194
18781.61 205
18782.91 196
18784.20 233
18785.49 231
18786.79 210
18788.08 217
18789.37 197
18790.66 203
18791.96 208
18793.25 214
18794.54 206
18795.84 233
18797.13 194
18798.42 216
18799.72 199
18801.01 203
18802.30 211
18803.60 218
18804.89 213
18806.18 213
18807.48 196
18808.77 195
18810.07 199
18811.36 201
18812.65 216
18813.95 215
18815.24 188
18816.53 212
18817.83 213
18819.12 213
18820.42 195
18821.71 193
18823.00 228
18824.30 226
18825.59 204
18826.89 194
18828.18 186
18829.48 204
18830.77 192
18832.07 225
18833.36 199
18834.65 196
18835.95 200
18837.24 198
18838.54 228
18839.83 166
18841.13 219
18842.42 201
18843.72 221
18845.01 200
18846.31 210
18847.60 187
18848.90 197
18850.19 190
18851.49 197
18852.78 195
18854.08 178
18855.37 216
18856.67 195
18857.96 204
18859.26 210
18860.55 204
18861.85 214
18863.15 188
18864.44 184
18865.74 218
18867.03 217
18868.33 207
18869.62 201
18870.92 216
18872.22 200
18873.51 197
18874.81 196
18876.10 210
18877.40 215
18878.70 188
18879.99 183
18881.29 192
18882.58 209
18883.88 204
18885.18 222
18886.47 203
18887.77 209
18889.07 208
18890.36 199
18891.66 204
18892.95 207
18894.25 191
18895.55 198
18896.84 200
18898.14 195
18899.44 206
18900.73 182
18902.03 192
18903.33 219
18904.63 198
18905.92 191
18907.22 192
18908.52 182
18909.81 199
18911.11 201
18912.41 195
18913.71 202
18915.00 194
18916.30 197
18917.60 183
18918.89 176
18920.19 186
18921.49 177
18922.79 176
18924.09 227
18925.38 191
18926.68 202
18927.98 185
18929.28 209
18930.57 198
18931.87 170
18933.17 205
18934.47 208
18935.77 192
18937.06 177
18938.36 173
18939.66 178
18940.96 158
18942.26 179
18943.55 193
18944.85 182
18946.15 196
18947.45 182
18948.75 200
18950.05 186
18951.35 207
18952.64 196
18953.94 196
18955.24 215
18956.54 206
18957.84 205
18959.14 198
18960.44 172
18961.74 170
18963.03 171
18964.33 200
18965.63 208
18966.93 203
18968.23 187
18969.53 173
18970.83 194
18972.13 187
18973.43 224
18974.73 173
18976.03 195
18977.33 222
18978.62 217
18979.92 185
18981.22 202
18982.52 194
18983.82 203
18985.12 192
18986.42 193
18987.72 188
18989.02 198
18990.32 182
18991.62 188
18992.92 188
18994.22 175
18995.52 170
18996.82 175
18998.12 191
18999.42 173
19000.72 194
19002.02 205
19003.32 194
19004.62 169
19005.92 166
19007.22 185
19008.53 194
19009.83 186
19011.13 193
19012.43 202
19013.73 205
19015.03 223
19016.33 204
19017.63 203
19018.93 182
19020.23 181
19021.53 192
19022.83 175
19024.13 188
19025.44 194
19026.74 211
19028.04 190
19029.34 194
19030.64 205
19031.94 176
19033.24 180
19034.54 209
19035.85 181
19037.15 198
19038.45 191
19039.75 184
19041.05 191
19042.35 197
19043.66 202
19044.96 196
19046.26 199
19047.56 181
19048.86 181
19050.16 173
19051.47 205
19052.77 196
19054.07 197
19055.37 202
19056.67 188
19057.98 215
19059.28 186
19060.58 176
19061.88 172
19063.19 203
19064.49 202
19065.79 191
19067.09 187
19068.40 214
19069.70 189
19071.00 175
19072.30 178
19073.61 187
19074.91 179
19076.21 207
19077.52 183
19078.82 194
19080.12 204
19081.42 188
19082.73 199
19084.03 212
19085.33 185
19086.64 200
19087.94 206
19089.24 203
19090.55 209
19091.85 188
19093.15 201
19094.46 184
19095.76 183
19097.06 190
19098.37 199
19099.67 191
19100.97 196
19102.28 209
19103.58 177
19104.89 197
19106.19 179
19107.49 210
19108.80 173
19110.10 185
19111.40 204
19112.71 210
19114.01 216
19115.32 170
19116.62 192
19117.93 200
19119.23 195
19120.53 188
19121.84 201
19123.14 203
19124.45 214
19125.75 169
19127.06 183
19128.36 176
19129.67 190
19130.97 182
19132.28 189
19133.58 167
19134.88 179
19136.19 182
19137.49 189
19138.80 197
19140.10 182
19141.41 195
19142.71 197
19144.02 191
19145.32 175
19146.63 206
19147.94 209
19149.24 199
19150.55 187
19151.85 186
19153.16 189
19154.46 192
19155.77 211
19157.07 152
19158.38 173
19159.68 195
19160.99 214
19162.30 197
19163.60 187
19164.91 182
19166.21 187
19167.52 193
19168.83 197
19170.13 200
19171.44 199
19172.74 193
19174.05 212
19175.36 220
19176.66 198
19177.97 185
19179.27 208
19180.58 207
19181.89 190
19183.19 201
19184.50 202
19185.81 192
19187.11 165
19188.42 183
19189.73 186
19191.03 195
19192.34 193
19193.65 197
19194.95 215
19196.26 200
19197.57 189
19198.87 195
19200.18 198
19201.49 209
19202.80 202
19204.10 200
19205.41 184
19206.72 183
19208.03 170
19209.33 194
19210.64 188
19211.95 195
19213.25 194
19214.56 192
19215.87 185
19217.18 195
19218.49 194
19219.79 207
19221.10 196
19222.41 184
19223.72 174
19225.02 203
19226.33 188
19227.64 202
19228.95 194
19230.26 201
19231.56 217
19232.87 206
19234.18 200
19235.49 218
19236.80 193
19238.11 205
19239.41 208
19240.72 189
19242.03 200
19243.34 173
19244.65 189
19245.96 171
19247.26 195
19248.57 197
19249.88 191
19251.19 206
19252.50 177
19253.81 175
19255.12 215
19256.43 196
19257.74 190
19259.04 203
19260.35 191
19261.66 173
19262.97 195
19264.28 192
19265.59 174
19266.90 175
19268.21 186
19269.52 185
19270.83 171
19272.14 195
19273.45 186
19274.76 190
19276.07 198
19277.38 190
19278.69 203
19279.99 199
19281.30 194
19282.61 183
19283.92 191
19285.23 184
19286.54 171
19287.85 198
19289.16 203
19290.47 158
19291.78 175
19293.09 178
19294.40 173
19295.72 200
19297.03 169
19298.34 169
19299.65 175
19300.96 176
19302.27 186
19303.58 208
19304.89 189
19306.20 203
19307.51 172
19308.82 189
19310.13 184
19311.44 198
19312.75 185
19314.06 173
19315.37 197
19316.69 208
19318.00 197
19319.31 192
19320.62 192
19321.93 186
19323.24 191
19324.55 199
19325.86 184
19327.18 211
19328.49 198
19329.80 175
19331.11 175
19332.42 177
19333.73 180
19335.04 197
19336.36 203
19337.67 201
19338.98 192
19340.29 177
19341.60 196
19342.91 178
19344.23 177
19345.54 188
19346.85 196
19348.16 182
19349.47 187
19350.79 190
19352.10 182
19353.41 193
19354.72 188
19356.04 184
19357.35 166
19358.66 211
19359.97 184
19361.29 169
19362.60 163
19363.91 179
19365.22 204
19366.54 171
19367.85 188
19369.16 187
19370.47 162
19371.79 176
19373.10 186
19374.41 221
19375.73 188
19377.04 168
19378.35 179
19379.67 199
19380.98 182
19382.29 165
19383.60 168
19384.92 163
19386.23 188
19387.54 200
19388.86 188
19390.17 187
19391.49 177
19392.80 207
19394.11 173
19395.43 180
19396.74 173
19398.05 200
19399.37 190
19400.68 208
19402.00 173
19403.31 158
19404.62 202
19405.94 170
19407.25 190
19408.57 180
19409.88 187
19411.19 184
19412.51 171
19413.82 186
19415.14 171
19416.45 181
19417.77 186
19419.08 193
19420.39 185
19421.71 188
19423.02 196
19424.34 180
19425.65 181
19426.97 176
19428.28 184
19429.60 180
19430.91 185
19432.23 195
19433.54 187
19434.86 184
19436.17 201
19437.49 205
19438.80 177
19440.12 195
19441.43 186
19442.75 191
19444.06 183
19445.38 181
19446.69 188
19448.01 181
19449.32 211
19450.64 192
19451.96 191
19453.27 186
19454.59 189
19455.90 195
19457.22 185
19458.53 170
19459.85 182
19461.17 187
19462.48 196
19463.80 192
19465.11 182
19466.43 193
19467.75 202
19469.06 165
19470.38 169
19471.69 188
19473.01 186
19474.33 181
19475.64 178
19476.96 200
19478.28 181
19479.59 199
19480.91 194
19482.23 177
19483.54 165
19484.86 187
19486.18 204
19487.49 189
19488.81 178
19490.13 193
19491.44 205
19492.76 201
19494.08 180
19495.39 179
19496.71 217
19498.03 193
19499.35 182
19500.66 188
19501.98 179
19503.30 176
19504.61 187
19505.93 193
19507.25 180
19508.57 188
19509.88 206
19511.20 198
19512.52 184
19513.84 193
19515.15 200
19516.47 182
19517.79 178
19519.11 193
19520.43 207
19521.74 212
19523.06 171
19524.38 175
19525.70 200
19527.02 198
19528.33 185
19529.65 178
19530.97 196
19532.29 190
19533.61 194
19534.93 174
19536.24 201
19537.56 165
19538.88 167
19540.20 177
19541.52 182
19542.84 176
19544.16 162
19545.47 177
19546.79 201
19548.11 172
19549.43 168
19550.75 166
19552.07 176
19553.39 168
19554.71 173
19556.03 173
19557.34 203
19558.66 216
19559.98 201
19561.30 203
19562.62 201
19563.94 187
19565.26 191
19566.58 192
19567.90 166
19569.22 165
19570.54 192
19571.86 192
19573.18 201
19574.50 162
19575.82 190
19577.14 171
19578.46 201
19579.78 188
19581.10 188
19582.42 165
19583.74 183
19585.06 201
19586.38 171
19587.70 199
19589.02 175
19590.34 188
19591.66 184
19592.98 175
19594.30 175
19595.62 182
19596.94 183
19598.26 202
19599.58 186
19600.90 162
19602.22 171
19603.54 168
19604.86 187
19606.18 191
19607.50 177
19608.82 181
19610.15 183
19611.47 172
19612.79 185
19614.11 185
19615.43 190
19616.75 175
19618.07 213
19619.39 199
19620.71 183
19622.04 183
19623.36 180
19624.68 168
19626.00 177
19627.32 183
19628.64 165
19629.96 192
19631.29 188
19632.61 188
19633.93 197
19635.25 191
19636.57 171
19637.89 184
19639.22 194
19640.54 169
19641.86 171
19643.18 181
19644.50 164
19645.83 165
19647.15 171
19648.47 186
19649.79 174
19651.12 179
19652.44 172
19653.76 186
19655.08 182
19656.40 188
19657.73 207
19659.05 170
19660.37 179
19661.70 157
19663.02 181
19664.34 180
19665.66 182
19666.99 171
19668.31 182
19669.63 197
19670.95 198
19672.28 190
19673.60 160
19674.92 180
19676.25 178
19677.57 204
19678.89 184
19680.22 170
19681.54 176
19682.86 178
19684.19 195
19685.51 177
19686.83 197
19688.16 187
19689.48 188
19690.80 163
19692.13 174
19693.45 197
19694.78 190
19696.10 181
19697.42 196
19698.75 183
19700.07 190
19701.39 189
19702.72 178
19704.04 197
19705.37 195
19706.69 190
19708.02 174
19709.34 177
19710.66 197
19711.99 190
19713.31 174
19714.64 201
19715.96 184
19717.29 194
19718.61 183
19719.93 177
19721.26 172
19722.58 154
19723.91 208
19725.23 201
19726.56 185
19727.88 201
19729.21 167
19730.53 178
19731.86 204
19733.18 185
19734.51 176
19735.83 203
19737.16 202
19738.48 185
19739.81 190
19741.13 185
19742.46 192
19743.78 182
19745.11 185
19746.44 166
19747.76 182
19749.09 183
19750.41 182
19751.74 174
19753.06 171
19754.39 165
19755.72 178
19757.04 180
19758.37 171
19759.69 177
19761.02 181
19762.34 190
19763.67 170
19765.00 189
19766.32 185
19767.65 201
19768.98 178
19770.30 163
19771.63 178
19772.95 168
19774.28 188
19775.61 198
19776.93 193
19778.26 209
19779.59 199
19780.91 205
19782.24 181
19783.57 178
19784.89 200
19786.22 180
19787.55 186
19788.87 174
19790.20 183
19791.53 187
19792.86 170
19794.18 201
19795.51 188
19796.84 196
19798.16 182
19799.49 187
19800.82 182
19802.15 183
19803.47 192
19804.80 178
19806.13 174
19807.46 174
19808.78 180
19810.11 185
19811.44 194
19812.77 174
19814.09 193
19815.42 188
19816.75 162
19818.08 173
19819.41 175
19820.73 193
19822.06 189
19823.39 163
19824.72 187
19826.05 179
19827.37 162
19828.70 181
19830.03 174
19831.36 187
19832.69 176
19834.02 166
19835.34 173
19836.67 181
19838.00 176
19839.33 184
19840.66 164
19841.99 151
19843.32 171
19844.64 169
19845.97 189
19847.30 175
19848.63 184
19849.96 181
19851.29 200
19852.62 181
19853.95 172
19855.28 178
19856.60 184
19857.93 191
19859.26 182
19860.59 165
19861.92 172
19863.25 180
19864.58 178
19865.91 178
19867.24 180
19868.57 166
19869.90 180
19871.23 186
19872.56 176
19873.89 172
19875.22 189
19876.55 181
19877.88 187
19879.21 185
19880.54 163
19881.87 186
19883.20 171
19884.53 178
19885.86 187
19887.19 185
19888.52 187
19889.85 184
19891.18 194
19892.51 188
19893.84 177
19895.17 169
19896.50 169
19897.83 198
19899.16 175
19900.49 184
19901.82 188
19903.15 206
19904.48 194
19905.81 177
19907.15 157
19908.48 175
19909.81 159
19911.14 177
19912.47 175
19913.80 178
19915.13 180
19916.46 182
19917.79 179
19919.13 194
19920.46 179
19921.79 208
19923.12 182
19924.45 191
19925.78 199
19927.11 203
19928.45 197
19929.78 176
19931.11 168
19932.44 189
19933.77 203
19935.10 192
19936.44 176
19937.77 170
19939.10 183
19940.43 161
19941.76 189
19943.10 201
19944.43 188
19945.76 170
19947.09 184
19948.42 189
19949.76 173
19951.09 172
19952.42 194
19953.75 169
19955.09 181
19956.42 175
19957.75 209
19959.08 177
19960.42 167
19961.75 175
19963.08 188
19964.41 201
19965.75 178
19967.08 177
19968.41 185
19969.75 171
19971.08 195
19972.41 193
19973.74 168
19975.08 193
19976.41 190
19977.74 207
19979.08 202
19980.41 178
19981.74 183
19983.08 182
19984.41 191
19985.74 186
19987.08 164
19988.41 205
19989.75 194
19991.08 173
19992.41 170
19993.75 184
19995.08 198
19996.41 197
19997.75 207
19999.08 177
20000.42 167
20001.75 171
20003.08 204
20004.42 177
20005.75 183
20007.09 197
20008.42 196
20009.75 195
20011.09 192
20012.42 211
20013.76 186
20015.09 181
20016.43 176
20017.76 209
20019.10 183
20020.43 185
20021.76 186
20023.10 180
20024.43 190
20025.77 187
20027.10 203
20028.44 178
20029.77 177
20031.11 170
20032.44 184
20033.78 189
20035.11 166
20036.45 179
20037.78 195
20039.12 167
20040.46 162
20041.79 179
20043.13 192
20044.46 179
20045.80 197
20047.13 193
20048.47 183
20049.80 198
20051.14 185
20052.47 199
20053.81 183
20055.15 179
20056.48 192
20057.82 200
20059.15 184
20060.49 162
20061.83 176
20063.16 180
20064.50 205
20065.83 180
20067.17 192
20068.51 175
20069.84 189
20071.18 181
20072.52 208
20073.85 191
20075.19 187
20076.52 198
20077.86 186
20079.20 187
20080.53 189
20081.87 194
20083.21 179
20084.54 186
20085.88 203
20087.22 171
20088.56 191
20089.89 170
20091.23 155
20092.57 182
20093.90 172
20095.24 186
20096.58 171
20097.91 161
20099.25 162
20100.59 184
20101.93 173
20103.26 195
20104.60 191
20105.94 189
20107.28 179
20108.61 169
20109.95 181
20111.29 170
20112.63 193
20113.96 174
20115.30 175
20116.64 203
20117.98 190
20119.32 195
20120.65 196
20121.99 168
20123.33 178
20124.67 177
20126.01 204
