# Supplementary material for: MALDI-TOF MS typing enables the classification of brewing yeasts of the genus Saccharomyces to major beer styles
Source: PLoS One. 2017 Aug 9;12(8):e0181694. doi: 10.1371/journal.pone.0181694 (PMC5549903; doi:10.1371/journal.pone.0181694)
Supplement: S13 File — The directory includes 90 raw files and was zipped to “.zip”; the folder has three strains with 30 spectra per strain; S1 Text explains the raw files with an example and Table 1 represents the yeast strains used within the experiment. (ZIP) [file pone.0181694.s016.zip › 37-39/30628-70487-Dias-Dias-Dias-YPG-18h-E-E_2016-10-03_8_0_C6_1.dat]

1998.43 1031
1998.85 1040
1999.27 1031
1999.69 972
2000.11 1002
2000.54 1011
2000.96 961
2001.38 948
2001.80 979
2002.23 969
2002.65 891
2003.07 969
2003.49 941
2003.92 1014
2004.34 965
2004.76 950
2005.18 1056
2005.61 1055
2006.03 1063
2006.45 1045
2006.87 1050
2007.30 1092
2007.72 1105
2008.14 990
2008.57 1078
2008.99 991
2009.41 900
2009.84 954
2010.26 924
2010.68 918
2011.11 905
2011.53 899
2011.95 917
2012.38 950
2012.80 851
2013.22 936
2013.65 965
2014.07 947
2014.49 886
2014.92 920
2015.34 909
2015.77 938
2016.19 985
2016.61 1037
2017.04 983
2017.46 988
2017.89 997
2018.31 1030
2018.73 1023
2019.16 1002
2019.58 1015
2020.01 947
2020.43 1002
2020.85 1002
2021.28 975
2021.70 936
2022.13 933
2022.55 926
2022.98 946
2023.40 981
2023.83 988
2024.25 903
2024.68 865
2025.10 852
2025.53 866
2025.95 908
2026.38 799
2026.80 823
2027.23 828
2027.65 878
2028.08 864
2028.50 804
2028.93 790
2029.35 900
2029.78 902
2030.20 821
2030.63 834
2031.05 909
2031.48 900
2031.90 889
2032.33 923
2032.75 990
2033.18 965
2033.61 916
2034.03 875
2034.46 844
2034.88 921
2035.31 942
2035.74 896
2036.16 891
2036.59 965
2037.01 947
2037.44 996
2037.87 993
2038.29 1018
2038.72 969
2039.14 1010
2039.57 986
2040.00 1014
2040.42 961
2040.85 976
2041.28 973
2041.70 950
2042.13 875
2042.56 888
2042.98 913
2043.41 924
2043.84 913
2044.26 977
2044.69 984
2045.12 904
2045.54 958
2045.97 969
2046.40 996
2046.82 937
2047.25 957
2047.68 933
2048.11 927
2048.53 920
2048.96 956
2049.39 960
2049.82 910
2050.24 961
2050.67 865
2051.10 899
2051.53 863
2051.95 954
2052.38 919
2052.81 939
2053.24 946
2053.66 940
2054.09 936
2054.52 886
2054.95 932
2055.38 843
2055.80 836
2056.23 862
2056.66 946
2057.09 970
2057.52 947
2057.94 942
2058.37 937
2058.80 985
2059.23 985
2059.66 973
2060.09 974
2060.51 1028
2060.94 954
2061.37 919
2061.80 1010
2062.23 1051
2062.66 998
2063.09 1039
2063.52 1070
2063.94 1004
2064.37 957
2064.80 1028
2065.23 988
2065.66 929
2066.09 946
2066.52 881
2066.95 902
2067.38 913
2067.81 899
2068.24 960
2068.66 847
2069.09 882
2069.52 948
2069.95 930
2070.38 925
2070.81 910
2071.24 975
2071.67 981
2072.10 932
2072.53 1042
2072.96 910
2073.39 904
2073.82 950
2074.25 968
2074.68 968
2075.11 964
2075.54 1002
2075.97 1023
2076.40 1069
2076.83 1018
2077.26 932
2077.69 1022
2078.12 1094
2078.55 1104
2078.98 1060
2079.41 1012
2079.84 987
2080.27 910
2080.70 942
2081.14 970
2081.57 898
2082.00 933
2082.43 962
2082.86 969
2083.29 982
2083.72 953
2084.15 957
2084.58 965
2085.01 916
2085.44 979
2085.88 957
2086.31 919
2086.74 935
2087.17 947
2087.60 959
2088.03 966
2088.46 934
2088.89 958
2089.33 1004
2089.76 955
2090.19 965
2090.62 999
2091.05 1011
2091.48 946
2091.92 969
2092.35 1011
2092.78 1020
2093.21 1034
2093.64 993
2094.07 1001
2094.51 959
2094.94 961
2095.37 950
2095.80 961
2096.24 986
2096.67 902
2097.10 954
2097.53 912
2097.96 923
2098.40 949
2098.83 994
2099.26 971
2099.69 900
2100.13 877
2100.56 867
2100.99 937
2101.43 902
2101.86 863
2102.29 866
2102.72 899
2103.16 862
2103.59 893
2104.02 965
2104.46 957
2104.89 927
2105.32 888
2105.76 917
2106.19 900
2106.62 907
2107.05 867
2107.49 941
2107.92 925
2108.36 881
2108.79 967
2109.22 953
2109.66 957
2110.09 961
2110.52 957
2110.96 892
2111.39 921
2111.82 918
2112.26 906
2112.69 929
2113.13 874
2113.56 884
2113.99 871
2114.43 851
2114.86 885
2115.30 831
2115.73 815
2116.16 797
2116.60 817
2117.03 912
2117.47 863
2117.90 871
2118.34 883
2118.77 918
2119.21 927
2119.64 887
2120.07 868
2120.51 841
2120.94 872
2121.38 910
2121.81 901
2122.25 951
2122.68 893
2123.12 851
2123.55 871
2123.99 931
2124.42 890
2124.86 829
2125.29 914
2125.73 945
2126.16 892
2126.60 853
2127.04 943
2127.47 957
2127.91 876
2128.34 982
2128.78 939
2129.21 1049
2129.65 1052
2130.08 964
2130.52 980
2130.96 1006
2131.39 1059
2131.83 978
2132.26 1048
2132.70 1110
2133.14 1105
2133.57 1124
2134.01 1110
2134.44 1117
2134.88 1142
2135.32 1191
2135.75 1103
2136.19 1047
2136.62 1037
2137.06 1035
2137.50 1009
2137.93 994
2138.37 950
2138.81 927
2139.24 918
2139.68 932
2140.12 939
2140.55 922
2140.99 884
2141.43 905
2141.86 893
2142.30 916
2142.74 893
2143.18 939
2143.61 907
2144.05 941
2144.49 981
2144.92 1044
2145.36 995
2145.80 989
2146.24 1072
2146.67 1154
2147.11 1273
2147.55 1344
2147.99 1369
2148.42 1364
2148.86 1410
2149.30 1399
2149.74 1314
2150.17 1305
2150.61 1267
2151.05 1166
2151.49 1187
2151.92 1215
2152.36 1106
2152.80 1040
2153.24 1152
2153.68 1049
2154.11 1037
2154.55 1029
2154.99 976
2155.43 947
2155.87 912
2156.31 963
2156.74 923
2157.18 1002
2157.62 857
2158.06 930
2158.50 908
2158.94 957
2159.38 1010
2159.81 978
2160.25 897
2160.69 884
2161.13 943
2161.57 960
2162.01 959
2162.45 954
2162.89 1008
2163.33 1004
2163.76 971
2164.20 955
2164.64 942
2165.08 936
2165.52 970
2165.96 954
2166.40 1078
2166.84 1114
2167.28 1060
2167.72 1070
2168.16 1116
2168.60 1075
2169.04 1137
2169.48 1123
2169.92 1093
2170.36 1138
2170.80 1074
2171.24 1147
2171.68 1193
2172.12 1173
2172.56 1163
2173.00 1186
2173.44 1222
2173.88 1177
2174.32 1180
2174.76 1170
2175.20 1180
2175.64 1197
2176.08 1198
2176.52 1224
2176.96 1217
2177.40 1234
2177.84 1139
2178.28 1201
2178.72 1075
2179.16 1127
2179.60 1109
2180.04 1103
2180.48 1099
2180.92 1088
2181.37 1011
2181.81 1005
2182.25 1000
2182.69 1008
2183.13 1043
2183.57 1037
2184.01 985
2184.45 1016
2184.89 1048
2185.34 1110
2185.78 1028
2186.22 1149
2186.66 1199
2187.10 1231
2187.54 1148
2187.98 1094
2188.43 1147
2188.87 1132
2189.31 1100
2189.75 1156
2190.19 1100
2190.63 1052
2191.08 1069
2191.52 1109
2191.96 1063
2192.40 1068
2192.84 1124
2193.29 1036
2193.73 1113
2194.17 1077
2194.61 1037
2195.05 1076
2195.50 1064
2195.94 1036
2196.38 987
2196.82 1010
2197.27 990
2197.71 998
2198.15 1010
2198.59 1005
2199.04 1001
2199.48 1047
2199.92 1053
2200.37 964
2200.81 989
2201.25 1009
2201.69 998
2202.14 1085
2202.58 1093
2203.02 1062
2203.47 1158
2203.91 1164
2204.35 1131
2204.80 1100
2205.24 1096
2205.68 1107
2206.13 1169
2206.57 1150
2207.01 1180
2207.46 1137
2207.90 1163
2208.34 1209
2208.79 1210
2209.23 1103
2209.67 1107
2210.12 1106
2210.56 1126
2211.01 1169
2211.45 1125
2211.89 1057
2212.34 1138
2212.78 1204
2213.23 1100
2213.67 1072
2214.11 1099
2214.56 1145
2215.00 1035
2215.45 1012
2215.89 1020
2216.34 1030
2216.78 1119
2217.22 1039
2217.67 1120
2218.11 1123
2218.56 1112
2219.00 1038
2219.45 1121
2219.89 1144
2220.34 1174
2220.78 1251
2221.23 1309
2221.67 1390
2222.12 1395
2222.56 1386
2223.01 1391
2223.45 1408
2223.90 1470
2224.34 1488
2224.79 1432
2225.23 1423
2225.68 1345
2226.12 1292
2226.57 1279
2227.01 1204
2227.46 1168
2227.91 1226
2228.35 1199
2228.80 1199
2229.24 1183
2229.69 1167
2230.13 1196
2230.58 1237
2231.03 1202
2231.47 1227
2231.92 1184
2232.36 1160
2232.81 1183
2233.26 1137
2233.70 1121
2234.15 1177
2234.59 1168
2235.04 1134
2235.49 1180
2235.93 1137
2236.38 1111
2236.83 1131
2237.27 1135
2237.72 1178
2238.17 1113
2238.61 1094
2239.06 1097
2239.51 1076
2239.95 1011
2240.40 1041
2240.85 1041
2241.29 1017
2241.74 1010
2242.19 1008
2242.63 1034
2243.08 1047
2243.53 988
2243.98 986
2244.42 962
2244.87 973
2245.32 899
2245.76 1035
2246.21 1064
2246.66 1057
2247.11 992
2247.55 942
2248.00 1002
2248.45 958
2248.90 894
2249.35 965
2249.79 954
2250.24 1001
2250.69 949
2251.14 946
2251.58 945
2252.03 1010
2252.48 1027
2252.93 1019
2253.38 963
2253.82 959
2254.27 976
2254.72 1004
2255.17 949
2255.62 954
2256.07 924
2256.51 962
2256.96 985
2257.41 1011
2257.86 985
2258.31 1018
2258.76 973
2259.21 1077
2259.65 1114
2260.10 1125
2260.55 1210
2261.00 1173
2261.45 1179
2261.90 1142
2262.35 1108
2262.80 1114
2263.25 1107
2263.69 1072
2264.14 1159
2264.59 1192
2265.04 1239
2265.49 1208
2265.94 1247
2266.39 1328
2266.84 1373
2267.29 1397
2267.74 1356
2268.19 1349
2268.64 1348
2269.09 1299
2269.54 1331
2269.99 1387
2270.44 1279
2270.89 1209
2271.34 1217
2271.79 1171
2272.24 1139
2272.69 1092
2273.14 1078
2273.59 1031
2274.04 1042
2274.49 1056
2274.94 976
2275.39 1001
2275.84 1031
2276.29 956
2276.74 943
2277.19 991
2277.64 1048
2278.09 990
2278.54 1034
2278.99 1015
2279.44 1088
2279.89 1108
2280.34 1100
2280.79 1039
2281.25 981
2281.70 1052
2282.15 1074
2282.60 1125
2283.05 1085
2283.50 1091
2283.95 1053
2284.40 1086
2284.85 1120
2285.31 1229
2285.76 1298
2286.21 1361
2286.66 1381
2287.11 1544
2287.56 1657
2288.01 1840
2288.47 1928
2288.92 1942
2289.37 1986
2289.82 2050
2290.27 2079
2290.72 2006
2291.18 2023
2291.63 2116
2292.08 1980
2292.53 1861
2292.98 1704
2293.44 1552
2293.89 1585
2294.34 1499
2294.79 1438
2295.24 1369
2295.70 1310
2296.15 1328
2296.60 1314
2297.05 1292
2297.51 1202
2297.96 1229
2298.41 1135
2298.86 1113
2299.32 1095
2299.77 1167
2300.22 1096
2300.67 1013
2301.13 1117
2301.58 1100
2302.03 1118
2302.49 1153
2302.94 1086
2303.39 996
2303.85 1137
2304.30 1171
2304.75 1208
2305.20 1207
2305.66 1205
2306.11 1292
2306.56 1333
2307.02 1400
2307.47 1397
2307.93 1358
2308.38 1420
2308.83 1383
2309.29 1463
2309.74 1519
2310.19 1412
2310.65 1380
2311.10 1406
2311.55 1310
2312.01 1324
2312.46 1255
2312.92 1246
2313.37 1200
2313.82 1196
2314.28 1116
2314.73 1103
2315.19 1243
2315.64 1209
2316.10 1178
2316.55 1136
2317.00 1213
2317.46 1210
2317.91 1207
2318.37 1280
2318.82 1194
2319.28 1247
2319.73 1179
2320.19 1201
2320.64 1177
2321.10 1176
2321.55 1218
2322.01 1275
2322.46 1226
2322.92 1190
2323.37 1165
2323.83 1172
2324.28 1119
2324.74 1198
2325.19 1233
2325.65 1187
2326.10 1249
2326.56 1210
2327.01 1152
2327.47 1245
2327.92 1319
2328.38 1311
2328.83 1333
2329.29 1274
2329.74 1287
2330.20 1297
2330.66 1221
2331.11 1275
2331.57 1253
2332.02 1213
2332.48 1176
2332.94 1180
2333.39 1219
2333.85 1195
2334.30 1165
2334.76 1204
2335.22 1215
2335.67 1236
2336.13 1269
2336.58 1307
2337.04 1318
2337.50 1453
2337.95 1472
2338.41 1469
2338.87 1480
2339.32 1480
2339.78 1518
2340.24 1542
2340.69 1461
2341.15 1405
2341.61 1374
2342.06 1459
2342.52 1496
2342.98 1400
2343.43 1403
2343.89 1510
2344.35 1497
2344.81 1459
2345.26 1433
2345.72 1435
2346.18 1414
2346.63 1431
2347.09 1358
2347.55 1284
2348.01 1319
2348.46 1276
2348.92 1257
2349.38 1274
2349.84 1183
2350.29 1251
2350.75 1186
2351.21 1094
2351.67 1127
2352.13 1142
2352.58 1176
2353.04 1227
2353.50 1202
2353.96 1166
2354.41 1134
2354.87 1138
2355.33 1121
2355.79 1160
2356.25 1171
2356.71 1200
2357.16 1166
2357.62 1237
2358.08 1213
2358.54 1292
2359.00 1254
2359.46 1283
2359.91 1286
2360.37 1320
2360.83 1295
2361.29 1278
2361.75 1232
2362.21 1279
2362.67 1252
2363.13 1250
2363.58 1296
2364.04 1165
2364.50 1213
2364.96 1241
2365.42 1264
2365.88 1242
2366.34 1202
2366.80 1171
2367.26 1261
2367.72 1198
2368.18 1162
2368.64 1208
2369.10 1212
2369.55 1128
2370.01 1095
2370.47 1074
2370.93 1147
2371.39 1133
2371.85 1037
2372.31 1118
2372.77 1138
2373.23 1148
2373.69 1139
2374.15 1149
2374.61 1240
2375.07 1126
2375.53 1148
2375.99 1170
2376.45 1133
2376.91 1119
2377.37 1155
2377.83 1249
2378.29 1119
2378.75 1186
2379.21 1206
2379.68 1197
2380.14 1158
2380.60 1221
2381.06 1154
2381.52 1176
2381.98 1174
2382.44 1120
2382.90 1127
2383.36 1090
2383.82 1153
2384.28 1177
2384.74 1064
2385.20 1142
2385.67 1092
2386.13 1167
2386.59 1158
2387.05 1107
2387.51 1114
2387.97 1153
2388.43 1145
2388.89 1128
2389.36 1101
2389.82 1178
2390.28 1107
2390.74 1070
2391.20 1075
2391.66 1074
2392.13 1101
2392.59 1060
2393.05 1132
2393.51 1118
2393.97 1074
2394.43 1036
2394.90 1089
2395.36 1092
2395.82 1086
2396.28 1132
2396.74 1101
2397.21 1057
2397.67 1071
2398.13 1076
2398.59 1040
2399.06 1033
2399.52 1132
2399.98 1159
2400.44 1100
2400.91 1085
2401.37 1112
2401.83 1095
2402.29 1166
2402.76 1247
2403.22 1255
2403.68 1284
2404.14 1224
2404.61 1230
2405.07 1239
2405.53 1189
2406.00 1196
2406.46 1242
2406.92 1167
2407.39 1167
2407.85 1054
2408.31 1085
2408.78 1088
2409.24 1091
2409.70 1037
2410.17 1008
2410.63 1060
2411.09 1090
2411.56 1111
2412.02 1067
2412.48 1193
2412.95 1191
2413.41 1135
2413.87 1165
2414.34 1177
2414.80 1242
2415.27 1320
2415.73 1296
2416.19 1270
2416.66 1298
2417.12 1329
2417.59 1353
2418.05 1261
2418.51 1278
2418.98 1283
2419.44 1311
2419.91 1266
2420.37 1258
2420.84 1251
2421.30 1184
2421.77 1139
2422.23 1213
2422.69 1176
2423.16 1211
2423.62 1284
2424.09 1307
2424.55 1368
2425.02 1356
2425.48 1353
2425.95 1430
2426.41 1344
2426.88 1311
2427.34 1287
2427.81 1285
2428.27 1306
2428.74 1228
2429.20 1174
2429.67 1198
2430.13 1238
2430.60 1165
2431.07 1201
2431.53 1275
2432.00 1263
2432.46 1230
2432.93 1120
2433.39 1253
2433.86 1283
2434.32 1252
2434.79 1337
2435.26 1244
2435.72 1371
2436.19 1386
2436.65 1371
2437.12 1452
2437.59 1504
2438.05 1459
2438.52 1484
2438.98 1562
2439.45 1493
2439.92 1512
2440.38 1470
2440.85 1475
2441.32 1400
2441.78 1349
2442.25 1351
2442.72 1332
2443.18 1265
2443.65 1152
2444.12 1173
2444.58 1142
2445.05 1211
2445.52 1250
2445.98 1221
2446.45 1187
2446.92 1131
2447.38 1124
2447.85 1141
2448.32 1137
2448.78 1112
2449.25 1077
2449.72 1060
2450.19 1119
2450.65 1040
2451.12 1090
2451.59 1076
2452.06 1035
2452.52 1154
2452.99 1116
2453.46 1063
2453.93 1120
2454.39 1085
2454.86 1100
2455.33 1107
2455.80 1052
2456.26 1108
2456.73 1129
2457.20 1193
2457.67 1044
2458.14 1062
2458.60 1113
2459.07 1104
2459.54 1037
2460.01 1107
2460.48 1087
2460.95 1079
2461.41 1074
2461.88 1064
2462.35 1140
2462.82 1141
2463.29 1150
2463.76 1071
2464.22 1171
2464.69 1193
2465.16 1139
2465.63 1205
2466.10 1152
2466.57 1150
2467.04 1194
2467.51 1181
2467.97 1256
2468.44 1265
2468.91 1179
2469.38 1171
2469.85 1228
2470.32 1183
2470.79 1056
2471.26 1084
2471.73 1031
2472.20 1111
2472.67 1059
2473.14 1058
2473.61 1053
2474.07 1126
2474.54 1071
2475.01 1154
2475.48 1173
2475.95 1117
2476.42 1146
2476.89 1270
2477.36 1256
2477.83 1320
2478.30 1371
2478.77 1343
2479.24 1344
2479.71 1293
2480.18 1321
2480.65 1321
2481.12 1383
2481.59 1202
2482.06 1211
2482.53 1227
2483.00 1160
2483.47 1102
2483.95 1175
2484.42 1206
2484.89 1198
2485.36 1202
2485.83 1292
2486.30 1258
2486.77 1265
2487.24 1318
2487.71 1182
2488.18 1182
2488.65 1135
2489.12 1179
2489.59 1169
2490.07 1245
2490.54 1216
2491.01 1231
2491.48 1172
2491.95 1229
2492.42 1217
2492.89 1193
2493.36 1254
2493.84 1231
2494.31 1198
2494.78 1277
2495.25 1236
2495.72 1175
2496.19 1213
2496.66 1285
2497.14 1221
2497.61 1172
2498.08 1131
2498.55 1168
2499.02 1182
2499.50 1168
2499.97 1098
2500.44 1079
2500.91 1102
2501.38 1171
2501.86 1121
2502.33 1229
2502.80 1168
2503.27 1147
2503.74 1156
2504.22 1299
2504.69 1298
2505.16 1314
2505.63 1380
2506.11 1408
2506.58 1358
2507.05 1525
2507.52 1498
2508.00 1473
2508.47 1480
2508.94 1499
2509.42 1474
2509.89 1590
2510.36 1665
2510.83 1485
2511.31 1537
2511.78 1543
2512.25 1464
2512.73 1463
2513.20 1437
2513.67 1352
2514.15 1331
2514.62 1326
2515.09 1267
2515.57 1320
2516.04 1158
2516.51 1249
2516.99 1284
2517.46 1268
2517.94 1209
2518.41 1133
2518.88 1168
2519.36 1108
2519.83 1082
2520.30 1110
2520.78 1143
2521.25 1110
2521.73 1166
2522.20 1062
2522.67 1128
2523.15 1140
2523.62 1109
2524.10 1139
2524.57 1140
2525.05 1135
2525.52 1181
2525.99 1179
2526.47 1158
2526.94 1138
2527.42 1147
2527.89 1173
2528.37 1167
2528.84 1128
2529.32 1193
2529.79 1226
2530.27 1269
2530.74 1351
2531.22 1253
2531.69 1247
2532.17 1338
2532.64 1275
2533.12 1248
2533.59 1250
2534.07 1257
2534.54 1234
2535.02 1218
2535.49 1223
2535.97 1195
2536.44 1231
2536.92 1318
2537.39 1317
2537.87 1223
2538.34 1143
2538.82 1194
2539.30 1230
2539.77 1254
2540.25 1239
2540.72 1230
2541.20 1185
2541.68 1246
2542.15 1260
2542.63 1257
2543.10 1305
2543.58 1336
2544.06 1399
2544.53 1468
2545.01 1484
2545.48 1538
2545.96 1578
2546.44 1603
2546.91 1626
2547.39 1658
2547.87 1592
2548.34 1623
2548.82 1670
2549.30 1639
2549.77 1669
2550.25 1607
2550.73 1625
2551.20 1657
2551.68 1636
2552.16 1560
2552.63 1709
2553.11 1732
2553.59 1793
2554.06 1833
2554.54 1782
2555.02 1857
2555.50 1701
2555.97 1627
2556.45 1568
2556.93 1521
2557.40 1499
2557.88 1406
2558.36 1407
2558.84 1451
2559.31 1282
2559.79 1239
2560.27 1316
2560.75 1296
2561.23 1301
2561.70 1227
2562.18 1232
2562.66 1200
2563.14 1150
2563.61 1177
2564.09 1206
2564.57 1164
2565.05 1152
2565.53 1175
2566.00 1165
2566.48 1139
2566.96 1174
2567.44 1145
2567.92 1166
2568.40 1163
2568.87 1088
2569.35 1174
2569.83 1183
2570.31 1171
2570.79 1126
2571.27 1165
2571.75 1098
2572.22 1148
2572.70 1173
2573.18 1136
2573.66 1147
2574.14 1154
2574.62 1196
2575.10 1177
2575.58 1127
2576.06 1144
2576.54 1174
2577.01 1126
2577.49 1101
2577.97 1130
2578.45 1117
2578.93 1193
2579.41 1111
2579.89 1084
2580.37 1140
2580.85 1186
2581.33 1160
2581.81 1057
2582.29 1083
2582.77 1181
2583.25 1254
2583.73 1162
2584.21 1106
2584.69 1094
2585.17 1179
2585.65 1137
2586.13 1136
2586.61 1140
2587.09 1122
2587.57 1098
2588.05 1166
2588.53 1199
2589.01 1172
2589.49 1231
2589.97 1201
2590.45 1249
2590.93 1242
2591.41 1198
2591.89 1246
2592.37 1338
2592.85 1253
2593.33 1297
2593.81 1370
2594.30 1354
2594.78 1294
2595.26 1274
2595.74 1314
2596.22 1273
2596.70 1252
2597.18 1205
2597.66 1243
2598.14 1205
2598.62 1139
2599.11 1168
2599.59 1113
2600.07 1085
2600.55 1117
2601.03 1082
2601.51 1053
2601.99 1058
2602.48 1089
2602.96 1067
2603.44 1067
2603.92 1099
2604.40 1078
2604.88 1076
2605.37 1113
2605.85 1137
2606.33 1199
2606.81 1215
2607.29 1167
2607.78 1324
2608.26 1286
2608.74 1365
2609.22 1267
2609.70 1331
2610.19 1346
2610.67 1283
2611.15 1297
2611.63 1238
2612.12 1262
2612.60 1269
2613.08 1185
2613.56 1179
2614.05 1094
2614.53 1111
2615.01 1174
2615.49 1185
2615.98 1166
2616.46 1181
2616.94 1123
2617.43 1097
2617.91 1197
2618.39 1194
2618.87 1087
2619.36 1143
2619.84 1121
2620.32 1197
2620.81 1132
2621.29 1146
2621.77 1111
2622.26 1172
2622.74 1062
2623.22 1069
2623.71 1117
2624.19 1213
2624.67 1272
2625.16 1096
2625.64 1096
2626.13 1173
2626.61 1144
2627.09 1095
2627.58 1148
2628.06 1129
2628.55 1099
2629.03 1143
2629.51 1193
2630.00 1147
2630.48 1183
2630.97 1187
2631.45 1193
2631.93 1207
2632.42 1144
2632.90 1140
2633.39 1137
2633.87 1144
2634.36 1143
2634.84 1170
2635.33 1157
2635.81 1055
2636.29 1151
2636.78 1211
2637.26 1157
2637.75 1212
2638.23 1208
2638.72 1180
2639.20 1112
2639.69 1173
2640.17 1235
2640.66 1251
2641.14 1197
2641.63 1157
2642.11 1129
2642.60 1181
2643.08 1219
2643.57 1148
2644.05 1125
2644.54 1203
2645.03 1107
2645.51 1091
2646.00 1117
2646.48 1111
2646.97 1125
2647.45 1156
2647.94 1181
2648.43 1215
2648.91 1256
2649.40 1261
2649.88 1262
2650.37 1177
2650.85 1090
2651.34 1200
2651.83 1194
2652.31 1239
2652.80 1171
2653.29 1265
2653.77 1282
2654.26 1232
2654.74 1232
2655.23 1190
2655.72 1286
2656.20 1259
2656.69 1241
2657.18 1258
2657.66 1207
2658.15 1234
2658.64 1255
2659.12 1187
2659.61 1155
2660.10 1071
2660.58 1178
2661.07 1221
2661.56 1161
2662.05 1174
2662.53 1148
2663.02 1172
2663.51 1144
2663.99 1136
2664.48 1229
2664.97 1155
2665.46 1207
2665.94 1226
2666.43 1257
2666.92 1251
2667.41 1105
2667.89 1169
2668.38 1172
2668.87 1213
2669.36 1231
2669.84 1251
2670.33 1287
2670.82 1383
2671.31 1346
2671.80 1413
2672.28 1515
2672.77 1477
2673.26 1531
2673.75 1564
2674.24 1612
2674.72 1613
2675.21 1563
2675.70 1543
2676.19 1524
2676.68 1523
2677.17 1605
2677.65 1691
2678.14 1719
2678.63 1685
2679.12 1577
2679.61 1587
2680.10 1645
2680.59 1663
2681.07 1675
2681.56 1758
2682.05 1837
2682.54 1806
2683.03 1878
2683.52 1738
2684.01 1810
2684.50 1657
2684.99 1585
2685.47 1515
2685.96 1562
2686.45 1462
2686.94 1395
2687.43 1414
2687.92 1463
2688.41 1346
2688.90 1278
2689.39 1300
2689.88 1256
2690.37 1305
2690.86 1298
2691.35 1267
2691.84 1282
2692.33 1276
2692.82 1295
2693.31 1234
2693.80 1218
2694.29 1345
2694.78 1369
2695.27 1344
2695.76 1308
2696.25 1324
2696.74 1293
2697.23 1288
2697.72 1374
2698.21 1362
2698.70 1407
2699.19 1398
2699.68 1436
2700.17 1389
2700.66 1463
2701.15 1490
2701.64 1394
2702.13 1449
2702.62 1414
2703.11 1378
2703.61 1412
2704.10 1366
2704.59 1272
2705.08 1315
2705.57 1313
2706.06 1345
2706.55 1268
2707.04 1246
2707.53 1168
2708.02 1226
2708.52 1180
2709.01 1250
2709.50 1215
2709.99 1208
2710.48 1230
2710.97 1207
2711.46 1143
2711.96 1270
2712.45 1245
2712.94 1280
2713.43 1247
2713.92 1283
2714.41 1174
2714.91 1202
2715.40 1248
2715.89 1128
2716.38 1142
2716.87 1128
2717.37 1177
2717.86 1150
2718.35 1294
2718.84 1301
2719.33 1327
2719.83 1404
2720.32 1474
2720.81 1478
2721.30 1448
2721.80 1362
2722.29 1349
2722.78 1353
2723.27 1323
2723.77 1284
2724.26 1230
2724.75 1223
2725.24 1202
2725.74 1185
2726.23 1136
2726.72 1146
2727.22 1149
2727.71 1230
2728.20 1180
2728.70 1199
2729.19 1288
2729.68 1262
2730.18 1248
2730.67 1206
2731.16 1250
2731.65 1265
2732.15 1217
2732.64 1239
2733.14 1274
2733.63 1229
2734.12 1264
2734.62 1205
2735.11 1292
2735.60 1284
2736.10 1279
2736.59 1242
2737.08 1189
2737.58 1278
2738.07 1264
2738.57 1277
2739.06 1289
2739.55 1254
2740.05 1200
2740.54 1196
2741.04 1109
2741.53 1156
2742.03 1124
2742.52 1108
2743.01 1082
2743.51 1113
2744.00 1132
2744.50 1077
2744.99 1133
2745.49 1098
2745.98 1172
2746.48 1146
2746.97 1214
2747.47 1211
2747.96 1200
2748.46 1265
2748.95 1208
2749.45 1164
2749.94 1172
2750.44 1244
2750.93 1225
2751.43 1171
2751.92 1230
2752.42 1232
2752.91 1297
2753.41 1303
2753.90 1299
2754.40 1285
2754.89 1229
2755.39 1234
2755.88 1176
2756.38 1203
2756.87 1203
2757.37 1176
2757.87 1190
2758.36 1161
2758.86 1122
2759.35 1158
2759.85 1125
2760.35 1143
2760.84 1200
2761.34 1184
2761.83 1238
2762.33 1249
2762.83 1154
2763.32 1214
2763.82 1181
2764.31 1160
2764.81 1155
2765.31 1189
2765.80 1275
2766.30 1256
2766.80 1221
2767.29 1316
2767.79 1265
2768.29 1337
2768.78 1366
2769.28 1367
2769.78 1434
2770.27 1416
2770.77 1427
2771.27 1408
2771.76 1432
2772.26 1404
2772.76 1489
2773.26 1539
2773.75 1494
2774.25 1511
2774.75 1498
2775.24 1488
2775.74 1477
2776.24 1552
2776.74 1490
2777.23 1479
2777.73 1531
2778.23 1383
2778.73 1359
2779.22 1346
2779.72 1375
2780.22 1390
2780.72 1339
2781.21 1333
2781.71 1294
2782.21 1363
2782.71 1331
2783.21 1364
2783.70 1367
2784.20 1331
2784.70 1251
2785.20 1240
2785.70 1353
2786.20 1367
2786.69 1373
2787.19 1197
2787.69 1149
2788.19 1184
2788.69 1211
2789.19 1236
2789.68 1205
2790.18 1233
2790.68 1332
2791.18 1203
2791.68 1225
2792.18 1343
2792.68 1428
2793.18 1447
2793.67 1515
2794.17 1551
2794.67 1641
2795.17 1707
2795.67 1740
2796.17 1857
2796.67 1905
2797.17 1802
2797.67 1736
2798.17 1722
2798.67 1584
2799.17 1578
2799.66 1556
2800.16 1511
2800.66 1471
2801.16 1477
2801.66 1538
2802.16 1461
2802.66 1445
2803.16 1554
2803.66 1549
2804.16 1646
2804.66 1767
2805.16 1792
2805.66 1851
2806.16 1924
2806.66 1986
2807.16 2049
2807.66 2043
2808.16 2018
2808.66 1969
2809.16 1885
2809.66 1770
2810.16 1630
2810.66 1718
2811.16 1586
2811.66 1545
2812.17 1447
2812.67 1377
2813.17 1348
2813.67 1294
2814.17 1277
2814.67 1353
2815.17 1307
2815.67 1313
2816.17 1345
2816.67 1277
2817.17 1212
2817.67 1245
2818.18 1223
2818.68 1245
2819.18 1221
2819.68 1220
2820.18 1234
2820.68 1225
2821.18 1222
2821.68 1290
2822.19 1291
2822.69 1185
2823.19 1220
2823.69 1235
2824.19 1249
2824.69 1284
2825.20 1200
2825.70 1301
2826.20 1226
2826.70 1268
2827.20 1259
2827.70 1281
2828.21 1207
2828.71 1258
2829.21 1237
2829.71 1292
2830.22 1348
2830.72 1303
2831.22 1336
2831.72 1289
2832.22 1321
2832.73 1315
2833.23 1296
2833.73 1278
2834.23 1349
2834.74 1311
2835.24 1282
2835.74 1348
2836.24 1329
2836.75 1286
2837.25 1210
2837.75 1259
2838.26 1290
2838.76 1326
2839.26 1236
2839.76 1216
2840.27 1254
2840.77 1261
2841.27 1304
2841.78 1314
2842.28 1151
2842.78 1234
2843.29 1301
2843.79 1346
2844.29 1317
2844.80 1336
2845.30 1428
2845.80 1506
2846.31 1442
2846.81 1413
2847.32 1440
2847.82 1451
2848.32 1482
2848.83 1447
2849.33 1388
2849.83 1310
2850.34 1378
2850.84 1379
2851.35 1280
2851.85 1234
2852.35 1204
2852.86 1204
2853.36 1252
2853.87 1277
2854.37 1211
2854.88 1223
2855.38 1254
2855.88 1296
2856.39 1229
2856.89 1263
2857.40 1250
2857.90 1284
2858.41 1244
2858.91 1330
2859.42 1253
2859.92 1248
2860.43 1172
2860.93 1128
2861.44 1172
2861.94 1178
2862.45 1172
2862.95 1140
2863.46 1162
2863.96 1104
2864.47 1087
2864.97 1122
2865.48 1143
2865.98 1196
2866.49 1160
2866.99 1116
2867.50 1201
2868.00 1209
2868.51 1192
2869.02 1213
2869.52 1177
2870.03 1218
2870.53 1273
2871.04 1242
2871.54 1195
2872.05 1194
2872.56 1223
2873.06 1223
2873.57 1270
2874.07 1282
2874.58 1254
2875.09 1290
2875.59 1229
2876.10 1267
2876.61 1233
2877.11 1174
2877.62 1152
2878.12 1272
2878.63 1297
2879.14 1261
2879.64 1254
2880.15 1381
2880.66 1367
2881.16 1346
2881.67 1367
2882.18 1399
2882.68 1486
2883.19 1480
2883.70 1509
2884.20 1641
2884.71 1714
2885.22 1754
2885.73 1780
2886.23 1934
2886.74 1824
2887.25 1808
2887.75 1707
2888.26 1696
2888.77 1609
2889.28 1577
2889.78 1539
2890.29 1453
2890.80 1405
2891.31 1403
2891.81 1384
2892.32 1328
2892.83 1335
2893.34 1378
2893.84 1412
2894.35 1412
2894.86 1357
2895.37 1477
2895.88 1501
2896.38 1515
2896.89 1565
2897.40 1518
2897.91 1553
2898.42 1639
2898.92 1646
2899.43 1647
2899.94 1589
2900.45 1672
2900.96 1709
2901.47 1733
2901.98 1709
2902.48 1732
2902.99 1727
2903.50 1734
2904.01 1694
2904.52 1669
2905.03 1656
2905.54 1704
2906.04 1669
2906.55 1625
2907.06 1583
2907.57 1547
2908.08 1573
2908.59 1440
2909.10 1484
2909.61 1430
2910.12 1445
2910.63 1428
2911.14 1350
2911.64 1412
2912.15 1423
2912.66 1361
2913.17 1432
2913.68 1423
2914.19 1406
2914.70 1330
2915.21 1373
2915.72 1461
2916.23 1381
2916.74 1301
2917.25 1361
2917.76 1311
2918.27 1388
2918.78 1394
2919.29 1368
2919.80 1457
2920.31 1485
2920.82 1539
2921.33 1561
2921.84 1673
2922.35 1795
2922.86 1912
2923.37 1891
2923.88 1992
2924.39 2057
2924.90 2036
2925.41 1905
2925.92 1877
2926.44 1771
2926.95 1662
2927.46 1700
2927.97 1594
2928.48 1510
2928.99 1416
2929.50 1384
2930.01 1334
2930.52 1300
2931.03 1269
2931.54 1348
2932.05 1359
2932.57 1340
2933.08 1358
2933.59 1376
2934.10 1387
2934.61 1423
2935.12 1421
2935.63 1409
2936.15 1381
2936.66 1406
2937.17 1412
2937.68 1387
2938.19 1406
2938.70 1340
2939.22 1427
2939.73 1476
2940.24 1491
2940.75 1427
2941.26 1502
2941.77 1488
2942.29 1541
2942.80 1655
2943.31 1662
2943.82 1699
2944.34 1647
2944.85 1784
2945.36 1787
2945.87 1707
2946.38 1828
2946.90 1662
2947.41 1662
2947.92 1566
2948.43 1555
2948.95 1493
2949.46 1408
2949.97 1435
2950.48 1418
2951.00 1350
2951.51 1339
2952.02 1260
2952.54 1290
2953.05 1322
2953.56 1322
2954.08 1308
2954.59 1276
2955.10 1304
2955.61 1326
2956.13 1324
2956.64 1417
2957.15 1316
2957.67 1405
2958.18 1396
2958.69 1387
2959.21 1457
2959.72 1516
2960.23 1579
2960.75 1532
2961.26 1613
2961.78 1568
2962.29 1533
2962.80 1466
2963.32 1464
2963.83 1477
2964.35 1349
2964.86 1338
2965.37 1479
2965.89 1388
2966.40 1328
2966.92 1353
2967.43 1329
2967.94 1291
2968.46 1321
2968.97 1342
2969.49 1321
2970.00 1313
2970.52 1348
2971.03 1314
2971.54 1304
2972.06 1292
2972.57 1352
2973.09 1349
2973.60 1289
2974.12 1284
2974.63 1322
2975.15 1375
2975.66 1258
2976.18 1284
2976.69 1365
2977.21 1365
2977.72 1474
2978.24 1408
2978.75 1389
2979.27 1401
2979.78 1281
2980.30 1349
2980.81 1503
2981.33 1426
2981.84 1437
2982.36 1505
2982.88 1555
2983.39 1468
2983.91 1572
2984.42 1586
2984.94 1552
2985.45 1564
2985.97 1598
2986.49 1533
2987.00 1591
2987.52 1672
2988.03 1676
2988.55 1621
2989.07 1628
2989.58 1615
2990.10 1669
2990.61 1665
2991.13 1626
2991.65 1678
2992.16 1644
2992.68 1640
2993.20 1654
2993.71 1715
2994.23 1688
2994.75 1852
2995.26 1870
2995.78 1827
2996.30 1884
2996.81 2029
2997.33 1982
2997.85 1904
2998.36 1919
2998.88 1865
2999.40 1938
2999.91 1966
3000.43 2047
3000.95 2118
3001.46 2089
3001.98 2152
3002.50 2263
3003.02 2405
3003.53 2450
3004.05 2515
3004.57 2495
3005.09 2489
3005.60 2476
3006.12 2216
3006.64 2140
3007.16 1959
3007.67 1873
3008.19 1857
3008.71 1718
3009.23 1652
3009.74 1575
3010.26 1538
3010.78 1538
3011.30 1507
3011.82 1508
3012.33 1442
3012.85 1493
3013.37 1560
3013.89 1489
3014.41 1503
3014.93 1610
3015.44 1574
3015.96 1559
3016.48 1619
3017.00 1590
3017.52 1525
3018.04 1600
3018.55 1609
3019.07 1574
3019.59 1633
3020.11 1621
3020.63 1622
3021.15 1660
3021.67 1655
3022.19 1640
3022.71 1669
3023.22 1772
3023.74 1721
3024.26 1716
3024.78 1709
3025.30 1749
3025.82 1755
3026.34 1560
3026.86 1529
3027.38 1518
3027.90 1522
3028.42 1469
3028.94 1524
3029.46 1412
3029.98 1427
3030.49 1478
3031.01 1529
3031.53 1527
3032.05 1623
3032.57 1685
3033.09 1685
3033.61 1692
3034.13 1678
3034.65 1716
3035.17 1752
3035.69 1712
3036.21 1754
3036.73 1681
3037.25 1657
3037.77 1644
3038.29 1574
3038.81 1438
3039.34 1442
3039.86 1406
3040.38 1472
3040.90 1417
3041.42 1498
3041.94 1504
3042.46 1437
3042.98 1425
3043.50 1502
3044.02 1509
3044.54 1446
3045.06 1439
3045.58 1463
3046.10 1515
3046.63 1517
3047.15 1448
3047.67 1455
3048.19 1481
3048.71 1486
3049.23 1469
3049.75 1459
3050.27 1427
3050.79 1411
3051.32 1391
3051.84 1344
3052.36 1380
3052.88 1376
3053.40 1406
3053.92 1389
3054.45 1383
3054.97 1390
3055.49 1333
3056.01 1446
3056.53 1456
3057.05 1488
3057.58 1373
3058.10 1429
3058.62 1429
3059.14 1384
3059.66 1385
3060.19 1409
3060.71 1386
3061.23 1426
3061.75 1401
3062.28 1413
3062.80 1438
3063.32 1430
3063.84 1483
3064.37 1513
3064.89 1493
3065.41 1488
3065.93 1384
3066.46 1418
3066.98 1477
3067.50 1475
3068.02 1414
3068.55 1432
3069.07 1396
3069.59 1378
3070.12 1377
3070.64 1449
3071.16 1407
3071.69 1404
3072.21 1381
3072.73 1425
3073.26 1435
3073.78 1495
3074.30 1589
3074.83 1563
3075.35 1595
3075.87 1672
3076.40 1752
3076.92 1762
3077.44 1824
3077.97 1954
3078.49 1924
3079.01 1915
3079.54 1896
3080.06 1795
3080.59 1824
3081.11 1885
3081.63 1804
3082.16 1826
3082.68 1771
3083.21 1755
3083.73 1620
3084.25 1643
3084.78 1735
3085.30 1695
3085.83 1608
3086.35 1622
3086.88 1549
3087.40 1697
3087.93 1622
3088.45 1656
3088.97 1622
3089.50 1635
3090.02 1614
3090.55 1582
3091.07 1625
3091.60 1638
3092.12 1699
3092.65 1800
3093.17 1730
3093.70 1710
3094.22 1764
3094.75 1783
3095.27 1833
3095.80 1888
3096.32 1847
3096.85 1923
3097.37 1969
3097.90 2078
3098.43 2321
3098.95 2477
3099.48 2843
3100.00 3245
3100.53 3407
3101.05 3742
3101.58 3982
3102.10 4162
3102.63 4077
3103.16 3950
3103.68 3719
3104.21 3355
3104.73 3106
3105.26 2828
3105.79 2449
3106.31 2295
3106.84 2068
3107.36 2062
3107.89 1987
3108.42 1907
3108.94 1808
3109.47 1768
3110.00 1806
3110.52 1755
3111.05 1684
3111.57 1633
3112.10 1647
3112.63 1601
3113.15 1540
3113.68 1532
3114.21 1619
3114.74 1504
3115.26 1509
3115.79 1452
3116.32 1354
3116.84 1279
3117.37 1346
3117.90 1375
3118.42 1346
3118.95 1401
3119.48 1424
3120.01 1555
3120.53 1508
3121.06 1443
3121.59 1508
3122.11 1558
3122.64 1550
3123.17 1464
3123.70 1492
3124.22 1497
3124.75 1456
3125.28 1413
3125.81 1497
3126.34 1423
3126.86 1400
3127.39 1414
3127.92 1361
3128.45 1386
3128.98 1335
3129.50 1319
3130.03 1405
3130.56 1363
3131.09 1311
3131.62 1319
3132.14 1277
3132.67 1350
3133.20 1267
3133.73 1278
3134.26 1302
3134.79 1309
3135.31 1288
3135.84 1303
3136.37 1344
3136.90 1304
3137.43 1285
3137.96 1301
3138.49 1257
3139.02 1312
3139.54 1334
3140.07 1312
3140.60 1331
3141.13 1298
3141.66 1308
3142.19 1361
3142.72 1419
3143.25 1494
3143.78 1421
3144.31 1486
3144.84 1560
3145.37 1591
3145.89 1670
3146.42 1675
3146.95 1776
3147.48 1649
3148.01 1698
3148.54 1797
3149.07 1775
3149.60 1724
3150.13 1625
3150.66 1596
3151.19 1607
3151.72 1593
3152.25 1555
3152.78 1531
3153.31 1557
3153.84 1496
3154.37 1501
3154.90 1473
3155.43 1526
3155.96 1460
3156.49 1509
3157.02 1494
3157.55 1490
3158.08 1470
3158.61 1503
3159.14 1632
3159.68 1571
3160.21 1584
3160.74 1549
3161.27 1501
3161.80 1508
3162.33 1487
3162.86 1503
3163.39 1499
3163.92 1458
3164.45 1449
3164.98 1458
3165.51 1419
3166.05 1408
3166.58 1364
3167.11 1461
3167.64 1547
3168.17 1535
3168.70 1435
3169.23 1454
3169.76 1373
3170.30 1398
3170.83 1404
3171.36 1351
3171.89 1360
3172.42 1401
3172.95 1379
3173.49 1376
3174.02 1444
3174.55 1437
3175.08 1438
3175.61 1473
3176.15 1456
3176.68 1455
3177.21 1436
3177.74 1398
3178.27 1471
3178.81 1485
3179.34 1407
3179.87 1470
3180.40 1520
3180.93 1440
3181.47 1387
3182.00 1383
3182.53 1404
3183.06 1434
3183.60 1421
3184.13 1412
3184.66 1373
3185.20 1381
3185.73 1442
3186.26 1408
3186.79 1455
3187.33 1482
3187.86 1415
3188.39 1386
3188.93 1413
3189.46 1448
3189.99 1412
3190.52 1413
3191.06 1490
3191.59 1418
3192.12 1464
3192.66 1487
3193.19 1427
3193.72 1401
3194.26 1369
3194.79 1410
3195.33 1390
3195.86 1373
3196.39 1419
3196.93 1511
3197.46 1489
3197.99 1572
3198.53 1492
3199.06 1575
3199.60 1620
3200.13 1610
3200.66 1703
3201.20 1797
3201.73 1783
3202.27 1859
3202.80 1753
3203.33 1778
3203.87 1724
3204.40 1745
3204.94 1760
3205.47 1744
3206.01 1677
3206.54 1733
3207.07 1785
3207.61 1873
3208.14 1933
3208.68 1994
3209.21 2128
3209.75 2214
3210.28 2084
3210.82 2264
3211.35 2078
3211.89 2074
3212.42 1988
3212.96 1903
3213.49 1847
3214.03 1803
3214.56 1790
3215.10 1765
3215.63 1763
3216.17 1713
3216.70 1701
3217.24 1762
3217.78 1729
3218.31 1722
3218.85 1685
3219.38 1699
3219.92 1732
3220.45 1766
3220.99 1736
3221.52 1771
3222.06 1718
3222.60 1728
3223.13 1850
3223.67 1858
3224.20 1815
3224.74 1643
3225.28 1709
3225.81 1836
3226.35 1675
3226.88 1616
3227.42 1571
3227.96 1507
3228.49 1604
3229.03 1494
3229.57 1445
3230.10 1442
3230.64 1542
3231.18 1560
3231.71 1568
3232.25 1530
3232.79 1503
3233.32 1492
3233.86 1543
3234.40 1550
3234.93 1579
3235.47 1654
3236.01 1686
3236.54 1668
3237.08 1812
3237.62 1803
3238.15 1777
3238.69 1722
3239.23 1740
3239.77 1703
3240.30 1621
3240.84 1584
3241.38 1677
3241.92 1595
3242.45 1590
3242.99 1623
3243.53 1575
3244.07 1729
3244.60 1590
3245.14 1591
3245.68 1651
3246.22 1720
3246.75 1640
3247.29 1641
3247.83 1634
3248.37 1740
3248.91 1764
3249.44 1693
3249.98 1788
3250.52 1843
3251.06 1857
3251.60 1743
3252.14 1857
3252.67 1857
3253.21 1845
3253.75 1907
3254.29 2019
3254.83 1982
3255.37 1908
3255.90 1978
3256.44 2171
3256.98 2123
3257.52 2009
3258.06 2104
3258.60 2228
3259.14 2293
3259.68 2328
3260.21 2362
3260.75 2462
3261.29 2589
3261.83 2683
3262.37 2754
3262.91 2759
3263.45 2849
3263.99 3012
3264.53 3072
3265.07 2965
3265.61 3199
3266.15 3306
3266.69 3214
3267.23 3077
3267.76 2868
3268.30 2866
3268.84 2569
3269.38 2487
3269.92 2238
3270.46 2139
3271.00 2185
3271.54 2057
3272.08 1957
3272.62 1979
3273.16 2038
3273.70 2087
3274.24 2061
3274.78 2175
3275.32 2172
3275.86 2207
3276.40 2161
3276.94 2236
3277.48 2247
3278.03 2156
3278.57 2175
3279.11 2213
3279.65 2207
3280.19 2266
3280.73 2175
3281.27 2106
3281.81 2101
3282.35 2127
3282.89 2190
3283.43 2157
3283.97 2238
3284.51 2208
3285.05 2119
3285.60 2147
3286.14 2107
3286.68 2171
3287.22 2281
3287.76 2304
3288.30 2258
3288.84 2216
3289.38 2348
3289.93 2461
3290.47 2561
3291.01 2677
3291.55 2829
3292.09 3075
3292.63 3237
3293.18 3348
3293.72 3630
3294.26 3709
3294.80 3655
3295.34 3649
3295.88 3624
3296.43 3460
3296.97 3392
3297.51 3126
3298.05 2957
3298.59 2831
3299.14 2878
3299.68 2746
3300.22 2624
3300.76 2592
3301.31 2606
3301.85 2528
3302.39 2369
3302.93 2356
3303.48 2413
3304.02 2355
3304.56 2356
3305.10 2325
3305.65 2220
3306.19 2215
3306.73 2177
3307.27 2341
3307.82 2335
3308.36 2192
3308.90 2266
3309.45 2312
3309.99 2298
3310.53 2303
3311.07 2316
3311.62 2385
3312.16 2439
3312.70 2533
3313.25 2686
3313.79 2646
3314.33 2809
3314.88 2848
3315.42 3022
3315.97 3097
3316.51 3160
3317.05 3220
3317.60 3307
3318.14 3448
3318.68 3599
3319.23 3641
3319.77 3672
3320.32 3795
3320.86 3603
3321.40 3596
3321.95 3625
3322.49 3542
3323.04 3406
3323.58 3266
3324.12 3261
3324.67 3294
3325.21 3213
3325.76 3282
3326.30 3117
3326.85 3085
3327.39 3065
3327.93 3208
3328.48 3383
3329.02 3721
3329.57 4050
3330.11 4742
3330.66 5610
3331.20 6842
3331.75 8474
3332.29 10657
3332.84 13132
3333.38 15581
3333.93 17429
3334.47 18878
3335.02 19682
3335.56 19605
3336.11 19672
3336.65 18482
3337.20 17010
3337.74 14980
3338.29 13076
3338.83 11158
3339.38 9629
3339.92 8059
3340.47 6701
3341.02 5503
3341.56 4631
3342.11 3899
3342.65 3579
3343.20 3226
3343.74 2986
3344.29 2835
3344.84 2606
3345.38 2565
3345.93 2495
3346.47 2429
3347.02 2421
3347.57 2377
3348.11 2338
3348.66 2332
3349.21 2286
3349.75 2256
3350.30 2158
3350.84 2288
3351.39 2151
3351.94 2136
3352.48 2217
3353.03 2282
3353.58 2293
3354.12 2356
3354.67 2352
3355.22 2271
3355.76 2296
3356.31 2300
3356.86 2190
3357.40 2183
3357.95 2119
3358.50 2184
3359.05 2077
3359.59 2142
3360.14 2138
3360.69 2194
3361.23 2101
3361.78 2069
3362.33 2055
3362.88 2049
3363.42 1990
3363.97 2100
3364.52 2119
3365.07 2043
3365.61 2142
3366.16 2106
3366.71 2167
3367.26 2156
3367.80 2115
3368.35 2076
3368.90 2102
3369.45 2244
3370.00 2342
3370.54 2514
3371.09 2665
3371.64 2811
3372.19 2893
3372.74 2950
3373.28 2944
3373.83 2900
3374.38 2737
3374.93 2723
3375.48 2552
3376.03 2412
3376.57 2278
3377.12 2086
3377.67 2003
3378.22 1886
3378.77 1847
3379.32 1716
3379.87 1665
3380.42 1737
3380.96 1750
3381.51 1711
3382.06 1712
3382.61 1727
3383.16 1691
3383.71 1681
3384.26 1632
3384.81 1682
3385.36 1607
3385.91 1699
3386.45 1662
3387.00 1627
3387.55 1667
3388.10 1639
3388.65 1723
3389.20 1631
3389.75 1530
3390.30 1623
3390.85 1657
3391.40 1645
3391.95 1733
3392.50 1713
3393.05 1706
3393.60 1640
3394.15 1676
3394.70 1719
3395.25 1740
3395.80 1755
3396.35 1740
3396.90 1730
3397.45 1764
3398.00 1859
3398.55 1828
3399.10 1813
3399.65 1712
3400.20 1626
3400.75 1571
3401.30 1620
3401.85 1583
3402.40 1554
3402.95 1566
3403.50 1609
3404.06 1475
3404.61 1538
3405.16 1565
3405.71 1528
3406.26 1489
3406.81 1454
3407.36 1529
3407.91 1511
3408.46 1518
3409.01 1562
3409.56 1573
3410.12 1617
3410.67 1634
3411.22 1667
3411.77 1726
3412.32 1637
3412.87 1568
3413.42 1562
3413.98 1621
3414.53 1594
3415.08 1604
3415.63 1556
3416.18 1519
3416.73 1479
3417.29 1454
3417.84 1389
3418.39 1420
3418.94 1360
3419.49 1409
3420.05 1385
3420.60 1425
3421.15 1426
3421.70 1444
3422.25 1404
3422.81 1414
3423.36 1515
3423.91 1466
3424.46 1446
3425.01 1436
3425.57 1460
3426.12 1407
3426.67 1422
3427.23 1426
3427.78 1479
3428.33 1449
3428.88 1353
3429.44 1422
3429.99 1414
3430.54 1455
3431.09 1453
3431.65 1322
3432.20 1382
3432.75 1412
3433.31 1453
3433.86 1446
3434.41 1433
3434.97 1472
3435.52 1603
3436.07 1532
3436.63 1573
3437.18 1521
3437.73 1616
3438.29 1611
3438.84 1600
3439.39 1601
3439.95 1532
3440.50 1553
3441.05 1559
3441.61 1556
3442.16 1492
3442.72 1477
3443.27 1440
3443.82 1516
3444.38 1383
3444.93 1403
3445.48 1362
3446.04 1381
3446.59 1364
3447.15 1402
3447.70 1321
3448.26 1278
3448.81 1306
3449.36 1303
3449.92 1323
3450.47 1329
3451.03 1312
3451.58 1287
3452.14 1316
3452.69 1243
3453.25 1263
3453.80 1291
3454.36 1300
3454.91 1388
3455.47 1342
3456.02 1333
3456.58 1385
3457.13 1298
3457.69 1313
3458.24 1333
3458.80 1232
3459.35 1304
3459.91 1375
3460.46 1414
3461.02 1419
3461.57 1423
3462.13 1413
3462.68 1435
3463.24 1451
3463.79 1383
3464.35 1447
3464.90 1491
3465.46 1585
3466.02 1411
3466.57 1419
3467.13 1412
3467.68 1502
3468.24 1526
3468.80 1567
3469.35 1577
3469.91 1588
3470.46 1609
3471.02 1533
3471.58 1595
3472.13 1647
3472.69 1545
3473.24 1548
3473.80 1558
3474.36 1583
3474.91 1588
3475.47 1610
3476.03 1648
3476.58 1745
3477.14 1756
3477.70 1710
3478.25 1819
3478.81 1912
3479.37 1882
3479.92 1832
3480.48 1865
3481.04 1853
3481.59 1891
3482.15 1824
3482.71 1879
3483.26 1822
3483.82 1795
3484.38 1770
3484.94 1810
3485.49 1845
3486.05 1908
3486.61 2014
3487.17 2138
3487.72 2253
3488.28 2441
3488.84 2480
3489.40 2745
3489.95 2903
3490.51 3032
3491.07 3028
3491.63 3026
3492.18 3029
3492.74 3005
3493.30 2983
3493.86 2785
3494.42 2769
3494.97 2745
3495.53 2773
3496.09 2925
3496.65 3088
3497.21 3240
3497.76 3330
3498.32 3393
3498.88 3600
3499.44 3675
3500.00 3545
3500.56 3537
3501.11 3565
3501.67 3732
3502.23 3631
3502.79 3639
3503.35 3860
3503.91 3815
3504.47 3903
3505.03 3795
3505.58 3779
3506.14 3481
3506.70 3177
3507.26 3171
3507.82 2959
3508.38 2670
3508.94 2563
3509.50 2408
3510.06 2220
3510.62 2013
3511.17 1998
3511.73 1899
3512.29 1796
3512.85 1759
3513.41 1675
3513.97 1639
3514.53 1596
3515.09 1571
3515.65 1524
3516.21 1593
3516.77 1631
3517.33 1588
3517.89 1628
3518.45 1622
3519.01 1520
3519.57 1596
3520.13 1604
3520.69 1596
3521.25 1670
3521.81 1681
3522.37 1595
3522.93 1587
3523.49 1610
3524.05 1599
3524.61 1492
3525.17 1441
3525.73 1436
3526.29 1439
3526.85 1484
3527.41 1406
3527.97 1428
3528.54 1429
3529.10 1407
3529.66 1471
3530.22 1434
3530.78 1512
3531.34 1476
3531.90 1440
3532.46 1536
3533.02 1521
3533.58 1454
3534.14 1582
3534.71 1515
3535.27 1497
3535.83 1536
3536.39 1564
3536.95 1574
3537.51 1511
3538.07 1475
3538.64 1529
3539.20 1504
3539.76 1480
3540.32 1521
3540.88 1525
3541.44 1541
3542.00 1487
3542.57 1469
3543.13 1565
3543.69 1564
3544.25 1529
3544.81 1465
3545.38 1454
3545.94 1380
3546.50 1393
3547.06 1347
3547.62 1391
3548.19 1386
3548.75 1380
3549.31 1320
3549.87 1340
3550.44 1354
3551.00 1320
3551.56 1329
3552.12 1359
3552.69 1343
3553.25 1408
3553.81 1389
3554.37 1412
3554.94 1375
3555.50 1423
3556.06 1447
3556.63 1392
3557.19 1394
3557.75 1414
3558.31 1396
3558.88 1326
3559.44 1355
3560.00 1387
3560.57 1316
3561.13 1372
3561.69 1414
3562.26 1445
3562.82 1424
3563.38 1370
3563.95 1387
3564.51 1354
3565.07 1463
3565.64 1445
3566.20 1404
3566.77 1318
3567.33 1259
3567.89 1321
3568.46 1383
3569.02 1317
3569.59 1387
3570.15 1371
3570.71 1274
3571.28 1292
3571.84 1261
3572.41 1381
3572.97 1410
3573.53 1394
3574.10 1360
3574.66 1413
3575.23 1479
3575.79 1486
3576.36 1481
3576.92 1548
3577.48 1577
3578.05 1529
3578.61 1496
3579.18 1487
3579.74 1507
3580.31 1487
3580.87 1471
3581.44 1474
3582.00 1389
3582.57 1434
3583.13 1432
3583.70 1429
3584.26 1328
3584.83 1362
3585.39 1377
3585.96 1356
3586.52 1337
3587.09 1360
3587.65 1336
3588.22 1265
3588.79 1378
3589.35 1348
3589.92 1352
3590.48 1405
3591.05 1362
3591.61 1347
3592.18 1367
3592.74 1360
3593.31 1354
3593.88 1420
3594.44 1401
3595.01 1370
3595.57 1390
3596.14 1415
3596.71 1381
3597.27 1398
3597.84 1437
3598.40 1401
3598.97 1444
3599.54 1437
3600.10 1375
3600.67 1383
3601.24 1357
3601.80 1332
3602.37 1348
3602.94 1355
3603.50 1283
3604.07 1255
3604.64 1271
3605.20 1242
3605.77 1260
3606.34 1232
3606.90 1264
3607.47 1218
3608.04 1182
3608.60 1272
3609.17 1242
3609.74 1206
3610.30 1224
3610.87 1341
3611.44 1377
3612.01 1445
3612.57 1483
3613.14 1495
3613.71 1642
3614.28 1726
3614.84 1884
3615.41 2057
3615.98 2254
3616.55 2383
3617.11 2504
3617.68 2525
3618.25 2475
3618.82 2583
3619.39 2356
3619.95 2213
3620.52 2182
3621.09 1994
3621.66 1808
3622.23 1695
3622.79 1637
3623.36 1547
3623.93 1451
3624.50 1416
3625.07 1333
3625.63 1417
3626.20 1367
3626.77 1274
3627.34 1305
3627.91 1294
3628.48 1347
3629.05 1302
3629.61 1270
3630.18 1245
3630.75 1248
3631.32 1331
3631.89 1316
3632.46 1235
3633.03 1197
3633.60 1229
3634.16 1191
3634.73 1128
3635.30 1210
3635.87 1255
3636.44 1235
3637.01 1322
3637.58 1345
3638.15 1329
3638.72 1347
3639.29 1355
3639.86 1409
3640.43 1417
3641.00 1394
3641.57 1461
3642.14 1479
3642.71 1500
3643.27 1462
3643.84 1464
3644.41 1405
3644.98 1414
3645.55 1404
3646.12 1366
3646.69 1436
3647.26 1479
3647.83 1523
3648.40 1439
3648.97 1491
3649.54 1530
3650.12 1501
3650.69 1445
3651.26 1491
3651.83 1499
3652.40 1432
3652.97 1499
3653.54 1519
3654.11 1495
3654.68 1473
3655.25 1506
3655.82 1469
3656.39 1463
3656.96 1477
3657.53 1526
3658.10 1561
3658.67 1542
3659.25 1489
3659.82 1444
3660.39 1434
3660.96 1488
3661.53 1502
3662.10 1513
3662.67 1507
3663.24 1510
3663.81 1480
3664.39 1410
3664.96 1452
3665.53 1445
3666.10 1424
3666.67 1420
3667.24 1446
3667.81 1379
3668.39 1498
3668.96 1444
3669.53 1408
3670.10 1477
3670.67 1440
3671.25 1324
3671.82 1333
3672.39 1357
3672.96 1382
3673.53 1452
3674.11 1488
3674.68 1525
3675.25 1535
3675.82 1569
3676.39 1585
3676.97 1634
3677.54 1543
3678.11 1464
3678.68 1463
3679.26 1391
3679.83 1383
3680.40 1386
3680.97 1344
3681.55 1408
3682.12 1407
3682.69 1358
3683.27 1438
3683.84 1399
3684.41 1511
3684.98 1457
3685.56 1456
3686.13 1484
3686.70 1567
3687.28 1552
3687.85 1680
3688.42 1692
3689.00 1624
3689.57 1641
3690.14 1633
3690.72 1553
3691.29 1538
3691.86 1545
3692.44 1523
3693.01 1504
3693.58 1419
3694.16 1379
3694.73 1389
3695.31 1340
3695.88 1277
3696.45 1378
3697.03 1324
3697.60 1233
3698.18 1267
3698.75 1254
3699.32 1334
3699.90 1371
3700.47 1246
3701.05 1299
3701.62 1338
3702.19 1410
3702.77 1356
3703.34 1357
3703.92 1346
3704.49 1352
3705.07 1390
3705.64 1318
3706.22 1340
3706.79 1326
3707.37 1345
3707.94 1286
3708.51 1368
3709.09 1351
3709.66 1314
3710.24 1381
3710.81 1360
3711.39 1373
3711.96 1334
3712.54 1248
3713.11 1247
3713.69 1326
3714.27 1351
3714.84 1305
3715.42 1296
3715.99 1291
3716.57 1314
3717.14 1311
3717.72 1328
3718.29 1354
3718.87 1333
3719.44 1310
3720.02 1270
3720.60 1242
3721.17 1313
3721.75 1266
3722.32 1227
3722.90 1240
3723.47 1229
3724.05 1233
3724.63 1283
3725.20 1245
3725.78 1179
3726.36 1278
3726.93 1380
3727.51 1411
3728.08 1366
3728.66 1437
3729.24 1456
3729.81 1550
3730.39 1610
3730.97 1677
3731.54 1803
3732.12 1891
3732.70 1775
3733.27 1761
3733.85 1636
3734.43 1658
3735.00 1664
3735.58 1593
3736.16 1719
3736.73 1616
3737.31 1552
3737.89 1495
3738.47 1450
3739.04 1443
3739.62 1507
3740.20 1349
3740.77 1328
3741.35 1265
3741.93 1390
3742.51 1392
3743.08 1266
3743.66 1284
3744.24 1328
3744.82 1299
3745.39 1354
3745.97 1300
3746.55 1208
3747.13 1291
3747.71 1276
3748.28 1314
3748.86 1317
3749.44 1204
3750.02 1227
3750.59 1247
3751.17 1212
3751.75 1282
3752.33 1309
3752.91 1223
3753.49 1224
3754.06 1254
3754.64 1168
3755.22 1241
3755.80 1259
3756.38 1351
3756.96 1388
3757.53 1345
3758.11 1422
3758.69 1392
3759.27 1294
3759.85 1345
3760.43 1361
3761.01 1444
3761.59 1450
3762.17 1360
3762.74 1463
3763.32 1370
3763.90 1373
3764.48 1381
3765.06 1323
3765.64 1335
3766.22 1359
3766.80 1360
3767.38 1319
3767.96 1249
3768.54 1229
3769.12 1281
3769.70 1263
3770.27 1265
3770.85 1242
3771.43 1293
3772.01 1229
3772.59 1250
3773.17 1177
3773.75 1219
3774.33 1268
3774.91 1183
3775.49 1241
3776.07 1177
3776.65 1196
3777.23 1166
3777.81 1195
3778.39 1185
3778.97 1206
3779.55 1163
3780.13 1241
3780.71 1203
3781.29 1207
3781.88 1154
3782.46 1189
3783.04 1245
3783.62 1258
3784.20 1313
3784.78 1317
3785.36 1250
3785.94 1243
3786.52 1316
3787.10 1298
3787.68 1278
3788.26 1182
3788.84 1193
3789.43 1256
3790.01 1275
3790.59 1236
3791.17 1265
3791.75 1284
3792.33 1315
3792.91 1289
3793.49 1315
3794.08 1279
3794.66 1271
3795.24 1247
3795.82 1291
3796.40 1251
3796.98 1250
3797.56 1318
3798.15 1243
3798.73 1341
3799.31 1393
3799.89 1418
3800.47 1440
3801.06 1415
3801.64 1466
3802.22 1349
3802.80 1390
3803.38 1414
3803.97 1433
3804.55 1502
3805.13 1475
3805.71 1502
3806.29 1538
3806.88 1502
3807.46 1499
3808.04 1511
3808.62 1472
3809.21 1542
3809.79 1592
3810.37 1533
3810.95 1460
3811.54 1477
3812.12 1483
3812.70 1508
3813.29 1572
3813.87 1502
3814.45 1550
3815.03 1551
3815.62 1571
3816.20 1532
3816.78 1450
3817.37 1402
3817.95 1302
3818.53 1286
3819.12 1328
3819.70 1284
3820.28 1264
3820.87 1250
3821.45 1181
3822.03 1223
3822.62 1257
3823.20 1313
3823.78 1264
3824.37 1269
3824.95 1269
3825.54 1285
3826.12 1236
3826.70 1252
3827.29 1248
3827.87 1252
3828.46 1251
3829.04 1296
3829.62 1369
3830.21 1363
3830.79 1332
3831.38 1429
3831.96 1304
3832.54 1332
3833.13 1276
3833.71 1272
3834.30 1296
3834.88 1265
3835.47 1354
3836.05 1226
3836.64 1376
3837.22 1365
3837.81 1352
3838.39 1352
3838.98 1313
3839.56 1332
3840.15 1311
3840.73 1306
3841.31 1298
3841.90 1335
3842.49 1306
3843.07 1284
3843.66 1320
3844.24 1248
3844.83 1235
3845.41 1234
3846.00 1199
3846.58 1249
3847.17 1254
3847.75 1333
3848.34 1396
3848.92 1307
3849.51 1320
3850.10 1361
3850.68 1364
3851.27 1360
3851.85 1324
3852.44 1339
3853.02 1335
3853.61 1344
3854.20 1416
3854.78 1466
3855.37 1463
3855.95 1540
3856.54 1709
3857.13 1889
3857.71 1976
3858.30 2272
3858.89 2519
3859.47 2724
3860.06 2770
3860.64 2896
3861.23 3118
3861.82 3047
3862.40 3036
3862.99 3046
3863.58 2869
3864.16 2589
3864.75 2448
3865.34 2191
3865.92 1987
3866.51 1970
3867.10 1901
3867.69 1710
3868.27 1618
3868.86 1611
3869.45 1604
3870.03 1512
3870.62 1499
3871.21 1576
3871.80 1546
3872.38 1547
3872.97 1626
3873.56 1543
3874.15 1537
3874.73 1546
3875.32 1482
3875.91 1511
3876.50 1506
3877.08 1440
3877.67 1402
3878.26 1421
3878.85 1437
3879.43 1351
3880.02 1333
3880.61 1350
3881.20 1394
3881.79 1360
3882.37 1304
3882.96 1302
3883.55 1228
3884.14 1230
3884.73 1265
3885.32 1308
3885.90 1398
3886.49 1487
3887.08 1450
3887.67 1488
3888.26 1508
3888.85 1569
3889.44 1610
3890.02 1663
3890.61 1631
3891.20 1694
3891.79 1667
3892.38 1707
3892.97 1691
3893.56 1836
3894.15 1744
3894.74 1763
3895.32 1688
3895.91 1726
3896.50 1759
3897.09 1745
3897.68 1766
3898.27 1784
3898.86 1692
3899.45 1652
3900.04 1548
3900.63 1521
3901.22 1499
3901.81 1462
3902.40 1450
3902.99 1426
3903.58 1438
3904.17 1422
3904.76 1397
3905.35 1406
3905.94 1348
3906.53 1257
3907.12 1319
3907.71 1258
3908.30 1319
3908.89 1247
3909.48 1215
3910.07 1271
3910.66 1187
3911.25 1244
3911.84 1183
3912.43 1252
3913.02 1178
3913.61 1163
3914.20 1179
3914.79 1206
3915.38 1194
3915.97 1223
3916.56 1172
3917.15 1213
3917.74 1304
3918.33 1222
3918.92 1186
3919.52 1197
3920.11 1264
3920.70 1226
3921.29 1238
3921.88 1242
3922.47 1206
3923.06 1213
3923.65 1201
3924.24 1151
3924.84 1156
3925.43 1165
3926.02 1128
3926.61 1181
3927.20 1175
3927.79 1123
3928.38 1182
3928.98 1199
3929.57 1140
3930.16 1223
3930.75 1166
3931.34 1153
3931.93 1110
3932.53 1171
3933.12 1180
3933.71 1168
3934.30 1117
3934.89 1111
3935.49 1161
3936.08 1219
3936.67 1281
3937.26 1205
3937.86 1202
3938.45 1184
3939.04 1216
3939.63 1221
3940.23 1298
3940.82 1254
3941.41 1247
3942.00 1305
3942.60 1224
3943.19 1206
3943.78 1244
3944.37 1207
3944.97 1226
3945.56 1152
3946.15 1141
3946.75 1160
3947.34 1157
3947.93 1188
3948.52 1147
3949.12 1206
3949.71 1214
3950.30 1180
3950.90 1184
3951.49 1140
3952.08 1256
3952.68 1245
3953.27 1226
3953.86 1216
3954.46 1182
3955.05 1246
3955.65 1187
3956.24 1269
3956.83 1204
3957.43 1183
3958.02 1254
3958.61 1186
3959.21 1185
3959.80 1206
3960.40 1207
3960.99 1129
3961.58 1169
3962.18 1267
3962.77 1259
3963.37 1291
3963.96 1409
3964.55 1386
3965.15 1444
3965.74 1364
3966.34 1439
3966.93 1502
3967.53 1484
3968.12 1407
3968.72 1357
3969.31 1382
3969.91 1330
3970.50 1336
3971.10 1248
3971.69 1214
3972.28 1243
3972.88 1227
3973.47 1229
3974.07 1237
3974.66 1265
3975.26 1208
3975.85 1193
3976.45 1202
3977.05 1276
3977.64 1323
3978.24 1260
3978.83 1257
3979.43 1228
3980.02 1241
3980.62 1202
3981.21 1189
3981.81 1205
3982.40 1251
3983.00 1259
3983.60 1234
3984.19 1239
3984.79 1197
3985.38 1196
3985.98 1238
3986.58 1232
3987.17 1263
3987.77 1200
3988.36 1175
3988.96 1201
3989.56 1269
3990.15 1308
3990.75 1266
3991.34 1295
3991.94 1216
3992.54 1258
3993.13 1253
3993.73 1326
3994.33 1362
3994.92 1418
3995.52 1398
3996.12 1369
3996.71 1428
3997.31 1371
3997.91 1322
3998.50 1394
3999.10 1371
3999.70 1370
4000.29 1407
4000.89 1439
4001.49 1412
4002.09 1350
4002.68 1328
4003.28 1328
4003.88 1367
4004.47 1371
4005.07 1393
4005.67 1401
4006.27 1370
4006.86 1314
4007.46 1349
4008.06 1376
4008.66 1359
4009.25 1356
4009.85 1367
4010.45 1381
4011.05 1396
4011.64 1407
4012.24 1378
4012.84 1376
4013.44 1443
4014.04 1491
4014.63 1519
4015.23 1502
4015.83 1501
4016.43 1482
4017.03 1530
4017.63 1515
4018.22 1469
4018.82 1447
4019.42 1376
4020.02 1367
4020.62 1343
4021.22 1289
4021.81 1295
4022.41 1324
4023.01 1367
4023.61 1325
4024.21 1300
4024.81 1331
4025.41 1333
4026.01 1364
4026.60 1359
4027.20 1412
4027.80 1360
4028.40 1351
4029.00 1382
4029.60 1395
4030.20 1311
4030.80 1297
4031.40 1324
4032.00 1268
4032.60 1336
4033.20 1288
4033.80 1294
4034.39 1273
4034.99 1259
4035.59 1296
4036.19 1192
4036.79 1235
4037.39 1215
4037.99 1214
4038.59 1170
4039.19 1112
4039.79 1139
4040.39 1281
4040.99 1217
4041.59 1187
4042.19 1153
4042.79 1161
4043.39 1218
4043.99 1201
4044.59 1172
4045.19 1195
4045.79 1215
4046.39 1197
4046.99 1192
4047.60 1175
4048.20 1303
4048.80 1284
4049.40 1337
4050.00 1386
4050.60 1310
4051.20 1381
4051.80 1328
4052.40 1312
4053.00 1309
4053.60 1330
4054.20 1295
4054.80 1282
4055.41 1212
4056.01 1243
4056.61 1221
4057.21 1247
4057.81 1219
4058.41 1132
4059.01 1116
4059.61 1108
4060.22 1118
4060.82 1201
4061.42 1073
4062.02 1161
4062.62 1125
4063.22 1126
4063.82 1141
4064.43 1047
4065.03 1112
4065.63 1074
4066.23 1076
4066.83 1128
4067.44 1119
4068.04 1067
4068.64 1103
4069.24 1095
4069.84 1107
4070.45 1115
4071.05 1151
4071.65 1186
4072.25 1190
4072.86 1151
4073.46 1122
4074.06 1144
4074.66 1107
4075.27 1101
4075.87 1136
4076.47 1111
4077.07 1156
4077.68 1100
4078.28 1216
4078.88 1250
4079.48 1154
4080.09 1164
4080.69 1162
4081.29 1226
4081.90 1231
4082.50 1224
4083.10 1210
4083.71 1232
4084.31 1230
4084.91 1230
4085.52 1233
4086.12 1273
4086.72 1323
4087.33 1278
4087.93 1325
4088.53 1394
4089.14 1356
4089.74 1398
4090.34 1393
4090.95 1442
4091.55 1494
4092.15 1631
4092.76 1734
4093.36 1750
4093.97 1788
4094.57 1867
4095.17 1834
4095.78 1801
4096.38 1779
4096.99 1703
4097.59 1538
4098.19 1404
4098.80 1411
4099.40 1360
4100.01 1273
4100.61 1169
4101.22 1211
4101.82 1207
4102.43 1176
4103.03 1183
4103.63 1123
4104.24 1137
4104.84 1105
4105.45 1110
4106.05 1127
4106.66 1077
4107.26 1083
4107.87 1096
4108.47 1140
4109.08 1155
4109.68 1155
4110.29 1111
4110.89 1141
4111.50 1083
4112.10 1150
4112.71 1142
4113.31 1181
4113.92 1171
4114.53 1111
4115.13 1054
4115.74 1127
4116.34 1190
4116.95 1125
4117.55 1137
4118.16 1175
4118.76 1096
4119.37 1159
4119.98 1246
4120.58 1252
4121.19 1164
4121.79 1219
4122.40 1295
4123.01 1182
4123.61 1172
4124.22 1154
4124.82 1105
4125.43 1187
4126.04 1204
4126.64 1150
4127.25 1176
4127.86 1141
4128.46 1191
4129.07 1233
4129.68 1182
4130.28 1279
4130.89 1260
4131.50 1216
4132.10 1190
4132.71 1214
4133.32 1277
4133.92 1259
4134.53 1252
4135.14 1273
4135.74 1260
4136.35 1243
4136.96 1295
4137.56 1276
4138.17 1305
4138.78 1277
4139.39 1304
4139.99 1316
4140.60 1338
4141.21 1337
4141.82 1274
4142.42 1280
4143.03 1267
4143.64 1213
4144.25 1202
4144.85 1196
4145.46 1224
4146.07 1233
4146.68 1161
4147.28 1138
4147.89 1113
4148.50 1123
4149.11 1140
4149.72 1090
4150.32 1064
4150.93 1078
4151.54 1064
4152.15 1118
4152.76 1123
4153.37 1095
4153.97 1132
4154.58 1066
4155.19 1066
4155.80 1107
4156.41 1052
4157.02 1061
4157.62 1073
4158.23 1051
4158.84 1065
4159.45 1046
4160.06 1130
4160.67 1185
4161.28 1090
4161.89 1122
4162.49 1202
4163.10 1182
4163.71 1196
4164.32 1224
4164.93 1244
4165.54 1285
4166.15 1203
4166.76 1216
4167.37 1297
4167.98 1283
4168.59 1272
4169.20 1185
4169.81 1223
4170.42 1249
4171.02 1282
4171.63 1330
4172.24 1349
4172.85 1264
4173.46 1239
4174.07 1307
4174.68 1332
4175.29 1271
4175.90 1219
4176.51 1246
4177.12 1272
4177.73 1226
4178.34 1166
4178.95 1146
4179.56 1194
4180.17 1154
4180.78 1199
4181.39 1168
4182.00 1208
4182.61 1175
4183.23 1172
4183.84 1150
4184.45 1142
4185.06 1168
4185.67 1159
4186.28 1109
4186.89 1083
4187.50 1170
4188.11 1216
4188.72 1203
4189.33 1186
4189.94 1254
4190.55 1272
4191.17 1305
4191.78 1314
4192.39 1333
4193.00 1365
4193.61 1427
4194.22 1498
4194.83 1488
4195.44 1482
4196.06 1546
4196.67 1487
4197.28 1449
4197.89 1473
4198.50 1441
4199.11 1406
4199.72 1473
4200.34 1317
4200.95 1280
4201.56 1290
4202.17 1308
4202.78 1265
4203.40 1244
4204.01 1194
4204.62 1235
4205.23 1152
4205.84 1230
4206.46 1219
4207.07 1227
4207.68 1189
4208.29 1207
4208.90 1211
4209.52 1253
4210.13 1321
4210.74 1236
4211.35 1244
4211.97 1255
4212.58 1265
4213.19 1317
4213.80 1280
4214.42 1334
4215.03 1411
4215.64 1469
4216.26 1462
4216.87 1586
4217.48 1625
4218.09 1713
4218.71 1850
4219.32 1849
4219.93 1990
4220.55 2130
4221.16 2170
4221.77 2157
4222.39 2255
4223.00 2315
4223.61 2386
4224.23 2452
4224.84 2486
4225.45 2572
4226.07 2540
4226.68 2473
4227.30 2471
4227.91 2562
4228.52 2488
4229.14 2388
4229.75 2227
4230.36 1962
4230.98 1844
4231.59 1837
4232.21 1721
4232.82 1642
4233.43 1654
4234.05 1528
4234.66 1538
4235.28 1537
4235.89 1448
4236.51 1402
4237.12 1354
4237.73 1407
4238.35 1438
4238.96 1335
4239.58 1279
4240.19 1276
4240.81 1322
4241.42 1348
4242.04 1359
4242.65 1315
4243.27 1229
4243.88 1276
4244.50 1268
4245.11 1296
4245.73 1291
4246.34 1299
4246.96 1308
4247.57 1318
4248.19 1354
4248.80 1259
4249.42 1242
4250.03 1292
4250.65 1270
4251.26 1268
4251.88 1273
4252.49 1226
4253.11 1243
4253.72 1221
4254.34 1229
4254.96 1270
4255.57 1346
4256.19 1287
4256.80 1329
4257.42 1333
4258.03 1318
4258.65 1341
4259.27 1312
4259.88 1288
4260.50 1207
4261.12 1226
4261.73 1271
4262.35 1216
4262.96 1313
4263.58 1319
4264.20 1370
4264.81 1297
4265.43 1339
4266.05 1297
4266.66 1284
4267.28 1333
4267.90 1274
4268.51 1316
4269.13 1345
4269.75 1224
4270.36 1196
4270.98 1187
4271.60 1185
4272.21 1175
4272.83 1194
4273.45 1227
4274.06 1195
4274.68 1263
4275.30 1219
4275.92 1196
4276.53 1220
4277.15 1233
4277.77 1173
4278.38 1204
4279.00 1186
4279.62 1168
4280.24 1195
4280.85 1196
4281.47 1128
4282.09 1140
4282.71 1147
4283.32 1134
4283.94 1185
4284.56 1181
4285.18 1194
4285.80 1155
4286.41 1189
4287.03 1220
4287.65 1207
4288.27 1253
4288.89 1272
4289.50 1250
4290.12 1223
4290.74 1173
4291.36 1221
4291.98 1158
4292.60 1190
4293.21 1166
4293.83 1213
4294.45 1144
4295.07 1126
4295.69 1154
4296.31 1167
4296.93 1136
4297.54 1151
4298.16 1125
4298.78 1102
4299.40 1116
4300.02 1119
4300.64 1170
4301.26 1129
4301.88 1165
4302.50 1122
4303.12 1222
4303.73 1114
4304.35 1139
4304.97 1140
4305.59 1260
4306.21 1273
4306.83 1263
4307.45 1265
4308.07 1336
4308.69 1377
4309.31 1350
4309.93 1381
4310.55 1360
4311.17 1372
4311.79 1407
4312.41 1340
4313.03 1315
4313.65 1308
4314.27 1191
4314.89 1258
4315.51 1194
4316.13 1227
4316.75 1200
4317.37 1158
4317.99 1184
4318.61 1211
4319.23 1208
4319.85 1164
4320.47 1226
4321.09 1227
4321.71 1192
4322.33 1227
4322.95 1295
4323.57 1309
4324.19 1291
4324.81 1331
4325.43 1378
4326.05 1267
4326.68 1191
4327.30 1289
4327.92 1273
4328.54 1231
4329.16 1216
4329.78 1292
4330.40 1390
4331.02 1318
4331.64 1276
4332.26 1317
4332.89 1420
4333.51 1474
4334.13 1413
4334.75 1454
4335.37 1541
4335.99 1557
4336.61 1618
4337.24 1641
4337.86 1714
4338.48 1653
4339.10 1599
4339.72 1589
4340.34 1611
4340.97 1592
4341.59 1637
4342.21 1739
4342.83 1853
4343.45 1945
4344.08 2217
4344.70 2344
4345.32 2592
4345.94 2472
4346.57 2592
4347.19 2574
4347.81 2270
4348.43 2161
4349.05 2054
4349.68 1843
4350.30 1775
4350.92 1602
4351.54 1551
4352.17 1516
4352.79 1405
4353.41 1428
4354.04 1415
4354.66 1312
4355.28 1346
4355.90 1367
4356.53 1396
4357.15 1439
4357.77 1396
4358.40 1366
4359.02 1451
4359.64 1417
4360.27 1465
4360.89 1453
4361.51 1400
4362.14 1359
4362.76 1370
4363.38 1329
4364.01 1293
4364.63 1324
4365.25 1312
4365.88 1306
4366.50 1292
4367.12 1279
4367.75 1240
4368.37 1219
4369.00 1195
4369.62 1190
4370.24 1221
4370.87 1219
4371.49 1177
4372.12 1117
4372.74 1117
4373.36 1156
4373.99 1189
4374.61 1164
4375.24 1163
4375.86 1186
4376.49 1127
4377.11 1182
4377.73 1208
4378.36 1194
4378.98 1276
4379.61 1368
4380.23 1320
4380.86 1313
4381.48 1264
4382.11 1181
4382.73 1215
4383.36 1344
4383.98 1305
4384.61 1267
4385.23 1310
4385.86 1319
4386.48 1390
4387.11 1425
4387.73 1486
4388.36 1587
4388.98 1567
4389.61 1673
4390.23 1747
4390.86 1809
4391.48 1785
4392.11 1724
4392.74 1615
4393.36 1632
4393.99 1583
4394.61 1540
4395.24 1429
4395.86 1466
4396.49 1436
4397.12 1363
4397.74 1400
4398.37 1395
4398.99 1399
4399.62 1437
4400.25 1500
4400.87 1442
4401.50 1355
4402.12 1324
4402.75 1331
4403.38 1331
4404.00 1312
4404.63 1284
4405.26 1290
4405.88 1254
4406.51 1223
4407.14 1210
4407.76 1269
4408.39 1267
4409.02 1313
4409.64 1315
4410.27 1265
4410.90 1199
4411.52 1212
4412.15 1257
4412.78 1225
4413.40 1174
4414.03 1139
4414.66 1154
4415.29 1188
4415.91 1129
4416.54 1132
4417.17 1112
4417.79 1208
4418.42 1237
4419.05 1205
4419.68 1086
4420.30 1181
4420.93 1153
4421.56 1147
4422.19 1113
4422.81 1053
4423.44 1119
4424.07 1148
4424.70 1124
4425.33 1106
4425.95 1024
4426.58 1037
4427.21 1049
4427.84 1007
4428.47 1053
4429.09 1098
4429.72 1050
4430.35 1000
4430.98 1046
4431.61 1065
4432.23 1056
4432.86 1120
4433.49 1142
4434.12 1175
4434.75 1106
4435.38 1099
4436.01 1115
4436.63 1116
4437.26 1112
4437.89 1136
4438.52 1092
4439.15 1066
4439.78 1070
4440.41 1023
4441.04 1100
4441.67 1104
4442.29 1064
4442.92 1075
4443.55 1129
4444.18 1116
4444.81 1079
4445.44 1086
4446.07 1042
4446.70 1127
4447.33 1138
4447.96 1126
4448.59 1114
4449.22 1069
4449.85 1072
4450.48 1031
4451.11 1033
4451.74 1042
4452.37 1099
4453.00 1063
4453.63 1122
4454.26 1186
4454.89 1165
4455.52 1169
4456.15 1146
4456.78 1066
4457.41 1014
4458.04 1021
4458.67 1045
4459.30 1055
4459.93 1034
4460.56 986
4461.19 981
4461.82 987
4462.45 974
4463.08 1022
4463.71 988
4464.34 1008
4464.97 967
4465.60 953
4466.23 932
4466.86 967
4467.49 999
4468.12 988
4468.76 970
4469.39 960
4470.02 989
4470.65 964
4471.28 955
4471.91 947
4472.54 1011
4473.17 1016
4473.80 980
4474.44 1018
4475.07 1032
4475.70 983
4476.33 990
4476.96 1005
4477.59 1004
4478.22 942
4478.86 994
4479.49 1045
4480.12 1057
4480.75 1041
4481.38 1066
4482.02 1092
4482.65 1134
4483.28 1099
4483.91 1119
4484.54 1111
4485.18 1021
4485.81 1059
4486.44 1114
4487.07 1059
4487.70 1086
4488.34 1123
4488.97 1131
4489.60 1158
4490.23 1161
4490.87 1107
4491.50 1051
4492.13 1104
4492.76 1099
4493.40 1082
4494.03 1094
4494.66 1082
4495.30 1104
4495.93 1114
4496.56 1098
4497.19 1089
4497.83 1157
4498.46 1178
4499.09 1196
4499.73 1243
4500.36 1311
4500.99 1294
4501.63 1408
4502.26 1316
4502.89 1329
4503.53 1333
4504.16 1311
4504.79 1293
4505.43 1299
4506.06 1238
4506.69 1149
4507.33 1132
4507.96 1202
4508.59 1221
4509.23 1256
4509.86 1206
4510.50 1147
4511.13 1134
4511.76 1124
4512.40 1098
4513.03 1118
4513.67 1206
4514.30 1130
4514.93 1113
4515.57 1101
4516.20 1131
4516.84 1165
4517.47 1085
4518.11 1153
4518.74 1197
4519.37 1135
4520.01 1145
4520.64 1142
4521.28 1122
4521.91 1118
4522.55 1163
4523.18 1186
4523.82 1262
4524.45 1296
4525.09 1327
4525.72 1401
4526.36 1585
4526.99 1759
4527.63 1961
4528.26 2357
4528.90 2450
4529.53 2806
4530.17 3055
4530.80 3118
4531.44 3232
4532.07 3249
4532.71 3166
4533.34 2987
4533.98 2804
4534.62 2509
4535.25 2225
4535.89 1910
4536.52 1741
4537.16 1629
4537.79 1466
4538.43 1369
4539.07 1257
4539.70 1152
4540.34 1183
4540.97 1200
4541.61 1187
4542.25 1124
4542.88 1105
4543.52 1141
4544.15 1119
4544.79 1088
4545.43 1076
4546.06 1080
4546.70 1024
4547.34 1028
4547.97 1105
4548.61 1102
4549.25 1123
4549.88 1111
4550.52 1117
4551.16 1241
4551.79 1182
4552.43 1262
4553.07 1226
4553.70 1168
4554.34 1163
4554.98 1185
4555.61 1245
4556.25 1186
4556.89 1104
4557.53 1159
4558.16 1158
4558.80 1189
4559.44 1132
4560.07 1179
4560.71 1213
4561.35 1168
4561.99 1166
4562.62 1180
4563.26 1257
4563.90 1243
4564.54 1291
4565.18 1293
4565.81 1339
4566.45 1384
4567.09 1407
4567.73 1453
4568.36 1450
4569.00 1473
4569.64 1487
4570.28 1429
4570.92 1408
4571.55 1400
4572.19 1279
4572.83 1281
4573.47 1232
4574.11 1304
4574.75 1277
4575.38 1165
4576.02 1158
4576.66 1116
4577.30 1096
4577.94 1128
4578.58 1122
4579.22 1069
4579.85 1096
4580.49 1083
4581.13 1078
4581.77 1126
4582.41 1127
4583.05 1108
4583.69 1114
4584.33 1143
4584.97 1155
4585.61 1041
4586.24 1040
4586.88 1050
4587.52 1101
4588.16 1079
4588.80 1062
4589.44 1088
4590.08 1162
4590.72 1155
4591.36 1174
4592.00 1093
4592.64 1130
4593.28 1110
4593.92 1068
4594.56 1078
4595.20 1018
4595.84 1074
4596.48 1081
4597.12 1022
4597.76 1016
4598.40 1057
4599.04 1067
4599.68 1055
4600.32 1005
4600.96 1052
4601.60 1081
4602.24 1049
4602.88 1070
4603.52 1106
4604.16 1111
4604.80 1189
4605.44 1173
4606.08 1143
4606.72 1188
4607.36 1170
4608.00 1140
4608.64 1101
4609.28 1147
4609.93 1131
4610.57 1185
4611.21 1129
4611.85 1024
4612.49 1085
4613.13 1022
4613.77 1091
4614.41 1109
4615.05 1066
4615.69 1050
4616.34 1018
4616.98 942
4617.62 1035
4618.26 1065
4618.90 963
4619.54 1007
4620.18 1059
4620.83 1013
4621.47 932
4622.11 909
4622.75 958
4623.39 972
4624.03 1062
4624.68 1019
4625.32 1044
4625.96 1005
4626.60 1037
4627.24 1012
4627.89 982
4628.53 1010
4629.17 1039
4629.81 997
4630.45 1027
4631.10 1034
4631.74 997
4632.38 1098
4633.02 1036
4633.67 1022
4634.31 1058
4634.95 1096
4635.59 1094
4636.24 1131
4636.88 1229
4637.52 1246
4638.17 1266
4638.81 1304
4639.45 1272
4640.09 1272
4640.74 1273
4641.38 1226
4642.02 1275
4642.67 1127
4643.31 1142
4643.95 1067
4644.60 1084
4645.24 1055
4645.88 1059
4646.53 1066
4647.17 1024
4647.81 971
4648.46 976
4649.10 1020
4649.74 1044
4650.39 1004
4651.03 1051
4651.67 1060
4652.32 1127
4652.96 1043
4653.61 1052
4654.25 994
4654.89 984
4655.54 997
4656.18 1008
4656.83 997
4657.47 1008
4658.11 936
4658.76 940
4659.40 969
4660.05 976
4660.69 992
4661.33 942
4661.98 930
4662.62 951
4663.27 950
4663.91 987
4664.56 938
4665.20 950
4665.85 949
4666.49 975
4667.14 956
4667.78 978
4668.43 954
4669.07 909
4669.72 927
4670.36 942
4671.01 987
4671.65 931
4672.30 917
4672.94 948
4673.59 899
4674.23 958
4674.88 997
4675.52 1036
4676.17 960
4676.81 986
4677.46 1009
4678.10 1045
4678.75 1049
4679.40 1103
4680.04 996
4680.69 1018
4681.33 1003
4681.98 970
4682.62 998
4683.27 1017
4683.92 999
4684.56 960
4685.21 966
4685.85 1035
4686.50 957
4687.15 905
4687.79 930
4688.44 929
4689.09 915
4689.73 976
4690.38 963
4691.02 1021
4691.67 972
4692.32 1032
4692.96 971
4693.61 1035
4694.26 1049
4694.90 1103
4695.55 1040
4696.20 1045
4696.84 1099
4697.49 1147
4698.14 1157
4698.78 1228
4699.43 1107
4700.08 1133
4700.73 1183
4701.37 1118
4702.02 1042
4702.67 1054
4703.31 1027
4703.96 1002
4704.61 1005
4705.26 987
4705.90 1006
4706.55 994
4707.20 1001
4707.85 991
4708.49 951
4709.14 1017
4709.79 1000
4710.44 1044
4711.09 994
4711.73 1015
4712.38 1016
4713.03 1048
4713.68 1069
4714.33 951
4714.97 1005
4715.62 1047
4716.27 1073
4716.92 1105
4717.57 1059
4718.21 1127
4718.86 1169
4719.51 1107
4720.16 1196
4720.81 1139
4721.46 1124
4722.11 1200
4722.75 1107
4723.40 1116
4724.05 1204
4724.70 1214
4725.35 1230
4726.00 1250
4726.65 1246
4727.30 1292
4727.94 1244
4728.59 1184
4729.24 1156
4729.89 1040
4730.54 1042
4731.19 1053
4731.84 1059
4732.49 1002
4733.14 1072
4733.79 1004
4734.44 1071
4735.09 1127
4735.74 1085
4736.38 1091
4737.03 1091
4737.68 1091
4738.33 1159
4738.98 1133
4739.63 1136
4740.28 1157
4740.93 1135
4741.58 1106
4742.23 1093
4742.88 1102
4743.53 1053
4744.18 1114
4744.83 1039
4745.48 1033
4746.13 1087
4746.78 1102
4747.43 1053
4748.08 1105
4748.73 1077
4749.39 1164
4750.04 1168
4750.69 1193
4751.34 1150
4751.99 1171
4752.64 1234
4753.29 1192
4753.94 1203
4754.59 1160
4755.24 1046
4755.89 1090
4756.54 1170
4757.19 1066
4757.84 1032
4758.50 1059
4759.15 1082
4759.80 1023
4760.45 1030
4761.10 1032
4761.75 930
4762.40 969
4763.05 957
4763.71 973
4764.36 973
4765.01 991
4765.66 1004
4766.31 1027
4766.96 970
4767.62 1024
4768.27 1043
4768.92 1004
4769.57 1010
4770.22 934
4770.87 940
4771.53 1009
4772.18 980
4772.83 992
4773.48 950
4774.13 932
4774.79 961
4775.44 973
4776.09 996
4776.74 1009
4777.40 932
4778.05 993
4778.70 1021
4779.35 979
4780.01 994
4780.66 1015
4781.31 1007
4781.96 994
4782.62 973
4783.27 982
4783.92 879
4784.57 957
4785.23 984
4785.88 962
4786.53 947
4787.19 956
4787.84 984
4788.49 981
4789.15 943
4789.80 984
4790.45 978
4791.11 990
4791.76 963
4792.41 1033
4793.07 1006
4793.72 925
4794.37 925
4795.03 883
4795.68 943
4796.33 981
4796.99 958
4797.64 975
4798.29 997
4798.95 982
4799.60 978
4800.26 952
4800.91 931
4801.56 960
4802.22 946
4802.87 982
4803.53 1020
4804.18 964
4804.83 952
4805.49 928
4806.14 952
4806.80 929
4807.45 953
4808.11 937
4808.76 939
4809.42 954
4810.07 999
4810.72 994
4811.38 1053
4812.03 1022
4812.69 980
4813.34 1057
4814.00 1022
4814.65 994
4815.31 1078
4815.96 1063
4816.62 1105
4817.27 1094
4817.93 1055
4818.58 1131
4819.24 1135
4819.89 1081
4820.55 1159
4821.20 1175
4821.86 1138
4822.52 1175
4823.17 1200
4823.83 1162
4824.48 1180
4825.14 1160
4825.79 1107
4826.45 1207
4827.10 1243
4827.76 1176
4828.42 1147
4829.07 1193
4829.73 1180
4830.38 1257
4831.04 1169
4831.70 1172
4832.35 1339
4833.01 1296
4833.66 1296
4834.32 1409
4834.98 1418
4835.63 1403
4836.29 1374
4836.95 1412
4837.60 1438
4838.26 1456
4838.92 1467
4839.57 1461
4840.23 1477
4840.89 1422
4841.54 1415
4842.20 1338
4842.86 1237
4843.51 1272
4844.17 1274
4844.83 1352
4845.48 1370
4846.14 1361
4846.80 1385
4847.45 1462
4848.11 1444
4848.77 1556
4849.43 1648
4850.08 1547
4850.74 1540
4851.40 1556
4852.06 1605
4852.71 1557
4853.37 1559
4854.03 1479
4854.69 1413
4855.34 1461
4856.00 1553
4856.66 1609
4857.32 1636
4857.97 1644
4858.63 1710
4859.29 1716
4859.95 1615
4860.61 1581
4861.26 1552
4861.92 1508
4862.58 1472
4863.24 1504
4863.90 1599
4864.55 1608
4865.21 1530
4865.87 1642
4866.53 1591
4867.19 1592
4867.85 1513
4868.51 1551
4869.16 1474
4869.82 1400
4870.48 1405
4871.14 1454
4871.80 1345
4872.46 1287
4873.12 1333
4873.78 1395
4874.43 1408
4875.09 1382
4875.75 1404
4876.41 1311
4877.07 1251
4877.73 1202
4878.39 1392
4879.05 1313
4879.71 1248
4880.37 1235
4881.03 1258
4881.69 1183
4882.34 1208
4883.00 1179
4883.66 1195
4884.32 1185
4884.98 1136
4885.64 1116
4886.30 1115
4886.96 1164
4887.62 1171
4888.28 1190
4888.94 1145
4889.60 1233
4890.26 1270
4890.92 1340
4891.58 1241
4892.24 1201
4892.90 1223
4893.56 1296
4894.22 1219
4894.88 1184
4895.54 1150
4896.20 1108
4896.86 1123
4897.52 1160
4898.19 1186
4898.85 1142
4899.51 1246
4900.17 1189
4900.83 1068
4901.49 1113
4902.15 1107
4902.81 1060
4903.47 1130
4904.13 1057
4904.79 1061
4905.45 1090
4906.12 1061
4906.78 1086
4907.44 1061
4908.10 1023
4908.76 1010
4909.42 982
4910.08 1010
4910.74 1040
4911.41 998
4912.07 972
4912.73 969
4913.39 975
4914.05 1016
4914.71 965
4915.38 944
4916.04 962
4916.70 939
4917.36 919
4918.02 951
4918.68 903
4919.35 958
4920.01 920
4920.67 915
4921.33 941
4921.99 914
4922.66 897
4923.32 951
4923.98 926
4924.64 975
4925.31 920
4925.97 962
4926.63 965
4927.29 952
4927.96 945
4928.62 995
4929.28 1032
4929.94 943
4930.61 1002
4931.27 946
4931.93 876
4932.59 931
4933.26 1010
4933.92 957
4934.58 1006
4935.25 1044
4935.91 936
4936.57 985
4937.24 1008
4937.90 980
4938.56 993
4939.23 962
4939.89 1020
4940.55 1040
4941.22 939
4941.88 939
4942.54 931
4943.21 972
4943.87 962
4944.53 961
4945.20 977
4945.86 1032
4946.52 965
4947.19 957
4947.85 948
4948.52 953
4949.18 902
4949.84 898
4950.51 876
4951.17 909
4951.84 860
4952.50 891
4953.17 925
4953.83 920
4954.49 923
4955.16 961
4955.82 949
4956.49 972
4957.15 962
4957.82 943
4958.48 985
4959.15 991
4959.81 956
4960.47 971
4961.14 955
4961.80 968
4962.47 962
4963.13 985
4963.80 947
4964.46 971
4965.13 1046
4965.79 1008
4966.46 995
4967.12 974
4967.79 967
4968.45 977
4969.12 950
4969.79 958
4970.45 968
4971.12 974
4971.78 977
4972.45 933
4973.11 933
4973.78 947
4974.44 913
4975.11 944
4975.78 935
4976.44 1001
4977.11 1026
4977.77 1016
4978.44 1018
4979.11 1040
4979.77 1034
4980.44 992
4981.10 944
4981.77 977
4982.44 1027
4983.10 1033
4983.77 1012
4984.43 1085
4985.10 1116
4985.77 1177
4986.43 1272
4987.10 1438
4987.77 1470
4988.43 1459
4989.10 1552
4989.77 1530
4990.43 1436
4991.10 1471
4991.77 1411
4992.43 1380
4993.10 1267
4993.77 1200
4994.43 1094
4995.10 1071
4995.77 917
4996.44 950
4997.10 962
4997.77 957
4998.44 937
4999.10 887
4999.77 899
5000.44 971
5001.11 976
5001.77 893
5002.44 918
5003.11 968
5003.78 920
5004.44 893
5005.11 967
5005.78 991
5006.45 1003
5007.12 984
5007.78 973
5008.45 1017
5009.12 978
5009.79 1036
5010.46 996
5011.12 981
5011.79 996
5012.46 1041
5013.13 977
5013.80 972
5014.47 1002
5015.13 1034
5015.80 1059
5016.47 1055
5017.14 1175
5017.81 1128
5018.48 1185
5019.14 1240
5019.81 1315
5020.48 1334
5021.15 1423
5021.82 1452
5022.49 1524
5023.16 1483
5023.83 1452
5024.50 1428
5025.16 1418
5025.83 1343
5026.50 1204
5027.17 1259
5027.84 1204
5028.51 1138
5029.18 1106
5029.85 1067
5030.52 1011
5031.19 1024
5031.86 1001
5032.53 1035
5033.20 1087
5033.87 1047
5034.54 994
5035.21 1015
5035.88 1034
5036.54 1028
5037.21 955
5037.88 1012
5038.55 992
5039.22 985
5039.89 976
5040.56 1023
5041.23 1094
5041.90 1097
5042.58 1053
5043.25 1078
5043.92 970
5044.59 985
5045.26 1029
5045.93 959
5046.60 1046
5047.27 948
5047.94 979
5048.61 922
5049.28 970
5049.95 926
5050.62 911
5051.29 903
5051.96 833
5052.63 874
5053.30 933
5053.98 969
5054.65 934
5055.32 959
5055.99 947
5056.66 941
5057.33 960
5058.00 953
5058.67 963
5059.34 964
5060.02 930
5060.69 969
5061.36 930
5062.03 933
5062.70 962
5063.37 940
5064.04 960
5064.72 941
5065.39 927
5066.06 915
5066.73 942
5067.40 917
5068.08 932
5068.75 958
5069.42 930
5070.09 966
5070.76 939
5071.44 963
5072.11 938
5072.78 921
5073.45 929
5074.12 937
5074.80 885
5075.47 919
5076.14 963
5076.81 947
5077.49 980
5078.16 960
5078.83 988
5079.50 1021
5080.18 1012
5080.85 1016
5081.52 1041
5082.20 954
5082.87 1033
5083.54 996
5084.21 977
5084.89 950
5085.56 976
5086.23 971
5086.91 981
5087.58 948
5088.25 1045
5088.93 1066
5089.60 1093
5090.27 1079
5090.95 1111
5091.62 1050
5092.29 1089
5092.97 1109
5093.64 1054
5094.31 1026
5094.99 961
5095.66 1011
5096.34 1025
5097.01 1005
5097.68 898
5098.36 985
5099.03 923
5099.70 835
5100.38 913
5101.05 905
5101.73 900
5102.40 930
5103.08 952
5103.75 968
5104.42 937
5105.10 942
5105.77 950
5106.45 968
5107.12 942
5107.80 982
5108.47 931
5109.15 885
5109.82 929
5110.49 926
5111.17 950
5111.84 974
5112.52 1010
5113.19 988
5113.87 1011
5114.54 943
5115.22 950
5115.89 938
5116.57 979
5117.24 966
5117.92 1033
5118.59 1094
5119.27 943
5119.94 979
5120.62 986
5121.30 931
5121.97 890
5122.65 942
5123.32 954
5124.00 924
5124.67 894
5125.35 907
5126.02 895
5126.70 940
5127.38 915
5128.05 962
5128.73 964
5129.40 892
5130.08 876
5130.76 905
5131.43 908
5132.11 959
5132.78 900
5133.46 958
5134.14 953
5134.81 972
5135.49 924
5136.17 926
5136.84 926
5137.52 1000
5138.20 993
5138.87 983
5139.55 1032
5140.22 954
5140.90 976
5141.58 1005
5142.26 971
5142.93 870
5143.61 886
5144.29 922
5144.96 897
5145.64 903
5146.32 919
5146.99 932
5147.67 876
5148.35 868
5149.03 951
5149.70 854
5150.38 821
5151.06 899
5151.73 877
5152.41 870
5153.09 852
5153.77 865
5154.44 948
5155.12 879
5155.80 872
5156.48 849
5157.16 867
5157.83 836
5158.51 821
5159.19 884
5159.87 869
5160.55 862
5161.22 875
5161.90 858
5162.58 856
5163.26 870
5163.94 862
5164.61 920
5165.29 812
5165.97 793
5166.65 917
5167.33 888
5168.01 865
5168.68 884
5169.36 825
5170.04 841
5170.72 811
5171.40 890
5172.08 850
5172.76 828
5173.44 813
5174.11 850
5174.79 919
5175.47 910
5176.15 841
5176.83 809
5177.51 880
5178.19 909
5178.87 888
5179.55 883
5180.23 892
5180.91 842
5181.58 803
5182.26 865
5182.94 805
5183.62 840
5184.30 873
5184.98 868
5185.66 802
5186.34 832
5187.02 806
5187.70 826
5188.38 820
5189.06 839
5189.74 811
5190.42 843
5191.10 827
5191.78 879
5192.46 898
5193.14 797
5193.82 829
5194.50 825
5195.18 839
5195.86 850
5196.54 791
5197.22 890
5197.90 834
5198.58 795
5199.26 830
5199.94 900
5200.63 852
5201.31 836
5201.99 836
5202.67 896
5203.35 850
5204.03 871
5204.71 891
5205.39 929
5206.07 859
5206.75 872
5207.43 843
5208.11 930
5208.80 874
5209.48 914
5210.16 943
5210.84 919
5211.52 919
5212.20 937
5212.88 917
5213.57 890
5214.25 860
5214.93 889
5215.61 921
5216.29 926
5216.97 919
5217.66 945
5218.34 955
5219.02 942
5219.70 914
5220.38 931
5221.06 953
5221.75 940
5222.43 896
5223.11 890
5223.79 860
5224.47 925
5225.16 930
5225.84 900
5226.52 852
5227.20 873
5227.89 840
5228.57 872
5229.25 870
5229.93 842
5230.62 824
5231.30 861
5231.98 910
5232.66 892
5233.35 920
5234.03 898
5234.71 922
5235.40 973
5236.08 994
5236.76 964
5237.44 955
5238.13 963
5238.81 1010
5239.49 987
5240.18 995
5240.86 954
5241.54 938
5242.23 952
5242.91 917
5243.59 897
5244.28 916
5244.96 922
5245.64 872
5246.33 876
5247.01 857
5247.70 956
5248.38 977
5249.06 959
5249.75 911
5250.43 906
5251.11 901
5251.80 874
5252.48 895
5253.17 880
5253.85 885
5254.53 846
5255.22 891
5255.90 905
5256.59 875
5257.27 864
5257.96 862
5258.64 841
5259.32 869
5260.01 830
5260.69 878
5261.38 896
5262.06 885
5262.75 892
5263.43 951
5264.12 976
5264.80 928
5265.49 929
5266.17 896
5266.86 919
5267.54 908
5268.23 873
5268.91 906
5269.60 910
5270.28 848
5270.97 862
5271.65 917
5272.34 952
5273.02 896
5273.71 879
5274.39 919
5275.08 935
5275.76 882
5276.45 932
5277.14 985
5277.82 977
5278.51 1002
5279.19 1021
5279.88 1075
5280.56 1098
5281.25 1163
5281.94 1106
5282.62 1086
5283.31 1049
5283.99 1067
5284.68 1010
5285.37 1017
5286.05 1020
5286.74 993
5287.43 967
5288.11 981
5288.80 1002
5289.48 938
5290.17 928
5290.86 937
5291.54 946
5292.23 917
5292.92 993
5293.60 1034
5294.29 1031
5294.98 1029
5295.66 1053
5296.35 1100
5297.04 1123
5297.72 1173
5298.41 1236
5299.10 1315
5299.79 1352
5300.47 1432
5301.16 1409
5301.85 1431
5302.53 1415
5303.22 1337
5303.91 1336
5304.60 1269
5305.28 1187
5305.97 1080
5306.66 1040
5307.35 1087
5308.03 1041
5308.72 1062
5309.41 1010
5310.10 993
5310.78 1043
5311.47 979
5312.16 936
5312.85 942
5313.54 976
5314.22 939
5314.91 973
5315.60 891
5316.29 891
5316.98 963
5317.66 971
5318.35 920
5319.04 969
5319.73 1030
5320.42 1031
5321.11 969
5321.80 970
5322.48 968
5323.17 969
5323.86 1011
5324.55 926
5325.24 986
5325.93 977
5326.62 925
5327.30 966
5327.99 980
5328.68 955
5329.37 963
5330.06 996
5330.75 1012
5331.44 1035
5332.13 959
5332.82 1013
5333.51 1025
5334.20 1040
5334.88 1014
5335.57 1047
5336.26 1037
5336.95 1127
5337.64 1039
5338.33 1048
5339.02 1091
5339.71 1080
5340.40 1116
5341.09 1130
5341.78 1097
5342.47 1083
5343.16 1233
5343.85 1185
5344.54 1192
5345.23 1216
5345.92 1264
5346.61 1330
5347.30 1448
5347.99 1512
5348.68 1509
5349.37 1562
5350.06 1662
5350.75 1643
5351.44 1660
5352.13 1616
5352.82 1550
5353.51 1537
5354.20 1407
5354.90 1336
5355.59 1158
5356.28 1133
5356.97 1042
5357.66 1026
5358.35 1026
5359.04 1024
5359.73 974
5360.42 927
5361.11 985
5361.80 1010
5362.49 1011
5363.19 1012
5363.88 1040
5364.57 1036
5365.26 935
5365.95 939
5366.64 984
5367.33 876
5368.03 928
5368.72 911
5369.41 926
5370.10 865
5370.79 953
5371.48 911
5372.18 949
5372.87 917
5373.56 866
5374.25 917
5374.94 956
5375.63 985
5376.33 949
5377.02 937
5377.71 928
5378.40 957
5379.10 912
5379.79 974
5380.48 946
5381.17 914
5381.86 942
5382.56 924
5383.25 953
5383.94 913
5384.63 950
5385.33 909
5386.02 906
5386.71 982
5387.40 1008
5388.10 944
5388.79 953
5389.48 982
5390.18 1016
5390.87 1054
5391.56 1035
5392.26 1029
5392.95 1025
5393.64 1002
5394.33 947
5395.03 970
5395.72 959
5396.41 964
5397.11 955
5397.80 968
5398.49 911
5399.19 910
5399.88 897
5400.58 902
5401.27 950
5401.96 975
5402.66 947
5403.35 995
5404.04 942
5404.74 947
5405.43 971
5406.13 950
5406.82 913
5407.51 972
5408.21 983
5408.90 915
5409.60 959
5410.29 898
5410.98 929
5411.68 909
5412.37 929
5413.07 897
5413.76 940
5414.46 913
5415.15 882
5415.84 917
5416.54 919
5417.23 930
5417.93 913
5418.62 897
5419.32 907
5420.01 989
5420.71 931
5421.40 1015
5422.10 980
5422.79 956
5423.49 982
5424.18 989
5424.88 975
5425.57 952
5426.27 924
5426.96 923
5427.66 945
5428.35 968
5429.05 948
5429.74 925
5430.44 954
5431.14 923
5431.83 960
5432.53 909
5433.22 947
5433.92 942
5434.61 961
5435.31 1029
5436.01 1044
5436.70 991
5437.40 1011
5438.09 1037
5438.79 1045
5439.49 1061
5440.18 1004
5440.88 1014
5441.57 1021
5442.27 1048
5442.97 1088
5443.66 1020
5444.36 1111
5445.06 1198
5445.75 1309
5446.45 1371
5447.15 1368
5447.84 1425
5448.54 1385
5449.24 1397
5449.93 1348
5450.63 1308
5451.33 1244
5452.02 1222
5452.72 1180
5453.42 1121
5454.11 1149
5454.81 1115
5455.51 1098
5456.20 1071
5456.90 1072
5457.60 1075
5458.30 1104
5458.99 1098
5459.69 1086
5460.39 1099
5461.09 1158
5461.78 1185
5462.48 1159
5463.18 1235
5463.88 1230
5464.57 1246
5465.27 1278
5465.97 1270
5466.67 1243
5467.36 1210
5468.06 1181
5468.76 1191
5469.46 1216
5470.16 1190
5470.85 1156
5471.55 1190
5472.25 1215
5472.95 1212
5473.65 1260
5474.35 1268
5475.04 1259
5475.74 1234
5476.44 1275
5477.14 1340
5477.84 1475
5478.54 1531
5479.23 1519
5479.93 1537
5480.63 1639
5481.33 1521
5482.03 1501
5482.73 1513
5483.43 1487
5484.13 1338
5484.83 1328
5485.52 1355
5486.22 1358
5486.92 1301
5487.62 1269
5488.32 1334
5489.02 1255
5489.72 1316
5490.42 1346
5491.12 1342
5491.82 1328
5492.52 1418
5493.22 1436
5493.92 1457
5494.62 1447
5495.31 1450
5496.01 1562
5496.71 1597
5497.41 1689
5498.11 1796
5498.81 1998
5499.51 2087
5500.21 2224
5500.91 2300
5501.61 2187
5502.31 2166
5503.01 2008
5503.71 1857
5504.41 1648
5505.11 1530
5505.81 1465
5506.51 1420
5507.22 1395
5507.92 1369
5508.62 1373
5509.32 1376
5510.02 1341
5510.72 1390
5511.42 1405
5512.12 1463
5512.82 1513
5513.52 1575
5514.22 1574
5514.92 1548
5515.62 1482
5516.32 1421
5517.03 1354
5517.73 1289
5518.43 1314
5519.13 1324
5519.83 1260
5520.53 1209
5521.23 1248
5521.93 1169
5522.63 1129
5523.34 1142
5524.04 1166
5524.74 1123
5525.44 1078
5526.14 1045
5526.84 1059
5527.55 1062
5528.25 1060
5528.95 1043
5529.65 1084
5530.35 1037
5531.05 1010
5531.76 1069
5532.46 1042
5533.16 1080
5533.86 1069
5534.56 1121
5535.27 1062
5535.97 1073
5536.67 1081
5537.37 1021
5538.08 1015
5538.78 1031
5539.48 1049
5540.18 1022
5540.89 1006
5541.59 943
5542.29 1017
5542.99 1019
5543.70 1007
5544.40 992
5545.10 1016
5545.80 1074
5546.51 1080
5547.21 1039
5547.91 1102
5548.62 1065
5549.32 992
5550.02 1018
5550.73 1008
5551.43 1000
5552.13 1042
5552.84 1046
5553.54 975
5554.24 968
5554.95 940
5555.65 949
5556.35 982
5557.06 980
5557.76 963
5558.46 989
5559.17 992
5559.87 987
5560.57 998
5561.28 1090
5561.98 978
5562.69 967
5563.39 1043
5564.09 1018
5564.80 1058
5565.50 992
5566.21 1000
5566.91 991
5567.61 959
5568.32 978
5569.02 1016
5569.73 899
5570.43 962
5571.14 1003
5571.84 905
5572.54 907
5573.25 913
5573.95 975
5574.66 957
5575.36 1038
5576.07 985
5576.77 980
5577.48 1028
5578.18 982
5578.89 1003
5579.59 971
5580.30 936
5581.00 894
5581.71 852
5582.41 887
5583.12 873
5583.82 891
5584.53 896
5585.23 914
5585.94 906
5586.64 940
5587.35 982
5588.06 922
5588.76 905
5589.47 917
5590.17 893
5590.88 897
5591.58 939
5592.29 956
5592.99 1002
5593.70 990
5594.41 916
5595.11 941
5595.82 905
5596.52 959
5597.23 947
5597.94 929
5598.64 895
5599.35 859
5600.06 847
5600.76 893
5601.47 873
5602.17 899
5602.88 897
5603.59 886
5604.29 950
5605.00 872
5605.71 845
5606.41 843
5607.12 853
5607.83 909
5608.53 835
5609.24 817
5609.95 876
5610.65 949
5611.36 901
5612.07 849
5612.78 862
5613.48 864
5614.19 818
5614.90 810
5615.60 865
5616.31 925
5617.02 840
5617.73 848
5618.43 871
5619.14 826
5619.85 828
5620.56 909
5621.26 855
5621.97 838
5622.68 802
5623.39 790
5624.09 824
5624.80 838
5625.51 864
5626.22 883
5626.93 947
5627.63 890
5628.34 866
5629.05 845
5629.76 902
5630.47 973
5631.17 936
5631.88 904
5632.59 910
5633.30 911
5634.01 908
5634.72 941
5635.42 860
5636.13 934
5636.84 886
5637.55 895
5638.26 966
5638.97 948
5639.68 1004
5640.39 933
5641.09 894
5641.80 928
5642.51 965
5643.22 970
5643.93 916
5644.64 917
5645.35 932
5646.06 892
5646.77 855
5647.48 924
5648.19 919
5648.89 875
5649.60 939
5650.31 927
5651.02 875
5651.73 900
5652.44 929
5653.15 921
5653.86 940
5654.57 919
5655.28 1007
5655.99 946
5656.70 931
5657.41 1025
5658.12 1038
5658.83 983
5659.54 993
5660.25 966
5660.96 967
5661.67 951
5662.38 906
5663.09 967
5663.80 954
5664.51 912
5665.22 875
5665.93 920
5666.64 943
5667.35 929
5668.06 867
5668.77 933
5669.48 938
5670.19 943
5670.91 962
5671.62 953
5672.33 944
5673.04 1019
5673.75 892
5674.46 941
5675.17 917
5675.88 951
5676.59 918
5677.30 885
5678.01 858
5678.73 870
5679.44 891
5680.15 937
5680.86 912
5681.57 891
5682.28 889
5682.99 907
5683.71 932
5684.42 989
5685.13 968
5685.84 944
5686.55 1003
5687.26 942
5687.98 992
5688.69 953
5689.40 952
5690.11 933
5690.82 952
5691.54 980
5692.25 936
5692.96 922
5693.67 903
5694.38 879
5695.10 862
5695.81 900
5696.52 815
5697.23 896
5697.95 942
5698.66 933
5699.37 908
5700.08 934
5700.80 919
5701.51 861
5702.22 926
5702.93 919
5703.65 937
5704.36 923
5705.07 928
5705.78 934
5706.50 890
5707.21 862
5707.92 879
5708.64 925
5709.35 915
5710.06 860
5710.78 843
5711.49 828
5712.20 898
5712.92 922
5713.63 884
5714.34 926
5715.06 917
5715.77 896
5716.48 920
5717.20 855
5717.91 922
5718.62 886
5719.34 918
5720.05 895
5720.77 908
5721.48 949
5722.19 963
5722.91 982
5723.62 949
5724.33 932
5725.05 880
5725.76 884
5726.48 873
5727.19 923
5727.91 932
5728.62 957
5729.33 949
5730.05 983
5730.76 983
5731.48 940
5732.19 940
5732.91 1020
5733.62 959
5734.34 958
5735.05 1025
5735.77 990
5736.48 1039
5737.20 1143
5737.91 1178
5738.63 1275
5739.34 1302
5740.06 1331
5740.77 1375
5741.49 1365
5742.20 1310
5742.92 1226
5743.63 1185
5744.35 1217
5745.06 1043
5745.78 1066
5746.49 1098
5747.21 1102
5747.92 1025
5748.64 1061
5749.35 1031
5750.07 1053
5750.79 1070
5751.50 999
5752.22 985
5752.93 1036
5753.65 1057
5754.36 990
5755.08 1015
5755.80 1069
5756.51 1078
5757.23 1010
5757.95 1120
5758.66 1072
5759.38 1074
5760.09 1108
5760.81 1170
5761.53 1158
5762.24 1156
5762.96 1242
5763.68 1320
5764.39 1306
5765.11 1266
5765.83 1379
5766.54 1409
5767.26 1397
5767.98 1355
5768.69 1323
5769.41 1286
5770.13 1294
5770.84 1220
5771.56 1182
5772.28 1160
5772.99 1159
5773.71 1113
5774.43 1096
5775.15 1113
5775.86 1137
5776.58 1142
5777.30 1199
5778.01 1304
5778.73 1293
5779.45 1287
5780.17 1251
5780.88 1198
5781.60 1213
5782.32 1265
5783.04 1203
5783.76 1249
5784.47 1184
5785.19 1210
5785.91 1216
5786.63 1186
5787.34 1243
5788.06 1264
5788.78 1275
5789.50 1242
5790.22 1258
5790.94 1348
5791.65 1376
5792.37 1390
5793.09 1339
5793.81 1339
5794.53 1375
5795.25 1421
5795.96 1448
5796.68 1515
5797.40 1528
5798.12 1706
5798.84 1858
5799.56 2143
5800.28 2601
5800.99 2869
5801.71 3268
5802.43 3358
5803.15 3347
5803.87 3106
5804.59 2764
5805.31 2507
5806.03 2238
5806.75 2123
5807.47 1795
5808.18 1662
5808.90 1620
5809.62 1540
5810.34 1491
5811.06 1384
5811.78 1482
5812.50 1497
5813.22 1552
5813.94 1565
5814.66 1562
5815.38 1638
5816.10 1634
5816.82 1564
5817.54 1594
5818.26 1521
5818.98 1529
5819.70 1493
5820.42 1516
5821.14 1495
5821.86 1424
5822.58 1509
5823.30 1415
5824.02 1391
5824.74 1309
5825.46 1309
5826.18 1289
5826.90 1287
5827.62 1248
5828.34 1158
5829.06 1218
5829.78 1254
5830.50 1182
5831.22 1239
5831.95 1216
5832.67 1157
5833.39 1184
5834.11 1219
5834.83 1205
5835.55 1145
5836.27 1127
5836.99 1116
5837.71 1157
5838.43 1078
5839.15 1114
5839.88 1125
5840.60 1149
5841.32 1065
5842.04 1083
5842.76 1094
5843.48 1127
5844.20 1089
5844.93 1127
5845.65 1116
5846.37 1066
5847.09 1095
5847.81 1102
5848.53 1067
5849.26 1105
5849.98 1116
5850.70 1117
5851.42 1141
5852.14 1079
5852.87 1098
5853.59 1114
5854.31 1058
5855.03 1036
5855.75 1062
5856.48 1104
5857.20 1046
5857.92 1033
5858.64 1064
5859.37 1042
5860.09 1030
5860.81 984
5861.53 974
5862.26 1042
5862.98 1065
5863.70 1043
5864.42 1049
5865.15 1015
5865.87 976
5866.59 1024
5867.31 1013
5868.04 1079
5868.76 1005
5869.48 1028
5870.21 1064
5870.93 1081
5871.65 1035
5872.38 1011
5873.10 1122
5873.82 1060
5874.55 1089
5875.27 1095
5875.99 1012
5876.72 1040
5877.44 1066
5878.16 1068
5878.89 1040
5879.61 1112
5880.33 1120
5881.06 1118
5881.78 1097
5882.51 1071
5883.23 1030
5883.95 1108
5884.68 1071
5885.40 1146
5886.13 1098
5886.85 1128
5887.57 1161
5888.30 1157
5889.02 1154
5889.75 1121
5890.47 1093
5891.20 1111
5891.92 1080
5892.64 1144
5893.37 1189
5894.09 1068
5894.82 1101
5895.54 1119
5896.27 1040
5896.99 1174
5897.72 1142
5898.44 1142
5899.17 1135
5899.89 1161
5900.62 1147
5901.34 1203
5902.07 1159
5902.79 1199
5903.52 1244
5904.24 1201
5904.97 1204
5905.69 1219
5906.42 1145
5907.14 1175
5907.87 1225
5908.59 1237
5909.32 1189
5910.04 1151
5910.77 1183
5911.50 1221
5912.22 1196
5912.95 1216
5913.67 1287
5914.40 1271
5915.12 1249
5915.85 1305
5916.58 1316
5917.30 1320
5918.03 1368
5918.75 1337
5919.48 1371
5920.21 1313
5920.93 1309
5921.66 1341
5922.39 1356
5923.11 1358
5923.84 1336
5924.56 1426
5925.29 1375
5926.02 1452
5926.74 1461
5927.47 1429
5928.20 1430
5928.92 1365
5929.65 1491
5930.38 1477
5931.10 1487
5931.83 1539
5932.56 1575
5933.28 1612
5934.01 1642
5934.74 1634
5935.47 1683
5936.19 1736
5936.92 1729
5937.65 1778
5938.37 1827
5939.10 1809
5939.83 1836
5940.56 1773
5941.28 1773
5942.01 1751
5942.74 1778
5943.47 1795
5944.19 1787
5944.92 1859
5945.65 1952
5946.38 1893
5947.11 1890
5947.83 1917
5948.56 1998
5949.29 2102
5950.02 2170
5950.74 2177
5951.47 2191
5952.20 2294
5952.93 2279
5953.66 2347
5954.39 2294
5955.11 2213
5955.84 2331
5956.57 2409
5957.30 2338
5958.03 2344
5958.76 2309
5959.48 2326
5960.21 2268
5960.94 2370
5961.67 2398
5962.40 2448
5963.13 2474
5963.86 2595
5964.59 2725
5965.31 2820
5966.04 3012
5966.77 3117
5967.50 3073
5968.23 3116
5968.96 3021
5969.69 3009
5970.42 2974
5971.15 2767
5971.88 2799
5972.61 2852
5973.34 2883
5974.06 2894
5974.79 2966
5975.52 2921
5976.25 2982
5976.98 2937
5977.71 2905
5978.44 2963
5979.17 3137
5979.90 3207
5980.63 3245
5981.36 3380
5982.09 3379
5982.82 3359
5983.55 3430
5984.28 3414
5985.01 3476
5985.74 3455
5986.47 3446
5987.20 3424
5987.93 3429
5988.66 3485
5989.39 3527
5990.12 3470
5990.85 3437
5991.58 3549
5992.32 3654
5993.05 3612
5993.78 3672
5994.51 3682
5995.24 3753
5995.97 3780
5996.70 3832
5997.43 3895
5998.16 3906
5998.89 3852
5999.62 3848
6000.35 3881
6001.09 3699
6001.82 3664
6002.55 3608
6003.28 3501
6004.01 3524
6004.74 3438
6005.47 3523
6006.20 3630
6006.94 3799
6007.67 4049
6008.40 4497
6009.13 5156
6009.86 5910
6010.59 6763
6011.33 7760
6012.06 8565
6012.79 9334
6013.52 9650
6014.25 9909
6014.98 9806
6015.72 9212
6016.45 8443
6017.18 7623
6017.91 6646
6018.64 5800
6019.38 5040
6020.11 4526
6020.84 3960
6021.57 3435
6022.31 3204
6023.04 2947
6023.77 2774
6024.50 2702
6025.24 2620
6025.97 2513
6026.70 2370
6027.43 2475
6028.17 2471
6028.90 2375
6029.63 2382
6030.37 2295
6031.10 2171
6031.83 2170
6032.56 2301
6033.30 2225
6034.03 2123
6034.76 2068
6035.50 2075
6036.23 2075
6036.96 2141
6037.70 2228
6038.43 2309
6039.16 2288
6039.90 2328
6040.63 2445
6041.36 2411
6042.10 2465
6042.83 2408
6043.56 2349
6044.30 2500
6045.03 2511
6045.77 2544
6046.50 2529
6047.23 2557
6047.97 2620
6048.70 2583
6049.44 2721
6050.17 3020
6050.90 2904
6051.64 3023
6052.37 2974
6053.11 3105
6053.84 3109
6054.57 3067
6055.31 2941
6056.04 2895
6056.78 2906
6057.51 2779
6058.25 2701
6058.98 2631
6059.72 2571
6060.45 2610
6061.19 2652
6061.92 2609
6062.66 2565
6063.39 2529
6064.13 2516
6064.86 2576
6065.60 2494
6066.33 2456
6067.07 2376
6067.80 2340
6068.54 2299
6069.27 2277
6070.01 2250
6070.74 2186
6071.48 2161
6072.21 2183
6072.95 2131
6073.68 2083
6074.42 2101
6075.15 2145
6075.89 2015
6076.63 2017
6077.36 2013
6078.10 2004
6078.83 1924
6079.57 1925
6080.30 1915
6081.04 1967
6081.78 1980
6082.51 1891
6083.25 1887
6083.98 1846
6084.72 1835
6085.46 1850
6086.19 1823
6086.93 1843
6087.67 1809
6088.40 1830
6089.14 1795
6089.88 1847
6090.61 1867
6091.35 1733
6092.09 1696
6092.82 1778
6093.56 1737
6094.30 1689
6095.03 1730
6095.77 1795
6096.51 1779
6097.24 1719
6097.98 1723
6098.72 1734
6099.45 1684
6100.19 1702
6100.93 1650
6101.67 1674
6102.40 1662
6103.14 1681
6103.88 1654
6104.61 1744
6105.35 1639
6106.09 1671
6106.83 1649
6107.56 1688
6108.30 1763
6109.04 1699
6109.78 1670
6110.51 1748
6111.25 1805
6111.99 1668
6112.73 1775
6113.47 1762
6114.20 1776
6114.94 1702
6115.68 1722
6116.42 1758
6117.16 1707
6117.89 1811
6118.63 1827
6119.37 1875
6120.11 1893
6120.85 1934
6121.59 1937
6122.32 1895
6123.06 1936
6123.80 1987
6124.54 1936
6125.28 1906
6126.02 1862
6126.76 1940
6127.49 1946
6128.23 1899
6128.97 1934
6129.71 1932
6130.45 1941
6131.19 1953
6131.93 1955
6132.67 1955
6133.41 1998
6134.15 1984
6134.88 1987
6135.62 1961
6136.36 1958
6137.10 1987
6137.84 2104
6138.58 2038
6139.32 2031
6140.06 2060
6140.80 2067
6141.54 2086
6142.28 2081
6143.02 2070
6143.76 2037
6144.50 2107
6145.24 2161
6145.98 2146
6146.72 2135
6147.46 2212
6148.20 2136
6148.94 2091
6149.68 2172
6150.42 2246
6151.16 2180
6151.90 2219
6152.64 2233
6153.38 2261
6154.12 2323
6154.86 2297
6155.60 2313
6156.34 2383
6157.08 2374
6157.82 2432
6158.56 2454
6159.30 2410
6160.04 2525
6160.78 2574
6161.52 2599
6162.27 2745
6163.01 2905
6163.75 3037
6164.49 3208
6165.23 3276
6165.97 3463
6166.71 3613
6167.45 3813
6168.19 3804
6168.94 3813
6169.68 3747
6170.42 3727
6171.16 3613
6171.90 3562
6172.64 3426
6173.38 3282
6174.13 3302
6174.87 3276
6175.61 3303
6176.35 3280
6177.09 3226
6177.83 3252
6178.58 3324
6179.32 3247
6180.06 3364
6180.80 3385
6181.54 3454
6182.28 3465
6183.03 3485
6183.77 3607
6184.51 3576
6185.25 3538
6186.00 3542
6186.74 3661
6187.48 3621
6188.22 3655
6188.97 3745
6189.71 3768
6190.45 3905
6191.19 4117
6191.94 4309
6192.68 4287
6193.42 4441
6194.16 4570
6194.91 4526
6195.65 4393
6196.39 4286
6197.13 4290
6197.88 4261
6198.62 4300
6199.36 4269
6200.11 4380
6200.85 4483
6201.59 4619
6202.34 4926
6203.08 5290
6203.82 5962
6204.57 6992
6205.31 8415
6206.05 10225
6206.80 12463
6207.54 14728
6208.28 16377
6209.03 17679
6209.77 18405
6210.52 18137
6211.26 16936
6212.00 15408
6212.75 13334
6213.49 11346
6214.23 9604
6214.98 7941
6215.72 6456
6216.47 5406
6217.21 4677
6217.95 4017
6218.70 3607
6219.44 3336
6220.19 3142
6220.93 3099
6221.68 3075
6222.42 3102
6223.17 3049
6223.91 3133
6224.65 2986
6225.40 3008
6226.14 2874
6226.89 2714
6227.63 2685
6228.38 2498
6229.12 2352
6229.87 2351
6230.61 2150
6231.36 2079
6232.10 2041
6232.85 2032
6233.59 2042
6234.34 1961
6235.08 2142
6235.83 2091
6236.57 2138
6237.32 2190
6238.06 2160
6238.81 2134
6239.56 2170
6240.30 2167
6241.05 2170
6241.79 2161
6242.54 2223
6243.28 2395
6244.03 2458
6244.77 2497
6245.52 2581
6246.27 2552
6247.01 2631
6247.76 2705
6248.50 2782
6249.25 2760
6250.00 2706
6250.74 2739
6251.49 2666
6252.23 2631
6252.98 2645
6253.73 2522
6254.47 2538
6255.22 2627
6255.97 2637
6256.71 2473
6257.46 2499
6258.21 2379
6258.95 2426
6259.70 2431
6260.45 2458
6261.19 2569
6261.94 2534
6262.69 2624
6263.43 2587
6264.18 2554
6264.93 2579
6265.67 2493
6266.42 2461
6267.17 2334
6267.92 2313
6268.66 2272
6269.41 2196
6270.16 2265
6270.90 2280
6271.65 2325
6272.40 2255
6273.15 2245
6273.89 2191
6274.64 2224
6275.39 2249
6276.14 2242
6276.89 2233
6277.63 2261
6278.38 2262
6279.13 2250
6279.88 2149
6280.62 2142
6281.37 2110
6282.12 2095
6282.87 1971
6283.62 1989
6284.36 1956
6285.11 1903
6285.86 1938
6286.61 1919
6287.36 1895
6288.11 1910
6288.85 1972
6289.60 1859
6290.35 1884
6291.10 1909
6291.85 1797
6292.60 1839
6293.35 1823
6294.09 1813
6294.84 1718
6295.59 1829
6296.34 1738
6297.09 1694
6297.84 1656
6298.59 1712
6299.34 1739
6300.09 1764
6300.83 1711
6301.58 1868
6302.33 1864
6303.08 1798
6303.83 1872
6304.58 1869
6305.33 1824
6306.08 1816
6306.83 1777
6307.58 1734
6308.33 1701
6309.08 1643
6309.83 1581
6310.58 1547
6311.33 1665
6312.08 1697
6312.83 1659
6313.58 1654
6314.33 1718
6315.08 1816
6315.83 1758
6316.58 1791
6317.33 1758
6318.08 1760
6318.83 1707
6319.58 1768
6320.33 1754
6321.08 1597
6321.83 1659
6322.58 1649
6323.33 1542
6324.08 1535
6324.83 1506
6325.58 1488
6326.33 1521
6327.08 1467
6327.83 1474
6328.58 1420
6329.33 1441
6330.08 1426
6330.84 1355
6331.59 1399
6332.34 1419
6333.09 1337
6333.84 1442
6334.59 1427
6335.34 1497
6336.09 1533
6336.84 1485
6337.60 1389
6338.35 1451
6339.10 1467
6339.85 1455
6340.60 1424
6341.35 1432
6342.10 1451
6342.86 1474
6343.61 1428
6344.36 1421
6345.11 1408
6345.86 1388
6346.61 1396
6347.37 1368
6348.12 1426
6348.87 1487
6349.62 1479
6350.37 1475
6351.13 1579
6351.88 1696
6352.63 1691
6353.38 1729
6354.14 1685
6354.89 1734
6355.64 1709
6356.39 1646
6357.14 1534
6357.90 1540
6358.65 1593
6359.40 1580
6360.16 1502
6360.91 1414
6361.66 1433
6362.41 1456
6363.17 1476
6363.92 1414
6364.67 1401
6365.42 1417
6366.18 1366
6366.93 1449
6367.68 1422
6368.44 1391
6369.19 1423
6369.94 1413
6370.70 1387
6371.45 1425
6372.20 1376
6372.96 1391
6373.71 1436
6374.46 1448
6375.22 1454
6375.97 1462
6376.72 1454
6377.48 1469
6378.23 1442
6378.99 1485
6379.74 1478
6380.49 1525
6381.25 1519
6382.00 1550
6382.75 1494
6383.51 1374
6384.26 1369
6385.02 1473
6385.77 1403
6386.53 1347
6387.28 1342
6388.03 1337
6388.79 1347
6389.54 1328
6390.30 1318
6391.05 1244
6391.81 1261
6392.56 1257
6393.31 1277
6394.07 1283
6394.82 1320
6395.58 1306
6396.33 1404
6397.09 1343
6397.84 1319
6398.60 1345
6399.35 1308
6400.11 1322
6400.86 1327
6401.62 1318
6402.37 1329
6403.13 1285
6403.88 1315
6404.64 1294
6405.39 1251
6406.15 1291
6406.90 1317
6407.66 1396
6408.42 1334
6409.17 1374
6409.93 1369
6410.68 1374
6411.44 1405
6412.19 1401
6412.95 1332
6413.71 1389
6414.46 1414
6415.22 1430
6415.97 1392
6416.73 1360
6417.48 1397
6418.24 1363
6419.00 1411
6419.75 1381
6420.51 1371
6421.27 1446
6422.02 1533
6422.78 1442
6423.53 1414
6424.29 1405
6425.05 1372
6425.80 1426
6426.56 1429
6427.32 1447
6428.07 1446
6428.83 1448
6429.59 1450
6430.34 1465
6431.10 1404
6431.86 1466
6432.61 1450
6433.37 1461
6434.13 1541
6434.89 1504
6435.64 1523
6436.40 1501
6437.16 1547
6437.91 1535
6438.67 1550
6439.43 1515
6440.19 1548
6440.94 1599
6441.70 1575
6442.46 1587
6443.22 1574
6443.97 1541
6444.73 1543
6445.49 1527
6446.25 1496
6447.00 1506
6447.76 1602
6448.52 1606
6449.28 1576
6450.04 1592
6450.79 1612
6451.55 1654
6452.31 1679
6453.07 1709
6453.83 1689
6454.58 1656
6455.34 1702
6456.10 1687
6456.86 1729
6457.62 1735
6458.38 1755
6459.13 1742
6459.89 1775
6460.65 1806
6461.41 1832
6462.17 1837
6462.93 1845
6463.69 1890
6464.44 1870
6465.20 1936
6465.96 1979
6466.72 1951
6467.48 1964
6468.24 1965
6469.00 2010
6469.76 2019
6470.52 2044
6471.28 2046
6472.03 2180
6472.79 2172
6473.55 2110
6474.31 2190
6475.07 2163
6475.83 2103
6476.59 2130
6477.35 2183
6478.11 2210
6478.87 2288
6479.63 2261
6480.39 2301
6481.15 2392
6481.91 2303
6482.67 2346
6483.43 2356
6484.19 2387
6484.95 2472
6485.71 2517
6486.47 2555
6487.23 2672
6487.99 2501
6488.75 2601
6489.51 2676
6490.27 2791
6491.03 2984
6491.79 2973
6492.55 3007
6493.31 3090
6494.07 3175
6494.83 3252
6495.59 3243
6496.35 3203
6497.11 3254
6497.87 3266
6498.64 3297
6499.40 3400
6500.16 3273
6500.92 3302
6501.68 3376
6502.44 3322
6503.20 3309
6503.96 3367
6504.72 3408
6505.48 3555
6506.25 3533
6507.01 3682
6507.77 3841
6508.53 3997
6509.29 4117
6510.05 4217
6510.81 4335
6511.57 4460
6512.34 4588
6513.10 4590
6513.86 4542
6514.62 4430
6515.38 4455
6516.15 4409
6516.91 4297
6517.67 4360
6518.43 4207
6519.19 4302
6519.95 4430
6520.72 4490
6521.48 4576
6522.24 4698
6523.00 4981
6523.77 5128
6524.53 5584
6525.29 5912
6526.05 6260
6526.81 6586
6527.58 6839
6528.34 7108
6529.10 7126
6529.86 6836
6530.63 6891
6531.39 6985
6532.15 7262
6532.92 7909
6533.68 8994
6534.44 10486
6535.20 11935
6535.97 13007
6536.73 13781
6537.49 13824
6538.26 13280
6539.02 12052
6539.78 10910
6540.55 9433
6541.31 7976
6542.07 6726
6542.84 5811
6543.60 4953
6544.36 4338
6545.13 3872
6545.89 3631
6546.65 3383
6547.42 3289
6548.18 3157
6548.94 3095
6549.71 3179
6550.47 3212
6551.24 3024
6552.00 3103
6552.76 3125
6553.53 3078
6554.29 3125
6555.06 3021
6555.82 2884
6556.58 2814
6557.35 2873
6558.11 2901
6558.88 2887
6559.64 2960
6560.41 2973
6561.17 3041
6561.93 3143
6562.70 3186
6563.46 3286
6564.23 3356
6564.99 3401
6565.76 3322
6566.52 3453
6567.29 3421
6568.05 3459
6568.82 3436
6569.58 3438
6570.35 3470
6571.11 3542
6571.88 3573
6572.64 3716
6573.41 3822
6574.17 3987
6574.94 3955
6575.70 4021
6576.47 4063
6577.23 4073
6578.00 3981
6578.76 3935
6579.53 3955
6580.29 3903
6581.06 3764
6581.83 3742
6582.59 3677
6583.36 3695
6584.12 3710
6584.89 3617
6585.65 3788
6586.42 3818
6587.19 3798
6587.95 3818
6588.72 3989
6589.48 4028
6590.25 4360
6591.02 4516
6591.78 5028
6592.55 5443
6593.32 5711
6594.08 6045
6594.85 6122
6595.61 6066
6596.38 6130
6597.15 5889
6597.91 5512
6598.68 5067
6599.45 4582
6600.21 4290
6600.98 4052
6601.75 3891
6602.51 3675
6603.28 3428
6604.05 3257
6604.82 3195
6605.58 3044
6606.35 3037
6607.12 3167
6607.88 3240
6608.65 3219
6609.42 3309
6610.19 3177
6610.95 3228
6611.72 3214
6612.49 3169
6613.25 3194
6614.02 3062
6614.79 3049
6615.56 2939
6616.32 2896
6617.09 2886
6617.86 2899
6618.63 2858
6619.40 2889
6620.16 2840
6620.93 2806
6621.70 2786
6622.47 2829
6623.24 2797
6624.00 2692
6624.77 2755
6625.54 2664
6626.31 2680
6627.08 2657
6627.84 2730
6628.61 2798
6629.38 2793
6630.15 3011
6630.92 3284
6631.69 3528
6632.46 3906
6633.22 4344
6633.99 4590
6634.76 4805
6635.53 4940
6636.30 4836
6637.07 4478
6637.84 4268
6638.61 3862
6639.37 3575
6640.14 3247
6640.91 2959
6641.68 2747
6642.45 2617
6643.22 2521
6643.99 2460
6644.76 2260
6645.53 2233
6646.30 2225
6647.07 2209
6647.84 2296
6648.61 2248
6649.37 2352
6650.14 2260
6650.91 2297
6651.68 2316
6652.45 2288
6653.22 2251
6653.99 2234
6654.76 2229
6655.53 2171
6656.30 2140
6657.07 2122
6657.84 2078
6658.61 2068
6659.38 2060
6660.15 2069
6660.92 1999
6661.69 2015
6662.46 2023
6663.23 2017
6664.00 2009
6664.77 1980
6665.55 1981
6666.32 2055
6667.09 2054
6667.86 2090
6668.63 2087
6669.40 2100
6670.17 2133
6670.94 2137
6671.71 2101
6672.48 2193
6673.25 2216
6674.02 2187
6674.79 2108
6675.57 2109
6676.34 2098
6677.11 2095
6677.88 2072
6678.65 2136
6679.42 2104
6680.19 2121
6680.96 2118
6681.74 2144
6682.51 2198
6683.28 2266
6684.05 2318
6684.82 2453
6685.59 2527
6686.37 2475
6687.14 2413
6687.91 2345
6688.68 2330
6689.45 2213
6690.22 2166
6691.00 2124
6691.77 2018
6692.54 1869
6693.31 1888
6694.08 1932
6694.86 1877
6695.63 1822
6696.40 1812
6697.17 1878
6697.95 1767
6698.72 1785
6699.49 1796
6700.26 1764
6701.04 1766
6701.81 1796
6702.58 1825
6703.35 1814
6704.13 1789
6704.90 1793
6705.67 1772
6706.44 1718
6707.22 1673
6707.99 1718
6708.76 1746
6709.54 1701
6710.31 1696
6711.08 1728
6711.86 1756
6712.63 1712
6713.40 1644
6714.17 1638
6714.95 1667
6715.72 1623
6716.50 1583
6717.27 1619
6718.04 1560
6718.82 1636
6719.59 1530
6720.36 1534
6721.14 1547
6721.91 1554
6722.68 1518
6723.46 1545
6724.23 1538
6725.01 1577
6725.78 1578
6726.55 1585
6727.33 1551
6728.10 1540
6728.88 1565
6729.65 1556
6730.42 1567
6731.20 1565
6731.97 1550
6732.75 1568
6733.52 1595
6734.30 1586
6735.07 1610
6735.84 1581
6736.62 1617
6737.39 1590
6738.17 1571
6738.94 1516
6739.72 1602
6740.49 1637
6741.27 1554
6742.04 1601
6742.82 1559
6743.59 1515
6744.37 1524
6745.14 1539
6745.92 1565
6746.69 1577
6747.47 1634
6748.24 1681
6749.02 1698
6749.79 1651
6750.57 1788
6751.34 1882
6752.12 1901
6752.90 1959
6753.67 1917
6754.45 1919
6755.22 1864
6756.00 1811
6756.77 1689
6757.55 1670
6758.33 1627
6759.10 1581
6759.88 1557
6760.65 1485
6761.43 1452
6762.20 1444
6762.98 1446
6763.76 1499
6764.53 1546
6765.31 1484
6766.09 1504
6766.86 1548
6767.64 1434
6768.41 1423
6769.19 1439
6769.97 1487
6770.74 1423
6771.52 1457
6772.30 1467
6773.07 1389
6773.85 1465
6774.63 1469
6775.40 1432
6776.18 1466
6776.96 1399
6777.74 1410
6778.51 1462
6779.29 1499
6780.07 1479
6780.84 1423
6781.62 1384
6782.40 1416
6783.17 1402
6783.95 1361
6784.73 1386
6785.51 1370
6786.28 1303
6787.06 1335
6787.84 1379
6788.62 1405
6789.39 1335
6790.17 1385
6790.95 1344
6791.73 1290
6792.51 1313
6793.28 1349
6794.06 1266
6794.84 1304
6795.62 1334
6796.39 1289
6797.17 1351
6797.95 1402
6798.73 1431
6799.51 1361
6800.29 1430
6801.06 1363
6801.84 1449
6802.62 1416
6803.40 1376
6804.18 1350
6804.96 1402
6805.73 1363
6806.51 1367
6807.29 1320
6808.07 1319
6808.85 1270
6809.63 1341
6810.41 1328
6811.18 1301
6811.96 1252
6812.74 1334
6813.52 1370
6814.30 1308
6815.08 1286
6815.86 1293
6816.64 1394
6817.42 1362
6818.20 1345
6818.98 1368
6819.76 1375
6820.53 1305
6821.31 1308
6822.09 1379
6822.87 1416
6823.65 1424
6824.43 1416
6825.21 1372
6825.99 1415
6826.77 1399
6827.55 1333
6828.33 1459
6829.11 1360
6829.89 1371
6830.67 1403
6831.45 1418
6832.23 1417
6833.01 1431
6833.79 1401
6834.57 1360
6835.35 1348
6836.13 1428
6836.91 1398
6837.69 1359
6838.47 1390
6839.25 1419
6840.03 1455
6840.81 1456
6841.59 1507
6842.37 1466
6843.16 1398
6843.94 1367
6844.72 1433
6845.50 1494
6846.28 1548
6847.06 1622
6847.84 1865
6848.62 2095
6849.40 2282
6850.18 2544
6850.96 2654
6851.75 2748
6852.53 2672
6853.31 2623
6854.09 2480
6854.87 2362
6855.65 2232
6856.43 2211
6857.22 2167
6858.00 2241
6858.78 2166
6859.56 2217
6860.34 2110
6861.12 1987
6861.90 1887
6862.69 1780
6863.47 1688
6864.25 1568
6865.03 1584
6865.81 1574
6866.60 1559
6867.38 1606
6868.16 1552
6868.94 1477
6869.72 1430
6870.51 1488
6871.29 1527
6872.07 1503
6872.85 1465
6873.64 1429
6874.42 1473
6875.20 1466
6875.98 1469
6876.77 1448
6877.55 1450
6878.33 1427
6879.11 1468
6879.90 1504
6880.68 1520
6881.46 1488
6882.25 1458
6883.03 1513
6883.81 1530
6884.59 1536
6885.38 1651
6886.16 1663
6886.94 1720
6887.73 1775
6888.51 1838
6889.29 1827
6890.08 1760
6890.86 1716
6891.64 1711
6892.43 1658
6893.21 1609
6893.99 1600
6894.78 1690
6895.56 1707
6896.35 1688
6897.13 1629
6897.91 1651
6898.70 1637
6899.48 1679
6900.26 1729
6901.05 1749
6901.83 1693
6902.62 1692
6903.40 1694
6904.18 1675
6904.97 1716
6905.75 1679
6906.54 1785
6907.32 1749
6908.11 1660
6908.89 1681
6909.67 1634
6910.46 1634
6911.24 1676
6912.03 1602
6912.81 1584
6913.60 1654
6914.38 1662
6915.17 1730
6915.95 1704
6916.74 1691
6917.52 1737
6918.31 1814
6919.09 1748
6919.88 1823
6920.66 1769
6921.45 1754
6922.23 1833
6923.02 1779
6923.80 1812
6924.59 1843
6925.37 1827
6926.16 1886
6926.94 1857
6927.73 1830
6928.51 1958
6929.30 2003
6930.09 1923
6930.87 1949
6931.66 1912
6932.44 1953
6933.23 1998
6934.01 1997
6934.80 2043
6935.59 1989
6936.37 2036
6937.16 2075
6937.94 2074
6938.73 2082
6939.52 2224
6940.30 2334
6941.09 2368
6941.88 2519
6942.66 2581
6943.45 2660
6944.23 2624
6945.02 2603
6945.81 2639
6946.59 2751
6947.38 2858
6948.17 2780
6948.95 2649
6949.74 2616
6950.53 2648
6951.31 2740
6952.10 2698
6952.89 2755
6953.67 2771
6954.46 2861
6955.25 2830
6956.04 2951
6956.82 2971
6957.61 3090
6958.40 3067
6959.18 3184
6959.97 3138
6960.76 3039
6961.55 3032
6962.33 3039
6963.12 3114
6963.91 3076
6964.70 3068
6965.48 3067
6966.27 3186
6967.06 3300
6967.85 3372
6968.63 3398
6969.42 3536
6970.21 3547
6971.00 3684
6971.79 3664
6972.57 3605
6973.36 3642
6974.15 3712
6974.94 3650
6975.73 3766
6976.52 3989
6977.30 4105
6978.09 4308
6978.88 4561
6979.67 4839
6980.46 5166
6981.25 5628
6982.03 6353
6982.82 7425
6983.61 8376
6984.40 9461
6985.19 10229
6985.98 10545
6986.77 10616
6987.55 10472
6988.34 9675
6989.13 8723
6989.92 7651
6990.71 6663
6991.50 5982
6992.29 5387
6993.08 4881
6993.87 4713
6994.66 4868
6995.45 5168
6996.24 5678
6997.02 6513
6997.81 7371
6998.60 8259
6999.39 9070
7000.18 9372
7000.97 9216
7001.76 8788
7002.55 8068
7003.34 7181
7004.13 6178
7004.92 5399
7005.71 4519
7006.50 3921
7007.29 3409
7008.08 3144
7008.87 2896
7009.66 2704
7010.45 2559
7011.24 2600
7012.03 2577
7012.82 2573
7013.61 2632
7014.40 2554
7015.19 2549
7015.98 2600
7016.77 2476
7017.56 2396
7018.35 2328
7019.15 2283
7019.94 2227
7020.73 2247
7021.52 2247
7022.31 2237
7023.10 2250
7023.89 2285
7024.68 2356
7025.47 2341
7026.26 2405
7027.05 2397
7027.85 2415
7028.64 2392
7029.43 2281
7030.22 2209
7031.01 2245
7031.80 2191
7032.59 2142
7033.38 2145
7034.18 2134
7034.97 2142
7035.76 2238
7036.55 2253
7037.34 2318
7038.13 2286
7038.93 2337
7039.72 2348
7040.51 2400
7041.30 2309
7042.09 2331
7042.89 2273
7043.68 2244
7044.47 2218
7045.26 2277
7046.05 2228
7046.85 2282
7047.64 2410
7048.43 2608
7049.22 2567
7050.01 2563
7050.81 2585
7051.60 2559
7052.39 2507
7053.18 2369
7053.98 2344
7054.77 2160
7055.56 2169
7056.36 2109
7057.15 2021
7057.94 2027
7058.73 1998
7059.53 1980
7060.32 1987
7061.11 1991
7061.91 1993
7062.70 1989
7063.49 1982
7064.29 1960
7065.08 1944
7065.87 1951
7066.66 1964
7067.46 1924
7068.25 1908
7069.04 1909
7069.84 1855
7070.63 1809
7071.43 1817
7072.22 1807
7073.01 1840
7073.81 1719
7074.60 1664
7075.39 1671
7076.19 1784
7076.98 1670
7077.78 1683
7078.57 1652
7079.36 1673
7080.16 1640
7080.95 1637
7081.75 1602
7082.54 1638
7083.33 1638
7084.13 1641
7084.92 1674
7085.72 1572
7086.51 1537
7087.31 1571
7088.10 1589
7088.90 1593
7089.69 1680
7090.48 1743
7091.28 1728
7092.07 1722
7092.87 1689
7093.66 1634
7094.46 1734
7095.25 1692
7096.05 1610
7096.84 1516
7097.64 1498
7098.43 1460
7099.23 1441
7100.02 1519
7100.82 1516
7101.61 1430
7102.41 1425
7103.20 1333
7104.00 1390
7104.80 1423
7105.59 1314
7106.39 1267
7107.18 1260
7107.98 1291
7108.77 1261
7109.57 1238
7110.36 1254
7111.16 1247
7111.96 1247
7112.75 1263
7113.55 1207
7114.34 1215
7115.14 1192
7115.94 1245
7116.73 1212
7117.53 1137
7118.32 1195
7119.12 1220
7119.92 1288
7120.71 1251
7121.51 1171
7122.31 1148
7123.10 1153
7123.90 1172
7124.70 1167
7125.49 1160
7126.29 1160
7127.09 1134
7127.88 1169
7128.68 1229
7129.48 1238
7130.27 1211
7131.07 1217
7131.87 1207
7132.66 1239
7133.46 1216
7134.26 1172
7135.06 1203
7135.85 1158
7136.65 1095
7137.45 1120
7138.24 1166
7139.04 1181
7139.84 1157
7140.64 1146
7141.43 1056
7142.23 1126
7143.03 1146
7143.83 1157
7144.62 1113
7145.42 1214
7146.22 1186
7147.02 1139
7147.82 1158
7148.61 1103
7149.41 1158
7150.21 1162
7151.01 1135
7151.81 1087
7152.60 1130
7153.40 1155
7154.20 1111
7155.00 1120
7155.80 1137
7156.59 1139
7157.39 1103
7158.19 1119
7158.99 1140
7159.79 1096
7160.59 1104
7161.39 1091
7162.18 1086
7162.98 1050
7163.78 1025
7164.58 1051
7165.38 1035
7166.18 1007
7166.98 1022
7167.78 1076
7168.57 1164
7169.37 1098
7170.17 1090
7170.97 1121
7171.77 1093
7172.57 1106
7173.37 1098
7174.17 1066
7174.97 1030
7175.77 1044
7176.57 1083
7177.37 1070
7178.17 1008
7178.97 1058
7179.77 1062
7180.56 1062
7181.36 1075
7182.16 1118
7182.96 1079
7183.76 1093
7184.56 1131
7185.36 1165
7186.16 1115
7186.96 1065
7187.76 1067
7188.56 1030
7189.36 990
7190.16 982
7190.96 978
7191.76 1015
7192.57 943
7193.37 940
7194.17 996
7194.97 950
7195.77 993
7196.57 940
7197.37 980
7198.17 1053
7198.97 1000
7199.77 1020
7200.57 965
7201.37 992
7202.17 1012
7202.97 976
7203.77 948
7204.58 950
7205.38 933
7206.18 927
7206.98 968
7207.78 931
7208.58 930
7209.38 956
7210.18 928
7210.99 927
7211.79 948
7212.59 985
7213.39 1017
7214.19 973
7214.99 937
7215.79 981
7216.60 944
7217.40 970
7218.20 927
7219.00 941
7219.80 941
7220.60 962
7221.41 1022
7222.21 1004
7223.01 1030
7223.81 976
7224.62 1013
7225.42 973
7226.22 955
7227.02 982
7227.82 1007
7228.63 1002
7229.43 1024
7230.23 1005
7231.03 990
7231.84 1068
7232.64 1012
7233.44 1055
7234.24 1068
7235.05 1062
7235.85 1055
7236.65 1031
7237.45 1125
7238.26 1115
7239.06 1145
7239.86 1119
7240.67 1107
7241.47 1086
7242.27 1128
7243.08 1128
7243.88 1144
7244.68 1148
7245.49 1137
7246.29 1097
7247.09 1129
7247.90 1119
7248.70 1175
7249.50 1138
7250.31 1115
7251.11 1169
7251.91 1174
7252.72 1181
7253.52 1162
7254.32 1183
7255.13 1162
7255.93 1162
7256.74 1183
7257.54 1149
7258.34 1198
7259.15 1262
7259.95 1235
7260.76 1319
7261.56 1373
7262.36 1322
7263.17 1353
7263.97 1372
7264.78 1325
7265.58 1321
7266.39 1345
7267.19 1381
7268.00 1415
7268.80 1378
7269.60 1373
7270.41 1366
7271.21 1399
7272.02 1424
7272.82 1428
7273.63 1411
7274.43 1455
7275.24 1458
7276.04 1427
7276.85 1483
7277.65 1543
7278.46 1585
7279.26 1598
7280.07 1800
7280.87 1902
7281.68 2198
7282.48 2395
7283.29 2643
7284.09 2883
7284.90 2876
7285.71 2921
7286.51 2823
7287.32 2654
7288.12 2449
7288.93 2237
7289.73 2062
7290.54 1860
7291.35 1671
7292.15 1597
7292.96 1533
7293.76 1519
7294.57 1538
7295.38 1486
7296.18 1480
7296.99 1473
7297.79 1420
7298.60 1538
7299.41 1543
7300.21 1501
7301.02 1480
7301.82 1474
7302.63 1462
7303.44 1493
7304.24 1552
7305.05 1531
7305.86 1654
7306.66 1642
7307.47 1747
7308.28 1788
7309.08 1874
7309.89 1990
7310.70 2087
7311.50 2084
7312.31 2014
7313.12 2041
7313.93 2002
7314.73 2026
7315.54 1940
7316.35 2069
7317.15 2082
7317.96 2134
7318.77 2116
7319.58 2234
7320.38 2326
7321.19 2320
7322.00 2297
7322.81 2229
7323.61 2194
7324.42 2107
7325.23 1932
7326.04 1860
7326.84 1787
7327.65 1756
7328.46 1691
7329.27 1695
7330.08 1671
7330.88 1672
7331.69 1776
7332.50 1803
7333.31 1862
7334.12 1954
7334.92 1970
7335.73 2060
7336.54 2078
7337.35 2048
7338.16 2009
7338.97 1916
7339.78 1825
7340.58 1725
7341.39 1659
7342.20 1584
7343.01 1562
7343.82 1522
7344.63 1470
7345.44 1502
7346.24 1495
7347.05 1521
7347.86 1518
7348.67 1499
7349.48 1460
7350.29 1499
7351.10 1491
7351.91 1421
7352.72 1381
7353.53 1414
7354.34 1431
7355.14 1409
7355.95 1382
7356.76 1380
7357.57 1432
7358.38 1479
7359.19 1480
7360.00 1547
7360.81 1523
7361.62 1509
7362.43 1534
7363.24 1531
7364.05 1644
7364.86 1633
7365.67 1599
7366.48 1582
7367.29 1505
7368.10 1528
7368.91 1534
7369.72 1532
7370.53 1602
7371.34 1580
7372.15 1605
7372.96 1644
7373.77 1632
7374.58 1653
7375.39 1640
7376.20 1701
7377.01 1788
7377.82 1880
7378.63 2012
7379.44 2110
7380.26 2255
7381.07 2343
7381.88 2408
7382.69 2362
7383.50 2264
7384.31 2182
7385.12 2081
7385.93 1915
7386.74 1782
7387.55 1672
7388.36 1603
7389.18 1575
7389.99 1497
7390.80 1435
7391.61 1443
7392.42 1474
7393.23 1382
7394.04 1402
7394.86 1426
7395.67 1430
7396.48 1406
7397.29 1554
7398.10 1689
7398.91 1812
7399.73 1897
7400.54 2014
7401.35 2025
7402.16 2039
7402.97 1987
7403.79 1857
7404.60 1843
7405.41 1769
7406.22 1764
7407.03 1606
7407.85 1618
7408.66 1590
7409.47 1540
7410.28 1478
7411.10 1396
7411.91 1351
7412.72 1275
7413.53 1186
7414.35 1175
7415.16 1188
7415.97 1174
7416.78 1142
7417.60 1051
7418.41 1111
7419.22 1177
7420.03 1114
7420.85 1062
7421.66 1115
7422.47 1099
7423.29 1089
7424.10 1028
7424.91 1017
7425.73 1027
7426.54 1068
7427.35 1040
7428.17 1035
7428.98 1024
7429.79 1031
7430.61 1047
7431.42 1031
7432.23 995
7433.05 1006
7433.86 1048
7434.67 989
7435.49 1068
7436.30 1089
7437.12 1022
7437.93 1083
7438.74 1159
7439.56 1133
7440.37 1089
7441.18 1118
7442.00 1123
7442.81 1078
7443.63 1030
7444.44 1122
7445.26 1092
7446.07 1104
7446.88 1034
7447.70 1051
7448.51 1069
7449.33 1038
7450.14 989
7450.96 1037
7451.77 1047
7452.59 1096
7453.40 1068
7454.22 1040
7455.03 1035
7455.85 1047
7456.66 1041
7457.47 1041
7458.29 1034
7459.10 1007
7459.92 1025
7460.74 1061
7461.55 1067
7462.37 1109
7463.18 1088
7464.00 1017
7464.81 1100
7465.63 1077
7466.44 1100
7467.26 1043
7468.07 1066
7468.89 1091
7469.70 1091
7470.52 1100
7471.34 1035
7472.15 1081
7472.97 989
7473.78 1031
7474.60 1050
7475.41 1047
7476.23 971
7477.05 1018
7477.86 973
7478.68 974
7479.49 950
7480.31 929
7481.13 971
7481.94 962
7482.76 972
7483.58 931
7484.39 964
7485.21 908
7486.03 994
7486.84 939
7487.66 963
7488.48 960
7489.29 901
7490.11 917
7490.93 949
7491.74 912
7492.56 933
7493.38 911
7494.19 905
7495.01 903
7495.83 909
7496.64 917
7497.46 917
7498.28 922
7499.10 903
7499.91 895
7500.73 919
7501.55 901
7502.36 912
7503.18 901
7504.00 924
7504.82 931
7505.63 899
7506.45 881
7507.27 895
7508.09 846
7508.90 858
7509.72 856
7510.54 902
7511.36 875
7512.18 898
7512.99 857
7513.81 905
7514.63 878
7515.45 881
7516.27 894
7517.08 862
7517.90 922
7518.72 876
7519.54 909
7520.36 931
7521.18 861
7521.99 892
7522.81 907
7523.63 868
7524.45 895
7525.27 890
7526.09 830
7526.91 844
7527.72 825
7528.54 823
7529.36 876
7530.18 926
7531.00 885
7531.82 917
7532.64 866
7533.46 923
7534.28 888
7535.10 895
7535.91 899
7536.73 914
7537.55 876
7538.37 976
7539.19 971
7540.01 913
7540.83 964
7541.65 956
7542.47 956
7543.29 908
7544.11 945
7544.93 974
7545.75 912
7546.57 967
7547.39 983
7548.21 962
7549.03 919
7549.85 943
7550.67 943
7551.49 933
7552.31 935
7553.13 966
7553.95 991
7554.77 989
7555.59 1003
7556.41 974
7557.23 983
7558.05 1006
7558.87 1016
7559.69 1084
7560.51 1067
7561.33 1060
7562.15 996
7562.97 996
7563.79 984
7564.61 958
7565.44 963
7566.26 1003
7567.08 942
7567.90 970
7568.72 943
7569.54 981
7570.36 958
7571.18 964
7572.00 992
7572.82 941
7573.65 984
7574.47 1021
7575.29 1021
7576.11 960
7576.93 1007
7577.75 1026
7578.57 1011
7579.40 992
7580.22 977
7581.04 937
7581.86 1007
7582.68 996
7583.50 990
7584.33 991
7585.15 1031
7585.97 1059
7586.79 1095
7587.61 1101
7588.44 1093
7589.26 1114
7590.08 1103
7590.90 1098
7591.72 1106
7592.55 1171
7593.37 1085
7594.19 1061
7595.01 1061
7595.84 1065
7596.66 1115
7597.48 1122
7598.30 1129
7599.13 1128
7599.95 1133
7600.77 1190
7601.59 1250
7602.42 1260
7603.24 1325
7604.06 1379
7604.89 1381
7605.71 1424
7606.53 1452
7607.36 1375
7608.18 1349
7609.00 1304
7609.82 1283
7610.65 1188
7611.47 1160
7612.29 1187
7613.12 1137
7613.94 1173
7614.77 1256
7615.59 1267
7616.41 1274
7617.24 1272
7618.06 1199
7618.88 1215
7619.71 1283
7620.53 1236
7621.35 1190
7622.18 1136
7623.00 1157
7623.83 1160
7624.65 1128
7625.47 1209
7626.30 1269
7627.12 1243
7627.95 1320
7628.77 1473
7629.60 1488
7630.42 1539
7631.24 1566
7632.07 1591
7632.89 1516
7633.72 1435
7634.54 1466
7635.37 1357
7636.19 1247
7637.02 1183
7637.84 1130
7638.67 1087
7639.49 1045
7640.31 1035
7641.14 997
7641.96 920
7642.79 1005
7643.61 1000
7644.44 932
7645.26 916
7646.09 873
7646.92 906
7647.74 927
7648.57 912
7649.39 902
7650.22 892
7651.04 868
7651.87 898
7652.69 931
7653.52 915
7654.34 880
7655.17 876
7656.00 889
7656.82 885
7657.65 891
7658.47 871
7659.30 907
7660.12 916
7660.95 924
7661.78 864
7662.60 835
7663.43 900
7664.25 867
7665.08 892
7665.91 908
7666.73 883
7667.56 931
7668.39 871
7669.21 869
7670.04 880
7670.87 871
7671.69 897
7672.52 921
7673.35 894
7674.17 871
7675.00 821
7675.83 858
7676.65 859
7677.48 862
7678.31 833
7679.13 860
7679.96 844
7680.79 846
7681.61 810
7682.44 843
7683.27 820
7684.10 843
7684.92 828
7685.75 845
7686.58 849
7687.40 885
7688.23 876
7689.06 844
7689.89 847
7690.71 871
7691.54 869
7692.37 879
7693.20 834
7694.03 839
7694.85 840
7695.68 871
7696.51 953
7697.34 907
7698.16 841
7698.99 897
7699.82 896
7700.65 884
7701.48 890
7702.31 898
7703.13 874
7703.96 891
7704.79 852
7705.62 844
7706.45 864
7707.28 850
7708.10 895
7708.93 843
7709.76 917
7710.59 898
7711.42 945
7712.25 880
7713.08 860
7713.90 844
7714.73 867
7715.56 873
7716.39 883
7717.22 881
7718.05 917
7718.88 881
7719.71 853
7720.54 858
7721.37 884
7722.20 859
7723.02 870
7723.85 845
7724.68 835
7725.51 872
7726.34 851
7727.17 866
7728.00 841
7728.83 864
7729.66 881
7730.49 865
7731.32 857
7732.15 891
7732.98 872
7733.81 870
7734.64 850
7735.47 856
7736.30 819
7737.13 837
7737.96 826
7738.79 817
7739.62 814
7740.45 854
7741.28 872
7742.11 906
7742.94 958
7743.77 1013
7744.60 1143
7745.43 1268
7746.26 1374
7747.09 1457
7747.92 1526
7748.75 1486
7749.59 1415
7750.42 1363
7751.25 1313
7752.08 1213
7752.91 1052
7753.74 1030
7754.57 955
7755.40 933
7756.23 909
7757.06 873
7757.90 832
7758.73 851
7759.56 885
7760.39 870
7761.22 810
7762.05 841
7762.88 844
7763.71 875
7764.55 882
7765.38 860
7766.21 806
7767.04 812
7767.87 750
7768.70 773
7769.54 773
7770.37 811
7771.20 751
7772.03 766
7772.86 817
7773.70 757
7774.53 763
7775.36 761
7776.19 768
7777.02 831
7777.86 808
7778.69 830
7779.52 821
7780.35 814
7781.19 817
7782.02 793
7782.85 821
7783.68 835
7784.52 841
7785.35 868
7786.18 855
7787.01 841
7787.85 866
7788.68 846
7789.51 849
7790.35 812
7791.18 833
7792.01 848
7792.84 898
7793.68 851
7794.51 846
7795.34 856
7796.18 876
7797.01 884
7797.84 920
7798.68 854
7799.51 858
7800.34 882
7801.18 894
7802.01 920
7802.84 903
7803.68 902
7804.51 930
7805.35 924
7806.18 964
7807.01 918
7807.85 902
7808.68 900
7809.51 895
7810.35 951
7811.18 978
7812.02 1015
7812.85 1026
7813.68 996
7814.52 1029
7815.35 1081
7816.19 1070
7817.02 1068
7817.86 1043
7818.69 1026
7819.52 1038
7820.36 1022
7821.19 990
7822.03 1026
7822.86 1007
7823.70 1042
7824.53 1028
7825.37 994
7826.20 1040
7827.04 1034
7827.87 982
7828.71 992
7829.54 987
7830.38 937
7831.21 990
7832.05 943
7832.88 939
7833.72 978
7834.55 977
7835.39 959
7836.22 1011
7837.06 1016
7837.89 1002
7838.73 1018
7839.57 986
7840.40 988
7841.24 950
7842.07 915
7842.91 919
7843.74 915
7844.58 916
7845.42 898
7846.25 888
7847.09 801
7847.92 829
7848.76 860
7849.60 870
7850.43 888
7851.27 795
7852.10 830
7852.94 819
7853.78 777
7854.61 808
7855.45 868
7856.29 874
7857.12 894
7857.96 893
7858.79 831
7859.63 842
7860.47 807
7861.30 818
7862.14 807
7862.98 829
7863.81 839
7864.65 836
7865.49 833
7866.33 851
7867.16 849
7868.00 848
7868.84 923
7869.67 921
7870.51 866
7871.35 841
7872.19 879
7873.02 857
7873.86 917
7874.70 923
7875.54 941
7876.37 984
7877.21 1013
7878.05 983
7878.89 921
7879.72 887
7880.56 893
7881.40 881
7882.24 829
7883.07 824
7883.91 865
7884.75 836
7885.59 852
7886.43 892
7887.26 858
7888.10 845
7888.94 842
7889.78 913
7890.62 854
7891.45 847
7892.29 881
7893.13 869
7893.97 873
7894.81 846
7895.65 856
7896.49 853
7897.32 913
7898.16 870
7899.00 903
7899.84 891
7900.68 875
7901.52 832
7902.36 858
7903.20 903
7904.03 916
7904.87 868
7905.71 845
7906.55 889
7907.39 898
7908.23 900
7909.07 905
7909.91 955
7910.75 899
7911.59 978
7912.43 1016
7913.27 1099
7914.11 1117
7914.94 1179
7915.78 1265
7916.62 1261
7917.46 1308
7918.30 1366
7919.14 1352
7919.98 1292
7920.82 1294
7921.66 1221
7922.50 1092
7923.34 1078
7924.18 1038
7925.02 944
7925.86 938
7926.70 883
7927.54 907
7928.38 907
7929.22 935
7930.06 935
7930.90 940
7931.74 889
7932.59 884
7933.43 878
7934.27 842
7935.11 770
7935.95 759
7936.79 842
7937.63 803
7938.47 803
7939.31 810
7940.15 817
7940.99 806
7941.83 870
7942.67 895
7943.52 909
7944.36 867
7945.20 956
7946.04 933
7946.88 888
7947.72 880
7948.56 903
7949.40 902
7950.25 897
7951.09 872
7951.93 913
7952.77 946
7953.61 909
7954.45 909
7955.29 838
7956.14 862
7956.98 894
7957.82 860
7958.66 821
7959.50 804
7960.35 814
7961.19 836
7962.03 834
7962.87 828
7963.71 831
7964.56 863
7965.40 881
7966.24 881
7967.08 894
7967.93 893
7968.77 928
7969.61 888
7970.45 836
7971.29 842
7972.14 790
7972.98 734
7973.82 832
7974.67 834
7975.51 792
7976.35 741
7977.19 747
7978.04 785
7978.88 765
7979.72 746
7980.57 753
7981.41 760
7982.25 757
7983.09 767
7983.94 735
7984.78 712
7985.62 734
7986.47 717
7987.31 762
7988.15 755
7989.00 748
7989.84 707
7990.68 747
7991.53 699
7992.37 690
7993.22 719
7994.06 730
7994.90 683
7995.75 699
7996.59 731
7997.43 724
7998.28 718
7999.12 711
7999.97 746
8000.81 710
8001.65 754
8002.50 734
8003.34 705
8004.19 745
8005.03 715
8005.88 735
8006.72 701
8007.57 687
8008.41 717
8009.25 704
8010.10 696
8010.94 690
8011.79 719
8012.63 710
8013.48 637
8014.32 681
8015.17 748
8016.01 709
8016.86 705
8017.70 684
8018.55 706
8019.39 713
8020.24 642
8021.08 657
8021.93 686
8022.77 636
8023.62 666
8024.46 709
8025.31 704
8026.15 661
8027.00 730
8027.84 672
8028.69 698
8029.54 645
8030.38 681
8031.23 710
8032.07 692
8032.92 660
8033.76 736
8034.61 777
8035.46 721
8036.30 680
8037.15 657
8037.99 680
8038.84 710
8039.69 681
8040.53 681
8041.38 656
8042.22 654
8043.07 680
8043.92 717
8044.76 694
8045.61 664
8046.46 655
8047.30 673
8048.15 673
8049.00 681
8049.84 717
8050.69 690
8051.54 704
8052.38 673
8053.23 664
8054.08 644
8054.92 638
8055.77 637
8056.62 640
8057.46 633
8058.31 613
8059.16 661
8060.01 621
8060.85 619
8061.70 648
8062.55 638
8063.40 649
8064.24 628
8065.09 613
8065.94 613
8066.79 642
8067.63 574
8068.48 629
8069.33 609
8070.18 608
8071.02 602
8071.87 639
8072.72 623
8073.57 590
8074.42 584
8075.26 613
8076.11 637
8076.96 634
8077.81 640
8078.66 640
8079.50 621
8080.35 637
8081.20 580
8082.05 606
8082.90 616
8083.75 619
8084.59 644
8085.44 620
8086.29 637
8087.14 620
8087.99 643
8088.84 638
8089.69 578
8090.53 593
8091.38 592
8092.23 593
8093.08 601
8093.93 651
8094.78 597
8095.63 646
8096.48 614
8097.33 653
8098.18 607
8099.02 594
8099.87 637
8100.72 639
8101.57 678
8102.42 709
8103.27 638
8104.12 639
8104.97 646
8105.82 632
8106.67 629
8107.52 653
8108.37 634
8109.22 627
8110.07 646
8110.92 648
8111.77 648
8112.62 630
8113.47 658
8114.32 649
8115.17 676
8116.02 658
8116.87 713
8117.72 728
8118.57 695
8119.42 692
8120.27 714
8121.12 717
8121.97 671
8122.82 662
8123.67 671
8124.52 653
8125.37 637
8126.22 628
8127.07 669
8127.93 649
8128.78 642
8129.63 649
8130.48 616
8131.33 629
8132.18 655
8133.03 628
8133.88 645
8134.73 652
8135.58 655
8136.44 613
8137.29 616
8138.14 619
8138.99 656
8139.84 693
8140.69 649
8141.54 647
8142.39 684
8143.25 664
8144.10 648
8144.95 680
8145.80 657
8146.65 623
8147.50 664
8148.36 652
8149.21 651
8150.06 656
8150.91 657
8151.76 668
8152.62 694
8153.47 723
8154.32 735
8155.17 723
8156.02 695
8156.88 736
8157.73 740
8158.58 664
8159.43 657
8160.29 666
8161.14 682
8161.99 625
8162.84 633
8163.70 636
8164.55 625
8165.40 648
8166.25 648
8167.11 640
8167.96 620
8168.81 587
8169.67 587
8170.52 657
8171.37 623
8172.23 621
8173.08 617
8173.93 651
8174.78 601
8175.64 610
8176.49 576
8177.34 627
8178.20 581
8179.05 583
8179.90 590
8180.76 621
8181.61 588
8182.47 590
8183.32 588
8184.17 567
8185.03 594
8185.88 620
8186.73 623
8187.59 584
8188.44 615
8189.30 591
8190.15 556
8191.00 612
8191.86 576
8192.71 620
8193.57 649
8194.42 604
8195.27 624
8196.13 608
8196.98 602
8197.84 591
8198.69 580
8199.55 611
8200.40 643
8201.26 618
8202.11 629
8202.96 612
8203.82 582
8204.67 588
8205.53 593
8206.38 604
8207.24 596
8208.09 624
8208.95 619
8209.80 564
8210.66 580
8211.51 580
8212.37 589
8213.22 612
8214.08 589
8214.93 589
8215.79 655
8216.65 653
8217.50 625
8218.36 637
8219.21 654
8220.07 625
8220.92 626
8221.78 634
8222.63 611
8223.49 651
8224.35 702
8225.20 646
8226.06 634
8226.91 647
8227.77 674
8228.63 683
8229.48 616
8230.34 639
8231.19 658
8232.05 664
8232.91 629
8233.76 584
8234.62 657
8235.47 614
8236.33 589
8237.19 563
8238.04 572
8238.90 604
8239.76 626
8240.61 642
8241.47 650
8242.33 617
8243.18 645
8244.04 644
8244.90 618
8245.75 586
8246.61 577
8247.47 599
8248.33 591
8249.18 591
8250.04 606
8250.90 621
8251.75 649
8252.61 636
8253.47 607
8254.33 595
8255.18 631
8256.04 629
8256.90 579
8257.76 622
8258.61 623
8259.47 609
8260.33 611
8261.19 629
8262.04 626
8262.90 622
8263.76 597
8264.62 639
8265.48 633
8266.33 603
8267.19 627
8268.05 634
8268.91 620
8269.77 660
8270.62 618
8271.48 582
8272.34 612
8273.20 646
8274.06 630
8274.92 603
8275.77 633
8276.63 627
8277.49 600
8278.35 614
8279.21 601
8280.07 654
8280.93 616
8281.78 668
8282.64 637
8283.50 611
8284.36 639
8285.22 628
8286.08 626
8286.94 641
8287.80 623
8288.66 628
8289.51 659
8290.37 684
8291.23 668
8292.09 639
8292.95 627
8293.81 670
8294.67 674
8295.53 677
8296.39 663
8297.25 668
8298.11 649
8298.97 646
8299.83 680
8300.69 650
8301.55 625
8302.41 663
8303.27 687
8304.13 677
8304.99 643
8305.85 696
8306.71 666
8307.57 688
8308.43 694
8309.29 704
8310.15 697
8311.01 640
8311.87 669
8312.73 661
8313.59 659
8314.45 633
8315.31 647
8316.17 673
8317.03 689
8317.89 686
8318.75 718
8319.61 674
8320.47 691
8321.33 674
8322.20 641
8323.06 656
8323.92 680
8324.78 661
8325.64 682
8326.50 655
8327.36 696
8328.22 659
8329.08 641
8329.94 652
8330.81 706
8331.67 686
8332.53 737
8333.39 675
8334.25 691
8335.11 665
8335.97 691
8336.84 694
8337.70 699
8338.56 678
8339.42 690
8340.28 712
8341.15 698
8342.01 714
8342.87 730
8343.73 757
8344.59 758
8345.45 715
8346.32 736
8347.18 759
8348.04 754
8348.90 743
8349.77 750
8350.63 768
8351.49 742
8352.35 756
8353.22 733
8354.08 755
8354.94 784
8355.80 756
8356.67 740
8357.53 763
8358.39 774
8359.25 737
8360.12 758
8360.98 786
8361.84 749
8362.71 738
8363.57 770
8364.43 765
8365.29 782
8366.16 826
8367.02 806
8367.88 814
8368.75 871
8369.61 821
8370.47 794
8371.34 827
8372.20 835
8373.06 839
8373.93 865
8374.79 841
8375.65 866
8376.52 904
8377.38 851
8378.25 840
8379.11 877
8379.97 818
8380.84 868
8381.70 906
8382.56 853
8383.43 875
8384.29 892
8385.16 906
8386.02 941
8386.89 879
8387.75 953
8388.61 935
8389.48 912
8390.34 934
8391.21 974
8392.07 1041
8392.94 1030
8393.80 990
8394.67 1006
8395.53 994
8396.39 981
8397.26 970
8398.12 991
8398.99 1022
8399.85 1060
8400.72 1061
8401.58 1048
8402.45 1106
8403.31 1046
8404.18 1086
8405.04 1108
8405.91 1123
8406.77 1162
8407.64 1134
8408.50 1181
8409.37 1178
8410.24 1167
8411.10 1246
8411.97 1247
8412.83 1256
8413.70 1328
8414.56 1327
8415.43 1301
8416.29 1323
8417.16 1287
8418.03 1277
8418.89 1254
8419.76 1296
8420.62 1355
8421.49 1351
8422.36 1367
8423.22 1373
8424.09 1373
8424.95 1455
8425.82 1420
8426.69 1430
8427.55 1449
8428.42 1583
8429.28 1517
8430.15 1540
8431.02 1582
8431.88 1610
8432.75 1672
8433.62 1687
8434.48 1668
8435.35 1715
8436.22 1781
8437.08 1902
8437.95 1908
8438.82 1966
8439.68 2051
8440.55 2003
8441.42 2037
8442.29 2040
8443.15 2107
8444.02 2051
8444.89 2049
8445.75 1997
8446.62 2019
8447.49 2135
8448.36 2149
8449.22 2387
8450.09 2692
8450.96 3130
8451.83 3861
8452.69 4597
8453.56 5388
8454.43 5986
8455.30 6515
8456.16 6489
8457.03 6136
8457.90 5660
8458.77 5038
8459.64 4333
8460.50 3777
8461.37 3147
8462.24 2757
8463.11 2323
8463.98 2021
8464.84 1870
8465.71 1776
8466.58 1628
8467.45 1530
8468.32 1425
8469.19 1407
8470.05 1367
8470.92 1333
8471.79 1298
8472.66 1313
8473.53 1317
8474.40 1249
8475.27 1209
8476.13 1224
8477.00 1214
8477.87 1215
8478.74 1151
8479.61 1231
8480.48 1231
8481.35 1186
8482.22 1257
8483.09 1260
8483.96 1340
8484.82 1314
8485.69 1273
8486.56 1249
8487.43 1228
8488.30 1311
8489.17 1273
8490.04 1263
8490.91 1321
8491.78 1434
8492.65 1439
8493.52 1407
8494.39 1446
8495.26 1434
8496.13 1437
8497.00 1405
8497.87 1333
8498.74 1296
8499.61 1339
8500.48 1265
8501.35 1197
8502.22 1218
8503.09 1226
8503.96 1304
8504.83 1305
8505.70 1334
8506.57 1277
8507.44 1266
8508.31 1282
8509.18 1313
8510.05 1289
8510.92 1334
8511.79 1323
8512.66 1326
8513.53 1386
8514.40 1400
8515.27 1404
8516.15 1439
8517.02 1462
8517.89 1472
8518.76 1501
8519.63 1441
8520.50 1457
8521.37 1373
8522.24 1366
8523.11 1388
8523.98 1430
8524.86 1426
8525.73 1361
8526.60 1419
8527.47 1458
8528.34 1381
8529.21 1409
8530.08 1435
8530.96 1437
8531.83 1441
8532.70 1457
8533.57 1473
8534.44 1434
8535.31 1420
8536.19 1432
8537.06 1402
8537.93 1351
8538.80 1313
8539.67 1309
8540.55 1301
8541.42 1304
8542.29 1242
8543.16 1251
8544.03 1258
8544.91 1231
8545.78 1184
8546.65 1167
8547.52 1161
8548.40 1169
8549.27 1244
8550.14 1258
8551.01 1281
8551.89 1364
8552.76 1368
8553.63 1394
8554.51 1390
8555.38 1384
8556.25 1357
8557.12 1358
8558.00 1309
8558.87 1312
8559.74 1279
8560.62 1212
8561.49 1165
8562.36 1131
8563.24 1100
8564.11 1135
8564.98 1067
8565.86 1115
8566.73 1065
8567.60 1082
8568.48 1069
8569.35 1031
8570.22 1072
8571.10 1037
8571.97 1027
8572.84 1006
8573.72 1033
8574.59 1031
8575.46 1069
8576.34 1036
8577.21 1041
8578.09 1051
8578.96 1032
8579.83 1011
8580.71 1036
8581.58 1046
8582.46 1043
8583.33 1019
8584.21 1016
8585.08 1012
8585.95 1042
8586.83 1032
8587.70 1046
8588.58 1065
8589.45 1041
8590.33 1050
8591.20 1023
8592.08 1047
8592.95 1052
8593.83 1038
8594.70 1102
8595.58 1091
8596.45 1086
8597.33 1076
8598.20 1107
8599.08 1112
8599.95 1105
8600.83 1104
8601.70 1095
8602.58 1108
8603.45 1194
8604.33 1133
8605.20 1113
8606.08 1193
8606.95 1184
8607.83 1140
8608.70 1164
8609.58 1131
8610.45 1181
8611.33 1205
8612.21 1175
8613.08 1245
8613.96 1183
8614.83 1184
8615.71 1188
8616.59 1187
8617.46 1216
8618.34 1267
8619.21 1231
8620.09 1248
8620.97 1289
8621.84 1255
8622.72 1227
8623.59 1201
8624.47 1327
8625.35 1330
8626.22 1329
8627.10 1404
8627.98 1412
8628.85 1409
8629.73 1381
8630.61 1362
8631.48 1460
8632.36 1407
8633.24 1409
8634.11 1409
8634.99 1453
8635.87 1465
8636.74 1421
8637.62 1432
8638.50 1528
8639.37 1503
8640.25 1498
8641.13 1529
8642.01 1541
8642.88 1553
8643.76 1542
8644.64 1597
8645.52 1641
8646.39 1662
8647.27 1689
8648.15 1692
8649.03 1715
8649.90 1689
8650.78 1772
8651.66 1734
8652.54 1682
8653.41 1673
8654.29 1741
8655.17 1783
8656.05 1747
8656.93 1742
8657.80 1820
8658.68 1793
8659.56 1775
8660.44 1809
8661.32 1766
8662.19 1752
8663.07 1769
8663.95 1722
8664.83 1839
8665.71 1820
8666.59 1976
8667.46 2002
8668.34 2004
8669.22 2158
8670.10 2335
8670.98 2549
8671.86 2739
8672.74 2879
8673.62 2997
8674.49 3209
8675.37 3275
8676.25 3122
8677.13 2940
8678.01 2784
8678.89 2730
8679.77 2531
8680.65 2439
8681.53 2275
8682.41 2232
8683.29 2159
8684.16 2167
8685.04 2216
8685.92 2325
8686.80 2485
8687.68 2778
8688.56 3167
8689.44 3629
8690.32 4103
8691.20 4450
8692.08 4653
8692.96 4825
8693.84 4690
8694.72 4360
8695.60 3884
8696.48 3483
8697.36 3062
8698.24 2633
8699.12 2372
8700.00 2126
8700.88 1933
8701.76 1854
8702.64 1729
8703.52 1669
8704.40 1666
8705.28 1559
8706.16 1572
8707.04 1579
8707.92 1514
8708.80 1480
8709.69 1524
8710.57 1468
8711.45 1476
8712.33 1502
8713.21 1488
8714.09 1485
8714.97 1473
8715.85 1396
8716.73 1474
8717.61 1440
8718.49 1439
8719.38 1453
8720.26 1484
8721.14 1510
8722.02 1507
8722.90 1485
8723.78 1498
8724.66 1551
8725.54 1571
8726.43 1612
8727.31 1607
8728.19 1546
8729.07 1587
8729.95 1646
8730.83 1693
8731.72 1661
8732.60 1648
8733.48 1625
8734.36 1623
8735.24 1613
8736.13 1683
8737.01 1702
8737.89 1621
8738.77 1649
8739.65 1564
8740.54 1567
8741.42 1594
8742.30 1679
8743.18 1650
8744.07 1600
8744.95 1622
8745.83 1659
8746.71 1631
8747.60 1641
8748.48 1627
8749.36 1646
8750.24 1723
8751.13 1712
8752.01 1753
8752.89 1720
8753.77 1840
8754.66 1871
8755.54 1802
8756.42 1757
8757.31 1830
8758.19 1816
8759.07 1902
8759.96 1951
8760.84 1912
8761.72 1871
8762.61 2027
8763.49 2041
8764.37 2044
8765.26 2021
8766.14 2066
8767.02 2085
8767.91 2044
8768.79 2005
8769.67 1969
8770.56 1988
8771.44 1973
8772.32 1979
8773.21 1930
8774.09 1992
8774.98 2044
8775.86 2113
8776.74 2216
8777.63 2579
8778.51 2876
8779.40 3202
8780.28 3645
8781.17 4019
8782.05 4215
8782.93 4190
8783.82 4048
8784.70 3739
8785.59 3380
8786.47 3087
8787.36 2684
8788.24 2389
8789.13 2142
8790.01 2013
8790.89 1867
8791.78 1783
8792.66 1644
8793.55 1646
8794.43 1696
8795.32 1693
8796.20 1678
8797.09 1826
8797.97 1725
8798.86 1674
8799.74 1648
8800.63 1611
8801.52 1502
8802.40 1442
8803.29 1431
8804.17 1355
8805.06 1322
8805.94 1255
8806.83 1235
8807.71 1260
8808.60 1258
8809.48 1261
8810.37 1220
8811.26 1291
8812.14 1266
8813.03 1230
8813.91 1197
8814.80 1235
8815.69 1230
8816.57 1239
8817.46 1255
8818.34 1316
8819.23 1284
8820.12 1234
8821.00 1248
8821.89 1218
8822.77 1210
8823.66 1228
8824.55 1180
8825.43 1167
8826.32 1147
8827.21 1163
8828.09 1182
8828.98 1153
8829.87 1142
8830.75 1150
8831.64 1133
8832.53 1156
8833.41 1170
8834.30 1185
8835.19 1172
8836.08 1198
8836.96 1197
8837.85 1171
8838.74 1192
8839.62 1137
8840.51 1181
8841.40 1169
8842.29 1222
8843.17 1208
8844.06 1229
8844.95 1173
8845.84 1265
8846.72 1205
8847.61 1185
8848.50 1182
8849.39 1205
8850.27 1184
8851.16 1206
8852.05 1156
8852.94 1092
8853.82 1096
8854.71 1120
8855.60 1125
8856.49 1073
8857.38 1107
8858.26 1086
8859.15 1096
8860.04 1069
8860.93 1081
8861.82 1069
8862.71 1091
8863.59 1023
8864.48 999
8865.37 1007
8866.26 1031
8867.15 1009
8868.04 992
8868.93 951
8869.81 962
8870.70 963
8871.59 936
8872.48 929
8873.37 923
8874.26 881
8875.15 936
8876.04 891
8876.93 895
8877.81 913
8878.70 881
8879.59 885
8880.48 879
8881.37 862
8882.26 887
8883.15 850
8884.04 839
8884.93 829
8885.82 860
8886.71 811
8887.60 815
8888.49 801
8889.38 824
8890.27 801
8891.16 807
8892.05 742
8892.94 796
8893.83 758
8894.72 779
8895.61 798
8896.50 772
8897.39 769
8898.28 766
8899.17 776
8900.06 774
8900.95 774
8901.84 754
8902.73 761
8903.62 756
8904.51 748
8905.40 707
8906.29 719
8907.18 728
8908.07 713
8908.96 714
8909.85 721
8910.74 739
8911.63 724
8912.52 709
8913.41 697
8914.31 704
8915.20 706
8916.09 719
8916.98 714
8917.87 733
8918.76 716
8919.65 668
8920.54 681
8921.43 656
8922.33 687
8923.22 669
8924.11 703
8925.00 749
8925.89 700
8926.78 716
8927.67 674
8928.57 664
8929.46 694
8930.35 691
8931.24 687
8932.13 674
8933.03 651
8933.92 661
8934.81 653
8935.70 674
8936.59 651
8937.49 673
8938.38 660
8939.27 632
8940.16 650
8941.05 664
8941.95 612
8942.84 620
8943.73 633
8944.62 662
8945.52 611
8946.41 601
8947.30 634
8948.19 627
8949.09 638
8949.98 626
8950.87 664
8951.76 668
8952.66 668
8953.55 638
8954.44 627
8955.34 611
8956.23 621
8957.12 643
8958.02 613
8958.91 602
8959.80 688
8960.69 638
8961.59 628
8962.48 611
8963.37 621
8964.27 623
8965.16 649
8966.05 592
8966.95 602
8967.84 580
8968.74 624
8969.63 615
8970.52 658
8971.42 596
8972.31 616
8973.20 610
8974.10 637
8974.99 617
8975.89 587
8976.78 606
8977.67 629
8978.57 627
8979.46 602
8980.36 619
8981.25 588
8982.15 603
8983.04 606
8983.93 579
8984.83 574
8985.72 595
8986.62 564
8987.51 533
8988.41 572
8989.30 558
8990.20 552
8991.09 557
8991.99 572
8992.88 588
8993.78 548
8994.67 533
8995.57 545
8996.46 546
8997.36 564
8998.25 543
8999.15 506
9000.04 526
9000.94 533
9001.83 534
9002.73 543
9003.62 523
9004.52 555
9005.41 530
9006.31 514
9007.20 532
9008.10 525
9009.00 523
9009.89 528
9010.79 531
9011.68 522
9012.58 537
9013.47 566
9014.37 504
9015.27 542
9016.16 485
9017.06 487
9017.95 497
9018.85 507
9019.75 531
9020.64 519
9021.54 527
9022.43 529
9023.33 487
9024.23 506
9025.12 525
9026.02 499
9026.92 546
9027.81 541
9028.71 566
9029.61 567
9030.50 522
9031.40 580
9032.30 560
9033.19 510
9034.09 510
9034.99 521
9035.88 549
9036.78 531
9037.68 505
9038.58 521
9039.47 541
9040.37 551
9041.27 535
9042.16 530
9043.06 537
9043.96 562
9044.86 535
9045.75 543
9046.65 493
9047.55 530
9048.45 558
9049.34 569
9050.24 531
9051.14 574
9052.04 567
9052.94 566
9053.83 516
9054.73 507
9055.63 556
9056.53 554
9057.43 585
9058.32 529
9059.22 518
9060.12 514
9061.02 551
9061.92 544
9062.81 565
9063.71 556
9064.61 590
9065.51 588
9066.41 595
9067.31 602
9068.21 588
9069.10 602
9070.00 583
9070.90 581
9071.80 536
9072.70 507
9073.60 530
9074.50 547
9075.40 506
9076.29 525
9077.19 501
9078.09 508
9078.99 520
9079.89 536
9080.79 529
9081.69 520
9082.59 540
9083.49 544
9084.39 550
9085.29 537
9086.19 536
9087.09 527
9087.98 570
9088.88 527
9089.78 562
9090.68 526
9091.58 511
9092.48 536
9093.38 518
9094.28 482
9095.18 528
9096.08 551
9096.98 494
9097.88 530
9098.78 533
9099.68 564
9100.58 526
9101.48 530
9102.38 514
9103.28 505
9104.18 534
9105.08 549
9105.99 533
9106.89 515
9107.79 486
9108.69 521
9109.59 560
9110.49 487
9111.39 495
9112.29 503
9113.19 531
9114.09 519
9114.99 515
9115.89 522
9116.79 504
9117.69 513
9118.60 580
9119.50 546
9120.40 513
9121.30 552
9122.20 491
9123.10 521
9124.00 517
9124.90 539
9125.81 551
9126.71 528
9127.61 504
9128.51 512
9129.41 522
9130.31 526
9131.22 496
9132.12 524
9133.02 535
9133.92 536
9134.82 513
9135.72 503
9136.63 606
9137.53 550
9138.43 546
9139.33 534
9140.23 542
9141.14 552
9142.04 520
9142.94 497
9143.84 550
9144.75 495
9145.65 527
9146.55 533
9147.45 519
9148.36 511
9149.26 504
9150.16 510
9151.06 498
9151.97 501
9152.87 522
9153.77 483
9154.67 484
9155.58 499
9156.48 492
9157.38 511
9158.29 527
9159.19 537
9160.09 510
9161.00 506
9161.90 533
9162.80 523
9163.71 499
9164.61 539
9165.51 534
9166.42 554
9167.32 504
9168.22 509
9169.13 478
9170.03 503
9170.93 547
9171.84 532
9172.74 569
9173.64 521
9174.55 489
9175.45 535
9176.36 546
9177.26 523
9178.16 548
9179.07 529
9179.97 528
9180.88 525
9181.78 538
9182.69 544
9183.59 550
9184.49 508
9185.40 525
9186.30 546
9187.21 544
9188.11 528
9189.02 533
9189.92 543
9190.82 531
9191.73 524
9192.63 544
9193.54 573
9194.44 543
9195.35 555
9196.25 598
9197.16 556
9198.06 594
9198.97 560
9199.87 621
9200.78 644
9201.68 593
9202.59 565
9203.49 572
9204.40 597
9205.30 547
9206.21 517
9207.12 565
9208.02 555
9208.93 568
9209.83 562
9210.74 542
9211.64 538
9212.55 555
9213.45 585
9214.36 541
9215.27 552
9216.17 579
9217.08 585
9217.98 588
9218.89 598
9219.80 557
9220.70 563
9221.61 570
9222.51 535
9223.42 541
9224.33 545
9225.23 543
9226.14 545
9227.05 546
9227.95 560
9228.86 546
9229.77 532
9230.67 522
9231.58 535
9232.49 517
9233.39 536
9234.30 540
9235.21 553
9236.11 559
9237.02 517
9237.93 553
9238.83 511
9239.74 523
9240.65 513
9241.55 530
9242.46 490
9243.37 517
9244.28 531
9245.18 525
9246.09 541
9247.00 518
9247.91 533
9248.81 510
9249.72 519
9250.63 518
9251.54 556
9252.44 539
9253.35 542
9254.26 518
9255.17 561
9256.07 542
9256.98 556
9257.89 533
9258.80 534
9259.71 542
9260.61 543
9261.52 537
9262.43 488
9263.34 525
9264.25 523
9265.16 556
9266.06 546
9266.97 525
9267.88 539
9268.79 533
9269.70 548
9270.61 551
9271.51 583
9272.42 537
9273.33 535
9274.24 544
9275.15 563
9276.06 576
9276.97 546
9277.88 538
9278.78 543
9279.69 533
9280.60 570
9281.51 591
9282.42 539
9283.33 518
9284.24 522
9285.15 575
9286.06 541
9286.97 550
9287.88 536
9288.79 576
9289.70 556
9290.60 556
9291.51 546
9292.42 574
9293.33 581
9294.24 610
9295.15 586
9296.06 551
9296.97 577
9297.88 583
9298.79 589
9299.70 604
9300.61 568
9301.52 602
9302.43 604
9303.34 564
9304.25 581
9305.16 591
9306.07 565
9306.98 589
9307.89 608
9308.80 606
9309.71 624
9310.63 619
9311.54 599
9312.45 573
9313.36 580
9314.27 603
9315.18 604
9316.09 576
9317.00 570
9317.91 587
9318.82 604
9319.73 572
9320.64 525
9321.55 568
9322.47 583
9323.38 613
9324.29 602
9325.20 586
9326.11 574
9327.02 565
9327.93 570
9328.84 587
9329.76 581
9330.67 602
9331.58 582
9332.49 558
9333.40 584
9334.31 605
9335.23 601
9336.14 578
9337.05 590
9337.96 572
9338.87 588
9339.78 571
9340.70 565
9341.61 562
9342.52 552
9343.43 578
9344.34 579
9345.26 636
9346.17 587
9347.08 548
9347.99 505
9348.91 584
9349.82 592
9350.73 576
9351.64 578
9352.56 595
9353.47 585
9354.38 590
9355.29 615
9356.21 605
9357.12 605
9358.03 578
9358.94 604
9359.86 572
9360.77 611
9361.68 569
9362.60 608
9363.51 578
9364.42 587
9365.34 596
9366.25 582
9367.16 593
9368.08 604
9368.99 594
9369.90 630
9370.82 626
9371.73 606
9372.64 629
9373.56 622
9374.47 594
9375.38 599
9376.30 611
9377.21 614
9378.12 629
9379.04 582
9379.95 595
9380.87 617
9381.78 673
9382.69 651
9383.61 626
9384.52 632
9385.44 653
9386.35 691
9387.27 698
9388.18 674
9389.09 662
9390.01 714
9390.92 703
9391.84 703
9392.75 716
9393.67 716
9394.58 694
9395.50 705
9396.41 747
9397.32 704
9398.24 695
9399.15 707
9400.07 761
9400.98 725
9401.90 682
9402.81 628
9403.73 676
9404.64 678
9405.56 681
9406.47 635
9407.39 658
9408.30 671
9409.22 681
9410.14 664
9411.05 658
9411.97 655
9412.88 615
9413.80 667
9414.71 670
9415.63 649
9416.54 635
9417.46 697
9418.38 686
9419.29 658
9420.21 656
9421.12 666
9422.04 672
9422.95 668
9423.87 707
9424.79 693
9425.70 683
9426.62 680
9427.54 688
9428.45 714
9429.37 682
9430.28 712
9431.20 739
9432.12 681
9433.03 726
9433.95 767
9434.87 811
9435.78 751
9436.70 781
9437.62 709
9438.53 747
9439.45 773
9440.37 780
9441.28 760
9442.20 778
9443.12 748
9444.03 732
9444.95 763
9445.87 790
9446.79 815
9447.70 796
9448.62 893
9449.54 990
9450.45 1005
9451.37 1119
9452.29 1154
9453.21 1165
9454.12 1165
9455.04 1126
9455.96 1090
9456.88 1000
9457.79 949
9458.71 875
9459.63 825
9460.55 802
9461.47 795
9462.38 795
9463.30 736
9464.22 746
9465.14 759
9466.06 718
9466.97 718
9467.89 699
9468.81 688
9469.73 723
9470.65 702
9471.56 683
9472.48 721
9473.40 701
9474.32 715
9475.24 762
9476.16 743
9477.08 744
9477.99 758
9478.91 759
9479.83 766
9480.75 764
9481.67 796
9482.59 786
9483.51 803
9484.43 796
9485.34 705
9486.26 726
9487.18 717
9488.10 721
9489.02 756
9489.94 730
9490.86 673
9491.78 717
9492.70 699
9493.62 712
9494.54 655
9495.46 682
9496.38 718
9497.30 699
9498.22 663
9499.13 687
9500.05 718
9500.97 700
9501.89 727
9502.81 699
9503.73 740
9504.65 704
9505.57 733
9506.49 706
9507.41 730
9508.33 732
9509.25 727
9510.17 743
9511.09 733
9512.01 719
9512.93 742
9513.86 807
9514.78 747
9515.70 742
9516.62 788
9517.54 762
9518.46 689
9519.38 762
9520.30 739
9521.22 710
9522.14 733
9523.06 756
9523.98 769
9524.90 745
9525.82 761
9526.75 742
9527.67 779
9528.59 814
9529.51 835
9530.43 851
9531.35 821
9532.27 885
9533.19 921
9534.11 888
9535.04 858
9535.96 812
9536.88 833
9537.80 786
9538.72 812
9539.64 801
9540.57 749
9541.49 783
9542.41 725
9543.33 715
9544.25 754
9545.17 827
9546.10 758
9547.02 732
9547.94 734
9548.86 800
9549.78 789
9550.71 792
9551.63 761
9552.55 742
9553.47 764
9554.40 775
9555.32 784
9556.24 732
9557.16 766
9558.09 756
9559.01 741
9559.93 787
9560.85 839
9561.78 778
9562.70 815
9563.62 798
9564.54 822
9565.47 800
9566.39 760
9567.31 735
9568.24 760
9569.16 778
9570.08 794
9571.00 806
9571.93 779
9572.85 807
9573.77 781
9574.70 782
9575.62 743
9576.54 778
9577.47 814
9578.39 799
9579.31 771
9580.24 785
9581.16 774
9582.09 766
9583.01 824
9583.93 811
9584.86 765
9585.78 826
9586.70 816
9587.63 789
9588.55 823
9589.48 842
9590.40 853
9591.32 855
9592.25 834
9593.17 821
9594.10 827
9595.02 849
9595.95 873
9596.87 870
9597.79 855
9598.72 881
9599.64 888
9600.57 903
9601.49 869
9602.42 902
9603.34 934
9604.27 966
9605.19 939
9606.12 918
9607.04 936
9607.97 979
9608.89 937
9609.82 946
9610.74 942
9611.67 971
9612.59 976
9613.52 938
9614.44 962
9615.37 953
9616.29 1004
9617.22 1019
9618.14 1022
9619.07 1004
9619.99 1010
9620.92 1000
9621.85 1045
9622.77 1053
9623.70 1063
9624.62 1099
9625.55 1144
9626.47 1104
9627.40 1134
9628.33 1135
9629.25 1175
9630.18 1191
9631.10 1195
9632.03 1204
9632.96 1210
9633.88 1183
9634.81 1222
9635.73 1234
9636.66 1244
9637.59 1197
9638.51 1264
9639.44 1293
9640.37 1254
9641.29 1294
9642.22 1284
9643.15 1309
9644.07 1461
9645.00 1508
9645.93 1538
9646.85 1471
9647.78 1585
9648.71 1608
9649.63 1623
9650.56 1644
9651.49 1596
9652.41 1516
9653.34 1526
9654.27 1547
9655.20 1463
9656.12 1394
9657.05 1422
9657.98 1377
9658.90 1387
9659.83 1380
9660.76 1400
9661.69 1372
9662.61 1433
9663.54 1391
9664.47 1424
9665.40 1416
9666.32 1404
9667.25 1501
9668.18 1526
9669.11 1495
9670.04 1570
9670.96 1506
9671.89 1514
9672.82 1509
9673.75 1485
9674.68 1553
9675.60 1503
9676.53 1516
9677.46 1496
9678.39 1530
9679.32 1527
9680.25 1553
9681.17 1593
9682.10 1554
9683.03 1503
9683.96 1552
9684.89 1533
9685.82 1622
9686.75 1593
9687.67 1616
9688.60 1671
9689.53 1591
9690.46 1651
9691.39 1705
9692.32 1679
9693.25 1728
9694.18 1799
9695.11 1843
9696.03 1937
9696.96 1969
9697.89 2023
9698.82 2045
9699.75 2025
9700.68 1950
9701.61 1912
9702.54 1857
9703.47 1756
9704.40 1818
9705.33 1783
9706.26 1711
9707.19 1614
9708.12 1633
9709.05 1664
9709.98 1619
9710.91 1650
9711.84 1755
9712.77 1796
9713.70 1772
9714.63 1843
9715.56 1823
9716.49 1805
9717.42 1737
9718.35 1688
9719.28 1617
9720.21 1548
9721.14 1443
9722.07 1397
9723.00 1373
9723.93 1414
9724.86 1327
9725.79 1374
9726.72 1357
9727.65 1363
9728.58 1363
9729.51 1365
9730.44 1445
9731.37 1483
9732.31 1426
9733.24 1436
9734.17 1417
9735.10 1410
9736.03 1379
9736.96 1359
9737.89 1329
9738.82 1216
9739.75 1186
9740.69 1198
9741.62 1182
9742.55 1160
9743.48 1224
9744.41 1182
9745.34 1177
9746.27 1178
9747.21 1155
9748.14 1129
9749.07 1111
9750.00 1124
9750.93 1106
9751.86 1067
9752.80 1119
9753.73 1114
9754.66 1046
9755.59 1077
9756.52 1112
9757.46 1076
9758.39 1102
9759.32 1081
9760.25 1110
9761.18 1109
9762.12 1107
9763.05 1049
9763.98 1086
9764.91 1133
9765.85 1093
9766.78 1113
9767.71 1146
9768.64 1124
9769.58 1075
9770.51 1115
9771.44 1086
9772.37 1094
9773.31 1129
9774.24 1092
9775.17 1113
9776.11 1176
9777.04 1146
9777.97 1138
9778.91 1202
9779.84 1204
9780.77 1207
9781.71 1170
9782.64 1153
9783.57 1191
9784.51 1165
9785.44 1140
9786.37 1092
9787.31 1088
9788.24 1122
9789.17 1056
9790.11 1090
9791.04 1032
9791.97 1004
9792.91 1028
9793.84 1053
9794.77 1095
9795.71 1093
9796.64 1063
9797.58 1049
9798.51 1122
9799.44 1068
9800.38 1046
9801.31 1022
9802.25 1060
9803.18 949
9804.12 980
9805.05 986
9805.98 943
9806.92 913
9807.85 873
9808.79 877
9809.72 863
9810.66 876
9811.59 858
9812.53 845
9813.46 854
9814.40 836
9815.33 809
9816.27 859
9817.20 835
9818.14 848
9819.07 832
9820.01 841
9820.94 813
9821.88 827
9822.81 780
9823.75 799
9824.68 787
9825.62 787
9826.55 799
9827.49 788
9828.42 803
9829.36 817
9830.29 761
9831.23 774
9832.17 772
9833.10 794
9834.04 866
9834.97 804
9835.91 843
9836.84 831
9837.78 778
9838.72 757
9839.65 775
9840.59 798
9841.52 780
9842.46 772
9843.40 773
9844.33 788
9845.27 776
9846.20 816
9847.14 784
9848.08 806
9849.01 817
9849.95 826
9850.89 812
9851.82 765
9852.76 749
9853.70 776
9854.63 781
9855.57 783
9856.51 783
9857.44 764
9858.38 793
9859.32 771
9860.25 775
9861.19 769
9862.13 732
9863.07 737
9864.00 745
9864.94 764
9865.88 751
9866.81 773
9867.75 733
9868.69 716
9869.63 746
9870.56 717
9871.50 711
9872.44 736
9873.38 748
9874.31 736
9875.25 733
9876.19 798
9877.13 763
9878.07 722
9879.00 687
9879.94 707
9880.88 706
9881.82 742
9882.75 684
9883.69 706
9884.63 721
9885.57 716
9886.51 704
9887.45 663
9888.38 704
9889.32 728
9890.26 715
9891.20 733
9892.14 702
9893.08 728
9894.01 721
9894.95 724
9895.89 697
9896.83 722
9897.77 742
9898.71 744
9899.65 676
9900.59 707
9901.52 726
9902.46 730
9903.40 682
9904.34 683
9905.28 719
9906.22 720
9907.16 730
9908.10 788
9909.04 775
9909.98 836
9910.92 875
9911.86 877
9912.80 899
9913.73 862
9914.67 804
9915.61 791
9916.55 800
9917.49 782
9918.43 764
9919.37 737
9920.31 756
9921.25 803
9922.19 790
9923.13 796
9924.07 892
9925.01 982
9925.95 968
9926.89 912
9927.83 917
9928.77 914
9929.71 830
9930.65 761
9931.59 754
9932.53 731
9933.47 747
9934.41 717
9935.36 681
9936.30 655
9937.24 623
9938.18 658
9939.12 608
9940.06 595
9941.00 628
9941.94 630
9942.88 608
9943.82 597
9944.76 618
9945.70 583
9946.64 587
9947.59 597
9948.53 630
9949.47 584
9950.41 588
9951.35 600
9952.29 609
9953.23 584
9954.17 620
9955.12 619
9956.06 614
9957.00 594
9957.94 608
9958.88 597
9959.82 596
9960.77 583
9961.71 609
9962.65 636
9963.59 596
9964.53 595
9965.48 606
9966.42 618
9967.36 589
9968.30 613
9969.24 587
9970.19 571
9971.13 596
9972.07 581
9973.01 561
9973.95 553
9974.90 560
9975.84 560
9976.78 615
9977.72 578
9978.67 563
9979.61 522
9980.55 551
9981.50 539
9982.44 553
9983.38 497
9984.32 571
9985.27 561
9986.21 539
9987.15 532
9988.10 540
9989.04 591
9989.98 596
9990.92 579
9991.87 605
9992.81 592
9993.75 586
9994.70 552
9995.64 549
9996.58 598
9997.53 569
9998.47 543
9999.41 513
10000.36 533
10001.30 581
10002.25 548
10003.19 554
10004.13 546
10005.08 550
10006.02 549
10006.96 598
10007.91 560
10008.85 595
10009.80 542
10010.74 570
10011.68 536
10012.63 532
10013.57 553
10014.52 555
10015.46 582
10016.41 562
10017.35 569
10018.29 553
10019.24 576
10020.18 552
10021.13 543
10022.07 533
10023.02 536
10023.96 539
10024.91 568
10025.85 529
10026.80 548
10027.74 512
10028.69 558
10029.63 536
10030.58 561
10031.52 526
10032.47 561
10033.41 535
10034.36 552
10035.30 541
10036.25 523
10037.19 530
10038.14 523
10039.08 527
10040.03 476
10040.97 537
10041.92 528
10042.87 555
10043.81 529
10044.76 528
10045.70 511
10046.65 521
10047.59 516
10048.54 516
10049.49 527
10050.43 497
10051.38 530
10052.32 544
10053.27 541
10054.22 507
10055.16 536
10056.11 479
10057.05 533
10058.00 495
10058.95 504
10059.89 514
10060.84 499
10061.79 489
10062.73 484
10063.68 506
10064.63 487
10065.57 513
10066.52 508
10067.47 509
10068.41 521
10069.36 533
10070.31 481
10071.25 498
10072.20 506
10073.15 507
10074.10 500
10075.04 486
10075.99 486
10076.94 496
10077.88 523
10078.83 489
10079.78 480
10080.73 483
10081.67 517
10082.62 500
10083.57 499
10084.52 479
10085.46 495
10086.41 455
10087.36 472
10088.31 459
10089.25 462
10090.20 450
10091.15 495
10092.10 478
10093.05 463
10093.99 503
10094.94 474
10095.89 513
10096.84 486
10097.79 474
10098.73 467
10099.68 474
10100.63 483
10101.58 501
10102.53 476
10103.48 491
10104.42 506
10105.37 522
10106.32 507
10107.27 505
10108.22 484
10109.17 485
10110.12 462
10111.06 453
10112.01 487
10112.96 529
10113.91 500
10114.86 483
10115.81 489
10116.76 481
10117.71 494
10118.66 478
10119.61 466
10120.56 486
10121.50 530
10122.45 513
10123.40 477
10124.35 483
10125.30 467
10126.25 549
10127.20 509
10128.15 505
10129.10 503
10130.05 501
10131.00 520
10131.95 528
10132.90 508
10133.85 482
10134.80 488
10135.75 487
10136.70 511
10137.65 461
10138.60 518
10139.55 509
10140.50 533
10141.45 519
10142.40 553
10143.35 519
10144.30 512
10145.25 493
10146.20 529
10147.15 523
10148.10 517
10149.05 526
10150.00 553
10150.95 566
10151.90 511
10152.86 529
10153.81 531
10154.76 542
10155.71 531
10156.66 504
10157.61 488
10158.56 512
10159.51 507
10160.46 528
10161.41 506
10162.37 525
10163.32 519
10164.27 515
10165.22 535
10166.17 517
10167.12 538
10168.07 572
10169.03 543
10169.98 521
10170.93 572
10171.88 533
10172.83 552
10173.78 553
10174.74 572
10175.69 537
10176.64 570
10177.59 553
10178.54 569
10179.49 567
10180.45 547
10181.40 608
10182.35 555
10183.30 574
10184.26 552
10185.21 572
10186.16 565
10187.11 596
10188.06 595
10189.02 594
10189.97 598
10190.92 652
10191.87 595
10192.83 621
10193.78 596
10194.73 615
10195.69 603
10196.64 618
10197.59 623
10198.54 633
10199.50 654
10200.45 611
10201.40 662
10202.36 663
10203.31 681
10204.26 642
10205.22 731
10206.17 702
10207.12 606
10208.08 639
10209.03 648
10209.98 664
10210.94 673
10211.89 623
10212.84 626
10213.80 668
10214.75 614
10215.70 586
10216.66 620
10217.61 597
10218.56 552
10219.52 632
10220.47 635
10221.43 642
10222.38 634
10223.33 589
10224.29 587
10225.24 608
10226.20 591
10227.15 616
10228.11 618
10229.06 667
10230.01 695
10230.97 672
10231.92 705
10232.88 734
10233.83 740
10234.79 712
10235.74 773
10236.70 770
10237.65 773
10238.60 703
10239.56 682
10240.51 602
10241.47 618
10242.42 632
10243.38 578
10244.33 566
10245.29 559
10246.24 580
10247.20 528
10248.15 577
10249.11 565
10250.07 519
10251.02 560
10251.98 552
10252.93 568
10253.89 527
10254.84 522
10255.80 543
10256.75 519
10257.71 526
10258.67 520
10259.62 519
10260.58 518
10261.53 499
10262.49 502
10263.44 511
10264.40 486
10265.36 469
10266.31 520
10267.27 538
10268.22 495
10269.18 492
10270.14 499
10271.09 495
10272.05 518
10273.01 504
10273.96 495
10274.92 483
10275.87 481
10276.83 494
10277.79 497
10278.74 470
10279.70 494
10280.66 494
10281.61 495
10282.57 508
10283.53 521
10284.49 498
10285.44 468
10286.40 486
10287.36 510
10288.31 493
10289.27 530
10290.23 497
10291.18 516
10292.14 517
10293.10 494
10294.06 491
10295.01 503
10295.97 488
10296.93 517
10297.89 491
10298.84 531
10299.80 486
10300.76 493
10301.72 477
10302.67 519
10303.63 499
10304.59 482
10305.55 528
10306.51 494
10307.46 499
10308.42 487
10309.38 495
10310.34 493
10311.30 537
10312.25 509
10313.21 492
10314.17 508
10315.13 508
10316.09 520
10317.05 522
10318.00 461
10318.96 481
10319.92 514
10320.88 513
10321.84 496
10322.80 500
10323.76 503
10324.71 457
10325.67 489
10326.63 481
10327.59 488
10328.55 513
10329.51 466
10330.47 485
10331.43 480
10332.39 461
10333.35 472
10334.30 456
10335.26 489
10336.22 458
10337.18 463
10338.14 465
10339.10 487
10340.06 441
10341.02 463
10341.98 490
10342.94 483
10343.90 456
10344.86 505
10345.82 467
10346.78 505
10347.74 473
10348.70 474
10349.66 503
10350.62 469
10351.58 480
10352.54 505
10353.50 476
10354.46 468
10355.42 485
10356.38 502
10357.34 501
10358.30 516
10359.26 487
10360.22 509
10361.18 481
10362.14 494
10363.10 470
10364.06 478
10365.02 475
10365.98 443
10366.94 500
10367.90 468
10368.87 453
10369.83 452
10370.79 477
10371.75 449
10372.71 457
10373.67 489
10374.63 476
10375.59 446
10376.55 449
10377.51 443
10378.48 467
10379.44 494
10380.40 465
10381.36 466
10382.32 460
10383.28 470
10384.24 465
10385.21 483
10386.17 477
10387.13 432
10388.09 447
10389.05 446
10390.01 464
10390.98 483
10391.94 481
10392.90 465
10393.86 472
10394.82 493
10395.79 483
10396.75 467
10397.71 442
10398.67 478
10399.63 451
10400.60 472
10401.56 464
10402.52 458
10403.48 462
10404.45 482
10405.41 474
10406.37 496
10407.33 513
10408.30 499
10409.26 486
10410.22 472
10411.18 467
10412.15 477
10413.11 525
10414.07 525
10415.04 497
10416.00 510
10416.96 562
10417.93 540
10418.89 547
10419.85 547
10420.81 575
10421.78 547
10422.74 517
10423.70 505
10424.67 494
10425.63 460
10426.59 468
10427.56 476
10428.52 458
10429.49 470
10430.45 454
10431.41 464
10432.38 469
10433.34 469
10434.30 459
10435.27 456
10436.23 475
10437.20 401
10438.16 423
10439.12 432
10440.09 453
10441.05 438
10442.02 470
10442.98 434
10443.94 459
10444.91 442
10445.87 485
10446.84 451
10447.80 453
10448.77 477
10449.73 445
10450.70 440
10451.66 440
10452.63 451
10453.59 455
10454.55 442
10455.52 423
10456.48 451
10457.45 469
10458.41 476
10459.38 470
10460.34 455
10461.31 421
10462.27 439
10463.24 427
10464.20 424
10465.17 405
10466.14 428
10467.10 475
10468.07 437
10469.03 450
10470.00 415
10470.96 428
10471.93 428
10472.89 429
10473.86 436
10474.82 482
10475.79 507
10476.76 486
10477.72 474
10478.69 460
10479.65 480
10480.62 453
10481.59 451
10482.55 456
10483.52 453
10484.48 459
10485.45 488
10486.42 485
10487.38 461
10488.35 435
10489.32 481
10490.28 483
10491.25 466
10492.21 461
10493.18 483
10494.15 461
10495.11 484
10496.08 487
10497.05 467
10498.01 433
10498.98 475
10499.95 501
10500.92 472
10501.88 498
10502.85 476
10503.82 482
10504.78 512
10505.75 494
10506.72 468
10507.68 489
10508.65 464
10509.62 511
10510.59 517
10511.55 503
10512.52 454
10513.49 494
10514.46 504
10515.42 492
10516.39 475
10517.36 490
10518.33 491
10519.29 487
10520.26 508
10521.23 506
10522.20 521
10523.17 471
10524.13 472
10525.10 483
10526.07 474
10527.04 491
10528.01 481
10528.97 467
10529.94 477
10530.91 487
10531.88 478
10532.85 468
10533.82 437
10534.78 499
10535.75 464
10536.72 488
10537.69 485
10538.66 483
10539.63 534
10540.60 527
10541.56 507
10542.53 539
10543.50 529
10544.47 506
10545.44 532
10546.41 518
10547.38 512
10548.35 499
10549.32 546
10550.29 499
10551.25 559
10552.22 550
10553.19 544
10554.16 555
10555.13 601
10556.10 659
10557.07 675
10558.04 654
10559.01 668
10559.98 715
10560.95 707
10561.92 687
10562.89 655
10563.86 663
10564.83 617
10565.80 578
10566.77 550
10567.74 588
10568.71 533
10569.68 546
10570.65 514
10571.62 546
10572.59 495
10573.56 492
10574.53 491
10575.50 475
10576.47 528
10577.44 515
10578.41 498
10579.38 537
10580.35 556
10581.32 505
10582.29 518
10583.26 510
10584.23 531
10585.21 499
10586.18 547
10587.15 560
10588.12 571
10589.09 550
10590.06 524
10591.03 545
10592.00 519
10592.97 510
10593.94 540
10594.92 584
10595.89 546
10596.86 528
10597.83 507
10598.80 504
10599.77 464
10600.74 519
10601.71 480
10602.69 514
10603.66 532
10604.63 506
10605.60 501
10606.57 471
10607.54 467
10608.52 480
10609.49 507
10610.46 491
10611.43 461
10612.40 473
10613.38 469
10614.35 472
10615.32 516
10616.29 497
10617.27 514
10618.24 525
10619.21 479
10620.18 476
10621.15 497
10622.13 501
10623.10 489
10624.07 516
10625.04 499
10626.02 535
10626.99 509
10627.96 509
10628.94 500
10629.91 550
10630.88 516
10631.85 532
10632.83 548
10633.80 551
10634.77 561
10635.75 567
10636.72 588
10637.69 627
10638.67 640
10639.64 594
10640.61 610
10641.59 552
10642.56 602
10643.53 560
10644.51 576
10645.48 553
10646.45 505
10647.43 491
10648.40 525
10649.37 528
10650.35 464
10651.32 520
10652.30 515
10653.27 504
10654.24 485
10655.22 495
10656.19 510
10657.16 521
10658.14 469
10659.11 486
10660.09 492
10661.06 484
10662.04 487
10663.01 480
10663.98 502
10664.96 526
10665.93 499
10666.91 488
10667.88 510
10668.86 495
10669.83 501
10670.81 481
10671.78 497
10672.76 466
10673.73 483
10674.71 479
10675.68 503
10676.66 481
10677.63 489
10678.61 505
10679.58 512
10680.56 484
10681.53 471
10682.51 480
10683.48 496
10684.46 512
10685.43 468
10686.41 485
10687.38 475
10688.36 491
10689.33 462
10690.31 476
10691.28 477
10692.26 496
10693.24 478
10694.21 464
10695.19 492
10696.16 461
10697.14 499
10698.12 459
10699.09 441
10700.07 453
10701.04 471
10702.02 450
10703.00 478
10703.97 489
10704.95 453
10705.92 465
10706.90 456
10707.88 476
10708.85 496
10709.83 525
10710.81 459
10711.78 463
10712.76 448
10713.74 427
10714.71 433
10715.69 494
10716.67 481
10717.64 480
10718.62 471
10719.60 496
10720.57 459
10721.55 478
10722.53 499
10723.50 493
10724.48 457
10725.46 447
10726.44 451
10727.41 462
10728.39 504
10729.37 440
10730.35 476
10731.32 477
10732.30 476
10733.28 485
10734.26 511
10735.23 477
10736.21 502
10737.19 498
10738.17 503
10739.14 504
10740.12 482
10741.10 519
10742.08 460
10743.06 471
10744.03 482
10745.01 489
10745.99 438
10746.97 492
10747.95 483
10748.92 463
10749.90 492
10750.88 472
10751.86 477
10752.84 469
10753.82 485
10754.79 463
10755.77 515
10756.75 535
10757.73 497
10758.71 510
10759.69 477
10760.67 481
10761.65 503
10762.62 496
10763.60 482
10764.58 493
10765.56 541
10766.54 517
10767.52 481
10768.50 548
10769.48 525
10770.46 546
10771.44 517
10772.42 503
10773.39 495
10774.37 496
10775.35 504
10776.33 521
10777.31 510
10778.29 494
10779.27 525
10780.25 523
10781.23 535
10782.21 505
10783.19 523
10784.17 485
10785.15 482
10786.13 500
10787.11 490
10788.09 479
10789.07 504
10790.05 512
10791.03 476
10792.01 486
10792.99 526
10793.97 532
10794.95 503
10795.93 520
10796.91 498
10797.89 518
10798.87 520
10799.85 526
10800.83 499
10801.82 466
10802.80 502
10803.78 523
10804.76 488
10805.74 493
10806.72 478
10807.70 490
10808.68 532
10809.66 475
10810.64 491
10811.62 537
10812.61 499
10813.59 537
10814.57 501
10815.55 536
10816.53 509
10817.51 519
10818.49 511
10819.47 539
10820.46 538
10821.44 553
10822.42 529
10823.40 528
10824.38 517
10825.36 536
10826.35 528
10827.33 510
10828.31 520
10829.29 539
10830.27 524
10831.25 525
10832.24 551
10833.22 525
10834.20 546
10835.18 520
10836.17 533
10837.15 553
10838.13 606
10839.11 543
10840.09 561
10841.08 557
10842.06 516
10843.04 530
10844.02 548
10845.01 567
10845.99 562
10846.97 582
10847.96 565
10848.94 532
10849.92 554
10850.90 541
10851.89 543
10852.87 588
10853.85 588
10854.84 596
10855.82 562
10856.80 559
10857.78 550
10858.77 585
10859.75 608
10860.73 585
10861.72 588
10862.70 594
10863.68 593
10864.67 589
10865.65 604
10866.64 626
10867.62 625
10868.60 607
10869.59 629
10870.57 623
10871.55 645
10872.54 627
10873.52 622
10874.51 657
10875.49 633
10876.47 623
10877.46 635
10878.44 648
10879.43 619
10880.41 633
10881.39 657
10882.38 644
10883.36 654
10884.35 685
10885.33 680
10886.32 689
10887.30 729
10888.29 706
10889.27 724
10890.25 698
10891.24 688
10892.22 687
10893.21 666
10894.19 688
10895.18 710
10896.16 700
10897.15 697
10898.13 711
10899.12 722
10900.10 701
10901.09 718
10902.07 753
10903.06 722
10904.04 745
10905.03 780
10906.01 807
10907.00 751
10907.99 764
10908.97 759
10909.96 748
10910.94 793
10911.93 804
10912.91 808
10913.90 854
10914.88 796
10915.87 832
10916.86 831
10917.84 797
10918.83 768
10919.81 802
10920.80 858
10921.79 846
10922.77 828
10923.76 847
10924.74 866
10925.73 844
10926.72 870
10927.70 857
10928.69 857
10929.68 843
10930.66 875
10931.65 879
10932.64 851
10933.62 852
10934.61 891
10935.60 933
10936.58 934
10937.57 955
10938.56 933
10939.54 914
10940.53 938
10941.52 967
10942.50 950
10943.49 992
10944.48 1019
10945.47 1042
10946.45 1003
10947.44 1090
10948.43 1109
10949.41 1145
10950.40 1129
10951.39 1137
10952.38 1187
10953.36 1206
10954.35 1302
10955.34 1237
10956.33 1315
10957.31 1321
10958.30 1323
10959.29 1306
10960.28 1313
10961.27 1276
10962.25 1245
10963.24 1200
10964.23 1171
10965.22 1110
10966.21 1063
10967.19 1081
10968.18 1073
10969.17 1063
10970.16 1040
10971.15 1019
10972.13 993
10973.12 982
10974.11 999
10975.10 1028
10976.09 1093
10977.08 972
10978.07 999
10979.05 1028
10980.04 1076
10981.03 1082
10982.02 1089
10983.01 1084
10984.00 1058
10984.99 1072
10985.98 1085
10986.96 1049
10987.95 1136
10988.94 1175
10989.93 1206
10990.92 1280
10991.91 1343
10992.90 1337
10993.89 1499
10994.88 1611
10995.87 1705
10996.86 1732
10997.85 1781
10998.84 1736
10999.83 1775
11000.82 1670
11001.81 1651
11002.79 1591
11003.78 1473
11004.77 1336
11005.76 1253
11006.75 1153
11007.74 1060
11008.73 1015
11009.72 1011
11010.71 951
11011.70 901
11012.69 896
11013.68 855
11014.67 859
11015.67 844
11016.66 886
11017.65 854
11018.64 881
11019.63 829
11020.62 772
11021.61 845
11022.60 857
11023.59 844
11024.58 837
11025.57 836
11026.56 795
11027.55 821
11028.54 764
11029.53 771
11030.52 776
11031.52 735
11032.51 810
11033.50 758
11034.49 824
11035.48 775
11036.47 768
11037.46 715
11038.45 749
11039.45 736
11040.44 757
11041.43 733
11042.42 746
11043.41 740
11044.40 723
11045.39 706
11046.39 721
11047.38 735
11048.37 696
11049.36 702
11050.35 694
11051.35 698
11052.34 717
11053.33 745
11054.32 732
11055.31 754
11056.31 711
11057.30 719
11058.29 713
11059.28 726
11060.27 730
11061.27 692
11062.26 723
11063.25 715
11064.24 704
11065.24 737
11066.23 733
11067.22 715
11068.21 708
11069.21 703
11070.20 744
11071.19 675
11072.19 666
11073.18 713
11074.17 763
11075.16 688
11076.16 703
11077.15 695
11078.14 732
11079.14 713
11080.13 682
11081.12 716
11082.12 658
11083.11 643
11084.10 641
11085.10 688
11086.09 647
11087.08 620
11088.08 652
11089.07 666
11090.06 644
11091.06 657
11092.05 649
11093.04 632
11094.04 654
11095.03 647
11096.03 636
11097.02 653
11098.01 637
11099.01 656
11100.00 640
11101.00 608
11101.99 624
11102.98 611
11103.98 637
11104.97 640
11105.97 608
11106.96 620
11107.96 648
11108.95 636
11109.95 639
11110.94 621
11111.93 598
11112.93 630
11113.92 599
11114.92 618
11115.91 578
11116.91 642
11117.90 595
11118.90 639
11119.89 579
11120.89 583
11121.88 613
11122.88 579
11123.87 602
11124.87 648
11125.86 636
11126.86 601
11127.85 611
11128.85 595
11129.84 591
11130.84 584
11131.84 585
11132.83 609
11133.83 591
11134.82 567
11135.82 567
11136.81 572
11137.81 585
11138.81 567
11139.80 594
11140.80 631
11141.79 625
11142.79 569
11143.79 590
11144.78 566
11145.78 579
11146.77 634
11147.77 579
11148.77 590
11149.76 587
11150.76 555
11151.75 569
11152.75 562
11153.75 538
11154.74 547
11155.74 532
11156.74 530
11157.73 570
11158.73 531
11159.73 534
11160.72 550
11161.72 552
11162.72 545
11163.71 528
11164.71 530
11165.71 561
11166.71 531
11167.70 495
11168.70 548
11169.70 554
11170.69 538
11171.69 515
11172.69 562
11173.69 543
11174.68 568
11175.68 529
11176.68 541
11177.68 553
11178.67 554
11179.67 550
11180.67 529
11181.67 514
11182.66 530
11183.66 504
11184.66 513
11185.66 507
11186.66 495
11187.65 518
11188.65 528
11189.65 519
11190.65 491
11191.65 540
11192.64 537
11193.64 549
11194.64 539
11195.64 522
11196.64 527
11197.64 514
11198.63 516
11199.63 512
11200.63 509
11201.63 472
11202.63 522
11203.63 509
11204.63 548
11205.63 524
11206.62 562
11207.62 540
11208.62 558
11209.62 548
11210.62 508
11211.62 520
11212.62 512
11213.62 518
11214.62 513
11215.62 512
11216.61 520
11217.61 497
11218.61 512
11219.61 518
11220.61 543
11221.61 517
11222.61 532
11223.61 531
11224.61 532
11225.61 526
11226.61 522
11227.61 482
11228.61 513
11229.61 518
11230.61 520
11231.61 518
11232.61 515
11233.61 495
11234.61 512
11235.61 500
11236.61 514
11237.61 538
11238.61 528
11239.61 497
11240.61 521
11241.61 515
11242.61 531
11243.61 485
11244.61 543
11245.61 534
11246.61 570
11247.61 559
11248.62 530
11249.62 546
11250.62 558
11251.62 525
11252.62 527
11253.62 525
11254.62 506
11255.62 531
11256.62 535
11257.62 570
11258.62 511
11259.63 520
11260.63 514
11261.63 525
11262.63 520
11263.63 542
11264.63 550
11265.63 558
11266.64 576
11267.64 562
11268.64 535
11269.64 556
11270.64 556
11271.64 579
11272.65 592
11273.65 604
11274.65 608
11275.65 598
11276.65 621
11277.65 569
11278.66 566
11279.66 565
11280.66 583
11281.66 583
11282.67 582
11283.67 589
11284.67 551
11285.67 564
11286.67 568
11287.68 541
11288.68 537
11289.68 564
11290.68 535
11291.69 569
11292.69 562
11293.69 551
11294.70 546
11295.70 546
11296.70 564
11297.70 541
11298.71 565
11299.71 545
11300.71 543
11301.72 513
11302.72 553
11303.72 597
11304.72 579
11305.73 587
11306.73 573
11307.73 601
11308.74 612
11309.74 621
11310.74 628
11311.75 590
11312.75 646
11313.76 639
11314.76 629
11315.76 597
11316.77 595
11317.77 604
11318.77 569
11319.78 583
11320.78 573
11321.79 587
11322.79 550
11323.79 558
11324.80 538
11325.80 528
11326.81 571
11327.81 566
11328.81 571
11329.82 563
11330.82 540
11331.83 532
11332.83 536
11333.84 574
11334.84 570
11335.85 584
11336.85 589
11337.85 586
11338.86 569
11339.86 563
11340.87 594
11341.87 576
11342.88 620
11343.88 563
11344.89 542
11345.89 538
11346.90 535
11347.90 531
11348.91 509
11349.91 551
11350.92 526
11351.92 537
11352.93 564
11353.94 556
11354.94 521
11355.95 513
11356.95 541
11357.96 571
11358.96 579
11359.97 570
11360.97 526
11361.98 556
11362.99 533
11363.99 519
11365.00 519
11366.00 543
11367.01 504
11368.02 526
11369.02 527
11370.03 500
11371.03 519
11372.04 538
11373.05 529
11374.05 528
11375.06 563
11376.06 511
11377.07 493
11378.08 548
11379.08 531
11380.09 579
11381.10 530
11382.10 540
11383.11 511
11384.12 561
11385.12 524
11386.13 540
11387.14 547
11388.14 576
11389.15 552
11390.16 562
11391.17 524
11392.17 551
11393.18 563
11394.19 531
11395.19 535
11396.20 549
11397.21 561
11398.22 577
11399.22 597
11400.23 583
11401.24 567
11402.25 573
11403.25 559
11404.26 586
11405.27 547
11406.28 584
11407.28 594
11408.29 559
11409.30 544
11410.31 594
11411.31 580
11412.32 574
11413.33 625
11414.34 603
11415.35 581
11416.35 550
11417.36 601
11418.37 611
11419.38 572
11420.39 597
11421.40 623
11422.40 611
11423.41 589
11424.42 568
11425.43 577
11426.44 599
11427.45 646
11428.46 598
11429.46 606
11430.47 610
11431.48 605
11432.49 640
11433.50 629
11434.51 596
11435.52 589
11436.53 635
11437.54 652
11438.54 650
11439.55 611
11440.56 675
11441.57 641
11442.58 677
11443.59 653
11444.60 649
11445.61 663
11446.62 660
11447.63 643
11448.64 641
11449.65 630
11450.66 651
11451.67 660
11452.68 661
11453.69 695
11454.70 657
11455.71 669
11456.72 656
11457.73 637
11458.74 648
11459.75 692
11460.76 676
11461.77 670
11462.78 684
11463.79 712
11464.80 693
11465.81 747
11466.82 720
11467.83 692
11468.84 677
11469.85 705
11470.86 696
11471.87 685
11472.88 708
11473.89 688
11474.90 713
11475.91 701
11476.92 736
11477.93 713
11478.95 752
11479.96 736
11480.97 729
11481.98 733
11482.99 736
11484.00 714
11485.01 737
11486.02 732
11487.03 713
11488.05 733
11489.06 739
11490.07 767
11491.08 712
11492.09 776
11493.10 739
11494.11 741
11495.13 715
11496.14 751
11497.15 726
11498.16 729
11499.17 737
11500.18 745
11501.20 762
11502.21 741
11503.22 777
11504.23 778
11505.24 759
11506.26 747
11507.27 756
11508.28 775
11509.29 764
11510.30 788
11511.32 800
11512.33 796
11513.34 769
11514.35 821
11515.37 766
11516.38 839
11517.39 789
11518.40 768
11519.42 794
11520.43 853
11521.44 836
11522.45 827
11523.47 826
11524.48 846
11525.49 908
11526.51 853
11527.52 875
11528.53 855
11529.55 852
11530.56 849
11531.57 864
11532.59 866
11533.60 877
11534.61 858
11535.63 877
11536.64 892
11537.65 901
11538.67 933
11539.68 951
11540.69 991
11541.71 942
11542.72 970
11543.73 961
11544.75 949
11545.76 1005
11546.78 1013
11547.79 983
11548.80 1021
11549.82 1045
11550.83 1014
11551.85 1015
11552.86 1101
11553.87 1067
11554.89 1080
11555.90 1080
11556.92 1088
11557.93 1083
11558.95 1102
11559.96 1149
11560.97 1137
11561.99 1128
11563.00 1107
11564.02 1127
11565.03 1128
11566.05 1224
11567.06 1229
11568.08 1226
11569.09 1271
11570.11 1279
11571.12 1251
11572.14 1223
11573.15 1343
11574.17 1413
11575.18 1377
11576.20 1370
11577.21 1441
11578.23 1502
11579.24 1586
11580.26 1573
11581.27 1610
11582.29 1610
11583.30 1672
11584.32 1676
11585.33 1762
11586.35 1869
11587.37 1833
11588.38 1921
11589.40 1987
11590.41 1942
11591.43 2062
11592.44 2159
11593.46 2308
11594.48 2466
11595.49 2654
11596.51 2964
11597.52 3115
11598.54 3449
11599.56 3735
11600.57 3943
11601.59 4021
11602.61 3953
11603.62 3941
11604.64 3704
11605.66 3443
11606.67 3117
11607.69 2802
11608.70 2493
11609.72 2218
11610.74 1974
11611.75 1870
11612.77 1631
11613.79 1532
11614.81 1540
11615.82 1425
11616.84 1332
11617.86 1278
11618.87 1267
11619.89 1186
11620.91 1174
11621.92 1166
11622.94 1162
11623.96 1174
11624.98 1107
11625.99 1079
11627.01 1084
11628.03 1038
11629.05 1038
11630.06 1016
11631.08 1015
11632.10 1008
11633.12 1034
11634.13 1045
11635.15 1013
11636.17 998
11637.19 1026
11638.20 1041
11639.22 1060
11640.24 1065
11641.26 1026
11642.28 1031
11643.29 1007
11644.31 997
11645.33 948
11646.35 955
11647.37 933
11648.39 908
11649.40 939
11650.42 881
11651.44 875
11652.46 898
11653.48 921
11654.50 931
11655.51 948
11656.53 911
11657.55 905
11658.57 940
11659.59 933
11660.61 948
11661.63 975
11662.65 958
11663.67 939
11664.68 918
11665.70 981
11666.72 997
11667.74 968
11668.76 1004
11669.78 959
11670.80 1004
11671.82 1001
11672.84 969
11673.86 980
11674.88 968
11675.90 1048
11676.92 1116
11677.94 1059
11678.96 1065
11679.98 1090
11680.99 1052
11682.01 1046
11683.03 1076
11684.05 1029
11685.07 1041
11686.09 1064
11687.11 1051
11688.13 1024
11689.15 986
11690.17 1049
11691.19 1005
11692.21 973
11693.24 972
11694.26 991
11695.28 985
11696.30 990
11697.32 996
11698.34 965
11699.36 942
11700.38 923
11701.40 930
11702.42 935
11703.44 907
11704.46 898
11705.48 878
11706.50 865
11707.52 876
11708.54 892
11709.57 897
11710.59 898
11711.61 907
11712.63 875
11713.65 872
11714.67 852
11715.69 828
11716.71 802
11717.73 816
11718.76 815
11719.78 784
11720.80 798
11721.82 776
11722.84 801
11723.86 788
11724.89 774
11725.91 761
11726.93 748
11727.95 745
11728.97 741
11729.99 728
11731.02 757
11732.04 773
11733.06 747
11734.08 780
11735.10 749
11736.13 749
11737.15 712
11738.17 717
11739.19 729
11740.22 780
11741.24 705
11742.26 696
11743.28 695
11744.30 744
11745.33 722
11746.35 712
11747.37 757
11748.40 725
11749.42 688
11750.44 700
11751.46 678
11752.49 689
11753.51 694
11754.53 672
11755.56 636
11756.58 654
11757.60 654
11758.62 649
11759.65 639
11760.67 689
11761.69 646
11762.72 604
11763.74 643
11764.76 632
11765.79 623
11766.81 644
11767.83 659
11768.86 645
11769.88 607
11770.91 659
11771.93 650
11772.95 650
11773.98 654
11775.00 657
11776.02 658
11777.05 644
11778.07 629
11779.10 652
11780.12 660
11781.14 649
11782.17 645
11783.19 620
11784.22 634
11785.24 609
11786.26 617
11787.29 615
11788.31 626
11789.34 612
11790.36 637
11791.39 607
11792.41 640
11793.44 601
11794.46 602
11795.49 642
11796.51 618
11797.54 576
11798.56 575
11799.59 601
11800.61 588
11801.63 591
11802.66 575
11803.69 608
11804.71 608
11805.74 616
11806.76 609
11807.79 602
11808.81 603
11809.84 589
11810.86 606
11811.89 593
11812.91 591
11813.94 595
11814.96 625
11815.99 607
11817.01 563
11818.04 600
11819.07 613
11820.09 636
11821.12 617
11822.14 601
11823.17 629
11824.20 591
11825.22 620
11826.25 619
11827.27 631
11828.30 620
11829.33 625
11830.35 612
11831.38 609
11832.40 598
11833.43 604
11834.46 624
11835.48 613
11836.51 623
11837.54 610
11838.56 612
11839.59 615
11840.62 637
11841.64 633
11842.67 617
11843.70 594
11844.72 628
11845.75 631
11846.78 648
11847.80 628
11848.83 595
11849.86 593
11850.89 622
11851.91 640
11852.94 598
11853.97 618
11854.99 619
11856.02 656
11857.05 644
11858.08 658
11859.10 665
11860.13 668
11861.16 660
11862.19 639
11863.21 657
11864.24 659
11865.27 668
11866.30 719
11867.33 650
11868.35 676
11869.38 638
11870.41 676
11871.44 687
11872.47 665
11873.49 691
11874.52 679
11875.55 701
11876.58 687
11877.61 725
11878.63 729
11879.66 749
11880.69 744
11881.72 704
11882.75 729
11883.78 716
11884.81 716
11885.83 713
11886.86 776
11887.89 724
11888.92 748
11889.95 763
11890.98 773
11892.01 762
11893.04 810
11894.06 783
11895.09 787
11896.12 808
11897.15 848
11898.18 869
11899.21 874
11900.24 841
11901.27 870
11902.30 849
11903.33 795
11904.36 830
11905.39 860
11906.42 815
11907.45 790
11908.48 778
11909.50 774
11910.53 789
11911.56 784
11912.59 759
11913.62 752
11914.65 772
11915.68 771
11916.71 793
11917.74 776
11918.77 770
11919.80 835
11920.83 841
11921.86 880
11922.89 885
11923.92 928
11924.95 976
11925.99 1041
11927.02 1097
11928.05 1133
11929.08 1111
11930.11 1141
11931.14 1125
11932.17 1077
11933.20 1053
11934.23 974
11935.26 1003
11936.29 947
11937.32 868
11938.35 802
11939.38 856
11940.41 758
11941.45 766
11942.48 706
11943.51 719
11944.54 710
11945.57 721
11946.60 692
11947.63 686
11948.66 704
11949.70 666
11950.73 689
11951.76 698
11952.79 686
11953.82 670
11954.85 635
11955.88 636
11956.92 655
11957.95 662
11958.98 681
11960.01 671
11961.04 699
11962.08 700
11963.11 718
11964.14 683
11965.17 703
11966.20 697
11967.24 676
11968.27 665
11969.30 701
11970.33 705
11971.36 690
11972.40 663
11973.43 614
11974.46 702
11975.49 728
11976.53 698
11977.56 684
11978.59 680
11979.62 682
11980.66 697
11981.69 705
11982.72 688
11983.76 709
11984.79 677
11985.82 703
11986.85 699
11987.89 685
11988.92 685
11989.95 714
11990.99 726
11992.02 745
11993.05 702
11994.09 699
11995.12 712
11996.15 730
11997.19 703
11998.22 686
11999.25 741
12000.29 711
12001.32 696
12002.35 695
12003.39 740
12004.42 722
12005.46 734
12006.49 741
12007.52 757
12008.56 726
12009.59 784
12010.63 752
12011.66 759
12012.69 781
12013.73 819
12014.76 812
12015.80 780
12016.83 785
12017.86 749
12018.90 805
12019.93 786
12020.97 787
12022.00 767
12023.04 812
12024.07 758
12025.11 763
12026.14 779
12027.18 750
12028.21 737
12029.25 761
12030.28 779
12031.32 751
12032.35 788
12033.39 746
12034.42 776
12035.46 766
12036.49 746
12037.53 761
12038.56 769
12039.60 804
12040.63 777
12041.67 747
12042.70 767
12043.74 789
12044.77 762
12045.81 760
12046.84 755
12047.88 769
12048.92 799
12049.95 762
12050.99 765
12052.02 766
12053.06 769
12054.09 785
12055.13 746
12056.17 779
12057.20 762
12058.24 764
12059.27 754
12060.31 780
12061.35 795
12062.38 777
12063.42 818
12064.46 765
12065.49 856
12066.53 813
12067.56 762
12068.60 773
12069.64 760
12070.67 766
12071.71 797
12072.75 764
12073.78 809
12074.82 770
12075.86 789
12076.89 805
12077.93 757
12078.97 770
12080.01 793
12081.04 795
12082.08 781
12083.12 817
12084.15 818
12085.19 819
12086.23 859
12087.27 844
12088.30 843
12089.34 857
12090.38 815
12091.41 864
12092.45 896
12093.49 889
12094.53 919
12095.57 971
12096.60 991
12097.64 990
12098.68 1079
12099.72 991
12100.75 1052
12101.79 1031
12102.83 1005
12103.87 987
12104.91 981
12105.94 927
12106.98 929
12108.02 868
12109.06 836
12110.10 770
12111.14 777
12112.17 753
12113.21 726
12114.25 700
12115.29 681
12116.33 690
12117.37 668
12118.40 688
12119.44 658
12120.48 654
12121.52 668
12122.56 644
12123.60 652
12124.64 650
12125.68 659
12126.72 676
12127.75 646
12128.79 669
12129.83 667
12130.87 663
12131.91 621
12132.95 661
12133.99 685
12135.03 638
12136.07 635
12137.11 607
12138.15 651
12139.19 636
12140.23 598
12141.27 616
12142.31 587
12143.35 639
12144.38 637
12145.42 626
12146.46 613
12147.50 590
12148.54 579
12149.58 598
12150.62 596
12151.66 590
12152.70 597
12153.74 619
12154.78 619
12155.82 606
12156.87 590
12157.91 579
12158.95 576
12159.99 594
12161.03 600
12162.07 564
12163.11 620
12164.15 622
12165.19 599
12166.23 611
12167.27 601
12168.31 606
12169.35 574
12170.39 626
12171.43 620
12172.47 595
12173.52 590
12174.56 590
12175.60 568
12176.64 568
12177.68 586
12178.72 599
12179.76 588
12180.80 610
12181.85 566
12182.89 616
12183.93 596
12184.97 602
12186.01 616
12187.05 567
12188.09 589
12189.14 604
12190.18 575
12191.22 571
12192.26 592
12193.30 571
12194.34 576
12195.39 545
12196.43 572
12197.47 568
12198.51 548
12199.55 545
12200.60 561
12201.64 549
12202.68 590
12203.72 558
12204.77 625
12205.81 580
12206.85 572
12207.89 574
12208.94 581
12209.98 591
12211.02 581
12212.06 545
12213.11 580
12214.15 595
12215.19 565
12216.23 561
12217.28 595
12218.32 587
12219.36 535
12220.41 578
12221.45 533
12222.49 554
12223.54 557
12224.58 541
12225.62 571
12226.66 565
12227.71 562
12228.75 587
12229.79 536
12230.84 538
12231.88 545
12232.93 559
12233.97 556
12235.01 556
12236.06 552
12237.10 562
12238.14 569
12239.19 558
12240.23 554
12241.28 524
12242.32 566
12243.36 568
12244.41 573
12245.45 529
12246.50 555
12247.54 572
12248.58 577
12249.63 550
12250.67 525
12251.72 585
12252.76 519
12253.80 521
12254.85 511
12255.89 521
12256.94 523
12257.98 481
12259.03 516
12260.07 513
12261.12 518
12262.16 513
12263.21 470
12264.25 510
12265.30 522
12266.34 465
12267.39 512
12268.43 498
12269.48 492
12270.52 491
12271.57 518
12272.61 524
12273.66 502
12274.70 465
12275.75 491
12276.79 480
12277.84 490
12278.88 513
12279.93 475
12280.98 478
12282.02 483
12283.07 487
12284.11 460
12285.16 502
12286.20 482
12287.25 480
12288.30 479
12289.34 471
12290.39 445
12291.43 451
12292.48 448
12293.53 515
12294.57 534
12295.62 502
12296.66 468
12297.71 482
12298.76 513
12299.80 499
12300.85 488
12301.90 464
12302.94 479
12303.99 457
12305.04 501
12306.08 498
12307.13 481
12308.18 472
12309.22 514
12310.27 478
12311.32 492
12312.36 478
12313.41 494
12314.46 484
12315.50 472
12316.55 468
12317.60 476
12318.65 478
12319.69 442
12320.74 463
12321.79 460
12322.83 472
12323.88 440
12324.93 447
12325.98 464
12327.02 467
12328.07 442
12329.12 436
12330.17 468
12331.21 450
12332.26 462
12333.31 430
12334.36 435
12335.41 434
12336.45 451
12337.50 484
12338.55 480
12339.60 439
12340.65 464
12341.69 488
12342.74 483
12343.79 446
12344.84 447
12345.89 475
12346.94 436
12347.98 444
12349.03 438
12350.08 475
12351.13 468
12352.18 455
12353.23 460
12354.28 463
12355.32 439
12356.37 497
12357.42 485
12358.47 480
12359.52 476
12360.57 474
12361.62 471
12362.67 504
12363.72 455
12364.76 463
12365.81 471
12366.86 471
12367.91 476
12368.96 452
12370.01 491
12371.06 486
12372.11 511
12373.16 456
12374.21 469
12375.26 452
12376.31 451
12377.36 466
12378.41 466
12379.46 455
12380.51 483
12381.56 502
12382.61 486
12383.66 476
12384.71 479
12385.76 465
12386.81 503
12387.86 485
12388.91 479
12389.96 467
12391.01 477
12392.06 474
12393.11 510
12394.16 445
12395.21 491
12396.26 502
12397.31 492
12398.36 480
12399.41 492
12400.46 481
12401.51 476
12402.56 477
12403.61 484
12404.66 492
12405.71 469
12406.77 477
12407.82 488
12408.87 488
12409.92 492
12410.97 492
12412.02 486
12413.07 497
12414.12 498
12415.17 503
12416.23 520
12417.28 509
12418.33 486
12419.38 517
12420.43 505
12421.48 529
12422.53 495
12423.59 486
12424.64 496
12425.69 469
12426.74 497
12427.79 494
12428.84 514
12429.90 497
12430.95 503
12432.00 477
12433.05 478
12434.10 470
12435.16 529
12436.21 506
12437.26 512
12438.31 466
12439.37 507
12440.42 516
12441.47 525
12442.52 466
12443.58 501
12444.63 511
12445.68 489
12446.73 500
12447.79 539
12448.84 516
12449.89 505
12450.94 513
12452.00 528
12453.05 491
12454.10 504
12455.16 517
12456.21 485
12457.26 509
12458.31 497
12459.37 497
12460.42 498
12461.47 506
12462.53 485
12463.58 514
12464.63 507
12465.69 512
12466.74 521
12467.79 516
12468.85 510
12469.90 496
12470.95 536
12472.01 550
12473.06 508
12474.12 521
12475.17 525
12476.22 517
12477.28 554
12478.33 541
12479.39 509
12480.44 541
12481.49 566
12482.55 543
12483.60 539
12484.66 559
12485.71 553
12486.76 550
12487.82 554
12488.87 540
12489.93 526
12490.98 578
12492.04 576
12493.09 548
12494.15 581
12495.20 605
12496.25 569
12497.31 601
12498.36 612
12499.42 623
12500.47 638
12501.53 633
12502.58 648
12503.64 645
12504.69 668
12505.75 687
12506.80 680
12507.86 651
12508.91 659
12509.97 682
12511.03 718
12512.08 742
12513.14 747
12514.19 798
12515.25 855
12516.30 853
12517.36 938
12518.41 979
12519.47 1013
12520.52 1029
12521.58 1026
12522.64 1133
12523.69 1104
12524.75 1129
12525.80 1042
12526.86 1031
12527.92 1003
12528.97 919
12530.03 854
12531.08 801
12532.14 764
12533.20 758
12534.25 717
12535.31 659
12536.37 643
12537.42 680
12538.48 679
12539.54 639
12540.59 661
12541.65 626
12542.70 629
12543.76 594
12544.82 602
12545.88 630
12546.93 593
12547.99 623
12549.05 601
12550.10 612
12551.16 603
12552.22 555
12553.27 596
12554.33 611
12555.39 575
12556.45 628
12557.50 652
12558.56 639
12559.62 596
12560.67 609
12561.73 625
12562.79 595
12563.85 621
12564.90 625
12565.96 618
12567.02 585
12568.08 591
12569.14 581
12570.19 602
12571.25 596
12572.31 607
12573.37 623
12574.42 609
12575.48 607
12576.54 643
12577.60 630
12578.66 616
12579.72 650
12580.77 669
12581.83 655
12582.89 669
12583.95 693
12585.01 672
12586.07 697
12587.12 708
12588.18 708
12589.24 681
12590.30 681
12591.36 730
12592.42 735
12593.48 757
12594.53 757
12595.59 775
12596.65 804
12597.71 842
12598.77 857
12599.83 882
12600.89 856
12601.95 891
12603.01 907
12604.07 887
12605.13 873
12606.18 866
12607.24 859
12608.30 812
12609.36 790
12610.42 769
12611.48 765
12612.54 795
12613.60 761
12614.66 736
12615.72 724
12616.78 708
12617.84 724
12618.90 679
12619.96 704
12621.02 695
12622.08 695
12623.14 691
12624.20 707
12625.26 706
12626.32 676
12627.38 656
12628.44 722
12629.50 694
12630.56 735
12631.62 653
12632.68 662
12633.74 697
12634.80 683
12635.86 667
12636.92 663
12637.98 648
12639.04 678
12640.11 673
12641.17 625
12642.23 655
12643.29 656
12644.35 636
12645.41 643
12646.47 610
12647.53 616
12648.59 606
12649.65 631
12650.72 643
12651.78 632
12652.84 626
12653.90 627
12654.96 607
12656.02 665
12657.08 642
12658.14 635
12659.21 641
12660.27 663
12661.33 631
12662.39 597
12663.45 644
12664.51 658
12665.58 644
12666.64 620
12667.70 673
12668.76 638
12669.82 621
12670.89 620
12671.95 678
12673.01 656
12674.07 667
12675.13 676
12676.20 678
12677.26 700
12678.32 687
12679.38 725
12680.45 662
12681.51 685
12682.57 697
12683.63 729
12684.70 720
12685.76 678
12686.82 734
12687.88 782
12688.95 699
12690.01 717
12691.07 702
12692.14 715
12693.20 719
12694.26 713
12695.32 701
12696.39 683
12697.45 758
12698.51 717
12699.58 741
12700.64 715
12701.70 742
12702.77 748
12703.83 712
12704.89 702
12705.96 688
12707.02 708
12708.08 681
12709.15 691
12710.21 677
12711.28 687
12712.34 674
12713.40 686
12714.47 663
12715.53 688
12716.59 692
12717.66 693
12718.72 671
12719.79 720
12720.85 718
12721.92 698
12722.98 662
12724.04 666
12725.11 672
12726.17 654
12727.24 657
12728.30 667
12729.37 683
12730.43 657
12731.49 662
12732.56 630
12733.62 631
12734.69 618
12735.75 687
12736.82 623
12737.88 599
12738.95 644
12740.01 628
12741.08 630
12742.14 640
12743.21 621
12744.27 596
12745.34 575
12746.40 593
12747.47 595
12748.53 569
12749.60 601
12750.66 591
12751.73 605
12752.79 567
12753.86 582
12754.93 568
12755.99 565
12757.06 567
12758.12 556
12759.19 544
12760.25 529
12761.32 526
12762.39 543
12763.45 573
12764.52 539
12765.58 535
12766.65 524
12767.72 527
12768.78 482
12769.85 524
12770.91 506
12771.98 520
12773.05 518
12774.11 536
12775.18 514
12776.25 527
12777.31 510
12778.38 540
12779.45 538
12780.51 532
12781.58 524
12782.65 551
12783.71 540
12784.78 548
12785.85 506
12786.91 488
12787.98 534
12789.05 507
12790.11 524
12791.18 539
12792.25 520
12793.31 508
12794.38 526
12795.45 517
12796.52 481
12797.58 531
12798.65 497
12799.72 541
12800.79 487
12801.85 534
12802.92 518
12803.99 521
12805.06 497
12806.12 506
12807.19 521
12808.26 487
12809.33 550
12810.39 532
12811.46 574
12812.53 550
12813.60 533
12814.67 531
12815.73 529
12816.80 525
12817.87 492
12818.94 535
12820.01 545
12821.08 532
12822.14 502
12823.21 556
12824.28 539
12825.35 514
12826.42 516
12827.49 525
12828.55 495
12829.62 525
12830.69 500
12831.76 501
12832.83 482
12833.90 487
12834.97 466
12836.04 494
12837.11 486
12838.17 522
12839.24 497
12840.31 483
12841.38 501
12842.45 492
12843.52 476
12844.59 475
12845.66 505
12846.73 460
12847.80 478
12848.87 503
12849.94 470
12851.01 479
12852.08 481
12853.14 475
12854.21 490
12855.28 464
12856.35 483
12857.42 486
12858.49 471
12859.56 471
12860.63 475
12861.70 463
12862.77 434
12863.84 469
12864.91 421
12865.98 441
12867.05 433
12868.12 450
12869.19 422
12870.26 448
12871.34 443
12872.41 443
12873.48 460
12874.55 433
12875.62 448
12876.69 459
12877.76 457
12878.83 423
12879.90 431
12880.97 420
12882.04 400
12883.11 421
12884.18 433
12885.25 414
12886.33 415
12887.40 432
12888.47 424
12889.54 436
12890.61 446
12891.68 429
12892.75 398
12893.82 432
12894.89 398
12895.97 438
12897.04 416
12898.11 438
12899.18 440
12900.25 430
12901.32 394
12902.40 402
12903.47 420
12904.54 422
12905.61 411
12906.68 434
12907.75 409
12908.83 404
12909.90 418
12910.97 422
12912.04 404
12913.11 391
12914.19 406
12915.26 418
12916.33 414
12917.40 406
12918.48 413
12919.55 450
12920.62 410
12921.69 398
12922.77 406
12923.84 420
12924.91 405
12925.98 422
12927.06 421
12928.13 411
12929.20 395
12930.27 409
12931.35 424
12932.42 381
12933.49 398
12934.57 472
12935.64 424
12936.71 407
12937.79 384
12938.86 380
12939.93 418
12941.01 426
12942.08 406
12943.15 394
12944.23 401
12945.30 377
12946.37 399
12947.45 409
12948.52 395
12949.59 410
12950.67 378
12951.74 383
12952.81 395
12953.89 404
12954.96 414
12956.04 409
12957.11 390
12958.18 403
12959.26 422
12960.33 431
12961.41 398
12962.48 406
12963.55 414
12964.63 405
12965.70 401
12966.78 417
12967.85 387
12968.93 415
12970.00 399
12971.07 393
12972.15 413
12973.22 416
12974.30 381
12975.37 396
12976.45 401
12977.52 409
12978.60 455
12979.67 442
12980.75 388
12981.82 413
12982.90 424
12983.97 417
12985.05 384
12986.12 393
12987.20 414
12988.27 421
12989.35 405
12990.42 419
12991.50 424
12992.57 405
12993.65 390
12994.73 437
12995.80 421
12996.88 407
12997.95 429
12999.03 436
13000.10 448
13001.18 444
13002.25 404
13003.33 437
13004.41 423
13005.48 400
13006.56 420
13007.63 440
13008.71 440
13009.79 427
13010.86 424
13011.94 441
13013.02 423
13014.09 403
13015.17 426
13016.24 428
13017.32 430
13018.40 411
13019.47 449
13020.55 433
13021.63 405
13022.70 425
13023.78 434
13024.86 418
13025.93 418
13027.01 431
13028.09 372
13029.16 383
13030.24 383
13031.32 398
13032.40 438
13033.47 397
13034.55 414
13035.63 424
13036.70 452
13037.78 438
13038.86 414
13039.94 416
13041.01 438
13042.09 426
13043.17 462
13044.25 438
13045.32 436
13046.40 438
13047.48 442
13048.56 429
13049.63 459
13050.71 429
13051.79 424
13052.87 413
13053.95 414
13055.02 429
13056.10 430
13057.18 439
13058.26 427
13059.34 438
13060.41 424
13061.49 412
13062.57 426
13063.65 414
13064.73 409
13065.81 417
13066.88 393
13067.96 424
13069.04 432
13070.12 433
13071.20 394
13072.28 429
13073.36 414
13074.43 404
13075.51 408
13076.59 402
13077.67 405
13078.75 384
13079.83 422
13080.91 400
13081.99 372
13083.07 406
13084.15 398
13085.23 390
13086.30 384
13087.38 413
13088.46 434
13089.54 408
13090.62 382
13091.70 429
13092.78 416
13093.86 378
13094.94 400
13096.02 419
13097.10 407
13098.18 392
13099.26 433
13100.34 430
13101.42 397
13102.50 423
13103.58 416
13104.66 434
13105.74 415
13106.82 420
13107.90 409
13108.98 418
13110.06 420
13111.14 398
13112.22 419
13113.30 427
13114.38 432
13115.46 440
13116.54 409
13117.62 411
13118.70 446
13119.78 404
13120.86 401
13121.95 421
13123.03 444
13124.11 447
13125.19 410
13126.27 439
13127.35 415
13128.43 402
13129.51 414
13130.59 414
13131.67 416
13132.76 425
13133.84 434
13134.92 390
13136.00 407
13137.08 411
13138.16 418
13139.24 416
13140.32 425
13141.41 410
13142.49 407
13143.57 453
13144.65 450
13145.73 432
13146.81 380
13147.90 388
13148.98 422
13150.06 439
13151.14 415
13152.22 455
13153.31 414
13154.39 401
13155.47 402
13156.55 437
13157.63 412
13158.72 426
13159.80 436
13160.88 453
13161.96 442
13163.05 430
13164.13 409
13165.21 444
13166.29 451
13167.38 411
13168.46 419
13169.54 402
13170.62 427
13171.71 429
13172.79 431
13173.87 402
13174.96 399
13176.04 445
13177.12 440
13178.20 446
13179.29 468
13180.37 445
13181.45 442
13182.54 468
13183.62 461
13184.70 403
13185.79 452
13186.87 448
13187.95 451
13189.04 465
13190.12 438
13191.20 448
13192.29 473
13193.37 434
13194.46 436
13195.54 434
13196.62 429
13197.71 461
13198.79 446
13199.88 453
13200.96 453
13202.04 451
13203.13 463
13204.21 449
13205.30 438
13206.38 419
13207.46 436
13208.55 461
13209.63 432
13210.72 448
13211.80 466
13212.89 454
13213.97 476
13215.05 441
13216.14 432
13217.22 450
13218.31 468
13219.39 459
13220.48 426
13221.56 466
13222.65 490
13223.73 482
13224.82 490
13225.90 416
13226.99 453
13228.07 493
13229.16 467
13230.24 483
13231.33 463
13232.41 475
13233.50 457
13234.58 458
13235.67 462
13236.76 434
13237.84 481
13238.93 441
13240.01 455
13241.10 488
13242.18 471
13243.27 456
13244.35 468
13245.44 476
13246.53 470
13247.61 483
13248.70 475
13249.78 488
13250.87 477
13251.96 434
13253.04 474
13254.13 506
13255.21 491
13256.30 494
13257.39 492
13258.47 496
13259.56 496
13260.65 505
13261.73 476
13262.82 501
13263.91 536
13264.99 490
13266.08 498
13267.17 476
13268.25 518
13269.34 525
13270.43 511
13271.51 528
13272.60 532
13273.69 485
13274.77 517
13275.86 554
13276.95 536
13278.04 524
13279.12 533
13280.21 561
13281.30 573
13282.38 526
13283.47 547
13284.56 525
13285.65 542
13286.73 530
13287.82 530
13288.91 567
13290.00 534
13291.08 589
13292.17 549
13293.26 542
13294.35 563
13295.44 553
13296.52 547
13297.61 577
13298.70 563
13299.79 543
13300.88 620
13301.96 610
13303.05 565
13304.14 585
13305.23 576
13306.32 624
13307.41 615
13308.49 593
13309.58 553
13310.67 570
13311.76 590
13312.85 590
13313.94 586
13315.02 586
13316.11 586
13317.20 572
13318.29 550
13319.38 574
13320.47 575
13321.56 585
13322.65 581
13323.74 599
13324.82 586
13325.91 577
13327.00 594
13328.09 584
13329.18 587
13330.27 577
13331.36 608
13332.45 586
13333.54 599
13334.63 583
13335.72 549
13336.81 575
13337.90 591
13338.99 593
13340.08 599
13341.17 575
13342.26 607
13343.35 603
13344.44 590
13345.53 611
13346.61 601
13347.70 601
13348.79 596
13349.89 605
13350.98 609
13352.07 581
13353.16 614
13354.25 639
13355.34 631
13356.43 652
13357.52 663
13358.61 668
13359.70 704
13360.79 693
13361.88 637
13362.97 654
13364.06 667
13365.15 683
13366.24 683
13367.33 703
13368.42 702
13369.51 644
13370.60 670
13371.70 641
13372.79 649
13373.88 630
13374.97 614
13376.06 622
13377.15 606
13378.24 585
13379.33 599
13380.43 581
13381.52 558
13382.61 590
13383.70 586
13384.79 571
13385.88 584
13386.97 586
13388.07 563
13389.16 543
13390.25 545
13391.34 556
13392.43 516
13393.52 574
13394.62 573
13395.71 567
13396.80 568
13397.89 547
13398.98 564
13400.08 616
13401.17 583
13402.26 552
13403.35 560
13404.45 562
13405.54 538
13406.63 541
13407.72 566
13408.82 606
13409.91 579
13411.00 568
13412.09 565
13413.19 580
13414.28 551
13415.37 618
13416.46 568
13417.56 561
13418.65 546
13419.74 584
13420.84 588
13421.93 587
13423.02 582
13424.11 584
13425.21 587
13426.30 547
13427.39 590
13428.49 561
13429.58 581
13430.67 620
13431.77 608
13432.86 581
13433.95 551
13435.05 599
13436.14 618
13437.24 586
13438.33 558
13439.42 567
13440.52 600
13441.61 615
13442.70 619
13443.80 620
13444.89 603
13445.99 663
13447.08 646
13448.17 653
13449.27 643
13450.36 620
13451.46 637
13452.55 611
13453.64 637
13454.74 667
13455.83 658
13456.93 676
13458.02 672
13459.12 631
13460.21 676
13461.31 667
13462.40 655
13463.50 697
13464.59 681
13465.69 650
13466.78 681
13467.87 676
13468.97 669
13470.06 699
13471.16 671
13472.25 700
13473.35 686
13474.44 689
13475.54 657
13476.64 686
13477.73 659
13478.83 675
13479.92 724
13481.02 748
13482.11 734
13483.21 694
13484.30 731
13485.40 745
13486.49 733
13487.59 738
13488.69 748
13489.78 729
13490.88 769
13491.97 760
13493.07 795
13494.17 763
13495.26 806
13496.36 848
13497.45 770
13498.55 817
13499.65 842
13500.74 879
13501.84 887
13502.93 801
13504.03 814
13505.13 790
13506.22 745
13507.32 744
13508.42 689
13509.51 732
13510.61 674
13511.71 674
13512.80 687
13513.90 644
13515.00 608
13516.09 631
13517.19 641
13518.29 650
13519.38 614
13520.48 624
13521.58 625
13522.68 633
13523.77 583
13524.87 565
13525.97 591
13527.06 577
13528.16 577
13529.26 587
13530.36 598
13531.45 559
13532.55 580
13533.65 612
13534.75 562
13535.84 571
13536.94 584
13538.04 583
13539.14 568
13540.23 575
13541.33 568
13542.43 576
13543.53 557
13544.63 577
13545.72 560
13546.82 569
13547.92 546
13549.02 558
13550.12 564
13551.22 585
13552.31 574
13553.41 535
13554.51 599
13555.61 572
13556.71 561
13557.81 551
13558.90 576
13560.00 568
13561.10 594
13562.20 574
13563.30 546
13564.40 527
13565.50 587
13566.60 572
13567.69 555
13568.79 557
13569.89 604
13570.99 571
13572.09 534
13573.19 540
13574.29 525
13575.39 556
13576.49 525
13577.59 570
13578.69 555
13579.79 585
13580.89 574
13581.98 584
13583.08 559
13584.18 577
13585.28 567
13586.38 564
13587.48 554
13588.58 552
13589.68 568
13590.78 552
13591.88 602
13592.98 604
13594.08 554
13595.18 572
13596.28 578
13597.38 581
13598.48 594
13599.58 602
13600.68 561
13601.78 562
13602.88 575
13603.98 575
13605.08 572
13606.18 571
13607.29 530
13608.39 583
13609.49 575
13610.59 573
13611.69 554
13612.79 551
13613.89 561
13614.99 613
13616.09 597
13617.19 557
13618.29 560
13619.39 568
13620.50 583
13621.60 551
13622.70 564
13623.80 535
13624.90 562
13626.00 551
13627.10 572
13628.20 557
13629.31 556
13630.41 554
13631.51 578
13632.61 548
13633.71 598
13634.81 539
13635.91 575
13637.02 533
13638.12 545
13639.22 589
13640.32 545
13641.42 549
13642.53 535
13643.63 630
13644.73 594
13645.83 574
13646.93 577
13648.04 636
13649.14 577
13650.24 552
13651.34 562
13652.45 568
13653.55 571
13654.65 581
13655.75 570
13656.85 553
13657.96 600
13659.06 566
13660.16 577
13661.27 575
13662.37 595
13663.47 576
13664.57 587
13665.68 618
13666.78 639
13667.88 617
13668.99 627
13670.09 610
13671.19 614
13672.29 605
13673.40 634
13674.50 650
13675.60 624
13676.71 620
13677.81 604
13678.91 612
13680.02 575
13681.12 659
13682.23 634
13683.33 643
13684.43 622
13685.54 620
13686.64 654
13687.74 705
13688.85 659
13689.95 632
13691.06 625
13692.16 656
13693.26 646
13694.37 676
13695.47 682
13696.58 678
13697.68 693
13698.78 679
13699.89 752
13700.99 740
13702.10 764
13703.20 740
13704.31 768
13705.41 796
13706.51 776
13707.62 802
13708.72 867
13709.83 854
13710.93 808
13712.04 826
13713.14 832
13714.25 859
13715.35 835
13716.46 828
13717.56 762
13718.67 748
13719.77 730
13720.88 717
13721.98 719
13723.09 682
13724.19 709
13725.30 697
13726.40 644
13727.51 644
13728.61 638
13729.72 619
13730.83 618
13731.93 654
13733.04 618
13734.14 605
13735.25 619
13736.35 598
13737.46 594
13738.57 588
13739.67 608
13740.78 598
13741.88 604
13742.99 602
13744.09 580
13745.20 574
13746.31 563
13747.41 576
13748.52 579
13749.63 602
13750.73 579
13751.84 620
13752.94 577
13754.05 622
13755.16 612
13756.26 613
13757.37 649
13758.48 644
13759.58 618
13760.69 582
13761.80 640
13762.90 632
13764.01 650
13765.12 614
13766.22 682
13767.33 657
13768.44 672
13769.55 670
13770.65 656
13771.76 602
13772.87 591
13773.97 623
13775.08 616
13776.19 598
13777.30 597
13778.40 570
13779.51 592
13780.62 562
13781.73 554
13782.83 578
13783.94 586
13785.05 568
13786.16 530
13787.26 563
13788.37 524
13789.48 566
13790.59 575
13791.70 531
13792.80 524
13793.91 541
13795.02 549
13796.13 558
13797.24 554
13798.35 564
13799.45 562
13800.56 563
13801.67 538
13802.78 518
13803.89 556
13805.00 534
13806.10 552
13807.21 532
13808.32 524
13809.43 539
13810.54 517
13811.65 529
13812.76 553
13813.86 537
13814.97 530
13816.08 577
13817.19 519
13818.30 506
13819.41 532
13820.52 518
13821.63 504
13822.74 522
13823.85 493
13824.96 510
13826.06 505
13827.17 498
13828.28 529
13829.39 497
13830.50 491
13831.61 526
13832.72 503
13833.83 478
13834.94 494
13836.05 490
13837.16 547
13838.27 477
13839.38 521
13840.49 511
13841.60 488
13842.71 505
13843.82 532
13844.93 516
13846.04 551
13847.15 475
13848.26 517
13849.37 545
13850.48 522
13851.59 533
13852.70 527
13853.81 493
13854.92 512
13856.03 510
13857.14 517
13858.25 532
13859.37 532
13860.48 555
13861.59 534
13862.70 517
13863.81 486
13864.92 502
13866.03 495
13867.14 514
13868.25 496
13869.36 535
13870.47 557
13871.59 504
13872.70 488
13873.81 518
13874.92 502
13876.03 493
13877.14 559
13878.25 531
13879.36 527
13880.48 531
13881.59 538
13882.70 529
13883.81 562
13884.92 553
13886.03 555
13887.15 590
13888.26 551
13889.37 566
13890.48 590
13891.59 539
13892.71 571
13893.82 584
13894.93 573
13896.04 544
13897.15 545
13898.27 556
13899.38 563
13900.49 545
13901.60 517
13902.72 523
13903.83 529
13904.94 495
13906.05 491
13907.17 495
13908.28 558
13909.39 482
13910.50 505
13911.62 487
13912.73 482
13913.84 484
13914.95 484
13916.07 502
13917.18 488
13918.29 454
13919.41 505
13920.52 486
13921.63 459
13922.75 466
13923.86 481
13924.97 496
13926.09 451
13927.20 480
13928.31 486
13929.43 525
13930.54 489
13931.65 519
13932.77 503
13933.88 467
13934.99 480
13936.11 513
13937.22 490
13938.34 485
13939.45 470
13940.56 487
13941.68 490
13942.79 483
13943.91 471
13945.02 481
13946.13 473
13947.25 457
13948.36 499
13949.48 489
13950.59 460
13951.70 467
13952.82 485
13953.93 488
13955.05 467
13956.16 482
13957.28 457
13958.39 494
13959.51 475
13960.62 477
13961.74 490
13962.85 469
13963.97 443
13965.08 504
13966.20 470
13967.31 468
13968.43 460
13969.54 481
13970.66 506
13971.77 479
13972.89 498
13974.00 479
13975.12 510
13976.23 466
13977.35 479
13978.46 464
13979.58 474
13980.69 478
13981.81 481
13982.92 467
13984.04 452
13985.16 423
13986.27 503
13987.39 507
13988.50 468
13989.62 454
13990.74 467
13991.85 457
13992.97 447
13994.08 475
13995.20 490
13996.32 498
13997.43 483
13998.55 487
13999.66 444
14000.78 447
14001.90 476
14003.01 508
14004.13 493
14005.25 503
14006.36 492
14007.48 483
14008.60 484
14009.71 480
14010.83 475
14011.95 481
14013.06 492
14014.18 507
14015.30 490
14016.41 500
14017.53 519
14018.65 484
14019.76 483
14020.88 484
14022.00 495
14023.12 476
14024.23 485
14025.35 505
14026.47 486
14027.59 483
14028.70 516
14029.82 491
14030.94 490
14032.06 481
14033.17 492
14034.29 492
14035.41 500
14036.53 492
14037.64 493
14038.76 487
14039.88 499
14041.00 513
14042.11 504
14043.23 471
14044.35 496
14045.47 507
14046.59 514
14047.71 528
14048.82 521
14049.94 523
14051.06 534
14052.18 535
14053.30 549
14054.42 557
14055.53 557
14056.65 565
14057.77 519
14058.89 538
14060.01 521
14061.13 569
14062.25 562
14063.36 557
14064.48 574
14065.60 588
14066.72 604
14067.84 557
14068.96 593
14070.08 584
14071.20 614
14072.32 636
14073.44 622
14074.55 634
14075.67 608
14076.79 629
14077.91 672
14079.03 662
14080.15 677
14081.27 627
14082.39 647
14083.51 691
14084.63 658
14085.75 710
14086.87 729
14087.99 689
14089.11 726
14090.23 745
14091.35 744
14092.47 770
14093.59 777
14094.71 749
14095.83 735
14096.95 730
14098.07 758
14099.19 718
14100.31 695
14101.43 654
14102.55 659
14103.67 641
14104.79 618
14105.91 565
14107.03 539
14108.15 557
14109.27 548
14110.39 536
14111.51 514
14112.64 532
14113.76 525
14114.88 516
14116.00 561
14117.12 510
14118.24 528
14119.36 505
14120.48 498
14121.60 510
14122.72 498
14123.85 474
14124.97 535
14126.09 500
14127.21 455
14128.33 453
14129.45 506
14130.57 470
14131.70 473
14132.82 502
14133.94 496
14135.06 468
14136.18 474
14137.30 479
14138.43 456
14139.55 464
14140.67 464
14141.79 465
14142.91 464
14144.03 461
14145.16 492
14146.28 490
14147.40 460
14148.52 457
14149.65 488
14150.77 492
14151.89 457
14153.01 492
14154.13 469
14155.26 476
14156.38 429
14157.50 447
14158.62 465
14159.75 453
14160.87 466
14161.99 469
14163.12 458
14164.24 444
14165.36 433
14166.48 451
14167.61 461
14168.73 445
14169.85 449
14170.98 439
14172.10 436
14173.22 438
14174.35 443
14175.47 438
14176.59 448
14177.72 438
14178.84 446
14179.96 421
14181.09 405
14182.21 429
14183.33 457
14184.46 461
14185.58 446
14186.70 425
14187.83 443
14188.95 453
14190.07 407
14191.20 462
14192.32 444
14193.45 430
14194.57 448
14195.69 462
14196.82 415
14197.94 433
14199.07 440
14200.19 443
14201.32 412
14202.44 420
14203.56 434
14204.69 438
14205.81 438
14206.94 413
14208.06 421
14209.19 440
14210.31 431
14211.44 408
14212.56 412
14213.69 458
14214.81 427
14215.93 419
14217.06 428
14218.18 414
14219.31 399
14220.43 407
14221.56 412
14222.68 391
14223.81 403
14224.94 400
14226.06 404
14227.19 389
14228.31 414
14229.44 415
14230.56 424
14231.69 445
14232.81 406
14233.94 419
14235.06 428
14236.19 393
14237.32 399
14238.44 413
14239.57 401
14240.69 385
14241.82 400
14242.94 418
14244.07 407
14245.20 409
14246.32 409
14247.45 391
14248.57 389
14249.70 375
14250.83 406
14251.95 389
14253.08 384
14254.21 402
14255.33 409
14256.46 388
14257.59 362
14258.71 353
14259.84 378
14260.97 372
14262.09 397
14263.22 394
14264.35 385
14265.47 363
14266.60 413
14267.73 400
14268.85 391
14269.98 351
14271.11 389
14272.23 390
14273.36 374
14274.49 356
14275.62 372
14276.74 369
14277.87 377
14279.00 386
14280.12 368
14281.25 366
14282.38 363
14283.51 379
14284.63 382
14285.76 361
14286.89 367
14288.02 348
14289.15 362
14290.27 362
14291.40 352
14292.53 380
14293.66 360
14294.78 340
14295.91 346
14297.04 344
14298.17 369
14299.30 374
14300.42 350
14301.55 326
14302.68 369
14303.81 361
14304.94 356
14306.07 365
14307.19 361
14308.32 338
14309.45 373
14310.58 357
14311.71 370
14312.84 320
14313.97 346
14315.10 365
14316.22 339
14317.35 361
14318.48 362
14319.61 347
14320.74 369
14321.87 345
14323.00 358
14324.13 344
14325.26 353
14326.39 368
14327.51 342
14328.64 361
14329.77 344
14330.90 323
14332.03 362
14333.16 304
14334.29 325
14335.42 330
14336.55 351
14337.68 348
14338.81 337
14339.94 358
14341.07 349
14342.20 365
14343.33 374
14344.46 377
14345.59 346
14346.72 349
14347.85 361
14348.98 346
14350.11 340
14351.24 338
14352.37 321
14353.50 362
14354.63 346
14355.76 347
14356.89 345
14358.02 339
14359.15 356
14360.28 368
14361.41 359
14362.54 346
14363.67 333
14364.80 381
14365.94 349
14367.07 335
14368.20 346
14369.33 341
14370.46 360
14371.59 366
14372.72 345
14373.85 355
14374.98 356
14376.11 323
14377.25 360
14378.38 300
14379.51 352
14380.64 375
14381.77 370
14382.90 362
14384.03 334
14385.16 345
14386.30 350
14387.43 374
14388.56 345
14389.69 336
14390.82 337
14391.95 318
14393.09 339
14394.22 343
14395.35 320
14396.48 350
14397.61 369
14398.75 373
14399.88 351
14401.01 331
14402.14 364
14403.27 348
14404.41 356
14405.54 357
14406.67 359
14407.80 363
14408.94 347
14410.07 358
14411.20 351
14412.33 321
14413.47 351
14414.60 322
14415.73 353
14416.87 333
14418.00 358
14419.13 351
14420.26 352
14421.40 360
14422.53 356
14423.66 350
14424.80 379
14425.93 340
14427.06 358
14428.20 364
14429.33 355
14430.46 367
14431.59 365
14432.73 389
14433.86 357
14435.00 363
14436.13 351
14437.26 353
14438.40 371
14439.53 370
14440.66 379
14441.80 384
14442.93 397
14444.06 396
14445.20 405
14446.33 372
14447.47 385
14448.60 354
14449.73 380
14450.87 344
14452.00 364
14453.14 354
14454.27 385
14455.41 383
14456.54 361
14457.67 359
14458.81 377
14459.94 378
14461.08 381
14462.21 387
14463.35 372
14464.48 372
14465.62 374
14466.75 382
14467.89 401
14469.02 373
14470.15 385
14471.29 371
14472.42 362
14473.56 388
14474.69 392
14475.83 389
14476.96 389
14478.10 401
14479.24 384
14480.37 385
14481.51 380
14482.64 392
14483.78 419
14484.91 402
14486.05 402
14487.18 412
14488.32 385
14489.45 409
14490.59 411
14491.73 393
14492.86 426
14494.00 437
14495.13 425
14496.27 425
14497.40 420
14498.54 450
14499.68 437
14500.81 464
14501.95 442
14503.08 419
14504.22 442
14505.36 440
14506.49 396
14507.63 448
14508.77 453
14509.90 469
14511.04 460
14512.18 477
14513.31 469
14514.45 442
14515.58 471
14516.72 484
14517.86 495
14519.00 455
14520.13 470
14521.27 467
14522.41 441
14523.54 426
14524.68 471
14525.82 470
14526.95 434
14528.09 398
14529.23 402
14530.37 421
14531.50 401
14532.64 416
14533.78 446
14534.91 445
14536.05 417
14537.19 438
14538.33 409
14539.46 412
14540.60 427
14541.74 428
14542.88 397
14544.02 416
14545.15 414
14546.29 395
14547.43 443
14548.57 402
14549.70 413
14550.84 381
14551.98 394
14553.12 398
14554.26 387
14555.39 424
14556.53 400
14557.67 391
14558.81 381
14559.95 388
14561.09 397
14562.22 393
14563.36 397
14564.50 392
14565.64 395
14566.78 397
14567.92 388
14569.06 379
14570.20 399
14571.33 401
14572.47 397
14573.61 384
14574.75 392
14575.89 399
14577.03 374
14578.17 375
14579.31 377
14580.45 418
14581.59 420
14582.72 390
14583.86 419
14585.00 404
14586.14 432
14587.28 411
14588.42 413
14589.56 416
14590.70 421
14591.84 404
14592.98 431
14594.12 413
14595.26 428
14596.40 429
14597.54 414
14598.68 403
14599.82 395
14600.96 393
14602.10 381
14603.24 448
14604.38 401
14605.52 440
14606.66 422
14607.80 437
14608.94 420
14610.08 451
14611.22 417
14612.36 429
14613.50 432
14614.64 424
14615.78 447
14616.92 411
14618.06 423
14619.20 448
14620.34 446
14621.49 445
14622.63 471
14623.77 460
14624.91 491
14626.05 461
14627.19 470
14628.33 472
14629.47 474
14630.61 460
14631.75 473
14632.90 496
14634.04 486
14635.18 446
14636.32 456
14637.46 434
14638.60 456
14639.74 475
14640.88 438
14642.03 413
14643.17 393
14644.31 420
14645.45 402
14646.59 392
14647.73 397
14648.88 416
14650.02 411
14651.16 400
14652.30 387
14653.44 381
14654.59 400
14655.73 375
14656.87 384
14658.01 399
14659.16 395
14660.30 371
14661.44 402
14662.58 364
14663.72 369
14664.87 380
14666.01 352
14667.15 376
14668.29 394
14669.44 377
14670.58 339
14671.72 352
14672.87 321
14674.01 363
14675.15 354
14676.29 330
14677.44 354
14678.58 358
14679.72 325
14680.87 340
14682.01 370
14683.15 359
14684.30 342
14685.44 355
14686.58 357
14687.73 342
14688.87 337
14690.01 368
14691.16 363
14692.30 326
14693.44 354
14694.59 331
14695.73 359
14696.87 346
14698.02 331
14699.16 359
14700.30 377
14701.45 359
14702.59 320
14703.74 336
14704.88 339
14706.02 335
14707.17 332
14708.31 347
14709.46 341
14710.60 340
14711.75 330
14712.89 370
14714.03 321
14715.18 328
14716.32 350
14717.47 321
14718.61 310
14719.76 336
14720.90 309
14722.05 339
14723.19 337
14724.34 319
14725.48 348
14726.63 322
14727.77 320
14728.92 335
14730.06 340
14731.21 327
14732.35 322
14733.50 317
14734.64 320
14735.79 335
14736.93 318
14738.08 305
14739.22 317
14740.37 344
14741.51 321
14742.66 319
14743.80 328
14744.95 315
14746.09 317
14747.24 344
14748.39 334
14749.53 321
14750.68 337
14751.82 312
14752.97 316
14754.11 297
14755.26 319
14756.41 308
14757.55 331
14758.70 316
14759.85 298
14760.99 307
14762.14 319
14763.28 319
14764.43 320
14765.58 303
14766.72 305
14767.87 321
14769.02 354
14770.16 313
14771.31 299
14772.46 317
14773.60 290
14774.75 307
14775.90 284
14777.04 313
14778.19 299
14779.34 316
14780.48 302
14781.63 294
14782.78 290
14783.92 319
14785.07 332
14786.22 342
14787.37 294
14788.51 318
14789.66 334
14790.81 311
14791.96 320
14793.10 309
14794.25 295
14795.40 306
14796.54 292
14797.69 317
14798.84 298
14799.99 295
14801.14 294
14802.28 316
14803.43 288
14804.58 277
14805.73 266
14806.88 294
14808.02 273
14809.17 281
14810.32 308
14811.47 305
14812.62 309
14813.76 308
14814.91 299
14816.06 339
14817.21 281
14818.36 293
14819.51 261
14820.65 294
14821.80 270
14822.95 273
14824.10 289
14825.25 296
14826.40 291
14827.55 307
14828.69 302
14829.84 284
14830.99 277
14832.14 290
14833.29 297
14834.44 281
14835.59 301
14836.74 302
14837.89 295
14839.04 281
14840.19 281
14841.33 298
14842.48 300
14843.63 287
14844.78 320
14845.93 289
14847.08 286
14848.23 259
14849.38 262
14850.53 286
14851.68 285
14852.83 304
14853.98 293
14855.13 274
14856.28 270
14857.43 282
14858.58 279
14859.73 283
14860.88 282
14862.03 272
14863.18 298
14864.33 285
14865.48 300
14866.63 275
14867.78 306
14868.93 273
14870.08 284
14871.23 286
14872.38 289
14873.53 281
14874.68 272
14875.83 271
14876.98 280
14878.14 262
14879.29 288
14880.44 312
14881.59 295
14882.74 302
14883.89 297
14885.04 297
14886.19 292
14887.34 275
14888.49 287
14889.64 288
14890.80 278
14891.95 312
14893.10 287
14894.25 286
14895.40 291
14896.55 307
14897.70 309
14898.86 292
14900.01 283
14901.16 288
14902.31 309
14903.46 277
14904.61 299
14905.77 319
14906.92 303
14908.07 298
14909.22 304
14910.37 271
14911.53 274
14912.68 300
14913.83 306
14914.98 322
14916.13 286
14917.29 310
14918.44 278
14919.59 309
14920.74 266
14921.90 280
14923.05 262
14924.20 280
14925.35 272
14926.51 290
14927.66 277
14928.81 283
14929.96 311
14931.12 297
14932.27 283
14933.42 295
14934.57 291
14935.73 273
14936.88 281
14938.03 291
14939.19 294
14940.34 288
14941.49 284
14942.65 259
14943.80 274
14944.95 306
14946.11 295
14947.26 284
14948.41 292
14949.57 296
14950.72 306
14951.87 298
14953.03 279
14954.18 277
14955.33 266
14956.49 281
14957.64 293
14958.80 302
14959.95 295
14961.10 296
14962.26 282
14963.41 303
14964.57 285
14965.72 285
14966.87 288
14968.03 317
14969.18 294
14970.34 292
14971.49 284
14972.65 276
14973.80 309
14974.95 292
14976.11 299
14977.26 301
14978.42 307
14979.57 288
14980.73 305
14981.88 306
14983.04 304
14984.19 290
14985.35 296
14986.50 300
14987.66 297
14988.81 298
14989.97 310
14991.12 287
14992.28 289
14993.43 302
14994.59 279
14995.74 306
14996.90 273
14998.05 286
14999.21 289
15000.36 286
15001.52 268
15002.67 266
15003.83 276
15004.99 265
15006.14 284
15007.30 297
15008.45 280
15009.61 290
15010.76 255
15011.92 262
15013.08 279
15014.23 272
15015.39 253
15016.54 258
15017.70 270
15018.86 282
15020.01 282
15021.17 287
15022.32 262
15023.48 275
15024.64 275
15025.79 305
15026.95 305
15028.11 301
15029.26 273
15030.42 304
15031.58 259
15032.73 284
15033.89 269
15035.05 284
15036.20 254
15037.36 306
15038.52 305
15039.67 271
15040.83 271
15041.99 283
15043.15 280
15044.30 280
15045.46 280
15046.62 282
15047.77 278
15048.93 287
15050.09 306
15051.25 300
15052.40 310
15053.56 272
15054.72 268
15055.88 303
15057.03 261
15058.19 263
15059.35 291
15060.51 274
15061.66 267
15062.82 277
15063.98 292
15065.14 265
15066.30 267
15067.45 283
15068.61 296
15069.77 270
15070.93 273
15072.09 306
15073.24 297
15074.40 314
15075.56 292
15076.72 304
15077.88 308
15079.04 309
15080.20 309
15081.35 297
15082.51 284
15083.67 269
15084.83 269
15085.99 263
15087.15 264
15088.31 294
15089.46 268
15090.62 280
15091.78 266
15092.94 274
15094.10 288
15095.26 309
15096.42 299
15097.58 279
15098.74 303
15099.90 293
15101.06 246
15102.22 279
15103.37 297
15104.53 293
15105.69 269
15106.85 311
15108.01 322
15109.17 293
15110.33 289
15111.49 292
15112.65 319
15113.81 286
15114.97 301
15116.13 302
15117.29 287
15118.45 264
15119.61 294
15120.77 321
15121.93 300
15123.09 303
15124.25 302
15125.41 281
15126.57 272
15127.73 274
15128.89 281
15130.05 293
15131.21 288
15132.37 292
15133.53 290
15134.69 285
15135.86 270
15137.02 280
15138.18 324
15139.34 275
15140.50 287
15141.66 273
15142.82 288
15143.98 289
15145.14 294
15146.30 292
15147.46 306
15148.63 281
15149.79 300
15150.95 305
15152.11 278
15153.27 269
15154.43 316
15155.59 296
15156.75 279
15157.92 282
15159.08 302
15160.24 317
15161.40 288
15162.56 287
15163.72 298
15164.89 316
15166.05 320
15167.21 278
15168.37 316
15169.53 280
15170.69 303
15171.86 303
15173.02 311
15174.18 285
15175.34 305
15176.51 313
15177.67 323
15178.83 294
15179.99 302
15181.15 314
15182.32 330
15183.48 283
15184.64 298
15185.80 316
15186.97 294
15188.13 322
15189.29 300
15190.46 290
15191.62 305
15192.78 336
15193.94 326
15195.11 328
15196.27 322
15197.43 316
15198.60 331
15199.76 324
15200.92 299
15202.08 320
15203.25 336
15204.41 317
15205.57 300
15206.74 314
15207.90 334
15209.06 320
15210.23 331
15211.39 342
15212.56 306
15213.72 327
15214.88 334
15216.05 345
15217.21 345
15218.37 335
15219.54 332
15220.70 340
15221.87 337
15223.03 308
15224.19 356
15225.36 345
15226.52 351
15227.69 348
15228.85 351
15230.01 358
15231.18 357
15232.34 358
15233.51 335
15234.67 345
15235.84 344
15237.00 324
15238.16 300
15239.33 328
15240.49 334
15241.66 309
15242.82 302
15243.99 307
15245.15 324
15246.32 300
15247.48 303
15248.65 297
15249.81 305
15250.98 307
15252.14 321
15253.31 302
15254.47 328
15255.64 321
15256.80 320
15257.97 307
15259.13 313
15260.30 300
15261.46 298
15262.63 276
15263.80 281
15264.96 294
15266.13 282
15267.29 311
15268.46 278
15269.62 308
15270.79 291
15271.96 313
15273.12 275
15274.29 276
15275.45 307
15276.62 280
15277.79 285
15278.95 301
15280.12 321
15281.28 318
15282.45 288
15283.62 293
15284.78 313
15285.95 303
15287.12 324
15288.28 279
15289.45 289
15290.62 301
15291.78 312
15292.95 297
15294.12 300
15295.28 287
15296.45 304
15297.62 311
15298.78 310
15299.95 289
15301.12 321
15302.28 331
15303.45 318
15304.62 309
15305.78 300
15306.95 325
15308.12 300
15309.29 303
15310.45 301
15311.62 313
15312.79 297
15313.96 279
15315.12 303
15316.29 304
15317.46 307
15318.63 305
15319.79 317
15320.96 290
15322.13 287
15323.30 272
15324.46 316
15325.63 317
15326.80 298
15327.97 297
15329.14 292
15330.30 288
15331.47 288
15332.64 292
15333.81 295
15334.98 308
15336.14 296
15337.31 330
15338.48 311
15339.65 325
15340.82 301
15341.99 315
15343.16 307
15344.32 320
15345.49 302
15346.66 307
15347.83 321
15349.00 316
15350.17 306
15351.34 303
15352.51 325
15353.67 315
15354.84 326
15356.01 318
15357.18 277
15358.35 295
15359.52 316
15360.69 293
15361.86 315
15363.03 300
15364.20 295
15365.37 293
15366.54 313
15367.71 311
15368.87 303
15370.04 277
15371.21 299
15372.38 336
15373.55 305
15374.72 360
15375.89 311
15377.06 342
15378.23 328
15379.40 312
15380.57 325
15381.74 336
15382.91 340
15384.08 328
15385.25 282
15386.42 309
15387.59 342
15388.76 307
15389.93 297
15391.10 332
15392.27 336
15393.44 318
15394.62 334
15395.79 296
15396.96 328
15398.13 313
15399.30 316
15400.47 301
15401.64 305
15402.81 292
15403.98 289
15405.15 288
15406.32 298
15407.49 296
15408.66 306
15409.84 305
15411.01 292
15412.18 315
15413.35 307
15414.52 301
15415.69 314
15416.86 323
15418.03 298
15419.21 283
15420.38 294
15421.55 300
15422.72 274
15423.89 294
15425.06 309
15426.24 292
15427.41 300
15428.58 286
15429.75 316
15430.92 308
15432.09 305
15433.27 293
15434.44 325
15435.61 318
15436.78 306
15437.96 292
15439.13 308
15440.30 305
15441.47 322
15442.64 314
15443.82 306
15444.99 302
15446.16 298
15447.33 327
15448.51 284
15449.68 274
15450.85 290
15452.02 281
15453.20 323
15454.37 296
15455.54 278
15456.72 302
15457.89 296
15459.06 304
15460.23 289
15461.41 307
15462.58 277
15463.75 263
15464.93 312
15466.10 273
15467.27 270
15468.45 295
15469.62 314
15470.79 275
15471.97 304
15473.14 280
15474.31 284
15475.49 300
15476.66 322
15477.83 300
15479.01 294
15480.18 269
15481.36 287
15482.53 332
15483.70 278
15484.88 307
15486.05 305
15487.23 293
15488.40 289
15489.57 270
15490.75 282
15491.92 300
15493.10 297
15494.27 327
15495.44 316
15496.62 274
15497.79 280
15498.97 264
15500.14 308
15501.32 300
15502.49 316
15503.67 309
15504.84 301
15506.02 291
15507.19 304
15508.36 292
15509.54 311
15510.71 319
15511.89 319
15513.06 310
15514.24 299
15515.41 308
15516.59 268
15517.77 311
15518.94 284
15520.12 304
15521.29 289
15522.47 297
15523.64 303
15524.82 316
15525.99 309
15527.17 299
15528.34 283
15529.52 299
15530.69 287
15531.87 312
15533.05 274
15534.22 312
15535.40 320
15536.57 286
15537.75 306
15538.93 309
15540.10 303
15541.28 275
15542.45 322
15543.63 314
15544.81 306
15545.98 306
15547.16 277
15548.33 308
15549.51 322
15550.69 312
15551.86 318
15553.04 330
15554.22 332
15555.39 336
15556.57 340
15557.75 359
15558.92 332
15560.10 350
15561.28 317
15562.45 339
15563.63 319
15564.81 325
15565.99 340
15567.16 333
15568.34 327
15569.52 331
15570.69 323
15571.87 315
15573.05 357
15574.23 321
15575.40 303
15576.58 318
15577.76 326
15578.93 326
15580.11 323
15581.29 316
15582.47 342
15583.65 336
15584.82 312
15586.00 331
15587.18 348
15588.36 321
15589.53 336
15590.71 364
15591.89 354
15593.07 326
15594.25 350
15595.42 341
15596.60 351
15597.78 328
15598.96 353
15600.14 400
15601.32 362
15602.49 337
15603.67 385
15604.85 403
15606.03 392
15607.21 373
15608.39 401
15609.56 365
15610.74 384
15611.92 363
15613.10 372
15614.28 374
15615.46 356
15616.64 362
15617.82 363
15619.00 388
15620.17 387
15621.35 396
15622.53 384
15623.71 381
15624.89 390
15626.07 390
15627.25 395
15628.43 394
15629.61 356
15630.79 384
15631.97 391
15633.15 380
15634.33 377
15635.51 376
15636.69 405
15637.87 393
15639.05 420
15640.22 434
15641.40 428
15642.58 415
15643.76 396
15644.94 415
15646.12 408
15647.30 403
15648.48 396
15649.66 411
15650.85 404
15652.03 411
15653.21 408
15654.39 405
15655.57 393
15656.75 420
15657.93 403
15659.11 435
15660.29 386
15661.47 407
15662.65 429
15663.83 417
15665.01 383
15666.19 376
15667.37 385
15668.55 362
15669.73 369
15670.92 388
15672.10 361
15673.28 370
15674.46 387
15675.64 394
15676.82 397
15678.00 374
15679.18 402
15680.36 368
15681.55 357
15682.73 352
15683.91 367
15685.09 352
15686.27 377
15687.45 392
15688.63 378
15689.82 390
15691.00 352
15692.18 378
15693.36 348
15694.54 361
15695.73 354
15696.91 380
15698.09 378
15699.27 345
15700.45 347
15701.64 370
15702.82 371
15704.00 392
15705.18 407
15706.36 381
15707.55 346
15708.73 371
15709.91 371
15711.09 379
15712.28 396
15713.46 354
15714.64 387
15715.82 409
15717.01 407
15718.19 370
15719.37 363
15720.55 374
15721.74 401
15722.92 407
15724.10 398
15725.29 366
15726.47 391
15727.65 380
15728.84 398
15730.02 407
15731.20 396
15732.39 381
15733.57 404
15734.75 421
15735.94 395
15737.12 389
15738.30 402
15739.49 381
15740.67 417
15741.85 407
15743.04 406
15744.22 387
15745.40 397
15746.59 430
15747.77 410
15748.96 399
15750.14 382
15751.32 417
15752.51 401
15753.69 389
15754.88 386
15756.06 388
15757.24 355
15758.43 367
15759.61 383
15760.80 376
15761.98 365
15763.17 376
15764.35 384
15765.53 371
15766.72 389
15767.90 354
15769.09 389
15770.27 385
15771.46 369
15772.64 355
15773.83 358
15775.01 380
15776.20 377
15777.38 361
15778.57 346
15779.75 362
15780.94 370
15782.12 385
15783.31 374
15784.49 359
15785.68 366
15786.86 362
15788.05 363
15789.23 364
15790.42 341
15791.60 353
15792.79 318
15793.98 327
15795.16 323
15796.35 340
15797.53 313
15798.72 348
15799.90 342
15801.09 323
15802.28 332
15803.46 359
15804.65 343
15805.83 347
15807.02 318
15808.21 333
15809.39 351
15810.58 324
15811.76 329
15812.95 311
15814.14 332
15815.32 314
15816.51 323
15817.70 337
15818.88 328
15820.07 307
15821.26 310
15822.44 318
15823.63 299
15824.82 340
15826.00 350
15827.19 341
15828.38 318
15829.56 355
15830.75 324
15831.94 330
15833.12 335
15834.31 331
15835.50 337
15836.69 343
15837.87 335
15839.06 354
15840.25 348
15841.44 318
15842.62 317
15843.81 339
15845.00 357
15846.18 344
15847.37 343
15848.56 311
15849.75 337
15850.94 331
15852.12 360
15853.31 308
15854.50 336
15855.69 334
15856.87 340
15858.06 290
15859.25 339
15860.44 338
15861.63 333
15862.81 332
15864.00 332
15865.19 341
15866.38 343
15867.57 359
15868.76 342
15869.94 332
15871.13 346
15872.32 352
15873.51 337
15874.70 315
15875.89 343
15877.08 349
15878.26 365
15879.45 332
15880.64 361
15881.83 340
15883.02 357
15884.21 333
15885.40 355
15886.59 338
15887.78 375
15888.97 345
15890.15 356
15891.34 330
15892.53 314
15893.72 328
15894.91 324
15896.10 336
15897.29 349
15898.48 358
15899.67 338
15900.86 371
15902.05 371
15903.24 378
15904.43 354
15905.62 369
15906.81 346
15908.00 375
15909.19 349
15910.38 368
15911.57 371
15912.76 364
15913.95 365
15915.14 347
15916.33 353
15917.52 356
15918.71 382
15919.90 389
15921.09 394
15922.28 336
15923.47 384
15924.66 376
15925.85 367
15927.04 348
15928.23 373
15929.42 383
15930.61 372
15931.80 374
15932.99 345
15934.18 327
15935.38 351
15936.57 349
15937.76 346
15938.95 333
15940.14 295
15941.33 311
15942.52 309
15943.71 352
15944.90 343
15946.10 322
15947.29 313
15948.48 318
15949.67 295
15950.86 288
15952.05 296
15953.24 303
15954.44 313
15955.63 313
15956.82 335
15958.01 310
15959.20 301
15960.39 326
15961.59 340
15962.78 309
15963.97 309
15965.16 285
15966.35 289
15967.55 271
15968.74 295
15969.93 294
15971.12 306
15972.31 298
15973.51 301
15974.70 312
15975.89 291
15977.08 300
15978.28 294
15979.47 320
15980.66 282
15981.85 299
15983.05 297
15984.24 313
15985.43 284
15986.62 270
15987.82 282
15989.01 289
15990.20 298
15991.40 289
15992.59 317
15993.78 286
15994.98 292
15996.17 299
15997.36 285
15998.55 281
15999.75 288
16000.94 284
16002.13 283
16003.33 252
16004.52 286
16005.72 293
16006.91 287
16008.10 299
16009.30 302
16010.49 281
16011.68 278
16012.88 292
16014.07 289
16015.26 296
16016.46 299
16017.65 319
16018.85 290
16020.04 276
16021.23 271
16022.43 274
16023.62 288
16024.82 291
16026.01 298
16027.21 287
16028.40 301
16029.59 278
16030.79 286
16031.98 271
16033.18 293
16034.37 276
16035.57 307
16036.76 290
16037.96 260
16039.15 252
16040.35 289
16041.54 287
16042.73 270
16043.93 294
16045.12 289
16046.32 276
16047.51 286
16048.71 290
16049.91 280
16051.10 283
16052.30 265
16053.49 282
16054.69 279
16055.88 329
16057.08 281
16058.27 278
16059.47 263
16060.66 286
16061.86 304
16063.05 240
16064.25 308
16065.45 265
16066.64 268
16067.84 267
16069.03 274
16070.23 253
16071.42 280
16072.62 255
16073.82 260
16075.01 255
16076.21 270
16077.41 277
16078.60 286
16079.80 263
16080.99 299
16082.19 274
16083.39 262
16084.58 268
16085.78 264
16086.98 252
16088.17 267
16089.37 274
16090.57 266
16091.76 266
16092.96 263
16094.16 254
16095.35 267
16096.55 267
16097.75 295
16098.94 277
16100.14 276
16101.34 259
16102.53 296
16103.73 272
16104.93 243
16106.13 236
16107.32 299
16108.52 273
16109.72 258
16110.92 229
16112.11 253
16113.31 264
16114.51 248
16115.71 273
16116.90 264
16118.10 253
16119.30 245
16120.50 301
16121.69 250
16122.89 274
16124.09 250
16125.29 274
16126.49 244
16127.68 255
16128.88 273
16130.08 266
16131.28 265
16132.48 251
16133.67 257
16134.87 264
16136.07 266
16137.27 262
16138.47 272
16139.67 248
16140.86 255
16142.06 260
16143.26 269
16144.46 238
16145.66 260
16146.86 248
16148.06 253
16149.26 249
16150.45 251
16151.65 270
16152.85 263
16154.05 275
16155.25 275
16156.45 275
16157.65 257
16158.85 283
16160.05 268
16161.25 254
16162.45 241
16163.64 270
16164.84 254
16166.04 267
16167.24 247
16168.44 271
16169.64 257
16170.84 252
16172.04 242
16173.24 261
16174.44 286
16175.64 263
16176.84 256
16178.04 248
16179.24 256
16180.44 254
16181.64 281
16182.84 272
16184.04 299
16185.24 242
16186.44 286
16187.64 270
16188.84 270
16190.04 248
16191.24 260
16192.44 274
16193.64 248
16194.84 289
16196.04 258
16197.24 271
16198.44 247
16199.65 253
16200.85 250
16202.05 252
16203.25 264
16204.45 263
16205.65 269
16206.85 267
16208.05 270
16209.25 276
16210.45 309
16211.65 238
16212.86 278
16214.06 270
16215.26 277
16216.46 262
16217.66 266
16218.86 262
16220.06 272
16221.27 250
16222.47 283
16223.67 268
16224.87 258
16226.07 292
16227.27 285
16228.48 278
16229.68 235
16230.88 262
16232.08 277
16233.28 293
16234.48 276
16235.69 270
16236.89 260
16238.09 262
16239.29 268
16240.50 293
16241.70 270
16242.90 285
16244.10 285
16245.30 293
16246.51 292
16247.71 271
16248.91 326
16250.11 297
16251.32 299
16252.52 298
16253.72 303
16254.92 282
16256.13 295
16257.33 277
16258.53 260
16259.74 263
16260.94 282
16262.14 280
16263.35 256
16264.55 279
16265.75 300
16266.95 301
16268.16 278
16269.36 301
16270.56 296
16271.77 307
16272.97 328
16274.17 292
16275.38 266
16276.58 300
16277.79 304
16278.99 287
16280.19 284
16281.40 313
16282.60 313
16283.80 282
16285.01 291
16286.21 300
16287.42 306
16288.62 281
16289.82 298
16291.03 300
16292.23 280
16293.44 301
16294.64 289
16295.84 287
16297.05 328
16298.25 331
16299.46 320
16300.66 322
16301.87 303
16303.07 291
16304.27 304
16305.48 345
16306.68 292
16307.89 291
16309.09 278
16310.30 286
16311.50 307
16312.71 305
16313.91 332
16315.12 299
16316.32 276
16317.53 292
16318.73 309
16319.94 266
16321.14 259
16322.35 261
16323.55 253
16324.76 277
16325.96 287
16327.17 247
16328.38 278
16329.58 282
16330.79 287
16331.99 258
16333.20 248
16334.40 282
16335.61 248
16336.81 256
16338.02 236
16339.23 279
16340.43 251
16341.64 260
16342.84 231
16344.05 257
16345.26 268
16346.46 258
16347.67 237
16348.87 249
16350.08 244
16351.29 284
16352.49 266
16353.70 251
16354.91 248
16356.11 245
16357.32 262
16358.53 254
16359.73 238
16360.94 237
16362.15 265
16363.35 243
16364.56 246
16365.77 245
16366.97 270
16368.18 218
16369.39 279
16370.59 248
16371.80 258
16373.01 232
16374.21 239
16375.42 264
16376.63 242
16377.84 243
16379.04 273
16380.25 261
16381.46 254
16382.67 272
16383.87 238
16385.08 255
16386.29 261
16387.50 278
16388.70 269
16389.91 254
16391.12 259
16392.33 267
16393.53 255
16394.74 254
16395.95 238
16397.16 259
16398.37 250
16399.57 252
16400.78 245
16401.99 248
16403.20 271
16404.41 250
16405.62 248
16406.82 257
16408.03 235
16409.24 256
16410.45 246
16411.66 243
16412.87 257
16414.07 240
16415.28 261
16416.49 256
16417.70 235
16418.91 256
16420.12 268
16421.33 269
16422.54 257
16423.75 229
16424.95 248
16426.16 248
16427.37 267
16428.58 245
16429.79 270
16431.00 245
16432.21 259
16433.42 250
16434.63 254
16435.84 235
16437.05 253
16438.26 258
16439.47 255
16440.68 236
16441.88 254
16443.09 255
16444.30 230
16445.51 245
16446.72 247
16447.93 232
16449.14 260
16450.35 242
16451.56 257
16452.77 258
16453.98 247
16455.19 230
16456.40 242
16457.61 242
16458.82 230
16460.03 248
16461.24 255
16462.45 232
16463.67 232
16464.88 251
16466.09 250
16467.30 246
16468.51 240
16469.72 231
16470.93 227
16472.14 219
16473.35 257
16474.56 235
16475.77 239
16476.98 241
16478.19 229
16479.40 216
16480.62 205
16481.83 237
16483.04 229
16484.25 225
16485.46 239
16486.67 231
16487.88 234
16489.09 246
16490.31 244
16491.52 232
16492.73 243
16493.94 257
16495.15 220
16496.36 259
16497.57 216
16498.79 218
16500.00 239
16501.21 244
16502.42 253
16503.63 222
16504.85 242
16506.06 253
16507.27 238
16508.48 221
16509.69 227
16510.91 246
16512.12 262
16513.33 243
16514.54 258
16515.76 226
16516.97 225
16518.18 244
16519.39 256
16520.60 236
16521.82 236
16523.03 224
16524.24 239
16525.46 228
16526.67 226
16527.88 225
16529.09 244
16530.31 244
16531.52 230
16532.73 252
16533.95 244
16535.16 269
16536.37 247
16537.58 250
16538.80 228
16540.01 254
16541.22 249
16542.44 265
16543.65 234
16544.86 233
16546.08 236
16547.29 236
16548.50 263
16549.72 223
16550.93 237
16552.15 214
16553.36 217
16554.57 236
16555.79 241
16557.00 249
16558.21 247
16559.43 223
16560.64 240
16561.86 245
16563.07 230
16564.28 231
16565.50 236
16566.71 244
16567.93 241
16569.14 248
16570.36 237
16571.57 257
16572.78 244
16574.00 237
16575.21 251
16576.43 255
16577.64 250
16578.86 265
16580.07 234
16581.29 219
16582.50 257
16583.72 270
16584.93 267
16586.15 235
16587.36 225
16588.58 228
16589.79 235
16591.01 243
16592.22 248
16593.44 214
16594.65 243
16595.87 236
16597.08 235
16598.30 256
16599.51 210
16600.73 230
16601.94 238
16603.16 259
16604.37 230
16605.59 238
16606.81 215
16608.02 215
16609.24 253
16610.45 249
16611.67 244
16612.89 242
16614.10 247
16615.32 216
16616.53 221
16617.75 218
16618.97 229
16620.18 242
16621.40 248
16622.61 238
16623.83 249
16625.05 227
16626.26 244
16627.48 245
16628.70 229
16629.91 215
16631.13 233
16632.35 222
16633.56 223
16634.78 249
16636.00 241
16637.21 257
16638.43 226
16639.65 244
16640.86 233
16642.08 238
16643.30 224
16644.51 234
16645.73 242
16646.95 244
16648.17 228
16649.38 227
16650.60 235
16651.82 238
16653.03 231
16654.25 221
16655.47 236
16656.69 236
16657.90 257
16659.12 221
16660.34 226
16661.56 243
16662.77 240
16663.99 229
16665.21 229
16666.43 237
16667.65 239
16668.86 248
16670.08 223
16671.30 225
16672.52 240
16673.74 226
16674.95 243
16676.17 238
16677.39 218
16678.61 257
16679.83 248
16681.05 237
16682.26 220
16683.48 237
16684.70 232
16685.92 250
16687.14 240
16688.36 212
16689.58 233
16690.79 222
16692.01 247
16693.23 227
16694.45 222
16695.67 227
16696.89 236
16698.11 236
16699.33 232
16700.55 250
16701.76 242
16702.98 258
16704.20 227
16705.42 232
16706.64 232
16707.86 221
16709.08 219
16710.30 222
16711.52 229
16712.74 219
16713.96 233
16715.18 237
16716.40 240
16717.62 213
16718.84 252
16720.06 259
16721.28 214
16722.50 221
16723.72 220
16724.94 237
16726.16 241
16727.38 246
16728.60 224
16729.82 227
16731.04 218
16732.26 204
16733.48 192
16734.70 227
16735.92 226
16737.14 218
16738.36 225
16739.58 229
16740.80 251
16742.02 227
16743.24 214
16744.46 240
16745.68 233
16746.90 221
16748.12 234
16749.35 227
16750.57 203
16751.79 228
16753.01 236
16754.23 228
16755.45 205
16756.67 235
16757.89 230
16759.11 226
16760.33 213
16761.56 240
16762.78 221
16764.00 226
16765.22 243
16766.44 223
16767.66 220
16768.88 234
16770.11 236
16771.33 265
16772.55 217
16773.77 222
16774.99 224
16776.22 225
16777.44 249
16778.66 240
16779.88 218
16781.10 231
16782.33 227
16783.55 252
16784.77 216
16785.99 218
16787.21 211
16788.44 222
16789.66 240
16790.88 230
16792.10 223
16793.33 225
16794.55 253
16795.77 229
16796.99 232
16798.22 236
16799.44 210
16800.66 209
16801.88 214
16803.11 211
16804.33 228
16805.55 236
16806.78 209
16808.00 219
16809.22 238
16810.44 224
16811.67 221
16812.89 241
16814.11 222
16815.34 219
16816.56 225
16817.78 243
16819.01 220
16820.23 244
16821.45 229
16822.68 214
16823.90 239
16825.13 250
16826.35 239
16827.57 231
16828.80 220
16830.02 250
16831.24 248
16832.47 230
16833.69 252
16834.92 252
16836.14 241
16837.36 214
16838.59 241
16839.81 218
16841.04 201
16842.26 225
16843.48 258
16844.71 259
16845.93 224
16847.16 230
16848.38 244
16849.61 236
16850.83 236
16852.06 223
16853.28 209
16854.51 261
16855.73 262
16856.95 247
16858.18 246
16859.40 253
16860.63 246
16861.85 242
16863.08 251
16864.30 242
16865.53 252
16866.75 227
16867.98 238
16869.21 254
16870.43 252
16871.66 247
16872.88 256
16874.11 246
16875.33 233
16876.56 252
16877.78 237
16879.01 249
16880.23 255
16881.46 247
16882.69 253
16883.91 263
16885.14 239
16886.36 240
16887.59 230
16888.81 239
16890.04 242
16891.27 254
16892.49 241
16893.72 265
16894.94 231
16896.17 232
16897.40 211
16898.62 258
16899.85 220
16901.08 234
16902.30 244
16903.53 233
16904.76 259
16905.98 226
16907.21 236
16908.44 230
16909.66 235
16910.89 236
16912.12 233
16913.34 227
16914.57 229
16915.80 220
16917.02 238
16918.25 245
16919.48 247
16920.70 238
16921.93 223
16923.16 235
16924.39 231
16925.61 248
16926.84 232
16928.07 240
16929.30 230
16930.52 245
16931.75 222
16932.98 227
16934.21 232
16935.43 260
16936.66 217
16937.89 232
16939.12 218
16940.34 244
16941.57 244
16942.80 229
16944.03 229
16945.26 225
16946.48 233
16947.71 209
16948.94 221
16950.17 209
16951.40 228
16952.62 224
16953.85 249
16955.08 219
16956.31 214
16957.54 218
16958.77 255
16959.99 232
16961.22 207
16962.45 221
16963.68 232
16964.91 243
16966.14 236
16967.37 247
16968.60 213
16969.82 232
16971.05 223
16972.28 213
16973.51 243
16974.74 234
16975.97 247
16977.20 222
16978.43 213
16979.66 243
16980.89 261
16982.11 262
16983.34 245
16984.57 230
16985.80 240
16987.03 236
16988.26 258
16989.49 208
16990.72 248
16991.95 237
16993.18 223
16994.41 233
16995.64 222
16996.87 245
16998.10 228
16999.33 227
17000.56 212
17001.79 234
17003.02 225
17004.25 254
17005.48 231
17006.71 234
17007.94 207
17009.17 235
17010.40 242
17011.63 240
17012.86 238
17014.09 224
17015.32 246
17016.55 231
17017.78 208
17019.01 212
17020.25 205
17021.48 235
17022.71 215
17023.94 220
17025.17 233
17026.40 207
17027.63 226
17028.86 220
17030.09 247
17031.32 226
17032.55 251
17033.79 244
17035.02 232
17036.25 224
17037.48 224
17038.71 241
17039.94 225
17041.17 243
17042.41 206
17043.64 254
17044.87 202
17046.10 239
17047.33 229
17048.56 236
17049.80 201
17051.03 228
17052.26 225
17053.49 235
17054.72 226
17055.95 217
17057.19 210
17058.42 226
17059.65 220
17060.88 206
17062.12 230
17063.35 193
17064.58 240
17065.81 251
17067.04 259
17068.28 208
17069.51 219
17070.74 229
17071.97 235
17073.21 225
17074.44 221
17075.67 228
17076.90 213
17078.14 242
17079.37 218
17080.60 220
17081.84 222
17083.07 223
17084.30 214
17085.54 253
17086.77 212
17088.00 246
17089.23 210
17090.47 215
17091.70 221
17092.93 214
17094.17 223
17095.40 228
17096.63 210
17097.87 192
17099.10 241
17100.34 202
17101.57 223
17102.80 224
17104.04 238
17105.27 213
17106.50 241
17107.74 223
17108.97 239
17110.21 215
17111.44 239
17112.67 225
17113.91 216
17115.14 227
17116.38 218
17117.61 227
17118.84 226
17120.08 244
17121.31 236
17122.55 237
17123.78 204
17125.02 211
17126.25 237
17127.48 222
17128.72 229
17129.95 207
17131.19 220
17132.42 226
17133.66 230
17134.89 221
17136.13 226
17137.36 210
17138.60 233
17139.83 206
17141.07 213
17142.30 186
17143.54 235
17144.77 231
17146.01 220
17147.24 217
17148.48 219
17149.71 231
17150.95 219
17152.19 221
17153.42 235
17154.66 226
17155.89 219
17157.13 234
17158.36 229
17159.60 240
17160.83 228
17162.07 230
17163.31 210
17164.54 218
17165.78 218
17167.01 206
17168.25 216
17169.49 227
17170.72 213
17171.96 221
17173.19 231
17174.43 223
17175.67 235
17176.90 218
17178.14 210
17179.38 192
17180.61 239
17181.85 233
17183.09 241
17184.32 210
17185.56 216
17186.80 209
17188.03 205
17189.27 211
17190.51 222
17191.74 226
17192.98 200
17194.22 232
17195.45 203
17196.69 220
17197.93 228
17199.16 237
17200.40 202
17201.64 215
17202.88 244
17204.11 232
17205.35 211
17206.59 209
17207.83 204
17209.06 248
17210.30 246
17211.54 248
17212.78 218
17214.01 221
17215.25 221
17216.49 243
17217.73 230
17218.96 219
17220.20 220
17221.44 204
17222.68 235
17223.92 210
17225.15 201
17226.39 216
17227.63 233
17228.87 211
17230.11 219
17231.35 237
17232.58 204
17233.82 215
17235.06 219
17236.30 240
17237.54 228
17238.78 217
17240.01 209
17241.25 211
17242.49 207
17243.73 216
17244.97 204
17246.21 221
17247.45 194
17248.69 198
17249.93 227
17251.16 223
17252.40 230
17253.64 228
17254.88 249
17256.12 182
17257.36 197
17258.60 205
17259.84 204
17261.08 218
17262.32 201
17263.56 227
17264.80 196
17266.04 193
17267.28 196
17268.51 201
17269.75 200
17270.99 207
17272.23 219
17273.47 216
17274.71 218
17275.95 195
17277.19 222
17278.43 230
17279.67 201
17280.91 227
17282.15 220
17283.39 208
17284.63 196
17285.87 206
17287.11 209
17288.35 220
17289.60 200
17290.84 218
17292.08 225
17293.32 212
17294.56 202
17295.80 217
17297.04 205
17298.28 210
17299.52 212
17300.76 215
17302.00 223
17303.24 212
17304.48 214
17305.72 212
17306.96 214
17308.21 190
17309.45 192
17310.69 218
17311.93 199
17313.17 206
17314.41 223
17315.65 196
17316.89 209
17318.14 202
17319.38 223
17320.62 196
17321.86 236
17323.10 201
17324.34 217
17325.59 236
17326.83 213
17328.07 228
17329.31 215
17330.55 222
17331.79 208
17333.04 215
17334.28 202
17335.52 183
17336.76 210
17338.00 239
17339.25 199
17340.49 217
17341.73 214
17342.97 235
17344.22 198
17345.46 217
17346.70 207
17347.94 227
17349.19 218
17350.43 204
17351.67 222
17352.91 218
17354.16 239
17355.40 231
17356.64 212
17357.88 230
17359.13 215
17360.37 251
17361.61 238
17362.86 228
17364.10 222
17365.34 203
17366.58 220
17367.83 224
17369.07 206
17370.31 214
17371.56 204
17372.80 219
17374.04 238
17375.29 208
17376.53 212
17377.78 212
17379.02 217
17380.26 218
17381.51 205
17382.75 211
17383.99 220
17385.24 223
17386.48 202
17387.72 226
17388.97 203
17390.21 216
17391.46 208
17392.70 225
17393.94 220
17395.19 219
17396.43 223
17397.68 206
17398.92 217
17400.17 188
17401.41 201
17402.65 205
17403.90 205
17405.14 209
17406.39 202
17407.63 210
17408.88 226
17410.12 220
17411.37 192
17412.61 213
17413.86 189
17415.10 212
17416.35 216
17417.59 227
17418.84 222
17420.08 214
17421.33 231
17422.57 198
17423.82 215
17425.06 199
17426.31 210
17427.55 202
17428.80 205
17430.04 222
17431.29 209
17432.53 204
17433.78 205
17435.03 210
17436.27 223
17437.52 217
17438.76 222
17440.01 223
17441.25 206
17442.50 209
17443.75 219
17444.99 232
17446.24 211
17447.48 227
17448.73 228
17449.98 205
17451.22 195
17452.47 236
17453.71 236
17454.96 207
17456.21 193
17457.45 224
17458.70 239
17459.95 226
17461.19 243
17462.44 232
17463.69 230
17464.93 222
17466.18 224
17467.43 202
17468.67 244
17469.92 226
17471.17 230
17472.41 231
17473.66 200
17474.91 209
17476.15 207
17477.40 220
17478.65 214
17479.90 256
17481.14 204
17482.39 237
17483.64 193
17484.88 193
17486.13 211
17487.38 214
17488.63 218
17489.87 244
17491.12 226
17492.37 220
17493.62 223
17494.86 251
17496.11 226
17497.36 230
17498.61 231
17499.86 221
17501.10 192
17502.35 205
17503.60 235
17504.85 232
17506.10 216
17507.34 239
17508.59 250
17509.84 206
17511.09 209
17512.34 221
17513.59 230
17514.83 220
17516.08 221
17517.33 231
17518.58 221
17519.83 228
17521.08 211
17522.33 239
17523.57 222
17524.82 188
17526.07 238
17527.32 230
17528.57 218
17529.82 217
17531.07 234
17532.32 226
17533.57 207
17534.82 208
17536.06 244
17537.31 230
17538.56 229
17539.81 218
17541.06 231
17542.31 245
17543.56 223
17544.81 248
17546.06 247
17547.31 222
17548.56 215
17549.81 213
17551.06 220
17552.31 222
17553.56 237
17554.81 225
17556.06 221
17557.31 233
17558.56 235
17559.81 231
17561.06 220
17562.31 194
17563.56 221
17564.81 249
17566.06 224
17567.31 234
17568.56 231
17569.81 231
17571.06 230
17572.31 239
17573.56 228
17574.81 202
17576.06 222
17577.31 239
17578.56 221
17579.81 204
17581.06 220
17582.31 221
17583.57 241
17584.82 187
17586.07 236
17587.32 220
17588.57 217
17589.82 220
17591.07 221
17592.32 242
17593.57 219
17594.83 224
17596.08 230
17597.33 244
17598.58 213
17599.83 254
17601.08 229
17602.33 230
17603.59 209
17604.84 206
17606.09 242
17607.34 222
17608.59 217
17609.84 220
17611.10 209
17612.35 202
17613.60 227
17614.85 246
17616.10 237
17617.36 201
17618.61 214
17619.86 230
17621.11 237
17622.36 190
17623.62 223
17624.87 232
17626.12 247
17627.37 185
17628.63 218
17629.88 232
17631.13 212
17632.38 227
17633.64 233
17634.89 215
17636.14 197
17637.39 230
17638.65 225
17639.90 209
17641.15 200
17642.41 242
17643.66 244
17644.91 221
17646.17 209
17647.42 218
17648.67 221
17649.92 203
17651.18 207
17652.43 251
17653.68 218
17654.94 193
17656.19 222
17657.44 207
17658.70 211
17659.95 194
17661.21 235
17662.46 213
17663.71 191
17664.97 194
17666.22 235
17667.47 232
17668.73 225
17669.98 193
17671.24 219
17672.49 207
17673.74 193
17675.00 210
17676.25 210
17677.51 218
17678.76 189
17680.02 205
17681.27 219
17682.52 224
17683.78 216
17685.03 222
17686.29 218
17687.54 201
17688.80 212
17690.05 217
17691.31 213
17692.56 190
17693.82 206
17695.07 203
17696.32 210
17697.58 204
17698.83 231
17700.09 221
17701.34 220
17702.60 186
17703.86 220
17705.11 215
17706.37 183
17707.62 200
17708.88 214
17710.13 204
17711.39 215
17712.64 215
17713.90 199
17715.15 216
17716.41 216
17717.66 231
17718.92 223
17720.18 222
17721.43 212
17722.69 230
17723.94 226
17725.20 221
17726.45 217
17727.71 246
17728.97 219
17730.22 185
17731.48 240
17732.74 208
17733.99 195
17735.25 209
17736.50 214
17737.76 193
17739.02 216
17740.27 206
17741.53 216
17742.79 204
17744.04 205
17745.30 223
17746.56 213
17747.81 196
17749.07 215
17750.33 213
17751.58 219
17752.84 202
17754.10 207
17755.35 218
17756.61 228
17757.87 233
17759.12 205
17760.38 221
17761.64 206
17762.90 221
17764.15 213
17765.41 243
17766.67 200
17767.93 204
17769.18 238
17770.44 211
17771.70 219
17772.96 209
17774.21 229
17775.47 215
17776.73 222
17777.99 215
17779.24 209
17780.50 217
17781.76 227
17783.02 222
17784.28 243
17785.53 207
17786.79 226
17788.05 220
17789.31 193
17790.57 232
17791.82 232
17793.08 237
17794.34 217
17795.60 230
17796.86 205
17798.12 205
17799.37 221
17800.63 231
17801.89 247
17803.15 245
17804.41 210
17805.67 209
17806.93 230
17808.19 205
17809.44 204
17810.70 217
17811.96 222
17813.22 222
17814.48 202
17815.74 214
17817.00 201
17818.26 195
17819.52 208
17820.78 193
17822.04 198
17823.29 193
17824.55 199
17825.81 212
17827.07 183
17828.33 205
17829.59 208
17830.85 196
17832.11 220
17833.37 216
17834.63 207
17835.89 212
17837.15 230
17838.41 221
17839.67 229
17840.93 218
17842.19 205
17843.45 201
17844.71 205
17845.97 176
17847.23 206
17848.49 205
17849.75 183
17851.01 219
17852.27 190
17853.53 201
17854.79 213
17856.05 215
17857.31 208
17858.57 206
17859.84 215
17861.10 205
17862.36 192
17863.62 193
17864.88 214
17866.14 207
17867.40 217
17868.66 209
17869.92 209
17871.18 207
17872.44 202
17873.71 224
17874.97 215
17876.23 200
17877.49 207
17878.75 209
17880.01 215
17881.27 221
17882.53 212
17883.80 204
17885.06 200
17886.32 197
17887.58 220
17888.84 220
17890.10 183
17891.37 201
17892.63 207
17893.89 197
17895.15 200
17896.41 199
17897.67 207
17898.94 219
17900.20 213
17901.46 213
17902.72 206
17903.99 193
17905.25 217
17906.51 204
17907.77 197
17909.03 213
17910.30 235
17911.56 213
17912.82 215
17914.08 203
17915.35 193
17916.61 233
17917.87 227
17919.14 199
17920.40 204
17921.66 204
17922.92 207
17924.19 218
17925.45 199
17926.71 197
17927.98 210
17929.24 201
17930.50 221
17931.76 199
17933.03 221
17934.29 199
17935.55 199
17936.82 194
17938.08 207
17939.34 202
17940.61 205
17941.87 205
17943.14 217
17944.40 223
17945.66 214
17946.93 215
17948.19 203
17949.45 208
17950.72 220
17951.98 181
17953.25 209
17954.51 204
17955.77 230
17957.04 203
17958.30 218
17959.57 229
17960.83 234
17962.09 219
17963.36 215
17964.62 236
17965.89 231
17967.15 204
17968.42 210
17969.68 214
17970.95 192
17972.21 195
17973.47 192
17974.74 213
17976.00 202
17977.27 192
17978.53 204
17979.80 227
17981.06 210
17982.33 217
17983.59 208
17984.86 229
17986.12 214
17987.39 208
17988.65 228
17989.92 236
17991.18 206
17992.45 216
17993.71 199
17994.98 222
17996.25 213
17997.51 210
17998.78 194
18000.04 197
18001.31 221
18002.57 219
18003.84 203
18005.10 200
18006.37 213
18007.64 215
18008.90 217
18010.17 222
18011.43 194
18012.70 203
18013.97 201
18015.23 205
18016.50 211
18017.76 223
18019.03 212
18020.30 218
18021.56 218
18022.83 230
18024.10 220
18025.36 212
18026.63 211
18027.90 189
18029.16 205
18030.43 232
18031.70 214
18032.96 204
18034.23 199
18035.50 192
18036.76 190
18038.03 191
18039.30 197
18040.56 212
18041.83 215
18043.10 214
18044.37 202
18045.63 200
18046.90 221
18048.17 194
18049.43 226
18050.70 228
18051.97 212
18053.24 213
18054.50 224
18055.77 216
18057.04 215
18058.31 216
18059.57 194
18060.84 214
18062.11 235
18063.38 237
18064.65 221
18065.91 225
18067.18 218
18068.45 212
18069.72 217
18070.98 211
18072.25 227
18073.52 227
18074.79 213
18076.06 207
18077.33 212
18078.59 227
18079.86 221
18081.13 204
18082.40 235
18083.67 232
18084.94 208
18086.21 210
18087.47 224
18088.74 227
18090.01 236
18091.28 219
18092.55 201
18093.82 227
18095.09 226
18096.36 231
18097.62 225
18098.89 241
18100.16 227
18101.43 230
18102.70 217
18103.97 239
18105.24 226
18106.51 229
18107.78 219
18109.05 246
18110.32 220
18111.59 236
18112.86 240
18114.13 226
18115.40 221
18116.66 222
18117.93 246
18119.20 268
18120.47 215
18121.74 242
18123.01 227
18124.28 202
18125.55 232
18126.82 237
18128.09 245
18129.36 215
18130.63 241
18131.90 248
18133.17 223
18134.44 224
18135.71 231
18136.99 258
18138.26 251
18139.53 226
18140.80 226
18142.07 231
18143.34 218
18144.61 233
18145.88 246
18147.15 229
18148.42 226
18149.69 234
18150.96 210
18152.23 202
18153.50 225
18154.78 227
18156.05 229
18157.32 233
18158.59 234
18159.86 211
18161.13 213
18162.40 230
18163.67 214
18164.94 220
18166.22 225
18167.49 224
18168.76 227
18170.03 221
18171.30 223
18172.57 202
18173.85 219
18175.12 211
18176.39 209
18177.66 215
18178.93 219
18180.20 228
18181.48 233
18182.75 225
18184.02 208
18185.29 216
18186.56 220
18187.84 223
18189.11 220
18190.38 220
18191.65 224
18192.93 229
18194.20 227
18195.47 213
18196.74 210
18198.02 216
18199.29 217
18200.56 226
18201.83 211
18203.11 201
18204.38 225
18205.65 221
18206.92 209
18208.20 219
18209.47 214
18210.74 228
18212.02 216
18213.29 215
18214.56 220
18215.84 221
18217.11 202
18218.38 210
18219.65 210
18220.93 217
18222.20 228
18223.47 220
18224.75 230
18226.02 227
18227.30 198
18228.57 211
18229.84 221
18231.12 220
18232.39 255
18233.66 221
18234.94 219
18236.21 209
18237.48 213
18238.76 216
18240.03 217
18241.31 216
18242.58 204
18243.86 224
18245.13 239
18246.40 202
18247.68 209
18248.95 197
18250.23 212
18251.50 228
18252.77 227
18254.05 207
18255.32 193
18256.60 229
18257.87 215
18259.15 232
18260.42 232
18261.70 221
18262.97 220
18264.25 232
18265.52 203
18266.80 204
18268.07 219
18269.35 231
18270.62 189
18271.90 177
18273.17 226
18274.45 247
18275.72 214
18277.00 203
18278.27 209
18279.55 215
18280.82 215
18282.10 213
18283.37 213
18284.65 217
18285.93 213
18287.20 205
18288.48 215
18289.75 200
18291.03 209
18292.30 214
18293.58 221
18294.86 228
18296.13 226
18297.41 210
18298.68 220
18299.96 221
18301.24 228
18302.51 242
18303.79 207
18305.06 214
18306.34 222
18307.62 236
18308.89 212
18310.17 227
18311.45 219
18312.72 221
18314.00 234
18315.28 228
18316.55 223
18317.83 211
18319.11 225
18320.38 221
18321.66 207
18322.94 194
18324.21 193
18325.49 227
18326.77 216
18328.04 230
18329.32 210
18330.60 213
18331.88 210
18333.15 213
18334.43 232
18335.71 207
18336.98 240
18338.26 200
18339.54 193
18340.82 222
18342.09 221
18343.37 220
18344.65 215
18345.93 223
18347.20 216
18348.48 259
18349.76 232
18351.04 201
18352.32 211
18353.59 213
18354.87 251
18356.15 207
18357.43 229
18358.71 225
18359.98 222
18361.26 207
18362.54 217
18363.82 222
18365.10 229
18366.38 210
18367.65 223
18368.93 229
18370.21 221
18371.49 221
18372.77 229
18374.05 240
18375.33 217
18376.60 196
18377.88 205
18379.16 208
18380.44 204
18381.72 222
18383.00 225
18384.28 217
18385.56 224
18386.84 203
18388.11 221
18389.39 220
18390.67 207
18391.95 230
18393.23 215
18394.51 218
18395.79 223
18397.07 219
18398.35 184
18399.63 221
18400.91 204
18402.19 213
18403.47 191
18404.75 222
18406.03 224
18407.31 220
18408.59 208
18409.87 221
18411.15 202
18412.43 220
18413.71 185
18414.99 184
18416.27 212
18417.55 208
18418.83 199
18420.11 195
18421.39 224
18422.67 191
18423.95 217
18425.23 213
18426.51 217
18427.79 191
18429.07 190
18430.35 219
18431.63 213
18432.91 207
18434.19 204
18435.47 223
18436.75 202
18438.04 192
18439.32 209
18440.60 233
18441.88 244
18443.16 232
18444.44 218
18445.72 215
18447.00 214
18448.28 216
18449.57 228
18450.85 211
18452.13 211
18453.41 223
18454.69 212
18455.97 227
18457.25 208
18458.54 204
18459.82 219
18461.10 184
18462.38 214
18463.66 198
18464.94 213
18466.23 192
18467.51 202
18468.79 213
18470.07 202
18471.35 218
18472.64 200
18473.92 237
18475.20 183
18476.48 222
18477.76 200
18479.05 215
18480.33 205
18481.61 202
18482.89 209
18484.18 221
18485.46 213
18486.74 207
18488.02 222
18489.31 194
18490.59 206
18491.87 226
18493.15 215
18494.44 194
18495.72 194
18497.00 201
18498.29 230
18499.57 221
18500.85 208
18502.13 216
18503.42 215
18504.70 222
18505.98 218
18507.27 221
18508.55 236
18509.83 221
18511.12 223
18512.40 224
18513.68 212
18514.97 214
18516.25 213
18517.54 230
18518.82 233
18520.10 229
18521.39 220
18522.67 222
18523.95 203
18525.24 208
18526.52 224
18527.81 222
18529.09 208
18530.37 223
18531.66 235
18532.94 231
18534.23 255
18535.51 229
18536.79 240
18538.08 195
18539.36 202
18540.65 245
18541.93 226
18543.22 220
18544.50 222
18545.79 224
18547.07 243
18548.36 219
18549.64 223
18550.92 227
18552.21 222
18553.49 229
18554.78 228
18556.06 256
18557.35 225
18558.63 251
18559.92 230
18561.20 250
18562.49 214
18563.77 226
18565.06 211
18566.35 220
18567.63 210
18568.92 223
18570.20 242
18571.49 231
18572.77 225
18574.06 244
18575.34 279
18576.63 237
18577.92 213
18579.20 225
18580.49 243
18581.77 222
18583.06 221
18584.34 236
18585.63 250
18586.92 226
18588.20 225
18589.49 270
18590.77 267
18592.06 230
18593.35 225
18594.63 240
18595.92 222
18597.21 222
18598.49 231
18599.78 253
18601.07 258
18602.35 233
18603.64 227
18604.93 261
18606.21 249
18607.50 229
18608.79 251
18610.07 254
18611.36 245
18612.65 232
18613.93 250
18615.22 223
18616.51 248
18617.79 217
18619.08 237
18620.37 235
18621.66 230
18622.94 211
18624.23 218
18625.52 230
18626.80 228
18628.09 251
18629.38 230
18630.67 229
18631.95 228
18633.24 231
18634.53 234
18635.82 224
18637.11 219
18638.39 201
18639.68 209
18640.97 242
18642.26 230
18643.54 221
18644.83 201
18646.12 218
18647.41 205
18648.70 241
18649.99 243
18651.27 236
18652.56 213
18653.85 206
18655.14 221
18656.43 216
18657.72 232
18659.00 200
18660.29 227
18661.58 208
18662.87 215
18664.16 208
18665.45 210
18666.74 218
18668.02 230
18669.31 235
18670.60 208
18671.89 232
18673.18 229
18674.47 205
18675.76 222
18677.05 202
18678.34 228
18679.63 208
18680.92 203
18682.20 206
18683.49 202
18684.78 229
18686.07 229
18687.36 227
18688.65 228
18689.94 228
18691.23 216
18692.52 201
18693.81 227
18695.10 215
18696.39 212
18697.68 203
18698.97 233
18700.26 211
18701.55 228
18702.84 214
18704.13 219
18705.42 211
18706.71 221
18708.00 219
18709.29 189
18710.58 215
18711.87 216
18713.16 225
18714.45 218
18715.74 254
18717.03 229
18718.32 214
18719.61 204
18720.90 240
18722.20 200
18723.49 184
18724.78 207
18726.07 215
18727.36 217
18728.65 229
18729.94 223
18731.23 202
18732.52 206
18733.81 196
18735.10 222
18736.40 216
18737.69 216
18738.98 214
18740.27 210
18741.56 207
18742.85 219
18744.14 213
18745.43 193
18746.73 227
18748.02 227
18749.31 207
18750.60 202
18751.89 224
18753.18 220
18754.48 232
18755.77 227
18757.06 214
18758.35 191
18759.64 207
18760.94 194
18762.23 225
18763.52 229
18764.81 221
18766.10 204
18767.40 205
18768.69 206
18769.98 216
18771.27 221
18772.57 210
18773.86 214
18775.15 203
18776.44 216
18777.74 201
18779.03 220
18780.32 213
18781.61 193
18782.91 245
18784.20 218
18785.49 212
18786.79 203
18788.08 214
18789.37 196
18790.66 206
18791.96 222
18793.25 223
18794.54 209
18795.84 204
18797.13 192
18798.42 229
18799.72 189
18801.01 233
18802.30 220
18803.60 210
18804.89 207
18806.18 198
18807.48 210
18808.77 214
18810.07 202
18811.36 206
18812.65 205
18813.95 207
18815.24 214
18816.53 176
18817.83 211
18819.12 190
18820.42 197
18821.71 200
18823.00 192
18824.30 206
18825.59 215
18826.89 207
18828.18 183
18829.48 188
18830.77 202
18832.07 206
18833.36 193
18834.65 211
18835.95 201
18837.24 217
18838.54 218
18839.83 202
18841.13 216
18842.42 208
18843.72 194
18845.01 220
18846.31 196
18847.60 190
18848.90 186
18850.19 191
18851.49 203
18852.78 184
18854.08 214
18855.37 215
18856.67 208
18857.96 200
18859.26 187
18860.55 211
18861.85 213
18863.15 212
18864.44 210
18865.74 221
18867.03 214
18868.33 194
18869.62 211
18870.92 246
18872.22 219
18873.51 215
18874.81 214
18876.10 224
18877.40 198
18878.70 239
18879.99 211
18881.29 203
18882.58 230
18883.88 229
18885.18 212
18886.47 208
18887.77 204
18889.07 216
18890.36 235
18891.66 190
18892.95 199
18894.25 221
18895.55 206
18896.84 213
18898.14 190
18899.44 188
18900.73 198
18902.03 187
18903.33 214
18904.63 203
18905.92 204
18907.22 194
18908.52 208
18909.81 210
18911.11 212
18912.41 205
18913.71 218
18915.00 207
18916.30 185
18917.60 186
18918.89 224
18920.19 201
18921.49 183
18922.79 208
18924.09 193
18925.38 219
18926.68 192
18927.98 201
18929.28 181
18930.57 206
18931.87 242
18933.17 219
18934.47 192
18935.77 202
18937.06 211
18938.36 213
18939.66 201
18940.96 202
18942.26 213
18943.55 215
18944.85 212
18946.15 208
18947.45 230
18948.75 198
18950.05 205
18951.35 206
18952.64 211
18953.94 212
18955.24 199
18956.54 197
18957.84 195
18959.14 191
18960.44 178
18961.74 203
18963.03 212
18964.33 196
18965.63 186
18966.93 209
18968.23 191
18969.53 172
18970.83 201
18972.13 189
18973.43 216
18974.73 215
18976.03 217
18977.33 188
18978.62 210
18979.92 188
18981.22 218
18982.52 177
18983.82 199
18985.12 197
18986.42 197
18987.72 201
18989.02 175
18990.32 214
18991.62 201
18992.92 194
18994.22 173
18995.52 202
18996.82 212
18998.12 209
18999.42 206
19000.72 233
19002.02 215
19003.32 189
19004.62 190
19005.92 204
19007.22 202
19008.53 183
19009.83 212
19011.13 191
19012.43 191
19013.73 198
19015.03 198
19016.33 201
19017.63 207
19018.93 203
19020.23 198
19021.53 206
19022.83 205
19024.13 193
19025.44 201
19026.74 205
19028.04 203
19029.34 199
19030.64 192
19031.94 195
19033.24 206
19034.54 176
19035.85 197
19037.15 190
19038.45 180
19039.75 207
19041.05 180
19042.35 194
19043.66 201
19044.96 228
19046.26 197
19047.56 198
19048.86 199
19050.16 188
19051.47 208
19052.77 181
19054.07 183
19055.37 193
19056.67 187
19057.98 205
19059.28 207
19060.58 169
19061.88 216
19063.19 204
19064.49 203
19065.79 182
19067.09 180
19068.40 210
19069.70 191
19071.00 182
19072.30 196
19073.61 207
19074.91 184
19076.21 193
19077.52 206
19078.82 181
19080.12 201
19081.42 189
19082.73 196
19084.03 205
19085.33 185
19086.64 186
19087.94 198
19089.24 177
19090.55 204
19091.85 200
19093.15 215
19094.46 220
19095.76 190
19097.06 179
19098.37 178
19099.67 196
19100.97 181
19102.28 204
19103.58 191
19104.89 181
19106.19 183
19107.49 197
19108.80 194
19110.10 183
19111.40 211
19112.71 222
19114.01 217
19115.32 201
19116.62 200
19117.93 190
19119.23 189
19120.53 177
19121.84 207
19123.14 212
19124.45 208
19125.75 193
19127.06 208
19128.36 186
19129.67 199
19130.97 206
19132.28 195
19133.58 215
19134.88 197
19136.19 215
19137.49 199
19138.80 201
19140.10 181
19141.41 203
19142.71 189
19144.02 204
19145.32 208
19146.63 213
19147.94 195
19149.24 189
19150.55 209
19151.85 202
19153.16 207
19154.46 205
19155.77 204
19157.07 203
19158.38 195
19159.68 202
19160.99 202
19162.30 198
19163.60 201
19164.91 206
19166.21 218
19167.52 200
19168.83 209
19170.13 197
19171.44 206
19172.74 198
19174.05 189
19175.36 188
19176.66 205
19177.97 195
19179.27 200
19180.58 219
19181.89 219
19183.19 215
19184.50 216
19185.81 203
19187.11 187
19188.42 217
19189.73 213
19191.03 204
19192.34 199
19193.65 213
19194.95 228
19196.26 193
19197.57 194
19198.87 191
19200.18 210
19201.49 196
19202.80 202
19204.10 201
19205.41 218
19206.72 199
19208.03 205
19209.33 207
19210.64 211
19211.95 195
19213.25 202
19214.56 196
19215.87 204
19217.18 218
19218.49 193
19219.79 213
19221.10 203
19222.41 203
19223.72 200
19225.02 211
19226.33 194
19227.64 179
19228.95 191
19230.26 209
19231.56 188
19232.87 193
19234.18 204
19235.49 189
19236.80 201
19238.11 203
19239.41 186
19240.72 206
19242.03 209
19243.34 209
19244.65 218
19245.96 187
19247.26 192
19248.57 185
19249.88 181
19251.19 212
19252.50 218
19253.81 202
19255.12 207
19256.43 198
19257.74 181
19259.04 200
19260.35 181
19261.66 236
19262.97 194
19264.28 203
19265.59 194
19266.90 201
19268.21 178
19269.52 211
19270.83 206
19272.14 202
19273.45 201
19274.76 213
19276.07 199
19277.38 217
19278.69 200
19279.99 195
19281.30 204
19282.61 191
19283.92 223
19285.23 190
19286.54 212
19287.85 206
19289.16 193
19290.47 191
19291.78 186
19293.09 184
19294.40 183
19295.72 197
19297.03 200
19298.34 189
19299.65 170
19300.96 228
19302.27 218
19303.58 192
19304.89 182
19306.20 206
19307.51 187
19308.82 218
19310.13 199
19311.44 174
19312.75 185
19314.06 177
19315.37 193
19316.69 205
19318.00 214
19319.31 208
19320.62 226
19321.93 191
19323.24 181
19324.55 200
19325.86 206
19327.18 207
19328.49 212
19329.80 187
19331.11 216
19332.42 199
19333.73 184
19335.04 194
19336.36 204
19337.67 212
19338.98 224
19340.29 210
19341.60 204
19342.91 210
19344.23 193
19345.54 237
19346.85 215
19348.16 218
19349.47 191
19350.79 184
19352.10 199
19353.41 191
19354.72 183
19356.04 223
19357.35 220
19358.66 199
19359.97 223
19361.29 189
19362.60 227
19363.91 219
19365.22 208
19366.54 196
19367.85 199
19369.16 196
19370.47 213
19371.79 184
19373.10 219
19374.41 202
19375.73 201
19377.04 203
19378.35 195
19379.67 206
19380.98 194
19382.29 204
19383.60 202
19384.92 237
19386.23 193
19387.54 208
19388.86 191
19390.17 212
19391.49 197
19392.80 210
19394.11 209
19395.43 222
19396.74 191
19398.05 198
19399.37 189
19400.68 192
19402.00 192
19403.31 189
19404.62 208
19405.94 196
19407.25 197
19408.57 202
19409.88 209
19411.19 189
19412.51 210
19413.82 221
19415.14 224
19416.45 187
19417.77 213
19419.08 207
19420.39 188
19421.71 196
19423.02 181
19424.34 198
19425.65 191
19426.97 213
19428.28 189
19429.60 226
19430.91 200
19432.23 209
19433.54 203
19434.86 203
19436.17 178
19437.49 229
19438.80 203
19440.12 199
19441.43 184
19442.75 210
19444.06 173
19445.38 195
19446.69 204
19448.01 197
19449.32 189
19450.64 195
19451.96 206
19453.27 180
19454.59 203
19455.90 202
19457.22 187
19458.53 183
19459.85 192
19461.17 207
19462.48 207
19463.80 186
19465.11 186
19466.43 197
19467.75 195
19469.06 209
19470.38 175
19471.69 201
19473.01 191
19474.33 208
19475.64 182
19476.96 198
19478.28 194
19479.59 186
19480.91 189
19482.23 201
19483.54 207
19484.86 200
19486.18 239
19487.49 187
19488.81 194
19490.13 175
19491.44 192
19492.76 212
19494.08 215
19495.39 192
19496.71 190
19498.03 187
19499.35 203
19500.66 200
19501.98 195
19503.30 185
19504.61 204
19505.93 194
19507.25 190
19508.57 205
19509.88 177
19511.20 201
19512.52 195
19513.84 207
19515.15 190
19516.47 210
19517.79 204
19519.11 181
19520.43 196
19521.74 190
19523.06 208
19524.38 200
19525.70 179
19527.02 202
19528.33 175
19529.65 191
19530.97 233
19532.29 193
19533.61 210
19534.93 187
19536.24 191
19537.56 189
19538.88 187
19540.20 180
19541.52 184
19542.84 172
19544.16 205
19545.47 207
19546.79 172
19548.11 186
19549.43 203
19550.75 204
19552.07 203
19553.39 213
19554.71 173
19556.03 202
19557.34 191
19558.66 197
19559.98 204
19561.30 209
19562.62 204
19563.94 208
19565.26 188
19566.58 174
19567.90 193
19569.22 173
19570.54 210
19571.86 209
19573.18 179
19574.50 188
19575.82 205
19577.14 200
19578.46 200
19579.78 203
19581.10 204
19582.42 208
19583.74 189
19585.06 211
19586.38 203
19587.70 180
19589.02 185
19590.34 207
19591.66 193
19592.98 200
19594.30 194
19595.62 207
19596.94 183
19598.26 216
19599.58 212
19600.90 204
19602.22 209
19603.54 205
19604.86 203
19606.18 193
19607.50 197
19608.82 186
19610.15 221
19611.47 215
19612.79 198
19614.11 176
19615.43 208
19616.75 203
19618.07 225
19619.39 210
19620.71 211
19622.04 209
19623.36 211
19624.68 178
19626.00 184
19627.32 192
19628.64 189
19629.96 199
19631.29 206
19632.61 210
19633.93 191
19635.25 201
19636.57 212
19637.89 204
19639.22 189
19640.54 185
19641.86 210
19643.18 207
19644.50 191
19645.83 217
19647.15 212
19648.47 179
19649.79 194
19651.12 185
19652.44 174
19653.76 201
19655.08 223
19656.40 196
19657.73 177
19659.05 184
19660.37 223
19661.70 192
19663.02 188
19664.34 190
19665.66 212
19666.99 183
19668.31 198
19669.63 222
19670.95 201
19672.28 197
19673.60 178
19674.92 183
19676.25 200
19677.57 206
19678.89 199
19680.22 202
19681.54 186
19682.86 183
19684.19 200
19685.51 212
19686.83 199
19688.16 187
19689.48 192
19690.80 201
19692.13 204
19693.45 186
19694.78 204
19696.10 191
19697.42 198
19698.75 164
19700.07 183
19701.39 171
19702.72 181
19704.04 164
19705.37 193
19706.69 190
19708.02 195
19709.34 191
19710.66 202
19711.99 183
19713.31 174
19714.64 198
19715.96 201
19717.29 195
19718.61 191
19719.93 194
19721.26 180
19722.58 214
19723.91 178
19725.23 195
19726.56 170
19727.88 181
19729.21 187
19730.53 195
19731.86 187
19733.18 199
19734.51 231
19735.83 203
19737.16 181
19738.48 190
19739.81 197
19741.13 179
19742.46 184
19743.78 176
19745.11 182
19746.44 192
19747.76 191
19749.09 194
19750.41 177
19751.74 190
19753.06 196
19754.39 212
19755.72 184
19757.04 188
19758.37 193
19759.69 218
19761.02 196
19762.34 170
19763.67 191
19765.00 183
19766.32 179
19767.65 201
19768.98 199
19770.30 175
19771.63 178
19772.95 193
19774.28 198
19775.61 207
19776.93 199
19778.26 196
19779.59 193
19780.91 183
19782.24 178
19783.57 163
19784.89 215
19786.22 189
19787.55 212
19788.87 178
19790.20 185
19791.53 172
19792.86 198
19794.18 200
19795.51 204
19796.84 214
19798.16 217
19799.49 219
19800.82 195
19802.15 194
19803.47 198
19804.80 188
19806.13 180
19807.46 193
19808.78 188
19810.11 212
19811.44 200
19812.77 194
19814.09 212
19815.42 189
19816.75 197
19818.08 193
19819.41 191
19820.73 186
19822.06 196
19823.39 191
19824.72 193
19826.05 163
19827.37 209
19828.70 195
19830.03 181
19831.36 190
19832.69 190
19834.02 199
19835.34 206
19836.67 211
19838.00 204
19839.33 196
19840.66 188
19841.99 205
19843.32 201
19844.64 211
19845.97 165
19847.30 198
19848.63 199
19849.96 184
19851.29 179
19852.62 198
19853.95 198
19855.28 196
19856.60 205
19857.93 192
19859.26 196
19860.59 193
19861.92 203
19863.25 194
19864.58 190
19865.91 184
19867.24 208
19868.57 193
19869.90 200
19871.23 193
19872.56 208
19873.89 203
19875.22 195
19876.55 196
19877.88 232
19879.21 198
19880.54 189
19881.87 212
19883.20 201
19884.53 213
19885.86 206
19887.19 222
19888.52 190
19889.85 188
19891.18 192
19892.51 215
19893.84 195
19895.17 181
19896.50 198
19897.83 195
19899.16 208
19900.49 198
19901.82 207
19903.15 202
19904.48 197
19905.81 177
19907.15 182
19908.48 189
19909.81 168
19911.14 188
19912.47 182
19913.80 202
19915.13 202
19916.46 194
19917.79 196
19919.13 204
19920.46 213
19921.79 197
19923.12 215
19924.45 199
19925.78 167
19927.11 202
19928.45 183
19929.78 200
19931.11 195
19932.44 220
19933.77 204
19935.10 201
19936.44 197
19937.77 192
19939.10 181
19940.43 191
19941.76 193
19943.10 193
19944.43 196
19945.76 168
19947.09 208
19948.42 196
19949.76 184
19951.09 200
19952.42 198
19953.75 184
19955.09 200
19956.42 198
19957.75 220
19959.08 195
19960.42 176
19961.75 195
19963.08 177
19964.41 208
19965.75 208
19967.08 216
19968.41 191
19969.75 176
19971.08 175
19972.41 209
19973.74 231
19975.08 180
19976.41 198
19977.74 221
19979.08 181
19980.41 196
19981.74 186
19983.08 192
19984.41 219
19985.74 184
19987.08 209
19988.41 195
19989.75 204
19991.08 200
19992.41 221
19993.75 202
19995.08 206
19996.41 219
19997.75 227
19999.08 211
20000.42 195
20001.75 204
20003.08 206
20004.42 203
20005.75 179
20007.09 208
20008.42 212
20009.75 215
20011.09 222
20012.42 217
20013.76 194
20015.09 198
20016.43 211
20017.76 225
20019.10 200
20020.43 204
20021.76 223
20023.10 215
20024.43 222
20025.77 185
20027.10 201
20028.44 205
20029.77 231
20031.11 184
20032.44 202
20033.78 198
20035.11 204
20036.45 195
20037.78 200
20039.12 181
20040.46 177
20041.79 208
20043.13 205
20044.46 204
20045.80 183
20047.13 186
20048.47 187
20049.80 200
20051.14 193
20052.47 204
20053.81 223
20055.15 216
20056.48 204
20057.82 216
20059.15 200
20060.49 209
20061.83 220
20063.16 171
20064.50 194
20065.83 206
20067.17 202
20068.51 206
20069.84 194
20071.18 189
20072.52 197
20073.85 194
20075.19 214
20076.52 235
20077.86 201
20079.20 205
20080.53 203
20081.87 203
20083.21 210
20084.54 192
20085.88 200
20087.22 203
20088.56 203
20089.89 202
20091.23 234
20092.57 192
20093.90 197
20095.24 210
20096.58 217
20097.91 225
20099.25 189
20100.59 191
20101.93 207
20103.26 200
20104.60 178
20105.94 190
20107.28 198
20108.61 189
20109.95 203
20111.29 202
20112.63 189
20113.96 208
20115.30 210
20116.64 186
20117.98 191
20119.32 193
20120.65 203
20121.99 204
20123.33 202
20124.67 147
20126.01 192
