# Supplementary material for: MALDI-TOF MS typing enables the classification of brewing yeasts of the genus Saccharomyces to major beer styles
Source: PLoS One. 2017 Aug 9;12(8):e0181694. doi: 10.1371/journal.pone.0181694 (PMC5549903; doi:10.1371/journal.pone.0181694)
Supplement: S13 File — The directory includes 90 raw files and was zipped to “.zip”; the folder has three strains with 30 spectra per strain; S1 Text explains the raw files with an example and Table 1 represents the yeast strains used within the experiment. (ZIP) [file pone.0181694.s016.zip › 37-39/30628-70487-Dias-Dias-Dias-YPG-18h-E-E_2016-10-04_10_0_G4_1.dat]

1998.43 2921
1998.85 2934
1999.27 2974
1999.69 2988
2000.11 2831
2000.54 2796
2000.96 2899
2001.38 2938
2001.80 2865
2002.23 2792
2002.65 2862
2003.07 2778
2003.49 2725
2003.92 2760
2004.34 2858
2004.76 2926
2005.18 2907
2005.61 3018
2006.03 3023
2006.45 2920
2006.87 2970
2007.30 2983
2007.72 2975
2008.14 2947
2008.57 2914
2008.99 2846
2009.41 2626
2009.84 2615
2010.26 2603
2010.68 2642
2011.11 2665
2011.53 2569
2011.95 2576
2012.38 2608
2012.80 2603
2013.22 2702
2013.65 2678
2014.07 2586
2014.49 2718
2014.92 2858
2015.34 2968
2015.77 2865
2016.19 2764
2016.61 3036
2017.04 3185
2017.46 3194
2017.89 3174
2018.31 3253
2018.73 3190
2019.16 3079
2019.58 2953
2020.01 2879
2020.43 2715
2020.85 2704
2021.28 2589
2021.70 2559
2022.13 2594
2022.55 2496
2022.98 2421
2023.40 2521
2023.83 2453
2024.25 2431
2024.68 2398
2025.10 2301
2025.53 2450
2025.95 2412
2026.38 2416
2026.80 2489
2027.23 2455
2027.65 2463
2028.08 2530
2028.50 2557
2028.93 2541
2029.35 2516
2029.78 2598
2030.20 2587
2030.63 2566
2031.05 2624
2031.48 2479
2031.90 2606
2032.33 2697
2032.75 2657
2033.18 2547
2033.61 2608
2034.03 2644
2034.46 2566
2034.88 2558
2035.31 2612
2035.74 2688
2036.16 2686
2036.59 2746
2037.01 2761
2037.44 2748
2037.87 2863
2038.29 2938
2038.72 3097
2039.14 3015
2039.57 2982
2040.00 2959
2040.42 2810
2040.85 2981
2041.28 2992
2041.70 2836
2042.13 2834
2042.56 2786
2042.98 2748
2043.41 2799
2043.84 2710
2044.26 2760
2044.69 2770
2045.12 2650
2045.54 2554
2045.97 2485
2046.40 2592
2046.82 2638
2047.25 2606
2047.68 2637
2048.11 2646
2048.53 2696
2048.96 2703
2049.39 2714
2049.82 2544
2050.24 2559
2050.67 2612
2051.10 2512
2051.53 2557
2051.95 2527
2052.38 2555
2052.81 2649
2053.24 2542
2053.66 2528
2054.09 2590
2054.52 2583
2054.95 2461
2055.38 2471
2055.80 2573
2056.23 2487
2056.66 2507
2057.09 2582
2057.52 2729
2057.94 2609
2058.37 2713
2058.80 2813
2059.23 2776
2059.66 2719
2060.09 2732
2060.51 2632
2060.94 2751
2061.37 2794
2061.80 2782
2062.23 2819
2062.66 2756
2063.09 2848
2063.52 2772
2063.94 2765
2064.37 2811
2064.80 2858
2065.23 2872
2065.66 2778
2066.09 2644
2066.52 2643
2066.95 2667
2067.38 2620
2067.81 2559
2068.24 2657
2068.66 2600
2069.09 2608
2069.52 2630
2069.95 2629
2070.38 2589
2070.81 2535
2071.24 2464
2071.67 2646
2072.10 2622
2072.53 2592
2072.96 2709
2073.39 2675
2073.82 2635
2074.25 2705
2074.68 2818
2075.11 2757
2075.54 2862
2075.97 2998
2076.40 2972
2076.83 3075
2077.26 3105
2077.69 3230
2078.12 3245
2078.55 3383
2078.98 3326
2079.41 3306
2079.84 3070
2080.27 3009
2080.70 2919
2081.14 2892
2081.57 2975
2082.00 2753
2082.43 2720
2082.86 2727
2083.29 2687
2083.72 2662
2084.15 2635
2084.58 2533
2085.01 2485
2085.44 2551
2085.88 2507
2086.31 2485
2086.74 2487
2087.17 2456
2087.60 2495
2088.03 2549
2088.46 2706
2088.89 2624
2089.33 2616
2089.76 2698
2090.19 2863
2090.62 2927
2091.05 2954
2091.48 2982
2091.92 2933
2092.35 3042
2092.78 2928
2093.21 2925
2093.64 2912
2094.07 2909
2094.51 2764
2094.94 2692
2095.37 2679
2095.80 2667
2096.24 2737
2096.67 2604
2097.10 2563
2097.53 2557
2097.96 2469
2098.40 2677
2098.83 2611
2099.26 2488
2099.69 2554
2100.13 2600
2100.56 2531
2100.99 2484
2101.43 2567
2101.86 2454
2102.29 2528
2102.72 2439
2103.16 2578
2103.59 2556
2104.02 2513
2104.46 2563
2104.89 2612
2105.32 2690
2105.76 2696
2106.19 2825
2106.62 2813
2107.05 2747
2107.49 2677
2107.92 2707
2108.36 2623
2108.79 2594
2109.22 2673
2109.66 2631
2110.09 2624
2110.52 2684
2110.96 2673
2111.39 2589
2111.82 2515
2112.26 2544
2112.69 2422
2113.13 2471
2113.56 2400
2113.99 2387
2114.43 2230
2114.86 2219
2115.30 2262
2115.73 2313
2116.16 2252
2116.60 2274
2117.03 2289
2117.47 2368
2117.90 2441
2118.34 2399
2118.77 2363
2119.21 2338
2119.64 2462
2120.07 2403
2120.51 2474
2120.94 2450
2121.38 2446
2121.81 2441
2122.25 2517
2122.68 2449
2123.12 2416
2123.55 2432
2123.99 2394
2124.42 2337
2124.86 2321
2125.29 2400
2125.73 2467
2126.16 2451
2126.60 2595
2127.04 2611
2127.47 2664
2127.91 2729
2128.34 2816
2128.78 2749
2129.21 2832
2129.65 2713
2130.08 2800
2130.52 2875
2130.96 2817
2131.39 2849
2131.83 2857
2132.26 2807
2132.70 2789
2133.14 2841
2133.57 2876
2134.01 3061
2134.44 3012
2134.88 2962
2135.32 3159
2135.75 3227
2136.19 3123
2136.62 3011
2137.06 2973
2137.50 2953
2137.93 2934
2138.37 2887
2138.81 2840
2139.24 2721
2139.68 2597
2140.12 2506
2140.55 2490
2140.99 2498
2141.43 2388
2141.86 2408
2142.30 2436
2142.74 2346
2143.18 2454
2143.61 2475
2144.05 2537
2144.49 2609
2144.92 2787
2145.36 2887
2145.80 3181
2146.24 3295
2146.67 3587
2147.11 3950
2147.55 4203
2147.99 4530
2148.42 4604
2148.86 4609
2149.30 4660
2149.74 4407
2150.17 4228
2150.61 3951
2151.05 3876
2151.49 3610
2151.92 3273
2152.36 3017
2152.80 2964
2153.24 2835
2153.68 2867
2154.11 2776
2154.55 2759
2154.99 2621
2155.43 2702
2155.87 2646
2156.31 2635
2156.74 2736
2157.18 2869
2157.62 2705
2158.06 2739
2158.50 2701
2158.94 2672
2159.38 2693
2159.81 2624
2160.25 2688
2160.69 2761
2161.13 2669
2161.57 2679
2162.01 2651
2162.45 2620
2162.89 2594
2163.33 2662
2163.76 2717
2164.20 2691
2164.64 2788
2165.08 2763
2165.52 2746
2165.96 2756
2166.40 2790
2166.84 2972
2167.28 2998
2167.72 3045
2168.16 3061
2168.60 2945
2169.04 2944
2169.48 2921
2169.92 2875
2170.36 2968
2170.80 3061
2171.24 3014
2171.68 2978
2172.12 3040
2172.56 3027
2173.00 3120
2173.44 3149
2173.88 3151
2174.32 3250
2174.76 3095
2175.20 3229
2175.64 3319
2176.08 3282
2176.52 3482
2176.96 3480
2177.40 3403
2177.84 3438
2178.28 3342
2178.72 3283
2179.16 3070
2179.60 2909
2180.04 2821
2180.48 2746
2180.92 2768
2181.37 2717
2181.81 2612
2182.25 2521
2182.69 2601
2183.13 2565
2183.57 2671
2184.01 2769
2184.45 2850
2184.89 2944
2185.34 3022
2185.78 3079
2186.22 3205
2186.66 3326
2187.10 3434
2187.54 3493
2187.98 3417
2188.43 3230
2188.87 3223
2189.31 3158
2189.75 3045
2190.19 2927
2190.63 2918
2191.08 2837
2191.52 2841
2191.96 2836
2192.40 2816
2192.84 2820
2193.29 3001
2193.73 2867
2194.17 2927
2194.61 2955
2195.05 2950
2195.50 2989
2195.94 2831
2196.38 2879
2196.82 2815
2197.27 2879
2197.71 2933
2198.15 2825
2198.59 2737
2199.04 2782
2199.48 2634
2199.92 2811
2200.37 2756
2200.81 2743
2201.25 2745
2201.69 2656
2202.14 2669
2202.58 2790
2203.02 2756
2203.47 2712
2203.91 2877
2204.35 2872
2204.80 2766
2205.24 2852
2205.68 3010
2206.13 2965
2206.57 3026
2207.01 3003
2207.46 3051
2207.90 2938
2208.34 2998
2208.79 2949
2209.23 2871
2209.67 2930
2210.12 2952
2210.56 2999
2211.01 2960
2211.45 2834
2211.89 2843
2212.34 2832
2212.78 2891
2213.23 2747
2213.67 2754
2214.11 2717
2214.56 2684
2215.00 2623
2215.45 2619
2215.89 2604
2216.34 2623
2216.78 2526
2217.22 2470
2217.67 2476
2218.11 2633
2218.56 2692
2219.00 2742
2219.45 2958
2219.89 3224
2220.34 3432
2220.78 3654
2221.23 4127
2221.67 4380
2222.12 4605
2222.56 4610
2223.01 4720
2223.45 4725
2223.90 4596
2224.34 4332
2224.79 4234
2225.23 4095
2225.68 3721
2226.12 3473
2226.57 3326
2227.01 3268
2227.46 3242
2227.91 3363
2228.35 3252
2228.80 3298
2229.24 3247
2229.69 3206
2230.13 3153
2230.58 3354
2231.03 3421
2231.47 3473
2231.92 3534
2232.36 3584
2232.81 3455
2233.26 3361
2233.70 3351
2234.15 3363
2234.59 3301
2235.04 3325
2235.49 3384
2235.93 3394
2236.38 3385
2236.83 3561
2237.27 3541
2237.72 3408
2238.17 3358
2238.61 3314
2239.06 3186
2239.51 3013
2239.95 2901
2240.40 2849
2240.85 2749
2241.29 2633
2241.74 2564
2242.19 2590
2242.63 2642
2243.08 2503
2243.53 2428
2243.98 2424
2244.42 2488
2244.87 2608
2245.32 2477
2245.76 2547
2246.21 2575
2246.66 2558
2247.11 2602
2247.55 2525
2248.00 2554
2248.45 2599
2248.90 2578
2249.35 2617
2249.79 2574
2250.24 2519
2250.69 2695
2251.14 2653
2251.58 2536
2252.03 2410
2252.48 2520
2252.93 2475
2253.38 2446
2253.82 2339
2254.27 2370
2254.72 2348
2255.17 2380
2255.62 2436
2256.07 2437
2256.51 2444
2256.96 2366
2257.41 2591
2257.86 2676
2258.31 2752
2258.76 2865
2259.21 2858
2259.65 2934
2260.10 3137
2260.55 3213
2261.00 3473
2261.45 3403
2261.90 3274
2262.35 3373
2262.80 3333
2263.25 3390
2263.69 3405
2264.14 3330
2264.59 3327
2265.04 3268
2265.49 3237
2265.94 3404
2266.39 3521
2266.84 3581
2267.29 3507
2267.74 3450
2268.19 3460
2268.64 3510
2269.09 3512
2269.54 3447
2269.99 3289
2270.44 3139
2270.89 3010
2271.34 3118
2271.79 3052
2272.24 3027
2272.69 2803
2273.14 2713
2273.59 2669
2274.04 2649
2274.49 2723
2274.94 2640
2275.39 2524
2275.84 2493
2276.29 2785
2276.74 2897
2277.19 2774
2277.64 2903
2278.09 2947
2278.54 3033
2278.99 3027
2279.44 3079
2279.89 3004
2280.34 3007
2280.79 3058
2281.25 3049
2281.70 2950
2282.15 3032
2282.60 3008
2283.05 2825
2283.50 2819
2283.95 2848
2284.40 2844
2284.85 3014
2285.31 3073
2285.76 3275
2286.21 3363
2286.66 3558
2287.11 3649
2287.56 3965
2288.01 4484
2288.47 4625
2288.92 4632
2289.37 4634
2289.82 4808
2290.27 4959
2290.72 5015
2291.18 4882
2291.63 4859
2292.08 4982
2292.53 4678
2292.98 4758
2293.44 4560
2293.89 4329
2294.34 4090
2294.79 3970
2295.24 3734
2295.70 3484
2296.15 3329
2296.60 3207
2297.05 3043
2297.51 2946
2297.96 2942
2298.41 2798
2298.86 2772
2299.32 2781
2299.77 2909
2300.22 2899
2300.67 2826
2301.13 2803
2301.58 2795
2302.03 2717
2302.49 2790
2302.94 2811
2303.39 2778
2303.85 2784
2304.30 2926
2304.75 2985
2305.20 2984
2305.66 3288
2306.11 3525
2306.56 3742
2307.02 3836
2307.47 4046
2307.93 4280
2308.38 4294
2308.83 4443
2309.29 4408
2309.74 4324
2310.19 4187
2310.65 3905
2311.10 3682
2311.55 3558
2312.01 3415
2312.46 3123
2312.92 2981
2313.37 2970
2313.82 2879
2314.28 2876
2314.73 2836
2315.19 2796
2315.64 2867
2316.10 2956
2316.55 2866
2317.00 2970
2317.46 2925
2317.91 3152
2318.37 3010
2318.82 3132
2319.28 3047
2319.73 2990
2320.19 3073
2320.64 3005
2321.10 2938
2321.55 2953
2322.01 2937
2322.46 2991
2322.92 2993
2323.37 3090
2323.83 2998
2324.28 2921
2324.74 2971
2325.19 2999
2325.65 3043
2326.10 3080
2326.56 3146
2327.01 3305
2327.47 3216
2327.92 3359
2328.38 3402
2328.83 3372
2329.29 3328
2329.74 3391
2330.20 3313
2330.66 3364
2331.11 3204
2331.57 3074
2332.02 3056
2332.48 2992
2332.94 2908
2333.39 2929
2333.85 2968
2334.30 2982
2334.76 3082
2335.22 3020
2335.67 3131
2336.13 3279
2336.58 3491
2337.04 3732
2337.50 3935
2337.95 4109
2338.41 4494
2338.87 4635
2339.32 4545
2339.78 4563
2340.24 4517
2340.69 4526
2341.15 4530
2341.61 4340
2342.06 4213
2342.52 4144
2342.98 4097
2343.43 4152
2343.89 4208
2344.35 4509
2344.81 4432
2345.26 4343
2345.72 4120
2346.18 4015
2346.63 3968
2347.09 3855
2347.55 3833
2348.01 3632
2348.46 3440
2348.92 3445
2349.38 3333
2349.84 3254
2350.29 3302
2350.75 3283
2351.21 3310
2351.67 3142
2352.13 3196
2352.58 3058
2353.04 3091
2353.50 3002
2353.96 2963
2354.41 3078
2354.87 2910
2355.33 2918
2355.79 2977
2356.25 3002
2356.71 3007
2357.16 3098
2357.62 3145
2358.08 3267
2358.54 3424
2359.00 3639
2359.46 3649
2359.91 3542
2360.37 3543
2360.83 3739
2361.29 3550
2361.75 3476
2362.21 3461
2362.67 3358
2363.13 3335
2363.58 3496
2364.04 3331
2364.50 3342
2364.96 3428
2365.42 3336
2365.88 3267
2366.34 3313
2366.80 3303
2367.26 3348
2367.72 3224
2368.18 3146
2368.64 3093
2369.10 3013
2369.55 2904
2370.01 2896
2370.47 2818
2370.93 2785
2371.39 2758
2371.85 2837
2372.31 2878
2372.77 2761
2373.23 2829
2373.69 2855
2374.15 2804
2374.61 2868
2375.07 3039
2375.53 2927
2375.99 2789
2376.45 2907
2376.91 3067
2377.37 2971
2377.83 2923
2378.29 2967
2378.75 3006
2379.21 3025
2379.68 3002
2380.14 2997
2380.60 3157
2381.06 3087
2381.52 3039
2381.98 2975
2382.44 3076
2382.90 3152
2383.36 3247
2383.82 3094
2384.28 3084
2384.74 2997
2385.20 2980
2385.67 3087
2386.13 3090
2386.59 3016
2387.05 2800
2387.51 2870
2387.97 2830
2388.43 2770
2388.89 2765
2389.36 2865
2389.82 2856
2390.28 2800
2390.74 2753
2391.20 2756
2391.66 2785
2392.13 2863
2392.59 2835
2393.05 2730
2393.51 2665
2393.97 2836
2394.43 2866
2394.90 2784
2395.36 2693
2395.82 2760
2396.28 2623
2396.74 2659
2397.21 2871
2397.67 2864
2398.13 2817
2398.59 2701
2399.06 2836
2399.52 2812
2399.98 2846
2400.44 2922
2400.91 2832
2401.37 2873
2401.83 3041
2402.29 3312
2402.76 3431
2403.22 3682
2403.68 3616
2404.14 3603
2404.61 3657
2405.07 3667
2405.53 3626
2406.00 3456
2406.46 3239
2406.92 3181
2407.39 2972
2407.85 2930
2408.31 2890
2408.78 2782
2409.24 2867
2409.70 2743
2410.17 2683
2410.63 2668
2411.09 2599
2411.56 2652
2412.02 2629
2412.48 2724
2412.95 2735
2413.41 2854
2413.87 2865
2414.34 2910
2414.80 3063
2415.27 3020
2415.73 3015
2416.19 3194
2416.66 3117
2417.12 3058
2417.59 3144
2418.05 3288
2418.51 3304
2418.98 3132
2419.44 3201
2419.91 3351
2420.37 3245
2420.84 3330
2421.30 3344
2421.77 3166
2422.23 3455
2422.69 3529
2423.16 3725
2423.62 3902
2424.09 4083
2424.55 4275
2425.02 4568
2425.48 5036
2425.95 5126
2426.41 5111
2426.88 5140
2427.34 4773
2427.81 4541
2428.27 4459
2428.74 3936
2429.20 3566
2429.67 3374
2430.13 3378
2430.60 3225
2431.07 3237
2431.53 3102
2432.00 3120
2432.46 3049
2432.93 3084
2433.39 3184
2433.86 3144
2434.32 3329
2434.79 3396
2435.26 3413
2435.72 3679
2436.19 4053
2436.65 4132
2437.12 4427
2437.59 4630
2438.05 4912
2438.52 5094
2438.98 5351
2439.45 5197
2439.92 5118
2440.38 5012
2440.85 4703
2441.32 4379
2441.78 4169
2442.25 3895
2442.72 3629
2443.18 3405
2443.65 3350
2444.12 3113
2444.58 3004
2445.05 2948
2445.52 2863
2445.98 2871
2446.45 2801
2446.92 2865
2447.38 2712
2447.85 2654
2448.32 2673
2448.78 2634
2449.25 2703
2449.72 2674
2450.19 2816
2450.65 2777
2451.12 2802
2451.59 2659
2452.06 2701
2452.52 2702
2452.99 2795
2453.46 2817
2453.93 2782
2454.39 2848
2454.86 2819
2455.33 2713
2455.80 2763
2456.26 2800
2456.73 2695
2457.20 2780
2457.67 2634
2458.14 2733
2458.60 2781
2459.07 2750
2459.54 2674
2460.01 2718
2460.48 2914
2460.95 2891
2461.41 2897
2461.88 2858
2462.35 3039
2462.82 3081
2463.29 3139
2463.76 3206
2464.22 3197
2464.69 3309
2465.16 3389
2465.63 3337
2466.10 3388
2466.57 3374
2467.04 3387
2467.51 3327
2467.97 3288
2468.44 3200
2468.91 3239
2469.38 3270
2469.85 3069
2470.32 2929
2470.79 2854
2471.26 2758
2471.73 2772
2472.20 2726
2472.67 2763
2473.14 2701
2473.61 2637
2474.07 2722
2474.54 2750
2475.01 2960
2475.48 3102
2475.95 3307
2476.42 3445
2476.89 3563
2477.36 3839
2477.83 3916
2478.30 4022
2478.77 4180
2479.24 4058
2479.71 4099
2480.18 3908
2480.65 3905
2481.12 3595
2481.59 3267
2482.06 3234
2482.53 3181
2483.00 3154
2483.47 2915
2483.95 2855
2484.42 2900
2484.89 2706
2485.36 2707
2485.83 2821
2486.30 2682
2486.77 2611
2487.24 2826
2487.71 2836
2488.18 2757
2488.65 2706
2489.12 2872
2489.59 2903
2490.07 2919
2490.54 2919
2491.01 2973
2491.48 3058
2491.95 3098
2492.42 3219
2492.89 3170
2493.36 3119
2493.84 3238
2494.31 3296
2494.78 3330
2495.25 3307
2495.72 3193
2496.19 3058
2496.66 3142
2497.14 3067
2497.61 2994
2498.08 2837
2498.55 2719
2499.02 2666
2499.50 2729
2499.97 2657
2500.44 2643
2500.91 2802
2501.38 2807
2501.86 2794
2502.33 2800
2502.80 2840
2503.27 2814
2503.74 2937
2504.22 3019
2504.69 3077
2505.16 3399
2505.63 3424
2506.11 3475
2506.58 3559
2507.05 3620
2507.52 3743
2508.00 3745
2508.47 3692
2508.94 3644
2509.42 3680
2509.89 3591
2510.36 3590
2510.83 3540
2511.31 3389
2511.78 3453
2512.25 3114
2512.73 3041
2513.20 3027
2513.67 2964
2514.15 3062
2514.62 3019
2515.09 3124
2515.57 2991
2516.04 3074
2516.51 3192
2516.99 3219
2517.46 3077
2517.94 3129
2518.41 3048
2518.88 2967
2519.36 2822
2519.83 2886
2520.30 2852
2520.78 2793
2521.25 2717
2521.73 2629
2522.20 2725
2522.67 2630
2523.15 2639
2523.62 2808
2524.10 2868
2524.57 2764
2525.05 2825
2525.52 2841
2525.99 2738
2526.47 2716
2526.94 2754
2527.42 2818
2527.89 2643
2528.37 2659
2528.84 2845
2529.32 2914
2529.79 2915
2530.27 3039
2530.74 3024
2531.22 3102
2531.69 3165
2532.17 3222
2532.64 3179
2533.12 3159
2533.59 3105
2534.07 3093
2534.54 3136
2535.02 3132
2535.49 3028
2535.97 3068
2536.44 3067
2536.92 2931
2537.39 2973
2537.87 3049
2538.34 2964
2538.82 2839
2539.30 2820
2539.77 2883
2540.25 2916
2540.72 2945
2541.20 2942
2541.68 2893
2542.15 2899
2542.63 3005
2543.10 3062
2543.58 3211
2544.06 3395
2544.53 3503
2545.01 3645
2545.48 3640
2545.96 3835
2546.44 3895
2546.91 3881
2547.39 3886
2547.87 3678
2548.34 3614
2548.82 3566
2549.30 3705
2549.77 3648
2550.25 3630
2550.73 3748
2551.20 3932
2551.68 4111
2552.16 4324
2552.63 4496
2553.11 4721
2553.59 4901
2554.06 5012
2554.54 5160
2555.02 5052
2555.50 4904
2555.97 4782
2556.45 4589
2556.93 4237
2557.40 4003
2557.88 3655
2558.36 3287
2558.84 3145
2559.31 3120
2559.79 3084
2560.27 2883
2560.75 2850
2561.23 2848
2561.70 2776
2562.18 2843
2562.66 2816
2563.14 2622
2563.61 2680
2564.09 2618
2564.57 2689
2565.05 2697
2565.53 2698
2566.00 2735
2566.48 2718
2566.96 2608
2567.44 2635
2567.92 2552
2568.40 2574
2568.87 2643
2569.35 2566
2569.83 2622
2570.31 2622
2570.79 2561
2571.27 2689
2571.75 2758
2572.22 2649
2572.70 2658
2573.18 2706
2573.66 2668
2574.14 2576
2574.62 2591
2575.10 2564
2575.58 2596
2576.06 2601
2576.54 2486
2577.01 2505
2577.49 2486
2577.97 2560
2578.45 2598
2578.93 2567
2579.41 2590
2579.89 2660
2580.37 2599
2580.85 2554
2581.33 2517
2581.81 2544
2582.29 2595
2582.77 2659
2583.25 2656
2583.73 2715
2584.21 2651
2584.69 2749
2585.17 2790
2585.65 2778
2586.13 2844
2586.61 2820
2587.09 2690
2587.57 2736
2588.05 2803
2588.53 2890
2589.01 3007
2589.49 3160
2589.97 3117
2590.45 3302
2590.93 3630
2591.41 3571
2591.89 3495
2592.37 3583
2592.85 3590
2593.33 3659
2593.81 3667
2594.30 3719
2594.78 3613
2595.26 3663
2595.74 3502
2596.22 3534
2596.70 3271
2597.18 3085
2597.66 3101
2598.14 2943
2598.62 2903
2599.11 2832
2599.59 2817
2600.07 2765
2600.55 2602
2601.03 2583
2601.51 2606
2601.99 2596
2602.48 2503
2602.96 2613
2603.44 2615
2603.92 2741
2604.40 2824
2604.88 2903
2605.37 3034
2605.85 3261
2606.33 3568
2606.81 3625
2607.29 3828
2607.78 4011
2608.26 4057
2608.74 4081
2609.22 4239
2609.70 4064
2610.19 3937
2610.67 3836
2611.15 3704
2611.63 3522
2612.12 3347
2612.60 3329
2613.08 3204
2613.56 2940
2614.05 2983
2614.53 2947
2615.01 2859
2615.49 2708
2615.98 2704
2616.46 2661
2616.94 2623
2617.43 2600
2617.91 2622
2618.39 2676
2618.87 2738
2619.36 2681
2619.84 2633
2620.32 2664
2620.81 2580
2621.29 2647
2621.77 2595
2622.26 2504
2622.74 2462
2623.22 2535
2623.71 2509
2624.19 2504
2624.67 2618
2625.16 2698
2625.64 2564
2626.13 2591
2626.61 2520
2627.09 2571
2627.58 2586
2628.06 2606
2628.55 2751
2629.03 2770
2629.51 2792
2630.00 2847
2630.48 2772
2630.97 2708
2631.45 2786
2631.93 2705
2632.42 2752
2632.90 2745
2633.39 2723
2633.87 2683
2634.36 2758
2634.84 2761
2635.33 2670
2635.81 2647
2636.29 2587
2636.78 2695
2637.26 2757
2637.75 2744
2638.23 2705
2638.72 2822
2639.20 2773
2639.69 2722
2640.17 2846
2640.66 2779
2641.14 2773
2641.63 2683
2642.11 2657
2642.60 2609
2643.08 2663
2643.57 2709
2644.05 2613
2644.54 2634
2645.03 2791
2645.51 2826
2646.00 2907
2646.48 2852
2646.97 2860
2647.45 2960
2647.94 2938
2648.43 2917
2648.91 2962
2649.40 2843
2649.88 2881
2650.37 2798
2650.85 2731
2651.34 2656
2651.83 2712
2652.31 2745
2652.80 2788
2653.29 2843
2653.77 2748
2654.26 2785
2654.74 2726
2655.23 2627
2655.72 2618
2656.20 2635
2656.69 2695
2657.18 2563
2657.66 2573
2658.15 2419
2658.64 2484
2659.12 2553
2659.61 2421
2660.10 2372
2660.58 2516
2661.07 2581
2661.56 2591
2662.05 2664
2662.53 2582
2663.02 2551
2663.51 2592
2663.99 2643
2664.48 2695
2664.97 2683
2665.46 2779
2665.94 2735
2666.43 2680
2666.92 2595
2667.41 2731
2667.89 2751
2668.38 2710
2668.87 2728
2669.36 2772
2669.84 2769
2670.33 2938
2670.82 3064
2671.31 3161
2671.80 3167
2672.28 3232
2672.77 3320
2673.26 3503
2673.75 3589
2674.24 3666
2674.72 3624
2675.21 3690
2675.70 3725
2676.19 3695
2676.68 3757
2677.17 3881
2677.65 4111
2678.14 4342
2678.63 4481
2679.12 4559
2679.61 4892
2680.10 5231
2680.59 5468
2681.07 5630
2681.56 5675
2682.05 5960
2682.54 5890
2683.03 5979
2683.52 5854
2684.01 5489
2684.50 5146
2684.99 4980
2685.47 4496
2685.96 4324
2686.45 3976
2686.94 3524
2687.43 3309
2687.92 3127
2688.41 3067
2688.90 2992
2689.39 2886
2689.88 2853
2690.37 2918
2690.86 2805
2691.35 2630
2691.84 2692
2692.33 2858
2692.82 2911
2693.31 2829
2693.80 2789
2694.29 2842
2694.78 2891
2695.27 2779
2695.76 2833
2696.25 2825
2696.74 2822
2697.23 2784
2697.72 2902
2698.21 2862
2698.70 2944
2699.19 3063
2699.68 3151
2700.17 3289
2700.66 3175
2701.15 3138
2701.64 3184
2702.13 3197
2702.62 3311
2703.11 3241
2703.61 3017
2704.10 3036
2704.59 3090
2705.08 2937
2705.57 2879
2706.06 2935
2706.55 2745
2707.04 2668
2707.53 2717
2708.02 2619
2708.52 2662
2709.01 2650
2709.50 2665
2709.99 2631
2710.48 2696
2710.97 2757
2711.46 2717
2711.96 2695
2712.45 2813
2712.94 2811
2713.43 2659
2713.92 2784
2714.41 2716
2714.91 2638
2715.40 2652
2715.89 2685
2716.38 2653
2716.87 2726
2717.37 2744
2717.86 2783
2718.35 2845
2718.84 2845
2719.33 2941
2719.83 3189
2720.32 3236
2720.81 3287
2721.30 3285
2721.80 3216
2722.29 3182
2722.78 3209
2723.27 2941
2723.77 2829
2724.26 2907
2724.75 2763
2725.24 2699
2725.74 2553
2726.23 2666
2726.72 2608
2727.22 2502
2727.71 2570
2728.20 2578
2728.70 2493
2729.19 2631
2729.68 2600
2730.18 2587
2730.67 2592
2731.16 2800
2731.65 2868
2732.15 2881
2732.64 2691
2733.14 2832
2733.63 2882
2734.12 2887
2734.62 2899
2735.11 2935
2735.60 2791
2736.10 2909
2736.59 3073
2737.08 2924
2737.58 2760
2738.07 2840
2738.57 2818
2739.06 2859
2739.55 2729
2740.05 2692
2740.54 2672
2741.04 2628
2741.53 2572
2742.03 2557
2742.52 2517
2743.01 2576
2743.51 2623
2744.00 2511
2744.50 2413
2744.99 2493
2745.49 2460
2745.98 2525
2746.48 2604
2746.97 2594
2747.47 2648
2747.96 2590
2748.46 2538
2748.95 2550
2749.45 2663
2749.94 2537
2750.44 2631
2750.93 2755
2751.43 2853
2751.92 2826
2752.42 2991
2752.91 2913
2753.41 2984
2753.90 2857
2754.40 2930
2754.89 2893
2755.39 2859
2755.88 2781
2756.38 2775
2756.87 2695
2757.37 2590
2757.87 2696
2758.36 2733
2758.86 2683
2759.35 2643
2759.85 2650
2760.35 2676
2760.84 2687
2761.34 2791
2761.83 2577
2762.33 2678
2762.83 2666
2763.32 2594
2763.82 2657
2764.31 2560
2764.81 2747
2765.31 2771
2765.80 2649
2766.30 2591
2766.80 2660
2767.29 2780
2767.79 2884
2768.29 2925
2768.78 2984
2769.28 2915
2769.78 3007
2770.27 3080
2770.77 3085
2771.27 3056
2771.76 3134
2772.26 3224
2772.76 3182
2773.26 3300
2773.75 3347
2774.25 3327
2774.75 3456
2775.24 3349
2775.74 3530
2776.24 3476
2776.74 3344
2777.23 3335
2777.73 3309
2778.23 3293
2778.73 3213
2779.22 3178
2779.72 3102
2780.22 3129
2780.72 3044
2781.21 3105
2781.71 3001
2782.21 2888
2782.71 2971
2783.21 3021
2783.70 2925
2784.20 2745
2784.70 2860
2785.20 2852
2785.70 2877
2786.20 2833
2786.69 2735
2787.19 2805
2787.69 2818
2788.19 2700
2788.69 2610
2789.19 2524
2789.68 2608
2790.18 2635
2790.68 2663
2791.18 2751
2791.68 2821
2792.18 3032
2792.68 3394
2793.18 3514
2793.67 3789
2794.17 4170
2794.67 4493
2795.17 4787
2795.67 4934
2796.17 5076
2796.67 5034
2797.17 4966
2797.67 4625
2798.17 4438
2798.67 4248
2799.17 3883
2799.66 3667
2800.16 3517
2800.66 3294
2801.16 3245
2801.66 3280
2802.16 3421
2802.66 3548
2803.16 3714
2803.66 4169
2804.16 4706
2804.66 5124
2805.16 5594
2805.66 6333
2806.16 6790
2806.66 7548
2807.16 7802
2807.66 8033
2808.16 8126
2808.66 7742
2809.16 7286
2809.66 6566
2810.16 5925
2810.66 5224
2811.16 4731
2811.66 4388
2812.17 3941
2812.67 3613
2813.17 3504
2813.67 3303
2814.17 3310
2814.67 3253
2815.17 3314
2815.67 3266
2816.17 3319
2816.67 3424
2817.17 3318
2817.67 3325
2818.18 3240
2818.68 3221
2819.18 3198
2819.68 3054
2820.18 2909
2820.68 2865
2821.18 2846
2821.68 2835
2822.19 2880
2822.69 2942
2823.19 2942
2823.69 3040
2824.19 2971
2824.69 2933
2825.20 3036
2825.70 2845
2826.20 2875
2826.70 2899
2827.20 2858
2827.70 2911
2828.21 2874
2828.71 2869
2829.21 2875
2829.71 2915
2830.22 2984
2830.72 3107
2831.22 3281
2831.72 3347
2832.22 3228
2832.73 3344
2833.23 3431
2833.73 3384
2834.23 3238
2834.74 3209
2835.24 3208
2835.74 3208
2836.24 3070
2836.75 2968
2837.25 2922
2837.75 2839
2838.26 2890
2838.76 2819
2839.26 2782
2839.76 2825
2840.27 2840
2840.77 2754
2841.27 2851
2841.78 2910
2842.28 3099
2842.78 3157
2843.29 3241
2843.79 3236
2844.29 3328
2844.80 3431
2845.30 3567
2845.80 3774
2846.31 3903
2846.81 3878
2847.32 3820
2847.82 3632
2848.32 3573
2848.83 3384
2849.33 3140
2849.83 3186
2850.34 3167
2850.84 3008
2851.35 2845
2851.85 2829
2852.35 2741
2852.86 2773
2853.36 2715
2853.87 2632
2854.37 2626
2854.88 2631
2855.38 2664
2855.88 2687
2856.39 2908
2856.89 2894
2857.40 2749
2857.90 2877
2858.41 2884
2858.91 2923
2859.42 3164
2859.92 3019
2860.43 2971
2860.93 2943
2861.44 2746
2861.94 2818
2862.45 2738
2862.95 2649
2863.46 2672
2863.96 2527
2864.47 2390
2864.97 2568
2865.48 2468
2865.98 2458
2866.49 2543
2866.99 2573
2867.50 2594
2868.00 2632
2868.51 2628
2869.02 2773
2869.52 2705
2870.03 2727
2870.53 2606
2871.04 2709
2871.54 2689
2872.05 2667
2872.56 2700
2873.06 2587
2873.57 2623
2874.07 2662
2874.58 2634
2875.09 2814
2875.59 2709
2876.10 2676
2876.61 2638
2877.11 2664
2877.62 2652
2878.12 2730
2878.63 2621
2879.14 2876
2879.64 2811
2880.15 2828
2880.66 2870
2881.16 2899
2881.67 2968
2882.18 3114
2882.68 3113
2883.19 3284
2883.70 3508
2884.20 3756
2884.71 3965
2885.22 3984
2885.73 4124
2886.23 4285
2886.74 4259
2887.25 3993
2887.75 3974
2888.26 3636
2888.77 3634
2889.28 3377
2889.78 3181
2890.29 2974
2890.80 2872
2891.31 2831
2891.81 2880
2892.32 2878
2892.83 3042
2893.34 2934
2893.84 2999
2894.35 3104
2894.86 3203
2895.37 3163
2895.88 3150
2896.38 3209
2896.89 3253
2897.40 3072
2897.91 3130
2898.42 3206
2898.92 3338
2899.43 3278
2899.94 3195
2900.45 3242
2900.96 3375
2901.47 3521
2901.98 3567
2902.48 3539
2902.99 3562
2903.50 3561
2904.01 3615
2904.52 3671
2905.03 3848
2905.54 3710
2906.04 3638
2906.55 3370
2907.06 3316
2907.57 3206
2908.08 3123
2908.59 2985
2909.10 3088
2909.61 2929
2910.12 2873
2910.63 3054
2911.14 3044
2911.64 3066
2912.15 2970
2912.66 2953
2913.17 2907
2913.68 2857
2914.19 2866
2914.70 2857
2915.21 2746
2915.72 2683
2916.23 2729
2916.74 2795
2917.25 2744
2917.76 2698
2918.27 2736
2918.78 2856
2919.29 2915
2919.80 3125
2920.31 3348
2920.82 3577
2921.33 4131
2921.84 4575
2922.35 4860
2922.86 5329
2923.37 5566
2923.88 5976
2924.39 6157
2924.90 6078
2925.41 6053
2925.92 5360
2926.44 4898
2926.95 4476
2927.46 3950
2927.97 3604
2928.48 3411
2928.99 3186
2929.50 2883
2930.01 2824
2930.52 2785
2931.03 2680
2931.54 2725
2932.05 2798
2932.57 2865
2933.08 3023
2933.59 2986
2934.10 2994
2934.61 3035
2935.12 2990
2935.63 3093
2936.15 2889
2936.66 2861
2937.17 3020
2937.68 2911
2938.19 2872
2938.70 2908
2939.22 2852
2939.73 2984
2940.24 3105
2940.75 3212
2941.26 3470
2941.77 3688
2942.29 3815
2942.80 4032
2943.31 4368
2943.82 4637
2944.34 4872
2944.85 4995
2945.36 5092
2945.87 4888
2946.38 4877
2946.90 4503
2947.41 4128
2947.92 4034
2948.43 3734
2948.95 3457
2949.46 3279
2949.97 3123
2950.48 3084
2951.00 3065
2951.51 2931
2952.02 2800
2952.54 2765
2953.05 2740
2953.56 2767
2954.08 2778
2954.59 2778
2955.10 2755
2955.61 2793
2956.13 2861
2956.64 2991
2957.15 3052
2957.67 3169
2958.18 3304
2958.69 3413
2959.21 3622
2959.72 3762
2960.23 3811
2960.75 3881
2961.26 3889
2961.78 3801
2962.29 3592
2962.80 3617
2963.32 3429
2963.83 3328
2964.35 3063
2964.86 3093
2965.37 3032
2965.89 2816
2966.40 2902
2966.92 2825
2967.43 2795
2967.94 2734
2968.46 2746
2968.97 2702
2969.49 2755
2970.00 2739
2970.52 2814
2971.03 2709
2971.54 2724
2972.06 2806
2972.57 2805
2973.09 2823
2973.60 2692
2974.12 2710
2974.63 2681
2975.15 2782
2975.66 2859
2976.18 2805
2976.69 2843
2977.21 2893
2977.72 2943
2978.24 2962
2978.75 3031
2979.27 2955
2979.78 2998
2980.30 3055
2980.81 3060
2981.33 3180
2981.84 3191
2982.36 3170
2982.88 3227
2983.39 3187
2983.91 3305
2984.42 3233
2984.94 3131
2985.45 3114
2985.97 3076
2986.49 3151
2987.00 3243
2987.52 3227
2988.03 3071
2988.55 3223
2989.07 3231
2989.58 3148
2990.10 3216
2990.61 3157
2991.13 3151
2991.65 3312
2992.16 3382
2992.68 3411
2993.20 3590
2993.71 3856
2994.23 4040
2994.75 4448
2995.26 4823
2995.78 5054
2996.30 5282
2996.81 5465
2997.33 5251
2997.85 5439
2998.36 5161
2998.88 4866
2999.40 4730
2999.91 4486
3000.43 4523
3000.95 4606
3001.46 4573
3001.98 4647
3002.50 4820
3003.02 5185
3003.53 5277
3004.05 5463
3004.57 5574
3005.09 5469
3005.60 5333
3006.12 4948
3006.64 4510
3007.16 4138
3007.67 3671
3008.19 3468
3008.71 3187
3009.23 3081
3009.74 3057
3010.26 2911
3010.78 2921
3011.30 2861
3011.82 2755
3012.33 2743
3012.85 2906
3013.37 2982
3013.89 2979
3014.41 3025
3014.93 3241
3015.44 3225
3015.96 3287
3016.48 3397
3017.00 3203
3017.52 3268
3018.04 3439
3018.55 3452
3019.07 3607
3019.59 3681
3020.11 3763
3020.63 3814
3021.15 4086
3021.67 4232
3022.19 4339
3022.71 4431
3023.22 4340
3023.74 4613
3024.26 4555
3024.78 4385
3025.30 4230
3025.82 3930
3026.34 3667
3026.86 3491
3027.38 3537
3027.90 3352
3028.42 3310
3028.94 3204
3029.46 3217
3029.98 3286
3030.49 3366
3031.01 3427
3031.53 3611
3032.05 3913
3032.57 4062
3033.09 4256
3033.61 4517
3034.13 4739
3034.65 4817
3035.17 4838
3035.69 4781
3036.21 4745
3036.73 4553
3037.25 4144
3037.77 3942
3038.29 3698
3038.81 3448
3039.34 3322
3039.86 3054
3040.38 3163
3040.90 3073
3041.42 2997
3041.94 2947
3042.46 2903
3042.98 2973
3043.50 3000
3044.02 3050
3044.54 3072
3045.06 3024
3045.58 3029
3046.10 3080
3046.63 3074
3047.15 2980
3047.67 2915
3048.19 2926
3048.71 2926
3049.23 2881
3049.75 2826
3050.27 2811
3050.79 2777
3051.32 2677
3051.84 2646
3052.36 2722
3052.88 2802
3053.40 2751
3053.92 2812
3054.45 2804
3054.97 2759
3055.49 2901
3056.01 2916
3056.53 2719
3057.05 2833
3057.58 2837
3058.10 2937
3058.62 2973
3059.14 2778
3059.66 2740
3060.19 2731
3060.71 2871
3061.23 2866
3061.75 2922
3062.28 2883
3062.80 2897
3063.32 2755
3063.84 2792
3064.37 2929
3064.89 2791
3065.41 2756
3065.93 2810
3066.46 2625
3066.98 2681
3067.50 2748
3068.02 2764
3068.55 2705
3069.07 2703
3069.59 2828
3070.12 2740
3070.64 2763
3071.16 2816
3071.69 2932
3072.21 3089
3072.73 3092
3073.26 3136
3073.78 3075
3074.30 3043
3074.83 3068
3075.35 3117
3075.87 3012
3076.40 3084
3076.92 3151
3077.44 3172
3077.97 3086
3078.49 3067
3079.01 3162
3079.54 3012
3080.06 3168
3080.59 3114
3081.11 3074
3081.63 3050
3082.16 3033
3082.68 3020
3083.21 2897
3083.73 2835
3084.25 2950
3084.78 2963
3085.30 3030
3085.83 2917
3086.35 3006
3086.88 2884
3087.40 2871
3087.93 3040
3088.45 3122
3088.97 3090
3089.50 3024
3090.02 2970
3090.55 2937
3091.07 2941
3091.60 3003
3092.12 2861
3092.65 2870
3093.17 2881
3093.70 2910
3094.22 3117
3094.75 3316
3095.27 3293
3095.80 3508
3096.32 3530
3096.85 3548
3097.37 3642
3097.90 3819
3098.43 4085
3098.95 4499
3099.48 4896
3100.00 5458
3100.53 6002
3101.05 6433
3101.58 7028
3102.10 7577
3102.63 7675
3103.16 7074
3103.68 6724
3104.21 6035
3104.73 5095
3105.26 4416
3105.79 4059
3106.31 3716
3106.84 3314
3107.36 3166
3107.89 3216
3108.42 3278
3108.94 3245
3109.47 3253
3110.00 3244
3110.52 3365
3111.05 3153
3111.57 3133
3112.10 3054
3112.63 2932
3113.15 2853
3113.68 2788
3114.21 2794
3114.74 2725
3115.26 2507
3115.79 2411
3116.32 2482
3116.84 2501
3117.37 2489
3117.90 2628
3118.42 2534
3118.95 2571
3119.48 2670
3120.01 2817
3120.53 2774
3121.06 2844
3121.59 2883
3122.11 2837
3122.64 2835
3123.17 2812
3123.70 2726
3124.22 2621
3124.75 2675
3125.28 2621
3125.81 2707
3126.34 2689
3126.86 2640
3127.39 2680
3127.92 2602
3128.45 2611
3128.98 2615
3129.50 2597
3130.03 2486
3130.56 2567
3131.09 2504
3131.62 2442
3132.14 2416
3132.67 2458
3133.20 2526
3133.73 2482
3134.26 2501
3134.79 2694
3135.31 2709
3135.84 2806
3136.37 2783
3136.90 2789
3137.43 2688
3137.96 2809
3138.49 2737
3139.02 2748
3139.54 2762
3140.07 2699
3140.60 2731
3141.13 2672
3141.66 2620
3142.19 2726
3142.72 2967
3143.25 3011
3143.78 3124
3144.31 3201
3144.84 3306
3145.37 3445
3145.89 3685
3146.42 3676
3146.95 3725
3147.48 3683
3148.01 3769
3148.54 3868
3149.07 3588
3149.60 3440
3150.13 3156
3150.66 3078
3151.19 3060
3151.72 3016
3152.25 3011
3152.78 2827
3153.31 2850
3153.84 2843
3154.37 2862
3154.90 2975
3155.43 3095
3155.96 3006
3156.49 3086
3157.02 3015
3157.55 3044
3158.08 2998
3158.61 2894
3159.14 2944
3159.68 3008
3160.21 2933
3160.74 3011
3161.27 2956
3161.80 2874
3162.33 2873
3162.86 2891
3163.39 2913
3163.92 2865
3164.45 2899
3164.98 2887
3165.51 2997
3166.05 3081
3166.58 3013
3167.11 3065
3167.64 3060
3168.17 2912
3168.70 2906
3169.23 2802
3169.76 2686
3170.30 2597
3170.83 2677
3171.36 2672
3171.89 2631
3172.42 2644
3172.95 2610
3173.49 2595
3174.02 2678
3174.55 2668
3175.08 2669
3175.61 2872
3176.15 2835
3176.68 2874
3177.21 2818
3177.74 2796
3178.27 2741
3178.81 2746
3179.34 2853
3179.87 2730
3180.40 2779
3180.93 2733
3181.47 2655
3182.00 2574
3182.53 2659
3183.06 2649
3183.60 2640
3184.13 2716
3184.66 2659
3185.20 2638
3185.73 2801
3186.26 2628
3186.79 2577
3187.33 2729
3187.86 2656
3188.39 2654
3188.93 2629
3189.46 2498
3189.99 2487
3190.52 2453
3191.06 2422
3191.59 2520
3192.12 2424
3192.66 2477
3193.19 2463
3193.72 2525
3194.26 2640
3194.79 2591
3195.33 2688
3195.86 2749
3196.39 2698
3196.93 2623
3197.46 2693
3197.99 2737
3198.53 2855
3199.06 2896
3199.60 3181
3200.13 3266
3200.66 3148
3201.20 3204
3201.73 3339
3202.27 3405
3202.80 3203
3203.33 3160
3203.87 3159
3204.40 3261
3204.94 3040
3205.47 2996
3206.01 2926
3206.54 2932
3207.07 3065
3207.61 3348
3208.14 3463
3208.68 3574
3209.21 3719
3209.75 3787
3210.28 4047
3210.82 4019
3211.35 3935
3211.89 3853
3212.42 3696
3212.96 3484
3213.49 3345
3214.03 3259
3214.56 3118
3215.10 3198
3215.63 2998
3216.17 2971
3216.70 3044
3217.24 2937
3217.78 3053
3218.31 3012
3218.85 2999
3219.38 3020
3219.92 2852
3220.45 3018
3220.99 2935
3221.52 2989
3222.06 2996
3222.60 3080
3223.13 3073
3223.67 3215
3224.20 3123
3224.74 3055
3225.28 3025
3225.81 2989
3226.35 2954
3226.88 2715
3227.42 2691
3227.96 2637
3228.49 2618
3229.03 2635
3229.57 2595
3230.10 2478
3230.64 2597
3231.18 2680
3231.71 2600
3232.25 2546
3232.79 2524
3233.32 2579
3233.86 2655
3234.40 2726
3234.93 2756
3235.47 2945
3236.01 2941
3236.54 2999
3237.08 3113
3237.62 3125
3238.15 3141
3238.69 3180
3239.23 3073
3239.77 2986
3240.30 2851
3240.84 2862
3241.38 2740
3241.92 2613
3242.45 2680
3242.99 2567
3243.53 2632
3244.07 2598
3244.60 2583
3245.14 2679
3245.68 2696
3246.22 2701
3246.75 2785
3247.29 2747
3247.83 2892
3248.37 3001
3248.91 2743
3249.44 2880
3249.98 2815
3250.52 2771
3251.06 2873
3251.60 2925
3252.14 2954
3252.67 2862
3253.21 2903
3253.75 2940
3254.29 2948
3254.83 3094
3255.37 3127
3255.90 3021
3256.44 2907
3256.98 2944
3257.52 3119
3258.06 2917
3258.60 3155
3259.14 3198
3259.68 3370
3260.21 3524
3260.75 3582
3261.29 3738
3261.83 3822
3262.37 3693
3262.91 3987
3263.45 3960
3263.99 4038
3264.53 4099
3265.07 3971
3265.61 4018
3266.15 4226
3266.69 4195
3267.23 4027
3267.76 3699
3268.30 3445
3268.84 3443
3269.38 3046
3269.92 2936
3270.46 2875
3271.00 2812
3271.54 2851
3272.08 2696
3272.62 2728
3273.16 2835
3273.70 2916
3274.24 3004
3274.78 3116
3275.32 3028
3275.86 3017
3276.40 3085
3276.94 3136
3277.48 3007
3278.03 2899
3278.57 3089
3279.11 3048
3279.65 3086
3280.19 3066
3280.73 3011
3281.27 3024
3281.81 3053
3282.35 3070
3282.89 3111
3283.43 3207
3283.97 3364
3284.51 3405
3285.05 3378
3285.60 3537
3286.14 3333
3286.68 3384
3287.22 3378
3287.76 3164
3288.30 3027
3288.84 2924
3289.38 2889
3289.93 2909
3290.47 3024
3291.01 3209
3291.55 3282
3292.09 3519
3292.63 3857
3293.18 4061
3293.72 4249
3294.26 4579
3294.80 4644
3295.34 4909
3295.88 4806
3296.43 4598
3296.97 4416
3297.51 4092
3298.05 3861
3298.59 3719
3299.14 3418
3299.68 3407
3300.22 3402
3300.76 3368
3301.31 3213
3301.85 3082
3302.39 3120
3302.93 3189
3303.48 3213
3304.02 3104
3304.56 3100
3305.10 3087
3305.65 3020
3306.19 2904
3306.73 3008
3307.27 3142
3307.82 3244
3308.36 3102
3308.90 3214
3309.45 3232
3309.99 3191
3310.53 3420
3311.07 3441
3311.62 3503
3312.16 3580
3312.70 3742
3313.25 3883
3313.79 3875
3314.33 3928
3314.88 3991
3315.42 3997
3315.97 3867
3316.51 3957
3317.05 3872
3317.60 3592
3318.14 3468
3318.68 3552
3319.23 3474
3319.77 3448
3320.32 3463
3320.86 3426
3321.40 3426
3321.95 3460
3322.49 3565
3323.04 3615
3323.58 3611
3324.12 3549
3324.67 3326
3325.21 3307
3325.76 3243
3326.30 3179
3326.85 3124
3327.39 2967
3327.93 2903
3328.48 2914
3329.02 2852
3329.57 3079
3330.11 3462
3330.66 3736
3331.20 4108
3331.75 4886
3332.29 5681
3332.84 6565
3333.38 7221
3333.93 8386
3334.47 9028
3335.02 9221
3335.56 9515
3336.11 9280
3336.65 8551
3337.20 7898
3337.74 7059
3338.29 6077
3338.83 5327
3339.38 4818
3339.92 4209
3340.47 3786
3341.02 3550
3341.56 3343
3342.11 3109
3342.65 3015
3343.20 2868
3343.74 2825
3344.29 2961
3344.84 2871
3345.38 2954
3345.93 3027
3346.47 2992
3347.02 3039
3347.57 3136
3348.11 3089
3348.66 3132
3349.21 3131
3349.75 3076
3350.30 3053
3350.84 3145
3351.39 3304
3351.94 3252
3352.48 3413
3353.03 3487
3353.58 3585
3354.12 3774
3354.67 3788
3355.22 3804
3355.76 3642
3356.31 3456
3356.86 3397
3357.40 3256
3357.95 3161
3358.50 2877
3359.05 2881
3359.59 2777
3360.14 2594
3360.69 2609
3361.23 2707
3361.78 2698
3362.33 2505
3362.88 2530
3363.42 2665
3363.97 2697
3364.52 2691
3365.07 2647
3365.61 2651
3366.16 2569
3366.71 2537
3367.26 2582
3367.80 2688
3368.35 2605
3368.90 2627
3369.45 2660
3370.00 2647
3370.54 2743
3371.09 2797
3371.64 2808
3372.19 2851
3372.74 2815
3373.28 2898
3373.83 2876
3374.38 2827
3374.93 2717
3375.48 2609
3376.03 2804
3376.57 2627
3377.12 2434
3377.67 2401
3378.22 2453
3378.77 2400
3379.32 2351
3379.87 2400
3380.42 2369
3380.96 2424
3381.51 2448
3382.06 2453
3382.61 2387
3383.16 2369
3383.71 2421
3384.26 2354
3384.81 2246
3385.36 2432
3385.91 2371
3386.45 2416
3387.00 2397
3387.55 2379
3388.10 2458
3388.65 2495
3389.20 2420
3389.75 2446
3390.30 2491
3390.85 2509
3391.40 2456
3391.95 2507
3392.50 2660
3393.05 2563
3393.60 2636
3394.15 2555
3394.70 2505
3395.25 2719
3395.80 2666
3396.35 2611
3396.90 2555
3397.45 2585
3398.00 2566
3398.55 2541
3399.10 2545
3399.65 2427
3400.20 2423
3400.75 2420
3401.30 2435
3401.85 2435
3402.40 2398
3402.95 2377
3403.50 2387
3404.06 2310
3404.61 2330
3405.16 2316
3405.71 2293
3406.26 2311
3406.81 2165
3407.36 2119
3407.91 2236
3408.46 2232
3409.01 2187
3409.56 2262
3410.12 2411
3410.67 2461
3411.22 2398
3411.77 2351
3412.32 2347
3412.87 2372
3413.42 2463
3413.98 2336
3414.53 2332
3415.08 2238
3415.63 2255
3416.18 2230
3416.73 2299
3417.29 2316
3417.84 2287
3418.39 2234
3418.94 2165
3419.49 2228
3420.05 2213
3420.60 2373
3421.15 2443
3421.70 2493
3422.25 2565
3422.81 2647
3423.36 2660
3423.91 2625
3424.46 2562
3425.01 2550
3425.57 2487
3426.12 2476
3426.67 2461
3427.23 2465
3427.78 2385
3428.33 2430
3428.88 2410
3429.44 2345
3429.99 2332
3430.54 2414
3431.09 2480
3431.65 2334
3432.20 2507
3432.75 2435
3433.31 2370
3433.86 2348
3434.41 2426
3434.97 2470
3435.52 2510
3436.07 2515
3436.63 2453
3437.18 2551
3437.73 2402
3438.29 2448
3438.84 2524
3439.39 2568
3439.95 2473
3440.50 2502
3441.05 2372
3441.61 2426
3442.16 2366
3442.72 2297
3443.27 2208
3443.82 2296
3444.38 2233
3444.93 2272
3445.48 2208
3446.04 2262
3446.59 2296
3447.15 2220
3447.70 2240
3448.26 2240
3448.81 2216
3449.36 2170
3449.92 2233
3450.47 2211
3451.03 2216
3451.58 2132
3452.14 2125
3452.69 2133
3453.25 2160
3453.80 2081
3454.36 2102
3454.91 2206
3455.47 2150
3456.02 2088
3456.58 1987
3457.13 2096
3457.69 2098
3458.24 1998
3458.80 2067
3459.35 2141
3459.91 2072
3460.46 2055
3461.02 2042
3461.57 2041
3462.13 2091
3462.68 2139
3463.24 2227
3463.79 2216
3464.35 2262
3464.90 2179
3465.46 2158
3466.02 2240
3466.57 2325
3467.13 2358
3467.68 2304
3468.24 2423
3468.80 2441
3469.35 2406
3469.91 2387
3470.46 2377
3471.02 2357
3471.58 2315
3472.13 2319
3472.69 2360
3473.24 2353
3473.80 2312
3474.36 2306
3474.91 2283
3475.47 2321
3476.03 2386
3476.58 2370
3477.14 2506
3477.70 2553
3478.25 2524
3478.81 2714
3479.37 2795
3479.92 2802
3480.48 2755
3481.04 2714
3481.59 2681
3482.15 2649
3482.71 2602
3483.26 2503
3483.82 2512
3484.38 2655
3484.94 2667
3485.49 2689
3486.05 2626
3486.61 2853
3487.17 2968
3487.72 3158
3488.28 3494
3488.84 3670
3489.40 3754
3489.95 4149
3490.51 4396
3491.07 4401
3491.63 4476
3492.18 4398
3492.74 4222
3493.30 3998
3493.86 3892
3494.42 3735
3494.97 3718
3495.53 3742
3496.09 4018
3496.65 4377
3497.21 4523
3497.76 4749
3498.32 5034
3498.88 5244
3499.44 5424
3500.00 5410
3500.56 5574
3501.11 5528
3501.67 5762
3502.23 6233
3502.79 6566
3503.35 6835
3503.91 7157
3504.47 7279
3505.03 7242
3505.58 7142
3506.14 6538
3506.70 6041
3507.26 5354
3507.82 4731
3508.38 4273
3508.94 3805
3509.50 3523
3510.06 3408
3510.62 3322
3511.17 3081
3511.73 2844
3512.29 2716
3512.85 2679
3513.41 2667
3513.97 2643
3514.53 2479
3515.09 2499
3515.65 2667
3516.21 2725
3516.77 2503
3517.33 2553
3517.89 2645
3518.45 2600
3519.01 2672
3519.57 2670
3520.13 2592
3520.69 2513
3521.25 2608
3521.81 2560
3522.37 2583
3522.93 2710
3523.49 2690
3524.05 2605
3524.61 2530
3525.17 2542
3525.73 2449
3526.29 2455
3526.85 2397
3527.41 2379
3527.97 2422
3528.54 2352
3529.10 2454
3529.66 2656
3530.22 2665
3530.78 2783
3531.34 2807
3531.90 2926
3532.46 3050
3533.02 3073
3533.58 3014
3534.14 3041
3534.71 3100
3535.27 3070
3535.83 3101
3536.39 3017
3536.95 2873
3537.51 2895
3538.07 2896
3538.64 2769
3539.20 2851
3539.76 2841
3540.32 2860
3540.88 2757
3541.44 2795
3542.00 2831
3542.57 2778
3543.13 2815
3543.69 2734
3544.25 2721
3544.81 2709
3545.38 2770
3545.94 2602
3546.50 2502
3547.06 2422
3547.62 2427
3548.19 2438
3548.75 2326
3549.31 2377
3549.87 2451
3550.44 2450
3551.00 2484
3551.56 2561
3552.12 2587
3552.69 2681
3553.25 2673
3553.81 2771
3554.37 2679
3554.94 2758
3555.50 2698
3556.06 2646
3556.63 2547
3557.19 2528
3557.75 2515
3558.31 2464
3558.88 2554
3559.44 2558
3560.00 2431
3560.57 2427
3561.13 2447
3561.69 2528
3562.26 2522
3562.82 2515
3563.38 2505
3563.95 2569
3564.51 2466
3565.07 2394
3565.64 2307
3566.20 2238
3566.77 2150
3567.33 2149
3567.89 2216
3568.46 2175
3569.02 2218
3569.59 2194
3570.15 2192
3570.71 2268
3571.28 2297
3571.84 2400
3572.41 2462
3572.97 2421
3573.53 2426
3574.10 2514
3574.66 2630
3575.23 2616
3575.79 2657
3576.36 2706
3576.92 2582
3577.48 2597
3578.05 2513
3578.61 2565
3579.18 2527
3579.74 2504
3580.31 2509
3580.87 2588
3581.44 2569
3582.00 2486
3582.57 2468
3583.13 2445
3583.70 2430
3584.26 2458
3584.83 2337
3585.39 2338
3585.96 2364
3586.52 2222
3587.09 2279
3587.65 2193
3588.22 2146
3588.79 2282
3589.35 2193
3589.92 2315
3590.48 2303
3591.05 2399
3591.61 2410
3592.18 2326
3592.74 2229
3593.31 2362
3593.88 2305
3594.44 2339
3595.01 2425
3595.57 2487
3596.14 2527
3596.71 2421
3597.27 2387
3597.84 2375
3598.40 2352
3598.97 2465
3599.54 2275
3600.10 2356
3600.67 2418
3601.24 2337
3601.80 2301
3602.37 2262
3602.94 2232
3603.50 2123
3604.07 2160
3604.64 2156
3605.20 2071
3605.77 2123
3606.34 2163
3606.90 2053
3607.47 1962
3608.04 2029
3608.60 2119
3609.17 2086
3609.74 2074
3610.30 2038
3610.87 2088
3611.44 2176
3612.01 2230
3612.57 2400
3613.14 2673
3613.71 2947
3614.28 3319
3614.84 3735
3615.41 4238
3615.98 4788
3616.55 5324
3617.11 5658
3617.68 5681
3618.25 5750
3618.82 5562
3619.39 5199
3619.95 4792
3620.52 4128
3621.09 3546
3621.66 3075
3622.23 2772
3622.79 2604
3623.36 2496
3623.93 2395
3624.50 2248
3625.07 2313
3625.63 2236
3626.20 2289
3626.77 2256
3627.34 2344
3627.91 2329
3628.48 2336
3629.05 2251
3629.61 2262
3630.18 2260
3630.75 2285
3631.32 2313
3631.89 2278
3632.46 2179
3633.03 2132
3633.60 2194
3634.16 2108
3634.73 2041
3635.30 2033
3635.87 2119
3636.44 2062
3637.01 2164
3637.58 2126
3638.15 2365
3638.72 2423
3639.29 2458
3639.86 2520
3640.43 2549
3641.00 2607
3641.57 2594
3642.14 2552
3642.71 2682
3643.27 2640
3643.84 2478
3644.41 2438
3644.98 2463
3645.55 2502
3646.12 2418
3646.69 2383
3647.26 2330
3647.83 2368
3648.40 2342
3648.97 2414
3649.54 2342
3650.12 2397
3650.69 2554
3651.26 2556
3651.83 2548
3652.40 2562
3652.97 2676
3653.54 2754
3654.11 2692
3654.68 2805
3655.25 2850
3655.82 2880
3656.39 2823
3656.96 2904
3657.53 2841
3658.10 2836
3658.67 2782
3659.25 2863
3659.82 2737
3660.39 2693
3660.96 2609
3661.53 2535
3662.10 2459
3662.67 2477
3663.24 2421
3663.81 2411
3664.39 2496
3664.96 2422
3665.53 2566
3666.10 2529
3666.67 2576
3667.24 2399
3667.81 2454
3668.39 2453
3668.96 2392
3669.53 2228
3670.10 2308
3670.67 2303
3671.25 2423
3671.82 2459
3672.39 2565
3672.96 2602
3673.53 2643
3674.11 2754
3674.68 2847
3675.25 2859
3675.82 2742
3676.39 2752
3676.97 2580
3677.54 2509
3678.11 2559
3678.68 2477
3679.26 2383
3679.83 2357
3680.40 2273
3680.97 2338
3681.55 2338
3682.12 2307
3682.69 2339
3683.27 2376
3683.84 2349
3684.41 2486
3684.98 2535
3685.56 2539
3686.13 2724
3686.70 2838
3687.28 2982
3687.85 3124
3688.42 3197
3689.00 3293
3689.57 3376
3690.14 3466
3690.72 3362
3691.29 3293
3691.86 3140
3692.44 2820
3693.01 2735
3693.58 2636
3694.16 2577
3694.73 2448
3695.31 2397
3695.88 2321
3696.45 2125
3697.03 2273
3697.60 2246
3698.18 2272
3698.75 2179
3699.32 2207
3699.90 2199
3700.47 2334
3701.05 2352
3701.62 2364
3702.19 2439
3702.77 2320
3703.34 2313
3703.92 2282
3704.49 2333
3705.07 2259
3705.64 2211
3706.22 2268
3706.79 2310
3707.37 2228
3707.94 2215
3708.51 2195
3709.09 2213
3709.66 2194
3710.24 2310
3710.81 2208
3711.39 2223
3711.96 2276
3712.54 2233
3713.11 2201
3713.69 2138
3714.27 2154
3714.84 2157
3715.42 2120
3715.99 2032
3716.57 2174
3717.14 2121
3717.72 2161
3718.29 2257
3718.87 2264
3719.44 2069
3720.02 2147
3720.60 2130
3721.17 1960
3721.75 2069
3722.32 2004
3722.90 1988
3723.47 2017
3724.05 2075
3724.63 2059
3725.20 2136
3725.78 2227
3726.36 2256
3726.93 2367
3727.51 2473
3728.08 2561
3728.66 2598
3729.24 2803
3729.81 2823
3730.39 3133
3730.97 3230
3731.54 3261
3732.12 3314
3732.70 3299
3733.27 3376
3733.85 3144
3734.43 3027
3735.00 2954
3735.58 2853
3736.16 2767
3736.73 2661
3737.31 2602
3737.89 2527
3738.47 2420
3739.04 2430
3739.62 2336
3740.20 2421
3740.77 2414
3741.35 2264
3741.93 2291
3742.51 2358
3743.08 2257
3743.66 2173
3744.24 2205
3744.82 2246
3745.39 2216
3745.97 2144
3746.55 2195
3747.13 2116
3747.71 2123
3748.28 2163
3748.86 2172
3749.44 2102
3750.02 2075
3750.59 2038
3751.17 2020
3751.75 2133
3752.33 2055
3752.91 2066
3753.49 2027
3754.06 2101
3754.64 2091
3755.22 2150
3755.80 2338
3756.38 2365
3756.96 2486
3757.53 2571
3758.11 2528
3758.69 2565
3759.27 2625
3759.85 2530
3760.43 2565
3761.01 2533
3761.59 2431
3762.17 2353
3762.74 2290
3763.32 2159
3763.90 2128
3764.48 2027
3765.06 1957
3765.64 2046
3766.22 2092
3766.80 2039
3767.38 2010
3767.96 2014
3768.54 2059
3769.12 2124
3769.70 2147
3770.27 2083
3770.85 2180
3771.43 2026
3772.01 2044
3772.59 2003
3773.17 2103
3773.75 2086
3774.33 1994
3774.91 1947
3775.49 1994
3776.07 1962
3776.65 1883
3777.23 1956
3777.81 1847
3778.39 1964
3778.97 2022
3779.55 1953
3780.13 1959
3780.71 1998
3781.29 2044
3781.88 2083
3782.46 2015
3783.04 1982
3783.62 2068
3784.20 2052
3784.78 2028
3785.36 2094
3785.94 2069
3786.52 1963
3787.10 2117
3787.68 2142
3788.26 2019
3788.84 2016
3789.43 1951
3790.01 1843
3790.59 1845
3791.17 1984
3791.75 2008
3792.33 1915
3792.91 1988
3793.49 1923
3794.08 2035
3794.66 1960
3795.24 2062
3795.82 2068
3796.40 1991
3796.98 2094
3797.56 2177
3798.15 2299
3798.73 2241
3799.31 2327
3799.89 2448
3800.47 2603
3801.06 2658
3801.64 2667
3802.22 2575
3802.80 2473
3803.38 2473
3803.97 2418
3804.55 2411
3805.13 2303
3805.71 2408
3806.29 2272
3806.88 2314
3807.46 2398
3808.04 2503
3808.62 2373
3809.21 2476
3809.79 2489
3810.37 2374
3810.95 2297
3811.54 2409
3812.12 2351
3812.70 2399
3813.29 2645
3813.87 2544
3814.45 2650
3815.03 2629
3815.62 2568
3816.20 2489
3816.78 2428
3817.37 2292
3817.95 2322
3818.53 2158
3819.12 2049
3819.70 1986
3820.28 1957
3820.87 2000
3821.45 1974
3822.03 1968
3822.62 1981
3823.20 1913
3823.78 1940
3824.37 1967
3824.95 1908
3825.54 1985
3826.12 1928
3826.70 1886
3827.29 1924
3827.87 1963
3828.46 2095
3829.04 2022
3829.62 2013
3830.21 2103
3830.79 2128
3831.38 2109
3831.96 2188
3832.54 2101
3833.13 2120
3833.71 2071
3834.30 2019
3834.88 1972
3835.47 2017
3836.05 1975
3836.64 1972
3837.22 1975
3837.81 2053
3838.39 2079
3838.98 1957
3839.56 1969
3840.15 1927
3840.73 1939
3841.31 2073
3841.90 1973
3842.49 1823
3843.07 1999
3843.66 2012
3844.24 1962
3844.83 1920
3845.41 1882
3846.00 1965
3846.58 2021
3847.17 1996
3847.75 2013
3848.34 2033
3848.92 2018
3849.51 2143
3850.10 2149
3850.68 2109
3851.27 2108
3851.85 2156
3852.44 2157
3853.02 2277
3853.61 2266
3854.20 2269
3854.78 2272
3855.37 2380
3855.95 2565
3856.54 2810
3857.13 3118
3857.71 3526
3858.30 3871
3858.89 4426
3859.47 5191
3860.06 5375
3860.64 5724
3861.23 5800
3861.82 5752
3862.40 5530
3862.99 4937
3863.58 4703
3864.16 4307
3864.75 3810
3865.34 3468
3865.92 3348
3866.51 3089
3867.10 2914
3867.69 2783
3868.27 2795
3868.86 2659
3869.45 2504
3870.03 2545
3870.62 2583
3871.21 2650
3871.80 2698
3872.38 2623
3872.97 2686
3873.56 2696
3874.15 2741
3874.73 2632
3875.32 2505
3875.91 2415
3876.50 2521
3877.08 2378
3877.67 2321
3878.26 2167
3878.85 2227
3879.43 2168
3880.02 2042
3880.61 2035
3881.20 2105
3881.79 2067
3882.37 2027
3882.96 2019
3883.55 2029
3884.14 2032
3884.73 1995
3885.32 2111
3885.90 2183
3886.49 2210
3887.08 2228
3887.67 2291
3888.26 2311
3888.85 2381
3889.44 2518
3890.02 2453
3890.61 2584
3891.20 2776
3891.79 2858
3892.38 2815
3892.97 2874
3893.56 3043
3894.15 3136
3894.74 3147
3895.32 3220
3895.91 3150
3896.50 3201
3897.09 3108
3897.68 3111
3898.27 3024
3898.86 2919
3899.45 2804
3900.04 2886
3900.63 2650
3901.22 2572
3901.81 2482
3902.40 2360
3902.99 2320
3903.58 2325
3904.17 2193
3904.76 2237
3905.35 2170
3905.94 2081
3906.53 2098
3907.12 2047
3907.71 1989
3908.30 1981
3908.89 1907
3909.48 1867
3910.07 1850
3910.66 1923
3911.25 1866
3911.84 1830
3912.43 1999
3913.02 1932
3913.61 1930
3914.20 1867
3914.79 1929
3915.38 1866
3915.97 1934
3916.56 1902
3917.15 1898
3917.74 1960
3918.33 2010
3918.92 1898
3919.52 1872
3920.11 1835
3920.70 1913
3921.29 1973
3921.88 1839
3922.47 1902
3923.06 1923
3923.65 1913
3924.24 1895
3924.84 1941
3925.43 1901
3926.02 1893
3926.61 1934
3927.20 1883
3927.79 1862
3928.38 1903
3928.98 1877
3929.57 1926
3930.16 1841
3930.75 1806
3931.34 1908
3931.93 1995
3932.53 1856
3933.12 1828
3933.71 1871
3934.30 1908
3934.89 1930
3935.49 1866
3936.08 1910
3936.67 1991
3937.26 2049
3937.86 1982
3938.45 1954
3939.04 2075
3939.63 2010
3940.23 2066
3940.82 2044
3941.41 2155
3942.00 2060
3942.60 1971
3943.19 1911
3943.78 1878
3944.37 1884
3944.97 1809
3945.56 1862
3946.15 1864
3946.75 1872
3947.34 1785
3947.93 1759
3948.52 1796
3949.12 1923
3949.71 1791
3950.30 1923
3950.90 2029
3951.49 1887
3952.08 1943
3952.68 1958
3953.27 1945
3953.86 1959
3954.46 2025
3955.05 1978
3955.65 1984
3956.24 1911
3956.83 1995
3957.43 2023
3958.02 2006
3958.61 2138
3959.21 1969
3959.80 1905
3960.40 1974
3960.99 1891
3961.58 1927
3962.18 2000
3962.77 2129
3963.37 2270
3963.96 2326
3964.55 2386
3965.15 2608
3965.74 2710
3966.34 2627
3966.93 2693
3967.53 2669
3968.12 2557
3968.72 2425
3969.31 2218
3969.91 2202
3970.50 2226
3971.10 2069
3971.69 1899
3972.28 1931
3972.88 1948
3973.47 2001
3974.07 1952
3974.66 1929
3975.26 1979
3975.85 2151
3976.45 2107
3977.05 2147
3977.64 2143
3978.24 1996
3978.83 2065
3979.43 1995
3980.02 2013
3980.62 2043
3981.21 1933
3981.81 1961
3982.40 1929
3983.00 1897
3983.60 1905
3984.19 1843
3984.79 1905
3985.38 1888
3985.98 1833
3986.58 1910
3987.17 1890
3987.77 1856
3988.36 1847
3988.96 1813
3989.56 1843
3990.15 1865
3990.75 1789
3991.34 1910
3991.94 1938
3992.54 1912
3993.13 1991
3993.73 2012
3994.33 2006
3994.92 2040
3995.52 2107
3996.12 2077
3996.71 2110
3997.31 2070
3997.91 1970
3998.50 1990
3999.10 1924
3999.70 1944
4000.29 2019
4000.89 2063
4001.49 2062
4002.09 2189
4002.68 2276
4003.28 2174
4003.88 2197
4004.47 2294
4005.07 2288
4005.67 2317
4006.27 2184
4006.86 2060
4007.46 2149
4008.06 2223
4008.66 2154
4009.25 2186
4009.85 2281
4010.45 2287
4011.05 2223
4011.64 2146
4012.24 2211
4012.84 2305
4013.44 2379
4014.04 2543
4014.63 2597
4015.23 2688
4015.83 2719
4016.43 2609
4017.03 2570
4017.63 2519
4018.22 2471
4018.82 2422
4019.42 2298
4020.02 2134
4020.62 2032
4021.22 1968
4021.81 1877
4022.41 1906
4023.01 1938
4023.61 1889
4024.21 1923
4024.81 1974
4025.41 1992
4026.01 2036
4026.60 2161
4027.20 2284
4027.80 2240
4028.40 2212
4029.00 2182
4029.60 2269
4030.20 2158
4030.80 2089
4031.40 2101
4032.00 2145
4032.60 2009
4033.20 1990
4033.80 1994
4034.39 1985
4034.99 1961
4035.59 1967
4036.19 1993
4036.79 1960
4037.39 1960
4037.99 1922
4038.59 1838
4039.19 1938
4039.79 1922
4040.39 1936
4040.99 1916
4041.59 1994
4042.19 2077
4042.79 2007
4043.39 1934
4043.99 1943
4044.59 1947
4045.19 1980
4045.79 2057
4046.39 2046
4046.99 1983
4047.60 2062
4048.20 2095
4048.80 2049
4049.40 2167
4050.00 2219
4050.60 2198
4051.20 2209
4051.80 2270
4052.40 2222
4053.00 2167
4053.60 2156
4054.20 2036
4054.80 1946
4055.41 1885
4056.01 1907
4056.61 1890
4057.21 1804
4057.81 1772
4058.41 1797
4059.01 1827
4059.61 1732
4060.22 1759
4060.82 1793
4061.42 1761
4062.02 1725
4062.62 1680
4063.22 1724
4063.82 1686
4064.43 1777
4065.03 1710
4065.63 1726
4066.23 1673
4066.83 1722
4067.44 1756
4068.04 1754
4068.64 1756
4069.24 1833
4069.84 1819
4070.45 1796
4071.05 1915
4071.65 1951
4072.25 1936
4072.86 1968
4073.46 1966
4074.06 1975
4074.66 1968
4075.27 1870
4075.87 1898
4076.47 1888
4077.07 1807
4077.68 1862
4078.28 1875
4078.88 1930
4079.48 1924
4080.09 1914
4080.69 1959
4081.29 1965
4081.90 2088
4082.50 2055
4083.10 2030
4083.71 2058
4084.31 2123
4084.91 2135
4085.52 2007
4086.12 2009
4086.72 1962
4087.33 1985
4087.93 2032
4088.53 2127
4089.14 2180
4089.74 2298
4090.34 2354
4090.95 2639
4091.55 3063
4092.15 3382
4092.76 3739
4093.36 3961
4093.97 4131
4094.57 4121
4095.17 4134
4095.78 3937
4096.38 3681
4096.99 3273
4097.59 2909
4098.19 2631
4098.80 2442
4099.40 2238
4100.01 2033
4100.61 1953
4101.22 1834
4101.82 1785
4102.43 1758
4103.03 1784
4103.63 1721
4104.24 1740
4104.84 1718
4105.45 1746
4106.05 1809
4106.66 1773
4107.26 1740
4107.87 1784
4108.47 1834
4109.08 1815
4109.68 1856
4110.29 1875
4110.89 1796
4111.50 1716
4112.10 1783
4112.71 1822
4113.31 1876
4113.92 1842
4114.53 1855
4115.13 1886
4115.74 1829
4116.34 1770
4116.95 1844
4117.55 1785
4118.16 1787
4118.76 1762
4119.37 1727
4119.98 1838
4120.58 1839
4121.19 1844
4121.79 1882
4122.40 1898
4123.01 1948
4123.61 1893
4124.22 1917
4124.82 1984
4125.43 1933
4126.04 1871
4126.64 1849
4127.25 1816
4127.86 1855
4128.46 1889
4129.07 1930
4129.68 1950
4130.28 2037
4130.89 2079
4131.50 2015
4132.10 2052
4132.71 2084
4133.32 2093
4133.92 2043
4134.53 2138
4135.14 2142
4135.74 2004
4136.35 1978
4136.96 2097
4137.56 2101
4138.17 1996
4138.78 2125
4139.39 2200
4139.99 2293
4140.60 2205
4141.21 2079
4141.82 2186
4142.42 2237
4143.03 2125
4143.64 2132
4144.25 2083
4144.85 1969
4145.46 1921
4146.07 1889
4146.68 1836
4147.28 1853
4147.89 1732
4148.50 1796
4149.11 1818
4149.72 1660
4150.32 1645
4150.93 1698
4151.54 1600
4152.15 1641
4152.76 1553
4153.37 1654
4153.97 1668
4154.58 1681
4155.19 1666
4155.80 1565
4156.41 1622
4157.02 1608
4157.62 1662
4158.23 1693
4158.84 1690
4159.45 1593
4160.06 1762
4160.67 1684
4161.28 1749
4161.89 1875
4162.49 1881
4163.10 1917
4163.71 2045
4164.32 2133
4164.93 2080
4165.54 2051
4166.15 2097
4166.76 2175
4167.37 2167
4167.98 2170
4168.59 2176
4169.20 2103
4169.81 2063
4170.42 2027
4171.02 1988
4171.63 2058
4172.24 2037
4172.85 1980
4173.46 1986
4174.07 1954
4174.68 1942
4175.29 1991
4175.90 1965
4176.51 1830
4177.12 1991
4177.73 1904
4178.34 1902
4178.95 1827
4179.56 1776
4180.17 1817
4180.78 1757
4181.39 1887
4182.00 1933
4182.61 1769
4183.23 1687
4183.84 1739
4184.45 1762
4185.06 1681
4185.67 1679
4186.28 1732
4186.89 1744
4187.50 1693
4188.11 1631
4188.72 1715
4189.33 1747
4189.94 1783
4190.55 1793
4191.17 1874
4191.78 1994
4192.39 2071
4193.00 2060
4193.61 2132
4194.22 2119
4194.83 2178
4195.44 2243
4196.06 2165
4196.67 2110
4197.28 2071
4197.89 2008
4198.50 2031
4199.11 1956
4199.72 2013
4200.34 1931
4200.95 1924
4201.56 1926
4202.17 1944
4202.78 1826
4203.40 1864
4204.01 1864
4204.62 1837
4205.23 1803
4205.84 1845
4206.46 1781
4207.07 1829
4207.68 1757
4208.29 1779
4208.90 1771
4209.52 1800
4210.13 1822
4210.74 1749
4211.35 1837
4211.97 1805
4212.58 1818
4213.19 1847
4213.80 1968
4214.42 2022
4215.03 2091
4215.64 2122
4216.26 2235
4216.87 2382
4217.48 2504
4218.09 2521
4218.71 2773
4219.32 2934
4219.93 3177
4220.55 3492
4221.16 3544
4221.77 3662
4222.39 3831
4223.00 3982
4223.61 3929
4224.23 3860
4224.84 4018
4225.45 4149
4226.07 4259
4226.68 4160
4227.30 4166
4227.91 4203
4228.52 3946
4229.14 3695
4229.75 3342
4230.36 3223
4230.98 2924
4231.59 2734
4232.21 2574
4232.82 2480
4233.43 2369
4234.05 2242
4234.66 2343
4235.28 2217
4235.89 2095
4236.51 2251
4237.12 2261
4237.73 2166
4238.35 1958
4238.96 1899
4239.58 1872
4240.19 1858
4240.81 1910
4241.42 1938
4242.04 1977
4242.65 1952
4243.27 1836
4243.88 1873
4244.50 1912
4245.11 1935
4245.73 2031
4246.34 1919
4246.96 1948
4247.57 1934
4248.19 2016
4248.80 2011
4249.42 1907
4250.03 1873
4250.65 1825
4251.26 1818
4251.88 1856
4252.49 1780
4253.11 1848
4253.72 1827
4254.34 1788
4254.96 1860
4255.57 1924
4256.19 1933
4256.80 2022
4257.42 1947
4258.03 1929
4258.65 2002
4259.27 2001
4259.88 1998
4260.50 1943
4261.12 1942
4261.73 2020
4262.35 1975
4262.96 2003
4263.58 1998
4264.20 2033
4264.81 2022
4265.43 2053
4266.05 2055
4266.66 2007
4267.28 1994
4267.90 2177
4268.51 2069
4269.13 1948
4269.75 1985
4270.36 1942
4270.98 1862
4271.60 1932
4272.21 1880
4272.83 1819
4273.45 1834
4274.06 1933
4274.68 2004
4275.30 2018
4275.92 2109
4276.53 2115
4277.15 2134
4277.77 1983
4278.38 1946
4279.00 1979
4279.62 1919
4280.24 1819
4280.85 1829
4281.47 1775
4282.09 1719
4282.71 1725
4283.32 1809
4283.94 1857
4284.56 1888
4285.18 1907
4285.80 1911
4286.41 1862
4287.03 1832
4287.65 1816
4288.27 1856
4288.89 1767
4289.50 1842
4290.12 1853
4290.74 1894
4291.36 1778
4291.98 1777
4292.60 1855
4293.21 1918
4293.83 1918
4294.45 1871
4295.07 1818
4295.69 1825
4296.31 1800
4296.93 1814
4297.54 1801
4298.16 1769
4298.78 1758
4299.40 1725
4300.02 1630
4300.64 1721
4301.26 1724
4301.88 1761
4302.50 1745
4303.12 1761
4303.73 1814
4304.35 1839
4304.97 1864
4305.59 1948
4306.21 1975
4306.83 1989
4307.45 2060
4308.07 2166
4308.69 2197
4309.31 2251
4309.93 2138
4310.55 2162
4311.17 2118
4311.79 2106
4312.41 2140
4313.03 2011
4313.65 1990
4314.27 1958
4314.89 1823
4315.51 1818
4316.13 1733
4316.75 1716
4317.37 1736
4317.99 1767
4318.61 1778
4319.23 1719
4319.85 1640
4320.47 1603
4321.09 1676
4321.71 1707
4322.33 1744
4322.95 1744
4323.57 1865
4324.19 1818
4324.81 1770
4325.43 1749
4326.05 1849
4326.68 1844
4327.30 1733
4327.92 1733
4328.54 1622
4329.16 1588
4329.78 1655
4330.40 1646
4331.02 1559
4331.64 1607
4332.26 1601
4332.89 1608
4333.51 1623
4334.13 1636
4334.75 1670
4335.37 1782
4335.99 1723
4336.61 1763
4337.24 1736
4337.86 1868
4338.48 1815
4339.10 1771
4339.72 1809
4340.34 1745
4340.97 1858
4341.59 1893
4342.21 1918
4342.83 2081
4343.45 2237
4344.08 2229
4344.70 2447
4345.32 2693
4345.94 2742
4346.57 2699
4347.19 2731
4347.81 2654
4348.43 2423
4349.05 2224
4349.68 1981
4350.30 1958
4350.92 1845
4351.54 1855
4352.17 1815
4352.79 1750
4353.41 1759
4354.04 1708
4354.66 1760
4355.28 1744
4355.90 1638
4356.53 1710
4357.15 1736
4357.77 1749
4358.40 1707
4359.02 1734
4359.64 1704
4360.27 1792
4360.89 1774
4361.51 1716
4362.14 1715
4362.76 1730
4363.38 1805
4364.01 1806
4364.63 1875
4365.25 1756
4365.88 1726
4366.50 1678
4367.12 1689
4367.75 1594
4368.37 1632
4369.00 1613
4369.62 1651
4370.24 1574
4370.87 1572
4371.49 1560
4372.12 1535
4372.74 1595
4373.36 1629
4373.99 1588
4374.61 1682
4375.24 1668
4375.86 1595
4376.49 1663
4377.11 1722
4377.73 1751
4378.36 1797
4378.98 1874
4379.61 1809
4380.23 1776
4380.86 1728
4381.48 1771
4382.11 1853
4382.73 1955
4383.36 1909
4383.98 1917
4384.61 2042
4385.23 2056
4385.86 2084
4386.48 2248
4387.11 2406
4387.73 2616
4388.36 2701
4388.98 3073
4389.61 3184
4390.23 3267
4390.86 3454
4391.48 3455
4392.11 3299
4392.74 3166
4393.36 2866
4393.99 2557
4394.61 2400
4395.24 2212
4395.86 2155
4396.49 2111
4397.12 2130
4397.74 2269
4398.37 2213
4398.99 2266
4399.62 2180
4400.25 2241
4400.87 2250
4401.50 2199
4402.12 2124
4402.75 2151
4403.38 2031
4404.00 1846
4404.63 1845
4405.26 1834
4405.88 1901
4406.51 1978
4407.14 1961
4407.76 1963
4408.39 1893
4409.02 1935
4409.64 1906
4410.27 1875
4410.90 1871
4411.52 1892
4412.15 1860
4412.78 1735
4413.40 1757
4414.03 1750
4414.66 1665
4415.29 1710
4415.91 1709
4416.54 1743
4417.17 1707
4417.79 1682
4418.42 1666
4419.05 1580
4419.68 1553
4420.30 1562
4420.93 1629
4421.56 1626
4422.19 1546
4422.81 1555
4423.44 1571
4424.07 1509
4424.70 1519
4425.33 1531
4425.95 1517
4426.58 1513
4427.21 1455
4427.84 1470
4428.47 1593
4429.09 1542
4429.72 1552
4430.35 1535
4430.98 1397
4431.61 1401
4432.23 1484
4432.86 1516
4433.49 1488
4434.12 1535
4434.75 1533
4435.38 1560
4436.01 1532
4436.63 1524
4437.26 1496
4437.89 1527
4438.52 1507
4439.15 1558
4439.78 1515
4440.41 1505
4441.04 1509
4441.67 1437
4442.29 1535
4442.92 1538
4443.55 1556
4444.18 1529
4444.81 1508
4445.44 1526
4446.07 1588
4446.70 1606
4447.33 1558
4447.96 1593
4448.59 1545
4449.22 1546
4449.85 1438
4450.48 1539
4451.11 1537
4451.74 1472
4452.37 1488
4453.00 1496
4453.63 1480
4454.26 1503
4454.89 1529
4455.52 1508
4456.15 1467
4456.78 1455
4457.41 1498
4458.04 1400
4458.67 1441
4459.30 1419
4459.93 1448
4460.56 1418
4461.19 1422
4461.82 1442
4462.45 1398
4463.08 1455
4463.71 1520
4464.34 1425
4464.97 1417
4465.60 1512
4466.23 1499
4466.86 1410
4467.49 1409
4468.12 1306
4468.76 1334
4469.39 1383
4470.02 1424
4470.65 1410
4471.28 1337
4471.91 1383
4472.54 1420
4473.17 1377
4473.80 1431
4474.44 1496
4475.07 1453
4475.70 1372
4476.33 1453
4476.96 1423
4477.59 1365
4478.22 1339
4478.86 1413
4479.49 1416
4480.12 1462
4480.75 1527
4481.38 1487
4482.02 1639
4482.65 1598
4483.28 1481
4483.91 1399
4484.54 1527
4485.18 1617
4485.81 1543
4486.44 1534
4487.07 1515
4487.70 1538
4488.34 1494
4488.97 1536
4489.60 1547
4490.23 1489
4490.87 1447
4491.50 1531
4492.13 1509
4492.76 1497
4493.40 1435
4494.03 1522
4494.66 1537
4495.30 1497
4495.93 1499
4496.56 1454
4497.19 1531
4497.83 1458
4498.46 1592
4499.09 1629
4499.73 1720
4500.36 1694
4500.99 1760
4501.63 1890
4502.26 1916
4502.89 1900
4503.53 1900
4504.16 1875
4504.79 1761
4505.43 1632
4506.06 1621
4506.69 1557
4507.33 1511
4507.96 1586
4508.59 1601
4509.23 1579
4509.86 1466
4510.50 1545
4511.13 1575
4511.76 1583
4512.40 1572
4513.03 1651
4513.67 1586
4514.30 1544
4514.93 1586
4515.57 1561
4516.20 1522
4516.84 1536
4517.47 1553
4518.11 1527
4518.74 1562
4519.37 1545
4520.01 1452
4520.64 1491
4521.28 1511
4521.91 1587
4522.55 1588
4523.18 1537
4523.82 1647
4524.45 1739
4525.09 1771
4525.72 1920
4526.36 2073
4526.99 2259
4527.63 2649
4528.26 3023
4528.90 3518
4529.53 4050
4530.17 4339
4530.80 4711
4531.44 4848
4532.07 4666
4532.71 4218
4533.34 3932
4533.98 3600
4534.62 3235
4535.25 2827
4535.89 2469
4536.52 2138
4537.16 1918
4537.79 1880
4538.43 1793
4539.07 1770
4539.70 1659
4540.34 1584
4540.97 1496
4541.61 1484
4542.25 1523
4542.88 1506
4543.52 1515
4544.15 1511
4544.79 1419
4545.43 1397
4546.06 1446
4546.70 1394
4547.34 1426
4547.97 1444
4548.61 1471
4549.25 1441
4549.88 1417
4550.52 1527
4551.16 1627
4551.79 1629
4552.43 1667
4553.07 1666
4553.70 1696
4554.34 1628
4554.98 1572
4555.61 1564
4556.25 1558
4556.89 1508
4557.53 1551
4558.16 1563
4558.80 1539
4559.44 1579
4560.07 1499
4560.71 1501
4561.35 1490
4561.99 1527
4562.62 1512
4563.26 1677
4563.90 1634
4564.54 1639
4565.18 1685
4565.81 1732
4566.45 1818
4567.09 1961
4567.73 2056
4568.36 1990
4569.00 1948
4569.64 2024
4570.28 2015
4570.92 1886
4571.55 1801
4572.19 1802
4572.83 1782
4573.47 1626
4574.11 1601
4574.75 1621
4575.38 1508
4576.02 1525
4576.66 1456
4577.30 1506
4577.94 1479
4578.58 1475
4579.22 1403
4579.85 1439
4580.49 1414
4581.13 1487
4581.77 1473
4582.41 1454
4583.05 1550
4583.69 1522
4584.33 1493
4584.97 1456
4585.61 1538
4586.24 1513
4586.88 1534
4587.52 1485
4588.16 1451
4588.80 1445
4589.44 1518
4590.08 1425
4590.72 1460
4591.36 1499
4592.00 1440
4592.64 1419
4593.28 1471
4593.92 1391
4594.56 1440
4595.20 1354
4595.84 1398
4596.48 1420
4597.12 1409
4597.76 1400
4598.40 1431
4599.04 1452
4599.68 1406
4600.32 1420
4600.96 1469
4601.60 1437
4602.24 1560
4602.88 1583
4603.52 1639
4604.16 1637
4604.80 1628
4605.44 1635
4606.08 1628
4606.72 1642
4607.36 1675
4608.00 1559
4608.64 1581
4609.28 1598
4609.93 1551
4610.57 1531
4611.21 1523
4611.85 1506
4612.49 1473
4613.13 1415
4613.77 1390
4614.41 1350
4615.05 1326
4615.69 1465
4616.34 1406
4616.98 1437
4617.62 1372
4618.26 1413
4618.90 1428
4619.54 1437
4620.18 1340
4620.83 1306
4621.47 1295
4622.11 1301
4622.75 1305
4623.39 1286
4624.03 1283
4624.68 1273
4625.32 1289
4625.96 1372
4626.60 1370
4627.24 1367
4627.89 1368
4628.53 1292
4629.17 1350
4629.81 1370
4630.45 1325
4631.10 1383
4631.74 1366
4632.38 1367
4633.02 1391
4633.67 1381
4634.31 1403
4634.95 1465
4635.59 1456
4636.24 1508
4636.88 1536
4637.52 1541
4638.17 1500
4638.81 1516
4639.45 1458
4640.09 1425
4640.74 1369
4641.38 1408
4642.02 1401
4642.67 1401
4643.31 1410
4643.95 1370
4644.60 1419
4645.24 1481
4645.88 1414
4646.53 1421
4647.17 1404
4647.81 1400
4648.46 1353
4649.10 1366
4649.74 1417
4650.39 1412
4651.03 1484
4651.67 1536
4652.32 1487
4652.96 1584
4653.61 1468
4654.25 1468
4654.89 1389
4655.54 1376
4656.18 1338
4656.83 1295
4657.47 1264
4658.11 1280
4658.76 1344
4659.40 1304
4660.05 1266
4660.69 1301
4661.33 1347
4661.98 1395
4662.62 1400
4663.27 1405
4663.91 1394
4664.56 1386
4665.20 1352
4665.85 1311
4666.49 1281
4667.14 1307
4667.78 1328
4668.43 1317
4669.07 1297
4669.72 1283
4670.36 1240
4671.01 1257
4671.65 1297
4672.30 1306
4672.94 1255
4673.59 1297
4674.23 1300
4674.88 1327
4675.52 1336
4676.17 1334
4676.81 1405
4677.46 1393
4678.10 1382
4678.75 1390
4679.40 1342
4680.04 1437
4680.69 1344
4681.33 1354
4681.98 1398
4682.62 1394
4683.27 1320
4683.92 1325
4684.56 1312
4685.21 1328
4685.85 1304
4686.50 1241
4687.15 1236
4687.79 1210
4688.44 1316
4689.09 1231
4689.73 1235
4690.38 1219
4691.02 1259
4691.67 1304
4692.32 1289
4692.96 1373
4693.61 1329
4694.26 1424
4694.90 1333
4695.55 1432
4696.20 1556
4696.84 1523
4697.49 1511
4698.14 1450
4698.78 1546
4699.43 1534
4700.08 1475
4700.73 1384
4701.37 1333
4702.02 1357
4702.67 1382
4703.31 1295
4703.96 1336
4704.61 1337
4705.26 1275
4705.90 1262
4706.55 1275
4707.20 1336
4707.85 1312
4708.49 1300
4709.14 1301
4709.79 1286
4710.44 1320
4711.09 1326
4711.73 1401
4712.38 1287
4713.03 1341
4713.68 1371
4714.33 1360
4714.97 1442
4715.62 1418
4716.27 1504
4716.92 1457
4717.57 1433
4718.21 1467
4718.86 1529
4719.51 1541
4720.16 1598
4720.81 1602
4721.46 1687
4722.11 1666
4722.75 1674
4723.40 1653
4724.05 1671
4724.70 1742
4725.35 1747
4726.00 1849
4726.65 1826
4727.30 1775
4727.94 1696
4728.59 1647
4729.24 1560
4729.89 1509
4730.54 1421
4731.19 1416
4731.84 1379
4732.49 1327
4733.14 1353
4733.79 1314
4734.44 1408
4735.09 1518
4735.74 1490
4736.38 1416
4737.03 1425
4737.68 1494
4738.33 1566
4738.98 1653
4739.63 1632
4740.28 1610
4740.93 1498
4741.58 1506
4742.23 1628
4742.88 1529
4743.53 1500
4744.18 1526
4744.83 1504
4745.48 1512
4746.13 1447
4746.78 1405
4747.43 1489
4748.08 1453
4748.73 1481
4749.39 1450
4750.04 1546
4750.69 1534
4751.34 1558
4751.99 1487
4752.64 1514
4753.29 1606
4753.94 1585
4754.59 1570
4755.24 1494
4755.89 1495
4756.54 1455
4757.19 1495
4757.84 1488
4758.50 1415
4759.15 1481
4759.80 1445
4760.45 1383
4761.10 1306
4761.75 1277
4762.40 1344
4763.05 1380
4763.71 1350
4764.36 1379
4765.01 1328
4765.66 1236
4766.31 1335
4766.96 1325
4767.62 1320
4768.27 1308
4768.92 1291
4769.57 1326
4770.22 1303
4770.87 1258
4771.53 1202
4772.18 1219
4772.83 1196
4773.48 1275
4774.13 1208
4774.79 1244
4775.44 1225
4776.09 1210
4776.74 1265
4777.40 1237
4778.05 1302
4778.70 1360
4779.35 1311
4780.01 1247
4780.66 1233
4781.31 1233
4781.96 1319
4782.62 1263
4783.27 1239
4783.92 1239
4784.57 1316
4785.23 1317
4785.88 1231
4786.53 1292
4787.19 1205
4787.84 1195
4788.49 1228
4789.15 1261
4789.80 1165
4790.45 1315
4791.11 1268
4791.76 1306
4792.41 1240
4793.07 1327
4793.72 1264
4794.37 1240
4795.03 1256
4795.68 1324
4796.33 1187
4796.99 1124
4797.64 1188
4798.29 1199
4798.95 1229
4799.60 1254
4800.26 1215
4800.91 1279
4801.56 1221
4802.22 1252
4802.87 1252
4803.53 1205
4804.18 1295
4804.83 1244
4805.49 1235
4806.14 1222
4806.80 1202
4807.45 1226
4808.11 1173
4808.76 1140
4809.42 1206
4810.07 1242
4810.72 1203
4811.38 1257
4812.03 1211
4812.69 1226
4813.34 1286
4814.00 1305
4814.65 1351
4815.31 1359
4815.96 1351
4816.62 1496
4817.27 1404
4817.93 1419
4818.58 1551
4819.24 1487
4819.89 1515
4820.55 1573
4821.20 1561
4821.86 1518
4822.52 1530
4823.17 1545
4823.83 1541
4824.48 1500
4825.14 1400
4825.79 1458
4826.45 1467
4827.10 1491
4827.76 1414
4828.42 1354
4829.07 1380
4829.73 1456
4830.38 1460
4831.04 1452
4831.70 1476
4832.35 1458
4833.01 1520
4833.66 1672
4834.32 1686
4834.98 1775
4835.63 1844
4836.29 1883
4836.95 1842
4837.60 1901
4838.26 1790
4838.92 1826
4839.57 1692
4840.23 1581
4840.89 1617
4841.54 1647
4842.20 1593
4842.86 1538
4843.51 1526
4844.17 1564
4844.83 1642
4845.48 1665
4846.14 1658
4846.80 1765
4847.45 1866
4848.11 1992
4848.77 1999
4849.43 2093
4850.08 2184
4850.74 2083
4851.40 1961
4852.06 1870
4852.71 1801
4853.37 1748
4854.03 1810
4854.69 1650
4855.34 1621
4856.00 1614
4856.66 1633
4857.32 1695
4857.97 1713
4858.63 1768
4859.29 1758
4859.95 1707
4860.61 1663
4861.26 1612
4861.92 1651
4862.58 1736
4863.24 1815
4863.90 1763
4864.55 1807
4865.21 1859
4865.87 1792
4866.53 1815
4867.19 1678
4867.85 1698
4868.51 1744
4869.16 1676
4869.82 1572
4870.48 1570
4871.14 1558
4871.80 1554
4872.46 1471
4873.12 1457
4873.78 1509
4874.43 1450
4875.09 1491
4875.75 1460
4876.41 1521
4877.07 1464
4877.73 1527
4878.39 1531
4879.05 1526
4879.71 1519
4880.37 1515
4881.03 1396
4881.69 1385
4882.34 1343
4883.00 1374
4883.66 1378
4884.32 1333
4884.98 1324
4885.64 1447
4886.30 1430
4886.96 1471
4887.62 1482
4888.28 1523
4888.94 1515
4889.60 1454
4890.26 1469
4890.92 1543
4891.58 1474
4892.24 1522
4892.90 1453
4893.56 1357
4894.22 1356
4894.88 1344
4895.54 1407
4896.20 1431
4896.86 1481
4897.52 1400
4898.19 1455
4898.85 1440
4899.51 1469
4900.17 1479
4900.83 1462
4901.49 1353
4902.15 1321
4902.81 1307
4903.47 1335
4904.13 1273
4904.79 1251
4905.45 1211
4906.12 1221
4906.78 1221
4907.44 1308
4908.10 1279
4908.76 1319
4909.42 1273
4910.08 1238
4910.74 1193
4911.41 1253
4912.07 1280
4912.73 1271
4913.39 1254
4914.05 1287
4914.71 1206
4915.38 1240
4916.04 1259
4916.70 1198
4917.36 1185
4918.02 1166
4918.68 1185
4919.35 1232
4920.01 1187
4920.67 1238
4921.33 1252
4921.99 1239
4922.66 1235
4923.32 1218
4923.98 1217
4924.64 1227
4925.31 1225
4925.97 1189
4926.63 1192
4927.29 1141
4927.96 1124
4928.62 1205
4929.28 1256
4929.94 1216
4930.61 1244
4931.27 1257
4931.93 1226
4932.59 1237
4933.26 1218
4933.92 1306
4934.58 1253
4935.25 1238
4935.91 1334
4936.57 1308
4937.24 1317
4937.90 1283
4938.56 1222
4939.23 1250
4939.89 1219
4940.55 1185
4941.22 1242
4941.88 1234
4942.54 1241
4943.21 1229
4943.87 1241
4944.53 1263
4945.20 1283
4945.86 1202
4946.52 1212
4947.19 1145
4947.85 1073
4948.52 1101
4949.18 1171
4949.84 1158
4950.51 1239
4951.17 1130
4951.84 1220
4952.50 1138
4953.17 1159
4953.83 1197
4954.49 1235
4955.16 1220
4955.82 1242
4956.49 1273
4957.15 1284
4957.82 1335
4958.48 1241
4959.15 1275
4959.81 1212
4960.47 1179
4961.14 1267
4961.80 1243
4962.47 1325
4963.13 1334
4963.80 1272
4964.46 1332
4965.13 1385
4965.79 1320
4966.46 1221
4967.12 1214
4967.79 1207
4968.45 1226
4969.12 1267
4969.79 1237
4970.45 1215
4971.12 1234
4971.78 1281
4972.45 1276
4973.11 1236
4973.78 1227
4974.44 1211
4975.11 1212
4975.78 1175
4976.44 1256
4977.11 1253
4977.77 1208
4978.44 1207
4979.11 1203
4979.77 1234
4980.44 1199
4981.10 1144
4981.77 1120
4982.44 1282
4983.10 1356
4983.77 1334
4984.43 1380
4985.10 1466
4985.77 1656
4986.43 1790
4987.10 1866
4987.77 1987
4988.43 2066
4989.10 2015
4989.77 2035
4990.43 2060
4991.10 1872
4991.77 1687
4992.43 1630
4993.10 1458
4993.77 1427
4994.43 1372
4995.10 1258
4995.77 1203
4996.44 1182
4997.10 1159
4997.77 1149
4998.44 1192
4999.10 1200
4999.77 1156
5000.44 1149
5001.11 1213
5001.77 1177
5002.44 1167
5003.11 1165
5003.78 1155
5004.44 1178
5005.11 1222
5005.78 1214
5006.45 1117
5007.12 1183
5007.78 1191
5008.45 1193
5009.12 1254
5009.79 1238
5010.46 1213
5011.12 1118
5011.79 1194
5012.46 1235
5013.13 1164
5013.80 1199
5014.47 1179
5015.13 1285
5015.80 1266
5016.47 1332
5017.14 1333
5017.81 1378
5018.48 1513
5019.14 1651
5019.81 1759
5020.48 1735
5021.15 1833
5021.82 1912
5022.49 1913
5023.16 1907
5023.83 1919
5024.50 1861
5025.16 1671
5025.83 1619
5026.50 1573
5027.17 1512
5027.84 1420
5028.51 1388
5029.18 1400
5029.85 1304
5030.52 1242
5031.19 1350
5031.86 1316
5032.53 1301
5033.20 1293
5033.87 1369
5034.54 1256
5035.21 1323
5035.88 1316
5036.54 1283
5037.21 1287
5037.88 1278
5038.55 1391
5039.22 1396
5039.89 1351
5040.56 1402
5041.23 1453
5041.90 1487
5042.58 1547
5043.25 1557
5043.92 1534
5044.59 1574
5045.26 1533
5045.93 1474
5046.60 1422
5047.27 1448
5047.94 1342
5048.61 1311
5049.28 1292
5049.95 1227
5050.62 1130
5051.29 1185
5051.96 1147
5052.63 1152
5053.30 1190
5053.98 1249
5054.65 1208
5055.32 1161
5055.99 1206
5056.66 1260
5057.33 1304
5058.00 1373
5058.67 1447
5059.34 1458
5060.02 1393
5060.69 1400
5061.36 1254
5062.03 1262
5062.70 1223
5063.37 1171
5064.04 1247
5064.72 1210
5065.39 1212
5066.06 1200
5066.73 1231
5067.40 1139
5068.08 1092
5068.75 1160
5069.42 1190
5070.09 1181
5070.76 1213
5071.44 1190
5072.11 1171
5072.78 1161
5073.45 1088
5074.12 1129
5074.80 1202
5075.47 1123
5076.14 1143
5076.81 1207
5077.49 1195
5078.16 1187
5078.83 1229
5079.50 1209
5080.18 1259
5080.85 1278
5081.52 1295
5082.20 1261
5082.87 1218
5083.54 1155
5084.21 1215
5084.89 1191
5085.56 1135
5086.23 1165
5086.91 1235
5087.58 1271
5088.25 1241
5088.93 1284
5089.60 1245
5090.27 1290
5090.95 1316
5091.62 1233
5092.29 1304
5092.97 1236
5093.64 1277
5094.31 1259
5094.99 1216
5095.66 1252
5096.34 1210
5097.01 1221
5097.68 1244
5098.36 1236
5099.03 1236
5099.70 1158
5100.38 1137
5101.05 1170
5101.73 1164
5102.40 1134
5103.08 1176
5103.75 1173
5104.42 1210
5105.10 1204
5105.77 1138
5106.45 1170
5107.12 1213
5107.80 1163
5108.47 1158
5109.15 1236
5109.82 1184
5110.49 1201
5111.17 1169
5111.84 1157
5112.52 1173
5113.19 1150
5113.87 1189
5114.54 1179
5115.22 1159
5115.89 1152
5116.57 1236
5117.24 1318
5117.92 1298
5118.59 1353
5119.27 1305
5119.94 1231
5120.62 1270
5121.30 1245
5121.97 1172
5122.65 1098
5123.32 1173
5124.00 1146
5124.67 1115
5125.35 1108
5126.02 1083
5126.70 1067
5127.38 1092
5128.05 1064
5128.73 1115
5129.40 1117
5130.08 1150
5130.76 1153
5131.43 1097
5132.11 1203
5132.78 1162
5133.46 1155
5134.14 1130
5134.81 1219
5135.49 1173
5136.17 1173
5136.84 1214
5137.52 1274
5138.20 1244
5138.87 1291
5139.55 1288
5140.22 1194
5140.90 1238
5141.58 1282
5142.26 1243
5142.93 1095
5143.61 1048
5144.29 1041
5144.96 1067
5145.64 1068
5146.32 1087
5146.99 1134
5147.67 1106
5148.35 1069
5149.03 1016
5149.70 1084
5150.38 1111
5151.06 1133
5151.73 1089
5152.41 1114
5153.09 1055
5153.77 1119
5154.44 1086
5155.12 1079
5155.80 1076
5156.48 1074
5157.16 1086
5157.83 1055
5158.51 1062
5159.19 1036
5159.87 1091
5160.55 1041
5161.22 986
5161.90 990
5162.58 1086
5163.26 1098
5163.94 1085
5164.61 1047
5165.29 1085
5165.97 1121
5166.65 1073
5167.33 1074
5168.01 1022
5168.68 1005
5169.36 992
5170.04 1065
5170.72 1030
5171.40 1036
5172.08 1036
5172.76 1016
5173.44 1003
5174.11 1092
5174.79 1109
5175.47 1036
5176.15 1054
5176.83 1090
5177.51 1072
5178.19 1079
5178.87 1145
5179.55 1103
5180.23 1049
5180.91 1106
5181.58 1117
5182.26 1092
5182.94 1091
5183.62 1056
5184.30 1062
5184.98 962
5185.66 1057
5186.34 1009
5187.02 1047
5187.70 1075
5188.38 1012
5189.06 990
5189.74 940
5190.42 1024
5191.10 1024
5191.78 1031
5192.46 995
5193.14 982
5193.82 963
5194.50 1052
5195.18 1082
5195.86 1062
5196.54 995
5197.22 949
5197.90 1070
5198.58 1017
5199.26 1053
5199.94 1011
5200.63 1048
5201.31 1084
5201.99 1026
5202.67 1062
5203.35 1006
5204.03 995
5204.71 1072
5205.39 1045
5206.07 1136
5206.75 1100
5207.43 1167
5208.11 1125
5208.80 1173
5209.48 1138
5210.16 1132
5210.84 1162
5211.52 1132
5212.20 1120
5212.88 1065
5213.57 1084
5214.25 1106
5214.93 1069
5215.61 1143
5216.29 1080
5216.97 1145
5217.66 1140
5218.34 1107
5219.02 1134
5219.70 1081
5220.38 1037
5221.06 1150
5221.75 1162
5222.43 1134
5223.11 1113
5223.79 1064
5224.47 1048
5225.16 1098
5225.84 1036
5226.52 1083
5227.20 1087
5227.89 1021
5228.57 1021
5229.25 1034
5229.93 1097
5230.62 1118
5231.30 1096
5231.98 1109
5232.66 1123
5233.35 1082
5234.03 1185
5234.71 1166
5235.40 1206
5236.08 1219
5236.76 1163
5237.44 1169
5238.13 1252
5238.81 1209
5239.49 1198
5240.18 1113
5240.86 1096
5241.54 1076
5242.23 1113
5242.91 1215
5243.59 1087
5244.28 1056
5244.96 1129
5245.64 1137
5246.33 1174
5247.01 1150
5247.70 1184
5248.38 1117
5249.06 1102
5249.75 1189
5250.43 1187
5251.11 1122
5251.80 1017
5252.48 1055
5253.17 1091
5253.85 1050
5254.53 1037
5255.22 1077
5255.90 1104
5256.59 999
5257.27 1018
5257.96 1005
5258.64 1071
5259.32 1025
5260.01 1102
5260.69 1060
5261.38 1061
5262.06 1053
5262.75 1079
5263.43 1121
5264.12 1074
5264.80 1132
5265.49 1109
5266.17 1051
5266.86 1088
5267.54 1063
5268.23 1125
5268.91 1064
5269.60 1115
5270.28 1082
5270.97 1111
5271.65 1074
5272.34 1022
5273.02 1064
5273.71 1070
5274.39 1093
5275.08 1080
5275.76 1074
5276.45 1120
5277.14 1138
5277.82 1131
5278.51 1292
5279.19 1231
5279.88 1221
5280.56 1323
5281.25 1312
5281.94 1374
5282.62 1294
5283.31 1252
5283.99 1179
5284.68 1161
5285.37 1157
5286.05 1134
5286.74 1159
5287.43 1137
5288.11 1158
5288.80 1157
5289.48 1162
5290.17 1205
5290.86 1124
5291.54 1154
5292.23 1137
5292.92 1166
5293.60 1199
5294.29 1168
5294.98 1267
5295.66 1363
5296.35 1288
5297.04 1485
5297.72 1613
5298.41 1655
5299.10 1775
5299.79 1888
5300.47 1914
5301.16 1907
5301.85 1905
5302.53 1776
5303.22 1664
5303.91 1519
5304.60 1429
5305.28 1400
5305.97 1318
5306.66 1273
5307.35 1160
5308.03 1163
5308.72 1123
5309.41 1131
5310.10 1176
5310.78 1098
5311.47 1195
5312.16 1174
5312.85 1132
5313.54 1163
5314.22 1181
5314.91 1107
5315.60 1084
5316.29 1155
5316.98 1152
5317.66 1145
5318.35 1113
5319.04 1159
5319.73 1121
5320.42 1137
5321.11 1127
5321.80 1119
5322.48 1106
5323.17 1117
5323.86 1091
5324.55 1180
5325.24 1173
5325.93 1076
5326.62 1142
5327.30 1148
5327.99 1218
5328.68 1214
5329.37 1183
5330.06 1172
5330.75 1177
5331.44 1128
5332.13 1192
5332.82 1214
5333.51 1212
5334.20 1202
5334.88 1245
5335.57 1220
5336.26 1244
5336.95 1253
5337.64 1303
5338.33 1283
5339.02 1278
5339.71 1251
5340.40 1303
5341.09 1375
5341.78 1302
5342.47 1295
5343.16 1321
5343.85 1366
5344.54 1538
5345.23 1625
5345.92 1778
5346.61 1897
5347.30 2004
5347.99 2152
5348.68 2349
5349.37 2473
5350.06 2586
5350.75 2597
5351.44 2581
5352.13 2317
5352.82 2221
5353.51 2029
5354.20 1918
5354.90 1713
5355.59 1587
5356.28 1505
5356.97 1395
5357.66 1329
5358.35 1299
5359.04 1287
5359.73 1225
5360.42 1263
5361.11 1173
5361.80 1201
5362.49 1233
5363.19 1317
5363.88 1240
5364.57 1172
5365.26 1177
5365.95 1173
5366.64 1147
5367.33 1157
5368.03 1117
5368.72 1084
5369.41 1084
5370.10 1103
5370.79 1070
5371.48 1024
5372.18 1072
5372.87 1137
5373.56 1090
5374.25 1088
5374.94 1089
5375.63 1126
5376.33 1138
5377.02 1158
5377.71 1098
5378.40 1097
5379.10 1100
5379.79 1170
5380.48 1156
5381.17 1158
5381.86 1193
5382.56 1111
5383.25 1139
5383.94 1169
5384.63 1193
5385.33 1196
5386.02 1219
5386.71 1204
5387.40 1365
5388.10 1400
5388.79 1343
5389.48 1352
5390.18 1291
5390.87 1289
5391.56 1268
5392.26 1252
5392.95 1242
5393.64 1238
5394.33 1105
5395.03 1139
5395.72 1132
5396.41 1114
5397.11 1166
5397.80 1124
5398.49 1115
5399.19 1114
5399.88 1085
5400.58 1070
5401.27 1091
5401.96 1074
5402.66 1094
5403.35 1081
5404.04 1109
5404.74 1124
5405.43 1108
5406.13 1055
5406.82 1135
5407.51 1118
5408.21 1105
5408.90 1137
5409.60 1091
5410.29 1042
5410.98 1045
5411.68 1091
5412.37 1085
5413.07 1125
5413.76 1063
5414.46 1024
5415.15 1055
5415.84 1058
5416.54 1088
5417.23 1034
5417.93 1073
5418.62 1087
5419.32 1076
5420.01 1098
5420.71 1080
5421.40 1065
5422.10 1022
5422.79 1004
5423.49 1079
5424.18 1074
5424.88 1040
5425.57 1043
5426.27 1137
5426.96 1159
5427.66 1046
5428.35 1048
5429.05 1023
5429.74 1085
5430.44 1082
5431.14 1039
5431.83 1008
5432.53 1027
5433.22 1143
5433.92 1072
5434.61 1008
5435.31 1058
5436.01 1090
5436.70 1087
5437.40 1132
5438.09 1116
5438.79 1080
5439.49 1061
5440.18 1098
5440.88 1143
5441.57 1107
5442.27 1055
5442.97 1150
5443.66 1202
5444.36 1176
5445.06 1190
5445.75 1261
5446.45 1298
5447.15 1291
5447.84 1254
5448.54 1267
5449.24 1255
5449.93 1225
5450.63 1266
5451.33 1179
5452.02 1175
5452.72 1215
5453.42 1155
5454.11 1121
5454.81 1141
5455.51 1073
5456.20 1055
5456.90 1074
5457.60 1140
5458.30 1051
5458.99 1097
5459.69 1110
5460.39 1209
5461.09 1237
5461.78 1221
5462.48 1242
5463.18 1301
5463.88 1285
5464.57 1355
5465.27 1314
5465.97 1328
5466.67 1305
5467.36 1221
5468.06 1215
5468.76 1167
5469.46 1246
5470.16 1224
5470.85 1132
5471.55 1155
5472.25 1231
5472.95 1182
5473.65 1258
5474.35 1223
5475.04 1252
5475.74 1226
5476.44 1247
5477.14 1321
5477.84 1330
5478.54 1380
5479.23 1516
5479.93 1573
5480.63 1554
5481.33 1455
5482.03 1456
5482.73 1383
5483.43 1365
5484.13 1300
5484.83 1352
5485.52 1266
5486.22 1293
5486.92 1248
5487.62 1300
5488.32 1288
5489.02 1260
5489.72 1208
5490.42 1303
5491.12 1333
5491.82 1303
5492.52 1366
5493.22 1381
5493.92 1396
5494.62 1363
5495.31 1359
5496.01 1389
5496.71 1500
5497.41 1615
5498.11 1737
5498.81 1995
5499.51 2164
5500.21 2153
5500.91 2154
5501.61 2081
5502.31 2034
5503.01 1980
5503.71 1800
5504.41 1725
5505.11 1631
5505.81 1594
5506.51 1496
5507.22 1486
5507.92 1511
5508.62 1482
5509.32 1603
5510.02 1614
5510.72 1662
5511.42 1715
5512.12 1798
5512.82 1777
5513.52 1787
5514.22 1777
5514.92 1729
5515.62 1621
5516.32 1666
5517.03 1640
5517.73 1630
5518.43 1616
5519.13 1619
5519.83 1483
5520.53 1443
5521.23 1522
5521.93 1442
5522.63 1342
5523.34 1355
5524.04 1355
5524.74 1245
5525.44 1257
5526.14 1256
5526.84 1207
5527.55 1170
5528.25 1351
5528.95 1251
5529.65 1208
5530.35 1327
5531.05 1312
5531.76 1287
5532.46 1350
5533.16 1355
5533.86 1334
5534.56 1359
5535.27 1314
5535.97 1304
5536.67 1268
5537.37 1263
5538.08 1264
5538.78 1186
5539.48 1209
5540.18 1193
5540.89 1186
5541.59 1123
5542.29 1166
5542.99 1203
5543.70 1195
5544.40 1283
5545.10 1213
5545.80 1262
5546.51 1324
5547.21 1249
5547.91 1345
5548.62 1401
5549.32 1317
5550.02 1278
5550.73 1224
5551.43 1210
5552.13 1178
5552.84 1100
5553.54 1155
5554.24 1234
5554.95 1142
5555.65 1125
5556.35 1183
5557.06 1147
5557.76 1186
5558.46 1224
5559.17 1254
5559.87 1271
5560.57 1205
5561.28 1231
5561.98 1237
5562.69 1200
5563.39 1238
5564.09 1269
5564.80 1127
5565.50 1094
5566.21 1045
5566.91 1127
5567.61 1108
5568.32 1068
5569.02 1090
5569.73 1102
5570.43 1079
5571.14 1062
5571.84 1086
5572.54 1108
5573.25 1121
5573.95 1093
5574.66 1138
5575.36 1178
5576.07 1168
5576.77 1146
5577.48 1165
5578.18 1174
5578.89 1132
5579.59 1132
5580.30 1071
5581.00 1088
5581.71 1035
5582.41 1034
5583.12 1035
5583.82 1063
5584.53 1056
5585.23 1027
5585.94 1018
5586.64 1083
5587.35 1053
5588.06 996
5588.76 1022
5589.47 1063
5590.17 1033
5590.88 1061
5591.58 1121
5592.29 1128
5592.99 1065
5593.70 1115
5594.41 1126
5595.11 1132
5595.82 1036
5596.52 1000
5597.23 958
5597.94 1051
5598.64 1011
5599.35 1037
5600.06 1017
5600.76 992
5601.47 983
5602.17 969
5602.88 976
5603.59 981
5604.29 1004
5605.00 1050
5605.71 1004
5606.41 966
5607.12 967
5607.83 957
5608.53 998
5609.24 1031
5609.95 1053
5610.65 1013
5611.36 1058
5612.07 971
5612.78 996
5613.48 1020
5614.19 1019
5614.90 977
5615.60 1003
5616.31 975
5617.02 980
5617.73 949
5618.43 950
5619.14 968
5619.85 951
5620.56 919
5621.26 984
5621.97 954
5622.68 981
5623.39 968
5624.09 987
5624.80 991
5625.51 953
5626.22 988
5626.93 974
5627.63 1030
5628.34 1000
5629.05 992
5629.76 981
5630.47 975
5631.17 1025
5631.88 1034
5632.59 1071
5633.30 1131
5634.01 1040
5634.72 992
5635.42 1008
5636.13 1015
5636.84 1035
5637.55 1087
5638.26 1044
5638.97 1031
5639.68 1056
5640.39 1079
5641.09 977
5641.80 1014
5642.51 973
5643.22 1025
5643.93 973
5644.64 1002
5645.35 1048
5646.06 1066
5646.77 956
5647.48 1025
5648.19 987
5648.89 993
5649.60 1046
5650.31 1036
5651.02 964
5651.73 956
5652.44 974
5653.15 1002
5653.86 1021
5654.57 1046
5655.28 1091
5655.99 1088
5656.70 1110
5657.41 1089
5658.12 1072
5658.83 1039
5659.54 1005
5660.25 981
5660.96 1083
5661.67 1084
5662.38 1048
5663.09 1027
5663.80 1004
5664.51 1002
5665.22 1023
5665.93 1011
5666.64 1038
5667.35 1068
5668.06 1069
5668.77 1084
5669.48 1080
5670.19 1163
5670.91 1131
5671.62 1057
5672.33 1060
5673.04 1049
5673.75 981
5674.46 1004
5675.17 1024
5675.88 997
5676.59 1069
5677.30 1047
5678.01 1027
5678.73 979
5679.44 996
5680.15 994
5680.86 1056
5681.57 1054
5682.28 1097
5682.99 1108
5683.71 1023
5684.42 1005
5685.13 1059
5685.84 988
5686.55 1015
5687.26 1014
5687.98 1029
5688.69 1119
5689.40 1066
5690.11 974
5690.82 1007
5691.54 1011
5692.25 1080
5692.96 1077
5693.67 1030
5694.38 964
5695.10 973
5695.81 990
5696.52 960
5697.23 956
5697.95 1015
5698.66 989
5699.37 990
5700.08 996
5700.80 1024
5701.51 976
5702.22 1014
5702.93 1014
5703.65 1027
5704.36 1051
5705.07 1080
5705.78 1032
5706.50 1030
5707.21 994
5707.92 1021
5708.64 1040
5709.35 1016
5710.06 969
5710.78 965
5711.49 947
5712.20 925
5712.92 913
5713.63 918
5714.34 991
5715.06 1007
5715.77 994
5716.48 971
5717.20 962
5717.91 1007
5718.62 1022
5719.34 1015
5720.05 1002
5720.77 1028
5721.48 1017
5722.19 948
5722.91 974
5723.62 987
5724.33 1021
5725.05 966
5725.76 1009
5726.48 1000
5727.19 1057
5727.91 1036
5728.62 1054
5729.33 1051
5730.05 1050
5730.76 1001
5731.48 981
5732.19 1017
5732.91 1009
5733.62 1009
5734.34 1075
5735.05 1080
5735.77 1077
5736.48 1201
5737.20 1303
5737.91 1425
5738.63 1485
5739.34 1554
5740.06 1487
5740.77 1420
5741.49 1419
5742.20 1335
5742.92 1340
5743.63 1273
5744.35 1209
5745.06 1232
5745.78 1106
5746.49 1101
5747.21 1115
5747.92 1113
5748.64 1105
5749.35 1082
5750.07 1082
5750.79 1122
5751.50 1116
5752.22 1106
5752.93 1139
5753.65 1142
5754.36 1077
5755.08 1158
5755.80 1152
5756.51 1130
5757.23 1094
5757.95 1145
5758.66 1245
5759.38 1308
5760.09 1317
5760.81 1393
5761.53 1444
5762.24 1585
5762.96 1613
5763.68 1650
5764.39 1753
5765.11 1715
5765.83 1703
5766.54 1662
5767.26 1482
5767.98 1450
5768.69 1376
5769.41 1284
5770.13 1322
5770.84 1227
5771.56 1236
5772.28 1209
5772.99 1168
5773.71 1211
5774.43 1211
5775.15 1221
5775.86 1298
5776.58 1326
5777.30 1336
5778.01 1407
5778.73 1396
5779.45 1376
5780.17 1413
5780.88 1360
5781.60 1237
5782.32 1249
5783.04 1283
5783.76 1217
5784.47 1268
5785.19 1271
5785.91 1254
5786.63 1225
5787.34 1272
5788.06 1282
5788.78 1235
5789.50 1240
5790.22 1271
5790.94 1309
5791.65 1355
5792.37 1407
5793.09 1416
5793.81 1384
5794.53 1462
5795.25 1545
5795.96 1594
5796.68 1635
5797.40 1787
5798.12 2186
5798.84 2493
5799.56 2819
5800.28 3178
5800.99 3701
5801.71 4128
5802.43 4259
5803.15 3946
5803.87 3461
5804.59 3159
5805.31 2669
5806.03 2317
5806.75 2031
5807.47 1799
5808.18 1720
5808.90 1652
5809.62 1537
5810.34 1598
5811.06 1635
5811.78 1624
5812.50 1615
5813.22 1682
5813.94 1749
5814.66 1756
5815.38 1787
5816.10 1780
5816.82 1706
5817.54 1769
5818.26 1703
5818.98 1712
5819.70 1778
5820.42 1763
5821.14 1791
5821.86 1690
5822.58 1603
5823.30 1591
5824.02 1564
5824.74 1554
5825.46 1460
5826.18 1376
5826.90 1366
5827.62 1387
5828.34 1388
5829.06 1328
5829.78 1362
5830.50 1314
5831.22 1362
5831.95 1304
5832.67 1258
5833.39 1235
5834.11 1211
5834.83 1220
5835.55 1188
5836.27 1267
5836.99 1252
5837.71 1245
5838.43 1170
5839.15 1255
5839.88 1221
5840.60 1236
5841.32 1261
5842.04 1329
5842.76 1276
5843.48 1239
5844.20 1189
5844.93 1204
5845.65 1133
5846.37 1128
5847.09 1122
5847.81 1114
5848.53 1106
5849.26 1181
5849.98 1213
5850.70 1137
5851.42 1165
5852.14 1157
5852.87 1212
5853.59 1164
5854.31 1092
5855.03 1090
5855.75 1172
5856.48 1069
5857.20 1079
5857.92 1046
5858.64 1111
5859.37 1181
5860.09 1099
5860.81 1045
5861.53 1060
5862.26 1080
5862.98 1093
5863.70 1098
5864.42 1092
5865.15 1131
5865.87 1149
5866.59 1053
5867.31 1105
5868.04 1109
5868.76 1116
5869.48 1103
5870.21 1134
5870.93 1164
5871.65 1059
5872.38 1080
5873.10 1041
5873.82 1115
5874.55 1158
5875.27 1098
5875.99 1080
5876.72 1072
5877.44 1109
5878.16 1185
5878.89 1121
5879.61 1144
5880.33 1181
5881.06 1108
5881.78 1074
5882.51 1109
5883.23 1083
5883.95 1102
5884.68 1074
5885.40 1085
5886.13 1143
5886.85 1149
5887.57 1129
5888.30 1110
5889.02 1164
5889.75 1151
5890.47 1117
5891.20 1079
5891.92 1138
5892.64 1097
5893.37 1075
5894.09 1085
5894.82 1094
5895.54 1076
5896.27 1076
5896.99 1091
5897.72 1108
5898.44 1115
5899.17 1143
5899.89 1153
5900.62 1108
5901.34 1083
5902.07 1112
5902.79 1215
5903.52 1184
5904.24 1178
5904.97 1165
5905.69 1128
5906.42 1169
5907.14 1091
5907.87 1120
5908.59 1113
5909.32 1113
5910.04 1127
5910.77 1084
5911.50 1063
5912.22 1051
5912.95 1108
5913.67 1150
5914.40 1144
5915.12 1085
5915.85 1054
5916.58 1142
5917.30 1167
5918.03 1141
5918.75 1209
5919.48 1103
5920.21 1093
5920.93 1171
5921.66 1127
5922.39 1082
5923.11 1123
5923.84 1171
5924.56 1131
5925.29 1173
5926.02 1178
5926.74 1203
5927.47 1198
5928.20 1139
5928.92 1171
5929.65 1200
5930.38 1191
5931.10 1154
5931.83 1232
5932.56 1255
5933.28 1292
5934.01 1326
5934.74 1352
5935.47 1404
5936.19 1525
5936.92 1533
5937.65 1505
5938.37 1472
5939.10 1470
5939.83 1466
5940.56 1427
5941.28 1382
5942.01 1423
5942.74 1361
5943.47 1343
5944.19 1324
5944.92 1365
5945.65 1384
5946.38 1422
5947.11 1416
5947.83 1450
5948.56 1417
5949.29 1419
5950.02 1433
5950.74 1477
5951.47 1512
5952.20 1550
5952.93 1551
5953.66 1559
5954.39 1622
5955.11 1602
5955.84 1627
5956.57 1639
5957.30 1607
5958.03 1626
5958.76 1621
5959.48 1620
5960.21 1617
5960.94 1559
5961.67 1607
5962.40 1672
5963.13 1697
5963.86 1784
5964.59 1842
5965.31 1907
5966.04 1929
5966.77 1963
5967.50 2007
5968.23 2145
5968.96 2050
5969.69 1968
5970.42 2055
5971.15 2047
5971.88 2005
5972.61 2027
5973.34 2004
5974.06 2027
5974.79 1938
5975.52 1984
5976.25 1856
5976.98 1997
5977.71 2083
5978.44 2163
5979.17 2217
5979.90 2200
5980.63 2318
5981.36 2272
5982.09 2269
5982.82 2249
5983.55 2273
5984.28 2438
5985.01 2529
5985.74 2489
5986.47 2315
5987.20 2372
5987.93 2345
5988.66 2338
5989.39 2401
5990.12 2323
5990.85 2324
5991.58 2343
5992.32 2444
5993.05 2509
5993.78 2498
5994.51 2531
5995.24 2636
5995.97 2685
5996.70 2777
5997.43 2697
5998.16 2654
5998.89 2681
5999.62 2640
6000.35 2580
6001.09 2616
6001.82 2510
6002.55 2522
6003.28 2409
6004.01 2460
6004.74 2461
6005.47 2521
6006.20 2605
6006.94 2974
6007.67 3401
6008.40 3891
6009.13 4449
6009.86 5236
6010.59 6340
6011.33 7456
6012.06 8225
6012.79 9000
6013.52 9070
6014.25 8731
6014.98 8206
6015.72 7504
6016.45 6800
6017.18 5768
6017.91 4729
6018.64 4085
6019.38 3632
6020.11 3252
6020.84 2762
6021.57 2556
6022.31 2463
6023.04 2321
6023.77 2167
6024.50 2132
6025.24 2081
6025.97 1954
6026.70 1935
6027.43 2010
6028.17 1937
6028.90 1858
6029.63 1792
6030.37 1745
6031.10 1734
6031.83 1652
6032.56 1645
6033.30 1591
6034.03 1651
6034.76 1676
6035.50 1594
6036.23 1630
6036.96 1595
6037.70 1694
6038.43 1720
6039.16 1744
6039.90 1797
6040.63 1787
6041.36 1779
6042.10 1766
6042.83 1881
6043.56 1853
6044.30 1902
6045.03 1988
6045.77 1980
6046.50 2043
6047.23 2072
6047.97 2110
6048.70 2200
6049.44 2334
6050.17 2373
6050.90 2463
6051.64 2421
6052.37 2539
6053.11 2419
6053.84 2352
6054.57 2277
6055.31 2105
6056.04 2086
6056.78 2039
6057.51 2077
6058.25 1997
6058.98 2003
6059.72 1913
6060.45 2011
6061.19 1950
6061.92 1919
6062.66 1980
6063.39 2005
6064.13 1974
6064.86 1971
6065.60 1920
6066.33 1865
6067.07 1921
6067.80 1855
6068.54 1834
6069.27 1848
6070.01 1818
6070.74 1749
6071.48 1767
6072.21 1732
6072.95 1713
6073.68 1743
6074.42 1692
6075.15 1689
6075.89 1700
6076.63 1636
6077.36 1645
6078.10 1772
6078.83 1631
6079.57 1577
6080.30 1625
6081.04 1686
6081.78 1633
6082.51 1552
6083.25 1611
6083.98 1633
6084.72 1524
6085.46 1505
6086.19 1517
6086.93 1537
6087.67 1581
6088.40 1610
6089.14 1573
6089.88 1547
6090.61 1490
6091.35 1551
6092.09 1600
6092.82 1552
6093.56 1486
6094.30 1471
6095.03 1456
6095.77 1426
6096.51 1432
6097.24 1427
6097.98 1413
6098.72 1451
6099.45 1421
6100.19 1402
6100.93 1381
6101.67 1423
6102.40 1472
6103.14 1412
6103.88 1410
6104.61 1385
6105.35 1434
6106.09 1363
6106.83 1423
6107.56 1404
6108.30 1415
6109.04 1386
6109.78 1468
6110.51 1441
6111.25 1428
6111.99 1461
6112.73 1452
6113.47 1471
6114.20 1420
6114.94 1428
6115.68 1435
6116.42 1464
6117.16 1456
6117.89 1537
6118.63 1517
6119.37 1635
6120.11 1558
6120.85 1597
6121.59 1611
6122.32 1580
6123.06 1547
6123.80 1517
6124.54 1456
6125.28 1531
6126.02 1526
6126.76 1476
6127.49 1437
6128.23 1440
6128.97 1512
6129.71 1539
6130.45 1486
6131.19 1492
6131.93 1541
6132.67 1485
6133.41 1528
6134.15 1488
6134.88 1457
6135.62 1510
6136.36 1448
6137.10 1512
6137.84 1458
6138.58 1501
6139.32 1473
6140.06 1442
6140.80 1489
6141.54 1453
6142.28 1437
6143.02 1428
6143.76 1518
6144.50 1479
6145.24 1487
6145.98 1526
6146.72 1525
6147.46 1543
6148.20 1477
6148.94 1514
6149.68 1524
6150.42 1481
6151.16 1494
6151.90 1576
6152.64 1529
6153.38 1658
6154.12 1647
6154.86 1659
6155.60 1699
6156.34 1754
6157.08 1745
6157.82 1791
6158.56 1712
6159.30 1738
6160.04 1732
6160.78 1788
6161.52 1811
6162.27 1919
6163.01 1947
6163.75 2023
6164.49 2200
6165.23 2218
6165.97 2264
6166.71 2374
6167.45 2264
6168.19 2299
6168.94 2280
6169.68 2330
6170.42 2194
6171.16 2167
6171.90 2051
6172.64 2069
6173.38 1955
6174.13 1947
6174.87 1889
6175.61 1912
6176.35 1984
6177.09 1922
6177.83 1981
6178.58 2062
6179.32 2025
6180.06 2017
6180.80 2066
6181.54 2020
6182.28 2092
6183.03 2037
6183.77 2059
6184.51 2160
6185.25 2177
6186.00 2118
6186.74 2181
6187.48 2151
6188.22 2171
6188.97 2216
6189.71 2244
6190.45 2352
6191.19 2386
6191.94 2464
6192.68 2561
6193.42 2483
6194.16 2568
6194.91 2518
6195.65 2527
6196.39 2587
6197.13 2518
6197.88 2494
6198.62 2652
6199.36 2638
6200.11 2619
6200.85 2706
6201.59 2828
6202.34 3071
6203.08 3456
6203.82 4149
6204.57 5219
6205.31 6827
6206.05 8355
6206.80 10205
6207.54 11866
6208.28 12938
6209.03 13205
6209.77 12825
6210.52 12010
6211.26 10729
6212.00 9388
6212.75 7991
6213.49 6487
6214.23 5503
6214.98 4588
6215.72 3716
6216.47 3169
6217.21 2936
6217.95 2689
6218.70 2517
6219.44 2372
6220.19 2359
6220.93 2312
6221.68 2308
6222.42 2313
6223.17 2372
6223.91 2384
6224.65 2308
6225.40 2173
6226.14 2078
6226.89 2082
6227.63 1925
6228.38 1772
6229.12 1737
6229.87 1677
6230.61 1730
6231.36 1753
6232.10 1643
6232.85 1684
6233.59 1683
6234.34 1749
6235.08 1681
6235.83 1674
6236.57 1663
6237.32 1739
6238.06 1739
6238.81 1695
6239.56 1717
6240.30 1810
6241.05 1902
6241.79 1843
6242.54 1984
6243.28 2064
6244.03 2235
6244.77 2323
6245.52 2508
6246.27 2579
6247.01 2609
6247.76 2545
6248.50 2616
6249.25 2575
6250.00 2498
6250.74 2375
6251.49 2313
6252.23 2283
6252.98 2062
6253.73 2075
6254.47 2070
6255.22 1974
6255.97 1968
6256.71 1976
6257.46 1919
6258.21 1934
6258.95 1951
6259.70 1957
6260.45 1918
6261.19 2000
6261.94 2049
6262.69 2110
6263.43 2051
6264.18 2048
6264.93 2003
6265.67 2086
6266.42 2005
6267.17 1949
6267.92 1965
6268.66 1952
6269.41 1966
6270.16 2031
6270.90 1992
6271.65 2014
6272.40 2018
6273.15 2110
6273.89 2221
6274.64 2348
6275.39 2407
6276.14 2414
6276.89 2393
6277.63 2337
6278.38 2315
6279.13 2312
6279.88 2181
6280.62 2074
6281.37 1924
6282.12 1922
6282.87 1897
6283.62 1890
6284.36 1860
6285.11 1768
6285.86 1789
6286.61 1886
6287.36 1862
6288.11 1920
6288.85 2041
6289.60 2100
6290.35 2097
6291.10 2016
6291.85 1984
6292.60 1880
6293.35 1846
6294.09 1742
6294.84 1690
6295.59 1733
6296.34 1637
6297.09 1645
6297.84 1615
6298.59 1591
6299.34 1653
6300.09 1703
6300.83 1735
6301.58 1849
6302.33 1795
6303.08 1851
6303.83 1837
6304.58 1744
6305.33 1650
6306.08 1707
6306.83 1653
6307.58 1593
6308.33 1581
6309.08 1566
6309.83 1539
6310.58 1512
6311.33 1578
6312.08 1633
6312.83 1568
6313.58 1638
6314.33 1699
6315.08 1731
6315.83 1741
6316.58 1773
6317.33 1795
6318.08 1836
6318.83 1703
6319.58 1650
6320.33 1586
6321.08 1535
6321.83 1551
6322.58 1483
6323.33 1510
6324.08 1487
6324.83 1395
6325.58 1383
6326.33 1378
6327.08 1397
6327.83 1398
6328.58 1386
6329.33 1386
6330.08 1317
6330.84 1314
6331.59 1345
6332.34 1348
6333.09 1323
6333.84 1397
6334.59 1375
6335.34 1337
6336.09 1388
6336.84 1415
6337.60 1388
6338.35 1364
6339.10 1349
6339.85 1358
6340.60 1361
6341.35 1306
6342.10 1354
6342.86 1336
6343.61 1313
6344.36 1320
6345.11 1277
6345.86 1337
6346.61 1343
6347.37 1341
6348.12 1331
6348.87 1401
6349.62 1480
6350.37 1563
6351.13 1667
6351.88 1661
6352.63 1676
6353.38 1731
6354.14 1814
6354.89 1640
6355.64 1562
6356.39 1483
6357.14 1417
6357.90 1455
6358.65 1458
6359.40 1386
6360.16 1355
6360.91 1358
6361.66 1368
6362.41 1354
6363.17 1293
6363.92 1270
6364.67 1342
6365.42 1363
6366.18 1298
6366.93 1349
6367.68 1300
6368.44 1373
6369.19 1372
6369.94 1358
6370.70 1315
6371.45 1321
6372.20 1248
6372.96 1220
6373.71 1316
6374.46 1311
6375.22 1351
6375.97 1378
6376.72 1333
6377.48 1344
6378.23 1436
6378.99 1374
6379.74 1381
6380.49 1376
6381.25 1431
6382.00 1311
6382.75 1266
6383.51 1308
6384.26 1316
6385.02 1248
6385.77 1221
6386.53 1273
6387.28 1206
6388.03 1223
6388.79 1224
6389.54 1189
6390.30 1213
6391.05 1238
6391.81 1218
6392.56 1225
6393.31 1304
6394.07 1195
6394.82 1187
6395.58 1208
6396.33 1155
6397.09 1118
6397.84 1171
6398.60 1127
6399.35 1146
6400.11 1184
6400.86 1191
6401.62 1134
6402.37 1116
6403.13 1158
6403.88 1146
6404.64 1191
6405.39 1167
6406.15 1239
6406.90 1225
6407.66 1185
6408.42 1171
6409.17 1207
6409.93 1200
6410.68 1190
6411.44 1207
6412.19 1135
6412.95 1104
6413.71 1163
6414.46 1202
6415.22 1140
6415.97 1139
6416.73 1128
6417.48 1151
6418.24 1126
6419.00 1199
6419.75 1157
6420.51 1135
6421.27 1164
6422.02 1154
6422.78 1184
6423.53 1193
6424.29 1160
6425.05 1213
6425.80 1238
6426.56 1254
6427.32 1248
6428.07 1168
6428.83 1243
6429.59 1183
6430.34 1147
6431.10 1155
6431.86 1159
6432.61 1157
6433.37 1224
6434.13 1200
6434.89 1199
6435.64 1237
6436.40 1230
6437.16 1217
6437.91 1252
6438.67 1273
6439.43 1253
6440.19 1255
6440.94 1257
6441.70 1217
6442.46 1193
6443.22 1179
6443.97 1191
6444.73 1201
6445.49 1209
6446.25 1165
6447.00 1092
6447.76 1091
6448.52 1169
6449.28 1148
6450.04 1171
6450.79 1161
6451.55 1205
6452.31 1156
6453.07 1218
6453.83 1224
6454.58 1241
6455.34 1182
6456.10 1211
6456.86 1198
6457.62 1155
6458.38 1170
6459.13 1220
6459.89 1193
6460.65 1210
6461.41 1231
6462.17 1249
6462.93 1226
6463.69 1162
6464.44 1212
6465.20 1236
6465.96 1276
6466.72 1256
6467.48 1251
6468.24 1344
6469.00 1273
6469.76 1269
6470.52 1333
6471.28 1272
6472.03 1305
6472.79 1310
6473.55 1275
6474.31 1322
6475.07 1323
6475.83 1285
6476.59 1328
6477.35 1339
6478.11 1336
6478.87 1408
6479.63 1331
6480.39 1308
6481.15 1414
6481.91 1440
6482.67 1443
6483.43 1423
6484.19 1506
6484.95 1511
6485.71 1496
6486.47 1437
6487.23 1501
6487.99 1508
6488.75 1496
6489.51 1511
6490.27 1579
6491.03 1555
6491.79 1647
6492.55 1674
6493.31 1742
6494.07 1779
6494.83 1713
6495.59 1729
6496.35 1715
6497.11 1707
6497.87 1758
6498.64 1730
6499.40 1694
6500.16 1678
6500.92 1714
6501.68 1715
6502.44 1735
6503.20 1717
6503.96 1727
6504.72 1823
6505.48 1883
6506.25 1986
6507.01 2101
6507.77 2136
6508.53 2376
6509.29 2506
6510.05 2694
6510.81 2892
6511.57 3062
6512.34 3013
6513.10 2919
6513.86 2775
6514.62 2645
6515.38 2616
6516.15 2454
6516.91 2345
6517.67 2283
6518.43 2232
6519.19 2287
6519.95 2287
6520.72 2360
6521.48 2532
6522.24 2609
6523.00 2849
6523.77 3038
6524.53 3302
6525.29 3713
6526.05 3919
6526.81 4047
6527.58 4196
6528.34 4070
6529.10 3928
6529.86 3801
6530.63 3616
6531.39 3570
6532.15 3847
6532.92 4199
6533.68 4779
6534.44 5447
6535.20 5869
6535.97 6084
6536.73 5886
6537.49 5604
6538.26 5022
6539.02 4400
6539.78 3990
6540.55 3520
6541.31 2915
6542.07 2654
6542.84 2386
6543.60 2228
6544.36 2130
6545.13 1919
6545.89 1964
6546.65 1874
6547.42 1861
6548.18 1915
6548.94 1845
6549.71 1789
6550.47 1835
6551.24 1823
6552.00 1790
6552.76 1871
6553.53 1788
6554.29 1771
6555.06 1799
6555.82 1839
6556.58 1815
6557.35 1813
6558.11 1773
6558.88 1782
6559.64 1844
6560.41 1884
6561.17 1869
6561.93 1985
6562.70 2040
6563.46 2007
6564.23 2146
6564.99 2113
6565.76 2116
6566.52 2125
6567.29 2063
6568.05 2028
6568.82 1988
6569.58 2029
6570.35 2150
6571.11 2195
6571.88 2239
6572.64 2432
6573.41 2480
6574.17 2525
6574.94 2473
6575.70 2476
6576.47 2441
6577.23 2341
6578.00 2383
6578.76 2278
6579.53 2224
6580.29 2146
6581.06 2058
6581.83 2128
6582.59 2101
6583.36 2060
6584.12 1994
6584.89 2035
6585.65 2068
6586.42 2139
6587.19 2154
6587.95 2289
6588.72 2461
6589.48 2676
6590.25 2739
6591.02 3131
6591.78 3395
6592.55 3745
6593.32 4117
6594.08 4161
6594.85 4147
6595.61 3962
6596.38 3779
6597.15 3486
6597.91 3319
6598.68 3079
6599.45 2698
6600.21 2497
6600.98 2324
6601.75 2275
6602.51 2199
6603.28 2098
6604.05 2091
6604.82 2067
6605.58 2014
6606.35 2073
6607.12 2054
6607.88 2121
6608.65 2124
6609.42 2223
6610.19 2165
6610.95 2109
6611.72 2057
6612.49 2057
6613.25 2079
6614.02 1996
6614.79 1965
6615.56 2008
6616.32 2085
6617.09 2070
6617.86 2053
6618.63 2035
6619.40 2042
6620.16 2158
6620.93 2039
6621.70 1982
6622.47 1974
6623.24 2011
6624.00 1969
6624.77 1947
6625.54 1900
6626.31 1887
6627.08 1986
6627.84 2173
6628.61 2256
6629.38 2504
6630.15 2814
6630.92 3254
6631.69 3856
6632.46 4479
6633.22 4939
6633.99 5181
6634.76 5263
6635.53 5074
6636.30 4588
6637.07 4009
6637.84 3538
6638.61 3086
6639.37 2655
6640.14 2567
6640.91 2324
6641.68 2098
6642.45 2016
6643.22 1927
6643.99 1849
6644.76 1810
6645.53 1776
6646.30 1721
6647.07 1735
6647.84 1782
6648.61 1762
6649.37 1700
6650.14 1778
6650.91 1736
6651.68 1616
6652.45 1654
6653.22 1672
6653.99 1585
6654.76 1616
6655.53 1597
6656.30 1564
6657.07 1528
6657.84 1659
6658.61 1599
6659.38 1513
6660.15 1492
6660.92 1500
6661.69 1511
6662.46 1505
6663.23 1537
6664.00 1585
6664.77 1568
6665.55 1534
6666.32 1562
6667.09 1607
6667.86 1680
6668.63 1681
6669.40 1743
6670.17 1866
6670.94 1923
6671.71 1914
6672.48 1931
6673.25 1914
6674.02 1858
6674.79 1858
6675.57 1840
6676.34 1721
6677.11 1738
6677.88 1690
6678.65 1650
6679.42 1651
6680.19 1706
6680.96 1696
6681.74 1724
6682.51 1777
6683.28 1818
6684.05 1763
6684.82 1825
6685.59 1917
6686.37 1908
6687.14 1811
6687.91 1761
6688.68 1625
6689.45 1675
6690.22 1564
6691.00 1597
6691.77 1522
6692.54 1526
6693.31 1543
6694.08 1556
6694.86 1528
6695.63 1508
6696.40 1482
6697.17 1473
6697.95 1534
6698.72 1439
6699.49 1467
6700.26 1457
6701.04 1485
6701.81 1466
6702.58 1424
6703.35 1459
6704.13 1482
6704.90 1456
6705.67 1508
6706.44 1472
6707.22 1483
6707.99 1448
6708.76 1467
6709.54 1490
6710.31 1531
6711.08 1438
6711.86 1484
6712.63 1427
6713.40 1379
6714.17 1414
6714.95 1341
6715.72 1305
6716.50 1317
6717.27 1279
6718.04 1277
6718.82 1393
6719.59 1321
6720.36 1270
6721.14 1287
6721.91 1276
6722.68 1298
6723.46 1271
6724.23 1237
6725.01 1302
6725.78 1203
6726.55 1286
6727.33 1310
6728.10 1257
6728.88 1237
6729.65 1237
6730.42 1234
6731.20 1315
6731.97 1284
6732.75 1345
6733.52 1296
6734.30 1294
6735.07 1288
6735.84 1330
6736.62 1235
6737.39 1315
6738.17 1304
6738.94 1359
6739.72 1299
6740.49 1312
6741.27 1329
6742.04 1311
6742.82 1271
6743.59 1301
6744.37 1294
6745.14 1272
6745.92 1371
6746.69 1426
6747.47 1341
6748.24 1339
6749.02 1426
6749.79 1422
6750.57 1484
6751.34 1488
6752.12 1521
6752.90 1538
6753.67 1472
6754.45 1415
6755.22 1337
6756.00 1268
6756.77 1274
6757.55 1216
6758.33 1279
6759.10 1235
6759.88 1185
6760.65 1229
6761.43 1239
6762.20 1256
6762.98 1178
6763.76 1203
6764.53 1208
6765.31 1200
6766.09 1258
6766.86 1193
6767.64 1257
6768.41 1278
6769.19 1242
6769.97 1294
6770.74 1268
6771.52 1274
6772.30 1229
6773.07 1257
6773.85 1315
6774.63 1313
6775.40 1305
6776.18 1343
6776.96 1338
6777.74 1294
6778.51 1303
6779.29 1315
6780.07 1303
6780.84 1267
6781.62 1233
6782.40 1228
6783.17 1326
6783.95 1319
6784.73 1265
6785.51 1203
6786.28 1209
6787.06 1257
6787.84 1187
6788.62 1203
6789.39 1158
6790.17 1189
6790.95 1220
6791.73 1103
6792.51 1121
6793.28 1118
6794.06 1065
6794.84 1139
6795.62 1223
6796.39 1192
6797.17 1199
6797.95 1145
6798.73 1169
6799.51 1217
6800.29 1233
6801.06 1163
6801.84 1219
6802.62 1211
6803.40 1235
6804.18 1158
6804.96 1195
6805.73 1127
6806.51 1142
6807.29 1191
6808.07 1160
6808.85 1184
6809.63 1150
6810.41 1132
6811.18 1137
6811.96 1126
6812.74 1110
6813.52 1144
6814.30 1134
6815.08 1190
6815.86 1182
6816.64 1175
6817.42 1219
6818.20 1226
6818.98 1311
6819.76 1288
6820.53 1252
6821.31 1275
6822.09 1350
6822.87 1268
6823.65 1290
6824.43 1203
6825.21 1235
6825.99 1173
6826.77 1186
6827.55 1142
6828.33 1167
6829.11 1166
6829.89 1116
6830.67 1147
6831.45 1246
6832.23 1255
6833.01 1164
6833.79 1150
6834.57 1157
6835.35 1150
6836.13 1090
6836.91 1123
6837.69 1119
6838.47 1112
6839.25 1134
6840.03 1130
6840.81 1148
6841.59 1074
6842.37 1123
6843.16 1170
6843.94 1192
6844.72 1273
6845.50 1429
6846.28 1574
6847.06 1790
6847.84 2136
6848.62 2460
6849.40 2648
6850.18 2772
6850.96 2758
6851.75 2675
6852.53 2576
6853.31 2295
6854.09 2106
6854.87 2000
6855.65 1833
6856.43 1733
6857.22 1795
6858.00 1714
6858.78 1672
6859.56 1615
6860.34 1535
6861.12 1447
6861.90 1451
6862.69 1444
6863.47 1485
6864.25 1372
6865.03 1341
6865.81 1250
6866.60 1326
6867.38 1288
6868.16 1211
6868.94 1241
6869.72 1256
6870.51 1223
6871.29 1212
6872.07 1209
6872.85 1178
6873.64 1243
6874.42 1210
6875.20 1163
6875.98 1121
6876.77 1186
6877.55 1251
6878.33 1183
6879.11 1179
6879.90 1194
6880.68 1228
6881.46 1172
6882.25 1197
6883.03 1164
6883.81 1224
6884.59 1299
6885.38 1427
6886.16 1404
6886.94 1480
6887.73 1545
6888.51 1466
6889.29 1436
6890.08 1364
6890.86 1333
6891.64 1293
6892.43 1310
6893.21 1214
6893.99 1251
6894.78 1225
6895.56 1209
6896.35 1176
6897.13 1220
6897.91 1245
6898.70 1265
6899.48 1242
6900.26 1232
6901.05 1287
6901.83 1223
6902.62 1236
6903.40 1245
6904.18 1248
6904.97 1224
6905.75 1280
6906.54 1258
6907.32 1263
6908.11 1191
6908.89 1293
6909.67 1224
6910.46 1247
6911.24 1200
6912.03 1240
6912.81 1196
6913.60 1195
6914.38 1269
6915.17 1237
6915.95 1225
6916.74 1187
6917.52 1182
6918.31 1230
6919.09 1250
6919.88 1280
6920.66 1212
6921.45 1238
6922.23 1238
6923.02 1254
6923.80 1189
6924.59 1268
6925.37 1303
6926.16 1266
6926.94 1233
6927.73 1274
6928.51 1224
6929.30 1230
6930.09 1296
6930.87 1242
6931.66 1215
6932.44 1207
6933.23 1197
6934.01 1192
6934.80 1201
6935.59 1204
6936.37 1270
6937.16 1246
6937.94 1266
6938.73 1379
6939.52 1370
6940.30 1391
6941.09 1435
6941.88 1484
6942.66 1451
6943.45 1497
6944.23 1505
6945.02 1421
6945.81 1500
6946.59 1534
6947.38 1486
6948.17 1510
6948.95 1569
6949.74 1442
6950.53 1488
6951.31 1458
6952.10 1477
6952.89 1531
6953.67 1495
6954.46 1534
6955.25 1560
6956.04 1571
6956.82 1598
6957.61 1567
6958.40 1580
6959.18 1583
6959.97 1614
6960.76 1615
6961.55 1651
6962.33 1662
6963.12 1592
6963.91 1661
6964.70 1662
6965.48 1738
6966.27 1796
6967.06 1842
6967.85 1804
6968.63 1883
6969.42 1872
6970.21 1899
6971.00 1890
6971.79 1849
6972.57 1838
6973.36 1923
6974.15 1980
6974.94 2022
6975.73 2101
6976.52 2080
6977.30 2224
6978.09 2395
6978.88 2469
6979.67 2641
6980.46 3021
6981.25 3387
6982.03 4047
6982.82 4735
6983.61 5338
6984.40 5897
6985.19 5830
6985.98 5748
6986.77 5506
6987.55 4886
6988.34 4495
6989.13 3919
6989.92 3543
6990.71 3050
6991.50 2730
6992.29 2612
6993.08 2594
6993.87 2669
6994.66 2827
6995.45 3213
6996.24 3761
6997.02 4268
6997.81 4723
6998.60 5075
6999.39 5267
7000.18 5186
7000.97 4881
7001.76 4319
7002.55 3893
7003.34 3392
7004.13 2867
7004.92 2593
7005.71 2205
7006.50 2042
7007.29 1824
7008.08 1794
7008.87 1765
7009.66 1767
7010.45 1704
7011.24 1747
7012.03 1696
7012.82 1750
7013.61 1748
7014.40 1718
7015.19 1732
7015.98 1698
7016.77 1695
7017.56 1650
7018.35 1561
7019.15 1577
7019.94 1682
7020.73 1687
7021.52 1762
7022.31 1807
7023.10 1809
7023.89 1802
7024.68 1796
7025.47 1721
7026.26 1696
7027.05 1665
7027.85 1571
7028.64 1559
7029.43 1583
7030.22 1555
7031.01 1514
7031.80 1500
7032.59 1450
7033.38 1478
7034.18 1484
7034.97 1660
7035.76 1659
7036.55 1711
7037.34 1755
7038.13 1664
7038.93 1737
7039.72 1806
7040.51 1727
7041.30 1714
7042.09 1641
7042.89 1539
7043.68 1560
7044.47 1573
7045.26 1580
7046.05 1616
7046.85 1654
7047.64 1680
7048.43 1755
7049.22 1813
7050.01 1807
7050.81 1739
7051.60 1714
7052.39 1623
7053.18 1603
7053.98 1539
7054.77 1484
7055.56 1468
7056.36 1481
7057.15 1488
7057.94 1489
7058.73 1469
7059.53 1500
7060.32 1505
7061.11 1458
7061.91 1456
7062.70 1473
7063.49 1486
7064.29 1465
7065.08 1441
7065.87 1403
7066.66 1419
7067.46 1413
7068.25 1405
7069.04 1466
7069.84 1490
7070.63 1387
7071.43 1449
7072.22 1385
7073.01 1362
7073.81 1365
7074.60 1404
7075.39 1396
7076.19 1358
7076.98 1356
7077.78 1335
7078.57 1391
7079.36 1338
7080.16 1334
7080.95 1246
7081.75 1249
7082.54 1259
7083.33 1260
7084.13 1283
7084.92 1335
7085.72 1342
7086.51 1405
7087.31 1456
7088.10 1457
7088.90 1531
7089.69 1660
7090.48 1670
7091.28 1793
7092.07 1726
7092.87 1672
7093.66 1558
7094.46 1570
7095.25 1478
7096.05 1414
7096.84 1282
7097.64 1329
7098.43 1320
7099.23 1332
7100.02 1318
7100.82 1293
7101.61 1315
7102.41 1387
7103.20 1282
7104.00 1281
7104.80 1268
7105.59 1247
7106.39 1208
7107.18 1201
7107.98 1148
7108.77 1123
7109.57 1114
7110.36 1079
7111.16 1057
7111.96 1098
7112.75 1048
7113.55 1071
7114.34 1138
7115.14 1151
7115.94 1124
7116.73 1080
7117.53 1111
7118.32 1099
7119.12 1083
7119.92 1123
7120.71 1079
7121.51 1099
7122.31 1096
7123.10 1083
7123.90 1060
7124.70 1103
7125.49 1103
7126.29 1149
7127.09 1169
7127.88 1127
7128.68 1128
7129.48 1139
7130.27 1162
7131.07 1171
7131.87 1181
7132.66 1195
7133.46 1134
7134.26 1121
7135.06 1042
7135.85 1055
7136.65 1135
7137.45 1159
7138.24 1101
7139.04 1122
7139.84 1105
7140.64 1110
7141.43 1093
7142.23 1081
7143.03 1062
7143.83 1055
7144.62 1112
7145.42 1082
7146.22 1096
7147.02 1078
7147.82 1079
7148.61 1048
7149.41 1051
7150.21 1025
7151.01 1061
7151.81 1058
7152.60 1056
7153.40 1083
7154.20 1089
7155.00 1152
7155.80 1096
7156.59 1051
7157.39 1045
7158.19 1055
7158.99 1013
7159.79 1034
7160.59 1013
7161.39 990
7162.18 983
7162.98 1013
7163.78 1031
7164.58 1019
7165.38 1020
7166.18 1053
7166.98 1046
7167.78 1077
7168.57 1051
7169.37 1073
7170.17 1086
7170.97 1037
7171.77 999
7172.57 1021
7173.37 1099
7174.17 1084
7174.97 1013
7175.77 987
7176.57 1024
7177.37 986
7178.17 996
7178.97 994
7179.77 1033
7180.56 1083
7181.36 1092
7182.16 1093
7182.96 1109
7183.76 1099
7184.56 1080
7185.36 1076
7186.16 1053
7186.96 1074
7187.76 1060
7188.56 1000
7189.36 961
7190.16 988
7190.96 936
7191.76 944
7192.57 960
7193.37 900
7194.17 891
7194.97 934
7195.77 916
7196.57 943
7197.37 951
7198.17 910
7198.97 939
7199.77 958
7200.57 1004
7201.37 954
7202.17 895
7202.97 933
7203.77 961
7204.58 922
7205.38 883
7206.18 948
7206.98 893
7207.78 864
7208.58 891
7209.38 897
7210.18 900
7210.99 921
7211.79 970
7212.59 902
7213.39 877
7214.19 896
7214.99 878
7215.79 861
7216.60 905
7217.40 911
7218.20 955
7219.00 959
7219.80 947
7220.60 917
7221.41 970
7222.21 926
7223.01 952
7223.81 924
7224.62 887
7225.42 844
7226.22 941
7227.02 902
7227.82 888
7228.63 880
7229.43 879
7230.23 915
7231.03 925
7231.84 904
7232.64 879
7233.44 930
7234.24 893
7235.05 959
7235.85 940
7236.65 943
7237.45 985
7238.26 986
7239.06 987
7239.86 994
7240.67 995
7241.47 1042
7242.27 1038
7243.08 952
7243.88 992
7244.68 980
7245.49 1027
7246.29 975
7247.09 1005
7247.90 979
7248.70 1066
7249.50 1041
7250.31 1021
7251.11 1058
7251.91 972
7252.72 1026
7253.52 1035
7254.32 1051
7255.13 1004
7255.93 1047
7256.74 1031
7257.54 1068
7258.34 1117
7259.15 1185
7259.95 1142
7260.76 1173
7261.56 1197
7262.36 1168
7263.17 1176
7263.97 1223
7264.78 1175
7265.58 1172
7266.39 1196
7267.19 1227
7268.00 1176
7268.80 1139
7269.60 1147
7270.41 1182
7271.21 1155
7272.02 1155
7272.82 1170
7273.63 1152
7274.43 1182
7275.24 1184
7276.04 1188
7276.85 1220
7277.65 1259
7278.46 1358
7279.26 1535
7280.07 1741
7280.87 1998
7281.68 2322
7282.48 2561
7283.29 2691
7284.09 2657
7284.90 2684
7285.71 2516
7286.51 2314
7287.32 1997
7288.12 1917
7288.93 1676
7289.73 1564
7290.54 1481
7291.35 1329
7292.15 1312
7292.96 1248
7293.76 1266
7294.57 1268
7295.38 1230
7296.18 1279
7296.99 1301
7297.79 1291
7298.60 1229
7299.41 1261
7300.21 1292
7301.02 1264
7301.82 1249
7302.63 1308
7303.44 1346
7304.24 1330
7305.05 1371
7305.86 1410
7306.66 1440
7307.47 1593
7308.28 1720
7309.08 1774
7309.89 1800
7310.70 1874
7311.50 1837
7312.31 1774
7313.12 1629
7313.93 1581
7314.73 1603
7315.54 1688
7316.35 1779
7317.15 1842
7317.96 1885
7318.77 1967
7319.58 2142
7320.38 2086
7321.19 2194
7322.00 2150
7322.81 2094
7323.61 1909
7324.42 1879
7325.23 1678
7326.04 1600
7326.84 1462
7327.65 1412
7328.46 1421
7329.27 1457
7330.08 1483
7330.88 1498
7331.69 1705
7332.50 1763
7333.31 1863
7334.12 1901
7334.92 1953
7335.73 1896
7336.54 1851
7337.35 1745
7338.16 1701
7338.97 1539
7339.78 1504
7340.58 1367
7341.39 1305
7342.20 1311
7343.01 1312
7343.82 1346
7344.63 1270
7345.44 1295
7346.24 1249
7347.05 1260
7347.86 1315
7348.67 1328
7349.48 1271
7350.29 1257
7351.10 1204
7351.91 1217
7352.72 1237
7353.53 1257
7354.34 1262
7355.14 1245
7355.95 1178
7356.76 1238
7357.57 1299
7358.38 1314
7359.19 1328
7360.00 1338
7360.81 1367
7361.62 1337
7362.43 1317
7363.24 1332
7364.05 1310
7364.86 1340
7365.67 1354
7366.48 1287
7367.29 1314
7368.10 1360
7368.91 1314
7369.72 1352
7370.53 1366
7371.34 1372
7372.15 1436
7372.96 1477
7373.77 1410
7374.58 1471
7375.39 1464
7376.20 1639
7377.01 1821
7377.82 1898
7378.63 2042
7379.44 2158
7380.26 2374
7381.07 2296
7381.88 2169
7382.69 2033
7383.50 1911
7384.31 1829
7385.12 1722
7385.93 1560
7386.74 1498
7387.55 1350
7388.36 1365
7389.18 1308
7389.99 1243
7390.80 1197
7391.61 1252
7392.42 1241
7393.23 1255
7394.04 1250
7394.86 1322
7395.67 1431
7396.48 1501
7397.29 1545
7398.10 1647
7398.91 1813
7399.73 1788
7400.54 1855
7401.35 1750
7402.16 1756
7402.97 1692
7403.79 1613
7404.60 1616
7405.41 1569
7406.22 1526
7407.03 1485
7407.85 1462
7408.66 1372
7409.47 1332
7410.28 1282
7411.10 1258
7411.91 1196
7412.72 1142
7413.53 1069
7414.35 1122
7415.16 1093
7415.97 1154
7416.78 1141
7417.60 1106
7418.41 1159
7419.22 1070
7420.03 1078
7420.85 1097
7421.66 1078
7422.47 1056
7423.29 1032
7424.10 964
7424.91 1021
7425.73 1048
7426.54 1007
7427.35 1024
7428.17 1011
7428.98 980
7429.79 1005
7430.61 1056
7431.42 1054
7432.23 1036
7433.05 998
7433.86 1023
7434.67 1064
7435.49 1115
7436.30 1076
7437.12 1126
7437.93 1100
7438.74 1073
7439.56 1120
7440.37 1130
7441.18 1110
7442.00 1046
7442.81 1135
7443.63 1145
7444.44 1066
7445.26 1100
7446.07 1129
7446.88 1048
7447.70 1020
7448.51 1035
7449.33 1098
7450.14 1029
7450.96 994
7451.77 1014
7452.59 989
7453.40 981
7454.22 1008
7455.03 1080
7455.85 1075
7456.66 1030
7457.47 1031
7458.29 995
7459.10 996
7459.92 1018
7460.74 969
7461.55 1030
7462.37 964
7463.18 1043
7464.00 1066
7464.81 1044
7465.63 1105
7466.44 1128
7467.26 1110
7468.07 1081
7468.89 1114
7469.70 1083
7470.52 1086
7471.34 1095
7472.15 1040
7472.97 969
7473.78 1005
7474.60 950
7475.41 1009
7476.23 968
7477.05 988
7477.86 973
7478.68 998
7479.49 983
7480.31 932
7481.13 963
7481.94 923
7482.76 951
7483.58 930
7484.39 934
7485.21 987
7486.03 948
7486.84 897
7487.66 934
7488.48 919
7489.29 923
7490.11 920
7490.93 908
7491.74 919
7492.56 871
7493.38 873
7494.19 925
7495.01 939
7495.83 875
7496.64 875
7497.46 884
7498.28 909
7499.10 898
7499.91 878
7500.73 876
7501.55 886
7502.36 886
7503.18 893
7504.00 936
7504.82 914
7505.63 903
7506.45 927
7507.27 904
7508.09 890
7508.90 884
7509.72 861
7510.54 926
7511.36 854
7512.18 824
7512.99 870
7513.81 878
7514.63 883
7515.45 901
7516.27 896
7517.08 867
7517.90 863
7518.72 832
7519.54 867
7520.36 825
7521.18 842
7521.99 817
7522.81 912
7523.63 886
7524.45 847
7525.27 828
7526.09 820
7526.91 880
7527.72 906
7528.54 875
7529.36 846
7530.18 863
7531.00 864
7531.82 845
7532.64 871
7533.46 823
7534.28 823
7535.10 831
7535.91 836
7536.73 866
7537.55 849
7538.37 895
7539.19 896
7540.01 895
7540.83 921
7541.65 900
7542.47 953
7543.29 933
7544.11 920
7544.93 905
7545.75 856
7546.57 899
7547.39 895
7548.21 937
7549.03 883
7549.85 912
7550.67 837
7551.49 849
7552.31 926
7553.13 929
7553.95 971
7554.77 922
7555.59 950
7556.41 954
7557.23 957
7558.05 913
7558.87 950
7559.69 966
7560.51 941
7561.33 938
7562.15 935
7562.97 909
7563.79 877
7564.61 935
7565.44 930
7566.26 912
7567.08 869
7567.90 895
7568.72 880
7569.54 884
7570.36 887
7571.18 901
7572.00 875
7572.82 883
7573.65 901
7574.47 926
7575.29 863
7576.11 890
7576.93 932
7577.75 928
7578.57 920
7579.40 905
7580.22 949
7581.04 947
7581.86 968
7582.68 950
7583.50 940
7584.33 989
7585.15 1009
7585.97 1016
7586.79 1017
7587.61 974
7588.44 988
7589.26 945
7590.08 989
7590.90 996
7591.72 950
7592.55 1028
7593.37 1016
7594.19 1050
7595.01 990
7595.84 1032
7596.66 1016
7597.48 1055
7598.30 1108
7599.13 1183
7599.95 1243
7600.77 1176
7601.59 1353
7602.42 1470
7603.24 1527
7604.06 1532
7604.89 1498
7605.71 1427
7606.53 1362
7607.36 1354
7608.18 1291
7609.00 1231
7609.82 1169
7610.65 1203
7611.47 1132
7612.29 1104
7613.12 1110
7613.94 1169
7614.77 1167
7615.59 1164
7616.41 1195
7617.24 1127
7618.06 1101
7618.88 1167
7619.71 1105
7620.53 1100
7621.35 1117
7622.18 1087
7623.00 1056
7623.83 1087
7624.65 1119
7625.47 1217
7626.30 1238
7627.12 1298
7627.95 1447
7628.77 1625
7629.60 1664
7630.42 1711
7631.24 1827
7632.07 1769
7632.89 1661
7633.72 1485
7634.54 1401
7635.37 1291
7636.19 1170
7637.02 1097
7637.84 1076
7638.67 1002
7639.49 966
7640.31 981
7641.14 932
7641.96 1010
7642.79 1011
7643.61 944
7644.44 918
7645.26 953
7646.09 957
7646.92 958
7647.74 926
7648.57 918
7649.39 881
7650.22 891
7651.04 909
7651.87 887
7652.69 886
7653.52 873
7654.34 882
7655.17 847
7656.00 868
7656.82 880
7657.65 864
7658.47 842
7659.30 872
7660.12 872
7660.95 864
7661.78 903
7662.60 879
7663.43 839
7664.25 874
7665.08 853
7665.91 882
7666.73 911
7667.56 966
7668.39 945
7669.21 910
7670.04 928
7670.87 917
7671.69 891
7672.52 852
7673.35 897
7674.17 866
7675.00 831
7675.83 849
7676.65 857
7677.48 830
7678.31 890
7679.13 836
7679.96 790
7680.79 859
7681.61 848
7682.44 821
7683.27 859
7684.10 862
7684.92 829
7685.75 861
7686.58 862
7687.40 875
7688.23 867
7689.06 855
7689.89 843
7690.71 875
7691.54 871
7692.37 853
7693.20 871
7694.03 867
7694.85 877
7695.68 892
7696.51 929
7697.34 938
7698.16 898
7698.99 906
7699.82 839
7700.65 822
7701.48 898
7702.31 925
7703.13 870
7703.96 881
7704.79 853
7705.62 856
7706.45 891
7707.28 894
7708.10 908
7708.93 904
7709.76 915
7710.59 891
7711.42 896
7712.25 845
7713.08 912
7713.90 913
7714.73 914
7715.56 836
7716.39 884
7717.22 841
7718.05 845
7718.88 870
7719.71 868
7720.54 921
7721.37 862
7722.20 841
7723.02 814
7723.85 884
7724.68 800
7725.51 821
7726.34 864
7727.17 836
7728.00 866
7728.83 848
7729.66 852
7730.49 898
7731.32 881
7732.15 893
7732.98 843
7733.81 849
7734.64 866
7735.47 840
7736.30 866
7737.13 823
7737.96 843
7738.79 846
7739.62 833
7740.45 840
7741.28 957
7742.11 1037
7742.94 1177
7743.77 1338
7744.60 1538
7745.43 1688
7746.26 1735
7747.09 1760
7747.92 1728
7748.75 1597
7749.59 1488
7750.42 1380
7751.25 1229
7752.08 1145
7752.91 1031
7753.74 1004
7754.57 977
7755.40 957
7756.23 925
7757.06 894
7757.90 912
7758.73 903
7759.56 913
7760.39 908
7761.22 854
7762.05 879
7762.88 877
7763.71 845
7764.55 818
7765.38 841
7766.21 811
7767.04 799
7767.87 835
7768.70 764
7769.54 786
7770.37 817
7771.20 764
7772.03 752
7772.86 771
7773.70 815
7774.53 776
7775.36 871
7776.19 797
7777.02 770
7777.86 771
7778.69 853
7779.52 855
7780.35 838
7781.19 869
7782.02 886
7782.85 959
7783.68 1001
7784.52 917
7785.35 957
7786.18 973
7787.01 873
7787.85 918
7788.68 908
7789.51 856
7790.35 925
7791.18 894
7792.01 876
7792.84 889
7793.68 837
7794.51 819
7795.34 852
7796.18 865
7797.01 850
7797.84 853
7798.68 834
7799.51 830
7800.34 778
7801.18 852
7802.01 865
7802.84 829
7803.68 880
7804.51 921
7805.35 875
7806.18 898
7807.01 888
7807.85 845
7808.68 868
7809.51 875
7810.35 890
7811.18 917
7812.02 913
7812.85 919
7813.68 898
7814.52 901
7815.35 881
7816.19 922
7817.02 924
7817.86 928
7818.69 906
7819.52 886
7820.36 907
7821.19 911
7822.03 927
7822.86 937
7823.70 1009
7824.53 973
7825.37 980
7826.20 947
7827.04 923
7827.87 883
7828.71 922
7829.54 924
7830.38 868
7831.21 878
7832.05 893
7832.88 902
7833.72 896
7834.55 867
7835.39 856
7836.22 897
7837.06 865
7837.89 856
7838.73 814
7839.57 822
7840.40 836
7841.24 800
7842.07 806
7842.91 833
7843.74 774
7844.58 826
7845.42 802
7846.25 838
7847.09 844
7847.92 813
7848.76 777
7849.60 784
7850.43 778
7851.27 762
7852.10 793
7852.94 819
7853.78 837
7854.61 838
7855.45 844
7856.29 812
7857.12 807
7857.96 769
7858.79 803
7859.63 809
7860.47 830
7861.30 845
7862.14 791
7862.98 803
7863.81 789
7864.65 806
7865.49 771
7866.33 748
7867.16 768
7868.00 782
7868.84 830
7869.67 805
7870.51 781
7871.35 761
7872.19 782
7873.02 830
7873.86 832
7874.70 828
7875.54 801
7876.37 834
7877.21 829
7878.05 841
7878.89 830
7879.72 800
7880.56 808
7881.40 783
7882.24 780
7883.07 799
7883.91 797
7884.75 809
7885.59 779
7886.43 788
7887.26 841
7888.10 852
7888.94 812
7889.78 816
7890.62 782
7891.45 808
7892.29 823
7893.13 795
7893.97 830
7894.81 845
7895.65 878
7896.49 778
7897.32 818
7898.16 835
7899.00 807
7899.84 781
7900.68 804
7901.52 868
7902.36 865
7903.20 791
7904.03 843
7904.87 835
7905.71 823
7906.55 848
7907.39 852
7908.23 897
7909.07 891
7909.91 897
7910.75 961
7911.59 973
7912.43 1033
7913.27 1070
7914.11 1141
7914.94 1308
7915.78 1337
7916.62 1293
7917.46 1284
7918.30 1306
7919.14 1225
7919.98 1187
7920.82 1093
7921.66 1013
7922.50 1012
7923.34 941
7924.18 870
7925.02 878
7925.86 859
7926.70 871
7927.54 880
7928.38 891
7929.22 873
7930.06 926
7930.90 873
7931.74 840
7932.59 818
7933.43 787
7934.27 845
7935.11 834
7935.95 824
7936.79 790
7937.63 789
7938.47 777
7939.31 780
7940.15 825
7940.99 897
7941.83 901
7942.67 938
7943.52 925
7944.36 868
7945.20 940
7946.04 889
7946.88 860
7947.72 874
7948.56 823
7949.40 814
7950.25 815
7951.09 812
7951.93 853
7952.77 840
7953.61 850
7954.45 867
7955.29 861
7956.14 846
7956.98 868
7957.82 811
7958.66 785
7959.50 757
7960.35 790
7961.19 787
7962.03 778
7962.87 786
7963.71 775
7964.56 835
7965.40 824
7966.24 820
7967.08 768
7967.93 777
7968.77 765
7969.61 748
7970.45 741
7971.29 735
7972.14 763
7972.98 749
7973.82 751
7974.67 747
7975.51 753
7976.35 764
7977.19 750
7978.04 740
7978.88 765
7979.72 752
7980.57 705
7981.41 729
7982.25 744
7983.09 694
7983.94 741
7984.78 718
7985.62 720
7986.47 799
7987.31 753
7988.15 760
7989.00 751
7989.84 737
7990.68 777
7991.53 766
7992.37 731
7993.22 739
7994.06 710
7994.90 737
7995.75 742
7996.59 752
7997.43 736
7998.28 730
7999.12 745
7999.97 706
8000.81 661
8001.65 703
8002.50 687
8003.34 722
8004.19 717
8005.03 742
8005.88 725
8006.72 727
8007.57 765
8008.41 734
8009.25 716
8010.10 752
8010.94 752
8011.79 705
8012.63 692
8013.48 693
8014.32 756
8015.17 711
8016.01 658
8016.86 696
8017.70 696
8018.55 721
8019.39 676
8020.24 670
8021.08 667
8021.93 668
8022.77 713
8023.62 685
8024.46 690
8025.31 698
8026.15 687
8027.00 681
8027.84 708
8028.69 713
8029.54 672
8030.38 677
8031.23 695
8032.07 715
8032.92 724
8033.76 705
8034.61 719
8035.46 731
8036.30 695
8037.15 659
8037.99 707
8038.84 717
8039.69 720
8040.53 692
8041.38 656
8042.22 726
8043.07 727
8043.92 668
8044.76 677
8045.61 702
8046.46 726
8047.30 775
8048.15 762
8049.00 753
8049.84 732
8050.69 685
8051.54 712
8052.38 722
8053.23 709
8054.08 680
8054.92 687
8055.77 687
8056.62 691
8057.46 756
8058.31 639
8059.16 671
8060.01 685
8060.85 675
8061.70 681
8062.55 683
8063.40 677
8064.24 694
8065.09 713
8065.94 668
8066.79 708
8067.63 643
8068.48 677
8069.33 658
8070.18 655
8071.02 676
8071.87 674
8072.72 622
8073.57 647
8074.42 650
8075.26 705
8076.11 686
8076.96 669
8077.81 665
8078.66 693
8079.50 658
8080.35 646
8081.20 671
8082.05 642
8082.90 659
8083.75 659
8084.59 670
8085.44 680
8086.29 643
8087.14 647
8087.99 644
8088.84 662
8089.69 690
8090.53 633
8091.38 643
8092.23 687
8093.08 654
8093.93 687
8094.78 658
8095.63 674
8096.48 676
8097.33 687
8098.18 647
8099.02 643
8099.87 632
8100.72 623
8101.57 669
8102.42 662
8103.27 640
8104.12 648
8104.97 698
8105.82 675
8106.67 641
8107.52 661
8108.37 637
8109.22 613
8110.07 659
8110.92 615
8111.77 667
8112.62 744
8113.47 750
8114.32 735
8115.17 687
8116.02 776
8116.87 757
8117.72 762
8118.57 732
8119.42 711
8120.27 713
8121.12 698
8121.97 694
8122.82 705
8123.67 713
8124.52 683
8125.37 682
8126.22 707
8127.07 637
8127.93 676
8128.78 678
8129.63 655
8130.48 690
8131.33 632
8132.18 651
8133.03 652
8133.88 661
8134.73 663
8135.58 664
8136.44 649
8137.29 613
8138.14 652
8138.99 680
8139.84 692
8140.69 694
8141.54 675
8142.39 684
8143.25 718
8144.10 664
8144.95 626
8145.80 626
8146.65 643
8147.50 652
8148.36 663
8149.21 657
8150.06 674
8150.91 684
8151.76 676
8152.62 694
8153.47 715
8154.32 788
8155.17 736
8156.02 718
8156.88 667
8157.73 671
8158.58 630
8159.43 598
8160.29 599
8161.14 649
8161.99 642
8162.84 691
8163.70 664
8164.55 663
8165.40 655
8166.25 613
8167.11 628
8167.96 638
8168.81 645
8169.67 593
8170.52 663
8171.37 629
8172.23 629
8173.08 603
8173.93 613
8174.78 625
8175.64 636
8176.49 638
8177.34 583
8178.20 619
8179.05 603
8179.90 604
8180.76 624
8181.61 675
8182.47 569
8183.32 588
8184.17 557
8185.03 601
8185.88 629
8186.73 621
8187.59 575
8188.44 573
8189.30 613
8190.15 620
8191.00 654
8191.86 617
8192.71 624
8193.57 670
8194.42 610
8195.27 602
8196.13 623
8196.98 632
8197.84 610
8198.69 621
8199.55 650
8200.40 641
8201.26 642
8202.11 612
8202.96 605
8203.82 610
8204.67 619
8205.53 631
8206.38 580
8207.24 596
8208.09 581
8208.95 608
8209.80 633
8210.66 634
8211.51 655
8212.37 601
8213.22 622
8214.08 634
8214.93 616
8215.79 621
8216.65 672
8217.50 664
8218.36 679
8219.21 707
8220.07 746
8220.92 766
8221.78 753
8222.63 695
8223.49 767
8224.35 748
8225.20 763
8226.06 737
8226.91 718
8227.77 668
8228.63 644
8229.48 677
8230.34 688
8231.19 711
8232.05 669
8232.91 632
8233.76 652
8234.62 641
8235.47 653
8236.33 647
8237.19 654
8238.04 664
8238.90 644
8239.76 606
8240.61 617
8241.47 644
8242.33 638
8243.18 612
8244.04 606
8244.90 639
8245.75 662
8246.61 671
8247.47 651
8248.33 658
8249.18 644
8250.04 642
8250.90 645
8251.75 669
8252.61 680
8253.47 681
8254.33 672
8255.18 645
8256.04 657
8256.90 643
8257.76 661
8258.61 679
8259.47 644
8260.33 619
8261.19 616
8262.04 625
8262.90 629
8263.76 586
8264.62 621
8265.48 633
8266.33 600
8267.19 594
8268.05 602
8268.91 573
8269.77 577
8270.62 599
8271.48 604
8272.34 595
8273.20 578
8274.06 628
8274.92 611
8275.77 679
8276.63 656
8277.49 642
8278.35 610
8279.21 650
8280.07 649
8280.93 643
8281.78 644
8282.64 682
8283.50 685
8284.36 637
8285.22 640
8286.08 634
8286.94 611
8287.80 622
8288.66 641
8289.51 666
8290.37 640
8291.23 632
8292.09 670
8292.95 609
8293.81 602
8294.67 585
8295.53 655
8296.39 669
8297.25 623
8298.11 624
8298.97 639
8299.83 612
8300.69 646
8301.55 635
8302.41 617
8303.27 663
8304.13 664
8304.99 656
8305.85 663
8306.71 646
8307.57 625
8308.43 596
8309.29 594
8310.15 590
8311.01 610
8311.87 682
8312.73 669
8313.59 704
8314.45 649
8315.31 653
8316.17 608
8317.03 616
8317.89 669
8318.75 623
8319.61 606
8320.47 589
8321.33 597
8322.20 627
8323.06 574
8323.92 621
8324.78 643
8325.64 622
8326.50 598
8327.36 588
8328.22 578
8329.08 646
8329.94 610
8330.81 605
8331.67 618
8332.53 624
8333.39 624
8334.25 636
8335.11 622
8335.97 608
8336.84 583
8337.70 668
8338.56 640
8339.42 676
8340.28 645
8341.15 636
8342.01 683
8342.87 640
8343.73 614
8344.59 631
8345.45 666
8346.32 631
8347.18 675
8348.04 661
8348.90 637
8349.77 672
8350.63 650
8351.49 669
8352.35 656
8353.22 654
8354.08 685
8354.94 688
8355.80 632
8356.67 632
8357.53 684
8358.39 643
8359.25 623
8360.12 624
8360.98 622
8361.84 613
8362.71 631
8363.57 638
8364.43 604
8365.29 639
8366.16 652
8367.02 632
8367.88 643
8368.75 649
8369.61 665
8370.47 664
8371.34 637
8372.20 662
8373.06 705
8373.93 676
8374.79 667
8375.65 657
8376.52 652
8377.38 679
8378.25 692
8379.11 687
8379.97 656
8380.84 712
8381.70 716
8382.56 685
8383.43 751
8384.29 734
8385.16 688
8386.02 702
8386.89 700
8387.75 719
8388.61 753
8389.48 750
8390.34 736
8391.21 750
8392.07 722
8392.94 773
8393.80 776
8394.67 738
8395.53 753
8396.39 751
8397.26 791
8398.12 778
8398.99 745
8399.85 778
8400.72 770
8401.58 782
8402.45 816
8403.31 818
8404.18 818
8405.04 820
8405.91 785
8406.77 817
8407.64 826
8408.50 838
8409.37 853
8410.24 858
8411.10 852
8411.97 842
8412.83 867
8413.70 859
8414.56 839
8415.43 850
8416.29 907
8417.16 909
8418.03 955
8418.89 921
8419.76 926
8420.62 944
8421.49 907
8422.36 944
8423.22 948
8424.09 990
8424.95 986
8425.82 982
8426.69 995
8427.55 994
8428.42 1000
8429.28 1065
8430.15 1077
8431.02 1107
8431.88 1108
8432.75 1055
8433.62 1119
8434.48 1216
8435.35 1259
8436.22 1285
8437.08 1298
8437.95 1357
8438.82 1429
8439.68 1397
8440.55 1406
8441.42 1385
8442.29 1424
8443.15 1369
8444.02 1372
8444.89 1389
8445.75 1432
8446.62 1492
8447.49 1609
8448.36 1850
8449.22 2113
8450.09 2607
8450.96 3178
8451.83 3720
8452.69 4322
8453.56 4473
8454.43 4529
8455.30 4472
8456.16 4133
8457.03 3826
8457.90 3332
8458.77 2821
8459.64 2530
8460.50 2149
8461.37 1997
8462.24 1671
8463.11 1546
8463.98 1498
8464.84 1390
8465.71 1274
8466.58 1233
8467.45 1198
8468.32 1166
8469.19 1140
8470.05 1103
8470.92 1088
8471.79 1082
8472.66 1074
8473.53 1042
8474.40 1034
8475.27 982
8476.13 1003
8477.00 990
8477.87 990
8478.74 1008
8479.61 991
8480.48 1044
8481.35 1011
8482.22 1024
8483.09 1028
8483.96 1031
8484.82 940
8485.69 999
8486.56 999
8487.43 1074
8488.30 1132
8489.17 1199
8490.04 1235
8490.91 1246
8491.78 1308
8492.65 1282
8493.52 1320
8494.39 1254
8495.26 1197
8496.13 1190
8497.00 1130
8497.87 1099
8498.74 1045
8499.61 984
8500.48 1020
8501.35 994
8502.22 952
8503.09 943
8503.96 950
8504.83 987
8505.70 987
8506.57 978
8507.44 932
8508.31 1009
8509.18 1016
8510.05 994
8510.92 1037
8511.79 995
8512.66 1060
8513.53 1068
8514.40 1110
8515.27 1094
8516.15 1109
8517.02 1086
8517.89 1093
8518.76 1070
8519.63 1100
8520.50 1067
8521.37 1084
8522.24 1116
8523.11 1130
8523.98 1122
8524.86 1078
8525.73 1112
8526.60 1151
8527.47 1137
8528.34 1220
8529.21 1239
8530.08 1215
8530.96 1213
8531.83 1230
8532.70 1197
8533.57 1158
8534.44 1199
8535.31 1162
8536.19 1126
8537.06 1072
8537.93 1025
8538.80 1050
8539.67 1023
8540.55 1003
8541.42 1003
8542.29 1020
8543.16 986
8544.03 1012
8544.91 993
8545.78 1015
8546.65 991
8547.52 1065
8548.40 1162
8549.27 1211
8550.14 1379
8551.01 1466
8551.89 1580
8552.76 1609
8553.63 1580
8554.51 1491
8555.38 1454
8556.25 1373
8557.12 1281
8558.00 1154
8558.87 1150
8559.74 1048
8560.62 1033
8561.49 960
8562.36 942
8563.24 911
8564.11 914
8564.98 947
8565.86 900
8566.73 883
8567.60 884
8568.48 911
8569.35 936
8570.22 925
8571.10 904
8571.97 844
8572.84 787
8573.72 820
8574.59 860
8575.46 809
8576.34 796
8577.21 787
8578.09 820
8578.96 805
8579.83 826
8580.71 813
8581.58 834
8582.46 805
8583.33 815
8584.21 851
8585.08 813
8585.95 780
8586.83 833
8587.70 784
8588.58 819
8589.45 860
8590.33 903
8591.20 923
8592.08 917
8592.95 843
8593.83 902
8594.70 875
8595.58 862
8596.45 878
8597.33 853
8598.20 860
8599.08 865
8599.95 834
8600.83 946
8601.70 870
8602.58 843
8603.45 869
8604.33 836
8605.20 854
8606.08 818
8606.95 867
8607.83 863
8608.70 854
8609.58 844
8610.45 846
8611.33 866
8612.21 877
8613.08 829
8613.96 832
8614.83 837
8615.71 822
8616.59 843
8617.46 827
8618.34 871
8619.21 832
8620.09 831
8620.97 856
8621.84 840
8622.72 828
8623.59 870
8624.47 910
8625.35 960
8626.22 912
8627.10 920
8627.98 948
8628.85 905
8629.73 863
8630.61 904
8631.48 902
8632.36 864
8633.24 810
8634.11 844
8634.99 890
8635.87 861
8636.74 872
8637.62 896
8638.50 883
8639.37 899
8640.25 890
8641.13 894
8642.01 935
8642.88 917
8643.76 896
8644.64 902
8645.52 912
8646.39 910
8647.27 947
8648.15 912
8649.03 936
8649.90 926
8650.78 915
8651.66 916
8652.54 948
8653.41 915
8654.29 878
8655.17 928
8656.05 920
8656.93 908
8657.80 946
8658.68 875
8659.56 881
8660.44 875
8661.32 874
8662.19 880
8663.07 867
8663.95 902
8664.83 937
8665.71 921
8666.59 998
8667.46 986
8668.34 986
8669.22 1004
8670.10 1044
8670.98 1137
8671.86 1156
8672.74 1119
8673.62 1156
8674.49 1118
8675.37 1091
8676.25 1049
8677.13 1028
8678.01 1039
8678.89 1017
8679.77 979
8680.65 1052
8681.53 1037
8682.41 974
8683.29 988
8684.16 1055
8685.04 1127
8685.92 1254
8686.80 1321
8687.68 1504
8688.56 1663
8689.44 1792
8690.32 1886
8691.20 1978
8692.08 1922
8692.96 1788
8693.84 1667
8694.72 1587
8695.60 1477
8696.48 1310
8697.36 1187
8698.24 1134
8699.12 1113
8700.00 1076
8700.88 1066
8701.76 987
8702.64 999
8703.52 946
8704.40 934
8705.28 978
8706.16 950
8707.04 952
8707.92 981
8708.80 954
8709.69 936
8710.57 1001
8711.45 955
8712.33 900
8713.21 918
8714.09 864
8714.97 908
8715.85 914
8716.73 970
8717.61 957
8718.49 1006
8719.38 979
8720.26 942
8721.14 935
8722.02 992
8722.90 969
8723.78 978
8724.66 982
8725.54 1026
8726.43 1079
8727.31 1078
8728.19 1107
8729.07 1108
8729.95 1091
8730.83 1176
8731.72 1098
8732.60 1078
8733.48 1115
8734.36 1071
8735.24 1047
8736.13 1059
8737.01 1110
8737.89 1045
8738.77 1057
8739.65 1055
8740.54 1100
8741.42 1078
8742.30 1025
8743.18 1052
8744.07 1070
8744.95 1007
8745.83 1019
8746.71 1073
8747.60 1071
8748.48 1064
8749.36 1103
8750.24 1126
8751.13 1130
8752.01 1110
8752.89 1099
8753.77 1166
8754.66 1152
8755.54 1222
8756.42 1232
8757.31 1234
8758.19 1260
8759.07 1286
8759.96 1413
8760.84 1421
8761.72 1404
8762.61 1415
8763.49 1487
8764.37 1509
8765.26 1512
8766.14 1525
8767.02 1504
8767.91 1460
8768.79 1459
8769.67 1450
8770.56 1433
8771.44 1453
8772.32 1479
8773.21 1556
8774.09 1622
8774.98 1830
8775.86 2197
8776.74 2759
8777.63 3130
8778.51 3659
8779.40 3852
8780.28 4038
8781.17 3929
8782.05 3824
8782.93 3491
8783.82 3184
8784.70 2796
8785.59 2565
8786.47 2234
8787.36 1999
8788.24 1728
8789.13 1594
8790.01 1505
8790.89 1458
8791.78 1438
8792.66 1414
8793.55 1404
8794.43 1493
8795.32 1479
8796.20 1516
8797.09 1478
8797.97 1467
8798.86 1452
8799.74 1351
8800.63 1274
8801.52 1158
8802.40 1166
8803.29 1168
8804.17 1120
8805.06 1103
8805.94 1055
8806.83 1052
8807.71 1039
8808.60 1106
8809.48 1077
8810.37 1044
8811.26 986
8812.14 1039
8813.03 1057
8813.91 1050
8814.80 1130
8815.69 1067
8816.57 1089
8817.46 1119
8818.34 1172
8819.23 1193
8820.12 1181
8821.00 1166
8821.89 1099
8822.77 1046
8823.66 1039
8824.55 981
8825.43 1019
8826.32 1006
8827.21 993
8828.09 1006
8828.98 939
8829.87 916
8830.75 896
8831.64 953
8832.53 935
8833.41 928
8834.30 972
8835.19 988
8836.08 969
8836.96 923
8837.85 925
8838.74 1018
8839.62 1009
8840.51 925
8841.40 944
8842.29 938
8843.17 966
8844.06 970
8844.95 989
8845.84 994
8846.72 992
8847.61 943
8848.50 998
8849.39 989
8850.27 941
8851.16 922
8852.05 991
8852.94 974
8853.82 978
8854.71 979
8855.60 1000
8856.49 983
8857.38 966
8858.26 934
8859.15 946
8860.04 939
8860.93 940
8861.82 892
8862.71 919
8863.59 921
8864.48 932
8865.37 875
8866.26 854
8867.15 838
8868.04 837
8868.93 869
8869.81 834
8870.70 842
8871.59 816
8872.48 884
8873.37 848
8874.26 804
8875.15 796
8876.04 790
8876.93 798
8877.81 813
8878.70 805
8879.59 768
8880.48 796
8881.37 762
8882.26 726
8883.15 761
8884.04 751
8884.93 778
8885.82 767
8886.71 751
8887.60 728
8888.49 779
8889.38 762
8890.27 814
8891.16 812
8892.05 742
8892.94 742
8893.83 728
8894.72 794
8895.61 743
8896.50 700
8897.39 728
8898.28 773
8899.17 768
8900.06 746
8900.95 724
8901.84 739
8902.73 714
8903.62 694
8904.51 716
8905.40 779
8906.29 716
8907.18 722
8908.07 722
8908.96 707
8909.85 688
8910.74 645
8911.63 700
8912.52 701
8913.41 657
8914.31 673
8915.20 660
8916.09 680
8916.98 640
8917.87 664
8918.76 646
8919.65 697
8920.54 686
8921.43 719
8922.33 700
8923.22 718
8924.11 736
8925.00 726
8925.89 749
8926.78 706
8927.67 716
8928.57 729
8929.46 709
8930.35 664
8931.24 653
8932.13 684
8933.03 701
8933.92 654
8934.81 701
8935.70 671
8936.59 650
8937.49 641
8938.38 675
8939.27 718
8940.16 650
8941.05 643
8941.95 632
8942.84 668
8943.73 684
8944.62 647
8945.52 606
8946.41 625
8947.30 635
8948.19 701
8949.09 671
8949.98 640
8950.87 668
8951.76 651
8952.66 670
8953.55 697
8954.44 657
8955.34 633
8956.23 646
8957.12 632
8958.02 601
8958.91 611
8959.80 622
8960.69 604
8961.59 637
8962.48 627
8963.37 617
8964.27 650
8965.16 671
8966.05 636
8966.95 624
8967.84 658
8968.74 603
8969.63 655
8970.52 631
8971.42 607
8972.31 615
8973.20 596
8974.10 573
8974.99 604
8975.89 614
8976.78 595
8977.67 602
8978.57 570
8979.46 615
8980.36 586
8981.25 575
8982.15 582
8983.04 605
8983.93 610
8984.83 630
8985.72 552
8986.62 545
8987.51 539
8988.41 560
8989.30 587
8990.20 589
8991.09 570
8991.99 592
8992.88 554
8993.78 556
8994.67 536
8995.57 544
8996.46 560
8997.36 506
8998.25 530
8999.15 543
9000.04 536
9000.94 533
9001.83 574
9002.73 566
9003.62 572
9004.52 577
9005.41 599
9006.31 531
9007.20 488
9008.10 562
9009.00 544
9009.89 562
9010.79 560
9011.68 549
9012.58 561
9013.47 547
9014.37 494
9015.27 532
9016.16 546
9017.06 544
9017.95 554
9018.85 535
9019.75 567
9020.64 549
9021.54 519
9022.43 505
9023.33 538
9024.23 522
9025.12 576
9026.02 494
9026.92 539
9027.81 545
9028.71 570
9029.61 543
9030.50 524
9031.40 540
9032.30 555
9033.19 553
9034.09 508
9034.99 529
9035.88 508
9036.78 528
9037.68 507
9038.58 506
9039.47 542
9040.37 539
9041.27 496
9042.16 549
9043.06 557
9043.96 538
9044.86 549
9045.75 520
9046.65 528
9047.55 517
9048.45 549
9049.34 552
9050.24 543
9051.14 578
9052.04 601
9052.94 510
9053.83 531
9054.73 531
9055.63 493
9056.53 531
9057.43 514
9058.32 540
9059.22 547
9060.12 532
9061.02 492
9061.92 523
9062.81 517
9063.71 515
9064.61 516
9065.51 507
9066.41 533
9067.31 509
9068.21 533
9069.10 520
9070.00 511
9070.90 549
9071.80 534
9072.70 531
9073.60 525
9074.50 534
9075.40 518
9076.29 483
9077.19 533
9078.09 497
9078.99 516
9079.89 511
9080.79 527
9081.69 517
9082.59 548
9083.49 580
9084.39 536
9085.29 551
9086.19 532
9087.09 564
9087.98 533
9088.88 504
9089.78 509
9090.68 498
9091.58 501
9092.48 525
9093.38 521
9094.28 538
9095.18 520
9096.08 491
9096.98 478
9097.88 532
9098.78 524
9099.68 499
9100.58 513
9101.48 504
9102.38 511
9103.28 498
9104.18 505
9105.08 482
9105.99 488
9106.89 544
9107.79 517
9108.69 490
9109.59 537
9110.49 515
9111.39 479
9112.29 492
9113.19 464
9114.09 444
9114.99 498
9115.89 517
9116.79 480
9117.69 496
9118.60 520
9119.50 492
9120.40 525
9121.30 524
9122.20 482
9123.10 516
9124.00 469
9124.90 455
9125.81 498
9126.71 489
9127.61 490
9128.51 467
9129.41 480
9130.31 495
9131.22 505
9132.12 491
9133.02 508
9133.92 488
9134.82 526
9135.72 514
9136.63 491
9137.53 487
9138.43 477
9139.33 473
9140.23 473
9141.14 458
9142.04 500
9142.94 499
9143.84 490
9144.75 512
9145.65 499
9146.55 499
9147.45 510
9148.36 526
9149.26 491
9150.16 469
9151.06 515
9151.97 493
9152.87 502
9153.77 464
9154.67 487
9155.58 506
9156.48 532
9157.38 495
9158.29 521
9159.19 533
9160.09 502
9161.00 499
9161.90 524
9162.80 511
9163.71 497
9164.61 512
9165.51 540
9166.42 503
9167.32 498
9168.22 503
9169.13 510
9170.03 473
9170.93 503
9171.84 509
9172.74 500
9173.64 490
9174.55 498
9175.45 506
9176.36 511
9177.26 494
9178.16 482
9179.07 525
9179.97 508
9180.88 519
9181.78 526
9182.69 501
9183.59 484
9184.49 469
9185.40 525
9186.30 480
9187.21 471
9188.11 514
9189.02 511
9189.92 496
9190.82 517
9191.73 519
9192.63 539
9193.54 537
9194.44 527
9195.35 574
9196.25 558
9197.16 529
9198.06 543
9198.97 511
9199.87 520
9200.78 517
9201.68 551
9202.59 547
9203.49 470
9204.40 495
9205.30 544
9206.21 522
9207.12 530
9208.02 505
9208.93 528
9209.83 588
9210.74 540
9211.64 540
9212.55 545
9213.45 503
9214.36 476
9215.27 504
9216.17 550
9217.08 558
9217.98 530
9218.89 496
9219.80 533
9220.70 510
9221.61 485
9222.51 538
9223.42 517
9224.33 505
9225.23 486
9226.14 530
9227.05 522
9227.95 504
9228.86 505
9229.77 497
9230.67 512
9231.58 489
9232.49 480
9233.39 484
9234.30 478
9235.21 487
9236.11 510
9237.02 539
9237.93 463
9238.83 496
9239.74 490
9240.65 511
9241.55 493
9242.46 500
9243.37 469
9244.28 470
9245.18 495
9246.09 519
9247.00 463
9247.91 487
9248.81 495
9249.72 485
9250.63 488
9251.54 449
9252.44 464
9253.35 484
9254.26 473
9255.17 458
9256.07 481
9256.98 474
9257.89 495
9258.80 455
9259.71 491
9260.61 485
9261.52 462
9262.43 501
9263.34 473
9264.25 467
9265.16 452
9266.06 482
9266.97 525
9267.88 524
9268.79 476
9269.70 506
9270.61 536
9271.51 552
9272.42 511
9273.33 533
9274.24 503
9275.15 521
9276.06 513
9276.97 504
9277.88 538
9278.78 508
9279.69 497
9280.60 507
9281.51 491
9282.42 473
9283.33 494
9284.24 505
9285.15 484
9286.06 489
9286.97 512
9287.88 491
9288.79 481
9289.70 535
9290.60 517
9291.51 497
9292.42 480
9293.33 508
9294.24 541
9295.15 502
9296.06 473
9296.97 489
9297.88 521
9298.79 543
9299.70 512
9300.61 475
9301.52 483
9302.43 507
9303.34 496
9304.25 489
9305.16 463
9306.07 493
9306.98 484
9307.89 485
9308.80 515
9309.71 521
9310.63 545
9311.54 514
9312.45 502
9313.36 449
9314.27 509
9315.18 521
9316.09 485
9317.00 530
9317.91 480
9318.82 516
9319.73 524
9320.64 497
9321.55 443
9322.47 480
9323.38 488
9324.29 480
9325.20 498
9326.11 498
9327.02 507
9327.93 506
9328.84 516
9329.76 491
9330.67 485
9331.58 488
9332.49 466
9333.40 501
9334.31 506
9335.23 512
9336.14 509
9337.05 492
9337.96 527
9338.87 511
9339.78 528
9340.70 475
9341.61 507
9342.52 508
9343.43 506
9344.34 510
9345.26 526
9346.17 523
9347.08 512
9347.99 513
9348.91 524
9349.82 494
9350.73 502
9351.64 510
9352.56 517
9353.47 486
9354.38 505
9355.29 546
9356.21 544
9357.12 487
9358.03 503
9358.94 509
9359.86 502
9360.77 511
9361.68 535
9362.60 487
9363.51 496
9364.42 486
9365.34 522
9366.25 497
9367.16 505
9368.08 505
9368.99 529
9369.90 515
9370.82 500
9371.73 505
9372.64 526
9373.56 520
9374.47 540
9375.38 539
9376.30 516
9377.21 534
9378.12 505
9379.04 486
9379.95 553
9380.87 547
9381.78 543
9382.69 529
9383.61 534
9384.52 520
9385.44 557
9386.35 550
9387.27 553
9388.18 578
9389.09 601
9390.01 575
9390.92 608
9391.84 587
9392.75 609
9393.67 639
9394.58 652
9395.50 614
9396.41 607
9397.32 568
9398.24 557
9399.15 541
9400.07 532
9400.98 566
9401.90 586
9402.81 546
9403.73 564
9404.64 538
9405.56 566
9406.47 545
9407.39 510
9408.30 557
9409.22 600
9410.14 574
9411.05 574
9411.97 566
9412.88 566
9413.80 586
9414.71 580
9415.63 534
9416.54 533
9417.46 540
9418.38 573
9419.29 591
9420.21 600
9421.12 581
9422.04 550
9422.95 541
9423.87 557
9424.79 549
9425.70 551
9426.62 580
9427.54 605
9428.45 534
9429.37 520
9430.28 591
9431.20 599
9432.12 619
9433.03 574
9433.95 630
9434.87 614
9435.78 630
9436.70 634
9437.62 606
9438.53 615
9439.45 600
9440.37 641
9441.28 630
9442.20 615
9443.12 608
9444.03 657
9444.95 679
9445.87 758
9446.79 820
9447.70 848
9448.62 900
9449.54 976
9450.45 1016
9451.37 1026
9452.29 989
9453.21 985
9454.12 950
9455.04 878
9455.96 783
9456.88 789
9457.79 680
9458.71 644
9459.63 677
9460.55 627
9461.47 621
9462.38 589
9463.30 581
9464.22 548
9465.14 581
9466.06 573
9466.97 559
9467.89 570
9468.81 572
9469.73 550
9470.65 579
9471.56 534
9472.48 594
9473.40 590
9474.32 606
9475.24 653
9476.16 630
9477.08 647
9477.99 660
9478.91 653
9479.83 659
9480.75 606
9481.67 602
9482.59 578
9483.51 559
9484.43 622
9485.34 639
9486.26 582
9487.18 610
9488.10 592
9489.02 590
9489.94 604
9490.86 575
9491.78 567
9492.70 551
9493.62 571
9494.54 573
9495.46 525
9496.38 537
9497.30 503
9498.22 546
9499.13 491
9500.05 534
9500.97 533
9501.89 505
9502.81 498
9503.73 506
9504.65 525
9505.57 479
9506.49 519
9507.41 542
9508.33 523
9509.25 537
9510.17 544
9511.09 535
9512.01 547
9512.93 539
9513.86 546
9514.78 534
9515.70 564
9516.62 582
9517.54 550
9518.46 571
9519.38 591
9520.30 550
9521.22 552
9522.14 534
9523.06 525
9523.98 576
9524.90 558
9525.82 621
9526.75 620
9527.67 622
9528.59 629
9529.51 609
9530.43 605
9531.35 608
9532.27 590
9533.19 574
9534.11 600
9535.04 609
9535.96 579
9536.88 594
9537.80 559
9538.72 570
9539.64 542
9540.57 571
9541.49 595
9542.41 553
9543.33 556
9544.25 533
9545.17 497
9546.10 529
9547.02 520
9547.94 538
9548.86 524
9549.78 516
9550.71 512
9551.63 542
9552.55 554
9553.47 521
9554.40 498
9555.32 528
9556.24 551
9557.16 539
9558.09 532
9559.01 541
9559.93 514
9560.85 542
9561.78 538
9562.70 524
9563.62 545
9564.54 559
9565.47 514
9566.39 492
9567.31 547
9568.24 552
9569.16 549
9570.08 588
9571.00 522
9571.93 530
9572.85 552
9573.77 542
9574.70 553
9575.62 539
9576.54 529
9577.47 509
9578.39 507
9579.31 519
9580.24 501
9581.16 524
9582.09 555
9583.01 513
9583.93 522
9584.86 529
9585.78 564
9586.70 501
9587.63 523
9588.55 527
9589.48 540
9590.40 543
9591.32 537
9592.25 573
9593.17 513
9594.10 538
9595.02 576
9595.95 539
9596.87 549
9597.79 509
9598.72 563
9599.64 537
9600.57 584
9601.49 594
9602.42 599
9603.34 568
9604.27 535
9605.19 535
9606.12 565
9607.04 524
9607.97 561
9608.89 519
9609.82 558
9610.74 549
9611.67 550
9612.59 555
9613.52 552
9614.44 573
9615.37 572
9616.29 578
9617.22 589
9618.14 576
9619.07 589
9619.99 562
9620.92 602
9621.85 608
9622.77 632
9623.70 573
9624.62 580
9625.55 566
9626.47 582
9627.40 574
9628.33 585
9629.25 603
9630.18 589
9631.10 648
9632.03 624
9632.96 644
9633.88 642
9634.81 618
9635.73 638
9636.66 662
9637.59 688
9638.51 658
9639.44 669
9640.37 647
9641.29 692
9642.22 731
9643.15 785
9644.07 785
9645.00 796
9645.93 814
9646.85 831
9647.78 834
9648.71 830
9649.63 845
9650.56 813
9651.49 778
9652.41 733
9653.34 767
9654.27 706
9655.20 739
9656.12 736
9657.05 766
9657.98 735
9658.90 704
9659.83 724
9660.76 751
9661.69 759
9662.61 741
9663.54 767
9664.47 784
9665.40 793
9666.32 741
9667.25 783
9668.18 782
9669.11 718
9670.04 753
9670.96 798
9671.89 758
9672.82 750
9673.75 739
9674.68 778
9675.60 753
9676.53 816
9677.46 778
9678.39 792
9679.32 824
9680.25 820
9681.17 818
9682.10 823
9683.03 798
9683.96 815
9684.89 822
9685.82 819
9686.75 816
9687.67 834
9688.60 827
9689.53 899
9690.46 913
9691.39 930
9692.32 1029
9693.25 1117
9694.18 1215
9695.11 1297
9696.03 1312
9696.96 1346
9697.89 1324
9698.82 1246
9699.75 1207
9700.68 1068
9701.61 1009
9702.54 1031
9703.47 937
9704.40 891
9705.33 855
9706.26 882
9707.19 824
9708.12 857
9709.05 838
9709.98 892
9710.91 927
9711.84 836
9712.77 857
9713.70 891
9714.63 836
9715.56 814
9716.49 780
9717.42 829
9718.35 770
9719.28 741
9720.21 697
9721.14 717
9722.07 752
9723.00 730
9723.93 733
9724.86 730
9725.79 763
9726.72 773
9727.65 777
9728.58 728
9729.51 733
9730.44 763
9731.37 768
9732.31 816
9733.24 793
9734.17 771
9735.10 722
9736.03 752
9736.96 744
9737.89 733
9738.82 741
9739.75 718
9740.69 717
9741.62 683
9742.55 717
9743.48 678
9744.41 721
9745.34 711
9746.27 661
9747.21 655
9748.14 667
9749.07 651
9750.00 651
9750.93 664
9751.86 649
9752.80 614
9753.73 655
9754.66 688
9755.59 646
9756.52 645
9757.46 672
9758.39 637
9759.32 632
9760.25 666
9761.18 714
9762.12 668
9763.05 698
9763.98 711
9764.91 676
9765.85 657
9766.78 703
9767.71 679
9768.64 693
9769.58 708
9770.51 705
9771.44 722
9772.37 697
9773.31 728
9774.24 760
9775.17 720
9776.11 775
9777.04 728
9777.97 792
9778.91 775
9779.84 783
9780.77 753
9781.71 719
9782.64 723
9783.57 703
9784.51 742
9785.44 698
9786.37 707
9787.31 650
9788.24 647
9789.17 680
9790.11 666
9791.04 661
9791.97 692
9792.91 672
9793.84 693
9794.77 737
9795.71 731
9796.64 752
9797.58 713
9798.51 743
9799.44 668
9800.38 665
9801.31 653
9802.25 669
9803.18 650
9804.12 601
9805.05 593
9805.98 606
9806.92 574
9807.85 596
9808.79 638
9809.72 627
9810.66 590
9811.59 573
9812.53 576
9813.46 576
9814.40 576
9815.33 574
9816.27 609
9817.20 563
9818.14 562
9819.07 533
9820.01 557
9820.94 541
9821.88 552
9822.81 565
9823.75 561
9824.68 573
9825.62 549
9826.55 583
9827.49 564
9828.42 542
9829.36 538
9830.29 548
9831.23 538
9832.17 563
9833.10 550
9834.04 591
9834.97 538
9835.91 536
9836.84 542
9837.78 588
9838.72 570
9839.65 583
9840.59 591
9841.52 590
9842.46 595
9843.40 590
9844.33 614
9845.27 589
9846.20 570
9847.14 578
9848.08 577
9849.01 562
9849.95 535
9850.89 555
9851.82 557
9852.76 554
9853.70 572
9854.63 594
9855.57 523
9856.51 488
9857.44 525
9858.38 556
9859.32 571
9860.25 580
9861.19 543
9862.13 547
9863.07 499
9864.00 513
9864.94 535
9865.88 502
9866.81 538
9867.75 585
9868.69 556
9869.63 517
9870.56 525
9871.50 515
9872.44 557
9873.38 562
9874.31 542
9875.25 535
9876.19 537
9877.13 512
9878.07 537
9879.00 546
9879.94 519
9880.88 531
9881.82 524
9882.75 548
9883.69 547
9884.63 505
9885.57 510
9886.51 545
9887.45 563
9888.38 558
9889.32 541
9890.26 550
9891.20 507
9892.14 517
9893.08 525
9894.01 504
9894.95 524
9895.89 515
9896.83 505
9897.77 496
9898.71 519
9899.65 524
9900.59 504
9901.52 524
9902.46 570
9903.40 564
9904.34 578
9905.28 557
9906.22 595
9907.16 638
9908.10 639
9909.04 662
9909.98 661
9910.92 665
9911.86 636
9912.80 627
9913.73 652
9914.67 618
9915.61 649
9916.55 618
9917.49 586
9918.43 571
9919.37 617
9920.31 682
9921.25 718
9922.19 711
9923.13 745
9924.07 760
9925.01 709
9925.95 700
9926.89 668
9927.83 664
9928.77 675
9929.71 634
9930.65 570
9931.59 560
9932.53 560
9933.47 521
9934.41 510
9935.36 516
9936.30 531
9937.24 492
9938.18 524
9939.12 507
9940.06 500
9941.00 475
9941.94 518
9942.88 510
9943.82 459
9944.76 493
9945.70 518
9946.64 518
9947.59 494
9948.53 504
9949.47 528
9950.41 497
9951.35 476
9952.29 479
9953.23 493
9954.17 482
9955.12 477
9956.06 471
9957.00 493
9957.94 501
9958.88 485
9959.82 466
9960.77 494
9961.71 453
9962.65 521
9963.59 512
9964.53 481
9965.48 462
9966.42 482
9967.36 484
9968.30 472
9969.24 458
9970.19 468
9971.13 448
9972.07 471
9973.01 460
9973.95 430
9974.90 462
9975.84 465
9976.78 473
9977.72 448
9978.67 458
9979.61 461
9980.55 453
9981.50 488
9982.44 464
9983.38 427
9984.32 449
9985.27 472
9986.21 425
9987.15 440
9988.10 415
9989.04 436
9989.98 480
9990.92 483
9991.87 465
9992.81 438
9993.75 462
9994.70 465
9995.64 480
9996.58 431
9997.53 436
9998.47 484
9999.41 488
10000.36 442
10001.30 465
10002.25 457
10003.19 463
10004.13 459
10005.08 455
10006.02 473
10006.96 459
10007.91 473
10008.85 495
10009.80 423
10010.74 447
10011.68 456
10012.63 488
10013.57 454
10014.52 432
10015.46 448
10016.41 438
10017.35 414
10018.29 426
10019.24 437
10020.18 430
10021.13 428
10022.07 440
10023.02 446
10023.96 418
10024.91 450
10025.85 454
10026.80 449
10027.74 463
10028.69 417
10029.63 458
10030.58 433
10031.52 414
10032.47 399
10033.41 423
10034.36 445
10035.30 453
10036.25 427
10037.19 456
10038.14 434
10039.08 441
10040.03 416
10040.97 433
10041.92 417
10042.87 429
10043.81 386
10044.76 393
10045.70 395
10046.65 413
10047.59 436
10048.54 422
10049.49 424
10050.43 394
10051.38 459
10052.32 433
10053.27 431
10054.22 421
10055.16 433
10056.11 432
10057.05 422
10058.00 410
10058.95 416
10059.89 397
10060.84 383
10061.79 413
10062.73 437
10063.68 424
10064.63 399
10065.57 421
10066.52 417
10067.47 412
10068.41 411
10069.36 428
10070.31 420
10071.25 449
10072.20 465
10073.15 411
10074.10 404
10075.04 400
10075.99 425
10076.94 412
10077.88 392
10078.83 427
10079.78 424
10080.73 417
10081.67 409
10082.62 412
10083.57 429
10084.52 409
10085.46 389
10086.41 426
10087.36 414
10088.31 405
10089.25 400
10090.20 463
10091.15 436
10092.10 418
10093.05 422
10093.99 461
10094.94 389
10095.89 400
10096.84 432
10097.79 437
10098.73 465
10099.68 476
10100.63 437
10101.58 415
10102.53 405
10103.48 425
10104.42 426
10105.37 411
10106.32 394
10107.27 387
10108.22 426
10109.17 402
10110.12 425
10111.06 447
10112.01 429
10112.96 417
10113.91 432
10114.86 445
10115.81 430
10116.76 400
10117.71 412
10118.66 411
10119.61 410
10120.56 414
10121.50 417
10122.45 401
10123.40 379
10124.35 412
10125.30 411
10126.25 436
10127.20 401
10128.15 409
10129.10 422
10130.05 429
10131.00 412
10131.95 377
10132.90 414
10133.85 377
10134.80 392
10135.75 416
10136.70 428
10137.65 370
10138.60 398
10139.55 411
10140.50 396
10141.45 390
10142.40 399
10143.35 389
10144.30 382
10145.25 390
10146.20 425
10147.15 416
10148.10 382
10149.05 392
10150.00 439
10150.95 414
10151.90 410
10152.86 436
10153.81 404
10154.76 418
10155.71 423
10156.66 413
10157.61 404
10158.56 398
10159.51 391
10160.46 408
10161.41 444
10162.37 409
10163.32 438
10164.27 448
10165.22 421
10166.17 424
10167.12 414
10168.07 425
10169.03 442
10169.98 396
10170.93 385
10171.88 459
10172.83 424
10173.78 422
10174.74 405
10175.69 431
10176.64 388
10177.59 412
10178.54 462
10179.49 458
10180.45 446
10181.40 451
10182.35 430
10183.30 444
10184.26 401
10185.21 457
10186.16 476
10187.11 450
10188.06 440
10189.02 450
10189.97 445
10190.92 441
10191.87 443
10192.83 467
10193.78 435
10194.73 439
10195.69 457
10196.64 475
10197.59 460
10198.54 469
10199.50 452
10200.45 463
10201.40 437
10202.36 453
10203.31 467
10204.26 495
10205.22 471
10206.17 446
10207.12 489
10208.08 490
10209.03 440
10209.98 467
10210.94 445
10211.89 459
10212.84 461
10213.80 457
10214.75 466
10215.70 436
10216.66 430
10217.61 446
10218.56 455
10219.52 436
10220.47 432
10221.43 440
10222.38 447
10223.33 439
10224.29 469
10225.24 474
10226.20 524
10227.15 478
10228.11 510
10229.06 525
10230.01 551
10230.97 567
10231.92 600
10232.88 585
10233.83 573
10234.79 575
10235.74 598
10236.70 567
10237.65 479
10238.60 503
10239.56 475
10240.51 467
10241.47 465
10242.42 424
10243.38 440
10244.33 429
10245.29 443
10246.24 442
10247.20 419
10248.15 413
10249.11 414
10250.07 429
10251.02 419
10251.98 437
10252.93 419
10253.89 429
10254.84 441
10255.80 428
10256.75 432
10257.71 423
10258.67 401
10259.62 418
10260.58 445
10261.53 378
10262.49 393
10263.44 408
10264.40 436
10265.36 423
10266.31 409
10267.27 410
10268.22 440
10269.18 438
10270.14 423
10271.09 428
10272.05 439
10273.01 419
10273.96 439
10274.92 421
10275.87 422
10276.83 383
10277.79 446
10278.74 424
10279.70 383
10280.66 387
10281.61 418
10282.57 373
10283.53 404
10284.49 390
10285.44 405
10286.40 400
10287.36 399
10288.31 393
10289.27 386
10290.23 423
10291.18 382
10292.14 402
10293.10 409
10294.06 377
10295.01 413
10295.97 408
10296.93 391
10297.89 365
10298.84 390
10299.80 406
10300.76 428
10301.72 400
10302.67 399
10303.63 408
10304.59 403
10305.55 398
10306.51 404
10307.46 404
10308.42 410
10309.38 419
10310.34 437
10311.30 405
10312.25 370
10313.21 422
10314.17 425
10315.13 389
10316.09 413
10317.05 408
10318.00 391
10318.96 414
10319.92 407
10320.88 392
10321.84 366
10322.80 380
10323.76 382
10324.71 381
10325.67 372
10326.63 353
10327.59 394
10328.55 395
10329.51 374
10330.47 390
10331.43 388
10332.39 391
10333.35 386
10334.30 410
10335.26 404
10336.22 412
10337.18 391
10338.14 416
10339.10 402
10340.06 377
10341.02 372
10341.98 376
10342.94 390
10343.90 402
10344.86 395
10345.82 378
10346.78 382
10347.74 382
10348.70 393
10349.66 384
10350.62 380
10351.58 386
10352.54 399
10353.50 389
10354.46 380
10355.42 391
10356.38 366
10357.34 417
10358.30 408
10359.26 454
10360.22 363
10361.18 442
10362.14 402
10363.10 374
10364.06 384
10365.02 392
10365.98 399
10366.94 377
10367.90 393
10368.87 387
10369.83 405
10370.79 381
10371.75 370
10372.71 375
10373.67 400
10374.63 391
10375.59 409
10376.55 391
10377.51 376
10378.48 381
10379.44 390
10380.40 416
10381.36 398
10382.32 400
10383.28 340
10384.24 365
10385.21 386
10386.17 402
10387.13 373
10388.09 394
10389.05 375
10390.01 375
10390.98 374
10391.94 374
10392.90 357
10393.86 379
10394.82 377
10395.79 389
10396.75 391
10397.71 377
10398.67 399
10399.63 360
10400.60 390
10401.56 395
10402.52 383
10403.48 366
10404.45 370
10405.41 390
10406.37 398
10407.33 400
10408.30 406
10409.26 416
10410.22 412
10411.18 430
10412.15 450
10413.11 469
10414.07 453
10415.04 481
10416.00 466
10416.96 436
10417.93 433
10418.89 408
10419.85 420
10420.81 404
10421.78 399
10422.74 392
10423.70 420
10424.67 419
10425.63 392
10426.59 405
10427.56 380
10428.52 356
10429.49 363
10430.45 381
10431.41 401
10432.38 379
10433.34 381
10434.30 390
10435.27 371
10436.23 343
10437.20 349
10438.16 355
10439.12 361
10440.09 382
10441.05 344
10442.02 377
10442.98 345
10443.94 362
10444.91 377
10445.87 375
10446.84 348
10447.80 361
10448.77 341
10449.73 357
10450.70 349
10451.66 376
10452.63 368
10453.59 365
10454.55 371
10455.52 369
10456.48 357
10457.45 330
10458.41 375
10459.38 358
10460.34 407
10461.31 343
10462.27 352
10463.24 369
10464.20 374
10465.17 364
10466.14 362
10467.10 362
10468.07 329
10469.03 354
10470.00 326
10470.96 357
10471.93 336
10472.89 352
10473.86 391
10474.82 361
10475.79 345
10476.76 368
10477.72 388
10478.69 372
10479.65 381
10480.62 368
10481.59 403
10482.55 374
10483.52 358
10484.48 339
10485.45 375
10486.42 339
10487.38 376
10488.35 366
10489.32 364
10490.28 359
10491.25 376
10492.21 341
10493.18 396
10494.15 382
10495.11 361
10496.08 378
10497.05 366
10498.01 373
10498.98 364
10499.95 358
10500.92 353
10501.88 390
10502.85 350
10503.82 408
10504.78 373
10505.75 370
10506.72 346
10507.68 365
10508.65 371
10509.62 361
10510.59 339
10511.55 360
10512.52 372
10513.49 375
10514.46 399
10515.42 359
10516.39 402
10517.36 379
10518.33 378
10519.29 347
10520.26 364
10521.23 367
10522.20 346
10523.17 368
10524.13 378
10525.10 369
10526.07 385
10527.04 379
10528.01 351
10528.97 356
10529.94 364
10530.91 372
10531.88 373
10532.85 367
10533.82 357
10534.78 376
10535.75 375
10536.72 388
10537.69 363
10538.66 382
10539.63 400
10540.60 378
10541.56 400
10542.53 403
10543.50 398
10544.47 396
10545.44 391
10546.41 385
10547.38 389
10548.35 372
10549.32 401
10550.29 380
10551.25 395
10552.22 425
10553.19 418
10554.16 442
10555.13 432
10556.10 437
10557.07 464
10558.04 451
10559.01 477
10559.98 467
10560.95 467
10561.92 437
10562.89 429
10563.86 407
10564.83 396
10565.80 387
10566.77 395
10567.74 394
10568.71 379
10569.68 405
10570.65 410
10571.62 414
10572.59 397
10573.56 397
10574.53 369
10575.50 377
10576.47 375
10577.44 411
10578.41 390
10579.38 366
10580.35 358
10581.32 355
10582.29 373
10583.26 353
10584.23 386
10585.21 396
10586.18 395
10587.15 394
10588.12 406
10589.09 404
10590.06 403
10591.03 402
10592.00 382
10592.97 374
10593.94 382
10594.92 394
10595.89 390
10596.86 372
10597.83 396
10598.80 377
10599.77 380
10600.74 366
10601.71 327
10602.69 337
10603.66 347
10604.63 345
10605.60 380
10606.57 358
10607.54 383
10608.52 383
10609.49 397
10610.46 341
10611.43 354
10612.40 350
10613.38 367
10614.35 357
10615.32 374
10616.29 330
10617.27 357
10618.24 351
10619.21 391
10620.18 365
10621.15 374
10622.13 388
10623.10 353
10624.07 374
10625.04 376
10626.02 384
10626.99 371
10627.96 401
10628.94 411
10629.91 416
10630.88 426
10631.85 393
10632.83 422
10633.80 408
10634.77 423
10635.75 452
10636.72 415
10637.69 431
10638.67 425
10639.64 389
10640.61 425
10641.59 409
10642.56 369
10643.53 399
10644.51 382
10645.48 387
10646.45 394
10647.43 348
10648.40 363
10649.37 371
10650.35 361
10651.32 383
10652.30 362
10653.27 404
10654.24 348
10655.22 370
10656.19 360
10657.16 361
10658.14 360
10659.11 377
10660.09 340
10661.06 352
10662.04 358
10663.01 341
10663.98 344
10664.96 346
10665.93 367
10666.91 384
10667.88 374
10668.86 406
10669.83 352
10670.81 346
10671.78 380
10672.76 373
10673.73 383
10674.71 376
10675.68 372
10676.66 386
10677.63 389
10678.61 395
10679.58 360
10680.56 345
10681.53 391
10682.51 366
10683.48 346
10684.46 340
10685.43 329
10686.41 365
10687.38 357
10688.36 328
10689.33 356
10690.31 367
10691.28 370
10692.26 358
10693.24 328
10694.21 335
10695.19 363
10696.16 365
10697.14 342
10698.12 331
10699.09 330
10700.07 332
10701.04 328
10702.02 356
10703.00 335
10703.97 345
10704.95 358
10705.92 335
10706.90 357
10707.88 371
10708.85 333
10709.83 348
10710.81 355
10711.78 369
10712.76 354
10713.74 349
10714.71 358
10715.69 353
10716.67 356
10717.64 371
10718.62 352
10719.60 348
10720.57 331
10721.55 345
10722.53 352
10723.50 331
10724.48 347
10725.46 356
10726.44 353
10727.41 335
10728.39 360
10729.37 362
10730.35 344
10731.32 349
10732.30 335
10733.28 352
10734.26 339
10735.23 365
10736.21 355
10737.19 358
10738.17 336
10739.14 371
10740.12 346
10741.10 323
10742.08 340
10743.06 349
10744.03 345
10745.01 368
10745.99 351
10746.97 330
10747.95 315
10748.92 347
10749.90 360
10750.88 396
10751.86 342
10752.84 366
10753.82 358
10754.79 371
10755.77 342
10756.75 331
10757.73 347
10758.71 330
10759.69 337
10760.67 322
10761.65 361
10762.62 333
10763.60 372
10764.58 388
10765.56 389
10766.54 382
10767.52 393
10768.50 387
10769.48 378
10770.46 358
10771.44 378
10772.42 372
10773.39 366
10774.37 374
10775.35 376
10776.33 358
10777.31 363
10778.29 349
10779.27 343
10780.25 354
10781.23 345
10782.21 359
10783.19 358
10784.17 351
10785.15 360
10786.13 368
10787.11 370
10788.09 366
10789.07 343
10790.05 368
10791.03 340
10792.01 359
10792.99 352
10793.97 359
10794.95 354
10795.93 346
10796.91 315
10797.89 343
10798.87 343
10799.85 326
10800.83 333
10801.82 347
10802.80 353
10803.78 335
10804.76 349
10805.74 332
10806.72 346
10807.70 322
10808.68 343
10809.66 366
10810.64 367
10811.62 328
10812.61 368
10813.59 334
10814.57 311
10815.55 337
10816.53 359
10817.51 352
10818.49 334
10819.47 329
10820.46 350
10821.44 326
10822.42 385
10823.40 355
10824.38 358
10825.36 350
10826.35 341
10827.33 385
10828.31 359
10829.29 354
10830.27 332
10831.25 370
10832.24 359
10833.22 360
10834.20 354
10835.18 335
10836.17 375
10837.15 349
10838.13 353
10839.11 335
10840.09 357
10841.08 348
10842.06 359
10843.04 350
10844.02 326
10845.01 372
10845.99 362
10846.97 348
10847.96 340
10848.94 362
10849.92 379
10850.90 361
10851.89 364
10852.87 394
10853.85 355
10854.84 366
10855.82 346
10856.80 365
10857.78 349
10858.77 346
10859.75 359
10860.73 388
10861.72 376
10862.70 374
10863.68 392
10864.67 358
10865.65 351
10866.64 342
10867.62 360
10868.60 362
10869.59 356
10870.57 357
10871.55 374
10872.54 363
10873.52 380
10874.51 391
10875.49 376
10876.47 391
10877.46 404
10878.44 407
10879.43 374
10880.41 366
10881.39 366
10882.38 422
10883.36 381
10884.35 361
10885.33 352
10886.32 362
10887.30 372
10888.29 365
10889.27 394
10890.25 400
10891.24 390
10892.22 388
10893.21 392
10894.19 383
10895.18 375
10896.16 397
10897.15 407
10898.13 391
10899.12 387
10900.10 391
10901.09 391
10902.07 420
10903.06 429
10904.04 390
10905.03 391
10906.01 386
10907.00 396
10907.99 413
10908.97 438
10909.96 418
10910.94 410
10911.93 441
10912.91 445
10913.90 464
10914.88 424
10915.87 426
10916.86 427
10917.84 406
10918.83 418
10919.81 413
10920.80 424
10921.79 414
10922.77 429
10923.76 421
10924.74 431
10925.73 437
10926.72 432
10927.70 446
10928.69 470
10929.68 460
10930.66 453
10931.65 413
10932.64 467
10933.62 427
10934.61 462
10935.60 487
10936.58 499
10937.57 465
10938.56 468
10939.54 491
10940.53 472
10941.52 502
10942.50 501
10943.49 493
10944.48 514
10945.47 514
10946.45 558
10947.44 553
10948.43 534
10949.41 560
10950.40 530
10951.39 535
10952.38 608
10953.36 596
10954.35 639
10955.34 630
10956.33 610
10957.31 626
10958.30 621
10959.29 611
10960.28 529
10961.27 506
10962.25 555
10963.24 555
10964.23 547
10965.22 527
10966.21 476
10967.19 499
10968.18 514
10969.17 538
10970.16 513
10971.15 521
10972.13 497
10973.12 504
10974.11 506
10975.10 532
10976.09 504
10977.08 524
10978.07 544
10979.05 544
10980.04 582
10981.03 553
10982.02 531
10983.01 563
10984.00 588
10984.99 562
10985.98 588
10986.96 623
10987.95 590
10988.94 614
10989.93 634
10990.92 656
10991.91 753
10992.90 796
10993.89 780
10994.88 831
10995.87 809
10996.86 804
10997.85 812
10998.84 785
10999.83 728
11000.82 690
11001.81 682
11002.79 651
11003.78 633
11004.77 604
11005.76 557
11006.75 548
11007.74 559
11008.73 525
11009.72 523
11010.71 511
11011.70 498
11012.69 470
11013.68 495
11014.67 487
11015.67 477
11016.66 493
11017.65 480
11018.64 458
11019.63 489
11020.62 459
11021.61 456
11022.60 457
11023.59 463
11024.58 445
11025.57 459
11026.56 448
11027.55 476
11028.54 452
11029.53 463
11030.52 468
11031.52 489
11032.51 493
11033.50 457
11034.49 453
11035.48 477
11036.47 464
11037.46 458
11038.45 432
11039.45 446
11040.44 414
11041.43 411
11042.42 445
11043.41 448
11044.40 417
11045.39 395
11046.39 392
11047.38 403
11048.37 407
11049.36 429
11050.35 394
11051.35 380
11052.34 396
11053.33 429
11054.32 407
11055.31 408
11056.31 416
11057.30 454
11058.29 445
11059.28 420
11060.27 426
11061.27 441
11062.26 412
11063.25 417
11064.24 428
11065.24 399
11066.23 394
11067.22 425
11068.21 428
11069.21 431
11070.20 408
11071.19 422
11072.19 431
11073.18 417
11074.17 407
11075.16 383
11076.16 408
11077.15 439
11078.14 420
11079.14 415
11080.13 448
11081.12 411
11082.12 399
11083.11 415
11084.10 382
11085.10 411
11086.09 403
11087.08 377
11088.08 396
11089.07 389
11090.06 395
11091.06 405
11092.05 385
11093.04 387
11094.04 394
11095.03 399
11096.03 383
11097.02 402
11098.01 384
11099.01 376
11100.00 386
11101.00 379
11101.99 363
11102.98 427
11103.98 376
11104.97 409
11105.97 396
11106.96 402
11107.96 433
11108.95 446
11109.95 405
11110.94 359
11111.93 356
11112.93 390
11113.92 395
11114.92 374
11115.91 382
11116.91 396
11117.90 401
11118.90 383
11119.89 393
11120.89 408
11121.88 447
11122.88 406
11123.87 385
11124.87 392
11125.86 398
11126.86 400
11127.85 378
11128.85 389
11129.84 420
11130.84 399
11131.84 404
11132.83 382
11133.83 391
11134.82 380
11135.82 364
11136.81 374
11137.81 401
11138.81 378
11139.80 388
11140.80 381
11141.79 390
11142.79 371
11143.79 371
11144.78 354
11145.78 387
11146.77 390
11147.77 385
11148.77 378
11149.76 396
11150.76 394
11151.75 364
11152.75 404
11153.75 369
11154.74 383
11155.74 351
11156.74 351
11157.73 364
11158.73 392
11159.73 360
11160.72 382
11161.72 368
11162.72 376
11163.71 386
11164.71 382
11165.71 380
11166.71 385
11167.70 373
11168.70 357
11169.70 345
11170.69 340
11171.69 378
11172.69 359
11173.69 373
11174.68 371
11175.68 368
11176.68 350
11177.68 359
11178.67 391
11179.67 363
11180.67 357
11181.67 348
11182.66 364
11183.66 367
11184.66 376
11185.66 363
11186.66 365
11187.65 356
11188.65 347
11189.65 362
11190.65 342
11191.65 331
11192.64 345
11193.64 366
11194.64 352
11195.64 404
11196.64 360
11197.64 367
11198.63 360
11199.63 328
11200.63 346
11201.63 368
11202.63 339
11203.63 350
11204.63 374
11205.63 385
11206.62 380
11207.62 360
11208.62 375
11209.62 375
11210.62 358
11211.62 346
11212.62 346
11213.62 323
11214.62 358
11215.62 331
11216.61 359
11217.61 369
11218.61 353
11219.61 341
11220.61 342
11221.61 336
11222.61 348
11223.61 353
11224.61 364
11225.61 358
11226.61 358
11227.61 397
11228.61 390
11229.61 355
11230.61 335
11231.61 344
11232.61 340
11233.61 356
11234.61 342
11235.61 339
11236.61 375
11237.61 377
11238.61 349
11239.61 343
11240.61 367
11241.61 358
11242.61 389
11243.61 347
11244.61 334
11245.61 369
11246.61 368
11247.61 345
11248.62 398
11249.62 373
11250.62 360
11251.62 371
11252.62 389
11253.62 338
11254.62 342
11255.62 335
11256.62 380
11257.62 349
11258.62 368
11259.63 383
11260.63 361
11261.63 363
11262.63 353
11263.63 374
11264.63 373
11265.63 355
11266.64 374
11267.64 357
11268.64 337
11269.64 385
11270.64 375
11271.64 359
11272.65 363
11273.65 392
11274.65 393
11275.65 368
11276.65 356
11277.65 386
11278.66 395
11279.66 393
11280.66 376
11281.66 360
11282.67 357
11283.67 359
11284.67 356
11285.67 364
11286.67 365
11287.68 375
11288.68 354
11289.68 381
11290.68 365
11291.69 380
11292.69 365
11293.69 370
11294.70 390
11295.70 352
11296.70 332
11297.70 369
11298.71 318
11299.71 361
11300.71 358
11301.72 347
11302.72 359
11303.72 362
11304.72 384
11305.73 368
11306.73 381
11307.73 378
11308.74 405
11309.74 400
11310.74 379
11311.75 365
11312.75 374
11313.76 384
11314.76 372
11315.76 385
11316.77 397
11317.77 344
11318.77 351
11319.78 342
11320.78 343
11321.79 353
11322.79 392
11323.79 352
11324.80 347
11325.80 315
11326.81 351
11327.81 376
11328.81 379
11329.82 361
11330.82 355
11331.83 365
11332.83 367
11333.84 368
11334.84 378
11335.85 373
11336.85 371
11337.85 383
11338.86 346
11339.86 356
11340.87 338
11341.87 362
11342.88 343
11343.88 356
11344.89 340
11345.89 336
11346.90 372
11347.90 347
11348.91 339
11349.91 341
11350.92 336
11351.92 339
11352.93 341
11353.94 342
11354.94 328
11355.95 358
11356.95 362
11357.96 372
11358.96 335
11359.97 337
11360.97 341
11361.98 331
11362.99 366
11363.99 330
11365.00 356
11366.00 332
11367.01 345
11368.02 340
11369.02 336
11370.03 377
11371.03 341
11372.04 359
11373.05 327
11374.05 341
11375.06 384
11376.06 386
11377.07 375
11378.08 356
11379.08 362
11380.09 371
11381.10 340
11382.10 346
11383.11 350
11384.12 355
11385.12 345
11386.13 374
11387.14 381
11388.14 369
11389.15 361
11390.16 342
11391.17 343
11392.17 338
11393.18 358
11394.19 345
11395.19 360
11396.20 355
11397.21 363
11398.22 364
11399.22 343
11400.23 353
11401.24 355
11402.25 371
11403.25 367
11404.26 345
11405.27 337
11406.28 331
11407.28 356
11408.29 349
11409.30 367
11410.31 388
11411.31 346
11412.32 341
11413.33 351
11414.34 354
11415.35 309
11416.35 332
11417.36 364
11418.37 352
11419.38 350
11420.39 342
11421.40 352
11422.40 373
11423.41 368
11424.42 308
11425.43 366
11426.44 368
11427.45 358
11428.46 389
11429.46 384
11430.47 364
11431.48 385
11432.49 384
11433.50 399
11434.51 360
11435.52 388
11436.53 368
11437.54 376
11438.54 408
11439.55 339
11440.56 357
11441.57 349
11442.58 382
11443.59 381
11444.60 364
11445.61 366
11446.62 396
11447.63 395
11448.64 386
11449.65 334
11450.66 350
11451.67 378
11452.68 362
11453.69 396
11454.70 379
11455.71 407
11456.72 400
11457.73 399
11458.74 388
11459.75 373
11460.76 376
11461.77 405
11462.78 370
11463.79 382
11464.80 373
11465.81 388
11466.82 386
11467.83 368
11468.84 414
11469.85 414
11470.86 410
11471.87 397
11472.88 377
11473.89 420
11474.90 383
11475.91 406
11476.92 433
11477.93 411
11478.95 374
11479.96 374
11480.97 397
11481.98 399
11482.99 379
11484.00 388
11485.01 386
11486.02 377
11487.03 379
11488.05 386
11489.06 397
11490.07 394
11491.08 407
11492.09 408
11493.10 393
11494.11 383
11495.13 385
11496.14 418
11497.15 390
11498.16 403
11499.17 435
11500.18 414
11501.20 408
11502.21 410
11503.22 390
11504.23 419
11505.24 417
11506.26 385
11507.27 430
11508.28 417
11509.29 404
11510.30 392
11511.32 430
11512.33 416
11513.34 393
11514.35 436
11515.37 445
11516.38 424
11517.39 401
11518.40 456
11519.42 425
11520.43 444
11521.44 426
11522.45 444
11523.47 424
11524.48 409
11525.49 447
11526.51 433
11527.52 451
11528.53 449
11529.55 454
11530.56 453
11531.57 465
11532.59 461
11533.60 478
11534.61 463
11535.63 463
11536.64 435
11537.65 472
11538.67 493
11539.68 479
11540.69 483
11541.71 467
11542.72 473
11543.73 457
11544.75 477
11545.76 522
11546.78 504
11547.79 501
11548.80 472
11549.82 501
11550.83 521
11551.85 526
11552.86 562
11553.87 569
11554.89 549
11555.90 562
11556.92 550
11557.93 551
11558.95 573
11559.96 578
11560.97 554
11561.99 594
11563.00 612
11564.02 572
11565.03 567
11566.05 619
11567.06 584
11568.08 651
11569.09 655
11570.11 661
11571.12 677
11572.14 718
11573.15 676
11574.17 699
11575.18 729
11576.20 749
11577.21 808
11578.23 837
11579.24 829
11580.26 813
11581.27 841
11582.29 910
11583.30 889
11584.32 868
11585.33 946
11586.35 985
11587.37 976
11588.38 1056
11589.40 1104
11590.41 1205
11591.43 1269
11592.44 1400
11593.46 1563
11594.48 1756
11595.49 1874
11596.51 2021
11597.52 2033
11598.54 2063
11599.56 2129
11600.57 2025
11601.59 1926
11602.61 1809
11603.62 1621
11604.64 1509
11605.66 1354
11606.67 1233
11607.69 1132
11608.70 1012
11609.72 914
11610.74 882
11611.75 808
11612.77 750
11613.79 744
11614.81 706
11615.82 730
11616.84 702
11617.86 658
11618.87 658
11619.89 662
11620.91 628
11621.92 645
11622.94 631
11623.96 656
11624.98 593
11625.99 603
11627.01 640
11628.03 613
11629.05 664
11630.06 646
11631.08 644
11632.10 619
11633.12 624
11634.13 684
11635.15 686
11636.17 703
11637.19 656
11638.20 684
11639.22 654
11640.24 645
11641.26 667
11642.28 590
11643.29 564
11644.31 573
11645.33 562
11646.35 525
11647.37 519
11648.39 510
11649.40 501
11650.42 483
11651.44 510
11652.46 490
11653.48 498
11654.50 515
11655.51 511
11656.53 508
11657.55 515
11658.57 542
11659.59 534
11660.61 516
11661.63 531
11662.65 497
11663.67 479
11664.68 519
11665.70 533
11666.72 544
11667.74 515
11668.76 517
11669.78 515
11670.80 572
11671.82 551
11672.84 528
11673.86 535
11674.88 550
11675.90 578
11676.92 557
11677.94 604
11678.96 578
11679.98 602
11680.99 593
11682.01 513
11683.03 537
11684.05 554
11685.07 573
11686.09 547
11687.11 522
11688.13 496
11689.15 494
11690.17 509
11691.19 526
11692.21 523
11693.24 515
11694.26 506
11695.28 506
11696.30 507
11697.32 521
11698.34 481
11699.36 503
11700.38 511
11701.40 510
11702.42 499
11703.44 506
11704.46 495
11705.48 493
11706.50 488
11707.52 497
11708.54 492
11709.57 473
11710.59 516
11711.61 499
11712.63 445
11713.65 488
11714.67 507
11715.69 500
11716.71 503
11717.73 481
11718.76 464
11719.78 465
11720.80 487
11721.82 467
11722.84 447
11723.86 425
11724.89 456
11725.91 458
11726.93 445
11727.95 427
11728.97 451
11729.99 425
11731.02 447
11732.04 434
11733.06 452
11734.08 434
11735.10 447
11736.13 464
11737.15 423
11738.17 423
11739.19 432
11740.22 473
11741.24 433
11742.26 422
11743.28 436
11744.30 475
11745.33 442
11746.35 433
11747.37 420
11748.40 426
11749.42 424
11750.44 429
11751.46 415
11752.49 438
11753.51 444
11754.53 431
11755.56 421
11756.58 416
11757.60 395
11758.62 400
11759.65 413
11760.67 390
11761.69 417
11762.72 414
11763.74 414
11764.76 384
11765.79 378
11766.81 367
11767.83 400
11768.86 407
11769.88 411
11770.91 425
11771.93 382
11772.95 402
11773.98 391
11775.00 433
11776.02 421
11777.05 427
11778.07 423
11779.10 399
11780.12 384
11781.14 410
11782.17 443
11783.19 368
11784.22 373
11785.24 419
11786.26 413
11787.29 386
11788.31 381
11789.34 368
11790.36 380
11791.39 402
11792.41 379
11793.44 379
11794.46 390
11795.49 382
11796.51 383
11797.54 387
11798.56 336
11799.59 377
11800.61 382
11801.63 366
11802.66 366
11803.69 383
11804.71 385
11805.74 400
11806.76 361
11807.79 356
11808.81 377
11809.84 368
11810.86 362
11811.89 363
11812.91 340
11813.94 367
11814.96 369
11815.99 355
11817.01 350
11818.04 380
11819.07 368
11820.09 386
11821.12 415
11822.14 376
11823.17 375
11824.20 375
11825.22 382
11826.25 365
11827.27 375
11828.30 402
11829.33 360
11830.35 368
11831.38 381
11832.40 358
11833.43 350
11834.46 364
11835.48 341
11836.51 355
11837.54 346
11838.56 387
11839.59 349
11840.62 360
11841.64 341
11842.67 364
11843.70 358
11844.72 371
11845.75 361
11846.78 354
11847.80 354
11848.83 364
11849.86 360
11850.89 351
11851.91 371
11852.94 370
11853.97 381
11854.99 362
11856.02 360
11857.05 363
11858.08 368
11859.10 373
11860.13 349
11861.16 357
11862.19 374
11863.21 366
11864.24 369
11865.27 383
11866.30 378
11867.33 365
11868.35 371
11869.38 392
11870.41 366
11871.44 369
11872.47 364
11873.49 363
11874.52 378
11875.55 367
11876.58 356
11877.61 366
11878.63 381
11879.66 388
11880.69 381
11881.72 368
11882.75 371
11883.78 374
11884.81 398
11885.83 360
11886.86 359
11887.89 366
11888.92 373
11889.95 382
11890.98 392
11892.01 379
11893.04 406
11894.06 416
11895.09 400
11896.12 409
11897.15 421
11898.18 408
11899.21 418
11900.24 417
11901.27 408
11902.30 391
11903.33 396
11904.36 387
11905.39 396
11906.42 372
11907.45 397
11908.48 418
11909.50 377
11910.53 375
11911.56 400
11912.59 426
11913.62 386
11914.65 393
11915.68 421
11916.71 401
11917.74 391
11918.77 410
11919.80 439
11920.83 419
11921.86 438
11922.89 443
11923.92 509
11924.95 505
11925.99 469
11927.02 462
11928.05 488
11929.08 478
11930.11 493
11931.14 447
11932.17 444
11933.20 424
11934.23 416
11935.26 416
11936.29 386
11937.32 408
11938.35 409
11939.38 390
11940.41 371
11941.45 396
11942.48 390
11943.51 390
11944.54 383
11945.57 374
11946.60 367
11947.63 370
11948.66 363
11949.70 352
11950.73 340
11951.76 330
11952.79 353
11953.82 388
11954.85 381
11955.88 349
11956.92 353
11957.95 354
11958.98 375
11960.01 344
11961.04 375
11962.08 354
11963.11 361
11964.14 365
11965.17 367
11966.20 341
11967.24 342
11968.27 400
11969.30 386
11970.33 373
11971.36 322
11972.40 392
11973.43 426
11974.46 379
11975.49 375
11976.53 386
11977.56 376
11978.59 375
11979.62 348
11980.66 368
11981.69 377
11982.72 359
11983.76 370
11984.79 381
11985.82 367
11986.85 362
11987.89 384
11988.92 357
11989.95 362
11990.99 382
11992.02 382
11993.05 380
11994.09 356
11995.12 347
11996.15 383
11997.19 357
11998.22 373
11999.25 382
12000.29 370
12001.32 369
12002.35 384
12003.39 390
12004.42 379
12005.46 371
12006.49 394
12007.52 429
12008.56 433
12009.59 392
12010.63 405
12011.66 398
12012.69 408
12013.73 410
12014.76 398
12015.80 407
12016.83 417
12017.86 408
12018.90 398
12019.93 406
12020.97 397
12022.00 405
12023.04 390
12024.07 356
12025.11 373
12026.14 361
12027.18 371
12028.21 372
12029.25 384
12030.28 405
12031.32 426
12032.35 377
12033.39 368
12034.42 360
12035.46 345
12036.49 379
12037.53 379
12038.56 406
12039.60 360
12040.63 371
12041.67 399
12042.70 360
12043.74 385
12044.77 390
12045.81 376
12046.84 363
12047.88 392
12048.92 373
12049.95 364
12050.99 368
12052.02 379
12053.06 373
12054.09 362
12055.13 367
12056.17 359
12057.20 377
12058.24 354
12059.27 313
12060.31 380
12061.35 407
12062.38 365
12063.42 371
12064.46 373
12065.49 368
12066.53 370
12067.56 354
12068.60 365
12069.64 401
12070.67 357
12071.71 366
12072.75 397
12073.78 369
12074.82 386
12075.86 390
12076.89 376
12077.93 391
12078.97 380
12080.01 387
12081.04 376
12082.08 388
12083.12 397
12084.15 375
12085.19 396
12086.23 366
12087.27 395
12088.30 384
12089.34 394
12090.38 392
12091.41 383
12092.45 401
12093.49 399
12094.53 423
12095.57 419
12096.60 432
12097.64 394
12098.68 429
12099.72 455
12100.75 436
12101.79 414
12102.83 414
12103.87 420
12104.91 422
12105.94 403
12106.98 371
12108.02 398
12109.06 369
12110.10 361
12111.14 359
12112.17 389
12113.21 364
12114.25 352
12115.29 343
12116.33 331
12117.37 353
12118.40 358
12119.44 343
12120.48 342
12121.52 355
12122.56 393
12123.60 346
12124.64 331
12125.68 324
12126.72 339
12127.75 357
12128.79 318
12129.83 347
12130.87 352
12131.91 361
12132.95 333
12133.99 346
12135.03 331
12136.07 344
12137.11 352
12138.15 340
12139.19 345
12140.23 331
12141.27 345
12142.31 336
12143.35 337
12144.38 311
12145.42 330
12146.46 327
12147.50 360
12148.54 317
12149.58 320
12150.62 330
12151.66 323
12152.70 319
12153.74 318
12154.78 318
12155.82 308
12156.87 319
12157.91 303
12158.95 349
12159.99 317
12161.03 319
12162.07 325
12163.11 322
12164.15 327
12165.19 328
12166.23 324
12167.27 314
12168.31 339
12169.35 317
12170.39 333
12171.43 329
12172.47 337
12173.52 310
12174.56 338
12175.60 322
12176.64 320
12177.68 381
12178.72 348
12179.76 313
12180.80 314
12181.85 312
12182.89 305
12183.93 334
12184.97 329
12186.01 348
12187.05 333
12188.09 340
12189.14 329
12190.18 323
12191.22 318
12192.26 338
12193.30 319
12194.34 336
12195.39 362
12196.43 332
12197.47 339
12198.51 304
12199.55 295
12200.60 329
12201.64 325
12202.68 328
12203.72 340
12204.77 340
12205.81 314
12206.85 324
12207.89 336
12208.94 301
12209.98 314
12211.02 331
12212.06 316
12213.11 313
12214.15 316
12215.19 355
12216.23 335
12217.28 324
12218.32 335
12219.36 345
12220.41 330
12221.45 344
12222.49 295
12223.54 325
12224.58 337
12225.62 303
12226.66 335
12227.71 310
12228.75 334
12229.79 339
12230.84 327
12231.88 330
12232.93 349
12233.97 330
12235.01 329
12236.06 375
12237.10 344
12238.14 325
12239.19 330
12240.23 333
12241.28 342
12242.32 331
12243.36 332
12244.41 369
12245.45 336
12246.50 339
12247.54 319
12248.58 355
12249.63 331
12250.67 347
12251.72 311
12252.76 287
12253.80 320
12254.85 361
12255.89 311
12256.94 316
12257.98 317
12259.03 330
12260.07 327
12261.12 355
12262.16 337
12263.21 347
12264.25 324
12265.30 305
12266.34 322
12267.39 293
12268.43 318
12269.48 318
12270.52 309
12271.57 282
12272.61 304
12273.66 289
12274.70 292
12275.75 285
12276.79 339
12277.84 307
12278.88 300
12279.93 331
12280.98 300
12282.02 307
12283.07 308
12284.11 293
12285.16 293
12286.20 318
12287.25 321
12288.30 280
12289.34 286
12290.39 312
12291.43 328
12292.48 329
12293.53 285
12294.57 294
12295.62 302
12296.66 295
12297.71 307
12298.76 305
12299.80 295
12300.85 273
12301.90 307
12302.94 312
12303.99 310
12305.04 307
12306.08 303
12307.13 266
12308.18 290
12309.22 299
12310.27 296
12311.32 303
12312.36 293
12313.41 299
12314.46 289
12315.50 292
12316.55 289
12317.60 323
12318.65 312
12319.69 304
12320.74 284
12321.79 281
12322.83 288
12323.88 303
12324.93 281
12325.98 268
12327.02 276
12328.07 302
12329.12 281
12330.17 318
12331.21 302
12332.26 300
12333.31 306
12334.36 286
12335.41 292
12336.45 268
12337.50 269
12338.55 266
12339.60 282
12340.65 280
12341.69 282
12342.74 284
12343.79 244
12344.84 260
12345.89 288
12346.94 328
12347.98 278
12349.03 283
12350.08 306
12351.13 316
12352.18 308
12353.23 305
12354.28 307
12355.32 298
12356.37 280
12357.42 305
12358.47 304
12359.52 292
12360.57 293
12361.62 292
12362.67 279
12363.72 286
12364.76 300
12365.81 289
12366.86 318
12367.91 289
12368.96 298
12370.01 279
12371.06 275
12372.11 271
12373.16 286
12374.21 266
12375.26 275
12376.31 304
12377.36 281
12378.41 289
12379.46 275
12380.51 280
12381.56 296
12382.61 289
12383.66 276
12384.71 288
12385.76 291
12386.81 302
12387.86 300
12388.91 292
12389.96 269
12391.01 282
12392.06 330
12393.11 296
12394.16 294
12395.21 292
12396.26 304
12397.31 301
12398.36 308
12399.41 295
12400.46 299
12401.51 289
12402.56 292
12403.61 298
12404.66 285
12405.71 284
12406.77 311
12407.82 319
12408.87 294
12409.92 302
12410.97 310
12412.02 298
12413.07 289
12414.12 304
12415.17 273
12416.23 304
12417.28 313
12418.33 319
12419.38 287
12420.43 282
12421.48 295
12422.53 285
12423.59 307
12424.64 279
12425.69 282
12426.74 290
12427.79 308
12428.84 297
12429.90 292
12430.95 284
12432.00 303
12433.05 281
12434.10 271
12435.16 262
12436.21 287
12437.26 301
12438.31 271
12439.37 285
12440.42 290
12441.47 297
12442.52 280
12443.58 298
12444.63 295
12445.68 292
12446.73 279
12447.79 304
12448.84 288
12449.89 265
12450.94 268
12452.00 301
12453.05 298
12454.10 271
12455.16 278
12456.21 283
12457.26 295
12458.31 273
12459.37 305
12460.42 284
12461.47 283
12462.53 290
12463.58 313
12464.63 280
12465.69 278
12466.74 304
12467.79 288
12468.85 313
12469.90 318
12470.95 307
12472.01 283
12473.06 295
12474.12 295
12475.17 286
12476.22 306
12477.28 304
12478.33 292
12479.39 294
12480.44 304
12481.49 307
12482.55 272
12483.60 315
12484.66 309
12485.71 310
12486.76 302
12487.82 299
12488.87 302
12489.93 285
12490.98 318
12492.04 325
12493.09 313
12494.15 301
12495.20 303
12496.25 316
12497.31 303
12498.36 320
12499.42 320
12500.47 313
12501.53 328
12502.58 353
12503.64 329
12504.69 330
12505.75 343
12506.80 346
12507.86 356
12508.91 367
12509.97 391
12511.03 376
12512.08 445
12513.14 432
12514.19 430
12515.25 465
12516.30 466
12517.36 486
12518.41 470
12519.47 475
12520.52 460
12521.58 472
12522.64 486
12523.69 473
12524.75 459
12525.80 435
12526.86 414
12527.92 405
12528.97 399
12530.03 352
12531.08 357
12532.14 343
12533.20 350
12534.25 346
12535.31 355
12536.37 363
12537.42 324
12538.48 341
12539.54 326
12540.59 340
12541.65 311
12542.70 303
12543.76 357
12544.82 315
12545.88 318
12546.93 338
12547.99 330
12549.05 321
12550.10 319
12551.16 329
12552.22 325
12553.27 315
12554.33 325
12555.39 329
12556.45 316
12557.50 309
12558.56 341
12559.62 315
12560.67 330
12561.73 307
12562.79 326
12563.85 305
12564.90 330
12565.96 347
12567.02 323
12568.08 318
12569.14 303
12570.19 321
12571.25 329
12572.31 334
12573.37 349
12574.42 343
12575.48 342
12576.54 293
12577.60 321
12578.66 342
12579.72 352
12580.77 354
12581.83 359
12582.89 385
12583.95 361
12585.01 361
12586.07 372
12587.12 393
12588.18 370
12589.24 395
12590.30 388
12591.36 387
12592.42 394
12593.48 395
12594.53 404
12595.59 417
12596.65 450
12597.71 427
12598.77 426
12599.83 434
12600.89 445
12601.95 435
12603.01 426
12604.07 371
12605.13 397
12606.18 403
12607.24 395
12608.30 355
12609.36 353
12610.42 371
12611.48 360
12612.54 340
12613.60 323
12614.66 337
12615.72 362
12616.78 347
12617.84 333
12618.90 356
12619.96 353
12621.02 346
12622.08 371
12623.14 390
12624.20 370
12625.26 335
12626.32 332
12627.38 362
12628.44 378
12629.50 352
12630.56 354
12631.62 360
12632.68 377
12633.74 363
12634.80 343
12635.86 349
12636.92 348
12637.98 360
12639.04 332
12640.11 328
12641.17 337
12642.23 342
12643.29 341
12644.35 335
12645.41 351
12646.47 378
12647.53 350
12648.59 331
12649.65 342
12650.72 338
12651.78 324
12652.84 345
12653.90 363
12654.96 346
12656.02 315
12657.08 350
12658.14 357
12659.21 318
12660.27 325
12661.33 330
12662.39 368
12663.45 346
12664.51 353
12665.58 339
12666.64 343
12667.70 339
12668.76 327
12669.82 353
12670.89 336
12671.95 329
12673.01 356
12674.07 379
12675.13 376
12676.20 347
12677.26 391
12678.32 389
12679.38 386
12680.45 379
12681.51 370
12682.57 393
12683.63 369
12684.70 396
12685.76 387
12686.82 386
12687.88 412
12688.95 410
12690.01 415
12691.07 392
12692.14 395
12693.20 415
12694.26 427
12695.32 416
12696.39 423
12697.45 416
12698.51 416
12699.58 392
12700.64 407
12701.70 398
12702.77 412
12703.83 404
12704.89 377
12705.96 390
12707.02 375
12708.08 383
12709.15 377
12710.21 391
12711.28 399
12712.34 374
12713.40 386
12714.47 381
12715.53 369
12716.59 375
12717.66 366
12718.72 373
12719.79 347
12720.85 380
12721.92 376
12722.98 336
12724.04 345
12725.11 361
12726.17 367
12727.24 356
12728.30 350
12729.37 359
12730.43 369
12731.49 386
12732.56 366
12733.62 325
12734.69 331
12735.75 335
12736.82 345
12737.88 351
12738.95 328
12740.01 321
12741.08 335
12742.14 336
12743.21 343
12744.27 347
12745.34 340
12746.40 322
12747.47 323
12748.53 323
12749.60 355
12750.66 340
12751.73 332
12752.79 327
12753.86 341
12754.93 329
12755.99 313
12757.06 299
12758.12 307
12759.19 323
12760.25 313
12761.32 313
12762.39 343
12763.45 324
12764.52 341
12765.58 336
12766.65 299
12767.72 334
12768.78 341
12769.85 325
12770.91 324
12771.98 317
12773.05 309
12774.11 327
12775.18 319
12776.25 324
12777.31 297
12778.38 325
12779.45 294
12780.51 319
12781.58 292
12782.65 330
12783.71 306
12784.78 307
12785.85 311
12786.91 319
12787.98 330
12789.05 335
12790.11 300
12791.18 286
12792.25 310
12793.31 329
12794.38 345
12795.45 296
12796.52 307
12797.58 313
12798.65 294
12799.72 305
12800.79 301
12801.85 342
12802.92 303
12803.99 304
12805.06 318
12806.12 319
12807.19 299
12808.26 341
12809.33 339
12810.39 324
12811.46 315
12812.53 314
12813.60 318
12814.67 314
12815.73 303
12816.80 327
12817.87 313
12818.94 321
12820.01 324
12821.08 300
12822.14 322
12823.21 316
12824.28 335
12825.35 311
12826.42 296
12827.49 322
12828.55 317
12829.62 289
12830.69 312
12831.76 287
12832.83 315
12833.90 304
12834.97 309
12836.04 306
12837.11 293
12838.17 316
12839.24 307
12840.31 331
12841.38 297
12842.45 316
12843.52 316
12844.59 341
12845.66 300
12846.73 280
12847.80 306
12848.87 326
12849.94 291
12851.01 288
12852.08 306
12853.14 310
12854.21 295
12855.28 276
12856.35 303
12857.42 292
12858.49 304
12859.56 302
12860.63 310
12861.70 268
12862.77 270
12863.84 297
12864.91 290
12865.98 281
12867.05 288
12868.12 275
12869.19 292
12870.26 284
12871.34 294
12872.41 275
12873.48 275
12874.55 284
12875.62 267
12876.69 294
12877.76 276
12878.83 295
12879.90 256
12880.97 292
12882.04 291
12883.11 284
12884.18 270
12885.25 247
12886.33 275
12887.40 266
12888.47 282
12889.54 277
12890.61 269
12891.68 253
12892.75 274
12893.82 263
12894.89 255
12895.97 274
12897.04 306
12898.11 266
12899.18 259
12900.25 243
12901.32 298
12902.40 274
12903.47 274
12904.54 296
12905.61 268
12906.68 262
12907.75 283
12908.83 275
12909.90 268
12910.97 267
12912.04 284
12913.11 279
12914.19 261
12915.26 248
12916.33 245
12917.40 272
12918.48 236
12919.55 244
12920.62 268
12921.69 263
12922.77 271
12923.84 266
12924.91 274
12925.98 259
12927.06 255
12928.13 276
12929.20 259
12930.27 275
12931.35 284
12932.42 258
12933.49 281
12934.57 273
12935.64 280
12936.71 278
12937.79 262
12938.86 262
12939.93 232
12941.01 263
12942.08 241
12943.15 259
12944.23 261
12945.30 278
12946.37 247
12947.45 258
12948.52 260
12949.59 262
12950.67 253
12951.74 250
12952.81 279
12953.89 280
12954.96 258
12956.04 262
12957.11 252
12958.18 271
12959.26 276
12960.33 286
12961.41 277
12962.48 252
12963.55 268
12964.63 256
12965.70 268
12966.78 272
12967.85 255
12968.93 263
12970.00 269
12971.07 253
12972.15 248
12973.22 262
12974.30 281
12975.37 279
12976.45 281
12977.52 261
12978.60 250
12979.67 259
12980.75 264
12981.82 246
12982.90 265
12983.97 289
12985.05 264
12986.12 253
12987.20 254
12988.27 269
12989.35 255
12990.42 275
12991.50 244
12992.57 262
12993.65 269
12994.73 254
12995.80 250
12996.88 242
12997.95 268
12999.03 252
13000.10 276
13001.18 266
13002.25 260
13003.33 263
13004.41 249
13005.48 280
13006.56 272
13007.63 255
13008.71 259
13009.79 267
13010.86 257
13011.94 282
13013.02 277
13014.09 261
13015.17 276
13016.24 286
13017.32 274
13018.40 270
13019.47 281
13020.55 256
13021.63 297
13022.70 254
13023.78 263
13024.86 264
13025.93 291
13027.01 288
13028.09 246
13029.16 256
13030.24 239
13031.32 233
13032.40 283
13033.47 266
13034.55 260
13035.63 279
13036.70 268
13037.78 271
13038.86 272
13039.94 257
13041.01 242
13042.09 270
13043.17 278
13044.25 295
13045.32 268
13046.40 263
13047.48 292
13048.56 271
13049.63 266
13050.71 242
13051.79 249
13052.87 240
13053.95 253
13055.02 272
13056.10 260
13057.18 239
13058.26 250
13059.34 267
13060.41 278
13061.49 251
13062.57 259
13063.65 265
13064.73 273
13065.81 255
13066.88 285
13067.96 262
13069.04 248
13070.12 259
13071.20 269
13072.28 251
13073.36 250
13074.43 264
13075.51 250
13076.59 266
13077.67 243
13078.75 240
13079.83 264
13080.91 270
13081.99 256
13083.07 263
13084.15 264
13085.23 262
13086.30 263
13087.38 255
13088.46 256
13089.54 260
13090.62 269
13091.70 251
13092.78 239
13093.86 237
13094.94 261
13096.02 242
13097.10 245
13098.18 252
13099.26 260
13100.34 250
13101.42 256
13102.50 256
13103.58 233
13104.66 261
13105.74 235
13106.82 271
13107.90 266
13108.98 280
13110.06 258
13111.14 256
13112.22 251
13113.30 244
13114.38 279
13115.46 285
13116.54 248
13117.62 244
13118.70 266
13119.78 248
13120.86 264
13121.95 261
13123.03 261
13124.11 243
13125.19 250
13126.27 257
13127.35 258
13128.43 252
13129.51 265
13130.59 261
13131.67 245
13132.76 257
13133.84 238
13134.92 234
13136.00 260
13137.08 250
13138.16 247
13139.24 259
13140.32 231
13141.41 246
13142.49 271
13143.57 246
13144.65 231
13145.73 241
13146.81 245
13147.90 275
13148.98 239
13150.06 231
13151.14 260
13152.22 246
13153.31 242
13154.39 247
13155.47 282
13156.55 252
13157.63 252
13158.72 222
13159.80 239
13160.88 245
13161.96 261
13163.05 242
13164.13 261
13165.21 244
13166.29 252
13167.38 235
13168.46 239
13169.54 258
13170.62 248
13171.71 264
13172.79 249
13173.87 230
13174.96 234
13176.04 239
13177.12 258
13178.20 265
13179.29 261
13180.37 239
13181.45 248
13182.54 258
13183.62 239
13184.70 251
13185.79 246
13186.87 251
13187.95 252
13189.04 264
13190.12 243
13191.20 225
13192.29 252
13193.37 243
13194.46 231
13195.54 256
13196.62 270
13197.71 248
13198.79 241
13199.88 238
13200.96 261
13202.04 234
13203.13 277
13204.21 260
13205.30 236
13206.38 247
13207.46 232
13208.55 235
13209.63 249
13210.72 262
13211.80 250
13212.89 260
13213.97 252
13215.05 250
13216.14 239
13217.22 245
13218.31 252
13219.39 262
13220.48 220
13221.56 211
13222.65 227
13223.73 229
13224.82 249
13225.90 247
13226.99 251
13228.07 244
13229.16 240
13230.24 251
13231.33 239
13232.41 266
13233.50 267
13234.58 247
13235.67 246
13236.76 263
13237.84 242
13238.93 241
13240.01 255
13241.10 255
13242.18 245
13243.27 240
13244.35 223
13245.44 240
13246.53 256
13247.61 232
13248.70 235
13249.78 259
13250.87 266
13251.96 267
13253.04 254
13254.13 235
13255.21 238
13256.30 248
13257.39 230
13258.47 235
13259.56 227
13260.65 257
13261.73 242
13262.82 248
13263.91 265
13264.99 259
13266.08 248
13267.17 240
13268.25 252
13269.34 225
13270.43 222
13271.51 267
13272.60 257
13273.69 274
13274.77 242
13275.86 246
13276.95 238
13278.04 258
13279.12 238
13280.21 248
13281.30 262
13282.38 239
13283.47 258
13284.56 272
13285.65 252
13286.73 245
13287.82 245
13288.91 247
13290.00 252
13291.08 259
13292.17 261
13293.26 242
13294.35 245
13295.44 264
13296.52 302
13297.61 250
13298.70 265
13299.79 265
13300.88 248
13301.96 281
13303.05 264
13304.14 273
13305.23 273
13306.32 289
13307.41 280
13308.49 263
13309.58 275
13310.67 276
13311.76 274
13312.85 256
13313.94 273
13315.02 268
13316.11 258
13317.20 256
13318.29 309
13319.38 290
13320.47 272
13321.56 283
13322.65 266
13323.74 257
13324.82 228
13325.91 270
13327.00 267
13328.09 266
13329.18 284
13330.27 252
13331.36 258
13332.45 268
13333.54 280
13334.63 261
13335.72 270
13336.81 274
13337.90 267
13338.99 262
13340.08 253
13341.17 267
13342.26 260
13343.35 273
13344.44 281
13345.53 268
13346.61 264
13347.70 260
13348.79 300
13349.89 282
13350.98 296
13352.07 300
13353.16 284
13354.25 285
13355.34 270
13356.43 309
13357.52 292
13358.61 266
13359.70 298
13360.79 298
13361.88 287
13362.97 290
13364.06 279
13365.15 304
13366.24 289
13367.33 285
13368.42 316
13369.51 262
13370.60 286
13371.70 271
13372.79 263
13373.88 291
13374.97 271
13376.06 256
13377.15 267
13378.24 275
13379.33 254
13380.43 226
13381.52 275
13382.61 265
13383.70 255
13384.79 273
13385.88 247
13386.97 251
13388.07 262
13389.16 258
13390.25 275
13391.34 258
13392.43 271
13393.52 265
13394.62 248
13395.71 278
13396.80 275
13397.89 274
13398.98 262
13400.08 265
13401.17 251
13402.26 266
13403.35 263
13404.45 277
13405.54 279
13406.63 272
13407.72 265
13408.82 256
13409.91 252
13411.00 250
13412.09 239
13413.19 268
13414.28 268
13415.37 277
13416.46 279
13417.56 257
13418.65 261
13419.74 259
13420.84 270
13421.93 275
13423.02 247
13424.11 276
13425.21 256
13426.30 252
13427.39 232
13428.49 282
13429.58 261
13430.67 253
13431.77 255
13432.86 242
13433.95 284
13435.05 274
13436.14 243
13437.24 257
13438.33 266
13439.42 249
13440.52 270
13441.61 245
13442.70 252
13443.80 245
13444.89 268
13445.99 278
13447.08 279
13448.17 280
13449.27 291
13450.36 275
13451.46 255
13452.55 265
13453.64 282
13454.74 273
13455.83 282
13456.93 293
13458.02 276
13459.12 294
13460.21 271
13461.31 275
13462.40 257
13463.50 293
13464.59 293
13465.69 279
13466.78 280
13467.87 286
13468.97 305
13470.06 310
13471.16 278
13472.25 298
13473.35 323
13474.44 298
13475.54 292
13476.64 289
13477.73 297
13478.83 310
13479.92 301
13481.02 320
13482.11 294
13483.21 303
13484.30 317
13485.40 313
13486.49 319
13487.59 310
13488.69 316
13489.78 334
13490.88 342
13491.97 273
13493.07 305
13494.17 317
13495.26 311
13496.36 327
13497.45 318
13498.55 322
13499.65 315
13500.74 314
13501.84 303
13502.93 289
13504.03 290
13505.13 275
13506.22 277
13507.32 303
13508.42 285
13509.51 286
13510.61 272
13511.71 252
13512.80 280
13513.90 271
13515.00 283
13516.09 273
13517.19 271
13518.29 267
13519.38 268
13520.48 263
13521.58 267
13522.68 276
13523.77 260
13524.87 269
13525.97 254
13527.06 272
13528.16 266
13529.26 248
13530.36 260
13531.45 260
13532.55 257
13533.65 235
13534.75 259
13535.84 271
13536.94 249
13538.04 273
13539.14 271
13540.23 282
13541.33 256
13542.43 240
13543.53 259
13544.63 262
13545.72 255
13546.82 253
13547.92 237
13549.02 236
13550.12 252
13551.22 283
13552.31 259
13553.41 251
13554.51 244
13555.61 256
13556.71 256
13557.81 265
13558.90 264
13560.00 233
13561.10 259
13562.20 237
13563.30 264
13564.40 268
13565.50 270
13566.60 277
13567.69 263
13568.79 272
13569.89 249
13570.99 242
13572.09 269
13573.19 256
13574.29 268
13575.39 266
13576.49 246
13577.59 253
13578.69 246
13579.79 258
13580.89 259
13581.98 242
13583.08 239
13584.18 262
13585.28 237
13586.38 279
13587.48 257
13588.58 266
13589.68 290
13590.78 266
13591.88 245
13592.98 261
13594.08 257
13595.18 244
13596.28 265
13597.38 266
13598.48 277
13599.58 250
13600.68 262
13601.78 279
13602.88 265
13603.98 248
13605.08 239
13606.18 245
13607.29 262
13608.39 236
13609.49 266
13610.59 252
13611.69 251
13612.79 255
13613.89 251
13614.99 249
13616.09 261
13617.19 272
13618.29 248
13619.39 253
13620.50 256
13621.60 258
13622.70 253
13623.80 279
13624.90 267
13626.00 248
13627.10 267
13628.20 264
13629.31 269
13630.41 261
13631.51 256
13632.61 267
13633.71 258
13634.81 265
13635.91 233
13637.02 247
13638.12 278
13639.22 282
13640.32 256
13641.42 289
13642.53 269
13643.63 262
13644.73 275
13645.83 254
13646.93 263
13648.04 264
13649.14 270
13650.24 276
13651.34 257
13652.45 239
13653.55 267
13654.65 270
13655.75 248
13656.85 220
13657.96 252
13659.06 239
13660.16 266
13661.27 272
13662.37 272
13663.47 273
13664.57 266
13665.68 270
13666.78 256
13667.88 263
13668.99 280
13670.09 273
13671.19 257
13672.29 283
13673.40 246
13674.50 303
13675.60 265
13676.71 289
13677.81 266
13678.91 258
13680.02 292
13681.12 280
13682.23 268
13683.33 269
13684.43 288
13685.54 261
13686.64 271
13687.74 268
13688.85 297
13689.95 279
13691.06 280
13692.16 294
13693.26 287
13694.37 303
13695.47 310
13696.58 297
13697.68 311
13698.78 306
13699.89 327
13700.99 352
13702.10 332
13703.20 336
13704.31 327
13705.41 365
13706.51 337
13707.62 365
13708.72 325
13709.83 344
13710.93 317
13712.04 314
13713.14 360
13714.25 356
13715.35 333
13716.46 292
13717.56 303
13718.67 287
13719.77 306
13720.88 301
13721.98 303
13723.09 287
13724.19 296
13725.30 267
13726.40 288
13727.51 295
13728.61 290
13729.72 291
13730.83 291
13731.93 261
13733.04 253
13734.14 288
13735.25 281
13736.35 266
13737.46 288
13738.57 292
13739.67 270
13740.78 284
13741.88 263
13742.99 269
13744.09 255
13745.20 328
13746.31 278
13747.41 303
13748.52 308
13749.63 287
13750.73 280
13751.84 300
13752.94 300
13754.05 295
13755.16 307
13756.26 266
13757.37 294
13758.48 279
13759.58 300
13760.69 268
13761.80 314
13762.90 298
13764.01 324
13765.12 313
13766.22 306
13767.33 303
13768.44 317
13769.55 296
13770.65 281
13771.76 294
13772.87 284
13773.97 287
13775.08 266
13776.19 284
13777.30 263
13778.40 285
13779.51 282
13780.62 278
13781.73 281
13782.83 305
13783.94 274
13785.05 275
13786.16 270
13787.26 281
13788.37 292
13789.48 243
13790.59 285
13791.70 278
13792.80 299
13793.91 295
13795.02 282
13796.13 273
13797.24 305
13798.35 300
13799.45 269
13800.56 268
13801.67 288
13802.78 266
13803.89 260
13805.00 305
13806.10 290
13807.21 283
13808.32 259
13809.43 268
13810.54 247
13811.65 248
13812.76 233
13813.86 273
13814.97 261
13816.08 268
13817.19 279
13818.30 296
13819.41 251
13820.52 254
13821.63 281
13822.74 241
13823.85 272
13824.96 235
13826.06 247
13827.17 269
13828.28 272
13829.39 257
13830.50 278
13831.61 259
13832.72 275
13833.83 242
13834.94 245
13836.05 267
13837.16 257
13838.27 278
13839.38 240
13840.49 271
13841.60 260
13842.71 263
13843.82 248
13844.93 287
13846.04 265
13847.15 270
13848.26 250
13849.37 258
13850.48 272
13851.59 264
13852.70 249
13853.81 239
13854.92 267
13856.03 259
13857.14 263
13858.25 253
13859.37 245
13860.48 255
13861.59 287
13862.70 262
13863.81 268
13864.92 239
13866.03 252
13867.14 266
13868.25 275
13869.36 243
13870.47 278
13871.59 290
13872.70 295
13873.81 289
13874.92 259
13876.03 278
13877.14 279
13878.25 302
13879.36 274
13880.48 261
13881.59 264
13882.70 303
13883.81 276
13884.92 284
13886.03 273
13887.15 276
13888.26 288
13889.37 289
13890.48 265
13891.59 262
13892.71 276
13893.82 285
13894.93 269
13896.04 265
13897.15 274
13898.27 276
13899.38 263
13900.49 254
13901.60 256
13902.72 254
13903.83 260
13904.94 282
13906.05 253
13907.17 277
13908.28 244
13909.39 242
13910.50 235
13911.62 238
13912.73 256
13913.84 266
13914.95 271
13916.07 262
13917.18 247
13918.29 268
13919.41 250
13920.52 269
13921.63 286
13922.75 230
13923.86 224
13924.97 232
13926.09 253
13927.20 248
13928.31 251
13929.43 251
13930.54 237
13931.65 239
13932.77 258
13933.88 242
13934.99 258
13936.11 257
13937.22 228
13938.34 266
13939.45 236
13940.56 215
13941.68 243
13942.79 227
13943.91 244
13945.02 242
13946.13 223
13947.25 246
13948.36 248
13949.48 279
13950.59 240
13951.70 238
13952.82 244
13953.93 263
13955.05 257
13956.16 245
13957.28 239
13958.39 234
13959.51 264
13960.62 249
13961.74 240
13962.85 244
13963.97 237
13965.08 243
13966.20 247
13967.31 240
13968.43 259
13969.54 252
13970.66 229
13971.77 248
13972.89 255
13974.00 264
13975.12 228
13976.23 240
13977.35 259
13978.46 241
13979.58 250
13980.69 234
13981.81 245
13982.92 240
13984.04 231
13985.16 234
13986.27 233
13987.39 216
13988.50 242
13989.62 256
13990.74 248
13991.85 241
13992.97 228
13994.08 248
13995.20 242
13996.32 234
13997.43 247
13998.55 246
13999.66 243
14000.78 247
14001.90 244
14003.01 234
14004.13 250
14005.25 261
14006.36 230
14007.48 216
14008.60 215
14009.71 242
14010.83 241
14011.95 235
14013.06 239
14014.18 249
14015.30 247
14016.41 271
14017.53 236
14018.65 252
14019.76 224
14020.88 251
14022.00 259
14023.12 280
14024.23 243
14025.35 238
14026.47 258
14027.59 247
14028.70 206
14029.82 236
14030.94 251
14032.06 245
14033.17 274
14034.29 251
14035.41 246
14036.53 234
14037.64 255
14038.76 231
14039.88 252
14041.00 232
14042.11 263
14043.23 271
14044.35 252
14045.47 252
14046.59 243
14047.71 244
14048.82 246
14049.94 246
14051.06 267
14052.18 277
14053.30 253
14054.42 255
14055.53 268
14056.65 269
14057.77 276
14058.89 277
14060.01 252
14061.13 246
14062.25 233
14063.36 279
14064.48 281
14065.60 256
14066.72 253
14067.84 267
14068.96 281
14070.08 289
14071.20 280
14072.32 295
14073.44 309
14074.55 285
14075.67 310
14076.79 278
14077.91 292
14079.03 289
14080.15 324
14081.27 325
14082.39 321
14083.51 284
14084.63 284
14085.75 309
14086.87 295
14087.99 320
14089.11 333
14090.23 312
14091.35 301
14092.47 292
14093.59 305
14094.71 314
14095.83 303
14096.95 315
14098.07 296
14099.19 309
14100.31 309
14101.43 281
14102.55 309
14103.67 295
14104.79 288
14105.91 291
14107.03 259
14108.15 247
14109.27 267
14110.39 260
14111.51 256
14112.64 258
14113.76 252
14114.88 253
14116.00 237
14117.12 261
14118.24 256
14119.36 266
14120.48 253
14121.60 256
14122.72 253
14123.85 249
14124.97 249
14126.09 266
14127.21 256
14128.33 248
14129.45 264
14130.57 257
14131.70 240
14132.82 257
14133.94 268
14135.06 275
14136.18 258
14137.30 245
14138.43 242
14139.55 255
14140.67 244
14141.79 229
14142.91 253
14144.03 234
14145.16 265
14146.28 243
14147.40 207
14148.52 223
14149.65 243
14150.77 246
14151.89 233
14153.01 239
14154.13 261
14155.26 240
14156.38 248
14157.50 232
14158.62 272
14159.75 232
14160.87 236
14161.99 269
14163.12 247
14164.24 233
14165.36 233
14166.48 247
14167.61 235
14168.73 235
14169.85 248
14170.98 237
14172.10 225
14173.22 236
14174.35 244
14175.47 229
14176.59 243
14177.72 252
14178.84 245
14179.96 213
14181.09 246
14182.21 214
14183.33 234
14184.46 243
14185.58 249
14186.70 227
14187.83 214
14188.95 216
14190.07 207
14191.20 214
14192.32 217
14193.45 227
14194.57 245
14195.69 235
14196.82 223
14197.94 233
14199.07 227
14200.19 235
14201.32 240
14202.44 249
14203.56 227
14204.69 215
14205.81 218
14206.94 248
14208.06 220
14209.19 219
14210.31 229
14211.44 239
14212.56 234
14213.69 230
14214.81 226
14215.93 215
14217.06 233
14218.18 246
14219.31 221
14220.43 221
14221.56 202
14222.68 211
14223.81 239
14224.94 209
14226.06 240
14227.19 208
14228.31 226
14229.44 248
14230.56 220
14231.69 217
14232.81 226
14233.94 251
14235.06 244
14236.19 237
14237.32 237
14238.44 239
14239.57 230
14240.69 222
14241.82 241
14242.94 203
14244.07 221
14245.20 248
14246.32 240
14247.45 219
14248.57 212
14249.70 227
14250.83 216
14251.95 209
14253.08 219
14254.21 213
14255.33 219
14256.46 215
14257.59 223
14258.71 220
14259.84 199
14260.97 228
14262.09 224
14263.22 214
14264.35 233
14265.47 206
14266.60 242
14267.73 240
14268.85 205
14269.98 225
14271.11 214
14272.23 227
14273.36 194
14274.49 226
14275.62 234
14276.74 246
14277.87 209
14279.00 195
14280.12 232
14281.25 205
14282.38 217
14283.51 233
14284.63 209
14285.76 223
14286.89 209
14288.02 215
14289.15 180
14290.27 215
14291.40 214
14292.53 220
14293.66 253
14294.78 195
14295.91 219
14297.04 213
14298.17 235
14299.30 217
14300.42 221
14301.55 210
14302.68 205
14303.81 260
14304.94 222
14306.07 203
14307.19 210
14308.32 220
14309.45 235
14310.58 199
14311.71 198
14312.84 221
14313.97 224
14315.10 229
14316.22 213
14317.35 187
14318.48 214
14319.61 234
14320.74 239
14321.87 210
14323.00 202
14324.13 188
14325.26 201
14326.39 214
14327.51 217
14328.64 209
14329.77 220
14330.90 228
14332.03 228
14333.16 215
14334.29 227
14335.42 211
14336.55 223
14337.68 204
14338.81 214
14339.94 229
14341.07 224
14342.20 217
14343.33 214
14344.46 207
14345.59 208
14346.72 203
14347.85 215
14348.98 208
14350.11 205
14351.24 233
14352.37 212
14353.50 232
14354.63 228
14355.76 225
14356.89 200
14358.02 223
14359.15 220
14360.28 228
14361.41 217
14362.54 203
14363.67 225
14364.80 211
14365.94 215
14367.07 194
14368.20 242
14369.33 207
14370.46 221
14371.59 217
14372.72 200
14373.85 196
14374.98 205
14376.11 222
14377.25 216
14378.38 205
14379.51 216
14380.64 217
14381.77 202
14382.90 222
14384.03 213
14385.16 203
14386.30 194
14387.43 229
14388.56 231
14389.69 227
14390.82 226
14391.95 216
14393.09 211
14394.22 224
14395.35 205
14396.48 213
14397.61 218
14398.75 222
14399.88 234
14401.01 212
14402.14 240
14403.27 213
14404.41 194
14405.54 199
14406.67 204
14407.80 233
14408.94 231
14410.07 207
14411.20 200
14412.33 213
14413.47 202
14414.60 214
14415.73 218
14416.87 234
14418.00 222
14419.13 225
14420.26 228
14421.40 235
14422.53 207
14423.66 217
14424.80 217
14425.93 223
14427.06 205
14428.20 209
14429.33 230
14430.46 222
14431.59 217
14432.73 210
14433.86 205
14435.00 207
14436.13 221
14437.26 212
14438.40 229
14439.53 211
14440.66 221
14441.80 199
14442.93 198
14444.06 217
14445.20 203
14446.33 227
14447.47 204
14448.60 194
14449.73 188
14450.87 226
14452.00 229
14453.14 221
14454.27 212
14455.41 212
14456.54 221
14457.67 216
14458.81 217
14459.94 217
14461.08 219
14462.21 244
14463.35 227
14464.48 218
14465.62 235
14466.75 240
14467.89 216
14469.02 216
14470.15 221
14471.29 235
14472.42 238
14473.56 240
14474.69 256
14475.83 247
14476.96 241
14478.10 201
14479.24 234
14480.37 220
14481.51 250
14482.64 224
14483.78 236
14484.91 252
14486.05 225
14487.18 221
14488.32 218
14489.45 239
14490.59 236
14491.73 226
14492.86 227
14494.00 240
14495.13 233
14496.27 234
14497.40 246
14498.54 254
14499.68 233
14500.81 248
14501.95 267
14503.08 252
14504.22 249
14505.36 228
14506.49 255
14507.63 250
14508.77 264
14509.90 268
14511.04 249
14512.18 262
14513.31 274
14514.45 267
14515.58 257
14516.72 249
14517.86 249
14519.00 243
14520.13 270
14521.27 249
14522.41 242
14523.54 251
14524.68 253
14525.82 234
14526.95 231
14528.09 242
14529.23 232
14530.37 237
14531.50 248
14532.64 242
14533.78 234
14534.91 245
14536.05 248
14537.19 215
14538.33 222
14539.46 221
14540.60 224
14541.74 221
14542.88 231
14544.02 232
14545.15 247
14546.29 219
14547.43 239
14548.57 227
14549.70 214
14550.84 217
14551.98 235
14553.12 235
14554.26 223
14555.39 207
14556.53 239
14557.67 213
14558.81 202
14559.95 199
14561.09 216
14562.22 230
14563.36 186
14564.50 231
14565.64 215
14566.78 220
14567.92 224
14569.06 200
14570.20 223
14571.33 217
14572.47 233
14573.61 216
14574.75 238
14575.89 214
14577.03 243
14578.17 232
14579.31 220
14580.45 211
14581.59 236
14582.72 221
14583.86 231
14585.00 217
14586.14 213
14587.28 232
14588.42 224
14589.56 223
14590.70 222
14591.84 217
14592.98 210
14594.12 216
14595.26 239
14596.40 228
14597.54 221
14598.68 230
14599.82 231
14600.96 226
14602.10 217
14603.24 257
14604.38 226
14605.52 220
14606.66 204
14607.80 230
14608.94 213
14610.08 227
14611.22 250
14612.36 251
14613.50 242
14614.64 219
14615.78 237
14616.92 230
14618.06 232
14619.20 242
14620.34 251
14621.49 235
14622.63 241
14623.77 223
14624.91 244
14626.05 213
14627.19 235
14628.33 231
14629.47 215
14630.61 198
14631.75 231
14632.90 246
14634.04 228
14635.18 221
14636.32 213
14637.46 214
14638.60 229
14639.74 211
14640.88 210
14642.03 221
14643.17 201
14644.31 249
14645.45 233
14646.59 206
14647.73 217
14648.88 214
14650.02 219
14651.16 210
14652.30 232
14653.44 220
14654.59 242
14655.73 222
14656.87 200
14658.01 197
14659.16 215
14660.30 199
14661.44 210
14662.58 207
14663.72 214
14664.87 222
14666.01 205
14667.15 206
14668.29 215
14669.44 209
14670.58 193
14671.72 218
14672.87 202
14674.01 181
14675.15 198
14676.29 194
14677.44 204
14678.58 202
14679.72 193
14680.87 224
14682.01 199
14683.15 181
14684.30 206
14685.44 209
14686.58 188
14687.73 185
14688.87 209
14690.01 199
14691.16 203
14692.30 178
14693.44 213
14694.59 190
14695.73 206
14696.87 198
14698.02 198
14699.16 210
14700.30 196
14701.45 208
14702.59 194
14703.74 178
14704.88 177
14706.02 200
14707.17 204
14708.31 195
14709.46 201
14710.60 199
14711.75 209
14712.89 199
14714.03 194
14715.18 212
14716.32 198
14717.47 198
14718.61 190
14719.76 196
14720.90 211
14722.05 184
14723.19 184
14724.34 173
14725.48 192
14726.63 192
14727.77 228
14728.92 183
14730.06 221
14731.21 213
14732.35 212
14733.50 194
14734.64 191
14735.79 223
14736.93 188
14738.08 181
14739.22 204
14740.37 220
14741.51 172
14742.66 208
14743.80 191
14744.95 194
14746.09 179
14747.24 206
14748.39 206
14749.53 218
14750.68 198
14751.82 183
14752.97 186
14754.11 194
14755.26 187
14756.41 193
14757.55 198
14758.70 197
14759.85 182
14760.99 178
14762.14 204
14763.28 194
14764.43 182
14765.58 191
14766.72 183
14767.87 180
14769.02 194
14770.16 206
14771.31 205
14772.46 181
14773.60 198
14774.75 230
14775.90 192
14777.04 179
14778.19 193
14779.34 188
14780.48 185
14781.63 193
14782.78 186
14783.92 189
14785.07 200
14786.22 190
14787.37 201
14788.51 173
14789.66 164
14790.81 197
14791.96 200
14793.10 183
14794.25 187
14795.40 167
14796.54 195
14797.69 180
14798.84 211
14799.99 196
14801.14 208
14802.28 177
14803.43 202
14804.58 212
14805.73 186
14806.88 186
14808.02 189
14809.17 208
14810.32 186
14811.47 172
14812.62 170
14813.76 190
14814.91 186
14816.06 192
14817.21 182
14818.36 191
14819.51 187
14820.65 196
14821.80 185
14822.95 178
14824.10 183
14825.25 189
14826.40 169
14827.55 186
14828.69 167
14829.84 184
14830.99 187
14832.14 212
14833.29 200
14834.44 185
14835.59 185
14836.74 179
14837.89 193
14839.04 188
14840.19 189
14841.33 173
14842.48 200
14843.63 199
14844.78 192
14845.93 171
14847.08 170
14848.23 174
14849.38 179
14850.53 183
14851.68 180
14852.83 203
14853.98 171
14855.13 208
14856.28 202
14857.43 205
14858.58 181
14859.73 188
14860.88 176
14862.03 172
14863.18 185
14864.33 185
14865.48 197
14866.63 189
14867.78 186
14868.93 167
14870.08 199
14871.23 177
14872.38 203
14873.53 181
14874.68 183
14875.83 190
14876.98 211
14878.14 188
14879.29 181
14880.44 185
14881.59 199
14882.74 198
14883.89 184
14885.04 203
14886.19 174
14887.34 192
14888.49 191
14889.64 179
14890.80 176
14891.95 195
14893.10 193
14894.25 198
14895.40 196
14896.55 170
14897.70 182
14898.86 193
14900.01 200
14901.16 185
14902.31 164
14903.46 183
14904.61 181
14905.77 173
14906.92 164
14908.07 172
14909.22 197
14910.37 176
14911.53 187
14912.68 180
14913.83 167
14914.98 183
14916.13 192
14917.29 203
14918.44 183
14919.59 195
14920.74 197
14921.90 190
14923.05 169
14924.20 184
14925.35 189
14926.51 202
14927.66 188
14928.81 171
14929.96 177
14931.12 169
14932.27 201
14933.42 179
14934.57 186
14935.73 196
14936.88 176
14938.03 179
14939.19 167
14940.34 173
14941.49 191
14942.65 174
14943.80 193
14944.95 173
14946.11 183
14947.26 179
14948.41 180
14949.57 187
14950.72 191
14951.87 205
14953.03 177
14954.18 188
14955.33 188
14956.49 194
14957.64 180
14958.80 180
14959.95 180
14961.10 192
14962.26 200
14963.41 189
14964.57 168
14965.72 161
14966.87 167
14968.03 189
14969.18 187
14970.34 167
14971.49 186
14972.65 185
14973.80 178
14974.95 157
14976.11 187
14977.26 177
14978.42 185
14979.57 173
14980.73 206
14981.88 200
14983.04 161
14984.19 170
14985.35 180
14986.50 216
14987.66 200
14988.81 206
14989.97 207
14991.12 198
14992.28 164
14993.43 163
14994.59 191
14995.74 186
14996.90 189
14998.05 188
14999.21 186
15000.36 176
15001.52 185
15002.67 186
15003.83 184
15004.99 178
15006.14 197
15007.30 194
15008.45 184
15009.61 165
15010.76 183
15011.92 185
15013.08 186
15014.23 189
15015.39 183
15016.54 195
15017.70 177
15018.86 180
15020.01 185
15021.17 191
15022.32 194
15023.48 172
15024.64 190
15025.79 175
15026.95 172
15028.11 194
15029.26 175
15030.42 191
15031.58 207
15032.73 193
15033.89 171
15035.05 181
15036.20 191
15037.36 184
15038.52 201
15039.67 190
15040.83 184
15041.99 193
15043.15 180
15044.30 196
15045.46 178
15046.62 175
15047.77 183
15048.93 170
15050.09 178
15051.25 185
15052.40 178
15053.56 163
15054.72 185
15055.88 177
15057.03 184
15058.19 185
15059.35 189
15060.51 187
15061.66 188
15062.82 169
15063.98 171
15065.14 186
15066.30 194
15067.45 182
15068.61 161
15069.77 184
15070.93 163
15072.09 183
15073.24 177
15074.40 176
15075.56 179
15076.72 167
15077.88 205
15079.04 180
15080.20 184
15081.35 172
15082.51 179
15083.67 177
15084.83 186
15085.99 197
15087.15 168
15088.31 188
15089.46 193
15090.62 159
15091.78 178
15092.94 182
15094.10 179
15095.26 162
15096.42 174
15097.58 179
15098.74 192
15099.90 190
15101.06 160
15102.22 182
15103.37 167
15104.53 145
15105.69 179
15106.85 187
15108.01 171
15109.17 188
15110.33 175
15111.49 170
15112.65 184
15113.81 166
15114.97 196
15116.13 179
15117.29 207
15118.45 181
15119.61 199
15120.77 188
15121.93 186
15123.09 163
15124.25 190
15125.41 192
15126.57 176
15127.73 170
15128.89 171
15130.05 169
15131.21 164
15132.37 176
15133.53 168
15134.69 182
15135.86 169
15137.02 196
15138.18 178
15139.34 188
15140.50 179
15141.66 184
15142.82 172
15143.98 167
15145.14 178
15146.30 194
15147.46 193
15148.63 167
15149.79 180
15150.95 171
15152.11 193
15153.27 164
15154.43 189
15155.59 163
15156.75 179
15157.92 183
15159.08 187
15160.24 172
15161.40 192
15162.56 183
15163.72 196
15164.89 205
15166.05 181
15167.21 187
15168.37 191
15169.53 199
15170.69 192
15171.86 202
15173.02 177
15174.18 193
15175.34 183
15176.51 203
15177.67 167
15178.83 199
15179.99 170
15181.15 172
15182.32 174
15183.48 180
15184.64 185
15185.80 175
15186.97 184
15188.13 172
15189.29 192
15190.46 177
15191.62 172
15192.78 172
15193.94 195
15195.11 198
15196.27 188
15197.43 179
15198.60 169
15199.76 187
15200.92 187
15202.08 194
15203.25 184
15204.41 195
15205.57 175
15206.74 179
15207.90 179
15209.06 193
15210.23 201
15211.39 185
15212.56 184
15213.72 178
15214.88 200
15216.05 183
15217.21 193
15218.37 181
15219.54 201
15220.70 186
15221.87 194
15223.03 174
15224.19 179
15225.36 169
15226.52 181
15227.69 170
15228.85 197
15230.01 185
15231.18 166
15232.34 194
15233.51 202
15234.67 211
15235.84 181
15237.00 188
15238.16 161
15239.33 192
15240.49 174
15241.66 180
15242.82 173
15243.99 186
15245.15 170
15246.32 183
15247.48 187
15248.65 173
15249.81 159
15250.98 180
15252.14 178
15253.31 181
15254.47 184
15255.64 186
15256.80 195
15257.97 175
15259.13 188
15260.30 181
15261.46 187
15262.63 168
15263.80 189
15264.96 174
15266.13 198
15267.29 190
15268.46 179
15269.62 172
15270.79 160
15271.96 183
15273.12 170
15274.29 189
15275.45 165
15276.62 189
15277.79 169
15278.95 184
15280.12 195
15281.28 192
15282.45 201
15283.62 183
15284.78 169
15285.95 179
15287.12 174
15288.28 169
15289.45 152
15290.62 184
15291.78 193
15292.95 162
15294.12 199
15295.28 170
15296.45 191
15297.62 171
15298.78 186
15299.95 166
15301.12 183
15302.28 180
15303.45 182
15304.62 177
15305.78 182
15306.95 169
15308.12 173
15309.29 188
15310.45 177
15311.62 175
15312.79 150
15313.96 179
15315.12 193
15316.29 190
15317.46 177
15318.63 177
15319.79 173
15320.96 189
15322.13 206
15323.30 177
15324.46 169
15325.63 176
15326.80 176
15327.97 161
15329.14 187
15330.30 161
15331.47 180
15332.64 179
15333.81 186
15334.98 181
15336.14 186
15337.31 176
15338.48 163
15339.65 189
15340.82 182
15341.99 159
15343.16 180
15344.32 177
15345.49 171
15346.66 191
15347.83 176
15349.00 183
15350.17 169
15351.34 175
15352.51 167
15353.67 186
15354.84 169
15356.01 167
15357.18 189
15358.35 174
15359.52 180
15360.69 161
15361.86 198
15363.03 185
15364.20 194
15365.37 183
15366.54 184
15367.71 179
15368.87 191
15370.04 188
15371.21 194
15372.38 182
15373.55 188
15374.72 183
15375.89 188
15377.06 191
15378.23 178
15379.40 190
15380.57 180
15381.74 173
15382.91 164
15384.08 187
15385.25 169
15386.42 198
15387.59 175
15388.76 176
15389.93 188
15391.10 185
15392.27 185
15393.44 171
15394.62 179
15395.79 181
15396.96 191
15398.13 195
15399.30 171
15400.47 171
15401.64 210
15402.81 178
15403.98 216
15405.15 177
15406.32 162
15407.49 185
15408.66 191
15409.84 191
15411.01 176
15412.18 174
15413.35 197
15414.52 189
15415.69 178
15416.86 154
15418.03 183
15419.21 170
15420.38 168
15421.55 196
15422.72 189
15423.89 186
15425.06 153
15426.24 161
15427.41 167
15428.58 167
15429.75 191
15430.92 172
15432.09 179
15433.27 167
15434.44 171
15435.61 178
15436.78 174
15437.96 181
15439.13 182
15440.30 182
15441.47 177
15442.64 181
15443.82 172
15444.99 180
15446.16 163
15447.33 166
15448.51 156
15449.68 183
15450.85 181
15452.02 162
15453.20 151
15454.37 160
15455.54 169
15456.72 173
15457.89 171
15459.06 178
15460.23 154
15461.41 197
15462.58 193
15463.75 156
15464.93 173
15466.10 202
15467.27 185
15468.45 163
15469.62 192
15470.79 163
15471.97 170
15473.14 161
15474.31 174
15475.49 163
15476.66 165
15477.83 180
15479.01 168
15480.18 177
15481.36 182
15482.53 162
15483.70 159
15484.88 173
15486.05 161
15487.23 161
15488.40 182
15489.57 164
15490.75 148
15491.92 179
15493.10 194
15494.27 159
15495.44 152
15496.62 157
15497.79 156
15498.97 176
15500.14 172
15501.32 175
15502.49 175
15503.67 165
15504.84 176
15506.02 153
15507.19 158
15508.36 158
15509.54 185
15510.71 170
15511.89 166
15513.06 156
15514.24 160
15515.41 189
15516.59 161
15517.77 178
15518.94 211
15520.12 194
15521.29 182
15522.47 162
15523.64 169
15524.82 174
15525.99 177
15527.17 199
15528.34 147
15529.52 152
15530.69 174
15531.87 183
15533.05 187
15534.22 166
15535.40 167
15536.57 173
15537.75 185
15538.93 173
15540.10 189
15541.28 175
15542.45 182
15543.63 170
15544.81 188
15545.98 142
15547.16 176
15548.33 155
15549.51 159
15550.69 177
15551.86 164
15553.04 174
15554.22 180
15555.39 176
15556.57 179
15557.75 168
15558.92 189
15560.10 159
15561.28 189
15562.45 183
15563.63 177
15564.81 172
15565.99 175
15567.16 175
15568.34 167
15569.52 177
15570.69 169
15571.87 183
15573.05 187
15574.23 160
15575.40 188
15576.58 191
15577.76 167
15578.93 178
15580.11 192
15581.29 165
15582.47 183
15583.65 165
15584.82 174
15586.00 172
15587.18 167
15588.36 192
15589.53 198
15590.71 188
15591.89 185
15593.07 176
15594.25 187
15595.42 163
15596.60 187
15597.78 196
15598.96 198
15600.14 191
15601.32 190
15602.49 186
15603.67 188
15604.85 195
15606.03 200
15607.21 173
15608.39 181
15609.56 193
15610.74 190
15611.92 193
15613.10 200
15614.28 182
15615.46 188
15616.64 161
15617.82 197
15619.00 202
15620.17 200
15621.35 214
15622.53 211
15623.71 207
15624.89 188
15626.07 178
15627.25 198
15628.43 199
15629.61 177
15630.79 185
15631.97 222
15633.15 212
15634.33 203
15635.51 194
15636.69 191
15637.87 216
15639.05 189
15640.22 215
15641.40 231
15642.58 212
15643.76 202
15644.94 203
15646.12 228
15647.30 215
15648.48 202
15649.66 211
15650.85 198
15652.03 188
15653.21 187
15654.39 194
15655.57 190
15656.75 188
15657.93 192
15659.11 188
15660.29 192
15661.47 199
15662.65 191
15663.83 197
15665.01 189
15666.19 184
15667.37 183
15668.55 189
15669.73 191
15670.92 189
15672.10 191
15673.28 181
15674.46 186
15675.64 206
15676.82 205
15678.00 171
15679.18 175
15680.36 191
15681.55 187
15682.73 195
15683.91 175
15685.09 180
15686.27 201
15687.45 175
15688.63 189
15689.82 176
15691.00 191
15692.18 205
15693.36 194
15694.54 191
15695.73 196
15696.91 195
15698.09 198
15699.27 195
15700.45 156
15701.64 174
15702.82 180
15704.00 188
15705.18 169
15706.36 190
15707.55 202
15708.73 219
15709.91 189
15711.09 169
15712.28 197
15713.46 198
15714.64 198
15715.82 204
15717.01 198
15718.19 171
15719.37 181
15720.55 168
15721.74 199
15722.92 191
15724.10 202
15725.29 205
15726.47 203
15727.65 189
15728.84 200
15730.02 191
15731.20 188
15732.39 186
15733.57 216
15734.75 201
15735.94 208
15737.12 207
15738.30 206
15739.49 205
15740.67 187
15741.85 204
15743.04 223
15744.22 210
15745.40 209
15746.59 184
15747.77 193
15748.96 209
15750.14 189
15751.32 196
15752.51 194
15753.69 188
15754.88 197
15756.06 189
15757.24 201
15758.43 185
15759.61 182
15760.80 191
15761.98 169
15763.17 188
15764.35 189
15765.53 206
15766.72 198
15767.90 189
15769.09 196
15770.27 188
15771.46 196
15772.64 197
15773.83 180
15775.01 194
15776.20 196
15777.38 191
15778.57 193
15779.75 188
15780.94 175
15782.12 187
15783.31 190
15784.49 183
15785.68 173
15786.86 212
15788.05 175
15789.23 181
15790.42 186
15791.60 193
15792.79 174
15793.98 160
15795.16 183
15796.35 186
15797.53 188
15798.72 166
15799.90 171
15801.09 180
15802.28 175
15803.46 176
15804.65 204
15805.83 188
15807.02 177
15808.21 176
15809.39 168
15810.58 184
15811.76 177
15812.95 189
15814.14 177
15815.32 188
15816.51 170
15817.70 168
15818.88 152
15820.07 160
15821.26 165
15822.44 182
15823.63 176
15824.82 198
15826.00 182
15827.19 161
15828.38 177
15829.56 195
15830.75 194
15831.94 181
15833.12 189
15834.31 189
15835.50 179
15836.69 177
15837.87 181
15839.06 190
15840.25 172
15841.44 164
15842.62 193
15843.81 170
15845.00 190
15846.18 172
15847.37 188
15848.56 191
15849.75 181
15850.94 170
15852.12 182
15853.31 170
15854.50 172
15855.69 184
15856.87 175
15858.06 190
15859.25 171
15860.44 187
15861.63 163
15862.81 167
15864.00 178
15865.19 159
15866.38 175
15867.57 177
15868.76 181
15869.94 165
15871.13 174
15872.32 182
15873.51 178
15874.70 204
15875.89 183
15877.08 165
15878.26 203
15879.45 193
15880.64 208
15881.83 187
15883.02 193
15884.21 192
15885.40 191
15886.59 174
15887.78 183
15888.97 181
15890.15 182
15891.34 175
15892.53 177
15893.72 175
15894.91 166
15896.10 168
15897.29 187
15898.48 189
15899.67 186
15900.86 164
15902.05 182
15903.24 165
15904.43 187
15905.62 179
15906.81 184
15908.00 183
15909.19 181
15910.38 194
15911.57 164
15912.76 202
15913.95 184
15915.14 150
15916.33 184
15917.52 188
15918.71 182
15919.90 181
15921.09 185
15922.28 185
15923.47 181
15924.66 189
15925.85 181
15927.04 202
15928.23 180
15929.42 192
15930.61 179
15931.80 169
15932.99 184
15934.18 175
15935.38 186
15936.57 174
15937.76 179
15938.95 177
15940.14 172
15941.33 160
15942.52 177
15943.71 185
15944.90 175
15946.10 174
15947.29 167
15948.48 171
15949.67 174
15950.86 179
15952.05 181
15953.24 181
15954.44 178
15955.63 184
15956.82 176
15958.01 187
15959.20 160
15960.39 161
15961.59 157
15962.78 165
15963.97 168
15965.16 167
15966.35 162
15967.55 164
15968.74 187
15969.93 165
15971.12 179
15972.31 160
15973.51 144
15974.70 159
15975.89 161
15977.08 163
15978.28 174
15979.47 164
15980.66 181
15981.85 152
15983.05 182
15984.24 177
15985.43 151
15986.62 161
15987.82 172
15989.01 183
15990.20 166
15991.40 167
15992.59 154
15993.78 165
15994.98 148
15996.17 148
15997.36 154
15998.55 164
15999.75 158
16000.94 150
16002.13 148
16003.33 181
16004.52 137
16005.72 146
16006.91 142
16008.10 167
16009.30 181
16010.49 163
16011.68 167
16012.88 158
16014.07 160
16015.26 178
16016.46 158
16017.65 167
16018.85 178
16020.04 156
16021.23 179
16022.43 165
16023.62 166
16024.82 182
16026.01 161
16027.21 145
16028.40 171
16029.59 175
16030.79 158
16031.98 145
16033.18 159
16034.37 156
16035.57 159
16036.76 158
16037.96 163
16039.15 161
16040.35 168
16041.54 161
16042.73 153
16043.93 158
16045.12 169
16046.32 171
16047.51 162
16048.71 158
16049.91 158
16051.10 165
16052.30 179
16053.49 141
16054.69 178
16055.88 182
16057.08 159
16058.27 161
16059.47 163
16060.66 154
16061.86 159
16063.05 181
16064.25 146
16065.45 163
16066.64 158
16067.84 161
16069.03 163
16070.23 148
16071.42 147
16072.62 161
16073.82 164
16075.01 149
16076.21 147
16077.41 150
16078.60 167
16079.80 156
16080.99 159
16082.19 160
16083.39 163
16084.58 172
16085.78 162
16086.98 154
16088.17 155
16089.37 142
16090.57 188
16091.76 170
16092.96 142
16094.16 152
16095.35 136
16096.55 137
16097.75 157
16098.94 174
16100.14 167
16101.34 144
16102.53 160
16103.73 154
16104.93 151
16106.13 145
16107.32 141
16108.52 163
16109.72 159
16110.92 173
16112.11 159
16113.31 142
16114.51 162
16115.71 166
16116.90 145
16118.10 146
16119.30 163
16120.50 170
16121.69 161
16122.89 148
16124.09 162
16125.29 168
16126.49 159
16127.68 155
16128.88 155
16130.08 158
16131.28 166
16132.48 158
16133.67 164
16134.87 143
16136.07 146
16137.27 168
16138.47 175
16139.67 138
16140.86 166
16142.06 157
16143.26 142
16144.46 158
16145.66 149
16146.86 159
16148.06 153
16149.26 157
16150.45 152
16151.65 149
16152.85 158
16154.05 177
16155.25 170
16156.45 168
16157.65 140
16158.85 160
16160.05 171
16161.25 172
16162.45 133
16163.64 159
16164.84 152
16166.04 159
16167.24 151
16168.44 161
16169.64 157
16170.84 150
16172.04 168
16173.24 165
16174.44 153
16175.64 146
16176.84 162
16178.04 155
16179.24 146
16180.44 149
16181.64 156
16182.84 179
16184.04 164
16185.24 162
16186.44 143
16187.64 168
16188.84 149
16190.04 164
16191.24 133
16192.44 160
16193.64 168
16194.84 176
16196.04 170
16197.24 150
16198.44 147
16199.65 165
16200.85 154
16202.05 156
16203.25 169
16204.45 172
16205.65 140
16206.85 157
16208.05 159
16209.25 167
16210.45 163
16211.65 148
16212.86 166
16214.06 143
16215.26 146
16216.46 163
16217.66 153
16218.86 158
16220.06 140
16221.27 158
16222.47 154
16223.67 164
16224.87 160
16226.07 153
16227.27 171
16228.48 188
16229.68 170
16230.88 138
16232.08 176
16233.28 157
16234.48 177
16235.69 155
16236.89 159
16238.09 154
16239.29 143
16240.50 145
16241.70 156
16242.90 140
16244.10 169
16245.30 165
16246.51 139
16247.71 140
16248.91 151
16250.11 170
16251.32 172
16252.52 166
16253.72 138
16254.92 163
16256.13 174
16257.33 152
16258.53 159
16259.74 172
16260.94 171
16262.14 170
16263.35 165
16264.55 172
16265.75 151
16266.95 156
16268.16 157
16269.36 174
16270.56 178
16271.77 164
16272.97 168
16274.17 163
16275.38 158
16276.58 174
16277.79 149
16278.99 169
16280.19 162
16281.40 170
16282.60 179
16283.80 183
16285.01 174
16286.21 164
16287.42 170
16288.62 168
16289.82 163
16291.03 173
16292.23 156
16293.44 164
16294.64 150
16295.84 166
16297.05 168
16298.25 159
16299.46 178
16300.66 182
16301.87 146
16303.07 162
16304.27 165
16305.48 175
16306.68 169
16307.89 165
16309.09 174
16310.30 160
16311.50 153
16312.71 164
16313.91 163
16315.12 164
16316.32 154
16317.53 156
16318.73 142
16319.94 147
16321.14 168
16322.35 152
16323.55 155
16324.76 149
16325.96 144
16327.17 162
16328.38 169
16329.58 158
16330.79 137
16331.99 160
16333.20 151
16334.40 160
16335.61 153
16336.81 164
16338.02 155
16339.23 144
16340.43 156
16341.64 161
16342.84 151
16344.05 141
16345.26 156
16346.46 153
16347.67 140
16348.87 161
16350.08 176
16351.29 158
16352.49 163
16353.70 143
16354.91 142
16356.11 154
16357.32 158
16358.53 158
16359.73 149
16360.94 162
16362.15 149
16363.35 147
16364.56 134
16365.77 155
16366.97 147
16368.18 156
16369.39 152
16370.59 146
16371.80 159
16373.01 153
16374.21 146
16375.42 139
16376.63 165
16377.84 151
16379.04 159
16380.25 152
16381.46 150
16382.67 140
16383.87 155
16385.08 162
16386.29 147
16387.50 141
16388.70 146
16389.91 148
16391.12 153
16392.33 150
16393.53 163
16394.74 145
16395.95 139
16397.16 174
16398.37 155
16399.57 152
16400.78 160
16401.99 145
16403.20 135
16404.41 150
16405.62 155
16406.82 146
16408.03 169
16409.24 156
16410.45 144
16411.66 164
16412.87 134
16414.07 152
16415.28 136
16416.49 135
16417.70 151
16418.91 147
16420.12 144
16421.33 143
16422.54 149
16423.75 132
16424.95 162
16426.16 140
16427.37 142
16428.58 141
16429.79 121
16431.00 153
16432.21 151
16433.42 142
16434.63 150
16435.84 161
16437.05 138
16438.26 142
16439.47 139
16440.68 141
16441.88 142
16443.09 135
16444.30 140
16445.51 149
16446.72 136
16447.93 131
16449.14 147
16450.35 167
16451.56 135
16452.77 127
16453.98 157
16455.19 143
16456.40 152
16457.61 150
16458.82 162
16460.03 140
16461.24 152
16462.45 140
16463.67 155
16464.88 161
16466.09 142
16467.30 156
16468.51 153
16469.72 158
16470.93 167
16472.14 153
16473.35 145
16474.56 148
16475.77 152
16476.98 156
16478.19 145
16479.40 143
16480.62 153
16481.83 161
16483.04 158
16484.25 142
16485.46 161
16486.67 151
16487.88 148
16489.09 138
16490.31 153
16491.52 145
16492.73 147
16493.94 147
16495.15 163
16496.36 131
16497.57 153
16498.79 168
16500.00 137
16501.21 127
16502.42 140
16503.63 158
16504.85 138
16506.06 137
16507.27 132
16508.48 139
16509.69 148
16510.91 150
16512.12 139
16513.33 161
16514.54 154
16515.76 147
16516.97 144
16518.18 136
16519.39 129
16520.60 148
16521.82 157
16523.03 156
16524.24 152
16525.46 131
16526.67 136
16527.88 147
16529.09 151
16530.31 147
16531.52 174
16532.73 144
16533.95 147
16535.16 149
16536.37 139
16537.58 146
16538.80 135
16540.01 157
16541.22 131
16542.44 145
16543.65 152
16544.86 162
16546.08 144
16547.29 150
16548.50 158
16549.72 169
16550.93 151
16552.15 152
16553.36 165
16554.57 148
16555.79 142
16557.00 155
16558.21 140
16559.43 138
16560.64 162
16561.86 160
16563.07 136
16564.28 132
16565.50 151
16566.71 146
16567.93 155
16569.14 149
16570.36 129
16571.57 140
16572.78 150
16574.00 139
16575.21 150
16576.43 143
16577.64 132
16578.86 135
16580.07 163
16581.29 150
16582.50 125
16583.72 146
16584.93 152
16586.15 138
16587.36 148
16588.58 143
16589.79 153
16591.01 125
16592.22 150
16593.44 122
16594.65 117
16595.87 122
16597.08 169
16598.30 147
16599.51 136
16600.73 119
16601.94 149
16603.16 134
16604.37 150
16605.59 158
16606.81 152
16608.02 138
16609.24 134
16610.45 145
16611.67 135
16612.89 138
16614.10 137
16615.32 139
16616.53 151
16617.75 137
16618.97 139
16620.18 144
16621.40 171
16622.61 139
16623.83 133
16625.05 146
16626.26 147
16627.48 135
16628.70 144
16629.91 140
16631.13 150
16632.35 129
16633.56 160
16634.78 131
16636.00 120
16637.21 128
16638.43 152
16639.65 155
16640.86 141
16642.08 134
16643.30 134
16644.51 151
16645.73 127
16646.95 159
16648.17 147
16649.38 140
16650.60 122
16651.82 145
16653.03 145
16654.25 143
16655.47 148
16656.69 149
16657.90 145
16659.12 149
16660.34 143
16661.56 137
16662.77 133
16663.99 138
16665.21 137
16666.43 132
16667.65 153
16668.86 122
16670.08 148
16671.30 152
16672.52 135
16673.74 120
16674.95 151
16676.17 122
16677.39 126
16678.61 136
16679.83 151
16681.05 150
16682.26 122
16683.48 132
16684.70 143
16685.92 130
16687.14 138
16688.36 149
16689.58 162
16690.79 141
16692.01 138
16693.23 145
16694.45 136
16695.67 137
16696.89 148
16698.11 137
16699.33 142
16700.55 158
16701.76 148
16702.98 141
16704.20 145
16705.42 126
16706.64 144
16707.86 153
16709.08 142
16710.30 144
16711.52 152
16712.74 125
16713.96 128
16715.18 130
16716.40 143
16717.62 147
16718.84 141
16720.06 159
16721.28 153
16722.50 138
16723.72 123
16724.94 134
16726.16 143
16727.38 140
16728.60 142
16729.82 151
16731.04 130
16732.26 136
16733.48 142
16734.70 115
16735.92 137
16737.14 141
16738.36 131
16739.58 143
16740.80 142
16742.02 147
16743.24 136
16744.46 126
16745.68 135
16746.90 141
16748.12 138
16749.35 141
16750.57 154
16751.79 152
16753.01 134
16754.23 128
16755.45 151
16756.67 138
16757.89 144
16759.11 147
16760.33 127
16761.56 168
16762.78 145
16764.00 147
16765.22 132
16766.44 134
16767.66 133
16768.88 149
16770.11 144
16771.33 134
16772.55 147
16773.77 147
16774.99 131
16776.22 130
16777.44 139
16778.66 133
16779.88 155
16781.10 149
16782.33 132
16783.55 135
16784.77 148
16785.99 159
16787.21 133
16788.44 116
16789.66 132
16790.88 154
16792.10 139
16793.33 151
16794.55 141
16795.77 147
16796.99 136
16798.22 130
16799.44 140
16800.66 129
16801.88 148
16803.11 148
16804.33 151
16805.55 135
16806.78 133
16808.00 110
16809.22 141
16810.44 163
16811.67 147
16812.89 145
16814.11 143
16815.34 155
16816.56 126
16817.78 138
16819.01 140
16820.23 150
16821.45 146
16822.68 141
16823.90 140
16825.13 148
16826.35 126
16827.57 136
16828.80 129
16830.02 137
16831.24 154
16832.47 138
16833.69 148
16834.92 158
16836.14 152
16837.36 160
16838.59 132
16839.81 133
16841.04 151
16842.26 152
16843.48 164
16844.71 131
16845.93 153
16847.16 150
16848.38 162
16849.61 138
16850.83 155
16852.06 152
16853.28 131
16854.51 140
16855.73 145
16856.95 140
16858.18 120
16859.40 142
16860.63 146
16861.85 140
16863.08 121
16864.30 127
16865.53 139
16866.75 148
16867.98 134
16869.21 151
16870.43 159
16871.66 147
16872.88 143
16874.11 139
16875.33 141
16876.56 148
16877.78 159
16879.01 156
16880.23 147
16881.46 136
16882.69 157
16883.91 156
16885.14 151
16886.36 158
16887.59 131
16888.81 153
16890.04 173
16891.27 132
16892.49 149
16893.72 147
16894.94 153
16896.17 128
16897.40 125
16898.62 136
16899.85 144
16901.08 154
16902.30 142
16903.53 116
16904.76 134
16905.98 144
16907.21 130
16908.44 133
16909.66 149
16910.89 140
16912.12 144
16913.34 151
16914.57 123
16915.80 123
16917.02 135
16918.25 134
16919.48 139
16920.70 132
16921.93 141
16923.16 154
16924.39 137
16925.61 141
16926.84 129
16928.07 133
16929.30 149
16930.52 141
16931.75 122
16932.98 143
16934.21 142
16935.43 139
16936.66 152
16937.89 145
16939.12 137
16940.34 142
16941.57 136
16942.80 138
16944.03 140
16945.26 139
16946.48 158
16947.71 144
16948.94 146
16950.17 138
16951.40 139
16952.62 131
16953.85 126
16955.08 144
16956.31 148
16957.54 155
16958.77 136
16959.99 135
16961.22 137
16962.45 135
16963.68 145
16964.91 152
16966.14 148
16967.37 125
16968.60 126
16969.82 157
16971.05 129
16972.28 132
16973.51 148
16974.74 140
16975.97 143
16977.20 129
16978.43 127
16979.66 129
16980.89 145
16982.11 113
16983.34 147
16984.57 127
16985.80 161
16987.03 134
16988.26 130
16989.49 114
16990.72 144
16991.95 143
16993.18 144
16994.41 122
16995.64 129
16996.87 126
16998.10 140
16999.33 132
17000.56 120
17001.79 141
17003.02 134
17004.25 123
17005.48 109
17006.71 150
17007.94 108
17009.17 150
17010.40 128
17011.63 145
17012.86 135
17014.09 130
17015.32 148
17016.55 140
17017.78 129
17019.01 140
17020.25 133
17021.48 140
17022.71 147
17023.94 126
17025.17 138
17026.40 129
17027.63 148
17028.86 145
17030.09 138
17031.32 123
17032.55 125
17033.79 132
17035.02 147
17036.25 134
17037.48 114
17038.71 136
17039.94 133
17041.17 141
17042.41 131
17043.64 127
17044.87 146
17046.10 134
17047.33 151
17048.56 131
17049.80 145
17051.03 129
17052.26 133
17053.49 128
17054.72 131
17055.95 142
17057.19 137
17058.42 123
17059.65 134
17060.88 125
17062.12 149
17063.35 122
17064.58 127
17065.81 142
17067.04 130
17068.28 146
17069.51 148
17070.74 139
17071.97 146
17073.21 133
17074.44 128
17075.67 147
17076.90 124
17078.14 138
17079.37 129
17080.60 136
17081.84 137
17083.07 128
17084.30 142
17085.54 138
17086.77 133
17088.00 132
17089.23 141
17090.47 137
17091.70 120
17092.93 133
17094.17 128
17095.40 137
17096.63 139
17097.87 125
17099.10 132
17100.34 130
17101.57 126
17102.80 149
17104.04 135
17105.27 118
17106.50 99
17107.74 118
17108.97 126
17110.21 137
17111.44 124
17112.67 139
17113.91 121
17115.14 123
17116.38 136
17117.61 147
17118.84 126
17120.08 135
17121.31 137
17122.55 134
17123.78 137
17125.02 113
17126.25 158
17127.48 145
17128.72 132
17129.95 130
17131.19 138
17132.42 132
17133.66 129
17134.89 151
17136.13 130
17137.36 124
17138.60 142
17139.83 136
17141.07 143
17142.30 121
17143.54 141
17144.77 144
17146.01 137
17147.24 134
17148.48 158
17149.71 137
17150.95 127
17152.19 136
17153.42 138
17154.66 137
17155.89 117
17157.13 129
17158.36 135
17159.60 131
17160.83 131
17162.07 141
17163.31 143
17164.54 135
17165.78 131
17167.01 129
17168.25 140
17169.49 139
17170.72 108
17171.96 133
17173.19 140
17174.43 116
17175.67 119
17176.90 131
17178.14 141
17179.38 127
17180.61 142
17181.85 130
17183.09 129
17184.32 118
17185.56 143
17186.80 129
17188.03 119
17189.27 133
17190.51 134
17191.74 145
17192.98 142
17194.22 155
17195.45 142
17196.69 135
17197.93 131
17199.16 135
17200.40 150
17201.64 138
17202.88 121
17204.11 137
17205.35 136
17206.59 138
17207.83 119
17209.06 123
17210.30 125
17211.54 132
17212.78 144
17214.01 141
17215.25 131
17216.49 117
17217.73 139
17218.96 137
17220.20 132
17221.44 140
17222.68 163
17223.92 131
17225.15 134
17226.39 120
17227.63 120
17228.87 130
17230.11 130
17231.35 114
17232.58 122
17233.82 150
17235.06 127
17236.30 128
17237.54 121
17238.78 111
17240.01 106
17241.25 134
17242.49 124
17243.73 131
17244.97 130
17246.21 148
17247.45 141
17248.69 119
17249.93 131
17251.16 134
17252.40 135
17253.64 130
17254.88 114
17256.12 138
17257.36 149
17258.60 141
17259.84 137
17261.08 142
17262.32 153
17263.56 142
17264.80 132
17266.04 137
17267.28 133
17268.51 111
17269.75 151
17270.99 128
17272.23 119
17273.47 140
17274.71 124
17275.95 119
17277.19 141
17278.43 140
17279.67 130
17280.91 123
17282.15 130
17283.39 124
17284.63 122
17285.87 135
17287.11 158
17288.35 123
17289.60 132
17290.84 134
17292.08 125
17293.32 130
17294.56 117
17295.80 126
17297.04 141
17298.28 124
17299.52 114
17300.76 136
17302.00 110
17303.24 111
17304.48 151
17305.72 128
17306.96 135
17308.21 149
17309.45 129
17310.69 142
17311.93 123
17313.17 139
17314.41 134
17315.65 143
17316.89 140
17318.14 126
17319.38 132
17320.62 135
17321.86 117
17323.10 110
17324.34 132
17325.59 119
17326.83 129
17328.07 116
17329.31 144
17330.55 137
17331.79 111
17333.04 128
17334.28 129
17335.52 123
17336.76 104
17338.00 126
17339.25 137
17340.49 126
17341.73 121
17342.97 125
17344.22 141
17345.46 143
17346.70 128
17347.94 133
17349.19 124
17350.43 141
17351.67 140
17352.91 142
17354.16 122
17355.40 141
17356.64 123
17357.88 136
17359.13 126
17360.37 122
17361.61 134
17362.86 138
17364.10 138
17365.34 125
17366.58 143
17367.83 137
17369.07 125
17370.31 130
17371.56 123
17372.80 109
17374.04 130
17375.29 138
17376.53 130
17377.78 112
17379.02 136
17380.26 138
17381.51 138
17382.75 127
17383.99 123
17385.24 142
17386.48 129
17387.72 132
17388.97 129
17390.21 139
17391.46 143
17392.70 135
17393.94 125
17395.19 131
17396.43 115
17397.68 127
17398.92 126
17400.17 135
17401.41 149
17402.65 142
17403.90 140
17405.14 134
17406.39 126
17407.63 138
17408.88 120
17410.12 123
17411.37 132
17412.61 127
17413.86 141
17415.10 113
17416.35 122
17417.59 134
17418.84 127
17420.08 125
17421.33 138
17422.57 113
17423.82 125
17425.06 146
17426.31 138
17427.55 136
17428.80 113
17430.04 124
17431.29 141
17432.53 130
17433.78 111
17435.03 132
17436.27 138
17437.52 125
17438.76 116
17440.01 134
17441.25 133
17442.50 108
17443.75 128
17444.99 127
17446.24 129
17447.48 121
17448.73 127
17449.98 129
17451.22 116
17452.47 119
17453.71 141
17454.96 118
17456.21 111
17457.45 111
17458.70 124
17459.95 131
17461.19 121
17462.44 137
17463.69 141
17464.93 134
17466.18 125
17467.43 128
17468.67 129
17469.92 136
17471.17 115
17472.41 133
17473.66 126
17474.91 113
17476.15 122
17477.40 143
17478.65 130
17479.90 128
17481.14 127
17482.39 118
17483.64 123
17484.88 131
17486.13 126
17487.38 124
17488.63 133
17489.87 140
17491.12 136
17492.37 139
17493.62 140
17494.86 136
17496.11 110
17497.36 125
17498.61 127
17499.86 120
17501.10 126
17502.35 117
17503.60 117
17504.85 138
17506.10 117
17507.34 110
17508.59 124
17509.84 121
17511.09 117
17512.34 121
17513.59 109
17514.83 127
17516.08 137
17517.33 124
17518.58 136
17519.83 116
17521.08 126
17522.33 114
17523.57 143
17524.82 142
17526.07 138
17527.32 120
17528.57 126
17529.82 131
17531.07 133
17532.32 131
17533.57 149
17534.82 147
17536.06 130
17537.31 120
17538.56 111
17539.81 135
17541.06 118
17542.31 132
17543.56 128
17544.81 135
17546.06 121
17547.31 133
17548.56 136
17549.81 133
17551.06 123
17552.31 128
17553.56 141
17554.81 133
17556.06 116
17557.31 123
17558.56 141
17559.81 128
17561.06 131
17562.31 125
17563.56 120
17564.81 123
17566.06 125
17567.31 124
17568.56 112
17569.81 132
17571.06 147
17572.31 124
17573.56 127
17574.81 138
17576.06 150
17577.31 135
17578.56 138
17579.81 123
17581.06 151
17582.31 138
17583.57 129
17584.82 137
17586.07 130
17587.32 126
17588.57 130
17589.82 135
17591.07 141
17592.32 136
17593.57 140
17594.83 122
17596.08 155
17597.33 115
17598.58 132
17599.83 132
17601.08 139
17602.33 136
17603.59 127
17604.84 131
17606.09 123
17607.34 124
17608.59 125
17609.84 143
17611.10 133
17612.35 145
17613.60 145
17614.85 141
17616.10 124
17617.36 136
17618.61 143
17619.86 129
17621.11 122
17622.36 127
17623.62 129
17624.87 142
17626.12 147
17627.37 123
17628.63 136
17629.88 132
17631.13 148
17632.38 144
17633.64 146
17634.89 118
17636.14 120
17637.39 135
17638.65 155
17639.90 124
17641.15 135
17642.41 133
17643.66 126
17644.91 138
17646.17 127
17647.42 116
17648.67 121
17649.92 122
17651.18 135
17652.43 109
17653.68 123
17654.94 122
17656.19 135
17657.44 122
17658.70 114
17659.95 124
17661.21 147
17662.46 139
17663.71 119
17664.97 117
17666.22 125
17667.47 125
17668.73 136
17669.98 133
17671.24 128
17672.49 115
17673.74 137
17675.00 134
17676.25 131
17677.51 136
17678.76 140
17680.02 142
17681.27 138
17682.52 127
17683.78 127
17685.03 138
17686.29 134
17687.54 114
17688.80 114
17690.05 133
17691.31 141
17692.56 142
17693.82 112
17695.07 131
17696.32 142
17697.58 121
17698.83 144
17700.09 122
17701.34 133
17702.60 136
17703.86 133
17705.11 129
17706.37 129
17707.62 139
17708.88 135
17710.13 108
17711.39 124
17712.64 112
17713.90 141
17715.15 122
17716.41 119
17717.66 131
17718.92 141
17720.18 114
17721.43 129
17722.69 129
17723.94 134
17725.20 129
17726.45 128
17727.71 147
17728.97 110
17730.22 124
17731.48 134
17732.74 139
17733.99 117
17735.25 123
17736.50 132
17737.76 134
17739.02 127
17740.27 110
17741.53 130
17742.79 119
17744.04 131
17745.30 120
17746.56 138
17747.81 122
17749.07 127
17750.33 127
17751.58 142
17752.84 109
17754.10 138
17755.35 152
17756.61 105
17757.87 119
17759.12 131
17760.38 122
17761.64 115
17762.90 132
17764.15 125
17765.41 113
17766.67 116
17767.93 118
17769.18 132
17770.44 151
17771.70 127
17772.96 125
17774.21 156
17775.47 128
17776.73 137
17777.99 134
17779.24 136
17780.50 127
17781.76 150
17783.02 115
17784.28 128
17785.53 116
17786.79 123
17788.05 142
17789.31 126
17790.57 134
17791.82 120
17793.08 127
17794.34 136
17795.60 139
17796.86 126
17798.12 127
17799.37 131
17800.63 117
17801.89 118
17803.15 116
17804.41 133
17805.67 130
17806.93 118
17808.19 128
17809.44 122
17810.70 136
17811.96 127
17813.22 123
17814.48 127
17815.74 131
17817.00 136
17818.26 121
17819.52 126
17820.78 109
17822.04 123
17823.29 107
17824.55 128
17825.81 132
17827.07 129
17828.33 115
17829.59 129
17830.85 149
17832.11 129
17833.37 121
17834.63 115
17835.89 123
17837.15 115
17838.41 138
17839.67 121
17840.93 130
17842.19 136
17843.45 128
17844.71 123
17845.97 116
17847.23 126
17848.49 127
17849.75 141
17851.01 129
17852.27 126
17853.53 127
17854.79 121
17856.05 136
17857.31 133
17858.57 135
17859.84 128
17861.10 129
17862.36 131
17863.62 118
17864.88 114
17866.14 119
17867.40 120
17868.66 120
17869.92 105
17871.18 102
17872.44 131
17873.71 137
17874.97 112
17876.23 120
17877.49 129
17878.75 139
17880.01 125
17881.27 128
17882.53 145
17883.80 118
17885.06 120
17886.32 108
17887.58 119
17888.84 114
17890.10 123
17891.37 117
17892.63 116
17893.89 121
17895.15 121
17896.41 118
17897.67 110
17898.94 131
17900.20 141
17901.46 103
17902.72 116
17903.99 132
17905.25 122
17906.51 110
17907.77 126
17909.03 106
17910.30 120
17911.56 136
17912.82 133
17914.08 117
17915.35 116
17916.61 127
17917.87 129
17919.14 112
17920.40 142
17921.66 125
17922.92 128
17924.19 129
17925.45 131
17926.71 122
17927.98 127
17929.24 127
17930.50 113
17931.76 114
17933.03 119
17934.29 123
17935.55 119
17936.82 130
17938.08 112
17939.34 148
17940.61 138
17941.87 140
17943.14 127
17944.40 118
17945.66 123
17946.93 111
17948.19 133
17949.45 121
17950.72 120
17951.98 123
17953.25 120
17954.51 136
17955.77 136
17957.04 128
17958.30 142
17959.57 127
17960.83 108
17962.09 106
17963.36 119
17964.62 116
17965.89 112
17967.15 130
17968.42 128
17969.68 116
17970.95 113
17972.21 131
17973.47 112
17974.74 122
17976.00 131
17977.27 128
17978.53 113
17979.80 125
17981.06 111
17982.33 136
17983.59 118
17984.86 114
17986.12 128
17987.39 122
17988.65 126
17989.92 126
17991.18 115
17992.45 145
17993.71 145
17994.98 128
17996.25 124
17997.51 139
17998.78 137
18000.04 124
18001.31 115
18002.57 117
18003.84 119
18005.10 123
18006.37 137
18007.64 122
18008.90 127
18010.17 144
18011.43 114
18012.70 133
18013.97 120
18015.23 123
18016.50 109
18017.76 119
18019.03 122
18020.30 108
18021.56 124
18022.83 125
18024.10 118
18025.36 122
18026.63 132
18027.90 124
18029.16 127
18030.43 124
18031.70 127
18032.96 127
18034.23 122
18035.50 123
18036.76 120
18038.03 125
18039.30 114
18040.56 114
18041.83 106
18043.10 106
18044.37 118
18045.63 123
18046.90 141
18048.17 140
18049.43 102
18050.70 114
18051.97 116
18053.24 132
18054.50 122
18055.77 128
18057.04 115
18058.31 122
18059.57 125
18060.84 117
18062.11 116
18063.38 131
18064.65 134
18065.91 132
18067.18 146
18068.45 140
18069.72 117
18070.98 125
18072.25 134
18073.52 129
18074.79 123
18076.06 120
18077.33 115
18078.59 99
18079.86 107
18081.13 104
18082.40 136
18083.67 124
18084.94 112
18086.21 132
18087.47 136
18088.74 123
18090.01 121
18091.28 121
18092.55 114
18093.82 124
18095.09 108
18096.36 131
18097.62 113
18098.89 126
18100.16 113
18101.43 115
18102.70 118
18103.97 123
18105.24 144
18106.51 102
18107.78 107
18109.05 129
18110.32 138
18111.59 117
18112.86 127
18114.13 140
18115.40 128
18116.66 125
18117.93 113
18119.20 88
18120.47 131
18121.74 140
18123.01 134
18124.28 138
18125.55 113
18126.82 121
18128.09 125
18129.36 132
18130.63 101
18131.90 103
18133.17 117
18134.44 137
18135.71 95
18136.99 116
18138.26 128
18139.53 141
18140.80 127
18142.07 129
18143.34 122
18144.61 117
18145.88 121
18147.15 116
18148.42 136
18149.69 106
18150.96 125
18152.23 128
18153.50 134
18154.78 116
18156.05 125
18157.32 126
18158.59 138
18159.86 121
18161.13 127
18162.40 115
18163.67 120
18164.94 126
18166.22 134
18167.49 132
18168.76 131
18170.03 137
18171.30 139
18172.57 116
18173.85 117
18175.12 113
18176.39 131
18177.66 134
18178.93 116
18180.20 138
18181.48 129
18182.75 120
18184.02 121
18185.29 130
18186.56 120
18187.84 138
18189.11 131
18190.38 122
18191.65 116
18192.93 127
18194.20 125
18195.47 106
18196.74 111
18198.02 110
18199.29 126
18200.56 129
18201.83 105
18203.11 122
18204.38 124
18205.65 122
18206.92 120
18208.20 122
18209.47 126
18210.74 113
18212.02 101
18213.29 122
18214.56 126
18215.84 127
18217.11 122
18218.38 127
18219.65 134
18220.93 112
18222.20 120
18223.47 128
18224.75 129
18226.02 98
18227.30 119
18228.57 119
18229.84 135
18231.12 117
18232.39 124
18233.66 130
18234.94 128
18236.21 138
18237.48 123
18238.76 118
18240.03 122
18241.31 128
18242.58 145
18243.86 133
18245.13 133
18246.40 116
18247.68 126
18248.95 111
18250.23 100
18251.50 103
18252.77 119
18254.05 138
18255.32 128
18256.60 132
18257.87 110
18259.15 121
18260.42 114
18261.70 111
18262.97 118
18264.25 123
18265.52 112
18266.80 124
18268.07 113
18269.35 115
18270.62 129
18271.90 122
18273.17 130
18274.45 129
18275.72 135
18277.00 127
18278.27 112
18279.55 122
18280.82 128
18282.10 119
18283.37 133
18284.65 131
18285.93 122
18287.20 130
18288.48 108
18289.75 115
18291.03 112
18292.30 134
18293.58 137
18294.86 108
18296.13 124
18297.41 113
18298.68 118
18299.96 127
18301.24 103
18302.51 116
18303.79 131
18305.06 123
18306.34 114
18307.62 116
18308.89 123
18310.17 118
18311.45 153
18312.72 126
18314.00 124
18315.28 121
18316.55 105
18317.83 115
18319.11 111
18320.38 124
18321.66 117
18322.94 122
18324.21 123
18325.49 107
18326.77 119
18328.04 112
18329.32 114
18330.60 123
18331.88 114
18333.15 138
18334.43 97
18335.71 121
18336.98 105
18338.26 129
18339.54 131
18340.82 134
18342.09 123
18343.37 121
18344.65 117
18345.93 118
18347.20 133
18348.48 121
18349.76 123
18351.04 113
18352.32 119
18353.59 116
18354.87 125
18356.15 121
18357.43 117
18358.71 113
18359.98 125
18361.26 139
18362.54 115
18363.82 115
18365.10 116
18366.38 114
18367.65 107
18368.93 109
18370.21 129
18371.49 110
18372.77 107
18374.05 129
18375.33 118
18376.60 122
18377.88 126
18379.16 119
18380.44 122
18381.72 124
18383.00 108
18384.28 108
18385.56 125
18386.84 108
18388.11 117
18389.39 115
18390.67 116
18391.95 113
18393.23 123
18394.51 109
18395.79 137
18397.07 123
18398.35 125
18399.63 101
18400.91 132
18402.19 113
18403.47 135
18404.75 126
18406.03 113
18407.31 122
18408.59 129
18409.87 106
18411.15 105
18412.43 127
18413.71 129
18414.99 112
18416.27 123
18417.55 128
18418.83 124
18420.11 123
18421.39 106
18422.67 131
18423.95 111
18425.23 100
18426.51 122
18427.79 114
18429.07 125
18430.35 128
18431.63 124
18432.91 148
18434.19 120
18435.47 124
18436.75 132
18438.04 136
18439.32 117
18440.60 95
18441.88 138
18443.16 108
18444.44 99
18445.72 98
18447.00 113
18448.28 113
18449.57 116
18450.85 111
18452.13 102
18453.41 123
18454.69 112
18455.97 127
18457.25 136
18458.54 139
18459.82 132
18461.10 143
18462.38 108
18463.66 120
18464.94 138
18466.23 121
18467.51 122
18468.79 119
18470.07 115
18471.35 110
18472.64 103
18473.92 119
18475.20 115
18476.48 123
18477.76 101
18479.05 102
18480.33 120
18481.61 92
18482.89 106
18484.18 121
18485.46 104
18486.74 114
18488.02 119
18489.31 127
18490.59 114
18491.87 110
18493.15 122
18494.44 125
18495.72 122
18497.00 123
18498.29 106
18499.57 128
18500.85 120
18502.13 117
18503.42 122
18504.70 111
18505.98 115
18507.27 108
18508.55 117
18509.83 121
18511.12 120
18512.40 125
18513.68 123
18514.97 125
18516.25 123
18517.54 106
18518.82 102
18520.10 116
18521.39 119
18522.67 121
18523.95 116
18525.24 115
18526.52 112
18527.81 116
18529.09 108
18530.37 124
18531.66 113
18532.94 141
18534.23 120
18535.51 123
18536.79 126
18538.08 130
18539.36 114
18540.65 121
18541.93 127
18543.22 129
18544.50 104
18545.79 113
18547.07 111
18548.36 121
18549.64 98
18550.92 120
18552.21 134
18553.49 117
18554.78 123
18556.06 131
18557.35 117
18558.63 116
18559.92 121
18561.20 119
18562.49 125
18563.77 136
18565.06 110
18566.35 115
18567.63 100
18568.92 115
18570.20 123
18571.49 137
18572.77 137
18574.06 121
18575.34 118
18576.63 127
18577.92 116
18579.20 121
18580.49 127
18581.77 127
18583.06 136
18584.34 121
18585.63 134
18586.92 141
18588.20 114
18589.49 111
18590.77 130
18592.06 130
18593.35 127
18594.63 118
18595.92 113
18597.21 117
18598.49 124
18599.78 113
18601.07 127
18602.35 111
18603.64 115
18604.93 127
18606.21 107
18607.50 114
18608.79 134
18610.07 125
18611.36 124
18612.65 127
18613.93 129
18615.22 117
18616.51 107
18617.79 120
18619.08 116
18620.37 119
18621.66 124
18622.94 122
18624.23 138
18625.52 114
18626.80 104
18628.09 117
18629.38 110
18630.67 117
18631.95 112
18633.24 116
18634.53 110
18635.82 115
18637.11 117
18638.39 105
18639.68 110
18640.97 107
18642.26 105
18643.54 95
18644.83 123
18646.12 117
18647.41 118
18648.70 117
18649.99 137
18651.27 112
18652.56 107
18653.85 111
18655.14 120
18656.43 124
18657.72 129
18659.00 110
18660.29 129
18661.58 120
18662.87 120
18664.16 121
18665.45 99
18666.74 114
18668.02 105
18669.31 123
18670.60 121
18671.89 129
18673.18 110
18674.47 115
18675.76 118
18677.05 106
18678.34 127
18679.63 129
18680.92 120
18682.20 116
18683.49 107
18684.78 119
18686.07 129
18687.36 132
18688.65 123
18689.94 119
18691.23 125
18692.52 119
18693.81 111
18695.10 113
18696.39 118
18697.68 119
18698.97 120
18700.26 112
18701.55 121
18702.84 142
18704.13 104
18705.42 103
18706.71 113
18708.00 123
18709.29 111
18710.58 110
18711.87 108
18713.16 106
18714.45 139
18715.74 125
18717.03 115
18718.32 117
18719.61 116
18720.90 108
18722.20 133
18723.49 113
18724.78 102
18726.07 119
18727.36 120
18728.65 92
18729.94 125
18731.23 129
18732.52 119
18733.81 140
18735.10 114
18736.40 109
18737.69 134
18738.98 131
18740.27 114
18741.56 119
18742.85 100
18744.14 127
18745.43 129
18746.73 128
18748.02 112
18749.31 129
18750.60 118
18751.89 108
18753.18 105
18754.48 94
18755.77 116
18757.06 121
18758.35 122
18759.64 110
18760.94 99
18762.23 120
18763.52 112
18764.81 110
18766.10 117
18767.40 122
18768.69 126
18769.98 115
18771.27 130
18772.57 128
18773.86 130
18775.15 112
18776.44 126
18777.74 132
18779.03 91
18780.32 116
18781.61 128
18782.91 108
18784.20 117
18785.49 136
18786.79 106
18788.08 131
18789.37 130
18790.66 133
18791.96 111
18793.25 119
18794.54 137
18795.84 116
18797.13 120
18798.42 117
18799.72 120
18801.01 126
18802.30 114
18803.60 137
18804.89 121
18806.18 125
18807.48 125
18808.77 127
18810.07 109
18811.36 98
18812.65 114
18813.95 115
18815.24 115
18816.53 123
18817.83 99
18819.12 120
18820.42 111
18821.71 126
18823.00 108
18824.30 101
18825.59 107
18826.89 138
18828.18 118
18829.48 112
18830.77 124
18832.07 119
18833.36 104
18834.65 124
18835.95 133
18837.24 114
18838.54 105
18839.83 115
18841.13 116
18842.42 115
18843.72 133
18845.01 151
18846.31 133
18847.60 115
18848.90 122
18850.19 126
18851.49 120
18852.78 116
18854.08 128
18855.37 122
18856.67 101
18857.96 108
18859.26 109
18860.55 119
18861.85 111
18863.15 109
18864.44 112
18865.74 140
18867.03 114
18868.33 124
18869.62 116
18870.92 107
18872.22 119
18873.51 117
18874.81 118
18876.10 100
18877.40 122
18878.70 120
18879.99 133
18881.29 101
18882.58 120
18883.88 104
18885.18 116
18886.47 110
18887.77 102
18889.07 115
18890.36 120
18891.66 137
18892.95 124
18894.25 115
18895.55 121
18896.84 110
18898.14 119
18899.44 119
18900.73 123
18902.03 122
18903.33 122
18904.63 122
18905.92 114
18907.22 102
18908.52 132
18909.81 110
18911.11 102
18912.41 118
18913.71 103
18915.00 112
18916.30 110
18917.60 114
18918.89 114
18920.19 114
18921.49 106
18922.79 105
18924.09 100
18925.38 104
18926.68 117
18927.98 106
18929.28 98
18930.57 96
18931.87 117
18933.17 110
18934.47 116
18935.77 116
18937.06 98
18938.36 127
18939.66 128
18940.96 116
18942.26 106
18943.55 92
18944.85 106
18946.15 110
18947.45 122
18948.75 121
18950.05 120
18951.35 121
18952.64 118
18953.94 110
18955.24 106
18956.54 111
18957.84 103
18959.14 106
18960.44 113
18961.74 102
18963.03 113
18964.33 106
18965.63 111
18966.93 120
18968.23 119
18969.53 128
18970.83 111
18972.13 132
18973.43 113
18974.73 112
18976.03 109
18977.33 133
18978.62 127
18979.92 91
18981.22 105
18982.52 114
18983.82 114
18985.12 127
18986.42 101
18987.72 112
18989.02 119
18990.32 106
18991.62 121
18992.92 140
18994.22 119
18995.52 108
18996.82 114
18998.12 112
18999.42 99
19000.72 129
19002.02 105
19003.32 125
19004.62 113
19005.92 108
19007.22 118
19008.53 103
19009.83 115
19011.13 101
19012.43 129
19013.73 106
19015.03 111
19016.33 107
19017.63 101
19018.93 114
19020.23 107
19021.53 113
19022.83 114
19024.13 115
19025.44 103
19026.74 133
19028.04 109
19029.34 116
19030.64 105
19031.94 107
19033.24 99
19034.54 97
19035.85 91
19037.15 117
19038.45 107
19039.75 111
19041.05 99
19042.35 115
19043.66 114
19044.96 112
19046.26 109
19047.56 118
19048.86 126
19050.16 126
19051.47 115
19052.77 110
19054.07 116
19055.37 110
19056.67 118
19057.98 111
19059.28 105
19060.58 109
19061.88 101
19063.19 107
19064.49 124
19065.79 104
19067.09 127
19068.40 111
19069.70 118
19071.00 128
19072.30 119
19073.61 124
19074.91 104
19076.21 119
19077.52 113
19078.82 113
19080.12 122
19081.42 135
19082.73 105
19084.03 109
19085.33 105
19086.64 103
19087.94 118
19089.24 124
19090.55 124
19091.85 110
19093.15 112
19094.46 115
19095.76 120
19097.06 113
19098.37 111
19099.67 133
19100.97 121
19102.28 123
19103.58 108
19104.89 105
19106.19 108
19107.49 132
19108.80 116
19110.10 114
19111.40 102
19112.71 111
19114.01 113
19115.32 112
19116.62 84
19117.93 100
19119.23 121
19120.53 113
19121.84 96
19123.14 115
19124.45 111
19125.75 118
19127.06 99
19128.36 110
19129.67 99
19130.97 99
19132.28 103
19133.58 101
19134.88 99
19136.19 113
19137.49 118
19138.80 118
19140.10 114
19141.41 92
19142.71 109
19144.02 113
19145.32 108
19146.63 97
19147.94 123
19149.24 126
19150.55 108
19151.85 120
19153.16 97
19154.46 100
19155.77 101
19157.07 118
19158.38 123
19159.68 102
19160.99 104
19162.30 105
19163.60 123
19164.91 108
19166.21 97
19167.52 115
19168.83 114
19170.13 88
19171.44 111
19172.74 111
19174.05 103
19175.36 119
19176.66 96
19177.97 119
19179.27 121
19180.58 118
19181.89 113
19183.19 110
19184.50 114
19185.81 106
19187.11 127
19188.42 121
19189.73 108
19191.03 100
19192.34 119
19193.65 107
19194.95 122
19196.26 109
19197.57 114
19198.87 109
19200.18 114
19201.49 108
19202.80 94
19204.10 110
19205.41 109
19206.72 125
19208.03 104
19209.33 93
19210.64 110
19211.95 101
19213.25 114
19214.56 112
19215.87 109
19217.18 108
19218.49 121
19219.79 105
19221.10 114
19222.41 113
19223.72 126
19225.02 123
19226.33 112
19227.64 98
19228.95 111
19230.26 117
19231.56 106
19232.87 107
19234.18 109
19235.49 98
19236.80 104
19238.11 102
19239.41 103
19240.72 97
19242.03 104
19243.34 114
19244.65 98
19245.96 115
19247.26 97
19248.57 118
19249.88 110
19251.19 109
19252.50 102
19253.81 106
19255.12 92
19256.43 103
19257.74 113
19259.04 109
19260.35 111
19261.66 92
19262.97 107
19264.28 113
19265.59 107
19266.90 113
19268.21 106
19269.52 107
19270.83 110
19272.14 99
19273.45 113
19274.76 113
19276.07 115
19277.38 100
19278.69 105
19279.99 103
19281.30 94
19282.61 107
19283.92 93
19285.23 124
19286.54 106
19287.85 96
19289.16 101
19290.47 114
19291.78 106
19293.09 121
19294.40 100
19295.72 97
19297.03 109
19298.34 96
19299.65 116
19300.96 125
19302.27 119
19303.58 118
19304.89 122
19306.20 99
19307.51 91
19308.82 108
19310.13 118
19311.44 101
19312.75 128
19314.06 120
19315.37 107
19316.69 112
19318.00 114
19319.31 108
19320.62 112
19321.93 117
19323.24 111
19324.55 89
19325.86 111
19327.18 110
19328.49 116
19329.80 120
19331.11 117
19332.42 118
19333.73 101
19335.04 120
19336.36 104
19337.67 107
19338.98 107
19340.29 99
19341.60 112
19342.91 123
19344.23 109
19345.54 102
19346.85 111
19348.16 110
19349.47 113
19350.79 107
19352.10 113
19353.41 111
19354.72 107
19356.04 109
19357.35 117
19358.66 107
19359.97 102
19361.29 113
19362.60 110
19363.91 113
19365.22 116
19366.54 109
19367.85 108
19369.16 109
19370.47 121
19371.79 108
19373.10 112
19374.41 111
19375.73 113
19377.04 112
19378.35 116
19379.67 102
19380.98 107
19382.29 99
19383.60 128
19384.92 125
19386.23 119
19387.54 99
19388.86 110
19390.17 110
19391.49 112
19392.80 120
19394.11 113
19395.43 114
19396.74 131
19398.05 113
19399.37 98
19400.68 107
19402.00 105
19403.31 116
19404.62 100
19405.94 101
19407.25 103
19408.57 101
19409.88 104
19411.19 114
19412.51 100
19413.82 105
19415.14 110
19416.45 114
19417.77 103
19419.08 109
19420.39 123
19421.71 103
19423.02 103
19424.34 104
19425.65 104
19426.97 110
19428.28 107
19429.60 106
19430.91 122
19432.23 99
19433.54 111
19434.86 123
19436.17 90
19437.49 94
19438.80 106
19440.12 102
19441.43 107
19442.75 93
19444.06 119
19445.38 106
19446.69 107
19448.01 96
19449.32 102
19450.64 105
19451.96 98
19453.27 115
19454.59 110
19455.90 109
19457.22 114
19458.53 113
19459.85 102
19461.17 115
19462.48 93
19463.80 117
19465.11 125
19466.43 116
19467.75 101
19469.06 101
19470.38 115
19471.69 104
19473.01 105
19474.33 113
19475.64 122
19476.96 116
19478.28 104
19479.59 111
19480.91 91
19482.23 106
19483.54 119
19484.86 92
19486.18 97
19487.49 119
19488.81 107
19490.13 92
19491.44 106
19492.76 102
19494.08 103
19495.39 111
19496.71 111
19498.03 105
19499.35 123
19500.66 116
19501.98 111
19503.30 125
19504.61 114
19505.93 110
19507.25 113
19508.57 114
19509.88 105
19511.20 83
19512.52 114
19513.84 119
19515.15 109
19516.47 108
19517.79 101
19519.11 102
19520.43 105
19521.74 111
19523.06 113
19524.38 105
19525.70 125
19527.02 114
19528.33 129
19529.65 114
19530.97 90
19532.29 113
19533.61 114
19534.93 97
19536.24 108
19537.56 113
19538.88 113
19540.20 105
19541.52 103
19542.84 111
19544.16 100
19545.47 112
19546.79 113
19548.11 104
19549.43 108
19550.75 98
19552.07 105
19553.39 104
19554.71 107
19556.03 101
19557.34 104
19558.66 109
19559.98 111
19561.30 112
19562.62 106
19563.94 119
19565.26 105
19566.58 103
19567.90 135
19569.22 121
19570.54 110
19571.86 125
19573.18 122
19574.50 113
19575.82 129
19577.14 107
19578.46 113
19579.78 119
19581.10 112
19582.42 111
19583.74 99
19585.06 93
19586.38 95
19587.70 107
19589.02 111
19590.34 108
19591.66 122
19592.98 108
19594.30 101
19595.62 107
19596.94 125
19598.26 116
19599.58 107
19600.90 96
19602.22 116
19603.54 136
19604.86 95
19606.18 106
19607.50 108
19608.82 113
19610.15 98
19611.47 98
19612.79 129
19614.11 105
19615.43 115
19616.75 114
19618.07 117
19619.39 105
19620.71 110
19622.04 118
19623.36 124
19624.68 102
19626.00 120
19627.32 101
19628.64 89
19629.96 93
19631.29 108
19632.61 102
19633.93 108
19635.25 102
19636.57 111
19637.89 120
19639.22 119
19640.54 92
19641.86 104
19643.18 107
19644.50 116
19645.83 117
19647.15 113
19648.47 108
19649.79 112
19651.12 124
19652.44 126
19653.76 115
19655.08 92
19656.40 120
19657.73 89
19659.05 98
19660.37 106
19661.70 115
19663.02 106
19664.34 89
19665.66 104
19666.99 116
19668.31 87
19669.63 105
19670.95 102
19672.28 110
19673.60 102
19674.92 96
19676.25 109
19677.57 102
19678.89 119
19680.22 105
19681.54 124
19682.86 104
19684.19 99
19685.51 106
19686.83 110
19688.16 111
19689.48 109
19690.80 96
19692.13 102
19693.45 108
19694.78 94
19696.10 95
19697.42 102
19698.75 99
19700.07 108
19701.39 119
19702.72 93
19704.04 100
19705.37 127
19706.69 117
19708.02 105
19709.34 100
19710.66 109
19711.99 116
19713.31 98
19714.64 101
19715.96 111
19717.29 105
19718.61 103
19719.93 116
19721.26 120
19722.58 111
19723.91 93
19725.23 102
19726.56 106
19727.88 106
19729.21 116
19730.53 102
19731.86 100
19733.18 95
19734.51 87
19735.83 116
19737.16 100
19738.48 110
19739.81 103
19741.13 120
19742.46 121
19743.78 111
19745.11 114
19746.44 99
19747.76 94
19749.09 99
19750.41 120
19751.74 111
19753.06 97
19754.39 104
19755.72 116
19757.04 110
19758.37 98
19759.69 101
19761.02 113
19762.34 88
19763.67 109
19765.00 104
19766.32 95
19767.65 104
19768.98 115
19770.30 116
19771.63 111
19772.95 101
19774.28 110
19775.61 100
19776.93 102
19778.26 102
19779.59 106
19780.91 114
19782.24 105
19783.57 97
19784.89 108
19786.22 104
19787.55 115
19788.87 99
19790.20 116
19791.53 99
19792.86 104
19794.18 111
19795.51 108
19796.84 119
19798.16 111
19799.49 103
19800.82 130
19802.15 119
19803.47 105
19804.80 126
19806.13 93
19807.46 85
19808.78 101
19810.11 96
19811.44 104
19812.77 107
19814.09 108
19815.42 106
19816.75 103
19818.08 100
19819.41 102
19820.73 109
19822.06 99
19823.39 99
19824.72 109
19826.05 108
19827.37 96
19828.70 111
19830.03 105
19831.36 97
19832.69 111
19834.02 106
19835.34 103
19836.67 98
19838.00 103
19839.33 111
19840.66 116
19841.99 100
19843.32 109
19844.64 103
19845.97 105
19847.30 112
19848.63 113
19849.96 106
19851.29 105
19852.62 107
19853.95 114
19855.28 114
19856.60 93
19857.93 111
19859.26 113
19860.59 127
19861.92 108
19863.25 96
19864.58 108
19865.91 96
19867.24 101
19868.57 108
19869.90 99
19871.23 97
19872.56 93
19873.89 100
19875.22 106
19876.55 98
19877.88 111
19879.21 103
19880.54 107
19881.87 105
19883.20 107
19884.53 118
19885.86 114
19887.19 105
19888.52 123
19889.85 111
19891.18 103
19892.51 108
19893.84 98
19895.17 100
19896.50 100
19897.83 113
19899.16 112
19900.49 90
19901.82 92
19903.15 106
19904.48 99
19905.81 106
19907.15 108
19908.48 106
19909.81 98
19911.14 108
19912.47 113
19913.80 108
19915.13 107
19916.46 104
19917.79 108
19919.13 85
19920.46 90
19921.79 101
19923.12 107
19924.45 114
19925.78 94
19927.11 87
19928.45 120
19929.78 122
19931.11 107
19932.44 100
19933.77 109
19935.10 114
19936.44 116
19937.77 90
19939.10 107
19940.43 96
19941.76 100
19943.10 105
19944.43 100
19945.76 98
19947.09 96
19948.42 116
19949.76 113
19951.09 115
19952.42 113
19953.75 110
19955.09 125
19956.42 96
19957.75 104
19959.08 97
19960.42 117
19961.75 89
19963.08 107
19964.41 114
19965.75 105
19967.08 98
19968.41 105
19969.75 91
19971.08 107
19972.41 118
19973.74 109
19975.08 105
19976.41 78
19977.74 111
19979.08 107
19980.41 108
19981.74 103
19983.08 115
19984.41 120
19985.74 114
19987.08 94
19988.41 123
19989.75 95
19991.08 109
19992.41 119
19993.75 119
19995.08 121
19996.41 97
19997.75 112
19999.08 103
20000.42 109
20001.75 101
20003.08 101
20004.42 107
20005.75 101
20007.09 100
20008.42 100
20009.75 110
20011.09 103
20012.42 118
20013.76 119
20015.09 104
20016.43 135
20017.76 105
20019.10 113
20020.43 110
20021.76 110
20023.10 116
20024.43 115
20025.77 105
20027.10 105
20028.44 118
20029.77 109
20031.11 97
20032.44 114
20033.78 112
20035.11 112
20036.45 98
20037.78 107
20039.12 121
20040.46 105
20041.79 101
20043.13 95
20044.46 95
20045.80 113
20047.13 107
20048.47 115
20049.80 101
20051.14 117
20052.47 114
20053.81 109
20055.15 112
20056.48 93
20057.82 100
20059.15 115
20060.49 107
20061.83 108
20063.16 106
20064.50 102
20065.83 91
20067.17 91
20068.51 97
20069.84 98
20071.18 107
20072.52 91
20073.85 113
20075.19 86
20076.52 106
20077.86 83
20079.20 111
20080.53 104
20081.87 107
20083.21 95
20084.54 99
20085.88 101
20087.22 96
20088.56 117
20089.89 96
20091.23 106
20092.57 110
20093.90 117
20095.24 102
20096.58 86
20097.91 111
20099.25 110
20100.59 112
20101.93 102
20103.26 110
20104.60 106
20105.94 106
20107.28 96
20108.61 102
20109.95 101
20111.29 100
20112.63 106
20113.96 115
20115.30 87
20116.64 92
20117.98 99
20119.32 112
20120.65 100
20121.99 105
20123.33 94
20124.67 100
20126.01 111
