# Supplementary material for: MALDI-TOF MS typing enables the classification of brewing yeasts of the genus Saccharomyces to major beer styles
Source: PLoS One. 2017 Aug 9;12(8):e0181694. doi: 10.1371/journal.pone.0181694 (PMC5549903; doi:10.1371/journal.pone.0181694)
Supplement: S13 File — The directory includes 90 raw files and was zipped to “.zip”; the folder has three strains with 30 spectra per strain; S1 Text explains the raw files with an example and Table 1 represents the yeast strains used within the experiment. (ZIP) [file pone.0181694.s016.zip › 37-39/30628-70487-Dias-Dias-Dias-YPG-18h-E-E_2016-10-04_10_0_G5_1.dat]

1998.43 3590
1998.85 3522
1999.27 3557
1999.69 3565
2000.11 3513
2000.54 3443
2000.96 3362
2001.38 3369
2001.80 3197
2002.23 3354
2002.65 3450
2003.07 3337
2003.49 3284
2003.92 3258
2004.34 3474
2004.76 3479
2005.18 3428
2005.61 3348
2006.03 3371
2006.45 3563
2006.87 3493
2007.30 3505
2007.72 3456
2008.14 3383
2008.57 3480
2008.99 3385
2009.41 3275
2009.84 3196
2010.26 3032
2010.68 2913
2011.11 2990
2011.53 3103
2011.95 3030
2012.38 2894
2012.80 2867
2013.22 3029
2013.65 2991
2014.07 3095
2014.49 3088
2014.92 3117
2015.34 3293
2015.77 3325
2016.19 3456
2016.61 3621
2017.04 3714
2017.46 3729
2017.89 3755
2018.31 3749
2018.73 3676
2019.16 3774
2019.58 3778
2020.01 3558
2020.43 3244
2020.85 3216
2021.28 3189
2021.70 3106
2022.13 3004
2022.55 3008
2022.98 2941
2023.40 2908
2023.83 2955
2024.25 2995
2024.68 2901
2025.10 2783
2025.53 2748
2025.95 2841
2026.38 2908
2026.80 2773
2027.23 2811
2027.65 3012
2028.08 3042
2028.50 2947
2028.93 2814
2029.35 2880
2029.78 3033
2030.20 3053
2030.63 3057
2031.05 3125
2031.48 3064
2031.90 3072
2032.33 3120
2032.75 3223
2033.18 3119
2033.61 3046
2034.03 3100
2034.46 3134
2034.88 3217
2035.31 3077
2035.74 3162
2036.16 3250
2036.59 3254
2037.01 3286
2037.44 3315
2037.87 3404
2038.29 3458
2038.72 3373
2039.14 3322
2039.57 3391
2040.00 3476
2040.42 3497
2040.85 3395
2041.28 3497
2041.70 3395
2042.13 3374
2042.56 3217
2042.98 3247
2043.41 3199
2043.84 3284
2044.26 3135
2044.69 3048
2045.12 3170
2045.54 3195
2045.97 3186
2046.40 3139
2046.82 3085
2047.25 3197
2047.68 3076
2048.11 3060
2048.53 3210
2048.96 3157
2049.39 3134
2049.82 3090
2050.24 3151
2050.67 3015
2051.10 3045
2051.53 3049
2051.95 2978
2052.38 2900
2052.81 2851
2053.24 2892
2053.66 2871
2054.09 2917
2054.52 2906
2054.95 2936
2055.38 2997
2055.80 3111
2056.23 3062
2056.66 3030
2057.09 3048
2057.52 3070
2057.94 3148
2058.37 3116
2058.80 3085
2059.23 3198
2059.66 3093
2060.09 3165
2060.51 3279
2060.94 3371
2061.37 3224
2061.80 3158
2062.23 3255
2062.66 3292
2063.09 3270
2063.52 3463
2063.94 3435
2064.37 3389
2064.80 3364
2065.23 3340
2065.66 3346
2066.09 3359
2066.52 3199
2066.95 3190
2067.38 3160
2067.81 3088
2068.24 3125
2068.66 3087
2069.09 3056
2069.52 2959
2069.95 2962
2070.38 2982
2070.81 2894
2071.24 2961
2071.67 3066
2072.10 3041
2072.53 3020
2072.96 3094
2073.39 3184
2073.82 3197
2074.25 3273
2074.68 3236
2075.11 3315
2075.54 3330
2075.97 3433
2076.40 3569
2076.83 3587
2077.26 3697
2077.69 3730
2078.12 3718
2078.55 3801
2078.98 3732
2079.41 3700
2079.84 3790
2080.27 3666
2080.70 3527
2081.14 3600
2081.57 3460
2082.00 3320
2082.43 3242
2082.86 3210
2083.29 3081
2083.72 3119
2084.15 3171
2084.58 3130
2085.01 3082
2085.44 2978
2085.88 2986
2086.31 2919
2086.74 2903
2087.17 2911
2087.60 2913
2088.03 2917
2088.46 2960
2088.89 3083
2089.33 3117
2089.76 3302
2090.19 3429
2090.62 3419
2091.05 3346
2091.48 3564
2091.92 3500
2092.35 3540
2092.78 3627
2093.21 3589
2093.64 3565
2094.07 3421
2094.51 3346
2094.94 3370
2095.37 3325
2095.80 3298
2096.24 3157
2096.67 3155
2097.10 3091
2097.53 3122
2097.96 3023
2098.40 2999
2098.83 2970
2099.26 2978
2099.69 2974
2100.13 3029
2100.56 3079
2100.99 2940
2101.43 2900
2101.86 3014
2102.29 2891
2102.72 2944
2103.16 2939
2103.59 2974
2104.02 3111
2104.46 3066
2104.89 3134
2105.32 3222
2105.76 3186
2106.19 3319
2106.62 3327
2107.05 3134
2107.49 3230
2107.92 3260
2108.36 3070
2108.79 3059
2109.22 3094
2109.66 3138
2110.09 3098
2110.52 3092
2110.96 3016
2111.39 2985
2111.82 3010
2112.26 2913
2112.69 2847
2113.13 2818
2113.56 2737
2113.99 2707
2114.43 2729
2114.86 2766
2115.30 2568
2115.73 2525
2116.16 2676
2116.60 2706
2117.03 2594
2117.47 2610
2117.90 2696
2118.34 2737
2118.77 2707
2119.21 2761
2119.64 2895
2120.07 2879
2120.51 2890
2120.94 2854
2121.38 2806
2121.81 2915
2122.25 2829
2122.68 2792
2123.12 2864
2123.55 2877
2123.99 2769
2124.42 2676
2124.86 2625
2125.29 2668
2125.73 2817
2126.16 2869
2126.60 2911
2127.04 3062
2127.47 3026
2127.91 3188
2128.34 3310
2128.78 3185
2129.21 3317
2129.65 3346
2130.08 3348
2130.52 3208
2130.96 3331
2131.39 3318
2131.83 3265
2132.26 3380
2132.70 3468
2133.14 3427
2133.57 3428
2134.01 3639
2134.44 3526
2134.88 3550
2135.32 3767
2135.75 3764
2136.19 3764
2136.62 3574
2137.06 3580
2137.50 3579
2137.93 3456
2138.37 3549
2138.81 3415
2139.24 3193
2139.68 3069
2140.12 3059
2140.55 3068
2140.99 2920
2141.43 2917
2141.86 2866
2142.30 2905
2142.74 2821
2143.18 2756
2143.61 2916
2144.05 2862
2144.49 2970
2144.92 3050
2145.36 3343
2145.80 3463
2146.24 3804
2146.67 4352
2147.11 4675
2147.55 5270
2147.99 5557
2148.42 5523
2148.86 5782
2149.30 5848
2149.74 5534
2150.17 5272
2150.61 4989
2151.05 4534
2151.49 4280
2151.92 4004
2152.36 3845
2152.80 3796
2153.24 3492
2153.68 3476
2154.11 3396
2154.55 3314
2154.99 3339
2155.43 3204
2155.87 3193
2156.31 3175
2156.74 3213
2157.18 3225
2157.62 3213
2158.06 3105
2158.50 3178
2158.94 3100
2159.38 3128
2159.81 3156
2160.25 3101
2160.69 3026
2161.13 3121
2161.57 3041
2162.01 3070
2162.45 3077
2162.89 3099
2163.33 3175
2163.76 3170
2164.20 3288
2164.64 3290
2165.08 3286
2165.52 3253
2165.96 3283
2166.40 3342
2166.84 3518
2167.28 3499
2167.72 3554
2168.16 3608
2168.60 3467
2169.04 3520
2169.48 3508
2169.92 3479
2170.36 3549
2170.80 3644
2171.24 3666
2171.68 3565
2172.12 3673
2172.56 3521
2173.00 3500
2173.44 3510
2173.88 3716
2174.32 3657
2174.76 3782
2175.20 3887
2175.64 3922
2176.08 4028
2176.52 4162
2176.96 4147
2177.40 4035
2177.84 3874
2178.28 3943
2178.72 3935
2179.16 3605
2179.60 3580
2180.04 3393
2180.48 3370
2180.92 3126
2181.37 3066
2181.81 2990
2182.25 2953
2182.69 2960
2183.13 2909
2183.57 2933
2184.01 3109
2184.45 3285
2184.89 3439
2185.34 3499
2185.78 3651
2186.22 3868
2186.66 3900
2187.10 3979
2187.54 3956
2187.98 3949
2188.43 3870
2188.87 3581
2189.31 3572
2189.75 3630
2190.19 3387
2190.63 3447
2191.08 3398
2191.52 3389
2191.96 3456
2192.40 3482
2192.84 3521
2193.29 3507
2193.73 3432
2194.17 3503
2194.61 3422
2195.05 3459
2195.50 3655
2195.94 3566
2196.38 3410
2196.82 3385
2197.27 3308
2197.71 3383
2198.15 3234
2198.59 3326
2199.04 3316
2199.48 3180
2199.92 3224
2200.37 3226
2200.81 3227
2201.25 3147
2201.69 3167
2202.14 3172
2202.58 3047
2203.02 3103
2203.47 3248
2203.91 3329
2204.35 3413
2204.80 3491
2205.24 3450
2205.68 3483
2206.13 3411
2206.57 3425
2207.01 3491
2207.46 3529
2207.90 3601
2208.34 3537
2208.79 3489
2209.23 3429
2209.67 3401
2210.12 3404
2210.56 3443
2211.01 3332
2211.45 3424
2211.89 3557
2212.34 3547
2212.78 3485
2213.23 3286
2213.67 3235
2214.11 3277
2214.56 3236
2215.00 3180
2215.45 3068
2215.89 2965
2216.34 2920
2216.78 2912
2217.22 2920
2217.67 2956
2218.11 3020
2218.56 2985
2219.00 3271
2219.45 3544
2219.89 3660
2220.34 3879
2220.78 4244
2221.23 4699
2221.67 4937
2222.12 5189
2222.56 5451
2223.01 5634
2223.45 5687
2223.90 5587
2224.34 5339
2224.79 5137
2225.23 4789
2225.68 4460
2226.12 4317
2226.57 4141
2227.01 3938
2227.46 3893
2227.91 3846
2228.35 3800
2228.80 3845
2229.24 3843
2229.69 3841
2230.13 3850
2230.58 3954
2231.03 3977
2231.47 4013
2231.92 4064
2232.36 4045
2232.81 4071
2233.26 4069
2233.70 3959
2234.15 3978
2234.59 3858
2235.04 3824
2235.49 4008
2235.93 4010
2236.38 4234
2236.83 4108
2237.27 4227
2237.72 4096
2238.17 4108
2238.61 3854
2239.06 3655
2239.51 3647
2239.95 3544
2240.40 3307
2240.85 3203
2241.29 3148
2241.74 2985
2242.19 3052
2242.63 3046
2243.08 3081
2243.53 3064
2243.98 3069
2244.42 3013
2244.87 2932
2245.32 2968
2245.76 2993
2246.21 2963
2246.66 2988
2247.11 2972
2247.55 2926
2248.00 2915
2248.45 2863
2248.90 3004
2249.35 3108
2249.79 3158
2250.24 3054
2250.69 3077
2251.14 3119
2251.58 3008
2252.03 3122
2252.48 2990
2252.93 2912
2253.38 2789
2253.82 2811
2254.27 2722
2254.72 2846
2255.17 2768
2255.62 2735
2256.07 2795
2256.51 2796
2256.96 2803
2257.41 2947
2257.86 3055
2258.31 3053
2258.76 3168
2259.21 3455
2259.65 3475
2260.10 3589
2260.55 3624
2261.00 3628
2261.45 3732
2261.90 3812
2262.35 3864
2262.80 3763
2263.25 3828
2263.69 3887
2264.14 3922
2264.59 3928
2265.04 3857
2265.49 3950
2265.94 4066
2266.39 4050
2266.84 4070
2267.29 4246
2267.74 4155
2268.19 4129
2268.64 4262
2269.09 4202
2269.54 4056
2269.99 4097
2270.44 4020
2270.89 3917
2271.34 3744
2271.79 3620
2272.24 3455
2272.69 3369
2273.14 3243
2273.59 3209
2274.04 3249
2274.49 3234
2274.94 3102
2275.39 3074
2275.84 3238
2276.29 3335
2276.74 3242
2277.19 3391
2277.64 3561
2278.09 3592
2278.54 3696
2278.99 3618
2279.44 3670
2279.89 3646
2280.34 3602
2280.79 3592
2281.25 3572
2281.70 3582
2282.15 3581
2282.60 3498
2283.05 3413
2283.50 3298
2283.95 3506
2284.40 3429
2284.85 3444
2285.31 3523
2285.76 3702
2286.21 3854
2286.66 4048
2287.11 4348
2287.56 4534
2288.01 4853
2288.47 5239
2288.92 5528
2289.37 5618
2289.82 5801
2290.27 5991
2290.72 6152
2291.18 6008
2291.63 5843
2292.08 6091
2292.53 5979
2292.98 5634
2293.44 5492
2293.89 5417
2294.34 5056
2294.79 4943
2295.24 4634
2295.70 4348
2296.15 3990
2296.60 3832
2297.05 3621
2297.51 3474
2297.96 3401
2298.41 3473
2298.86 3304
2299.32 3216
2299.77 3189
2300.22 3251
2300.67 3242
2301.13 3151
2301.58 3151
2302.03 3163
2302.49 3155
2302.94 3184
2303.39 3305
2303.85 3339
2304.30 3445
2304.75 3376
2305.20 3591
2305.66 3698
2306.11 3924
2306.56 4179
2307.02 4324
2307.47 4450
2307.93 4797
2308.38 5062
2308.83 5195
2309.29 5389
2309.74 5095
2310.19 4914
2310.65 4765
2311.10 4556
2311.55 4262
2312.01 4003
2312.46 3739
2312.92 3538
2313.37 3486
2313.82 3475
2314.28 3372
2314.73 3306
2315.19 3433
2315.64 3404
2316.10 3403
2316.55 3450
2317.00 3476
2317.46 3497
2317.91 3599
2318.37 3665
2318.82 3642
2319.28 3566
2319.73 3714
2320.19 3616
2320.64 3602
2321.10 3523
2321.55 3530
2322.01 3526
2322.46 3457
2322.92 3466
2323.37 3445
2323.83 3563
2324.28 3482
2324.74 3588
2325.19 3601
2325.65 3476
2326.10 3431
2326.56 3548
2327.01 3484
2327.47 3553
2327.92 3729
2328.38 3785
2328.83 3816
2329.29 3839
2329.74 3922
2330.20 3886
2330.66 3792
2331.11 3539
2331.57 3553
2332.02 3449
2332.48 3425
2332.94 3276
2333.39 3357
2333.85 3282
2334.30 3234
2334.76 3462
2335.22 3582
2335.67 3647
2336.13 3822
2336.58 4024
2337.04 4342
2337.50 4582
2337.95 4862
2338.41 5201
2338.87 5666
2339.32 5584
2339.78 5489
2340.24 5397
2340.69 5263
2341.15 5181
2341.61 4954
2342.06 4970
2342.52 5031
2342.98 5087
2343.43 5020
2343.89 4987
2344.35 5036
2344.81 4976
2345.26 5146
2345.72 5069
2346.18 4945
2346.63 4853
2347.09 4660
2347.55 4378
2348.01 4321
2348.46 4209
2348.92 4112
2349.38 3944
2349.84 3946
2350.29 3954
2350.75 3830
2351.21 3739
2351.67 3654
2352.13 3809
2352.58 3658
2353.04 3528
2353.50 3506
2353.96 3488
2354.41 3499
2354.87 3419
2355.33 3434
2355.79 3525
2356.25 3476
2356.71 3499
2357.16 3535
2357.62 3747
2358.08 3824
2358.54 3963
2359.00 3980
2359.46 4146
2359.91 4310
2360.37 4346
2360.83 4298
2361.29 4197
2361.75 4152
2362.21 3946
2362.67 3926
2363.13 4033
2363.58 4025
2364.04 3773
2364.50 3937
2364.96 4019
2365.42 4099
2365.88 3851
2366.34 3737
2366.80 3888
2367.26 3672
2367.72 3608
2368.18 3593
2368.64 3495
2369.10 3376
2369.55 3370
2370.01 3361
2370.47 3290
2370.93 3234
2371.39 3235
2371.85 3200
2372.31 3277
2372.77 3210
2373.23 3337
2373.69 3233
2374.15 3272
2374.61 3275
2375.07 3408
2375.53 3407
2375.99 3389
2376.45 3334
2376.91 3378
2377.37 3504
2377.83 3412
2378.29 3417
2378.75 3453
2379.21 3650
2379.68 3544
2380.14 3502
2380.60 3415
2381.06 3473
2381.52 3541
2381.98 3510
2382.44 3623
2382.90 3657
2383.36 3661
2383.82 3561
2384.28 3536
2384.74 3527
2385.20 3561
2385.67 3578
2386.13 3465
2386.59 3400
2387.05 3336
2387.51 3175
2387.97 3320
2388.43 3353
2388.89 3271
2389.36 3321
2389.82 3320
2390.28 3279
2390.74 3336
2391.20 3277
2391.66 3224
2392.13 3228
2392.59 3136
2393.05 3183
2393.51 3093
2393.97 3122
2394.43 3123
2394.90 3203
2395.36 3206
2395.82 3102
2396.28 3133
2396.74 3146
2397.21 3124
2397.67 3187
2398.13 3182
2398.59 3184
2399.06 3187
2399.52 3273
2399.98 3116
2400.44 3270
2400.91 3372
2401.37 3322
2401.83 3501
2402.29 3659
2402.76 3656
2403.22 3978
2403.68 4205
2404.14 4338
2404.61 4302
2405.07 4145
2405.53 4141
2406.00 3945
2406.46 3810
2406.92 3699
2407.39 3530
2407.85 3272
2408.31 3347
2408.78 3229
2409.24 3118
2409.70 3205
2410.17 3218
2410.63 3079
2411.09 3024
2411.56 3150
2412.02 3300
2412.48 3282
2412.95 3240
2413.41 3356
2413.87 3277
2414.34 3432
2414.80 3565
2415.27 3509
2415.73 3466
2416.19 3528
2416.66 3578
2417.12 3513
2417.59 3589
2418.05 3654
2418.51 3629
2418.98 3707
2419.44 3640
2419.91 3639
2420.37 3899
2420.84 3784
2421.30 3777
2421.77 3886
2422.23 4052
2422.69 4154
2423.16 4320
2423.62 4592
2424.09 4783
2424.55 5126
2425.02 5441
2425.48 5953
2425.95 6191
2426.41 6354
2426.88 6412
2427.34 6199
2427.81 5839
2428.27 5359
2428.74 4902
2429.20 4500
2429.67 4276
2430.13 4002
2430.60 3874
2431.07 3854
2431.53 3716
2432.00 3667
2432.46 3680
2432.93 3724
2433.39 3803
2433.86 3818
2434.32 3779
2434.79 4011
2435.26 4213
2435.72 4413
2436.19 4555
2436.65 4644
2437.12 4910
2437.59 5393
2438.05 5651
2438.52 5877
2438.98 6231
2439.45 6267
2439.92 6243
2440.38 6051
2440.85 5864
2441.32 5376
2441.78 5109
2442.25 4670
2442.72 4350
2443.18 4110
2443.65 3987
2444.12 3802
2444.58 3659
2445.05 3444
2445.52 3327
2445.98 3297
2446.45 3282
2446.92 3160
2447.38 3097
2447.85 3013
2448.32 3052
2448.78 3175
2449.25 3243
2449.72 3220
2450.19 3230
2450.65 3178
2451.12 3266
2451.59 3301
2452.06 3275
2452.52 3210
2452.99 3183
2453.46 3171
2453.93 3179
2454.39 3132
2454.86 3385
2455.33 3303
2455.80 3209
2456.26 3187
2456.73 3157
2457.20 3177
2457.67 3225
2458.14 3105
2458.60 3072
2459.07 3113
2459.54 3119
2460.01 3213
2460.48 3232
2460.95 3323
2461.41 3259
2461.88 3358
2462.35 3498
2462.82 3537
2463.29 3523
2463.76 3639
2464.22 3879
2464.69 3909
2465.16 3945
2465.63 3994
2466.10 3988
2466.57 3981
2467.04 3829
2467.51 3727
2467.97 3862
2468.44 3785
2468.91 3711
2469.38 3757
2469.85 3705
2470.32 3609
2470.79 3338
2471.26 3324
2471.73 3201
2472.20 3069
2472.67 3054
2473.14 3121
2473.61 3171
2474.07 3263
2474.54 3245
2475.01 3283
2475.48 3535
2475.95 3646
2476.42 3758
2476.89 4096
2477.36 4351
2477.83 4487
2478.30 4810
2478.77 4784
2479.24 4947
2479.71 4752
2480.18 4583
2480.65 4407
2481.12 4206
2481.59 3983
2482.06 3677
2482.53 3662
2483.00 3588
2483.47 3507
2483.95 3394
2484.42 3296
2484.89 3249
2485.36 3173
2485.83 3316
2486.30 3152
2486.77 3151
2487.24 3202
2487.71 3178
2488.18 3228
2488.65 3209
2489.12 3152
2489.59 3212
2490.07 3390
2490.54 3410
2491.01 3587
2491.48 3680
2491.95 3498
2492.42 3643
2492.89 3788
2493.36 3799
2493.84 3771
2494.31 3816
2494.78 3925
2495.25 3834
2495.72 3724
2496.19 3768
2496.66 3704
2497.14 3633
2497.61 3609
2498.08 3466
2498.55 3441
2499.02 3271
2499.50 3188
2499.97 3103
2500.44 3086
2500.91 3098
2501.38 3134
2501.86 3146
2502.33 3232
2502.80 3272
2503.27 3202
2503.74 3342
2504.22 3485
2504.69 3585
2505.16 3770
2505.63 3759
2506.11 4000
2506.58 4146
2507.05 4194
2507.52 4246
2508.00 4326
2508.47 4282
2508.94 4352
2509.42 4220
2509.89 4227
2510.36 4233
2510.83 4196
2511.31 4055
2511.78 4024
2512.25 4003
2512.73 3863
2513.20 3775
2513.67 3514
2514.15 3446
2514.62 3506
2515.09 3517
2515.57 3574
2516.04 3625
2516.51 3643
2516.99 3510
2517.46 3509
2517.94 3491
2518.41 3540
2518.88 3560
2519.36 3449
2519.83 3350
2520.30 3232
2520.78 3167
2521.25 3083
2521.73 3057
2522.20 3017
2522.67 3000
2523.15 3119
2523.62 3166
2524.10 3214
2524.57 3140
2525.05 3134
2525.52 3141
2525.99 3087
2526.47 3128
2526.94 3222
2527.42 3159
2527.89 3215
2528.37 3120
2528.84 3092
2529.32 3101
2529.79 3286
2530.27 3365
2530.74 3668
2531.22 3617
2531.69 3592
2532.17 3764
2532.64 3812
2533.12 3897
2533.59 3769
2534.07 3619
2534.54 3603
2535.02 3599
2535.49 3491
2535.97 3510
2536.44 3434
2536.92 3425
2537.39 3468
2537.87 3459
2538.34 3400
2538.82 3301
2539.30 3341
2539.77 3354
2540.25 3289
2540.72 3443
2541.20 3427
2541.68 3291
2542.15 3457
2542.63 3409
2543.10 3522
2543.58 3707
2544.06 3868
2544.53 3993
2545.01 4174
2545.48 4289
2545.96 4482
2546.44 4543
2546.91 4626
2547.39 4490
2547.87 4308
2548.34 4285
2548.82 4342
2549.30 4224
2549.77 4214
2550.25 4350
2550.73 4382
2551.20 4592
2551.68 4865
2552.16 4957
2552.63 5146
2553.11 5495
2553.59 5792
2554.06 5886
2554.54 5999
2555.02 6143
2555.50 6058
2555.97 5925
2556.45 5536
2556.93 5194
2557.40 4837
2557.88 4296
2558.36 4085
2558.84 3812
2559.31 3615
2559.79 3604
2560.27 3547
2560.75 3453
2561.23 3380
2561.70 3380
2562.18 3291
2562.66 3259
2563.14 3172
2563.61 3113
2564.09 3010
2564.57 3100
2565.05 2998
2565.53 3075
2566.00 2941
2566.48 2966
2566.96 2987
2567.44 2992
2567.92 2995
2568.40 2985
2568.87 2966
2569.35 2988
2569.83 3011
2570.31 2992
2570.79 2985
2571.27 3070
2571.75 3226
2572.22 3102
2572.70 3095
2573.18 2977
2573.66 2976
2574.14 3002
2574.62 3075
2575.10 3136
2575.58 3036
2576.06 2874
2576.54 2927
2577.01 2910
2577.49 2970
2577.97 2870
2578.45 2871
2578.93 2977
2579.41 3066
2579.89 2953
2580.37 2966
2580.85 2936
2581.33 2824
2581.81 2893
2582.29 2938
2582.77 2939
2583.25 3033
2583.73 2994
2584.21 3083
2584.69 3148
2585.17 3193
2585.65 3215
2586.13 3203
2586.61 3140
2587.09 3072
2587.57 3275
2588.05 3344
2588.53 3402
2589.01 3432
2589.49 3591
2589.97 3639
2590.45 3796
2590.93 3837
2591.41 4010
2591.89 4096
2592.37 4144
2592.85 4213
2593.33 4156
2593.81 4258
2594.30 4262
2594.78 4167
2595.26 4195
2595.74 4200
2596.22 4150
2596.70 3882
2597.18 3803
2597.66 3659
2598.14 3535
2598.62 3383
2599.11 3334
2599.59 3147
2600.07 3121
2600.55 3118
2601.03 3076
2601.51 3111
2601.99 2892
2602.48 2998
2602.96 2908
2603.44 3027
2603.92 2937
2604.40 3151
2604.88 3315
2605.37 3523
2605.85 3705
2606.33 3889
2606.81 4182
2607.29 4469
2607.78 4716
2608.26 4808
2608.74 4976
2609.22 4767
2609.70 4942
2610.19 4822
2610.67 4408
2611.15 4415
2611.63 4359
2612.12 4000
2612.60 3889
2613.08 3714
2613.56 3662
2614.05 3623
2614.53 3505
2615.01 3361
2615.49 3247
2615.98 3205
2616.46 3103
2616.94 3066
2617.43 3023
2617.91 3029
2618.39 3003
2618.87 3107
2619.36 3151
2619.84 3117
2620.32 3013
2620.81 3012
2621.29 2978
2621.77 2985
2622.26 3151
2622.74 3126
2623.22 3090
2623.71 3012
2624.19 2924
2624.67 2953
2625.16 2953
2625.64 2955
2626.13 2892
2626.61 2962
2627.09 3010
2627.58 3127
2628.06 3049
2628.55 3151
2629.03 3149
2629.51 3015
2630.00 3099
2630.48 3137
2630.97 3308
2631.45 3195
2631.93 3321
2632.42 3212
2632.90 3238
2633.39 3105
2633.87 3046
2634.36 3060
2634.84 3084
2635.33 3096
2635.81 3098
2636.29 3150
2636.78 3064
2637.26 3063
2637.75 3073
2638.23 3216
2638.72 3232
2639.20 3262
2639.69 3357
2640.17 3235
2640.66 3169
2641.14 3286
2641.63 3161
2642.11 3166
2642.60 3135
2643.08 3038
2643.57 3019
2644.05 2988
2644.54 2951
2645.03 3089
2645.51 3124
2646.00 3197
2646.48 3267
2646.97 3363
2647.45 3344
2647.94 3342
2648.43 3275
2648.91 3294
2649.40 3175
2649.88 3166
2650.37 3041
2650.85 3099
2651.34 3184
2651.83 3152
2652.31 3180
2652.80 3179
2653.29 3123
2653.77 3091
2654.26 3112
2654.74 3112
2655.23 3150
2655.72 3219
2656.20 3051
2656.69 3019
2657.18 2993
2657.66 2858
2658.15 2864
2658.64 2869
2659.12 2869
2659.61 2781
2660.10 2880
2660.58 2965
2661.07 2881
2661.56 2939
2662.05 3032
2662.53 3081
2663.02 3112
2663.51 3152
2663.99 3093
2664.48 3307
2664.97 3139
2665.46 3250
2665.94 3180
2666.43 3132
2666.92 3123
2667.41 2946
2667.89 2974
2668.38 2974
2668.87 3158
2669.36 3146
2669.84 3041
2670.33 3037
2670.82 3382
2671.31 3414
2671.80 3544
2672.28 3651
2672.77 3815
2673.26 3916
2673.75 3891
2674.24 4038
2674.72 4008
2675.21 4063
2675.70 4071
2676.19 4170
2676.68 4235
2677.17 4242
2677.65 4615
2678.14 4868
2678.63 5011
2679.12 5304
2679.61 5711
2680.10 5896
2680.59 6256
2681.07 6534
2681.56 6792
2682.05 6854
2682.54 7069
2683.03 7075
2683.52 7004
2684.01 6565
2684.50 6331
2684.99 5929
2685.47 5504
2685.96 5084
2686.45 4637
2686.94 4306
2687.43 3954
2687.92 3738
2688.41 3623
2688.90 3520
2689.39 3430
2689.88 3264
2690.37 3297
2690.86 3192
2691.35 3306
2691.84 3155
2692.33 3151
2692.82 3261
2693.31 3151
2693.80 3297
2694.29 3265
2694.78 3244
2695.27 3273
2695.76 3198
2696.25 3138
2696.74 3187
2697.23 3244
2697.72 3326
2698.21 3383
2698.70 3420
2699.19 3545
2699.68 3597
2700.17 3692
2700.66 3586
2701.15 3793
2701.64 3817
2702.13 3544
2702.62 3756
2703.11 3781
2703.61 3609
2704.10 3616
2704.59 3554
2705.08 3512
2705.57 3470
2706.06 3321
2706.55 3268
2707.04 3360
2707.53 3183
2708.02 3134
2708.52 3092
2709.01 3160
2709.50 3123
2709.99 3042
2710.48 3135
2710.97 3048
2711.46 3181
2711.96 3257
2712.45 3363
2712.94 3271
2713.43 3153
2713.92 3281
2714.41 3119
2714.91 3182
2715.40 3092
2715.89 3122
2716.38 3143
2716.87 3071
2717.37 3069
2717.86 3103
2718.35 3090
2718.84 3154
2719.33 3334
2719.83 3430
2720.32 3649
2720.81 3681
2721.30 3698
2721.80 3783
2722.29 3585
2722.78 3448
2723.27 3384
2723.77 3231
2724.26 3217
2724.75 3189
2725.24 3069
2725.74 2910
2726.23 2807
2726.72 2918
2727.22 2894
2727.71 2871
2728.20 2910
2728.70 2873
2729.19 2873
2729.68 2967
2730.18 3069
2730.67 3256
2731.16 3455
2731.65 3248
2732.15 3261
2732.64 3262
2733.14 3244
2733.63 3274
2734.12 3218
2734.62 3291
2735.11 3146
2735.60 3189
2736.10 3189
2736.59 3270
2737.08 3269
2737.58 3266
2738.07 3345
2738.57 3249
2739.06 3141
2739.55 3126
2740.05 3165
2740.54 3103
2741.04 2938
2741.53 2824
2742.03 2909
2742.52 2856
2743.01 2777
2743.51 2671
2744.00 2802
2744.50 2728
2744.99 2778
2745.49 2800
2745.98 2718
2746.48 2759
2746.97 2880
2747.47 2852
2747.96 2802
2748.46 2883
2748.95 3143
2749.45 3048
2749.94 2952
2750.44 2929
2750.93 3016
2751.43 3195
2751.92 3189
2752.42 3241
2752.91 3305
2753.41 3430
2753.90 3368
2754.40 3486
2754.89 3464
2755.39 3337
2755.88 3223
2756.38 3247
2756.87 3047
2757.37 3001
2757.87 3033
2758.36 3064
2758.86 3088
2759.35 2982
2759.85 3032
2760.35 3003
2760.84 3118
2761.34 3006
2761.83 2969
2762.33 2928
2762.83 2967
2763.32 3017
2763.82 2991
2764.31 3138
2764.81 3080
2765.31 3181
2765.80 3200
2766.30 3036
2766.80 2950
2767.29 3073
2767.79 3219
2768.29 3239
2768.78 3249
2769.28 3305
2769.78 3425
2770.27 3519
2770.77 3540
2771.27 3706
2771.76 3540
2772.26 3639
2772.76 3706
2773.26 3655
2773.75 3837
2774.25 3940
2774.75 3870
2775.24 4125
2775.74 4104
2776.24 4002
2776.74 3967
2777.23 4014
2777.73 4017
2778.23 3894
2778.73 3846
2779.22 3851
2779.72 3819
2780.22 3615
2780.72 3636
2781.21 3474
2781.71 3342
2782.21 3376
2782.71 3341
2783.21 3381
2783.70 3351
2784.20 3352
2784.70 3316
2785.20 3273
2785.70 3347
2786.20 3347
2786.69 3260
2787.19 3213
2787.69 3320
2788.19 3387
2788.69 3191
2789.19 3147
2789.68 3193
2790.18 3122
2790.68 3147
2791.18 3158
2791.68 3116
2792.18 3405
2792.68 3679
2793.18 4132
2793.67 4406
2794.17 4692
2794.67 5129
2795.17 5548
2795.67 5856
2796.17 5773
2796.67 5971
2797.17 5798
2797.67 5440
2798.17 5133
2798.67 4956
2799.17 4609
2799.66 4385
2800.16 4061
2800.66 3926
2801.16 3793
2801.66 3736
2802.16 3834
2802.66 4054
2803.16 4150
2803.66 4469
2804.16 5058
2804.66 5659
2805.16 6275
2805.66 7216
2806.16 8059
2806.66 8611
2807.16 9402
2807.66 9636
2808.16 9862
2808.66 9450
2809.16 8908
2809.66 8220
2810.16 7535
2810.66 6601
2811.16 6016
2811.66 5263
2812.17 4597
2812.67 4175
2813.17 4098
2813.67 3944
2814.17 3878
2814.67 3719
2815.17 3701
2815.67 3768
2816.17 3765
2816.67 3869
2817.17 3910
2817.67 3916
2818.18 3787
2818.68 3730
2819.18 3728
2819.68 3602
2820.18 3333
2820.68 3319
2821.18 3332
2821.68 3295
2822.19 3381
2822.69 3453
2823.19 3388
2823.69 3439
2824.19 3428
2824.69 3500
2825.20 3521
2825.70 3448
2826.20 3395
2826.70 3339
2827.20 3325
2827.70 3246
2828.21 3336
2828.71 3219
2829.21 3211
2829.71 3288
2830.22 3440
2830.72 3522
2831.22 3734
2831.72 3792
2832.22 3832
2832.73 4025
2833.23 4004
2833.73 3884
2834.23 3878
2834.74 3883
2835.24 3761
2835.74 3660
2836.24 3704
2836.75 3536
2837.25 3354
2837.75 3218
2838.26 3239
2838.76 3218
2839.26 3161
2839.76 3272
2840.27 3287
2840.77 3229
2841.27 3172
2841.78 3252
2842.28 3437
2842.78 3498
2843.29 3500
2843.79 3524
2844.29 3712
2844.80 3903
2845.30 4097
2845.80 4162
2846.31 4201
2846.81 4185
2847.32 4072
2847.82 4092
2848.32 4138
2848.83 3892
2849.33 3789
2849.83 3686
2850.34 3620
2850.84 3524
2851.35 3381
2851.85 3363
2852.35 3316
2852.86 3241
2853.36 3139
2853.87 3226
2854.37 3138
2854.88 3167
2855.38 3164
2855.88 3166
2856.39 3250
2856.89 3296
2857.40 3251
2857.90 3396
2858.41 3562
2858.91 3459
2859.42 3533
2859.92 3508
2860.43 3500
2860.93 3530
2861.44 3449
2861.94 3202
2862.45 3232
2862.95 3090
2863.46 2992
2863.96 2939
2864.47 2820
2864.97 2812
2865.48 2821
2865.98 2738
2866.49 2806
2866.99 2825
2867.50 2861
2868.00 2887
2868.51 3006
2869.02 3129
2869.52 2960
2870.03 3058
2870.53 3023
2871.04 2947
2871.54 3111
2872.05 3131
2872.56 3052
2873.06 3022
2873.57 3057
2874.07 3038
2874.58 3098
2875.09 2999
2875.59 3078
2876.10 3042
2876.61 3084
2877.11 3070
2877.62 3077
2878.12 3113
2878.63 3175
2879.14 3121
2879.64 3193
2880.15 3119
2880.66 3160
2881.16 3216
2881.67 3217
2882.18 3264
2882.68 3414
2883.19 3723
2883.70 3986
2884.20 4131
2884.71 4383
2885.22 4683
2885.73 4730
2886.23 4882
2886.74 4977
2887.25 4956
2887.75 4712
2888.26 4518
2888.77 4197
2889.28 3936
2889.78 3810
2890.29 3583
2890.80 3401
2891.31 3248
2891.81 3220
2892.32 3304
2892.83 3294
2893.34 3343
2893.84 3363
2894.35 3434
2894.86 3535
2895.37 3583
2895.88 3575
2896.38 3618
2896.89 3602
2897.40 3624
2897.91 3668
2898.42 3789
2898.92 3799
2899.43 3678
2899.94 3720
2900.45 3787
2900.96 3850
2901.47 4024
2901.98 4128
2902.48 3993
2902.99 4078
2903.50 4073
2904.01 4222
2904.52 4237
2905.03 4370
2905.54 4299
2906.04 4090
2906.55 4145
2907.06 3981
2907.57 3798
2908.08 3651
2908.59 3514
2909.10 3356
2909.61 3227
2910.12 3281
2910.63 3301
2911.14 3366
2911.64 3306
2912.15 3344
2912.66 3250
2913.17 3348
2913.68 3255
2914.19 3218
2914.70 3412
2915.21 3206
2915.72 3140
2916.23 3059
2916.74 3054
2917.25 3172
2917.76 3074
2918.27 3022
2918.78 3108
2919.29 3188
2919.80 3355
2920.31 3652
2920.82 4030
2921.33 4294
2921.84 4874
2922.35 5500
2922.86 6009
2923.37 6586
2923.88 7210
2924.39 7482
2924.90 7316
2925.41 7046
2925.92 6716
2926.44 6197
2926.95 5490
2927.46 4764
2927.97 4301
2928.48 3891
2928.99 3737
2929.50 3350
2930.01 3250
2930.52 3197
2931.03 3144
2931.54 3127
2932.05 3244
2932.57 3193
2933.08 3205
2933.59 3300
2934.10 3324
2934.61 3296
2935.12 3300
2935.63 3356
2936.15 3384
2936.66 3403
2937.17 3410
2937.68 3408
2938.19 3259
2938.70 3317
2939.22 3287
2939.73 3332
2940.24 3359
2940.75 3411
2941.26 3572
2941.77 4081
2942.29 4040
2942.80 4628
2943.31 4828
2943.82 5224
2944.34 5537
2944.85 5685
2945.36 5879
2945.87 5839
2946.38 5598
2946.90 5248
2947.41 5094
2947.92 4777
2948.43 4397
2948.95 4092
2949.46 3989
2949.97 3653
2950.48 3515
2951.00 3447
2951.51 3469
2952.02 3195
2952.54 3216
2953.05 3201
2953.56 3191
2954.08 3082
2954.59 3207
2955.10 3228
2955.61 3238
2956.13 3284
2956.64 3367
2957.15 3384
2957.67 3401
2958.18 3870
2958.69 3872
2959.21 3994
2959.72 4088
2960.23 4326
2960.75 4500
2961.26 4350
2961.78 4333
2962.29 4245
2962.80 4099
2963.32 4074
2963.83 3906
2964.35 3750
2964.86 3627
2965.37 3397
2965.89 3225
2966.40 3274
2966.92 3277
2967.43 3057
2967.94 3065
2968.46 3152
2968.97 2970
2969.49 3138
2970.00 3091
2970.52 2970
2971.03 2939
2971.54 2943
2972.06 3008
2972.57 3054
2973.09 3029
2973.60 3187
2974.12 3128
2974.63 3149
2975.15 3197
2975.66 3280
2976.18 3262
2976.69 3184
2977.21 3205
2977.72 3410
2978.24 3382
2978.75 3460
2979.27 3367
2979.78 3403
2980.30 3407
2980.81 3466
2981.33 3430
2981.84 3536
2982.36 3554
2982.88 3707
2983.39 3682
2983.91 3761
2984.42 3665
2984.94 3563
2985.45 3640
2985.97 3576
2986.49 3674
2987.00 3551
2987.52 3566
2988.03 3456
2988.55 3595
2989.07 3537
2989.58 3403
2990.10 3534
2990.61 3634
2991.13 3590
2991.65 3565
2992.16 3801
2992.68 3982
2993.20 4088
2993.71 4354
2994.23 4644
2994.75 4927
2995.26 5298
2995.78 5922
2996.30 6029
2996.81 6305
2997.33 6251
2997.85 6152
2998.36 5896
2998.88 5575
2999.40 5217
2999.91 5219
3000.43 5126
3000.95 5111
3001.46 5119
3001.98 5025
3002.50 5440
3003.02 5827
3003.53 6149
3004.05 6422
3004.57 6287
3005.09 6364
3005.60 6027
3006.12 5606
3006.64 5179
3007.16 4689
3007.67 4551
3008.19 4110
3008.71 3730
3009.23 3615
3009.74 3385
3010.26 3259
3010.78 3196
3011.30 3213
3011.82 3209
3012.33 3298
3012.85 3417
3013.37 3315
3013.89 3253
3014.41 3298
3014.93 3370
3015.44 3484
3015.96 3534
3016.48 3738
3017.00 3913
3017.52 3838
3018.04 3882
3018.55 3993
3019.07 4008
3019.59 4173
3020.11 4214
3020.63 4281
3021.15 4443
3021.67 4644
3022.19 4917
3022.71 5091
3023.22 5102
3023.74 5214
3024.26 5199
3024.78 5124
3025.30 4938
3025.82 4609
3026.34 4495
3026.86 4312
3027.38 4067
3027.90 3746
3028.42 3705
3028.94 3616
3029.46 3520
3029.98 3605
3030.49 3618
3031.01 3858
3031.53 4015
3032.05 4248
3032.57 4566
3033.09 5001
3033.61 5139
3034.13 5475
3034.65 5574
3035.17 5626
3035.69 5566
3036.21 5335
3036.73 5135
3037.25 4782
3037.77 4459
3038.29 4344
3038.81 4045
3039.34 3748
3039.86 3501
3040.38 3382
3040.90 3424
3041.42 3375
3041.94 3210
3042.46 3253
3042.98 3361
3043.50 3421
3044.02 3513
3044.54 3498
3045.06 3561
3045.58 3597
3046.10 3537
3046.63 3372
3047.15 3420
3047.67 3390
3048.19 3411
3048.71 3266
3049.23 3200
3049.75 3203
3050.27 3361
3050.79 3304
3051.32 3165
3051.84 3172
3052.36 3062
3052.88 3047
3053.40 3085
3053.92 3128
3054.45 3059
3054.97 3088
3055.49 3063
3056.01 3128
3056.53 3164
3057.05 3229
3057.58 3186
3058.10 3221
3058.62 3191
3059.14 3196
3059.66 3066
3060.19 3056
3060.71 3188
3061.23 3168
3061.75 3185
3062.28 3274
3062.80 3259
3063.32 3183
3063.84 3183
3064.37 3235
3064.89 3137
3065.41 3109
3065.93 3082
3066.46 3086
3066.98 3176
3067.50 3067
3068.02 3003
3068.55 2919
3069.07 3029
3069.59 2971
3070.12 3113
3070.64 3146
3071.16 3098
3071.69 3275
3072.21 3269
3072.73 3361
3073.26 3412
3073.78 3515
3074.30 3480
3074.83 3580
3075.35 3559
3075.87 3600
3076.40 3539
3076.92 3613
3077.44 3549
3077.97 3586
3078.49 3663
3079.01 3615
3079.54 3514
3080.06 3555
3080.59 3449
3081.11 3474
3081.63 3481
3082.16 3391
3082.68 3447
3083.21 3482
3083.73 3370
3084.25 3476
3084.78 3370
3085.30 3319
3085.83 3317
3086.35 3442
3086.88 3379
3087.40 3406
3087.93 3388
3088.45 3377
3088.97 3435
3089.50 3520
3090.02 3323
3090.55 3296
3091.07 3284
3091.60 3377
3092.12 3169
3092.65 3280
3093.17 3387
3093.70 3434
3094.22 3445
3094.75 3435
3095.27 3605
3095.80 3702
3096.32 3824
3096.85 3915
3097.37 4006
3097.90 4229
3098.43 4551
3098.95 4935
3099.48 5143
3100.00 5776
3100.53 6374
3101.05 6897
3101.58 7641
3102.10 8282
3102.63 8337
3103.16 8397
3103.68 7706
3104.21 6987
3104.73 6098
3105.26 5286
3105.79 4606
3106.31 4156
3106.84 3876
3107.36 3780
3107.89 3548
3108.42 3634
3108.94 3600
3109.47 3641
3110.00 3801
3110.52 3785
3111.05 3695
3111.57 3666
3112.10 3483
3112.63 3382
3113.15 3215
3113.68 3102
3114.21 3110
3114.74 2967
3115.26 2839
3115.79 2741
3116.32 2734
3116.84 2703
3117.37 2737
3117.90 2797
3118.42 2852
3118.95 2987
3119.48 2971
3120.01 3081
3120.53 3070
3121.06 3236
3121.59 3144
3122.11 3064
3122.64 3060
3123.17 3054
3123.70 2944
3124.22 2879
3124.75 2939
3125.28 2964
3125.81 3075
3126.34 3025
3126.86 2929
3127.39 3085
3127.92 2915
3128.45 2855
3128.98 2894
3129.50 2807
3130.03 2779
3130.56 2792
3131.09 2759
3131.62 2732
3132.14 2665
3132.67 2771
3133.20 2740
3133.73 2816
3134.26 2703
3134.79 2793
3135.31 2975
3135.84 3105
3136.37 3157
3136.90 3112
3137.43 3193
3137.96 3253
3138.49 3279
3139.02 3214
3139.54 3049
3140.07 3114
3140.60 2965
3141.13 2923
3141.66 3020
3142.19 2980
3142.72 3113
3143.25 3225
3143.78 3392
3144.31 3576
3144.84 3633
3145.37 3798
3145.89 4004
3146.42 4031
3146.95 4226
3147.48 4303
3148.01 4214
3148.54 4171
3149.07 4085
3149.60 4006
3150.13 3783
3150.66 3564
3151.19 3550
3151.72 3417
3152.25 3245
3152.78 3215
3153.31 3246
3153.84 3132
3154.37 3130
3154.90 3209
3155.43 3320
3155.96 3371
3156.49 3421
3157.02 3478
3157.55 3380
3158.08 3360
3158.61 3419
3159.14 3364
3159.68 3212
3160.21 3366
3160.74 3392
3161.27 3402
3161.80 3305
3162.33 3243
3162.86 3157
3163.39 3198
3163.92 3335
3164.45 3322
3164.98 3363
3165.51 3452
3166.05 3443
3166.58 3466
3167.11 3488
3167.64 3418
3168.17 3346
3168.70 3303
3169.23 3168
3169.76 3110
3170.30 3084
3170.83 2982
3171.36 2974
3171.89 3005
3172.42 2963
3172.95 3048
3173.49 3007
3174.02 3072
3174.55 3212
3175.08 3246
3175.61 3233
3176.15 3172
3176.68 3164
3177.21 3136
3177.74 3149
3178.27 3074
3178.81 3101
3179.34 3157
3179.87 3127
3180.40 3074
3180.93 3060
3181.47 3061
3182.00 3082
3182.53 3056
3183.06 2947
3183.60 3025
3184.13 3060
3184.66 3030
3185.20 3034
3185.73 2981
3186.26 3099
3186.79 2981
3187.33 2818
3187.86 2816
3188.39 2813
3188.93 2811
3189.46 2930
3189.99 2822
3190.52 2859
3191.06 2800
3191.59 2822
3192.12 2891
3192.66 2829
3193.19 2691
3193.72 2830
3194.26 2999
3194.79 3028
3195.33 3025
3195.86 3090
3196.39 3120
3196.93 3008
3197.46 3108
3197.99 3126
3198.53 3153
3199.06 3173
3199.60 3372
3200.13 3374
3200.66 3551
3201.20 3540
3201.73 3761
3202.27 3773
3202.80 4040
3203.33 3926
3203.87 3736
3204.40 3624
3204.94 3491
3205.47 3419
3206.01 3530
3206.54 3534
3207.07 3457
3207.61 3535
3208.14 3813
3208.68 4022
3209.21 4204
3209.75 4604
3210.28 4642
3210.82 4618
3211.35 4546
3211.89 4388
3212.42 4510
3212.96 4103
3213.49 3930
3214.03 3635
3214.56 3551
3215.10 3305
3215.63 3323
3216.17 3421
3216.70 3402
3217.24 3418
3217.78 3485
3218.31 3415
3218.85 3386
3219.38 3350
3219.92 3297
3220.45 3324
3220.99 3438
3221.52 3429
3222.06 3471
3222.60 3448
3223.13 3485
3223.67 3441
3224.20 3458
3224.74 3400
3225.28 3509
3225.81 3483
3226.35 3343
3226.88 3170
3227.42 3053
3227.96 3011
3228.49 2905
3229.03 2953
3229.57 3003
3230.10 2857
3230.64 2830
3231.18 2896
3231.71 2849
3232.25 2830
3232.79 2795
3233.32 2921
3233.86 2993
3234.40 2948
3234.93 3100
3235.47 3232
3236.01 3276
3236.54 3310
3237.08 3532
3237.62 3525
3238.15 3525
3238.69 3526
3239.23 3463
3239.77 3278
3240.30 3338
3240.84 3287
3241.38 3168
3241.92 3052
3242.45 2892
3242.99 2818
3243.53 2824
3244.07 2825
3244.60 2829
3245.14 2993
3245.68 3027
3246.22 2988
3246.75 3036
3247.29 3050
3247.83 3034
3248.37 3087
3248.91 3142
3249.44 3248
3249.98 3125
3250.52 3156
3251.06 3044
3251.60 3096
3252.14 3172
3252.67 3216
3253.21 3411
3253.75 3484
3254.29 3425
3254.83 3418
3255.37 3494
3255.90 3271
3256.44 3330
3256.98 3362
3257.52 3328
3258.06 3384
3258.60 3307
3259.14 3400
3259.68 3524
3260.21 3712
3260.75 3941
3261.29 4193
3261.83 4275
3262.37 4181
3262.91 4477
3263.45 4563
3263.99 4598
3264.53 4506
3265.07 4599
3265.61 4712
3266.15 4658
3266.69 4728
3267.23 4595
3267.76 4280
3268.30 4164
3268.84 3759
3269.38 3499
3269.92 3363
3270.46 3225
3271.00 3045
3271.54 3070
3272.08 3098
3272.62 3062
3273.16 3220
3273.70 3288
3274.24 3341
3274.78 3500
3275.32 3554
3275.86 3531
3276.40 3444
3276.94 3402
3277.48 3417
3278.03 3420
3278.57 3400
3279.11 3329
3279.65 3297
3280.19 3385
3280.73 3415
3281.27 3355
3281.81 3316
3282.35 3389
3282.89 3537
3283.43 3686
3283.97 3665
3284.51 3784
3285.05 3822
3285.60 3844
3286.14 3819
3286.68 3765
3287.22 3646
3287.76 3590
3288.30 3529
3288.84 3315
3289.38 3320
3289.93 3357
3290.47 3368
3291.01 3553
3291.55 3782
3292.09 3886
3292.63 4154
3293.18 4672
3293.72 4772
3294.26 5135
3294.80 5290
3295.34 5467
3295.88 5380
3296.43 5264
3296.97 4985
3297.51 4797
3298.05 4403
3298.59 4180
3299.14 4033
3299.68 3960
3300.22 3919
3300.76 3669
3301.31 3691
3301.85 3702
3302.39 3568
3302.93 3489
3303.48 3544
3304.02 3567
3304.56 3532
3305.10 3408
3305.65 3352
3306.19 3349
3306.73 3333
3307.27 3527
3307.82 3469
3308.36 3543
3308.90 3618
3309.45 3623
3309.99 3659
3310.53 3725
3311.07 3859
3311.62 3910
3312.16 3775
3312.70 3783
3313.25 4113
3313.79 4327
3314.33 4374
3314.88 4242
3315.42 4363
3315.97 4502
3316.51 4591
3317.05 4305
3317.60 4220
3318.14 4001
3318.68 3930
3319.23 3924
3319.77 3749
3320.32 3811
3320.86 3944
3321.40 3987
3321.95 4066
3322.49 3887
3323.04 3953
3323.58 3806
3324.12 3837
3324.67 3739
3325.21 3787
3325.76 3682
3326.30 3681
3326.85 3555
3327.39 3477
3327.93 3291
3328.48 3175
3329.02 3361
3329.57 3423
3330.11 3594
3330.66 4027
3331.20 4588
3331.75 5347
3332.29 6174
3332.84 7275
3333.38 8539
3333.93 9690
3334.47 10889
3335.02 11626
3335.56 11923
3336.11 11401
3336.65 10919
3337.20 9972
3337.74 8807
3338.29 7769
3338.83 6842
3339.38 5888
3339.92 5190
3340.47 4435
3341.02 4215
3341.56 3943
3342.11 3739
3342.65 3476
3343.20 3345
3343.74 3381
3344.29 3290
3344.84 3408
3345.38 3406
3345.93 3442
3346.47 3440
3347.02 3414
3347.57 3449
3348.11 3396
3348.66 3448
3349.21 3466
3349.75 3414
3350.30 3656
3350.84 3677
3351.39 3670
3351.94 3724
3352.48 3932
3353.03 4108
3353.58 4254
3354.12 4366
3354.67 4383
3355.22 4486
3355.76 4439
3356.31 4324
3356.86 4087
3357.40 3844
3357.95 3462
3358.50 3426
3359.05 3250
3359.59 3152
3360.14 3002
3360.69 2897
3361.23 2899
3361.78 2932
3362.33 2973
3362.88 2938
3363.42 2852
3363.97 2811
3364.52 2904
3365.07 2942
3365.61 2978
3366.16 3072
3366.71 2984
3367.26 2954
3367.80 3000
3368.35 3033
3368.90 3110
3369.45 2872
3370.00 2854
3370.54 2943
3371.09 3113
3371.64 3093
3372.19 3195
3372.74 3182
3373.28 3302
3373.83 3190
3374.38 3144
3374.93 3102
3375.48 2936
3376.03 2832
3376.57 2816
3377.12 2820
3377.67 2695
3378.22 2675
3378.77 2610
3379.32 2549
3379.87 2649
3380.42 2640
3380.96 2613
3381.51 2569
3382.06 2581
3382.61 2559
3383.16 2532
3383.71 2583
3384.26 2649
3384.81 2719
3385.36 2590
3385.91 2678
3386.45 2662
3387.00 2738
3387.55 2782
3388.10 2649
3388.65 2697
3389.20 2668
3389.75 2686
3390.30 2732
3390.85 2787
3391.40 2810
3391.95 2848
3392.50 2821
3393.05 2875
3393.60 2842
3394.15 2746
3394.70 2923
3395.25 2960
3395.80 2992
3396.35 3100
3396.90 3035
3397.45 2891
3398.00 3024
3398.55 2889
3399.10 2833
3399.65 2857
3400.20 2779
3400.75 2744
3401.30 2629
3401.85 2645
3402.40 2618
3402.95 2562
3403.50 2562
3404.06 2617
3404.61 2679
3405.16 2723
3405.71 2664
3406.26 2669
3406.81 2494
3407.36 2478
3407.91 2447
3408.46 2564
3409.01 2602
3409.56 2594
3410.12 2568
3410.67 2682
3411.22 2697
3411.77 2653
3412.32 2641
3412.87 2629
3413.42 2660
3413.98 2712
3414.53 2641
3415.08 2740
3415.63 2608
3416.18 2530
3416.73 2518
3417.29 2539
3417.84 2516
3418.39 2454
3418.94 2429
3419.49 2487
3420.05 2537
3420.60 2541
3421.15 2645
3421.70 2680
3422.25 2817
3422.81 2953
3423.36 3091
3423.91 3143
3424.46 3029
3425.01 2958
3425.57 2795
3426.12 2800
3426.67 2719
3427.23 2670
3427.78 2700
3428.33 2721
3428.88 2766
3429.44 2757
3429.99 2712
3430.54 2765
3431.09 2725
3431.65 2756
3432.20 2678
3432.75 2633
3433.31 2730
3433.86 2809
3434.41 2838
3434.97 2739
3435.52 2768
3436.07 2789
3436.63 2812
3437.18 2752
3437.73 2880
3438.29 2730
3438.84 2627
3439.39 2787
3439.95 2670
3440.50 2873
3441.05 2871
3441.61 2769
3442.16 2742
3442.72 2701
3443.27 2617
3443.82 2674
3444.38 2528
3444.93 2607
3445.48 2557
3446.04 2564
3446.59 2670
3447.15 2600
3447.70 2610
3448.26 2707
3448.81 2678
3449.36 2552
3449.92 2512
3450.47 2457
3451.03 2457
3451.58 2374
3452.14 2404
3452.69 2417
3453.25 2423
3453.80 2415
3454.36 2326
3454.91 2314
3455.47 2387
3456.02 2366
3456.58 2278
3457.13 2352
3457.69 2322
3458.24 2259
3458.80 2335
3459.35 2226
3459.91 2206
3460.46 2331
3461.02 2337
3461.57 2297
3462.13 2433
3462.68 2427
3463.24 2309
3463.79 2411
3464.35 2470
3464.90 2526
3465.46 2588
3466.02 2637
3466.57 2654
3467.13 2623
3467.68 2641
3468.24 2698
3468.80 2713
3469.35 2657
3469.91 2590
3470.46 2559
3471.02 2534
3471.58 2534
3472.13 2575
3472.69 2520
3473.24 2551
3473.80 2498
3474.36 2515
3474.91 2508
3475.47 2573
3476.03 2603
3476.58 2719
3477.14 2746
3477.70 2815
3478.25 2895
3478.81 3135
3479.37 3144
3479.92 3040
3480.48 2952
3481.04 2948
3481.59 3068
3482.15 3049
3482.71 2976
3483.26 2820
3483.82 2871
3484.38 2849
3484.94 2987
3485.49 2989
3486.05 2948
3486.61 3197
3487.17 3264
3487.72 3500
3488.28 3832
3488.84 3988
3489.40 4168
3489.95 4457
3490.51 4819
3491.07 5181
3491.63 5130
3492.18 5210
3492.74 4925
3493.30 4690
3493.86 4404
3494.42 4125
3494.97 4037
3495.53 4142
3496.09 4240
3496.65 4547
3497.21 4775
3497.76 5197
3498.32 5520
3498.88 5802
3499.44 5996
3500.00 6045
3500.56 6191
3501.11 6243
3501.67 6495
3502.23 6870
3502.79 7633
3503.35 8145
3503.91 8627
3504.47 8542
3505.03 8547
3505.58 8584
3506.14 7935
3506.70 7178
3507.26 6575
3507.82 5861
3508.38 5351
3508.94 4731
3509.50 4360
3510.06 4095
3510.62 3604
3511.17 3346
3511.73 3308
3512.29 3138
3512.85 2907
3513.41 2954
3513.97 2776
3514.53 2885
3515.09 2801
3515.65 2956
3516.21 2885
3516.77 2746
3517.33 2873
3517.89 2891
3518.45 2887
3519.01 2942
3519.57 2957
3520.13 2888
3520.69 2859
3521.25 2960
3521.81 2895
3522.37 2876
3522.93 2873
3523.49 2943
3524.05 2913
3524.61 2902
3525.17 2743
3525.73 2700
3526.29 2679
3526.85 2623
3527.41 2519
3527.97 2498
3528.54 2582
3529.10 2785
3529.66 2761
3530.22 2799
3530.78 2957
3531.34 3117
3531.90 3301
3532.46 3433
3533.02 3463
3533.58 3550
3534.14 3523
3534.71 3652
3535.27 3611
3535.83 3529
3536.39 3407
3536.95 3272
3537.51 3236
3538.07 3250
3538.64 3104
3539.20 3049
3539.76 3106
3540.32 3135
3540.88 3029
3541.44 3007
3542.00 3187
3542.57 3141
3543.13 3059
3543.69 3113
3544.25 3182
3544.81 3016
3545.38 2945
3545.94 2806
3546.50 2832
3547.06 2901
3547.62 2725
3548.19 2672
3548.75 2682
3549.31 2702
3549.87 2697
3550.44 2698
3551.00 2716
3551.56 2836
3552.12 2911
3552.69 2939
3553.25 2965
3553.81 3103
3554.37 3034
3554.94 3120
3555.50 3078
3556.06 3045
3556.63 3094
3557.19 2888
3557.75 2793
3558.31 2832
3558.88 2708
3559.44 2756
3560.00 2774
3560.57 2778
3561.13 2749
3561.69 2781
3562.26 2717
3562.82 2724
3563.38 2655
3563.95 2676
3564.51 2712
3565.07 2630
3565.64 2590
3566.20 2631
3566.77 2525
3567.33 2423
3567.89 2407
3568.46 2427
3569.02 2413
3569.59 2436
3570.15 2477
3570.71 2531
3571.28 2598
3571.84 2669
3572.41 2602
3572.97 2687
3573.53 2738
3574.10 2836
3574.66 2816
3575.23 2915
3575.79 2947
3576.36 3120
3576.92 3075
3577.48 2904
3578.05 2852
3578.61 2902
3579.18 2970
3579.74 2903
3580.31 2846
3580.87 2784
3581.44 2821
3582.00 2912
3582.57 2848
3583.13 2789
3583.70 2781
3584.26 2694
3584.83 2675
3585.39 2670
3585.96 2530
3586.52 2486
3587.09 2454
3587.65 2483
3588.22 2469
3588.79 2517
3589.35 2515
3589.92 2574
3590.48 2639
3591.05 2692
3591.61 2628
3592.18 2727
3592.74 2537
3593.31 2545
3593.88 2619
3594.44 2662
3595.01 2656
3595.57 2712
3596.14 2738
3596.71 2773
3597.27 2738
3597.84 2707
3598.40 2620
3598.97 2649
3599.54 2615
3600.10 2580
3600.67 2522
3601.24 2531
3601.80 2472
3602.37 2517
3602.94 2553
3603.50 2447
3604.07 2496
3604.64 2468
3605.20 2500
3605.77 2453
3606.34 2393
3606.90 2342
3607.47 2364
3608.04 2371
3608.60 2389
3609.17 2411
3609.74 2332
3610.30 2310
3610.87 2379
3611.44 2435
3612.01 2516
3612.57 2690
3613.14 2860
3613.71 3210
3614.28 3615
3614.84 4059
3615.41 4759
3615.98 5649
3616.55 6194
3617.11 6651
3617.68 6954
3618.25 6913
3618.82 6773
3619.39 6006
3619.95 5510
3620.52 5054
3621.09 4303
3621.66 3836
3622.23 3526
3622.79 3308
3623.36 3083
3623.93 2806
3624.50 2622
3625.07 2626
3625.63 2609
3626.20 2442
3626.77 2517
3627.34 2497
3627.91 2539
3628.48 2493
3629.05 2551
3629.61 2598
3630.18 2561
3630.75 2452
3631.32 2478
3631.89 2463
3632.46 2456
3633.03 2405
3633.60 2451
3634.16 2354
3634.73 2408
3635.30 2484
3635.87 2323
3636.44 2439
3637.01 2406
3637.58 2418
3638.15 2537
3638.72 2561
3639.29 2626
3639.86 2680
3640.43 2807
3641.00 2953
3641.57 2930
3642.14 3045
3642.71 2974
3643.27 2855
3643.84 2902
3644.41 2878
3644.98 2736
3645.55 2668
3646.12 2697
3646.69 2711
3647.26 2676
3647.83 2672
3648.40 2599
3648.97 2617
3649.54 2669
3650.12 2731
3650.69 2729
3651.26 2674
3651.83 2682
3652.40 2813
3652.97 2791
3653.54 2866
3654.11 3052
3654.68 3113
3655.25 3121
3655.82 3123
3656.39 3135
3656.96 3205
3657.53 3232
3658.10 3167
3658.67 3063
3659.25 3034
3659.82 3038
3660.39 3062
3660.96 2987
3661.53 2963
3662.10 2667
3662.67 2659
3663.24 2635
3663.81 2634
3664.39 2754
3664.96 2831
3665.53 2906
3666.10 2831
3666.67 2784
3667.24 2807
3667.81 2731
3668.39 2735
3668.96 2678
3669.53 2605
3670.10 2583
3670.67 2579
3671.25 2684
3671.82 2754
3672.39 2898
3672.96 2978
3673.53 3008
3674.11 3081
3674.68 3227
3675.25 3225
3675.82 3275
3676.39 3094
3676.97 3042
3677.54 2889
3678.11 2730
3678.68 2693
3679.26 2635
3679.83 2597
3680.40 2545
3680.97 2622
3681.55 2561
3682.12 2583
3682.69 2642
3683.27 2645
3683.84 2694
3684.41 2838
3684.98 2780
3685.56 2810
3686.13 2912
3686.70 3140
3687.28 3361
3687.85 3411
3688.42 3662
3689.00 3719
3689.57 3795
3690.14 3803
3690.72 3899
3691.29 3903
3691.86 3643
3692.44 3479
3693.01 3345
3693.58 3089
3694.16 2868
3694.73 2708
3695.31 2684
3695.88 2534
3696.45 2495
3697.03 2577
3697.60 2498
3698.18 2569
3698.75 2575
3699.32 2450
3699.90 2477
3700.47 2585
3701.05 2545
3701.62 2509
3702.19 2539
3702.77 2598
3703.34 2555
3703.92 2577
3704.49 2669
3705.07 2617
3705.64 2497
3706.22 2469
3706.79 2416
3707.37 2482
3707.94 2577
3708.51 2478
3709.09 2475
3709.66 2392
3710.24 2381
3710.81 2532
3711.39 2493
3711.96 2581
3712.54 2485
3713.11 2434
3713.69 2352
3714.27 2440
3714.84 2474
3715.42 2413
3715.99 2424
3716.57 2550
3717.14 2432
3717.72 2488
3718.29 2590
3718.87 2504
3719.44 2507
3720.02 2356
3720.60 2321
3721.17 2425
3721.75 2325
3722.32 2248
3722.90 2250
3723.47 2411
3724.05 2371
3724.63 2336
3725.20 2285
3725.78 2394
3726.36 2503
3726.93 2537
3727.51 2660
3728.08 2747
3728.66 2919
3729.24 3130
3729.81 3294
3730.39 3422
3730.97 3679
3731.54 3662
3732.12 3839
3732.70 3844
3733.27 3827
3733.85 3741
3734.43 3660
3735.00 3451
3735.58 3198
3736.16 3088
3736.73 3025
3737.31 3034
3737.89 2901
3738.47 2691
3739.04 2656
3739.62 2727
3740.20 2679
3740.77 2632
3741.35 2590
3741.93 2544
3742.51 2542
3743.08 2490
3743.66 2413
3744.24 2486
3744.82 2575
3745.39 2445
3745.97 2430
3746.55 2431
3747.13 2412
3747.71 2420
3748.28 2353
3748.86 2351
3749.44 2399
3750.02 2323
3750.59 2310
3751.17 2154
3751.75 2143
3752.33 2183
3752.91 2266
3753.49 2312
3754.06 2296
3754.64 2410
3755.22 2399
3755.80 2535
3756.38 2676
3756.96 2768
3757.53 2886
3758.11 2956
3758.69 3022
3759.27 2890
3759.85 2871
3760.43 2965
3761.01 2940
3761.59 2685
3762.17 2636
3762.74 2530
3763.32 2429
3763.90 2398
3764.48 2311
3765.06 2290
3765.64 2324
3766.22 2231
3766.80 2304
3767.38 2398
3767.96 2271
3768.54 2284
3769.12 2334
3769.70 2398
3770.27 2400
3770.85 2458
3771.43 2337
3772.01 2412
3772.59 2293
3773.17 2339
3773.75 2356
3774.33 2272
3774.91 2245
3775.49 2237
3776.07 2315
3776.65 2169
3777.23 2178
3777.81 2241
3778.39 2165
3778.97 2197
3779.55 2265
3780.13 2224
3780.71 2113
3781.29 2192
3781.88 2285
3782.46 2229
3783.04 2276
3783.62 2372
3784.20 2297
3784.78 2310
3785.36 2306
3785.94 2286
3786.52 2373
3787.10 2356
3787.68 2232
3788.26 2174
3788.84 2193
3789.43 2199
3790.01 2154
3790.59 2192
3791.17 2141
3791.75 2107
3792.33 2108
3792.91 2143
3793.49 2246
3794.08 2378
3794.66 2366
3795.24 2343
3795.82 2322
3796.40 2293
3796.98 2348
3797.56 2368
3798.15 2377
3798.73 2557
3799.31 2598
3799.89 2611
3800.47 2698
3801.06 2760
3801.64 2977
3802.22 2987
3802.80 2903
3803.38 2725
3803.97 2797
3804.55 2608
3805.13 2627
3805.71 2700
3806.29 2682
3806.88 2729
3807.46 2715
3808.04 2771
3808.62 2791
3809.21 2610
3809.79 2568
3810.37 2690
3810.95 2644
3811.54 2719
3812.12 2714
3812.70 2729
3813.29 2820
3813.87 2920
3814.45 2945
3815.03 3000
3815.62 2930
3816.20 2913
3816.78 2895
3817.37 2636
3817.95 2628
3818.53 2457
3819.12 2459
3819.70 2340
3820.28 2374
3820.87 2248
3821.45 2270
3822.03 2280
3822.62 2218
3823.20 2181
3823.78 2100
3824.37 2154
3824.95 2150
3825.54 2154
3826.12 2144
3826.70 2118
3827.29 2197
3827.87 2221
3828.46 2194
3829.04 2188
3829.62 2274
3830.21 2336
3830.79 2316
3831.38 2314
3831.96 2403
3832.54 2484
3833.13 2345
3833.71 2255
3834.30 2271
3834.88 2213
3835.47 2266
3836.05 2287
3836.64 2308
3837.22 2291
3837.81 2301
3838.39 2313
3838.98 2201
3839.56 2282
3840.15 2210
3840.73 2200
3841.31 2262
3841.90 2194
3842.49 2157
3843.07 2144
3843.66 2114
3844.24 2158
3844.83 2141
3845.41 2042
3846.00 2038
3846.58 2139
3847.17 2039
3847.75 2133
3848.34 2193
3848.92 2213
3849.51 2191
3850.10 2260
3850.68 2264
3851.27 2331
3851.85 2387
3852.44 2347
3853.02 2489
3853.61 2545
3854.20 2510
3854.78 2466
3855.37 2665
3855.95 2883
3856.54 2960
3857.13 3308
3857.71 3612
3858.30 4167
3858.89 4825
3859.47 5480
3860.06 6187
3860.64 6736
3861.23 7030
3861.82 6911
3862.40 6513
3862.99 6169
3863.58 5699
3864.16 5082
3864.75 4595
3865.34 4255
3865.92 3824
3866.51 3530
3867.10 3445
3867.69 3142
3868.27 2869
3868.86 2840
3869.45 2849
3870.03 2787
3870.62 2877
3871.21 2896
3871.80 3071
3872.38 2988
3872.97 3089
3873.56 3149
3874.15 3178
3874.73 3149
3875.32 2948
3875.91 2839
3876.50 2739
3877.08 2581
3877.67 2510
3878.26 2496
3878.85 2370
3879.43 2346
3880.02 2369
3880.61 2403
3881.20 2278
3881.79 2229
3882.37 2217
3882.96 2247
3883.55 2260
3884.14 2204
3884.73 2171
3885.32 2161
3885.90 2271
3886.49 2363
3887.08 2376
3887.67 2411
3888.26 2539
3888.85 2664
3889.44 2662
3890.02 2719
3890.61 2893
3891.20 2996
3891.79 3190
3892.38 3144
3892.97 3169
3893.56 3267
3894.15 3358
3894.74 3421
3895.32 3619
3895.91 3556
3896.50 3643
3897.09 3606
3897.68 3470
3898.27 3404
3898.86 3301
3899.45 3272
3900.04 3072
3900.63 3107
3901.22 2940
3901.81 2812
3902.40 2735
3902.99 2709
3903.58 2618
3904.17 2566
3904.76 2563
3905.35 2586
3905.94 2419
3906.53 2423
3907.12 2303
3907.71 2292
3908.30 2247
3908.89 2294
3909.48 2172
3910.07 2177
3910.66 2202
3911.25 2160
3911.84 2106
3912.43 2061
3913.02 2082
3913.61 2104
3914.20 2065
3914.79 2052
3915.38 2080
3915.97 2013
3916.56 2116
3917.15 2202
3917.74 2137
3918.33 2007
3918.92 2048
3919.52 1937
3920.11 2030
3920.70 2107
3921.29 2112
3921.88 2137
3922.47 2041
3923.06 2043
3923.65 1985
3924.24 2099
3924.84 2068
3925.43 1972
3926.02 1958
3926.61 2052
3927.20 2162
3927.79 2130
3928.38 2088
3928.98 2035
3929.57 2073
3930.16 2138
3930.75 2107
3931.34 2048
3931.93 2055
3932.53 2124
3933.12 2102
3933.71 2149
3934.30 2064
3934.89 2138
3935.49 2125
3936.08 2087
3936.67 2073
3937.26 2177
3937.86 2163
3938.45 2194
3939.04 2215
3939.63 2260
3940.23 2228
3940.82 2216
3941.41 2175
3942.00 2176
3942.60 2164
3943.19 2121
3943.78 2112
3944.37 2133
3944.97 2119
3945.56 2080
3946.15 2114
3946.75 2081
3947.34 1969
3947.93 2029
3948.52 2095
3949.12 2075
3949.71 2029
3950.30 2001
3950.90 2046
3951.49 2088
3952.08 2093
3952.68 2140
3953.27 2155
3953.86 2190
3954.46 2203
3955.05 2148
3955.65 2161
3956.24 2144
3956.83 2259
3957.43 2203
3958.02 2304
3958.61 2148
3959.21 2080
3959.80 2111
3960.40 2177
3960.99 2165
3961.58 2096
3962.18 2209
3962.77 2293
3963.37 2421
3963.96 2656
3964.55 2836
3965.15 2902
3965.74 3129
3966.34 3060
3966.93 3056
3967.53 3030
3968.12 3023
3968.72 2868
3969.31 2665
3969.91 2499
3970.50 2520
3971.10 2373
3971.69 2291
3972.28 2234
3972.88 2143
3973.47 2204
3974.07 2207
3974.66 2188
3975.26 2270
3975.85 2320
3976.45 2205
3977.05 2319
3977.64 2336
3978.24 2254
3978.83 2303
3979.43 2216
3980.02 2177
3980.62 2184
3981.21 2143
3981.81 2132
3982.40 2136
3983.00 2096
3983.60 2066
3984.19 2107
3984.79 2131
3985.38 2119
3985.98 2159
3986.58 2057
3987.17 1955
3987.77 1976
3988.36 2072
3988.96 2100
3989.56 2010
3990.15 2037
3990.75 2043
3991.34 2047
3991.94 2142
3992.54 2085
3993.13 2195
3993.73 2246
3994.33 2261
3994.92 2236
3995.52 2316
3996.12 2232
3996.71 2147
3997.31 2189
3997.91 2171
3998.50 2226
3999.10 2307
3999.70 2298
4000.29 2382
4000.89 2276
4001.49 2295
4002.09 2288
4002.68 2389
4003.28 2427
4003.88 2430
4004.47 2539
4005.07 2520
4005.67 2468
4006.27 2414
4006.86 2404
4007.46 2469
4008.06 2464
4008.66 2433
4009.25 2473
4009.85 2463
4010.45 2460
4011.05 2433
4011.64 2512
4012.24 2489
4012.84 2488
4013.44 2564
4014.04 2724
4014.63 2858
4015.23 2991
4015.83 3027
4016.43 3046
4017.03 3002
4017.63 2941
4018.22 2839
4018.82 2725
4019.42 2739
4020.02 2451
4020.62 2402
4021.22 2345
4021.81 2277
4022.41 2181
4023.01 2174
4023.61 2146
4024.21 2232
4024.81 2209
4025.41 2189
4026.01 2301
4026.60 2350
4027.20 2388
4027.80 2462
4028.40 2502
4029.00 2478
4029.60 2450
4030.20 2350
4030.80 2317
4031.40 2318
4032.00 2329
4032.60 2298
4033.20 2272
4033.80 2173
4034.39 2205
4034.99 2246
4035.59 2280
4036.19 2189
4036.79 2144
4037.39 2132
4037.99 2043
4038.59 2153
4039.19 2118
4039.79 2069
4040.39 2080
4040.99 2113
4041.59 2173
4042.19 2173
4042.79 2102
4043.39 2236
4043.99 2211
4044.59 2133
4045.19 2177
4045.79 2164
4046.39 2295
4046.99 2217
4047.60 2226
4048.20 2271
4048.80 2374
4049.40 2489
4050.00 2504
4050.60 2480
4051.20 2491
4051.80 2417
4052.40 2478
4053.00 2411
4053.60 2249
4054.20 2197
4054.80 2307
4055.41 2224
4056.01 2194
4056.61 2027
4057.21 2042
4057.81 2053
4058.41 2017
4059.01 2012
4059.61 1961
4060.22 2027
4060.82 2010
4061.42 1855
4062.02 1928
4062.62 1934
4063.22 1861
4063.82 1883
4064.43 1790
4065.03 1811
4065.63 1801
4066.23 1766
4066.83 1844
4067.44 1847
4068.04 1893
4068.64 1925
4069.24 1941
4069.84 1966
4070.45 2073
4071.05 2047
4071.65 2049
4072.25 1998
4072.86 2133
4073.46 2203
4074.06 2256
4074.66 2185
4075.27 2137
4075.87 2189
4076.47 2121
4077.07 2271
4077.68 2178
4078.28 2030
4078.88 2141
4079.48 2169
4080.09 2168
4080.69 2190
4081.29 2203
4081.90 2210
4082.50 2177
4083.10 2244
4083.71 2349
4084.31 2327
4084.91 2257
4085.52 2310
4086.12 2382
4086.72 2224
4087.33 2125
4087.93 2211
4088.53 2258
4089.14 2372
4089.74 2462
4090.34 2635
4090.95 2839
4091.55 3046
4092.15 3551
4092.76 3979
4093.36 4438
4093.97 4674
4094.57 4863
4095.17 4935
4095.78 4747
4096.38 4381
4096.99 3989
4097.59 3615
4098.19 3148
4098.80 2953
4099.40 2585
4100.01 2468
4100.61 2201
4101.22 2034
4101.82 2115
4102.43 2047
4103.03 1973
4103.63 1925
4104.24 1925
4104.84 1995
4105.45 2052
4106.05 1963
4106.66 1974
4107.26 1972
4107.87 2022
4108.47 2061
4109.08 2074
4109.68 2045
4110.29 1935
4110.89 1962
4111.50 1940
4112.10 2005
4112.71 2034
4113.31 2025
4113.92 1984
4114.53 1959
4115.13 1967
4115.74 2056
4116.34 1964
4116.95 2037
4117.55 2042
4118.16 1979
4118.76 1996
4119.37 1978
4119.98 2033
4120.58 1996
4121.19 2046
4121.79 2076
4122.40 2219
4123.01 2149
4123.61 2198
4124.22 2100
4124.82 2003
4125.43 2182
4126.04 2221
4126.64 2089
4127.25 2073
4127.86 2104
4128.46 2143
4129.07 2145
4129.68 2176
4130.28 2174
4130.89 2193
4131.50 2298
4132.10 2315
4132.71 2370
4133.32 2303
4133.92 2335
4134.53 2426
4135.14 2373
4135.74 2348
4136.35 2365
4136.96 2251
4137.56 2287
4138.17 2285
4138.78 2252
4139.39 2367
4139.99 2490
4140.60 2523
4141.21 2511
4141.82 2549
4142.42 2567
4143.03 2422
4143.64 2327
4144.25 2319
4144.85 2294
4145.46 2185
4146.07 2086
4146.68 2104
4147.28 1965
4147.89 1942
4148.50 2042
4149.11 1961
4149.72 1969
4150.32 1820
4150.93 1802
4151.54 1764
4152.15 1904
4152.76 1877
4153.37 1798
4153.97 1842
4154.58 1834
4155.19 1839
4155.80 1894
4156.41 1849
4157.02 1828
4157.62 1823
4158.23 1811
4158.84 1839
4159.45 1952
4160.06 1849
4160.67 1839
4161.28 1876
4161.89 1995
4162.49 2098
4163.10 2168
4163.71 2191
4164.32 2275
4164.93 2384
4165.54 2417
4166.15 2399
4166.76 2472
4167.37 2503
4167.98 2518
4168.59 2415
4169.20 2368
4169.81 2296
4170.42 2339
4171.02 2355
4171.63 2337
4172.24 2308
4172.85 2261
4173.46 2289
4174.07 2258
4174.68 2213
4175.29 2192
4175.90 2187
4176.51 2184
4177.12 2124
4177.73 2152
4178.34 2059
4178.95 2115
4179.56 2060
4180.17 1991
4180.78 1984
4181.39 1899
4182.00 2017
4182.61 1890
4183.23 1900
4183.84 1941
4184.45 1924
4185.06 1936
4185.67 1901
4186.28 1852
4186.89 1778
4187.50 1879
4188.11 1918
4188.72 1893
4189.33 1987
4189.94 2006
4190.55 2071
4191.17 2185
4191.78 2285
4192.39 2290
4193.00 2308
4193.61 2488
4194.22 2437
4194.83 2451
4195.44 2455
4196.06 2429
4196.67 2333
4197.28 2333
4197.89 2274
4198.50 2299
4199.11 2221
4199.72 2241
4200.34 2143
4200.95 2256
4201.56 2211
4202.17 2192
4202.78 2111
4203.40 2171
4204.01 2153
4204.62 2125
4205.23 2102
4205.84 2018
4206.46 2034
4207.07 2004
4207.68 1963
4208.29 1943
4208.90 2048
4209.52 2088
4210.13 2072
4210.74 1996
4211.35 2025
4211.97 2032
4212.58 2025
4213.19 2074
4213.80 2145
4214.42 2120
4215.03 2232
4215.64 2217
4216.26 2324
4216.87 2585
4217.48 2697
4218.09 2787
4218.71 2970
4219.32 3147
4219.93 3624
4220.55 3675
4221.16 3874
4221.77 4185
4222.39 4355
4223.00 4362
4223.61 4457
4224.23 4402
4224.84 4404
4225.45 4707
4226.07 4720
4226.68 4892
4227.30 5068
4227.91 4725
4228.52 4705
4229.14 4531
4229.75 4240
4230.36 3876
4230.98 3635
4231.59 3202
4232.21 3080
4232.82 2794
4233.43 2715
4234.05 2533
4234.66 2509
4235.28 2475
4235.89 2374
4236.51 2320
4237.12 2326
4237.73 2273
4238.35 2261
4238.96 2259
4239.58 2267
4240.19 2144
4240.81 2139
4241.42 2018
4242.04 2098
4242.65 2027
4243.27 1995
4243.88 2007
4244.50 2061
4245.11 2150
4245.73 2131
4246.34 2148
4246.96 2142
4247.57 2132
4248.19 2092
4248.80 2041
4249.42 2103
4250.03 2081
4250.65 1981
4251.26 2010
4251.88 2021
4252.49 1939
4253.11 1963
4253.72 2070
4254.34 1982
4254.96 1973
4255.57 2037
4256.19 2034
4256.80 2136
4257.42 2155
4258.03 2225
4258.65 2227
4259.27 2199
4259.88 2221
4260.50 2298
4261.12 2297
4261.73 2237
4262.35 2201
4262.96 2205
4263.58 2156
4264.20 2172
4264.81 2291
4265.43 2267
4266.05 2271
4266.66 2212
4267.28 2306
4267.90 2396
4268.51 2292
4269.13 2276
4269.75 2359
4270.36 2257
4270.98 2203
4271.60 2145
4272.21 2121
4272.83 2146
4273.45 2113
4274.06 2110
4274.68 2173
4275.30 2273
4275.92 2308
4276.53 2412
4277.15 2377
4277.77 2354
4278.38 2282
4279.00 2220
4279.62 2088
4280.24 2000
4280.85 1917
4281.47 1871
4282.09 1926
4282.71 1996
4283.32 2051
4283.94 2104
4284.56 1971
4285.18 1976
4285.80 2041
4286.41 2108
4287.03 2025
4287.65 2075
4288.27 2016
4288.89 2038
4289.50 2052
4290.12 2159
4290.74 2133
4291.36 2115
4291.98 2023
4292.60 2099
4293.21 2091
4293.83 2078
4294.45 2116
4295.07 2046
4295.69 2027
4296.31 2005
4296.93 1948
4297.54 2024
4298.16 1948
4298.78 1889
4299.40 1965
4300.02 1869
4300.64 1894
4301.26 1990
4301.88 1893
4302.50 1914
4303.12 1902
4303.73 2015
4304.35 1956
4304.97 1939
4305.59 2041
4306.21 2175
4306.83 2232
4307.45 2238
4308.07 2239
4308.69 2483
4309.31 2533
4309.93 2657
4310.55 2641
4311.17 2572
4311.79 2462
4312.41 2428
4313.03 2344
4313.65 2197
4314.27 2084
4314.89 2075
4315.51 2016
4316.13 1980
4316.75 2019
4317.37 1965
4317.99 1906
4318.61 1920
4319.23 1929
4319.85 1942
4320.47 1902
4321.09 1905
4321.71 1897
4322.33 1863
4322.95 1909
4323.57 2011
4324.19 2073
4324.81 1960
4325.43 1943
4326.05 2040
4326.68 1873
4327.30 1842
4327.92 1866
4328.54 1833
4329.16 1784
4329.78 1770
4330.40 1793
4331.02 1873
4331.64 1825
4332.26 1781
4332.89 1748
4333.51 1801
4334.13 1813
4334.75 1804
4335.37 1837
4335.99 1918
4336.61 1906
4337.24 2015
4337.86 1970
4338.48 2004
4339.10 2059
4339.72 2005
4340.34 1836
4340.97 1894
4341.59 2005
4342.21 2061
4342.83 2216
4343.45 2279
4344.08 2463
4344.70 2717
4345.32 2854
4345.94 2949
4346.57 3063
4347.19 2998
4347.81 2841
4348.43 2748
4349.05 2569
4349.68 2491
4350.30 2256
4350.92 2083
4351.54 2030
4352.17 1948
4352.79 1967
4353.41 1959
4354.04 1926
4354.66 1886
4355.28 1893
4355.90 1795
4356.53 1920
4357.15 1909
4357.77 1846
4358.40 2019
4359.02 1940
4359.64 1964
4360.27 1785
4360.89 1873
4361.51 1876
4362.14 1840
4362.76 1818
4363.38 1833
4364.01 1906
4364.63 1861
4365.25 1859
4365.88 1820
4366.50 1861
4367.12 1887
4367.75 1862
4368.37 1819
4369.00 1753
4369.62 1791
4370.24 1841
4370.87 1788
4371.49 1802
4372.12 1870
4372.74 1851
4373.36 1700
4373.99 1712
4374.61 1862
4375.24 1841
4375.86 1801
4376.49 1839
4377.11 1777
4377.73 1792
4378.36 1885
4378.98 1949
4379.61 1914
4380.23 1929
4380.86 1932
4381.48 2069
4382.11 2046
4382.73 1957
4383.36 1967
4383.98 2093
4384.61 2152
4385.23 2171
4385.86 2242
4386.48 2298
4387.11 2408
4387.73 2637
4388.36 2814
4388.98 3036
4389.61 3495
4390.23 3801
4390.86 3940
4391.48 3878
4392.11 3802
4392.74 3628
4393.36 3305
4393.99 3022
4394.61 2710
4395.24 2570
4395.86 2559
4396.49 2469
4397.12 2267
4397.74 2391
4398.37 2412
4398.99 2437
4399.62 2494
4400.25 2530
4400.87 2436
4401.50 2249
4402.12 2268
4402.75 2154
4403.38 2197
4404.00 2243
4404.63 2130
4405.26 2113
4405.88 2126
4406.51 2140
4407.14 2105
4407.76 2095
4408.39 2129
4409.02 2045
4409.64 2053
4410.27 2124
4410.90 2107
4411.52 2018
4412.15 1984
4412.78 1951
4413.40 1990
4414.03 1956
4414.66 1897
4415.29 1857
4415.91 1807
4416.54 1815
4417.17 1764
4417.79 1775
4418.42 1769
4419.05 1795
4419.68 1784
4420.30 1772
4420.93 1710
4421.56 1760
4422.19 1789
4422.81 1723
4423.44 1701
4424.07 1761
4424.70 1741
4425.33 1722
4425.95 1628
4426.58 1718
4427.21 1700
4427.84 1631
4428.47 1680
4429.09 1630
4429.72 1688
4430.35 1680
4430.98 1637
4431.61 1662
4432.23 1628
4432.86 1611
4433.49 1713
4434.12 1714
4434.75 1721
4435.38 1789
4436.01 1725
4436.63 1722
4437.26 1670
4437.89 1734
4438.52 1678
4439.15 1730
4439.78 1749
4440.41 1599
4441.04 1593
4441.67 1663
4442.29 1639
4442.92 1659
4443.55 1629
4444.18 1651
4444.81 1640
4445.44 1699
4446.07 1685
4446.70 1646
4447.33 1646
4447.96 1690
4448.59 1742
4449.22 1707
4449.85 1651
4450.48 1598
4451.11 1690
4451.74 1617
4452.37 1617
4453.00 1621
4453.63 1673
4454.26 1650
4454.89 1702
4455.52 1632
4456.15 1660
4456.78 1781
4457.41 1649
4458.04 1556
4458.67 1545
4459.30 1575
4459.93 1548
4460.56 1575
4461.19 1628
4461.82 1601
4462.45 1542
4463.08 1533
4463.71 1549
4464.34 1498
4464.97 1506
4465.60 1665
4466.23 1542
4466.86 1610
4467.49 1543
4468.12 1568
4468.76 1550
4469.39 1606
4470.02 1597
4470.65 1590
4471.28 1550
4471.91 1538
4472.54 1567
4473.17 1559
4473.80 1555
4474.44 1609
4475.07 1542
4475.70 1574
4476.33 1505
4476.96 1537
4477.59 1568
4478.22 1622
4478.86 1562
4479.49 1715
4480.12 1695
4480.75 1665
4481.38 1646
4482.02 1660
4482.65 1705
4483.28 1619
4483.91 1610
4484.54 1713
4485.18 1681
4485.81 1607
4486.44 1717
4487.07 1667
4487.70 1663
4488.34 1642
4488.97 1655
4489.60 1683
4490.23 1709
4490.87 1765
4491.50 1793
4492.13 1690
4492.76 1706
4493.40 1632
4494.03 1593
4494.66 1596
4495.30 1580
4495.93 1646
4496.56 1766
4497.19 1737
4497.83 1674
4498.46 1731
4499.09 1719
4499.73 1812
4500.36 1887
4500.99 1978
4501.63 1974
4502.26 2099
4502.89 2130
4503.53 2072
4504.16 1969
4504.79 1867
4505.43 1854
4506.06 1840
4506.69 1763
4507.33 1704
4507.96 1676
4508.59 1692
4509.23 1666
4509.86 1714
4510.50 1756
4511.13 1644
4511.76 1664
4512.40 1640
4513.03 1721
4513.67 1687
4514.30 1719
4514.93 1741
4515.57 1780
4516.20 1702
4516.84 1607
4517.47 1632
4518.11 1751
4518.74 1679
4519.37 1648
4520.01 1745
4520.64 1681
4521.28 1642
4521.91 1760
4522.55 1664
4523.18 1637
4523.82 1763
4524.45 1761
4525.09 1888
4525.72 2048
4526.36 2240
4526.99 2383
4527.63 2800
4528.26 3209
4528.90 3575
4529.53 4337
4530.17 4912
4530.80 5414
4531.44 5562
4532.07 5503
4532.71 5237
4533.34 4860
4533.98 4402
4534.62 3942
4535.25 3370
4535.89 2965
4536.52 2674
4537.16 2314
4537.79 2091
4538.43 1959
4539.07 1967
4539.70 1881
4540.34 1761
4540.97 1767
4541.61 1709
4542.25 1758
4542.88 1762
4543.52 1680
4544.15 1672
4544.79 1668
4545.43 1716
4546.06 1626
4546.70 1536
4547.34 1544
4547.97 1519
4548.61 1610
4549.25 1698
4549.88 1691
4550.52 1703
4551.16 1738
4551.79 1705
4552.43 1769
4553.07 1840
4553.70 1935
4554.34 1856
4554.98 1739
4555.61 1741
4556.25 1685
4556.89 1703
4557.53 1729
4558.16 1736
4558.80 1745
4559.44 1589
4560.07 1551
4560.71 1636
4561.35 1612
4561.99 1638
4562.62 1704
4563.26 1693
4563.90 1842
4564.54 1804
4565.18 1832
4565.81 1863
4566.45 1965
4567.09 2137
4567.73 2207
4568.36 2092
4569.00 2083
4569.64 2101
4570.28 2155
4570.92 2071
4571.55 2059
4572.19 2073
4572.83 1992
4573.47 1943
4574.11 1757
4574.75 1760
4575.38 1707
4576.02 1689
4576.66 1707
4577.30 1642
4577.94 1578
4578.58 1573
4579.22 1579
4579.85 1575
4580.49 1516
4581.13 1596
4581.77 1622
4582.41 1621
4583.05 1649
4583.69 1678
4584.33 1678
4584.97 1533
4585.61 1598
4586.24 1638
4586.88 1520
4587.52 1634
4588.16 1599
4588.80 1591
4589.44 1582
4590.08 1613
4590.72 1709
4591.36 1718
4592.00 1651
4592.64 1652
4593.28 1614
4593.92 1595
4594.56 1566
4595.20 1522
4595.84 1455
4596.48 1522
4597.12 1503
4597.76 1515
4598.40 1546
4599.04 1556
4599.68 1505
4600.32 1654
4600.96 1651
4601.60 1609
4602.24 1564
4602.88 1670
4603.52 1691
4604.16 1784
4604.80 1784
4605.44 1744
4606.08 1789
4606.72 1773
4607.36 1785
4608.00 1747
4608.64 1720
4609.28 1747
4609.93 1803
4610.57 1782
4611.21 1731
4611.85 1690
4612.49 1650
4613.13 1672
4613.77 1667
4614.41 1681
4615.05 1610
4615.69 1589
4616.34 1560
4616.98 1572
4617.62 1556
4618.26 1597
4618.90 1542
4619.54 1526
4620.18 1524
4620.83 1543
4621.47 1531
4622.11 1468
4622.75 1516
4623.39 1366
4624.03 1400
4624.68 1473
4625.32 1497
4625.96 1448
4626.60 1458
4627.24 1438
4627.89 1526
4628.53 1501
4629.17 1534
4629.81 1503
4630.45 1520
4631.10 1535
4631.74 1530
4632.38 1465
4633.02 1454
4633.67 1564
4634.31 1558
4634.95 1533
4635.59 1556
4636.24 1670
4636.88 1640
4637.52 1685
4638.17 1634
4638.81 1624
4639.45 1619
4640.09 1574
4640.74 1520
4641.38 1499
4642.02 1551
4642.67 1581
4643.31 1566
4643.95 1513
4644.60 1558
4645.24 1569
4645.88 1516
4646.53 1528
4647.17 1573
4647.81 1465
4648.46 1480
4649.10 1492
4649.74 1588
4650.39 1535
4651.03 1611
4651.67 1692
4652.32 1588
4652.96 1530
4653.61 1566
4654.25 1601
4654.89 1589
4655.54 1493
4656.18 1423
4656.83 1402
4657.47 1467
4658.11 1517
4658.76 1464
4659.40 1469
4660.05 1563
4660.69 1561
4661.33 1527
4661.98 1502
4662.62 1532
4663.27 1429
4663.91 1467
4664.56 1444
4665.20 1505
4665.85 1404
4666.49 1464
4667.14 1395
4667.78 1448
4668.43 1422
4669.07 1455
4669.72 1448
4670.36 1374
4671.01 1433
4671.65 1346
4672.30 1346
4672.94 1420
4673.59 1415
4674.23 1412
4674.88 1469
4675.52 1511
4676.17 1546
4676.81 1466
4677.46 1501
4678.10 1582
4678.75 1549
4679.40 1609
4680.04 1582
4680.69 1480
4681.33 1485
4681.98 1496
4682.62 1577
4683.27 1530
4683.92 1531
4684.56 1453
4685.21 1421
4685.85 1443
4686.50 1421
4687.15 1400
4687.79 1348
4688.44 1364
4689.09 1314
4689.73 1344
4690.38 1356
4691.02 1408
4691.67 1396
4692.32 1394
4692.96 1423
4693.61 1468
4694.26 1449
4694.90 1526
4695.55 1546
4696.20 1581
4696.84 1539
4697.49 1671
4698.14 1747
4698.78 1751
4699.43 1699
4700.08 1616
4700.73 1671
4701.37 1575
4702.02 1547
4702.67 1515
4703.31 1485
4703.96 1376
4704.61 1409
4705.26 1447
4705.90 1447
4706.55 1487
4707.20 1396
4707.85 1423
4708.49 1406
4709.14 1408
4709.79 1389
4710.44 1452
4711.09 1545
4711.73 1558
4712.38 1522
4713.03 1508
4713.68 1478
4714.33 1497
4714.97 1622
4715.62 1533
4716.27 1565
4716.92 1546
4717.57 1490
4718.21 1562
4718.86 1708
4719.51 1741
4720.16 1832
4720.81 1821
4721.46 1878
4722.11 1778
4722.75 1898
4723.40 1886
4724.05 1907
4724.70 1855
4725.35 1943
4726.00 2023
4726.65 1908
4727.30 1880
4727.94 1858
4728.59 1823
4729.24 1696
4729.89 1631
4730.54 1555
4731.19 1543
4731.84 1441
4732.49 1554
4733.14 1563
4733.79 1534
4734.44 1499
4735.09 1579
4735.74 1530
4736.38 1538
4737.03 1602
4737.68 1636
4738.33 1672
4738.98 1695
4739.63 1696
4740.28 1699
4740.93 1683
4741.58 1693
4742.23 1729
4742.88 1617
4743.53 1634
4744.18 1634
4744.83 1538
4745.48 1553
4746.13 1581
4746.78 1580
4747.43 1574
4748.08 1630
4748.73 1556
4749.39 1659
4750.04 1689
4750.69 1641
4751.34 1704
4751.99 1793
4752.64 1680
4753.29 1654
4753.94 1615
4754.59 1674
4755.24 1623
4755.89 1593
4756.54 1591
4757.19 1584
4757.84 1567
4758.50 1520
4759.15 1565
4759.80 1549
4760.45 1550
4761.10 1531
4761.75 1443
4762.40 1387
4763.05 1419
4763.71 1425
4764.36 1411
4765.01 1407
4765.66 1448
4766.31 1407
4766.96 1469
4767.62 1491
4768.27 1463
4768.92 1467
4769.57 1389
4770.22 1421
4770.87 1419
4771.53 1379
4772.18 1340
4772.83 1368
4773.48 1285
4774.13 1335
4774.79 1340
4775.44 1287
4776.09 1297
4776.74 1345
4777.40 1345
4778.05 1282
4778.70 1332
4779.35 1340
4780.01 1380
4780.66 1373
4781.31 1394
4781.96 1352
4782.62 1428
4783.27 1398
4783.92 1320
4784.57 1288
4785.23 1328
4785.88 1374
4786.53 1307
4787.19 1358
4787.84 1363
4788.49 1342
4789.15 1348
4789.80 1377
4790.45 1402
4791.11 1360
4791.76 1398
4792.41 1404
4793.07 1438
4793.72 1447
4794.37 1323
4795.03 1371
4795.68 1327
4796.33 1304
4796.99 1333
4797.64 1333
4798.29 1367
4798.95 1353
4799.60 1350
4800.26 1352
4800.91 1326
4801.56 1386
4802.22 1366
4802.87 1345
4803.53 1348
4804.18 1342
4804.83 1361
4805.49 1386
4806.14 1370
4806.80 1352
4807.45 1339
4808.11 1310
4808.76 1345
4809.42 1297
4810.07 1317
4810.72 1346
4811.38 1345
4812.03 1353
4812.69 1481
4813.34 1482
4814.00 1435
4814.65 1427
4815.31 1438
4815.96 1500
4816.62 1558
4817.27 1586
4817.93 1612
4818.58 1593
4819.24 1613
4819.89 1688
4820.55 1725
4821.20 1680
4821.86 1666
4822.52 1646
4823.17 1657
4823.83 1575
4824.48 1619
4825.14 1577
4825.79 1602
4826.45 1586
4827.10 1571
4827.76 1514
4828.42 1522
4829.07 1450
4829.73 1469
4830.38 1548
4831.04 1652
4831.70 1645
4832.35 1580
4833.01 1675
4833.66 1803
4834.32 1772
4834.98 1928
4835.63 1995
4836.29 2011
4836.95 2054
4837.60 2056
4838.26 2155
4838.92 2093
4839.57 2047
4840.23 1971
4840.89 1821
4841.54 1788
4842.20 1768
4842.86 1657
4843.51 1627
4844.17 1622
4844.83 1660
4845.48 1668
4846.14 1792
4846.80 1797
4847.45 1905
4848.11 2100
4848.77 2290
4849.43 2236
4850.08 2295
4850.74 2346
4851.40 2268
4852.06 2101
4852.71 1995
4853.37 1847
4854.03 1838
4854.69 1690
4855.34 1720
4856.00 1727
4856.66 1730
4857.32 1830
4857.97 1806
4858.63 1875
4859.29 1861
4859.95 1846
4860.61 1807
4861.26 1845
4861.92 1805
4862.58 1789
4863.24 1789
4863.90 1885
4864.55 1909
4865.21 1846
4865.87 1858
4866.53 1942
4867.19 1756
4867.85 1818
4868.51 1817
4869.16 1736
4869.82 1703
4870.48 1727
4871.14 1696
4871.80 1709
4872.46 1687
4873.12 1581
4873.78 1692
4874.43 1737
4875.09 1695
4875.75 1674
4876.41 1664
4877.07 1663
4877.73 1665
4878.39 1645
4879.05 1628
4879.71 1664
4880.37 1694
4881.03 1662
4881.69 1601
4882.34 1607
4883.00 1463
4883.66 1563
4884.32 1505
4884.98 1467
4885.64 1436
4886.30 1504
4886.96 1526
4887.62 1588
4888.28 1617
4888.94 1644
4889.60 1633
4890.26 1573
4890.92 1613
4891.58 1630
4892.24 1661
4892.90 1572
4893.56 1652
4894.22 1633
4894.88 1559
4895.54 1496
4896.20 1495
4896.86 1483
4897.52 1558
4898.19 1530
4898.85 1580
4899.51 1531
4900.17 1587
4900.83 1525
4901.49 1565
4902.15 1574
4902.81 1493
4903.47 1393
4904.13 1402
4904.79 1433
4905.45 1433
4906.12 1444
4906.78 1416
4907.44 1363
4908.10 1402
4908.76 1359
4909.42 1372
4910.08 1328
4910.74 1351
4911.41 1405
4912.07 1326
4912.73 1283
4913.39 1383
4914.05 1346
4914.71 1356
4915.38 1346
4916.04 1241
4916.70 1318
4917.36 1370
4918.02 1336
4918.68 1368
4919.35 1354
4920.01 1302
4920.67 1312
4921.33 1316
4921.99 1272
4922.66 1319
4923.32 1283
4923.98 1230
4924.64 1274
4925.31 1267
4925.97 1250
4926.63 1297
4927.29 1331
4927.96 1278
4928.62 1219
4929.28 1285
4929.94 1322
4930.61 1316
4931.27 1364
4931.93 1319
4932.59 1307
4933.26 1300
4933.92 1345
4934.58 1415
4935.25 1319
4935.91 1330
4936.57 1334
4937.24 1331
4937.90 1380
4938.56 1358
4939.23 1338
4939.89 1388
4940.55 1310
4941.22 1426
4941.88 1436
4942.54 1333
4943.21 1347
4943.87 1345
4944.53 1329
4945.20 1394
4945.86 1342
4946.52 1264
4947.19 1282
4947.85 1289
4948.52 1362
4949.18 1332
4949.84 1280
4950.51 1315
4951.17 1319
4951.84 1202
4952.50 1228
4953.17 1321
4953.83 1326
4954.49 1338
4955.16 1367
4955.82 1392
4956.49 1444
4957.15 1454
4957.82 1436
4958.48 1451
4959.15 1404
4959.81 1335
4960.47 1307
4961.14 1358
4961.80 1430
4962.47 1426
4963.13 1475
4963.80 1473
4964.46 1473
4965.13 1525
4965.79 1442
4966.46 1454
4967.12 1406
4967.79 1368
4968.45 1387
4969.12 1374
4969.79 1323
4970.45 1383
4971.12 1415
4971.78 1400
4972.45 1301
4973.11 1358
4973.78 1435
4974.44 1426
4975.11 1359
4975.78 1344
4976.44 1356
4977.11 1345
4977.77 1341
4978.44 1340
4979.11 1306
4979.77 1286
4980.44 1357
4981.10 1335
4981.77 1436
4982.44 1359
4983.10 1460
4983.77 1434
4984.43 1538
4985.10 1573
4985.77 1733
4986.43 1850
4987.10 1998
4987.77 2217
4988.43 2386
4989.10 2369
4989.77 2419
4990.43 2282
4991.10 2137
4991.77 2099
4992.43 1971
4993.10 1737
4993.77 1560
4994.43 1547
4995.10 1512
4995.77 1420
4996.44 1317
4997.10 1327
4997.77 1292
4998.44 1377
4999.10 1310
4999.77 1258
5000.44 1239
5001.11 1265
5001.77 1279
5002.44 1260
5003.11 1260
5003.78 1320
5004.44 1334
5005.11 1312
5005.78 1227
5006.45 1200
5007.12 1249
5007.78 1322
5008.45 1261
5009.12 1237
5009.79 1236
5010.46 1250
5011.12 1252
5011.79 1263
5012.46 1363
5013.13 1330
5013.80 1346
5014.47 1396
5015.13 1402
5015.80 1387
5016.47 1381
5017.14 1404
5017.81 1458
5018.48 1520
5019.14 1642
5019.81 1774
5020.48 1912
5021.15 1990
5021.82 2166
5022.49 2230
5023.16 2277
5023.83 2161
5024.50 2085
5025.16 1998
5025.83 1944
5026.50 1895
5027.17 1749
5027.84 1805
5028.51 1641
5029.18 1619
5029.85 1535
5030.52 1441
5031.19 1417
5031.86 1377
5032.53 1453
5033.20 1408
5033.87 1401
5034.54 1386
5035.21 1352
5035.88 1495
5036.54 1481
5037.21 1477
5037.88 1476
5038.55 1501
5039.22 1407
5039.89 1439
5040.56 1525
5041.23 1557
5041.90 1564
5042.58 1696
5043.25 1753
5043.92 1716
5044.59 1737
5045.26 1700
5045.93 1633
5046.60 1580
5047.27 1539
5047.94 1488
5048.61 1432
5049.28 1307
5049.95 1305
5050.62 1351
5051.29 1367
5051.96 1342
5052.63 1311
5053.30 1301
5053.98 1314
5054.65 1319
5055.32 1307
5055.99 1332
5056.66 1384
5057.33 1345
5058.00 1442
5058.67 1629
5059.34 1650
5060.02 1601
5060.69 1505
5061.36 1475
5062.03 1480
5062.70 1427
5063.37 1417
5064.04 1339
5064.72 1404
5065.39 1385
5066.06 1322
5066.73 1329
5067.40 1418
5068.08 1237
5068.75 1283
5069.42 1307
5070.09 1341
5070.76 1327
5071.44 1269
5072.11 1236
5072.78 1244
5073.45 1251
5074.12 1244
5074.80 1246
5075.47 1339
5076.14 1312
5076.81 1305
5077.49 1332
5078.16 1360
5078.83 1298
5079.50 1391
5080.18 1356
5080.85 1304
5081.52 1303
5082.20 1314
5082.87 1317
5083.54 1290
5084.21 1291
5084.89 1240
5085.56 1230
5086.23 1223
5086.91 1322
5087.58 1325
5088.25 1349
5088.93 1351
5089.60 1308
5090.27 1366
5090.95 1428
5091.62 1469
5092.29 1493
5092.97 1467
5093.64 1422
5094.31 1356
5094.99 1366
5095.66 1338
5096.34 1272
5097.01 1263
5097.68 1304
5098.36 1255
5099.03 1249
5099.70 1221
5100.38 1293
5101.05 1299
5101.73 1250
5102.40 1290
5103.08 1309
5103.75 1293
5104.42 1258
5105.10 1298
5105.77 1340
5106.45 1303
5107.12 1284
5107.80 1310
5108.47 1334
5109.15 1265
5109.82 1315
5110.49 1251
5111.17 1220
5111.84 1265
5112.52 1257
5113.19 1286
5113.87 1297
5114.54 1264
5115.22 1317
5115.89 1299
5116.57 1302
5117.24 1306
5117.92 1364
5118.59 1342
5119.27 1387
5119.94 1342
5120.62 1391
5121.30 1323
5121.97 1363
5122.65 1289
5123.32 1229
5124.00 1251
5124.67 1281
5125.35 1250
5126.02 1240
5126.70 1211
5127.38 1190
5128.05 1207
5128.73 1216
5129.40 1286
5130.08 1310
5130.76 1274
5131.43 1254
5132.11 1265
5132.78 1272
5133.46 1225
5134.14 1242
5134.81 1278
5135.49 1291
5136.17 1313
5136.84 1324
5137.52 1339
5138.20 1288
5138.87 1354
5139.55 1387
5140.22 1319
5140.90 1387
5141.58 1280
5142.26 1324
5142.93 1278
5143.61 1296
5144.29 1206
5144.96 1194
5145.64 1174
5146.32 1191
5146.99 1205
5147.67 1193
5148.35 1225
5149.03 1141
5149.70 1195
5150.38 1161
5151.06 1251
5151.73 1183
5152.41 1231
5153.09 1207
5153.77 1201
5154.44 1186
5155.12 1130
5155.80 1167
5156.48 1188
5157.16 1210
5157.83 1141
5158.51 1222
5159.19 1222
5159.87 1177
5160.55 1148
5161.22 1206
5161.90 1127
5162.58 1114
5163.26 1136
5163.94 1137
5164.61 1144
5165.29 1138
5165.97 1162
5166.65 1193
5167.33 1181
5168.01 1204
5168.68 1228
5169.36 1177
5170.04 1126
5170.72 1060
5171.40 1170
5172.08 1185
5172.76 1173
5173.44 1075
5174.11 1086
5174.79 1181
5175.47 1133
5176.15 1175
5176.83 1159
5177.51 1213
5178.19 1165
5178.87 1203
5179.55 1191
5180.23 1206
5180.91 1258
5181.58 1234
5182.26 1233
5182.94 1160
5183.62 1187
5184.30 1162
5184.98 1143
5185.66 1147
5186.34 1043
5187.02 1070
5187.70 1130
5188.38 1110
5189.06 1105
5189.74 1068
5190.42 1121
5191.10 1112
5191.78 1134
5192.46 1094
5193.14 1110
5193.82 1099
5194.50 1201
5195.18 1131
5195.86 1125
5196.54 1098
5197.22 1135
5197.90 1161
5198.58 1141
5199.26 1132
5199.94 1108
5200.63 1188
5201.31 1134
5201.99 1119
5202.67 1124
5203.35 1128
5204.03 1111
5204.71 1109
5205.39 1171
5206.07 1177
5206.75 1184
5207.43 1191
5208.11 1212
5208.80 1180
5209.48 1275
5210.16 1253
5210.84 1276
5211.52 1272
5212.20 1262
5212.88 1260
5213.57 1268
5214.25 1256
5214.93 1261
5215.61 1222
5216.29 1245
5216.97 1269
5217.66 1243
5218.34 1122
5219.02 1142
5219.70 1228
5220.38 1139
5221.06 1240
5221.75 1239
5222.43 1247
5223.11 1205
5223.79 1147
5224.47 1133
5225.16 1096
5225.84 1130
5226.52 1175
5227.20 1124
5227.89 1145
5228.57 1194
5229.25 1203
5229.93 1189
5230.62 1111
5231.30 1200
5231.98 1163
5232.66 1174
5233.35 1225
5234.03 1252
5234.71 1301
5235.40 1294
5236.08 1263
5236.76 1305
5237.44 1323
5238.13 1319
5238.81 1310
5239.49 1325
5240.18 1313
5240.86 1254
5241.54 1330
5242.23 1293
5242.91 1208
5243.59 1196
5244.28 1165
5244.96 1114
5245.64 1212
5246.33 1179
5247.01 1235
5247.70 1192
5248.38 1241
5249.06 1284
5249.75 1339
5250.43 1249
5251.11 1268
5251.80 1243
5252.48 1188
5253.17 1165
5253.85 1150
5254.53 1136
5255.22 1172
5255.90 1126
5256.59 1140
5257.27 1145
5257.96 1074
5258.64 1144
5259.32 1168
5260.01 1174
5260.69 1158
5261.38 1188
5262.06 1191
5262.75 1185
5263.43 1173
5264.12 1277
5264.80 1202
5265.49 1146
5266.17 1250
5266.86 1229
5267.54 1234
5268.23 1213
5268.91 1177
5269.60 1189
5270.28 1164
5270.97 1165
5271.65 1130
5272.34 1129
5273.02 1196
5273.71 1132
5274.39 1072
5275.08 1187
5275.76 1169
5276.45 1217
5277.14 1208
5277.82 1235
5278.51 1240
5279.19 1333
5279.88 1428
5280.56 1384
5281.25 1378
5281.94 1351
5282.62 1433
5283.31 1388
5283.99 1331
5284.68 1259
5285.37 1276
5286.05 1253
5286.74 1238
5287.43 1269
5288.11 1210
5288.80 1291
5289.48 1243
5290.17 1273
5290.86 1256
5291.54 1240
5292.23 1266
5292.92 1204
5293.60 1234
5294.29 1242
5294.98 1246
5295.66 1354
5296.35 1387
5297.04 1468
5297.72 1518
5298.41 1743
5299.10 1811
5299.79 2001
5300.47 2099
5301.16 2214
5301.85 2176
5302.53 2082
5303.22 2078
5303.91 1871
5304.60 1783
5305.28 1669
5305.97 1569
5306.66 1476
5307.35 1375
5308.03 1260
5308.72 1303
5309.41 1333
5310.10 1297
5310.78 1338
5311.47 1263
5312.16 1294
5312.85 1260
5313.54 1199
5314.22 1247
5314.91 1247
5315.60 1220
5316.29 1282
5316.98 1190
5317.66 1199
5318.35 1245
5319.04 1224
5319.73 1312
5320.42 1292
5321.11 1293
5321.80 1247
5322.48 1196
5323.17 1283
5323.86 1256
5324.55 1248
5325.24 1207
5325.93 1201
5326.62 1268
5327.30 1333
5327.99 1329
5328.68 1293
5329.37 1295
5330.06 1310
5330.75 1377
5331.44 1282
5332.13 1317
5332.82 1375
5333.51 1339
5334.20 1329
5334.88 1286
5335.57 1299
5336.26 1374
5336.95 1361
5337.64 1391
5338.33 1398
5339.02 1417
5339.71 1467
5340.40 1467
5341.09 1349
5341.78 1456
5342.47 1466
5343.16 1475
5343.85 1471
5344.54 1607
5345.23 1748
5345.92 1837
5346.61 1981
5347.30 2153
5347.99 2304
5348.68 2496
5349.37 2708
5350.06 2875
5350.75 2850
5351.44 2860
5352.13 2838
5352.82 2772
5353.51 2465
5354.20 2294
5354.90 2036
5355.59 1947
5356.28 1755
5356.97 1609
5357.66 1520
5358.35 1396
5359.04 1451
5359.73 1442
5360.42 1452
5361.11 1348
5361.80 1347
5362.49 1361
5363.19 1354
5363.88 1390
5364.57 1348
5365.26 1346
5365.95 1349
5366.64 1293
5367.33 1231
5368.03 1241
5368.72 1261
5369.41 1234
5370.10 1238
5370.79 1191
5371.48 1218
5372.18 1286
5372.87 1283
5373.56 1262
5374.25 1243
5374.94 1236
5375.63 1257
5376.33 1270
5377.02 1271
5377.71 1274
5378.40 1283
5379.10 1248
5379.79 1263
5380.48 1234
5381.17 1237
5381.86 1248
5382.56 1215
5383.25 1168
5383.94 1185
5384.63 1237
5385.33 1260
5386.02 1318
5386.71 1352
5387.40 1360
5388.10 1445
5388.79 1483
5389.48 1489
5390.18 1486
5390.87 1428
5391.56 1342
5392.26 1327
5392.95 1431
5393.64 1308
5394.33 1315
5395.03 1252
5395.72 1231
5396.41 1206
5397.11 1243
5397.80 1303
5398.49 1269
5399.19 1210
5399.88 1180
5400.58 1200
5401.27 1116
5401.96 1224
5402.66 1190
5403.35 1235
5404.04 1256
5404.74 1203
5405.43 1180
5406.13 1235
5406.82 1181
5407.51 1123
5408.21 1143
5408.90 1113
5409.60 1162
5410.29 1072
5410.98 1104
5411.68 1095
5412.37 1190
5413.07 1197
5413.76 1121
5414.46 1167
5415.15 1139
5415.84 1139
5416.54 1198
5417.23 1140
5417.93 1126
5418.62 1164
5419.32 1213
5420.01 1127
5420.71 1159
5421.40 1217
5422.10 1249
5422.79 1224
5423.49 1211
5424.18 1171
5424.88 1122
5425.57 1166
5426.27 1185
5426.96 1173
5427.66 1221
5428.35 1181
5429.05 1139
5429.74 1200
5430.44 1175
5431.14 1108
5431.83 1179
5432.53 1184
5433.22 1193
5433.92 1086
5434.61 1124
5435.31 1165
5436.01 1179
5436.70 1204
5437.40 1206
5438.09 1192
5438.79 1218
5439.49 1188
5440.18 1178
5440.88 1169
5441.57 1165
5442.27 1157
5442.97 1218
5443.66 1193
5444.36 1232
5445.06 1271
5445.75 1260
5446.45 1373
5447.15 1405
5447.84 1416
5448.54 1421
5449.24 1401
5449.93 1389
5450.63 1348
5451.33 1328
5452.02 1261
5452.72 1286
5453.42 1240
5454.11 1219
5454.81 1145
5455.51 1162
5456.20 1178
5456.90 1206
5457.60 1233
5458.30 1191
5458.99 1201
5459.69 1289
5460.39 1255
5461.09 1240
5461.78 1290
5462.48 1347
5463.18 1447
5463.88 1380
5464.57 1470
5465.27 1446
5465.97 1452
5466.67 1422
5467.36 1421
5468.06 1352
5468.76 1313
5469.46 1355
5470.16 1297
5470.85 1264
5471.55 1300
5472.25 1287
5472.95 1352
5473.65 1318
5474.35 1336
5475.04 1332
5475.74 1314
5476.44 1357
5477.14 1365
5477.84 1413
5478.54 1535
5479.23 1605
5479.93 1620
5480.63 1582
5481.33 1602
5482.03 1549
5482.73 1462
5483.43 1481
5484.13 1406
5484.83 1461
5485.52 1389
5486.22 1358
5486.92 1355
5487.62 1385
5488.32 1386
5489.02 1391
5489.72 1337
5490.42 1404
5491.12 1406
5491.82 1395
5492.52 1344
5493.22 1440
5493.92 1500
5494.62 1552
5495.31 1462
5496.01 1514
5496.71 1633
5497.41 1758
5498.11 1730
5498.81 2027
5499.51 2213
5500.21 2414
5500.91 2497
5501.61 2426
5502.31 2430
5503.01 2210
5503.71 2052
5504.41 1819
5505.11 1806
5505.81 1871
5506.51 1742
5507.22 1726
5507.92 1660
5508.62 1700
5509.32 1680
5510.02 1728
5510.72 1771
5511.42 1767
5512.12 1834
5512.82 1903
5513.52 1976
5514.22 2078
5514.92 2048
5515.62 1999
5516.32 1918
5517.03 1810
5517.73 1725
5518.43 1646
5519.13 1631
5519.83 1636
5520.53 1604
5521.23 1659
5521.93 1570
5522.63 1516
5523.34 1555
5524.04 1475
5524.74 1385
5525.44 1378
5526.14 1389
5526.84 1329
5527.55 1302
5528.25 1335
5528.95 1324
5529.65 1314
5530.35 1372
5531.05 1324
5531.76 1339
5532.46 1336
5533.16 1419
5533.86 1473
5534.56 1462
5535.27 1512
5535.97 1380
5536.67 1364
5537.37 1389
5538.08 1359
5538.78 1350
5539.48 1307
5540.18 1272
5540.89 1254
5541.59 1240
5542.29 1211
5542.99 1295
5543.70 1316
5544.40 1310
5545.10 1322
5545.80 1335
5546.51 1405
5547.21 1394
5547.91 1456
5548.62 1456
5549.32 1380
5550.02 1444
5550.73 1414
5551.43 1334
5552.13 1254
5552.84 1270
5553.54 1197
5554.24 1234
5554.95 1247
5555.65 1235
5556.35 1194
5557.06 1275
5557.76 1259
5558.46 1259
5559.17 1300
5559.87 1306
5560.57 1352
5561.28 1361
5561.98 1412
5562.69 1308
5563.39 1304
5564.09 1256
5564.80 1230
5565.50 1253
5566.21 1273
5566.91 1158
5567.61 1151
5568.32 1148
5569.02 1176
5569.73 1189
5570.43 1180
5571.14 1239
5571.84 1253
5572.54 1193
5573.25 1163
5573.95 1143
5574.66 1188
5575.36 1247
5576.07 1298
5576.77 1324
5577.48 1245
5578.18 1229
5578.89 1200
5579.59 1154
5580.30 1166
5581.00 1165
5581.71 1106
5582.41 1078
5583.12 1095
5583.82 1117
5584.53 1154
5585.23 1127
5585.94 1153
5586.64 1199
5587.35 1192
5588.06 1152
5588.76 1158
5589.47 1184
5590.17 1144
5590.88 1085
5591.58 1123
5592.29 1198
5592.99 1190
5593.70 1151
5594.41 1183
5595.11 1232
5595.82 1148
5596.52 1158
5597.23 1148
5597.94 1181
5598.64 1134
5599.35 1118
5600.06 1145
5600.76 1110
5601.47 1041
5602.17 1071
5602.88 1092
5603.59 1071
5604.29 1045
5605.00 1041
5605.71 1062
5606.41 1050
5607.12 1044
5607.83 1018
5608.53 1069
5609.24 1036
5609.95 1040
5610.65 1074
5611.36 1052
5612.07 1086
5612.78 1098
5613.48 1097
5614.19 1122
5614.90 1110
5615.60 1070
5616.31 1051
5617.02 1030
5617.73 1095
5618.43 1084
5619.14 1092
5619.85 1059
5620.56 1087
5621.26 1066
5621.97 1087
5622.68 1072
5623.39 1086
5624.09 1116
5624.80 1051
5625.51 1045
5626.22 1112
5626.93 1087
5627.63 1028
5628.34 1062
5629.05 1064
5629.76 1063
5630.47 1120
5631.17 1187
5631.88 1176
5632.59 1136
5633.30 1154
5634.01 1113
5634.72 1105
5635.42 1099
5636.13 1082
5636.84 1140
5637.55 1144
5638.26 1117
5638.97 1116
5639.68 1039
5640.39 1125
5641.09 1073
5641.80 1189
5642.51 1170
5643.22 1106
5643.93 1151
5644.64 1125
5645.35 1148
5646.06 1148
5646.77 1069
5647.48 1088
5648.19 1106
5648.89 1094
5649.60 1125
5650.31 1119
5651.02 1150
5651.73 1167
5652.44 1111
5653.15 1078
5653.86 1092
5654.57 1109
5655.28 1162
5655.99 1138
5656.70 1175
5657.41 1162
5658.12 1206
5658.83 1169
5659.54 1168
5660.25 1181
5660.96 1101
5661.67 1170
5662.38 1184
5663.09 1103
5663.80 1125
5664.51 1171
5665.22 1137
5665.93 1124
5666.64 1066
5667.35 1054
5668.06 1084
5668.77 1067
5669.48 1142
5670.19 1162
5670.91 1145
5671.62 1166
5672.33 1203
5673.04 1141
5673.75 1138
5674.46 1107
5675.17 1057
5675.88 1059
5676.59 1064
5677.30 1061
5678.01 1137
5678.73 1106
5679.44 1120
5680.15 1119
5680.86 1137
5681.57 1183
5682.28 1184
5682.99 1149
5683.71 1120
5684.42 1127
5685.13 1135
5685.84 1128
5686.55 1110
5687.26 1088
5687.98 1146
5688.69 1133
5689.40 1117
5690.11 1175
5690.82 1146
5691.54 1103
5692.25 1129
5692.96 1163
5693.67 1166
5694.38 1114
5695.10 1067
5695.81 1090
5696.52 1040
5697.23 1000
5697.95 1088
5698.66 1044
5699.37 1054
5700.08 1063
5700.80 1061
5701.51 1027
5702.22 1076
5702.93 1131
5703.65 1148
5704.36 1114
5705.07 1106
5705.78 1128
5706.50 1134
5707.21 1113
5707.92 1091
5708.64 1091
5709.35 1054
5710.06 1055
5710.78 1029
5711.49 1055
5712.20 1068
5712.92 1040
5713.63 1071
5714.34 1051
5715.06 1031
5715.77 1055
5716.48 1071
5717.20 1108
5717.91 1091
5718.62 1093
5719.34 1058
5720.05 1065
5720.77 1003
5721.48 1056
5722.19 1071
5722.91 1099
5723.62 1120
5724.33 1088
5725.05 1119
5725.76 1194
5726.48 1154
5727.19 1145
5727.91 1098
5728.62 1065
5729.33 1096
5730.05 1133
5730.76 1089
5731.48 1103
5732.19 1129
5732.91 1172
5733.62 1133
5734.34 1142
5735.05 1183
5735.77 1225
5736.48 1275
5737.20 1377
5737.91 1437
5738.63 1450
5739.34 1607
5740.06 1585
5740.77 1650
5741.49 1530
5742.20 1501
5742.92 1472
5743.63 1420
5744.35 1416
5745.06 1364
5745.78 1339
5746.49 1241
5747.21 1198
5747.92 1258
5748.64 1270
5749.35 1261
5750.07 1231
5750.79 1215
5751.50 1211
5752.22 1260
5752.93 1228
5753.65 1247
5754.36 1216
5755.08 1258
5755.80 1263
5756.51 1283
5757.23 1283
5757.95 1304
5758.66 1313
5759.38 1343
5760.09 1406
5760.81 1497
5761.53 1507
5762.24 1649
5762.96 1695
5763.68 1801
5764.39 1998
5765.11 1887
5765.83 1838
5766.54 1721
5767.26 1654
5767.98 1659
5768.69 1584
5769.41 1442
5770.13 1413
5770.84 1378
5771.56 1417
5772.28 1349
5772.99 1245
5773.71 1238
5774.43 1305
5775.15 1304
5775.86 1392
5776.58 1445
5777.30 1386
5778.01 1465
5778.73 1490
5779.45 1508
5780.17 1519
5780.88 1519
5781.60 1419
5782.32 1447
5783.04 1374
5783.76 1333
5784.47 1349
5785.19 1400
5785.91 1418
5786.63 1308
5787.34 1355
5788.06 1404
5788.78 1433
5789.50 1345
5790.22 1439
5790.94 1469
5791.65 1491
5792.37 1506
5793.09 1570
5793.81 1555
5794.53 1513
5795.25 1584
5795.96 1669
5796.68 1655
5797.40 1791
5798.12 2111
5798.84 2290
5799.56 2791
5800.28 3323
5800.99 3906
5801.71 4363
5802.43 4735
5803.15 4542
5803.87 4210
5804.59 3734
5805.31 3179
5806.03 2641
5806.75 2386
5807.47 2097
5808.18 1957
5808.90 1842
5809.62 1781
5810.34 1809
5811.06 1897
5811.78 1782
5812.50 1744
5813.22 1806
5813.94 1970
5814.66 1975
5815.38 1931
5816.10 1965
5816.82 1942
5817.54 1984
5818.26 1939
5818.98 1936
5819.70 1847
5820.42 1833
5821.14 1804
5821.86 1798
5822.58 1759
5823.30 1682
5824.02 1673
5824.74 1674
5825.46 1577
5826.18 1531
5826.90 1528
5827.62 1490
5828.34 1464
5829.06 1462
5829.78 1492
5830.50 1427
5831.22 1404
5831.95 1457
5832.67 1414
5833.39 1418
5834.11 1370
5834.83 1395
5835.55 1264
5836.27 1278
5836.99 1332
5837.71 1359
5838.43 1307
5839.15 1355
5839.88 1367
5840.60 1373
5841.32 1314
5842.04 1333
5842.76 1316
5843.48 1289
5844.20 1266
5844.93 1277
5845.65 1249
5846.37 1278
5847.09 1297
5847.81 1254
5848.53 1279
5849.26 1245
5849.98 1306
5850.70 1286
5851.42 1299
5852.14 1243
5852.87 1218
5853.59 1211
5854.31 1229
5855.03 1249
5855.75 1189
5856.48 1267
5857.20 1237
5857.92 1216
5858.64 1211
5859.37 1170
5860.09 1220
5860.81 1215
5861.53 1164
5862.26 1147
5862.98 1162
5863.70 1168
5864.42 1140
5865.15 1180
5865.87 1204
5866.59 1176
5867.31 1141
5868.04 1114
5868.76 1131
5869.48 1125
5870.21 1123
5870.93 1159
5871.65 1168
5872.38 1169
5873.10 1193
5873.82 1209
5874.55 1150
5875.27 1244
5875.99 1246
5876.72 1171
5877.44 1184
5878.16 1197
5878.89 1220
5879.61 1161
5880.33 1177
5881.06 1154
5881.78 1177
5882.51 1172
5883.23 1186
5883.95 1186
5884.68 1186
5885.40 1162
5886.13 1238
5886.85 1302
5887.57 1266
5888.30 1260
5889.02 1299
5889.75 1240
5890.47 1207
5891.20 1204
5891.92 1194
5892.64 1176
5893.37 1155
5894.09 1146
5894.82 1137
5895.54 1162
5896.27 1167
5896.99 1165
5897.72 1143
5898.44 1167
5899.17 1211
5899.89 1279
5900.62 1270
5901.34 1305
5902.07 1225
5902.79 1299
5903.52 1312
5904.24 1269
5904.97 1226
5905.69 1187
5906.42 1172
5907.14 1130
5907.87 1193
5908.59 1150
5909.32 1151
5910.04 1169
5910.77 1131
5911.50 1093
5912.22 1177
5912.95 1156
5913.67 1145
5914.40 1191
5915.12 1242
5915.85 1254
5916.58 1194
5917.30 1191
5918.03 1184
5918.75 1143
5919.48 1113
5920.21 1210
5920.93 1208
5921.66 1205
5922.39 1227
5923.11 1200
5923.84 1160
5924.56 1192
5925.29 1186
5926.02 1201
5926.74 1219
5927.47 1211
5928.20 1194
5928.92 1240
5929.65 1261
5930.38 1252
5931.10 1243
5931.83 1311
5932.56 1280
5933.28 1347
5934.01 1424
5934.74 1557
5935.47 1547
5936.19 1537
5936.92 1583
5937.65 1568
5938.37 1605
5939.10 1559
5939.83 1585
5940.56 1657
5941.28 1595
5942.01 1513
5942.74 1527
5943.47 1432
5944.19 1500
5944.92 1531
5945.65 1398
5946.38 1549
5947.11 1520
5947.83 1526
5948.56 1565
5949.29 1627
5950.02 1571
5950.74 1595
5951.47 1642
5952.20 1670
5952.93 1678
5953.66 1622
5954.39 1695
5955.11 1710
5955.84 1668
5956.57 1703
5957.30 1721
5958.03 1725
5958.76 1693
5959.48 1680
5960.21 1694
5960.94 1813
5961.67 1693
5962.40 1739
5963.13 1711
5963.86 1900
5964.59 1957
5965.31 2020
5966.04 2050
5966.77 2209
5967.50 2214
5968.23 2185
5968.96 2155
5969.69 2111
5970.42 2160
5971.15 2067
5971.88 2088
5972.61 2068
5973.34 1962
5974.06 2072
5974.79 2023
5975.52 2026
5976.25 2030
5976.98 2062
5977.71 2105
5978.44 2229
5979.17 2357
5979.90 2249
5980.63 2343
5981.36 2444
5982.09 2471
5982.82 2580
5983.55 2499
5984.28 2561
5985.01 2526
5985.74 2519
5986.47 2505
5987.20 2526
5987.93 2449
5988.66 2517
5989.39 2544
5990.12 2604
5990.85 2539
5991.58 2469
5992.32 2551
5993.05 2641
5993.78 2594
5994.51 2652
5995.24 2691
5995.97 2796
5996.70 2754
5997.43 2888
5998.16 2924
5998.89 2952
5999.62 2790
6000.35 2737
6001.09 2675
6001.82 2660
6002.55 2604
6003.28 2541
6004.01 2650
6004.74 2657
6005.47 2650
6006.20 2662
6006.94 2872
6007.67 3214
6008.40 3684
6009.13 4272
6009.86 5221
6010.59 6312
6011.33 7401
6012.06 8260
6012.79 9140
6013.52 9514
6014.25 9619
6014.98 9387
6015.72 8414
6016.45 7634
6017.18 6783
6017.91 5761
6018.64 4879
6019.38 4167
6020.11 3581
6020.84 3241
6021.57 2909
6022.31 2661
6023.04 2387
6023.77 2246
6024.50 2243
6025.24 2170
6025.97 2129
6026.70 2106
6027.43 2109
6028.17 2051
6028.90 2000
6029.63 1877
6030.37 1894
6031.10 1842
6031.83 1711
6032.56 1667
6033.30 1749
6034.03 1679
6034.76 1685
6035.50 1668
6036.23 1710
6036.96 1760
6037.70 1747
6038.43 1754
6039.16 1748
6039.90 1841
6040.63 1822
6041.36 1925
6042.10 1939
6042.83 1956
6043.56 1917
6044.30 2008
6045.03 1951
6045.77 2004
6046.50 2091
6047.23 2065
6047.97 2164
6048.70 2219
6049.44 2275
6050.17 2477
6050.90 2525
6051.64 2528
6052.37 2502
6053.11 2530
6053.84 2457
6054.57 2427
6055.31 2302
6056.04 2222
6056.78 2216
6057.51 2160
6058.25 2099
6058.98 2066
6059.72 2050
6060.45 2062
6061.19 1986
6061.92 2092
6062.66 2042
6063.39 2033
6064.13 2048
6064.86 2024
6065.60 1999
6066.33 1939
6067.07 1989
6067.80 1981
6068.54 2002
6069.27 2040
6070.01 1980
6070.74 1941
6071.48 1862
6072.21 1867
6072.95 1805
6073.68 1811
6074.42 1739
6075.15 1698
6075.89 1812
6076.63 1745
6077.36 1763
6078.10 1814
6078.83 1775
6079.57 1835
6080.30 1733
6081.04 1681
6081.78 1625
6082.51 1681
6083.25 1621
6083.98 1672
6084.72 1588
6085.46 1688
6086.19 1675
6086.93 1686
6087.67 1632
6088.40 1652
6089.14 1591
6089.88 1612
6090.61 1666
6091.35 1575
6092.09 1563
6092.82 1598
6093.56 1554
6094.30 1586
6095.03 1516
6095.77 1516
6096.51 1544
6097.24 1464
6097.98 1461
6098.72 1494
6099.45 1565
6100.19 1466
6100.93 1470
6101.67 1461
6102.40 1467
6103.14 1486
6103.88 1440
6104.61 1458
6105.35 1442
6106.09 1476
6106.83 1505
6107.56 1527
6108.30 1515
6109.04 1509
6109.78 1579
6110.51 1565
6111.25 1596
6111.99 1563
6112.73 1597
6113.47 1530
6114.20 1572
6114.94 1608
6115.68 1601
6116.42 1542
6117.16 1535
6117.89 1572
6118.63 1569
6119.37 1606
6120.11 1655
6120.85 1607
6121.59 1697
6122.32 1663
6123.06 1692
6123.80 1678
6124.54 1651
6125.28 1598
6126.02 1533
6126.76 1621
6127.49 1592
6128.23 1634
6128.97 1622
6129.71 1621
6130.45 1628
6131.19 1598
6131.93 1637
6132.67 1568
6133.41 1551
6134.15 1573
6134.88 1554
6135.62 1594
6136.36 1580
6137.10 1577
6137.84 1593
6138.58 1549
6139.32 1612
6140.06 1565
6140.80 1560
6141.54 1571
6142.28 1552
6143.02 1644
6143.76 1608
6144.50 1562
6145.24 1578
6145.98 1603
6146.72 1595
6147.46 1655
6148.20 1635
6148.94 1658
6149.68 1591
6150.42 1639
6151.16 1686
6151.90 1634
6152.64 1603
6153.38 1690
6154.12 1736
6154.86 1738
6155.60 1701
6156.34 1768
6157.08 1801
6157.82 1784
6158.56 1835
6159.30 1761
6160.04 1841
6160.78 1886
6161.52 1920
6162.27 1905
6163.01 1976
6163.75 2063
6164.49 2158
6165.23 2241
6165.97 2339
6166.71 2346
6167.45 2282
6168.19 2295
6168.94 2387
6169.68 2416
6170.42 2325
6171.16 2272
6171.90 2174
6172.64 2229
6173.38 2193
6174.13 2065
6174.87 2106
6175.61 2118
6176.35 2026
6177.09 1989
6177.83 2065
6178.58 2095
6179.32 2153
6180.06 2120
6180.80 2147
6181.54 2148
6182.28 2123
6183.03 2230
6183.77 2188
6184.51 2197
6185.25 2190
6186.00 2267
6186.74 2301
6187.48 2308
6188.22 2245
6188.97 2285
6189.71 2356
6190.45 2402
6191.19 2524
6191.94 2614
6192.68 2523
6193.42 2702
6194.16 2638
6194.91 2674
6195.65 2703
6196.39 2723
6197.13 2644
6197.88 2677
6198.62 2638
6199.36 2644
6200.11 2714
6200.85 2765
6201.59 2816
6202.34 2989
6203.08 3232
6203.82 3712
6204.57 4632
6205.31 6008
6206.05 7418
6206.80 9378
6207.54 11364
6208.28 13304
6209.03 14190
6209.77 14284
6210.52 13952
6211.26 12482
6212.00 10895
6212.75 9300
6213.49 7733
6214.23 6513
6214.98 5300
6215.72 4389
6216.47 3876
6217.21 3439
6217.95 3109
6218.70 2762
6219.44 2595
6220.19 2444
6220.93 2482
6221.68 2526
6222.42 2486
6223.17 2499
6223.91 2450
6224.65 2542
6225.40 2510
6226.14 2431
6226.89 2280
6227.63 2204
6228.38 2001
6229.12 1888
6229.87 1786
6230.61 1769
6231.36 1734
6232.10 1777
6232.85 1702
6233.59 1708
6234.34 1827
6235.08 1760
6235.83 1773
6236.57 1756
6237.32 1853
6238.06 1870
6238.81 1810
6239.56 1809
6240.30 1796
6241.05 1871
6241.79 1868
6242.54 1950
6243.28 2098
6244.03 2146
6244.77 2275
6245.52 2420
6246.27 2459
6247.01 2528
6247.76 2686
6248.50 2623
6249.25 2540
6250.00 2500
6250.74 2462
6251.49 2394
6252.23 2346
6252.98 2285
6253.73 2292
6254.47 2180
6255.22 2109
6255.97 2063
6256.71 2041
6257.46 2071
6258.21 2013
6258.95 2036
6259.70 2066
6260.45 2101
6261.19 2165
6261.94 2232
6262.69 2329
6263.43 2289
6264.18 2266
6264.93 2242
6265.67 2189
6266.42 2193
6267.17 2079
6267.92 2107
6268.66 2073
6269.41 2187
6270.16 2071
6270.90 2056
6271.65 2144
6272.40 2289
6273.15 2228
6273.89 2361
6274.64 2478
6275.39 2518
6276.14 2652
6276.89 2667
6277.63 2560
6278.38 2533
6279.13 2507
6279.88 2251
6280.62 2151
6281.37 2083
6282.12 2075
6282.87 1993
6283.62 2014
6284.36 2010
6285.11 1936
6285.86 1964
6286.61 2057
6287.36 2070
6288.11 2086
6288.85 2165
6289.60 2254
6290.35 2234
6291.10 2204
6291.85 2139
6292.60 2162
6293.35 2114
6294.09 2056
6294.84 1961
6295.59 1905
6296.34 1780
6297.09 1749
6297.84 1625
6298.59 1677
6299.34 1708
6300.09 1755
6300.83 1780
6301.58 1835
6302.33 1995
6303.08 2031
6303.83 1953
6304.58 1980
6305.33 1909
6306.08 1783
6306.83 1774
6307.58 1695
6308.33 1684
6309.08 1608
6309.83 1660
6310.58 1678
6311.33 1726
6312.08 1717
6312.83 1763
6313.58 1813
6314.33 1799
6315.08 1831
6315.83 1890
6316.58 1869
6317.33 1824
6318.08 1827
6318.83 1822
6319.58 1792
6320.33 1709
6321.08 1694
6321.83 1667
6322.58 1602
6323.33 1617
6324.08 1516
6324.83 1453
6325.58 1494
6326.33 1460
6327.08 1476
6327.83 1457
6328.58 1484
6329.33 1396
6330.08 1478
6330.84 1368
6331.59 1455
6332.34 1457
6333.09 1420
6333.84 1477
6334.59 1472
6335.34 1415
6336.09 1437
6336.84 1434
6337.60 1448
6338.35 1432
6339.10 1433
6339.85 1500
6340.60 1460
6341.35 1457
6342.10 1420
6342.86 1483
6343.61 1437
6344.36 1477
6345.11 1508
6345.86 1567
6346.61 1477
6347.37 1562
6348.12 1592
6348.87 1623
6349.62 1575
6350.37 1785
6351.13 1801
6351.88 1776
6352.63 1863
6353.38 1823
6354.14 1873
6354.89 1800
6355.64 1820
6356.39 1746
6357.14 1709
6357.90 1668
6358.65 1606
6359.40 1529
6360.16 1446
6360.91 1490
6361.66 1522
6362.41 1552
6363.17 1406
6363.92 1455
6364.67 1484
6365.42 1492
6366.18 1483
6366.93 1497
6367.68 1475
6368.44 1475
6369.19 1507
6369.94 1434
6370.70 1432
6371.45 1360
6372.20 1372
6372.96 1362
6373.71 1412
6374.46 1414
6375.22 1452
6375.97 1344
6376.72 1476
6377.48 1463
6378.23 1456
6378.99 1497
6379.74 1502
6380.49 1557
6381.25 1508
6382.00 1563
6382.75 1555
6383.51 1482
6384.26 1397
6385.02 1414
6385.77 1374
6386.53 1407
6387.28 1285
6388.03 1316
6388.79 1350
6389.54 1323
6390.30 1264
6391.05 1292
6391.81 1274
6392.56 1320
6393.31 1321
6394.07 1328
6394.82 1326
6395.58 1406
6396.33 1376
6397.09 1295
6397.84 1248
6398.60 1270
6399.35 1343
6400.11 1303
6400.86 1282
6401.62 1271
6402.37 1301
6403.13 1333
6403.88 1294
6404.64 1256
6405.39 1266
6406.15 1249
6406.90 1254
6407.66 1267
6408.42 1313
6409.17 1309
6409.93 1342
6410.68 1331
6411.44 1285
6412.19 1279
6412.95 1202
6413.71 1256
6414.46 1227
6415.22 1261
6415.97 1249
6416.73 1259
6417.48 1264
6418.24 1244
6419.00 1249
6419.75 1282
6420.51 1314
6421.27 1243
6422.02 1283
6422.78 1277
6423.53 1279
6424.29 1244
6425.05 1311
6425.80 1281
6426.56 1321
6427.32 1327
6428.07 1315
6428.83 1303
6429.59 1257
6430.34 1240
6431.10 1305
6431.86 1300
6432.61 1254
6433.37 1346
6434.13 1245
6434.89 1267
6435.64 1258
6436.40 1362
6437.16 1371
6437.91 1332
6438.67 1354
6439.43 1355
6440.19 1384
6440.94 1311
6441.70 1277
6442.46 1246
6443.22 1301
6443.97 1345
6444.73 1285
6445.49 1298
6446.25 1270
6447.00 1199
6447.76 1225
6448.52 1224
6449.28 1250
6450.04 1215
6450.79 1266
6451.55 1329
6452.31 1321
6453.07 1299
6453.83 1202
6454.58 1272
6455.34 1237
6456.10 1268
6456.86 1309
6457.62 1305
6458.38 1258
6459.13 1294
6459.89 1290
6460.65 1269
6461.41 1268
6462.17 1305
6462.93 1265
6463.69 1308
6464.44 1310
6465.20 1349
6465.96 1352
6466.72 1327
6467.48 1419
6468.24 1430
6469.00 1401
6469.76 1412
6470.52 1379
6471.28 1365
6472.03 1343
6472.79 1351
6473.55 1392
6474.31 1375
6475.07 1390
6475.83 1397
6476.59 1403
6477.35 1383
6478.11 1401
6478.87 1435
6479.63 1418
6480.39 1433
6481.15 1473
6481.91 1501
6482.67 1475
6483.43 1556
6484.19 1581
6484.95 1661
6485.71 1601
6486.47 1604
6487.23 1547
6487.99 1575
6488.75 1618
6489.51 1570
6490.27 1696
6491.03 1704
6491.79 1718
6492.55 1764
6493.31 1882
6494.07 1896
6494.83 1841
6495.59 1808
6496.35 1855
6497.11 1822
6497.87 1822
6498.64 1854
6499.40 1800
6500.16 1792
6500.92 1862
6501.68 1867
6502.44 1934
6503.20 1848
6503.96 1889
6504.72 1938
6505.48 1908
6506.25 2111
6507.01 2182
6507.77 2196
6508.53 2388
6509.29 2537
6510.05 2748
6510.81 3074
6511.57 3201
6512.34 3270
6513.10 3162
6513.86 3146
6514.62 3093
6515.38 2892
6516.15 2698
6516.91 2536
6517.67 2535
6518.43 2461
6519.19 2432
6519.95 2329
6520.72 2400
6521.48 2474
6522.24 2524
6523.00 2792
6523.77 3099
6524.53 3273
6525.29 3617
6526.05 4030
6526.81 4264
6527.58 4224
6528.34 4160
6529.10 4268
6529.86 4203
6530.63 4042
6531.39 3895
6532.15 4118
6532.92 4325
6533.68 4990
6534.44 5475
6535.20 6264
6535.97 6677
6536.73 6750
6537.49 6529
6538.26 6080
6539.02 5297
6539.78 4755
6540.55 4135
6541.31 3572
6542.07 3175
6542.84 2814
6543.60 2526
6544.36 2341
6545.13 2175
6545.89 2016
6546.65 2044
6547.42 2004
6548.18 1999
6548.94 1949
6549.71 1978
6550.47 2003
6551.24 2024
6552.00 1981
6552.76 2000
6553.53 1979
6554.29 1944
6555.06 1908
6555.82 1850
6556.58 1883
6557.35 1842
6558.11 1853
6558.88 1864
6559.64 1881
6560.41 1909
6561.17 2009
6561.93 2039
6562.70 2130
6563.46 2132
6564.23 2146
6564.99 2208
6565.76 2066
6566.52 2131
6567.29 2106
6568.05 2067
6568.82 2110
6569.58 2163
6570.35 2214
6571.11 2272
6571.88 2378
6572.64 2490
6573.41 2557
6574.17 2667
6574.94 2675
6575.70 2632
6576.47 2604
6577.23 2488
6578.00 2443
6578.76 2411
6579.53 2417
6580.29 2280
6581.06 2265
6581.83 2291
6582.59 2228
6583.36 2188
6584.12 2127
6584.89 2184
6585.65 2226
6586.42 2203
6587.19 2254
6587.95 2398
6588.72 2404
6589.48 2585
6590.25 2756
6591.02 3106
6591.78 3420
6592.55 3873
6593.32 4082
6594.08 4326
6594.85 4473
6595.61 4372
6596.38 4171
6597.15 3985
6597.91 3655
6598.68 3370
6599.45 3046
6600.21 2858
6600.98 2695
6601.75 2504
6602.51 2378
6603.28 2255
6604.05 2270
6604.82 2242
6605.58 2170
6606.35 2173
6607.12 2178
6607.88 2211
6608.65 2177
6609.42 2276
6610.19 2311
6610.95 2300
6611.72 2300
6612.49 2260
6613.25 2196
6614.02 2186
6614.79 2186
6615.56 2153
6616.32 2142
6617.09 2132
6617.86 2206
6618.63 2223
6619.40 2161
6620.16 2188
6620.93 2235
6621.70 2212
6622.47 2244
6623.24 2214
6624.00 2116
6624.77 2103
6625.54 2094
6626.31 2081
6627.08 2148
6627.84 2234
6628.61 2327
6629.38 2460
6630.15 2808
6630.92 3286
6631.69 3839
6632.46 4511
6633.22 5067
6633.99 5543
6634.76 5681
6635.53 5644
6636.30 5322
6637.07 4788
6637.84 4320
6638.61 3817
6639.37 3291
6640.14 2951
6640.91 2676
6641.68 2372
6642.45 2164
6643.22 2050
6643.99 1984
6644.76 1911
6645.53 1929
6646.30 1882
6647.07 1815
6647.84 1855
6648.61 1840
6649.37 1800
6650.14 1807
6650.91 1818
6651.68 1895
6652.45 1794
6653.22 1711
6653.99 1747
6654.76 1736
6655.53 1683
6656.30 1699
6657.07 1652
6657.84 1674
6658.61 1653
6659.38 1647
6660.15 1626
6660.92 1660
6661.69 1649
6662.46 1678
6663.23 1617
6664.00 1688
6664.77 1656
6665.55 1651
6666.32 1627
6667.09 1650
6667.86 1695
6668.63 1788
6669.40 1865
6670.17 1878
6670.94 1933
6671.71 1959
6672.48 2001
6673.25 1977
6674.02 2024
6674.79 1987
6675.57 1915
6676.34 1811
6677.11 1858
6677.88 1770
6678.65 1805
6679.42 1766
6680.19 1766
6680.96 1826
6681.74 1823
6682.51 1927
6683.28 1951
6684.05 1981
6684.82 2015
6685.59 2094
6686.37 2078
6687.14 2000
6687.91 1986
6688.68 1918
6689.45 1817
6690.22 1782
6691.00 1663
6691.77 1639
6692.54 1663
6693.31 1667
6694.08 1579
6694.86 1669
6695.63 1626
6696.40 1574
6697.17 1559
6697.95 1600
6698.72 1562
6699.49 1650
6700.26 1590
6701.04 1549
6701.81 1578
6702.58 1662
6703.35 1568
6704.13 1570
6704.90 1564
6705.67 1558
6706.44 1521
6707.22 1490
6707.99 1457
6708.76 1542
6709.54 1588
6710.31 1582
6711.08 1533
6711.86 1473
6712.63 1568
6713.40 1498
6714.17 1489
6714.95 1471
6715.72 1401
6716.50 1318
6717.27 1380
6718.04 1390
6718.82 1437
6719.59 1329
6720.36 1455
6721.14 1425
6721.91 1355
6722.68 1372
6723.46 1418
6724.23 1384
6725.01 1335
6725.78 1417
6726.55 1344
6727.33 1374
6728.10 1320
6728.88 1314
6729.65 1356
6730.42 1355
6731.20 1355
6731.97 1369
6732.75 1302
6733.52 1303
6734.30 1365
6735.07 1411
6735.84 1378
6736.62 1361
6737.39 1363
6738.17 1403
6738.94 1436
6739.72 1328
6740.49 1360
6741.27 1360
6742.04 1358
6742.82 1379
6743.59 1360
6744.37 1360
6745.14 1402
6745.92 1431
6746.69 1407
6747.47 1428
6748.24 1420
6749.02 1506
6749.79 1549
6750.57 1479
6751.34 1559
6752.12 1571
6752.90 1635
6753.67 1630
6754.45 1580
6755.22 1534
6756.00 1448
6756.77 1387
6757.55 1367
6758.33 1405
6759.10 1400
6759.88 1378
6760.65 1337
6761.43 1314
6762.20 1373
6762.98 1370
6763.76 1316
6764.53 1307
6765.31 1288
6766.09 1321
6766.86 1343
6767.64 1317
6768.41 1332
6769.19 1341
6769.97 1301
6770.74 1301
6771.52 1345
6772.30 1324
6773.07 1366
6773.85 1430
6774.63 1423
6775.40 1389
6776.18 1362
6776.96 1470
6777.74 1410
6778.51 1415
6779.29 1402
6780.07 1417
6780.84 1403
6781.62 1403
6782.40 1359
6783.17 1337
6783.95 1413
6784.73 1365
6785.51 1370
6786.28 1275
6787.06 1377
6787.84 1296
6788.62 1287
6789.39 1274
6790.17 1227
6790.95 1189
6791.73 1177
6792.51 1217
6793.28 1199
6794.06 1251
6794.84 1145
6795.62 1139
6796.39 1257
6797.17 1262
6797.95 1261
6798.73 1306
6799.51 1329
6800.29 1276
6801.06 1254
6801.84 1284
6802.62 1302
6803.40 1292
6804.18 1234
6804.96 1242
6805.73 1302
6806.51 1216
6807.29 1263
6808.07 1267
6808.85 1232
6809.63 1195
6810.41 1182
6811.18 1166
6811.96 1216
6812.74 1160
6813.52 1201
6814.30 1217
6815.08 1243
6815.86 1287
6816.64 1345
6817.42 1334
6818.20 1403
6818.98 1358
6819.76 1378
6820.53 1316
6821.31 1303
6822.09 1390
6822.87 1309
6823.65 1340
6824.43 1316
6825.21 1336
6825.99 1360
6826.77 1324
6827.55 1297
6828.33 1315
6829.11 1309
6829.89 1328
6830.67 1320
6831.45 1361
6832.23 1295
6833.01 1250
6833.79 1282
6834.57 1277
6835.35 1224
6836.13 1235
6836.91 1234
6837.69 1285
6838.47 1270
6839.25 1210
6840.03 1255
6840.81 1227
6841.59 1248
6842.37 1257
6843.16 1257
6843.94 1257
6844.72 1296
6845.50 1415
6846.28 1590
6847.06 1830
6847.84 2096
6848.62 2550
6849.40 2832
6850.18 3113
6850.96 3163
6851.75 2990
6852.53 3023
6853.31 2757
6854.09 2475
6854.87 2313
6855.65 2130
6856.43 2020
6857.22 1950
6858.00 1941
6858.78 1913
6859.56 1832
6860.34 1762
6861.12 1723
6861.90 1636
6862.69 1549
6863.47 1568
6864.25 1518
6865.03 1456
6865.81 1498
6866.60 1476
6867.38 1396
6868.16 1358
6868.94 1380
6869.72 1330
6870.51 1276
6871.29 1273
6872.07 1259
6872.85 1270
6873.64 1254
6874.42 1224
6875.20 1304
6875.98 1306
6876.77 1271
6877.55 1267
6878.33 1251
6879.11 1277
6879.90 1294
6880.68 1269
6881.46 1330
6882.25 1312
6883.03 1298
6883.81 1334
6884.59 1409
6885.38 1399
6886.16 1432
6886.94 1556
6887.73 1614
6888.51 1581
6889.29 1528
6890.08 1554
6890.86 1490
6891.64 1431
6892.43 1383
6893.21 1394
6893.99 1342
6894.78 1313
6895.56 1365
6896.35 1365
6897.13 1359
6897.91 1314
6898.70 1412
6899.48 1409
6900.26 1398
6901.05 1373
6901.83 1372
6902.62 1411
6903.40 1425
6904.18 1390
6904.97 1441
6905.75 1415
6906.54 1439
6907.32 1373
6908.11 1368
6908.89 1355
6909.67 1374
6910.46 1328
6911.24 1306
6912.03 1256
6912.81 1322
6913.60 1330
6914.38 1304
6915.17 1303
6915.95 1313
6916.74 1310
6917.52 1295
6918.31 1389
6919.09 1361
6919.88 1317
6920.66 1357
6921.45 1327
6922.23 1330
6923.02 1318
6923.80 1324
6924.59 1367
6925.37 1379
6926.16 1365
6926.94 1304
6927.73 1352
6928.51 1377
6929.30 1335
6930.09 1363
6930.87 1375
6931.66 1402
6932.44 1350
6933.23 1398
6934.01 1369
6934.80 1393
6935.59 1366
6936.37 1393
6937.16 1354
6937.94 1428
6938.73 1334
6939.52 1407
6940.30 1522
6941.09 1448
6941.88 1493
6942.66 1523
6943.45 1575
6944.23 1585
6945.02 1632
6945.81 1657
6946.59 1634
6947.38 1634
6948.17 1631
6948.95 1656
6949.74 1613
6950.53 1588
6951.31 1592
6952.10 1539
6952.89 1480
6953.67 1550
6954.46 1638
6955.25 1654
6956.04 1704
6956.82 1723
6957.61 1704
6958.40 1754
6959.18 1717
6959.97 1732
6960.76 1722
6961.55 1663
6962.33 1693
6963.12 1749
6963.91 1721
6964.70 1723
6965.48 1732
6966.27 1765
6967.06 1851
6967.85 1902
6968.63 1878
6969.42 1935
6970.21 1965
6971.00 1954
6971.79 1982
6972.57 2008
6973.36 2069
6974.15 2119
6974.94 2138
6975.73 2179
6976.52 2254
6977.30 2402
6978.09 2561
6978.88 2551
6979.67 2624
6980.46 2995
6981.25 3243
6982.03 3735
6982.82 4427
6983.61 5197
6984.40 5835
6985.19 6303
6985.98 6344
6986.77 6161
6987.55 5790
6988.34 5092
6989.13 4477
6989.92 3934
6990.71 3491
6991.50 3160
6992.29 2956
6993.08 2824
6993.87 2787
6994.66 2800
6995.45 3079
6996.24 3564
6997.02 4189
6997.81 4789
6998.60 5386
6999.39 5698
7000.18 5594
7000.97 5498
7001.76 4999
7002.55 4531
7003.34 4139
7004.13 3556
7004.92 3015
7005.71 2690
7006.50 2348
7007.29 2078
7008.08 2015
7008.87 1920
7009.66 1873
7010.45 1867
7011.24 1899
7012.03 1837
7012.82 1870
7013.61 1870
7014.40 1820
7015.19 1806
7015.98 1799
7016.77 1751
7017.56 1753
7018.35 1705
7019.15 1676
7019.94 1704
7020.73 1693
7021.52 1704
7022.31 1816
7023.10 1862
7023.89 1845
7024.68 1906
7025.47 1850
7026.26 1827
7027.05 1768
7027.85 1762
7028.64 1714
7029.43 1613
7030.22 1594
7031.01 1559
7031.80 1546
7032.59 1571
7033.38 1579
7034.18 1610
7034.97 1666
7035.76 1659
7036.55 1690
7037.34 1830
7038.13 1868
7038.93 1795
7039.72 1838
7040.51 1821
7041.30 1856
7042.09 1744
7042.89 1678
7043.68 1678
7044.47 1618
7045.26 1638
7046.05 1656
7046.85 1725
7047.64 1763
7048.43 1884
7049.22 1913
7050.01 1877
7050.81 1890
7051.60 1895
7052.39 1838
7053.18 1771
7053.98 1631
7054.77 1616
7055.56 1548
7056.36 1581
7057.15 1563
7057.94 1534
7058.73 1553
7059.53 1568
7060.32 1522
7061.11 1518
7061.91 1511
7062.70 1526
7063.49 1565
7064.29 1558
7065.08 1478
7065.87 1535
7066.66 1538
7067.46 1563
7068.25 1540
7069.04 1603
7069.84 1541
7070.63 1486
7071.43 1503
7072.22 1493
7073.01 1458
7073.81 1449
7074.60 1455
7075.39 1495
7076.19 1543
7076.98 1511
7077.78 1517
7078.57 1474
7079.36 1503
7080.16 1491
7080.95 1431
7081.75 1428
7082.54 1457
7083.33 1399
7084.13 1416
7084.92 1404
7085.72 1416
7086.51 1514
7087.31 1487
7088.10 1492
7088.90 1654
7089.69 1755
7090.48 1823
7091.28 1778
7092.07 1793
7092.87 1798
7093.66 1735
7094.46 1661
7095.25 1609
7096.05 1499
7096.84 1480
7097.64 1397
7098.43 1446
7099.23 1388
7100.02 1360
7100.82 1388
7101.61 1409
7102.41 1449
7103.20 1455
7104.00 1404
7104.80 1370
7105.59 1296
7106.39 1332
7107.18 1342
7107.98 1278
7108.77 1204
7109.57 1220
7110.36 1226
7111.16 1174
7111.96 1148
7112.75 1173
7113.55 1204
7114.34 1176
7115.14 1218
7115.94 1143
7116.73 1188
7117.53 1177
7118.32 1193
7119.12 1203
7119.92 1151
7120.71 1135
7121.51 1200
7122.31 1185
7123.10 1190
7123.90 1142
7124.70 1154
7125.49 1157
7126.29 1158
7127.09 1209
7127.88 1180
7128.68 1202
7129.48 1226
7130.27 1283
7131.07 1268
7131.87 1194
7132.66 1240
7133.46 1191
7134.26 1153
7135.06 1151
7135.85 1171
7136.65 1156
7137.45 1147
7138.24 1169
7139.04 1127
7139.84 1171
7140.64 1177
7141.43 1188
7142.23 1288
7143.03 1238
7143.83 1207
7144.62 1155
7145.42 1244
7146.22 1194
7147.02 1230
7147.82 1219
7148.61 1172
7149.41 1119
7150.21 1128
7151.01 1165
7151.81 1090
7152.60 1197
7153.40 1179
7154.20 1142
7155.00 1140
7155.80 1157
7156.59 1191
7157.39 1185
7158.19 1185
7158.99 1170
7159.79 1050
7160.59 1049
7161.39 1085
7162.18 1096
7162.98 1058
7163.78 1044
7164.58 1116
7165.38 1077
7166.18 1145
7166.98 1086
7167.78 1123
7168.57 1180
7169.37 1158
7170.17 1177
7170.97 1168
7171.77 1164
7172.57 1107
7173.37 1110
7174.17 1097
7174.97 1130
7175.77 1105
7176.57 1111
7177.37 1083
7178.17 1106
7178.97 1075
7179.77 1133
7180.56 1177
7181.36 1129
7182.16 1194
7182.96 1215
7183.76 1235
7184.56 1187
7185.36 1139
7186.16 1146
7186.96 1115
7187.76 1045
7188.56 1025
7189.36 958
7190.16 993
7190.96 996
7191.76 1064
7192.57 1047
7193.37 1053
7194.17 1009
7194.97 1041
7195.77 1060
7196.57 1033
7197.37 984
7198.17 1026
7198.97 1047
7199.77 1029
7200.57 1032
7201.37 1016
7202.17 1039
7202.97 1057
7203.77 978
7204.58 974
7205.38 996
7206.18 973
7206.98 1015
7207.78 1011
7208.58 990
7209.38 1022
7210.18 1007
7210.99 1013
7211.79 979
7212.59 961
7213.39 993
7214.19 1030
7214.99 1030
7215.79 1056
7216.60 988
7217.40 997
7218.20 1045
7219.00 1025
7219.80 991
7220.60 1028
7221.41 1020
7222.21 1027
7223.01 1060
7223.81 956
7224.62 995
7225.42 987
7226.22 1040
7227.02 1009
7227.82 946
7228.63 958
7229.43 1024
7230.23 1012
7231.03 983
7231.84 1005
7232.64 1043
7233.44 1002
7234.24 968
7235.05 1035
7235.85 1048
7236.65 1066
7237.45 1074
7238.26 1048
7239.06 1071
7239.86 1095
7240.67 1071
7241.47 1040
7242.27 1030
7243.08 1040
7243.88 1133
7244.68 1102
7245.49 1103
7246.29 1133
7247.09 1115
7247.90 1076
7248.70 1075
7249.50 1048
7250.31 1058
7251.11 1044
7251.91 1101
7252.72 1110
7253.52 1102
7254.32 1106
7255.13 1067
7255.93 1049
7256.74 1068
7257.54 1158
7258.34 1180
7259.15 1229
7259.95 1252
7260.76 1276
7261.56 1254
7262.36 1226
7263.17 1241
7263.97 1223
7264.78 1236
7265.58 1285
7266.39 1293
7267.19 1192
7268.00 1204
7268.80 1210
7269.60 1258
7270.41 1210
7271.21 1276
7272.02 1196
7272.82 1234
7273.63 1277
7274.43 1264
7275.24 1277
7276.04 1322
7276.85 1343
7277.65 1406
7278.46 1525
7279.26 1606
7280.07 1798
7280.87 2004
7281.68 2376
7282.48 2589
7283.29 2906
7284.09 3021
7284.90 3066
7285.71 2997
7286.51 2810
7287.32 2568
7288.12 2226
7288.93 2075
7289.73 1908
7290.54 1712
7291.35 1594
7292.15 1520
7292.96 1446
7293.76 1464
7294.57 1375
7295.38 1390
7296.18 1378
7296.99 1342
7297.79 1373
7298.60 1365
7299.41 1350
7300.21 1434
7301.02 1410
7301.82 1430
7302.63 1472
7303.44 1504
7304.24 1416
7305.05 1471
7305.86 1550
7306.66 1568
7307.47 1627
7308.28 1811
7309.08 1924
7309.89 1937
7310.70 1862
7311.50 1920
7312.31 1850
7313.12 1782
7313.93 1781
7314.73 1739
7315.54 1794
7316.35 1844
7317.15 1901
7317.96 2083
7318.77 2211
7319.58 2305
7320.38 2378
7321.19 2357
7322.00 2442
7322.81 2284
7323.61 2121
7324.42 1985
7325.23 1806
7326.04 1824
7326.84 1694
7327.65 1635
7328.46 1625
7329.27 1561
7330.08 1547
7330.88 1596
7331.69 1695
7332.50 1804
7333.31 1944
7334.12 2115
7334.92 2102
7335.73 2045
7336.54 2083
7337.35 1932
7338.16 1835
7338.97 1778
7339.78 1687
7340.58 1626
7341.39 1543
7342.20 1474
7343.01 1412
7343.82 1464
7344.63 1511
7345.44 1482
7346.24 1363
7347.05 1374
7347.86 1400
7348.67 1446
7349.48 1405
7350.29 1397
7351.10 1419
7351.91 1388
7352.72 1370
7353.53 1342
7354.34 1266
7355.14 1365
7355.95 1303
7356.76 1341
7357.57 1399
7358.38 1367
7359.19 1384
7360.00 1406
7360.81 1482
7361.62 1484
7362.43 1491
7363.24 1506
7364.05 1504
7364.86 1502
7365.67 1475
7366.48 1462
7367.29 1489
7368.10 1392
7368.91 1447
7369.72 1448
7370.53 1466
7371.34 1472
7372.15 1507
7372.96 1473
7373.77 1490
7374.58 1503
7375.39 1609
7376.20 1656
7377.01 1788
7377.82 1947
7378.63 2192
7379.44 2326
7380.26 2517
7381.07 2551
7381.88 2510
7382.69 2394
7383.50 2248
7384.31 2100
7385.12 1995
7385.93 1768
7386.74 1679
7387.55 1601
7388.36 1508
7389.18 1475
7389.99 1440
7390.80 1400
7391.61 1323
7392.42 1297
7393.23 1375
7394.04 1369
7394.86 1371
7395.67 1424
7396.48 1537
7397.29 1576
7398.10 1774
7398.91 1835
7399.73 1912
7400.54 2029
7401.35 2024
7402.16 1897
7402.97 1872
7403.79 1794
7404.60 1775
7405.41 1746
7406.22 1700
7407.03 1629
7407.85 1646
7408.66 1538
7409.47 1490
7410.28 1462
7411.10 1387
7411.91 1336
7412.72 1282
7413.53 1317
7414.35 1278
7415.16 1256
7415.97 1200
7416.78 1235
7417.60 1227
7418.41 1179
7419.22 1231
7420.03 1211
7420.85 1226
7421.66 1185
7422.47 1177
7423.29 1173
7424.10 1128
7424.91 1151
7425.73 1107
7426.54 1135
7427.35 1164
7428.17 1125
7428.98 1106
7429.79 1154
7430.61 1122
7431.42 1108
7432.23 1080
7433.05 1098
7433.86 1154
7434.67 1138
7435.49 1117
7436.30 1169
7437.12 1132
7437.93 1179
7438.74 1130
7439.56 1090
7440.37 1097
7441.18 1173
7442.00 1146
7442.81 1195
7443.63 1165
7444.44 1100
7445.26 1122
7446.07 1122
7446.88 1132
7447.70 1083
7448.51 1118
7449.33 1163
7450.14 1188
7450.96 1091
7451.77 1056
7452.59 1151
7453.40 1129
7454.22 1115
7455.03 1170
7455.85 1108
7456.66 1120
7457.47 1124
7458.29 1118
7459.10 1120
7459.92 1064
7460.74 1090
7461.55 1130
7462.37 1072
7463.18 1071
7464.00 1162
7464.81 1173
7465.63 1124
7466.44 1150
7467.26 1167
7468.07 1195
7468.89 1195
7469.70 1183
7470.52 1185
7471.34 1184
7472.15 1120
7472.97 1133
7473.78 1104
7474.60 1092
7475.41 1068
7476.23 1054
7477.05 1028
7477.86 996
7478.68 1026
7479.49 1022
7480.31 957
7481.13 991
7481.94 1070
7482.76 1044
7483.58 1003
7484.39 1046
7485.21 989
7486.03 1031
7486.84 1037
7487.66 1018
7488.48 1029
7489.29 1051
7490.11 1024
7490.93 1007
7491.74 1050
7492.56 993
7493.38 964
7494.19 959
7495.01 971
7495.83 962
7496.64 943
7497.46 996
7498.28 971
7499.10 1015
7499.91 1001
7500.73 986
7501.55 976
7502.36 997
7503.18 1013
7504.00 980
7504.82 982
7505.63 1027
7506.45 946
7507.27 939
7508.09 974
7508.90 948
7509.72 927
7510.54 891
7511.36 964
7512.18 933
7512.99 946
7513.81 942
7514.63 973
7515.45 970
7516.27 986
7517.08 946
7517.90 895
7518.72 878
7519.54 919
7520.36 930
7521.18 916
7521.99 937
7522.81 916
7523.63 968
7524.45 928
7525.27 945
7526.09 954
7526.91 975
7527.72 949
7528.54 928
7529.36 937
7530.18 963
7531.00 914
7531.82 939
7532.64 925
7533.46 923
7534.28 933
7535.10 944
7535.91 980
7536.73 922
7537.55 970
7538.37 995
7539.19 968
7540.01 938
7540.83 995
7541.65 960
7542.47 1013
7543.29 984
7544.11 993
7544.93 953
7545.75 1015
7546.57 1007
7547.39 997
7548.21 968
7549.03 1002
7549.85 1043
7550.67 1016
7551.49 976
7552.31 900
7553.13 906
7553.95 997
7554.77 1074
7555.59 1041
7556.41 1000
7557.23 996
7558.05 1062
7558.87 1048
7559.69 1102
7560.51 1106
7561.33 1062
7562.15 1035
7562.97 1057
7563.79 1058
7564.61 1066
7565.44 1061
7566.26 1008
7567.08 994
7567.90 1006
7568.72 986
7569.54 972
7570.36 1062
7571.18 1034
7572.00 1015
7572.82 1045
7573.65 1035
7574.47 1008
7575.29 973
7576.11 1016
7576.93 965
7577.75 1018
7578.57 1011
7579.40 995
7580.22 979
7581.04 1007
7581.86 991
7582.68 1002
7583.50 1039
7584.33 1084
7585.15 1067
7585.97 1113
7586.79 1170
7587.61 1191
7588.44 1160
7589.26 1133
7590.08 1106
7590.90 1096
7591.72 1094
7592.55 1093
7593.37 1111
7594.19 1048
7595.01 1123
7595.84 1110
7596.66 1067
7597.48 1124
7598.30 1168
7599.13 1203
7599.95 1279
7600.77 1357
7601.59 1434
7602.42 1540
7603.24 1688
7604.06 1728
7604.89 1685
7605.71 1681
7606.53 1618
7607.36 1509
7608.18 1408
7609.00 1375
7609.82 1329
7610.65 1262
7611.47 1251
7612.29 1288
7613.12 1256
7613.94 1215
7614.77 1237
7615.59 1203
7616.41 1211
7617.24 1237
7618.06 1286
7618.88 1229
7619.71 1252
7620.53 1228
7621.35 1234
7622.18 1217
7623.00 1179
7623.83 1200
7624.65 1265
7625.47 1267
7626.30 1283
7627.12 1474
7627.95 1584
7628.77 1677
7629.60 1742
7630.42 1883
7631.24 1937
7632.07 1965
7632.89 1948
7633.72 1841
7634.54 1715
7635.37 1538
7636.19 1384
7637.02 1300
7637.84 1235
7638.67 1212
7639.49 1175
7640.31 1149
7641.14 1079
7641.96 1059
7642.79 1106
7643.61 1098
7644.44 1072
7645.26 1024
7646.09 1013
7646.92 1018
7647.74 991
7648.57 1002
7649.39 1050
7650.22 1050
7651.04 1000
7651.87 1013
7652.69 1034
7653.52 1016
7654.34 1004
7655.17 931
7656.00 947
7656.82 989
7657.65 1009
7658.47 947
7659.30 963
7660.12 980
7660.95 933
7661.78 979
7662.60 989
7663.43 997
7664.25 971
7665.08 1054
7665.91 977
7666.73 983
7667.56 1001
7668.39 1038
7669.21 1066
7670.04 1054
7670.87 1047
7671.69 1001
7672.52 1023
7673.35 948
7674.17 930
7675.00 947
7675.83 919
7676.65 928
7677.48 903
7678.31 922
7679.13 921
7679.96 933
7680.79 935
7681.61 962
7682.44 926
7683.27 930
7684.10 908
7684.92 948
7685.75 930
7686.58 915
7687.40 1009
7688.23 971
7689.06 963
7689.89 924
7690.71 922
7691.54 974
7692.37 933
7693.20 946
7694.03 932
7694.85 963
7695.68 975
7696.51 998
7697.34 962
7698.16 945
7698.99 1017
7699.82 965
7700.65 940
7701.48 971
7702.31 936
7703.13 989
7703.96 971
7704.79 1014
7705.62 997
7706.45 949
7707.28 966
7708.10 1018
7708.93 994
7709.76 1014
7710.59 967
7711.42 969
7712.25 955
7713.08 924
7713.90 951
7714.73 913
7715.56 923
7716.39 939
7717.22 938
7718.05 912
7718.88 914
7719.71 938
7720.54 926
7721.37 921
7722.20 945
7723.02 968
7723.85 932
7724.68 890
7725.51 906
7726.34 931
7727.17 939
7728.00 960
7728.83 967
7729.66 903
7730.49 970
7731.32 994
7732.15 911
7732.98 952
7733.81 959
7734.64 971
7735.47 917
7736.30 912
7737.13 945
7737.96 945
7738.79 924
7739.62 880
7740.45 965
7741.28 981
7742.11 1035
7742.94 1183
7743.77 1333
7744.60 1556
7745.43 1756
7746.26 1866
7747.09 2034
7747.92 1986
7748.75 1890
7749.59 1758
7750.42 1603
7751.25 1513
7752.08 1362
7752.91 1230
7753.74 1143
7754.57 1032
7755.40 1047
7756.23 986
7757.06 945
7757.90 955
7758.73 935
7759.56 1001
7760.39 994
7761.22 971
7762.05 1020
7762.88 990
7763.71 941
7764.55 927
7765.38 946
7766.21 921
7767.04 912
7767.87 920
7768.70 865
7769.54 847
7770.37 828
7771.20 876
7772.03 893
7772.86 833
7773.70 837
7774.53 864
7775.36 874
7776.19 884
7777.02 874
7777.86 900
7778.69 873
7779.52 907
7780.35 884
7781.19 894
7782.02 932
7782.85 940
7783.68 973
7784.52 969
7785.35 949
7786.18 1005
7787.01 1030
7787.85 1026
7788.68 1019
7789.51 1022
7790.35 992
7791.18 944
7792.01 956
7792.84 936
7793.68 925
7794.51 924
7795.34 900
7796.18 918
7797.01 917
7797.84 902
7798.68 906
7799.51 900
7800.34 957
7801.18 967
7802.01 947
7802.84 912
7803.68 894
7804.51 908
7805.35 955
7806.18 968
7807.01 950
7807.85 927
7808.68 893
7809.51 924
7810.35 899
7811.18 948
7812.02 996
7812.85 981
7813.68 964
7814.52 978
7815.35 1005
7816.19 1025
7817.02 1010
7817.86 1022
7818.69 1050
7819.52 1002
7820.36 1032
7821.19 976
7822.03 1001
7822.86 991
7823.70 1034
7824.53 1010
7825.37 1005
7826.20 1048
7827.04 1016
7827.87 1098
7828.71 1028
7829.54 971
7830.38 976
7831.21 982
7832.05 1002
7832.88 956
7833.72 979
7834.55 1030
7835.39 920
7836.22 908
7837.06 984
7837.89 927
7838.73 895
7839.57 889
7840.40 888
7841.24 909
7842.07 867
7842.91 885
7843.74 897
7844.58 921
7845.42 896
7846.25 843
7847.09 896
7847.92 883
7848.76 847
7849.60 867
7850.43 849
7851.27 855
7852.10 882
7852.94 871
7853.78 874
7854.61 880
7855.45 902
7856.29 861
7857.12 889
7857.96 907
7858.79 895
7859.63 862
7860.47 860
7861.30 897
7862.14 868
7862.98 823
7863.81 802
7864.65 865
7865.49 865
7866.33 869
7867.16 837
7868.00 854
7868.84 864
7869.67 873
7870.51 874
7871.35 862
7872.19 864
7873.02 900
7873.86 905
7874.70 914
7875.54 952
7876.37 939
7877.21 974
7878.05 892
7878.89 848
7879.72 894
7880.56 894
7881.40 905
7882.24 881
7883.07 831
7883.91 897
7884.75 869
7885.59 854
7886.43 900
7887.26 899
7888.10 882
7888.94 909
7889.78 917
7890.62 924
7891.45 892
7892.29 881
7893.13 885
7893.97 870
7894.81 934
7895.65 885
7896.49 888
7897.32 935
7898.16 924
7899.00 929
7899.84 912
7900.68 905
7901.52 915
7902.36 944
7903.20 939
7904.03 904
7904.87 850
7905.71 861
7906.55 842
7907.39 875
7908.23 900
7909.07 952
7909.91 982
7910.75 972
7911.59 1046
7912.43 1092
7913.27 1196
7914.11 1237
7914.94 1290
7915.78 1391
7916.62 1440
7917.46 1482
7918.30 1446
7919.14 1390
7919.98 1376
7920.82 1332
7921.66 1203
7922.50 1143
7923.34 1108
7924.18 1044
7925.02 998
7925.86 1001
7926.70 956
7927.54 958
7928.38 933
7929.22 935
7930.06 960
7930.90 985
7931.74 957
7932.59 920
7933.43 927
7934.27 881
7935.11 882
7935.95 850
7936.79 802
7937.63 879
7938.47 968
7939.31 925
7940.15 923
7940.99 968
7941.83 998
7942.67 970
7943.52 934
7944.36 988
7945.20 1002
7946.04 970
7946.88 1004
7947.72 923
7948.56 916
7949.40 939
7950.25 949
7951.09 900
7951.93 923
7952.77 905
7953.61 900
7954.45 926
7955.29 897
7956.14 897
7956.98 939
7957.82 878
7958.66 918
7959.50 886
7960.35 887
7961.19 843
7962.03 860
7962.87 856
7963.71 820
7964.56 838
7965.40 883
7966.24 817
7967.08 903
7967.93 892
7968.77 880
7969.61 887
7970.45 855
7971.29 887
7972.14 837
7972.98 815
7973.82 785
7974.67 774
7975.51 811
7976.35 792
7977.19 797
7978.04 806
7978.88 791
7979.72 797
7980.57 788
7981.41 826
7982.25 825
7983.09 802
7983.94 787
7984.78 814
7985.62 823
7986.47 797
7987.31 830
7988.15 825
7989.00 838
7989.84 767
7990.68 805
7991.53 793
7992.37 809
7993.22 802
7994.06 815
7994.90 766
7995.75 797
7996.59 758
7997.43 779
7998.28 725
7999.12 769
7999.97 849
8000.81 791
8001.65 762
8002.50 771
8003.34 779
8004.19 802
8005.03 763
8005.88 778
8006.72 760
8007.57 808
8008.41 830
8009.25 840
8010.10 808
8010.94 778
8011.79 805
8012.63 803
8013.48 801
8014.32 759
8015.17 788
8016.01 729
8016.86 787
8017.70 793
8018.55 752
8019.39 738
8020.24 770
8021.08 749
8021.93 754
8022.77 794
8023.62 798
8024.46 781
8025.31 788
8026.15 770
8027.00 754
8027.84 784
8028.69 807
8029.54 763
8030.38 744
8031.23 794
8032.07 795
8032.92 799
8033.76 831
8034.61 784
8035.46 719
8036.30 775
8037.15 721
8037.99 773
8038.84 781
8039.69 749
8040.53 741
8041.38 755
8042.22 750
8043.07 721
8043.92 753
8044.76 754
8045.61 745
8046.46 754
8047.30 844
8048.15 817
8049.00 825
8049.84 775
8050.69 804
8051.54 814
8052.38 792
8053.23 766
8054.08 747
8054.92 723
8055.77 706
8056.62 721
8057.46 718
8058.31 756
8059.16 777
8060.01 762
8060.85 777
8061.70 731
8062.55 727
8063.40 732
8064.24 749
8065.09 733
8065.94 773
8066.79 797
8067.63 786
8068.48 740
8069.33 741
8070.18 754
8071.02 702
8071.87 732
8072.72 769
8073.57 753
8074.42 743
8075.26 755
8076.11 771
8076.96 745
8077.81 731
8078.66 691
8079.50 734
8080.35 710
8081.20 706
8082.05 757
8082.90 754
8083.75 740
8084.59 716
8085.44 784
8086.29 743
8087.14 752
8087.99 699
8088.84 745
8089.69 741
8090.53 764
8091.38 723
8092.23 747
8093.08 709
8093.93 722
8094.78 762
8095.63 756
8096.48 764
8097.33 717
8098.18 730
8099.02 754
8099.87 731
8100.72 751
8101.57 778
8102.42 737
8103.27 756
8104.12 755
8104.97 786
8105.82 776
8106.67 711
8107.52 685
8108.37 702
8109.22 750
8110.07 716
8110.92 729
8111.77 728
8112.62 763
8113.47 774
8114.32 728
8115.17 774
8116.02 785
8116.87 792
8117.72 812
8118.57 806
8119.42 774
8120.27 831
8121.12 798
8121.97 806
8122.82 744
8123.67 744
8124.52 769
8125.37 726
8126.22 729
8127.07 768
8127.93 742
8128.78 705
8129.63 689
8130.48 717
8131.33 726
8132.18 758
8133.03 747
8133.88 721
8134.73 730
8135.58 681
8136.44 708
8137.29 697
8138.14 698
8138.99 692
8139.84 731
8140.69 736
8141.54 657
8142.39 690
8143.25 771
8144.10 779
8144.95 739
8145.80 739
8146.65 721
8147.50 718
8148.36 686
8149.21 694
8150.06 656
8150.91 725
8151.76 744
8152.62 760
8153.47 711
8154.32 708
8155.17 765
8156.02 745
8156.88 739
8157.73 717
8158.58 768
8159.43 735
8160.29 705
8161.14 670
8161.99 728
8162.84 713
8163.70 675
8164.55 686
8165.40 717
8166.25 673
8167.11 727
8167.96 735
8168.81 722
8169.67 754
8170.52 725
8171.37 716
8172.23 689
8173.08 653
8173.93 697
8174.78 721
8175.64 705
8176.49 665
8177.34 713
8178.20 735
8179.05 704
8179.90 688
8180.76 645
8181.61 647
8182.47 707
8183.32 711
8184.17 691
8185.03 659
8185.88 674
8186.73 690
8187.59 682
8188.44 682
8189.30 727
8190.15 709
8191.00 653
8191.86 628
8192.71 649
8193.57 676
8194.42 738
8195.27 691
8196.13 706
8196.98 699
8197.84 695
8198.69 694
8199.55 694
8200.40 719
8201.26 673
8202.11 675
8202.96 680
8203.82 677
8204.67 665
8205.53 681
8206.38 659
8207.24 689
8208.09 692
8208.95 746
8209.80 758
8210.66 678
8211.51 670
8212.37 659
8213.22 700
8214.08 651
8214.93 659
8215.79 671
8216.65 659
8217.50 717
8218.36 753
8219.21 761
8220.07 829
8220.92 827
8221.78 854
8222.63 885
8223.49 836
8224.35 850
8225.20 775
8226.06 801
8226.91 770
8227.77 787
8228.63 731
8229.48 746
8230.34 685
8231.19 696
8232.05 679
8232.91 759
8233.76 710
8234.62 703
8235.47 692
8236.33 731
8237.19 705
8238.04 697
8238.90 735
8239.76 676
8240.61 720
8241.47 692
8242.33 703
8243.18 674
8244.04 706
8244.90 690
8245.75 686
8246.61 664
8247.47 741
8248.33 737
8249.18 719
8250.04 709
8250.90 740
8251.75 744
8252.61 689
8253.47 740
8254.33 729
8255.18 707
8256.04 667
8256.90 691
8257.76 725
8258.61 699
8259.47 685
8260.33 709
8261.19 695
8262.04 667
8262.90 706
8263.76 694
8264.62 716
8265.48 701
8266.33 659
8267.19 676
8268.05 654
8268.91 674
8269.77 701
8270.62 686
8271.48 646
8272.34 655
8273.20 643
8274.06 617
8274.92 642
8275.77 695
8276.63 667
8277.49 681
8278.35 619
8279.21 688
8280.07 679
8280.93 677
8281.78 634
8282.64 664
8283.50 671
8284.36 699
8285.22 691
8286.08 706
8286.94 703
8287.80 655
8288.66 719
8289.51 705
8290.37 697
8291.23 661
8292.09 656
8292.95 731
8293.81 668
8294.67 700
8295.53 652
8296.39 693
8297.25 714
8298.11 678
8298.97 712
8299.83 705
8300.69 738
8301.55 730
8302.41 699
8303.27 711
8304.13 693
8304.99 718
8305.85 732
8306.71 746
8307.57 708
8308.43 707
8309.29 699
8310.15 716
8311.01 711
8311.87 701
8312.73 734
8313.59 779
8314.45 706
8315.31 710
8316.17 659
8317.03 713
8317.89 723
8318.75 661
8319.61 686
8320.47 671
8321.33 732
8322.20 706
8323.06 707
8323.92 656
8324.78 637
8325.64 687
8326.50 663
8327.36 625
8328.22 636
8329.08 692
8329.94 758
8330.81 722
8331.67 680
8332.53 706
8333.39 683
8334.25 648
8335.11 636
8335.97 665
8336.84 686
8337.70 686
8338.56 720
8339.42 639
8340.28 673
8341.15 709
8342.01 686
8342.87 673
8343.73 695
8344.59 711
8345.45 703
8346.32 685
8347.18 669
8348.04 730
8348.90 758
8349.77 712
8350.63 711
8351.49 713
8352.35 757
8353.22 718
8354.08 709
8354.94 741
8355.80 734
8356.67 740
8357.53 730
8358.39 714
8359.25 717
8360.12 659
8360.98 705
8361.84 719
8362.71 695
8363.57 707
8364.43 676
8365.29 708
8366.16 705
8367.02 686
8367.88 697
8368.75 698
8369.61 688
8370.47 725
8371.34 751
8372.20 716
8373.06 729
8373.93 767
8374.79 723
8375.65 731
8376.52 702
8377.38 703
8378.25 741
8379.11 753
8379.97 752
8380.84 790
8381.70 737
8382.56 775
8383.43 803
8384.29 777
8385.16 786
8386.02 807
8386.89 768
8387.75 802
8388.61 744
8389.48 784
8390.34 843
8391.21 841
8392.07 775
8392.94 786
8393.80 824
8394.67 804
8395.53 814
8396.39 852
8397.26 868
8398.12 792
8398.99 821
8399.85 822
8400.72 838
8401.58 834
8402.45 816
8403.31 830
8404.18 865
8405.04 876
8405.91 897
8406.77 933
8407.64 945
8408.50 906
8409.37 964
8410.24 917
8411.10 964
8411.97 951
8412.83 929
8413.70 974
8414.56 943
8415.43 906
8416.29 956
8417.16 970
8418.03 968
8418.89 928
8419.76 945
8420.62 999
8421.49 997
8422.36 1060
8423.22 1043
8424.09 976
8424.95 1007
8425.82 1059
8426.69 1073
8427.55 1082
8428.42 1105
8429.28 1130
8430.15 1122
8431.02 1113
8431.88 1161
8432.75 1213
8433.62 1187
8434.48 1255
8435.35 1301
8436.22 1348
8437.08 1387
8437.95 1466
8438.82 1460
8439.68 1534
8440.55 1482
8441.42 1546
8442.29 1545
8443.15 1484
8444.02 1508
8444.89 1531
8445.75 1559
8446.62 1609
8447.49 1668
8448.36 1757
8449.22 2031
8450.09 2510
8450.96 3050
8451.83 3681
8452.69 4188
8453.56 4742
8454.43 5058
8455.30 5211
8456.16 4901
8457.03 4475
8457.90 4130
8458.77 3652
8459.64 3122
8460.50 2760
8461.37 2385
8462.24 2065
8463.11 1857
8463.98 1693
8464.84 1552
8465.71 1510
8466.58 1464
8467.45 1328
8468.32 1292
8469.19 1279
8470.05 1200
8470.92 1203
8471.79 1179
8472.66 1206
8473.53 1147
8474.40 1128
8475.27 1137
8476.13 1097
8477.00 1098
8477.87 1037
8478.74 1068
8479.61 1106
8480.48 1123
8481.35 1156
8482.22 1154
8483.09 1106
8483.96 1010
8484.82 1089
8485.69 1066
8486.56 1059
8487.43 1094
8488.30 1100
8489.17 1157
8490.04 1237
8490.91 1248
8491.78 1292
8492.65 1352
8493.52 1376
8494.39 1317
8495.26 1257
8496.13 1245
8497.00 1189
8497.87 1148
8498.74 1088
8499.61 1086
8500.48 1094
8501.35 1050
8502.22 1020
8503.09 1058
8503.96 1043
8504.83 1034
8505.70 1052
8506.57 995
8507.44 1034
8508.31 1051
8509.18 1094
8510.05 1111
8510.92 1135
8511.79 1138
8512.66 1169
8513.53 1153
8514.40 1176
8515.27 1109
8516.15 1118
8517.02 1132
8517.89 1188
8518.76 1211
8519.63 1171
8520.50 1139
8521.37 1208
8522.24 1191
8523.11 1191
8523.98 1239
8524.86 1242
8525.73 1233
8526.60 1230
8527.47 1186
8528.34 1210
8529.21 1213
8530.08 1246
8530.96 1298
8531.83 1271
8532.70 1245
8533.57 1270
8534.44 1248
8535.31 1256
8536.19 1190
8537.06 1227
8537.93 1273
8538.80 1189
8539.67 1145
8540.55 1134
8541.42 1079
8542.29 1068
8543.16 1103
8544.03 1081
8544.91 1042
8545.78 1027
8546.65 1064
8547.52 1118
8548.40 1175
8549.27 1324
8550.14 1495
8551.01 1612
8551.89 1655
8552.76 1761
8553.63 1809
8554.51 1672
8555.38 1618
8556.25 1592
8557.12 1532
8558.00 1385
8558.87 1272
8559.74 1233
8560.62 1202
8561.49 1101
8562.36 1061
8563.24 1025
8564.11 1009
8564.98 1041
8565.86 1019
8566.73 981
8567.60 981
8568.48 995
8569.35 999
8570.22 933
8571.10 900
8571.97 942
8572.84 935
8573.72 921
8574.59 907
8575.46 881
8576.34 902
8577.21 911
8578.09 875
8578.96 880
8579.83 877
8580.71 912
8581.58 932
8582.46 867
8583.33 904
8584.21 892
8585.08 855
8585.95 900
8586.83 899
8587.70 852
8588.58 908
8589.45 914
8590.33 933
8591.20 940
8592.08 922
8592.95 979
8593.83 950
8594.70 929
8595.58 894
8596.45 913
8597.33 951
8598.20 952
8599.08 870
8599.95 936
8600.83 966
8601.70 934
8602.58 900
8603.45 939
8604.33 928
8605.20 938
8606.08 957
8606.95 963
8607.83 961
8608.70 913
8609.58 894
8610.45 877
8611.33 900
8612.21 914
8613.08 908
8613.96 930
8614.83 902
8615.71 920
8616.59 890
8617.46 888
8618.34 834
8619.21 891
8620.09 891
8620.97 851
8621.84 902
8622.72 906
8623.59 955
8624.47 991
8625.35 992
8626.22 965
8627.10 965
8627.98 1010
8628.85 959
8629.73 982
8630.61 946
8631.48 944
8632.36 913
8633.24 915
8634.11 961
8634.99 919
8635.87 924
8636.74 942
8637.62 937
8638.50 913
8639.37 952
8640.25 1004
8641.13 973
8642.01 926
8642.88 956
8643.76 991
8644.64 944
8645.52 979
8646.39 976
8647.27 956
8648.15 947
8649.03 997
8649.90 948
8650.78 958
8651.66 920
8652.54 959
8653.41 981
8654.29 935
8655.17 926
8656.05 974
8656.93 987
8657.80 947
8658.68 895
8659.56 911
8660.44 948
8661.32 936
8662.19 923
8663.07 943
8663.95 965
8664.83 986
8665.71 1013
8666.59 956
8667.46 1007
8668.34 1041
8669.22 1068
8670.10 1124
8670.98 1166
8671.86 1246
8672.74 1242
8673.62 1262
8674.49 1248
8675.37 1242
8676.25 1217
8677.13 1217
8678.01 1160
8678.89 1109
8679.77 1103
8680.65 1059
8681.53 1042
8682.41 1140
8683.29 1103
8684.16 1044
8685.04 1134
8685.92 1198
8686.80 1308
8687.68 1383
8688.56 1609
8689.44 1768
8690.32 1894
8691.20 1974
8692.08 2098
8692.96 2023
8693.84 1949
8694.72 1775
8695.60 1681
8696.48 1567
8697.36 1377
8698.24 1307
8699.12 1203
8700.00 1139
8700.88 1100
8701.76 1101
8702.64 982
8703.52 1066
8704.40 1078
8705.28 993
8706.16 1014
8707.04 1055
8707.92 995
8708.80 992
8709.69 1006
8710.57 1024
8711.45 994
8712.33 1004
8713.21 987
8714.09 1007
8714.97 943
8715.85 921
8716.73 992
8717.61 1041
8718.49 1064
8719.38 1042
8720.26 1083
8721.14 1076
8722.02 1013
8722.90 1031
8723.78 1028
8724.66 1048
8725.54 1131
8726.43 1152
8727.31 1172
8728.19 1183
8729.07 1182
8729.95 1192
8730.83 1173
8731.72 1186
8732.60 1213
8733.48 1147
8734.36 1147
8735.24 1151
8736.13 1118
8737.01 1094
8737.89 1183
8738.77 1187
8739.65 1114
8740.54 1093
8741.42 1065
8742.30 1108
8743.18 1170
8744.07 1161
8744.95 1138
8745.83 1144
8746.71 1148
8747.60 1209
8748.48 1123
8749.36 1161
8750.24 1239
8751.13 1232
8752.01 1235
8752.89 1184
8753.77 1249
8754.66 1284
8755.54 1283
8756.42 1307
8757.31 1327
8758.19 1338
8759.07 1389
8759.96 1401
8760.84 1429
8761.72 1500
8762.61 1579
8763.49 1607
8764.37 1638
8765.26 1653
8766.14 1620
8767.02 1631
8767.91 1664
8768.79 1603
8769.67 1588
8770.56 1556
8771.44 1546
8772.32 1557
8773.21 1579
8774.09 1647
8774.98 1857
8775.86 2232
8776.74 2582
8777.63 3037
8778.51 3665
8779.40 4055
8780.28 4452
8781.17 4624
8782.05 4361
8782.93 4165
8783.82 3856
8784.70 3564
8785.59 3036
8786.47 2770
8787.36 2342
8788.24 2132
8789.13 1870
8790.01 1765
8790.89 1633
8791.78 1663
8792.66 1650
8793.55 1654
8794.43 1644
8795.32 1653
8796.20 1714
8797.09 1687
8797.97 1669
8798.86 1594
8799.74 1593
8800.63 1488
8801.52 1383
8802.40 1308
8803.29 1302
8804.17 1230
8805.06 1197
8805.94 1110
8806.83 1132
8807.71 1108
8808.60 1125
8809.48 1140
8810.37 1110
8811.26 1177
8812.14 1156
8813.03 1139
8813.91 1130
8814.80 1159
8815.69 1176
8816.57 1230
8817.46 1176
8818.34 1249
8819.23 1254
8820.12 1168
8821.00 1253
8821.89 1280
8822.77 1248
8823.66 1137
8824.55 1081
8825.43 1120
8826.32 1066
8827.21 1038
8828.09 1064
8828.98 1072
8829.87 1054
8830.75 1024
8831.64 1019
8832.53 981
8833.41 1007
8834.30 991
8835.19 1021
8836.08 1009
8836.96 1012
8837.85 1042
8838.74 1039
8839.62 1023
8840.51 1051
8841.40 1091
8842.29 1010
8843.17 1050
8844.06 1031
8844.95 1054
8845.84 1028
8846.72 1059
8847.61 1083
8848.50 1084
8849.39 1007
8850.27 1022
8851.16 982
8852.05 959
8852.94 1052
8853.82 985
8854.71 1017
8855.60 1069
8856.49 1041
8857.38 1026
8858.26 1085
8859.15 1053
8860.04 1052
8860.93 1021
8861.82 1000
8862.71 954
8863.59 976
8864.48 998
8865.37 940
8866.26 965
8867.15 883
8868.04 888
8868.93 928
8869.81 965
8870.70 888
8871.59 883
8872.48 856
8873.37 869
8874.26 871
8875.15 902
8876.04 897
8876.93 916
8877.81 903
8878.70 861
8879.59 881
8880.48 826
8881.37 864
8882.26 846
8883.15 815
8884.04 822
8884.93 827
8885.82 823
8886.71 825
8887.60 818
8888.49 839
8889.38 859
8890.27 804
8891.16 809
8892.05 791
8892.94 801
8893.83 766
8894.72 828
8895.61 840
8896.50 789
8897.39 772
8898.28 753
8899.17 742
8900.06 796
8900.95 750
8901.84 726
8902.73 737
8903.62 721
8904.51 762
8905.40 767
8906.29 772
8907.18 772
8908.07 781
8908.96 738
8909.85 775
8910.74 735
8911.63 741
8912.52 744
8913.41 746
8914.31 740
8915.20 757
8916.09 741
8916.98 720
8917.87 715
8918.76 718
8919.65 685
8920.54 718
8921.43 770
8922.33 777
8923.22 791
8924.11 793
8925.00 796
8925.89 796
8926.78 788
8927.67 765
8928.57 784
8929.46 779
8930.35 795
8931.24 765
8932.13 767
8933.03 736
8933.92 744
8934.81 727
8935.70 683
8936.59 699
8937.49 710
8938.38 696
8939.27 683
8940.16 704
8941.05 705
8941.95 687
8942.84 699
8943.73 681
8944.62 726
8945.52 738
8946.41 742
8947.30 685
8948.19 737
8949.09 719
8949.98 722
8950.87 750
8951.76 744
8952.66 714
8953.55 718
8954.44 690
8955.34 661
8956.23 692
8957.12 716
8958.02 696
8958.91 662
8959.80 716
8960.69 700
8961.59 675
8962.48 680
8963.37 720
8964.27 700
8965.16 642
8966.05 654
8966.95 724
8967.84 684
8968.74 655
8969.63 675
8970.52 682
8971.42 626
8972.31 665
8973.20 638
8974.10 637
8974.99 643
8975.89 628
8976.78 669
8977.67 656
8978.57 673
8979.46 630
8980.36 621
8981.25 624
8982.15 638
8983.04 652
8983.93 636
8984.83 661
8985.72 631
8986.62 652
8987.51 622
8988.41 627
8989.30 592
8990.20 619
8991.09 579
8991.99 615
8992.88 631
8993.78 607
8994.67 580
8995.57 605
8996.46 614
8997.36 624
8998.25 622
8999.15 582
9000.04 604
9000.94 593
9001.83 584
9002.73 617
9003.62 615
9004.52 583
9005.41 582
9006.31 607
9007.20 613
9008.10 582
9009.00 628
9009.89 583
9010.79 576
9011.68 582
9012.58 577
9013.47 604
9014.37 592
9015.27 650
9016.16 598
9017.06 625
9017.95 588
9018.85 599
9019.75 570
9020.64 590
9021.54 553
9022.43 596
9023.33 625
9024.23 589
9025.12 590
9026.02 587
9026.92 617
9027.81 604
9028.71 590
9029.61 576
9030.50 558
9031.40 556
9032.30 605
9033.19 563
9034.09 581
9034.99 558
9035.88 554
9036.78 577
9037.68 556
9038.58 608
9039.47 600
9040.37 565
9041.27 563
9042.16 563
9043.06 560
9043.96 607
9044.86 614
9045.75 591
9046.65 589
9047.55 613
9048.45 567
9049.34 615
9050.24 596
9051.14 612
9052.04 630
9052.94 586
9053.83 633
9054.73 605
9055.63 596
9056.53 617
9057.43 581
9058.32 569
9059.22 576
9060.12 585
9061.02 628
9061.92 605
9062.81 605
9063.71 615
9064.61 626
9065.51 585
9066.41 588
9067.31 586
9068.21 574
9069.10 527
9070.00 581
9070.90 630
9071.80 543
9072.70 565
9073.60 549
9074.50 554
9075.40 532
9076.29 567
9077.19 541
9078.09 567
9078.99 569
9079.89 564
9080.79 571
9081.69 545
9082.59 559
9083.49 542
9084.39 540
9085.29 526
9086.19 544
9087.09 577
9087.98 605
9088.88 554
9089.78 569
9090.68 596
9091.58 593
9092.48 579
9093.38 559
9094.28 572
9095.18 553
9096.08 555
9096.98 586
9097.88 650
9098.78 588
9099.68 555
9100.58 546
9101.48 570
9102.38 534
9103.28 576
9104.18 582
9105.08 570
9105.99 566
9106.89 543
9107.79 557
9108.69 553
9109.59 544
9110.49 567
9111.39 554
9112.29 536
9113.19 567
9114.09 586
9114.99 516
9115.89 538
9116.79 568
9117.69 557
9118.60 539
9119.50 588
9120.40 556
9121.30 533
9122.20 563
9123.10 565
9124.00 562
9124.90 564
9125.81 527
9126.71 555
9127.61 506
9128.51 495
9129.41 523
9130.31 533
9131.22 518
9132.12 536
9133.02 556
9133.92 537
9134.82 560
9135.72 562
9136.63 533
9137.53 541
9138.43 539
9139.33 507
9140.23 530
9141.14 566
9142.04 567
9142.94 539
9143.84 558
9144.75 525
9145.65 533
9146.55 530
9147.45 543
9148.36 512
9149.26 539
9150.16 523
9151.06 541
9151.97 534
9152.87 548
9153.77 564
9154.67 561
9155.58 577
9156.48 581
9157.38 548
9158.29 554
9159.19 534
9160.09 565
9161.00 568
9161.90 541
9162.80 558
9163.71 540
9164.61 551
9165.51 574
9166.42 537
9167.32 571
9168.22 556
9169.13 548
9170.03 539
9170.93 525
9171.84 537
9172.74 527
9173.64 519
9174.55 548
9175.45 521
9176.36 549
9177.26 546
9178.16 539
9179.07 590
9179.97 549
9180.88 570
9181.78 534
9182.69 561
9183.59 521
9184.49 553
9185.40 552
9186.30 544
9187.21 532
9188.11 558
9189.02 550
9189.92 552
9190.82 543
9191.73 552
9192.63 601
9193.54 554
9194.44 582
9195.35 554
9196.25 592
9197.16 585
9198.06 590
9198.97 605
9199.87 602
9200.78 573
9201.68 585
9202.59 576
9203.49 558
9204.40 574
9205.30 540
9206.21 553
9207.12 552
9208.02 551
9208.93 530
9209.83 541
9210.74 534
9211.64 557
9212.55 571
9213.45 586
9214.36 549
9215.27 547
9216.17 566
9217.08 570
9217.98 534
9218.89 554
9219.80 598
9220.70 582
9221.61 581
9222.51 547
9223.42 596
9224.33 556
9225.23 550
9226.14 512
9227.05 506
9227.95 519
9228.86 527
9229.77 535
9230.67 534
9231.58 551
9232.49 557
9233.39 542
9234.30 541
9235.21 592
9236.11 505
9237.02 518
9237.93 514
9238.83 553
9239.74 527
9240.65 537
9241.55 543
9242.46 536
9243.37 468
9244.28 520
9245.18 547
9246.09 535
9247.00 525
9247.91 571
9248.81 535
9249.72 564
9250.63 568
9251.54 535
9252.44 556
9253.35 536
9254.26 559
9255.17 522
9256.07 523
9256.98 540
9257.89 515
9258.80 512
9259.71 535
9260.61 571
9261.52 526
9262.43 539
9263.34 517
9264.25 534
9265.16 531
9266.06 526
9266.97 547
9267.88 557
9268.79 596
9269.70 595
9270.61 583
9271.51 566
9272.42 563
9273.33 573
9274.24 589
9275.15 597
9276.06 557
9276.97 569
9277.88 552
9278.78 577
9279.69 577
9280.60 572
9281.51 559
9282.42 549
9283.33 566
9284.24 552
9285.15 553
9286.06 580
9286.97 550
9287.88 580
9288.79 507
9289.70 526
9290.60 513
9291.51 520
9292.42 552
9293.33 577
9294.24 555
9295.15 566
9296.06 543
9296.97 580
9297.88 528
9298.79 566
9299.70 585
9300.61 561
9301.52 525
9302.43 552
9303.34 528
9304.25 528
9305.16 553
9306.07 557
9306.98 559
9307.89 578
9308.80 582
9309.71 529
9310.63 551
9311.54 565
9312.45 534
9313.36 531
9314.27 565
9315.18 559
9316.09 526
9317.00 509
9317.91 498
9318.82 529
9319.73 552
9320.64 542
9321.55 530
9322.47 528
9323.38 525
9324.29 523
9325.20 551
9326.11 492
9327.02 529
9327.93 524
9328.84 538
9329.76 506
9330.67 550
9331.58 531
9332.49 524
9333.40 526
9334.31 523
9335.23 507
9336.14 578
9337.05 528
9337.96 518
9338.87 540
9339.78 555
9340.70 543
9341.61 489
9342.52 528
9343.43 541
9344.34 562
9345.26 537
9346.17 537
9347.08 518
9347.99 551
9348.91 554
9349.82 565
9350.73 553
9351.64 557
9352.56 556
9353.47 530
9354.38 530
9355.29 557
9356.21 579
9357.12 528
9358.03 544
9358.94 585
9359.86 563
9360.77 584
9361.68 573
9362.60 553
9363.51 528
9364.42 497
9365.34 543
9366.25 532
9367.16 507
9368.08 533
9368.99 540
9369.90 533
9370.82 577
9371.73 553
9372.64 552
9373.56 541
9374.47 511
9375.38 547
9376.30 569
9377.21 595
9378.12 560
9379.04 589
9379.95 602
9380.87 588
9381.78 573
9382.69 575
9383.61 569
9384.52 599
9385.44 610
9386.35 620
9387.27 619
9388.18 655
9389.09 666
9390.01 614
9390.92 657
9391.84 674
9392.75 644
9393.67 676
9394.58 649
9395.50 643
9396.41 660
9397.32 650
9398.24 623
9399.15 636
9400.07 600
9400.98 612
9401.90 619
9402.81 612
9403.73 590
9404.64 588
9405.56 592
9406.47 591
9407.39 585
9408.30 612
9409.22 549
9410.14 562
9411.05 564
9411.97 620
9412.88 560
9413.80 579
9414.71 594
9415.63 592
9416.54 580
9417.46 562
9418.38 543
9419.29 553
9420.21 563
9421.12 611
9422.04 593
9422.95 593
9423.87 603
9424.79 616
9425.70 616
9426.62 619
9427.54 622
9428.45 623
9429.37 619
9430.28 649
9431.20 654
9432.12 667
9433.03 681
9433.95 695
9434.87 723
9435.78 695
9436.70 679
9437.62 649
9438.53 657
9439.45 654
9440.37 656
9441.28 674
9442.20 679
9443.12 641
9444.03 682
9444.95 702
9445.87 784
9446.79 819
9447.70 900
9448.62 945
9449.54 1032
9450.45 1038
9451.37 1127
9452.29 1125
9453.21 1134
9454.12 1068
9455.04 972
9455.96 902
9456.88 933
9457.79 844
9458.71 725
9459.63 745
9460.55 704
9461.47 692
9462.38 696
9463.30 643
9464.22 630
9465.14 634
9466.06 635
9466.97 577
9467.89 596
9468.81 623
9469.73 645
9470.65 610
9471.56 636
9472.48 623
9473.40 646
9474.32 640
9475.24 626
9476.16 671
9477.08 670
9477.99 659
9478.91 695
9479.83 703
9480.75 618
9481.67 641
9482.59 671
9483.51 664
9484.43 634
9485.34 656
9486.26 619
9487.18 612
9488.10 616
9489.02 635
9489.94 619
9490.86 616
9491.78 602
9492.70 604
9493.62 613
9494.54 590
9495.46 611
9496.38 618
9497.30 559
9498.22 554
9499.13 586
9500.05 565
9500.97 565
9501.89 585
9502.81 571
9503.73 579
9504.65 570
9505.57 577
9506.49 590
9507.41 570
9508.33 560
9509.25 608
9510.17 573
9511.09 564
9512.01 597
9512.93 658
9513.86 572
9514.78 609
9515.70 590
9516.62 587
9517.54 594
9518.46 568
9519.38 561
9520.30 550
9521.22 586
9522.14 570
9523.06 622
9523.98 568
9524.90 599
9525.82 639
9526.75 644
9527.67 625
9528.59 632
9529.51 665
9530.43 672
9531.35 694
9532.27 686
9533.19 626
9534.11 658
9535.04 661
9535.96 646
9536.88 651
9537.80 631
9538.72 599
9539.64 586
9540.57 580
9541.49 562
9542.41 549
9543.33 597
9544.25 575
9545.17 569
9546.10 552
9547.02 572
9547.94 600
9548.86 562
9549.78 595
9550.71 602
9551.63 585
9552.55 570
9553.47 557
9554.40 602
9555.32 578
9556.24 586
9557.16 599
9558.09 588
9559.01 563
9559.93 618
9560.85 614
9561.78 577
9562.70 570
9563.62 576
9564.54 593
9565.47 592
9566.39 589
9567.31 536
9568.24 567
9569.16 529
9570.08 550
9571.00 565
9571.93 584
9572.85 589
9573.77 572
9574.70 548
9575.62 529
9576.54 558
9577.47 569
9578.39 566
9579.31 528
9580.24 551
9581.16 542
9582.09 526
9583.01 519
9583.93 522
9584.86 541
9585.78 587
9586.70 532
9587.63 562
9588.55 568
9589.48 547
9590.40 553
9591.32 582
9592.25 583
9593.17 567
9594.10 549
9595.02 572
9595.95 584
9596.87 562
9597.79 573
9598.72 582
9599.64 605
9600.57 526
9601.49 552
9602.42 571
9603.34 582
9604.27 599
9605.19 595
9606.12 622
9607.04 574
9607.97 599
9608.89 598
9609.82 577
9610.74 581
9611.67 603
9612.59 644
9613.52 643
9614.44 597
9615.37 594
9616.29 597
9617.22 600
9618.14 621
9619.07 626
9619.99 631
9620.92 624
9621.85 626
9622.77 640
9623.70 654
9624.62 635
9625.55 623
9626.47 631
9627.40 665
9628.33 632
9629.25 666
9630.18 647
9631.10 652
9632.03 670
9632.96 717
9633.88 689
9634.81 708
9635.73 714
9636.66 697
9637.59 681
9638.51 689
9639.44 741
9640.37 735
9641.29 775
9642.22 755
9643.15 749
9644.07 808
9645.00 888
9645.93 929
9646.85 922
9647.78 919
9648.71 932
9649.63 908
9650.56 893
9651.49 916
9652.41 826
9653.34 805
9654.27 832
9655.20 816
9656.12 747
9657.05 773
9657.98 748
9658.90 792
9659.83 786
9660.76 770
9661.69 792
9662.61 793
9663.54 769
9664.47 792
9665.40 788
9666.32 788
9667.25 760
9668.18 830
9669.11 813
9670.04 793
9670.96 817
9671.89 797
9672.82 813
9673.75 823
9674.68 790
9675.60 859
9676.53 846
9677.46 815
9678.39 875
9679.32 844
9680.25 840
9681.17 868
9682.10 847
9683.03 878
9683.96 853
9684.89 886
9685.82 890
9686.75 840
9687.67 865
9688.60 936
9689.53 938
9690.46 952
9691.39 995
9692.32 1028
9693.25 1099
9694.18 1202
9695.11 1304
9696.03 1365
9696.96 1345
9697.89 1377
9698.82 1428
9699.75 1277
9700.68 1301
9701.61 1210
9702.54 1190
9703.47 1074
9704.40 971
9705.33 939
9706.26 934
9707.19 889
9708.12 915
9709.05 895
9709.98 918
9710.91 897
9711.84 901
9712.77 941
9713.70 899
9714.63 938
9715.56 926
9716.49 863
9717.42 829
9718.35 827
9719.28 783
9720.21 814
9721.14 777
9722.07 758
9723.00 769
9723.93 781
9724.86 748
9725.79 738
9726.72 778
9727.65 787
9728.58 807
9729.51 784
9730.44 807
9731.37 775
9732.31 823
9733.24 771
9734.17 813
9735.10 735
9736.03 771
9736.96 781
9737.89 763
9738.82 768
9739.75 750
9740.69 769
9741.62 754
9742.55 735
9743.48 734
9744.41 708
9745.34 708
9746.27 694
9747.21 679
9748.14 703
9749.07 718
9750.00 689
9750.93 704
9751.86 736
9752.80 680
9753.73 719
9754.66 723
9755.59 707
9756.52 678
9757.46 705
9758.39 704
9759.32 693
9760.25 727
9761.18 727
9762.12 736
9763.05 683
9763.98 717
9764.91 741
9765.85 753
9766.78 747
9767.71 700
9768.64 702
9769.58 742
9770.51 741
9771.44 759
9772.37 773
9773.31 773
9774.24 807
9775.17 812
9776.11 812
9777.04 839
9777.97 860
9778.91 857
9779.84 820
9780.77 854
9781.71 838
9782.64 831
9783.57 834
9784.51 761
9785.44 758
9786.37 741
9787.31 752
9788.24 756
9789.17 755
9790.11 735
9791.04 755
9791.97 795
9792.91 760
9793.84 798
9794.77 812
9795.71 820
9796.64 782
9797.58 786
9798.51 797
9799.44 764
9800.38 773
9801.31 733
9802.25 701
9803.18 658
9804.12 676
9805.05 633
9805.98 662
9806.92 622
9807.85 639
9808.79 632
9809.72 598
9810.66 587
9811.59 649
9812.53 646
9813.46 590
9814.40 594
9815.33 624
9816.27 625
9817.20 609
9818.14 616
9819.07 614
9820.01 651
9820.94 594
9821.88 621
9822.81 594
9823.75 566
9824.68 574
9825.62 604
9826.55 583
9827.49 606
9828.42 642
9829.36 598
9830.29 607
9831.23 599
9832.17 602
9833.10 591
9834.04 613
9834.97 608
9835.91 608
9836.84 607
9837.78 645
9838.72 637
9839.65 612
9840.59 612
9841.52 581
9842.46 577
9843.40 618
9844.33 620
9845.27 593
9846.20 625
9847.14 622
9848.08 601
9849.01 632
9849.95 620
9850.89 575
9851.82 603
9852.76 635
9853.70 639
9854.63 599
9855.57 586
9856.51 625
9857.44 615
9858.38 626
9859.32 591
9860.25 604
9861.19 584
9862.13 613
9863.07 621
9864.00 600
9864.94 595
9865.88 597
9866.81 586
9867.75 608
9868.69 602
9869.63 589
9870.56 610
9871.50 580
9872.44 607
9873.38 631
9874.31 593
9875.25 613
9876.19 579
9877.13 612
9878.07 597
9879.00 585
9879.94 544
9880.88 561
9881.82 548
9882.75 547
9883.69 561
9884.63 568
9885.57 571
9886.51 547
9887.45 530
9888.38 544
9889.32 530
9890.26 594
9891.20 552
9892.14 574
9893.08 593
9894.01 610
9894.95 557
9895.89 585
9896.83 551
9897.77 563
9898.71 582
9899.65 586
9900.59 579
9901.52 565
9902.46 592
9903.40 567
9904.34 609
9905.28 614
9906.22 669
9907.16 709
9908.10 687
9909.04 694
9909.98 750
9910.92 765
9911.86 751
9912.80 740
9913.73 741
9914.67 694
9915.61 656
9916.55 617
9917.49 610
9918.43 673
9919.37 679
9920.31 687
9921.25 703
9922.19 737
9923.13 732
9924.07 765
9925.01 806
9925.95 768
9926.89 759
9927.83 776
9928.77 688
9929.71 636
9930.65 610
9931.59 607
9932.53 598
9933.47 549
9934.41 536
9935.36 573
9936.30 568
9937.24 529
9938.18 587
9939.12 585
9940.06 537
9941.00 522
9941.94 538
9942.88 537
9943.82 517
9944.76 535
9945.70 556
9946.64 540
9947.59 565
9948.53 539
9949.47 526
9950.41 535
9951.35 494
9952.29 527
9953.23 545
9954.17 508
9955.12 512
9956.06 533
9957.00 523
9957.94 538
9958.88 537
9959.82 539
9960.77 518
9961.71 550
9962.65 541
9963.59 500
9964.53 524
9965.48 476
9966.42 496
9967.36 498
9968.30 475
9969.24 494
9970.19 486
9971.13 540
9972.07 517
9973.01 547
9973.95 499
9974.90 498
9975.84 470
9976.78 497
9977.72 498
9978.67 480
9979.61 452
9980.55 487
9981.50 490
9982.44 484
9983.38 466
9984.32 512
9985.27 527
9986.21 516
9987.15 466
9988.10 461
9989.04 478
9989.98 507
9990.92 480
9991.87 515
9992.81 494
9993.75 540
9994.70 509
9995.64 499
9996.58 471
9997.53 477
9998.47 503
9999.41 510
10000.36 509
10001.30 467
10002.25 498
10003.19 480
10004.13 508
10005.08 497
10006.02 499
10006.96 508
10007.91 494
10008.85 497
10009.80 467
10010.74 498
10011.68 486
10012.63 495
10013.57 508
10014.52 487
10015.46 450
10016.41 474
10017.35 474
10018.29 495
10019.24 490
10020.18 500
10021.13 505
10022.07 475
10023.02 491
10023.96 473
10024.91 503
10025.85 492
10026.80 464
10027.74 478
10028.69 484
10029.63 472
10030.58 472
10031.52 468
10032.47 507
10033.41 493
10034.36 483
10035.30 473
10036.25 492
10037.19 472
10038.14 468
10039.08 472
10040.03 500
10040.97 487
10041.92 466
10042.87 507
10043.81 517
10044.76 462
10045.70 477
10046.65 503
10047.59 484
10048.54 435
10049.49 456
10050.43 449
10051.38 455
10052.32 483
10053.27 470
10054.22 445
10055.16 443
10056.11 439
10057.05 478
10058.00 492
10058.95 465
10059.89 474
10060.84 486
10061.79 466
10062.73 436
10063.68 472
10064.63 456
10065.57 461
10066.52 457
10067.47 451
10068.41 477
10069.36 469
10070.31 445
10071.25 471
10072.20 452
10073.15 458
10074.10 449
10075.04 463
10075.99 431
10076.94 416
10077.88 460
10078.83 487
10079.78 479
10080.73 465
10081.67 478
10082.62 463
10083.57 486
10084.52 462
10085.46 436
10086.41 438
10087.36 449
10088.31 464
10089.25 464
10090.20 443
10091.15 452
10092.10 442
10093.05 444
10093.99 431
10094.94 445
10095.89 453
10096.84 399
10097.79 465
10098.73 443
10099.68 439
10100.63 460
10101.58 449
10102.53 459
10103.48 446
10104.42 451
10105.37 438
10106.32 456
10107.27 435
10108.22 449
10109.17 448
10110.12 425
10111.06 458
10112.01 416
10112.96 439
10113.91 441
10114.86 446
10115.81 441
10116.76 421
10117.71 466
10118.66 433
10119.61 420
10120.56 473
10121.50 433
10122.45 421
10123.40 451
10124.35 458
10125.30 419
10126.25 437
10127.20 429
10128.15 476
10129.10 443
10130.05 458
10131.00 428
10131.95 443
10132.90 431
10133.85 488
10134.80 459
10135.75 428
10136.70 434
10137.65 446
10138.60 426
10139.55 426
10140.50 433
10141.45 446
10142.40 427
10143.35 399
10144.30 436
10145.25 451
10146.20 442
10147.15 466
10148.10 432
10149.05 440
10150.00 437
10150.95 428
10151.90 456
10152.86 442
10153.81 434
10154.76 421
10155.71 437
10156.66 454
10157.61 456
10158.56 459
10159.51 461
10160.46 442
10161.41 446
10162.37 443
10163.32 445
10164.27 423
10165.22 437
10166.17 442
10167.12 436
10168.07 419
10169.03 445
10169.98 435
10170.93 492
10171.88 456
10172.83 475
10173.78 467
10174.74 431
10175.69 465
10176.64 457
10177.59 411
10178.54 446
10179.49 473
10180.45 487
10181.40 502
10182.35 484
10183.30 468
10184.26 485
10185.21 502
10186.16 497
10187.11 483
10188.06 474
10189.02 491
10189.97 483
10190.92 463
10191.87 479
10192.83 487
10193.78 489
10194.73 517
10195.69 488
10196.64 498
10197.59 490
10198.54 534
10199.50 511
10200.45 511
10201.40 491
10202.36 488
10203.31 514
10204.26 521
10205.22 525
10206.17 544
10207.12 507
10208.08 537
10209.03 530
10209.98 496
10210.94 505
10211.89 497
10212.84 518
10213.80 501
10214.75 498
10215.70 507
10216.66 484
10217.61 476
10218.56 482
10219.52 499
10220.47 488
10221.43 479
10222.38 500
10223.33 466
10224.29 480
10225.24 472
10226.20 536
10227.15 563
10228.11 542
10229.06 567
10230.01 602
10230.97 592
10231.92 599
10232.88 583
10233.83 599
10234.79 622
10235.74 635
10236.70 610
10237.65 578
10238.60 547
10239.56 558
10240.51 522
10241.47 505
10242.42 485
10243.38 491
10244.33 525
10245.29 453
10246.24 444
10247.20 474
10248.15 463
10249.11 454
10250.07 471
10251.02 443
10251.98 453
10252.93 443
10253.89 498
10254.84 488
10255.80 479
10256.75 433
10257.71 453
10258.67 418
10259.62 440
10260.58 431
10261.53 445
10262.49 436
10263.44 419
10264.40 428
10265.36 451
10266.31 460
10267.27 416
10268.22 448
10269.18 499
10270.14 484
10271.09 442
10272.05 442
10273.01 470
10273.96 459
10274.92 458
10275.87 472
10276.83 485
10277.79 455
10278.74 450
10279.70 460
10280.66 432
10281.61 424
10282.57 421
10283.53 434
10284.49 449
10285.44 440
10286.40 404
10287.36 377
10288.31 403
10289.27 415
10290.23 468
10291.18 414
10292.14 461
10293.10 428
10294.06 430
10295.01 428
10295.97 448
10296.93 414
10297.89 439
10298.84 441
10299.80 436
10300.76 428
10301.72 429
10302.67 435
10303.63 443
10304.59 467
10305.55 434
10306.51 400
10307.46 435
10308.42 436
10309.38 423
10310.34 434
10311.30 432
10312.25 425
10313.21 394
10314.17 405
10315.13 453
10316.09 421
10317.05 392
10318.00 414
10318.96 435
10319.92 433
10320.88 417
10321.84 429
10322.80 443
10323.76 446
10324.71 430
10325.67 400
10326.63 422
10327.59 416
10328.55 389
10329.51 435
10330.47 419
10331.43 420
10332.39 416
10333.35 436
10334.30 440
10335.26 408
10336.22 411
10337.18 411
10338.14 423
10339.10 437
10340.06 434
10341.02 461
10341.98 429
10342.94 440
10343.90 453
10344.86 447
10345.82 439
10346.78 441
10347.74 448
10348.70 415
10349.66 408
10350.62 390
10351.58 410
10352.54 411
10353.50 428
10354.46 442
10355.42 415
10356.38 440
10357.34 469
10358.30 467
10359.26 435
10360.22 408
10361.18 430
10362.14 447
10363.10 421
10364.06 404
10365.02 443
10365.98 398
10366.94 397
10367.90 406
10368.87 417
10369.83 413
10370.79 405
10371.75 416
10372.71 396
10373.67 377
10374.63 419
10375.59 424
10376.55 423
10377.51 426
10378.48 405
10379.44 414
10380.40 424
10381.36 419
10382.32 398
10383.28 418
10384.24 412
10385.21 419
10386.17 416
10387.13 425
10388.09 377
10389.05 400
10390.01 427
10390.98 411
10391.94 415
10392.90 373
10393.86 442
10394.82 446
10395.79 398
10396.75 411
10397.71 409
10398.67 422
10399.63 395
10400.60 423
10401.56 428
10402.52 408
10403.48 391
10404.45 405
10405.41 430
10406.37 395
10407.33 380
10408.30 444
10409.26 449
10410.22 443
10411.18 403
10412.15 455
10413.11 460
10414.07 448
10415.04 493
10416.00 476
10416.96 508
10417.93 527
10418.89 456
10419.85 458
10420.81 474
10421.78 458
10422.74 442
10423.70 421
10424.67 429
10425.63 444
10426.59 458
10427.56 416
10428.52 413
10429.49 420
10430.45 380
10431.41 387
10432.38 403
10433.34 428
10434.30 434
10435.27 421
10436.23 399
10437.20 351
10438.16 406
10439.12 408
10440.09 406
10441.05 386
10442.02 366
10442.98 372
10443.94 416
10444.91 404
10445.87 393
10446.84 400
10447.80 412
10448.77 418
10449.73 402
10450.70 401
10451.66 435
10452.63 416
10453.59 411
10454.55 411
10455.52 402
10456.48 403
10457.45 378
10458.41 436
10459.38 434
10460.34 420
10461.31 409
10462.27 405
10463.24 393
10464.20 404
10465.17 432
10466.14 403
10467.10 408
10468.07 389
10469.03 381
10470.00 412
10470.96 405
10471.93 380
10472.89 391
10473.86 390
10474.82 390
10475.79 395
10476.76 390
10477.72 398
10478.69 401
10479.65 351
10480.62 400
10481.59 367
10482.55 381
10483.52 390
10484.48 388
10485.45 377
10486.42 384
10487.38 397
10488.35 399
10489.32 404
10490.28 392
10491.25 405
10492.21 443
10493.18 411
10494.15 394
10495.11 412
10496.08 392
10497.05 424
10498.01 417
10498.98 404
10499.95 390
10500.92 436
10501.88 416
10502.85 382
10503.82 370
10504.78 396
10505.75 416
10506.72 390
10507.68 409
10508.65 385
10509.62 416
10510.59 419
10511.55 424
10512.52 416
10513.49 397
10514.46 394
10515.42 401
10516.39 422
10517.36 394
10518.33 398
10519.29 411
10520.26 418
10521.23 397
10522.20 398
10523.17 407
10524.13 434
10525.10 401
10526.07 395
10527.04 387
10528.01 431
10528.97 412
10529.94 417
10530.91 407
10531.88 410
10532.85 396
10533.82 396
10534.78 428
10535.75 416
10536.72 419
10537.69 395
10538.66 400
10539.63 400
10540.60 395
10541.56 402
10542.53 435
10543.50 435
10544.47 420
10545.44 410
10546.41 428
10547.38 387
10548.35 400
10549.32 419
10550.29 408
10551.25 447
10552.22 464
10553.19 451
10554.16 451
10555.13 449
10556.10 448
10557.07 516
10558.04 480
10559.01 500
10559.98 520
10560.95 480
10561.92 492
10562.89 485
10563.86 484
10564.83 460
10565.80 483
10566.77 432
10567.74 420
10568.71 402
10569.68 405
10570.65 406
10571.62 446
10572.59 405
10573.56 386
10574.53 446
10575.50 414
10576.47 412
10577.44 421
10578.41 421
10579.38 425
10580.35 397
10581.32 438
10582.29 417
10583.26 395
10584.23 416
10585.21 434
10586.18 443
10587.15 398
10588.12 441
10589.09 432
10590.06 439
10591.03 417
10592.00 423
10592.97 432
10593.94 423
10594.92 456
10595.89 442
10596.86 386
10597.83 386
10598.80 402
10599.77 406
10600.74 409
10601.71 359
10602.69 396
10603.66 372
10604.63 399
10605.60 406
10606.57 373
10607.54 409
10608.52 379
10609.49 373
10610.46 423
10611.43 446
10612.40 381
10613.38 411
10614.35 413
10615.32 408
10616.29 415
10617.27 429
10618.24 426
10619.21 407
10620.18 396
10621.15 414
10622.13 418
10623.10 387
10624.07 399
10625.04 406
10626.02 398
10626.99 415
10627.96 412
10628.94 417
10629.91 423
10630.88 435
10631.85 424
10632.83 449
10633.80 461
10634.77 451
10635.75 456
10636.72 468
10637.69 460
10638.67 448
10639.64 464
10640.61 437
10641.59 432
10642.56 435
10643.53 395
10644.51 417
10645.48 395
10646.45 387
10647.43 392
10648.40 397
10649.37 413
10650.35 408
10651.32 382
10652.30 374
10653.27 400
10654.24 407
10655.22 381
10656.19 390
10657.16 384
10658.14 406
10659.11 394
10660.09 397
10661.06 399
10662.04 372
10663.01 394
10663.98 406
10664.96 431
10665.93 367
10666.91 370
10667.88 374
10668.86 386
10669.83 357
10670.81 372
10671.78 402
10672.76 369
10673.73 402
10674.71 410
10675.68 440
10676.66 410
10677.63 403
10678.61 406
10679.58 403
10680.56 379
10681.53 396
10682.51 393
10683.48 413
10684.46 406
10685.43 387
10686.41 387
10687.38 397
10688.36 405
10689.33 402
10690.31 387
10691.28 387
10692.26 387
10693.24 384
10694.21 369
10695.19 384
10696.16 387
10697.14 356
10698.12 363
10699.09 342
10700.07 371
10701.04 358
10702.02 362
10703.00 401
10703.97 376
10704.95 349
10705.92 349
10706.90 396
10707.88 371
10708.85 359
10709.83 386
10710.81 355
10711.78 345
10712.76 356
10713.74 341
10714.71 347
10715.69 367
10716.67 351
10717.64 370
10718.62 372
10719.60 367
10720.57 358
10721.55 363
10722.53 376
10723.50 370
10724.48 377
10725.46 387
10726.44 401
10727.41 409
10728.39 364
10729.37 380
10730.35 341
10731.32 372
10732.30 380
10733.28 365
10734.26 380
10735.23 404
10736.21 398
10737.19 401
10738.17 413
10739.14 395
10740.12 361
10741.10 379
10742.08 401
10743.06 380
10744.03 364
10745.01 384
10745.99 419
10746.97 387
10747.95 400
10748.92 391
10749.90 358
10750.88 370
10751.86 392
10752.84 371
10753.82 353
10754.79 393
10755.77 384
10756.75 407
10757.73 376
10758.71 386
10759.69 391
10760.67 423
10761.65 376
10762.62 380
10763.60 387
10764.58 403
10765.56 402
10766.54 382
10767.52 388
10768.50 354
10769.48 400
10770.46 390
10771.44 421
10772.42 393
10773.39 397
10774.37 404
10775.35 404
10776.33 420
10777.31 413
10778.29 398
10779.27 394
10780.25 440
10781.23 400
10782.21 400
10783.19 387
10784.17 402
10785.15 363
10786.13 375
10787.11 389
10788.09 399
10789.07 375
10790.05 408
10791.03 413
10792.01 389
10792.99 374
10793.97 370
10794.95 381
10795.93 366
10796.91 391
10797.89 383
10798.87 373
10799.85 357
10800.83 366
10801.82 372
10802.80 379
10803.78 362
10804.76 377
10805.74 398
10806.72 366
10807.70 356
10808.68 396
10809.66 372
10810.64 365
10811.62 396
10812.61 414
10813.59 373
10814.57 361
10815.55 393
10816.53 377
10817.51 369
10818.49 378
10819.47 393
10820.46 372
10821.44 360
10822.42 378
10823.40 384
10824.38 369
10825.36 394
10826.35 425
10827.33 381
10828.31 384
10829.29 366
10830.27 381
10831.25 414
10832.24 365
10833.22 378
10834.20 376
10835.18 357
10836.17 344
10837.15 347
10838.13 338
10839.11 398
10840.09 392
10841.08 370
10842.06 376
10843.04 361
10844.02 365
10845.01 384
10845.99 400
10846.97 385
10847.96 387
10848.94 385
10849.92 381
10850.90 385
10851.89 356
10852.87 380
10853.85 398
10854.84 373
10855.82 356
10856.80 344
10857.78 371
10858.77 376
10859.75 370
10860.73 368
10861.72 404
10862.70 387
10863.68 408
10864.67 385
10865.65 358
10866.64 375
10867.62 378
10868.60 372
10869.59 341
10870.57 364
10871.55 412
10872.54 397
10873.52 381
10874.51 367
10875.49 371
10876.47 384
10877.46 393
10878.44 391
10879.43 397
10880.41 415
10881.39 397
10882.38 430
10883.36 400
10884.35 387
10885.33 386
10886.32 389
10887.30 366
10888.29 400
10889.27 429
10890.25 404
10891.24 403
10892.22 382
10893.21 405
10894.19 403
10895.18 398
10896.16 415
10897.15 429
10898.13 430
10899.12 399
10900.10 416
10901.09 400
10902.07 426
10903.06 390
10904.04 432
10905.03 438
10906.01 406
10907.00 431
10907.99 428
10908.97 420
10909.96 451
10910.94 467
10911.93 425
10912.91 435
10913.90 426
10914.88 420
10915.87 393
10916.86 426
10917.84 435
10918.83 422
10919.81 444
10920.80 440
10921.79 426
10922.77 454
10923.76 460
10924.74 444
10925.73 437
10926.72 444
10927.70 442
10928.69 437
10929.68 449
10930.66 439
10931.65 444
10932.64 477
10933.62 474
10934.61 474
10935.60 486
10936.58 474
10937.57 535
10938.56 494
10939.54 486
10940.53 509
10941.52 548
10942.50 513
10943.49 557
10944.48 584
10945.47 521
10946.45 547
10947.44 542
10948.43 562
10949.41 553
10950.40 607
10951.39 595
10952.38 597
10953.36 626
10954.35 679
10955.34 671
10956.33 616
10957.31 632
10958.30 654
10959.29 634
10960.28 578
10961.27 600
10962.25 613
10963.24 570
10964.23 533
10965.22 538
10966.21 545
10967.19 560
10968.18 555
10969.17 578
10970.16 558
10971.15 519
10972.13 526
10973.12 542
10974.11 544
10975.10 542
10976.09 565
10977.08 548
10978.07 543
10979.05 563
10980.04 550
10981.03 584
10982.02 578
10983.01 566
10984.00 566
10984.99 621
10985.98 593
10986.96 584
10987.95 624
10988.94 668
10989.93 646
10990.92 699
10991.91 756
10992.90 793
10993.89 814
10994.88 824
10995.87 849
10996.86 877
10997.85 875
10998.84 850
10999.83 819
11000.82 788
11001.81 707
11002.79 695
11003.78 691
11004.77 598
11005.76 567
11006.75 588
11007.74 555
11008.73 556
11009.72 518
11010.71 498
11011.70 519
11012.69 548
11013.68 515
11014.67 520
11015.67 499
11016.66 500
11017.65 491
11018.64 480
11019.63 501
11020.62 510
11021.61 476
11022.60 524
11023.59 493
11024.58 501
11025.57 444
11026.56 444
11027.55 461
11028.54 467
11029.53 497
11030.52 467
11031.52 488
11032.51 478
11033.50 527
11034.49 473
11035.48 494
11036.47 497
11037.46 430
11038.45 471
11039.45 465
11040.44 445
11041.43 431
11042.42 450
11043.41 416
11044.40 434
11045.39 451
11046.39 436
11047.38 433
11048.37 456
11049.36 416
11050.35 435
11051.35 427
11052.34 463
11053.33 448
11054.32 452
11055.31 422
11056.31 439
11057.30 451
11058.29 422
11059.28 434
11060.27 468
11061.27 450
11062.26 419
11063.25 446
11064.24 435
11065.24 445
11066.23 449
11067.22 427
11068.21 417
11069.21 415
11070.20 432
11071.19 420
11072.19 438
11073.18 450
11074.17 447
11075.16 484
11076.16 467
11077.15 446
11078.14 456
11079.14 435
11080.13 456
11081.12 468
11082.12 417
11083.11 420
11084.10 481
11085.10 463
11086.09 424
11087.08 433
11088.08 415
11089.07 454
11090.06 450
11091.06 443
11092.05 430
11093.04 465
11094.04 412
11095.03 415
11096.03 423
11097.02 423
11098.01 443
11099.01 448
11100.00 446
11101.00 418
11101.99 455
11102.98 389
11103.98 418
11104.97 434
11105.97 433
11106.96 398
11107.96 418
11108.95 418
11109.95 419
11110.94 411
11111.93 418
11112.93 430
11113.92 408
11114.92 423
11115.91 395
11116.91 419
11117.90 442
11118.90 411
11119.89 424
11120.89 447
11121.88 392
11122.88 455
11123.87 438
11124.87 421
11125.86 416
11126.86 437
11127.85 405
11128.85 447
11129.84 393
11130.84 393
11131.84 432
11132.83 420
11133.83 413
11134.82 433
11135.82 409
11136.81 357
11137.81 410
11138.81 418
11139.80 437
11140.80 412
11141.79 461
11142.79 445
11143.79 428
11144.78 401
11145.78 450
11146.77 406
11147.77 403
11148.77 408
11149.76 436
11150.76 391
11151.75 386
11152.75 413
11153.75 384
11154.74 392
11155.74 377
11156.74 423
11157.73 378
11158.73 347
11159.73 372
11160.72 407
11161.72 411
11162.72 403
11163.71 367
11164.71 382
11165.71 416
11166.71 395
11167.70 414
11168.70 376
11169.70 409
11170.69 415
11171.69 388
11172.69 393
11173.69 390
11174.68 400
11175.68 402
11176.68 396
11177.68 365
11178.67 395
11179.67 379
11180.67 391
11181.67 346
11182.66 384
11183.66 343
11184.66 360
11185.66 380
11186.66 391
11187.65 373
11188.65 378
11189.65 375
11190.65 378
11191.65 377
11192.64 370
11193.64 388
11194.64 374
11195.64 361
11196.64 346
11197.64 400
11198.63 385
11199.63 376
11200.63 355
11201.63 377
11202.63 354
11203.63 397
11204.63 361
11205.63 370
11206.62 382
11207.62 385
11208.62 346
11209.62 353
11210.62 359
11211.62 349
11212.62 367
11213.62 374
11214.62 389
11215.62 366
11216.61 370
11217.61 343
11218.61 366
11219.61 389
11220.61 376
11221.61 346
11222.61 380
11223.61 386
11224.61 389
11225.61 357
11226.61 352
11227.61 397
11228.61 385
11229.61 374
11230.61 375
11231.61 417
11232.61 389
11233.61 396
11234.61 387
11235.61 401
11236.61 377
11237.61 369
11238.61 369
11239.61 354
11240.61 338
11241.61 359
11242.61 389
11243.61 356
11244.61 393
11245.61 388
11246.61 387
11247.61 387
11248.62 359
11249.62 376
11250.62 382
11251.62 365
11252.62 365
11253.62 352
11254.62 387
11255.62 363
11256.62 386
11257.62 377
11258.62 371
11259.63 386
11260.63 392
11261.63 384
11262.63 379
11263.63 364
11264.63 372
11265.63 383
11266.64 399
11267.64 386
11268.64 384
11269.64 359
11270.64 399
11271.64 374
11272.65 419
11273.65 409
11274.65 389
11275.65 403
11276.65 421
11277.65 393
11278.66 387
11279.66 394
11280.66 400
11281.66 407
11282.67 408
11283.67 413
11284.67 399
11285.67 385
11286.67 398
11287.68 396
11288.68 401
11289.68 361
11290.68 369
11291.69 406
11292.69 400
11293.69 394
11294.70 395
11295.70 368
11296.70 377
11297.70 400
11298.71 420
11299.71 390
11300.71 388
11301.72 389
11302.72 379
11303.72 389
11304.72 416
11305.73 405
11306.73 432
11307.73 425
11308.74 406
11309.74 397
11310.74 435
11311.75 437
11312.75 445
11313.76 404
11314.76 389
11315.76 396
11316.77 366
11317.77 389
11318.77 359
11319.78 367
11320.78 398
11321.79 399
11322.79 370
11323.79 367
11324.80 380
11325.80 368
11326.81 366
11327.81 364
11328.81 389
11329.82 366
11330.82 377
11331.83 387
11332.83 420
11333.84 388
11334.84 376
11335.85 379
11336.85 390
11337.85 371
11338.86 402
11339.86 383
11340.87 388
11341.87 393
11342.88 379
11343.88 393
11344.89 373
11345.89 401
11346.90 385
11347.90 381
11348.91 363
11349.91 379
11350.92 363
11351.92 379
11352.93 387
11353.94 379
11354.94 372
11355.95 392
11356.95 397
11357.96 383
11358.96 371
11359.97 384
11360.97 354
11361.98 384
11362.99 375
11363.99 368
11365.00 342
11366.00 369
11367.01 372
11368.02 364
11369.02 361
11370.03 352
11371.03 371
11372.04 369
11373.05 359
11374.05 367
11375.06 411
11376.06 404
11377.07 362
11378.08 385
11379.08 374
11380.09 397
11381.10 394
11382.10 391
11383.11 384
11384.12 330
11385.12 348
11386.13 365
11387.14 362
11388.14 338
11389.15 376
11390.16 379
11391.17 371
11392.17 362
11393.18 347
11394.19 328
11395.19 360
11396.20 378
11397.21 365
11398.22 375
11399.22 361
11400.23 341
11401.24 365
11402.25 353
11403.25 351
11404.26 367
11405.27 331
11406.28 349
11407.28 339
11408.29 375
11409.30 364
11410.31 376
11411.31 358
11412.32 323
11413.33 386
11414.34 370
11415.35 365
11416.35 354
11417.36 371
11418.37 363
11419.38 396
11420.39 396
11421.40 377
11422.40 355
11423.41 372
11424.42 364
11425.43 369
11426.44 394
11427.45 379
11428.46 362
11429.46 403
11430.47 398
11431.48 379
11432.49 351
11433.50 372
11434.51 397
11435.52 368
11436.53 364
11437.54 373
11438.54 376
11439.55 365
11440.56 375
11441.57 371
11442.58 382
11443.59 412
11444.60 368
11445.61 378
11446.62 385
11447.63 402
11448.64 411
11449.65 389
11450.66 394
11451.67 399
11452.68 389
11453.69 390
11454.70 376
11455.71 382
11456.72 388
11457.73 378
11458.74 378
11459.75 362
11460.76 387
11461.77 401
11462.78 440
11463.79 415
11464.80 433
11465.81 396
11466.82 405
11467.83 415
11468.84 414
11469.85 404
11470.86 416
11471.87 411
11472.88 437
11473.89 410
11474.90 388
11475.91 396
11476.92 413
11477.93 403
11478.95 391
11479.96 418
11480.97 401
11481.98 402
11482.99 416
11484.00 410
11485.01 401
11486.02 388
11487.03 406
11488.05 416
11489.06 384
11490.07 392
11491.08 417
11492.09 444
11493.10 431
11494.11 382
11495.13 433
11496.14 445
11497.15 414
11498.16 421
11499.17 404
11500.18 413
11501.20 403
11502.21 447
11503.22 443
11504.23 388
11505.24 410
11506.26 439
11507.27 438
11508.28 448
11509.29 418
11510.30 447
11511.32 449
11512.33 444
11513.34 431
11514.35 442
11515.37 458
11516.38 461
11517.39 429
11518.40 425
11519.42 432
11520.43 461
11521.44 450
11522.45 453
11523.47 475
11524.48 458
11525.49 473
11526.51 458
11527.52 451
11528.53 470
11529.55 437
11530.56 470
11531.57 463
11532.59 462
11533.60 470
11534.61 457
11535.63 482
11536.64 482
11537.65 461
11538.67 485
11539.68 494
11540.69 503
11541.71 502
11542.72 492
11543.73 491
11544.75 517
11545.76 518
11546.78 493
11547.79 508
11548.80 538
11549.82 548
11550.83 551
11551.85 553
11552.86 531
11553.87 565
11554.89 565
11555.90 541
11556.92 558
11557.93 572
11558.95 570
11559.96 585
11560.97 591
11561.99 565
11563.00 556
11564.02 570
11565.03 604
11566.05 610
11567.06 635
11568.08 609
11569.09 616
11570.11 622
11571.12 663
11572.14 649
11573.15 657
11574.17 684
11575.18 764
11576.20 737
11577.21 813
11578.23 829
11579.24 862
11580.26 871
11581.27 898
11582.29 918
11583.30 919
11584.32 936
11585.33 988
11586.35 1024
11587.37 963
11588.38 1025
11589.40 1155
11590.41 1249
11591.43 1358
11592.44 1429
11593.46 1554
11594.48 1761
11595.49 1819
11596.51 1995
11597.52 2115
11598.54 2121
11599.56 2163
11600.57 2223
11601.59 2102
11602.61 1949
11603.62 1813
11604.64 1696
11605.66 1552
11606.67 1382
11607.69 1340
11608.70 1208
11609.72 1112
11610.74 1004
11611.75 943
11612.77 918
11613.79 864
11614.81 820
11615.82 788
11616.84 831
11617.86 792
11618.87 749
11619.89 726
11620.91 649
11621.92 660
11622.94 675
11623.96 639
11624.98 612
11625.99 613
11627.01 603
11628.03 611
11629.05 642
11630.06 632
11631.08 667
11632.10 607
11633.12 626
11634.13 672
11635.15 686
11636.17 713
11637.19 679
11638.20 682
11639.22 675
11640.24 687
11641.26 666
11642.28 641
11643.29 626
11644.31 596
11645.33 585
11646.35 610
11647.37 567
11648.39 545
11649.40 547
11650.42 532
11651.44 537
11652.46 533
11653.48 546
11654.50 547
11655.51 570
11656.53 544
11657.55 537
11658.57 502
11659.59 515
11660.61 538
11661.63 505
11662.65 522
11663.67 516
11664.68 543
11665.70 519
11666.72 472
11667.74 534
11668.76 542
11669.78 545
11670.80 580
11671.82 550
11672.84 564
11673.86 571
11674.88 574
11675.90 558
11676.92 584
11677.94 586
11678.96 564
11679.98 589
11680.99 582
11682.01 589
11683.03 623
11684.05 576
11685.07 568
11686.09 580
11687.11 546
11688.13 534
11689.15 576
11690.17 528
11691.19 511
11692.21 543
11693.24 540
11694.26 580
11695.28 530
11696.30 532
11697.32 538
11698.34 547
11699.36 482
11700.38 497
11701.40 505
11702.42 480
11703.44 475
11704.46 479
11705.48 507
11706.50 500
11707.52 461
11708.54 506
11709.57 512
11710.59 487
11711.61 463
11712.63 508
11713.65 518
11714.67 489
11715.69 461
11716.71 506
11717.73 519
11718.76 504
11719.78 472
11720.80 486
11721.82 467
11722.84 456
11723.86 447
11724.89 441
11725.91 451
11726.93 437
11727.95 498
11728.97 480
11729.99 439
11731.02 443
11732.04 460
11733.06 470
11734.08 430
11735.10 457
11736.13 461
11737.15 453
11738.17 423
11739.19 458
11740.22 473
11741.24 477
11742.26 468
11743.28 474
11744.30 461
11745.33 466
11746.35 450
11747.37 452
11748.40 447
11749.42 452
11750.44 469
11751.46 448
11752.49 443
11753.51 430
11754.53 444
11755.56 447
11756.58 425
11757.60 421
11758.62 450
11759.65 428
11760.67 407
11761.69 416
11762.72 420
11763.74 411
11764.76 399
11765.79 423
11766.81 411
11767.83 438
11768.86 443
11769.88 420
11770.91 402
11771.93 422
11772.95 434
11773.98 426
11775.00 428
11776.02 411
11777.05 441
11778.07 443
11779.10 418
11780.12 391
11781.14 413
11782.17 404
11783.19 437
11784.22 426
11785.24 411
11786.26 400
11787.29 405
11788.31 426
11789.34 435
11790.36 418
11791.39 378
11792.41 404
11793.44 418
11794.46 386
11795.49 375
11796.51 374
11797.54 394
11798.56 385
11799.59 379
11800.61 352
11801.63 393
11802.66 381
11803.69 374
11804.71 386
11805.74 353
11806.76 380
11807.79 357
11808.81 393
11809.84 386
11810.86 420
11811.89 401
11812.91 399
11813.94 364
11814.96 356
11815.99 367
11817.01 350
11818.04 370
11819.07 368
11820.09 387
11821.12 373
11822.14 387
11823.17 404
11824.20 404
11825.22 364
11826.25 355
11827.27 360
11828.30 359
11829.33 384
11830.35 390
11831.38 384
11832.40 392
11833.43 369
11834.46 358
11835.48 406
11836.51 387
11837.54 365
11838.56 374
11839.59 383
11840.62 358
11841.64 353
11842.67 379
11843.70 384
11844.72 368
11845.75 376
11846.78 378
11847.80 376
11848.83 351
11849.86 358
11850.89 383
11851.91 360
11852.94 396
11853.97 388
11854.99 387
11856.02 371
11857.05 376
11858.08 375
11859.10 364
11860.13 347
11861.16 373
11862.19 363
11863.21 371
11864.24 382
11865.27 354
11866.30 389
11867.33 370
11868.35 388
11869.38 405
11870.41 384
11871.44 376
11872.47 389
11873.49 414
11874.52 395
11875.55 388
11876.58 379
11877.61 397
11878.63 393
11879.66 402
11880.69 412
11881.72 375
11882.75 400
11883.78 404
11884.81 414
11885.83 424
11886.86 390
11887.89 403
11888.92 394
11889.95 384
11890.98 422
11892.01 421
11893.04 422
11894.06 423
11895.09 411
11896.12 430
11897.15 438
11898.18 391
11899.21 434
11900.24 449
11901.27 451
11902.30 459
11903.33 431
11904.36 431
11905.39 426
11906.42 404
11907.45 422
11908.48 413
11909.50 409
11910.53 408
11911.56 401
11912.59 430
11913.62 406
11914.65 412
11915.68 411
11916.71 421
11917.74 413
11918.77 446
11919.80 454
11920.83 416
11921.86 476
11922.89 488
11923.92 482
11924.95 488
11925.99 495
11927.02 505
11928.05 500
11929.08 492
11930.11 477
11931.14 466
11932.17 473
11933.20 468
11934.23 476
11935.26 430
11936.29 419
11937.32 433
11938.35 451
11939.38 391
11940.41 370
11941.45 399
11942.48 393
11943.51 369
11944.54 372
11945.57 371
11946.60 387
11947.63 368
11948.66 358
11949.70 401
11950.73 381
11951.76 388
11952.79 397
11953.82 377
11954.85 363
11955.88 388
11956.92 367
11957.95 395
11958.98 377
11960.01 358
11961.04 360
11962.08 406
11963.11 385
11964.14 371
11965.17 385
11966.20 388
11967.24 352
11968.27 350
11969.30 402
11970.33 376
11971.36 375
11972.40 354
11973.43 382
11974.46 375
11975.49 392
11976.53 396
11977.56 420
11978.59 381
11979.62 376
11980.66 382
11981.69 402
11982.72 386
11983.76 390
11984.79 381
11985.82 404
11986.85 420
11987.89 378
11988.92 389
11989.95 361
11990.99 392
11992.02 380
11993.05 367
11994.09 395
11995.12 374
11996.15 391
11997.19 383
11998.22 379
11999.25 382
12000.29 428
12001.32 423
12002.35 382
12003.39 408
12004.42 424
12005.46 411
12006.49 407
12007.52 429
12008.56 425
12009.59 414
12010.63 447
12011.66 469
12012.69 455
12013.73 442
12014.76 408
12015.80 454
12016.83 461
12017.86 454
12018.90 400
12019.93 406
12020.97 399
12022.00 416
12023.04 424
12024.07 429
12025.11 417
12026.14 435
12027.18 440
12028.21 431
12029.25 388
12030.28 396
12031.32 420
12032.35 384
12033.39 379
12034.42 392
12035.46 405
12036.49 380
12037.53 398
12038.56 421
12039.60 401
12040.63 384
12041.67 415
12042.70 418
12043.74 405
12044.77 389
12045.81 370
12046.84 394
12047.88 388
12048.92 380
12049.95 384
12050.99 380
12052.02 389
12053.06 394
12054.09 397
12055.13 398
12056.17 384
12057.20 416
12058.24 393
12059.27 376
12060.31 392
12061.35 400
12062.38 412
12063.42 412
12064.46 378
12065.49 388
12066.53 385
12067.56 367
12068.60 391
12069.64 385
12070.67 390
12071.71 386
12072.75 397
12073.78 397
12074.82 396
12075.86 376
12076.89 370
12077.93 387
12078.97 418
12080.01 421
12081.04 420
12082.08 393
12083.12 399
12084.15 400
12085.19 376
12086.23 398
12087.27 409
12088.30 452
12089.34 441
12090.38 439
12091.41 450
12092.45 453
12093.49 461
12094.53 439
12095.57 436
12096.60 463
12097.64 433
12098.68 414
12099.72 447
12100.75 435
12101.79 442
12102.83 455
12103.87 429
12104.91 441
12105.94 424
12106.98 406
12108.02 410
12109.06 403
12110.10 398
12111.14 406
12112.17 376
12113.21 432
12114.25 400
12115.29 385
12116.33 369
12117.37 356
12118.40 375
12119.44 368
12120.48 359
12121.52 375
12122.56 361
12123.60 366
12124.64 337
12125.68 325
12126.72 365
12127.75 358
12128.79 356
12129.83 348
12130.87 357
12131.91 393
12132.95 418
12133.99 359
12135.03 363
12136.07 355
12137.11 337
12138.15 368
12139.19 365
12140.23 381
12141.27 383
12142.31 353
12143.35 357
12144.38 340
12145.42 337
12146.46 346
12147.50 369
12148.54 354
12149.58 338
12150.62 333
12151.66 348
12152.70 365
12153.74 348
12154.78 326
12155.82 383
12156.87 349
12157.91 362
12158.95 330
12159.99 355
12161.03 380
12162.07 350
12163.11 332
12164.15 380
12165.19 356
12166.23 369
12167.27 381
12168.31 338
12169.35 368
12170.39 347
12171.43 342
12172.47 329
12173.52 342
12174.56 350
12175.60 375
12176.64 359
12177.68 315
12178.72 316
12179.76 348
12180.80 361
12181.85 345
12182.89 320
12183.93 337
12184.97 340
12186.01 322
12187.05 331
12188.09 330
12189.14 337
12190.18 325
12191.22 321
12192.26 342
12193.30 348
12194.34 330
12195.39 333
12196.43 340
12197.47 317
12198.51 342
12199.55 319
12200.60 367
12201.64 327
12202.68 347
12203.72 366
12204.77 352
12205.81 367
12206.85 339
12207.89 324
12208.94 335
12209.98 351
12211.02 353
12212.06 358
12213.11 352
12214.15 344
12215.19 373
12216.23 360
12217.28 371
12218.32 349
12219.36 339
12220.41 362
12221.45 362
12222.49 349
12223.54 357
12224.58 383
12225.62 354
12226.66 333
12227.71 336
12228.75 354
12229.79 347
12230.84 350
12231.88 342
12232.93 343
12233.97 342
12235.01 355
12236.06 363
12237.10 351
12238.14 334
12239.19 333
12240.23 337
12241.28 351
12242.32 325
12243.36 340
12244.41 364
12245.45 330
12246.50 357
12247.54 330
12248.58 396
12249.63 375
12250.67 353
12251.72 350
12252.76 318
12253.80 351
12254.85 336
12255.89 343
12256.94 340
12257.98 358
12259.03 345
12260.07 321
12261.12 323
12262.16 323
12263.21 344
12264.25 352
12265.30 325
12266.34 328
12267.39 329
12268.43 332
12269.48 345
12270.52 327
12271.57 313
12272.61 335
12273.66 328
12274.70 308
12275.75 309
12276.79 326
12277.84 309
12278.88 344
12279.93 335
12280.98 316
12282.02 331
12283.07 332
12284.11 310
12285.16 340
12286.20 319
12287.25 315
12288.30 336
12289.34 314
12290.39 306
12291.43 301
12292.48 316
12293.53 308
12294.57 328
12295.62 313
12296.66 334
12297.71 331
12298.76 340
12299.80 315
12300.85 340
12301.90 351
12302.94 308
12303.99 300
12305.04 306
12306.08 298
12307.13 304
12308.18 308
12309.22 294
12310.27 306
12311.32 289
12312.36 309
12313.41 288
12314.46 302
12315.50 313
12316.55 317
12317.60 350
12318.65 317
12319.69 318
12320.74 311
12321.79 338
12322.83 308
12323.88 325
12324.93 330
12325.98 307
12327.02 325
12328.07 313
12329.12 317
12330.17 296
12331.21 307
12332.26 308
12333.31 325
12334.36 293
12335.41 325
12336.45 318
12337.50 315
12338.55 296
12339.60 303
12340.65 315
12341.69 290
12342.74 293
12343.79 296
12344.84 271
12345.89 311
12346.94 304
12347.98 295
12349.03 318
12350.08 310
12351.13 310
12352.18 336
12353.23 330
12354.28 316
12355.32 339
12356.37 311
12357.42 310
12358.47 290
12359.52 299
12360.57 305
12361.62 304
12362.67 277
12363.72 286
12364.76 330
12365.81 276
12366.86 313
12367.91 309
12368.96 313
12370.01 296
12371.06 290
12372.11 323
12373.16 310
12374.21 309
12375.26 310
12376.31 321
12377.36 312
12378.41 319
12379.46 303
12380.51 298
12381.56 286
12382.61 308
12383.66 295
12384.71 295
12385.76 278
12386.81 331
12387.86 312
12388.91 281
12389.96 302
12391.01 309
12392.06 301
12393.11 277
12394.16 293
12395.21 307
12396.26 310
12397.31 301
12398.36 314
12399.41 302
12400.46 291
12401.51 308
12402.56 318
12403.61 312
12404.66 296
12405.71 304
12406.77 307
12407.82 310
12408.87 284
12409.92 284
12410.97 298
12412.02 309
12413.07 311
12414.12 302
12415.17 287
12416.23 322
12417.28 300
12418.33 305
12419.38 315
12420.43 307
12421.48 315
12422.53 299
12423.59 287
12424.64 314
12425.69 297
12426.74 302
12427.79 304
12428.84 309
12429.90 297
12430.95 304
12432.00 339
12433.05 300
12434.10 306
12435.16 322
12436.21 321
12437.26 311
12438.31 334
12439.37 315
12440.42 288
12441.47 306
12442.52 329
12443.58 301
12444.63 293
12445.68 304
12446.73 296
12447.79 302
12448.84 302
12449.89 289
12450.94 312
12452.00 301
12453.05 311
12454.10 297
12455.16 289
12456.21 296
12457.26 271
12458.31 320
12459.37 312
12460.42 276
12461.47 295
12462.53 310
12463.58 315
12464.63 296
12465.69 292
12466.74 310
12467.79 342
12468.85 326
12469.90 329
12470.95 296
12472.01 293
12473.06 299
12474.12 327
12475.17 305
12476.22 320
12477.28 304
12478.33 314
12479.39 325
12480.44 287
12481.49 304
12482.55 320
12483.60 302
12484.66 322
12485.71 361
12486.76 304
12487.82 320
12488.87 325
12489.93 308
12490.98 306
12492.04 300
12493.09 331
12494.15 317
12495.20 320
12496.25 321
12497.31 315
12498.36 350
12499.42 331
12500.47 359
12501.53 328
12502.58 339
12503.64 364
12504.69 355
12505.75 361
12506.80 367
12507.86 358
12508.91 378
12509.97 390
12511.03 419
12512.08 403
12513.14 412
12514.19 421
12515.25 425
12516.30 477
12517.36 510
12518.41 490
12519.47 474
12520.52 502
12521.58 502
12522.64 495
12523.69 473
12524.75 493
12525.80 474
12526.86 439
12527.92 414
12528.97 407
12530.03 414
12531.08 378
12532.14 390
12533.20 382
12534.25 379
12535.31 319
12536.37 344
12537.42 370
12538.48 368
12539.54 356
12540.59 327
12541.65 358
12542.70 334
12543.76 352
12544.82 337
12545.88 345
12546.93 324
12547.99 333
12549.05 365
12550.10 345
12551.16 355
12552.22 337
12553.27 367
12554.33 343
12555.39 348
12556.45 329
12557.50 330
12558.56 359
12559.62 338
12560.67 328
12561.73 331
12562.79 337
12563.85 344
12564.90 371
12565.96 345
12567.02 342
12568.08 336
12569.14 326
12570.19 320
12571.25 334
12572.31 339
12573.37 370
12574.42 332
12575.48 338
12576.54 358
12577.60 344
12578.66 328
12579.72 358
12580.77 385
12581.83 363
12582.89 364
12583.95 363
12585.01 360
12586.07 354
12587.12 379
12588.18 386
12589.24 372
12590.30 376
12591.36 376
12592.42 409
12593.48 428
12594.53 403
12595.59 427
12596.65 458
12597.71 447
12598.77 446
12599.83 446
12600.89 434
12601.95 477
12603.01 459
12604.07 453
12605.13 427
12606.18 420
12607.24 400
12608.30 399
12609.36 384
12610.42 364
12611.48 373
12612.54 383
12613.60 375
12614.66 368
12615.72 367
12616.78 360
12617.84 325
12618.90 348
12619.96 376
12621.02 332
12622.08 356
12623.14 342
12624.20 336
12625.26 359
12626.32 363
12627.38 358
12628.44 341
12629.50 341
12630.56 353
12631.62 354
12632.68 371
12633.74 359
12634.80 362
12635.86 367
12636.92 370
12637.98 352
12639.04 347
12640.11 341
12641.17 370
12642.23 354
12643.29 361
12644.35 371
12645.41 385
12646.47 376
12647.53 336
12648.59 363
12649.65 354
12650.72 345
12651.78 362
12652.84 346
12653.90 357
12654.96 340
12656.02 325
12657.08 333
12658.14 341
12659.21 378
12660.27 344
12661.33 349
12662.39 325
12663.45 389
12664.51 368
12665.58 352
12666.64 368
12667.70 363
12668.76 375
12669.82 377
12670.89 356
12671.95 353
12673.01 368
12674.07 369
12675.13 397
12676.20 384
12677.26 404
12678.32 389
12679.38 411
12680.45 380
12681.51 396
12682.57 427
12683.63 439
12684.70 426
12685.76 407
12686.82 385
12687.88 413
12688.95 445
12690.01 440
12691.07 418
12692.14 445
12693.20 435
12694.26 447
12695.32 425
12696.39 429
12697.45 414
12698.51 455
12699.58 426
12700.64 425
12701.70 462
12702.77 457
12703.83 454
12704.89 428
12705.96 400
12707.02 394
12708.08 411
12709.15 419
12710.21 407
12711.28 413
12712.34 403
12713.40 385
12714.47 390
12715.53 399
12716.59 410
12717.66 390
12718.72 417
12719.79 395
12720.85 374
12721.92 366
12722.98 414
12724.04 403
12725.11 399
12726.17 377
12727.24 365
12728.30 385
12729.37 357
12730.43 348
12731.49 320
12732.56 383
12733.62 365
12734.69 391
12735.75 351
12736.82 347
12737.88 337
12738.95 366
12740.01 379
12741.08 352
12742.14 351
12743.21 372
12744.27 354
12745.34 352
12746.40 334
12747.47 339
12748.53 370
12749.60 339
12750.66 323
12751.73 378
12752.79 323
12753.86 330
12754.93 311
12755.99 312
12757.06 312
12758.12 323
12759.19 349
12760.25 331
12761.32 318
12762.39 300
12763.45 343
12764.52 324
12765.58 327
12766.65 327
12767.72 322
12768.78 347
12769.85 327
12770.91 309
12771.98 326
12773.05 311
12774.11 343
12775.18 353
12776.25 328
12777.31 339
12778.38 328
12779.45 323
12780.51 311
12781.58 301
12782.65 331
12783.71 335
12784.78 311
12785.85 314
12786.91 300
12787.98 314
12789.05 333
12790.11 301
12791.18 294
12792.25 314
12793.31 341
12794.38 347
12795.45 363
12796.52 326
12797.58 322
12798.65 340
12799.72 355
12800.79 323
12801.85 297
12802.92 319
12803.99 316
12805.06 349
12806.12 328
12807.19 330
12808.26 331
12809.33 310
12810.39 326
12811.46 336
12812.53 339
12813.60 330
12814.67 327
12815.73 298
12816.80 335
12817.87 327
12818.94 335
12820.01 333
12821.08 324
12822.14 319
12823.21 320
12824.28 312
12825.35 346
12826.42 335
12827.49 332
12828.55 323
12829.62 302
12830.69 314
12831.76 317
12832.83 301
12833.90 329
12834.97 347
12836.04 329
12837.11 317
12838.17 316
12839.24 320
12840.31 295
12841.38 312
12842.45 288
12843.52 303
12844.59 302
12845.66 314
12846.73 322
12847.80 303
12848.87 285
12849.94 305
12851.01 287
12852.08 291
12853.14 278
12854.21 286
12855.28 304
12856.35 278
12857.42 321
12858.49 283
12859.56 329
12860.63 293
12861.70 302
12862.77 311
12863.84 289
12864.91 315
12865.98 292
12867.05 296
12868.12 258
12869.19 275
12870.26 272
12871.34 264
12872.41 289
12873.48 293
12874.55 297
12875.62 304
12876.69 287
12877.76 305
12878.83 282
12879.90 306
12880.97 287
12882.04 283
12883.11 291
12884.18 297
12885.25 301
12886.33 289
12887.40 281
12888.47 289
12889.54 300
12890.61 298
12891.68 295
12892.75 275
12893.82 277
12894.89 268
12895.97 284
12897.04 262
12898.11 278
12899.18 268
12900.25 297
12901.32 285
12902.40 274
12903.47 249
12904.54 296
12905.61 297
12906.68 265
12907.75 280
12908.83 289
12909.90 262
12910.97 265
12912.04 275
12913.11 249
12914.19 289
12915.26 291
12916.33 268
12917.40 256
12918.48 275
12919.55 263
12920.62 247
12921.69 288
12922.77 256
12923.84 264
12924.91 279
12925.98 271
12927.06 261
12928.13 282
12929.20 282
12930.27 279
12931.35 291
12932.42 300
12933.49 262
12934.57 265
12935.64 262
12936.71 306
12937.79 279
12938.86 244
12939.93 276
12941.01 273
12942.08 293
12943.15 272
12944.23 248
12945.30 274
12946.37 282
12947.45 262
12948.52 257
12949.59 264
12950.67 290
12951.74 300
12952.81 262
12953.89 282
12954.96 267
12956.04 275
12957.11 285
12958.18 263
12959.26 258
12960.33 260
12961.41 251
12962.48 270
12963.55 265
12964.63 298
12965.70 252
12966.78 270
12967.85 262
12968.93 267
12970.00 268
12971.07 242
12972.15 255
12973.22 272
12974.30 290
12975.37 269
12976.45 275
12977.52 266
12978.60 261
12979.67 256
12980.75 264
12981.82 279
12982.90 288
12983.97 262
12985.05 256
12986.12 282
12987.20 284
12988.27 282
12989.35 274
12990.42 262
12991.50 291
12992.57 285
12993.65 273
12994.73 263
12995.80 259
12996.88 255
12997.95 261
12999.03 260
13000.10 264
13001.18 279
13002.25 300
13003.33 263
13004.41 264
13005.48 269
13006.56 262
13007.63 255
13008.71 303
13009.79 282
13010.86 281
13011.94 261
13013.02 281
13014.09 237
13015.17 280
13016.24 290
13017.32 273
13018.40 257
13019.47 264
13020.55 268
13021.63 288
13022.70 283
13023.78 256
13024.86 299
13025.93 272
13027.01 316
13028.09 293
13029.16 282
13030.24 268
13031.32 264
13032.40 254
13033.47 283
13034.55 268
13035.63 296
13036.70 286
13037.78 278
13038.86 295
13039.94 292
13041.01 294
13042.09 279
13043.17 272
13044.25 288
13045.32 285
13046.40 253
13047.48 281
13048.56 305
13049.63 281
13050.71 259
13051.79 285
13052.87 280
13053.95 277
13055.02 275
13056.10 276
13057.18 265
13058.26 264
13059.34 250
13060.41 253
13061.49 240
13062.57 246
13063.65 256
13064.73 255
13065.81 275
13066.88 249
13067.96 243
13069.04 263
13070.12 282
13071.20 270
13072.28 255
13073.36 251
13074.43 275
13075.51 256
13076.59 255
13077.67 284
13078.75 268
13079.83 254
13080.91 263
13081.99 300
13083.07 268
13084.15 294
13085.23 257
13086.30 266
13087.38 255
13088.46 274
13089.54 270
13090.62 271
13091.70 262
13092.78 266
13093.86 280
13094.94 288
13096.02 274
13097.10 260
13098.18 288
13099.26 255
13100.34 258
13101.42 259
13102.50 266
13103.58 243
13104.66 265
13105.74 267
13106.82 242
13107.90 242
13108.98 250
13110.06 263
13111.14 261
13112.22 251
13113.30 222
13114.38 280
13115.46 276
13116.54 252
13117.62 254
13118.70 270
13119.78 260
13120.86 267
13121.95 268
13123.03 263
13124.11 242
13125.19 246
13126.27 276
13127.35 239
13128.43 254
13129.51 258
13130.59 256
13131.67 246
13132.76 251
13133.84 253
13134.92 298
13136.00 281
13137.08 287
13138.16 259
13139.24 234
13140.32 259
13141.41 252
13142.49 258
13143.57 238
13144.65 247
13145.73 251
13146.81 269
13147.90 260
13148.98 260
13150.06 242
13151.14 271
13152.22 223
13153.31 245
13154.39 265
13155.47 258
13156.55 260
13157.63 267
13158.72 255
13159.80 247
13160.88 263
13161.96 247
13163.05 258
13164.13 234
13165.21 240
13166.29 251
13167.38 266
13168.46 258
13169.54 254
13170.62 276
13171.71 258
13172.79 264
13173.87 277
13174.96 270
13176.04 257
13177.12 272
13178.20 260
13179.29 272
13180.37 244
13181.45 283
13182.54 259
13183.62 292
13184.70 256
13185.79 253
13186.87 256
13187.95 257
13189.04 249
13190.12 268
13191.20 259
13192.29 258
13193.37 275
13194.46 255
13195.54 275
13196.62 274
13197.71 251
13198.79 268
13199.88 281
13200.96 256
13202.04 278
13203.13 264
13204.21 276
13205.30 241
13206.38 280
13207.46 261
13208.55 258
13209.63 244
13210.72 254
13211.80 222
13212.89 247
13213.97 246
13215.05 254
13216.14 260
13217.22 249
13218.31 265
13219.39 260
13220.48 248
13221.56 243
13222.65 266
13223.73 272
13224.82 266
13225.90 274
13226.99 266
13228.07 250
13229.16 233
13230.24 249
13231.33 265
13232.41 262
13233.50 251
13234.58 260
13235.67 264
13236.76 257
13237.84 228
13238.93 245
13240.01 248
13241.10 256
13242.18 252
13243.27 240
13244.35 236
13245.44 259
13246.53 275
13247.61 258
13248.70 253
13249.78 250
13250.87 291
13251.96 252
13253.04 241
13254.13 247
13255.21 278
13256.30 271
13257.39 270
13258.47 275
13259.56 255
13260.65 260
13261.73 264
13262.82 238
13263.91 234
13264.99 261
13266.08 255
13267.17 248
13268.25 276
13269.34 254
13270.43 261
13271.51 293
13272.60 267
13273.69 277
13274.77 232
13275.86 267
13276.95 253
13278.04 278
13279.12 259
13280.21 269
13281.30 290
13282.38 252
13283.47 252
13284.56 277
13285.65 293
13286.73 262
13287.82 276
13288.91 277
13290.00 244
13291.08 261
13292.17 293
13293.26 281
13294.35 268
13295.44 277
13296.52 287
13297.61 266
13298.70 273
13299.79 270
13300.88 274
13301.96 279
13303.05 284
13304.14 300
13305.23 264
13306.32 292
13307.41 287
13308.49 287
13309.58 281
13310.67 269
13311.76 279
13312.85 274
13313.94 272
13315.02 291
13316.11 279
13317.20 263
13318.29 273
13319.38 263
13320.47 284
13321.56 269
13322.65 277
13323.74 258
13324.82 281
13325.91 276
13327.00 275
13328.09 307
13329.18 271
13330.27 263
13331.36 247
13332.45 260
13333.54 276
13334.63 277
13335.72 268
13336.81 280
13337.90 276
13338.99 295
13340.08 282
13341.17 273
13342.26 253
13343.35 262
13344.44 299
13345.53 277
13346.61 287
13347.70 273
13348.79 298
13349.89 295
13350.98 298
13352.07 273
13353.16 315
13354.25 302
13355.34 317
13356.43 277
13357.52 287
13358.61 301
13359.70 270
13360.79 299
13361.88 276
13362.97 292
13364.06 299
13365.15 323
13366.24 312
13367.33 280
13368.42 285
13369.51 291
13370.60 291
13371.70 284
13372.79 271
13373.88 284
13374.97 257
13376.06 267
13377.15 271
13378.24 270
13379.33 269
13380.43 283
13381.52 271
13382.61 263
13383.70 257
13384.79 288
13385.88 272
13386.97 251
13388.07 254
13389.16 253
13390.25 235
13391.34 256
13392.43 274
13393.52 262
13394.62 271
13395.71 275
13396.80 280
13397.89 294
13398.98 295
13400.08 275
13401.17 280
13402.26 282
13403.35 267
13404.45 263
13405.54 270
13406.63 268
13407.72 242
13408.82 261
13409.91 251
13411.00 269
13412.09 251
13413.19 245
13414.28 273
13415.37 292
13416.46 290
13417.56 257
13418.65 279
13419.74 265
13420.84 272
13421.93 255
13423.02 285
13424.11 267
13425.21 251
13426.30 271
13427.39 254
13428.49 280
13429.58 268
13430.67 278
13431.77 274
13432.86 279
13433.95 254
13435.05 270
13436.14 305
13437.24 308
13438.33 259
13439.42 267
13440.52 299
13441.61 295
13442.70 267
13443.80 278
13444.89 282
13445.99 279
13447.08 281
13448.17 292
13449.27 294
13450.36 282
13451.46 272
13452.55 271
13453.64 286
13454.74 284
13455.83 304
13456.93 295
13458.02 302
13459.12 263
13460.21 278
13461.31 263
13462.40 283
13463.50 312
13464.59 285
13465.69 305
13466.78 308
13467.87 284
13468.97 310
13470.06 297
13471.16 266
13472.25 282
13473.35 299
13474.44 273
13475.54 264
13476.64 288
13477.73 286
13478.83 310
13479.92 307
13481.02 332
13482.11 303
13483.21 277
13484.30 289
13485.40 316
13486.49 329
13487.59 312
13488.69 298
13489.78 337
13490.88 311
13491.97 318
13493.07 337
13494.17 321
13495.26 319
13496.36 323
13497.45 357
13498.55 331
13499.65 345
13500.74 347
13501.84 353
13502.93 291
13504.03 298
13505.13 308
13506.22 328
13507.32 287
13508.42 294
13509.51 294
13510.61 316
13511.71 299
13512.80 292
13513.90 292
13515.00 296
13516.09 288
13517.19 276
13518.29 291
13519.38 273
13520.48 269
13521.58 290
13522.68 276
13523.77 266
13524.87 304
13525.97 277
13527.06 274
13528.16 278
13529.26 261
13530.36 279
13531.45 262
13532.55 248
13533.65 275
13534.75 279
13535.84 266
13536.94 255
13538.04 266
13539.14 273
13540.23 258
13541.33 258
13542.43 249
13543.53 243
13544.63 266
13545.72 266
13546.82 274
13547.92 253
13549.02 254
13550.12 252
13551.22 297
13552.31 242
13553.41 256
13554.51 257
13555.61 287
13556.71 253
13557.81 253
13558.90 254
13560.00 258
13561.10 266
13562.20 261
13563.30 273
13564.40 249
13565.50 247
13566.60 278
13567.69 272
13568.79 255
13569.89 269
13570.99 242
13572.09 275
13573.19 275
13574.29 247
13575.39 269
13576.49 250
13577.59 258
13578.69 260
13579.79 270
13580.89 257
13581.98 256
13583.08 258
13584.18 222
13585.28 245
13586.38 257
13587.48 278
13588.58 260
13589.68 268
13590.78 269
13591.88 274
13592.98 280
13594.08 267
13595.18 286
13596.28 279
13597.38 239
13598.48 242
13599.58 256
13600.68 291
13601.78 271
13602.88 264
13603.98 250
13605.08 261
13606.18 255
13607.29 262
13608.39 263
13609.49 255
13610.59 262
13611.69 269
13612.79 288
13613.89 249
13614.99 243
13616.09 260
13617.19 267
13618.29 272
13619.39 270
13620.50 265
13621.60 257
13622.70 258
13623.80 292
13624.90 274
13626.00 253
13627.10 248
13628.20 255
13629.31 272
13630.41 229
13631.51 248
13632.61 260
13633.71 270
13634.81 250
13635.91 259
13637.02 278
13638.12 270
13639.22 254
13640.32 275
13641.42 277
13642.53 249
13643.63 272
13644.73 274
13645.83 268
13646.93 241
13648.04 271
13649.14 293
13650.24 296
13651.34 252
13652.45 264
13653.55 264
13654.65 251
13655.75 240
13656.85 268
13657.96 282
13659.06 266
13660.16 266
13661.27 254
13662.37 282
13663.47 278
13664.57 270
13665.68 308
13666.78 274
13667.88 263
13668.99 272
13670.09 296
13671.19 246
13672.29 269
13673.40 287
13674.50 288
13675.60 283
13676.71 277
13677.81 275
13678.91 294
13680.02 288
13681.12 245
13682.23 276
13683.33 282
13684.43 267
13685.54 288
13686.64 278
13687.74 290
13688.85 267
13689.95 291
13691.06 327
13692.16 281
13693.26 309
13694.37 313
13695.47 334
13696.58 302
13697.68 307
13698.78 320
13699.89 315
13700.99 308
13702.10 361
13703.20 365
13704.31 352
13705.41 366
13706.51 364
13707.62 361
13708.72 362
13709.83 357
13710.93 373
13712.04 355
13713.14 328
13714.25 310
13715.35 328
13716.46 347
13717.56 326
13718.67 313
13719.77 291
13720.88 307
13721.98 338
13723.09 339
13724.19 325
13725.30 287
13726.40 293
13727.51 302
13728.61 262
13729.72 294
13730.83 312
13731.93 318
13733.04 311
13734.14 297
13735.25 294
13736.35 298
13737.46 271
13738.57 285
13739.67 321
13740.78 312
13741.88 291
13742.99 315
13744.09 283
13745.20 294
13746.31 280
13747.41 276
13748.52 302
13749.63 301
13750.73 308
13751.84 289
13752.94 314
13754.05 293
13755.16 301
13756.26 310
13757.37 290
13758.48 312
13759.58 314
13760.69 320
13761.80 327
13762.90 312
13764.01 310
13765.12 312
13766.22 316
13767.33 302
13768.44 302
13769.55 308
13770.65 290
13771.76 306
13772.87 289
13773.97 278
13775.08 258
13776.19 311
13777.30 293
13778.40 303
13779.51 283
13780.62 271
13781.73 282
13782.83 305
13783.94 297
13785.05 260
13786.16 271
13787.26 293
13788.37 265
13789.48 265
13790.59 274
13791.70 264
13792.80 293
13793.91 265
13795.02 273
13796.13 271
13797.24 259
13798.35 276
13799.45 277
13800.56 291
13801.67 273
13802.78 301
13803.89 291
13805.00 281
13806.10 287
13807.21 273
13808.32 291
13809.43 283
13810.54 270
13811.65 262
13812.76 274
13813.86 296
13814.97 307
13816.08 265
13817.19 295
13818.30 290
13819.41 265
13820.52 246
13821.63 265
13822.74 291
13823.85 272
13824.96 262
13826.06 273
13827.17 273
13828.28 237
13829.39 263
13830.50 257
13831.61 287
13832.72 277
13833.83 272
13834.94 273
13836.05 273
13837.16 270
13838.27 273
13839.38 292
13840.49 279
13841.60 254
13842.71 277
13843.82 261
13844.93 262
13846.04 249
13847.15 268
13848.26 273
13849.37 276
13850.48 280
13851.59 281
13852.70 266
13853.81 267
13854.92 257
13856.03 262
13857.14 244
13858.25 238
13859.37 247
13860.48 267
13861.59 258
13862.70 232
13863.81 279
13864.92 282
13866.03 268
13867.14 251
13868.25 251
13869.36 284
13870.47 257
13871.59 255
13872.70 278
13873.81 263
13874.92 264
13876.03 287
13877.14 289
13878.25 282
13879.36 275
13880.48 279
13881.59 300
13882.70 275
13883.81 274
13884.92 267
13886.03 277
13887.15 278
13888.26 279
13889.37 291
13890.48 304
13891.59 297
13892.71 265
13893.82 275
13894.93 273
13896.04 273
13897.15 287
13898.27 265
13899.38 279
13900.49 290
13901.60 304
13902.72 277
13903.83 256
13904.94 272
13906.05 274
13907.17 281
13908.28 253
13909.39 273
13910.50 250
13911.62 270
13912.73 256
13913.84 259
13914.95 262
13916.07 235
13917.18 253
13918.29 270
13919.41 250
13920.52 252
13921.63 279
13922.75 261
13923.86 240
13924.97 245
13926.09 260
13927.20 253
13928.31 246
13929.43 257
13930.54 255
13931.65 267
13932.77 238
13933.88 241
13934.99 258
13936.11 259
13937.22 230
13938.34 244
13939.45 262
13940.56 253
13941.68 262
13942.79 262
13943.91 247
13945.02 247
13946.13 246
13947.25 260
13948.36 247
13949.48 243
13950.59 260
13951.70 255
13952.82 243
13953.93 238
13955.05 243
13956.16 258
13957.28 257
13958.39 259
13959.51 251
13960.62 248
13961.74 269
13962.85 239
13963.97 239
13965.08 270
13966.20 253
13967.31 246
13968.43 289
13969.54 263
13970.66 270
13971.77 244
13972.89 257
13974.00 242
13975.12 251
13976.23 267
13977.35 248
13978.46 250
13979.58 232
13980.69 255
13981.81 260
13982.92 228
13984.04 243
13985.16 248
13986.27 229
13987.39 216
13988.50 227
13989.62 248
13990.74 252
13991.85 223
13992.97 237
13994.08 257
13995.20 231
13996.32 241
13997.43 238
13998.55 268
13999.66 216
14000.78 227
14001.90 247
14003.01 266
14004.13 254
14005.25 236
14006.36 256
14007.48 232
14008.60 239
14009.71 275
14010.83 250
14011.95 213
14013.06 245
14014.18 240
14015.30 236
14016.41 216
14017.53 247
14018.65 294
14019.76 242
14020.88 242
14022.00 238
14023.12 257
14024.23 248
14025.35 265
14026.47 267
14027.59 251
14028.70 247
14029.82 262
14030.94 233
14032.06 270
14033.17 227
14034.29 239
14035.41 259
14036.53 261
14037.64 244
14038.76 246
14039.88 271
14041.00 265
14042.11 257
14043.23 262
14044.35 289
14045.47 264
14046.59 267
14047.71 268
14048.82 273
14049.94 262
14051.06 275
14052.18 256
14053.30 262
14054.42 260
14055.53 273
14056.65 271
14057.77 268
14058.89 275
14060.01 258
14061.13 258
14062.25 259
14063.36 266
14064.48 305
14065.60 306
14066.72 272
14067.84 288
14068.96 312
14070.08 278
14071.20 277
14072.32 317
14073.44 295
14074.55 271
14075.67 285
14076.79 289
14077.91 303
14079.03 263
14080.15 267
14081.27 302
14082.39 305
14083.51 347
14084.63 337
14085.75 327
14086.87 318
14087.99 319
14089.11 318
14090.23 300
14091.35 308
14092.47 326
14093.59 319
14094.71 327
14095.83 328
14096.95 322
14098.07 346
14099.19 326
14100.31 304
14101.43 284
14102.55 293
14103.67 301
14104.79 278
14105.91 277
14107.03 261
14108.15 260
14109.27 272
14110.39 264
14111.51 255
14112.64 258
14113.76 253
14114.88 266
14116.00 266
14117.12 268
14118.24 276
14119.36 260
14120.48 268
14121.60 259
14122.72 268
14123.85 237
14124.97 257
14126.09 252
14127.21 259
14128.33 240
14129.45 236
14130.57 246
14131.70 278
14132.82 262
14133.94 251
14135.06 227
14136.18 273
14137.30 238
14138.43 228
14139.55 256
14140.67 234
14141.79 232
14142.91 251
14144.03 258
14145.16 246
14146.28 244
14147.40 266
14148.52 232
14149.65 262
14150.77 251
14151.89 274
14153.01 253
14154.13 269
14155.26 237
14156.38 250
14157.50 257
14158.62 264
14159.75 281
14160.87 217
14161.99 228
14163.12 245
14164.24 262
14165.36 271
14166.48 242
14167.61 248
14168.73 244
14169.85 249
14170.98 246
14172.10 239
14173.22 237
14174.35 241
14175.47 241
14176.59 237
14177.72 237
14178.84 266
14179.96 272
14181.09 236
14182.21 238
14183.33 229
14184.46 221
14185.58 243
14186.70 233
14187.83 227
14188.95 220
14190.07 253
14191.20 252
14192.32 255
14193.45 232
14194.57 225
14195.69 255
14196.82 254
14197.94 233
14199.07 248
14200.19 240
14201.32 244
14202.44 271
14203.56 241
14204.69 212
14205.81 226
14206.94 239
14208.06 229
14209.19 226
14210.31 205
14211.44 215
14212.56 227
14213.69 245
14214.81 219
14215.93 230
14217.06 226
14218.18 228
14219.31 254
14220.43 220
14221.56 235
14222.68 229
14223.81 228
14224.94 228
14226.06 239
14227.19 229
14228.31 225
14229.44 215
14230.56 253
14231.69 243
14232.81 213
14233.94 241
14235.06 215
14236.19 232
14237.32 273
14238.44 266
14239.57 239
14240.69 248
14241.82 249
14242.94 258
14244.07 234
14245.20 228
14246.32 230
14247.45 221
14248.57 216
14249.70 238
14250.83 220
14251.95 230
14253.08 244
14254.21 217
14255.33 220
14256.46 241
14257.59 231
14258.71 221
14259.84 242
14260.97 233
14262.09 232
14263.22 243
14264.35 235
14265.47 229
14266.60 206
14267.73 244
14268.85 253
14269.98 241
14271.11 208
14272.23 243
14273.36 205
14274.49 200
14275.62 202
14276.74 217
14277.87 210
14279.00 211
14280.12 211
14281.25 213
14282.38 216
14283.51 226
14284.63 241
14285.76 207
14286.89 223
14288.02 235
14289.15 242
14290.27 226
14291.40 218
14292.53 210
14293.66 232
14294.78 223
14295.91 223
14297.04 224
14298.17 227
14299.30 222
14300.42 220
14301.55 249
14302.68 232
14303.81 236
14304.94 210
14306.07 241
14307.19 222
14308.32 208
14309.45 207
14310.58 203
14311.71 219
14312.84 203
14313.97 194
14315.10 221
14316.22 233
14317.35 220
14318.48 216
14319.61 195
14320.74 224
14321.87 203
14323.00 222
14324.13 241
14325.26 231
14326.39 206
14327.51 233
14328.64 218
14329.77 222
14330.90 226
14332.03 243
14333.16 226
14334.29 215
14335.42 215
14336.55 203
14337.68 204
14338.81 212
14339.94 207
14341.07 208
14342.20 216
14343.33 227
14344.46 239
14345.59 198
14346.72 197
14347.85 222
14348.98 218
14350.11 210
14351.24 221
14352.37 223
14353.50 222
14354.63 204
14355.76 209
14356.89 230
14358.02 215
14359.15 221
14360.28 211
14361.41 227
14362.54 231
14363.67 208
14364.80 208
14365.94 231
14367.07 210
14368.20 223
14369.33 211
14370.46 196
14371.59 202
14372.72 223
14373.85 229
14374.98 197
14376.11 226
14377.25 210
14378.38 212
14379.51 222
14380.64 230
14381.77 217
14382.90 197
14384.03 221
14385.16 229
14386.30 230
14387.43 208
14388.56 188
14389.69 206
14390.82 213
14391.95 225
14393.09 212
14394.22 211
14395.35 236
14396.48 201
14397.61 207
14398.75 196
14399.88 219
14401.01 216
14402.14 229
14403.27 209
14404.41 210
14405.54 225
14406.67 223
14407.80 212
14408.94 208
14410.07 201
14411.20 202
14412.33 220
14413.47 192
14414.60 209
14415.73 227
14416.87 225
14418.00 214
14419.13 217
14420.26 221
14421.40 214
14422.53 231
14423.66 215
14424.80 215
14425.93 200
14427.06 213
14428.20 231
14429.33 204
14430.46 206
14431.59 234
14432.73 231
14433.86 237
14435.00 196
14436.13 212
14437.26 234
14438.40 240
14439.53 232
14440.66 208
14441.80 220
14442.93 229
14444.06 234
14445.20 220
14446.33 214
14447.47 226
14448.60 225
14449.73 229
14450.87 234
14452.00 222
14453.14 245
14454.27 236
14455.41 219
14456.54 216
14457.67 211
14458.81 246
14459.94 216
14461.08 215
14462.21 226
14463.35 215
14464.48 209
14465.62 213
14466.75 221
14467.89 241
14469.02 246
14470.15 215
14471.29 226
14472.42 218
14473.56 205
14474.69 226
14475.83 240
14476.96 234
14478.10 241
14479.24 242
14480.37 222
14481.51 248
14482.64 234
14483.78 231
14484.91 228
14486.05 210
14487.18 233
14488.32 247
14489.45 248
14490.59 239
14491.73 236
14492.86 238
14494.00 258
14495.13 250
14496.27 235
14497.40 245
14498.54 225
14499.68 263
14500.81 247
14501.95 254
14503.08 245
14504.22 252
14505.36 262
14506.49 242
14507.63 259
14508.77 261
14509.90 265
14511.04 286
14512.18 278
14513.31 284
14514.45 249
14515.58 268
14516.72 275
14517.86 278
14519.00 280
14520.13 253
14521.27 246
14522.41 266
14523.54 265
14524.68 255
14525.82 246
14526.95 256
14528.09 243
14529.23 235
14530.37 264
14531.50 238
14532.64 251
14533.78 244
14534.91 233
14536.05 247
14537.19 209
14538.33 234
14539.46 243
14540.60 241
14541.74 217
14542.88 229
14544.02 215
14545.15 259
14546.29 201
14547.43 201
14548.57 232
14549.70 233
14550.84 204
14551.98 205
14553.12 227
14554.26 220
14555.39 228
14556.53 197
14557.67 220
14558.81 233
14559.95 245
14561.09 248
14562.22 201
14563.36 221
14564.50 224
14565.64 230
14566.78 222
14567.92 225
14569.06 228
14570.20 243
14571.33 229
14572.47 231
14573.61 227
14574.75 202
14575.89 215
14577.03 213
14578.17 251
14579.31 235
14580.45 224
14581.59 238
14582.72 232
14583.86 225
14585.00 212
14586.14 236
14587.28 224
14588.42 235
14589.56 237
14590.70 222
14591.84 213
14592.98 200
14594.12 203
14595.26 217
14596.40 218
14597.54 215
14598.68 228
14599.82 245
14600.96 216
14602.10 224
14603.24 232
14604.38 250
14605.52 214
14606.66 238
14607.80 240
14608.94 217
14610.08 221
14611.22 239
14612.36 234
14613.50 224
14614.64 234
14615.78 216
14616.92 240
14618.06 225
14619.20 238
14620.34 238
14621.49 238
14622.63 232
14623.77 233
14624.91 237
14626.05 226
14627.19 218
14628.33 226
14629.47 223
14630.61 204
14631.75 244
14632.90 237
14634.04 216
14635.18 230
14636.32 231
14637.46 219
14638.60 217
14639.74 209
14640.88 222
14642.03 224
14643.17 225
14644.31 223
14645.45 227
14646.59 229
14647.73 219
14648.88 230
14650.02 242
14651.16 205
14652.30 205
14653.44 220
14654.59 204
14655.73 228
14656.87 209
14658.01 214
14659.16 198
14660.30 223
14661.44 195
14662.58 190
14663.72 221
14664.87 204
14666.01 218
14667.15 201
14668.29 225
14669.44 216
14670.58 200
14671.72 193
14672.87 214
14674.01 183
14675.15 206
14676.29 188
14677.44 207
14678.58 192
14679.72 194
14680.87 190
14682.01 178
14683.15 185
14684.30 209
14685.44 198
14686.58 219
14687.73 221
14688.87 214
14690.01 198
14691.16 202
14692.30 200
14693.44 223
14694.59 196
14695.73 205
14696.87 216
14698.02 192
14699.16 181
14700.30 195
14701.45 183
14702.59 190
14703.74 186
14704.88 211
14706.02 207
14707.17 198
14708.31 202
14709.46 201
14710.60 187
14711.75 195
14712.89 193
14714.03 199
14715.18 199
14716.32 178
14717.47 185
14718.61 209
14719.76 195
14720.90 185
14722.05 198
14723.19 194
14724.34 226
14725.48 211
14726.63 210
14727.77 205
14728.92 242
14730.06 224
14731.21 227
14732.35 193
14733.50 217
14734.64 216
14735.79 211
14736.93 213
14738.08 218
14739.22 219
14740.37 209
14741.51 213
14742.66 197
14743.80 225
14744.95 227
14746.09 201
14747.24 205
14748.39 200
14749.53 209
14750.68 207
14751.82 203
14752.97 207
14754.11 174
14755.26 198
14756.41 207
14757.55 210
14758.70 189
14759.85 217
14760.99 194
14762.14 193
14763.28 179
14764.43 211
14765.58 203
14766.72 203
14767.87 210
14769.02 194
14770.16 207
14771.31 183
14772.46 200
14773.60 211
14774.75 187
14775.90 191
14777.04 197
14778.19 219
14779.34 188
14780.48 203
14781.63 210
14782.78 182
14783.92 197
14785.07 207
14786.22 215
14787.37 205
14788.51 182
14789.66 179
14790.81 200
14791.96 200
14793.10 184
14794.25 209
14795.40 217
14796.54 191
14797.69 181
14798.84 199
14799.99 188
14801.14 198
14802.28 204
14803.43 199
14804.58 191
14805.73 202
14806.88 197
14808.02 212
14809.17 186
14810.32 182
14811.47 204
14812.62 185
14813.76 182
14814.91 213
14816.06 198
14817.21 203
14818.36 180
14819.51 178
14820.65 197
14821.80 210
14822.95 187
14824.10 202
14825.25 194
14826.40 193
14827.55 201
14828.69 203
14829.84 189
14830.99 192
14832.14 201
14833.29 202
14834.44 197
14835.59 211
14836.74 183
14837.89 208
14839.04 195
14840.19 192
14841.33 183
14842.48 190
14843.63 182
14844.78 190
14845.93 193
14847.08 204
14848.23 198
14849.38 209
14850.53 207
14851.68 210
14852.83 192
14853.98 217
14855.13 180
14856.28 188
14857.43 208
14858.58 186
14859.73 187
14860.88 187
14862.03 148
14863.18 182
14864.33 174
14865.48 191
14866.63 192
14867.78 166
14868.93 189
14870.08 190
14871.23 192
14872.38 200
14873.53 189
14874.68 182
14875.83 191
14876.98 196
14878.14 212
14879.29 222
14880.44 198
14881.59 190
14882.74 186
14883.89 200
14885.04 195
14886.19 194
14887.34 220
14888.49 191
14889.64 211
14890.80 173
14891.95 186
14893.10 198
14894.25 197
14895.40 190
14896.55 179
14897.70 206
14898.86 175
14900.01 195
14901.16 187
14902.31 168
14903.46 203
14904.61 175
14905.77 199
14906.92 191
14908.07 169
14909.22 188
14910.37 197
14911.53 193
14912.68 187
14913.83 179
14914.98 194
14916.13 202
14917.29 199
14918.44 195
14919.59 183
14920.74 176
14921.90 167
14923.05 183
14924.20 167
14925.35 194
14926.51 184
14927.66 187
14928.81 182
14929.96 187
14931.12 172
14932.27 191
14933.42 158
14934.57 193
14935.73 202
14936.88 199
14938.03 186
14939.19 185
14940.34 208
14941.49 180
14942.65 183
14943.80 173
14944.95 189
14946.11 170
14947.26 192
14948.41 189
14949.57 187
14950.72 189
14951.87 178
14953.03 175
14954.18 176
14955.33 179
14956.49 217
14957.64 195
14958.80 212
14959.95 184
14961.10 183
14962.26 192
14963.41 183
14964.57 199
14965.72 192
14966.87 206
14968.03 193
14969.18 207
14970.34 172
14971.49 179
14972.65 178
14973.80 196
14974.95 205
14976.11 217
14977.26 172
14978.42 179
14979.57 188
14980.73 184
14981.88 209
14983.04 189
14984.19 176
14985.35 175
14986.50 192
14987.66 170
14988.81 180
14989.97 182
14991.12 189
14992.28 178
14993.43 185
14994.59 195
14995.74 180
14996.90 195
14998.05 185
14999.21 194
15000.36 179
15001.52 211
15002.67 193
15003.83 187
15004.99 177
15006.14 188
15007.30 184
15008.45 183
15009.61 187
15010.76 194
15011.92 181
15013.08 179
15014.23 215
15015.39 186
15016.54 185
15017.70 181
15018.86 200
15020.01 198
15021.17 175
15022.32 187
15023.48 187
15024.64 172
15025.79 190
15026.95 195
15028.11 193
15029.26 199
15030.42 166
15031.58 197
15032.73 195
15033.89 200
15035.05 184
15036.20 172
15037.36 173
15038.52 179
15039.67 190
15040.83 188
15041.99 178
15043.15 196
15044.30 194
15045.46 190
15046.62 172
15047.77 201
15048.93 178
15050.09 183
15051.25 184
15052.40 168
15053.56 194
15054.72 186
15055.88 208
15057.03 166
15058.19 186
15059.35 179
15060.51 184
15061.66 188
15062.82 206
15063.98 204
15065.14 179
15066.30 167
15067.45 174
15068.61 192
15069.77 178
15070.93 183
15072.09 151
15073.24 179
15074.40 180
15075.56 176
15076.72 170
15077.88 186
15079.04 166
15080.20 176
15081.35 188
15082.51 173
15083.67 192
15084.83 185
15085.99 175
15087.15 189
15088.31 189
15089.46 200
15090.62 197
15091.78 180
15092.94 170
15094.10 178
15095.26 185
15096.42 195
15097.58 205
15098.74 164
15099.90 169
15101.06 174
15102.22 180
15103.37 197
15104.53 177
15105.69 183
15106.85 185
15108.01 187
15109.17 195
15110.33 190
15111.49 168
15112.65 202
15113.81 214
15114.97 202
15116.13 189
15117.29 179
15118.45 188
15119.61 183
15120.77 177
15121.93 199
15123.09 162
15124.25 184
15125.41 199
15126.57 167
15127.73 177
15128.89 189
15130.05 185
15131.21 176
15132.37 203
15133.53 186
15134.69 182
15135.86 173
15137.02 166
15138.18 202
15139.34 172
15140.50 183
15141.66 154
15142.82 177
15143.98 168
15145.14 166
15146.30 169
15147.46 207
15148.63 183
15149.79 193
15150.95 163
15152.11 186
15153.27 170
15154.43 173
15155.59 182
15156.75 189
15157.92 191
15159.08 198
15160.24 200
15161.40 192
15162.56 191
15163.72 182
15164.89 195
15166.05 193
15167.21 198
15168.37 194
15169.53 194
15170.69 192
15171.86 185
15173.02 202
15174.18 201
15175.34 206
15176.51 179
15177.67 183
15178.83 185
15179.99 189
15181.15 184
15182.32 196
15183.48 206
15184.64 192
15185.80 215
15186.97 187
15188.13 177
15189.29 189
15190.46 207
15191.62 203
15192.78 192
15193.94 198
15195.11 193
15196.27 185
15197.43 174
15198.60 186
15199.76 224
15200.92 185
15202.08 205
15203.25 175
15204.41 176
15205.57 189
15206.74 191
15207.90 202
15209.06 218
15210.23 196
15211.39 187
15212.56 174
15213.72 195
15214.88 194
15216.05 190
15217.21 204
15218.37 228
15219.54 211
15220.70 196
15221.87 189
15223.03 200
15224.19 210
15225.36 204
15226.52 200
15227.69 185
15228.85 196
15230.01 187
15231.18 201
15232.34 174
15233.51 200
15234.67 208
15235.84 186
15237.00 188
15238.16 186
15239.33 183
15240.49 179
15241.66 191
15242.82 204
15243.99 197
15245.15 180
15246.32 161
15247.48 192
15248.65 172
15249.81 179
15250.98 192
15252.14 182
15253.31 195
15254.47 190
15255.64 192
15256.80 194
15257.97 187
15259.13 180
15260.30 201
15261.46 177
15262.63 172
15263.80 176
15264.96 193
15266.13 185
15267.29 204
15268.46 170
15269.62 191
15270.79 198
15271.96 190
15273.12 187
15274.29 186
15275.45 179
15276.62 176
15277.79 176
15278.95 198
15280.12 178
15281.28 173
15282.45 187
15283.62 186
15284.78 169
15285.95 198
15287.12 208
15288.28 171
15289.45 185
15290.62 199
15291.78 190
15292.95 168
15294.12 200
15295.28 187
15296.45 178
15297.62 194
15298.78 187
15299.95 186
15301.12 165
15302.28 177
15303.45 173
15304.62 197
15305.78 192
15306.95 171
15308.12 159
15309.29 165
15310.45 165
15311.62 177
15312.79 193
15313.96 185
15315.12 188
15316.29 217
15317.46 174
15318.63 182
15319.79 160
15320.96 172
15322.13 183
15323.30 168
15324.46 160
15325.63 175
15326.80 170
15327.97 175
15329.14 203
15330.30 193
15331.47 186
15332.64 185
15333.81 169
15334.98 195
15336.14 183
15337.31 195
15338.48 175
15339.65 183
15340.82 196
15341.99 201
15343.16 181
15344.32 176
15345.49 196
15346.66 197
15347.83 178
15349.00 165
15350.17 166
15351.34 199
15352.51 188
15353.67 174
15354.84 170
15356.01 189
15357.18 195
15358.35 174
15359.52 179
15360.69 194
15361.86 185
15363.03 179
15364.20 165
15365.37 171
15366.54 166
15367.71 167
15368.87 200
15370.04 179
15371.21 179
15372.38 181
15373.55 190
15374.72 188
15375.89 185
15377.06 189
15378.23 184
15379.40 193
15380.57 181
15381.74 181
15382.91 181
15384.08 210
15385.25 195
15386.42 180
15387.59 174
15388.76 206
15389.93 204
15391.10 189
15392.27 175
15393.44 190
15394.62 208
15395.79 180
15396.96 173
15398.13 192
15399.30 196
15400.47 182
15401.64 200
15402.81 184
15403.98 194
15405.15 193
15406.32 174
15407.49 177
15408.66 180
15409.84 191
15411.01 194
15412.18 184
15413.35 210
15414.52 175
15415.69 189
15416.86 165
15418.03 166
15419.21 176
15420.38 173
15421.55 197
15422.72 177
15423.89 186
15425.06 184
15426.24 193
15427.41 198
15428.58 185
15429.75 168
15430.92 188
15432.09 185
15433.27 177
15434.44 185
15435.61 174
15436.78 195
15437.96 205
15439.13 195
15440.30 152
15441.47 179
15442.64 177
15443.82 186
15444.99 176
15446.16 178
15447.33 177
15448.51 168
15449.68 191
15450.85 182
15452.02 172
15453.20 181
15454.37 181
15455.54 181
15456.72 175
15457.89 153
15459.06 172
15460.23 178
15461.41 172
15462.58 191
15463.75 168
15464.93 180
15466.10 146
15467.27 176
15468.45 174
15469.62 170
15470.79 186
15471.97 180
15473.14 189
15474.31 185
15475.49 180
15476.66 195
15477.83 197
15479.01 182
15480.18 171
15481.36 187
15482.53 206
15483.70 186
15484.88 175
15486.05 176
15487.23 159
15488.40 168
15489.57 180
15490.75 168
15491.92 162
15493.10 189
15494.27 166
15495.44 198
15496.62 188
15497.79 189
15498.97 194
15500.14 162
15501.32 161
15502.49 171
15503.67 196
15504.84 196
15506.02 178
15507.19 193
15508.36 159
15509.54 183
15510.71 182
15511.89 166
15513.06 196
15514.24 190
15515.41 159
15516.59 176
15517.77 202
15518.94 183
15520.12 174
15521.29 174
15522.47 176
15523.64 168
15524.82 174
15525.99 189
15527.17 187
15528.34 172
15529.52 159
15530.69 171
15531.87 187
15533.05 175
15534.22 204
15535.40 179
15536.57 165
15537.75 170
15538.93 173
15540.10 160
15541.28 196
15542.45 186
15543.63 191
15544.81 189
15545.98 179
15547.16 161
15548.33 180
15549.51 174
15550.69 175
15551.86 196
15553.04 199
15554.22 177
15555.39 174
15556.57 186
15557.75 160
15558.92 174
15560.10 193
15561.28 196
15562.45 187
15563.63 181
15564.81 182
15565.99 180
15567.16 186
15568.34 191
15569.52 195
15570.69 182
15571.87 174
15573.05 188
15574.23 171
15575.40 153
15576.58 177
15577.76 178
15578.93 174
15580.11 179
15581.29 189
15582.47 190
15583.65 172
15584.82 179
15586.00 189
15587.18 190
15588.36 189
15589.53 195
15590.71 174
15591.89 182
15593.07 156
15594.25 202
15595.42 173
15596.60 194
15597.78 174
15598.96 190
15600.14 193
15601.32 188
15602.49 181
15603.67 172
15604.85 193
15606.03 200
15607.21 201
15608.39 206
15609.56 212
15610.74 195
15611.92 207
15613.10 175
15614.28 177
15615.46 174
15616.64 186
15617.82 192
15619.00 203
15620.17 203
15621.35 203
15622.53 206
15623.71 201
15624.89 215
15626.07 209
15627.25 210
15628.43 168
15629.61 173
15630.79 207
15631.97 190
15633.15 200
15634.33 208
15635.51 184
15636.69 197
15637.87 212
15639.05 217
15640.22 209
15641.40 202
15642.58 229
15643.76 211
15644.94 219
15646.12 203
15647.30 195
15648.48 210
15649.66 199
15650.85 198
15652.03 205
15653.21 217
15654.39 181
15655.57 217
15656.75 200
15657.93 193
15659.11 214
15660.29 217
15661.47 209
15662.65 203
15663.83 198
15665.01 187
15666.19 202
15667.37 211
15668.55 212
15669.73 196
15670.92 198
15672.10 200
15673.28 209
15674.46 198
15675.64 203
15676.82 201
15678.00 214
15679.18 198
15680.36 196
15681.55 205
15682.73 199
15683.91 181
15685.09 181
15686.27 214
15687.45 195
15688.63 184
15689.82 190
15691.00 210
15692.18 202
15693.36 188
15694.54 197
15695.73 216
15696.91 186
15698.09 170
15699.27 159
15700.45 190
15701.64 201
15702.82 196
15704.00 189
15705.18 209
15706.36 207
15707.55 188
15708.73 198
15709.91 197
15711.09 205
15712.28 207
15713.46 207
15714.64 194
15715.82 206
15717.01 198
15718.19 209
15719.37 218
15720.55 228
15721.74 211
15722.92 213
15724.10 199
15725.29 223
15726.47 194
15727.65 221
15728.84 194
15730.02 229
15731.20 213
15732.39 187
15733.57 199
15734.75 195
15735.94 219
15737.12 206
15738.30 201
15739.49 191
15740.67 218
15741.85 211
15743.04 204
15744.22 189
15745.40 223
15746.59 211
15747.77 215
15748.96 212
15750.14 197
15751.32 201
15752.51 208
15753.69 194
15754.88 201
15756.06 213
15757.24 237
15758.43 213
15759.61 181
15760.80 175
15761.98 192
15763.17 200
15764.35 195
15765.53 214
15766.72 210
15767.90 200
15769.09 194
15770.27 190
15771.46 205
15772.64 202
15773.83 211
15775.01 199
15776.20 193
15777.38 195
15778.57 185
15779.75 175
15780.94 194
15782.12 181
15783.31 210
15784.49 198
15785.68 181
15786.86 187
15788.05 183
15789.23 169
15790.42 175
15791.60 180
15792.79 192
15793.98 172
15795.16 159
15796.35 174
15797.53 169
15798.72 188
15799.90 171
15801.09 202
15802.28 172
15803.46 169
15804.65 195
15805.83 187
15807.02 187
15808.21 176
15809.39 190
15810.58 178
15811.76 189
15812.95 174
15814.14 211
15815.32 203
15816.51 177
15817.70 168
15818.88 174
15820.07 191
15821.26 169
15822.44 149
15823.63 161
15824.82 179
15826.00 203
15827.19 190
15828.38 191
15829.56 175
15830.75 172
15831.94 199
15833.12 173
15834.31 193
15835.50 163
15836.69 185
15837.87 204
15839.06 189
15840.25 183
15841.44 161
15842.62 179
15843.81 167
15845.00 200
15846.18 194
15847.37 216
15848.56 192
15849.75 197
15850.94 168
15852.12 166
15853.31 178
15854.50 182
15855.69 185
15856.87 188
15858.06 182
15859.25 185
15860.44 177
15861.63 202
15862.81 205
15864.00 161
15865.19 199
15866.38 172
15867.57 189
15868.76 190
15869.94 195
15871.13 188
15872.32 184
15873.51 190
15874.70 194
15875.89 175
15877.08 197
15878.26 185
15879.45 197
15880.64 191
15881.83 196
15883.02 197
15884.21 178
15885.40 197
15886.59 186
15887.78 220
15888.97 209
15890.15 211
15891.34 184
15892.53 169
15893.72 176
15894.91 202
15896.10 204
15897.29 189
15898.48 177
15899.67 187
15900.86 180
15902.05 194
15903.24 191
15904.43 190
15905.62 185
15906.81 198
15908.00 194
15909.19 178
15910.38 173
15911.57 206
15912.76 198
15913.95 183
15915.14 200
15916.33 206
15917.52 174
15918.71 193
15919.90 173
15921.09 190
15922.28 190
15923.47 210
15924.66 171
15925.85 189
15927.04 177
15928.23 189
15929.42 183
15930.61 205
15931.80 197
15932.99 189
15934.18 181
15935.38 163
15936.57 176
15937.76 185
15938.95 180
15940.14 175
15941.33 175
15942.52 172
15943.71 200
15944.90 195
15946.10 192
15947.29 186
15948.48 196
15949.67 184
15950.86 183
15952.05 189
15953.24 162
15954.44 164
15955.63 175
15956.82 192
15958.01 160
15959.20 178
15960.39 173
15961.59 204
15962.78 180
15963.97 164
15965.16 175
15966.35 181
15967.55 169
15968.74 169
15969.93 163
15971.12 148
15972.31 188
15973.51 164
15974.70 172
15975.89 151
15977.08 160
15978.28 164
15979.47 181
15980.66 158
15981.85 162
15983.05 189
15984.24 185
15985.43 179
15986.62 164
15987.82 174
15989.01 165
15990.20 158
15991.40 180
15992.59 174
15993.78 155
15994.98 176
15996.17 184
15997.36 173
15998.55 160
15999.75 181
16000.94 170
16002.13 152
16003.33 163
16004.52 185
16005.72 183
16006.91 144
16008.10 164
16009.30 171
16010.49 171
16011.68 189
16012.88 184
16014.07 173
16015.26 182
16016.46 190
16017.65 179
16018.85 155
16020.04 186
16021.23 171
16022.43 159
16023.62 165
16024.82 154
16026.01 146
16027.21 158
16028.40 158
16029.59 159
16030.79 159
16031.98 152
16033.18 160
16034.37 160
16035.57 174
16036.76 177
16037.96 165
16039.15 164
16040.35 191
16041.54 179
16042.73 176
16043.93 166
16045.12 188
16046.32 164
16047.51 156
16048.71 185
16049.91 173
16051.10 195
16052.30 189
16053.49 158
16054.69 167
16055.88 164
16057.08 145
16058.27 154
16059.47 176
16060.66 175
16061.86 171
16063.05 151
16064.25 160
16065.45 151
16066.64 160
16067.84 178
16069.03 181
16070.23 157
16071.42 174
16072.62 155
16073.82 180
16075.01 167
16076.21 166
16077.41 173
16078.60 175
16079.80 186
16080.99 163
16082.19 156
16083.39 166
16084.58 159
16085.78 149
16086.98 176
16088.17 162
16089.37 175
16090.57 198
16091.76 169
16092.96 160
16094.16 182
16095.35 177
16096.55 181
16097.75 176
16098.94 190
16100.14 171
16101.34 176
16102.53 152
16103.73 159
16104.93 190
16106.13 162
16107.32 179
16108.52 159
16109.72 161
16110.92 144
16112.11 166
16113.31 159
16114.51 154
16115.71 171
16116.90 165
16118.10 158
16119.30 165
16120.50 170
16121.69 152
16122.89 154
16124.09 169
16125.29 173
16126.49 154
16127.68 170
16128.88 145
16130.08 173
16131.28 164
16132.48 157
16133.67 142
16134.87 150
16136.07 162
16137.27 183
16138.47 179
16139.67 141
16140.86 155
16142.06 164
16143.26 177
16144.46 141
16145.66 174
16146.86 160
16148.06 167
16149.26 193
16150.45 177
16151.65 148
16152.85 180
16154.05 142
16155.25 153
16156.45 171
16157.65 151
16158.85 180
16160.05 172
16161.25 177
16162.45 162
16163.64 183
16164.84 177
16166.04 179
16167.24 154
16168.44 163
16169.64 137
16170.84 180
16172.04 160
16173.24 155
16174.44 163
16175.64 168
16176.84 196
16178.04 179
16179.24 156
16180.44 179
16181.64 173
16182.84 176
16184.04 173
16185.24 169
16186.44 180
16187.64 160
16188.84 174
16190.04 151
16191.24 133
16192.44 152
16193.64 171
16194.84 180
16196.04 171
16197.24 154
16198.44 146
16199.65 170
16200.85 175
16202.05 165
16203.25 173
16204.45 166
16205.65 176
16206.85 154
16208.05 147
16209.25 173
16210.45 150
16211.65 168
16212.86 157
16214.06 170
16215.26 153
16216.46 142
16217.66 171
16218.86 168
16220.06 178
16221.27 159
16222.47 171
16223.67 169
16224.87 160
16226.07 153
16227.27 178
16228.48 169
16229.68 168
16230.88 179
16232.08 168
16233.28 129
16234.48 138
16235.69 157
16236.89 173
16238.09 169
16239.29 177
16240.50 177
16241.70 165
16242.90 160
16244.10 159
16245.30 167
16246.51 165
16247.71 130
16248.91 154
16250.11 153
16251.32 149
16252.52 159
16253.72 153
16254.92 171
16256.13 162
16257.33 174
16258.53 162
16259.74 149
16260.94 157
16262.14 158
16263.35 179
16264.55 150
16265.75 150
16266.95 162
16268.16 176
16269.36 157
16270.56 152
16271.77 171
16272.97 179
16274.17 171
16275.38 160
16276.58 168
16277.79 178
16278.99 144
16280.19 146
16281.40 169
16282.60 177
16283.80 175
16285.01 158
16286.21 177
16287.42 185
16288.62 182
16289.82 167
16291.03 167
16292.23 187
16293.44 177
16294.64 164
16295.84 168
16297.05 149
16298.25 159
16299.46 181
16300.66 184
16301.87 159
16303.07 171
16304.27 166
16305.48 161
16306.68 188
16307.89 167
16309.09 182
16310.30 177
16311.50 184
16312.71 168
16313.91 156
16315.12 151
16316.32 161
16317.53 170
16318.73 167
16319.94 157
16321.14 154
16322.35 170
16323.55 129
16324.76 136
16325.96 169
16327.17 160
16328.38 144
16329.58 151
16330.79 156
16331.99 160
16333.20 135
16334.40 138
16335.61 164
16336.81 172
16338.02 168
16339.23 150
16340.43 159
16341.64 150
16342.84 160
16344.05 159
16345.26 171
16346.46 153
16347.67 159
16348.87 173
16350.08 146
16351.29 142
16352.49 154
16353.70 149
16354.91 151
16356.11 144
16357.32 151
16358.53 154
16359.73 166
16360.94 170
16362.15 140
16363.35 156
16364.56 151
16365.77 158
16366.97 164
16368.18 136
16369.39 156
16370.59 146
16371.80 157
16373.01 154
16374.21 151
16375.42 138
16376.63 152
16377.84 183
16379.04 153
16380.25 153
16381.46 139
16382.67 160
16383.87 158
16385.08 174
16386.29 170
16387.50 157
16388.70 168
16389.91 163
16391.12 132
16392.33 143
16393.53 138
16394.74 142
16395.95 143
16397.16 174
16398.37 162
16399.57 153
16400.78 154
16401.99 182
16403.20 158
16404.41 165
16405.62 155
16406.82 144
16408.03 139
16409.24 158
16410.45 150
16411.66 157
16412.87 144
16414.07 147
16415.28 153
16416.49 156
16417.70 153
16418.91 159
16420.12 152
16421.33 160
16422.54 160
16423.75 161
16424.95 166
16426.16 150
16427.37 134
16428.58 157
16429.79 178
16431.00 155
16432.21 177
16433.42 153
16434.63 140
16435.84 144
16437.05 169
16438.26 163
16439.47 169
16440.68 161
16441.88 150
16443.09 135
16444.30 137
16445.51 158
16446.72 165
16447.93 157
16449.14 157
16450.35 164
16451.56 164
16452.77 163
16453.98 119
16455.19 157
16456.40 159
16457.61 145
16458.82 174
16460.03 164
16461.24 160
16462.45 146
16463.67 139
16464.88 147
16466.09 163
16467.30 175
16468.51 178
16469.72 166
16470.93 165
16472.14 153
16473.35 156
16474.56 153
16475.77 157
16476.98 151
16478.19 161
16479.40 138
16480.62 145
16481.83 155
16483.04 144
16484.25 154
16485.46 145
16486.67 133
16487.88 145
16489.09 152
16490.31 136
16491.52 135
16492.73 154
16493.94 150
16495.15 151
16496.36 155
16497.57 151
16498.79 137
16500.00 176
16501.21 157
16502.42 142
16503.63 149
16504.85 147
16506.06 165
16507.27 144
16508.48 139
16509.69 135
16510.91 147
16512.12 164
16513.33 154
16514.54 141
16515.76 146
16516.97 154
16518.18 154
16519.39 148
16520.60 158
16521.82 137
16523.03 164
16524.24 153
16525.46 137
16526.67 140
16527.88 160
16529.09 170
16530.31 170
16531.52 146
16532.73 141
16533.95 145
16535.16 152
16536.37 157
16537.58 162
16538.80 153
16540.01 142
16541.22 151
16542.44 150
16543.65 125
16544.86 130
16546.08 158
16547.29 169
16548.50 153
16549.72 147
16550.93 151
16552.15 168
16553.36 154
16554.57 155
16555.79 166
16557.00 164
16558.21 146
16559.43 164
16560.64 143
16561.86 155
16563.07 154
16564.28 132
16565.50 133
16566.71 149
16567.93 139
16569.14 129
16570.36 136
16571.57 146
16572.78 152
16574.00 157
16575.21 155
16576.43 134
16577.64 158
16578.86 148
16580.07 158
16581.29 154
16582.50 133
16583.72 161
16584.93 162
16586.15 163
16587.36 173
16588.58 146
16589.79 147
16591.01 145
16592.22 143
16593.44 140
16594.65 153
16595.87 149
16597.08 162
16598.30 144
16599.51 134
16600.73 143
16601.94 157
16603.16 165
16604.37 151
16605.59 132
16606.81 155
16608.02 146
16609.24 162
16610.45 145
16611.67 139
16612.89 160
16614.10 152
16615.32 156
16616.53 141
16617.75 151
16618.97 163
16620.18 156
16621.40 159
16622.61 142
16623.83 143
16625.05 121
16626.26 161
16627.48 152
16628.70 167
16629.91 152
16631.13 149
16632.35 166
16633.56 141
16634.78 125
16636.00 138
16637.21 156
16638.43 154
16639.65 156
16640.86 142
16642.08 161
16643.30 141
16644.51 153
16645.73 150
16646.95 142
16648.17 141
16649.38 119
16650.60 160
16651.82 145
16653.03 140
16654.25 143
16655.47 148
16656.69 139
16657.90 154
16659.12 147
16660.34 133
16661.56 158
16662.77 158
16663.99 158
16665.21 136
16666.43 165
16667.65 141
16668.86 156
16670.08 155
16671.30 147
16672.52 127
16673.74 157
16674.95 156
16676.17 169
16677.39 157
16678.61 166
16679.83 152
16681.05 140
16682.26 142
16683.48 135
16684.70 146
16685.92 126
16687.14 137
16688.36 140
16689.58 133
16690.79 139
16692.01 140
16693.23 146
16694.45 143
16695.67 142
16696.89 155
16698.11 152
16699.33 163
16700.55 147
16701.76 148
16702.98 162
16704.20 133
16705.42 132
16706.64 146
16707.86 119
16709.08 162
16710.30 169
16711.52 149
16712.74 162
16713.96 158
16715.18 145
16716.40 150
16717.62 155
16718.84 155
16720.06 151
16721.28 145
16722.50 139
16723.72 152
16724.94 165
16726.16 167
16727.38 159
16728.60 158
16729.82 140
16731.04 145
16732.26 140
16733.48 147
16734.70 139
16735.92 151
16737.14 140
16738.36 129
16739.58 157
16740.80 137
16742.02 140
16743.24 138
16744.46 137
16745.68 142
16746.90 153
16748.12 151
16749.35 160
16750.57 147
16751.79 150
16753.01 137
16754.23 126
16755.45 153
16756.67 149
16757.89 153
16759.11 142
16760.33 144
16761.56 151
16762.78 162
16764.00 148
16765.22 155
16766.44 159
16767.66 149
16768.88 143
16770.11 175
16771.33 155
16772.55 138
16773.77 127
16774.99 148
16776.22 133
16777.44 140
16778.66 141
16779.88 136
16781.10 140
16782.33 141
16783.55 160
16784.77 148
16785.99 149
16787.21 146
16788.44 154
16789.66 133
16790.88 146
16792.10 132
16793.33 148
16794.55 142
16795.77 159
16796.99 152
16798.22 135
16799.44 147
16800.66 144
16801.88 136
16803.11 153
16804.33 144
16805.55 147
16806.78 154
16808.00 143
16809.22 121
16810.44 146
16811.67 144
16812.89 145
16814.11 151
16815.34 160
16816.56 143
16817.78 135
16819.01 139
16820.23 147
16821.45 140
16822.68 144
16823.90 135
16825.13 145
16826.35 159
16827.57 170
16828.80 139
16830.02 132
16831.24 144
16832.47 174
16833.69 149
16834.92 147
16836.14 160
16837.36 142
16838.59 161
16839.81 134
16841.04 134
16842.26 151
16843.48 164
16844.71 156
16845.93 141
16847.16 142
16848.38 140
16849.61 160
16850.83 145
16852.06 161
16853.28 143
16854.51 140
16855.73 161
16856.95 150
16858.18 157
16859.40 150
16860.63 156
16861.85 163
16863.08 133
16864.30 148
16865.53 144
16866.75 138
16867.98 162
16869.21 159
16870.43 135
16871.66 154
16872.88 153
16874.11 135
16875.33 141
16876.56 145
16877.78 158
16879.01 149
16880.23 162
16881.46 151
16882.69 153
16883.91 148
16885.14 151
16886.36 156
16887.59 152
16888.81 173
16890.04 164
16891.27 141
16892.49 171
16893.72 151
16894.94 137
16896.17 142
16897.40 125
16898.62 140
16899.85 128
16901.08 138
16902.30 147
16903.53 141
16904.76 151
16905.98 160
16907.21 162
16908.44 131
16909.66 157
16910.89 132
16912.12 130
16913.34 149
16914.57 124
16915.80 134
16917.02 129
16918.25 134
16919.48 129
16920.70 155
16921.93 159
16923.16 144
16924.39 149
16925.61 146
16926.84 160
16928.07 156
16929.30 132
16930.52 122
16931.75 145
16932.98 145
16934.21 141
16935.43 127
16936.66 124
16937.89 153
16939.12 157
16940.34 145
16941.57 142
16942.80 149
16944.03 143
16945.26 140
16946.48 148
16947.71 144
16948.94 137
16950.17 139
16951.40 143
16952.62 148
16953.85 159
16955.08 139
16956.31 150
16957.54 135
16958.77 141
16959.99 160
16961.22 166
16962.45 146
16963.68 149
16964.91 136
16966.14 130
16967.37 123
16968.60 143
16969.82 139
16971.05 153
16972.28 154
16973.51 143
16974.74 125
16975.97 147
16977.20 127
16978.43 155
16979.66 129
16980.89 137
16982.11 161
16983.34 150
16984.57 151
16985.80 137
16987.03 146
16988.26 144
16989.49 152
16990.72 150
16991.95 146
16993.18 136
16994.41 162
16995.64 126
16996.87 140
16998.10 142
16999.33 144
17000.56 136
17001.79 150
17003.02 131
17004.25 149
17005.48 142
17006.71 158
17007.94 137
17009.17 143
17010.40 124
17011.63 129
17012.86 166
17014.09 125
17015.32 145
17016.55 136
17017.78 131
17019.01 145
17020.25 143
17021.48 126
17022.71 130
17023.94 150
17025.17 142
17026.40 126
17027.63 124
17028.86 144
17030.09 122
17031.32 142
17032.55 137
17033.79 144
17035.02 140
17036.25 151
17037.48 142
17038.71 144
17039.94 131
17041.17 132
17042.41 130
17043.64 135
17044.87 155
17046.10 131
17047.33 134
17048.56 145
17049.80 143
17051.03 129
17052.26 137
17053.49 148
17054.72 152
17055.95 154
17057.19 131
17058.42 134
17059.65 154
17060.88 158
17062.12 166
17063.35 141
17064.58 129
17065.81 149
17067.04 126
17068.28 137
17069.51 135
17070.74 155
17071.97 133
17073.21 139
17074.44 129
17075.67 145
17076.90 136
17078.14 138
17079.37 145
17080.60 147
17081.84 157
17083.07 129
17084.30 126
17085.54 141
17086.77 145
17088.00 144
17089.23 150
17090.47 134
17091.70 133
17092.93 137
17094.17 150
17095.40 130
17096.63 142
17097.87 141
17099.10 168
17100.34 143
17101.57 136
17102.80 136
17104.04 131
17105.27 135
17106.50 151
17107.74 146
17108.97 128
17110.21 143
17111.44 133
17112.67 135
17113.91 133
17115.14 128
17116.38 134
17117.61 153
17118.84 156
17120.08 117
17121.31 140
17122.55 133
17123.78 133
17125.02 129
17126.25 134
17127.48 151
17128.72 132
17129.95 136
17131.19 139
17132.42 133
17133.66 139
17134.89 124
17136.13 122
17137.36 145
17138.60 140
17139.83 142
17141.07 127
17142.30 143
17143.54 147
17144.77 144
17146.01 147
17147.24 148
17148.48 136
17149.71 154
17150.95 137
17152.19 127
17153.42 130
17154.66 145
17155.89 156
17157.13 130
17158.36 141
17159.60 124
17160.83 138
17162.07 136
17163.31 142
17164.54 121
17165.78 138
17167.01 117
17168.25 143
17169.49 120
17170.72 108
17171.96 113
17173.19 149
17174.43 157
17175.67 134
17176.90 149
17178.14 122
17179.38 126
17180.61 142
17181.85 155
17183.09 150
17184.32 155
17185.56 119
17186.80 143
17188.03 132
17189.27 130
17190.51 122
17191.74 148
17192.98 128
17194.22 141
17195.45 151
17196.69 131
17197.93 135
17199.16 144
17200.40 145
17201.64 134
17202.88 146
17204.11 127
17205.35 140
17206.59 150
17207.83 148
17209.06 126
17210.30 136
17211.54 127
17212.78 129
17214.01 129
17215.25 124
17216.49 126
17217.73 144
17218.96 145
17220.20 143
17221.44 153
17222.68 153
17223.92 161
17225.15 130
17226.39 117
17227.63 126
17228.87 130
17230.11 136
17231.35 156
17232.58 135
17233.82 128
17235.06 148
17236.30 141
17237.54 141
17238.78 131
17240.01 146
17241.25 138
17242.49 146
17243.73 126
17244.97 142
17246.21 139
17247.45 159
17248.69 140
17249.93 123
17251.16 135
17252.40 133
17253.64 133
17254.88 139
17256.12 136
17257.36 132
17258.60 161
17259.84 141
17261.08 148
17262.32 135
17263.56 128
17264.80 129
17266.04 126
17267.28 131
17268.51 140
17269.75 137
17270.99 126
17272.23 118
17273.47 143
17274.71 125
17275.95 139
17277.19 150
17278.43 130
17279.67 136
17280.91 131
17282.15 127
17283.39 135
17284.63 143
17285.87 152
17287.11 156
17288.35 113
17289.60 142
17290.84 151
17292.08 154
17293.32 133
17294.56 125
17295.80 153
17297.04 111
17298.28 136
17299.52 128
17300.76 127
17302.00 121
17303.24 133
17304.48 147
17305.72 115
17306.96 129
17308.21 134
17309.45 139
17310.69 138
17311.93 130
17313.17 143
17314.41 132
17315.65 114
17316.89 126
17318.14 133
17319.38 138
17320.62 120
17321.86 118
17323.10 127
17324.34 136
17325.59 121
17326.83 131
17328.07 123
17329.31 148
17330.55 148
17331.79 129
17333.04 141
17334.28 139
17335.52 140
17336.76 144
17338.00 143
17339.25 140
17340.49 148
17341.73 156
17342.97 139
17344.22 132
17345.46 128
17346.70 134
17347.94 134
17349.19 119
17350.43 119
17351.67 142
17352.91 141
17354.16 127
17355.40 136
17356.64 115
17357.88 124
17359.13 137
17360.37 146
17361.61 133
17362.86 136
17364.10 136
17365.34 149
17366.58 153
17367.83 139
17369.07 150
17370.31 141
17371.56 127
17372.80 146
17374.04 139
17375.29 159
17376.53 139
17377.78 145
17379.02 147
17380.26 154
17381.51 128
17382.75 147
17383.99 120
17385.24 130
17386.48 116
17387.72 141
17388.97 144
17390.21 127
17391.46 130
17392.70 129
17393.94 126
17395.19 131
17396.43 133
17397.68 151
17398.92 137
17400.17 137
17401.41 153
17402.65 147
17403.90 111
17405.14 138
17406.39 151
17407.63 146
17408.88 146
17410.12 122
17411.37 143
17412.61 134
17413.86 125
17415.10 124
17416.35 140
17417.59 136
17418.84 148
17420.08 109
17421.33 126
17422.57 134
17423.82 141
17425.06 126
17426.31 132
17427.55 120
17428.80 150
17430.04 140
17431.29 123
17432.53 127
17433.78 123
17435.03 134
17436.27 134
17437.52 148
17438.76 138
17440.01 121
17441.25 126
17442.50 128
17443.75 136
17444.99 133
17446.24 127
17447.48 125
17448.73 139
17449.98 118
17451.22 110
17452.47 145
17453.71 150
17454.96 148
17456.21 117
17457.45 121
17458.70 131
17459.95 141
17461.19 132
17462.44 132
17463.69 127
17464.93 124
17466.18 144
17467.43 130
17468.67 125
17469.92 113
17471.17 137
17472.41 127
17473.66 144
17474.91 123
17476.15 129
17477.40 146
17478.65 134
17479.90 128
17481.14 148
17482.39 145
17483.64 137
17484.88 137
17486.13 140
17487.38 127
17488.63 124
17489.87 128
17491.12 143
17492.37 134
17493.62 146
17494.86 147
17496.11 130
17497.36 137
17498.61 130
17499.86 128
17501.10 130
17502.35 106
17503.60 125
17504.85 148
17506.10 157
17507.34 131
17508.59 111
17509.84 136
17511.09 140
17512.34 147
17513.59 138
17514.83 138
17516.08 118
17517.33 114
17518.58 143
17519.83 126
17521.08 132
17522.33 130
17523.57 142
17524.82 135
17526.07 140
17527.32 138
17528.57 124
17529.82 141
17531.07 150
17532.32 121
17533.57 137
17534.82 118
17536.06 135
17537.31 145
17538.56 132
17539.81 124
17541.06 130
17542.31 143
17543.56 131
17544.81 135
17546.06 121
17547.31 145
17548.56 134
17549.81 153
17551.06 129
17552.31 137
17553.56 125
17554.81 136
17556.06 135
17557.31 144
17558.56 120
17559.81 153
17561.06 147
17562.31 130
17563.56 119
17564.81 144
17566.06 150
17567.31 128
17568.56 122
17569.81 140
17571.06 134
17572.31 125
17573.56 130
17574.81 121
17576.06 136
17577.31 142
17578.56 140
17579.81 144
17581.06 109
17582.31 115
17583.57 123
17584.82 142
17586.07 131
17587.32 134
17588.57 133
17589.82 134
17591.07 138
17592.32 132
17593.57 132
17594.83 136
17596.08 140
17597.33 138
17598.58 137
17599.83 133
17601.08 118
17602.33 140
17603.59 140
17604.84 137
17606.09 146
17607.34 162
17608.59 124
17609.84 123
17611.10 149
17612.35 152
17613.60 134
17614.85 120
17616.10 131
17617.36 135
17618.61 131
17619.86 134
17621.11 128
17622.36 116
17623.62 149
17624.87 147
17626.12 139
17627.37 123
17628.63 123
17629.88 155
17631.13 133
17632.38 119
17633.64 120
17634.89 132
17636.14 136
17637.39 124
17638.65 133
17639.90 126
17641.15 135
17642.41 126
17643.66 142
17644.91 127
17646.17 127
17647.42 134
17648.67 130
17649.92 143
17651.18 115
17652.43 139
17653.68 138
17654.94 104
17656.19 133
17657.44 128
17658.70 137
17659.95 130
17661.21 134
17662.46 135
17663.71 128
17664.97 136
17666.22 116
17667.47 138
17668.73 126
17669.98 119
17671.24 120
17672.49 152
17673.74 126
17675.00 116
17676.25 136
17677.51 124
17678.76 135
17680.02 136
17681.27 136
17682.52 122
17683.78 134
17685.03 128
17686.29 136
17687.54 136
17688.80 127
17690.05 129
17691.31 125
17692.56 130
17693.82 116
17695.07 144
17696.32 144
17697.58 148
17698.83 134
17700.09 114
17701.34 135
17702.60 124
17703.86 107
17705.11 137
17706.37 144
17707.62 121
17708.88 133
17710.13 127
17711.39 123
17712.64 129
17713.90 146
17715.15 113
17716.41 109
17717.66 120
17718.92 142
17720.18 148
17721.43 116
17722.69 120
17723.94 125
17725.20 127
17726.45 147
17727.71 144
17728.97 120
17730.22 114
17731.48 142
17732.74 126
17733.99 115
17735.25 122
17736.50 137
17737.76 146
17739.02 128
17740.27 131
17741.53 136
17742.79 129
17744.04 140
17745.30 110
17746.56 127
17747.81 128
17749.07 136
17750.33 129
17751.58 132
17752.84 110
17754.10 118
17755.35 131
17756.61 121
17757.87 116
17759.12 137
17760.38 135
17761.64 142
17762.90 122
17764.15 131
17765.41 134
17766.67 146
17767.93 124
17769.18 136
17770.44 131
17771.70 124
17772.96 126
17774.21 129
17775.47 136
17776.73 114
17777.99 138
17779.24 130
17780.50 125
17781.76 117
17783.02 139
17784.28 135
17785.53 131
17786.79 133
17788.05 141
17789.31 147
17790.57 131
17791.82 130
17793.08 139
17794.34 125
17795.60 121
17796.86 130
17798.12 137
17799.37 149
17800.63 125
17801.89 133
17803.15 127
17804.41 150
17805.67 122
17806.93 130
17808.19 147
17809.44 130
17810.70 127
17811.96 127
17813.22 141
17814.48 122
17815.74 136
17817.00 137
17818.26 131
17819.52 130
17820.78 126
17822.04 125
17823.29 134
17824.55 131
17825.81 123
17827.07 133
17828.33 118
17829.59 127
17830.85 120
17832.11 131
17833.37 130
17834.63 132
17835.89 128
17837.15 127
17838.41 129
17839.67 114
17840.93 129
17842.19 113
17843.45 130
17844.71 129
17845.97 116
17847.23 116
17848.49 131
17849.75 141
17851.01 132
17852.27 133
17853.53 131
17854.79 127
17856.05 127
17857.31 129
17858.57 135
17859.84 121
17861.10 118
17862.36 121
17863.62 131
17864.88 129
17866.14 106
17867.40 135
17868.66 124
17869.92 132
17871.18 127
17872.44 136
17873.71 119
17874.97 113
17876.23 127
17877.49 158
17878.75 127
17880.01 122
17881.27 133
17882.53 134
17883.80 122
17885.06 117
17886.32 116
17887.58 129
17888.84 122
17890.10 128
17891.37 126
17892.63 121
17893.89 117
17895.15 124
17896.41 121
17897.67 128
17898.94 146
17900.20 146
17901.46 124
17902.72 122
17903.99 104
17905.25 135
17906.51 138
17907.77 125
17909.03 135
17910.30 128
17911.56 124
17912.82 120
17914.08 145
17915.35 126
17916.61 115
17917.87 125
17919.14 137
17920.40 127
17921.66 141
17922.92 115
17924.19 133
17925.45 132
17926.71 115
17927.98 134
17929.24 142
17930.50 116
17931.76 124
17933.03 129
17934.29 134
17935.55 126
17936.82 110
17938.08 124
17939.34 121
17940.61 132
17941.87 115
17943.14 127
17944.40 134
17945.66 123
17946.93 119
17948.19 124
17949.45 126
17950.72 113
17951.98 120
17953.25 121
17954.51 135
17955.77 125
17957.04 138
17958.30 118
17959.57 128
17960.83 102
17962.09 119
17963.36 120
17964.62 122
17965.89 116
17967.15 126
17968.42 121
17969.68 134
17970.95 106
17972.21 119
17973.47 121
17974.74 113
17976.00 134
17977.27 123
17978.53 118
17979.80 128
17981.06 136
17982.33 122
17983.59 117
17984.86 116
17986.12 117
17987.39 120
17988.65 113
17989.92 114
17991.18 122
17992.45 115
17993.71 118
17994.98 139
17996.25 131
17997.51 139
17998.78 131
18000.04 117
18001.31 124
18002.57 135
18003.84 109
18005.10 137
18006.37 130
18007.64 113
18008.90 148
18010.17 117
18011.43 119
18012.70 125
18013.97 131
18015.23 126
18016.50 126
18017.76 123
18019.03 115
18020.30 114
18021.56 144
18022.83 114
18024.10 132
18025.36 122
18026.63 109
18027.90 129
18029.16 119
18030.43 126
18031.70 112
18032.96 122
18034.23 120
18035.50 123
18036.76 137
18038.03 122
18039.30 123
18040.56 130
18041.83 125
18043.10 124
18044.37 112
18045.63 126
18046.90 126
18048.17 122
18049.43 113
18050.70 123
18051.97 129
18053.24 119
18054.50 131
18055.77 131
18057.04 133
18058.31 119
18059.57 145
18060.84 128
18062.11 124
18063.38 119
18064.65 112
18065.91 130
18067.18 128
18068.45 128
18069.72 121
18070.98 119
18072.25 112
18073.52 134
18074.79 123
18076.06 110
18077.33 119
18078.59 129
18079.86 127
18081.13 139
18082.40 124
18083.67 128
18084.94 114
18086.21 115
18087.47 116
18088.74 114
18090.01 110
18091.28 108
18092.55 135
18093.82 118
18095.09 132
18096.36 122
18097.62 156
18098.89 131
18100.16 126
18101.43 111
18102.70 119
18103.97 112
18105.24 126
18106.51 128
18107.78 120
18109.05 129
18110.32 126
18111.59 128
18112.86 136
18114.13 125
18115.40 119
18116.66 147
18117.93 111
18119.20 117
18120.47 117
18121.74 132
18123.01 121
18124.28 120
18125.55 117
18126.82 119
18128.09 127
18129.36 108
18130.63 145
18131.90 135
18133.17 130
18134.44 136
18135.71 140
18136.99 127
18138.26 120
18139.53 116
18140.80 121
18142.07 107
18143.34 111
18144.61 113
18145.88 119
18147.15 132
18148.42 99
18149.69 126
18150.96 116
18152.23 122
18153.50 106
18154.78 125
18156.05 111
18157.32 148
18158.59 117
18159.86 135
18161.13 120
18162.40 108
18163.67 125
18164.94 122
18166.22 120
18167.49 110
18168.76 116
18170.03 124
18171.30 137
18172.57 123
18173.85 127
18175.12 122
18176.39 138
18177.66 126
18178.93 119
18180.20 118
18181.48 129
18182.75 137
18184.02 139
18185.29 112
18186.56 104
18187.84 130
18189.11 125
18190.38 123
18191.65 124
18192.93 145
18194.20 124
18195.47 121
18196.74 101
18198.02 127
18199.29 107
18200.56 129
18201.83 121
18203.11 123
18204.38 126
18205.65 121
18206.92 133
18208.20 128
18209.47 138
18210.74 110
18212.02 146
18213.29 112
18214.56 129
18215.84 114
18217.11 127
18218.38 137
18219.65 129
18220.93 139
18222.20 122
18223.47 119
18224.75 104
18226.02 113
18227.30 116
18228.57 115
18229.84 115
18231.12 124
18232.39 115
18233.66 135
18234.94 118
18236.21 129
18237.48 117
18238.76 121
18240.03 124
18241.31 137
18242.58 116
18243.86 124
18245.13 131
18246.40 117
18247.68 134
18248.95 114
18250.23 121
18251.50 117
18252.77 123
18254.05 107
18255.32 131
18256.60 141
18257.87 143
18259.15 113
18260.42 132
18261.70 135
18262.97 122
18264.25 123
18265.52 118
18266.80 124
18268.07 121
18269.35 118
18270.62 107
18271.90 126
18273.17 114
18274.45 119
18275.72 112
18277.00 133
18278.27 126
18279.55 134
18280.82 123
18282.10 123
18283.37 133
18284.65 107
18285.93 119
18287.20 138
18288.48 111
18289.75 92
18291.03 134
18292.30 134
18293.58 148
18294.86 113
18296.13 134
18297.41 133
18298.68 132
18299.96 123
18301.24 127
18302.51 117
18303.79 110
18305.06 111
18306.34 126
18307.62 128
18308.89 115
18310.17 102
18311.45 120
18312.72 126
18314.00 132
18315.28 128
18316.55 107
18317.83 136
18319.11 127
18320.38 130
18321.66 131
18322.94 116
18324.21 118
18325.49 112
18326.77 112
18328.04 119
18329.32 121
18330.60 103
18331.88 118
18333.15 111
18334.43 116
18335.71 118
18336.98 113
18338.26 123
18339.54 120
18340.82 112
18342.09 121
18343.37 122
18344.65 116
18345.93 115
18347.20 119
18348.48 125
18349.76 111
18351.04 130
18352.32 92
18353.59 121
18354.87 118
18356.15 122
18357.43 106
18358.71 122
18359.98 113
18361.26 135
18362.54 132
18363.82 119
18365.10 120
18366.38 109
18367.65 129
18368.93 150
18370.21 126
18371.49 111
18372.77 129
18374.05 127
18375.33 117
18376.60 120
18377.88 119
18379.16 128
18380.44 121
18381.72 113
18383.00 110
18384.28 116
18385.56 123
18386.84 121
18388.11 111
18389.39 155
18390.67 114
18391.95 122
18393.23 129
18394.51 118
18395.79 115
18397.07 133
18398.35 115
18399.63 109
18400.91 121
18402.19 112
18403.47 127
18404.75 122
18406.03 115
18407.31 127
18408.59 113
18409.87 115
18411.15 112
18412.43 119
18413.71 124
18414.99 129
18416.27 114
18417.55 98
18418.83 109
18420.11 123
18421.39 111
18422.67 118
18423.95 126
18425.23 129
18426.51 119
18427.79 123
18429.07 112
18430.35 133
18431.63 130
18432.91 121
18434.19 111
18435.47 120
18436.75 132
18438.04 129
18439.32 116
18440.60 118
18441.88 114
18443.16 130
18444.44 123
18445.72 121
18447.00 109
18448.28 123
18449.57 124
18450.85 113
18452.13 105
18453.41 105
18454.69 112
18455.97 114
18457.25 114
18458.54 111
18459.82 128
18461.10 117
18462.38 118
18463.66 132
18464.94 113
18466.23 132
18467.51 129
18468.79 111
18470.07 103
18471.35 116
18472.64 115
18473.92 100
18475.20 118
18476.48 116
18477.76 118
18479.05 142
18480.33 114
18481.61 124
18482.89 138
18484.18 135
18485.46 133
18486.74 106
18488.02 125
18489.31 120
18490.59 127
18491.87 125
18493.15 129
18494.44 132
18495.72 114
18497.00 116
18498.29 109
18499.57 104
18500.85 132
18502.13 118
18503.42 124
18504.70 128
18505.98 125
18507.27 116
18508.55 110
18509.83 119
18511.12 126
18512.40 129
18513.68 109
18514.97 145
18516.25 115
18517.54 120
18518.82 123
18520.10 136
18521.39 136
18522.67 115
18523.95 122
18525.24 132
18526.52 127
18527.81 133
18529.09 113
18530.37 118
18531.66 104
18532.94 135
18534.23 121
18535.51 126
18536.79 114
18538.08 108
18539.36 136
18540.65 125
18541.93 114
18543.22 119
18544.50 117
18545.79 127
18547.07 125
18548.36 117
18549.64 120
18550.92 122
18552.21 108
18553.49 115
18554.78 101
18556.06 123
18557.35 129
18558.63 121
18559.92 119
18561.20 130
18562.49 139
18563.77 126
18565.06 127
18566.35 119
18567.63 123
18568.92 122
18570.20 136
18571.49 114
18572.77 140
18574.06 110
18575.34 117
18576.63 125
18577.92 124
18579.20 110
18580.49 133
18581.77 128
18583.06 130
18584.34 129
18585.63 109
18586.92 131
18588.20 121
18589.49 119
18590.77 121
18592.06 121
18593.35 120
18594.63 130
18595.92 119
18597.21 110
18598.49 111
18599.78 132
18601.07 136
18602.35 132
18603.64 118
18604.93 116
18606.21 117
18607.50 132
18608.79 122
18610.07 121
18611.36 116
18612.65 119
18613.93 121
18615.22 117
18616.51 138
18617.79 117
18619.08 135
18620.37 126
18621.66 129
18622.94 126
18624.23 97
18625.52 105
18626.80 122
18628.09 107
18629.38 122
18630.67 122
18631.95 107
18633.24 125
18634.53 96
18635.82 118
18637.11 122
18638.39 110
18639.68 125
18640.97 107
18642.26 105
18643.54 102
18644.83 124
18646.12 106
18647.41 104
18648.70 110
18649.99 143
18651.27 121
18652.56 119
18653.85 128
18655.14 124
18656.43 134
18657.72 113
18659.00 113
18660.29 124
18661.58 114
18662.87 101
18664.16 106
18665.45 119
18666.74 110
18668.02 145
18669.31 111
18670.60 111
18671.89 102
18673.18 128
18674.47 119
18675.76 136
18677.05 121
18678.34 125
18679.63 126
18680.92 107
18682.20 123
18683.49 101
18684.78 115
18686.07 129
18687.36 127
18688.65 108
18689.94 102
18691.23 120
18692.52 122
18693.81 115
18695.10 128
18696.39 119
18697.68 125
18698.97 103
18700.26 99
18701.55 116
18702.84 112
18704.13 127
18705.42 116
18706.71 119
18708.00 132
18709.29 118
18710.58 132
18711.87 114
18713.16 122
18714.45 111
18715.74 128
18717.03 125
18718.32 97
18719.61 102
18720.90 124
18722.20 121
18723.49 120
18724.78 115
18726.07 124
18727.36 112
18728.65 116
18729.94 125
18731.23 117
18732.52 107
18733.81 117
18735.10 126
18736.40 125
18737.69 107
18738.98 114
18740.27 102
18741.56 109
18742.85 129
18744.14 112
18745.43 126
18746.73 113
18748.02 131
18749.31 119
18750.60 127
18751.89 116
18753.18 131
18754.48 114
18755.77 116
18757.06 123
18758.35 101
18759.64 115
18760.94 120
18762.23 132
18763.52 115
18764.81 115
18766.10 127
18767.40 118
18768.69 125
18769.98 111
18771.27 100
18772.57 123
18773.86 153
18775.15 133
18776.44 106
18777.74 119
18779.03 121
18780.32 137
18781.61 130
18782.91 104
18784.20 121
18785.49 120
18786.79 128
18788.08 123
18789.37 132
18790.66 122
18791.96 131
18793.25 125
18794.54 118
18795.84 118
18797.13 107
18798.42 126
18799.72 117
18801.01 127
18802.30 119
18803.60 130
18804.89 134
18806.18 126
18807.48 118
18808.77 114
18810.07 133
18811.36 135
18812.65 130
18813.95 102
18815.24 119
18816.53 115
18817.83 119
18819.12 95
18820.42 118
18821.71 109
18823.00 118
18824.30 111
18825.59 121
18826.89 127
18828.18 127
18829.48 128
18830.77 146
18832.07 124
18833.36 105
18834.65 117
18835.95 125
18837.24 106
18838.54 113
18839.83 111
18841.13 116
18842.42 128
18843.72 139
18845.01 121
18846.31 117
18847.60 106
18848.90 119
18850.19 118
18851.49 124
18852.78 120
18854.08 123
18855.37 106
18856.67 107
18857.96 108
18859.26 123
18860.55 113
18861.85 133
18863.15 95
18864.44 116
18865.74 123
18867.03 116
18868.33 100
18869.62 116
18870.92 122
18872.22 118
18873.51 100
18874.81 114
18876.10 111
18877.40 122
18878.70 115
18879.99 128
18881.29 114
18882.58 118
18883.88 132
18885.18 97
18886.47 111
18887.77 113
18889.07 127
18890.36 118
18891.66 115
18892.95 113
18894.25 121
18895.55 122
18896.84 106
18898.14 119
18899.44 98
18900.73 109
18902.03 114
18903.33 133
18904.63 116
18905.92 121
18907.22 111
18908.52 126
18909.81 120
18911.11 129
18912.41 121
18913.71 112
18915.00 125
18916.30 104
18917.60 125
18918.89 124
18920.19 139
18921.49 130
18922.79 115
18924.09 121
18925.38 113
18926.68 111
18927.98 135
18929.28 104
18930.57 105
18931.87 115
18933.17 120
18934.47 131
18935.77 119
18937.06 109
18938.36 106
18939.66 119
18940.96 108
18942.26 120
18943.55 116
18944.85 119
18946.15 120
18947.45 119
18948.75 119
18950.05 115
18951.35 122
18952.64 124
18953.94 113
18955.24 108
18956.54 135
18957.84 116
18959.14 131
18960.44 120
18961.74 102
18963.03 105
18964.33 106
18965.63 116
18966.93 119
18968.23 105
18969.53 106
18970.83 112
18972.13 115
18973.43 110
18974.73 116
18976.03 115
18977.33 123
18978.62 122
18979.92 123
18981.22 117
18982.52 108
18983.82 117
18985.12 115
18986.42 120
18987.72 113
18989.02 121
18990.32 118
18991.62 121
18992.92 118
18994.22 107
18995.52 107
18996.82 115
18998.12 113
18999.42 128
19000.72 109
19002.02 117
19003.32 128
19004.62 104
19005.92 120
19007.22 104
19008.53 123
19009.83 105
19011.13 103
19012.43 117
19013.73 109
19015.03 115
19016.33 117
19017.63 118
19018.93 124
19020.23 122
19021.53 106
19022.83 115
19024.13 114
19025.44 113
19026.74 106
19028.04 109
19029.34 124
19030.64 116
19031.94 114
19033.24 99
19034.54 120
19035.85 99
19037.15 102
19038.45 98
19039.75 115
19041.05 110
19042.35 123
19043.66 131
19044.96 123
19046.26 128
19047.56 125
19048.86 112
19050.16 107
19051.47 105
19052.77 108
19054.07 126
19055.37 113
19056.67 113
19057.98 118
19059.28 119
19060.58 110
19061.88 121
19063.19 111
19064.49 127
19065.79 110
19067.09 103
19068.40 117
19069.70 114
19071.00 113
19072.30 86
19073.61 115
19074.91 110
19076.21 110
19077.52 112
19078.82 107
19080.12 100
19081.42 131
19082.73 121
19084.03 110
19085.33 112
19086.64 111
19087.94 116
19089.24 117
19090.55 113
19091.85 111
19093.15 102
19094.46 128
19095.76 97
19097.06 106
19098.37 123
19099.67 123
19100.97 120
19102.28 112
19103.58 114
19104.89 114
19106.19 108
19107.49 113
19108.80 126
19110.10 117
19111.40 113
19112.71 101
19114.01 118
19115.32 110
19116.62 112
19117.93 117
19119.23 116
19120.53 125
19121.84 107
19123.14 110
19124.45 107
19125.75 121
19127.06 116
19128.36 121
19129.67 111
19130.97 105
19132.28 112
19133.58 114
19134.88 102
19136.19 125
19137.49 108
19138.80 117
19140.10 134
19141.41 120
19142.71 105
19144.02 116
19145.32 127
19146.63 128
19147.94 132
19149.24 112
19150.55 117
19151.85 115
19153.16 131
19154.46 114
19155.77 125
19157.07 125
19158.38 112
19159.68 132
19160.99 112
19162.30 113
19163.60 124
19164.91 115
19166.21 112
19167.52 115
19168.83 106
19170.13 106
19171.44 96
19172.74 100
19174.05 112
19175.36 119
19176.66 116
19177.97 115
19179.27 132
19180.58 106
19181.89 124
19183.19 110
19184.50 126
19185.81 100
19187.11 94
19188.42 110
19189.73 125
19191.03 123
19192.34 117
19193.65 100
19194.95 114
19196.26 123
19197.57 115
19198.87 114
19200.18 104
19201.49 89
19202.80 110
19204.10 123
19205.41 105
19206.72 114
19208.03 107
19209.33 103
19210.64 126
19211.95 129
19213.25 92
19214.56 109
19215.87 107
19217.18 107
19218.49 131
19219.79 110
19221.10 106
19222.41 89
19223.72 103
19225.02 112
19226.33 114
19227.64 101
19228.95 101
19230.26 118
19231.56 117
19232.87 109
19234.18 113
19235.49 117
19236.80 115
19238.11 119
19239.41 97
19240.72 114
19242.03 105
19243.34 104
19244.65 121
19245.96 122
19247.26 90
19248.57 117
19249.88 122
19251.19 116
19252.50 96
19253.81 115
19255.12 93
19256.43 110
19257.74 113
19259.04 105
19260.35 128
19261.66 115
19262.97 94
19264.28 108
19265.59 126
19266.90 105
19268.21 116
19269.52 99
19270.83 103
19272.14 104
19273.45 113
19274.76 109
19276.07 118
19277.38 119
19278.69 99
19279.99 110
19281.30 96
19282.61 114
19283.92 93
19285.23 113
19286.54 96
19287.85 104
19289.16 113
19290.47 107
19291.78 106
19293.09 102
19294.40 107
19295.72 111
19297.03 119
19298.34 102
19299.65 108
19300.96 121
19302.27 141
19303.58 128
19304.89 104
19306.20 88
19307.51 132
19308.82 107
19310.13 111
19311.44 110
19312.75 128
19314.06 105
19315.37 110
19316.69 123
19318.00 96
19319.31 115
19320.62 119
19321.93 122
19323.24 123
19324.55 114
19325.86 101
19327.18 112
19328.49 116
19329.80 115
19331.11 97
19332.42 116
19333.73 97
19335.04 112
19336.36 99
19337.67 100
19338.98 117
19340.29 129
19341.60 121
19342.91 111
19344.23 130
19345.54 114
19346.85 124
19348.16 119
19349.47 123
19350.79 133
19352.10 125
19353.41 116
19354.72 120
19356.04 110
19357.35 109
19358.66 108
19359.97 104
19361.29 105
19362.60 99
19363.91 127
19365.22 105
19366.54 105
19367.85 115
19369.16 100
19370.47 108
19371.79 98
19373.10 105
19374.41 112
19375.73 115
19377.04 112
19378.35 97
19379.67 109
19380.98 132
19382.29 99
19383.60 121
19384.92 115
19386.23 110
19387.54 106
19388.86 111
19390.17 114
19391.49 121
19392.80 113
19394.11 116
19395.43 111
19396.74 113
19398.05 123
19399.37 117
19400.68 99
19402.00 112
19403.31 120
19404.62 121
19405.94 108
19407.25 108
19408.57 117
19409.88 135
19411.19 110
19412.51 109
19413.82 110
19415.14 125
19416.45 117
19417.77 122
19419.08 111
19420.39 108
19421.71 115
19423.02 101
19424.34 102
19425.65 90
19426.97 110
19428.28 110
19429.60 108
19430.91 115
19432.23 103
19433.54 99
19434.86 103
19436.17 107
19437.49 106
19438.80 102
19440.12 123
19441.43 107
19442.75 94
19444.06 101
19445.38 121
19446.69 118
19448.01 120
19449.32 111
19450.64 111
19451.96 99
19453.27 113
19454.59 111
19455.90 120
19457.22 107
19458.53 109
19459.85 120
19461.17 127
19462.48 114
19463.80 115
19465.11 102
19466.43 105
19467.75 120
19469.06 101
19470.38 127
19471.69 109
19473.01 110
19474.33 106
19475.64 98
19476.96 120
19478.28 108
19479.59 115
19480.91 117
19482.23 118
19483.54 122
19484.86 96
19486.18 95
19487.49 99
19488.81 114
19490.13 116
19491.44 109
19492.76 126
19494.08 105
19495.39 112
19496.71 112
19498.03 115
19499.35 116
19500.66 106
19501.98 118
19503.30 112
19504.61 120
19505.93 101
19507.25 104
19508.57 112
19509.88 99
19511.20 115
19512.52 112
19513.84 112
19515.15 113
19516.47 106
19517.79 118
19519.11 98
19520.43 115
19521.74 101
19523.06 101
19524.38 124
19525.70 113
19527.02 117
19528.33 92
19529.65 119
19530.97 120
19532.29 122
19533.61 103
19534.93 118
19536.24 101
19537.56 106
19538.88 102
19540.20 101
19541.52 109
19542.84 107
19544.16 87
19545.47 97
19546.79 99
19548.11 118
19549.43 108
19550.75 113
19552.07 104
19553.39 109
19554.71 115
19556.03 96
19557.34 114
19558.66 100
19559.98 110
19561.30 121
19562.62 133
19563.94 99
19565.26 111
19566.58 102
19567.90 106
19569.22 106
19570.54 105
19571.86 115
19573.18 87
19574.50 97
19575.82 122
19577.14 104
19578.46 125
19579.78 133
19581.10 109
19582.42 106
19583.74 105
19585.06 119
19586.38 108
19587.70 111
19589.02 97
19590.34 100
19591.66 101
19592.98 100
19594.30 122
19595.62 106
19596.94 107
19598.26 105
19599.58 126
19600.90 125
19602.22 110
19603.54 125
19604.86 115
19606.18 92
19607.50 104
19608.82 106
19610.15 126
19611.47 113
19612.79 95
19614.11 110
19615.43 112
19616.75 107
19618.07 119
19619.39 98
19620.71 120
19622.04 111
19623.36 122
19624.68 112
19626.00 110
19627.32 99
19628.64 105
19629.96 115
19631.29 108
19632.61 106
19633.93 105
19635.25 104
19636.57 110
19637.89 106
19639.22 109
19640.54 101
19641.86 115
19643.18 112
19644.50 117
19645.83 105
19647.15 107
19648.47 124
19649.79 126
19651.12 106
19652.44 116
19653.76 124
19655.08 105
19656.40 107
19657.73 111
19659.05 111
19660.37 110
19661.70 118
19663.02 107
19664.34 113
19665.66 123
19666.99 110
19668.31 114
19669.63 99
19670.95 95
19672.28 96
19673.60 130
19674.92 119
19676.25 107
19677.57 123
19678.89 117
19680.22 118
19681.54 102
19682.86 117
19684.19 109
19685.51 97
19686.83 104
19688.16 102
19689.48 106
19690.80 117
19692.13 107
19693.45 110
19694.78 106
19696.10 103
19697.42 112
19698.75 132
19700.07 109
19701.39 96
19702.72 104
19704.04 107
19705.37 90
19706.69 102
19708.02 105
19709.34 111
19710.66 108
19711.99 108
19713.31 106
19714.64 103
19715.96 93
19717.29 91
19718.61 101
19719.93 98
19721.26 110
19722.58 97
19723.91 116
19725.23 101
19726.56 110
19727.88 112
19729.21 101
19730.53 104
19731.86 102
19733.18 122
19734.51 97
19735.83 102
19737.16 114
19738.48 119
19739.81 120
19741.13 101
19742.46 112
19743.78 109
19745.11 109
19746.44 107
19747.76 103
19749.09 114
19750.41 128
19751.74 103
19753.06 110
19754.39 113
19755.72 111
19757.04 98
19758.37 111
19759.69 114
19761.02 114
19762.34 108
19763.67 109
19765.00 91
19766.32 106
19767.65 107
19768.98 114
19770.30 108
19771.63 106
19772.95 115
19774.28 103
19775.61 110
19776.93 119
19778.26 124
19779.59 100
19780.91 115
19782.24 92
19783.57 107
19784.89 113
19786.22 108
19787.55 113
19788.87 113
19790.20 116
19791.53 112
19792.86 126
19794.18 102
19795.51 101
19796.84 108
19798.16 113
19799.49 94
19800.82 104
19802.15 103
19803.47 95
19804.80 110
19806.13 104
19807.46 109
19808.78 111
19810.11 113
19811.44 119
19812.77 105
19814.09 101
19815.42 110
19816.75 115
19818.08 104
19819.41 100
19820.73 87
19822.06 108
19823.39 109
19824.72 102
19826.05 103
19827.37 115
19828.70 105
19830.03 116
19831.36 115
19832.69 102
19834.02 99
19835.34 104
19836.67 119
19838.00 120
19839.33 105
19840.66 110
19841.99 112
19843.32 110
19844.64 111
19845.97 114
19847.30 102
19848.63 82
19849.96 108
19851.29 103
19852.62 94
19853.95 96
19855.28 100
19856.60 80
19857.93 105
19859.26 101
19860.59 97
19861.92 111
19863.25 111
19864.58 105
19865.91 93
19867.24 99
19868.57 106
19869.90 102
19871.23 103
19872.56 99
19873.89 92
19875.22 105
19876.55 120
19877.88 121
19879.21 94
19880.54 103
19881.87 111
19883.20 92
19884.53 100
19885.86 107
19887.19 117
19888.52 91
19889.85 102
19891.18 96
19892.51 93
19893.84 99
19895.17 97
19896.50 111
19897.83 95
19899.16 104
19900.49 108
19901.82 100
19903.15 102
19904.48 101
19905.81 106
19907.15 112
19908.48 94
19909.81 126
19911.14 92
19912.47 112
19913.80 110
19915.13 108
19916.46 117
19917.79 101
19919.13 90
19920.46 101
19921.79 107
19923.12 86
19924.45 105
19925.78 108
19927.11 113
19928.45 80
19929.78 110
19931.11 99
19932.44 88
19933.77 90
19935.10 108
19936.44 107
19937.77 106
19939.10 95
19940.43 108
19941.76 105
19943.10 103
19944.43 94
19945.76 106
19947.09 122
19948.42 93
19949.76 102
19951.09 106
19952.42 102
19953.75 108
19955.09 93
19956.42 101
19957.75 85
19959.08 99
19960.42 117
19961.75 109
19963.08 90
19964.41 114
19965.75 119
19967.08 109
19968.41 118
19969.75 108
19971.08 99
19972.41 104
19973.74 103
19975.08 91
19976.41 104
19977.74 108
19979.08 117
19980.41 115
19981.74 85
19983.08 110
19984.41 108
19985.74 112
19987.08 106
19988.41 108
19989.75 102
19991.08 87
19992.41 99
19993.75 102
19995.08 89
19996.41 100
19997.75 109
19999.08 105
20000.42 109
20001.75 92
20003.08 96
20004.42 103
20005.75 97
20007.09 110
20008.42 113
20009.75 113
20011.09 115
20012.42 110
20013.76 113
20015.09 125
20016.43 101
20017.76 84
20019.10 110
20020.43 112
20021.76 93
20023.10 91
20024.43 99
20025.77 99
20027.10 102
20028.44 101
20029.77 107
20031.11 103
20032.44 109
20033.78 106
20035.11 108
20036.45 104
20037.78 100
20039.12 80
20040.46 94
20041.79 84
20043.13 104
20044.46 104
20045.80 104
20047.13 109
20048.47 123
20049.80 111
20051.14 117
20052.47 112
20053.81 107
20055.15 108
20056.48 114
20057.82 92
20059.15 103
20060.49 93
20061.83 90
20063.16 92
20064.50 107
20065.83 106
20067.17 107
20068.51 112
20069.84 111
20071.18 109
20072.52 108
20073.85 116
20075.19 120
20076.52 102
20077.86 98
20079.20 91
20080.53 101
20081.87 108
20083.21 98
20084.54 120
20085.88 111
20087.22 110
20088.56 102
20089.89 90
20091.23 112
20092.57 116
20093.90 117
20095.24 96
20096.58 86
20097.91 110
20099.25 117
20100.59 104
20101.93 99
20103.26 104
20104.60 104
20105.94 95
20107.28 98
20108.61 106
20109.95 105
20111.29 89
20112.63 102
20113.96 109
20115.30 100
20116.64 87
20117.98 101
20119.32 104
20120.65 98
20121.99 109
20123.33 111
20124.67 111
20126.01 92
