# Supplementary material for: MALDI-TOF MS typing enables the classification of brewing yeasts of the genus Saccharomyces to major beer styles
Source: PLoS One. 2017 Aug 9;12(8):e0181694. doi: 10.1371/journal.pone.0181694 (PMC5549903; doi:10.1371/journal.pone.0181694)
Supplement: S13 File — The directory includes 90 raw files and was zipped to “.zip”; the folder has three strains with 30 spectra per strain; S1 Text explains the raw files with an example and Table 1 represents the yeast strains used within the experiment. (ZIP) [file pone.0181694.s016.zip › 37-39/30628-70487-Dias-Dias-Dias-YPG-18h-E-E_2016-10-04_10_0_G6_1.dat]

1998.43 3127
1998.85 3117
1999.27 3136
1999.69 3174
2000.11 3176
2000.54 3209
2000.96 3233
2001.38 3106
2001.80 3067
2002.23 3090
2002.65 3073
2003.07 3034
2003.49 3024
2003.92 3076
2004.34 3050
2004.76 3073
2005.18 3194
2005.61 3176
2006.03 3272
2006.45 3244
2006.87 3230
2007.30 3210
2007.72 3284
2008.14 3289
2008.57 3326
2008.99 3112
2009.41 2952
2009.84 2923
2010.26 2860
2010.68 2905
2011.11 2880
2011.53 2781
2011.95 2801
2012.38 2677
2012.80 2712
2013.22 2754
2013.65 2766
2014.07 2869
2014.49 2905
2014.92 3088
2015.34 3110
2015.77 3029
2016.19 3237
2016.61 3266
2017.04 3360
2017.46 3260
2017.89 3433
2018.31 3438
2018.73 3471
2019.16 3279
2019.58 3380
2020.01 3228
2020.43 3077
2020.85 2958
2021.28 2786
2021.70 2970
2022.13 2868
2022.55 2793
2022.98 2722
2023.40 2728
2023.83 2598
2024.25 2666
2024.68 2676
2025.10 2748
2025.53 2750
2025.95 2593
2026.38 2636
2026.80 2640
2027.23 2657
2027.65 2705
2028.08 2623
2028.50 2720
2028.93 2708
2029.35 2771
2029.78 2741
2030.20 2867
2030.63 2842
2031.05 2854
2031.48 2951
2031.90 2834
2032.33 2788
2032.75 2816
2033.18 2829
2033.61 2835
2034.03 2938
2034.46 2779
2034.88 2823
2035.31 2951
2035.74 2908
2036.16 3107
2036.59 3094
2037.01 2953
2037.44 2954
2037.87 3029
2038.29 3193
2038.72 3213
2039.14 3273
2039.57 3267
2040.00 3114
2040.42 3103
2040.85 3249
2041.28 3275
2041.70 3039
2042.13 2943
2042.56 3057
2042.98 3144
2043.41 3050
2043.84 3108
2044.26 2962
2044.69 3023
2045.12 2982
2045.54 2853
2045.97 2852
2046.40 2863
2046.82 2830
2047.25 2998
2047.68 2954
2048.11 2860
2048.53 2894
2048.96 2742
2049.39 2816
2049.82 2857
2050.24 2806
2050.67 2793
2051.10 2756
2051.53 2708
2051.95 2783
2052.38 2750
2052.81 2772
2053.24 2718
2053.66 2752
2054.09 2732
2054.52 2641
2054.95 2527
2055.38 2687
2055.80 2759
2056.23 2787
2056.66 2842
2057.09 2836
2057.52 2796
2057.94 2781
2058.37 2938
2058.80 3057
2059.23 2932
2059.66 2974
2060.09 2916
2060.51 3036
2060.94 2958
2061.37 2887
2061.80 2912
2062.23 3062
2062.66 3052
2063.09 3113
2063.52 3241
2063.94 3119
2064.37 3135
2064.80 3185
2065.23 2990
2065.66 2968
2066.09 3067
2066.52 3098
2066.95 2821
2067.38 2803
2067.81 2777
2068.24 2913
2068.66 2970
2069.09 2878
2069.52 2815
2069.95 2699
2070.38 2806
2070.81 2758
2071.24 2721
2071.67 2709
2072.10 2741
2072.53 2930
2072.96 2993
2073.39 2986
2073.82 2886
2074.25 2959
2074.68 3078
2075.11 3081
2075.54 3179
2075.97 3213
2076.40 3403
2076.83 3510
2077.26 3492
2077.69 3529
2078.12 3593
2078.55 3516
2078.98 3555
2079.41 3587
2079.84 3456
2080.27 3328
2080.70 3102
2081.14 3198
2081.57 3160
2082.00 3178
2082.43 3021
2082.86 2986
2083.29 2995
2083.72 2909
2084.15 2972
2084.58 2911
2085.01 2810
2085.44 2742
2085.88 2885
2086.31 2789
2086.74 2779
2087.17 2729
2087.60 2783
2088.03 2862
2088.46 2683
2088.89 2755
2089.33 2772
2089.76 2908
2090.19 3086
2090.62 3137
2091.05 3295
2091.48 3261
2091.92 3228
2092.35 3189
2092.78 3347
2093.21 3316
2093.64 3166
2094.07 3203
2094.51 3073
2094.94 3098
2095.37 3054
2095.80 3014
2096.24 2861
2096.67 2742
2097.10 2796
2097.53 2887
2097.96 2855
2098.40 2708
2098.83 2688
2099.26 2524
2099.69 2663
2100.13 2587
2100.56 2673
2100.99 2731
2101.43 2740
2101.86 2678
2102.29 2748
2102.72 2690
2103.16 2723
2103.59 2784
2104.02 2751
2104.46 2932
2104.89 2875
2105.32 2939
2105.76 2907
2106.19 2900
2106.62 3048
2107.05 3068
2107.49 3075
2107.92 3012
2108.36 2968
2108.79 2953
2109.22 2871
2109.66 2862
2110.09 2882
2110.52 2988
2110.96 2900
2111.39 2751
2111.82 2807
2112.26 2744
2112.69 2772
2113.13 2647
2113.56 2666
2113.99 2580
2114.43 2534
2114.86 2504
2115.30 2445
2115.73 2522
2116.16 2512
2116.60 2607
2117.03 2631
2117.47 2546
2117.90 2520
2118.34 2604
2118.77 2670
2119.21 2706
2119.64 2726
2120.07 2683
2120.51 2666
2120.94 2716
2121.38 2689
2121.81 2601
2122.25 2714
2122.68 2758
2123.12 2661
2123.55 2792
2123.99 2658
2124.42 2657
2124.86 2685
2125.29 2634
2125.73 2718
2126.16 2617
2126.60 2707
2127.04 2745
2127.47 2823
2127.91 2903
2128.34 3004
2128.78 2921
2129.21 2984
2129.65 3014
2130.08 3090
2130.52 3008
2130.96 3040
2131.39 3084
2131.83 3102
2132.26 3233
2132.70 3312
2133.14 3265
2133.57 3287
2134.01 3405
2134.44 3379
2134.88 3506
2135.32 3550
2135.75 3348
2136.19 3457
2136.62 3427
2137.06 3360
2137.50 3390
2137.93 3391
2138.37 3265
2138.81 3225
2139.24 3084
2139.68 2986
2140.12 2932
2140.55 2836
2140.99 2676
2141.43 2701
2141.86 2729
2142.30 2723
2142.74 2473
2143.18 2482
2143.61 2626
2144.05 2570
2144.49 2701
2144.92 2787
2145.36 2999
2145.80 3268
2146.24 3472
2146.67 3806
2147.11 4341
2147.55 4602
2147.99 4904
2148.42 5146
2148.86 5249
2149.30 5352
2149.74 5185
2150.17 5051
2150.61 4718
2151.05 4428
2151.49 4234
2151.92 3966
2152.36 3651
2152.80 3412
2153.24 3381
2153.68 3233
2154.11 3251
2154.55 3088
2154.99 2971
2155.43 2898
2155.87 2918
2156.31 2973
2156.74 2947
2157.18 3094
2157.62 2987
2158.06 3055
2158.50 2931
2158.94 2886
2159.38 2905
2159.81 2902
2160.25 2776
2160.69 2932
2161.13 2913
2161.57 2882
2162.01 2836
2162.45 2812
2162.89 2952
2163.33 2945
2163.76 2994
2164.20 3060
2164.64 2978
2165.08 2847
2165.52 3021
2165.96 3169
2166.40 3070
2166.84 3142
2167.28 3140
2167.72 3243
2168.16 3156
2168.60 3178
2169.04 3257
2169.48 3359
2169.92 3247
2170.36 3213
2170.80 3150
2171.24 3215
2171.68 3211
2172.12 3259
2172.56 3372
2173.00 3316
2173.44 3292
2173.88 3397
2174.32 3458
2174.76 3461
2175.20 3593
2175.64 3603
2176.08 3570
2176.52 3622
2176.96 3554
2177.40 3563
2177.84 3854
2178.28 3693
2178.72 3500
2179.16 3342
2179.60 3267
2180.04 3364
2180.48 3159
2180.92 2973
2181.37 2803
2181.81 2861
2182.25 2718
2182.69 2834
2183.13 2772
2183.57 2785
2184.01 2887
2184.45 2880
2184.89 2961
2185.34 3137
2185.78 3366
2186.22 3507
2186.66 3718
2187.10 3815
2187.54 3809
2187.98 3743
2188.43 3733
2188.87 3659
2189.31 3356
2189.75 3351
2190.19 3256
2190.63 3269
2191.08 3138
2191.52 3072
2191.96 3085
2192.40 3116
2192.84 3236
2193.29 3317
2193.73 3288
2194.17 3335
2194.61 3260
2195.05 3248
2195.50 3213
2195.94 3192
2196.38 3198
2196.82 3173
2197.27 3095
2197.71 3047
2198.15 3014
2198.59 2987
2199.04 3001
2199.48 2853
2199.92 2977
2200.37 2878
2200.81 2965
2201.25 2999
2201.69 2959
2202.14 2900
2202.58 2858
2203.02 2903
2203.47 2892
2203.91 3144
2204.35 3165
2204.80 3279
2205.24 3132
2205.68 3247
2206.13 3162
2206.57 3243
2207.01 3229
2207.46 3379
2207.90 3281
2208.34 3276
2208.79 3311
2209.23 3238
2209.67 3310
2210.12 3337
2210.56 3315
2211.01 3229
2211.45 3102
2211.89 3149
2212.34 3127
2212.78 3015
2213.23 3113
2213.67 3003
2214.11 3004
2214.56 2899
2215.00 2898
2215.45 2748
2215.89 2812
2216.34 2736
2216.78 2717
2217.22 2754
2217.67 2742
2218.11 2681
2218.56 2910
2219.00 3013
2219.45 3064
2219.89 3362
2220.34 3522
2220.78 3828
2221.23 4145
2221.67 4535
2222.12 4742
2222.56 4762
2223.01 5190
2223.45 5421
2223.90 5320
2224.34 5147
2224.79 4788
2225.23 4598
2225.68 4347
2226.12 4124
2226.57 3957
2227.01 3901
2227.46 3528
2227.91 3464
2228.35 3450
2228.80 3548
2229.24 3406
2229.69 3603
2230.13 3641
2230.58 3590
2231.03 3564
2231.47 3867
2231.92 3930
2232.36 3873
2232.81 3743
2233.26 3677
2233.70 3698
2234.15 3713
2234.59 3697
2235.04 3636
2235.49 3722
2235.93 3709
2236.38 3685
2236.83 3786
2237.27 3788
2237.72 3775
2238.17 3678
2238.61 3491
2239.06 3455
2239.51 3382
2239.95 3237
2240.40 3193
2240.85 3149
2241.29 2951
2241.74 2760
2242.19 2820
2242.63 2904
2243.08 2715
2243.53 2735
2243.98 2724
2244.42 2744
2244.87 2848
2245.32 2758
2245.76 2725
2246.21 2724
2246.66 2697
2247.11 2889
2247.55 2693
2248.00 2767
2248.45 2713
2248.90 2764
2249.35 2852
2249.79 2802
2250.24 2733
2250.69 2750
2251.14 2848
2251.58 2746
2252.03 2701
2252.48 2761
2252.93 2638
2253.38 2720
2253.82 2718
2254.27 2658
2254.72 2690
2255.17 2558
2255.62 2608
2256.07 2664
2256.51 2668
2256.96 2760
2257.41 2734
2257.86 2857
2258.31 2824
2258.76 2860
2259.21 3045
2259.65 3238
2260.10 3354
2260.55 3425
2261.00 3523
2261.45 3545
2261.90 3588
2262.35 3459
2262.80 3625
2263.25 3525
2263.69 3463
2264.14 3507
2264.59 3546
2265.04 3538
2265.49 3681
2265.94 3722
2266.39 3734
2266.84 3738
2267.29 3791
2267.74 3856
2268.19 3918
2268.64 3853
2269.09 3811
2269.54 3689
2269.99 3745
2270.44 3689
2270.89 3427
2271.34 3419
2271.79 3360
2272.24 3194
2272.69 3112
2273.14 3082
2273.59 3025
2274.04 2952
2274.49 2947
2274.94 2888
2275.39 2984
2275.84 2958
2276.29 2933
2276.74 2989
2277.19 3122
2277.64 3044
2278.09 3098
2278.54 3236
2278.99 3277
2279.44 3403
2279.89 3345
2280.34 3459
2280.79 3265
2281.25 3197
2281.70 3312
2282.15 3349
2282.60 3140
2283.05 3069
2283.50 3154
2283.95 3225
2284.40 3180
2284.85 3212
2285.31 3285
2285.76 3379
2286.21 3521
2286.66 3659
2287.11 3773
2287.56 4199
2288.01 4622
2288.47 4742
2288.92 4983
2289.37 5230
2289.82 5320
2290.27 5578
2290.72 5634
2291.18 5692
2291.63 5773
2292.08 5526
2292.53 5500
2292.98 5466
2293.44 5240
2293.89 5004
2294.34 4794
2294.79 4681
2295.24 4461
2295.70 4099
2296.15 3916
2296.60 3722
2297.05 3598
2297.51 3383
2297.96 3270
2298.41 3179
2298.86 3110
2299.32 3012
2299.77 3036
2300.22 3119
2300.67 3133
2301.13 2876
2301.58 2901
2302.03 3026
2302.49 3001
2302.94 2901
2303.39 3007
2303.85 3075
2304.30 3113
2304.75 3163
2305.20 3249
2305.66 3433
2306.11 3582
2306.56 3828
2307.02 3966
2307.47 4279
2307.93 4438
2308.38 4777
2308.83 4867
2309.29 4808
2309.74 4876
2310.19 4729
2310.65 4334
2311.10 4355
2311.55 4096
2312.01 3717
2312.46 3508
2312.92 3359
2313.37 3157
2313.82 3154
2314.28 3073
2314.73 3126
2315.19 3138
2315.64 3137
2316.10 3169
2316.55 3375
2317.00 3399
2317.46 3428
2317.91 3289
2318.37 3323
2318.82 3439
2319.28 3352
2319.73 3445
2320.19 3466
2320.64 3499
2321.10 3391
2321.55 3236
2322.01 3349
2322.46 3224
2322.92 3227
2323.37 3233
2323.83 3390
2324.28 3260
2324.74 3294
2325.19 3233
2325.65 3392
2326.10 3389
2326.56 3435
2327.01 3513
2327.47 3397
2327.92 3455
2328.38 3720
2328.83 3713
2329.29 3700
2329.74 3765
2330.20 3740
2330.66 3697
2331.11 3600
2331.57 3596
2332.02 3406
2332.48 3304
2332.94 3109
2333.39 3084
2333.85 3099
2334.30 3185
2334.76 3156
2335.22 3230
2335.67 3388
2336.13 3625
2336.58 3692
2337.04 3684
2337.50 4243
2337.95 4534
2338.41 4791
2338.87 4860
2339.32 5025
2339.78 5176
2340.24 5041
2340.69 4856
2341.15 4673
2341.61 4614
2342.06 4372
2342.52 4579
2342.98 4544
2343.43 4544
2343.89 4585
2344.35 4533
2344.81 4611
2345.26 4673
2345.72 4510
2346.18 4659
2346.63 4571
2347.09 4209
2347.55 4142
2348.01 4071
2348.46 4013
2348.92 3877
2349.38 3774
2349.84 3661
2350.29 3654
2350.75 3662
2351.21 3437
2351.67 3396
2352.13 3463
2352.58 3474
2353.04 3303
2353.50 3116
2353.96 3120
2354.41 3199
2354.87 3179
2355.33 3099
2355.79 3236
2356.25 3140
2356.71 3183
2357.16 3186
2357.62 3381
2358.08 3531
2358.54 3620
2359.00 3691
2359.46 3905
2359.91 4174
2360.37 3955
2360.83 3920
2361.29 4006
2361.75 3980
2362.21 3749
2362.67 3510
2363.13 3532
2363.58 3612
2364.04 3785
2364.50 3632
2364.96 3825
2365.42 3803
2365.88 3742
2366.34 3587
2366.80 3569
2367.26 3468
2367.72 3442
2368.18 3334
2368.64 3345
2369.10 3270
2369.55 3241
2370.01 3217
2370.47 3134
2370.93 3150
2371.39 3123
2371.85 3076
2372.31 2989
2372.77 2962
2373.23 2986
2373.69 3082
2374.15 3126
2374.61 3136
2375.07 3122
2375.53 3316
2375.99 3298
2376.45 3152
2376.91 3219
2377.37 3179
2377.83 3262
2378.29 3262
2378.75 3389
2379.21 3283
2379.68 3279
2380.14 3252
2380.60 3284
2381.06 3207
2381.52 3263
2381.98 3305
2382.44 3401
2382.90 3289
2383.36 3321
2383.82 3349
2384.28 3308
2384.74 3245
2385.20 3183
2385.67 3229
2386.13 3182
2386.59 3244
2387.05 3242
2387.51 3215
2387.97 3219
2388.43 3180
2388.89 2981
2389.36 3003
2389.82 3002
2390.28 3037
2390.74 2998
2391.20 3068
2391.66 3008
2392.13 3072
2392.59 3001
2393.05 3041
2393.51 3166
2393.97 2987
2394.43 3022
2394.90 2977
2395.36 3018
2395.82 3026
2396.28 3030
2396.74 2949
2397.21 2857
2397.67 2909
2398.13 3075
2398.59 2921
2399.06 2950
2399.52 2962
2399.98 3015
2400.44 2948
2400.91 3156
2401.37 3170
2401.83 3323
2402.29 3465
2402.76 3513
2403.22 3698
2403.68 3801
2404.14 3968
2404.61 4101
2405.07 4031
2405.53 3962
2406.00 3848
2406.46 3732
2406.92 3513
2407.39 3351
2407.85 3201
2408.31 3149
2408.78 2993
2409.24 2757
2409.70 2982
2410.17 2962
2410.63 2931
2411.09 2823
2411.56 2881
2412.02 2915
2412.48 2920
2412.95 2891
2413.41 3024
2413.87 3053
2414.34 3082
2414.80 3356
2415.27 3339
2415.73 3303
2416.19 3540
2416.66 3526
2417.12 3408
2417.59 3495
2418.05 3335
2418.51 3474
2418.98 3357
2419.44 3315
2419.91 3322
2420.37 3464
2420.84 3523
2421.30 3540
2421.77 3513
2422.23 3379
2422.69 3596
2423.16 3773
2423.62 3985
2424.09 4269
2424.55 4457
2425.02 4767
2425.48 5204
2425.95 5425
2426.41 5308
2426.88 5521
2427.34 5363
2427.81 4994
2428.27 4916
2428.74 4504
2429.20 4133
2429.67 3810
2430.13 3529
2430.60 3437
2431.07 3579
2431.53 3469
2432.00 3439
2432.46 3455
2432.93 3425
2433.39 3453
2433.86 3520
2434.32 3591
2434.79 3539
2435.26 3603
2435.72 3641
2436.19 3897
2436.65 4232
2437.12 4339
2437.59 4589
2438.05 4873
2438.52 5311
2438.98 5502
2439.45 5465
2439.92 5427
2440.38 5568
2440.85 5298
2441.32 5097
2441.78 4775
2442.25 4505
2442.72 4073
2443.18 3981
2443.65 3634
2444.12 3454
2444.58 3404
2445.05 3295
2445.52 3258
2445.98 3145
2446.45 3143
2446.92 3015
2447.38 3004
2447.85 2881
2448.32 2914
2448.78 2828
2449.25 2976
2449.72 3075
2450.19 2992
2450.65 2983
2451.12 3075
2451.59 2967
2452.06 2878
2452.52 2959
2452.99 2962
2453.46 2955
2453.93 2903
2454.39 3131
2454.86 3141
2455.33 3037
2455.80 3081
2456.26 3047
2456.73 3001
2457.20 2997
2457.67 2985
2458.14 3038
2458.60 2906
2459.07 2888
2459.54 3004
2460.01 2900
2460.48 2846
2460.95 2963
2461.41 3042
2461.88 3075
2462.35 3174
2462.82 3376
2463.29 3379
2463.76 3432
2464.22 3572
2464.69 3761
2465.16 3609
2465.63 3629
2466.10 3885
2466.57 3569
2467.04 3658
2467.51 3659
2467.97 3537
2468.44 3538
2468.91 3657
2469.38 3557
2469.85 3440
2470.32 3215
2470.79 3258
2471.26 3202
2471.73 3085
2472.20 3006
2472.67 3069
2473.14 2980
2473.61 3039
2474.07 3049
2474.54 3133
2475.01 3107
2475.48 3281
2475.95 3450
2476.42 3465
2476.89 3710
2477.36 3896
2477.83 4142
2478.30 4350
2478.77 4363
2479.24 4405
2479.71 4241
2480.18 4240
2480.65 4170
2481.12 3953
2481.59 3720
2482.06 3527
2482.53 3357
2483.00 3184
2483.47 3084
2483.95 3255
2484.42 3154
2484.89 3063
2485.36 3007
2485.83 3015
2486.30 3016
2486.77 3091
2487.24 3157
2487.71 3033
2488.18 3026
2488.65 2884
2489.12 2926
2489.59 2982
2490.07 3070
2490.54 3153
2491.01 3273
2491.48 3221
2491.95 3276
2492.42 3411
2492.89 3472
2493.36 3522
2493.84 3617
2494.31 3671
2494.78 3639
2495.25 3643
2495.72 3771
2496.19 3700
2496.66 3328
2497.14 3331
2497.61 3337
2498.08 3248
2498.55 3164
2499.02 3070
2499.50 2916
2499.97 3050
2500.44 2882
2500.91 2926
2501.38 2820
2501.86 2895
2502.33 3019
2502.80 3003
2503.27 3125
2503.74 3252
2504.22 3359
2504.69 3391
2505.16 3414
2505.63 3489
2506.11 3780
2506.58 4007
2507.05 4006
2507.52 3999
2508.00 4087
2508.47 4029
2508.94 4171
2509.42 4202
2509.89 4069
2510.36 3972
2510.83 3917
2511.31 3817
2511.78 3716
2512.25 3827
2512.73 3725
2513.20 3589
2513.67 3466
2514.15 3342
2514.62 3307
2515.09 3368
2515.57 3367
2516.04 3492
2516.51 3598
2516.99 3457
2517.46 3399
2517.94 3463
2518.41 3328
2518.88 3325
2519.36 3162
2519.83 3110
2520.30 2993
2520.78 3007
2521.25 2942
2521.73 2882
2522.20 2837
2522.67 2902
2523.15 2897
2523.62 3005
2524.10 2913
2524.57 2925
2525.05 3161
2525.52 3093
2525.99 2998
2526.47 3021
2526.94 2898
2527.42 2982
2527.89 2925
2528.37 3012
2528.84 3030
2529.32 3026
2529.79 2994
2530.27 3232
2530.74 3307
2531.22 3342
2531.69 3485
2532.17 3508
2532.64 3531
2533.12 3670
2533.59 3651
2534.07 3527
2534.54 3569
2535.02 3458
2535.49 3394
2535.97 3444
2536.44 3387
2536.92 3333
2537.39 3333
2537.87 3177
2538.34 3253
2538.82 3227
2539.30 3210
2539.77 3252
2540.25 3103
2540.72 3247
2541.20 3237
2541.68 3042
2542.15 3151
2542.63 3195
2543.10 3392
2543.58 3444
2544.06 3338
2544.53 3685
2545.01 3748
2545.48 4024
2545.96 4116
2546.44 4205
2546.91 4258
2547.39 4214
2547.87 4191
2548.34 4089
2548.82 4070
2549.30 3905
2549.77 3776
2550.25 3972
2550.73 4124
2551.20 4215
2551.68 4383
2552.16 4733
2552.63 4878
2553.11 5071
2553.59 5383
2554.06 5762
2554.54 5716
2555.02 5510
2555.50 5470
2555.97 5492
2556.45 4979
2556.93 4688
2557.40 4396
2557.88 4197
2558.36 3930
2558.84 3637
2559.31 3570
2559.79 3389
2560.27 3474
2560.75 3309
2561.23 3214
2561.70 3151
2562.18 3134
2562.66 3086
2563.14 3134
2563.61 3022
2564.09 2824
2564.57 2832
2565.05 2768
2565.53 2795
2566.00 2863
2566.48 2823
2566.96 2880
2567.44 2883
2567.92 2792
2568.40 2745
2568.87 2839
2569.35 2797
2569.83 2864
2570.31 2835
2570.79 2894
2571.27 2916
2571.75 3000
2572.22 2963
2572.70 2923
2573.18 2869
2573.66 2865
2574.14 2862
2574.62 2946
2575.10 2765
2575.58 2804
2576.06 2808
2576.54 2744
2577.01 2800
2577.49 2820
2577.97 2699
2578.45 2682
2578.93 2811
2579.41 2908
2579.89 2800
2580.37 2690
2580.85 2731
2581.33 2638
2581.81 2732
2582.29 2921
2582.77 2890
2583.25 2817
2583.73 2840
2584.21 2990
2584.69 3004
2585.17 2940
2585.65 3038
2586.13 3020
2586.61 2996
2587.09 3001
2587.57 3060
2588.05 3110
2588.53 3085
2589.01 3223
2589.49 3315
2589.97 3546
2590.45 3600
2590.93 3689
2591.41 3803
2591.89 3760
2592.37 3936
2592.85 3948
2593.33 3977
2593.81 3972
2594.30 3978
2594.78 3864
2595.26 3904
2595.74 3832
2596.22 3742
2596.70 3592
2597.18 3474
2597.66 3370
2598.14 3292
2598.62 3192
2599.11 3142
2599.59 3093
2600.07 2985
2600.55 2928
2601.03 2962
2601.51 2889
2601.99 2838
2602.48 2752
2602.96 2825
2603.44 2870
2603.92 2838
2604.40 2958
2604.88 2959
2605.37 3170
2605.85 3233
2606.33 3642
2606.81 3765
2607.29 3929
2607.78 4132
2608.26 4347
2608.74 4531
2609.22 4508
2609.70 4455
2610.19 4378
2610.67 4126
2611.15 3963
2611.63 3866
2612.12 3684
2612.60 3515
2613.08 3403
2613.56 3454
2614.05 3269
2614.53 3175
2615.01 3034
2615.49 2914
2615.98 3012
2616.46 2914
2616.94 2907
2617.43 2990
2617.91 2901
2618.39 2861
2618.87 2876
2619.36 2771
2619.84 2801
2620.32 2739
2620.81 2828
2621.29 2954
2621.77 2941
2622.26 2871
2622.74 2886
2623.22 2806
2623.71 2938
2624.19 2877
2624.67 2825
2625.16 2812
2625.64 2791
2626.13 2788
2626.61 2874
2627.09 2753
2627.58 2779
2628.06 2920
2628.55 2923
2629.03 2993
2629.51 3075
2630.00 3086
2630.48 3089
2630.97 3186
2631.45 3040
2631.93 3130
2632.42 3084
2632.90 3063
2633.39 3048
2633.87 3040
2634.36 2982
2634.84 2877
2635.33 2900
2635.81 2795
2636.29 2878
2636.78 2704
2637.26 2846
2637.75 2918
2638.23 2888
2638.72 3059
2639.20 3088
2639.69 3062
2640.17 3039
2640.66 3023
2641.14 2961
2641.63 2987
2642.11 2950
2642.60 2789
2643.08 2895
2643.57 2796
2644.05 2717
2644.54 2844
2645.03 2954
2645.51 2875
2646.00 2989
2646.48 3050
2646.97 3283
2647.45 3181
2647.94 3084
2648.43 3176
2648.91 3044
2649.40 3082
2649.88 3028
2650.37 3046
2650.85 2983
2651.34 2918
2651.83 3087
2652.31 3081
2652.80 3000
2653.29 2965
2653.77 3008
2654.26 3023
2654.74 3042
2655.23 2946
2655.72 2830
2656.20 2878
2656.69 2862
2657.18 2821
2657.66 2741
2658.15 2828
2658.64 2815
2659.12 2636
2659.61 2572
2660.10 2728
2660.58 2710
2661.07 2657
2661.56 2773
2662.05 2778
2662.53 2868
2663.02 2915
2663.51 2863
2663.99 2899
2664.48 3004
2664.97 2995
2665.46 3014
2665.94 2983
2666.43 2996
2666.92 2948
2667.41 3070
2667.89 2992
2668.38 2888
2668.87 2967
2669.36 3042
2669.84 2876
2670.33 3110
2670.82 3201
2671.31 3290
2671.80 3284
2672.28 3575
2672.77 3813
2673.26 3948
2673.75 3842
2674.24 3839
2674.72 3811
2675.21 3905
2675.70 3796
2676.19 3801
2676.68 3928
2677.17 4024
2677.65 4175
2678.14 4347
2678.63 4555
2679.12 4922
2679.61 5081
2680.10 5299
2680.59 5633
2681.07 6011
2681.56 6035
2682.05 6231
2682.54 6108
2683.03 6112
2683.52 6115
2684.01 6216
2684.50 5879
2684.99 5564
2685.47 5180
2685.96 4705
2686.45 4351
2686.94 4004
2687.43 3833
2687.92 3637
2688.41 3322
2688.90 3329
2689.39 3275
2689.88 3102
2690.37 3116
2690.86 2999
2691.35 2951
2691.84 3151
2692.33 3008
2692.82 2978
2693.31 3092
2693.80 3139
2694.29 3179
2694.78 3114
2695.27 3098
2695.76 3081
2696.25 3111
2696.74 3195
2697.23 3154
2697.72 3147
2698.21 3232
2698.70 3333
2699.19 3307
2699.68 3368
2700.17 3425
2700.66 3526
2701.15 3569
2701.64 3528
2702.13 3487
2702.62 3509
2703.11 3431
2703.61 3435
2704.10 3547
2704.59 3481
2705.08 3345
2705.57 3204
2706.06 3155
2706.55 3115
2707.04 3147
2707.53 3070
2708.02 3060
2708.52 2914
2709.01 2846
2709.50 2955
2709.99 3000
2710.48 3045
2710.97 2966
2711.46 2931
2711.96 3064
2712.45 3063
2712.94 3103
2713.43 3078
2713.92 3102
2714.41 3181
2714.91 2998
2715.40 3063
2715.89 3016
2716.38 3022
2716.87 2976
2717.37 2879
2717.86 3008
2718.35 3121
2718.84 3136
2719.33 3265
2719.83 3328
2720.32 3320
2720.81 3460
2721.30 3556
2721.80 3477
2722.29 3667
2722.78 3640
2723.27 3489
2723.77 3364
2724.26 3209
2724.75 3098
2725.24 3058
2725.74 2869
2726.23 2888
2726.72 2761
2727.22 2681
2727.71 2758
2728.20 2832
2728.70 2826
2729.19 2829
2729.68 2987
2730.18 3015
2730.67 2888
2731.16 3020
2731.65 3172
2732.15 3253
2732.64 3144
2733.14 3038
2733.63 3107
2734.12 3131
2734.62 3086
2735.11 3088
2735.60 3181
2736.10 3232
2736.59 3154
2737.08 3149
2737.58 3172
2738.07 3310
2738.57 3114
2739.06 3133
2739.55 3033
2740.05 2905
2740.54 2958
2741.04 2880
2741.53 2843
2742.03 2771
2742.52 2693
2743.01 2650
2743.51 2658
2744.00 2686
2744.50 2747
2744.99 2631
2745.49 2705
2745.98 2727
2746.48 2676
2746.97 2736
2747.47 2799
2747.96 2785
2748.46 2844
2748.95 2781
2749.45 2873
2749.94 2926
2750.44 2813
2750.93 2955
2751.43 2910
2751.92 3066
2752.42 3092
2752.91 3195
2753.41 3239
2753.90 3168
2754.40 3213
2754.89 3190
2755.39 3126
2755.88 3170
2756.38 3169
2756.87 3027
2757.37 2932
2757.87 2938
2758.36 2950
2758.86 3004
2759.35 3004
2759.85 2973
2760.35 3035
2760.84 2940
2761.34 2862
2761.83 2918
2762.33 2772
2762.83 2915
2763.32 2897
2763.82 2881
2764.31 3023
2764.81 3033
2765.31 2934
2765.80 2872
2766.30 2862
2766.80 2919
2767.29 2945
2767.79 3062
2768.29 3128
2768.78 3060
2769.28 3124
2769.78 3203
2770.27 3179
2770.77 3329
2771.27 3555
2771.76 3412
2772.26 3516
2772.76 3567
2773.26 3737
2773.75 3733
2774.25 3895
2774.75 3700
2775.24 3800
2775.74 3861
2776.24 3777
2776.74 3861
2777.23 3768
2777.73 3766
2778.23 3812
2778.73 3711
2779.22 3602
2779.72 3575
2780.22 3545
2780.72 3477
2781.21 3330
2781.71 3379
2782.21 3279
2782.71 3376
2783.21 3234
2783.70 3244
2784.20 3274
2784.70 3235
2785.20 3317
2785.70 3212
2786.20 3114
2786.69 3131
2787.19 3149
2787.69 3110
2788.19 3036
2788.69 2917
2789.19 2868
2789.68 2887
2790.18 2865
2790.68 2871
2791.18 2946
2791.68 3102
2792.18 3259
2792.68 3434
2793.18 3640
2793.67 3802
2794.17 4311
2794.67 4661
2795.17 5040
2795.67 5294
2796.17 5500
2796.67 5631
2797.17 5591
2797.67 5193
2798.17 4878
2798.67 4712
2799.17 4432
2799.66 4093
2800.16 3858
2800.66 3755
2801.16 3743
2801.66 3580
2802.16 3558
2802.66 3570
2803.16 3768
2803.66 4033
2804.16 4485
2804.66 4935
2805.16 5313
2805.66 6104
2806.16 6910
2806.66 7574
2807.16 8218
2807.66 8567
2808.16 8638
2808.66 8510
2809.16 7983
2809.66 7338
2810.16 6625
2810.66 6115
2811.16 5503
2811.66 4916
2812.17 4411
2812.67 4168
2813.17 3985
2813.67 3897
2814.17 3787
2814.67 3722
2815.17 3672
2815.67 3725
2816.17 3634
2816.67 3610
2817.17 3590
2817.67 3831
2818.18 3695
2818.68 3521
2819.18 3545
2819.68 3367
2820.18 3337
2820.68 3165
2821.18 3155
2821.68 3063
2822.19 3061
2822.69 3147
2823.19 3155
2823.69 3288
2824.19 3283
2824.69 3251
2825.20 3267
2825.70 3231
2826.20 3159
2826.70 3078
2827.20 3082
2827.70 2931
2828.21 3124
2828.71 3109
2829.21 3083
2829.71 3071
2830.22 3185
2830.72 3269
2831.22 3391
2831.72 3436
2832.22 3510
2832.73 3703
2833.23 3703
2833.73 3768
2834.23 3650
2834.74 3668
2835.24 3572
2835.74 3584
2836.24 3562
2836.75 3418
2837.25 3391
2837.75 3284
2838.26 3194
2838.76 3173
2839.26 3083
2839.76 3216
2840.27 3270
2840.77 3088
2841.27 3126
2841.78 3221
2842.28 3222
2842.78 3367
2843.29 3362
2843.79 3432
2844.29 3489
2844.80 3668
2845.30 3902
2845.80 4110
2846.31 4227
2846.81 4107
2847.32 4039
2847.82 3947
2848.32 3881
2848.83 3838
2849.33 3754
2849.83 3595
2850.34 3426
2850.84 3363
2851.35 3214
2851.85 3131
2852.35 2965
2852.86 2974
2853.36 3119
2853.87 2958
2854.37 2861
2854.88 2919
2855.38 3035
2855.88 3128
2856.39 3071
2856.89 3066
2857.40 3088
2857.90 3064
2858.41 3196
2858.91 3216
2859.42 3302
2859.92 3366
2860.43 3340
2860.93 3247
2861.44 3195
2861.94 3104
2862.45 3122
2862.95 2974
2863.46 2891
2863.96 2891
2864.47 2775
2864.97 2638
2865.48 2660
2865.98 2726
2866.49 2694
2866.99 2807
2867.50 2886
2868.00 2961
2868.51 2984
2869.02 3054
2869.52 2837
2870.03 2939
2870.53 3038
2871.04 2964
2871.54 2914
2872.05 2925
2872.56 2986
2873.06 3002
2873.57 3065
2874.07 2989
2874.58 2984
2875.09 2911
2875.59 2889
2876.10 2940
2876.61 2994
2877.11 3064
2877.62 2932
2878.12 2895
2878.63 2983
2879.14 2957
2879.64 3001
2880.15 3035
2880.66 3111
2881.16 2998
2881.67 3078
2882.18 3091
2882.68 3368
2883.19 3416
2883.70 3668
2884.20 3975
2884.71 4238
2885.22 4483
2885.73 4484
2886.23 4685
2886.74 4709
2887.25 4732
2887.75 4682
2888.26 4640
2888.77 4174
2889.28 3744
2889.78 3625
2890.29 3515
2890.80 3433
2891.31 3288
2891.81 3276
2892.32 3224
2892.83 3172
2893.34 3254
2893.84 3346
2894.35 3357
2894.86 3604
2895.37 3506
2895.88 3577
2896.38 3605
2896.89 3564
2897.40 3486
2897.91 3717
2898.42 3503
2898.92 3648
2899.43 3717
2899.94 3825
2900.45 3761
2900.96 3928
2901.47 3933
2901.98 4009
2902.48 4006
2902.99 3918
2903.50 3907
2904.01 3910
2904.52 4153
2905.03 4206
2905.54 4088
2906.04 3948
2906.55 4068
2907.06 3949
2907.57 3703
2908.08 3549
2908.59 3349
2909.10 3273
2909.61 3285
2910.12 3236
2910.63 3072
2911.14 3278
2911.64 3207
2912.15 3093
2912.66 3352
2913.17 3292
2913.68 3238
2914.19 3164
2914.70 3113
2915.21 3065
2915.72 2855
2916.23 2983
2916.74 2970
2917.25 2983
2917.76 3061
2918.27 2951
2918.78 2971
2919.29 3046
2919.80 3184
2920.31 3355
2920.82 3594
2921.33 3828
2921.84 4392
2922.35 4770
2922.86 5308
2923.37 5911
2923.88 6228
2924.39 6500
2924.90 6832
2925.41 6523
2925.92 6198
2926.44 5907
2926.95 5393
2927.46 4687
2927.97 4222
2928.48 3997
2928.99 3581
2929.50 3335
2930.01 3277
2930.52 3088
2931.03 3085
2931.54 3061
2932.05 3016
2932.57 3145
2933.08 3088
2933.59 3152
2934.10 3236
2934.61 3263
2935.12 3326
2935.63 3306
2936.15 3370
2936.66 3360
2937.17 3219
2937.68 3244
2938.19 3183
2938.70 3100
2939.22 3151
2939.73 3213
2940.24 3274
2940.75 3373
2941.26 3441
2941.77 3828
2942.29 3846
2942.80 4102
2943.31 4515
2943.82 4919
2944.34 5259
2944.85 5493
2945.36 5484
2945.87 5613
2946.38 5457
2946.90 5301
2947.41 4919
2947.92 4565
2948.43 4280
2948.95 3956
2949.46 3669
2949.97 3566
2950.48 3353
2951.00 3303
2951.51 3176
2952.02 3189
2952.54 3292
2953.05 3037
2953.56 3060
2954.08 3014
2954.59 3043
2955.10 2949
2955.61 3110
2956.13 3109
2956.64 3162
2957.15 3268
2957.67 3441
2958.18 3562
2958.69 3594
2959.21 3712
2959.72 3988
2960.23 4092
2960.75 4291
2961.26 4141
2961.78 4283
2962.29 4323
2962.80 4163
2963.32 3994
2963.83 3929
2964.35 3663
2964.86 3471
2965.37 3366
2965.89 3247
2966.40 3161
2966.92 3008
2967.43 2953
2967.94 2980
2968.46 2936
2968.97 2892
2969.49 2908
2970.00 3034
2970.52 3007
2971.03 2909
2971.54 3015
2972.06 3020
2972.57 2950
2973.09 3036
2973.60 3055
2974.12 2989
2974.63 2939
2975.15 2939
2975.66 3032
2976.18 3097
2976.69 3076
2977.21 2939
2977.72 3100
2978.24 3116
2978.75 3264
2979.27 3275
2979.78 3259
2980.30 3346
2980.81 3439
2981.33 3345
2981.84 3345
2982.36 3485
2982.88 3365
2983.39 3446
2983.91 3497
2984.42 3585
2984.94 3666
2985.45 3422
2985.97 3506
2986.49 3602
2987.00 3442
2987.52 3450
2988.03 3491
2988.55 3484
2989.07 3397
2989.58 3382
2990.10 3618
2990.61 3585
2991.13 3565
2991.65 3479
2992.16 3594
2992.68 3629
2993.20 3713
2993.71 3801
2994.23 4220
2994.75 4557
2995.26 4860
2995.78 5242
2996.30 5697
2996.81 5937
2997.33 5992
2997.85 5834
2998.36 5805
2998.88 5541
2999.40 5257
2999.91 5000
3000.43 4730
3000.95 4727
3001.46 4727
3001.98 4923
3002.50 5330
3003.02 5489
3003.53 5794
3004.05 5930
3004.57 6083
3005.09 5881
3005.60 5900
3006.12 5740
3006.64 5437
3007.16 4836
3007.67 4314
3008.19 4106
3008.71 3913
3009.23 3531
3009.74 3475
3010.26 3314
3010.78 3222
3011.30 3092
3011.82 3073
3012.33 3035
3012.85 3269
3013.37 3160
3013.89 3174
3014.41 3395
3014.93 3401
3015.44 3363
3015.96 3416
3016.48 3517
3017.00 3589
3017.52 3688
3018.04 3748
3018.55 3842
3019.07 3780
3019.59 3988
3020.11 4058
3020.63 4165
3021.15 4223
3021.67 4344
3022.19 4429
3022.71 4617
3023.22 4665
3023.74 4692
3024.26 4873
3024.78 4821
3025.30 4586
3025.82 4360
3026.34 4209
3026.86 4018
3027.38 3970
3027.90 3736
3028.42 3628
3028.94 3490
3029.46 3454
3029.98 3485
3030.49 3637
3031.01 3709
3031.53 3677
3032.05 4051
3032.57 4243
3033.09 4629
3033.61 4902
3034.13 5254
3034.65 5189
3035.17 5298
3035.69 5345
3036.21 5232
3036.73 4960
3037.25 4617
3037.77 4398
3038.29 4359
3038.81 3974
3039.34 3884
3039.86 3791
3040.38 3425
3040.90 3349
3041.42 3367
3041.94 3123
3042.46 3218
3042.98 3413
3043.50 3371
3044.02 3310
3044.54 3438
3045.06 3529
3045.58 3359
3046.10 3281
3046.63 3295
3047.15 3375
3047.67 3222
3048.19 3188
3048.71 3219
3049.23 3103
3049.75 3053
3050.27 3268
3050.79 3170
3051.32 3189
3051.84 3032
3052.36 3018
3052.88 3054
3053.40 2978
3053.92 2929
3054.45 2933
3054.97 2925
3055.49 2930
3056.01 2919
3056.53 2969
3057.05 3113
3057.58 3078
3058.10 3035
3058.62 3074
3059.14 3094
3059.66 3017
3060.19 3110
3060.71 3044
3061.23 3153
3061.75 3025
3062.28 3042
3062.80 3138
3063.32 3224
3063.84 3161
3064.37 3184
3064.89 3174
3065.41 3203
3065.93 3195
3066.46 3146
3066.98 3159
3067.50 3100
3068.02 2957
3068.55 2940
3069.07 2979
3069.59 3009
3070.12 3065
3070.64 3113
3071.16 3129
3071.69 3112
3072.21 3279
3072.73 3325
3073.26 3384
3073.78 3425
3074.30 3536
3074.83 3685
3075.35 3718
3075.87 3649
3076.40 3555
3076.92 3491
3077.44 3516
3077.97 3629
3078.49 3566
3079.01 3536
3079.54 3406
3080.06 3349
3080.59 3486
3081.11 3353
3081.63 3296
3082.16 3328
3082.68 3281
3083.21 3414
3083.73 3397
3084.25 3218
3084.78 3280
3085.30 3185
3085.83 3169
3086.35 3194
3086.88 3199
3087.40 3383
3087.93 3385
3088.45 3276
3088.97 3416
3089.50 3410
3090.02 3405
3090.55 3348
3091.07 3273
3091.60 3254
3092.12 3235
3092.65 3253
3093.17 3249
3093.70 3308
3094.22 3408
3094.75 3428
3095.27 3653
3095.80 3638
3096.32 3737
3096.85 3789
3097.37 3962
3097.90 4049
3098.43 4284
3098.95 4532
3099.48 4997
3100.00 5375
3100.53 6079
3101.05 6806
3101.58 7467
3102.10 8063
3102.63 8562
3103.16 8168
3103.68 8113
3104.21 7577
3104.73 6814
3105.26 5858
3105.79 5021
3106.31 4511
3106.84 3917
3107.36 3577
3107.89 3604
3108.42 3597
3108.94 3447
3109.47 3569
3110.00 3719
3110.52 3607
3111.05 3564
3111.57 3537
3112.10 3583
3112.63 3517
3113.15 3408
3113.68 3311
3114.21 3088
3114.74 2961
3115.26 2840
3115.79 2883
3116.32 2909
3116.84 2842
3117.37 2746
3117.90 2793
3118.42 2896
3118.95 2855
3119.48 2897
3120.01 2921
3120.53 3275
3121.06 3164
3121.59 3268
3122.11 3101
3122.64 3175
3123.17 3134
3123.70 3061
3124.22 2992
3124.75 2983
3125.28 3051
3125.81 3045
3126.34 2981
3126.86 2940
3127.39 2994
3127.92 2963
3128.45 2932
3128.98 2919
3129.50 2923
3130.03 2809
3130.56 2699
3131.09 2661
3131.62 2717
3132.14 2641
3132.67 2646
3133.20 2781
3133.73 2655
3134.26 2759
3134.79 2793
3135.31 2863
3135.84 2851
3136.37 3064
3136.90 2956
3137.43 3028
3137.96 2981
3138.49 2935
3139.02 3057
3139.54 3022
3140.07 3018
3140.60 2977
3141.13 2926
3141.66 2945
3142.19 3074
3142.72 3035
3143.25 3181
3143.78 3305
3144.31 3377
3144.84 3516
3145.37 3697
3145.89 3989
3146.42 3997
3146.95 4147
3147.48 4030
3148.01 4005
3148.54 4022
3149.07 4131
3149.60 3995
3150.13 3689
3150.66 3636
3151.19 3503
3151.72 3419
3152.25 3332
3152.78 3205
3153.31 3236
3153.84 3209
3154.37 3172
3154.90 3229
3155.43 3255
3155.96 3331
3156.49 3318
3157.02 3386
3157.55 3251
3158.08 3340
3158.61 3341
3159.14 3312
3159.68 3417
3160.21 3275
3160.74 3287
3161.27 3143
3161.80 3042
3162.33 3143
3162.86 3169
3163.39 3082
3163.92 3198
3164.45 3214
3164.98 3245
3165.51 3186
3166.05 3126
3166.58 3261
3167.11 3326
3167.64 3320
3168.17 3294
3168.70 3151
3169.23 3113
3169.76 2996
3170.30 3007
3170.83 2985
3171.36 2917
3171.89 2806
3172.42 2930
3172.95 2959
3173.49 2932
3174.02 2994
3174.55 3107
3175.08 3202
3175.61 3226
3176.15 3237
3176.68 3287
3177.21 3147
3177.74 3106
3178.27 3103
3178.81 3097
3179.34 3057
3179.87 3061
3180.40 3046
3180.93 3111
3181.47 2968
3182.00 3035
3182.53 2995
3183.06 2963
3183.60 3014
3184.13 3075
3184.66 3033
3185.20 3010
3185.73 3119
3186.26 3071
3186.79 2946
3187.33 2961
3187.86 2991
3188.39 2903
3188.93 2872
3189.46 2906
3189.99 2807
3190.52 2715
3191.06 2665
3191.59 2674
3192.12 2839
3192.66 2862
3193.19 2900
3193.72 2821
3194.26 2922
3194.79 2966
3195.33 2900
3195.86 2994
3196.39 3026
3196.93 3032
3197.46 2930
3197.99 2878
3198.53 3063
3199.06 3166
3199.60 3212
3200.13 3478
3200.66 3542
3201.20 3704
3201.73 3737
3202.27 3675
3202.80 3739
3203.33 3589
3203.87 3529
3204.40 3563
3204.94 3497
3205.47 3488
3206.01 3380
3206.54 3437
3207.07 3428
3207.61 3562
3208.14 3660
3208.68 3929
3209.21 4009
3209.75 4245
3210.28 4536
3210.82 4555
3211.35 4609
3211.89 4581
3212.42 4421
3212.96 4245
3213.49 3857
3214.03 3656
3214.56 3585
3215.10 3389
3215.63 3353
3216.17 3488
3216.70 3501
3217.24 3285
3217.78 3334
3218.31 3515
3218.85 3489
3219.38 3401
3219.92 3295
3220.45 3181
3220.99 3320
3221.52 3337
3222.06 3370
3222.60 3462
3223.13 3580
3223.67 3458
3224.20 3553
3224.74 3655
3225.28 3539
3225.81 3349
3226.35 3171
3226.88 3146
3227.42 3086
3227.96 3094
3228.49 2960
3229.03 2953
3229.57 2900
3230.10 2767
3230.64 2726
3231.18 2804
3231.71 2967
3232.25 2802
3232.79 2854
3233.32 2787
3233.86 2871
3234.40 2860
3234.93 3070
3235.47 3166
3236.01 3190
3236.54 3394
3237.08 3438
3237.62 3447
3238.15 3435
3238.69 3507
3239.23 3502
3239.77 3375
3240.30 3347
3240.84 3267
3241.38 3041
3241.92 3134
3242.45 3087
3242.99 2929
3243.53 2910
3244.07 2822
3244.60 2802
3245.14 2882
3245.68 2905
3246.22 2923
3246.75 3009
3247.29 3029
3247.83 3045
3248.37 3111
3248.91 3119
3249.44 3182
3249.98 3132
3250.52 3211
3251.06 3196
3251.60 3126
3252.14 3234
3252.67 3335
3253.21 3321
3253.75 3297
3254.29 3243
3254.83 3306
3255.37 3377
3255.90 3364
3256.44 3213
3256.98 3203
3257.52 3136
3258.06 3215
3258.60 3316
3259.14 3380
3259.68 3442
3260.21 3580
3260.75 3600
3261.29 3892
3261.83 4239
3262.37 4456
3262.91 4383
3263.45 4379
3263.99 4286
3264.53 4292
3265.07 4263
3265.61 4588
3266.15 4587
3266.69 4591
3267.23 4477
3267.76 4361
3268.30 4175
3268.84 3853
3269.38 3684
3269.92 3343
3270.46 3172
3271.00 3198
3271.54 2973
3272.08 3035
3272.62 3169
3273.16 3131
3273.70 3204
3274.24 3250
3274.78 3344
3275.32 3388
3275.86 3408
3276.40 3469
3276.94 3418
3277.48 3325
3278.03 3382
3278.57 3474
3279.11 3459
3279.65 3296
3280.19 3247
3280.73 3337
3281.27 3377
3281.81 3194
3282.35 3297
3282.89 3393
3283.43 3476
3283.97 3484
3284.51 3668
3285.05 3749
3285.60 3690
3286.14 3672
3286.68 3688
3287.22 3474
3287.76 3577
3288.30 3547
3288.84 3366
3289.38 3284
3289.93 3310
3290.47 3304
3291.01 3356
3291.55 3448
3292.09 3752
3292.63 3940
3293.18 4271
3293.72 4541
3294.26 4896
3294.80 5195
3295.34 5326
3295.88 5163
3296.43 5222
3296.97 5080
3297.51 4823
3298.05 4531
3298.59 4181
3299.14 3925
3299.68 3932
3300.22 3624
3300.76 3550
3301.31 3610
3301.85 3601
3302.39 3500
3302.93 3494
3303.48 3540
3304.02 3595
3304.56 3448
3305.10 3377
3305.65 3453
3306.19 3384
3306.73 3312
3307.27 3335
3307.82 3474
3308.36 3513
3308.90 3612
3309.45 3508
3309.99 3711
3310.53 3676
3311.07 3566
3311.62 3608
3312.16 3823
3312.70 3974
3313.25 4262
3313.79 4244
3314.33 4464
3314.88 4465
3315.42 4320
3315.97 4501
3316.51 4437
3317.05 4305
3317.60 4088
3318.14 3887
3318.68 3875
3319.23 3693
3319.77 3825
3320.32 3785
3320.86 3721
3321.40 3777
3321.95 3814
3322.49 3937
3323.04 3853
3323.58 3938
3324.12 3799
3324.67 3781
3325.21 3678
3325.76 3620
3326.30 3569
3326.85 3408
3327.39 3371
3327.93 3313
3328.48 3250
3329.02 3090
3329.57 3231
3330.11 3353
3330.66 3635
3331.20 3956
3331.75 4362
3332.29 5222
3332.84 6223
3333.38 7374
3333.93 8480
3334.47 9452
3335.02 10611
3335.56 10967
3336.11 10899
3336.65 10317
3337.20 9399
3337.74 8526
3338.29 7721
3338.83 6591
3339.38 5813
3339.92 5093
3340.47 4544
3341.02 4148
3341.56 3854
3342.11 3692
3342.65 3540
3343.20 3358
3343.74 3163
3344.29 3203
3344.84 3095
3345.38 3150
3345.93 3239
3346.47 3359
3347.02 3329
3347.57 3471
3348.11 3392
3348.66 3288
3349.21 3360
3349.75 3324
3350.30 3312
3350.84 3359
3351.39 3628
3351.94 3673
3352.48 3706
3353.03 3973
3353.58 4071
3354.12 4132
3354.67 4206
3355.22 4297
3355.76 4167
3356.31 4073
3356.86 3983
3357.40 3629
3357.95 3621
3358.50 3500
3359.05 3325
3359.59 3151
3360.14 3037
3360.69 3059
3361.23 2962
3361.78 2878
3362.33 2858
3362.88 2813
3363.42 2804
3363.97 2868
3364.52 2874
3365.07 2933
3365.61 2882
3366.16 2818
3366.71 2998
3367.26 2988
3367.80 3022
3368.35 2953
3368.90 2892
3369.45 2861
3370.00 2979
3370.54 2952
3371.09 2947
3371.64 3215
3372.19 3331
3372.74 3272
3373.28 3323
3373.83 3415
3374.38 3357
3374.93 3274
3375.48 3108
3376.03 2994
3376.57 3003
3377.12 2787
3377.67 2698
3378.22 2661
3378.77 2698
3379.32 2627
3379.87 2631
3380.42 2594
3380.96 2504
3381.51 2573
3382.06 2598
3382.61 2593
3383.16 2681
3383.71 2654
3384.26 2613
3384.81 2561
3385.36 2627
3385.91 2625
3386.45 2648
3387.00 2636
3387.55 2619
3388.10 2660
3388.65 2695
3389.20 2644
3389.75 2639
3390.30 2623
3390.85 2810
3391.40 2764
3391.95 2860
3392.50 2804
3393.05 2874
3393.60 2905
3394.15 2923
3394.70 2915
3395.25 2964
3395.80 2795
3396.35 2959
3396.90 2901
3397.45 2955
3398.00 2879
3398.55 2899
3399.10 2825
3399.65 2794
3400.20 2850
3400.75 2846
3401.30 2666
3401.85 2592
3402.40 2508
3402.95 2550
3403.50 2616
3404.06 2702
3404.61 2602
3405.16 2554
3405.71 2512
3406.26 2436
3406.81 2385
3407.36 2378
3407.91 2479
3408.46 2529
3409.01 2493
3409.56 2541
3410.12 2501
3410.67 2591
3411.22 2583
3411.77 2617
3412.32 2701
3412.87 2609
3413.42 2552
3413.98 2528
3414.53 2586
3415.08 2571
3415.63 2556
3416.18 2506
3416.73 2501
3417.29 2525
3417.84 2402
3418.39 2399
3418.94 2351
3419.49 2415
3420.05 2387
3420.60 2494
3421.15 2605
3421.70 2649
3422.25 2691
3422.81 2791
3423.36 2935
3423.91 2882
3424.46 2896
3425.01 2977
3425.57 2939
3426.12 2804
3426.67 2693
3427.23 2810
3427.78 2582
3428.33 2579
3428.88 2510
3429.44 2598
3429.99 2707
3430.54 2801
3431.09 2562
3431.65 2761
3432.20 2663
3432.75 2659
3433.31 2627
3433.86 2690
3434.41 2638
3434.97 2542
3435.52 2559
3436.07 2709
3436.63 2775
3437.18 2845
3437.73 2855
3438.29 2829
3438.84 2793
3439.39 2737
3439.95 2720
3440.50 2778
3441.05 2798
3441.61 2763
3442.16 2816
3442.72 2625
3443.27 2640
3443.82 2703
3444.38 2636
3444.93 2482
3445.48 2522
3446.04 2610
3446.59 2491
3447.15 2500
3447.70 2384
3448.26 2411
3448.81 2502
3449.36 2500
3449.92 2514
3450.47 2468
3451.03 2349
3451.58 2302
3452.14 2394
3452.69 2345
3453.25 2337
3453.80 2322
3454.36 2262
3454.91 2248
3455.47 2258
3456.02 2336
3456.58 2334
3457.13 2252
3457.69 2260
3458.24 2114
3458.80 2200
3459.35 2164
3459.91 2235
3460.46 2127
3461.02 2258
3461.57 2356
3462.13 2305
3462.68 2216
3463.24 2269
3463.79 2327
3464.35 2350
3464.90 2427
3465.46 2466
3466.02 2579
3466.57 2464
3467.13 2538
3467.68 2548
3468.24 2589
3468.80 2540
3469.35 2561
3469.91 2613
3470.46 2609
3471.02 2550
3471.58 2563
3472.13 2619
3472.69 2463
3473.24 2567
3473.80 2510
3474.36 2589
3474.91 2473
3475.47 2558
3476.03 2607
3476.58 2584
3477.14 2577
3477.70 2816
3478.25 2798
3478.81 2922
3479.37 2970
3479.92 3041
3480.48 3082
3481.04 2866
3481.59 2934
3482.15 3023
3482.71 3006
3483.26 2765
3483.82 2851
3484.38 2830
3484.94 2921
3485.49 2985
3486.05 3063
3486.61 3164
3487.17 3394
3487.72 3552
3488.28 3613
3488.84 3955
3489.40 4051
3489.95 4334
3490.51 4721
3491.07 5121
3491.63 5149
3492.18 5147
3492.74 5198
3493.30 4920
3493.86 4603
3494.42 4334
3494.97 4239
3495.53 4238
3496.09 4345
3496.65 4337
3497.21 4807
3497.76 5396
3498.32 5790
3498.88 5925
3499.44 6028
3500.00 6295
3500.56 6325
3501.11 6296
3501.67 6464
3502.23 6703
3502.79 7274
3503.35 7898
3503.91 8546
3504.47 8712
3505.03 8771
3505.58 8578
3506.14 8160
3506.70 7568
3507.26 6877
3507.82 6344
3508.38 5610
3508.94 4933
3509.50 4617
3510.06 4026
3510.62 3760
3511.17 3543
3511.73 3384
3512.29 3234
3512.85 3028
3513.41 2919
3513.97 2775
3514.53 2850
3515.09 2790
3515.65 2890
3516.21 2992
3516.77 2861
3517.33 2778
3517.89 2867
3518.45 2873
3519.01 2890
3519.57 2918
3520.13 2959
3520.69 2959
3521.25 3013
3521.81 2947
3522.37 3028
3522.93 3037
3523.49 3034
3524.05 2953
3524.61 2810
3525.17 2805
3525.73 2772
3526.29 2717
3526.85 2649
3527.41 2658
3527.97 2651
3528.54 2606
3529.10 2705
3529.66 2797
3530.22 2871
3530.78 2970
3531.34 3170
3531.90 3304
3532.46 3314
3533.02 3467
3533.58 3508
3534.14 3703
3534.71 3756
3535.27 3611
3535.83 3584
3536.39 3443
3536.95 3452
3537.51 3217
3538.07 3214
3538.64 3175
3539.20 3112
3539.76 3156
3540.32 3208
3540.88 3236
3541.44 3121
3542.00 3198
3542.57 3143
3543.13 3221
3543.69 3318
3544.25 3209
3544.81 3216
3545.38 2980
3545.94 2856
3546.50 2916
3547.06 2878
3547.62 2672
3548.19 2659
3548.75 2733
3549.31 2691
3549.87 2665
3550.44 2679
3551.00 2746
3551.56 2676
3552.12 2760
3552.69 2881
3553.25 2958
3553.81 3015
3554.37 3090
3554.94 2993
3555.50 3086
3556.06 2982
3556.63 2898
3557.19 2732
3557.75 2736
3558.31 2727
3558.88 2694
3559.44 2673
3560.00 2659
3560.57 2797
3561.13 2679
3561.69 2656
3562.26 2769
3562.82 2693
3563.38 2657
3563.95 2872
3564.51 2761
3565.07 2713
3565.64 2647
3566.20 2541
3566.77 2607
3567.33 2524
3567.89 2495
3568.46 2551
3569.02 2585
3569.59 2453
3570.15 2441
3570.71 2541
3571.28 2632
3571.84 2589
3572.41 2613
3572.97 2673
3573.53 2702
3574.10 2780
3574.66 2744
3575.23 2794
3575.79 2800
3576.36 2918
3576.92 2966
3577.48 3027
3578.05 2931
3578.61 2820
3579.18 2848
3579.74 2874
3580.31 2975
3580.87 2868
3581.44 2802
3582.00 2784
3582.57 2662
3583.13 2788
3583.70 2776
3584.26 2685
3584.83 2594
3585.39 2672
3585.96 2619
3586.52 2505
3587.09 2489
3587.65 2455
3588.22 2559
3588.79 2556
3589.35 2557
3589.92 2542
3590.48 2486
3591.05 2580
3591.61 2641
3592.18 2549
3592.74 2639
3593.31 2584
3593.88 2592
3594.44 2572
3595.01 2738
3595.57 2757
3596.14 2668
3596.71 2793
3597.27 2851
3597.84 2788
3598.40 2704
3598.97 2652
3599.54 2644
3600.10 2574
3600.67 2643
3601.24 2594
3601.80 2500
3602.37 2480
3602.94 2554
3603.50 2477
3604.07 2427
3604.64 2384
3605.20 2451
3605.77 2386
3606.34 2344
3606.90 2312
3607.47 2242
3608.04 2233
3608.60 2285
3609.17 2259
3609.74 2302
3610.30 2371
3610.87 2354
3611.44 2372
3612.01 2428
3612.57 2572
3613.14 2715
3613.71 3060
3614.28 3300
3614.84 3741
3615.41 4267
3615.98 4985
3616.55 5585
3617.11 6181
3617.68 6544
3618.25 6573
3618.82 6518
3619.39 6276
3619.95 5699
3620.52 5216
3621.09 4576
3621.66 4060
3622.23 3523
3622.79 3105
3623.36 2904
3623.93 2749
3624.50 2607
3625.07 2537
3625.63 2478
3626.20 2601
3626.77 2598
3627.34 2496
3627.91 2637
3628.48 2482
3629.05 2562
3629.61 2615
3630.18 2419
3630.75 2389
3631.32 2461
3631.89 2527
3632.46 2442
3633.03 2532
3633.60 2475
3634.16 2417
3634.73 2360
3635.30 2288
3635.87 2309
3636.44 2220
3637.01 2214
3637.58 2367
3638.15 2413
3638.72 2502
3639.29 2629
3639.86 2722
3640.43 2752
3641.00 2916
3641.57 3049
3642.14 2908
3642.71 2912
3643.27 2882
3643.84 2774
3644.41 2683
3644.98 2645
3645.55 2803
3646.12 2728
3646.69 2756
3647.26 2632
3647.83 2597
3648.40 2630
3648.97 2646
3649.54 2593
3650.12 2666
3650.69 2731
3651.26 2649
3651.83 2783
3652.40 2779
3652.97 2807
3653.54 2914
3654.11 3020
3654.68 2997
3655.25 3041
3655.82 2988
3656.39 3052
3656.96 3093
3657.53 3163
3658.10 3035
3658.67 3067
3659.25 3189
3659.82 3082
3660.39 2905
3660.96 2984
3661.53 2885
3662.10 2745
3662.67 2747
3663.24 2589
3663.81 2615
3664.39 2686
3664.96 2920
3665.53 2889
3666.10 2804
3666.67 2862
3667.24 2751
3667.81 2781
3668.39 2604
3668.96 2604
3669.53 2605
3670.10 2631
3670.67 2568
3671.25 2582
3671.82 2621
3672.39 2776
3672.96 2777
3673.53 3011
3674.11 3064
3674.68 3053
3675.25 3117
3675.82 3085
3676.39 3048
3676.97 3093
3677.54 2988
3678.11 2931
3678.68 2728
3679.26 2743
3679.83 2649
3680.40 2589
3680.97 2606
3681.55 2500
3682.12 2545
3682.69 2446
3683.27 2543
3683.84 2582
3684.41 2611
3684.98 2699
3685.56 2749
3686.13 2929
3686.70 3103
3687.28 3176
3687.85 3235
3688.42 3499
3689.00 3635
3689.57 3702
3690.14 3807
3690.72 3713
3691.29 3636
3691.86 3446
3692.44 3333
3693.01 3185
3693.58 3034
3694.16 2850
3694.73 2736
3695.31 2595
3695.88 2495
3696.45 2511
3697.03 2367
3697.60 2447
3698.18 2441
3698.75 2503
3699.32 2521
3699.90 2515
3700.47 2504
3701.05 2574
3701.62 2479
3702.19 2623
3702.77 2608
3703.34 2484
3703.92 2509
3704.49 2562
3705.07 2561
3705.64 2456
3706.22 2503
3706.79 2481
3707.37 2496
3707.94 2464
3708.51 2467
3709.09 2473
3709.66 2452
3710.24 2469
3710.81 2485
3711.39 2459
3711.96 2406
3712.54 2429
3713.11 2429
3713.69 2379
3714.27 2466
3714.84 2541
3715.42 2473
3715.99 2284
3716.57 2409
3717.14 2353
3717.72 2253
3718.29 2365
3718.87 2498
3719.44 2389
3720.02 2294
3720.60 2313
3721.17 2275
3721.75 2321
3722.32 2197
3722.90 2136
3723.47 2256
3724.05 2187
3724.63 2232
3725.20 2290
3725.78 2430
3726.36 2331
3726.93 2493
3727.51 2569
3728.08 2666
3728.66 2838
3729.24 2985
3729.81 3107
3730.39 3317
3730.97 3371
3731.54 3557
3732.12 3677
3732.70 3701
3733.27 3757
3733.85 3537
3734.43 3500
3735.00 3428
3735.58 3202
3736.16 3061
3736.73 3027
3737.31 2843
3737.89 2691
3738.47 2645
3739.04 2697
3739.62 2620
3740.20 2606
3740.77 2586
3741.35 2495
3741.93 2464
3742.51 2579
3743.08 2597
3743.66 2383
3744.24 2293
3744.82 2376
3745.39 2406
3745.97 2355
3746.55 2420
3747.13 2352
3747.71 2423
3748.28 2300
3748.86 2221
3749.44 2223
3750.02 2238
3750.59 2233
3751.17 2284
3751.75 2163
3752.33 2142
3752.91 2152
3753.49 2301
3754.06 2227
3754.64 2270
3755.22 2321
3755.80 2434
3756.38 2479
3756.96 2665
3757.53 2788
3758.11 2848
3758.69 2899
3759.27 2780
3759.85 2864
3760.43 2761
3761.01 2757
3761.59 2689
3762.17 2699
3762.74 2592
3763.32 2515
3763.90 2353
3764.48 2345
3765.06 2343
3765.64 2335
3766.22 2250
3766.80 2347
3767.38 2321
3767.96 2400
3768.54 2382
3769.12 2344
3769.70 2386
3770.27 2418
3770.85 2299
3771.43 2368
3772.01 2287
3772.59 2347
3773.17 2346
3773.75 2258
3774.33 2244
3774.91 2274
3775.49 2184
3776.07 2182
3776.65 2135
3777.23 2247
3777.81 2232
3778.39 2165
3778.97 2170
3779.55 2267
3780.13 2226
3780.71 2207
3781.29 2256
3781.88 2261
3782.46 2255
3783.04 2308
3783.62 2324
3784.20 2221
3784.78 2232
3785.36 2343
3785.94 2391
3786.52 2331
3787.10 2295
3787.68 2249
3788.26 2171
3788.84 2163
3789.43 2178
3790.01 2072
3790.59 2134
3791.17 2169
3791.75 2193
3792.33 2204
3792.91 2234
3793.49 2272
3794.08 2283
3794.66 2331
3795.24 2292
3795.82 2331
3796.40 2339
3796.98 2292
3797.56 2316
3798.15 2317
3798.73 2362
3799.31 2551
3799.89 2647
3800.47 2759
3801.06 2753
3801.64 2726
3802.22 2840
3802.80 3009
3803.38 2818
3803.97 2705
3804.55 2777
3805.13 2679
3805.71 2626
3806.29 2635
3806.88 2637
3807.46 2709
3808.04 2759
3808.62 2801
3809.21 2737
3809.79 2793
3810.37 2795
3810.95 2724
3811.54 2690
3812.12 2726
3812.70 2800
3813.29 2815
3813.87 2915
3814.45 2812
3815.03 2859
3815.62 2955
3816.20 2919
3816.78 2957
3817.37 2799
3817.95 2732
3818.53 2587
3819.12 2503
3819.70 2370
3820.28 2322
3820.87 2238
3821.45 2368
3822.03 2288
3822.62 2233
3823.20 2154
3823.78 2201
3824.37 2190
3824.95 2225
3825.54 2214
3826.12 2144
3826.70 2081
3827.29 2051
3827.87 2075
3828.46 2210
3829.04 2176
3829.62 2233
3830.21 2296
3830.79 2357
3831.38 2308
3831.96 2274
3832.54 2286
3833.13 2304
3833.71 2353
3834.30 2361
3834.88 2265
3835.47 2342
3836.05 2194
3836.64 2205
3837.22 2297
3837.81 2272
3838.39 2342
3838.98 2364
3839.56 2312
3840.15 2222
3840.73 2242
3841.31 2185
3841.90 2121
3842.49 2168
3843.07 2128
3843.66 2129
3844.24 2188
3844.83 2160
3845.41 2104
3846.00 2074
3846.58 2074
3847.17 2109
3847.75 2055
3848.34 2133
3848.92 2141
3849.51 2042
3850.10 2184
3850.68 2231
3851.27 2284
3851.85 2438
3852.44 2331
3853.02 2325
3853.61 2449
3854.20 2484
3854.78 2472
3855.37 2619
3855.95 2668
3856.54 2766
3857.13 3040
3857.71 3313
3858.30 3756
3858.89 4277
3859.47 5046
3860.06 5664
3860.64 6035
3861.23 6258
3861.82 6411
3862.40 6300
3862.99 5877
3863.58 5367
3864.16 4919
3864.75 4529
3865.34 4220
3865.92 3690
3866.51 3552
3867.10 3406
3867.69 3219
3868.27 3153
3868.86 3044
3869.45 2902
3870.03 2771
3870.62 2798
3871.21 2865
3871.80 2801
3872.38 2800
3872.97 3076
3873.56 3157
3874.15 3065
3874.73 3006
3875.32 2923
3875.91 2855
3876.50 2622
3877.08 2710
3877.67 2627
3878.26 2617
3878.85 2580
3879.43 2478
3880.02 2411
3880.61 2395
3881.20 2309
3881.79 2211
3882.37 2240
3882.96 2157
3883.55 2237
3884.14 2206
3884.73 2105
3885.32 2205
3885.90 2318
3886.49 2277
3887.08 2389
3887.67 2443
3888.26 2572
3888.85 2600
3889.44 2590
3890.02 2777
3890.61 2774
3891.20 2799
3891.79 2894
3892.38 3033
3892.97 3179
3893.56 3233
3894.15 3455
3894.74 3508
3895.32 3461
3895.91 3412
3896.50 3554
3897.09 3441
3897.68 3390
3898.27 3401
3898.86 3356
3899.45 3235
3900.04 3273
3900.63 3169
3901.22 2982
3901.81 2841
3902.40 2809
3902.99 2664
3903.58 2530
3904.17 2441
3904.76 2472
3905.35 2360
3905.94 2320
3906.53 2267
3907.12 2291
3907.71 2286
3908.30 2205
3908.89 2257
3909.48 2228
3910.07 2137
3910.66 2163
3911.25 2063
3911.84 2097
3912.43 2039
3913.02 2094
3913.61 2027
3914.20 2054
3914.79 2055
3915.38 2013
3915.97 2089
3916.56 2128
3917.15 2028
3917.74 2035
3918.33 2106
3918.92 2168
3919.52 2133
3920.11 2169
3920.70 2150
3921.29 2030
3921.88 2088
3922.47 2114
3923.06 2057
3923.65 2170
3924.24 2133
3924.84 2133
3925.43 2073
3926.02 2086
3926.61 1933
3927.20 2019
3927.79 2085
3928.38 2079
3928.98 1995
3929.57 2091
3930.16 2091
3930.75 2076
3931.34 2058
3931.93 2083
3932.53 2032
3933.12 2083
3933.71 2085
3934.30 2117
3934.89 2098
3935.49 2100
3936.08 2044
3936.67 2174
3937.26 2216
3937.86 2202
3938.45 2285
3939.04 2289
3939.63 2161
3940.23 2167
3940.82 2178
3941.41 2144
3942.00 2217
3942.60 2199
3943.19 2212
3943.78 2092
3944.37 2078
3944.97 2037
3945.56 2008
3946.15 2045
3946.75 2117
3947.34 1964
3947.93 1939
3948.52 1957
3949.12 2044
3949.71 2010
3950.30 2059
3950.90 2106
3951.49 2032
3952.08 2120
3952.68 2228
3953.27 2199
3953.86 2111
3954.46 2117
3955.05 2061
3955.65 2084
3956.24 2142
3956.83 2212
3957.43 2264
3958.02 2219
3958.61 1986
3959.21 2110
3959.80 2089
3960.40 2068
3960.99 2106
3961.58 2114
3962.18 2113
3962.77 2158
3963.37 2311
3963.96 2312
3964.55 2471
3965.15 2723
3965.74 2870
3966.34 2981
3966.93 2976
3967.53 2945
3968.12 2928
3968.72 2871
3969.31 2729
3969.91 2517
3970.50 2413
3971.10 2330
3971.69 2248
3972.28 2192
3972.88 2136
3973.47 2122
3974.07 2233
3974.66 2159
3975.26 2329
3975.85 2263
3976.45 2243
3977.05 2364
3977.64 2344
3978.24 2271
3978.83 2215
3979.43 2200
3980.02 2136
3980.62 2205
3981.21 2194
3981.81 2123
3982.40 2129
3983.00 2120
3983.60 2068
3984.19 2027
3984.79 2019
3985.38 1996
3985.98 1914
3986.58 2034
3987.17 2049
3987.77 2060
3988.36 2044
3988.96 1953
3989.56 1998
3990.15 1966
3990.75 2017
3991.34 2089
3991.94 2068
3992.54 2122
3993.13 2261
3993.73 2223
3994.33 2295
3994.92 2296
3995.52 2293
3996.12 2228
3996.71 2159
3997.31 2242
3997.91 2178
3998.50 2247
3999.10 2287
3999.70 2212
4000.29 2239
4000.89 2228
4001.49 2276
4002.09 2294
4002.68 2481
4003.28 2421
4003.88 2295
4004.47 2440
4005.07 2395
4005.67 2436
4006.27 2353
4006.86 2499
4007.46 2415
4008.06 2504
4008.66 2594
4009.25 2578
4009.85 2387
4010.45 2353
4011.05 2413
4011.64 2439
4012.24 2508
4012.84 2655
4013.44 2686
4014.04 2843
4014.63 2863
4015.23 2942
4015.83 2946
4016.43 2960
4017.03 3043
4017.63 2969
4018.22 2938
4018.82 2749
4019.42 2676
4020.02 2529
4020.62 2250
4021.22 2256
4021.81 2225
4022.41 2224
4023.01 2202
4023.61 2196
4024.21 2101
4024.81 2165
4025.41 2219
4026.01 2319
4026.60 2342
4027.20 2261
4027.80 2359
4028.40 2352
4029.00 2339
4029.60 2343
4030.20 2484
4030.80 2426
4031.40 2329
4032.00 2272
4032.60 2307
4033.20 2266
4033.80 2197
4034.39 2196
4034.99 2218
4035.59 2135
4036.19 2131
4036.79 2147
4037.39 2146
4037.99 2133
4038.59 2161
4039.19 2060
4039.79 2108
4040.39 2075
4040.99 2161
4041.59 2067
4042.19 2102
4042.79 2171
4043.39 2188
4043.99 2209
4044.59 2072
4045.19 2207
4045.79 2135
4046.39 2130
4046.99 2166
4047.60 2172
4048.20 2241
4048.80 2237
4049.40 2365
4050.00 2506
4050.60 2437
4051.20 2507
4051.80 2632
4052.40 2561
4053.00 2548
4053.60 2367
4054.20 2315
4054.80 2271
4055.41 2180
4056.01 2177
4056.61 2105
4057.21 1998
4057.81 1989
4058.41 2014
4059.01 1971
4059.61 1911
4060.22 1833
4060.82 1867
4061.42 1899
4062.02 1855
4062.62 1876
4063.22 1805
4063.82 1801
4064.43 1878
4065.03 1823
4065.63 1845
4066.23 1915
4066.83 1908
4067.44 1878
4068.04 1963
4068.64 1987
4069.24 1909
4069.84 1946
4070.45 1987
4071.05 2017
4071.65 2040
4072.25 2132
4072.86 2040
4073.46 2129
4074.06 2208
4074.66 2286
4075.27 2166
4075.87 2051
4076.47 2078
4077.07 2125
4077.68 2160
4078.28 2184
4078.88 2139
4079.48 2150
4080.09 2139
4080.69 2164
4081.29 2133
4081.90 2158
4082.50 2184
4083.10 2284
4083.71 2304
4084.31 2315
4084.91 2304
4085.52 2315
4086.12 2240
4086.72 2202
4087.33 2316
4087.93 2255
4088.53 2223
4089.14 2255
4089.74 2363
4090.34 2528
4090.95 2758
4091.55 2964
4092.15 3340
4092.76 3804
4093.36 4136
4093.97 4476
4094.57 4683
4095.17 4641
4095.78 4407
4096.38 4196
4096.99 3958
4097.59 3597
4098.19 3252
4098.80 2936
4099.40 2717
4100.01 2412
4100.61 2191
4101.22 2083
4101.82 2016
4102.43 2003
4103.03 1966
4103.63 1959
4104.24 1955
4104.84 1913
4105.45 1958
4106.05 1991
4106.66 2003
4107.26 2046
4107.87 1992
4108.47 2037
4109.08 2088
4109.68 2008
4110.29 1987
4110.89 2167
4111.50 2085
4112.10 2022
4112.71 1969
4113.31 1981
4113.92 2009
4114.53 1991
4115.13 1967
4115.74 2100
4116.34 2023
4116.95 2048
4117.55 2079
4118.16 1965
4118.76 1979
4119.37 1957
4119.98 1992
4120.58 2075
4121.19 2106
4121.79 2029
4122.40 1987
4123.01 2086
4123.61 2065
4124.22 2055
4124.82 2049
4125.43 2052
4126.04 1991
4126.64 2026
4127.25 1952
4127.86 2062
4128.46 1983
4129.07 1981
4129.68 2046
4130.28 2080
4130.89 2123
4131.50 2211
4132.10 2367
4132.71 2396
4133.32 2409
4133.92 2356
4134.53 2491
4135.14 2383
4135.74 2274
4136.35 2275
4136.96 2282
4137.56 2221
4138.17 2258
4138.78 2279
4139.39 2280
4139.99 2320
4140.60 2363
4141.21 2410
4141.82 2511
4142.42 2434
4143.03 2334
4143.64 2391
4144.25 2327
4144.85 2308
4145.46 2266
4146.07 2158
4146.68 2082
4147.28 2054
4147.89 1989
4148.50 2037
4149.11 2030
4149.72 1884
4150.32 1897
4150.93 1915
4151.54 1919
4152.15 1849
4152.76 1928
4153.37 1935
4153.97 1837
4154.58 1799
4155.19 1837
4155.80 1842
4156.41 1798
4157.02 1795
4157.62 1708
4158.23 1731
4158.84 1783
4159.45 1846
4160.06 1870
4160.67 1875
4161.28 1905
4161.89 1979
4162.49 1991
4163.10 2065
4163.71 2198
4164.32 2145
4164.93 2279
4165.54 2346
4166.15 2437
4166.76 2444
4167.37 2474
4167.98 2401
4168.59 2392
4169.20 2346
4169.81 2359
4170.42 2362
4171.02 2294
4171.63 2238
4172.24 2303
4172.85 2155
4173.46 2269
4174.07 2249
4174.68 2275
4175.29 2182
4175.90 2177
4176.51 2160
4177.12 2137
4177.73 2140
4178.34 2117
4178.95 2064
4179.56 2057
4180.17 2055
4180.78 2156
4181.39 2028
4182.00 1964
4182.61 1979
4183.23 1956
4183.84 1956
4184.45 1885
4185.06 1882
4185.67 1811
4186.28 1896
4186.89 1967
4187.50 1853
4188.11 1893
4188.72 1878
4189.33 1854
4189.94 1859
4190.55 1977
4191.17 2136
4191.78 2149
4192.39 2253
4193.00 2205
4193.61 2342
4194.22 2464
4194.83 2441
4195.44 2388
4196.06 2390
4196.67 2344
4197.28 2367
4197.89 2288
4198.50 2352
4199.11 2196
4199.72 2141
4200.34 2290
4200.95 2244
4201.56 2137
4202.17 2148
4202.78 2095
4203.40 2145
4204.01 2036
4204.62 2101
4205.23 2157
4205.84 2018
4206.46 1979
4207.07 2038
4207.68 1980
4208.29 2054
4208.90 2012
4209.52 1954
4210.13 1938
4210.74 2034
4211.35 2012
4211.97 2010
4212.58 2024
4213.19 2007
4213.80 1979
4214.42 2006
4215.03 2151
4215.64 2221
4216.26 2294
4216.87 2575
4217.48 2693
4218.09 2870
4218.71 3065
4219.32 3315
4219.93 3483
4220.55 3805
4221.16 3959
4221.77 4243
4222.39 4407
4223.00 4424
4223.61 4518
4224.23 4635
4224.84 4662
4225.45 4634
4226.07 4787
4226.68 4945
4227.30 5020
4227.91 5039
4228.52 5021
4229.14 4683
4229.75 4461
4230.36 4163
4230.98 3760
4231.59 3396
4232.21 3164
4232.82 3076
4233.43 2831
4234.05 2708
4234.66 2682
4235.28 2564
4235.89 2501
4236.51 2563
4237.12 2489
4237.73 2388
4238.35 2367
4238.96 2304
4239.58 2191
4240.19 2099
4240.81 2153
4241.42 2201
4242.04 2043
4242.65 2158
4243.27 2121
4243.88 2133
4244.50 2215
4245.11 2166
4245.73 2148
4246.34 2285
4246.96 2300
4247.57 2299
4248.19 2225
4248.80 2215
4249.42 2071
4250.03 2093
4250.65 2093
4251.26 2048
4251.88 1966
4252.49 2004
4253.11 2009
4253.72 1982
4254.34 2099
4254.96 1934
4255.57 1981
4256.19 2091
4256.80 2206
4257.42 2186
4258.03 2109
4258.65 2280
4259.27 2246
4259.88 2221
4260.50 2233
4261.12 2218
4261.73 2267
4262.35 2229
4262.96 2189
4263.58 2142
4264.20 2290
4264.81 2234
4265.43 2223
4266.05 2290
4266.66 2337
4267.28 2240
4267.90 2268
4268.51 2215
4269.13 2210
4269.75 2307
4270.36 2120
4270.98 2082
4271.60 2084
4272.21 2139
4272.83 2046
4273.45 2113
4274.06 2136
4274.68 2175
4275.30 2266
4275.92 2339
4276.53 2349
4277.15 2341
4277.77 2391
4278.38 2252
4279.00 2131
4279.62 2143
4280.24 2131
4280.85 2021
4281.47 1971
4282.09 1953
4282.71 1976
4283.32 1871
4283.94 1983
4284.56 2063
4285.18 2034
4285.80 2143
4286.41 2134
4287.03 2140
4287.65 2071
4288.27 2074
4288.89 2079
4289.50 2064
4290.12 2038
4290.74 2134
4291.36 2031
4291.98 2028
4292.60 2064
4293.21 2009
4293.83 2024
4294.45 1968
4295.07 1994
4295.69 1964
4296.31 2089
4296.93 2189
4297.54 2033
4298.16 2038
4298.78 2034
4299.40 2015
4300.02 2081
4300.64 2010
4301.26 1969
4301.88 1913
4302.50 1908
4303.12 1948
4303.73 2012
4304.35 2034
4304.97 2167
4305.59 2123
4306.21 1955
4306.83 2144
4307.45 2274
4308.07 2405
4308.69 2382
4309.31 2421
4309.93 2500
4310.55 2567
4311.17 2606
4311.79 2574
4312.41 2400
4313.03 2320
4313.65 2254
4314.27 2253
4314.89 2155
4315.51 1987
4316.13 1984
4316.75 2043
4317.37 1927
4317.99 1978
4318.61 2033
4319.23 1964
4319.85 1863
4320.47 1963
4321.09 1948
4321.71 1872
4322.33 1914
4322.95 2004
4323.57 1951
4324.19 2053
4324.81 2028
4325.43 2016
4326.05 2079
4326.68 2005
4327.30 1899
4327.92 1880
4328.54 1858
4329.16 1941
4329.78 1870
4330.40 1840
4331.02 1803
4331.64 1824
4332.26 1819
4332.89 1815
4333.51 1802
4334.13 1859
4334.75 1901
4335.37 1888
4335.99 1873
4336.61 1898
4337.24 1999
4337.86 2013
4338.48 2064
4339.10 2020
4339.72 1998
4340.34 2011
4340.97 2017
4341.59 2100
4342.21 2016
4342.83 2154
4343.45 2320
4344.08 2504
4344.70 2710
4345.32 2823
4345.94 3126
4346.57 3170
4347.19 3280
4347.81 3340
4348.43 2914
4349.05 2818
4349.68 2684
4350.30 2352
4350.92 2231
4351.54 2187
4352.17 2194
4352.79 2055
4353.41 2024
4354.04 1949
4354.66 1864
4355.28 1849
4355.90 1969
4356.53 1938
4357.15 1936
4357.77 1891
4358.40 1833
4359.02 1862
4359.64 1918
4360.27 1938
4360.89 1978
4361.51 1969
4362.14 2057
4362.76 1984
4363.38 1917
4364.01 1943
4364.63 1900
4365.25 1923
4365.88 1972
4366.50 1989
4367.12 1881
4367.75 1880
4368.37 1830
4369.00 1908
4369.62 1801
4370.24 1829
4370.87 1843
4371.49 1844
4372.12 1767
4372.74 1752
4373.36 1826
4373.99 1784
4374.61 1802
4375.24 1848
4375.86 1823
4376.49 1784
4377.11 1921
4377.73 1923
4378.36 1987
4378.98 1895
4379.61 1889
4380.23 2000
4380.86 2027
4381.48 2110
4382.11 2109
4382.73 2017
4383.36 2029
4383.98 2107
4384.61 2099
4385.23 2133
4385.86 2170
4386.48 2291
4387.11 2508
4387.73 2595
4388.36 2732
4388.98 3114
4389.61 3248
4390.23 3561
4390.86 3971
4391.48 4230
4392.11 4035
4392.74 3812
4393.36 3564
4393.99 3308
4394.61 2864
4395.24 2585
4395.86 2451
4396.49 2384
4397.12 2325
4397.74 2433
4398.37 2468
4398.99 2482
4399.62 2492
4400.25 2456
4400.87 2504
4401.50 2465
4402.12 2314
4402.75 2350
4403.38 2273
4404.00 2230
4404.63 2231
4405.26 2122
4405.88 2142
4406.51 2174
4407.14 2079
4407.76 2033
4408.39 2079
4409.02 2080
4409.64 2169
4410.27 2100
4410.90 2075
4411.52 2098
4412.15 2120
4412.78 2016
4413.40 1987
4414.03 1971
4414.66 1894
4415.29 1866
4415.91 1864
4416.54 1942
4417.17 1870
4417.79 1856
4418.42 1799
4419.05 1821
4419.68 1792
4420.30 1801
4420.93 1795
4421.56 1823
4422.19 1889
4422.81 1818
4423.44 1718
4424.07 1743
4424.70 1800
4425.33 1684
4425.95 1753
4426.58 1744
4427.21 1689
4427.84 1670
4428.47 1702
4429.09 1696
4429.72 1737
4430.35 1649
4430.98 1635
4431.61 1683
4432.23 1715
4432.86 1708
4433.49 1657
4434.12 1603
4434.75 1685
4435.38 1645
4436.01 1650
4436.63 1767
4437.26 1759
4437.89 1738
4438.52 1677
4439.15 1700
4439.78 1751
4440.41 1711
4441.04 1611
4441.67 1621
4442.29 1674
4442.92 1642
4443.55 1688
4444.18 1760
4444.81 1683
4445.44 1725
4446.07 1719
4446.70 1706
4447.33 1783
4447.96 1786
4448.59 1811
4449.22 1738
4449.85 1777
4450.48 1750
4451.11 1693
4451.74 1599
4452.37 1675
4453.00 1675
4453.63 1750
4454.26 1696
4454.89 1651
4455.52 1636
4456.15 1727
4456.78 1643
4457.41 1720
4458.04 1659
4458.67 1648
4459.30 1623
4459.93 1611
4460.56 1678
4461.19 1629
4461.82 1609
4462.45 1591
4463.08 1627
4463.71 1629
4464.34 1639
4464.97 1552
4465.60 1612
4466.23 1519
4466.86 1519
4467.49 1655
4468.12 1602
4468.76 1537
4469.39 1548
4470.02 1631
4470.65 1503
4471.28 1502
4471.91 1529
4472.54 1488
4473.17 1507
4473.80 1514
4474.44 1522
4475.07 1540
4475.70 1531
4476.33 1588
4476.96 1592
4477.59 1497
4478.22 1595
4478.86 1597
4479.49 1508
4480.12 1591
4480.75 1690
4481.38 1743
4482.02 1752
4482.65 1717
4483.28 1734
4483.91 1694
4484.54 1702
4485.18 1719
4485.81 1724
4486.44 1736
4487.07 1764
4487.70 1779
4488.34 1716
4488.97 1753
4489.60 1704
4490.23 1769
4490.87 1747
4491.50 1669
4492.13 1687
4492.76 1704
4493.40 1688
4494.03 1619
4494.66 1642
4495.30 1620
4495.93 1627
4496.56 1619
4497.19 1476
4497.83 1547
4498.46 1714
4499.09 1732
4499.73 1824
4500.36 1930
4500.99 1844
4501.63 1885
4502.26 2075
4502.89 2050
4503.53 2073
4504.16 1944
4504.79 1910
4505.43 1797
4506.06 1853
4506.69 1880
4507.33 1762
4507.96 1705
4508.59 1710
4509.23 1723
4509.86 1744
4510.50 1735
4511.13 1600
4511.76 1654
4512.40 1617
4513.03 1710
4513.67 1777
4514.30 1689
4514.93 1770
4515.57 1731
4516.20 1694
4516.84 1748
4517.47 1706
4518.11 1656
4518.74 1701
4519.37 1740
4520.01 1670
4520.64 1674
4521.28 1645
4521.91 1641
4522.55 1718
4523.18 1770
4523.82 1791
4524.45 1929
4525.09 1921
4525.72 1893
4526.36 2087
4526.99 2253
4527.63 2559
4528.26 3090
4528.90 3454
4529.53 3970
4530.17 4322
4530.80 4775
4531.44 5088
4532.07 5097
4532.71 5207
4533.34 4619
4533.98 4316
4534.62 3829
4535.25 3442
4535.89 2954
4536.52 2728
4537.16 2386
4537.79 2219
4538.43 2070
4539.07 1870
4539.70 1826
4540.34 1791
4540.97 1731
4541.61 1654
4542.25 1674
4542.88 1663
4543.52 1660
4544.15 1757
4544.79 1710
4545.43 1675
4546.06 1615
4546.70 1600
4547.34 1665
4547.97 1647
4548.61 1545
4549.25 1581
4549.88 1624
4550.52 1788
4551.16 1778
4551.79 1880
4552.43 1888
4553.07 1918
4553.70 1831
4554.34 1897
4554.98 1838
4555.61 1701
4556.25 1712
4556.89 1734
4557.53 1755
4558.16 1694
4558.80 1689
4559.44 1571
4560.07 1589
4560.71 1622
4561.35 1648
4561.99 1660
4562.62 1590
4563.26 1692
4563.90 1685
4564.54 1743
4565.18 1814
4565.81 1952
4566.45 1919
4567.09 2004
4567.73 2122
4568.36 2164
4569.00 2092
4569.64 2221
4570.28 2177
4570.92 2129
4571.55 2051
4572.19 2121
4572.83 2029
4573.47 1970
4574.11 1869
4574.75 1791
4575.38 1728
4576.02 1692
4576.66 1652
4577.30 1611
4577.94 1634
4578.58 1614
4579.22 1531
4579.85 1536
4580.49 1607
4581.13 1537
4581.77 1621
4582.41 1645
4583.05 1728
4583.69 1672
4584.33 1659
4584.97 1727
4585.61 1663
4586.24 1644
4586.88 1632
4587.52 1708
4588.16 1718
4588.80 1610
4589.44 1644
4590.08 1713
4590.72 1626
4591.36 1738
4592.00 1741
4592.64 1679
4593.28 1695
4593.92 1679
4594.56 1615
4595.20 1601
4595.84 1595
4596.48 1632
4597.12 1582
4597.76 1602
4598.40 1634
4599.04 1571
4599.68 1582
4600.32 1597
4600.96 1631
4601.60 1596
4602.24 1650
4602.88 1669
4603.52 1797
4604.16 1784
4604.80 1784
4605.44 1772
4606.08 1852
4606.72 1846
4607.36 1802
4608.00 1750
4608.64 1693
4609.28 1778
4609.93 1813
4610.57 1824
4611.21 1776
4611.85 1775
4612.49 1719
4613.13 1671
4613.77 1623
4614.41 1614
4615.05 1632
4615.69 1680
4616.34 1604
4616.98 1493
4617.62 1546
4618.26 1654
4618.90 1602
4619.54 1507
4620.18 1450
4620.83 1550
4621.47 1576
4622.11 1468
4622.75 1505
4623.39 1526
4624.03 1504
4624.68 1513
4625.32 1483
4625.96 1493
4626.60 1441
4627.24 1451
4627.89 1542
4628.53 1501
4629.17 1430
4629.81 1442
4630.45 1500
4631.10 1531
4631.74 1497
4632.38 1537
4633.02 1558
4633.67 1638
4634.31 1550
4634.95 1562
4635.59 1619
4636.24 1654
4636.88 1646
4637.52 1710
4638.17 1647
4638.81 1689
4639.45 1621
4640.09 1621
4640.74 1683
4641.38 1722
4642.02 1606
4642.67 1574
4643.31 1626
4643.95 1559
4644.60 1498
4645.24 1519
4645.88 1650
4646.53 1523
4647.17 1538
4647.81 1512
4648.46 1558
4649.10 1536
4649.74 1590
4650.39 1595
4651.03 1568
4651.67 1671
4652.32 1668
4652.96 1695
4653.61 1692
4654.25 1695
4654.89 1547
4655.54 1494
4656.18 1532
4656.83 1587
4657.47 1525
4658.11 1492
4658.76 1537
4659.40 1463
4660.05 1407
4660.69 1449
4661.33 1535
4661.98 1504
4662.62 1513
4663.27 1440
4663.91 1409
4664.56 1427
4665.20 1486
4665.85 1520
4666.49 1435
4667.14 1417
4667.78 1442
4668.43 1423
4669.07 1426
4669.72 1422
4670.36 1441
4671.01 1408
4671.65 1417
4672.30 1501
4672.94 1399
4673.59 1389
4674.23 1412
4674.88 1412
4675.52 1467
4676.17 1534
4676.81 1489
4677.46 1477
4678.10 1490
4678.75 1571
4679.40 1613
4680.04 1557
4680.69 1642
4681.33 1611
4681.98 1579
4682.62 1623
4683.27 1594
4683.92 1505
4684.56 1540
4685.21 1495
4685.85 1476
4686.50 1418
4687.15 1439
4687.79 1485
4688.44 1453
4689.09 1393
4689.73 1426
4690.38 1455
4691.02 1400
4691.67 1463
4692.32 1399
4692.96 1480
4693.61 1499
4694.26 1534
4694.90 1497
4695.55 1638
4696.20 1635
4696.84 1575
4697.49 1667
4698.14 1659
4698.78 1769
4699.43 1784
4700.08 1849
4700.73 1730
4701.37 1673
4702.02 1636
4702.67 1509
4703.31 1528
4703.96 1495
4704.61 1453
4705.26 1492
4705.90 1472
4706.55 1523
4707.20 1475
4707.85 1469
4708.49 1487
4709.14 1581
4709.79 1583
4710.44 1653
4711.09 1490
4711.73 1537
4712.38 1568
4713.03 1633
4713.68 1603
4714.33 1523
4714.97 1568
4715.62 1584
4716.27 1575
4716.92 1555
4717.57 1622
4718.21 1635
4718.86 1751
4719.51 1737
4720.16 1771
4720.81 1736
4721.46 1846
4722.11 1801
4722.75 1827
4723.40 1864
4724.05 1886
4724.70 1945
4725.35 1935
4726.00 1964
4726.65 1939
4727.30 1965
4727.94 1921
4728.59 1965
4729.24 1933
4729.89 1752
4730.54 1609
4731.19 1637
4731.84 1634
4732.49 1566
4733.14 1567
4733.79 1505
4734.44 1577
4735.09 1640
4735.74 1569
4736.38 1591
4737.03 1647
4737.68 1694
4738.33 1761
4738.98 1766
4739.63 1796
4740.28 1812
4740.93 1747
4741.58 1824
4742.23 1773
4742.88 1737
4743.53 1693
4744.18 1596
4744.83 1517
4745.48 1609
4746.13 1594
4746.78 1579
4747.43 1530
4748.08 1626
4748.73 1631
4749.39 1592
4750.04 1571
4750.69 1680
4751.34 1746
4751.99 1743
4752.64 1767
4753.29 1753
4753.94 1778
4754.59 1687
4755.24 1608
4755.89 1663
4756.54 1674
4757.19 1686
4757.84 1668
4758.50 1581
4759.15 1695
4759.80 1598
4760.45 1529
4761.10 1531
4761.75 1514
4762.40 1571
4763.05 1448
4763.71 1452
4764.36 1407
4765.01 1467
4765.66 1416
4766.31 1484
4766.96 1483
4767.62 1464
4768.27 1514
4768.92 1435
4769.57 1398
4770.22 1386
4770.87 1416
4771.53 1383
4772.18 1434
4772.83 1403
4773.48 1376
4774.13 1372
4774.79 1355
4775.44 1276
4776.09 1279
4776.74 1351
4777.40 1433
4778.05 1523
4778.70 1474
4779.35 1388
4780.01 1509
4780.66 1459
4781.31 1501
4781.96 1474
4782.62 1420
4783.27 1442
4783.92 1460
4784.57 1494
4785.23 1432
4785.88 1407
4786.53 1365
4787.19 1460
4787.84 1371
4788.49 1372
4789.15 1372
4789.80 1387
4790.45 1320
4791.11 1356
4791.76 1429
4792.41 1414
4793.07 1446
4793.72 1415
4794.37 1492
4795.03 1367
4795.68 1392
4796.33 1410
4796.99 1388
4797.64 1433
4798.29 1345
4798.95 1401
4799.60 1340
4800.26 1434
4800.91 1404
4801.56 1423
4802.22 1363
4802.87 1364
4803.53 1371
4804.18 1386
4804.83 1406
4805.49 1345
4806.14 1417
4806.80 1387
4807.45 1340
4808.11 1332
4808.76 1337
4809.42 1354
4810.07 1410
4810.72 1347
4811.38 1364
4812.03 1460
4812.69 1412
4813.34 1376
4814.00 1438
4814.65 1430
4815.31 1516
4815.96 1577
4816.62 1633
4817.27 1584
4817.93 1552
4818.58 1660
4819.24 1716
4819.89 1826
4820.55 1769
4821.20 1772
4821.86 1747
4822.52 1752
4823.17 1784
4823.83 1695
4824.48 1676
4825.14 1684
4825.79 1643
4826.45 1591
4827.10 1517
4827.76 1573
4828.42 1535
4829.07 1577
4829.73 1551
4830.38 1481
4831.04 1503
4831.70 1599
4832.35 1679
4833.01 1768
4833.66 1804
4834.32 1793
4834.98 1870
4835.63 1959
4836.29 2058
4836.95 2082
4837.60 2077
4838.26 2102
4838.92 2149
4839.57 2098
4840.23 2023
4840.89 2012
4841.54 1926
4842.20 1809
4842.86 1815
4843.51 1732
4844.17 1615
4844.83 1740
4845.48 1754
4846.14 1805
4846.80 1943
4847.45 1955
4848.11 2083
4848.77 2296
4849.43 2430
4850.08 2484
4850.74 2456
4851.40 2405
4852.06 2319
4852.71 2102
4853.37 1876
4854.03 1835
4854.69 1865
4855.34 1882
4856.00 1864
4856.66 1837
4857.32 1952
4857.97 1967
4858.63 1965
4859.29 1904
4859.95 1958
4860.61 1852
4861.26 1962
4861.92 1995
4862.58 2020
4863.24 1982
4863.90 2061
4864.55 2029
4865.21 2017
4865.87 2042
4866.53 2089
4867.19 1976
4867.85 1873
4868.51 1844
4869.16 1850
4869.82 1804
4870.48 1743
4871.14 1751
4871.80 1834
4872.46 1786
4873.12 1764
4873.78 1749
4874.43 1701
4875.09 1713
4875.75 1704
4876.41 1797
4877.07 1778
4877.73 1753
4878.39 1762
4879.05 1785
4879.71 1800
4880.37 1750
4881.03 1700
4881.69 1550
4882.34 1668
4883.00 1624
4883.66 1607
4884.32 1587
4884.98 1559
4885.64 1543
4886.30 1512
4886.96 1631
4887.62 1641
4888.28 1657
4888.94 1799
4889.60 1698
4890.26 1736
4890.92 1751
4891.58 1763
4892.24 1757
4892.90 1721
4893.56 1645
4894.22 1604
4894.88 1654
4895.54 1664
4896.20 1606
4896.86 1590
4897.52 1634
4898.19 1635
4898.85 1582
4899.51 1597
4900.17 1677
4900.83 1640
4901.49 1575
4902.15 1475
4902.81 1509
4903.47 1536
4904.13 1436
4904.79 1479
4905.45 1457
4906.12 1458
4906.78 1432
4907.44 1464
4908.10 1439
4908.76 1463
4909.42 1472
4910.08 1452
4910.74 1450
4911.41 1479
4912.07 1368
4912.73 1374
4913.39 1400
4914.05 1391
4914.71 1382
4915.38 1265
4916.04 1292
4916.70 1379
4917.36 1381
4918.02 1305
4918.68 1347
4919.35 1383
4920.01 1285
4920.67 1371
4921.33 1337
4921.99 1376
4922.66 1326
4923.32 1371
4923.98 1346
4924.64 1406
4925.31 1353
4925.97 1358
4926.63 1331
4927.29 1366
4927.96 1379
4928.62 1379
4929.28 1382
4929.94 1352
4930.61 1364
4931.27 1384
4931.93 1387
4932.59 1400
4933.26 1316
4933.92 1319
4934.58 1322
4935.25 1369
4935.91 1364
4936.57 1337
4937.24 1344
4937.90 1342
4938.56 1389
4939.23 1402
4939.89 1334
4940.55 1334
4941.22 1375
4941.88 1365
4942.54 1417
4943.21 1417
4943.87 1407
4944.53 1430
4945.20 1395
4945.86 1330
4946.52 1329
4947.19 1307
4947.85 1262
4948.52 1250
4949.18 1318
4949.84 1365
4950.51 1295
4951.17 1310
4951.84 1321
4952.50 1290
4953.17 1329
4953.83 1355
4954.49 1382
4955.16 1369
4955.82 1424
4956.49 1529
4957.15 1479
4957.82 1434
4958.48 1424
4959.15 1373
4959.81 1431
4960.47 1482
4961.14 1478
4961.80 1432
4962.47 1346
4963.13 1395
4963.80 1492
4964.46 1540
4965.13 1494
4965.79 1457
4966.46 1458
4967.12 1400
4967.79 1432
4968.45 1490
4969.12 1389
4969.79 1403
4970.45 1432
4971.12 1380
4971.78 1383
4972.45 1406
4973.11 1435
4973.78 1396
4974.44 1413
4975.11 1372
4975.78 1433
4976.44 1363
4977.11 1382
4977.77 1379
4978.44 1404
4979.11 1427
4979.77 1416
4980.44 1382
4981.10 1357
4981.77 1315
4982.44 1285
4983.10 1419
4983.77 1525
4984.43 1449
4985.10 1522
4985.77 1671
4986.43 1799
4987.10 1908
4987.77 2069
4988.43 2295
4989.10 2339
4989.77 2352
4990.43 2233
4991.10 2130
4991.77 2070
4992.43 1876
4993.10 1742
4993.77 1611
4994.43 1455
4995.10 1436
4995.77 1451
4996.44 1366
4997.10 1322
4997.77 1359
4998.44 1328
4999.10 1281
4999.77 1300
5000.44 1293
5001.11 1270
5001.77 1338
5002.44 1298
5003.11 1268
5003.78 1315
5004.44 1286
5005.11 1227
5005.78 1307
5006.45 1253
5007.12 1274
5007.78 1291
5008.45 1322
5009.12 1264
5009.79 1320
5010.46 1314
5011.12 1358
5011.79 1344
5012.46 1332
5013.13 1330
5013.80 1328
5014.47 1360
5015.13 1321
5015.80 1404
5016.47 1450
5017.14 1396
5017.81 1486
5018.48 1557
5019.14 1634
5019.81 1852
5020.48 2062
5021.15 2101
5021.82 2140
5022.49 2222
5023.16 2303
5023.83 2328
5024.50 2252
5025.16 2075
5025.83 2037
5026.50 1879
5027.17 1770
5027.84 1699
5028.51 1670
5029.18 1621
5029.85 1553
5030.52 1560
5031.19 1585
5031.86 1486
5032.53 1373
5033.20 1487
5033.87 1499
5034.54 1472
5035.21 1462
5035.88 1468
5036.54 1481
5037.21 1460
5037.88 1495
5038.55 1475
5039.22 1455
5039.89 1518
5040.56 1499
5041.23 1576
5041.90 1605
5042.58 1635
5043.25 1748
5043.92 1809
5044.59 1659
5045.26 1648
5045.93 1689
5046.60 1579
5047.27 1597
5047.94 1526
5048.61 1468
5049.28 1446
5049.95 1339
5050.62 1281
5051.29 1273
5051.96 1273
5052.63 1370
5053.30 1291
5053.98 1284
5054.65 1268
5055.32 1322
5055.99 1382
5056.66 1460
5057.33 1442
5058.00 1423
5058.67 1536
5059.34 1629
5060.02 1487
5060.69 1379
5061.36 1420
5062.03 1486
5062.70 1399
5063.37 1402
5064.04 1436
5064.72 1424
5065.39 1394
5066.06 1401
5066.73 1389
5067.40 1345
5068.08 1310
5068.75 1346
5069.42 1245
5070.09 1311
5070.76 1234
5071.44 1303
5072.11 1340
5072.78 1239
5073.45 1228
5074.12 1311
5074.80 1355
5075.47 1291
5076.14 1372
5076.81 1342
5077.49 1346
5078.16 1364
5078.83 1365
5079.50 1435
5080.18 1486
5080.85 1497
5081.52 1401
5082.20 1337
5082.87 1424
5083.54 1513
5084.21 1344
5084.89 1297
5085.56 1304
5086.23 1310
5086.91 1260
5087.58 1273
5088.25 1373
5088.93 1372
5089.60 1400
5090.27 1398
5090.95 1437
5091.62 1408
5092.29 1437
5092.97 1512
5093.64 1429
5094.31 1439
5094.99 1337
5095.66 1399
5096.34 1428
5097.01 1272
5097.68 1304
5098.36 1355
5099.03 1272
5099.70 1275
5100.38 1271
5101.05 1294
5101.73 1252
5102.40 1272
5103.08 1271
5103.75 1314
5104.42 1328
5105.10 1284
5105.77 1333
5106.45 1306
5107.12 1317
5107.80 1301
5108.47 1306
5109.15 1383
5109.82 1274
5110.49 1296
5111.17 1407
5111.84 1323
5112.52 1322
5113.19 1360
5113.87 1327
5114.54 1315
5115.22 1396
5115.89 1400
5116.57 1379
5117.24 1312
5117.92 1373
5118.59 1426
5119.27 1433
5119.94 1430
5120.62 1423
5121.30 1373
5121.97 1334
5122.65 1308
5123.32 1300
5124.00 1334
5124.67 1331
5125.35 1300
5126.02 1233
5126.70 1255
5127.38 1212
5128.05 1148
5128.73 1274
5129.40 1306
5130.08 1338
5130.76 1300
5131.43 1290
5132.11 1314
5132.78 1290
5133.46 1312
5134.14 1344
5134.81 1365
5135.49 1393
5136.17 1341
5136.84 1340
5137.52 1363
5138.20 1406
5138.87 1409
5139.55 1354
5140.22 1396
5140.90 1335
5141.58 1370
5142.26 1437
5142.93 1361
5143.61 1297
5144.29 1279
5144.96 1245
5145.64 1228
5146.32 1192
5146.99 1222
5147.67 1219
5148.35 1200
5149.03 1226
5149.70 1302
5150.38 1216
5151.06 1211
5151.73 1217
5152.41 1244
5153.09 1209
5153.77 1246
5154.44 1228
5155.12 1203
5155.80 1245
5156.48 1270
5157.16 1249
5157.83 1172
5158.51 1236
5159.19 1142
5159.87 1189
5160.55 1183
5161.22 1207
5161.90 1147
5162.58 1181
5163.26 1192
5163.94 1146
5164.61 1130
5165.29 1229
5165.97 1297
5166.65 1196
5167.33 1160
5168.01 1226
5168.68 1263
5169.36 1246
5170.04 1236
5170.72 1272
5171.40 1285
5172.08 1227
5172.76 1244
5173.44 1214
5174.11 1260
5174.79 1239
5175.47 1203
5176.15 1173
5176.83 1196
5177.51 1151
5178.19 1154
5178.87 1249
5179.55 1247
5180.23 1290
5180.91 1249
5181.58 1226
5182.26 1301
5182.94 1266
5183.62 1235
5184.30 1216
5184.98 1171
5185.66 1158
5186.34 1112
5187.02 1113
5187.70 1109
5188.38 1139
5189.06 1172
5189.74 1135
5190.42 1137
5191.10 1115
5191.78 1143
5192.46 1191
5193.14 1169
5193.82 1173
5194.50 1188
5195.18 1252
5195.86 1144
5196.54 1150
5197.22 1150
5197.90 1220
5198.58 1198
5199.26 1150
5199.94 1104
5200.63 1100
5201.31 1165
5201.99 1201
5202.67 1205
5203.35 1223
5204.03 1255
5204.71 1185
5205.39 1149
5206.07 1169
5206.75 1240
5207.43 1284
5208.11 1226
5208.80 1252
5209.48 1278
5210.16 1257
5210.84 1322
5211.52 1308
5212.20 1282
5212.88 1308
5213.57 1262
5214.25 1300
5214.93 1271
5215.61 1231
5216.29 1251
5216.97 1261
5217.66 1231
5218.34 1227
5219.02 1267
5219.70 1234
5220.38 1296
5221.06 1377
5221.75 1308
5222.43 1227
5223.11 1283
5223.79 1320
5224.47 1193
5225.16 1148
5225.84 1128
5226.52 1205
5227.20 1187
5227.89 1215
5228.57 1155
5229.25 1166
5229.93 1202
5230.62 1186
5231.30 1246
5231.98 1264
5232.66 1302
5233.35 1301
5234.03 1249
5234.71 1235
5235.40 1265
5236.08 1335
5236.76 1322
5237.44 1330
5238.13 1408
5238.81 1337
5239.49 1427
5240.18 1358
5240.86 1378
5241.54 1330
5242.23 1331
5242.91 1258
5243.59 1189
5244.28 1279
5244.96 1259
5245.64 1250
5246.33 1219
5247.01 1216
5247.70 1236
5248.38 1228
5249.06 1259
5249.75 1262
5250.43 1240
5251.11 1273
5251.80 1158
5252.48 1191
5253.17 1282
5253.85 1251
5254.53 1222
5255.22 1163
5255.90 1194
5256.59 1207
5257.27 1196
5257.96 1229
5258.64 1158
5259.32 1147
5260.01 1195
5260.69 1171
5261.38 1188
5262.06 1186
5262.75 1236
5263.43 1268
5264.12 1270
5264.80 1279
5265.49 1259
5266.17 1259
5266.86 1282
5267.54 1262
5268.23 1175
5268.91 1215
5269.60 1188
5270.28 1270
5270.97 1156
5271.65 1222
5272.34 1269
5273.02 1216
5273.71 1200
5274.39 1251
5275.08 1248
5275.76 1265
5276.45 1229
5277.14 1236
5277.82 1380
5278.51 1374
5279.19 1388
5279.88 1482
5280.56 1530
5281.25 1550
5281.94 1525
5282.62 1565
5283.31 1571
5283.99 1460
5284.68 1380
5285.37 1413
5286.05 1280
5286.74 1259
5287.43 1267
5288.11 1262
5288.80 1217
5289.48 1200
5290.17 1258
5290.86 1266
5291.54 1260
5292.23 1226
5292.92 1234
5293.60 1288
5294.29 1323
5294.98 1431
5295.66 1400
5296.35 1434
5297.04 1457
5297.72 1627
5298.41 1775
5299.10 1802
5299.79 2033
5300.47 2190
5301.16 2297
5301.85 2293
5302.53 2270
5303.22 2249
5303.91 2105
5304.60 1823
5305.28 1826
5305.97 1647
5306.66 1506
5307.35 1461
5308.03 1455
5308.72 1487
5309.41 1360
5310.10 1330
5310.78 1334
5311.47 1384
5312.16 1293
5312.85 1247
5313.54 1269
5314.22 1316
5314.91 1228
5315.60 1221
5316.29 1265
5316.98 1294
5317.66 1267
5318.35 1248
5319.04 1247
5319.73 1260
5320.42 1273
5321.11 1327
5321.80 1286
5322.48 1288
5323.17 1269
5323.86 1260
5324.55 1319
5325.24 1238
5325.93 1311
5326.62 1334
5327.30 1334
5327.99 1376
5328.68 1430
5329.37 1442
5330.06 1369
5330.75 1297
5331.44 1347
5332.13 1384
5332.82 1336
5333.51 1348
5334.20 1298
5334.88 1280
5335.57 1344
5336.26 1361
5336.95 1367
5337.64 1436
5338.33 1436
5339.02 1426
5339.71 1444
5340.40 1393
5341.09 1436
5341.78 1431
5342.47 1624
5343.16 1632
5343.85 1658
5344.54 1712
5345.23 1741
5345.92 1825
5346.61 1926
5347.30 2100
5347.99 2380
5348.68 2594
5349.37 2831
5350.06 3000
5350.75 3096
5351.44 3238
5352.13 3079
5352.82 2870
5353.51 2541
5354.20 2380
5354.90 2060
5355.59 1922
5356.28 1728
5356.97 1654
5357.66 1600
5358.35 1530
5359.04 1515
5359.73 1445
5360.42 1445
5361.11 1424
5361.80 1440
5362.49 1425
5363.19 1400
5363.88 1441
5364.57 1441
5365.26 1352
5365.95 1308
5366.64 1369
5367.33 1363
5368.03 1369
5368.72 1319
5369.41 1291
5370.10 1285
5370.79 1247
5371.48 1309
5372.18 1271
5372.87 1223
5373.56 1252
5374.25 1364
5374.94 1351
5375.63 1278
5376.33 1329
5377.02 1360
5377.71 1299
5378.40 1251
5379.10 1306
5379.79 1281
5380.48 1260
5381.17 1295
5381.86 1228
5382.56 1270
5383.25 1253
5383.94 1204
5384.63 1356
5385.33 1340
5386.02 1290
5386.71 1380
5387.40 1527
5388.10 1472
5388.79 1551
5389.48 1539
5390.18 1462
5390.87 1474
5391.56 1510
5392.26 1506
5392.95 1469
5393.64 1410
5394.33 1346
5395.03 1376
5395.72 1228
5396.41 1265
5397.11 1310
5397.80 1289
5398.49 1308
5399.19 1261
5399.88 1222
5400.58 1233
5401.27 1209
5401.96 1218
5402.66 1323
5403.35 1301
5404.04 1243
5404.74 1246
5405.43 1234
5406.13 1327
5406.82 1293
5407.51 1218
5408.21 1217
5408.90 1231
5409.60 1253
5410.29 1165
5410.98 1156
5411.68 1164
5412.37 1174
5413.07 1160
5413.76 1190
5414.46 1156
5415.15 1200
5415.84 1154
5416.54 1114
5417.23 1207
5417.93 1197
5418.62 1174
5419.32 1212
5420.01 1212
5420.71 1241
5421.40 1244
5422.10 1266
5422.79 1210
5423.49 1226
5424.18 1199
5424.88 1214
5425.57 1193
5426.27 1172
5426.96 1151
5427.66 1196
5428.35 1196
5429.05 1153
5429.74 1204
5430.44 1182
5431.14 1134
5431.83 1116
5432.53 1060
5433.22 1165
5433.92 1189
5434.61 1177
5435.31 1210
5436.01 1290
5436.70 1208
5437.40 1246
5438.09 1287
5438.79 1249
5439.49 1229
5440.18 1203
5440.88 1200
5441.57 1166
5442.27 1164
5442.97 1207
5443.66 1267
5444.36 1246
5445.06 1322
5445.75 1380
5446.45 1341
5447.15 1447
5447.84 1477
5448.54 1519
5449.24 1515
5449.93 1440
5450.63 1421
5451.33 1391
5452.02 1376
5452.72 1332
5453.42 1293
5454.11 1234
5454.81 1277
5455.51 1221
5456.20 1191
5456.90 1274
5457.60 1308
5458.30 1255
5458.99 1302
5459.69 1403
5460.39 1337
5461.09 1322
5461.78 1390
5462.48 1433
5463.18 1354
5463.88 1394
5464.57 1565
5465.27 1544
5465.97 1581
5466.67 1465
5467.36 1412
5468.06 1392
5468.76 1317
5469.46 1262
5470.16 1333
5470.85 1325
5471.55 1358
5472.25 1316
5472.95 1294
5473.65 1337
5474.35 1426
5475.04 1388
5475.74 1381
5476.44 1353
5477.14 1360
5477.84 1449
5478.54 1504
5479.23 1614
5479.93 1659
5480.63 1712
5481.33 1776
5482.03 1752
5482.73 1744
5483.43 1560
5484.13 1501
5484.83 1525
5485.52 1425
5486.22 1429
5486.92 1394
5487.62 1467
5488.32 1475
5489.02 1429
5489.72 1491
5490.42 1430
5491.12 1477
5491.82 1468
5492.52 1574
5493.22 1488
5493.92 1507
5494.62 1526
5495.31 1584
5496.01 1621
5496.71 1688
5497.41 1748
5498.11 2001
5498.81 2100
5499.51 2272
5500.21 2452
5500.91 2583
5501.61 2665
5502.31 2643
5503.01 2571
5503.71 2351
5504.41 2061
5505.11 2001
5505.81 1918
5506.51 1947
5507.22 1804
5507.92 1710
5508.62 1786
5509.32 1818
5510.02 1814
5510.72 1739
5511.42 1845
5512.12 1926
5512.82 2001
5513.52 2104
5514.22 2013
5514.92 2112
5515.62 2106
5516.32 2059
5517.03 1855
5517.73 1842
5518.43 1829
5519.13 1790
5519.83 1805
5520.53 1842
5521.23 1713
5521.93 1653
5522.63 1659
5523.34 1619
5524.04 1571
5524.74 1499
5525.44 1467
5526.14 1467
5526.84 1329
5527.55 1411
5528.25 1409
5528.95 1367
5529.65 1367
5530.35 1374
5531.05 1493
5531.76 1491
5532.46 1386
5533.16 1461
5533.86 1557
5534.56 1568
5535.27 1450
5535.97 1473
5536.67 1486
5537.37 1465
5538.08 1429
5538.78 1366
5539.48 1479
5540.18 1397
5540.89 1298
5541.59 1307
5542.29 1319
5542.99 1354
5543.70 1379
5544.40 1344
5545.10 1358
5545.80 1427
5546.51 1487
5547.21 1501
5547.91 1450
5548.62 1542
5549.32 1478
5550.02 1482
5550.73 1482
5551.43 1325
5552.13 1320
5552.84 1332
5553.54 1389
5554.24 1396
5554.95 1285
5555.65 1254
5556.35 1299
5557.06 1323
5557.76 1301
5558.46 1350
5559.17 1412
5559.87 1435
5560.57 1411
5561.28 1382
5561.98 1418
5562.69 1341
5563.39 1375
5564.09 1324
5564.80 1319
5565.50 1257
5566.21 1276
5566.91 1283
5567.61 1234
5568.32 1202
5569.02 1225
5569.73 1177
5570.43 1172
5571.14 1197
5571.84 1206
5572.54 1221
5573.25 1251
5573.95 1295
5574.66 1283
5575.36 1302
5576.07 1269
5576.77 1255
5577.48 1264
5578.18 1271
5578.89 1304
5579.59 1288
5580.30 1223
5581.00 1137
5581.71 1182
5582.41 1148
5583.12 1179
5583.82 1192
5584.53 1227
5585.23 1265
5585.94 1180
5586.64 1155
5587.35 1223
5588.06 1218
5588.76 1192
5589.47 1131
5590.17 1217
5590.88 1258
5591.58 1248
5592.29 1213
5592.99 1240
5593.70 1231
5594.41 1213
5595.11 1283
5595.82 1238
5596.52 1201
5597.23 1187
5597.94 1232
5598.64 1161
5599.35 1151
5600.06 1142
5600.76 1177
5601.47 1180
5602.17 1169
5602.88 1130
5603.59 1112
5604.29 1093
5605.00 1118
5605.71 1142
5606.41 1165
5607.12 1104
5607.83 1082
5608.53 1085
5609.24 1089
5609.95 1056
5610.65 1083
5611.36 1129
5612.07 1128
5612.78 1118
5613.48 1152
5614.19 1130
5614.90 1095
5615.60 1086
5616.31 1150
5617.02 1101
5617.73 1075
5618.43 1063
5619.14 1112
5619.85 1109
5620.56 1070
5621.26 1077
5621.97 1145
5622.68 1103
5623.39 1101
5624.09 1166
5624.80 1095
5625.51 1129
5626.22 1133
5626.93 1133
5627.63 1120
5628.34 1112
5629.05 1229
5629.76 1150
5630.47 1176
5631.17 1216
5631.88 1162
5632.59 1122
5633.30 1158
5634.01 1169
5634.72 1136
5635.42 1153
5636.13 1157
5636.84 1124
5637.55 1243
5638.26 1192
5638.97 1240
5639.68 1195
5640.39 1215
5641.09 1166
5641.80 1178
5642.51 1146
5643.22 1178
5643.93 1213
5644.64 1218
5645.35 1156
5646.06 1176
5646.77 1221
5647.48 1165
5648.19 1166
5648.89 1244
5649.60 1188
5650.31 1129
5651.02 1156
5651.73 1154
5652.44 1181
5653.15 1161
5653.86 1144
5654.57 1125
5655.28 1165
5655.99 1267
5656.70 1213
5657.41 1280
5658.12 1278
5658.83 1222
5659.54 1260
5660.25 1262
5660.96 1235
5661.67 1239
5662.38 1257
5663.09 1181
5663.80 1116
5664.51 1155
5665.22 1209
5665.93 1175
5666.64 1130
5667.35 1138
5668.06 1134
5668.77 1187
5669.48 1258
5670.19 1232
5670.91 1287
5671.62 1289
5672.33 1270
5673.04 1180
5673.75 1165
5674.46 1100
5675.17 1097
5675.88 1126
5676.59 1109
5677.30 1152
5678.01 1202
5678.73 1168
5679.44 1215
5680.15 1149
5680.86 1171
5681.57 1216
5682.28 1233
5682.99 1150
5683.71 1243
5684.42 1219
5685.13 1240
5685.84 1194
5686.55 1159
5687.26 1176
5687.98 1262
5688.69 1219
5689.40 1138
5690.11 1226
5690.82 1211
5691.54 1178
5692.25 1173
5692.96 1204
5693.67 1161
5694.38 1200
5695.10 1084
5695.81 1055
5696.52 1195
5697.23 1134
5697.95 1125
5698.66 1181
5699.37 1197
5700.08 1181
5700.80 1188
5701.51 1147
5702.22 1166
5702.93 1159
5703.65 1123
5704.36 1182
5705.07 1207
5705.78 1193
5706.50 1166
5707.21 1148
5707.92 1140
5708.64 1200
5709.35 1174
5710.06 1149
5710.78 1154
5711.49 1109
5712.20 1221
5712.92 1099
5713.63 1010
5714.34 988
5715.06 1046
5715.77 1088
5716.48 1107
5717.20 1034
5717.91 1096
5718.62 1081
5719.34 1078
5720.05 1104
5720.77 1148
5721.48 1131
5722.19 1102
5722.91 1108
5723.62 1201
5724.33 1207
5725.05 1167
5725.76 1125
5726.48 1203
5727.19 1159
5727.91 1102
5728.62 1180
5729.33 1132
5730.05 1133
5730.76 1202
5731.48 1169
5732.19 1195
5732.91 1156
5733.62 1246
5734.34 1168
5735.05 1227
5735.77 1304
5736.48 1429
5737.20 1442
5737.91 1548
5738.63 1617
5739.34 1768
5740.06 1831
5740.77 1861
5741.49 1863
5742.20 1785
5742.92 1714
5743.63 1678
5744.35 1518
5745.06 1499
5745.78 1524
5746.49 1394
5747.21 1267
5747.92 1301
5748.64 1329
5749.35 1295
5750.07 1305
5750.79 1255
5751.50 1264
5752.22 1252
5752.93 1251
5753.65 1293
5754.36 1270
5755.08 1287
5755.80 1317
5756.51 1305
5757.23 1312
5757.95 1323
5758.66 1378
5759.38 1380
5760.09 1448
5760.81 1553
5761.53 1664
5762.24 1669
5762.96 1732
5763.68 1788
5764.39 1818
5765.11 1953
5765.83 2009
5766.54 1969
5767.26 1819
5767.98 1729
5768.69 1668
5769.41 1568
5770.13 1498
5770.84 1458
5771.56 1456
5772.28 1372
5772.99 1396
5773.71 1339
5774.43 1368
5775.15 1370
5775.86 1397
5776.58 1499
5777.30 1454
5778.01 1507
5778.73 1541
5779.45 1628
5780.17 1685
5780.88 1662
5781.60 1559
5782.32 1561
5783.04 1546
5783.76 1519
5784.47 1460
5785.19 1444
5785.91 1493
5786.63 1477
5787.34 1476
5788.06 1490
5788.78 1460
5789.50 1462
5790.22 1500
5790.94 1501
5791.65 1543
5792.37 1452
5793.09 1626
5793.81 1667
5794.53 1795
5795.25 1631
5795.96 1707
5796.68 1779
5797.40 1999
5798.12 2208
5798.84 2333
5799.56 2723
5800.28 3299
5800.99 4051
5801.71 4741
5802.43 5107
5803.15 5229
5803.87 5007
5804.59 4521
5805.31 3877
5806.03 3323
5806.75 2741
5807.47 2462
5808.18 2234
5808.90 2055
5809.62 1980
5810.34 1927
5811.06 1845
5811.78 1962
5812.50 1976
5813.22 1988
5813.94 1999
5814.66 2062
5815.38 2072
5816.10 2092
5816.82 2058
5817.54 2137
5818.26 2137
5818.98 2044
5819.70 2054
5820.42 2033
5821.14 1991
5821.86 2062
5822.58 2048
5823.30 1965
5824.02 1888
5824.74 1711
5825.46 1801
5826.18 1644
5826.90 1686
5827.62 1623
5828.34 1548
5829.06 1551
5829.78 1484
5830.50 1499
5831.22 1538
5831.95 1526
5832.67 1525
5833.39 1505
5834.11 1375
5834.83 1372
5835.55 1389
5836.27 1443
5836.99 1431
5837.71 1435
5838.43 1477
5839.15 1485
5839.88 1522
5840.60 1507
5841.32 1459
5842.04 1466
5842.76 1515
5843.48 1477
5844.20 1485
5844.93 1387
5845.65 1353
5846.37 1314
5847.09 1314
5847.81 1344
5848.53 1362
5849.26 1350
5849.98 1373
5850.70 1347
5851.42 1351
5852.14 1323
5852.87 1338
5853.59 1372
5854.31 1262
5855.03 1229
5855.75 1318
5856.48 1344
5857.20 1225
5857.92 1281
5858.64 1310
5859.37 1281
5860.09 1249
5860.81 1260
5861.53 1215
5862.26 1225
5862.98 1142
5863.70 1263
5864.42 1258
5865.15 1260
5865.87 1252
5866.59 1177
5867.31 1282
5868.04 1252
5868.76 1222
5869.48 1197
5870.21 1198
5870.93 1251
5871.65 1223
5872.38 1270
5873.10 1251
5873.82 1228
5874.55 1222
5875.27 1255
5875.99 1347
5876.72 1325
5877.44 1314
5878.16 1267
5878.89 1262
5879.61 1297
5880.33 1241
5881.06 1268
5881.78 1258
5882.51 1247
5883.23 1187
5883.95 1212
5884.68 1256
5885.40 1248
5886.13 1262
5886.85 1278
5887.57 1317
5888.30 1321
5889.02 1309
5889.75 1220
5890.47 1209
5891.20 1216
5891.92 1236
5892.64 1248
5893.37 1290
5894.09 1290
5894.82 1248
5895.54 1287
5896.27 1273
5896.99 1243
5897.72 1263
5898.44 1324
5899.17 1247
5899.89 1247
5900.62 1229
5901.34 1272
5902.07 1312
5902.79 1346
5903.52 1350
5904.24 1329
5904.97 1340
5905.69 1282
5906.42 1241
5907.14 1222
5907.87 1268
5908.59 1279
5909.32 1257
5910.04 1207
5910.77 1294
5911.50 1279
5912.22 1231
5912.95 1242
5913.67 1218
5914.40 1256
5915.12 1247
5915.85 1276
5916.58 1204
5917.30 1252
5918.03 1311
5918.75 1262
5919.48 1278
5920.21 1332
5920.93 1277
5921.66 1334
5922.39 1311
5923.11 1256
5923.84 1303
5924.56 1331
5925.29 1298
5926.02 1239
5926.74 1243
5927.47 1250
5928.20 1347
5928.92 1379
5929.65 1326
5930.38 1250
5931.10 1282
5931.83 1382
5932.56 1474
5933.28 1449
5934.01 1465
5934.74 1557
5935.47 1562
5936.19 1599
5936.92 1671
5937.65 1713
5938.37 1736
5939.10 1676
5939.83 1697
5940.56 1617
5941.28 1649
5942.01 1641
5942.74 1546
5943.47 1601
5944.19 1566
5944.92 1495
5945.65 1548
5946.38 1549
5947.11 1512
5947.83 1494
5948.56 1540
5949.29 1556
5950.02 1628
5950.74 1745
5951.47 1772
5952.20 1841
5952.93 1788
5953.66 1809
5954.39 1875
5955.11 1807
5955.84 1757
5956.57 1715
5957.30 1744
5958.03 1730
5958.76 1827
5959.48 1863
5960.21 1829
5960.94 1848
5961.67 1801
5962.40 1780
5963.13 1942
5963.86 1984
5964.59 2042
5965.31 2064
5966.04 2195
5966.77 2335
5967.50 2260
5968.23 2327
5968.96 2420
5969.69 2405
5970.42 2299
5971.15 2228
5971.88 2241
5972.61 2252
5973.34 2200
5974.06 2181
5974.79 2239
5975.52 2223
5976.25 2157
5976.98 2248
5977.71 2268
5978.44 2330
5979.17 2378
5979.90 2427
5980.63 2519
5981.36 2621
5982.09 2629
5982.82 2636
5983.55 2553
5984.28 2639
5985.01 2768
5985.74 2733
5986.47 2640
5987.20 2649
5987.93 2658
5988.66 2715
5989.39 2666
5990.12 2733
5990.85 2766
5991.58 2720
5992.32 2705
5993.05 2890
5993.78 2893
5994.51 2877
5995.24 2801
5995.97 2990
5996.70 3095
5997.43 3157
5998.16 2983
5998.89 2949
5999.62 2925
6000.35 2921
6001.09 2927
6001.82 2912
6002.55 2867
6003.28 2698
6004.01 2696
6004.74 2742
6005.47 2805
6006.20 2839
6006.94 3109
6007.67 3330
6008.40 3649
6009.13 4437
6009.86 5543
6010.59 6347
6011.33 7571
6012.06 8892
6012.79 9812
6013.52 10361
6014.25 10580
6014.98 10400
6015.72 9604
6016.45 8599
6017.18 7875
6017.91 6712
6018.64 5800
6019.38 4957
6020.11 4371
6020.84 3644
6021.57 3418
6022.31 3059
6023.04 2909
6023.77 2725
6024.50 2592
6025.24 2489
6025.97 2446
6026.70 2288
6027.43 2213
6028.17 2256
6028.90 2248
6029.63 2142
6030.37 2114
6031.10 1945
6031.83 1968
6032.56 1982
6033.30 1935
6034.03 1908
6034.76 1861
6035.50 1849
6036.23 1824
6036.96 1876
6037.70 1909
6038.43 1832
6039.16 1943
6039.90 1954
6040.63 1964
6041.36 2004
6042.10 2062
6042.83 2106
6043.56 2053
6044.30 2059
6045.03 2209
6045.77 2146
6046.50 2202
6047.23 2299
6047.97 2423
6048.70 2500
6049.44 2573
6050.17 2686
6050.90 2705
6051.64 2874
6052.37 2950
6053.11 2952
6053.84 2905
6054.57 2770
6055.31 2609
6056.04 2518
6056.78 2428
6057.51 2330
6058.25 2245
6058.98 2297
6059.72 2291
6060.45 2255
6061.19 2229
6061.92 2214
6062.66 2317
6063.39 2139
6064.13 2206
6064.86 2145
6065.60 2166
6066.33 2212
6067.07 2230
6067.80 2142
6068.54 2087
6069.27 2094
6070.01 2103
6070.74 2083
6071.48 2054
6072.21 2038
6072.95 1974
6073.68 1999
6074.42 1907
6075.15 1897
6075.89 1870
6076.63 1927
6077.36 1963
6078.10 1979
6078.83 1927
6079.57 1926
6080.30 1919
6081.04 1927
6081.78 1848
6082.51 1813
6083.25 1797
6083.98 1814
6084.72 1782
6085.46 1779
6086.19 1795
6086.93 1812
6087.67 1801
6088.40 1811
6089.14 1832
6089.88 1816
6090.61 1816
6091.35 1762
6092.09 1749
6092.82 1743
6093.56 1740
6094.30 1767
6095.03 1737
6095.77 1765
6096.51 1745
6097.24 1685
6097.98 1726
6098.72 1643
6099.45 1543
6100.19 1610
6100.93 1653
6101.67 1657
6102.40 1647
6103.14 1700
6103.88 1563
6104.61 1586
6105.35 1548
6106.09 1536
6106.83 1599
6107.56 1642
6108.30 1572
6109.04 1596
6109.78 1677
6110.51 1715
6111.25 1720
6111.99 1678
6112.73 1699
6113.47 1727
6114.20 1683
6114.94 1728
6115.68 1701
6116.42 1653
6117.16 1726
6117.89 1717
6118.63 1722
6119.37 1817
6120.11 1880
6120.85 1801
6121.59 1809
6122.32 1817
6123.06 1787
6123.80 1815
6124.54 1780
6125.28 1756
6126.02 1755
6126.76 1769
6127.49 1748
6128.23 1719
6128.97 1727
6129.71 1719
6130.45 1696
6131.19 1745
6131.93 1795
6132.67 1776
6133.41 1709
6134.15 1810
6134.88 1738
6135.62 1688
6136.36 1722
6137.10 1753
6137.84 1804
6138.58 1795
6139.32 1834
6140.06 1789
6140.80 1845
6141.54 1753
6142.28 1710
6143.02 1760
6143.76 1698
6144.50 1755
6145.24 1774
6145.98 1673
6146.72 1717
6147.46 1679
6148.20 1775
6148.94 1752
6149.68 1762
6150.42 1851
6151.16 1761
6151.90 1784
6152.64 1769
6153.38 1804
6154.12 1869
6154.86 1932
6155.60 1920
6156.34 1973
6157.08 2031
6157.82 1926
6158.56 2050
6159.30 2083
6160.04 2066
6160.78 2145
6161.52 2196
6162.27 2178
6163.01 2219
6163.75 2305
6164.49 2433
6165.23 2544
6165.97 2593
6166.71 2665
6167.45 2636
6168.19 2623
6168.94 2543
6169.68 2570
6170.42 2548
6171.16 2565
6171.90 2423
6172.64 2412
6173.38 2426
6174.13 2349
6174.87 2300
6175.61 2243
6176.35 2313
6177.09 2344
6177.83 2261
6178.58 2161
6179.32 2244
6180.06 2324
6180.80 2364
6181.54 2297
6182.28 2295
6183.03 2320
6183.77 2358
6184.51 2435
6185.25 2474
6186.00 2478
6186.74 2596
6187.48 2536
6188.22 2471
6188.97 2534
6189.71 2616
6190.45 2639
6191.19 2719
6191.94 2786
6192.68 2861
6193.42 2865
6194.16 2918
6194.91 2950
6195.65 2908
6196.39 2933
6197.13 2945
6197.88 2979
6198.62 2807
6199.36 2965
6200.11 3001
6200.85 2936
6201.59 3075
6202.34 3177
6203.08 3503
6203.82 3889
6204.57 4607
6205.31 5848
6206.05 7726
6206.80 9926
6207.54 12210
6208.28 14440
6209.03 15716
6209.77 15967
6210.52 15584
6211.26 14444
6212.00 12919
6212.75 11104
6213.49 9360
6214.23 7871
6214.98 6565
6215.72 5508
6216.47 4635
6217.21 3994
6217.95 3577
6218.70 3256
6219.44 3015
6220.19 2860
6220.93 2806
6221.68 2759
6222.42 2809
6223.17 2980
6223.91 2937
6224.65 2952
6225.40 2876
6226.14 2775
6226.89 2592
6227.63 2465
6228.38 2268
6229.12 2160
6229.87 2083
6230.61 1984
6231.36 1909
6232.10 1938
6232.85 1863
6233.59 1856
6234.34 1855
6235.08 1955
6235.83 1951
6236.57 2056
6237.32 2077
6238.06 1988
6238.81 2005
6239.56 1998
6240.30 2035
6241.05 2059
6241.79 2059
6242.54 2204
6243.28 2296
6244.03 2442
6244.77 2623
6245.52 2608
6246.27 2718
6247.01 2916
6247.76 3070
6248.50 3095
6249.25 2959
6250.00 2910
6250.74 2802
6251.49 2695
6252.23 2601
6252.98 2500
6253.73 2537
6254.47 2459
6255.22 2343
6255.97 2287
6256.71 2186
6257.46 2223
6258.21 2243
6258.95 2326
6259.70 2255
6260.45 2269
6261.19 2407
6261.94 2369
6262.69 2464
6263.43 2482
6264.18 2593
6264.93 2654
6265.67 2495
6266.42 2506
6267.17 2381
6267.92 2239
6268.66 2253
6269.41 2246
6270.16 2296
6270.90 2290
6271.65 2329
6272.40 2340
6273.15 2427
6273.89 2417
6274.64 2593
6275.39 2677
6276.14 2776
6276.89 2681
6277.63 2764
6278.38 2691
6279.13 2674
6279.88 2606
6280.62 2488
6281.37 2382
6282.12 2296
6282.87 2226
6283.62 2260
6284.36 2230
6285.11 2186
6285.86 2187
6286.61 2217
6287.36 2220
6288.11 2241
6288.85 2241
6289.60 2275
6290.35 2315
6291.10 2364
6291.85 2347
6292.60 2284
6293.35 2226
6294.09 2165
6294.84 2106
6295.59 2029
6296.34 1929
6297.09 1882
6297.84 1924
6298.59 1937
6299.34 1822
6300.09 1829
6300.83 1895
6301.58 2053
6302.33 2085
6303.08 2146
6303.83 2214
6304.58 2067
6305.33 1987
6306.08 2000
6306.83 1983
6307.58 1866
6308.33 1891
6309.08 1809
6309.83 1719
6310.58 1793
6311.33 1803
6312.08 1839
6312.83 1866
6313.58 1874
6314.33 1954
6315.08 2020
6315.83 1956
6316.58 2062
6317.33 2169
6318.08 2065
6318.83 2067
6319.58 2042
6320.33 2027
6321.08 1929
6321.83 1843
6322.58 1780
6323.33 1688
6324.08 1703
6324.83 1676
6325.58 1597
6326.33 1665
6327.08 1654
6327.83 1520
6328.58 1632
6329.33 1664
6330.08 1579
6330.84 1558
6331.59 1581
6332.34 1545
6333.09 1532
6333.84 1550
6334.59 1564
6335.34 1558
6336.09 1563
6336.84 1608
6337.60 1619
6338.35 1507
6339.10 1525
6339.85 1602
6340.60 1596
6341.35 1528
6342.10 1496
6342.86 1546
6343.61 1596
6344.36 1546
6345.11 1638
6345.86 1638
6346.61 1672
6347.37 1566
6348.12 1549
6348.87 1589
6349.62 1714
6350.37 1696
6351.13 1814
6351.88 1952
6352.63 1969
6353.38 2059
6354.14 2107
6354.89 1961
6355.64 1928
6356.39 1880
6357.14 1804
6357.90 1745
6358.65 1701
6359.40 1647
6360.16 1652
6360.91 1560
6361.66 1579
6362.41 1615
6363.17 1619
6363.92 1578
6364.67 1557
6365.42 1534
6366.18 1565
6366.93 1582
6367.68 1544
6368.44 1519
6369.19 1497
6369.94 1563
6370.70 1511
6371.45 1551
6372.20 1538
6372.96 1542
6373.71 1556
6374.46 1554
6375.22 1549
6375.97 1585
6376.72 1578
6377.48 1526
6378.23 1580
6378.99 1614
6379.74 1608
6380.49 1544
6381.25 1620
6382.00 1595
6382.75 1595
6383.51 1478
6384.26 1382
6385.02 1478
6385.77 1452
6386.53 1403
6387.28 1392
6388.03 1379
6388.79 1352
6389.54 1420
6390.30 1459
6391.05 1431
6391.81 1420
6392.56 1387
6393.31 1397
6394.07 1393
6394.82 1461
6395.58 1442
6396.33 1427
6397.09 1430
6397.84 1425
6398.60 1370
6399.35 1357
6400.11 1304
6400.86 1342
6401.62 1365
6402.37 1240
6403.13 1290
6403.88 1344
6404.64 1342
6405.39 1331
6406.15 1318
6406.90 1352
6407.66 1435
6408.42 1380
6409.17 1426
6409.93 1429
6410.68 1438
6411.44 1411
6412.19 1412
6412.95 1388
6413.71 1332
6414.46 1383
6415.22 1361
6415.97 1344
6416.73 1351
6417.48 1328
6418.24 1351
6419.00 1412
6419.75 1407
6420.51 1354
6421.27 1386
6422.02 1381
6422.78 1387
6423.53 1361
6424.29 1406
6425.05 1365
6425.80 1436
6426.56 1373
6427.32 1361
6428.07 1331
6428.83 1323
6429.59 1354
6430.34 1362
6431.10 1335
6431.86 1415
6432.61 1311
6433.37 1343
6434.13 1441
6434.89 1388
6435.64 1410
6436.40 1330
6437.16 1386
6437.91 1430
6438.67 1425
6439.43 1402
6440.19 1462
6440.94 1445
6441.70 1366
6442.46 1360
6443.22 1335
6443.97 1276
6444.73 1329
6445.49 1356
6446.25 1344
6447.00 1245
6447.76 1307
6448.52 1327
6449.28 1329
6450.04 1316
6450.79 1316
6451.55 1327
6452.31 1351
6453.07 1368
6453.83 1382
6454.58 1338
6455.34 1311
6456.10 1301
6456.86 1363
6457.62 1378
6458.38 1393
6459.13 1426
6459.89 1387
6460.65 1364
6461.41 1434
6462.17 1358
6462.93 1317
6463.69 1388
6464.44 1396
6465.20 1374
6465.96 1347
6466.72 1463
6467.48 1412
6468.24 1417
6469.00 1420
6469.76 1417
6470.52 1509
6471.28 1502
6472.03 1445
6472.79 1468
6473.55 1519
6474.31 1485
6475.07 1497
6475.83 1464
6476.59 1457
6477.35 1564
6478.11 1509
6478.87 1509
6479.63 1505
6480.39 1511
6481.15 1511
6481.91 1543
6482.67 1611
6483.43 1620
6484.19 1630
6484.95 1696
6485.71 1709
6486.47 1717
6487.23 1742
6487.99 1739
6488.75 1749
6489.51 1760
6490.27 1761
6491.03 1845
6491.79 1786
6492.55 1839
6493.31 1873
6494.07 1889
6494.83 1982
6495.59 2030
6496.35 1978
6497.11 1897
6497.87 1977
6498.64 1910
6499.40 1913
6500.16 1976
6500.92 1936
6501.68 2062
6502.44 1950
6503.20 1952
6503.96 1938
6504.72 2104
6505.48 2040
6506.25 2131
6507.01 2188
6507.77 2394
6508.53 2532
6509.29 2729
6510.05 2860
6510.81 3096
6511.57 3406
6512.34 3472
6513.10 3452
6513.86 3445
6514.62 3355
6515.38 3157
6516.15 2998
6516.91 2826
6517.67 2690
6518.43 2635
6519.19 2609
6519.95 2586
6520.72 2612
6521.48 2726
6522.24 2818
6523.00 2987
6523.77 3219
6524.53 3507
6525.29 3949
6526.05 4262
6526.81 4675
6527.58 4799
6528.34 4844
6529.10 4832
6529.86 4714
6530.63 4415
6531.39 4300
6532.15 4203
6532.92 4495
6533.68 5055
6534.44 5926
6535.20 6544
6535.97 6884
6536.73 7178
6537.49 7122
6538.26 6707
6539.02 6079
6539.78 5363
6540.55 4650
6541.31 4110
6542.07 3590
6542.84 3190
6543.60 2854
6544.36 2583
6545.13 2469
6545.89 2327
6546.65 2180
6547.42 2179
6548.18 2183
6548.94 2162
6549.71 2085
6550.47 2115
6551.24 2154
6552.00 2150
6552.76 2107
6553.53 2085
6554.29 2118
6555.06 2126
6555.82 2000
6556.58 2010
6557.35 2023
6558.11 2044
6558.88 1979
6559.64 2005
6560.41 2127
6561.17 2166
6561.93 2182
6562.70 2201
6563.46 2318
6564.23 2279
6564.99 2347
6565.76 2375
6566.52 2351
6567.29 2368
6568.05 2358
6568.82 2349
6569.58 2395
6570.35 2327
6571.11 2483
6571.88 2588
6572.64 2675
6573.41 2755
6574.17 2759
6574.94 2846
6575.70 2947
6576.47 2846
6577.23 2776
6578.00 2701
6578.76 2595
6579.53 2564
6580.29 2494
6581.06 2508
6581.83 2377
6582.59 2399
6583.36 2340
6584.12 2385
6584.89 2386
6585.65 2382
6586.42 2488
6587.19 2522
6587.95 2486
6588.72 2577
6589.48 2819
6590.25 3053
6591.02 3296
6591.78 3662
6592.55 4048
6593.32 4503
6594.08 4743
6594.85 4915
6595.61 4905
6596.38 4740
6597.15 4552
6597.91 4201
6598.68 3921
6599.45 3609
6600.21 3220
6600.98 3070
6601.75 2939
6602.51 2778
6603.28 2609
6604.05 2490
6604.82 2373
6605.58 2440
6606.35 2467
6607.12 2412
6607.88 2406
6608.65 2499
6609.42 2479
6610.19 2521
6610.95 2585
6611.72 2561
6612.49 2430
6613.25 2430
6614.02 2401
6614.79 2409
6615.56 2387
6616.32 2338
6617.09 2405
6617.86 2383
6618.63 2508
6619.40 2500
6620.16 2459
6620.93 2502
6621.70 2503
6622.47 2402
6623.24 2346
6624.00 2260
6624.77 2222
6625.54 2320
6626.31 2361
6627.08 2341
6627.84 2402
6628.61 2459
6629.38 2663
6630.15 2853
6630.92 3284
6631.69 4055
6632.46 4749
6633.22 5508
6633.99 6159
6634.76 6399
6635.53 6388
6636.30 6011
6637.07 5570
6637.84 5091
6638.61 4422
6639.37 3806
6640.14 3384
6640.91 3075
6641.68 2821
6642.45 2606
6643.22 2359
6643.99 2310
6644.76 2212
6645.53 2162
6646.30 2111
6647.07 2047
6647.84 2099
6648.61 2011
6649.37 2079
6650.14 2067
6650.91 2056
6651.68 2104
6652.45 1996
6653.22 1929
6653.99 1958
6654.76 1909
6655.53 1885
6656.30 1914
6657.07 1856
6657.84 1845
6658.61 1835
6659.38 1763
6660.15 1754
6660.92 1739
6661.69 1746
6662.46 1854
6663.23 1806
6664.00 1714
6664.77 1739
6665.55 1766
6666.32 1762
6667.09 1790
6667.86 1814
6668.63 1872
6669.40 1990
6670.17 1995
6670.94 2120
6671.71 2096
6672.48 2241
6673.25 2294
6674.02 2287
6674.79 2268
6675.57 2172
6676.34 2111
6677.11 2051
6677.88 1917
6678.65 1959
6679.42 1946
6680.19 1926
6680.96 1935
6681.74 1960
6682.51 1966
6683.28 2069
6684.05 2156
6684.82 2203
6685.59 2264
6686.37 2213
6687.14 2257
6687.91 2127
6688.68 2018
6689.45 2001
6690.22 1919
6691.00 1826
6691.77 1819
6692.54 1828
6693.31 1802
6694.08 1805
6694.86 1684
6695.63 1694
6696.40 1761
6697.17 1774
6697.95 1775
6698.72 1799
6699.49 1730
6700.26 1787
6701.04 1763
6701.81 1724
6702.58 1732
6703.35 1711
6704.13 1697
6704.90 1684
6705.67 1678
6706.44 1706
6707.22 1748
6707.99 1717
6708.76 1678
6709.54 1665
6710.31 1631
6711.08 1715
6711.86 1778
6712.63 1721
6713.40 1649
6714.17 1678
6714.95 1642
6715.72 1620
6716.50 1530
6717.27 1545
6718.04 1522
6718.82 1495
6719.59 1506
6720.36 1502
6721.14 1467
6721.91 1466
6722.68 1499
6723.46 1526
6724.23 1536
6725.01 1558
6725.78 1537
6726.55 1537
6727.33 1510
6728.10 1438
6728.88 1428
6729.65 1453
6730.42 1470
6731.20 1509
6731.97 1489
6732.75 1429
6733.52 1443
6734.30 1505
6735.07 1525
6735.84 1536
6736.62 1509
6737.39 1449
6738.17 1470
6738.94 1490
6739.72 1527
6740.49 1596
6741.27 1550
6742.04 1507
6742.82 1521
6743.59 1517
6744.37 1500
6745.14 1498
6745.92 1515
6746.69 1562
6747.47 1574
6748.24 1629
6749.02 1657
6749.79 1713
6750.57 1723
6751.34 1741
6752.12 1729
6752.90 1796
6753.67 1715
6754.45 1714
6755.22 1644
6756.00 1665
6756.77 1610
6757.55 1510
6758.33 1532
6759.10 1477
6759.88 1455
6760.65 1469
6761.43 1478
6762.20 1477
6762.98 1454
6763.76 1508
6764.53 1463
6765.31 1374
6766.09 1425
6766.86 1463
6767.64 1480
6768.41 1456
6769.19 1484
6769.97 1466
6770.74 1506
6771.52 1458
6772.30 1441
6773.07 1437
6773.85 1430
6774.63 1513
6775.40 1497
6776.18 1481
6776.96 1508
6777.74 1547
6778.51 1568
6779.29 1538
6780.07 1550
6780.84 1554
6781.62 1526
6782.40 1458
6783.17 1491
6783.95 1357
6784.73 1374
6785.51 1409
6786.28 1383
6787.06 1352
6787.84 1353
6788.62 1378
6789.39 1391
6790.17 1455
6790.95 1428
6791.73 1353
6792.51 1348
6793.28 1304
6794.06 1303
6794.84 1344
6795.62 1324
6796.39 1342
6797.17 1341
6797.95 1401
6798.73 1407
6799.51 1437
6800.29 1382
6801.06 1421
6801.84 1432
6802.62 1445
6803.40 1382
6804.18 1414
6804.96 1416
6805.73 1478
6806.51 1394
6807.29 1360
6808.07 1380
6808.85 1341
6809.63 1338
6810.41 1333
6811.18 1327
6811.96 1268
6812.74 1247
6813.52 1343
6814.30 1343
6815.08 1335
6815.86 1349
6816.64 1425
6817.42 1421
6818.20 1478
6818.98 1410
6819.76 1442
6820.53 1496
6821.31 1462
6822.09 1389
6822.87 1394
6823.65 1438
6824.43 1391
6825.21 1403
6825.99 1430
6826.77 1464
6827.55 1377
6828.33 1417
6829.11 1395
6829.89 1428
6830.67 1395
6831.45 1380
6832.23 1385
6833.01 1327
6833.79 1339
6834.57 1428
6835.35 1378
6836.13 1371
6836.91 1370
6837.69 1324
6838.47 1358
6839.25 1389
6840.03 1453
6840.81 1407
6841.59 1376
6842.37 1369
6843.16 1345
6843.94 1407
6844.72 1495
6845.50 1518
6846.28 1622
6847.06 1818
6847.84 2302
6848.62 2615
6849.40 2860
6850.18 3150
6850.96 3304
6851.75 3296
6852.53 3157
6853.31 2991
6854.09 2712
6854.87 2390
6855.65 2242
6856.43 2301
6857.22 2143
6858.00 2098
6858.78 1964
6859.56 1956
6860.34 1996
6861.12 1904
6861.90 1802
6862.69 1752
6863.47 1683
6864.25 1627
6865.03 1670
6865.81 1640
6866.60 1614
6867.38 1593
6868.16 1598
6868.94 1518
6869.72 1507
6870.51 1472
6871.29 1374
6872.07 1446
6872.85 1428
6873.64 1415
6874.42 1423
6875.20 1387
6875.98 1441
6876.77 1427
6877.55 1415
6878.33 1447
6879.11 1475
6879.90 1411
6880.68 1342
6881.46 1372
6882.25 1396
6883.03 1408
6883.81 1401
6884.59 1503
6885.38 1509
6886.16 1605
6886.94 1724
6887.73 1796
6888.51 1759
6889.29 1774
6890.08 1775
6890.86 1682
6891.64 1607
6892.43 1556
6893.21 1550
6893.99 1434
6894.78 1438
6895.56 1407
6896.35 1398
6897.13 1472
6897.91 1470
6898.70 1463
6899.48 1450
6900.26 1471
6901.05 1416
6901.83 1460
6902.62 1526
6903.40 1536
6904.18 1517
6904.97 1503
6905.75 1497
6906.54 1450
6907.32 1421
6908.11 1447
6908.89 1440
6909.67 1422
6910.46 1438
6911.24 1432
6912.03 1398
6912.81 1366
6913.60 1373
6914.38 1390
6915.17 1395
6915.95 1384
6916.74 1447
6917.52 1452
6918.31 1521
6919.09 1421
6919.88 1416
6920.66 1427
6921.45 1476
6922.23 1393
6923.02 1448
6923.80 1448
6924.59 1433
6925.37 1445
6926.16 1447
6926.94 1413
6927.73 1350
6928.51 1410
6929.30 1460
6930.09 1502
6930.87 1425
6931.66 1454
6932.44 1408
6933.23 1407
6934.01 1483
6934.80 1420
6935.59 1449
6936.37 1478
6937.16 1457
6937.94 1535
6938.73 1583
6939.52 1645
6940.30 1653
6941.09 1601
6941.88 1679
6942.66 1633
6943.45 1666
6944.23 1755
6945.02 1789
6945.81 1721
6946.59 1730
6947.38 1834
6948.17 1847
6948.95 1888
6949.74 1850
6950.53 1695
6951.31 1711
6952.10 1757
6952.89 1819
6953.67 1728
6954.46 1720
6955.25 1771
6956.04 1822
6956.82 1861
6957.61 1913
6958.40 1907
6959.18 1883
6959.97 1852
6960.76 1860
6961.55 1908
6962.33 1920
6963.12 1842
6963.91 1830
6964.70 1912
6965.48 1924
6966.27 1964
6967.06 2038
6967.85 2084
6968.63 2092
6969.42 2117
6970.21 2137
6971.00 2117
6971.79 2134
6972.57 2197
6973.36 2223
6974.15 2256
6974.94 2419
6975.73 2529
6976.52 2550
6977.30 2617
6978.09 2719
6978.88 2935
6979.67 3084
6980.46 3307
6981.25 3705
6982.03 4175
6982.82 4881
6983.61 5825
6984.40 6633
6985.19 7036
6985.98 7317
6986.77 7315
6987.55 6982
6988.34 6319
6989.13 5665
6989.92 4905
6990.71 4336
6991.50 3785
6992.29 3467
6993.08 3334
6993.87 3226
6994.66 3221
6995.45 3466
6996.24 3956
6997.02 4581
6997.81 5433
6998.60 6003
6999.39 6491
7000.18 6601
7000.97 6540
7001.76 6037
7002.55 5541
7003.34 4952
7004.13 4196
7004.92 3706
7005.71 3234
7006.50 2874
7007.29 2669
7008.08 2401
7008.87 2204
7009.66 2061
7010.45 2057
7011.24 2129
7012.03 2116
7012.82 2067
7013.61 2072
7014.40 2132
7015.19 2045
7015.98 2041
7016.77 1994
7017.56 1906
7018.35 1910
7019.15 1947
7019.94 1939
7020.73 1919
7021.52 1961
7022.31 1999
7023.10 2034
7023.89 2062
7024.68 2133
7025.47 2115
7026.26 2015
7027.05 1975
7027.85 2057
7028.64 1973
7029.43 1844
7030.22 1743
7031.01 1780
7031.80 1801
7032.59 1798
7033.38 1765
7034.18 1856
7034.97 1809
7035.76 1802
7036.55 1962
7037.34 2016
7038.13 2062
7038.93 2089
7039.72 2083
7040.51 2098
7041.30 2018
7042.09 2000
7042.89 1921
7043.68 1863
7044.47 1899
7045.26 1908
7046.05 1916
7046.85 1965
7047.64 2048
7048.43 2074
7049.22 2186
7050.01 2207
7050.81 2271
7051.60 2200
7052.39 2076
7053.18 2009
7053.98 1953
7054.77 1879
7055.56 1810
7056.36 1791
7057.15 1783
7057.94 1650
7058.73 1625
7059.53 1728
7060.32 1843
7061.11 1759
7061.91 1790
7062.70 1830
7063.49 1756
7064.29 1695
7065.08 1721
7065.87 1762
7066.66 1702
7067.46 1731
7068.25 1768
7069.04 1716
7069.84 1738
7070.63 1700
7071.43 1685
7072.22 1628
7073.01 1628
7073.81 1581
7074.60 1687
7075.39 1669
7076.19 1601
7076.98 1602
7077.78 1579
7078.57 1633
7079.36 1627
7080.16 1609
7080.95 1572
7081.75 1555
7082.54 1542
7083.33 1513
7084.13 1608
7084.92 1516
7085.72 1575
7086.51 1612
7087.31 1646
7088.10 1691
7088.90 1722
7089.69 1814
7090.48 2023
7091.28 2102
7092.07 2038
7092.87 2027
7093.66 1980
7094.46 1927
7095.25 1853
7096.05 1747
7096.84 1617
7097.64 1582
7098.43 1566
7099.23 1576
7100.02 1540
7100.82 1522
7101.61 1582
7102.41 1515
7103.20 1548
7104.00 1508
7104.80 1436
7105.59 1432
7106.39 1406
7107.18 1439
7107.98 1425
7108.77 1406
7109.57 1357
7110.36 1326
7111.16 1302
7111.96 1298
7112.75 1273
7113.55 1293
7114.34 1286
7115.14 1328
7115.94 1323
7116.73 1350
7117.53 1361
7118.32 1354
7119.12 1332
7119.92 1290
7120.71 1306
7121.51 1344
7122.31 1326
7123.10 1272
7123.90 1320
7124.70 1325
7125.49 1257
7126.29 1336
7127.09 1346
7127.88 1345
7128.68 1342
7129.48 1378
7130.27 1426
7131.07 1359
7131.87 1408
7132.66 1318
7133.46 1266
7134.26 1288
7135.06 1313
7135.85 1298
7136.65 1309
7137.45 1271
7138.24 1267
7139.04 1261
7139.84 1311
7140.64 1224
7141.43 1238
7142.23 1308
7143.03 1290
7143.83 1367
7144.62 1261
7145.42 1273
7146.22 1295
7147.02 1253
7147.82 1297
7148.61 1248
7149.41 1274
7150.21 1214
7151.01 1201
7151.81 1218
7152.60 1252
7153.40 1241
7154.20 1263
7155.00 1303
7155.80 1285
7156.59 1270
7157.39 1294
7158.19 1254
7158.99 1256
7159.79 1216
7160.59 1169
7161.39 1233
7162.18 1185
7162.98 1171
7163.78 1228
7164.58 1150
7165.38 1199
7166.18 1231
7166.98 1220
7167.78 1205
7168.57 1224
7169.37 1239
7170.17 1271
7170.97 1235
7171.77 1226
7172.57 1211
7173.37 1171
7174.17 1187
7174.97 1201
7175.77 1191
7176.57 1154
7177.37 1195
7178.17 1149
7178.97 1176
7179.77 1212
7180.56 1298
7181.36 1231
7182.16 1218
7182.96 1248
7183.76 1249
7184.56 1244
7185.36 1272
7186.16 1212
7186.96 1147
7187.76 1157
7188.56 1153
7189.36 1122
7190.16 1128
7190.96 1082
7191.76 1097
7192.57 1106
7193.37 1069
7194.17 1068
7194.97 1083
7195.77 1088
7196.57 1116
7197.37 1148
7198.17 1108
7198.97 1014
7199.77 1049
7200.57 1119
7201.37 1102
7202.17 1135
7202.97 1119
7203.77 1136
7204.58 1066
7205.38 1077
7206.18 1050
7206.98 1050
7207.78 1117
7208.58 1069
7209.38 1094
7210.18 1083
7210.99 1031
7211.79 1075
7212.59 1045
7213.39 1053
7214.19 1041
7214.99 1032
7215.79 1049
7216.60 1053
7217.40 1043
7218.20 1094
7219.00 1060
7219.80 1076
7220.60 1051
7221.41 1051
7222.21 1047
7223.01 1095
7223.81 1078
7224.62 1115
7225.42 1066
7226.22 1056
7227.02 1104
7227.82 1096
7228.63 1077
7229.43 1071
7230.23 1057
7231.03 1102
7231.84 1152
7232.64 1076
7233.44 1034
7234.24 1092
7235.05 1088
7235.85 1123
7236.65 1160
7237.45 1084
7238.26 1171
7239.06 1166
7239.86 1115
7240.67 1153
7241.47 1177
7242.27 1185
7243.08 1150
7243.88 1154
7244.68 1174
7245.49 1172
7246.29 1181
7247.09 1185
7247.90 1162
7248.70 1147
7249.50 1112
7250.31 1144
7251.11 1193
7251.91 1217
7252.72 1155
7253.52 1163
7254.32 1186
7255.13 1177
7255.93 1235
7256.74 1240
7257.54 1163
7258.34 1238
7259.15 1309
7259.95 1313
7260.76 1365
7261.56 1317
7262.36 1325
7263.17 1339
7263.97 1338
7264.78 1366
7265.58 1350
7266.39 1384
7267.19 1402
7268.00 1357
7268.80 1389
7269.60 1290
7270.41 1259
7271.21 1272
7272.02 1347
7272.82 1390
7273.63 1407
7274.43 1383
7275.24 1381
7276.04 1423
7276.85 1445
7277.65 1450
7278.46 1473
7279.26 1572
7280.07 1752
7280.87 2095
7281.68 2384
7282.48 2689
7283.29 3049
7284.09 3194
7284.90 3309
7285.71 3183
7286.51 3025
7287.32 2812
7288.12 2629
7288.93 2296
7289.73 2069
7290.54 1882
7291.35 1848
7292.15 1616
7292.96 1630
7293.76 1511
7294.57 1438
7295.38 1441
7296.18 1414
7296.99 1466
7297.79 1412
7298.60 1421
7299.41 1418
7300.21 1463
7301.02 1422
7301.82 1450
7302.63 1443
7303.44 1449
7304.24 1521
7305.05 1500
7305.86 1519
7306.66 1629
7307.47 1762
7308.28 1843
7309.08 1914
7309.89 2097
7310.70 2051
7311.50 2039
7312.31 2054
7313.12 2006
7313.93 1965
7314.73 1829
7315.54 1782
7316.35 1811
7317.15 1914
7317.96 1990
7318.77 2159
7319.58 2324
7320.38 2421
7321.19 2456
7322.00 2395
7322.81 2398
7323.61 2341
7324.42 2168
7325.23 2064
7326.04 1963
7326.84 1836
7327.65 1717
7328.46 1700
7329.27 1679
7330.08 1640
7330.88 1732
7331.69 1824
7332.50 1842
7333.31 2001
7334.12 2159
7334.92 2177
7335.73 2144
7336.54 2058
7337.35 2044
7338.16 1937
7338.97 1919
7339.78 1853
7340.58 1744
7341.39 1632
7342.20 1559
7343.01 1569
7343.82 1569
7344.63 1606
7345.44 1556
7346.24 1480
7347.05 1564
7347.86 1578
7348.67 1567
7349.48 1514
7350.29 1505
7351.10 1463
7351.91 1463
7352.72 1462
7353.53 1427
7354.34 1403
7355.14 1452
7355.95 1475
7356.76 1425
7357.57 1425
7358.38 1416
7359.19 1417
7360.00 1442
7360.81 1474
7361.62 1522
7362.43 1538
7363.24 1566
7364.05 1535
7364.86 1478
7365.67 1502
7366.48 1509
7367.29 1516
7368.10 1513
7368.91 1513
7369.72 1503
7370.53 1574
7371.34 1589
7372.15 1522
7372.96 1577
7373.77 1649
7374.58 1608
7375.39 1648
7376.20 1779
7377.01 1805
7377.82 1984
7378.63 2206
7379.44 2448
7380.26 2479
7381.07 2562
7381.88 2659
7382.69 2600
7383.50 2400
7384.31 2241
7385.12 2183
7385.93 2055
7386.74 1827
7387.55 1753
7388.36 1682
7389.18 1491
7389.99 1528
7390.80 1471
7391.61 1454
7392.42 1400
7393.23 1425
7394.04 1447
7394.86 1430
7395.67 1469
7396.48 1550
7397.29 1663
7398.10 1806
7398.91 1981
7399.73 2043
7400.54 2146
7401.35 2145
7402.16 2144
7402.97 2031
7403.79 2052
7404.60 1964
7405.41 1894
7406.22 1835
7407.03 1802
7407.85 1821
7408.66 1660
7409.47 1656
7410.28 1581
7411.10 1522
7411.91 1444
7412.72 1408
7413.53 1391
7414.35 1310
7415.16 1356
7415.97 1338
7416.78 1252
7417.60 1247
7418.41 1278
7419.22 1249
7420.03 1289
7420.85 1273
7421.66 1258
7422.47 1193
7423.29 1213
7424.10 1203
7424.91 1145
7425.73 1111
7426.54 1212
7427.35 1172
7428.17 1195
7428.98 1142
7429.79 1151
7430.61 1121
7431.42 1156
7432.23 1162
7433.05 1153
7433.86 1168
7434.67 1130
7435.49 1195
7436.30 1239
7437.12 1218
7437.93 1185
7438.74 1235
7439.56 1258
7440.37 1251
7441.18 1252
7442.00 1271
7442.81 1239
7443.63 1262
7444.44 1218
7445.26 1223
7446.07 1226
7446.88 1241
7447.70 1228
7448.51 1215
7449.33 1225
7450.14 1248
7450.96 1225
7451.77 1159
7452.59 1215
7453.40 1205
7454.22 1210
7455.03 1143
7455.85 1161
7456.66 1145
7457.47 1158
7458.29 1201
7459.10 1125
7459.92 1187
7460.74 1191
7461.55 1175
7462.37 1165
7463.18 1170
7464.00 1151
7464.81 1187
7465.63 1225
7466.44 1245
7467.26 1301
7468.07 1323
7468.89 1236
7469.70 1247
7470.52 1240
7471.34 1231
7472.15 1160
7472.97 1139
7473.78 1205
7474.60 1157
7475.41 1184
7476.23 1179
7477.05 1156
7477.86 1110
7478.68 1075
7479.49 1149
7480.31 1113
7481.13 1157
7481.94 1151
7482.76 1027
7483.58 1089
7484.39 1065
7485.21 1097
7486.03 1099
7486.84 1113
7487.66 1152
7488.48 1152
7489.29 1106
7490.11 1094
7490.93 1125
7491.74 1097
7492.56 1116
7493.38 1031
7494.19 1041
7495.01 1069
7495.83 1117
7496.64 1054
7497.46 1057
7498.28 1076
7499.10 1026
7499.91 1044
7500.73 1010
7501.55 1021
7502.36 999
7503.18 1065
7504.00 1090
7504.82 1091
7505.63 1034
7506.45 1100
7507.27 1116
7508.09 1095
7508.90 973
7509.72 1001
7510.54 1033
7511.36 1028
7512.18 1031
7512.99 953
7513.81 973
7514.63 984
7515.45 1011
7516.27 1031
7517.08 1030
7517.90 979
7518.72 1041
7519.54 974
7520.36 975
7521.18 1011
7521.99 940
7522.81 975
7523.63 944
7524.45 926
7525.27 972
7526.09 1029
7526.91 999
7527.72 1051
7528.54 1019
7529.36 1046
7530.18 1011
7531.00 998
7531.82 983
7532.64 978
7533.46 1007
7534.28 961
7535.10 991
7535.91 965
7536.73 985
7537.55 1020
7538.37 1012
7539.19 992
7540.01 1038
7540.83 1030
7541.65 992
7542.47 1059
7543.29 990
7544.11 998
7544.93 1057
7545.75 1091
7546.57 1082
7547.39 1058
7548.21 1035
7549.03 1016
7549.85 1030
7550.67 1020
7551.49 1019
7552.31 1003
7553.13 1054
7553.95 1133
7554.77 1137
7555.59 1128
7556.41 1125
7557.23 1097
7558.05 1160
7558.87 1128
7559.69 1135
7560.51 1087
7561.33 1078
7562.15 1134
7562.97 1107
7563.79 1108
7564.61 1089
7565.44 1085
7566.26 1117
7567.08 1083
7567.90 1115
7568.72 1081
7569.54 1119
7570.36 1112
7571.18 1067
7572.00 1061
7572.82 1114
7573.65 1089
7574.47 1065
7575.29 1058
7576.11 1073
7576.93 1050
7577.75 983
7578.57 1040
7579.40 1039
7580.22 1101
7581.04 1080
7581.86 1138
7582.68 1134
7583.50 1066
7584.33 1094
7585.15 1120
7585.97 1214
7586.79 1255
7587.61 1280
7588.44 1212
7589.26 1179
7590.08 1209
7590.90 1216
7591.72 1167
7592.55 1205
7593.37 1232
7594.19 1234
7595.01 1165
7595.84 1163
7596.66 1181
7597.48 1217
7598.30 1183
7599.13 1199
7599.95 1304
7600.77 1486
7601.59 1507
7602.42 1640
7603.24 1720
7604.06 1766
7604.89 1779
7605.71 1773
7606.53 1818
7607.36 1681
7608.18 1587
7609.00 1480
7609.82 1476
7610.65 1431
7611.47 1330
7612.29 1339
7613.12 1377
7613.94 1286
7614.77 1354
7615.59 1375
7616.41 1376
7617.24 1392
7618.06 1341
7618.88 1339
7619.71 1323
7620.53 1384
7621.35 1348
7622.18 1261
7623.00 1323
7623.83 1320
7624.65 1245
7625.47 1354
7626.30 1438
7627.12 1537
7627.95 1608
7628.77 1821
7629.60 1930
7630.42 2055
7631.24 2108
7632.07 2238
7632.89 2132
7633.72 2071
7634.54 1870
7635.37 1716
7636.19 1610
7637.02 1504
7637.84 1392
7638.67 1291
7639.49 1305
7640.31 1282
7641.14 1236
7641.96 1244
7642.79 1221
7643.61 1175
7644.44 1213
7645.26 1210
7646.09 1095
7646.92 1122
7647.74 1087
7648.57 1106
7649.39 1122
7650.22 1108
7651.04 1065
7651.87 1075
7652.69 1081
7653.52 993
7654.34 969
7655.17 1052
7656.00 1053
7656.82 991
7657.65 937
7658.47 1021
7659.30 1051
7660.12 1013
7660.95 1076
7661.78 1088
7662.60 1047
7663.43 1036
7664.25 1052
7665.08 1064
7665.91 1132
7666.73 1062
7667.56 1083
7668.39 1093
7669.21 1149
7670.04 1137
7670.87 1080
7671.69 1079
7672.52 1076
7673.35 1090
7674.17 1050
7675.00 1024
7675.83 1005
7676.65 991
7677.48 988
7678.31 954
7679.13 935
7679.96 973
7680.79 1030
7681.61 1009
7682.44 1034
7683.27 985
7684.10 1053
7684.92 992
7685.75 993
7686.58 982
7687.40 958
7688.23 993
7689.06 1019
7689.89 1013
7690.71 1051
7691.54 1067
7692.37 1017
7693.20 957
7694.03 1016
7694.85 1009
7695.68 1052
7696.51 1051
7697.34 1057
7698.16 1065
7698.99 1117
7699.82 1078
7700.65 1062
7701.48 1037
7702.31 1034
7703.13 1053
7703.96 1048
7704.79 1048
7705.62 1043
7706.45 1048
7707.28 1026
7708.10 1006
7708.93 1008
7709.76 1064
7710.59 1023
7711.42 1053
7712.25 1001
7713.08 998
7713.90 998
7714.73 1021
7715.56 1027
7716.39 1040
7717.22 1065
7718.05 1114
7718.88 1106
7719.71 1045
7720.54 1043
7721.37 1050
7722.20 1035
7723.02 972
7723.85 975
7724.68 968
7725.51 980
7726.34 960
7727.17 938
7728.00 981
7728.83 1004
7729.66 1025
7730.49 1043
7731.32 1028
7732.15 966
7732.98 981
7733.81 990
7734.64 948
7735.47 1031
7736.30 998
7737.13 1019
7737.96 984
7738.79 1003
7739.62 991
7740.45 1016
7741.28 1060
7742.11 1148
7742.94 1188
7743.77 1354
7744.60 1625
7745.43 1780
7746.26 1930
7747.09 2075
7747.92 2071
7748.75 1983
7749.59 1930
7750.42 1783
7751.25 1648
7752.08 1498
7752.91 1390
7753.74 1319
7754.57 1210
7755.40 1190
7756.23 1094
7757.06 1056
7757.90 1034
7758.73 1027
7759.56 1031
7760.39 1093
7761.22 1056
7762.05 1052
7762.88 1065
7763.71 1038
7764.55 1030
7765.38 943
7766.21 924
7767.04 939
7767.87 942
7768.70 943
7769.54 897
7770.37 897
7771.20 926
7772.03 943
7772.86 928
7773.70 879
7774.53 890
7775.36 944
7776.19 969
7777.02 949
7777.86 940
7778.69 928
7779.52 911
7780.35 925
7781.19 953
7782.02 1017
7782.85 990
7783.68 1025
7784.52 1050
7785.35 1071
7786.18 1016
7787.01 1076
7787.85 1116
7788.68 1048
7789.51 1028
7790.35 1112
7791.18 1093
7792.01 1079
7792.84 1031
7793.68 974
7794.51 1032
7795.34 972
7796.18 975
7797.01 989
7797.84 941
7798.68 943
7799.51 956
7800.34 957
7801.18 987
7802.01 1017
7802.84 1003
7803.68 942
7804.51 1005
7805.35 1020
7806.18 986
7807.01 1045
7807.85 995
7808.68 1043
7809.51 991
7810.35 1000
7811.18 1017
7812.02 1003
7812.85 1043
7813.68 1031
7814.52 1035
7815.35 1089
7816.19 1082
7817.02 1110
7817.86 1079
7818.69 1094
7819.52 1132
7820.36 1102
7821.19 1103
7822.03 1079
7822.86 983
7823.70 1050
7824.53 1133
7825.37 1092
7826.20 1083
7827.04 1158
7827.87 1207
7828.71 1062
7829.54 1060
7830.38 1073
7831.21 1106
7832.05 1050
7832.88 1118
7833.72 1116
7834.55 1059
7835.39 1068
7836.22 1071
7837.06 1062
7837.89 998
7838.73 1026
7839.57 1051
7840.40 998
7841.24 997
7842.07 961
7842.91 976
7843.74 1013
7844.58 997
7845.42 941
7846.25 902
7847.09 926
7847.92 917
7848.76 900
7849.60 942
7850.43 984
7851.27 899
7852.10 880
7852.94 905
7853.78 960
7854.61 959
7855.45 951
7856.29 927
7857.12 901
7857.96 967
7858.79 964
7859.63 936
7860.47 964
7861.30 941
7862.14 895
7862.98 891
7863.81 892
7864.65 955
7865.49 886
7866.33 891
7867.16 896
7868.00 928
7868.84 968
7869.67 989
7870.51 919
7871.35 920
7872.19 929
7873.02 882
7873.86 953
7874.70 967
7875.54 1055
7876.37 1071
7877.21 1090
7878.05 999
7878.89 1050
7879.72 1021
7880.56 1007
7881.40 969
7882.24 946
7883.07 894
7883.91 877
7884.75 930
7885.59 935
7886.43 955
7887.26 980
7888.10 996
7888.94 983
7889.78 995
7890.62 976
7891.45 1021
7892.29 993
7893.13 940
7893.97 964
7894.81 973
7895.65 967
7896.49 971
7897.32 958
7898.16 946
7899.00 966
7899.84 956
7900.68 932
7901.52 950
7902.36 951
7903.20 886
7904.03 952
7904.87 925
7905.71 940
7906.55 957
7907.39 949
7908.23 945
7909.07 915
7909.91 967
7910.75 999
7911.59 1040
7912.43 1117
7913.27 1170
7914.11 1248
7914.94 1298
7915.78 1412
7916.62 1430
7917.46 1474
7918.30 1515
7919.14 1461
7919.98 1431
7920.82 1287
7921.66 1231
7922.50 1129
7923.34 1125
7924.18 1072
7925.02 1065
7925.86 1058
7926.70 1040
7927.54 1032
7928.38 1025
7929.22 991
7930.06 991
7930.90 988
7931.74 1006
7932.59 993
7933.43 921
7934.27 893
7935.11 910
7935.95 870
7936.79 888
7937.63 906
7938.47 939
7939.31 949
7940.15 906
7940.99 891
7941.83 963
7942.67 995
7943.52 1005
7944.36 1016
7945.20 997
7946.04 1057
7946.88 1008
7947.72 985
7948.56 957
7949.40 971
7950.25 991
7951.09 1042
7951.93 1019
7952.77 999
7953.61 991
7954.45 1003
7955.29 997
7956.14 976
7956.98 963
7957.82 972
7958.66 964
7959.50 941
7960.35 932
7961.19 897
7962.03 896
7962.87 882
7963.71 919
7964.56 939
7965.40 945
7966.24 991
7967.08 1017
7967.93 986
7968.77 956
7969.61 941
7970.45 965
7971.29 936
7972.14 879
7972.98 824
7973.82 901
7974.67 927
7975.51 897
7976.35 905
7977.19 827
7978.04 829
7978.88 838
7979.72 889
7980.57 912
7981.41 907
7982.25 870
7983.09 865
7983.94 866
7984.78 830
7985.62 837
7986.47 839
7987.31 853
7988.15 837
7989.00 826
7989.84 855
7990.68 861
7991.53 869
7992.37 874
7993.22 877
7994.06 859
7994.90 835
7995.75 856
7996.59 861
7997.43 862
7998.28 855
7999.12 857
7999.97 866
8000.81 842
8001.65 850
8002.50 789
8003.34 799
8004.19 896
8005.03 868
8005.88 879
8006.72 828
8007.57 858
8008.41 844
8009.25 804
8010.10 892
8010.94 872
8011.79 816
8012.63 819
8013.48 813
8014.32 834
8015.17 804
8016.01 774
8016.86 815
8017.70 789
8018.55 862
8019.39 789
8020.24 809
8021.08 839
8021.93 828
8022.77 801
8023.62 793
8024.46 742
8025.31 779
8026.15 821
8027.00 817
8027.84 795
8028.69 826
8029.54 819
8030.38 819
8031.23 831
8032.07 838
8032.92 825
8033.76 871
8034.61 838
8035.46 809
8036.30 829
8037.15 837
8037.99 849
8038.84 786
8039.69 806
8040.53 856
8041.38 844
8042.22 810
8043.07 859
8043.92 827
8044.76 773
8045.61 773
8046.46 809
8047.30 857
8048.15 829
8049.00 865
8049.84 869
8050.69 833
8051.54 835
8052.38 830
8053.23 766
8054.08 838
8054.92 824
8055.77 818
8056.62 819
8057.46 781
8058.31 766
8059.16 755
8060.01 766
8060.85 886
8061.70 859
8062.55 820
8063.40 807
8064.24 804
8065.09 866
8065.94 872
8066.79 817
8067.63 844
8068.48 771
8069.33 770
8070.18 793
8071.02 774
8071.87 729
8072.72 724
8073.57 744
8074.42 802
8075.26 807
8076.11 789
8076.96 791
8077.81 782
8078.66 789
8079.50 794
8080.35 788
8081.20 786
8082.05 834
8082.90 795
8083.75 833
8084.59 788
8085.44 788
8086.29 770
8087.14 784
8087.99 807
8088.84 748
8089.69 781
8090.53 768
8091.38 768
8092.23 793
8093.08 747
8093.93 764
8094.78 774
8095.63 767
8096.48 776
8097.33 763
8098.18 797
8099.02 742
8099.87 787
8100.72 801
8101.57 755
8102.42 780
8103.27 791
8104.12 790
8104.97 741
8105.82 739
8106.67 761
8107.52 766
8108.37 787
8109.22 745
8110.07 751
8110.92 744
8111.77 783
8112.62 790
8113.47 794
8114.32 760
8115.17 830
8116.02 848
8116.87 861
8117.72 855
8118.57 830
8119.42 824
8120.27 873
8121.12 857
8121.97 826
8122.82 844
8123.67 835
8124.52 830
8125.37 793
8126.22 802
8127.07 797
8127.93 792
8128.78 834
8129.63 823
8130.48 822
8131.33 798
8132.18 773
8133.03 835
8133.88 798
8134.73 769
8135.58 782
8136.44 809
8137.29 789
8138.14 837
8138.99 810
8139.84 778
8140.69 817
8141.54 829
8142.39 819
8143.25 800
8144.10 828
8144.95 764
8145.80 813
8146.65 796
8147.50 769
8148.36 781
8149.21 775
8150.06 748
8150.91 808
8151.76 815
8152.62 825
8153.47 825
8154.32 867
8155.17 864
8156.02 838
8156.88 823
8157.73 837
8158.58 827
8159.43 816
8160.29 792
8161.14 787
8161.99 755
8162.84 743
8163.70 781
8164.55 767
8165.40 797
8166.25 814
8167.11 781
8167.96 748
8168.81 751
8169.67 759
8170.52 769
8171.37 846
8172.23 819
8173.08 760
8173.93 711
8174.78 684
8175.64 747
8176.49 772
8177.34 715
8178.20 736
8179.05 779
8179.90 757
8180.76 739
8181.61 720
8182.47 700
8183.32 717
8184.17 684
8185.03 717
8185.88 698
8186.73 734
8187.59 754
8188.44 729
8189.30 693
8190.15 725
8191.00 709
8191.86 714
8192.71 689
8193.57 705
8194.42 681
8195.27 766
8196.13 763
8196.98 701
8197.84 741
8198.69 755
8199.55 761
8200.40 738
8201.26 757
8202.11 743
8202.96 751
8203.82 722
8204.67 685
8205.53 761
8206.38 769
8207.24 718
8208.09 722
8208.95 702
8209.80 708
8210.66 723
8211.51 753
8212.37 785
8213.22 732
8214.08 706
8214.93 740
8215.79 726
8216.65 738
8217.50 804
8218.36 810
8219.21 821
8220.07 797
8220.92 770
8221.78 804
8222.63 804
8223.49 858
8224.35 891
8225.20 822
8226.06 807
8226.91 808
8227.77 805
8228.63 818
8229.48 834
8230.34 786
8231.19 771
8232.05 807
8232.91 751
8233.76 690
8234.62 717
8235.47 723
8236.33 750
8237.19 737
8238.04 770
8238.90 713
8239.76 720
8240.61 727
8241.47 736
8242.33 746
8243.18 710
8244.04 748
8244.90 738
8245.75 706
8246.61 734
8247.47 763
8248.33 764
8249.18 751
8250.04 686
8250.90 753
8251.75 746
8252.61 744
8253.47 748
8254.33 749
8255.18 752
8256.04 750
8256.90 736
8257.76 708
8258.61 739
8259.47 721
8260.33 714
8261.19 754
8262.04 747
8262.90 747
8263.76 683
8264.62 694
8265.48 674
8266.33 714
8267.19 757
8268.05 694
8268.91 661
8269.77 741
8270.62 714
8271.48 708
8272.34 729
8273.20 715
8274.06 719
8274.92 787
8275.77 737
8276.63 723
8277.49 718
8278.35 759
8279.21 702
8280.07 719
8280.93 727
8281.78 679
8282.64 708
8283.50 705
8284.36 717
8285.22 681
8286.08 725
8286.94 741
8287.80 716
8288.66 696
8289.51 778
8290.37 738
8291.23 764
8292.09 742
8292.95 725
8293.81 731
8294.67 699
8295.53 723
8296.39 741
8297.25 773
8298.11 713
8298.97 769
8299.83 769
8300.69 771
8301.55 766
8302.41 755
8303.27 783
8304.13 763
8304.99 794
8305.85 785
8306.71 765
8307.57 783
8308.43 749
8309.29 757
8310.15 691
8311.01 713
8311.87 739
8312.73 719
8313.59 743
8314.45 742
8315.31 774
8316.17 759
8317.03 742
8317.89 816
8318.75 751
8319.61 720
8320.47 707
8321.33 742
8322.20 767
8323.06 741
8323.92 762
8324.78 761
8325.64 721
8326.50 702
8327.36 669
8328.22 706
8329.08 710
8329.94 733
8330.81 689
8331.67 726
8332.53 706
8333.39 704
8334.25 713
8335.11 700
8335.97 696
8336.84 716
8337.70 727
8338.56 760
8339.42 687
8340.28 754
8341.15 737
8342.01 748
8342.87 701
8343.73 717
8344.59 717
8345.45 695
8346.32 718
8347.18 745
8348.04 730
8348.90 748
8349.77 742
8350.63 724
8351.49 717
8352.35 734
8353.22 744
8354.08 800
8354.94 796
8355.80 785
8356.67 777
8357.53 748
8358.39 740
8359.25 773
8360.12 741
8360.98 762
8361.84 688
8362.71 728
8363.57 767
8364.43 783
8365.29 733
8366.16 752
8367.02 696
8367.88 719
8368.75 744
8369.61 797
8370.47 770
8371.34 781
8372.20 786
8373.06 733
8373.93 713
8374.79 776
8375.65 785
8376.52 757
8377.38 777
8378.25 769
8379.11 794
8379.97 789
8380.84 799
8381.70 775
8382.56 785
8383.43 814
8384.29 865
8385.16 841
8386.02 807
8386.89 842
8387.75 830
8388.61 810
8389.48 796
8390.34 869
8391.21 850
8392.07 860
8392.94 869
8393.80 866
8394.67 853
8395.53 883
8396.39 912
8397.26 912
8398.12 883
8398.99 876
8399.85 869
8400.72 862
8401.58 878
8402.45 928
8403.31 939
8404.18 893
8405.04 967
8405.91 979
8406.77 996
8407.64 963
8408.50 965
8409.37 1010
8410.24 1006
8411.10 1028
8411.97 1040
8412.83 1024
8413.70 1029
8414.56 1063
8415.43 1016
8416.29 993
8417.16 1014
8418.03 1057
8418.89 1013
8419.76 1075
8420.62 1068
8421.49 1073
8422.36 1094
8423.22 1091
8424.09 1140
8424.95 1170
8425.82 1110
8426.69 1177
8427.55 1197
8428.42 1199
8429.28 1208
8430.15 1229
8431.02 1213
8431.88 1209
8432.75 1217
8433.62 1313
8434.48 1386
8435.35 1364
8436.22 1469
8437.08 1501
8437.95 1560
8438.82 1661
8439.68 1631
8440.55 1640
8441.42 1657
8442.29 1731
8443.15 1575
8444.02 1560
8444.89 1635
8445.75 1650
8446.62 1663
8447.49 1826
8448.36 1967
8449.22 2198
8450.09 2623
8450.96 3234
8451.83 3966
8452.69 4633
8453.56 5205
8454.43 5695
8455.30 5798
8456.16 5632
8457.03 5241
8457.90 4860
8458.77 4442
8459.64 3786
8460.50 3351
8461.37 2892
8462.24 2601
8463.11 2248
8463.98 2010
8464.84 1893
8465.71 1703
8466.58 1654
8467.45 1574
8468.32 1491
8469.19 1446
8470.05 1395
8470.92 1347
8471.79 1326
8472.66 1292
8473.53 1260
8474.40 1274
8475.27 1234
8476.13 1244
8477.00 1256
8477.87 1222
8478.74 1208
8479.61 1228
8480.48 1216
8481.35 1148
8482.22 1140
8483.09 1235
8483.96 1197
8484.82 1222
8485.69 1136
8486.56 1194
8487.43 1224
8488.30 1282
8489.17 1336
8490.04 1375
8490.91 1514
8491.78 1551
8492.65 1555
8493.52 1542
8494.39 1526
8495.26 1529
8496.13 1424
8497.00 1345
8497.87 1325
8498.74 1239
8499.61 1200
8500.48 1174
8501.35 1193
8502.22 1203
8503.09 1191
8503.96 1208
8504.83 1181
8505.70 1132
8506.57 1143
8507.44 1183
8508.31 1192
8509.18 1206
8510.05 1186
8510.92 1224
8511.79 1272
8512.66 1251
8513.53 1219
8514.40 1243
8515.27 1239
8516.15 1300
8517.02 1251
8517.89 1273
8518.76 1274
8519.63 1323
8520.50 1230
8521.37 1209
8522.24 1326
8523.11 1252
8523.98 1283
8524.86 1271
8525.73 1335
8526.60 1362
8527.47 1329
8528.34 1392
8529.21 1412
8530.08 1412
8530.96 1383
8531.83 1382
8532.70 1360
8533.57 1416
8534.44 1405
8535.31 1398
8536.19 1342
8537.06 1313
8537.93 1316
8538.80 1306
8539.67 1233
8540.55 1225
8541.42 1259
8542.29 1191
8543.16 1151
8544.03 1137
8544.91 1112
8545.78 1111
8546.65 1123
8547.52 1159
8548.40 1234
8549.27 1331
8550.14 1477
8551.01 1614
8551.89 1771
8552.76 1856
8553.63 1855
8554.51 1879
8555.38 1828
8556.25 1724
8557.12 1582
8558.00 1548
8558.87 1455
8559.74 1375
8560.62 1295
8561.49 1223
8562.36 1194
8563.24 1124
8564.11 1124
8564.98 1068
8565.86 1034
8566.73 1046
8567.60 1013
8568.48 1042
8569.35 1068
8570.22 1114
8571.10 1049
8571.97 1054
8572.84 990
8573.72 962
8574.59 964
8575.46 976
8576.34 938
8577.21 976
8578.09 975
8578.96 1006
8579.83 960
8580.71 986
8581.58 944
8582.46 920
8583.33 930
8584.21 903
8585.08 963
8585.95 968
8586.83 912
8587.70 945
8588.58 946
8589.45 953
8590.33 979
8591.20 1004
8592.08 971
8592.95 969
8593.83 1055
8594.70 1071
8595.58 1028
8596.45 976
8597.33 1062
8598.20 1060
8599.08 922
8599.95 968
8600.83 1020
8601.70 966
8602.58 978
8603.45 1003
8604.33 1045
8605.20 1025
8606.08 1030
8606.95 986
8607.83 1077
8608.70 1023
8609.58 1008
8610.45 961
8611.33 1024
8612.21 998
8613.08 991
8613.96 998
8614.83 1007
8615.71 934
8616.59 939
8617.46 970
8618.34 991
8619.21 970
8620.09 991
8620.97 962
8621.84 877
8622.72 993
8623.59 978
8624.47 974
8625.35 1029
8626.22 1028
8627.10 1074
8627.98 1070
8628.85 1087
8629.73 1004
8630.61 978
8631.48 1035
8632.36 1036
8633.24 956
8634.11 977
8634.99 969
8635.87 1010
8636.74 1018
8637.62 997
8638.50 975
8639.37 1064
8640.25 1055
8641.13 1019
8642.01 1030
8642.88 1005
8643.76 1054
8644.64 1028
8645.52 1037
8646.39 998
8647.27 1045
8648.15 1074
8649.03 1100
8649.90 997
8650.78 1056
8651.66 1029
8652.54 1048
8653.41 1050
8654.29 1020
8655.17 1067
8656.05 1053
8656.93 1049
8657.80 1077
8658.68 1017
8659.56 957
8660.44 1019
8661.32 1017
8662.19 1012
8663.07 1014
8663.95 1026
8664.83 1052
8665.71 1107
8666.59 1087
8667.46 1125
8668.34 1143
8669.22 1200
8670.10 1268
8670.98 1325
8671.86 1306
8672.74 1319
8673.62 1280
8674.49 1270
8675.37 1335
8676.25 1332
8677.13 1335
8678.01 1301
8678.89 1232
8679.77 1203
8680.65 1169
8681.53 1203
8682.41 1206
8683.29 1162
8684.16 1199
8685.04 1254
8685.92 1365
8686.80 1432
8687.68 1615
8688.56 1843
8689.44 1978
8690.32 2169
8691.20 2275
8692.08 2363
8692.96 2295
8693.84 2264
8694.72 2191
8695.60 2031
8696.48 1900
8697.36 1648
8698.24 1513
8699.12 1386
8700.00 1322
8700.88 1321
8701.76 1289
8702.64 1192
8703.52 1157
8704.40 1166
8705.28 1151
8706.16 1118
8707.04 1139
8707.92 1118
8708.80 1119
8709.69 1117
8710.57 1096
8711.45 1068
8712.33 1104
8713.21 1099
8714.09 1089
8714.97 1093
8715.85 1017
8716.73 1032
8717.61 1075
8718.49 1083
8719.38 1056
8720.26 1020
8721.14 1070
8722.02 1083
8722.90 1078
8723.78 1148
8724.66 1117
8725.54 1139
8726.43 1170
8727.31 1212
8728.19 1232
8729.07 1247
8729.95 1278
8730.83 1204
8731.72 1272
8732.60 1309
8733.48 1225
8734.36 1215
8735.24 1221
8736.13 1231
8737.01 1224
8737.89 1197
8738.77 1230
8739.65 1184
8740.54 1217
8741.42 1172
8742.30 1180
8743.18 1192
8744.07 1184
8744.95 1185
8745.83 1198
8746.71 1231
8747.60 1216
8748.48 1298
8749.36 1250
8750.24 1310
8751.13 1282
8752.01 1358
8752.89 1268
8753.77 1315
8754.66 1401
8755.54 1392
8756.42 1392
8757.31 1399
8758.19 1421
8759.07 1475
8759.96 1547
8760.84 1527
8761.72 1631
8762.61 1701
8763.49 1675
8764.37 1741
8765.26 1733
8766.14 1741
8767.02 1803
8767.91 1751
8768.79 1778
8769.67 1769
8770.56 1683
8771.44 1743
8772.32 1721
8773.21 1724
8774.09 1839
8774.98 2021
8775.86 2232
8776.74 2634
8777.63 3130
8778.51 3702
8779.40 4099
8780.28 4610
8781.17 4853
8782.05 4803
8782.93 4542
8783.82 4309
8784.70 3851
8785.59 3507
8786.47 3163
8787.36 2864
8788.24 2521
8789.13 2214
8790.01 2025
8790.89 1859
8791.78 1804
8792.66 1823
8793.55 1814
8794.43 1829
8795.32 1847
8796.20 1836
8797.09 1851
8797.97 1887
8798.86 1788
8799.74 1771
8800.63 1661
8801.52 1577
8802.40 1470
8803.29 1465
8804.17 1362
8805.06 1345
8805.94 1278
8806.83 1257
8807.71 1292
8808.60 1306
8809.48 1271
8810.37 1203
8811.26 1262
8812.14 1291
8813.03 1253
8813.91 1233
8814.80 1203
8815.69 1306
8816.57 1322
8817.46 1386
8818.34 1395
8819.23 1352
8820.12 1382
8821.00 1357
8821.89 1361
8822.77 1375
8823.66 1277
8824.55 1252
8825.43 1236
8826.32 1219
8827.21 1164
8828.09 1135
8828.98 1145
8829.87 1148
8830.75 1135
8831.64 1125
8832.53 1093
8833.41 1115
8834.30 1164
8835.19 1103
8836.08 1116
8836.96 1179
8837.85 1156
8838.74 1113
8839.62 1151
8840.51 1132
8841.40 1163
8842.29 1147
8843.17 1132
8844.06 1124
8844.95 1170
8845.84 1119
8846.72 1157
8847.61 1171
8848.50 1197
8849.39 1156
8850.27 1109
8851.16 1079
8852.05 1119
8852.94 1145
8853.82 1112
8854.71 1170
8855.60 1157
8856.49 1158
8857.38 1159
8858.26 1117
8859.15 1145
8860.04 1112
8860.93 1108
8861.82 1121
8862.71 1075
8863.59 1140
8864.48 1081
8865.37 1032
8866.26 1013
8867.15 1010
8868.04 1010
8868.93 968
8869.81 1013
8870.70 973
8871.59 946
8872.48 941
8873.37 958
8874.26 999
8875.15 1000
8876.04 973
8876.93 963
8877.81 921
8878.70 945
8879.59 947
8880.48 981
8881.37 919
8882.26 949
8883.15 954
8884.04 922
8884.93 965
8885.82 962
8886.71 949
8887.60 893
8888.49 881
8889.38 888
8890.27 890
8891.16 886
8892.05 854
8892.94 860
8893.83 920
8894.72 912
8895.61 910
8896.50 870
8897.39 900
8898.28 862
8899.17 863
8900.06 822
8900.95 836
8901.84 821
8902.73 801
8903.62 884
8904.51 899
8905.40 864
8906.29 858
8907.18 819
8908.07 832
8908.96 790
8909.85 827
8910.74 793
8911.63 863
8912.52 830
8913.41 827
8914.31 786
8915.20 795
8916.09 823
8916.98 817
8917.87 757
8918.76 801
8919.65 801
8920.54 783
8921.43 800
8922.33 799
8923.22 790
8924.11 820
8925.00 858
8925.89 834
8926.78 768
8927.67 839
8928.57 809
8929.46 804
8930.35 788
8931.24 788
8932.13 801
8933.03 773
8933.92 823
8934.81 831
8935.70 796
8936.59 818
8937.49 787
8938.38 792
8939.27 794
8940.16 777
8941.05 762
8941.95 797
8942.84 738
8943.73 800
8944.62 795
8945.52 756
8946.41 728
8947.30 764
8948.19 776
8949.09 816
8949.98 775
8950.87 745
8951.76 759
8952.66 756
8953.55 750
8954.44 756
8955.34 775
8956.23 720
8957.12 721
8958.02 748
8958.91 733
8959.80 745
8960.69 764
8961.59 763
8962.48 768
8963.37 778
8964.27 742
8965.16 735
8966.05 705
8966.95 731
8967.84 730
8968.74 742
8969.63 707
8970.52 728
8971.42 717
8972.31 754
8973.20 732
8974.10 745
8974.99 718
8975.89 671
8976.78 674
8977.67 701
8978.57 692
8979.46 683
8980.36 700
8981.25 704
8982.15 671
8983.04 659
8983.93 667
8984.83 668
8985.72 742
8986.62 673
8987.51 659
8988.41 667
8989.30 652
8990.20 660
8991.09 660
8991.99 674
8992.88 685
8993.78 696
8994.67 663
8995.57 674
8996.46 674
8997.36 669
8998.25 692
8999.15 655
9000.04 675
9000.94 663
9001.83 678
9002.73 699
9003.62 666
9004.52 658
9005.41 700
9006.31 676
9007.20 677
9008.10 662
9009.00 622
9009.89 661
9010.79 653
9011.68 641
9012.58 648
9013.47 610
9014.37 646
9015.27 649
9016.16 621
9017.06 650
9017.95 645
9018.85 629
9019.75 624
9020.64 676
9021.54 696
9022.43 653
9023.33 652
9024.23 639
9025.12 656
9026.02 653
9026.92 630
9027.81 643
9028.71 628
9029.61 646
9030.50 604
9031.40 637
9032.30 641
9033.19 635
9034.09 596
9034.99 626
9035.88 640
9036.78 633
9037.68 619
9038.58 630
9039.47 632
9040.37 622
9041.27 632
9042.16 638
9043.06 625
9043.96 628
9044.86 635
9045.75 638
9046.65 607
9047.55 625
9048.45 603
9049.34 619
9050.24 611
9051.14 621
9052.04 611
9052.94 600
9053.83 647
9054.73 665
9055.63 649
9056.53 622
9057.43 655
9058.32 632
9059.22 635
9060.12 633
9061.02 627
9061.92 643
9062.81 639
9063.71 661
9064.61 690
9065.51 645
9066.41 657
9067.31 651
9068.21 626
9069.10 609
9070.00 664
9070.90 599
9071.80 602
9072.70 618
9073.60 613
9074.50 643
9075.40 619
9076.29 660
9077.19 610
9078.09 566
9078.99 617
9079.89 630
9080.79 606
9081.69 610
9082.59 597
9083.49 641
9084.39 671
9085.29 648
9086.19 602
9087.09 600
9087.98 616
9088.88 631
9089.78 575
9090.68 576
9091.58 594
9092.48 576
9093.38 578
9094.28 613
9095.18 595
9096.08 593
9096.98 583
9097.88 606
9098.78 627
9099.68 612
9100.58 625
9101.48 613
9102.38 633
9103.28 632
9104.18 616
9105.08 643
9105.99 632
9106.89 616
9107.79 613
9108.69 586
9109.59 586
9110.49 603
9111.39 603
9112.29 597
9113.19 619
9114.09 571
9114.99 593
9115.89 612
9116.79 565
9117.69 648
9118.60 639
9119.50 586
9120.40 603
9121.30 579
9122.20 627
9123.10 593
9124.00 625
9124.90 574
9125.81 625
9126.71 595
9127.61 593
9128.51 614
9129.41 565
9130.31 584
9131.22 557
9132.12 656
9133.02 626
9133.92 614
9134.82 603
9135.72 623
9136.63 613
9137.53 605
9138.43 640
9139.33 611
9140.23 625
9141.14 642
9142.04 687
9142.94 644
9143.84 613
9144.75 559
9145.65 608
9146.55 602
9147.45 588
9148.36 608
9149.26 597
9150.16 639
9151.06 618
9151.97 601
9152.87 612
9153.77 619
9154.67 628
9155.58 649
9156.48 593
9157.38 599
9158.29 596
9159.19 625
9160.09 592
9161.00 626
9161.90 612
9162.80 619
9163.71 622
9164.61 606
9165.51 580
9166.42 601
9167.32 562
9168.22 581
9169.13 555
9170.03 543
9170.93 572
9171.84 556
9172.74 588
9173.64 587
9174.55 628
9175.45 641
9176.36 632
9177.26 582
9178.16 581
9179.07 597
9179.97 604
9180.88 590
9181.78 587
9182.69 602
9183.59 612
9184.49 617
9185.40 595
9186.30 595
9187.21 560
9188.11 591
9189.02 618
9189.92 609
9190.82 608
9191.73 605
9192.63 583
9193.54 623
9194.44 596
9195.35 607
9196.25 617
9197.16 645
9198.06 691
9198.97 698
9199.87 710
9200.78 650
9201.68 647
9202.59 674
9203.49 645
9204.40 619
9205.30 660
9206.21 583
9207.12 607
9208.02 575
9208.93 601
9209.83 624
9210.74 583
9211.64 580
9212.55 602
9213.45 615
9214.36 620
9215.27 624
9216.17 657
9217.08 609
9217.98 604
9218.89 627
9219.80 605
9220.70 598
9221.61 612
9222.51 632
9223.42 606
9224.33 625
9225.23 593
9226.14 593
9227.05 610
9227.95 590
9228.86 623
9229.77 625
9230.67 621
9231.58 593
9232.49 631
9233.39 614
9234.30 612
9235.21 611
9236.11 613
9237.02 628
9237.93 604
9238.83 576
9239.74 559
9240.65 553
9241.55 576
9242.46 583
9243.37 626
9244.28 586
9245.18 581
9246.09 554
9247.00 561
9247.91 562
9248.81 556
9249.72 550
9250.63 544
9251.54 575
9252.44 566
9253.35 596
9254.26 592
9255.17 560
9256.07 577
9256.98 549
9257.89 565
9258.80 557
9259.71 604
9260.61 608
9261.52 569
9262.43 589
9263.34 594
9264.25 589
9265.16 601
9266.06 564
9266.97 606
9267.88 598
9268.79 616
9269.70 625
9270.61 601
9271.51 597
9272.42 579
9273.33 623
9274.24 581
9275.15 610
9276.06 607
9276.97 579
9277.88 624
9278.78 600
9279.69 568
9280.60 601
9281.51 612
9282.42 588
9283.33 591
9284.24 577
9285.15 652
9286.06 607
9286.97 624
9287.88 593
9288.79 598
9289.70 612
9290.60 617
9291.51 579
9292.42 611
9293.33 605
9294.24 638
9295.15 597
9296.06 604
9296.97 619
9297.88 596
9298.79 600
9299.70 594
9300.61 581
9301.52 608
9302.43 630
9303.34 647
9304.25 622
9305.16 633
9306.07 620
9306.98 593
9307.89 644
9308.80 653
9309.71 576
9310.63 603
9311.54 577
9312.45 580
9313.36 618
9314.27 631
9315.18 625
9316.09 616
9317.00 563
9317.91 605
9318.82 603
9319.73 587
9320.64 554
9321.55 571
9322.47 587
9323.38 611
9324.29 565
9325.20 576
9326.11 573
9327.02 584
9327.93 604
9328.84 604
9329.76 572
9330.67 567
9331.58 608
9332.49 578
9333.40 610
9334.31 606
9335.23 571
9336.14 564
9337.05 556
9337.96 584
9338.87 598
9339.78 623
9340.70 580
9341.61 624
9342.52 602
9343.43 598
9344.34 597
9345.26 594
9346.17 618
9347.08 612
9347.99 544
9348.91 597
9349.82 587
9350.73 601
9351.64 611
9352.56 612
9353.47 616
9354.38 588
9355.29 600
9356.21 596
9357.12 613
9358.03 590
9358.94 602
9359.86 637
9360.77 597
9361.68 566
9362.60 586
9363.51 591
9364.42 614
9365.34 631
9366.25 588
9367.16 598
9368.08 579
9368.99 608
9369.90 645
9370.82 624
9371.73 631
9372.64 616
9373.56 551
9374.47 596
9375.38 619
9376.30 597
9377.21 632
9378.12 611
9379.04 601
9379.95 575
9380.87 646
9381.78 629
9382.69 648
9383.61 618
9384.52 623
9385.44 658
9386.35 646
9387.27 659
9388.18 683
9389.09 675
9390.01 697
9390.92 691
9391.84 720
9392.75 674
9393.67 706
9394.58 724
9395.50 694
9396.41 671
9397.32 699
9398.24 651
9399.15 671
9400.07 698
9400.98 663
9401.90 624
9402.81 665
9403.73 643
9404.64 660
9405.56 635
9406.47 651
9407.39 643
9408.30 622
9409.22 618
9410.14 614
9411.05 629
9411.97 650
9412.88 649
9413.80 648
9414.71 644
9415.63 642
9416.54 662
9417.46 649
9418.38 650
9419.29 630
9420.21 611
9421.12 663
9422.04 688
9422.95 647
9423.87 650
9424.79 659
9425.70 654
9426.62 656
9427.54 660
9428.45 668
9429.37 690
9430.28 654
9431.20 677
9432.12 694
9433.03 714
9433.95 759
9434.87 785
9435.78 737
9436.70 702
9437.62 744
9438.53 787
9439.45 753
9440.37 760
9441.28 741
9442.20 750
9443.12 726
9444.03 731
9444.95 778
9445.87 825
9446.79 850
9447.70 910
9448.62 993
9449.54 1128
9450.45 1209
9451.37 1232
9452.29 1250
9453.21 1189
9454.12 1156
9455.04 1126
9455.96 1046
9456.88 1033
9457.79 1008
9458.71 876
9459.63 808
9460.55 764
9461.47 762
9462.38 759
9463.30 730
9464.22 744
9465.14 758
9466.06 742
9466.97 734
9467.89 748
9468.81 676
9469.73 704
9470.65 693
9471.56 694
9472.48 728
9473.40 712
9474.32 720
9475.24 790
9476.16 754
9477.08 782
9477.99 742
9478.91 756
9479.83 803
9480.75 784
9481.67 780
9482.59 747
9483.51 737
9484.43 706
9485.34 719
9486.26 697
9487.18 688
9488.10 729
9489.02 712
9489.94 713
9490.86 719
9491.78 687
9492.70 709
9493.62 669
9494.54 672
9495.46 634
9496.38 627
9497.30 626
9498.22 657
9499.13 634
9500.05 637
9500.97 650
9501.89 654
9502.81 634
9503.73 586
9504.65 598
9505.57 608
9506.49 644
9507.41 641
9508.33 607
9509.25 607
9510.17 599
9511.09 620
9512.01 639
9512.93 633
9513.86 654
9514.78 678
9515.70 626
9516.62 635
9517.54 651
9518.46 612
9519.38 666
9520.30 706
9521.22 657
9522.14 610
9523.06 665
9523.98 629
9524.90 668
9525.82 697
9526.75 678
9527.67 709
9528.59 698
9529.51 741
9530.43 742
9531.35 726
9532.27 724
9533.19 761
9534.11 712
9535.04 717
9535.96 709
9536.88 687
9537.80 677
9538.72 668
9539.64 644
9540.57 678
9541.49 672
9542.41 680
9543.33 615
9544.25 593
9545.17 614
9546.10 633
9547.02 658
9547.94 621
9548.86 611
9549.78 608
9550.71 653
9551.63 616
9552.55 651
9553.47 645
9554.40 659
9555.32 646
9556.24 639
9557.16 637
9558.09 638
9559.01 653
9559.93 637
9560.85 645
9561.78 654
9562.70 637
9563.62 645
9564.54 598
9565.47 619
9566.39 613
9567.31 630
9568.24 603
9569.16 632
9570.08 617
9571.00 624
9571.93 637
9572.85 634
9573.77 617
9574.70 642
9575.62 612
9576.54 567
9577.47 582
9578.39 611
9579.31 631
9580.24 631
9581.16 621
9582.09 598
9583.01 600
9583.93 608
9584.86 631
9585.78 635
9586.70 619
9587.63 633
9588.55 623
9589.48 647
9590.40 632
9591.32 584
9592.25 575
9593.17 607
9594.10 636
9595.02 612
9595.95 604
9596.87 617
9597.79 628
9598.72 655
9599.64 657
9600.57 596
9601.49 651
9602.42 650
9603.34 630
9604.27 633
9605.19 665
9606.12 662
9607.04 651
9607.97 629
9608.89 656
9609.82 644
9610.74 648
9611.67 651
9612.59 662
9613.52 685
9614.44 660
9615.37 683
9616.29 655
9617.22 703
9618.14 651
9619.07 678
9619.99 711
9620.92 669
9621.85 653
9622.77 661
9623.70 693
9624.62 694
9625.55 709
9626.47 712
9627.40 693
9628.33 711
9629.25 703
9630.18 746
9631.10 696
9632.03 716
9632.96 725
9633.88 732
9634.81 749
9635.73 730
9636.66 719
9637.59 757
9638.51 768
9639.44 777
9640.37 808
9641.29 800
9642.22 815
9643.15 836
9644.07 854
9645.00 860
9645.93 951
9646.85 997
9647.78 966
9648.71 1040
9649.63 1012
9650.56 1015
9651.49 1003
9652.41 943
9653.34 937
9654.27 902
9655.20 880
9656.12 878
9657.05 868
9657.98 900
9658.90 819
9659.83 817
9660.76 835
9661.69 831
9662.61 879
9663.54 888
9664.47 855
9665.40 878
9666.32 906
9667.25 931
9668.18 985
9669.11 937
9670.04 889
9670.96 900
9671.89 921
9672.82 920
9673.75 904
9674.68 928
9675.60 916
9676.53 939
9677.46 921
9678.39 936
9679.32 974
9680.25 973
9681.17 971
9682.10 1007
9683.03 1000
9683.96 960
9684.89 1010
9685.82 988
9686.75 971
9687.67 993
9688.60 1042
9689.53 1015
9690.46 1113
9691.39 1113
9692.32 1141
9693.25 1232
9694.18 1393
9695.11 1466
9696.03 1536
9696.96 1546
9697.89 1586
9698.82 1596
9699.75 1596
9700.68 1442
9701.61 1388
9702.54 1372
9703.47 1349
9704.40 1213
9705.33 1125
9706.26 1119
9707.19 1074
9708.12 1034
9709.05 1007
9709.98 1021
9710.91 1031
9711.84 1038
9712.77 1026
9713.70 1050
9714.63 1021
9715.56 1015
9716.49 1014
9717.42 903
9718.35 954
9719.28 931
9720.21 915
9721.14 907
9722.07 906
9723.00 872
9723.93 857
9724.86 882
9725.79 893
9726.72 870
9727.65 885
9728.58 908
9729.51 866
9730.44 874
9731.37 904
9732.31 876
9733.24 924
9734.17 902
9735.10 868
9736.03 908
9736.96 881
9737.89 880
9738.82 870
9739.75 857
9740.69 808
9741.62 847
9742.55 817
9743.48 799
9744.41 816
9745.34 804
9746.27 819
9747.21 822
9748.14 812
9749.07 778
9750.00 801
9750.93 808
9751.86 822
9752.80 798
9753.73 842
9754.66 790
9755.59 787
9756.52 775
9757.46 786
9758.39 837
9759.32 828
9760.25 825
9761.18 761
9762.12 789
9763.05 829
9763.98 842
9764.91 824
9765.85 817
9766.78 818
9767.71 804
9768.64 799
9769.58 851
9770.51 793
9771.44 836
9772.37 835
9773.31 894
9774.24 844
9775.17 881
9776.11 905
9777.04 897
9777.97 932
9778.91 910
9779.84 956
9780.77 940
9781.71 993
9782.64 928
9783.57 955
9784.51 867
9785.44 878
9786.37 876
9787.31 866
9788.24 873
9789.17 863
9790.11 785
9791.04 850
9791.97 832
9792.91 834
9793.84 870
9794.77 859
9795.71 871
9796.64 912
9797.58 888
9798.51 917
9799.44 880
9800.38 850
9801.31 833
9802.25 816
9803.18 811
9804.12 788
9805.05 790
9805.98 772
9806.92 696
9807.85 753
9808.79 749
9809.72 702
9810.66 709
9811.59 679
9812.53 664
9813.46 675
9814.40 693
9815.33 690
9816.27 711
9817.20 709
9818.14 708
9819.07 697
9820.01 704
9820.94 678
9821.88 704
9822.81 633
9823.75 663
9824.68 648
9825.62 695
9826.55 679
9827.49 721
9828.42 750
9829.36 723
9830.29 673
9831.23 669
9832.17 704
9833.10 677
9834.04 684
9834.97 647
9835.91 679
9836.84 639
9837.78 668
9838.72 657
9839.65 677
9840.59 681
9841.52 658
9842.46 640
9843.40 698
9844.33 713
9845.27 678
9846.20 702
9847.14 692
9848.08 690
9849.01 679
9849.95 687
9850.89 649
9851.82 647
9852.76 633
9853.70 672
9854.63 694
9855.57 660
9856.51 655
9857.44 630
9858.38 665
9859.32 644
9860.25 635
9861.19 671
9862.13 664
9863.07 635
9864.00 642
9864.94 625
9865.88 655
9866.81 652
9867.75 714
9868.69 676
9869.63 663
9870.56 639
9871.50 655
9872.44 673
9873.38 677
9874.31 612
9875.25 639
9876.19 643
9877.13 633
9878.07 657
9879.00 613
9879.94 663
9880.88 614
9881.82 650
9882.75 652
9883.69 635
9884.63 643
9885.57 690
9886.51 607
9887.45 614
9888.38 627
9889.32 654
9890.26 656
9891.20 635
9892.14 672
9893.08 669
9894.01 644
9894.95 619
9895.89 642
9896.83 659
9897.77 657
9898.71 646
9899.65 628
9900.59 626
9901.52 574
9902.46 624
9903.40 617
9904.34 668
9905.28 639
9906.22 711
9907.16 747
9908.10 784
9909.04 762
9909.98 786
9910.92 770
9911.86 810
9912.80 810
9913.73 754
9914.67 733
9915.61 723
9916.55 714
9917.49 732
9918.43 728
9919.37 731
9920.31 742
9921.25 781
9922.19 792
9923.13 788
9924.07 812
9925.01 871
9925.95 841
9926.89 818
9927.83 844
9928.77 817
9929.71 727
9930.65 742
9931.59 670
9932.53 674
9933.47 622
9934.41 660
9935.36 631
9936.30 641
9937.24 657
9938.18 682
9939.12 664
9940.06 593
9941.00 557
9941.94 575
9942.88 621
9943.82 621
9944.76 608
9945.70 590
9946.64 588
9947.59 596
9948.53 638
9949.47 620
9950.41 614
9951.35 592
9952.29 620
9953.23 632
9954.17 595
9955.12 548
9956.06 602
9957.00 569
9957.94 557
9958.88 604
9959.82 582
9960.77 596
9961.71 567
9962.65 582
9963.59 596
9964.53 565
9965.48 594
9966.42 587
9967.36 593
9968.30 596
9969.24 592
9970.19 558
9971.13 538
9972.07 575
9973.01 555
9973.95 537
9974.90 557
9975.84 584
9976.78 559
9977.72 553
9978.67 538
9979.61 491
9980.55 542
9981.50 516
9982.44 541
9983.38 545
9984.32 559
9985.27 565
9986.21 546
9987.15 539
9988.10 567
9989.04 555
9989.98 564
9990.92 562
9991.87 515
9992.81 557
9993.75 585
9994.70 569
9995.64 536
9996.58 582
9997.53 541
9998.47 522
9999.41 531
10000.36 540
10001.30 539
10002.25 550
10003.19 540
10004.13 511
10005.08 542
10006.02 565
10006.96 529
10007.91 517
10008.85 556
10009.80 551
10010.74 514
10011.68 545
10012.63 539
10013.57 552
10014.52 517
10015.46 524
10016.41 502
10017.35 534
10018.29 538
10019.24 549
10020.18 540
10021.13 554
10022.07 555
10023.02 555
10023.96 561
10024.91 542
10025.85 532
10026.80 541
10027.74 545
10028.69 565
10029.63 519
10030.58 517
10031.52 533
10032.47 540
10033.41 524
10034.36 525
10035.30 521
10036.25 504
10037.19 510
10038.14 481
10039.08 518
10040.03 513
10040.97 515
10041.92 559
10042.87 497
10043.81 495
10044.76 510
10045.70 512
10046.65 501
10047.59 498
10048.54 504
10049.49 505
10050.43 493
10051.38 493
10052.32 537
10053.27 527
10054.22 500
10055.16 504
10056.11 495
10057.05 483
10058.00 507
10058.95 503
10059.89 490
10060.84 544
10061.79 510
10062.73 516
10063.68 518
10064.63 528
10065.57 512
10066.52 506
10067.47 525
10068.41 536
10069.36 505
10070.31 497
10071.25 498
10072.20 501
10073.15 480
10074.10 492
10075.04 508
10075.99 524
10076.94 488
10077.88 476
10078.83 528
10079.78 526
10080.73 481
10081.67 495
10082.62 506
10083.57 509
10084.52 533
10085.46 500
10086.41 467
10087.36 501
10088.31 480
10089.25 493
10090.20 512
10091.15 489
10092.10 470
10093.05 506
10093.99 492
10094.94 476
10095.89 515
10096.84 525
10097.79 500
10098.73 517
10099.68 483
10100.63 491
10101.58 490
10102.53 480
10103.48 527
10104.42 491
10105.37 479
10106.32 487
10107.27 490
10108.22 462
10109.17 451
10110.12 498
10111.06 496
10112.01 495
10112.96 478
10113.91 469
10114.86 495
10115.81 463
10116.76 506
10117.71 492
10118.66 482
10119.61 461
10120.56 453
10121.50 457
10122.45 506
10123.40 516
10124.35 508
10125.30 507
10126.25 524
10127.20 481
10128.15 489
10129.10 486
10130.05 496
10131.00 511
10131.95 489
10132.90 479
10133.85 488
10134.80 498
10135.75 530
10136.70 494
10137.65 500
10138.60 505
10139.55 536
10140.50 479
10141.45 496
10142.40 496
10143.35 481
10144.30 495
10145.25 464
10146.20 503
10147.15 481
10148.10 477
10149.05 513
10150.00 491
10150.95 477
10151.90 511
10152.86 533
10153.81 497
10154.76 494
10155.71 510
10156.66 512
10157.61 448
10158.56 480
10159.51 490
10160.46 521
10161.41 533
10162.37 525
10163.32 503
10164.27 481
10165.22 522
10166.17 504
10167.12 481
10168.07 478
10169.03 515
10169.98 508
10170.93 484
10171.88 503
10172.83 483
10173.78 507
10174.74 535
10175.69 517
10176.64 481
10177.59 449
10178.54 497
10179.49 522
10180.45 528
10181.40 525
10182.35 521
10183.30 534
10184.26 526
10185.21 502
10186.16 529
10187.11 572
10188.06 544
10189.02 557
10189.97 508
10190.92 565
10191.87 533
10192.83 522
10193.78 541
10194.73 546
10195.69 567
10196.64 552
10197.59 562
10198.54 587
10199.50 566
10200.45 555
10201.40 597
10202.36 563
10203.31 590
10204.26 610
10205.22 600
10206.17 600
10207.12 556
10208.08 562
10209.03 568
10209.98 592
10210.94 586
10211.89 573
10212.84 561
10213.80 570
10214.75 561
10215.70 592
10216.66 564
10217.61 585
10218.56 585
10219.52 540
10220.47 549
10221.43 593
10222.38 567
10223.33 554
10224.29 562
10225.24 572
10226.20 581
10227.15 614
10228.11 606
10229.06 613
10230.01 646
10230.97 668
10231.92 677
10232.88 724
10233.83 709
10234.79 691
10235.74 710
10236.70 644
10237.65 685
10238.60 680
10239.56 611
10240.51 579
10241.47 598
10242.42 586
10243.38 546
10244.33 550
10245.29 535
10246.24 545
10247.20 563
10248.15 502
10249.11 519
10250.07 507
10251.02 474
10251.98 524
10252.93 563
10253.89 491
10254.84 450
10255.80 457
10256.75 506
10257.71 520
10258.67 488
10259.62 477
10260.58 468
10261.53 484
10262.49 466
10263.44 490
10264.40 477
10265.36 498
10266.31 493
10267.27 512
10268.22 534
10269.18 496
10270.14 498
10271.09 476
10272.05 484
10273.01 479
10273.96 451
10274.92 473
10275.87 492
10276.83 516
10277.79 494
10278.74 466
10279.70 470
10280.66 484
10281.61 508
10282.57 507
10283.53 484
10284.49 464
10285.44 488
10286.40 484
10287.36 495
10288.31 506
10289.27 500
10290.23 454
10291.18 450
10292.14 467
10293.10 487
10294.06 474
10295.01 476
10295.97 481
10296.93 483
10297.89 468
10298.84 476
10299.80 463
10300.76 428
10301.72 430
10302.67 452
10303.63 467
10304.59 475
10305.55 455
10306.51 479
10307.46 448
10308.42 471
10309.38 493
10310.34 446
10311.30 447
10312.25 440
10313.21 446
10314.17 480
10315.13 459
10316.09 455
10317.05 469
10318.00 483
10318.96 454
10319.92 478
10320.88 442
10321.84 437
10322.80 440
10323.76 422
10324.71 460
10325.67 460
10326.63 473
10327.59 481
10328.55 484
10329.51 472
10330.47 461
10331.43 444
10332.39 449
10333.35 455
10334.30 452
10335.26 486
10336.22 462
10337.18 467
10338.14 418
10339.10 456
10340.06 452
10341.02 436
10341.98 464
10342.94 513
10343.90 446
10344.86 465
10345.82 445
10346.78 462
10347.74 469
10348.70 462
10349.66 448
10350.62 453
10351.58 459
10352.54 476
10353.50 488
10354.46 491
10355.42 482
10356.38 472
10357.34 490
10358.30 480
10359.26 471
10360.22 418
10361.18 482
10362.14 488
10363.10 474
10364.06 454
10365.02 456
10365.98 466
10366.94 472
10367.90 466
10368.87 448
10369.83 468
10370.79 457
10371.75 473
10372.71 442
10373.67 443
10374.63 431
10375.59 439
10376.55 433
10377.51 465
10378.48 447
10379.44 443
10380.40 460
10381.36 451
10382.32 489
10383.28 469
10384.24 454
10385.21 447
10386.17 462
10387.13 459
10388.09 466
10389.05 444
10390.01 477
10390.98 479
10391.94 488
10392.90 443
10393.86 442
10394.82 480
10395.79 441
10396.75 450
10397.71 412
10398.67 481
10399.63 481
10400.60 433
10401.56 431
10402.52 424
10403.48 448
10404.45 472
10405.41 491
10406.37 467
10407.33 489
10408.30 489
10409.26 478
10410.22 468
10411.18 450
10412.15 483
10413.11 539
10414.07 527
10415.04 553
10416.00 490
10416.96 520
10417.93 497
10418.89 547
10419.85 513
10420.81 491
10421.78 443
10422.74 468
10423.70 464
10424.67 478
10425.63 457
10426.59 456
10427.56 462
10428.52 455
10429.49 458
10430.45 462
10431.41 453
10432.38 433
10433.34 467
10434.30 467
10435.27 473
10436.23 439
10437.20 452
10438.16 445
10439.12 414
10440.09 454
10441.05 454
10442.02 439
10442.98 426
10443.94 443
10444.91 450
10445.87 438
10446.84 453
10447.80 438
10448.77 462
10449.73 439
10450.70 408
10451.66 420
10452.63 435
10453.59 435
10454.55 434
10455.52 427
10456.48 470
10457.45 431
10458.41 428
10459.38 448
10460.34 458
10461.31 448
10462.27 427
10463.24 423
10464.20 450
10465.17 443
10466.14 439
10467.10 410
10468.07 428
10469.03 446
10470.00 435
10470.96 442
10471.93 430
10472.89 465
10473.86 458
10474.82 443
10475.79 413
10476.76 390
10477.72 439
10478.69 441
10479.65 436
10480.62 424
10481.59 443
10482.55 443
10483.52 466
10484.48 429
10485.45 435
10486.42 456
10487.38 441
10488.35 433
10489.32 429
10490.28 412
10491.25 439
10492.21 443
10493.18 483
10494.15 486
10495.11 439
10496.08 436
10497.05 406
10498.01 447
10498.98 420
10499.95 444
10500.92 458
10501.88 463
10502.85 433
10503.82 412
10504.78 452
10505.75 443
10506.72 432
10507.68 440
10508.65 440
10509.62 414
10510.59 456
10511.55 413
10512.52 455
10513.49 426
10514.46 424
10515.42 429
10516.39 452
10517.36 419
10518.33 408
10519.29 443
10520.26 418
10521.23 395
10522.20 416
10523.17 415
10524.13 445
10525.10 466
10526.07 436
10527.04 423
10528.01 421
10528.97 433
10529.94 406
10530.91 414
10531.88 414
10532.85 437
10533.82 415
10534.78 423
10535.75 428
10536.72 449
10537.69 427
10538.66 429
10539.63 434
10540.60 442
10541.56 447
10542.53 449
10543.50 428
10544.47 476
10545.44 493
10546.41 457
10547.38 437
10548.35 438
10549.32 490
10550.29 494
10551.25 455
10552.22 462
10553.19 448
10554.16 477
10555.13 523
10556.10 541
10557.07 580
10558.04 532
10559.01 574
10559.98 588
10560.95 537
10561.92 532
10562.89 532
10563.86 537
10564.83 494
10565.80 499
10566.77 455
10567.74 498
10568.71 486
10569.68 489
10570.65 497
10571.62 469
10572.59 475
10573.56 455
10574.53 459
10575.50 472
10576.47 465
10577.44 472
10578.41 473
10579.38 471
10580.35 458
10581.32 457
10582.29 477
10583.26 466
10584.23 462
10585.21 492
10586.18 499
10587.15 484
10588.12 459
10589.09 465
10590.06 472
10591.03 486
10592.00 484
10592.97 483
10593.94 469
10594.92 471
10595.89 478
10596.86 464
10597.83 473
10598.80 448
10599.77 487
10600.74 455
10601.71 456
10602.69 447
10603.66 448
10604.63 435
10605.60 414
10606.57 435
10607.54 459
10608.52 448
10609.49 428
10610.46 442
10611.43 425
10612.40 413
10613.38 446
10614.35 475
10615.32 420
10616.29 419
10617.27 452
10618.24 436
10619.21 435
10620.18 442
10621.15 431
10622.13 414
10623.10 441
10624.07 466
10625.04 472
10626.02 438
10626.99 449
10627.96 437
10628.94 460
10629.91 481
10630.88 495
10631.85 481
10632.83 473
10633.80 481
10634.77 506
10635.75 505
10636.72 493
10637.69 482
10638.67 472
10639.64 501
10640.61 479
10641.59 509
10642.56 462
10643.53 478
10644.51 463
10645.48 448
10646.45 423
10647.43 447
10648.40 444
10649.37 458
10650.35 426
10651.32 450
10652.30 401
10653.27 442
10654.24 431
10655.22 412
10656.19 458
10657.16 412
10658.14 424
10659.11 410
10660.09 425
10661.06 418
10662.04 442
10663.01 482
10663.98 450
10664.96 453
10665.93 445
10666.91 442
10667.88 399
10668.86 428
10669.83 438
10670.81 453
10671.78 432
10672.76 446
10673.73 424
10674.71 409
10675.68 416
10676.66 441
10677.63 431
10678.61 434
10679.58 442
10680.56 449
10681.53 422
10682.51 440
10683.48 473
10684.46 435
10685.43 420
10686.41 383
10687.38 461
10688.36 428
10689.33 447
10690.31 421
10691.28 390
10692.26 418
10693.24 413
10694.21 439
10695.19 411
10696.16 396
10697.14 431
10698.12 437
10699.09 436
10700.07 426
10701.04 401
10702.02 441
10703.00 426
10703.97 429
10704.95 400
10705.92 404
10706.90 424
10707.88 399
10708.85 381
10709.83 403
10710.81 425
10711.78 411
10712.76 423
10713.74 408
10714.71 400
10715.69 426
10716.67 443
10717.64 441
10718.62 407
10719.60 420
10720.57 423
10721.55 398
10722.53 431
10723.50 422
10724.48 432
10725.46 394
10726.44 398
10727.41 428
10728.39 443
10729.37 461
10730.35 417
10731.32 445
10732.30 426
10733.28 414
10734.26 395
10735.23 394
10736.21 418
10737.19 418
10738.17 405
10739.14 415
10740.12 413
10741.10 387
10742.08 442
10743.06 451
10744.03 412
10745.01 398
10745.99 458
10746.97 475
10747.95 434
10748.92 402
10749.90 440
10750.88 403
10751.86 390
10752.84 390
10753.82 447
10754.79 440
10755.77 426
10756.75 433
10757.73 406
10758.71 406
10759.69 413
10760.67 431
10761.65 437
10762.62 434
10763.60 431
10764.58 434
10765.56 431
10766.54 442
10767.52 450
10768.50 425
10769.48 420
10770.46 451
10771.44 461
10772.42 443
10773.39 436
10774.37 445
10775.35 424
10776.33 425
10777.31 427
10778.29 436
10779.27 441
10780.25 406
10781.23 436
10782.21 437
10783.19 411
10784.17 416
10785.15 417
10786.13 437
10787.11 409
10788.09 394
10789.07 407
10790.05 412
10791.03 427
10792.01 375
10792.99 402
10793.97 419
10794.95 381
10795.93 443
10796.91 435
10797.89 393
10798.87 388
10799.85 405
10800.83 405
10801.82 380
10802.80 406
10803.78 382
10804.76 433
10805.74 431
10806.72 408
10807.70 395
10808.68 422
10809.66 444
10810.64 409
10811.62 402
10812.61 436
10813.59 403
10814.57 376
10815.55 429
10816.53 415
10817.51 432
10818.49 444
10819.47 411
10820.46 364
10821.44 426
10822.42 432
10823.40 394
10824.38 390
10825.36 411
10826.35 417
10827.33 400
10828.31 374
10829.29 399
10830.27 403
10831.25 417
10832.24 385
10833.22 402
10834.20 413
10835.18 391
10836.17 402
10837.15 416
10838.13 411
10839.11 406
10840.09 391
10841.08 400
10842.06 380
10843.04 386
10844.02 434
10845.01 432
10845.99 417
10846.97 409
10847.96 432
10848.94 411
10849.92 420
10850.90 424
10851.89 431
10852.87 415
10853.85 434
10854.84 407
10855.82 405
10856.80 430
10857.78 437
10858.77 412
10859.75 444
10860.73 424
10861.72 418
10862.70 410
10863.68 399
10864.67 375
10865.65 444
10866.64 443
10867.62 419
10868.60 402
10869.59 408
10870.57 425
10871.55 461
10872.54 433
10873.52 423
10874.51 433
10875.49 424
10876.47 435
10877.46 445
10878.44 437
10879.43 445
10880.41 435
10881.39 428
10882.38 470
10883.36 414
10884.35 427
10885.33 428
10886.32 463
10887.30 444
10888.29 467
10889.27 428
10890.25 435
10891.24 444
10892.22 446
10893.21 479
10894.19 431
10895.18 462
10896.16 419
10897.15 447
10898.13 445
10899.12 467
10900.10 461
10901.09 445
10902.07 461
10903.06 462
10904.04 459
10905.03 449
10906.01 455
10907.00 460
10907.99 478
10908.97 488
10909.96 459
10910.94 506
10911.93 497
10912.91 478
10913.90 491
10914.88 495
10915.87 535
10916.86 516
10917.84 485
10918.83 509
10919.81 547
10920.80 491
10921.79 484
10922.77 483
10923.76 516
10924.74 494
10925.73 511
10926.72 562
10927.70 518
10928.69 491
10929.68 514
10930.66 543
10931.65 502
10932.64 505
10933.62 537
10934.61 538
10935.60 537
10936.58 533
10937.57 508
10938.56 567
10939.54 603
10940.53 590
10941.52 553
10942.50 566
10943.49 606
10944.48 609
10945.47 636
10946.45 599
10947.44 633
10948.43 618
10949.41 702
10950.40 674
10951.39 720
10952.38 717
10953.36 735
10954.35 736
10955.34 725
10956.33 761
10957.31 798
10958.30 783
10959.29 743
10960.28 706
10961.27 704
10962.25 714
10963.24 656
10964.23 645
10965.22 661
10966.21 634
10967.19 620
10968.18 612
10969.17 634
10970.16 636
10971.15 633
10972.13 610
10973.12 613
10974.11 614
10975.10 632
10976.09 709
10977.08 654
10978.07 655
10979.05 679
10980.04 628
10981.03 681
10982.02 678
10983.01 648
10984.00 651
10984.99 673
10985.98 711
10986.96 738
10987.95 742
10988.94 766
10989.93 823
10990.92 841
10991.91 885
10992.90 894
10993.89 956
10994.88 999
10995.87 1039
10996.86 1001
10997.85 1006
10998.84 1004
10999.83 1040
11000.82 972
11001.81 947
11002.79 916
11003.78 858
11004.77 820
11005.76 746
11006.75 729
11007.74 706
11008.73 693
11009.72 668
11010.71 652
11011.70 622
11012.69 597
11013.68 580
11014.67 605
11015.67 569
11016.66 575
11017.65 597
11018.64 601
11019.63 584
11020.62 563
11021.61 585
11022.60 571
11023.59 558
11024.58 534
11025.57 606
11026.56 544
11027.55 570
11028.54 580
11029.53 604
11030.52 555
11031.52 539
11032.51 560
11033.50 563
11034.49 535
11035.48 562
11036.47 518
11037.46 535
11038.45 554
11039.45 530
11040.44 542
11041.43 511
11042.42 525
11043.41 522
11044.40 516
11045.39 518
11046.39 494
11047.38 508
11048.37 481
11049.36 493
11050.35 486
11051.35 492
11052.34 495
11053.33 519
11054.32 471
11055.31 476
11056.31 507
11057.30 463
11058.29 492
11059.28 500
11060.27 476
11061.27 507
11062.26 534
11063.25 495
11064.24 534
11065.24 518
11066.23 513
11067.22 518
11068.21 508
11069.21 504
11070.20 521
11071.19 500
11072.19 512
11073.18 495
11074.17 514
11075.16 487
11076.16 489
11077.15 499
11078.14 524
11079.14 523
11080.13 479
11081.12 473
11082.12 494
11083.11 507
11084.10 484
11085.10 505
11086.09 471
11087.08 506
11088.08 451
11089.07 472
11090.06 467
11091.06 443
11092.05 441
11093.04 472
11094.04 451
11095.03 459
11096.03 486
11097.02 494
11098.01 481
11099.01 478
11100.00 486
11101.00 460
11101.99 470
11102.98 471
11103.98 469
11104.97 448
11105.97 480
11106.96 471
11107.96 469
11108.95 450
11109.95 478
11110.94 507
11111.93 500
11112.93 509
11113.92 476
11114.92 485
11115.91 502
11116.91 464
11117.90 460
11118.90 505
11119.89 475
11120.89 474
11121.88 453
11122.88 440
11123.87 427
11124.87 457
11125.86 488
11126.86 451
11127.85 463
11128.85 456
11129.84 487
11130.84 458
11131.84 476
11132.83 442
11133.83 468
11134.82 438
11135.82 471
11136.81 476
11137.81 498
11138.81 491
11139.80 462
11140.80 445
11141.79 478
11142.79 491
11143.79 448
11144.78 471
11145.78 472
11146.77 457
11147.77 458
11148.77 442
11149.76 406
11150.76 432
11151.75 438
11152.75 433
11153.75 432
11154.74 424
11155.74 440
11156.74 444
11157.73 446
11158.73 428
11159.73 457
11160.72 438
11161.72 441
11162.72 461
11163.71 456
11164.71 426
11165.71 424
11166.71 428
11167.70 420
11168.70 444
11169.70 445
11170.69 439
11171.69 446
11172.69 444
11173.69 439
11174.68 429
11175.68 452
11176.68 413
11177.68 435
11178.67 434
11179.67 427
11180.67 444
11181.67 442
11182.66 458
11183.66 443
11184.66 441
11185.66 459
11186.66 420
11187.65 416
11188.65 383
11189.65 417
11190.65 417
11191.65 393
11192.64 429
11193.64 397
11194.64 427
11195.64 445
11196.64 432
11197.64 399
11198.63 421
11199.63 421
11200.63 443
11201.63 429
11202.63 430
11203.63 441
11204.63 424
11205.63 411
11206.62 454
11207.62 428
11208.62 416
11209.62 439
11210.62 453
11211.62 411
11212.62 428
11213.62 440
11214.62 433
11215.62 420
11216.61 388
11217.61 406
11218.61 418
11219.61 423
11220.61 373
11221.61 391
11222.61 423
11223.61 421
11224.61 454
11225.61 433
11226.61 435
11227.61 453
11228.61 417
11229.61 383
11230.61 430
11231.61 368
11232.61 439
11233.61 407
11234.61 409
11235.61 432
11236.61 422
11237.61 436
11238.61 443
11239.61 445
11240.61 431
11241.61 405
11242.61 426
11243.61 456
11244.61 411
11245.61 410
11246.61 414
11247.61 430
11248.62 422
11249.62 437
11250.62 465
11251.62 432
11252.62 427
11253.62 412
11254.62 422
11255.62 415
11256.62 401
11257.62 427
11258.62 414
11259.63 388
11260.63 427
11261.63 420
11262.63 433
11263.63 425
11264.63 430
11265.63 411
11266.64 427
11267.64 434
11268.64 439
11269.64 469
11270.64 447
11271.64 442
11272.65 449
11273.65 478
11274.65 468
11275.65 506
11276.65 490
11277.65 437
11278.66 449
11279.66 448
11280.66 464
11281.66 443
11282.67 436
11283.67 413
11284.67 440
11285.67 433
11286.67 409
11287.68 411
11288.68 461
11289.68 403
11290.68 402
11291.69 395
11292.69 470
11293.69 416
11294.70 414
11295.70 433
11296.70 410
11297.70 421
11298.71 408
11299.71 437
11300.71 425
11301.72 421
11302.72 417
11303.72 447
11304.72 445
11305.73 451
11306.73 431
11307.73 432
11308.74 447
11309.74 462
11310.74 468
11311.75 484
11312.75 453
11313.76 461
11314.76 444
11315.76 467
11316.77 443
11317.77 409
11318.77 469
11319.78 411
11320.78 416
11321.79 420
11322.79 448
11323.79 420
11324.80 423
11325.80 428
11326.81 430
11327.81 430
11328.81 446
11329.82 408
11330.82 412
11331.83 417
11332.83 438
11333.84 463
11334.84 445
11335.85 439
11336.85 430
11337.85 459
11338.86 447
11339.86 421
11340.87 428
11341.87 441
11342.88 441
11343.88 416
11344.89 433
11345.89 422
11346.90 438
11347.90 420
11348.91 406
11349.91 405
11350.92 430
11351.92 441
11352.93 441
11353.94 418
11354.94 399
11355.95 410
11356.95 399
11357.96 425
11358.96 409
11359.97 418
11360.97 391
11361.98 427
11362.99 431
11363.99 427
11365.00 435
11366.00 418
11367.01 440
11368.02 409
11369.02 445
11370.03 424
11371.03 416
11372.04 408
11373.05 415
11374.05 392
11375.06 423
11376.06 413
11377.07 420
11378.08 401
11379.08 433
11380.09 413
11381.10 418
11382.10 420
11383.11 408
11384.12 439
11385.12 417
11386.13 405
11387.14 404
11388.14 432
11389.15 429
11390.16 397
11391.17 412
11392.17 393
11393.18 370
11394.19 423
11395.19 415
11396.20 454
11397.21 398
11398.22 460
11399.22 441
11400.23 408
11401.24 420
11402.25 397
11403.25 431
11404.26 435
11405.27 418
11406.28 391
11407.28 408
11408.29 431
11409.30 428
11410.31 406
11411.31 438
11412.32 434
11413.33 442
11414.34 416
11415.35 408
11416.35 414
11417.36 394
11418.37 410
11419.38 414
11420.39 431
11421.40 405
11422.40 414
11423.41 426
11424.42 422
11425.43 405
11426.44 413
11427.45 430
11428.46 435
11429.46 418
11430.47 426
11431.48 418
11432.49 450
11433.50 418
11434.51 411
11435.52 474
11436.53 432
11437.54 455
11438.54 436
11439.55 422
11440.56 423
11441.57 442
11442.58 423
11443.59 415
11444.60 438
11445.61 456
11446.62 439
11447.63 445
11448.64 445
11449.65 468
11450.66 450
11451.67 439
11452.68 417
11453.69 453
11454.70 468
11455.71 428
11456.72 490
11457.73 465
11458.74 456
11459.75 435
11460.76 451
11461.77 464
11462.78 469
11463.79 468
11464.80 468
11465.81 434
11466.82 421
11467.83 478
11468.84 458
11469.85 428
11470.86 402
11471.87 416
11472.88 478
11473.89 518
11474.90 444
11475.91 469
11476.92 450
11477.93 441
11478.95 473
11479.96 475
11480.97 465
11481.98 436
11482.99 454
11484.00 444
11485.01 451
11486.02 482
11487.03 493
11488.05 476
11489.06 471
11490.07 426
11491.08 455
11492.09 438
11493.10 430
11494.11 456
11495.13 459
11496.14 495
11497.15 481
11498.16 496
11499.17 476
11500.18 456
11501.20 468
11502.21 479
11503.22 456
11504.23 459
11505.24 435
11506.26 483
11507.27 475
11508.28 461
11509.29 502
11510.30 472
11511.32 509
11512.33 477
11513.34 502
11514.35 467
11515.37 491
11516.38 496
11517.39 493
11518.40 483
11519.42 499
11520.43 494
11521.44 511
11522.45 488
11523.47 491
11524.48 506
11525.49 519
11526.51 544
11527.52 521
11528.53 559
11529.55 468
11530.56 493
11531.57 509
11532.59 526
11533.60 524
11534.61 538
11535.63 571
11536.64 581
11537.65 547
11538.67 539
11539.68 570
11540.69 586
11541.71 561
11542.72 563
11543.73 574
11544.75 547
11545.76 567
11546.78 603
11547.79 630
11548.80 566
11549.82 637
11550.83 593
11551.85 637
11552.86 606
11553.87 580
11554.89 582
11555.90 639
11556.92 632
11557.93 620
11558.95 672
11559.96 665
11560.97 712
11561.99 683
11563.00 730
11564.02 659
11565.03 664
11566.05 724
11567.06 721
11568.08 717
11569.09 753
11570.11 744
11571.12 774
11572.14 786
11573.15 805
11574.17 819
11575.18 871
11576.20 875
11577.21 897
11578.23 902
11579.24 957
11580.26 986
11581.27 1037
11582.29 1024
11583.30 1071
11584.32 1176
11585.33 1173
11586.35 1191
11587.37 1212
11588.38 1247
11589.40 1319
11590.41 1417
11591.43 1552
11592.44 1686
11593.46 1786
11594.48 1995
11595.49 2144
11596.51 2269
11597.52 2420
11598.54 2543
11599.56 2536
11600.57 2591
11601.59 2535
11602.61 2441
11603.62 2417
11604.64 2229
11605.66 2029
11606.67 1929
11607.69 1762
11608.70 1593
11609.72 1464
11610.74 1372
11611.75 1240
11612.77 1143
11613.79 1044
11614.81 1049
11615.82 999
11616.84 975
11617.86 908
11618.87 904
11619.89 858
11620.91 852
11621.92 834
11622.94 817
11623.96 831
11624.98 784
11625.99 823
11627.01 773
11628.03 740
11629.05 752
11630.06 729
11631.08 736
11632.10 717
11633.12 802
11634.13 826
11635.15 810
11636.17 812
11637.19 859
11638.20 869
11639.22 863
11640.24 842
11641.26 831
11642.28 790
11643.29 771
11644.31 735
11645.33 708
11646.35 660
11647.37 665
11648.39 680
11649.40 653
11650.42 601
11651.44 613
11652.46 663
11653.48 613
11654.50 617
11655.51 583
11656.53 633
11657.55 594
11658.57 658
11659.59 612
11660.61 578
11661.63 635
11662.65 623
11663.67 597
11664.68 632
11665.70 628
11666.72 618
11667.74 615
11668.76 631
11669.78 623
11670.80 619
11671.82 665
11672.84 686
11673.86 664
11674.88 646
11675.90 707
11676.92 708
11677.94 694
11678.96 685
11679.98 684
11680.99 712
11682.01 689
11683.03 668
11684.05 676
11685.07 671
11686.09 647
11687.11 654
11688.13 615
11689.15 629
11690.17 657
11691.19 633
11692.21 628
11693.24 606
11694.26 636
11695.28 616
11696.30 599
11697.32 616
11698.34 591
11699.36 545
11700.38 603
11701.40 584
11702.42 581
11703.44 587
11704.46 605
11705.48 561
11706.50 570
11707.52 553
11708.54 570
11709.57 582
11710.59 573
11711.61 555
11712.63 542
11713.65 598
11714.67 579
11715.69 543
11716.71 576
11717.73 551
11718.76 545
11719.78 566
11720.80 534
11721.82 509
11722.84 534
11723.86 545
11724.89 541
11725.91 546
11726.93 533
11727.95 517
11728.97 531
11729.99 534
11731.02 523
11732.04 514
11733.06 522
11734.08 535
11735.10 505
11736.13 498
11737.15 505
11738.17 542
11739.19 566
11740.22 524
11741.24 515
11742.26 507
11743.28 536
11744.30 534
11745.33 532
11746.35 535
11747.37 536
11748.40 566
11749.42 555
11750.44 518
11751.46 483
11752.49 508
11753.51 507
11754.53 490
11755.56 448
11756.58 481
11757.60 513
11758.62 483
11759.65 476
11760.67 481
11761.69 481
11762.72 451
11763.74 476
11764.76 483
11765.79 480
11766.81 460
11767.83 453
11768.86 481
11769.88 529
11770.91 482
11771.93 485
11772.95 478
11773.98 477
11775.00 509
11776.02 495
11777.05 502
11778.07 502
11779.10 480
11780.12 462
11781.14 481
11782.17 484
11783.19 434
11784.22 486
11785.24 487
11786.26 454
11787.29 472
11788.31 458
11789.34 455
11790.36 468
11791.39 483
11792.41 476
11793.44 463
11794.46 432
11795.49 425
11796.51 443
11797.54 414
11798.56 433
11799.59 424
11800.61 454
11801.63 445
11802.66 453
11803.69 436
11804.71 418
11805.74 465
11806.76 428
11807.79 421
11808.81 454
11809.84 446
11810.86 426
11811.89 420
11812.91 402
11813.94 425
11814.96 429
11815.99 421
11817.01 392
11818.04 398
11819.07 432
11820.09 428
11821.12 422
11822.14 417
11823.17 421
11824.20 441
11825.22 400
11826.25 440
11827.27 466
11828.30 443
11829.33 473
11830.35 423
11831.38 432
11832.40 407
11833.43 441
11834.46 440
11835.48 398
11836.51 411
11837.54 409
11838.56 428
11839.59 412
11840.62 419
11841.64 418
11842.67 424
11843.70 403
11844.72 420
11845.75 413
11846.78 402
11847.80 405
11848.83 406
11849.86 373
11850.89 397
11851.91 397
11852.94 433
11853.97 416
11854.99 410
11856.02 395
11857.05 422
11858.08 454
11859.10 431
11860.13 427
11861.16 408
11862.19 434
11863.21 435
11864.24 454
11865.27 434
11866.30 477
11867.33 437
11868.35 436
11869.38 433
11870.41 445
11871.44 430
11872.47 430
11873.49 423
11874.52 414
11875.55 404
11876.58 411
11877.61 427
11878.63 402
11879.66 443
11880.69 437
11881.72 432
11882.75 438
11883.78 439
11884.81 423
11885.83 464
11886.86 446
11887.89 467
11888.92 461
11889.95 468
11890.98 472
11892.01 449
11893.04 450
11894.06 476
11895.09 485
11896.12 467
11897.15 481
11898.18 481
11899.21 487
11900.24 489
11901.27 507
11902.30 473
11903.33 502
11904.36 493
11905.39 496
11906.42 470
11907.45 472
11908.48 511
11909.50 470
11910.53 508
11911.56 463
11912.59 458
11913.62 484
11914.65 489
11915.68 503
11916.71 449
11917.74 474
11918.77 483
11919.80 510
11920.83 514
11921.86 539
11922.89 534
11923.92 548
11924.95 556
11925.99 573
11927.02 568
11928.05 613
11929.08 582
11930.11 594
11931.14 555
11932.17 530
11933.20 521
11934.23 550
11935.26 550
11936.29 510
11937.32 494
11938.35 513
11939.38 516
11940.41 456
11941.45 495
11942.48 488
11943.51 472
11944.54 448
11945.57 466
11946.60 424
11947.63 413
11948.66 425
11949.70 395
11950.73 447
11951.76 424
11952.79 446
11953.82 419
11954.85 448
11955.88 462
11956.92 448
11957.95 414
11958.98 433
11960.01 449
11961.04 431
11962.08 425
11963.11 438
11964.14 442
11965.17 426
11966.20 480
11967.24 436
11968.27 425
11969.30 434
11970.33 440
11971.36 428
11972.40 455
11973.43 418
11974.46 438
11975.49 429
11976.53 441
11977.56 485
11978.59 443
11979.62 434
11980.66 421
11981.69 438
11982.72 443
11983.76 492
11984.79 470
11985.82 463
11986.85 462
11987.89 477
11988.92 471
11989.95 437
11990.99 447
11992.02 476
11993.05 473
11994.09 468
11995.12 436
11996.15 455
11997.19 455
11998.22 435
11999.25 455
12000.29 459
12001.32 446
12002.35 436
12003.39 485
12004.42 499
12005.46 482
12006.49 489
12007.52 514
12008.56 497
12009.59 518
12010.63 512
12011.66 492
12012.69 521
12013.73 491
12014.76 539
12015.80 527
12016.83 504
12017.86 501
12018.90 501
12019.93 501
12020.97 500
12022.00 476
12023.04 530
12024.07 488
12025.11 508
12026.14 472
12027.18 498
12028.21 487
12029.25 491
12030.28 478
12031.32 475
12032.35 481
12033.39 467
12034.42 464
12035.46 442
12036.49 454
12037.53 431
12038.56 451
12039.60 442
12040.63 470
12041.67 454
12042.70 449
12043.74 446
12044.77 439
12045.81 435
12046.84 467
12047.88 473
12048.92 447
12049.95 485
12050.99 488
12052.02 432
12053.06 445
12054.09 495
12055.13 475
12056.17 462
12057.20 438
12058.24 451
12059.27 464
12060.31 452
12061.35 429
12062.38 482
12063.42 459
12064.46 465
12065.49 437
12066.53 452
12067.56 431
12068.60 429
12069.64 457
12070.67 445
12071.71 442
12072.75 475
12073.78 471
12074.82 481
12075.86 453
12076.89 455
12077.93 456
12078.97 453
12080.01 451
12081.04 504
12082.08 487
12083.12 508
12084.15 493
12085.19 486
12086.23 481
12087.27 474
12088.30 490
12089.34 482
12090.38 499
12091.41 499
12092.45 530
12093.49 505
12094.53 503
12095.57 512
12096.60 512
12097.64 521
12098.68 527
12099.72 510
12100.75 515
12101.79 518
12102.83 510
12103.87 479
12104.91 507
12105.94 480
12106.98 486
12108.02 498
12109.06 479
12110.10 458
12111.14 465
12112.17 453
12113.21 432
12114.25 418
12115.29 447
12116.33 430
12117.37 429
12118.40 445
12119.44 439
12120.48 445
12121.52 455
12122.56 416
12123.60 435
12124.64 438
12125.68 411
12126.72 426
12127.75 410
12128.79 408
12129.83 404
12130.87 435
12131.91 420
12132.95 440
12133.99 429
12135.03 398
12136.07 408
12137.11 391
12138.15 390
12139.19 412
12140.23 415
12141.27 412
12142.31 419
12143.35 414
12144.38 407
12145.42 395
12146.46 419
12147.50 446
12148.54 387
12149.58 411
12150.62 408
12151.66 422
12152.70 395
12153.74 396
12154.78 416
12155.82 409
12156.87 397
12157.91 406
12158.95 376
12159.99 394
12161.03 411
12162.07 364
12163.11 389
12164.15 391
12165.19 402
12166.23 361
12167.27 379
12168.31 386
12169.35 395
12170.39 384
12171.43 412
12172.47 396
12173.52 395
12174.56 392
12175.60 373
12176.64 389
12177.68 389
12178.72 430
12179.76 390
12180.80 396
12181.85 384
12182.89 425
12183.93 408
12184.97 412
12186.01 401
12187.05 400
12188.09 403
12189.14 403
12190.18 407
12191.22 362
12192.26 354
12193.30 404
12194.34 402
12195.39 393
12196.43 383
12197.47 347
12198.51 379
12199.55 386
12200.60 427
12201.64 401
12202.68 405
12203.72 374
12204.77 381
12205.81 372
12206.85 398
12207.89 404
12208.94 391
12209.98 424
12211.02 387
12212.06 392
12213.11 397
12214.15 386
12215.19 377
12216.23 389
12217.28 394
12218.32 427
12219.36 376
12220.41 394
12221.45 398
12222.49 379
12223.54 377
12224.58 390
12225.62 395
12226.66 385
12227.71 373
12228.75 400
12229.79 405
12230.84 376
12231.88 379
12232.93 396
12233.97 424
12235.01 409
12236.06 391
12237.10 407
12238.14 401
12239.19 389
12240.23 399
12241.28 401
12242.32 394
12243.36 360
12244.41 421
12245.45 427
12246.50 387
12247.54 398
12248.58 378
12249.63 414
12250.67 380
12251.72 392
12252.76 397
12253.80 389
12254.85 393
12255.89 370
12256.94 387
12257.98 357
12259.03 391
12260.07 404
12261.12 371
12262.16 394
12263.21 392
12264.25 375
12265.30 384
12266.34 399
12267.39 381
12268.43 358
12269.48 377
12270.52 360
12271.57 356
12272.61 362
12273.66 381
12274.70 380
12275.75 350
12276.79 364
12277.84 380
12278.88 362
12279.93 378
12280.98 374
12282.02 377
12283.07 362
12284.11 358
12285.16 351
12286.20 347
12287.25 339
12288.30 343
12289.34 370
12290.39 354
12291.43 364
12292.48 353
12293.53 318
12294.57 356
12295.62 351
12296.66 361
12297.71 368
12298.76 365
12299.80 374
12300.85 360
12301.90 352
12302.94 354
12303.99 337
12305.04 355
12306.08 354
12307.13 342
12308.18 318
12309.22 339
12310.27 363
12311.32 372
12312.36 316
12313.41 354
12314.46 370
12315.50 353
12316.55 385
12317.60 321
12318.65 334
12319.69 334
12320.74 336
12321.79 336
12322.83 319
12323.88 342
12324.93 336
12325.98 325
12327.02 325
12328.07 331
12329.12 340
12330.17 329
12331.21 353
12332.26 336
12333.31 342
12334.36 317
12335.41 348
12336.45 344
12337.50 355
12338.55 345
12339.60 339
12340.65 333
12341.69 330
12342.74 329
12343.79 324
12344.84 333
12345.89 325
12346.94 337
12347.98 330
12349.03 354
12350.08 349
12351.13 325
12352.18 337
12353.23 308
12354.28 324
12355.32 333
12356.37 332
12357.42 338
12358.47 333
12359.52 308
12360.57 343
12361.62 340
12362.67 347
12363.72 341
12364.76 348
12365.81 341
12366.86 359
12367.91 352
12368.96 330
12370.01 328
12371.06 365
12372.11 359
12373.16 302
12374.21 333
12375.26 358
12376.31 351
12377.36 359
12378.41 362
12379.46 368
12380.51 350
12381.56 346
12382.61 347
12383.66 359
12384.71 322
12385.76 351
12386.81 368
12387.86 373
12388.91 357
12389.96 340
12391.01 377
12392.06 343
12393.11 339
12394.16 344
12395.21 317
12396.26 348
12397.31 332
12398.36 347
12399.41 325
12400.46 344
12401.51 340
12402.56 327
12403.61 322
12404.66 309
12405.71 352
12406.77 350
12407.82 345
12408.87 341
12409.92 331
12410.97 329
12412.02 344
12413.07 343
12414.12 346
12415.17 365
12416.23 337
12417.28 341
12418.33 335
12419.38 343
12420.43 341
12421.48 337
12422.53 360
12423.59 347
12424.64 359
12425.69 347
12426.74 348
12427.79 335
12428.84 354
12429.90 376
12430.95 333
12432.00 342
12433.05 341
12434.10 343
12435.16 326
12436.21 322
12437.26 309
12438.31 348
12439.37 346
12440.42 340
12441.47 369
12442.52 340
12443.58 345
12444.63 346
12445.68 378
12446.73 346
12447.79 339
12448.84 346
12449.89 350
12450.94 374
12452.00 336
12453.05 366
12454.10 354
12455.16 339
12456.21 349
12457.26 355
12458.31 368
12459.37 366
12460.42 346
12461.47 359
12462.53 365
12463.58 374
12464.63 344
12465.69 348
12466.74 326
12467.79 354
12468.85 352
12469.90 339
12470.95 311
12472.01 322
12473.06 366
12474.12 360
12475.17 370
12476.22 342
12477.28 363
12478.33 375
12479.39 353
12480.44 335
12481.49 371
12482.55 373
12483.60 353
12484.66 359
12485.71 354
12486.76 372
12487.82 374
12488.87 343
12489.93 367
12490.98 372
12492.04 356
12493.09 387
12494.15 405
12495.20 366
12496.25 347
12497.31 384
12498.36 373
12499.42 384
12500.47 374
12501.53 386
12502.58 404
12503.64 402
12504.69 443
12505.75 424
12506.80 431
12507.86 443
12508.91 487
12509.97 516
12511.03 485
12512.08 472
12513.14 507
12514.19 511
12515.25 492
12516.30 554
12517.36 601
12518.41 556
12519.47 581
12520.52 604
12521.58 607
12522.64 611
12523.69 577
12524.75 588
12525.80 581
12526.86 516
12527.92 507
12528.97 519
12530.03 488
12531.08 444
12532.14 450
12533.20 447
12534.25 446
12535.31 419
12536.37 436
12537.42 429
12538.48 408
12539.54 396
12540.59 399
12541.65 399
12542.70 398
12543.76 406
12544.82 416
12545.88 402
12546.93 380
12547.99 398
12549.05 383
12550.10 410
12551.16 371
12552.22 383
12553.27 392
12554.33 351
12555.39 402
12556.45 382
12557.50 413
12558.56 433
12559.62 419
12560.67 392
12561.73 413
12562.79 414
12563.85 410
12564.90 405
12565.96 422
12567.02 395
12568.08 394
12569.14 380
12570.19 414
12571.25 412
12572.31 411
12573.37 412
12574.42 367
12575.48 399
12576.54 387
12577.60 417
12578.66 386
12579.72 392
12580.77 407
12581.83 423
12582.89 392
12583.95 415
12585.01 401
12586.07 445
12587.12 427
12588.18 428
12589.24 456
12590.30 452
12591.36 467
12592.42 502
12593.48 492
12594.53 491
12595.59 495
12596.65 525
12597.71 487
12598.77 532
12599.83 578
12600.89 533
12601.95 518
12603.01 492
12604.07 560
12605.13 497
12606.18 498
12607.24 511
12608.30 481
12609.36 495
12610.42 486
12611.48 489
12612.54 441
12613.60 437
12614.66 446
12615.72 448
12616.78 448
12617.84 411
12618.90 457
12619.96 448
12621.02 452
12622.08 451
12623.14 448
12624.20 425
12625.26 427
12626.32 431
12627.38 442
12628.44 427
12629.50 406
12630.56 446
12631.62 432
12632.68 400
12633.74 413
12634.80 434
12635.86 441
12636.92 421
12637.98 419
12639.04 435
12640.11 431
12641.17 420
12642.23 398
12643.29 430
12644.35 410
12645.41 433
12646.47 422
12647.53 424
12648.59 396
12649.65 398
12650.72 416
12651.78 414
12652.84 443
12653.90 433
12654.96 418
12656.02 409
12657.08 408
12658.14 403
12659.21 439
12660.27 416
12661.33 430
12662.39 430
12663.45 418
12664.51 402
12665.58 387
12666.64 422
12667.70 441
12668.76 452
12669.82 412
12670.89 452
12671.95 429
12673.01 435
12674.07 412
12675.13 426
12676.20 450
12677.26 455
12678.32 463
12679.38 487
12680.45 465
12681.51 472
12682.57 442
12683.63 451
12684.70 478
12685.76 468
12686.82 462
12687.88 485
12688.95 494
12690.01 498
12691.07 478
12692.14 487
12693.20 518
12694.26 500
12695.32 511
12696.39 491
12697.45 541
12698.51 515
12699.58 516
12700.64 552
12701.70 532
12702.77 533
12703.83 537
12704.89 515
12705.96 478
12707.02 484
12708.08 505
12709.15 507
12710.21 487
12711.28 455
12712.34 461
12713.40 451
12714.47 475
12715.53 470
12716.59 444
12717.66 492
12718.72 483
12719.79 456
12720.85 469
12721.92 460
12722.98 451
12724.04 475
12725.11 454
12726.17 453
12727.24 416
12728.30 447
12729.37 443
12730.43 424
12731.49 431
12732.56 446
12733.62 423
12734.69 434
12735.75 420
12736.82 431
12737.88 404
12738.95 436
12740.01 424
12741.08 447
12742.14 393
12743.21 401
12744.27 398
12745.34 375
12746.40 416
12747.47 391
12748.53 404
12749.60 406
12750.66 398
12751.73 373
12752.79 389
12753.86 396
12754.93 391
12755.99 400
12757.06 404
12758.12 374
12759.19 399
12760.25 390
12761.32 400
12762.39 368
12763.45 364
12764.52 350
12765.58 387
12766.65 378
12767.72 374
12768.78 367
12769.85 366
12770.91 361
12771.98 358
12773.05 372
12774.11 382
12775.18 402
12776.25 381
12777.31 346
12778.38 364
12779.45 393
12780.51 421
12781.58 381
12782.65 344
12783.71 392
12784.78 377
12785.85 337
12786.91 393
12787.98 392
12789.05 412
12790.11 389
12791.18 374
12792.25 382
12793.31 421
12794.38 374
12795.45 385
12796.52 377
12797.58 385
12798.65 378
12799.72 373
12800.79 397
12801.85 372
12802.92 355
12803.99 360
12805.06 386
12806.12 377
12807.19 366
12808.26 374
12809.33 394
12810.39 370
12811.46 350
12812.53 393
12813.60 366
12814.67 388
12815.73 372
12816.80 395
12817.87 375
12818.94 381
12820.01 388
12821.08 394
12822.14 394
12823.21 431
12824.28 383
12825.35 372
12826.42 365
12827.49 377
12828.55 411
12829.62 370
12830.69 387
12831.76 368
12832.83 389
12833.90 378
12834.97 373
12836.04 390
12837.11 348
12838.17 377
12839.24 375
12840.31 337
12841.38 356
12842.45 370
12843.52 371
12844.59 368
12845.66 365
12846.73 358
12847.80 357
12848.87 376
12849.94 352
12851.01 343
12852.08 364
12853.14 369
12854.21 349
12855.28 375
12856.35 372
12857.42 326
12858.49 326
12859.56 352
12860.63 350
12861.70 317
12862.77 332
12863.84 327
12864.91 336
12865.98 337
12867.05 348
12868.12 313
12869.19 336
12870.26 334
12871.34 380
12872.41 362
12873.48 328
12874.55 313
12875.62 350
12876.69 353
12877.76 327
12878.83 317
12879.90 319
12880.97 352
12882.04 334
12883.11 340
12884.18 328
12885.25 370
12886.33 340
12887.40 316
12888.47 321
12889.54 331
12890.61 313
12891.68 348
12892.75 330
12893.82 302
12894.89 326
12895.97 329
12897.04 324
12898.11 323
12899.18 296
12900.25 316
12901.32 355
12902.40 298
12903.47 336
12904.54 297
12905.61 299
12906.68 317
12907.75 325
12908.83 321
12909.90 323
12910.97 322
12912.04 324
12913.11 340
12914.19 302
12915.26 309
12916.33 318
12917.40 322
12918.48 327
12919.55 363
12920.62 305
12921.69 339
12922.77 303
12923.84 310
12924.91 324
12925.98 314
12927.06 321
12928.13 277
12929.20 308
12930.27 307
12931.35 323
12932.42 309
12933.49 304
12934.57 303
12935.64 341
12936.71 296
12937.79 324
12938.86 311
12939.93 305
12941.01 319
12942.08 309
12943.15 307
12944.23 308
12945.30 336
12946.37 310
12947.45 312
12948.52 302
12949.59 321
12950.67 316
12951.74 318
12952.81 305
12953.89 321
12954.96 314
12956.04 324
12957.11 293
12958.18 278
12959.26 309
12960.33 331
12961.41 306
12962.48 299
12963.55 332
12964.63 349
12965.70 351
12966.78 280
12967.85 321
12968.93 284
12970.00 313
12971.07 302
12972.15 331
12973.22 328
12974.30 317
12975.37 326
12976.45 327
12977.52 294
12978.60 298
12979.67 327
12980.75 344
12981.82 338
12982.90 314
12983.97 332
12985.05 304
12986.12 302
12987.20 311
12988.27 337
12989.35 316
12990.42 331
12991.50 309
12992.57 312
12993.65 325
12994.73 280
12995.80 297
12996.88 289
12997.95 320
12999.03 290
13000.10 343
13001.18 319
13002.25 335
13003.33 295
13004.41 322
13005.48 309
13006.56 312
13007.63 319
13008.71 313
13009.79 306
13010.86 300
13011.94 328
13013.02 335
13014.09 295
13015.17 283
13016.24 329
13017.32 325
13018.40 311
13019.47 295
13020.55 311
13021.63 302
13022.70 312
13023.78 303
13024.86 309
13025.93 327
13027.01 348
13028.09 316
13029.16 330
13030.24 335
13031.32 302
13032.40 348
13033.47 336
13034.55 329
13035.63 291
13036.70 315
13037.78 319
13038.86 354
13039.94 329
13041.01 333
13042.09 350
13043.17 353
13044.25 349
13045.32 301
13046.40 325
13047.48 295
13048.56 350
13049.63 320
13050.71 336
13051.79 293
13052.87 346
13053.95 318
13055.02 322
13056.10 302
13057.18 308
13058.26 308
13059.34 315
13060.41 314
13061.49 286
13062.57 301
13063.65 284
13064.73 315
13065.81 293
13066.88 277
13067.96 290
13069.04 330
13070.12 304
13071.20 307
13072.28 280
13073.36 309
13074.43 320
13075.51 299
13076.59 307
13077.67 308
13078.75 316
13079.83 316
13080.91 297
13081.99 267
13083.07 313
13084.15 308
13085.23 316
13086.30 280
13087.38 315
13088.46 285
13089.54 324
13090.62 289
13091.70 285
13092.78 279
13093.86 297
13094.94 308
13096.02 291
13097.10 305
13098.18 299
13099.26 299
13100.34 287
13101.42 301
13102.50 288
13103.58 297
13104.66 304
13105.74 292
13106.82 290
13107.90 294
13108.98 320
13110.06 323
13111.14 297
13112.22 280
13113.30 290
13114.38 313
13115.46 352
13116.54 275
13117.62 309
13118.70 299
13119.78 295
13120.86 291
13121.95 324
13123.03 321
13124.11 316
13125.19 296
13126.27 327
13127.35 284
13128.43 294
13129.51 298
13130.59 311
13131.67 300
13132.76 269
13133.84 295
13134.92 289
13136.00 304
13137.08 298
13138.16 304
13139.24 261
13140.32 300
13141.41 311
13142.49 308
13143.57 297
13144.65 293
13145.73 324
13146.81 300
13147.90 293
13148.98 281
13150.06 276
13151.14 299
13152.22 305
13153.31 284
13154.39 289
13155.47 281
13156.55 294
13157.63 288
13158.72 287
13159.80 293
13160.88 265
13161.96 304
13163.05 281
13164.13 290
13165.21 295
13166.29 324
13167.38 279
13168.46 313
13169.54 281
13170.62 299
13171.71 318
13172.79 287
13173.87 311
13174.96 309
13176.04 309
13177.12 313
13178.20 291
13179.29 255
13180.37 285
13181.45 290
13182.54 322
13183.62 290
13184.70 294
13185.79 284
13186.87 303
13187.95 291
13189.04 291
13190.12 304
13191.20 270
13192.29 303
13193.37 301
13194.46 299
13195.54 300
13196.62 303
13197.71 299
13198.79 307
13199.88 261
13200.96 296
13202.04 277
13203.13 315
13204.21 300
13205.30 296
13206.38 297
13207.46 300
13208.55 293
13209.63 268
13210.72 284
13211.80 285
13212.89 292
13213.97 295
13215.05 278
13216.14 281
13217.22 299
13218.31 300
13219.39 293
13220.48 272
13221.56 281
13222.65 299
13223.73 306
13224.82 292
13225.90 269
13226.99 282
13228.07 310
13229.16 305
13230.24 298
13231.33 311
13232.41 298
13233.50 294
13234.58 297
13235.67 277
13236.76 268
13237.84 287
13238.93 292
13240.01 312
13241.10 284
13242.18 259
13243.27 283
13244.35 271
13245.44 296
13246.53 305
13247.61 288
13248.70 253
13249.78 263
13250.87 293
13251.96 277
13253.04 282
13254.13 296
13255.21 311
13256.30 296
13257.39 291
13258.47 296
13259.56 325
13260.65 295
13261.73 298
13262.82 306
13263.91 299
13264.99 281
13266.08 266
13267.17 286
13268.25 282
13269.34 290
13270.43 317
13271.51 291
13272.60 308
13273.69 281
13274.77 312
13275.86 328
13276.95 323
13278.04 304
13279.12 297
13280.21 293
13281.30 321
13282.38 312
13283.47 283
13284.56 331
13285.65 323
13286.73 321
13287.82 303
13288.91 328
13290.00 310
13291.08 308
13292.17 321
13293.26 323
13294.35 312
13295.44 317
13296.52 320
13297.61 313
13298.70 339
13299.79 320
13300.88 306
13301.96 330
13303.05 336
13304.14 329
13305.23 333
13306.32 309
13307.41 341
13308.49 301
13309.58 321
13310.67 340
13311.76 322
13312.85 361
13313.94 332
13315.02 307
13316.11 324
13317.20 348
13318.29 302
13319.38 303
13320.47 302
13321.56 301
13322.65 308
13323.74 310
13324.82 311
13325.91 329
13327.00 344
13328.09 303
13329.18 304
13330.27 301
13331.36 334
13332.45 316
13333.54 307
13334.63 305
13335.72 321
13336.81 319
13337.90 297
13338.99 323
13340.08 298
13341.17 300
13342.26 326
13343.35 322
13344.44 303
13345.53 291
13346.61 324
13347.70 347
13348.79 342
13349.89 326
13350.98 350
13352.07 354
13353.16 357
13354.25 334
13355.34 337
13356.43 320
13357.52 329
13358.61 358
13359.70 346
13360.79 331
13361.88 363
13362.97 335
13364.06 351
13365.15 338
13366.24 348
13367.33 364
13368.42 364
13369.51 313
13370.60 316
13371.70 314
13372.79 335
13373.88 347
13374.97 367
13376.06 333
13377.15 324
13378.24 319
13379.33 306
13380.43 309
13381.52 311
13382.61 292
13383.70 290
13384.79 318
13385.88 326
13386.97 318
13388.07 290
13389.16 302
13390.25 297
13391.34 319
13392.43 296
13393.52 315
13394.62 290
13395.71 286
13396.80 277
13397.89 305
13398.98 276
13400.08 294
13401.17 306
13402.26 333
13403.35 290
13404.45 287
13405.54 316
13406.63 310
13407.72 335
13408.82 314
13409.91 317
13411.00 310
13412.09 342
13413.19 305
13414.28 329
13415.37 310
13416.46 313
13417.56 308
13418.65 309
13419.74 299
13420.84 325
13421.93 331
13423.02 310
13424.11 331
13425.21 308
13426.30 308
13427.39 309
13428.49 346
13429.58 300
13430.67 263
13431.77 319
13432.86 302
13433.95 330
13435.05 329
13436.14 334
13437.24 322
13438.33 313
13439.42 312
13440.52 311
13441.61 313
13442.70 310
13443.80 322
13444.89 322
13445.99 305
13447.08 345
13448.17 341
13449.27 318
13450.36 343
13451.46 333
13452.55 320
13453.64 337
13454.74 327
13455.83 319
13456.93 315
13458.02 334
13459.12 330
13460.21 362
13461.31 337
13462.40 356
13463.50 334
13464.59 352
13465.69 349
13466.78 364
13467.87 358
13468.97 369
13470.06 346
13471.16 308
13472.25 336
13473.35 325
13474.44 355
13475.54 316
13476.64 355
13477.73 359
13478.83 341
13479.92 351
13481.02 353
13482.11 352
13483.21 358
13484.30 357
13485.40 379
13486.49 373
13487.59 384
13488.69 382
13489.78 383
13490.88 370
13491.97 381
13493.07 421
13494.17 390
13495.26 386
13496.36 405
13497.45 396
13498.55 378
13499.65 385
13500.74 405
13501.84 411
13502.93 372
13504.03 374
13505.13 380
13506.22 396
13507.32 395
13508.42 356
13509.51 365
13510.61 360
13511.71 339
13512.80 329
13513.90 348
13515.00 348
13516.09 334
13517.19 335
13518.29 330
13519.38 333
13520.48 353
13521.58 314
13522.68 335
13523.77 339
13524.87 340
13525.97 325
13527.06 303
13528.16 314
13529.26 321
13530.36 321
13531.45 307
13532.55 315
13533.65 306
13534.75 316
13535.84 310
13536.94 318
13538.04 279
13539.14 330
13540.23 306
13541.33 286
13542.43 312
13543.53 323
13544.63 306
13545.72 332
13546.82 344
13547.92 318
13549.02 314
13550.12 297
13551.22 322
13552.31 312
13553.41 285
13554.51 311
13555.61 317
13556.71 291
13557.81 332
13558.90 360
13560.00 328
13561.10 300
13562.20 321
13563.30 305
13564.40 305
13565.50 306
13566.60 296
13567.69 319
13568.79 328
13569.89 281
13570.99 323
13572.09 308
13573.19 301
13574.29 319
13575.39 319
13576.49 303
13577.59 293
13578.69 302
13579.79 316
13580.89 314
13581.98 328
13583.08 321
13584.18 339
13585.28 313
13586.38 317
13587.48 299
13588.58 309
13589.68 319
13590.78 311
13591.88 286
13592.98 314
13594.08 279
13595.18 295
13596.28 282
13597.38 304
13598.48 298
13599.58 293
13600.68 307
13601.78 295
13602.88 310
13603.98 296
13605.08 294
13606.18 299
13607.29 313
13608.39 304
13609.49 300
13610.59 298
13611.69 316
13612.79 308
13613.89 277
13614.99 321
13616.09 321
13617.19 279
13618.29 305
13619.39 305
13620.50 306
13621.60 317
13622.70 332
13623.80 329
13624.90 332
13626.00 269
13627.10 309
13628.20 340
13629.31 314
13630.41 297
13631.51 320
13632.61 319
13633.71 315
13634.81 303
13635.91 319
13637.02 333
13638.12 319
13639.22 287
13640.32 328
13641.42 299
13642.53 313
13643.63 317
13644.73 327
13645.83 294
13646.93 305
13648.04 312
13649.14 326
13650.24 291
13651.34 305
13652.45 313
13653.55 310
13654.65 311
13655.75 266
13656.85 307
13657.96 308
13659.06 293
13660.16 311
13661.27 332
13662.37 318
13663.47 346
13664.57 344
13665.68 309
13666.78 305
13667.88 321
13668.99 320
13670.09 340
13671.19 319
13672.29 340
13673.40 369
13674.50 318
13675.60 320
13676.71 321
13677.81 326
13678.91 313
13680.02 298
13681.12 327
13682.23 319
13683.33 320
13684.43 322
13685.54 344
13686.64 327
13687.74 303
13688.85 326
13689.95 344
13691.06 330
13692.16 332
13693.26 354
13694.37 375
13695.47 398
13696.58 372
13697.68 354
13698.78 372
13699.89 384
13700.99 430
13702.10 423
13703.20 423
13704.31 407
13705.41 416
13706.51 419
13707.62 407
13708.72 418
13709.83 452
13710.93 435
13712.04 414
13713.14 418
13714.25 425
13715.35 413
13716.46 389
13717.56 397
13718.67 385
13719.77 401
13720.88 381
13721.98 396
13723.09 367
13724.19 327
13725.30 384
13726.40 358
13727.51 353
13728.61 323
13729.72 321
13730.83 340
13731.93 326
13733.04 339
13734.14 317
13735.25 340
13736.35 332
13737.46 341
13738.57 333
13739.67 336
13740.78 345
13741.88 324
13742.99 322
13744.09 326
13745.20 332
13746.31 334
13747.41 353
13748.52 379
13749.63 370
13750.73 361
13751.84 343
13752.94 369
13754.05 367
13755.16 349
13756.26 337
13757.37 334
13758.48 363
13759.58 336
13760.69 358
13761.80 357
13762.90 352
13764.01 385
13765.12 409
13766.22 357
13767.33 389
13768.44 397
13769.55 362
13770.65 342
13771.76 360
13772.87 352
13773.97 332
13775.08 344
13776.19 348
13777.30 331
13778.40 327
13779.51 339
13780.62 305
13781.73 325
13782.83 351
13783.94 326
13785.05 317
13786.16 325
13787.26 352
13788.37 339
13789.48 310
13790.59 309
13791.70 320
13792.80 330
13793.91 332
13795.02 318
13796.13 320
13797.24 310
13798.35 335
13799.45 352
13800.56 344
13801.67 329
13802.78 365
13803.89 320
13805.00 321
13806.10 323
13807.21 354
13808.32 323
13809.43 317
13810.54 338
13811.65 337
13812.76 328
13813.86 339
13814.97 311
13816.08 288
13817.19 349
13818.30 301
13819.41 310
13820.52 293
13821.63 308
13822.74 310
13823.85 307
13824.96 326
13826.06 302
13827.17 309
13828.28 305
13829.39 319
13830.50 299
13831.61 320
13832.72 330
13833.83 295
13834.94 305
13836.05 289
13837.16 293
13838.27 288
13839.38 311
13840.49 289
13841.60 296
13842.71 303
13843.82 327
13844.93 329
13846.04 316
13847.15 330
13848.26 335
13849.37 321
13850.48 314
13851.59 309
13852.70 333
13853.81 330
13854.92 306
13856.03 283
13857.14 326
13858.25 334
13859.37 299
13860.48 320
13861.59 304
13862.70 291
13863.81 309
13864.92 356
13866.03 338
13867.14 312
13868.25 304
13869.36 335
13870.47 296
13871.59 302
13872.70 300
13873.81 323
13874.92 332
13876.03 320
13877.14 341
13878.25 348
13879.36 330
13880.48 332
13881.59 364
13882.70 318
13883.81 324
13884.92 331
13886.03 368
13887.15 328
13888.26 330
13889.37 322
13890.48 353
13891.59 337
13892.71 335
13893.82 345
13894.93 319
13896.04 338
13897.15 342
13898.27 321
13899.38 323
13900.49 324
13901.60 305
13902.72 332
13903.83 325
13904.94 312
13906.05 310
13907.17 308
13908.28 320
13909.39 304
13910.50 307
13911.62 304
13912.73 280
13913.84 311
13914.95 307
13916.07 304
13917.18 295
13918.29 293
13919.41 297
13920.52 298
13921.63 280
13922.75 310
13923.86 306
13924.97 292
13926.09 302
13927.20 284
13928.31 289
13929.43 295
13930.54 328
13931.65 288
13932.77 294
13933.88 276
13934.99 284
13936.11 311
13937.22 306
13938.34 309
13939.45 290
13940.56 292
13941.68 290
13942.79 290
13943.91 314
13945.02 309
13946.13 272
13947.25 289
13948.36 287
13949.48 273
13950.59 290
13951.70 289
13952.82 310
13953.93 276
13955.05 277
13956.16 317
13957.28 279
13958.39 285
13959.51 308
13960.62 294
13961.74 292
13962.85 282
13963.97 276
13965.08 262
13966.20 266
13967.31 293
13968.43 274
13969.54 287
13970.66 251
13971.77 271
13972.89 294
13974.00 295
13975.12 265
13976.23 283
13977.35 296
13978.46 271
13979.58 281
13980.69 299
13981.81 292
13982.92 294
13984.04 293
13985.16 300
13986.27 293
13987.39 269
13988.50 293
13989.62 288
13990.74 292
13991.85 263
13992.97 287
13994.08 262
13995.20 267
13996.32 269
13997.43 279
13998.55 314
13999.66 284
14000.78 285
14001.90 284
14003.01 290
14004.13 277
14005.25 272
14006.36 269
14007.48 280
14008.60 282
14009.71 261
14010.83 292
14011.95 264
14013.06 274
14014.18 265
14015.30 288
14016.41 294
14017.53 269
14018.65 289
14019.76 274
14020.88 302
14022.00 293
14023.12 284
14024.23 267
14025.35 266
14026.47 279
14027.59 318
14028.70 305
14029.82 271
14030.94 310
14032.06 286
14033.17 299
14034.29 290
14035.41 263
14036.53 297
14037.64 278
14038.76 297
14039.88 316
14041.00 333
14042.11 300
14043.23 290
14044.35 304
14045.47 320
14046.59 311
14047.71 303
14048.82 308
14049.94 309
14051.06 300
14052.18 338
14053.30 339
14054.42 303
14055.53 321
14056.65 303
14057.77 313
14058.89 315
14060.01 328
14061.13 350
14062.25 330
14063.36 333
14064.48 330
14065.60 327
14066.72 337
14067.84 339
14068.96 343
14070.08 332
14071.20 341
14072.32 357
14073.44 364
14074.55 354
14075.67 366
14076.79 383
14077.91 366
14079.03 359
14080.15 351
14081.27 378
14082.39 388
14083.51 387
14084.63 347
14085.75 356
14086.87 389
14087.99 405
14089.11 376
14090.23 374
14091.35 395
14092.47 417
14093.59 440
14094.71 413
14095.83 375
14096.95 383
14098.07 388
14099.19 384
14100.31 393
14101.43 364
14102.55 365
14103.67 365
14104.79 354
14105.91 331
14107.03 340
14108.15 344
14109.27 329
14110.39 350
14111.51 305
14112.64 331
14113.76 320
14114.88 336
14116.00 329
14117.12 351
14118.24 311
14119.36 309
14120.48 305
14121.60 281
14122.72 295
14123.85 315
14124.97 316
14126.09 315
14127.21 293
14128.33 292
14129.45 276
14130.57 293
14131.70 285
14132.82 286
14133.94 299
14135.06 304
14136.18 295
14137.30 310
14138.43 299
14139.55 277
14140.67 298
14141.79 306
14142.91 291
14144.03 311
14145.16 291
14146.28 276
14147.40 284
14148.52 285
14149.65 287
14150.77 276
14151.89 290
14153.01 291
14154.13 300
14155.26 287
14156.38 275
14157.50 294
14158.62 318
14159.75 305
14160.87 291
14161.99 286
14163.12 273
14164.24 285
14165.36 306
14166.48 302
14167.61 288
14168.73 278
14169.85 310
14170.98 310
14172.10 292
14173.22 276
14174.35 271
14175.47 277
14176.59 306
14177.72 280
14178.84 294
14179.96 288
14181.09 276
14182.21 279
14183.33 270
14184.46 302
14185.58 271
14186.70 294
14187.83 285
14188.95 292
14190.07 277
14191.20 264
14192.32 271
14193.45 261
14194.57 287
14195.69 283
14196.82 296
14197.94 292
14199.07 286
14200.19 266
14201.32 275
14202.44 289
14203.56 290
14204.69 285
14205.81 283
14206.94 283
14208.06 279
14209.19 270
14210.31 275
14211.44 261
14212.56 275
14213.69 267
14214.81 255
14215.93 274
14217.06 287
14218.18 274
14219.31 282
14220.43 278
14221.56 284
14222.68 306
14223.81 301
14224.94 276
14226.06 281
14227.19 288
14228.31 307
14229.44 283
14230.56 294
14231.69 281
14232.81 267
14233.94 267
14235.06 273
14236.19 278
14237.32 284
14238.44 295
14239.57 275
14240.69 281
14241.82 283
14242.94 245
14244.07 265
14245.20 270
14246.32 266
14247.45 279
14248.57 292
14249.70 264
14250.83 278
14251.95 276
14253.08 259
14254.21 263
14255.33 261
14256.46 252
14257.59 277
14258.71 289
14259.84 284
14260.97 265
14262.09 274
14263.22 257
14264.35 275
14265.47 272
14266.60 249
14267.73 267
14268.85 295
14269.98 263
14271.11 267
14272.23 259
14273.36 249
14274.49 261
14275.62 299
14276.74 286
14277.87 258
14279.00 267
14280.12 268
14281.25 258
14282.38 226
14283.51 248
14284.63 252
14285.76 254
14286.89 262
14288.02 266
14289.15 253
14290.27 272
14291.40 260
14292.53 286
14293.66 269
14294.78 268
14295.91 236
14297.04 278
14298.17 295
14299.30 246
14300.42 276
14301.55 280
14302.68 256
14303.81 262
14304.94 259
14306.07 283
14307.19 283
14308.32 239
14309.45 257
14310.58 250
14311.71 237
14312.84 245
14313.97 258
14315.10 251
14316.22 222
14317.35 255
14318.48 268
14319.61 252
14320.74 259
14321.87 267
14323.00 253
14324.13 254
14325.26 234
14326.39 242
14327.51 256
14328.64 278
14329.77 254
14330.90 263
14332.03 273
14333.16 242
14334.29 239
14335.42 253
14336.55 235
14337.68 254
14338.81 266
14339.94 244
14341.07 247
14342.20 250
14343.33 259
14344.46 270
14345.59 241
14346.72 248
14347.85 260
14348.98 243
14350.11 263
14351.24 232
14352.37 246
14353.50 237
14354.63 229
14355.76 256
14356.89 243
14358.02 224
14359.15 239
14360.28 270
14361.41 255
14362.54 253
14363.67 253
14364.80 272
14365.94 265
14367.07 222
14368.20 234
14369.33 251
14370.46 262
14371.59 256
14372.72 256
14373.85 267
14374.98 251
14376.11 237
14377.25 253
14378.38 237
14379.51 238
14380.64 284
14381.77 269
14382.90 231
14384.03 254
14385.16 232
14386.30 264
14387.43 259
14388.56 270
14389.69 247
14390.82 248
14391.95 263
14393.09 251
14394.22 283
14395.35 251
14396.48 244
14397.61 256
14398.75 244
14399.88 241
14401.01 250
14402.14 223
14403.27 243
14404.41 252
14405.54 259
14406.67 262
14407.80 247
14408.94 255
14410.07 244
14411.20 265
14412.33 258
14413.47 248
14414.60 286
14415.73 269
14416.87 250
14418.00 247
14419.13 256
14420.26 258
14421.40 239
14422.53 269
14423.66 267
14424.80 256
14425.93 244
14427.06 250
14428.20 251
14429.33 256
14430.46 267
14431.59 234
14432.73 238
14433.86 267
14435.00 258
14436.13 256
14437.26 240
14438.40 250
14439.53 250
14440.66 254
14441.80 255
14442.93 253
14444.06 249
14445.20 251
14446.33 264
14447.47 286
14448.60 269
14449.73 254
14450.87 247
14452.00 248
14453.14 242
14454.27 247
14455.41 240
14456.54 273
14457.67 280
14458.81 255
14459.94 264
14461.08 250
14462.21 256
14463.35 259
14464.48 295
14465.62 280
14466.75 285
14467.89 280
14469.02 268
14470.15 250
14471.29 280
14472.42 257
14473.56 268
14474.69 256
14475.83 242
14476.96 259
14478.10 259
14479.24 251
14480.37 283
14481.51 273
14482.64 279
14483.78 280
14484.91 267
14486.05 280
14487.18 276
14488.32 288
14489.45 270
14490.59 287
14491.73 284
14492.86 296
14494.00 294
14495.13 276
14496.27 253
14497.40 271
14498.54 293
14499.68 305
14500.81 279
14501.95 293
14503.08 287
14504.22 289
14505.36 307
14506.49 303
14507.63 318
14508.77 307
14509.90 325
14511.04 290
14512.18 307
14513.31 320
14514.45 312
14515.58 300
14516.72 250
14517.86 300
14519.00 289
14520.13 303
14521.27 269
14522.41 288
14523.54 293
14524.68 278
14525.82 281
14526.95 289
14528.09 279
14529.23 260
14530.37 266
14531.50 286
14532.64 263
14533.78 268
14534.91 235
14536.05 254
14537.19 265
14538.33 265
14539.46 276
14540.60 257
14541.74 269
14542.88 250
14544.02 266
14545.15 253
14546.29 262
14547.43 254
14548.57 274
14549.70 270
14550.84 260
14551.98 251
14553.12 281
14554.26 259
14555.39 262
14556.53 266
14557.67 267
14558.81 261
14559.95 263
14561.09 258
14562.22 252
14563.36 247
14564.50 246
14565.64 266
14566.78 228
14567.92 243
14569.06 241
14570.20 274
14571.33 261
14572.47 264
14573.61 237
14574.75 244
14575.89 273
14577.03 248
14578.17 276
14579.31 248
14580.45 266
14581.59 259
14582.72 252
14583.86 241
14585.00 264
14586.14 251
14587.28 260
14588.42 276
14589.56 280
14590.70 257
14591.84 249
14592.98 275
14594.12 241
14595.26 246
14596.40 226
14597.54 255
14598.68 274
14599.82 261
14600.96 268
14602.10 249
14603.24 227
14604.38 249
14605.52 275
14606.66 261
14607.80 263
14608.94 286
14610.08 245
14611.22 261
14612.36 261
14613.50 249
14614.64 258
14615.78 257
14616.92 284
14618.06 263
14619.20 245
14620.34 263
14621.49 284
14622.63 271
14623.77 283
14624.91 283
14626.05 264
14627.19 270
14628.33 247
14629.47 257
14630.61 252
14631.75 284
14632.90 285
14634.04 256
14635.18 253
14636.32 253
14637.46 235
14638.60 270
14639.74 251
14640.88 283
14642.03 252
14643.17 258
14644.31 260
14645.45 253
14646.59 256
14647.73 238
14648.88 247
14650.02 265
14651.16 257
14652.30 221
14653.44 281
14654.59 232
14655.73 249
14656.87 260
14658.01 268
14659.16 256
14660.30 254
14661.44 242
14662.58 269
14663.72 244
14664.87 218
14666.01 228
14667.15 218
14668.29 227
14669.44 214
14670.58 244
14671.72 252
14672.87 236
14674.01 258
14675.15 257
14676.29 233
14677.44 229
14678.58 223
14679.72 224
14680.87 240
14682.01 228
14683.15 227
14684.30 230
14685.44 238
14686.58 225
14687.73 252
14688.87 235
14690.01 217
14691.16 225
14692.30 222
14693.44 245
14694.59 224
14695.73 253
14696.87 234
14698.02 227
14699.16 231
14700.30 234
14701.45 233
14702.59 238
14703.74 240
14704.88 231
14706.02 227
14707.17 225
14708.31 249
14709.46 249
14710.60 223
14711.75 225
14712.89 248
14714.03 251
14715.18 243
14716.32 234
14717.47 238
14718.61 244
14719.76 243
14720.90 228
14722.05 205
14723.19 225
14724.34 229
14725.48 242
14726.63 231
14727.77 234
14728.92 241
14730.06 250
14731.21 227
14732.35 237
14733.50 222
14734.64 252
14735.79 220
14736.93 232
14738.08 219
14739.22 259
14740.37 231
14741.51 206
14742.66 243
14743.80 251
14744.95 210
14746.09 244
14747.24 230
14748.39 220
14749.53 211
14750.68 213
14751.82 219
14752.97 238
14754.11 244
14755.26 237
14756.41 253
14757.55 243
14758.70 223
14759.85 238
14760.99 229
14762.14 247
14763.28 205
14764.43 256
14765.58 242
14766.72 240
14767.87 224
14769.02 240
14770.16 220
14771.31 200
14772.46 215
14773.60 228
14774.75 214
14775.90 224
14777.04 220
14778.19 217
14779.34 223
14780.48 234
14781.63 214
14782.78 218
14783.92 259
14785.07 248
14786.22 224
14787.37 226
14788.51 222
14789.66 252
14790.81 202
14791.96 209
14793.10 230
14794.25 246
14795.40 217
14796.54 208
14797.69 196
14798.84 204
14799.99 220
14801.14 243
14802.28 231
14803.43 227
14804.58 222
14805.73 207
14806.88 218
14808.02 207
14809.17 229
14810.32 222
14811.47 262
14812.62 251
14813.76 207
14814.91 214
14816.06 215
14817.21 218
14818.36 215
14819.51 225
14820.65 224
14821.80 219
14822.95 232
14824.10 237
14825.25 227
14826.40 220
14827.55 213
14828.69 213
14829.84 201
14830.99 191
14832.14 223
14833.29 225
14834.44 224
14835.59 214
14836.74 228
14837.89 214
14839.04 231
14840.19 244
14841.33 227
14842.48 237
14843.63 220
14844.78 231
14845.93 216
14847.08 201
14848.23 200
14849.38 233
14850.53 231
14851.68 217
14852.83 214
14853.98 210
14855.13 228
14856.28 217
14857.43 210
14858.58 232
14859.73 222
14860.88 213
14862.03 219
14863.18 227
14864.33 225
14865.48 221
14866.63 237
14867.78 242
14868.93 221
14870.08 205
14871.23 210
14872.38 200
14873.53 205
14874.68 192
14875.83 219
14876.98 227
14878.14 222
14879.29 219
14880.44 226
14881.59 203
14882.74 211
14883.89 200
14885.04 197
14886.19 190
14887.34 210
14888.49 209
14889.64 206
14890.80 207
14891.95 196
14893.10 229
14894.25 216
14895.40 217
14896.55 205
14897.70 204
14898.86 209
14900.01 189
14901.16 199
14902.31 210
14903.46 214
14904.61 221
14905.77 207
14906.92 218
14908.07 211
14909.22 214
14910.37 243
14911.53 224
14912.68 220
14913.83 204
14914.98 205
14916.13 213
14917.29 194
14918.44 219
14919.59 229
14920.74 220
14921.90 198
14923.05 196
14924.20 223
14925.35 220
14926.51 218
14927.66 209
14928.81 222
14929.96 201
14931.12 228
14932.27 190
14933.42 211
14934.57 233
14935.73 218
14936.88 199
14938.03 197
14939.19 213
14940.34 227
14941.49 211
14942.65 196
14943.80 231
14944.95 230
14946.11 211
14947.26 211
14948.41 201
14949.57 234
14950.72 208
14951.87 209
14953.03 213
14954.18 219
14955.33 211
14956.49 224
14957.64 220
14958.80 210
14959.95 217
14961.10 214
14962.26 202
14963.41 215
14964.57 207
14965.72 244
14966.87 243
14968.03 240
14969.18 199
14970.34 177
14971.49 223
14972.65 221
14973.80 219
14974.95 213
14976.11 201
14977.26 189
14978.42 221
14979.57 209
14980.73 204
14981.88 207
14983.04 224
14984.19 213
14985.35 211
14986.50 211
14987.66 230
14988.81 197
14989.97 204
14991.12 199
14992.28 217
14993.43 231
14994.59 210
14995.74 228
14996.90 239
14998.05 205
14999.21 200
15000.36 214
15001.52 216
15002.67 205
15003.83 218
15004.99 207
15006.14 213
15007.30 205
15008.45 213
15009.61 203
15010.76 207
15011.92 209
15013.08 185
15014.23 191
15015.39 210
15016.54 202
15017.70 200
15018.86 210
15020.01 224
15021.17 196
15022.32 197
15023.48 215
15024.64 230
15025.79 232
15026.95 213
15028.11 214
15029.26 209
15030.42 239
15031.58 205
15032.73 189
15033.89 219
15035.05 215
15036.20 208
15037.36 204
15038.52 201
15039.67 232
15040.83 200
15041.99 197
15043.15 212
15044.30 198
15045.46 223
15046.62 201
15047.77 215
15048.93 199
15050.09 219
15051.25 208
15052.40 227
15053.56 188
15054.72 205
15055.88 215
15057.03 227
15058.19 216
15059.35 210
15060.51 217
15061.66 209
15062.82 220
15063.98 195
15065.14 201
15066.30 208
15067.45 241
15068.61 193
15069.77 212
15070.93 223
15072.09 232
15073.24 201
15074.40 194
15075.56 209
15076.72 202
15077.88 204
15079.04 206
15080.20 216
15081.35 210
15082.51 206
15083.67 217
15084.83 216
15085.99 166
15087.15 187
15088.31 198
15089.46 205
15090.62 185
15091.78 213
15092.94 196
15094.10 180
15095.26 220
15096.42 213
15097.58 217
15098.74 220
15099.90 198
15101.06 205
15102.22 184
15103.37 191
15104.53 233
15105.69 209
15106.85 201
15108.01 210
15109.17 201
15110.33 203
15111.49 207
15112.65 188
15113.81 200
15114.97 187
15116.13 193
15117.29 218
15118.45 220
15119.61 203
15120.77 197
15121.93 213
15123.09 217
15124.25 220
15125.41 205
15126.57 200
15127.73 217
15128.89 211
15130.05 186
15131.21 213
15132.37 222
15133.53 196
15134.69 209
15135.86 198
15137.02 204
15138.18 195
15139.34 205
15140.50 190
15141.66 204
15142.82 180
15143.98 211
15145.14 205
15146.30 186
15147.46 216
15148.63 227
15149.79 216
15150.95 187
15152.11 203
15153.27 215
15154.43 193
15155.59 190
15156.75 217
15157.92 199
15159.08 207
15160.24 221
15161.40 219
15162.56 196
15163.72 185
15164.89 205
15166.05 201
15167.21 203
15168.37 225
15169.53 202
15170.69 210
15171.86 191
15173.02 190
15174.18 211
15175.34 210
15176.51 228
15177.67 198
15178.83 189
15179.99 184
15181.15 214
15182.32 204
15183.48 210
15184.64 213
15185.80 215
15186.97 206
15188.13 191
15189.29 199
15190.46 194
15191.62 218
15192.78 213
15193.94 212
15195.11 221
15196.27 221
15197.43 208
15198.60 224
15199.76 209
15200.92 233
15202.08 208
15203.25 218
15204.41 218
15205.57 216
15206.74 227
15207.90 220
15209.06 229
15210.23 235
15211.39 218
15212.56 223
15213.72 216
15214.88 196
15216.05 237
15217.21 250
15218.37 224
15219.54 229
15220.70 201
15221.87 223
15223.03 195
15224.19 228
15225.36 222
15226.52 222
15227.69 229
15228.85 232
15230.01 214
15231.18 219
15232.34 210
15233.51 213
15234.67 243
15235.84 222
15237.00 220
15238.16 230
15239.33 206
15240.49 226
15241.66 225
15242.82 213
15243.99 199
15245.15 219
15246.32 212
15247.48 206
15248.65 208
15249.81 208
15250.98 194
15252.14 214
15253.31 228
15254.47 189
15255.64 216
15256.80 217
15257.97 238
15259.13 233
15260.30 207
15261.46 213
15262.63 197
15263.80 198
15264.96 208
15266.13 208
15267.29 197
15268.46 212
15269.62 214
15270.79 222
15271.96 198
15273.12 177
15274.29 192
15275.45 199
15276.62 211
15277.79 216
15278.95 221
15280.12 200
15281.28 209
15282.45 197
15283.62 212
15284.78 187
15285.95 209
15287.12 195
15288.28 206
15289.45 193
15290.62 187
15291.78 200
15292.95 213
15294.12 207
15295.28 204
15296.45 232
15297.62 212
15298.78 192
15299.95 197
15301.12 200
15302.28 205
15303.45 211
15304.62 226
15305.78 193
15306.95 192
15308.12 206
15309.29 211
15310.45 191
15311.62 211
15312.79 190
15313.96 206
15315.12 169
15316.29 188
15317.46 183
15318.63 207
15319.79 192
15320.96 216
15322.13 216
15323.30 185
15324.46 197
15325.63 184
15326.80 206
15327.97 185
15329.14 186
15330.30 187
15331.47 219
15332.64 205
15333.81 201
15334.98 224
15336.14 208
15337.31 217
15338.48 222
15339.65 201
15340.82 189
15341.99 207
15343.16 220
15344.32 207
15345.49 194
15346.66 209
15347.83 213
15349.00 205
15350.17 220
15351.34 200
15352.51 187
15353.67 200
15354.84 196
15356.01 229
15357.18 209
15358.35 209
15359.52 226
15360.69 205
15361.86 203
15363.03 200
15364.20 203
15365.37 203
15366.54 218
15367.71 207
15368.87 208
15370.04 218
15371.21 218
15372.38 233
15373.55 198
15374.72 223
15375.89 208
15377.06 225
15378.23 209
15379.40 213
15380.57 220
15381.74 218
15382.91 206
15384.08 198
15385.25 224
15386.42 199
15387.59 199
15388.76 233
15389.93 239
15391.10 236
15392.27 228
15393.44 204
15394.62 204
15395.79 209
15396.96 204
15398.13 214
15399.30 219
15400.47 214
15401.64 221
15402.81 208
15403.98 208
15405.15 225
15406.32 219
15407.49 217
15408.66 228
15409.84 214
15411.01 198
15412.18 210
15413.35 212
15414.52 208
15415.69 217
15416.86 208
15418.03 213
15419.21 206
15420.38 191
15421.55 192
15422.72 196
15423.89 195
15425.06 213
15426.24 207
15427.41 200
15428.58 196
15429.75 195
15430.92 209
15432.09 215
15433.27 189
15434.44 209
15435.61 200
15436.78 204
15437.96 207
15439.13 208
15440.30 188
15441.47 191
15442.64 219
15443.82 221
15444.99 215
15446.16 214
15447.33 202
15448.51 194
15449.68 202
15450.85 191
15452.02 201
15453.20 197
15454.37 197
15455.54 194
15456.72 187
15457.89 179
15459.06 196
15460.23 200
15461.41 215
15462.58 196
15463.75 187
15464.93 196
15466.10 201
15467.27 211
15468.45 213
15469.62 187
15470.79 216
15471.97 188
15473.14 212
15474.31 195
15475.49 174
15476.66 213
15477.83 210
15479.01 209
15480.18 177
15481.36 212
15482.53 200
15483.70 187
15484.88 183
15486.05 214
15487.23 194
15488.40 205
15489.57 212
15490.75 189
15491.92 187
15493.10 194
15494.27 209
15495.44 193
15496.62 187
15497.79 194
15498.97 202
15500.14 200
15501.32 194
15502.49 181
15503.67 201
15504.84 214
15506.02 205
15507.19 210
15508.36 205
15509.54 208
15510.71 185
15511.89 226
15513.06 189
15514.24 206
15515.41 219
15516.59 221
15517.77 221
15518.94 200
15520.12 212
15521.29 200
15522.47 197
15523.64 194
15524.82 215
15525.99 208
15527.17 207
15528.34 197
15529.52 200
15530.69 194
15531.87 212
15533.05 197
15534.22 199
15535.40 212
15536.57 212
15537.75 188
15538.93 207
15540.10 204
15541.28 218
15542.45 213
15543.63 212
15544.81 205
15545.98 205
15547.16 221
15548.33 206
15549.51 223
15550.69 218
15551.86 220
15553.04 204
15554.22 209
15555.39 203
15556.57 236
15557.75 196
15558.92 199
15560.10 199
15561.28 220
15562.45 210
15563.63 199
15564.81 197
15565.99 200
15567.16 216
15568.34 197
15569.52 221
15570.69 205
15571.87 207
15573.05 191
15574.23 211
15575.40 202
15576.58 212
15577.76 221
15578.93 218
15580.11 227
15581.29 174
15582.47 224
15583.65 208
15584.82 235
15586.00 199
15587.18 232
15588.36 205
15589.53 228
15590.71 216
15591.89 217
15593.07 209
15594.25 214
15595.42 230
15596.60 222
15597.78 219
15598.96 216
15600.14 218
15601.32 211
15602.49 235
15603.67 215
15604.85 232
15606.03 205
15607.21 219
15608.39 224
15609.56 260
15610.74 198
15611.92 217
15613.10 208
15614.28 241
15615.46 218
15616.64 245
15617.82 253
15619.00 221
15620.17 232
15621.35 226
15622.53 258
15623.71 241
15624.89 232
15626.07 213
15627.25 243
15628.43 241
15629.61 236
15630.79 246
15631.97 256
15633.15 253
15634.33 238
15635.51 245
15636.69 236
15637.87 244
15639.05 234
15640.22 264
15641.40 253
15642.58 273
15643.76 246
15644.94 234
15646.12 228
15647.30 271
15648.48 238
15649.66 221
15650.85 238
15652.03 254
15653.21 262
15654.39 265
15655.57 242
15656.75 217
15657.93 242
15659.11 228
15660.29 253
15661.47 240
15662.65 234
15663.83 246
15665.01 244
15666.19 229
15667.37 253
15668.55 258
15669.73 240
15670.92 239
15672.10 225
15673.28 212
15674.46 215
15675.64 267
15676.82 233
15678.00 245
15679.18 241
15680.36 232
15681.55 244
15682.73 242
15683.91 213
15685.09 219
15686.27 237
15687.45 247
15688.63 220
15689.82 218
15691.00 247
15692.18 232
15693.36 267
15694.54 230
15695.73 232
15696.91 242
15698.09 236
15699.27 238
15700.45 241
15701.64 241
15702.82 228
15704.00 245
15705.18 224
15706.36 239
15707.55 243
15708.73 246
15709.91 232
15711.09 244
15712.28 251
15713.46 240
15714.64 222
15715.82 246
15717.01 230
15718.19 230
15719.37 251
15720.55 242
15721.74 247
15722.92 235
15724.10 238
15725.29 232
15726.47 209
15727.65 247
15728.84 238
15730.02 237
15731.20 228
15732.39 251
15733.57 249
15734.75 251
15735.94 252
15737.12 233
15738.30 231
15739.49 241
15740.67 244
15741.85 260
15743.04 254
15744.22 240
15745.40 239
15746.59 259
15747.77 225
15748.96 258
15750.14 242
15751.32 276
15752.51 240
15753.69 247
15754.88 237
15756.06 223
15757.24 228
15758.43 230
15759.61 227
15760.80 226
15761.98 233
15763.17 216
15764.35 217
15765.53 209
15766.72 227
15767.90 226
15769.09 236
15770.27 225
15771.46 244
15772.64 228
15773.83 232
15775.01 213
15776.20 216
15777.38 229
15778.57 218
15779.75 215
15780.94 235
15782.12 230
15783.31 210
15784.49 222
15785.68 203
15786.86 249
15788.05 235
15789.23 219
15790.42 228
15791.60 241
15792.79 257
15793.98 218
15795.16 216
15796.35 203
15797.53 225
15798.72 231
15799.90 231
15801.09 205
15802.28 219
15803.46 204
15804.65 236
15805.83 213
15807.02 216
15808.21 207
15809.39 220
15810.58 216
15811.76 219
15812.95 216
15814.14 220
15815.32 241
15816.51 237
15817.70 210
15818.88 208
15820.07 223
15821.26 222
15822.44 236
15823.63 223
15824.82 243
15826.00 213
15827.19 224
15828.38 219
15829.56 210
15830.75 199
15831.94 200
15833.12 221
15834.31 218
15835.50 227
15836.69 223
15837.87 231
15839.06 230
15840.25 230
15841.44 233
15842.62 228
15843.81 214
15845.00 220
15846.18 223
15847.37 221
15848.56 236
15849.75 200
15850.94 224
15852.12 227
15853.31 218
15854.50 223
15855.69 241
15856.87 227
15858.06 220
15859.25 209
15860.44 237
15861.63 231
15862.81 211
15864.00 209
15865.19 238
15866.38 237
15867.57 217
15868.76 228
15869.94 248
15871.13 229
15872.32 217
15873.51 215
15874.70 214
15875.89 229
15877.08 243
15878.26 222
15879.45 201
15880.64 223
15881.83 236
15883.02 255
15884.21 229
15885.40 230
15886.59 223
15887.78 213
15888.97 245
15890.15 228
15891.34 207
15892.53 221
15893.72 226
15894.91 228
15896.10 241
15897.29 222
15898.48 244
15899.67 234
15900.86 240
15902.05 227
15903.24 231
15904.43 252
15905.62 234
15906.81 247
15908.00 243
15909.19 223
15910.38 231
15911.57 233
15912.76 232
15913.95 230
15915.14 252
15916.33 228
15917.52 221
15918.71 239
15919.90 232
15921.09 224
15922.28 229
15923.47 203
15924.66 211
15925.85 242
15927.04 209
15928.23 216
15929.42 224
15930.61 214
15931.80 228
15932.99 215
15934.18 221
15935.38 202
15936.57 214
15937.76 213
15938.95 199
15940.14 193
15941.33 207
15942.52 221
15943.71 239
15944.90 209
15946.10 196
15947.29 215
15948.48 213
15949.67 220
15950.86 217
15952.05 210
15953.24 199
15954.44 219
15955.63 209
15956.82 186
15958.01 216
15959.20 205
15960.39 204
15961.59 211
15962.78 201
15963.97 227
15965.16 219
15966.35 198
15967.55 210
15968.74 209
15969.93 218
15971.12 209
15972.31 213
15973.51 211
15974.70 189
15975.89 207
15977.08 212
15978.28 206
15979.47 189
15980.66 180
15981.85 187
15983.05 206
15984.24 213
15985.43 183
15986.62 203
15987.82 200
15989.01 187
15990.20 176
15991.40 182
15992.59 197
15993.78 198
15994.98 207
15996.17 186
15997.36 190
15998.55 207
15999.75 206
16000.94 186
16002.13 195
16003.33 223
16004.52 214
16005.72 165
16006.91 179
16008.10 194
16009.30 209
16010.49 172
16011.68 186
16012.88 209
16014.07 204
16015.26 211
16016.46 184
16017.65 184
16018.85 187
16020.04 214
16021.23 198
16022.43 187
16023.62 184
16024.82 202
16026.01 208
16027.21 193
16028.40 193
16029.59 173
16030.79 200
16031.98 201
16033.18 195
16034.37 197
16035.57 196
16036.76 202
16037.96 191
16039.15 212
16040.35 205
16041.54 194
16042.73 201
16043.93 192
16045.12 188
16046.32 169
16047.51 210
16048.71 189
16049.91 208
16051.10 197
16052.30 185
16053.49 185
16054.69 181
16055.88 180
16057.08 199
16058.27 203
16059.47 199
16060.66 192
16061.86 186
16063.05 172
16064.25 185
16065.45 187
16066.64 176
16067.84 214
16069.03 198
16070.23 209
16071.42 190
16072.62 194
16073.82 194
16075.01 171
16076.21 199
16077.41 176
16078.60 202
16079.80 203
16080.99 192
16082.19 199
16083.39 183
16084.58 182
16085.78 200
16086.98 182
16088.17 196
16089.37 196
16090.57 203
16091.76 201
16092.96 152
16094.16 183
16095.35 182
16096.55 186
16097.75 206
16098.94 191
16100.14 187
16101.34 191
16102.53 179
16103.73 202
16104.93 199
16106.13 192
16107.32 191
16108.52 195
16109.72 205
16110.92 203
16112.11 188
16113.31 193
16114.51 187
16115.71 193
16116.90 192
16118.10 175
16119.30 197
16120.50 192
16121.69 187
16122.89 181
16124.09 193
16125.29 194
16126.49 168
16127.68 192
16128.88 184
16130.08 193
16131.28 187
16132.48 190
16133.67 166
16134.87 193
16136.07 184
16137.27 196
16138.47 183
16139.67 214
16140.86 199
16142.06 178
16143.26 217
16144.46 173
16145.66 160
16146.86 176
16148.06 203
16149.26 194
16150.45 197
16151.65 193
16152.85 181
16154.05 190
16155.25 206
16156.45 173
16157.65 183
16158.85 191
16160.05 183
16161.25 188
16162.45 167
16163.64 151
16164.84 153
16166.04 190
16167.24 193
16168.44 189
16169.64 195
16170.84 198
16172.04 189
16173.24 182
16174.44 177
16175.64 177
16176.84 176
16178.04 192
16179.24 200
16180.44 197
16181.64 198
16182.84 169
16184.04 193
16185.24 163
16186.44 188
16187.64 196
16188.84 201
16190.04 209
16191.24 199
16192.44 164
16193.64 181
16194.84 174
16196.04 161
16197.24 188
16198.44 188
16199.65 185
16200.85 175
16202.05 188
16203.25 184
16204.45 176
16205.65 186
16206.85 195
16208.05 187
16209.25 186
16210.45 168
16211.65 188
16212.86 177
16214.06 203
16215.26 191
16216.46 158
16217.66 198
16218.86 196
16220.06 174
16221.27 189
16222.47 192
16223.67 187
16224.87 204
16226.07 192
16227.27 180
16228.48 201
16229.68 191
16230.88 194
16232.08 189
16233.28 195
16234.48 194
16235.69 196
16236.89 186
16238.09 180
16239.29 180
16240.50 205
16241.70 204
16242.90 205
16244.10 202
16245.30 213
16246.51 172
16247.71 179
16248.91 189
16250.11 182
16251.32 198
16252.52 216
16253.72 188
16254.92 193
16256.13 204
16257.33 196
16258.53 196
16259.74 192
16260.94 183
16262.14 187
16263.35 185
16264.55 215
16265.75 201
16266.95 210
16268.16 214
16269.36 217
16270.56 172
16271.77 187
16272.97 213
16274.17 179
16275.38 185
16276.58 206
16277.79 188
16278.99 206
16280.19 189
16281.40 190
16282.60 199
16283.80 200
16285.01 192
16286.21 182
16287.42 211
16288.62 185
16289.82 224
16291.03 200
16292.23 207
16293.44 197
16294.64 213
16295.84 209
16297.05 209
16298.25 192
16299.46 184
16300.66 192
16301.87 218
16303.07 181
16304.27 198
16305.48 206
16306.68 228
16307.89 221
16309.09 178
16310.30 183
16311.50 193
16312.71 186
16313.91 190
16315.12 204
16316.32 170
16317.53 204
16318.73 184
16319.94 194
16321.14 190
16322.35 195
16323.55 186
16324.76 198
16325.96 223
16327.17 183
16328.38 175
16329.58 198
16330.79 164
16331.99 179
16333.20 184
16334.40 193
16335.61 176
16336.81 181
16338.02 196
16339.23 185
16340.43 195
16341.64 199
16342.84 206
16344.05 186
16345.26 197
16346.46 179
16347.67 174
16348.87 190
16350.08 203
16351.29 192
16352.49 195
16353.70 194
16354.91 190
16356.11 197
16357.32 191
16358.53 209
16359.73 182
16360.94 184
16362.15 174
16363.35 192
16364.56 180
16365.77 199
16366.97 179
16368.18 174
16369.39 163
16370.59 177
16371.80 186
16373.01 174
16374.21 178
16375.42 181
16376.63 189
16377.84 179
16379.04 183
16380.25 191
16381.46 188
16382.67 188
16383.87 163
16385.08 193
16386.29 190
16387.50 160
16388.70 196
16389.91 178
16391.12 191
16392.33 198
16393.53 187
16394.74 183
16395.95 181
16397.16 177
16398.37 180
16399.57 184
16400.78 167
16401.99 179
16403.20 175
16404.41 193
16405.62 183
16406.82 161
16408.03 190
16409.24 198
16410.45 197
16411.66 172
16412.87 193
16414.07 160
16415.28 173
16416.49 168
16417.70 180
16418.91 177
16420.12 176
16421.33 193
16422.54 187
16423.75 166
16424.95 186
16426.16 180
16427.37 178
16428.58 178
16429.79 159
16431.00 171
16432.21 175
16433.42 178
16434.63 173
16435.84 195
16437.05 166
16438.26 193
16439.47 185
16440.68 180
16441.88 184
16443.09 180
16444.30 165
16445.51 179
16446.72 172
16447.93 180
16449.14 182
16450.35 185
16451.56 188
16452.77 164
16453.98 165
16455.19 173
16456.40 182
16457.61 190
16458.82 180
16460.03 193
16461.24 172
16462.45 185
16463.67 177
16464.88 188
16466.09 198
16467.30 184
16468.51 193
16469.72 174
16470.93 161
16472.14 180
16473.35 165
16474.56 168
16475.77 186
16476.98 192
16478.19 182
16479.40 157
16480.62 156
16481.83 186
16483.04 190
16484.25 191
16485.46 183
16486.67 164
16487.88 184
16489.09 169
16490.31 172
16491.52 162
16492.73 184
16493.94 173
16495.15 161
16496.36 184
16497.57 188
16498.79 177
16500.00 184
16501.21 157
16502.42 148
16503.63 181
16504.85 172
16506.06 175
16507.27 168
16508.48 168
16509.69 183
16510.91 178
16512.12 172
16513.33 182
16514.54 185
16515.76 168
16516.97 170
16518.18 177
16519.39 164
16520.60 181
16521.82 174
16523.03 165
16524.24 171
16525.46 177
16526.67 189
16527.88 177
16529.09 184
16530.31 172
16531.52 173
16532.73 157
16533.95 154
16535.16 156
16536.37 156
16537.58 188
16538.80 188
16540.01 179
16541.22 180
16542.44 188
16543.65 169
16544.86 191
16546.08 201
16547.29 183
16548.50 179
16549.72 165
16550.93 177
16552.15 166
16553.36 165
16554.57 161
16555.79 172
16557.00 199
16558.21 176
16559.43 169
16560.64 193
16561.86 183
16563.07 209
16564.28 181
16565.50 160
16566.71 179
16567.93 184
16569.14 195
16570.36 176
16571.57 160
16572.78 177
16574.00 180
16575.21 181
16576.43 169
16577.64 159
16578.86 177
16580.07 184
16581.29 164
16582.50 171
16583.72 175
16584.93 154
16586.15 165
16587.36 183
16588.58 174
16589.79 165
16591.01 173
16592.22 182
16593.44 171
16594.65 163
16595.87 156
16597.08 191
16598.30 183
16599.51 172
16600.73 166
16601.94 184
16603.16 187
16604.37 197
16605.59 159
16606.81 157
16608.02 152
16609.24 161
16610.45 171
16611.67 154
16612.89 182
16614.10 162
16615.32 173
16616.53 164
16617.75 184
16618.97 178
16620.18 180
16621.40 177
16622.61 163
16623.83 157
16625.05 183
16626.26 180
16627.48 166
16628.70 181
16629.91 189
16631.13 155
16632.35 163
16633.56 172
16634.78 136
16636.00 157
16637.21 162
16638.43 184
16639.65 183
16640.86 187
16642.08 172
16643.30 164
16644.51 173
16645.73 148
16646.95 161
16648.17 164
16649.38 159
16650.60 170
16651.82 177
16653.03 173
16654.25 170
16655.47 170
16656.69 206
16657.90 187
16659.12 173
16660.34 167
16661.56 164
16662.77 171
16663.99 172
16665.21 169
16666.43 166
16667.65 168
16668.86 173
16670.08 167
16671.30 170
16672.52 170
16673.74 191
16674.95 187
16676.17 173
16677.39 162
16678.61 158
16679.83 182
16681.05 176
16682.26 165
16683.48 155
16684.70 151
16685.92 165
16687.14 164
16688.36 163
16689.58 181
16690.79 159
16692.01 168
16693.23 184
16694.45 169
16695.67 174
16696.89 156
16698.11 143
16699.33 162
16700.55 159
16701.76 190
16702.98 174
16704.20 165
16705.42 173
16706.64 162
16707.86 173
16709.08 161
16710.30 183
16711.52 179
16712.74 169
16713.96 162
16715.18 155
16716.40 162
16717.62 168
16718.84 152
16720.06 149
16721.28 166
16722.50 170
16723.72 159
16724.94 173
16726.16 154
16727.38 175
16728.60 172
16729.82 168
16731.04 162
16732.26 147
16733.48 164
16734.70 175
16735.92 161
16737.14 153
16738.36 153
16739.58 167
16740.80 168
16742.02 163
16743.24 151
16744.46 165
16745.68 166
16746.90 166
16748.12 141
16749.35 165
16750.57 176
16751.79 180
16753.01 173
16754.23 155
16755.45 156
16756.67 163
16757.89 181
16759.11 156
16760.33 177
16761.56 186
16762.78 177
16764.00 147
16765.22 166
16766.44 171
16767.66 166
16768.88 165
16770.11 170
16771.33 167
16772.55 162
16773.77 161
16774.99 150
16776.22 169
16777.44 158
16778.66 159
16779.88 167
16781.10 165
16782.33 163
16783.55 146
16784.77 171
16785.99 177
16787.21 165
16788.44 180
16789.66 178
16790.88 172
16792.10 162
16793.33 154
16794.55 171
16795.77 160
16796.99 178
16798.22 170
16799.44 158
16800.66 169
16801.88 181
16803.11 182
16804.33 169
16805.55 178
16806.78 187
16808.00 165
16809.22 135
16810.44 156
16811.67 177
16812.89 194
16814.11 175
16815.34 164
16816.56 167
16817.78 162
16819.01 156
16820.23 151
16821.45 175
16822.68 164
16823.90 185
16825.13 201
16826.35 190
16827.57 138
16828.80 175
16830.02 175
16831.24 178
16832.47 157
16833.69 159
16834.92 190
16836.14 175
16837.36 161
16838.59 159
16839.81 174
16841.04 170
16842.26 180
16843.48 168
16844.71 158
16845.93 162
16847.16 180
16848.38 154
16849.61 164
16850.83 163
16852.06 179
16853.28 170
16854.51 166
16855.73 180
16856.95 180
16858.18 188
16859.40 162
16860.63 164
16861.85 168
16863.08 172
16864.30 164
16865.53 185
16866.75 190
16867.98 165
16869.21 160
16870.43 175
16871.66 177
16872.88 154
16874.11 173
16875.33 185
16876.56 165
16877.78 164
16879.01 175
16880.23 179
16881.46 161
16882.69 183
16883.91 172
16885.14 178
16886.36 179
16887.59 177
16888.81 181
16890.04 175
16891.27 149
16892.49 156
16893.72 198
16894.94 169
16896.17 173
16897.40 165
16898.62 197
16899.85 149
16901.08 166
16902.30 163
16903.53 168
16904.76 176
16905.98 155
16907.21 172
16908.44 168
16909.66 177
16910.89 144
16912.12 170
16913.34 163
16914.57 174
16915.80 159
16917.02 169
16918.25 182
16919.48 156
16920.70 153
16921.93 169
16923.16 193
16924.39 164
16925.61 157
16926.84 161
16928.07 176
16929.30 181
16930.52 177
16931.75 151
16932.98 165
16934.21 179
16935.43 168
16936.66 160
16937.89 167
16939.12 174
16940.34 174
16941.57 172
16942.80 177
16944.03 183
16945.26 176
16946.48 168
16947.71 158
16948.94 167
16950.17 158
16951.40 161
16952.62 158
16953.85 163
16955.08 158
16956.31 152
16957.54 173
16958.77 168
16959.99 165
16961.22 164
16962.45 154
16963.68 176
16964.91 180
16966.14 176
16967.37 168
16968.60 164
16969.82 187
16971.05 181
16972.28 163
16973.51 147
16974.74 153
16975.97 169
16977.20 160
16978.43 145
16979.66 154
16980.89 158
16982.11 174
16983.34 167
16984.57 186
16985.80 172
16987.03 174
16988.26 181
16989.49 156
16990.72 153
16991.95 149
16993.18 163
16994.41 163
16995.64 183
16996.87 154
16998.10 172
16999.33 170
17000.56 173
17001.79 174
17003.02 146
17004.25 163
17005.48 157
17006.71 178
17007.94 155
17009.17 160
17010.40 174
17011.63 165
17012.86 159
17014.09 162
17015.32 170
17016.55 164
17017.78 148
17019.01 175
17020.25 146
17021.48 165
17022.71 150
17023.94 163
17025.17 162
17026.40 158
17027.63 163
17028.86 178
17030.09 152
17031.32 168
17032.55 177
17033.79 162
17035.02 155
17036.25 139
17037.48 146
17038.71 142
17039.94 156
17041.17 156
17042.41 167
17043.64 169
17044.87 163
17046.10 162
17047.33 138
17048.56 139
17049.80 147
17051.03 162
17052.26 147
17053.49 156
17054.72 143
17055.95 144
17057.19 140
17058.42 132
17059.65 152
17060.88 161
17062.12 165
17063.35 152
17064.58 135
17065.81 155
17067.04 158
17068.28 153
17069.51 152
17070.74 141
17071.97 167
17073.21 148
17074.44 166
17075.67 152
17076.90 168
17078.14 165
17079.37 158
17080.60 157
17081.84 155
17083.07 163
17084.30 168
17085.54 167
17086.77 183
17088.00 160
17089.23 140
17090.47 147
17091.70 142
17092.93 163
17094.17 152
17095.40 152
17096.63 154
17097.87 158
17099.10 155
17100.34 154
17101.57 147
17102.80 163
17104.04 157
17105.27 137
17106.50 170
17107.74 128
17108.97 140
17110.21 156
17111.44 176
17112.67 166
17113.91 155
17115.14 149
17116.38 167
17117.61 152
17118.84 163
17120.08 153
17121.31 155
17122.55 149
17123.78 161
17125.02 155
17126.25 157
17127.48 153
17128.72 133
17129.95 156
17131.19 151
17132.42 154
17133.66 153
17134.89 147
17136.13 158
17137.36 180
17138.60 164
17139.83 147
17141.07 153
17142.30 158
17143.54 167
17144.77 155
17146.01 143
17147.24 163
17148.48 166
17149.71 154
17150.95 153
17152.19 158
17153.42 160
17154.66 160
17155.89 175
17157.13 156
17158.36 147
17159.60 140
17160.83 148
17162.07 185
17163.31 126
17164.54 181
17165.78 149
17167.01 165
17168.25 149
17169.49 152
17170.72 160
17171.96 139
17173.19 139
17174.43 148
17175.67 154
17176.90 149
17178.14 150
17179.38 159
17180.61 168
17181.85 150
17183.09 169
17184.32 155
17185.56 174
17186.80 139
17188.03 153
17189.27 145
17190.51 182
17191.74 164
17192.98 146
17194.22 144
17195.45 148
17196.69 142
17197.93 155
17199.16 157
17200.40 148
17201.64 155
17202.88 163
17204.11 190
17205.35 162
17206.59 155
17207.83 154
17209.06 169
17210.30 151
17211.54 157
17212.78 149
17214.01 147
17215.25 167
17216.49 139
17217.73 160
17218.96 142
17220.20 166
17221.44 145
17222.68 184
17223.92 161
17225.15 152
17226.39 160
17227.63 149
17228.87 155
17230.11 158
17231.35 154
17232.58 147
17233.82 155
17235.06 145
17236.30 152
17237.54 161
17238.78 143
17240.01 140
17241.25 159
17242.49 135
17243.73 151
17244.97 165
17246.21 169
17247.45 162
17248.69 159
17249.93 155
17251.16 153
17252.40 150
17253.64 159
17254.88 156
17256.12 154
17257.36 148
17258.60 134
17259.84 167
17261.08 151
17262.32 143
17263.56 156
17264.80 151
17266.04 143
17267.28 156
17268.51 152
17269.75 168
17270.99 140
17272.23 147
17273.47 174
17274.71 147
17275.95 144
17277.19 129
17278.43 146
17279.67 144
17280.91 178
17282.15 175
17283.39 165
17284.63 141
17285.87 160
17287.11 135
17288.35 155
17289.60 164
17290.84 162
17292.08 148
17293.32 150
17294.56 159
17295.80 141
17297.04 164
17298.28 138
17299.52 166
17300.76 171
17302.00 166
17303.24 141
17304.48 178
17305.72 159
17306.96 152
17308.21 162
17309.45 164
17310.69 153
17311.93 149
17313.17 150
17314.41 156
17315.65 155
17316.89 131
17318.14 134
17319.38 156
17320.62 156
17321.86 145
17323.10 163
17324.34 155
17325.59 149
17326.83 158
17328.07 148
17329.31 160
17330.55 142
17331.79 147
17333.04 146
17334.28 166
17335.52 158
17336.76 150
17338.00 149
17339.25 154
17340.49 156
17341.73 137
17342.97 133
17344.22 146
17345.46 144
17346.70 144
17347.94 156
17349.19 145
17350.43 146
17351.67 139
17352.91 162
17354.16 131
17355.40 154
17356.64 156
17357.88 175
17359.13 150
17360.37 158
17361.61 143
17362.86 161
17364.10 148
17365.34 147
17366.58 141
17367.83 145
17369.07 129
17370.31 155
17371.56 155
17372.80 138
17374.04 156
17375.29 149
17376.53 155
17377.78 132
17379.02 146
17380.26 155
17381.51 134
17382.75 127
17383.99 150
17385.24 146
17386.48 156
17387.72 159
17388.97 156
17390.21 163
17391.46 143
17392.70 139
17393.94 161
17395.19 134
17396.43 143
17397.68 152
17398.92 148
17400.17 158
17401.41 143
17402.65 137
17403.90 147
17405.14 151
17406.39 141
17407.63 162
17408.88 171
17410.12 161
17411.37 138
17412.61 158
17413.86 162
17415.10 159
17416.35 153
17417.59 135
17418.84 133
17420.08 152
17421.33 155
17422.57 167
17423.82 131
17425.06 153
17426.31 167
17427.55 153
17428.80 137
17430.04 126
17431.29 155
17432.53 156
17433.78 163
17435.03 155
17436.27 146
17437.52 144
17438.76 141
17440.01 172
17441.25 150
17442.50 152
17443.75 156
17444.99 174
17446.24 143
17447.48 132
17448.73 140
17449.98 162
17451.22 172
17452.47 142
17453.71 136
17454.96 131
17456.21 130
17457.45 137
17458.70 142
17459.95 137
17461.19 144
17462.44 149
17463.69 162
17464.93 152
17466.18 140
17467.43 151
17468.67 168
17469.92 167
17471.17 157
17472.41 145
17473.66 135
17474.91 147
17476.15 153
17477.40 141
17478.65 156
17479.90 164
17481.14 131
17482.39 134
17483.64 123
17484.88 147
17486.13 150
17487.38 144
17488.63 140
17489.87 151
17491.12 142
17492.37 169
17493.62 157
17494.86 156
17496.11 155
17497.36 152
17498.61 145
17499.86 152
17501.10 140
17502.35 157
17503.60 151
17504.85 141
17506.10 154
17507.34 151
17508.59 152
17509.84 158
17511.09 164
17512.34 158
17513.59 143
17514.83 140
17516.08 157
17517.33 156
17518.58 146
17519.83 148
17521.08 132
17522.33 160
17523.57 162
17524.82 162
17526.07 157
17527.32 149
17528.57 158
17529.82 151
17531.07 180
17532.32 151
17533.57 130
17534.82 151
17536.06 159
17537.31 140
17538.56 175
17539.81 137
17541.06 168
17542.31 155
17543.56 157
17544.81 150
17546.06 131
17547.31 159
17548.56 133
17549.81 152
17551.06 166
17552.31 146
17553.56 133
17554.81 162
17556.06 146
17557.31 142
17558.56 159
17559.81 174
17561.06 155
17562.31 173
17563.56 141
17564.81 145
17566.06 163
17567.31 151
17568.56 148
17569.81 144
17571.06 148
17572.31 156
17573.56 142
17574.81 143
17576.06 147
17577.31 148
17578.56 149
17579.81 151
17581.06 153
17582.31 183
17583.57 165
17584.82 165
17586.07 137
17587.32 150
17588.57 167
17589.82 156
17591.07 158
17592.32 145
17593.57 139
17594.83 168
17596.08 144
17597.33 157
17598.58 149
17599.83 175
17601.08 165
17602.33 159
17603.59 178
17604.84 157
17606.09 177
17607.34 143
17608.59 165
17609.84 150
17611.10 156
17612.35 141
17613.60 176
17614.85 161
17616.10 171
17617.36 160
17618.61 153
17619.86 154
17621.11 151
17622.36 179
17623.62 174
17624.87 142
17626.12 160
17627.37 166
17628.63 159
17629.88 160
17631.13 150
17632.38 163
17633.64 152
17634.89 179
17636.14 170
17637.39 172
17638.65 156
17639.90 156
17641.15 154
17642.41 147
17643.66 167
17644.91 154
17646.17 155
17647.42 144
17648.67 139
17649.92 149
17651.18 155
17652.43 134
17653.68 135
17654.94 130
17656.19 181
17657.44 153
17658.70 150
17659.95 146
17661.21 165
17662.46 153
17663.71 138
17664.97 158
17666.22 133
17667.47 162
17668.73 175
17669.98 171
17671.24 173
17672.49 158
17673.74 160
17675.00 150
17676.25 125
17677.51 142
17678.76 152
17680.02 156
17681.27 141
17682.52 148
17683.78 165
17685.03 149
17686.29 174
17687.54 158
17688.80 163
17690.05 143
17691.31 149
17692.56 146
17693.82 155
17695.07 142
17696.32 163
17697.58 169
17698.83 160
17700.09 133
17701.34 152
17702.60 154
17703.86 136
17705.11 134
17706.37 120
17707.62 154
17708.88 151
17710.13 149
17711.39 142
17712.64 159
17713.90 158
17715.15 145
17716.41 162
17717.66 144
17718.92 146
17720.18 157
17721.43 142
17722.69 177
17723.94 133
17725.20 139
17726.45 170
17727.71 145
17728.97 133
17730.22 134
17731.48 154
17732.74 154
17733.99 146
17735.25 166
17736.50 154
17737.76 159
17739.02 144
17740.27 160
17741.53 136
17742.79 164
17744.04 145
17745.30 146
17746.56 170
17747.81 142
17749.07 144
17750.33 139
17751.58 141
17752.84 135
17754.10 155
17755.35 151
17756.61 142
17757.87 148
17759.12 165
17760.38 138
17761.64 138
17762.90 158
17764.15 155
17765.41 154
17766.67 140
17767.93 141
17769.18 161
17770.44 154
17771.70 143
17772.96 159
17774.21 137
17775.47 134
17776.73 148
17777.99 156
17779.24 130
17780.50 143
17781.76 139
17783.02 151
17784.28 153
17785.53 147
17786.79 152
17788.05 154
17789.31 148
17790.57 137
17791.82 145
17793.08 139
17794.34 142
17795.60 146
17796.86 153
17798.12 150
17799.37 145
17800.63 170
17801.89 141
17803.15 137
17804.41 131
17805.67 144
17806.93 156
17808.19 127
17809.44 161
17810.70 155
17811.96 148
17813.22 105
17814.48 151
17815.74 153
17817.00 153
17818.26 157
17819.52 139
17820.78 146
17822.04 143
17823.29 164
17824.55 155
17825.81 154
17827.07 145
17828.33 156
17829.59 154
17830.85 141
17832.11 143
17833.37 135
17834.63 146
17835.89 137
17837.15 139
17838.41 153
17839.67 143
17840.93 151
17842.19 145
17843.45 135
17844.71 153
17845.97 136
17847.23 156
17848.49 141
17849.75 145
17851.01 152
17852.27 169
17853.53 150
17854.79 123
17856.05 146
17857.31 138
17858.57 164
17859.84 137
17861.10 146
17862.36 143
17863.62 156
17864.88 133
17866.14 138
17867.40 150
17868.66 145
17869.92 160
17871.18 154
17872.44 147
17873.71 144
17874.97 143
17876.23 148
17877.49 162
17878.75 146
17880.01 155
17881.27 144
17882.53 143
17883.80 153
17885.06 163
17886.32 135
17887.58 134
17888.84 143
17890.10 159
17891.37 147
17892.63 145
17893.89 136
17895.15 153
17896.41 129
17897.67 146
17898.94 135
17900.20 139
17901.46 140
17902.72 147
17903.99 172
17905.25 145
17906.51 138
17907.77 142
17909.03 148
17910.30 136
17911.56 125
17912.82 129
17914.08 139
17915.35 132
17916.61 131
17917.87 147
17919.14 150
17920.40 129
17921.66 145
17922.92 146
17924.19 150
17925.45 159
17926.71 151
17927.98 145
17929.24 134
17930.50 161
17931.76 139
17933.03 171
17934.29 143
17935.55 147
17936.82 147
17938.08 145
17939.34 148
17940.61 142
17941.87 171
17943.14 138
17944.40 138
17945.66 126
17946.93 145
17948.19 140
17949.45 141
17950.72 124
17951.98 150
17953.25 139
17954.51 117
17955.77 142
17957.04 144
17958.30 149
17959.57 134
17960.83 132
17962.09 152
17963.36 128
17964.62 150
17965.89 153
17967.15 125
17968.42 139
17969.68 144
17970.95 140
17972.21 122
17973.47 121
17974.74 140
17976.00 148
17977.27 139
17978.53 131
17979.80 150
17981.06 147
17982.33 137
17983.59 144
17984.86 148
17986.12 140
17987.39 157
17988.65 144
17989.92 137
17991.18 151
17992.45 149
17993.71 146
17994.98 132
17996.25 154
17997.51 148
17998.78 166
18000.04 144
18001.31 150
18002.57 162
18003.84 143
18005.10 129
18006.37 145
18007.64 143
18008.90 149
18010.17 138
18011.43 137
18012.70 138
18013.97 150
18015.23 141
18016.50 153
18017.76 158
18019.03 157
18020.30 145
18021.56 146
18022.83 153
18024.10 122
18025.36 142
18026.63 118
18027.90 146
18029.16 157
18030.43 142
18031.70 143
18032.96 147
18034.23 147
18035.50 131
18036.76 141
18038.03 120
18039.30 151
18040.56 142
18041.83 126
18043.10 141
18044.37 135
18045.63 138
18046.90 158
18048.17 126
18049.43 129
18050.70 161
18051.97 137
18053.24 131
18054.50 135
18055.77 131
18057.04 134
18058.31 163
18059.57 148
18060.84 136
18062.11 141
18063.38 140
18064.65 145
18065.91 133
18067.18 160
18068.45 133
18069.72 152
18070.98 155
18072.25 139
18073.52 132
18074.79 126
18076.06 127
18077.33 151
18078.59 129
18079.86 139
18081.13 138
18082.40 134
18083.67 141
18084.94 134
18086.21 129
18087.47 161
18088.74 151
18090.01 140
18091.28 154
18092.55 143
18093.82 133
18095.09 143
18096.36 146
18097.62 139
18098.89 136
18100.16 136
18101.43 141
18102.70 143
18103.97 130
18105.24 163
18106.51 149
18107.78 129
18109.05 155
18110.32 148
18111.59 172
18112.86 150
18114.13 140
18115.40 160
18116.66 151
18117.93 152
18119.20 141
18120.47 150
18121.74 144
18123.01 162
18124.28 161
18125.55 147
18126.82 128
18128.09 155
18129.36 154
18130.63 124
18131.90 125
18133.17 148
18134.44 159
18135.71 136
18136.99 135
18138.26 142
18139.53 141
18140.80 153
18142.07 132
18143.34 128
18144.61 144
18145.88 123
18147.15 154
18148.42 136
18149.69 138
18150.96 145
18152.23 149
18153.50 155
18154.78 131
18156.05 149
18157.32 140
18158.59 133
18159.86 149
18161.13 141
18162.40 145
18163.67 138
18164.94 150
18166.22 172
18167.49 157
18168.76 144
18170.03 144
18171.30 166
18172.57 144
18173.85 133
18175.12 148
18176.39 141
18177.66 144
18178.93 134
18180.20 163
18181.48 147
18182.75 165
18184.02 139
18185.29 144
18186.56 141
18187.84 123
18189.11 130
18190.38 147
18191.65 141
18192.93 145
18194.20 160
18195.47 151
18196.74 135
18198.02 140
18199.29 145
18200.56 140
18201.83 144
18203.11 126
18204.38 174
18205.65 142
18206.92 136
18208.20 138
18209.47 163
18210.74 151
18212.02 123
18213.29 136
18214.56 128
18215.84 151
18217.11 151
18218.38 134
18219.65 137
18220.93 139
18222.20 130
18223.47 152
18224.75 127
18226.02 157
18227.30 142
18228.57 167
18229.84 124
18231.12 120
18232.39 131
18233.66 161
18234.94 134
18236.21 160
18237.48 153
18238.76 118
18240.03 161
18241.31 133
18242.58 151
18243.86 121
18245.13 150
18246.40 148
18247.68 150
18248.95 134
18250.23 142
18251.50 153
18252.77 144
18254.05 130
18255.32 126
18256.60 132
18257.87 140
18259.15 149
18260.42 134
18261.70 154
18262.97 129
18264.25 157
18265.52 145
18266.80 147
18268.07 144
18269.35 143
18270.62 128
18271.90 136
18273.17 156
18274.45 148
18275.72 175
18277.00 142
18278.27 150
18279.55 139
18280.82 140
18282.10 122
18283.37 138
18284.65 139
18285.93 145
18287.20 130
18288.48 155
18289.75 149
18291.03 145
18292.30 142
18293.58 151
18294.86 167
18296.13 124
18297.41 131
18298.68 147
18299.96 153
18301.24 146
18302.51 149
18303.79 145
18305.06 141
18306.34 131
18307.62 146
18308.89 131
18310.17 135
18311.45 135
18312.72 146
18314.00 147
18315.28 126
18316.55 148
18317.83 147
18319.11 149
18320.38 122
18321.66 142
18322.94 143
18324.21 156
18325.49 121
18326.77 147
18328.04 144
18329.32 147
18330.60 148
18331.88 149
18333.15 146
18334.43 122
18335.71 140
18336.98 132
18338.26 141
18339.54 131
18340.82 148
18342.09 133
18343.37 135
18344.65 118
18345.93 130
18347.20 137
18348.48 124
18349.76 132
18351.04 135
18352.32 145
18353.59 143
18354.87 152
18356.15 148
18357.43 138
18358.71 110
18359.98 139
18361.26 137
18362.54 125
18363.82 121
18365.10 131
18366.38 144
18367.65 133
18368.93 147
18370.21 123
18371.49 137
18372.77 132
18374.05 132
18375.33 147
18376.60 154
18377.88 123
18379.16 152
18380.44 125
18381.72 140
18383.00 149
18384.28 145
18385.56 144
18386.84 137
18388.11 123
18389.39 123
18390.67 137
18391.95 130
18393.23 143
18394.51 158
18395.79 144
18397.07 120
18398.35 143
18399.63 130
18400.91 146
18402.19 126
18403.47 149
18404.75 139
18406.03 128
18407.31 126
18408.59 133
18409.87 130
18411.15 124
18412.43 142
18413.71 141
18414.99 137
18416.27 120
18417.55 146
18418.83 148
18420.11 142
18421.39 112
18422.67 139
18423.95 131
18425.23 129
18426.51 131
18427.79 132
18429.07 144
18430.35 136
18431.63 147
18432.91 160
18434.19 138
18435.47 116
18436.75 133
18438.04 147
18439.32 128
18440.60 128
18441.88 159
18443.16 134
18444.44 135
18445.72 108
18447.00 154
18448.28 140
18449.57 119
18450.85 135
18452.13 137
18453.41 138
18454.69 137
18455.97 155
18457.25 120
18458.54 139
18459.82 133
18461.10 157
18462.38 122
18463.66 137
18464.94 139
18466.23 153
18467.51 132
18468.79 115
18470.07 155
18471.35 123
18472.64 122
18473.92 133
18475.20 148
18476.48 123
18477.76 119
18479.05 133
18480.33 164
18481.61 154
18482.89 120
18484.18 132
18485.46 144
18486.74 153
18488.02 123
18489.31 147
18490.59 145
18491.87 144
18493.15 127
18494.44 147
18495.72 132
18497.00 133
18498.29 121
18499.57 134
18500.85 131
18502.13 123
18503.42 139
18504.70 139
18505.98 148
18507.27 130
18508.55 142
18509.83 137
18511.12 146
18512.40 136
18513.68 153
18514.97 129
18516.25 138
18517.54 123
18518.82 154
18520.10 165
18521.39 134
18522.67 125
18523.95 140
18525.24 150
18526.52 137
18527.81 152
18529.09 153
18530.37 138
18531.66 142
18532.94 140
18534.23 132
18535.51 146
18536.79 136
18538.08 145
18539.36 132
18540.65 150
18541.93 139
18543.22 154
18544.50 127
18545.79 144
18547.07 153
18548.36 144
18549.64 135
18550.92 148
18552.21 159
18553.49 129
18554.78 123
18556.06 129
18557.35 147
18558.63 129
18559.92 137
18561.20 134
18562.49 127
18563.77 146
18565.06 142
18566.35 153
18567.63 144
18568.92 126
18570.20 136
18571.49 146
18572.77 139
18574.06 150
18575.34 140
18576.63 155
18577.92 142
18579.20 145
18580.49 138
18581.77 148
18583.06 151
18584.34 126
18585.63 122
18586.92 150
18588.20 134
18589.49 138
18590.77 158
18592.06 136
18593.35 139
18594.63 153
18595.92 133
18597.21 141
18598.49 142
18599.78 148
18601.07 143
18602.35 132
18603.64 150
18604.93 152
18606.21 153
18607.50 129
18608.79 140
18610.07 136
18611.36 135
18612.65 135
18613.93 136
18615.22 151
18616.51 133
18617.79 135
18619.08 161
18620.37 156
18621.66 138
18622.94 156
18624.23 146
18625.52 140
18626.80 118
18628.09 139
18629.38 132
18630.67 136
18631.95 164
18633.24 147
18634.53 134
18635.82 146
18637.11 130
18638.39 146
18639.68 133
18640.97 139
18642.26 148
18643.54 147
18644.83 127
18646.12 132
18647.41 137
18648.70 140
18649.99 132
18651.27 137
18652.56 142
18653.85 128
18655.14 135
18656.43 137
18657.72 140
18659.00 146
18660.29 145
18661.58 145
18662.87 136
18664.16 125
18665.45 128
18666.74 139
18668.02 144
18669.31 142
18670.60 135
18671.89 129
18673.18 144
18674.47 128
18675.76 110
18677.05 123
18678.34 136
18679.63 146
18680.92 127
18682.20 123
18683.49 118
18684.78 130
18686.07 150
18687.36 145
18688.65 109
18689.94 118
18691.23 126
18692.52 158
18693.81 134
18695.10 150
18696.39 150
18697.68 146
18698.97 134
18700.26 131
18701.55 150
18702.84 136
18704.13 136
18705.42 138
18706.71 140
18708.00 131
18709.29 120
18710.58 141
18711.87 133
18713.16 137
18714.45 121
18715.74 145
18717.03 138
18718.32 132
18719.61 129
18720.90 138
18722.20 124
18723.49 148
18724.78 140
18726.07 129
18727.36 118
18728.65 157
18729.94 144
18731.23 140
18732.52 131
18733.81 126
18735.10 131
18736.40 135
18737.69 122
18738.98 132
18740.27 144
18741.56 146
18742.85 141
18744.14 148
18745.43 143
18746.73 129
18748.02 130
18749.31 134
18750.60 133
18751.89 125
18753.18 133
18754.48 153
18755.77 139
18757.06 149
18758.35 131
18759.64 156
18760.94 135
18762.23 161
18763.52 138
18764.81 152
18766.10 140
18767.40 167
18768.69 152
18769.98 143
18771.27 139
18772.57 148
18773.86 134
18775.15 146
18776.44 145
18777.74 139
18779.03 130
18780.32 130
18781.61 142
18782.91 135
18784.20 136
18785.49 135
18786.79 144
18788.08 125
18789.37 132
18790.66 150
18791.96 126
18793.25 113
18794.54 105
18795.84 113
18797.13 136
18798.42 125
18799.72 138
18801.01 134
18802.30 116
18803.60 137
18804.89 124
18806.18 139
18807.48 139
18808.77 148
18810.07 138
18811.36 136
18812.65 139
18813.95 144
18815.24 145
18816.53 143
18817.83 132
18819.12 134
18820.42 148
18821.71 153
18823.00 158
18824.30 141
18825.59 143
18826.89 139
18828.18 152
18829.48 142
18830.77 119
18832.07 112
18833.36 146
18834.65 139
18835.95 145
18837.24 125
18838.54 121
18839.83 137
18841.13 131
18842.42 130
18843.72 142
18845.01 133
18846.31 136
18847.60 140
18848.90 134
18850.19 130
18851.49 130
18852.78 133
18854.08 130
18855.37 135
18856.67 133
18857.96 131
18859.26 140
18860.55 146
18861.85 151
18863.15 133
18864.44 127
18865.74 125
18867.03 143
18868.33 133
18869.62 138
18870.92 123
18872.22 145
18873.51 142
18874.81 136
18876.10 117
18877.40 131
18878.70 146
18879.99 129
18881.29 132
18882.58 124
18883.88 151
18885.18 114
18886.47 147
18887.77 135
18889.07 143
18890.36 131
18891.66 117
18892.95 137
18894.25 142
18895.55 138
18896.84 138
18898.14 153
18899.44 134
18900.73 140
18902.03 125
18903.33 141
18904.63 152
18905.92 139
18907.22 126
18908.52 112
18909.81 124
18911.11 135
18912.41 140
18913.71 137
18915.00 135
18916.30 125
18917.60 134
18918.89 121
18920.19 133
18921.49 125
18922.79 137
18924.09 126
18925.38 153
18926.68 139
18927.98 141
18929.28 133
18930.57 144
18931.87 127
18933.17 123
18934.47 135
18935.77 149
18937.06 133
18938.36 130
18939.66 125
18940.96 130
18942.26 137
18943.55 142
18944.85 128
18946.15 129
18947.45 137
18948.75 129
18950.05 136
18951.35 123
18952.64 126
18953.94 119
18955.24 137
18956.54 126
18957.84 132
18959.14 146
18960.44 139
18961.74 115
18963.03 116
18964.33 127
18965.63 126
18966.93 114
18968.23 121
18969.53 130
18970.83 128
18972.13 143
18973.43 128
18974.73 142
18976.03 130
18977.33 125
18978.62 125
18979.92 125
18981.22 119
18982.52 120
18983.82 135
18985.12 134
18986.42 120
18987.72 148
18989.02 139
18990.32 118
18991.62 151
18992.92 129
18994.22 150
18995.52 128
18996.82 145
18998.12 117
18999.42 129
19000.72 128
19002.02 120
19003.32 158
19004.62 138
19005.92 116
19007.22 119
19008.53 130
19009.83 131
19011.13 144
19012.43 137
19013.73 158
19015.03 133
19016.33 110
19017.63 133
19018.93 116
19020.23 140
19021.53 137
19022.83 147
19024.13 136
19025.44 119
19026.74 115
19028.04 149
19029.34 150
19030.64 127
19031.94 142
19033.24 120
19034.54 110
19035.85 123
19037.15 116
19038.45 131
19039.75 130
19041.05 126
19042.35 157
19043.66 140
19044.96 117
19046.26 135
19047.56 118
19048.86 130
19050.16 155
19051.47 158
19052.77 132
19054.07 130
19055.37 143
19056.67 134
19057.98 128
19059.28 127
19060.58 149
19061.88 143
19063.19 130
19064.49 131
19065.79 108
19067.09 144
19068.40 131
19069.70 140
19071.00 124
19072.30 129
19073.61 137
19074.91 135
19076.21 116
19077.52 134
19078.82 124
19080.12 140
19081.42 143
19082.73 145
19084.03 141
19085.33 146
19086.64 125
19087.94 121
19089.24 148
19090.55 130
19091.85 119
19093.15 116
19094.46 108
19095.76 137
19097.06 132
19098.37 127
19099.67 133
19100.97 119
19102.28 125
19103.58 124
19104.89 148
19106.19 132
19107.49 137
19108.80 132
19110.10 138
19111.40 120
19112.71 137
19114.01 127
19115.32 127
19116.62 128
19117.93 142
19119.23 138
19120.53 130
19121.84 138
19123.14 117
19124.45 113
19125.75 123
19127.06 126
19128.36 130
19129.67 126
19130.97 130
19132.28 138
19133.58 118
19134.88 137
19136.19 142
19137.49 136
19138.80 117
19140.10 122
19141.41 119
19142.71 131
19144.02 127
19145.32 139
19146.63 116
19147.94 133
19149.24 139
19150.55 119
19151.85 135
19153.16 129
19154.46 118
19155.77 142
19157.07 136
19158.38 133
19159.68 144
19160.99 117
19162.30 114
19163.60 137
19164.91 121
19166.21 120
19167.52 127
19168.83 139
19170.13 147
19171.44 134
19172.74 105
19174.05 140
19175.36 125
19176.66 113
19177.97 139
19179.27 127
19180.58 134
19181.89 117
19183.19 132
19184.50 138
19185.81 125
19187.11 135
19188.42 133
19189.73 135
19191.03 128
19192.34 118
19193.65 113
19194.95 121
19196.26 128
19197.57 125
19198.87 125
19200.18 119
19201.49 137
19202.80 135
19204.10 112
19205.41 130
19206.72 133
19208.03 122
19209.33 111
19210.64 126
19211.95 117
19213.25 122
19214.56 132
19215.87 146
19217.18 150
19218.49 134
19219.79 137
19221.10 138
19222.41 137
19223.72 118
19225.02 146
19226.33 130
19227.64 127
19228.95 116
19230.26 142
19231.56 130
19232.87 122
19234.18 124
19235.49 117
19236.80 123
19238.11 122
19239.41 125
19240.72 124
19242.03 117
19243.34 119
19244.65 132
19245.96 115
19247.26 135
19248.57 135
19249.88 136
19251.19 128
19252.50 128
19253.81 129
19255.12 135
19256.43 133
19257.74 136
19259.04 139
19260.35 123
19261.66 129
19262.97 104
19264.28 125
19265.59 135
19266.90 118
19268.21 119
19269.52 130
19270.83 135
19272.14 127
19273.45 122
19274.76 124
19276.07 133
19277.38 106
19278.69 133
19279.99 127
19281.30 122
19282.61 125
19283.92 129
19285.23 133
19286.54 145
19287.85 121
19289.16 117
19290.47 118
19291.78 139
19293.09 139
19294.40 115
19295.72 117
19297.03 121
19298.34 142
19299.65 130
19300.96 120
19302.27 119
19303.58 139
19304.89 123
19306.20 144
19307.51 132
19308.82 134
19310.13 133
19311.44 134
19312.75 138
19314.06 119
19315.37 117
19316.69 134
19318.00 139
19319.31 127
19320.62 150
19321.93 122
19323.24 147
19324.55 135
19325.86 119
19327.18 122
19328.49 134
19329.80 145
19331.11 130
19332.42 131
19333.73 128
19335.04 113
19336.36 106
19337.67 136
19338.98 124
19340.29 109
19341.60 122
19342.91 134
19344.23 127
19345.54 127
19346.85 131
19348.16 131
19349.47 127
19350.79 134
19352.10 144
19353.41 139
19354.72 141
19356.04 122
19357.35 148
19358.66 134
19359.97 137
19361.29 141
19362.60 111
19363.91 133
19365.22 121
19366.54 140
19367.85 128
19369.16 114
19370.47 124
19371.79 128
19373.10 134
19374.41 151
19375.73 120
19377.04 120
19378.35 147
19379.67 123
19380.98 133
19382.29 116
19383.60 120
19384.92 134
19386.23 126
19387.54 137
19388.86 115
19390.17 145
19391.49 129
19392.80 131
19394.11 108
19395.43 127
19396.74 140
19398.05 112
19399.37 125
19400.68 127
19402.00 126
19403.31 134
19404.62 129
19405.94 122
19407.25 139
19408.57 112
19409.88 119
19411.19 119
19412.51 108
19413.82 111
19415.14 144
19416.45 122
19417.77 109
19419.08 119
19420.39 121
19421.71 118
19423.02 114
19424.34 125
19425.65 124
19426.97 140
19428.28 123
19429.60 133
19430.91 128
19432.23 116
19433.54 140
19434.86 133
19436.17 135
19437.49 139
19438.80 125
19440.12 148
19441.43 120
19442.75 114
19444.06 137
19445.38 128
19446.69 114
19448.01 113
19449.32 128
19450.64 131
19451.96 125
19453.27 119
19454.59 114
19455.90 122
19457.22 134
19458.53 108
19459.85 103
19461.17 133
19462.48 145
19463.80 142
19465.11 133
19466.43 139
19467.75 119
19469.06 144
19470.38 124
19471.69 152
19473.01 122
19474.33 143
19475.64 143
19476.96 116
19478.28 121
19479.59 130
19480.91 130
19482.23 120
19483.54 123
19484.86 114
19486.18 110
19487.49 148
19488.81 138
19490.13 123
19491.44 122
19492.76 133
19494.08 139
19495.39 120
19496.71 130
19498.03 134
19499.35 114
19500.66 108
19501.98 141
19503.30 112
19504.61 123
19505.93 123
19507.25 114
19508.57 109
19509.88 127
19511.20 126
19512.52 127
19513.84 134
19515.15 112
19516.47 121
19517.79 118
19519.11 115
19520.43 125
19521.74 114
19523.06 130
19524.38 116
19525.70 113
19527.02 117
19528.33 118
19529.65 135
19530.97 120
19532.29 104
19533.61 134
19534.93 131
19536.24 118
19537.56 110
19538.88 126
19540.20 136
19541.52 139
19542.84 107
19544.16 126
19545.47 125
19546.79 143
19548.11 146
19549.43 143
19550.75 126
19552.07 120
19553.39 146
19554.71 130
19556.03 113
19557.34 114
19558.66 138
19559.98 119
19561.30 118
19562.62 109
19563.94 124
19565.26 134
19566.58 109
19567.90 138
19569.22 125
19570.54 134
19571.86 129
19573.18 141
19574.50 132
19575.82 126
19577.14 118
19578.46 137
19579.78 129
19581.10 129
19582.42 120
19583.74 133
19585.06 130
19586.38 118
19587.70 125
19589.02 123
19590.34 125
19591.66 120
19592.98 141
19594.30 123
19595.62 130
19596.94 130
19598.26 134
19599.58 122
19600.90 132
19602.22 107
19603.54 123
19604.86 125
19606.18 126
19607.50 151
19608.82 116
19610.15 117
19611.47 131
19612.79 133
19614.11 144
19615.43 134
19616.75 123
19618.07 145
19619.39 125
19620.71 132
19622.04 114
19623.36 136
19624.68 129
19626.00 122
19627.32 122
19628.64 125
19629.96 138
19631.29 125
19632.61 125
19633.93 112
19635.25 123
19636.57 134
19637.89 128
19639.22 124
19640.54 132
19641.86 144
19643.18 136
19644.50 134
19645.83 126
19647.15 136
19648.47 116
19649.79 120
19651.12 119
19652.44 137
19653.76 129
19655.08 119
19656.40 130
19657.73 127
19659.05 120
19660.37 117
19661.70 136
19663.02 125
19664.34 122
19665.66 127
19666.99 133
19668.31 127
19669.63 147
19670.95 132
19672.28 127
19673.60 129
19674.92 126
19676.25 122
19677.57 129
19678.89 132
19680.22 131
19681.54 136
19682.86 145
19684.19 130
19685.51 142
19686.83 134
19688.16 128
19689.48 128
19690.80 120
19692.13 131
19693.45 130
19694.78 139
19696.10 125
19697.42 128
19698.75 141
19700.07 119
19701.39 125
19702.72 132
19704.04 123
19705.37 123
19706.69 133
19708.02 128
19709.34 129
19710.66 127
19711.99 126
19713.31 127
19714.64 129
19715.96 119
19717.29 127
19718.61 118
19719.93 105
19721.26 117
19722.58 120
19723.91 140
19725.23 116
19726.56 140
19727.88 130
19729.21 126
19730.53 115
19731.86 140
19733.18 146
19734.51 135
19735.83 124
19737.16 109
19738.48 124
19739.81 125
19741.13 133
19742.46 141
19743.78 141
19745.11 136
19746.44 125
19747.76 113
19749.09 125
19750.41 122
19751.74 141
19753.06 128
19754.39 139
19755.72 129
19757.04 132
19758.37 108
19759.69 135
19761.02 139
19762.34 119
19763.67 125
19765.00 122
19766.32 132
19767.65 124
19768.98 128
19770.30 124
19771.63 135
19772.95 125
19774.28 118
19775.61 130
19776.93 137
19778.26 139
19779.59 126
19780.91 132
19782.24 120
19783.57 125
19784.89 96
19786.22 137
19787.55 141
19788.87 134
19790.20 112
19791.53 118
19792.86 128
19794.18 139
19795.51 116
19796.84 131
19798.16 127
19799.49 126
19800.82 124
19802.15 112
19803.47 119
19804.80 109
19806.13 116
19807.46 120
19808.78 123
19810.11 114
19811.44 125
19812.77 127
19814.09 130
19815.42 139
19816.75 143
19818.08 129
19819.41 132
19820.73 106
19822.06 116
19823.39 137
19824.72 125
19826.05 134
19827.37 129
19828.70 126
19830.03 113
19831.36 138
19832.69 115
19834.02 124
19835.34 122
19836.67 131
19838.00 129
19839.33 124
19840.66 132
19841.99 117
19843.32 125
19844.64 105
19845.97 123
19847.30 123
19848.63 125
19849.96 131
19851.29 139
19852.62 117
19853.95 113
19855.28 120
19856.60 109
19857.93 116
19859.26 121
19860.59 124
19861.92 116
19863.25 130
19864.58 133
19865.91 124
19867.24 134
19868.57 137
19869.90 111
19871.23 112
19872.56 125
19873.89 120
19875.22 118
19876.55 128
19877.88 120
19879.21 116
19880.54 123
19881.87 107
19883.20 133
19884.53 109
19885.86 111
19887.19 116
19888.52 123
19889.85 124
19891.18 126
19892.51 122
19893.84 112
19895.17 122
19896.50 137
19897.83 100
19899.16 108
19900.49 130
19901.82 128
19903.15 125
19904.48 116
19905.81 134
19907.15 125
19908.48 128
19909.81 112
19911.14 116
19912.47 115
19913.80 116
19915.13 100
19916.46 102
19917.79 108
19919.13 128
19920.46 118
19921.79 103
19923.12 99
19924.45 115
19925.78 141
19927.11 120
19928.45 118
19929.78 111
19931.11 135
19932.44 115
19933.77 117
19935.10 116
19936.44 136
19937.77 122
19939.10 124
19940.43 126
19941.76 112
19943.10 115
19944.43 136
19945.76 121
19947.09 107
19948.42 122
19949.76 130
19951.09 134
19952.42 118
19953.75 114
19955.09 128
19956.42 136
19957.75 105
19959.08 119
19960.42 132
19961.75 122
19963.08 122
19964.41 116
19965.75 126
19967.08 119
19968.41 121
19969.75 122
19971.08 116
19972.41 111
19973.74 135
19975.08 127
19976.41 124
19977.74 120
19979.08 121
19980.41 114
19981.74 120
19983.08 129
19984.41 108
19985.74 115
19987.08 130
19988.41 131
19989.75 117
19991.08 123
19992.41 117
19993.75 123
19995.08 112
19996.41 127
19997.75 99
19999.08 123
20000.42 123
20001.75 113
20003.08 118
20004.42 112
20005.75 123
20007.09 120
20008.42 127
20009.75 104
20011.09 120
20012.42 122
20013.76 113
20015.09 118
20016.43 123
20017.76 121
20019.10 109
20020.43 124
20021.76 114
20023.10 134
20024.43 130
20025.77 158
20027.10 129
20028.44 132
20029.77 110
20031.11 124
20032.44 130
20033.78 129
20035.11 128
20036.45 133
20037.78 119
20039.12 137
20040.46 139
20041.79 136
20043.13 126
20044.46 140
20045.80 141
20047.13 126
20048.47 119
20049.80 123
20051.14 123
20052.47 120
20053.81 123
20055.15 111
20056.48 123
20057.82 119
20059.15 139
20060.49 126
20061.83 107
20063.16 135
20064.50 115
20065.83 133
20067.17 124
20068.51 117
20069.84 113
20071.18 129
20072.52 127
20073.85 132
20075.19 116
20076.52 128
20077.86 116
20079.20 117
20080.53 130
20081.87 130
20083.21 122
20084.54 151
20085.88 115
20087.22 129
20088.56 111
20089.89 136
20091.23 125
20092.57 133
20093.90 128
20095.24 133
20096.58 122
20097.91 120
20099.25 114
20100.59 131
20101.93 127
20103.26 141
20104.60 143
20105.94 112
20107.28 124
20108.61 148
20109.95 132
20111.29 127
20112.63 124
20113.96 121
20115.30 118
20116.64 123
20117.98 121
20119.32 142
20120.65 124
20121.99 115
20123.33 128
20124.67 101
20126.01 101
