# Supplementary material for: MALDI-TOF MS typing enables the classification of brewing yeasts of the genus Saccharomyces to major beer styles
Source: PLoS One. 2017 Aug 9;12(8):e0181694. doi: 10.1371/journal.pone.0181694 (PMC5549903; doi:10.1371/journal.pone.0181694)
Supplement: S13 File — The directory includes 90 raw files and was zipped to “.zip”; the folder has three strains with 30 spectra per strain; S1 Text explains the raw files with an example and Table 1 represents the yeast strains used within the experiment. (ZIP) [file pone.0181694.s016.zip › 37-39/30628-70487-Dias-Dias-Dias-YPG-18h-E-E_2016-10-04_3_0_C1_1.dat]

1998.43 1078
1998.85 1096
1999.27 1040
1999.69 989
2000.11 1015
2000.54 1064
2000.96 1059
2001.38 1020
2001.80 1002
2002.23 1001
2002.65 1018
2003.07 1102
2003.49 1060
2003.92 1101
2004.34 1194
2004.76 1171
2005.18 1162
2005.61 1200
2006.03 1164
2006.45 1253
2006.87 1088
2007.30 1183
2007.72 1147
2008.14 1106
2008.57 1126
2008.99 1053
2009.41 1033
2009.84 984
2010.26 982
2010.68 951
2011.11 1006
2011.53 952
2011.95 956
2012.38 986
2012.80 1006
2013.22 995
2013.65 964
2014.07 1040
2014.49 965
2014.92 1038
2015.34 1122
2015.77 1153
2016.19 1159
2016.61 1100
2017.04 1149
2017.46 1173
2017.89 1186
2018.31 1236
2018.73 1338
2019.16 1228
2019.58 1223
2020.01 1193
2020.43 1174
2020.85 1089
2021.28 1146
2021.70 1117
2022.13 1090
2022.55 992
2022.98 1008
2023.40 1084
2023.83 1094
2024.25 1086
2024.68 1117
2025.10 1066
2025.53 1052
2025.95 1052
2026.38 1113
2026.80 1116
2027.23 1201
2027.65 1114
2028.08 1134
2028.50 1126
2028.93 1092
2029.35 1117
2029.78 1132
2030.20 1103
2030.63 1201
2031.05 1130
2031.48 1063
2031.90 1026
2032.33 1148
2032.75 1141
2033.18 1063
2033.61 1054
2034.03 1099
2034.46 1077
2034.88 1094
2035.31 1170
2035.74 1146
2036.16 1122
2036.59 1128
2037.01 1141
2037.44 1153
2037.87 1206
2038.29 1130
2038.72 1108
2039.14 1123
2039.57 1122
2040.00 1131
2040.42 1058
2040.85 1042
2041.28 1061
2041.70 1019
2042.13 1060
2042.56 1096
2042.98 1016
2043.41 1059
2043.84 1084
2044.26 1017
2044.69 1016
2045.12 1047
2045.54 1012
2045.97 1068
2046.40 1003
2046.82 1042
2047.25 1066
2047.68 1046
2048.11 996
2048.53 1066
2048.96 1043
2049.39 975
2049.82 1040
2050.24 1010
2050.67 1019
2051.10 973
2051.53 1105
2051.95 1012
2052.38 1034
2052.81 977
2053.24 982
2053.66 1065
2054.09 994
2054.52 1013
2054.95 974
2055.38 987
2055.80 1010
2056.23 1046
2056.66 1009
2057.09 963
2057.52 1011
2057.94 1002
2058.37 1027
2058.80 1027
2059.23 961
2059.66 971
2060.09 914
2060.51 895
2060.94 1008
2061.37 1021
2061.80 1044
2062.23 1086
2062.66 1061
2063.09 1196
2063.52 1153
2063.94 1105
2064.37 1134
2064.80 1112
2065.23 1157
2065.66 1074
2066.09 1102
2066.52 1077
2066.95 1080
2067.38 1075
2067.81 988
2068.24 1017
2068.66 1001
2069.09 1054
2069.52 1047
2069.95 951
2070.38 1038
2070.81 1018
2071.24 1059
2071.67 1154
2072.10 1189
2072.53 1284
2072.96 1238
2073.39 1142
2073.82 1218
2074.25 1183
2074.68 1313
2075.11 1341
2075.54 1242
2075.97 1281
2076.40 1212
2076.83 1285
2077.26 1311
2077.69 1279
2078.12 1215
2078.55 1185
2078.98 1228
2079.41 1193
2079.84 1186
2080.27 1168
2080.70 1164
2081.14 1076
2081.57 1099
2082.00 1064
2082.43 1085
2082.86 1171
2083.29 1068
2083.72 1019
2084.15 1042
2084.58 1069
2085.01 1060
2085.44 1091
2085.88 993
2086.31 970
2086.74 1022
2087.17 1015
2087.60 1062
2088.03 981
2088.46 1006
2088.89 1049
2089.33 1034
2089.76 1040
2090.19 1071
2090.62 1080
2091.05 1151
2091.48 1168
2091.92 1113
2092.35 1153
2092.78 1210
2093.21 1213
2093.64 1112
2094.07 1132
2094.51 1183
2094.94 1102
2095.37 1094
2095.80 1070
2096.24 1006
2096.67 984
2097.10 988
2097.53 1005
2097.96 982
2098.40 946
2098.83 929
2099.26 915
2099.69 936
2100.13 1019
2100.56 1037
2100.99 997
2101.43 1044
2101.86 1030
2102.29 1013
2102.72 1000
2103.16 1004
2103.59 1018
2104.02 1022
2104.46 995
2104.89 927
2105.32 1001
2105.76 1062
2106.19 1055
2106.62 1024
2107.05 1008
2107.49 990
2107.92 1000
2108.36 1031
2108.79 1034
2109.22 1021
2109.66 1000
2110.09 931
2110.52 1010
2110.96 1017
2111.39 1036
2111.82 1023
2112.26 949
2112.69 935
2113.13 1013
2113.56 1021
2113.99 1019
2114.43 980
2114.86 965
2115.30 1034
2115.73 930
2116.16 935
2116.60 972
2117.03 894
2117.47 959
2117.90 997
2118.34 992
2118.77 1040
2119.21 1023
2119.64 1078
2120.07 1021
2120.51 1098
2120.94 1049
2121.38 1099
2121.81 1119
2122.25 1070
2122.68 1129
2123.12 1046
2123.55 1034
2123.99 1029
2124.42 945
2124.86 981
2125.29 959
2125.73 869
2126.16 928
2126.60 1024
2127.04 1073
2127.47 1051
2127.91 997
2128.34 1057
2128.78 1015
2129.21 1050
2129.65 1032
2130.08 1031
2130.52 1071
2130.96 1088
2131.39 1030
2131.83 1052
2132.26 1091
2132.70 1161
2133.14 1134
2133.57 1229
2134.01 1248
2134.44 1207
2134.88 1203
2135.32 1266
2135.75 1249
2136.19 1237
2136.62 1260
2137.06 1165
2137.50 1166
2137.93 1167
2138.37 1116
2138.81 1101
2139.24 1042
2139.68 1009
2140.12 1040
2140.55 1009
2140.99 964
2141.43 1035
2141.86 973
2142.30 974
2142.74 1010
2143.18 930
2143.61 982
2144.05 967
2144.49 1005
2144.92 1038
2145.36 1050
2145.80 1072
2146.24 1134
2146.67 1178
2147.11 1148
2147.55 1225
2147.99 1193
2148.42 1211
2148.86 1186
2149.30 1254
2149.74 1270
2150.17 1282
2150.61 1234
2151.05 1181
2151.49 1076
2151.92 1050
2152.36 1074
2152.80 1031
2153.24 1047
2153.68 1033
2154.11 1048
2154.55 1049
2154.99 1062
2155.43 1067
2155.87 1154
2156.31 1197
2156.74 1179
2157.18 1072
2157.62 1089
2158.06 982
2158.50 996
2158.94 1007
2159.38 1040
2159.81 1080
2160.25 1084
2160.69 1135
2161.13 1092
2161.57 1087
2162.01 1017
2162.45 1140
2162.89 1072
2163.33 1026
2163.76 966
2164.20 994
2164.64 1054
2165.08 1021
2165.52 1065
2165.96 1094
2166.40 1124
2166.84 1112
2167.28 1077
2167.72 1123
2168.16 1178
2168.60 1145
2169.04 1188
2169.48 1217
2169.92 1229
2170.36 1213
2170.80 1223
2171.24 1207
2171.68 1178
2172.12 1215
2172.56 1197
2173.00 1175
2173.44 1284
2173.88 1317
2174.32 1288
2174.76 1325
2175.20 1316
2175.64 1291
2176.08 1238
2176.52 1324
2176.96 1280
2177.40 1219
2177.84 1221
2178.28 1171
2178.72 1267
2179.16 1190
2179.60 1168
2180.04 1172
2180.48 1182
2180.92 1111
2181.37 1105
2181.81 1106
2182.25 1101
2182.69 1055
2183.13 1115
2183.57 1043
2184.01 1048
2184.45 1086
2184.89 1189
2185.34 1200
2185.78 1141
2186.22 1139
2186.66 1244
2187.10 1265
2187.54 1269
2187.98 1183
2188.43 1204
2188.87 1184
2189.31 1236
2189.75 1217
2190.19 1161
2190.63 1101
2191.08 1103
2191.52 1174
2191.96 1195
2192.40 1281
2192.84 1257
2193.29 1164
2193.73 1151
2194.17 1171
2194.61 1247
2195.05 1171
2195.50 1153
2195.94 1120
2196.38 1138
2196.82 1093
2197.27 1167
2197.71 1208
2198.15 1152
2198.59 1164
2199.04 1206
2199.48 1197
2199.92 1226
2200.37 1240
2200.81 1170
2201.25 1197
2201.69 1239
2202.14 1250
2202.58 1313
2203.02 1323
2203.47 1286
2203.91 1305
2204.35 1229
2204.80 1257
2205.24 1221
2205.68 1238
2206.13 1258
2206.57 1185
2207.01 1210
2207.46 1236
2207.90 1283
2208.34 1201
2208.79 1186
2209.23 1195
2209.67 1221
2210.12 1182
2210.56 1177
2211.01 1170
2211.45 1157
2211.89 1158
2212.34 1161
2212.78 1109
2213.23 1099
2213.67 1119
2214.11 1111
2214.56 1081
2215.00 1068
2215.45 1074
2215.89 1059
2216.34 1129
2216.78 1125
2217.22 1170
2217.67 1077
2218.11 1149
2218.56 1131
2219.00 1140
2219.45 1122
2219.89 1190
2220.34 1304
2220.78 1238
2221.23 1239
2221.67 1250
2222.12 1320
2222.56 1303
2223.01 1352
2223.45 1327
2223.90 1335
2224.34 1391
2224.79 1327
2225.23 1247
2225.68 1269
2226.12 1250
2226.57 1182
2227.01 1201
2227.46 1219
2227.91 1270
2228.35 1273
2228.80 1339
2229.24 1404
2229.69 1516
2230.13 1557
2230.58 1579
2231.03 1602
2231.47 1713
2231.92 1637
2232.36 1705
2232.81 1679
2233.26 1656
2233.70 1697
2234.15 1631
2234.59 1468
2235.04 1569
2235.49 1656
2235.93 1632
2236.38 1565
2236.83 1623
2237.27 1559
2237.72 1459
2238.17 1455
2238.61 1410
2239.06 1355
2239.51 1213
2239.95 1202
2240.40 1168
2240.85 1164
2241.29 1110
2241.74 1084
2242.19 1086
2242.63 1082
2243.08 993
2243.53 1091
2243.98 1052
2244.42 1038
2244.87 1090
2245.32 1073
2245.76 1047
2246.21 1044
2246.66 1027
2247.11 1040
2247.55 1057
2248.00 1050
2248.45 1083
2248.90 1107
2249.35 1053
2249.79 1142
2250.24 1074
2250.69 1115
2251.14 1045
2251.58 1089
2252.03 1046
2252.48 1004
2252.93 997
2253.38 981
2253.82 990
2254.27 1020
2254.72 947
2255.17 964
2255.62 996
2256.07 999
2256.51 977
2256.96 947
2257.41 1015
2257.86 1041
2258.31 1020
2258.76 1076
2259.21 1108
2259.65 1130
2260.10 1101
2260.55 1165
2261.00 1151
2261.45 1196
2261.90 1222
2262.35 1181
2262.80 1239
2263.25 1247
2263.69 1188
2264.14 1179
2264.59 1132
2265.04 1183
2265.49 1227
2265.94 1266
2266.39 1244
2266.84 1324
2267.29 1291
2267.74 1309
2268.19 1327
2268.64 1331
2269.09 1338
2269.54 1285
2269.99 1288
2270.44 1253
2270.89 1221
2271.34 1212
2271.79 1160
2272.24 1088
2272.69 1116
2273.14 1192
2273.59 1102
2274.04 1019
2274.49 1072
2274.94 1148
2275.39 1075
2275.84 1077
2276.29 1126
2276.74 1138
2277.19 1278
2277.64 1232
2278.09 1258
2278.54 1227
2278.99 1208
2279.44 1258
2279.89 1300
2280.34 1267
2280.79 1225
2281.25 1227
2281.70 1186
2282.15 1173
2282.60 1210
2283.05 1144
2283.50 1116
2283.95 1117
2284.40 1181
2284.85 1108
2285.31 1199
2285.76 1263
2286.21 1268
2286.66 1330
2287.11 1382
2287.56 1407
2288.01 1646
2288.47 1664
2288.92 1623
2289.37 1670
2289.82 1750
2290.27 1788
2290.72 1933
2291.18 1841
2291.63 1804
2292.08 1856
2292.53 1846
2292.98 1765
2293.44 1848
2293.89 1720
2294.34 1668
2294.79 1615
2295.24 1586
2295.70 1419
2296.15 1356
2296.60 1403
2297.05 1354
2297.51 1251
2297.96 1194
2298.41 1204
2298.86 1134
2299.32 1074
2299.77 1094
2300.22 1075
2300.67 1097
2301.13 1080
2301.58 1120
2302.03 1094
2302.49 1165
2302.94 1191
2303.39 1168
2303.85 1152
2304.30 1137
2304.75 1221
2305.20 1284
2305.66 1311
2306.11 1358
2306.56 1418
2307.02 1506
2307.47 1580
2307.93 1573
2308.38 1548
2308.83 1558
2309.29 1572
2309.74 1521
2310.19 1458
2310.65 1430
2311.10 1343
2311.55 1323
2312.01 1249
2312.46 1186
2312.92 1277
2313.37 1297
2313.82 1355
2314.28 1378
2314.73 1338
2315.19 1380
2315.64 1393
2316.10 1440
2316.55 1435
2317.00 1474
2317.46 1512
2317.91 1395
2318.37 1394
2318.82 1358
2319.28 1242
2319.73 1289
2320.19 1281
2320.64 1223
2321.10 1189
2321.55 1231
2322.01 1173
2322.46 1217
2322.92 1262
2323.37 1289
2323.83 1201
2324.28 1231
2324.74 1257
2325.19 1195
2325.65 1269
2326.10 1263
2326.56 1258
2327.01 1312
2327.47 1267
2327.92 1299
2328.38 1262
2328.83 1292
2329.29 1309
2329.74 1272
2330.20 1307
2330.66 1265
2331.11 1219
2331.57 1310
2332.02 1238
2332.48 1271
2332.94 1144
2333.39 1148
2333.85 1217
2334.30 1226
2334.76 1243
2335.22 1252
2335.67 1293
2336.13 1262
2336.58 1259
2337.04 1273
2337.50 1247
2337.95 1341
2338.41 1275
2338.87 1329
2339.32 1297
2339.78 1288
2340.24 1296
2340.69 1276
2341.15 1258
2341.61 1261
2342.06 1194
2342.52 1268
2342.98 1309
2343.43 1327
2343.89 1293
2344.35 1359
2344.81 1291
2345.26 1246
2345.72 1276
2346.18 1288
2346.63 1305
2347.09 1315
2347.55 1275
2348.01 1277
2348.46 1358
2348.92 1230
2349.38 1199
2349.84 1151
2350.29 1182
2350.75 1222
2351.21 1234
2351.67 1180
2352.13 1253
2352.58 1182
2353.04 1111
2353.50 1119
2353.96 1142
2354.41 1204
2354.87 1144
2355.33 1229
2355.79 1195
2356.25 1258
2356.71 1250
2357.16 1262
2357.62 1344
2358.08 1321
2358.54 1333
2359.00 1398
2359.46 1362
2359.91 1329
2360.37 1374
2360.83 1387
2361.29 1432
2361.75 1348
2362.21 1374
2362.67 1429
2363.13 1416
2363.58 1252
2364.04 1260
2364.50 1325
2364.96 1223
2365.42 1248
2365.88 1242
2366.34 1267
2366.80 1153
2367.26 1107
2367.72 1180
2368.18 1185
2368.64 1162
2369.10 1060
2369.55 1061
2370.01 1049
2370.47 1048
2370.93 1064
2371.39 1051
2371.85 1037
2372.31 1045
2372.77 1117
2373.23 1152
2373.69 1112
2374.15 1059
2374.61 1068
2375.07 1083
2375.53 1075
2375.99 1113
2376.45 1139
2376.91 1106
2377.37 1129
2377.83 1121
2378.29 1082
2378.75 1096
2379.21 1112
2379.68 1104
2380.14 1052
2380.60 1102
2381.06 1083
2381.52 1036
2381.98 1119
2382.44 1180
2382.90 1130
2383.36 1103
2383.82 1082
2384.28 1112
2384.74 1077
2385.20 1113
2385.67 1064
2386.13 1106
2386.59 1001
2387.05 1073
2387.51 1068
2387.97 1055
2388.43 1060
2388.89 1105
2389.36 1084
2389.82 1123
2390.28 1145
2390.74 1189
2391.20 1095
2391.66 1097
2392.13 1137
2392.59 1123
2393.05 1048
2393.51 1105
2393.97 1045
2394.43 1022
2394.90 1097
2395.36 1063
2395.82 1030
2396.28 1073
2396.74 1096
2397.21 1045
2397.67 1055
2398.13 987
2398.59 951
2399.06 968
2399.52 1031
2399.98 1071
2400.44 1038
2400.91 1100
2401.37 1119
2401.83 1181
2402.29 1195
2402.76 1161
2403.22 1243
2403.68 1168
2404.14 1254
2404.61 1222
2405.07 1126
2405.53 1095
2406.00 1107
2406.46 1094
2406.92 1077
2407.39 1016
2407.85 1030
2408.31 1001
2408.78 1016
2409.24 995
2409.70 1028
2410.17 1051
2410.63 1037
2411.09 1020
2411.56 966
2412.02 1036
2412.48 1109
2412.95 1138
2413.41 1132
2413.87 1094
2414.34 1137
2414.80 1221
2415.27 1259
2415.73 1336
2416.19 1378
2416.66 1393
2417.12 1376
2417.59 1419
2418.05 1378
2418.51 1371
2418.98 1440
2419.44 1383
2419.91 1468
2420.37 1340
2420.84 1325
2421.30 1251
2421.77 1252
2422.23 1268
2422.69 1324
2423.16 1310
2423.62 1255
2424.09 1246
2424.55 1262
2425.02 1245
2425.48 1200
2425.95 1212
2426.41 1166
2426.88 1165
2427.34 1134
2427.81 1089
2428.27 1087
2428.74 1143
2429.20 1094
2429.67 1153
2430.13 1179
2430.60 1128
2431.07 1146
2431.53 1067
2432.00 1075
2432.46 1151
2432.93 1241
2433.39 1200
2433.86 1202
2434.32 1167
2434.79 1161
2435.26 1300
2435.72 1375
2436.19 1409
2436.65 1450
2437.12 1531
2437.59 1477
2438.05 1542
2438.52 1442
2438.98 1488
2439.45 1472
2439.92 1451
2440.38 1453
2440.85 1413
2441.32 1359
2441.78 1305
2442.25 1260
2442.72 1290
2443.18 1258
2443.65 1220
2444.12 1216
2444.58 1189
2445.05 1186
2445.52 1174
2445.98 1230
2446.45 1212
2446.92 1196
2447.38 1165
2447.85 1081
2448.32 1109
2448.78 1129
2449.25 1137
2449.72 1068
2450.19 1065
2450.65 1164
2451.12 1092
2451.59 1005
2452.06 1071
2452.52 1084
2452.99 1064
2453.46 1055
2453.93 1086
2454.39 1094
2454.86 1039
2455.33 1148
2455.80 1158
2456.26 1113
2456.73 1053
2457.20 1040
2457.67 1045
2458.14 1059
2458.60 1094
2459.07 1127
2459.54 1040
2460.01 1054
2460.48 1068
2460.95 1166
2461.41 1162
2461.88 1123
2462.35 1113
2462.82 1133
2463.29 1152
2463.76 1160
2464.22 1172
2464.69 1170
2465.16 1243
2465.63 1177
2466.10 1200
2466.57 1171
2467.04 1131
2467.51 1105
2467.97 1123
2468.44 1085
2468.91 1081
2469.38 1068
2469.85 1001
2470.32 997
2470.79 1041
2471.26 1077
2471.73 1053
2472.20 1026
2472.67 981
2473.14 1032
2473.61 1066
2474.07 1044
2474.54 1050
2475.01 1115
2475.48 1180
2475.95 1236
2476.42 1256
2476.89 1312
2477.36 1442
2477.83 1416
2478.30 1383
2478.77 1364
2479.24 1379
2479.71 1337
2480.18 1378
2480.65 1390
2481.12 1304
2481.59 1232
2482.06 1189
2482.53 1171
2483.00 1164
2483.47 1096
2483.95 1164
2484.42 1198
2484.89 1200
2485.36 1113
2485.83 1078
2486.30 1132
2486.77 1117
2487.24 1113
2487.71 1131
2488.18 1172
2488.65 1122
2489.12 1067
2489.59 1135
2490.07 1223
2490.54 1144
2491.01 1112
2491.48 1207
2491.95 1209
2492.42 1211
2492.89 1195
2493.36 1215
2493.84 1216
2494.31 1212
2494.78 1218
2495.25 1210
2495.72 1214
2496.19 1234
2496.66 1131
2497.14 1121
2497.61 1048
2498.08 1004
2498.55 1046
2499.02 1036
2499.50 1031
2499.97 1068
2500.44 1110
2500.91 1062
2501.38 1030
2501.86 1072
2502.33 1060
2502.80 1160
2503.27 1215
2503.74 1270
2504.22 1254
2504.69 1252
2505.16 1271
2505.63 1328
2506.11 1327
2506.58 1373
2507.05 1356
2507.52 1349
2508.00 1311
2508.47 1264
2508.94 1240
2509.42 1292
2509.89 1259
2510.36 1218
2510.83 1194
2511.31 1149
2511.78 1100
2512.25 1004
2512.73 1097
2513.20 1017
2513.67 1044
2514.15 1030
2514.62 1079
2515.09 1114
2515.57 1124
2516.04 1136
2516.51 1141
2516.99 1230
2517.46 1248
2517.94 1237
2518.41 1262
2518.88 1134
2519.36 1141
2519.83 1147
2520.30 1139
2520.78 1180
2521.25 1133
2521.73 1109
2522.20 1084
2522.67 1085
2523.15 1038
2523.62 1113
2524.10 1095
2524.57 1074
2525.05 988
2525.52 1063
2525.99 1066
2526.47 1028
2526.94 963
2527.42 1070
2527.89 1047
2528.37 1020
2528.84 1020
2529.32 1154
2529.79 1100
2530.27 1145
2530.74 1163
2531.22 1131
2531.69 1224
2532.17 1194
2532.64 1242
2533.12 1223
2533.59 1277
2534.07 1274
2534.54 1254
2535.02 1146
2535.49 1294
2535.97 1245
2536.44 1271
2536.92 1272
2537.39 1192
2537.87 1227
2538.34 1199
2538.82 1216
2539.30 1201
2539.77 1216
2540.25 1189
2540.72 1110
2541.20 1124
2541.68 1166
2542.15 1145
2542.63 1217
2543.10 1240
2543.58 1305
2544.06 1358
2544.53 1463
2545.01 1383
2545.48 1343
2545.96 1425
2546.44 1413
2546.91 1363
2547.39 1394
2547.87 1404
2548.34 1316
2548.82 1316
2549.30 1396
2549.77 1407
2550.25 1356
2550.73 1295
2551.20 1249
2551.68 1312
2552.16 1379
2552.63 1345
2553.11 1359
2553.59 1421
2554.06 1343
2554.54 1334
2555.02 1348
2555.50 1256
2555.97 1244
2556.45 1232
2556.93 1204
2557.40 1106
2557.88 1182
2558.36 1200
2558.84 1129
2559.31 1084
2559.79 1088
2560.27 1158
2560.75 1065
2561.23 1091
2561.70 1106
2562.18 1150
2562.66 1133
2563.14 1097
2563.61 1074
2564.09 993
2564.57 962
2565.05 1022
2565.53 1031
2566.00 1052
2566.48 1037
2566.96 1000
2567.44 1044
2567.92 944
2568.40 992
2568.87 978
2569.35 1045
2569.83 1007
2570.31 1073
2570.79 1038
2571.27 1025
2571.75 1019
2572.22 1023
2572.70 1014
2573.18 1027
2573.66 1035
2574.14 1043
2574.62 1074
2575.10 1013
2575.58 1044
2576.06 1024
2576.54 1013
2577.01 1005
2577.49 1019
2577.97 969
2578.45 924
2578.93 962
2579.41 1008
2579.89 1013
2580.37 1012
2580.85 1048
2581.33 983
2581.81 986
2582.29 1002
2582.77 1009
2583.25 970
2583.73 998
2584.21 990
2584.69 994
2585.17 966
2585.65 970
2586.13 982
2586.61 1032
2587.09 1072
2587.57 1085
2588.05 1073
2588.53 983
2589.01 1041
2589.49 1082
2589.97 1084
2590.45 1093
2590.93 1028
2591.41 987
2591.89 983
2592.37 1031
2592.85 1064
2593.33 1067
2593.81 1055
2594.30 1030
2594.78 1151
2595.26 1004
2595.74 966
2596.22 1028
2596.70 982
2597.18 1046
2597.66 1062
2598.14 955
2598.62 936
2599.11 1035
2599.59 1005
2600.07 1086
2600.55 1034
2601.03 1056
2601.51 1021
2601.99 1001
2602.48 1064
2602.96 1067
2603.44 1169
2603.92 1100
2604.40 1122
2604.88 1161
2605.37 1146
2605.85 1148
2606.33 1191
2606.81 1247
2607.29 1246
2607.78 1279
2608.26 1330
2608.74 1272
2609.22 1251
2609.70 1134
2610.19 1170
2610.67 1134
2611.15 1121
2611.63 1141
2612.12 1109
2612.60 1129
2613.08 1080
2613.56 1060
2614.05 1036
2614.53 1031
2615.01 1064
2615.49 1074
2615.98 1056
2616.46 1012
2616.94 1050
2617.43 1124
2617.91 1155
2618.39 1176
2618.87 1193
2619.36 1228
2619.84 1258
2620.32 1202
2620.81 1267
2621.29 1233
2621.77 1179
2622.26 1131
2622.74 1112
2623.22 1136
2623.71 1094
2624.19 1021
2624.67 997
2625.16 994
2625.64 989
2626.13 1028
2626.61 1002
2627.09 968
2627.58 989
2628.06 944
2628.55 958
2629.03 923
2629.51 999
2630.00 978
2630.48 960
2630.97 1023
2631.45 975
2631.93 969
2632.42 1007
2632.90 1000
2633.39 1056
2633.87 1063
2634.36 1082
2634.84 1090
2635.33 1067
2635.81 1066
2636.29 1135
2636.78 1084
2637.26 1127
2637.75 1091
2638.23 1206
2638.72 1140
2639.20 1177
2639.69 1158
2640.17 1112
2640.66 1053
2641.14 1069
2641.63 1041
2642.11 1052
2642.60 1023
2643.08 1036
2643.57 1081
2644.05 1010
2644.54 1037
2645.03 1012
2645.51 1114
2646.00 1079
2646.48 1044
2646.97 965
2647.45 983
2647.94 1072
2648.43 1041
2648.91 1038
2649.40 1035
2649.88 1032
2650.37 1060
2650.85 1031
2651.34 1054
2651.83 1077
2652.31 1075
2652.80 1103
2653.29 1039
2653.77 1061
2654.26 1037
2654.74 1052
2655.23 1085
2655.72 1056
2656.20 1022
2656.69 1050
2657.18 1032
2657.66 1013
2658.15 1037
2658.64 981
2659.12 967
2659.61 941
2660.10 1011
2660.58 1029
2661.07 1055
2661.56 1060
2662.05 1018
2662.53 1062
2663.02 1047
2663.51 1106
2663.99 1181
2664.48 1140
2664.97 1188
2665.46 1204
2665.94 1109
2666.43 1089
2666.92 1086
2667.41 1064
2667.89 1099
2668.38 1049
2668.87 1008
2669.36 1090
2669.84 1114
2670.33 1146
2670.82 1171
2671.31 1155
2671.80 1188
2672.28 1213
2672.77 1237
2673.26 1258
2673.75 1256
2674.24 1293
2674.72 1306
2675.21 1301
2675.70 1247
2676.19 1281
2676.68 1241
2677.17 1309
2677.65 1241
2678.14 1246
2678.63 1255
2679.12 1161
2679.61 1117
2680.10 1222
2680.59 1260
2681.07 1232
2681.56 1195
2682.05 1316
2682.54 1261
2683.03 1162
2683.52 1222
2684.01 1187
2684.50 1111
2684.99 1084
2685.47 1111
2685.96 1064
2686.45 1055
2686.94 1096
2687.43 1070
2687.92 1065
2688.41 1054
2688.90 1112
2689.39 1078
2689.88 1037
2690.37 1066
2690.86 1040
2691.35 1065
2691.84 1039
2692.33 1028
2692.82 1013
2693.31 1004
2693.80 1084
2694.29 1084
2694.78 1025
2695.27 1084
2695.76 1100
2696.25 1146
2696.74 1108
2697.23 1096
2697.72 1157
2698.21 1136
2698.70 1221
2699.19 1273
2699.68 1259
2700.17 1196
2700.66 1219
2701.15 1230
2701.64 1220
2702.13 1205
2702.62 1114
2703.11 1147
2703.61 1097
2704.10 1147
2704.59 1178
2705.08 1094
2705.57 1120
2706.06 1069
2706.55 1041
2707.04 1030
2707.53 1021
2708.02 972
2708.52 979
2709.01 1048
2709.50 1023
2709.99 1015
2710.48 1020
2710.97 1052
2711.46 1057
2711.96 1121
2712.45 1066
2712.94 1080
2713.43 1046
2713.92 1086
2714.41 1028
2714.91 968
2715.40 1011
2715.89 989
2716.38 998
2716.87 972
2717.37 987
2717.86 1029
2718.35 1108
2718.84 1085
2719.33 1116
2719.83 1106
2720.32 1114
2720.81 1146
2721.30 1121
2721.80 1111
2722.29 1118
2722.78 1117
2723.27 1004
2723.77 988
2724.26 990
2724.75 1014
2725.24 1042
2725.74 1036
2726.23 985
2726.72 1028
2727.22 1079
2727.71 1057
2728.20 1073
2728.70 1015
2729.19 1054
2729.68 1047
2730.18 1102
2730.67 1097
2731.16 1062
2731.65 1134
2732.15 1109
2732.64 1086
2733.14 1158
2733.63 1140
2734.12 1103
2734.62 1087
2735.11 1175
2735.60 1121
2736.10 1181
2736.59 1131
2737.08 1097
2737.58 1088
2738.07 1065
2738.57 1078
2739.06 1096
2739.55 1038
2740.05 1001
2740.54 1010
2741.04 983
2741.53 941
2742.03 966
2742.52 994
2743.01 1005
2743.51 989
2744.00 1057
2744.50 1048
2744.99 1020
2745.49 1017
2745.98 1021
2746.48 956
2746.97 997
2747.47 1069
2747.96 1041
2748.46 1079
2748.95 1033
2749.45 1054
2749.94 1086
2750.44 1048
2750.93 1030
2751.43 970
2751.92 1040
2752.42 1035
2752.91 1032
2753.41 1001
2753.90 1003
2754.40 1018
2754.89 1039
2755.39 1055
2755.88 1029
2756.38 995
2756.87 992
2757.37 965
2757.87 1041
2758.36 1022
2758.86 965
2759.35 978
2759.85 1007
2760.35 993
2760.84 1016
2761.34 1063
2761.83 1066
2762.33 1045
2762.83 987
2763.32 952
2763.82 1047
2764.31 1046
2764.81 984
2765.31 1002
2765.80 1029
2766.30 1052
2766.80 1055
2767.29 1106
2767.79 1154
2768.29 1093
2768.78 1162
2769.28 1181
2769.78 1125
2770.27 1157
2770.77 1133
2771.27 1125
2771.76 1140
2772.26 1102
2772.76 1116
2773.26 1092
2773.75 1133
2774.25 1076
2774.75 1181
2775.24 1085
2775.74 1036
2776.24 1086
2776.74 1070
2777.23 1102
2777.73 1092
2778.23 1047
2778.73 1125
2779.22 1124
2779.72 1153
2780.22 1039
2780.72 1106
2781.21 1124
2781.71 1103
2782.21 1089
2782.71 1121
2783.21 1131
2783.70 1117
2784.20 1100
2784.70 1093
2785.20 1040
2785.70 992
2786.20 1117
2786.69 1011
2787.19 1071
2787.69 1079
2788.19 1084
2788.69 1012
2789.19 1019
2789.68 1080
2790.18 1058
2790.68 1069
2791.18 1108
2791.68 1062
2792.18 1127
2792.68 1151
2793.18 1178
2793.67 1265
2794.17 1286
2794.67 1242
2795.17 1275
2795.67 1321
2796.17 1290
2796.67 1257
2797.17 1202
2797.67 1192
2798.17 1195
2798.67 1216
2799.17 1172
2799.66 1177
2800.16 1128
2800.66 1214
2801.16 1166
2801.66 1177
2802.16 1245
2802.66 1253
2803.16 1266
2803.66 1347
2804.16 1409
2804.66 1452
2805.16 1526
2805.66 1588
2806.16 1707
2806.66 1630
2807.16 1521
2807.66 1607
2808.16 1622
2808.66 1503
2809.16 1419
2809.66 1393
2810.16 1306
2810.66 1167
2811.16 1160
2811.66 1186
2812.17 1161
2812.67 1192
2813.17 1192
2813.67 1179
2814.17 1241
2814.67 1270
2815.17 1239
2815.67 1264
2816.17 1215
2816.67 1229
2817.17 1194
2817.67 1122
2818.18 1118
2818.68 1061
2819.18 1127
2819.68 1114
2820.18 1142
2820.68 1146
2821.18 1060
2821.68 970
2822.19 997
2822.69 1078
2823.19 1098
2823.69 1053
2824.19 1015
2824.69 1036
2825.20 1007
2825.70 1047
2826.20 1046
2826.70 978
2827.20 1054
2827.70 1019
2828.21 995
2828.71 983
2829.21 1055
2829.71 1069
2830.22 1060
2830.72 1068
2831.22 1123
2831.72 1115
2832.22 1095
2832.73 1102
2833.23 993
2833.73 1029
2834.23 1041
2834.74 1092
2835.24 1094
2835.74 1026
2836.24 1052
2836.75 1053
2837.25 986
2837.75 1009
2838.26 954
2838.76 1005
2839.26 1080
2839.76 989
2840.27 1030
2840.77 1045
2841.27 1056
2841.78 966
2842.28 983
2842.78 1001
2843.29 1121
2843.79 1152
2844.29 1133
2844.80 1058
2845.30 1073
2845.80 1054
2846.31 1144
2846.81 1095
2847.32 1132
2847.82 1137
2848.32 1083
2848.83 1083
2849.33 1039
2849.83 1066
2850.34 1022
2850.84 973
2851.35 1049
2851.85 1017
2852.35 1033
2852.86 998
2853.36 964
2853.87 1010
2854.37 1000
2854.88 1046
2855.38 985
2855.88 1003
2856.39 1012
2856.89 1066
2857.40 1070
2857.90 1117
2858.41 1064
2858.91 1058
2859.42 1080
2859.92 1065
2860.43 1053
2860.93 1048
2861.44 1015
2861.94 1019
2862.45 1051
2862.95 1018
2863.46 974
2863.96 969
2864.47 985
2864.97 1045
2865.48 981
2865.98 1016
2866.49 950
2866.99 953
2867.50 1009
2868.00 1014
2868.51 1000
2869.02 1010
2869.52 1016
2870.03 1028
2870.53 1024
2871.04 979
2871.54 1032
2872.05 955
2872.56 1022
2873.06 994
2873.57 1033
2874.07 978
2874.58 990
2875.09 993
2875.59 1053
2876.10 1014
2876.61 989
2877.11 990
2877.62 997
2878.12 1114
2878.63 1043
2879.14 1038
2879.64 1043
2880.15 1008
2880.66 1048
2881.16 1062
2881.67 1109
2882.18 1148
2882.68 1160
2883.19 1184
2883.70 1286
2884.20 1375
2884.71 1327
2885.22 1322
2885.73 1447
2886.23 1395
2886.74 1426
2887.25 1430
2887.75 1397
2888.26 1343
2888.77 1332
2889.28 1345
2889.78 1338
2890.29 1368
2890.80 1330
2891.31 1325
2891.81 1361
2892.32 1270
2892.83 1384
2893.34 1407
2893.84 1406
2894.35 1370
2894.86 1280
2895.37 1423
2895.88 1403
2896.38 1366
2896.89 1286
2897.40 1277
2897.91 1399
2898.42 1473
2898.92 1459
2899.43 1468
2899.94 1443
2900.45 1452
2900.96 1459
2901.47 1589
2901.98 1728
2902.48 1666
2902.99 1697
2903.50 1843
2904.01 1900
2904.52 1912
2905.03 1858
2905.54 1771
2906.04 1791
2906.55 1761
2907.06 1710
2907.57 1574
2908.08 1443
2908.59 1314
2909.10 1290
2909.61 1253
2910.12 1239
2910.63 1169
2911.14 1198
2911.64 1188
2912.15 1190
2912.66 1046
2913.17 1068
2913.68 1124
2914.19 1090
2914.70 1092
2915.21 1058
2915.72 1132
2916.23 1085
2916.74 1034
2917.25 1049
2917.76 1022
2918.27 1043
2918.78 1053
2919.29 1081
2919.80 1091
2920.31 1122
2920.82 1143
2921.33 1237
2921.84 1227
2922.35 1237
2922.86 1289
2923.37 1364
2923.88 1334
2924.39 1249
2924.90 1262
2925.41 1251
2925.92 1260
2926.44 1187
2926.95 1144
2927.46 1120
2927.97 1157
2928.48 1050
2928.99 1113
2929.50 1105
2930.01 1061
2930.52 1089
2931.03 1095
2931.54 1048
2932.05 1151
2932.57 1141
2933.08 1100
2933.59 1152
2934.10 1216
2934.61 1110
2935.12 1185
2935.63 1107
2936.15 1099
2936.66 1131
2937.17 1154
2937.68 1189
2938.19 1145
2938.70 1145
2939.22 1105
2939.73 1097
2940.24 1138
2940.75 1178
2941.26 1209
2941.77 1213
2942.29 1203
2942.80 1280
2943.31 1322
2943.82 1296
2944.34 1310
2944.85 1313
2945.36 1301
2945.87 1207
2946.38 1152
2946.90 1100
2947.41 1069
2947.92 1089
2948.43 1079
2948.95 1080
2949.46 1048
2949.97 1067
2950.48 1002
2951.00 1016
2951.51 1009
2952.02 1012
2952.54 968
2953.05 986
2953.56 980
2954.08 964
2954.59 967
2955.10 981
2955.61 974
2956.13 955
2956.64 996
2957.15 998
2957.67 1033
2958.18 1033
2958.69 1066
2959.21 1056
2959.72 1107
2960.23 1134
2960.75 1116
2961.26 1115
2961.78 1145
2962.29 1189
2962.80 1169
2963.32 1149
2963.83 1142
2964.35 1156
2964.86 1128
2965.37 1192
2965.89 1160
2966.40 1196
2966.92 1154
2967.43 1115
2967.94 1080
2968.46 1128
2968.97 1148
2969.49 1153
2970.00 1231
2970.52 1194
2971.03 1104
2971.54 1087
2972.06 1090
2972.57 1028
2973.09 1061
2973.60 1040
2974.12 1065
2974.63 1120
2975.15 1070
2975.66 1121
2976.18 1084
2976.69 1087
2977.21 1133
2977.72 1211
2978.24 1127
2978.75 1172
2979.27 1189
2979.78 1198
2980.30 1138
2980.81 1161
2981.33 1175
2981.84 1291
2982.36 1228
2982.88 1284
2983.39 1335
2983.91 1289
2984.42 1150
2984.94 1209
2985.45 1357
2985.97 1257
2986.49 1220
2987.00 1280
2987.52 1294
2988.03 1278
2988.55 1223
2989.07 1253
2989.58 1250
2990.10 1282
2990.61 1259
2991.13 1356
2991.65 1390
2992.16 1406
2992.68 1403
2993.20 1432
2993.71 1536
2994.23 1546
2994.75 1620
2995.26 1647
2995.78 1651
2996.30 1715
2996.81 1734
2997.33 1704
2997.85 1778
2998.36 1807
2998.88 1850
2999.40 1850
2999.91 1909
3000.43 2194
3000.95 2361
3001.46 2490
3001.98 2694
3002.50 2895
3003.02 3162
3003.53 3211
3004.05 3163
3004.57 3154
3005.09 2967
3005.60 2797
3006.12 2498
3006.64 2300
3007.16 2091
3007.67 1947
3008.19 1801
3008.71 1707
3009.23 1512
3009.74 1442
3010.26 1399
3010.78 1352
3011.30 1345
3011.82 1377
3012.33 1269
3012.85 1348
3013.37 1347
3013.89 1343
3014.41 1433
3014.93 1399
3015.44 1298
3015.96 1300
3016.48 1371
3017.00 1427
3017.52 1412
3018.04 1427
3018.55 1410
3019.07 1310
3019.59 1398
3020.11 1416
3020.63 1450
3021.15 1468
3021.67 1394
3022.19 1324
3022.71 1378
3023.22 1347
3023.74 1360
3024.26 1317
3024.78 1297
3025.30 1351
3025.82 1252
3026.34 1216
3026.86 1304
3027.38 1209
3027.90 1147
3028.42 1156
3028.94 1196
3029.46 1223
3029.98 1227
3030.49 1170
3031.01 1249
3031.53 1328
3032.05 1319
3032.57 1382
3033.09 1392
3033.61 1449
3034.13 1350
3034.65 1378
3035.17 1376
3035.69 1380
3036.21 1390
3036.73 1351
3037.25 1305
3037.77 1263
3038.29 1262
3038.81 1273
3039.34 1208
3039.86 1222
3040.38 1191
3040.90 1168
3041.42 1217
3041.94 1155
3042.46 1180
3042.98 1144
3043.50 1210
3044.02 1144
3044.54 1128
3045.06 1142
3045.58 1161
3046.10 1118
3046.63 1107
3047.15 1143
3047.67 1140
3048.19 1180
3048.71 1117
3049.23 1159
3049.75 1101
3050.27 1147
3050.79 1154
3051.32 1079
3051.84 1120
3052.36 1121
3052.88 1168
3053.40 1182
3053.92 1070
3054.45 1143
3054.97 1142
3055.49 1142
3056.01 1198
3056.53 1138
3057.05 1199
3057.58 1145
3058.10 1100
3058.62 1117
3059.14 1171
3059.66 1215
3060.19 1250
3060.71 1186
3061.23 1278
3061.75 1243
3062.28 1148
3062.80 1159
3063.32 1237
3063.84 1210
3064.37 1160
3064.89 1167
3065.41 1215
3065.93 1257
3066.46 1164
3066.98 1127
3067.50 1131
3068.02 1148
3068.55 1057
3069.07 1109
3069.59 1101
3070.12 1136
3070.64 1145
3071.16 1122
3071.69 1140
3072.21 1135
3072.73 1254
3073.26 1224
3073.78 1316
3074.30 1403
3074.83 1481
3075.35 1559
3075.87 1593
3076.40 1573
3076.92 1750
3077.44 1911
3077.97 1846
3078.49 1818
3079.01 1799
3079.54 1871
3080.06 1788
3080.59 1709
3081.11 1532
3081.63 1465
3082.16 1515
3082.68 1375
3083.21 1407
3083.73 1421
3084.25 1299
3084.78 1304
3085.30 1302
3085.83 1265
3086.35 1240
3086.88 1382
3087.40 1348
3087.93 1295
3088.45 1298
3088.97 1380
3089.50 1299
3090.02 1333
3090.55 1315
3091.07 1418
3091.60 1560
3092.12 1649
3092.65 1722
3093.17 1676
3093.70 1856
3094.22 1937
3094.75 1992
3095.27 2073
3095.80 2132
3096.32 2350
3096.85 2485
3097.37 2476
3097.90 2793
3098.43 3060
3098.95 3488
3099.48 3822
3100.00 4145
3100.53 4808
3101.05 5058
3101.58 5001
3102.10 4833
3102.63 4669
3103.16 4411
3103.68 3951
3104.21 3511
3104.73 2962
3105.26 2553
3105.79 2242
3106.31 1961
3106.84 1783
3107.36 1687
3107.89 1681
3108.42 1573
3108.94 1535
3109.47 1480
3110.00 1394
3110.52 1420
3111.05 1440
3111.57 1384
3112.10 1298
3112.63 1339
3113.15 1290
3113.68 1337
3114.21 1281
3114.74 1244
3115.26 1226
3115.79 1296
3116.32 1286
3116.84 1294
3117.37 1235
3117.90 1268
3118.42 1316
3118.95 1333
3119.48 1336
3120.01 1372
3120.53 1434
3121.06 1407
3121.59 1424
3122.11 1373
3122.64 1425
3123.17 1334
3123.70 1274
3124.22 1233
3124.75 1189
3125.28 1266
3125.81 1284
3126.34 1257
3126.86 1174
3127.39 1232
3127.92 1156
3128.45 1179
3128.98 1233
3129.50 1166
3130.03 1106
3130.56 1123
3131.09 1152
3131.62 1182
3132.14 1247
3132.67 1176
3133.20 1180
3133.73 1167
3134.26 1150
3134.79 1265
3135.31 1293
3135.84 1231
3136.37 1251
3136.90 1201
3137.43 1285
3137.96 1192
3138.49 1172
3139.02 1193
3139.54 1190
3140.07 1129
3140.60 1182
3141.13 1198
3141.66 1152
3142.19 1207
3142.72 1194
3143.25 1193
3143.78 1280
3144.31 1389
3144.84 1304
3145.37 1429
3145.89 1399
3146.42 1351
3146.95 1325
3147.48 1322
3148.01 1356
3148.54 1299
3149.07 1259
3149.60 1214
3150.13 1223
3150.66 1191
3151.19 1165
3151.72 1222
3152.25 1254
3152.78 1283
3153.31 1259
3153.84 1245
3154.37 1198
3154.90 1201
3155.43 1216
3155.96 1251
3156.49 1160
3157.02 1224
3157.55 1269
3158.08 1170
3158.61 1136
3159.14 1074
3159.68 1098
3160.21 1090
3160.74 1121
3161.27 1050
3161.80 1101
3162.33 1097
3162.86 1100
3163.39 1151
3163.92 1069
3164.45 1057
3164.98 1103
3165.51 1131
3166.05 1180
3166.58 1128
3167.11 1045
3167.64 1048
3168.17 1075
3168.70 1069
3169.23 1028
3169.76 991
3170.30 1041
3170.83 1019
3171.36 1045
3171.89 1033
3172.42 1043
3172.95 1108
3173.49 1046
3174.02 1105
3174.55 1074
3175.08 1126
3175.61 1058
3176.15 1093
3176.68 1117
3177.21 1111
3177.74 1081
3178.27 1063
3178.81 1047
3179.34 1038
3179.87 1036
3180.40 1038
3180.93 1029
3181.47 993
3182.00 973
3182.53 1036
3183.06 1011
3183.60 999
3184.13 1026
3184.66 1052
3185.20 1061
3185.73 1070
3186.26 1099
3186.79 1130
3187.33 1144
3187.86 1102
3188.39 1082
3188.93 1073
3189.46 1028
3189.99 1076
3190.52 1025
3191.06 1021
3191.59 1024
3192.12 1015
3192.66 1025
3193.19 1008
3193.72 1048
3194.26 1039
3194.79 1031
3195.33 1012
3195.86 1028
3196.39 1069
3196.93 1047
3197.46 1093
3197.99 1043
3198.53 1104
3199.06 1084
3199.60 1135
3200.13 1120
3200.66 1172
3201.20 1204
3201.73 1191
3202.27 1238
3202.80 1193
3203.33 1203
3203.87 1223
3204.40 1204
3204.94 1268
3205.47 1287
3206.01 1244
3206.54 1318
3207.07 1312
3207.61 1353
3208.14 1377
3208.68 1422
3209.21 1498
3209.75 1472
3210.28 1496
3210.82 1414
3211.35 1352
3211.89 1338
3212.42 1325
3212.96 1285
3213.49 1268
3214.03 1231
3214.56 1239
3215.10 1257
3215.63 1272
3216.17 1260
3216.70 1302
3217.24 1252
3217.78 1237
3218.31 1250
3218.85 1193
3219.38 1252
3219.92 1263
3220.45 1227
3220.99 1281
3221.52 1328
3222.06 1350
3222.60 1314
3223.13 1360
3223.67 1437
3224.20 1505
3224.74 1443
3225.28 1329
3225.81 1390
3226.35 1361
3226.88 1392
3227.42 1268
3227.96 1247
3228.49 1264
3229.03 1228
3229.57 1153
3230.10 1108
3230.64 1096
3231.18 1070
3231.71 1117
3232.25 1142
3232.79 1167
3233.32 1155
3233.86 1153
3234.40 1196
3234.93 1157
3235.47 1298
3236.01 1282
3236.54 1257
3237.08 1332
3237.62 1292
3238.15 1328
3238.69 1297
3239.23 1315
3239.77 1239
3240.30 1221
3240.84 1190
3241.38 1228
3241.92 1255
3242.45 1238
3242.99 1196
3243.53 1215
3244.07 1197
3244.60 1218
3245.14 1196
3245.68 1254
3246.22 1302
3246.75 1218
3247.29 1230
3247.83 1308
3248.37 1318
3248.91 1327
3249.44 1325
3249.98 1288
3250.52 1357
3251.06 1419
3251.60 1377
3252.14 1398
3252.67 1448
3253.21 1436
3253.75 1411
3254.29 1486
3254.83 1462
3255.37 1448
3255.90 1505
3256.44 1578
3256.98 1719
3257.52 1827
3258.06 1883
3258.60 2143
3259.14 2166
3259.68 2363
3260.21 2705
3260.75 2864
3261.29 3020
3261.83 3041
3262.37 3180
3262.91 3345
3263.45 3296
3263.99 3504
3264.53 3647
3265.07 3413
3265.61 3490
3266.15 3538
3266.69 3314
3267.23 3148
3267.76 2850
3268.30 2549
3268.84 2280
3269.38 2024
3269.92 1851
3270.46 1708
3271.00 1627
3271.54 1565
3272.08 1598
3272.62 1618
3273.16 1544
3273.70 1550
3274.24 1623
3274.78 1614
3275.32 1642
3275.86 1628
3276.40 1610
3276.94 1639
3277.48 1636
3278.03 1614
3278.57 1654
3279.11 1595
3279.65 1512
3280.19 1608
3280.73 1559
3281.27 1507
3281.81 1475
3282.35 1600
3282.89 1604
3283.43 1501
3283.97 1539
3284.51 1545
3285.05 1588
3285.60 1622
3286.14 1628
3286.68 1670
3287.22 1589
3287.76 1557
3288.30 1623
3288.84 1660
3289.38 1744
3289.93 1861
3290.47 1959
3291.01 2115
3291.55 2237
3292.09 2385
3292.63 2611
3293.18 2761
3293.72 2870
3294.26 2940
3294.80 3099
3295.34 3074
3295.88 2821
3296.43 2725
3296.97 2516
3297.51 2386
3298.05 2199
3298.59 1991
3299.14 1927
3299.68 1807
3300.22 1739
3300.76 1676
3301.31 1691
3301.85 1734
3302.39 1615
3302.93 1632
3303.48 1523
3304.02 1633
3304.56 1567
3305.10 1601
3305.65 1581
3306.19 1502
3306.73 1538
3307.27 1526
3307.82 1547
3308.36 1612
3308.90 1624
3309.45 1560
3309.99 1589
3310.53 1653
3311.07 1732
3311.62 1855
3312.16 1871
3312.70 1941
3313.25 2061
3313.79 2084
3314.33 2137
3314.88 2173
3315.42 2167
3315.97 2236
3316.51 2242
3317.05 2278
3317.60 2249
3318.14 2285
3318.68 2140
3319.23 2171
3319.77 2220
3320.32 2217
3320.86 2123
3321.40 2083
3321.95 2096
3322.49 2090
3323.04 1959
3323.58 1914
3324.12 1894
3324.67 1862
3325.21 1864
3325.76 1878
3326.30 1857
3326.85 1890
3327.39 2022
3327.93 2237
3328.48 2546
3329.02 3084
3329.57 3800
3330.11 4550
3330.66 5595
3331.20 7005
3331.75 8684
3332.29 10228
3332.84 11894
3333.38 13271
3333.93 14292
3334.47 14896
3335.02 14285
3335.56 14355
3336.11 12924
3336.65 11468
3337.20 10153
3337.74 8739
3338.29 7136
3338.83 6042
3339.38 4859
3339.92 3992
3340.47 3413
3341.02 2928
3341.56 2568
3342.11 2310
3342.65 2224
3343.20 2070
3343.74 1943
3344.29 1865
3344.84 1811
3345.38 1882
3345.93 1793
3346.47 1749
3347.02 1692
3347.57 1647
3348.11 1605
3348.66 1662
3349.21 1617
3349.75 1558
3350.30 1533
3350.84 1572
3351.39 1596
3351.94 1558
3352.48 1521
3353.03 1583
3353.58 1491
3354.12 1492
3354.67 1430
3355.22 1487
3355.76 1450
3356.31 1449
3356.86 1423
3357.40 1363
3357.95 1395
3358.50 1451
3359.05 1425
3359.59 1390
3360.14 1427
3360.69 1512
3361.23 1383
3361.78 1374
3362.33 1487
3362.88 1508
3363.42 1500
3363.97 1500
3364.52 1499
3365.07 1463
3365.61 1400
3366.16 1479
3366.71 1490
3367.26 1517
3367.80 1538
3368.35 1647
3368.90 1723
3369.45 1819
3370.00 1939
3370.54 1997
3371.09 2049
3371.64 2171
3372.19 2265
3372.74 2253
3373.28 2278
3373.83 2121
3374.38 2064
3374.93 1909
3375.48 1798
3376.03 1695
3376.57 1614
3377.12 1530
3377.67 1464
3378.22 1420
3378.77 1429
3379.32 1389
3379.87 1297
3380.42 1356
3380.96 1294
3381.51 1295
3382.06 1289
3382.61 1253
3383.16 1299
3383.71 1300
3384.26 1286
3384.81 1227
3385.36 1198
3385.91 1225
3386.45 1283
3387.00 1228
3387.55 1220
3388.10 1244
3388.65 1277
3389.20 1181
3389.75 1176
3390.30 1261
3390.85 1216
3391.40 1188
3391.95 1186
3392.50 1286
3393.05 1408
3393.60 1350
3394.15 1382
3394.70 1411
3395.25 1463
3395.80 1479
3396.35 1532
3396.90 1529
3397.45 1531
3398.00 1537
3398.55 1443
3399.10 1355
3399.65 1371
3400.20 1388
3400.75 1248
3401.30 1241
3401.85 1220
3402.40 1188
3402.95 1215
3403.50 1095
3404.06 1141
3404.61 1108
3405.16 1167
3405.71 1162
3406.26 1121
3406.81 1138
3407.36 1240
3407.91 1247
3408.46 1324
3409.01 1319
3409.56 1339
3410.12 1393
3410.67 1422
3411.22 1395
3411.77 1392
3412.32 1414
3412.87 1453
3413.42 1390
3413.98 1343
3414.53 1420
3415.08 1432
3415.63 1310
3416.18 1256
3416.73 1283
3417.29 1209
3417.84 1202
3418.39 1105
3418.94 1137
3419.49 1140
3420.05 1259
3420.60 1284
3421.15 1337
3421.70 1219
3422.25 1309
3422.81 1333
3423.36 1358
3423.91 1276
3424.46 1287
3425.01 1185
3425.57 1139
3426.12 1178
3426.67 1120
3427.23 1150
3427.78 1137
3428.33 1097
3428.88 1124
3429.44 1089
3429.99 1133
3430.54 1147
3431.09 1058
3431.65 1187
3432.20 1259
3432.75 1249
3433.31 1267
3433.86 1214
3434.41 1249
3434.97 1299
3435.52 1252
3436.07 1208
3436.63 1271
3437.18 1324
3437.73 1352
3438.29 1213
3438.84 1235
3439.39 1259
3439.95 1231
3440.50 1211
3441.05 1188
3441.61 1174
3442.16 1206
3442.72 1174
3443.27 1145
3443.82 1165
3444.38 1211
3444.93 1175
3445.48 1236
3446.04 1254
3446.59 1180
3447.15 1186
3447.70 1212
3448.26 1261
3448.81 1205
3449.36 1114
3449.92 1104
3450.47 1041
3451.03 1044
3451.58 1126
3452.14 988
3452.69 994
3453.25 1027
3453.80 1036
3454.36 1107
3454.91 1019
3455.47 1004
3456.02 1001
3456.58 1017
3457.13 1024
3457.69 1064
3458.24 1013
3458.80 969
3459.35 1023
3459.91 1060
3460.46 1046
3461.02 983
3461.57 1001
3462.13 1091
3462.68 1071
3463.24 1019
3463.79 1052
3464.35 1079
3464.90 1100
3465.46 1157
3466.02 1145
3466.57 1105
3467.13 1149
3467.68 1135
3468.24 1177
3468.80 1153
3469.35 1194
3469.91 1186
3470.46 1133
3471.02 1136
3471.58 1192
3472.13 1239
3472.69 1139
3473.24 1157
3473.80 1199
3474.36 1231
3474.91 1207
3475.47 1328
3476.03 1356
3476.58 1364
3477.14 1492
3477.70 1433
3478.25 1529
3478.81 1467
3479.37 1457
3479.92 1461
3480.48 1546
3481.04 1504
3481.59 1409
3482.15 1448
3482.71 1409
3483.26 1453
3483.82 1431
3484.38 1448
3484.94 1592
3485.49 1667
3486.05 1662
3486.61 1790
3487.17 2062
3487.72 2292
3488.28 2438
3488.84 2727
3489.40 2994
3489.95 2985
3490.51 3099
3491.07 3164
3491.63 3304
3492.18 3055
3492.74 2942
3493.30 2868
3493.86 2675
3494.42 2745
3494.97 2800
3495.53 2792
3496.09 2968
3496.65 3084
3497.21 3243
3497.76 3420
3498.32 3461
3498.88 3379
3499.44 3368
3500.00 3333
3500.56 3336
3501.11 3325
3501.67 3203
3502.23 3320
3502.79 3289
3503.35 3208
3503.91 3268
3504.47 3175
3505.03 2995
3505.58 2912
3506.14 2722
3506.70 2459
3507.26 2232
3507.82 2126
3508.38 1900
3508.94 1738
3509.50 1703
3510.06 1610
3510.62 1498
3511.17 1466
3511.73 1423
3512.29 1362
3512.85 1343
3513.41 1266
3513.97 1281
3514.53 1278
3515.09 1284
3515.65 1257
3516.21 1232
3516.77 1267
3517.33 1275
3517.89 1427
3518.45 1326
3519.01 1415
3519.57 1372
3520.13 1329
3520.69 1430
3521.25 1448
3521.81 1474
3522.37 1435
3522.93 1388
3523.49 1352
3524.05 1262
3524.61 1229
3525.17 1217
3525.73 1229
3526.29 1255
3526.85 1135
3527.41 1143
3527.97 1157
3528.54 1266
3529.10 1203
3529.66 1168
3530.22 1196
3530.78 1154
3531.34 1325
3531.90 1344
3532.46 1319
3533.02 1260
3533.58 1219
3534.14 1243
3534.71 1254
3535.27 1166
3535.83 1267
3536.39 1261
3536.95 1225
3537.51 1281
3538.07 1269
3538.64 1239
3539.20 1244
3539.76 1233
3540.32 1300
3540.88 1256
3541.44 1225
3542.00 1245
3542.57 1207
3543.13 1196
3543.69 1176
3544.25 1132
3544.81 1157
3545.38 1108
3545.94 1119
3546.50 1099
3547.06 1053
3547.62 1094
3548.19 1107
3548.75 1126
3549.31 1143
3549.87 1084
3550.44 1060
3551.00 1121
3551.56 1136
3552.12 1144
3552.69 1114
3553.25 1048
3553.81 1105
3554.37 1120
3554.94 1084
3555.50 1074
3556.06 1127
3556.63 1132
3557.19 1157
3557.75 1120
3558.31 1125
3558.88 1138
3559.44 1164
3560.00 1125
3560.57 1189
3561.13 1209
3561.69 1163
3562.26 1132
3562.82 1156
3563.38 1164
3563.95 1079
3564.51 1125
3565.07 1133
3565.64 1146
3566.20 1003
3566.77 1043
3567.33 1013
3567.89 969
3568.46 1033
3569.02 1045
3569.59 1054
3570.15 1078
3570.71 1088
3571.28 1167
3571.84 1153
3572.41 1077
3572.97 1131
3573.53 1146
3574.10 1195
3574.66 1234
3575.23 1306
3575.79 1332
3576.36 1260
3576.92 1340
3577.48 1333
3578.05 1277
3578.61 1201
3579.18 1159
3579.74 1123
3580.31 1106
3580.87 1075
3581.44 1080
3582.00 1090
3582.57 1073
3583.13 1076
3583.70 1085
3584.26 1041
3584.83 1008
3585.39 1001
3585.96 973
3586.52 1036
3587.09 1005
3587.65 938
3588.22 968
3588.79 1069
3589.35 1058
3589.92 1065
3590.48 1025
3591.05 1030
3591.61 1109
3592.18 1056
3592.74 985
3593.31 1036
3593.88 1098
3594.44 1064
3595.01 1048
3595.57 1024
3596.14 1049
3596.71 1046
3597.27 1077
3597.84 1078
3598.40 1091
3598.97 1031
3599.54 1044
3600.10 1004
3600.67 1015
3601.24 927
3601.80 905
3602.37 961
3602.94 990
3603.50 961
3604.07 983
3604.64 983
3605.20 875
3605.77 873
3606.34 832
3606.90 873
3607.47 915
3608.04 882
3608.60 872
3609.17 838
3609.74 845
3610.30 823
3610.87 905
3611.44 977
3612.01 985
3612.57 1002
3613.14 1071
3613.71 1101
3614.28 1102
3614.84 1091
3615.41 1193
3615.98 1253
3616.55 1233
3617.11 1280
3617.68 1312
3618.25 1247
3618.82 1208
3619.39 1124
3619.95 1160
3620.52 1168
3621.09 1048
3621.66 1100
3622.23 1017
3622.79 1000
3623.36 932
3623.93 927
3624.50 1006
3625.07 969
3625.63 879
3626.20 939
3626.77 974
3627.34 996
3627.91 916
3628.48 1030
3629.05 1026
3629.61 975
3630.18 1003
3630.75 989
3631.32 1043
3631.89 968
3632.46 1051
3633.03 1036
3633.60 1090
3634.16 973
3634.73 1037
3635.30 1078
3635.87 1060
3636.44 1064
3637.01 1054
3637.58 1206
3638.15 1245
3638.72 1243
3639.29 1361
3639.86 1357
3640.43 1332
3641.00 1361
3641.57 1368
3642.14 1283
3642.71 1301
3643.27 1229
3643.84 1147
3644.41 1028
3644.98 1087
3645.55 1110
3646.12 1101
3646.69 1014
3647.26 1099
3647.83 1084
3648.40 1123
3648.97 1095
3649.54 1109
3650.12 1197
3650.69 1189
3651.26 1163
3651.83 1220
3652.40 1310
3652.97 1214
3653.54 1196
3654.11 1238
3654.68 1278
3655.25 1223
3655.82 1341
3656.39 1382
3656.96 1257
3657.53 1344
3658.10 1348
3658.67 1375
3659.25 1322
3659.82 1265
3660.39 1359
3660.96 1321
3661.53 1270
3662.10 1269
3662.67 1261
3663.24 1353
3663.81 1399
3664.39 1429
3664.96 1344
3665.53 1345
3666.10 1376
3666.67 1341
3667.24 1299
3667.81 1224
3668.39 1212
3668.96 1180
3669.53 1104
3670.10 1141
3670.67 1158
3671.25 1171
3671.82 1190
3672.39 1159
3672.96 1152
3673.53 1126
3674.11 1132
3674.68 1145
3675.25 1180
3675.82 1133
3676.39 1169
3676.97 1112
3677.54 1126
3678.11 1086
3678.68 1114
3679.26 1132
3679.83 1137
3680.40 1075
3680.97 1115
3681.55 1125
3682.12 1078
3682.69 1125
3683.27 1133
3683.84 1225
3684.41 1214
3684.98 1304
3685.56 1303
3686.13 1421
3686.70 1493
3687.28 1583
3687.85 1577
3688.42 1672
3689.00 1591
3689.57 1576
3690.14 1570
3690.72 1487
3691.29 1402
3691.86 1238
3692.44 1247
3693.01 1174
3693.58 1173
3694.16 1129
3694.73 1156
3695.31 1145
3695.88 1109
3696.45 1140
3697.03 1113
3697.60 1086
3698.18 1155
3698.75 1146
3699.32 1199
3699.90 1217
3700.47 1171
3701.05 1159
3701.62 1103
3702.19 1096
3702.77 1115
3703.34 1177
3703.92 1080
3704.49 1002
3705.07 1016
3705.64 1035
3706.22 1126
3706.79 1141
3707.37 1087
3707.94 1097
3708.51 1104
3709.09 1034
3709.66 999
3710.24 981
3710.81 1008
3711.39 1077
3711.96 1048
3712.54 1053
3713.11 1033
3713.69 999
3714.27 1028
3714.84 978
3715.42 961
3715.99 965
3716.57 952
3717.14 908
3717.72 1017
3718.29 935
3718.87 926
3719.44 998
3720.02 958
3720.60 979
3721.17 947
3721.75 864
3722.32 928
3722.90 1030
3723.47 876
3724.05 909
3724.63 959
3725.20 985
3725.78 1009
3726.36 1004
3726.93 983
3727.51 1083
3728.08 1068
3728.66 1033
3729.24 1153
3729.81 1147
3730.39 1170
3730.97 1193
3731.54 1266
3732.12 1252
3732.70 1135
3733.27 1105
3733.85 1193
3734.43 1096
3735.00 1054
3735.58 1006
3736.16 1015
3736.73 996
3737.31 963
3737.89 1012
3738.47 897
3739.04 896
3739.62 962
3740.20 1007
3740.77 963
3741.35 978
3741.93 996
3742.51 1005
3743.08 1000
3743.66 1022
3744.24 933
3744.82 948
3745.39 1090
3745.97 1071
3746.55 1074
3747.13 956
3747.71 922
3748.28 960
3748.86 1056
3749.44 918
3750.02 915
3750.59 946
3751.17 921
3751.75 903
3752.33 950
3752.91 941
3753.49 977
3754.06 1004
3754.64 997
3755.22 1011
3755.80 1006
3756.38 1077
3756.96 1103
3757.53 1095
3758.11 1115
3758.69 1028
3759.27 1011
3759.85 1012
3760.43 1076
3761.01 1019
3761.59 954
3762.17 975
3762.74 973
3763.32 933
3763.90 927
3764.48 915
3765.06 925
3765.64 844
3766.22 860
3766.80 928
3767.38 929
3767.96 935
3768.54 960
3769.12 914
3769.70 924
3770.27 891
3770.85 901
3771.43 890
3772.01 879
3772.59 847
3773.17 827
3773.75 893
3774.33 822
3774.91 873
3775.49 868
3776.07 816
3776.65 853
3777.23 887
3777.81 877
3778.39 947
3778.97 914
3779.55 935
3780.13 889
3780.71 912
3781.29 878
3781.88 940
3782.46 989
3783.04 882
3783.62 930
3784.20 957
3784.78 941
3785.36 877
3785.94 960
3786.52 948
3787.10 977
3787.68 897
3788.26 870
3788.84 838
3789.43 895
3790.01 920
3790.59 944
3791.17 931
3791.75 902
3792.33 897
3792.91 931
3793.49 982
3794.08 943
3794.66 959
3795.24 1003
3795.82 964
3796.40 964
3796.98 1018
3797.56 1052
3798.15 1138
3798.73 1123
3799.31 1124
3799.89 1259
3800.47 1248
3801.06 1213
3801.64 1168
3802.22 1216
3802.80 1104
3803.38 1062
3803.97 1088
3804.55 1083
3805.13 1109
3805.71 1102
3806.29 1098
3806.88 1124
3807.46 1120
3808.04 1184
3808.62 1175
3809.21 1194
3809.79 1235
3810.37 1294
3810.95 1269
3811.54 1341
3812.12 1286
3812.70 1396
3813.29 1463
3813.87 1489
3814.45 1445
3815.03 1372
3815.62 1273
3816.20 1232
3816.78 1185
3817.37 1144
3817.95 1133
3818.53 1077
3819.12 1036
3819.70 959
3820.28 1006
3820.87 1046
3821.45 944
3822.03 963
3822.62 1009
3823.20 989
3823.78 1003
3824.37 1002
3824.95 995
3825.54 989
3826.12 987
3826.70 939
3827.29 983
3827.87 1037
3828.46 1036
3829.04 1025
3829.62 1053
3830.21 1096
3830.79 1188
3831.38 1106
3831.96 1116
3832.54 1011
3833.13 977
3833.71 1022
3834.30 1032
3834.88 930
3835.47 947
3836.05 949
3836.64 941
3837.22 893
3837.81 949
3838.39 904
3838.98 906
3839.56 942
3840.15 911
3840.73 916
3841.31 914
3841.90 837
3842.49 863
3843.07 851
3843.66 880
3844.24 945
3844.83 862
3845.41 861
3846.00 916
3846.58 874
3847.17 920
3847.75 989
3848.34 929
3848.92 913
3849.51 916
3850.10 927
3850.68 905
3851.27 898
3851.85 981
3852.44 923
3853.02 843
3853.61 962
3854.20 1039
3854.78 973
3855.37 936
3855.95 994
3856.54 1063
3857.13 1151
3857.71 1133
3858.30 1150
3858.89 1210
3859.47 1303
3860.06 1279
3860.64 1369
3861.23 1394
3861.82 1363
3862.40 1456
3862.99 1467
3863.58 1445
3864.16 1495
3864.75 1546
3865.34 1544
3865.92 1470
3866.51 1442
3867.10 1359
3867.69 1301
3868.27 1283
3868.86 1330
3869.45 1272
3870.03 1243
3870.62 1171
3871.21 1249
3871.80 1211
3872.38 1206
3872.97 1200
3873.56 1233
3874.15 1183
3874.73 1112
3875.32 1148
3875.91 1181
3876.50 1119
3877.08 1066
3877.67 1094
3878.26 1046
3878.85 995
3879.43 1000
3880.02 962
3880.61 923
3881.20 936
3881.79 903
3882.37 873
3882.96 920
3883.55 923
3884.14 957
3884.73 1012
3885.32 1016
3885.90 1052
3886.49 1069
3887.08 1183
3887.67 1097
3888.26 1051
3888.85 1112
3889.44 1081
3890.02 1045
3890.61 1078
3891.20 1058
3891.79 1018
3892.38 1109
3892.97 1028
3893.56 1042
3894.15 1026
3894.74 1020
3895.32 972
3895.91 957
3896.50 986
3897.09 999
3897.68 1007
3898.27 961
3898.86 887
3899.45 929
3900.04 994
3900.63 940
3901.22 899
3901.81 910
3902.40 982
3902.99 945
3903.58 977
3904.17 930
3904.76 943
3905.35 952
3905.94 1015
3906.53 965
3907.12 928
3907.71 841
3908.30 844
3908.89 893
3909.48 879
3910.07 837
3910.66 778
3911.25 829
3911.84 814
3912.43 845
3913.02 857
3913.61 856
3914.20 892
3914.79 852
3915.38 853
3915.97 861
3916.56 855
3917.15 955
3917.74 885
3918.33 902
3918.92 864
3919.52 881
3920.11 904
3920.70 879
3921.29 878
3921.88 874
3922.47 889
3923.06 852
3923.65 846
3924.24 868
3924.84 837
3925.43 839
3926.02 803
3926.61 832
3927.20 836
3927.79 816
3928.38 779
3928.98 803
3929.57 822
3930.16 826
3930.75 803
3931.34 872
3931.93 845
3932.53 828
3933.12 773
3933.71 770
3934.30 788
3934.89 820
3935.49 899
3936.08 863
3936.67 821
3937.26 835
3937.86 877
3938.45 872
3939.04 804
3939.63 861
3940.23 909
3940.82 895
3941.41 867
3942.00 869
3942.60 945
3943.19 882
3943.78 887
3944.37 843
3944.97 841
3945.56 859
3946.15 811
3946.75 863
3947.34 857
3947.93 860
3948.52 848
3949.12 820
3949.71 864
3950.30 884
3950.90 864
3951.49 876
3952.08 897
3952.68 916
3953.27 911
3953.86 919
3954.46 898
3955.05 969
3955.65 920
3956.24 907
3956.83 883
3957.43 935
3958.02 972
3958.61 956
3959.21 891
3959.80 902
3960.40 866
3960.99 853
3961.58 903
3962.18 910
3962.77 873
3963.37 905
3963.96 893
3964.55 912
3965.15 938
3965.74 896
3966.34 970
3966.93 932
3967.53 871
3968.12 833
3968.72 854
3969.31 845
3969.91 845
3970.50 861
3971.10 917
3971.69 946
3972.28 960
3972.88 888
3973.47 913
3974.07 969
3974.66 975
3975.26 980
3975.85 1007
3976.45 1038
3977.05 978
3977.64 917
3978.24 956
3978.83 972
3979.43 958
3980.02 902
3980.62 902
3981.21 895
3981.81 891
3982.40 935
3983.00 950
3983.60 942
3984.19 934
3984.79 910
3985.38 936
3985.98 955
3986.58 909
3987.17 915
3987.77 879
3988.36 895
3988.96 876
3989.56 911
3990.15 929
3990.75 943
3991.34 941
3991.94 935
3992.54 987
3993.13 970
3993.73 956
3994.33 1032
3994.92 1006
3995.52 992
3996.12 1006
3996.71 1036
3997.31 1034
3997.91 1031
3998.50 1086
3999.10 1077
3999.70 1115
4000.29 1076
4000.89 1066
4001.49 1074
4002.09 1032
4002.68 1011
4003.28 1035
4003.88 1042
4004.47 1014
4005.07 1029
4005.67 1018
4006.27 945
4006.86 1009
4007.46 1012
4008.06 1032
4008.66 1011
4009.25 990
4009.85 959
4010.45 898
4011.05 924
4011.64 926
4012.24 916
4012.84 972
4013.44 960
4014.04 943
4014.63 958
4015.23 977
4015.83 996
4016.43 950
4017.03 951
4017.63 913
4018.22 927
4018.82 977
4019.42 889
4020.02 952
4020.62 889
4021.22 921
4021.81 922
4022.41 924
4023.01 915
4023.61 911
4024.21 885
4024.81 950
4025.41 943
4026.01 959
4026.60 933
4027.20 911
4027.80 931
4028.40 980
4029.00 996
4029.60 908
4030.20 918
4030.80 1005
4031.40 1024
4032.00 958
4032.60 954
4033.20 958
4033.80 904
4034.39 894
4034.99 849
4035.59 868
4036.19 827
4036.79 816
4037.39 822
4037.99 805
4038.59 785
4039.19 846
4039.79 868
4040.39 845
4040.99 832
4041.59 803
4042.19 782
4042.79 806
4043.39 865
4043.99 828
4044.59 777
4045.19 798
4045.79 858
4046.39 880
4046.99 877
4047.60 903
4048.20 915
4048.80 896
4049.40 949
4050.00 979
4050.60 933
4051.20 885
4051.80 896
4052.40 832
4053.00 910
4053.60 893
4054.20 868
4054.80 846
4055.41 853
4056.01 848
4056.61 793
4057.21 826
4057.81 783
4058.41 827
4059.01 840
4059.61 803
4060.22 798
4060.82 805
4061.42 798
4062.02 784
4062.62 816
4063.22 781
4063.82 781
4064.43 792
4065.03 791
4065.63 750
4066.23 749
4066.83 772
4067.44 898
4068.04 832
4068.64 782
4069.24 733
4069.84 808
4070.45 854
4071.05 761
4071.65 786
4072.25 837
4072.86 843
4073.46 844
4074.06 860
4074.66 824
4075.27 777
4075.87 798
4076.47 799
4077.07 769
4077.68 759
4078.28 790
4078.88 771
4079.48 815
4080.09 837
4080.69 769
4081.29 809
4081.90 850
4082.50 825
4083.10 809
4083.71 785
4084.31 865
4084.91 828
4085.52 841
4086.12 859
4086.72 820
4087.33 851
4087.93 853
4088.53 895
4089.14 903
4089.74 882
4090.34 838
4090.95 874
4091.55 911
4092.15 918
4092.76 864
4093.36 895
4093.97 920
4094.57 958
4095.17 886
4095.78 859
4096.38 818
4096.99 871
4097.59 827
4098.19 775
4098.80 841
4099.40 834
4100.01 812
4100.61 805
4101.22 805
4101.82 742
4102.43 736
4103.03 792
4103.63 809
4104.24 815
4104.84 794
4105.45 798
4106.05 813
4106.66 802
4107.26 784
4107.87 780
4108.47 803
4109.08 805
4109.68 768
4110.29 795
4110.89 808
4111.50 765
4112.10 789
4112.71 845
4113.31 848
4113.92 799
4114.53 785
4115.13 797
4115.74 805
4116.34 812
4116.95 779
4117.55 762
4118.16 806
4118.76 812
4119.37 845
4119.98 822
4120.58 835
4121.19 817
4121.79 798
4122.40 797
4123.01 813
4123.61 836
4124.22 866
4124.82 843
4125.43 789
4126.04 818
4126.64 817
4127.25 756
4127.86 740
4128.46 759
4129.07 780
4129.68 766
4130.28 768
4130.89 799
4131.50 849
4132.10 846
4132.71 846
4133.32 827
4133.92 896
4134.53 865
4135.14 818
4135.74 756
4136.35 862
4136.96 841
4137.56 871
4138.17 871
4138.78 844
4139.39 880
4139.99 802
4140.60 849
4141.21 792
4141.82 882
4142.42 792
4143.03 850
4143.64 805
4144.25 854
4144.85 790
4145.46 810
4146.07 787
4146.68 828
4147.28 772
4147.89 709
4148.50 791
4149.11 795
4149.72 771
4150.32 724
4150.93 758
4151.54 736
4152.15 718
4152.76 808
4153.37 778
4153.97 719
4154.58 737
4155.19 689
4155.80 741
4156.41 782
4157.02 786
4157.62 745
4158.23 762
4158.84 756
4159.45 731
4160.06 777
4160.67 802
4161.28 861
4161.89 858
4162.49 872
4163.10 888
4163.71 904
4164.32 883
4164.93 969
4165.54 948
4166.15 1024
4166.76 934
4167.37 960
4167.98 929
4168.59 882
4169.20 900
4169.81 896
4170.42 910
4171.02 866
4171.63 854
4172.24 810
4172.85 869
4173.46 905
4174.07 882
4174.68 826
4175.29 856
4175.90 834
4176.51 854
4177.12 836
4177.73 737
4178.34 766
4178.95 774
4179.56 753
4180.17 776
4180.78 708
4181.39 733
4182.00 835
4182.61 806
4183.23 754
4183.84 792
4184.45 798
4185.06 798
4185.67 783
4186.28 812
4186.89 784
4187.50 813
4188.11 866
4188.72 913
4189.33 852
4189.94 892
4190.55 958
4191.17 1031
4191.78 1136
4192.39 1070
4193.00 1042
4193.61 1068
4194.22 1091
4194.83 1077
4195.44 1105
4196.06 1094
4196.67 1054
4197.28 1037
4197.89 1050
4198.50 992
4199.11 1005
4199.72 942
4200.34 953
4200.95 993
4201.56 996
4202.17 922
4202.78 928
4203.40 869
4204.01 858
4204.62 875
4205.23 834
4205.84 902
4206.46 863
4207.07 898
4207.68 923
4208.29 957
4208.90 889
4209.52 876
4210.13 855
4210.74 870
4211.35 923
4211.97 935
4212.58 891
4213.19 989
4213.80 989
4214.42 1032
4215.03 1015
4215.64 1031
4216.26 1073
4216.87 1113
4217.48 1218
4218.09 1144
4218.71 1265
4219.32 1368
4219.93 1449
4220.55 1449
4221.16 1625
4221.77 1827
4222.39 1848
4223.00 2020
4223.61 2228
4224.23 2281
4224.84 2415
4225.45 2579
4226.07 2775
4226.68 2654
4227.30 2466
4227.91 2393
4228.52 2208
4229.14 1949
4229.75 1664
4230.36 1585
4230.98 1531
4231.59 1479
4232.21 1400
4232.82 1356
4233.43 1230
4234.05 1198
4234.66 1264
4235.28 1241
4235.89 1158
4236.51 1151
4237.12 1166
4237.73 1087
4238.35 1157
4238.96 1094
4239.58 1076
4240.19 1075
4240.81 1108
4241.42 1111
4242.04 1036
4242.65 988
4243.27 1066
4243.88 1047
4244.50 1019
4245.11 1071
4245.73 1103
4246.34 1102
4246.96 1019
4247.57 1044
4248.19 973
4248.80 960
4249.42 966
4250.03 969
4250.65 936
4251.26 872
4251.88 925
4252.49 922
4253.11 909
4253.72 924
4254.34 953
4254.96 1031
4255.57 976
4256.19 954
4256.80 994
4257.42 969
4258.03 1003
4258.65 985
4259.27 1010
4259.88 1030
4260.50 993
4261.12 949
4261.73 952
4262.35 939
4262.96 1024
4263.58 1083
4264.20 994
4264.81 1006
4265.43 984
4266.05 1049
4266.66 1046
4267.28 997
4267.90 991
4268.51 979
4269.13 980
4269.75 959
4270.36 987
4270.98 956
4271.60 889
4272.21 927
4272.83 955
4273.45 1010
4274.06 985
4274.68 997
4275.30 974
4275.92 943
4276.53 937
4277.15 896
4277.77 983
4278.38 872
4279.00 852
4279.62 853
4280.24 885
4280.85 886
4281.47 847
4282.09 841
4282.71 827
4283.32 874
4283.94 828
4284.56 904
4285.18 895
4285.80 932
4286.41 892
4287.03 882
4287.65 933
4288.27 936
4288.89 878
4289.50 894
4290.12 947
4290.74 947
4291.36 866
4291.98 805
4292.60 871
4293.21 882
4293.83 887
4294.45 849
4295.07 877
4295.69 859
4296.31 893
4296.93 850
4297.54 835
4298.16 848
4298.78 844
4299.40 835
4300.02 849
4300.64 827
4301.26 848
4301.88 820
4302.50 813
4303.12 859
4303.73 865
4304.35 866
4304.97 858
4305.59 826
4306.21 814
4306.83 908
4307.45 838
4308.07 835
4308.69 861
4309.31 834
4309.93 846
4310.55 874
4311.17 910
4311.79 944
4312.41 871
4313.03 874
4313.65 916
4314.27 950
4314.89 939
4315.51 880
4316.13 915
4316.75 903
4317.37 932
4317.99 919
4318.61 900
4319.23 903
4319.85 901
4320.47 969
4321.09 925
4321.71 899
4322.33 933
4322.95 960
4323.57 922
4324.19 1023
4324.81 995
4325.43 996
4326.05 923
4326.68 972
4327.30 969
4327.92 986
4328.54 951
4329.16 947
4329.78 936
4330.40 965
4331.02 1065
4331.64 1035
4332.26 1026
4332.89 1083
4333.51 1127
4334.13 1235
4334.75 1277
4335.37 1253
4335.99 1308
4336.61 1309
4337.24 1363
4337.86 1302
4338.48 1285
4339.10 1321
4339.72 1361
4340.34 1351
4340.97 1366
4341.59 1569
4342.21 1839
4342.83 2076
4343.45 2105
4344.08 2418
4344.70 2502
4345.32 2607
4345.94 2467
4346.57 2351
4347.19 2172
4347.81 1981
4348.43 1736
4349.05 1496
4349.68 1250
4350.30 1180
4350.92 1135
4351.54 1041
4352.17 1041
4352.79 1086
4353.41 1079
4354.04 1081
4354.66 1089
4355.28 1064
4355.90 1037
4356.53 1078
4357.15 1091
4357.77 1070
4358.40 1086
4359.02 1101
4359.64 1037
4360.27 1009
4360.89 991
4361.51 1126
4362.14 1108
4362.76 1098
4363.38 1060
4364.01 1089
4364.63 1059
4365.25 1021
4365.88 1098
4366.50 977
4367.12 959
4367.75 948
4368.37 980
4369.00 961
4369.62 936
4370.24 868
4370.87 929
4371.49 965
4372.12 913
4372.74 868
4373.36 991
4373.99 1081
4374.61 1107
4375.24 1075
4375.86 1045
4376.49 1111
4377.11 1095
4377.73 1148
4378.36 1193
4378.98 1156
4379.61 1174
4380.23 1184
4380.86 1162
4381.48 1253
4382.11 1210
4382.73 1283
4383.36 1236
4383.98 1331
4384.61 1389
4385.23 1451
4385.86 1571
4386.48 1660
4387.11 1833
4387.73 2036
4388.36 2266
4388.98 2400
4389.61 2349
4390.23 2383
4390.86 2257
4391.48 2049
4392.11 1962
4392.74 1811
4393.36 1735
4393.99 1616
4394.61 1482
4395.24 1350
4395.86 1296
4396.49 1384
4397.12 1412
4397.74 1309
4398.37 1323
4398.99 1278
4399.62 1259
4400.25 1188
4400.87 1183
4401.50 1203
4402.12 1186
4402.75 1219
4403.38 1166
4404.00 1124
4404.63 1091
4405.26 1090
4405.88 1057
4406.51 1024
4407.14 1111
4407.76 1177
4408.39 1139
4409.02 1077
4409.64 1056
4410.27 1044
4410.90 1012
4411.52 996
4412.15 970
4412.78 1008
4413.40 973
4414.03 915
4414.66 952
4415.29 902
4415.91 928
4416.54 952
4417.17 935
4417.79 883
4418.42 882
4419.05 917
4419.68 877
4420.30 908
4420.93 934
4421.56 932
4422.19 849
4422.81 876
4423.44 930
4424.07 853
4424.70 805
4425.33 810
4425.95 822
4426.58 847
4427.21 875
4427.84 850
4428.47 803
4429.09 815
4429.72 850
4430.35 849
4430.98 848
4431.61 795
4432.23 844
4432.86 835
4433.49 835
4434.12 836
4434.75 834
4435.38 859
4436.01 862
4436.63 842
4437.26 800
4437.89 789
4438.52 820
4439.15 785
4439.78 857
4440.41 814
4441.04 753
4441.67 813
4442.29 843
4442.92 820
4443.55 754
4444.18 842
4444.81 823
4445.44 834
4446.07 831
4446.70 844
4447.33 895
4447.96 892
4448.59 881
4449.22 868
4449.85 822
4450.48 826
4451.11 819
4451.74 873
4452.37 822
4453.00 862
4453.63 885
4454.26 856
4454.89 839
4455.52 802
4456.15 817
4456.78 903
4457.41 834
4458.04 770
4458.67 804
4459.30 799
4459.93 830
4460.56 763
4461.19 750
4461.82 714
4462.45 729
4463.08 794
4463.71 788
4464.34 730
4464.97 764
4465.60 746
4466.23 745
4466.86 700
4467.49 704
4468.12 733
4468.76 768
4469.39 748
4470.02 726
4470.65 709
4471.28 701
4471.91 747
4472.54 748
4473.17 741
4473.80 691
4474.44 715
4475.07 725
4475.70 746
4476.33 779
4476.96 717
4477.59 755
4478.22 786
4478.86 789
4479.49 790
4480.12 808
4480.75 775
4481.38 777
4482.02 848
4482.65 858
4483.28 850
4483.91 810
4484.54 823
4485.18 802
4485.81 790
4486.44 814
4487.07 796
4487.70 807
4488.34 853
4488.97 811
4489.60 793
4490.23 781
4490.87 773
4491.50 786
4492.13 776
4492.76 725
4493.40 765
4494.03 774
4494.66 741
4495.30 753
4495.93 810
4496.56 861
4497.19 889
4497.83 918
4498.46 912
4499.09 937
4499.73 1009
4500.36 947
4500.99 976
4501.63 923
4502.26 919
4502.89 827
4503.53 902
4504.16 913
4504.79 851
4505.43 760
4506.06 800
4506.69 813
4507.33 753
4507.96 791
4508.59 833
4509.23 781
4509.86 731
4510.50 782
4511.13 779
4511.76 810
4512.40 780
4513.03 796
4513.67 716
4514.30 751
4514.93 722
4515.57 777
4516.20 788
4516.84 748
4517.47 748
4518.11 798
4518.74 810
4519.37 730
4520.01 742
4520.64 751
4521.28 742
4521.91 762
4522.55 803
4523.18 831
4523.82 836
4524.45 882
4525.09 913
4525.72 926
4526.36 1009
4526.99 1126
4527.63 1174
4528.26 1297
4528.90 1255
4529.53 1324
4530.17 1389
4530.80 1381
4531.44 1362
4532.07 1349
4532.71 1282
4533.34 1142
4533.98 1071
4534.62 1036
4535.25 1007
4535.89 904
4536.52 844
4537.16 825
4537.79 820
4538.43 801
4539.07 750
4539.70 771
4540.34 731
4540.97 731
4541.61 741
4542.25 765
4542.88 749
4543.52 742
4544.15 714
4544.79 694
4545.43 688
4546.06 694
4546.70 688
4547.34 693
4547.97 689
4548.61 744
4549.25 740
4549.88 750
4550.52 779
4551.16 781
4551.79 806
4552.43 758
4553.07 810
4553.70 827
4554.34 762
4554.98 782
4555.61 734
4556.25 759
4556.89 738
4557.53 743
4558.16 718
4558.80 745
4559.44 757
4560.07 738
4560.71 736
4561.35 745
4561.99 823
4562.62 772
4563.26 790
4563.90 772
4564.54 799
4565.18 841
4565.81 879
4566.45 942
4567.09 945
4567.73 964
4568.36 966
4569.00 1008
4569.64 997
4570.28 958
4570.92 989
4571.55 891
4572.19 906
4572.83 881
4573.47 819
4574.11 785
4574.75 766
4575.38 752
4576.02 756
4576.66 759
4577.30 787
4577.94 785
4578.58 718
4579.22 723
4579.85 725
4580.49 705
4581.13 747
4581.77 770
4582.41 842
4583.05 814
4583.69 743
4584.33 760
4584.97 739
4585.61 730
4586.24 755
4586.88 831
4587.52 843
4588.16 849
4588.80 859
4589.44 904
4590.08 825
4590.72 816
4591.36 808
4592.00 797
4592.64 777
4593.28 746
4593.92 774
4594.56 742
4595.20 747
4595.84 746
4596.48 754
4597.12 757
4597.76 779
4598.40 721
4599.04 728
4599.68 751
4600.32 764
4600.96 788
4601.60 836
4602.24 819
4602.88 799
4603.52 795
4604.16 810
4604.80 836
4605.44 757
4606.08 757
4606.72 795
4607.36 796
4608.00 808
4608.64 795
4609.28 797
4609.93 775
4610.57 774
4611.21 766
4611.85 772
4612.49 796
4613.13 773
4613.77 760
4614.41 742
4615.05 751
4615.69 730
4616.34 719
4616.98 737
4617.62 714
4618.26 727
4618.90 735
4619.54 694
4620.18 765
4620.83 758
4621.47 728
4622.11 734
4622.75 785
4623.39 762
4624.03 750
4624.68 715
4625.32 737
4625.96 738
4626.60 700
4627.24 734
4627.89 709
4628.53 755
4629.17 782
4629.81 752
4630.45 737
4631.10 719
4631.74 721
4632.38 761
4633.02 775
4633.67 859
4634.31 842
4634.95 884
4635.59 854
4636.24 921
4636.88 962
4637.52 987
4638.17 954
4638.81 942
4639.45 880
4640.09 812
4640.74 831
4641.38 820
4642.02 826
4642.67 828
4643.31 806
4643.95 803
4644.60 796
4645.24 744
4645.88 738
4646.53 746
4647.17 763
4647.81 780
4648.46 744
4649.10 711
4649.74 760
4650.39 782
4651.03 763
4651.67 729
4652.32 719
4652.96 758
4653.61 692
4654.25 684
4654.89 708
4655.54 682
4656.18 680
4656.83 691
4657.47 676
4658.11 651
4658.76 607
4659.40 628
4660.05 702
4660.69 685
4661.33 669
4661.98 709
4662.62 695
4663.27 695
4663.91 736
4664.56 698
4665.20 720
4665.85 655
4666.49 687
4667.14 675
4667.78 661
4668.43 741
4669.07 699
4669.72 698
4670.36 645
4671.01 644
4671.65 682
4672.30 723
4672.94 715
4673.59 698
4674.23 672
4674.88 738
4675.52 742
4676.17 695
4676.81 693
4677.46 756
4678.10 801
4678.75 725
4679.40 715
4680.04 728
4680.69 715
4681.33 704
4681.98 759
4682.62 736
4683.27 759
4683.92 711
4684.56 739
4685.21 713
4685.85 719
4686.50 685
4687.15 710
4687.79 734
4688.44 746
4689.09 737
4689.73 723
4690.38 717
4691.02 700
4691.67 769
4692.32 773
4692.96 724
4693.61 756
4694.26 854
4694.90 871
4695.55 937
4696.20 954
4696.84 979
4697.49 1015
4698.14 996
4698.78 975
4699.43 931
4700.08 882
4700.73 798
4701.37 807
4702.02 760
4702.67 776
4703.31 758
4703.96 751
4704.61 738
4705.26 779
4705.90 767
4706.55 770
4707.20 774
4707.85 784
4708.49 808
4709.14 810
4709.79 836
4710.44 847
4711.09 806
4711.73 805
4712.38 810
4713.03 777
4713.68 769
4714.33 773
4714.97 749
4715.62 823
4716.27 813
4716.92 814
4717.57 809
4718.21 828
4718.86 840
4719.51 871
4720.16 871
4720.81 904
4721.46 954
4722.11 985
4722.75 977
4723.40 1054
4724.05 1058
4724.70 1101
4725.35 1136
4726.00 1110
4726.65 1059
4727.30 983
4727.94 933
4728.59 852
4729.24 846
4729.89 791
4730.54 802
4731.19 813
4731.84 806
4732.49 745
4733.14 778
4733.79 809
4734.44 833
4735.09 896
4735.74 864
4736.38 908
4737.03 946
4737.68 878
4738.33 878
4738.98 885
4739.63 865
4740.28 869
4740.93 842
4741.58 867
4742.23 835
4742.88 813
4743.53 849
4744.18 864
4744.83 830
4745.48 837
4746.13 885
4746.78 875
4747.43 911
4748.08 898
4748.73 962
4749.39 973
4750.04 931
4750.69 933
4751.34 935
4751.99 940
4752.64 871
4753.29 883
4753.94 889
4754.59 849
4755.24 859
4755.89 895
4756.54 840
4757.19 803
4757.84 830
4758.50 786
4759.15 736
4759.80 856
4760.45 796
4761.10 801
4761.75 781
4762.40 799
4763.05 742
4763.71 802
4764.36 820
4765.01 816
4765.66 841
4766.31 780
4766.96 841
4767.62 787
4768.27 720
4768.92 712
4769.57 713
4770.22 742
4770.87 691
4771.53 718
4772.18 672
4772.83 736
4773.48 718
4774.13 698
4774.79 710
4775.44 718
4776.09 765
4776.74 744
4777.40 806
4778.05 817
4778.70 778
4779.35 811
4780.01 754
4780.66 743
4781.31 739
4781.96 712
4782.62 700
4783.27 778
4783.92 735
4784.57 725
4785.23 718
4785.88 707
4786.53 704
4787.19 726
4787.84 739
4788.49 765
4789.15 787
4789.80 735
4790.45 759
4791.11 721
4791.76 819
4792.41 752
4793.07 714
4793.72 736
4794.37 746
4795.03 751
4795.68 712
4796.33 684
4796.99 730
4797.64 767
4798.29 685
4798.95 682
4799.60 671
4800.26 688
4800.91 719
4801.56 741
4802.22 743
4802.87 762
4803.53 711
4804.18 707
4804.83 672
4805.49 717
4806.14 670
4806.80 664
4807.45 718
4808.11 702
4808.76 698
4809.42 686
4810.07 726
4810.72 740
4811.38 730
4812.03 705
4812.69 703
4813.34 656
4814.00 742
4814.65 794
4815.31 811
4815.96 823
4816.62 800
4817.27 796
4817.93 788
4818.58 776
4819.24 866
4819.89 896
4820.55 910
4821.20 930
4821.86 980
4822.52 954
4823.17 1010
4823.83 970
4824.48 969
4825.14 932
4825.79 976
4826.45 927
4827.10 993
4827.76 922
4828.42 889
4829.07 907
4829.73 915
4830.38 911
4831.04 955
4831.70 997
4832.35 1017
4833.01 1026
4833.66 1074
4834.32 1097
4834.98 1166
4835.63 1187
4836.29 1123
4836.95 1133
4837.60 1185
4838.26 1196
4838.92 1179
4839.57 1077
4840.23 1108
4840.89 1104
4841.54 1063
4842.20 1126
4842.86 1123
4843.51 1114
4844.17 1161
4844.83 1201
4845.48 1323
4846.14 1328
4846.80 1412
4847.45 1515
4848.11 1504
4848.77 1506
4849.43 1560
4850.08 1436
4850.74 1395
4851.40 1345
4852.06 1334
4852.71 1331
4853.37 1262
4854.03 1307
4854.69 1385
4855.34 1418
4856.00 1457
4856.66 1456
4857.32 1352
4857.97 1414
4858.63 1438
4859.29 1328
4859.95 1228
4860.61 1275
4861.26 1300
4861.92 1306
4862.58 1326
4863.24 1196
4863.90 1257
4864.55 1238
4865.21 1314
4865.87 1333
4866.53 1306
4867.19 1254
4867.85 1260
4868.51 1203
4869.16 1147
4869.82 1099
4870.48 1109
4871.14 1102
4871.80 1048
4872.46 1081
4873.12 1091
4873.78 1111
4874.43 1057
4875.09 1102
4875.75 1114
4876.41 1148
4877.07 1145
4877.73 1102
4878.39 1045
4879.05 1051
4879.71 983
4880.37 965
4881.03 945
4881.69 863
4882.34 892
4883.00 928
4883.66 928
4884.32 948
4884.98 1031
4885.64 1007
4886.30 1030
4886.96 1088
4887.62 1097
4888.28 1097
4888.94 1052
4889.60 1112
4890.26 1094
4890.92 1104
4891.58 1064
4892.24 1030
4892.90 1049
4893.56 1003
4894.22 965
4894.88 961
4895.54 984
4896.20 1046
4896.86 1013
4897.52 990
4898.19 992
4898.85 1051
4899.51 990
4900.17 934
4900.83 963
4901.49 917
4902.15 910
4902.81 861
4903.47 871
4904.13 854
4904.79 822
4905.45 862
4906.12 840
4906.78 856
4907.44 865
4908.10 868
4908.76 830
4909.42 809
4910.08 799
4910.74 843
4911.41 786
4912.07 811
4912.73 794
4913.39 737
4914.05 762
4914.71 697
4915.38 741
4916.04 744
4916.70 767
4917.36 748
4918.02 759
4918.68 762
4919.35 745
4920.01 733
4920.67 730
4921.33 714
4921.99 715
4922.66 726
4923.32 700
4923.98 712
4924.64 714
4925.31 723
4925.97 729
4926.63 801
4927.29 758
4927.96 729
4928.62 731
4929.28 726
4929.94 764
4930.61 739
4931.27 762
4931.93 708
4932.59 738
4933.26 737
4933.92 710
4934.58 746
4935.25 709
4935.91 724
4936.57 743
4937.24 689
4937.90 721
4938.56 732
4939.23 734
4939.89 762
4940.55 745
4941.22 670
4941.88 708
4942.54 693
4943.21 715
4943.87 739
4944.53 741
4945.20 758
4945.86 691
4946.52 704
4947.19 730
4947.85 698
4948.52 696
4949.18 738
4949.84 709
4950.51 682
4951.17 701
4951.84 753
4952.50 765
4953.17 738
4953.83 753
4954.49 789
4955.16 852
4955.82 809
4956.49 758
4957.15 766
4957.82 830
4958.48 799
4959.15 836
4959.81 769
4960.47 768
4961.14 808
4961.80 784
4962.47 831
4963.13 778
4963.80 829
4964.46 772
4965.13 829
4965.79 807
4966.46 792
4967.12 782
4967.79 765
4968.45 716
4969.12 741
4969.79 744
4970.45 729
4971.12 746
4971.78 704
4972.45 716
4973.11 817
4973.78 760
4974.44 718
4975.11 741
4975.78 789
4976.44 782
4977.11 713
4977.77 734
4978.44 735
4979.11 730
4979.77 690
4980.44 764
4981.10 785
4981.77 784
4982.44 803
4983.10 849
4983.77 914
4984.43 946
4985.10 986
4985.77 1016
4986.43 1003
4987.10 1079
4987.77 1141
4988.43 1112
4989.10 1056
4989.77 1058
4990.43 973
4991.10 907
4991.77 828
4992.43 847
4993.10 783
4993.77 704
4994.43 710
4995.10 670
4995.77 677
4996.44 675
4997.10 661
4997.77 623
4998.44 637
4999.10 726
4999.77 687
5000.44 700
5001.11 697
5001.77 677
5002.44 676
5003.11 728
5003.78 719
5004.44 758
5005.11 753
5005.78 706
5006.45 754
5007.12 717
5007.78 741
5008.45 731
5009.12 749
5009.79 686
5010.46 748
5011.12 741
5011.79 751
5012.46 781
5013.13 719
5013.80 710
5014.47 803
5015.13 875
5015.80 863
5016.47 923
5017.14 974
5017.81 1147
5018.48 1246
5019.14 1290
5019.81 1336
5020.48 1438
5021.15 1417
5021.82 1388
5022.49 1383
5023.16 1240
5023.83 1191
5024.50 1136
5025.16 1045
5025.83 1005
5026.50 969
5027.17 922
5027.84 815
5028.51 749
5029.18 761
5029.85 765
5030.52 756
5031.19 749
5031.86 731
5032.53 718
5033.20 742
5033.87 722
5034.54 699
5035.21 782
5035.88 720
5036.54 726
5037.21 702
5037.88 706
5038.55 714
5039.22 717
5039.89 757
5040.56 761
5041.23 726
5041.90 767
5042.58 747
5043.25 763
5043.92 772
5044.59 721
5045.26 756
5045.93 694
5046.60 685
5047.27 716
5047.94 743
5048.61 681
5049.28 684
5049.95 634
5050.62 692
5051.29 663
5051.96 674
5052.63 742
5053.30 699
5053.98 705
5054.65 732
5055.32 764
5055.99 769
5056.66 758
5057.33 724
5058.00 780
5058.67 751
5059.34 733
5060.02 708
5060.69 767
5061.36 727
5062.03 725
5062.70 697
5063.37 717
5064.04 747
5064.72 734
5065.39 690
5066.06 697
5066.73 742
5067.40 731
5068.08 708
5068.75 661
5069.42 692
5070.09 688
5070.76 705
5071.44 647
5072.11 686
5072.78 729
5073.45 686
5074.12 669
5074.80 744
5075.47 714
5076.14 691
5076.81 715
5077.49 745
5078.16 795
5078.83 760
5079.50 733
5080.18 695
5080.85 717
5081.52 734
5082.20 712
5082.87 653
5083.54 664
5084.21 695
5084.89 735
5085.56 786
5086.23 753
5086.91 750
5087.58 770
5088.25 817
5088.93 842
5089.60 787
5090.27 742
5090.95 750
5091.62 783
5092.29 739
5092.97 705
5093.64 728
5094.31 742
5094.99 734
5095.66 709
5096.34 681
5097.01 731
5097.68 699
5098.36 710
5099.03 670
5099.70 672
5100.38 674
5101.05 699
5101.73 708
5102.40 697
5103.08 718
5103.75 676
5104.42 673
5105.10 679
5105.77 669
5106.45 711
5107.12 677
5107.80 688
5108.47 702
5109.15 708
5109.82 705
5110.49 669
5111.17 664
5111.84 701
5112.52 702
5113.19 690
5113.87 741
5114.54 724
5115.22 781
5115.89 864
5116.57 817
5117.24 814
5117.92 839
5118.59 832
5119.27 798
5119.94 745
5120.62 740
5121.30 668
5121.97 719
5122.65 721
5123.32 682
5124.00 687
5124.67 696
5125.35 670
5126.02 722
5126.70 719
5127.38 660
5128.05 658
5128.73 701
5129.40 741
5130.08 706
5130.76 724
5131.43 687
5132.11 693
5132.78 676
5133.46 685
5134.14 664
5134.81 694
5135.49 712
5136.17 687
5136.84 702
5137.52 727
5138.20 732
5138.87 706
5139.55 718
5140.22 667
5140.90 653
5141.58 644
5142.26 646
5142.93 613
5143.61 600
5144.29 639
5144.96 655
5145.64 675
5146.32 696
5146.99 616
5147.67 646
5148.35 620
5149.03 632
5149.70 651
5150.38 616
5151.06 621
5151.73 665
5152.41 658
5153.09 631
5153.77 630
5154.44 640
5155.12 590
5155.80 594
5156.48 669
5157.16 652
5157.83 580
5158.51 619
5159.19 590
5159.87 579
5160.55 582
5161.22 576
5161.90 613
5162.58 614
5163.26 622
5163.94 616
5164.61 624
5165.29 645
5165.97 635
5166.65 667
5167.33 577
5168.01 629
5168.68 607
5169.36 622
5170.04 622
5170.72 645
5171.40 640
5172.08 634
5172.76 601
5173.44 600
5174.11 630
5174.79 673
5175.47 651
5176.15 634
5176.83 672
5177.51 612
5178.19 634
5178.87 698
5179.55 668
5180.23 692
5180.91 670
5181.58 621
5182.26 596
5182.94 614
5183.62 606
5184.30 619
5184.98 589
5185.66 594
5186.34 572
5187.02 594
5187.70 596
5188.38 642
5189.06 633
5189.74 629
5190.42 632
5191.10 643
5191.78 646
5192.46 625
5193.14 581
5193.82 654
5194.50 631
5195.18 621
5195.86 632
5196.54 631
5197.22 642
5197.90 655
5198.58 652
5199.26 624
5199.94 624
5200.63 627
5201.31 623
5201.99 655
5202.67 623
5203.35 573
5204.03 618
5204.71 666
5205.39 695
5206.07 718
5206.75 664
5207.43 702
5208.11 748
5208.80 710
5209.48 705
5210.16 728
5210.84 738
5211.52 623
5212.20 669
5212.88 736
5213.57 680
5214.25 700
5214.93 700
5215.61 683
5216.29 691
5216.97 684
5217.66 739
5218.34 740
5219.02 731
5219.70 738
5220.38 671
5221.06 684
5221.75 751
5222.43 695
5223.11 638
5223.79 632
5224.47 621
5225.16 647
5225.84 679
5226.52 651
5227.20 674
5227.89 637
5228.57 641
5229.25 642
5229.93 680
5230.62 737
5231.30 735
5231.98 677
5232.66 739
5233.35 734
5234.03 708
5234.71 806
5235.40 744
5236.08 722
5236.76 755
5237.44 774
5238.13 753
5238.81 711
5239.49 743
5240.18 709
5240.86 686
5241.54 664
5242.23 639
5242.91 661
5243.59 669
5244.28 625
5244.96 673
5245.64 774
5246.33 720
5247.01 664
5247.70 705
5248.38 744
5249.06 766
5249.75 761
5250.43 721
5251.11 701
5251.80 691
5252.48 655
5253.17 637
5253.85 623
5254.53 627
5255.22 613
5255.90 613
5256.59 656
5257.27 664
5257.96 687
5258.64 680
5259.32 711
5260.01 680
5260.69 649
5261.38 653
5262.06 721
5262.75 714
5263.43 732
5264.12 741
5264.80 690
5265.49 696
5266.17 694
5266.86 647
5267.54 698
5268.23 680
5268.91 697
5269.60 687
5270.28 615
5270.97 658
5271.65 704
5272.34 675
5273.02 666
5273.71 639
5274.39 708
5275.08 722
5275.76 774
5276.45 769
5277.14 815
5277.82 836
5278.51 887
5279.19 863
5279.88 820
5280.56 785
5281.25 806
5281.94 832
5282.62 785
5283.31 751
5283.99 708
5284.68 737
5285.37 671
5286.05 694
5286.74 665
5287.43 707
5288.11 665
5288.80 663
5289.48 713
5290.17 682
5290.86 698
5291.54 679
5292.23 720
5292.92 666
5293.60 710
5294.29 673
5294.98 712
5295.66 797
5296.35 742
5297.04 807
5297.72 805
5298.41 781
5299.10 851
5299.79 824
5300.47 829
5301.16 805
5301.85 774
5302.53 782
5303.22 744
5303.91 751
5304.60 682
5305.28 771
5305.97 681
5306.66 737
5307.35 725
5308.03 755
5308.72 761
5309.41 733
5310.10 741
5310.78 705
5311.47 704
5312.16 712
5312.85 744
5313.54 707
5314.22 708
5314.91 679
5315.60 715
5316.29 728
5316.98 750
5317.66 790
5318.35 831
5319.04 840
5319.73 812
5320.42 769
5321.11 701
5321.80 769
5322.48 772
5323.17 676
5323.86 669
5324.55 669
5325.24 725
5325.93 712
5326.62 658
5327.30 671
5327.99 721
5328.68 685
5329.37 726
5330.06 692
5330.75 684
5331.44 683
5332.13 693
5332.82 696
5333.51 676
5334.20 711
5334.88 691
5335.57 683
5336.26 721
5336.95 730
5337.64 780
5338.33 732
5339.02 727
5339.71 705
5340.40 745
5341.09 724
5341.78 729
5342.47 782
5343.16 785
5343.85 844
5344.54 879
5345.23 862
5345.92 956
5346.61 954
5347.30 995
5347.99 1082
5348.68 1066
5349.37 1068
5350.06 986
5350.75 965
5351.44 928
5352.13 886
5352.82 918
5353.51 850
5354.20 783
5354.90 725
5355.59 750
5356.28 711
5356.97 673
5357.66 707
5358.35 730
5359.04 695
5359.73 685
5360.42 725
5361.11 725
5361.80 749
5362.49 740
5363.19 681
5363.88 671
5364.57 615
5365.26 625
5365.95 676
5366.64 677
5367.33 705
5368.03 643
5368.72 628
5369.41 612
5370.10 593
5370.79 600
5371.48 581
5372.18 597
5372.87 698
5373.56 666
5374.25 656
5374.94 671
5375.63 622
5376.33 671
5377.02 642
5377.71 653
5378.40 656
5379.10 679
5379.79 674
5380.48 601
5381.17 617
5381.86 669
5382.56 633
5383.25 684
5383.94 658
5384.63 671
5385.33 706
5386.02 752
5386.71 748
5387.40 728
5388.10 707
5388.79 693
5389.48 712
5390.18 701
5390.87 707
5391.56 705
5392.26 705
5392.95 638
5393.64 658
5394.33 678
5395.03 662
5395.72 608
5396.41 608
5397.11 629
5397.80 591
5398.49 653
5399.19 629
5399.88 622
5400.58 615
5401.27 632
5401.96 636
5402.66 635
5403.35 632
5404.04 646
5404.74 635
5405.43 662
5406.13 628
5406.82 593
5407.51 623
5408.21 639
5408.90 657
5409.60 668
5410.29 713
5410.98 671
5411.68 619
5412.37 638
5413.07 700
5413.76 666
5414.46 653
5415.15 642
5415.84 674
5416.54 686
5417.23 675
5417.93 694
5418.62 642
5419.32 645
5420.01 676
5420.71 730
5421.40 700
5422.10 675
5422.79 673
5423.49 658
5424.18 660
5424.88 665
5425.57 650
5426.27 669
5426.96 644
5427.66 659
5428.35 653
5429.05 679
5429.74 643
5430.44 688
5431.14 662
5431.83 646
5432.53 673
5433.22 690
5433.92 675
5434.61 705
5435.31 711
5436.01 756
5436.70 722
5437.40 700
5438.09 700
5438.79 726
5439.49 772
5440.18 779
5440.88 733
5441.57 752
5442.27 838
5442.97 844
5443.66 892
5444.36 1037
5445.06 1008
5445.75 993
5446.45 1047
5447.15 1030
5447.84 964
5448.54 923
5449.24 902
5449.93 872
5450.63 834
5451.33 810
5452.02 780
5452.72 780
5453.42 810
5454.11 784
5454.81 704
5455.51 763
5456.20 751
5456.90 769
5457.60 788
5458.30 775
5458.99 869
5459.69 789
5460.39 775
5461.09 860
5461.78 916
5462.48 866
5463.18 888
5463.88 959
5464.57 879
5465.27 847
5465.97 872
5466.67 907
5467.36 866
5468.06 834
5468.76 841
5469.46 913
5470.16 909
5470.85 877
5471.55 936
5472.25 968
5472.95 944
5473.65 1031
5474.35 1077
5475.04 1134
5475.74 1164
5476.44 1197
5477.14 1246
5477.84 1276
5478.54 1273
5479.23 1339
5479.93 1322
5480.63 1311
5481.33 1244
5482.03 1120
5482.73 1086
5483.43 1025
5484.13 1000
5484.83 1019
5485.52 1011
5486.22 989
5486.92 992
5487.62 1025
5488.32 978
5489.02 1010
5489.72 970
5490.42 1066
5491.12 1054
5491.82 1077
5492.52 1089
5493.22 1119
5493.92 1218
5494.62 1302
5495.31 1356
5496.01 1512
5496.71 1706
5497.41 1880
5498.11 2090
5498.81 2180
5499.51 2203
5500.21 2165
5500.91 2074
5501.61 1732
5502.31 1544
5503.01 1410
5503.71 1250
5504.41 1162
5505.11 1116
5505.81 1051
5506.51 1071
5507.22 1040
5507.92 1029
5508.62 1040
5509.32 1035
5510.02 1054
5510.72 1037
5511.42 1089
5512.12 1073
5512.82 1084
5513.52 1059
5514.22 1102
5514.92 1003
5515.62 991
5516.32 994
5517.03 997
5517.73 994
5518.43 971
5519.13 965
5519.83 920
5520.53 886
5521.23 820
5521.93 827
5522.63 850
5523.34 907
5524.04 861
5524.74 815
5525.44 823
5526.14 847
5526.84 800
5527.55 815
5528.25 867
5528.95 834
5529.65 845
5530.35 840
5531.05 907
5531.76 869
5532.46 849
5533.16 799
5533.86 822
5534.56 820
5535.27 808
5535.97 769
5536.67 754
5537.37 769
5538.08 715
5538.78 729
5539.48 768
5540.18 751
5540.89 747
5541.59 733
5542.29 731
5542.99 741
5543.70 742
5544.40 791
5545.10 776
5545.80 780
5546.51 731
5547.21 776
5547.91 796
5548.62 805
5549.32 719
5550.02 756
5550.73 759
5551.43 709
5552.13 727
5552.84 667
5553.54 723
5554.24 726
5554.95 721
5555.65 680
5556.35 729
5557.06 687
5557.76 716
5558.46 732
5559.17 761
5559.87 733
5560.57 718
5561.28 730
5561.98 743
5562.69 777
5563.39 721
5564.09 733
5564.80 732
5565.50 683
5566.21 673
5566.91 731
5567.61 690
5568.32 670
5569.02 727
5569.73 772
5570.43 726
5571.14 778
5571.84 725
5572.54 750
5573.25 749
5573.95 706
5574.66 732
5575.36 747
5576.07 762
5576.77 720
5577.48 701
5578.18 727
5578.89 659
5579.59 670
5580.30 692
5581.00 657
5581.71 686
5582.41 698
5583.12 682
5583.82 611
5584.53 698
5585.23 730
5585.94 687
5586.64 639
5587.35 633
5588.06 695
5588.76 654
5589.47 654
5590.17 722
5590.88 695
5591.58 677
5592.29 697
5592.99 661
5593.70 668
5594.41 624
5595.11 693
5595.82 698
5596.52 648
5597.23 637
5597.94 651
5598.64 662
5599.35 640
5600.06 663
5600.76 631
5601.47 634
5602.17 616
5602.88 640
5603.59 605
5604.29 618
5605.00 616
5605.71 617
5606.41 624
5607.12 621
5607.83 657
5608.53 640
5609.24 636
5609.95 581
5610.65 617
5611.36 647
5612.07 648
5612.78 637
5613.48 617
5614.19 640
5614.90 628
5615.60 624
5616.31 601
5617.02 634
5617.73 647
5618.43 622
5619.14 611
5619.85 674
5620.56 607
5621.26 638
5621.97 641
5622.68 683
5623.39 630
5624.09 621
5624.80 620
5625.51 620
5626.22 642
5626.93 644
5627.63 634
5628.34 617
5629.05 638
5629.76 651
5630.47 679
5631.17 660
5631.88 639
5632.59 670
5633.30 732
5634.01 667
5634.72 654
5635.42 622
5636.13 683
5636.84 653
5637.55 651
5638.26 683
5638.97 658
5639.68 632
5640.39 649
5641.09 681
5641.80 658
5642.51 596
5643.22 664
5643.93 669
5644.64 674
5645.35 661
5646.06 687
5646.77 696
5647.48 626
5648.19 709
5648.89 680
5649.60 679
5650.31 638
5651.02 635
5651.73 719
5652.44 697
5653.15 684
5653.86 677
5654.57 762
5655.28 768
5655.99 832
5656.70 805
5657.41 742
5658.12 759
5658.83 759
5659.54 715
5660.25 666
5660.96 699
5661.67 713
5662.38 689
5663.09 643
5663.80 698
5664.51 692
5665.22 682
5665.93 668
5666.64 724
5667.35 720
5668.06 722
5668.77 730
5669.48 802
5670.19 749
5670.91 780
5671.62 772
5672.33 759
5673.04 684
5673.75 673
5674.46 674
5675.17 674
5675.88 686
5676.59 722
5677.30 682
5678.01 691
5678.73 722
5679.44 687
5680.15 699
5680.86 717
5681.57 711
5682.28 699
5682.99 707
5683.71 727
5684.42 667
5685.13 685
5685.84 697
5686.55 701
5687.26 640
5687.98 652
5688.69 644
5689.40 665
5690.11 635
5690.82 719
5691.54 664
5692.25 633
5692.96 658
5693.67 679
5694.38 633
5695.10 626
5695.81 666
5696.52 672
5697.23 632
5697.95 664
5698.66 679
5699.37 666
5700.08 706
5700.80 682
5701.51 635
5702.22 666
5702.93 667
5703.65 658
5704.36 634
5705.07 613
5705.78 638
5706.50 669
5707.21 631
5707.92 613
5708.64 683
5709.35 640
5710.06 618
5710.78 658
5711.49 610
5712.20 661
5712.92 616
5713.63 618
5714.34 635
5715.06 643
5715.77 622
5716.48 650
5717.20 644
5717.91 630
5718.62 610
5719.34 629
5720.05 670
5720.77 675
5721.48 674
5722.19 669
5722.91 655
5723.62 677
5724.33 674
5725.05 670
5725.76 683
5726.48 698
5727.19 707
5727.91 674
5728.62 677
5729.33 657
5730.05 686
5730.76 666
5731.48 715
5732.19 728
5732.91 746
5733.62 740
5734.34 817
5735.05 832
5735.77 848
5736.48 900
5737.20 984
5737.91 997
5738.63 968
5739.34 1042
5740.06 986
5740.77 980
5741.49 914
5742.20 914
5742.92 900
5743.63 829
5744.35 787
5745.06 745
5745.78 782
5746.49 760
5747.21 727
5747.92 698
5748.64 773
5749.35 737
5750.07 739
5750.79 735
5751.50 738
5752.22 748
5752.93 758
5753.65 761
5754.36 774
5755.08 716
5755.80 732
5756.51 750
5757.23 699
5757.95 777
5758.66 751
5759.38 766
5760.09 795
5760.81 793
5761.53 900
5762.24 926
5762.96 986
5763.68 982
5764.39 967
5765.11 953
5765.83 957
5766.54 869
5767.26 855
5767.98 842
5768.69 881
5769.41 892
5770.13 869
5770.84 869
5771.56 876
5772.28 824
5772.99 896
5773.71 873
5774.43 880
5775.15 878
5775.86 893
5776.58 938
5777.30 953
5778.01 927
5778.73 937
5779.45 923
5780.17 971
5780.88 876
5781.60 901
5782.32 940
5783.04 906
5783.76 912
5784.47 905
5785.19 971
5785.91 963
5786.63 984
5787.34 974
5788.06 988
5788.78 1058
5789.50 1088
5790.22 1137
5790.94 1182
5791.65 1196
5792.37 1290
5793.09 1338
5793.81 1310
5794.53 1446
5795.25 1527
5795.96 1780
5796.68 2200
5797.40 2686
5798.12 3230
5798.84 3813
5799.56 4343
5800.28 4539
5800.99 4707
5801.71 4432
5802.43 3910
5803.15 3322
5803.87 2727
5804.59 2299
5805.31 1940
5806.03 1768
5806.75 1641
5807.47 1533
5808.18 1494
5808.90 1459
5809.62 1470
5810.34 1388
5811.06 1394
5811.78 1462
5812.50 1517
5813.22 1548
5813.94 1574
5814.66 1581
5815.38 1563
5816.10 1596
5816.82 1476
5817.54 1488
5818.26 1456
5818.98 1418
5819.70 1452
5820.42 1414
5821.14 1408
5821.86 1283
5822.58 1219
5823.30 1135
5824.02 1166
5824.74 1105
5825.46 1097
5826.18 1087
5826.90 1072
5827.62 1055
5828.34 1060
5829.06 1052
5829.78 1133
5830.50 1136
5831.22 1113
5831.95 1091
5832.67 1045
5833.39 1077
5834.11 1016
5834.83 1016
5835.55 957
5836.27 980
5836.99 985
5837.71 979
5838.43 917
5839.15 946
5839.88 977
5840.60 937
5841.32 915
5842.04 930
5842.76 890
5843.48 906
5844.20 858
5844.93 874
5845.65 852
5846.37 835
5847.09 870
5847.81 880
5848.53 863
5849.26 890
5849.98 898
5850.70 858
5851.42 814
5852.14 874
5852.87 870
5853.59 891
5854.31 880
5855.03 911
5855.75 808
5856.48 823
5857.20 828
5857.92 860
5858.64 802
5859.37 834
5860.09 833
5860.81 830
5861.53 778
5862.26 825
5862.98 841
5863.70 815
5864.42 831
5865.15 776
5865.87 770
5866.59 826
5867.31 839
5868.04 879
5868.76 846
5869.48 864
5870.21 852
5870.93 826
5871.65 815
5872.38 818
5873.10 861
5873.82 881
5874.55 922
5875.27 829
5875.99 846
5876.72 830
5877.44 849
5878.16 855
5878.89 804
5879.61 847
5880.33 792
5881.06 848
5881.78 784
5882.51 826
5883.23 897
5883.95 858
5884.68 811
5885.40 796
5886.13 840
5886.85 825
5887.57 812
5888.30 820
5889.02 853
5889.75 799
5890.47 804
5891.20 795
5891.92 864
5892.64 811
5893.37 814
5894.09 876
5894.82 873
5895.54 862
5896.27 856
5896.99 773
5897.72 784
5898.44 804
5899.17 800
5899.89 827
5900.62 813
5901.34 777
5902.07 802
5902.79 816
5903.52 810
5904.24 822
5904.97 829
5905.69 813
5906.42 847
5907.14 859
5907.87 802
5908.59 820
5909.32 857
5910.04 824
5910.77 821
5911.50 846
5912.22 818
5912.95 842
5913.67 874
5914.40 791
5915.12 816
5915.85 841
5916.58 891
5917.30 867
5918.03 823
5918.75 861
5919.48 885
5920.21 872
5920.93 890
5921.66 857
5922.39 903
5923.11 905
5923.84 854
5924.56 910
5925.29 946
5926.02 904
5926.74 969
5927.47 981
5928.20 990
5928.92 971
5929.65 962
5930.38 935
5931.10 1031
5931.83 1027
5932.56 1009
5933.28 1056
5934.01 1119
5934.74 1109
5935.47 1141
5936.19 1122
5936.92 1146
5937.65 1193
5938.37 1172
5939.10 1170
5939.83 1137
5940.56 1164
5941.28 1204
5942.01 1259
5942.74 1215
5943.47 1254
5944.19 1259
5944.92 1274
5945.65 1307
5946.38 1311
5947.11 1381
5947.83 1370
5948.56 1525
5949.29 1517
5950.02 1571
5950.74 1536
5951.47 1581
5952.20 1574
5952.93 1529
5953.66 1535
5954.39 1521
5955.11 1493
5955.84 1471
5956.57 1503
5957.30 1491
5958.03 1521
5958.76 1549
5959.48 1613
5960.21 1670
5960.94 1680
5961.67 1793
5962.40 1897
5963.13 2011
5963.86 2043
5964.59 2291
5965.31 2407
5966.04 2298
5966.77 2164
5967.50 2164
5968.23 2057
5968.96 1979
5969.69 1945
5970.42 1944
5971.15 1914
5971.88 1871
5972.61 1774
5973.34 1847
5974.06 1913
5974.79 1902
5975.52 1941
5976.25 2029
5976.98 2036
5977.71 2112
5978.44 2279
5979.17 2281
5979.90 2256
5980.63 2385
5981.36 2374
5982.09 2272
5982.82 2291
5983.55 2272
5984.28 2343
5985.01 2274
5985.74 2241
5986.47 2321
5987.20 2328
5987.93 2297
5988.66 2314
5989.39 2393
5990.12 2413
5990.85 2353
5991.58 2485
5992.32 2536
5993.05 2633
5993.78 2675
5994.51 2555
5995.24 2619
5995.97 2714
5996.70 2698
5997.43 2603
5998.16 2624
5998.89 2599
5999.62 2598
6000.35 2426
6001.09 2524
6001.82 2471
6002.55 2388
6003.28 2488
6004.01 2592
6004.74 2859
6005.47 3113
6006.20 3519
6006.94 4299
6007.67 5088
6008.40 5879
6009.13 6896
6009.86 8022
6010.59 8798
6011.33 9201
6012.06 9361
6012.79 8997
6013.52 8448
6014.25 7758
6014.98 6830
6015.72 5873
6016.45 4958
6017.18 4313
6017.91 3557
6018.64 3047
6019.38 2752
6020.11 2469
6020.84 2185
6021.57 2114
6022.31 1988
6023.04 1954
6023.77 1825
6024.50 1821
6025.24 1782
6025.97 1831
6026.70 1690
6027.43 1608
6028.17 1623
6028.90 1582
6029.63 1528
6030.37 1443
6031.10 1443
6031.83 1428
6032.56 1460
6033.30 1474
6034.03 1512
6034.76 1512
6035.50 1475
6036.23 1529
6036.96 1601
6037.70 1624
6038.43 1640
6039.16 1643
6039.90 1674
6040.63 1674
6041.36 1710
6042.10 1778
6042.83 1746
6043.56 1785
6044.30 1789
6045.03 1818
6045.77 1919
6046.50 2006
6047.23 2089
6047.97 2182
6048.70 2272
6049.44 2416
6050.17 2456
6050.90 2482
6051.64 2461
6052.37 2318
6053.11 2188
6053.84 2142
6054.57 2044
6055.31 1984
6056.04 1941
6056.78 1828
6057.51 1859
6058.25 1767
6058.98 1845
6059.72 1757
6060.45 1753
6061.19 1783
6061.92 1733
6062.66 1699
6063.39 1738
6064.13 1698
6064.86 1727
6065.60 1688
6066.33 1579
6067.07 1598
6067.80 1580
6068.54 1533
6069.27 1503
6070.01 1539
6070.74 1581
6071.48 1582
6072.21 1616
6072.95 1584
6073.68 1515
6074.42 1531
6075.15 1524
6075.89 1473
6076.63 1477
6077.36 1445
6078.10 1479
6078.83 1465
6079.57 1375
6080.30 1354
6081.04 1387
6081.78 1280
6082.51 1309
6083.25 1311
6083.98 1265
6084.72 1302
6085.46 1322
6086.19 1329
6086.93 1322
6087.67 1316
6088.40 1332
6089.14 1381
6089.88 1331
6090.61 1349
6091.35 1334
6092.09 1338
6092.82 1275
6093.56 1326
6094.30 1300
6095.03 1195
6095.77 1169
6096.51 1253
6097.24 1215
6097.98 1209
6098.72 1233
6099.45 1175
6100.19 1132
6100.93 1129
6101.67 1150
6102.40 1139
6103.14 1163
6103.88 1126
6104.61 1120
6105.35 1175
6106.09 1190
6106.83 1138
6107.56 1206
6108.30 1188
6109.04 1188
6109.78 1208
6110.51 1204
6111.25 1216
6111.99 1145
6112.73 1212
6113.47 1233
6114.20 1199
6114.94 1197
6115.68 1195
6116.42 1256
6117.16 1269
6117.89 1241
6118.63 1260
6119.37 1313
6120.11 1251
6120.85 1268
6121.59 1299
6122.32 1306
6123.06 1299
6123.80 1342
6124.54 1268
6125.28 1287
6126.02 1307
6126.76 1299
6127.49 1306
6128.23 1247
6128.97 1217
6129.71 1272
6130.45 1262
6131.19 1299
6131.93 1272
6132.67 1309
6133.41 1285
6134.15 1258
6134.88 1281
6135.62 1289
6136.36 1339
6137.10 1318
6137.84 1227
6138.58 1227
6139.32 1310
6140.06 1279
6140.80 1247
6141.54 1305
6142.28 1290
6143.02 1288
6143.76 1307
6144.50 1300
6145.24 1340
6145.98 1364
6146.72 1329
6147.46 1382
6148.20 1391
6148.94 1373
6149.68 1356
6150.42 1377
6151.16 1414
6151.90 1477
6152.64 1531
6153.38 1499
6154.12 1445
6154.86 1483
6155.60 1487
6156.34 1566
6157.08 1502
6157.82 1510
6158.56 1607
6159.30 1714
6160.04 1774
6160.78 1843
6161.52 1949
6162.27 2067
6163.01 2219
6163.75 2274
6164.49 2329
6165.23 2267
6165.97 2392
6166.71 2366
6167.45 2271
6168.19 2284
6168.94 2176
6169.68 2043
6170.42 2046
6171.16 1994
6171.90 2038
6172.64 1950
6173.38 1942
6174.13 1971
6174.87 1988
6175.61 1947
6176.35 1993
6177.09 2048
6177.83 2160
6178.58 2173
6179.32 2163
6180.06 2155
6180.80 2181
6181.54 2184
6182.28 2203
6183.03 2192
6183.77 2243
6184.51 2228
6185.25 2296
6186.00 2361
6186.74 2401
6187.48 2450
6188.22 2543
6188.97 2695
6189.71 2724
6190.45 2802
6191.19 2843
6191.94 2762
6192.68 2800
6193.42 2818
6194.16 2790
6194.91 2819
6195.65 2816
6196.39 2839
6197.13 2844
6197.88 2847
6198.62 2857
6199.36 2976
6200.11 3243
6200.85 3651
6201.59 4313
6202.34 5333
6203.08 6926
6203.82 8721
6204.57 10757
6205.31 12843
6206.05 14770
6206.80 15868
6207.54 16350
6208.28 15793
6209.03 14765
6209.77 12689
6210.52 10804
6211.26 9140
6212.00 7337
6212.75 6126
6213.49 5015
6214.23 4131
6214.98 3504
6215.72 3004
6216.47 2745
6217.21 2495
6217.95 2391
6218.70 2341
6219.44 2281
6220.19 2255
6220.93 2231
6221.68 2242
6222.42 2271
6223.17 2199
6223.91 2069
6224.65 1997
6225.40 1869
6226.14 1684
6226.89 1604
6227.63 1481
6228.38 1454
6229.12 1429
6229.87 1416
6230.61 1441
6231.36 1461
6232.10 1516
6232.85 1554
6233.59 1549
6234.34 1520
6235.08 1572
6235.83 1599
6236.57 1556
6237.32 1582
6238.06 1596
6238.81 1558
6239.56 1670
6240.30 1661
6241.05 1768
6241.79 1832
6242.54 1971
6243.28 2102
6244.03 2268
6244.77 2285
6245.52 2315
6246.27 2327
6247.01 2241
6247.76 2236
6248.50 2148
6249.25 2045
6250.00 2082
6250.74 1993
6251.49 1953
6252.23 1910
6252.98 1899
6253.73 1899
6254.47 1826
6255.22 1854
6255.97 1852
6256.71 1828
6257.46 1984
6258.21 1948
6258.95 1991
6259.70 2061
6260.45 2207
6261.19 2251
6261.94 2296
6262.69 2183
6263.43 2054
6264.18 2098
6264.93 1976
6265.67 1903
6266.42 1974
6267.17 1957
6267.92 1985
6268.66 1942
6269.41 1898
6270.16 1974
6270.90 2053
6271.65 2037
6272.40 2084
6273.15 2050
6273.89 2046
6274.64 2091
6275.39 1975
6276.14 1889
6276.89 1863
6277.63 1882
6278.38 1848
6279.13 1738
6279.88 1713
6280.62 1694
6281.37 1637
6282.12 1688
6282.87 1629
6283.62 1575
6284.36 1632
6285.11 1622
6285.86 1528
6286.61 1619
6287.36 1580
6288.11 1560
6288.85 1577
6289.60 1568
6290.35 1574
6291.10 1535
6291.85 1432
6292.60 1445
6293.35 1457
6294.09 1479
6294.84 1421
6295.59 1430
6296.34 1401
6297.09 1435
6297.84 1400
6298.59 1468
6299.34 1529
6300.09 1541
6300.83 1617
6301.58 1639
6302.33 1654
6303.08 1607
6303.83 1532
6304.58 1447
6305.33 1440
6306.08 1379
6306.83 1358
6307.58 1339
6308.33 1363
6309.08 1327
6309.83 1342
6310.58 1447
6311.33 1499
6312.08 1490
6312.83 1544
6313.58 1543
6314.33 1609
6315.08 1598
6315.83 1556
6316.58 1573
6317.33 1562
6318.08 1462
6318.83 1418
6319.58 1376
6320.33 1271
6321.08 1243
6321.83 1249
6322.58 1276
6323.33 1175
6324.08 1155
6324.83 1153
6325.58 1210
6326.33 1197
6327.08 1164
6327.83 1157
6328.58 1151
6329.33 1113
6330.08 1095
6330.84 1120
6331.59 1154
6332.34 1165
6333.09 1099
6333.84 1179
6334.59 1098
6335.34 1172
6336.09 1166
6336.84 1207
6337.60 1202
6338.35 1207
6339.10 1193
6339.85 1235
6340.60 1261
6341.35 1176
6342.10 1209
6342.86 1207
6343.61 1225
6344.36 1252
6345.11 1206
6345.86 1249
6346.61 1331
6347.37 1389
6348.12 1424
6348.87 1469
6349.62 1550
6350.37 1641
6351.13 1713
6351.88 1641
6352.63 1626
6353.38 1508
6354.14 1523
6354.89 1407
6355.64 1359
6356.39 1333
6357.14 1273
6357.90 1219
6358.65 1237
6359.40 1213
6360.16 1184
6360.91 1160
6361.66 1176
6362.41 1149
6363.17 1157
6363.92 1219
6364.67 1216
6365.42 1234
6366.18 1173
6366.93 1170
6367.68 1208
6368.44 1183
6369.19 1106
6369.94 1086
6370.70 1093
6371.45 1126
6372.20 1081
6372.96 1133
6373.71 1179
6374.46 1152
6375.22 1158
6375.97 1177
6376.72 1238
6377.48 1162
6378.23 1232
6378.99 1223
6379.74 1223
6380.49 1194
6381.25 1169
6382.00 1152
6382.75 1143
6383.51 1044
6384.26 1068
6385.02 1079
6385.77 1097
6386.53 1052
6387.28 1056
6388.03 1068
6388.79 1027
6389.54 1058
6390.30 1024
6391.05 1005
6391.81 1047
6392.56 1035
6393.31 1033
6394.07 1039
6394.82 1059
6395.58 1040
6396.33 1055
6397.09 1000
6397.84 955
6398.60 964
6399.35 912
6400.11 932
6400.86 996
6401.62 979
6402.37 1001
6403.13 1094
6403.88 1076
6404.64 1003
6405.39 961
6406.15 979
6406.90 1023
6407.66 1052
6408.42 1052
6409.17 1027
6409.93 1055
6410.68 1041
6411.44 1016
6412.19 1021
6412.95 964
6413.71 1011
6414.46 990
6415.22 1013
6415.97 1016
6416.73 1045
6417.48 1028
6418.24 1007
6419.00 987
6419.75 969
6420.51 995
6421.27 988
6422.02 1059
6422.78 999
6423.53 1032
6424.29 1025
6425.05 1001
6425.80 1017
6426.56 983
6427.32 1023
6428.07 990
6428.83 1043
6429.59 988
6430.34 1001
6431.10 1023
6431.86 1023
6432.61 1020
6433.37 1068
6434.13 1064
6434.89 1006
6435.64 1043
6436.40 1182
6437.16 1091
6437.91 1093
6438.67 1093
6439.43 1061
6440.19 1099
6440.94 1069
6441.70 1025
6442.46 967
6443.22 1025
6443.97 963
6444.73 1014
6445.49 1048
6446.25 1058
6447.00 1060
6447.76 1097
6448.52 1009
6449.28 1046
6450.04 1073
6450.79 1087
6451.55 1090
6452.31 1123
6453.07 1146
6453.83 1136
6454.58 1117
6455.34 1072
6456.10 1101
6456.86 1121
6457.62 1107
6458.38 1093
6459.13 1107
6459.89 1117
6460.65 1167
6461.41 1179
6462.17 1126
6462.93 1164
6463.69 1194
6464.44 1219
6465.20 1275
6465.96 1274
6466.72 1265
6467.48 1246
6468.24 1257
6469.00 1281
6469.76 1255
6470.52 1253
6471.28 1235
6472.03 1283
6472.79 1290
6473.55 1289
6474.31 1294
6475.07 1314
6475.83 1301
6476.59 1344
6477.35 1330
6478.11 1305
6478.87 1314
6479.63 1369
6480.39 1441
6481.15 1516
6481.91 1532
6482.67 1503
6483.43 1538
6484.19 1578
6484.95 1569
6485.71 1558
6486.47 1625
6487.23 1667
6487.99 1681
6488.75 1690
6489.51 1768
6490.27 1810
6491.03 1930
6491.79 1954
6492.55 2034
6493.31 2060
6494.07 2030
6494.83 1939
6495.59 1922
6496.35 1992
6497.11 1959
6497.87 1998
6498.64 1945
6499.40 2009
6500.16 2057
6500.92 2020
6501.68 2082
6502.44 2076
6503.20 2143
6503.96 2244
6504.72 2289
6505.48 2481
6506.25 2508
6507.01 2586
6507.77 2699
6508.53 2879
6509.29 3032
6510.05 3056
6510.81 3085
6511.57 2980
6512.34 2936
6513.10 2966
6513.86 2786
6514.62 2694
6515.38 2741
6516.15 2776
6516.91 2730
6517.67 2781
6518.43 2929
6519.19 2973
6519.95 3211
6520.72 3503
6521.48 3782
6522.24 4089
6523.00 4494
6523.77 4960
6524.53 5375
6525.29 5485
6526.05 5664
6526.81 5491
6527.58 5262
6528.34 5215
6529.10 5268
6529.86 5632
6530.63 6212
6531.39 7305
6532.15 8421
6532.92 9448
6533.68 10063
6534.44 10331
6535.20 10174
6535.97 9596
6536.73 8495
6537.49 7317
6538.26 6190
6539.02 5176
6539.78 4256
6540.55 3632
6541.31 3197
6542.07 2800
6542.84 2561
6543.60 2358
6544.36 2230
6545.13 2079
6545.89 2057
6546.65 2053
6547.42 2026
6548.18 2053
6548.94 2084
6549.71 2111
6550.47 2042
6551.24 2008
6552.00 1993
6552.76 1931
6553.53 1820
6554.29 1815
6555.06 1815
6555.82 1899
6556.58 1898
6557.35 1933
6558.11 1961
6558.88 2044
6559.64 2130
6560.41 2197
6561.17 2351
6561.93 2360
6562.70 2344
6563.46 2348
6564.23 2306
6564.99 2309
6565.76 2245
6566.52 2266
6567.29 2357
6568.05 2301
6568.82 2315
6569.58 2500
6570.35 2659
6571.11 2678
6571.88 2757
6572.64 2798
6573.41 2812
6574.17 2811
6574.94 2761
6575.70 2704
6576.47 2598
6577.23 2598
6578.00 2515
6578.76 2492
6579.53 2521
6580.29 2415
6581.06 2403
6581.83 2403
6582.59 2415
6583.36 2439
6584.12 2548
6584.89 2576
6585.65 2612
6586.42 2758
6587.19 2935
6587.95 3276
6588.72 3615
6589.48 3934
6590.25 4415
6591.02 4799
6591.78 5156
6592.55 5283
6593.32 5273
6594.08 5113
6594.85 4783
6595.61 4434
6596.38 4018
6597.15 3721
6597.91 3372
6598.68 3146
6599.45 2883
6600.21 2715
6600.98 2539
6601.75 2441
6602.51 2260
6603.28 2278
6604.05 2280
6604.82 2248
6605.58 2258
6606.35 2306
6607.12 2355
6607.88 2349
6608.65 2397
6609.42 2344
6610.19 2290
6610.95 2213
6611.72 2127
6612.49 2064
6613.25 1989
6614.02 1986
6614.79 1949
6615.56 1895
6616.32 1943
6617.09 1853
6617.86 1895
6618.63 1892
6619.40 1830
6620.16 1826
6620.93 1877
6621.70 1937
6622.47 1850
6623.24 1856
6624.00 1807
6624.77 1843
6625.54 1831
6626.31 1849
6627.08 1968
6627.84 2104
6628.61 2274
6629.38 2610
6630.15 2879
6630.92 2988
6631.69 3188
6632.46 3344
6633.22 3275
6633.99 3139
6634.76 3050
6635.53 2751
6636.30 2573
6637.07 2341
6637.84 2115
6638.61 2004
6639.37 1890
6640.14 1822
6640.91 1765
6641.68 1787
6642.45 1696
6643.22 1658
6643.99 1724
6644.76 1685
6645.53 1739
6646.30 1721
6647.07 1672
6647.84 1624
6648.61 1572
6649.37 1629
6650.14 1661
6650.91 1639
6651.68 1713
6652.45 1693
6653.22 1735
6653.99 1733
6654.76 1699
6655.53 1697
6656.30 1618
6657.07 1591
6657.84 1600
6658.61 1596
6659.38 1563
6660.15 1573
6660.92 1566
6661.69 1504
6662.46 1464
6663.23 1546
6664.00 1487
6664.77 1485
6665.55 1507
6666.32 1577
6667.09 1567
6667.86 1560
6668.63 1643
6669.40 1590
6670.17 1613
6670.94 1621
6671.71 1671
6672.48 1643
6673.25 1630
6674.02 1636
6674.79 1623
6675.57 1564
6676.34 1620
6677.11 1637
6677.88 1671
6678.65 1712
6679.42 1699
6680.19 1746
6680.96 1839
6681.74 1990
6682.51 2056
6683.28 1998
6684.05 2019
6684.82 1977
6685.59 1923
6686.37 1838
6687.14 1741
6687.91 1613
6688.68 1508
6689.45 1476
6690.22 1441
6691.00 1459
6691.77 1405
6692.54 1399
6693.31 1346
6694.08 1334
6694.86 1404
6695.63 1399
6696.40 1364
6697.17 1398
6697.95 1393
6698.72 1386
6699.49 1365
6700.26 1368
6701.04 1324
6701.81 1396
6702.58 1397
6703.35 1363
6704.13 1299
6704.90 1335
6705.67 1340
6706.44 1295
6707.22 1317
6707.99 1288
6708.76 1278
6709.54 1300
6710.31 1260
6711.08 1253
6711.86 1274
6712.63 1227
6713.40 1156
6714.17 1155
6714.95 1185
6715.72 1182
6716.50 1164
6717.27 1154
6718.04 1206
6718.82 1153
6719.59 1176
6720.36 1202
6721.14 1200
6721.91 1199
6722.68 1206
6723.46 1232
6724.23 1208
6725.01 1224
6725.78 1155
6726.55 1185
6727.33 1144
6728.10 1156
6728.88 1196
6729.65 1202
6730.42 1241
6731.20 1229
6731.97 1257
6732.75 1252
6733.52 1296
6734.30 1285
6735.07 1255
6735.84 1227
6736.62 1293
6737.39 1257
6738.17 1199
6738.94 1235
6739.72 1257
6740.49 1290
6741.27 1307
6742.04 1304
6742.82 1274
6743.59 1340
6744.37 1314
6745.14 1328
6745.92 1435
6746.69 1428
6747.47 1527
6748.24 1529
6749.02 1632
6749.79 1744
6750.57 1681
6751.34 1657
6752.12 1622
6752.90 1571
6753.67 1507
6754.45 1444
6755.22 1349
6756.00 1259
6756.77 1237
6757.55 1259
6758.33 1260
6759.10 1192
6759.88 1185
6760.65 1175
6761.43 1207
6762.20 1191
6762.98 1165
6763.76 1207
6764.53 1246
6765.31 1245
6766.09 1164
6766.86 1176
6767.64 1200
6768.41 1201
6769.19 1260
6769.97 1256
6770.74 1194
6771.52 1168
6772.30 1144
6773.07 1171
6773.85 1153
6774.63 1175
6775.40 1174
6776.18 1277
6776.96 1162
6777.74 1141
6778.51 1125
6779.29 1116
6780.07 1185
6780.84 1221
6781.62 1188
6782.40 1134
6783.17 1141
6783.95 1071
6784.73 1056
6785.51 1097
6786.28 1123
6787.06 1045
6787.84 1024
6788.62 992
6789.39 1024
6790.17 1090
6790.95 1032
6791.73 1041
6792.51 1031
6793.28 993
6794.06 1002
6794.84 1027
6795.62 1054
6796.39 1049
6797.17 1103
6797.95 1121
6798.73 1088
6799.51 1107
6800.29 1128
6801.06 1117
6801.84 1124
6802.62 1134
6803.40 1175
6804.18 1066
6804.96 1006
6805.73 1067
6806.51 1038
6807.29 994
6808.07 1051
6808.85 1020
6809.63 1038
6810.41 977
6811.18 1008
6811.96 1012
6812.74 1021
6813.52 996
6814.30 1032
6815.08 1057
6815.86 1086
6816.64 1064
6817.42 1045
6818.20 1094
6818.98 1054
6819.76 1051
6820.53 1144
6821.31 1097
6822.09 1115
6822.87 1186
6823.65 1120
6824.43 1104
6825.21 1156
6825.99 1141
6826.77 1119
6827.55 1150
6828.33 1159
6829.11 1142
6829.89 1138
6830.67 1126
6831.45 1139
6832.23 1138
6833.01 1112
6833.79 1093
6834.57 1087
6835.35 1086
6836.13 1104
6836.91 1125
6837.69 1068
6838.47 1081
6839.25 1104
6840.03 1145
6840.81 1121
6841.59 1174
6842.37 1161
6843.16 1292
6843.94 1384
6844.72 1540
6845.50 1744
6846.28 2052
6847.06 2249
6847.84 2393
6848.62 2602
6849.40 2479
6850.18 2398
6850.96 2289
6851.75 2084
6852.53 2017
6853.31 1914
6854.09 1949
6854.87 1957
6855.65 2025
6856.43 2054
6857.22 2029
6858.00 1881
6858.78 1678
6859.56 1567
6860.34 1394
6861.12 1384
6861.90 1371
6862.69 1393
6863.47 1315
6864.25 1294
6865.03 1310
6865.81 1293
6866.60 1345
6867.38 1315
6868.16 1223
6868.94 1237
6869.72 1315
6870.51 1331
6871.29 1313
6872.07 1320
6872.85 1307
6873.64 1302
6874.42 1344
6875.20 1333
6875.98 1281
6876.77 1268
6877.55 1236
6878.33 1253
6879.11 1235
6879.90 1213
6880.68 1211
6881.46 1327
6882.25 1332
6883.03 1498
6883.81 1528
6884.59 1571
6885.38 1508
6886.16 1545
6886.94 1503
6887.73 1453
6888.51 1476
6889.29 1433
6890.08 1327
6890.86 1269
6891.64 1245
6892.43 1257
6893.21 1235
6893.99 1256
6894.78 1300
6895.56 1264
6896.35 1261
6897.13 1246
6897.91 1291
6898.70 1312
6899.48 1252
6900.26 1277
6901.05 1194
6901.83 1263
6902.62 1270
6903.40 1304
6904.18 1259
6904.97 1196
6905.75 1178
6906.54 1233
6907.32 1212
6908.11 1223
6908.89 1202
6909.67 1191
6910.46 1252
6911.24 1258
6912.03 1273
6912.81 1241
6913.60 1246
6914.38 1248
6915.17 1204
6915.95 1189
6916.74 1221
6917.52 1239
6918.31 1293
6919.09 1294
6919.88 1239
6920.66 1254
6921.45 1274
6922.23 1261
6923.02 1281
6923.80 1263
6924.59 1246
6925.37 1225
6926.16 1273
6926.94 1202
6927.73 1214
6928.51 1229
6929.30 1273
6930.09 1338
6930.87 1262
6931.66 1254
6932.44 1267
6933.23 1329
6934.01 1297
6934.80 1351
6935.59 1420
6936.37 1428
6937.16 1500
6937.94 1587
6938.73 1613
6939.52 1618
6940.30 1608
6941.09 1666
6941.88 1703
6942.66 1751
6943.45 1714
6944.23 1802
6945.02 1847
6945.81 1870
6946.59 1796
6947.38 1725
6948.17 1742
6948.95 1732
6949.74 1774
6950.53 1790
6951.31 1716
6952.10 1752
6952.89 1778
6953.67 1815
6954.46 1825
6955.25 1978
6956.04 1963
6956.82 1889
6957.61 1919
6958.40 1913
6959.18 1887
6959.97 1865
6960.76 1869
6961.55 1931
6962.33 2083
6963.12 1955
6963.91 1996
6964.70 2097
6965.48 2184
6966.27 2155
6967.06 2230
6967.85 2224
6968.63 2199
6969.42 2196
6970.21 2237
6971.00 2291
6971.79 2394
6972.57 2486
6973.36 2535
6974.15 2630
6974.94 2743
6975.73 2839
6976.52 3046
6977.30 3303
6978.09 3580
6978.88 4171
6979.67 4919
6980.46 5830
6981.25 6731
6982.03 7450
6982.82 7926
6983.61 8170
6984.40 7907
6985.19 7474
6985.98 6688
6986.77 5812
6987.55 4954
6988.34 4331
6989.13 3807
6989.92 3383
6990.71 3297
6991.50 3349
6992.29 3518
6993.08 3820
6993.87 4382
6994.66 5286
6995.45 6180
6996.24 6882
6997.02 7223
6997.81 7316
6998.60 7001
6999.39 6353
7000.18 5689
7000.97 4944
7001.76 4102
7002.55 3544
7003.34 3025
7004.13 2659
7004.92 2262
7005.71 2176
7006.50 1998
7007.29 1966
7008.08 1890
7008.87 1884
7009.66 1926
7010.45 1893
7011.24 1926
7012.03 1858
7012.82 1838
7013.61 1835
7014.40 1805
7015.19 1755
7015.98 1784
7016.77 1753
7017.56 1659
7018.35 1633
7019.15 1768
7019.94 1734
7020.73 1852
7021.52 1876
7022.31 1879
7023.10 1851
7023.89 1879
7024.68 1820
7025.47 1793
7026.26 1746
7027.05 1718
7027.85 1629
7028.64 1648
7029.43 1658
7030.22 1635
7031.01 1593
7031.80 1637
7032.59 1676
7033.38 1718
7034.18 1770
7034.97 1822
7035.76 1839
7036.55 1875
7037.34 1859
7038.13 1839
7038.93 1838
7039.72 1841
7040.51 1833
7041.30 1817
7042.09 1824
7042.89 1836
7043.68 1861
7044.47 1967
7045.26 2118
7046.05 2277
7046.85 2458
7047.64 2370
7048.43 2384
7049.22 2282
7050.01 2126
7050.81 1946
7051.60 1843
7052.39 1840
7053.18 1699
7053.98 1674
7054.77 1580
7055.56 1627
7056.36 1676
7057.15 1665
7057.94 1623
7058.73 1698
7059.53 1703
7060.32 1669
7061.11 1608
7061.91 1610
7062.70 1598
7063.49 1656
7064.29 1591
7065.08 1581
7065.87 1580
7066.66 1459
7067.46 1482
7068.25 1531
7069.04 1436
7069.84 1420
7070.63 1393
7071.43 1479
7072.22 1386
7073.01 1364
7073.81 1382
7074.60 1399
7075.39 1418
7076.19 1349
7076.98 1381
7077.78 1384
7078.57 1341
7079.36 1344
7080.16 1360
7080.95 1289
7081.75 1262
7082.54 1303
7083.33 1344
7084.13 1277
7084.92 1304
7085.72 1307
7086.51 1334
7087.31 1284
7088.10 1348
7088.90 1322
7089.69 1342
7090.48 1334
7091.28 1266
7092.07 1241
7092.87 1218
7093.66 1180
7094.46 1116
7095.25 1207
7096.05 1216
7096.84 1164
7097.64 1234
7098.43 1249
7099.23 1281
7100.02 1231
7100.82 1262
7101.61 1285
7102.41 1233
7103.20 1185
7104.00 1193
7104.80 1063
7105.59 1089
7106.39 1086
7107.18 1061
7107.98 1015
7108.77 1034
7109.57 1007
7110.36 1037
7111.16 988
7111.96 1042
7112.75 1062
7113.55 1056
7114.34 1015
7115.14 1053
7115.94 1041
7116.73 1070
7117.53 981
7118.32 967
7119.12 990
7119.92 973
7120.71 957
7121.51 1028
7122.31 993
7123.10 1033
7123.90 1015
7124.70 1023
7125.49 1038
7126.29 969
7127.09 1042
7127.88 1100
7128.68 1105
7129.48 1088
7130.27 1048
7131.07 1021
7131.87 985
7132.66 996
7133.46 975
7134.26 968
7135.06 949
7135.85 955
7136.65 954
7137.45 975
7138.24 990
7139.04 956
7139.84 1023
7140.64 974
7141.43 987
7142.23 990
7143.03 1019
7143.83 980
7144.62 948
7145.42 961
7146.22 971
7147.02 910
7147.82 927
7148.61 948
7149.41 955
7150.21 982
7151.01 912
7151.81 950
7152.60 891
7153.40 978
7154.20 988
7155.00 937
7155.80 935
7156.59 906
7157.39 917
7158.19 872
7158.99 879
7159.79 901
7160.59 922
7161.39 833
7162.18 863
7162.98 879
7163.78 890
7164.58 912
7165.38 904
7166.18 886
7166.98 862
7167.78 895
7168.57 854
7169.37 831
7170.17 899
7170.97 829
7171.77 877
7172.57 869
7173.37 823
7174.17 890
7174.97 851
7175.77 843
7176.57 862
7177.37 882
7178.17 876
7178.97 927
7179.77 932
7180.56 930
7181.36 999
7182.16 960
7182.96 882
7183.76 922
7184.56 910
7185.36 900
7186.16 852
7186.96 927
7187.76 911
7188.56 874
7189.36 875
7190.16 873
7190.96 922
7191.76 901
7192.57 880
7193.37 870
7194.17 871
7194.97 848
7195.77 888
7196.57 872
7197.37 853
7198.17 888
7198.97 872
7199.77 821
7200.57 823
7201.37 769
7202.17 832
7202.97 836
7203.77 794
7204.58 823
7205.38 860
7206.18 844
7206.98 821
7207.78 798
7208.58 809
7209.38 829
7210.18 819
7210.99 808
7211.79 821
7212.59 810
7213.39 820
7214.19 830
7214.99 826
7215.79 851
7216.60 831
7217.40 839
7218.20 838
7219.00 799
7219.80 896
7220.60 885
7221.41 820
7222.21 798
7223.01 820
7223.81 821
7224.62 810
7225.42 817
7226.22 825
7227.02 816
7227.82 829
7228.63 843
7229.43 800
7230.23 806
7231.03 849
7231.84 863
7232.64 848
7233.44 861
7234.24 890
7235.05 938
7235.85 934
7236.65 925
7237.45 895
7238.26 910
7239.06 919
7239.86 880
7240.67 932
7241.47 900
7242.27 907
7243.08 969
7243.88 974
7244.68 910
7245.49 886
7246.29 931
7247.09 913
7247.90 967
7248.70 994
7249.50 1031
7250.31 982
7251.11 964
7251.91 1019
7252.72 968
7253.52 981
7254.32 1018
7255.13 1020
7255.93 1076
7256.74 1182
7257.54 1237
7258.34 1275
7259.15 1298
7259.95 1281
7260.76 1190
7261.56 1136
7262.36 1194
7263.17 1184
7263.97 1130
7264.78 1121
7265.58 1115
7266.39 1165
7267.19 1121
7268.00 1181
7268.80 1120
7269.60 1109
7270.41 1178
7271.21 1174
7272.02 1263
7272.82 1258
7273.63 1254
7274.43 1263
7275.24 1319
7276.04 1345
7276.85 1452
7277.65 1629
7278.46 1881
7279.26 2259
7280.07 2552
7280.87 2716
7281.68 2819
7282.48 2828
7283.29 2745
7284.09 2574
7284.90 2288
7285.71 1990
7286.51 1797
7287.32 1631
7288.12 1526
7288.93 1384
7289.73 1299
7290.54 1285
7291.35 1257
7292.15 1245
7292.96 1185
7293.76 1186
7294.57 1210
7295.38 1206
7296.18 1210
7296.99 1205
7297.79 1197
7298.60 1147
7299.41 1194
7300.21 1214
7301.02 1209
7301.82 1229
7302.63 1245
7303.44 1258
7304.24 1346
7305.05 1454
7305.86 1546
7306.66 1631
7307.47 1622
7308.28 1739
7309.08 1721
7309.89 1655
7310.70 1562
7311.50 1568
7312.31 1624
7313.12 1667
7313.93 1699
7314.73 1690
7315.54 1885
7316.35 1956
7317.15 2092
7317.96 2154
7318.77 2173
7319.58 2061
7320.38 1967
7321.19 1829
7322.00 1780
7322.81 1676
7323.61 1564
7324.42 1507
7325.23 1453
7326.04 1389
7326.84 1428
7327.65 1431
7328.46 1510
7329.27 1616
7330.08 1703
7330.88 1772
7331.69 1808
7332.50 1850
7333.31 1837
7334.12 1810
7334.92 1784
7335.73 1696
7336.54 1594
7337.35 1453
7338.16 1419
7338.97 1360
7339.78 1281
7340.58 1248
7341.39 1226
7342.20 1182
7343.01 1259
7343.82 1232
7344.63 1313
7345.44 1259
7346.24 1196
7347.05 1220
7347.86 1196
7348.67 1173
7349.48 1192
7350.29 1218
7351.10 1227
7351.91 1178
7352.72 1106
7353.53 1142
7354.34 1186
7355.14 1232
7355.95 1216
7356.76 1265
7357.57 1235
7358.38 1264
7359.19 1369
7360.00 1327
7360.81 1283
7361.62 1316
7362.43 1313
7363.24 1319
7364.05 1328
7364.86 1303
7365.67 1294
7366.48 1281
7367.29 1324
7368.10 1312
7368.91 1334
7369.72 1319
7370.53 1374
7371.34 1396
7372.15 1397
7372.96 1466
7373.77 1580
7374.58 1687
7375.39 1852
7376.20 2072
7377.01 2238
7377.82 2247
7378.63 2355
7379.44 2315
7380.26 2232
7381.07 2017
7381.88 1919
7382.69 1729
7383.50 1537
7384.31 1444
7385.12 1417
7385.93 1288
7386.74 1225
7387.55 1211
7388.36 1262
7389.18 1223
7389.99 1179
7390.80 1153
7391.61 1234
7392.42 1225
7393.23 1295
7394.04 1365
7394.86 1603
7395.67 1725
7396.48 1884
7397.29 1983
7398.10 2031
7398.91 2028
7399.73 1964
7400.54 1887
7401.35 1720
7402.16 1678
7402.97 1656
7403.79 1488
7404.60 1454
7405.41 1382
7406.22 1373
7407.03 1322
7407.85 1263
7408.66 1182
7409.47 1111
7410.28 1085
7411.10 1071
7411.91 1049
7412.72 1013
7413.53 1042
7414.35 1004
7415.16 973
7415.97 968
7416.78 941
7417.60 953
7418.41 989
7419.22 968
7420.03 908
7420.85 886
7421.66 892
7422.47 900
7423.29 933
7424.10 896
7424.91 872
7425.73 910
7426.54 904
7427.35 894
7428.17 891
7428.98 823
7429.79 909
7430.61 872
7431.42 857
7432.23 880
7433.05 912
7433.86 965
7434.67 1012
7435.49 1010
7436.30 939
7437.12 993
7437.93 975
7438.74 977
7439.56 922
7440.37 999
7441.18 982
7442.00 973
7442.81 961
7443.63 969
7444.44 1001
7445.26 944
7446.07 903
7446.88 930
7447.70 937
7448.51 906
7449.33 889
7450.14 874
7450.96 903
7451.77 918
7452.59 900
7453.40 904
7454.22 935
7455.03 914
7455.85 968
7456.66 906
7457.47 914
7458.29 903
7459.10 934
7459.92 935
7460.74 987
7461.55 962
7462.37 999
7463.18 1030
7464.00 1059
7464.81 1047
7465.63 1068
7466.44 1070
7467.26 1023
7468.07 982
7468.89 986
7469.70 1000
7470.52 918
7471.34 911
7472.15 940
7472.97 905
7473.78 874
7474.60 888
7475.41 861
7476.23 802
7477.05 784
7477.86 785
7478.68 833
7479.49 819
7480.31 833
7481.13 804
7481.94 847
7482.76 846
7483.58 809
7484.39 843
7485.21 797
7486.03 771
7486.84 815
7487.66 837
7488.48 838
7489.29 878
7490.11 868
7490.93 814
7491.74 798
7492.56 757
7493.38 809
7494.19 826
7495.01 799
7495.83 807
7496.64 797
7497.46 788
7498.28 739
7499.10 748
7499.91 783
7500.73 770
7501.55 790
7502.36 771
7503.18 792
7504.00 750
7504.82 807
7505.63 761
7506.45 752
7507.27 755
7508.09 797
7508.90 756
7509.72 717
7510.54 695
7511.36 750
7512.18 731
7512.99 712
7513.81 716
7514.63 757
7515.45 675
7516.27 721
7517.08 769
7517.90 753
7518.72 741
7519.54 737
7520.36 740
7521.18 760
7521.99 765
7522.81 778
7523.63 808
7524.45 810
7525.27 761
7526.09 725
7526.91 720
7527.72 779
7528.54 771
7529.36 746
7530.18 756
7531.00 744
7531.82 753
7532.64 755
7533.46 723
7534.28 770
7535.10 762
7535.91 755
7536.73 724
7537.55 732
7538.37 762
7539.19 781
7540.01 773
7540.83 812
7541.65 829
7542.47 779
7543.29 774
7544.11 771
7544.93 782
7545.75 736
7546.57 785
7547.39 775
7548.21 744
7549.03 744
7549.85 770
7550.67 778
7551.49 808
7552.31 771
7553.13 808
7553.95 827
7554.77 822
7555.59 859
7556.41 812
7557.23 833
7558.05 850
7558.87 804
7559.69 807
7560.51 820
7561.33 769
7562.15 786
7562.97 832
7563.79 792
7564.61 788
7565.44 791
7566.26 794
7567.08 797
7567.90 786
7568.72 738
7569.54 804
7570.36 798
7571.18 813
7572.00 811
7572.82 854
7573.65 817
7574.47 797
7575.29 802
7576.11 795
7576.93 811
7577.75 807
7578.57 839
7579.40 822
7580.22 836
7581.04 903
7581.86 912
7582.68 912
7583.50 889
7584.33 904
7585.15 957
7585.97 921
7586.79 948
7587.61 970
7588.44 971
7589.26 939
7590.08 904
7590.90 935
7591.72 947
7592.55 935
7593.37 903
7594.19 963
7595.01 937
7595.84 989
7596.66 1055
7597.48 1107
7598.30 1198
7599.13 1352
7599.95 1401
7600.77 1498
7601.59 1461
7602.42 1475
7603.24 1466
7604.06 1432
7604.89 1287
7605.71 1162
7606.53 1177
7607.36 1141
7608.18 1118
7609.00 1061
7609.82 1044
7610.65 992
7611.47 1028
7612.29 1080
7613.12 1048
7613.94 1109
7614.77 1151
7615.59 1119
7616.41 1131
7617.24 1131
7618.06 1052
7618.88 1111
7619.71 1073
7620.53 1031
7621.35 1087
7622.18 1076
7623.00 1098
7623.83 1169
7624.65 1231
7625.47 1387
7626.30 1519
7627.12 1656
7627.95 1730
7628.77 1755
7629.60 1722
7630.42 1603
7631.24 1502
7632.07 1433
7632.89 1327
7633.72 1172
7634.54 1131
7635.37 1042
7636.19 952
7637.02 954
7637.84 872
7638.67 848
7639.49 870
7640.31 893
7641.14 879
7641.96 844
7642.79 818
7643.61 923
7644.44 891
7645.26 873
7646.09 832
7646.92 879
7647.74 879
7648.57 882
7649.39 851
7650.22 849
7651.04 856
7651.87 800
7652.69 802
7653.52 806
7654.34 780
7655.17 815
7656.00 866
7656.82 829
7657.65 799
7658.47 777
7659.30 827
7660.12 816
7660.95 792
7661.78 795
7662.60 836
7663.43 823
7664.25 818
7665.08 813
7665.91 816
7666.73 879
7667.56 844
7668.39 826
7669.21 802
7670.04 779
7670.87 791
7671.69 766
7672.52 722
7673.35 736
7674.17 749
7675.00 780
7675.83 735
7676.65 728
7677.48 724
7678.31 692
7679.13 690
7679.96 718
7680.79 736
7681.61 734
7682.44 769
7683.27 729
7684.10 747
7684.92 717
7685.75 742
7686.58 764
7687.40 785
7688.23 771
7689.06 787
7689.89 765
7690.71 775
7691.54 806
7692.37 803
7693.20 856
7694.03 837
7694.85 837
7695.68 844
7696.51 831
7697.34 769
7698.16 777
7698.99 754
7699.82 741
7700.65 745
7701.48 745
7702.31 744
7703.13 723
7703.96 748
7704.79 801
7705.62 792
7706.45 780
7707.28 765
7708.10 751
7708.93 761
7709.76 771
7710.59 754
7711.42 752
7712.25 738
7713.08 750
7713.90 733
7714.73 748
7715.56 748
7716.39 752
7717.22 732
7718.05 673
7718.88 681
7719.71 685
7720.54 692
7721.37 679
7722.20 677
7723.02 703
7723.85 735
7724.68 750
7725.51 701
7726.34 694
7727.17 728
7728.00 710
7728.83 723
7729.66 759
7730.49 731
7731.32 698
7732.15 696
7732.98 713
7733.81 718
7734.64 708
7735.47 690
7736.30 730
7737.13 728
7737.96 707
7738.79 738
7739.62 789
7740.45 923
7741.28 1044
7742.11 1149
7742.94 1195
7743.77 1305
7744.60 1281
7745.43 1303
7746.26 1244
7747.09 1221
7747.92 1083
7748.75 1004
7749.59 972
7750.42 858
7751.25 853
7752.08 823
7752.91 811
7753.74 787
7754.57 753
7755.40 722
7756.23 748
7757.06 722
7757.90 762
7758.73 709
7759.56 712
7760.39 740
7761.22 729
7762.05 727
7762.88 724
7763.71 683
7764.55 677
7765.38 632
7766.21 657
7767.04 706
7767.87 684
7768.70 684
7769.54 675
7770.37 664
7771.20 690
7772.03 640
7772.86 666
7773.70 709
7774.53 695
7775.36 703
7776.19 702
7777.02 702
7777.86 637
7778.69 672
7779.52 699
7780.35 707
7781.19 707
7782.02 745
7782.85 777
7783.68 786
7784.52 708
7785.35 706
7786.18 692
7787.01 722
7787.85 733
7788.68 750
7789.51 687
7790.35 716
7791.18 733
7792.01 748
7792.84 715
7793.68 687
7794.51 728
7795.34 733
7796.18 704
7797.01 695
7797.84 726
7798.68 725
7799.51 714
7800.34 758
7801.18 744
7802.01 775
7802.84 772
7803.68 777
7804.51 812
7805.35 774
7806.18 797
7807.01 792
7807.85 735
7808.68 784
7809.51 837
7810.35 846
7811.18 851
7812.02 874
7812.85 922
7813.68 896
7814.52 907
7815.35 867
7816.19 831
7817.02 825
7817.86 807
7818.69 833
7819.52 811
7820.36 814
7821.19 881
7822.03 930
7822.86 855
7823.70 894
7824.53 912
7825.37 914
7826.20 920
7827.04 856
7827.87 858
7828.71 851
7829.54 833
7830.38 850
7831.21 877
7832.05 838
7832.88 814
7833.72 794
7834.55 794
7835.39 820
7836.22 808
7837.06 816
7837.89 810
7838.73 812
7839.57 813
7840.40 775
7841.24 739
7842.07 743
7842.91 738
7843.74 712
7844.58 740
7845.42 729
7846.25 744
7847.09 713
7847.92 702
7848.76 699
7849.60 667
7850.43 676
7851.27 722
7852.10 729
7852.94 760
7853.78 740
7854.61 743
7855.45 741
7856.29 686
7857.12 681
7857.96 714
7858.79 734
7859.63 686
7860.47 672
7861.30 642
7862.14 688
7862.98 644
7863.81 674
7864.65 707
7865.49 706
7866.33 723
7867.16 753
7868.00 758
7868.84 757
7869.67 780
7870.51 826
7871.35 787
7872.19 848
7873.02 811
7873.86 834
7874.70 846
7875.54 850
7876.37 828
7877.21 795
7878.05 787
7878.89 754
7879.72 729
7880.56 744
7881.40 754
7882.24 712
7883.07 691
7883.91 683
7884.75 726
7885.59 745
7886.43 780
7887.26 763
7888.10 733
7888.94 739
7889.78 781
7890.62 753
7891.45 708
7892.29 702
7893.13 758
7893.97 703
7894.81 698
7895.65 719
7896.49 749
7897.32 751
7898.16 781
7899.00 770
7899.84 727
7900.68 731
7901.52 740
7902.36 726
7903.20 764
7904.03 755
7904.87 723
7905.71 708
7906.55 753
7907.39 797
7908.23 844
7909.07 858
7909.91 889
7910.75 986
7911.59 1062
7912.43 1074
7913.27 1121
7914.11 1140
7914.94 1141
7915.78 1123
7916.62 1085
7917.46 1045
7918.30 920
7919.14 884
7919.98 831
7920.82 771
7921.66 772
7922.50 746
7923.34 750
7924.18 747
7925.02 771
7925.86 783
7926.70 736
7927.54 730
7928.38 706
7929.22 687
7930.06 732
7930.90 679
7931.74 678
7932.59 664
7933.43 652
7934.27 678
7935.11 686
7935.95 676
7936.79 670
7937.63 678
7938.47 694
7939.31 729
7940.15 757
7940.99 739
7941.83 712
7942.67 746
7943.52 743
7944.36 689
7945.20 741
7946.04 723
7946.88 711
7947.72 705
7948.56 759
7949.40 740
7950.25 790
7951.09 771
7951.93 769
7952.77 768
7953.61 711
7954.45 735
7955.29 724
7956.14 690
7956.98 697
7957.82 702
7958.66 702
7959.50 694
7960.35 701
7961.19 700
7962.03 723
7962.87 775
7963.71 844
7964.56 845
7965.40 820
7966.24 787
7967.08 731
7967.93 735
7968.77 735
7969.61 711
7970.45 643
7971.29 626
7972.14 652
7972.98 680
7973.82 627
7974.67 663
7975.51 713
7976.35 667
7977.19 664
7978.04 667
7978.88 649
7979.72 651
7980.57 667
7981.41 667
7982.25 604
7983.09 654
7983.94 713
7984.78 706
7985.62 654
7986.47 649
7987.31 612
7988.15 640
7989.00 597
7989.84 591
7990.68 607
7991.53 588
7992.37 609
7993.22 635
7994.06 581
7994.90 555
7995.75 594
7996.59 586
7997.43 573
7998.28 567
7999.12 599
7999.97 571
8000.81 612
8001.65 608
8002.50 618
8003.34 577
8004.19 559
8005.03 624
8005.88 598
8006.72 617
8007.57 602
8008.41 597
8009.25 565
8010.10 623
8010.94 568
8011.79 551
8012.63 562
8013.48 525
8014.32 562
8015.17 568
8016.01 582
8016.86 603
8017.70 585
8018.55 560
8019.39 579
8020.24 585
8021.08 618
8021.93 542
8022.77 566
8023.62 590
8024.46 603
8025.31 560
8026.15 593
8027.00 579
8027.84 588
8028.69 596
8029.54 613
8030.38 589
8031.23 594
8032.07 608
8032.92 555
8033.76 580
8034.61 575
8035.46 583
8036.30 559
8037.15 544
8037.99 563
8038.84 579
8039.69 571
8040.53 591
8041.38 567
8042.22 565
8043.07 578
8043.92 618
8044.76 662
8045.61 602
8046.46 616
8047.30 592
8048.15 594
8049.00 634
8049.84 606
8050.69 517
8051.54 523
8052.38 557
8053.23 565
8054.08 555
8054.92 541
8055.77 541
8056.62 592
8057.46 572
8058.31 554
8059.16 557
8060.01 559
8060.85 607
8061.70 570
8062.55 550
8063.40 555
8064.24 550
8065.09 555
8065.94 554
8066.79 548
8067.63 574
8068.48 549
8069.33 545
8070.18 590
8071.02 543
8071.87 538
8072.72 579
8073.57 563
8074.42 528
8075.26 525
8076.11 520
8076.96 557
8077.81 548
8078.66 546
8079.50 586
8080.35 559
8081.20 568
8082.05 565
8082.90 547
8083.75 557
8084.59 556
8085.44 512
8086.29 547
8087.14 559
8087.99 576
8088.84 555
8089.69 515
8090.53 514
8091.38 518
8092.23 533
8093.08 550
8093.93 516
8094.78 555
8095.63 589
8096.48 564
8097.33 589
8098.18 575
8099.02 580
8099.87 539
8100.72 584
8101.57 542
8102.42 531
8103.27 563
8104.12 572
8104.97 524
8105.82 543
8106.67 522
8107.52 553
8108.37 541
8109.22 526
8110.07 525
8110.92 556
8111.77 533
8112.62 621
8113.47 572
8114.32 592
8115.17 616
8116.02 606
8116.87 660
8117.72 638
8118.57 590
8119.42 618
8120.27 600
8121.12 561
8121.97 553
8122.82 564
8123.67 549
8124.52 553
8125.37 559
8126.22 569
8127.07 555
8127.93 570
8128.78 579
8129.63 569
8130.48 540
8131.33 572
8132.18 599
8133.03 580
8133.88 533
8134.73 547
8135.58 558
8136.44 603
8137.29 561
8138.14 519
8138.99 565
8139.84 602
8140.69 617
8141.54 616
8142.39 566
8143.25 547
8144.10 575
8144.95 564
8145.80 607
8146.65 575
8147.50 603
8148.36 647
8149.21 666
8150.06 657
8150.91 687
8151.76 702
8152.62 671
8153.47 662
8154.32 625
8155.17 582
8156.02 589
8156.88 605
8157.73 591
8158.58 550
8159.43 553
8160.29 557
8161.14 524
8161.99 574
8162.84 581
8163.70 607
8164.55 603
8165.40 561
8166.25 539
8167.11 575
8167.96 554
8168.81 584
8169.67 583
8170.52 567
8171.37 546
8172.23 581
8173.08 559
8173.93 568
8174.78 524
8175.64 548
8176.49 509
8177.34 540
8178.20 562
8179.05 515
8179.90 537
8180.76 538
8181.61 554
8182.47 542
8183.32 530
8184.17 505
8185.03 502
8185.88 519
8186.73 553
8187.59 483
8188.44 521
8189.30 531
8190.15 531
8191.00 535
8191.86 519
8192.71 524
8193.57 507
8194.42 505
8195.27 502
8196.13 494
8196.98 504
8197.84 525
8198.69 516
8199.55 477
8200.40 507
8201.26 512
8202.11 550
8202.96 529
8203.82 511
8204.67 516
8205.53 526
8206.38 500
8207.24 521
8208.09 539
8208.95 530
8209.80 521
8210.66 530
8211.51 536
8212.37 535
8213.22 507
8214.08 553
8214.93 595
8215.79 592
8216.65 586
8217.50 617
8218.36 612
8219.21 656
8220.07 646
8220.92 655
8221.78 622
8222.63 604
8223.49 565
8224.35 549
8225.20 603
8226.06 547
8226.91 545
8227.77 535
8228.63 558
8229.48 523
8230.34 468
8231.19 483
8232.05 505
8232.91 510
8233.76 515
8234.62 494
8235.47 507
8236.33 522
8237.19 495
8238.04 503
8238.90 508
8239.76 524
8240.61 511
8241.47 533
8242.33 531
8243.18 518
8244.04 533
8244.90 509
8245.75 541
8246.61 536
8247.47 511
8248.33 482
8249.18 520
8250.04 553
8250.90 578
8251.75 537
8252.61 529
8253.47 554
8254.33 533
8255.18 550
8256.04 540
8256.90 512
8257.76 497
8258.61 520
8259.47 549
8260.33 550
8261.19 534
8262.04 541
8262.90 518
8263.76 547
8264.62 532
8265.48 468
8266.33 479
8267.19 509
8268.05 529
8268.91 516
8269.77 518
8270.62 500
8271.48 537
8272.34 542
8273.20 518
8274.06 494
8274.92 505
8275.77 522
8276.63 513
8277.49 535
8278.35 563
8279.21 521
8280.07 533
8280.93 550
8281.78 548
8282.64 588
8283.50 550
8284.36 521
8285.22 558
8286.08 528
8286.94 541
8287.80 535
8288.66 549
8289.51 532
8290.37 512
8291.23 544
8292.09 567
8292.95 541
8293.81 541
8294.67 524
8295.53 551
8296.39 581
8297.25 552
8298.11 565
8298.97 537
8299.83 554
8300.69 581
8301.55 549
8302.41 555
8303.27 561
8304.13 535
8304.99 512
8305.85 538
8306.71 578
8307.57 542
8308.43 519
8309.29 510
8310.15 503
8311.01 559
8311.87 546
8312.73 535
8313.59 545
8314.45 565
8315.31 557
8316.17 494
8317.03 553
8317.89 538
8318.75 532
8319.61 567
8320.47 524
8321.33 534
8322.20 525
8323.06 539
8323.92 544
8324.78 546
8325.64 539
8326.50 558
8327.36 537
8328.22 535
8329.08 563
8329.94 567
8330.81 609
8331.67 590
8332.53 563
8333.39 545
8334.25 566
8335.11 586
8335.97 576
8336.84 558
8337.70 566
8338.56 538
8339.42 566
8340.28 571
8341.15 535
8342.01 530
8342.87 571
8343.73 583
8344.59 568
8345.45 542
8346.32 542
8347.18 538
8348.04 573
8348.90 598
8349.77 578
8350.63 574
8351.49 574
8352.35 601
8353.22 560
8354.08 569
8354.94 556
8355.80 585
8356.67 585
8357.53 532
8358.39 588
8359.25 593
8360.12 553
8360.98 562
8361.84 608
8362.71 627
8363.57 602
8364.43 579
8365.29 608
8366.16 634
8367.02 640
8367.88 623
8368.75 634
8369.61 633
8370.47 623
8371.34 569
8372.20 564
8373.06 619
8373.93 636
8374.79 665
8375.65 662
8376.52 634
8377.38 650
8378.25 681
8379.11 685
8379.97 682
8380.84 681
8381.70 725
8382.56 694
8383.43 673
8384.29 710
8385.16 695
8386.02 661
8386.89 693
8387.75 720
8388.61 710
8389.48 712
8390.34 721
8391.21 735
8392.07 718
8392.94 718
8393.80 721
8394.67 779
8395.53 725
8396.39 720
8397.26 768
8398.12 746
8398.99 790
8399.85 764
8400.72 803
8401.58 832
8402.45 822
8403.31 815
8404.18 847
8405.04 869
8405.91 889
8406.77 929
8407.64 916
8408.50 911
8409.37 928
8410.24 912
8411.10 917
8411.97 939
8412.83 944
8413.70 919
8414.56 953
8415.43 946
8416.29 939
8417.16 971
8418.03 973
8418.89 988
8419.76 991
8420.62 971
8421.49 999
8422.36 987
8423.22 1059
8424.09 1056
8424.95 1038
8425.82 1074
8426.69 1116
8427.55 1125
8428.42 1149
8429.28 1183
8430.15 1237
8431.02 1296
8431.88 1279
8432.75 1340
8433.62 1387
8434.48 1435
8435.35 1484
8436.22 1513
8437.08 1541
8437.95 1507
8438.82 1539
8439.68 1537
8440.55 1554
8441.42 1556
8442.29 1565
8443.15 1585
8444.02 1666
8444.89 1723
8445.75 1944
8446.62 2359
8447.49 2916
8448.36 3732
8449.22 4458
8450.09 5268
8450.96 5895
8451.83 6062
8452.69 6061
8453.56 5421
8454.43 4836
8455.30 4224
8456.16 3533
8457.03 2871
8457.90 2473
8458.77 2190
8459.64 1915
8460.50 1692
8461.37 1498
8462.24 1409
8463.11 1332
8463.98 1260
8464.84 1238
8465.71 1130
8466.58 1117
8467.45 1058
8468.32 1053
8469.19 1030
8470.05 1014
8470.92 1000
8471.79 988
8472.66 949
8473.53 918
8474.40 927
8475.27 985
8476.13 954
8477.00 954
8477.87 1040
8478.74 1060
8479.61 1038
8480.48 1016
8481.35 981
8482.22 958
8483.09 939
8483.96 999
8484.82 1057
8485.69 997
8486.56 1085
8487.43 1171
8488.30 1232
8489.17 1257
8490.04 1283
8490.91 1287
8491.78 1240
8492.65 1228
8493.52 1119
8494.39 1070
8495.26 1000
8496.13 961
8497.00 931
8497.87 973
8498.74 927
8499.61 977
8500.48 925
8501.35 891
8502.22 896
8503.09 860
8503.96 956
8504.83 984
8505.70 965
8506.57 984
8507.44 1039
8508.31 955
8509.18 948
8510.05 1036
8510.92 1045
8511.79 1105
8512.66 1157
8513.53 1152
8514.40 1127
8515.27 1134
8516.15 1076
8517.02 1151
8517.89 1142
8518.76 1101
8519.63 1080
8520.50 1047
8521.37 1019
8522.24 1079
8523.11 1048
8523.98 1073
8524.86 1040
8525.73 1083
8526.60 1047
8527.47 1056
8528.34 1146
8529.21 1135
8530.08 1084
8530.96 1130
8531.83 1107
8532.70 1099
8533.57 1118
8534.44 1088
8535.31 1050
8536.19 1051
8537.06 983
8537.93 964
8538.80 960
8539.67 908
8540.55 945
8541.42 906
8542.29 860
8543.16 877
8544.03 877
8544.91 915
8545.78 936
8546.65 947
8547.52 1027
8548.40 1047
8549.27 1153
8550.14 1194
8551.01 1199
8551.89 1140
8552.76 1104
8553.63 1106
8554.51 1030
8555.38 1030
8556.25 969
8557.12 907
8558.00 927
8558.87 847
8559.74 861
8560.62 835
8561.49 806
8562.36 800
8563.24 814
8564.11 862
8564.98 786
8565.86 770
8566.73 824
8567.60 834
8568.48 796
8569.35 812
8570.22 772
8571.10 750
8571.97 750
8572.84 731
8573.72 772
8574.59 716
8575.46 713
8576.34 767
8577.21 805
8578.09 794
8578.96 728
8579.83 785
8580.71 773
8581.58 687
8582.46 699
8583.33 728
8584.21 744
8585.08 764
8585.95 756
8586.83 744
8587.70 757
8588.58 751
8589.45 753
8590.33 777
8591.20 746
8592.08 752
8592.95 819
8593.83 771
8594.70 736
8595.58 759
8596.45 781
8597.33 821
8598.20 810
8599.08 807
8599.95 781
8600.83 804
8601.70 846
8602.58 827
8603.45 794
8604.33 758
8605.20 774
8606.08 823
8606.95 803
8607.83 834
8608.70 798
8609.58 823
8610.45 820
8611.33 802
8612.21 788
8613.08 793
8613.96 858
8614.83 818
8615.71 830
8616.59 815
8617.46 812
8618.34 843
8619.21 874
8620.09 838
8620.97 866
8621.84 887
8622.72 910
8623.59 903
8624.47 900
8625.35 908
8626.22 931
8627.10 931
8627.98 938
8628.85 909
8629.73 898
8630.61 931
8631.48 890
8632.36 948
8633.24 881
8634.11 945
8634.99 939
8635.87 908
8636.74 922
8637.62 959
8638.50 1003
8639.37 977
8640.25 933
8641.13 972
8642.01 1026
8642.88 1012
8643.76 1058
8644.64 1070
8645.52 1088
8646.39 1075
8647.27 1078
8648.15 1130
8649.03 1083
8649.90 1080
8650.78 1072
8651.66 1057
8652.54 1115
8653.41 1069
8654.29 1085
8655.17 1101
8656.05 1150
8656.93 1074
8657.80 1117
8658.68 1084
8659.56 1061
8660.44 1122
8661.32 1062
8662.19 1165
8663.07 1146
8663.95 1218
8664.83 1272
8665.71 1351
8666.59 1450
8667.46 1633
8668.34 1716
8669.22 1812
8670.10 1861
8670.98 1892
8671.86 1891
8672.74 1765
8673.62 1735
8674.49 1680
8675.37 1579
8676.25 1521
8677.13 1423
8678.01 1361
8678.89 1412
8679.77 1382
8680.65 1415
8681.53 1495
8682.41 1627
8683.29 1777
8684.16 2061
8685.04 2485
8685.92 2837
8686.80 3185
8687.68 3478
8688.56 3699
8689.44 3671
8690.32 3537
8691.20 3248
8692.08 2868
8692.96 2542
8693.84 2120
8694.72 1862
8695.60 1668
8696.48 1530
8697.36 1354
8698.24 1329
8699.12 1281
8700.00 1197
8700.88 1174
8701.76 1183
8702.64 1160
8703.52 1166
8704.40 1153
8705.28 1120
8706.16 1125
8707.04 1101
8707.92 1106
8708.80 1096
8709.69 1070
8710.57 1093
8711.45 1041
8712.33 1028
8713.21 1011
8714.09 1031
8714.97 1094
8715.85 1129
8716.73 1079
8717.61 1111
8718.49 1082
8719.38 1104
8720.26 1077
8721.14 1153
8722.02 1125
8722.90 1097
8723.78 1158
8724.66 1221
8725.54 1246
8726.43 1269
8727.31 1277
8728.19 1233
8729.07 1249
8729.95 1228
8730.83 1220
8731.72 1204
8732.60 1230
8733.48 1231
8734.36 1229
8735.24 1234
8736.13 1234
8737.01 1213
8737.89 1208
8738.77 1182
8739.65 1201
8740.54 1199
8741.42 1235
8742.30 1191
8743.18 1211
8744.07 1252
8744.95 1256
8745.83 1326
8746.71 1385
8747.60 1338
8748.48 1357
8749.36 1423
8750.24 1504
8751.13 1503
8752.01 1575
8752.89 1585
8753.77 1602
8754.66 1623
8755.54 1566
8756.42 1637
8757.31 1639
8758.19 1652
8759.07 1722
8759.96 1740
8760.84 1750
8761.72 1740
8762.61 1758
8763.49 1786
8764.37 1744
8765.26 1743
8766.14 1721
8767.02 1701
8767.91 1727
8768.79 1661
8769.67 1653
8770.56 1659
8771.44 1770
8772.32 1947
8773.21 2268
8774.09 2750
8774.98 3362
8775.86 3987
8776.74 4421
8777.63 4667
8778.51 4699
8779.40 4430
8780.28 4140
8781.17 3680
8782.05 3311
8782.93 2897
8783.82 2515
8784.70 2285
8785.59 1992
8786.47 1745
8787.36 1612
8788.24 1540
8789.13 1549
8790.01 1581
8790.89 1564
8791.78 1561
8792.66 1619
8793.55 1647
8794.43 1662
8795.32 1539
8796.20 1535
8797.09 1456
8797.97 1411
8798.86 1345
8799.74 1242
8800.63 1202
8801.52 1092
8802.40 1131
8803.29 1138
8804.17 1107
8805.06 1130
8805.94 1104
8806.83 1112
8807.71 1076
8808.60 1124
8809.48 1070
8810.37 1032
8811.26 1065
8812.14 1079
8813.03 1075
8813.91 1114
8814.80 1150
8815.69 1129
8816.57 1169
8817.46 1143
8818.34 1086
8819.23 1100
8820.12 1103
8821.00 1035
8821.89 1020
8822.77 1023
8823.66 998
8824.55 1025
8825.43 998
8826.32 983
8827.21 955
8828.09 930
8828.98 946
8829.87 950
8830.75 954
8831.64 953
8832.53 1011
8833.41 1004
8834.30 978
8835.19 920
8836.08 975
8836.96 1018
8837.85 1021
8838.74 1040
8839.62 1055
8840.51 1033
8841.40 1052
8842.29 1019
8843.17 1040
8844.06 1025
8844.95 1011
8845.84 1004
8846.72 992
8847.61 1023
8848.50 977
8849.39 940
8850.27 966
8851.16 919
8852.05 979
8852.94 974
8853.82 961
8854.71 988
8855.60 961
8856.49 969
8857.38 957
8858.26 916
8859.15 891
8860.04 945
8860.93 903
8861.82 887
8862.71 812
8863.59 808
8864.48 820
8865.37 827
8866.26 804
8867.15 794
8868.04 812
8868.93 782
8869.81 789
8870.70 757
8871.59 778
8872.48 778
8873.37 775
8874.26 759
8875.15 787
8876.04 760
8876.93 774
8877.81 755
8878.70 781
8879.59 749
8880.48 762
8881.37 755
8882.26 730
8883.15 702
8884.04 727
8884.93 752
8885.82 699
8886.71 700
8887.60 699
8888.49 739
8889.38 715
8890.27 707
8891.16 713
8892.05 724
8892.94 722
8893.83 690
8894.72 706
8895.61 676
8896.50 645
8897.39 693
8898.28 650
8899.17 651
8900.06 682
8900.95 666
8901.84 634
8902.73 637
8903.62 622
8904.51 625
8905.40 614
8906.29 602
8907.18 621
8908.07 634
8908.96 646
8909.85 626
8910.74 636
8911.63 613
8912.52 611
8913.41 639
8914.31 616
8915.20 603
8916.09 598
8916.98 602
8917.87 601
8918.76 607
8919.65 585
8920.54 613
8921.43 672
8922.33 636
8923.22 626
8924.11 632
8925.00 620
8925.89 623
8926.78 612
8927.67 613
8928.57 582
8929.46 602
8930.35 592
8931.24 617
8932.13 601
8933.03 594
8933.92 581
8934.81 533
8935.70 569
8936.59 564
8937.49 575
8938.38 582
8939.27 580
8940.16 566
8941.05 588
8941.95 568
8942.84 557
8943.73 532
8944.62 549
8945.52 550
8946.41 578
8947.30 582
8948.19 572
8949.09 554
8949.98 585
8950.87 573
8951.76 543
8952.66 549
8953.55 558
8954.44 567
8955.34 554
8956.23 538
8957.12 521
8958.02 532
8958.91 531
8959.80 483
8960.69 516
8961.59 547
8962.48 559
8963.37 557
8964.27 567
8965.16 553
8966.05 538
8966.95 541
8967.84 540
8968.74 521
8969.63 517
8970.52 528
8971.42 561
8972.31 525
8973.20 518
8974.10 537
8974.99 519
8975.89 511
8976.78 500
8977.67 502
8978.57 518
8979.46 507
8980.36 489
8981.25 492
8982.15 469
8983.04 474
8983.93 499
8984.83 485
8985.72 497
8986.62 517
8987.51 516
8988.41 517
8989.30 495
8990.20 480
8991.09 474
8991.99 473
8992.88 478
8993.78 464
8994.67 492
8995.57 489
8996.46 462
8997.36 499
8998.25 465
8999.15 459
9000.04 463
9000.94 463
9001.83 458
9002.73 487
9003.62 466
9004.52 474
9005.41 471
9006.31 458
9007.20 444
9008.10 479
9009.00 483
9009.89 506
9010.79 455
9011.68 449
9012.58 490
9013.47 480
9014.37 451
9015.27 452
9016.16 451
9017.06 445
9017.95 462
9018.85 468
9019.75 423
9020.64 441
9021.54 447
9022.43 458
9023.33 436
9024.23 453
9025.12 449
9026.02 437
9026.92 401
9027.81 464
9028.71 480
9029.61 461
9030.50 434
9031.40 455
9032.30 465
9033.19 459
9034.09 461
9034.99 444
9035.88 459
9036.78 439
9037.68 473
9038.58 434
9039.47 442
9040.37 448
9041.27 474
9042.16 449
9043.06 467
9043.96 501
9044.86 459
9045.75 464
9046.65 438
9047.55 456
9048.45 491
9049.34 498
9050.24 486
9051.14 454
9052.04 477
9052.94 439
9053.83 448
9054.73 477
9055.63 473
9056.53 449
9057.43 505
9058.32 528
9059.22 466
9060.12 475
9061.02 505
9061.92 523
9062.81 494
9063.71 515
9064.61 530
9065.51 523
9066.41 468
9067.31 493
9068.21 459
9069.10 471
9070.00 472
9070.90 465
9071.80 483
9072.70 470
9073.60 442
9074.50 451
9075.40 473
9076.29 471
9077.19 480
9078.09 465
9078.99 459
9079.89 440
9080.79 445
9081.69 455
9082.59 433
9083.49 441
9084.39 503
9085.29 475
9086.19 461
9087.09 446
9087.98 470
9088.88 480
9089.78 459
9090.68 453
9091.58 505
9092.48 452
9093.38 440
9094.28 440
9095.18 442
9096.08 416
9096.98 428
9097.88 456
9098.78 467
9099.68 412
9100.58 443
9101.48 450
9102.38 435
9103.28 440
9104.18 472
9105.08 465
9105.99 425
9106.89 452
9107.79 450
9108.69 415
9109.59 427
9110.49 425
9111.39 481
9112.29 462
9113.19 442
9114.09 420
9114.99 477
9115.89 459
9116.79 424
9117.69 445
9118.60 481
9119.50 460
9120.40 460
9121.30 445
9122.20 413
9123.10 432
9124.00 478
9124.90 461
9125.81 442
9126.71 445
9127.61 456
9128.51 438
9129.41 417
9130.31 403
9131.22 430
9132.12 431
9133.02 427
9133.92 412
9134.82 409
9135.72 422
9136.63 431
9137.53 430
9138.43 426
9139.33 437
9140.23 463
9141.14 415
9142.04 452
9142.94 441
9143.84 436
9144.75 425
9145.65 422
9146.55 438
9147.45 457
9148.36 446
9149.26 449
9150.16 424
9151.06 413
9151.97 445
9152.87 455
9153.77 416
9154.67 449
9155.58 450
9156.48 444
9157.38 446
9158.29 426
9159.19 444
9160.09 431
9161.00 458
9161.90 441
9162.80 415
9163.71 393
9164.61 414
9165.51 420
9166.42 421
9167.32 444
9168.22 455
9169.13 443
9170.03 450
9170.93 429
9171.84 406
9172.74 448
9173.64 425
9174.55 444
9175.45 442
9176.36 447
9177.26 450
9178.16 460
9179.07 415
9179.97 446
9180.88 427
9181.78 448
9182.69 455
9183.59 440
9184.49 445
9185.40 451
9186.30 477
9187.21 454
9188.11 466
9189.02 463
9189.92 486
9190.82 468
9191.73 456
9192.63 422
9193.54 477
9194.44 473
9195.35 488
9196.25 475
9197.16 481
9198.06 500
9198.97 478
9199.87 527
9200.78 456
9201.68 497
9202.59 480
9203.49 458
9204.40 430
9205.30 452
9206.21 494
9207.12 460
9208.02 456
9208.93 471
9209.83 479
9210.74 503
9211.64 461
9212.55 461
9213.45 461
9214.36 488
9215.27 493
9216.17 483
9217.08 445
9217.98 429
9218.89 460
9219.80 472
9220.70 493
9221.61 446
9222.51 441
9223.42 447
9224.33 485
9225.23 460
9226.14 446
9227.05 466
9227.95 472
9228.86 489
9229.77 456
9230.67 456
9231.58 433
9232.49 444
9233.39 439
9234.30 465
9235.21 419
9236.11 427
9237.02 418
9237.93 432
9238.83 461
9239.74 468
9240.65 445
9241.55 434
9242.46 425
9243.37 430
9244.28 422
9245.18 409
9246.09 425
9247.00 429
9247.91 467
9248.81 418
9249.72 446
9250.63 423
9251.54 448
9252.44 439
9253.35 420
9254.26 467
9255.17 449
9256.07 439
9256.98 436
9257.89 444
9258.80 411
9259.71 391
9260.61 422
9261.52 440
9262.43 441
9263.34 456
9264.25 446
9265.16 477
9266.06 476
9266.97 496
9267.88 490
9268.79 498
9269.70 458
9270.61 483
9271.51 488
9272.42 488
9273.33 509
9274.24 460
9275.15 500
9276.06 470
9276.97 501
9277.88 484
9278.78 490
9279.69 477
9280.60 470
9281.51 470
9282.42 480
9283.33 467
9284.24 438
9285.15 455
9286.06 443
9286.97 463
9287.88 486
9288.79 522
9289.70 483
9290.60 490
9291.51 494
9292.42 488
9293.33 501
9294.24 512
9295.15 468
9296.06 498
9296.97 504
9297.88 483
9298.79 483
9299.70 506
9300.61 505
9301.52 473
9302.43 506
9303.34 495
9304.25 539
9305.16 525
9306.07 543
9306.98 535
9307.89 501
9308.80 508
9309.71 478
9310.63 508
9311.54 488
9312.45 490
9313.36 471
9314.27 513
9315.18 480
9316.09 492
9317.00 496
9317.91 466
9318.82 488
9319.73 490
9320.64 463
9321.55 450
9322.47 457
9323.38 465
9324.29 458
9325.20 481
9326.11 465
9327.02 469
9327.93 474
9328.84 465
9329.76 464
9330.67 469
9331.58 464
9332.49 462
9333.40 491
9334.31 456
9335.23 450
9336.14 467
9337.05 449
9337.96 479
9338.87 438
9339.78 435
9340.70 459
9341.61 450
9342.52 490
9343.43 497
9344.34 497
9345.26 491
9346.17 498
9347.08 500
9347.99 484
9348.91 468
9349.82 488
9350.73 475
9351.64 469
9352.56 465
9353.47 491
9354.38 462
9355.29 501
9356.21 472
9357.12 444
9358.03 450
9358.94 473
9359.86 469
9360.77 482
9361.68 484
9362.60 515
9363.51 465
9364.42 415
9365.34 457
9366.25 444
9367.16 449
9368.08 470
9368.99 487
9369.90 503
9370.82 483
9371.73 459
9372.64 455
9373.56 445
9374.47 499
9375.38 496
9376.30 517
9377.21 478
9378.12 520
9379.04 504
9379.95 494
9380.87 540
9381.78 494
9382.69 527
9383.61 555
9384.52 599
9385.44 575
9386.35 568
9387.27 574
9388.18 553
9389.09 555
9390.01 600
9390.92 578
9391.84 605
9392.75 604
9393.67 549
9394.58 579
9395.50 536
9396.41 554
9397.32 519
9398.24 519
9399.15 536
9400.07 508
9400.98 537
9401.90 558
9402.81 561
9403.73 550
9404.64 529
9405.56 507
9406.47 494
9407.39 545
9408.30 534
9409.22 513
9410.14 512
9411.05 541
9411.97 543
9412.88 530
9413.80 548
9414.71 512
9415.63 511
9416.54 523
9417.46 566
9418.38 557
9419.29 511
9420.21 543
9421.12 549
9422.04 507
9422.95 543
9423.87 573
9424.79 536
9425.70 556
9426.62 558
9427.54 586
9428.45 605
9429.37 583
9430.28 622
9431.20 641
9432.12 640
9433.03 656
9433.95 626
9434.87 670
9435.78 641
9436.70 601
9437.62 634
9438.53 645
9439.45 638
9440.37 619
9441.28 634
9442.20 666
9443.12 738
9444.03 830
9444.95 894
9445.87 974
9446.79 1058
9447.70 1111
9448.62 1079
9449.54 1021
9450.45 1008
9451.37 989
9452.29 879
9453.21 834
9454.12 764
9455.04 720
9455.96 657
9456.88 631
9457.79 618
9458.71 585
9459.63 575
9460.55 589
9461.47 546
9462.38 548
9463.30 579
9464.22 542
9465.14 518
9466.06 526
9466.97 560
9467.89 584
9468.81 579
9469.73 580
9470.65 564
9471.56 597
9472.48 656
9473.40 629
9474.32 672
9475.24 688
9476.16 648
9477.08 635
9477.99 622
9478.91 689
9479.83 631
9480.75 579
9481.67 602
9482.59 587
9483.51 601
9484.43 587
9485.34 572
9486.26 559
9487.18 543
9488.10 550
9489.02 547
9489.94 563
9490.86 553
9491.78 536
9492.70 545
9493.62 533
9494.54 542
9495.46 526
9496.38 536
9497.30 516
9498.22 517
9499.13 551
9500.05 546
9500.97 550
9501.89 561
9502.81 541
9503.73 520
9504.65 536
9505.57 548
9506.49 550
9507.41 582
9508.33 568
9509.25 536
9510.17 569
9511.09 588
9512.01 560
9512.93 572
9513.86 597
9514.78 559
9515.70 566
9516.62 567
9517.54 581
9518.46 583
9519.38 559
9520.30 624
9521.22 616
9522.14 647
9523.06 677
9523.98 666
9524.90 692
9525.82 750
9526.75 739
9527.67 738
9528.59 752
9529.51 725
9530.43 696
9531.35 690
9532.27 640
9533.19 624
9534.11 649
9535.04 608
9535.96 607
9536.88 606
9537.80 559
9538.72 543
9539.64 548
9540.57 554
9541.49 552
9542.41 535
9543.33 571
9544.25 562
9545.17 573
9546.10 559
9547.02 547
9547.94 563
9548.86 552
9549.78 559
9550.71 566
9551.63 570
9552.55 585
9553.47 598
9554.40 574
9555.32 590
9556.24 568
9557.16 574
9558.09 573
9559.01 576
9559.93 559
9560.85 544
9561.78 566
9562.70 531
9563.62 563
9564.54 550
9565.47 561
9566.39 566
9567.31 536
9568.24 536
9569.16 552
9570.08 542
9571.00 538
9571.93 532
9572.85 549
9573.77 566
9574.70 546
9575.62 523
9576.54 529
9577.47 541
9578.39 579
9579.31 582
9580.24 549
9581.16 552
9582.09 545
9583.01 560
9583.93 541
9584.86 566
9585.78 541
9586.70 587
9587.63 558
9588.55 556
9589.48 598
9590.40 556
9591.32 595
9592.25 592
9593.17 576
9594.10 599
9595.02 593
9595.95 594
9596.87 635
9597.79 607
9598.72 614
9599.64 628
9600.57 643
9601.49 624
9602.42 622
9603.34 649
9604.27 602
9605.19 633
9606.12 635
9607.04 634
9607.97 623
9608.89 663
9609.82 630
9610.74 635
9611.67 663
9612.59 628
9613.52 672
9614.44 677
9615.37 671
9616.29 625
9617.22 672
9618.14 668
9619.07 685
9619.99 673
9620.92 742
9621.85 763
9622.77 730
9623.70 746
9624.62 775
9625.55 743
9626.47 781
9627.40 783
9628.33 787
9629.25 790
9630.18 793
9631.10 815
9632.03 785
9632.96 869
9633.88 834
9634.81 825
9635.73 835
9636.66 869
9637.59 889
9638.51 967
9639.44 977
9640.37 1058
9641.29 1138
9642.22 1158
9643.15 1217
9644.07 1202
9645.00 1264
9645.93 1288
9646.85 1226
9647.78 1087
9648.71 1077
9649.63 1057
9650.56 1059
9651.49 1022
9652.41 994
9653.34 933
9654.27 899
9655.20 891
9656.12 944
9657.05 910
9657.98 962
9658.90 980
9659.83 983
9660.76 1015
9661.69 985
9662.61 1047
9663.54 1022
9664.47 1021
9665.40 1037
9666.32 1027
9667.25 1025
9668.18 1039
9669.11 1043
9670.04 1041
9670.96 1013
9671.89 974
9672.82 991
9673.75 1018
9674.68 1038
9675.60 1061
9676.53 1060
9677.46 1087
9678.39 1072
9679.32 1031
9680.25 1113
9681.17 1079
9682.10 1112
9683.03 1108
9683.96 1133
9684.89 1191
9685.82 1147
9686.75 1173
9687.67 1204
9688.60 1292
9689.53 1320
9690.46 1406
9691.39 1509
9692.32 1623
9693.25 1649
9694.18 1667
9695.11 1616
9696.03 1596
9696.96 1520
9697.89 1428
9698.82 1358
9699.75 1261
9700.68 1214
9701.61 1158
9702.54 1146
9703.47 1146
9704.40 1144
9705.33 1203
9706.26 1183
9707.19 1216
9708.12 1244
9709.05 1266
9709.98 1340
9710.91 1346
9711.84 1303
9712.77 1241
9713.70 1196
9714.63 1161
9715.56 1093
9716.49 1044
9717.42 1061
9718.35 981
9719.28 1000
9720.21 1035
9721.14 975
9722.07 1011
9723.00 981
9723.93 1022
9724.86 1013
9725.79 1058
9726.72 1045
9727.65 1048
9728.58 1076
9729.51 1066
9730.44 1071
9731.37 1013
9732.31 964
9733.24 922
9734.17 957
9735.10 900
9736.03 901
9736.96 864
9737.89 874
9738.82 885
9739.75 846
9740.69 847
9741.62 885
9742.55 875
9743.48 864
9744.41 887
9745.34 855
9746.27 833
9747.21 845
9748.14 858
9749.07 841
9750.00 828
9750.93 795
9751.86 819
9752.80 804
9753.73 815
9754.66 786
9755.59 814
9756.52 818
9757.46 836
9758.39 869
9759.32 850
9760.25 860
9761.18 874
9762.12 875
9763.05 824
9763.98 813
9764.91 793
9765.85 812
9766.78 836
9767.71 842
9768.64 874
9769.58 888
9770.51 895
9771.44 922
9772.37 907
9773.31 971
9774.24 1003
9775.17 1000
9776.11 1046
9777.04 990
9777.97 1005
9778.91 922
9779.84 1000
9780.77 920
9781.71 883
9782.64 915
9783.57 880
9784.51 849
9785.44 802
9786.37 821
9787.31 829
9788.24 882
9789.17 882
9790.11 874
9791.04 875
9791.97 994
9792.91 946
9793.84 896
9794.77 873
9795.71 826
9796.64 862
9797.58 841
9798.51 767
9799.44 729
9800.38 742
9801.31 751
9802.25 713
9803.18 725
9804.12 689
9805.05 685
9805.98 678
9806.92 686
9807.85 687
9808.79 671
9809.72 636
9810.66 654
9811.59 673
9812.53 645
9813.46 647
9814.40 652
9815.33 653
9816.27 673
9817.20 628
9818.14 636
9819.07 612
9820.01 599
9820.94 633
9821.88 634
9822.81 646
9823.75 592
9824.68 596
9825.62 635
9826.55 610
9827.49 598
9828.42 598
9829.36 614
9830.29 605
9831.23 636
9832.17 682
9833.10 641
9834.04 626
9834.97 589
9835.91 604
9836.84 599
9837.78 642
9838.72 604
9839.65 622
9840.59 625
9841.52 612
9842.46 610
9843.40 613
9844.33 618
9845.27 646
9846.20 615
9847.14 621
9848.08 650
9849.01 614
9849.95 645
9850.89 634
9851.82 649
9852.76 664
9853.70 625
9854.63 587
9855.57 603
9856.51 603
9857.44 645
9858.38 598
9859.32 623
9860.25 595
9861.19 568
9862.13 567
9863.07 584
9864.00 605
9864.94 553
9865.88 627
9866.81 612
9867.75 595
9868.69 579
9869.63 610
9870.56 604
9871.50 617
9872.44 598
9873.38 603
9874.31 602
9875.25 588
9876.19 610
9877.13 540
9878.07 588
9879.00 575
9879.94 585
9880.88 577
9881.82 578
9882.75 553
9883.69 545
9884.63 555
9885.57 586
9886.51 570
9887.45 569
9888.38 571
9889.32 568
9890.26 606
9891.20 594
9892.14 588
9893.08 582
9894.01 574
9894.95 576
9895.89 547
9896.83 566
9897.77 569
9898.71 587
9899.65 576
9900.59 604
9901.52 630
9902.46 663
9903.40 748
9904.34 722
9905.28 752
9906.22 790
9907.16 825
9908.10 805
9909.04 795
9909.98 748
9910.92 724
9911.86 698
9912.80 679
9913.73 653
9914.67 669
9915.61 648
9916.55 710
9917.49 777
9918.43 818
9919.37 847
9920.31 902
9921.25 910
9922.19 884
9923.13 844
9924.07 823
9925.01 733
9925.95 724
9926.89 706
9927.83 672
9928.77 608
9929.71 583
9930.65 571
9931.59 556
9932.53 518
9933.47 522
9934.41 523
9935.36 525
9936.30 514
9937.24 504
9938.18 533
9939.12 550
9940.06 526
9941.00 506
9941.94 516
9942.88 516
9943.82 526
9944.76 534
9945.70 527
9946.64 528
9947.59 530
9948.53 529
9949.47 546
9950.41 530
9951.35 528
9952.29 543
9953.23 522
9954.17 486
9955.12 539
9956.06 537
9957.00 510
9957.94 510
9958.88 506
9959.82 495
9960.77 495
9961.71 527
9962.65 482
9963.59 471
9964.53 480
9965.48 502
9966.42 471
9967.36 439
9968.30 493
9969.24 480
9970.19 476
9971.13 505
9972.07 503
9973.01 460
9973.95 453
9974.90 452
9975.84 470
9976.78 458
9977.72 462
9978.67 506
9979.61 522
9980.55 463
9981.50 484
9982.44 503
9983.38 486
9984.32 501
9985.27 522
9986.21 498
9987.15 499
9988.10 457
9989.04 461
9989.98 448
9990.92 460
9991.87 493
9992.81 465
9993.75 478
9994.70 459
9995.64 470
9996.58 482
9997.53 480
9998.47 500
9999.41 470
10000.36 464
10001.30 437
10002.25 453
10003.19 497
10004.13 481
10005.08 484
10006.02 475
10006.96 453
10007.91 464
10008.85 436
10009.80 481
10010.74 469
10011.68 446
10012.63 458
10013.57 478
10014.52 471
10015.46 504
10016.41 441
10017.35 480
10018.29 470
10019.24 472
10020.18 459
10021.13 447
10022.07 467
10023.02 443
10023.96 435
10024.91 470
10025.85 464
10026.80 503
10027.74 451
10028.69 446
10029.63 457
10030.58 467
10031.52 447
10032.47 420
10033.41 453
10034.36 465
10035.30 424
10036.25 397
10037.19 435
10038.14 457
10039.08 419
10040.03 405
10040.97 444
10041.92 426
10042.87 409
10043.81 423
10044.76 398
10045.70 398
10046.65 399
10047.59 434
10048.54 433
10049.49 407
10050.43 458
10051.38 446
10052.32 451
10053.27 423
10054.22 432
10055.16 388
10056.11 414
10057.05 446
10058.00 441
10058.95 408
10059.89 423
10060.84 429
10061.79 423
10062.73 412
10063.68 406
10064.63 461
10065.57 424
10066.52 414
10067.47 395
10068.41 395
10069.36 382
10070.31 437
10071.25 411
10072.20 409
10073.15 417
10074.10 439
10075.04 416
10075.99 391
10076.94 416
10077.88 389
10078.83 417
10079.78 402
10080.73 404
10081.67 390
10082.62 396
10083.57 431
10084.52 424
10085.46 409
10086.41 400
10087.36 394
10088.31 395
10089.25 402
10090.20 400
10091.15 421
10092.10 424
10093.05 437
10093.99 435
10094.94 402
10095.89 399
10096.84 413
10097.79 395
10098.73 408
10099.68 406
10100.63 432
10101.58 381
10102.53 401
10103.48 412
10104.42 399
10105.37 410
10106.32 412
10107.27 420
10108.22 401
10109.17 384
10110.12 401
10111.06 410
10112.01 439
10112.96 441
10113.91 403
10114.86 406
10115.81 420
10116.76 416
10117.71 399
10118.66 406
10119.61 406
10120.56 434
10121.50 427
10122.45 388
10123.40 380
10124.35 382
10125.30 426
10126.25 402
10127.20 402
10128.15 430
10129.10 403
10130.05 427
10131.00 397
10131.95 385
10132.90 411
10133.85 398
10134.80 398
10135.75 424
10136.70 428
10137.65 387
10138.60 414
10139.55 432
10140.50 431
10141.45 424
10142.40 398
10143.35 409
10144.30 407
10145.25 403
10146.20 411
10147.15 421
10148.10 435
10149.05 428
10150.00 427
10150.95 442
10151.90 445
10152.86 419
10153.81 405
10154.76 419
10155.71 411
10156.66 421
10157.61 426
10158.56 411
10159.51 444
10160.46 430
10161.41 433
10162.37 447
10163.32 425
10164.27 436
10165.22 395
10166.17 435
10167.12 437
10168.07 437
10169.03 426
10169.98 430
10170.93 433
10171.88 467
10172.83 422
10173.78 433
10174.74 446
10175.69 447
10176.64 466
10177.59 466
10178.54 483
10179.49 457
10180.45 476
10181.40 470
10182.35 498
10183.30 470
10184.26 475
10185.21 491
10186.16 519
10187.11 500
10188.06 502
10189.02 523
10189.97 499
10190.92 523
10191.87 484
10192.83 473
10193.78 513
10194.73 539
10195.69 484
10196.64 488
10197.59 495
10198.54 529
10199.50 574
10200.45 604
10201.40 556
10202.36 551
10203.31 518
10204.26 537
10205.22 533
10206.17 505
10207.12 500
10208.08 497
10209.03 517
10209.98 501
10210.94 501
10211.89 481
10212.84 521
10213.80 482
10214.75 513
10215.70 492
10216.66 483
10217.61 464
10218.56 447
10219.52 481
10220.47 485
10221.43 493
10222.38 499
10223.33 506
10224.29 488
10225.24 548
10226.20 611
10227.15 609
10228.11 662
10229.06 705
10230.01 682
10230.97 663
10231.92 627
10232.88 627
10233.83 591
10234.79 572
10235.74 606
10236.70 541
10237.65 496
10238.60 488
10239.56 472
10240.51 468
10241.47 473
10242.42 450
10243.38 452
10244.33 423
10245.29 405
10246.24 431
10247.20 448
10248.15 476
10249.11 426
10250.07 447
10251.02 409
10251.98 451
10252.93 441
10253.89 420
10254.84 402
10255.80 406
10256.75 419
10257.71 455
10258.67 452
10259.62 427
10260.58 422
10261.53 396
10262.49 422
10263.44 400
10264.40 409
10265.36 454
10266.31 456
10267.27 439
10268.22 428
10269.18 411
10270.14 432
10271.09 411
10272.05 422
10273.01 390
10273.96 409
10274.92 420
10275.87 423
10276.83 399
10277.79 387
10278.74 428
10279.70 422
10280.66 409
10281.61 410
10282.57 415
10283.53 384
10284.49 418
10285.44 430
10286.40 413
10287.36 414
10288.31 414
10289.27 406
10290.23 362
10291.18 388
10292.14 387
10293.10 428
10294.06 401
10295.01 421
10295.97 401
10296.93 385
10297.89 391
10298.84 390
10299.80 408
10300.76 377
10301.72 385
10302.67 381
10303.63 425
10304.59 439
10305.55 418
10306.51 397
10307.46 401
10308.42 424
10309.38 416
10310.34 421
10311.30 454
10312.25 425
10313.21 418
10314.17 397
10315.13 420
10316.09 405
10317.05 386
10318.00 401
10318.96 436
10319.92 415
10320.88 397
10321.84 404
10322.80 392
10323.76 378
10324.71 363
10325.67 400
10326.63 397
10327.59 395
10328.55 397
10329.51 412
10330.47 389
10331.43 396
10332.39 393
10333.35 398
10334.30 396
10335.26 382
10336.22 394
10337.18 410
10338.14 393
10339.10 403
10340.06 423
10341.02 404
10341.98 419
10342.94 423
10343.90 407
10344.86 384
10345.82 381
10346.78 407
10347.74 393
10348.70 393
10349.66 410
10350.62 435
10351.58 404
10352.54 417
10353.50 388
10354.46 417
10355.42 452
10356.38 451
10357.34 445
10358.30 451
10359.26 432
10360.22 395
10361.18 406
10362.14 396
10363.10 411
10364.06 402
10365.02 415
10365.98 412
10366.94 378
10367.90 381
10368.87 385
10369.83 376
10370.79 408
10371.75 392
10372.71 427
10373.67 422
10374.63 394
10375.59 382
10376.55 378
10377.51 371
10378.48 345
10379.44 368
10380.40 379
10381.36 391
10382.32 380
10383.28 369
10384.24 382
10385.21 383
10386.17 385
10387.13 420
10388.09 397
10389.05 387
10390.01 386
10390.98 399
10391.94 362
10392.90 399
10393.86 391
10394.82 403
10395.79 416
10396.75 409
10397.71 405
10398.67 399
10399.63 417
10400.60 389
10401.56 415
10402.52 393
10403.48 397
10404.45 389
10405.41 414
10406.37 405
10407.33 410
10408.30 453
10409.26 454
10410.22 465
10411.18 490
10412.15 517
10413.11 519
10414.07 527
10415.04 463
10416.00 469
10416.96 456
10417.93 466
10418.89 446
10419.85 438
10420.81 402
10421.78 425
10422.74 424
10423.70 381
10424.67 378
10425.63 397
10426.59 444
10427.56 405
10428.52 399
10429.49 380
10430.45 395
10431.41 403
10432.38 399
10433.34 386
10434.30 356
10435.27 367
10436.23 362
10437.20 375
10438.16 380
10439.12 362
10440.09 365
10441.05 371
10442.02 371
10442.98 373
10443.94 388
10444.91 395
10445.87 369
10446.84 388
10447.80 360
10448.77 381
10449.73 365
10450.70 357
10451.66 363
10452.63 381
10453.59 376
10454.55 369
10455.52 360
10456.48 365
10457.45 368
10458.41 365
10459.38 359
10460.34 334
10461.31 357
10462.27 365
10463.24 404
10464.20 358
10465.17 399
10466.14 375
10467.10 342
10468.07 371
10469.03 367
10470.00 355
10470.96 348
10471.93 374
10472.89 345
10473.86 366
10474.82 362
10475.79 342
10476.76 346
10477.72 356
10478.69 368
10479.65 366
10480.62 369
10481.59 343
10482.55 335
10483.52 363
10484.48 393
10485.45 386
10486.42 376
10487.38 370
10488.35 390
10489.32 383
10490.28 364
10491.25 337
10492.21 360
10493.18 361
10494.15 384
10495.11 377
10496.08 363
10497.05 383
10498.01 387
10498.98 353
10499.95 366
10500.92 385
10501.88 385
10502.85 363
10503.82 364
10504.78 373
10505.75 345
10506.72 386
10507.68 357
10508.65 364
10509.62 387
10510.59 335
10511.55 364
10512.52 409
10513.49 398
10514.46 368
10515.42 381
10516.39 400
10517.36 360
10518.33 379
10519.29 361
10520.26 400
10521.23 408
10522.20 386
10523.17 370
10524.13 380
10525.10 377
10526.07 383
10527.04 374
10528.01 384
10528.97 378
10529.94 405
10530.91 357
10531.88 384
10532.85 376
10533.82 408
10534.78 409
10535.75 403
10536.72 384
10537.69 398
10538.66 389
10539.63 389
10540.60 381
10541.56 404
10542.53 375
10543.50 406
10544.47 427
10545.44 427
10546.41 396
10547.38 411
10548.35 435
10549.32 468
10550.29 451
10551.25 465
10552.22 497
10553.19 498
10554.16 517
10555.13 532
10556.10 565
10557.07 522
10558.04 455
10559.01 489
10559.98 450
10560.95 443
10561.92 409
10562.89 432
10563.86 440
10564.83 424
10565.80 389
10566.77 382
10567.74 394
10568.71 378
10569.68 397
10570.65 412
10571.62 410
10572.59 407
10573.56 393
10574.53 390
10575.50 361
10576.47 364
10577.44 387
10578.41 380
10579.38 407
10580.35 426
10581.32 432
10582.29 418
10583.26 408
10584.23 425
10585.21 410
10586.18 417
10587.15 412
10588.12 432
10589.09 391
10590.06 417
10591.03 419
10592.00 437
10592.97 445
10593.94 407
10594.92 403
10595.89 366
10596.86 381
10597.83 391
10598.80 385
10599.77 367
10600.74 369
10601.71 360
10602.69 404
10603.66 393
10604.63 370
10605.60 389
10606.57 380
10607.54 370
10608.52 375
10609.49 381
10610.46 394
10611.43 418
10612.40 406
10613.38 402
10614.35 408
10615.32 401
10616.29 396
10617.27 386
10618.24 394
10619.21 387
10620.18 386
10621.15 397
10622.13 376
10623.10 408
10624.07 420
10625.04 427
10626.02 424
10626.99 423
10627.96 453
10628.94 455
10629.91 479
10630.88 478
10631.85 522
10632.83 494
10633.80 520
10634.77 499
10635.75 467
10636.72 446
10637.69 478
10638.67 458
10639.64 448
10640.61 442
10641.59 414
10642.56 409
10643.53 386
10644.51 377
10645.48 360
10646.45 394
10647.43 402
10648.40 394
10649.37 360
10650.35 366
10651.32 383
10652.30 406
10653.27 407
10654.24 387
10655.22 396
10656.19 399
10657.16 370
10658.14 367
10659.11 378
10660.09 399
10661.06 398
10662.04 395
10663.01 377
10663.98 376
10664.96 405
10665.93 344
10666.91 386
10667.88 405
10668.86 399
10669.83 391
10670.81 372
10671.78 392
10672.76 376
10673.73 433
10674.71 416
10675.68 432
10676.66 407
10677.63 436
10678.61 410
10679.58 387
10680.56 400
10681.53 360
10682.51 351
10683.48 395
10684.46 367
10685.43 369
10686.41 349
10687.38 384
10688.36 355
10689.33 381
10690.31 376
10691.28 381
10692.26 381
10693.24 374
10694.21 364
10695.19 371
10696.16 372
10697.14 354
10698.12 360
10699.09 349
10700.07 376
10701.04 359
10702.02 333
10703.00 363
10703.97 353
10704.95 364
10705.92 362
10706.90 374
10707.88 367
10708.85 359
10709.83 354
10710.81 365
10711.78 355
10712.76 351
10713.74 355
10714.71 347
10715.69 365
10716.67 339
10717.64 396
10718.62 363
10719.60 369
10720.57 358
10721.55 379
10722.53 360
10723.50 365
10724.48 369
10725.46 357
10726.44 379
10727.41 364
10728.39 358
10729.37 357
10730.35 341
10731.32 396
10732.30 382
10733.28 357
10734.26 372
10735.23 374
10736.21 375
10737.19 363
10738.17 374
10739.14 371
10740.12 342
10741.10 360
10742.08 368
10743.06 382
10744.03 392
10745.01 362
10745.99 392
10746.97 391
10747.95 362
10748.92 363
10749.90 365
10750.88 372
10751.86 399
10752.84 398
10753.82 350
10754.79 407
10755.77 388
10756.75 385
10757.73 362
10758.71 363
10759.69 369
10760.67 394
10761.65 372
10762.62 346
10763.60 363
10764.58 381
10765.56 403
10766.54 389
10767.52 407
10768.50 379
10769.48 368
10770.46 367
10771.44 372
10772.42 373
10773.39 391
10774.37 392
10775.35 354
10776.33 367
10777.31 362
10778.29 362
10779.27 359
10780.25 358
10781.23 368
10782.21 376
10783.19 362
10784.17 362
10785.15 338
10786.13 349
10787.11 335
10788.09 353
10789.07 354
10790.05 375
10791.03 327
10792.01 325
10792.99 350
10793.97 349
10794.95 335
10795.93 343
10796.91 341
10797.89 363
10798.87 355
10799.85 366
10800.83 358
10801.82 359
10802.80 363
10803.78 363
10804.76 351
10805.74 344
10806.72 367
10807.70 356
10808.68 373
10809.66 371
10810.64 363
10811.62 366
10812.61 361
10813.59 351
10814.57 362
10815.55 374
10816.53 371
10817.51 360
10818.49 378
10819.47 359
10820.46 365
10821.44 346
10822.42 355
10823.40 367
10824.38 370
10825.36 387
10826.35 384
10827.33 355
10828.31 368
10829.29 364
10830.27 367
10831.25 352
10832.24 383
10833.22 378
10834.20 375
10835.18 389
10836.17 358
10837.15 367
10838.13 384
10839.11 351
10840.09 358
10841.08 405
10842.06 389
10843.04 378
10844.02 387
10845.01 379
10845.99 383
10846.97 380
10847.96 360
10848.94 405
10849.92 386
10850.90 416
10851.89 382
10852.87 405
10853.85 424
10854.84 408
10855.82 408
10856.80 369
10857.78 373
10858.77 405
10859.75 404
10860.73 366
10861.72 405
10862.70 405
10863.68 399
10864.67 407
10865.65 437
10866.64 405
10867.62 394
10868.60 410
10869.59 408
10870.57 415
10871.55 379
10872.54 396
10873.52 394
10874.51 407
10875.49 414
10876.47 401
10877.46 434
10878.44 454
10879.43 435
10880.41 407
10881.39 409
10882.38 396
10883.36 421
10884.35 445
10885.33 443
10886.32 401
10887.30 431
10888.29 446
10889.27 443
10890.25 479
10891.24 472
10892.22 458
10893.21 469
10894.19 450
10895.18 481
10896.16 462
10897.15 484
10898.13 445
10899.12 472
10900.10 467
10901.09 486
10902.07 493
10903.06 461
10904.04 484
10905.03 487
10906.01 499
10907.00 532
10907.99 515
10908.97 501
10909.96 518
10910.94 545
10911.93 546
10912.91 510
10913.90 533
10914.88 519
10915.87 543
10916.86 560
10917.84 550
10918.83 564
10919.81 542
10920.80 564
10921.79 532
10922.77 534
10923.76 530
10924.74 577
10925.73 575
10926.72 557
10927.70 545
10928.69 591
10929.68 606
10930.66 590
10931.65 592
10932.64 661
10933.62 632
10934.61 628
10935.60 630
10936.58 637
10937.57 643
10938.56 666
10939.54 680
10940.53 702
10941.52 728
10942.50 700
10943.49 711
10944.48 771
10945.47 779
10946.45 832
10947.44 890
10948.43 910
10949.41 896
10950.40 920
10951.39 932
10952.38 952
10953.36 954
10954.35 902
10955.34 879
10956.33 864
10957.31 802
10958.30 784
10959.29 766
10960.28 770
10961.27 741
10962.25 742
10963.24 689
10964.23 658
10965.22 690
10966.21 704
10967.19 709
10968.18 708
10969.17 710
10970.16 692
10971.15 742
10972.13 689
10973.12 727
10974.11 760
10975.10 729
10976.09 742
10977.08 763
10978.07 754
10979.05 731
10980.04 762
10981.03 769
10982.02 781
10983.01 828
10984.00 842
10984.99 886
10985.98 932
10986.96 984
10987.95 1121
10988.94 1220
10989.93 1308
10990.92 1367
10991.91 1404
10992.90 1440
10993.89 1379
10994.88 1363
10995.87 1280
10996.86 1151
10997.85 1129
10998.84 1021
10999.83 966
11000.82 877
11001.81 787
11002.79 757
11003.78 750
11004.77 733
11005.76 672
11006.75 610
11007.74 632
11008.73 647
11009.72 616
11010.71 649
11011.70 625
11012.69 585
11013.68 593
11014.67 595
11015.67 602
11016.66 608
11017.65 629
11018.64 621
11019.63 608
11020.62 639
11021.61 623
11022.60 610
11023.59 572
11024.58 600
11025.57 555
11026.56 566
11027.55 567
11028.54 572
11029.53 566
11030.52 546
11031.52 573
11032.51 583
11033.50 589
11034.49 566
11035.48 563
11036.47 561
11037.46 555
11038.45 521
11039.45 520
11040.44 517
11041.43 511
11042.42 524
11043.41 501
11044.40 476
11045.39 475
11046.39 548
11047.38 553
11048.37 495
11049.36 484
11050.35 484
11051.35 487
11052.34 478
11053.33 498
11054.32 530
11055.31 512
11056.31 482
11057.30 488
11058.29 518
11059.28 521
11060.27 487
11061.27 513
11062.26 495
11063.25 509
11064.24 495
11065.24 494
11066.23 515
11067.22 515
11068.21 481
11069.21 518
11070.20 507
11071.19 492
11072.19 492
11073.18 512
11074.17 516
11075.16 493
11076.16 517
11077.15 479
11078.14 511
11079.14 490
11080.13 475
11081.12 456
11082.12 454
11083.11 473
11084.10 473
11085.10 520
11086.09 459
11087.08 444
11088.08 424
11089.07 445
11090.06 458
11091.06 479
11092.05 484
11093.04 457
11094.04 471
11095.03 461
11096.03 450
11097.02 470
11098.01 477
11099.01 486
11100.00 478
11101.00 463
11101.99 478
11102.98 453
11103.98 471
11104.97 453
11105.97 432
11106.96 439
11107.96 447
11108.95 446
11109.95 461
11110.94 451
11111.93 468
11112.93 459
11113.92 435
11114.92 449
11115.91 455
11116.91 448
11117.90 465
11118.90 500
11119.89 438
11120.89 442
11121.88 454
11122.88 423
11123.87 437
11124.87 459
11125.86 399
11126.86 434
11127.85 440
11128.85 464
11129.84 422
11130.84 435
11131.84 427
11132.83 445
11133.83 440
11134.82 444
11135.82 474
11136.81 441
11137.81 452
11138.81 433
11139.80 480
11140.80 460
11141.79 461
11142.79 431
11143.79 427
11144.78 413
11145.78 417
11146.77 432
11147.77 446
11148.77 418
11149.76 372
11150.76 394
11151.75 392
11152.75 390
11153.75 388
11154.74 376
11155.74 403
11156.74 400
11157.73 396
11158.73 387
11159.73 408
11160.72 429
11161.72 389
11162.72 398
11163.71 381
11164.71 398
11165.71 412
11166.71 406
11167.70 379
11168.70 371
11169.70 412
11170.69 394
11171.69 365
11172.69 419
11173.69 367
11174.68 400
11175.68 374
11176.68 382
11177.68 386
11178.67 386
11179.67 388
11180.67 406
11181.67 425
11182.66 403
11183.66 392
11184.66 377
11185.66 381
11186.66 403
11187.65 387
11188.65 373
11189.65 373
11190.65 403
11191.65 353
11192.64 356
11193.64 359
11194.64 378
11195.64 390
11196.64 384
11197.64 382
11198.63 399
11199.63 396
11200.63 400
11201.63 397
11202.63 373
11203.63 392
11204.63 390
11205.63 387
11206.62 386
11207.62 418
11208.62 388
11209.62 377
11210.62 379
11211.62 410
11212.62 399
11213.62 384
11214.62 385
11215.62 364
11216.61 392
11217.61 367
11218.61 371
11219.61 382
11220.61 368
11221.61 388
11222.61 355
11223.61 354
11224.61 365
11225.61 380
11226.61 393
11227.61 386
11228.61 372
11229.61 364
11230.61 374
11231.61 352
11232.61 369
11233.61 395
11234.61 383
11235.61 409
11236.61 399
11237.61 372
11238.61 392
11239.61 400
11240.61 401
11241.61 387
11242.61 383
11243.61 366
11244.61 364
11245.61 382
11246.61 389
11247.61 381
11248.62 407
11249.62 380
11250.62 390
11251.62 393
11252.62 388
11253.62 404
11254.62 380
11255.62 383
11256.62 385
11257.62 395
11258.62 387
11259.63 378
11260.63 374
11261.63 357
11262.63 373
11263.63 406
11264.63 403
11265.63 416
11266.64 395
11267.64 429
11268.64 438
11269.64 405
11270.64 419
11271.64 409
11272.65 429
11273.65 426
11274.65 423
11275.65 392
11276.65 392
11277.65 397
11278.66 438
11279.66 394
11280.66 397
11281.66 378
11282.67 410
11283.67 426
11284.67 387
11285.67 406
11286.67 409
11287.68 407
11288.68 375
11289.68 417
11290.68 416
11291.69 393
11292.69 405
11293.69 406
11294.70 403
11295.70 389
11296.70 391
11297.70 453
11298.71 408
11299.71 471
11300.71 452
11301.72 453
11302.72 470
11303.72 462
11304.72 457
11305.73 438
11306.73 467
11307.73 456
11308.74 486
11309.74 458
11310.74 466
11311.75 448
11312.75 437
11313.76 431
11314.76 388
11315.76 398
11316.77 403
11317.77 423
11318.77 435
11319.78 415
11320.78 409
11321.79 392
11322.79 396
11323.79 412
11324.80 412
11325.80 399
11326.81 403
11327.81 436
11328.81 433
11329.82 429
11330.82 419
11331.83 434
11332.83 498
11333.84 429
11334.84 426
11335.85 440
11336.85 458
11337.85 392
11338.86 424
11339.86 397
11340.87 398
11341.87 386
11342.88 364
11343.88 384
11344.89 385
11345.89 397
11346.90 388
11347.90 385
11348.91 407
11349.91 397
11350.92 383
11351.92 413
11352.93 392
11353.94 389
11354.94 397
11355.95 406
11356.95 394
11357.96 412
11358.96 418
11359.97 431
11360.97 387
11361.98 401
11362.99 370
11363.99 354
11365.00 383
11366.00 375
11367.01 377
11368.02 362
11369.02 406
11370.03 386
11371.03 431
11372.04 403
11373.05 405
11374.05 383
11375.06 419
11376.06 424
11377.07 403
11378.08 381
11379.08 392
11380.09 362
11381.10 408
11382.10 386
11383.11 403
11384.12 392
11385.12 369
11386.13 400
11387.14 403
11388.14 400
11389.15 373
11390.16 399
11391.17 421
11392.17 428
11393.18 401
11394.19 406
11395.19 403
11396.20 398
11397.21 394
11398.22 391
11399.22 428
11400.23 411
11401.24 409
11402.25 413
11403.25 419
11404.26 372
11405.27 409
11406.28 419
11407.28 404
11408.29 409
11409.30 405
11410.31 406
11411.31 425
11412.32 451
11413.33 437
11414.34 420
11415.35 416
11416.35 420
11417.36 401
11418.37 431
11419.38 401
11420.39 434
11421.40 406
11422.40 448
11423.41 429
11424.42 446
11425.43 425
11426.44 450
11427.45 465
11428.46 440
11429.46 440
11430.47 414
11431.48 436
11432.49 413
11433.50 427
11434.51 424
11435.52 425
11436.53 416
11437.54 450
11438.54 448
11439.55 452
11440.56 477
11441.57 440
11442.58 434
11443.59 422
11444.60 461
11445.61 419
11446.62 432
11447.63 426
11448.64 426
11449.65 448
11450.66 443
11451.67 504
11452.68 490
11453.69 467
11454.70 436
11455.71 438
11456.72 478
11457.73 466
11458.74 485
11459.75 488
11460.76 484
11461.77 519
11462.78 512
11463.79 481
11464.80 488
11465.81 513
11466.82 473
11467.83 469
11468.84 475
11469.85 492
11470.86 489
11471.87 456
11472.88 487
11473.89 511
11474.90 506
11475.91 490
11476.92 501
11477.93 512
11478.95 487
11479.96 490
11480.97 510
11481.98 484
11482.99 503
11484.00 517
11485.01 515
11486.02 504
11487.03 505
11488.05 509
11489.06 531
11490.07 514
11491.08 516
11492.09 541
11493.10 489
11494.11 509
11495.13 496
11496.14 505
11497.15 504
11498.16 527
11499.17 481
11500.18 509
11501.20 515
11502.21 533
11503.22 507
11504.23 505
11505.24 526
11506.26 526
11507.27 524
11508.28 519
11509.29 513
11510.30 518
11511.32 549
11512.33 545
11513.34 511
11514.35 518
11515.37 545
11516.38 526
11517.39 524
11518.40 582
11519.42 576
11520.43 571
11521.44 559
11522.45 543
11523.47 568
11524.48 576
11525.49 595
11526.51 613
11527.52 593
11528.53 615
11529.55 639
11530.56 649
11531.57 606
11532.59 615
11533.60 674
11534.61 661
11535.63 630
11536.64 637
11537.65 641
11538.67 633
11539.68 656
11540.69 669
11541.71 698
11542.72 691
11543.73 686
11544.75 667
11545.76 692
11546.78 680
11547.79 769
11548.80 753
11549.82 763
11550.83 776
11551.85 814
11552.86 809
11553.87 779
11554.89 770
11555.90 771
11556.92 833
11557.93 833
11558.95 835
11559.96 824
11560.97 897
11561.99 895
11563.00 931
11564.02 916
11565.03 933
11566.05 928
11567.06 978
11568.08 1028
11569.09 1015
11570.11 1047
11571.12 1085
11572.14 1129
11573.15 1166
11574.17 1244
11575.18 1263
11576.20 1322
11577.21 1338
11578.23 1387
11579.24 1387
11580.26 1463
11581.27 1498
11582.29 1523
11583.30 1588
11584.32 1647
11585.33 1777
11586.35 1905
11587.37 2054
11588.38 2280
11589.40 2516
11590.41 2817
11591.43 3167
11592.44 3437
11593.46 3743
11594.48 3875
11595.49 3922
11596.51 3882
11597.52 3786
11598.54 3440
11599.56 3103
11600.57 2811
11601.59 2432
11602.61 2218
11603.62 1986
11604.64 1761
11605.66 1588
11606.67 1462
11607.69 1315
11608.70 1272
11609.72 1231
11610.74 1224
11611.75 1100
11612.77 1090
11613.79 1071
11614.81 1025
11615.82 993
11616.84 960
11617.86 970
11618.87 966
11619.89 902
11620.91 911
11621.92 925
11622.94 888
11623.96 891
11624.98 854
11625.99 899
11627.01 870
11628.03 906
11629.05 885
11630.06 947
11631.08 963
11632.10 943
11633.12 920
11634.13 912
11635.15 928
11636.17 900
11637.19 893
11638.20 859
11639.22 776
11640.24 796
11641.26 756
11642.28 755
11643.29 761
11644.31 727
11645.33 749
11646.35 742
11647.37 737
11648.39 699
11649.40 711
11650.42 771
11651.44 763
11652.46 763
11653.48 769
11654.50 772
11655.51 794
11656.53 790
11657.55 764
11658.57 785
11659.59 781
11660.61 779
11661.63 751
11662.65 796
11663.67 786
11664.68 810
11665.70 789
11666.72 803
11667.74 799
11668.76 790
11669.78 799
11670.80 791
11671.82 793
11672.84 829
11673.86 851
11674.88 823
11675.90 822
11676.92 782
11677.94 783
11678.96 773
11679.98 791
11680.99 769
11682.01 788
11683.03 764
11684.05 730
11685.07 736
11686.09 711
11687.11 730
11688.13 715
11689.15 731
11690.17 709
11691.19 730
11692.21 662
11693.24 698
11694.26 705
11695.28 751
11696.30 724
11697.32 681
11698.34 699
11699.36 700
11700.38 678
11701.40 676
11702.42 701
11703.44 691
11704.46 684
11705.48 650
11706.50 648
11707.52 642
11708.54 634
11709.57 628
11710.59 622
11711.61 637
11712.63 630
11713.65 664
11714.67 629
11715.69 623
11716.71 625
11717.73 606
11718.76 589
11719.78 614
11720.80 581
11721.82 635
11722.84 591
11723.86 586
11724.89 573
11725.91 591
11726.93 570
11727.95 572
11728.97 566
11729.99 542
11731.02 590
11732.04 577
11733.06 577
11734.08 583
11735.10 572
11736.13 570
11737.15 581
11738.17 579
11739.19 579
11740.22 565
11741.24 575
11742.26 543
11743.28 545
11744.30 529
11745.33 565
11746.35 565
11747.37 546
11748.40 545
11749.42 520
11750.44 512
11751.46 529
11752.49 494
11753.51 498
11754.53 508
11755.56 532
11756.58 512
11757.60 551
11758.62 528
11759.65 473
11760.67 503
11761.69 521
11762.72 536
11763.74 498
11764.76 471
11765.79 514
11766.81 511
11767.83 512
11768.86 491
11769.88 505
11770.91 516
11771.93 498
11772.95 490
11773.98 467
11775.00 449
11776.02 516
11777.05 481
11778.07 495
11779.10 474
11780.12 476
11781.14 462
11782.17 470
11783.19 488
11784.22 478
11785.24 498
11786.26 481
11787.29 494
11788.31 446
11789.34 455
11790.36 455
11791.39 467
11792.41 433
11793.44 443
11794.46 465
11795.49 448
11796.51 430
11797.54 438
11798.56 417
11799.59 415
11800.61 462
11801.63 447
11802.66 469
11803.69 446
11804.71 439
11805.74 444
11806.76 437
11807.79 417
11808.81 424
11809.84 412
11810.86 449
11811.89 441
11812.91 417
11813.94 414
11814.96 442
11815.99 477
11817.01 447
11818.04 436
11819.07 450
11820.09 425
11821.12 414
11822.14 464
11823.17 416
11824.20 417
11825.22 435
11826.25 472
11827.27 452
11828.30 462
11829.33 411
11830.35 442
11831.38 448
11832.40 449
11833.43 442
11834.46 456
11835.48 453
11836.51 429
11837.54 419
11838.56 410
11839.59 458
11840.62 463
11841.64 462
11842.67 434
11843.70 452
11844.72 438
11845.75 440
11846.78 439
11847.80 434
11848.83 434
11849.86 429
11850.89 461
11851.91 454
11852.94 473
11853.97 460
11854.99 458
11856.02 457
11857.05 445
11858.08 424
11859.10 460
11860.13 465
11861.16 436
11862.19 453
11863.21 450
11864.24 459
11865.27 459
11866.30 483
11867.33 439
11868.35 452
11869.38 470
11870.41 474
11871.44 464
11872.47 491
11873.49 465
11874.52 500
11875.55 475
11876.58 492
11877.61 477
11878.63 467
11879.66 519
11880.69 486
11881.72 493
11882.75 488
11883.78 517
11884.81 527
11885.83 514
11886.86 532
11887.89 554
11888.92 577
11889.95 573
11890.98 549
11892.01 569
11893.04 579
11894.06 574
11895.09 609
11896.12 567
11897.15 594
11898.18 592
11899.21 570
11900.24 532
11901.27 561
11902.30 515
11903.33 576
11904.36 556
11905.39 552
11906.42 490
11907.45 507
11908.48 564
11909.50 541
11910.53 548
11911.56 554
11912.59 533
11913.62 537
11914.65 576
11915.68 640
11916.71 643
11917.74 751
11918.77 766
11919.80 730
11920.83 769
11921.86 779
11922.89 813
11923.92 831
11924.95 768
11925.99 764
11927.02 775
11928.05 716
11929.08 674
11930.11 647
11931.14 643
11932.17 615
11933.20 561
11934.23 542
11935.26 545
11936.29 514
11937.32 526
11938.35 484
11939.38 524
11940.41 466
11941.45 475
11942.48 467
11943.51 481
11944.54 472
11945.57 491
11946.60 476
11947.63 474
11948.66 438
11949.70 455
11950.73 481
11951.76 459
11952.79 470
11953.82 435
11954.85 443
11955.88 468
11956.92 483
11957.95 441
11958.98 421
11960.01 454
11961.04 492
11962.08 471
11963.11 490
11964.14 471
11965.17 497
11966.20 455
11967.24 464
11968.27 474
11969.30 450
11970.33 467
11971.36 474
11972.40 495
11973.43 429
11974.46 468
11975.49 445
11976.53 482
11977.56 448
11978.59 442
11979.62 469
11980.66 476
11981.69 469
11982.72 490
11983.76 451
11984.79 461
11985.82 495
11986.85 502
11987.89 499
11988.92 487
11989.95 469
11990.99 470
11992.02 466
11993.05 497
11994.09 480
11995.12 498
11996.15 484
11997.19 459
11998.22 458
11999.25 501
12000.29 512
12001.32 531
12002.35 546
12003.39 545
12004.42 507
12005.46 545
12006.49 543
12007.52 549
12008.56 534
12009.59 564
12010.63 586
12011.66 544
12012.69 563
12013.73 510
12014.76 520
12015.80 560
12016.83 547
12017.86 547
12018.90 514
12019.93 512
12020.97 539
12022.00 514
12023.04 547
12024.07 551
12025.11 531
12026.14 527
12027.18 510
12028.21 499
12029.25 512
12030.28 522
12031.32 504
12032.35 503
12033.39 503
12034.42 512
12035.46 525
12036.49 499
12037.53 518
12038.56 523
12039.60 501
12040.63 507
12041.67 494
12042.70 494
12043.74 525
12044.77 464
12045.81 496
12046.84 496
12047.88 542
12048.92 530
12049.95 517
12050.99 483
12052.02 470
12053.06 487
12054.09 507
12055.13 510
12056.17 551
12057.20 504
12058.24 507
12059.27 483
12060.31 480
12061.35 489
12062.38 516
12063.42 500
12064.46 509
12065.49 492
12066.53 550
12067.56 490
12068.60 530
12069.64 522
12070.67 529
12071.71 476
12072.75 489
12073.78 510
12074.82 519
12075.86 553
12076.89 509
12077.93 535
12078.97 552
12080.01 559
12081.04 574
12082.08 580
12083.12 590
12084.15 561
12085.19 548
12086.23 574
12087.27 590
12088.30 617
12089.34 642
12090.38 662
12091.41 701
12092.45 678
12093.49 694
12094.53 687
12095.57 684
12096.60 678
12097.64 635
12098.68 621
12099.72 630
12100.75 604
12101.79 550
12102.83 558
12103.87 558
12104.91 585
12105.94 536
12106.98 505
12108.02 518
12109.06 474
12110.10 501
12111.14 462
12112.17 463
12113.21 462
12114.25 487
12115.29 450
12116.33 432
12117.37 467
12118.40 436
12119.44 454
12120.48 445
12121.52 455
12122.56 418
12123.60 441
12124.64 443
12125.68 437
12126.72 450
12127.75 424
12128.79 462
12129.83 457
12130.87 470
12131.91 415
12132.95 432
12133.99 436
12135.03 459
12136.07 429
12137.11 427
12138.15 404
12139.19 427
12140.23 441
12141.27 438
12142.31 417
12143.35 411
12144.38 409
12145.42 438
12146.46 420
12147.50 406
12148.54 428
12149.58 409
12150.62 434
12151.66 462
12152.70 425
12153.74 412
12154.78 407
12155.82 415
12156.87 423
12157.91 399
12158.95 385
12159.99 422
12161.03 398
12162.07 436
12163.11 386
12164.15 394
12165.19 401
12166.23 417
12167.27 412
12168.31 406
12169.35 419
12170.39 413
12171.43 419
12172.47 412
12173.52 410
12174.56 412
12175.60 420
12176.64 430
12177.68 425
12178.72 405
12179.76 393
12180.80 391
12181.85 395
12182.89 389
12183.93 411
12184.97 413
12186.01 409
12187.05 386
12188.09 406
12189.14 393
12190.18 417
12191.22 423
12192.26 391
12193.30 397
12194.34 390
12195.39 406
12196.43 426
12197.47 438
12198.51 409
12199.55 401
12200.60 399
12201.64 383
12202.68 419
12203.72 410
12204.77 393
12205.81 382
12206.85 414
12207.89 402
12208.94 387
12209.98 418
12211.02 437
12212.06 396
12213.11 429
12214.15 435
12215.19 417
12216.23 413
12217.28 406
12218.32 441
12219.36 437
12220.41 422
12221.45 386
12222.49 420
12223.54 423
12224.58 422
12225.62 410
12226.66 426
12227.71 397
12228.75 410
12229.79 402
12230.84 411
12231.88 412
12232.93 406
12233.97 424
12235.01 427
12236.06 417
12237.10 382
12238.14 421
12239.19 390
12240.23 407
12241.28 403
12242.32 401
12243.36 419
12244.41 402
12245.45 418
12246.50 401
12247.54 394
12248.58 391
12249.63 385
12250.67 368
12251.72 400
12252.76 392
12253.80 374
12254.85 351
12255.89 383
12256.94 370
12257.98 415
12259.03 400
12260.07 386
12261.12 376
12262.16 404
12263.21 364
12264.25 378
12265.30 356
12266.34 377
12267.39 384
12268.43 389
12269.48 388
12270.52 367
12271.57 366
12272.61 361
12273.66 395
12274.70 380
12275.75 387
12276.79 352
12277.84 365
12278.88 368
12279.93 330
12280.98 331
12282.02 327
12283.07 349
12284.11 359
12285.16 365
12286.20 346
12287.25 346
12288.30 369
12289.34 369
12290.39 356
12291.43 346
12292.48 333
12293.53 368
12294.57 383
12295.62 339
12296.66 333
12297.71 366
12298.76 377
12299.80 353
12300.85 389
12301.90 359
12302.94 375
12303.99 357
12305.04 351
12306.08 331
12307.13 347
12308.18 335
12309.22 351
12310.27 337
12311.32 334
12312.36 359
12313.41 342
12314.46 342
12315.50 333
12316.55 346
12317.60 360
12318.65 355
12319.69 339
12320.74 350
12321.79 345
12322.83 355
12323.88 349
12324.93 386
12325.98 394
12327.02 328
12328.07 335
12329.12 343
12330.17 325
12331.21 335
12332.26 348
12333.31 366
12334.36 334
12335.41 322
12336.45 329
12337.50 337
12338.55 374
12339.60 341
12340.65 356
12341.69 329
12342.74 329
12343.79 312
12344.84 367
12345.89 364
12346.94 340
12347.98 358
12349.03 348
12350.08 324
12351.13 321
12352.18 341
12353.23 329
12354.28 365
12355.32 336
12356.37 349
12357.42 347
12358.47 375
12359.52 368
12360.57 364
12361.62 335
12362.67 352
12363.72 357
12364.76 374
12365.81 332
12366.86 321
12367.91 357
12368.96 327
12370.01 345
12371.06 334
12372.11 341
12373.16 348
12374.21 343
12375.26 339
12376.31 355
12377.36 326
12378.41 355
12379.46 342
12380.51 367
12381.56 350
12382.61 348
12383.66 353
12384.71 337
12385.76 359
12386.81 351
12387.86 357
12388.91 362
12389.96 340
12391.01 338
12392.06 312
12393.11 346
12394.16 349
12395.21 366
12396.26 357
12397.31 352
12398.36 343
12399.41 350
12400.46 348
12401.51 354
12402.56 360
12403.61 376
12404.66 359
12405.71 350
12406.77 365
12407.82 347
12408.87 348
12409.92 319
12410.97 360
12412.02 375
12413.07 361
12414.12 353
12415.17 335
12416.23 359
12417.28 354
12418.33 332
12419.38 371
12420.43 351
12421.48 359
12422.53 362
12423.59 362
12424.64 369
12425.69 352
12426.74 357
12427.79 368
12428.84 366
12429.90 357
12430.95 348
12432.00 366
12433.05 370
12434.10 365
12435.16 354
12436.21 348
12437.26 372
12438.31 360
12439.37 377
12440.42 375
12441.47 354
12442.52 376
12443.58 402
12444.63 368
12445.68 352
12446.73 347
12447.79 342
12448.84 373
12449.89 341
12450.94 376
12452.00 358
12453.05 381
12454.10 376
12455.16 366
12456.21 363
12457.26 355
12458.31 370
12459.37 373
12460.42 373
12461.47 351
12462.53 376
12463.58 365
12464.63 392
12465.69 363
12466.74 372
12467.79 369
12468.85 368
12469.90 386
12470.95 381
12472.01 372
12473.06 377
12474.12 397
12475.17 402
12476.22 350
12477.28 349
12478.33 376
12479.39 385
12480.44 401
12481.49 388
12482.55 422
12483.60 394
12484.66 406
12485.71 383
12486.76 421
12487.82 405
12488.87 455
12489.93 443
12490.98 412
12492.04 422
12493.09 447
12494.15 435
12495.20 448
12496.25 459
12497.31 450
12498.36 487
12499.42 472
12500.47 444
12501.53 478
12502.58 505
12503.64 533
12504.69 528
12505.75 538
12506.80 599
12507.86 609
12508.91 664
12509.97 703
12511.03 751
12512.08 810
12513.14 855
12514.19 898
12515.25 881
12516.30 929
12517.36 861
12518.41 846
12519.47 787
12520.52 778
12521.58 714
12522.64 643
12523.69 621
12524.75 592
12525.80 578
12526.86 551
12527.92 518
12528.97 498
12530.03 495
12531.08 510
12532.14 475
12533.20 464
12534.25 481
12535.31 467
12536.37 460
12537.42 446
12538.48 461
12539.54 434
12540.59 457
12541.65 440
12542.70 420
12543.76 457
12544.82 461
12545.88 474
12546.93 443
12547.99 446
12549.05 436
12550.10 465
12551.16 441
12552.22 478
12553.27 441
12554.33 443
12555.39 458
12556.45 421
12557.50 435
12558.56 440
12559.62 418
12560.67 426
12561.73 436
12562.79 413
12563.85 430
12564.90 444
12565.96 439
12567.02 416
12568.08 418
12569.14 446
12570.19 454
12571.25 447
12572.31 468
12573.37 486
12574.42 444
12575.48 464
12576.54 505
12577.60 462
12578.66 433
12579.72 445
12580.77 468
12581.83 503
12582.89 506
12583.95 530
12585.01 517
12586.07 538
12587.12 533
12588.18 582
12589.24 611
12590.30 618
12591.36 640
12592.42 681
12593.48 691
12594.53 680
12595.59 713
12596.65 726
12597.71 749
12598.77 686
12599.83 630
12600.89 619
12601.95 626
12603.01 583
12604.07 602
12605.13 561
12606.18 531
12607.24 529
12608.30 550
12609.36 517
12610.42 518
12611.48 515
12612.54 481
12613.60 489
12614.66 494
12615.72 500
12616.78 500
12617.84 480
12618.90 493
12619.96 494
12621.02 523
12622.08 495
12623.14 512
12624.20 487
12625.26 508
12626.32 487
12627.38 477
12628.44 467
12629.50 497
12630.56 463
12631.62 466
12632.68 491
12633.74 482
12634.80 499
12635.86 473
12636.92 469
12637.98 487
12639.04 464
12640.11 468
12641.17 480
12642.23 461
12643.29 447
12644.35 457
12645.41 465
12646.47 484
12647.53 476
12648.59 454
12649.65 447
12650.72 445
12651.78 471
12652.84 456
12653.90 449
12654.96 460
12656.02 451
12657.08 467
12658.14 460
12659.21 459
12660.27 450
12661.33 484
12662.39 490
12663.45 493
12664.51 474
12665.58 505
12666.64 488
12667.70 493
12668.76 528
12669.82 543
12670.89 551
12671.95 575
12673.01 568
12674.07 573
12675.13 563
12676.20 587
12677.26 627
12678.32 588
12679.38 576
12680.45 591
12681.51 578
12682.57 581
12683.63 565
12684.70 534
12685.76 578
12686.82 569
12687.88 573
12688.95 602
12690.01 628
12691.07 612
12692.14 677
12693.20 654
12694.26 675
12695.32 662
12696.39 629
12697.45 611
12698.51 564
12699.58 581
12700.64 584
12701.70 557
12702.77 570
12703.83 577
12704.89 570
12705.96 555
12707.02 532
12708.08 550
12709.15 538
12710.21 533
12711.28 530
12712.34 523
12713.40 513
12714.47 524
12715.53 523
12716.59 526
12717.66 526
12718.72 541
12719.79 524
12720.85 517
12721.92 491
12722.98 477
12724.04 469
12725.11 482
12726.17 488
12727.24 470
12728.30 482
12729.37 487
12730.43 480
12731.49 486
12732.56 501
12733.62 495
12734.69 493
12735.75 460
12736.82 459
12737.88 478
12738.95 476
12740.01 458
12741.08 475
12742.14 464
12743.21 440
12744.27 436
12745.34 455
12746.40 450
12747.47 430
12748.53 427
12749.60 398
12750.66 402
12751.73 426
12752.79 418
12753.86 413
12754.93 404
12755.99 404
12757.06 421
12758.12 406
12759.19 393
12760.25 415
12761.32 431
12762.39 377
12763.45 388
12764.52 383
12765.58 415
12766.65 411
12767.72 407
12768.78 418
12769.85 410
12770.91 436
12771.98 384
12773.05 402
12774.11 400
12775.18 378
12776.25 400
12777.31 403
12778.38 389
12779.45 382
12780.51 388
12781.58 435
12782.65 424
12783.71 363
12784.78 414
12785.85 431
12786.91 401
12787.98 374
12789.05 385
12790.11 423
12791.18 406
12792.25 360
12793.31 363
12794.38 376
12795.45 400
12796.52 387
12797.58 387
12798.65 384
12799.72 391
12800.79 382
12801.85 389
12802.92 383
12803.99 403
12805.06 411
12806.12 410
12807.19 415
12808.26 390
12809.33 391
12810.39 378
12811.46 390
12812.53 375
12813.60 369
12814.67 379
12815.73 394
12816.80 379
12817.87 378
12818.94 389
12820.01 341
12821.08 364
12822.14 363
12823.21 394
12824.28 373
12825.35 351
12826.42 355
12827.49 382
12828.55 371
12829.62 380
12830.69 399
12831.76 380
12832.83 382
12833.90 397
12834.97 385
12836.04 357
12837.11 377
12838.17 370
12839.24 427
12840.31 373
12841.38 352
12842.45 369
12843.52 337
12844.59 360
12845.66 359
12846.73 366
12847.80 344
12848.87 357
12849.94 354
12851.01 346
12852.08 353
12853.14 334
12854.21 354
12855.28 339
12856.35 325
12857.42 350
12858.49 341
12859.56 332
12860.63 320
12861.70 336
12862.77 330
12863.84 337
12864.91 319
12865.98 322
12867.05 315
12868.12 304
12869.19 344
12870.26 315
12871.34 346
12872.41 344
12873.48 295
12874.55 343
12875.62 317
12876.69 296
12877.76 312
12878.83 323
12879.90 336
12880.97 331
12882.04 298
12883.11 313
12884.18 314
12885.25 326
12886.33 347
12887.40 326
12888.47 307
12889.54 315
12890.61 327
12891.68 305
12892.75 301
12893.82 310
12894.89 298
12895.97 299
12897.04 310
12898.11 313
12899.18 293
12900.25 304
12901.32 279
12902.40 291
12903.47 302
12904.54 302
12905.61 336
12906.68 294
12907.75 302
12908.83 316
12909.90 318
12910.97 288
12912.04 320
12913.11 296
12914.19 300
12915.26 316
12916.33 288
12917.40 295
12918.48 289
12919.55 303
12920.62 296
12921.69 313
12922.77 330
12923.84 309
12924.91 310
12925.98 294
12927.06 316
12928.13 325
12929.20 325
12930.27 324
12931.35 331
12932.42 308
12933.49 304
12934.57 284
12935.64 294
12936.71 293
12937.79 284
12938.86 300
12939.93 296
12941.01 291
12942.08 286
12943.15 293
12944.23 293
12945.30 293
12946.37 271
12947.45 284
12948.52 292
12949.59 314
12950.67 295
12951.74 295
12952.81 267
12953.89 292
12954.96 283
12956.04 293
12957.11 295
12958.18 318
12959.26 314
12960.33 298
12961.41 294
12962.48 305
12963.55 323
12964.63 291
12965.70 295
12966.78 322
12967.85 295
12968.93 294
12970.00 301
12971.07 304
12972.15 313
12973.22 326
12974.30 317
12975.37 279
12976.45 301
12977.52 307
12978.60 310
12979.67 310
12980.75 287
12981.82 312
12982.90 298
12983.97 346
12985.05 307
12986.12 317
12987.20 288
12988.27 313
12989.35 270
12990.42 299
12991.50 299
12992.57 305
12993.65 328
12994.73 311
12995.80 305
12996.88 312
12997.95 310
12999.03 330
13000.10 312
13001.18 320
13002.25 335
13003.33 311
13004.41 325
13005.48 334
13006.56 313
13007.63 311
13008.71 308
13009.79 305
13010.86 301
13011.94 283
13013.02 296
13014.09 310
13015.17 312
13016.24 332
13017.32 313
13018.40 330
13019.47 297
13020.55 298
13021.63 319
13022.70 321
13023.78 346
13024.86 317
13025.93 300
13027.01 306
13028.09 301
13029.16 304
13030.24 315
13031.32 306
13032.40 333
13033.47 319
13034.55 314
13035.63 331
13036.70 312
13037.78 347
13038.86 367
13039.94 342
13041.01 339
13042.09 327
13043.17 346
13044.25 327
13045.32 339
13046.40 313
13047.48 312
13048.56 315
13049.63 299
13050.71 336
13051.79 318
13052.87 327
13053.95 325
13055.02 325
13056.10 331
13057.18 297
13058.26 311
13059.34 306
13060.41 307
13061.49 304
13062.57 316
13063.65 295
13064.73 326
13065.81 294
13066.88 305
13067.96 298
13069.04 314
13070.12 285
13071.20 290
13072.28 307
13073.36 302
13074.43 317
13075.51 291
13076.59 313
13077.67 300
13078.75 278
13079.83 314
13080.91 300
13081.99 303
13083.07 290
13084.15 311
13085.23 293
13086.30 311
13087.38 318
13088.46 317
13089.54 310
13090.62 329
13091.70 309
13092.78 323
13093.86 298
13094.94 313
13096.02 303
13097.10 302
13098.18 295
13099.26 288
13100.34 288
13101.42 309
13102.50 325
13103.58 315
13104.66 319
13105.74 286
13106.82 277
13107.90 293
13108.98 304
13110.06 301
13111.14 305
13112.22 295
13113.30 309
13114.38 311
13115.46 309
13116.54 323
13117.62 305
13118.70 290
13119.78 300
13120.86 309
13121.95 308
13123.03 297
13124.11 294
13125.19 306
13126.27 295
13127.35 284
13128.43 293
13129.51 316
13130.59 293
13131.67 310
13132.76 314
13133.84 302
13134.92 303
13136.00 315
13137.08 297
13138.16 299
13139.24 319
13140.32 292
13141.41 288
13142.49 283
13143.57 279
13144.65 294
13145.73 294
13146.81 282
13147.90 307
13148.98 292
13150.06 314
13151.14 304
13152.22 291
13153.31 296
13154.39 288
13155.47 304
13156.55 300
13157.63 308
13158.72 319
13159.80 330
13160.88 302
13161.96 308
13163.05 313
13164.13 336
13165.21 284
13166.29 307
13167.38 320
13168.46 298
13169.54 301
13170.62 297
13171.71 328
13172.79 301
13173.87 289
13174.96 294
13176.04 293
13177.12 308
13178.20 298
13179.29 300
13180.37 308
13181.45 306
13182.54 316
13183.62 312
13184.70 314
13185.79 312
13186.87 300
13187.95 314
13189.04 318
13190.12 295
13191.20 290
13192.29 289
13193.37 299
13194.46 305
13195.54 302
13196.62 299
13197.71 303
13198.79 317
13199.88 316
13200.96 324
13202.04 318
13203.13 301
13204.21 314
13205.30 315
13206.38 309
13207.46 301
13208.55 316
13209.63 323
13210.72 326
13211.80 296
13212.89 299
13213.97 295
13215.05 323
13216.14 316
13217.22 307
13218.31 313
13219.39 320
13220.48 342
13221.56 305
13222.65 313
13223.73 314
13224.82 306
13225.90 294
13226.99 320
13228.07 309
13229.16 282
13230.24 298
13231.33 324
13232.41 321
13233.50 292
13234.58 306
13235.67 281
13236.76 291
13237.84 317
13238.93 328
13240.01 324
13241.10 307
13242.18 293
13243.27 322
13244.35 313
13245.44 318
13246.53 314
13247.61 317
13248.70 339
13249.78 335
13250.87 309
13251.96 322
13253.04 354
13254.13 321
13255.21 333
13256.30 323
13257.39 338
13258.47 360
13259.56 331
13260.65 321
13261.73 312
13262.82 315
13263.91 322
13264.99 327
13266.08 345
13267.17 351
13268.25 367
13269.34 365
13270.43 352
13271.51 365
13272.60 334
13273.69 354
13274.77 355
13275.86 344
13276.95 345
13278.04 365
13279.12 354
13280.21 356
13281.30 362
13282.38 341
13283.47 341
13284.56 352
13285.65 387
13286.73 391
13287.82 379
13288.91 392
13290.00 398
13291.08 383
13292.17 379
13293.26 410
13294.35 400
13295.44 370
13296.52 392
13297.61 433
13298.70 411
13299.79 399
13300.88 432
13301.96 426
13303.05 418
13304.14 389
13305.23 400
13306.32 409
13307.41 387
13308.49 407
13309.58 381
13310.67 393
13311.76 366
13312.85 365
13313.94 359
13315.02 384
13316.11 399
13317.20 385
13318.29 388
13319.38 369
13320.47 369
13321.56 381
13322.65 388
13323.74 377
13324.82 376
13325.91 396
13327.00 399
13328.09 442
13329.18 382
13330.27 392
13331.36 375
13332.45 388
13333.54 403
13334.63 435
13335.72 407
13336.81 389
13337.90 390
13338.99 412
13340.08 417
13341.17 415
13342.26 428
13343.35 421
13344.44 404
13345.53 431
13346.61 431
13347.70 461
13348.79 433
13349.89 461
13350.98 484
13352.07 481
13353.16 486
13354.25 461
13355.34 501
13356.43 508
13357.52 482
13358.61 478
13359.70 487
13360.79 486
13361.88 481
13362.97 483
13364.06 444
13365.15 445
13366.24 433
13367.33 433
13368.42 420
13369.51 424
13370.60 414
13371.70 397
13372.79 384
13373.88 396
13374.97 393
13376.06 397
13377.15 352
13378.24 381
13379.33 382
13380.43 397
13381.52 393
13382.61 372
13383.70 369
13384.79 395
13385.88 356
13386.97 377
13388.07 370
13389.16 374
13390.25 385
13391.34 380
13392.43 409
13393.52 367
13394.62 371
13395.71 352
13396.80 382
13397.89 386
13398.98 378
13400.08 382
13401.17 381
13402.26 369
13403.35 351
13404.45 371
13405.54 374
13406.63 380
13407.72 359
13408.82 386
13409.91 364
13411.00 366
13412.09 401
13413.19 367
13414.28 366
13415.37 374
13416.46 367
13417.56 373
13418.65 372
13419.74 365
13420.84 384
13421.93 380
13423.02 400
13424.11 391
13425.21 376
13426.30 383
13427.39 345
13428.49 387
13429.58 370
13430.67 382
13431.77 379
13432.86 390
13433.95 401
13435.05 431
13436.14 397
13437.24 411
13438.33 416
13439.42 409
13440.52 411
13441.61 399
13442.70 406
13443.80 391
13444.89 404
13445.99 399
13447.08 400
13448.17 398
13449.27 415
13450.36 455
13451.46 438
13452.55 453
13453.64 431
13454.74 429
13455.83 423
13456.93 453
13458.02 452
13459.12 415
13460.21 435
13461.31 444
13462.40 399
13463.50 421
13464.59 473
13465.69 473
13466.78 448
13467.87 443
13468.97 425
13470.06 457
13471.16 424
13472.25 456
13473.35 436
13474.44 477
13475.54 477
13476.64 462
13477.73 482
13478.83 485
13479.92 493
13481.02 487
13482.11 525
13483.21 526
13484.30 515
13485.40 564
13486.49 560
13487.59 565
13488.69 560
13489.78 575
13490.88 606
13491.97 593
13493.07 570
13494.17 578
13495.26 606
13496.36 570
13497.45 537
13498.55 533
13499.65 504
13500.74 491
13501.84 456
13502.93 478
13504.03 470
13505.13 471
13506.22 438
13507.32 440
13508.42 410
13509.51 444
13510.61 431
13511.71 405
13512.80 376
13513.90 397
13515.00 410
13516.09 390
13517.19 407
13518.29 390
13519.38 404
13520.48 375
13521.58 348
13522.68 358
13523.77 395
13524.87 381
13525.97 399
13527.06 413
13528.16 368
13529.26 367
13530.36 406
13531.45 412
13532.55 373
13533.65 391
13534.75 370
13535.84 358
13536.94 354
13538.04 382
13539.14 369
13540.23 359
13541.33 376
13542.43 387
13543.53 368
13544.63 365
13545.72 351
13546.82 362
13547.92 351
13549.02 352
13550.12 388
13551.22 360
13552.31 373
13553.41 318
13554.51 333
13555.61 344
13556.71 372
13557.81 333
13558.90 342
13560.00 382
13561.10 354
13562.20 352
13563.30 362
13564.40 340
13565.50 360
13566.60 357
13567.69 375
13568.79 339
13569.89 342
13570.99 354
13572.09 359
13573.19 383
13574.29 342
13575.39 391
13576.49 370
13577.59 360
13578.69 355
13579.79 355
13580.89 362
13581.98 340
13583.08 388
13584.18 386
13585.28 351
13586.38 326
13587.48 376
13588.58 366
13589.68 328
13590.78 363
13591.88 390
13592.98 371
13594.08 364
13595.18 384
13596.28 369
13597.38 357
13598.48 357
13599.58 368
13600.68 361
13601.78 348
13602.88 342
13603.98 395
13605.08 356
13606.18 331
13607.29 374
13608.39 358
13609.49 344
13610.59 348
13611.69 338
13612.79 341
13613.89 360
13614.99 383
13616.09 345
13617.19 373
13618.29 382
13619.39 363
13620.50 361
13621.60 345
13622.70 368
13623.80 342
13624.90 377
13626.00 356
13627.10 344
13628.20 376
13629.31 365
13630.41 391
13631.51 372
13632.61 398
13633.71 370
13634.81 353
13635.91 340
13637.02 391
13638.12 350
13639.22 361
13640.32 380
13641.42 373
13642.53 365
13643.63 399
13644.73 376
13645.83 383
13646.93 389
13648.04 387
13649.14 396
13650.24 367
13651.34 385
13652.45 369
13653.55 420
13654.65 394
13655.75 379
13656.85 390
13657.96 403
13659.06 377
13660.16 411
13661.27 375
13662.37 389
13663.47 380
13664.57 393
13665.68 385
13666.78 398
13667.88 404
13668.99 402
13670.09 424
13671.19 399
13672.29 399
13673.40 407
13674.50 426
13675.60 409
13676.71 413
13677.81 414
13678.91 437
13680.02 426
13681.12 424
13682.23 400
13683.33 451
13684.43 436
13685.54 424
13686.64 443
13687.74 439
13688.85 444
13689.95 472
13691.06 512
13692.16 509
13693.26 499
13694.37 503
13695.47 550
13696.58 590
13697.68 577
13698.78 599
13699.89 578
13700.99 603
13702.10 614
13703.20 610
13704.31 596
13705.41 600
13706.51 609
13707.62 593
13708.72 539
13709.83 559
13710.93 513
13712.04 512
13713.14 517
13714.25 496
13715.35 465
13716.46 465
13717.56 464
13718.67 442
13719.77 458
13720.88 432
13721.98 430
13723.09 415
13724.19 449
13725.30 438
13726.40 405
13727.51 417
13728.61 450
13729.72 388
13730.83 421
13731.93 409
13733.04 413
13734.14 401
13735.25 433
13736.35 423
13737.46 422
13738.57 429
13739.67 403
13740.78 447
13741.88 419
13742.99 425
13744.09 418
13745.20 431
13746.31 438
13747.41 441
13748.52 452
13749.63 470
13750.73 465
13751.84 439
13752.94 433
13754.05 440
13755.16 475
13756.26 499
13757.37 478
13758.48 452
13759.58 495
13760.69 476
13761.80 479
13762.90 449
13764.01 473
13765.12 472
13766.22 470
13767.33 456
13768.44 442
13769.55 440
13770.65 390
13771.76 412
13772.87 409
13773.97 402
13775.08 370
13776.19 407
13777.30 394
13778.40 380
13779.51 363
13780.62 364
13781.73 396
13782.83 406
13783.94 382
13785.05 385
13786.16 357
13787.26 362
13788.37 386
13789.48 373
13790.59 372
13791.70 353
13792.80 354
13793.91 377
13795.02 380
13796.13 349
13797.24 368
13798.35 388
13799.45 387
13800.56 350
13801.67 378
13802.78 389
13803.89 383
13805.00 381
13806.10 366
13807.21 382
13808.32 385
13809.43 386
13810.54 359
13811.65 334
13812.76 340
13813.86 389
13814.97 343
13816.08 335
13817.19 337
13818.30 362
13819.41 366
13820.52 357
13821.63 351
13822.74 379
13823.85 372
13824.96 360
13826.06 367
13827.17 357
13828.28 360
13829.39 349
13830.50 360
13831.61 355
13832.72 353
13833.83 351
13834.94 342
13836.05 350
13837.16 347
13838.27 383
13839.38 348
13840.49 383
13841.60 319
13842.71 328
13843.82 354
13844.93 341
13846.04 352
13847.15 373
13848.26 349
13849.37 368
13850.48 347
13851.59 347
13852.70 348
13853.81 349
13854.92 335
13856.03 376
13857.14 334
13858.25 358
13859.37 333
13860.48 330
13861.59 355
13862.70 347
13863.81 369
13864.92 364
13866.03 347
13867.14 356
13868.25 362
13869.36 361
13870.47 374
13871.59 375
13872.70 355
13873.81 385
13874.92 380
13876.03 383
13877.14 385
13878.25 388
13879.36 420
13880.48 395
13881.59 406
13882.70 407
13883.81 405
13884.92 412
13886.03 398
13887.15 408
13888.26 374
13889.37 379
13890.48 361
13891.59 386
13892.71 386
13893.82 387
13894.93 356
13896.04 365
13897.15 345
13898.27 343
13899.38 352
13900.49 321
13901.60 332
13902.72 328
13903.83 358
13904.94 317
13906.05 324
13907.17 353
13908.28 312
13909.39 318
13910.50 352
13911.62 331
13912.73 330
13913.84 342
13914.95 318
13916.07 327
13917.18 328
13918.29 331
13919.41 320
13920.52 341
13921.63 352
13922.75 347
13923.86 347
13924.97 309
13926.09 278
13927.20 317
13928.31 324
13929.43 332
13930.54 346
13931.65 344
13932.77 330
13933.88 303
13934.99 303
13936.11 291
13937.22 319
13938.34 319
13939.45 322
13940.56 330
13941.68 327
13942.79 322
13943.91 332
13945.02 315
13946.13 319
13947.25 329
13948.36 313
13949.48 307
13950.59 294
13951.70 315
13952.82 321
13953.93 304
13955.05 324
13956.16 345
13957.28 323
13958.39 328
13959.51 328
13960.62 309
13961.74 308
13962.85 336
13963.97 328
13965.08 329
13966.20 356
13967.31 352
13968.43 328
13969.54 301
13970.66 327
13971.77 314
13972.89 325
13974.00 302
13975.12 329
13976.23 331
13977.35 324
13978.46 305
13979.58 343
13980.69 313
13981.81 344
13982.92 339
13984.04 323
13985.16 339
13986.27 313
13987.39 328
13988.50 333
13989.62 316
13990.74 338
13991.85 338
13992.97 337
13994.08 342
13995.20 347
13996.32 357
13997.43 341
13998.55 336
13999.66 333
14000.78 299
14001.90 326
14003.01 320
14004.13 328
14005.25 314
14006.36 346
14007.48 325
14008.60 334
14009.71 321
14010.83 339
14011.95 330
14013.06 345
14014.18 342
14015.30 332
14016.41 337
14017.53 310
14018.65 326
14019.76 345
14020.88 339
14022.00 339
14023.12 361
14024.23 355
14025.35 329
14026.47 345
14027.59 361
14028.70 354
14029.82 338
14030.94 317
14032.06 343
14033.17 373
14034.29 350
14035.41 370
14036.53 389
14037.64 390
14038.76 363
14039.88 372
14041.00 389
14042.11 367
14043.23 352
14044.35 365
14045.47 355
14046.59 360
14047.71 379
14048.82 376
14049.94 392
14051.06 393
14052.18 375
14053.30 390
14054.42 373
14055.53 378
14056.65 423
14057.77 436
14058.89 427
14060.01 452
14061.13 406
14062.25 377
14063.36 410
14064.48 426
14065.60 446
14066.72 451
14067.84 450
14068.96 453
14070.08 470
14071.20 484
14072.32 484
14073.44 500
14074.55 510
14075.67 505
14076.79 479
14077.91 508
14079.03 521
14080.15 552
14081.27 547
14082.39 562
14083.51 575
14084.63 577
14085.75 573
14086.87 595
14087.99 546
14089.11 551
14090.23 574
14091.35 550
14092.47 512
14093.59 497
14094.71 501
14095.83 488
14096.95 462
14098.07 449
14099.19 453
14100.31 425
14101.43 406
14102.55 408
14103.67 387
14104.79 374
14105.91 371
14107.03 388
14108.15 398
14109.27 377
14110.39 372
14111.51 397
14112.64 367
14113.76 382
14114.88 364
14116.00 352
14117.12 368
14118.24 378
14119.36 358
14120.48 345
14121.60 367
14122.72 352
14123.85 360
14124.97 357
14126.09 346
14127.21 346
14128.33 365
14129.45 341
14130.57 331
14131.70 369
14132.82 341
14133.94 346
14135.06 348
14136.18 345
14137.30 345
14138.43 363
14139.55 374
14140.67 343
14141.79 369
14142.91 373
14144.03 339
14145.16 354
14146.28 332
14147.40 359
14148.52 370
14149.65 354
14150.77 334
14151.89 356
14153.01 368
14154.13 324
14155.26 336
14156.38 371
14157.50 359
14158.62 341
14159.75 340
14160.87 349
14161.99 322
14163.12 329
14164.24 341
14165.36 338
14166.48 340
14167.61 334
14168.73 338
14169.85 337
14170.98 322
14172.10 292
14173.22 325
14174.35 334
14175.47 323
14176.59 348
14177.72 326
14178.84 333
14179.96 330
14181.09 328
14182.21 324
14183.33 335
14184.46 308
14185.58 283
14186.70 317
14187.83 352
14188.95 329
14190.07 305
14191.20 298
14192.32 326
14193.45 303
14194.57 303
14195.69 315
14196.82 315
14197.94 343
14199.07 325
14200.19 307
14201.32 300
14202.44 306
14203.56 304
14204.69 290
14205.81 287
14206.94 293
14208.06 294
14209.19 300
14210.31 298
14211.44 305
14212.56 296
14213.69 314
14214.81 309
14215.93 325
14217.06 306
14218.18 309
14219.31 314
14220.43 289
14221.56 296
14222.68 307
14223.81 313
14224.94 293
14226.06 315
14227.19 269
14228.31 293
14229.44 294
14230.56 309
14231.69 292
14232.81 313
14233.94 308
14235.06 319
14236.19 268
14237.32 303
14238.44 305
14239.57 275
14240.69 297
14241.82 323
14242.94 314
14244.07 293
14245.20 292
14246.32 297
14247.45 301
14248.57 302
14249.70 297
14250.83 312
14251.95 284
14253.08 284
14254.21 291
14255.33 285
14256.46 305
14257.59 297
14258.71 275
14259.84 305
14260.97 283
14262.09 267
14263.22 266
14264.35 278
14265.47 295
14266.60 272
14267.73 273
14268.85 281
14269.98 291
14271.11 272
14272.23 289
14273.36 299
14274.49 291
14275.62 288
14276.74 281
14277.87 299
14279.00 296
14280.12 263
14281.25 270
14282.38 261
14283.51 279
14284.63 256
14285.76 272
14286.89 250
14288.02 288
14289.15 275
14290.27 261
14291.40 262
14292.53 295
14293.66 290
14294.78 264
14295.91 253
14297.04 280
14298.17 251
14299.30 268
14300.42 259
14301.55 254
14302.68 247
14303.81 275
14304.94 264
14306.07 272
14307.19 258
14308.32 265
14309.45 270
14310.58 260
14311.71 243
14312.84 281
14313.97 263
14315.10 261
14316.22 248
14317.35 266
14318.48 276
14319.61 303
14320.74 250
14321.87 274
14323.00 273
14324.13 273
14325.26 255
14326.39 249
14327.51 226
14328.64 259
14329.77 284
14330.90 279
14332.03 246
14333.16 265
14334.29 265
14335.42 259
14336.55 253
14337.68 218
14338.81 260
14339.94 273
14341.07 267
14342.20 254
14343.33 251
14344.46 250
14345.59 255
14346.72 263
14347.85 274
14348.98 252
14350.11 261
14351.24 282
14352.37 260
14353.50 269
14354.63 256
14355.76 294
14356.89 258
14358.02 266
14359.15 286
14360.28 283
14361.41 274
14362.54 270
14363.67 285
14364.80 295
14365.94 282
14367.07 273
14368.20 280
14369.33 253
14370.46 266
14371.59 255
14372.72 272
14373.85 262
14374.98 263
14376.11 250
14377.25 266
14378.38 262
14379.51 241
14380.64 255
14381.77 258
14382.90 253
14384.03 248
14385.16 265
14386.30 248
14387.43 253
14388.56 254
14389.69 260
14390.82 274
14391.95 272
14393.09 287
14394.22 262
14395.35 263
14396.48 257
14397.61 255
14398.75 273
14399.88 257
14401.01 269
14402.14 282
14403.27 261
14404.41 264
14405.54 260
14406.67 252
14407.80 277
14408.94 282
14410.07 251
14411.20 287
14412.33 287
14413.47 276
14414.60 296
14415.73 269
14416.87 257
14418.00 266
14419.13 311
14420.26 263
14421.40 260
14422.53 261
14423.66 272
14424.80 282
14425.93 277
14427.06 275
14428.20 265
14429.33 253
14430.46 281
14431.59 288
14432.73 292
14433.86 261
14435.00 277
14436.13 287
14437.26 292
14438.40 277
14439.53 277
14440.66 280
14441.80 286
14442.93 271
14444.06 283
14445.20 275
14446.33 291
14447.47 285
14448.60 284
14449.73 288
14450.87 274
14452.00 295
14453.14 298
14454.27 301
14455.41 276
14456.54 271
14457.67 277
14458.81 273
14459.94 279
14461.08 288
14462.21 308
14463.35 289
14464.48 284
14465.62 290
14466.75 267
14467.89 296
14469.02 309
14470.15 313
14471.29 294
14472.42 290
14473.56 297
14474.69 285
14475.83 293
14476.96 324
14478.10 307
14479.24 312
14480.37 304
14481.51 299
14482.64 337
14483.78 328
14484.91 304
14486.05 338
14487.18 337
14488.32 352
14489.45 361
14490.59 358
14491.73 365
14492.86 345
14494.00 350
14495.13 385
14496.27 340
14497.40 339
14498.54 377
14499.68 419
14500.81 418
14501.95 404
14503.08 422
14504.22 405
14505.36 404
14506.49 408
14507.63 403
14508.77 383
14509.90 387
14511.04 418
14512.18 364
14513.31 401
14514.45 391
14515.58 365
14516.72 360
14517.86 340
14519.00 346
14520.13 359
14521.27 341
14522.41 331
14523.54 310
14524.68 334
14525.82 334
14526.95 298
14528.09 302
14529.23 300
14530.37 287
14531.50 309
14532.64 305
14533.78 317
14534.91 313
14536.05 299
14537.19 320
14538.33 322
14539.46 326
14540.60 312
14541.74 301
14542.88 292
14544.02 322
14545.15 289
14546.29 322
14547.43 336
14548.57 309
14549.70 285
14550.84 286
14551.98 303
14553.12 289
14554.26 307
14555.39 307
14556.53 302
14557.67 280
14558.81 287
14559.95 264
14561.09 270
14562.22 281
14563.36 288
14564.50 282
14565.64 297
14566.78 270
14567.92 265
14569.06 281
14570.20 267
14571.33 309
14572.47 293
14573.61 274
14574.75 284
14575.89 305
14577.03 259
14578.17 299
14579.31 303
14580.45 294
14581.59 298
14582.72 303
14583.86 277
14585.00 296
14586.14 311
14587.28 290
14588.42 283
14589.56 280
14590.70 280
14591.84 309
14592.98 300
14594.12 311
14595.26 265
14596.40 282
14597.54 281
14598.68 301
14599.82 304
14600.96 307
14602.10 307
14603.24 323
14604.38 333
14605.52 311
14606.66 314
14607.80 306
14608.94 315
14610.08 296
14611.22 316
14612.36 324
14613.50 319
14614.64 334
14615.78 315
14616.92 340
14618.06 340
14619.20 351
14620.34 361
14621.49 331
14622.63 334
14623.77 341
14624.91 327
14626.05 343
14627.19 344
14628.33 314
14629.47 311
14630.61 332
14631.75 326
14632.90 310
14634.04 327
14635.18 297
14636.32 292
14637.46 288
14638.60 269
14639.74 278
14640.88 295
14642.03 291
14643.17 298
14644.31 298
14645.45 306
14646.59 300
14647.73 278
14648.88 280
14650.02 285
14651.16 290
14652.30 288
14653.44 283
14654.59 287
14655.73 276
14656.87 294
14658.01 281
14659.16 270
14660.30 273
14661.44 259
14662.58 267
14663.72 278
14664.87 261
14666.01 248
14667.15 270
14668.29 279
14669.44 262
14670.58 254
14671.72 276
14672.87 251
14674.01 253
14675.15 255
14676.29 242
14677.44 250
14678.58 266
14679.72 268
14680.87 280
14682.01 267
14683.15 257
14684.30 240
14685.44 275
14686.58 250
14687.73 269
14688.87 260
14690.01 247
14691.16 263
14692.30 285
14693.44 258
14694.59 257
14695.73 248
14696.87 250
14698.02 248
14699.16 239
14700.30 228
14701.45 254
14702.59 261
14703.74 250
14704.88 267
14706.02 270
14707.17 280
14708.31 248
14709.46 263
14710.60 243
14711.75 240
14712.89 233
14714.03 232
14715.18 255
14716.32 242
14717.47 228
14718.61 243
14719.76 241
14720.90 232
14722.05 235
14723.19 228
14724.34 238
14725.48 242
14726.63 254
14727.77 249
14728.92 258
14730.06 250
14731.21 233
14732.35 251
14733.50 239
14734.64 255
14735.79 248
14736.93 249
14738.08 236
14739.22 226
14740.37 234
14741.51 234
14742.66 245
14743.80 266
14744.95 245
14746.09 236
14747.24 266
14748.39 247
14749.53 236
14750.68 241
14751.82 272
14752.97 273
14754.11 235
14755.26 235
14756.41 243
14757.55 247
14758.70 238
14759.85 273
14760.99 263
14762.14 230
14763.28 230
14764.43 233
14765.58 239
14766.72 241
14767.87 245
14769.02 257
14770.16 244
14771.31 253
14772.46 200
14773.60 232
14774.75 234
14775.90 248
14777.04 226
14778.19 256
14779.34 208
14780.48 213
14781.63 216
14782.78 242
14783.92 253
14785.07 231
14786.22 236
14787.37 229
14788.51 236
14789.66 218
14790.81 234
14791.96 225
14793.10 215
14794.25 242
14795.40 259
14796.54 221
14797.69 225
14798.84 216
14799.99 222
14801.14 198
14802.28 222
14803.43 240
14804.58 234
14805.73 233
14806.88 235
14808.02 236
14809.17 222
14810.32 218
14811.47 219
14812.62 219
14813.76 229
14814.91 217
14816.06 233
14817.21 220
14818.36 239
14819.51 234
14820.65 236
14821.80 220
14822.95 208
14824.10 231
14825.25 239
14826.40 248
14827.55 243
14828.69 240
14829.84 216
14830.99 209
14832.14 219
14833.29 215
14834.44 223
14835.59 217
14836.74 220
14837.89 225
14839.04 218
14840.19 204
14841.33 208
14842.48 222
14843.63 229
14844.78 225
14845.93 213
14847.08 225
14848.23 219
14849.38 224
14850.53 214
14851.68 216
14852.83 233
14853.98 220
14855.13 211
14856.28 215
14857.43 246
14858.58 221
14859.73 230
14860.88 222
14862.03 229
14863.18 235
14864.33 247
14865.48 230
14866.63 219
14867.78 237
14868.93 229
14870.08 204
14871.23 229
14872.38 213
14873.53 220
14874.68 197
14875.83 220
14876.98 211
14878.14 209
14879.29 230
14880.44 217
14881.59 231
14882.74 215
14883.89 208
14885.04 211
14886.19 205
14887.34 226
14888.49 230
14889.64 216
14890.80 207
14891.95 216
14893.10 218
14894.25 215
14895.40 241
14896.55 207
14897.70 222
14898.86 218
14900.01 212
14901.16 219
14902.31 207
14903.46 206
14904.61 216
14905.77 221
14906.92 210
14908.07 213
14909.22 196
14910.37 217
14911.53 227
14912.68 225
14913.83 213
14914.98 211
14916.13 214
14917.29 232
14918.44 245
14919.59 215
14920.74 193
14921.90 227
14923.05 236
14924.20 204
14925.35 211
14926.51 220
14927.66 224
14928.81 235
14929.96 219
14931.12 214
14932.27 232
14933.42 226
14934.57 220
14935.73 240
14936.88 213
14938.03 207
14939.19 244
14940.34 220
14941.49 189
14942.65 205
14943.80 222
14944.95 234
14946.11 215
14947.26 228
14948.41 226
14949.57 210
14950.72 235
14951.87 236
14953.03 232
14954.18 218
14955.33 222
14956.49 213
14957.64 223
14958.80 235
14959.95 248
14961.10 221
14962.26 212
14963.41 223
14964.57 224
14965.72 206
14966.87 207
14968.03 232
14969.18 230
14970.34 222
14971.49 215
14972.65 211
14973.80 232
14974.95 207
14976.11 208
14977.26 214
14978.42 211
14979.57 232
14980.73 227
14981.88 218
14983.04 200
14984.19 212
14985.35 222
14986.50 218
14987.66 187
14988.81 179
14989.97 218
14991.12 240
14992.28 198
14993.43 211
14994.59 211
14995.74 213
14996.90 220
14998.05 202
14999.21 205
15000.36 204
15001.52 214
15002.67 211
15003.83 186
15004.99 207
15006.14 212
15007.30 211
15008.45 223
15009.61 200
15010.76 184
15011.92 200
15013.08 172
15014.23 206
15015.39 201
15016.54 209
15017.70 247
15018.86 214
15020.01 226
15021.17 226
15022.32 215
15023.48 223
15024.64 213
15025.79 230
15026.95 203
15028.11 215
15029.26 231
15030.42 216
15031.58 219
15032.73 206
15033.89 194
15035.05 194
15036.20 205
15037.36 203
15038.52 218
15039.67 200
15040.83 221
15041.99 202
15043.15 224
15044.30 206
15045.46 202
15046.62 224
15047.77 222
15048.93 198
15050.09 209
15051.25 190
15052.40 211
15053.56 215
15054.72 210
15055.88 222
15057.03 210
15058.19 202
15059.35 193
15060.51 211
15061.66 199
15062.82 212
15063.98 232
15065.14 235
15066.30 214
15067.45 204
15068.61 203
15069.77 201
15070.93 191
15072.09 221
15073.24 195
15074.40 220
15075.56 196
15076.72 217
15077.88 237
15079.04 219
15080.20 204
15081.35 206
15082.51 208
15083.67 197
15084.83 210
15085.99 198
15087.15 188
15088.31 205
15089.46 218
15090.62 211
15091.78 192
15092.94 194
15094.10 180
15095.26 228
15096.42 196
15097.58 225
15098.74 224
15099.90 192
15101.06 226
15102.22 237
15103.37 195
15104.53 239
15105.69 233
15106.85 207
15108.01 199
15109.17 226
15110.33 224
15111.49 206
15112.65 204
15113.81 206
15114.97 215
15116.13 222
15117.29 209
15118.45 191
15119.61 210
15120.77 213
15121.93 225
15123.09 208
15124.25 202
15125.41 218
15126.57 211
15127.73 191
15128.89 191
15130.05 207
15131.21 204
15132.37 219
15133.53 222
15134.69 202
15135.86 200
15137.02 205
15138.18 206
15139.34 214
15140.50 202
15141.66 210
15142.82 218
15143.98 199
15145.14 205
15146.30 210
15147.46 210
15148.63 219
15149.79 219
15150.95 207
15152.11 199
15153.27 212
15154.43 220
15155.59 200
15156.75 192
15157.92 222
15159.08 203
15160.24 227
15161.40 207
15162.56 216
15163.72 189
15164.89 207
15166.05 186
15167.21 207
15168.37 215
15169.53 226
15170.69 225
15171.86 234
15173.02 213
15174.18 219
15175.34 231
15176.51 220
15177.67 197
15178.83 213
15179.99 236
15181.15 215
15182.32 217
15183.48 210
15184.64 218
15185.80 225
15186.97 225
15188.13 213
15189.29 221
15190.46 212
15191.62 235
15192.78 221
15193.94 225
15195.11 216
15196.27 227
15197.43 242
15198.60 244
15199.76 237
15200.92 234
15202.08 245
15203.25 233
15204.41 229
15205.57 221
15206.74 256
15207.90 225
15209.06 239
15210.23 248
15211.39 229
15212.56 240
15213.72 262
15214.88 247
15216.05 229
15217.21 238
15218.37 254
15219.54 244
15220.70 252
15221.87 257
15223.03 258
15224.19 260
15225.36 222
15226.52 227
15227.69 235
15228.85 235
15230.01 224
15231.18 225
15232.34 214
15233.51 221
15234.67 221
15235.84 212
15237.00 225
15238.16 211
15239.33 251
15240.49 209
15241.66 226
15242.82 216
15243.99 212
15245.15 229
15246.32 216
15247.48 204
15248.65 220
15249.81 233
15250.98 225
15252.14 197
15253.31 205
15254.47 211
15255.64 206
15256.80 205
15257.97 204
15259.13 221
15260.30 206
15261.46 232
15262.63 228
15263.80 205
15264.96 187
15266.13 231
15267.29 213
15268.46 218
15269.62 223
15270.79 218
15271.96 197
15273.12 225
15274.29 223
15275.45 223
15276.62 192
15277.79 199
15278.95 230
15280.12 221
15281.28 212
15282.45 209
15283.62 212
15284.78 216
15285.95 215
15287.12 231
15288.28 227
15289.45 228
15290.62 226
15291.78 215
15292.95 204
15294.12 207
15295.28 222
15296.45 214
15297.62 224
15298.78 194
15299.95 220
15301.12 231
15302.28 215
15303.45 209
15304.62 224
15305.78 243
15306.95 233
15308.12 221
15309.29 220
15310.45 196
15311.62 206
15312.79 212
15313.96 217
15315.12 214
15316.29 215
15317.46 211
15318.63 213
15319.79 193
15320.96 202
15322.13 198
15323.30 228
15324.46 211
15325.63 221
15326.80 211
15327.97 221
15329.14 213
15330.30 195
15331.47 219
15332.64 208
15333.81 223
15334.98 206
15336.14 205
15337.31 212
15338.48 199
15339.65 220
15340.82 214
15341.99 227
15343.16 230
15344.32 231
15345.49 198
15346.66 214
15347.83 239
15349.00 236
15350.17 210
15351.34 224
15352.51 217
15353.67 219
15354.84 206
15356.01 234
15357.18 224
15358.35 211
15359.52 213
15360.69 217
15361.86 211
15363.03 218
15364.20 213
15365.37 214
15366.54 216
15367.71 209
15368.87 229
15370.04 231
15371.21 223
15372.38 229
15373.55 238
15374.72 213
15375.89 260
15377.06 241
15378.23 240
15379.40 236
15380.57 220
15381.74 243
15382.91 227
15384.08 243
15385.25 243
15386.42 227
15387.59 220
15388.76 203
15389.93 181
15391.10 233
15392.27 222
15393.44 216
15394.62 213
15395.79 227
15396.96 219
15398.13 213
15399.30 204
15400.47 214
15401.64 227
15402.81 216
15403.98 229
15405.15 220
15406.32 222
15407.49 224
15408.66 225
15409.84 238
15411.01 230
15412.18 229
15413.35 201
15414.52 207
15415.69 215
15416.86 196
15418.03 235
15419.21 216
15420.38 211
15421.55 207
15422.72 212
15423.89 217
15425.06 205
15426.24 209
15427.41 192
15428.58 233
15429.75 208
15430.92 211
15432.09 201
15433.27 204
15434.44 220
15435.61 205
15436.78 199
15437.96 208
15439.13 216
15440.30 208
15441.47 197
15442.64 207
15443.82 214
15444.99 208
15446.16 211
15447.33 218
15448.51 222
15449.68 212
15450.85 192
15452.02 206
15453.20 202
15454.37 183
15455.54 208
15456.72 190
15457.89 209
15459.06 192
15460.23 189
15461.41 201
15462.58 190
15463.75 213
15464.93 220
15466.10 193
15467.27 207
15468.45 237
15469.62 200
15470.79 209
15471.97 192
15473.14 216
15474.31 211
15475.49 203
15476.66 201
15477.83 220
15479.01 210
15480.18 199
15481.36 238
15482.53 202
15483.70 204
15484.88 206
15486.05 227
15487.23 216
15488.40 202
15489.57 194
15490.75 201
15491.92 213
15493.10 189
15494.27 213
15495.44 188
15496.62 214
15497.79 193
15498.97 181
15500.14 212
15501.32 195
15502.49 177
15503.67 199
15504.84 201
15506.02 211
15507.19 204
15508.36 215
15509.54 196
15510.71 217
15511.89 199
15513.06 196
15514.24 235
15515.41 202
15516.59 185
15517.77 219
15518.94 213
15520.12 210
15521.29 189
15522.47 214
15523.64 218
15524.82 187
15525.99 194
15527.17 201
15528.34 198
15529.52 201
15530.69 214
15531.87 204
15533.05 184
15534.22 212
15535.40 214
15536.57 212
15537.75 196
15538.93 208
15540.10 215
15541.28 234
15542.45 198
15543.63 227
15544.81 218
15545.98 203
15547.16 215
15548.33 217
15549.51 237
15550.69 177
15551.86 208
15553.04 213
15554.22 209
15555.39 218
15556.57 223
15557.75 235
15558.92 220
15560.10 190
15561.28 220
15562.45 221
15563.63 223
15564.81 223
15565.99 239
15567.16 237
15568.34 212
15569.52 224
15570.69 219
15571.87 226
15573.05 209
15574.23 218
15575.40 217
15576.58 240
15577.76 240
15578.93 237
15580.11 212
15581.29 236
15582.47 239
15583.65 226
15584.82 224
15586.00 253
15587.18 254
15588.36 237
15589.53 245
15590.71 226
15591.89 233
15593.07 235
15594.25 222
15595.42 251
15596.60 245
15597.78 249
15598.96 251
15600.14 253
15601.32 254
15602.49 247
15603.67 228
15604.85 253
15606.03 285
15607.21 246
15608.39 253
15609.56 262
15610.74 265
15611.92 258
15613.10 239
15614.28 262
15615.46 254
15616.64 256
15617.82 272
15619.00 248
15620.17 270
15621.35 253
15622.53 264
15623.71 266
15624.89 250
15626.07 250
15627.25 286
15628.43 267
15629.61 299
15630.79 268
15631.97 292
15633.15 292
15634.33 279
15635.51 270
15636.69 262
15637.87 260
15639.05 276
15640.22 284
15641.40 292
15642.58 263
15643.76 270
15644.94 286
15646.12 287
15647.30 280
15648.48 264
15649.66 280
15650.85 277
15652.03 278
15653.21 254
15654.39 286
15655.57 279
15656.75 280
15657.93 243
15659.11 244
15660.29 284
15661.47 268
15662.65 260
15663.83 253
15665.01 257
15666.19 251
15667.37 255
15668.55 245
15669.73 260
15670.92 250
15672.10 249
15673.28 284
15674.46 275
15675.64 268
15676.82 258
15678.00 259
15679.18 250
15680.36 261
15681.55 243
15682.73 245
15683.91 270
15685.09 269
15686.27 258
15687.45 273
15688.63 258
15689.82 237
15691.00 237
15692.18 262
15693.36 260
15694.54 251
15695.73 251
15696.91 243
15698.09 258
15699.27 240
15700.45 250
15701.64 281
15702.82 253
15704.00 273
15705.18 250
15706.36 262
15707.55 257
15708.73 254
15709.91 257
15711.09 255
15712.28 240
15713.46 280
15714.64 261
15715.82 281
15717.01 244
15718.19 259
15719.37 266
15720.55 287
15721.74 260
15722.92 286
15724.10 277
15725.29 241
15726.47 287
15727.65 269
15728.84 270
15730.02 294
15731.20 256
15732.39 276
15733.57 262
15734.75 264
15735.94 297
15737.12 277
15738.30 294
15739.49 266
15740.67 282
15741.85 250
15743.04 268
15744.22 258
15745.40 278
15746.59 289
15747.77 279
15748.96 283
15750.14 263
15751.32 268
15752.51 280
15753.69 271
15754.88 239
15756.06 255
15757.24 256
15758.43 244
15759.61 255
15760.80 258
15761.98 250
15763.17 261
15764.35 249
15765.53 256
15766.72 253
15767.90 267
15769.09 259
15770.27 241
15771.46 257
15772.64 250
15773.83 254
15775.01 269
15776.20 252
15777.38 229
15778.57 260
15779.75 234
15780.94 232
15782.12 226
15783.31 245
15784.49 252
15785.68 242
15786.86 236
15788.05 219
15789.23 240
15790.42 235
15791.60 253
15792.79 233
15793.98 226
15795.16 218
15796.35 233
15797.53 230
15798.72 231
15799.90 217
15801.09 238
15802.28 233
15803.46 250
15804.65 226
15805.83 235
15807.02 235
15808.21 220
15809.39 235
15810.58 247
15811.76 230
15812.95 244
15814.14 229
15815.32 232
15816.51 255
15817.70 236
15818.88 233
15820.07 227
15821.26 231
15822.44 255
15823.63 242
15824.82 233
15826.00 221
15827.19 245
15828.38 260
15829.56 217
15830.75 197
15831.94 232
15833.12 243
15834.31 244
15835.50 215
15836.69 236
15837.87 236
15839.06 236
15840.25 264
15841.44 233
15842.62 215
15843.81 252
15845.00 256
15846.18 227
15847.37 224
15848.56 227
15849.75 232
15850.94 215
15852.12 242
15853.31 218
15854.50 253
15855.69 242
15856.87 249
15858.06 245
15859.25 225
15860.44 211
15861.63 222
15862.81 243
15864.00 253
15865.19 256
15866.38 257
15867.57 252
15868.76 255
15869.94 253
15871.13 253
15872.32 260
15873.51 262
15874.70 250
15875.89 238
15877.08 246
15878.26 237
15879.45 263
15880.64 269
15881.83 252
15883.02 262
15884.21 242
15885.40 240
15886.59 283
15887.78 244
15888.97 275
15890.15 262
15891.34 260
15892.53 265
15893.72 258
15894.91 272
15896.10 274
15897.29 250
15898.48 287
15899.67 267
15900.86 243
15902.05 236
15903.24 262
15904.43 255
15905.62 241
15906.81 237
15908.00 252
15909.19 283
15910.38 273
15911.57 273
15912.76 280
15913.95 280
15915.14 268
15916.33 287
15917.52 280
15918.71 257
15919.90 256
15921.09 270
15922.28 271
15923.47 250
15924.66 269
15925.85 245
15927.04 264
15928.23 241
15929.42 246
15930.61 223
15931.80 217
15932.99 229
15934.18 235
15935.38 230
15936.57 223
15937.76 241
15938.95 239
15940.14 232
15941.33 200
15942.52 227
15943.71 222
15944.90 235
15946.10 196
15947.29 215
15948.48 221
15949.67 236
15950.86 237
15952.05 220
15953.24 194
15954.44 205
15955.63 228
15956.82 217
15958.01 216
15959.20 211
15960.39 211
15961.59 209
15962.78 218
15963.97 195
15965.16 231
15966.35 215
15967.55 218
15968.74 208
15969.93 215
15971.12 227
15972.31 202
15973.51 218
15974.70 209
15975.89 195
15977.08 220
15978.28 212
15979.47 214
15980.66 229
15981.85 217
15983.05 216
15984.24 215
15985.43 211
15986.62 199
15987.82 198
15989.01 194
15990.20 184
15991.40 205
15992.59 216
15993.78 201
15994.98 190
15996.17 217
15997.36 206
15998.55 212
15999.75 210
16000.94 198
16002.13 203
16003.33 212
16004.52 195
16005.72 213
16006.91 203
16008.10 193
16009.30 229
16010.49 227
16011.68 203
16012.88 189
16014.07 212
16015.26 193
16016.46 218
16017.65 193
16018.85 208
16020.04 186
16021.23 219
16022.43 203
16023.62 192
16024.82 205
16026.01 204
16027.21 229
16028.40 206
16029.59 211
16030.79 196
16031.98 204
16033.18 197
16034.37 206
16035.57 212
16036.76 209
16037.96 202
16039.15 197
16040.35 185
16041.54 188
16042.73 182
16043.93 212
16045.12 206
16046.32 197
16047.51 195
16048.71 183
16049.91 198
16051.10 195
16052.30 196
16053.49 199
16054.69 203
16055.88 208
16057.08 196
16058.27 196
16059.47 203
16060.66 204
16061.86 193
16063.05 201
16064.25 205
16065.45 178
16066.64 193
16067.84 215
16069.03 196
16070.23 184
16071.42 188
16072.62 190
16073.82 179
16075.01 197
16076.21 187
16077.41 199
16078.60 213
16079.80 212
16080.99 211
16082.19 178
16083.39 178
16084.58 197
16085.78 214
16086.98 189
16088.17 195
16089.37 166
16090.57 209
16091.76 192
16092.96 186
16094.16 198
16095.35 176
16096.55 206
16097.75 206
16098.94 175
16100.14 195
16101.34 181
16102.53 185
16103.73 193
16104.93 184
16106.13 186
16107.32 191
16108.52 193
16109.72 185
16110.92 173
16112.11 202
16113.31 188
16114.51 178
16115.71 194
16116.90 210
16118.10 188
16119.30 206
16120.50 189
16121.69 196
16122.89 195
16124.09 185
16125.29 198
16126.49 176
16127.68 195
16128.88 180
16130.08 178
16131.28 181
16132.48 179
16133.67 188
16134.87 203
16136.07 177
16137.27 195
16138.47 188
16139.67 180
16140.86 213
16142.06 198
16143.26 180
16144.46 171
16145.66 176
16146.86 193
16148.06 215
16149.26 189
16150.45 191
16151.65 167
16152.85 192
16154.05 184
16155.25 197
16156.45 184
16157.65 197
16158.85 187
16160.05 189
16161.25 190
16162.45 209
16163.64 177
16164.84 195
16166.04 207
16167.24 192
16168.44 186
16169.64 184
16170.84 184
16172.04 193
16173.24 193
16174.44 197
16175.64 186
16176.84 206
16178.04 214
16179.24 206
16180.44 185
16181.64 161
16182.84 178
16184.04 213
16185.24 187
16186.44 192
16187.64 178
16188.84 187
16190.04 193
16191.24 184
16192.44 178
16193.64 195
16194.84 183
16196.04 196
16197.24 185
16198.44 169
16199.65 194
16200.85 203
16202.05 210
16203.25 193
16204.45 202
16205.65 201
16206.85 188
16208.05 181
16209.25 194
16210.45 200
16211.65 199
16212.86 206
16214.06 178
16215.26 180
16216.46 183
16217.66 208
16218.86 188
16220.06 195
16221.27 179
16222.47 193
16223.67 209
16224.87 181
16226.07 199
16227.27 198
16228.48 224
16229.68 217
16230.88 188
16232.08 183
16233.28 195
16234.48 202
16235.69 203
16236.89 196
16238.09 189
16239.29 210
16240.50 218
16241.70 196
16242.90 188
16244.10 191
16245.30 201
16246.51 197
16247.71 219
16248.91 192
16250.11 189
16251.32 199
16252.52 202
16253.72 215
16254.92 184
16256.13 209
16257.33 210
16258.53 204
16259.74 191
16260.94 202
16262.14 199
16263.35 209
16264.55 191
16265.75 195
16266.95 199
16268.16 211
16269.36 206
16270.56 206
16271.77 207
16272.97 188
16274.17 214
16275.38 207
16276.58 213
16277.79 202
16278.99 220
16280.19 208
16281.40 229
16282.60 184
16283.80 213
16285.01 220
16286.21 217
16287.42 236
16288.62 215
16289.82 212
16291.03 203
16292.23 230
16293.44 212
16294.64 221
16295.84 207
16297.05 233
16298.25 195
16299.46 212
16300.66 202
16301.87 198
16303.07 218
16304.27 203
16305.48 210
16306.68 205
16307.89 210
16309.09 195
16310.30 216
16311.50 225
16312.71 210
16313.91 214
16315.12 198
16316.32 175
16317.53 191
16318.73 184
16319.94 225
16321.14 187
16322.35 174
16323.55 190
16324.76 212
16325.96 198
16327.17 185
16328.38 203
16329.58 206
16330.79 197
16331.99 192
16333.20 183
16334.40 178
16335.61 205
16336.81 190
16338.02 204
16339.23 186
16340.43 187
16341.64 193
16342.84 196
16344.05 200
16345.26 165
16346.46 193
16347.67 172
16348.87 183
16350.08 207
16351.29 202
16352.49 176
16353.70 192
16354.91 196
16356.11 184
16357.32 167
16358.53 178
16359.73 176
16360.94 189
16362.15 177
16363.35 184
16364.56 189
16365.77 185
16366.97 189
16368.18 179
16369.39 175
16370.59 176
16371.80 181
16373.01 165
16374.21 195
16375.42 172
16376.63 172
16377.84 191
16379.04 168
16380.25 197
16381.46 184
16382.67 195
16383.87 189
16385.08 177
16386.29 187
16387.50 202
16388.70 177
16389.91 185
16391.12 175
16392.33 176
16393.53 185
16394.74 192
16395.95 196
16397.16 196
16398.37 187
16399.57 182
16400.78 194
16401.99 170
16403.20 162
16404.41 181
16405.62 182
16406.82 161
16408.03 186
16409.24 165
16410.45 183
16411.66 165
16412.87 187
16414.07 186
16415.28 163
16416.49 165
16417.70 178
16418.91 191
16420.12 153
16421.33 166
16422.54 184
16423.75 183
16424.95 159
16426.16 192
16427.37 155
16428.58 174
16429.79 159
16431.00 166
16432.21 179
16433.42 195
16434.63 170
16435.84 180
16437.05 183
16438.26 182
16439.47 176
16440.68 176
16441.88 182
16443.09 180
16444.30 175
16445.51 171
16446.72 187
16447.93 166
16449.14 176
16450.35 155
16451.56 181
16452.77 163
16453.98 181
16455.19 171
16456.40 176
16457.61 172
16458.82 182
16460.03 181
16461.24 173
16462.45 177
16463.67 161
16464.88 164
16466.09 168
16467.30 174
16468.51 153
16469.72 171
16470.93 164
16472.14 172
16473.35 180
16474.56 182
16475.77 178
16476.98 192
16478.19 176
16479.40 149
16480.62 172
16481.83 171
16483.04 163
16484.25 175
16485.46 174
16486.67 171
16487.88 181
16489.09 142
16490.31 192
16491.52 192
16492.73 171
16493.94 171
16495.15 155
16496.36 159
16497.57 170
16498.79 210
16500.00 171
16501.21 172
16502.42 170
16503.63 182
16504.85 168
16506.06 182
16507.27 182
16508.48 158
16509.69 160
16510.91 168
16512.12 156
16513.33 173
16514.54 182
16515.76 165
16516.97 167
16518.18 177
16519.39 183
16520.60 148
16521.82 152
16523.03 153
16524.24 179
16525.46 153
16526.67 163
16527.88 159
16529.09 176
16530.31 166
16531.52 176
16532.73 182
16533.95 168
16535.16 211
16536.37 172
16537.58 176
16538.80 163
16540.01 161
16541.22 179
16542.44 185
16543.65 155
16544.86 176
16546.08 179
16547.29 166
16548.50 159
16549.72 176
16550.93 185
16552.15 168
16553.36 167
16554.57 179
16555.79 166
16557.00 170
16558.21 178
16559.43 172
16560.64 191
16561.86 168
16563.07 191
16564.28 155
16565.50 182
16566.71 175
16567.93 170
16569.14 163
16570.36 164
16571.57 179
16572.78 162
16574.00 186
16575.21 162
16576.43 164
16577.64 159
16578.86 176
16580.07 159
16581.29 164
16582.50 179
16583.72 195
16584.93 168
16586.15 171
16587.36 176
16588.58 178
16589.79 177
16591.01 161
16592.22 152
16593.44 166
16594.65 173
16595.87 165
16597.08 166
16598.30 173
16599.51 173
16600.73 154
16601.94 163
16603.16 152
16604.37 177
16605.59 171
16606.81 158
16608.02 162
16609.24 190
16610.45 172
16611.67 171
16612.89 176
16614.10 156
16615.32 189
16616.53 167
16617.75 163
16618.97 170
16620.18 163
16621.40 150
16622.61 170
16623.83 155
16625.05 165
16626.26 147
16627.48 151
16628.70 172
16629.91 171
16631.13 153
16632.35 165
16633.56 174
16634.78 169
16636.00 170
16637.21 155
16638.43 172
16639.65 184
16640.86 177
16642.08 161
16643.30 168
16644.51 167
16645.73 159
16646.95 169
16648.17 186
16649.38 168
16650.60 168
16651.82 173
16653.03 166
16654.25 150
16655.47 159
16656.69 169
16657.90 145
16659.12 168
16660.34 152
16661.56 143
16662.77 151
16663.99 166
16665.21 165
16666.43 171
16667.65 178
16668.86 169
16670.08 193
16671.30 164
16672.52 170
16673.74 163
16674.95 169
16676.17 146
16677.39 152
16678.61 166
16679.83 176
16681.05 163
16682.26 158
16683.48 160
16684.70 156
16685.92 174
16687.14 178
16688.36 168
16689.58 167
16690.79 165
16692.01 162
16693.23 161
16694.45 154
16695.67 160
16696.89 164
16698.11 181
16699.33 172
16700.55 166
16701.76 149
16702.98 165
16704.20 160
16705.42 148
16706.64 167
16707.86 149
16709.08 174
16710.30 151
16711.52 155
16712.74 175
16713.96 174
16715.18 163
16716.40 162
16717.62 154
16718.84 165
16720.06 168
16721.28 147
16722.50 156
16723.72 172
16724.94 172
16726.16 151
16727.38 160
16728.60 164
16729.82 173
16731.04 163
16732.26 171
16733.48 159
16734.70 154
16735.92 156
16737.14 179
16738.36 152
16739.58 159
16740.80 161
16742.02 158
16743.24 157
16744.46 156
16745.68 162
16746.90 171
16748.12 178
16749.35 176
16750.57 157
16751.79 166
16753.01 164
16754.23 159
16755.45 156
16756.67 151
16757.89 177
16759.11 162
16760.33 172
16761.56 148
16762.78 143
16764.00 166
16765.22 194
16766.44 184
16767.66 141
16768.88 168
16770.11 172
16771.33 192
16772.55 161
16773.77 155
16774.99 158
16776.22 146
16777.44 152
16778.66 164
16779.88 161
16781.10 142
16782.33 163
16783.55 168
16784.77 170
16785.99 150
16787.21 159
16788.44 156
16789.66 153
16790.88 151
16792.10 151
16793.33 168
16794.55 169
16795.77 152
16796.99 156
16798.22 153
16799.44 177
16800.66 160
16801.88 141
16803.11 162
16804.33 159
16805.55 161
16806.78 180
16808.00 163
16809.22 158
16810.44 167
16811.67 152
16812.89 153
16814.11 163
16815.34 180
16816.56 177
16817.78 176
16819.01 167
16820.23 166
16821.45 170
16822.68 150
16823.90 173
16825.13 168
16826.35 173
16827.57 166
16828.80 158
16830.02 169
16831.24 182
16832.47 168
16833.69 185
16834.92 152
16836.14 169
16837.36 153
16838.59 168
16839.81 152
16841.04 161
16842.26 171
16843.48 168
16844.71 200
16845.93 169
16847.16 167
16848.38 161
16849.61 169
16850.83 179
16852.06 179
16853.28 159
16854.51 150
16855.73 187
16856.95 186
16858.18 179
16859.40 160
16860.63 167
16861.85 166
16863.08 167
16864.30 194
16865.53 178
16866.75 161
16867.98 176
16869.21 196
16870.43 191
16871.66 175
16872.88 186
16874.11 179
16875.33 166
16876.56 155
16877.78 176
16879.01 200
16880.23 184
16881.46 183
16882.69 165
16883.91 167
16885.14 180
16886.36 188
16887.59 159
16888.81 167
16890.04 181
16891.27 180
16892.49 179
16893.72 177
16894.94 160
16896.17 174
16897.40 190
16898.62 162
16899.85 177
16901.08 172
16902.30 188
16903.53 155
16904.76 167
16905.98 155
16907.21 189
16908.44 172
16909.66 155
16910.89 152
16912.12 164
16913.34 180
16914.57 166
16915.80 170
16917.02 161
16918.25 174
16919.48 154
16920.70 173
16921.93 156
16923.16 189
16924.39 180
16925.61 188
16926.84 174
16928.07 151
16929.30 153
16930.52 154
16931.75 176
16932.98 148
16934.21 178
16935.43 162
16936.66 178
16937.89 157
16939.12 181
16940.34 148
16941.57 169
16942.80 172
16944.03 161
16945.26 140
16946.48 141
16947.71 183
16948.94 173
16950.17 166
16951.40 160
16952.62 168
16953.85 159
16955.08 178
16956.31 169
16957.54 175
16958.77 155
16959.99 168
16961.22 170
16962.45 176
16963.68 170
16964.91 165
16966.14 173
16967.37 137
16968.60 140
16969.82 148
16971.05 168
16972.28 139
16973.51 164
16974.74 155
16975.97 150
16977.20 168
16978.43 189
16979.66 171
16980.89 175
16982.11 178
16983.34 166
16984.57 166
16985.80 169
16987.03 175
16988.26 161
16989.49 179
16990.72 150
16991.95 153
16993.18 156
16994.41 173
16995.64 167
16996.87 173
16998.10 159
16999.33 177
17000.56 176
17001.79 160
17003.02 154
17004.25 172
17005.48 171
17006.71 149
17007.94 165
17009.17 160
17010.40 174
17011.63 153
17012.86 160
17014.09 151
17015.32 181
17016.55 174
17017.78 173
17019.01 142
17020.25 171
17021.48 156
17022.71 148
17023.94 146
17025.17 144
17026.40 161
17027.63 153
17028.86 175
17030.09 144
17031.32 157
17032.55 160
17033.79 175
17035.02 154
17036.25 165
17037.48 173
17038.71 160
17039.94 166
17041.17 158
17042.41 152
17043.64 148
17044.87 168
17046.10 161
17047.33 149
17048.56 150
17049.80 142
17051.03 153
17052.26 157
17053.49 151
17054.72 161
17055.95 155
17057.19 159
17058.42 171
17059.65 139
17060.88 161
17062.12 152
17063.35 173
17064.58 160
17065.81 173
17067.04 147
17068.28 175
17069.51 152
17070.74 149
17071.97 160
17073.21 177
17074.44 158
17075.67 162
17076.90 167
17078.14 163
17079.37 173
17080.60 149
17081.84 166
17083.07 163
17084.30 161
17085.54 163
17086.77 169
17088.00 143
17089.23 168
17090.47 151
17091.70 174
17092.93 188
17094.17 162
17095.40 171
17096.63 179
17097.87 174
17099.10 156
17100.34 163
17101.57 130
17102.80 154
17104.04 144
17105.27 155
17106.50 154
17107.74 151
17108.97 169
17110.21 172
17111.44 172
17112.67 155
17113.91 180
17115.14 159
17116.38 161
17117.61 163
17118.84 158
17120.08 159
17121.31 175
17122.55 155
17123.78 170
17125.02 152
17126.25 175
17127.48 146
17128.72 167
17129.95 166
17131.19 173
17132.42 153
17133.66 157
17134.89 153
17136.13 161
17137.36 176
17138.60 163
17139.83 161
17141.07 174
17142.30 168
17143.54 158
17144.77 171
17146.01 160
17147.24 164
17148.48 165
17149.71 158
17150.95 153
17152.19 162
17153.42 163
17154.66 166
17155.89 188
17157.13 156
17158.36 173
17159.60 155
17160.83 162
17162.07 162
17163.31 174
17164.54 177
17165.78 162
17167.01 152
17168.25 147
17169.49 162
17170.72 181
17171.96 151
17173.19 160
17174.43 160
17175.67 151
17176.90 151
17178.14 153
17179.38 164
17180.61 180
17181.85 174
17183.09 151
17184.32 174
17185.56 160
17186.80 159
17188.03 166
17189.27 180
17190.51 157
17191.74 161
17192.98 186
17194.22 176
17195.45 147
17196.69 143
17197.93 153
17199.16 143
17200.40 155
17201.64 141
17202.88 152
17204.11 135
17205.35 160
17206.59 162
17207.83 176
17209.06 149
17210.30 164
17211.54 152
17212.78 157
17214.01 159
17215.25 165
17216.49 170
17217.73 172
17218.96 162
17220.20 145
17221.44 158
17222.68 149
17223.92 162
17225.15 152
17226.39 162
17227.63 169
17228.87 170
17230.11 169
17231.35 159
17232.58 154
17233.82 150
17235.06 169
17236.30 160
17237.54 157
17238.78 158
17240.01 168
17241.25 159
17242.49 158
17243.73 153
17244.97 151
17246.21 145
17247.45 161
17248.69 173
17249.93 162
17251.16 148
17252.40 147
17253.64 155
17254.88 169
17256.12 155
17257.36 146
17258.60 147
17259.84 160
17261.08 160
17262.32 149
17263.56 169
17264.80 160
17266.04 160
17267.28 153
17268.51 168
17269.75 160
17270.99 154
17272.23 152
17273.47 148
17274.71 152
17275.95 146
17277.19 154
17278.43 131
17279.67 147
17280.91 146
17282.15 139
17283.39 148
17284.63 160
17285.87 148
17287.11 172
17288.35 150
17289.60 148
17290.84 158
17292.08 161
17293.32 146
17294.56 145
17295.80 168
17297.04 163
17298.28 169
17299.52 131
17300.76 147
17302.00 137
17303.24 146
17304.48 148
17305.72 158
17306.96 146
17308.21 158
17309.45 134
17310.69 137
17311.93 157
17313.17 144
17314.41 160
17315.65 155
17316.89 140
17318.14 171
17319.38 168
17320.62 159
17321.86 159
17323.10 157
17324.34 168
17325.59 152
17326.83 151
17328.07 164
17329.31 153
17330.55 144
17331.79 156
17333.04 149
17334.28 151
17335.52 147
17336.76 134
17338.00 131
17339.25 148
17340.49 154
17341.73 154
17342.97 142
17344.22 146
17345.46 157
17346.70 132
17347.94 116
17349.19 151
17350.43 152
17351.67 158
17352.91 153
17354.16 161
17355.40 161
17356.64 169
17357.88 147
17359.13 146
17360.37 144
17361.61 139
17362.86 147
17364.10 175
17365.34 164
17366.58 147
17367.83 128
17369.07 151
17370.31 155
17371.56 141
17372.80 139
17374.04 146
17375.29 148
17376.53 148
17377.78 160
17379.02 158
17380.26 154
17381.51 143
17382.75 161
17383.99 142
17385.24 145
17386.48 125
17387.72 127
17388.97 139
17390.21 144
17391.46 140
17392.70 132
17393.94 141
17395.19 133
17396.43 158
17397.68 131
17398.92 145
17400.17 135
17401.41 140
17402.65 155
17403.90 129
17405.14 142
17406.39 160
17407.63 157
17408.88 141
17410.12 149
17411.37 149
17412.61 145
17413.86 131
17415.10 144
17416.35 146
17417.59 158
17418.84 148
17420.08 167
17421.33 154
17422.57 152
17423.82 148
17425.06 143
17426.31 147
17427.55 147
17428.80 157
17430.04 150
17431.29 147
17432.53 140
17433.78 142
17435.03 129
17436.27 151
17437.52 147
17438.76 167
17440.01 157
17441.25 129
17442.50 148
17443.75 157
17444.99 158
17446.24 138
17447.48 138
17448.73 155
17449.98 149
17451.22 150
17452.47 154
17453.71 152
17454.96 173
17456.21 140
17457.45 150
17458.70 153
17459.95 143
17461.19 128
17462.44 159
17463.69 149
17464.93 151
17466.18 158
17467.43 180
17468.67 176
17469.92 149
17471.17 153
17472.41 146
17473.66 155
17474.91 146
17476.15 155
17477.40 129
17478.65 141
17479.90 145
17481.14 150
17482.39 133
17483.64 138
17484.88 142
17486.13 147
17487.38 157
17488.63 146
17489.87 161
17491.12 141
17492.37 140
17493.62 148
17494.86 150
17496.11 164
17497.36 129
17498.61 151
17499.86 185
17501.10 152
17502.35 164
17503.60 143
17504.85 156
17506.10 144
17507.34 150
17508.59 174
17509.84 164
17511.09 153
17512.34 157
17513.59 155
17514.83 156
17516.08 164
17517.33 156
17518.58 167
17519.83 169
17521.08 158
17522.33 151
17523.57 152
17524.82 158
17526.07 153
17527.32 160
17528.57 156
17529.82 171
17531.07 165
17532.32 182
17533.57 169
17534.82 149
17536.06 169
17537.31 154
17538.56 167
17539.81 163
17541.06 167
17542.31 169
17543.56 156
17544.81 164
17546.06 160
17547.31 161
17548.56 159
17549.81 164
17551.06 146
17552.31 152
17553.56 137
17554.81 149
17556.06 167
17557.31 167
17558.56 166
17559.81 141
17561.06 166
17562.31 139
17563.56 161
17564.81 157
17566.06 148
17567.31 145
17568.56 161
17569.81 153
17571.06 137
17572.31 154
17573.56 168
17574.81 148
17576.06 151
17577.31 165
17578.56 156
17579.81 155
17581.06 163
17582.31 174
17583.57 170
17584.82 178
17586.07 177
17587.32 171
17588.57 155
17589.82 170
17591.07 153
17592.32 157
17593.57 166
17594.83 150
17596.08 165
17597.33 154
17598.58 161
17599.83 149
17601.08 166
17602.33 176
17603.59 176
17604.84 155
17606.09 150
17607.34 154
17608.59 173
17609.84 158
17611.10 163
17612.35 177
17613.60 163
17614.85 155
17616.10 151
17617.36 164
17618.61 167
17619.86 163
17621.11 169
17622.36 169
17623.62 145
17624.87 142
17626.12 150
17627.37 157
17628.63 126
17629.88 157
17631.13 158
17632.38 150
17633.64 168
17634.89 166
17636.14 168
17637.39 145
17638.65 145
17639.90 167
17641.15 155
17642.41 148
17643.66 176
17644.91 152
17646.17 142
17647.42 142
17648.67 160
17649.92 144
17651.18 141
17652.43 162
17653.68 162
17654.94 170
17656.19 149
17657.44 147
17658.70 145
17659.95 152
17661.21 142
17662.46 145
17663.71 143
17664.97 150
17666.22 142
17667.47 141
17668.73 137
17669.98 149
17671.24 152
17672.49 136
17673.74 134
17675.00 152
17676.25 159
17677.51 161
17678.76 148
17680.02 156
17681.27 166
17682.52 156
17683.78 154
17685.03 141
17686.29 157
17687.54 164
17688.80 150
17690.05 149
17691.31 146
17692.56 121
17693.82 124
17695.07 155
17696.32 155
17697.58 150
17698.83 136
17700.09 156
17701.34 140
17702.60 153
17703.86 142
17705.11 143
17706.37 155
17707.62 160
17708.88 162
17710.13 135
17711.39 139
17712.64 137
17713.90 166
17715.15 158
17716.41 141
17717.66 132
17718.92 163
17720.18 141
17721.43 159
17722.69 154
17723.94 154
17725.20 147
17726.45 136
17727.71 164
17728.97 165
17730.22 141
17731.48 140
17732.74 161
17733.99 139
17735.25 142
17736.50 153
17737.76 173
17739.02 131
17740.27 154
17741.53 137
17742.79 144
17744.04 137
17745.30 152
17746.56 170
17747.81 149
17749.07 143
17750.33 135
17751.58 162
17752.84 153
17754.10 159
17755.35 135
17756.61 177
17757.87 155
17759.12 140
17760.38 160
17761.64 166
17762.90 142
17764.15 142
17765.41 150
17766.67 161
17767.93 148
17769.18 142
17770.44 149
17771.70 169
17772.96 157
17774.21 135
17775.47 182
17776.73 142
17777.99 149
17779.24 158
17780.50 152
17781.76 150
17783.02 169
17784.28 153
17785.53 151
17786.79 154
17788.05 156
17789.31 163
17790.57 149
17791.82 158
17793.08 143
17794.34 166
17795.60 166
17796.86 171
17798.12 161
17799.37 150
17800.63 155
17801.89 152
17803.15 160
17804.41 152
17805.67 137
17806.93 147
17808.19 158
17809.44 163
17810.70 147
17811.96 145
17813.22 152
17814.48 146
17815.74 137
17817.00 145
17818.26 149
17819.52 150
17820.78 150
17822.04 165
17823.29 162
17824.55 137
17825.81 155
17827.07 149
17828.33 161
17829.59 151
17830.85 159
17832.11 155
17833.37 148
17834.63 153
17835.89 150
17837.15 133
17838.41 134
17839.67 159
17840.93 156
17842.19 151
17843.45 131
17844.71 152
17845.97 166
17847.23 130
17848.49 149
17849.75 153
17851.01 153
17852.27 135
17853.53 163
17854.79 153
17856.05 149
17857.31 154
17858.57 161
17859.84 146
17861.10 143
17862.36 141
17863.62 169
17864.88 149
17866.14 160
17867.40 147
17868.66 153
17869.92 143
17871.18 134
17872.44 130
17873.71 135
17874.97 145
17876.23 141
17877.49 140
17878.75 159
17880.01 153
17881.27 134
17882.53 138
17883.80 144
17885.06 134
17886.32 143
17887.58 165
17888.84 152
17890.10 137
17891.37 138
17892.63 155
17893.89 160
17895.15 135
17896.41 150
17897.67 140
17898.94 154
17900.20 135
17901.46 152
17902.72 144
17903.99 141
17905.25 151
17906.51 152
17907.77 147
17909.03 132
17910.30 166
17911.56 148
17912.82 143
17914.08 148
17915.35 147
17916.61 153
17917.87 146
17919.14 143
17920.40 139
17921.66 140
17922.92 136
17924.19 138
17925.45 137
17926.71 136
17927.98 133
17929.24 150
17930.50 155
17931.76 150
17933.03 128
17934.29 160
17935.55 147
17936.82 132
17938.08 135
17939.34 128
17940.61 144
17941.87 154
17943.14 125
17944.40 155
17945.66 144
17946.93 137
17948.19 139
17949.45 150
17950.72 146
17951.98 153
17953.25 158
17954.51 163
17955.77 154
17957.04 132
17958.30 145
17959.57 143
17960.83 136
17962.09 148
17963.36 131
17964.62 141
17965.89 140
17967.15 148
17968.42 154
17969.68 149
17970.95 145
17972.21 144
17973.47 150
17974.74 146
17976.00 130
17977.27 146
17978.53 135
17979.80 127
17981.06 145
17982.33 155
17983.59 135
17984.86 145
17986.12 132
17987.39 124
17988.65 151
17989.92 141
17991.18 151
17992.45 144
17993.71 129
17994.98 141
17996.25 144
17997.51 153
17998.78 145
18000.04 137
18001.31 133
18002.57 144
18003.84 153
18005.10 125
18006.37 131
18007.64 139
18008.90 153
18010.17 139
18011.43 168
18012.70 162
18013.97 155
18015.23 134
18016.50 123
18017.76 143
18019.03 145
18020.30 160
18021.56 147
18022.83 166
18024.10 138
18025.36 126
18026.63 127
18027.90 157
18029.16 141
18030.43 159
18031.70 143
18032.96 148
18034.23 140
18035.50 132
18036.76 158
18038.03 160
18039.30 153
18040.56 129
18041.83 151
18043.10 150
18044.37 145
18045.63 143
18046.90 148
18048.17 142
18049.43 155
18050.70 163
18051.97 153
18053.24 144
18054.50 163
18055.77 150
18057.04 139
18058.31 149
18059.57 144
18060.84 162
18062.11 116
18063.38 135
18064.65 154
18065.91 151
18067.18 137
18068.45 150
18069.72 153
18070.98 160
18072.25 149
18073.52 140
18074.79 168
18076.06 135
18077.33 162
18078.59 148
18079.86 169
18081.13 152
18082.40 138
18083.67 153
18084.94 141
18086.21 144
18087.47 171
18088.74 170
18090.01 154
18091.28 148
18092.55 163
18093.82 173
18095.09 145
18096.36 163
18097.62 161
18098.89 187
18100.16 175
18101.43 143
18102.70 161
18103.97 155
18105.24 152
18106.51 164
18107.78 179
18109.05 151
18110.32 150
18111.59 160
18112.86 164
18114.13 165
18115.40 154
18116.66 161
18117.93 153
18119.20 149
18120.47 133
18121.74 174
18123.01 160
18124.28 150
18125.55 170
18126.82 160
18128.09 136
18129.36 139
18130.63 160
18131.90 149
18133.17 136
18134.44 141
18135.71 150
18136.99 156
18138.26 146
18139.53 145
18140.80 152
18142.07 146
18143.34 137
18144.61 170
18145.88 153
18147.15 163
18148.42 149
18149.69 158
18150.96 143
18152.23 148
18153.50 139
18154.78 147
18156.05 159
18157.32 142
18158.59 144
18159.86 165
18161.13 155
18162.40 149
18163.67 155
18164.94 146
18166.22 137
18167.49 157
18168.76 176
18170.03 156
18171.30 153
18172.57 171
18173.85 155
18175.12 156
18176.39 154
18177.66 154
18178.93 157
18180.20 134
18181.48 136
18182.75 147
18184.02 178
18185.29 154
18186.56 158
18187.84 172
18189.11 148
18190.38 124
18191.65 153
18192.93 152
18194.20 128
18195.47 136
18196.74 136
18198.02 159
18199.29 131
18200.56 140
18201.83 157
18203.11 147
18204.38 145
18205.65 143
18206.92 154
18208.20 156
18209.47 150
18210.74 179
18212.02 158
18213.29 152
18214.56 147
18215.84 138
18217.11 145
18218.38 156
18219.65 144
18220.93 155
18222.20 144
18223.47 150
18224.75 137
18226.02 170
18227.30 159
18228.57 130
18229.84 152
18231.12 156
18232.39 129
18233.66 127
18234.94 164
18236.21 165
18237.48 140
18238.76 126
18240.03 151
18241.31 167
18242.58 148
18243.86 160
18245.13 136
18246.40 137
18247.68 134
18248.95 144
18250.23 147
18251.50 130
18252.77 145
18254.05 169
18255.32 163
18256.60 145
18257.87 144
18259.15 158
18260.42 146
18261.70 158
18262.97 152
18264.25 161
18265.52 144
18266.80 147
18268.07 137
18269.35 141
18270.62 149
18271.90 167
18273.17 140
18274.45 153
18275.72 135
18277.00 149
18278.27 163
18279.55 142
18280.82 137
18282.10 163
18283.37 156
18284.65 167
18285.93 135
18287.20 148
18288.48 158
18289.75 147
18291.03 137
18292.30 146
18293.58 147
18294.86 132
18296.13 157
18297.41 150
18298.68 155
18299.96 143
18301.24 138
18302.51 143
18303.79 130
18305.06 157
18306.34 152
18307.62 158
18308.89 124
18310.17 153
18311.45 151
18312.72 151
18314.00 146
18315.28 147
18316.55 168
18317.83 170
18319.11 146
18320.38 155
18321.66 161
18322.94 154
18324.21 135
18325.49 162
18326.77 140
18328.04 141
18329.32 139
18330.60 155
18331.88 150
18333.15 125
18334.43 152
18335.71 138
18336.98 158
18338.26 134
18339.54 138
18340.82 148
18342.09 139
18343.37 138
18344.65 133
18345.93 137
18347.20 153
18348.48 149
18349.76 150
18351.04 147
18352.32 142
18353.59 160
18354.87 148
18356.15 166
18357.43 141
18358.71 144
18359.98 151
18361.26 137
18362.54 150
18363.82 137
18365.10 148
18366.38 145
18367.65 122
18368.93 148
18370.21 133
18371.49 137
18372.77 149
18374.05 145
18375.33 144
18376.60 132
18377.88 148
18379.16 143
18380.44 139
18381.72 137
18383.00 143
18384.28 141
18385.56 152
18386.84 158
18388.11 142
18389.39 144
18390.67 141
18391.95 151
18393.23 155
18394.51 156
18395.79 136
18397.07 145
18398.35 140
18399.63 151
18400.91 141
18402.19 138
18403.47 147
18404.75 148
18406.03 149
18407.31 140
18408.59 134
18409.87 148
18411.15 141
18412.43 127
18413.71 123
18414.99 133
18416.27 157
18417.55 144
18418.83 164
18420.11 141
18421.39 159
18422.67 141
18423.95 138
18425.23 124
18426.51 155
18427.79 138
18429.07 138
18430.35 153
18431.63 144
18432.91 142
18434.19 135
18435.47 143
18436.75 132
18438.04 133
18439.32 124
18440.60 151
18441.88 136
18443.16 140
18444.44 149
18445.72 166
18447.00 140
18448.28 132
18449.57 153
18450.85 145
18452.13 130
18453.41 147
18454.69 144
18455.97 156
18457.25 142
18458.54 127
18459.82 160
18461.10 165
18462.38 155
18463.66 144
18464.94 119
18466.23 145
18467.51 130
18468.79 148
18470.07 144
18471.35 142
18472.64 147
18473.92 152
18475.20 140
18476.48 160
18477.76 144
18479.05 159
18480.33 132
18481.61 139
18482.89 144
18484.18 144
18485.46 151
18486.74 142
18488.02 151
18489.31 127
18490.59 139
18491.87 153
18493.15 146
18494.44 139
18495.72 129
18497.00 128
18498.29 140
18499.57 138
18500.85 167
18502.13 125
18503.42 150
18504.70 143
18505.98 153
18507.27 141
18508.55 151
18509.83 155
18511.12 147
18512.40 127
18513.68 122
18514.97 146
18516.25 141
18517.54 134
18518.82 136
18520.10 153
18521.39 138
18522.67 143
18523.95 158
18525.24 150
18526.52 143
18527.81 131
18529.09 141
18530.37 165
18531.66 129
18532.94 142
18534.23 142
18535.51 128
18536.79 144
18538.08 157
18539.36 154
18540.65 174
18541.93 162
18543.22 156
18544.50 151
18545.79 146
18547.07 169
18548.36 168
18549.64 142
18550.92 168
18552.21 135
18553.49 170
18554.78 140
18556.06 158
18557.35 160
18558.63 177
18559.92 162
18561.20 152
18562.49 144
18563.77 164
18565.06 171
18566.35 153
18567.63 169
18568.92 149
18570.20 155
18571.49 159
18572.77 144
18574.06 144
18575.34 159
18576.63 153
18577.92 164
18579.20 154
18580.49 153
18581.77 142
18583.06 172
18584.34 157
18585.63 146
18586.92 139
18588.20 144
18589.49 151
18590.77 157
18592.06 189
18593.35 173
18594.63 167
18595.92 186
18597.21 176
18598.49 152
18599.78 159
18601.07 159
18602.35 141
18603.64 156
18604.93 149
18606.21 153
18607.50 160
18608.79 161
18610.07 168
18611.36 166
18612.65 146
18613.93 154
18615.22 151
18616.51 153
18617.79 148
18619.08 146
18620.37 142
18621.66 154
18622.94 151
18624.23 165
18625.52 158
18626.80 138
18628.09 173
18629.38 137
18630.67 142
18631.95 162
18633.24 151
18634.53 130
18635.82 143
18637.11 121
18638.39 147
18639.68 137
18640.97 146
18642.26 127
18643.54 143
18644.83 148
18646.12 139
18647.41 137
18648.70 154
18649.99 134
18651.27 133
18652.56 154
18653.85 120
18655.14 140
18656.43 151
18657.72 159
18659.00 142
18660.29 144
18661.58 151
18662.87 143
18664.16 146
18665.45 139
18666.74 137
18668.02 123
18669.31 149
18670.60 153
18671.89 122
18673.18 135
18674.47 129
18675.76 123
18677.05 133
18678.34 135
18679.63 126
18680.92 130
18682.20 146
18683.49 148
18684.78 153
18686.07 158
18687.36 143
18688.65 156
18689.94 127
18691.23 152
18692.52 134
18693.81 146
18695.10 165
18696.39 128
18697.68 125
18698.97 146
18700.26 164
18701.55 132
18702.84 142
18704.13 169
18705.42 151
18706.71 139
18708.00 139
18709.29 145
18710.58 143
18711.87 138
18713.16 152
18714.45 147
18715.74 153
18717.03 147
18718.32 152
18719.61 139
18720.90 136
18722.20 132
18723.49 165
18724.78 152
18726.07 152
18727.36 155
18728.65 155
18729.94 143
18731.23 134
18732.52 138
18733.81 149
18735.10 149
18736.40 145
18737.69 133
18738.98 132
18740.27 143
18741.56 144
18742.85 144
18744.14 135
18745.43 155
18746.73 137
18748.02 142
18749.31 124
18750.60 137
18751.89 159
18753.18 135
18754.48 120
18755.77 140
18757.06 141
18758.35 143
18759.64 113
18760.94 130
18762.23 130
18763.52 137
18764.81 139
18766.10 121
18767.40 147
18768.69 126
18769.98 145
18771.27 146
18772.57 136
18773.86 122
18775.15 142
18776.44 129
18777.74 134
18779.03 125
18780.32 141
18781.61 125
18782.91 148
18784.20 130
18785.49 149
18786.79 149
18788.08 132
18789.37 136
18790.66 158
18791.96 131
18793.25 139
18794.54 144
18795.84 141
18797.13 135
18798.42 132
18799.72 134
18801.01 147
18802.30 147
18803.60 153
18804.89 146
18806.18 154
18807.48 144
18808.77 138
18810.07 165
18811.36 153
18812.65 132
18813.95 138
18815.24 134
18816.53 145
18817.83 145
18819.12 123
18820.42 146
18821.71 165
18823.00 128
18824.30 149
18825.59 144
18826.89 136
18828.18 150
18829.48 136
18830.77 124
18832.07 142
18833.36 152
18834.65 133
18835.95 144
18837.24 133
18838.54 147
18839.83 130
18841.13 139
18842.42 140
18843.72 145
18845.01 149
18846.31 144
18847.60 150
18848.90 138
18850.19 140
18851.49 143
18852.78 141
18854.08 154
18855.37 122
18856.67 122
18857.96 144
18859.26 145
18860.55 164
18861.85 136
18863.15 142
18864.44 142
18865.74 139
18867.03 151
18868.33 155
18869.62 141
18870.92 123
18872.22 139
18873.51 147
18874.81 145
18876.10 145
18877.40 143
18878.70 133
18879.99 141
18881.29 138
18882.58 129
18883.88 144
18885.18 135
18886.47 125
18887.77 161
18889.07 149
18890.36 138
18891.66 159
18892.95 139
18894.25 138
18895.55 128
18896.84 149
18898.14 150
18899.44 147
18900.73 137
18902.03 147
18903.33 139
18904.63 135
18905.92 133
18907.22 151
18908.52 145
18909.81 130
18911.11 134
18912.41 129
18913.71 133
18915.00 121
18916.30 139
18917.60 156
18918.89 133
18920.19 134
18921.49 145
18922.79 132
18924.09 136
18925.38 131
18926.68 130
18927.98 134
18929.28 132
18930.57 144
18931.87 123
18933.17 132
18934.47 121
18935.77 139
18937.06 164
18938.36 120
18939.66 126
18940.96 156
18942.26 138
18943.55 134
18944.85 146
18946.15 144
18947.45 123
18948.75 147
18950.05 128
18951.35 133
18952.64 121
18953.94 135
18955.24 145
18956.54 123
18957.84 125
18959.14 126
18960.44 151
18961.74 152
18963.03 152
18964.33 122
18965.63 152
18966.93 148
18968.23 131
18969.53 150
18970.83 143
18972.13 151
18973.43 149
18974.73 144
18976.03 131
18977.33 120
18978.62 134
18979.92 134
18981.22 129
18982.52 119
18983.82 151
18985.12 132
18986.42 121
18987.72 123
18989.02 138
18990.32 137
18991.62 137
18992.92 154
18994.22 162
18995.52 135
18996.82 120
18998.12 133
18999.42 145
19000.72 135
19002.02 138
19003.32 141
19004.62 161
19005.92 142
19007.22 119
19008.53 123
19009.83 148
19011.13 133
19012.43 134
19013.73 143
19015.03 139
19016.33 124
19017.63 133
19018.93 136
19020.23 134
19021.53 125
19022.83 134
19024.13 155
19025.44 138
19026.74 146
19028.04 115
19029.34 133
19030.64 125
19031.94 141
19033.24 130
19034.54 147
19035.85 133
19037.15 134
19038.45 137
19039.75 137
19041.05 145
19042.35 145
19043.66 154
19044.96 132
19046.26 129
19047.56 136
19048.86 157
19050.16 126
19051.47 140
19052.77 139
19054.07 141
19055.37 131
19056.67 152
19057.98 132
19059.28 143
19060.58 147
19061.88 135
19063.19 152
19064.49 134
19065.79 118
19067.09 139
19068.40 127
19069.70 111
19071.00 117
19072.30 138
19073.61 126
19074.91 136
19076.21 131
19077.52 148
19078.82 118
19080.12 128
19081.42 135
19082.73 150
19084.03 146
19085.33 126
19086.64 141
19087.94 137
19089.24 125
19090.55 121
19091.85 136
19093.15 135
19094.46 121
19095.76 136
19097.06 129
19098.37 144
19099.67 127
19100.97 153
19102.28 154
19103.58 140
19104.89 123
19106.19 140
19107.49 154
19108.80 130
19110.10 131
19111.40 118
19112.71 133
19114.01 128
19115.32 131
19116.62 153
19117.93 134
19119.23 145
19120.53 142
19121.84 138
19123.14 124
19124.45 134
19125.75 134
19127.06 126
19128.36 131
19129.67 138
19130.97 141
19132.28 124
19133.58 134
19134.88 138
19136.19 131
19137.49 112
19138.80 137
19140.10 144
19141.41 129
19142.71 132
19144.02 143
19145.32 133
19146.63 129
19147.94 114
19149.24 130
19150.55 137
19151.85 138
19153.16 135
19154.46 139
19155.77 130
19157.07 130
19158.38 123
19159.68 148
19160.99 134
19162.30 128
19163.60 151
19164.91 133
19166.21 130
19167.52 113
19168.83 143
19170.13 132
19171.44 145
19172.74 134
19174.05 132
19175.36 119
19176.66 115
19177.97 140
19179.27 135
19180.58 146
19181.89 144
19183.19 131
19184.50 126
19185.81 146
19187.11 140
19188.42 136
19189.73 131
19191.03 151
19192.34 115
19193.65 147
19194.95 142
19196.26 146
19197.57 137
19198.87 137
19200.18 141
19201.49 163
19202.80 150
19204.10 141
19205.41 130
19206.72 129
19208.03 145
19209.33 139
19210.64 148
19211.95 116
19213.25 143
19214.56 133
19215.87 131
19217.18 127
19218.49 138
19219.79 153
19221.10 137
19222.41 140
19223.72 126
19225.02 128
19226.33 134
19227.64 156
19228.95 140
19230.26 136
19231.56 134
19232.87 137
19234.18 135
19235.49 152
19236.80 138
19238.11 121
19239.41 119
19240.72 143
19242.03 138
19243.34 136
19244.65 131
19245.96 119
19247.26 128
19248.57 128
19249.88 151
19251.19 139
19252.50 151
19253.81 148
19255.12 138
19256.43 134
19257.74 136
19259.04 123
19260.35 126
19261.66 135
19262.97 122
19264.28 125
19265.59 137
19266.90 124
19268.21 141
19269.52 126
19270.83 133
19272.14 129
19273.45 131
19274.76 133
19276.07 130
19277.38 138
19278.69 132
19279.99 123
19281.30 130
19282.61 144
19283.92 122
19285.23 127
19286.54 153
19287.85 136
19289.16 148
19290.47 123
19291.78 118
19293.09 122
19294.40 142
19295.72 123
19297.03 134
19298.34 163
19299.65 137
19300.96 135
19302.27 125
19303.58 138
19304.89 157
19306.20 125
19307.51 143
19308.82 132
19310.13 132
19311.44 137
19312.75 115
19314.06 137
19315.37 134
19316.69 139
19318.00 132
19319.31 161
19320.62 124
19321.93 128
19323.24 131
19324.55 140
19325.86 114
19327.18 144
19328.49 148
19329.80 141
19331.11 144
19332.42 132
19333.73 147
19335.04 130
19336.36 142
19337.67 132
19338.98 147
19340.29 118
19341.60 135
19342.91 120
19344.23 137
19345.54 133
19346.85 128
19348.16 127
19349.47 135
19350.79 133
19352.10 141
19353.41 140
19354.72 112
19356.04 130
19357.35 129
19358.66 145
19359.97 139
19361.29 141
19362.60 128
19363.91 152
19365.22 125
19366.54 144
19367.85 134
19369.16 146
19370.47 125
19371.79 138
19373.10 138
19374.41 135
19375.73 128
19377.04 141
19378.35 144
19379.67 123
19380.98 135
19382.29 113
19383.60 138
19384.92 151
19386.23 148
19387.54 141
19388.86 124
19390.17 131
19391.49 119
19392.80 133
19394.11 126
19395.43 166
19396.74 143
19398.05 135
19399.37 128
19400.68 140
19402.00 139
19403.31 127
19404.62 115
19405.94 131
19407.25 130
19408.57 122
19409.88 109
19411.19 129
19412.51 137
19413.82 139
19415.14 144
19416.45 124
19417.77 140
19419.08 132
19420.39 118
19421.71 131
19423.02 135
19424.34 122
19425.65 144
19426.97 108
19428.28 135
19429.60 132
19430.91 133
19432.23 150
19433.54 108
19434.86 137
19436.17 128
19437.49 131
19438.80 125
19440.12 140
19441.43 120
19442.75 135
19444.06 114
19445.38 149
19446.69 126
19448.01 134
19449.32 100
19450.64 141
19451.96 129
19453.27 112
19454.59 133
19455.90 127
19457.22 147
19458.53 127
19459.85 144
19461.17 115
19462.48 126
19463.80 121
19465.11 144
19466.43 122
19467.75 127
19469.06 133
19470.38 140
19471.69 122
19473.01 130
19474.33 149
19475.64 132
19476.96 141
19478.28 136
19479.59 147
19480.91 123
19482.23 126
19483.54 132
19484.86 144
19486.18 123
19487.49 142
19488.81 130
19490.13 144
19491.44 144
19492.76 143
19494.08 140
19495.39 123
19496.71 127
19498.03 113
19499.35 133
19500.66 137
19501.98 137
19503.30 127
19504.61 134
19505.93 145
19507.25 143
19508.57 131
19509.88 144
19511.20 110
19512.52 143
19513.84 145
19515.15 141
19516.47 108
19517.79 128
19519.11 152
19520.43 132
19521.74 126
19523.06 133
19524.38 139
19525.70 122
19527.02 134
19528.33 135
19529.65 139
19530.97 130
19532.29 147
19533.61 135
19534.93 126
19536.24 135
19537.56 129
19538.88 142
19540.20 115
19541.52 132
19542.84 140
19544.16 130
19545.47 113
19546.79 113
19548.11 126
19549.43 132
19550.75 117
19552.07 118
19553.39 133
19554.71 125
19556.03 127
19557.34 127
19558.66 144
19559.98 107
19561.30 142
19562.62 156
19563.94 150
19565.26 107
19566.58 138
19567.90 126
19569.22 127
19570.54 116
19571.86 160
19573.18 146
19574.50 123
19575.82 120
19577.14 131
19578.46 135
19579.78 134
19581.10 144
19582.42 139
19583.74 120
19585.06 137
19586.38 148
19587.70 124
19589.02 148
19590.34 125
19591.66 139
19592.98 142
19594.30 129
19595.62 131
19596.94 131
19598.26 156
19599.58 125
19600.90 130
19602.22 125
19603.54 142
19604.86 130
19606.18 139
19607.50 134
19608.82 136
19610.15 134
19611.47 151
19612.79 145
19614.11 134
19615.43 131
19616.75 126
19618.07 122
19619.39 121
19620.71 129
19622.04 135
19623.36 123
19624.68 135
19626.00 143
19627.32 132
19628.64 129
19629.96 127
19631.29 146
19632.61 120
19633.93 135
19635.25 135
19636.57 148
19637.89 131
19639.22 125
19640.54 112
19641.86 124
19643.18 138
19644.50 120
19645.83 120
19647.15 130
19648.47 137
19649.79 134
19651.12 149
19652.44 139
19653.76 148
19655.08 133
19656.40 142
19657.73 125
19659.05 131
19660.37 129
19661.70 140
19663.02 123
19664.34 121
19665.66 153
19666.99 141
19668.31 131
19669.63 125
19670.95 129
19672.28 116
19673.60 143
19674.92 128
19676.25 124
19677.57 116
19678.89 130
19680.22 136
19681.54 153
19682.86 115
19684.19 119
19685.51 134
19686.83 125
19688.16 134
19689.48 130
19690.80 146
19692.13 135
19693.45 124
19694.78 120
19696.10 122
19697.42 128
19698.75 138
19700.07 128
19701.39 147
19702.72 122
19704.04 137
19705.37 129
19706.69 146
19708.02 134
19709.34 135
19710.66 148
19711.99 112
19713.31 142
19714.64 141
19715.96 132
19717.29 135
19718.61 141
19719.93 123
19721.26 148
19722.58 123
19723.91 131
19725.23 139
19726.56 123
19727.88 137
19729.21 136
19730.53 110
19731.86 130
19733.18 137
19734.51 132
19735.83 141
19737.16 112
19738.48 133
19739.81 130
19741.13 138
19742.46 107
19743.78 143
19745.11 123
19746.44 136
19747.76 121
19749.09 122
19750.41 150
19751.74 133
19753.06 133
19754.39 132
19755.72 135
19757.04 120
19758.37 140
19759.69 114
19761.02 130
19762.34 120
19763.67 107
19765.00 117
19766.32 127
19767.65 105
19768.98 119
19770.30 123
19771.63 134
19772.95 125
19774.28 126
19775.61 120
19776.93 115
19778.26 147
19779.59 123
19780.91 160
19782.24 121
19783.57 118
19784.89 111
19786.22 135
19787.55 119
19788.87 125
19790.20 123
19791.53 116
19792.86 127
19794.18 119
19795.51 118
19796.84 112
19798.16 145
19799.49 130
19800.82 127
19802.15 118
19803.47 137
19804.80 128
19806.13 114
19807.46 118
19808.78 118
19810.11 129
19811.44 124
19812.77 135
19814.09 141
19815.42 132
19816.75 114
19818.08 131
19819.41 118
19820.73 115
19822.06 111
19823.39 137
19824.72 121
19826.05 130
19827.37 130
19828.70 136
19830.03 134
19831.36 143
19832.69 144
19834.02 136
19835.34 126
19836.67 124
19838.00 138
19839.33 112
19840.66 128
19841.99 139
19843.32 130
19844.64 107
19845.97 124
19847.30 137
19848.63 129
19849.96 135
19851.29 122
19852.62 125
19853.95 132
19855.28 143
19856.60 140
19857.93 154
19859.26 125
19860.59 123
19861.92 136
19863.25 136
19864.58 141
19865.91 126
19867.24 141
19868.57 142
19869.90 138
19871.23 142
19872.56 137
19873.89 130
19875.22 128
19876.55 123
19877.88 120
19879.21 113
19880.54 117
19881.87 123
19883.20 142
19884.53 116
19885.86 124
19887.19 127
19888.52 138
19889.85 151
19891.18 145
19892.51 116
19893.84 131
19895.17 145
19896.50 127
19897.83 137
19899.16 139
19900.49 144
19901.82 136
19903.15 138
19904.48 133
19905.81 131
19907.15 134
19908.48 149
19909.81 142
19911.14 130
19912.47 121
19913.80 131
19915.13 144
19916.46 123
19917.79 134
19919.13 137
19920.46 131
19921.79 136
19923.12 138
19924.45 113
19925.78 128
19927.11 124
19928.45 128
19929.78 138
19931.11 126
19932.44 130
19933.77 118
19935.10 122
19936.44 126
19937.77 135
19939.10 122
19940.43 141
19941.76 129
19943.10 114
19944.43 113
19945.76 144
19947.09 137
19948.42 143
19949.76 141
19951.09 142
19952.42 152
19953.75 129
19955.09 131
19956.42 122
19957.75 126
19959.08 125
19960.42 135
19961.75 156
19963.08 132
19964.41 127
19965.75 124
19967.08 130
19968.41 144
19969.75 134
19971.08 131
19972.41 117
19973.74 124
19975.08 124
19976.41 140
19977.74 140
19979.08 125
19980.41 135
19981.74 125
19983.08 127
19984.41 127
19985.74 143
19987.08 133
19988.41 119
19989.75 132
19991.08 132
19992.41 155
19993.75 150
19995.08 147
19996.41 128
19997.75 118
19999.08 135
20000.42 133
20001.75 138
20003.08 140
20004.42 127
20005.75 131
20007.09 124
20008.42 127
20009.75 154
20011.09 146
20012.42 125
20013.76 125
20015.09 128
20016.43 131
20017.76 137
20019.10 133
20020.43 147
20021.76 145
20023.10 121
20024.43 129
20025.77 134
20027.10 128
20028.44 127
20029.77 143
20031.11 150
20032.44 135
20033.78 131
20035.11 146
20036.45 143
20037.78 133
20039.12 132
20040.46 133
20041.79 163
20043.13 124
20044.46 122
20045.80 134
20047.13 140
20048.47 130
20049.80 123
20051.14 150
20052.47 141
20053.81 118
20055.15 125
20056.48 130
20057.82 128
20059.15 139
20060.49 137
20061.83 128
20063.16 118
20064.50 132
20065.83 137
20067.17 138
20068.51 134
20069.84 123
20071.18 135
20072.52 132
20073.85 141
20075.19 128
20076.52 141
20077.86 130
20079.20 139
20080.53 126
20081.87 142
20083.21 129
20084.54 134
20085.88 146
20087.22 147
20088.56 115
20089.89 132
20091.23 141
20092.57 114
20093.90 134
20095.24 133
20096.58 114
20097.91 125
20099.25 142
20100.59 115
20101.93 136
20103.26 120
20104.60 142
20105.94 119
20107.28 120
20108.61 122
20109.95 122
20111.29 121
20112.63 125
20113.96 115
20115.30 131
20116.64 142
20117.98 132
20119.32 133
20120.65 131
20121.99 136
20123.33 123
20124.67 127
20126.01 130
