# Supplementary material for: MALDI-TOF MS typing enables the classification of brewing yeasts of the genus Saccharomyces to major beer styles
Source: PLoS One. 2017 Aug 9;12(8):e0181694. doi: 10.1371/journal.pone.0181694 (PMC5549903; doi:10.1371/journal.pone.0181694)
Supplement: S13 File — The directory includes 90 raw files and was zipped to “.zip”; the folder has three strains with 30 spectra per strain; S1 Text explains the raw files with an example and Table 1 represents the yeast strains used within the experiment. (ZIP) [file pone.0181694.s016.zip › 37-39/30628-70487-Dias-Dias-Dias-YPG-18h-E-E_2016-10-04_3_0_C2_1.dat]

1998.43 1750
1998.85 1755
1999.27 1769
1999.69 1734
2000.11 1688
2000.54 1744
2000.96 1619
2001.38 1616
2001.80 1630
2002.23 1616
2002.65 1696
2003.07 1669
2003.49 1701
2003.92 1731
2004.34 1889
2004.76 1817
2005.18 1823
2005.61 1923
2006.03 1878
2006.45 1907
2006.87 1834
2007.30 1852
2007.72 1899
2008.14 1715
2008.57 1738
2008.99 1770
2009.41 1662
2009.84 1601
2010.26 1559
2010.68 1556
2011.11 1626
2011.53 1555
2011.95 1578
2012.38 1669
2012.80 1630
2013.22 1572
2013.65 1621
2014.07 1650
2014.49 1630
2014.92 1634
2015.34 1699
2015.77 1791
2016.19 1852
2016.61 1960
2017.04 1982
2017.46 2016
2017.89 2057
2018.31 2059
2018.73 2129
2019.16 2069
2019.58 2067
2020.01 1996
2020.43 1855
2020.85 1815
2021.28 1791
2021.70 1787
2022.13 1826
2022.55 1792
2022.98 1718
2023.40 1681
2023.83 1651
2024.25 1669
2024.68 1811
2025.10 1770
2025.53 1785
2025.95 1800
2026.38 1812
2026.80 1775
2027.23 1759
2027.65 1728
2028.08 1706
2028.50 1749
2028.93 1826
2029.35 1840
2029.78 1776
2030.20 1787
2030.63 1812
2031.05 1727
2031.48 1823
2031.90 1724
2032.33 1721
2032.75 1756
2033.18 1709
2033.61 1785
2034.03 1721
2034.46 1754
2034.88 1795
2035.31 1774
2035.74 1773
2036.16 1819
2036.59 1854
2037.01 1852
2037.44 1832
2037.87 1795
2038.29 1794
2038.72 1834
2039.14 1859
2039.57 1831
2040.00 1709
2040.42 1737
2040.85 1775
2041.28 1678
2041.70 1681
2042.13 1718
2042.56 1761
2042.98 1678
2043.41 1690
2043.84 1680
2044.26 1682
2044.69 1638
2045.12 1700
2045.54 1739
2045.97 1692
2046.40 1710
2046.82 1700
2047.25 1650
2047.68 1676
2048.11 1756
2048.53 1709
2048.96 1599
2049.39 1620
2049.82 1621
2050.24 1640
2050.67 1661
2051.10 1598
2051.53 1642
2051.95 1675
2052.38 1607
2052.81 1648
2053.24 1711
2053.66 1658
2054.09 1742
2054.52 1640
2054.95 1645
2055.38 1696
2055.80 1712
2056.23 1767
2056.66 1680
2057.09 1699
2057.52 1686
2057.94 1633
2058.37 1616
2058.80 1624
2059.23 1662
2059.66 1702
2060.09 1627
2060.51 1572
2060.94 1639
2061.37 1643
2061.80 1622
2062.23 1667
2062.66 1830
2063.09 1826
2063.52 1794
2063.94 1879
2064.37 1905
2064.80 1893
2065.23 1951
2065.66 1837
2066.09 1820
2066.52 1733
2066.95 1660
2067.38 1696
2067.81 1643
2068.24 1608
2068.66 1735
2069.09 1672
2069.52 1661
2069.95 1750
2070.38 1636
2070.81 1722
2071.24 1714
2071.67 1702
2072.10 1791
2072.53 1853
2072.96 2004
2073.39 1968
2073.82 2019
2074.25 2016
2074.68 1984
2075.11 1986
2075.54 2113
2075.97 2070
2076.40 2094
2076.83 2111
2077.26 2172
2077.69 2104
2078.12 2148
2078.55 2061
2078.98 2066
2079.41 2003
2079.84 1912
2080.27 1821
2080.70 1808
2081.14 1812
2081.57 1778
2082.00 1666
2082.43 1732
2082.86 1781
2083.29 1786
2083.72 1696
2084.15 1715
2084.58 1643
2085.01 1663
2085.44 1612
2085.88 1614
2086.31 1615
2086.74 1680
2087.17 1677
2087.60 1575
2088.03 1602
2088.46 1574
2088.89 1575
2089.33 1576
2089.76 1623
2090.19 1735
2090.62 1786
2091.05 1809
2091.48 1887
2091.92 1871
2092.35 1834
2092.78 1759
2093.21 1831
2093.64 1912
2094.07 1955
2094.51 1817
2094.94 1711
2095.37 1743
2095.80 1738
2096.24 1662
2096.67 1600
2097.10 1566
2097.53 1543
2097.96 1558
2098.40 1562
2098.83 1593
2099.26 1698
2099.69 1625
2100.13 1649
2100.56 1608
2100.99 1581
2101.43 1677
2101.86 1746
2102.29 1597
2102.72 1660
2103.16 1703
2103.59 1595
2104.02 1683
2104.46 1626
2104.89 1660
2105.32 1659
2105.76 1763
2106.19 1740
2106.62 1687
2107.05 1679
2107.49 1698
2107.92 1624
2108.36 1701
2108.79 1769
2109.22 1725
2109.66 1728
2110.09 1626
2110.52 1573
2110.96 1633
2111.39 1706
2111.82 1672
2112.26 1632
2112.69 1581
2113.13 1584
2113.56 1578
2113.99 1547
2114.43 1568
2114.86 1502
2115.30 1502
2115.73 1609
2116.16 1593
2116.60 1659
2117.03 1625
2117.47 1697
2117.90 1623
2118.34 1717
2118.77 1639
2119.21 1655
2119.64 1628
2120.07 1717
2120.51 1744
2120.94 1773
2121.38 1821
2121.81 1814
2122.25 1785
2122.68 1886
2123.12 1731
2123.55 1707
2123.99 1719
2124.42 1589
2124.86 1545
2125.29 1574
2125.73 1575
2126.16 1571
2126.60 1608
2127.04 1536
2127.47 1604
2127.91 1518
2128.34 1558
2128.78 1683
2129.21 1595
2129.65 1611
2130.08 1697
2130.52 1728
2130.96 1695
2131.39 1695
2131.83 1720
2132.26 1804
2132.70 1865
2133.14 1940
2133.57 1959
2134.01 1941
2134.44 2066
2134.88 2065
2135.32 2087
2135.75 2068
2136.19 1945
2136.62 1914
2137.06 1920
2137.50 1872
2137.93 1809
2138.37 1789
2138.81 1766
2139.24 1618
2139.68 1702
2140.12 1668
2140.55 1579
2140.99 1600
2141.43 1570
2141.86 1567
2142.30 1550
2142.74 1450
2143.18 1526
2143.61 1537
2144.05 1486
2144.49 1515
2144.92 1627
2145.36 1760
2145.80 1768
2146.24 1789
2146.67 1808
2147.11 1947
2147.55 2048
2147.99 2020
2148.42 1972
2148.86 2080
2149.30 2157
2149.74 2216
2150.17 2170
2150.61 1942
2151.05 1899
2151.49 1897
2151.92 1816
2152.36 1727
2152.80 1679
2153.24 1699
2153.68 1683
2154.11 1633
2154.55 1752
2154.99 1679
2155.43 1731
2155.87 1663
2156.31 1639
2156.74 1794
2157.18 1796
2157.62 1740
2158.06 1793
2158.50 1752
2158.94 1737
2159.38 1629
2159.81 1651
2160.25 1642
2160.69 1652
2161.13 1657
2161.57 1640
2162.01 1722
2162.45 1759
2162.89 1622
2163.33 1608
2163.76 1677
2164.20 1685
2164.64 1637
2165.08 1683
2165.52 1677
2165.96 1668
2166.40 1677
2166.84 1682
2167.28 1737
2167.72 1795
2168.16 1853
2168.60 1858
2169.04 1903
2169.48 1912
2169.92 1875
2170.36 1957
2170.80 1940
2171.24 1984
2171.68 1938
2172.12 2019
2172.56 1978
2173.00 2010
2173.44 2008
2173.88 2027
2174.32 2057
2174.76 2073
2175.20 2068
2175.64 2137
2176.08 2186
2176.52 2159
2176.96 2102
2177.40 2136
2177.84 1980
2178.28 1945
2178.72 2112
2179.16 2024
2179.60 1886
2180.04 1889
2180.48 1987
2180.92 1831
2181.37 1839
2181.81 1715
2182.25 1677
2182.69 1707
2183.13 1779
2183.57 1765
2184.01 1784
2184.45 1816
2184.89 1840
2185.34 1869
2185.78 1914
2186.22 1919
2186.66 1930
2187.10 1994
2187.54 1982
2187.98 1940
2188.43 2005
2188.87 1881
2189.31 1840
2189.75 1891
2190.19 1953
2190.63 1962
2191.08 1879
2191.52 1907
2191.96 2015
2192.40 1859
2192.84 1792
2193.29 1976
2193.73 2059
2194.17 1904
2194.61 1935
2195.05 1927
2195.50 1875
2195.94 1843
2196.38 1852
2196.82 1889
2197.27 1796
2197.71 1803
2198.15 1880
2198.59 1801
2199.04 1828
2199.48 1875
2199.92 1880
2200.37 1930
2200.81 1975
2201.25 1921
2201.69 1876
2202.14 1993
2202.58 1947
2203.02 1949
2203.47 1978
2203.91 1884
2204.35 1901
2204.80 1982
2205.24 1927
2205.68 2044
2206.13 2022
2206.57 2020
2207.01 2020
2207.46 2001
2207.90 2003
2208.34 1977
2208.79 1926
2209.23 1933
2209.67 1958
2210.12 1905
2210.56 1829
2211.01 1960
2211.45 1909
2211.89 1858
2212.34 1836
2212.78 1821
2213.23 1791
2213.67 1753
2214.11 1764
2214.56 1744
2215.00 1669
2215.45 1725
2215.89 1750
2216.34 1813
2216.78 1756
2217.22 1751
2217.67 1741
2218.11 1745
2218.56 1724
2219.00 1769
2219.45 1791
2219.89 1878
2220.34 2044
2220.78 2077
2221.23 2055
2221.67 2141
2222.12 2156
2222.56 2199
2223.01 2125
2223.45 2218
2223.90 2119
2224.34 2087
2224.79 2124
2225.23 2081
2225.68 2038
2226.12 2017
2226.57 2002
2227.01 1933
2227.46 2072
2227.91 2025
2228.35 2038
2228.80 2119
2229.24 2174
2229.69 2273
2230.13 2350
2230.58 2475
2231.03 2543
2231.47 2527
2231.92 2634
2232.36 2704
2232.81 2769
2233.26 2752
2233.70 2601
2234.15 2626
2234.59 2574
2235.04 2698
2235.49 2706
2235.93 2705
2236.38 2640
2236.83 2601
2237.27 2602
2237.72 2558
2238.17 2351
2238.61 2254
2239.06 2215
2239.51 2068
2239.95 2011
2240.40 1941
2240.85 1872
2241.29 1847
2241.74 1687
2242.19 1697
2242.63 1585
2243.08 1614
2243.53 1687
2243.98 1720
2244.42 1589
2244.87 1733
2245.32 1685
2245.76 1695
2246.21 1662
2246.66 1650
2247.11 1706
2247.55 1730
2248.00 1720
2248.45 1685
2248.90 1638
2249.35 1693
2249.79 1740
2250.24 1727
2250.69 1678
2251.14 1755
2251.58 1728
2252.03 1702
2252.48 1687
2252.93 1707
2253.38 1651
2253.82 1638
2254.27 1612
2254.72 1530
2255.17 1578
2255.62 1640
2256.07 1649
2256.51 1692
2256.96 1660
2257.41 1645
2257.86 1633
2258.31 1726
2258.76 1581
2259.21 1657
2259.65 1727
2260.10 1722
2260.55 1786
2261.00 1793
2261.45 1704
2261.90 1726
2262.35 1902
2262.80 1873
2263.25 1931
2263.69 2002
2264.14 1913
2264.59 1903
2265.04 1961
2265.49 1936
2265.94 1961
2266.39 1977
2266.84 2051
2267.29 2093
2267.74 2083
2268.19 2103
2268.64 2218
2269.09 2157
2269.54 2137
2269.99 2104
2270.44 1993
2270.89 1957
2271.34 1937
2271.79 1835
2272.24 1831
2272.69 1807
2273.14 1744
2273.59 1795
2274.04 1844
2274.49 1833
2274.94 1753
2275.39 1758
2275.84 1793
2276.29 1871
2276.74 1874
2277.19 1952
2277.64 1939
2278.09 2100
2278.54 2148
2278.99 2091
2279.44 2128
2279.89 2121
2280.34 2155
2280.79 2108
2281.25 2021
2281.70 1981
2282.15 1878
2282.60 1900
2283.05 1929
2283.50 1893
2283.95 1892
2284.40 1851
2284.85 1826
2285.31 1847
2285.76 1914
2286.21 2026
2286.66 2154
2287.11 2282
2287.56 2342
2288.01 2424
2288.47 2677
2288.92 2753
2289.37 2832
2289.82 2867
2290.27 2906
2290.72 2855
2291.18 2924
2291.63 2963
2292.08 2963
2292.53 3061
2292.98 3035
2293.44 3026
2293.89 2882
2294.34 2767
2294.79 2607
2295.24 2385
2295.70 2284
2296.15 2305
2296.60 2176
2297.05 2055
2297.51 2040
2297.96 1997
2298.41 1920
2298.86 1829
2299.32 1844
2299.77 1792
2300.22 1716
2300.67 1808
2301.13 1814
2301.58 1766
2302.03 1748
2302.49 1796
2302.94 1823
2303.39 1780
2303.85 1892
2304.30 1963
2304.75 2002
2305.20 2027
2305.66 2039
2306.11 2175
2306.56 2346
2307.02 2387
2307.47 2421
2307.93 2593
2308.38 2700
2308.83 2773
2309.29 2712
2309.74 2568
2310.19 2482
2310.65 2344
2311.10 2349
2311.55 2197
2312.01 2047
2312.46 2014
2312.92 2071
2313.37 2071
2313.82 2127
2314.28 2198
2314.73 2200
2315.19 2172
2315.64 2278
2316.10 2315
2316.55 2343
2317.00 2302
2317.46 2308
2317.91 2233
2318.37 2177
2318.82 2152
2319.28 2143
2319.73 2140
2320.19 2043
2320.64 2009
2321.10 2096
2321.55 2036
2322.01 2031
2322.46 2118
2322.92 1985
2323.37 1880
2323.83 2003
2324.28 1902
2324.74 1954
2325.19 2006
2325.65 2020
2326.10 1983
2326.56 1984
2327.01 2073
2327.47 2187
2327.92 2077
2328.38 2115
2328.83 2100
2329.29 2062
2329.74 2104
2330.20 2075
2330.66 2061
2331.11 2000
2331.57 2014
2332.02 1922
2332.48 1938
2332.94 1930
2333.39 2056
2333.85 1986
2334.30 2063
2334.76 2057
2335.22 2020
2335.67 1936
2336.13 2062
2336.58 2070
2337.04 2037
2337.50 2170
2337.95 2139
2338.41 2178
2338.87 2156
2339.32 2129
2339.78 2058
2340.24 2109
2340.69 2125
2341.15 2075
2341.61 1989
2342.06 2021
2342.52 2076
2342.98 2087
2343.43 2059
2343.89 2131
2344.35 2137
2344.81 2069
2345.26 2210
2345.72 2164
2346.18 2084
2346.63 2089
2347.09 2095
2347.55 2032
2348.01 2080
2348.46 2121
2348.92 1998
2349.38 2019
2349.84 2041
2350.29 2079
2350.75 2040
2351.21 2077
2351.67 1939
2352.13 2000
2352.58 1927
2353.04 1840
2353.50 1860
2353.96 1898
2354.41 1876
2354.87 1895
2355.33 1841
2355.79 1933
2356.25 1933
2356.71 1994
2357.16 2043
2357.62 2151
2358.08 2146
2358.54 2178
2359.00 2210
2359.46 2226
2359.91 2344
2360.37 2358
2360.83 2250
2361.29 2217
2361.75 2228
2362.21 2234
2362.67 2149
2363.13 2133
2363.58 2155
2364.04 2115
2364.50 2121
2364.96 2206
2365.42 2059
2365.88 2037
2366.34 2015
2366.80 1937
2367.26 1850
2367.72 1855
2368.18 1885
2368.64 1839
2369.10 1693
2369.55 1674
2370.01 1741
2370.47 1805
2370.93 1731
2371.39 1710
2371.85 1627
2372.31 1688
2372.77 1753
2373.23 1729
2373.69 1772
2374.15 1826
2374.61 1803
2375.07 1849
2375.53 1794
2375.99 1721
2376.45 1795
2376.91 1883
2377.37 1863
2377.83 1762
2378.29 1790
2378.75 1777
2379.21 1714
2379.68 1776
2380.14 1767
2380.60 1753
2381.06 1695
2381.52 1698
2381.98 1749
2382.44 1823
2382.90 1745
2383.36 1746
2383.82 1786
2384.28 1864
2384.74 1860
2385.20 1821
2385.67 1772
2386.13 1698
2386.59 1767
2387.05 1748
2387.51 1748
2387.97 1777
2388.43 1743
2388.89 1765
2389.36 1680
2389.82 1812
2390.28 1835
2390.74 1832
2391.20 1837
2391.66 1763
2392.13 1839
2392.59 1817
2393.05 1774
2393.51 1671
2393.97 1736
2394.43 1760
2394.90 1707
2395.36 1818
2395.82 1796
2396.28 1671
2396.74 1664
2397.21 1800
2397.67 1732
2398.13 1693
2398.59 1713
2399.06 1680
2399.52 1679
2399.98 1746
2400.44 1725
2400.91 1782
2401.37 1804
2401.83 1829
2402.29 1808
2402.76 1829
2403.22 1905
2403.68 1957
2404.14 1986
2404.61 2002
2405.07 1956
2405.53 1886
2406.00 1839
2406.46 1794
2406.92 1695
2407.39 1681
2407.85 1632
2408.31 1688
2408.78 1658
2409.24 1660
2409.70 1620
2410.17 1570
2410.63 1600
2411.09 1595
2411.56 1629
2412.02 1715
2412.48 1691
2412.95 1729
2413.41 1774
2413.87 1814
2414.34 1835
2414.80 2020
2415.27 2141
2415.73 2133
2416.19 2111
2416.66 2200
2417.12 2243
2417.59 2251
2418.05 2194
2418.51 2138
2418.98 2234
2419.44 2152
2419.91 2192
2420.37 2073
2420.84 2170
2421.30 2102
2421.77 2154
2422.23 2108
2422.69 2043
2423.16 2043
2423.62 2038
2424.09 2058
2424.55 1959
2425.02 1898
2425.48 1865
2425.95 1924
2426.41 1916
2426.88 1890
2427.34 1785
2427.81 1842
2428.27 1731
2428.74 1719
2429.20 1698
2429.67 1723
2430.13 1749
2430.60 1783
2431.07 1713
2431.53 1662
2432.00 1819
2432.46 1753
2432.93 1823
2433.39 1753
2433.86 1833
2434.32 1883
2434.79 1957
2435.26 2000
2435.72 2087
2436.19 2146
2436.65 2241
2437.12 2305
2437.59 2333
2438.05 2457
2438.52 2447
2438.98 2429
2439.45 2462
2439.92 2352
2440.38 2324
2440.85 2274
2441.32 2106
2441.78 2152
2442.25 2089
2442.72 2061
2443.18 2088
2443.65 1995
2444.12 1930
2444.58 1973
2445.05 1967
2445.52 1876
2445.98 1860
2446.45 1803
2446.92 1831
2447.38 1836
2447.85 1767
2448.32 1786
2448.78 1785
2449.25 1799
2449.72 1836
2450.19 1803
2450.65 1788
2451.12 1714
2451.59 1741
2452.06 1708
2452.52 1702
2452.99 1763
2453.46 1685
2453.93 1634
2454.39 1729
2454.86 1749
2455.33 1661
2455.80 1732
2456.26 1699
2456.73 1758
2457.20 1739
2457.67 1667
2458.14 1660
2458.60 1710
2459.07 1778
2459.54 1665
2460.01 1727
2460.48 1681
2460.95 1840
2461.41 1812
2461.88 1763
2462.35 1838
2462.82 1869
2463.29 1841
2463.76 1979
2464.22 1977
2464.69 1899
2465.16 1878
2465.63 1922
2466.10 1962
2466.57 1935
2467.04 1851
2467.51 1906
2467.97 1868
2468.44 1763
2468.91 1706
2469.38 1641
2469.85 1711
2470.32 1650
2470.79 1681
2471.26 1696
2471.73 1624
2472.20 1723
2472.67 1663
2473.14 1595
2473.61 1626
2474.07 1706
2474.54 1805
2475.01 1768
2475.48 1848
2475.95 1870
2476.42 1960
2476.89 2148
2477.36 2210
2477.83 2163
2478.30 2257
2478.77 2244
2479.24 2258
2479.71 2210
2480.18 2135
2480.65 2133
2481.12 2048
2481.59 2027
2482.06 1963
2482.53 1815
2483.00 1838
2483.47 1887
2483.95 1797
2484.42 1805
2484.89 1818
2485.36 1886
2485.83 1879
2486.30 1869
2486.77 1836
2487.24 1800
2487.71 1700
2488.18 1711
2488.65 1860
2489.12 1878
2489.59 1838
2490.07 1913
2490.54 1853
2491.01 1762
2491.48 1827
2491.95 1849
2492.42 1925
2492.89 1953
2493.36 1901
2493.84 2002
2494.31 1929
2494.78 1882
2495.25 1752
2495.72 1656
2496.19 1741
2496.66 1797
2497.14 1735
2497.61 1715
2498.08 1669
2498.55 1728
2499.02 1647
2499.50 1598
2499.97 1574
2500.44 1523
2500.91 1574
2501.38 1727
2501.86 1697
2502.33 1671
2502.80 1796
2503.27 1778
2503.74 1827
2504.22 1857
2504.69 1984
2505.16 1983
2505.63 2114
2506.11 2201
2506.58 2225
2507.05 2197
2507.52 2188
2508.00 2211
2508.47 2104
2508.94 2080
2509.42 2063
2509.89 1905
2510.36 1907
2510.83 1957
2511.31 1805
2511.78 1840
2512.25 1778
2512.73 1795
2513.20 1811
2513.67 1740
2514.15 1698
2514.62 1692
2515.09 1703
2515.57 1746
2516.04 1790
2516.51 1918
2516.99 1967
2517.46 1991
2517.94 1981
2518.41 1994
2518.88 2013
2519.36 1857
2519.83 1905
2520.30 1803
2520.78 1813
2521.25 1743
2521.73 1740
2522.20 1738
2522.67 1703
2523.15 1617
2523.62 1643
2524.10 1724
2524.57 1701
2525.05 1706
2525.52 1682
2525.99 1673
2526.47 1707
2526.94 1792
2527.42 1755
2527.89 1694
2528.37 1784
2528.84 1750
2529.32 1719
2529.79 1774
2530.27 1729
2530.74 1870
2531.22 1897
2531.69 1889
2532.17 1963
2532.64 1931
2533.12 1961
2533.59 1932
2534.07 2042
2534.54 2024
2535.02 2034
2535.49 2034
2535.97 2018
2536.44 1963
2536.92 1981
2537.39 1901
2537.87 1915
2538.34 1922
2538.82 1836
2539.30 1884
2539.77 1891
2540.25 1865
2540.72 1854
2541.20 1835
2541.68 1818
2542.15 1910
2542.63 1953
2543.10 1995
2543.58 1964
2544.06 2091
2544.53 2176
2545.01 2174
2545.48 2253
2545.96 2255
2546.44 2255
2546.91 2278
2547.39 2328
2547.87 2265
2548.34 2065
2548.82 2127
2549.30 2195
2549.77 2132
2550.25 2184
2550.73 2125
2551.20 2104
2551.68 2101
2552.16 2084
2552.63 2189
2553.11 2111
2553.59 2169
2554.06 2175
2554.54 2182
2555.02 2100
2555.50 2076
2555.97 2039
2556.45 1884
2556.93 1856
2557.40 1797
2557.88 1798
2558.36 1758
2558.84 1775
2559.31 1804
2559.79 1838
2560.27 1802
2560.75 1807
2561.23 1747
2561.70 1735
2562.18 1792
2562.66 1743
2563.14 1728
2563.61 1647
2564.09 1714
2564.57 1648
2565.05 1558
2565.53 1628
2566.00 1639
2566.48 1612
2566.96 1689
2567.44 1616
2567.92 1631
2568.40 1585
2568.87 1587
2569.35 1549
2569.83 1599
2570.31 1652
2570.79 1657
2571.27 1612
2571.75 1614
2572.22 1720
2572.70 1720
2573.18 1672
2573.66 1703
2574.14 1633
2574.62 1632
2575.10 1586
2575.58 1550
2576.06 1579
2576.54 1597
2577.01 1510
2577.49 1606
2577.97 1572
2578.45 1526
2578.93 1573
2579.41 1607
2579.89 1601
2580.37 1519
2580.85 1622
2581.33 1516
2581.81 1497
2582.29 1558
2582.77 1544
2583.25 1595
2583.73 1567
2584.21 1549
2584.69 1547
2585.17 1580
2585.65 1653
2586.13 1573
2586.61 1570
2587.09 1541
2587.57 1537
2588.05 1676
2588.53 1657
2589.01 1669
2589.49 1649
2589.97 1658
2590.45 1622
2590.93 1705
2591.41 1681
2591.89 1668
2592.37 1629
2592.85 1672
2593.33 1656
2593.81 1663
2594.30 1687
2594.78 1642
2595.26 1603
2595.74 1589
2596.22 1588
2596.70 1564
2597.18 1540
2597.66 1559
2598.14 1558
2598.62 1610
2599.11 1442
2599.59 1582
2600.07 1580
2600.55 1560
2601.03 1591
2601.51 1610
2601.99 1582
2602.48 1652
2602.96 1596
2603.44 1671
2603.92 1671
2604.40 1728
2604.88 1849
2605.37 1807
2605.85 1998
2606.33 1977
2606.81 1906
2607.29 1995
2607.78 2046
2608.26 2009
2608.74 2009
2609.22 1871
2609.70 1883
2610.19 1831
2610.67 1786
2611.15 1818
2611.63 1809
2612.12 1682
2612.60 1726
2613.08 1713
2613.56 1671
2614.05 1593
2614.53 1588
2615.01 1701
2615.49 1653
2615.98 1680
2616.46 1774
2616.94 1776
2617.43 1819
2617.91 1884
2618.39 1831
2618.87 1841
2619.36 1902
2619.84 1908
2620.32 1977
2620.81 1993
2621.29 1868
2621.77 1803
2622.26 1735
2622.74 1708
2623.22 1791
2623.71 1712
2624.19 1689
2624.67 1578
2625.16 1600
2625.64 1540
2626.13 1549
2626.61 1621
2627.09 1577
2627.58 1590
2628.06 1630
2628.55 1564
2629.03 1547
2629.51 1597
2630.00 1562
2630.48 1553
2630.97 1586
2631.45 1625
2631.93 1602
2632.42 1455
2632.90 1538
2633.39 1600
2633.87 1610
2634.36 1594
2634.84 1636
2635.33 1723
2635.81 1715
2636.29 1752
2636.78 1778
2637.26 1757
2637.75 1787
2638.23 1847
2638.72 1784
2639.20 1895
2639.69 1903
2640.17 1849
2640.66 1801
2641.14 1876
2641.63 1801
2642.11 1688
2642.60 1669
2643.08 1721
2643.57 1746
2644.05 1677
2644.54 1628
2645.03 1587
2645.51 1612
2646.00 1697
2646.48 1601
2646.97 1657
2647.45 1665
2647.94 1638
2648.43 1715
2648.91 1755
2649.40 1664
2649.88 1579
2650.37 1604
2650.85 1658
2651.34 1673
2651.83 1642
2652.31 1644
2652.80 1720
2653.29 1685
2653.77 1634
2654.26 1652
2654.74 1572
2655.23 1607
2655.72 1562
2656.20 1607
2656.69 1640
2657.18 1655
2657.66 1584
2658.15 1671
2658.64 1579
2659.12 1539
2659.61 1620
2660.10 1568
2660.58 1551
2661.07 1671
2661.56 1691
2662.05 1703
2662.53 1623
2663.02 1593
2663.51 1668
2663.99 1696
2664.48 1686
2664.97 1664
2665.46 1701
2665.94 1727
2666.43 1783
2666.92 1790
2667.41 1757
2667.89 1634
2668.38 1655
2668.87 1682
2669.36 1724
2669.84 1724
2670.33 1675
2670.82 1744
2671.31 1822
2671.80 2007
2672.28 2028
2672.77 1998
2673.26 1902
2673.75 2053
2674.24 2115
2674.72 1980
2675.21 1977
2675.70 2019
2676.19 2031
2676.68 1995
2677.17 1976
2677.65 1957
2678.14 2008
2678.63 2059
2679.12 2070
2679.61 2066
2680.10 1960
2680.59 1968
2681.07 2055
2681.56 2056
2682.05 1979
2682.54 1921
2683.03 1843
2683.52 1804
2684.01 1755
2684.50 1785
2684.99 1728
2685.47 1739
2685.96 1716
2686.45 1729
2686.94 1681
2687.43 1700
2687.92 1684
2688.41 1653
2688.90 1669
2689.39 1724
2689.88 1678
2690.37 1634
2690.86 1746
2691.35 1738
2691.84 1784
2692.33 1782
2692.82 1808
2693.31 1665
2693.80 1693
2694.29 1714
2694.78 1804
2695.27 1769
2695.76 1829
2696.25 1765
2696.74 1719
2697.23 1812
2697.72 1763
2698.21 1763
2698.70 1892
2699.19 1871
2699.68 1941
2700.17 1982
2700.66 2055
2701.15 1984
2701.64 1890
2702.13 1791
2702.62 1723
2703.11 1760
2703.61 1776
2704.10 1754
2704.59 1688
2705.08 1705
2705.57 1611
2706.06 1702
2706.55 1718
2707.04 1662
2707.53 1613
2708.02 1623
2708.52 1649
2709.01 1489
2709.50 1547
2709.99 1603
2710.48 1661
2710.97 1712
2711.46 1665
2711.96 1693
2712.45 1690
2712.94 1703
2713.43 1640
2713.92 1578
2714.41 1616
2714.91 1673
2715.40 1649
2715.89 1650
2716.38 1578
2716.87 1553
2717.37 1651
2717.86 1756
2718.35 1758
2718.84 1705
2719.33 1699
2719.83 1742
2720.32 1747
2720.81 1869
2721.30 1839
2721.80 1795
2722.29 1715
2722.78 1636
2723.27 1718
2723.77 1705
2724.26 1550
2724.75 1643
2725.24 1643
2725.74 1557
2726.23 1594
2726.72 1543
2727.22 1593
2727.71 1594
2728.20 1600
2728.70 1679
2729.19 1641
2729.68 1641
2730.18 1677
2730.67 1711
2731.16 1701
2731.65 1660
2732.15 1733
2732.64 1755
2733.14 1767
2733.63 1689
2734.12 1779
2734.62 1803
2735.11 1799
2735.60 1777
2736.10 1824
2736.59 1877
2737.08 1723
2737.58 1738
2738.07 1743
2738.57 1731
2739.06 1708
2739.55 1730
2740.05 1678
2740.54 1639
2741.04 1614
2741.53 1590
2742.03 1593
2742.52 1444
2743.01 1509
2743.51 1485
2744.00 1523
2744.50 1581
2744.99 1558
2745.49 1555
2745.98 1608
2746.48 1579
2746.97 1675
2747.47 1576
2747.96 1581
2748.46 1522
2748.95 1537
2749.45 1599
2749.94 1602
2750.44 1676
2750.93 1600
2751.43 1631
2751.92 1542
2752.42 1599
2752.91 1577
2753.41 1628
2753.90 1702
2754.40 1657
2754.89 1620
2755.39 1582
2755.88 1690
2756.38 1655
2756.87 1596
2757.37 1537
2757.87 1607
2758.36 1559
2758.86 1655
2759.35 1584
2759.85 1534
2760.35 1525
2760.84 1582
2761.34 1529
2761.83 1553
2762.33 1573
2762.83 1588
2763.32 1604
2763.82 1641
2764.31 1644
2764.81 1627
2765.31 1695
2765.80 1628
2766.30 1592
2766.80 1672
2767.29 1677
2767.79 1685
2768.29 1690
2768.78 1724
2769.28 1764
2769.78 1747
2770.27 1771
2770.77 1767
2771.27 1693
2771.76 1748
2772.26 1764
2772.76 1721
2773.26 1696
2773.75 1730
2774.25 1773
2774.75 1681
2775.24 1822
2775.74 1668
2776.24 1707
2776.74 1760
2777.23 1738
2777.73 1739
2778.23 1726
2778.73 1780
2779.22 1760
2779.72 1826
2780.22 1800
2780.72 1815
2781.21 1767
2781.71 1811
2782.21 1831
2782.71 1717
2783.21 1747
2783.70 1800
2784.20 1767
2784.70 1678
2785.20 1649
2785.70 1751
2786.20 1662
2786.69 1657
2787.19 1662
2787.69 1635
2788.19 1698
2788.69 1595
2789.19 1542
2789.68 1562
2790.18 1560
2790.68 1595
2791.18 1701
2791.68 1785
2792.18 1725
2792.68 1862
2793.18 1959
2793.67 1827
2794.17 1950
2794.67 1919
2795.17 1983
2795.67 2014
2796.17 1998
2796.67 1883
2797.17 1937
2797.67 1847
2798.17 1916
2798.67 1830
2799.17 1840
2799.66 1826
2800.16 1761
2800.66 1836
2801.16 1864
2801.66 1829
2802.16 1885
2802.66 1899
2803.16 2002
2803.66 2222
2804.16 2307
2804.66 2297
2805.16 2355
2805.66 2547
2806.16 2573
2806.66 2612
2807.16 2581
2807.66 2579
2808.16 2484
2808.66 2375
2809.16 2259
2809.66 2168
2810.16 1965
2810.66 1950
2811.16 1929
2811.66 1941
2812.17 1874
2812.67 1833
2813.17 1829
2813.67 1827
2814.17 1884
2814.67 1992
2815.17 1907
2815.67 1903
2816.17 1877
2816.67 1893
2817.17 1887
2817.67 1851
2818.18 1910
2818.68 1782
2819.18 1743
2819.68 1698
2820.18 1767
2820.68 1640
2821.18 1573
2821.68 1583
2822.19 1653
2822.69 1583
2823.19 1592
2823.69 1614
2824.19 1594
2824.69 1553
2825.20 1602
2825.70 1654
2826.20 1555
2826.70 1596
2827.20 1628
2827.70 1653
2828.21 1679
2828.71 1612
2829.21 1672
2829.71 1666
2830.22 1661
2830.72 1691
2831.22 1693
2831.72 1684
2832.22 1670
2832.73 1601
2833.23 1611
2833.73 1602
2834.23 1705
2834.74 1563
2835.24 1568
2835.74 1612
2836.24 1680
2836.75 1755
2837.25 1626
2837.75 1663
2838.26 1688
2838.76 1686
2839.26 1657
2839.76 1668
2840.27 1614
2840.77 1680
2841.27 1608
2841.78 1619
2842.28 1652
2842.78 1728
2843.29 1713
2843.79 1697
2844.29 1747
2844.80 1743
2845.30 1736
2845.80 1670
2846.31 1698
2846.81 1737
2847.32 1718
2847.82 1558
2848.32 1591
2848.83 1750
2849.33 1737
2849.83 1721
2850.34 1669
2850.84 1601
2851.35 1577
2851.85 1660
2852.35 1604
2852.86 1605
2853.36 1569
2853.87 1614
2854.37 1578
2854.88 1604
2855.38 1535
2855.88 1579
2856.39 1608
2856.89 1644
2857.40 1698
2857.90 1695
2858.41 1617
2858.91 1685
2859.42 1738
2859.92 1708
2860.43 1697
2860.93 1649
2861.44 1636
2861.94 1622
2862.45 1609
2862.95 1544
2863.46 1570
2863.96 1600
2864.47 1552
2864.97 1611
2865.48 1642
2865.98 1578
2866.49 1546
2866.99 1539
2867.50 1602
2868.00 1592
2868.51 1590
2869.02 1624
2869.52 1653
2870.03 1619
2870.53 1616
2871.04 1635
2871.54 1582
2872.05 1582
2872.56 1602
2873.06 1576
2873.57 1539
2874.07 1637
2874.58 1632
2875.09 1582
2875.59 1562
2876.10 1568
2876.61 1570
2877.11 1573
2877.62 1579
2878.12 1552
2878.63 1523
2879.14 1586
2879.64 1557
2880.15 1533
2880.66 1674
2881.16 1767
2881.67 1701
2882.18 1785
2882.68 1839
2883.19 1901
2883.70 1920
2884.20 2099
2884.71 2197
2885.22 2193
2885.73 2306
2886.23 2250
2886.74 2236
2887.25 2261
2887.75 2325
2888.26 2249
2888.77 2084
2889.28 2065
2889.78 1988
2890.29 1991
2890.80 2016
2891.31 2052
2891.81 2041
2892.32 1969
2892.83 2009
2893.34 2056
2893.84 2115
2894.35 2102
2894.86 2211
2895.37 2131
2895.88 2158
2896.38 2128
2896.89 2091
2897.40 2131
2897.91 2113
2898.42 2092
2898.92 2107
2899.43 2302
2899.94 2277
2900.45 2294
2900.96 2322
2901.47 2387
2901.98 2586
2902.48 2678
2902.99 2784
2903.50 2791
2904.01 2963
2904.52 3010
2905.03 3039
2905.54 3025
2906.04 2909
2906.55 2845
2907.06 2675
2907.57 2447
2908.08 2185
2908.59 2169
2909.10 2084
2909.61 1979
2910.12 1943
2910.63 1843
2911.14 1771
2911.64 1744
2912.15 1819
2912.66 1747
2913.17 1737
2913.68 1778
2914.19 1752
2914.70 1778
2915.21 1695
2915.72 1705
2916.23 1678
2916.74 1582
2917.25 1556
2917.76 1568
2918.27 1534
2918.78 1598
2919.29 1626
2919.80 1768
2920.31 1788
2920.82 1776
2921.33 1903
2921.84 1907
2922.35 1920
2922.86 2026
2923.37 2070
2923.88 2160
2924.39 2161
2924.90 2083
2925.41 2010
2925.92 1997
2926.44 1975
2926.95 1914
2927.46 1806
2927.97 1682
2928.48 1674
2928.99 1700
2929.50 1696
2930.01 1656
2930.52 1689
2931.03 1745
2931.54 1726
2932.05 1763
2932.57 1714
2933.08 1774
2933.59 1822
2934.10 1885
2934.61 1833
2935.12 1834
2935.63 1811
2936.15 1804
2936.66 1865
2937.17 1864
2937.68 1713
2938.19 1733
2938.70 1817
2939.22 1713
2939.73 1657
2940.24 1774
2940.75 1801
2941.26 1815
2941.77 1861
2942.29 1947
2942.80 2126
2943.31 2088
2943.82 2084
2944.34 2035
2944.85 2035
2945.36 1989
2945.87 1834
2946.38 1849
2946.90 1819
2947.41 1875
2947.92 1761
2948.43 1700
2948.95 1710
2949.46 1711
2949.97 1648
2950.48 1666
2951.00 1666
2951.51 1614
2952.02 1527
2952.54 1427
2953.05 1523
2953.56 1548
2954.08 1484
2954.59 1594
2955.10 1551
2955.61 1590
2956.13 1554
2956.64 1556
2957.15 1658
2957.67 1586
2958.18 1566
2958.69 1669
2959.21 1667
2959.72 1622
2960.23 1765
2960.75 1748
2961.26 1781
2961.78 1827
2962.29 1842
2962.80 1864
2963.32 1765
2963.83 1856
2964.35 1852
2964.86 1779
2965.37 1840
2965.89 1818
2966.40 1835
2966.92 1785
2967.43 1769
2967.94 1784
2968.46 1831
2968.97 1787
2969.49 1760
2970.00 1752
2970.52 1757
2971.03 1723
2971.54 1686
2972.06 1712
2972.57 1686
2973.09 1704
2973.60 1738
2974.12 1675
2974.63 1641
2975.15 1680
2975.66 1715
2976.18 1737
2976.69 1710
2977.21 1753
2977.72 1794
2978.24 1753
2978.75 1744
2979.27 1818
2979.78 1790
2980.30 1888
2980.81 1942
2981.33 1984
2981.84 2011
2982.36 1940
2982.88 2027
2983.39 2056
2983.91 1950
2984.42 1953
2984.94 1956
2985.45 2012
2985.97 2000
2986.49 1975
2987.00 1956
2987.52 2019
2988.03 2054
2988.55 2022
2989.07 1870
2989.58 1947
2990.10 2018
2990.61 2127
2991.13 2110
2991.65 2089
2992.16 2097
2992.68 2136
2993.20 2253
2993.71 2340
2994.23 2391
2994.75 2559
2995.26 2613
2995.78 2735
2996.30 2764
2996.81 2693
2997.33 2799
2997.85 2936
2998.36 2643
2998.88 2789
2999.40 2848
2999.91 2964
3000.43 3154
3000.95 3345
3001.46 3726
3001.98 4203
3002.50 4713
3003.02 5165
3003.53 5472
3004.05 5373
3004.57 5320
3005.09 5308
3005.60 4765
3006.12 4395
3006.64 3819
3007.16 3403
3007.67 3131
3008.19 2830
3008.71 2601
3009.23 2435
3009.74 2248
3010.26 2146
3010.78 2154
3011.30 2027
3011.82 2118
3012.33 2104
3012.85 2121
3013.37 2101
3013.89 2079
3014.41 2002
3014.93 2083
3015.44 2052
3015.96 2115
3016.48 2151
3017.00 2219
3017.52 2288
3018.04 2290
3018.55 2238
3019.07 2302
3019.59 2189
3020.11 2299
3020.63 2242
3021.15 2191
3021.67 2312
3022.19 2275
3022.71 2306
3023.22 2280
3023.74 2280
3024.26 2246
3024.78 2283
3025.30 2188
3025.82 2020
3026.34 2039
3026.86 1972
3027.38 1966
3027.90 1932
3028.42 1951
3028.94 1896
3029.46 2060
3029.98 1877
3030.49 1895
3031.01 1971
3031.53 2036
3032.05 2094
3032.57 2133
3033.09 2189
3033.61 2183
3034.13 2158
3034.65 2169
3035.17 2166
3035.69 2201
3036.21 2184
3036.73 2155
3037.25 2121
3037.77 2063
3038.29 1955
3038.81 1958
3039.34 1899
3039.86 1891
3040.38 1859
3040.90 1770
3041.42 1739
3041.94 1731
3042.46 1769
3042.98 1790
3043.50 1778
3044.02 1806
3044.54 1817
3045.06 1759
3045.58 1865
3046.10 1780
3046.63 1732
3047.15 1705
3047.67 1688
3048.19 1733
3048.71 1741
3049.23 1768
3049.75 1736
3050.27 1664
3050.79 1755
3051.32 1800
3051.84 1792
3052.36 1735
3052.88 1725
3053.40 1822
3053.92 1750
3054.45 1739
3054.97 1743
3055.49 1680
3056.01 1741
3056.53 1801
3057.05 1856
3057.58 1840
3058.10 1888
3058.62 1849
3059.14 1846
3059.66 1799
3060.19 1922
3060.71 1891
3061.23 1871
3061.75 1907
3062.28 1888
3062.80 1886
3063.32 1917
3063.84 1912
3064.37 1827
3064.89 1844
3065.41 1890
3065.93 1841
3066.46 1752
3066.98 1732
3067.50 1792
3068.02 1781
3068.55 1693
3069.07 1727
3069.59 1646
3070.12 1633
3070.64 1726
3071.16 1729
3071.69 1761
3072.21 1825
3072.73 1869
3073.26 1948
3073.78 1985
3074.30 2109
3074.83 2195
3075.35 2403
3075.87 2581
3076.40 2586
3076.92 2746
3077.44 2736
3077.97 2798
3078.49 2840
3079.01 2811
3079.54 2743
3080.06 2692
3080.59 2628
3081.11 2504
3081.63 2482
3082.16 2411
3082.68 2285
3083.21 2096
3083.73 2131
3084.25 2137
3084.78 2147
3085.30 2107
3085.83 2064
3086.35 2166
3086.88 2163
3087.40 2161
3087.93 1976
3088.45 2009
3088.97 2107
3089.50 2066
3090.02 2120
3090.55 2265
3091.07 2170
3091.60 2298
3092.12 2417
3092.65 2586
3093.17 2590
3093.70 2870
3094.22 3040
3094.75 3222
3095.27 3212
3095.80 3328
3096.32 3465
3096.85 3494
3097.37 3772
3097.90 3937
3098.43 4242
3098.95 4687
3099.48 5452
3100.00 6360
3100.53 6998
3101.05 7690
3101.58 8327
3102.10 8489
3102.63 7965
3103.16 7409
3103.68 6821
3104.21 6079
3104.73 5240
3105.26 4447
3105.79 3663
3106.31 3146
3106.84 2768
3107.36 2590
3107.89 2482
3108.42 2422
3108.94 2422
3109.47 2298
3110.00 2366
3110.52 2435
3111.05 2315
3111.57 2260
3112.10 2231
3112.63 2133
3113.15 2094
3113.68 1989
3114.21 1984
3114.74 1972
3115.26 1973
3115.79 1889
3116.32 1924
3116.84 1977
3117.37 2040
3117.90 1973
3118.42 2054
3118.95 2105
3119.48 2192
3120.01 2244
3120.53 2298
3121.06 2262
3121.59 2307
3122.11 2295
3122.64 2264
3123.17 2169
3123.70 2069
3124.22 2048
3124.75 1926
3125.28 1938
3125.81 1931
3126.34 1914
3126.86 1840
3127.39 1921
3127.92 1893
3128.45 1780
3128.98 1838
3129.50 1830
3130.03 1820
3130.56 1735
3131.09 1788
3131.62 1780
3132.14 1751
3132.67 1875
3133.20 1810
3133.73 1838
3134.26 1789
3134.79 1841
3135.31 1903
3135.84 1912
3136.37 1895
3136.90 1906
3137.43 1898
3137.96 1887
3138.49 1880
3139.02 1877
3139.54 1915
3140.07 1781
3140.60 1784
3141.13 1863
3141.66 1798
3142.19 1845
3142.72 1945
3143.25 2023
3143.78 2061
3144.31 1988
3144.84 2144
3145.37 2134
3145.89 2064
3146.42 2103
3146.95 2166
3147.48 2170
3148.01 2127
3148.54 2116
3149.07 2096
3149.60 2051
3150.13 1964
3150.66 1862
3151.19 1888
3151.72 1920
3152.25 1873
3152.78 1874
3153.31 1892
3153.84 1966
3154.37 1802
3154.90 1843
3155.43 1732
3155.96 1876
3156.49 1882
3157.02 1908
3157.55 1898
3158.08 1793
3158.61 1787
3159.14 1808
3159.68 1747
3160.21 1726
3160.74 1782
3161.27 1869
3161.80 1773
3162.33 1731
3162.86 1755
3163.39 1849
3163.92 1816
3164.45 1704
3164.98 1735
3165.51 1701
3166.05 1739
3166.58 1724
3167.11 1691
3167.64 1691
3168.17 1623
3168.70 1631
3169.23 1693
3169.76 1692
3170.30 1572
3170.83 1636
3171.36 1618
3171.89 1573
3172.42 1583
3172.95 1721
3173.49 1665
3174.02 1789
3174.55 1655
3175.08 1723
3175.61 1715
3176.15 1769
3176.68 1665
3177.21 1671
3177.74 1686
3178.27 1716
3178.81 1672
3179.34 1588
3179.87 1642
3180.40 1653
3180.93 1629
3181.47 1567
3182.00 1551
3182.53 1593
3183.06 1585
3183.60 1632
3184.13 1683
3184.66 1630
3185.20 1687
3185.73 1736
3186.26 1707
3186.79 1713
3187.33 1579
3187.86 1678
3188.39 1673
3188.93 1678
3189.46 1708
3189.99 1677
3190.52 1623
3191.06 1623
3191.59 1646
3192.12 1600
3192.66 1550
3193.19 1538
3193.72 1590
3194.26 1556
3194.79 1649
3195.33 1678
3195.86 1699
3196.39 1636
3196.93 1601
3197.46 1554
3197.99 1627
3198.53 1705
3199.06 1699
3199.60 1776
3200.13 1743
3200.66 1831
3201.20 1939
3201.73 1875
3202.27 1902
3202.80 1866
3203.33 1782
3203.87 1858
3204.40 1849
3204.94 1967
3205.47 1979
3206.01 2024
3206.54 1961
3207.07 2052
3207.61 2120
3208.14 2126
3208.68 2192
3209.21 2244
3209.75 2281
3210.28 2376
3210.82 2302
3211.35 2140
3211.89 2054
3212.42 2058
3212.96 1943
3213.49 1903
3214.03 1864
3214.56 1871
3215.10 1884
3215.63 1966
3216.17 1921
3216.70 1953
3217.24 1939
3217.78 1936
3218.31 1923
3218.85 1983
3219.38 1947
3219.92 1973
3220.45 1962
3220.99 2034
3221.52 2091
3222.06 2130
3222.60 2246
3223.13 2201
3223.67 2242
3224.20 2311
3224.74 2352
3225.28 2278
3225.81 2151
3226.35 2132
3226.88 2123
3227.42 2082
3227.96 1981
3228.49 1886
3229.03 1883
3229.57 1799
3230.10 1783
3230.64 1776
3231.18 1779
3231.71 1765
3232.25 1728
3232.79 1707
3233.32 1733
3233.86 1806
3234.40 1759
3234.93 1876
3235.47 1966
3236.01 1970
3236.54 1936
3237.08 1984
3237.62 2051
3238.15 2033
3238.69 2048
3239.23 2003
3239.77 1949
3240.30 1921
3240.84 1878
3241.38 2025
3241.92 1945
3242.45 1944
3242.99 1860
3243.53 1798
3244.07 1821
3244.60 1925
3245.14 1942
3245.68 2021
3246.22 1989
3246.75 2016
3247.29 2010
3247.83 1961
3248.37 2041
3248.91 1938
3249.44 2046
3249.98 2074
3250.52 2093
3251.06 2125
3251.60 2208
3252.14 2224
3252.67 2358
3253.21 2173
3253.75 2282
3254.29 2354
3254.83 2289
3255.37 2286
3255.90 2270
3256.44 2338
3256.98 2514
3257.52 2655
3258.06 2864
3258.60 2942
3259.14 3195
3259.68 3462
3260.21 3808
3260.75 4157
3261.29 4343
3261.83 4635
3262.37 4680
3262.91 4979
3263.45 5050
3263.99 5447
3264.53 5777
3265.07 5862
3265.61 5813
3266.15 5834
3266.69 5653
3267.23 5213
3267.76 4742
3268.30 4133
3268.84 3640
3269.38 3256
3269.92 2826
3270.46 2718
3271.00 2522
3271.54 2389
3272.08 2385
3272.62 2473
3273.16 2469
3273.70 2348
3274.24 2378
3274.78 2494
3275.32 2525
3275.86 2443
3276.40 2494
3276.94 2492
3277.48 2600
3278.03 2560
3278.57 2454
3279.11 2520
3279.65 2458
3280.19 2534
3280.73 2506
3281.27 2423
3281.81 2487
3282.35 2466
3282.89 2483
3283.43 2417
3283.97 2355
3284.51 2447
3285.05 2564
3285.60 2495
3286.14 2483
3286.68 2527
3287.22 2512
3287.76 2567
3288.30 2577
3288.84 2627
3289.38 2770
3289.93 2863
3290.47 2941
3291.01 3253
3291.55 3419
3292.09 3771
3292.63 4023
3293.18 4377
3293.72 4702
3294.26 4928
3294.80 4835
3295.34 4778
3295.88 4746
3296.43 4466
3296.97 4313
3297.51 3858
3298.05 3546
3298.59 3206
3299.14 3052
3299.68 2867
3300.22 2784
3300.76 2803
3301.31 2749
3301.85 2588
3302.39 2520
3302.93 2605
3303.48 2676
3304.02 2594
3304.56 2426
3305.10 2613
3305.65 2497
3306.19 2389
3306.73 2349
3307.27 2381
3307.82 2461
3308.36 2450
3308.90 2415
3309.45 2496
3309.99 2602
3310.53 2636
3311.07 2711
3311.62 2886
3312.16 2933
3312.70 2961
3313.25 3232
3313.79 3316
3314.33 3465
3314.88 3437
3315.42 3571
3315.97 3562
3316.51 3533
3317.05 3441
3317.60 3596
3318.14 3561
3318.68 3635
3319.23 3718
3319.77 3546
3320.32 3479
3320.86 3423
3321.40 3493
3321.95 3385
3322.49 3330
3323.04 3355
3323.58 3288
3324.12 3200
3324.67 3188
3325.21 3170
3325.76 3152
3326.30 3160
3326.85 3116
3327.39 3128
3327.93 3311
3328.48 3685
3329.02 4284
3329.57 5130
3330.11 6468
3330.66 8451
3331.20 10705
3331.75 13765
3332.29 17184
3332.84 20781
3333.38 23755
3333.93 25940
3334.47 27674
3335.02 28133
3335.56 27564
3336.11 25927
3336.65 23421
3337.20 20427
3337.74 17428
3338.29 14320
3338.83 11782
3339.38 9392
3339.92 7625
3340.47 6302
3341.02 5304
3341.56 4599
3342.11 4140
3342.65 3716
3343.20 3441
3343.74 3266
3344.29 3309
3344.84 3229
3345.38 3048
3345.93 2976
3346.47 2905
3347.02 2884
3347.57 2687
3348.11 2705
3348.66 2615
3349.21 2611
3349.75 2607
3350.30 2527
3350.84 2538
3351.39 2518
3351.94 2591
3352.48 2632
3353.03 2476
3353.58 2539
3354.12 2552
3354.67 2523
3355.22 2509
3355.76 2498
3356.31 2514
3356.86 2416
3357.40 2371
3357.95 2324
3358.50 2393
3359.05 2279
3359.59 2363
3360.14 2393
3360.69 2440
3361.23 2465
3361.78 2525
3362.33 2549
3362.88 2541
3363.42 2567
3363.97 2426
3364.52 2398
3365.07 2336
3365.61 2360
3366.16 2378
3366.71 2436
3367.26 2451
3367.80 2447
3368.35 2655
3368.90 2850
3369.45 3062
3370.00 3313
3370.54 3530
3371.09 3781
3371.64 4110
3372.19 4346
3372.74 4371
3373.28 4421
3373.83 4325
3374.38 4057
3374.93 3688
3375.48 3414
3376.03 3151
3376.57 2948
3377.12 2786
3377.67 2599
3378.22 2381
3378.77 2324
3379.32 2235
3379.87 2227
3380.42 2249
3380.96 2286
3381.51 2255
3382.06 2199
3382.61 2189
3383.16 2130
3383.71 2119
3384.26 2103
3384.81 2084
3385.36 1956
3385.91 1862
3386.45 1905
3387.00 2048
3387.55 1966
3388.10 1894
3388.65 1989
3389.20 2049
3389.75 1960
3390.30 1999
3390.85 1924
3391.40 1957
3391.95 2072
3392.50 2013
3393.05 1980
3393.60 2126
3394.15 2118
3394.70 2088
3395.25 2165
3395.80 2293
3396.35 2286
3396.90 2273
3397.45 2318
3398.00 2278
3398.55 2319
3399.10 2201
3399.65 2211
3400.20 2111
3400.75 1998
3401.30 1953
3401.85 1929
3402.40 1878
3402.95 1822
3403.50 1838
3404.06 1851
3404.61 1814
3405.16 1835
3405.71 1849
3406.26 1825
3406.81 1843
3407.36 1868
3407.91 2004
3408.46 2169
3409.01 2347
3409.56 2369
3410.12 2443
3410.67 2447
3411.22 2459
3411.77 2436
3412.32 2430
3412.87 2425
3413.42 2401
3413.98 2353
3414.53 2438
3415.08 2364
3415.63 2257
3416.18 2163
3416.73 1991
3417.29 1956
3417.84 2016
3418.39 1919
3418.94 1857
3419.49 1791
3420.05 1913
3420.60 2022
3421.15 1986
3421.70 2011
3422.25 2120
3422.81 2044
3423.36 2086
3423.91 2038
3424.46 2059
3425.01 1988
3425.57 1883
3426.12 1819
3426.67 1858
3427.23 1748
3427.78 1744
3428.33 1838
3428.88 1836
3429.44 1736
3429.99 1708
3430.54 1763
3431.09 1765
3431.65 1830
3432.20 1937
3432.75 2006
3433.31 1952
3433.86 2047
3434.41 2047
3434.97 1960
3435.52 1963
3436.07 1968
3436.63 2061
3437.18 2041
3437.73 2041
3438.29 2056
3438.84 2111
3439.39 1973
3439.95 1850
3440.50 1961
3441.05 1958
3441.61 1917
3442.16 1893
3442.72 1794
3443.27 1821
3443.82 1741
3444.38 1801
3444.93 1909
3445.48 1860
3446.04 1867
3446.59 1904
3447.15 1978
3447.70 1900
3448.26 1903
3448.81 1936
3449.36 1867
3449.92 1799
3450.47 1743
3451.03 1712
3451.58 1712
3452.14 1689
3452.69 1623
3453.25 1589
3453.80 1554
3454.36 1646
3454.91 1633
3455.47 1607
3456.02 1626
3456.58 1647
3457.13 1614
3457.69 1643
3458.24 1609
3458.80 1605
3459.35 1651
3459.91 1628
3460.46 1676
3461.02 1712
3461.57 1751
3462.13 1766
3462.68 1642
3463.24 1706
3463.79 1732
3464.35 1684
3464.90 1706
3465.46 1814
3466.02 1908
3466.57 1845
3467.13 1835
3467.68 1711
3468.24 1762
3468.80 1870
3469.35 1788
3469.91 1795
3470.46 1833
3471.02 1826
3471.58 1827
3472.13 1803
3472.69 1777
3473.24 1826
3473.80 1866
3474.36 1928
3474.91 1989
3475.47 1966
3476.03 2068
3476.58 2093
3477.14 2304
3477.70 2388
3478.25 2447
3478.81 2451
3479.37 2443
3479.92 2462
3480.48 2410
3481.04 2425
3481.59 2457
3482.15 2344
3482.71 2293
3483.26 2240
3483.82 2132
3484.38 2292
3484.94 2257
3485.49 2412
3486.05 2464
3486.61 2653
3487.17 2938
3487.72 3251
3488.28 3587
3488.84 4082
3489.40 4379
3489.95 4815
3490.51 5276
3491.07 5282
3491.63 5299
3492.18 4993
3492.74 4689
3493.30 4363
3493.86 3940
3494.42 4003
3494.97 4049
3495.53 4242
3496.09 4575
3496.65 4895
3497.21 5098
3497.76 5353
3498.32 5569
3498.88 5742
3499.44 5614
3500.00 5376
3500.56 5097
3501.11 4952
3501.67 5008
3502.23 5207
3502.79 5047
3503.35 5271
3503.91 5393
3504.47 5301
3505.03 4909
3505.58 4655
3506.14 4316
3506.70 3948
3507.26 3701
3507.82 3396
3508.38 3105
3508.94 2968
3509.50 2813
3510.06 2654
3510.62 2543
3511.17 2354
3511.73 2291
3512.29 2247
3512.85 2174
3513.41 2075
3513.97 2023
3514.53 1949
3515.09 1968
3515.65 2090
3516.21 2207
3516.77 2104
3517.33 2149
3517.89 2126
3518.45 2039
3519.01 2147
3519.57 2301
3520.13 2191
3520.69 2282
3521.25 2298
3521.81 2221
3522.37 2266
3522.93 2182
3523.49 2155
3524.05 2213
3524.61 2137
3525.17 2062
3525.73 1957
3526.29 2026
3526.85 1860
3527.41 1777
3527.97 1902
3528.54 1907
3529.10 1814
3529.66 1921
3530.22 1911
3530.78 1952
3531.34 1883
3531.90 1792
3532.46 1953
3533.02 1990
3533.58 1901
3534.14 1957
3534.71 1924
3535.27 1945
3535.83 1871
3536.39 1976
3536.95 1997
3537.51 1962
3538.07 1941
3538.64 1973
3539.20 1972
3539.76 1987
3540.32 1935
3540.88 1940
3541.44 1897
3542.00 1871
3542.57 1924
3543.13 1945
3543.69 1948
3544.25 1895
3544.81 1943
3545.38 1913
3545.94 1779
3546.50 1718
3547.06 1735
3547.62 1718
3548.19 1651
3548.75 1714
3549.31 1656
3549.87 1729
3550.44 1738
3551.00 1804
3551.56 1745
3552.12 1696
3552.69 1778
3553.25 1712
3553.81 1808
3554.37 1801
3554.94 1742
3555.50 1770
3556.06 1746
3556.63 1754
3557.19 1688
3557.75 1770
3558.31 1830
3558.88 1804
3559.44 1754
3560.00 1761
3560.57 1822
3561.13 1776
3561.69 1785
3562.26 1845
3562.82 1850
3563.38 1841
3563.95 1769
3564.51 1848
3565.07 1817
3565.64 1743
3566.20 1701
3566.77 1654
3567.33 1649
3567.89 1618
3568.46 1568
3569.02 1609
3569.59 1615
3570.15 1614
3570.71 1624
3571.28 1657
3571.84 1689
3572.41 1753
3572.97 1784
3573.53 1802
3574.10 1972
3574.66 2016
3575.23 1990
3575.79 2034
3576.36 2048
3576.92 2056
3577.48 1971
3578.05 1942
3578.61 2012
3579.18 1897
3579.74 1907
3580.31 1877
3580.87 1849
3581.44 1777
3582.00 1641
3582.57 1706
3583.13 1696
3583.70 1636
3584.26 1606
3584.83 1592
3585.39 1586
3585.96 1540
3586.52 1553
3587.09 1614
3587.65 1609
3588.22 1584
3588.79 1621
3589.35 1638
3589.92 1674
3590.48 1645
3591.05 1651
3591.61 1612
3592.18 1696
3592.74 1650
3593.31 1670
3593.88 1691
3594.44 1690
3595.01 1676
3595.57 1623
3596.14 1576
3596.71 1648
3597.27 1689
3597.84 1703
3598.40 1666
3598.97 1647
3599.54 1523
3600.10 1572
3600.67 1582
3601.24 1543
3601.80 1555
3602.37 1463
3602.94 1436
3603.50 1489
3604.07 1432
3604.64 1453
3605.20 1405
3605.77 1401
3606.34 1420
3606.90 1425
3607.47 1349
3608.04 1391
3608.60 1469
3609.17 1438
3609.74 1360
3610.30 1290
3610.87 1396
3611.44 1451
3612.01 1422
3612.57 1544
3613.14 1585
3613.71 1581
3614.28 1717
3614.84 1734
3615.41 1895
3615.98 1990
3616.55 2022
3617.11 2041
3617.68 2116
3618.25 1980
3618.82 1886
3619.39 1858
3619.95 1855
3620.52 1784
3621.09 1766
3621.66 1676
3622.23 1530
3622.79 1575
3623.36 1570
3623.93 1546
3624.50 1500
3625.07 1473
3625.63 1481
3626.20 1495
3626.77 1539
3627.34 1606
3627.91 1657
3628.48 1571
3629.05 1549
3629.61 1579
3630.18 1618
3630.75 1557
3631.32 1515
3631.89 1604
3632.46 1576
3633.03 1486
3633.60 1582
3634.16 1548
3634.73 1582
3635.30 1584
3635.87 1603
3636.44 1560
3637.01 1637
3637.58 1700
3638.15 1872
3638.72 1926
3639.29 2025
3639.86 2099
3640.43 2121
3641.00 2270
3641.57 2168
3642.14 2125
3642.71 1981
3643.27 2058
3643.84 1862
3644.41 1761
3644.98 1727
3645.55 1745
3646.12 1665
3646.69 1632
3647.26 1646
3647.83 1727
3648.40 1671
3648.97 1765
3649.54 1784
3650.12 1729
3650.69 1791
3651.26 1796
3651.83 1762
3652.40 1843
3652.97 1948
3653.54 1948
3654.11 1945
3654.68 1996
3655.25 1957
3655.82 1943
3656.39 1968
3656.96 2014
3657.53 2004
3658.10 2093
3658.67 2107
3659.25 2013
3659.82 2088
3660.39 2052
3660.96 2017
3661.53 2045
3662.10 1973
3662.67 2003
3663.24 2030
3663.81 2116
3664.39 2197
3664.96 2156
3665.53 2227
3666.10 2292
3666.67 2123
3667.24 1932
3667.81 1958
3668.39 1932
3668.96 1724
3669.53 1741
3670.10 1817
3670.67 1861
3671.25 1825
3671.82 1898
3672.39 1818
3672.96 1822
3673.53 1842
3674.11 1872
3674.68 1892
3675.25 1809
3675.82 1793
3676.39 1776
3676.97 1763
3677.54 1803
3678.11 1747
3678.68 1765
3679.26 1778
3679.83 1720
3680.40 1708
3680.97 1660
3681.55 1717
3682.12 1707
3682.69 1679
3683.27 1776
3683.84 1875
3684.41 1778
3684.98 2066
3685.56 2140
3686.13 2160
3686.70 2283
3687.28 2419
3687.85 2536
3688.42 2643
3689.00 2626
3689.57 2573
3690.14 2563
3690.72 2373
3691.29 2257
3691.86 2083
3692.44 1945
3693.01 1929
3693.58 1878
3694.16 1798
3694.73 1749
3695.31 1813
3695.88 1773
3696.45 1765
3697.03 1817
3697.60 1759
3698.18 1785
3698.75 1835
3699.32 1912
3699.90 1760
3700.47 1768
3701.05 1781
3701.62 1812
3702.19 1760
3702.77 1724
3703.34 1684
3703.92 1723
3704.49 1645
3705.07 1613
3705.64 1630
3706.22 1691
3706.79 1652
3707.37 1701
3707.94 1708
3708.51 1724
3709.09 1772
3709.66 1622
3710.24 1597
3710.81 1599
3711.39 1538
3711.96 1516
3712.54 1533
3713.11 1588
3713.69 1550
3714.27 1567
3714.84 1506
3715.42 1530
3715.99 1547
3716.57 1549
3717.14 1546
3717.72 1626
3718.29 1587
3718.87 1510
3719.44 1543
3720.02 1553
3720.60 1595
3721.17 1603
3721.75 1504
3722.32 1483
3722.90 1509
3723.47 1418
3724.05 1436
3724.63 1521
3725.20 1524
3725.78 1541
3726.36 1631
3726.93 1673
3727.51 1649
3728.08 1663
3728.66 1657
3729.24 1705
3729.81 1770
3730.39 1804
3730.97 1915
3731.54 1879
3732.12 1890
3732.70 1815
3733.27 1786
3733.85 1900
3734.43 1828
3735.00 1661
3735.58 1648
3736.16 1549
3736.73 1527
3737.31 1546
3737.89 1556
3738.47 1492
3739.04 1448
3739.62 1436
3740.20 1436
3740.77 1502
3741.35 1497
3741.93 1625
3742.51 1557
3743.08 1626
3743.66 1593
3744.24 1540
3744.82 1568
3745.39 1606
3745.97 1600
3746.55 1654
3747.13 1548
3747.71 1575
3748.28 1582
3748.86 1548
3749.44 1504
3750.02 1512
3750.59 1501
3751.17 1530
3751.75 1508
3752.33 1441
3752.91 1481
3753.49 1474
3754.06 1532
3754.64 1571
3755.22 1554
3755.80 1586
3756.38 1703
3756.96 1676
3757.53 1718
3758.11 1723
3758.69 1732
3759.27 1775
3759.85 1658
3760.43 1579
3761.01 1555
3761.59 1522
3762.17 1507
3762.74 1491
3763.32 1488
3763.90 1431
3764.48 1454
3765.06 1500
3765.64 1430
3766.22 1426
3766.80 1378
3767.38 1367
3767.96 1387
3768.54 1421
3769.12 1414
3769.70 1445
3770.27 1455
3770.85 1384
3771.43 1461
3772.01 1325
3772.59 1311
3773.17 1400
3773.75 1465
3774.33 1338
3774.91 1299
3775.49 1351
3776.07 1328
3776.65 1441
3777.23 1441
3777.81 1409
3778.39 1391
3778.97 1480
3779.55 1372
3780.13 1479
3780.71 1454
3781.29 1462
3781.88 1434
3782.46 1431
3783.04 1436
3783.62 1507
3784.20 1481
3784.78 1518
3785.36 1525
3785.94 1474
3786.52 1481
3787.10 1416
3787.68 1455
3788.26 1417
3788.84 1378
3789.43 1402
3790.01 1440
3790.59 1322
3791.17 1345
3791.75 1443
3792.33 1478
3792.91 1462
3793.49 1425
3794.08 1483
3794.66 1525
3795.24 1480
3795.82 1475
3796.40 1502
3796.98 1452
3797.56 1532
3798.15 1578
3798.73 1712
3799.31 1753
3799.89 1829
3800.47 1816
3801.06 1819
3801.64 1884
3802.22 1905
3802.80 1821
3803.38 1682
3803.97 1717
3804.55 1654
3805.13 1545
3805.71 1759
3806.29 1709
3806.88 1684
3807.46 1710
3808.04 1708
3808.62 1713
3809.21 1830
3809.79 1812
3810.37 1772
3810.95 1987
3811.54 2042
3812.12 2050
3812.70 2020
3813.29 2060
3813.87 2162
3814.45 2120
3815.03 2049
3815.62 2108
3816.20 1934
3816.78 1701
3817.37 1719
3817.95 1671
3818.53 1674
3819.12 1632
3819.70 1654
3820.28 1628
3820.87 1587
3821.45 1546
3822.03 1521
3822.62 1511
3823.20 1526
3823.78 1593
3824.37 1545
3824.95 1512
3825.54 1509
3826.12 1518
3826.70 1566
3827.29 1636
3827.87 1616
3828.46 1636
3829.04 1663
3829.62 1724
3830.21 1792
3830.79 1779
3831.38 1743
3831.96 1676
3832.54 1663
3833.13 1630
3833.71 1568
3834.30 1527
3834.88 1557
3835.47 1475
3836.05 1466
3836.64 1419
3837.22 1455
3837.81 1390
3838.39 1408
3838.98 1405
3839.56 1455
3840.15 1477
3840.73 1463
3841.31 1427
3841.90 1383
3842.49 1393
3843.07 1359
3843.66 1411
3844.24 1394
3844.83 1444
3845.41 1340
3846.00 1361
3846.58 1346
3847.17 1407
3847.75 1419
3848.34 1409
3848.92 1359
3849.51 1325
3850.10 1406
3850.68 1483
3851.27 1518
3851.85 1457
3852.44 1481
3853.02 1456
3853.61 1522
3854.20 1433
3854.78 1440
3855.37 1496
3855.95 1604
3856.54 1559
3857.13 1665
3857.71 1855
3858.30 1879
3858.89 1978
3859.47 2062
3860.06 2178
3860.64 2178
3861.23 2201
3861.82 2168
3862.40 2196
3862.99 2237
3863.58 2162
3864.16 2315
3864.75 2365
3865.34 2368
3865.92 2375
3866.51 2322
3867.10 2236
3867.69 2125
3868.27 2078
3868.86 1957
3869.45 1912
3870.03 1876
3870.62 1931
3871.21 1927
3871.80 1995
3872.38 1923
3872.97 1928
3873.56 1977
3874.15 1939
3874.73 1965
3875.32 1885
3875.91 1772
3876.50 1627
3877.08 1612
3877.67 1738
3878.26 1693
3878.85 1686
3879.43 1654
3880.02 1602
3880.61 1577
3881.20 1537
3881.79 1452
3882.37 1488
3882.96 1540
3883.55 1478
3884.14 1427
3884.73 1481
3885.32 1567
3885.90 1600
3886.49 1692
3887.08 1735
3887.67 1703
3888.26 1751
3888.85 1743
3889.44 1696
3890.02 1764
3890.61 1744
3891.20 1717
3891.79 1693
3892.38 1700
3892.97 1730
3893.56 1612
3894.15 1602
3894.74 1591
3895.32 1652
3895.91 1623
3896.50 1604
3897.09 1575
3897.68 1492
3898.27 1441
3898.86 1567
3899.45 1508
3900.04 1510
3900.63 1502
3901.22 1533
3901.81 1516
3902.40 1486
3902.99 1472
3903.58 1509
3904.17 1458
3904.76 1465
3905.35 1460
3905.94 1483
3906.53 1451
3907.12 1432
3907.71 1505
3908.30 1445
3908.89 1448
3909.48 1420
3910.07 1413
3910.66 1274
3911.25 1296
3911.84 1298
3912.43 1327
3913.02 1342
3913.61 1346
3914.20 1308
3914.79 1327
3915.38 1345
3915.97 1273
3916.56 1278
3917.15 1308
3917.74 1347
3918.33 1304
3918.92 1360
3919.52 1413
3920.11 1346
3920.70 1254
3921.29 1356
3921.88 1353
3922.47 1396
3923.06 1331
3923.65 1325
3924.24 1334
3924.84 1324
3925.43 1356
3926.02 1338
3926.61 1274
3927.20 1269
3927.79 1280
3928.38 1204
3928.98 1234
3929.57 1221
3930.16 1187
3930.75 1225
3931.34 1228
3931.93 1257
3932.53 1215
3933.12 1232
3933.71 1281
3934.30 1255
3934.89 1275
3935.49 1299
3936.08 1303
3936.67 1374
3937.26 1295
3937.86 1328
3938.45 1342
3939.04 1358
3939.63 1386
3940.23 1397
3940.82 1400
3941.41 1359
3942.00 1299
3942.60 1261
3943.19 1310
3943.78 1376
3944.37 1285
3944.97 1320
3945.56 1311
3946.15 1297
3946.75 1298
3947.34 1323
3947.93 1345
3948.52 1256
3949.12 1330
3949.71 1378
3950.30 1413
3950.90 1421
3951.49 1397
3952.08 1438
3952.68 1467
3953.27 1462
3953.86 1462
3954.46 1507
3955.05 1526
3955.65 1569
3956.24 1533
3956.83 1527
3957.43 1414
3958.02 1467
3958.61 1539
3959.21 1477
3959.80 1417
3960.40 1406
3960.99 1308
3961.58 1314
3962.18 1346
3962.77 1316
3963.37 1431
3963.96 1422
3964.55 1397
3965.15 1425
3965.74 1460
3966.34 1404
3966.93 1486
3967.53 1461
3968.12 1377
3968.72 1374
3969.31 1415
3969.91 1352
3970.50 1378
3971.10 1370
3971.69 1426
3972.28 1407
3972.88 1378
3973.47 1439
3974.07 1436
3974.66 1456
3975.26 1478
3975.85 1493
3976.45 1563
3977.05 1561
3977.64 1559
3978.24 1512
3978.83 1477
3979.43 1441
3980.02 1410
3980.62 1402
3981.21 1518
3981.81 1543
3982.40 1493
3983.00 1449
3983.60 1579
3984.19 1476
3984.79 1480
3985.38 1467
3985.98 1464
3986.58 1478
3987.17 1429
3987.77 1454
3988.36 1411
3988.96 1404
3989.56 1415
3990.15 1456
3990.75 1410
3991.34 1435
3991.94 1490
3992.54 1483
3993.13 1546
3993.73 1541
3994.33 1485
3994.92 1572
3995.52 1517
3996.12 1559
3996.71 1581
3997.31 1592
3997.91 1731
3998.50 1674
3999.10 1695
3999.70 1784
4000.29 1754
4000.89 1686
4001.49 1639
4002.09 1696
4002.68 1661
4003.28 1612
4003.88 1532
4004.47 1531
4005.07 1574
4005.67 1513
4006.27 1469
4006.86 1508
4007.46 1493
4008.06 1581
4008.66 1472
4009.25 1476
4009.85 1468
4010.45 1483
4011.05 1493
4011.64 1547
4012.24 1396
4012.84 1416
4013.44 1461
4014.04 1465
4014.63 1569
4015.23 1552
4015.83 1624
4016.43 1547
4017.03 1564
4017.63 1473
4018.22 1472
4018.82 1439
4019.42 1401
4020.02 1412
4020.62 1446
4021.22 1343
4021.81 1436
4022.41 1434
4023.01 1485
4023.61 1441
4024.21 1383
4024.81 1433
4025.41 1450
4026.01 1513
4026.60 1504
4027.20 1527
4027.80 1488
4028.40 1482
4029.00 1475
4029.60 1482
4030.20 1482
4030.80 1494
4031.40 1444
4032.00 1466
4032.60 1525
4033.20 1523
4033.80 1515
4034.39 1535
4034.99 1486
4035.59 1374
4036.19 1373
4036.79 1349
4037.39 1374
4037.99 1367
4038.59 1286
4039.19 1305
4039.79 1328
4040.39 1320
4040.99 1323
4041.59 1329
4042.19 1390
4042.79 1352
4043.39 1331
4043.99 1283
4044.59 1286
4045.19 1316
4045.79 1318
4046.39 1312
4046.99 1318
4047.60 1394
4048.20 1391
4048.80 1472
4049.40 1439
4050.00 1396
4050.60 1461
4051.20 1598
4051.80 1517
4052.40 1442
4053.00 1389
4053.60 1392
4054.20 1349
4054.80 1290
4055.41 1322
4056.01 1403
4056.61 1344
4057.21 1313
4057.81 1257
4058.41 1345
4059.01 1306
4059.61 1306
4060.22 1271
4060.82 1264
4061.42 1248
4062.02 1190
4062.62 1158
4063.22 1234
4063.82 1185
4064.43 1211
4065.03 1196
4065.63 1182
4066.23 1178
4066.83 1187
4067.44 1194
4068.04 1283
4068.64 1207
4069.24 1309
4069.84 1290
4070.45 1238
4071.05 1239
4071.65 1217
4072.25 1223
4072.86 1196
4073.46 1244
4074.06 1327
4074.66 1335
4075.27 1241
4075.87 1251
4076.47 1219
4077.07 1215
4077.68 1299
4078.28 1261
4078.88 1208
4079.48 1250
4080.09 1127
4080.69 1231
4081.29 1215
4081.90 1185
4082.50 1196
4083.10 1224
4083.71 1255
4084.31 1271
4084.91 1284
4085.52 1270
4086.12 1352
4086.72 1338
4087.33 1416
4087.93 1341
4088.53 1384
4089.14 1415
4089.74 1414
4090.34 1426
4090.95 1426
4091.55 1522
4092.15 1444
4092.76 1487
4093.36 1463
4093.97 1433
4094.57 1409
4095.17 1398
4095.78 1393
4096.38 1366
4096.99 1355
4097.59 1302
4098.19 1287
4098.80 1260
4099.40 1207
4100.01 1172
4100.61 1179
4101.22 1237
4101.82 1312
4102.43 1184
4103.03 1193
4103.63 1201
4104.24 1226
4104.84 1247
4105.45 1281
4106.05 1282
4106.66 1253
4107.26 1276
4107.87 1292
4108.47 1272
4109.08 1280
4109.68 1336
4110.29 1280
4110.89 1303
4111.50 1209
4112.10 1260
4112.71 1307
4113.31 1242
4113.92 1247
4114.53 1319
4115.13 1254
4115.74 1225
4116.34 1259
4116.95 1220
4117.55 1232
4118.16 1270
4118.76 1296
4119.37 1346
4119.98 1295
4120.58 1323
4121.19 1348
4121.79 1319
4122.40 1327
4123.01 1329
4123.61 1280
4124.22 1291
4124.82 1213
4125.43 1231
4126.04 1283
4126.64 1242
4127.25 1293
4127.86 1193
4128.46 1252
4129.07 1213
4129.68 1247
4130.28 1249
4130.89 1269
4131.50 1276
4132.10 1322
4132.71 1373
4133.32 1295
4133.92 1277
4134.53 1286
4135.14 1269
4135.74 1372
4136.35 1362
4136.96 1321
4137.56 1265
4138.17 1313
4138.78 1346
4139.39 1321
4139.99 1330
4140.60 1362
4141.21 1303
4141.82 1367
4142.42 1379
4143.03 1308
4143.64 1219
4144.25 1216
4144.85 1311
4145.46 1346
4146.07 1251
4146.68 1262
4147.28 1335
4147.89 1295
4148.50 1240
4149.11 1245
4149.72 1222
4150.32 1205
4150.93 1178
4151.54 1163
4152.15 1201
4152.76 1213
4153.37 1174
4153.97 1137
4154.58 1159
4155.19 1172
4155.80 1092
4156.41 1154
4157.02 1129
4157.62 1128
4158.23 1075
4158.84 1111
4159.45 1214
4160.06 1192
4160.67 1220
4161.28 1260
4161.89 1357
4162.49 1373
4163.10 1308
4163.71 1475
4164.32 1494
4164.93 1497
4165.54 1507
4166.15 1449
4166.76 1493
4167.37 1535
4167.98 1433
4168.59 1385
4169.20 1488
4169.81 1496
4170.42 1448
4171.02 1456
4171.63 1452
4172.24 1460
4172.85 1442
4173.46 1375
4174.07 1341
4174.68 1319
4175.29 1345
4175.90 1332
4176.51 1240
4177.12 1228
4177.73 1266
4178.34 1216
4178.95 1154
4179.56 1174
4180.17 1203
4180.78 1237
4181.39 1230
4182.00 1222
4182.61 1229
4183.23 1226
4183.84 1255
4184.45 1202
4185.06 1169
4185.67 1213
4186.28 1252
4186.89 1278
4187.50 1264
4188.11 1278
4188.72 1326
4189.33 1350
4189.94 1437
4190.55 1375
4191.17 1488
4191.78 1572
4192.39 1600
4193.00 1689
4193.61 1698
4194.22 1674
4194.83 1655
4195.44 1676
4196.06 1670
4196.67 1672
4197.28 1669
4197.89 1527
4198.50 1527
4199.11 1561
4199.72 1481
4200.34 1579
4200.95 1534
4201.56 1481
4202.17 1456
4202.78 1335
4203.40 1411
4204.01 1420
4204.62 1371
4205.23 1372
4205.84 1337
4206.46 1334
4207.07 1318
4207.68 1358
4208.29 1401
4208.90 1352
4209.52 1335
4210.13 1380
4210.74 1446
4211.35 1349
4211.97 1368
4212.58 1431
4213.19 1410
4213.80 1448
4214.42 1460
4215.03 1443
4215.64 1504
4216.26 1543
4216.87 1604
4217.48 1748
4218.09 1715
4218.71 1938
4219.32 1995
4219.93 2112
4220.55 2274
4221.16 2354
4221.77 2461
4222.39 2545
4223.00 2755
4223.61 2980
4224.23 3320
4224.84 3743
4225.45 4140
4226.07 4386
4226.68 4292
4227.30 4223
4227.91 3950
4228.52 3570
4229.14 3258
4229.75 2914
4230.36 2535
4230.98 2329
4231.59 2280
4232.21 2096
4232.82 1988
4233.43 1932
4234.05 1912
4234.66 1888
4235.28 1800
4235.89 1832
4236.51 1770
4237.12 1810
4237.73 1842
4238.35 1694
4238.96 1669
4239.58 1724
4240.19 1725
4240.81 1672
4241.42 1624
4242.04 1634
4242.65 1550
4243.27 1571
4243.88 1584
4244.50 1636
4245.11 1682
4245.73 1700
4246.34 1699
4246.96 1731
4247.57 1713
4248.19 1607
4248.80 1569
4249.42 1573
4250.03 1499
4250.65 1477
4251.26 1388
4251.88 1453
4252.49 1491
4253.11 1468
4253.72 1438
4254.34 1493
4254.96 1523
4255.57 1531
4256.19 1504
4256.80 1517
4257.42 1529
4258.03 1531
4258.65 1526
4259.27 1584
4259.88 1561
4260.50 1466
4261.12 1490
4261.73 1475
4262.35 1513
4262.96 1407
4263.58 1495
4264.20 1531
4264.81 1564
4265.43 1571
4266.05 1637
4266.66 1573
4267.28 1534
4267.90 1519
4268.51 1582
4269.13 1469
4269.75 1456
4270.36 1416
4270.98 1378
4271.60 1339
4272.21 1409
4272.83 1438
4273.45 1416
4274.06 1412
4274.68 1417
4275.30 1478
4275.92 1476
4276.53 1494
4277.15 1546
4277.77 1552
4278.38 1491
4279.00 1370
4279.62 1375
4280.24 1390
4280.85 1366
4281.47 1371
4282.09 1355
4282.71 1418
4283.32 1435
4283.94 1402
4284.56 1356
4285.18 1350
4285.80 1453
4286.41 1403
4287.03 1381
4287.65 1332
4288.27 1389
4288.89 1399
4289.50 1337
4290.12 1369
4290.74 1393
4291.36 1379
4291.98 1308
4292.60 1379
4293.21 1329
4293.83 1394
4294.45 1455
4295.07 1368
4295.69 1348
4296.31 1405
4296.93 1266
4297.54 1203
4298.16 1281
4298.78 1296
4299.40 1287
4300.02 1318
4300.64 1276
4301.26 1295
4301.88 1311
4302.50 1309
4303.12 1263
4303.73 1294
4304.35 1192
4304.97 1288
4305.59 1326
4306.21 1362
4306.83 1326
4307.45 1240
4308.07 1311
4308.69 1389
4309.31 1394
4309.93 1469
4310.55 1412
4311.17 1345
4311.79 1370
4312.41 1343
4313.03 1348
4313.65 1395
4314.27 1377
4314.89 1394
4315.51 1406
4316.13 1367
4316.75 1412
4317.37 1458
4317.99 1386
4318.61 1360
4319.23 1323
4319.85 1375
4320.47 1441
4321.09 1449
4321.71 1394
4322.33 1530
4322.95 1564
4323.57 1484
4324.19 1533
4324.81 1508
4325.43 1497
4326.05 1533
4326.68 1536
4327.30 1337
4327.92 1346
4328.54 1415
4329.16 1460
4329.78 1379
4330.40 1369
4331.02 1390
4331.64 1464
4332.26 1490
4332.89 1521
4333.51 1615
4334.13 1722
4334.75 1783
4335.37 1856
4335.99 1918
4336.61 2077
4337.24 1985
4337.86 1982
4338.48 1910
4339.10 1900
4339.72 1858
4340.34 1811
4340.97 1903
4341.59 2059
4342.21 2277
4342.83 2655
4343.45 2899
4344.08 3287
4344.70 3741
4345.32 4064
4345.94 3811
4346.57 3681
4347.19 3507
4347.81 3026
4348.43 2729
4349.05 2401
4349.68 2161
4350.30 1901
4350.92 1838
4351.54 1732
4352.17 1625
4352.79 1582
4353.41 1495
4354.04 1527
4354.66 1554
4355.28 1626
4355.90 1615
4356.53 1694
4357.15 1609
4357.77 1691
4358.40 1721
4359.02 1616
4359.64 1588
4360.27 1555
4360.89 1615
4361.51 1605
4362.14 1634
4362.76 1633
4363.38 1708
4364.01 1633
4364.63 1589
4365.25 1614
4365.88 1699
4366.50 1618
4367.12 1482
4367.75 1443
4368.37 1382
4369.00 1428
4369.62 1433
4370.24 1424
4370.87 1388
4371.49 1394
4372.12 1293
4372.74 1340
4373.36 1446
4373.99 1526
4374.61 1497
4375.24 1530
4375.86 1636
4376.49 1706
4377.11 1709
4377.73 1795
4378.36 1769
4378.98 1732
4379.61 1727
4380.23 1813
4380.86 1908
4381.48 1829
4382.11 1815
4382.73 1890
4383.36 1949
4383.98 1942
4384.61 1978
4385.23 1981
4385.86 2271
4386.48 2471
4387.11 2623
4387.73 2829
4388.36 3323
4388.98 3584
4389.61 4019
4390.23 4152
4390.86 3884
4391.48 3709
4392.11 3404
4392.74 3040
4393.36 2785
4393.99 2452
4394.61 2152
4395.24 2164
4395.86 2097
4396.49 2025
4397.12 2084
4397.74 2131
4398.37 2135
4398.99 2031
4399.62 2061
4400.25 1991
4400.87 1979
4401.50 1965
4402.12 1806
4402.75 1696
4403.38 1740
4404.00 1714
4404.63 1700
4405.26 1720
4405.88 1769
4406.51 1703
4407.14 1739
4407.76 1687
4408.39 1637
4409.02 1697
4409.64 1720
4410.27 1665
4410.90 1660
4411.52 1610
4412.15 1612
4412.78 1621
4413.40 1530
4414.03 1485
4414.66 1476
4415.29 1403
4415.91 1399
4416.54 1497
4417.17 1412
4417.79 1331
4418.42 1351
4419.05 1339
4419.68 1409
4420.30 1346
4420.93 1362
4421.56 1300
4422.19 1330
4422.81 1352
4423.44 1281
4424.07 1233
4424.70 1268
4425.33 1225
4425.95 1273
4426.58 1295
4427.21 1237
4427.84 1274
4428.47 1305
4429.09 1285
4429.72 1375
4430.35 1303
4430.98 1370
4431.61 1398
4432.23 1325
4432.86 1286
4433.49 1322
4434.12 1388
4434.75 1336
4435.38 1324
4436.01 1358
4436.63 1307
4437.26 1252
4437.89 1298
4438.52 1262
4439.15 1263
4439.78 1266
4440.41 1220
4441.04 1278
4441.67 1193
4442.29 1225
4442.92 1308
4443.55 1332
4444.18 1366
4444.81 1371
4445.44 1338
4446.07 1338
4446.70 1319
4447.33 1230
4447.96 1282
4448.59 1244
4449.22 1210
4449.85 1269
4450.48 1295
4451.11 1318
4451.74 1274
4452.37 1334
4453.00 1259
4453.63 1311
4454.26 1277
4454.89 1270
4455.52 1343
4456.15 1346
4456.78 1318
4457.41 1310
4458.04 1256
4458.67 1294
4459.30 1241
4459.93 1252
4460.56 1249
4461.19 1170
4461.82 1216
4462.45 1176
4463.08 1196
4463.71 1240
4464.34 1201
4464.97 1176
4465.60 1295
4466.23 1174
4466.86 1170
4467.49 1119
4468.12 1124
4468.76 1202
4469.39 1162
4470.02 1130
4470.65 1140
4471.28 1114
4471.91 1138
4472.54 1089
4473.17 1033
4473.80 1067
4474.44 1105
4475.07 1088
4475.70 1092
4476.33 1204
4476.96 1239
4477.59 1230
4478.22 1204
4478.86 1213
4479.49 1226
4480.12 1169
4480.75 1255
4481.38 1284
4482.02 1276
4482.65 1235
4483.28 1210
4483.91 1231
4484.54 1222
4485.18 1180
4485.81 1248
4486.44 1170
4487.07 1157
4487.70 1207
4488.34 1164
4488.97 1187
4489.60 1216
4490.23 1147
4490.87 1160
4491.50 1217
4492.13 1197
4492.76 1201
4493.40 1203
4494.03 1136
4494.66 1152
4495.30 1129
4495.93 1166
4496.56 1171
4497.19 1243
4497.83 1227
4498.46 1298
4499.09 1381
4499.73 1439
4500.36 1461
4500.99 1481
4501.63 1453
4502.26 1422
4502.89 1357
4503.53 1386
4504.16 1297
4504.79 1305
4505.43 1282
4506.06 1225
4506.69 1233
4507.33 1211
4507.96 1185
4508.59 1231
4509.23 1183
4509.86 1173
4510.50 1164
4511.13 1190
4511.76 1203
4512.40 1170
4513.03 1176
4513.67 1118
4514.30 1153
4514.93 1169
4515.57 1059
4516.20 1084
4516.84 1080
4517.47 1174
4518.11 1114
4518.74 1076
4519.37 1065
4520.01 1114
4520.64 1077
4521.28 1123
4521.91 1141
4522.55 1223
4523.18 1230
4523.82 1197
4524.45 1228
4525.09 1303
4525.72 1404
4526.36 1427
4526.99 1540
4527.63 1731
4528.26 1812
4528.90 2021
4529.53 2158
4530.17 2199
4530.80 2145
4531.44 2235
4532.07 2162
4532.71 1987
4533.34 1895
4533.98 1720
4534.62 1561
4535.25 1450
4535.89 1389
4536.52 1275
4537.16 1238
4537.79 1177
4538.43 1170
4539.07 1166
4539.70 1144
4540.34 1145
4540.97 1153
4541.61 1148
4542.25 1170
4542.88 1187
4543.52 1090
4544.15 1078
4544.79 1108
4545.43 1073
4546.06 1024
4546.70 1080
4547.34 1161
4547.97 1097
4548.61 1068
4549.25 1138
4549.88 1156
4550.52 1182
4551.16 1221
4551.79 1181
4552.43 1191
4553.07 1198
4553.70 1196
4554.34 1191
4554.98 1088
4555.61 1133
4556.25 1151
4556.89 1217
4557.53 1180
4558.16 1147
4558.80 1125
4559.44 1146
4560.07 1120
4560.71 1065
4561.35 1127
4561.99 1147
4562.62 1129
4563.26 1198
4563.90 1208
4564.54 1249
4565.18 1260
4565.81 1262
4566.45 1288
4567.09 1331
4567.73 1349
4568.36 1464
4569.00 1484
4569.64 1484
4570.28 1485
4570.92 1455
4571.55 1430
4572.19 1460
4572.83 1352
4573.47 1289
4574.11 1281
4574.75 1245
4575.38 1211
4576.02 1219
4576.66 1259
4577.30 1149
4577.94 1131
4578.58 1150
4579.22 1164
4579.85 1131
4580.49 1120
4581.13 1209
4581.77 1191
4582.41 1198
4583.05 1156
4583.69 1191
4584.33 1120
4584.97 1094
4585.61 1095
4586.24 1156
4586.88 1161
4587.52 1175
4588.16 1199
4588.80 1205
4589.44 1183
4590.08 1239
4590.72 1274
4591.36 1232
4592.00 1180
4592.64 1221
4593.28 1191
4593.92 1132
4594.56 1132
4595.20 1160
4595.84 1111
4596.48 1127
4597.12 1183
4597.76 1191
4598.40 1161
4599.04 1058
4599.68 1100
4600.32 1184
4600.96 1188
4601.60 1244
4602.24 1243
4602.88 1247
4603.52 1279
4604.16 1222
4604.80 1227
4605.44 1233
4606.08 1239
4606.72 1240
4607.36 1212
4608.00 1294
4608.64 1233
4609.28 1213
4609.93 1268
4610.57 1277
4611.21 1184
4611.85 1176
4612.49 1182
4613.13 1199
4613.77 1172
4614.41 1104
4615.05 1156
4615.69 1213
4616.34 1154
4616.98 1132
4617.62 1096
4618.26 1068
4618.90 1132
4619.54 1149
4620.18 1118
4620.83 1113
4621.47 1067
4622.11 1105
4622.75 1193
4623.39 1096
4624.03 1125
4624.68 1106
4625.32 1174
4625.96 1124
4626.60 1097
4627.24 1162
4627.89 1113
4628.53 1142
4629.17 1148
4629.81 1194
4630.45 1189
4631.10 1180
4631.74 1193
4632.38 1172
4633.02 1245
4633.67 1230
4634.31 1290
4634.95 1382
4635.59 1425
4636.24 1421
4636.88 1455
4637.52 1479
4638.17 1474
4638.81 1510
4639.45 1467
4640.09 1406
4640.74 1301
4641.38 1313
4642.02 1163
4642.67 1199
4643.31 1205
4643.95 1190
4644.60 1119
4645.24 1187
4645.88 1207
4646.53 1160
4647.17 1136
4647.81 1171
4648.46 1188
4649.10 1224
4649.74 1136
4650.39 1199
4651.03 1242
4651.67 1182
4652.32 1220
4652.96 1170
4653.61 1178
4654.25 1111
4654.89 1073
4655.54 1051
4656.18 1049
4656.83 1015
4657.47 1025
4658.11 1062
4658.76 1080
4659.40 1138
4660.05 1112
4660.69 1099
4661.33 1121
4661.98 1092
4662.62 1060
4663.27 1037
4663.91 1059
4664.56 1048
4665.20 990
4665.85 1007
4666.49 1010
4667.14 1094
4667.78 1163
4668.43 1050
4669.07 1072
4669.72 1035
4670.36 1034
4671.01 1057
4671.65 1067
4672.30 1051
4672.94 1060
4673.59 1041
4674.23 1049
4674.88 1126
4675.52 1133
4676.17 1031
4676.81 1086
4677.46 1126
4678.10 1108
4678.75 1094
4679.40 1132
4680.04 1172
4680.69 1133
4681.33 1202
4681.98 1178
4682.62 1129
4683.27 1111
4683.92 1085
4684.56 1076
4685.21 1081
4685.85 1147
4686.50 1116
4687.15 1072
4687.79 1099
4688.44 1015
4689.09 1040
4689.73 1089
4690.38 1064
4691.02 1024
4691.67 1101
4692.32 1218
4692.96 1192
4693.61 1201
4694.26 1188
4694.90 1272
4695.55 1354
4696.20 1429
4696.84 1393
4697.49 1456
4698.14 1391
4698.78 1459
4699.43 1496
4700.08 1352
4700.73 1316
4701.37 1236
4702.02 1216
4702.67 1226
4703.31 1225
4703.96 1191
4704.61 1123
4705.26 1083
4705.90 1144
4706.55 1133
4707.20 1117
4707.85 1158
4708.49 1135
4709.14 1201
4709.79 1199
4710.44 1146
4711.09 1173
4711.73 1198
4712.38 1226
4713.03 1193
4713.68 1148
4714.33 1188
4714.97 1246
4715.62 1236
4716.27 1189
4716.92 1222
4717.57 1258
4718.21 1342
4718.86 1303
4719.51 1304
4720.16 1340
4720.81 1402
4721.46 1400
4722.11 1384
4722.75 1369
4723.40 1482
4724.05 1527
4724.70 1655
4725.35 1703
4726.00 1674
4726.65 1667
4727.30 1574
4727.94 1460
4728.59 1426
4729.24 1293
4729.89 1204
4730.54 1253
4731.19 1215
4731.84 1211
4732.49 1201
4733.14 1214
4733.79 1210
4734.44 1213
4735.09 1225
4735.74 1233
4736.38 1341
4737.03 1403
4737.68 1389
4738.33 1355
4738.98 1375
4739.63 1372
4740.28 1413
4740.93 1335
4741.58 1286
4742.23 1252
4742.88 1276
4743.53 1274
4744.18 1293
4744.83 1269
4745.48 1234
4746.13 1325
4746.78 1278
4747.43 1306
4748.08 1385
4748.73 1364
4749.39 1350
4750.04 1419
4750.69 1487
4751.34 1477
4751.99 1444
4752.64 1444
4753.29 1388
4753.94 1322
4754.59 1341
4755.24 1315
4755.89 1311
4756.54 1337
4757.19 1345
4757.84 1201
4758.50 1262
4759.15 1252
4759.80 1204
4760.45 1163
4761.10 1173
4761.75 1204
4762.40 1225
4763.05 1188
4763.71 1189
4764.36 1245
4765.01 1264
4765.66 1360
4766.31 1324
4766.96 1345
4767.62 1257
4768.27 1256
4768.92 1169
4769.57 1138
4770.22 1156
4770.87 1102
4771.53 1086
4772.18 1141
4772.83 1070
4773.48 1086
4774.13 1093
4774.79 1101
4775.44 1117
4776.09 1109
4776.74 1143
4777.40 1119
4778.05 1171
4778.70 1116
4779.35 1203
4780.01 1196
4780.66 1173
4781.31 1158
4781.96 1132
4782.62 1160
4783.27 1178
4783.92 1162
4784.57 1134
4785.23 1104
4785.88 1090
4786.53 1176
4787.19 1107
4787.84 1163
4788.49 1161
4789.15 1165
4789.80 1154
4790.45 1121
4791.11 1183
4791.76 1139
4792.41 1190
4793.07 1122
4793.72 1124
4794.37 1152
4795.03 1131
4795.68 1141
4796.33 1177
4796.99 1114
4797.64 1094
4798.29 1069
4798.95 1104
4799.60 1072
4800.26 1082
4800.91 1040
4801.56 1133
4802.22 1061
4802.87 1087
4803.53 1159
4804.18 1127
4804.83 1101
4805.49 1071
4806.14 1117
4806.80 1126
4807.45 1092
4808.11 1170
4808.76 1153
4809.42 1105
4810.07 1096
4810.72 1149
4811.38 1214
4812.03 1123
4812.69 1158
4813.34 1178
4814.00 1161
4814.65 1175
4815.31 1244
4815.96 1189
4816.62 1189
4817.27 1310
4817.93 1258
4818.58 1227
4819.24 1234
4819.89 1284
4820.55 1320
4821.20 1342
4821.86 1459
4822.52 1551
4823.17 1505
4823.83 1553
4824.48 1515
4825.14 1543
4825.79 1508
4826.45 1421
4827.10 1395
4827.76 1424
4828.42 1465
4829.07 1401
4829.73 1415
4830.38 1460
4831.04 1477
4831.70 1487
4832.35 1440
4833.01 1539
4833.66 1705
4834.32 1772
4834.98 1774
4835.63 1799
4836.29 1853
4836.95 1837
4837.60 1806
4838.26 1896
4838.92 1807
4839.57 1822
4840.23 1784
4840.89 1725
4841.54 1591
4842.20 1669
4842.86 1742
4843.51 1728
4844.17 1779
4844.83 1796
4845.48 1888
4846.14 1929
4846.80 2061
4847.45 2234
4848.11 2289
4848.77 2369
4849.43 2418
4850.08 2340
4850.74 2264
4851.40 2173
4852.06 2026
4852.71 1939
4853.37 1877
4854.03 1959
4854.69 2009
4855.34 2055
4856.00 2185
4856.66 2307
4857.32 2415
4857.97 2315
4858.63 2193
4859.29 2161
4859.95 2076
4860.61 2086
4861.26 1967
4861.92 1891
4862.58 1871
4863.24 1948
4863.90 1954
4864.55 1977
4865.21 2015
4865.87 2054
4866.53 2073
4867.19 2033
4867.85 1972
4868.51 1918
4869.16 1842
4869.82 1733
4870.48 1759
4871.14 1695
4871.80 1690
4872.46 1628
4873.12 1604
4873.78 1630
4874.43 1704
4875.09 1701
4875.75 1712
4876.41 1643
4877.07 1693
4877.73 1675
4878.39 1686
4879.05 1622
4879.71 1483
4880.37 1481
4881.03 1490
4881.69 1410
4882.34 1418
4883.00 1463
4883.66 1412
4884.32 1503
4884.98 1482
4885.64 1533
4886.30 1528
4886.96 1607
4887.62 1634
4888.28 1712
4888.94 1729
4889.60 1709
4890.26 1739
4890.92 1655
4891.58 1615
4892.24 1607
4892.90 1569
4893.56 1433
4894.22 1432
4894.88 1423
4895.54 1372
4896.20 1458
4896.86 1526
4897.52 1516
4898.19 1584
4898.85 1589
4899.51 1551
4900.17 1464
4900.83 1451
4901.49 1400
4902.15 1386
4902.81 1323
4903.47 1333
4904.13 1267
4904.79 1326
4905.45 1239
4906.12 1251
4906.78 1308
4907.44 1230
4908.10 1260
4908.76 1231
4909.42 1260
4910.08 1313
4910.74 1318
4911.41 1217
4912.07 1245
4912.73 1195
4913.39 1199
4914.05 1128
4914.71 1150
4915.38 1160
4916.04 1054
4916.70 1018
4917.36 1141
4918.02 1127
4918.68 1140
4919.35 1178
4920.01 1115
4920.67 1129
4921.33 1147
4921.99 1144
4922.66 1095
4923.32 1138
4923.98 1234
4924.64 1165
4925.31 1099
4925.97 1111
4926.63 1134
4927.29 1093
4927.96 1119
4928.62 1115
4929.28 1175
4929.94 1122
4930.61 1117
4931.27 1079
4931.93 1050
4932.59 1141
4933.26 1081
4933.92 1096
4934.58 1116
4935.25 1114
4935.91 1087
4936.57 1106
4937.24 1030
4937.90 1019
4938.56 1054
4939.23 1129
4939.89 1138
4940.55 1172
4941.22 1192
4941.88 1075
4942.54 1121
4943.21 1136
4943.87 1147
4944.53 1043
4945.20 1040
4945.86 1075
4946.52 1051
4947.19 1033
4947.85 1025
4948.52 1052
4949.18 1072
4949.84 1050
4950.51 1081
4951.17 1089
4951.84 1106
4952.50 1110
4953.17 1112
4953.83 1225
4954.49 1238
4955.16 1191
4955.82 1219
4956.49 1183
4957.15 1252
4957.82 1199
4958.48 1193
4959.15 1200
4959.81 1150
4960.47 1188
4961.14 1269
4961.80 1298
4962.47 1279
4963.13 1248
4963.80 1304
4964.46 1268
4965.13 1197
4965.79 1157
4966.46 1154
4967.12 1180
4967.79 1202
4968.45 1110
4969.12 1136
4969.79 1167
4970.45 1198
4971.12 1097
4971.78 1018
4972.45 1078
4973.11 1127
4973.78 1166
4974.44 1098
4975.11 1175
4975.78 1151
4976.44 1127
4977.11 1159
4977.77 1167
4978.44 1086
4979.11 1119
4979.77 1097
4980.44 1115
4981.10 1217
4981.77 1134
4982.44 1118
4983.10 1168
4983.77 1238
4984.43 1316
4985.10 1470
4985.77 1533
4986.43 1711
4987.10 1729
4987.77 1718
4988.43 1822
4989.10 1745
4989.77 1682
4990.43 1594
4991.10 1441
4991.77 1367
4992.43 1333
4993.10 1173
4993.77 1148
4994.43 1149
4995.10 1111
4995.77 1074
4996.44 1072
4997.10 1066
4997.77 1074
4998.44 1056
4999.10 1037
4999.77 1034
5000.44 1037
5001.11 979
5001.77 1021
5002.44 1090
5003.11 1054
5003.78 1147
5004.44 1095
5005.11 1093
5005.78 1107
5006.45 1082
5007.12 1117
5007.78 1165
5008.45 1127
5009.12 1110
5009.79 1132
5010.46 1151
5011.12 1098
5011.79 1145
5012.46 1163
5013.13 1095
5013.80 1126
5014.47 1206
5015.13 1196
5015.80 1222
5016.47 1373
5017.14 1517
5017.81 1639
5018.48 1763
5019.14 1913
5019.81 2133
5020.48 2289
5021.15 2392
5021.82 2287
5022.49 2290
5023.16 2182
5023.83 2036
5024.50 1861
5025.16 1741
5025.83 1623
5026.50 1478
5027.17 1371
5027.84 1299
5028.51 1318
5029.18 1227
5029.85 1171
5030.52 1177
5031.19 1164
5031.86 1135
5032.53 1120
5033.20 1118
5033.87 1104
5034.54 1182
5035.21 1138
5035.88 1127
5036.54 1108
5037.21 1115
5037.88 1108
5038.55 1145
5039.22 1134
5039.89 1237
5040.56 1224
5041.23 1202
5041.90 1179
5042.58 1196
5043.25 1205
5043.92 1192
5044.59 1131
5045.26 1164
5045.93 1151
5046.60 1067
5047.27 1070
5047.94 1033
5048.61 1091
5049.28 1026
5049.95 995
5050.62 1035
5051.29 1065
5051.96 1008
5052.63 1005
5053.30 1063
5053.98 1040
5054.65 1083
5055.32 1092
5055.99 1118
5056.66 1123
5057.33 1160
5058.00 1186
5058.67 1199
5059.34 1152
5060.02 1195
5060.69 1236
5061.36 1205
5062.03 1142
5062.70 1171
5063.37 1143
5064.04 1103
5064.72 1087
5065.39 1167
5066.06 1074
5066.73 1032
5067.40 1029
5068.08 1002
5068.75 1008
5069.42 1024
5070.09 1035
5070.76 1063
5071.44 1071
5072.11 1018
5072.78 1039
5073.45 1054
5074.12 995
5074.80 1077
5075.47 1089
5076.14 1140
5076.81 1143
5077.49 1125
5078.16 1142
5078.83 1136
5079.50 1100
5080.18 1148
5080.85 1098
5081.52 1053
5082.20 1113
5082.87 1050
5083.54 1054
5084.21 1101
5084.89 1078
5085.56 1098
5086.23 1155
5086.91 1220
5087.58 1204
5088.25 1214
5088.93 1218
5089.60 1182
5090.27 1177
5090.95 1172
5091.62 1209
5092.29 1145
5092.97 1191
5093.64 1124
5094.31 1078
5094.99 1063
5095.66 1079
5096.34 1056
5097.01 1100
5097.68 1050
5098.36 1032
5099.03 1016
5099.70 1042
5100.38 1067
5101.05 1040
5101.73 1086
5102.40 1076
5103.08 1077
5103.75 1148
5104.42 1111
5105.10 1060
5105.77 1044
5106.45 1049
5107.12 1056
5107.80 1094
5108.47 1067
5109.15 1053
5109.82 1080
5110.49 1029
5111.17 1066
5111.84 1056
5112.52 1054
5113.19 1036
5113.87 1054
5114.54 1042
5115.22 1134
5115.89 1261
5116.57 1203
5117.24 1240
5117.92 1309
5118.59 1277
5119.27 1346
5119.94 1180
5120.62 1138
5121.30 1145
5121.97 1101
5122.65 976
5123.32 966
5124.00 1035
5124.67 1076
5125.35 1047
5126.02 1001
5126.70 1028
5127.38 1043
5128.05 1075
5128.73 1058
5129.40 1066
5130.08 1077
5130.76 1112
5131.43 1140
5132.11 1126
5132.78 1091
5133.46 1076
5134.14 1075
5134.81 1081
5135.49 1096
5136.17 1080
5136.84 1087
5137.52 1104
5138.20 1118
5138.87 1112
5139.55 1114
5140.22 1108
5140.90 1021
5141.58 1003
5142.26 989
5142.93 1002
5143.61 1029
5144.29 958
5144.96 962
5145.64 979
5146.32 973
5146.99 968
5147.67 1014
5148.35 978
5149.03 994
5149.70 986
5150.38 951
5151.06 956
5151.73 925
5152.41 916
5153.09 926
5153.77 924
5154.44 929
5155.12 895
5155.80 935
5156.48 986
5157.16 962
5157.83 915
5158.51 882
5159.19 933
5159.87 917
5160.55 901
5161.22 937
5161.90 964
5162.58 971
5163.26 959
5163.94 950
5164.61 984
5165.29 948
5165.97 951
5166.65 952
5167.33 967
5168.01 939
5168.68 979
5169.36 938
5170.04 943
5170.72 988
5171.40 902
5172.08 956
5172.76 952
5173.44 956
5174.11 943
5174.79 933
5175.47 1008
5176.15 1000
5176.83 964
5177.51 963
5178.19 1053
5178.87 1018
5179.55 1026
5180.23 993
5180.91 994
5181.58 967
5182.26 982
5182.94 948
5183.62 994
5184.30 933
5184.98 915
5185.66 865
5186.34 903
5187.02 955
5187.70 926
5188.38 936
5189.06 999
5189.74 941
5190.42 983
5191.10 977
5191.78 909
5192.46 935
5193.14 1007
5193.82 944
5194.50 955
5195.18 975
5195.86 958
5196.54 958
5197.22 997
5197.90 1028
5198.58 1050
5199.26 926
5199.94 983
5200.63 997
5201.31 975
5201.99 968
5202.67 976
5203.35 1027
5204.03 1004
5204.71 998
5205.39 1043
5206.07 1081
5206.75 1045
5207.43 1106
5208.11 1054
5208.80 1018
5209.48 1054
5210.16 1125
5210.84 1049
5211.52 1018
5212.20 1039
5212.88 1054
5213.57 1085
5214.25 1047
5214.93 1040
5215.61 1037
5216.29 1086
5216.97 1118
5217.66 1031
5218.34 1013
5219.02 1093
5219.70 1053
5220.38 1071
5221.06 1080
5221.75 1049
5222.43 1035
5223.11 1049
5223.79 1078
5224.47 1019
5225.16 1061
5225.84 1026
5226.52 999
5227.20 982
5227.89 950
5228.57 987
5229.25 943
5229.93 1005
5230.62 1048
5231.30 1038
5231.98 1069
5232.66 1084
5233.35 1101
5234.03 1112
5234.71 1128
5235.40 1137
5236.08 1155
5236.76 1145
5237.44 1153
5238.13 1095
5238.81 1101
5239.49 1134
5240.18 1102
5240.86 1041
5241.54 1015
5242.23 992
5242.91 970
5243.59 1060
5244.28 1057
5244.96 1026
5245.64 1058
5246.33 1085
5247.01 1064
5247.70 1116
5248.38 1104
5249.06 1072
5249.75 1052
5250.43 1045
5251.11 1075
5251.80 1089
5252.48 996
5253.17 955
5253.85 977
5254.53 990
5255.22 972
5255.90 964
5256.59 972
5257.27 1098
5257.96 1042
5258.64 988
5259.32 1030
5260.01 1029
5260.69 1036
5261.38 993
5262.06 1051
5262.75 1086
5263.43 1093
5264.12 1118
5264.80 1070
5265.49 1042
5266.17 1021
5266.86 962
5267.54 1008
5268.23 965
5268.91 993
5269.60 993
5270.28 1106
5270.97 1067
5271.65 1006
5272.34 973
5273.02 1012
5273.71 1026
5274.39 989
5275.08 1075
5275.76 1081
5276.45 1079
5277.14 1099
5277.82 1146
5278.51 1226
5279.19 1262
5279.88 1351
5280.56 1339
5281.25 1245
5281.94 1234
5282.62 1243
5283.31 1198
5283.99 1168
5284.68 1104
5285.37 1060
5286.05 1034
5286.74 1034
5287.43 994
5288.11 932
5288.80 934
5289.48 997
5290.17 1034
5290.86 1027
5291.54 971
5292.23 1067
5292.92 1106
5293.60 1072
5294.29 1090
5294.98 1130
5295.66 1118
5296.35 1134
5297.04 1127
5297.72 1173
5298.41 1206
5299.10 1190
5299.79 1248
5300.47 1278
5301.16 1237
5301.85 1170
5302.53 1178
5303.22 1150
5303.91 1143
5304.60 1051
5305.28 1072
5305.97 1140
5306.66 1074
5307.35 1071
5308.03 1086
5308.72 1134
5309.41 1135
5310.10 1150
5310.78 1135
5311.47 1092
5312.16 1049
5312.85 1057
5313.54 1059
5314.22 1064
5314.91 1030
5315.60 1075
5316.29 1049
5316.98 1146
5317.66 1185
5318.35 1206
5319.04 1212
5319.73 1241
5320.42 1246
5321.11 1177
5321.80 1128
5322.48 1133
5323.17 1085
5323.86 1036
5324.55 1042
5325.24 1032
5325.93 1016
5326.62 1047
5327.30 1069
5327.99 1089
5328.68 1025
5329.37 1041
5330.06 1081
5330.75 1010
5331.44 997
5332.13 1062
5332.82 1042
5333.51 1058
5334.20 1047
5334.88 1035
5335.57 1033
5336.26 1073
5336.95 1099
5337.64 1108
5338.33 1118
5339.02 1146
5339.71 1190
5340.40 1114
5341.09 1128
5341.78 1152
5342.47 1136
5343.16 1166
5343.85 1262
5344.54 1342
5345.23 1332
5345.92 1388
5346.61 1495
5347.30 1531
5347.99 1588
5348.68 1685
5349.37 1674
5350.06 1716
5350.75 1711
5351.44 1604
5352.13 1440
5352.82 1388
5353.51 1260
5354.20 1088
5354.90 1158
5355.59 1098
5356.28 1037
5356.97 1098
5357.66 1052
5358.35 1096
5359.04 1093
5359.73 1126
5360.42 1102
5361.11 1025
5361.80 1031
5362.49 1046
5363.19 1015
5363.88 989
5364.57 1033
5365.26 1039
5365.95 988
5366.64 960
5367.33 966
5368.03 966
5368.72 1017
5369.41 1017
5370.10 996
5370.79 961
5371.48 879
5372.18 947
5372.87 988
5373.56 990
5374.25 979
5374.94 951
5375.63 987
5376.33 1000
5377.02 973
5377.71 970
5378.40 916
5379.10 911
5379.79 965
5380.48 999
5381.17 993
5381.86 1005
5382.56 984
5383.25 986
5383.94 1053
5384.63 998
5385.33 1011
5386.02 1081
5386.71 1088
5387.40 1098
5388.10 1116
5388.79 1139
5389.48 1139
5390.18 1135
5390.87 1081
5391.56 1120
5392.26 1035
5392.95 1059
5393.64 1047
5394.33 971
5395.03 960
5395.72 987
5396.41 960
5397.11 939
5397.80 860
5398.49 996
5399.19 999
5399.88 909
5400.58 988
5401.27 988
5401.96 944
5402.66 976
5403.35 1059
5404.04 1028
5404.74 1061
5405.43 1041
5406.13 1012
5406.82 990
5407.51 1013
5408.21 973
5408.90 993
5409.60 1024
5410.29 975
5410.98 970
5411.68 954
5412.37 932
5413.07 934
5413.76 893
5414.46 891
5415.15 968
5415.84 1029
5416.54 1076
5417.23 984
5417.93 1015
5418.62 979
5419.32 1043
5420.01 1045
5420.71 1033
5421.40 1032
5422.10 1028
5422.79 994
5423.49 1024
5424.18 1043
5424.88 980
5425.57 953
5426.27 988
5426.96 1056
5427.66 1016
5428.35 1006
5429.05 975
5429.74 1057
5430.44 1040
5431.14 986
5431.83 1009
5432.53 1027
5433.22 992
5433.92 1020
5434.61 1044
5435.31 1033
5436.01 1058
5436.70 1062
5437.40 1089
5438.09 1121
5438.79 1080
5439.49 1086
5440.18 1104
5440.88 1077
5441.57 1102
5442.27 1164
5442.97 1217
5443.66 1311
5444.36 1387
5445.06 1530
5445.75 1555
5446.45 1606
5447.15 1635
5447.84 1629
5448.54 1559
5449.24 1524
5449.93 1486
5450.63 1389
5451.33 1296
5452.02 1223
5452.72 1174
5453.42 1183
5454.11 1139
5454.81 1077
5455.51 1102
5456.20 1022
5456.90 1107
5457.60 1164
5458.30 1098
5458.99 1166
5459.69 1232
5460.39 1226
5461.09 1252
5461.78 1252
5462.48 1316
5463.18 1355
5463.88 1398
5464.57 1306
5465.27 1328
5465.97 1249
5466.67 1245
5467.36 1251
5468.06 1189
5468.76 1294
5469.46 1317
5470.16 1300
5470.85 1355
5471.55 1345
5472.25 1356
5472.95 1411
5473.65 1471
5474.35 1455
5475.04 1508
5475.74 1534
5476.44 1632
5477.14 1749
5477.84 1957
5478.54 2097
5479.23 2019
5479.93 2100
5480.63 2005
5481.33 1786
5482.03 1652
5482.73 1563
5483.43 1602
5484.13 1489
5484.83 1456
5485.52 1379
5486.22 1412
5486.92 1498
5487.62 1460
5488.32 1442
5489.02 1473
5489.72 1554
5490.42 1603
5491.12 1705
5491.82 1574
5492.52 1651
5493.22 1659
5493.92 1672
5494.62 1771
5495.31 1744
5496.01 1964
5496.71 2240
5497.41 2456
5498.11 2894
5498.81 3245
5499.51 3459
5500.21 3435
5500.91 3200
5501.61 2943
5502.31 2513
5503.01 2178
5503.71 1988
5504.41 1817
5505.11 1718
5505.81 1698
5506.51 1638
5507.22 1666
5507.92 1566
5508.62 1529
5509.32 1523
5510.02 1569
5510.72 1532
5511.42 1510
5512.12 1599
5512.82 1649
5513.52 1631
5514.22 1522
5514.92 1546
5515.62 1574
5516.32 1590
5517.03 1573
5517.73 1496
5518.43 1528
5519.13 1559
5519.83 1472
5520.53 1481
5521.23 1427
5521.93 1354
5522.63 1328
5523.34 1255
5524.04 1179
5524.74 1255
5525.44 1308
5526.14 1131
5526.84 1104
5527.55 1122
5528.25 1180
5528.95 1214
5529.65 1150
5530.35 1214
5531.05 1217
5531.76 1228
5532.46 1319
5533.16 1324
5533.86 1289
5534.56 1269
5535.27 1266
5535.97 1233
5536.67 1130
5537.37 1163
5538.08 1127
5538.78 1144
5539.48 1141
5540.18 1127
5540.89 1045
5541.59 1112
5542.29 1096
5542.99 1155
5543.70 1139
5544.40 1163
5545.10 1148
5545.80 1100
5546.51 1159
5547.21 1095
5547.91 1095
5548.62 1139
5549.32 1158
5550.02 1125
5550.73 1056
5551.43 1037
5552.13 1011
5552.84 1015
5553.54 1045
5554.24 1035
5554.95 1070
5555.65 1057
5556.35 1030
5557.06 1044
5557.76 1043
5558.46 1133
5559.17 1087
5559.87 1112
5560.57 1121
5561.28 1162
5561.98 1071
5562.69 1062
5563.39 1120
5564.09 1106
5564.80 1094
5565.50 1107
5566.21 1071
5566.91 1058
5567.61 1036
5568.32 1008
5569.02 997
5569.73 1056
5570.43 1085
5571.14 1057
5571.84 1030
5572.54 1073
5573.25 1123
5573.95 1095
5574.66 1115
5575.36 1109
5576.07 1102
5576.77 1090
5577.48 1120
5578.18 1048
5578.89 1005
5579.59 1024
5580.30 1015
5581.00 985
5581.71 994
5582.41 1018
5583.12 988
5583.82 1024
5584.53 966
5585.23 1031
5585.94 1070
5586.64 1034
5587.35 1094
5588.06 974
5588.76 1017
5589.47 989
5590.17 1012
5590.88 973
5591.58 1043
5592.29 976
5592.99 1002
5593.70 1062
5594.41 1040
5595.11 1011
5595.82 954
5596.52 969
5597.23 942
5597.94 905
5598.64 966
5599.35 1001
5600.06 944
5600.76 957
5601.47 931
5602.17 894
5602.88 911
5603.59 986
5604.29 920
5605.00 903
5605.71 958
5606.41 924
5607.12 976
5607.83 911
5608.53 971
5609.24 934
5609.95 983
5610.65 954
5611.36 942
5612.07 992
5612.78 966
5613.48 996
5614.19 965
5614.90 947
5615.60 987
5616.31 934
5617.02 881
5617.73 939
5618.43 923
5619.14 959
5619.85 906
5620.56 925
5621.26 967
5621.97 958
5622.68 934
5623.39 920
5624.09 928
5624.80 973
5625.51 888
5626.22 973
5626.93 953
5627.63 971
5628.34 979
5629.05 1006
5629.76 985
5630.47 975
5631.17 1017
5631.88 993
5632.59 961
5633.30 980
5634.01 978
5634.72 981
5635.42 976
5636.13 1012
5636.84 988
5637.55 954
5638.26 976
5638.97 970
5639.68 1050
5640.39 1047
5641.09 1013
5641.80 1011
5642.51 1052
5643.22 1069
5643.93 995
5644.64 1001
5645.35 987
5646.06 1018
5646.77 968
5647.48 918
5648.19 955
5648.89 966
5649.60 999
5650.31 971
5651.02 949
5651.73 994
5652.44 1028
5653.15 1035
5653.86 1084
5654.57 1046
5655.28 1066
5655.99 1149
5656.70 1180
5657.41 1171
5658.12 1119
5658.83 1178
5659.54 1105
5660.25 1056
5660.96 1002
5661.67 1078
5662.38 1047
5663.09 1040
5663.80 1035
5664.51 1099
5665.22 1016
5665.93 1020
5666.64 1037
5667.35 1089
5668.06 1063
5668.77 1160
5669.48 1136
5670.19 1171
5670.91 1088
5671.62 1141
5672.33 1144
5673.04 1060
5673.75 1099
5674.46 1047
5675.17 1034
5675.88 1028
5676.59 1033
5677.30 999
5678.01 1002
5678.73 1021
5679.44 1049
5680.15 1033
5680.86 990
5681.57 1005
5682.28 973
5682.99 992
5683.71 1024
5684.42 1034
5685.13 1032
5685.84 1034
5686.55 1056
5687.26 967
5687.98 1023
5688.69 1042
5689.40 1041
5690.11 1080
5690.82 1014
5691.54 1039
5692.25 965
5692.96 1006
5693.67 998
5694.38 952
5695.10 944
5695.81 977
5696.52 979
5697.23 975
5697.95 964
5698.66 955
5699.37 952
5700.08 950
5700.80 981
5701.51 962
5702.22 949
5702.93 1006
5703.65 987
5704.36 983
5705.07 1013
5705.78 941
5706.50 978
5707.21 947
5707.92 919
5708.64 878
5709.35 907
5710.06 886
5710.78 912
5711.49 931
5712.20 898
5712.92 915
5713.63 941
5714.34 942
5715.06 931
5715.77 951
5716.48 970
5717.20 946
5717.91 967
5718.62 984
5719.34 943
5720.05 963
5720.77 1008
5721.48 989
5722.19 973
5722.91 992
5723.62 1033
5724.33 1042
5725.05 1003
5725.76 996
5726.48 986
5727.19 1036
5727.91 1021
5728.62 1012
5729.33 1043
5730.05 999
5730.76 989
5731.48 973
5732.19 1060
5732.91 1090
5733.62 1085
5734.34 1124
5735.05 1243
5735.77 1274
5736.48 1374
5737.20 1404
5737.91 1548
5738.63 1504
5739.34 1526
5740.06 1539
5740.77 1496
5741.49 1363
5742.20 1365
5742.92 1296
5743.63 1303
5744.35 1256
5745.06 1222
5745.78 1193
5746.49 1134
5747.21 1054
5747.92 1076
5748.64 1092
5749.35 1038
5750.07 1162
5750.79 1103
5751.50 1093
5752.22 1107
5752.93 1115
5753.65 1103
5754.36 1060
5755.08 1098
5755.80 1127
5756.51 1083
5757.23 1135
5757.95 1148
5758.66 1166
5759.38 1212
5760.09 1278
5760.81 1225
5761.53 1218
5762.24 1280
5762.96 1422
5763.68 1407
5764.39 1379
5765.11 1378
5765.83 1393
5766.54 1415
5767.26 1402
5767.98 1344
5768.69 1331
5769.41 1277
5770.13 1206
5770.84 1203
5771.56 1223
5772.28 1300
5772.99 1292
5773.71 1311
5774.43 1317
5775.15 1334
5775.86 1386
5776.58 1402
5777.30 1401
5778.01 1396
5778.73 1435
5779.45 1413
5780.17 1390
5780.88 1404
5781.60 1437
5782.32 1327
5783.04 1334
5783.76 1345
5784.47 1350
5785.19 1386
5785.91 1355
5786.63 1532
5787.34 1494
5788.06 1488
5788.78 1530
5789.50 1620
5790.22 1644
5790.94 1690
5791.65 1774
5792.37 1872
5793.09 1844
5793.81 1968
5794.53 2023
5795.25 2083
5795.96 2134
5796.68 2491
5797.40 2857
5798.12 3521
5798.84 4760
5799.56 5930
5800.28 6927
5800.99 7532
5801.71 7662
5802.43 7177
5803.15 6256
5803.87 5302
5804.59 4244
5805.31 3552
5806.03 2999
5806.75 2532
5807.47 2409
5808.18 2296
5808.90 2256
5809.62 2228
5810.34 2284
5811.06 2268
5811.78 2273
5812.50 2310
5813.22 2214
5813.94 2252
5814.66 2300
5815.38 2349
5816.10 2367
5816.82 2436
5817.54 2365
5818.26 2350
5818.98 2322
5819.70 2184
5820.42 2348
5821.14 2262
5821.86 2121
5822.58 2029
5823.30 2001
5824.02 1823
5824.74 1683
5825.46 1722
5826.18 1795
5826.90 1736
5827.62 1686
5828.34 1627
5829.06 1560
5829.78 1538
5830.50 1577
5831.22 1591
5831.95 1643
5832.67 1561
5833.39 1522
5834.11 1551
5834.83 1591
5835.55 1547
5836.27 1471
5836.99 1516
5837.71 1524
5838.43 1527
5839.15 1526
5839.88 1493
5840.60 1510
5841.32 1478
5842.04 1423
5842.76 1436
5843.48 1297
5844.20 1353
5844.93 1298
5845.65 1354
5846.37 1297
5847.09 1294
5847.81 1270
5848.53 1286
5849.26 1276
5849.98 1320
5850.70 1265
5851.42 1323
5852.14 1325
5852.87 1327
5853.59 1300
5854.31 1243
5855.03 1228
5855.75 1218
5856.48 1237
5857.20 1306
5857.92 1250
5858.64 1221
5859.37 1261
5860.09 1271
5860.81 1206
5861.53 1201
5862.26 1234
5862.98 1192
5863.70 1277
5864.42 1233
5865.15 1197
5865.87 1218
5866.59 1296
5867.31 1179
5868.04 1143
5868.76 1227
5869.48 1284
5870.21 1296
5870.93 1328
5871.65 1307
5872.38 1343
5873.10 1348
5873.82 1273
5874.55 1279
5875.27 1296
5875.99 1227
5876.72 1230
5877.44 1238
5878.16 1261
5878.89 1232
5879.61 1268
5880.33 1263
5881.06 1174
5881.78 1207
5882.51 1283
5883.23 1350
5883.95 1305
5884.68 1259
5885.40 1254
5886.13 1368
5886.85 1284
5887.57 1306
5888.30 1270
5889.02 1219
5889.75 1279
5890.47 1226
5891.20 1200
5891.92 1180
5892.64 1275
5893.37 1318
5894.09 1214
5894.82 1251
5895.54 1236
5896.27 1242
5896.99 1203
5897.72 1187
5898.44 1230
5899.17 1253
5899.89 1294
5900.62 1215
5901.34 1242
5902.07 1182
5902.79 1302
5903.52 1263
5904.24 1228
5904.97 1200
5905.69 1200
5906.42 1199
5907.14 1164
5907.87 1181
5908.59 1202
5909.32 1216
5910.04 1217
5910.77 1220
5911.50 1238
5912.22 1199
5912.95 1228
5913.67 1260
5914.40 1224
5915.12 1281
5915.85 1280
5916.58 1298
5917.30 1232
5918.03 1245
5918.75 1182
5919.48 1225
5920.21 1320
5920.93 1291
5921.66 1282
5922.39 1278
5923.11 1322
5923.84 1313
5924.56 1305
5925.29 1307
5926.02 1302
5926.74 1347
5927.47 1396
5928.20 1391
5928.92 1393
5929.65 1344
5930.38 1367
5931.10 1425
5931.83 1487
5932.56 1544
5933.28 1585
5934.01 1603
5934.74 1669
5935.47 1754
5936.19 1758
5936.92 1775
5937.65 1737
5938.37 1830
5939.10 1817
5939.83 1786
5940.56 1701
5941.28 1761
5942.01 1717
5942.74 1812
5943.47 1801
5944.19 1775
5944.92 1874
5945.65 1881
5946.38 1898
5947.11 1938
5947.83 1966
5948.56 2111
5949.29 2237
5950.02 2302
5950.74 2404
5951.47 2351
5952.20 2320
5952.93 2394
5953.66 2312
5954.39 2330
5955.11 2281
5955.84 2208
5956.57 2300
5957.30 2307
5958.03 2325
5958.76 2301
5959.48 2339
5960.21 2223
5960.94 2287
5961.67 2452
5962.40 2539
5963.13 2724
5963.86 2952
5964.59 3272
5965.31 3543
5966.04 3576
5966.77 3469
5967.50 3399
5968.23 3338
5968.96 3162
5969.69 3046
5970.42 3046
5971.15 2990
5971.88 2937
5972.61 2860
5973.34 2774
5974.06 2756
5974.79 2856
5975.52 2947
5976.25 2987
5976.98 2983
5977.71 3098
5978.44 3334
5979.17 3330
5979.90 3402
5980.63 3509
5981.36 3499
5982.09 3607
5982.82 3507
5983.55 3593
5984.28 3583
5985.01 3514
5985.74 3520
5986.47 3532
5987.20 3495
5987.93 3664
5988.66 3569
5989.39 3624
5990.12 3641
5990.85 3595
5991.58 3779
5992.32 3849
5993.05 3849
5993.78 3955
5994.51 4156
5995.24 4132
5995.97 4199
5996.70 4256
5997.43 4098
5998.16 4116
5998.89 4116
5999.62 4043
6000.35 3932
6001.09 3819
6001.82 3741
6002.55 3742
6003.28 3807
6004.01 3791
6004.74 3910
6005.47 4140
6006.20 4407
6006.94 5072
6007.67 6156
6008.40 7361
6009.13 9160
6009.86 11205
6010.59 12821
6011.33 14625
6012.06 15609
6012.79 15755
6013.52 15355
6014.25 14368
6014.98 12981
6015.72 11254
6016.45 9577
6017.18 7934
6017.91 6808
6018.64 5666
6019.38 4972
6020.11 4371
6020.84 3871
6021.57 3560
6022.31 3283
6023.04 3125
6023.77 2965
6024.50 2910
6025.24 2858
6025.97 2786
6026.70 2697
6027.43 2674
6028.17 2626
6028.90 2599
6029.63 2420
6030.37 2382
6031.10 2245
6031.83 2235
6032.56 2292
6033.30 2182
6034.03 2237
6034.76 2316
6035.50 2356
6036.23 2352
6036.96 2430
6037.70 2513
6038.43 2520
6039.16 2552
6039.90 2619
6040.63 2681
6041.36 2649
6042.10 2651
6042.83 2678
6043.56 2788
6044.30 2650
6045.03 2802
6045.77 2825
6046.50 3002
6047.23 3067
6047.97 3148
6048.70 3456
6049.44 3604
6050.17 3789
6050.90 3941
6051.64 4094
6052.37 4001
6053.11 3800
6053.84 3623
6054.57 3360
6055.31 3174
6056.04 3075
6056.78 2947
6057.51 2901
6058.25 2962
6058.98 2861
6059.72 2854
6060.45 2816
6061.19 2807
6061.92 2819
6062.66 2708
6063.39 2655
6064.13 2709
6064.86 2711
6065.60 2593
6066.33 2502
6067.07 2453
6067.80 2507
6068.54 2451
6069.27 2383
6070.01 2508
6070.74 2393
6071.48 2344
6072.21 2251
6072.95 2397
6073.68 2294
6074.42 2373
6075.15 2366
6075.89 2332
6076.63 2267
6077.36 2263
6078.10 2103
6078.83 2141
6079.57 2169
6080.30 2138
6081.04 2016
6081.78 2029
6082.51 2011
6083.25 2063
6083.98 2012
6084.72 2020
6085.46 2040
6086.19 1992
6086.93 2033
6087.67 2007
6088.40 2028
6089.14 2083
6089.88 2072
6090.61 2094
6091.35 2031
6092.09 2064
6092.82 2105
6093.56 1997
6094.30 1924
6095.03 1931
6095.77 1818
6096.51 1847
6097.24 1824
6097.98 1817
6098.72 1836
6099.45 1861
6100.19 1819
6100.93 1802
6101.67 1711
6102.40 1775
6103.14 1776
6103.88 1753
6104.61 1819
6105.35 1740
6106.09 1749
6106.83 1697
6107.56 1795
6108.30 1794
6109.04 1819
6109.78 1845
6110.51 1839
6111.25 1838
6111.99 1860
6112.73 1785
6113.47 1850
6114.20 1778
6114.94 1824
6115.68 1743
6116.42 1767
6117.16 1801
6117.89 1849
6118.63 1952
6119.37 1936
6120.11 1934
6120.85 1951
6121.59 2047
6122.32 1985
6123.06 1940
6123.80 1965
6124.54 1979
6125.28 1960
6126.02 1944
6126.76 1983
6127.49 1943
6128.23 1920
6128.97 1829
6129.71 1906
6130.45 1883
6131.19 2005
6131.93 1984
6132.67 1918
6133.41 1953
6134.15 1941
6134.88 1959
6135.62 2007
6136.36 1980
6137.10 2007
6137.84 2074
6138.58 1986
6139.32 1993
6140.06 1880
6140.80 1884
6141.54 1972
6142.28 2020
6143.02 1938
6143.76 1906
6144.50 1931
6145.24 2037
6145.98 1940
6146.72 2014
6147.46 2088
6148.20 2056
6148.94 2033
6149.68 2105
6150.42 2176
6151.16 2165
6151.90 2182
6152.64 2249
6153.38 2266
6154.12 2235
6154.86 2298
6155.60 2322
6156.34 2320
6157.08 2350
6157.82 2401
6158.56 2436
6159.30 2401
6160.04 2564
6160.78 2655
6161.52 2930
6162.27 3065
6163.01 3199
6163.75 3341
6164.49 3494
6165.23 3604
6165.97 3658
6166.71 3611
6167.45 3694
6168.19 3669
6168.94 3419
6169.68 3291
6170.42 3218
6171.16 3170
6171.90 3014
6172.64 2951
6173.38 2995
6174.13 2992
6174.87 2981
6175.61 3013
6176.35 3033
6177.09 3053
6177.83 3091
6178.58 3111
6179.32 3254
6180.06 3228
6180.80 3234
6181.54 3394
6182.28 3377
6183.03 3395
6183.77 3457
6184.51 3559
6185.25 3447
6186.00 3500
6186.74 3463
6187.48 3671
6188.22 3772
6188.97 3918
6189.71 4117
6190.45 4120
6191.19 4318
6191.94 4308
6192.68 4374
6193.42 4388
6194.16 4249
6194.91 4274
6195.65 4184
6196.39 4149
6197.13 4298
6197.88 4313
6198.62 4255
6199.36 4354
6200.11 4561
6200.85 4806
6201.59 5345
6202.34 6351
6203.08 7718
6203.82 9924
6204.57 13210
6205.31 16867
6206.05 20423
6206.80 23296
6207.54 25083
6208.28 25482
6209.03 24777
6209.77 22842
6210.52 20037
6211.26 16711
6212.00 13935
6212.75 11385
6213.49 9219
6214.23 7559
6214.98 6437
6215.72 5482
6216.47 4840
6217.21 4237
6217.95 3997
6218.70 3782
6219.44 3604
6220.19 3564
6220.93 3576
6221.68 3631
6222.42 3629
6223.17 3519
6223.91 3488
6224.65 3267
6225.40 3061
6226.14 2846
6226.89 2615
6227.63 2446
6228.38 2250
6229.12 2224
6229.87 2137
6230.61 2181
6231.36 2217
6232.10 2207
6232.85 2265
6233.59 2341
6234.34 2327
6235.08 2385
6235.83 2424
6236.57 2503
6237.32 2494
6238.06 2443
6238.81 2418
6239.56 2458
6240.30 2493
6241.05 2451
6241.79 2627
6242.54 2924
6243.28 3155
6244.03 3531
6244.77 3670
6245.52 3666
6246.27 3765
6247.01 3785
6247.76 3830
6248.50 3673
6249.25 3599
6250.00 3359
6250.74 3172
6251.49 3086
6252.23 3026
6252.98 3029
6253.73 2929
6254.47 2886
6255.22 2876
6255.97 2888
6256.71 2843
6257.46 2806
6258.21 2802
6258.95 2900
6259.70 2949
6260.45 3023
6261.19 3266
6261.94 3403
6262.69 3403
6263.43 3403
6264.18 3277
6264.93 3040
6265.67 2974
6266.42 2838
6267.17 2707
6267.92 2772
6268.66 2760
6269.41 2819
6270.16 2832
6270.90 2841
6271.65 2927
6272.40 2843
6273.15 2939
6273.89 3114
6274.64 3065
6275.39 3049
6276.14 2963
6276.89 2946
6277.63 2835
6278.38 2761
6279.13 2716
6279.88 2748
6280.62 2623
6281.37 2569
6282.12 2467
6282.87 2406
6283.62 2396
6284.36 2364
6285.11 2413
6285.86 2459
6286.61 2364
6287.36 2436
6288.11 2559
6288.85 2431
6289.60 2360
6290.35 2296
6291.10 2276
6291.85 2255
6292.60 2260
6293.35 2198
6294.09 2182
6294.84 2023
6295.59 2152
6296.34 2138
6297.09 2060
6297.84 2079
6298.59 2186
6299.34 2169
6300.09 2185
6300.83 2356
6301.58 2400
6302.33 2462
6303.08 2440
6303.83 2449
6304.58 2311
6305.33 2215
6306.08 2116
6306.83 2122
6307.58 2051
6308.33 1922
6309.08 2029
6309.83 2081
6310.58 2137
6311.33 2066
6312.08 2155
6312.83 2200
6313.58 2194
6314.33 2232
6315.08 2350
6315.83 2359
6316.58 2282
6317.33 2208
6318.08 2180
6318.83 2184
6319.58 2111
6320.33 2046
6321.08 1977
6321.83 1929
6322.58 1911
6323.33 1838
6324.08 1775
6324.83 1795
6325.58 1728
6326.33 1748
6327.08 1669
6327.83 1667
6328.58 1698
6329.33 1710
6330.08 1708
6330.84 1656
6331.59 1673
6332.34 1683
6333.09 1705
6333.84 1699
6334.59 1665
6335.34 1693
6336.09 1730
6336.84 1750
6337.60 1747
6338.35 1771
6339.10 1750
6339.85 1724
6340.60 1833
6341.35 1794
6342.10 1769
6342.86 1812
6343.61 1897
6344.36 1809
6345.11 1723
6345.86 1769
6346.61 1776
6347.37 1888
6348.12 1813
6348.87 1958
6349.62 2227
6350.37 2315
6351.13 2305
6351.88 2408
6352.63 2469
6353.38 2302
6354.14 2280
6354.89 2212
6355.64 2099
6356.39 1962
6357.14 1901
6357.90 1854
6358.65 1824
6359.40 1828
6360.16 1820
6360.91 1879
6361.66 1786
6362.41 1809
6363.17 1843
6363.92 1850
6364.67 1787
6365.42 1780
6366.18 1813
6366.93 1786
6367.68 1803
6368.44 1747
6369.19 1733
6369.94 1767
6370.70 1739
6371.45 1731
6372.20 1666
6372.96 1675
6373.71 1749
6374.46 1744
6375.22 1755
6375.97 1730
6376.72 1766
6377.48 1823
6378.23 1846
6378.99 1754
6379.74 1775
6380.49 1831
6381.25 1783
6382.00 1768
6382.75 1685
6383.51 1670
6384.26 1706
6385.02 1653
6385.77 1584
6386.53 1568
6387.28 1612
6388.03 1515
6388.79 1495
6389.54 1502
6390.30 1502
6391.05 1621
6391.81 1563
6392.56 1552
6393.31 1519
6394.07 1518
6394.82 1560
6395.58 1570
6396.33 1586
6397.09 1594
6397.84 1511
6398.60 1486
6399.35 1447
6400.11 1439
6400.86 1459
6401.62 1502
6402.37 1474
6403.13 1422
6403.88 1469
6404.64 1464
6405.39 1508
6406.15 1518
6406.90 1568
6407.66 1514
6408.42 1483
6409.17 1512
6409.93 1532
6410.68 1490
6411.44 1468
6412.19 1506
6412.95 1559
6413.71 1507
6414.46 1527
6415.22 1544
6415.97 1551
6416.73 1494
6417.48 1486
6418.24 1524
6419.00 1501
6419.75 1506
6420.51 1465
6421.27 1534
6422.02 1550
6422.78 1530
6423.53 1444
6424.29 1460
6425.05 1473
6425.80 1478
6426.56 1497
6427.32 1499
6428.07 1507
6428.83 1464
6429.59 1492
6430.34 1517
6431.10 1484
6431.86 1542
6432.61 1522
6433.37 1589
6434.13 1606
6434.89 1566
6435.64 1589
6436.40 1689
6437.16 1646
6437.91 1604
6438.67 1602
6439.43 1641
6440.19 1552
6440.94 1563
6441.70 1555
6442.46 1573
6443.22 1526
6443.97 1534
6444.73 1552
6445.49 1485
6446.25 1520
6447.00 1481
6447.76 1451
6448.52 1512
6449.28 1558
6450.04 1567
6450.79 1582
6451.55 1568
6452.31 1591
6453.07 1605
6453.83 1638
6454.58 1615
6455.34 1693
6456.10 1696
6456.86 1638
6457.62 1677
6458.38 1621
6459.13 1661
6459.89 1708
6460.65 1683
6461.41 1668
6462.17 1686
6462.93 1705
6463.69 1736
6464.44 1741
6465.20 1749
6465.96 1812
6466.72 1789
6467.48 1772
6468.24 1850
6469.00 1833
6469.76 1891
6470.52 1858
6471.28 1847
6472.03 1897
6472.79 1974
6473.55 1965
6474.31 1961
6475.07 2017
6475.83 1981
6476.59 1926
6477.35 1978
6478.11 2019
6478.87 2068
6479.63 2002
6480.39 2026
6481.15 2083
6481.91 2227
6482.67 2307
6483.43 2314
6484.19 2339
6484.95 2298
6485.71 2387
6486.47 2448
6487.23 2448
6487.99 2471
6488.75 2594
6489.51 2593
6490.27 2723
6491.03 2749
6491.79 2792
6492.55 3033
6493.31 3047
6494.07 2946
6494.83 3025
6495.59 3059
6496.35 3106
6497.11 3062
6497.87 3018
6498.64 2982
6499.40 3022
6500.16 3009
6500.92 3073
6501.68 3119
6502.44 3084
6503.20 3174
6503.96 3211
6504.72 3383
6505.48 3505
6506.25 3696
6507.01 3911
6507.77 4052
6508.53 4311
6509.29 4404
6510.05 4389
6510.81 4563
6511.57 4697
6512.34 4619
6513.10 4453
6513.86 4361
6514.62 4237
6515.38 4136
6516.15 4149
6516.91 4129
6517.67 4233
6518.43 4367
6519.19 4283
6519.95 4298
6520.72 4514
6521.48 4988
6522.24 5434
6523.00 5953
6523.77 6728
6524.53 7481
6525.29 8140
6526.05 8475
6526.81 8744
6527.58 8620
6528.34 8283
6529.10 7964
6529.86 7918
6530.63 8229
6531.39 9226
6532.15 11097
6532.92 13359
6533.68 15442
6534.44 16861
6535.20 17246
6535.97 16630
6536.73 15214
6537.49 13522
6538.26 11455
6539.02 9582
6539.78 8077
6540.55 6728
6541.31 5750
6542.07 4936
6542.84 4412
6543.60 4010
6544.36 3752
6545.13 3527
6545.89 3339
6546.65 3298
6547.42 3127
6548.18 3199
6548.94 3139
6549.71 3134
6550.47 3206
6551.24 3172
6552.00 3030
6552.76 3058
6553.53 2923
6554.29 2820
6555.06 2810
6555.82 2829
6556.58 2812
6557.35 2766
6558.11 2806
6558.88 2999
6559.64 3112
6560.41 3198
6561.17 3296
6561.93 3493
6562.70 3560
6563.46 3591
6564.23 3666
6564.99 3731
6565.76 3629
6566.52 3537
6567.29 3445
6568.05 3557
6568.82 3592
6569.58 3781
6570.35 3961
6571.11 4046
6571.88 4226
6572.64 4459
6573.41 4442
6574.17 4440
6574.94 4466
6575.70 4443
6576.47 4237
6577.23 4235
6578.00 4116
6578.76 3947
6579.53 3840
6580.29 3831
6581.06 3691
6581.83 3586
6582.59 3601
6583.36 3661
6584.12 3715
6584.89 3659
6585.65 3688
6586.42 3843
6587.19 3993
6587.95 4240
6588.72 4644
6589.48 5201
6590.25 5840
6591.02 6567
6591.78 7438
6592.55 8038
6593.32 8249
6594.08 8240
6594.85 8006
6595.61 7529
6596.38 6994
6597.15 6311
6597.91 5704
6598.68 5152
6599.45 4733
6600.21 4431
6600.98 4032
6601.75 3759
6602.51 3647
6603.28 3552
6604.05 3475
6604.82 3390
6605.58 3339
6606.35 3474
6607.12 3644
6607.88 3691
6608.65 3750
6609.42 3674
6610.19 3636
6610.95 3504
6611.72 3411
6612.49 3290
6613.25 3206
6614.02 3102
6614.79 2935
6615.56 2854
6616.32 2857
6617.09 2871
6617.86 2858
6618.63 2814
6619.40 2794
6620.16 2776
6620.93 2827
6621.70 2806
6622.47 2764
6623.24 2721
6624.00 2643
6624.77 2706
6625.54 2718
6626.31 2680
6627.08 2753
6627.84 2952
6628.61 3188
6629.38 3474
6630.15 3924
6630.92 4421
6631.69 4729
6632.46 4970
6633.22 5173
6633.99 5231
6634.76 4982
6635.53 4743
6636.30 4303
6637.07 3948
6637.84 3561
6638.61 3237
6639.37 3117
6640.14 2869
6640.91 2824
6641.68 2738
6642.45 2590
6643.22 2480
6643.99 2520
6644.76 2452
6645.53 2517
6646.30 2466
6647.07 2478
6647.84 2578
6648.61 2612
6649.37 2507
6650.14 2491
6650.91 2514
6651.68 2505
6652.45 2451
6653.22 2470
6653.99 2453
6654.76 2467
6655.53 2519
6656.30 2485
6657.07 2477
6657.84 2367
6658.61 2465
6659.38 2322
6660.15 2294
6660.92 2324
6661.69 2332
6662.46 2262
6663.23 2292
6664.00 2303
6664.77 2169
6665.55 2248
6666.32 2377
6667.09 2388
6667.86 2387
6668.63 2476
6669.40 2501
6670.17 2534
6670.94 2507
6671.71 2553
6672.48 2547
6673.25 2662
6674.02 2558
6674.79 2539
6675.57 2575
6676.34 2568
6677.11 2543
6677.88 2543
6678.65 2492
6679.42 2582
6680.19 2527
6680.96 2638
6681.74 2840
6682.51 3010
6683.28 3041
6684.05 3066
6684.82 3180
6685.59 3127
6686.37 2913
6687.14 2738
6687.91 2697
6688.68 2486
6689.45 2330
6690.22 2201
6691.00 2177
6691.77 2122
6692.54 2086
6693.31 2093
6694.08 2072
6694.86 2106
6695.63 2086
6696.40 2104
6697.17 2010
6697.95 2099
6698.72 2108
6699.49 2118
6700.26 2050
6701.04 2055
6701.81 2040
6702.58 2016
6703.35 2057
6704.13 2066
6704.90 2108
6705.67 2035
6706.44 2015
6707.22 2081
6707.99 2111
6708.76 2036
6709.54 1995
6710.31 1912
6711.08 1970
6711.86 1962
6712.63 1904
6713.40 1916
6714.17 1918
6714.95 1866
6715.72 1852
6716.50 1770
6717.27 1789
6718.04 1797
6718.82 1817
6719.59 1830
6720.36 1812
6721.14 1814
6721.91 1777
6722.68 1766
6723.46 1815
6724.23 1809
6725.01 1785
6725.78 1810
6726.55 1749
6727.33 1865
6728.10 1836
6728.88 1785
6729.65 1722
6730.42 1760
6731.20 1849
6731.97 1888
6732.75 1869
6733.52 1856
6734.30 1936
6735.07 1883
6735.84 1925
6736.62 1888
6737.39 1866
6738.17 1868
6738.94 1843
6739.72 1848
6740.49 1853
6741.27 1928
6742.04 1898
6742.82 1901
6743.59 1910
6744.37 1892
6745.14 1864
6745.92 1964
6746.69 2059
6747.47 2138
6748.24 2272
6749.02 2407
6749.79 2523
6750.57 2564
6751.34 2667
6752.12 2658
6752.90 2636
6753.67 2468
6754.45 2268
6755.22 2086
6756.00 2030
6756.77 2008
6757.55 1953
6758.33 1828
6759.10 1813
6759.88 1829
6760.65 1861
6761.43 1852
6762.20 1820
6762.98 1797
6763.76 1778
6764.53 1775
6765.31 1746
6766.09 1798
6766.86 1740
6767.64 1687
6768.41 1757
6769.19 1830
6769.97 1799
6770.74 1829
6771.52 1760
6772.30 1672
6773.07 1636
6773.85 1711
6774.63 1680
6775.40 1723
6776.18 1700
6776.96 1695
6777.74 1740
6778.51 1710
6779.29 1735
6780.07 1693
6780.84 1676
6781.62 1723
6782.40 1758
6783.17 1697
6783.95 1699
6784.73 1689
6785.51 1646
6786.28 1637
6787.06 1617
6787.84 1664
6788.62 1590
6789.39 1548
6790.17 1599
6790.95 1612
6791.73 1512
6792.51 1562
6793.28 1550
6794.06 1555
6794.84 1588
6795.62 1650
6796.39 1603
6797.17 1571
6797.95 1614
6798.73 1568
6799.51 1627
6800.29 1636
6801.06 1633
6801.84 1677
6802.62 1711
6803.40 1688
6804.18 1675
6804.96 1635
6805.73 1588
6806.51 1511
6807.29 1563
6808.07 1578
6808.85 1470
6809.63 1569
6810.41 1517
6811.18 1556
6811.96 1572
6812.74 1608
6813.52 1523
6814.30 1518
6815.08 1605
6815.86 1584
6816.64 1585
6817.42 1555
6818.20 1692
6818.98 1677
6819.76 1613
6820.53 1614
6821.31 1570
6822.09 1603
6822.87 1633
6823.65 1629
6824.43 1614
6825.21 1598
6825.99 1609
6826.77 1661
6827.55 1737
6828.33 1729
6829.11 1659
6829.89 1652
6830.67 1696
6831.45 1727
6832.23 1690
6833.01 1610
6833.79 1651
6834.57 1690
6835.35 1721
6836.13 1655
6836.91 1652
6837.69 1673
6838.47 1534
6839.25 1647
6840.03 1608
6840.81 1613
6841.59 1667
6842.37 1705
6843.16 1750
6843.94 1857
6844.72 2030
6845.50 2264
6846.28 2715
6847.06 3090
6847.84 3546
6848.62 3909
6849.40 4011
6850.18 4034
6850.96 3797
6851.75 3593
6852.53 3233
6853.31 3050
6854.09 2923
6854.87 2797
6855.65 2842
6856.43 2882
6857.22 2916
6858.00 2936
6858.78 2780
6859.56 2523
6860.34 2332
6861.12 2201
6861.90 2101
6862.69 2011
6863.47 1956
6864.25 1947
6865.03 1959
6865.81 1950
6866.60 1957
6867.38 1964
6868.16 1887
6868.94 1922
6869.72 1901
6870.51 1947
6871.29 1932
6872.07 1897
6872.85 1957
6873.64 2026
6874.42 2024
6875.20 1921
6875.98 1967
6876.77 1923
6877.55 1944
6878.33 1858
6879.11 1873
6879.90 1799
6880.68 1802
6881.46 1873
6882.25 1857
6883.03 1952
6883.81 2037
6884.59 2104
6885.38 2314
6886.16 2357
6886.94 2330
6887.73 2322
6888.51 2300
6889.29 2149
6890.08 2053
6890.86 2073
6891.64 1957
6892.43 1879
6893.21 1842
6893.99 1824
6894.78 1852
6895.56 1806
6896.35 1910
6897.13 1861
6897.91 1888
6898.70 1959
6899.48 1958
6900.26 1850
6901.05 1876
6901.83 1898
6902.62 1847
6903.40 1849
6904.18 1825
6904.97 1871
6905.75 1883
6906.54 1850
6907.32 1743
6908.11 1737
6908.89 1818
6909.67 1754
6910.46 1743
6911.24 1735
6912.03 1825
6912.81 1832
6913.60 1782
6914.38 1812
6915.17 1792
6915.95 1818
6916.74 1838
6917.52 1882
6918.31 1851
6919.09 1809
6919.88 1846
6920.66 1837
6921.45 1872
6922.23 1834
6923.02 1879
6923.80 1956
6924.59 1858
6925.37 1898
6926.16 1901
6926.94 1942
6927.73 1938
6928.51 1883
6929.30 1919
6930.09 1901
6930.87 1861
6931.66 1937
6932.44 1919
6933.23 1980
6934.01 1924
6934.80 2068
6935.59 2018
6936.37 2167
6937.16 2198
6937.94 2229
6938.73 2307
6939.52 2385
6940.30 2490
6941.09 2491
6941.88 2595
6942.66 2611
6943.45 2533
6944.23 2566
6945.02 2602
6945.81 2646
6946.59 2631
6947.38 2619
6948.17 2648
6948.95 2569
6949.74 2547
6950.53 2425
6951.31 2553
6952.10 2615
6952.89 2615
6953.67 2741
6954.46 2764
6955.25 2888
6956.04 2830
6956.82 3034
6957.61 2951
6958.40 2814
6959.18 2838
6959.97 2869
6960.76 2829
6961.55 2922
6962.33 2849
6963.12 2973
6963.91 2952
6964.70 3011
6965.48 3120
6966.27 3283
6967.06 3306
6967.85 3372
6968.63 3335
6969.42 3388
6970.21 3411
6971.00 3384
6971.79 3528
6972.57 3469
6973.36 3645
6974.15 3712
6974.94 3948
6975.73 4213
6976.52 4357
6977.30 4664
6978.09 4990
6978.88 5439
6979.67 6154
6980.46 7325
6981.25 8774
6982.03 10261
6982.82 11638
6983.61 12557
6984.40 12706
6985.19 12332
6985.98 11582
6986.77 10505
6987.55 9232
6988.34 8022
6989.13 6892
6989.92 5932
6990.71 5317
6991.50 5051
6992.29 5022
6993.08 5174
6993.87 5794
6994.66 6749
6995.45 7959
6996.24 9291
6997.02 10524
6997.81 11274
6998.60 11376
6999.39 11085
7000.18 10230
7000.97 8829
7001.76 7825
7002.55 6737
7003.34 5504
7004.13 4717
7004.92 4131
7005.71 3769
7006.50 3435
7007.29 3170
7008.08 2976
7008.87 2904
7009.66 2911
7010.45 2958
7011.24 2897
7012.03 2973
7012.82 2881
7013.61 2879
7014.40 2861
7015.19 2788
7015.98 2643
7016.77 2622
7017.56 2570
7018.35 2628
7019.15 2818
7019.94 2781
7020.73 2776
7021.52 2944
7022.31 2959
7023.10 2914
7023.89 2937
7024.68 2830
7025.47 2812
7026.26 2750
7027.05 2678
7027.85 2567
7028.64 2537
7029.43 2415
7030.22 2406
7031.01 2413
7031.80 2441
7032.59 2496
7033.38 2482
7034.18 2560
7034.97 2747
7035.76 2833
7036.55 2887
7037.34 2932
7038.13 2815
7038.93 2782
7039.72 2800
7040.51 2716
7041.30 2672
7042.09 2723
7042.89 2694
7043.68 2594
7044.47 2616
7045.26 2767
7046.05 2934
7046.85 3201
7047.64 3351
7048.43 3472
7049.22 3494
7050.01 3338
7050.81 3207
7051.60 3045
7052.39 2806
7053.18 2604
7053.98 2515
7054.77 2457
7055.56 2425
7056.36 2383
7057.15 2401
7057.94 2427
7058.73 2511
7059.53 2433
7060.32 2517
7061.11 2530
7061.91 2428
7062.70 2445
7063.49 2457
7064.29 2422
7065.08 2367
7065.87 2306
7066.66 2377
7067.46 2295
7068.25 2283
7069.04 2296
7069.84 2313
7070.63 2226
7071.43 2186
7072.22 2120
7073.01 2161
7073.81 2041
7074.60 2092
7075.39 2161
7076.19 2135
7076.98 2120
7077.78 2073
7078.57 2033
7079.36 2073
7080.16 2047
7080.95 2031
7081.75 2025
7082.54 1996
7083.33 1872
7084.13 1907
7084.92 1913
7085.72 1951
7086.51 1895
7087.31 1980
7088.10 1967
7088.90 1980
7089.69 2018
7090.48 2183
7091.28 2040
7092.07 1989
7092.87 1935
7093.66 1934
7094.46 1866
7095.25 1793
7096.05 1813
7096.84 1713
7097.64 1796
7098.43 1846
7099.23 1952
7100.02 1925
7100.82 1955
7101.61 1952
7102.41 1905
7103.20 1873
7104.00 1854
7104.80 1843
7105.59 1738
7106.39 1725
7107.18 1616
7107.98 1598
7108.77 1580
7109.57 1582
7110.36 1602
7111.16 1578
7111.96 1527
7112.75 1583
7113.55 1609
7114.34 1657
7115.14 1507
7115.94 1556
7116.73 1572
7117.53 1537
7118.32 1570
7119.12 1560
7119.92 1507
7120.71 1518
7121.51 1400
7122.31 1443
7123.10 1480
7123.90 1494
7124.70 1515
7125.49 1531
7126.29 1539
7127.09 1542
7127.88 1609
7128.68 1616
7129.48 1607
7130.27 1564
7131.07 1552
7131.87 1493
7132.66 1432
7133.46 1432
7134.26 1523
7135.06 1523
7135.85 1504
7136.65 1487
7137.45 1412
7138.24 1528
7139.04 1487
7139.84 1489
7140.64 1527
7141.43 1578
7142.23 1607
7143.03 1552
7143.83 1540
7144.62 1506
7145.42 1426
7146.22 1466
7147.02 1460
7147.82 1453
7148.61 1483
7149.41 1458
7150.21 1463
7151.01 1395
7151.81 1399
7152.60 1440
7153.40 1507
7154.20 1493
7155.00 1462
7155.80 1407
7156.59 1419
7157.39 1380
7158.19 1415
7158.99 1368
7159.79 1365
7160.59 1352
7161.39 1312
7162.18 1344
7162.98 1323
7163.78 1302
7164.58 1310
7165.38 1323
7166.18 1395
7166.98 1410
7167.78 1361
7168.57 1367
7169.37 1406
7170.17 1369
7170.97 1348
7171.77 1336
7172.57 1291
7173.37 1271
7174.17 1287
7174.97 1265
7175.77 1326
7176.57 1295
7177.37 1394
7178.17 1369
7178.97 1395
7179.77 1432
7180.56 1447
7181.36 1470
7182.16 1414
7182.96 1446
7183.76 1387
7184.56 1334
7185.36 1344
7186.16 1326
7186.96 1261
7187.76 1310
7188.56 1344
7189.36 1314
7190.16 1322
7190.96 1359
7191.76 1381
7192.57 1353
7193.37 1297
7194.17 1306
7194.97 1343
7195.77 1303
7196.57 1328
7197.37 1358
7198.17 1317
7198.97 1323
7199.77 1288
7200.57 1326
7201.37 1333
7202.17 1243
7202.97 1295
7203.77 1245
7204.58 1224
7205.38 1228
7206.18 1214
7206.98 1191
7207.78 1240
7208.58 1261
7209.38 1266
7210.18 1249
7210.99 1260
7211.79 1221
7212.59 1211
7213.39 1278
7214.19 1257
7214.99 1207
7215.79 1265
7216.60 1243
7217.40 1227
7218.20 1251
7219.00 1318
7219.80 1257
7220.60 1205
7221.41 1281
7222.21 1328
7223.01 1212
7223.81 1188
7224.62 1206
7225.42 1226
7226.22 1235
7227.02 1273
7227.82 1253
7228.63 1219
7229.43 1209
7230.23 1239
7231.03 1274
7231.84 1215
7232.64 1263
7233.44 1281
7234.24 1307
7235.05 1348
7235.85 1336
7236.65 1346
7237.45 1391
7238.26 1401
7239.06 1373
7239.86 1353
7240.67 1375
7241.47 1403
7242.27 1433
7243.08 1385
7243.88 1430
7244.68 1403
7245.49 1410
7246.29 1388
7247.09 1395
7247.90 1419
7248.70 1421
7249.50 1439
7250.31 1536
7251.11 1481
7251.91 1496
7252.72 1472
7253.52 1490
7254.32 1459
7255.13 1533
7255.93 1592
7256.74 1669
7257.54 1828
7258.34 1922
7259.15 1988
7259.95 2009
7260.76 1927
7261.56 1828
7262.36 1893
7263.17 1885
7263.97 1825
7264.78 1791
7265.58 1690
7266.39 1748
7267.19 1721
7268.00 1695
7268.80 1679
7269.60 1683
7270.41 1697
7271.21 1680
7272.02 1810
7272.82 1877
7273.63 1837
7274.43 1823
7275.24 1839
7276.04 1944
7276.85 1970
7277.65 2194
7278.46 2415
7279.26 2778
7280.07 3344
7280.87 3779
7281.68 4265
7282.48 4566
7283.29 4445
7284.09 4252
7284.90 4034
7285.71 3703
7286.51 3253
7287.32 2921
7288.12 2611
7288.93 2419
7289.73 2247
7290.54 2115
7291.35 1996
7292.15 1954
7292.96 1928
7293.76 1974
7294.57 1919
7295.38 1853
7296.18 1810
7296.99 1827
7297.79 1831
7298.60 1844
7299.41 1803
7300.21 1818
7301.02 1880
7301.82 1887
7302.63 1840
7303.44 1909
7304.24 2004
7305.05 2084
7305.86 2157
7306.66 2298
7307.47 2436
7308.28 2555
7309.08 2600
7309.89 2563
7310.70 2529
7311.50 2478
7312.31 2458
7313.12 2394
7313.93 2348
7314.73 2452
7315.54 2626
7316.35 2763
7317.15 3019
7317.96 3145
7318.77 3327
7319.58 3281
7320.38 3271
7321.19 3103
7322.00 2972
7322.81 2830
7323.61 2573
7324.42 2398
7325.23 2273
7326.04 2151
7326.84 2119
7327.65 2121
7328.46 2155
7329.27 2256
7330.08 2351
7330.88 2522
7331.69 2723
7332.50 2759
7333.31 2939
7334.12 2976
7334.92 2842
7335.73 2778
7336.54 2624
7337.35 2559
7338.16 2413
7338.97 2219
7339.78 2113
7340.58 1993
7341.39 1924
7342.20 1893
7343.01 1856
7343.82 1856
7344.63 1888
7345.44 1946
7346.24 1909
7347.05 1875
7347.86 1898
7348.67 1898
7349.48 1838
7350.29 1884
7351.10 1855
7351.91 1865
7352.72 1841
7353.53 1848
7354.34 1863
7355.14 1808
7355.95 1742
7356.76 1865
7357.57 1940
7358.38 1926
7359.19 1997
7360.00 2003
7360.81 2085
7361.62 2000
7362.43 2073
7363.24 2097
7364.05 2004
7364.86 2047
7365.67 1998
7366.48 2024
7367.29 1987
7368.10 1974
7368.91 1933
7369.72 2015
7370.53 1997
7371.34 2113
7372.15 2220
7372.96 2206
7373.77 2238
7374.58 2319
7375.39 2530
7376.20 2664
7377.01 2994
7377.82 3357
7378.63 3608
7379.44 3687
7380.26 3645
7381.07 3484
7381.88 3306
7382.69 3112
7383.50 2852
7384.31 2600
7385.12 2388
7385.93 2183
7386.74 2140
7387.55 2008
7388.36 1941
7389.18 1941
7389.99 1843
7390.80 1792
7391.61 1842
7392.42 1795
7393.23 1813
7394.04 1908
7394.86 2048
7395.67 2229
7396.48 2542
7397.29 2818
7398.10 2973
7398.91 3032
7399.73 3051
7400.54 3008
7401.35 2888
7402.16 2774
7402.97 2591
7403.79 2425
7404.60 2421
7405.41 2213
7406.22 2124
7407.03 2134
7407.85 2090
7408.66 1915
7409.47 1875
7410.28 1800
7411.10 1785
7411.91 1712
7412.72 1606
7413.53 1561
7414.35 1609
7415.16 1571
7415.97 1583
7416.78 1618
7417.60 1543
7418.41 1484
7419.22 1425
7420.03 1480
7420.85 1465
7421.66 1421
7422.47 1453
7423.29 1389
7424.10 1410
7424.91 1421
7425.73 1436
7426.54 1358
7427.35 1365
7428.17 1379
7428.98 1406
7429.79 1344
7430.61 1364
7431.42 1354
7432.23 1379
7433.05 1394
7433.86 1440
7434.67 1528
7435.49 1557
7436.30 1601
7437.12 1569
7437.93 1553
7438.74 1512
7439.56 1523
7440.37 1531
7441.18 1597
7442.00 1506
7442.81 1455
7443.63 1479
7444.44 1483
7445.26 1389
7446.07 1405
7446.88 1471
7447.70 1477
7448.51 1423
7449.33 1404
7450.14 1422
7450.96 1463
7451.77 1386
7452.59 1403
7453.40 1389
7454.22 1382
7455.03 1421
7455.85 1460
7456.66 1426
7457.47 1445
7458.29 1408
7459.10 1383
7459.92 1434
7460.74 1446
7461.55 1431
7462.37 1448
7463.18 1512
7464.00 1506
7464.81 1532
7465.63 1641
7466.44 1626
7467.26 1529
7468.07 1587
7468.89 1609
7469.70 1562
7470.52 1530
7471.34 1446
7472.15 1444
7472.97 1379
7473.78 1373
7474.60 1368
7475.41 1374
7476.23 1348
7477.05 1280
7477.86 1292
7478.68 1316
7479.49 1345
7480.31 1321
7481.13 1296
7481.94 1278
7482.76 1315
7483.58 1292
7484.39 1270
7485.21 1258
7486.03 1261
7486.84 1247
7487.66 1248
7488.48 1235
7489.29 1229
7490.11 1279
7490.93 1229
7491.74 1237
7492.56 1230
7493.38 1234
7494.19 1246
7495.01 1240
7495.83 1228
7496.64 1162
7497.46 1228
7498.28 1226
7499.10 1201
7499.91 1189
7500.73 1168
7501.55 1197
7502.36 1258
7503.18 1193
7504.00 1161
7504.82 1217
7505.63 1147
7506.45 1142
7507.27 1117
7508.09 1124
7508.90 1139
7509.72 1120
7510.54 1151
7511.36 1119
7512.18 1120
7512.99 1113
7513.81 1123
7514.63 1158
7515.45 1118
7516.27 1097
7517.08 1132
7517.90 1170
7518.72 1152
7519.54 1125
7520.36 1099
7521.18 1165
7521.99 1119
7522.81 1150
7523.63 1161
7524.45 1127
7525.27 1172
7526.09 1203
7526.91 1161
7527.72 1122
7528.54 1187
7529.36 1163
7530.18 1171
7531.00 1096
7531.82 1177
7532.64 1182
7533.46 1147
7534.28 1169
7535.10 1195
7535.91 1177
7536.73 1185
7537.55 1238
7538.37 1244
7539.19 1207
7540.01 1244
7540.83 1192
7541.65 1221
7542.47 1235
7543.29 1227
7544.11 1268
7544.93 1239
7545.75 1191
7546.57 1169
7547.39 1179
7548.21 1208
7549.03 1206
7549.85 1229
7550.67 1267
7551.49 1275
7552.31 1188
7553.13 1199
7553.95 1206
7554.77 1249
7555.59 1222
7556.41 1336
7557.23 1320
7558.05 1261
7558.87 1294
7559.69 1312
7560.51 1248
7561.33 1262
7562.15 1223
7562.97 1255
7563.79 1242
7564.61 1224
7565.44 1171
7566.26 1130
7567.08 1181
7567.90 1231
7568.72 1229
7569.54 1247
7570.36 1214
7571.18 1237
7572.00 1225
7572.82 1221
7573.65 1253
7574.47 1245
7575.29 1228
7576.11 1246
7576.93 1260
7577.75 1231
7578.57 1219
7579.40 1256
7580.22 1242
7581.04 1305
7581.86 1309
7582.68 1309
7583.50 1327
7584.33 1314
7585.15 1394
7585.97 1434
7586.79 1368
7587.61 1423
7588.44 1476
7589.26 1376
7590.08 1424
7590.90 1386
7591.72 1364
7592.55 1350
7593.37 1345
7594.19 1343
7595.01 1420
7595.84 1403
7596.66 1433
7597.48 1500
7598.30 1598
7599.13 1753
7599.95 1842
7600.77 1988
7601.59 2132
7602.42 2217
7603.24 2199
7604.06 2215
7604.89 2117
7605.71 2010
7606.53 1894
7607.36 1784
7608.18 1765
7609.00 1683
7609.82 1640
7610.65 1629
7611.47 1634
7612.29 1602
7613.12 1703
7613.94 1692
7614.77 1700
7615.59 1782
7616.41 1717
7617.24 1755
7618.06 1715
7618.88 1690
7619.71 1620
7620.53 1577
7621.35 1559
7622.18 1526
7623.00 1578
7623.83 1656
7624.65 1729
7625.47 1788
7626.30 1965
7627.12 2236
7627.95 2358
7628.77 2380
7629.60 2491
7630.42 2631
7631.24 2450
7632.07 2284
7632.89 2137
7633.72 2033
7634.54 1903
7635.37 1708
7636.19 1628
7637.02 1469
7637.84 1480
7638.67 1431
7639.49 1398
7640.31 1345
7641.14 1367
7641.96 1391
7642.79 1372
7643.61 1383
7644.44 1342
7645.26 1311
7646.09 1280
7646.92 1298
7647.74 1303
7648.57 1284
7649.39 1298
7650.22 1281
7651.04 1248
7651.87 1289
7652.69 1311
7653.52 1240
7654.34 1237
7655.17 1161
7656.00 1230
7656.82 1244
7657.65 1231
7658.47 1265
7659.30 1254
7660.12 1295
7660.95 1242
7661.78 1206
7662.60 1242
7663.43 1290
7664.25 1278
7665.08 1295
7665.91 1303
7666.73 1275
7667.56 1290
7668.39 1316
7669.21 1291
7670.04 1223
7670.87 1232
7671.69 1175
7672.52 1216
7673.35 1208
7674.17 1183
7675.00 1204
7675.83 1094
7676.65 1129
7677.48 1174
7678.31 1124
7679.13 1167
7679.96 1180
7680.79 1129
7681.61 1173
7682.44 1135
7683.27 1118
7684.10 1139
7684.92 1162
7685.75 1171
7686.58 1150
7687.40 1189
7688.23 1197
7689.06 1189
7689.89 1155
7690.71 1143
7691.54 1222
7692.37 1213
7693.20 1196
7694.03 1206
7694.85 1229
7695.68 1248
7696.51 1257
7697.34 1240
7698.16 1247
7698.99 1221
7699.82 1215
7700.65 1188
7701.48 1181
7702.31 1183
7703.13 1196
7703.96 1187
7704.79 1156
7705.62 1180
7706.45 1180
7707.28 1189
7708.10 1150
7708.93 1133
7709.76 1166
7710.59 1172
7711.42 1144
7712.25 1120
7713.08 1147
7713.90 1104
7714.73 1169
7715.56 1159
7716.39 1143
7717.22 1129
7718.05 1107
7718.88 1110
7719.71 1122
7720.54 1101
7721.37 1119
7722.20 1085
7723.02 1104
7723.85 1089
7724.68 1136
7725.51 1113
7726.34 1107
7727.17 1072
7728.00 1150
7728.83 1151
7729.66 1163
7730.49 1104
7731.32 1108
7732.15 1151
7732.98 1104
7733.81 1141
7734.64 1092
7735.47 1083
7736.30 1046
7737.13 1120
7737.96 1095
7738.79 1069
7739.62 1094
7740.45 1142
7741.28 1297
7742.11 1484
7742.94 1626
7743.77 1818
7744.60 1899
7745.43 2079
7746.26 2102
7747.09 1928
7747.92 1895
7748.75 1815
7749.59 1603
7750.42 1476
7751.25 1445
7752.08 1340
7752.91 1232
7753.74 1239
7754.57 1156
7755.40 1158
7756.23 1168
7757.06 1231
7757.90 1173
7758.73 1176
7759.56 1139
7760.39 1167
7761.22 1138
7762.05 1165
7762.88 1147
7763.71 1103
7764.55 1073
7765.38 1054
7766.21 1072
7767.04 1098
7767.87 1104
7768.70 1114
7769.54 1067
7770.37 1022
7771.20 1034
7772.03 1053
7772.86 1074
7773.70 1081
7774.53 1032
7775.36 1080
7776.19 1059
7777.02 1019
7777.86 1063
7778.69 1067
7779.52 1120
7780.35 1156
7781.19 1134
7782.02 1173
7782.85 1189
7783.68 1144
7784.52 1194
7785.35 1187
7786.18 1243
7787.01 1136
7787.85 1120
7788.68 1133
7789.51 1083
7790.35 1068
7791.18 1028
7792.01 1072
7792.84 1065
7793.68 1055
7794.51 1087
7795.34 1079
7796.18 1051
7797.01 1072
7797.84 1068
7798.68 1054
7799.51 1061
7800.34 1110
7801.18 1135
7802.01 1184
7802.84 1137
7803.68 1126
7804.51 1131
7805.35 1168
7806.18 1143
7807.01 1135
7807.85 1182
7808.68 1179
7809.51 1162
7810.35 1207
7811.18 1246
7812.02 1283
7812.85 1330
7813.68 1370
7814.52 1305
7815.35 1275
7816.19 1311
7817.02 1323
7817.86 1281
7818.69 1311
7819.52 1317
7820.36 1266
7821.19 1260
7822.03 1305
7822.86 1334
7823.70 1356
7824.53 1330
7825.37 1351
7826.20 1298
7827.04 1279
7827.87 1305
7828.71 1297
7829.54 1228
7830.38 1229
7831.21 1273
7832.05 1306
7832.88 1265
7833.72 1268
7834.55 1256
7835.39 1271
7836.22 1348
7837.06 1336
7837.89 1302
7838.73 1246
7839.57 1232
7840.40 1208
7841.24 1167
7842.07 1150
7842.91 1109
7843.74 1155
7844.58 1071
7845.42 1115
7846.25 1131
7847.09 1112
7847.92 1079
7848.76 1031
7849.60 1083
7850.43 1116
7851.27 1091
7852.10 1104
7852.94 1098
7853.78 1094
7854.61 1114
7855.45 1087
7856.29 1164
7857.12 1137
7857.96 1102
7858.79 1123
7859.63 1095
7860.47 1037
7861.30 1040
7862.14 1060
7862.98 1052
7863.81 1032
7864.65 1038
7865.49 1030
7866.33 1074
7867.16 1120
7868.00 1120
7868.84 1119
7869.67 1094
7870.51 1109
7871.35 1183
7872.19 1206
7873.02 1152
7873.86 1234
7874.70 1310
7875.54 1298
7876.37 1362
7877.21 1263
7878.05 1195
7878.89 1207
7879.72 1169
7880.56 1101
7881.40 1137
7882.24 1094
7883.07 1145
7883.91 1147
7884.75 1146
7885.59 1133
7886.43 1170
7887.26 1119
7888.10 1177
7888.94 1128
7889.78 1124
7890.62 1138
7891.45 1168
7892.29 1129
7893.13 1129
7893.97 1130
7894.81 1135
7895.65 1170
7896.49 1214
7897.32 1124
7898.16 1095
7899.00 1166
7899.84 1176
7900.68 1146
7901.52 1088
7902.36 1115
7903.20 1090
7904.03 1103
7904.87 1095
7905.71 1087
7906.55 1167
7907.39 1171
7908.23 1145
7909.07 1256
7909.91 1294
7910.75 1378
7911.59 1488
7912.43 1664
7913.27 1772
7914.11 1822
7914.94 1806
7915.78 1911
7916.62 1887
7917.46 1760
7918.30 1639
7919.14 1586
7919.98 1528
7920.82 1371
7921.66 1249
7922.50 1236
7923.34 1221
7924.18 1235
7925.02 1187
7925.86 1222
7926.70 1157
7927.54 1142
7928.38 1130
7929.22 1117
7930.06 1140
7930.90 1104
7931.74 1074
7932.59 1093
7933.43 1046
7934.27 1032
7935.11 1027
7935.95 1013
7936.79 1034
7937.63 1026
7938.47 1097
7939.31 1116
7940.15 1170
7940.99 1126
7941.83 1101
7942.67 1184
7943.52 1182
7944.36 1140
7945.20 1137
7946.04 1092
7946.88 1118
7947.72 1137
7948.56 1110
7949.40 1112
7950.25 1106
7951.09 1175
7951.93 1122
7952.77 1114
7953.61 1142
7954.45 1106
7955.29 1159
7956.14 1110
7956.98 1072
7957.82 1108
7958.66 1094
7959.50 1070
7960.35 1037
7961.19 1023
7962.03 1082
7962.87 1121
7963.71 1168
7964.56 1195
7965.40 1198
7966.24 1210
7967.08 1175
7967.93 1123
7968.77 1155
7969.61 1104
7970.45 1045
7971.29 1003
7972.14 1002
7972.98 1032
7973.82 1013
7974.67 982
7975.51 966
7976.35 962
7977.19 963
7978.04 961
7978.88 936
7979.72 965
7980.57 982
7981.41 964
7982.25 946
7983.09 939
7983.94 928
7984.78 937
7985.62 976
7986.47 989
7987.31 985
7988.15 976
7989.00 982
7989.84 952
7990.68 928
7991.53 902
7992.37 976
7993.22 961
7994.06 913
7994.90 933
7995.75 935
7996.59 886
7997.43 867
7998.28 863
7999.12 886
7999.97 945
8000.81 854
8001.65 891
8002.50 888
8003.34 942
8004.19 903
8005.03 950
8005.88 916
8006.72 935
8007.57 943
8008.41 936
8009.25 909
8010.10 964
8010.94 893
8011.79 917
8012.63 858
8013.48 925
8014.32 885
8015.17 841
8016.01 847
8016.86 872
8017.70 869
8018.55 875
8019.39 888
8020.24 885
8021.08 896
8021.93 853
8022.77 841
8023.62 838
8024.46 846
8025.31 901
8026.15 906
8027.00 893
8027.84 902
8028.69 902
8029.54 876
8030.38 878
8031.23 860
8032.07 917
8032.92 882
8033.76 890
8034.61 868
8035.46 866
8036.30 922
8037.15 891
8037.99 882
8038.84 883
8039.69 880
8040.53 902
8041.38 915
8042.22 880
8043.07 887
8043.92 870
8044.76 900
8045.61 947
8046.46 930
8047.30 936
8048.15 906
8049.00 873
8049.84 910
8050.69 903
8051.54 866
8052.38 830
8053.23 883
8054.08 879
8054.92 837
8055.77 834
8056.62 853
8057.46 868
8058.31 868
8059.16 841
8060.01 837
8060.85 855
8061.70 842
8062.55 845
8063.40 832
8064.24 864
8065.09 830
8065.94 850
8066.79 826
8067.63 843
8068.48 845
8069.33 820
8070.18 838
8071.02 811
8071.87 831
8072.72 816
8073.57 806
8074.42 808
8075.26 852
8076.11 830
8076.96 841
8077.81 818
8078.66 840
8079.50 903
8080.35 852
8081.20 864
8082.05 849
8082.90 828
8083.75 807
8084.59 846
8085.44 840
8086.29 806
8087.14 817
8087.99 834
8088.84 834
8089.69 803
8090.53 802
8091.38 836
8092.23 820
8093.08 835
8093.93 824
8094.78 830
8095.63 833
8096.48 780
8097.33 826
8098.18 804
8099.02 853
8099.87 858
8100.72 839
8101.57 829
8102.42 861
8103.27 854
8104.12 824
8104.97 828
8105.82 789
8106.67 824
8107.52 793
8108.37 800
8109.22 827
8110.07 858
8110.92 841
8111.77 818
8112.62 893
8113.47 895
8114.32 910
8115.17 961
8116.02 953
8116.87 978
8117.72 942
8118.57 904
8119.42 934
8120.27 916
8121.12 881
8121.97 844
8122.82 820
8123.67 847
8124.52 891
8125.37 857
8126.22 842
8127.07 852
8127.93 860
8128.78 835
8129.63 848
8130.48 821
8131.33 832
8132.18 853
8133.03 845
8133.88 830
8134.73 797
8135.58 838
8136.44 887
8137.29 898
8138.14 861
8138.99 871
8139.84 853
8140.69 868
8141.54 879
8142.39 891
8143.25 853
8144.10 847
8144.95 867
8145.80 892
8146.65 855
8147.50 868
8148.36 852
8149.21 918
8150.06 906
8150.91 942
8151.76 945
8152.62 1034
8153.47 1043
8154.32 996
8155.17 999
8156.02 923
8156.88 943
8157.73 920
8158.58 900
8159.43 910
8160.29 892
8161.14 847
8161.99 855
8162.84 854
8163.70 831
8164.55 824
8165.40 877
8166.25 886
8167.11 842
8167.96 858
8168.81 866
8169.67 902
8170.52 876
8171.37 841
8172.23 831
8173.08 821
8173.93 807
8174.78 795
8175.64 789
8176.49 784
8177.34 765
8178.20 827
8179.05 799
8179.90 839
8180.76 826
8181.61 792
8182.47 790
8183.32 791
8184.17 856
8185.03 791
8185.88 776
8186.73 790
8187.59 742
8188.44 785
8189.30 780
8190.15 778
8191.00 815
8191.86 794
8192.71 780
8193.57 798
8194.42 727
8195.27 770
8196.13 782
8196.98 781
8197.84 825
8198.69 827
8199.55 789
8200.40 757
8201.26 791
8202.11 796
8202.96 752
8203.82 793
8204.67 808
8205.53 767
8206.38 786
8207.24 847
8208.09 781
8208.95 762
8209.80 784
8210.66 795
8211.51 809
8212.37 810
8213.22 824
8214.08 823
8214.93 830
8215.79 816
8216.65 882
8217.50 860
8218.36 895
8219.21 967
8220.07 947
8220.92 910
8221.78 934
8222.63 969
8223.49 945
8224.35 885
8225.20 923
8226.06 924
8226.91 872
8227.77 830
8228.63 817
8229.48 845
8230.34 813
8231.19 801
8232.05 814
8232.91 830
8233.76 808
8234.62 836
8235.47 774
8236.33 804
8237.19 752
8238.04 783
8238.90 812
8239.76 837
8240.61 798
8241.47 827
8242.33 822
8243.18 819
8244.04 835
8244.90 810
8245.75 850
8246.61 855
8247.47 858
8248.33 811
8249.18 783
8250.04 819
8250.90 846
8251.75 796
8252.61 847
8253.47 855
8254.33 809
8255.18 793
8256.04 790
8256.90 800
8257.76 803
8258.61 823
8259.47 819
8260.33 777
8261.19 796
8262.04 812
8262.90 777
8263.76 770
8264.62 781
8265.48 751
8266.33 747
8267.19 777
8268.05 823
8268.91 806
8269.77 788
8270.62 803
8271.48 801
8272.34 763
8273.20 766
8274.06 793
8274.92 783
8275.77 803
8276.63 821
8277.49 807
8278.35 822
8279.21 801
8280.07 836
8280.93 778
8281.78 777
8282.64 825
8283.50 776
8284.36 772
8285.22 757
8286.08 780
8286.94 782
8287.80 802
8288.66 804
8289.51 825
8290.37 843
8291.23 854
8292.09 821
8292.95 784
8293.81 807
8294.67 840
8295.53 862
8296.39 833
8297.25 805
8298.11 788
8298.97 849
8299.83 862
8300.69 869
8301.55 896
8302.41 920
8303.27 869
8304.13 902
8304.99 836
8305.85 812
8306.71 907
8307.57 823
8308.43 816
8309.29 863
8310.15 877
8311.01 873
8311.87 874
8312.73 877
8313.59 842
8314.45 846
8315.31 861
8316.17 799
8317.03 836
8317.89 822
8318.75 834
8319.61 861
8320.47 827
8321.33 826
8322.20 838
8323.06 852
8323.92 851
8324.78 846
8325.64 870
8326.50 833
8327.36 826
8328.22 846
8329.08 859
8329.94 842
8330.81 858
8331.67 868
8332.53 851
8333.39 821
8334.25 790
8335.11 831
8335.97 855
8336.84 818
8337.70 854
8338.56 847
8339.42 878
8340.28 852
8341.15 810
8342.01 839
8342.87 903
8343.73 862
8344.59 890
8345.45 866
8346.32 854
8347.18 858
8348.04 826
8348.90 805
8349.77 864
8350.63 876
8351.49 879
8352.35 877
8353.22 890
8354.08 875
8354.94 874
8355.80 859
8356.67 858
8357.53 861
8358.39 859
8359.25 857
8360.12 900
8360.98 918
8361.84 893
8362.71 889
8363.57 946
8364.43 925
8365.29 910
8366.16 912
8367.02 885
8367.88 855
8368.75 908
8369.61 910
8370.47 885
8371.34 920
8372.20 929
8373.06 936
8373.93 965
8374.79 968
8375.65 950
8376.52 903
8377.38 926
8378.25 965
8379.11 968
8379.97 1023
8380.84 1005
8381.70 1030
8382.56 1041
8383.43 1044
8384.29 1010
8385.16 1031
8386.02 1081
8386.89 1021
8387.75 983
8388.61 1021
8389.48 1089
8390.34 1051
8391.21 1038
8392.07 1080
8392.94 1094
8393.80 1130
8394.67 1113
8395.53 1150
8396.39 1089
8397.26 1137
8398.12 1105
8398.99 1119
8399.85 1132
8400.72 1127
8401.58 1140
8402.45 1177
8403.31 1165
8404.18 1196
8405.04 1228
8405.91 1288
8406.77 1353
8407.64 1348
8408.50 1335
8409.37 1407
8410.24 1397
8411.10 1359
8411.97 1399
8412.83 1386
8413.70 1421
8414.56 1367
8415.43 1444
8416.29 1401
8417.16 1364
8418.03 1402
8418.89 1435
8419.76 1534
8420.62 1531
8421.49 1484
8422.36 1528
8423.22 1575
8424.09 1582
8424.95 1597
8425.82 1666
8426.69 1635
8427.55 1726
8428.42 1740
8429.28 1679
8430.15 1728
8431.02 1785
8431.88 1943
8432.75 1944
8433.62 2033
8434.48 2101
8435.35 2197
8436.22 2230
8437.08 2245
8437.95 2344
8438.82 2271
8439.68 2303
8440.55 2327
8441.42 2304
8442.29 2273
8443.15 2394
8444.02 2446
8444.89 2498
8445.75 2704
8446.62 2883
8447.49 3315
8448.36 4124
8449.22 5064
8450.09 6386
8450.96 7456
8451.83 8455
8452.69 8888
8453.56 8865
8454.43 8558
8455.30 7859
8456.16 7027
8457.03 5986
8457.90 5158
8458.77 4394
8459.64 3753
8460.50 3280
8461.37 2879
8462.24 2585
8463.11 2374
8463.98 2193
8464.84 2072
8465.71 1917
8466.58 1850
8467.45 1805
8468.32 1741
8469.19 1738
8470.05 1699
8470.92 1646
8471.79 1548
8472.66 1564
8473.53 1512
8474.40 1485
8475.27 1447
8476.13 1427
8477.00 1481
8477.87 1513
8478.74 1495
8479.61 1507
8480.48 1496
8481.35 1521
8482.22 1582
8483.09 1461
8483.96 1490
8484.82 1488
8485.69 1556
8486.56 1595
8487.43 1675
8488.30 1844
8489.17 1975
8490.04 2008
8490.91 2030
8491.78 1924
8492.65 1871
8493.52 1863
8494.39 1791
8495.26 1826
8496.13 1764
8497.00 1622
8497.87 1571
8498.74 1509
8499.61 1485
8500.48 1460
8501.35 1433
8502.22 1477
8503.09 1467
8503.96 1510
8504.83 1553
8505.70 1532
8506.57 1448
8507.44 1463
8508.31 1514
8509.18 1549
8510.05 1531
8510.92 1589
8511.79 1613
8512.66 1590
8513.53 1716
8514.40 1672
8515.27 1687
8516.15 1627
8517.02 1623
8517.89 1632
8518.76 1707
8519.63 1590
8520.50 1650
8521.37 1658
8522.24 1636
8523.11 1646
8523.98 1656
8524.86 1681
8525.73 1670
8526.60 1718
8527.47 1707
8528.34 1720
8529.21 1704
8530.08 1738
8530.96 1710
8531.83 1676
8532.70 1697
8533.57 1741
8534.44 1695
8535.31 1668
8536.19 1611
8537.06 1542
8537.93 1521
8538.80 1454
8539.67 1492
8540.55 1410
8541.42 1408
8542.29 1359
8543.16 1393
8544.03 1336
8544.91 1342
8545.78 1367
8546.65 1414
8547.52 1456
8548.40 1507
8549.27 1606
8550.14 1630
8551.01 1709
8551.89 1704
8552.76 1720
8553.63 1727
8554.51 1656
8555.38 1582
8556.25 1515
8557.12 1499
8558.00 1461
8558.87 1319
8559.74 1292
8560.62 1259
8561.49 1214
8562.36 1225
8563.24 1269
8564.11 1269
8564.98 1300
8565.86 1315
8566.73 1246
8567.60 1211
8568.48 1259
8569.35 1282
8570.22 1236
8571.10 1223
8571.97 1140
8572.84 1170
8573.72 1163
8574.59 1125
8575.46 1144
8576.34 1191
8577.21 1146
8578.09 1165
8578.96 1220
8579.83 1138
8580.71 1198
8581.58 1129
8582.46 1160
8583.33 1134
8584.21 1178
8585.08 1154
8585.95 1148
8586.83 1139
8587.70 1144
8588.58 1116
8589.45 1121
8590.33 1136
8591.20 1201
8592.08 1171
8592.95 1176
8593.83 1195
8594.70 1172
8595.58 1195
8596.45 1184
8597.33 1179
8598.20 1180
8599.08 1237
8599.95 1185
8600.83 1147
8601.70 1175
8602.58 1175
8603.45 1205
8604.33 1184
8605.20 1224
8606.08 1206
8606.95 1212
8607.83 1166
8608.70 1200
8609.58 1248
8610.45 1207
8611.33 1179
8612.21 1191
8613.08 1183
8613.96 1226
8614.83 1160
8615.71 1191
8616.59 1214
8617.46 1217
8618.34 1231
8619.21 1239
8620.09 1244
8620.97 1259
8621.84 1312
8622.72 1302
8623.59 1344
8624.47 1377
8625.35 1396
8626.22 1418
8627.10 1453
8627.98 1430
8628.85 1390
8629.73 1407
8630.61 1381
8631.48 1382
8632.36 1349
8633.24 1382
8634.11 1396
8634.99 1355
8635.87 1427
8636.74 1423
8637.62 1402
8638.50 1433
8639.37 1473
8640.25 1490
8641.13 1502
8642.01 1545
8642.88 1517
8643.76 1508
8644.64 1571
8645.52 1614
8646.39 1586
8647.27 1605
8648.15 1594
8649.03 1540
8649.90 1629
8650.78 1631
8651.66 1637
8652.54 1637
8653.41 1637
8654.29 1609
8655.17 1574
8656.05 1644
8656.93 1624
8657.80 1633
8658.68 1682
8659.56 1637
8660.44 1709
8661.32 1683
8662.19 1683
8663.07 1717
8663.95 1721
8664.83 1838
8665.71 1885
8666.59 2054
8667.46 2194
8668.34 2265
8669.22 2470
8670.10 2629
8670.98 2767
8671.86 2767
8672.74 2819
8673.62 2791
8674.49 2729
8675.37 2505
8676.25 2370
8677.13 2377
8678.01 2214
8678.89 2139
8679.77 2097
8680.65 2075
8681.53 2172
8682.41 2150
8683.29 2323
8684.16 2547
8685.04 2943
8685.92 3382
8686.80 3873
8687.68 4384
8688.56 4857
8689.44 5133
8690.32 5233
8691.20 5229
8692.08 4948
8692.96 4540
8693.84 4051
8694.72 3561
8695.60 3175
8696.48 2866
8697.36 2463
8698.24 2188
8699.12 2024
8700.00 1985
8700.88 1938
8701.76 1930
8702.64 1792
8703.52 1765
8704.40 1806
8705.28 1733
8706.16 1670
8707.04 1717
8707.92 1706
8708.80 1664
8709.69 1633
8710.57 1671
8711.45 1643
8712.33 1612
8713.21 1578
8714.09 1600
8714.97 1600
8715.85 1664
8716.73 1654
8717.61 1611
8718.49 1624
8719.38 1678
8720.26 1705
8721.14 1783
8722.02 1740
8722.90 1716
8723.78 1794
8724.66 1801
8725.54 1800
8726.43 1947
8727.31 1903
8728.19 1906
8729.07 1966
8729.95 1955
8730.83 1988
8731.72 1863
8732.60 1866
8733.48 1821
8734.36 1808
8735.24 1822
8736.13 1825
8737.01 1854
8737.89 1805
8738.77 1805
8739.65 1843
8740.54 1729
8741.42 1809
8742.30 1840
8743.18 1842
8744.07 1857
8744.95 1913
8745.83 1962
8746.71 2011
8747.60 1995
8748.48 1993
8749.36 2077
8750.24 2185
8751.13 2197
8752.01 2255
8752.89 2263
8753.77 2284
8754.66 2361
8755.54 2480
8756.42 2505
8757.31 2453
8758.19 2517
8759.07 2651
8759.96 2688
8760.84 2655
8761.72 2741
8762.61 2740
8763.49 2723
8764.37 2727
8765.26 2812
8766.14 2713
8767.02 2722
8767.91 2664
8768.79 2741
8769.67 2670
8770.56 2688
8771.44 2668
8772.32 2768
8773.21 3065
8774.09 3443
8774.98 4053
8775.86 4788
8776.74 5667
8777.63 6516
8778.51 6888
8779.40 7154
8780.28 7188
8781.17 7062
8782.05 6417
8782.93 5781
8783.82 5105
8784.70 4419
8785.59 3944
8786.47 3503
8787.36 3181
8788.24 2834
8789.13 2627
8790.01 2511
8790.89 2455
8791.78 2448
8792.66 2444
8793.55 2450
8794.43 2521
8795.32 2557
8796.20 2472
8797.09 2419
8797.97 2355
8798.86 2298
8799.74 2140
8800.63 2013
8801.52 1923
8802.40 1884
8803.29 1768
8804.17 1717
8805.06 1739
8805.94 1736
8806.83 1658
8807.71 1698
8808.60 1694
8809.48 1682
8810.37 1691
8811.26 1622
8812.14 1714
8813.03 1695
8813.91 1665
8814.80 1722
8815.69 1771
8816.57 1873
8817.46 1846
8818.34 1860
8819.23 1838
8820.12 1774
8821.00 1726
8821.89 1706
8822.77 1618
8823.66 1608
8824.55 1577
8825.43 1586
8826.32 1569
8827.21 1533
8828.09 1555
8828.98 1539
8829.87 1438
8830.75 1498
8831.64 1513
8832.53 1484
8833.41 1510
8834.30 1490
8835.19 1551
8836.08 1527
8836.96 1538
8837.85 1523
8838.74 1521
8839.62 1591
8840.51 1548
8841.40 1569
8842.29 1576
8843.17 1526
8844.06 1518
8844.95 1580
8845.84 1563
8846.72 1541
8847.61 1501
8848.50 1554
8849.39 1488
8850.27 1512
8851.16 1480
8852.05 1480
8852.94 1489
8853.82 1517
8854.71 1532
8855.60 1509
8856.49 1503
8857.38 1519
8858.26 1473
8859.15 1436
8860.04 1414
8860.93 1427
8861.82 1411
8862.71 1363
8863.59 1356
8864.48 1336
8865.37 1288
8866.26 1274
8867.15 1275
8868.04 1258
8868.93 1256
8869.81 1233
8870.70 1233
8871.59 1230
8872.48 1262
8873.37 1203
8874.26 1161
8875.15 1249
8876.04 1215
8876.93 1175
8877.81 1148
8878.70 1198
8879.59 1165
8880.48 1160
8881.37 1137
8882.26 1195
8883.15 1187
8884.04 1157
8884.93 1135
8885.82 1061
8886.71 1046
8887.60 1060
8888.49 1104
8889.38 1058
8890.27 1055
8891.16 1015
8892.05 1117
8892.94 1114
8893.83 1078
8894.72 1076
8895.61 1068
8896.50 1077
8897.39 1071
8898.28 1073
8899.17 1035
8900.06 1000
8900.95 997
8901.84 1048
8902.73 1058
8903.62 1051
8904.51 1018
8905.40 1039
8906.29 1015
8907.18 1030
8908.07 1039
8908.96 989
8909.85 978
8910.74 982
8911.63 949
8912.52 952
8913.41 980
8914.31 912
8915.20 935
8916.09 932
8916.98 932
8917.87 938
8918.76 937
8919.65 949
8920.54 920
8921.43 958
8922.33 977
8923.22 1012
8924.11 1051
8925.00 977
8925.89 933
8926.78 937
8927.67 975
8928.57 1005
8929.46 939
8930.35 896
8931.24 903
8932.13 926
8933.03 908
8933.92 890
8934.81 872
8935.70 911
8936.59 886
8937.49 877
8938.38 873
8939.27 851
8940.16 866
8941.05 854
8941.95 873
8942.84 885
8943.73 900
8944.62 920
8945.52 921
8946.41 876
8947.30 917
8948.19 889
8949.09 869
8949.98 867
8950.87 850
8951.76 874
8952.66 864
8953.55 862
8954.44 850
8955.34 849
8956.23 831
8957.12 850
8958.02 828
8958.91 849
8959.80 812
8960.69 833
8961.59 825
8962.48 855
8963.37 837
8964.27 828
8965.16 864
8966.05 870
8966.95 827
8967.84 818
8968.74 858
8969.63 840
8970.52 860
8971.42 836
8972.31 817
8973.20 808
8974.10 781
8974.99 811
8975.89 838
8976.78 787
8977.67 789
8978.57 792
8979.46 762
8980.36 812
8981.25 798
8982.15 761
8983.04 787
8983.93 765
8984.83 762
8985.72 782
8986.62 753
8987.51 746
8988.41 753
8989.30 734
8990.20 725
8991.09 731
8991.99 758
8992.88 738
8993.78 725
8994.67 725
8995.57 790
8996.46 761
8997.36 742
8998.25 752
8999.15 745
9000.04 685
9000.94 740
9001.83 742
9002.73 761
9003.62 723
9004.52 732
9005.41 741
9006.31 721
9007.20 736
9008.10 722
9009.00 775
9009.89 714
9010.79 701
9011.68 700
9012.58 684
9013.47 694
9014.37 713
9015.27 673
9016.16 674
9017.06 670
9017.95 728
9018.85 721
9019.75 684
9020.64 688
9021.54 710
9022.43 683
9023.33 683
9024.23 713
9025.12 701
9026.02 728
9026.92 674
9027.81 712
9028.71 693
9029.61 692
9030.50 663
9031.40 644
9032.30 644
9033.19 687
9034.09 710
9034.99 682
9035.88 657
9036.78 689
9037.68 699
9038.58 667
9039.47 704
9040.37 695
9041.27 692
9042.16 678
9043.06 682
9043.96 678
9044.86 688
9045.75 681
9046.65 670
9047.55 679
9048.45 679
9049.34 688
9050.24 706
9051.14 738
9052.04 692
9052.94 699
9053.83 708
9054.73 724
9055.63 691
9056.53 721
9057.43 722
9058.32 757
9059.22 681
9060.12 716
9061.02 769
9061.92 775
9062.81 734
9063.71 749
9064.61 797
9065.51 757
9066.41 738
9067.31 779
9068.21 763
9069.10 753
9070.00 746
9070.90 719
9071.80 704
9072.70 680
9073.60 699
9074.50 689
9075.40 684
9076.29 705
9077.19 706
9078.09 731
9078.99 708
9079.89 705
9080.79 726
9081.69 729
9082.59 709
9083.49 714
9084.39 666
9085.29 702
9086.19 738
9087.09 706
9087.98 680
9088.88 688
9089.78 704
9090.68 675
9091.58 698
9092.48 686
9093.38 673
9094.28 680
9095.18 646
9096.08 679
9096.98 690
9097.88 700
9098.78 684
9099.68 673
9100.58 655
9101.48 643
9102.38 708
9103.28 710
9104.18 690
9105.08 694
9105.99 690
9106.89 668
9107.79 695
9108.69 713
9109.59 680
9110.49 699
9111.39 669
9112.29 684
9113.19 675
9114.09 664
9114.99 668
9115.89 678
9116.79 648
9117.69 694
9118.60 710
9119.50 719
9120.40 685
9121.30 700
9122.20 691
9123.10 670
9124.00 677
9124.90 712
9125.81 673
9126.71 636
9127.61 679
9128.51 654
9129.41 641
9130.31 649
9131.22 694
9132.12 645
9133.02 667
9133.92 621
9134.82 691
9135.72 699
9136.63 633
9137.53 645
9138.43 677
9139.33 669
9140.23 686
9141.14 676
9142.04 676
9142.94 721
9143.84 671
9144.75 690
9145.65 680
9146.55 666
9147.45 658
9148.36 649
9149.26 676
9150.16 677
9151.06 684
9151.97 673
9152.87 668
9153.77 654
9154.67 692
9155.58 649
9156.48 689
9157.38 690
9158.29 724
9159.19 688
9160.09 693
9161.00 662
9161.90 672
9162.80 692
9163.71 675
9164.61 703
9165.51 669
9166.42 697
9167.32 664
9168.22 700
9169.13 662
9170.03 712
9170.93 685
9171.84 721
9172.74 677
9173.64 651
9174.55 668
9175.45 701
9176.36 702
9177.26 683
9178.16 686
9179.07 689
9179.97 655
9180.88 643
9181.78 649
9182.69 712
9183.59 648
9184.49 691
9185.40 757
9186.30 688
9187.21 664
9188.11 680
9189.02 730
9189.92 688
9190.82 655
9191.73 681
9192.63 738
9193.54 720
9194.44 734
9195.35 761
9196.25 739
9197.16 734
9198.06 753
9198.97 782
9199.87 705
9200.78 716
9201.68 725
9202.59 774
9203.49 711
9204.40 688
9205.30 708
9206.21 684
9207.12 698
9208.02 674
9208.93 672
9209.83 694
9210.74 707
9211.64 734
9212.55 743
9213.45 760
9214.36 739
9215.27 735
9216.17 734
9217.08 708
9217.98 728
9218.89 688
9219.80 689
9220.70 659
9221.61 713
9222.51 714
9223.42 673
9224.33 739
9225.23 653
9226.14 675
9227.05 684
9227.95 683
9228.86 655
9229.77 712
9230.67 716
9231.58 709
9232.49 731
9233.39 664
9234.30 691
9235.21 686
9236.11 673
9237.02 678
9237.93 671
9238.83 676
9239.74 662
9240.65 634
9241.55 663
9242.46 676
9243.37 696
9244.28 674
9245.18 685
9246.09 662
9247.00 655
9247.91 658
9248.81 660
9249.72 683
9250.63 653
9251.54 694
9252.44 686
9253.35 648
9254.26 665
9255.17 653
9256.07 656
9256.98 669
9257.89 640
9258.80 660
9259.71 668
9260.61 665
9261.52 685
9262.43 694
9263.34 674
9264.25 694
9265.16 704
9266.06 716
9266.97 674
9267.88 649
9268.79 673
9269.70 688
9270.61 725
9271.51 735
9272.42 744
9273.33 750
9274.24 710
9275.15 714
9276.06 734
9276.97 696
9277.88 685
9278.78 681
9279.69 702
9280.60 689
9281.51 706
9282.42 713
9283.33 729
9284.24 699
9285.15 676
9286.06 711
9286.97 690
9287.88 718
9288.79 689
9289.70 677
9290.60 742
9291.51 686
9292.42 730
9293.33 771
9294.24 752
9295.15 726
9296.06 742
9296.97 716
9297.88 723
9298.79 735
9299.70 738
9300.61 723
9301.52 746
9302.43 721
9303.34 767
9304.25 836
9305.16 840
9306.07 798
9306.98 774
9307.89 722
9308.80 762
9309.71 765
9310.63 808
9311.54 740
9312.45 745
9313.36 727
9314.27 711
9315.18 713
9316.09 701
9317.00 727
9317.91 701
9318.82 707
9319.73 719
9320.64 726
9321.55 725
9322.47 706
9323.38 729
9324.29 724
9325.20 728
9326.11 678
9327.02 717
9327.93 729
9328.84 688
9329.76 688
9330.67 687
9331.58 698
9332.49 687
9333.40 665
9334.31 687
9335.23 703
9336.14 752
9337.05 743
9337.96 759
9338.87 736
9339.78 691
9340.70 722
9341.61 704
9342.52 723
9343.43 706
9344.34 750
9345.26 697
9346.17 761
9347.08 725
9347.99 711
9348.91 734
9349.82 756
9350.73 717
9351.64 725
9352.56 784
9353.47 754
9354.38 756
9355.29 753
9356.21 749
9357.12 777
9358.03 736
9358.94 709
9359.86 727
9360.77 761
9361.68 746
9362.60 736
9363.51 771
9364.42 736
9365.34 769
9366.25 755
9367.16 714
9368.08 705
9368.99 702
9369.90 730
9370.82 780
9371.73 725
9372.64 766
9373.56 713
9374.47 736
9375.38 732
9376.30 761
9377.21 773
9378.12 786
9379.04 730
9379.95 715
9380.87 752
9381.78 784
9382.69 793
9383.61 787
9384.52 801
9385.44 818
9386.35 843
9387.27 881
9388.18 851
9389.09 839
9390.01 842
9390.92 923
9391.84 913
9392.75 876
9393.67 859
9394.58 875
9395.50 858
9396.41 856
9397.32 858
9398.24 879
9399.15 828
9400.07 813
9400.98 802
9401.90 799
9402.81 799
9403.73 821
9404.64 843
9405.56 801
9406.47 810
9407.39 850
9408.30 869
9409.22 817
9410.14 788
9411.05 795
9411.97 822
9412.88 792
9413.80 808
9414.71 777
9415.63 786
9416.54 792
9417.46 813
9418.38 810
9419.29 837
9420.21 844
9421.12 863
9422.04 843
9422.95 883
9423.87 831
9424.79 815
9425.70 867
9426.62 884
9427.54 869
9428.45 885
9429.37 906
9430.28 940
9431.20 948
9432.12 978
9433.03 964
9433.95 936
9434.87 963
9435.78 946
9436.70 978
9437.62 933
9438.53 952
9439.45 993
9440.37 1000
9441.28 998
9442.20 979
9443.12 1052
9444.03 1105
9444.95 1151
9445.87 1237
9446.79 1392
9447.70 1436
9448.62 1548
9449.54 1629
9450.45 1659
9451.37 1603
9452.29 1510
9453.21 1459
9454.12 1394
9455.04 1334
9455.96 1179
9456.88 1156
9457.79 1092
9458.71 986
9459.63 971
9460.55 958
9461.47 957
9462.38 931
9463.30 866
9464.22 895
9465.14 875
9466.06 844
9466.97 866
9467.89 856
9468.81 874
9469.73 865
9470.65 876
9471.56 899
9472.48 932
9473.40 949
9474.32 1016
9475.24 982
9476.16 953
9477.08 996
9477.99 985
9478.91 987
9479.83 992
9480.75 967
9481.67 931
9482.59 922
9483.51 961
9484.43 932
9485.34 929
9486.26 919
9487.18 900
9488.10 889
9489.02 850
9489.94 821
9490.86 800
9491.78 854
9492.70 854
9493.62 863
9494.54 826
9495.46 822
9496.38 838
9497.30 815
9498.22 802
9499.13 847
9500.05 809
9500.97 789
9501.89 818
9502.81 833
9503.73 803
9504.65 821
9505.57 842
9506.49 798
9507.41 879
9508.33 903
9509.25 827
9510.17 861
9511.09 897
9512.01 930
9512.93 943
9513.86 870
9514.78 900
9515.70 894
9516.62 908
9517.54 919
9518.46 892
9519.38 865
9520.30 903
9521.22 891
9522.14 870
9523.06 934
9523.98 973
9524.90 958
9525.82 1055
9526.75 1058
9527.67 1105
9528.59 1157
9529.51 1136
9530.43 1138
9531.35 1135
9532.27 1106
9533.19 1040
9534.11 957
9535.04 984
9535.96 943
9536.88 899
9537.80 937
9538.72 927
9539.64 916
9540.57 893
9541.49 885
9542.41 890
9543.33 899
9544.25 865
9545.17 890
9546.10 876
9547.02 905
9547.94 844
9548.86 884
9549.78 914
9550.71 849
9551.63 904
9552.55 932
9553.47 863
9554.40 906
9555.32 908
9556.24 873
9557.16 900
9558.09 892
9559.01 902
9559.93 922
9560.85 862
9561.78 861
9562.70 870
9563.62 863
9564.54 894
9565.47 851
9566.39 850
9567.31 845
9568.24 851
9569.16 872
9570.08 836
9571.00 804
9571.93 818
9572.85 828
9573.77 817
9574.70 827
9575.62 854
9576.54 848
9577.47 835
9578.39 837
9579.31 821
9580.24 847
9581.16 839
9582.09 851
9583.01 826
9583.93 860
9584.86 861
9585.78 825
9586.70 834
9587.63 852
9588.55 889
9589.48 879
9590.40 864
9591.32 847
9592.25 889
9593.17 893
9594.10 914
9595.02 918
9595.95 911
9596.87 891
9597.79 928
9598.72 951
9599.64 902
9600.57 948
9601.49 938
9602.42 975
9603.34 973
9604.27 964
9605.19 994
9606.12 1002
9607.04 1002
9607.97 984
9608.89 966
9609.82 998
9610.74 948
9611.67 966
9612.59 987
9613.52 1036
9614.44 1059
9615.37 1010
9616.29 1019
9617.22 1039
9618.14 1113
9619.07 1081
9619.99 1038
9620.92 1111
9621.85 1137
9622.77 1127
9623.70 1113
9624.62 1087
9625.55 1113
9626.47 1168
9627.40 1172
9628.33 1162
9629.25 1195
9630.18 1184
9631.10 1206
9632.03 1220
9632.96 1226
9633.88 1219
9634.81 1306
9635.73 1298
9636.66 1291
9637.59 1283
9638.51 1338
9639.44 1385
9640.37 1477
9641.29 1505
9642.22 1523
9643.15 1718
9644.07 1826
9645.00 1912
9645.93 1919
9646.85 1866
9647.78 1852
9648.71 1841
9649.63 1744
9650.56 1696
9651.49 1680
9652.41 1612
9653.34 1568
9654.27 1478
9655.20 1496
9656.12 1479
9657.05 1514
9657.98 1485
9658.90 1512
9659.83 1453
9660.76 1480
9661.69 1530
9662.61 1510
9663.54 1567
9664.47 1570
9665.40 1599
9666.32 1565
9667.25 1629
9668.18 1587
9669.11 1651
9670.04 1623
9670.96 1608
9671.89 1584
9672.82 1671
9673.75 1606
9674.68 1591
9675.60 1601
9676.53 1620
9677.46 1637
9678.39 1618
9679.32 1650
9680.25 1639
9681.17 1674
9682.10 1699
9683.03 1733
9683.96 1739
9684.89 1727
9685.82 1776
9686.75 1874
9687.67 1834
9688.60 1885
9689.53 1932
9690.46 1983
9691.39 2022
9692.32 2174
9693.25 2284
9694.18 2380
9695.11 2437
9696.03 2511
9696.96 2499
9697.89 2403
9698.82 2297
9699.75 2189
9700.68 2036
9701.61 1970
9702.54 1917
9703.47 1852
9704.40 1846
9705.33 1843
9706.26 1894
9707.19 1966
9708.12 1880
9709.05 1882
9709.98 1942
9710.91 2050
9711.84 2019
9712.77 2049
9713.70 1980
9714.63 1900
9715.56 1800
9716.49 1816
9717.42 1771
9718.35 1649
9719.28 1597
9720.21 1582
9721.14 1511
9722.07 1518
9723.00 1556
9723.93 1582
9724.86 1560
9725.79 1568
9726.72 1621
9727.65 1636
9728.58 1582
9729.51 1619
9730.44 1616
9731.37 1582
9732.31 1590
9733.24 1547
9734.17 1551
9735.10 1518
9736.03 1473
9736.96 1426
9737.89 1401
9738.82 1371
9739.75 1410
9740.69 1342
9741.62 1359
9742.55 1294
9743.48 1284
9744.41 1274
9745.34 1314
9746.27 1309
9747.21 1276
9748.14 1288
9749.07 1274
9750.00 1331
9750.93 1293
9751.86 1277
9752.80 1222
9753.73 1250
9754.66 1285
9755.59 1303
9756.52 1241
9757.46 1276
9758.39 1278
9759.32 1303
9760.25 1284
9761.18 1307
9762.12 1243
9763.05 1297
9763.98 1261
9764.91 1271
9765.85 1298
9766.78 1265
9767.71 1252
9768.64 1371
9769.58 1334
9770.51 1311
9771.44 1322
9772.37 1361
9773.31 1401
9774.24 1437
9775.17 1470
9776.11 1511
9777.04 1493
9777.97 1489
9778.91 1550
9779.84 1545
9780.77 1498
9781.71 1436
9782.64 1407
9783.57 1368
9784.51 1367
9785.44 1301
9786.37 1273
9787.31 1308
9788.24 1290
9789.17 1287
9790.11 1307
9791.04 1320
9791.97 1335
9792.91 1334
9793.84 1354
9794.77 1316
9795.71 1317
9796.64 1366
9797.58 1317
9798.51 1256
9799.44 1244
9800.38 1221
9801.31 1141
9802.25 1072
9803.18 1088
9804.12 1147
9805.05 1061
9805.98 1109
9806.92 1009
9807.85 990
9808.79 1008
9809.72 992
9810.66 997
9811.59 1052
9812.53 1040
9813.46 983
9814.40 1031
9815.33 962
9816.27 982
9817.20 985
9818.14 1007
9819.07 999
9820.01 948
9820.94 978
9821.88 971
9822.81 972
9823.75 922
9824.68 925
9825.62 934
9826.55 902
9827.49 929
9828.42 944
9829.36 903
9830.29 878
9831.23 898
9832.17 975
9833.10 982
9834.04 983
9834.97 987
9835.91 948
9836.84 965
9837.78 955
9838.72 963
9839.65 954
9840.59 944
9841.52 908
9842.46 990
9843.40 1006
9844.33 949
9845.27 961
9846.20 966
9847.14 975
9848.08 942
9849.01 929
9849.95 912
9850.89 920
9851.82 932
9852.76 934
9853.70 927
9854.63 952
9855.57 981
9856.51 959
9857.44 920
9858.38 914
9859.32 914
9860.25 949
9861.19 952
9862.13 920
9863.07 906
9864.00 931
9864.94 917
9865.88 938
9866.81 935
9867.75 916
9868.69 964
9869.63 955
9870.56 898
9871.50 909
9872.44 921
9873.38 919
9874.31 890
9875.25 906
9876.19 871
9877.13 872
9878.07 897
9879.00 874
9879.94 846
9880.88 882
9881.82 904
9882.75 876
9883.69 881
9884.63 867
9885.57 853
9886.51 829
9887.45 832
9888.38 877
9889.32 869
9890.26 842
9891.20 848
9892.14 886
9893.08 870
9894.01 909
9894.95 854
9895.89 868
9896.83 863
9897.77 842
9898.71 836
9899.65 837
9900.59 934
9901.52 920
9902.46 923
9903.40 939
9904.34 1034
9905.28 1110
9906.22 1087
9907.16 1073
9908.10 1127
9909.04 1199
9909.98 1142
9910.92 1125
9911.86 1101
9912.80 1120
9913.73 1100
9914.67 1029
9915.61 982
9916.55 1038
9917.49 1088
9918.43 1145
9919.37 1131
9920.31 1191
9921.25 1234
9922.19 1288
9923.13 1320
9924.07 1237
9925.01 1266
9925.95 1205
9926.89 1151
9927.83 1110
9928.77 1007
9929.71 942
9930.65 988
9931.59 911
9932.53 909
9933.47 863
9934.41 864
9935.36 822
9936.30 868
9937.24 823
9938.18 835
9939.12 811
9940.06 828
9941.00 762
9941.94 751
9942.88 770
9943.82 741
9944.76 768
9945.70 788
9946.64 831
9947.59 790
9948.53 785
9949.47 789
9950.41 812
9951.35 790
9952.29 790
9953.23 760
9954.17 762
9955.12 764
9956.06 773
9957.00 775
9957.94 757
9958.88 761
9959.82 766
9960.77 788
9961.71 740
9962.65 766
9963.59 764
9964.53 795
9965.48 746
9966.42 753
9967.36 723
9968.30 742
9969.24 710
9970.19 716
9971.13 702
9972.07 723
9973.01 708
9973.95 691
9974.90 708
9975.84 725
9976.78 725
9977.72 711
9978.67 723
9979.61 679
9980.55 730
9981.50 725
9982.44 721
9983.38 715
9984.32 705
9985.27 716
9986.21 715
9987.15 780
9988.10 737
9989.04 731
9989.98 724
9990.92 725
9991.87 702
9992.81 711
9993.75 683
9994.70 701
9995.64 736
9996.58 698
9997.53 677
9998.47 724
9999.41 730
10000.36 688
10001.30 680
10002.25 693
10003.19 700
10004.13 732
10005.08 730
10006.02 721
10006.96 735
10007.91 698
10008.85 668
10009.80 698
10010.74 699
10011.68 656
10012.63 712
10013.57 698
10014.52 695
10015.46 677
10016.41 733
10017.35 741
10018.29 674
10019.24 706
10020.18 695
10021.13 725
10022.07 677
10023.02 702
10023.96 670
10024.91 716
10025.85 696
10026.80 693
10027.74 703
10028.69 707
10029.63 694
10030.58 721
10031.52 680
10032.47 680
10033.41 672
10034.36 689
10035.30 661
10036.25 625
10037.19 673
10038.14 645
10039.08 666
10040.03 682
10040.97 674
10041.92 637
10042.87 625
10043.81 655
10044.76 635
10045.70 613
10046.65 711
10047.59 665
10048.54 647
10049.49 627
10050.43 638
10051.38 674
10052.32 659
10053.27 626
10054.22 625
10055.16 637
10056.11 616
10057.05 634
10058.00 632
10058.95 626
10059.89 629
10060.84 617
10061.79 629
10062.73 617
10063.68 594
10064.63 599
10065.57 627
10066.52 655
10067.47 659
10068.41 621
10069.36 619
10070.31 624
10071.25 639
10072.20 646
10073.15 662
10074.10 655
10075.04 635
10075.99 622
10076.94 661
10077.88 596
10078.83 632
10079.78 623
10080.73 615
10081.67 632
10082.62 599
10083.57 607
10084.52 590
10085.46 630
10086.41 646
10087.36 637
10088.31 616
10089.25 629
10090.20 635
10091.15 638
10092.10 611
10093.05 592
10093.99 611
10094.94 601
10095.89 635
10096.84 609
10097.79 618
10098.73 642
10099.68 611
10100.63 605
10101.58 604
10102.53 604
10103.48 593
10104.42 581
10105.37 617
10106.32 639
10107.27 606
10108.22 611
10109.17 586
10110.12 611
10111.06 597
10112.01 602
10112.96 578
10113.91 590
10114.86 595
10115.81 591
10116.76 592
10117.71 602
10118.66 600
10119.61 587
10120.56 604
10121.50 592
10122.45 581
10123.40 602
10124.35 591
10125.30 602
10126.25 605
10127.20 584
10128.15 631
10129.10 640
10130.05 646
10131.00 591
10131.95 578
10132.90 608
10133.85 616
10134.80 607
10135.75 622
10136.70 637
10137.65 629
10138.60 606
10139.55 621
10140.50 640
10141.45 604
10142.40 606
10143.35 634
10144.30 644
10145.25 630
10146.20 658
10147.15 668
10148.10 626
10149.05 612
10150.00 615
10150.95 648
10151.90 653
10152.86 636
10153.81 661
10154.76 637
10155.71 650
10156.66 669
10157.61 645
10158.56 640
10159.51 612
10160.46 643
10161.41 618
10162.37 629
10163.32 620
10164.27 649
10165.22 655
10166.17 643
10167.12 622
10168.07 650
10169.03 666
10169.98 672
10170.93 711
10171.88 689
10172.83 663
10173.78 651
10174.74 674
10175.69 665
10176.64 651
10177.59 677
10178.54 663
10179.49 682
10180.45 726
10181.40 691
10182.35 694
10183.30 725
10184.26 727
10185.21 744
10186.16 712
10187.11 715
10188.06 770
10189.02 774
10189.97 726
10190.92 746
10191.87 746
10192.83 800
10193.78 758
10194.73 737
10195.69 731
10196.64 748
10197.59 804
10198.54 793
10199.50 785
10200.45 814
10201.40 852
10202.36 829
10203.31 812
10204.26 822
10205.22 805
10206.17 826
10207.12 818
10208.08 784
10209.03 755
10209.98 727
10210.94 774
10211.89 762
10212.84 785
10213.80 745
10214.75 735
10215.70 767
10216.66 733
10217.61 768
10218.56 732
10219.52 765
10220.47 764
10221.43 749
10222.38 709
10223.33 775
10224.29 782
10225.24 836
10226.20 851
10227.15 829
10228.11 879
10229.06 920
10230.01 959
10230.97 983
10231.92 1013
10232.88 1012
10233.83 996
10234.79 950
10235.74 983
10236.70 919
10237.65 844
10238.60 832
10239.56 801
10240.51 779
10241.47 751
10242.42 718
10243.38 711
10244.33 695
10245.29 668
10246.24 687
10247.20 717
10248.15 664
10249.11 674
10250.07 649
10251.02 699
10251.98 658
10252.93 645
10253.89 694
10254.84 644
10255.80 608
10256.75 662
10257.71 629
10258.67 650
10259.62 606
10260.58 653
10261.53 662
10262.49 645
10263.44 688
10264.40 647
10265.36 647
10266.31 656
10267.27 650
10268.22 640
10269.18 680
10270.14 642
10271.09 639
10272.05 637
10273.01 621
10273.96 618
10274.92 662
10275.87 630
10276.83 588
10277.79 599
10278.74 625
10279.70 604
10280.66 628
10281.61 635
10282.57 644
10283.53 628
10284.49 605
10285.44 622
10286.40 644
10287.36 661
10288.31 610
10289.27 616
10290.23 632
10291.18 586
10292.14 615
10293.10 667
10294.06 623
10295.01 632
10295.97 626
10296.93 592
10297.89 642
10298.84 617
10299.80 605
10300.76 631
10301.72 643
10302.67 620
10303.63 623
10304.59 627
10305.55 616
10306.51 598
10307.46 598
10308.42 624
10309.38 609
10310.34 620
10311.30 609
10312.25 596
10313.21 625
10314.17 615
10315.13 586
10316.09 616
10317.05 624
10318.00 588
10318.96 619
10319.92 600
10320.88 614
10321.84 637
10322.80 614
10323.76 613
10324.71 578
10325.67 599
10326.63 616
10327.59 569
10328.55 575
10329.51 574
10330.47 578
10331.43 572
10332.39 615
10333.35 636
10334.30 596
10335.26 634
10336.22 606
10337.18 585
10338.14 596
10339.10 615
10340.06 611
10341.02 616
10341.98 633
10342.94 638
10343.90 653
10344.86 608
10345.82 630
10346.78 626
10347.74 615
10348.70 630
10349.66 633
10350.62 620
10351.58 645
10352.54 648
10353.50 657
10354.46 607
10355.42 629
10356.38 666
10357.34 626
10358.30 638
10359.26 602
10360.22 637
10361.18 638
10362.14 638
10363.10 627
10364.06 653
10365.02 614
10365.98 600
10366.94 596
10367.90 621
10368.87 614
10369.83 612
10370.79 590
10371.75 619
10372.71 618
10373.67 609
10374.63 619
10375.59 625
10376.55 589
10377.51 606
10378.48 615
10379.44 585
10380.40 583
10381.36 584
10382.32 599
10383.28 577
10384.24 570
10385.21 574
10386.17 601
10387.13 615
10388.09 570
10389.05 618
10390.01 613
10390.98 609
10391.94 570
10392.90 595
10393.86 602
10394.82 578
10395.79 609
10396.75 617
10397.71 624
10398.67 564
10399.63 614
10400.60 565
10401.56 615
10402.52 620
10403.48 610
10404.45 628
10405.41 624
10406.37 590
10407.33 631
10408.30 643
10409.26 669
10410.22 682
10411.18 710
10412.15 678
10413.11 733
10414.07 743
10415.04 736
10416.00 753
10416.96 778
10417.93 760
10418.89 720
10419.85 700
10420.81 721
10421.78 700
10422.74 691
10423.70 676
10424.67 691
10425.63 642
10426.59 628
10427.56 614
10428.52 617
10429.49 569
10430.45 565
10431.41 593
10432.38 575
10433.34 581
10434.30 569
10435.27 559
10436.23 589
10437.20 584
10438.16 598
10439.12 617
10440.09 574
10441.05 560
10442.02 584
10442.98 549
10443.94 523
10444.91 550
10445.87 565
10446.84 573
10447.80 601
10448.77 575
10449.73 557
10450.70 572
10451.66 580
10452.63 589
10453.59 566
10454.55 571
10455.52 571
10456.48 577
10457.45 564
10458.41 578
10459.38 553
10460.34 567
10461.31 562
10462.27 583
10463.24 574
10464.20 564
10465.17 591
10466.14 599
10467.10 590
10468.07 575
10469.03 535
10470.00 546
10470.96 544
10471.93 541
10472.89 540
10473.86 600
10474.82 571
10475.79 562
10476.76 530
10477.72 544
10478.69 514
10479.65 583
10480.62 569
10481.59 574
10482.55 588
10483.52 581
10484.48 583
10485.45 540
10486.42 539
10487.38 541
10488.35 538
10489.32 575
10490.28 552
10491.25 583
10492.21 576
10493.18 577
10494.15 560
10495.11 580
10496.08 552
10497.05 580
10498.01 577
10498.98 603
10499.95 579
10500.92 588
10501.88 579
10502.85 563
10503.82 555
10504.78 597
10505.75 597
10506.72 564
10507.68 566
10508.65 556
10509.62 561
10510.59 568
10511.55 556
10512.52 550
10513.49 542
10514.46 581
10515.42 572
10516.39 567
10517.36 566
10518.33 561
10519.29 556
10520.26 532
10521.23 567
10522.20 607
10523.17 568
10524.13 566
10525.10 560
10526.07 612
10527.04 599
10528.01 581
10528.97 590
10529.94 549
10530.91 554
10531.88 558
10532.85 571
10533.82 553
10534.78 584
10535.75 557
10536.72 578
10537.69 608
10538.66 591
10539.63 595
10540.60 580
10541.56 591
10542.53 559
10543.50 574
10544.47 586
10545.44 602
10546.41 603
10547.38 621
10548.35 558
10549.32 608
10550.29 640
10551.25 635
10552.22 663
10553.19 681
10554.16 731
10555.13 729
10556.10 757
10557.07 762
10558.04 788
10559.01 779
10559.98 756
10560.95 748
10561.92 734
10562.89 706
10563.86 687
10564.83 628
10565.80 629
10566.77 619
10567.74 617
10568.71 620
10569.68 607
10570.65 634
10571.62 603
10572.59 592
10573.56 562
10574.53 584
10575.50 580
10576.47 585
10577.44 584
10578.41 636
10579.38 601
10580.35 599
10581.32 601
10582.29 613
10583.26 647
10584.23 659
10585.21 667
10586.18 644
10587.15 653
10588.12 633
10589.09 684
10590.06 646
10591.03 657
10592.00 627
10592.97 614
10593.94 590
10594.92 607
10595.89 607
10596.86 608
10597.83 587
10598.80 618
10599.77 617
10600.74 606
10601.71 610
10602.69 569
10603.66 585
10604.63 588
10605.60 576
10606.57 575
10607.54 568
10608.52 547
10609.49 556
10610.46 585
10611.43 618
10612.40 597
10613.38 573
10614.35 583
10615.32 599
10616.29 584
10617.27 585
10618.24 565
10619.21 600
10620.18 599
10621.15 577
10622.13 620
10623.10 622
10624.07 634
10625.04 600
10626.02 586
10626.99 621
10627.96 661
10628.94 646
10629.91 639
10630.88 688
10631.85 718
10632.83 718
10633.80 722
10634.77 723
10635.75 705
10636.72 720
10637.69 685
10638.67 670
10639.64 656
10640.61 676
10641.59 648
10642.56 683
10643.53 647
10644.51 615
10645.48 617
10646.45 610
10647.43 597
10648.40 581
10649.37 567
10650.35 586
10651.32 594
10652.30 594
10653.27 596
10654.24 582
10655.22 591
10656.19 576
10657.16 581
10658.14 579
10659.11 579
10660.09 581
10661.06 554
10662.04 533
10663.01 572
10663.98 581
10664.96 573
10665.93 583
10666.91 593
10667.88 612
10668.86 575
10669.83 587
10670.81 558
10671.78 554
10672.76 593
10673.73 573
10674.71 624
10675.68 603
10676.66 596
10677.63 590
10678.61 589
10679.58 566
10680.56 596
10681.53 537
10682.51 570
10683.48 563
10684.46 593
10685.43 569
10686.41 593
10687.38 537
10688.36 543
10689.33 551
10690.31 540
10691.28 560
10692.26 538
10693.24 535
10694.21 530
10695.19 531
10696.16 508
10697.14 559
10698.12 538
10699.09 536
10700.07 534
10701.04 559
10702.02 565
10703.00 552
10703.97 556
10704.95 560
10705.92 584
10706.90 538
10707.88 509
10708.85 561
10709.83 549
10710.81 542
10711.78 538
10712.76 538
10713.74 537
10714.71 535
10715.69 558
10716.67 538
10717.64 561
10718.62 566
10719.60 612
10720.57 530
10721.55 512
10722.53 554
10723.50 555
10724.48 577
10725.46 553
10726.44 557
10727.41 549
10728.39 525
10729.37 550
10730.35 547
10731.32 552
10732.30 567
10733.28 594
10734.26 563
10735.23 555
10736.21 562
10737.19 545
10738.17 551
10739.14 575
10740.12 555
10741.10 564
10742.08 566
10743.06 545
10744.03 535
10745.01 539
10745.99 549
10746.97 522
10747.95 552
10748.92 542
10749.90 567
10750.88 537
10751.86 537
10752.84 522
10753.82 554
10754.79 557
10755.77 531
10756.75 532
10757.73 562
10758.71 540
10759.69 525
10760.67 534
10761.65 555
10762.62 543
10763.60 583
10764.58 575
10765.56 583
10766.54 557
10767.52 589
10768.50 610
10769.48 594
10770.46 606
10771.44 592
10772.42 547
10773.39 575
10774.37 592
10775.35 552
10776.33 568
10777.31 574
10778.29 591
10779.27 538
10780.25 558
10781.23 530
10782.21 551
10783.19 525
10784.17 542
10785.15 521
10786.13 502
10787.11 529
10788.09 550
10789.07 549
10790.05 528
10791.03 527
10792.01 510
10792.99 549
10793.97 524
10794.95 534
10795.93 512
10796.91 523
10797.89 535
10798.87 525
10799.85 534
10800.83 500
10801.82 566
10802.80 543
10803.78 512
10804.76 523
10805.74 509
10806.72 505
10807.70 492
10808.68 560
10809.66 571
10810.64 529
10811.62 543
10812.61 541
10813.59 551
10814.57 542
10815.55 513
10816.53 555
10817.51 557
10818.49 533
10819.47 551
10820.46 537
10821.44 533
10822.42 547
10823.40 551
10824.38 542
10825.36 549
10826.35 537
10827.33 570
10828.31 535
10829.29 588
10830.27 561
10831.25 570
10832.24 571
10833.22 588
10834.20 572
10835.18 564
10836.17 534
10837.15 564
10838.13 591
10839.11 560
10840.09 544
10841.08 553
10842.06 549
10843.04 546
10844.02 521
10845.01 558
10845.99 536
10846.97 587
10847.96 573
10848.94 581
10849.92 583
10850.90 571
10851.89 592
10852.87 588
10853.85 630
10854.84 604
10855.82 577
10856.80 596
10857.78 595
10858.77 583
10859.75 613
10860.73 577
10861.72 595
10862.70 572
10863.68 569
10864.67 623
10865.65 598
10866.64 580
10867.62 577
10868.60 601
10869.59 600
10870.57 579
10871.55 580
10872.54 585
10873.52 619
10874.51 603
10875.49 595
10876.47 588
10877.46 600
10878.44 663
10879.43 649
10880.41 599
10881.39 584
10882.38 594
10883.36 607
10884.35 632
10885.33 633
10886.32 625
10887.30 601
10888.29 646
10889.27 670
10890.25 629
10891.24 665
10892.22 661
10893.21 675
10894.19 659
10895.18 667
10896.16 685
10897.15 705
10898.13 716
10899.12 678
10900.10 685
10901.09 731
10902.07 715
10903.06 776
10904.04 746
10905.03 733
10906.01 724
10907.00 713
10907.99 753
10908.97 756
10909.96 738
10910.94 765
10911.93 762
10912.91 789
10913.90 790
10914.88 770
10915.87 762
10916.86 815
10917.84 808
10918.83 797
10919.81 807
10920.80 796
10921.79 770
10922.77 796
10923.76 825
10924.74 823
10925.73 807
10926.72 822
10927.70 823
10928.69 848
10929.68 818
10930.66 874
10931.65 870
10932.64 857
10933.62 886
10934.61 899
10935.60 941
10936.58 913
10937.57 986
10938.56 1027
10939.54 968
10940.53 1043
10941.52 1069
10942.50 1117
10943.49 1092
10944.48 1088
10945.47 1163
10946.45 1143
10947.44 1196
10948.43 1265
10949.41 1276
10950.40 1312
10951.39 1274
10952.38 1312
10953.36 1344
10954.35 1338
10955.34 1361
10956.33 1393
10957.31 1309
10958.30 1246
10959.29 1256
10960.28 1240
10961.27 1189
10962.25 1131
10963.24 1139
10964.23 1136
10965.22 1083
10966.21 1068
10967.19 1039
10968.18 1031
10969.17 1061
10970.16 1065
10971.15 1014
10972.13 1031
10973.12 1051
10974.11 1042
10975.10 1096
10976.09 1103
10977.08 1115
10978.07 1084
10979.05 1104
10980.04 1096
10981.03 1178
10982.02 1136
10983.01 1156
10984.00 1194
10984.99 1200
10985.98 1238
10986.96 1284
10987.95 1376
10988.94 1533
10989.93 1609
10990.92 1667
10991.91 1755
10992.90 1866
10993.89 1828
10994.88 1916
10995.87 1912
10996.86 1961
10997.85 1839
10998.84 1764
10999.83 1685
11000.82 1577
11001.81 1510
11002.79 1370
11003.78 1269
11004.77 1227
11005.76 1128
11006.75 1072
11007.74 1044
11008.73 1010
11009.72 977
11010.71 998
11011.70 985
11012.69 941
11013.68 960
11014.67 914
11015.67 929
11016.66 896
11017.65 877
11018.64 896
11019.63 942
11020.62 904
11021.61 909
11022.60 865
11023.59 884
11024.58 896
11025.57 849
11026.56 854
11027.55 893
11028.54 885
11029.53 886
11030.52 844
11031.52 867
11032.51 911
11033.50 870
11034.49 897
11035.48 842
11036.47 868
11037.46 833
11038.45 798
11039.45 786
11040.44 773
11041.43 797
11042.42 782
11043.41 754
11044.40 786
11045.39 750
11046.39 779
11047.38 730
11048.37 766
11049.36 786
11050.35 762
11051.35 752
11052.34 755
11053.33 759
11054.32 745
11055.31 748
11056.31 743
11057.30 757
11058.29 747
11059.28 770
11060.27 774
11061.27 780
11062.26 728
11063.25 723
11064.24 767
11065.24 759
11066.23 771
11067.22 771
11068.21 755
11069.21 743
11070.20 758
11071.19 765
11072.19 767
11073.18 759
11074.17 791
11075.16 749
11076.16 748
11077.15 779
11078.14 784
11079.14 753
11080.13 744
11081.12 776
11082.12 754
11083.11 750
11084.10 696
11085.10 734
11086.09 660
11087.08 654
11088.08 727
11089.07 731
11090.06 699
11091.06 736
11092.05 726
11093.04 700
11094.04 680
11095.03 664
11096.03 692
11097.02 688
11098.01 686
11099.01 683
11100.00 705
11101.00 709
11101.99 692
11102.98 643
11103.98 677
11104.97 676
11105.97 698
11106.96 665
11107.96 675
11108.95 655
11109.95 650
11110.94 664
11111.93 630
11112.93 641
11113.92 643
11114.92 626
11115.91 651
11116.91 657
11117.90 650
11118.90 670
11119.89 690
11120.89 702
11121.88 632
11122.88 659
11123.87 660
11124.87 632
11125.86 618
11126.86 641
11127.85 633
11128.85 635
11129.84 634
11130.84 647
11131.84 653
11132.83 667
11133.83 636
11134.82 639
11135.82 643
11136.81 674
11137.81 654
11138.81 688
11139.80 659
11140.80 633
11141.79 644
11142.79 649
11143.79 635
11144.78 622
11145.78 640
11146.77 623
11147.77 625
11148.77 611
11149.76 609
11150.76 658
11151.75 637
11152.75 615
11153.75 612
11154.74 629
11155.74 578
11156.74 604
11157.73 618
11158.73 594
11159.73 615
11160.72 569
11161.72 571
11162.72 580
11163.71 610
11164.71 650
11165.71 606
11166.71 622
11167.70 580
11168.70 611
11169.70 580
11170.69 621
11171.69 613
11172.69 610
11173.69 565
11174.68 546
11175.68 595
11176.68 568
11177.68 561
11178.67 543
11179.67 597
11180.67 544
11181.67 569
11182.66 592
11183.66 554
11184.66 555
11185.66 579
11186.66 555
11187.65 578
11188.65 570
11189.65 561
11190.65 576
11191.65 594
11192.64 585
11193.64 584
11194.64 568
11195.64 535
11196.64 584
11197.64 568
11198.63 600
11199.63 591
11200.63 572
11201.63 587
11202.63 581
11203.63 589
11204.63 561
11205.63 563
11206.62 594
11207.62 586
11208.62 593
11209.62 592
11210.62 561
11211.62 545
11212.62 535
11213.62 566
11214.62 561
11215.62 537
11216.61 556
11217.61 562
11218.61 569
11219.61 575
11220.61 557
11221.61 577
11222.61 578
11223.61 561
11224.61 588
11225.61 549
11226.61 558
11227.61 568
11228.61 539
11229.61 589
11230.61 571
11231.61 544
11232.61 565
11233.61 546
11234.61 574
11235.61 541
11236.61 555
11237.61 569
11238.61 575
11239.61 568
11240.61 519
11241.61 572
11242.61 592
11243.61 562
11244.61 560
11245.61 575
11246.61 595
11247.61 566
11248.62 598
11249.62 608
11250.62 557
11251.62 571
11252.62 566
11253.62 561
11254.62 567
11255.62 529
11256.62 593
11257.62 542
11258.62 593
11259.63 596
11260.63 601
11261.63 605
11262.63 559
11263.63 587
11264.63 635
11265.63 616
11266.64 617
11267.64 582
11268.64 609
11269.64 674
11270.64 643
11271.64 642
11272.65 623
11273.65 666
11274.65 669
11275.65 677
11276.65 671
11277.65 653
11278.66 595
11279.66 605
11280.66 640
11281.66 593
11282.67 618
11283.67 596
11284.67 632
11285.67 610
11286.67 608
11287.68 622
11288.68 615
11289.68 596
11290.68 625
11291.69 622
11292.69 603
11293.69 612
11294.70 595
11295.70 609
11296.70 634
11297.70 637
11298.71 615
11299.71 626
11300.71 582
11301.72 640
11302.72 657
11303.72 642
11304.72 706
11305.73 707
11306.73 720
11307.73 683
11308.74 714
11309.74 668
11310.74 695
11311.75 652
11312.75 664
11313.76 666
11314.76 657
11315.76 617
11316.77 607
11317.77 637
11318.77 626
11319.78 618
11320.78 645
11321.79 628
11322.79 626
11323.79 601
11324.80 616
11325.80 609
11326.81 628
11327.81 640
11328.81 634
11329.82 599
11330.82 619
11331.83 625
11332.83 680
11333.84 666
11334.84 652
11335.85 633
11336.85 674
11337.85 671
11338.86 636
11339.86 634
11340.87 614
11341.87 652
11342.88 624
11343.88 564
11344.89 570
11345.89 602
11346.90 620
11347.90 605
11348.91 566
11349.91 592
11350.92 611
11351.92 598
11352.93 570
11353.94 595
11354.94 607
11355.95 645
11356.95 629
11357.96 594
11358.96 568
11359.97 615
11360.97 600
11361.98 574
11362.99 620
11363.99 558
11365.00 530
11366.00 608
11367.01 623
11368.02 586
11369.02 590
11370.03 589
11371.03 615
11372.04 608
11373.05 594
11374.05 567
11375.06 570
11376.06 610
11377.07 605
11378.08 564
11379.08 573
11380.09 537
11381.10 553
11382.10 625
11383.11 594
11384.12 612
11385.12 571
11386.13 590
11387.14 573
11388.14 573
11389.15 576
11390.16 598
11391.17 622
11392.17 581
11393.18 620
11394.19 587
11395.19 607
11396.20 600
11397.21 599
11398.22 607
11399.22 599
11400.23 577
11401.24 593
11402.25 608
11403.25 610
11404.26 622
11405.27 622
11406.28 643
11407.28 615
11408.29 585
11409.30 592
11410.31 621
11411.31 653
11412.32 654
11413.33 603
11414.34 600
11415.35 613
11416.35 630
11417.36 581
11418.37 584
11419.38 599
11420.39 616
11421.40 655
11422.40 636
11423.41 637
11424.42 617
11425.43 623
11426.44 638
11427.45 618
11428.46 629
11429.46 627
11430.47 628
11431.48 608
11432.49 657
11433.50 638
11434.51 640
11435.52 631
11436.53 639
11437.54 677
11438.54 649
11439.55 669
11440.56 686
11441.57 668
11442.58 662
11443.59 676
11444.60 646
11445.61 679
11446.62 669
11447.63 670
11448.64 676
11449.65 700
11450.66 696
11451.67 696
11452.68 696
11453.69 705
11454.70 689
11455.71 717
11456.72 720
11457.73 696
11458.74 713
11459.75 703
11460.76 668
11461.77 698
11462.78 712
11463.79 717
11464.80 717
11465.81 759
11466.82 718
11467.83 706
11468.84 707
11469.85 727
11470.86 734
11471.87 725
11472.88 722
11473.89 717
11474.90 711
11475.91 751
11476.92 714
11477.93 732
11478.95 721
11479.96 732
11480.97 781
11481.98 771
11482.99 743
11484.00 744
11485.01 752
11486.02 735
11487.03 768
11488.05 734
11489.06 764
11490.07 791
11491.08 741
11492.09 805
11493.10 785
11494.11 769
11495.13 785
11496.14 757
11497.15 787
11498.16 737
11499.17 760
11500.18 813
11501.20 788
11502.21 768
11503.22 793
11504.23 814
11505.24 828
11506.26 819
11507.27 797
11508.28 809
11509.29 822
11510.30 830
11511.32 814
11512.33 791
11513.34 792
11514.35 807
11515.37 842
11516.38 810
11517.39 813
11518.40 790
11519.42 893
11520.43 884
11521.44 899
11522.45 869
11523.47 842
11524.48 870
11525.49 915
11526.51 887
11527.52 897
11528.53 896
11529.55 935
11530.56 977
11531.57 964
11532.59 953
11533.60 992
11534.61 990
11535.63 963
11536.64 988
11537.65 1021
11538.67 1007
11539.68 966
11540.69 1024
11541.71 988
11542.72 1031
11543.73 1081
11544.75 1099
11545.76 1082
11546.78 1070
11547.79 1115
11548.80 1103
11549.82 1166
11550.83 1161
11551.85 1167
11552.86 1199
11553.87 1212
11554.89 1238
11555.90 1249
11556.92 1278
11557.93 1290
11558.95 1291
11559.96 1298
11560.97 1334
11561.99 1387
11563.00 1318
11564.02 1348
11565.03 1364
11566.05 1480
11567.06 1488
11568.08 1500
11569.09 1521
11570.11 1544
11571.12 1602
11572.14 1648
11573.15 1688
11574.17 1751
11575.18 1876
11576.20 1896
11577.21 1974
11578.23 2029
11579.24 2109
11580.26 2138
11581.27 2194
11582.29 2263
11583.30 2340
11584.32 2442
11585.33 2553
11586.35 2640
11587.37 2806
11588.38 3066
11589.40 3391
11590.41 3486
11591.43 3933
11592.44 4305
11593.46 4665
11594.48 5017
11595.49 5291
11596.51 5416
11597.52 5449
11598.54 5533
11599.56 5487
11600.57 5250
11601.59 4970
11602.61 4590
11603.62 4207
11604.64 3744
11605.66 3531
11606.67 3111
11607.69 2823
11608.70 2648
11609.72 2375
11610.74 2174
11611.75 2091
11612.77 1958
11613.79 1824
11614.81 1769
11615.82 1703
11616.84 1717
11617.86 1632
11618.87 1624
11619.89 1540
11620.91 1518
11621.92 1503
11622.94 1497
11623.96 1505
11624.98 1488
11625.99 1437
11627.01 1409
11628.03 1464
11629.05 1465
11630.06 1468
11631.08 1452
11632.10 1512
11633.12 1474
11634.13 1456
11635.15 1474
11636.17 1474
11637.19 1474
11638.20 1437
11639.22 1373
11640.24 1347
11641.26 1328
11642.28 1323
11643.29 1306
11644.31 1241
11645.33 1220
11646.35 1176
11647.37 1212
11648.39 1183
11649.40 1180
11650.42 1158
11651.44 1146
11652.46 1137
11653.48 1153
11654.50 1104
11655.51 1093
11656.53 1083
11657.55 1152
11658.57 1193
11659.59 1219
11660.61 1152
11661.63 1147
11662.65 1169
11663.67 1176
11664.68 1147
11665.70 1169
11666.72 1166
11667.74 1175
11668.76 1168
11669.78 1190
11670.80 1201
11671.82 1219
11672.84 1222
11673.86 1253
11674.88 1247
11675.90 1290
11676.92 1276
11677.94 1253
11678.96 1247
11679.98 1286
11680.99 1206
11682.01 1221
11683.03 1231
11684.05 1196
11685.07 1190
11686.09 1175
11687.11 1195
11688.13 1149
11689.15 1166
11690.17 1091
11691.19 1093
11692.21 1064
11693.24 1081
11694.26 1066
11695.28 1122
11696.30 1117
11697.32 1105
11698.34 1098
11699.36 1074
11700.38 1076
11701.40 1081
11702.42 1035
11703.44 1014
11704.46 1028
11705.48 982
11706.50 1016
11707.52 980
11708.54 973
11709.57 950
11710.59 1003
11711.61 998
11712.63 993
11713.65 967
11714.67 997
11715.69 981
11716.71 935
11717.73 924
11718.76 976
11719.78 999
11720.80 918
11721.82 925
11722.84 930
11723.86 899
11724.89 853
11725.91 854
11726.93 871
11727.95 892
11728.97 870
11729.99 890
11731.02 830
11732.04 838
11733.06 845
11734.08 854
11735.10 823
11736.13 861
11737.15 870
11738.17 866
11739.19 884
11740.22 874
11741.24 872
11742.26 841
11743.28 908
11744.30 836
11745.33 836
11746.35 823
11747.37 810
11748.40 854
11749.42 863
11750.44 840
11751.46 822
11752.49 838
11753.51 842
11754.53 800
11755.56 778
11756.58 782
11757.60 830
11758.62 777
11759.65 755
11760.67 794
11761.69 808
11762.72 811
11763.74 791
11764.76 784
11765.79 829
11766.81 834
11767.83 780
11768.86 783
11769.88 796
11770.91 771
11771.93 811
11772.95 762
11773.98 757
11775.00 716
11776.02 771
11777.05 771
11778.07 759
11779.10 759
11780.12 772
11781.14 788
11782.17 746
11783.19 771
11784.22 798
11785.24 784
11786.26 733
11787.29 730
11788.31 754
11789.34 725
11790.36 725
11791.39 749
11792.41 683
11793.44 675
11794.46 689
11795.49 705
11796.51 702
11797.54 652
11798.56 676
11799.59 693
11800.61 702
11801.63 700
11802.66 657
11803.69 668
11804.71 686
11805.74 663
11806.76 641
11807.79 621
11808.81 656
11809.84 629
11810.86 667
11811.89 619
11812.91 655
11813.94 662
11814.96 665
11815.99 679
11817.01 669
11818.04 705
11819.07 694
11820.09 664
11821.12 674
11822.14 684
11823.17 725
11824.20 679
11825.22 669
11826.25 696
11827.27 667
11828.30 672
11829.33 690
11830.35 681
11831.38 659
11832.40 688
11833.43 662
11834.46 689
11835.48 672
11836.51 651
11837.54 667
11838.56 634
11839.59 668
11840.62 649
11841.64 699
11842.67 669
11843.70 665
11844.72 714
11845.75 676
11846.78 673
11847.80 662
11848.83 680
11849.86 665
11850.89 664
11851.91 655
11852.94 643
11853.97 693
11854.99 669
11856.02 690
11857.05 687
11858.08 674
11859.10 716
11860.13 695
11861.16 659
11862.19 680
11863.21 686
11864.24 700
11865.27 711
11866.30 689
11867.33 702
11868.35 723
11869.38 732
11870.41 721
11871.44 700
11872.47 722
11873.49 739
11874.52 712
11875.55 720
11876.58 742
11877.61 737
11878.63 729
11879.66 734
11880.69 743
11881.72 749
11882.75 739
11883.78 745
11884.81 756
11885.83 719
11886.86 782
11887.89 821
11888.92 822
11889.95 830
11890.98 862
11892.01 858
11893.04 865
11894.06 902
11895.09 882
11896.12 900
11897.15 891
11898.18 843
11899.21 897
11900.24 840
11901.27 867
11902.30 867
11903.33 865
11904.36 838
11905.39 810
11906.42 829
11907.45 819
11908.48 860
11909.50 862
11910.53 830
11911.56 840
11912.59 845
11913.62 853
11914.65 885
11915.68 886
11916.71 931
11917.74 915
11918.77 955
11919.80 1009
11920.83 1025
11921.86 1076
11922.89 1139
11923.92 1156
11924.95 1144
11925.99 1156
11927.02 1144
11928.05 1156
11929.08 1098
11930.11 1117
11931.14 1052
11932.17 987
11933.20 992
11934.23 934
11935.26 912
11936.29 884
11937.32 825
11938.35 851
11939.38 828
11940.41 799
11941.45 755
11942.48 738
11943.51 753
11944.54 733
11945.57 721
11946.60 702
11947.63 735
11948.66 725
11949.70 710
11950.73 715
11951.76 714
11952.79 718
11953.82 678
11954.85 711
11955.88 750
11956.92 720
11957.95 700
11958.98 729
11960.01 705
11961.04 716
11962.08 676
11963.11 699
11964.14 732
11965.17 718
11966.20 733
11967.24 689
11968.27 690
11969.30 685
11970.33 747
11971.36 723
11972.40 716
11973.43 706
11974.46 719
11975.49 706
11976.53 711
11977.56 716
11978.59 719
11979.62 702
11980.66 725
11981.69 696
11982.72 681
11983.76 720
11984.79 724
11985.82 706
11986.85 714
11987.89 728
11988.92 739
11989.95 737
11990.99 756
11992.02 721
11993.05 717
11994.09 747
11995.12 744
11996.15 745
11997.19 795
11998.22 749
11999.25 747
12000.29 791
12001.32 765
12002.35 745
12003.39 808
12004.42 783
12005.46 806
12006.49 837
12007.52 803
12008.56 813
12009.59 810
12010.63 801
12011.66 831
12012.69 828
12013.73 843
12014.76 810
12015.80 815
12016.83 803
12017.86 811
12018.90 813
12019.93 806
12020.97 824
12022.00 789
12023.04 834
12024.07 790
12025.11 747
12026.14 774
12027.18 782
12028.21 783
12029.25 768
12030.28 795
12031.32 753
12032.35 768
12033.39 776
12034.42 781
12035.46 773
12036.49 792
12037.53 783
12038.56 779
12039.60 746
12040.63 731
12041.67 770
12042.70 791
12043.74 765
12044.77 752
12045.81 747
12046.84 765
12047.88 764
12048.92 784
12049.95 755
12050.99 793
12052.02 779
12053.06 803
12054.09 809
12055.13 769
12056.17 783
12057.20 755
12058.24 761
12059.27 776
12060.31 783
12061.35 804
12062.38 786
12063.42 763
12064.46 770
12065.49 813
12066.53 782
12067.56 759
12068.60 788
12069.64 810
12070.67 780
12071.71 799
12072.75 830
12073.78 845
12074.82 803
12075.86 819
12076.89 808
12077.93 810
12078.97 792
12080.01 827
12081.04 831
12082.08 797
12083.12 838
12084.15 853
12085.19 813
12086.23 883
12087.27 902
12088.30 897
12089.34 940
12090.38 950
12091.41 985
12092.45 960
12093.49 1008
12094.53 1013
12095.57 1020
12096.60 984
12097.64 960
12098.68 1004
12099.72 1006
12100.75 988
12101.79 959
12102.83 931
12103.87 927
12104.91 886
12105.94 890
12106.98 824
12108.02 777
12109.06 809
12110.10 773
12111.14 772
12112.17 751
12113.21 744
12114.25 738
12115.29 765
12116.33 729
12117.37 712
12118.40 692
12119.44 659
12120.48 710
12121.52 672
12122.56 647
12123.60 686
12124.64 675
12125.68 694
12126.72 696
12127.75 711
12128.79 680
12129.83 718
12130.87 708
12131.91 731
12132.95 716
12133.99 661
12135.03 665
12136.07 670
12137.11 659
12138.15 649
12139.19 672
12140.23 677
12141.27 687
12142.31 677
12143.35 636
12144.38 622
12145.42 635
12146.46 660
12147.50 651
12148.54 642
12149.58 649
12150.62 640
12151.66 650
12152.70 629
12153.74 650
12154.78 639
12155.82 650
12156.87 610
12157.91 641
12158.95 610
12159.99 638
12161.03 647
12162.07 690
12163.11 710
12164.15 650
12165.19 625
12166.23 647
12167.27 635
12168.31 667
12169.35 655
12170.39 600
12171.43 664
12172.47 635
12173.52 638
12174.56 640
12175.60 633
12176.64 637
12177.68 634
12178.72 620
12179.76 636
12180.80 622
12181.85 646
12182.89 638
12183.93 582
12184.97 596
12186.01 625
12187.05 639
12188.09 607
12189.14 644
12190.18 623
12191.22 617
12192.26 626
12193.30 621
12194.34 600
12195.39 647
12196.43 653
12197.47 660
12198.51 595
12199.55 642
12200.60 621
12201.64 637
12202.68 640
12203.72 629
12204.77 627
12205.81 632
12206.85 563
12207.89 639
12208.94 639
12209.98 635
12211.02 625
12212.06 627
12213.11 655
12214.15 617
12215.19 634
12216.23 627
12217.28 652
12218.32 643
12219.36 650
12220.41 658
12221.45 661
12222.49 656
12223.54 597
12224.58 635
12225.62 645
12226.66 623
12227.71 617
12228.75 637
12229.79 644
12230.84 615
12231.88 627
12232.93 673
12233.97 650
12235.01 645
12236.06 643
12237.10 629
12238.14 679
12239.19 643
12240.23 673
12241.28 646
12242.32 623
12243.36 618
12244.41 629
12245.45 634
12246.50 610
12247.54 619
12248.58 646
12249.63 617
12250.67 611
12251.72 621
12252.76 571
12253.80 627
12254.85 582
12255.89 606
12256.94 624
12257.98 599
12259.03 572
12260.07 596
12261.12 590
12262.16 568
12263.21 611
12264.25 561
12265.30 559
12266.34 562
12267.39 568
12268.43 563
12269.48 551
12270.52 580
12271.57 570
12272.61 588
12273.66 566
12274.70 537
12275.75 542
12276.79 527
12277.84 559
12278.88 517
12279.93 535
12280.98 539
12282.02 549
12283.07 557
12284.11 534
12285.16 521
12286.20 545
12287.25 562
12288.30 564
12289.34 564
12290.39 564
12291.43 542
12292.48 551
12293.53 578
12294.57 578
12295.62 548
12296.66 524
12297.71 525
12298.76 550
12299.80 514
12300.85 516
12301.90 539
12302.94 563
12303.99 557
12305.04 530
12306.08 530
12307.13 518
12308.18 509
12309.22 525
12310.27 520
12311.32 530
12312.36 525
12313.41 526
12314.46 516
12315.50 518
12316.55 506
12317.60 515
12318.65 562
12319.69 537
12320.74 532
12321.79 509
12322.83 536
12323.88 539
12324.93 506
12325.98 517
12327.02 514
12328.07 514
12329.12 522
12330.17 538
12331.21 505
12332.26 493
12333.31 495
12334.36 509
12335.41 542
12336.45 515
12337.50 532
12338.55 535
12339.60 517
12340.65 547
12341.69 547
12342.74 542
12343.79 499
12344.84 513
12345.89 506
12346.94 528
12347.98 510
12349.03 506
12350.08 559
12351.13 512
12352.18 504
12353.23 530
12354.28 550
12355.32 536
12356.37 526
12357.42 508
12358.47 552
12359.52 552
12360.57 520
12361.62 525
12362.67 491
12363.72 536
12364.76 524
12365.81 524
12366.86 497
12367.91 538
12368.96 499
12370.01 521
12371.06 502
12372.11 545
12373.16 535
12374.21 566
12375.26 494
12376.31 547
12377.36 532
12378.41 539
12379.46 490
12380.51 526
12381.56 552
12382.61 546
12383.66 547
12384.71 545
12385.76 543
12386.81 545
12387.86 579
12388.91 530
12389.96 537
12391.01 496
12392.06 546
12393.11 539
12394.16 538
12395.21 514
12396.26 525
12397.31 546
12398.36 535
12399.41 519
12400.46 514
12401.51 553
12402.56 534
12403.61 543
12404.66 528
12405.71 555
12406.77 558
12407.82 536
12408.87 560
12409.92 542
12410.97 538
12412.02 532
12413.07 539
12414.12 500
12415.17 547
12416.23 532
12417.28 535
12418.33 559
12419.38 549
12420.43 519
12421.48 541
12422.53 571
12423.59 559
12424.64 551
12425.69 525
12426.74 548
12427.79 547
12428.84 565
12429.90 542
12430.95 547
12432.00 566
12433.05 558
12434.10 572
12435.16 526
12436.21 518
12437.26 543
12438.31 525
12439.37 526
12440.42 565
12441.47 542
12442.52 560
12443.58 583
12444.63 542
12445.68 540
12446.73 534
12447.79 540
12448.84 545
12449.89 534
12450.94 534
12452.00 521
12453.05 539
12454.10 554
12455.16 570
12456.21 543
12457.26 540
12458.31 537
12459.37 527
12460.42 541
12461.47 576
12462.53 549
12463.58 529
12464.63 543
12465.69 531
12466.74 599
12467.79 556
12468.85 536
12469.90 571
12470.95 578
12472.01 595
12473.06 583
12474.12 599
12475.17 590
12476.22 585
12477.28 558
12478.33 575
12479.39 583
12480.44 583
12481.49 591
12482.55 588
12483.60 606
12484.66 618
12485.71 600
12486.76 634
12487.82 642
12488.87 666
12489.93 627
12490.98 647
12492.04 621
12493.09 632
12494.15 649
12495.20 687
12496.25 675
12497.31 654
12498.36 702
12499.42 691
12500.47 737
12501.53 714
12502.58 728
12503.64 783
12504.69 772
12505.75 782
12506.80 833
12507.86 877
12508.91 921
12509.97 952
12511.03 1006
12512.08 1013
12513.14 1098
12514.19 1120
12515.25 1148
12516.30 1165
12517.36 1213
12518.41 1235
12519.47 1191
12520.52 1168
12521.58 1171
12522.64 1179
12523.69 1114
12524.75 1037
12525.80 1013
12526.86 963
12527.92 902
12528.97 868
12530.03 819
12531.08 830
12532.14 793
12533.20 775
12534.25 756
12535.31 743
12536.37 736
12537.42 742
12538.48 719
12539.54 710
12540.59 678
12541.65 685
12542.70 685
12543.76 662
12544.82 687
12545.88 668
12546.93 687
12547.99 700
12549.05 663
12550.10 730
12551.16 723
12552.22 685
12553.27 708
12554.33 693
12555.39 697
12556.45 725
12557.50 702
12558.56 686
12559.62 719
12560.67 699
12561.73 681
12562.79 674
12563.85 666
12564.90 651
12565.96 674
12567.02 671
12568.08 721
12569.14 656
12570.19 686
12571.25 661
12572.31 699
12573.37 702
12574.42 717
12575.48 716
12576.54 737
12577.60 734
12578.66 725
12579.72 733
12580.77 724
12581.83 751
12582.89 752
12583.95 736
12585.01 777
12586.07 813
12587.12 818
12588.18 820
12589.24 840
12590.30 891
12591.36 866
12592.42 930
12593.48 992
12594.53 1010
12595.59 985
12596.65 1050
12597.71 1085
12598.77 1093
12599.83 1084
12600.89 1056
12601.95 1028
12603.01 994
12604.07 986
12605.13 936
12606.18 917
12607.24 876
12608.30 876
12609.36 844
12610.42 807
12611.48 826
12612.54 779
12613.60 754
12614.66 756
12615.72 741
12616.78 776
12617.84 785
12618.90 752
12619.96 733
12621.02 747
12622.08 766
12623.14 754
12624.20 767
12625.26 772
12626.32 810
12627.38 753
12628.44 749
12629.50 729
12630.56 713
12631.62 757
12632.68 729
12633.74 761
12634.80 695
12635.86 746
12636.92 732
12637.98 758
12639.04 713
12640.11 705
12641.17 710
12642.23 725
12643.29 709
12644.35 687
12645.41 693
12646.47 707
12647.53 698
12648.59 678
12649.65 671
12650.72 687
12651.78 717
12652.84 699
12653.90 701
12654.96 694
12656.02 718
12657.08 681
12658.14 705
12659.21 687
12660.27 712
12661.33 723
12662.39 716
12663.45 739
12664.51 757
12665.58 745
12666.64 724
12667.70 757
12668.76 772
12669.82 770
12670.89 795
12671.95 773
12673.01 813
12674.07 808
12675.13 810
12676.20 793
12677.26 820
12678.32 807
12679.38 809
12680.45 845
12681.51 846
12682.57 850
12683.63 858
12684.70 897
12685.76 855
12686.82 865
12687.88 840
12688.95 895
12690.01 934
12691.07 907
12692.14 921
12693.20 908
12694.26 908
12695.32 874
12696.39 901
12697.45 897
12698.51 971
12699.58 944
12700.64 908
12701.70 931
12702.77 889
12703.83 868
12704.89 885
12705.96 876
12707.02 872
12708.08 855
12709.15 836
12710.21 846
12711.28 833
12712.34 828
12713.40 809
12714.47 796
12715.53 820
12716.59 783
12717.66 787
12718.72 792
12719.79 804
12720.85 779
12721.92 751
12722.98 742
12724.04 766
12725.11 766
12726.17 748
12727.24 750
12728.30 733
12729.37 719
12730.43 706
12731.49 779
12732.56 769
12733.62 749
12734.69 723
12735.75 716
12736.82 724
12737.88 716
12738.95 649
12740.01 718
12741.08 702
12742.14 646
12743.21 663
12744.27 651
12745.34 682
12746.40 684
12747.47 660
12748.53 642
12749.60 663
12750.66 663
12751.73 630
12752.79 592
12753.86 610
12754.93 623
12755.99 663
12757.06 644
12758.12 612
12759.19 593
12760.25 586
12761.32 593
12762.39 611
12763.45 641
12764.52 626
12765.58 600
12766.65 621
12767.72 632
12768.78 615
12769.85 653
12770.91 605
12771.98 606
12773.05 564
12774.11 600
12775.18 614
12776.25 604
12777.31 605
12778.38 594
12779.45 588
12780.51 576
12781.58 601
12782.65 613
12783.71 618
12784.78 598
12785.85 607
12786.91 602
12787.98 573
12789.05 623
12790.11 574
12791.18 605
12792.25 594
12793.31 611
12794.38 605
12795.45 637
12796.52 598
12797.58 583
12798.65 596
12799.72 621
12800.79 624
12801.85 643
12802.92 614
12803.99 593
12805.06 627
12806.12 618
12807.19 585
12808.26 587
12809.33 599
12810.39 590
12811.46 590
12812.53 587
12813.60 622
12814.67 606
12815.73 624
12816.80 615
12817.87 618
12818.94 632
12820.01 613
12821.08 569
12822.14 554
12823.21 581
12824.28 548
12825.35 590
12826.42 565
12827.49 562
12828.55 564
12829.62 578
12830.69 548
12831.76 567
12832.83 549
12833.90 559
12834.97 548
12836.04 553
12837.11 563
12838.17 569
12839.24 555
12840.31 563
12841.38 563
12842.45 573
12843.52 554
12844.59 559
12845.66 562
12846.73 553
12847.80 544
12848.87 556
12849.94 560
12851.01 532
12852.08 544
12853.14 511
12854.21 495
12855.28 503
12856.35 516
12857.42 525
12858.49 552
12859.56 535
12860.63 522
12861.70 508
12862.77 546
12863.84 522
12864.91 504
12865.98 487
12867.05 523
12868.12 534
12869.19 506
12870.26 522
12871.34 482
12872.41 468
12873.48 507
12874.55 484
12875.62 460
12876.69 469
12877.76 485
12878.83 498
12879.90 511
12880.97 471
12882.04 487
12883.11 482
12884.18 492
12885.25 484
12886.33 475
12887.40 479
12888.47 478
12889.54 509
12890.61 494
12891.68 470
12892.75 477
12893.82 453
12894.89 444
12895.97 500
12897.04 496
12898.11 473
12899.18 470
12900.25 475
12901.32 472
12902.40 461
12903.47 494
12904.54 479
12905.61 484
12906.68 474
12907.75 463
12908.83 474
12909.90 488
12910.97 475
12912.04 462
12913.11 462
12914.19 468
12915.26 452
12916.33 463
12917.40 467
12918.48 462
12919.55 483
12920.62 477
12921.69 481
12922.77 468
12923.84 462
12924.91 480
12925.98 477
12927.06 487
12928.13 433
12929.20 446
12930.27 475
12931.35 497
12932.42 453
12933.49 462
12934.57 459
12935.64 471
12936.71 467
12937.79 478
12938.86 463
12939.93 428
12941.01 470
12942.08 466
12943.15 474
12944.23 468
12945.30 455
12946.37 453
12947.45 466
12948.52 450
12949.59 459
12950.67 469
12951.74 481
12952.81 473
12953.89 482
12954.96 476
12956.04 441
12957.11 449
12958.18 453
12959.26 459
12960.33 434
12961.41 451
12962.48 488
12963.55 455
12964.63 452
12965.70 474
12966.78 455
12967.85 460
12968.93 464
12970.00 470
12971.07 461
12972.15 459
12973.22 463
12974.30 471
12975.37 446
12976.45 435
12977.52 468
12978.60 459
12979.67 492
12980.75 458
12981.82 458
12982.90 433
12983.97 456
12985.05 473
12986.12 479
12987.20 486
12988.27 476
12989.35 453
12990.42 451
12991.50 450
12992.57 473
12993.65 459
12994.73 464
12995.80 457
12996.88 482
12997.95 494
12999.03 484
13000.10 473
13001.18 470
13002.25 482
13003.33 466
13004.41 490
13005.48 496
13006.56 486
13007.63 472
13008.71 453
13009.79 485
13010.86 492
13011.94 488
13013.02 474
13014.09 487
13015.17 451
13016.24 471
13017.32 498
13018.40 472
13019.47 467
13020.55 452
13021.63 473
13022.70 481
13023.78 501
13024.86 489
13025.93 503
13027.01 504
13028.09 500
13029.16 503
13030.24 492
13031.32 492
13032.40 482
13033.47 527
13034.55 513
13035.63 500
13036.70 488
13037.78 529
13038.86 521
13039.94 483
13041.01 498
13042.09 490
13043.17 491
13044.25 515
13045.32 535
13046.40 517
13047.48 502
13048.56 515
13049.63 522
13050.71 510
13051.79 497
13052.87 481
13053.95 494
13055.02 503
13056.10 505
13057.18 449
13058.26 472
13059.34 483
13060.41 505
13061.49 496
13062.57 486
13063.65 486
13064.73 437
13065.81 464
13066.88 463
13067.96 502
13069.04 479
13070.12 454
13071.20 488
13072.28 462
13073.36 465
13074.43 484
13075.51 472
13076.59 469
13077.67 466
13078.75 457
13079.83 453
13080.91 454
13081.99 486
13083.07 456
13084.15 463
13085.23 444
13086.30 452
13087.38 443
13088.46 449
13089.54 441
13090.62 475
13091.70 424
13092.78 434
13093.86 439
13094.94 452
13096.02 416
13097.10 468
13098.18 455
13099.26 443
13100.34 425
13101.42 464
13102.50 457
13103.58 427
13104.66 444
13105.74 458
13106.82 483
13107.90 456
13108.98 479
13110.06 457
13111.14 477
13112.22 456
13113.30 458
13114.38 475
13115.46 473
13116.54 477
13117.62 472
13118.70 455
13119.78 496
13120.86 497
13121.95 451
13123.03 441
13124.11 450
13125.19 460
13126.27 476
13127.35 462
13128.43 447
13129.51 454
13130.59 470
13131.67 455
13132.76 472
13133.84 429
13134.92 449
13136.00 461
13137.08 474
13138.16 423
13139.24 454
13140.32 469
13141.41 479
13142.49 455
13143.57 453
13144.65 447
13145.73 473
13146.81 477
13147.90 451
13148.98 427
13150.06 453
13151.14 462
13152.22 443
13153.31 439
13154.39 414
13155.47 470
13156.55 450
13157.63 442
13158.72 463
13159.80 451
13160.88 470
13161.96 489
13163.05 449
13164.13 437
13165.21 488
13166.29 471
13167.38 477
13168.46 438
13169.54 491
13170.62 454
13171.71 465
13172.79 450
13173.87 465
13174.96 465
13176.04 447
13177.12 478
13178.20 452
13179.29 480
13180.37 470
13181.45 462
13182.54 496
13183.62 469
13184.70 495
13185.79 479
13186.87 458
13187.95 446
13189.04 457
13190.12 481
13191.20 486
13192.29 474
13193.37 468
13194.46 462
13195.54 493
13196.62 455
13197.71 460
13198.79 456
13199.88 502
13200.96 446
13202.04 477
13203.13 455
13204.21 484
13205.30 497
13206.38 461
13207.46 453
13208.55 441
13209.63 453
13210.72 447
13211.80 456
13212.89 460
13213.97 489
13215.05 457
13216.14 455
13217.22 443
13218.31 446
13219.39 451
13220.48 485
13221.56 493
13222.65 458
13223.73 477
13224.82 456
13225.90 452
13226.99 454
13228.07 450
13229.16 476
13230.24 471
13231.33 491
13232.41 469
13233.50 453
13234.58 455
13235.67 470
13236.76 491
13237.84 503
13238.93 469
13240.01 499
13241.10 470
13242.18 475
13243.27 532
13244.35 516
13245.44 484
13246.53 506
13247.61 529
13248.70 501
13249.78 500
13250.87 479
13251.96 494
13253.04 489
13254.13 479
13255.21 484
13256.30 500
13257.39 505
13258.47 506
13259.56 535
13260.65 487
13261.73 530
13262.82 528
13263.91 499
13264.99 498
13266.08 512
13267.17 522
13268.25 523
13269.34 532
13270.43 531
13271.51 570
13272.60 544
13273.69 523
13274.77 528
13275.86 525
13276.95 520
13278.04 524
13279.12 516
13280.21 538
13281.30 551
13282.38 529
13283.47 553
13284.56 550
13285.65 520
13286.73 572
13287.82 600
13288.91 600
13290.00 558
13291.08 572
13292.17 597
13293.26 614
13294.35 610
13295.44 603
13296.52 612
13297.61 616
13298.70 583
13299.79 596
13300.88 611
13301.96 600
13303.05 608
13304.14 560
13305.23 609
13306.32 633
13307.41 598
13308.49 593
13309.58 608
13310.67 577
13311.76 585
13312.85 607
13313.94 601
13315.02 595
13316.11 583
13317.20 585
13318.29 619
13319.38 584
13320.47 580
13321.56 606
13322.65 588
13323.74 609
13324.82 618
13325.91 597
13327.00 571
13328.09 581
13329.18 625
13330.27 602
13331.36 604
13332.45 622
13333.54 644
13334.63 618
13335.72 584
13336.81 611
13337.90 623
13338.99 637
13340.08 615
13341.17 660
13342.26 636
13343.35 636
13344.44 644
13345.53 674
13346.61 671
13347.70 667
13348.79 699
13349.89 696
13350.98 683
13352.07 704
13353.16 688
13354.25 653
13355.34 726
13356.43 681
13357.52 717
13358.61 728
13359.70 715
13360.79 702
13361.88 730
13362.97 720
13364.06 704
13365.15 710
13366.24 721
13367.33 703
13368.42 682
13369.51 687
13370.60 645
13371.70 659
13372.79 666
13373.88 650
13374.97 615
13376.06 599
13377.15 625
13378.24 607
13379.33 633
13380.43 644
13381.52 615
13382.61 613
13383.70 567
13384.79 604
13385.88 603
13386.97 559
13388.07 558
13389.16 591
13390.25 551
13391.34 572
13392.43 596
13393.52 561
13394.62 578
13395.71 565
13396.80 577
13397.89 579
13398.98 621
13400.08 562
13401.17 570
13402.26 576
13403.35 564
13404.45 568
13405.54 588
13406.63 590
13407.72 547
13408.82 559
13409.91 552
13411.00 551
13412.09 586
13413.19 572
13414.28 572
13415.37 582
13416.46 573
13417.56 581
13418.65 593
13419.74 573
13420.84 564
13421.93 614
13423.02 611
13424.11 568
13425.21 574
13426.30 582
13427.39 578
13428.49 566
13429.58 571
13430.67 606
13431.77 625
13432.86 581
13433.95 582
13435.05 595
13436.14 588
13437.24 607
13438.33 613
13439.42 571
13440.52 618
13441.61 610
13442.70 604
13443.80 652
13444.89 632
13445.99 638
13447.08 663
13448.17 650
13449.27 632
13450.36 681
13451.46 654
13452.55 639
13453.64 665
13454.74 697
13455.83 679
13456.93 668
13458.02 660
13459.12 695
13460.21 660
13461.31 664
13462.40 687
13463.50 701
13464.59 681
13465.69 666
13466.78 671
13467.87 673
13468.97 735
13470.06 694
13471.16 696
13472.25 689
13473.35 701
13474.44 709
13475.54 687
13476.64 731
13477.73 697
13478.83 753
13479.92 754
13481.02 732
13482.11 744
13483.21 735
13484.30 777
13485.40 767
13486.49 826
13487.59 835
13488.69 849
13489.78 833
13490.88 817
13491.97 833
13493.07 850
13494.17 821
13495.26 856
13496.36 872
13497.45 858
13498.55 807
13499.65 815
13500.74 810
13501.84 785
13502.93 751
13504.03 774
13505.13 724
13506.22 753
13507.32 716
13508.42 698
13509.51 675
13510.61 688
13511.71 693
13512.80 647
13513.90 642
13515.00 616
13516.09 609
13517.19 615
13518.29 561
13519.38 593
13520.48 605
13521.58 618
13522.68 589
13523.77 610
13524.87 617
13525.97 633
13527.06 578
13528.16 612
13529.26 608
13530.36 617
13531.45 579
13532.55 613
13533.65 607
13534.75 586
13535.84 572
13536.94 565
13538.04 543
13539.14 602
13540.23 562
13541.33 566
13542.43 572
13543.53 569
13544.63 564
13545.72 587
13546.82 515
13547.92 526
13549.02 558
13550.12 528
13551.22 538
13552.31 567
13553.41 551
13554.51 568
13555.61 561
13556.71 569
13557.81 537
13558.90 564
13560.00 575
13561.10 564
13562.20 573
13563.30 550
13564.40 555
13565.50 526
13566.60 529
13567.69 528
13568.79 514
13569.89 508
13570.99 576
13572.09 525
13573.19 522
13574.29 530
13575.39 508
13576.49 553
13577.59 528
13578.69 544
13579.79 523
13580.89 537
13581.98 550
13583.08 557
13584.18 561
13585.28 533
13586.38 561
13587.48 564
13588.58 559
13589.68 548
13590.78 556
13591.88 595
13592.98 544
13594.08 547
13595.18 525
13596.28 533
13597.38 541
13598.48 542
13599.58 541
13600.68 580
13601.78 573
13602.88 559
13603.98 553
13605.08 550
13606.18 526
13607.29 566
13608.39 550
13609.49 530
13610.59 525
13611.69 547
13612.79 563
13613.89 564
13614.99 579
13616.09 558
13617.19 567
13618.29 546
13619.39 531
13620.50 544
13621.60 547
13622.70 541
13623.80 533
13624.90 543
13626.00 566
13627.10 571
13628.20 522
13629.31 588
13630.41 538
13631.51 588
13632.61 571
13633.71 537
13634.81 552
13635.91 548
13637.02 566
13638.12 535
13639.22 509
13640.32 563
13641.42 556
13642.53 577
13643.63 562
13644.73 543
13645.83 565
13646.93 567
13648.04 555
13649.14 578
13650.24 534
13651.34 567
13652.45 588
13653.55 599
13654.65 581
13655.75 572
13656.85 578
13657.96 568
13659.06 609
13660.16 591
13661.27 601
13662.37 592
13663.47 588
13664.57 594
13665.68 643
13666.78 602
13667.88 593
13668.99 592
13670.09 586
13671.19 569
13672.29 590
13673.40 613
13674.50 636
13675.60 605
13676.71 578
13677.81 602
13678.91 622
13680.02 620
13681.12 613
13682.23 618
13683.33 640
13684.43 639
13685.54 665
13686.64 636
13687.74 667
13688.85 638
13689.95 666
13691.06 678
13692.16 723
13693.26 709
13694.37 753
13695.47 745
13696.58 746
13697.68 780
13698.78 794
13699.89 799
13700.99 844
13702.10 820
13703.20 835
13704.31 822
13705.41 875
13706.51 884
13707.62 867
13708.72 846
13709.83 841
13710.93 863
13712.04 864
13713.14 806
13714.25 784
13715.35 783
13716.46 749
13717.56 734
13718.67 712
13719.77 683
13720.88 674
13721.98 692
13723.09 689
13724.19 677
13725.30 645
13726.40 617
13727.51 667
13728.61 652
13729.72 605
13730.83 619
13731.93 629
13733.04 616
13734.14 637
13735.25 615
13736.35 604
13737.46 600
13738.57 631
13739.67 654
13740.78 598
13741.88 604
13742.99 615
13744.09 622
13745.20 671
13746.31 616
13747.41 595
13748.52 639
13749.63 654
13750.73 671
13751.84 636
13752.94 677
13754.05 657
13755.16 687
13756.26 659
13757.37 648
13758.48 682
13759.58 685
13760.69 683
13761.80 669
13762.90 668
13764.01 689
13765.12 715
13766.22 684
13767.33 671
13768.44 706
13769.55 694
13770.65 695
13771.76 642
13772.87 651
13773.97 606
13775.08 627
13776.19 620
13777.30 578
13778.40 585
13779.51 587
13780.62 602
13781.73 580
13782.83 554
13783.94 589
13785.05 597
13786.16 580
13787.26 530
13788.37 571
13789.48 572
13790.59 571
13791.70 528
13792.80 581
13793.91 573
13795.02 558
13796.13 550
13797.24 574
13798.35 585
13799.45 573
13800.56 576
13801.67 561
13802.78 556
13803.89 516
13805.00 539
13806.10 568
13807.21 552
13808.32 546
13809.43 558
13810.54 542
13811.65 537
13812.76 515
13813.86 547
13814.97 558
13816.08 500
13817.19 550
13818.30 521
13819.41 573
13820.52 509
13821.63 495
13822.74 541
13823.85 525
13824.96 510
13826.06 511
13827.17 515
13828.28 535
13829.39 543
13830.50 510
13831.61 542
13832.72 535
13833.83 549
13834.94 548
13836.05 546
13837.16 503
13838.27 517
13839.38 524
13840.49 514
13841.60 530
13842.71 541
13843.82 522
13844.93 510
13846.04 536
13847.15 527
13848.26 495
13849.37 526
13850.48 495
13851.59 536
13852.70 539
13853.81 528
13854.92 569
13856.03 567
13857.14 529
13858.25 521
13859.37 563
13860.48 550
13861.59 524
13862.70 558
13863.81 530
13864.92 528
13866.03 560
13867.14 556
13868.25 540
13869.36 554
13870.47 556
13871.59 521
13872.70 565
13873.81 558
13874.92 563
13876.03 551
13877.14 510
13878.25 545
13879.36 586
13880.48 547
13881.59 590
13882.70 588
13883.81 574
13884.92 575
13886.03 584
13887.15 550
13888.26 614
13889.37 611
13890.48 581
13891.59 559
13892.71 579
13893.82 576
13894.93 564
13896.04 573
13897.15 600
13898.27 574
13899.38 549
13900.49 545
13901.60 514
13902.72 512
13903.83 526
13904.94 554
13906.05 510
13907.17 501
13908.28 513
13909.39 523
13910.50 494
13911.62 472
13912.73 516
13913.84 522
13914.95 498
13916.07 502
13917.18 501
13918.29 498
13919.41 509
13920.52 516
13921.63 511
13922.75 490
13923.86 497
13924.97 517
13926.09 499
13927.20 480
13928.31 514
13929.43 471
13930.54 477
13931.65 480
13932.77 501
13933.88 470
13934.99 478
13936.11 510
13937.22 482
13938.34 501
13939.45 527
13940.56 502
13941.68 524
13942.79 507
13943.91 498
13945.02 505
13946.13 524
13947.25 505
13948.36 461
13949.48 457
13950.59 475
13951.70 470
13952.82 460
13953.93 482
13955.05 483
13956.16 478
13957.28 493
13958.39 497
13959.51 501
13960.62 478
13961.74 480
13962.85 515
13963.97 482
13965.08 515
13966.20 455
13967.31 481
13968.43 502
13969.54 477
13970.66 476
13971.77 481
13972.89 460
13974.00 497
13975.12 478
13976.23 511
13977.35 489
13978.46 476
13979.58 489
13980.69 483
13981.81 507
13982.92 483
13984.04 499
13985.16 469
13986.27 477
13987.39 471
13988.50 491
13989.62 503
13990.74 470
13991.85 487
13992.97 472
13994.08 490
13995.20 482
13996.32 473
13997.43 478
13998.55 483
13999.66 476
14000.78 481
14001.90 502
14003.01 486
14004.13 480
14005.25 522
14006.36 488
14007.48 492
14008.60 509
14009.71 492
14010.83 473
14011.95 500
14013.06 509
14014.18 507
14015.30 509
14016.41 497
14017.53 511
14018.65 493
14019.76 501
14020.88 491
14022.00 509
14023.12 539
14024.23 490
14025.35 520
14026.47 505
14027.59 492
14028.70 506
14029.82 486
14030.94 513
14032.06 519
14033.17 548
14034.29 525
14035.41 535
14036.53 531
14037.64 519
14038.76 549
14039.88 561
14041.00 537
14042.11 540
14043.23 535
14044.35 512
14045.47 541
14046.59 536
14047.71 578
14048.82 561
14049.94 555
14051.06 566
14052.18 583
14053.30 599
14054.42 581
14055.53 557
14056.65 595
14057.77 570
14058.89 579
14060.01 620
14061.13 587
14062.25 593
14063.36 628
14064.48 636
14065.60 637
14066.72 630
14067.84 630
14068.96 665
14070.08 637
14071.20 678
14072.32 675
14073.44 679
14074.55 679
14075.67 709
14076.79 720
14077.91 704
14079.03 726
14080.15 750
14081.27 766
14082.39 754
14083.51 780
14084.63 787
14085.75 849
14086.87 818
14087.99 806
14089.11 827
14090.23 841
14091.35 775
14092.47 756
14093.59 769
14094.71 768
14095.83 753
14096.95 733
14098.07 715
14099.19 720
14100.31 702
14101.43 726
14102.55 708
14103.67 625
14104.79 649
14105.91 619
14107.03 599
14108.15 574
14109.27 587
14110.39 584
14111.51 601
14112.64 597
14113.76 558
14114.88 574
14116.00 574
14117.12 567
14118.24 584
14119.36 558
14120.48 521
14121.60 554
14122.72 558
14123.85 558
14124.97 546
14126.09 575
14127.21 571
14128.33 571
14129.45 542
14130.57 514
14131.70 537
14132.82 540
14133.94 552
14135.06 510
14136.18 542
14137.30 505
14138.43 549
14139.55 519
14140.67 509
14141.79 543
14142.91 542
14144.03 557
14145.16 539
14146.28 512
14147.40 501
14148.52 544
14149.65 563
14150.77 529
14151.89 537
14153.01 554
14154.13 511
14155.26 538
14156.38 533
14157.50 548
14158.62 527
14159.75 509
14160.87 531
14161.99 491
14163.12 532
14164.24 518
14165.36 540
14166.48 529
14167.61 522
14168.73 484
14169.85 484
14170.98 471
14172.10 479
14173.22 501
14174.35 490
14175.47 502
14176.59 499
14177.72 484
14178.84 481
14179.96 491
14181.09 513
14182.21 545
14183.33 468
14184.46 477
14185.58 463
14186.70 474
14187.83 456
14188.95 487
14190.07 469
14191.20 452
14192.32 473
14193.45 503
14194.57 488
14195.69 478
14196.82 486
14197.94 477
14199.07 480
14200.19 473
14201.32 496
14202.44 492
14203.56 448
14204.69 465
14205.81 469
14206.94 461
14208.06 482
14209.19 462
14210.31 481
14211.44 476
14212.56 478
14213.69 506
14214.81 501
14215.93 452
14217.06 468
14218.18 441
14219.31 464
14220.43 467
14221.56 453
14222.68 482
14223.81 449
14224.94 434
14226.06 462
14227.19 438
14228.31 430
14229.44 443
14230.56 462
14231.69 445
14232.81 479
14233.94 474
14235.06 434
14236.19 453
14237.32 445
14238.44 443
14239.57 453
14240.69 449
14241.82 446
14242.94 462
14244.07 463
14245.20 468
14246.32 458
14247.45 489
14248.57 428
14249.70 456
14250.83 439
14251.95 422
14253.08 453
14254.21 436
14255.33 456
14256.46 445
14257.59 449
14258.71 405
14259.84 432
14260.97 430
14262.09 427
14263.22 437
14264.35 396
14265.47 413
14266.60 412
14267.73 417
14268.85 409
14269.98 424
14271.11 397
14272.23 424
14273.36 418
14274.49 424
14275.62 404
14276.74 439
14277.87 433
14279.00 409
14280.12 450
14281.25 418
14282.38 431
14283.51 435
14284.63 423
14285.76 423
14286.89 410
14288.02 433
14289.15 405
14290.27 386
14291.40 423
14292.53 424
14293.66 421
14294.78 433
14295.91 422
14297.04 460
14298.17 423
14299.30 386
14300.42 408
14301.55 415
14302.68 407
14303.81 410
14304.94 417
14306.07 383
14307.19 407
14308.32 420
14309.45 386
14310.58 377
14311.71 413
14312.84 429
14313.97 418
14315.10 403
14316.22 406
14317.35 405
14318.48 389
14319.61 411
14320.74 380
14321.87 412
14323.00 412
14324.13 415
14325.26 405
14326.39 392
14327.51 397
14328.64 398
14329.77 423
14330.90 398
14332.03 389
14333.16 407
14334.29 407
14335.42 427
14336.55 393
14337.68 379
14338.81 413
14339.94 414
14341.07 403
14342.20 398
14343.33 394
14344.46 366
14345.59 391
14346.72 394
14347.85 389
14348.98 399
14350.11 403
14351.24 390
14352.37 423
14353.50 395
14354.63 403
14355.76 389
14356.89 395
14358.02 378
14359.15 377
14360.28 395
14361.41 403
14362.54 376
14363.67 421
14364.80 415
14365.94 405
14367.07 396
14368.20 382
14369.33 420
14370.46 381
14371.59 384
14372.72 372
14373.85 415
14374.98 407
14376.11 411
14377.25 399
14378.38 410
14379.51 413
14380.64 388
14381.77 397
14382.90 346
14384.03 394
14385.16 387
14386.30 404
14387.43 386
14388.56 363
14389.69 387
14390.82 378
14391.95 385
14393.09 402
14394.22 391
14395.35 396
14396.48 390
14397.61 405
14398.75 376
14399.88 369
14401.01 401
14402.14 428
14403.27 396
14404.41 402
14405.54 404
14406.67 410
14407.80 411
14408.94 382
14410.07 411
14411.20 413
14412.33 394
14413.47 385
14414.60 396
14415.73 397
14416.87 409
14418.00 388
14419.13 383
14420.26 400
14421.40 411
14422.53 418
14423.66 393
14424.80 386
14425.93 396
14427.06 431
14428.20 404
14429.33 390
14430.46 393
14431.59 436
14432.73 427
14433.86 412
14435.00 415
14436.13 428
14437.26 424
14438.40 386
14439.53 423
14440.66 415
14441.80 436
14442.93 438
14444.06 446
14445.20 403
14446.33 435
14447.47 413
14448.60 464
14449.73 451
14450.87 423
14452.00 411
14453.14 421
14454.27 451
14455.41 421
14456.54 436
14457.67 416
14458.81 414
14459.94 429
14461.08 456
14462.21 421
14463.35 476
14464.48 440
14465.62 419
14466.75 423
14467.89 451
14469.02 459
14470.15 474
14471.29 462
14472.42 465
14473.56 464
14474.69 489
14475.83 484
14476.96 462
14478.10 477
14479.24 463
14480.37 484
14481.51 458
14482.64 472
14483.78 487
14484.91 466
14486.05 493
14487.18 514
14488.32 535
14489.45 527
14490.59 537
14491.73 502
14492.86 521
14494.00 542
14495.13 545
14496.27 557
14497.40 542
14498.54 541
14499.68 570
14500.81 542
14501.95 597
14503.08 579
14504.22 607
14505.36 609
14506.49 624
14507.63 629
14508.77 592
14509.90 635
14511.04 621
14512.18 617
14513.31 574
14514.45 604
14515.58 582
14516.72 592
14517.86 568
14519.00 577
14520.13 568
14521.27 520
14522.41 494
14523.54 534
14524.68 506
14525.82 534
14526.95 526
14528.09 517
14529.23 539
14530.37 503
14531.50 501
14532.64 492
14533.78 520
14534.91 466
14536.05 492
14537.19 505
14538.33 509
14539.46 483
14540.60 487
14541.74 482
14542.88 452
14544.02 481
14545.15 467
14546.29 474
14547.43 438
14548.57 446
14549.70 466
14550.84 494
14551.98 448
14553.12 458
14554.26 464
14555.39 460
14556.53 440
14557.67 417
14558.81 438
14559.95 425
14561.09 455
14562.22 441
14563.36 435
14564.50 430
14565.64 453
14566.78 427
14567.92 450
14569.06 438
14570.20 452
14571.33 445
14572.47 455
14573.61 431
14574.75 437
14575.89 453
14577.03 448
14578.17 439
14579.31 445
14580.45 450
14581.59 408
14582.72 440
14583.86 441
14585.00 456
14586.14 442
14587.28 459
14588.42 447
14589.56 433
14590.70 443
14591.84 454
14592.98 448
14594.12 449
14595.26 478
14596.40 456
14597.54 467
14598.68 461
14599.82 437
14600.96 453
14602.10 482
14603.24 458
14604.38 457
14605.52 453
14606.66 455
14607.80 474
14608.94 450
14610.08 485
14611.22 462
14612.36 476
14613.50 456
14614.64 476
14615.78 499
14616.92 497
14618.06 490
14619.20 471
14620.34 508
14621.49 482
14622.63 502
14623.77 521
14624.91 495
14626.05 498
14627.19 475
14628.33 487
14629.47 485
14630.61 451
14631.75 471
14632.90 484
14634.04 471
14635.18 458
14636.32 432
14637.46 442
14638.60 438
14639.74 425
14640.88 474
14642.03 489
14643.17 447
14644.31 448
14645.45 418
14646.59 434
14647.73 437
14648.88 412
14650.02 434
14651.16 432
14652.30 449
14653.44 434
14654.59 403
14655.73 428
14656.87 409
14658.01 422
14659.16 422
14660.30 459
14661.44 421
14662.58 424
14663.72 398
14664.87 426
14666.01 427
14667.15 403
14668.29 419
14669.44 384
14670.58 431
14671.72 395
14672.87 412
14674.01 407
14675.15 425
14676.29 379
14677.44 402
14678.58 401
14679.72 364
14680.87 363
14682.01 391
14683.15 380
14684.30 403
14685.44 373
14686.58 370
14687.73 366
14688.87 372
14690.01 399
14691.16 346
14692.30 358
14693.44 364
14694.59 404
14695.73 371
14696.87 382
14698.02 354
14699.16 373
14700.30 363
14701.45 391
14702.59 381
14703.74 369
14704.88 378
14706.02 360
14707.17 360
14708.31 347
14709.46 389
14710.60 365
14711.75 406
14712.89 371
14714.03 407
14715.18 374
14716.32 386
14717.47 372
14718.61 363
14719.76 376
14720.90 385
14722.05 383
14723.19 375
14724.34 386
14725.48 370
14726.63 398
14727.77 346
14728.92 385
14730.06 361
14731.21 358
14732.35 383
14733.50 404
14734.64 386
14735.79 376
14736.93 358
14738.08 362
14739.22 378
14740.37 374
14741.51 390
14742.66 359
14743.80 385
14744.95 374
14746.09 373
14747.24 361
14748.39 348
14749.53 355
14750.68 366
14751.82 366
14752.97 377
14754.11 368
14755.26 356
14756.41 390
14757.55 389
14758.70 388
14759.85 358
14760.99 354
14762.14 356
14763.28 384
14764.43 357
14765.58 382
14766.72 344
14767.87 339
14769.02 347
14770.16 369
14771.31 345
14772.46 354
14773.60 338
14774.75 374
14775.90 367
14777.04 355
14778.19 374
14779.34 367
14780.48 360
14781.63 316
14782.78 373
14783.92 372
14785.07 382
14786.22 368
14787.37 358
14788.51 346
14789.66 359
14790.81 340
14791.96 340
14793.10 339
14794.25 331
14795.40 338
14796.54 356
14797.69 371
14798.84 342
14799.99 327
14801.14 337
14802.28 331
14803.43 330
14804.58 348
14805.73 319
14806.88 344
14808.02 331
14809.17 355
14810.32 353
14811.47 356
14812.62 377
14813.76 349
14814.91 347
14816.06 328
14817.21 362
14818.36 343
14819.51 374
14820.65 347
14821.80 348
14822.95 331
14824.10 349
14825.25 367
14826.40 360
14827.55 351
14828.69 332
14829.84 346
14830.99 358
14832.14 338
14833.29 333
14834.44 346
14835.59 336
14836.74 344
14837.89 336
14839.04 332
14840.19 306
14841.33 329
14842.48 317
14843.63 322
14844.78 342
14845.93 347
14847.08 328
14848.23 314
14849.38 357
14850.53 317
14851.68 333
14852.83 324
14853.98 334
14855.13 335
14856.28 318
14857.43 331
14858.58 314
14859.73 352
14860.88 325
14862.03 334
14863.18 320
14864.33 340
14865.48 340
14866.63 323
14867.78 319
14868.93 333
14870.08 335
14871.23 327
14872.38 340
14873.53 370
14874.68 300
14875.83 321
14876.98 340
14878.14 345
14879.29 343
14880.44 360
14881.59 340
14882.74 339
14883.89 327
14885.04 353
14886.19 338
14887.34 319
14888.49 312
14889.64 352
14890.80 350
14891.95 323
14893.10 343
14894.25 346
14895.40 321
14896.55 335
14897.70 355
14898.86 338
14900.01 328
14901.16 359
14902.31 344
14903.46 335
14904.61 313
14905.77 339
14906.92 334
14908.07 323
14909.22 310
14910.37 332
14911.53 343
14912.68 310
14913.83 330
14914.98 303
14916.13 308
14917.29 311
14918.44 342
14919.59 334
14920.74 318
14921.90 309
14923.05 337
14924.20 352
14925.35 340
14926.51 316
14927.66 350
14928.81 321
14929.96 332
14931.12 318
14932.27 336
14933.42 331
14934.57 352
14935.73 347
14936.88 360
14938.03 362
14939.19 345
14940.34 347
14941.49 343
14942.65 341
14943.80 326
14944.95 338
14946.11 327
14947.26 320
14948.41 337
14949.57 334
14950.72 342
14951.87 338
14953.03 367
14954.18 351
14955.33 318
14956.49 312
14957.64 313
14958.80 327
14959.95 326
14961.10 359
14962.26 356
14963.41 337
14964.57 343
14965.72 313
14966.87 326
14968.03 334
14969.18 329
14970.34 349
14971.49 363
14972.65 353
14973.80 329
14974.95 354
14976.11 333
14977.26 326
14978.42 328
14979.57 356
14980.73 354
14981.88 346
14983.04 320
14984.19 309
14985.35 334
14986.50 334
14987.66 346
14988.81 336
14989.97 344
14991.12 339
14992.28 329
14993.43 319
14994.59 315
14995.74 298
14996.90 324
14998.05 348
14999.21 332
15000.36 286
15001.52 309
15002.67 298
15003.83 291
15004.99 317
15006.14 356
15007.30 319
15008.45 334
15009.61 304
15010.76 279
15011.92 299
15013.08 317
15014.23 332
15015.39 324
15016.54 320
15017.70 309
15018.86 283
15020.01 336
15021.17 333
15022.32 324
15023.48 337
15024.64 306
15025.79 336
15026.95 316
15028.11 340
15029.26 323
15030.42 296
15031.58 314
15032.73 326
15033.89 310
15035.05 297
15036.20 344
15037.36 305
15038.52 328
15039.67 303
15040.83 320
15041.99 315
15043.15 297
15044.30 329
15045.46 296
15046.62 315
15047.77 338
15048.93 355
15050.09 310
15051.25 299
15052.40 295
15053.56 354
15054.72 345
15055.88 317
15057.03 327
15058.19 329
15059.35 294
15060.51 313
15061.66 312
15062.82 308
15063.98 312
15065.14 292
15066.30 308
15067.45 304
15068.61 325
15069.77 336
15070.93 341
15072.09 329
15073.24 327
15074.40 305
15075.56 322
15076.72 297
15077.88 304
15079.04 311
15080.20 305
15081.35 319
15082.51 306
15083.67 318
15084.83 316
15085.99 329
15087.15 315
15088.31 315
15089.46 306
15090.62 302
15091.78 315
15092.94 334
15094.10 330
15095.26 329
15096.42 309
15097.58 325
15098.74 323
15099.90 317
15101.06 304
15102.22 291
15103.37 315
15104.53 319
15105.69 314
15106.85 332
15108.01 313
15109.17 304
15110.33 325
15111.49 292
15112.65 312
15113.81 331
15114.97 306
15116.13 311
15117.29 299
15118.45 311
15119.61 334
15120.77 322
15121.93 314
15123.09 332
15124.25 318
15125.41 328
15126.57 311
15127.73 283
15128.89 327
15130.05 312
15131.21 317
15132.37 305
15133.53 319
15134.69 307
15135.86 317
15137.02 327
15138.18 287
15139.34 291
15140.50 307
15141.66 327
15142.82 325
15143.98 326
15145.14 330
15146.30 355
15147.46 358
15148.63 321
15149.79 294
15150.95 321
15152.11 303
15153.27 352
15154.43 314
15155.59 304
15156.75 320
15157.92 332
15159.08 316
15160.24 348
15161.40 313
15162.56 332
15163.72 322
15164.89 325
15166.05 338
15167.21 311
15168.37 321
15169.53 314
15170.69 327
15171.86 329
15173.02 330
15174.18 315
15175.34 331
15176.51 327
15177.67 313
15178.83 333
15179.99 342
15181.15 325
15182.32 310
15183.48 323
15184.64 341
15185.80 318
15186.97 315
15188.13 333
15189.29 333
15190.46 331
15191.62 338
15192.78 342
15193.94 318
15195.11 331
15196.27 352
15197.43 339
15198.60 350
15199.76 346
15200.92 344
15202.08 339
15203.25 341
15204.41 334
15205.57 373
15206.74 378
15207.90 378
15209.06 343
15210.23 348
15211.39 353
15212.56 360
15213.72 373
15214.88 362
15216.05 336
15217.21 373
15218.37 375
15219.54 377
15220.70 383
15221.87 389
15223.03 360
15224.19 373
15225.36 371
15226.52 335
15227.69 355
15228.85 385
15230.01 384
15231.18 367
15232.34 387
15233.51 338
15234.67 365
15235.84 356
15237.00 348
15238.16 345
15239.33 334
15240.49 341
15241.66 317
15242.82 315
15243.99 315
15245.15 306
15246.32 310
15247.48 323
15248.65 336
15249.81 336
15250.98 360
15252.14 327
15253.31 317
15254.47 315
15255.64 317
15256.80 356
15257.97 318
15259.13 327
15260.30 341
15261.46 344
15262.63 360
15263.80 311
15264.96 341
15266.13 336
15267.29 333
15268.46 313
15269.62 325
15270.79 330
15271.96 323
15273.12 329
15274.29 323
15275.45 335
15276.62 311
15277.79 318
15278.95 341
15280.12 327
15281.28 320
15282.45 352
15283.62 337
15284.78 335
15285.95 300
15287.12 293
15288.28 312
15289.45 330
15290.62 334
15291.78 327
15292.95 323
15294.12 319
15295.28 336
15296.45 338
15297.62 332
15298.78 319
15299.95 334
15301.12 330
15302.28 331
15303.45 304
15304.62 312
15305.78 310
15306.95 322
15308.12 323
15309.29 320
15310.45 350
15311.62 320
15312.79 329
15313.96 349
15315.12 311
15316.29 329
15317.46 323
15318.63 303
15319.79 311
15320.96 335
15322.13 321
15323.30 322
15324.46 315
15325.63 340
15326.80 348
15327.97 329
15329.14 336
15330.30 326
15331.47 327
15332.64 303
15333.81 316
15334.98 335
15336.14 330
15337.31 315
15338.48 306
15339.65 324
15340.82 310
15341.99 320
15343.16 313
15344.32 330
15345.49 308
15346.66 320
15347.83 330
15349.00 319
15350.17 323
15351.34 325
15352.51 357
15353.67 322
15354.84 322
15356.01 334
15357.18 299
15358.35 326
15359.52 336
15360.69 342
15361.86 337
15363.03 303
15364.20 353
15365.37 339
15366.54 349
15367.71 322
15368.87 329
15370.04 316
15371.21 316
15372.38 348
15373.55 347
15374.72 350
15375.89 352
15377.06 343
15378.23 351
15379.40 355
15380.57 330
15381.74 343
15382.91 349
15384.08 349
15385.25 341
15386.42 347
15387.59 358
15388.76 338
15389.93 371
15391.10 342
15392.27 327
15393.44 350
15394.62 365
15395.79 348
15396.96 318
15398.13 322
15399.30 316
15400.47 311
15401.64 344
15402.81 302
15403.98 326
15405.15 330
15406.32 342
15407.49 336
15408.66 330
15409.84 319
15411.01 320
15412.18 341
15413.35 335
15414.52 319
15415.69 321
15416.86 319
15418.03 332
15419.21 326
15420.38 311
15421.55 315
15422.72 316
15423.89 331
15425.06 320
15426.24 322
15427.41 329
15428.58 314
15429.75 317
15430.92 310
15432.09 320
15433.27 320
15434.44 311
15435.61 311
15436.78 311
15437.96 338
15439.13 324
15440.30 342
15441.47 304
15442.64 306
15443.82 344
15444.99 320
15446.16 303
15447.33 323
15448.51 337
15449.68 309
15450.85 311
15452.02 338
15453.20 331
15454.37 292
15455.54 300
15456.72 301
15457.89 295
15459.06 311
15460.23 298
15461.41 320
15462.58 305
15463.75 295
15464.93 307
15466.10 311
15467.27 296
15468.45 278
15469.62 299
15470.79 314
15471.97 305
15473.14 322
15474.31 317
15475.49 325
15476.66 307
15477.83 327
15479.01 308
15480.18 295
15481.36 297
15482.53 313
15483.70 304
15484.88 287
15486.05 299
15487.23 328
15488.40 298
15489.57 293
15490.75 283
15491.92 303
15493.10 296
15494.27 306
15495.44 312
15496.62 319
15497.79 307
15498.97 298
15500.14 309
15501.32 299
15502.49 294
15503.67 297
15504.84 309
15506.02 297
15507.19 311
15508.36 319
15509.54 312
15510.71 340
15511.89 295
15513.06 310
15514.24 326
15515.41 316
15516.59 303
15517.77 312
15518.94 317
15520.12 311
15521.29 281
15522.47 319
15523.64 302
15524.82 294
15525.99 284
15527.17 290
15528.34 296
15529.52 323
15530.69 332
15531.87 318
15533.05 308
15534.22 299
15535.40 296
15536.57 340
15537.75 338
15538.93 301
15540.10 317
15541.28 309
15542.45 329
15543.63 308
15544.81 316
15545.98 314
15547.16 336
15548.33 334
15549.51 310
15550.69 318
15551.86 347
15553.04 344
15554.22 335
15555.39 330
15556.57 317
15557.75 318
15558.92 340
15560.10 350
15561.28 344
15562.45 321
15563.63 346
15564.81 358
15565.99 349
15567.16 341
15568.34 323
15569.52 335
15570.69 349
15571.87 324
15573.05 342
15574.23 342
15575.40 325
15576.58 309
15577.76 349
15578.93 336
15580.11 336
15581.29 351
15582.47 336
15583.65 335
15584.82 335
15586.00 331
15587.18 370
15588.36 350
15589.53 314
15590.71 333
15591.89 339
15593.07 366
15594.25 350
15595.42 340
15596.60 359
15597.78 356
15598.96 375
15600.14 347
15601.32 350
15602.49 364
15603.67 364
15604.85 354
15606.03 348
15607.21 385
15608.39 365
15609.56 384
15610.74 394
15611.92 346
15613.10 360
15614.28 387
15615.46 389
15616.64 367
15617.82 361
15619.00 388
15620.17 397
15621.35 374
15622.53 384
15623.71 408
15624.89 419
15626.07 400
15627.25 407
15628.43 408
15629.61 407
15630.79 414
15631.97 412
15633.15 420
15634.33 424
15635.51 396
15636.69 397
15637.87 441
15639.05 395
15640.22 440
15641.40 435
15642.58 395
15643.76 425
15644.94 431
15646.12 447
15647.30 430
15648.48 400
15649.66 442
15650.85 439
15652.03 423
15653.21 417
15654.39 420
15655.57 427
15656.75 429
15657.93 414
15659.11 403
15660.29 409
15661.47 403
15662.65 402
15663.83 410
15665.01 406
15666.19 369
15667.37 412
15668.55 384
15669.73 410
15670.92 390
15672.10 420
15673.28 405
15674.46 394
15675.64 386
15676.82 378
15678.00 399
15679.18 383
15680.36 375
15681.55 371
15682.73 403
15683.91 357
15685.09 379
15686.27 361
15687.45 387
15688.63 359
15689.82 396
15691.00 380
15692.18 370
15693.36 361
15694.54 377
15695.73 388
15696.91 405
15698.09 400
15699.27 395
15700.45 365
15701.64 396
15702.82 380
15704.00 399
15705.18 420
15706.36 381
15707.55 408
15708.73 412
15709.91 381
15711.09 399
15712.28 409
15713.46 394
15714.64 386
15715.82 389
15717.01 386
15718.19 419
15719.37 369
15720.55 388
15721.74 416
15722.92 406
15724.10 406
15725.29 408
15726.47 415
15727.65 425
15728.84 439
15730.02 409
15731.20 408
15732.39 416
15733.57 446
15734.75 411
15735.94 420
15737.12 436
15738.30 402
15739.49 419
15740.67 439
15741.85 425
15743.04 419
15744.22 433
15745.40 430
15746.59 450
15747.77 423
15748.96 403
15750.14 405
15751.32 432
15752.51 436
15753.69 401
15754.88 398
15756.06 407
15757.24 395
15758.43 409
15759.61 388
15760.80 405
15761.98 397
15763.17 380
15764.35 380
15765.53 357
15766.72 372
15767.90 408
15769.09 377
15770.27 394
15771.46 391
15772.64 392
15773.83 393
15775.01 393
15776.20 363
15777.38 380
15778.57 394
15779.75 376
15780.94 383
15782.12 359
15783.31 385
15784.49 377
15785.68 367
15786.86 346
15788.05 321
15789.23 353
15790.42 346
15791.60 349
15792.79 340
15793.98 337
15795.16 364
15796.35 342
15797.53 343
15798.72 371
15799.90 353
15801.09 365
15802.28 364
15803.46 382
15804.65 357
15805.83 350
15807.02 355
15808.21 339
15809.39 329
15810.58 338
15811.76 353
15812.95 344
15814.14 348
15815.32 349
15816.51 357
15817.70 349
15818.88 325
15820.07 330
15821.26 326
15822.44 341
15823.63 338
15824.82 360
15826.00 361
15827.19 362
15828.38 374
15829.56 361
15830.75 347
15831.94 345
15833.12 350
15834.31 352
15835.50 366
15836.69 355
15837.87 340
15839.06 349
15840.25 382
15841.44 341
15842.62 331
15843.81 329
15845.00 352
15846.18 353
15847.37 363
15848.56 370
15849.75 352
15850.94 361
15852.12 363
15853.31 379
15854.50 374
15855.69 356
15856.87 365
15858.06 368
15859.25 346
15860.44 346
15861.63 346
15862.81 361
15864.00 376
15865.19 372
15866.38 346
15867.57 365
15868.76 368
15869.94 384
15871.13 353
15872.32 377
15873.51 338
15874.70 377
15875.89 377
15877.08 378
15878.26 361
15879.45 363
15880.64 393
15881.83 370
15883.02 368
15884.21 354
15885.40 366
15886.59 363
15887.78 375
15888.97 407
15890.15 381
15891.34 382
15892.53 388
15893.72 376
15894.91 382
15896.10 392
15897.29 418
15898.48 409
15899.67 412
15900.86 400
15902.05 396
15903.24 408
15904.43 384
15905.62 376
15906.81 400
15908.00 393
15909.19 374
15910.38 393
15911.57 385
15912.76 380
15913.95 381
15915.14 394
15916.33 375
15917.52 399
15918.71 405
15919.90 399
15921.09 380
15922.28 415
15923.47 422
15924.66 398
15925.85 379
15927.04 376
15928.23 382
15929.42 380
15930.61 390
15931.80 366
15932.99 366
15934.18 358
15935.38 359
15936.57 352
15937.76 356
15938.95 343
15940.14 379
15941.33 357
15942.52 353
15943.71 356
15944.90 365
15946.10 334
15947.29 335
15948.48 342
15949.67 355
15950.86 355
15952.05 356
15953.24 324
15954.44 336
15955.63 313
15956.82 316
15958.01 321
15959.20 317
15960.39 326
15961.59 332
15962.78 323
15963.97 332
15965.16 315
15966.35 311
15967.55 339
15968.74 314
15969.93 299
15971.12 297
15972.31 321
15973.51 311
15974.70 300
15975.89 305
15977.08 299
15978.28 317
15979.47 319
15980.66 295
15981.85 308
15983.05 292
15984.24 323
15985.43 317
15986.62 296
15987.82 294
15989.01 309
15990.20 316
15991.40 318
15992.59 284
15993.78 305
15994.98 331
15996.17 327
15997.36 308
15998.55 322
15999.75 320
16000.94 311
16002.13 320
16003.33 309
16004.52 286
16005.72 301
16006.91 320
16008.10 332
16009.30 334
16010.49 311
16011.68 327
16012.88 296
16014.07 298
16015.26 313
16016.46 303
16017.65 298
16018.85 286
16020.04 305
16021.23 307
16022.43 313
16023.62 290
16024.82 318
16026.01 305
16027.21 281
16028.40 292
16029.59 272
16030.79 280
16031.98 315
16033.18 286
16034.37 288
16035.57 277
16036.76 304
16037.96 283
16039.15 270
16040.35 276
16041.54 274
16042.73 285
16043.93 301
16045.12 296
16046.32 296
16047.51 297
16048.71 279
16049.91 297
16051.10 298
16052.30 302
16053.49 301
16054.69 289
16055.88 301
16057.08 276
16058.27 287
16059.47 274
16060.66 293
16061.86 300
16063.05 310
16064.25 280
16065.45 313
16066.64 273
16067.84 279
16069.03 273
16070.23 273
16071.42 291
16072.62 293
16073.82 311
16075.01 290
16076.21 267
16077.41 254
16078.60 299
16079.80 295
16080.99 274
16082.19 273
16083.39 279
16084.58 284
16085.78 303
16086.98 277
16088.17 295
16089.37 268
16090.57 277
16091.76 294
16092.96 293
16094.16 267
16095.35 274
16096.55 285
16097.75 304
16098.94 284
16100.14 268
16101.34 303
16102.53 278
16103.73 281
16104.93 296
16106.13 287
16107.32 308
16108.52 305
16109.72 297
16110.92 260
16112.11 279
16113.31 286
16114.51 299
16115.71 290
16116.90 283
16118.10 285
16119.30 299
16120.50 285
16121.69 253
16122.89 284
16124.09 297
16125.29 277
16126.49 296
16127.68 304
16128.88 275
16130.08 272
16131.28 295
16132.48 302
16133.67 273
16134.87 311
16136.07 290
16137.27 272
16138.47 266
16139.67 263
16140.86 286
16142.06 305
16143.26 289
16144.46 289
16145.66 301
16146.86 254
16148.06 291
16149.26 278
16150.45 283
16151.65 272
16152.85 274
16154.05 301
16155.25 295
16156.45 276
16157.65 292
16158.85 275
16160.05 283
16161.25 271
16162.45 280
16163.64 298
16164.84 303
16166.04 282
16167.24 291
16168.44 275
16169.64 258
16170.84 274
16172.04 310
16173.24 287
16174.44 306
16175.64 284
16176.84 282
16178.04 276
16179.24 269
16180.44 289
16181.64 275
16182.84 279
16184.04 286
16185.24 301
16186.44 286
16187.64 269
16188.84 282
16190.04 297
16191.24 288
16192.44 276
16193.64 293
16194.84 295
16196.04 258
16197.24 274
16198.44 305
16199.65 306
16200.85 292
16202.05 272
16203.25 293
16204.45 299
16205.65 285
16206.85 298
16208.05 311
16209.25 278
16210.45 311
16211.65 286
16212.86 285
16214.06 301
16215.26 265
16216.46 285
16217.66 274
16218.86 300
16220.06 291
16221.27 280
16222.47 268
16223.67 288
16224.87 296
16226.07 287
16227.27 277
16228.48 282
16229.68 288
16230.88 288
16232.08 285
16233.28 283
16234.48 277
16235.69 293
16236.89 288
16238.09 295
16239.29 327
16240.50 286
16241.70 268
16242.90 293
16244.10 316
16245.30 284
16246.51 293
16247.71 307
16248.91 335
16250.11 332
16251.32 290
16252.52 287
16253.72 306
16254.92 305
16256.13 296
16257.33 311
16258.53 299
16259.74 312
16260.94 308
16262.14 273
16263.35 314
16264.55 310
16265.75 333
16266.95 333
16268.16 274
16269.36 306
16270.56 319
16271.77 301
16272.97 289
16274.17 311
16275.38 313
16276.58 307
16277.79 303
16278.99 316
16280.19 313
16281.40 319
16282.60 321
16283.80 345
16285.01 350
16286.21 315
16287.42 328
16288.62 308
16289.82 291
16291.03 328
16292.23 330
16293.44 335
16294.64 310
16295.84 316
16297.05 300
16298.25 357
16299.46 338
16300.66 338
16301.87 316
16303.07 308
16304.27 313
16305.48 308
16306.68 309
16307.89 307
16309.09 322
16310.30 311
16311.50 318
16312.71 306
16313.91 285
16315.12 284
16316.32 302
16317.53 306
16318.73 304
16319.94 283
16321.14 278
16322.35 292
16323.55 301
16324.76 296
16325.96 292
16327.17 307
16328.38 308
16329.58 296
16330.79 281
16331.99 302
16333.20 285
16334.40 294
16335.61 313
16336.81 288
16338.02 267
16339.23 287
16340.43 316
16341.64 304
16342.84 290
16344.05 259
16345.26 291
16346.46 292
16347.67 306
16348.87 263
16350.08 269
16351.29 303
16352.49 288
16353.70 282
16354.91 296
16356.11 294
16357.32 302
16358.53 290
16359.73 284
16360.94 287
16362.15 294
16363.35 279
16364.56 275
16365.77 286
16366.97 263
16368.18 259
16369.39 287
16370.59 288
16371.80 257
16373.01 281
16374.21 276
16375.42 264
16376.63 258
16377.84 262
16379.04 271
16380.25 261
16381.46 261
16382.67 261
16383.87 270
16385.08 264
16386.29 278
16387.50 262
16388.70 263
16389.91 259
16391.12 286
16392.33 284
16393.53 294
16394.74 287
16395.95 292
16397.16 294
16398.37 289
16399.57 294
16400.78 281
16401.99 275
16403.20 267
16404.41 274
16405.62 282
16406.82 271
16408.03 251
16409.24 272
16410.45 284
16411.66 270
16412.87 271
16414.07 304
16415.28 284
16416.49 283
16417.70 276
16418.91 293
16420.12 273
16421.33 273
16422.54 262
16423.75 287
16424.95 251
16426.16 263
16427.37 271
16428.58 279
16429.79 284
16431.00 290
16432.21 290
16433.42 272
16434.63 297
16435.84 265
16437.05 278
16438.26 266
16439.47 268
16440.68 270
16441.88 271
16443.09 267
16444.30 252
16445.51 297
16446.72 273
16447.93 266
16449.14 272
16450.35 279
16451.56 275
16452.77 268
16453.98 267
16455.19 264
16456.40 269
16457.61 276
16458.82 277
16460.03 263
16461.24 254
16462.45 264
16463.67 273
16464.88 263
16466.09 273
16467.30 280
16468.51 267
16469.72 281
16470.93 277
16472.14 255
16473.35 237
16474.56 256
16475.77 265
16476.98 257
16478.19 256
16479.40 247
16480.62 273
16481.83 242
16483.04 239
16484.25 261
16485.46 247
16486.67 271
16487.88 244
16489.09 272
16490.31 269
16491.52 249
16492.73 249
16493.94 247
16495.15 263
16496.36 232
16497.57 235
16498.79 239
16500.00 234
16501.21 266
16502.42 280
16503.63 243
16504.85 253
16506.06 242
16507.27 258
16508.48 278
16509.69 264
16510.91 260
16512.12 283
16513.33 244
16514.54 267
16515.76 250
16516.97 279
16518.18 262
16519.39 258
16520.60 266
16521.82 268
16523.03 260
16524.24 254
16525.46 261
16526.67 248
16527.88 258
16529.09 245
16530.31 263
16531.52 253
16532.73 232
16533.95 276
16535.16 246
16536.37 229
16537.58 246
16538.80 264
16540.01 262
16541.22 237
16542.44 271
16543.65 238
16544.86 269
16546.08 261
16547.29 244
16548.50 259
16549.72 231
16550.93 280
16552.15 268
16553.36 265
16554.57 257
16555.79 253
16557.00 259
16558.21 272
16559.43 260
16560.64 257
16561.86 257
16563.07 246
16564.28 255
16565.50 230
16566.71 272
16567.93 268
16569.14 282
16570.36 258
16571.57 252
16572.78 276
16574.00 269
16575.21 277
16576.43 238
16577.64 263
16578.86 277
16580.07 258
16581.29 265
16582.50 260
16583.72 257
16584.93 277
16586.15 249
16587.36 274
16588.58 277
16589.79 247
16591.01 253
16592.22 248
16593.44 259
16594.65 237
16595.87 259
16597.08 246
16598.30 252
16599.51 232
16600.73 248
16601.94 259
16603.16 266
16604.37 240
16605.59 280
16606.81 252
16608.02 251
16609.24 255
16610.45 280
16611.67 250
16612.89 247
16614.10 269
16615.32 243
16616.53 243
16617.75 259
16618.97 255
16620.18 239
16621.40 259
16622.61 225
16623.83 229
16625.05 255
16626.26 250
16627.48 254
16628.70 259
16629.91 259
16631.13 244
16632.35 252
16633.56 261
16634.78 267
16636.00 228
16637.21 243
16638.43 246
16639.65 240
16640.86 251
16642.08 282
16643.30 240
16644.51 244
16645.73 253
16646.95 263
16648.17 254
16649.38 261
16650.60 261
16651.82 254
16653.03 269
16654.25 268
16655.47 250
16656.69 205
16657.90 261
16659.12 230
16660.34 244
16661.56 252
16662.77 244
16663.99 242
16665.21 258
16666.43 289
16667.65 250
16668.86 259
16670.08 264
16671.30 252
16672.52 255
16673.74 259
16674.95 248
16676.17 246
16677.39 248
16678.61 254
16679.83 225
16681.05 240
16682.26 250
16683.48 255
16684.70 248
16685.92 260
16687.14 257
16688.36 249
16689.58 256
16690.79 229
16692.01 227
16693.23 236
16694.45 241
16695.67 242
16696.89 248
16698.11 254
16699.33 227
16700.55 244
16701.76 247
16702.98 259
16704.20 260
16705.42 253
16706.64 245
16707.86 218
16709.08 255
16710.30 245
16711.52 242
16712.74 254
16713.96 232
16715.18 238
16716.40 252
16717.62 251
16718.84 255
16720.06 245
16721.28 239
16722.50 281
16723.72 263
16724.94 252
16726.16 237
16727.38 246
16728.60 246
16729.82 258
16731.04 251
16732.26 253
16733.48 247
16734.70 243
16735.92 222
16737.14 220
16738.36 241
16739.58 252
16740.80 244
16742.02 254
16743.24 218
16744.46 240
16745.68 242
16746.90 254
16748.12 252
16749.35 253
16750.57 254
16751.79 243
16753.01 269
16754.23 261
16755.45 252
16756.67 260
16757.89 224
16759.11 264
16760.33 243
16761.56 253
16762.78 229
16764.00 252
16765.22 254
16766.44 208
16767.66 231
16768.88 236
16770.11 240
16771.33 248
16772.55 240
16773.77 267
16774.99 258
16776.22 246
16777.44 236
16778.66 245
16779.88 246
16781.10 252
16782.33 270
16783.55 257
16784.77 240
16785.99 249
16787.21 235
16788.44 261
16789.66 241
16790.88 242
16792.10 270
16793.33 266
16794.55 254
16795.77 283
16796.99 240
16798.22 257
16799.44 242
16800.66 250
16801.88 237
16803.11 254
16804.33 238
16805.55 225
16806.78 255
16808.00 264
16809.22 251
16810.44 238
16811.67 242
16812.89 220
16814.11 253
16815.34 244
16816.56 248
16817.78 261
16819.01 272
16820.23 281
16821.45 247
16822.68 252
16823.90 242
16825.13 250
16826.35 248
16827.57 232
16828.80 227
16830.02 237
16831.24 240
16832.47 266
16833.69 227
16834.92 214
16836.14 219
16837.36 253
16838.59 265
16839.81 253
16841.04 240
16842.26 250
16843.48 268
16844.71 253
16845.93 286
16847.16 258
16848.38 254
16849.61 253
16850.83 283
16852.06 265
16853.28 279
16854.51 267
16855.73 267
16856.95 275
16858.18 247
16859.40 268
16860.63 260
16861.85 251
16863.08 263
16864.30 259
16865.53 247
16866.75 262
16867.98 248
16869.21 274
16870.43 252
16871.66 271
16872.88 263
16874.11 278
16875.33 254
16876.56 274
16877.78 260
16879.01 273
16880.23 298
16881.46 269
16882.69 251
16883.91 257
16885.14 273
16886.36 266
16887.59 268
16888.81 255
16890.04 256
16891.27 255
16892.49 261
16893.72 261
16894.94 252
16896.17 262
16897.40 252
16898.62 260
16899.85 257
16901.08 243
16902.30 257
16903.53 251
16904.76 237
16905.98 270
16907.21 253
16908.44 283
16909.66 262
16910.89 267
16912.12 239
16913.34 273
16914.57 256
16915.80 252
16917.02 242
16918.25 251
16919.48 248
16920.70 240
16921.93 256
16923.16 263
16924.39 259
16925.61 237
16926.84 280
16928.07 258
16929.30 253
16930.52 258
16931.75 258
16932.98 270
16934.21 250
16935.43 255
16936.66 250
16937.89 258
16939.12 255
16940.34 269
16941.57 248
16942.80 254
16944.03 275
16945.26 296
16946.48 269
16947.71 264
16948.94 253
16950.17 260
16951.40 251
16952.62 253
16953.85 243
16955.08 269
16956.31 275
16957.54 231
16958.77 261
16959.99 234
16961.22 261
16962.45 255
16963.68 254
16964.91 232
16966.14 246
16967.37 249
16968.60 242
16969.82 247
16971.05 252
16972.28 275
16973.51 253
16974.74 249
16975.97 244
16977.20 245
16978.43 239
16979.66 267
16980.89 256
16982.11 258
16983.34 230
16984.57 255
16985.80 241
16987.03 264
16988.26 252
16989.49 270
16990.72 265
16991.95 235
16993.18 238
16994.41 228
16995.64 272
16996.87 251
16998.10 248
16999.33 263
17000.56 258
17001.79 233
17003.02 244
17004.25 241
17005.48 259
17006.71 245
17007.94 239
17009.17 256
17010.40 254
17011.63 239
17012.86 256
17014.09 283
17015.32 253
17016.55 235
17017.78 243
17019.01 276
17020.25 262
17021.48 265
17022.71 261
17023.94 269
17025.17 235
17026.40 237
17027.63 251
17028.86 227
17030.09 238
17031.32 248
17032.55 255
17033.79 251
17035.02 264
17036.25 248
17037.48 261
17038.71 239
17039.94 251
17041.17 259
17042.41 231
17043.64 235
17044.87 248
17046.10 219
17047.33 251
17048.56 233
17049.80 233
17051.03 222
17052.26 231
17053.49 228
17054.72 238
17055.95 237
17057.19 236
17058.42 216
17059.65 241
17060.88 223
17062.12 237
17063.35 243
17064.58 247
17065.81 223
17067.04 246
17068.28 267
17069.51 231
17070.74 239
17071.97 253
17073.21 219
17074.44 251
17075.67 231
17076.90 235
17078.14 246
17079.37 241
17080.60 245
17081.84 252
17083.07 255
17084.30 219
17085.54 236
17086.77 243
17088.00 224
17089.23 224
17090.47 255
17091.70 237
17092.93 246
17094.17 220
17095.40 244
17096.63 231
17097.87 235
17099.10 234
17100.34 249
17101.57 234
17102.80 227
17104.04 248
17105.27 247
17106.50 213
17107.74 217
17108.97 252
17110.21 238
17111.44 247
17112.67 215
17113.91 232
17115.14 225
17116.38 236
17117.61 233
17118.84 227
17120.08 252
17121.31 245
17122.55 234
17123.78 235
17125.02 225
17126.25 230
17127.48 237
17128.72 233
17129.95 246
17131.19 243
17132.42 249
17133.66 241
17134.89 243
17136.13 225
17137.36 227
17138.60 217
17139.83 227
17141.07 248
17142.30 212
17143.54 216
17144.77 243
17146.01 256
17147.24 239
17148.48 244
17149.71 248
17150.95 216
17152.19 232
17153.42 243
17154.66 235
17155.89 245
17157.13 221
17158.36 219
17159.60 249
17160.83 249
17162.07 204
17163.31 230
17164.54 232
17165.78 245
17167.01 218
17168.25 243
17169.49 242
17170.72 224
17171.96 255
17173.19 243
17174.43 240
17175.67 245
17176.90 231
17178.14 227
17179.38 239
17180.61 234
17181.85 235
17183.09 255
17184.32 242
17185.56 236
17186.80 242
17188.03 238
17189.27 223
17190.51 239
17191.74 228
17192.98 237
17194.22 227
17195.45 225
17196.69 241
17197.93 229
17199.16 217
17200.40 222
17201.64 242
17202.88 247
17204.11 241
17205.35 230
17206.59 257
17207.83 247
17209.06 230
17210.30 239
17211.54 242
17212.78 238
17214.01 229
17215.25 241
17216.49 245
17217.73 208
17218.96 229
17220.20 232
17221.44 210
17222.68 232
17223.92 249
17225.15 236
17226.39 227
17227.63 217
17228.87 245
17230.11 238
17231.35 248
17232.58 243
17233.82 245
17235.06 237
17236.30 215
17237.54 223
17238.78 246
17240.01 224
17241.25 201
17242.49 239
17243.73 250
17244.97 225
17246.21 238
17247.45 255
17248.69 260
17249.93 220
17251.16 228
17252.40 244
17253.64 225
17254.88 227
17256.12 232
17257.36 255
17258.60 205
17259.84 231
17261.08 213
17262.32 230
17263.56 251
17264.80 214
17266.04 239
17267.28 238
17268.51 209
17269.75 231
17270.99 239
17272.23 225
17273.47 221
17274.71 240
17275.95 227
17277.19 218
17278.43 233
17279.67 245
17280.91 237
17282.15 209
17283.39 221
17284.63 234
17285.87 226
17287.11 200
17288.35 208
17289.60 216
17290.84 221
17292.08 222
17293.32 222
17294.56 219
17295.80 234
17297.04 204
17298.28 218
17299.52 244
17300.76 216
17302.00 212
17303.24 247
17304.48 219
17305.72 226
17306.96 246
17308.21 221
17309.45 231
17310.69 233
17311.93 227
17313.17 249
17314.41 221
17315.65 228
17316.89 218
17318.14 236
17319.38 217
17320.62 222
17321.86 223
17323.10 219
17324.34 231
17325.59 242
17326.83 221
17328.07 217
17329.31 222
17330.55 215
17331.79 223
17333.04 210
17334.28 230
17335.52 229
17336.76 252
17338.00 216
17339.25 245
17340.49 221
17341.73 231
17342.97 229
17344.22 233
17345.46 231
17346.70 220
17347.94 231
17349.19 231
17350.43 228
17351.67 216
17352.91 220
17354.16 235
17355.40 220
17356.64 244
17357.88 239
17359.13 217
17360.37 235
17361.61 229
17362.86 228
17364.10 232
17365.34 223
17366.58 237
17367.83 204
17369.07 222
17370.31 216
17371.56 246
17372.80 226
17374.04 233
17375.29 241
17376.53 225
17377.78 231
17379.02 219
17380.26 210
17381.51 223
17382.75 225
17383.99 209
17385.24 219
17386.48 221
17387.72 207
17388.97 218
17390.21 218
17391.46 217
17392.70 197
17393.94 192
17395.19 220
17396.43 238
17397.68 239
17398.92 209
17400.17 218
17401.41 243
17402.65 235
17403.90 223
17405.14 218
17406.39 214
17407.63 238
17408.88 211
17410.12 236
17411.37 218
17412.61 209
17413.86 229
17415.10 235
17416.35 225
17417.59 237
17418.84 235
17420.08 223
17421.33 220
17422.57 210
17423.82 219
17425.06 244
17426.31 239
17427.55 221
17428.80 228
17430.04 202
17431.29 205
17432.53 218
17433.78 236
17435.03 220
17436.27 216
17437.52 233
17438.76 226
17440.01 220
17441.25 210
17442.50 216
17443.75 227
17444.99 246
17446.24 227
17447.48 202
17448.73 230
17449.98 232
17451.22 237
17452.47 230
17453.71 239
17454.96 226
17456.21 236
17457.45 218
17458.70 228
17459.95 221
17461.19 231
17462.44 234
17463.69 222
17464.93 219
17466.18 229
17467.43 240
17468.67 239
17469.92 234
17471.17 249
17472.41 232
17473.66 232
17474.91 243
17476.15 212
17477.40 221
17478.65 257
17479.90 244
17481.14 249
17482.39 255
17483.64 225
17484.88 229
17486.13 223
17487.38 215
17488.63 209
17489.87 229
17491.12 233
17492.37 226
17493.62 233
17494.86 235
17496.11 233
17497.36 215
17498.61 235
17499.86 243
17501.10 237
17502.35 218
17503.60 223
17504.85 229
17506.10 226
17507.34 234
17508.59 232
17509.84 241
17511.09 226
17512.34 244
17513.59 214
17514.83 243
17516.08 237
17517.33 236
17518.58 234
17519.83 250
17521.08 238
17522.33 211
17523.57 252
17524.82 244
17526.07 248
17527.32 231
17528.57 225
17529.82 226
17531.07 240
17532.32 229
17533.57 230
17534.82 232
17536.06 249
17537.31 235
17538.56 219
17539.81 216
17541.06 226
17542.31 237
17543.56 247
17544.81 237
17546.06 242
17547.31 263
17548.56 249
17549.81 244
17551.06 254
17552.31 263
17553.56 239
17554.81 226
17556.06 245
17557.31 244
17558.56 240
17559.81 243
17561.06 241
17562.31 223
17563.56 246
17564.81 247
17566.06 257
17567.31 229
17568.56 248
17569.81 232
17571.06 222
17572.31 221
17573.56 233
17574.81 238
17576.06 236
17577.31 211
17578.56 231
17579.81 233
17581.06 210
17582.31 206
17583.57 233
17584.82 243
17586.07 223
17587.32 216
17588.57 235
17589.82 247
17591.07 229
17592.32 233
17593.57 244
17594.83 272
17596.08 246
17597.33 247
17598.58 258
17599.83 239
17601.08 247
17602.33 238
17603.59 222
17604.84 219
17606.09 256
17607.34 252
17608.59 241
17609.84 233
17611.10 224
17612.35 243
17613.60 232
17614.85 228
17616.10 246
17617.36 241
17618.61 242
17619.86 242
17621.11 247
17622.36 256
17623.62 232
17624.87 244
17626.12 259
17627.37 256
17628.63 224
17629.88 243
17631.13 241
17632.38 227
17633.64 241
17634.89 243
17636.14 247
17637.39 222
17638.65 236
17639.90 229
17641.15 233
17642.41 218
17643.66 226
17644.91 227
17646.17 225
17647.42 234
17648.67 237
17649.92 226
17651.18 223
17652.43 231
17653.68 229
17654.94 208
17656.19 242
17657.44 228
17658.70 238
17659.95 227
17661.21 236
17662.46 243
17663.71 241
17664.97 244
17666.22 224
17667.47 234
17668.73 231
17669.98 215
17671.24 214
17672.49 232
17673.74 217
17675.00 225
17676.25 189
17677.51 197
17678.76 235
17680.02 230
17681.27 221
17682.52 201
17683.78 222
17685.03 231
17686.29 207
17687.54 224
17688.80 236
17690.05 231
17691.31 209
17692.56 217
17693.82 202
17695.07 223
17696.32 214
17697.58 209
17698.83 229
17700.09 211
17701.34 191
17702.60 211
17703.86 225
17705.11 222
17706.37 220
17707.62 241
17708.88 221
17710.13 240
17711.39 237
17712.64 233
17713.90 216
17715.15 239
17716.41 232
17717.66 220
17718.92 231
17720.18 257
17721.43 224
17722.69 208
17723.94 230
17725.20 227
17726.45 218
17727.71 223
17728.97 247
17730.22 216
17731.48 226
17732.74 226
17733.99 243
17735.25 230
17736.50 226
17737.76 241
17739.02 222
17740.27 239
17741.53 233
17742.79 230
17744.04 205
17745.30 230
17746.56 233
17747.81 241
17749.07 214
17750.33 225
17751.58 242
17752.84 244
17754.10 240
17755.35 230
17756.61 232
17757.87 213
17759.12 226
17760.38 209
17761.64 226
17762.90 221
17764.15 231
17765.41 247
17766.67 261
17767.93 239
17769.18 231
17770.44 244
17771.70 232
17772.96 227
17774.21 195
17775.47 223
17776.73 225
17777.99 226
17779.24 219
17780.50 236
17781.76 238
17783.02 232
17784.28 247
17785.53 248
17786.79 231
17788.05 232
17789.31 222
17790.57 230
17791.82 224
17793.08 241
17794.34 233
17795.60 231
17796.86 253
17798.12 233
17799.37 229
17800.63 218
17801.89 245
17803.15 239
17804.41 261
17805.67 220
17806.93 242
17808.19 232
17809.44 214
17810.70 236
17811.96 227
17813.22 234
17814.48 208
17815.74 211
17817.00 222
17818.26 216
17819.52 237
17820.78 224
17822.04 228
17823.29 229
17824.55 233
17825.81 230
17827.07 207
17828.33 208
17829.59 226
17830.85 234
17832.11 231
17833.37 220
17834.63 201
17835.89 237
17837.15 242
17838.41 214
17839.67 235
17840.93 220
17842.19 199
17843.45 221
17844.71 240
17845.97 236
17847.23 217
17848.49 237
17849.75 228
17851.01 215
17852.27 205
17853.53 210
17854.79 202
17856.05 209
17857.31 216
17858.57 224
17859.84 248
17861.10 221
17862.36 221
17863.62 210
17864.88 208
17866.14 213
17867.40 233
17868.66 235
17869.92 233
17871.18 222
17872.44 211
17873.71 230
17874.97 210
17876.23 203
17877.49 217
17878.75 224
17880.01 213
17881.27 215
17882.53 222
17883.80 205
17885.06 204
17886.32 222
17887.58 212
17888.84 218
17890.10 216
17891.37 221
17892.63 216
17893.89 202
17895.15 211
17896.41 222
17897.67 227
17898.94 224
17900.20 228
17901.46 225
17902.72 197
17903.99 189
17905.25 220
17906.51 231
17907.77 229
17909.03 212
17910.30 226
17911.56 208
17912.82 213
17914.08 223
17915.35 235
17916.61 234
17917.87 224
17919.14 224
17920.40 203
17921.66 203
17922.92 201
17924.19 240
17925.45 227
17926.71 233
17927.98 234
17929.24 234
17930.50 206
17931.76 218
17933.03 223
17934.29 247
17935.55 210
17936.82 207
17938.08 211
17939.34 187
17940.61 207
17941.87 210
17943.14 228
17944.40 206
17945.66 212
17946.93 207
17948.19 222
17949.45 238
17950.72 211
17951.98 207
17953.25 213
17954.51 234
17955.77 215
17957.04 240
17958.30 237
17959.57 214
17960.83 224
17962.09 198
17963.36 199
17964.62 190
17965.89 221
17967.15 208
17968.42 209
17969.68 216
17970.95 194
17972.21 231
17973.47 194
17974.74 232
17976.00 202
17977.27 210
17978.53 216
17979.80 203
17981.06 214
17982.33 197
17983.59 209
17984.86 201
17986.12 215
17987.39 214
17988.65 220
17989.92 215
17991.18 218
17992.45 217
17993.71 207
17994.98 213
17996.25 198
17997.51 225
17998.78 236
18000.04 218
18001.31 227
18002.57 205
18003.84 214
18005.10 207
18006.37 215
18007.64 223
18008.90 227
18010.17 215
18011.43 217
18012.70 231
18013.97 213
18015.23 205
18016.50 214
18017.76 215
18019.03 225
18020.30 224
18021.56 223
18022.83 210
18024.10 220
18025.36 184
18026.63 195
18027.90 227
18029.16 218
18030.43 189
18031.70 221
18032.96 224
18034.23 203
18035.50 229
18036.76 220
18038.03 214
18039.30 218
18040.56 228
18041.83 219
18043.10 214
18044.37 202
18045.63 239
18046.90 227
18048.17 234
18049.43 212
18050.70 228
18051.97 207
18053.24 213
18054.50 247
18055.77 236
18057.04 222
18058.31 208
18059.57 228
18060.84 232
18062.11 202
18063.38 199
18064.65 208
18065.91 210
18067.18 238
18068.45 236
18069.72 237
18070.98 227
18072.25 217
18073.52 210
18074.79 220
18076.06 222
18077.33 230
18078.59 215
18079.86 233
18081.13 241
18082.40 227
18083.67 241
18084.94 239
18086.21 233
18087.47 235
18088.74 214
18090.01 199
18091.28 217
18092.55 238
18093.82 231
18095.09 244
18096.36 226
18097.62 242
18098.89 225
18100.16 256
18101.43 233
18102.70 243
18103.97 228
18105.24 220
18106.51 247
18107.78 251
18109.05 200
18110.32 238
18111.59 234
18112.86 231
18114.13 236
18115.40 228
18116.66 234
18117.93 239
18119.20 249
18120.47 223
18121.74 233
18123.01 243
18124.28 229
18125.55 239
18126.82 216
18128.09 195
18129.36 225
18130.63 225
18131.90 227
18133.17 230
18134.44 234
18135.71 222
18136.99 239
18138.26 218
18139.53 219
18140.80 224
18142.07 230
18143.34 240
18144.61 242
18145.88 233
18147.15 223
18148.42 231
18149.69 230
18150.96 212
18152.23 210
18153.50 221
18154.78 246
18156.05 228
18157.32 228
18158.59 226
18159.86 228
18161.13 217
18162.40 236
18163.67 223
18164.94 224
18166.22 220
18167.49 235
18168.76 221
18170.03 228
18171.30 215
18172.57 227
18173.85 217
18175.12 238
18176.39 234
18177.66 213
18178.93 231
18180.20 228
18181.48 194
18182.75 234
18184.02 240
18185.29 244
18186.56 235
18187.84 222
18189.11 252
18190.38 223
18191.65 238
18192.93 218
18194.20 218
18195.47 216
18196.74 219
18198.02 214
18199.29 224
18200.56 212
18201.83 235
18203.11 242
18204.38 209
18205.65 230
18206.92 236
18208.20 228
18209.47 203
18210.74 200
18212.02 229
18213.29 219
18214.56 213
18215.84 230
18217.11 229
18218.38 216
18219.65 236
18220.93 239
18222.20 225
18223.47 227
18224.75 211
18226.02 226
18227.30 211
18228.57 206
18229.84 226
18231.12 196
18232.39 211
18233.66 218
18234.94 205
18236.21 225
18237.48 231
18238.76 233
18240.03 234
18241.31 223
18242.58 218
18243.86 215
18245.13 226
18246.40 218
18247.68 230
18248.95 252
18250.23 220
18251.50 245
18252.77 214
18254.05 220
18255.32 210
18256.60 207
18257.87 217
18259.15 232
18260.42 215
18261.70 208
18262.97 218
18264.25 236
18265.52 228
18266.80 194
18268.07 219
18269.35 231
18270.62 223
18271.90 202
18273.17 200
18274.45 192
18275.72 215
18277.00 220
18278.27 241
18279.55 216
18280.82 213
18282.10 221
18283.37 217
18284.65 219
18285.93 204
18287.20 249
18288.48 232
18289.75 220
18291.03 208
18292.30 226
18293.58 250
18294.86 243
18296.13 234
18297.41 244
18298.68 239
18299.96 247
18301.24 220
18302.51 220
18303.79 209
18305.06 214
18306.34 250
18307.62 225
18308.89 211
18310.17 205
18311.45 235
18312.72 210
18314.00 194
18315.28 203
18316.55 203
18317.83 224
18319.11 224
18320.38 204
18321.66 196
18322.94 211
18324.21 216
18325.49 212
18326.77 227
18328.04 226
18329.32 215
18330.60 210
18331.88 210
18333.15 209
18334.43 218
18335.71 213
18336.98 200
18338.26 208
18339.54 198
18340.82 207
18342.09 226
18343.37 222
18344.65 217
18345.93 216
18347.20 210
18348.48 219
18349.76 214
18351.04 212
18352.32 207
18353.59 203
18354.87 222
18356.15 220
18357.43 202
18358.71 199
18359.98 196
18361.26 230
18362.54 212
18363.82 221
18365.10 223
18366.38 237
18367.65 218
18368.93 221
18370.21 230
18371.49 239
18372.77 224
18374.05 223
18375.33 231
18376.60 212
18377.88 215
18379.16 189
18380.44 205
18381.72 226
18383.00 228
18384.28 215
18385.56 220
18386.84 197
18388.11 202
18389.39 214
18390.67 222
18391.95 224
18393.23 219
18394.51 221
18395.79 201
18397.07 202
18398.35 215
18399.63 227
18400.91 219
18402.19 217
18403.47 228
18404.75 224
18406.03 231
18407.31 219
18408.59 224
18409.87 243
18411.15 233
18412.43 228
18413.71 226
18414.99 231
18416.27 208
18417.55 226
18418.83 218
18420.11 242
18421.39 223
18422.67 223
18423.95 225
18425.23 223
18426.51 223
18427.79 212
18429.07 217
18430.35 184
18431.63 223
18432.91 218
18434.19 222
18435.47 205
18436.75 221
18438.04 219
18439.32 217
18440.60 230
18441.88 219
18443.16 222
18444.44 217
18445.72 224
18447.00 213
18448.28 199
18449.57 228
18450.85 235
18452.13 199
18453.41 205
18454.69 217
18455.97 217
18457.25 224
18458.54 234
18459.82 229
18461.10 239
18462.38 202
18463.66 195
18464.94 208
18466.23 226
18467.51 232
18468.79 206
18470.07 228
18471.35 222
18472.64 216
18473.92 208
18475.20 212
18476.48 210
18477.76 216
18479.05 208
18480.33 220
18481.61 215
18482.89 215
18484.18 218
18485.46 229
18486.74 216
18488.02 223
18489.31 220
18490.59 214
18491.87 218
18493.15 218
18494.44 231
18495.72 218
18497.00 220
18498.29 213
18499.57 221
18500.85 213
18502.13 210
18503.42 224
18504.70 240
18505.98 213
18507.27 222
18508.55 241
18509.83 208
18511.12 221
18512.40 207
18513.68 210
18514.97 187
18516.25 215
18517.54 226
18518.82 217
18520.10 209
18521.39 226
18522.67 223
18523.95 216
18525.24 208
18526.52 225
18527.81 210
18529.09 230
18530.37 235
18531.66 245
18532.94 208
18534.23 215
18535.51 221
18536.79 217
18538.08 222
18539.36 193
18540.65 219
18541.93 225
18543.22 216
18544.50 201
18545.79 264
18547.07 231
18548.36 221
18549.64 247
18550.92 236
18552.21 239
18553.49 220
18554.78 239
18556.06 248
18557.35 234
18558.63 228
18559.92 231
18561.20 233
18562.49 248
18563.77 220
18565.06 246
18566.35 224
18567.63 240
18568.92 238
18570.20 240
18571.49 227
18572.77 228
18574.06 222
18575.34 227
18576.63 231
18577.92 225
18579.20 234
18580.49 246
18581.77 261
18583.06 230
18584.34 267
18585.63 241
18586.92 239
18588.20 234
18589.49 223
18590.77 227
18592.06 227
18593.35 225
18594.63 233
18595.92 220
18597.21 219
18598.49 241
18599.78 236
18601.07 242
18602.35 237
18603.64 231
18604.93 238
18606.21 222
18607.50 246
18608.79 244
18610.07 227
18611.36 239
18612.65 228
18613.93 233
18615.22 245
18616.51 219
18617.79 239
18619.08 240
18620.37 235
18621.66 214
18622.94 236
18624.23 227
18625.52 225
18626.80 231
18628.09 233
18629.38 221
18630.67 193
18631.95 210
18633.24 238
18634.53 244
18635.82 207
18637.11 212
18638.39 211
18639.68 219
18640.97 204
18642.26 226
18643.54 212
18644.83 190
18646.12 218
18647.41 210
18648.70 223
18649.99 227
18651.27 226
18652.56 210
18653.85 206
18655.14 201
18656.43 218
18657.72 216
18659.00 225
18660.29 212
18661.58 232
18662.87 226
18664.16 207
18665.45 226
18666.74 218
18668.02 220
18669.31 221
18670.60 221
18671.89 215
18673.18 235
18674.47 211
18675.76 212
18677.05 198
18678.34 219
18679.63 196
18680.92 207
18682.20 228
18683.49 213
18684.78 225
18686.07 232
18687.36 219
18688.65 195
18689.94 220
18691.23 239
18692.52 215
18693.81 210
18695.10 211
18696.39 221
18697.68 218
18698.97 205
18700.26 226
18701.55 214
18702.84 205
18704.13 220
18705.42 219
18706.71 171
18708.00 204
18709.29 212
18710.58 222
18711.87 220
18713.16 206
18714.45 224
18715.74 240
18717.03 229
18718.32 222
18719.61 224
18720.90 223
18722.20 198
18723.49 229
18724.78 200
18726.07 208
18727.36 219
18728.65 210
18729.94 202
18731.23 214
18732.52 226
18733.81 210
18735.10 219
18736.40 229
18737.69 203
18738.98 208
18740.27 222
18741.56 212
18742.85 218
18744.14 213
18745.43 194
18746.73 208
18748.02 200
18749.31 212
18750.60 221
18751.89 209
18753.18 222
18754.48 209
18755.77 227
18757.06 207
18758.35 212
18759.64 211
18760.94 217
18762.23 222
18763.52 215
18764.81 214
18766.10 199
18767.40 215
18768.69 225
18769.98 203
18771.27 211
18772.57 231
18773.86 217
18775.15 222
18776.44 209
18777.74 225
18779.03 217
18780.32 202
18781.61 216
18782.91 231
18784.20 207
18785.49 205
18786.79 210
18788.08 198
18789.37 212
18790.66 213
18791.96 232
18793.25 224
18794.54 211
18795.84 205
18797.13 216
18798.42 205
18799.72 217
18801.01 228
18802.30 214
18803.60 194
18804.89 204
18806.18 221
18807.48 223
18808.77 216
18810.07 208
18811.36 245
18812.65 200
18813.95 208
18815.24 208
18816.53 206
18817.83 202
18819.12 213
18820.42 227
18821.71 218
18823.00 204
18824.30 198
18825.59 209
18826.89 209
18828.18 222
18829.48 205
18830.77 249
18832.07 229
18833.36 202
18834.65 199
18835.95 225
18837.24 202
18838.54 213
18839.83 217
18841.13 229
18842.42 194
18843.72 207
18845.01 198
18846.31 236
18847.60 215
18848.90 211
18850.19 199
18851.49 217
18852.78 215
18854.08 207
18855.37 192
18856.67 198
18857.96 195
18859.26 210
18860.55 206
18861.85 199
18863.15 211
18864.44 201
18865.74 202
18867.03 199
18868.33 194
18869.62 216
18870.92 208
18872.22 225
18873.51 205
18874.81 212
18876.10 216
18877.40 200
18878.70 196
18879.99 220
18881.29 198
18882.58 217
18883.88 192
18885.18 200
18886.47 219
18887.77 203
18889.07 227
18890.36 208
18891.66 206
18892.95 213
18894.25 211
18895.55 205
18896.84 218
18898.14 213
18899.44 196
18900.73 192
18902.03 215
18903.33 222
18904.63 207
18905.92 183
18907.22 194
18908.52 225
18909.81 217
18911.11 204
18912.41 213
18913.71 186
18915.00 221
18916.30 215
18917.60 235
18918.89 206
18920.19 210
18921.49 209
18922.79 204
18924.09 199
18925.38 213
18926.68 242
18927.98 225
18929.28 222
18930.57 217
18931.87 214
18933.17 204
18934.47 205
18935.77 186
18937.06 202
18938.36 207
18939.66 188
18940.96 207
18942.26 206
18943.55 197
18944.85 220
18946.15 176
18947.45 189
18948.75 208
18950.05 204
18951.35 209
18952.64 210
18953.94 220
18955.24 226
18956.54 211
18957.84 205
18959.14 216
18960.44 219
18961.74 202
18963.03 209
18964.33 207
18965.63 215
18966.93 224
18968.23 197
18969.53 217
18970.83 220
18972.13 213
18973.43 214
18974.73 216
18976.03 194
18977.33 196
18978.62 188
18979.92 208
18981.22 200
18982.52 220
18983.82 197
18985.12 205
18986.42 234
18987.72 208
18989.02 201
18990.32 212
18991.62 197
18992.92 186
18994.22 220
18995.52 202
18996.82 209
18998.12 209
18999.42 210
19000.72 212
19002.02 223
19003.32 220
19004.62 186
19005.92 200
19007.22 188
19008.53 193
19009.83 187
19011.13 209
19012.43 193
19013.73 207
19015.03 197
19016.33 216
19017.63 213
19018.93 209
19020.23 210
19021.53 205
19022.83 221
19024.13 226
19025.44 227
19026.74 195
19028.04 180
19029.34 190
19030.64 209
19031.94 198
19033.24 201
19034.54 209
19035.85 191
19037.15 197
19038.45 207
19039.75 201
19041.05 184
19042.35 192
19043.66 193
19044.96 196
19046.26 201
19047.56 204
19048.86 196
19050.16 180
19051.47 188
19052.77 181
19054.07 205
19055.37 207
19056.67 206
19057.98 203
19059.28 195
19060.58 199
19061.88 193
19063.19 204
19064.49 203
19065.79 198
19067.09 209
19068.40 202
19069.70 196
19071.00 199
19072.30 201
19073.61 205
19074.91 211
19076.21 205
19077.52 222
19078.82 186
19080.12 189
19081.42 205
19082.73 218
19084.03 202
19085.33 185
19086.64 206
19087.94 213
19089.24 199
19090.55 199
19091.85 182
19093.15 199
19094.46 238
19095.76 195
19097.06 208
19098.37 197
19099.67 214
19100.97 205
19102.28 221
19103.58 203
19104.89 199
19106.19 215
19107.49 198
19108.80 193
19110.10 200
19111.40 207
19112.71 205
19114.01 195
19115.32 187
19116.62 206
19117.93 201
19119.23 203
19120.53 207
19121.84 199
19123.14 209
19124.45 186
19125.75 212
19127.06 199
19128.36 209
19129.67 187
19130.97 212
19132.28 210
19133.58 224
19134.88 203
19136.19 205
19137.49 190
19138.80 200
19140.10 195
19141.41 193
19142.71 212
19144.02 175
19145.32 202
19146.63 184
19147.94 205
19149.24 203
19150.55 211
19151.85 209
19153.16 211
19154.46 206
19155.77 203
19157.07 198
19158.38 203
19159.68 181
19160.99 210
19162.30 210
19163.60 205
19164.91 223
19166.21 213
19167.52 179
19168.83 185
19170.13 201
19171.44 207
19172.74 207
19174.05 215
19175.36 210
19176.66 198
19177.97 191
19179.27 215
19180.58 194
19181.89 192
19183.19 206
19184.50 188
19185.81 207
19187.11 190
19188.42 204
19189.73 207
19191.03 198
19192.34 209
19193.65 196
19194.95 196
19196.26 213
19197.57 198
19198.87 208
19200.18 207
19201.49 191
19202.80 201
19204.10 217
19205.41 223
19206.72 203
19208.03 198
19209.33 204
19210.64 203
19211.95 191
19213.25 192
19214.56 217
19215.87 189
19217.18 197
19218.49 203
19219.79 216
19221.10 209
19222.41 215
19223.72 202
19225.02 215
19226.33 214
19227.64 211
19228.95 218
19230.26 188
19231.56 208
19232.87 198
19234.18 195
19235.49 186
19236.80 190
19238.11 199
19239.41 178
19240.72 184
19242.03 188
19243.34 197
19244.65 196
19245.96 178
19247.26 187
19248.57 197
19249.88 183
19251.19 204
19252.50 216
19253.81 223
19255.12 210
19256.43 166
19257.74 187
19259.04 185
19260.35 226
19261.66 193
19262.97 203
19264.28 197
19265.59 193
19266.90 226
19268.21 200
19269.52 204
19270.83 196
19272.14 199
19273.45 186
19274.76 178
19276.07 196
19277.38 221
19278.69 221
19279.99 205
19281.30 215
19282.61 187
19283.92 200
19285.23 182
19286.54 211
19287.85 194
19289.16 187
19290.47 217
19291.78 195
19293.09 203
19294.40 210
19295.72 195
19297.03 199
19298.34 212
19299.65 184
19300.96 198
19302.27 200
19303.58 184
19304.89 231
19306.20 190
19307.51 199
19308.82 214
19310.13 204
19311.44 192
19312.75 192
19314.06 201
19315.37 207
19316.69 193
19318.00 208
19319.31 207
19320.62 215
19321.93 203
19323.24 202
19324.55 201
19325.86 184
19327.18 197
19328.49 207
19329.80 210
19331.11 193
19332.42 206
19333.73 195
19335.04 202
19336.36 199
19337.67 199
19338.98 196
19340.29 210
19341.60 214
19342.91 204
19344.23 200
19345.54 198
19346.85 203
19348.16 204
19349.47 193
19350.79 214
19352.10 198
19353.41 190
19354.72 192
19356.04 206
19357.35 216
19358.66 201
19359.97 192
19361.29 190
19362.60 200
19363.91 189
19365.22 209
19366.54 182
19367.85 221
19369.16 201
19370.47 185
19371.79 184
19373.10 188
19374.41 209
19375.73 219
19377.04 220
19378.35 196
19379.67 189
19380.98 196
19382.29 191
19383.60 209
19384.92 175
19386.23 200
19387.54 223
19388.86 209
19390.17 206
19391.49 181
19392.80 203
19394.11 204
19395.43 214
19396.74 208
19398.05 202
19399.37 200
19400.68 188
19402.00 215
19403.31 184
19404.62 220
19405.94 187
19407.25 207
19408.57 215
19409.88 183
19411.19 188
19412.51 192
19413.82 220
19415.14 176
19416.45 219
19417.77 223
19419.08 201
19420.39 212
19421.71 225
19423.02 194
19424.34 185
19425.65 185
19426.97 204
19428.28 199
19429.60 213
19430.91 195
19432.23 175
19433.54 189
19434.86 200
19436.17 208
19437.49 210
19438.80 195
19440.12 208
19441.43 207
19442.75 189
19444.06 180
19445.38 182
19446.69 208
19448.01 201
19449.32 189
19450.64 197
19451.96 199
19453.27 207
19454.59 182
19455.90 185
19457.22 191
19458.53 218
19459.85 176
19461.17 205
19462.48 192
19463.80 185
19465.11 175
19466.43 193
19467.75 213
19469.06 195
19470.38 212
19471.69 186
19473.01 187
19474.33 215
19475.64 208
19476.96 198
19478.28 186
19479.59 194
19480.91 181
19482.23 189
19483.54 208
19484.86 209
19486.18 202
19487.49 197
19488.81 183
19490.13 197
19491.44 196
19492.76 181
19494.08 190
19495.39 202
19496.71 208
19498.03 177
19499.35 203
19500.66 212
19501.98 191
19503.30 222
19504.61 194
19505.93 216
19507.25 188
19508.57 199
19509.88 216
19511.20 214
19512.52 187
19513.84 203
19515.15 202
19516.47 194
19517.79 183
19519.11 178
19520.43 180
19521.74 181
19523.06 207
19524.38 225
19525.70 209
19527.02 200
19528.33 202
19529.65 198
19530.97 205
19532.29 178
19533.61 206
19534.93 200
19536.24 200
19537.56 201
19538.88 201
19540.20 197
19541.52 199
19542.84 205
19544.16 189
19545.47 201
19546.79 175
19548.11 165
19549.43 189
19550.75 195
19552.07 169
19553.39 177
19554.71 180
19556.03 211
19557.34 199
19558.66 202
19559.98 189
19561.30 203
19562.62 189
19563.94 184
19565.26 198
19566.58 184
19567.90 206
19569.22 203
19570.54 205
19571.86 164
19573.18 211
19574.50 183
19575.82 216
19577.14 162
19578.46 213
19579.78 186
19581.10 197
19582.42 198
19583.74 195
19585.06 197
19586.38 191
19587.70 183
19589.02 209
19590.34 199
19591.66 188
19592.98 226
19594.30 204
19595.62 188
19596.94 182
19598.26 208
19599.58 215
19600.90 196
19602.22 183
19603.54 197
19604.86 202
19606.18 194
19607.50 197
19608.82 217
19610.15 218
19611.47 178
19612.79 197
19614.11 204
19615.43 185
19616.75 178
19618.07 211
19619.39 209
19620.71 214
19622.04 189
19623.36 191
19624.68 198
19626.00 212
19627.32 204
19628.64 183
19629.96 183
19631.29 184
19632.61 190
19633.93 200
19635.25 199
19636.57 181
19637.89 209
19639.22 181
19640.54 194
19641.86 184
19643.18 190
19644.50 206
19645.83 195
19647.15 192
19648.47 195
19649.79 179
19651.12 186
19652.44 211
19653.76 207
19655.08 189
19656.40 179
19657.73 229
19659.05 190
19660.37 175
19661.70 192
19663.02 202
19664.34 198
19665.66 202
19666.99 176
19668.31 176
19669.63 195
19670.95 181
19672.28 212
19673.60 198
19674.92 198
19676.25 200
19677.57 189
19678.89 193
19680.22 200
19681.54 180
19682.86 190
19684.19 197
19685.51 198
19686.83 169
19688.16 189
19689.48 189
19690.80 187
19692.13 176
19693.45 189
19694.78 201
19696.10 185
19697.42 217
19698.75 204
19700.07 196
19701.39 179
19702.72 207
19704.04 204
19705.37 180
19706.69 196
19708.02 197
19709.34 194
19710.66 176
19711.99 188
19713.31 196
19714.64 212
19715.96 196
19717.29 193
19718.61 174
19719.93 174
19721.26 199
19722.58 181
19723.91 180
19725.23 177
19726.56 207
19727.88 189
19729.21 176
19730.53 171
19731.86 185
19733.18 192
19734.51 190
19735.83 192
19737.16 196
19738.48 190
19739.81 200
19741.13 202
19742.46 180
19743.78 189
19745.11 208
19746.44 183
19747.76 187
19749.09 195
19750.41 180
19751.74 186
19753.06 204
19754.39 206
19755.72 193
19757.04 202
19758.37 197
19759.69 190
19761.02 192
19762.34 187
19763.67 182
19765.00 191
19766.32 188
19767.65 184
19768.98 200
19770.30 185
19771.63 196
19772.95 171
19774.28 177
19775.61 184
19776.93 197
19778.26 187
19779.59 184
19780.91 197
19782.24 197
19783.57 210
19784.89 220
19786.22 188
19787.55 189
19788.87 181
19790.20 188
19791.53 190
19792.86 178
19794.18 184
19795.51 195
19796.84 208
19798.16 186
19799.49 182
19800.82 192
19802.15 188
19803.47 200
19804.80 199
19806.13 186
19807.46 178
19808.78 196
19810.11 188
19811.44 176
19812.77 169
19814.09 195
19815.42 195
19816.75 191
19818.08 193
19819.41 187
19820.73 181
19822.06 199
19823.39 195
19824.72 191
19826.05 201
19827.37 198
19828.70 205
19830.03 201
19831.36 175
19832.69 177
19834.02 198
19835.34 190
19836.67 195
19838.00 184
19839.33 168
19840.66 193
19841.99 201
19843.32 174
19844.64 194
19845.97 210
19847.30 189
19848.63 195
19849.96 192
19851.29 215
19852.62 206
19853.95 200
19855.28 191
19856.60 184
19857.93 193
19859.26 188
19860.59 197
19861.92 177
19863.25 178
19864.58 204
19865.91 209
19867.24 200
19868.57 180
19869.90 178
19871.23 211
19872.56 189
19873.89 204
19875.22 208
19876.55 184
19877.88 184
19879.21 205
19880.54 173
19881.87 219
19883.20 174
19884.53 184
19885.86 193
19887.19 203
19888.52 211
19889.85 195
19891.18 199
19892.51 189
19893.84 199
19895.17 208
19896.50 180
19897.83 165
19899.16 198
19900.49 188
19901.82 214
19903.15 186
19904.48 172
19905.81 210
19907.15 200
19908.48 202
19909.81 184
19911.14 185
19912.47 217
19913.80 199
19915.13 181
19916.46 195
19917.79 206
19919.13 185
19920.46 189
19921.79 207
19923.12 191
19924.45 189
19925.78 187
19927.11 193
19928.45 190
19929.78 208
19931.11 203
19932.44 193
19933.77 193
19935.10 172
19936.44 185
19937.77 179
19939.10 176
19940.43 200
19941.76 196
19943.10 187
19944.43 188
19945.76 194
19947.09 185
19948.42 192
19949.76 191
19951.09 190
19952.42 196
19953.75 185
19955.09 202
19956.42 196
19957.75 193
19959.08 194
19960.42 178
19961.75 215
19963.08 202
19964.41 189
19965.75 183
19967.08 192
19968.41 192
19969.75 199
19971.08 199
19972.41 181
19973.74 173
19975.08 202
19976.41 203
19977.74 179
19979.08 187
19980.41 192
19981.74 192
19983.08 196
19984.41 196
19985.74 200
19987.08 205
19988.41 233
19989.75 178
19991.08 217
19992.41 198
19993.75 222
19995.08 193
19996.41 189
19997.75 197
19999.08 198
20000.42 181
20001.75 182
20003.08 198
20004.42 186
20005.75 218
20007.09 196
20008.42 209
20009.75 199
20011.09 198
20012.42 194
20013.76 228
20015.09 201
20016.43 203
20017.76 194
20019.10 198
20020.43 187
20021.76 187
20023.10 188
20024.43 202
20025.77 228
20027.10 212
20028.44 199
20029.77 174
20031.11 191
20032.44 195
20033.78 216
20035.11 170
20036.45 200
20037.78 211
20039.12 213
20040.46 207
20041.79 194
20043.13 186
20044.46 188
20045.80 200
20047.13 199
20048.47 187
20049.80 180
20051.14 184
20052.47 210
20053.81 178
20055.15 207
20056.48 203
20057.82 219
20059.15 194
20060.49 185
20061.83 221
20063.16 203
20064.50 221
20065.83 225
20067.17 200
20068.51 196
20069.84 190
20071.18 198
20072.52 181
20073.85 193
20075.19 189
20076.52 223
20077.86 191
20079.20 186
20080.53 186
20081.87 189
20083.21 187
20084.54 188
20085.88 201
20087.22 177
20088.56 196
20089.89 187
20091.23 202
20092.57 164
20093.90 207
20095.24 202
20096.58 196
20097.91 176
20099.25 175
20100.59 178
20101.93 211
20103.26 175
20104.60 192
20105.94 191
20107.28 159
20108.61 182
20109.95 183
20111.29 187
20112.63 166
20113.96 195
20115.30 186
20116.64 181
20117.98 169
20119.32 198
20120.65 204
20121.99 197
20123.33 185
20124.67 191
20126.01 188
