# Supplementary material for: MALDI-TOF MS typing enables the classification of brewing yeasts of the genus Saccharomyces to major beer styles
Source: PLoS One. 2017 Aug 9;12(8):e0181694. doi: 10.1371/journal.pone.0181694 (PMC5549903; doi:10.1371/journal.pone.0181694)
Supplement: S13 File — The directory includes 90 raw files and was zipped to “.zip”; the folder has three strains with 30 spectra per strain; S1 Text explains the raw files with an example and Table 1 represents the yeast strains used within the experiment. (ZIP) [file pone.0181694.s016.zip › 37-39/30628-70487-Dias-Dias-Dias-YPG-18h-E-E_2016-10-04_3_0_C3_1.dat]

1998.43 1847
1998.85 1838
1999.27 1781
1999.69 1783
2000.11 1756
2000.54 1684
2000.96 1738
2001.38 1801
2001.80 1764
2002.23 1749
2002.65 1747
2003.07 1802
2003.49 1796
2003.92 1819
2004.34 1833
2004.76 1863
2005.18 1868
2005.61 1996
2006.03 1911
2006.45 1923
2006.87 1961
2007.30 1906
2007.72 1829
2008.14 1865
2008.57 1852
2008.99 1796
2009.41 1754
2009.84 1714
2010.26 1738
2010.68 1604
2011.11 1654
2011.53 1657
2011.95 1628
2012.38 1597
2012.80 1554
2013.22 1623
2013.65 1655
2014.07 1643
2014.49 1650
2014.92 1772
2015.34 1856
2015.77 1846
2016.19 1896
2016.61 2029
2017.04 2154
2017.46 2267
2017.89 2234
2018.31 2235
2018.73 2222
2019.16 2168
2019.58 2239
2020.01 2109
2020.43 2046
2020.85 2065
2021.28 2003
2021.70 1910
2022.13 1902
2022.55 1879
2022.98 1807
2023.40 1726
2023.83 1758
2024.25 1727
2024.68 1698
2025.10 1750
2025.53 1797
2025.95 1799
2026.38 1759
2026.80 1811
2027.23 1801
2027.65 1870
2028.08 1885
2028.50 1846
2028.93 1824
2029.35 1873
2029.78 1948
2030.20 1888
2030.63 1877
2031.05 1814
2031.48 1821
2031.90 1868
2032.33 1866
2032.75 1840
2033.18 1841
2033.61 1802
2034.03 1891
2034.46 1980
2034.88 1935
2035.31 1798
2035.74 1882
2036.16 1790
2036.59 1892
2037.01 1822
2037.44 1872
2037.87 1784
2038.29 1875
2038.72 1899
2039.14 1867
2039.57 1795
2040.00 1858
2040.42 1881
2040.85 1777
2041.28 1840
2041.70 1727
2042.13 1742
2042.56 1717
2042.98 1810
2043.41 1771
2043.84 1812
2044.26 1760
2044.69 1716
2045.12 1795
2045.54 1858
2045.97 1850
2046.40 1843
2046.82 1830
2047.25 1809
2047.68 1767
2048.11 1832
2048.53 1749
2048.96 1672
2049.39 1579
2049.82 1668
2050.24 1731
2050.67 1718
2051.10 1666
2051.53 1654
2051.95 1676
2052.38 1638
2052.81 1670
2053.24 1692
2053.66 1743
2054.09 1773
2054.52 1700
2054.95 1694
2055.38 1771
2055.80 1849
2056.23 1763
2056.66 1833
2057.09 1747
2057.52 1727
2057.94 1710
2058.37 1665
2058.80 1694
2059.23 1686
2059.66 1647
2060.09 1716
2060.51 1704
2060.94 1753
2061.37 1783
2061.80 1827
2062.23 1888
2062.66 1904
2063.09 2001
2063.52 1987
2063.94 2033
2064.37 2017
2064.80 1927
2065.23 1858
2065.66 1866
2066.09 1821
2066.52 1747
2066.95 1786
2067.38 1863
2067.81 1828
2068.24 1694
2068.66 1685
2069.09 1669
2069.52 1732
2069.95 1666
2070.38 1735
2070.81 1794
2071.24 1775
2071.67 1751
2072.10 1860
2072.53 1946
2072.96 1855
2073.39 2024
2073.82 2088
2074.25 2086
2074.68 2059
2075.11 2144
2075.54 2284
2075.97 2165
2076.40 2078
2076.83 2163
2077.26 2147
2077.69 2087
2078.12 2209
2078.55 2209
2078.98 2065
2079.41 2122
2079.84 2050
2080.27 2032
2080.70 1988
2081.14 1971
2081.57 1862
2082.00 1855
2082.43 1744
2082.86 1777
2083.29 1812
2083.72 1788
2084.15 1813
2084.58 1814
2085.01 1748
2085.44 1643
2085.88 1612
2086.31 1523
2086.74 1583
2087.17 1570
2087.60 1534
2088.03 1605
2088.46 1636
2088.89 1686
2089.33 1698
2089.76 1761
2090.19 1828
2090.62 1791
2091.05 1857
2091.48 1869
2091.92 1954
2092.35 1932
2092.78 2003
2093.21 1996
2093.64 1906
2094.07 1953
2094.51 1980
2094.94 1920
2095.37 1947
2095.80 1711
2096.24 1718
2096.67 1630
2097.10 1704
2097.53 1678
2097.96 1690
2098.40 1624
2098.83 1559
2099.26 1582
2099.69 1656
2100.13 1640
2100.56 1611
2100.99 1782
2101.43 1683
2101.86 1682
2102.29 1755
2102.72 1622
2103.16 1686
2103.59 1728
2104.02 1774
2104.46 1805
2104.89 1696
2105.32 1680
2105.76 1742
2106.19 1789
2106.62 1694
2107.05 1746
2107.49 1735
2107.92 1781
2108.36 1689
2108.79 1751
2109.22 1842
2109.66 1750
2110.09 1808
2110.52 1741
2110.96 1688
2111.39 1700
2111.82 1740
2112.26 1632
2112.69 1572
2113.13 1675
2113.56 1645
2113.99 1534
2114.43 1544
2114.86 1556
2115.30 1505
2115.73 1556
2116.16 1591
2116.60 1620
2117.03 1693
2117.47 1722
2117.90 1761
2118.34 1672
2118.77 1679
2119.21 1753
2119.64 1716
2120.07 1665
2120.51 1800
2120.94 1887
2121.38 1913
2121.81 1874
2122.25 1914
2122.68 1857
2123.12 1717
2123.55 1706
2123.99 1703
2124.42 1774
2124.86 1588
2125.29 1604
2125.73 1660
2126.16 1707
2126.60 1684
2127.04 1610
2127.47 1577
2127.91 1662
2128.34 1579
2128.78 1664
2129.21 1785
2129.65 1751
2130.08 1799
2130.52 1804
2130.96 1827
2131.39 1888
2131.83 1803
2132.26 1802
2132.70 1840
2133.14 1959
2133.57 1952
2134.01 1941
2134.44 2073
2134.88 2019
2135.32 1961
2135.75 1908
2136.19 1962
2136.62 2019
2137.06 1989
2137.50 1892
2137.93 1890
2138.37 1873
2138.81 1768
2139.24 1796
2139.68 1718
2140.12 1701
2140.55 1647
2140.99 1617
2141.43 1639
2141.86 1595
2142.30 1587
2142.74 1602
2143.18 1578
2143.61 1591
2144.05 1657
2144.49 1652
2144.92 1651
2145.36 1709
2145.80 1762
2146.24 1774
2146.67 1898
2147.11 2031
2147.55 2143
2147.99 2100
2148.42 1991
2148.86 2061
2149.30 2026
2149.74 1955
2150.17 2056
2150.61 2047
2151.05 2031
2151.49 1907
2151.92 1905
2152.36 1895
2152.80 1802
2153.24 1752
2153.68 1790
2154.11 1741
2154.55 1728
2154.99 1735
2155.43 1750
2155.87 1828
2156.31 1792
2156.74 1803
2157.18 1802
2157.62 1876
2158.06 1869
2158.50 1783
2158.94 1779
2159.38 1900
2159.81 1843
2160.25 1703
2160.69 1758
2161.13 1734
2161.57 1710
2162.01 1708
2162.45 1735
2162.89 1691
2163.33 1662
2163.76 1675
2164.20 1633
2164.64 1683
2165.08 1782
2165.52 1802
2165.96 1730
2166.40 1698
2166.84 1744
2167.28 1687
2167.72 1789
2168.16 1776
2168.60 1979
2169.04 2110
2169.48 1930
2169.92 1907
2170.36 1995
2170.80 2000
2171.24 2089
2171.68 2120
2172.12 2057
2172.56 2024
2173.00 2122
2173.44 2100
2173.88 2080
2174.32 2127
2174.76 2153
2175.20 2123
2175.64 2276
2176.08 2182
2176.52 2144
2176.96 2137
2177.40 2104
2177.84 2018
2178.28 2114
2178.72 2121
2179.16 2023
2179.60 2006
2180.04 2020
2180.48 1950
2180.92 1867
2181.37 1910
2181.81 1882
2182.25 1837
2182.69 1747
2183.13 1828
2183.57 1824
2184.01 1740
2184.45 1794
2184.89 1813
2185.34 1849
2185.78 1834
2186.22 1853
2186.66 1946
2187.10 1925
2187.54 1959
2187.98 2079
2188.43 1964
2188.87 1926
2189.31 1981
2189.75 1884
2190.19 1757
2190.63 1903
2191.08 1971
2191.52 2045
2191.96 2030
2192.40 2037
2192.84 2003
2193.29 1932
2193.73 2034
2194.17 2081
2194.61 2041
2195.05 2016
2195.50 1980
2195.94 1895
2196.38 1927
2196.82 1884
2197.27 1815
2197.71 1895
2198.15 1985
2198.59 1880
2199.04 1978
2199.48 1988
2199.92 2033
2200.37 2049
2200.81 2060
2201.25 1995
2201.69 2030
2202.14 2099
2202.58 2095
2203.02 2096
2203.47 2036
2203.91 1991
2204.35 2080
2204.80 2130
2205.24 2141
2205.68 2141
2206.13 2017
2206.57 2059
2207.01 2177
2207.46 2089
2207.90 2092
2208.34 2124
2208.79 1989
2209.23 1969
2209.67 1967
2210.12 1960
2210.56 1978
2211.01 1924
2211.45 1854
2211.89 1867
2212.34 1799
2212.78 1844
2213.23 1838
2213.67 1830
2214.11 1763
2214.56 1633
2215.00 1698
2215.45 1778
2215.89 1794
2216.34 1776
2216.78 1803
2217.22 1777
2217.67 1808
2218.11 1733
2218.56 1773
2219.00 1862
2219.45 1921
2219.89 1988
2220.34 2045
2220.78 2120
2221.23 2150
2221.67 2141
2222.12 2168
2222.56 2162
2223.01 2280
2223.45 2244
2223.90 2197
2224.34 2257
2224.79 2207
2225.23 2122
2225.68 2086
2226.12 2082
2226.57 2028
2227.01 2004
2227.46 2005
2227.91 2047
2228.35 2057
2228.80 2129
2229.24 2229
2229.69 2324
2230.13 2422
2230.58 2454
2231.03 2475
2231.47 2626
2231.92 2814
2232.36 2805
2232.81 2831
2233.26 2869
2233.70 2785
2234.15 2734
2234.59 2839
2235.04 2800
2235.49 2685
2235.93 2779
2236.38 2667
2236.83 2670
2237.27 2742
2237.72 2600
2238.17 2565
2238.61 2473
2239.06 2365
2239.51 2239
2239.95 2204
2240.40 2012
2240.85 1979
2241.29 1935
2241.74 1875
2242.19 1826
2242.63 1761
2243.08 1769
2243.53 1796
2243.98 1802
2244.42 1667
2244.87 1698
2245.32 1793
2245.76 1746
2246.21 1735
2246.66 1735
2247.11 1739
2247.55 1700
2248.00 1812
2248.45 1706
2248.90 1727
2249.35 1799
2249.79 1734
2250.24 1749
2250.69 1755
2251.14 1771
2251.58 1730
2252.03 1752
2252.48 1733
2252.93 1681
2253.38 1659
2253.82 1591
2254.27 1559
2254.72 1663
2255.17 1598
2255.62 1603
2256.07 1653
2256.51 1640
2256.96 1566
2257.41 1681
2257.86 1752
2258.31 1726
2258.76 1766
2259.21 1787
2259.65 1820
2260.10 1836
2260.55 1885
2261.00 1865
2261.45 1908
2261.90 1974
2262.35 1972
2262.80 1975
2263.25 1929
2263.69 1900
2264.14 1956
2264.59 2025
2265.04 2005
2265.49 1982
2265.94 2041
2266.39 2027
2266.84 2032
2267.29 2067
2267.74 2179
2268.19 2190
2268.64 2124
2269.09 2115
2269.54 2181
2269.99 2172
2270.44 2178
2270.89 2091
2271.34 1913
2271.79 2010
2272.24 2035
2272.69 1900
2273.14 1893
2273.59 1815
2274.04 1838
2274.49 1813
2274.94 1833
2275.39 1897
2275.84 1913
2276.29 1893
2276.74 2059
2277.19 1939
2277.64 1986
2278.09 2160
2278.54 2159
2278.99 2200
2279.44 2229
2279.89 2287
2280.34 2163
2280.79 2110
2281.25 2194
2281.70 2030
2282.15 1962
2282.60 1880
2283.05 1908
2283.50 1914
2283.95 1940
2284.40 1862
2284.85 1885
2285.31 1836
2285.76 2039
2286.21 2182
2286.66 2217
2287.11 2193
2287.56 2318
2288.01 2535
2288.47 2592
2288.92 2650
2289.37 2796
2289.82 2877
2290.27 2789
2290.72 2874
2291.18 3019
2291.63 2895
2292.08 2934
2292.53 2999
2292.98 2934
2293.44 2838
2293.89 2740
2294.34 2698
2294.79 2717
2295.24 2640
2295.70 2444
2296.15 2353
2296.60 2163
2297.05 2072
2297.51 2059
2297.96 1867
2298.41 1822
2298.86 1935
2299.32 1854
2299.77 1852
2300.22 1913
2300.67 1855
2301.13 1831
2301.58 1756
2302.03 1801
2302.49 1811
2302.94 1808
2303.39 1843
2303.85 1941
2304.30 2039
2304.75 2087
2305.20 2099
2305.66 2130
2306.11 2176
2306.56 2369
2307.02 2343
2307.47 2489
2307.93 2564
2308.38 2614
2308.83 2722
2309.29 2652
2309.74 2593
2310.19 2562
2310.65 2518
2311.10 2429
2311.55 2314
2312.01 2277
2312.46 2063
2312.92 2079
2313.37 2009
2313.82 2081
2314.28 2169
2314.73 2236
2315.19 2334
2315.64 2342
2316.10 2362
2316.55 2442
2317.00 2523
2317.46 2407
2317.91 2253
2318.37 2201
2318.82 2114
2319.28 2130
2319.73 2153
2320.19 2088
2320.64 2045
2321.10 2030
2321.55 2089
2322.01 2188
2322.46 2080
2322.92 2161
2323.37 2146
2323.83 2109
2324.28 2196
2324.74 2213
2325.19 2095
2325.65 2070
2326.10 2008
2326.56 2164
2327.01 2163
2327.47 2161
2327.92 2202
2328.38 2181
2328.83 2143
2329.29 2178
2329.74 2186
2330.20 2124
2330.66 2114
2331.11 1969
2331.57 1981
2332.02 2113
2332.48 2123
2332.94 1987
2333.39 1955
2333.85 2003
2334.30 1977
2334.76 1979
2335.22 2043
2335.67 2077
2336.13 2092
2336.58 2202
2337.04 2341
2337.50 2258
2337.95 2346
2338.41 2242
2338.87 2190
2339.32 2192
2339.78 2203
2340.24 2143
2340.69 2174
2341.15 2128
2341.61 2070
2342.06 2087
2342.52 2086
2342.98 2044
2343.43 2077
2343.89 2186
2344.35 2141
2344.81 2123
2345.26 2179
2345.72 2172
2346.18 2121
2346.63 2057
2347.09 2131
2347.55 2110
2348.01 2154
2348.46 2151
2348.92 2115
2349.38 2149
2349.84 2069
2350.29 2041
2350.75 2071
2351.21 1984
2351.67 1967
2352.13 2040
2352.58 1949
2353.04 1924
2353.50 1912
2353.96 1872
2354.41 1770
2354.87 1844
2355.33 1969
2355.79 2037
2356.25 2041
2356.71 2100
2357.16 2138
2357.62 2158
2358.08 2180
2358.54 2291
2359.00 2319
2359.46 2313
2359.91 2373
2360.37 2445
2360.83 2406
2361.29 2258
2361.75 2355
2362.21 2300
2362.67 2282
2363.13 2197
2363.58 2243
2364.04 2154
2364.50 2064
2364.96 2148
2365.42 1990
2365.88 1972
2366.34 1992
2366.80 1998
2367.26 1895
2367.72 1902
2368.18 1801
2368.64 1854
2369.10 1761
2369.55 1816
2370.01 1800
2370.47 1773
2370.93 1763
2371.39 1768
2371.85 1733
2372.31 1760
2372.77 1863
2373.23 1881
2373.69 1753
2374.15 1817
2374.61 1815
2375.07 1896
2375.53 1838
2375.99 1861
2376.45 1841
2376.91 1798
2377.37 1820
2377.83 1810
2378.29 1807
2378.75 1787
2379.21 1750
2379.68 1739
2380.14 1778
2380.60 1742
2381.06 1764
2381.52 1763
2381.98 1857
2382.44 1868
2382.90 1832
2383.36 1847
2383.82 1948
2384.28 1850
2384.74 1754
2385.20 1744
2385.67 1717
2386.13 1720
2386.59 1699
2387.05 1717
2387.51 1820
2387.97 1751
2388.43 1789
2388.89 1804
2389.36 1829
2389.82 1851
2390.28 1826
2390.74 1742
2391.20 1903
2391.66 1845
2392.13 1746
2392.59 1771
2393.05 1737
2393.51 1801
2393.97 1760
2394.43 1813
2394.90 1722
2395.36 1734
2395.82 1815
2396.28 1801
2396.74 1730
2397.21 1855
2397.67 1734
2398.13 1781
2398.59 1772
2399.06 1761
2399.52 1759
2399.98 1723
2400.44 1741
2400.91 1820
2401.37 1903
2401.83 1974
2402.29 1932
2402.76 1915
2403.22 1961
2403.68 2001
2404.14 2022
2404.61 1968
2405.07 1928
2405.53 1875
2406.00 1779
2406.46 1905
2406.92 1775
2407.39 1796
2407.85 1699
2408.31 1677
2408.78 1636
2409.24 1673
2409.70 1572
2410.17 1621
2410.63 1628
2411.09 1653
2411.56 1620
2412.02 1708
2412.48 1787
2412.95 1773
2413.41 1771
2413.87 1931
2414.34 1925
2414.80 2022
2415.27 2066
2415.73 2218
2416.19 2321
2416.66 2221
2417.12 2238
2417.59 2244
2418.05 2371
2418.51 2355
2418.98 2302
2419.44 2195
2419.91 2187
2420.37 2283
2420.84 2313
2421.30 2216
2421.77 2185
2422.23 2189
2422.69 2151
2423.16 2109
2423.62 2142
2424.09 2102
2424.55 2007
2425.02 2004
2425.48 1863
2425.95 1910
2426.41 1955
2426.88 1956
2427.34 1895
2427.81 1830
2428.27 1900
2428.74 1780
2429.20 1780
2429.67 1824
2430.13 1882
2430.60 1729
2431.07 1795
2431.53 1927
2432.00 1930
2432.46 1869
2432.93 1867
2433.39 1893
2433.86 1965
2434.32 1907
2434.79 2019
2435.26 2083
2435.72 2194
2436.19 2224
2436.65 2251
2437.12 2413
2437.59 2443
2438.05 2434
2438.52 2604
2438.98 2639
2439.45 2533
2439.92 2498
2440.38 2387
2440.85 2282
2441.32 2228
2441.78 2228
2442.25 2177
2442.72 2056
2443.18 2068
2443.65 2107
2444.12 2105
2444.58 2129
2445.05 1956
2445.52 1860
2445.98 1931
2446.45 1918
2446.92 1901
2447.38 1834
2447.85 1829
2448.32 1845
2448.78 1844
2449.25 1863
2449.72 1823
2450.19 1798
2450.65 1857
2451.12 1864
2451.59 1781
2452.06 1826
2452.52 1715
2452.99 1705
2453.46 1712
2453.93 1810
2454.39 1714
2454.86 1711
2455.33 1747
2455.80 1740
2456.26 1777
2456.73 1747
2457.20 1806
2457.67 1730
2458.14 1709
2458.60 1752
2459.07 1764
2459.54 1759
2460.01 1762
2460.48 1742
2460.95 1726
2461.41 1816
2461.88 1845
2462.35 1859
2462.82 1962
2463.29 1904
2463.76 1916
2464.22 2052
2464.69 2068
2465.16 2015
2465.63 2026
2466.10 1984
2466.57 2017
2467.04 1932
2467.51 1957
2467.97 1950
2468.44 1773
2468.91 1824
2469.38 1839
2469.85 1802
2470.32 1849
2470.79 1752
2471.26 1715
2471.73 1666
2472.20 1635
2472.67 1721
2473.14 1721
2473.61 1726
2474.07 1767
2474.54 1776
2475.01 1861
2475.48 1960
2475.95 1998
2476.42 2109
2476.89 2223
2477.36 2358
2477.83 2394
2478.30 2367
2478.77 2386
2479.24 2345
2479.71 2468
2480.18 2419
2480.65 2200
2481.12 2154
2481.59 2079
2482.06 2070
2482.53 1900
2483.00 1843
2483.47 1906
2483.95 1883
2484.42 1905
2484.89 1829
2485.36 1826
2485.83 1916
2486.30 1887
2486.77 1901
2487.24 1887
2487.71 1852
2488.18 1878
2488.65 1986
2489.12 1906
2489.59 1920
2490.07 1939
2490.54 2048
2491.01 2024
2491.48 1857
2491.95 1963
2492.42 2095
2492.89 1977
2493.36 1941
2493.84 1953
2494.31 1963
2494.78 1939
2495.25 1961
2495.72 1973
2496.19 1877
2496.66 1974
2497.14 1870
2497.61 1796
2498.08 1779
2498.55 1702
2499.02 1792
2499.50 1648
2499.97 1649
2500.44 1632
2500.91 1657
2501.38 1669
2501.86 1733
2502.33 1789
2502.80 1821
2503.27 1816
2503.74 1942
2504.22 1953
2504.69 2039
2505.16 2156
2505.63 2165
2506.11 2193
2506.58 2222
2507.05 2318
2507.52 2191
2508.00 2171
2508.47 2172
2508.94 2103
2509.42 2098
2509.89 2068
2510.36 1976
2510.83 1841
2511.31 1875
2511.78 1899
2512.25 1772
2512.73 1912
2513.20 1798
2513.67 1795
2514.15 1864
2514.62 1846
2515.09 1816
2515.57 1858
2516.04 1977
2516.51 1963
2516.99 1917
2517.46 1954
2517.94 2028
2518.41 1993
2518.88 2007
2519.36 1941
2519.83 1974
2520.30 1827
2520.78 1860
2521.25 1848
2521.73 1810
2522.20 1783
2522.67 1651
2523.15 1644
2523.62 1737
2524.10 1722
2524.57 1746
2525.05 1759
2525.52 1659
2525.99 1680
2526.47 1648
2526.94 1791
2527.42 1798
2527.89 1770
2528.37 1727
2528.84 1770
2529.32 1803
2529.79 1797
2530.27 1809
2530.74 1938
2531.22 1966
2531.69 1993
2532.17 2017
2532.64 2035
2533.12 2007
2533.59 1975
2534.07 2086
2534.54 2122
2535.02 2070
2535.49 2110
2535.97 2036
2536.44 2003
2536.92 2091
2537.39 2033
2537.87 1983
2538.34 1978
2538.82 1899
2539.30 1845
2539.77 1896
2540.25 1933
2540.72 1872
2541.20 1882
2541.68 1817
2542.15 1892
2542.63 1972
2543.10 1921
2543.58 2016
2544.06 2061
2544.53 2139
2545.01 2202
2545.48 2240
2545.96 2344
2546.44 2427
2546.91 2415
2547.39 2356
2547.87 2370
2548.34 2274
2548.82 2215
2549.30 2113
2549.77 2162
2550.25 2139
2550.73 2243
2551.20 2344
2551.68 2269
2552.16 2183
2552.63 2167
2553.11 2192
2553.59 2221
2554.06 2152
2554.54 2205
2555.02 2134
2555.50 2096
2555.97 2127
2556.45 1987
2556.93 1924
2557.40 1900
2557.88 1856
2558.36 1800
2558.84 1776
2559.31 1794
2559.79 1823
2560.27 1896
2560.75 1889
2561.23 1798
2561.70 1827
2562.18 1865
2562.66 1905
2563.14 1809
2563.61 1716
2564.09 1716
2564.57 1655
2565.05 1602
2565.53 1658
2566.00 1649
2566.48 1657
2566.96 1662
2567.44 1716
2567.92 1683
2568.40 1615
2568.87 1612
2569.35 1624
2569.83 1695
2570.31 1641
2570.79 1700
2571.27 1639
2571.75 1607
2572.22 1639
2572.70 1658
2573.18 1580
2573.66 1644
2574.14 1668
2574.62 1620
2575.10 1585
2575.58 1581
2576.06 1638
2576.54 1669
2577.01 1680
2577.49 1553
2577.97 1608
2578.45 1715
2578.93 1638
2579.41 1607
2579.89 1694
2580.37 1602
2580.85 1574
2581.33 1499
2581.81 1604
2582.29 1642
2582.77 1575
2583.25 1555
2583.73 1613
2584.21 1654
2584.69 1624
2585.17 1623
2585.65 1549
2586.13 1592
2586.61 1680
2587.09 1665
2587.57 1679
2588.05 1592
2588.53 1583
2589.01 1628
2589.49 1601
2589.97 1679
2590.45 1672
2590.93 1716
2591.41 1745
2591.89 1707
2592.37 1746
2592.85 1800
2593.33 1766
2593.81 1702
2594.30 1663
2594.78 1679
2595.26 1697
2595.74 1701
2596.22 1664
2596.70 1628
2597.18 1593
2597.66 1632
2598.14 1619
2598.62 1577
2599.11 1619
2599.59 1676
2600.07 1647
2600.55 1758
2601.03 1620
2601.51 1661
2601.99 1616
2602.48 1667
2602.96 1754
2603.44 1709
2603.92 1735
2604.40 1717
2604.88 1816
2605.37 1856
2605.85 1840
2606.33 1888
2606.81 2008
2607.29 1958
2607.78 2031
2608.26 2098
2608.74 2009
2609.22 2048
2609.70 2011
2610.19 1902
2610.67 1936
2611.15 1898
2611.63 1788
2612.12 1855
2612.60 1788
2613.08 1792
2613.56 1671
2614.05 1724
2614.53 1751
2615.01 1807
2615.49 1751
2615.98 1715
2616.46 1683
2616.94 1811
2617.43 1876
2617.91 1934
2618.39 1842
2618.87 1856
2619.36 1980
2619.84 1971
2620.32 2027
2620.81 1977
2621.29 1914
2621.77 1961
2622.26 1837
2622.74 1828
2623.22 1815
2623.71 1803
2624.19 1687
2624.67 1671
2625.16 1660
2625.64 1616
2626.13 1569
2626.61 1549
2627.09 1680
2627.58 1694
2628.06 1683
2628.55 1716
2629.03 1664
2629.51 1660
2630.00 1592
2630.48 1594
2630.97 1586
2631.45 1599
2631.93 1626
2632.42 1672
2632.90 1665
2633.39 1666
2633.87 1733
2634.36 1826
2634.84 1861
2635.33 1752
2635.81 1725
2636.29 1785
2636.78 1819
2637.26 1881
2637.75 1931
2638.23 1939
2638.72 1961
2639.20 1889
2639.69 1898
2640.17 1888
2640.66 1928
2641.14 1921
2641.63 1900
2642.11 1828
2642.60 1831
2643.08 1809
2643.57 1779
2644.05 1719
2644.54 1714
2645.03 1681
2645.51 1697
2646.00 1761
2646.48 1759
2646.97 1741
2647.45 1773
2647.94 1748
2648.43 1814
2648.91 1677
2649.40 1690
2649.88 1700
2650.37 1710
2650.85 1760
2651.34 1734
2651.83 1671
2652.31 1742
2652.80 1703
2653.29 1663
2653.77 1682
2654.26 1741
2654.74 1740
2655.23 1704
2655.72 1692
2656.20 1679
2656.69 1708
2657.18 1650
2657.66 1600
2658.15 1537
2658.64 1601
2659.12 1608
2659.61 1586
2660.10 1569
2660.58 1564
2661.07 1502
2661.56 1579
2662.05 1674
2662.53 1658
2663.02 1655
2663.51 1744
2663.99 1670
2664.48 1704
2664.97 1735
2665.46 1796
2665.94 1787
2666.43 1770
2666.92 1788
2667.41 1668
2667.89 1767
2668.38 1693
2668.87 1749
2669.36 1689
2669.84 1746
2670.33 1741
2670.82 1756
2671.31 1799
2671.80 1883
2672.28 1862
2672.77 2006
2673.26 1959
2673.75 1966
2674.24 2029
2674.72 2152
2675.21 2084
2675.70 1986
2676.19 1981
2676.68 1994
2677.17 1962
2677.65 1984
2678.14 1989
2678.63 2035
2679.12 1989
2679.61 2040
2680.10 2075
2680.59 2039
2681.07 1987
2681.56 2030
2682.05 2018
2682.54 2000
2683.03 2006
2683.52 1923
2684.01 1928
2684.50 1872
2684.99 1819
2685.47 1749
2685.96 1728
2686.45 1688
2686.94 1694
2687.43 1667
2687.92 1706
2688.41 1643
2688.90 1779
2689.39 1764
2689.88 1797
2690.37 1704
2690.86 1707
2691.35 1805
2691.84 1752
2692.33 1736
2692.82 1765
2693.31 1808
2693.80 1689
2694.29 1793
2694.78 1809
2695.27 1851
2695.76 1823
2696.25 1715
2696.74 1758
2697.23 1809
2697.72 1824
2698.21 1842
2698.70 1856
2699.19 1982
2699.68 1939
2700.17 1977
2700.66 1887
2701.15 1953
2701.64 1956
2702.13 1893
2702.62 1814
2703.11 1813
2703.61 1841
2704.10 1888
2704.59 1724
2705.08 1882
2705.57 1819
2706.06 1657
2706.55 1570
2707.04 1585
2707.53 1636
2708.02 1618
2708.52 1593
2709.01 1638
2709.50 1727
2709.99 1669
2710.48 1735
2710.97 1644
2711.46 1660
2711.96 1691
2712.45 1674
2712.94 1777
2713.43 1732
2713.92 1704
2714.41 1676
2714.91 1676
2715.40 1743
2715.89 1710
2716.38 1633
2716.87 1621
2717.37 1717
2717.86 1712
2718.35 1736
2718.84 1803
2719.33 1843
2719.83 1969
2720.32 1947
2720.81 1956
2721.30 1824
2721.80 1824
2722.29 1700
2722.78 1723
2723.27 1756
2723.77 1768
2724.26 1709
2724.75 1680
2725.24 1707
2725.74 1582
2726.23 1530
2726.72 1543
2727.22 1618
2727.71 1633
2728.20 1576
2728.70 1630
2729.19 1691
2729.68 1767
2730.18 1792
2730.67 1772
2731.16 1727
2731.65 1747
2732.15 1815
2732.64 1759
2733.14 1744
2733.63 1784
2734.12 1724
2734.62 1734
2735.11 1836
2735.60 1726
2736.10 1783
2736.59 1808
2737.08 1830
2737.58 1889
2738.07 1868
2738.57 1819
2739.06 1756
2739.55 1721
2740.05 1747
2740.54 1630
2741.04 1627
2741.53 1608
2742.03 1540
2742.52 1552
2743.01 1495
2743.51 1544
2744.00 1596
2744.50 1574
2744.99 1553
2745.49 1661
2745.98 1727
2746.48 1668
2746.97 1621
2747.47 1619
2747.96 1657
2748.46 1660
2748.95 1644
2749.45 1630
2749.94 1667
2750.44 1692
2750.93 1669
2751.43 1713
2751.92 1706
2752.42 1707
2752.91 1667
2753.41 1719
2753.90 1750
2754.40 1781
2754.89 1752
2755.39 1707
2755.88 1820
2756.38 1726
2756.87 1644
2757.37 1645
2757.87 1659
2758.36 1645
2758.86 1610
2759.35 1699
2759.85 1692
2760.35 1678
2760.84 1609
2761.34 1618
2761.83 1685
2762.33 1566
2762.83 1599
2763.32 1671
2763.82 1715
2764.31 1644
2764.81 1682
2765.31 1610
2765.80 1602
2766.30 1677
2766.80 1752
2767.29 1755
2767.79 1733
2768.29 1736
2768.78 1669
2769.28 1713
2769.78 1815
2770.27 1792
2770.77 1821
2771.27 1801
2771.76 1817
2772.26 1837
2772.76 1770
2773.26 1714
2773.75 1697
2774.25 1729
2774.75 1750
2775.24 1787
2775.74 1836
2776.24 1786
2776.74 1792
2777.23 1749
2777.73 1793
2778.23 1848
2778.73 1801
2779.22 1774
2779.72 1823
2780.22 1786
2780.72 1745
2781.21 1779
2781.71 1798
2782.21 1835
2782.71 1825
2783.21 1735
2783.70 1838
2784.20 1902
2784.70 1806
2785.20 1795
2785.70 1696
2786.20 1700
2786.69 1689
2787.19 1614
2787.69 1558
2788.19 1635
2788.69 1646
2789.19 1646
2789.68 1668
2790.18 1658
2790.68 1715
2791.18 1674
2791.68 1735
2792.18 1819
2792.68 1821
2793.18 1873
2793.67 1920
2794.17 1946
2794.67 2045
2795.17 2079
2795.67 2070
2796.17 2030
2796.67 2035
2797.17 2024
2797.67 1934
2798.17 1994
2798.67 1996
2799.17 1968
2799.66 1920
2800.16 1860
2800.66 1811
2801.16 1944
2801.66 1926
2802.16 1923
2802.66 2048
2803.16 2059
2803.66 2119
2804.16 2269
2804.66 2358
2805.16 2516
2805.66 2431
2806.16 2625
2806.66 2694
2807.16 2666
2807.66 2520
2808.16 2587
2808.66 2435
2809.16 2301
2809.66 2237
2810.16 2143
2810.66 2062
2811.16 1924
2811.66 1888
2812.17 1940
2812.67 1888
2813.17 1899
2813.67 1997
2814.17 2076
2814.67 2006
2815.17 2012
2815.67 2038
2816.17 2050
2816.67 1990
2817.17 1861
2817.67 1877
2818.18 1878
2818.68 1864
2819.18 1809
2819.68 1829
2820.18 1767
2820.68 1759
2821.18 1719
2821.68 1724
2822.19 1673
2822.69 1702
2823.19 1690
2823.69 1719
2824.19 1673
2824.69 1676
2825.20 1619
2825.70 1660
2826.20 1597
2826.70 1663
2827.20 1632
2827.70 1607
2828.21 1655
2828.71 1584
2829.21 1636
2829.71 1602
2830.22 1659
2830.72 1744
2831.22 1732
2831.72 1696
2832.22 1712
2832.73 1689
2833.23 1637
2833.73 1660
2834.23 1703
2834.74 1717
2835.24 1756
2835.74 1774
2836.24 1705
2836.75 1655
2837.25 1558
2837.75 1666
2838.26 1674
2838.76 1700
2839.26 1628
2839.76 1697
2840.27 1678
2840.77 1721
2841.27 1677
2841.78 1696
2842.28 1715
2842.78 1761
2843.29 1802
2843.79 1706
2844.29 1734
2844.80 1785
2845.30 1791
2845.80 1822
2846.31 1847
2846.81 1721
2847.32 1775
2847.82 1774
2848.32 1693
2848.83 1663
2849.33 1726
2849.83 1726
2850.34 1590
2850.84 1607
2851.35 1606
2851.85 1583
2852.35 1642
2852.86 1656
2853.36 1606
2853.87 1682
2854.37 1657
2854.88 1633
2855.38 1528
2855.88 1644
2856.39 1744
2856.89 1705
2857.40 1613
2857.90 1624
2858.41 1822
2858.91 1866
2859.42 1696
2859.92 1741
2860.43 1740
2860.93 1660
2861.44 1661
2861.94 1645
2862.45 1590
2862.95 1623
2863.46 1640
2863.96 1586
2864.47 1595
2864.97 1607
2865.48 1633
2865.98 1605
2866.49 1627
2866.99 1585
2867.50 1594
2868.00 1641
2868.51 1658
2869.02 1616
2869.52 1582
2870.03 1674
2870.53 1681
2871.04 1715
2871.54 1687
2872.05 1724
2872.56 1690
2873.06 1673
2873.57 1687
2874.07 1622
2874.58 1623
2875.09 1685
2875.59 1684
2876.10 1623
2876.61 1562
2877.11 1656
2877.62 1654
2878.12 1614
2878.63 1633
2879.14 1598
2879.64 1601
2880.15 1624
2880.66 1705
2881.16 1658
2881.67 1723
2882.18 1818
2882.68 1954
2883.19 1979
2883.70 2000
2884.20 2089
2884.71 2217
2885.22 2311
2885.73 2321
2886.23 2354
2886.74 2294
2887.25 2331
2887.75 2234
2888.26 2280
2888.77 2194
2889.28 2184
2889.78 2047
2890.29 2059
2890.80 2122
2891.31 2119
2891.81 2121
2892.32 2253
2892.83 2136
2893.34 2051
2893.84 2096
2894.35 2188
2894.86 2347
2895.37 2346
2895.88 2171
2896.38 2180
2896.89 2121
2897.40 2155
2897.91 2087
2898.42 2162
2898.92 2097
2899.43 2228
2899.94 2372
2900.45 2326
2900.96 2338
2901.47 2441
2901.98 2578
2902.48 2639
2902.99 2610
2903.50 2822
2904.01 2963
2904.52 3009
2905.03 3002
2905.54 2861
2906.04 2838
2906.55 2884
2907.06 2695
2907.57 2473
2908.08 2320
2908.59 2178
2909.10 2216
2909.61 2066
2910.12 2002
2910.63 1902
2911.14 1908
2911.64 1893
2912.15 1879
2912.66 1808
2913.17 1801
2913.68 1765
2914.19 1741
2914.70 1808
2915.21 1809
2915.72 1738
2916.23 1626
2916.74 1633
2917.25 1560
2917.76 1668
2918.27 1612
2918.78 1693
2919.29 1680
2919.80 1637
2920.31 1755
2920.82 1926
2921.33 1967
2921.84 2017
2922.35 2007
2922.86 2056
2923.37 2171
2923.88 2286
2924.39 2198
2924.90 2157
2925.41 2081
2925.92 2067
2926.44 1934
2926.95 1901
2927.46 1849
2927.97 1757
2928.48 1699
2928.99 1734
2929.50 1736
2930.01 1716
2930.52 1781
2931.03 1815
2931.54 1813
2932.05 1773
2932.57 1833
2933.08 1763
2933.59 1809
2934.10 1771
2934.61 1777
2935.12 1840
2935.63 1897
2936.15 1933
2936.66 1993
2937.17 1904
2937.68 1828
2938.19 1883
2938.70 1818
2939.22 1731
2939.73 1773
2940.24 1810
2940.75 1900
2941.26 1905
2941.77 1964
2942.29 2084
2942.80 2099
2943.31 2138
2943.82 2113
2944.34 2157
2944.85 2159
2945.36 2091
2945.87 2082
2946.38 1976
2946.90 1925
2947.41 1890
2947.92 1819
2948.43 1729
2948.95 1743
2949.46 1680
2949.97 1772
2950.48 1747
2951.00 1589
2951.51 1632
2952.02 1594
2952.54 1555
2953.05 1638
2953.56 1660
2954.08 1598
2954.59 1575
2955.10 1549
2955.61 1615
2956.13 1564
2956.64 1632
2957.15 1566
2957.67 1616
2958.18 1617
2958.69 1623
2959.21 1713
2959.72 1795
2960.23 1808
2960.75 1766
2961.26 1759
2961.78 1780
2962.29 1747
2962.80 1825
2963.32 1804
2963.83 1848
2964.35 1790
2964.86 1833
2965.37 1784
2965.89 1869
2966.40 1825
2966.92 1858
2967.43 1886
2967.94 1884
2968.46 1810
2968.97 1887
2969.49 1876
2970.00 1884
2970.52 1817
2971.03 1784
2971.54 1741
2972.06 1732
2972.57 1785
2973.09 1702
2973.60 1733
2974.12 1711
2974.63 1752
2975.15 1761
2975.66 1764
2976.18 1803
2976.69 1774
2977.21 1773
2977.72 1772
2978.24 1820
2978.75 1878
2979.27 1817
2979.78 1875
2980.30 1908
2980.81 2006
2981.33 1993
2981.84 1957
2982.36 2007
2982.88 2116
2983.39 2191
2983.91 2117
2984.42 2061
2984.94 2058
2985.45 2103
2985.97 2005
2986.49 2094
2987.00 2112
2987.52 2062
2988.03 2125
2988.55 2078
2989.07 2081
2989.58 2170
2990.10 2253
2990.61 2106
2991.13 2120
2991.65 2180
2992.16 2204
2992.68 2276
2993.20 2354
2993.71 2412
2994.23 2496
2994.75 2633
2995.26 2790
2995.78 2901
2996.30 2913
2996.81 2890
2997.33 2938
2997.85 2952
2998.36 2787
2998.88 3013
2999.40 3023
2999.91 3188
3000.43 3292
3000.95 3576
3001.46 4044
3001.98 4607
3002.50 5004
3003.02 5409
3003.53 5759
3004.05 5878
3004.57 5736
3005.09 5422
3005.60 5067
3006.12 4616
3006.64 4307
3007.16 3657
3007.67 3430
3008.19 3082
3008.71 2724
3009.23 2522
3009.74 2490
3010.26 2272
3010.78 2211
3011.30 2122
3011.82 2164
3012.33 2173
3012.85 2166
3013.37 2098
3013.89 2175
3014.41 2168
3014.93 2257
3015.44 2317
3015.96 2267
3016.48 2252
3017.00 2194
3017.52 2273
3018.04 2300
3018.55 2328
3019.07 2287
3019.59 2279
3020.11 2229
3020.63 2369
3021.15 2351
3021.67 2317
3022.19 2478
3022.71 2353
3023.22 2217
3023.74 2240
3024.26 2290
3024.78 2236
3025.30 2145
3025.82 2162
3026.34 2243
3026.86 2067
3027.38 1989
3027.90 1973
3028.42 2012
3028.94 2016
3029.46 2089
3029.98 1994
3030.49 2064
3031.01 2031
3031.53 1960
3032.05 2071
3032.57 2129
3033.09 2169
3033.61 2188
3034.13 2281
3034.65 2255
3035.17 2213
3035.69 2203
3036.21 2209
3036.73 2232
3037.25 2117
3037.77 2064
3038.29 2054
3038.81 2026
3039.34 2007
3039.86 1904
3040.38 1856
3040.90 1903
3041.42 1889
3041.94 1854
3042.46 1822
3042.98 1936
3043.50 1916
3044.02 2013
3044.54 1916
3045.06 1860
3045.58 1830
3046.10 1836
3046.63 1877
3047.15 1803
3047.67 1689
3048.19 1734
3048.71 1769
3049.23 1806
3049.75 1839
3050.27 1809
3050.79 1786
3051.32 1759
3051.84 1859
3052.36 1793
3052.88 1822
3053.40 1825
3053.92 1830
3054.45 1871
3054.97 1881
3055.49 1881
3056.01 1963
3056.53 1903
3057.05 1860
3057.58 2005
3058.10 1946
3058.62 1877
3059.14 1857
3059.66 1860
3060.19 1993
3060.71 2016
3061.23 1943
3061.75 1962
3062.28 1961
3062.80 1953
3063.32 1998
3063.84 1957
3064.37 1878
3064.89 1834
3065.41 1950
3065.93 1850
3066.46 1777
3066.98 1778
3067.50 1772
3068.02 1817
3068.55 1864
3069.07 1796
3069.59 1825
3070.12 1744
3070.64 1841
3071.16 1767
3071.69 1758
3072.21 1824
3072.73 1881
3073.26 2000
3073.78 2061
3074.30 2219
3074.83 2325
3075.35 2371
3075.87 2544
3076.40 2721
3076.92 2758
3077.44 2821
3077.97 2875
3078.49 2954
3079.01 2950
3079.54 2890
3080.06 2854
3080.59 2849
3081.11 2652
3081.63 2616
3082.16 2631
3082.68 2480
3083.21 2336
3083.73 2238
3084.25 2264
3084.78 2180
3085.30 2197
3085.83 2111
3086.35 2179
3086.88 2173
3087.40 2209
3087.93 2084
3088.45 2059
3088.97 2062
3089.50 2102
3090.02 2132
3090.55 2104
3091.07 2197
3091.60 2237
3092.12 2470
3092.65 2525
3093.17 2652
3093.70 2934
3094.22 3120
3094.75 3269
3095.27 3454
3095.80 3529
3096.32 3564
3096.85 3658
3097.37 3669
3097.90 3983
3098.43 4584
3098.95 4800
3099.48 5493
3100.00 6445
3100.53 7342
3101.05 7946
3101.58 8279
3102.10 8376
3102.63 8360
3103.16 7879
3103.68 7223
3104.21 6561
3104.73 5519
3105.26 4472
3105.79 3744
3106.31 3303
3106.84 2954
3107.36 2757
3107.89 2514
3108.42 2487
3108.94 2526
3109.47 2500
3110.00 2421
3110.52 2430
3111.05 2337
3111.57 2202
3112.10 2187
3112.63 2248
3113.15 2165
3113.68 2112
3114.21 2010
3114.74 1917
3115.26 1949
3115.79 1840
3116.32 1885
3116.84 1856
3117.37 1832
3117.90 1961
3118.42 2056
3118.95 2094
3119.48 2133
3120.01 2318
3120.53 2398
3121.06 2335
3121.59 2407
3122.11 2340
3122.64 2330
3123.17 2276
3123.70 2257
3124.22 2078
3124.75 2053
3125.28 1985
3125.81 2054
3126.34 2036
3126.86 1940
3127.39 1979
3127.92 1837
3128.45 1887
3128.98 1945
3129.50 1877
3130.03 1885
3130.56 1905
3131.09 1834
3131.62 1910
3132.14 1982
3132.67 1871
3133.20 1727
3133.73 1788
3134.26 1902
3134.79 1932
3135.31 1876
3135.84 1950
3136.37 1945
3136.90 1858
3137.43 1973
3137.96 1929
3138.49 1975
3139.02 1916
3139.54 1879
3140.07 1905
3140.60 1934
3141.13 1849
3141.66 1833
3142.19 1966
3142.72 1965
3143.25 2013
3143.78 2003
3144.31 2035
3144.84 2130
3145.37 2096
3145.89 2168
3146.42 2194
3146.95 2216
3147.48 2217
3148.01 2078
3148.54 2097
3149.07 2176
3149.60 1995
3150.13 2006
3150.66 2068
3151.19 2012
3151.72 1920
3152.25 1867
3152.78 1967
3153.31 1940
3153.84 1931
3154.37 1912
3154.90 1937
3155.43 1933
3155.96 2020
3156.49 2029
3157.02 1987
3157.55 1922
3158.08 1868
3158.61 1835
3159.14 1801
3159.68 1823
3160.21 1773
3160.74 1868
3161.27 1813
3161.80 1696
3162.33 1713
3162.86 1877
3163.39 1823
3163.92 1772
3164.45 1701
3164.98 1700
3165.51 1714
3166.05 1763
3166.58 1725
3167.11 1744
3167.64 1703
3168.17 1681
3168.70 1712
3169.23 1669
3169.76 1678
3170.30 1596
3170.83 1576
3171.36 1626
3171.89 1703
3172.42 1637
3172.95 1642
3173.49 1673
3174.02 1709
3174.55 1763
3175.08 1768
3175.61 1711
3176.15 1731
3176.68 1745
3177.21 1735
3177.74 1674
3178.27 1654
3178.81 1624
3179.34 1631
3179.87 1598
3180.40 1737
3180.93 1746
3181.47 1687
3182.00 1693
3182.53 1595
3183.06 1605
3183.60 1694
3184.13 1699
3184.66 1741
3185.20 1780
3185.73 1719
3186.26 1707
3186.79 1719
3187.33 1739
3187.86 1735
3188.39 1708
3188.93 1650
3189.46 1636
3189.99 1720
3190.52 1786
3191.06 1636
3191.59 1632
3192.12 1749
3192.66 1624
3193.19 1573
3193.72 1716
3194.26 1641
3194.79 1732
3195.33 1651
3195.86 1638
3196.39 1618
3196.93 1703
3197.46 1755
3197.99 1709
3198.53 1745
3199.06 1767
3199.60 1887
3200.13 1814
3200.66 1902
3201.20 1848
3201.73 1928
3202.27 1911
3202.80 1886
3203.33 2054
3203.87 1938
3204.40 1865
3204.94 1925
3205.47 2014
3206.01 2029
3206.54 2053
3207.07 2112
3207.61 2152
3208.14 2151
3208.68 2232
3209.21 2361
3209.75 2312
3210.28 2235
3210.82 2257
3211.35 2230
3211.89 2250
3212.42 2152
3212.96 2028
3213.49 1987
3214.03 1929
3214.56 1873
3215.10 1839
3215.63 1939
3216.17 1958
3216.70 1942
3217.24 1887
3217.78 1956
3218.31 2008
3218.85 2018
3219.38 2007
3219.92 2084
3220.45 2053
3220.99 2015
3221.52 2127
3222.06 2189
3222.60 2239
3223.13 2454
3223.67 2405
3224.20 2382
3224.74 2401
3225.28 2420
3225.81 2264
3226.35 2194
3226.88 2029
3227.42 2093
3227.96 2074
3228.49 2016
3229.03 1997
3229.57 2013
3230.10 1932
3230.64 1866
3231.18 1775
3231.71 1812
3232.25 1899
3232.79 1876
3233.32 1853
3233.86 1856
3234.40 1854
3234.93 1954
3235.47 2060
3236.01 2108
3236.54 2118
3237.08 2074
3237.62 2056
3238.15 2081
3238.69 2142
3239.23 2092
3239.77 2082
3240.30 2028
3240.84 2073
3241.38 2026
3241.92 1961
3242.45 2023
3242.99 2047
3243.53 2010
3244.07 2054
3244.60 2125
3245.14 2015
3245.68 2078
3246.22 1992
3246.75 2013
3247.29 2109
3247.83 2060
3248.37 2085
3248.91 2130
3249.44 2153
3249.98 2128
3250.52 2168
3251.06 2231
3251.60 2184
3252.14 2224
3252.67 2290
3253.21 2423
3253.75 2425
3254.29 2338
3254.83 2389
3255.37 2424
3255.90 2351
3256.44 2481
3256.98 2610
3257.52 2770
3258.06 2954
3258.60 3159
3259.14 3501
3259.68 3715
3260.21 4068
3260.75 4287
3261.29 4651
3261.83 4987
3262.37 5141
3262.91 5538
3263.45 5873
3263.99 5823
3264.53 6116
3265.07 6306
3265.61 6505
3266.15 6506
3266.69 6158
3267.23 5621
3267.76 5226
3268.30 4623
3268.84 4088
3269.38 3541
3269.92 3304
3270.46 3031
3271.00 2891
3271.54 2622
3272.08 2601
3272.62 2544
3273.16 2490
3273.70 2529
3274.24 2628
3274.78 2697
3275.32 2536
3275.86 2590
3276.40 2585
3276.94 2543
3277.48 2620
3278.03 2565
3278.57 2611
3279.11 2677
3279.65 2517
3280.19 2512
3280.73 2525
3281.27 2523
3281.81 2471
3282.35 2550
3282.89 2646
3283.43 2760
3283.97 2784
3284.51 2670
3285.05 2583
3285.60 2597
3286.14 2642
3286.68 2572
3287.22 2673
3287.76 2696
3288.30 2650
3288.84 2774
3289.38 2752
3289.93 2852
3290.47 2926
3291.01 3199
3291.55 3485
3292.09 3810
3292.63 4119
3293.18 4405
3293.72 4845
3294.26 5138
3294.80 5311
3295.34 5137
3295.88 5012
3296.43 4676
3296.97 4369
3297.51 4092
3298.05 3784
3298.59 3500
3299.14 3267
3299.68 3159
3300.22 3059
3300.76 2969
3301.31 2869
3301.85 2729
3302.39 2680
3302.93 2641
3303.48 2673
3304.02 2598
3304.56 2706
3305.10 2600
3305.65 2470
3306.19 2472
3306.73 2549
3307.27 2512
3307.82 2470
3308.36 2444
3308.90 2505
3309.45 2511
3309.99 2572
3310.53 2731
3311.07 2765
3311.62 2833
3312.16 2927
3312.70 3126
3313.25 3155
3313.79 3278
3314.33 3413
3314.88 3502
3315.42 3574
3315.97 3525
3316.51 3585
3317.05 3649
3317.60 3608
3318.14 3555
3318.68 3627
3319.23 3669
3319.77 3547
3320.32 3537
3320.86 3468
3321.40 3283
3321.95 3398
3322.49 3366
3323.04 3269
3323.58 3286
3324.12 3234
3324.67 3001
3325.21 3008
3325.76 3094
3326.30 3110
3326.85 3094
3327.39 3070
3327.93 3126
3328.48 3369
3329.02 3873
3329.57 4912
3330.11 5984
3330.66 7519
3331.20 9917
3331.75 12654
3332.29 15559
3332.84 18316
3333.38 21241
3333.93 23565
3334.47 24708
3335.02 25294
3335.56 24659
3336.11 23712
3336.65 21622
3337.20 19201
3337.74 16587
3338.29 13859
3338.83 11304
3339.38 9306
3339.92 7526
3340.47 6235
3341.02 5195
3341.56 4484
3342.11 4097
3342.65 3691
3343.20 3386
3343.74 3191
3344.29 3082
3344.84 3028
3345.38 2945
3345.93 2935
3346.47 2905
3347.02 2808
3347.57 2723
3348.11 2672
3348.66 2640
3349.21 2665
3349.75 2577
3350.30 2595
3350.84 2538
3351.39 2549
3351.94 2563
3352.48 2532
3353.03 2498
3353.58 2433
3354.12 2549
3354.67 2488
3355.22 2384
3355.76 2337
3356.31 2353
3356.86 2375
3357.40 2252
3357.95 2250
3358.50 2358
3359.05 2325
3359.59 2344
3360.14 2276
3360.69 2260
3361.23 2326
3361.78 2291
3362.33 2378
3362.88 2401
3363.42 2315
3363.97 2340
3364.52 2314
3365.07 2366
3365.61 2364
3366.16 2274
3366.71 2377
3367.26 2505
3367.80 2558
3368.35 2530
3368.90 2816
3369.45 2793
3370.00 2940
3370.54 3259
3371.09 3548
3371.64 3635
3372.19 3839
3372.74 4004
3373.28 3939
3373.83 3862
3374.38 3696
3374.93 3370
3375.48 3105
3376.03 2947
3376.57 2750
3377.12 2559
3377.67 2359
3378.22 2378
3378.77 2299
3379.32 2178
3379.87 2105
3380.42 2032
3380.96 2127
3381.51 2062
3382.06 2089
3382.61 2032
3383.16 2072
3383.71 2081
3384.26 2052
3384.81 2104
3385.36 2018
3385.91 1927
3386.45 1987
3387.00 1949
3387.55 1877
3388.10 1954
3388.65 2025
3389.20 2042
3389.75 2022
3390.30 1983
3390.85 1902
3391.40 1967
3391.95 1891
3392.50 1983
3393.05 2049
3393.60 2037
3394.15 2054
3394.70 2099
3395.25 2127
3395.80 2126
3396.35 2209
3396.90 2210
3397.45 2154
3398.00 2149
3398.55 2091
3399.10 2044
3399.65 2032
3400.20 2009
3400.75 1965
3401.30 1943
3401.85 1902
3402.40 1833
3402.95 1843
3403.50 1899
3404.06 1804
3404.61 1806
3405.16 1774
3405.71 1694
3406.26 1819
3406.81 1789
3407.36 1889
3407.91 1923
3408.46 2033
3409.01 2081
3409.56 2054
3410.12 2253
3410.67 2314
3411.22 2280
3411.77 2250
3412.32 2306
3412.87 2249
3413.42 2313
3413.98 2322
3414.53 2277
3415.08 2166
3415.63 2082
3416.18 2045
3416.73 1956
3417.29 1964
3417.84 1900
3418.39 1914
3418.94 1927
3419.49 1873
3420.05 1852
3420.60 1926
3421.15 2027
3421.70 2041
3422.25 2110
3422.81 2145
3423.36 2136
3423.91 2095
3424.46 2106
3425.01 2018
3425.57 2005
3426.12 2011
3426.67 1850
3427.23 1800
3427.78 1920
3428.33 1824
3428.88 1809
3429.44 1783
3429.99 1742
3430.54 1789
3431.09 1788
3431.65 1818
3432.20 1737
3432.75 1921
3433.31 1978
3433.86 1971
3434.41 2040
3434.97 1982
3435.52 2022
3436.07 2040
3436.63 2077
3437.18 2073
3437.73 1961
3438.29 2097
3438.84 2103
3439.39 2033
3439.95 2028
3440.50 1984
3441.05 1876
3441.61 1859
3442.16 1929
3442.72 1915
3443.27 1869
3443.82 1860
3444.38 1831
3444.93 1952
3445.48 1976
3446.04 1931
3446.59 2017
3447.15 1949
3447.70 1925
3448.26 1888
3448.81 1860
3449.36 1814
3449.92 1821
3450.47 1797
3451.03 1698
3451.58 1643
3452.14 1653
3452.69 1625
3453.25 1689
3453.80 1716
3454.36 1653
3454.91 1679
3455.47 1600
3456.02 1619
3456.58 1598
3457.13 1651
3457.69 1688
3458.24 1619
3458.80 1673
3459.35 1632
3459.91 1757
3460.46 1740
3461.02 1729
3461.57 1564
3462.13 1598
3462.68 1751
3463.24 1775
3463.79 1780
3464.35 1862
3464.90 1819
3465.46 1830
3466.02 1890
3466.57 1891
3467.13 1826
3467.68 1793
3468.24 1814
3468.80 1829
3469.35 1850
3469.91 1864
3470.46 1876
3471.02 1786
3471.58 1878
3472.13 1930
3472.69 1884
3473.24 1922
3473.80 1983
3474.36 1983
3474.91 2005
3475.47 1975
3476.03 2116
3476.58 2264
3477.14 2409
3477.70 2512
3478.25 2566
3478.81 2525
3479.37 2604
3479.92 2640
3480.48 2548
3481.04 2453
3481.59 2440
3482.15 2451
3482.71 2393
3483.26 2351
3483.82 2315
3484.38 2319
3484.94 2352
3485.49 2444
3486.05 2594
3486.61 2779
3487.17 2984
3487.72 3294
3488.28 3875
3488.84 4422
3489.40 4879
3489.95 5336
3490.51 5721
3491.07 5789
3491.63 5690
3492.18 5587
3492.74 5241
3493.30 4963
3493.86 4769
3494.42 4443
3494.97 4501
3495.53 4487
3496.09 4942
3496.65 5330
3497.21 5586
3497.76 6077
3498.32 6223
3498.88 5993
3499.44 5754
3500.00 5755
3500.56 5555
3501.11 5367
3501.67 5380
3502.23 5143
3502.79 5080
3503.35 4997
3503.91 5130
3504.47 5031
3505.03 4825
3505.58 4637
3506.14 4376
3506.70 3986
3507.26 3770
3507.82 3410
3508.38 3317
3508.94 3151
3509.50 2894
3510.06 2795
3510.62 2561
3511.17 2475
3511.73 2522
3512.29 2417
3512.85 2252
3513.41 2129
3513.97 2111
3514.53 2056
3515.09 2195
3515.65 2063
3516.21 2095
3516.77 2096
3517.33 2098
3517.89 2137
3518.45 2206
3519.01 2138
3519.57 2180
3520.13 2260
3520.69 2409
3521.25 2273
3521.81 2387
3522.37 2369
3522.93 2270
3523.49 2242
3524.05 2198
3524.61 2083
3525.17 2059
3525.73 1984
3526.29 1935
3526.85 2040
3527.41 1932
3527.97 1860
3528.54 1785
3529.10 1800
3529.66 1875
3530.22 1879
3530.78 1981
3531.34 1937
3531.90 1895
3532.46 1955
3533.02 2028
3533.58 2010
3534.14 2106
3534.71 2052
3535.27 1999
3535.83 2014
3536.39 1950
3536.95 1940
3537.51 1943
3538.07 1933
3538.64 1904
3539.20 1895
3539.76 1957
3540.32 1984
3540.88 1896
3541.44 1952
3542.00 1939
3542.57 1979
3543.13 1947
3543.69 1979
3544.25 1917
3544.81 1939
3545.38 1811
3545.94 1871
3546.50 1889
3547.06 1788
3547.62 1677
3548.19 1778
3548.75 1798
3549.31 1821
3549.87 1779
3550.44 1716
3551.00 1649
3551.56 1706
3552.12 1735
3552.69 1687
3553.25 1712
3553.81 1788
3554.37 1837
3554.94 1776
3555.50 1746
3556.06 1851
3556.63 1793
3557.19 1853
3557.75 1856
3558.31 1854
3558.88 1806
3559.44 1885
3560.00 1826
3560.57 1802
3561.13 1865
3561.69 1927
3562.26 1914
3562.82 1915
3563.38 1900
3563.95 1877
3564.51 1813
3565.07 1788
3565.64 1792
3566.20 1730
3566.77 1796
3567.33 1767
3567.89 1721
3568.46 1671
3569.02 1692
3569.59 1674
3570.15 1655
3570.71 1648
3571.28 1660
3571.84 1725
3572.41 1732
3572.97 1833
3573.53 1813
3574.10 1935
3574.66 2022
3575.23 2043
3575.79 2089
3576.36 2161
3576.92 2199
3577.48 2147
3578.05 1956
3578.61 1950
3579.18 1866
3579.74 1974
3580.31 1879
3580.87 1811
3581.44 1795
3582.00 1796
3582.57 1850
3583.13 1736
3583.70 1774
3584.26 1726
3584.83 1669
3585.39 1611
3585.96 1558
3586.52 1577
3587.09 1589
3587.65 1632
3588.22 1646
3588.79 1739
3589.35 1728
3589.92 1681
3590.48 1709
3591.05 1630
3591.61 1592
3592.18 1666
3592.74 1715
3593.31 1719
3593.88 1807
3594.44 1708
3595.01 1724
3595.57 1801
3596.14 1764
3596.71 1758
3597.27 1737
3597.84 1732
3598.40 1698
3598.97 1679
3599.54 1614
3600.10 1619
3600.67 1634
3601.24 1575
3601.80 1572
3602.37 1526
3602.94 1540
3603.50 1439
3604.07 1465
3604.64 1389
3605.20 1385
3605.77 1433
3606.34 1455
3606.90 1498
3607.47 1512
3608.04 1442
3608.60 1394
3609.17 1364
3609.74 1390
3610.30 1414
3610.87 1468
3611.44 1488
3612.01 1485
3612.57 1539
3613.14 1688
3613.71 1701
3614.28 1752
3614.84 1840
3615.41 1918
3615.98 2010
3616.55 2057
3617.11 2128
3617.68 2085
3618.25 2082
3618.82 2008
3619.39 2030
3619.95 1772
3620.52 1734
3621.09 1714
3621.66 1706
3622.23 1660
3622.79 1475
3623.36 1528
3623.93 1479
3624.50 1491
3625.07 1570
3625.63 1523
3626.20 1588
3626.77 1589
3627.34 1591
3627.91 1542
3628.48 1584
3629.05 1568
3629.61 1630
3630.18 1609
3630.75 1624
3631.32 1667
3631.89 1621
3632.46 1630
3633.03 1735
3633.60 1587
3634.16 1583
3634.73 1523
3635.30 1577
3635.87 1645
3636.44 1648
3637.01 1722
3637.58 1789
3638.15 1942
3638.72 2036
3639.29 2114
3639.86 2220
3640.43 2299
3641.00 2288
3641.57 2282
3642.14 2150
3642.71 2127
3643.27 2071
3643.84 1895
3644.41 1828
3644.98 1751
3645.55 1743
3646.12 1703
3646.69 1646
3647.26 1691
3647.83 1599
3648.40 1685
3648.97 1855
3649.54 1894
3650.12 1804
3650.69 1765
3651.26 1876
3651.83 1905
3652.40 2034
3652.97 1959
3653.54 2031
3654.11 1926
3654.68 1955
3655.25 2094
3655.82 2024
3656.39 2054
3656.96 2042
3657.53 2135
3658.10 2172
3658.67 2137
3659.25 2024
3659.82 1978
3660.39 1956
3660.96 2041
3661.53 1955
3662.10 1998
3662.67 1995
3663.24 2034
3663.81 2178
3664.39 2118
3664.96 2307
3665.53 2309
3666.10 2277
3666.67 2201
3667.24 2188
3667.81 2051
3668.39 1924
3668.96 1806
3669.53 1834
3670.10 1765
3670.67 1847
3671.25 1810
3671.82 1789
3672.39 1822
3672.96 1769
3673.53 1807
3674.11 1855
3674.68 1918
3675.25 1889
3675.82 1817
3676.39 1746
3676.97 1843
3677.54 1831
3678.11 1844
3678.68 1789
3679.26 1748
3679.83 1797
3680.40 1721
3680.97 1777
3681.55 1741
3682.12 1735
3682.69 1749
3683.27 1713
3683.84 1795
3684.41 1919
3684.98 1964
3685.56 2118
3686.13 2255
3686.70 2410
3687.28 2572
3687.85 2653
3688.42 2885
3689.00 2875
3689.57 2731
3690.14 2640
3690.72 2487
3691.29 2365
3691.86 2210
3692.44 2089
3693.01 1897
3693.58 1834
3694.16 1744
3694.73 1798
3695.31 1761
3695.88 1785
3696.45 1764
3697.03 1859
3697.60 1857
3698.18 1846
3698.75 1773
3699.32 1881
3699.90 1874
3700.47 1934
3701.05 1815
3701.62 1793
3702.19 1733
3702.77 1727
3703.34 1655
3703.92 1718
3704.49 1682
3705.07 1752
3705.64 1802
3706.22 1742
3706.79 1758
3707.37 1816
3707.94 1808
3708.51 1725
3709.09 1740
3709.66 1723
3710.24 1662
3710.81 1626
3711.39 1632
3711.96 1623
3712.54 1656
3713.11 1586
3713.69 1631
3714.27 1580
3714.84 1605
3715.42 1586
3715.99 1507
3716.57 1470
3717.14 1628
3717.72 1629
3718.29 1531
3718.87 1558
3719.44 1619
3720.02 1557
3720.60 1531
3721.17 1438
3721.75 1474
3722.32 1465
3722.90 1457
3723.47 1437
3724.05 1471
3724.63 1527
3725.20 1394
3725.78 1512
3726.36 1535
3726.93 1535
3727.51 1602
3728.08 1657
3728.66 1771
3729.24 1854
3729.81 1868
3730.39 1879
3730.97 1960
3731.54 1956
3732.12 1897
3732.70 1910
3733.27 1985
3733.85 1891
3734.43 1841
3735.00 1673
3735.58 1639
3736.16 1691
3736.73 1645
3737.31 1574
3737.89 1530
3738.47 1497
3739.04 1545
3739.62 1451
3740.20 1520
3740.77 1528
3741.35 1582
3741.93 1603
3742.51 1532
3743.08 1607
3743.66 1612
3744.24 1589
3744.82 1722
3745.39 1678
3745.97 1668
3746.55 1664
3747.13 1637
3747.71 1660
3748.28 1667
3748.86 1524
3749.44 1596
3750.02 1514
3750.59 1551
3751.17 1536
3751.75 1495
3752.33 1500
3752.91 1515
3753.49 1531
3754.06 1563
3754.64 1593
3755.22 1597
3755.80 1547
3756.38 1634
3756.96 1641
3757.53 1724
3758.11 1638
3758.69 1828
3759.27 1775
3759.85 1672
3760.43 1624
3761.01 1635
3761.59 1579
3762.17 1599
3762.74 1585
3763.32 1545
3763.90 1540
3764.48 1474
3765.06 1438
3765.64 1385
3766.22 1421
3766.80 1523
3767.38 1458
3767.96 1459
3768.54 1338
3769.12 1431
3769.70 1411
3770.27 1447
3770.85 1459
3771.43 1439
3772.01 1354
3772.59 1473
3773.17 1465
3773.75 1361
3774.33 1374
3774.91 1337
3775.49 1384
3776.07 1413
3776.65 1418
3777.23 1424
3777.81 1494
3778.39 1455
3778.97 1503
3779.55 1510
3780.13 1425
3780.71 1465
3781.29 1443
3781.88 1512
3782.46 1535
3783.04 1463
3783.62 1516
3784.20 1563
3784.78 1570
3785.36 1434
3785.94 1484
3786.52 1538
3787.10 1489
3787.68 1421
3788.26 1439
3788.84 1415
3789.43 1386
3790.01 1360
3790.59 1430
3791.17 1418
3791.75 1486
3792.33 1517
3792.91 1494
3793.49 1513
3794.08 1549
3794.66 1554
3795.24 1558
3795.82 1519
3796.40 1589
3796.98 1565
3797.56 1643
3798.15 1736
3798.73 1755
3799.31 1775
3799.89 1838
3800.47 1956
3801.06 1825
3801.64 1920
3802.22 1907
3802.80 1879
3803.38 1792
3803.97 1648
3804.55 1738
3805.13 1705
3805.71 1725
3806.29 1726
3806.88 1793
3807.46 1813
3808.04 1764
3808.62 1890
3809.21 1862
3809.79 1819
3810.37 1951
3810.95 1966
3811.54 2080
3812.12 2068
3812.70 2173
3813.29 2199
3813.87 2168
3814.45 2226
3815.03 2247
3815.62 2049
3816.20 2012
3816.78 1929
3817.37 1804
3817.95 1795
3818.53 1734
3819.12 1611
3819.70 1560
3820.28 1632
3820.87 1616
3821.45 1567
3822.03 1566
3822.62 1633
3823.20 1514
3823.78 1563
3824.37 1628
3824.95 1559
3825.54 1549
3826.12 1579
3826.70 1502
3827.29 1533
3827.87 1662
3828.46 1664
3829.04 1637
3829.62 1657
3830.21 1739
3830.79 1808
3831.38 1754
3831.96 1762
3832.54 1638
3833.13 1581
3833.71 1543
3834.30 1500
3834.88 1481
3835.47 1561
3836.05 1548
3836.64 1498
3837.22 1508
3837.81 1510
3838.39 1459
3838.98 1462
3839.56 1464
3840.15 1564
3840.73 1580
3841.31 1496
3841.90 1461
3842.49 1413
3843.07 1387
3843.66 1421
3844.24 1412
3844.83 1385
3845.41 1470
3846.00 1387
3846.58 1417
3847.17 1431
3847.75 1416
3848.34 1387
3848.92 1393
3849.51 1481
3850.10 1568
3850.68 1498
3851.27 1466
3851.85 1468
3852.44 1490
3853.02 1439
3853.61 1514
3854.20 1564
3854.78 1604
3855.37 1623
3855.95 1621
3856.54 1617
3857.13 1666
3857.71 1795
3858.30 1902
3858.89 2015
3859.47 2185
3860.06 2282
3860.64 2133
3861.23 2176
3861.82 2235
3862.40 2236
3862.99 2322
3863.58 2360
3864.16 2426
3864.75 2461
3865.34 2671
3865.92 2623
3866.51 2504
3867.10 2474
3867.69 2299
3868.27 2202
3868.86 2126
3869.45 2078
3870.03 2049
3870.62 1983
3871.21 2007
3871.80 2176
3872.38 2165
3872.97 2153
3873.56 2209
3874.15 2123
3874.73 2043
3875.32 1967
3875.91 1880
3876.50 1923
3877.08 1844
3877.67 1796
3878.26 1714
3878.85 1713
3879.43 1716
3880.02 1714
3880.61 1629
3881.20 1628
3881.79 1643
3882.37 1605
3882.96 1488
3883.55 1507
3884.14 1573
3884.73 1531
3885.32 1563
3885.90 1649
3886.49 1736
3887.08 1702
3887.67 1717
3888.26 1771
3888.85 1787
3889.44 1803
3890.02 1828
3890.61 1838
3891.20 1764
3891.79 1805
3892.38 1737
3892.97 1719
3893.56 1769
3894.15 1778
3894.74 1692
3895.32 1631
3895.91 1564
3896.50 1601
3897.09 1615
3897.68 1651
3898.27 1584
3898.86 1455
3899.45 1525
3900.04 1588
3900.63 1507
3901.22 1518
3901.81 1457
3902.40 1457
3902.99 1530
3903.58 1492
3904.17 1493
3904.76 1540
3905.35 1528
3905.94 1565
3906.53 1549
3907.12 1467
3907.71 1561
3908.30 1504
3908.89 1445
3909.48 1433
3910.07 1391
3910.66 1369
3911.25 1375
3911.84 1320
3912.43 1389
3913.02 1374
3913.61 1387
3914.20 1365
3914.79 1417
3915.38 1397
3915.97 1455
3916.56 1413
3917.15 1405
3917.74 1400
3918.33 1390
3918.92 1467
3919.52 1346
3920.11 1353
3920.70 1351
3921.29 1358
3921.88 1385
3922.47 1412
3923.06 1395
3923.65 1356
3924.24 1355
3924.84 1360
3925.43 1356
3926.02 1369
3926.61 1330
3927.20 1426
3927.79 1333
3928.38 1330
3928.98 1363
3929.57 1390
3930.16 1334
3930.75 1397
3931.34 1299
3931.93 1248
3932.53 1288
3933.12 1302
3933.71 1340
3934.30 1279
3934.89 1291
3935.49 1289
3936.08 1286
3936.67 1321
3937.26 1349
3937.86 1309
3938.45 1286
3939.04 1437
3939.63 1478
3940.23 1427
3940.82 1481
3941.41 1393
3942.00 1421
3942.60 1472
3943.19 1474
3943.78 1437
3944.37 1417
3944.97 1344
3945.56 1410
3946.15 1387
3946.75 1342
3947.34 1290
3947.93 1330
3948.52 1360
3949.12 1433
3949.71 1423
3950.30 1407
3950.90 1453
3951.49 1437
3952.08 1383
3952.68 1450
3953.27 1444
3953.86 1487
3954.46 1552
3955.05 1559
3955.65 1556
3956.24 1491
3956.83 1474
3957.43 1488
3958.02 1565
3958.61 1450
3959.21 1455
3959.80 1475
3960.40 1344
3960.99 1324
3961.58 1364
3962.18 1459
3962.77 1489
3963.37 1412
3963.96 1443
3964.55 1529
3965.15 1486
3965.74 1485
3966.34 1464
3966.93 1481
3967.53 1474
3968.12 1455
3968.72 1423
3969.31 1432
3969.91 1393
3970.50 1429
3971.10 1409
3971.69 1438
3972.28 1506
3972.88 1513
3973.47 1453
3974.07 1488
3974.66 1572
3975.26 1640
3975.85 1632
3976.45 1563
3977.05 1618
3977.64 1602
3978.24 1599
3978.83 1581
3979.43 1450
3980.02 1447
3980.62 1462
3981.21 1448
3981.81 1497
3982.40 1562
3983.00 1590
3983.60 1616
3984.19 1571
3984.79 1542
3985.38 1520
3985.98 1539
3986.58 1518
3987.17 1513
3987.77 1495
3988.36 1451
3988.96 1478
3989.56 1495
3990.15 1492
3990.75 1488
3991.34 1431
3991.94 1451
3992.54 1541
3993.13 1466
3993.73 1611
3994.33 1501
3994.92 1599
3995.52 1650
3996.12 1650
3996.71 1650
3997.31 1660
3997.91 1676
3998.50 1721
3999.10 1776
3999.70 1763
4000.29 1754
4000.89 1737
4001.49 1685
4002.09 1666
4002.68 1761
4003.28 1764
4003.88 1645
4004.47 1661
4005.07 1609
4005.67 1604
4006.27 1594
4006.86 1552
4007.46 1619
4008.06 1602
4008.66 1605
4009.25 1546
4009.85 1625
4010.45 1586
4011.05 1502
4011.64 1542
4012.24 1572
4012.84 1612
4013.44 1589
4014.04 1596
4014.63 1588
4015.23 1646
4015.83 1619
4016.43 1595
4017.03 1569
4017.63 1612
4018.22 1552
4018.82 1546
4019.42 1555
4020.02 1484
4020.62 1469
4021.22 1411
4021.81 1480
4022.41 1436
4023.01 1500
4023.61 1542
4024.21 1533
4024.81 1578
4025.41 1508
4026.01 1579
4026.60 1612
4027.20 1591
4027.80 1592
4028.40 1562
4029.00 1574
4029.60 1600
4030.20 1571
4030.80 1574
4031.40 1537
4032.00 1602
4032.60 1573
4033.20 1624
4033.80 1594
4034.39 1559
4034.99 1576
4035.59 1491
4036.19 1387
4036.79 1396
4037.39 1432
4037.99 1373
4038.59 1400
4039.19 1452
4039.79 1441
4040.39 1477
4040.99 1387
4041.59 1374
4042.19 1395
4042.79 1305
4043.39 1295
4043.99 1393
4044.59 1361
4045.19 1362
4045.79 1363
4046.39 1420
4046.99 1388
4047.60 1416
4048.20 1432
4048.80 1455
4049.40 1479
4050.00 1526
4050.60 1496
4051.20 1517
4051.80 1486
4052.40 1504
4053.00 1465
4053.60 1384
4054.20 1426
4054.80 1416
4055.41 1338
4056.01 1312
4056.61 1346
4057.21 1300
4057.81 1278
4058.41 1245
4059.01 1290
4059.61 1230
4060.22 1255
4060.82 1248
4061.42 1205
4062.02 1215
4062.62 1190
4063.22 1251
4063.82 1309
4064.43 1255
4065.03 1236
4065.63 1257
4066.23 1243
4066.83 1273
4067.44 1245
4068.04 1260
4068.64 1317
4069.24 1304
4069.84 1257
4070.45 1324
4071.05 1338
4071.65 1293
4072.25 1333
4072.86 1383
4073.46 1307
4074.06 1301
4074.66 1288
4075.27 1322
4075.87 1223
4076.47 1266
4077.07 1244
4077.68 1277
4078.28 1236
4078.88 1297
4079.48 1224
4080.09 1332
4080.69 1283
4081.29 1226
4081.90 1347
4082.50 1295
4083.10 1354
4083.71 1369
4084.31 1414
4084.91 1384
4085.52 1349
4086.12 1328
4086.72 1396
4087.33 1335
4087.93 1384
4088.53 1424
4089.14 1353
4089.74 1361
4090.34 1395
4090.95 1467
4091.55 1442
4092.15 1470
4092.76 1542
4093.36 1484
4093.97 1501
4094.57 1468
4095.17 1499
4095.78 1379
4096.38 1424
4096.99 1407
4097.59 1376
4098.19 1286
4098.80 1308
4099.40 1256
4100.01 1190
4100.61 1256
4101.22 1279
4101.82 1205
4102.43 1251
4103.03 1179
4103.63 1303
4104.24 1250
4104.84 1259
4105.45 1276
4106.05 1297
4106.66 1284
4107.26 1345
4107.87 1365
4108.47 1312
4109.08 1293
4109.68 1302
4110.29 1264
4110.89 1244
4111.50 1266
4112.10 1282
4112.71 1276
4113.31 1315
4113.92 1272
4114.53 1294
4115.13 1236
4115.74 1291
4116.34 1231
4116.95 1242
4117.55 1390
4118.16 1298
4118.76 1373
4119.37 1365
4119.98 1285
4120.58 1301
4121.19 1282
4121.79 1339
4122.40 1308
4123.01 1319
4123.61 1333
4124.22 1273
4124.82 1250
4125.43 1212
4126.04 1272
4126.64 1263
4127.25 1286
4127.86 1260
4128.46 1226
4129.07 1203
4129.68 1250
4130.28 1265
4130.89 1363
4131.50 1299
4132.10 1322
4132.71 1325
4133.32 1347
4133.92 1410
4134.53 1307
4135.14 1259
4135.74 1355
4136.35 1318
4136.96 1336
4137.56 1387
4138.17 1364
4138.78 1343
4139.39 1409
4139.99 1362
4140.60 1354
4141.21 1371
4141.82 1360
4142.42 1343
4143.03 1304
4143.64 1405
4144.25 1270
4144.85 1282
4145.46 1273
4146.07 1368
4146.68 1283
4147.28 1212
4147.89 1286
4148.50 1282
4149.11 1336
4149.72 1289
4150.32 1337
4150.93 1368
4151.54 1321
4152.15 1305
4152.76 1230
4153.37 1224
4153.97 1273
4154.58 1258
4155.19 1207
4155.80 1252
4156.41 1170
4157.02 1164
4157.62 1215
4158.23 1220
4158.84 1189
4159.45 1213
4160.06 1280
4160.67 1295
4161.28 1327
4161.89 1335
4162.49 1430
4163.10 1416
4163.71 1418
4164.32 1407
4164.93 1535
4165.54 1485
4166.15 1505
4166.76 1550
4167.37 1469
4167.98 1529
4168.59 1489
4169.20 1445
4169.81 1500
4170.42 1478
4171.02 1468
4171.63 1441
4172.24 1476
4172.85 1481
4173.46 1472
4174.07 1509
4174.68 1498
4175.29 1492
4175.90 1440
4176.51 1380
4177.12 1398
4177.73 1334
4178.34 1293
4178.95 1321
4179.56 1222
4180.17 1293
4180.78 1279
4181.39 1277
4182.00 1262
4182.61 1209
4183.23 1168
4183.84 1202
4184.45 1246
4185.06 1359
4185.67 1341
4186.28 1328
4186.89 1253
4187.50 1250
4188.11 1287
4188.72 1394
4189.33 1374
4189.94 1374
4190.55 1492
4191.17 1510
4191.78 1521
4192.39 1579
4193.00 1794
4193.61 1797
4194.22 1710
4194.83 1743
4195.44 1638
4196.06 1710
4196.67 1663
4197.28 1672
4197.89 1654
4198.50 1565
4199.11 1613
4199.72 1669
4200.34 1524
4200.95 1466
4201.56 1509
4202.17 1528
4202.78 1500
4203.40 1454
4204.01 1392
4204.62 1375
4205.23 1379
4205.84 1392
4206.46 1435
4207.07 1371
4207.68 1376
4208.29 1386
4208.90 1390
4209.52 1461
4210.13 1448
4210.74 1411
4211.35 1446
4211.97 1467
4212.58 1536
4213.19 1458
4213.80 1426
4214.42 1517
4215.03 1537
4215.64 1602
4216.26 1704
4216.87 1794
4217.48 1777
4218.09 1912
4218.71 2049
4219.32 2254
4219.93 2290
4220.55 2431
4221.16 2383
4221.77 2594
4222.39 2793
4223.00 3220
4223.61 3514
4224.23 3852
4224.84 4154
4225.45 4568
4226.07 4682
4226.68 4791
4227.30 4882
4227.91 4537
4228.52 4061
4229.14 3780
4229.75 3402
4230.36 3007
4230.98 2730
4231.59 2446
4232.21 2282
4232.82 2129
4233.43 2072
4234.05 1956
4234.66 2038
4235.28 1903
4235.89 1972
4236.51 2063
4237.12 2063
4237.73 1964
4238.35 1868
4238.96 1828
4239.58 1901
4240.19 1917
4240.81 1827
4241.42 1712
4242.04 1720
4242.65 1726
4243.27 1614
4243.88 1615
4244.50 1698
4245.11 1782
4245.73 1738
4246.34 1819
4246.96 1850
4247.57 1733
4248.19 1606
4248.80 1632
4249.42 1603
4250.03 1580
4250.65 1488
4251.26 1475
4251.88 1476
4252.49 1449
4253.11 1478
4253.72 1607
4254.34 1576
4254.96 1569
4255.57 1584
4256.19 1582
4256.80 1585
4257.42 1581
4258.03 1607
4258.65 1645
4259.27 1586
4259.88 1677
4260.50 1616
4261.12 1663
4261.73 1527
4262.35 1587
4262.96 1588
4263.58 1708
4264.20 1694
4264.81 1713
4265.43 1756
4266.05 1739
4266.66 1676
4267.28 1656
4267.90 1652
4268.51 1590
4269.13 1612
4269.75 1611
4270.36 1524
4270.98 1502
4271.60 1584
4272.21 1572
4272.83 1585
4273.45 1577
4274.06 1605
4274.68 1621
4275.30 1666
4275.92 1674
4276.53 1622
4277.15 1622
4277.77 1623
4278.38 1613
4279.00 1555
4279.62 1436
4280.24 1428
4280.85 1460
4281.47 1452
4282.09 1421
4282.71 1448
4283.32 1499
4283.94 1406
4284.56 1449
4285.18 1511
4285.80 1527
4286.41 1474
4287.03 1483
4287.65 1481
4288.27 1466
4288.89 1513
4289.50 1479
4290.12 1480
4290.74 1445
4291.36 1489
4291.98 1499
4292.60 1407
4293.21 1374
4293.83 1411
4294.45 1423
4295.07 1401
4295.69 1413
4296.31 1497
4296.93 1463
4297.54 1420
4298.16 1390
4298.78 1371
4299.40 1333
4300.02 1354
4300.64 1354
4301.26 1421
4301.88 1391
4302.50 1321
4303.12 1333
4303.73 1389
4304.35 1336
4304.97 1394
4305.59 1394
4306.21 1392
4306.83 1388
4307.45 1359
4308.07 1426
4308.69 1429
4309.31 1392
4309.93 1404
4310.55 1523
4311.17 1478
4311.79 1498
4312.41 1467
4313.03 1472
4313.65 1422
4314.27 1451
4314.89 1492
4315.51 1502
4316.13 1463
4316.75 1600
4317.37 1574
4317.99 1585
4318.61 1582
4319.23 1534
4319.85 1534
4320.47 1556
4321.09 1579
4321.71 1558
4322.33 1595
4322.95 1580
4323.57 1667
4324.19 1644
4324.81 1696
4325.43 1682
4326.05 1752
4326.68 1640
4327.30 1573
4327.92 1507
4328.54 1498
4329.16 1540
4329.78 1607
4330.40 1534
4331.02 1585
4331.64 1541
4332.26 1645
4332.89 1767
4333.51 1841
4334.13 1945
4334.75 2045
4335.37 2169
4335.99 2215
4336.61 2249
4337.24 2345
4337.86 2406
4338.48 2375
4339.10 2281
4339.72 2160
4340.34 2080
4340.97 2085
4341.59 2336
4342.21 2578
4342.83 3028
4343.45 3429
4344.08 3800
4344.70 4165
4345.32 4332
4345.94 4405
4346.57 4180
4347.19 3816
4347.81 3512
4348.43 3109
4349.05 2696
4349.68 2486
4350.30 2366
4350.92 2094
4351.54 1900
4352.17 1936
4352.79 1865
4353.41 1708
4354.04 1718
4354.66 1686
4355.28 1696
4355.90 1771
4356.53 1746
4357.15 1818
4357.77 1894
4358.40 1841
4359.02 1784
4359.64 1835
4360.27 1831
4360.89 1821
4361.51 1780
4362.14 1759
4362.76 1846
4363.38 1801
4364.01 1663
4364.63 1828
4365.25 1700
4365.88 1696
4366.50 1576
4367.12 1653
4367.75 1591
4368.37 1522
4369.00 1532
4369.62 1495
4370.24 1473
4370.87 1452
4371.49 1433
4372.12 1438
4372.74 1463
4373.36 1524
4373.99 1532
4374.61 1513
4375.24 1604
4375.86 1691
4376.49 1829
4377.11 1880
4377.73 1787
4378.36 1878
4378.98 1931
4379.61 1980
4380.23 1953
4380.86 1938
4381.48 1948
4382.11 1988
4382.73 1998
4383.36 1991
4383.98 2041
4384.61 2091
4385.23 2072
4385.86 2240
4386.48 2474
4387.11 2698
4387.73 2988
4388.36 3385
4388.98 3871
4389.61 4215
4390.23 4358
4390.86 4485
4391.48 4415
4392.11 3820
4392.74 3366
4393.36 3061
4393.99 2835
4394.61 2541
4395.24 2271
4395.86 2249
4396.49 2172
4397.12 2179
4397.74 2236
4398.37 2170
4398.99 2246
4399.62 2181
4400.25 2011
4400.87 1979
4401.50 2020
4402.12 2003
4402.75 1985
4403.38 1875
4404.00 1825
4404.63 1841
4405.26 1851
4405.88 1744
4406.51 1793
4407.14 1773
4407.76 1735
4408.39 1710
4409.02 1811
4409.64 1895
4410.27 1828
4410.90 1611
4411.52 1701
4412.15 1670
4412.78 1643
4413.40 1531
4414.03 1520
4414.66 1478
4415.29 1493
4415.91 1501
4416.54 1529
4417.17 1527
4417.79 1445
4418.42 1431
4419.05 1458
4419.68 1408
4420.30 1364
4420.93 1472
4421.56 1402
4422.19 1423
4422.81 1314
4423.44 1334
4424.07 1312
4424.70 1334
4425.33 1272
4425.95 1347
4426.58 1301
4427.21 1302
4427.84 1327
4428.47 1317
4429.09 1333
4429.72 1301
4430.35 1310
4430.98 1394
4431.61 1389
4432.23 1365
4432.86 1416
4433.49 1442
4434.12 1336
4434.75 1382
4435.38 1397
4436.01 1419
4436.63 1352
4437.26 1395
4437.89 1358
4438.52 1356
4439.15 1325
4439.78 1382
4440.41 1346
4441.04 1254
4441.67 1294
4442.29 1318
4442.92 1375
4443.55 1375
4444.18 1363
4444.81 1363
4445.44 1364
4446.07 1406
4446.70 1369
4447.33 1347
4447.96 1369
4448.59 1318
4449.22 1346
4449.85 1370
4450.48 1317
4451.11 1267
4451.74 1218
4452.37 1218
4453.00 1240
4453.63 1368
4454.26 1432
4454.89 1403
4455.52 1430
4456.15 1437
4456.78 1441
4457.41 1367
4458.04 1323
4458.67 1262
4459.30 1273
4459.93 1222
4460.56 1240
4461.19 1226
4461.82 1313
4462.45 1295
4463.08 1199
4463.71 1233
4464.34 1264
4464.97 1201
4465.60 1211
4466.23 1272
4466.86 1272
4467.49 1231
4468.12 1221
4468.76 1181
4469.39 1141
4470.02 1161
4470.65 1135
4471.28 1129
4471.91 1226
4472.54 1233
4473.17 1184
4473.80 1157
4474.44 1182
4475.07 1126
4475.70 1158
4476.33 1164
4476.96 1170
4477.59 1217
4478.22 1256
4478.86 1216
4479.49 1230
4480.12 1295
4480.75 1301
4481.38 1275
4482.02 1331
4482.65 1310
4483.28 1322
4483.91 1321
4484.54 1275
4485.18 1310
4485.81 1348
4486.44 1349
4487.07 1324
4487.70 1238
4488.34 1312
4488.97 1385
4489.60 1388
4490.23 1303
4490.87 1255
4491.50 1345
4492.13 1240
4492.76 1160
4493.40 1274
4494.03 1287
4494.66 1252
4495.30 1217
4495.93 1228
4496.56 1265
4497.19 1365
4497.83 1361
4498.46 1435
4499.09 1442
4499.73 1527
4500.36 1542
4500.99 1580
4501.63 1570
4502.26 1551
4502.89 1497
4503.53 1482
4504.16 1462
4504.79 1383
4505.43 1339
4506.06 1298
4506.69 1255
4507.33 1233
4507.96 1282
4508.59 1243
4509.23 1255
4509.86 1294
4510.50 1269
4511.13 1197
4511.76 1254
4512.40 1243
4513.03 1270
4513.67 1324
4514.30 1249
4514.93 1299
4515.57 1220
4516.20 1172
4516.84 1146
4517.47 1173
4518.11 1176
4518.74 1189
4519.37 1251
4520.01 1230
4520.64 1204
4521.28 1244
4521.91 1192
4522.55 1195
4523.18 1279
4523.82 1277
4524.45 1298
4525.09 1271
4525.72 1340
4526.36 1507
4526.99 1622
4527.63 1772
4528.26 1954
4528.90 2012
4529.53 2103
4530.17 2251
4530.80 2363
4531.44 2395
4532.07 2251
4532.71 2128
4533.34 1947
4533.98 1846
4534.62 1696
4535.25 1578
4535.89 1426
4536.52 1306
4537.16 1389
4537.79 1281
4538.43 1232
4539.07 1246
4539.70 1208
4540.34 1199
4540.97 1212
4541.61 1256
4542.25 1224
4542.88 1130
4543.52 1119
4544.15 1127
4544.79 1104
4545.43 1073
4546.06 1091
4546.70 1060
4547.34 1110
4547.97 1136
4548.61 1184
4549.25 1203
4549.88 1248
4550.52 1219
4551.16 1225
4551.79 1219
4552.43 1296
4553.07 1207
4553.70 1195
4554.34 1188
4554.98 1208
4555.61 1251
4556.25 1200
4556.89 1193
4557.53 1217
4558.16 1287
4558.80 1216
4559.44 1171
4560.07 1239
4560.71 1226
4561.35 1205
4561.99 1157
4562.62 1178
4563.26 1217
4563.90 1204
4564.54 1248
4565.18 1383
4565.81 1369
4566.45 1389
4567.09 1362
4567.73 1426
4568.36 1499
4569.00 1529
4569.64 1517
4570.28 1493
4570.92 1509
4571.55 1544
4572.19 1517
4572.83 1475
4573.47 1382
4574.11 1308
4574.75 1343
4575.38 1296
4576.02 1321
4576.66 1232
4577.30 1219
4577.94 1230
4578.58 1173
4579.22 1199
4579.85 1195
4580.49 1180
4581.13 1253
4581.77 1228
4582.41 1150
4583.05 1188
4583.69 1316
4584.33 1292
4584.97 1224
4585.61 1228
4586.24 1214
4586.88 1239
4587.52 1241
4588.16 1273
4588.80 1280
4589.44 1250
4590.08 1286
4590.72 1316
4591.36 1339
4592.00 1301
4592.64 1225
4593.28 1196
4593.92 1229
4594.56 1243
4595.20 1191
4595.84 1174
4596.48 1210
4597.12 1144
4597.76 1133
4598.40 1150
4599.04 1162
4599.68 1240
4600.32 1294
4600.96 1193
4601.60 1173
4602.24 1187
4602.88 1275
4603.52 1242
4604.16 1307
4604.80 1341
4605.44 1351
4606.08 1291
4606.72 1282
4607.36 1285
4608.00 1257
4608.64 1307
4609.28 1316
4609.93 1265
4610.57 1282
4611.21 1263
4611.85 1228
4612.49 1243
4613.13 1217
4613.77 1169
4614.41 1242
4615.05 1154
4615.69 1189
4616.34 1198
4616.98 1091
4617.62 1125
4618.26 1136
4618.90 1228
4619.54 1175
4620.18 1121
4620.83 1230
4621.47 1187
4622.11 1192
4622.75 1212
4623.39 1206
4624.03 1210
4624.68 1139
4625.32 1140
4625.96 1193
4626.60 1170
4627.24 1108
4627.89 1126
4628.53 1154
4629.17 1233
4629.81 1222
4630.45 1209
4631.10 1215
4631.74 1261
4632.38 1326
4633.02 1286
4633.67 1306
4634.31 1346
4634.95 1440
4635.59 1474
4636.24 1556
4636.88 1610
4637.52 1623
4638.17 1639
4638.81 1650
4639.45 1625
4640.09 1535
4640.74 1560
4641.38 1410
4642.02 1327
4642.67 1306
4643.31 1216
4643.95 1160
4644.60 1206
4645.24 1249
4645.88 1234
4646.53 1189
4647.17 1221
4647.81 1210
4648.46 1200
4649.10 1209
4649.74 1228
4650.39 1236
4651.03 1245
4651.67 1203
4652.32 1318
4652.96 1288
4653.61 1242
4654.25 1218
4654.89 1225
4655.54 1176
4656.18 1148
4656.83 1150
4657.47 1114
4658.11 1104
4658.76 1100
4659.40 1109
4660.05 1077
4660.69 1019
4661.33 1100
4661.98 1151
4662.62 1125
4663.27 1044
4663.91 1077
4664.56 1130
4665.20 1129
4665.85 1039
4666.49 1113
4667.14 1045
4667.78 1142
4668.43 1098
4669.07 1071
4669.72 1045
4670.36 1025
4671.01 1065
4671.65 1116
4672.30 1123
4672.94 1089
4673.59 1141
4674.23 1154
4674.88 1151
4675.52 1146
4676.17 1213
4676.81 1210
4677.46 1193
4678.10 1199
4678.75 1154
4679.40 1199
4680.04 1231
4680.69 1246
4681.33 1182
4681.98 1192
4682.62 1150
4683.27 1142
4683.92 1105
4684.56 1146
4685.21 1194
4685.85 1135
4686.50 1167
4687.15 1165
4687.79 1142
4688.44 1126
4689.09 1103
4689.73 1066
4690.38 1161
4691.02 1162
4691.67 1169
4692.32 1224
4692.96 1276
4693.61 1300
4694.26 1273
4694.90 1352
4695.55 1401
4696.20 1524
4696.84 1613
4697.49 1633
4698.14 1682
4698.78 1705
4699.43 1609
4700.08 1482
4700.73 1390
4701.37 1323
4702.02 1333
4702.67 1287
4703.31 1244
4703.96 1174
4704.61 1225
4705.26 1213
4705.90 1288
4706.55 1330
4707.20 1308
4707.85 1265
4708.49 1184
4709.14 1186
4709.79 1281
4710.44 1269
4711.09 1260
4711.73 1294
4712.38 1323
4713.03 1327
4713.68 1185
4714.33 1233
4714.97 1279
4715.62 1232
4716.27 1302
4716.92 1350
4717.57 1381
4718.21 1314
4718.86 1365
4719.51 1335
4720.16 1361
4720.81 1429
4721.46 1448
4722.11 1528
4722.75 1574
4723.40 1697
4724.05 1725
4724.70 1803
4725.35 1896
4726.00 1931
4726.65 1876
4727.30 1832
4727.94 1716
4728.59 1580
4729.24 1468
4729.89 1397
4730.54 1376
4731.19 1384
4731.84 1351
4732.49 1273
4733.14 1232
4733.79 1313
4734.44 1282
4735.09 1306
4735.74 1365
4736.38 1461
4737.03 1475
4737.68 1527
4738.33 1527
4738.98 1469
4739.63 1549
4740.28 1479
4740.93 1440
4741.58 1382
4742.23 1336
4742.88 1340
4743.53 1393
4744.18 1427
4744.83 1282
4745.48 1340
4746.13 1370
4746.78 1310
4747.43 1374
4748.08 1470
4748.73 1539
4749.39 1555
4750.04 1508
4750.69 1557
4751.34 1517
4751.99 1534
4752.64 1429
4753.29 1516
4753.94 1532
4754.59 1491
4755.24 1501
4755.89 1334
4756.54 1321
4757.19 1331
4757.84 1352
4758.50 1351
4759.15 1352
4759.80 1317
4760.45 1265
4761.10 1243
4761.75 1260
4762.40 1236
4763.05 1268
4763.71 1309
4764.36 1339
4765.01 1374
4765.66 1317
4766.31 1414
4766.96 1373
4767.62 1348
4768.27 1266
4768.92 1232
4769.57 1262
4770.22 1287
4770.87 1164
4771.53 1208
4772.18 1203
4772.83 1213
4773.48 1175
4774.13 1188
4774.79 1162
4775.44 1152
4776.09 1161
4776.74 1246
4777.40 1273
4778.05 1306
4778.70 1282
4779.35 1274
4780.01 1260
4780.66 1245
4781.31 1204
4781.96 1252
4782.62 1225
4783.27 1211
4783.92 1140
4784.57 1152
4785.23 1159
4785.88 1186
4786.53 1246
4787.19 1178
4787.84 1201
4788.49 1198
4789.15 1196
4789.80 1240
4790.45 1238
4791.11 1266
4791.76 1179
4792.41 1198
4793.07 1198
4793.72 1251
4794.37 1269
4795.03 1289
4795.68 1237
4796.33 1170
4796.99 1174
4797.64 1198
4798.29 1165
4798.95 1118
4799.60 1128
4800.26 1175
4800.91 1228
4801.56 1209
4802.22 1238
4802.87 1174
4803.53 1174
4804.18 1110
4804.83 1141
4805.49 1207
4806.14 1165
4806.80 1202
4807.45 1134
4808.11 1147
4808.76 1149
4809.42 1152
4810.07 1188
4810.72 1192
4811.38 1191
4812.03 1169
4812.69 1193
4813.34 1211
4814.00 1213
4814.65 1287
4815.31 1242
4815.96 1275
4816.62 1336
4817.27 1357
4817.93 1353
4818.58 1423
4819.24 1402
4819.89 1324
4820.55 1398
4821.20 1400
4821.86 1441
4822.52 1564
4823.17 1655
4823.83 1663
4824.48 1623
4825.14 1736
4825.79 1661
4826.45 1589
4827.10 1500
4827.76 1599
4828.42 1598
4829.07 1584
4829.73 1571
4830.38 1509
4831.04 1488
4831.70 1595
4832.35 1673
4833.01 1678
4833.66 1709
4834.32 1714
4834.98 1806
4835.63 1907
4836.29 1941
4836.95 1882
4837.60 1948
4838.26 1919
4838.92 1936
4839.57 1900
4840.23 1969
4840.89 1869
4841.54 1804
4842.20 1876
4842.86 1866
4843.51 1870
4844.17 1928
4844.83 1963
4845.48 2056
4846.14 2125
4846.80 2171
4847.45 2381
4848.11 2545
4848.77 2557
4849.43 2544
4850.08 2533
4850.74 2425
4851.40 2370
4852.06 2322
4852.71 2189
4853.37 2120
4854.03 2102
4854.69 2184
4855.34 2386
4856.00 2488
4856.66 2588
4857.32 2661
4857.97 2649
4858.63 2679
4859.29 2498
4859.95 2290
4860.61 2109
4861.26 2219
4861.92 2159
4862.58 2144
4863.24 2144
4863.90 2236
4864.55 2264
4865.21 2320
4865.87 2326
4866.53 2328
4867.19 2291
4867.85 2274
4868.51 2213
4869.16 2031
4869.82 2003
4870.48 1982
4871.14 1983
4871.80 1881
4872.46 1817
4873.12 1834
4873.78 1907
4874.43 1845
4875.09 1756
4875.75 1788
4876.41 1749
4877.07 1784
4877.73 1802
4878.39 1783
4879.05 1725
4879.71 1683
4880.37 1701
4881.03 1634
4881.69 1586
4882.34 1525
4883.00 1490
4883.66 1435
4884.32 1493
4884.98 1561
4885.64 1604
4886.30 1658
4886.96 1642
4887.62 1665
4888.28 1779
4888.94 1826
4889.60 1826
4890.26 1780
4890.92 1762
4891.58 1706
4892.24 1725
4892.90 1658
4893.56 1585
4894.22 1589
4894.88 1652
4895.54 1672
4896.20 1526
4896.86 1577
4897.52 1610
4898.19 1613
4898.85 1584
4899.51 1610
4900.17 1609
4900.83 1585
4901.49 1483
4902.15 1460
4902.81 1435
4903.47 1389
4904.13 1376
4904.79 1354
4905.45 1341
4906.12 1349
4906.78 1278
4907.44 1275
4908.10 1284
4908.76 1287
4909.42 1270
4910.08 1292
4910.74 1338
4911.41 1346
4912.07 1342
4912.73 1269
4913.39 1275
4914.05 1238
4914.71 1229
4915.38 1270
4916.04 1213
4916.70 1259
4917.36 1245
4918.02 1216
4918.68 1158
4919.35 1182
4920.01 1271
4920.67 1222
4921.33 1159
4921.99 1201
4922.66 1214
4923.32 1186
4923.98 1136
4924.64 1153
4925.31 1212
4925.97 1196
4926.63 1313
4927.29 1233
4927.96 1224
4928.62 1173
4929.28 1208
4929.94 1153
4930.61 1243
4931.27 1185
4931.93 1202
4932.59 1211
4933.26 1191
4933.92 1255
4934.58 1187
4935.25 1179
4935.91 1157
4936.57 1195
4937.24 1230
4937.90 1240
4938.56 1244
4939.23 1178
4939.89 1208
4940.55 1209
4941.22 1211
4941.88 1200
4942.54 1152
4943.21 1157
4943.87 1130
4944.53 1123
4945.20 1142
4945.86 1108
4946.52 1107
4947.19 1126
4947.85 1170
4948.52 1123
4949.18 1176
4949.84 1085
4950.51 1109
4951.17 1042
4951.84 1118
4952.50 1188
4953.17 1180
4953.83 1256
4954.49 1263
4955.16 1224
4955.82 1299
4956.49 1260
4957.15 1224
4957.82 1261
4958.48 1184
4959.15 1232
4959.81 1206
4960.47 1211
4961.14 1283
4961.80 1345
4962.47 1371
4963.13 1426
4963.80 1363
4964.46 1326
4965.13 1263
4965.79 1252
4966.46 1238
4967.12 1206
4967.79 1241
4968.45 1254
4969.12 1193
4969.79 1208
4970.45 1231
4971.12 1246
4971.78 1245
4972.45 1235
4973.11 1227
4973.78 1167
4974.44 1227
4975.11 1144
4975.78 1199
4976.44 1260
4977.11 1209
4977.77 1197
4978.44 1264
4979.11 1172
4979.77 1164
4980.44 1175
4981.10 1163
4981.77 1178
4982.44 1192
4983.10 1164
4983.77 1236
4984.43 1384
4985.10 1501
4985.77 1547
4986.43 1683
4987.10 1741
4987.77 1771
4988.43 1836
4989.10 1856
4989.77 1738
4990.43 1689
4991.10 1668
4991.77 1526
4992.43 1514
4993.10 1409
4993.77 1356
4994.43 1289
4995.10 1180
4995.77 1150
4996.44 1128
4997.10 1121
4997.77 1138
4998.44 1066
4999.10 1094
4999.77 1093
5000.44 1157
5001.11 1098
5001.77 1080
5002.44 1052
5003.11 1075
5003.78 1150
5004.44 1177
5005.11 1266
5005.78 1283
5006.45 1174
5007.12 1228
5007.78 1212
5008.45 1166
5009.12 1225
5009.79 1201
5010.46 1167
5011.12 1207
5011.79 1248
5012.46 1167
5013.13 1146
5013.80 1210
5014.47 1207
5015.13 1253
5015.80 1285
5016.47 1345
5017.14 1487
5017.81 1561
5018.48 1708
5019.14 1883
5019.81 2137
5020.48 2291
5021.15 2438
5021.82 2485
5022.49 2546
5023.16 2423
5023.83 2259
5024.50 2089
5025.16 1897
5025.83 1751
5026.50 1667
5027.17 1546
5027.84 1495
5028.51 1355
5029.18 1260
5029.85 1265
5030.52 1224
5031.19 1245
5031.86 1243
5032.53 1222
5033.20 1197
5033.87 1154
5034.54 1222
5035.21 1186
5035.88 1179
5036.54 1176
5037.21 1219
5037.88 1139
5038.55 1118
5039.22 1173
5039.89 1219
5040.56 1215
5041.23 1263
5041.90 1258
5042.58 1264
5043.25 1252
5043.92 1224
5044.59 1213
5045.26 1256
5045.93 1254
5046.60 1201
5047.27 1173
5047.94 1168
5048.61 1173
5049.28 1112
5049.95 1085
5050.62 1090
5051.29 1082
5051.96 1082
5052.63 1104
5053.30 1109
5053.98 1108
5054.65 1155
5055.32 1183
5055.99 1185
5056.66 1225
5057.33 1177
5058.00 1245
5058.67 1226
5059.34 1202
5060.02 1170
5060.69 1222
5061.36 1175
5062.03 1159
5062.70 1134
5063.37 1126
5064.04 1129
5064.72 1123
5065.39 1138
5066.06 1155
5066.73 1134
5067.40 1152
5068.08 1087
5068.75 1102
5069.42 1106
5070.09 1062
5070.76 1081
5071.44 1064
5072.11 1119
5072.78 1099
5073.45 1075
5074.12 1081
5074.80 1113
5075.47 1139
5076.14 1117
5076.81 1149
5077.49 1167
5078.16 1149
5078.83 1197
5079.50 1205
5080.18 1285
5080.85 1194
5081.52 1126
5082.20 1120
5082.87 1161
5083.54 1139
5084.21 1121
5084.89 1111
5085.56 1160
5086.23 1251
5086.91 1187
5087.58 1267
5088.25 1310
5088.93 1312
5089.60 1344
5090.27 1340
5090.95 1321
5091.62 1227
5092.29 1210
5092.97 1217
5093.64 1192
5094.31 1215
5094.99 1139
5095.66 1140
5096.34 1144
5097.01 1131
5097.68 1114
5098.36 1071
5099.03 1109
5099.70 1133
5100.38 1155
5101.05 1085
5101.73 1100
5102.40 1116
5103.08 1181
5103.75 1142
5104.42 1111
5105.10 1147
5105.77 1061
5106.45 1109
5107.12 1106
5107.80 1076
5108.47 1069
5109.15 1111
5109.82 1083
5110.49 1107
5111.17 1078
5111.84 1107
5112.52 1072
5113.19 1072
5113.87 1074
5114.54 1079
5115.22 1170
5115.89 1173
5116.57 1295
5117.24 1278
5117.92 1249
5118.59 1261
5119.27 1303
5119.94 1216
5120.62 1267
5121.30 1143
5121.97 1047
5122.65 1114
5123.32 1120
5124.00 1101
5124.67 1184
5125.35 1162
5126.02 1114
5126.70 1147
5127.38 1144
5128.05 1060
5128.73 1058
5129.40 1098
5130.08 1111
5130.76 1104
5131.43 1087
5132.11 1162
5132.78 1127
5133.46 1173
5134.14 1129
5134.81 1156
5135.49 1227
5136.17 1193
5136.84 1204
5137.52 1183
5138.20 1179
5138.87 1185
5139.55 1184
5140.22 1163
5140.90 1126
5141.58 1099
5142.26 1128
5142.93 1040
5143.61 1037
5144.29 974
5144.96 965
5145.64 995
5146.32 1031
5146.99 957
5147.67 986
5148.35 972
5149.03 961
5149.70 976
5150.38 988
5151.06 1021
5151.73 1012
5152.41 1037
5153.09 979
5153.77 982
5154.44 989
5155.12 1024
5155.80 983
5156.48 949
5157.16 948
5157.83 1002
5158.51 963
5159.19 1004
5159.87 1015
5160.55 924
5161.22 962
5161.90 994
5162.58 978
5163.26 945
5163.94 1012
5164.61 1027
5165.29 986
5165.97 948
5166.65 1030
5167.33 1041
5168.01 988
5168.68 954
5169.36 946
5170.04 979
5170.72 970
5171.40 985
5172.08 948
5172.76 1013
5173.44 971
5174.11 1026
5174.79 948
5175.47 1011
5176.15 1014
5176.83 973
5177.51 1003
5178.19 1058
5178.87 1090
5179.55 1091
5180.23 1107
5180.91 1116
5181.58 1089
5182.26 1058
5182.94 1050
5183.62 1089
5184.30 975
5184.98 974
5185.66 973
5186.34 950
5187.02 1041
5187.70 957
5188.38 971
5189.06 1036
5189.74 1079
5190.42 954
5191.10 991
5191.78 1067
5192.46 1035
5193.14 1015
5193.82 1016
5194.50 1022
5195.18 999
5195.86 1003
5196.54 993
5197.22 1009
5197.90 996
5198.58 1004
5199.26 1035
5199.94 1066
5200.63 1036
5201.31 992
5201.99 1028
5202.67 1001
5203.35 1047
5204.03 1055
5204.71 1127
5205.39 1077
5206.07 1107
5206.75 1092
5207.43 1124
5208.11 1162
5208.80 1141
5209.48 1121
5210.16 1105
5210.84 1111
5211.52 1096
5212.20 1103
5212.88 1103
5213.57 1113
5214.25 1075
5214.93 1155
5215.61 1170
5216.29 1183
5216.97 1157
5217.66 1148
5218.34 1128
5219.02 1176
5219.70 1219
5220.38 1148
5221.06 1134
5221.75 1123
5222.43 1180
5223.11 1094
5223.79 1071
5224.47 1086
5225.16 1074
5225.84 1011
5226.52 1059
5227.20 1062
5227.89 1037
5228.57 1028
5229.25 1076
5229.93 1081
5230.62 1119
5231.30 1097
5231.98 1117
5232.66 1150
5233.35 1156
5234.03 1134
5234.71 1143
5235.40 1161
5236.08 1182
5236.76 1199
5237.44 1197
5238.13 1215
5238.81 1178
5239.49 1147
5240.18 1208
5240.86 1141
5241.54 1099
5242.23 1053
5242.91 1069
5243.59 1041
5244.28 1111
5244.96 1111
5245.64 1102
5246.33 1111
5247.01 1169
5247.70 1230
5248.38 1236
5249.06 1160
5249.75 1089
5250.43 1145
5251.11 1142
5251.80 1106
5252.48 1083
5253.17 1059
5253.85 1058
5254.53 987
5255.22 1002
5255.90 1015
5256.59 992
5257.27 1020
5257.96 998
5258.64 1105
5259.32 1071
5260.01 1124
5260.69 1133
5261.38 1115
5262.06 1110
5262.75 1205
5263.43 1170
5264.12 1108
5264.80 1142
5265.49 1091
5266.17 1115
5266.86 1086
5267.54 1104
5268.23 1082
5268.91 1084
5269.60 1058
5270.28 1120
5270.97 1033
5271.65 1037
5272.34 1059
5273.02 1108
5273.71 1096
5274.39 1072
5275.08 1077
5275.76 1125
5276.45 1190
5277.14 1176
5277.82 1200
5278.51 1289
5279.19 1333
5279.88 1406
5280.56 1429
5281.25 1323
5281.94 1353
5282.62 1267
5283.31 1223
5283.99 1155
5284.68 1099
5285.37 1101
5286.05 995
5286.74 1063
5287.43 1062
5288.11 1123
5288.80 986
5289.48 1054
5290.17 1026
5290.86 1082
5291.54 1118
5292.23 1113
5292.92 1128
5293.60 1124
5294.29 1121
5294.98 1178
5295.66 1197
5296.35 1237
5297.04 1271
5297.72 1231
5298.41 1338
5299.10 1348
5299.79 1373
5300.47 1332
5301.16 1346
5301.85 1350
5302.53 1351
5303.22 1255
5303.91 1202
5304.60 1159
5305.28 1150
5305.97 1171
5306.66 1111
5307.35 1126
5308.03 1147
5308.72 1143
5309.41 1169
5310.10 1228
5310.78 1159
5311.47 1082
5312.16 1124
5312.85 1156
5313.54 1130
5314.22 1133
5314.91 1097
5315.60 1060
5316.29 1134
5316.98 1170
5317.66 1200
5318.35 1229
5319.04 1281
5319.73 1307
5320.42 1311
5321.11 1298
5321.80 1202
5322.48 1140
5323.17 1077
5323.86 1073
5324.55 1089
5325.24 1113
5325.93 1076
5326.62 1148
5327.30 1109
5327.99 1135
5328.68 1149
5329.37 1093
5330.06 1052
5330.75 1134
5331.44 1136
5332.13 1111
5332.82 1033
5333.51 1067
5334.20 1107
5334.88 1119
5335.57 1066
5336.26 1092
5336.95 1101
5337.64 1065
5338.33 1129
5339.02 1193
5339.71 1224
5340.40 1183
5341.09 1241
5341.78 1296
5342.47 1240
5343.16 1255
5343.85 1306
5344.54 1353
5345.23 1327
5345.92 1336
5346.61 1534
5347.30 1581
5347.99 1707
5348.68 1710
5349.37 1781
5350.06 1789
5350.75 1815
5351.44 1716
5352.13 1634
5352.82 1527
5353.51 1457
5354.20 1330
5354.90 1208
5355.59 1237
5356.28 1191
5356.97 1091
5357.66 1075
5358.35 1124
5359.04 1107
5359.73 1109
5360.42 1173
5361.11 1151
5361.80 1162
5362.49 1112
5363.19 1106
5363.88 1117
5364.57 1087
5365.26 1084
5365.95 1095
5366.64 1017
5367.33 1069
5368.03 1013
5368.72 993
5369.41 1008
5370.10 1014
5370.79 1007
5371.48 1063
5372.18 1030
5372.87 997
5373.56 1082
5374.25 1061
5374.94 1077
5375.63 1056
5376.33 1086
5377.02 1037
5377.71 993
5378.40 1003
5379.10 1104
5379.79 986
5380.48 994
5381.17 969
5381.86 1037
5382.56 1092
5383.25 1031
5383.94 1030
5384.63 1079
5385.33 1076
5386.02 1092
5386.71 1142
5387.40 1160
5388.10 1194
5388.79 1163
5389.48 1179
5390.18 1143
5390.87 1163
5391.56 1169
5392.26 1087
5392.95 1073
5393.64 1127
5394.33 1092
5395.03 973
5395.72 1033
5396.41 1012
5397.11 1019
5397.80 1041
5398.49 1076
5399.19 980
5399.88 1065
5400.58 1013
5401.27 1009
5401.96 1064
5402.66 1018
5403.35 1020
5404.04 1015
5404.74 1037
5405.43 1023
5406.13 1065
5406.82 1023
5407.51 1049
5408.21 1039
5408.90 1076
5409.60 1036
5410.29 1070
5410.98 1065
5411.68 1023
5412.37 1031
5413.07 991
5413.76 1065
5414.46 1029
5415.15 1026
5415.84 953
5416.54 1046
5417.23 1033
5417.93 962
5418.62 1049
5419.32 1067
5420.01 1040
5420.71 1081
5421.40 1074
5422.10 1080
5422.79 1001
5423.49 1045
5424.18 1048
5424.88 1021
5425.57 1034
5426.27 1012
5426.96 1043
5427.66 1036
5428.35 1074
5429.05 1036
5429.74 1119
5430.44 1119
5431.14 1054
5431.83 1072
5432.53 1148
5433.22 1131
5433.92 1142
5434.61 1183
5435.31 1140
5436.01 1165
5436.70 1141
5437.40 1166
5438.09 1177
5438.79 1211
5439.49 1181
5440.18 1148
5440.88 1185
5441.57 1222
5442.27 1224
5442.97 1362
5443.66 1459
5444.36 1525
5445.06 1534
5445.75 1634
5446.45 1721
5447.15 1701
5447.84 1691
5448.54 1688
5449.24 1591
5449.93 1536
5450.63 1480
5451.33 1403
5452.02 1328
5452.72 1291
5453.42 1177
5454.11 1101
5454.81 1136
5455.51 1172
5456.20 1178
5456.90 1150
5457.60 1201
5458.30 1206
5458.99 1210
5459.69 1237
5460.39 1336
5461.09 1379
5461.78 1337
5462.48 1405
5463.18 1404
5463.88 1416
5464.57 1336
5465.27 1354
5465.97 1386
5466.67 1348
5467.36 1366
5468.06 1300
5468.76 1307
5469.46 1324
5470.16 1360
5470.85 1442
5471.55 1526
5472.25 1484
5472.95 1469
5473.65 1564
5474.35 1604
5475.04 1635
5475.74 1641
5476.44 1703
5477.14 1884
5477.84 1957
5478.54 2120
5479.23 2155
5479.93 2161
5480.63 2074
5481.33 2014
5482.03 1954
5482.73 1741
5483.43 1723
5484.13 1606
5484.83 1564
5485.52 1526
5486.22 1543
5486.92 1529
5487.62 1571
5488.32 1554
5489.02 1700
5489.72 1708
5490.42 1709
5491.12 1672
5491.82 1707
5492.52 1662
5493.22 1703
5493.92 1719
5494.62 1800
5495.31 1856
5496.01 1997
5496.71 2148
5497.41 2463
5498.11 2857
5498.81 3175
5499.51 3501
5500.21 3666
5500.91 3534
5501.61 3202
5502.31 2891
5503.01 2616
5503.71 2305
5504.41 1978
5505.11 1888
5505.81 1854
5506.51 1663
5507.22 1628
5507.92 1685
5508.62 1628
5509.32 1578
5510.02 1586
5510.72 1638
5511.42 1649
5512.12 1731
5512.82 1639
5513.52 1681
5514.22 1758
5514.92 1725
5515.62 1603
5516.32 1493
5517.03 1546
5517.73 1568
5518.43 1552
5519.13 1570
5519.83 1510
5520.53 1476
5521.23 1443
5521.93 1438
5522.63 1384
5523.34 1340
5524.04 1372
5524.74 1312
5525.44 1330
5526.14 1269
5526.84 1307
5527.55 1233
5528.25 1210
5528.95 1195
5529.65 1223
5530.35 1339
5531.05 1381
5531.76 1341
5532.46 1293
5533.16 1289
5533.86 1324
5534.56 1361
5535.27 1305
5535.97 1259
5536.67 1225
5537.37 1216
5538.08 1218
5538.78 1169
5539.48 1183
5540.18 1190
5540.89 1177
5541.59 1102
5542.29 1080
5542.99 1149
5543.70 1111
5544.40 1169
5545.10 1192
5545.80 1168
5546.51 1177
5547.21 1192
5547.91 1188
5548.62 1183
5549.32 1092
5550.02 1185
5550.73 1180
5551.43 1123
5552.13 1154
5552.84 1141
5553.54 1078
5554.24 1086
5554.95 1118
5555.65 1118
5556.35 1082
5557.06 1101
5557.76 1160
5558.46 1152
5559.17 1236
5559.87 1165
5560.57 1198
5561.28 1154
5561.98 1156
5562.69 1153
5563.39 1184
5564.09 1139
5564.80 1130
5565.50 1072
5566.21 1137
5566.91 1084
5567.61 1093
5568.32 1072
5569.02 1080
5569.73 1112
5570.43 1092
5571.14 1114
5571.84 1128
5572.54 1165
5573.25 1131
5573.95 1202
5574.66 1160
5575.36 1116
5576.07 1067
5576.77 1119
5577.48 1168
5578.18 1123
5578.89 1125
5579.59 1146
5580.30 1143
5581.00 1084
5581.71 1058
5582.41 1026
5583.12 974
5583.82 1036
5584.53 1021
5585.23 1027
5585.94 978
5586.64 1090
5587.35 1088
5588.06 1107
5588.76 1108
5589.47 1032
5590.17 1048
5590.88 1084
5591.58 1051
5592.29 1026
5592.99 1058
5593.70 1069
5594.41 1075
5595.11 1052
5595.82 1060
5596.52 1027
5597.23 989
5597.94 1027
5598.64 1025
5599.35 1031
5600.06 969
5600.76 1023
5601.47 1011
5602.17 1003
5602.88 996
5603.59 969
5604.29 1050
5605.00 1038
5605.71 990
5606.41 981
5607.12 1021
5607.83 1051
5608.53 989
5609.24 1000
5609.95 995
5610.65 975
5611.36 969
5612.07 1021
5612.78 985
5613.48 1009
5614.19 998
5614.90 1007
5615.60 984
5616.31 953
5617.02 953
5617.73 943
5618.43 966
5619.14 941
5619.85 995
5620.56 1069
5621.26 979
5621.97 972
5622.68 945
5623.39 1006
5624.09 1017
5624.80 1001
5625.51 981
5626.22 1036
5626.93 1023
5627.63 985
5628.34 997
5629.05 997
5629.76 999
5630.47 1098
5631.17 1064
5631.88 1029
5632.59 1068
5633.30 1014
5634.01 1051
5634.72 1075
5635.42 1091
5636.13 1101
5636.84 1175
5637.55 1117
5638.26 1141
5638.97 1124
5639.68 1074
5640.39 1044
5641.09 1054
5641.80 1018
5642.51 1040
5643.22 1036
5643.93 1024
5644.64 1061
5645.35 1002
5646.06 911
5646.77 1016
5647.48 1035
5648.19 1044
5648.89 1062
5649.60 1004
5650.31 1045
5651.02 1079
5651.73 1109
5652.44 1082
5653.15 1094
5653.86 1152
5654.57 1188
5655.28 1202
5655.99 1289
5656.70 1294
5657.41 1315
5658.12 1301
5658.83 1197
5659.54 1169
5660.25 1228
5660.96 1228
5661.67 1179
5662.38 1141
5663.09 1065
5663.80 1121
5664.51 1067
5665.22 1107
5665.93 1056
5666.64 1118
5667.35 1122
5668.06 1155
5668.77 1177
5669.48 1183
5670.19 1194
5670.91 1181
5671.62 1135
5672.33 1130
5673.04 1125
5673.75 1115
5674.46 1058
5675.17 1033
5675.88 1075
5676.59 1083
5677.30 1066
5678.01 1072
5678.73 1056
5679.44 1142
5680.15 1088
5680.86 1094
5681.57 1102
5682.28 1025
5682.99 1111
5683.71 1123
5684.42 1100
5685.13 1122
5685.84 1112
5686.55 1123
5687.26 1093
5687.98 1137
5688.69 1092
5689.40 1069
5690.11 1138
5690.82 1122
5691.54 1045
5692.25 1042
5692.96 1036
5693.67 1046
5694.38 1046
5695.10 1032
5695.81 1055
5696.52 982
5697.23 964
5697.95 1046
5698.66 977
5699.37 1046
5700.08 1058
5700.80 1033
5701.51 1054
5702.22 1051
5702.93 1013
5703.65 1021
5704.36 1037
5705.07 992
5705.78 1024
5706.50 1008
5707.21 1034
5707.92 1059
5708.64 1024
5709.35 1039
5710.06 1009
5710.78 1004
5711.49 961
5712.20 1017
5712.92 1040
5713.63 1006
5714.34 1036
5715.06 1026
5715.77 1005
5716.48 1020
5717.20 966
5717.91 1019
5718.62 1013
5719.34 1025
5720.05 976
5720.77 1041
5721.48 1079
5722.19 1112
5722.91 1100
5723.62 1091
5724.33 1081
5725.05 1052
5725.76 1107
5726.48 1177
5727.19 1090
5727.91 1098
5728.62 1103
5729.33 1077
5730.05 1071
5730.76 1113
5731.48 1079
5732.19 1112
5732.91 1068
5733.62 1148
5734.34 1191
5735.05 1219
5735.77 1312
5736.48 1416
5737.20 1431
5737.91 1482
5738.63 1547
5739.34 1564
5740.06 1596
5740.77 1485
5741.49 1495
5742.20 1474
5742.92 1347
5743.63 1374
5744.35 1314
5745.06 1290
5745.78 1246
5746.49 1238
5747.21 1245
5747.92 1239
5748.64 1220
5749.35 1177
5750.07 1155
5750.79 1157
5751.50 1140
5752.22 1199
5752.93 1245
5753.65 1200
5754.36 1201
5755.08 1140
5755.80 1172
5756.51 1185
5757.23 1181
5757.95 1223
5758.66 1249
5759.38 1293
5760.09 1327
5760.81 1247
5761.53 1400
5762.24 1494
5762.96 1547
5763.68 1541
5764.39 1599
5765.11 1514
5765.83 1548
5766.54 1554
5767.26 1508
5767.98 1523
5768.69 1515
5769.41 1503
5770.13 1440
5770.84 1440
5771.56 1353
5772.28 1386
5772.99 1373
5773.71 1353
5774.43 1360
5775.15 1481
5775.86 1542
5776.58 1472
5777.30 1498
5778.01 1496
5778.73 1552
5779.45 1552
5780.17 1524
5780.88 1513
5781.60 1512
5782.32 1496
5783.04 1521
5783.76 1536
5784.47 1536
5785.19 1598
5785.91 1597
5786.63 1596
5787.34 1564
5788.06 1617
5788.78 1757
5789.50 1786
5790.22 1805
5790.94 1947
5791.65 1981
5792.37 2112
5793.09 2121
5793.81 2286
5794.53 2291
5795.25 2341
5795.96 2418
5796.68 2566
5797.40 3089
5798.12 3949
5798.84 4959
5799.56 6210
5800.28 7615
5800.99 8760
5801.71 9171
5802.43 8817
5803.15 7977
5803.87 6855
5804.59 5494
5805.31 4583
5806.03 3717
5806.75 3170
5807.47 2910
5808.18 2682
5808.90 2534
5809.62 2531
5810.34 2495
5811.06 2602
5811.78 2556
5812.50 2559
5813.22 2619
5813.94 2565
5814.66 2663
5815.38 2757
5816.10 2738
5816.82 2759
5817.54 2669
5818.26 2557
5818.98 2480
5819.70 2608
5820.42 2560
5821.14 2425
5821.86 2508
5822.58 2338
5823.30 2236
5824.02 2214
5824.74 2021
5825.46 1959
5826.18 1928
5826.90 1887
5827.62 1851
5828.34 1780
5829.06 1791
5829.78 1748
5830.50 1718
5831.22 1788
5831.95 1790
5832.67 1688
5833.39 1678
5834.11 1721
5834.83 1652
5835.55 1603
5836.27 1619
5836.99 1595
5837.71 1600
5838.43 1575
5839.15 1665
5839.88 1651
5840.60 1646
5841.32 1590
5842.04 1537
5842.76 1529
5843.48 1563
5844.20 1434
5844.93 1460
5845.65 1447
5846.37 1377
5847.09 1448
5847.81 1401
5848.53 1368
5849.26 1396
5849.98 1396
5850.70 1435
5851.42 1394
5852.14 1418
5852.87 1437
5853.59 1395
5854.31 1406
5855.03 1381
5855.75 1369
5856.48 1430
5857.20 1361
5857.92 1363
5858.64 1372
5859.37 1391
5860.09 1372
5860.81 1344
5861.53 1369
5862.26 1339
5862.98 1276
5863.70 1330
5864.42 1344
5865.15 1292
5865.87 1339
5866.59 1307
5867.31 1342
5868.04 1329
5868.76 1331
5869.48 1400
5870.21 1428
5870.93 1337
5871.65 1363
5872.38 1399
5873.10 1382
5873.82 1361
5874.55 1359
5875.27 1358
5875.99 1317
5876.72 1400
5877.44 1384
5878.16 1401
5878.89 1314
5879.61 1329
5880.33 1323
5881.06 1278
5881.78 1335
5882.51 1289
5883.23 1335
5883.95 1285
5884.68 1396
5885.40 1395
5886.13 1464
5886.85 1418
5887.57 1427
5888.30 1354
5889.02 1385
5889.75 1348
5890.47 1357
5891.20 1340
5891.92 1356
5892.64 1322
5893.37 1366
5894.09 1366
5894.82 1333
5895.54 1347
5896.27 1326
5896.99 1353
5897.72 1357
5898.44 1346
5899.17 1364
5899.89 1348
5900.62 1378
5901.34 1313
5902.07 1293
5902.79 1308
5903.52 1270
5904.24 1357
5904.97 1349
5905.69 1313
5906.42 1306
5907.14 1292
5907.87 1318
5908.59 1313
5909.32 1293
5910.04 1241
5910.77 1251
5911.50 1271
5912.22 1223
5912.95 1276
5913.67 1328
5914.40 1358
5915.12 1300
5915.85 1366
5916.58 1416
5917.30 1470
5918.03 1349
5918.75 1381
5919.48 1382
5920.21 1407
5920.93 1342
5921.66 1388
5922.39 1426
5923.11 1458
5923.84 1453
5924.56 1423
5925.29 1407
5926.02 1447
5926.74 1468
5927.47 1442
5928.20 1480
5928.92 1551
5929.65 1543
5930.38 1550
5931.10 1578
5931.83 1638
5932.56 1674
5933.28 1700
5934.01 1746
5934.74 1791
5935.47 1861
5936.19 1888
5936.92 1883
5937.65 1908
5938.37 1928
5939.10 1936
5939.83 1959
5940.56 1936
5941.28 1982
5942.01 1983
5942.74 1963
5943.47 1974
5944.19 2083
5944.92 2060
5945.65 1989
5946.38 2015
5947.11 2023
5947.83 2101
5948.56 2177
5949.29 2368
5950.02 2524
5950.74 2660
5951.47 2652
5952.20 2617
5952.93 2528
5953.66 2509
5954.39 2521
5955.11 2559
5955.84 2461
5956.57 2553
5957.30 2519
5958.03 2323
5958.76 2487
5959.48 2524
5960.21 2576
5960.94 2490
5961.67 2552
5962.40 2780
5963.13 3017
5963.86 3273
5964.59 3572
5965.31 3814
5966.04 3868
5966.77 3935
5967.50 3913
5968.23 3740
5968.96 3593
5969.69 3385
5970.42 3301
5971.15 3248
5971.88 3195
5972.61 3204
5973.34 3153
5974.06 3097
5974.79 3194
5975.52 3278
5976.25 3438
5976.98 3334
5977.71 3504
5978.44 3744
5979.17 3793
5979.90 3860
5980.63 3850
5981.36 3894
5982.09 3831
5982.82 3885
5983.55 3973
5984.28 3972
5985.01 4053
5985.74 4035
5986.47 4050
5987.20 3934
5987.93 3959
5988.66 3943
5989.39 4057
5990.12 3975
5990.85 4056
5991.58 4062
5992.32 4160
5993.05 4245
5993.78 4409
5994.51 4446
5995.24 4565
5995.97 4771
5996.70 4833
5997.43 4611
5998.16 4527
5998.89 4546
5999.62 4555
6000.35 4393
6001.09 4278
6001.82 4230
6002.55 4191
6003.28 4032
6004.01 4166
6004.74 4120
6005.47 4239
6006.20 4745
6006.94 5347
6007.67 6315
6008.40 7528
6009.13 9071
6009.86 11021
6010.59 13171
6011.33 15316
6012.06 17016
6012.79 17645
6013.52 17322
6014.25 16493
6014.98 15248
6015.72 13568
6016.45 11514
6017.18 9686
6017.91 8098
6018.64 6724
6019.38 5776
6020.11 5031
6020.84 4361
6021.57 3867
6022.31 3588
6023.04 3436
6023.77 3287
6024.50 3093
6025.24 3051
6025.97 3050
6026.70 2964
6027.43 2879
6028.17 2797
6028.90 2797
6029.63 2670
6030.37 2536
6031.10 2623
6031.83 2529
6032.56 2438
6033.30 2337
6034.03 2398
6034.76 2404
6035.50 2482
6036.23 2569
6036.96 2559
6037.70 2678
6038.43 2668
6039.16 2731
6039.90 2801
6040.63 2882
6041.36 2869
6042.10 2883
6042.83 2841
6043.56 2876
6044.30 2930
6045.03 2992
6045.77 3065
6046.50 3089
6047.23 3165
6047.97 3393
6048.70 3606
6049.44 3965
6050.17 4151
6050.90 4332
6051.64 4547
6052.37 4480
6053.11 4414
6053.84 4116
6054.57 3869
6055.31 3580
6056.04 3446
6056.78 3313
6057.51 3172
6058.25 3117
6058.98 3097
6059.72 3030
6060.45 2993
6061.19 3015
6061.92 2980
6062.66 2936
6063.39 2963
6064.13 2917
6064.86 2897
6065.60 2765
6066.33 2683
6067.07 2678
6067.80 2724
6068.54 2606
6069.27 2564
6070.01 2542
6070.74 2564
6071.48 2655
6072.21 2602
6072.95 2505
6073.68 2441
6074.42 2423
6075.15 2431
6075.89 2386
6076.63 2447
6077.36 2362
6078.10 2333
6078.83 2283
6079.57 2225
6080.30 2202
6081.04 2222
6081.78 2165
6082.51 2066
6083.25 2120
6083.98 2077
6084.72 2066
6085.46 2123
6086.19 2088
6086.93 2024
6087.67 2135
6088.40 2166
6089.14 2190
6089.88 2155
6090.61 2200
6091.35 2231
6092.09 2272
6092.82 2245
6093.56 2130
6094.30 2121
6095.03 2069
6095.77 1985
6096.51 2006
6097.24 1967
6097.98 1914
6098.72 1839
6099.45 1864
6100.19 1876
6100.93 1833
6101.67 1816
6102.40 1805
6103.14 1771
6103.88 1805
6104.61 1784
6105.35 1816
6106.09 1846
6106.83 1793
6107.56 1869
6108.30 1926
6109.04 1858
6109.78 1845
6110.51 1894
6111.25 1854
6111.99 1861
6112.73 1899
6113.47 1946
6114.20 1922
6114.94 1894
6115.68 1894
6116.42 1865
6117.16 1926
6117.89 2008
6118.63 1958
6119.37 1973
6120.11 1987
6120.85 2049
6121.59 2062
6122.32 2077
6123.06 2066
6123.80 2076
6124.54 2004
6125.28 2019
6126.02 1998
6126.76 1968
6127.49 1955
6128.23 1994
6128.97 1960
6129.71 1963
6130.45 1936
6131.19 1954
6131.93 2035
6132.67 1974
6133.41 2084
6134.15 2052
6134.88 2073
6135.62 2109
6136.36 2024
6137.10 2070
6137.84 2132
6138.58 2042
6139.32 2013
6140.06 2066
6140.80 2078
6141.54 2021
6142.28 1989
6143.02 2060
6143.76 1988
6144.50 2020
6145.24 2081
6145.98 2020
6146.72 2045
6147.46 2057
6148.20 2089
6148.94 2167
6149.68 2181
6150.42 2157
6151.16 2156
6151.90 2231
6152.64 2236
6153.38 2267
6154.12 2363
6154.86 2297
6155.60 2278
6156.34 2357
6157.08 2354
6157.82 2410
6158.56 2472
6159.30 2521
6160.04 2656
6160.78 2748
6161.52 2856
6162.27 3035
6163.01 3235
6163.75 3368
6164.49 3617
6165.23 3654
6165.97 3842
6166.71 3796
6167.45 3763
6168.19 3744
6168.94 3708
6169.68 3553
6170.42 3450
6171.16 3331
6171.90 3212
6172.64 3096
6173.38 3028
6174.13 3022
6174.87 3114
6175.61 3021
6176.35 3170
6177.09 3116
6177.83 3207
6178.58 3236
6179.32 3287
6180.06 3351
6180.80 3305
6181.54 3368
6182.28 3457
6183.03 3465
6183.77 3482
6184.51 3673
6185.25 3689
6186.00 3658
6186.74 3728
6187.48 3787
6188.22 3941
6188.97 4106
6189.71 4223
6190.45 4245
6191.19 4511
6191.94 4590
6192.68 4545
6193.42 4517
6194.16 4494
6194.91 4435
6195.65 4537
6196.39 4420
6197.13 4432
6197.88 4515
6198.62 4456
6199.36 4491
6200.11 4591
6200.85 4775
6201.59 5296
6202.34 5932
6203.08 7132
6203.82 9196
6204.57 11961
6205.31 15452
6206.05 19238
6206.80 22730
6207.54 25300
6208.28 26266
6209.03 25812
6209.77 24260
6210.52 21525
6211.26 18652
6212.00 15475
6212.75 12813
6213.49 10546
6214.23 8445
6214.98 6975
6215.72 5911
6216.47 4948
6217.21 4489
6217.95 4271
6218.70 4066
6219.44 3752
6220.19 3621
6220.93 3648
6221.68 3547
6222.42 3475
6223.17 3653
6223.91 3516
6224.65 3327
6225.40 3207
6226.14 3057
6226.89 2721
6227.63 2473
6228.38 2261
6229.12 2175
6229.87 2204
6230.61 2205
6231.36 2190
6232.10 2224
6232.85 2238
6233.59 2328
6234.34 2365
6235.08 2326
6235.83 2484
6236.57 2466
6237.32 2482
6238.06 2450
6238.81 2497
6239.56 2430
6240.30 2561
6241.05 2584
6241.79 2749
6242.54 2955
6243.28 3075
6244.03 3299
6244.77 3586
6245.52 3835
6246.27 3803
6247.01 3733
6247.76 3800
6248.50 3675
6249.25 3535
6250.00 3536
6250.74 3290
6251.49 3209
6252.23 3114
6252.98 3026
6253.73 2932
6254.47 2967
6255.22 2916
6255.97 2909
6256.71 2897
6257.46 2983
6258.21 2923
6258.95 2892
6259.70 3075
6260.45 3213
6261.19 3397
6261.94 3538
6262.69 3658
6263.43 3559
6264.18 3521
6264.93 3302
6265.67 3185
6266.42 2982
6267.17 2880
6267.92 2884
6268.66 2935
6269.41 2865
6270.16 2946
6270.90 2890
6271.65 2934
6272.40 2940
6273.15 3062
6273.89 3079
6274.64 3093
6275.39 3125
6276.14 3197
6276.89 3118
6277.63 3017
6278.38 2881
6279.13 2754
6279.88 2729
6280.62 2630
6281.37 2658
6282.12 2604
6282.87 2542
6283.62 2475
6284.36 2487
6285.11 2489
6285.86 2438
6286.61 2406
6287.36 2454
6288.11 2490
6288.85 2446
6289.60 2495
6290.35 2419
6291.10 2431
6291.85 2363
6292.60 2216
6293.35 2203
6294.09 2261
6294.84 2240
6295.59 2151
6296.34 2204
6297.09 2204
6297.84 2153
6298.59 2237
6299.34 2274
6300.09 2250
6300.83 2441
6301.58 2576
6302.33 2578
6303.08 2607
6303.83 2574
6304.58 2555
6305.33 2383
6306.08 2312
6306.83 2195
6307.58 2151
6308.33 2153
6309.08 2148
6309.83 2133
6310.58 2165
6311.33 2179
6312.08 2266
6312.83 2298
6313.58 2306
6314.33 2379
6315.08 2288
6315.83 2398
6316.58 2329
6317.33 2267
6318.08 2268
6318.83 2281
6319.58 2246
6320.33 2202
6321.08 2054
6321.83 2039
6322.58 1972
6323.33 1872
6324.08 1761
6324.83 1829
6325.58 1880
6326.33 1837
6327.08 1795
6327.83 1768
6328.58 1754
6329.33 1743
6330.08 1760
6330.84 1726
6331.59 1733
6332.34 1711
6333.09 1723
6333.84 1725
6334.59 1762
6335.34 1819
6336.09 1814
6336.84 1821
6337.60 1784
6338.35 1792
6339.10 1722
6339.85 1783
6340.60 1820
6341.35 1881
6342.10 1931
6342.86 1955
6343.61 1910
6344.36 1816
6345.11 1817
6345.86 1880
6346.61 1853
6347.37 1851
6348.12 1943
6348.87 2043
6349.62 2159
6350.37 2275
6351.13 2396
6351.88 2420
6352.63 2454
6353.38 2543
6354.14 2495
6354.89 2307
6355.64 2216
6356.39 2069
6357.14 2008
6357.90 1924
6358.65 1965
6359.40 1954
6360.16 1927
6360.91 1911
6361.66 1876
6362.41 1890
6363.17 1853
6363.92 1859
6364.67 1834
6365.42 1894
6366.18 1898
6366.93 1903
6367.68 1883
6368.44 1837
6369.19 1811
6369.94 1857
6370.70 1784
6371.45 1750
6372.20 1768
6372.96 1817
6373.71 1891
6374.46 1882
6375.22 1803
6375.97 1745
6376.72 1911
6377.48 1916
6378.23 1894
6378.99 1903
6379.74 1940
6380.49 1924
6381.25 1905
6382.00 1780
6382.75 1768
6383.51 1761
6384.26 1777
6385.02 1688
6385.77 1677
6386.53 1600
6387.28 1638
6388.03 1633
6388.79 1564
6389.54 1540
6390.30 1587
6391.05 1573
6391.81 1645
6392.56 1622
6393.31 1545
6394.07 1590
6394.82 1595
6395.58 1605
6396.33 1530
6397.09 1553
6397.84 1586
6398.60 1555
6399.35 1552
6400.11 1490
6400.86 1472
6401.62 1516
6402.37 1509
6403.13 1545
6403.88 1580
6404.64 1479
6405.39 1532
6406.15 1614
6406.90 1645
6407.66 1676
6408.42 1650
6409.17 1619
6409.93 1625
6410.68 1636
6411.44 1607
6412.19 1572
6412.95 1543
6413.71 1571
6414.46 1573
6415.22 1550
6415.97 1518
6416.73 1532
6417.48 1597
6418.24 1682
6419.00 1660
6419.75 1569
6420.51 1601
6421.27 1580
6422.02 1535
6422.78 1551
6423.53 1633
6424.29 1571
6425.05 1545
6425.80 1638
6426.56 1631
6427.32 1561
6428.07 1554
6428.83 1571
6429.59 1615
6430.34 1616
6431.10 1564
6431.86 1624
6432.61 1656
6433.37 1665
6434.13 1645
6434.89 1633
6435.64 1705
6436.40 1751
6437.16 1743
6437.91 1735
6438.67 1748
6439.43 1828
6440.19 1746
6440.94 1651
6441.70 1602
6442.46 1662
6443.22 1668
6443.97 1657
6444.73 1613
6445.49 1602
6446.25 1594
6447.00 1609
6447.76 1663
6448.52 1688
6449.28 1715
6450.04 1647
6450.79 1645
6451.55 1628
6452.31 1689
6453.07 1690
6453.83 1793
6454.58 1731
6455.34 1736
6456.10 1729
6456.86 1751
6457.62 1770
6458.38 1794
6459.13 1798
6459.89 1834
6460.65 1866
6461.41 1833
6462.17 1756
6462.93 1819
6463.69 1909
6464.44 1929
6465.20 1926
6465.96 1941
6466.72 1972
6467.48 1937
6468.24 1977
6469.00 1957
6469.76 1990
6470.52 2050
6471.28 2014
6472.03 2011
6472.79 2036
6473.55 2114
6474.31 2155
6475.07 2146
6475.83 2137
6476.59 2211
6477.35 2174
6478.11 2203
6478.87 2201
6479.63 2240
6480.39 2233
6481.15 2354
6481.91 2393
6482.67 2447
6483.43 2479
6484.19 2507
6484.95 2611
6485.71 2618
6486.47 2653
6487.23 2701
6487.99 2688
6488.75 2754
6489.51 2837
6490.27 2919
6491.03 3099
6491.79 3092
6492.55 3143
6493.31 3271
6494.07 3328
6494.83 3399
6495.59 3367
6496.35 3356
6497.11 3365
6497.87 3383
6498.64 3248
6499.40 3332
6500.16 3363
6500.92 3327
6501.68 3334
6502.44 3446
6503.20 3485
6503.96 3574
6504.72 3615
6505.48 3741
6506.25 3861
6507.01 4031
6507.77 4247
6508.53 4556
6509.29 4782
6510.05 5050
6510.81 5141
6511.57 4975
6512.34 4928
6513.10 4993
6513.86 4742
6514.62 4741
6515.38 4694
6516.15 4630
6516.91 4629
6517.67 4608
6518.43 4570
6519.19 4704
6519.95 4865
6520.72 5006
6521.48 5258
6522.24 5659
6523.00 6366
6523.77 7126
6524.53 7961
6525.29 8748
6526.05 9287
6526.81 9548
6527.58 9554
6528.34 9438
6529.10 9141
6529.86 8756
6530.63 9068
6531.39 9811
6532.15 11402
6532.92 13345
6533.68 15624
6534.44 17620
6535.20 18787
6535.97 18577
6536.73 17640
6537.49 15687
6538.26 13721
6539.02 11425
6539.78 9560
6540.55 8023
6541.31 6680
6542.07 5781
6542.84 5097
6543.60 4535
6544.36 4119
6545.13 3805
6545.89 3684
6546.65 3604
6547.42 3484
6548.18 3430
6548.94 3394
6549.71 3433
6550.47 3377
6551.24 3334
6552.00 3246
6552.76 3269
6553.53 3229
6554.29 3152
6555.06 3062
6555.82 2969
6556.58 3007
6557.35 2988
6558.11 3118
6558.88 3213
6559.64 3372
6560.41 3422
6561.17 3561
6561.93 3733
6562.70 3809
6563.46 3878
6564.23 3930
6564.99 3940
6565.76 3929
6566.52 3756
6567.29 3739
6568.05 3795
6568.82 3789
6569.58 3804
6570.35 4038
6571.11 4313
6571.88 4494
6572.64 4671
6573.41 4673
6574.17 4775
6574.94 4736
6575.70 4751
6576.47 4618
6577.23 4481
6578.00 4348
6578.76 4178
6579.53 4195
6580.29 4153
6581.06 4130
6581.83 3998
6582.59 3961
6583.36 3919
6584.12 3934
6584.89 4070
6585.65 4057
6586.42 4155
6587.19 4203
6587.95 4378
6588.72 4701
6589.48 5190
6590.25 5923
6591.02 6801
6591.78 7764
6592.55 8472
6593.32 8810
6594.08 9214
6594.85 8995
6595.61 8548
6596.38 7984
6597.15 7296
6597.91 6466
6598.68 5960
6599.45 5346
6600.21 4999
6600.98 4560
6601.75 4227
6602.51 4010
6603.28 3900
6604.05 3765
6604.82 3590
6605.58 3590
6606.35 3620
6607.12 3716
6607.88 3917
6608.65 3932
6609.42 4028
6610.19 3885
6610.95 3746
6611.72 3603
6612.49 3468
6613.25 3385
6614.02 3293
6614.79 3207
6615.56 3140
6616.32 3170
6617.09 3070
6617.86 3063
6618.63 3038
6619.40 3014
6620.16 3063
6620.93 3049
6621.70 3008
6622.47 2979
6623.24 2902
6624.00 2944
6624.77 2881
6625.54 2901
6626.31 2860
6627.08 2973
6627.84 3040
6628.61 3303
6629.38 3611
6630.15 4057
6630.92 4490
6631.69 4882
6632.46 5387
6633.22 5656
6633.99 5636
6634.76 5547
6635.53 5164
6636.30 4846
6637.07 4405
6637.84 4031
6638.61 3636
6639.37 3358
6640.14 3179
6640.91 3063
6641.68 2896
6642.45 2807
6643.22 2767
6643.99 2667
6644.76 2578
6645.53 2627
6646.30 2667
6647.07 2619
6647.84 2637
6648.61 2697
6649.37 2758
6650.14 2685
6650.91 2613
6651.68 2623
6652.45 2625
6653.22 2555
6653.99 2614
6654.76 2619
6655.53 2632
6656.30 2604
6657.07 2566
6657.84 2490
6658.61 2383
6659.38 2390
6660.15 2430
6660.92 2371
6661.69 2366
6662.46 2372
6663.23 2352
6664.00 2417
6664.77 2399
6665.55 2386
6666.32 2432
6667.09 2503
6667.86 2425
6668.63 2534
6669.40 2605
6670.17 2702
6670.94 2673
6671.71 2734
6672.48 2747
6673.25 2655
6674.02 2556
6674.79 2634
6675.57 2645
6676.34 2687
6677.11 2668
6677.88 2625
6678.65 2587
6679.42 2677
6680.19 2697
6680.96 2718
6681.74 2866
6682.51 3043
6683.28 3273
6684.05 3354
6684.82 3364
6685.59 3298
6686.37 3132
6687.14 2983
6687.91 2801
6688.68 2693
6689.45 2492
6690.22 2393
6691.00 2332
6691.77 2242
6692.54 2221
6693.31 2126
6694.08 2106
6694.86 2125
6695.63 2190
6696.40 2114
6697.17 2124
6697.95 2214
6698.72 2194
6699.49 2123
6700.26 2173
6701.04 2234
6701.81 2223
6702.58 2158
6703.35 2161
6704.13 2194
6704.90 2165
6705.67 2175
6706.44 2171
6707.22 2112
6707.99 2142
6708.76 2162
6709.54 2150
6710.31 2102
6711.08 2024
6711.86 1975
6712.63 2029
6713.40 2017
6714.17 1971
6714.95 1898
6715.72 1887
6716.50 1930
6717.27 1866
6718.04 1925
6718.82 1834
6719.59 1870
6720.36 1928
6721.14 1918
6721.91 1954
6722.68 1938
6723.46 1920
6724.23 1865
6725.01 1837
6725.78 1778
6726.55 1915
6727.33 1874
6728.10 1891
6728.88 1933
6729.65 1982
6730.42 1964
6731.20 2026
6731.97 1907
6732.75 1919
6733.52 2027
6734.30 2055
6735.07 2004
6735.84 1987
6736.62 2045
6737.39 2018
6738.17 2065
6738.94 2014
6739.72 2066
6740.49 2012
6741.27 1943
6742.04 1963
6742.82 2020
6743.59 2162
6744.37 2115
6745.14 2135
6745.92 2187
6746.69 2172
6747.47 2197
6748.24 2344
6749.02 2629
6749.79 2761
6750.57 2850
6751.34 2851
6752.12 2904
6752.90 2934
6753.67 2924
6754.45 2590
6755.22 2425
6756.00 2327
6756.77 2266
6757.55 2115
6758.33 1980
6759.10 2008
6759.88 1971
6760.65 1913
6761.43 1864
6762.20 1875
6762.98 1935
6763.76 1948
6764.53 1937
6765.31 1964
6766.09 1923
6766.86 1940
6767.64 1929
6768.41 1912
6769.19 1855
6769.97 1921
6770.74 1917
6771.52 1876
6772.30 1841
6773.07 1829
6773.85 1808
6774.63 1826
6775.40 1862
6776.18 1846
6776.96 1798
6777.74 1808
6778.51 1846
6779.29 1761
6780.07 1799
6780.84 1823
6781.62 1780
6782.40 1788
6783.17 1778
6783.95 1763
6784.73 1822
6785.51 1767
6786.28 1726
6787.06 1745
6787.84 1720
6788.62 1671
6789.39 1670
6790.17 1659
6790.95 1658
6791.73 1602
6792.51 1601
6793.28 1695
6794.06 1626
6794.84 1635
6795.62 1613
6796.39 1654
6797.17 1614
6797.95 1699
6798.73 1638
6799.51 1683
6800.29 1706
6801.06 1687
6801.84 1650
6802.62 1640
6803.40 1654
6804.18 1641
6804.96 1670
6805.73 1666
6806.51 1691
6807.29 1646
6808.07 1617
6808.85 1601
6809.63 1531
6810.41 1552
6811.18 1558
6811.96 1537
6812.74 1697
6813.52 1638
6814.30 1702
6815.08 1673
6815.86 1622
6816.64 1698
6817.42 1737
6818.20 1687
6818.98 1652
6819.76 1722
6820.53 1714
6821.31 1736
6822.09 1657
6822.87 1636
6823.65 1700
6824.43 1733
6825.21 1739
6825.99 1748
6826.77 1730
6827.55 1673
6828.33 1781
6829.11 1705
6829.89 1785
6830.67 1771
6831.45 1764
6832.23 1848
6833.01 1757
6833.79 1767
6834.57 1668
6835.35 1694
6836.13 1711
6836.91 1675
6837.69 1766
6838.47 1791
6839.25 1793
6840.03 1707
6840.81 1737
6841.59 1796
6842.37 1784
6843.16 1770
6843.94 1801
6844.72 1960
6845.50 2203
6846.28 2650
6847.06 3036
6847.84 3430
6848.62 3750
6849.40 4135
6850.18 4200
6850.96 4102
6851.75 3822
6852.53 3570
6853.31 3338
6854.09 3148
6854.87 3038
6855.65 3118
6856.43 3120
6857.22 3196
6858.00 3131
6858.78 2940
6859.56 2738
6860.34 2643
6861.12 2504
6861.90 2257
6862.69 2144
6863.47 2154
6864.25 2080
6865.03 2073
6865.81 2014
6866.60 2053
6867.38 1968
6868.16 1942
6868.94 2006
6869.72 1999
6870.51 1960
6871.29 1979
6872.07 2043
6872.85 2012
6873.64 2036
6874.42 2065
6875.20 2053
6875.98 2087
6876.77 2080
6877.55 1989
6878.33 1940
6879.11 1893
6879.90 1968
6880.68 1876
6881.46 1859
6882.25 1891
6883.03 1959
6883.81 2064
6884.59 2192
6885.38 2300
6886.16 2421
6886.94 2477
6887.73 2471
6888.51 2429
6889.29 2272
6890.08 2164
6890.86 2033
6891.64 2048
6892.43 1953
6893.21 1941
6893.99 1907
6894.78 1952
6895.56 1932
6896.35 1986
6897.13 1953
6897.91 2066
6898.70 2084
6899.48 2036
6900.26 2006
6901.05 2035
6901.83 1989
6902.62 1958
6903.40 1961
6904.18 1962
6904.97 1973
6905.75 1967
6906.54 1957
6907.32 1866
6908.11 1848
6908.89 1888
6909.67 1869
6910.46 1911
6911.24 1964
6912.03 1989
6912.81 1943
6913.60 1905
6914.38 1942
6915.17 1937
6915.95 1934
6916.74 1930
6917.52 1908
6918.31 1932
6919.09 1870
6919.88 1892
6920.66 1986
6921.45 1967
6922.23 1940
6923.02 1978
6923.80 2007
6924.59 2046
6925.37 2058
6926.16 2052
6926.94 2039
6927.73 2030
6928.51 1962
6929.30 2001
6930.09 2022
6930.87 2020
6931.66 2088
6932.44 2147
6933.23 2141
6934.01 2148
6934.80 2087
6935.59 2131
6936.37 2264
6937.16 2295
6937.94 2307
6938.73 2405
6939.52 2524
6940.30 2695
6941.09 2748
6941.88 2755
6942.66 2882
6943.45 2820
6944.23 2852
6945.02 2888
6945.81 2879
6946.59 2945
6947.38 3029
6948.17 2884
6948.95 2761
6949.74 2775
6950.53 2811
6951.31 2911
6952.10 2870
6952.89 2984
6953.67 2907
6954.46 2990
6955.25 3060
6956.04 3198
6956.82 3228
6957.61 3140
6958.40 3187
6959.18 3068
6959.97 3144
6960.76 3074
6961.55 3089
6962.33 3129
6963.12 3277
6963.91 3246
6964.70 3323
6965.48 3476
6966.27 3534
6967.06 3646
6967.85 3746
6968.63 3744
6969.42 3765
6970.21 3860
6971.00 3838
6971.79 3911
6972.57 3926
6973.36 4107
6974.15 4207
6974.94 4415
6975.73 4586
6976.52 4772
6977.30 5104
6978.09 5309
6978.88 5694
6979.67 6424
6980.46 7429
6981.25 8790
6982.03 10480
6982.82 12255
6983.61 13904
6984.40 14360
6985.19 14391
6985.98 13762
6986.77 12575
6987.55 11180
6988.34 9832
6989.13 8443
6989.92 7311
6990.71 6340
6991.50 5840
6992.29 5686
6993.08 5602
6993.87 6117
6994.66 6954
6995.45 8197
6996.24 9566
6997.02 11151
6997.81 12281
6998.60 12858
6999.39 12707
7000.18 12143
7000.97 11073
7001.76 9424
7002.55 8123
7003.34 6883
7004.13 5910
7004.92 4984
7005.71 4380
7006.50 3789
7007.29 3593
7008.08 3378
7008.87 3193
7009.66 3191
7010.45 3190
7011.24 3197
7012.03 3260
7012.82 3205
7013.61 3130
7014.40 3105
7015.19 3029
7015.98 2981
7016.77 2875
7017.56 2882
7018.35 2868
7019.15 2797
7019.94 2849
7020.73 2916
7021.52 2990
7022.31 3088
7023.10 3078
7023.89 3122
7024.68 3157
7025.47 3195
7026.26 2983
7027.05 2993
7027.85 2945
7028.64 2806
7029.43 2708
7030.22 2685
7031.01 2667
7031.80 2672
7032.59 2704
7033.38 2719
7034.18 2812
7034.97 2983
7035.76 3067
7036.55 3043
7037.34 3099
7038.13 3200
7038.93 3153
7039.72 3014
7040.51 3046
7041.30 2987
7042.09 2930
7042.89 2915
7043.68 2878
7044.47 2905
7045.26 3063
7046.05 3047
7046.85 3290
7047.64 3495
7048.43 3697
7049.22 3822
7050.01 3816
7050.81 3624
7051.60 3328
7052.39 3116
7053.18 2925
7053.98 2794
7054.77 2731
7055.56 2687
7056.36 2650
7057.15 2585
7057.94 2624
7058.73 2615
7059.53 2628
7060.32 2618
7061.11 2635
7061.91 2553
7062.70 2598
7063.49 2664
7064.29 2626
7065.08 2541
7065.87 2541
7066.66 2637
7067.46 2522
7068.25 2576
7069.04 2390
7069.84 2367
7070.63 2341
7071.43 2414
7072.22 2467
7073.01 2377
7073.81 2321
7074.60 2358
7075.39 2382
7076.19 2257
7076.98 2232
7077.78 2206
7078.57 2248
7079.36 2208
7080.16 2204
7080.95 2151
7081.75 2164
7082.54 2153
7083.33 2111
7084.13 2061
7084.92 2125
7085.72 2069
7086.51 2063
7087.31 2172
7088.10 2172
7088.90 2148
7089.69 2203
7090.48 2185
7091.28 2188
7092.07 2165
7092.87 2093
7093.66 2006
7094.46 1934
7095.25 1961
7096.05 1882
7096.84 1910
7097.64 1945
7098.43 1916
7099.23 1942
7100.02 2018
7100.82 2013
7101.61 2019
7102.41 2096
7103.20 2045
7104.00 1983
7104.80 1938
7105.59 1876
7106.39 1821
7107.18 1779
7107.98 1688
7108.77 1653
7109.57 1600
7110.36 1647
7111.16 1633
7111.96 1669
7112.75 1650
7113.55 1639
7114.34 1692
7115.14 1631
7115.94 1620
7116.73 1669
7117.53 1625
7118.32 1621
7119.12 1646
7119.92 1612
7120.71 1596
7121.51 1571
7122.31 1561
7123.10 1468
7123.90 1526
7124.70 1499
7125.49 1560
7126.29 1604
7127.09 1613
7127.88 1724
7128.68 1686
7129.48 1716
7130.27 1678
7131.07 1669
7131.87 1663
7132.66 1587
7133.46 1560
7134.26 1592
7135.06 1566
7135.85 1568
7136.65 1545
7137.45 1555
7138.24 1490
7139.04 1515
7139.84 1592
7140.64 1565
7141.43 1638
7142.23 1566
7143.03 1623
7143.83 1615
7144.62 1580
7145.42 1618
7146.22 1605
7147.02 1534
7147.82 1546
7148.61 1463
7149.41 1510
7150.21 1483
7151.01 1467
7151.81 1480
7152.60 1552
7153.40 1538
7154.20 1528
7155.00 1558
7155.80 1534
7156.59 1568
7157.39 1523
7158.19 1491
7158.99 1490
7159.79 1443
7160.59 1453
7161.39 1485
7162.18 1409
7162.98 1392
7163.78 1378
7164.58 1367
7165.38 1392
7166.18 1422
7166.98 1420
7167.78 1458
7168.57 1432
7169.37 1447
7170.17 1456
7170.97 1476
7171.77 1448
7172.57 1391
7173.37 1373
7174.17 1337
7174.97 1360
7175.77 1376
7176.57 1424
7177.37 1369
7178.17 1449
7178.97 1462
7179.77 1486
7180.56 1474
7181.36 1559
7182.16 1549
7182.96 1554
7183.76 1544
7184.56 1466
7185.36 1446
7186.16 1355
7186.96 1392
7187.76 1372
7188.56 1350
7189.36 1408
7190.16 1430
7190.96 1439
7191.76 1412
7192.57 1385
7193.37 1437
7194.17 1363
7194.97 1323
7195.77 1374
7196.57 1369
7197.37 1347
7198.17 1394
7198.97 1403
7199.77 1431
7200.57 1396
7201.37 1364
7202.17 1317
7202.97 1323
7203.77 1318
7204.58 1327
7205.38 1295
7206.18 1337
7206.98 1333
7207.78 1326
7208.58 1334
7209.38 1308
7210.18 1233
7210.99 1263
7211.79 1331
7212.59 1334
7213.39 1320
7214.19 1294
7214.99 1258
7215.79 1320
7216.60 1309
7217.40 1282
7218.20 1329
7219.00 1350
7219.80 1334
7220.60 1320
7221.41 1309
7222.21 1309
7223.01 1329
7223.81 1269
7224.62 1277
7225.42 1255
7226.22 1325
7227.02 1285
7227.82 1248
7228.63 1317
7229.43 1297
7230.23 1338
7231.03 1268
7231.84 1280
7232.64 1401
7233.44 1411
7234.24 1339
7235.05 1420
7235.85 1391
7236.65 1427
7237.45 1456
7238.26 1507
7239.06 1579
7239.86 1484
7240.67 1490
7241.47 1477
7242.27 1474
7243.08 1445
7243.88 1457
7244.68 1441
7245.49 1425
7246.29 1461
7247.09 1494
7247.90 1459
7248.70 1417
7249.50 1477
7250.31 1518
7251.11 1532
7251.91 1570
7252.72 1506
7253.52 1538
7254.32 1579
7255.13 1667
7255.93 1740
7256.74 1700
7257.54 1832
7258.34 1967
7259.15 2059
7259.95 2049
7260.76 2038
7261.56 2039
7262.36 2040
7263.17 1995
7263.97 1922
7264.78 1867
7265.58 1767
7266.39 1800
7267.19 1800
7268.00 1839
7268.80 1785
7269.60 1792
7270.41 1912
7271.21 1842
7272.02 1832
7272.82 1865
7273.63 1926
7274.43 1911
7275.24 1986
7276.04 1972
7276.85 1989
7277.65 2172
7278.46 2288
7279.26 2648
7280.07 3053
7280.87 3537
7281.68 4005
7282.48 4249
7283.29 4529
7284.09 4357
7284.90 4148
7285.71 3824
7286.51 3428
7287.32 3072
7288.12 2763
7288.93 2519
7289.73 2370
7290.54 2195
7291.35 2125
7292.15 2076
7292.96 2008
7293.76 1980
7294.57 1915
7295.38 1878
7296.18 1856
7296.99 1862
7297.79 1922
7298.60 1841
7299.41 1929
7300.21 1919
7301.02 1918
7301.82 1971
7302.63 1992
7303.44 2011
7304.24 2054
7305.05 2058
7305.86 2205
7306.66 2279
7307.47 2392
7308.28 2515
7309.08 2612
7309.89 2558
7310.70 2578
7311.50 2597
7312.31 2501
7313.12 2425
7313.93 2393
7314.73 2486
7315.54 2566
7316.35 2858
7317.15 3099
7317.96 3337
7318.77 3413
7319.58 3416
7320.38 3404
7321.19 3282
7322.00 3096
7322.81 2923
7323.61 2837
7324.42 2600
7325.23 2437
7326.04 2313
7326.84 2203
7327.65 2151
7328.46 2166
7329.27 2258
7330.08 2362
7330.88 2513
7331.69 2715
7332.50 2829
7333.31 2914
7334.12 2954
7334.92 2987
7335.73 2834
7336.54 2744
7337.35 2593
7338.16 2464
7338.97 2380
7339.78 2229
7340.58 2151
7341.39 2108
7342.20 2000
7343.01 1916
7343.82 1957
7344.63 1977
7345.44 1972
7346.24 1943
7347.05 1933
7347.86 1933
7348.67 2013
7349.48 1908
7350.29 1875
7351.10 1913
7351.91 1853
7352.72 1884
7353.53 1833
7354.34 1858
7355.14 1824
7355.95 1845
7356.76 1854
7357.57 1915
7358.38 2042
7359.19 2028
7360.00 1988
7360.81 2058
7361.62 2059
7362.43 2044
7363.24 2057
7364.05 2008
7364.86 2091
7365.67 2037
7366.48 2064
7367.29 2102
7368.10 2071
7368.91 2025
7369.72 2032
7370.53 2049
7371.34 2078
7372.15 2177
7372.96 2119
7373.77 2213
7374.58 2328
7375.39 2383
7376.20 2653
7377.01 2927
7377.82 3214
7378.63 3511
7379.44 3671
7380.26 3842
7381.07 3689
7381.88 3509
7382.69 3319
7383.50 3000
7384.31 2781
7385.12 2535
7385.93 2387
7386.74 2291
7387.55 2126
7388.36 2003
7389.18 1996
7389.99 1837
7390.80 1828
7391.61 1868
7392.42 1894
7393.23 1873
7394.04 1811
7394.86 1972
7395.67 2228
7396.48 2271
7397.29 2570
7398.10 2850
7398.91 3170
7399.73 3137
7400.54 3030
7401.35 2958
7402.16 2809
7402.97 2760
7403.79 2579
7404.60 2359
7405.41 2414
7406.22 2273
7407.03 2201
7407.85 2122
7408.66 1990
7409.47 1906
7410.28 1818
7411.10 1795
7411.91 1781
7412.72 1746
7413.53 1673
7414.35 1625
7415.16 1681
7415.97 1671
7416.78 1604
7417.60 1575
7418.41 1619
7419.22 1565
7420.03 1527
7420.85 1478
7421.66 1481
7422.47 1464
7423.29 1438
7424.10 1412
7424.91 1444
7425.73 1462
7426.54 1400
7427.35 1411
7428.17 1402
7428.98 1434
7429.79 1442
7430.61 1443
7431.42 1376
7432.23 1394
7433.05 1426
7433.86 1479
7434.67 1498
7435.49 1550
7436.30 1524
7437.12 1611
7437.93 1572
7438.74 1542
7439.56 1539
7440.37 1539
7441.18 1551
7442.00 1507
7442.81 1511
7443.63 1517
7444.44 1550
7445.26 1543
7446.07 1479
7446.88 1482
7447.70 1485
7448.51 1516
7449.33 1437
7450.14 1422
7450.96 1445
7451.77 1459
7452.59 1450
7453.40 1474
7454.22 1476
7455.03 1476
7455.85 1437
7456.66 1405
7457.47 1418
7458.29 1446
7459.10 1457
7459.92 1461
7460.74 1451
7461.55 1447
7462.37 1503
7463.18 1443
7464.00 1506
7464.81 1575
7465.63 1521
7466.44 1575
7467.26 1586
7468.07 1622
7468.89 1613
7469.70 1544
7470.52 1526
7471.34 1579
7472.15 1551
7472.97 1474
7473.78 1443
7474.60 1426
7475.41 1375
7476.23 1399
7477.05 1331
7477.86 1334
7478.68 1329
7479.49 1349
7480.31 1303
7481.13 1337
7481.94 1298
7482.76 1304
7483.58 1310
7484.39 1322
7485.21 1339
7486.03 1319
7486.84 1309
7487.66 1267
7488.48 1245
7489.29 1280
7490.11 1309
7490.93 1282
7491.74 1253
7492.56 1295
7493.38 1263
7494.19 1257
7495.01 1265
7495.83 1263
7496.64 1254
7497.46 1237
7498.28 1285
7499.10 1204
7499.91 1231
7500.73 1201
7501.55 1180
7502.36 1229
7503.18 1279
7504.00 1245
7504.82 1193
7505.63 1223
7506.45 1202
7507.27 1241
7508.09 1195
7508.90 1227
7509.72 1275
7510.54 1232
7511.36 1187
7512.18 1152
7512.99 1183
7513.81 1125
7514.63 1153
7515.45 1129
7516.27 1131
7517.08 1160
7517.90 1188
7518.72 1195
7519.54 1201
7520.36 1206
7521.18 1237
7521.99 1188
7522.81 1193
7523.63 1136
7524.45 1185
7525.27 1186
7526.09 1182
7526.91 1193
7527.72 1171
7528.54 1260
7529.36 1193
7530.18 1156
7531.00 1183
7531.82 1252
7532.64 1231
7533.46 1227
7534.28 1215
7535.10 1205
7535.91 1238
7536.73 1262
7537.55 1214
7538.37 1247
7539.19 1261
7540.01 1283
7540.83 1292
7541.65 1267
7542.47 1245
7543.29 1211
7544.11 1301
7544.93 1214
7545.75 1276
7546.57 1272
7547.39 1257
7548.21 1246
7549.03 1201
7549.85 1200
7550.67 1212
7551.49 1203
7552.31 1233
7553.13 1255
7553.95 1283
7554.77 1283
7555.59 1262
7556.41 1345
7557.23 1269
7558.05 1366
7558.87 1372
7559.69 1290
7560.51 1310
7561.33 1241
7562.15 1298
7562.97 1350
7563.79 1352
7564.61 1288
7565.44 1313
7566.26 1292
7567.08 1233
7567.90 1277
7568.72 1273
7569.54 1273
7570.36 1302
7571.18 1379
7572.00 1312
7572.82 1305
7573.65 1290
7574.47 1254
7575.29 1299
7576.11 1341
7576.93 1291
7577.75 1281
7578.57 1330
7579.40 1262
7580.22 1276
7581.04 1367
7581.86 1351
7582.68 1394
7583.50 1421
7584.33 1457
7585.15 1451
7585.97 1449
7586.79 1516
7587.61 1538
7588.44 1502
7589.26 1475
7590.08 1510
7590.90 1524
7591.72 1516
7592.55 1425
7593.37 1417
7594.19 1480
7595.01 1510
7595.84 1501
7596.66 1547
7597.48 1561
7598.30 1699
7599.13 1793
7599.95 1849
7600.77 2050
7601.59 2167
7602.42 2176
7603.24 2244
7604.06 2234
7604.89 2273
7605.71 2140
7606.53 2075
7607.36 1961
7608.18 1841
7609.00 1829
7609.82 1732
7610.65 1726
7611.47 1647
7612.29 1711
7613.12 1740
7613.94 1792
7614.77 1849
7615.59 1863
7616.41 1906
7617.24 1924
7618.06 1924
7618.88 1851
7619.71 1795
7620.53 1767
7621.35 1799
7622.18 1717
7623.00 1759
7623.83 1754
7624.65 1718
7625.47 1856
7626.30 1952
7627.12 2142
7627.95 2316
7628.77 2449
7629.60 2615
7630.42 2685
7631.24 2603
7632.07 2477
7632.89 2384
7633.72 2250
7634.54 2039
7635.37 1835
7636.19 1703
7637.02 1588
7637.84 1545
7638.67 1509
7639.49 1476
7640.31 1472
7641.14 1415
7641.96 1367
7642.79 1356
7643.61 1438
7644.44 1394
7645.26 1358
7646.09 1403
7646.92 1378
7647.74 1428
7648.57 1314
7649.39 1341
7650.22 1339
7651.04 1322
7651.87 1333
7652.69 1281
7653.52 1346
7654.34 1298
7655.17 1278
7656.00 1260
7656.82 1328
7657.65 1343
7658.47 1273
7659.30 1279
7660.12 1291
7660.95 1304
7661.78 1318
7662.60 1317
7663.43 1321
7664.25 1279
7665.08 1305
7665.91 1270
7666.73 1309
7667.56 1306
7668.39 1289
7669.21 1270
7670.04 1288
7670.87 1258
7671.69 1268
7672.52 1235
7673.35 1137
7674.17 1194
7675.00 1184
7675.83 1198
7676.65 1218
7677.48 1226
7678.31 1190
7679.13 1181
7679.96 1202
7680.79 1150
7681.61 1153
7682.44 1201
7683.27 1199
7684.10 1195
7684.92 1181
7685.75 1250
7686.58 1240
7687.40 1245
7688.23 1212
7689.06 1195
7689.89 1186
7690.71 1191
7691.54 1144
7692.37 1188
7693.20 1261
7694.03 1255
7694.85 1300
7695.68 1335
7696.51 1301
7697.34 1317
7698.16 1335
7698.99 1343
7699.82 1241
7700.65 1241
7701.48 1226
7702.31 1243
7703.13 1250
7703.96 1278
7704.79 1200
7705.62 1252
7706.45 1203
7707.28 1206
7708.10 1189
7708.93 1236
7709.76 1220
7710.59 1211
7711.42 1165
7712.25 1246
7713.08 1217
7713.90 1218
7714.73 1181
7715.56 1207
7716.39 1228
7717.22 1192
7718.05 1177
7718.88 1152
7719.71 1214
7720.54 1187
7721.37 1172
7722.20 1197
7723.02 1189
7723.85 1172
7724.68 1218
7725.51 1239
7726.34 1227
7727.17 1197
7728.00 1201
7728.83 1221
7729.66 1180
7730.49 1191
7731.32 1171
7732.15 1132
7732.98 1172
7733.81 1185
7734.64 1216
7735.47 1164
7736.30 1122
7737.13 1188
7737.96 1190
7738.79 1205
7739.62 1192
7740.45 1268
7741.28 1345
7742.11 1485
7742.94 1706
7743.77 1956
7744.60 2169
7745.43 2381
7746.26 2403
7747.09 2309
7747.92 2172
7748.75 2031
7749.59 1895
7750.42 1727
7751.25 1613
7752.08 1519
7752.91 1383
7753.74 1367
7754.57 1321
7755.40 1248
7756.23 1220
7757.06 1232
7757.90 1228
7758.73 1227
7759.56 1190
7760.39 1223
7761.22 1210
7762.05 1171
7762.88 1179
7763.71 1190
7764.55 1154
7765.38 1135
7766.21 1106
7767.04 1121
7767.87 1097
7768.70 1135
7769.54 1151
7770.37 1093
7771.20 1081
7772.03 1111
7772.86 1082
7773.70 1038
7774.53 1131
7775.36 1110
7776.19 1139
7777.02 1129
7777.86 1124
7778.69 1141
7779.52 1129
7780.35 1143
7781.19 1193
7782.02 1171
7782.85 1250
7783.68 1200
7784.52 1230
7785.35 1259
7786.18 1237
7787.01 1222
7787.85 1198
7788.68 1209
7789.51 1219
7790.35 1201
7791.18 1161
7792.01 1196
7792.84 1166
7793.68 1195
7794.51 1141
7795.34 1154
7796.18 1166
7797.01 1167
7797.84 1182
7798.68 1216
7799.51 1242
7800.34 1176
7801.18 1195
7802.01 1204
7802.84 1212
7803.68 1204
7804.51 1235
7805.35 1243
7806.18 1239
7807.01 1239
7807.85 1241
7808.68 1253
7809.51 1257
7810.35 1306
7811.18 1292
7812.02 1405
7812.85 1429
7813.68 1490
7814.52 1500
7815.35 1496
7816.19 1459
7817.02 1401
7817.86 1443
7818.69 1420
7819.52 1408
7820.36 1368
7821.19 1318
7822.03 1397
7822.86 1459
7823.70 1461
7824.53 1502
7825.37 1541
7826.20 1523
7827.04 1405
7827.87 1391
7828.71 1342
7829.54 1442
7830.38 1452
7831.21 1371
7832.05 1371
7832.88 1360
7833.72 1350
7834.55 1324
7835.39 1416
7836.22 1406
7837.06 1425
7837.89 1383
7838.73 1400
7839.57 1364
7840.40 1298
7841.24 1278
7842.07 1273
7842.91 1210
7843.74 1249
7844.58 1213
7845.42 1255
7846.25 1191
7847.09 1204
7847.92 1185
7848.76 1233
7849.60 1220
7850.43 1138
7851.27 1094
7852.10 1142
7852.94 1129
7853.78 1148
7854.61 1199
7855.45 1201
7856.29 1242
7857.12 1186
7857.96 1174
7858.79 1176
7859.63 1146
7860.47 1106
7861.30 1134
7862.14 1148
7862.98 1104
7863.81 1109
7864.65 1152
7865.49 1140
7866.33 1113
7867.16 1159
7868.00 1177
7868.84 1240
7869.67 1169
7870.51 1127
7871.35 1176
7872.19 1223
7873.02 1228
7873.86 1252
7874.70 1346
7875.54 1401
7876.37 1457
7877.21 1385
7878.05 1370
7878.89 1256
7879.72 1228
7880.56 1229
7881.40 1212
7882.24 1230
7883.07 1242
7883.91 1176
7884.75 1232
7885.59 1203
7886.43 1150
7887.26 1191
7888.10 1266
7888.94 1274
7889.78 1265
7890.62 1273
7891.45 1229
7892.29 1252
7893.13 1247
7893.97 1214
7894.81 1179
7895.65 1169
7896.49 1184
7897.32 1188
7898.16 1221
7899.00 1180
7899.84 1186
7900.68 1166
7901.52 1191
7902.36 1236
7903.20 1211
7904.03 1192
7904.87 1157
7905.71 1169
7906.55 1218
7907.39 1202
7908.23 1231
7909.07 1308
7909.91 1327
7910.75 1399
7911.59 1470
7912.43 1524
7913.27 1657
7914.11 1821
7914.94 1867
7915.78 1976
7916.62 1876
7917.46 1928
7918.30 1785
7919.14 1733
7919.98 1619
7920.82 1539
7921.66 1400
7922.50 1327
7923.34 1292
7924.18 1261
7925.02 1226
7925.86 1202
7926.70 1174
7927.54 1153
7928.38 1193
7929.22 1215
7930.06 1272
7930.90 1195
7931.74 1120
7932.59 1063
7933.43 1136
7934.27 1131
7935.11 1068
7935.95 1037
7936.79 1041
7937.63 1111
7938.47 1111
7939.31 1133
7940.15 1130
7940.99 1148
7941.83 1141
7942.67 1219
7943.52 1217
7944.36 1298
7945.20 1202
7946.04 1224
7946.88 1197
7947.72 1189
7948.56 1187
7949.40 1206
7950.25 1228
7951.09 1205
7951.93 1260
7952.77 1215
7953.61 1244
7954.45 1238
7955.29 1271
7956.14 1201
7956.98 1196
7957.82 1158
7958.66 1129
7959.50 1142
7960.35 1119
7961.19 1120
7962.03 1167
7962.87 1201
7963.71 1257
7964.56 1282
7965.40 1343
7966.24 1422
7967.08 1287
7967.93 1237
7968.77 1207
7969.61 1213
7970.45 1171
7971.29 1093
7972.14 1083
7972.98 1051
7973.82 1043
7974.67 1023
7975.51 1050
7976.35 1065
7977.19 1062
7978.04 1086
7978.88 1094
7979.72 1019
7980.57 1044
7981.41 997
7982.25 1050
7983.09 993
7983.94 1062
7984.78 1024
7985.62 1047
7986.47 1023
7987.31 1060
7988.15 1044
7989.00 1048
7989.84 1006
7990.68 1000
7991.53 1038
7992.37 957
7993.22 974
7994.06 948
7994.90 1040
7995.75 1027
7996.59 985
7997.43 911
7998.28 975
7999.12 941
7999.97 922
8000.81 924
8001.65 977
8002.50 940
8003.34 966
8004.19 928
8005.03 981
8005.88 982
8006.72 1008
8007.57 1018
8008.41 961
8009.25 977
8010.10 991
8010.94 1043
8011.79 1014
8012.63 993
8013.48 948
8014.32 967
8015.17 912
8016.01 918
8016.86 957
8017.70 969
8018.55 962
8019.39 913
8020.24 904
8021.08 911
8021.93 926
8022.77 893
8023.62 910
8024.46 914
8025.31 932
8026.15 897
8027.00 936
8027.84 950
8028.69 942
8029.54 973
8030.38 910
8031.23 910
8032.07 908
8032.92 928
8033.76 929
8034.61 930
8035.46 948
8036.30 916
8037.15 944
8037.99 974
8038.84 930
8039.69 921
8040.53 910
8041.38 941
8042.22 906
8043.07 930
8043.92 897
8044.76 947
8045.61 997
8046.46 984
8047.30 1024
8048.15 1015
8049.00 944
8049.84 938
8050.69 976
8051.54 920
8052.38 882
8053.23 879
8054.08 874
8054.92 915
8055.77 927
8056.62 896
8057.46 893
8058.31 899
8059.16 889
8060.01 892
8060.85 897
8061.70 966
8062.55 904
8063.40 907
8064.24 866
8065.09 888
8065.94 849
8066.79 901
8067.63 861
8068.48 877
8069.33 887
8070.18 839
8071.02 868
8071.87 887
8072.72 823
8073.57 821
8074.42 860
8075.26 828
8076.11 876
8076.96 842
8077.81 858
8078.66 839
8079.50 879
8080.35 861
8081.20 839
8082.05 876
8082.90 914
8083.75 903
8084.59 887
8085.44 913
8086.29 931
8087.14 856
8087.99 857
8088.84 854
8089.69 852
8090.53 906
8091.38 880
8092.23 910
8093.08 840
8093.93 862
8094.78 897
8095.63 872
8096.48 958
8097.33 927
8098.18 906
8099.02 887
8099.87 949
8100.72 908
8101.57 877
8102.42 847
8103.27 902
8104.12 871
8104.97 850
8105.82 822
8106.67 859
8107.52 879
8108.37 872
8109.22 857
8110.07 919
8110.92 867
8111.77 879
8112.62 868
8113.47 883
8114.32 957
8115.17 934
8116.02 951
8116.87 1001
8117.72 997
8118.57 1016
8119.42 977
8120.27 937
8121.12 952
8121.97 877
8122.82 922
8123.67 903
8124.52 942
8125.37 890
8126.22 849
8127.07 908
8127.93 906
8128.78 945
8129.63 885
8130.48 909
8131.33 936
8132.18 929
8133.03 887
8133.88 954
8134.73 871
8135.58 892
8136.44 924
8137.29 894
8138.14 916
8138.99 872
8139.84 948
8140.69 985
8141.54 912
8142.39 913
8143.25 956
8144.10 906
8144.95 986
8145.80 940
8146.65 933
8147.50 901
8148.36 934
8149.21 972
8150.06 972
8150.91 999
8151.76 1054
8152.62 1075
8153.47 1014
8154.32 1052
8155.17 1068
8156.02 1025
8156.88 989
8157.73 969
8158.58 919
8159.43 971
8160.29 928
8161.14 961
8161.99 875
8162.84 901
8163.70 905
8164.55 919
8165.40 953
8166.25 943
8167.11 885
8167.96 834
8168.81 936
8169.67 932
8170.52 868
8171.37 871
8172.23 878
8173.08 842
8173.93 891
8174.78 883
8175.64 860
8176.49 833
8177.34 851
8178.20 840
8179.05 778
8179.90 841
8180.76 844
8181.61 867
8182.47 810
8183.32 795
8184.17 801
8185.03 854
8185.88 814
8186.73 772
8187.59 813
8188.44 853
8189.30 804
8190.15 826
8191.00 858
8191.86 845
8192.71 822
8193.57 836
8194.42 814
8195.27 859
8196.13 812
8196.98 830
8197.84 825
8198.69 884
8199.55 910
8200.40 812
8201.26 842
8202.11 812
8202.96 837
8203.82 814
8204.67 825
8205.53 848
8206.38 857
8207.24 841
8208.09 848
8208.95 874
8209.80 843
8210.66 873
8211.51 845
8212.37 862
8213.22 858
8214.08 863
8214.93 918
8215.79 940
8216.65 913
8217.50 891
8218.36 938
8219.21 966
8220.07 1008
8220.92 1005
8221.78 1027
8222.63 1047
8223.49 1006
8224.35 1020
8225.20 960
8226.06 936
8226.91 940
8227.77 898
8228.63 909
8229.48 920
8230.34 894
8231.19 834
8232.05 859
8232.91 838
8233.76 880
8234.62 864
8235.47 841
8236.33 855
8237.19 812
8238.04 838
8238.90 841
8239.76 770
8240.61 830
8241.47 858
8242.33 829
8243.18 846
8244.04 825
8244.90 880
8245.75 871
8246.61 858
8247.47 864
8248.33 866
8249.18 941
8250.04 911
8250.90 881
8251.75 864
8252.61 859
8253.47 839
8254.33 868
8255.18 823
8256.04 823
8256.90 843
8257.76 888
8258.61 873
8259.47 817
8260.33 881
8261.19 835
8262.04 860
8262.90 823
8263.76 852
8264.62 805
8265.48 853
8266.33 813
8267.19 829
8268.05 828
8268.91 821
8269.77 861
8270.62 846
8271.48 823
8272.34 819
8273.20 841
8274.06 865
8274.92 835
8275.77 845
8276.63 840
8277.49 770
8278.35 843
8279.21 870
8280.07 870
8280.93 840
8281.78 892
8282.64 875
8283.50 889
8284.36 865
8285.22 866
8286.08 875
8286.94 856
8287.80 883
8288.66 889
8289.51 900
8290.37 922
8291.23 902
8292.09 880
8292.95 904
8293.81 907
8294.67 880
8295.53 892
8296.39 907
8297.25 899
8298.11 936
8298.97 952
8299.83 942
8300.69 949
8301.55 918
8302.41 912
8303.27 961
8304.13 943
8304.99 868
8305.85 884
8306.71 925
8307.57 886
8308.43 860
8309.29 867
8310.15 850
8311.01 906
8311.87 904
8312.73 896
8313.59 817
8314.45 896
8315.31 941
8316.17 886
8317.03 870
8317.89 876
8318.75 858
8319.61 869
8320.47 878
8321.33 881
8322.20 876
8323.06 866
8323.92 891
8324.78 877
8325.64 886
8326.50 898
8327.36 923
8328.22 909
8329.08 895
8329.94 891
8330.81 918
8331.67 884
8332.53 877
8333.39 924
8334.25 900
8335.11 929
8335.97 968
8336.84 937
8337.70 913
8338.56 904
8339.42 894
8340.28 935
8341.15 947
8342.01 962
8342.87 926
8343.73 943
8344.59 951
8345.45 938
8346.32 959
8347.18 993
8348.04 976
8348.90 917
8349.77 922
8350.63 910
8351.49 900
8352.35 950
8353.22 1003
8354.08 1007
8354.94 925
8355.80 945
8356.67 957
8357.53 983
8358.39 965
8359.25 941
8360.12 991
8360.98 967
8361.84 923
8362.71 924
8363.57 967
8364.43 993
8365.29 964
8366.16 1002
8367.02 991
8367.88 975
8368.75 1007
8369.61 1016
8370.47 1026
8371.34 991
8372.20 1009
8373.06 1051
8373.93 1050
8374.79 1000
8375.65 1061
8376.52 1079
8377.38 1100
8378.25 1068
8379.11 1050
8379.97 1116
8380.84 1079
8381.70 1104
8382.56 1150
8383.43 1158
8384.29 1105
8385.16 1145
8386.02 1068
8386.89 1134
8387.75 1153
8388.61 1185
8389.48 1168
8390.34 1157
8391.21 1170
8392.07 1205
8392.94 1242
8393.80 1238
8394.67 1173
8395.53 1185
8396.39 1243
8397.26 1249
8398.12 1247
8398.99 1289
8399.85 1278
8400.72 1287
8401.58 1300
8402.45 1326
8403.31 1335
8404.18 1351
8405.04 1344
8405.91 1382
8406.77 1456
8407.64 1416
8408.50 1484
8409.37 1519
8410.24 1510
8411.10 1546
8411.97 1545
8412.83 1506
8413.70 1538
8414.56 1572
8415.43 1558
8416.29 1531
8417.16 1586
8418.03 1617
8418.89 1638
8419.76 1713
8420.62 1731
8421.49 1746
8422.36 1702
8423.22 1791
8424.09 1794
8424.95 1842
8425.82 1857
8426.69 1855
8427.55 1883
8428.42 1952
8429.28 2015
8430.15 2047
8431.02 2023
8431.88 2091
8432.75 2145
8433.62 2226
8434.48 2339
8435.35 2461
8436.22 2495
8437.08 2516
8437.95 2600
8438.82 2560
8439.68 2642
8440.55 2595
8441.42 2617
8442.29 2620
8443.15 2672
8444.02 2691
8444.89 2792
8445.75 2854
8446.62 3156
8447.49 3584
8448.36 4255
8449.22 5263
8450.09 6552
8450.96 7914
8451.83 9295
8452.69 10367
8453.56 10597
8454.43 10333
8455.30 9748
8456.16 8727
8457.03 7663
8457.90 6590
8458.77 5566
8459.64 4727
8460.50 4137
8461.37 3514
8462.24 3109
8463.11 2711
8463.98 2537
8464.84 2382
8465.71 2221
8466.58 2119
8467.45 1994
8468.32 1954
8469.19 1871
8470.05 1853
8470.92 1773
8471.79 1688
8472.66 1667
8473.53 1688
8474.40 1601
8475.27 1638
8476.13 1649
8477.00 1688
8477.87 1585
8478.74 1624
8479.61 1703
8480.48 1699
8481.35 1773
8482.22 1792
8483.09 1768
8483.96 1658
8484.82 1659
8485.69 1672
8486.56 1789
8487.43 1860
8488.30 1947
8489.17 2080
8490.04 2158
8490.91 2119
8491.78 2246
8492.65 2248
8493.52 2146
8494.39 2089
8495.26 2007
8496.13 1909
8497.00 1780
8497.87 1733
8498.74 1655
8499.61 1617
8500.48 1695
8501.35 1673
8502.22 1539
8503.09 1571
8503.96 1554
8504.83 1603
8505.70 1609
8506.57 1633
8507.44 1593
8508.31 1629
8509.18 1741
8510.05 1704
8510.92 1740
8511.79 1741
8512.66 1760
8513.53 1841
8514.40 1829
8515.27 1807
8516.15 1792
8517.02 1841
8517.89 1796
8518.76 1756
8519.63 1778
8520.50 1850
8521.37 1856
8522.24 1840
8523.11 1823
8523.98 1786
8524.86 1856
8525.73 1877
8526.60 1846
8527.47 1875
8528.34 1919
8529.21 1914
8530.08 1908
8530.96 1971
8531.83 1905
8532.70 1918
8533.57 1941
8534.44 1905
8535.31 1863
8536.19 1844
8537.06 1779
8537.93 1800
8538.80 1682
8539.67 1579
8540.55 1587
8541.42 1567
8542.29 1555
8543.16 1520
8544.03 1511
8544.91 1464
8545.78 1468
8546.65 1506
8547.52 1547
8548.40 1637
8549.27 1739
8550.14 1807
8551.01 1855
8551.89 1929
8552.76 1906
8553.63 1907
8554.51 1866
8555.38 1762
8556.25 1711
8557.12 1625
8558.00 1589
8558.87 1501
8559.74 1444
8560.62 1452
8561.49 1361
8562.36 1349
8563.24 1382
8564.11 1353
8564.98 1327
8565.86 1348
8566.73 1378
8567.60 1367
8568.48 1263
8569.35 1292
8570.22 1250
8571.10 1256
8571.97 1285
8572.84 1252
8573.72 1259
8574.59 1206
8575.46 1183
8576.34 1187
8577.21 1234
8578.09 1248
8578.96 1220
8579.83 1218
8580.71 1243
8581.58 1203
8582.46 1156
8583.33 1194
8584.21 1245
8585.08 1246
8585.95 1226
8586.83 1242
8587.70 1219
8588.58 1251
8589.45 1242
8590.33 1208
8591.20 1271
8592.08 1323
8592.95 1288
8593.83 1347
8594.70 1347
8595.58 1268
8596.45 1287
8597.33 1250
8598.20 1390
8599.08 1303
8599.95 1278
8600.83 1293
8601.70 1348
8602.58 1311
8603.45 1297
8604.33 1315
8605.20 1367
8606.08 1317
8606.95 1343
8607.83 1361
8608.70 1331
8609.58 1337
8610.45 1308
8611.33 1312
8612.21 1261
8613.08 1351
8613.96 1322
8614.83 1409
8615.71 1391
8616.59 1362
8617.46 1373
8618.34 1407
8619.21 1430
8620.09 1413
8620.97 1391
8621.84 1441
8622.72 1457
8623.59 1451
8624.47 1514
8625.35 1510
8626.22 1555
8627.10 1576
8627.98 1605
8628.85 1586
8629.73 1529
8630.61 1561
8631.48 1597
8632.36 1584
8633.24 1596
8634.11 1538
8634.99 1535
8635.87 1545
8636.74 1568
8637.62 1619
8638.50 1603
8639.37 1685
8640.25 1651
8641.13 1712
8642.01 1706
8642.88 1729
8643.76 1793
8644.64 1801
8645.52 1834
8646.39 1790
8647.27 1752
8648.15 1777
8649.03 1800
8649.90 1858
8650.78 1861
8651.66 1796
8652.54 1895
8653.41 1935
8654.29 1864
8655.17 1830
8656.05 1852
8656.93 1867
8657.80 1872
8658.68 1910
8659.56 1920
8660.44 1903
8661.32 1860
8662.19 1907
8663.07 1987
8663.95 2040
8664.83 2055
8665.71 2132
8666.59 2231
8667.46 2364
8668.34 2469
8669.22 2820
8670.10 3067
8670.98 3296
8671.86 3355
8672.74 3396
8673.62 3517
8674.49 3375
8675.37 3254
8676.25 3034
8677.13 2864
8678.01 2737
8678.89 2711
8679.77 2581
8680.65 2570
8681.53 2409
8682.41 2434
8683.29 2604
8684.16 2734
8685.04 3095
8685.92 3468
8686.80 4048
8687.68 4642
8688.56 5207
8689.44 5885
8690.32 6175
8691.20 6105
8692.08 5810
8692.96 5408
8693.84 4945
8694.72 4381
8695.60 3856
8696.48 3412
8697.36 2999
8698.24 2763
8699.12 2515
8700.00 2348
8700.88 2185
8701.76 2136
8702.64 2043
8703.52 1995
8704.40 1961
8705.28 1889
8706.16 1930
8707.04 1939
8707.92 1837
8708.80 1880
8709.69 1845
8710.57 1883
8711.45 1798
8712.33 1781
8713.21 1772
8714.09 1728
8714.97 1752
8715.85 1738
8716.73 1784
8717.61 1776
8718.49 1788
8719.38 1828
8720.26 1879
8721.14 1891
8722.02 1815
8722.90 1858
8723.78 1925
8724.66 1932
8725.54 1987
8726.43 2049
8727.31 2041
8728.19 2150
8729.07 2037
8729.95 2051
8730.83 2120
8731.72 2144
8732.60 2099
8733.48 2086
8734.36 2011
8735.24 2016
8736.13 2068
8737.01 1981
8737.89 1976
8738.77 1990
8739.65 1939
8740.54 1955
8741.42 2036
8742.30 2004
8743.18 2004
8744.07 2010
8744.95 2069
8745.83 2087
8746.71 2100
8747.60 2177
8748.48 2210
8749.36 2236
8750.24 2302
8751.13 2371
8752.01 2379
8752.89 2559
8753.77 2550
8754.66 2604
8755.54 2699
8756.42 2698
8757.31 2804
8758.19 2845
8759.07 2802
8759.96 2849
8760.84 2934
8761.72 2993
8762.61 3016
8763.49 3086
8764.37 3077
8765.26 3126
8766.14 3043
8767.02 3037
8767.91 3064
8768.79 2925
8769.67 2933
8770.56 2892
8771.44 3003
8772.32 2964
8773.21 3226
8774.09 3557
8774.98 4015
8775.86 4641
8776.74 5603
8777.63 6424
8778.51 7081
8779.40 7713
8780.28 7839
8781.17 7767
8782.05 7384
8782.93 6742
8783.82 6024
8784.70 5222
8785.59 4670
8786.47 4184
8787.36 3644
8788.24 3228
8789.13 3047
8790.01 2839
8790.89 2714
8791.78 2666
8792.66 2635
8793.55 2612
8794.43 2616
8795.32 2633
8796.20 2650
8797.09 2633
8797.97 2538
8798.86 2407
8799.74 2260
8800.63 2207
8801.52 2092
8802.40 1995
8803.29 1953
8804.17 1840
8805.06 1812
8805.94 1830
8806.83 1768
8807.71 1792
8808.60 1787
8809.48 1838
8810.37 1751
8811.26 1768
8812.14 1748
8813.03 1738
8813.91 1810
8814.80 1832
8815.69 1873
8816.57 1941
8817.46 1931
8818.34 1902
8819.23 1940
8820.12 1886
8821.00 1794
8821.89 1738
8822.77 1760
8823.66 1713
8824.55 1643
8825.43 1649
8826.32 1664
8827.21 1609
8828.09 1599
8828.98 1556
8829.87 1603
8830.75 1598
8831.64 1542
8832.53 1543
8833.41 1612
8834.30 1636
8835.19 1622
8836.08 1625
8836.96 1632
8837.85 1616
8838.74 1638
8839.62 1702
8840.51 1648
8841.40 1683
8842.29 1648
8843.17 1631
8844.06 1702
8844.95 1643
8845.84 1702
8846.72 1682
8847.61 1666
8848.50 1646
8849.39 1658
8850.27 1643
8851.16 1556
8852.05 1568
8852.94 1602
8853.82 1623
8854.71 1598
8855.60 1607
8856.49 1638
8857.38 1596
8858.26 1671
8859.15 1567
8860.04 1532
8860.93 1511
8861.82 1517
8862.71 1507
8863.59 1454
8864.48 1429
8865.37 1424
8866.26 1383
8867.15 1376
8868.04 1335
8868.93 1334
8869.81 1333
8870.70 1329
8871.59 1301
8872.48 1345
8873.37 1305
8874.26 1271
8875.15 1281
8876.04 1330
8876.93 1306
8877.81 1298
8878.70 1251
8879.59 1270
8880.48 1237
8881.37 1205
8882.26 1222
8883.15 1246
8884.04 1245
8884.93 1179
8885.82 1171
8886.71 1193
8887.60 1143
8888.49 1126
8889.38 1149
8890.27 1120
8891.16 1087
8892.05 1116
8892.94 1146
8893.83 1109
8894.72 1119
8895.61 1129
8896.50 1130
8897.39 1070
8898.28 1069
8899.17 1091
8900.06 1118
8900.95 1079
8901.84 1092
8902.73 1058
8903.62 1054
8904.51 1079
8905.40 1075
8906.29 1085
8907.18 1034
8908.07 1039
8908.96 1008
8909.85 1062
8910.74 1008
8911.63 1007
8912.52 1029
8913.41 1064
8914.31 997
8915.20 953
8916.09 972
8916.98 977
8917.87 990
8918.76 977
8919.65 1014
8920.54 995
8921.43 994
8922.33 1005
8923.22 1042
8924.11 1007
8925.00 1043
8925.89 1000
8926.78 1025
8927.67 1012
8928.57 1010
8929.46 987
8930.35 988
8931.24 1014
8932.13 1019
8933.03 972
8933.92 983
8934.81 927
8935.70 918
8936.59 973
8937.49 917
8938.38 937
8939.27 952
8940.16 957
8941.05 915
8941.95 910
8942.84 914
8943.73 902
8944.62 916
8945.52 960
8946.41 883
8947.30 937
8948.19 881
8949.09 947
8949.98 982
8950.87 977
8951.76 941
8952.66 936
8953.55 947
8954.44 946
8955.34 903
8956.23 896
8957.12 865
8958.02 895
8958.91 859
8959.80 872
8960.69 891
8961.59 922
8962.48 854
8963.37 870
8964.27 871
8965.16 920
8966.05 911
8966.95 901
8967.84 874
8968.74 900
8969.63 865
8970.52 867
8971.42 837
8972.31 906
8973.20 885
8974.10 861
8974.99 837
8975.89 811
8976.78 880
8977.67 825
8978.57 873
8979.46 838
8980.36 852
8981.25 849
8982.15 806
8983.04 818
8983.93 789
8984.83 790
8985.72 853
8986.62 818
8987.51 806
8988.41 800
8989.30 776
8990.20 806
8991.09 814
8991.99 789
8992.88 742
8993.78 730
8994.67 790
8995.57 755
8996.46 731
8997.36 741
8998.25 757
8999.15 771
9000.04 748
9000.94 745
9001.83 769
9002.73 745
9003.62 782
9004.52 785
9005.41 759
9006.31 738
9007.20 773
9008.10 741
9009.00 765
9009.89 715
9010.79 720
9011.68 774
9012.58 751
9013.47 734
9014.37 708
9015.27 726
9016.16 721
9017.06 719
9017.95 746
9018.85 712
9019.75 707
9020.64 732
9021.54 717
9022.43 724
9023.33 719
9024.23 771
9025.12 777
9026.02 752
9026.92 746
9027.81 715
9028.71 755
9029.61 741
9030.50 721
9031.40 747
9032.30 695
9033.19 709
9034.09 740
9034.99 719
9035.88 722
9036.78 711
9037.68 716
9038.58 717
9039.47 718
9040.37 749
9041.27 758
9042.16 783
9043.06 751
9043.96 784
9044.86 761
9045.75 749
9046.65 757
9047.55 767
9048.45 726
9049.34 734
9050.24 774
9051.14 745
9052.04 740
9052.94 713
9053.83 744
9054.73 768
9055.63 734
9056.53 733
9057.43 742
9058.32 784
9059.22 807
9060.12 818
9061.02 802
9061.92 768
9062.81 744
9063.71 767
9064.61 816
9065.51 828
9066.41 767
9067.31 773
9068.21 762
9069.10 798
9070.00 734
9070.90 778
9071.80 727
9072.70 757
9073.60 810
9074.50 755
9075.40 753
9076.29 770
9077.19 745
9078.09 728
9078.99 726
9079.89 716
9080.79 735
9081.69 698
9082.59 717
9083.49 769
9084.39 739
9085.29 753
9086.19 777
9087.09 753
9087.98 749
9088.88 754
9089.78 783
9090.68 774
9091.58 706
9092.48 764
9093.38 739
9094.28 748
9095.18 749
9096.08 767
9096.98 720
9097.88 735
9098.78 736
9099.68 739
9100.58 715
9101.48 723
9102.38 740
9103.28 717
9104.18 739
9105.08 700
9105.99 717
9106.89 729
9107.79 784
9108.69 771
9109.59 756
9110.49 700
9111.39 686
9112.29 679
9113.19 651
9114.09 700
9114.99 699
9115.89 746
9116.79 747
9117.69 696
9118.60 727
9119.50 715
9120.40 709
9121.30 718
9122.20 731
9123.10 720
9124.00 701
9124.90 696
9125.81 705
9126.71 688
9127.61 705
9128.51 684
9129.41 655
9130.31 677
9131.22 744
9132.12 734
9133.02 718
9133.92 735
9134.82 730
9135.72 719
9136.63 754
9137.53 723
9138.43 746
9139.33 716
9140.23 711
9141.14 702
9142.04 731
9142.94 752
9143.84 698
9144.75 706
9145.65 675
9146.55 697
9147.45 697
9148.36 683
9149.26 666
9150.16 658
9151.06 718
9151.97 686
9152.87 725
9153.77 663
9154.67 679
9155.58 722
9156.48 673
9157.38 688
9158.29 720
9159.19 728
9160.09 723
9161.00 700
9161.90 745
9162.80 697
9163.71 696
9164.61 705
9165.51 760
9166.42 744
9167.32 688
9168.22 751
9169.13 710
9170.03 719
9170.93 728
9171.84 758
9172.74 765
9173.64 759
9174.55 735
9175.45 707
9176.36 699
9177.26 725
9178.16 704
9179.07 714
9179.97 747
9180.88 752
9181.78 731
9182.69 735
9183.59 726
9184.49 770
9185.40 771
9186.30 743
9187.21 738
9188.11 766
9189.02 735
9189.92 726
9190.82 708
9191.73 739
9192.63 771
9193.54 778
9194.44 732
9195.35 786
9196.25 772
9197.16 761
9198.06 798
9198.97 779
9199.87 812
9200.78 780
9201.68 747
9202.59 801
9203.49 757
9204.40 710
9205.30 759
9206.21 774
9207.12 752
9208.02 747
9208.93 739
9209.83 785
9210.74 778
9211.64 753
9212.55 777
9213.45 791
9214.36 766
9215.27 744
9216.17 741
9217.08 745
9217.98 769
9218.89 791
9219.80 769
9220.70 759
9221.61 773
9222.51 775
9223.42 761
9224.33 735
9225.23 754
9226.14 764
9227.05 729
9227.95 773
9228.86 759
9229.77 739
9230.67 761
9231.58 755
9232.49 768
9233.39 743
9234.30 733
9235.21 700
9236.11 724
9237.02 730
9237.93 708
9238.83 726
9239.74 714
9240.65 657
9241.55 715
9242.46 717
9243.37 739
9244.28 728
9245.18 735
9246.09 716
9247.00 692
9247.91 674
9248.81 724
9249.72 719
9250.63 744
9251.54 730
9252.44 684
9253.35 710
9254.26 710
9255.17 716
9256.07 697
9256.98 709
9257.89 693
9258.80 677
9259.71 699
9260.61 717
9261.52 734
9262.43 685
9263.34 701
9264.25 731
9265.16 719
9266.06 750
9266.97 760
9267.88 768
9268.79 765
9269.70 761
9270.61 779
9271.51 796
9272.42 793
9273.33 791
9274.24 772
9275.15 740
9276.06 781
9276.97 777
9277.88 756
9278.78 787
9279.69 761
9280.60 728
9281.51 753
9282.42 716
9283.33 751
9284.24 718
9285.15 707
9286.06 748
9286.97 767
9287.88 771
9288.79 786
9289.70 771
9290.60 740
9291.51 782
9292.42 795
9293.33 808
9294.24 838
9295.15 752
9296.06 787
9296.97 815
9297.88 787
9298.79 781
9299.70 770
9300.61 807
9301.52 772
9302.43 754
9303.34 802
9304.25 816
9305.16 806
9306.07 788
9306.98 781
9307.89 790
9308.80 793
9309.71 820
9310.63 846
9311.54 810
9312.45 752
9313.36 786
9314.27 747
9315.18 736
9316.09 725
9317.00 797
9317.91 793
9318.82 765
9319.73 772
9320.64 767
9321.55 778
9322.47 741
9323.38 719
9324.29 760
9325.20 775
9326.11 772
9327.02 738
9327.93 729
9328.84 756
9329.76 762
9330.67 756
9331.58 742
9332.49 772
9333.40 779
9334.31 782
9335.23 765
9336.14 716
9337.05 767
9337.96 776
9338.87 797
9339.78 775
9340.70 727
9341.61 757
9342.52 788
9343.43 721
9344.34 794
9345.26 788
9346.17 828
9347.08 781
9347.99 776
9348.91 801
9349.82 745
9350.73 785
9351.64 787
9352.56 816
9353.47 761
9354.38 774
9355.29 787
9356.21 798
9357.12 755
9358.03 776
9358.94 783
9359.86 763
9360.77 806
9361.68 793
9362.60 803
9363.51 754
9364.42 744
9365.34 806
9366.25 777
9367.16 739
9368.08 735
9368.99 767
9369.90 773
9370.82 806
9371.73 809
9372.64 776
9373.56 779
9374.47 776
9375.38 811
9376.30 820
9377.21 777
9378.12 804
9379.04 786
9379.95 827
9380.87 819
9381.78 811
9382.69 799
9383.61 839
9384.52 859
9385.44 874
9386.35 817
9387.27 872
9388.18 874
9389.09 906
9390.01 933
9390.92 937
9391.84 944
9392.75 935
9393.67 929
9394.58 924
9395.50 935
9396.41 950
9397.32 897
9398.24 934
9399.15 908
9400.07 864
9400.98 835
9401.90 856
9402.81 860
9403.73 825
9404.64 864
9405.56 845
9406.47 863
9407.39 865
9408.30 873
9409.22 866
9410.14 827
9411.05 883
9411.97 864
9412.88 846
9413.80 877
9414.71 896
9415.63 880
9416.54 877
9417.46 865
9418.38 893
9419.29 872
9420.21 864
9421.12 924
9422.04 915
9422.95 897
9423.87 837
9424.79 827
9425.70 898
9426.62 937
9427.54 930
9428.45 945
9429.37 914
9430.28 940
9431.20 991
9432.12 1012
9433.03 1011
9433.95 1025
9434.87 1016
9435.78 1009
9436.70 1035
9437.62 1040
9438.53 1033
9439.45 1024
9440.37 1051
9441.28 1027
9442.20 1037
9443.12 1085
9444.03 1154
9444.95 1194
9445.87 1216
9446.79 1312
9447.70 1537
9448.62 1668
9449.54 1736
9450.45 1810
9451.37 1784
9452.29 1748
9453.21 1693
9454.12 1603
9455.04 1470
9455.96 1410
9456.88 1242
9457.79 1208
9458.71 1143
9459.63 1129
9460.55 1106
9461.47 1037
9462.38 1014
9463.30 957
9464.22 968
9465.14 948
9466.06 916
9466.97 891
9467.89 953
9468.81 968
9469.73 937
9470.65 917
9471.56 976
9472.48 993
9473.40 956
9474.32 1014
9475.24 1046
9476.16 1037
9477.08 1074
9477.99 1120
9478.91 1070
9479.83 1052
9480.75 1071
9481.67 1050
9482.59 1047
9483.51 990
9484.43 966
9485.34 1010
9486.26 999
9487.18 1001
9488.10 976
9489.02 961
9489.94 919
9490.86 951
9491.78 949
9492.70 871
9493.62 871
9494.54 882
9495.46 872
9496.38 862
9497.30 907
9498.22 881
9499.13 903
9500.05 867
9500.97 856
9501.89 817
9502.81 866
9503.73 880
9504.65 844
9505.57 899
9506.49 916
9507.41 888
9508.33 896
9509.25 867
9510.17 904
9511.09 916
9512.01 901
9512.93 930
9513.86 963
9514.78 918
9515.70 886
9516.62 932
9517.54 910
9518.46 941
9519.38 954
9520.30 976
9521.22 950
9522.14 960
9523.06 961
9523.98 948
9524.90 1003
9525.82 1038
9526.75 1070
9527.67 1146
9528.59 1205
9529.51 1240
9530.43 1225
9531.35 1205
9532.27 1211
9533.19 1161
9534.11 1118
9535.04 1078
9535.96 1015
9536.88 1012
9537.80 967
9538.72 992
9539.64 1008
9540.57 988
9541.49 976
9542.41 938
9543.33 954
9544.25 892
9545.17 896
9546.10 906
9547.02 952
9547.94 932
9548.86 931
9549.78 947
9550.71 919
9551.63 915
9552.55 977
9553.47 936
9554.40 959
9555.32 932
9556.24 939
9557.16 955
9558.09 969
9559.01 923
9559.93 925
9560.85 982
9561.78 930
9562.70 899
9563.62 930
9564.54 899
9565.47 914
9566.39 939
9567.31 901
9568.24 888
9569.16 916
9570.08 934
9571.00 911
9571.93 939
9572.85 897
9573.77 896
9574.70 889
9575.62 890
9576.54 905
9577.47 905
9578.39 928
9579.31 879
9580.24 839
9581.16 892
9582.09 877
9583.01 889
9583.93 883
9584.86 910
9585.78 917
9586.70 891
9587.63 919
9588.55 894
9589.48 908
9590.40 931
9591.32 959
9592.25 930
9593.17 940
9594.10 905
9595.02 950
9595.95 966
9596.87 982
9597.79 1071
9598.72 1000
9599.64 1008
9600.57 1007
9601.49 1015
9602.42 1029
9603.34 1022
9604.27 1015
9605.19 1040
9606.12 1012
9607.04 1005
9607.97 1017
9608.89 1031
9609.82 1042
9610.74 1063
9611.67 1070
9612.59 1068
9613.52 1044
9614.44 1060
9615.37 1115
9616.29 1137
9617.22 1094
9618.14 1172
9619.07 1149
9619.99 1189
9620.92 1158
9621.85 1169
9622.77 1167
9623.70 1221
9624.62 1228
9625.55 1263
9626.47 1247
9627.40 1222
9628.33 1291
9629.25 1276
9630.18 1255
9631.10 1251
9632.03 1345
9632.96 1305
9633.88 1310
9634.81 1349
9635.73 1344
9636.66 1377
9637.59 1373
9638.51 1448
9639.44 1430
9640.37 1469
9641.29 1559
9642.22 1604
9643.15 1705
9644.07 1783
9645.00 1807
9645.93 1921
9646.85 1923
9647.78 1902
9648.71 1903
9649.63 1898
9650.56 1852
9651.49 1794
9652.41 1743
9653.34 1667
9654.27 1643
9655.20 1606
9656.12 1576
9657.05 1555
9657.98 1610
9658.90 1609
9659.83 1507
9660.76 1571
9661.69 1626
9662.61 1644
9663.54 1664
9664.47 1713
9665.40 1741
9666.32 1727
9667.25 1742
9668.18 1711
9669.11 1706
9670.04 1724
9670.96 1826
9671.89 1803
9672.82 1776
9673.75 1739
9674.68 1824
9675.60 1788
9676.53 1772
9677.46 1778
9678.39 1796
9679.32 1813
9680.25 1820
9681.17 1828
9682.10 1910
9683.03 1861
9683.96 1893
9684.89 1975
9685.82 1937
9686.75 1986
9687.67 2005
9688.60 2077
9689.53 2164
9690.46 2165
9691.39 2240
9692.32 2348
9693.25 2540
9694.18 2599
9695.11 2715
9696.03 2818
9696.96 2826
9697.89 2761
9698.82 2636
9699.75 2560
9700.68 2503
9701.61 2318
9702.54 2325
9703.47 2194
9704.40 2155
9705.33 2096
9706.26 2063
9707.19 2158
9708.12 2176
9709.05 2209
9709.98 2242
9710.91 2287
9711.84 2338
9712.77 2301
9713.70 2333
9714.63 2189
9715.56 2179
9716.49 2217
9717.42 2007
9718.35 1914
9719.28 1887
9720.21 1843
9721.14 1792
9722.07 1711
9723.00 1723
9723.93 1759
9724.86 1715
9725.79 1860
9726.72 1850
9727.65 1805
9728.58 1849
9729.51 1865
9730.44 1816
9731.37 1786
9732.31 1860
9733.24 1777
9734.17 1723
9735.10 1677
9736.03 1742
9736.96 1606
9737.89 1537
9738.82 1558
9739.75 1514
9740.69 1424
9741.62 1458
9742.55 1525
9743.48 1447
9744.41 1462
9745.34 1392
9746.27 1407
9747.21 1367
9748.14 1386
9749.07 1384
9750.00 1431
9750.93 1377
9751.86 1401
9752.80 1349
9753.73 1324
9754.66 1325
9755.59 1332
9756.52 1352
9757.46 1363
9758.39 1374
9759.32 1328
9760.25 1365
9761.18 1384
9762.12 1354
9763.05 1358
9763.98 1391
9764.91 1392
9765.85 1356
9766.78 1348
9767.71 1319
9768.64 1379
9769.58 1428
9770.51 1453
9771.44 1458
9772.37 1459
9773.31 1544
9774.24 1542
9775.17 1518
9776.11 1543
9777.04 1622
9777.97 1650
9778.91 1616
9779.84 1636
9780.77 1605
9781.71 1592
9782.64 1610
9783.57 1534
9784.51 1471
9785.44 1422
9786.37 1436
9787.31 1396
9788.24 1363
9789.17 1353
9790.11 1322
9791.04 1365
9791.97 1424
9792.91 1444
9793.84 1459
9794.77 1445
9795.71 1450
9796.64 1419
9797.58 1409
9798.51 1367
9799.44 1339
9800.38 1334
9801.31 1263
9802.25 1254
9803.18 1192
9804.12 1205
9805.05 1140
9805.98 1148
9806.92 1114
9807.85 1112
9808.79 1142
9809.72 1107
9810.66 1092
9811.59 1076
9812.53 1095
9813.46 1117
9814.40 1082
9815.33 1082
9816.27 1040
9817.20 1072
9818.14 1059
9819.07 1019
9820.01 1019
9820.94 1003
9821.88 1034
9822.81 1035
9823.75 1000
9824.68 996
9825.62 1017
9826.55 983
9827.49 1005
9828.42 986
9829.36 1043
9830.29 1032
9831.23 987
9832.17 969
9833.10 974
9834.04 1019
9834.97 1052
9835.91 1047
9836.84 997
9837.78 993
9838.72 1012
9839.65 983
9840.59 990
9841.52 993
9842.46 1032
9843.40 1003
9844.33 996
9845.27 1013
9846.20 1008
9847.14 1016
9848.08 1020
9849.01 1044
9849.95 986
9850.89 991
9851.82 996
9852.76 994
9853.70 1017
9854.63 1051
9855.57 993
9856.51 994
9857.44 1004
9858.38 1013
9859.32 1000
9860.25 961
9861.19 986
9862.13 987
9863.07 950
9864.00 992
9864.94 975
9865.88 957
9866.81 926
9867.75 937
9868.69 962
9869.63 958
9870.56 984
9871.50 952
9872.44 950
9873.38 962
9874.31 942
9875.25 935
9876.19 976
9877.13 949
9878.07 958
9879.00 998
9879.94 981
9880.88 946
9881.82 919
9882.75 910
9883.69 897
9884.63 928
9885.57 930
9886.51 871
9887.45 913
9888.38 924
9889.32 899
9890.26 877
9891.20 919
9892.14 954
9893.08 939
9894.01 956
9894.95 905
9895.89 874
9896.83 874
9897.77 906
9898.71 907
9899.65 904
9900.59 895
9901.52 927
9902.46 948
9903.40 973
9904.34 1058
9905.28 1089
9906.22 1094
9907.16 1146
9908.10 1151
9909.04 1212
9909.98 1214
9910.92 1202
9911.86 1180
9912.80 1143
9913.73 1124
9914.67 1096
9915.61 1078
9916.55 1087
9917.49 1107
9918.43 1119
9919.37 1119
9920.31 1151
9921.25 1226
9922.19 1298
9923.13 1260
9924.07 1315
9925.01 1332
9925.95 1311
9926.89 1247
9927.83 1149
9928.77 1110
9929.71 1088
9930.65 1035
9931.59 979
9932.53 911
9933.47 913
9934.41 923
9935.36 891
9936.30 853
9937.24 845
9938.18 909
9939.12 902
9940.06 875
9941.00 839
9941.94 836
9942.88 826
9943.82 864
9944.76 836
9945.70 813
9946.64 838
9947.59 829
9948.53 791
9949.47 816
9950.41 811
9951.35 836
9952.29 853
9953.23 835
9954.17 816
9955.12 819
9956.06 833
9957.00 830
9957.94 808
9958.88 805
9959.82 830
9960.77 791
9961.71 776
9962.65 794
9963.59 797
9964.53 792
9965.48 776
9966.42 759
9967.36 778
9968.30 755
9969.24 728
9970.19 747
9971.13 761
9972.07 751
9973.01 754
9973.95 751
9974.90 748
9975.84 727
9976.78 714
9977.72 738
9978.67 736
9979.61 734
9980.55 753
9981.50 732
9982.44 778
9983.38 744
9984.32 753
9985.27 746
9986.21 763
9987.15 760
9988.10 740
9989.04 755
9989.98 757
9990.92 765
9991.87 720
9992.81 737
9993.75 805
9994.70 770
9995.64 771
9996.58 759
9997.53 730
9998.47 730
9999.41 730
10000.36 725
10001.30 728
10002.25 740
10003.19 758
10004.13 773
10005.08 767
10006.02 761
10006.96 748
10007.91 752
10008.85 714
10009.80 717
10010.74 704
10011.68 679
10012.63 713
10013.57 702
10014.52 718
10015.46 713
10016.41 745
10017.35 785
10018.29 722
10019.24 737
10020.18 717
10021.13 726
10022.07 701
10023.02 718
10023.96 731
10024.91 757
10025.85 741
10026.80 763
10027.74 713
10028.69 707
10029.63 707
10030.58 714
10031.52 703
10032.47 718
10033.41 714
10034.36 690
10035.30 688
10036.25 675
10037.19 696
10038.14 731
10039.08 681
10040.03 745
10040.97 729
10041.92 688
10042.87 694
10043.81 667
10044.76 699
10045.70 727
10046.65 687
10047.59 662
10048.54 657
10049.49 672
10050.43 657
10051.38 683
10052.32 674
10053.27 674
10054.22 653
10055.16 642
10056.11 664
10057.05 662
10058.00 640
10058.95 648
10059.89 648
10060.84 670
10061.79 649
10062.73 630
10063.68 625
10064.63 669
10065.57 650
10066.52 667
10067.47 658
10068.41 658
10069.36 692
10070.31 688
10071.25 628
10072.20 610
10073.15 648
10074.10 634
10075.04 640
10075.99 650
10076.94 669
10077.88 610
10078.83 681
10079.78 616
10080.73 606
10081.67 602
10082.62 626
10083.57 659
10084.52 611
10085.46 620
10086.41 648
10087.36 625
10088.31 641
10089.25 637
10090.20 651
10091.15 665
10092.10 641
10093.05 646
10093.99 663
10094.94 679
10095.89 663
10096.84 640
10097.79 644
10098.73 647
10099.68 646
10100.63 619
10101.58 604
10102.53 623
10103.48 643
10104.42 677
10105.37 666
10106.32 633
10107.27 616
10108.22 651
10109.17 636
10110.12 586
10111.06 619
10112.01 659
10112.96 626
10113.91 651
10114.86 651
10115.81 636
10116.76 636
10117.71 675
10118.66 681
10119.61 658
10120.56 628
10121.50 620
10122.45 621
10123.40 638
10124.35 601
10125.30 610
10126.25 665
10127.20 664
10128.15 665
10129.10 627
10130.05 653
10131.00 645
10131.95 659
10132.90 634
10133.85 626
10134.80 691
10135.75 727
10136.70 658
10137.65 684
10138.60 676
10139.55 631
10140.50 696
10141.45 669
10142.40 665
10143.35 640
10144.30 668
10145.25 672
10146.20 674
10147.15 655
10148.10 685
10149.05 665
10150.00 665
10150.95 651
10151.90 666
10152.86 696
10153.81 639
10154.76 663
10155.71 657
10156.66 662
10157.61 677
10158.56 693
10159.51 689
10160.46 688
10161.41 705
10162.37 695
10163.32 670
10164.27 689
10165.22 693
10166.17 715
10167.12 699
10168.07 713
10169.03 703
10169.98 708
10170.93 672
10171.88 629
10172.83 667
10173.78 704
10174.74 710
10175.69 707
10176.64 763
10177.59 752
10178.54 747
10179.49 762
10180.45 781
10181.40 733
10182.35 727
10183.30 781
10184.26 761
10185.21 744
10186.16 764
10187.11 761
10188.06 750
10189.02 773
10189.97 777
10190.92 777
10191.87 802
10192.83 809
10193.78 786
10194.73 782
10195.69 784
10196.64 842
10197.59 837
10198.54 827
10199.50 851
10200.45 884
10201.40 860
10202.36 841
10203.31 907
10204.26 865
10205.22 860
10206.17 882
10207.12 880
10208.08 842
10209.03 853
10209.98 777
10210.94 838
10211.89 783
10212.84 759
10213.80 797
10214.75 801
10215.70 779
10216.66 788
10217.61 766
10218.56 787
10219.52 773
10220.47 779
10221.43 785
10222.38 795
10223.33 807
10224.29 813
10225.24 818
10226.20 824
10227.15 812
10228.11 852
10229.06 894
10230.01 913
10230.97 948
10231.92 943
10232.88 914
10233.83 939
10234.79 953
10235.74 989
10236.70 940
10237.65 870
10238.60 843
10239.56 825
10240.51 823
10241.47 746
10242.42 727
10243.38 753
10244.33 715
10245.29 760
10246.24 705
10247.20 726
10248.15 702
10249.11 683
10250.07 713
10251.02 718
10251.98 687
10252.93 710
10253.89 689
10254.84 672
10255.80 664
10256.75 646
10257.71 663
10258.67 685
10259.62 711
10260.58 655
10261.53 650
10262.49 663
10263.44 655
10264.40 650
10265.36 668
10266.31 670
10267.27 677
10268.22 670
10269.18 638
10270.14 672
10271.09 671
10272.05 678
10273.01 668
10273.96 672
10274.92 651
10275.87 672
10276.83 656
10277.79 655
10278.74 657
10279.70 665
10280.66 635
10281.61 680
10282.57 685
10283.53 649
10284.49 635
10285.44 654
10286.40 648
10287.36 623
10288.31 647
10289.27 609
10290.23 646
10291.18 659
10292.14 663
10293.10 643
10294.06 661
10295.01 682
10295.97 655
10296.93 673
10297.89 637
10298.84 624
10299.80 630
10300.76 630
10301.72 612
10302.67 600
10303.63 646
10304.59 651
10305.55 662
10306.51 627
10307.46 625
10308.42 614
10309.38 618
10310.34 646
10311.30 659
10312.25 626
10313.21 630
10314.17 646
10315.13 687
10316.09 624
10317.05 653
10318.00 642
10318.96 640
10319.92 638
10320.88 625
10321.84 647
10322.80 644
10323.76 643
10324.71 616
10325.67 606
10326.63 626
10327.59 651
10328.55 613
10329.51 604
10330.47 609
10331.43 644
10332.39 630
10333.35 628
10334.30 613
10335.26 645
10336.22 661
10337.18 600
10338.14 610
10339.10 659
10340.06 687
10341.02 660
10341.98 663
10342.94 656
10343.90 639
10344.86 627
10345.82 664
10346.78 671
10347.74 657
10348.70 641
10349.66 667
10350.62 668
10351.58 655
10352.54 663
10353.50 664
10354.46 694
10355.42 642
10356.38 670
10357.34 676
10358.30 666
10359.26 640
10360.22 646
10361.18 639
10362.14 664
10363.10 683
10364.06 639
10365.02 663
10365.98 665
10366.94 640
10367.90 658
10368.87 644
10369.83 590
10370.79 630
10371.75 630
10372.71 597
10373.67 623
10374.63 625
10375.59 629
10376.55 639
10377.51 640
10378.48 623
10379.44 639
10380.40 652
10381.36 626
10382.32 651
10383.28 620
10384.24 624
10385.21 650
10386.17 656
10387.13 623
10388.09 598
10389.05 623
10390.01 599
10390.98 640
10391.94 621
10392.90 638
10393.86 643
10394.82 654
10395.79 638
10396.75 650
10397.71 644
10398.67 642
10399.63 641
10400.60 622
10401.56 654
10402.52 656
10403.48 654
10404.45 657
10405.41 659
10406.37 630
10407.33 687
10408.30 660
10409.26 675
10410.22 689
10411.18 720
10412.15 740
10413.11 765
10414.07 776
10415.04 807
10416.00 741
10416.96 723
10417.93 739
10418.89 723
10419.85 739
10420.81 729
10421.78 724
10422.74 688
10423.70 701
10424.67 672
10425.63 689
10426.59 619
10427.56 697
10428.52 647
10429.49 630
10430.45 632
10431.41 658
10432.38 618
10433.34 643
10434.30 649
10435.27 642
10436.23 631
10437.20 601
10438.16 593
10439.12 581
10440.09 596
10441.05 557
10442.02 595
10442.98 611
10443.94 593
10444.91 581
10445.87 577
10446.84 600
10447.80 559
10448.77 574
10449.73 613
10450.70 595
10451.66 590
10452.63 612
10453.59 598
10454.55 581
10455.52 615
10456.48 626
10457.45 636
10458.41 592
10459.38 568
10460.34 598
10461.31 552
10462.27 604
10463.24 602
10464.20 624
10465.17 580
10466.14 631
10467.10 615
10468.07 567
10469.03 601
10470.00 612
10470.96 601
10471.93 578
10472.89 563
10473.86 616
10474.82 605
10475.79 603
10476.76 593
10477.72 596
10478.69 594
10479.65 596
10480.62 588
10481.59 597
10482.55 604
10483.52 634
10484.48 639
10485.45 664
10486.42 636
10487.38 608
10488.35 623
10489.32 605
10490.28 575
10491.25 622
10492.21 595
10493.18 594
10494.15 597
10495.11 589
10496.08 606
10497.05 624
10498.01 640
10498.98 648
10499.95 610
10500.92 586
10501.88 611
10502.85 595
10503.82 615
10504.78 620
10505.75 627
10506.72 608
10507.68 611
10508.65 604
10509.62 614
10510.59 596
10511.55 561
10512.52 619
10513.49 645
10514.46 598
10515.42 584
10516.39 593
10517.36 624
10518.33 624
10519.29 577
10520.26 584
10521.23 585
10522.20 612
10523.17 590
10524.13 587
10525.10 588
10526.07 608
10527.04 619
10528.01 600
10528.97 602
10529.94 591
10530.91 603
10531.88 637
10532.85 609
10533.82 589
10534.78 602
10535.75 601
10536.72 620
10537.69 612
10538.66 619
10539.63 634
10540.60 628
10541.56 632
10542.53 624
10543.50 600
10544.47 606
10545.44 621
10546.41 614
10547.38 599
10548.35 625
10549.32 634
10550.29 669
10551.25 697
10552.22 714
10553.19 755
10554.16 794
10555.13 748
10556.10 770
10557.07 824
10558.04 806
10559.01 824
10559.98 792
10560.95 808
10561.92 769
10562.89 754
10563.86 751
10564.83 710
10565.80 702
10566.77 667
10567.74 680
10568.71 656
10569.68 669
10570.65 663
10571.62 623
10572.59 643
10573.56 671
10574.53 603
10575.50 635
10576.47 668
10577.44 603
10578.41 610
10579.38 635
10580.35 673
10581.32 615
10582.29 649
10583.26 683
10584.23 637
10585.21 687
10586.18 660
10587.15 666
10588.12 660
10589.09 678
10590.06 679
10591.03 669
10592.00 718
10592.97 685
10593.94 682
10594.92 718
10595.89 645
10596.86 626
10597.83 624
10598.80 576
10599.77 615
10600.74 626
10601.71 622
10602.69 618
10603.66 593
10604.63 605
10605.60 629
10606.57 613
10607.54 590
10608.52 617
10609.49 623
10610.46 626
10611.43 611
10612.40 590
10613.38 609
10614.35 628
10615.32 621
10616.29 637
10617.27 665
10618.24 644
10619.21 660
10620.18 658
10621.15 654
10622.13 631
10623.10 642
10624.07 655
10625.04 693
10626.02 627
10626.99 643
10627.96 675
10628.94 665
10629.91 672
10630.88 688
10631.85 720
10632.83 761
10633.80 765
10634.77 736
10635.75 750
10636.72 759
10637.69 758
10638.67 768
10639.64 762
10640.61 720
10641.59 705
10642.56 688
10643.53 702
10644.51 676
10645.48 662
10646.45 651
10647.43 674
10648.40 636
10649.37 613
10650.35 602
10651.32 616
10652.30 577
10653.27 631
10654.24 612
10655.22 597
10656.19 600
10657.16 609
10658.14 623
10659.11 623
10660.09 631
10661.06 620
10662.04 634
10663.01 618
10663.98 602
10664.96 581
10665.93 590
10666.91 602
10667.88 651
10668.86 606
10669.83 612
10670.81 598
10671.78 610
10672.76 617
10673.73 613
10674.71 635
10675.68 653
10676.66 653
10677.63 635
10678.61 627
10679.58 601
10680.56 629
10681.53 609
10682.51 630
10683.48 574
10684.46 627
10685.43 615
10686.41 592
10687.38 606
10688.36 596
10689.33 587
10690.31 610
10691.28 608
10692.26 595
10693.24 603
10694.21 580
10695.19 591
10696.16 570
10697.14 621
10698.12 604
10699.09 556
10700.07 558
10701.04 555
10702.02 576
10703.00 594
10703.97 581
10704.95 558
10705.92 569
10706.90 551
10707.88 553
10708.85 520
10709.83 541
10710.81 547
10711.78 559
10712.76 550
10713.74 563
10714.71 556
10715.69 563
10716.67 543
10717.64 564
10718.62 547
10719.60 545
10720.57 544
10721.55 587
10722.53 568
10723.50 546
10724.48 557
10725.46 587
10726.44 610
10727.41 573
10728.39 555
10729.37 582
10730.35 615
10731.32 594
10732.30 580
10733.28 576
10734.26 628
10735.23 585
10736.21 575
10737.19 593
10738.17 605
10739.14 626
10740.12 603
10741.10 650
10742.08 609
10743.06 559
10744.03 563
10745.01 597
10745.99 591
10746.97 593
10747.95 600
10748.92 587
10749.90 607
10750.88 585
10751.86 585
10752.84 574
10753.82 603
10754.79 589
10755.77 600
10756.75 572
10757.73 616
10758.71 593
10759.69 616
10760.67 595
10761.65 604
10762.62 592
10763.60 617
10764.58 606
10765.56 592
10766.54 621
10767.52 617
10768.50 623
10769.48 605
10770.46 626
10771.44 618
10772.42 602
10773.39 591
10774.37 588
10775.35 596
10776.33 583
10777.31 635
10778.29 631
10779.27 596
10780.25 592
10781.23 564
10782.21 591
10783.19 595
10784.17 576
10785.15 570
10786.13 582
10787.11 602
10788.09 586
10789.07 575
10790.05 579
10791.03 607
10792.01 567
10792.99 552
10793.97 545
10794.95 565
10795.93 558
10796.91 583
10797.89 557
10798.87 582
10799.85 579
10800.83 597
10801.82 576
10802.80 582
10803.78 563
10804.76 574
10805.74 573
10806.72 563
10807.70 563
10808.68 566
10809.66 579
10810.64 560
10811.62 607
10812.61 537
10813.59 552
10814.57 570
10815.55 552
10816.53 556
10817.51 601
10818.49 553
10819.47 583
10820.46 577
10821.44 578
10822.42 568
10823.40 556
10824.38 585
10825.36 579
10826.35 594
10827.33 591
10828.31 587
10829.29 575
10830.27 546
10831.25 583
10832.24 570
10833.22 588
10834.20 585
10835.18 587
10836.17 603
10837.15 565
10838.13 603
10839.11 611
10840.09 617
10841.08 597
10842.06 595
10843.04 589
10844.02 599
10845.01 563
10845.99 602
10846.97 600
10847.96 614
10848.94 617
10849.92 617
10850.90 589
10851.89 615
10852.87 594
10853.85 605
10854.84 603
10855.82 611
10856.80 631
10857.78 596
10858.77 631
10859.75 643
10860.73 621
10861.72 607
10862.70 626
10863.68 606
10864.67 656
10865.65 649
10866.64 621
10867.62 660
10868.60 661
10869.59 612
10870.57 630
10871.55 618
10872.54 660
10873.52 634
10874.51 647
10875.49 646
10876.47 680
10877.46 676
10878.44 701
10879.43 670
10880.41 708
10881.39 702
10882.38 680
10883.36 681
10884.35 650
10885.33 671
10886.32 703
10887.30 707
10888.29 679
10889.27 673
10890.25 664
10891.24 675
10892.22 672
10893.21 746
10894.19 728
10895.18 729
10896.16 737
10897.15 754
10898.13 764
10899.12 776
10900.10 759
10901.09 803
10902.07 740
10903.06 739
10904.04 764
10905.03 756
10906.01 789
10907.00 789
10907.99 803
10908.97 813
10909.96 821
10910.94 787
10911.93 813
10912.91 860
10913.90 823
10914.88 833
10915.87 845
10916.86 822
10917.84 786
10918.83 839
10919.81 889
10920.80 846
10921.79 831
10922.77 860
10923.76 874
10924.74 917
10925.73 877
10926.72 921
10927.70 907
10928.69 880
10929.68 913
10930.66 944
10931.65 954
10932.64 977
10933.62 1000
10934.61 999
10935.60 988
10936.58 973
10937.57 1038
10938.56 1097
10939.54 1133
10940.53 1126
10941.52 1135
10942.50 1185
10943.49 1149
10944.48 1092
10945.47 1138
10946.45 1222
10947.44 1218
10948.43 1272
10949.41 1353
10950.40 1392
10951.39 1330
10952.38 1376
10953.36 1384
10954.35 1423
10955.34 1439
10956.33 1441
10957.31 1401
10958.30 1348
10959.29 1341
10960.28 1304
10961.27 1261
10962.25 1251
10963.24 1205
10964.23 1129
10965.22 1132
10966.21 1118
10967.19 1166
10968.18 1088
10969.17 1103
10970.16 1055
10971.15 1150
10972.13 1128
10973.12 1119
10974.11 1145
10975.10 1184
10976.09 1097
10977.08 1155
10978.07 1206
10979.05 1191
10980.04 1173
10981.03 1208
10982.02 1243
10983.01 1227
10984.00 1306
10984.99 1307
10985.98 1353
10986.96 1389
10987.95 1492
10988.94 1559
10989.93 1613
10990.92 1714
10991.91 1826
10992.90 1957
10993.89 1954
10994.88 2022
10995.87 1997
10996.86 2057
10997.85 1999
10998.84 1938
10999.83 1829
11000.82 1740
11001.81 1629
11002.79 1515
11003.78 1407
11004.77 1316
11005.76 1272
11006.75 1189
11007.74 1154
11008.73 1089
11009.72 1087
11010.71 1046
11011.70 1041
11012.69 1005
11013.68 985
11014.67 1005
11015.67 971
11016.66 975
11017.65 940
11018.64 939
11019.63 976
11020.62 936
11021.61 942
11022.60 940
11023.59 919
11024.58 950
11025.57 906
11026.56 926
11027.55 933
11028.54 937
11029.53 930
11030.52 949
11031.52 890
11032.51 876
11033.50 865
11034.49 926
11035.48 880
11036.47 884
11037.46 844
11038.45 862
11039.45 819
11040.44 834
11041.43 863
11042.42 866
11043.41 864
11044.40 779
11045.39 814
11046.39 807
11047.38 759
11048.37 760
11049.36 794
11050.35 784
11051.35 796
11052.34 824
11053.33 823
11054.32 813
11055.31 738
11056.31 797
11057.30 824
11058.29 777
11059.28 763
11060.27 764
11061.27 784
11062.26 769
11063.25 793
11064.24 780
11065.24 787
11066.23 774
11067.22 814
11068.21 801
11069.21 798
11070.20 823
11071.19 817
11072.19 806
11073.18 800
11074.17 793
11075.16 809
11076.16 793
11077.15 768
11078.14 766
11079.14 768
11080.13 772
11081.12 805
11082.12 781
11083.11 766
11084.10 779
11085.10 770
11086.09 756
11087.08 752
11088.08 759
11089.07 743
11090.06 785
11091.06 756
11092.05 760
11093.04 722
11094.04 780
11095.03 749
11096.03 744
11097.02 753
11098.01 734
11099.01 741
11100.00 722
11101.00 748
11101.99 750
11102.98 713
11103.98 739
11104.97 744
11105.97 688
11106.96 679
11107.96 719
11108.95 716
11109.95 709
11110.94 715
11111.93 715
11112.93 735
11113.92 726
11114.92 702
11115.91 672
11116.91 714
11117.90 715
11118.90 720
11119.89 710
11120.89 672
11121.88 684
11122.88 714
11123.87 706
11124.87 701
11125.86 710
11126.86 722
11127.85 711
11128.85 703
11129.84 691
11130.84 707
11131.84 712
11132.83 710
11133.83 703
11134.82 691
11135.82 713
11136.81 726
11137.81 717
11138.81 742
11139.80 694
11140.80 721
11141.79 710
11142.79 712
11143.79 705
11144.78 684
11145.78 688
11146.77 731
11147.77 688
11148.77 671
11149.76 679
11150.76 720
11151.75 644
11152.75 656
11153.75 665
11154.74 626
11155.74 670
11156.74 656
11157.73 640
11158.73 653
11159.73 633
11160.72 655
11161.72 642
11162.72 656
11163.71 646
11164.71 667
11165.71 611
11166.71 644
11167.70 657
11168.70 632
11169.70 646
11170.69 637
11171.69 618
11172.69 653
11173.69 633
11174.68 665
11175.68 639
11176.68 631
11177.68 588
11178.67 660
11179.67 621
11180.67 622
11181.67 624
11182.66 645
11183.66 638
11184.66 639
11185.66 637
11186.66 640
11187.65 654
11188.65 619
11189.65 639
11190.65 626
11191.65 651
11192.64 659
11193.64 636
11194.64 635
11195.64 649
11196.64 624
11197.64 622
11198.63 615
11199.63 630
11200.63 602
11201.63 627
11202.63 653
11203.63 598
11204.63 625
11205.63 665
11206.62 649
11207.62 607
11208.62 610
11209.62 644
11210.62 615
11211.62 595
11212.62 585
11213.62 584
11214.62 574
11215.62 592
11216.61 593
11217.61 604
11218.61 569
11219.61 580
11220.61 623
11221.61 635
11222.61 630
11223.61 611
11224.61 602
11225.61 587
11226.61 586
11227.61 612
11228.61 616
11229.61 596
11230.61 581
11231.61 586
11232.61 628
11233.61 589
11234.61 628
11235.61 603
11236.61 597
11237.61 600
11238.61 636
11239.61 602
11240.61 607
11241.61 627
11242.61 621
11243.61 614
11244.61 639
11245.61 604
11246.61 614
11247.61 620
11248.62 633
11249.62 640
11250.62 612
11251.62 647
11252.62 623
11253.62 666
11254.62 642
11255.62 649
11256.62 616
11257.62 612
11258.62 628
11259.63 656
11260.63 643
11261.63 652
11262.63 652
11263.63 630
11264.63 635
11265.63 628
11266.64 649
11267.64 677
11268.64 694
11269.64 692
11270.64 694
11271.64 671
11272.65 704
11273.65 694
11274.65 665
11275.65 726
11276.65 696
11277.65 715
11278.66 693
11279.66 685
11280.66 672
11281.66 680
11282.67 703
11283.67 681
11284.67 656
11285.67 651
11286.67 666
11287.68 649
11288.68 673
11289.68 668
11290.68 697
11291.69 652
11292.69 687
11293.69 663
11294.70 696
11295.70 675
11296.70 659
11297.70 679
11298.71 690
11299.71 710
11300.71 688
11301.72 684
11302.72 679
11303.72 726
11304.72 678
11305.73 746
11306.73 769
11307.73 768
11308.74 732
11309.74 765
11310.74 733
11311.75 758
11312.75 725
11313.76 731
11314.76 700
11315.76 678
11316.77 650
11317.77 694
11318.77 644
11319.78 617
11320.78 658
11321.79 662
11322.79 682
11323.79 624
11324.80 683
11325.80 634
11326.81 655
11327.81 652
11328.81 668
11329.82 628
11330.82 705
11331.83 687
11332.83 736
11333.84 693
11334.84 714
11335.85 717
11336.85 728
11337.85 758
11338.86 683
11339.86 700
11340.87 692
11341.87 673
11342.88 648
11343.88 701
11344.89 659
11345.89 661
11346.90 674
11347.90 687
11348.91 630
11349.91 641
11350.92 653
11351.92 658
11352.93 646
11353.94 638
11354.94 614
11355.95 652
11356.95 655
11357.96 666
11358.96 684
11359.97 629
11360.97 625
11361.98 630
11362.99 680
11363.99 635
11365.00 626
11366.00 636
11367.01 638
11368.02 628
11369.02 643
11370.03 632
11371.03 635
11372.04 664
11373.05 640
11374.05 649
11375.06 635
11376.06 649
11377.07 685
11378.08 667
11379.08 628
11380.09 619
11381.10 658
11382.10 639
11383.11 676
11384.12 607
11385.12 649
11386.13 661
11387.14 657
11388.14 611
11389.15 647
11390.16 625
11391.17 644
11392.17 634
11393.18 660
11394.19 648
11395.19 677
11396.20 677
11397.21 662
11398.22 631
11399.22 634
11400.23 625
11401.24 646
11402.25 640
11403.25 631
11404.26 665
11405.27 685
11406.28 642
11407.28 671
11408.29 643
11409.30 636
11410.31 676
11411.31 674
11412.32 633
11413.33 652
11414.34 685
11415.35 686
11416.35 647
11417.36 680
11418.37 668
11419.38 688
11420.39 672
11421.40 708
11422.40 674
11423.41 762
11424.42 717
11425.43 697
11426.44 691
11427.45 717
11428.46 688
11429.46 677
11430.47 735
11431.48 710
11432.49 737
11433.50 703
11434.51 708
11435.52 694
11436.53 707
11437.54 746
11438.54 782
11439.55 745
11440.56 710
11441.57 739
11442.58 737
11443.59 703
11444.60 707
11445.61 729
11446.62 739
11447.63 780
11448.64 776
11449.65 783
11450.66 780
11451.67 776
11452.68 746
11453.69 772
11454.70 749
11455.71 777
11456.72 783
11457.73 799
11458.74 763
11459.75 802
11460.76 797
11461.77 774
11462.78 778
11463.79 785
11464.80 843
11465.81 820
11466.82 833
11467.83 845
11468.84 853
11469.85 808
11470.86 824
11471.87 834
11472.88 829
11473.89 795
11474.90 822
11475.91 837
11476.92 792
11477.93 825
11478.95 831
11479.96 807
11480.97 829
11481.98 834
11482.99 809
11484.00 872
11485.01 856
11486.02 847
11487.03 859
11488.05 873
11489.06 868
11490.07 845
11491.08 837
11492.09 866
11493.10 850
11494.11 857
11495.13 886
11496.14 855
11497.15 866
11498.16 847
11499.17 892
11500.18 878
11501.20 881
11502.21 862
11503.22 863
11504.23 891
11505.24 891
11506.26 871
11507.27 926
11508.28 930
11509.29 918
11510.30 913
11511.32 898
11512.33 936
11513.34 915
11514.35 935
11515.37 891
11516.38 953
11517.39 969
11518.40 914
11519.42 951
11520.43 951
11521.44 972
11522.45 977
11523.47 986
11524.48 1019
11525.49 1010
11526.51 1006
11527.52 1025
11528.53 990
11529.55 1063
11530.56 1013
11531.57 1074
11532.59 1060
11533.60 1083
11534.61 1072
11535.63 1087
11536.64 1107
11537.65 1114
11538.67 1104
11539.68 1126
11540.69 1104
11541.71 1213
11542.72 1175
11543.73 1186
11544.75 1183
11545.76 1203
11546.78 1251
11547.79 1263
11548.80 1263
11549.82 1251
11550.83 1305
11551.85 1346
11552.86 1362
11553.87 1379
11554.89 1386
11555.90 1387
11556.92 1443
11557.93 1449
11558.95 1451
11559.96 1481
11560.97 1495
11561.99 1558
11563.00 1534
11564.02 1581
11565.03 1595
11566.05 1631
11567.06 1698
11568.08 1719
11569.09 1704
11570.11 1724
11571.12 1843
11572.14 1896
11573.15 1951
11574.17 1958
11575.18 2107
11576.20 2184
11577.21 2257
11578.23 2335
11579.24 2421
11580.26 2520
11581.27 2627
11582.29 2712
11583.30 2731
11584.32 2804
11585.33 2927
11586.35 3125
11587.37 3196
11588.38 3491
11589.40 3741
11590.41 4016
11591.43 4437
11592.44 4704
11593.46 5061
11594.48 5546
11595.49 5956
11596.51 6286
11597.52 6437
11598.54 6426
11599.56 6459
11600.57 6465
11601.59 6077
11602.61 5699
11603.62 5362
11604.64 4918
11605.66 4530
11606.67 4092
11607.69 3680
11608.70 3364
11609.72 3109
11610.74 2819
11611.75 2576
11612.77 2444
11613.79 2330
11614.81 2127
11615.82 2083
11616.84 1986
11617.86 1935
11618.87 1946
11619.89 1811
11620.91 1793
11621.92 1688
11622.94 1695
11623.96 1662
11624.98 1668
11625.99 1654
11627.01 1674
11628.03 1593
11629.05 1608
11630.06 1622
11631.08 1677
11632.10 1629
11633.12 1596
11634.13 1591
11635.15 1577
11636.17 1613
11637.19 1623
11638.20 1566
11639.22 1609
11640.24 1520
11641.26 1484
11642.28 1473
11643.29 1402
11644.31 1366
11645.33 1332
11646.35 1329
11647.37 1327
11648.39 1249
11649.40 1294
11650.42 1244
11651.44 1278
11652.46 1248
11653.48 1242
11654.50 1221
11655.51 1230
11656.53 1230
11657.55 1224
11658.57 1273
11659.59 1258
11660.61 1301
11661.63 1307
11662.65 1280
11663.67 1335
11664.68 1316
11665.70 1332
11666.72 1304
11667.74 1327
11668.76 1337
11669.78 1327
11670.80 1371
11671.82 1352
11672.84 1407
11673.86 1436
11674.88 1440
11675.90 1382
11676.92 1385
11677.94 1397
11678.96 1391
11679.98 1403
11680.99 1401
11682.01 1417
11683.03 1411
11684.05 1428
11685.07 1409
11686.09 1419
11687.11 1347
11688.13 1316
11689.15 1351
11690.17 1354
11691.19 1302
11692.21 1262
11693.24 1236
11694.26 1278
11695.28 1261
11696.30 1238
11697.32 1251
11698.34 1252
11699.36 1249
11700.38 1253
11701.40 1204
11702.42 1170
11703.44 1153
11704.46 1231
11705.48 1210
11706.50 1125
11707.52 1165
11708.54 1110
11709.57 1175
11710.59 1159
11711.61 1083
11712.63 1103
11713.65 1100
11714.67 1075
11715.69 1086
11716.71 1025
11717.73 1040
11718.76 1056
11719.78 1070
11720.80 1050
11721.82 1053
11722.84 1036
11723.86 1039
11724.89 1024
11725.91 995
11726.93 1001
11727.95 1001
11728.97 1015
11729.99 964
11731.02 980
11732.04 972
11733.06 979
11734.08 956
11735.10 986
11736.13 992
11737.15 953
11738.17 964
11739.19 966
11740.22 941
11741.24 971
11742.26 968
11743.28 982
11744.30 980
11745.33 973
11746.35 980
11747.37 999
11748.40 980
11749.42 946
11750.44 933
11751.46 931
11752.49 924
11753.51 879
11754.53 883
11755.56 891
11756.58 872
11757.60 831
11758.62 877
11759.65 886
11760.67 865
11761.69 844
11762.72 858
11763.74 838
11764.76 861
11765.79 883
11766.81 911
11767.83 858
11768.86 858
11769.88 837
11770.91 865
11771.93 881
11772.95 857
11773.98 877
11775.00 851
11776.02 857
11777.05 880
11778.07 866
11779.10 854
11780.12 812
11781.14 791
11782.17 804
11783.19 799
11784.22 856
11785.24 826
11786.26 782
11787.29 859
11788.31 828
11789.34 817
11790.36 828
11791.39 820
11792.41 788
11793.44 821
11794.46 791
11795.49 733
11796.51 732
11797.54 768
11798.56 771
11799.59 753
11800.61 745
11801.63 726
11802.66 719
11803.69 742
11804.71 757
11805.74 754
11806.76 739
11807.79 720
11808.81 723
11809.84 703
11810.86 722
11811.89 702
11812.91 705
11813.94 716
11814.96 751
11815.99 729
11817.01 690
11818.04 731
11819.07 748
11820.09 766
11821.12 747
11822.14 755
11823.17 771
11824.20 754
11825.22 720
11826.25 709
11827.27 715
11828.30 731
11829.33 735
11830.35 734
11831.38 710
11832.40 745
11833.43 721
11834.46 696
11835.48 722
11836.51 732
11837.54 770
11838.56 732
11839.59 732
11840.62 731
11841.64 722
11842.67 725
11843.70 733
11844.72 718
11845.75 734
11846.78 725
11847.80 775
11848.83 719
11849.86 724
11850.89 752
11851.91 736
11852.94 765
11853.97 757
11854.99 740
11856.02 736
11857.05 733
11858.08 762
11859.10 792
11860.13 738
11861.16 771
11862.19 766
11863.21 764
11864.24 792
11865.27 737
11866.30 720
11867.33 746
11868.35 757
11869.38 790
11870.41 790
11871.44 767
11872.47 792
11873.49 803
11874.52 830
11875.55 815
11876.58 814
11877.61 786
11878.63 829
11879.66 835
11880.69 860
11881.72 810
11882.75 802
11883.78 830
11884.81 851
11885.83 816
11886.86 841
11887.89 862
11888.92 856
11889.95 925
11890.98 933
11892.01 931
11893.04 940
11894.06 998
11895.09 1037
11896.12 972
11897.15 998
11898.18 968
11899.21 987
11900.24 941
11901.27 951
11902.30 929
11903.33 959
11904.36 911
11905.39 960
11906.42 916
11907.45 930
11908.48 928
11909.50 921
11910.53 926
11911.56 962
11912.59 956
11913.62 975
11914.65 1010
11915.68 951
11916.71 988
11917.74 1037
11918.77 1036
11919.80 1055
11920.83 1163
11921.86 1185
11922.89 1187
11923.92 1227
11924.95 1254
11925.99 1294
11927.02 1275
11928.05 1305
11929.08 1295
11930.11 1255
11931.14 1221
11932.17 1194
11933.20 1164
11934.23 1089
11935.26 1036
11936.29 1002
11937.32 921
11938.35 934
11939.38 879
11940.41 883
11941.45 870
11942.48 857
11943.51 848
11944.54 830
11945.57 822
11946.60 823
11947.63 794
11948.66 786
11949.70 819
11950.73 781
11951.76 800
11952.79 790
11953.82 802
11954.85 775
11955.88 789
11956.92 784
11957.95 768
11958.98 796
11960.01 796
11961.04 820
11962.08 793
11963.11 787
11964.14 745
11965.17 792
11966.20 770
11967.24 774
11968.27 767
11969.30 782
11970.33 751
11971.36 764
11972.40 771
11973.43 726
11974.46 773
11975.49 747
11976.53 762
11977.56 771
11978.59 807
11979.62 786
11980.66 765
11981.69 762
11982.72 813
11983.76 752
11984.79 785
11985.82 781
11986.85 808
11987.89 783
11988.92 808
11989.95 826
11990.99 837
11992.02 789
11993.05 770
11994.09 809
11995.12 776
11996.15 813
11997.19 792
11998.22 850
11999.25 840
12000.29 844
12001.32 828
12002.35 846
12003.39 842
12004.42 866
12005.46 870
12006.49 878
12007.52 877
12008.56 884
12009.59 914
12010.63 953
12011.66 924
12012.69 939
12013.73 926
12014.76 917
12015.80 903
12016.83 886
12017.86 916
12018.90 906
12019.93 939
12020.97 901
12022.00 894
12023.04 904
12024.07 869
12025.11 894
12026.14 883
12027.18 849
12028.21 873
12029.25 858
12030.28 866
12031.32 835
12032.35 863
12033.39 884
12034.42 879
12035.46 845
12036.49 891
12037.53 839
12038.56 860
12039.60 883
12040.63 858
12041.67 869
12042.70 839
12043.74 830
12044.77 852
12045.81 867
12046.84 866
12047.88 903
12048.92 870
12049.95 840
12050.99 888
12052.02 891
12053.06 863
12054.09 910
12055.13 891
12056.17 907
12057.20 878
12058.24 869
12059.27 909
12060.31 938
12061.35 881
12062.38 899
12063.42 888
12064.46 857
12065.49 888
12066.53 890
12067.56 911
12068.60 892
12069.64 904
12070.67 896
12071.71 883
12072.75 905
12073.78 932
12074.82 893
12075.86 918
12076.89 957
12077.93 974
12078.97 934
12080.01 937
12081.04 987
12082.08 967
12083.12 996
12084.15 984
12085.19 1030
12086.23 1019
12087.27 1012
12088.30 1026
12089.34 1059
12090.38 1063
12091.41 1089
12092.45 1061
12093.49 1144
12094.53 1185
12095.57 1168
12096.60 1224
12097.64 1190
12098.68 1213
12099.72 1134
12100.75 1157
12101.79 1165
12102.83 1122
12103.87 1097
12104.91 1062
12105.94 1014
12106.98 982
12108.02 979
12109.06 905
12110.10 859
12111.14 881
12112.17 899
12113.21 887
12114.25 802
12115.29 799
12116.33 815
12117.37 813
12118.40 794
12119.44 782
12120.48 831
12121.52 773
12122.56 733
12123.60 784
12124.64 785
12125.68 770
12126.72 818
12127.75 776
12128.79 766
12129.83 739
12130.87 797
12131.91 789
12132.95 760
12133.99 776
12135.03 762
12136.07 757
12137.11 748
12138.15 759
12139.19 748
12140.23 746
12141.27 736
12142.31 735
12143.35 774
12144.38 695
12145.42 720
12146.46 708
12147.50 690
12148.54 710
12149.58 691
12150.62 741
12151.66 726
12152.70 713
12153.74 718
12154.78 724
12155.82 689
12156.87 719
12157.91 731
12158.95 736
12159.99 715
12161.03 693
12162.07 696
12163.11 697
12164.15 690
12165.19 678
12166.23 689
12167.27 684
12168.31 776
12169.35 713
12170.39 684
12171.43 708
12172.47 727
12173.52 701
12174.56 720
12175.60 706
12176.64 729
12177.68 714
12178.72 712
12179.76 724
12180.80 692
12181.85 744
12182.89 721
12183.93 681
12184.97 680
12186.01 688
12187.05 687
12188.09 688
12189.14 690
12190.18 690
12191.22 697
12192.26 726
12193.30 686
12194.34 713
12195.39 680
12196.43 706
12197.47 707
12198.51 699
12199.55 677
12200.60 698
12201.64 702
12202.68 681
12203.72 680
12204.77 692
12205.81 702
12206.85 668
12207.89 693
12208.94 709
12209.98 721
12211.02 719
12212.06 750
12213.11 734
12214.15 697
12215.19 696
12216.23 701
12217.28 707
12218.32 713
12219.36 721
12220.41 683
12221.45 730
12222.49 716
12223.54 707
12224.58 694
12225.62 681
12226.66 704
12227.71 696
12228.75 700
12229.79 689
12230.84 698
12231.88 702
12232.93 717
12233.97 668
12235.01 690
12236.06 737
12237.10 693
12238.14 724
12239.19 693
12240.23 694
12241.28 679
12242.32 699
12243.36 690
12244.41 700
12245.45 670
12246.50 686
12247.54 648
12248.58 676
12249.63 682
12250.67 666
12251.72 645
12252.76 639
12253.80 628
12254.85 634
12255.89 666
12256.94 627
12257.98 646
12259.03 633
12260.07 664
12261.12 628
12262.16 613
12263.21 654
12264.25 649
12265.30 641
12266.34 637
12267.39 658
12268.43 678
12269.48 654
12270.52 624
12271.57 595
12272.61 602
12273.66 612
12274.70 602
12275.75 644
12276.79 625
12277.84 561
12278.88 610
12279.93 601
12280.98 620
12282.02 611
12283.07 589
12284.11 598
12285.16 593
12286.20 595
12287.25 580
12288.30 582
12289.34 588
12290.39 573
12291.43 612
12292.48 573
12293.53 592
12294.57 567
12295.62 556
12296.66 582
12297.71 570
12298.76 613
12299.80 585
12300.85 586
12301.90 576
12302.94 588
12303.99 605
12305.04 600
12306.08 584
12307.13 591
12308.18 573
12309.22 597
12310.27 599
12311.32 594
12312.36 540
12313.41 565
12314.46 600
12315.50 570
12316.55 550
12317.60 567
12318.65 576
12319.69 575
12320.74 544
12321.79 558
12322.83 566
12323.88 563
12324.93 559
12325.98 564
12327.02 541
12328.07 562
12329.12 581
12330.17 595
12331.21 584
12332.26 578
12333.31 542
12334.36 564
12335.41 525
12336.45 562
12337.50 583
12338.55 573
12339.60 543
12340.65 554
12341.69 568
12342.74 543
12343.79 566
12344.84 565
12345.89 559
12346.94 570
12347.98 534
12349.03 561
12350.08 561
12351.13 566
12352.18 556
12353.23 544
12354.28 614
12355.32 557
12356.37 569
12357.42 577
12358.47 556
12359.52 567
12360.57 549
12361.62 565
12362.67 572
12363.72 581
12364.76 570
12365.81 566
12366.86 546
12367.91 552
12368.96 597
12370.01 623
12371.06 572
12372.11 532
12373.16 548
12374.21 583
12375.26 570
12376.31 599
12377.36 570
12378.41 537
12379.46 556
12380.51 586
12381.56 565
12382.61 554
12383.66 578
12384.71 560
12385.76 565
12386.81 566
12387.86 537
12388.91 571
12389.96 590
12391.01 611
12392.06 591
12393.11 590
12394.16 592
12395.21 573
12396.26 566
12397.31 582
12398.36 571
12399.41 574
12400.46 572
12401.51 593
12402.56 575
12403.61 583
12404.66 632
12405.71 586
12406.77 608
12407.82 583
12408.87 606
12409.92 538
12410.97 569
12412.02 600
12413.07 555
12414.12 557
12415.17 575
12416.23 623
12417.28 616
12418.33 581
12419.38 604
12420.43 632
12421.48 568
12422.53 560
12423.59 599
12424.64 612
12425.69 592
12426.74 592
12427.79 560
12428.84 549
12429.90 558
12430.95 597
12432.00 600
12433.05 635
12434.10 561
12435.16 566
12436.21 607
12437.26 608
12438.31 610
12439.37 609
12440.42 588
12441.47 604
12442.52 567
12443.58 595
12444.63 592
12445.68 560
12446.73 594
12447.79 594
12448.84 567
12449.89 588
12450.94 596
12452.00 613
12453.05 575
12454.10 594
12455.16 622
12456.21 605
12457.26 582
12458.31 621
12459.37 600
12460.42 589
12461.47 599
12462.53 600
12463.58 604
12464.63 619
12465.69 619
12466.74 623
12467.79 625
12468.85 616
12469.90 618
12470.95 646
12472.01 638
12473.06 619
12474.12 639
12475.17 613
12476.22 604
12477.28 630
12478.33 670
12479.39 670
12480.44 665
12481.49 630
12482.55 657
12483.60 657
12484.66 653
12485.71 653
12486.76 643
12487.82 632
12488.87 662
12489.93 644
12490.98 660
12492.04 688
12493.09 715
12494.15 712
12495.20 772
12496.25 775
12497.31 773
12498.36 764
12499.42 751
12500.47 733
12501.53 776
12502.58 777
12503.64 826
12504.69 837
12505.75 872
12506.80 867
12507.86 916
12508.91 937
12509.97 1023
12511.03 1089
12512.08 1098
12513.14 1166
12514.19 1188
12515.25 1244
12516.30 1234
12517.36 1278
12518.41 1380
12519.47 1352
12520.52 1336
12521.58 1317
12522.64 1304
12523.69 1245
12524.75 1177
12525.80 1145
12526.86 1138
12527.92 1062
12528.97 1042
12530.03 1010
12531.08 944
12532.14 932
12533.20 861
12534.25 858
12535.31 836
12536.37 794
12537.42 788
12538.48 786
12539.54 800
12540.59 723
12541.65 760
12542.70 747
12543.76 759
12544.82 710
12545.88 753
12546.93 799
12547.99 747
12549.05 764
12550.10 726
12551.16 750
12552.22 758
12553.27 753
12554.33 697
12555.39 737
12556.45 748
12557.50 735
12558.56 721
12559.62 745
12560.67 743
12561.73 753
12562.79 738
12563.85 717
12564.90 756
12565.96 767
12567.02 736
12568.08 754
12569.14 703
12570.19 730
12571.25 763
12572.31 749
12573.37 727
12574.42 713
12575.48 740
12576.54 731
12577.60 781
12578.66 804
12579.72 774
12580.77 806
12581.83 774
12582.89 772
12583.95 818
12585.01 828
12586.07 833
12587.12 897
12588.18 872
12589.24 924
12590.30 953
12591.36 968
12592.42 1034
12593.48 1017
12594.53 1045
12595.59 1092
12596.65 1092
12597.71 1140
12598.77 1087
12599.83 1104
12600.89 1103
12601.95 1130
12603.01 1140
12604.07 1084
12605.13 1061
12606.18 1019
12607.24 1032
12608.30 971
12609.36 943
12610.42 918
12611.48 919
12612.54 905
12613.60 894
12614.66 881
12615.72 859
12616.78 828
12617.84 823
12618.90 802
12619.96 762
12621.02 800
12622.08 827
12623.14 774
12624.20 833
12625.26 832
12626.32 790
12627.38 769
12628.44 802
12629.50 816
12630.56 821
12631.62 827
12632.68 830
12633.74 830
12634.80 795
12635.86 797
12636.92 810
12637.98 800
12639.04 793
12640.11 777
12641.17 763
12642.23 771
12643.29 753
12644.35 772
12645.41 792
12646.47 772
12647.53 768
12648.59 739
12649.65 789
12650.72 785
12651.78 791
12652.84 753
12653.90 740
12654.96 744
12656.02 784
12657.08 749
12658.14 763
12659.21 760
12660.27 754
12661.33 760
12662.39 748
12663.45 776
12664.51 777
12665.58 773
12666.64 789
12667.70 799
12668.76 800
12669.82 864
12670.89 857
12671.95 898
12673.01 888
12674.07 882
12675.13 910
12676.20 900
12677.26 897
12678.32 914
12679.38 937
12680.45 933
12681.51 969
12682.57 957
12683.63 923
12684.70 920
12685.76 900
12686.82 922
12687.88 940
12688.95 963
12690.01 972
12691.07 992
12692.14 988
12693.20 911
12694.26 962
12695.32 1015
12696.39 1017
12697.45 989
12698.51 993
12699.58 963
12700.64 957
12701.70 963
12702.77 921
12703.83 973
12704.89 959
12705.96 919
12707.02 903
12708.08 869
12709.15 920
12710.21 858
12711.28 873
12712.34 839
12713.40 842
12714.47 892
12715.53 887
12716.59 873
12717.66 846
12718.72 836
12719.79 836
12720.85 824
12721.92 824
12722.98 834
12724.04 798
12725.11 835
12726.17 795
12727.24 776
12728.30 797
12729.37 781
12730.43 758
12731.49 756
12732.56 789
12733.62 765
12734.69 768
12735.75 739
12736.82 731
12737.88 739
12738.95 746
12740.01 734
12741.08 730
12742.14 768
12743.21 749
12744.27 720
12745.34 718
12746.40 693
12747.47 688
12748.53 715
12749.60 697
12750.66 676
12751.73 714
12752.79 685
12753.86 627
12754.93 664
12755.99 633
12757.06 680
12758.12 618
12759.19 661
12760.25 657
12761.32 666
12762.39 655
12763.45 649
12764.52 670
12765.58 654
12766.65 625
12767.72 677
12768.78 675
12769.85 645
12770.91 634
12771.98 643
12773.05 688
12774.11 619
12775.18 617
12776.25 645
12777.31 644
12778.38 654
12779.45 632
12780.51 614
12781.58 626
12782.65 647
12783.71 622
12784.78 628
12785.85 628
12786.91 629
12787.98 594
12789.05 622
12790.11 659
12791.18 650
12792.25 650
12793.31 643
12794.38 642
12795.45 657
12796.52 614
12797.58 616
12798.65 654
12799.72 632
12800.79 623
12801.85 611
12802.92 615
12803.99 645
12805.06 663
12806.12 635
12807.19 632
12808.26 653
12809.33 633
12810.39 666
12811.46 653
12812.53 644
12813.60 632
12814.67 639
12815.73 658
12816.80 623
12817.87 642
12818.94 627
12820.01 613
12821.08 631
12822.14 614
12823.21 633
12824.28 623
12825.35 634
12826.42 602
12827.49 611
12828.55 628
12829.62 588
12830.69 588
12831.76 638
12832.83 604
12833.90 564
12834.97 582
12836.04 592
12837.11 607
12838.17 595
12839.24 555
12840.31 569
12841.38 576
12842.45 563
12843.52 573
12844.59 603
12845.66 561
12846.73 594
12847.80 567
12848.87 560
12849.94 560
12851.01 573
12852.08 580
12853.14 565
12854.21 556
12855.28 569
12856.35 541
12857.42 553
12858.49 555
12859.56 547
12860.63 560
12861.70 514
12862.77 542
12863.84 528
12864.91 540
12865.98 543
12867.05 528
12868.12 531
12869.19 560
12870.26 540
12871.34 540
12872.41 532
12873.48 509
12874.55 517
12875.62 505
12876.69 564
12877.76 497
12878.83 508
12879.90 498
12880.97 546
12882.04 523
12883.11 520
12884.18 509
12885.25 538
12886.33 541
12887.40 500
12888.47 489
12889.54 512
12890.61 535
12891.68 487
12892.75 491
12893.82 487
12894.89 518
12895.97 519
12897.04 505
12898.11 502
12899.18 508
12900.25 483
12901.32 495
12902.40 497
12903.47 478
12904.54 490
12905.61 480
12906.68 505
12907.75 487
12908.83 482
12909.90 508
12910.97 497
12912.04 486
12913.11 518
12914.19 502
12915.26 511
12916.33 498
12917.40 511
12918.48 506
12919.55 511
12920.62 522
12921.69 506
12922.77 502
12923.84 488
12924.91 492
12925.98 517
12927.06 503
12928.13 493
12929.20 510
12930.27 514
12931.35 487
12932.42 451
12933.49 486
12934.57 522
12935.64 526
12936.71 498
12937.79 476
12938.86 462
12939.93 473
12941.01 512
12942.08 481
12943.15 497
12944.23 529
12945.30 497
12946.37 472
12947.45 475
12948.52 465
12949.59 475
12950.67 476
12951.74 474
12952.81 518
12953.89 480
12954.96 476
12956.04 501
12957.11 505
12958.18 485
12959.26 485
12960.33 488
12961.41 505
12962.48 490
12963.55 463
12964.63 454
12965.70 482
12966.78 482
12967.85 541
12968.93 494
12970.00 463
12971.07 451
12972.15 478
12973.22 496
12974.30 478
12975.37 476
12976.45 502
12977.52 511
12978.60 486
12979.67 481
12980.75 463
12981.82 480
12982.90 507
12983.97 484
12985.05 491
12986.12 506
12987.20 501
12988.27 467
12989.35 454
12990.42 485
12991.50 477
12992.57 500
12993.65 538
12994.73 478
12995.80 502
12996.88 507
12997.95 487
12999.03 503
13000.10 504
13001.18 515
13002.25 533
13003.33 523
13004.41 501
13005.48 509
13006.56 526
13007.63 497
13008.71 508
13009.79 535
13010.86 501
13011.94 505
13013.02 512
13014.09 527
13015.17 520
13016.24 526
13017.32 546
13018.40 543
13019.47 514
13020.55 492
13021.63 498
13022.70 488
13023.78 502
13024.86 504
13025.93 530
13027.01 552
13028.09 507
13029.16 520
13030.24 537
13031.32 536
13032.40 503
13033.47 495
13034.55 524
13035.63 534
13036.70 501
13037.78 530
13038.86 547
13039.94 501
13041.01 539
13042.09 513
13043.17 525
13044.25 524
13045.32 529
13046.40 540
13047.48 551
13048.56 529
13049.63 488
13050.71 516
13051.79 534
13052.87 485
13053.95 516
13055.02 516
13056.10 501
13057.18 492
13058.26 493
13059.34 521
13060.41 543
13061.49 505
13062.57 471
13063.65 512
13064.73 509
13065.81 504
13066.88 505
13067.96 493
13069.04 477
13070.12 477
13071.20 472
13072.28 471
13073.36 460
13074.43 455
13075.51 481
13076.59 505
13077.67 497
13078.75 484
13079.83 512
13080.91 538
13081.99 476
13083.07 514
13084.15 484
13085.23 478
13086.30 460
13087.38 477
13088.46 508
13089.54 504
13090.62 460
13091.70 467
13092.78 493
13093.86 518
13094.94 497
13096.02 472
13097.10 484
13098.18 478
13099.26 479
13100.34 455
13101.42 471
13102.50 445
13103.58 476
13104.66 496
13105.74 499
13106.82 509
13107.90 471
13108.98 499
13110.06 494
13111.14 502
13112.22 495
13113.30 467
13114.38 495
13115.46 529
13116.54 511
13117.62 506
13118.70 477
13119.78 514
13120.86 504
13121.95 458
13123.03 489
13124.11 487
13125.19 503
13126.27 493
13127.35 485
13128.43 483
13129.51 474
13130.59 489
13131.67 491
13132.76 486
13133.84 490
13134.92 475
13136.00 482
13137.08 459
13138.16 469
13139.24 485
13140.32 491
13141.41 502
13142.49 475
13143.57 461
13144.65 488
13145.73 465
13146.81 498
13147.90 490
13148.98 504
13150.06 439
13151.14 456
13152.22 494
13153.31 476
13154.39 504
13155.47 483
13156.55 479
13157.63 442
13158.72 491
13159.80 464
13160.88 474
13161.96 472
13163.05 483
13164.13 480
13165.21 498
13166.29 478
13167.38 480
13168.46 464
13169.54 476
13170.62 499
13171.71 471
13172.79 497
13173.87 494
13174.96 494
13176.04 496
13177.12 461
13178.20 487
13179.29 500
13180.37 523
13181.45 530
13182.54 504
13183.62 506
13184.70 536
13185.79 501
13186.87 488
13187.95 488
13189.04 535
13190.12 535
13191.20 515
13192.29 496
13193.37 466
13194.46 467
13195.54 540
13196.62 530
13197.71 508
13198.79 498
13199.88 507
13200.96 483
13202.04 470
13203.13 466
13204.21 475
13205.30 498
13206.38 492
13207.46 508
13208.55 524
13209.63 491
13210.72 481
13211.80 496
13212.89 479
13213.97 500
13215.05 486
13216.14 521
13217.22 508
13218.31 475
13219.39 486
13220.48 459
13221.56 501
13222.65 492
13223.73 501
13224.82 493
13225.90 490
13226.99 500
13228.07 492
13229.16 503
13230.24 482
13231.33 510
13232.41 497
13233.50 517
13234.58 490
13235.67 501
13236.76 494
13237.84 482
13238.93 513
13240.01 507
13241.10 521
13242.18 528
13243.27 519
13244.35 542
13245.44 518
13246.53 514
13247.61 516
13248.70 513
13249.78 508
13250.87 503
13251.96 536
13253.04 510
13254.13 507
13255.21 517
13256.30 533
13257.39 540
13258.47 525
13259.56 499
13260.65 563
13261.73 550
13262.82 531
13263.91 548
13264.99 518
13266.08 583
13267.17 570
13268.25 615
13269.34 569
13270.43 517
13271.51 527
13272.60 540
13273.69 544
13274.77 562
13275.86 560
13276.95 608
13278.04 550
13279.12 569
13280.21 583
13281.30 578
13282.38 556
13283.47 610
13284.56 607
13285.65 587
13286.73 563
13287.82 613
13288.91 603
13290.00 603
13291.08 626
13292.17 626
13293.26 633
13294.35 590
13295.44 625
13296.52 620
13297.61 651
13298.70 651
13299.79 622
13300.88 624
13301.96 676
13303.05 678
13304.14 679
13305.23 642
13306.32 643
13307.41 634
13308.49 658
13309.58 665
13310.67 671
13311.76 614
13312.85 634
13313.94 651
13315.02 697
13316.11 658
13317.20 644
13318.29 632
13319.38 622
13320.47 595
13321.56 619
13322.65 613
13323.74 638
13324.82 647
13325.91 620
13327.00 631
13328.09 609
13329.18 628
13330.27 635
13331.36 632
13332.45 684
13333.54 667
13334.63 650
13335.72 641
13336.81 643
13337.90 676
13338.99 691
13340.08 674
13341.17 667
13342.26 662
13343.35 686
13344.44 673
13345.53 693
13346.61 697
13347.70 684
13348.79 745
13349.89 767
13350.98 722
13352.07 696
13353.16 755
13354.25 724
13355.34 739
13356.43 802
13357.52 764
13358.61 779
13359.70 785
13360.79 750
13361.88 769
13362.97 776
13364.06 764
13365.15 762
13366.24 762
13367.33 749
13368.42 722
13369.51 721
13370.60 703
13371.70 672
13372.79 684
13373.88 685
13374.97 683
13376.06 640
13377.15 638
13378.24 651
13379.33 654
13380.43 685
13381.52 648
13382.61 669
13383.70 642
13384.79 655
13385.88 604
13386.97 582
13388.07 593
13389.16 635
13390.25 616
13391.34 616
13392.43 618
13393.52 653
13394.62 646
13395.71 635
13396.80 650
13397.89 611
13398.98 631
13400.08 623
13401.17 602
13402.26 598
13403.35 577
13404.45 608
13405.54 608
13406.63 587
13407.72 619
13408.82 608
13409.91 598
13411.00 619
13412.09 605
13413.19 604
13414.28 587
13415.37 615
13416.46 622
13417.56 611
13418.65 604
13419.74 602
13420.84 603
13421.93 617
13423.02 627
13424.11 666
13425.21 629
13426.30 629
13427.39 619
13428.49 597
13429.58 615
13430.67 616
13431.77 655
13432.86 652
13433.95 664
13435.05 694
13436.14 658
13437.24 619
13438.33 671
13439.42 634
13440.52 647
13441.61 649
13442.70 683
13443.80 685
13444.89 705
13445.99 682
13447.08 660
13448.17 687
13449.27 690
13450.36 699
13451.46 701
13452.55 693
13453.64 748
13454.74 722
13455.83 726
13456.93 729
13458.02 748
13459.12 728
13460.21 706
13461.31 753
13462.40 773
13463.50 751
13464.59 762
13465.69 785
13466.78 771
13467.87 774
13468.97 785
13470.06 739
13471.16 743
13472.25 724
13473.35 761
13474.44 804
13475.54 806
13476.64 768
13477.73 789
13478.83 838
13479.92 790
13481.02 813
13482.11 849
13483.21 835
13484.30 837
13485.40 856
13486.49 924
13487.59 912
13488.69 909
13489.78 890
13490.88 926
13491.97 998
13493.07 942
13494.17 985
13495.26 966
13496.36 993
13497.45 933
13498.55 960
13499.65 954
13500.74 941
13501.84 892
13502.93 889
13504.03 887
13505.13 864
13506.22 825
13507.32 830
13508.42 814
13509.51 792
13510.61 810
13511.71 751
13512.80 744
13513.90 703
13515.00 737
13516.09 718
13517.19 695
13518.29 689
13519.38 693
13520.48 700
13521.58 630
13522.68 652
13523.77 642
13524.87 631
13525.97 643
13527.06 623
13528.16 688
13529.26 659
13530.36 636
13531.45 619
13532.55 574
13533.65 648
13534.75 625
13535.84 633
13536.94 639
13538.04 614
13539.14 597
13540.23 603
13541.33 620
13542.43 611
13543.53 613
13544.63 601
13545.72 602
13546.82 630
13547.92 597
13549.02 590
13550.12 571
13551.22 553
13552.31 604
13553.41 584
13554.51 588
13555.61 576
13556.71 579
13557.81 578
13558.90 591
13560.00 573
13561.10 628
13562.20 569
13563.30 578
13564.40 563
13565.50 555
13566.60 570
13567.69 590
13568.79 570
13569.89 549
13570.99 565
13572.09 581
13573.19 595
13574.29 597
13575.39 608
13576.49 608
13577.59 600
13578.69 576
13579.79 591
13580.89 568
13581.98 578
13583.08 566
13584.18 568
13585.28 564
13586.38 596
13587.48 613
13588.58 589
13589.68 596
13590.78 589
13591.88 596
13592.98 569
13594.08 569
13595.18 601
13596.28 603
13597.38 609
13598.48 612
13599.58 585
13600.68 566
13601.78 605
13602.88 591
13603.98 620
13605.08 616
13606.18 610
13607.29 587
13608.39 571
13609.49 586
13610.59 586
13611.69 599
13612.79 610
13613.89 613
13614.99 602
13616.09 617
13617.19 556
13618.29 584
13619.39 600
13620.50 611
13621.60 599
13622.70 585
13623.80 529
13624.90 587
13626.00 594
13627.10 591
13628.20 602
13629.31 594
13630.41 585
13631.51 579
13632.61 578
13633.71 563
13634.81 547
13635.91 591
13637.02 609
13638.12 607
13639.22 586
13640.32 576
13641.42 571
13642.53 538
13643.63 548
13644.73 565
13645.83 570
13646.93 624
13648.04 596
13649.14 596
13650.24 568
13651.34 584
13652.45 576
13653.55 591
13654.65 592
13655.75 613
13656.85 604
13657.96 598
13659.06 618
13660.16 626
13661.27 606
13662.37 621
13663.47 633
13664.57 615
13665.68 600
13666.78 625
13667.88 637
13668.99 634
13670.09 639
13671.19 622
13672.29 660
13673.40 635
13674.50 621
13675.60 638
13676.71 627
13677.81 660
13678.91 670
13680.02 707
13681.12 694
13682.23 661
13683.33 665
13684.43 673
13685.54 684
13686.64 677
13687.74 703
13688.85 700
13689.95 723
13691.06 716
13692.16 735
13693.26 724
13694.37 760
13695.47 756
13696.58 756
13697.68 798
13698.78 819
13699.89 807
13700.99 824
13702.10 839
13703.20 904
13704.31 896
13705.41 876
13706.51 886
13707.62 923
13708.72 883
13709.83 881
13710.93 875
13712.04 895
13713.14 856
13714.25 836
13715.35 829
13716.46 817
13717.56 813
13718.67 765
13719.77 765
13720.88 782
13721.98 759
13723.09 704
13724.19 680
13725.30 707
13726.40 687
13727.51 685
13728.61 662
13729.72 675
13730.83 695
13731.93 688
13733.04 666
13734.14 662
13735.25 662
13736.35 643
13737.46 656
13738.57 678
13739.67 652
13740.78 652
13741.88 696
13742.99 655
13744.09 656
13745.20 668
13746.31 649
13747.41 646
13748.52 657
13749.63 627
13750.73 652
13751.84 662
13752.94 678
13754.05 659
13755.16 700
13756.26 714
13757.37 716
13758.48 674
13759.58 702
13760.69 705
13761.80 698
13762.90 700
13764.01 703
13765.12 744
13766.22 732
13767.33 697
13768.44 683
13769.55 687
13770.65 677
13771.76 694
13772.87 707
13773.97 685
13775.08 654
13776.19 618
13777.30 621
13778.40 632
13779.51 644
13780.62 594
13781.73 600
13782.83 616
13783.94 624
13785.05 636
13786.16 600
13787.26 598
13788.37 594
13789.48 603
13790.59 568
13791.70 579
13792.80 607
13793.91 610
13795.02 586
13796.13 585
13797.24 583
13798.35 579
13799.45 591
13800.56 603
13801.67 576
13802.78 576
13803.89 558
13805.00 558
13806.10 554
13807.21 551
13808.32 553
13809.43 582
13810.54 583
13811.65 568
13812.76 552
13813.86 580
13814.97 593
13816.08 560
13817.19 562
13818.30 543
13819.41 575
13820.52 581
13821.63 573
13822.74 582
13823.85 536
13824.96 585
13826.06 574
13827.17 560
13828.28 562
13829.39 583
13830.50 571
13831.61 558
13832.72 559
13833.83 539
13834.94 555
13836.05 554
13837.16 551
13838.27 538
13839.38 577
13840.49 547
13841.60 558
13842.71 558
13843.82 551
13844.93 566
13846.04 582
13847.15 543
13848.26 573
13849.37 540
13850.48 535
13851.59 592
13852.70 603
13853.81 544
13854.92 552
13856.03 557
13857.14 567
13858.25 565
13859.37 559
13860.48 552
13861.59 588
13862.70 596
13863.81 558
13864.92 545
13866.03 533
13867.14 554
13868.25 576
13869.36 574
13870.47 555
13871.59 552
13872.70 573
13873.81 607
13874.92 570
13876.03 598
13877.14 583
13878.25 617
13879.36 594
13880.48 581
13881.59 618
13882.70 595
13883.81 607
13884.92 631
13886.03 632
13887.15 614
13888.26 644
13889.37 628
13890.48 631
13891.59 597
13892.71 598
13893.82 566
13894.93 600
13896.04 593
13897.15 613
13898.27 589
13899.38 601
13900.49 588
13901.60 565
13902.72 553
13903.83 547
13904.94 544
13906.05 536
13907.17 556
13908.28 558
13909.39 531
13910.50 564
13911.62 513
13912.73 546
13913.84 560
13914.95 556
13916.07 514
13917.18 500
13918.29 538
13919.41 529
13920.52 536
13921.63 540
13922.75 533
13923.86 536
13924.97 523
13926.09 523
13927.20 523
13928.31 550
13929.43 551
13930.54 515
13931.65 508
13932.77 513
13933.88 517
13934.99 495
13936.11 504
13937.22 513
13938.34 517
13939.45 522
13940.56 511
13941.68 491
13942.79 513
13943.91 540
13945.02 528
13946.13 578
13947.25 512
13948.36 499
13949.48 526
13950.59 540
13951.70 507
13952.82 493
13953.93 516
13955.05 528
13956.16 553
13957.28 511
13958.39 497
13959.51 518
13960.62 536
13961.74 512
13962.85 496
13963.97 508
13965.08 490
13966.20 495
13967.31 528
13968.43 550
13969.54 536
13970.66 514
13971.77 509
13972.89 521
13974.00 534
13975.12 512
13976.23 503
13977.35 532
13978.46 526
13979.58 513
13980.69 562
13981.81 528
13982.92 535
13984.04 518
13985.16 532
13986.27 537
13987.39 529
13988.50 530
13989.62 524
13990.74 533
13991.85 516
13992.97 519
13994.08 527
13995.20 496
13996.32 498
13997.43 541
13998.55 523
13999.66 518
14000.78 498
14001.90 520
14003.01 506
14004.13 522
14005.25 525
14006.36 565
14007.48 553
14008.60 525
14009.71 517
14010.83 528
14011.95 563
14013.06 554
14014.18 529
14015.30 496
14016.41 527
14017.53 522
14018.65 551
14019.76 517
14020.88 531
14022.00 538
14023.12 532
14024.23 537
14025.35 563
14026.47 569
14027.59 570
14028.70 553
14029.82 546
14030.94 562
14032.06 575
14033.17 570
14034.29 581
14035.41 564
14036.53 556
14037.64 600
14038.76 630
14039.88 590
14041.00 585
14042.11 586
14043.23 591
14044.35 601
14045.47 593
14046.59 576
14047.71 620
14048.82 609
14049.94 586
14051.06 616
14052.18 638
14053.30 636
14054.42 636
14055.53 660
14056.65 626
14057.77 653
14058.89 649
14060.01 673
14061.13 677
14062.25 702
14063.36 684
14064.48 686
14065.60 732
14066.72 707
14067.84 710
14068.96 728
14070.08 712
14071.20 744
14072.32 785
14073.44 756
14074.55 762
14075.67 771
14076.79 783
14077.91 809
14079.03 755
14080.15 824
14081.27 917
14082.39 850
14083.51 889
14084.63 876
14085.75 895
14086.87 907
14087.99 908
14089.11 908
14090.23 879
14091.35 856
14092.47 910
14093.59 918
14094.71 862
14095.83 856
14096.95 851
14098.07 850
14099.19 816
14100.31 771
14101.43 777
14102.55 730
14103.67 706
14104.79 724
14105.91 725
14107.03 651
14108.15 643
14109.27 642
14110.39 636
14111.51 638
14112.64 619
14113.76 615
14114.88 602
14116.00 592
14117.12 586
14118.24 617
14119.36 627
14120.48 579
14121.60 609
14122.72 596
14123.85 610
14124.97 573
14126.09 555
14127.21 577
14128.33 562
14129.45 590
14130.57 600
14131.70 557
14132.82 543
14133.94 581
14135.06 568
14136.18 585
14137.30 575
14138.43 619
14139.55 582
14140.67 582
14141.79 590
14142.91 549
14144.03 564
14145.16 583
14146.28 599
14147.40 594
14148.52 594
14149.65 548
14150.77 537
14151.89 578
14153.01 554
14154.13 541
14155.26 600
14156.38 603
14157.50 597
14158.62 571
14159.75 573
14160.87 575
14161.99 567
14163.12 546
14164.24 535
14165.36 565
14166.48 551
14167.61 569
14168.73 550
14169.85 533
14170.98 562
14172.10 559
14173.22 553
14174.35 492
14175.47 524
14176.59 523
14177.72 517
14178.84 519
14179.96 514
14181.09 543
14182.21 540
14183.33 522
14184.46 525
14185.58 530
14186.70 523
14187.83 511
14188.95 546
14190.07 512
14191.20 525
14192.32 527
14193.45 514
14194.57 482
14195.69 490
14196.82 477
14197.94 508
14199.07 513
14200.19 549
14201.32 479
14202.44 504
14203.56 499
14204.69 515
14205.81 508
14206.94 524
14208.06 496
14209.19 503
14210.31 519
14211.44 489
14212.56 502
14213.69 515
14214.81 501
14215.93 493
14217.06 519
14218.18 490
14219.31 470
14220.43 480
14221.56 488
14222.68 507
14223.81 505
14224.94 495
14226.06 497
14227.19 486
14228.31 447
14229.44 510
14230.56 520
14231.69 477
14232.81 463
14233.94 469
14235.06 495
14236.19 486
14237.32 485
14238.44 474
14239.57 503
14240.69 458
14241.82 470
14242.94 487
14244.07 497
14245.20 473
14246.32 469
14247.45 474
14248.57 467
14249.70 453
14250.83 483
14251.95 469
14253.08 465
14254.21 474
14255.33 484
14256.46 511
14257.59 461
14258.71 449
14259.84 461
14260.97 454
14262.09 421
14263.22 471
14264.35 462
14265.47 432
14266.60 438
14267.73 467
14268.85 493
14269.98 463
14271.11 455
14272.23 469
14273.36 464
14274.49 457
14275.62 481
14276.74 438
14277.87 473
14279.00 455
14280.12 460
14281.25 444
14282.38 444
14283.51 425
14284.63 435
14285.76 439
14286.89 465
14288.02 452
14289.15 448
14290.27 427
14291.40 423
14292.53 441
14293.66 452
14294.78 449
14295.91 406
14297.04 400
14298.17 403
14299.30 473
14300.42 417
14301.55 428
14302.68 392
14303.81 407
14304.94 397
14306.07 432
14307.19 400
14308.32 413
14309.45 447
14310.58 446
14311.71 431
14312.84 402
14313.97 439
14315.10 420
14316.22 420
14317.35 421
14318.48 426
14319.61 410
14320.74 403
14321.87 402
14323.00 412
14324.13 426
14325.26 415
14326.39 435
14327.51 411
14328.64 401
14329.77 414
14330.90 434
14332.03 420
14333.16 411
14334.29 399
14335.42 408
14336.55 409
14337.68 436
14338.81 415
14339.94 423
14341.07 447
14342.20 398
14343.33 401
14344.46 407
14345.59 419
14346.72 400
14347.85 384
14348.98 404
14350.11 444
14351.24 402
14352.37 407
14353.50 420
14354.63 428
14355.76 431
14356.89 412
14358.02 434
14359.15 420
14360.28 410
14361.41 407
14362.54 407
14363.67 417
14364.80 456
14365.94 439
14367.07 447
14368.20 425
14369.33 455
14370.46 443
14371.59 429
14372.72 398
14373.85 422
14374.98 414
14376.11 427
14377.25 415
14378.38 424
14379.51 428
14380.64 449
14381.77 425
14382.90 436
14384.03 426
14385.16 414
14386.30 458
14387.43 424
14388.56 427
14389.69 424
14390.82 433
14391.95 448
14393.09 465
14394.22 443
14395.35 414
14396.48 440
14397.61 430
14398.75 431
14399.88 409
14401.01 442
14402.14 439
14403.27 443
14404.41 400
14405.54 416
14406.67 414
14407.80 450
14408.94 433
14410.07 418
14411.20 431
14412.33 435
14413.47 457
14414.60 443
14415.73 429
14416.87 401
14418.00 427
14419.13 461
14420.26 426
14421.40 436
14422.53 438
14423.66 458
14424.80 462
14425.93 479
14427.06 463
14428.20 425
14429.33 381
14430.46 440
14431.59 434
14432.73 443
14433.86 408
14435.00 430
14436.13 436
14437.26 454
14438.40 432
14439.53 425
14440.66 433
14441.80 476
14442.93 447
14444.06 447
14445.20 436
14446.33 436
14447.47 467
14448.60 438
14449.73 463
14450.87 429
14452.00 444
14453.14 444
14454.27 470
14455.41 460
14456.54 488
14457.67 476
14458.81 487
14459.94 491
14461.08 498
14462.21 464
14463.35 452
14464.48 496
14465.62 472
14466.75 484
14467.89 449
14469.02 467
14470.15 469
14471.29 489
14472.42 494
14473.56 511
14474.69 475
14475.83 496
14476.96 494
14478.10 520
14479.24 472
14480.37 492
14481.51 504
14482.64 526
14483.78 523
14484.91 568
14486.05 532
14487.18 535
14488.32 540
14489.45 539
14490.59 544
14491.73 565
14492.86 608
14494.00 578
14495.13 561
14496.27 588
14497.40 572
14498.54 558
14499.68 564
14500.81 621
14501.95 621
14503.08 628
14504.22 631
14505.36 650
14506.49 655
14507.63 659
14508.77 635
14509.90 675
14511.04 661
14512.18 605
14513.31 649
14514.45 663
14515.58 632
14516.72 644
14517.86 624
14519.00 625
14520.13 613
14521.27 571
14522.41 589
14523.54 584
14524.68 591
14525.82 583
14526.95 575
14528.09 551
14529.23 582
14530.37 547
14531.50 540
14532.64 501
14533.78 520
14534.91 500
14536.05 473
14537.19 519
14538.33 502
14539.46 508
14540.60 525
14541.74 535
14542.88 494
14544.02 515
14545.15 514
14546.29 556
14547.43 490
14548.57 522
14549.70 517
14550.84 501
14551.98 504
14553.12 473
14554.26 462
14555.39 478
14556.53 474
14557.67 456
14558.81 501
14559.95 462
14561.09 475
14562.22 442
14563.36 465
14564.50 459
14565.64 457
14566.78 480
14567.92 495
14569.06 477
14570.20 456
14571.33 479
14572.47 481
14573.61 518
14574.75 496
14575.89 473
14577.03 465
14578.17 454
14579.31 438
14580.45 479
14581.59 483
14582.72 487
14583.86 487
14585.00 474
14586.14 489
14587.28 471
14588.42 469
14589.56 475
14590.70 458
14591.84 465
14592.98 484
14594.12 444
14595.26 479
14596.40 462
14597.54 490
14598.68 479
14599.82 494
14600.96 477
14602.10 493
14603.24 491
14604.38 456
14605.52 501
14606.66 500
14607.80 502
14608.94 497
14610.08 500
14611.22 508
14612.36 525
14613.50 513
14614.64 526
14615.78 526
14616.92 516
14618.06 494
14619.20 524
14620.34 555
14621.49 529
14622.63 528
14623.77 543
14624.91 524
14626.05 567
14627.19 570
14628.33 541
14629.47 542
14630.61 494
14631.75 516
14632.90 505
14634.04 552
14635.18 486
14636.32 499
14637.46 523
14638.60 481
14639.74 482
14640.88 472
14642.03 486
14643.17 457
14644.31 474
14645.45 432
14646.59 490
14647.73 460
14648.88 469
14650.02 459
14651.16 488
14652.30 455
14653.44 470
14654.59 469
14655.73 462
14656.87 446
14658.01 434
14659.16 458
14660.30 427
14661.44 438
14662.58 440
14663.72 481
14664.87 422
14666.01 452
14667.15 450
14668.29 431
14669.44 426
14670.58 447
14671.72 420
14672.87 436
14674.01 442
14675.15 415
14676.29 415
14677.44 416
14678.58 446
14679.72 410
14680.87 419
14682.01 407
14683.15 407
14684.30 428
14685.44 423
14686.58 419
14687.73 414
14688.87 408
14690.01 404
14691.16 410
14692.30 428
14693.44 410
14694.59 372
14695.73 382
14696.87 417
14698.02 405
14699.16 395
14700.30 393
14701.45 411
14702.59 411
14703.74 397
14704.88 430
14706.02 415
14707.17 409
14708.31 391
14709.46 413
14710.60 394
14711.75 393
14712.89 427
14714.03 414
14715.18 419
14716.32 376
14717.47 401
14718.61 386
14719.76 389
14720.90 398
14722.05 388
14723.19 390
14724.34 385
14725.48 424
14726.63 401
14727.77 425
14728.92 390
14730.06 420
14731.21 413
14732.35 397
14733.50 367
14734.64 404
14735.79 394
14736.93 386
14738.08 379
14739.22 395
14740.37 429
14741.51 401
14742.66 388
14743.80 411
14744.95 392
14746.09 379
14747.24 375
14748.39 388
14749.53 394
14750.68 366
14751.82 391
14752.97 406
14754.11 394
14755.26 389
14756.41 384
14757.55 385
14758.70 394
14759.85 380
14760.99 394
14762.14 370
14763.28 367
14764.43 408
14765.58 409
14766.72 380
14767.87 364
14769.02 386
14770.16 374
14771.31 386
14772.46 402
14773.60 391
14774.75 377
14775.90 388
14777.04 393
14778.19 394
14779.34 373
14780.48 367
14781.63 408
14782.78 367
14783.92 370
14785.07 364
14786.22 389
14787.37 384
14788.51 369
14789.66 398
14790.81 394
14791.96 369
14793.10 382
14794.25 361
14795.40 375
14796.54 364
14797.69 374
14798.84 373
14799.99 368
14801.14 379
14802.28 372
14803.43 371
14804.58 358
14805.73 344
14806.88 358
14808.02 364
14809.17 385
14810.32 394
14811.47 383
14812.62 325
14813.76 351
14814.91 342
14816.06 336
14817.21 350
14818.36 356
14819.51 353
14820.65 342
14821.80 340
14822.95 348
14824.10 344
14825.25 362
14826.40 347
14827.55 354
14828.69 350
14829.84 362
14830.99 348
14832.14 338
14833.29 351
14834.44 338
14835.59 366
14836.74 347
14837.89 354
14839.04 376
14840.19 339
14841.33 339
14842.48 361
14843.63 348
14844.78 350
14845.93 362
14847.08 337
14848.23 338
14849.38 377
14850.53 345
14851.68 361
14852.83 372
14853.98 353
14855.13 357
14856.28 349
14857.43 351
14858.58 363
14859.73 358
14860.88 362
14862.03 335
14863.18 368
14864.33 359
14865.48 348
14866.63 356
14867.78 357
14868.93 352
14870.08 342
14871.23 338
14872.38 362
14873.53 367
14874.68 332
14875.83 346
14876.98 339
14878.14 328
14879.29 333
14880.44 375
14881.59 351
14882.74 346
14883.89 399
14885.04 359
14886.19 340
14887.34 349
14888.49 364
14889.64 360
14890.80 351
14891.95 346
14893.10 337
14894.25 356
14895.40 381
14896.55 358
14897.70 335
14898.86 324
14900.01 346
14901.16 338
14902.31 331
14903.46 360
14904.61 355
14905.77 361
14906.92 342
14908.07 363
14909.22 348
14910.37 379
14911.53 359
14912.68 366
14913.83 369
14914.98 342
14916.13 331
14917.29 343
14918.44 350
14919.59 360
14920.74 359
14921.90 336
14923.05 338
14924.20 341
14925.35 353
14926.51 362
14927.66 344
14928.81 389
14929.96 364
14931.12 374
14932.27 352
14933.42 348
14934.57 365
14935.73 366
14936.88 378
14938.03 390
14939.19 341
14940.34 345
14941.49 353
14942.65 347
14943.80 357
14944.95 361
14946.11 351
14947.26 351
14948.41 364
14949.57 352
14950.72 362
14951.87 358
14953.03 353
14954.18 376
14955.33 371
14956.49 352
14957.64 355
14958.80 358
14959.95 346
14961.10 329
14962.26 326
14963.41 307
14964.57 356
14965.72 351
14966.87 372
14968.03 332
14969.18 343
14970.34 370
14971.49 387
14972.65 374
14973.80 348
14974.95 347
14976.11 365
14977.26 374
14978.42 368
14979.57 377
14980.73 344
14981.88 367
14983.04 369
14984.19 357
14985.35 363
14986.50 366
14987.66 344
14988.81 351
14989.97 312
14991.12 331
14992.28 346
14993.43 341
14994.59 332
14995.74 341
14996.90 332
14998.05 354
14999.21 360
15000.36 357
15001.52 352
15002.67 330
15003.83 353
15004.99 348
15006.14 367
15007.30 336
15008.45 325
15009.61 349
15010.76 318
15011.92 338
15013.08 325
15014.23 338
15015.39 338
15016.54 340
15017.70 353
15018.86 340
15020.01 351
15021.17 356
15022.32 346
15023.48 355
15024.64 361
15025.79 350
15026.95 370
15028.11 352
15029.26 365
15030.42 360
15031.58 320
15032.73 340
15033.89 348
15035.05 347
15036.20 331
15037.36 332
15038.52 345
15039.67 339
15040.83 361
15041.99 353
15043.15 341
15044.30 346
15045.46 329
15046.62 344
15047.77 332
15048.93 319
15050.09 334
15051.25 351
15052.40 335
15053.56 360
15054.72 353
15055.88 348
15057.03 360
15058.19 325
15059.35 338
15060.51 320
15061.66 342
15062.82 338
15063.98 338
15065.14 331
15066.30 326
15067.45 315
15068.61 326
15069.77 350
15070.93 327
15072.09 329
15073.24 344
15074.40 334
15075.56 351
15076.72 338
15077.88 342
15079.04 316
15080.20 322
15081.35 326
15082.51 339
15083.67 344
15084.83 349
15085.99 340
15087.15 335
15088.31 348
15089.46 315
15090.62 321
15091.78 339
15092.94 302
15094.10 284
15095.26 321
15096.42 330
15097.58 323
15098.74 311
15099.90 309
15101.06 302
15102.22 336
15103.37 340
15104.53 338
15105.69 329
15106.85 323
15108.01 319
15109.17 356
15110.33 348
15111.49 342
15112.65 351
15113.81 328
15114.97 344
15116.13 341
15117.29 321
15118.45 305
15119.61 348
15120.77 347
15121.93 310
15123.09 340
15124.25 327
15125.41 339
15126.57 321
15127.73 335
15128.89 322
15130.05 342
15131.21 348
15132.37 334
15133.53 345
15134.69 334
15135.86 321
15137.02 347
15138.18 345
15139.34 339
15140.50 320
15141.66 327
15142.82 351
15143.98 330
15145.14 325
15146.30 329
15147.46 342
15148.63 372
15149.79 334
15150.95 307
15152.11 329
15153.27 334
15154.43 348
15155.59 330
15156.75 328
15157.92 353
15159.08 335
15160.24 334
15161.40 320
15162.56 324
15163.72 372
15164.89 341
15166.05 354
15167.21 347
15168.37 361
15169.53 365
15170.69 331
15171.86 352
15173.02 331
15174.18 342
15175.34 340
15176.51 363
15177.67 361
15178.83 343
15179.99 355
15181.15 360
15182.32 352
15183.48 359
15184.64 348
15185.80 346
15186.97 350
15188.13 341
15189.29 380
15190.46 365
15191.62 364
15192.78 360
15193.94 358
15195.11 365
15196.27 358
15197.43 369
15198.60 363
15199.76 361
15200.92 368
15202.08 350
15203.25 347
15204.41 381
15205.57 375
15206.74 408
15207.90 375
15209.06 397
15210.23 375
15211.39 421
15212.56 395
15213.72 385
15214.88 371
15216.05 403
15217.21 382
15218.37 387
15219.54 400
15220.70 385
15221.87 409
15223.03 404
15224.19 423
15225.36 395
15226.52 386
15227.69 398
15228.85 403
15230.01 421
15231.18 394
15232.34 376
15233.51 390
15234.67 394
15235.84 379
15237.00 382
15238.16 366
15239.33 395
15240.49 368
15241.66 383
15242.82 366
15243.99 374
15245.15 358
15246.32 379
15247.48 348
15248.65 368
15249.81 382
15250.98 366
15252.14 376
15253.31 330
15254.47 379
15255.64 339
15256.80 367
15257.97 338
15259.13 365
15260.30 356
15261.46 360
15262.63 331
15263.80 359
15264.96 348
15266.13 321
15267.29 331
15268.46 351
15269.62 372
15270.79 343
15271.96 348
15273.12 335
15274.29 376
15275.45 360
15276.62 342
15277.79 374
15278.95 339
15280.12 323
15281.28 331
15282.45 332
15283.62 323
15284.78 341
15285.95 334
15287.12 361
15288.28 350
15289.45 350
15290.62 352
15291.78 358
15292.95 322
15294.12 327
15295.28 348
15296.45 354
15297.62 338
15298.78 360
15299.95 364
15301.12 361
15302.28 353
15303.45 361
15304.62 357
15305.78 332
15306.95 351
15308.12 336
15309.29 342
15310.45 320
15311.62 333
15312.79 346
15313.96 349
15315.12 340
15316.29 347
15317.46 358
15318.63 341
15319.79 350
15320.96 351
15322.13 371
15323.30 369
15324.46 333
15325.63 332
15326.80 328
15327.97 352
15329.14 327
15330.30 320
15331.47 345
15332.64 351
15333.81 358
15334.98 350
15336.14 360
15337.31 343
15338.48 361
15339.65 358
15340.82 346
15341.99 356
15343.16 340
15344.32 336
15345.49 333
15346.66 355
15347.83 345
15349.00 318
15350.17 324
15351.34 349
15352.51 342
15353.67 338
15354.84 339
15356.01 348
15357.18 371
15358.35 337
15359.52 341
15360.69 345
15361.86 356
15363.03 347
15364.20 354
15365.37 344
15366.54 348
15367.71 343
15368.87 359
15370.04 349
15371.21 353
15372.38 370
15373.55 402
15374.72 382
15375.89 361
15377.06 364
15378.23 372
15379.40 382
15380.57 358
15381.74 380
15382.91 356
15384.08 382
15385.25 403
15386.42 376
15387.59 356
15388.76 378
15389.93 389
15391.10 374
15392.27 380
15393.44 348
15394.62 375
15395.79 354
15396.96 357
15398.13 351
15399.30 365
15400.47 373
15401.64 380
15402.81 351
15403.98 362
15405.15 330
15406.32 346
15407.49 363
15408.66 361
15409.84 343
15411.01 351
15412.18 375
15413.35 360
15414.52 339
15415.69 326
15416.86 344
15418.03 330
15419.21 361
15420.38 356
15421.55 358
15422.72 311
15423.89 371
15425.06 344
15426.24 332
15427.41 330
15428.58 340
15429.75 361
15430.92 345
15432.09 338
15433.27 328
15434.44 342
15435.61 334
15436.78 323
15437.96 326
15439.13 361
15440.30 344
15441.47 360
15442.64 318
15443.82 328
15444.99 339
15446.16 340
15447.33 314
15448.51 326
15449.68 338
15450.85 310
15452.02 360
15453.20 343
15454.37 309
15455.54 320
15456.72 331
15457.89 332
15459.06 328
15460.23 313
15461.41 310
15462.58 323
15463.75 298
15464.93 306
15466.10 344
15467.27 342
15468.45 334
15469.62 337
15470.79 327
15471.97 315
15473.14 330
15474.31 322
15475.49 339
15476.66 353
15477.83 334
15479.01 331
15480.18 313
15481.36 316
15482.53 321
15483.70 335
15484.88 315
15486.05 345
15487.23 346
15488.40 329
15489.57 327
15490.75 345
15491.92 335
15493.10 298
15494.27 348
15495.44 312
15496.62 323
15497.79 320
15498.97 338
15500.14 297
15501.32 341
15502.49 308
15503.67 330
15504.84 326
15506.02 318
15507.19 361
15508.36 324
15509.54 337
15510.71 336
15511.89 321
15513.06 322
15514.24 341
15515.41 319
15516.59 332
15517.77 341
15518.94 350
15520.12 317
15521.29 343
15522.47 332
15523.64 354
15524.82 338
15525.99 330
15527.17 352
15528.34 344
15529.52 337
15530.69 332
15531.87 319
15533.05 336
15534.22 355
15535.40 348
15536.57 348
15537.75 327
15538.93 384
15540.10 337
15541.28 365
15542.45 357
15543.63 368
15544.81 358
15545.98 359
15547.16 367
15548.33 353
15549.51 328
15550.69 351
15551.86 338
15553.04 359
15554.22 327
15555.39 370
15556.57 333
15557.75 333
15558.92 372
15560.10 367
15561.28 359
15562.45 340
15563.63 353
15564.81 358
15565.99 381
15567.16 345
15568.34 356
15569.52 351
15570.69 358
15571.87 338
15573.05 357
15574.23 373
15575.40 368
15576.58 389
15577.76 345
15578.93 363
15580.11 391
15581.29 374
15582.47 382
15583.65 362
15584.82 365
15586.00 373
15587.18 381
15588.36 379
15589.53 375
15590.71 356
15591.89 389
15593.07 376
15594.25 375
15595.42 390
15596.60 400
15597.78 407
15598.96 432
15600.14 390
15601.32 392
15602.49 415
15603.67 416
15604.85 418
15606.03 433
15607.21 394
15608.39 403
15609.56 431
15610.74 407
15611.92 400
15613.10 417
15614.28 405
15615.46 435
15616.64 471
15617.82 429
15619.00 438
15620.17 434
15621.35 418
15622.53 415
15623.71 439
15624.89 426
15626.07 461
15627.25 448
15628.43 448
15629.61 466
15630.79 459
15631.97 454
15633.15 471
15634.33 454
15635.51 455
15636.69 443
15637.87 494
15639.05 476
15640.22 450
15641.40 457
15642.58 472
15643.76 451
15644.94 451
15646.12 491
15647.30 467
15648.48 463
15649.66 480
15650.85 479
15652.03 491
15653.21 459
15654.39 492
15655.57 479
15656.75 431
15657.93 442
15659.11 447
15660.29 460
15661.47 453
15662.65 456
15663.83 457
15665.01 442
15666.19 434
15667.37 427
15668.55 411
15669.73 441
15670.92 398
15672.10 437
15673.28 450
15674.46 428
15675.64 379
15676.82 398
15678.00 411
15679.18 409
15680.36 438
15681.55 422
15682.73 402
15683.91 426
15685.09 446
15686.27 445
15687.45 418
15688.63 424
15689.82 431
15691.00 402
15692.18 417
15693.36 417
15694.54 413
15695.73 428
15696.91 440
15698.09 419
15699.27 415
15700.45 397
15701.64 430
15702.82 439
15704.00 446
15705.18 430
15706.36 462
15707.55 433
15708.73 415
15709.91 432
15711.09 438
15712.28 444
15713.46 432
15714.64 435
15715.82 425
15717.01 449
15718.19 444
15719.37 466
15720.55 434
15721.74 460
15722.92 466
15724.10 458
15725.29 484
15726.47 462
15727.65 481
15728.84 441
15730.02 443
15731.20 480
15732.39 467
15733.57 472
15734.75 497
15735.94 483
15737.12 464
15738.30 480
15739.49 507
15740.67 475
15741.85 487
15743.04 471
15744.22 487
15745.40 485
15746.59 461
15747.77 461
15748.96 483
15750.14 465
15751.32 492
15752.51 475
15753.69 461
15754.88 442
15756.06 415
15757.24 460
15758.43 461
15759.61 429
15760.80 458
15761.98 415
15763.17 426
15764.35 442
15765.53 436
15766.72 423
15767.90 426
15769.09 399
15770.27 416
15771.46 396
15772.64 418
15773.83 418
15775.01 407
15776.20 408
15777.38 407
15778.57 406
15779.75 402
15780.94 385
15782.12 401
15783.31 408
15784.49 404
15785.68 403
15786.86 361
15788.05 411
15789.23 364
15790.42 367
15791.60 370
15792.79 396
15793.98 392
15795.16 385
15796.35 405
15797.53 402
15798.72 391
15799.90 388
15801.09 363
15802.28 357
15803.46 405
15804.65 384
15805.83 396
15807.02 353
15808.21 370
15809.39 362
15810.58 373
15811.76 368
15812.95 358
15814.14 365
15815.32 387
15816.51 366
15817.70 374
15818.88 375
15820.07 371
15821.26 393
15822.44 385
15823.63 393
15824.82 376
15826.00 377
15827.19 366
15828.38 404
15829.56 350
15830.75 400
15831.94 405
15833.12 382
15834.31 375
15835.50 408
15836.69 390
15837.87 364
15839.06 363
15840.25 365
15841.44 409
15842.62 367
15843.81 363
15845.00 406
15846.18 392
15847.37 372
15848.56 396
15849.75 399
15850.94 402
15852.12 377
15853.31 397
15854.50 393
15855.69 403
15856.87 403
15858.06 388
15859.25 398
15860.44 361
15861.63 398
15862.81 379
15864.00 407
15865.19 398
15866.38 382
15867.57 400
15868.76 419
15869.94 396
15871.13 412
15872.32 422
15873.51 405
15874.70 399
15875.89 372
15877.08 387
15878.26 400
15879.45 398
15880.64 407
15881.83 421
15883.02 393
15884.21 411
15885.40 430
15886.59 414
15887.78 410
15888.97 406
15890.15 389
15891.34 393
15892.53 420
15893.72 409
15894.91 409
15896.10 418
15897.29 443
15898.48 439
15899.67 429
15900.86 407
15902.05 442
15903.24 443
15904.43 423
15905.62 424
15906.81 418
15908.00 430
15909.19 407
15910.38 430
15911.57 413
15912.76 415
15913.95 405
15915.14 457
15916.33 420
15917.52 411
15918.71 417
15919.90 440
15921.09 437
15922.28 443
15923.47 468
15924.66 467
15925.85 446
15927.04 415
15928.23 430
15929.42 413
15930.61 382
15931.80 404
15932.99 416
15934.18 417
15935.38 420
15936.57 369
15937.76 389
15938.95 361
15940.14 370
15941.33 380
15942.52 377
15943.71 395
15944.90 350
15946.10 389
15947.29 360
15948.48 368
15949.67 359
15950.86 388
15952.05 338
15953.24 367
15954.44 337
15955.63 364
15956.82 345
15958.01 338
15959.20 314
15960.39 341
15961.59 372
15962.78 334
15963.97 340
15965.16 369
15966.35 376
15967.55 322
15968.74 358
15969.93 335
15971.12 336
15972.31 333
15973.51 329
15974.70 347
15975.89 355
15977.08 353
15978.28 332
15979.47 311
15980.66 346
15981.85 353
15983.05 321
15984.24 314
15985.43 349
15986.62 346
15987.82 320
15989.01 329
15990.20 302
15991.40 335
15992.59 322
15993.78 310
15994.98 324
15996.17 357
15997.36 333
15998.55 330
15999.75 352
16000.94 320
16002.13 323
16003.33 309
16004.52 322
16005.72 320
16006.91 316
16008.10 319
16009.30 354
16010.49 339
16011.68 313
16012.88 293
16014.07 340
16015.26 327
16016.46 315
16017.65 312
16018.85 308
16020.04 326
16021.23 348
16022.43 314
16023.62 301
16024.82 298
16026.01 307
16027.21 334
16028.40 329
16029.59 315
16030.79 306
16031.98 353
16033.18 343
16034.37 344
16035.57 336
16036.76 320
16037.96 322
16039.15 291
16040.35 310
16041.54 307
16042.73 328
16043.93 304
16045.12 312
16046.32 322
16047.51 323
16048.71 320
16049.91 317
16051.10 331
16052.30 330
16053.49 331
16054.69 313
16055.88 292
16057.08 287
16058.27 305
16059.47 300
16060.66 310
16061.86 305
16063.05 328
16064.25 321
16065.45 309
16066.64 309
16067.84 310
16069.03 304
16070.23 313
16071.42 317
16072.62 300
16073.82 303
16075.01 321
16076.21 308
16077.41 304
16078.60 301
16079.80 310
16080.99 306
16082.19 300
16083.39 305
16084.58 331
16085.78 306
16086.98 324
16088.17 293
16089.37 318
16090.57 307
16091.76 319
16092.96 307
16094.16 321
16095.35 294
16096.55 304
16097.75 293
16098.94 285
16100.14 295
16101.34 288
16102.53 278
16103.73 298
16104.93 271
16106.13 296
16107.32 305
16108.52 312
16109.72 300
16110.92 286
16112.11 311
16113.31 316
16114.51 295
16115.71 292
16116.90 330
16118.10 289
16119.30 320
16120.50 308
16121.69 298
16122.89 310
16124.09 309
16125.29 312
16126.49 290
16127.68 289
16128.88 301
16130.08 306
16131.28 291
16132.48 288
16133.67 302
16134.87 319
16136.07 306
16137.27 317
16138.47 293
16139.67 307
16140.86 308
16142.06 324
16143.26 299
16144.46 294
16145.66 284
16146.86 297
16148.06 300
16149.26 301
16150.45 319
16151.65 285
16152.85 310
16154.05 305
16155.25 294
16156.45 296
16157.65 316
16158.85 306
16160.05 305
16161.25 306
16162.45 278
16163.64 295
16164.84 303
16166.04 307
16167.24 334
16168.44 296
16169.64 285
16170.84 287
16172.04 301
16173.24 306
16174.44 287
16175.64 287
16176.84 301
16178.04 289
16179.24 314
16180.44 318
16181.64 290
16182.84 291
16184.04 306
16185.24 287
16186.44 300
16187.64 305
16188.84 310
16190.04 300
16191.24 303
16192.44 274
16193.64 322
16194.84 296
16196.04 307
16197.24 315
16198.44 306
16199.65 310
16200.85 317
16202.05 329
16203.25 333
16204.45 317
16205.65 316
16206.85 329
16208.05 323
16209.25 301
16210.45 302
16211.65 322
16212.86 289
16214.06 299
16215.26 317
16216.46 322
16217.66 275
16218.86 298
16220.06 312
16221.27 317
16222.47 318
16223.67 328
16224.87 324
16226.07 341
16227.27 305
16228.48 304
16229.68 325
16230.88 322
16232.08 301
16233.28 315
16234.48 307
16235.69 310
16236.89 328
16238.09 296
16239.29 312
16240.50 319
16241.70 308
16242.90 341
16244.10 322
16245.30 330
16246.51 322
16247.71 300
16248.91 320
16250.11 312
16251.32 286
16252.52 310
16253.72 313
16254.92 354
16256.13 310
16257.33 297
16258.53 311
16259.74 350
16260.94 372
16262.14 350
16263.35 323
16264.55 346
16265.75 347
16266.95 351
16268.16 329
16269.36 322
16270.56 340
16271.77 304
16272.97 361
16274.17 342
16275.38 346
16276.58 350
16277.79 337
16278.99 356
16280.19 340
16281.40 349
16282.60 326
16283.80 338
16285.01 334
16286.21 328
16287.42 351
16288.62 371
16289.82 330
16291.03 362
16292.23 363
16293.44 343
16294.64 344
16295.84 366
16297.05 350
16298.25 335
16299.46 346
16300.66 340
16301.87 353
16303.07 359
16304.27 331
16305.48 328
16306.68 330
16307.89 333
16309.09 358
16310.30 331
16311.50 317
16312.71 317
16313.91 343
16315.12 342
16316.32 320
16317.53 320
16318.73 338
16319.94 337
16321.14 306
16322.35 291
16323.55 294
16324.76 316
16325.96 305
16327.17 321
16328.38 317
16329.58 323
16330.79 316
16331.99 335
16333.20 303
16334.40 335
16335.61 326
16336.81 315
16338.02 306
16339.23 308
16340.43 303
16341.64 304
16342.84 314
16344.05 312
16345.26 306
16346.46 283
16347.67 305
16348.87 288
16350.08 304
16351.29 318
16352.49 290
16353.70 281
16354.91 290
16356.11 309
16357.32 292
16358.53 288
16359.73 287
16360.94 297
16362.15 308
16363.35 295
16364.56 293
16365.77 292
16366.97 285
16368.18 311
16369.39 287
16370.59 274
16371.80 274
16373.01 302
16374.21 312
16375.42 296
16376.63 304
16377.84 305
16379.04 308
16380.25 284
16381.46 315
16382.67 294
16383.87 284
16385.08 293
16386.29 289
16387.50 281
16388.70 276
16389.91 294
16391.12 310
16392.33 305
16393.53 308
16394.74 323
16395.95 307
16397.16 305
16398.37 276
16399.57 288
16400.78 293
16401.99 293
16403.20 277
16404.41 281
16405.62 282
16406.82 286
16408.03 302
16409.24 295
16410.45 274
16411.66 288
16412.87 299
16414.07 324
16415.28 286
16416.49 285
16417.70 283
16418.91 319
16420.12 306
16421.33 273
16422.54 300
16423.75 281
16424.95 297
16426.16 306
16427.37 291
16428.58 302
16429.79 260
16431.00 300
16432.21 287
16433.42 278
16434.63 269
16435.84 296
16437.05 266
16438.26 270
16439.47 280
16440.68 295
16441.88 282
16443.09 278
16444.30 286
16445.51 285
16446.72 286
16447.93 289
16449.14 305
16450.35 302
16451.56 283
16452.77 249
16453.98 291
16455.19 298
16456.40 281
16457.61 281
16458.82 288
16460.03 291
16461.24 286
16462.45 288
16463.67 300
16464.88 301
16466.09 272
16467.30 304
16468.51 269
16469.72 272
16470.93 274
16472.14 272
16473.35 293
16474.56 292
16475.77 282
16476.98 270
16478.19 288
16479.40 282
16480.62 268
16481.83 274
16483.04 272
16484.25 299
16485.46 285
16486.67 268
16487.88 284
16489.09 290
16490.31 272
16491.52 263
16492.73 261
16493.94 256
16495.15 243
16496.36 258
16497.57 270
16498.79 270
16500.00 308
16501.21 283
16502.42 284
16503.63 283
16504.85 284
16506.06 263
16507.27 276
16508.48 272
16509.69 281
16510.91 295
16512.12 257
16513.33 259
16514.54 295
16515.76 276
16516.97 260
16518.18 268
16519.39 271
16520.60 249
16521.82 276
16523.03 286
16524.24 275
16525.46 280
16526.67 274
16527.88 303
16529.09 266
16530.31 285
16531.52 273
16532.73 278
16533.95 296
16535.16 280
16536.37 295
16537.58 271
16538.80 308
16540.01 296
16541.22 271
16542.44 265
16543.65 250
16544.86 270
16546.08 287
16547.29 283
16548.50 270
16549.72 290
16550.93 292
16552.15 290
16553.36 296
16554.57 275
16555.79 290
16557.00 269
16558.21 288
16559.43 291
16560.64 302
16561.86 282
16563.07 265
16564.28 282
16565.50 271
16566.71 294
16567.93 264
16569.14 295
16570.36 300
16571.57 295
16572.78 278
16574.00 290
16575.21 282
16576.43 290
16577.64 289
16578.86 266
16580.07 301
16581.29 272
16582.50 302
16583.72 259
16584.93 271
16586.15 244
16587.36 241
16588.58 282
16589.79 264
16591.01 284
16592.22 270
16593.44 278
16594.65 268
16595.87 273
16597.08 294
16598.30 279
16599.51 253
16600.73 287
16601.94 301
16603.16 257
16604.37 243
16605.59 284
16606.81 260
16608.02 253
16609.24 242
16610.45 259
16611.67 271
16612.89 296
16614.10 272
16615.32 265
16616.53 267
16617.75 289
16618.97 289
16620.18 272
16621.40 274
16622.61 275
16623.83 282
16625.05 257
16626.26 253
16627.48 252
16628.70 279
16629.91 262
16631.13 265
16632.35 281
16633.56 276
16634.78 273
16636.00 274
16637.21 267
16638.43 284
16639.65 276
16640.86 272
16642.08 292
16643.30 253
16644.51 284
16645.73 266
16646.95 277
16648.17 262
16649.38 263
16650.60 276
16651.82 256
16653.03 258
16654.25 273
16655.47 262
16656.69 270
16657.90 266
16659.12 266
16660.34 268
16661.56 253
16662.77 264
16663.99 279
16665.21 268
16666.43 259
16667.65 306
16668.86 270
16670.08 248
16671.30 259
16672.52 263
16673.74 281
16674.95 273
16676.17 266
16677.39 275
16678.61 265
16679.83 271
16681.05 268
16682.26 286
16683.48 275
16684.70 281
16685.92 271
16687.14 236
16688.36 249
16689.58 267
16690.79 280
16692.01 270
16693.23 276
16694.45 248
16695.67 273
16696.89 265
16698.11 255
16699.33 267
16700.55 275
16701.76 280
16702.98 264
16704.20 255
16705.42 260
16706.64 235
16707.86 273
16709.08 280
16710.30 267
16711.52 260
16712.74 251
16713.96 258
16715.18 266
16716.40 255
16717.62 260
16718.84 270
16720.06 277
16721.28 237
16722.50 259
16723.72 261
16724.94 264
16726.16 242
16727.38 253
16728.60 279
16729.82 251
16731.04 257
16732.26 240
16733.48 253
16734.70 250
16735.92 272
16737.14 285
16738.36 259
16739.58 249
16740.80 244
16742.02 273
16743.24 261
16744.46 241
16745.68 262
16746.90 271
16748.12 270
16749.35 256
16750.57 237
16751.79 262
16753.01 257
16754.23 265
16755.45 260
16756.67 285
16757.89 295
16759.11 267
16760.33 252
16761.56 248
16762.78 207
16764.00 271
16765.22 261
16766.44 247
16767.66 263
16768.88 275
16770.11 258
16771.33 265
16772.55 246
16773.77 251
16774.99 274
16776.22 243
16777.44 268
16778.66 264
16779.88 248
16781.10 268
16782.33 267
16783.55 223
16784.77 241
16785.99 276
16787.21 261
16788.44 253
16789.66 248
16790.88 256
16792.10 255
16793.33 241
16794.55 256
16795.77 261
16796.99 240
16798.22 277
16799.44 263
16800.66 265
16801.88 264
16803.11 258
16804.33 248
16805.55 249
16806.78 235
16808.00 264
16809.22 275
16810.44 252
16811.67 272
16812.89 257
16814.11 266
16815.34 225
16816.56 244
16817.78 252
16819.01 274
16820.23 283
16821.45 277
16822.68 265
16823.90 266
16825.13 272
16826.35 251
16827.57 261
16828.80 253
16830.02 253
16831.24 264
16832.47 280
16833.69 270
16834.92 258
16836.14 260
16837.36 274
16838.59 293
16839.81 293
16841.04 286
16842.26 267
16843.48 241
16844.71 283
16845.93 267
16847.16 263
16848.38 249
16849.61 280
16850.83 290
16852.06 302
16853.28 288
16854.51 291
16855.73 298
16856.95 289
16858.18 287
16859.40 291
16860.63 265
16861.85 300
16863.08 295
16864.30 297
16865.53 278
16866.75 271
16867.98 285
16869.21 292
16870.43 296
16871.66 300
16872.88 293
16874.11 289
16875.33 271
16876.56 295
16877.78 278
16879.01 286
16880.23 265
16881.46 297
16882.69 294
16883.91 296
16885.14 284
16886.36 263
16887.59 272
16888.81 270
16890.04 288
16891.27 273
16892.49 293
16893.72 281
16894.94 278
16896.17 291
16897.40 266
16898.62 290
16899.85 275
16901.08 299
16902.30 260
16903.53 278
16904.76 267
16905.98 272
16907.21 286
16908.44 261
16909.66 263
16910.89 279
16912.12 277
16913.34 295
16914.57 264
16915.80 284
16917.02 260
16918.25 262
16919.48 276
16920.70 277
16921.93 268
16923.16 274
16924.39 262
16925.61 254
16926.84 264
16928.07 253
16929.30 280
16930.52 273
16931.75 280
16932.98 284
16934.21 280
16935.43 253
16936.66 269
16937.89 259
16939.12 269
16940.34 244
16941.57 275
16942.80 267
16944.03 252
16945.26 248
16946.48 269
16947.71 269
16948.94 226
16950.17 253
16951.40 268
16952.62 258
16953.85 260
16955.08 276
16956.31 274
16957.54 262
16958.77 249
16959.99 262
16961.22 269
16962.45 267
16963.68 237
16964.91 253
16966.14 279
16967.37 252
16968.60 242
16969.82 255
16971.05 242
16972.28 243
16973.51 274
16974.74 274
16975.97 281
16977.20 277
16978.43 256
16979.66 256
16980.89 253
16982.11 256
16983.34 250
16984.57 256
16985.80 262
16987.03 269
16988.26 254
16989.49 274
16990.72 272
16991.95 253
16993.18 272
16994.41 275
16995.64 266
16996.87 283
16998.10 258
16999.33 251
17000.56 259
17001.79 262
17003.02 267
17004.25 264
17005.48 276
17006.71 277
17007.94 277
17009.17 268
17010.40 273
17011.63 265
17012.86 264
17014.09 288
17015.32 238
17016.55 251
17017.78 279
17019.01 272
17020.25 239
17021.48 248
17022.71 231
17023.94 253
17025.17 265
17026.40 267
17027.63 248
17028.86 261
17030.09 247
17031.32 261
17032.55 258
17033.79 281
17035.02 251
17036.25 279
17037.48 262
17038.71 281
17039.94 262
17041.17 262
17042.41 253
17043.64 240
17044.87 268
17046.10 237
17047.33 239
17048.56 219
17049.80 249
17051.03 226
17052.26 240
17053.49 259
17054.72 247
17055.95 268
17057.19 241
17058.42 239
17059.65 239
17060.88 248
17062.12 256
17063.35 238
17064.58 239
17065.81 248
17067.04 269
17068.28 274
17069.51 278
17070.74 256
17071.97 231
17073.21 270
17074.44 260
17075.67 248
17076.90 272
17078.14 253
17079.37 247
17080.60 246
17081.84 255
17083.07 231
17084.30 253
17085.54 240
17086.77 262
17088.00 256
17089.23 247
17090.47 240
17091.70 242
17092.93 230
17094.17 256
17095.40 270
17096.63 258
17097.87 269
17099.10 241
17100.34 267
17101.57 264
17102.80 242
17104.04 243
17105.27 252
17106.50 264
17107.74 231
17108.97 252
17110.21 252
17111.44 220
17112.67 258
17113.91 231
17115.14 240
17116.38 245
17117.61 239
17118.84 252
17120.08 253
17121.31 262
17122.55 242
17123.78 249
17125.02 263
17126.25 264
17127.48 260
17128.72 248
17129.95 247
17131.19 259
17132.42 254
17133.66 245
17134.89 259
17136.13 282
17137.36 255
17138.60 250
17139.83 253
17141.07 242
17142.30 249
17143.54 242
17144.77 269
17146.01 251
17147.24 251
17148.48 244
17149.71 251
17150.95 222
17152.19 245
17153.42 254
17154.66 250
17155.89 262
17157.13 266
17158.36 250
17159.60 218
17160.83 252
17162.07 230
17163.31 247
17164.54 245
17165.78 239
17167.01 213
17168.25 249
17169.49 234
17170.72 232
17171.96 250
17173.19 261
17174.43 259
17175.67 235
17176.90 221
17178.14 235
17179.38 278
17180.61 241
17181.85 243
17183.09 240
17184.32 264
17185.56 238
17186.80 226
17188.03 236
17189.27 260
17190.51 240
17191.74 232
17192.98 242
17194.22 230
17195.45 237
17196.69 251
17197.93 238
17199.16 247
17200.40 252
17201.64 268
17202.88 260
17204.11 258
17205.35 265
17206.59 226
17207.83 263
17209.06 236
17210.30 254
17211.54 245
17212.78 246
17214.01 247
17215.25 232
17216.49 236
17217.73 249
17218.96 229
17220.20 259
17221.44 243
17222.68 221
17223.92 261
17225.15 249
17226.39 247
17227.63 240
17228.87 232
17230.11 246
17231.35 235
17232.58 254
17233.82 248
17235.06 256
17236.30 233
17237.54 231
17238.78 246
17240.01 227
17241.25 230
17242.49 279
17243.73 232
17244.97 251
17246.21 229
17247.45 236
17248.69 256
17249.93 241
17251.16 224
17252.40 241
17253.64 250
17254.88 242
17256.12 240
17257.36 226
17258.60 212
17259.84 241
17261.08 232
17262.32 255
17263.56 263
17264.80 247
17266.04 258
17267.28 230
17268.51 231
17269.75 225
17270.99 246
17272.23 250
17273.47 249
17274.71 228
17275.95 255
17277.19 239
17278.43 250
17279.67 229
17280.91 247
17282.15 244
17283.39 230
17284.63 242
17285.87 250
17287.11 243
17288.35 225
17289.60 247
17290.84 244
17292.08 245
17293.32 250
17294.56 222
17295.80 231
17297.04 232
17298.28 236
17299.52 232
17300.76 235
17302.00 251
17303.24 233
17304.48 244
17305.72 218
17306.96 217
17308.21 229
17309.45 242
17310.69 225
17311.93 240
17313.17 216
17314.41 213
17315.65 224
17316.89 241
17318.14 239
17319.38 237
17320.62 245
17321.86 235
17323.10 224
17324.34 237
17325.59 232
17326.83 229
17328.07 231
17329.31 237
17330.55 243
17331.79 217
17333.04 239
17334.28 221
17335.52 246
17336.76 220
17338.00 225
17339.25 229
17340.49 242
17341.73 242
17342.97 229
17344.22 235
17345.46 219
17346.70 228
17347.94 234
17349.19 246
17350.43 233
17351.67 248
17352.91 237
17354.16 246
17355.40 251
17356.64 235
17357.88 231
17359.13 249
17360.37 231
17361.61 228
17362.86 232
17364.10 242
17365.34 233
17366.58 231
17367.83 245
17369.07 221
17370.31 230
17371.56 238
17372.80 212
17374.04 213
17375.29 223
17376.53 220
17377.78 245
17379.02 213
17380.26 256
17381.51 233
17382.75 236
17383.99 233
17385.24 223
17386.48 220
17387.72 246
17388.97 240
17390.21 255
17391.46 222
17392.70 216
17393.94 229
17395.19 235
17396.43 234
17397.68 218
17398.92 217
17400.17 240
17401.41 254
17402.65 216
17403.90 239
17405.14 244
17406.39 243
17407.63 253
17408.88 239
17410.12 230
17411.37 215
17412.61 243
17413.86 230
17415.10 227
17416.35 217
17417.59 229
17418.84 221
17420.08 227
17421.33 226
17422.57 244
17423.82 232
17425.06 253
17426.31 227
17427.55 233
17428.80 232
17430.04 206
17431.29 234
17432.53 254
17433.78 259
17435.03 223
17436.27 255
17437.52 243
17438.76 215
17440.01 211
17441.25 252
17442.50 226
17443.75 231
17444.99 234
17446.24 243
17447.48 228
17448.73 218
17449.98 227
17451.22 252
17452.47 254
17453.71 213
17454.96 237
17456.21 235
17457.45 245
17458.70 233
17459.95 254
17461.19 253
17462.44 252
17463.69 246
17464.93 253
17466.18 263
17467.43 258
17468.67 248
17469.92 264
17471.17 233
17472.41 237
17473.66 235
17474.91 253
17476.15 249
17477.40 243
17478.65 268
17479.90 240
17481.14 250
17482.39 240
17483.64 259
17484.88 248
17486.13 255
17487.38 242
17488.63 227
17489.87 240
17491.12 252
17492.37 259
17493.62 236
17494.86 245
17496.11 230
17497.36 255
17498.61 236
17499.86 242
17501.10 224
17502.35 257
17503.60 253
17504.85 269
17506.10 258
17507.34 253
17508.59 238
17509.84 259
17511.09 266
17512.34 243
17513.59 222
17514.83 238
17516.08 256
17517.33 258
17518.58 236
17519.83 241
17521.08 269
17522.33 224
17523.57 233
17524.82 255
17526.07 257
17527.32 251
17528.57 231
17529.82 255
17531.07 245
17532.32 228
17533.57 244
17534.82 289
17536.06 224
17537.31 244
17538.56 236
17539.81 250
17541.06 219
17542.31 258
17543.56 222
17544.81 245
17546.06 259
17547.31 242
17548.56 254
17549.81 243
17551.06 268
17552.31 257
17553.56 268
17554.81 240
17556.06 247
17557.31 255
17558.56 256
17559.81 263
17561.06 257
17562.31 275
17563.56 262
17564.81 261
17566.06 268
17567.31 277
17568.56 255
17569.81 239
17571.06 261
17572.31 251
17573.56 230
17574.81 245
17576.06 271
17577.31 284
17578.56 244
17579.81 245
17581.06 274
17582.31 246
17583.57 242
17584.82 236
17586.07 263
17587.32 254
17588.57 264
17589.82 237
17591.07 265
17592.32 247
17593.57 263
17594.83 259
17596.08 266
17597.33 247
17598.58 244
17599.83 259
17601.08 290
17602.33 260
17603.59 256
17604.84 268
17606.09 249
17607.34 243
17608.59 294
17609.84 242
17611.10 216
17612.35 246
17613.60 261
17614.85 254
17616.10 226
17617.36 240
17618.61 274
17619.86 243
17621.11 228
17622.36 262
17623.62 260
17624.87 234
17626.12 245
17627.37 264
17628.63 262
17629.88 238
17631.13 258
17632.38 273
17633.64 245
17634.89 215
17636.14 256
17637.39 244
17638.65 246
17639.90 257
17641.15 238
17642.41 244
17643.66 225
17644.91 236
17646.17 260
17647.42 227
17648.67 232
17649.92 259
17651.18 266
17652.43 273
17653.68 258
17654.94 247
17656.19 255
17657.44 252
17658.70 259
17659.95 242
17661.21 244
17662.46 243
17663.71 237
17664.97 244
17666.22 246
17667.47 219
17668.73 256
17669.98 241
17671.24 216
17672.49 219
17673.74 277
17675.00 260
17676.25 225
17677.51 235
17678.76 224
17680.02 235
17681.27 244
17682.52 249
17683.78 238
17685.03 232
17686.29 240
17687.54 262
17688.80 243
17690.05 253
17691.31 242
17692.56 239
17693.82 232
17695.07 233
17696.32 229
17697.58 237
17698.83 223
17700.09 227
17701.34 243
17702.60 239
17703.86 235
17705.11 228
17706.37 256
17707.62 246
17708.88 243
17710.13 241
17711.39 254
17712.64 242
17713.90 206
17715.15 227
17716.41 215
17717.66 244
17718.92 237
17720.18 242
17721.43 231
17722.69 231
17723.94 221
17725.20 234
17726.45 235
17727.71 229
17728.97 229
17730.22 272
17731.48 234
17732.74 261
17733.99 234
17735.25 235
17736.50 222
17737.76 228
17739.02 238
17740.27 228
17741.53 246
17742.79 237
17744.04 237
17745.30 245
17746.56 236
17747.81 240
17749.07 240
17750.33 236
17751.58 235
17752.84 247
17754.10 247
17755.35 240
17756.61 225
17757.87 237
17759.12 253
17760.38 243
17761.64 239
17762.90 234
17764.15 252
17765.41 256
17766.67 245
17767.93 237
17769.18 252
17770.44 262
17771.70 255
17772.96 255
17774.21 226
17775.47 249
17776.73 225
17777.99 225
17779.24 228
17780.50 248
17781.76 267
17783.02 262
17784.28 240
17785.53 247
17786.79 248
17788.05 238
17789.31 231
17790.57 273
17791.82 261
17793.08 221
17794.34 247
17795.60 273
17796.86 275
17798.12 255
17799.37 244
17800.63 269
17801.89 222
17803.15 226
17804.41 257
17805.67 260
17806.93 269
17808.19 249
17809.44 238
17810.70 246
17811.96 256
17813.22 259
17814.48 224
17815.74 237
17817.00 223
17818.26 230
17819.52 250
17820.78 240
17822.04 239
17823.29 204
17824.55 236
17825.81 235
17827.07 256
17828.33 216
17829.59 215
17830.85 225
17832.11 206
17833.37 232
17834.63 213
17835.89 214
17837.15 230
17838.41 246
17839.67 231
17840.93 219
17842.19 241
17843.45 241
17844.71 226
17845.97 256
17847.23 230
17848.49 248
17849.75 234
17851.01 238
17852.27 235
17853.53 223
17854.79 226
17856.05 221
17857.31 226
17858.57 243
17859.84 237
17861.10 249
17862.36 249
17863.62 222
17864.88 232
17866.14 234
17867.40 257
17868.66 243
17869.92 230
17871.18 214
17872.44 228
17873.71 236
17874.97 215
17876.23 227
17877.49 217
17878.75 214
17880.01 223
17881.27 232
17882.53 242
17883.80 228
17885.06 226
17886.32 238
17887.58 208
17888.84 218
17890.10 233
17891.37 227
17892.63 217
17893.89 229
17895.15 224
17896.41 231
17897.67 229
17898.94 224
17900.20 250
17901.46 231
17902.72 240
17903.99 244
17905.25 228
17906.51 214
17907.77 244
17909.03 221
17910.30 230
17911.56 221
17912.82 218
17914.08 248
17915.35 221
17916.61 242
17917.87 224
17919.14 235
17920.40 239
17921.66 228
17922.92 236
17924.19 226
17925.45 234
17926.71 240
17927.98 220
17929.24 228
17930.50 219
17931.76 238
17933.03 236
17934.29 226
17935.55 237
17936.82 221
17938.08 237
17939.34 232
17940.61 217
17941.87 242
17943.14 242
17944.40 223
17945.66 209
17946.93 225
17948.19 228
17949.45 219
17950.72 222
17951.98 219
17953.25 213
17954.51 233
17955.77 232
17957.04 212
17958.30 221
17959.57 224
17960.83 233
17962.09 228
17963.36 219
17964.62 234
17965.89 222
17967.15 247
17968.42 234
17969.68 237
17970.95 232
17972.21 217
17973.47 230
17974.74 237
17976.00 225
17977.27 226
17978.53 254
17979.80 231
17981.06 213
17982.33 219
17983.59 235
17984.86 220
17986.12 219
17987.39 236
17988.65 228
17989.92 204
17991.18 221
17992.45 240
17993.71 223
17994.98 224
17996.25 245
17997.51 250
17998.78 241
18000.04 218
18001.31 212
18002.57 236
18003.84 236
18005.10 225
18006.37 211
18007.64 245
18008.90 243
18010.17 213
18011.43 233
18012.70 224
18013.97 236
18015.23 242
18016.50 231
18017.76 246
18019.03 234
18020.30 240
18021.56 228
18022.83 198
18024.10 234
18025.36 223
18026.63 225
18027.90 246
18029.16 235
18030.43 228
18031.70 251
18032.96 222
18034.23 223
18035.50 246
18036.76 212
18038.03 244
18039.30 224
18040.56 229
18041.83 227
18043.10 218
18044.37 237
18045.63 234
18046.90 221
18048.17 223
18049.43 225
18050.70 218
18051.97 221
18053.24 233
18054.50 232
18055.77 231
18057.04 236
18058.31 235
18059.57 219
18060.84 234
18062.11 253
18063.38 231
18064.65 237
18065.91 227
18067.18 243
18068.45 243
18069.72 222
18070.98 235
18072.25 219
18073.52 235
18074.79 234
18076.06 257
18077.33 247
18078.59 243
18079.86 262
18081.13 245
18082.40 229
18083.67 240
18084.94 232
18086.21 236
18087.47 244
18088.74 253
18090.01 268
18091.28 273
18092.55 257
18093.82 236
18095.09 250
18096.36 259
18097.62 242
18098.89 213
18100.16 249
18101.43 242
18102.70 250
18103.97 274
18105.24 253
18106.51 232
18107.78 260
18109.05 252
18110.32 246
18111.59 252
18112.86 226
18114.13 237
18115.40 240
18116.66 234
18117.93 236
18119.20 246
18120.47 236
18121.74 249
18123.01 231
18124.28 228
18125.55 272
18126.82 241
18128.09 257
18129.36 252
18130.63 240
18131.90 234
18133.17 274
18134.44 252
18135.71 246
18136.99 228
18138.26 237
18139.53 250
18140.80 251
18142.07 258
18143.34 255
18144.61 240
18145.88 239
18147.15 242
18148.42 253
18149.69 232
18150.96 240
18152.23 259
18153.50 267
18154.78 238
18156.05 239
18157.32 252
18158.59 253
18159.86 276
18161.13 228
18162.40 220
18163.67 240
18164.94 239
18166.22 243
18167.49 239
18168.76 244
18170.03 236
18171.30 251
18172.57 242
18173.85 225
18175.12 243
18176.39 244
18177.66 258
18178.93 241
18180.20 239
18181.48 238
18182.75 243
18184.02 250
18185.29 251
18186.56 231
18187.84 249
18189.11 276
18190.38 228
18191.65 224
18192.93 248
18194.20 243
18195.47 245
18196.74 235
18198.02 233
18199.29 223
18200.56 239
18201.83 240
18203.11 238
18204.38 222
18205.65 243
18206.92 254
18208.20 242
18209.47 261
18210.74 252
18212.02 223
18213.29 243
18214.56 258
18215.84 235
18217.11 213
18218.38 231
18219.65 223
18220.93 226
18222.20 249
18223.47 243
18224.75 250
18226.02 241
18227.30 220
18228.57 230
18229.84 224
18231.12 216
18232.39 225
18233.66 233
18234.94 230
18236.21 244
18237.48 219
18238.76 245
18240.03 216
18241.31 241
18242.58 241
18243.86 230
18245.13 219
18246.40 239
18247.68 226
18248.95 211
18250.23 227
18251.50 243
18252.77 247
18254.05 221
18255.32 238
18256.60 208
18257.87 247
18259.15 237
18260.42 223
18261.70 247
18262.97 241
18264.25 234
18265.52 229
18266.80 236
18268.07 243
18269.35 206
18270.62 226
18271.90 237
18273.17 200
18274.45 253
18275.72 242
18277.00 265
18278.27 238
18279.55 244
18280.82 230
18282.10 222
18283.37 232
18284.65 251
18285.93 236
18287.20 226
18288.48 226
18289.75 242
18291.03 255
18292.30 245
18293.58 229
18294.86 245
18296.13 242
18297.41 227
18298.68 228
18299.96 233
18301.24 228
18302.51 230
18303.79 245
18305.06 241
18306.34 236
18307.62 255
18308.89 218
18310.17 215
18311.45 220
18312.72 217
18314.00 222
18315.28 248
18316.55 239
18317.83 249
18319.11 243
18320.38 225
18321.66 226
18322.94 240
18324.21 224
18325.49 224
18326.77 236
18328.04 225
18329.32 218
18330.60 231
18331.88 234
18333.15 237
18334.43 246
18335.71 231
18336.98 237
18338.26 238
18339.54 254
18340.82 249
18342.09 239
18343.37 219
18344.65 226
18345.93 239
18347.20 226
18348.48 237
18349.76 224
18351.04 229
18352.32 230
18353.59 220
18354.87 213
18356.15 232
18357.43 231
18358.71 231
18359.98 211
18361.26 213
18362.54 232
18363.82 233
18365.10 226
18366.38 249
18367.65 232
18368.93 212
18370.21 234
18371.49 221
18372.77 233
18374.05 241
18375.33 245
18376.60 243
18377.88 244
18379.16 223
18380.44 237
18381.72 228
18383.00 223
18384.28 228
18385.56 228
18386.84 223
18388.11 235
18389.39 257
18390.67 226
18391.95 245
18393.23 226
18394.51 236
18395.79 231
18397.07 263
18398.35 242
18399.63 251
18400.91 254
18402.19 228
18403.47 216
18404.75 233
18406.03 246
18407.31 235
18408.59 243
18409.87 223
18411.15 220
18412.43 225
18413.71 255
18414.99 231
18416.27 230
18417.55 218
18418.83 231
18420.11 238
18421.39 241
18422.67 226
18423.95 229
18425.23 266
18426.51 234
18427.79 241
18429.07 219
18430.35 252
18431.63 218
18432.91 227
18434.19 237
18435.47 225
18436.75 216
18438.04 236
18439.32 259
18440.60 229
18441.88 259
18443.16 247
18444.44 247
18445.72 228
18447.00 225
18448.28 228
18449.57 235
18450.85 218
18452.13 239
18453.41 212
18454.69 234
18455.97 220
18457.25 231
18458.54 220
18459.82 218
18461.10 231
18462.38 238
18463.66 241
18464.94 227
18466.23 236
18467.51 229
18468.79 250
18470.07 242
18471.35 230
18472.64 219
18473.92 238
18475.20 215
18476.48 234
18477.76 238
18479.05 252
18480.33 217
18481.61 218
18482.89 241
18484.18 241
18485.46 246
18486.74 273
18488.02 262
18489.31 228
18490.59 237
18491.87 219
18493.15 236
18494.44 222
18495.72 237
18497.00 212
18498.29 223
18499.57 247
18500.85 221
18502.13 231
18503.42 224
18504.70 235
18505.98 213
18507.27 226
18508.55 227
18509.83 227
18511.12 227
18512.40 232
18513.68 217
18514.97 248
18516.25 247
18517.54 236
18518.82 266
18520.10 237
18521.39 256
18522.67 231
18523.95 232
18525.24 252
18526.52 235
18527.81 222
18529.09 222
18530.37 250
18531.66 235
18532.94 249
18534.23 247
18535.51 263
18536.79 261
18538.08 251
18539.36 245
18540.65 258
18541.93 227
18543.22 249
18544.50 246
18545.79 251
18547.07 213
18548.36 243
18549.64 230
18550.92 242
18552.21 230
18553.49 220
18554.78 234
18556.06 250
18557.35 242
18558.63 245
18559.92 234
18561.20 232
18562.49 238
18563.77 268
18565.06 251
18566.35 283
18567.63 293
18568.92 253
18570.20 248
18571.49 240
18572.77 246
18574.06 251
18575.34 257
18576.63 277
18577.92 267
18579.20 246
18580.49 257
18581.77 244
18583.06 251
18584.34 262
18585.63 252
18586.92 258
18588.20 260
18589.49 250
18590.77 243
18592.06 273
18593.35 271
18594.63 270
18595.92 254
18597.21 246
18598.49 246
18599.78 225
18601.07 270
18602.35 255
18603.64 257
18604.93 246
18606.21 244
18607.50 250
18608.79 236
18610.07 237
18611.36 233
18612.65 262
18613.93 252
18615.22 259
18616.51 238
18617.79 234
18619.08 255
18620.37 225
18621.66 232
18622.94 234
18624.23 263
18625.52 253
18626.80 234
18628.09 250
18629.38 240
18630.67 249
18631.95 254
18633.24 237
18634.53 241
18635.82 239
18637.11 273
18638.39 230
18639.68 242
18640.97 247
18642.26 245
18643.54 229
18644.83 221
18646.12 245
18647.41 242
18648.70 230
18649.99 240
18651.27 245
18652.56 223
18653.85 260
18655.14 226
18656.43 248
18657.72 247
18659.00 243
18660.29 218
18661.58 247
18662.87 234
18664.16 235
18665.45 230
18666.74 203
18668.02 230
18669.31 240
18670.60 242
18671.89 233
18673.18 215
18674.47 229
18675.76 230
18677.05 222
18678.34 225
18679.63 249
18680.92 244
18682.20 223
18683.49 239
18684.78 230
18686.07 224
18687.36 238
18688.65 242
18689.94 245
18691.23 251
18692.52 229
18693.81 239
18695.10 248
18696.39 246
18697.68 232
18698.97 245
18700.26 227
18701.55 217
18702.84 244
18704.13 218
18705.42 235
18706.71 229
18708.00 243
18709.29 236
18710.58 222
18711.87 242
18713.16 219
18714.45 228
18715.74 224
18717.03 227
18718.32 215
18719.61 228
18720.90 226
18722.20 238
18723.49 216
18724.78 220
18726.07 224
18727.36 231
18728.65 226
18729.94 218
18731.23 242
18732.52 227
18733.81 227
18735.10 237
18736.40 236
18737.69 226
18738.98 223
18740.27 235
18741.56 210
18742.85 231
18744.14 226
18745.43 238
18746.73 232
18748.02 229
18749.31 226
18750.60 227
18751.89 241
18753.18 219
18754.48 242
18755.77 221
18757.06 234
18758.35 206
18759.64 237
18760.94 228
18762.23 221
18763.52 224
18764.81 214
18766.10 209
18767.40 216
18768.69 210
18769.98 245
18771.27 233
18772.57 229
18773.86 226
18775.15 231
18776.44 220
18777.74 236
18779.03 215
18780.32 228
18781.61 219
18782.91 232
18784.20 212
18785.49 198
18786.79 228
18788.08 216
18789.37 233
18790.66 235
18791.96 227
18793.25 226
18794.54 245
18795.84 226
18797.13 211
18798.42 197
18799.72 240
18801.01 219
18802.30 221
18803.60 209
18804.89 205
18806.18 236
18807.48 195
18808.77 225
18810.07 218
18811.36 216
18812.65 212
18813.95 229
18815.24 232
18816.53 225
18817.83 217
18819.12 243
18820.42 221
18821.71 229
18823.00 229
18824.30 233
18825.59 223
18826.89 228
18828.18 230
18829.48 231
18830.77 246
18832.07 243
18833.36 234
18834.65 213
18835.95 215
18837.24 233
18838.54 222
18839.83 221
18841.13 238
18842.42 222
18843.72 232
18845.01 210
18846.31 230
18847.60 228
18848.90 231
18850.19 207
18851.49 212
18852.78 226
18854.08 212
18855.37 234
18856.67 223
18857.96 237
18859.26 227
18860.55 238
18861.85 224
18863.15 231
18864.44 213
18865.74 221
18867.03 221
18868.33 238
18869.62 215
18870.92 219
18872.22 208
18873.51 229
18874.81 230
18876.10 229
18877.40 243
18878.70 231
18879.99 216
18881.29 217
18882.58 227
18883.88 213
18885.18 211
18886.47 220
18887.77 214
18889.07 225
18890.36 223
18891.66 249
18892.95 212
18894.25 206
18895.55 209
18896.84 222
18898.14 221
18899.44 236
18900.73 232
18902.03 217
18903.33 205
18904.63 235
18905.92 230
18907.22 213
18908.52 224
18909.81 215
18911.11 220
18912.41 216
18913.71 239
18915.00 230
18916.30 232
18917.60 227
18918.89 225
18920.19 227
18921.49 215
18922.79 247
18924.09 241
18925.38 244
18926.68 220
18927.98 223
18929.28 217
18930.57 245
18931.87 223
18933.17 218
18934.47 227
18935.77 247
18937.06 211
18938.36 214
18939.66 199
18940.96 229
18942.26 224
18943.55 216
18944.85 226
18946.15 213
18947.45 241
18948.75 227
18950.05 213
18951.35 203
18952.64 233
18953.94 208
18955.24 219
18956.54 219
18957.84 235
18959.14 217
18960.44 223
18961.74 246
18963.03 215
18964.33 222
18965.63 221
18966.93 201
18968.23 202
18969.53 223
18970.83 224
18972.13 235
18973.43 242
18974.73 215
18976.03 209
18977.33 233
18978.62 233
18979.92 226
18981.22 208
18982.52 224
18983.82 217
18985.12 214
18986.42 218
18987.72 209
18989.02 210
18990.32 217
18991.62 211
18992.92 209
18994.22 227
18995.52 199
18996.82 218
18998.12 220
18999.42 205
19000.72 215
19002.02 239
19003.32 246
19004.62 193
19005.92 207
19007.22 209
19008.53 194
19009.83 214
19011.13 218
19012.43 207
19013.73 230
19015.03 206
19016.33 230
19017.63 215
19018.93 217
19020.23 219
19021.53 228
19022.83 217
19024.13 226
19025.44 220
19026.74 220
19028.04 225
19029.34 212
19030.64 214
19031.94 207
19033.24 222
19034.54 201
19035.85 220
19037.15 198
19038.45 217
19039.75 218
19041.05 205
19042.35 226
19043.66 238
19044.96 198
19046.26 204
19047.56 213
19048.86 213
19050.16 225
19051.47 196
19052.77 210
19054.07 199
19055.37 206
19056.67 216
19057.98 216
19059.28 206
19060.58 225
19061.88 189
19063.19 183
19064.49 199
19065.79 207
19067.09 218
19068.40 224
19069.70 224
19071.00 198
19072.30 223
19073.61 192
19074.91 234
19076.21 230
19077.52 232
19078.82 224
19080.12 224
19081.42 210
19082.73 214
19084.03 225
19085.33 202
19086.64 209
19087.94 224
19089.24 264
19090.55 218
19091.85 230
19093.15 196
19094.46 233
19095.76 216
19097.06 225
19098.37 222
19099.67 215
19100.97 214
19102.28 238
19103.58 227
19104.89 216
19106.19 229
19107.49 248
19108.80 224
19110.10 209
19111.40 253
19112.71 222
19114.01 220
19115.32 200
19116.62 233
19117.93 191
19119.23 201
19120.53 204
19121.84 212
19123.14 214
19124.45 219
19125.75 219
19127.06 243
19128.36 211
19129.67 206
19130.97 231
19132.28 216
19133.58 209
19134.88 220
19136.19 197
19137.49 207
19138.80 216
19140.10 209
19141.41 206
19142.71 216
19144.02 189
19145.32 206
19146.63 236
19147.94 248
19149.24 196
19150.55 199
19151.85 194
19153.16 226
19154.46 216
19155.77 218
19157.07 208
19158.38 207
19159.68 209
19160.99 218
19162.30 204
19163.60 206
19164.91 205
19166.21 216
19167.52 214
19168.83 198
19170.13 224
19171.44 204
19172.74 248
19174.05 197
19175.36 224
19176.66 209
19177.97 225
19179.27 221
19180.58 211
19181.89 216
19183.19 231
19184.50 216
19185.81 221
19187.11 215
19188.42 201
19189.73 221
19191.03 201
19192.34 220
19193.65 214
19194.95 216
19196.26 219
19197.57 232
19198.87 198
19200.18 235
19201.49 211
19202.80 232
19204.10 210
19205.41 218
19206.72 233
19208.03 214
19209.33 223
19210.64 211
19211.95 221
19213.25 214
19214.56 248
19215.87 219
19217.18 206
19218.49 210
19219.79 221
19221.10 220
19222.41 222
19223.72 232
19225.02 211
19226.33 229
19227.64 217
19228.95 202
19230.26 221
19231.56 243
19232.87 219
19234.18 233
19235.49 205
19236.80 200
19238.11 215
19239.41 233
19240.72 209
19242.03 221
19243.34 203
19244.65 209
19245.96 217
19247.26 184
19248.57 218
19249.88 212
19251.19 248
19252.50 217
19253.81 222
19255.12 193
19256.43 213
19257.74 208
19259.04 216
19260.35 202
19261.66 210
19262.97 220
19264.28 198
19265.59 197
19266.90 218
19268.21 218
19269.52 194
19270.83 228
19272.14 208
19273.45 217
19274.76 220
19276.07 214
19277.38 215
19278.69 214
19279.99 199
19281.30 216
19282.61 202
19283.92 206
19285.23 211
19286.54 221
19287.85 226
19289.16 205
19290.47 219
19291.78 221
19293.09 218
19294.40 198
19295.72 184
19297.03 226
19298.34 220
19299.65 202
19300.96 218
19302.27 218
19303.58 214
19304.89 209
19306.20 211
19307.51 201
19308.82 227
19310.13 216
19311.44 221
19312.75 224
19314.06 202
19315.37 191
19316.69 232
19318.00 214
19319.31 211
19320.62 221
19321.93 191
19323.24 205
19324.55 204
19325.86 211
19327.18 214
19328.49 199
19329.80 210
19331.11 199
19332.42 204
19333.73 218
19335.04 207
19336.36 228
19337.67 223
19338.98 208
19340.29 227
19341.60 230
19342.91 228
19344.23 209
19345.54 204
19346.85 209
19348.16 226
19349.47 219
19350.79 182
19352.10 210
19353.41 227
19354.72 225
19356.04 225
19357.35 202
19358.66 187
19359.97 223
19361.29 221
19362.60 213
19363.91 212
19365.22 191
19366.54 208
19367.85 220
19369.16 205
19370.47 207
19371.79 215
19373.10 194
19374.41 199
19375.73 200
19377.04 215
19378.35 209
19379.67 216
19380.98 199
19382.29 199
19383.60 201
19384.92 212
19386.23 208
19387.54 201
19388.86 186
19390.17 172
19391.49 209
19392.80 215
19394.11 199
19395.43 223
19396.74 208
19398.05 204
19399.37 198
19400.68 203
19402.00 199
19403.31 218
19404.62 217
19405.94 210
19407.25 233
19408.57 221
19409.88 197
19411.19 211
19412.51 214
19413.82 209
19415.14 214
19416.45 216
19417.77 196
19419.08 217
19420.39 211
19421.71 219
19423.02 217
19424.34 214
19425.65 227
19426.97 216
19428.28 217
19429.60 226
19430.91 221
19432.23 208
19433.54 197
19434.86 191
19436.17 213
19437.49 211
19438.80 197
19440.12 200
19441.43 204
19442.75 211
19444.06 205
19445.38 204
19446.69 194
19448.01 213
19449.32 194
19450.64 245
19451.96 219
19453.27 206
19454.59 199
19455.90 204
19457.22 212
19458.53 216
19459.85 205
19461.17 215
19462.48 206
19463.80 204
19465.11 222
19466.43 210
19467.75 194
19469.06 220
19470.38 216
19471.69 205
19473.01 217
19474.33 205
19475.64 218
19476.96 215
19478.28 203
19479.59 185
19480.91 213
19482.23 215
19483.54 206
19484.86 192
19486.18 216
19487.49 212
19488.81 202
19490.13 204
19491.44 204
19492.76 212
19494.08 205
19495.39 212
19496.71 216
19498.03 207
19499.35 210
19500.66 208
19501.98 208
19503.30 211
19504.61 227
19505.93 233
19507.25 199
19508.57 198
19509.88 212
19511.20 209
19512.52 209
19513.84 223
19515.15 224
19516.47 217
19517.79 215
19519.11 225
19520.43 222
19521.74 208
19523.06 194
19524.38 214
19525.70 225
19527.02 220
19528.33 209
19529.65 217
19530.97 200
19532.29 207
19533.61 187
19534.93 223
19536.24 207
19537.56 203
19538.88 216
19540.20 170
19541.52 199
19542.84 203
19544.16 211
19545.47 201
19546.79 213
19548.11 190
19549.43 205
19550.75 192
19552.07 194
19553.39 198
19554.71 203
19556.03 211
19557.34 195
19558.66 203
19559.98 208
19561.30 214
19562.62 208
19563.94 196
19565.26 208
19566.58 212
19567.90 214
19569.22 198
19570.54 205
19571.86 208
19573.18 187
19574.50 221
19575.82 207
19577.14 206
19578.46 226
19579.78 212
19581.10 203
19582.42 200
19583.74 212
19585.06 208
19586.38 194
19587.70 203
19589.02 186
19590.34 180
19591.66 199
19592.98 202
19594.30 220
19595.62 209
19596.94 198
19598.26 208
19599.58 208
19600.90 191
19602.22 211
19603.54 192
19604.86 212
19606.18 218
19607.50 188
19608.82 220
19610.15 215
19611.47 215
19612.79 202
19614.11 234
19615.43 214
19616.75 203
19618.07 222
19619.39 192
19620.71 232
19622.04 217
19623.36 217
19624.68 207
19626.00 201
19627.32 217
19628.64 200
19629.96 206
19631.29 202
19632.61 186
19633.93 229
19635.25 214
19636.57 215
19637.89 216
19639.22 217
19640.54 225
19641.86 249
19643.18 230
19644.50 219
19645.83 231
19647.15 214
19648.47 213
19649.79 193
19651.12 216
19652.44 183
19653.76 211
19655.08 216
19656.40 203
19657.73 196
19659.05 202
19660.37 204
19661.70 201
19663.02 222
19664.34 223
19665.66 224
19666.99 229
19668.31 222
19669.63 194
19670.95 191
19672.28 210
19673.60 228
19674.92 199
19676.25 205
19677.57 206
19678.89 201
19680.22 202
19681.54 213
19682.86 209
19684.19 212
19685.51 224
19686.83 206
19688.16 216
19689.48 209
19690.80 232
19692.13 214
19693.45 221
19694.78 203
19696.10 197
19697.42 197
19698.75 211
19700.07 197
19701.39 215
19702.72 194
19704.04 219
19705.37 218
19706.69 221
19708.02 222
19709.34 184
19710.66 193
19711.99 200
19713.31 226
19714.64 231
19715.96 215
19717.29 193
19718.61 216
19719.93 204
19721.26 216
19722.58 208
19723.91 215
19725.23 196
19726.56 212
19727.88 195
19729.21 216
19730.53 206
19731.86 199
19733.18 222
19734.51 206
19735.83 208
19737.16 186
19738.48 223
19739.81 212
19741.13 200
19742.46 208
19743.78 222
19745.11 203
19746.44 197
19747.76 212
19749.09 193
19750.41 180
19751.74 194
19753.06 217
19754.39 201
19755.72 195
19757.04 202
19758.37 213
19759.69 214
19761.02 224
19762.34 200
19763.67 199
19765.00 205
19766.32 193
19767.65 216
19768.98 206
19770.30 209
19771.63 201
19772.95 196
19774.28 194
19775.61 207
19776.93 203
19778.26 202
19779.59 224
19780.91 214
19782.24 192
19783.57 202
19784.89 200
19786.22 221
19787.55 192
19788.87 199
19790.20 203
19791.53 208
19792.86 212
19794.18 205
19795.51 209
19796.84 212
19798.16 223
19799.49 186
19800.82 191
19802.15 187
19803.47 191
19804.80 197
19806.13 200
19807.46 216
19808.78 206
19810.11 226
19811.44 230
19812.77 211
19814.09 182
19815.42 207
19816.75 205
19818.08 213
19819.41 195
19820.73 194
19822.06 196
19823.39 220
19824.72 180
19826.05 213
19827.37 189
19828.70 199
19830.03 210
19831.36 201
19832.69 192
19834.02 190
19835.34 195
19836.67 206
19838.00 205
19839.33 193
19840.66 204
19841.99 211
19843.32 207
19844.64 192
19845.97 198
19847.30 196
19848.63 184
19849.96 194
19851.29 214
19852.62 189
19853.95 222
19855.28 222
19856.60 204
19857.93 217
19859.26 216
19860.59 201
19861.92 181
19863.25 208
19864.58 190
19865.91 224
19867.24 206
19868.57 203
19869.90 213
19871.23 224
19872.56 214
19873.89 198
19875.22 205
19876.55 205
19877.88 212
19879.21 202
19880.54 182
19881.87 190
19883.20 213
19884.53 200
19885.86 182
19887.19 184
19888.52 209
19889.85 225
19891.18 209
19892.51 205
19893.84 192
19895.17 204
19896.50 215
19897.83 202
19899.16 191
19900.49 207
19901.82 216
19903.15 201
19904.48 215
19905.81 212
19907.15 187
19908.48 202
19909.81 213
19911.14 188
19912.47 193
19913.80 201
19915.13 190
19916.46 193
19917.79 208
19919.13 200
19920.46 225
19921.79 212
19923.12 190
19924.45 179
19925.78 201
19927.11 229
19928.45 202
19929.78 203
19931.11 209
19932.44 207
19933.77 212
19935.10 201
19936.44 205
19937.77 209
19939.10 214
19940.43 209
19941.76 205
19943.10 205
19944.43 225
19945.76 197
19947.09 207
19948.42 198
19949.76 205
19951.09 219
19952.42 205
19953.75 210
19955.09 185
19956.42 225
19957.75 231
19959.08 181
19960.42 216
19961.75 207
19963.08 204
19964.41 204
19965.75 209
19967.08 213
19968.41 202
19969.75 207
19971.08 194
19972.41 181
19973.74 190
19975.08 198
19976.41 199
19977.74 205
19979.08 191
19980.41 190
19981.74 204
19983.08 209
19984.41 233
19985.74 202
19987.08 202
19988.41 204
19989.75 222
19991.08 198
19992.41 195
19993.75 218
19995.08 211
19996.41 171
19997.75 204
19999.08 212
20000.42 219
20001.75 201
20003.08 197
20004.42 189
20005.75 200
20007.09 186
20008.42 184
20009.75 204
20011.09 214
20012.42 212
20013.76 218
20015.09 203
20016.43 203
20017.76 199
20019.10 207
20020.43 203
20021.76 235
20023.10 208
20024.43 211
20025.77 231
20027.10 213
20028.44 209
20029.77 200
20031.11 222
20032.44 202
20033.78 239
20035.11 226
20036.45 218
20037.78 203
20039.12 229
20040.46 208
20041.79 212
20043.13 219
20044.46 213
20045.80 215
20047.13 213
20048.47 208
20049.80 199
20051.14 221
20052.47 208
20053.81 210
20055.15 194
20056.48 222
20057.82 207
20059.15 225
20060.49 220
20061.83 195
20063.16 224
20064.50 232
20065.83 217
20067.17 208
20068.51 221
20069.84 223
20071.18 211
20072.52 205
20073.85 204
20075.19 197
20076.52 230
20077.86 214
20079.20 188
20080.53 200
20081.87 221
20083.21 212
20084.54 216
20085.88 205
20087.22 197
20088.56 224
20089.89 178
20091.23 205
20092.57 189
20093.90 216
20095.24 215
20096.58 193
20097.91 194
20099.25 206
20100.59 195
20101.93 214
20103.26 212
20104.60 218
20105.94 208
20107.28 201
20108.61 190
20109.95 196
20111.29 212
20112.63 207
20113.96 205
20115.30 224
20116.64 233
20117.98 199
20119.32 193
20120.65 191
20121.99 219
20123.33 195
20124.67 219
20126.01 196
