# Supplementary material for: MALDI-TOF MS typing enables the classification of brewing yeasts of the genus Saccharomyces to major beer styles
Source: PLoS One. 2017 Aug 9;12(8):e0181694. doi: 10.1371/journal.pone.0181694 (PMC5549903; doi:10.1371/journal.pone.0181694)
Supplement: S13 File — The directory includes 90 raw files and was zipped to “.zip”; the folder has three strains with 30 spectra per strain; S1 Text explains the raw files with an example and Table 1 represents the yeast strains used within the experiment. (ZIP) [file pone.0181694.s016.zip › 37-39/30628-70487-Dias-Dias-Dias-YPG-18h-E-E_2016-10-04_4_0_C4_1.dat]

1998.43 2892
1998.85 2906
1999.27 2879
1999.69 2746
2000.11 2762
2000.54 2842
2000.96 2753
2001.38 2623
2001.80 2613
2002.23 2604
2002.65 2636
2003.07 2721
2003.49 2869
2003.92 2912
2004.34 2922
2004.76 2864
2005.18 2920
2005.61 2956
2006.03 2958
2006.45 2991
2006.87 2815
2007.30 2855
2007.72 2862
2008.14 2810
2008.57 2672
2008.99 2792
2009.41 2684
2009.84 2611
2010.26 2406
2010.68 2551
2011.11 2489
2011.53 2384
2011.95 2421
2012.38 2309
2012.80 2394
2013.22 2526
2013.65 2429
2014.07 2512
2014.49 2586
2014.92 2611
2015.34 2633
2015.77 2677
2016.19 2914
2016.61 3046
2017.04 3254
2017.46 3337
2017.89 3394
2018.31 3601
2018.73 3535
2019.16 3403
2019.58 3554
2020.01 3482
2020.43 3364
2020.85 3092
2021.28 2949
2021.70 2941
2022.13 2886
2022.55 2698
2022.98 2678
2023.40 2715
2023.83 2644
2024.25 2690
2024.68 2748
2025.10 2682
2025.53 2672
2025.95 2659
2026.38 2713
2026.80 2749
2027.23 2724
2027.65 2710
2028.08 2807
2028.50 2823
2028.93 2908
2029.35 2687
2029.78 2820
2030.20 2846
2030.63 2815
2031.05 2740
2031.48 2745
2031.90 2770
2032.33 2800
2032.75 2759
2033.18 2694
2033.61 2816
2034.03 2846
2034.46 2749
2034.88 2671
2035.31 2757
2035.74 2918
2036.16 2860
2036.59 2845
2037.01 2801
2037.44 2747
2037.87 2836
2038.29 2888
2038.72 2904
2039.14 2738
2039.57 2881
2040.00 2762
2040.42 2779
2040.85 2728
2041.28 2654
2041.70 2583
2042.13 2646
2042.56 2565
2042.98 2512
2043.41 2504
2043.84 2630
2044.26 2683
2044.69 2718
2045.12 2708
2045.54 2743
2045.97 2726
2046.40 2741
2046.82 2633
2047.25 2643
2047.68 2642
2048.11 2698
2048.53 2656
2048.96 2514
2049.39 2562
2049.82 2589
2050.24 2504
2050.67 2538
2051.10 2472
2051.53 2482
2051.95 2451
2052.38 2528
2052.81 2644
2053.24 2613
2053.66 2594
2054.09 2559
2054.52 2632
2054.95 2705
2055.38 2682
2055.80 2759
2056.23 2669
2056.66 2639
2057.09 2674
2057.52 2715
2057.94 2595
2058.37 2577
2058.80 2663
2059.23 2616
2059.66 2557
2060.09 2583
2060.51 2445
2060.94 2523
2061.37 2413
2061.80 2549
2062.23 2708
2062.66 2680
2063.09 2842
2063.52 2923
2063.94 2913
2064.37 2974
2064.80 3017
2065.23 2923
2065.66 2906
2066.09 2772
2066.52 2738
2066.95 2725
2067.38 2745
2067.81 2667
2068.24 2503
2068.66 2634
2069.09 2645
2069.52 2591
2069.95 2512
2070.38 2605
2070.81 2672
2071.24 2729
2071.67 2794
2072.10 2922
2072.53 2977
2072.96 2940
2073.39 3010
2073.82 3054
2074.25 3147
2074.68 3126
2075.11 3242
2075.54 3242
2075.97 3302
2076.40 3132
2076.83 3142
2077.26 3228
2077.69 3231
2078.12 3199
2078.55 3176
2078.98 3255
2079.41 3068
2079.84 3132
2080.27 3073
2080.70 2907
2081.14 2869
2081.57 2798
2082.00 2733
2082.43 2779
2082.86 2676
2083.29 2811
2083.72 2765
2084.15 2680
2084.58 2656
2085.01 2657
2085.44 2564
2085.88 2458
2086.31 2483
2086.74 2487
2087.17 2452
2087.60 2468
2088.03 2507
2088.46 2482
2088.89 2574
2089.33 2584
2089.76 2571
2090.19 2584
2090.62 2736
2091.05 2869
2091.48 2912
2091.92 3042
2092.35 2978
2092.78 2861
2093.21 2898
2093.64 2810
2094.07 2906
2094.51 2917
2094.94 2903
2095.37 2788
2095.80 2684
2096.24 2565
2096.67 2563
2097.10 2513
2097.53 2525
2097.96 2530
2098.40 2405
2098.83 2372
2099.26 2445
2099.69 2317
2100.13 2364
2100.56 2439
2100.99 2490
2101.43 2419
2101.86 2421
2102.29 2483
2102.72 2653
2103.16 2535
2103.59 2427
2104.02 2489
2104.46 2461
2104.89 2498
2105.32 2583
2105.76 2547
2106.19 2538
2106.62 2690
2107.05 2692
2107.49 2738
2107.92 2739
2108.36 2762
2108.79 2759
2109.22 2759
2109.66 2742
2110.09 2665
2110.52 2697
2110.96 2670
2111.39 2609
2111.82 2632
2112.26 2570
2112.69 2604
2113.13 2656
2113.56 2546
2113.99 2468
2114.43 2368
2114.86 2374
2115.30 2397
2115.73 2329
2116.16 2365
2116.60 2410
2117.03 2401
2117.47 2550
2117.90 2584
2118.34 2580
2118.77 2657
2119.21 2655
2119.64 2650
2120.07 2562
2120.51 2657
2120.94 2721
2121.38 2793
2121.81 2819
2122.25 2688
2122.68 2615
2123.12 2672
2123.55 2587
2123.99 2473
2124.42 2502
2124.86 2522
2125.29 2376
2125.73 2306
2126.16 2467
2126.60 2431
2127.04 2420
2127.47 2246
2127.91 2321
2128.34 2446
2128.78 2415
2129.21 2455
2129.65 2528
2130.08 2599
2130.52 2500
2130.96 2665
2131.39 2695
2131.83 2677
2132.26 2684
2132.70 2697
2133.14 2769
2133.57 3006
2134.01 2928
2134.44 2982
2134.88 3022
2135.32 3090
2135.75 3098
2136.19 2989
2136.62 2997
2137.06 3045
2137.50 2909
2137.93 2768
2138.37 2759
2138.81 2822
2139.24 2817
2139.68 2647
2140.12 2554
2140.55 2528
2140.99 2477
2141.43 2458
2141.86 2485
2142.30 2391
2142.74 2337
2143.18 2373
2143.61 2444
2144.05 2366
2144.49 2400
2144.92 2479
2145.36 2522
2145.80 2582
2146.24 2750
2146.67 2884
2147.11 2948
2147.55 3016
2147.99 3098
2148.42 3254
2148.86 3352
2149.30 3225
2149.74 3210
2150.17 3227
2150.61 3053
2151.05 2946
2151.49 2860
2151.92 2867
2152.36 2715
2152.80 2832
2153.24 2683
2153.68 2589
2154.11 2629
2154.55 2585
2154.99 2569
2155.43 2628
2155.87 2628
2156.31 2663
2156.74 2763
2157.18 2742
2157.62 2703
2158.06 2651
2158.50 2801
2158.94 2672
2159.38 2624
2159.81 2662
2160.25 2684
2160.69 2589
2161.13 2475
2161.57 2455
2162.01 2564
2162.45 2668
2162.89 2531
2163.33 2532
2163.76 2682
2164.20 2578
2164.64 2527
2165.08 2593
2165.52 2640
2165.96 2668
2166.40 2590
2166.84 2518
2167.28 2582
2167.72 2696
2168.16 2705
2168.60 2804
2169.04 2826
2169.48 2901
2169.92 2953
2170.36 2953
2170.80 2995
2171.24 2914
2171.68 3121
2172.12 3044
2172.56 3044
2173.00 3105
2173.44 3078
2173.88 3100
2174.32 3213
2174.76 3265
2175.20 3209
2175.64 3116
2176.08 3190
2176.52 3210
2176.96 3263
2177.40 3199
2177.84 3180
2178.28 3016
2178.72 3108
2179.16 3073
2179.60 2974
2180.04 2906
2180.48 2801
2180.92 2753
2181.37 2868
2181.81 2814
2182.25 2654
2182.69 2567
2183.13 2568
2183.57 2531
2184.01 2609
2184.45 2581
2184.89 2718
2185.34 2816
2185.78 2883
2186.22 2824
2186.66 2939
2187.10 3058
2187.54 2985
2187.98 3013
2188.43 2960
2188.87 2960
2189.31 2891
2189.75 2832
2190.19 2784
2190.63 2832
2191.08 2903
2191.52 2800
2191.96 2905
2192.40 3031
2192.84 3052
2193.29 3120
2193.73 3103
2194.17 3009
2194.61 2940
2195.05 2995
2195.50 2845
2195.94 2862
2196.38 2938
2196.82 2981
2197.27 2857
2197.71 2771
2198.15 2811
2198.59 2896
2199.04 2946
2199.48 2895
2199.92 2979
2200.37 2913
2200.81 2994
2201.25 3135
2201.69 3169
2202.14 3020
2202.58 3056
2203.02 3049
2203.47 2987
2203.91 2946
2204.35 2872
2204.80 2897
2205.24 2936
2205.68 2941
2206.13 2976
2206.57 2929
2207.01 3060
2207.46 3047
2207.90 2999
2208.34 3036
2208.79 2929
2209.23 3000
2209.67 2940
2210.12 3029
2210.56 2860
2211.01 2755
2211.45 2730
2211.89 2738
2212.34 2653
2212.78 2671
2213.23 2661
2213.67 2652
2214.11 2605
2214.56 2493
2215.00 2561
2215.45 2679
2215.89 2562
2216.34 2580
2216.78 2570
2217.22 2575
2217.67 2499
2218.11 2615
2218.56 2784
2219.00 2692
2219.45 2826
2219.89 2781
2220.34 2956
2220.78 2961
2221.23 3090
2221.67 3128
2222.12 3174
2222.56 3252
2223.01 3271
2223.45 3234
2223.90 3307
2224.34 3275
2224.79 3154
2225.23 3148
2225.68 3018
2226.12 3008
2226.57 3128
2227.01 3040
2227.46 2950
2227.91 2938
2228.35 3061
2228.80 3121
2229.24 3213
2229.69 3269
2230.13 3406
2230.58 3672
2231.03 3772
2231.47 3951
2231.92 3963
2232.36 3934
2232.81 4040
2233.26 4095
2233.70 4046
2234.15 4172
2234.59 4282
2235.04 4233
2235.49 4412
2235.93 4351
2236.38 4194
2236.83 4141
2237.27 4226
2237.72 4170
2238.17 4107
2238.61 3914
2239.06 3564
2239.51 3377
2239.95 3157
2240.40 2966
2240.85 2993
2241.29 2748
2241.74 2558
2242.19 2583
2242.63 2549
2243.08 2360
2243.53 2453
2243.98 2515
2244.42 2499
2244.87 2450
2245.32 2517
2245.76 2593
2246.21 2541
2246.66 2566
2247.11 2599
2247.55 2719
2248.00 2665
2248.45 2521
2248.90 2534
2249.35 2459
2249.79 2534
2250.24 2701
2250.69 2644
2251.14 2606
2251.58 2703
2252.03 2600
2252.48 2612
2252.93 2630
2253.38 2503
2253.82 2417
2254.27 2354
2254.72 2386
2255.17 2427
2255.62 2413
2256.07 2224
2256.51 2382
2256.96 2487
2257.41 2490
2257.86 2455
2258.31 2531
2258.76 2603
2259.21 2594
2259.65 2600
2260.10 2762
2260.55 2756
2261.00 2800
2261.45 2869
2261.90 2793
2262.35 2856
2262.80 2869
2263.25 2929
2263.69 2848
2264.14 2868
2264.59 2887
2265.04 2881
2265.49 2899
2265.94 2965
2266.39 2937
2266.84 2948
2267.29 3002
2267.74 3102
2268.19 3139
2268.64 3239
2269.09 3193
2269.54 3181
2269.99 3039
2270.44 2901
2270.89 2934
2271.34 2896
2271.79 2898
2272.24 2866
2272.69 2740
2273.14 2729
2273.59 2686
2274.04 2699
2274.49 2736
2274.94 2708
2275.39 2627
2275.84 2706
2276.29 2826
2276.74 2830
2277.19 2855
2277.64 3018
2278.09 3099
2278.54 3105
2278.99 3086
2279.44 3177
2279.89 3218
2280.34 3101
2280.79 2958
2281.25 2955
2281.70 2997
2282.15 2946
2282.60 2817
2283.05 2848
2283.50 2668
2283.95 2693
2284.40 2798
2284.85 2800
2285.31 2828
2285.76 2982
2286.21 3068
2286.66 3029
2287.11 3192
2287.56 3462
2288.01 3502
2288.47 3762
2288.92 3904
2289.37 4078
2289.82 4119
2290.27 4102
2290.72 4146
2291.18 4169
2291.63 4257
2292.08 4259
2292.53 4243
2292.98 4289
2293.44 4124
2293.89 4090
2294.34 3941
2294.79 3819
2295.24 3602
2295.70 3582
2296.15 3534
2296.60 3153
2297.05 3067
2297.51 3101
2297.96 2880
2298.41 2815
2298.86 2746
2299.32 2695
2299.77 2639
2300.22 2619
2300.67 2661
2301.13 2694
2301.58 2637
2302.03 2769
2302.49 2745
2302.94 2783
2303.39 2838
2303.85 2887
2304.30 2820
2304.75 2873
2305.20 2859
2305.66 2942
2306.11 3087
2306.56 3367
2307.02 3377
2307.47 3470
2307.93 3764
2308.38 3867
2308.83 3873
2309.29 3830
2309.74 3946
2310.19 3851
2310.65 3634
2311.10 3515
2311.55 3265
2312.01 3235
2312.46 3092
2312.92 3120
2313.37 3019
2313.82 3118
2314.28 3258
2314.73 3305
2315.19 3386
2315.64 3458
2316.10 3382
2316.55 3345
2317.00 3380
2317.46 3351
2317.91 3335
2318.37 3379
2318.82 3377
2319.28 3195
2319.73 3135
2320.19 3007
2320.64 2999
2321.10 3001
2321.55 3018
2322.01 2986
2322.46 3041
2322.92 3074
2323.37 3145
2323.83 3287
2324.28 3007
2324.74 3018
2325.19 3093
2325.65 2984
2326.10 2975
2326.56 3052
2327.01 3007
2327.47 3067
2327.92 3107
2328.38 3251
2328.83 3400
2329.29 3252
2329.74 3232
2330.20 3052
2330.66 3049
2331.11 3033
2331.57 2912
2332.02 2922
2332.48 2917
2332.94 2946
2333.39 2821
2333.85 2925
2334.30 2867
2334.76 2897
2335.22 2906
2335.67 2991
2336.13 3051
2336.58 3182
2337.04 3121
2337.50 3035
2337.95 3208
2338.41 3213
2338.87 3218
2339.32 3157
2339.78 3127
2340.24 3200
2340.69 3132
2341.15 3056
2341.61 3082
2342.06 3085
2342.52 2992
2342.98 3055
2343.43 2948
2343.89 2973
2344.35 3074
2344.81 3200
2345.26 3167
2345.72 3196
2346.18 3105
2346.63 3025
2347.09 3135
2347.55 3053
2348.01 3153
2348.46 3071
2348.92 2963
2349.38 2979
2349.84 3027
2350.29 3016
2350.75 3022
2351.21 3007
2351.67 2871
2352.13 3064
2352.58 2882
2353.04 2777
2353.50 2734
2353.96 2805
2354.41 2764
2354.87 2846
2355.33 2777
2355.79 2876
2356.25 2967
2356.71 2954
2357.16 2995
2357.62 3087
2358.08 3061
2358.54 3152
2359.00 3268
2359.46 3417
2359.91 3470
2360.37 3486
2360.83 3497
2361.29 3367
2361.75 3326
2362.21 3314
2362.67 3229
2363.13 3159
2363.58 3174
2364.04 3155
2364.50 3154
2364.96 3198
2365.42 3022
2365.88 3117
2366.34 3083
2366.80 2985
2367.26 2781
2367.72 2799
2368.18 2763
2368.64 2686
2369.10 2624
2369.55 2558
2370.01 2584
2370.47 2613
2370.93 2553
2371.39 2465
2371.85 2614
2372.31 2745
2372.77 2717
2373.23 2700
2373.69 2679
2374.15 2774
2374.61 2651
2375.07 2645
2375.53 2730
2375.99 2708
2376.45 2684
2376.91 2708
2377.37 2651
2377.83 2632
2378.29 2551
2378.75 2615
2379.21 2619
2379.68 2627
2380.14 2703
2380.60 2639
2381.06 2658
2381.52 2631
2381.98 2618
2382.44 2762
2382.90 2720
2383.36 2658
2383.82 2626
2384.28 2729
2384.74 2734
2385.20 2703
2385.67 2573
2386.13 2645
2386.59 2559
2387.05 2554
2387.51 2561
2387.97 2607
2388.43 2715
2388.89 2724
2389.36 2641
2389.82 2679
2390.28 2592
2390.74 2664
2391.20 2687
2391.66 2701
2392.13 2697
2392.59 2699
2393.05 2633
2393.51 2650
2393.97 2562
2394.43 2544
2394.90 2558
2395.36 2661
2395.82 2693
2396.28 2722
2396.74 2605
2397.21 2527
2397.67 2543
2398.13 2526
2398.59 2611
2399.06 2617
2399.52 2542
2399.98 2441
2400.44 2484
2400.91 2521
2401.37 2648
2401.83 2591
2402.29 2665
2402.76 2786
2403.22 2852
2403.68 2899
2404.14 2895
2404.61 2982
2405.07 2934
2405.53 2752
2406.00 2586
2406.46 2602
2406.92 2542
2407.39 2493
2407.85 2449
2408.31 2431
2408.78 2432
2409.24 2407
2409.70 2413
2410.17 2455
2410.63 2382
2411.09 2416
2411.56 2475
2412.02 2386
2412.48 2427
2412.95 2518
2413.41 2651
2413.87 2736
2414.34 2811
2414.80 2848
2415.27 3073
2415.73 3104
2416.19 3149
2416.66 3207
2417.12 3395
2417.59 3325
2418.05 3391
2418.51 3325
2418.98 3206
2419.44 3211
2419.91 3218
2420.37 3356
2420.84 3286
2421.30 3100
2421.77 3026
2422.23 3176
2422.69 2983
2423.16 3089
2423.62 3092
2424.09 3035
2424.55 3009
2425.02 2940
2425.48 2970
2425.95 2888
2426.41 2815
2426.88 2818
2427.34 2694
2427.81 2717
2428.27 2611
2428.74 2602
2429.20 2584
2429.67 2550
2430.13 2600
2430.60 2648
2431.07 2702
2431.53 2677
2432.00 2625
2432.46 2685
2432.93 2782
2433.39 2673
2433.86 2752
2434.32 2814
2434.79 2955
2435.26 3040
2435.72 3153
2436.19 3210
2436.65 3297
2437.12 3456
2437.59 3614
2438.05 3619
2438.52 3684
2438.98 3706
2439.45 3690
2439.92 3749
2440.38 3814
2440.85 3446
2441.32 3469
2441.78 3358
2442.25 3145
2442.72 3012
2443.18 3088
2443.65 2973
2444.12 3002
2444.58 2932
2445.05 2915
2445.52 2880
2445.98 2834
2446.45 2767
2446.92 2724
2447.38 2625
2447.85 2631
2448.32 2696
2448.78 2618
2449.25 2559
2449.72 2585
2450.19 2621
2450.65 2694
2451.12 2644
2451.59 2604
2452.06 2632
2452.52 2553
2452.99 2511
2453.46 2635
2453.93 2636
2454.39 2550
2454.86 2507
2455.33 2502
2455.80 2583
2456.26 2594
2456.73 2550
2457.20 2584
2457.67 2485
2458.14 2457
2458.60 2497
2459.07 2484
2459.54 2486
2460.01 2534
2460.48 2677
2460.95 2646
2461.41 2553
2461.88 2576
2462.35 2715
2462.82 2790
2463.29 2809
2463.76 2937
2464.22 2942
2464.69 2854
2465.16 2925
2465.63 2970
2466.10 2986
2466.57 2829
2467.04 2780
2467.51 2818
2467.97 2707
2468.44 2772
2468.91 2685
2469.38 2515
2469.85 2516
2470.32 2484
2470.79 2451
2471.26 2462
2471.73 2394
2472.20 2464
2472.67 2393
2473.14 2484
2473.61 2571
2474.07 2606
2474.54 2682
2475.01 2618
2475.48 2782
2475.95 2935
2476.42 3087
2476.89 3224
2477.36 3317
2477.83 3479
2478.30 3531
2478.77 3592
2479.24 3689
2479.71 3587
2480.18 3471
2480.65 3339
2481.12 3300
2481.59 3127
2482.06 3120
2482.53 2835
2483.00 2834
2483.47 2779
2483.95 2716
2484.42 2828
2484.89 2766
2485.36 2772
2485.83 2752
2486.30 2703
2486.77 2718
2487.24 2607
2487.71 2592
2488.18 2673
2488.65 2740
2489.12 2709
2489.59 2745
2490.07 2786
2490.54 2782
2491.01 2754
2491.48 2823
2491.95 2763
2492.42 2825
2492.89 2776
2493.36 2862
2493.84 2888
2494.31 2787
2494.78 2730
2495.25 2794
2495.72 2719
2496.19 2560
2496.66 2646
2497.14 2596
2497.61 2519
2498.08 2522
2498.55 2459
2499.02 2485
2499.50 2492
2499.97 2441
2500.44 2412
2500.91 2331
2501.38 2440
2501.86 2466
2502.33 2510
2502.80 2547
2503.27 2573
2503.74 2659
2504.22 2789
2504.69 2865
2505.16 3016
2505.63 3152
2506.11 3188
2506.58 3166
2507.05 3197
2507.52 3383
2508.00 3201
2508.47 3185
2508.94 3214
2509.42 2998
2509.89 2861
2510.36 2780
2510.83 2792
2511.31 2736
2511.78 2693
2512.25 2502
2512.73 2570
2513.20 2514
2513.67 2596
2514.15 2552
2514.62 2541
2515.09 2631
2515.57 2610
2516.04 2633
2516.51 2769
2516.99 2726
2517.46 2824
2517.94 2844
2518.41 2891
2518.88 2874
2519.36 2789
2519.83 2650
2520.30 2704
2520.78 2654
2521.25 2664
2521.73 2467
2522.20 2508
2522.67 2557
2523.15 2472
2523.62 2474
2524.10 2378
2524.57 2387
2525.05 2405
2525.52 2483
2525.99 2433
2526.47 2478
2526.94 2477
2527.42 2373
2527.89 2441
2528.37 2474
2528.84 2591
2529.32 2586
2529.79 2518
2530.27 2712
2530.74 2707
2531.22 2750
2531.69 2814
2532.17 2749
2532.64 2766
2533.12 2817
2533.59 2805
2534.07 2900
2534.54 2906
2535.02 2910
2535.49 2984
2535.97 3114
2536.44 3009
2536.92 2941
2537.39 2851
2537.87 2814
2538.34 2783
2538.82 2828
2539.30 2680
2539.77 2642
2540.25 2715
2540.72 2657
2541.20 2662
2541.68 2636
2542.15 2602
2542.63 2651
2543.10 2819
2543.58 2914
2544.06 3033
2544.53 3079
2545.01 3243
2545.48 3369
2545.96 3399
2546.44 3352
2546.91 3425
2547.39 3364
2547.87 3324
2548.34 3131
2548.82 3073
2549.30 3099
2549.77 3072
2550.25 2952
2550.73 2989
2551.20 3013
2551.68 2987
2552.16 2944
2552.63 3069
2553.11 3209
2553.59 3214
2554.06 3238
2554.54 3159
2555.02 3124
2555.50 3021
2555.97 3007
2556.45 2791
2556.93 2733
2557.40 2719
2557.88 2648
2558.36 2560
2558.84 2520
2559.31 2437
2559.79 2456
2560.27 2528
2560.75 2590
2561.23 2578
2561.70 2491
2562.18 2558
2562.66 2534
2563.14 2453
2563.61 2415
2564.09 2462
2564.57 2439
2565.05 2399
2565.53 2307
2566.00 2360
2566.48 2348
2566.96 2261
2567.44 2227
2567.92 2315
2568.40 2387
2568.87 2247
2569.35 2341
2569.83 2300
2570.31 2278
2570.79 2318
2571.27 2388
2571.75 2359
2572.22 2322
2572.70 2356
2573.18 2435
2573.66 2359
2574.14 2384
2574.62 2347
2575.10 2352
2575.58 2238
2576.06 2280
2576.54 2287
2577.01 2323
2577.49 2378
2577.97 2420
2578.45 2332
2578.93 2288
2579.41 2217
2579.89 2200
2580.37 2169
2580.85 2148
2581.33 2237
2581.81 2292
2582.29 2202
2582.77 2286
2583.25 2274
2583.73 2342
2584.21 2283
2584.69 2300
2585.17 2256
2585.65 2325
2586.13 2281
2586.61 2292
2587.09 2340
2587.57 2340
2588.05 2455
2588.53 2468
2589.01 2475
2589.49 2400
2589.97 2409
2590.45 2348
2590.93 2392
2591.41 2435
2591.89 2480
2592.37 2477
2592.85 2412
2593.33 2379
2593.81 2436
2594.30 2511
2594.78 2450
2595.26 2460
2595.74 2442
2596.22 2400
2596.70 2285
2597.18 2268
2597.66 2248
2598.14 2328
2598.62 2323
2599.11 2336
2599.59 2337
2600.07 2348
2600.55 2279
2601.03 2296
2601.51 2417
2601.99 2404
2602.48 2284
2602.96 2290
2603.44 2349
2603.92 2355
2604.40 2302
2604.88 2485
2605.37 2660
2605.85 2649
2606.33 2761
2606.81 2756
2607.29 2875
2607.78 2845
2608.26 2832
2608.74 2819
2609.22 2886
2609.70 2729
2610.19 2815
2610.67 2784
2611.15 2717
2611.63 2710
2612.12 2574
2612.60 2483
2613.08 2476
2613.56 2451
2614.05 2496
2614.53 2453
2615.01 2402
2615.49 2488
2615.98 2461
2616.46 2577
2616.94 2613
2617.43 2651
2617.91 2650
2618.39 2664
2618.87 2821
2619.36 2923
2619.84 2959
2620.32 2869
2620.81 2835
2621.29 2967
2621.77 2848
2622.26 2823
2622.74 2594
2623.22 2429
2623.71 2500
2624.19 2430
2624.67 2404
2625.16 2378
2625.64 2359
2626.13 2363
2626.61 2347
2627.09 2396
2627.58 2271
2628.06 2263
2628.55 2225
2629.03 2252
2629.51 2252
2630.00 2224
2630.48 2213
2630.97 2373
2631.45 2267
2631.93 2179
2632.42 2214
2632.90 2350
2633.39 2396
2633.87 2428
2634.36 2407
2634.84 2449
2635.33 2540
2635.81 2485
2636.29 2525
2636.78 2565
2637.26 2668
2637.75 2574
2638.23 2576
2638.72 2728
2639.20 2766
2639.69 2720
2640.17 2678
2640.66 2816
2641.14 2688
2641.63 2642
2642.11 2597
2642.60 2516
2643.08 2481
2643.57 2477
2644.05 2552
2644.54 2426
2645.03 2407
2645.51 2435
2646.00 2459
2646.48 2419
2646.97 2373
2647.45 2402
2647.94 2487
2648.43 2499
2648.91 2426
2649.40 2431
2649.88 2448
2650.37 2316
2650.85 2352
2651.34 2265
2651.83 2354
2652.31 2352
2652.80 2312
2653.29 2333
2653.77 2358
2654.26 2366
2654.74 2309
2655.23 2317
2655.72 2305
2656.20 2252
2656.69 2359
2657.18 2267
2657.66 2263
2658.15 2264
2658.64 2279
2659.12 2217
2659.61 2288
2660.10 2262
2660.58 2259
2661.07 2282
2661.56 2351
2662.05 2312
2662.53 2297
2663.02 2312
2663.51 2302
2663.99 2456
2664.48 2403
2664.97 2437
2665.46 2531
2665.94 2476
2666.43 2527
2666.92 2555
2667.41 2532
2667.89 2562
2668.38 2481
2668.87 2380
2669.36 2363
2669.84 2483
2670.33 2386
2670.82 2577
2671.31 2582
2671.80 2707
2672.28 2714
2672.77 2694
2673.26 2788
2673.75 2902
2674.24 2863
2674.72 2814
2675.21 2869
2675.70 2864
2676.19 2793
2676.68 2898
2677.17 2893
2677.65 2896
2678.14 2810
2678.63 2772
2679.12 2895
2679.61 2911
2680.10 2876
2680.59 2848
2681.07 2926
2681.56 2895
2682.05 2808
2682.54 2765
2683.03 2820
2683.52 2765
2684.01 2560
2684.50 2575
2684.99 2574
2685.47 2478
2685.96 2483
2686.45 2508
2686.94 2453
2687.43 2381
2687.92 2367
2688.41 2391
2688.90 2497
2689.39 2353
2689.88 2400
2690.37 2475
2690.86 2436
2691.35 2457
2691.84 2359
2692.33 2557
2692.82 2593
2693.31 2587
2693.80 2545
2694.29 2452
2694.78 2545
2695.27 2561
2695.76 2485
2696.25 2446
2696.74 2526
2697.23 2556
2697.72 2463
2698.21 2504
2698.70 2648
2699.19 2646
2699.68 2653
2700.17 2685
2700.66 2695
2701.15 2719
2701.64 2655
2702.13 2681
2702.62 2552
2703.11 2685
2703.61 2533
2704.10 2668
2704.59 2587
2705.08 2563
2705.57 2572
2706.06 2408
2706.55 2338
2707.04 2422
2707.53 2340
2708.02 2305
2708.52 2277
2709.01 2293
2709.50 2277
2709.99 2342
2710.48 2450
2710.97 2352
2711.46 2326
2711.96 2385
2712.45 2453
2712.94 2458
2713.43 2498
2713.92 2434
2714.41 2341
2714.91 2354
2715.40 2430
2715.89 2396
2716.38 2356
2716.87 2319
2717.37 2298
2717.86 2325
2718.35 2409
2718.84 2491
2719.33 2550
2719.83 2587
2720.32 2636
2720.81 2716
2721.30 2702
2721.80 2764
2722.29 2672
2722.78 2500
2723.27 2458
2723.77 2389
2724.26 2501
2724.75 2410
2725.24 2325
2725.74 2263
2726.23 2223
2726.72 2319
2727.22 2359
2727.71 2264
2728.20 2240
2728.70 2397
2729.19 2292
2729.68 2368
2730.18 2418
2730.67 2564
2731.16 2659
2731.65 2554
2732.15 2424
2732.64 2470
2733.14 2522
2733.63 2489
2734.12 2593
2734.62 2527
2735.11 2573
2735.60 2614
2736.10 2660
2736.59 2667
2737.08 2669
2737.58 2680
2738.07 2674
2738.57 2687
2739.06 2634
2739.55 2549
2740.05 2398
2740.54 2313
2741.04 2256
2741.53 2289
2742.03 2220
2742.52 2229
2743.01 2214
2743.51 2209
2744.00 2119
2744.50 2268
2744.99 2286
2745.49 2259
2745.98 2351
2746.48 2323
2746.97 2287
2747.47 2301
2747.96 2384
2748.46 2290
2748.95 2332
2749.45 2294
2749.94 2225
2750.44 2203
2750.93 2209
2751.43 2268
2751.92 2282
2752.42 2262
2752.91 2358
2753.41 2355
2753.90 2325
2754.40 2502
2754.89 2476
2755.39 2406
2755.88 2425
2756.38 2416
2756.87 2386
2757.37 2245
2757.87 2187
2758.36 2232
2758.86 2282
2759.35 2310
2759.85 2229
2760.35 2283
2760.84 2349
2761.34 2319
2761.83 2313
2762.33 2369
2762.83 2304
2763.32 2310
2763.82 2300
2764.31 2178
2764.81 2337
2765.31 2390
2765.80 2357
2766.30 2275
2766.80 2352
2767.29 2423
2767.79 2437
2768.29 2509
2768.78 2533
2769.28 2595
2769.78 2594
2770.27 2627
2770.77 2621
2771.27 2594
2771.76 2642
2772.26 2559
2772.76 2545
2773.26 2513
2773.75 2524
2774.25 2525
2774.75 2612
2775.24 2445
2775.74 2456
2776.24 2407
2776.74 2479
2777.23 2464
2777.73 2501
2778.23 2549
2778.73 2489
2779.22 2443
2779.72 2345
2780.22 2367
2780.72 2460
2781.21 2497
2781.71 2479
2782.21 2489
2782.71 2440
2783.21 2377
2783.70 2512
2784.20 2533
2784.70 2416
2785.20 2456
2785.70 2402
2786.20 2267
2786.69 2409
2787.19 2372
2787.69 2355
2788.19 2330
2788.69 2252
2789.19 2240
2789.68 2370
2790.18 2375
2790.68 2329
2791.18 2417
2791.68 2517
2792.18 2501
2792.68 2513
2793.18 2660
2793.67 2643
2794.17 2710
2794.67 2776
2795.17 2822
2795.67 2736
2796.17 2749
2796.67 2848
2797.17 2792
2797.67 2799
2798.17 2664
2798.67 2681
2799.17 2706
2799.66 2719
2800.16 2705
2800.66 2696
2801.16 2648
2801.66 2635
2802.16 2774
2802.66 2826
2803.16 2904
2803.66 3000
2804.16 3141
2804.66 3327
2805.16 3431
2805.66 3452
2806.16 3658
2806.66 3761
2807.16 3896
2807.66 3860
2808.16 3742
2808.66 3570
2809.16 3363
2809.66 3181
2810.16 3006
2810.66 2779
2811.16 2777
2811.66 2657
2812.17 2684
2812.67 2682
2813.17 2598
2813.67 2737
2814.17 2737
2814.67 2787
2815.17 2872
2815.67 2772
2816.17 2797
2816.67 2801
2817.17 2739
2817.67 2678
2818.18 2776
2818.68 2737
2819.18 2645
2819.68 2627
2820.18 2540
2820.68 2437
2821.18 2414
2821.68 2309
2822.19 2314
2822.69 2260
2823.19 2379
2823.69 2341
2824.19 2239
2824.69 2259
2825.20 2291
2825.70 2197
2826.20 2249
2826.70 2228
2827.20 2112
2827.70 2181
2828.21 2287
2828.71 2437
2829.21 2375
2829.71 2302
2830.22 2395
2830.72 2398
2831.22 2541
2831.72 2540
2832.22 2509
2832.73 2512
2833.23 2410
2833.73 2456
2834.23 2517
2834.74 2394
2835.24 2267
2835.74 2367
2836.24 2319
2836.75 2365
2837.25 2289
2837.75 2313
2838.26 2312
2838.76 2310
2839.26 2365
2839.76 2449
2840.27 2377
2840.77 2392
2841.27 2373
2841.78 2310
2842.28 2324
2842.78 2402
2843.29 2454
2843.79 2452
2844.29 2368
2844.80 2449
2845.30 2449
2845.80 2492
2846.31 2425
2846.81 2432
2847.32 2399
2847.82 2373
2848.32 2440
2848.83 2470
2849.33 2391
2849.83 2340
2850.34 2344
2850.84 2280
2851.35 2341
2851.85 2315
2852.35 2382
2852.86 2324
2853.36 2311
2853.87 2452
2854.37 2374
2854.88 2271
2855.38 2249
2855.88 2267
2856.39 2384
2856.89 2266
2857.40 2370
2857.90 2366
2858.41 2441
2858.91 2294
2859.42 2360
2859.92 2393
2860.43 2476
2860.93 2432
2861.44 2453
2861.94 2352
2862.45 2377
2862.95 2271
2863.46 2245
2863.96 2196
2864.47 2284
2864.97 2280
2865.48 2215
2865.98 2258
2866.49 2185
2866.99 2227
2867.50 2216
2868.00 2384
2868.51 2353
2869.02 2317
2869.52 2363
2870.03 2410
2870.53 2312
2871.04 2405
2871.54 2385
2872.05 2386
2872.56 2382
2873.06 2327
2873.57 2264
2874.07 2167
2874.58 2170
2875.09 2237
2875.59 2244
2876.10 2243
2876.61 2227
2877.11 2217
2877.62 2256
2878.12 2298
2878.63 2250
2879.14 2279
2879.64 2219
2880.15 2214
2880.66 2380
2881.16 2385
2881.67 2383
2882.18 2466
2882.68 2494
2883.19 2470
2883.70 2662
2884.20 2755
2884.71 2834
2885.22 3099
2885.73 3247
2886.23 3285
2886.74 3199
2887.25 3187
2887.75 3144
2888.26 3050
2888.77 3072
2889.28 3094
2889.78 3010
2890.29 2865
2890.80 2758
2891.31 2899
2891.81 2931
2892.32 2964
2892.83 2980
2893.34 3022
2893.84 2995
2894.35 3133
2894.86 3148
2895.37 3136
2895.88 3080
2896.38 3075
2896.89 3014
2897.40 3006
2897.91 2999
2898.42 3044
2898.92 3046
2899.43 2947
2899.94 3038
2900.45 3118
2900.96 3160
2901.47 3384
2901.98 3441
2902.48 3592
2902.99 3758
2903.50 3870
2904.01 4120
2904.52 4158
2905.03 4107
2905.54 4210
2906.04 4298
2906.55 3958
2907.06 3684
2907.57 3475
2908.08 3389
2908.59 3176
2909.10 2982
2909.61 2820
2910.12 2859
2910.63 2590
2911.14 2669
2911.64 2631
2912.15 2618
2912.66 2637
2913.17 2578
2913.68 2654
2914.19 2515
2914.70 2409
2915.21 2400
2915.72 2409
2916.23 2417
2916.74 2299
2917.25 2308
2917.76 2364
2918.27 2290
2918.78 2374
2919.29 2240
2919.80 2220
2920.31 2366
2920.82 2557
2921.33 2605
2921.84 2731
2922.35 2931
2922.86 2972
2923.37 3102
2923.88 3125
2924.39 3176
2924.90 3077
2925.41 3154
2925.92 3028
2926.44 2786
2926.95 2672
2927.46 2653
2927.97 2441
2928.48 2533
2928.99 2452
2929.50 2360
2930.01 2397
2930.52 2399
2931.03 2472
2931.54 2440
2932.05 2616
2932.57 2704
2933.08 2586
2933.59 2618
2934.10 2723
2934.61 2602
2935.12 2610
2935.63 2678
2936.15 2607
2936.66 2583
2937.17 2505
2937.68 2622
2938.19 2493
2938.70 2420
2939.22 2483
2939.73 2407
2940.24 2439
2940.75 2496
2941.26 2611
2941.77 2647
2942.29 2749
2942.80 2898
2943.31 2972
2943.82 3067
2944.34 3175
2944.85 3074
2945.36 2926
2945.87 2882
2946.38 2760
2946.90 2811
2947.41 2634
2947.92 2617
2948.43 2594
2948.95 2491
2949.46 2458
2949.97 2408
2950.48 2399
2951.00 2310
2951.51 2366
2952.02 2314
2952.54 2292
2953.05 2306
2953.56 2197
2954.08 2122
2954.59 2204
2955.10 2154
2955.61 2168
2956.13 2144
2956.64 2171
2957.15 2293
2957.67 2275
2958.18 2260
2958.69 2337
2959.21 2343
2959.72 2445
2960.23 2535
2960.75 2498
2961.26 2690
2961.78 2521
2962.29 2455
2962.80 2504
2963.32 2610
2963.83 2598
2964.35 2627
2964.86 2533
2965.37 2541
2965.89 2506
2966.40 2590
2966.92 2570
2967.43 2551
2967.94 2597
2968.46 2636
2968.97 2573
2969.49 2617
2970.00 2673
2970.52 2590
2971.03 2501
2971.54 2568
2972.06 2576
2972.57 2311
2973.09 2316
2973.60 2270
2974.12 2344
2974.63 2313
2975.15 2399
2975.66 2440
2976.18 2543
2976.69 2529
2977.21 2510
2977.72 2505
2978.24 2622
2978.75 2694
2979.27 2534
2979.78 2600
2980.30 2595
2980.81 2717
2981.33 2788
2981.84 2777
2982.36 2919
2982.88 2993
2983.39 3031
2983.91 3029
2984.42 3040
2984.94 2912
2985.45 2966
2985.97 2944
2986.49 2969
2987.00 3102
2987.52 3241
2988.03 3124
2988.55 3108
2989.07 3021
2989.58 3189
2990.10 3155
2990.61 3074
2991.13 3034
2991.65 3094
2992.16 3186
2992.68 3300
2993.20 3350
2993.71 3507
2994.23 3488
2994.75 3633
2995.26 3868
2995.78 4089
2996.30 4188
2996.81 4235
2997.33 4295
2997.85 4493
2998.36 4301
2998.88 4279
2999.40 4170
2999.91 4304
3000.43 4482
3000.95 4780
3001.46 5459
3001.98 6038
3002.50 6892
3003.02 7708
3003.53 8310
3004.05 8740
3004.57 8931
3005.09 8836
3005.60 8310
3006.12 7630
3006.64 6735
3007.16 5800
3007.67 5235
3008.19 4695
3008.71 4086
3009.23 3764
3009.74 3411
3010.26 3281
3010.78 3194
3011.30 3148
3011.82 3049
3012.33 3015
3012.85 3096
3013.37 3126
3013.89 3121
3014.41 3202
3014.93 3298
3015.44 3144
3015.96 3194
3016.48 3143
3017.00 3063
3017.52 3090
3018.04 3191
3018.55 3152
3019.07 3265
3019.59 3154
3020.11 3228
3020.63 3157
3021.15 3152
3021.67 3419
3022.19 3371
3022.71 3416
3023.22 3467
3023.74 3400
3024.26 3424
3024.78 3365
3025.30 3292
3025.82 3180
3026.34 2968
3026.86 2932
3027.38 2930
3027.90 2828
3028.42 2739
3028.94 2705
3029.46 2793
3029.98 2777
3030.49 2600
3031.01 2668
3031.53 2705
3032.05 2814
3032.57 2997
3033.09 3022
3033.61 3162
3034.13 3174
3034.65 3094
3035.17 3100
3035.69 3139
3036.21 3025
3036.73 3100
3037.25 2932
3037.77 3033
3038.29 2880
3038.81 2890
3039.34 2770
3039.86 2745
3040.38 2761
3040.90 2558
3041.42 2548
3041.94 2565
3042.46 2575
3042.98 2562
3043.50 2553
3044.02 2568
3044.54 2539
3045.06 2606
3045.58 2574
3046.10 2595
3046.63 2493
3047.15 2582
3047.67 2607
3048.19 2501
3048.71 2556
3049.23 2622
3049.75 2544
3050.27 2544
3050.79 2492
3051.32 2529
3051.84 2537
3052.36 2556
3052.88 2480
3053.40 2572
3053.92 2440
3054.45 2551
3054.97 2585
3055.49 2596
3056.01 2652
3056.53 2525
3057.05 2532
3057.58 2567
3058.10 2577
3058.62 2660
3059.14 2677
3059.66 2624
3060.19 2744
3060.71 2661
3061.23 2560
3061.75 2621
3062.28 2737
3062.80 2629
3063.32 2619
3063.84 2616
3064.37 2712
3064.89 2773
3065.41 2685
3065.93 2592
3066.46 2528
3066.98 2480
3067.50 2592
3068.02 2524
3068.55 2477
3069.07 2462
3069.59 2447
3070.12 2413
3070.64 2466
3071.16 2442
3071.69 2396
3072.21 2394
3072.73 2530
3073.26 2630
3073.78 2746
3074.30 2870
3074.83 3095
3075.35 3240
3075.87 3364
3076.40 3642
3076.92 3872
3077.44 4108
3077.97 4177
3078.49 4130
3079.01 4229
3079.54 4282
3080.06 4114
3080.59 4007
3081.11 3813
3081.63 3554
3082.16 3480
3082.68 3427
3083.21 3362
3083.73 3179
3084.25 3013
3084.78 3113
3085.30 3091
3085.83 2878
3086.35 2891
3086.88 2904
3087.40 2858
3087.93 2903
3088.45 2851
3088.97 3085
3089.50 3012
3090.02 2957
3090.55 2990
3091.07 3139
3091.60 3112
3092.12 3233
3092.65 3499
3093.17 3647
3093.70 4083
3094.22 4432
3094.75 4691
3095.27 4762
3095.80 4813
3096.32 5027
3096.85 5082
3097.37 5309
3097.90 5437
3098.43 5545
3098.95 5994
3099.48 6836
3100.00 7885
3100.53 9030
3101.05 10059
3101.58 11083
3102.10 11666
3102.63 11646
3103.16 11071
3103.68 10030
3104.21 8935
3104.73 7713
3105.26 6499
3105.79 5619
3106.31 4794
3106.84 4160
3107.36 3721
3107.89 3572
3108.42 3474
3108.94 3340
3109.47 3214
3110.00 3291
3110.52 3324
3111.05 3120
3111.57 3046
3112.10 2994
3112.63 3095
3113.15 2724
3113.68 2771
3114.21 2765
3114.74 2707
3115.26 2665
3115.79 2598
3116.32 2563
3116.84 2566
3117.37 2608
3117.90 2761
3118.42 2757
3118.95 2677
3119.48 2777
3120.01 2945
3120.53 3087
3121.06 3230
3121.59 3255
3122.11 3109
3122.64 3106
3123.17 3088
3123.70 2973
3124.22 2995
3124.75 3044
3125.28 2852
3125.81 2785
3126.34 2782
3126.86 2763
3127.39 2714
3127.92 2646
3128.45 2580
3128.98 2552
3129.50 2466
3130.03 2505
3130.56 2518
3131.09 2527
3131.62 2554
3132.14 2497
3132.67 2567
3133.20 2547
3133.73 2527
3134.26 2537
3134.79 2520
3135.31 2671
3135.84 2655
3136.37 2599
3136.90 2664
3137.43 2578
3137.96 2608
3138.49 2673
3139.02 2680
3139.54 2568
3140.07 2559
3140.60 2657
3141.13 2655
3141.66 2648
3142.19 2573
3142.72 2635
3143.25 2640
3143.78 2689
3144.31 2762
3144.84 2875
3145.37 2873
3145.89 2833
3146.42 2903
3146.95 3001
3147.48 3056
3148.01 3051
3148.54 2989
3149.07 2924
3149.60 2908
3150.13 2875
3150.66 2754
3151.19 2699
3151.72 2647
3152.25 2663
3152.78 2613
3153.31 2607
3153.84 2492
3154.37 2547
3154.90 2512
3155.43 2650
3155.96 2644
3156.49 2783
3157.02 2631
3157.55 2656
3158.08 2653
3158.61 2568
3159.14 2583
3159.68 2477
3160.21 2535
3160.74 2535
3161.27 2465
3161.80 2446
3162.33 2541
3162.86 2514
3163.39 2438
3163.92 2449
3164.45 2529
3164.98 2495
3165.51 2468
3166.05 2512
3166.58 2402
3167.11 2432
3167.64 2413
3168.17 2354
3168.70 2310
3169.23 2245
3169.76 2255
3170.30 2233
3170.83 2279
3171.36 2313
3171.89 2373
3172.42 2378
3172.95 2275
3173.49 2347
3174.02 2283
3174.55 2411
3175.08 2453
3175.61 2457
3176.15 2561
3176.68 2405
3177.21 2461
3177.74 2360
3178.27 2446
3178.81 2347
3179.34 2293
3179.87 2285
3180.40 2224
3180.93 2170
3181.47 2271
3182.00 2307
3182.53 2294
3183.06 2213
3183.60 2249
3184.13 2254
3184.66 2177
3185.20 2189
3185.73 2312
3186.26 2380
3186.79 2406
3187.33 2508
3187.86 2405
3188.39 2397
3188.93 2361
3189.46 2321
3189.99 2378
3190.52 2292
3191.06 2199
3191.59 2197
3192.12 2162
3192.66 2325
3193.19 2238
3193.72 2183
3194.26 2171
3194.79 2197
3195.33 2143
3195.86 2250
3196.39 2389
3196.93 2273
3197.46 2269
3197.99 2376
3198.53 2416
3199.06 2503
3199.60 2461
3200.13 2610
3200.66 2663
3201.20 2597
3201.73 2558
3202.27 2581
3202.80 2630
3203.33 2546
3203.87 2611
3204.40 2635
3204.94 2601
3205.47 2662
3206.01 2712
3206.54 2772
3207.07 2850
3207.61 2967
3208.14 3060
3208.68 3159
3209.21 3324
3209.75 3341
3210.28 3482
3210.82 3390
3211.35 3224
3211.89 3020
3212.42 3029
3212.96 2917
3213.49 2811
3214.03 2714
3214.56 2715
3215.10 2645
3215.63 2580
3216.17 2662
3216.70 2668
3217.24 2584
3217.78 2634
3218.31 2718
3218.85 2658
3219.38 2736
3219.92 2647
3220.45 2745
3220.99 2788
3221.52 2794
3222.06 2992
3222.60 3085
3223.13 3149
3223.67 3352
3224.20 3138
3224.74 3295
3225.28 3202
3225.81 3204
3226.35 3150
3226.88 3046
3227.42 2883
3227.96 2805
3228.49 2643
3229.03 2583
3229.57 2584
3230.10 2607
3230.64 2570
3231.18 2540
3231.71 2598
3232.25 2424
3232.79 2492
3233.32 2478
3233.86 2417
3234.40 2549
3234.93 2541
3235.47 2617
3236.01 2864
3236.54 2970
3237.08 2969
3237.62 2922
3238.15 2999
3238.69 3026
3239.23 2794
3239.77 2790
3240.30 2747
3240.84 2775
3241.38 2739
3241.92 2820
3242.45 2758
3242.99 2666
3243.53 2673
3244.07 2759
3244.60 2825
3245.14 2651
3245.68 2687
3246.22 2798
3246.75 2790
3247.29 2688
3247.83 2814
3248.37 2788
3248.91 2791
3249.44 2785
3249.98 2800
3250.52 2930
3251.06 2904
3251.60 3002
3252.14 2875
3252.67 2973
3253.21 2958
3253.75 3071
3254.29 2992
3254.83 3057
3255.37 3144
3255.90 3230
3256.44 3252
3256.98 3362
3257.52 3527
3258.06 3582
3258.60 3778
3259.14 4126
3259.68 4444
3260.21 4881
3260.75 5179
3261.29 5693
3261.83 5941
3262.37 6171
3262.91 6548
3263.45 6786
3263.99 7135
3264.53 7740
3265.07 8194
3265.61 8697
3266.15 8895
3266.69 8980
3267.23 8485
3267.76 7536
3268.30 6867
3268.84 6125
3269.38 5311
3269.92 4572
3270.46 4081
3271.00 3835
3271.54 3596
3272.08 3367
3272.62 3423
3273.16 3338
3273.70 3357
3274.24 3363
3274.78 3376
3275.32 3538
3275.86 3590
3276.40 3583
3276.94 3478
3277.48 3389
3278.03 3534
3278.57 3663
3279.11 3517
3279.65 3392
3280.19 3451
3280.73 3253
3281.27 3190
3281.81 3188
3282.35 3263
3282.89 3397
3283.43 3422
3283.97 3516
3284.51 3381
3285.05 3522
3285.60 3495
3286.14 3508
3286.68 3491
3287.22 3396
3287.76 3360
3288.30 3567
3288.84 3561
3289.38 3540
3289.93 3649
3290.47 3692
3291.01 3983
3291.55 4283
3292.09 4662
3292.63 4923
3293.18 5482
3293.72 5828
3294.26 6179
3294.80 6532
3295.34 6581
3295.88 6365
3296.43 6060
3296.97 5709
3297.51 5443
3298.05 5067
3298.59 4590
3299.14 4204
3299.68 4002
3300.22 3835
3300.76 3662
3301.31 3414
3301.85 3469
3302.39 3448
3302.93 3417
3303.48 3356
3304.02 3253
3304.56 3395
3305.10 3415
3305.65 3436
3306.19 3302
3306.73 3228
3307.27 3417
3307.82 3453
3308.36 3311
3308.90 3217
3309.45 3444
3309.99 3476
3310.53 3400
3311.07 3475
3311.62 3627
3312.16 3625
3312.70 3845
3313.25 4046
3313.79 4396
3314.33 4404
3314.88 4502
3315.42 4617
3315.97 4569
3316.51 4879
3317.05 4815
3317.60 4705
3318.14 4716
3318.68 4686
3319.23 4669
3319.77 4591
3320.32 4537
3320.86 4511
3321.40 4417
3321.95 4300
3322.49 4266
3323.04 4022
3323.58 4171
3324.12 4203
3324.67 4018
3325.21 4001
3325.76 4001
3326.30 3795
3326.85 3802
3327.39 3717
3327.93 3864
3328.48 4002
3329.02 4290
3329.57 5016
3330.11 5877
3330.66 7261
3331.20 9370
3331.75 11763
3332.29 15097
3332.84 18636
3333.38 22035
3333.93 25151
3334.47 27428
3335.02 28426
3335.56 28531
3336.11 27855
3336.65 26237
3337.20 23528
3337.74 20439
3338.29 17404
3338.83 14493
3339.38 11879
3339.92 9648
3340.47 7868
3341.02 6677
3341.56 5759
3342.11 5001
3342.65 4566
3343.20 4353
3343.74 4184
3344.29 4011
3344.84 3747
3345.38 3815
3345.93 3849
3346.47 3636
3347.02 3417
3347.57 3455
3348.11 3435
3348.66 3377
3349.21 3294
3349.75 3311
3350.30 3481
3350.84 3234
3351.39 3170
3351.94 3263
3352.48 3316
3353.03 3353
3353.58 3397
3354.12 3262
3354.67 3324
3355.22 3367
3355.76 3234
3356.31 3285
3356.86 3071
3357.40 2951
3357.95 2889
3358.50 2869
3359.05 2869
3359.59 2920
3360.14 3017
3360.69 2918
3361.23 2864
3361.78 2934
3362.33 2933
3362.88 3069
3363.42 2945
3363.97 3051
3364.52 3052
3365.07 3082
3365.61 2961
3366.16 2884
3366.71 2948
3367.26 3060
3367.80 3034
3368.35 3133
3368.90 3179
3369.45 3381
3370.00 3512
3370.54 3586
3371.09 3948
3371.64 4170
3372.19 4487
3372.74 4678
3373.28 4860
3373.83 4727
3374.38 4541
3374.93 4369
3375.48 4243
3376.03 3907
3376.57 3567
3377.12 3391
3377.67 3121
3378.22 2923
3378.77 2864
3379.32 2802
3379.87 2720
3380.42 2860
3380.96 2736
3381.51 2714
3382.06 2744
3382.61 2689
3383.16 2744
3383.71 2645
3384.26 2673
3384.81 2662
3385.36 2655
3385.91 2637
3386.45 2526
3387.00 2535
3387.55 2558
3388.10 2493
3388.65 2519
3389.20 2559
3389.75 2537
3390.30 2532
3390.85 2509
3391.40 2531
3391.95 2492
3392.50 2546
3393.05 2551
3393.60 2515
3394.15 2647
3394.70 2654
3395.25 2749
3395.80 2753
3396.35 2724
3396.90 2833
3397.45 2697
3398.00 2699
3398.55 2748
3399.10 2729
3399.65 2678
3400.20 2518
3400.75 2483
3401.30 2528
3401.85 2380
3402.40 2429
3402.95 2398
3403.50 2375
3404.06 2308
3404.61 2268
3405.16 2289
3405.71 2315
3406.26 2339
3406.81 2384
3407.36 2447
3407.91 2498
3408.46 2610
3409.01 2658
3409.56 2720
3410.12 2843
3410.67 2943
3411.22 3025
3411.77 2964
3412.32 2952
3412.87 2984
3413.42 2910
3413.98 2899
3414.53 2848
3415.08 2877
3415.63 2828
3416.18 2686
3416.73 2598
3417.29 2704
3417.84 2505
3418.39 2470
3418.94 2486
3419.49 2397
3420.05 2396
3420.60 2546
3421.15 2694
3421.70 2727
3422.25 2876
3422.81 2919
3423.36 2957
3423.91 3065
3424.46 3050
3425.01 2819
3425.57 2809
3426.12 2709
3426.67 2654
3427.23 2608
3427.78 2449
3428.33 2424
3428.88 2363
3429.44 2348
3429.99 2369
3430.54 2460
3431.09 2403
3431.65 2452
3432.20 2554
3432.75 2543
3433.31 2611
3433.86 2657
3434.41 2641
3434.97 2629
3435.52 2686
3436.07 2746
3436.63 2642
3437.18 2637
3437.73 2683
3438.29 2604
3438.84 2596
3439.39 2627
3439.95 2627
3440.50 2700
3441.05 2597
3441.61 2459
3442.16 2560
3442.72 2421
3443.27 2433
3443.82 2419
3444.38 2351
3444.93 2417
3445.48 2520
3446.04 2570
3446.59 2539
3447.15 2617
3447.70 2562
3448.26 2595
3448.81 2659
3449.36 2602
3449.92 2508
3450.47 2473
3451.03 2455
3451.58 2348
3452.14 2363
3452.69 2259
3453.25 2258
3453.80 2104
3454.36 2136
3454.91 2240
3455.47 2168
3456.02 2195
3456.58 2188
3457.13 2206
3457.69 2360
3458.24 2326
3458.80 2176
3459.35 2268
3459.91 2270
3460.46 2190
3461.02 2218
3461.57 2216
3462.13 2221
3462.68 2184
3463.24 2352
3463.79 2256
3464.35 2355
3464.90 2316
3465.46 2567
3466.02 2579
3466.57 2465
3467.13 2527
3467.68 2536
3468.24 2524
3468.80 2502
3469.35 2491
3469.91 2482
3470.46 2547
3471.02 2605
3471.58 2667
3472.13 2578
3472.69 2632
3473.24 2508
3473.80 2434
3474.36 2566
3474.91 2612
3475.47 2697
3476.03 2819
3476.58 3004
3477.14 3071
3477.70 3165
3478.25 3381
3478.81 3402
3479.37 3468
3479.92 3391
3480.48 3450
3481.04 3407
3481.59 3184
3482.15 3330
3482.71 3302
3483.26 3232
3483.82 3158
3484.38 3224
3484.94 3139
3485.49 3152
3486.05 3307
3486.61 3480
3487.17 3827
3487.72 4108
3488.28 4576
3488.84 5306
3489.40 6175
3489.95 6838
3490.51 7535
3491.07 7824
3491.63 8143
3492.18 8045
3492.74 7767
3493.30 7418
3493.86 6759
3494.42 6141
3494.97 6034
3495.53 5985
3496.09 6303
3496.65 6949
3497.21 7430
3497.76 8095
3498.32 8632
3498.88 8553
3499.44 8386
3500.00 8333
3500.56 7857
3501.11 7364
3501.67 6932
3502.23 6696
3502.79 6424
3503.35 6399
3503.91 6353
3504.47 6210
3505.03 6138
3505.58 5785
3506.14 5501
3506.70 5264
3507.26 4888
3507.82 4628
3508.38 4307
3508.94 3918
3509.50 3578
3510.06 3505
3510.62 3644
3511.17 3511
3511.73 3201
3512.29 3102
3512.85 2957
3513.41 2886
3513.97 2881
3514.53 2668
3515.09 2585
3515.65 2669
3516.21 2843
3516.77 2848
3517.33 2907
3517.89 2905
3518.45 2931
3519.01 2882
3519.57 2885
3520.13 2930
3520.69 2957
3521.25 2972
3521.81 3080
3522.37 3055
3522.93 3011
3523.49 2986
3524.05 2922
3524.61 2838
3525.17 2858
3525.73 2683
3526.29 2591
3526.85 2618
3527.41 2497
3527.97 2461
3528.54 2415
3529.10 2481
3529.66 2489
3530.22 2622
3530.78 2631
3531.34 2539
3531.90 2661
3532.46 2695
3533.02 2604
3533.58 2710
3534.14 2634
3534.71 2559
3535.27 2563
3535.83 2603
3536.39 2705
3536.95 2675
3537.51 2660
3538.07 2639
3538.64 2600
3539.20 2689
3539.76 2715
3540.32 2728
3540.88 2680
3541.44 2587
3542.00 2534
3542.57 2656
3543.13 2645
3543.69 2634
3544.25 2636
3544.81 2613
3545.38 2556
3545.94 2601
3546.50 2429
3547.06 2361
3547.62 2381
3548.19 2422
3548.75 2402
3549.31 2383
3549.87 2431
3550.44 2463
3551.00 2437
3551.56 2531
3552.12 2418
3552.69 2364
3553.25 2444
3553.81 2559
3554.37 2494
3554.94 2474
3555.50 2476
3556.06 2482
3556.63 2464
3557.19 2492
3557.75 2519
3558.31 2460
3558.88 2458
3559.44 2436
3560.00 2392
3560.57 2520
3561.13 2437
3561.69 2460
3562.26 2547
3562.82 2479
3563.38 2597
3563.95 2525
3564.51 2451
3565.07 2381
3565.64 2358
3566.20 2348
3566.77 2302
3567.33 2148
3567.89 2127
3568.46 2069
3569.02 2082
3569.59 2061
3570.15 2138
3570.71 2173
3571.28 2245
3571.84 2179
3572.41 2250
3572.97 2311
3573.53 2416
3574.10 2532
3574.66 2543
3575.23 2678
3575.79 2738
3576.36 2664
3576.92 2763
3577.48 2737
3578.05 2687
3578.61 2656
3579.18 2586
3579.74 2493
3580.31 2521
3580.87 2491
3581.44 2454
3582.00 2472
3582.57 2406
3583.13 2395
3583.70 2406
3584.26 2219
3584.83 2150
3585.39 2250
3585.96 2269
3586.52 2199
3587.09 2262
3587.65 2193
3588.22 2112
3588.79 2216
3589.35 2225
3589.92 2312
3590.48 2236
3591.05 2217
3591.61 2309
3592.18 2281
3592.74 2245
3593.31 2244
3593.88 2303
3594.44 2371
3595.01 2317
3595.57 2365
3596.14 2393
3596.71 2264
3597.27 2188
3597.84 2290
3598.40 2233
3598.97 2287
3599.54 2275
3600.10 2160
3600.67 2138
3601.24 2040
3601.80 2059
3602.37 2098
3602.94 2111
3603.50 2014
3604.07 1891
3604.64 1958
3605.20 1906
3605.77 1836
3606.34 1902
3606.90 1868
3607.47 1864
3608.04 1855
3608.60 1864
3609.17 1852
3609.74 1862
3610.30 1920
3610.87 1904
3611.44 1917
3612.01 1899
3612.57 1941
3613.14 2029
3613.71 2165
3614.28 2199
3614.84 2286
3615.41 2445
3615.98 2614
3616.55 2725
3617.11 2786
3617.68 2783
3618.25 2778
3618.82 2736
3619.39 2742
3619.95 2653
3620.52 2521
3621.09 2398
3621.66 2323
3622.23 2188
3622.79 2211
3623.36 2080
3623.93 2071
3624.50 2008
3625.07 2083
3625.63 2101
3626.20 1977
3626.77 1967
3627.34 2014
3627.91 2128
3628.48 2128
3629.05 2100
3629.61 2118
3630.18 2185
3630.75 2166
3631.32 2177
3631.89 2121
3632.46 2119
3633.03 2087
3633.60 2083
3634.16 2076
3634.73 2073
3635.30 2055
3635.87 2091
3636.44 2206
3637.01 2144
3637.58 2238
3638.15 2368
3638.72 2362
3639.29 2514
3639.86 2592
3640.43 2793
3641.00 2742
3641.57 2792
3642.14 2895
3642.71 2737
3643.27 2558
3643.84 2548
3644.41 2292
3644.98 2143
3645.55 2221
3646.12 2117
3646.69 2237
3647.26 2260
3647.83 2202
3648.40 2259
3648.97 2261
3649.54 2352
3650.12 2336
3650.69 2407
3651.26 2396
3651.83 2430
3652.40 2479
3652.97 2461
3653.54 2501
3654.11 2537
3654.68 2535
3655.25 2547
3655.82 2613
3656.39 2632
3656.96 2631
3657.53 2697
3658.10 2934
3658.67 2888
3659.25 3011
3659.82 3106
3660.39 2942
3660.96 2867
3661.53 2739
3662.10 2649
3662.67 2720
3663.24 2705
3663.81 2830
3664.39 2852
3664.96 2916
3665.53 3175
3666.10 3048
3666.67 3164
3667.24 3075
3667.81 2911
3668.39 2702
3668.96 2512
3669.53 2502
3670.10 2405
3670.67 2299
3671.25 2339
3671.82 2427
3672.39 2502
3672.96 2477
3673.53 2499
3674.11 2553
3674.68 2658
3675.25 2519
3675.82 2448
3676.39 2540
3676.97 2590
3677.54 2386
3678.11 2394
3678.68 2472
3679.26 2362
3679.83 2352
3680.40 2316
3680.97 2324
3681.55 2298
3682.12 2397
3682.69 2360
3683.27 2446
3683.84 2454
3684.41 2484
3684.98 2552
3685.56 2669
3686.13 2904
3686.70 2954
3687.28 3132
3687.85 3360
3688.42 3398
3689.00 3683
3689.57 3681
3690.14 3585
3690.72 3481
3691.29 3347
3691.86 3144
3692.44 3042
3693.01 2853
3693.58 2774
3694.16 2676
3694.73 2573
3695.31 2440
3695.88 2411
3696.45 2346
3697.03 2440
3697.60 2488
3698.18 2437
3698.75 2426
3699.32 2459
3699.90 2414
3700.47 2396
3701.05 2439
3701.62 2390
3702.19 2392
3702.77 2359
3703.34 2334
3703.92 2284
3704.49 2281
3705.07 2259
3705.64 2278
3706.22 2253
3706.79 2322
3707.37 2376
3707.94 2341
3708.51 2366
3709.09 2397
3709.66 2282
3710.24 2340
3710.81 2241
3711.39 2198
3711.96 2155
3712.54 2152
3713.11 2135
3713.69 2105
3714.27 2072
3714.84 2029
3715.42 2067
3715.99 2134
3716.57 2124
3717.14 2128
3717.72 2151
3718.29 2126
3718.87 2115
3719.44 2125
3720.02 2110
3720.60 2040
3721.17 1919
3721.75 1958
3722.32 1975
3722.90 2012
3723.47 2025
3724.05 1987
3724.63 2051
3725.20 2018
3725.78 2030
3726.36 2096
3726.93 2145
3727.51 2114
3728.08 2165
3728.66 2265
3729.24 2278
3729.81 2367
3730.39 2472
3730.97 2574
3731.54 2561
3732.12 2578
3732.70 2448
3733.27 2557
3733.85 2540
3734.43 2470
3735.00 2331
3735.58 2296
3736.16 2266
3736.73 2126
3737.31 2183
3737.89 2086
3738.47 2006
3739.04 1873
3739.62 2002
3740.20 2117
3740.77 2033
3741.35 1972
3741.93 2026
3742.51 2075
3743.08 2122
3743.66 2124
3744.24 2080
3744.82 2097
3745.39 2183
3745.97 2229
3746.55 2189
3747.13 2180
3747.71 2139
3748.28 2151
3748.86 2083
3749.44 1982
3750.02 2031
3750.59 2083
3751.17 1945
3751.75 1885
3752.33 2022
3752.91 1919
3753.49 2049
3754.06 2048
3754.64 2190
3755.22 2166
3755.80 2106
3756.38 2156
3756.96 2189
3757.53 2289
3758.11 2251
3758.69 2329
3759.27 2426
3759.85 2359
3760.43 2319
3761.01 2251
3761.59 2115
3762.17 2073
3762.74 1984
3763.32 1949
3763.90 1966
3764.48 1942
3765.06 1821
3765.64 1885
3766.22 1908
3766.80 1960
3767.38 1864
3767.96 1892
3768.54 1928
3769.12 1898
3769.70 1873
3770.27 1933
3770.85 1925
3771.43 1977
3772.01 1989
3772.59 1968
3773.17 1942
3773.75 1936
3774.33 1905
3774.91 1782
3775.49 1750
3776.07 1836
3776.65 1837
3777.23 1886
3777.81 1877
3778.39 1996
3778.97 1935
3779.55 1920
3780.13 1923
3780.71 1884
3781.29 1882
3781.88 1933
3782.46 1829
3783.04 1901
3783.62 1969
3784.20 1959
3784.78 1980
3785.36 1943
3785.94 1889
3786.52 1891
3787.10 1865
3787.68 1871
3788.26 1851
3788.84 1854
3789.43 1853
3790.01 1899
3790.59 1875
3791.17 1825
3791.75 1840
3792.33 1964
3792.91 1977
3793.49 1933
3794.08 1989
3794.66 1993
3795.24 2032
3795.82 2076
3796.40 1971
3796.98 1936
3797.56 2004
3798.15 2127
3798.73 2117
3799.31 2185
3799.89 2389
3800.47 2377
3801.06 2356
3801.64 2441
3802.22 2316
3802.80 2297
3803.38 2299
3803.97 2229
3804.55 2283
3805.13 2178
3805.71 2058
3806.29 2202
3806.88 2361
3807.46 2329
3808.04 2295
3808.62 2267
3809.21 2390
3809.79 2345
3810.37 2350
3810.95 2362
3811.54 2443
3812.12 2550
3812.70 2658
3813.29 2625
3813.87 2656
3814.45 2677
3815.03 2574
3815.62 2548
3816.20 2514
3816.78 2347
3817.37 2315
3817.95 2273
3818.53 2229
3819.12 2112
3819.70 2066
3820.28 2079
3820.87 2136
3821.45 2010
3822.03 1960
3822.62 2049
3823.20 1982
3823.78 1992
3824.37 1916
3824.95 1931
3825.54 1873
3826.12 1981
3826.70 1953
3827.29 2036
3827.87 2086
3828.46 2056
3829.04 2224
3829.62 2224
3830.21 2146
3830.79 2251
3831.38 2271
3831.96 2180
3832.54 2251
3833.13 2158
3833.71 2164
3834.30 2124
3834.88 2091
3835.47 2011
3836.05 1939
3836.64 1937
3837.22 1925
3837.81 1920
3838.39 1949
3838.98 1929
3839.56 1879
3840.15 1866
3840.73 1893
3841.31 1934
3841.90 1864
3842.49 1952
3843.07 1866
3843.66 1829
3844.24 1908
3844.83 1878
3845.41 1911
3846.00 1903
3846.58 1845
3847.17 1871
3847.75 1853
3848.34 1912
3848.92 1854
3849.51 1845
3850.10 1839
3850.68 1859
3851.27 1903
3851.85 1970
3852.44 1908
3853.02 1948
3853.61 1892
3854.20 1944
3854.78 2055
3855.37 2047
3855.95 2131
3856.54 2189
3857.13 2227
3857.71 2319
3858.30 2350
3858.89 2603
3859.47 2859
3860.06 2929
3860.64 3097
3861.23 3130
3861.82 3093
3862.40 3170
3862.99 3232
3863.58 3249
3864.16 3156
3864.75 3333
3865.34 3531
3865.92 3666
3866.51 3759
3867.10 3617
3867.69 3631
3868.27 3461
3868.86 3155
3869.45 2861
3870.03 2817
3870.62 2661
3871.21 2751
3871.80 2715
3872.38 2679
3872.97 2760
3873.56 2936
3874.15 2835
3874.73 2681
3875.32 2696
3875.91 2636
3876.50 2480
3877.08 2498
3877.67 2443
3878.26 2456
3878.85 2367
3879.43 2259
3880.02 2302
3880.61 2224
3881.20 2135
3881.79 2136
3882.37 1995
3882.96 1998
3883.55 2073
3884.14 2064
3884.73 2044
3885.32 2163
3885.90 2240
3886.49 2209
3887.08 2273
3887.67 2316
3888.26 2308
3888.85 2378
3889.44 2477
3890.02 2476
3890.61 2407
3891.20 2394
3891.79 2362
3892.38 2440
3892.97 2352
3893.56 2486
3894.15 2341
3894.74 2261
3895.32 2166
3895.91 2210
3896.50 2206
3897.09 2159
3897.68 2026
3898.27 2052
3898.86 2111
3899.45 2107
3900.04 2110
3900.63 2129
3901.22 2074
3901.81 2015
3902.40 2027
3902.99 2002
3903.58 2031
3904.17 2128
3904.76 2099
3905.35 2058
3905.94 2070
3906.53 2116
3907.12 2101
3907.71 2092
3908.30 1946
3908.89 1915
3909.48 1813
3910.07 1788
3910.66 1772
3911.25 1780
3911.84 1736
3912.43 1755
3913.02 1747
3913.61 1780
3914.20 1748
3914.79 1788
3915.38 1815
3915.97 1869
3916.56 1854
3917.15 1791
3917.74 1761
3918.33 1825
3918.92 2045
3919.52 1930
3920.11 1889
3920.70 1897
3921.29 1878
3921.88 1860
3922.47 1817
3923.06 1891
3923.65 1824
3924.24 1852
3924.84 1763
3925.43 1735
3926.02 1826
3926.61 1751
3927.20 1792
3927.79 1712
3928.38 1739
3928.98 1820
3929.57 1778
3930.16 1764
3930.75 1715
3931.34 1765
3931.93 1613
3932.53 1650
3933.12 1702
3933.71 1726
3934.30 1710
3934.89 1835
3935.49 1749
3936.08 1729
3936.67 1788
3937.26 1813
3937.86 1828
3938.45 1808
3939.04 1793
3939.63 1870
3940.23 1870
3940.82 1896
3941.41 1914
3942.00 1919
3942.60 1909
3943.19 1945
3943.78 1955
3944.37 1933
3944.97 1753
3945.56 1865
3946.15 1807
3946.75 1775
3947.34 1680
3947.93 1820
3948.52 1808
3949.12 1836
3949.71 1839
3950.30 1900
3950.90 1864
3951.49 1937
3952.08 1875
3952.68 1828
3953.27 1964
3953.86 2019
3954.46 1972
3955.05 1944
3955.65 1974
3956.24 1980
3956.83 2062
3957.43 2075
3958.02 2051
3958.61 1996
3959.21 2072
3959.80 1980
3960.40 1934
3960.99 1882
3961.58 1869
3962.18 1803
3962.77 1836
3963.37 1893
3963.96 1827
3964.55 1968
3965.15 1907
3965.74 1951
3966.34 2045
3966.93 1988
3967.53 2016
3968.12 2003
3968.72 1940
3969.31 1960
3969.91 1967
3970.50 1957
3971.10 1835
3971.69 1862
3972.28 1943
3972.88 1916
3973.47 1994
3974.07 2002
3974.66 1914
3975.26 1919
3975.85 2014
3976.45 2153
3977.05 2164
3977.64 2078
3978.24 2001
3978.83 2040
3979.43 1893
3980.02 1929
3980.62 1911
3981.21 1908
3981.81 1944
3982.40 1913
3983.00 1916
3983.60 2004
3984.19 2008
3984.79 1960
3985.38 1986
3985.98 1917
3986.58 1915
3987.17 1935
3987.77 1965
3988.36 1909
3988.96 1841
3989.56 1881
3990.15 1886
3990.75 1846
3991.34 1902
3991.94 2050
3992.54 1980
3993.13 2039
3993.73 2042
3994.33 2130
3994.92 2018
3995.52 2048
3996.12 2110
3996.71 2064
3997.31 2168
3997.91 2228
3998.50 2156
3999.10 2361
3999.70 2342
4000.29 2270
4000.89 2206
4001.49 2274
4002.09 2229
4002.68 2193
4003.28 2188
4003.88 2205
4004.47 2161
4005.07 2123
4005.67 2110
4006.27 2102
4006.86 2211
4007.46 2040
4008.06 2081
4008.66 1996
4009.25 1984
4009.85 1939
4010.45 2024
4011.05 1900
4011.64 1942
4012.24 2000
4012.84 1960
4013.44 2031
4014.04 1953
4014.63 1860
4015.23 1957
4015.83 2013
4016.43 2089
4017.03 2134
4017.63 2120
4018.22 2052
4018.82 2021
4019.42 1910
4020.02 1865
4020.62 1891
4021.22 1853
4021.81 1869
4022.41 1943
4023.01 1952
4023.61 1913
4024.21 1995
4024.81 1925
4025.41 1898
4026.01 1926
4026.60 1916
4027.20 1990
4027.80 2014
4028.40 2022
4029.00 2000
4029.60 2004
4030.20 2010
4030.80 2100
4031.40 2166
4032.00 2189
4032.60 2102
4033.20 2133
4033.80 2113
4034.39 2056
4034.99 2010
4035.59 2001
4036.19 2036
4036.79 1892
4037.39 1870
4037.99 1816
4038.59 1865
4039.19 1847
4039.79 1817
4040.39 1861
4040.99 1815
4041.59 1770
4042.19 1776
4042.79 1750
4043.39 1761
4043.99 1804
4044.59 1732
4045.19 1812
4045.79 1796
4046.39 1811
4046.99 1825
4047.60 1747
4048.20 1855
4048.80 1944
4049.40 2025
4050.00 2091
4050.60 2022
4051.20 2070
4051.80 2057
4052.40 1999
4053.00 1924
4053.60 1927
4054.20 1862
4054.80 1878
4055.41 1840
4056.01 1816
4056.61 1763
4057.21 1726
4057.81 1720
4058.41 1749
4059.01 1856
4059.61 1710
4060.22 1644
4060.82 1712
4061.42 1674
4062.02 1695
4062.62 1701
4063.22 1648
4063.82 1615
4064.43 1657
4065.03 1586
4065.63 1566
4066.23 1649
4066.83 1568
4067.44 1545
4068.04 1630
4068.64 1722
4069.24 1652
4069.84 1690
4070.45 1628
4071.05 1682
4071.65 1681
4072.25 1682
4072.86 1721
4073.46 1737
4074.06 1729
4074.66 1712
4075.27 1660
4075.87 1683
4076.47 1583
4077.07 1610
4077.68 1622
4078.28 1619
4078.88 1690
4079.48 1655
4080.09 1664
4080.69 1678
4081.29 1626
4081.90 1654
4082.50 1598
4083.10 1692
4083.71 1684
4084.31 1741
4084.91 1759
4085.52 1801
4086.12 1835
4086.72 1765
4087.33 1713
4087.93 1808
4088.53 1829
4089.14 1881
4089.74 1832
4090.34 1845
4090.95 1816
4091.55 1950
4092.15 1995
4092.76 1902
4093.36 1939
4093.97 2021
4094.57 1968
4095.17 1939
4095.78 1863
4096.38 1849
4096.99 1846
4097.59 1889
4098.19 1889
4098.80 1766
4099.40 1765
4100.01 1645
4100.61 1591
4101.22 1616
4101.82 1613
4102.43 1651
4103.03 1674
4103.63 1692
4104.24 1603
4104.84 1662
4105.45 1736
4106.05 1698
4106.66 1729
4107.26 1688
4107.87 1672
4108.47 1744
4109.08 1686
4109.68 1621
4110.29 1636
4110.89 1660
4111.50 1750
4112.10 1667
4112.71 1723
4113.31 1703
4113.92 1629
4114.53 1683
4115.13 1712
4115.74 1603
4116.34 1641
4116.95 1710
4117.55 1697
4118.16 1763
4118.76 1718
4119.37 1717
4119.98 1714
4120.58 1718
4121.19 1665
4121.79 1690
4122.40 1677
4123.01 1650
4123.61 1633
4124.22 1662
4124.82 1713
4125.43 1701
4126.04 1670
4126.64 1695
4127.25 1635
4127.86 1592
4128.46 1611
4129.07 1625
4129.68 1728
4130.28 1640
4130.89 1769
4131.50 1766
4132.10 1744
4132.71 1776
4133.32 1724
4133.92 1705
4134.53 1713
4135.14 1786
4135.74 1760
4136.35 1805
4136.96 1751
4137.56 1832
4138.17 1840
4138.78 1770
4139.39 1774
4139.99 1824
4140.60 1773
4141.21 1745
4141.82 1781
4142.42 1847
4143.03 1741
4143.64 1678
4144.25 1736
4144.85 1720
4145.46 1630
4146.07 1650
4146.68 1689
4147.28 1709
4147.89 1701
4148.50 1682
4149.11 1687
4149.72 1626
4150.32 1718
4150.93 1644
4151.54 1621
4152.15 1559
4152.76 1607
4153.37 1672
4153.97 1663
4154.58 1591
4155.19 1665
4155.80 1680
4156.41 1549
4157.02 1571
4157.62 1522
4158.23 1524
4158.84 1636
4159.45 1620
4160.06 1667
4160.67 1638
4161.28 1684
4161.89 1767
4162.49 1734
4163.10 1784
4163.71 1862
4164.32 1995
4164.93 1970
4165.54 1942
4166.15 1964
4166.76 2029
4167.37 2051
4167.98 1953
4168.59 1965
4169.20 1930
4169.81 1937
4170.42 1936
4171.02 1949
4171.63 1873
4172.24 1832
4172.85 1996
4173.46 1898
4174.07 1926
4174.68 1878
4175.29 1751
4175.90 1762
4176.51 1718
4177.12 1690
4177.73 1694
4178.34 1643
4178.95 1640
4179.56 1666
4180.17 1598
4180.78 1606
4181.39 1661
4182.00 1641
4182.61 1633
4183.23 1613
4183.84 1657
4184.45 1669
4185.06 1648
4185.67 1626
4186.28 1631
4186.89 1730
4187.50 1718
4188.11 1757
4188.72 1757
4189.33 1842
4189.94 1820
4190.55 1913
4191.17 1880
4191.78 1976
4192.39 2074
4193.00 2178
4193.61 2207
4194.22 2227
4194.83 2265
4195.44 2249
4196.06 2201
4196.67 2210
4197.28 2136
4197.89 2178
4198.50 2213
4199.11 2103
4199.72 2013
4200.34 1999
4200.95 1960
4201.56 1995
4202.17 1999
4202.78 1860
4203.40 1888
4204.01 1860
4204.62 1912
4205.23 1867
4205.84 1862
4206.46 1819
4207.07 1813
4207.68 1823
4208.29 1784
4208.90 1814
4209.52 1743
4210.13 1885
4210.74 1871
4211.35 1916
4211.97 1964
4212.58 1899
4213.19 1986
4213.80 1998
4214.42 2018
4215.03 2097
4215.64 2044
4216.26 2144
4216.87 2277
4217.48 2300
4218.09 2463
4218.71 2483
4219.32 2620
4219.93 2727
4220.55 3038
4221.16 3270
4221.77 3247
4222.39 3539
4223.00 3826
4223.61 4185
4224.23 4510
4224.84 5008
4225.45 5546
4226.07 6143
4226.68 6658
4227.30 6678
4227.91 6562
4228.52 6010
4229.14 5466
4229.75 4832
4230.36 4056
4230.98 3706
4231.59 3299
4232.21 2960
4232.82 2777
4233.43 2750
4234.05 2700
4234.66 2686
4235.28 2788
4235.89 2709
4236.51 2599
4237.12 2582
4237.73 2625
4238.35 2511
4238.96 2452
4239.58 2416
4240.19 2416
4240.81 2400
4241.42 2315
4242.04 2175
4242.65 2184
4243.27 2163
4243.88 2165
4244.50 2270
4245.11 2352
4245.73 2376
4246.34 2317
4246.96 2285
4247.57 2387
4248.19 2247
4248.80 2180
4249.42 2169
4250.03 2111
4250.65 2049
4251.26 1980
4251.88 2002
4252.49 1955
4253.11 1943
4253.72 1964
4254.34 2053
4254.96 2088
4255.57 2122
4256.19 2062
4256.80 2095
4257.42 2136
4258.03 2094
4258.65 2091
4259.27 2168
4259.88 2082
4260.50 2093
4261.12 2101
4261.73 2097
4262.35 2058
4262.96 2048
4263.58 2146
4264.20 2109
4264.81 2110
4265.43 2155
4266.05 2189
4266.66 2271
4267.28 2263
4267.90 2198
4268.51 2108
4269.13 2176
4269.75 2196
4270.36 2143
4270.98 2004
4271.60 1908
4272.21 1895
4272.83 1931
4273.45 1972
4274.06 2019
4274.68 2009
4275.30 2041
4275.92 2102
4276.53 2064
4277.15 2019
4277.77 2035
4278.38 1987
4279.00 1914
4279.62 1832
4280.24 1845
4280.85 1809
4281.47 1855
4282.09 1795
4282.71 1922
4283.32 1878
4283.94 1884
4284.56 1888
4285.18 1874
4285.80 1909
4286.41 1957
4287.03 1965
4287.65 1984
4288.27 1895
4288.89 1961
4289.50 1918
4290.12 1874
4290.74 1825
4291.36 1881
4291.98 1962
4292.60 1972
4293.21 1912
4293.83 1806
4294.45 1848
4295.07 1864
4295.69 1871
4296.31 1911
4296.93 1944
4297.54 1857
4298.16 1826
4298.78 1765
4299.40 1805
4300.02 1775
4300.64 1857
4301.26 1852
4301.88 1816
4302.50 1783
4303.12 1777
4303.73 1806
4304.35 1831
4304.97 1923
4305.59 1891
4306.21 1875
4306.83 1779
4307.45 1828
4308.07 1806
4308.69 1793
4309.31 1844
4309.93 1843
4310.55 1926
4311.17 1808
4311.79 1869
4312.41 1943
4313.03 2001
4313.65 2008
4314.27 1893
4314.89 1975
4315.51 1968
4316.13 1920
4316.75 1858
4317.37 1909
4317.99 1884
4318.61 1900
4319.23 1885
4319.85 1956
4320.47 1920
4321.09 1902
4321.71 1988
4322.33 2050
4322.95 2038
4323.57 2086
4324.19 2158
4324.81 2095
4325.43 2073
4326.05 2153
4326.68 2065
4327.30 2066
4327.92 1961
4328.54 1949
4329.16 1935
4329.78 1911
4330.40 1947
4331.02 1910
4331.64 1992
4332.26 2037
4332.89 2152
4333.51 2231
4334.13 2238
4334.75 2263
4335.37 2628
4335.99 2728
4336.61 2941
4337.24 3008
4337.86 2953
4338.48 2766
4339.10 2706
4339.72 2666
4340.34 2638
4340.97 2546
4341.59 2667
4342.21 2835
4342.83 2987
4343.45 3337
4344.08 3809
4344.70 4219
4345.32 4624
4345.94 4954
4346.57 4957
4347.19 4903
4347.81 4474
4348.43 3843
4349.05 3357
4349.68 2938
4350.30 2659
4350.92 2555
4351.54 2448
4352.17 2379
4352.79 2295
4353.41 2242
4354.04 2302
4354.66 2195
4355.28 2142
4355.90 2183
4356.53 2115
4357.15 2215
4357.77 2278
4358.40 2294
4359.02 2227
4359.64 2211
4360.27 2123
4360.89 2131
4361.51 2143
4362.14 2169
4362.76 2081
4363.38 2199
4364.01 2243
4364.63 2270
4365.25 2203
4365.88 2111
4366.50 2051
4367.12 2125
4367.75 2067
4368.37 2002
4369.00 1940
4369.62 1943
4370.24 1973
4370.87 1919
4371.49 1893
4372.12 1931
4372.74 1912
4373.36 1967
4373.99 1989
4374.61 1974
4375.24 2078
4375.86 2165
4376.49 2204
4377.11 2351
4377.73 2416
4378.36 2420
4378.98 2446
4379.61 2487
4380.23 2383
4380.86 2475
4381.48 2529
4382.11 2592
4382.73 2658
4383.36 2640
4383.98 2733
4384.61 2688
4385.23 2736
4385.86 2992
4386.48 3060
4387.11 3294
4387.73 3614
4388.36 4142
4388.98 4852
4389.61 5370
4390.23 5966
4390.86 6161
4391.48 6315
4392.11 5893
4392.74 5320
4393.36 4602
4393.99 4103
4394.61 3606
4395.24 3208
4395.86 3042
4396.49 2879
4397.12 2946
4397.74 3012
4398.37 3002
4398.99 2937
4399.62 2833
4400.25 2785
4400.87 2826
4401.50 2739
4402.12 2618
4402.75 2583
4403.38 2530
4404.00 2508
4404.63 2414
4405.26 2439
4405.88 2463
4406.51 2427
4407.14 2339
4407.76 2309
4408.39 2343
4409.02 2371
4409.64 2406
4410.27 2485
4410.90 2416
4411.52 2250
4412.15 2267
4412.78 2314
4413.40 2179
4414.03 2095
4414.66 2013
4415.29 2016
4415.91 1949
4416.54 1959
4417.17 2029
4417.79 1978
4418.42 1958
4419.05 1848
4419.68 1831
4420.30 1802
4420.93 1747
4421.56 1895
4422.19 1798
4422.81 1828
4423.44 1870
4424.07 1830
4424.70 1822
4425.33 1743
4425.95 1737
4426.58 1748
4427.21 1774
4427.84 1745
4428.47 1780
4429.09 1735
4429.72 1815
4430.35 1819
4430.98 1785
4431.61 1786
4432.23 1799
4432.86 1715
4433.49 1767
4434.12 1778
4434.75 1808
4435.38 1755
4436.01 1745
4436.63 1771
4437.26 1760
4437.89 1776
4438.52 1773
4439.15 1712
4439.78 1762
4440.41 1773
4441.04 1640
4441.67 1718
4442.29 1709
4442.92 1651
4443.55 1747
4444.18 1728
4444.81 1751
4445.44 1769
4446.07 1810
4446.70 1775
4447.33 1731
4447.96 1751
4448.59 1774
4449.22 1733
4449.85 1692
4450.48 1717
4451.11 1709
4451.74 1761
4452.37 1799
4453.00 1802
4453.63 1751
4454.26 1752
4454.89 1781
4455.52 1783
4456.15 1813
4456.78 1713
4457.41 1783
4458.04 1744
4458.67 1709
4459.30 1630
4459.93 1662
4460.56 1630
4461.19 1587
4461.82 1577
4462.45 1710
4463.08 1634
4463.71 1637
4464.34 1628
4464.97 1642
4465.60 1574
4466.23 1557
4466.86 1548
4467.49 1647
4468.12 1574
4468.76 1597
4469.39 1594
4470.02 1598
4470.65 1483
4471.28 1505
4471.91 1453
4472.54 1458
4473.17 1460
4473.80 1487
4474.44 1556
4475.07 1527
4475.70 1453
4476.33 1580
4476.96 1575
4477.59 1530
4478.22 1484
4478.86 1568
4479.49 1617
4480.12 1591
4480.75 1586
4481.38 1672
4482.02 1683
4482.65 1729
4483.28 1692
4483.91 1732
4484.54 1685
4485.18 1640
4485.81 1632
4486.44 1677
4487.07 1649
4487.70 1626
4488.34 1672
4488.97 1654
4489.60 1614
4490.23 1691
4490.87 1648
4491.50 1651
4492.13 1654
4492.76 1630
4493.40 1626
4494.03 1621
4494.66 1606
4495.30 1590
4495.93 1624
4496.56 1621
4497.19 1661
4497.83 1642
4498.46 1789
4499.09 1916
4499.73 1906
4500.36 1917
4500.99 2068
4501.63 2144
4502.26 2093
4502.89 1941
4503.53 1961
4504.16 1896
4504.79 1905
4505.43 1817
4506.06 1788
4506.69 1664
4507.33 1667
4507.96 1711
4508.59 1634
4509.23 1634
4509.86 1758
4510.50 1718
4511.13 1598
4511.76 1574
4512.40 1547
4513.03 1510
4513.67 1578
4514.30 1578
4514.93 1570
4515.57 1668
4516.20 1513
4516.84 1473
4517.47 1540
4518.11 1549
4518.74 1573
4519.37 1547
4520.01 1615
4520.64 1571
4521.28 1558
4521.91 1546
4522.55 1538
4523.18 1591
4523.82 1584
4524.45 1671
4525.09 1614
4525.72 1723
4526.36 1847
4526.99 1998
4527.63 2091
4528.26 2340
4528.90 2608
4529.53 2762
4530.17 2975
4530.80 3141
4531.44 3192
4532.07 3165
4532.71 2932
4533.34 2808
4533.98 2527
4534.62 2367
4535.25 2126
4535.89 2047
4536.52 1967
4537.16 1820
4537.79 1791
4538.43 1762
4539.07 1698
4539.70 1599
4540.34 1595
4540.97 1563
4541.61 1625
4542.25 1577
4542.88 1508
4543.52 1428
4544.15 1461
4544.79 1424
4545.43 1389
4546.06 1370
4546.70 1434
4547.34 1444
4547.97 1468
4548.61 1518
4549.25 1562
4549.88 1450
4550.52 1523
4551.16 1633
4551.79 1608
4552.43 1537
4553.07 1565
4553.70 1617
4554.34 1536
4554.98 1536
4555.61 1544
4556.25 1520
4556.89 1567
4557.53 1553
4558.16 1566
4558.80 1508
4559.44 1490
4560.07 1480
4560.71 1508
4561.35 1488
4561.99 1508
4562.62 1579
4563.26 1567
4563.90 1513
4564.54 1633
4565.18 1691
4565.81 1742
4566.45 1633
4567.09 1735
4567.73 1792
4568.36 1816
4569.00 1889
4569.64 2011
4570.28 1984
4570.92 2001
4571.55 2034
4572.19 1994
4572.83 1944
4573.47 1817
4574.11 1763
4574.75 1656
4575.38 1643
4576.02 1663
4576.66 1653
4577.30 1545
4577.94 1571
4578.58 1500
4579.22 1574
4579.85 1586
4580.49 1549
4581.13 1612
4581.77 1547
4582.41 1645
4583.05 1544
4583.69 1476
4584.33 1538
4584.97 1543
4585.61 1587
4586.24 1604
4586.88 1600
4587.52 1565
4588.16 1622
4588.80 1662
4589.44 1601
4590.08 1645
4590.72 1688
4591.36 1701
4592.00 1675
4592.64 1655
4593.28 1580
4593.92 1556
4594.56 1559
4595.20 1568
4595.84 1495
4596.48 1530
4597.12 1523
4597.76 1569
4598.40 1556
4599.04 1505
4599.68 1490
4600.32 1542
4600.96 1497
4601.60 1494
4602.24 1551
4602.88 1626
4603.52 1691
4604.16 1654
4604.80 1636
4605.44 1596
4606.08 1616
4606.72 1661
4607.36 1767
4608.00 1688
4608.64 1641
4609.28 1695
4609.93 1663
4610.57 1676
4611.21 1610
4611.85 1585
4612.49 1597
4613.13 1584
4613.77 1577
4614.41 1572
4615.05 1616
4615.69 1674
4616.34 1605
4616.98 1511
4617.62 1477
4618.26 1476
4618.90 1411
4619.54 1501
4620.18 1458
4620.83 1501
4621.47 1519
4622.11 1471
4622.75 1484
4623.39 1497
4624.03 1425
4624.68 1498
4625.32 1550
4625.96 1452
4626.60 1540
4627.24 1420
4627.89 1518
4628.53 1470
4629.17 1430
4629.81 1560
4630.45 1523
4631.10 1538
4631.74 1506
4632.38 1542
4633.02 1589
4633.67 1640
4634.31 1708
4634.95 1759
4635.59 1814
4636.24 1913
4636.88 1949
4637.52 2061
4638.17 2131
4638.81 2078
4639.45 2103
4640.09 1930
4640.74 1909
4641.38 1939
4642.02 1852
4642.67 1816
4643.31 1740
4643.95 1653
4644.60 1542
4645.24 1550
4645.88 1490
4646.53 1409
4647.17 1421
4647.81 1494
4648.46 1430
4649.10 1458
4649.74 1572
4650.39 1586
4651.03 1611
4651.67 1598
4652.32 1582
4652.96 1533
4653.61 1526
4654.25 1431
4654.89 1552
4655.54 1513
4656.18 1457
4656.83 1383
4657.47 1359
4658.11 1405
4658.76 1350
4659.40 1450
4660.05 1470
4660.69 1362
4661.33 1371
4661.98 1391
4662.62 1432
4663.27 1412
4663.91 1348
4664.56 1416
4665.20 1375
4665.85 1388
4666.49 1469
4667.14 1450
4667.78 1452
4668.43 1447
4669.07 1423
4669.72 1426
4670.36 1383
4671.01 1440
4671.65 1410
4672.30 1395
4672.94 1429
4673.59 1431
4674.23 1434
4674.88 1454
4675.52 1446
4676.17 1471
4676.81 1357
4677.46 1488
4678.10 1485
4678.75 1461
4679.40 1443
4680.04 1565
4680.69 1472
4681.33 1478
4681.98 1515
4682.62 1468
4683.27 1447
4683.92 1484
4684.56 1467
4685.21 1457
4685.85 1413
4686.50 1500
4687.15 1450
4687.79 1509
4688.44 1441
4689.09 1425
4689.73 1435
4690.38 1476
4691.02 1521
4691.67 1515
4692.32 1429
4692.96 1488
4693.61 1578
4694.26 1564
4694.90 1658
4695.55 1670
4696.20 1744
4696.84 1810
4697.49 1894
4698.14 1900
4698.78 2000
4699.43 2020
4700.08 1838
4700.73 1693
4701.37 1691
4702.02 1672
4702.67 1579
4703.31 1541
4703.96 1540
4704.61 1541
4705.26 1577
4705.90 1541
4706.55 1522
4707.20 1604
4707.85 1585
4708.49 1483
4709.14 1495
4709.79 1517
4710.44 1587
4711.09 1601
4711.73 1617
4712.38 1543
4713.03 1530
4713.68 1576
4714.33 1601
4714.97 1577
4715.62 1611
4716.27 1576
4716.92 1564
4717.57 1607
4718.21 1727
4718.86 1689
4719.51 1648
4720.16 1815
4720.81 1823
4721.46 1844
4722.11 1855
4722.75 1904
4723.40 1996
4724.05 2058
4724.70 2231
4725.35 2292
4726.00 2367
4726.65 2463
4727.30 2422
4727.94 2297
4728.59 2234
4729.24 2074
4729.89 2007
4730.54 1816
4731.19 1794
4731.84 1676
4732.49 1612
4733.14 1611
4733.79 1698
4734.44 1675
4735.09 1704
4735.74 1703
4736.38 1783
4737.03 1741
4737.68 1831
4738.33 1894
4738.98 1876
4739.63 1980
4740.28 1999
4740.93 1866
4741.58 1923
4742.23 1921
4742.88 1779
4743.53 1733
4744.18 1713
4744.83 1678
4745.48 1675
4746.13 1696
4746.78 1687
4747.43 1793
4748.08 1777
4748.73 1838
4749.39 1893
4750.04 1945
4750.69 2047
4751.34 2025
4751.99 2042
4752.64 2077
4753.29 2040
4753.94 1922
4754.59 1882
4755.24 1908
4755.89 1858
4756.54 1825
4757.19 1710
4757.84 1719
4758.50 1678
4759.15 1668
4759.80 1579
4760.45 1671
4761.10 1683
4761.75 1592
4762.40 1574
4763.05 1527
4763.71 1662
4764.36 1821
4765.01 1774
4765.66 1756
4766.31 1813
4766.96 1795
4767.62 1683
4768.27 1713
4768.92 1661
4769.57 1548
4770.22 1563
4770.87 1559
4771.53 1537
4772.18 1502
4772.83 1552
4773.48 1524
4774.13 1460
4774.79 1452
4775.44 1542
4776.09 1508
4776.74 1500
4777.40 1530
4778.05 1573
4778.70 1642
4779.35 1647
4780.01 1561
4780.66 1564
4781.31 1589
4781.96 1554
4782.62 1532
4783.27 1511
4783.92 1483
4784.57 1563
4785.23 1462
4785.88 1477
4786.53 1454
4787.19 1481
4787.84 1529
4788.49 1517
4789.15 1519
4789.80 1546
4790.45 1553
4791.11 1588
4791.76 1603
4792.41 1635
4793.07 1632
4793.72 1570
4794.37 1584
4795.03 1571
4795.68 1562
4796.33 1500
4796.99 1544
4797.64 1506
4798.29 1460
4798.95 1516
4799.60 1467
4800.26 1446
4800.91 1469
4801.56 1519
4802.22 1532
4802.87 1461
4803.53 1540
4804.18 1560
4804.83 1574
4805.49 1605
4806.14 1541
4806.80 1506
4807.45 1500
4808.11 1551
4808.76 1497
4809.42 1579
4810.07 1491
4810.72 1501
4811.38 1445
4812.03 1489
4812.69 1513
4813.34 1471
4814.00 1456
4814.65 1543
4815.31 1586
4815.96 1604
4816.62 1667
4817.27 1608
4817.93 1611
4818.58 1733
4819.24 1734
4819.89 1720
4820.55 1763
4821.20 1757
4821.86 1838
4822.52 1844
4823.17 1826
4823.83 1881
4824.48 1881
4825.14 2009
4825.79 1981
4826.45 2100
4827.10 1923
4827.76 1884
4828.42 1848
4829.07 1791
4829.73 1875
4830.38 1803
4831.04 1942
4831.70 1901
4832.35 1954
4833.01 2026
4833.66 2192
4834.32 2203
4834.98 2329
4835.63 2420
4836.29 2401
4836.95 2548
4837.60 2475
4838.26 2471
4838.92 2472
4839.57 2434
4840.23 2469
4840.89 2355
4841.54 2291
4842.20 2325
4842.86 2229
4843.51 2227
4844.17 2210
4844.83 2343
4845.48 2274
4846.14 2391
4846.80 2548
4847.45 2589
4848.11 2799
4848.77 3100
4849.43 3127
4850.08 3144
4850.74 3117
4851.40 3075
4852.06 2889
4852.71 2665
4853.37 2661
4854.03 2693
4854.69 2712
4855.34 2780
4856.00 2967
4856.66 3112
4857.32 3371
4857.97 3556
4858.63 3295
4859.29 3328
4859.95 3228
4860.61 3016
4861.26 2864
4861.92 2715
4862.58 2622
4863.24 2569
4863.90 2603
4864.55 2606
4865.21 2664
4865.87 2808
4866.53 2877
4867.19 2791
4867.85 2733
4868.51 2746
4869.16 2698
4869.82 2610
4870.48 2440
4871.14 2253
4871.80 2335
4872.46 2403
4873.12 2314
4873.78 2307
4874.43 2238
4875.09 2180
4875.75 2239
4876.41 2156
4877.07 2161
4877.73 2238
4878.39 2268
4879.05 2269
4879.71 2153
4880.37 2127
4881.03 2068
4881.69 2106
4882.34 1915
4883.00 1937
4883.66 1923
4884.32 1913
4884.98 1884
4885.64 1910
4886.30 1963
4886.96 1968
4887.62 2063
4888.28 2135
4888.94 2215
4889.60 2299
4890.26 2163
4890.92 2213
4891.58 2141
4892.24 2090
4892.90 2053
4893.56 1997
4894.22 1945
4894.88 1786
4895.54 1835
4896.20 1869
4896.86 1861
4897.52 1826
4898.19 1860
4898.85 1910
4899.51 1976
4900.17 1896
4900.83 1764
4901.49 1752
4902.15 1721
4902.81 1680
4903.47 1656
4904.13 1738
4904.79 1635
4905.45 1658
4906.12 1598
4906.78 1643
4907.44 1686
4908.10 1694
4908.76 1596
4909.42 1566
4910.08 1594
4910.74 1503
4911.41 1527
4912.07 1665
4912.73 1564
4913.39 1497
4914.05 1516
4914.71 1513
4915.38 1503
4916.04 1488
4916.70 1467
4917.36 1427
4918.02 1422
4918.68 1441
4919.35 1492
4920.01 1530
4920.67 1437
4921.33 1482
4921.99 1505
4922.66 1531
4923.32 1397
4923.98 1468
4924.64 1395
4925.31 1486
4925.97 1460
4926.63 1397
4927.29 1409
4927.96 1522
4928.62 1498
4929.28 1560
4929.94 1553
4930.61 1530
4931.27 1582
4931.93 1461
4932.59 1425
4933.26 1484
4933.92 1549
4934.58 1493
4935.25 1480
4935.91 1474
4936.57 1496
4937.24 1442
4937.90 1371
4938.56 1427
4939.23 1547
4939.89 1513
4940.55 1463
4941.22 1468
4941.88 1502
4942.54 1436
4943.21 1396
4943.87 1468
4944.53 1542
4945.20 1484
4945.86 1406
4946.52 1456
4947.19 1453
4947.85 1333
4948.52 1398
4949.18 1462
4949.84 1422
4950.51 1375
4951.17 1395
4951.84 1450
4952.50 1386
4953.17 1431
4953.83 1411
4954.49 1454
4955.16 1574
4955.82 1626
4956.49 1600
4957.15 1551
4957.82 1510
4958.48 1522
4959.15 1570
4959.81 1449
4960.47 1499
4961.14 1576
4961.80 1546
4962.47 1552
4963.13 1592
4963.80 1658
4964.46 1673
4965.13 1662
4965.79 1637
4966.46 1563
4967.12 1558
4967.79 1500
4968.45 1476
4969.12 1519
4969.79 1444
4970.45 1380
4971.12 1485
4971.78 1473
4972.45 1451
4973.11 1398
4973.78 1411
4974.44 1442
4975.11 1452
4975.78 1462
4976.44 1543
4977.11 1526
4977.77 1486
4978.44 1456
4979.11 1545
4979.77 1536
4980.44 1503
4981.10 1424
4981.77 1478
4982.44 1450
4983.10 1504
4983.77 1521
4984.43 1584
4985.10 1732
4985.77 1897
4986.43 2022
4987.10 2105
4987.77 2266
4988.43 2479
4989.10 2506
4989.77 2492
4990.43 2309
4991.10 2209
4991.77 2029
4992.43 1879
4993.10 1751
4993.77 1638
4994.43 1546
4995.10 1509
4995.77 1433
4996.44 1433
4997.10 1453
4997.77 1349
4998.44 1338
4999.10 1388
4999.77 1347
5000.44 1388
5001.11 1323
5001.77 1420
5002.44 1473
5003.11 1440
5003.78 1434
5004.44 1437
5005.11 1512
5005.78 1482
5006.45 1482
5007.12 1431
5007.78 1462
5008.45 1507
5009.12 1560
5009.79 1525
5010.46 1558
5011.12 1546
5011.79 1537
5012.46 1532
5013.13 1448
5013.80 1571
5014.47 1599
5015.13 1589
5015.80 1546
5016.47 1622
5017.14 1755
5017.81 1923
5018.48 2153
5019.14 2289
5019.81 2631
5020.48 2799
5021.15 2968
5021.82 3036
5022.49 3163
5023.16 3105
5023.83 3010
5024.50 2782
5025.16 2590
5025.83 2365
5026.50 2174
5027.17 2044
5027.84 1891
5028.51 1790
5029.18 1711
5029.85 1574
5030.52 1566
5031.19 1589
5031.86 1438
5032.53 1493
5033.20 1508
5033.87 1504
5034.54 1538
5035.21 1471
5035.88 1485
5036.54 1501
5037.21 1406
5037.88 1406
5038.55 1468
5039.22 1508
5039.89 1563
5040.56 1549
5041.23 1502
5041.90 1618
5042.58 1660
5043.25 1663
5043.92 1649
5044.59 1729
5045.26 1705
5045.93 1627
5046.60 1524
5047.27 1465
5047.94 1414
5048.61 1433
5049.28 1438
5049.95 1375
5050.62 1394
5051.29 1386
5051.96 1436
5052.63 1338
5053.30 1308
5053.98 1282
5054.65 1331
5055.32 1396
5055.99 1510
5056.66 1432
5057.33 1412
5058.00 1600
5058.67 1537
5059.34 1614
5060.02 1579
5060.69 1515
5061.36 1580
5062.03 1544
5062.70 1445
5063.37 1490
5064.04 1424
5064.72 1512
5065.39 1485
5066.06 1398
5066.73 1426
5067.40 1449
5068.08 1447
5068.75 1394
5069.42 1398
5070.09 1411
5070.76 1409
5071.44 1321
5072.11 1394
5072.78 1357
5073.45 1355
5074.12 1375
5074.80 1343
5075.47 1308
5076.14 1352
5076.81 1425
5077.49 1535
5078.16 1463
5078.83 1485
5079.50 1501
5080.18 1507
5080.85 1542
5081.52 1467
5082.20 1456
5082.87 1478
5083.54 1458
5084.21 1374
5084.89 1354
5085.56 1433
5086.23 1520
5086.91 1527
5087.58 1562
5088.25 1644
5088.93 1612
5089.60 1633
5090.27 1691
5090.95 1662
5091.62 1640
5092.29 1649
5092.97 1553
5093.64 1534
5094.31 1524
5094.99 1503
5095.66 1474
5096.34 1375
5097.01 1418
5097.68 1373
5098.36 1377
5099.03 1330
5099.70 1389
5100.38 1359
5101.05 1413
5101.73 1447
5102.40 1372
5103.08 1397
5103.75 1463
5104.42 1427
5105.10 1457
5105.77 1420
5106.45 1437
5107.12 1407
5107.80 1374
5108.47 1399
5109.15 1451
5109.82 1371
5110.49 1322
5111.17 1322
5111.84 1343
5112.52 1307
5113.19 1356
5113.87 1447
5114.54 1359
5115.22 1384
5115.89 1453
5116.57 1459
5117.24 1478
5117.92 1451
5118.59 1499
5119.27 1492
5119.94 1500
5120.62 1482
5121.30 1447
5121.97 1366
5122.65 1372
5123.32 1355
5124.00 1325
5124.67 1350
5125.35 1369
5126.02 1399
5126.70 1261
5127.38 1237
5128.05 1359
5128.73 1354
5129.40 1339
5130.08 1345
5130.76 1373
5131.43 1344
5132.11 1357
5132.78 1317
5133.46 1406
5134.14 1420
5134.81 1424
5135.49 1365
5136.17 1393
5136.84 1445
5137.52 1483
5138.20 1414
5138.87 1501
5139.55 1383
5140.22 1337
5140.90 1386
5141.58 1361
5142.26 1320
5142.93 1267
5143.61 1282
5144.29 1272
5144.96 1242
5145.64 1305
5146.32 1281
5146.99 1275
5147.67 1297
5148.35 1252
5149.03 1257
5149.70 1206
5150.38 1191
5151.06 1219
5151.73 1224
5152.41 1230
5153.09 1260
5153.77 1274
5154.44 1161
5155.12 1235
5155.80 1282
5156.48 1197
5157.16 1254
5157.83 1218
5158.51 1186
5159.19 1214
5159.87 1198
5160.55 1245
5161.22 1215
5161.90 1194
5162.58 1203
5163.26 1177
5163.94 1221
5164.61 1201
5165.29 1232
5165.97 1205
5166.65 1234
5167.33 1252
5168.01 1191
5168.68 1219
5169.36 1257
5170.04 1223
5170.72 1277
5171.40 1231
5172.08 1238
5172.76 1185
5173.44 1234
5174.11 1231
5174.79 1215
5175.47 1272
5176.15 1250
5176.83 1270
5177.51 1318
5178.19 1349
5178.87 1387
5179.55 1376
5180.23 1361
5180.91 1334
5181.58 1280
5182.26 1270
5182.94 1264
5183.62 1290
5184.30 1249
5184.98 1228
5185.66 1256
5186.34 1331
5187.02 1253
5187.70 1203
5188.38 1264
5189.06 1251
5189.74 1186
5190.42 1227
5191.10 1214
5191.78 1261
5192.46 1221
5193.14 1237
5193.82 1248
5194.50 1244
5195.18 1225
5195.86 1231
5196.54 1180
5197.22 1231
5197.90 1247
5198.58 1259
5199.26 1327
5199.94 1340
5200.63 1264
5201.31 1248
5201.99 1276
5202.67 1269
5203.35 1281
5204.03 1279
5204.71 1352
5205.39 1323
5206.07 1290
5206.75 1311
5207.43 1361
5208.11 1360
5208.80 1433
5209.48 1368
5210.16 1432
5210.84 1359
5211.52 1398
5212.20 1378
5212.88 1356
5213.57 1400
5214.25 1368
5214.93 1415
5215.61 1412
5216.29 1450
5216.97 1500
5217.66 1448
5218.34 1449
5219.02 1409
5219.70 1359
5220.38 1375
5221.06 1378
5221.75 1384
5222.43 1378
5223.11 1446
5223.79 1428
5224.47 1324
5225.16 1306
5225.84 1344
5226.52 1314
5227.20 1266
5227.89 1266
5228.57 1373
5229.25 1362
5229.93 1315
5230.62 1369
5231.30 1338
5231.98 1408
5232.66 1349
5233.35 1354
5234.03 1393
5234.71 1469
5235.40 1500
5236.08 1463
5236.76 1559
5237.44 1569
5238.13 1512
5238.81 1473
5239.49 1417
5240.18 1424
5240.86 1368
5241.54 1367
5242.23 1395
5242.91 1378
5243.59 1356
5244.28 1336
5244.96 1437
5245.64 1447
5246.33 1407
5247.01 1492
5247.70 1484
5248.38 1451
5249.06 1484
5249.75 1494
5250.43 1521
5251.11 1417
5251.80 1440
5252.48 1441
5253.17 1337
5253.85 1262
5254.53 1212
5255.22 1273
5255.90 1219
5256.59 1197
5257.27 1203
5257.96 1281
5258.64 1357
5259.32 1342
5260.01 1315
5260.69 1312
5261.38 1407
5262.06 1406
5262.75 1433
5263.43 1394
5264.12 1357
5264.80 1400
5265.49 1375
5266.17 1426
5266.86 1371
5267.54 1323
5268.23 1355
5268.91 1295
5269.60 1313
5270.28 1286
5270.97 1285
5271.65 1221
5272.34 1299
5273.02 1287
5273.71 1315
5274.39 1304
5275.08 1305
5275.76 1404
5276.45 1426
5277.14 1422
5277.82 1475
5278.51 1564
5279.19 1608
5279.88 1706
5280.56 1726
5281.25 1751
5281.94 1789
5282.62 1716
5283.31 1585
5283.99 1545
5284.68 1522
5285.37 1472
5286.05 1351
5286.74 1289
5287.43 1277
5288.11 1331
5288.80 1371
5289.48 1359
5290.17 1358
5290.86 1390
5291.54 1344
5292.23 1350
5292.92 1403
5293.60 1406
5294.29 1420
5294.98 1405
5295.66 1447
5296.35 1447
5297.04 1466
5297.72 1445
5298.41 1470
5299.10 1605
5299.79 1645
5300.47 1697
5301.16 1705
5301.85 1728
5302.53 1636
5303.22 1577
5303.91 1577
5304.60 1518
5305.28 1476
5305.97 1406
5306.66 1400
5307.35 1356
5308.03 1411
5308.72 1455
5309.41 1455
5310.10 1432
5310.78 1409
5311.47 1420
5312.16 1450
5312.85 1454
5313.54 1370
5314.22 1350
5314.91 1369
5315.60 1357
5316.29 1397
5316.98 1452
5317.66 1404
5318.35 1540
5319.04 1523
5319.73 1594
5320.42 1619
5321.11 1597
5321.80 1513
5322.48 1544
5323.17 1482
5323.86 1375
5324.55 1397
5325.24 1399
5325.93 1444
5326.62 1379
5327.30 1382
5327.99 1356
5328.68 1307
5329.37 1361
5330.06 1302
5330.75 1330
5331.44 1405
5332.13 1396
5332.82 1431
5333.51 1421
5334.20 1395
5334.88 1368
5335.57 1459
5336.26 1458
5336.95 1461
5337.64 1469
5338.33 1378
5339.02 1427
5339.71 1451
5340.40 1461
5341.09 1531
5341.78 1485
5342.47 1494
5343.16 1542
5343.85 1478
5344.54 1576
5345.23 1623
5345.92 1729
5346.61 1788
5347.30 1950
5347.99 2005
5348.68 2107
5349.37 2174
5350.06 2153
5350.75 2260
5351.44 2209
5352.13 2130
5352.82 1987
5353.51 1843
5354.20 1674
5354.90 1622
5355.59 1542
5356.28 1491
5356.97 1431
5357.66 1425
5358.35 1349
5359.04 1374
5359.73 1391
5360.42 1449
5361.11 1501
5361.80 1446
5362.49 1373
5363.19 1369
5363.88 1373
5364.57 1318
5365.26 1297
5365.95 1325
5366.64 1298
5367.33 1305
5368.03 1243
5368.72 1225
5369.41 1289
5370.10 1302
5370.79 1271
5371.48 1268
5372.18 1262
5372.87 1290
5373.56 1258
5374.25 1249
5374.94 1324
5375.63 1299
5376.33 1264
5377.02 1312
5377.71 1240
5378.40 1292
5379.10 1295
5379.79 1291
5380.48 1328
5381.17 1275
5381.86 1261
5382.56 1291
5383.25 1300
5383.94 1286
5384.63 1316
5385.33 1355
5386.02 1426
5386.71 1433
5387.40 1477
5388.10 1520
5388.79 1506
5389.48 1474
5390.18 1522
5390.87 1488
5391.56 1513
5392.26 1426
5392.95 1427
5393.64 1392
5394.33 1402
5395.03 1336
5395.72 1291
5396.41 1284
5397.11 1272
5397.80 1301
5398.49 1272
5399.19 1248
5399.88 1266
5400.58 1272
5401.27 1270
5401.96 1289
5402.66 1313
5403.35 1328
5404.04 1323
5404.74 1345
5405.43 1397
5406.13 1316
5406.82 1305
5407.51 1293
5408.21 1282
5408.90 1266
5409.60 1256
5410.29 1288
5410.98 1302
5411.68 1270
5412.37 1262
5413.07 1281
5413.76 1269
5414.46 1248
5415.15 1313
5415.84 1320
5416.54 1273
5417.23 1281
5417.93 1288
5418.62 1305
5419.32 1285
5420.01 1328
5420.71 1320
5421.40 1324
5422.10 1283
5422.79 1341
5423.49 1387
5424.18 1343
5424.88 1281
5425.57 1295
5426.27 1310
5426.96 1324
5427.66 1365
5428.35 1331
5429.05 1306
5429.74 1292
5430.44 1287
5431.14 1244
5431.83 1361
5432.53 1324
5433.22 1315
5433.92 1370
5434.61 1381
5435.31 1423
5436.01 1458
5436.70 1483
5437.40 1449
5438.09 1369
5438.79 1401
5439.49 1414
5440.18 1425
5440.88 1455
5441.57 1461
5442.27 1526
5442.97 1545
5443.66 1573
5444.36 1710
5445.06 1809
5445.75 1947
5446.45 2098
5447.15 2096
5447.84 2047
5448.54 2132
5449.24 2089
5449.93 2019
5450.63 1801
5451.33 1660
5452.02 1620
5452.72 1643
5453.42 1585
5454.11 1499
5454.81 1474
5455.51 1444
5456.20 1408
5456.90 1422
5457.60 1412
5458.30 1478
5458.99 1470
5459.69 1490
5460.39 1623
5461.09 1625
5461.78 1734
5462.48 1733
5463.18 1782
5463.88 1886
5464.57 1763
5465.27 1696
5465.97 1748
5466.67 1789
5467.36 1708
5468.06 1683
5468.76 1698
5469.46 1613
5470.16 1617
5470.85 1648
5471.55 1722
5472.25 1870
5472.95 1846
5473.65 1933
5474.35 1939
5475.04 1894
5475.74 1907
5476.44 1917
5477.14 2013
5477.84 2321
5478.54 2365
5479.23 2519
5479.93 2408
5480.63 2370
5481.33 2417
5482.03 2358
5482.73 2187
5483.43 2001
5484.13 2005
5484.83 1968
5485.52 1957
5486.22 1885
5486.92 1813
5487.62 1824
5488.32 1886
5489.02 1894
5489.72 1780
5490.42 1891
5491.12 1943
5491.82 2029
5492.52 2100
5493.22 2081
5493.92 2018
5494.62 2055
5495.31 2083
5496.01 2182
5496.71 2375
5497.41 2493
5498.11 2834
5498.81 3332
5499.51 3595
5500.21 3993
5500.91 4199
5501.61 4020
5502.31 3515
5503.01 3082
5503.71 2747
5504.41 2547
5505.11 2241
5505.81 2086
5506.51 2087
5507.22 2020
5507.92 1927
5508.62 1881
5509.32 1899
5510.02 1818
5510.72 1967
5511.42 1939
5512.12 2023
5512.82 1934
5513.52 2001
5514.22 2044
5514.92 2089
5515.62 1996
5516.32 1866
5517.03 1888
5517.73 1842
5518.43 1867
5519.13 1882
5519.83 1966
5520.53 1880
5521.23 1921
5521.93 1923
5522.63 1818
5523.34 1737
5524.04 1712
5524.74 1660
5525.44 1555
5526.14 1525
5526.84 1482
5527.55 1539
5528.25 1444
5528.95 1501
5529.65 1530
5530.35 1608
5531.05 1514
5531.76 1489
5532.46 1597
5533.16 1523
5533.86 1612
5534.56 1647
5535.27 1595
5535.97 1628
5536.67 1570
5537.37 1554
5538.08 1523
5538.78 1452
5539.48 1510
5540.18 1481
5540.89 1461
5541.59 1537
5542.29 1418
5542.99 1450
5543.70 1508
5544.40 1473
5545.10 1523
5545.80 1473
5546.51 1539
5547.21 1551
5547.91 1525
5548.62 1535
5549.32 1480
5550.02 1436
5550.73 1367
5551.43 1444
5552.13 1465
5552.84 1363
5553.54 1330
5554.24 1329
5554.95 1339
5555.65 1301
5556.35 1361
5557.06 1415
5557.76 1451
5558.46 1407
5559.17 1472
5559.87 1493
5560.57 1420
5561.28 1432
5561.98 1429
5562.69 1434
5563.39 1482
5564.09 1367
5564.80 1392
5565.50 1431
5566.21 1385
5566.91 1302
5567.61 1409
5568.32 1403
5569.02 1416
5569.73 1337
5570.43 1360
5571.14 1349
5571.84 1335
5572.54 1351
5573.25 1360
5573.95 1436
5574.66 1456
5575.36 1411
5576.07 1367
5576.77 1425
5577.48 1387
5578.18 1377
5578.89 1334
5579.59 1310
5580.30 1270
5581.00 1309
5581.71 1316
5582.41 1329
5583.12 1329
5583.82 1336
5584.53 1329
5585.23 1310
5585.94 1302
5586.64 1367
5587.35 1345
5588.06 1324
5588.76 1263
5589.47 1300
5590.17 1270
5590.88 1326
5591.58 1320
5592.29 1325
5592.99 1221
5593.70 1275
5594.41 1291
5595.11 1290
5595.82 1312
5596.52 1290
5597.23 1191
5597.94 1227
5598.64 1278
5599.35 1255
5600.06 1304
5600.76 1230
5601.47 1192
5602.17 1296
5602.88 1284
5603.59 1263
5604.29 1233
5605.00 1172
5605.71 1225
5606.41 1186
5607.12 1199
5607.83 1220
5608.53 1272
5609.24 1282
5609.95 1273
5610.65 1233
5611.36 1280
5612.07 1293
5612.78 1316
5613.48 1270
5614.19 1274
5614.90 1285
5615.60 1251
5616.31 1184
5617.02 1251
5617.73 1235
5618.43 1227
5619.14 1236
5619.85 1277
5620.56 1260
5621.26 1270
5621.97 1195
5622.68 1224
5623.39 1225
5624.09 1271
5624.80 1245
5625.51 1287
5626.22 1314
5626.93 1226
5627.63 1229
5628.34 1268
5629.05 1287
5629.76 1266
5630.47 1315
5631.17 1267
5631.88 1325
5632.59 1345
5633.30 1329
5634.01 1312
5634.72 1299
5635.42 1316
5636.13 1322
5636.84 1310
5637.55 1346
5638.26 1356
5638.97 1347
5639.68 1285
5640.39 1343
5641.09 1340
5641.80 1319
5642.51 1313
5643.22 1330
5643.93 1339
5644.64 1301
5645.35 1263
5646.06 1272
5646.77 1325
5647.48 1275
5648.19 1323
5648.89 1363
5649.60 1252
5650.31 1292
5651.02 1270
5651.73 1325
5652.44 1301
5653.15 1272
5653.86 1385
5654.57 1382
5655.28 1443
5655.99 1432
5656.70 1503
5657.41 1491
5658.12 1526
5658.83 1493
5659.54 1576
5660.25 1520
5660.96 1518
5661.67 1460
5662.38 1394
5663.09 1438
5663.80 1464
5664.51 1397
5665.22 1333
5665.93 1366
5666.64 1462
5667.35 1412
5668.06 1359
5668.77 1530
5669.48 1577
5670.19 1565
5670.91 1541
5671.62 1463
5672.33 1482
5673.04 1428
5673.75 1363
5674.46 1343
5675.17 1320
5675.88 1302
5676.59 1359
5677.30 1300
5678.01 1391
5678.73 1406
5679.44 1384
5680.15 1394
5680.86 1434
5681.57 1383
5682.28 1374
5682.99 1363
5683.71 1340
5684.42 1352
5685.13 1312
5685.84 1322
5686.55 1345
5687.26 1352
5687.98 1277
5688.69 1310
5689.40 1320
5690.11 1391
5690.82 1405
5691.54 1434
5692.25 1328
5692.96 1275
5693.67 1305
5694.38 1293
5695.10 1236
5695.81 1267
5696.52 1320
5697.23 1357
5697.95 1293
5698.66 1277
5699.37 1272
5700.08 1289
5700.80 1339
5701.51 1351
5702.22 1286
5702.93 1287
5703.65 1264
5704.36 1262
5705.07 1310
5705.78 1332
5706.50 1245
5707.21 1290
5707.92 1274
5708.64 1303
5709.35 1307
5710.06 1280
5710.78 1284
5711.49 1309
5712.20 1255
5712.92 1287
5713.63 1273
5714.34 1250
5715.06 1256
5715.77 1190
5716.48 1317
5717.20 1311
5717.91 1270
5718.62 1339
5719.34 1309
5720.05 1254
5720.77 1226
5721.48 1241
5722.19 1332
5722.91 1363
5723.62 1338
5724.33 1322
5725.05 1277
5725.76 1242
5726.48 1278
5727.19 1327
5727.91 1375
5728.62 1374
5729.33 1346
5730.05 1361
5730.76 1347
5731.48 1349
5732.19 1307
5732.91 1323
5733.62 1395
5734.34 1417
5735.05 1516
5735.77 1538
5736.48 1667
5737.20 1737
5737.91 1900
5738.63 1926
5739.34 1935
5740.06 1892
5740.77 1961
5741.49 1822
5742.20 1771
5742.92 1748
5743.63 1698
5744.35 1680
5745.06 1593
5745.78 1603
5746.49 1619
5747.21 1534
5747.92 1516
5748.64 1551
5749.35 1515
5750.07 1472
5750.79 1534
5751.50 1480
5752.22 1512
5752.93 1556
5753.65 1526
5754.36 1547
5755.08 1510
5755.80 1509
5756.51 1535
5757.23 1494
5757.95 1509
5758.66 1543
5759.38 1594
5760.09 1571
5760.81 1635
5761.53 1668
5762.24 1729
5762.96 1808
5763.68 1871
5764.39 1982
5765.11 1918
5765.83 1981
5766.54 1909
5767.26 1876
5767.98 1916
5768.69 1856
5769.41 1849
5770.13 1793
5770.84 1775
5771.56 1692
5772.28 1770
5772.99 1817
5773.71 1822
5774.43 1817
5775.15 1909
5775.86 1914
5776.58 1949
5777.30 1918
5778.01 1924
5778.73 1987
5779.45 2012
5780.17 1951
5780.88 1931
5781.60 1967
5782.32 2017
5783.04 1913
5783.76 1959
5784.47 1985
5785.19 2055
5785.91 2145
5786.63 2183
5787.34 2074
5788.06 2081
5788.78 2153
5789.50 2184
5790.22 2225
5790.94 2276
5791.65 2404
5792.37 2642
5793.09 2818
5793.81 2855
5794.53 2902
5795.25 3033
5795.96 3186
5796.68 3431
5797.40 3562
5798.12 4147
5798.84 5283
5799.56 6840
5800.28 8383
5800.99 9905
5801.71 11560
5802.43 12166
5803.15 11474
5803.87 10487
5804.59 8903
5805.31 7382
5806.03 6089
5806.75 5050
5807.47 4439
5808.18 3970
5808.90 3631
5809.62 3405
5810.34 3346
5811.06 3329
5811.78 3355
5812.50 3332
5813.22 3327
5813.94 3476
5814.66 3501
5815.38 3581
5816.10 3576
5816.82 3531
5817.54 3476
5818.26 3407
5818.98 3464
5819.70 3516
5820.42 3460
5821.14 3430
5821.86 3382
5822.58 3267
5823.30 3021
5824.02 2944
5824.74 2966
5825.46 2601
5826.18 2509
5826.90 2401
5827.62 2297
5828.34 2413
5829.06 2287
5829.78 2252
5830.50 2329
5831.22 2202
5831.95 2242
5832.67 2206
5833.39 2273
5834.11 2241
5834.83 2134
5835.55 2123
5836.27 2068
5836.99 2106
5837.71 2020
5838.43 2024
5839.15 2057
5839.88 2018
5840.60 2181
5841.32 2162
5842.04 2168
5842.76 2049
5843.48 2056
5844.20 1941
5844.93 1851
5845.65 1837
5846.37 1915
5847.09 1810
5847.81 1744
5848.53 1779
5849.26 1741
5849.98 1730
5850.70 1782
5851.42 1894
5852.14 1855
5852.87 1885
5853.59 1864
5854.31 1870
5855.03 1807
5855.75 1757
5856.48 1718
5857.20 1705
5857.92 1723
5858.64 1752
5859.37 1753
5860.09 1799
5860.81 1743
5861.53 1745
5862.26 1734
5862.98 1709
5863.70 1747
5864.42 1685
5865.15 1607
5865.87 1621
5866.59 1634
5867.31 1658
5868.04 1679
5868.76 1634
5869.48 1681
5870.21 1676
5870.93 1625
5871.65 1716
5872.38 1722
5873.10 1896
5873.82 1795
5874.55 1778
5875.27 1823
5875.99 1757
5876.72 1781
5877.44 1813
5878.16 1757
5878.89 1656
5879.61 1646
5880.33 1667
5881.06 1643
5881.78 1585
5882.51 1645
5883.23 1664
5883.95 1723
5884.68 1711
5885.40 1650
5886.13 1719
5886.85 1823
5887.57 1754
5888.30 1724
5889.02 1659
5889.75 1693
5890.47 1638
5891.20 1597
5891.92 1673
5892.64 1702
5893.37 1647
5894.09 1655
5894.82 1641
5895.54 1644
5896.27 1653
5896.99 1652
5897.72 1635
5898.44 1676
5899.17 1725
5899.89 1675
5900.62 1643
5901.34 1681
5902.07 1660
5902.79 1655
5903.52 1667
5904.24 1655
5904.97 1636
5905.69 1591
5906.42 1581
5907.14 1619
5907.87 1566
5908.59 1692
5909.32 1673
5910.04 1616
5910.77 1602
5911.50 1635
5912.22 1697
5912.95 1683
5913.67 1686
5914.40 1693
5915.12 1651
5915.85 1666
5916.58 1694
5917.30 1684
5918.03 1773
5918.75 1753
5919.48 1669
5920.21 1646
5920.93 1692
5921.66 1694
5922.39 1737
5923.11 1698
5923.84 1772
5924.56 1751
5925.29 1744
5926.02 1772
5926.74 1792
5927.47 1752
5928.20 1733
5928.92 1836
5929.65 1831
5930.38 1888
5931.10 1839
5931.83 2026
5932.56 2013
5933.28 1962
5934.01 2078
5934.74 2135
5935.47 2220
5936.19 2257
5936.92 2318
5937.65 2391
5938.37 2389
5939.10 2397
5939.83 2301
5940.56 2371
5941.28 2302
5942.01 2330
5942.74 2330
5943.47 2454
5944.19 2483
5944.92 2442
5945.65 2501
5946.38 2603
5947.11 2585
5947.83 2587
5948.56 2594
5949.29 2777
5950.02 2789
5950.74 3013
5951.47 3000
5952.20 3075
5952.93 3060
5953.66 3022
5954.39 3027
5955.11 2974
5955.84 2908
5956.57 3049
5957.30 3010
5958.03 3104
5958.76 3002
5959.48 3014
5960.21 3077
5960.94 3168
5961.67 3125
5962.40 3182
5963.13 3378
5963.86 3596
5964.59 3753
5965.31 4084
5966.04 4430
5966.77 4480
5967.50 4531
5968.23 4508
5968.96 4368
5969.69 4324
5970.42 4078
5971.15 4069
5971.88 4027
5972.61 4097
5973.34 3953
5974.06 3862
5974.79 3768
5975.52 3945
5976.25 3934
5976.98 4023
5977.71 4176
5978.44 4330
5979.17 4528
5979.90 4544
5980.63 4669
5981.36 4844
5982.09 4785
5982.82 4761
5983.55 4919
5984.28 4946
5985.01 4962
5985.74 4873
5986.47 4927
5987.20 4968
5987.93 4849
5988.66 4918
5989.39 4943
5990.12 4935
5990.85 4878
5991.58 5055
5992.32 5133
5993.05 5164
5993.78 5333
5994.51 5532
5995.24 5622
5995.97 5639
5996.70 5818
5997.43 5725
5998.16 5761
5998.89 5823
5999.62 5795
6000.35 5599
6001.09 5355
6001.82 5346
6002.55 5266
6003.28 5003
6004.01 5016
6004.74 5010
6005.47 5256
6006.20 5544
6006.94 5841
6007.67 6558
6008.40 7722
6009.13 9287
6009.86 11380
6010.59 13868
6011.33 16593
6012.06 18815
6012.79 20368
6013.52 21088
6014.25 20552
6014.98 19560
6015.72 17659
6016.45 15699
6017.18 13685
6017.91 11521
6018.64 9867
6019.38 8380
6020.11 7033
6020.84 6159
6021.57 5355
6022.31 4714
6023.04 4555
6023.77 4273
6024.50 4004
6025.24 3930
6025.97 3776
6026.70 3727
6027.43 3696
6028.17 3540
6028.90 3459
6029.63 3381
6030.37 3271
6031.10 3188
6031.83 3126
6032.56 3036
6033.30 2978
6034.03 2946
6034.76 2915
6035.50 2918
6036.23 3003
6036.96 3072
6037.70 3212
6038.43 3214
6039.16 3300
6039.90 3333
6040.63 3356
6041.36 3384
6042.10 3364
6042.83 3474
6043.56 3463
6044.30 3420
6045.03 3572
6045.77 3586
6046.50 3683
6047.23 3811
6047.97 3903
6048.70 4097
6049.44 4287
6050.17 4574
6050.90 4838
6051.64 5212
6052.37 5297
6053.11 5249
6053.84 5189
6054.57 4921
6055.31 4532
6056.04 4311
6056.78 4058
6057.51 3923
6058.25 3932
6058.98 3835
6059.72 3812
6060.45 3689
6061.19 3649
6061.92 3735
6062.66 3626
6063.39 3539
6064.13 3515
6064.86 3531
6065.60 3460
6066.33 3446
6067.07 3319
6067.80 3237
6068.54 3201
6069.27 3129
6070.01 3161
6070.74 3038
6071.48 3111
6072.21 3106
6072.95 3069
6073.68 3030
6074.42 3026
6075.15 2953
6075.89 2945
6076.63 2923
6077.36 2853
6078.10 2811
6078.83 2876
6079.57 2835
6080.30 2762
6081.04 2605
6081.78 2582
6082.51 2511
6083.25 2534
6083.98 2482
6084.72 2476
6085.46 2509
6086.19 2559
6086.93 2558
6087.67 2559
6088.40 2619
6089.14 2589
6089.88 2606
6090.61 2730
6091.35 2566
6092.09 2589
6092.82 2649
6093.56 2533
6094.30 2505
6095.03 2479
6095.77 2462
6096.51 2535
6097.24 2460
6097.98 2402
6098.72 2406
6099.45 2413
6100.19 2349
6100.93 2267
6101.67 2324
6102.40 2307
6103.14 2240
6103.88 2235
6104.61 2228
6105.35 2229
6106.09 2254
6106.83 2242
6107.56 2222
6108.30 2291
6109.04 2294
6109.78 2291
6110.51 2373
6111.25 2370
6111.99 2276
6112.73 2274
6113.47 2265
6114.20 2299
6114.94 2309
6115.68 2326
6116.42 2408
6117.16 2334
6117.89 2300
6118.63 2381
6119.37 2469
6120.11 2499
6120.85 2569
6121.59 2538
6122.32 2418
6123.06 2447
6123.80 2493
6124.54 2436
6125.28 2404
6126.02 2544
6126.76 2523
6127.49 2482
6128.23 2438
6128.97 2454
6129.71 2456
6130.45 2448
6131.19 2409
6131.93 2438
6132.67 2424
6133.41 2529
6134.15 2510
6134.88 2499
6135.62 2545
6136.36 2542
6137.10 2550
6137.84 2444
6138.58 2500
6139.32 2505
6140.06 2478
6140.80 2468
6141.54 2493
6142.28 2423
6143.02 2427
6143.76 2424
6144.50 2384
6145.24 2433
6145.98 2448
6146.72 2448
6147.46 2439
6148.20 2463
6148.94 2572
6149.68 2515
6150.42 2538
6151.16 2533
6151.90 2653
6152.64 2772
6153.38 2765
6154.12 2736
6154.86 2789
6155.60 2784
6156.34 2823
6157.08 2833
6157.82 2863
6158.56 2949
6159.30 2989
6160.04 2947
6160.78 3089
6161.52 3220
6162.27 3421
6163.01 3757
6163.75 3946
6164.49 4128
6165.23 4331
6165.97 4408
6166.71 4541
6167.45 4421
6168.19 4374
6168.94 4312
6169.68 4179
6170.42 4079
6171.16 4042
6171.90 3929
6172.64 3862
6173.38 3924
6174.13 3802
6174.87 3651
6175.61 3575
6176.35 3613
6177.09 3765
6177.83 3700
6178.58 3778
6179.32 3958
6180.06 3994
6180.80 3973
6181.54 4077
6182.28 4082
6183.03 3966
6183.77 3988
6184.51 4009
6185.25 4140
6186.00 4327
6186.74 4292
6187.48 4357
6188.22 4310
6188.97 4572
6189.71 4765
6190.45 4947
6191.19 5144
6191.94 5180
6192.68 5083
6193.42 5376
6194.16 5419
6194.91 5268
6195.65 5234
6196.39 5191
6197.13 5115
6197.88 5132
6198.62 5183
6199.36 5213
6200.11 5262
6200.85 5378
6201.59 5672
6202.34 6104
6203.08 7008
6203.82 8492
6204.57 10809
6205.31 13832
6206.05 18027
6206.80 22270
6207.54 26037
6208.28 28821
6209.03 29485
6209.77 28841
6210.52 26743
6211.26 23714
6212.00 20479
6212.75 17133
6213.49 14182
6214.23 11468
6214.98 9629
6215.72 8118
6216.47 6905
6217.21 6072
6217.95 5305
6218.70 4897
6219.44 4554
6220.19 4195
6220.93 4189
6221.68 4195
6222.42 4171
6223.17 4188
6223.91 4062
6224.65 3992
6225.40 3810
6226.14 3581
6226.89 3355
6227.63 3169
6228.38 3010
6229.12 2755
6229.87 2616
6230.61 2656
6231.36 2543
6232.10 2586
6232.85 2626
6233.59 2635
6234.34 2804
6235.08 2821
6235.83 2778
6236.57 2753
6237.32 2857
6238.06 2746
6238.81 2828
6239.56 2905
6240.30 2890
6241.05 2791
6241.79 3087
6242.54 3149
6243.28 3400
6244.03 3625
6244.77 3825
6245.52 4109
6246.27 4187
6247.01 4271
6247.76 4430
6248.50 4446
6249.25 4226
6250.00 4135
6250.74 4048
6251.49 3908
6252.23 3870
6252.98 3760
6253.73 3647
6254.47 3554
6255.22 3609
6255.97 3574
6256.71 3479
6257.46 3386
6258.21 3388
6258.95 3443
6259.70 3413
6260.45 3550
6261.19 3613
6261.94 3718
6262.69 4012
6263.43 4065
6264.18 4118
6264.93 4033
6265.67 3816
6266.42 3668
6267.17 3458
6267.92 3416
6268.66 3364
6269.41 3304
6270.16 3333
6270.90 3252
6271.65 3452
6272.40 3524
6273.15 3484
6273.89 3628
6274.64 3659
6275.39 3668
6276.14 3643
6276.89 3682
6277.63 3660
6278.38 3631
6279.13 3459
6279.88 3368
6280.62 3276
6281.37 3179
6282.12 3035
6282.87 3051
6283.62 3008
6284.36 2942
6285.11 2915
6285.86 2909
6286.61 2898
6287.36 2838
6288.11 2927
6288.85 2900
6289.60 2930
6290.35 2893
6291.10 2894
6291.85 2883
6292.60 2909
6293.35 2813
6294.09 2720
6294.84 2715
6295.59 2582
6296.34 2584
6297.09 2573
6297.84 2540
6298.59 2529
6299.34 2524
6300.09 2566
6300.83 2636
6301.58 2798
6302.33 2911
6303.08 3151
6303.83 3074
6304.58 3079
6305.33 2932
6306.08 2855
6306.83 2717
6307.58 2578
6308.33 2570
6309.08 2472
6309.83 2507
6310.58 2462
6311.33 2450
6312.08 2474
6312.83 2624
6313.58 2592
6314.33 2662
6315.08 2628
6315.83 2715
6316.58 2676
6317.33 2694
6318.08 2680
6318.83 2679
6319.58 2595
6320.33 2479
6321.08 2438
6321.83 2393
6322.58 2387
6323.33 2328
6324.08 2281
6324.83 2203
6325.58 2181
6326.33 2209
6327.08 2150
6327.83 2107
6328.58 2152
6329.33 2176
6330.08 2056
6330.84 2108
6331.59 2074
6332.34 2077
6333.09 2023
6333.84 2043
6334.59 2090
6335.34 2072
6336.09 2148
6336.84 2112
6337.60 2054
6338.35 2089
6339.10 2069
6339.85 2025
6340.60 2156
6341.35 2179
6342.10 2190
6342.86 2203
6343.61 2228
6344.36 2190
6345.11 2136
6345.86 2267
6346.61 2130
6347.37 2116
6348.12 2139
6348.87 2268
6349.62 2344
6350.37 2494
6351.13 2684
6351.88 2760
6352.63 2860
6353.38 2826
6354.14 2757
6354.89 2630
6355.64 2494
6356.39 2470
6357.14 2407
6357.90 2256
6358.65 2249
6359.40 2134
6360.16 2219
6360.91 2218
6361.66 2202
6362.41 2140
6363.17 2121
6363.92 2091
6364.67 2110
6365.42 2118
6366.18 2105
6366.93 2142
6367.68 2199
6368.44 2065
6369.19 2051
6369.94 2045
6370.70 2059
6371.45 2069
6372.20 2067
6372.96 2011
6373.71 2023
6374.46 2028
6375.22 2028
6375.97 2041
6376.72 2108
6377.48 2158
6378.23 2276
6378.99 2269
6379.74 2236
6380.49 2234
6381.25 2269
6382.00 2201
6382.75 2089
6383.51 2142
6384.26 2158
6385.02 2077
6385.77 2043
6386.53 1937
6387.28 1887
6388.03 1808
6388.79 1811
6389.54 1830
6390.30 1790
6391.05 1869
6391.81 1848
6392.56 1894
6393.31 1892
6394.07 1887
6394.82 1835
6395.58 1929
6396.33 1922
6397.09 1815
6397.84 1843
6398.60 1885
6399.35 1798
6400.11 1793
6400.86 1791
6401.62 1804
6402.37 1756
6403.13 1750
6403.88 1735
6404.64 1782
6405.39 1827
6406.15 1843
6406.90 1859
6407.66 1931
6408.42 1957
6409.17 1995
6409.93 1906
6410.68 1822
6411.44 1848
6412.19 1758
6412.95 1874
6413.71 1922
6414.46 1854
6415.22 1873
6415.97 1809
6416.73 1811
6417.48 1830
6418.24 1844
6419.00 1869
6419.75 1836
6420.51 1807
6421.27 1859
6422.02 1819
6422.78 1836
6423.53 1788
6424.29 1757
6425.05 1886
6425.80 1848
6426.56 1871
6427.32 1849
6428.07 1881
6428.83 1827
6429.59 1867
6430.34 1850
6431.10 1895
6431.86 1979
6432.61 1952
6433.37 1900
6434.13 1880
6434.89 1981
6435.64 1943
6436.40 2008
6437.16 1942
6437.91 1902
6438.67 1976
6439.43 1954
6440.19 1947
6440.94 1957
6441.70 1954
6442.46 1910
6443.22 1878
6443.97 1843
6444.73 1904
6445.49 1809
6446.25 1805
6447.00 1884
6447.76 1872
6448.52 1932
6449.28 1926
6450.04 1924
6450.79 1933
6451.55 1924
6452.31 1946
6453.07 1886
6453.83 1948
6454.58 1935
6455.34 2011
6456.10 2047
6456.86 1930
6457.62 2019
6458.38 2028
6459.13 2009
6459.89 1986
6460.65 1996
6461.41 2085
6462.17 2059
6462.93 2075
6463.69 2054
6464.44 2132
6465.20 2141
6465.96 2125
6466.72 2128
6467.48 2233
6468.24 2204
6469.00 2233
6469.76 2281
6470.52 2332
6471.28 2306
6472.03 2218
6472.79 2275
6473.55 2337
6474.31 2389
6475.07 2355
6475.83 2430
6476.59 2422
6477.35 2429
6478.11 2404
6478.87 2495
6479.63 2502
6480.39 2572
6481.15 2537
6481.91 2662
6482.67 2727
6483.43 2808
6484.19 2745
6484.95 2801
6485.71 2885
6486.47 2946
6487.23 2997
6487.99 3019
6488.75 3027
6489.51 3117
6490.27 3204
6491.03 3314
6491.79 3418
6492.55 3526
6493.31 3625
6494.07 3548
6494.83 3570
6495.59 3642
6496.35 3669
6497.11 3674
6497.87 3622
6498.64 3677
6499.40 3644
6500.16 3576
6500.92 3584
6501.68 3704
6502.44 3642
6503.20 3821
6503.96 3827
6504.72 3931
6505.48 4031
6506.25 4145
6507.01 4301
6507.77 4375
6508.53 4605
6509.29 4772
6510.05 4916
6510.81 5227
6511.57 5380
6512.34 5344
6513.10 5212
6513.86 5177
6514.62 5090
6515.38 4992
6516.15 5079
6516.91 4959
6517.67 4996
6518.43 5089
6519.19 5094
6519.95 5189
6520.72 5367
6521.48 5614
6522.24 5900
6523.00 6258
6523.77 6836
6524.53 7506
6525.29 8230
6526.05 9044
6526.81 9514
6527.58 9603
6528.34 9607
6529.10 9455
6529.86 9201
6530.63 9017
6531.39 9463
6532.15 10717
6532.92 12448
6533.68 14883
6534.44 17671
6535.20 19742
6535.97 20387
6536.73 20502
6537.49 19342
6538.26 17417
6539.02 15127
6539.78 12868
6540.55 10828
6541.31 9089
6542.07 7835
6542.84 6709
6543.60 5849
6544.36 5128
6545.13 4659
6545.89 4493
6546.65 4175
6547.42 3979
6548.18 3846
6548.94 3855
6549.71 3722
6550.47 3740
6551.24 3688
6552.00 3653
6552.76 3636
6553.53 3561
6554.29 3437
6555.06 3363
6555.82 3382
6556.58 3278
6557.35 3319
6558.11 3363
6558.88 3344
6559.64 3415
6560.41 3566
6561.17 3648
6561.93 3974
6562.70 4044
6563.46 4136
6564.23 4183
6564.99 4176
6565.76 4137
6566.52 4174
6567.29 4085
6568.05 4162
6568.82 4138
6569.58 4150
6570.35 4367
6571.11 4522
6571.88 4763
6572.64 4913
6573.41 5061
6574.17 5104
6574.94 5289
6575.70 5377
6576.47 5341
6577.23 5153
6578.00 5019
6578.76 4754
6579.53 4661
6580.29 4566
6581.06 4595
6581.83 4537
6582.59 4440
6583.36 4448
6584.12 4449
6584.89 4380
6585.65 4371
6586.42 4413
6587.19 4520
6587.95 4755
6588.72 4820
6589.48 5124
6590.25 5731
6591.02 6509
6591.78 7198
6592.55 8130
6593.32 8922
6594.08 9143
6594.85 9276
6595.61 9131
6596.38 8568
6597.15 8132
6597.91 7538
6598.68 6828
6599.45 6402
6600.21 5798
6600.98 5268
6601.75 5010
6602.51 4717
6603.28 4406
6604.05 4120
6604.82 3978
6605.58 3920
6606.35 3870
6607.12 3931
6607.88 4038
6608.65 4109
6609.42 4049
6610.19 4085
6610.95 4168
6611.72 4077
6612.49 3866
6613.25 3836
6614.02 3774
6614.79 3671
6615.56 3458
6616.32 3470
6617.09 3516
6617.86 3446
6618.63 3489
6619.40 3427
6620.16 3441
6620.93 3349
6621.70 3444
6622.47 3384
6623.24 3262
6624.00 3255
6624.77 3212
6625.54 3247
6626.31 3233
6627.08 3170
6627.84 3351
6628.61 3440
6629.38 3777
6630.15 4074
6630.92 4485
6631.69 5143
6632.46 5568
6633.22 5890
6633.99 6295
6634.76 6336
6635.53 6240
6636.30 5933
6637.07 5539
6637.84 4988
6638.61 4529
6639.37 4250
6640.14 3854
6640.91 3652
6641.68 3453
6642.45 3313
6643.22 3126
6643.99 3108
6644.76 3071
6645.53 2991
6646.30 2887
6647.07 2941
6647.84 2916
6648.61 2937
6649.37 2903
6650.14 3008
6650.91 2979
6651.68 2856
6652.45 2945
6653.22 2943
6653.99 2849
6654.76 2775
6655.53 2736
6656.30 2808
6657.07 2794
6657.84 2753
6658.61 2724
6659.38 2705
6660.15 2636
6660.92 2608
6661.69 2566
6662.46 2567
6663.23 2630
6664.00 2595
6664.77 2560
6665.55 2596
6666.32 2527
6667.09 2681
6667.86 2698
6668.63 2781
6669.40 2758
6670.17 2813
6670.94 2964
6671.71 3005
6672.48 2928
6673.25 2923
6674.02 2947
6674.79 2998
6675.57 2868
6676.34 2870
6677.11 2867
6677.88 2912
6678.65 2887
6679.42 2966
6680.19 2996
6680.96 2990
6681.74 3080
6682.51 3127
6683.28 3261
6684.05 3330
6684.82 3463
6685.59 3638
6686.37 3539
6687.14 3366
6687.91 3260
6688.68 3069
6689.45 2973
6690.22 2755
6691.00 2620
6691.77 2654
6692.54 2547
6693.31 2422
6694.08 2492
6694.86 2430
6695.63 2360
6696.40 2437
6697.17 2395
6697.95 2435
6698.72 2416
6699.49 2349
6700.26 2341
6701.04 2372
6701.81 2380
6702.58 2354
6703.35 2384
6704.13 2402
6704.90 2428
6705.67 2399
6706.44 2381
6707.22 2320
6707.99 2396
6708.76 2397
6709.54 2358
6710.31 2366
6711.08 2312
6711.86 2353
6712.63 2318
6713.40 2310
6714.17 2203
6714.95 2203
6715.72 2259
6716.50 2166
6717.27 2112
6718.04 2151
6718.82 2106
6719.59 2096
6720.36 2080
6721.14 2139
6721.91 2133
6722.68 2105
6723.46 2114
6724.23 2124
6725.01 2077
6725.78 2104
6726.55 2096
6727.33 2078
6728.10 2101
6728.88 2181
6729.65 2140
6730.42 2203
6731.20 2242
6731.97 2248
6732.75 2114
6733.52 2161
6734.30 2169
6735.07 2189
6735.84 2233
6736.62 2206
6737.39 2214
6738.17 2209
6738.94 2195
6739.72 2217
6740.49 2198
6741.27 2167
6742.04 2225
6742.82 2201
6743.59 2237
6744.37 2257
6745.14 2208
6745.92 2325
6746.69 2411
6747.47 2409
6748.24 2519
6749.02 2636
6749.79 2702
6750.57 2906
6751.34 2966
6752.12 3098
6752.90 3102
6753.67 3188
6754.45 3013
6755.22 2832
6756.00 2706
6756.77 2604
6757.55 2453
6758.33 2299
6759.10 2229
6759.88 2268
6760.65 2208
6761.43 2126
6762.20 2136
6762.98 2129
6763.76 2187
6764.53 2149
6765.31 2125
6766.09 2182
6766.86 2121
6767.64 2101
6768.41 2121
6769.19 2191
6769.97 2219
6770.74 2149
6771.52 2075
6772.30 2135
6773.07 2116
6773.85 2037
6774.63 2061
6775.40 2057
6776.18 2055
6776.96 2080
6777.74 2124
6778.51 2074
6779.29 2052
6780.07 2025
6780.84 1986
6781.62 2005
6782.40 1978
6783.17 1940
6783.95 1941
6784.73 2127
6785.51 2069
6786.28 2012
6787.06 1989
6787.84 2022
6788.62 1960
6789.39 1953
6790.17 1892
6790.95 1903
6791.73 1850
6792.51 1833
6793.28 1839
6794.06 1763
6794.84 1791
6795.62 1768
6796.39 1729
6797.17 1808
6797.95 1838
6798.73 1881
6799.51 1929
6800.29 1858
6801.06 1892
6801.84 1886
6802.62 1947
6803.40 1972
6804.18 1944
6804.96 1879
6805.73 1851
6806.51 1867
6807.29 1891
6808.07 1925
6808.85 1896
6809.63 1851
6810.41 1814
6811.18 1877
6811.96 1892
6812.74 1785
6813.52 1781
6814.30 1878
6815.08 1929
6815.86 1889
6816.64 1927
6817.42 2015
6818.20 1980
6818.98 1903
6819.76 1906
6820.53 1997
6821.31 2001
6822.09 1992
6822.87 2072
6823.65 2021
6824.43 1969
6825.21 1985
6825.99 1988
6826.77 1992
6827.55 2001
6828.33 1975
6829.11 2060
6829.89 2039
6830.67 2014
6831.45 2090
6832.23 1964
6833.01 1938
6833.79 1879
6834.57 1974
6835.35 2019
6836.13 2011
6836.91 2024
6837.69 1932
6838.47 1916
6839.25 2048
6840.03 1980
6840.81 2027
6841.59 1980
6842.37 2014
6843.16 1992
6843.94 2012
6844.72 2148
6845.50 2217
6846.28 2655
6847.06 3087
6847.84 3602
6848.62 4169
6849.40 4667
6850.18 4850
6850.96 5043
6851.75 4904
6852.53 4648
6853.31 4325
6854.09 3976
6854.87 3720
6855.65 3412
6856.43 3517
6857.22 3459
6858.00 3492
6858.78 3444
6859.56 3398
6860.34 3153
6861.12 2861
6861.90 2721
6862.69 2566
6863.47 2525
6864.25 2426
6865.03 2352
6865.81 2353
6866.60 2334
6867.38 2313
6868.16 2292
6868.94 2244
6869.72 2199
6870.51 2223
6871.29 2261
6872.07 2310
6872.85 2214
6873.64 2193
6874.42 2197
6875.20 2234
6875.98 2227
6876.77 2265
6877.55 2206
6878.33 2261
6879.11 2270
6879.90 2229
6880.68 2186
6881.46 2173
6882.25 2247
6883.03 2173
6883.81 2239
6884.59 2398
6885.38 2532
6886.16 2604
6886.94 2671
6887.73 2747
6888.51 2763
6889.29 2625
6890.08 2552
6890.86 2503
6891.64 2416
6892.43 2296
6893.21 2253
6893.99 2218
6894.78 2287
6895.56 2278
6896.35 2209
6897.13 2214
6897.91 2265
6898.70 2296
6899.48 2389
6900.26 2328
6901.05 2386
6901.83 2382
6902.62 2388
6903.40 2376
6904.18 2245
6904.97 2257
6905.75 2226
6906.54 2209
6907.32 2247
6908.11 2212
6908.89 2236
6909.67 2138
6910.46 2127
6911.24 2147
6912.03 2142
6912.81 2233
6913.60 2142
6914.38 2180
6915.17 2225
6915.95 2192
6916.74 2177
6917.52 2201
6918.31 2283
6919.09 2239
6919.88 2187
6920.66 2283
6921.45 2290
6922.23 2309
6923.02 2303
6923.80 2367
6924.59 2329
6925.37 2372
6926.16 2354
6926.94 2346
6927.73 2396
6928.51 2389
6929.30 2341
6930.09 2325
6930.87 2351
6931.66 2434
6932.44 2462
6933.23 2384
6934.01 2469
6934.80 2540
6935.59 2446
6936.37 2449
6937.16 2569
6937.94 2723
6938.73 2773
6939.52 2900
6940.30 3119
6941.09 3209
6941.88 3239
6942.66 3260
6943.45 3256
6944.23 3270
6945.02 3311
6945.81 3409
6946.59 3305
6947.38 3375
6948.17 3306
6948.95 3264
6949.74 3368
6950.53 3337
6951.31 3338
6952.10 3314
6952.89 3369
6953.67 3493
6954.46 3613
6955.25 3745
6956.04 3763
6956.82 3748
6957.61 3712
6958.40 3718
6959.18 3791
6959.97 3738
6960.76 3786
6961.55 3701
6962.33 3669
6963.12 3774
6963.91 3868
6964.70 3814
6965.48 3939
6966.27 4162
6967.06 4410
6967.85 4501
6968.63 4505
6969.42 4523
6970.21 4523
6971.00 4556
6971.79 4510
6972.57 4455
6973.36 4614
6974.15 4743
6974.94 4801
6975.73 5016
6976.52 5259
6977.30 5410
6978.09 5665
6978.88 6091
6979.67 6716
6980.46 7491
6981.25 8823
6982.03 10682
6982.82 12688
6983.61 14627
6984.40 15877
6985.19 16537
6985.98 16454
6986.77 15829
6987.55 14440
6988.34 13097
6989.13 11504
6989.92 9963
6990.71 8887
6991.50 7885
6992.29 7157
6993.08 6914
6993.87 6858
6994.66 7425
6995.45 8514
6996.24 9794
6997.02 11372
6997.81 12933
6998.60 14280
6999.39 14808
7000.18 14513
7000.97 13762
7001.76 12329
7002.55 11153
7003.34 9769
7004.13 8234
7004.92 7030
7005.71 6096
7006.50 5230
7007.29 4725
7008.08 4355
7008.87 4064
7009.66 3932
7010.45 3802
7011.24 3758
7012.03 3973
7012.82 3855
7013.61 3625
7014.40 3678
7015.19 3615
7015.98 3497
7016.77 3409
7017.56 3327
7018.35 3282
7019.15 3246
7019.94 3350
7020.73 3274
7021.52 3316
7022.31 3502
7023.10 3590
7023.89 3648
7024.68 3712
7025.47 3690
7026.26 3592
7027.05 3573
7027.85 3438
7028.64 3342
7029.43 3331
7030.22 3168
7031.01 3124
7031.80 3028
7032.59 2960
7033.38 3053
7034.18 3184
7034.97 3255
7035.76 3310
7036.55 3437
7037.34 3516
7038.13 3555
7038.93 3625
7039.72 3577
7040.51 3478
7041.30 3503
7042.09 3416
7042.89 3278
7043.68 3312
7044.47 3211
7045.26 3308
7046.05 3362
7046.85 3449
7047.64 3585
7048.43 3802
7049.22 3833
7050.01 4020
7050.81 4014
7051.60 3884
7052.39 3824
7053.18 3486
7053.98 3310
7054.77 3159
7055.56 3084
7056.36 2984
7057.15 2940
7057.94 2985
7058.73 2993
7059.53 2975
7060.32 3015
7061.11 3028
7061.91 3057
7062.70 2958
7063.49 2963
7064.29 2956
7065.08 2918
7065.87 2917
7066.66 2932
7067.46 2892
7068.25 2892
7069.04 2774
7069.84 2723
7070.63 2559
7071.43 2638
7072.22 2688
7073.01 2620
7073.81 2604
7074.60 2610
7075.39 2611
7076.19 2668
7076.98 2590
7077.78 2518
7078.57 2531
7079.36 2471
7080.16 2498
7080.95 2492
7081.75 2385
7082.54 2404
7083.33 2348
7084.13 2393
7084.92 2464
7085.72 2392
7086.51 2394
7087.31 2404
7088.10 2405
7088.90 2415
7089.69 2467
7090.48 2482
7091.28 2601
7092.07 2529
7092.87 2539
7093.66 2460
7094.46 2355
7095.25 2379
7096.05 2305
7096.84 2165
7097.64 2181
7098.43 2154
7099.23 2256
7100.02 2381
7100.82 2293
7101.61 2451
7102.41 2493
7103.20 2384
7104.00 2394
7104.80 2384
7105.59 2337
7106.39 2192
7107.18 2126
7107.98 2049
7108.77 2005
7109.57 2024
7110.36 1897
7111.16 1890
7111.96 1873
7112.75 1917
7113.55 1979
7114.34 1939
7115.14 1916
7115.94 1914
7116.73 1926
7117.53 1900
7118.32 1938
7119.12 1884
7119.92 1933
7120.71 1929
7121.51 1844
7122.31 1832
7123.10 1821
7123.90 1761
7124.70 1840
7125.49 1759
7126.29 1779
7127.09 1802
7127.88 1932
7128.68 1942
7129.48 1898
7130.27 1928
7131.07 1913
7131.87 1884
7132.66 1855
7133.46 1850
7134.26 1824
7135.06 1838
7135.85 1832
7136.65 1798
7137.45 1807
7138.24 1811
7139.04 1843
7139.84 1830
7140.64 1781
7141.43 1835
7142.23 1935
7143.03 1888
7143.83 1852
7144.62 1817
7145.42 1837
7146.22 1923
7147.02 1870
7147.82 1816
7148.61 1808
7149.41 1725
7150.21 1711
7151.01 1784
7151.81 1720
7152.60 1816
7153.40 1721
7154.20 1720
7155.00 1839
7155.80 1855
7156.59 1805
7157.39 1783
7158.19 1750
7158.99 1746
7159.79 1689
7160.59 1642
7161.39 1650
7162.18 1557
7162.98 1618
7163.78 1620
7164.58 1651
7165.38 1646
7166.18 1592
7166.98 1663
7167.78 1701
7168.57 1696
7169.37 1670
7170.17 1656
7170.97 1677
7171.77 1625
7172.57 1622
7173.37 1584
7174.17 1581
7174.97 1557
7175.77 1571
7176.57 1598
7177.37 1618
7178.17 1587
7178.97 1629
7179.77 1757
7180.56 1759
7181.36 1677
7182.16 1720
7182.96 1761
7183.76 1717
7184.56 1671
7185.36 1698
7186.16 1646
7186.96 1547
7187.76 1585
7188.56 1558
7189.36 1533
7190.16 1535
7190.96 1513
7191.76 1621
7192.57 1618
7193.37 1550
7194.17 1549
7194.97 1570
7195.77 1528
7196.57 1562
7197.37 1598
7198.17 1616
7198.97 1526
7199.77 1521
7200.57 1554
7201.37 1526
7202.17 1594
7202.97 1543
7203.77 1582
7204.58 1572
7205.38 1599
7206.18 1555
7206.98 1500
7207.78 1457
7208.58 1476
7209.38 1492
7210.18 1496
7210.99 1563
7211.79 1508
7212.59 1442
7213.39 1440
7214.19 1467
7214.99 1438
7215.79 1488
7216.60 1483
7217.40 1460
7218.20 1472
7219.00 1528
7219.80 1511
7220.60 1507
7221.41 1534
7222.21 1508
7223.01 1556
7223.81 1508
7224.62 1528
7225.42 1548
7226.22 1496
7227.02 1549
7227.82 1488
7228.63 1384
7229.43 1413
7230.23 1422
7231.03 1479
7231.84 1519
7232.64 1500
7233.44 1550
7234.24 1516
7235.05 1532
7235.85 1623
7236.65 1627
7237.45 1748
7238.26 1667
7239.06 1697
7239.86 1714
7240.67 1628
7241.47 1660
7242.27 1695
7243.08 1723
7243.88 1740
7244.68 1703
7245.49 1678
7246.29 1672
7247.09 1698
7247.90 1657
7248.70 1684
7249.50 1749
7250.31 1728
7251.11 1728
7251.91 1723
7252.72 1798
7253.52 1782
7254.32 1788
7255.13 1844
7255.93 1828
7256.74 1862
7257.54 1929
7258.34 1998
7259.15 2115
7259.95 2216
7260.76 2246
7261.56 2255
7262.36 2280
7263.17 2331
7263.97 2207
7264.78 2177
7265.58 2136
7266.39 2126
7267.19 2168
7268.00 2087
7268.80 2027
7269.60 1983
7270.41 1986
7271.21 1971
7272.02 2014
7272.82 2079
7273.63 2003
7274.43 2120
7275.24 2212
7276.04 2182
7276.85 2180
7277.65 2274
7278.46 2372
7279.26 2523
7280.07 2781
7280.87 3161
7281.68 3700
7282.48 4146
7283.29 4374
7284.09 4512
7284.90 4331
7285.71 4141
7286.51 3913
7287.32 3594
7288.12 3198
7288.93 2900
7289.73 2662
7290.54 2556
7291.35 2483
7292.15 2378
7292.96 2353
7293.76 2212
7294.57 2200
7295.38 2171
7296.18 2168
7296.99 2145
7297.79 2212
7298.60 2172
7299.41 2124
7300.21 2210
7301.02 2179
7301.82 2192
7302.63 2211
7303.44 2298
7304.24 2238
7305.05 2305
7305.86 2424
7306.66 2480
7307.47 2515
7308.28 2682
7309.08 2851
7309.89 2966
7310.70 3030
7311.50 2974
7312.31 2895
7313.12 2715
7313.93 2847
7314.73 2879
7315.54 2980
7316.35 3046
7317.15 3164
7317.96 3388
7318.77 3421
7319.58 3734
7320.38 3886
7321.19 3880
7322.00 3792
7322.81 3586
7323.61 3360
7324.42 3338
7325.23 3052
7326.04 2914
7326.84 2764
7327.65 2641
7328.46 2653
7329.27 2570
7330.08 2621
7330.88 2693
7331.69 2937
7332.50 3119
7333.31 3216
7334.12 3348
7334.92 3449
7335.73 3362
7336.54 3256
7337.35 3131
7338.16 3019
7338.97 2901
7339.78 2721
7340.58 2585
7341.39 2385
7342.20 2271
7343.01 2284
7343.82 2250
7344.63 2289
7345.44 2252
7346.24 2283
7347.05 2237
7347.86 2215
7348.67 2228
7349.48 2235
7350.29 2214
7351.10 2125
7351.91 2087
7352.72 2103
7353.53 2065
7354.34 2105
7355.14 2093
7355.95 2141
7356.76 2096
7357.57 2125
7358.38 2204
7359.19 2234
7360.00 2249
7360.81 2252
7361.62 2266
7362.43 2339
7363.24 2357
7364.05 2362
7364.86 2347
7365.67 2320
7366.48 2292
7367.29 2321
7368.10 2281
7368.91 2369
7369.72 2414
7370.53 2405
7371.34 2385
7372.15 2455
7372.96 2526
7373.77 2534
7374.58 2587
7375.39 2660
7376.20 2783
7377.01 2985
7377.82 3272
7378.63 3670
7379.44 4020
7380.26 4183
7381.07 4170
7381.88 4118
7382.69 3993
7383.50 3710
7384.31 3430
7385.12 3141
7385.93 2852
7386.74 2745
7387.55 2575
7388.36 2448
7389.18 2386
7389.99 2260
7390.80 2260
7391.61 2205
7392.42 2130
7393.23 2096
7394.04 2154
7394.86 2127
7395.67 2251
7396.48 2408
7397.29 2605
7398.10 2916
7398.91 3112
7399.73 3292
7400.54 3265
7401.35 3188
7402.16 3065
7402.97 2963
7403.79 2911
7404.60 2831
7405.41 2704
7406.22 2580
7407.03 2577
7407.85 2495
7408.66 2406
7409.47 2296
7410.28 2262
7411.10 2171
7411.91 2077
7412.72 2030
7413.53 1927
7414.35 1932
7415.16 1889
7415.97 1767
7416.78 1786
7417.60 1840
7418.41 1816
7419.22 1784
7420.03 1792
7420.85 1725
7421.66 1680
7422.47 1682
7423.29 1679
7424.10 1633
7424.91 1675
7425.73 1664
7426.54 1698
7427.35 1678
7428.17 1615
7428.98 1653
7429.79 1647
7430.61 1684
7431.42 1584
7432.23 1562
7433.05 1573
7433.86 1612
7434.67 1638
7435.49 1656
7436.30 1674
7437.12 1680
7437.93 1749
7438.74 1719
7439.56 1728
7440.37 1749
7441.18 1784
7442.00 1746
7442.81 1708
7443.63 1713
7444.44 1727
7445.26 1783
7446.07 1736
7446.88 1724
7447.70 1704
7448.51 1700
7449.33 1653
7450.14 1608
7450.96 1666
7451.77 1704
7452.59 1670
7453.40 1690
7454.22 1685
7455.03 1689
7455.85 1658
7456.66 1640
7457.47 1651
7458.29 1691
7459.10 1637
7459.92 1683
7460.74 1641
7461.55 1611
7462.37 1666
7463.18 1647
7464.00 1736
7464.81 1731
7465.63 1817
7466.44 1864
7467.26 1841
7468.07 1884
7468.89 1862
7469.70 1875
7470.52 1774
7471.34 1810
7472.15 1752
7472.97 1687
7473.78 1608
7474.60 1630
7475.41 1603
7476.23 1528
7477.05 1535
7477.86 1549
7478.68 1537
7479.49 1513
7480.31 1481
7481.13 1542
7481.94 1504
7482.76 1526
7483.58 1505
7484.39 1485
7485.21 1455
7486.03 1480
7486.84 1525
7487.66 1483
7488.48 1543
7489.29 1472
7490.11 1491
7490.93 1431
7491.74 1441
7492.56 1424
7493.38 1412
7494.19 1481
7495.01 1450
7495.83 1466
7496.64 1455
7497.46 1372
7498.28 1423
7499.10 1391
7499.91 1438
7500.73 1450
7501.55 1413
7502.36 1370
7503.18 1406
7504.00 1394
7504.82 1407
7505.63 1421
7506.45 1342
7507.27 1339
7508.09 1390
7508.90 1372
7509.72 1331
7510.54 1349
7511.36 1346
7512.18 1395
7512.99 1379
7513.81 1390
7514.63 1342
7515.45 1286
7516.27 1313
7517.08 1353
7517.90 1334
7518.72 1343
7519.54 1308
7520.36 1337
7521.18 1284
7521.99 1290
7522.81 1278
7523.63 1277
7524.45 1293
7525.27 1303
7526.09 1308
7526.91 1273
7527.72 1308
7528.54 1356
7529.36 1337
7530.18 1312
7531.00 1318
7531.82 1294
7532.64 1309
7533.46 1361
7534.28 1354
7535.10 1404
7535.91 1306
7536.73 1355
7537.55 1366
7538.37 1361
7539.19 1420
7540.01 1367
7540.83 1460
7541.65 1408
7542.47 1419
7543.29 1444
7544.11 1464
7544.93 1441
7545.75 1399
7546.57 1439
7547.39 1401
7548.21 1391
7549.03 1320
7549.85 1317
7550.67 1340
7551.49 1408
7552.31 1408
7553.13 1377
7553.95 1366
7554.77 1358
7555.59 1432
7556.41 1368
7557.23 1462
7558.05 1469
7558.87 1424
7559.69 1360
7560.51 1421
7561.33 1407
7562.15 1402
7562.97 1388
7563.79 1360
7564.61 1400
7565.44 1402
7566.26 1410
7567.08 1362
7567.90 1341
7568.72 1342
7569.54 1372
7570.36 1389
7571.18 1404
7572.00 1406
7572.82 1400
7573.65 1374
7574.47 1362
7575.29 1408
7576.11 1377
7576.93 1375
7577.75 1421
7578.57 1344
7579.40 1402
7580.22 1423
7581.04 1406
7581.86 1428
7582.68 1420
7583.50 1437
7584.33 1525
7585.15 1554
7585.97 1540
7586.79 1564
7587.61 1545
7588.44 1551
7589.26 1486
7590.08 1537
7590.90 1540
7591.72 1589
7592.55 1577
7593.37 1594
7594.19 1619
7595.01 1552
7595.84 1545
7596.66 1553
7597.48 1590
7598.30 1676
7599.13 1687
7599.95 1702
7600.77 1823
7601.59 1987
7602.42 2090
7603.24 2153
7604.06 2203
7604.89 2103
7605.71 2140
7606.53 2091
7607.36 1998
7608.18 1930
7609.00 1888
7609.82 1836
7610.65 1760
7611.47 1741
7612.29 1770
7613.12 1772
7613.94 1763
7614.77 1843
7615.59 1886
7616.41 1890
7617.24 1979
7618.06 2023
7618.88 1916
7619.71 1867
7620.53 1858
7621.35 1838
7622.18 1837
7623.00 1773
7623.83 1738
7624.65 1844
7625.47 1835
7626.30 1871
7627.12 1963
7627.95 2144
7628.77 2261
7629.60 2342
7630.42 2437
7631.24 2503
7632.07 2414
7632.89 2346
7633.72 2275
7634.54 2148
7635.37 1993
7636.19 1926
7637.02 1880
7637.84 1739
7638.67 1627
7639.49 1566
7640.31 1600
7641.14 1567
7641.96 1505
7642.79 1482
7643.61 1478
7644.44 1508
7645.26 1503
7646.09 1524
7646.92 1466
7647.74 1491
7648.57 1497
7649.39 1459
7650.22 1465
7651.04 1461
7651.87 1478
7652.69 1457
7653.52 1441
7654.34 1420
7655.17 1397
7656.00 1434
7656.82 1442
7657.65 1363
7658.47 1352
7659.30 1369
7660.12 1432
7660.95 1372
7661.78 1355
7662.60 1417
7663.43 1433
7664.25 1396
7665.08 1347
7665.91 1361
7666.73 1423
7667.56 1427
7668.39 1373
7669.21 1360
7670.04 1425
7670.87 1370
7671.69 1325
7672.52 1366
7673.35 1374
7674.17 1295
7675.00 1340
7675.83 1323
7676.65 1271
7677.48 1212
7678.31 1315
7679.13 1309
7679.96 1286
7680.79 1302
7681.61 1315
7682.44 1297
7683.27 1265
7684.10 1245
7684.92 1352
7685.75 1368
7686.58 1347
7687.40 1342
7688.23 1386
7689.06 1376
7689.89 1314
7690.71 1290
7691.54 1336
7692.37 1323
7693.20 1271
7694.03 1355
7694.85 1383
7695.68 1393
7696.51 1448
7697.34 1441
7698.16 1467
7698.99 1453
7699.82 1490
7700.65 1370
7701.48 1379
7702.31 1327
7703.13 1383
7703.96 1365
7704.79 1376
7705.62 1361
7706.45 1329
7707.28 1310
7708.10 1371
7708.93 1346
7709.76 1309
7710.59 1352
7711.42 1351
7712.25 1389
7713.08 1361
7713.90 1386
7714.73 1394
7715.56 1384
7716.39 1368
7717.22 1400
7718.05 1367
7718.88 1400
7719.71 1375
7720.54 1310
7721.37 1293
7722.20 1363
7723.02 1363
7723.85 1389
7724.68 1352
7725.51 1352
7726.34 1360
7727.17 1379
7728.00 1433
7728.83 1396
7729.66 1367
7730.49 1382
7731.32 1368
7732.15 1342
7732.98 1344
7733.81 1352
7734.64 1407
7735.47 1417
7736.30 1325
7737.13 1343
7737.96 1306
7738.79 1383
7739.62 1418
7740.45 1388
7741.28 1489
7742.11 1581
7742.94 1654
7743.77 1911
7744.60 2161
7745.43 2368
7746.26 2454
7747.09 2517
7747.92 2531
7748.75 2433
7749.59 2375
7750.42 2216
7751.25 2019
7752.08 1879
7752.91 1734
7753.74 1678
7754.57 1591
7755.40 1509
7756.23 1503
7757.06 1474
7757.90 1465
7758.73 1468
7759.56 1471
7760.39 1419
7761.22 1401
7762.05 1407
7762.88 1436
7763.71 1392
7764.55 1348
7765.38 1275
7766.21 1264
7767.04 1256
7767.87 1283
7768.70 1323
7769.54 1235
7770.37 1239
7771.20 1256
7772.03 1278
7772.86 1249
7773.70 1216
7774.53 1325
7775.36 1290
7776.19 1274
7777.02 1253
7777.86 1185
7778.69 1275
7779.52 1283
7780.35 1297
7781.19 1382
7782.02 1343
7782.85 1342
7783.68 1358
7784.52 1381
7785.35 1430
7786.18 1441
7787.01 1359
7787.85 1389
7788.68 1371
7789.51 1372
7790.35 1407
7791.18 1323
7792.01 1323
7792.84 1299
7793.68 1293
7794.51 1329
7795.34 1332
7796.18 1379
7797.01 1353
7797.84 1341
7798.68 1392
7799.51 1380
7800.34 1294
7801.18 1323
7802.01 1347
7802.84 1373
7803.68 1396
7804.51 1423
7805.35 1378
7806.18 1408
7807.01 1419
7807.85 1387
7808.68 1460
7809.51 1476
7810.35 1424
7811.18 1446
7812.02 1558
7812.85 1586
7813.68 1638
7814.52 1631
7815.35 1707
7816.19 1628
7817.02 1632
7817.86 1644
7818.69 1644
7819.52 1609
7820.36 1563
7821.19 1594
7822.03 1620
7822.86 1551
7823.70 1573
7824.53 1578
7825.37 1675
7826.20 1722
7827.04 1651
7827.87 1671
7828.71 1597
7829.54 1597
7830.38 1570
7831.21 1539
7832.05 1574
7832.88 1526
7833.72 1596
7834.55 1630
7835.39 1598
7836.22 1627
7837.06 1535
7837.89 1561
7838.73 1514
7839.57 1490
7840.40 1418
7841.24 1436
7842.07 1410
7842.91 1379
7843.74 1441
7844.58 1412
7845.42 1408
7846.25 1389
7847.09 1385
7847.92 1349
7848.76 1376
7849.60 1304
7850.43 1348
7851.27 1329
7852.10 1251
7852.94 1285
7853.78 1359
7854.61 1282
7855.45 1270
7856.29 1280
7857.12 1305
7857.96 1318
7858.79 1386
7859.63 1378
7860.47 1312
7861.30 1288
7862.14 1300
7862.98 1297
7863.81 1289
7864.65 1290
7865.49 1265
7866.33 1322
7867.16 1304
7868.00 1251
7868.84 1263
7869.67 1290
7870.51 1294
7871.35 1316
7872.19 1344
7873.02 1361
7873.86 1470
7874.70 1485
7875.54 1482
7876.37 1501
7877.21 1528
7878.05 1558
7878.89 1469
7879.72 1464
7880.56 1388
7881.40 1375
7882.24 1403
7883.07 1380
7883.91 1303
7884.75 1366
7885.59 1349
7886.43 1374
7887.26 1353
7888.10 1412
7888.94 1399
7889.78 1350
7890.62 1314
7891.45 1368
7892.29 1429
7893.13 1442
7893.97 1346
7894.81 1320
7895.65 1342
7896.49 1323
7897.32 1365
7898.16 1373
7899.00 1401
7899.84 1341
7900.68 1384
7901.52 1382
7902.36 1359
7903.20 1345
7904.03 1327
7904.87 1343
7905.71 1267
7906.55 1284
7907.39 1322
7908.23 1396
7909.07 1356
7909.91 1445
7910.75 1542
7911.59 1681
7912.43 1765
7913.27 1858
7914.11 2018
7914.94 2108
7915.78 2154
7916.62 2181
7917.46 2117
7918.30 2127
7919.14 2107
7919.98 1991
7920.82 1891
7921.66 1770
7922.50 1683
7923.34 1598
7924.18 1536
7925.02 1481
7925.86 1497
7926.70 1452
7927.54 1451
7928.38 1438
7929.22 1372
7930.06 1375
7930.90 1409
7931.74 1345
7932.59 1338
7933.43 1373
7934.27 1298
7935.11 1286
7935.95 1266
7936.79 1236
7937.63 1281
7938.47 1250
7939.31 1294
7940.15 1295
7940.99 1331
7941.83 1382
7942.67 1411
7943.52 1405
7944.36 1440
7945.20 1434
7946.04 1369
7946.88 1360
7947.72 1372
7948.56 1308
7949.40 1317
7950.25 1357
7951.09 1329
7951.93 1331
7952.77 1408
7953.61 1399
7954.45 1409
7955.29 1427
7956.14 1393
7956.98 1366
7957.82 1314
7958.66 1273
7959.50 1265
7960.35 1259
7961.19 1269
7962.03 1239
7962.87 1242
7963.71 1299
7964.56 1374
7965.40 1304
7966.24 1398
7967.08 1410
7967.93 1451
7968.77 1438
7969.61 1379
7970.45 1261
7971.29 1263
7972.14 1282
7972.98 1251
7973.82 1212
7974.67 1219
7975.51 1144
7976.35 1142
7977.19 1162
7978.04 1127
7978.88 1111
7979.72 1119
7980.57 1172
7981.41 1138
7982.25 1137
7983.09 1176
7983.94 1203
7984.78 1191
7985.62 1203
7986.47 1143
7987.31 1167
7988.15 1166
7989.00 1189
7989.84 1145
7990.68 1132
7991.53 1125
7992.37 1150
7993.22 1160
7994.06 1134
7994.90 1089
7995.75 1087
7996.59 1135
7997.43 1103
7998.28 1130
7999.12 1134
7999.97 1112
8000.81 1092
8001.65 1062
8002.50 1116
8003.34 1104
8004.19 1081
8005.03 1121
8005.88 1155
8006.72 1162
8007.57 1175
8008.41 1161
8009.25 1145
8010.10 1122
8010.94 1156
8011.79 1086
8012.63 1131
8013.48 1081
8014.32 1076
8015.17 1057
8016.01 1044
8016.86 1056
8017.70 1077
8018.55 1069
8019.39 1054
8020.24 1024
8021.08 1051
8021.93 1115
8022.77 1077
8023.62 1048
8024.46 1074
8025.31 1074
8026.15 1061
8027.00 1047
8027.84 1037
8028.69 1090
8029.54 1100
8030.38 1052
8031.23 1116
8032.07 1109
8032.92 1089
8033.76 1064
8034.61 1144
8035.46 1099
8036.30 1037
8037.15 1059
8037.99 1076
8038.84 1058
8039.69 1134
8040.53 1063
8041.38 1056
8042.22 1029
8043.07 1068
8043.92 1073
8044.76 1070
8045.61 1112
8046.46 1104
8047.30 1151
8048.15 1060
8049.00 1113
8049.84 1062
8050.69 1092
8051.54 1063
8052.38 1060
8053.23 1017
8054.08 1045
8054.92 1021
8055.77 989
8056.62 1003
8057.46 1063
8058.31 1040
8059.16 1042
8060.01 1047
8060.85 1042
8061.70 1028
8062.55 1005
8063.40 1002
8064.24 993
8065.09 1062
8065.94 1003
8066.79 1038
8067.63 1019
8068.48 1037
8069.33 994
8070.18 931
8071.02 1014
8071.87 948
8072.72 1029
8073.57 1015
8074.42 1057
8075.26 1037
8076.11 1087
8076.96 1011
8077.81 994
8078.66 1013
8079.50 1020
8080.35 1016
8081.20 982
8082.05 963
8082.90 976
8083.75 1009
8084.59 1041
8085.44 1075
8086.29 987
8087.14 999
8087.99 1050
8088.84 1008
8089.69 967
8090.53 991
8091.38 998
8092.23 1012
8093.08 979
8093.93 989
8094.78 997
8095.63 989
8096.48 1040
8097.33 946
8098.18 984
8099.02 1002
8099.87 992
8100.72 999
8101.57 1004
8102.42 1033
8103.27 1000
8104.12 1033
8104.97 1009
8105.82 1029
8106.67 984
8107.52 1002
8108.37 978
8109.22 1033
8110.07 992
8110.92 939
8111.77 964
8112.62 1032
8113.47 1025
8114.32 1040
8115.17 1102
8116.02 1087
8116.87 1104
8117.72 1113
8118.57 1137
8119.42 1114
8120.27 1125
8121.12 1114
8121.97 1058
8122.82 1044
8123.67 1033
8124.52 1035
8125.37 1035
8126.22 1082
8127.07 1104
8127.93 1029
8128.78 969
8129.63 988
8130.48 1056
8131.33 1049
8132.18 1039
8133.03 1040
8133.88 1063
8134.73 1012
8135.58 1050
8136.44 1007
8137.29 1031
8138.14 1057
8138.99 1088
8139.84 1061
8140.69 1079
8141.54 1074
8142.39 1061
8143.25 1104
8144.10 1137
8144.95 1060
8145.80 1025
8146.65 1098
8147.50 1088
8148.36 1015
8149.21 1044
8150.06 1103
8150.91 1122
8151.76 1154
8152.62 1134
8153.47 1153
8154.32 1159
8155.17 1143
8156.02 1223
8156.88 1153
8157.73 1103
8158.58 1056
8159.43 1095
8160.29 1100
8161.14 1034
8161.99 1026
8162.84 1084
8163.70 1031
8164.55 1026
8165.40 1029
8166.25 1014
8167.11 1002
8167.96 1005
8168.81 1043
8169.67 1007
8170.52 991
8171.37 1018
8172.23 985
8173.08 986
8173.93 996
8174.78 968
8175.64 968
8176.49 970
8177.34 969
8178.20 942
8179.05 925
8179.90 983
8180.76 961
8181.61 984
8182.47 938
8183.32 942
8184.17 902
8185.03 922
8185.88 921
8186.73 954
8187.59 949
8188.44 898
8189.30 948
8190.15 958
8191.00 917
8191.86 985
8192.71 950
8193.57 939
8194.42 961
8195.27 964
8196.13 950
8196.98 961
8197.84 954
8198.69 995
8199.55 940
8200.40 950
8201.26 972
8202.11 993
8202.96 983
8203.82 994
8204.67 960
8205.53 948
8206.38 980
8207.24 954
8208.09 901
8208.95 941
8209.80 922
8210.66 932
8211.51 976
8212.37 963
8213.22 1002
8214.08 978
8214.93 972
8215.79 994
8216.65 1035
8217.50 1131
8218.36 1135
8219.21 1144
8220.07 1193
8220.92 1171
8221.78 1161
8222.63 1234
8223.49 1169
8224.35 1141
8225.20 1158
8226.06 1142
8226.91 1113
8227.77 1074
8228.63 1021
8229.48 1044
8230.34 1035
8231.19 997
8232.05 982
8232.91 1002
8233.76 1006
8234.62 987
8235.47 935
8236.33 976
8237.19 960
8238.04 968
8238.90 983
8239.76 953
8240.61 1013
8241.47 1017
8242.33 1026
8243.18 976
8244.04 970
8244.90 950
8245.75 1008
8246.61 1005
8247.47 1013
8248.33 1037
8249.18 1037
8250.04 1046
8250.90 968
8251.75 993
8252.61 1000
8253.47 978
8254.33 1039
8255.18 1005
8256.04 963
8256.90 1008
8257.76 942
8258.61 968
8259.47 1011
8260.33 992
8261.19 986
8262.04 940
8262.90 941
8263.76 941
8264.62 920
8265.48 935
8266.33 960
8267.19 958
8268.05 920
8268.91 934
8269.77 951
8270.62 935
8271.48 932
8272.34 977
8273.20 959
8274.06 947
8274.92 945
8275.77 949
8276.63 945
8277.49 954
8278.35 1031
8279.21 947
8280.07 1008
8280.93 998
8281.78 979
8282.64 1006
8283.50 1005
8284.36 996
8285.22 980
8286.08 1001
8286.94 1030
8287.80 1055
8288.66 1019
8289.51 1009
8290.37 1022
8291.23 1017
8292.09 1005
8292.95 1009
8293.81 965
8294.67 990
8295.53 1007
8296.39 1013
8297.25 1004
8298.11 986
8298.97 1034
8299.83 1071
8300.69 1113
8301.55 1101
8302.41 1031
8303.27 1158
8304.13 1116
8304.99 1116
8305.85 1046
8306.71 1041
8307.57 1048
8308.43 1068
8309.29 1057
8310.15 1035
8311.01 1029
8311.87 1026
8312.73 1032
8313.59 998
8314.45 1024
8315.31 1030
8316.17 1042
8317.03 988
8317.89 1014
8318.75 1055
8319.61 1079
8320.47 1066
8321.33 1034
8322.20 1000
8323.06 1034
8323.92 1070
8324.78 1029
8325.64 1058
8326.50 1049
8327.36 1034
8328.22 1080
8329.08 1051
8329.94 997
8330.81 1028
8331.67 1000
8332.53 1037
8333.39 1046
8334.25 1034
8335.11 1022
8335.97 1024
8336.84 1049
8337.70 1016
8338.56 1067
8339.42 1030
8340.28 1001
8341.15 1036
8342.01 1029
8342.87 1025
8343.73 1061
8344.59 1080
8345.45 1013
8346.32 1053
8347.18 1041
8348.04 1073
8348.90 1092
8349.77 1064
8350.63 1057
8351.49 1120
8352.35 1084
8353.22 1129
8354.08 1106
8354.94 1093
8355.80 1099
8356.67 1106
8357.53 1106
8358.39 1064
8359.25 1119
8360.12 1127
8360.98 1127
8361.84 1169
8362.71 1148
8363.57 1132
8364.43 1148
8365.29 1107
8366.16 1115
8367.02 1053
8367.88 1128
8368.75 1177
8369.61 1129
8370.47 1171
8371.34 1109
8372.20 1137
8373.06 1142
8373.93 1138
8374.79 1143
8375.65 1183
8376.52 1199
8377.38 1209
8378.25 1245
8379.11 1262
8379.97 1232
8380.84 1237
8381.70 1213
8382.56 1281
8383.43 1256
8384.29 1227
8385.16 1262
8386.02 1285
8386.89 1241
8387.75 1320
8388.61 1371
8389.48 1347
8390.34 1320
8391.21 1374
8392.07 1394
8392.94 1386
8393.80 1428
8394.67 1452
8395.53 1402
8396.39 1398
8397.26 1440
8398.12 1383
8398.99 1454
8399.85 1434
8400.72 1447
8401.58 1475
8402.45 1476
8403.31 1513
8404.18 1491
8405.04 1554
8405.91 1621
8406.77 1643
8407.64 1631
8408.50 1699
8409.37 1728
8410.24 1750
8411.10 1730
8411.97 1657
8412.83 1680
8413.70 1685
8414.56 1757
8415.43 1750
8416.29 1711
8417.16 1791
8418.03 1833
8418.89 1848
8419.76 1767
8420.62 1854
8421.49 1902
8422.36 1899
8423.22 1868
8424.09 2001
8424.95 2093
8425.82 2139
8426.69 2123
8427.55 2140
8428.42 2145
8429.28 2173
8430.15 2262
8431.02 2237
8431.88 2216
8432.75 2311
8433.62 2434
8434.48 2561
8435.35 2625
8436.22 2696
8437.08 2824
8437.95 2860
8438.82 2916
8439.68 2844
8440.55 2949
8441.42 2987
8442.29 2996
8443.15 3013
8444.02 2917
8444.89 2992
8445.75 3119
8446.62 3197
8447.49 3550
8448.36 4085
8449.22 4883
8450.09 5866
8450.96 7167
8451.83 8567
8452.69 9812
8453.56 10661
8454.43 11027
8455.30 10837
8456.16 10377
8457.03 9501
8457.90 8553
8458.77 7517
8459.64 6516
8460.50 5640
8461.37 4752
8462.24 4161
8463.11 3701
8463.98 3296
8464.84 2991
8465.71 2752
8466.58 2556
8467.45 2403
8468.32 2330
8469.19 2227
8470.05 2191
8470.92 2087
8471.79 2056
8472.66 1978
8473.53 1971
8474.40 1931
8475.27 1801
8476.13 1790
8477.00 1775
8477.87 1775
8478.74 1859
8479.61 1919
8480.48 1886
8481.35 1910
8482.22 1924
8483.09 1964
8483.96 1862
8484.82 1836
8485.69 1908
8486.56 1944
8487.43 1896
8488.30 2031
8489.17 2162
8490.04 2204
8490.91 2287
8491.78 2393
8492.65 2411
8493.52 2359
8494.39 2326
8495.26 2283
8496.13 2151
8497.00 2149
8497.87 1966
8498.74 1875
8499.61 1846
8500.48 1834
8501.35 1807
8502.22 1800
8503.09 1779
8503.96 1759
8504.83 1769
8505.70 1721
8506.57 1727
8507.44 1731
8508.31 1786
8509.18 1834
8510.05 1851
8510.92 1906
8511.79 1943
8512.66 1962
8513.53 1948
8514.40 2000
8515.27 1964
8516.15 1989
8517.02 1993
8517.89 1990
8518.76 2018
8519.63 2039
8520.50 2030
8521.37 1948
8522.24 2032
8523.11 2018
8523.98 2020
8524.86 2031
8525.73 2079
8526.60 2041
8527.47 2113
8528.34 2087
8529.21 2163
8530.08 2142
8530.96 2121
8531.83 2052
8532.70 2146
8533.57 2176
8534.44 2177
8535.31 2084
8536.19 2060
8537.06 1977
8537.93 1991
8538.80 1994
8539.67 1952
8540.55 1868
8541.42 1817
8542.29 1823
8543.16 1692
8544.03 1695
8544.91 1630
8545.78 1687
8546.65 1676
8547.52 1696
8548.40 1724
8549.27 1748
8550.14 1839
8551.01 1880
8551.89 1921
8552.76 1917
8553.63 1941
8554.51 1921
8555.38 1936
8556.25 1882
8557.12 1803
8558.00 1722
8558.87 1641
8559.74 1599
8560.62 1617
8561.49 1547
8562.36 1530
8563.24 1488
8564.11 1555
8564.98 1540
8565.86 1473
8566.73 1458
8567.60 1490
8568.48 1452
8569.35 1462
8570.22 1518
8571.10 1449
8571.97 1476
8572.84 1372
8573.72 1412
8574.59 1386
8575.46 1409
8576.34 1386
8577.21 1325
8578.09 1335
8578.96 1355
8579.83 1407
8580.71 1438
8581.58 1423
8582.46 1341
8583.33 1352
8584.21 1358
8585.08 1350
8585.95 1380
8586.83 1351
8587.70 1365
8588.58 1374
8589.45 1320
8590.33 1312
8591.20 1396
8592.08 1445
8592.95 1401
8593.83 1417
8594.70 1425
8595.58 1469
8596.45 1420
8597.33 1453
8598.20 1435
8599.08 1415
8599.95 1424
8600.83 1449
8601.70 1442
8602.58 1433
8603.45 1490
8604.33 1482
8605.20 1458
8606.08 1429
8606.95 1445
8607.83 1454
8608.70 1476
8609.58 1475
8610.45 1476
8611.33 1481
8612.21 1503
8613.08 1464
8613.96 1442
8614.83 1493
8615.71 1444
8616.59 1454
8617.46 1479
8618.34 1489
8619.21 1438
8620.09 1484
8620.97 1533
8621.84 1528
8622.72 1556
8623.59 1535
8624.47 1580
8625.35 1637
8626.22 1661
8627.10 1634
8627.98 1725
8628.85 1716
8629.73 1686
8630.61 1705
8631.48 1662
8632.36 1705
8633.24 1703
8634.11 1643
8634.99 1645
8635.87 1652
8636.74 1724
8637.62 1725
8638.50 1739
8639.37 1760
8640.25 1773
8641.13 1758
8642.01 1744
8642.88 1802
8643.76 1869
8644.64 1895
8645.52 1882
8646.39 1891
8647.27 1902
8648.15 1895
8649.03 1917
8649.90 1925
8650.78 1919
8651.66 1928
8652.54 1940
8653.41 1935
8654.29 1903
8655.17 1944
8656.05 1988
8656.93 1982
8657.80 1934
8658.68 1937
8659.56 2052
8660.44 2048
8661.32 1979
8662.19 1925
8663.07 2051
8663.95 2072
8664.83 2086
8665.71 2167
8666.59 2257
8667.46 2227
8668.34 2376
8669.22 2610
8670.10 2791
8670.98 2988
8671.86 3099
8672.74 3227
8673.62 3294
8674.49 3265
8675.37 3190
8676.25 3182
8677.13 3046
8678.01 2875
8678.89 2801
8679.77 2715
8680.65 2596
8681.53 2474
8682.41 2656
8683.29 2566
8684.16 2630
8685.04 2782
8685.92 3090
8686.80 3452
8687.68 3892
8688.56 4380
8689.44 4922
8690.32 5288
8691.20 5537
8692.08 5460
8692.96 5168
8693.84 5017
8694.72 4584
8695.60 4132
8696.48 3759
8697.36 3267
8698.24 3067
8699.12 2873
8700.00 2591
8700.88 2439
8701.76 2304
8702.64 2173
8703.52 2140
8704.40 2106
8705.28 2124
8706.16 2098
8707.04 2021
8707.92 2058
8708.80 2036
8709.69 1997
8710.57 1987
8711.45 1903
8712.33 1937
8713.21 1931
8714.09 1973
8714.97 1896
8715.85 1937
8716.73 1935
8717.61 1932
8718.49 1932
8719.38 1925
8720.26 1890
8721.14 1916
8722.02 1983
8722.90 2033
8723.78 2022
8724.66 2049
8725.54 2142
8726.43 2147
8727.31 2119
8728.19 2186
8729.07 2211
8729.95 2221
8730.83 2303
8731.72 2269
8732.60 2238
8733.48 2219
8734.36 2261
8735.24 2281
8736.13 2249
8737.01 2261
8737.89 2235
8738.77 2221
8739.65 2239
8740.54 2263
8741.42 2200
8742.30 2242
8743.18 2166
8744.07 2234
8744.95 2301
8745.83 2344
8746.71 2359
8747.60 2375
8748.48 2364
8749.36 2405
8750.24 2441
8751.13 2514
8752.01 2605
8752.89 2613
8753.77 2660
8754.66 2802
8755.54 2823
8756.42 2797
8757.31 2890
8758.19 2941
8759.07 2998
8759.96 3072
8760.84 3132
8761.72 3210
8762.61 3256
8763.49 3286
8764.37 3353
8765.26 3413
8766.14 3401
8767.02 3339
8767.91 3373
8768.79 3372
8769.67 3330
8770.56 3346
8771.44 3344
8772.32 3385
8773.21 3398
8774.09 3617
8774.98 3919
8775.86 4598
8776.74 5354
8777.63 6278
8778.51 7153
8779.40 7961
8780.28 8286
8781.17 8688
8782.05 8570
8782.93 8186
8783.82 7558
8784.70 7018
8785.59 6396
8786.47 5623
8787.36 5012
8788.24 4530
8789.13 4000
8790.01 3693
8790.89 3410
8791.78 3222
8792.66 3171
8793.55 3042
8794.43 3081
8795.32 2965
8796.20 2976
8797.09 2970
8797.97 2914
8798.86 2867
8799.74 2795
8800.63 2663
8801.52 2509
8802.40 2393
8803.29 2282
8804.17 2218
8805.06 2143
8805.94 2119
8806.83 2058
8807.71 1985
8808.60 2030
8809.48 2002
8810.37 2025
8811.26 2044
8812.14 1990
8813.03 2028
8813.91 1941
8814.80 2050
8815.69 2049
8816.57 2076
8817.46 2138
8818.34 2087
8819.23 2107
8820.12 2101
8821.00 2038
8821.89 2086
8822.77 2029
8823.66 1965
8824.55 1997
8825.43 1935
8826.32 1955
8827.21 1941
8828.09 1850
8828.98 1813
8829.87 1806
8830.75 1785
8831.64 1810
8832.53 1811
8833.41 1839
8834.30 1804
8835.19 1809
8836.08 1785
8836.96 1810
8837.85 1814
8838.74 1839
8839.62 1801
8840.51 1871
8841.40 1873
8842.29 1895
8843.17 1930
8844.06 1878
8844.95 1865
8845.84 1820
8846.72 1847
8847.61 1874
8848.50 1893
8849.39 1802
8850.27 1841
8851.16 1827
8852.05 1838
8852.94 1792
8853.82 1824
8854.71 1869
8855.60 1868
8856.49 1850
8857.38 1867
8858.26 1831
8859.15 1849
8860.04 1727
8860.93 1774
8861.82 1753
8862.71 1688
8863.59 1698
8864.48 1696
8865.37 1661
8866.26 1633
8867.15 1642
8868.04 1632
8868.93 1562
8869.81 1507
8870.70 1497
8871.59 1502
8872.48 1481
8873.37 1419
8874.26 1487
8875.15 1499
8876.04 1457
8876.93 1427
8877.81 1431
8878.70 1387
8879.59 1380
8880.48 1434
8881.37 1395
8882.26 1407
8883.15 1398
8884.04 1431
8884.93 1424
8885.82 1382
8886.71 1373
8887.60 1340
8888.49 1346
8889.38 1265
8890.27 1302
8891.16 1307
8892.05 1296
8892.94 1280
8893.83 1302
8894.72 1273
8895.61 1257
8896.50 1233
8897.39 1313
8898.28 1254
8899.17 1251
8900.06 1273
8900.95 1226
8901.84 1188
8902.73 1182
8903.62 1203
8904.51 1270
8905.40 1227
8906.29 1195
8907.18 1196
8908.07 1183
8908.96 1149
8909.85 1187
8910.74 1165
8911.63 1125
8912.52 1151
8913.41 1148
8914.31 1108
8915.20 1159
8916.09 1115
8916.98 1142
8917.87 1140
8918.76 1154
8919.65 1164
8920.54 1141
8921.43 1092
8922.33 1120
8923.22 1178
8924.11 1216
8925.00 1193
8925.89 1207
8926.78 1184
8927.67 1157
8928.57 1159
8929.46 1134
8930.35 1125
8931.24 1107
8932.13 1138
8933.03 1131
8933.92 1140
8934.81 1060
8935.70 1085
8936.59 1075
8937.49 1116
8938.38 1021
8939.27 1018
8940.16 1015
8941.05 1042
8941.95 990
8942.84 1005
8943.73 1008
8944.62 980
8945.52 1050
8946.41 1088
8947.30 1074
8948.19 1053
8949.09 1086
8949.98 1108
8950.87 1108
8951.76 1080
8952.66 1073
8953.55 1073
8954.44 1059
8955.34 1042
8956.23 1064
8957.12 1022
8958.02 1013
8958.91 999
8959.80 1034
8960.69 1001
8961.59 993
8962.48 929
8963.37 986
8964.27 990
8965.16 971
8966.05 962
8966.95 969
8967.84 991
8968.74 997
8969.63 992
8970.52 979
8971.42 920
8972.31 945
8973.20 965
8974.10 970
8974.99 910
8975.89 921
8976.78 952
8977.67 973
8978.57 943
8979.46 917
8980.36 911
8981.25 931
8982.15 873
8983.04 872
8983.93 903
8984.83 897
8985.72 915
8986.62 897
8987.51 888
8988.41 870
8989.30 905
8990.20 897
8991.09 945
8991.99 912
8992.88 906
8993.78 856
8994.67 868
8995.57 839
8996.46 891
8997.36 869
8998.25 853
8999.15 827
9000.04 859
9000.94 849
9001.83 857
9002.73 876
9003.62 871
9004.52 837
9005.41 830
9006.31 864
9007.20 862
9008.10 885
9009.00 833
9009.89 854
9010.79 861
9011.68 839
9012.58 861
9013.47 863
9014.37 863
9015.27 780
9016.16 816
9017.06 819
9017.95 823
9018.85 777
9019.75 786
9020.64 782
9021.54 823
9022.43 858
9023.33 846
9024.23 808
9025.12 819
9026.02 855
9026.92 829
9027.81 842
9028.71 811
9029.61 821
9030.50 797
9031.40 796
9032.30 856
9033.19 828
9034.09 861
9034.99 833
9035.88 848
9036.78 833
9037.68 898
9038.58 878
9039.47 848
9040.37 823
9041.27 828
9042.16 797
9043.06 782
9043.96 852
9044.86 810
9045.75 796
9046.65 833
9047.55 858
9048.45 835
9049.34 826
9050.24 856
9051.14 871
9052.04 872
9052.94 931
9053.83 871
9054.73 830
9055.63 853
9056.53 848
9057.43 851
9058.32 867
9059.22 867
9060.12 867
9061.02 857
9061.92 918
9062.81 892
9063.71 879
9064.61 908
9065.51 882
9066.41 920
9067.31 880
9068.21 901
9069.10 888
9070.00 877
9070.90 870
9071.80 824
9072.70 856
9073.60 853
9074.50 854
9075.40 839
9076.29 852
9077.19 846
9078.09 819
9078.99 807
9079.89 906
9080.79 852
9081.69 832
9082.59 845
9083.49 856
9084.39 857
9085.29 872
9086.19 875
9087.09 854
9087.98 838
9088.88 871
9089.78 819
9090.68 836
9091.58 849
9092.48 824
9093.38 852
9094.28 854
9095.18 832
9096.08 853
9096.98 851
9097.88 800
9098.78 835
9099.68 799
9100.58 803
9101.48 802
9102.38 811
9103.28 839
9104.18 803
9105.08 774
9105.99 813
9106.89 831
9107.79 782
9108.69 788
9109.59 817
9110.49 805
9111.39 787
9112.29 780
9113.19 844
9114.09 812
9114.99 816
9115.89 797
9116.79 819
9117.69 800
9118.60 806
9119.50 806
9120.40 816
9121.30 783
9122.20 804
9123.10 794
9124.00 849
9124.90 786
9125.81 799
9126.71 793
9127.61 772
9128.51 777
9129.41 764
9130.31 767
9131.22 786
9132.12 789
9133.02 805
9133.92 766
9134.82 765
9135.72 771
9136.63 812
9137.53 810
9138.43 833
9139.33 853
9140.23 844
9141.14 836
9142.04 779
9142.94 805
9143.84 767
9144.75 800
9145.65 784
9146.55 787
9147.45 792
9148.36 776
9149.26 775
9150.16 831
9151.06 821
9151.97 779
9152.87 811
9153.77 763
9154.67 810
9155.58 760
9156.48 770
9157.38 809
9158.29 831
9159.19 811
9160.09 802
9161.00 827
9161.90 796
9162.80 803
9163.71 781
9164.61 770
9165.51 756
9166.42 782
9167.32 758
9168.22 798
9169.13 804
9170.03 791
9170.93 785
9171.84 825
9172.74 800
9173.64 818
9174.55 790
9175.45 807
9176.36 797
9177.26 768
9178.16 809
9179.07 817
9179.97 849
9180.88 847
9181.78 791
9182.69 779
9183.59 814
9184.49 808
9185.40 799
9186.30 802
9187.21 839
9188.11 830
9189.02 841
9189.92 829
9190.82 813
9191.73 848
9192.63 850
9193.54 897
9194.44 859
9195.35 854
9196.25 792
9197.16 821
9198.06 857
9198.97 871
9199.87 870
9200.78 829
9201.68 859
9202.59 826
9203.49 814
9204.40 850
9205.30 831
9206.21 822
9207.12 822
9208.02 804
9208.93 796
9209.83 779
9210.74 810
9211.64 816
9212.55 821
9213.45 829
9214.36 857
9215.27 829
9216.17 816
9217.08 850
9217.98 851
9218.89 813
9219.80 832
9220.70 868
9221.61 873
9222.51 871
9223.42 806
9224.33 847
9225.23 808
9226.14 827
9227.05 796
9227.95 765
9228.86 838
9229.77 788
9230.67 815
9231.58 800
9232.49 831
9233.39 803
9234.30 800
9235.21 780
9236.11 803
9237.02 812
9237.93 816
9238.83 819
9239.74 811
9240.65 789
9241.55 844
9242.46 845
9243.37 813
9244.28 816
9245.18 774
9246.09 816
9247.00 824
9247.91 799
9248.81 782
9249.72 817
9250.63 738
9251.54 744
9252.44 795
9253.35 803
9254.26 799
9255.17 771
9256.07 812
9256.98 766
9257.89 735
9258.80 749
9259.71 800
9260.61 819
9261.52 823
9262.43 802
9263.34 811
9264.25 795
9265.16 788
9266.06 770
9266.97 778
9267.88 773
9268.79 805
9269.70 761
9270.61 790
9271.51 856
9272.42 856
9273.33 853
9274.24 851
9275.15 830
9276.06 817
9276.97 830
9277.88 829
9278.78 847
9279.69 836
9280.60 796
9281.51 819
9282.42 793
9283.33 807
9284.24 818
9285.15 817
9286.06 779
9286.97 824
9287.88 833
9288.79 860
9289.70 793
9290.60 855
9291.51 841
9292.42 839
9293.33 838
9294.24 849
9295.15 836
9296.06 875
9296.97 885
9297.88 833
9298.79 849
9299.70 854
9300.61 849
9301.52 890
9302.43 885
9303.34 863
9304.25 877
9305.16 836
9306.07 916
9306.98 879
9307.89 888
9308.80 886
9309.71 947
9310.63 921
9311.54 910
9312.45 864
9313.36 862
9314.27 861
9315.18 857
9316.09 854
9317.00 845
9317.91 861
9318.82 825
9319.73 836
9320.64 805
9321.55 822
9322.47 839
9323.38 813
9324.29 817
9325.20 822
9326.11 800
9327.02 820
9327.93 821
9328.84 857
9329.76 868
9330.67 820
9331.58 829
9332.49 816
9333.40 866
9334.31 837
9335.23 876
9336.14 875
9337.05 829
9337.96 819
9338.87 833
9339.78 861
9340.70 837
9341.61 836
9342.52 836
9343.43 827
9344.34 834
9345.26 882
9346.17 886
9347.08 852
9347.99 860
9348.91 882
9349.82 867
9350.73 874
9351.64 868
9352.56 842
9353.47 880
9354.38 866
9355.29 847
9356.21 900
9357.12 872
9358.03 846
9358.94 821
9359.86 815
9360.77 854
9361.68 874
9362.60 856
9363.51 855
9364.42 877
9365.34 859
9366.25 838
9367.16 856
9368.08 856
9368.99 818
9369.90 829
9370.82 860
9371.73 841
9372.64 845
9373.56 842
9374.47 886
9375.38 883
9376.30 867
9377.21 914
9378.12 911
9379.04 872
9379.95 889
9380.87 877
9381.78 900
9382.69 866
9383.61 901
9384.52 937
9385.44 949
9386.35 942
9387.27 969
9388.18 956
9389.09 985
9390.01 1022
9390.92 1020
9391.84 993
9392.75 1011
9393.67 1018
9394.58 1047
9395.50 996
9396.41 957
9397.32 906
9398.24 964
9399.15 992
9400.07 950
9400.98 952
9401.90 976
9402.81 949
9403.73 936
9404.64 959
9405.56 983
9406.47 987
9407.39 1005
9408.30 968
9409.22 955
9410.14 930
9411.05 944
9411.97 971
9412.88 964
9413.80 957
9414.71 964
9415.63 940
9416.54 975
9417.46 973
9418.38 1000
9419.29 983
9420.21 957
9421.12 963
9422.04 990
9422.95 999
9423.87 982
9424.79 1013
9425.70 1035
9426.62 1080
9427.54 1017
9428.45 1048
9429.37 1085
9430.28 1085
9431.20 1101
9432.12 1147
9433.03 1147
9433.95 1169
9434.87 1190
9435.78 1160
9436.70 1134
9437.62 1123
9438.53 1140
9439.45 1147
9440.37 1158
9441.28 1130
9442.20 1187
9443.12 1187
9444.03 1236
9444.95 1233
9445.87 1340
9446.79 1471
9447.70 1596
9448.62 1657
9449.54 1838
9450.45 1860
9451.37 1986
9452.29 1986
9453.21 1927
9454.12 1880
9455.04 1822
9455.96 1688
9456.88 1603
9457.79 1537
9458.71 1417
9459.63 1327
9460.55 1280
9461.47 1241
9462.38 1206
9463.30 1129
9464.22 1092
9465.14 1073
9466.06 1037
9466.97 1093
9467.89 1073
9468.81 1029
9469.73 971
9470.65 1021
9471.56 1061
9472.48 1060
9473.40 1062
9474.32 1042
9475.24 1109
9476.16 1140
9477.08 1168
9477.99 1212
9478.91 1217
9479.83 1171
9480.75 1161
9481.67 1100
9482.59 1150
9483.51 1135
9484.43 1083
9485.34 1090
9486.26 1057
9487.18 1039
9488.10 1051
9489.02 974
9489.94 986
9490.86 1023
9491.78 1024
9492.70 1004
9493.62 956
9494.54 989
9495.46 966
9496.38 988
9497.30 1012
9498.22 978
9499.13 986
9500.05 968
9500.97 938
9501.89 974
9502.81 969
9503.73 974
9504.65 968
9505.57 991
9506.49 952
9507.41 953
9508.33 964
9509.25 1031
9510.17 1056
9511.09 966
9512.01 988
9512.93 1040
9513.86 1067
9514.78 1120
9515.70 1115
9516.62 1096
9517.54 1075
9518.46 1048
9519.38 1037
9520.30 1040
9521.22 1060
9522.14 1083
9523.06 1059
9523.98 1073
9524.90 1148
9525.82 1160
9526.75 1190
9527.67 1213
9528.59 1198
9529.51 1260
9530.43 1338
9531.35 1342
9532.27 1351
9533.19 1330
9534.11 1307
9535.04 1300
9535.96 1278
9536.88 1214
9537.80 1155
9538.72 1141
9539.64 1098
9540.57 1103
9541.49 1120
9542.41 1084
9543.33 1050
9544.25 1047
9545.17 1003
9546.10 1013
9547.02 982
9547.94 1031
9548.86 1019
9549.78 981
9550.71 974
9551.63 990
9552.55 1011
9553.47 1003
9554.40 1002
9555.32 1047
9556.24 998
9557.16 1029
9558.09 1057
9559.01 1055
9559.93 1063
9560.85 1058
9561.78 1057
9562.70 1024
9563.62 1042
9564.54 1063
9565.47 1062
9566.39 1016
9567.31 990
9568.24 988
9569.16 1024
9570.08 1008
9571.00 1023
9571.93 1045
9572.85 960
9573.77 936
9574.70 978
9575.62 934
9576.54 978
9577.47 981
9578.39 928
9579.31 977
9580.24 936
9581.16 962
9582.09 961
9583.01 1003
9583.93 980
9584.86 965
9585.78 970
9586.70 957
9587.63 954
9588.55 991
9589.48 1022
9590.40 974
9591.32 1049
9592.25 1024
9593.17 1049
9594.10 1019
9595.02 1086
9595.95 1055
9596.87 1030
9597.79 1029
9598.72 1059
9599.64 1119
9600.57 1067
9601.49 1054
9602.42 1032
9603.34 1097
9604.27 1099
9605.19 1074
9606.12 1078
9607.04 1132
9607.97 1165
9608.89 1136
9609.82 1159
9610.74 1161
9611.67 1179
9612.59 1175
9613.52 1172
9614.44 1157
9615.37 1174
9616.29 1138
9617.22 1193
9618.14 1139
9619.07 1180
9619.99 1183
9620.92 1209
9621.85 1249
9622.77 1240
9623.70 1227
9624.62 1290
9625.55 1288
9626.47 1252
9627.40 1272
9628.33 1316
9629.25 1311
9630.18 1313
9631.10 1387
9632.03 1367
9632.96 1388
9633.88 1383
9634.81 1416
9635.73 1405
9636.66 1389
9637.59 1381
9638.51 1471
9639.44 1457
9640.37 1507
9641.29 1562
9642.22 1584
9643.15 1651
9644.07 1706
9645.00 1751
9645.93 1817
9646.85 1853
9647.78 1847
9648.71 1810
9649.63 1788
9650.56 1810
9651.49 1808
9652.41 1779
9653.34 1709
9654.27 1694
9655.20 1687
9656.12 1681
9657.05 1644
9657.98 1598
9658.90 1632
9659.83 1585
9660.76 1639
9661.69 1654
9662.61 1683
9663.54 1711
9664.47 1759
9665.40 1712
9666.32 1705
9667.25 1786
9668.18 1818
9669.11 1778
9670.04 1804
9670.96 1750
9671.89 1827
9672.82 1865
9673.75 1805
9674.68 1829
9675.60 1807
9676.53 1837
9677.46 1872
9678.39 1908
9679.32 1879
9680.25 1928
9681.17 1906
9682.10 1923
9683.03 1966
9683.96 1987
9684.89 1984
9685.82 1925
9686.75 1974
9687.67 1964
9688.60 2034
9689.53 2097
9690.46 2149
9691.39 2162
9692.32 2249
9693.25 2356
9694.18 2453
9695.11 2584
9696.03 2587
9696.96 2714
9697.89 2846
9698.82 2705
9699.75 2606
9700.68 2590
9701.61 2480
9702.54 2388
9703.47 2280
9704.40 2256
9705.33 2237
9706.26 2191
9707.19 2159
9708.12 2221
9709.05 2172
9709.98 2272
9710.91 2282
9711.84 2321
9712.77 2346
9713.70 2451
9714.63 2440
9715.56 2345
9716.49 2270
9717.42 2202
9718.35 2162
9719.28 2078
9720.21 1987
9721.14 1862
9722.07 1829
9723.00 1862
9723.93 1837
9724.86 1802
9725.79 1728
9726.72 1741
9727.65 1751
9728.58 1830
9729.51 1824
9730.44 1864
9731.37 1804
9732.31 1803
9733.24 1816
9734.17 1826
9735.10 1770
9736.03 1707
9736.96 1656
9737.89 1642
9738.82 1627
9739.75 1602
9740.69 1587
9741.62 1536
9742.55 1484
9743.48 1477
9744.41 1524
9745.34 1473
9746.27 1412
9747.21 1457
9748.14 1438
9749.07 1425
9750.00 1450
9750.93 1511
9751.86 1422
9752.80 1361
9753.73 1396
9754.66 1379
9755.59 1323
9756.52 1370
9757.46 1310
9758.39 1389
9759.32 1378
9760.25 1398
9761.18 1417
9762.12 1416
9763.05 1400
9763.98 1375
9764.91 1359
9765.85 1366
9766.78 1326
9767.71 1412
9768.64 1373
9769.58 1407
9770.51 1386
9771.44 1415
9772.37 1419
9773.31 1471
9774.24 1488
9775.17 1501
9776.11 1519
9777.04 1603
9777.97 1561
9778.91 1562
9779.84 1558
9780.77 1566
9781.71 1551
9782.64 1506
9783.57 1513
9784.51 1509
9785.44 1450
9786.37 1424
9787.31 1381
9788.24 1374
9789.17 1288
9790.11 1308
9791.04 1332
9791.97 1339
9792.91 1402
9793.84 1385
9794.77 1429
9795.71 1455
9796.64 1399
9797.58 1388
9798.51 1390
9799.44 1356
9800.38 1368
9801.31 1266
9802.25 1292
9803.18 1278
9804.12 1202
9805.05 1165
9805.98 1202
9806.92 1161
9807.85 1169
9808.79 1187
9809.72 1133
9810.66 1180
9811.59 1090
9812.53 1105
9813.46 1085
9814.40 1036
9815.33 1064
9816.27 1094
9817.20 1063
9818.14 1041
9819.07 1058
9820.01 1060
9820.94 1059
9821.88 1061
9822.81 1008
9823.75 1005
9824.68 1032
9825.62 1055
9826.55 1036
9827.49 1038
9828.42 1037
9829.36 1031
9830.29 1008
9831.23 958
9832.17 996
9833.10 1007
9834.04 988
9834.97 990
9835.91 988
9836.84 985
9837.78 1018
9838.72 1051
9839.65 1016
9840.59 1025
9841.52 994
9842.46 1033
9843.40 1081
9844.33 1033
9845.27 998
9846.20 1020
9847.14 1030
9848.08 1067
9849.01 1051
9849.95 1021
9850.89 1001
9851.82 1015
9852.76 1018
9853.70 984
9854.63 1010
9855.57 1012
9856.51 1042
9857.44 1010
9858.38 980
9859.32 1016
9860.25 1016
9861.19 1030
9862.13 982
9863.07 948
9864.00 951
9864.94 944
9865.88 954
9866.81 985
9867.75 987
9868.69 1007
9869.63 990
9870.56 985
9871.50 984
9872.44 1000
9873.38 942
9874.31 949
9875.25 971
9876.19 916
9877.13 936
9878.07 955
9879.00 967
9879.94 997
9880.88 961
9881.82 971
9882.75 941
9883.69 982
9884.63 938
9885.57 940
9886.51 910
9887.45 947
9888.38 964
9889.32 983
9890.26 909
9891.20 925
9892.14 937
9893.08 964
9894.01 949
9894.95 942
9895.89 907
9896.83 940
9897.77 926
9898.71 961
9899.65 954
9900.59 981
9901.52 974
9902.46 953
9903.40 946
9904.34 970
9905.28 1052
9906.22 1044
9907.16 1080
9908.10 1102
9909.04 1192
9909.98 1135
9910.92 1191
9911.86 1239
9912.80 1178
9913.73 1171
9914.67 1134
9915.61 1088
9916.55 1066
9917.49 1084
9918.43 1082
9919.37 1142
9920.31 1154
9921.25 1251
9922.19 1278
9923.13 1257
9924.07 1349
9925.01 1355
9925.95 1330
9926.89 1272
9927.83 1243
9928.77 1222
9929.71 1169
9930.65 1059
9931.59 1054
9932.53 987
9933.47 969
9934.41 962
9935.36 908
9936.30 873
9937.24 898
9938.18 901
9939.12 896
9940.06 882
9941.00 808
9941.94 836
9942.88 829
9943.82 807
9944.76 842
9945.70 835
9946.64 835
9947.59 897
9948.53 846
9949.47 821
9950.41 857
9951.35 841
9952.29 854
9953.23 855
9954.17 851
9955.12 816
9956.06 831
9957.00 824
9957.94 830
9958.88 857
9959.82 844
9960.77 817
9961.71 817
9962.65 810
9963.59 830
9964.53 837
9965.48 819
9966.42 799
9967.36 817
9968.30 791
9969.24 803
9970.19 802
9971.13 776
9972.07 780
9973.01 747
9973.95 756
9974.90 753
9975.84 773
9976.78 764
9977.72 769
9978.67 784
9979.61 740
9980.55 747
9981.50 759
9982.44 775
9983.38 821
9984.32 768
9985.27 740
9986.21 781
9987.15 797
9988.10 786
9989.04 802
9989.98 802
9990.92 804
9991.87 751
9992.81 740
9993.75 788
9994.70 814
9995.64 774
9996.58 771
9997.53 777
9998.47 763
9999.41 782
10000.36 794
10001.30 773
10002.25 761
10003.19 768
10004.13 730
10005.08 738
10006.02 727
10006.96 774
10007.91 778
10008.85 745
10009.80 765
10010.74 790
10011.68 773
10012.63 763
10013.57 808
10014.52 811
10015.46 752
10016.41 731
10017.35 760
10018.29 766
10019.24 729
10020.18 739
10021.13 791
10022.07 798
10023.02 762
10023.96 758
10024.91 750
10025.85 761
10026.80 767
10027.74 775
10028.69 764
10029.63 750
10030.58 745
10031.52 758
10032.47 728
10033.41 745
10034.36 735
10035.30 760
10036.25 741
10037.19 696
10038.14 787
10039.08 778
10040.03 714
10040.97 722
10041.92 724
10042.87 741
10043.81 695
10044.76 678
10045.70 748
10046.65 693
10047.59 725
10048.54 731
10049.49 728
10050.43 704
10051.38 701
10052.32 693
10053.27 713
10054.22 713
10055.16 710
10056.11 712
10057.05 730
10058.00 687
10058.95 700
10059.89 707
10060.84 695
10061.79 673
10062.73 692
10063.68 691
10064.63 665
10065.57 715
10066.52 744
10067.47 687
10068.41 687
10069.36 723
10070.31 712
10071.25 713
10072.20 652
10073.15 718
10074.10 707
10075.04 697
10075.99 698
10076.94 712
10077.88 711
10078.83 678
10079.78 680
10080.73 703
10081.67 716
10082.62 666
10083.57 647
10084.52 678
10085.46 699
10086.41 671
10087.36 688
10088.31 705
10089.25 696
10090.20 712
10091.15 684
10092.10 698
10093.05 654
10093.99 678
10094.94 680
10095.89 672
10096.84 639
10097.79 681
10098.73 703
10099.68 657
10100.63 686
10101.58 694
10102.53 700
10103.48 689
10104.42 681
10105.37 668
10106.32 703
10107.27 667
10108.22 649
10109.17 676
10110.12 687
10111.06 660
10112.01 658
10112.96 701
10113.91 683
10114.86 659
10115.81 689
10116.76 708
10117.71 667
10118.66 714
10119.61 674
10120.56 712
10121.50 690
10122.45 681
10123.40 660
10124.35 679
10125.30 657
10126.25 657
10127.20 649
10128.15 650
10129.10 647
10130.05 697
10131.00 681
10131.95 644
10132.90 664
10133.85 709
10134.80 697
10135.75 673
10136.70 658
10137.65 696
10138.60 680
10139.55 686
10140.50 693
10141.45 701
10142.40 695
10143.35 719
10144.30 679
10145.25 694
10146.20 694
10147.15 687
10148.10 710
10149.05 700
10150.00 706
10150.95 718
10151.90 724
10152.86 712
10153.81 703
10154.76 711
10155.71 714
10156.66 670
10157.61 698
10158.56 706
10159.51 707
10160.46 674
10161.41 688
10162.37 743
10163.32 705
10164.27 678
10165.22 727
10166.17 736
10167.12 747
10168.07 734
10169.03 704
10169.98 711
10170.93 695
10171.88 725
10172.83 754
10173.78 723
10174.74 691
10175.69 693
10176.64 730
10177.59 744
10178.54 749
10179.49 766
10180.45 778
10181.40 761
10182.35 727
10183.30 792
10184.26 795
10185.21 783
10186.16 787
10187.11 822
10188.06 837
10189.02 764
10189.97 795
10190.92 800
10191.87 826
10192.83 837
10193.78 824
10194.73 813
10195.69 845
10196.64 849
10197.59 815
10198.54 862
10199.50 857
10200.45 887
10201.40 902
10202.36 912
10203.31 883
10204.26 905
10205.22 932
10206.17 918
10207.12 896
10208.08 856
10209.03 862
10209.98 860
10210.94 804
10211.89 818
10212.84 807
10213.80 790
10214.75 801
10215.70 805
10216.66 827
10217.61 785
10218.56 830
10219.52 796
10220.47 811
10221.43 813
10222.38 844
10223.33 796
10224.29 789
10225.24 801
10226.20 805
10227.15 813
10228.11 842
10229.06 887
10230.01 942
10230.97 925
10231.92 953
10232.88 927
10233.83 971
10234.79 941
10235.74 880
10236.70 905
10237.65 849
10238.60 849
10239.56 818
10240.51 836
10241.47 802
10242.42 799
10243.38 778
10244.33 817
10245.29 760
10246.24 767
10247.20 722
10248.15 713
10249.11 727
10250.07 725
10251.02 727
10251.98 717
10252.93 693
10253.89 693
10254.84 661
10255.80 682
10256.75 678
10257.71 708
10258.67 693
10259.62 659
10260.58 683
10261.53 666
10262.49 676
10263.44 681
10264.40 703
10265.36 717
10266.31 704
10267.27 702
10268.22 712
10269.18 701
10270.14 754
10271.09 678
10272.05 708
10273.01 725
10273.96 690
10274.92 742
10275.87 706
10276.83 667
10277.79 663
10278.74 680
10279.70 670
10280.66 697
10281.61 690
10282.57 649
10283.53 671
10284.49 669
10285.44 695
10286.40 672
10287.36 669
10288.31 666
10289.27 691
10290.23 681
10291.18 680
10292.14 686
10293.10 675
10294.06 668
10295.01 661
10295.97 680
10296.93 654
10297.89 648
10298.84 659
10299.80 634
10300.76 673
10301.72 681
10302.67 670
10303.63 670
10304.59 686
10305.55 676
10306.51 674
10307.46 691
10308.42 679
10309.38 696
10310.34 669
10311.30 714
10312.25 707
10313.21 686
10314.17 695
10315.13 685
10316.09 663
10317.05 666
10318.00 659
10318.96 634
10319.92 654
10320.88 711
10321.84 693
10322.80 681
10323.76 660
10324.71 647
10325.67 667
10326.63 642
10327.59 653
10328.55 621
10329.51 679
10330.47 648
10331.43 636
10332.39 687
10333.35 667
10334.30 664
10335.26 666
10336.22 694
10337.18 692
10338.14 669
10339.10 634
10340.06 648
10341.02 686
10341.98 728
10342.94 668
10343.90 693
10344.86 683
10345.82 665
10346.78 696
10347.74 707
10348.70 669
10349.66 664
10350.62 678
10351.58 680
10352.54 708
10353.50 700
10354.46 699
10355.42 702
10356.38 751
10357.34 728
10358.30 769
10359.26 695
10360.22 699
10361.18 712
10362.14 719
10363.10 685
10364.06 711
10365.02 719
10365.98 665
10366.94 663
10367.90 629
10368.87 652
10369.83 642
10370.79 663
10371.75 694
10372.71 646
10373.67 623
10374.63 626
10375.59 659
10376.55 630
10377.51 658
10378.48 634
10379.44 624
10380.40 642
10381.36 646
10382.32 650
10383.28 641
10384.24 655
10385.21 663
10386.17 643
10387.13 638
10388.09 646
10389.05 642
10390.01 665
10390.98 679
10391.94 637
10392.90 672
10393.86 672
10394.82 661
10395.79 676
10396.75 659
10397.71 671
10398.67 645
10399.63 697
10400.60 660
10401.56 654
10402.52 626
10403.48 665
10404.45 648
10405.41 648
10406.37 621
10407.33 635
10408.30 686
10409.26 662
10410.22 671
10411.18 672
10412.15 702
10413.11 737
10414.07 791
10415.04 785
10416.00 749
10416.96 782
10417.93 806
10418.89 798
10419.85 755
10420.81 754
10421.78 762
10422.74 772
10423.70 739
10424.67 736
10425.63 710
10426.59 713
10427.56 711
10428.52 709
10429.49 691
10430.45 677
10431.41 664
10432.38 657
10433.34 680
10434.30 694
10435.27 645
10436.23 639
10437.20 672
10438.16 640
10439.12 644
10440.09 662
10441.05 660
10442.02 621
10442.98 632
10443.94 633
10444.91 626
10445.87 630
10446.84 645
10447.80 634
10448.77 617
10449.73 602
10450.70 608
10451.66 635
10452.63 636
10453.59 619
10454.55 625
10455.52 625
10456.48 618
10457.45 601
10458.41 614
10459.38 628
10460.34 595
10461.31 634
10462.27 651
10463.24 631
10464.20 592
10465.17 630
10466.14 640
10467.10 617
10468.07 616
10469.03 577
10470.00 603
10470.96 639
10471.93 636
10472.89 592
10473.86 625
10474.82 674
10475.79 668
10476.76 593
10477.72 639
10478.69 636
10479.65 661
10480.62 628
10481.59 629
10482.55 616
10483.52 662
10484.48 640
10485.45 633
10486.42 651
10487.38 624
10488.35 601
10489.32 623
10490.28 643
10491.25 592
10492.21 618
10493.18 608
10494.15 631
10495.11 629
10496.08 660
10497.05 622
10498.01 609
10498.98 631
10499.95 625
10500.92 662
10501.88 643
10502.85 619
10503.82 626
10504.78 663
10505.75 635
10506.72 609
10507.68 621
10508.65 668
10509.62 672
10510.59 666
10511.55 625
10512.52 633
10513.49 645
10514.46 661
10515.42 638
10516.39 608
10517.36 638
10518.33 678
10519.29 655
10520.26 663
10521.23 667
10522.20 631
10523.17 646
10524.13 665
10525.10 619
10526.07 622
10527.04 638
10528.01 677
10528.97 639
10529.94 642
10530.91 642
10531.88 668
10532.85 637
10533.82 619
10534.78 645
10535.75 653
10536.72 647
10537.69 659
10538.66 636
10539.63 674
10540.60 655
10541.56 655
10542.53 639
10543.50 670
10544.47 645
10545.44 699
10546.41 687
10547.38 650
10548.35 674
10549.32 665
10550.29 703
10551.25 707
10552.22 745
10553.19 756
10554.16 785
10555.13 774
10556.10 818
10557.07 844
10558.04 844
10559.01 860
10559.98 823
10560.95 831
10561.92 785
10562.89 796
10563.86 806
10564.83 757
10565.80 730
10566.77 725
10567.74 695
10568.71 710
10569.68 730
10570.65 657
10571.62 654
10572.59 668
10573.56 658
10574.53 643
10575.50 632
10576.47 694
10577.44 641
10578.41 628
10579.38 655
10580.35 662
10581.32 698
10582.29 666
10583.26 704
10584.23 687
10585.21 688
10586.18 680
10587.15 737
10588.12 710
10589.09 692
10590.06 724
10591.03 755
10592.00 667
10592.97 674
10593.94 699
10594.92 693
10595.89 692
10596.86 666
10597.83 639
10598.80 632
10599.77 665
10600.74 654
10601.71 619
10602.69 645
10603.66 660
10604.63 637
10605.60 668
10606.57 621
10607.54 639
10608.52 673
10609.49 621
10610.46 669
10611.43 638
10612.40 649
10613.38 632
10614.35 668
10615.32 629
10616.29 650
10617.27 666
10618.24 684
10619.21 723
10620.18 686
10621.15 672
10622.13 688
10623.10 718
10624.07 681
10625.04 658
10626.02 687
10626.99 690
10627.96 700
10628.94 721
10629.91 709
10630.88 713
10631.85 762
10632.83 777
10633.80 783
10634.77 799
10635.75 835
10636.72 849
10637.69 853
10638.67 809
10639.64 783
10640.61 787
10641.59 795
10642.56 755
10643.53 745
10644.51 721
10645.48 727
10646.45 772
10647.43 697
10648.40 639
10649.37 700
10650.35 701
10651.32 655
10652.30 642
10653.27 644
10654.24 683
10655.22 675
10656.19 687
10657.16 675
10658.14 668
10659.11 694
10660.09 686
10661.06 650
10662.04 670
10663.01 658
10663.98 650
10664.96 644
10665.93 609
10666.91 619
10667.88 654
10668.86 636
10669.83 682
10670.81 656
10671.78 626
10672.76 693
10673.73 675
10674.71 679
10675.68 672
10676.66 669
10677.63 681
10678.61 672
10679.58 643
10680.56 682
10681.53 710
10682.51 627
10683.48 671
10684.46 664
10685.43 647
10686.41 607
10687.38 624
10688.36 629
10689.33 663
10690.31 634
10691.28 585
10692.26 608
10693.24 604
10694.21 605
10695.19 619
10696.16 615
10697.14 594
10698.12 632
10699.09 627
10700.07 659
10701.04 605
10702.02 607
10703.00 625
10703.97 636
10704.95 618
10705.92 589
10706.90 589
10707.88 590
10708.85 570
10709.83 595
10710.81 638
10711.78 599
10712.76 613
10713.74 641
10714.71 616
10715.69 631
10716.67 624
10717.64 596
10718.62 619
10719.60 595
10720.57 622
10721.55 602
10722.53 619
10723.50 616
10724.48 600
10725.46 572
10726.44 572
10727.41 600
10728.39 596
10729.37 602
10730.35 620
10731.32 593
10732.30 651
10733.28 636
10734.26 610
10735.23 612
10736.21 611
10737.19 632
10738.17 634
10739.14 609
10740.12 649
10741.10 620
10742.08 611
10743.06 616
10744.03 577
10745.01 610
10745.99 629
10746.97 620
10747.95 626
10748.92 620
10749.90 637
10750.88 622
10751.86 631
10752.84 612
10753.82 638
10754.79 621
10755.77 618
10756.75 655
10757.73 622
10758.71 609
10759.69 608
10760.67 635
10761.65 654
10762.62 687
10763.60 653
10764.58 670
10765.56 642
10766.54 644
10767.52 627
10768.50 651
10769.48 635
10770.46 645
10771.44 674
10772.42 671
10773.39 646
10774.37 633
10775.35 614
10776.33 627
10777.31 686
10778.29 641
10779.27 659
10780.25 620
10781.23 636
10782.21 621
10783.19 623
10784.17 632
10785.15 628
10786.13 617
10787.11 632
10788.09 585
10789.07 601
10790.05 585
10791.03 639
10792.01 622
10792.99 619
10793.97 585
10794.95 627
10795.93 580
10796.91 631
10797.89 628
10798.87 588
10799.85 589
10800.83 633
10801.82 619
10802.80 584
10803.78 584
10804.76 614
10805.74 611
10806.72 611
10807.70 587
10808.68 609
10809.66 656
10810.64 640
10811.62 582
10812.61 608
10813.59 613
10814.57 590
10815.55 591
10816.53 624
10817.51 625
10818.49 672
10819.47 600
10820.46 600
10821.44 607
10822.42 590
10823.40 637
10824.38 618
10825.36 620
10826.35 602
10827.33 593
10828.31 616
10829.29 624
10830.27 650
10831.25 604
10832.24 590
10833.22 632
10834.20 594
10835.18 594
10836.17 622
10837.15 626
10838.13 593
10839.11 593
10840.09 623
10841.08 599
10842.06 607
10843.04 624
10844.02 605
10845.01 616
10845.99 653
10846.97 652
10847.96 608
10848.94 654
10849.92 659
10850.90 629
10851.89 654
10852.87 629
10853.85 632
10854.84 641
10855.82 613
10856.80 653
10857.78 660
10858.77 681
10859.75 690
10860.73 638
10861.72 700
10862.70 664
10863.68 670
10864.67 684
10865.65 647
10866.64 664
10867.62 655
10868.60 671
10869.59 651
10870.57 635
10871.55 682
10872.54 666
10873.52 638
10874.51 694
10875.49 700
10876.47 688
10877.46 679
10878.44 673
10879.43 692
10880.41 720
10881.39 688
10882.38 685
10883.36 711
10884.35 704
10885.33 698
10886.32 720
10887.30 710
10888.29 706
10889.27 732
10890.25 706
10891.24 722
10892.22 703
10893.21 750
10894.19 769
10895.18 793
10896.16 751
10897.15 760
10898.13 781
10899.12 825
10900.10 800
10901.09 782
10902.07 806
10903.06 796
10904.04 790
10905.03 811
10906.01 815
10907.00 787
10907.99 812
10908.97 823
10909.96 806
10910.94 837
10911.93 865
10912.91 877
10913.90 877
10914.88 892
10915.87 894
10916.86 860
10917.84 872
10918.83 853
10919.81 875
10920.80 916
10921.79 870
10922.77 878
10923.76 854
10924.74 897
10925.73 892
10926.72 929
10927.70 930
10928.69 899
10929.68 914
10930.66 891
10931.65 900
10932.64 919
10933.62 938
10934.61 952
10935.60 1000
10936.58 1060
10937.57 1085
10938.56 1080
10939.54 1065
10940.53 1095
10941.52 1137
10942.50 1165
10943.49 1186
10944.48 1218
10945.47 1196
10946.45 1245
10947.44 1237
10948.43 1322
10949.41 1310
10950.40 1329
10951.39 1333
10952.38 1348
10953.36 1382
10954.35 1433
10955.34 1469
10956.33 1442
10957.31 1378
10958.30 1387
10959.29 1359
10960.28 1365
10961.27 1321
10962.25 1263
10963.24 1185
10964.23 1167
10965.22 1232
10966.21 1185
10967.19 1118
10968.18 1159
10969.17 1167
10970.16 1146
10971.15 1089
10972.13 1086
10973.12 1087
10974.11 1100
10975.10 1116
10976.09 1148
10977.08 1125
10978.07 1147
10979.05 1162
10980.04 1163
10981.03 1197
10982.02 1240
10983.01 1232
10984.00 1249
10984.99 1257
10985.98 1292
10986.96 1292
10987.95 1360
10988.94 1376
10989.93 1484
10990.92 1550
10991.91 1642
10992.90 1677
10993.89 1811
10994.88 1885
10995.87 1978
10996.86 1952
10997.85 1944
10998.84 1952
10999.83 1855
11000.82 1746
11001.81 1667
11002.79 1584
11003.78 1491
11004.77 1441
11005.76 1353
11006.75 1267
11007.74 1207
11008.73 1149
11009.72 1087
11010.71 1094
11011.70 1067
11012.69 1032
11013.68 1077
11014.67 996
11015.67 975
11016.66 954
11017.65 975
11018.64 985
11019.63 940
11020.62 974
11021.61 937
11022.60 913
11023.59 914
11024.58 906
11025.57 943
11026.56 954
11027.55 880
11028.54 929
11029.53 914
11030.52 949
11031.52 895
11032.51 946
11033.50 884
11034.49 920
11035.48 946
11036.47 894
11037.46 909
11038.45 884
11039.45 882
11040.44 899
11041.43 922
11042.42 848
11043.41 850
11044.40 807
11045.39 843
11046.39 816
11047.38 818
11048.37 794
11049.36 786
11050.35 812
11051.35 818
11052.34 814
11053.33 778
11054.32 810
11055.31 777
11056.31 774
11057.30 809
11058.29 782
11059.28 760
11060.27 838
11061.27 790
11062.26 804
11063.25 833
11064.24 840
11065.24 829
11066.23 823
11067.22 861
11068.21 807
11069.21 816
11070.20 803
11071.19 798
11072.19 792
11073.18 870
11074.17 852
11075.16 869
11076.16 827
11077.15 878
11078.14 842
11079.14 836
11080.13 830
11081.12 783
11082.12 792
11083.11 791
11084.10 787
11085.10 772
11086.09 795
11087.08 775
11088.08 795
11089.07 763
11090.06 811
11091.06 781
11092.05 734
11093.04 774
11094.04 772
11095.03 757
11096.03 777
11097.02 746
11098.01 726
11099.01 732
11100.00 734
11101.00 762
11101.99 736
11102.98 770
11103.98 735
11104.97 763
11105.97 739
11106.96 712
11107.96 749
11108.95 746
11109.95 742
11110.94 731
11111.93 747
11112.93 746
11113.92 740
11114.92 743
11115.91 771
11116.91 748
11117.90 768
11118.90 749
11119.89 742
11120.89 722
11121.88 736
11122.88 715
11123.87 756
11124.87 740
11125.86 724
11126.86 755
11127.85 724
11128.85 739
11129.84 749
11130.84 745
11131.84 761
11132.83 738
11133.83 737
11134.82 730
11135.82 722
11136.81 719
11137.81 735
11138.81 719
11139.80 738
11140.80 761
11141.79 737
11142.79 750
11143.79 692
11144.78 690
11145.78 689
11146.77 755
11147.77 738
11148.77 726
11149.76 714
11150.76 661
11151.75 703
11152.75 661
11153.75 691
11154.74 679
11155.74 671
11156.74 669
11157.73 643
11158.73 700
11159.73 675
11160.72 662
11161.72 698
11162.72 700
11163.71 669
11164.71 663
11165.71 642
11166.71 640
11167.70 662
11168.70 683
11169.70 654
11170.69 671
11171.69 661
11172.69 682
11173.69 642
11174.68 647
11175.68 662
11176.68 668
11177.68 674
11178.67 684
11179.67 718
11180.67 638
11181.67 674
11182.66 678
11183.66 655
11184.66 660
11185.66 681
11186.66 718
11187.65 677
11188.65 664
11189.65 640
11190.65 622
11191.65 651
11192.64 648
11193.64 651
11194.64 691
11195.64 660
11196.64 678
11197.64 644
11198.63 666
11199.63 666
11200.63 650
11201.63 670
11202.63 674
11203.63 689
11204.63 661
11205.63 648
11206.62 669
11207.62 666
11208.62 677
11209.62 686
11210.62 668
11211.62 636
11212.62 624
11213.62 640
11214.62 640
11215.62 626
11216.61 645
11217.61 641
11218.61 612
11219.61 641
11220.61 625
11221.61 650
11222.61 673
11223.61 674
11224.61 639
11225.61 640
11226.61 642
11227.61 635
11228.61 663
11229.61 669
11230.61 629
11231.61 627
11232.61 652
11233.61 649
11234.61 634
11235.61 628
11236.61 658
11237.61 618
11238.61 635
11239.61 639
11240.61 666
11241.61 646
11242.61 667
11243.61 658
11244.61 703
11245.61 643
11246.61 675
11247.61 680
11248.62 675
11249.62 684
11250.62 652
11251.62 658
11252.62 671
11253.62 680
11254.62 668
11255.62 675
11256.62 664
11257.62 666
11258.62 669
11259.63 605
11260.63 654
11261.63 658
11262.63 649
11263.63 677
11264.63 681
11265.63 701
11266.64 693
11267.64 680
11268.64 730
11269.64 708
11270.64 703
11271.64 693
11272.65 739
11273.65 726
11274.65 711
11275.65 727
11276.65 692
11277.65 676
11278.66 679
11279.66 701
11280.66 713
11281.66 673
11282.67 698
11283.67 702
11284.67 707
11285.67 665
11286.67 703
11287.68 666
11288.68 690
11289.68 691
11290.68 700
11291.69 700
11292.69 684
11293.69 679
11294.70 691
11295.70 691
11296.70 709
11297.70 727
11298.71 759
11299.71 703
11300.71 714
11301.72 745
11302.72 768
11303.72 745
11304.72 730
11305.73 767
11306.73 778
11307.73 832
11308.74 803
11309.74 816
11310.74 793
11311.75 766
11312.75 774
11313.76 815
11314.76 775
11315.76 757
11316.77 790
11317.77 763
11318.77 744
11319.78 746
11320.78 742
11321.79 720
11322.79 744
11323.79 723
11324.80 728
11325.80 745
11326.81 750
11327.81 741
11328.81 748
11329.82 719
11330.82 722
11331.83 712
11332.83 739
11333.84 749
11334.84 760
11335.85 783
11336.85 790
11337.85 761
11338.86 776
11339.86 779
11340.87 763
11341.87 737
11342.88 725
11343.88 734
11344.89 744
11345.89 703
11346.90 722
11347.90 725
11348.91 730
11349.91 720
11350.92 727
11351.92 690
11352.93 737
11353.94 713
11354.94 702
11355.95 709
11356.95 703
11357.96 703
11358.96 706
11359.97 685
11360.97 659
11361.98 663
11362.99 705
11363.99 688
11365.00 715
11366.00 697
11367.01 674
11368.02 695
11369.02 668
11370.03 641
11371.03 680
11372.04 693
11373.05 689
11374.05 683
11375.06 647
11376.06 684
11377.07 670
11378.08 693
11379.08 700
11380.09 681
11381.10 699
11382.10 668
11383.11 692
11384.12 706
11385.12 702
11386.13 672
11387.14 674
11388.14 670
11389.15 690
11390.16 730
11391.17 690
11392.17 673
11393.18 661
11394.19 670
11395.19 740
11396.20 715
11397.21 701
11398.22 690
11399.22 711
11400.23 698
11401.24 657
11402.25 664
11403.25 671
11404.26 711
11405.27 705
11406.28 700
11407.28 710
11408.29 741
11409.30 696
11410.31 711
11411.31 710
11412.32 714
11413.33 736
11414.34 691
11415.35 716
11416.35 739
11417.36 692
11418.37 701
11419.38 727
11420.39 736
11421.40 746
11422.40 735
11423.41 732
11424.42 737
11425.43 780
11426.44 753
11427.45 747
11428.46 772
11429.46 752
11430.47 738
11431.48 812
11432.49 790
11433.50 783
11434.51 777
11435.52 777
11436.53 767
11437.54 771
11438.54 744
11439.55 766
11440.56 777
11441.57 784
11442.58 770
11443.59 791
11444.60 808
11445.61 787
11446.62 744
11447.63 847
11448.64 818
11449.65 845
11450.66 827
11451.67 853
11452.68 827
11453.69 818
11454.70 854
11455.71 846
11456.72 857
11457.73 851
11458.74 844
11459.75 859
11460.76 807
11461.77 885
11462.78 887
11463.79 889
11464.80 862
11465.81 900
11466.82 873
11467.83 886
11468.84 879
11469.85 875
11470.86 897
11471.87 890
11472.88 938
11473.89 918
11474.90 931
11475.91 886
11476.92 873
11477.93 896
11478.95 913
11479.96 948
11480.97 923
11481.98 888
11482.99 917
11484.00 915
11485.01 903
11486.02 906
11487.03 875
11488.05 926
11489.06 982
11490.07 915
11491.08 942
11492.09 933
11493.10 942
11494.11 966
11495.13 932
11496.14 964
11497.15 954
11498.16 950
11499.17 1007
11500.18 960
11501.20 998
11502.21 971
11503.22 958
11504.23 956
11505.24 996
11506.26 996
11507.27 1014
11508.28 991
11509.29 975
11510.30 1038
11511.32 1033
11512.33 1056
11513.34 1033
11514.35 1038
11515.37 1046
11516.38 1042
11517.39 1077
11518.40 1022
11519.42 1046
11520.43 1068
11521.44 1087
11522.45 1091
11523.47 1038
11524.48 1099
11525.49 1166
11526.51 1144
11527.52 1153
11528.53 1173
11529.55 1148
11530.56 1153
11531.57 1126
11532.59 1174
11533.60 1166
11534.61 1231
11535.63 1183
11536.64 1235
11537.65 1244
11538.67 1272
11539.68 1260
11540.69 1284
11541.71 1287
11542.72 1320
11543.73 1339
11544.75 1324
11545.76 1317
11546.78 1389
11547.79 1399
11548.80 1445
11549.82 1474
11550.83 1450
11551.85 1470
11552.86 1528
11553.87 1508
11554.89 1552
11555.90 1575
11556.92 1609
11557.93 1637
11558.95 1640
11559.96 1702
11560.97 1681
11561.99 1723
11563.00 1721
11564.02 1727
11565.03 1752
11566.05 1773
11567.06 1768
11568.08 1808
11569.09 1883
11570.11 1933
11571.12 1968
11572.14 1992
11573.15 2142
11574.17 2241
11575.18 2284
11576.20 2318
11577.21 2373
11578.23 2449
11579.24 2609
11580.26 2662
11581.27 2749
11582.29 2827
11583.30 2903
11584.32 2918
11585.33 3170
11586.35 3255
11587.37 3396
11588.38 3551
11589.40 3788
11590.41 4099
11591.43 4348
11592.44 4756
11593.46 5098
11594.48 5487
11595.49 6022
11596.51 6375
11597.52 6712
11598.54 6919
11599.56 7036
11600.57 7073
11601.59 7017
11602.61 6717
11603.62 6499
11604.64 6132
11605.66 5732
11606.67 5309
11607.69 4820
11608.70 4470
11609.72 4014
11610.74 3667
11611.75 3407
11612.77 3140
11613.79 2849
11614.81 2672
11615.82 2598
11616.84 2463
11617.86 2309
11618.87 2212
11619.89 2151
11620.91 2037
11621.92 1925
11622.94 1907
11623.96 1872
11624.98 1809
11625.99 1806
11627.01 1773
11628.03 1752
11629.05 1724
11630.06 1680
11631.08 1732
11632.10 1736
11633.12 1760
11634.13 1720
11635.15 1781
11636.17 1815
11637.19 1746
11638.20 1730
11639.22 1704
11640.24 1733
11641.26 1745
11642.28 1652
11643.29 1560
11644.31 1596
11645.33 1624
11646.35 1563
11647.37 1463
11648.39 1430
11649.40 1451
11650.42 1430
11651.44 1410
11652.46 1397
11653.48 1381
11654.50 1355
11655.51 1393
11656.53 1350
11657.55 1340
11658.57 1359
11659.59 1387
11660.61 1376
11661.63 1394
11662.65 1359
11663.67 1427
11664.68 1438
11665.70 1418
11666.72 1426
11667.74 1394
11668.76 1401
11669.78 1453
11670.80 1468
11671.82 1534
11672.84 1512
11673.86 1532
11674.88 1541
11675.90 1563
11676.92 1577
11677.94 1565
11678.96 1532
11679.98 1584
11680.99 1561
11682.01 1593
11683.03 1537
11684.05 1519
11685.07 1605
11686.09 1551
11687.11 1457
11688.13 1448
11689.15 1458
11690.17 1474
11691.19 1441
11692.21 1465
11693.24 1424
11694.26 1406
11695.28 1449
11696.30 1375
11697.32 1382
11698.34 1403
11699.36 1393
11700.38 1337
11701.40 1326
11702.42 1349
11703.44 1269
11704.46 1269
11705.48 1335
11706.50 1291
11707.52 1312
11708.54 1276
11709.57 1291
11710.59 1239
11711.61 1240
11712.63 1285
11713.65 1272
11714.67 1261
11715.69 1214
11716.71 1185
11717.73 1204
11718.76 1157
11719.78 1159
11720.80 1171
11721.82 1147
11722.84 1131
11723.86 1117
11724.89 1113
11725.91 1124
11726.93 1081
11727.95 1080
11728.97 1090
11729.99 1061
11731.02 1063
11732.04 1054
11733.06 1079
11734.08 1071
11735.10 1003
11736.13 1010
11737.15 1028
11738.17 1018
11739.19 1014
11740.22 1003
11741.24 999
11742.26 1063
11743.28 1069
11744.30 1060
11745.33 1043
11746.35 1056
11747.37 1053
11748.40 1024
11749.42 1024
11750.44 1022
11751.46 1023
11752.49 980
11753.51 985
11754.53 960
11755.56 946
11756.58 943
11757.60 959
11758.62 950
11759.65 962
11760.67 966
11761.69 901
11762.72 893
11763.74 946
11764.76 912
11765.79 898
11766.81 957
11767.83 931
11768.86 948
11769.88 895
11770.91 939
11771.93 963
11772.95 946
11773.98 912
11775.00 884
11776.02 880
11777.05 916
11778.07 897
11779.10 899
11780.12 906
11781.14 868
11782.17 895
11783.19 904
11784.22 888
11785.24 869
11786.26 838
11787.29 884
11788.31 861
11789.34 887
11790.36 898
11791.39 862
11792.41 850
11793.44 833
11794.46 817
11795.49 818
11796.51 784
11797.54 806
11798.56 777
11799.59 787
11800.61 839
11801.63 778
11802.66 761
11803.69 770
11804.71 777
11805.74 806
11806.76 790
11807.79 796
11808.81 793
11809.84 768
11810.86 777
11811.89 760
11812.91 807
11813.94 769
11814.96 750
11815.99 751
11817.01 764
11818.04 758
11819.07 771
11820.09 726
11821.12 759
11822.14 744
11823.17 729
11824.20 788
11825.22 777
11826.25 773
11827.27 737
11828.30 736
11829.33 802
11830.35 785
11831.38 762
11832.40 747
11833.43 726
11834.46 756
11835.48 735
11836.51 714
11837.54 707
11838.56 725
11839.59 757
11840.62 763
11841.64 744
11842.67 750
11843.70 750
11844.72 766
11845.75 734
11846.78 746
11847.80 752
11848.83 791
11849.86 782
11850.89 769
11851.91 770
11852.94 768
11853.97 756
11854.99 806
11856.02 792
11857.05 776
11858.08 738
11859.10 770
11860.13 764
11861.16 774
11862.19 781
11863.21 770
11864.24 798
11865.27 802
11866.30 739
11867.33 733
11868.35 764
11869.38 786
11870.41 780
11871.44 800
11872.47 788
11873.49 812
11874.52 799
11875.55 812
11876.58 758
11877.61 754
11878.63 763
11879.66 784
11880.69 809
11881.72 863
11882.75 825
11883.78 857
11884.81 862
11885.83 846
11886.86 841
11887.89 871
11888.92 835
11889.95 867
11890.98 890
11892.01 889
11893.04 864
11894.06 896
11895.09 902
11896.12 927
11897.15 950
11898.18 981
11899.21 963
11900.24 969
11901.27 1010
11902.30 961
11903.33 953
11904.36 909
11905.39 892
11906.42 924
11907.45 953
11908.48 927
11909.50 886
11910.53 940
11911.56 907
11912.59 887
11913.62 889
11914.65 892
11915.68 922
11916.71 939
11917.74 984
11918.77 950
11919.80 982
11920.83 1027
11921.86 1020
11922.89 1062
11923.92 1113
11924.95 1142
11925.99 1125
11927.02 1168
11928.05 1207
11929.08 1197
11930.11 1160
11931.14 1148
11932.17 1091
11933.20 1068
11934.23 1050
11935.26 1012
11936.29 958
11937.32 927
11938.35 930
11939.38 937
11940.41 860
11941.45 866
11942.48 847
11943.51 832
11944.54 814
11945.57 763
11946.60 781
11947.63 785
11948.66 786
11949.70 783
11950.73 775
11951.76 777
11952.79 803
11953.82 757
11954.85 748
11955.88 753
11956.92 733
11957.95 765
11958.98 783
11960.01 763
11961.04 749
11962.08 741
11963.11 761
11964.14 766
11965.17 781
11966.20 753
11967.24 746
11968.27 774
11969.30 764
11970.33 775
11971.36 774
11972.40 786
11973.43 766
11974.46 742
11975.49 772
11976.53 768
11977.56 737
11978.59 729
11979.62 764
11980.66 757
11981.69 738
11982.72 802
11983.76 795
11984.79 784
11985.82 746
11986.85 752
11987.89 781
11988.92 741
11989.95 727
11990.99 736
11992.02 752
11993.05 760
11994.09 737
11995.12 794
11996.15 780
11997.19 808
11998.22 780
11999.25 799
12000.29 813
12001.32 798
12002.35 827
12003.39 806
12004.42 803
12005.46 804
12006.49 822
12007.52 852
12008.56 843
12009.59 829
12010.63 851
12011.66 860
12012.69 871
12013.73 907
12014.76 878
12015.80 869
12016.83 868
12017.86 889
12018.90 878
12019.93 850
12020.97 899
12022.00 900
12023.04 842
12024.07 845
12025.11 880
12026.14 876
12027.18 875
12028.21 838
12029.25 872
12030.28 858
12031.32 856
12032.35 833
12033.39 815
12034.42 849
12035.46 852
12036.49 868
12037.53 848
12038.56 865
12039.60 829
12040.63 826
12041.67 842
12042.70 840
12043.74 859
12044.77 855
12045.81 870
12046.84 875
12047.88 834
12048.92 872
12049.95 861
12050.99 844
12052.02 867
12053.06 857
12054.09 838
12055.13 831
12056.17 857
12057.20 848
12058.24 843
12059.27 872
12060.31 883
12061.35 823
12062.38 856
12063.42 842
12064.46 870
12065.49 817
12066.53 852
12067.56 874
12068.60 922
12069.64 882
12070.67 803
12071.71 912
12072.75 903
12073.78 915
12074.82 932
12075.86 899
12076.89 904
12077.93 874
12078.97 867
12080.01 923
12081.04 922
12082.08 926
12083.12 927
12084.15 932
12085.19 954
12086.23 978
12087.27 989
12088.30 974
12089.34 989
12090.38 1034
12091.41 989
12092.45 1027
12093.49 1058
12094.53 1066
12095.57 1088
12096.60 1093
12097.64 1112
12098.68 1188
12099.72 1137
12100.75 1074
12101.79 1160
12102.83 1121
12103.87 1106
12104.91 1073
12105.94 1019
12106.98 1010
12108.02 981
12109.06 927
12110.10 873
12111.14 918
12112.17 876
12113.21 856
12114.25 839
12115.29 822
12116.33 784
12117.37 795
12118.40 807
12119.44 821
12120.48 749
12121.52 766
12122.56 791
12123.60 771
12124.64 762
12125.68 753
12126.72 739
12127.75 748
12128.79 769
12129.83 735
12130.87 730
12131.91 740
12132.95 762
12133.99 763
12135.03 734
12136.07 744
12137.11 771
12138.15 753
12139.19 742
12140.23 741
12141.27 736
12142.31 747
12143.35 710
12144.38 698
12145.42 724
12146.46 682
12147.50 703
12148.54 705
12149.58 723
12150.62 711
12151.66 696
12152.70 683
12153.74 687
12154.78 694
12155.82 676
12156.87 707
12157.91 703
12158.95 667
12159.99 698
12161.03 699
12162.07 698
12163.11 714
12164.15 694
12165.19 681
12166.23 688
12167.27 723
12168.31 685
12169.35 709
12170.39 677
12171.43 681
12172.47 727
12173.52 727
12174.56 664
12175.60 649
12176.64 685
12177.68 700
12178.72 684
12179.76 706
12180.80 723
12181.85 697
12182.89 682
12183.93 680
12184.97 720
12186.01 689
12187.05 699
12188.09 714
12189.14 711
12190.18 707
12191.22 679
12192.26 710
12193.30 733
12194.34 695
12195.39 674
12196.43 702
12197.47 652
12198.51 664
12199.55 694
12200.60 706
12201.64 702
12202.68 687
12203.72 707
12204.77 714
12205.81 684
12206.85 712
12207.89 731
12208.94 697
12209.98 678
12211.02 738
12212.06 731
12213.11 686
12214.15 707
12215.19 695
12216.23 715
12217.28 703
12218.32 725
12219.36 715
12220.41 694
12221.45 699
12222.49 704
12223.54 663
12224.58 718
12225.62 683
12226.66 666
12227.71 664
12228.75 679
12229.79 668
12230.84 714
12231.88 713
12232.93 686
12233.97 691
12235.01 711
12236.06 717
12237.10 701
12238.14 711
12239.19 687
12240.23 698
12241.28 733
12242.32 669
12243.36 699
12244.41 696
12245.45 674
12246.50 681
12247.54 679
12248.58 687
12249.63 670
12250.67 637
12251.72 682
12252.76 665
12253.80 674
12254.85 669
12255.89 635
12256.94 627
12257.98 658
12259.03 655
12260.07 637
12261.12 647
12262.16 631
12263.21 639
12264.25 637
12265.30 645
12266.34 661
12267.39 652
12268.43 616
12269.48 633
12270.52 629
12271.57 643
12272.61 620
12273.66 631
12274.70 606
12275.75 587
12276.79 590
12277.84 621
12278.88 599
12279.93 583
12280.98 606
12282.02 600
12283.07 645
12284.11 599
12285.16 613
12286.20 603
12287.25 600
12288.30 619
12289.34 584
12290.39 582
12291.43 581
12292.48 568
12293.53 619
12294.57 607
12295.62 569
12296.66 577
12297.71 604
12298.76 600
12299.80 563
12300.85 563
12301.90 593
12302.94 617
12303.99 558
12305.04 590
12306.08 589
12307.13 590
12308.18 570
12309.22 582
12310.27 592
12311.32 597
12312.36 599
12313.41 597
12314.46 592
12315.50 617
12316.55 603
12317.60 582
12318.65 568
12319.69 541
12320.74 573
12321.79 581
12322.83 566
12323.88 567
12324.93 605
12325.98 545
12327.02 557
12328.07 591
12329.12 570
12330.17 534
12331.21 548
12332.26 549
12333.31 562
12334.36 572
12335.41 549
12336.45 573
12337.50 552
12338.55 577
12339.60 546
12340.65 573
12341.69 538
12342.74 546
12343.79 564
12344.84 556
12345.89 596
12346.94 582
12347.98 586
12349.03 582
12350.08 578
12351.13 554
12352.18 563
12353.23 536
12354.28 557
12355.32 576
12356.37 585
12357.42 581
12358.47 579
12359.52 554
12360.57 581
12361.62 576
12362.67 573
12363.72 513
12364.76 562
12365.81 594
12366.86 562
12367.91 586
12368.96 584
12370.01 571
12371.06 561
12372.11 591
12373.16 578
12374.21 584
12375.26 587
12376.31 560
12377.36 573
12378.41 574
12379.46 596
12380.51 551
12381.56 558
12382.61 584
12383.66 551
12384.71 601
12385.76 572
12386.81 534
12387.86 596
12388.91 575
12389.96 554
12391.01 555
12392.06 571
12393.11 593
12394.16 591
12395.21 581
12396.26 569
12397.31 590
12398.36 549
12399.41 578
12400.46 583
12401.51 562
12402.56 529
12403.61 596
12404.66 635
12405.71 620
12406.77 607
12407.82 597
12408.87 601
12409.92 571
12410.97 593
12412.02 601
12413.07 577
12414.12 578
12415.17 573
12416.23 577
12417.28 613
12418.33 600
12419.38 621
12420.43 565
12421.48 569
12422.53 574
12423.59 605
12424.64 586
12425.69 585
12426.74 584
12427.79 570
12428.84 603
12429.90 590
12430.95 586
12432.00 590
12433.05 569
12434.10 586
12435.16 589
12436.21 566
12437.26 597
12438.31 596
12439.37 568
12440.42 571
12441.47 577
12442.52 588
12443.58 550
12444.63 547
12445.68 580
12446.73 598
12447.79 570
12448.84 600
12449.89 616
12450.94 631
12452.00 599
12453.05 606
12454.10 607
12455.16 588
12456.21 582
12457.26 628
12458.31 581
12459.37 598
12460.42 600
12461.47 612
12462.53 627
12463.58 588
12464.63 591
12465.69 606
12466.74 621
12467.79 594
12468.85 621
12469.90 641
12470.95 625
12472.01 603
12473.06 608
12474.12 590
12475.17 626
12476.22 639
12477.28 646
12478.33 627
12479.39 608
12480.44 596
12481.49 594
12482.55 620
12483.60 613
12484.66 627
12485.71 628
12486.76 627
12487.82 642
12488.87 663
12489.93 640
12490.98 654
12492.04 652
12493.09 684
12494.15 701
12495.20 687
12496.25 699
12497.31 720
12498.36 732
12499.42 740
12500.47 733
12501.53 757
12502.58 758
12503.64 773
12504.69 796
12505.75 787
12506.80 840
12507.86 835
12508.91 891
12509.97 892
12511.03 939
12512.08 979
12513.14 1008
12514.19 1056
12515.25 1108
12516.30 1172
12517.36 1213
12518.41 1202
12519.47 1201
12520.52 1246
12521.58 1252
12522.64 1258
12523.69 1219
12524.75 1207
12525.80 1110
12526.86 1087
12527.92 1067
12528.97 1040
12530.03 934
12531.08 952
12532.14 928
12533.20 861
12534.25 853
12535.31 854
12536.37 833
12537.42 807
12538.48 747
12539.54 771
12540.59 762
12541.65 742
12542.70 721
12543.76 694
12544.82 724
12545.88 723
12546.93 717
12547.99 728
12549.05 711
12550.10 719
12551.16 697
12552.22 715
12553.27 698
12554.33 707
12555.39 702
12556.45 747
12557.50 741
12558.56 733
12559.62 731
12560.67 694
12561.73 685
12562.79 711
12563.85 679
12564.90 714
12565.96 720
12567.02 701
12568.08 715
12569.14 740
12570.19 721
12571.25 697
12572.31 713
12573.37 724
12574.42 771
12575.48 758
12576.54 747
12577.60 722
12578.66 723
12579.72 768
12580.77 759
12581.83 754
12582.89 775
12583.95 789
12585.01 810
12586.07 827
12587.12 804
12588.18 855
12589.24 819
12590.30 875
12591.36 947
12592.42 939
12593.48 957
12594.53 986
12595.59 988
12596.65 991
12597.71 1082
12598.77 1055
12599.83 1119
12600.89 1140
12601.95 1124
12603.01 1061
12604.07 1068
12605.13 1092
12606.18 1040
12607.24 1016
12608.30 981
12609.36 936
12610.42 860
12611.48 871
12612.54 809
12613.60 813
12614.66 815
12615.72 826
12616.78 792
12617.84 790
12618.90 807
12619.96 815
12621.02 755
12622.08 789
12623.14 788
12624.20 814
12625.26 794
12626.32 753
12627.38 773
12628.44 801
12629.50 791
12630.56 802
12631.62 764
12632.68 779
12633.74 794
12634.80 797
12635.86 771
12636.92 765
12637.98 782
12639.04 738
12640.11 750
12641.17 725
12642.23 760
12643.29 732
12644.35 766
12645.41 782
12646.47 789
12647.53 762
12648.59 749
12649.65 737
12650.72 697
12651.78 733
12652.84 747
12653.90 721
12654.96 724
12656.02 708
12657.08 706
12658.14 735
12659.21 751
12660.27 767
12661.33 733
12662.39 741
12663.45 759
12664.51 772
12665.58 738
12666.64 734
12667.70 783
12668.76 758
12669.82 805
12670.89 806
12671.95 776
12673.01 759
12674.07 764
12675.13 795
12676.20 824
12677.26 844
12678.32 863
12679.38 853
12680.45 840
12681.51 860
12682.57 861
12683.63 873
12684.70 883
12685.76 890
12686.82 863
12687.88 875
12688.95 863
12690.01 919
12691.07 905
12692.14 862
12693.20 898
12694.26 891
12695.32 947
12696.39 936
12697.45 985
12698.51 967
12699.58 953
12700.64 906
12701.70 915
12702.77 885
12703.83 892
12704.89 933
12705.96 861
12707.02 850
12708.08 882
12709.15 866
12710.21 866
12711.28 842
12712.34 870
12713.40 848
12714.47 806
12715.53 856
12716.59 802
12717.66 778
12718.72 806
12719.79 798
12720.85 817
12721.92 800
12722.98 797
12724.04 771
12725.11 776
12726.17 745
12727.24 778
12728.30 788
12729.37 805
12730.43 778
12731.49 763
12732.56 778
12733.62 781
12734.69 766
12735.75 719
12736.82 752
12737.88 730
12738.95 739
12740.01 740
12741.08 706
12742.14 697
12743.21 716
12744.27 709
12745.34 703
12746.40 682
12747.47 706
12748.53 693
12749.60 674
12750.66 665
12751.73 678
12752.79 675
12753.86 671
12754.93 657
12755.99 632
12757.06 630
12758.12 666
12759.19 599
12760.25 628
12761.32 612
12762.39 621
12763.45 618
12764.52 644
12765.58 625
12766.65 609
12767.72 594
12768.78 620
12769.85 632
12770.91 635
12771.98 627
12773.05 629
12774.11 642
12775.18 641
12776.25 620
12777.31 598
12778.38 611
12779.45 621
12780.51 633
12781.58 625
12782.65 585
12783.71 575
12784.78 631
12785.85 612
12786.91 625
12787.98 594
12789.05 632
12790.11 607
12791.18 595
12792.25 593
12793.31 573
12794.38 613
12795.45 585
12796.52 591
12797.58 609
12798.65 603
12799.72 625
12800.79 595
12801.85 587
12802.92 585
12803.99 590
12805.06 608
12806.12 628
12807.19 638
12808.26 621
12809.33 632
12810.39 605
12811.46 622
12812.53 619
12813.60 582
12814.67 623
12815.73 582
12816.80 625
12817.87 587
12818.94 622
12820.01 607
12821.08 603
12822.14 572
12823.21 594
12824.28 599
12825.35 587
12826.42 573
12827.49 629
12828.55 611
12829.62 600
12830.69 607
12831.76 613
12832.83 636
12833.90 574
12834.97 520
12836.04 560
12837.11 603
12838.17 575
12839.24 591
12840.31 576
12841.38 598
12842.45 579
12843.52 559
12844.59 561
12845.66 574
12846.73 569
12847.80 561
12848.87 591
12849.94 574
12851.01 592
12852.08 570
12853.14 564
12854.21 526
12855.28 538
12856.35 557
12857.42 561
12858.49 514
12859.56 514
12860.63 553
12861.70 566
12862.77 502
12863.84 536
12864.91 564
12865.98 552
12867.05 543
12868.12 521
12869.19 532
12870.26 507
12871.34 548
12872.41 539
12873.48 533
12874.55 508
12875.62 527
12876.69 546
12877.76 518
12878.83 493
12879.90 492
12880.97 480
12882.04 509
12883.11 515
12884.18 500
12885.25 498
12886.33 504
12887.40 502
12888.47 511
12889.54 500
12890.61 490
12891.68 470
12892.75 536
12893.82 524
12894.89 494
12895.97 496
12897.04 475
12898.11 489
12899.18 525
12900.25 519
12901.32 486
12902.40 495
12903.47 514
12904.54 489
12905.61 489
12906.68 489
12907.75 509
12908.83 499
12909.90 473
12910.97 468
12912.04 506
12913.11 490
12914.19 458
12915.26 486
12916.33 477
12917.40 480
12918.48 477
12919.55 507
12920.62 490
12921.69 470
12922.77 475
12923.84 452
12924.91 477
12925.98 469
12927.06 483
12928.13 507
12929.20 485
12930.27 453
12931.35 470
12932.42 466
12933.49 474
12934.57 488
12935.64 495
12936.71 464
12937.79 460
12938.86 470
12939.93 457
12941.01 477
12942.08 464
12943.15 466
12944.23 472
12945.30 464
12946.37 478
12947.45 451
12948.52 461
12949.59 495
12950.67 474
12951.74 472
12952.81 469
12953.89 489
12954.96 463
12956.04 451
12957.11 474
12958.18 469
12959.26 464
12960.33 470
12961.41 479
12962.48 488
12963.55 441
12964.63 458
12965.70 464
12966.78 476
12967.85 524
12968.93 478
12970.00 492
12971.07 484
12972.15 480
12973.22 483
12974.30 472
12975.37 480
12976.45 492
12977.52 476
12978.60 474
12979.67 460
12980.75 463
12981.82 495
12982.90 498
12983.97 480
12985.05 486
12986.12 471
12987.20 495
12988.27 496
12989.35 491
12990.42 513
12991.50 499
12992.57 497
12993.65 483
12994.73 498
12995.80 466
12996.88 492
12997.95 485
12999.03 495
13000.10 473
13001.18 479
13002.25 494
13003.33 484
13004.41 502
13005.48 492
13006.56 471
13007.63 476
13008.71 493
13009.79 503
13010.86 535
13011.94 494
13013.02 488
13014.09 465
13015.17 484
13016.24 466
13017.32 490
13018.40 488
13019.47 475
13020.55 452
13021.63 501
13022.70 519
13023.78 490
13024.86 509
13025.93 501
13027.01 521
13028.09 483
13029.16 477
13030.24 504
13031.32 499
13032.40 484
13033.47 496
13034.55 471
13035.63 486
13036.70 476
13037.78 521
13038.86 502
13039.94 475
13041.01 513
13042.09 512
13043.17 515
13044.25 514
13045.32 521
13046.40 515
13047.48 490
13048.56 479
13049.63 491
13050.71 480
13051.79 473
13052.87 489
13053.95 494
13055.02 494
13056.10 502
13057.18 507
13058.26 447
13059.34 468
13060.41 494
13061.49 497
13062.57 450
13063.65 468
13064.73 458
13065.81 492
13066.88 485
13067.96 512
13069.04 502
13070.12 475
13071.20 479
13072.28 477
13073.36 464
13074.43 452
13075.51 490
13076.59 482
13077.67 494
13078.75 474
13079.83 478
13080.91 473
13081.99 467
13083.07 473
13084.15 461
13085.23 450
13086.30 448
13087.38 485
13088.46 479
13089.54 501
13090.62 513
13091.70 479
13092.78 455
13093.86 450
13094.94 446
13096.02 444
13097.10 462
13098.18 430
13099.26 465
13100.34 484
13101.42 480
13102.50 487
13103.58 450
13104.66 468
13105.74 496
13106.82 498
13107.90 476
13108.98 484
13110.06 497
13111.14 445
13112.22 462
13113.30 449
13114.38 458
13115.46 491
13116.54 471
13117.62 465
13118.70 492
13119.78 509
13120.86 463
13121.95 455
13123.03 493
13124.11 490
13125.19 468
13126.27 472
13127.35 485
13128.43 453
13129.51 449
13130.59 480
13131.67 474
13132.76 470
13133.84 448
13134.92 456
13136.00 464
13137.08 489
13138.16 462
13139.24 460
13140.32 467
13141.41 477
13142.49 464
13143.57 474
13144.65 456
13145.73 455
13146.81 473
13147.90 459
13148.98 448
13150.06 465
13151.14 462
13152.22 465
13153.31 446
13154.39 505
13155.47 457
13156.55 460
13157.63 466
13158.72 451
13159.80 466
13160.88 496
13161.96 466
13163.05 469
13164.13 465
13165.21 444
13166.29 457
13167.38 481
13168.46 478
13169.54 473
13170.62 481
13171.71 527
13172.79 505
13173.87 508
13174.96 475
13176.04 477
13177.12 462
13178.20 477
13179.29 484
13180.37 501
13181.45 475
13182.54 495
13183.62 484
13184.70 481
13185.79 492
13186.87 513
13187.95 486
13189.04 520
13190.12 511
13191.20 482
13192.29 469
13193.37 510
13194.46 528
13195.54 480
13196.62 458
13197.71 486
13198.79 526
13199.88 489
13200.96 500
13202.04 485
13203.13 473
13204.21 487
13205.30 490
13206.38 496
13207.46 471
13208.55 498
13209.63 475
13210.72 483
13211.80 497
13212.89 467
13213.97 467
13215.05 455
13216.14 468
13217.22 490
13218.31 451
13219.39 437
13220.48 468
13221.56 472
13222.65 498
13223.73 489
13224.82 491
13225.90 489
13226.99 483
13228.07 504
13229.16 477
13230.24 477
13231.33 477
13232.41 499
13233.50 497
13234.58 507
13235.67 492
13236.76 497
13237.84 512
13238.93 507
13240.01 486
13241.10 526
13242.18 478
13243.27 523
13244.35 531
13245.44 490
13246.53 508
13247.61 480
13248.70 492
13249.78 451
13250.87 461
13251.96 495
13253.04 483
13254.13 509
13255.21 525
13256.30 497
13257.39 504
13258.47 492
13259.56 523
13260.65 548
13261.73 519
13262.82 500
13263.91 507
13264.99 528
13266.08 507
13267.17 523
13268.25 514
13269.34 538
13270.43 528
13271.51 546
13272.60 529
13273.69 533
13274.77 529
13275.86 525
13276.95 532
13278.04 566
13279.12 564
13280.21 559
13281.30 552
13282.38 543
13283.47 533
13284.56 547
13285.65 552
13286.73 536
13287.82 575
13288.91 582
13290.00 565
13291.08 560
13292.17 552
13293.26 596
13294.35 605
13295.44 610
13296.52 590
13297.61 627
13298.70 571
13299.79 584
13300.88 624
13301.96 650
13303.05 591
13304.14 612
13305.23 625
13306.32 603
13307.41 598
13308.49 615
13309.58 607
13310.67 647
13311.76 601
13312.85 594
13313.94 596
13315.02 606
13316.11 594
13317.20 599
13318.29 597
13319.38 624
13320.47 589
13321.56 588
13322.65 598
13323.74 592
13324.82 651
13325.91 626
13327.00 606
13328.09 620
13329.18 614
13330.27 609
13331.36 604
13332.45 619
13333.54 639
13334.63 608
13335.72 618
13336.81 658
13337.90 641
13338.99 665
13340.08 606
13341.17 628
13342.26 605
13343.35 614
13344.44 618
13345.53 681
13346.61 643
13347.70 614
13348.79 639
13349.89 641
13350.98 667
13352.07 665
13353.16 691
13354.25 675
13355.34 701
13356.43 699
13357.52 709
13358.61 709
13359.70 735
13360.79 749
13361.88 734
13362.97 753
13364.06 719
13365.15 730
13366.24 733
13367.33 726
13368.42 658
13369.51 666
13370.60 657
13371.70 649
13372.79 667
13373.88 617
13374.97 677
13376.06 647
13377.15 622
13378.24 593
13379.33 602
13380.43 630
13381.52 618
13382.61 615
13383.70 604
13384.79 601
13385.88 591
13386.97 579
13388.07 585
13389.16 571
13390.25 592
13391.34 600
13392.43 615
13393.52 550
13394.62 565
13395.71 572
13396.80 597
13397.89 621
13398.98 610
13400.08 595
13401.17 589
13402.26 600
13403.35 566
13404.45 525
13405.54 559
13406.63 591
13407.72 575
13408.82 593
13409.91 557
13411.00 562
13412.09 573
13413.19 569
13414.28 557
13415.37 584
13416.46 588
13417.56 557
13418.65 561
13419.74 566
13420.84 584
13421.93 572
13423.02 589
13424.11 586
13425.21 602
13426.30 599
13427.39 593
13428.49 604
13429.58 583
13430.67 569
13431.77 580
13432.86 603
13433.95 600
13435.05 624
13436.14 606
13437.24 632
13438.33 623
13439.42 632
13440.52 636
13441.61 617
13442.70 657
13443.80 670
13444.89 652
13445.99 652
13447.08 658
13448.17 687
13449.27 705
13450.36 673
13451.46 682
13452.55 695
13453.64 684
13454.74 684
13455.83 699
13456.93 697
13458.02 712
13459.12 676
13460.21 728
13461.31 683
13462.40 660
13463.50 700
13464.59 721
13465.69 711
13466.78 703
13467.87 713
13468.97 741
13470.06 722
13471.16 715
13472.25 709
13473.35 717
13474.44 761
13475.54 730
13476.64 761
13477.73 777
13478.83 744
13479.92 744
13481.02 755
13482.11 744
13483.21 762
13484.30 757
13485.40 810
13486.49 786
13487.59 789
13488.69 809
13489.78 854
13490.88 852
13491.97 861
13493.07 866
13494.17 922
13495.26 952
13496.36 925
13497.45 871
13498.55 872
13499.65 852
13500.74 895
13501.84 864
13502.93 889
13504.03 807
13505.13 814
13506.22 785
13507.32 775
13508.42 774
13509.51 739
13510.61 716
13511.71 709
13512.80 681
13513.90 657
13515.00 677
13516.09 656
13517.19 674
13518.29 645
13519.38 633
13520.48 622
13521.58 622
13522.68 648
13523.77 667
13524.87 624
13525.97 624
13527.06 600
13528.16 612
13529.26 608
13530.36 620
13531.45 590
13532.55 614
13533.65 644
13534.75 629
13535.84 584
13536.94 541
13538.04 560
13539.14 584
13540.23 597
13541.33 563
13542.43 586
13543.53 580
13544.63 580
13545.72 564
13546.82 587
13547.92 595
13549.02 581
13550.12 563
13551.22 542
13552.31 524
13553.41 544
13554.51 583
13555.61 527
13556.71 554
13557.81 547
13558.90 565
13560.00 571
13561.10 566
13562.20 559
13563.30 558
13564.40 540
13565.50 542
13566.60 547
13567.69 539
13568.79 588
13569.89 552
13570.99 583
13572.09 557
13573.19 549
13574.29 570
13575.39 561
13576.49 588
13577.59 559
13578.69 564
13579.79 568
13580.89 572
13581.98 539
13583.08 573
13584.18 571
13585.28 530
13586.38 548
13587.48 538
13588.58 530
13589.68 573
13590.78 572
13591.88 564
13592.98 544
13594.08 519
13595.18 528
13596.28 551
13597.38 578
13598.48 566
13599.58 544
13600.68 584
13601.78 562
13602.88 533
13603.98 579
13605.08 547
13606.18 567
13607.29 575
13608.39 581
13609.49 548
13610.59 576
13611.69 548
13612.79 544
13613.89 592
13614.99 580
13616.09 579
13617.19 581
13618.29 601
13619.39 572
13620.50 621
13621.60 580
13622.70 581
13623.80 571
13624.90 579
13626.00 559
13627.10 544
13628.20 581
13629.31 567
13630.41 569
13631.51 559
13632.61 561
13633.71 600
13634.81 575
13635.91 558
13637.02 559
13638.12 560
13639.22 597
13640.32 586
13641.42 576
13642.53 597
13643.63 607
13644.73 593
13645.83 572
13646.93 612
13648.04 561
13649.14 585
13650.24 554
13651.34 538
13652.45 548
13653.55 576
13654.65 554
13655.75 587
13656.85 560
13657.96 614
13659.06 613
13660.16 594
13661.27 603
13662.37 600
13663.47 626
13664.57 634
13665.68 639
13666.78 601
13667.88 594
13668.99 627
13670.09 625
13671.19 583
13672.29 646
13673.40 654
13674.50 603
13675.60 607
13676.71 607
13677.81 602
13678.91 611
13680.02 603
13681.12 654
13682.23 630
13683.33 646
13684.43 616
13685.54 617
13686.64 668
13687.74 633
13688.85 622
13689.95 644
13691.06 656
13692.16 693
13693.26 693
13694.37 697
13695.47 703
13696.58 727
13697.68 748
13698.78 761
13699.89 774
13700.99 807
13702.10 825
13703.20 842
13704.31 829
13705.41 832
13706.51 844
13707.62 867
13708.72 855
13709.83 845
13710.93 863
13712.04 871
13713.14 852
13714.25 855
13715.35 809
13716.46 788
13717.56 776
13718.67 766
13719.77 756
13720.88 690
13721.98 673
13723.09 661
13724.19 651
13725.30 661
13726.40 674
13727.51 691
13728.61 639
13729.72 651
13730.83 661
13731.93 640
13733.04 618
13734.14 622
13735.25 646
13736.35 609
13737.46 617
13738.57 599
13739.67 605
13740.78 595
13741.88 620
13742.99 606
13744.09 595
13745.20 605
13746.31 625
13747.41 571
13748.52 626
13749.63 645
13750.73 640
13751.84 608
13752.94 619
13754.05 641
13755.16 656
13756.26 664
13757.37 646
13758.48 653
13759.58 666
13760.69 676
13761.80 690
13762.90 666
13764.01 694
13765.12 682
13766.22 661
13767.33 654
13768.44 661
13769.55 687
13770.65 659
13771.76 649
13772.87 650
13773.97 637
13775.08 608
13776.19 651
13777.30 639
13778.40 595
13779.51 610
13780.62 608
13781.73 617
13782.83 594
13783.94 588
13785.05 545
13786.16 539
13787.26 569
13788.37 586
13789.48 589
13790.59 561
13791.70 517
13792.80 549
13793.91 583
13795.02 562
13796.13 520
13797.24 534
13798.35 555
13799.45 549
13800.56 556
13801.67 517
13802.78 533
13803.89 531
13805.00 534
13806.10 556
13807.21 547
13808.32 560
13809.43 533
13810.54 545
13811.65 547
13812.76 563
13813.86 532
13814.97 566
13816.08 534
13817.19 557
13818.30 516
13819.41 519
13820.52 529
13821.63 500
13822.74 536
13823.85 502
13824.96 565
13826.06 522
13827.17 525
13828.28 524
13829.39 560
13830.50 527
13831.61 518
13832.72 560
13833.83 530
13834.94 524
13836.05 534
13837.16 523
13838.27 539
13839.38 519
13840.49 526
13841.60 527
13842.71 542
13843.82 522
13844.93 511
13846.04 519
13847.15 527
13848.26 532
13849.37 525
13850.48 549
13851.59 504
13852.70 523
13853.81 491
13854.92 522
13856.03 525
13857.14 511
13858.25 524
13859.37 540
13860.48 538
13861.59 507
13862.70 518
13863.81 526
13864.92 543
13866.03 570
13867.14 526
13868.25 543
13869.36 584
13870.47 560
13871.59 549
13872.70 507
13873.81 555
13874.92 538
13876.03 563
13877.14 545
13878.25 551
13879.36 562
13880.48 565
13881.59 548
13882.70 592
13883.81 599
13884.92 545
13886.03 577
13887.15 600
13888.26 577
13889.37 588
13890.48 570
13891.59 569
13892.71 595
13893.82 573
13894.93 540
13896.04 537
13897.15 520
13898.27 528
13899.38 536
13900.49 540
13901.60 551
13902.72 546
13903.83 560
13904.94 517
13906.05 498
13907.17 546
13908.28 537
13909.39 544
13910.50 482
13911.62 565
13912.73 515
13913.84 508
13914.95 511
13916.07 511
13917.18 505
13918.29 524
13919.41 523
13920.52 512
13921.63 493
13922.75 515
13923.86 531
13924.97 493
13926.09 503
13927.20 494
13928.31 508
13929.43 521
13930.54 512
13931.65 505
13932.77 498
13933.88 482
13934.99 486
13936.11 494
13937.22 492
13938.34 501
13939.45 475
13940.56 529
13941.68 492
13942.79 495
13943.91 493
13945.02 495
13946.13 508
13947.25 511
13948.36 525
13949.48 498
13950.59 499
13951.70 476
13952.82 477
13953.93 462
13955.05 504
13956.16 485
13957.28 473
13958.39 515
13959.51 490
13960.62 500
13961.74 490
13962.85 483
13963.97 486
13965.08 504
13966.20 521
13967.31 493
13968.43 493
13969.54 507
13970.66 484
13971.77 498
13972.89 499
13974.00 507
13975.12 485
13976.23 475
13977.35 483
13978.46 496
13979.58 485
13980.69 486
13981.81 474
13982.92 479
13984.04 501
13985.16 476
13986.27 493
13987.39 505
13988.50 474
13989.62 471
13990.74 525
13991.85 501
13992.97 508
13994.08 495
13995.20 508
13996.32 522
13997.43 486
13998.55 496
13999.66 499
14000.78 503
14001.90 466
14003.01 502
14004.13 501
14005.25 514
14006.36 499
14007.48 502
14008.60 516
14009.71 491
14010.83 486
14011.95 509
14013.06 501
14014.18 503
14015.30 503
14016.41 491
14017.53 485
14018.65 491
14019.76 512
14020.88 504
14022.00 519
14023.12 528
14024.23 499
14025.35 511
14026.47 520
14027.59 534
14028.70 543
14029.82 499
14030.94 526
14032.06 510
14033.17 552
14034.29 520
14035.41 533
14036.53 523
14037.64 532
14038.76 546
14039.88 530
14041.00 568
14042.11 543
14043.23 540
14044.35 576
14045.47 551
14046.59 547
14047.71 558
14048.82 571
14049.94 554
14051.06 549
14052.18 582
14053.30 557
14054.42 571
14055.53 570
14056.65 602
14057.77 595
14058.89 586
14060.01 604
14061.13 605
14062.25 603
14063.36 612
14064.48 626
14065.60 618
14066.72 622
14067.84 670
14068.96 658
14070.08 667
14071.20 638
14072.32 691
14073.44 663
14074.55 670
14075.67 697
14076.79 685
14077.91 701
14079.03 710
14080.15 727
14081.27 739
14082.39 766
14083.51 765
14084.63 774
14085.75 775
14086.87 778
14087.99 773
14089.11 780
14090.23 794
14091.35 783
14092.47 797
14093.59 796
14094.71 827
14095.83 804
14096.95 746
14098.07 750
14099.19 780
14100.31 735
14101.43 756
14102.55 712
14103.67 697
14104.79 657
14105.91 692
14107.03 661
14108.15 620
14109.27 618
14110.39 597
14111.51 604
14112.64 592
14113.76 544
14114.88 541
14116.00 562
14117.12 564
14118.24 564
14119.36 533
14120.48 569
14121.60 531
14122.72 521
14123.85 547
14124.97 532
14126.09 562
14127.21 538
14128.33 537
14129.45 529
14130.57 514
14131.70 509
14132.82 546
14133.94 520
14135.06 532
14136.18 536
14137.30 517
14138.43 518
14139.55 495
14140.67 488
14141.79 520
14142.91 545
14144.03 513
14145.16 523
14146.28 522
14147.40 511
14148.52 497
14149.65 541
14150.77 500
14151.89 533
14153.01 523
14154.13 495
14155.26 498
14156.38 520
14157.50 544
14158.62 499
14159.75 526
14160.87 508
14161.99 534
14163.12 519
14164.24 519
14165.36 517
14166.48 531
14167.61 503
14168.73 507
14169.85 511
14170.98 518
14172.10 504
14173.22 511
14174.35 482
14175.47 498
14176.59 509
14177.72 507
14178.84 501
14179.96 502
14181.09 526
14182.21 505
14183.33 502
14184.46 468
14185.58 517
14186.70 500
14187.83 486
14188.95 511
14190.07 506
14191.20 500
14192.32 511
14193.45 498
14194.57 469
14195.69 494
14196.82 503
14197.94 472
14199.07 452
14200.19 499
14201.32 507
14202.44 486
14203.56 449
14204.69 471
14205.81 462
14206.94 468
14208.06 477
14209.19 444
14210.31 457
14211.44 486
14212.56 490
14213.69 497
14214.81 492
14215.93 491
14217.06 491
14218.18 444
14219.31 441
14220.43 457
14221.56 475
14222.68 460
14223.81 471
14224.94 467
14226.06 460
14227.19 481
14228.31 487
14229.44 464
14230.56 447
14231.69 461
14232.81 426
14233.94 449
14235.06 471
14236.19 451
14237.32 468
14238.44 491
14239.57 471
14240.69 460
14241.82 443
14242.94 461
14244.07 465
14245.20 454
14246.32 447
14247.45 463
14248.57 463
14249.70 424
14250.83 457
14251.95 449
14253.08 438
14254.21 447
14255.33 442
14256.46 438
14257.59 448
14258.71 442
14259.84 406
14260.97 448
14262.09 452
14263.22 466
14264.35 421
14265.47 439
14266.60 428
14267.73 429
14268.85 405
14269.98 446
14271.11 433
14272.23 466
14273.36 447
14274.49 425
14275.62 443
14276.74 432
14277.87 421
14279.00 434
14280.12 429
14281.25 442
14282.38 412
14283.51 396
14284.63 423
14285.76 421
14286.89 445
14288.02 434
14289.15 420
14290.27 423
14291.40 403
14292.53 406
14293.66 440
14294.78 392
14295.91 390
14297.04 405
14298.17 428
14299.30 412
14300.42 401
14301.55 412
14302.68 395
14303.81 410
14304.94 414
14306.07 432
14307.19 402
14308.32 412
14309.45 412
14310.58 412
14311.71 425
14312.84 379
14313.97 413
14315.10 417
14316.22 400
14317.35 411
14318.48 429
14319.61 430
14320.74 409
14321.87 418
14323.00 408
14324.13 415
14325.26 405
14326.39 415
14327.51 372
14328.64 386
14329.77 403
14330.90 394
14332.03 400
14333.16 431
14334.29 404
14335.42 417
14336.55 394
14337.68 380
14338.81 388
14339.94 410
14341.07 398
14342.20 420
14343.33 382
14344.46 415
14345.59 406
14346.72 414
14347.85 403
14348.98 413
14350.11 387
14351.24 398
14352.37 401
14353.50 386
14354.63 346
14355.76 399
14356.89 413
14358.02 411
14359.15 425
14360.28 415
14361.41 402
14362.54 408
14363.67 399
14364.80 391
14365.94 409
14367.07 381
14368.20 417
14369.33 398
14370.46 390
14371.59 401
14372.72 422
14373.85 411
14374.98 413
14376.11 423
14377.25 420
14378.38 416
14379.51 400
14380.64 408
14381.77 401
14382.90 391
14384.03 405
14385.16 418
14386.30 406
14387.43 403
14388.56 394
14389.69 412
14390.82 417
14391.95 409
14393.09 409
14394.22 404
14395.35 410
14396.48 424
14397.61 412
14398.75 396
14399.88 416
14401.01 386
14402.14 417
14403.27 428
14404.41 406
14405.54 413
14406.67 392
14407.80 419
14408.94 416
14410.07 417
14411.20 431
14412.33 407
14413.47 408
14414.60 407
14415.73 396
14416.87 412
14418.00 412
14419.13 415
14420.26 390
14421.40 423
14422.53 382
14423.66 435
14424.80 440
14425.93 434
14427.06 431
14428.20 431
14429.33 417
14430.46 428
14431.59 450
14432.73 443
14433.86 423
14435.00 392
14436.13 416
14437.26 431
14438.40 433
14439.53 437
14440.66 449
14441.80 419
14442.93 440
14444.06 406
14445.20 442
14446.33 446
14447.47 438
14448.60 464
14449.73 440
14450.87 472
14452.00 409
14453.14 428
14454.27 415
14455.41 419
14456.54 470
14457.67 487
14458.81 470
14459.94 499
14461.08 463
14462.21 444
14463.35 480
14464.48 482
14465.62 476
14466.75 445
14467.89 454
14469.02 442
14470.15 484
14471.29 488
14472.42 497
14473.56 472
14474.69 455
14475.83 467
14476.96 499
14478.10 512
14479.24 499
14480.37 475
14481.51 473
14482.64 495
14483.78 509
14484.91 555
14486.05 548
14487.18 542
14488.32 528
14489.45 524
14490.59 554
14491.73 561
14492.86 536
14494.00 569
14495.13 543
14496.27 578
14497.40 591
14498.54 593
14499.68 615
14500.81 588
14501.95 614
14503.08 621
14504.22 597
14505.36 624
14506.49 630
14507.63 649
14508.77 673
14509.90 632
14511.04 627
14512.18 629
14513.31 668
14514.45 662
14515.58 632
14516.72 691
14517.86 610
14519.00 638
14520.13 645
14521.27 610
14522.41 562
14523.54 607
14524.68 614
14525.82 603
14526.95 589
14528.09 582
14529.23 554
14530.37 527
14531.50 538
14532.64 520
14533.78 542
14534.91 540
14536.05 556
14537.19 539
14538.33 489
14539.46 487
14540.60 499
14541.74 511
14542.88 507
14544.02 488
14545.15 524
14546.29 531
14547.43 502
14548.57 475
14549.70 487
14550.84 476
14551.98 462
14553.12 468
14554.26 456
14555.39 460
14556.53 486
14557.67 451
14558.81 467
14559.95 446
14561.09 463
14562.22 483
14563.36 451
14564.50 435
14565.64 446
14566.78 449
14567.92 459
14569.06 439
14570.20 411
14571.33 416
14572.47 444
14573.61 454
14574.75 435
14575.89 422
14577.03 469
14578.17 447
14579.31 422
14580.45 428
14581.59 433
14582.72 465
14583.86 442
14585.00 480
14586.14 455
14587.28 456
14588.42 454
14589.56 445
14590.70 459
14591.84 423
14592.98 448
14594.12 476
14595.26 435
14596.40 475
14597.54 447
14598.68 441
14599.82 458
14600.96 456
14602.10 455
14603.24 445
14604.38 431
14605.52 465
14606.66 451
14607.80 457
14608.94 450
14610.08 455
14611.22 487
14612.36 474
14613.50 484
14614.64 493
14615.78 491
14616.92 501
14618.06 485
14619.20 483
14620.34 511
14621.49 485
14622.63 490
14623.77 501
14624.91 488
14626.05 495
14627.19 469
14628.33 507
14629.47 497
14630.61 543
14631.75 493
14632.90 499
14634.04 501
14635.18 476
14636.32 502
14637.46 505
14638.60 477
14639.74 476
14640.88 423
14642.03 424
14643.17 441
14644.31 431
14645.45 456
14646.59 440
14647.73 461
14648.88 458
14650.02 473
14651.16 453
14652.30 448
14653.44 442
14654.59 457
14655.73 431
14656.87 446
14658.01 429
14659.16 451
14660.30 422
14661.44 413
14662.58 413
14663.72 399
14664.87 421
14666.01 417
14667.15 407
14668.29 398
14669.44 404
14670.58 404
14671.72 416
14672.87 425
14674.01 419
14675.15 390
14676.29 416
14677.44 384
14678.58 393
14679.72 406
14680.87 389
14682.01 403
14683.15 399
14684.30 382
14685.44 390
14686.58 378
14687.73 395
14688.87 383
14690.01 390
14691.16 405
14692.30 404
14693.44 390
14694.59 387
14695.73 364
14696.87 364
14698.02 358
14699.16 362
14700.30 376
14701.45 384
14702.59 381
14703.74 397
14704.88 374
14706.02 392
14707.17 375
14708.31 391
14709.46 393
14710.60 402
14711.75 412
14712.89 383
14714.03 394
14715.18 392
14716.32 411
14717.47 385
14718.61 369
14719.76 401
14720.90 384
14722.05 376
14723.19 362
14724.34 369
14725.48 401
14726.63 362
14727.77 374
14728.92 324
14730.06 359
14731.21 388
14732.35 402
14733.50 406
14734.64 371
14735.79 355
14736.93 363
14738.08 359
14739.22 377
14740.37 389
14741.51 376
14742.66 371
14743.80 377
14744.95 395
14746.09 375
14747.24 359
14748.39 393
14749.53 364
14750.68 386
14751.82 392
14752.97 383
14754.11 372
14755.26 405
14756.41 389
14757.55 389
14758.70 364
14759.85 391
14760.99 386
14762.14 403
14763.28 374
14764.43 356
14765.58 355
14766.72 360
14767.87 377
14769.02 383
14770.16 360
14771.31 364
14772.46 357
14773.60 377
14774.75 386
14775.90 353
14777.04 359
14778.19 377
14779.34 361
14780.48 361
14781.63 373
14782.78 382
14783.92 357
14785.07 361
14786.22 372
14787.37 343
14788.51 371
14789.66 366
14790.81 359
14791.96 359
14793.10 340
14794.25 351
14795.40 371
14796.54 364
14797.69 369
14798.84 342
14799.99 357
14801.14 361
14802.28 367
14803.43 368
14804.58 354
14805.73 356
14806.88 366
14808.02 346
14809.17 349
14810.32 345
14811.47 359
14812.62 367
14813.76 367
14814.91 327
14816.06 330
14817.21 329
14818.36 362
14819.51 359
14820.65 331
14821.80 341
14822.95 340
14824.10 360
14825.25 324
14826.40 353
14827.55 309
14828.69 389
14829.84 366
14830.99 344
14832.14 332
14833.29 358
14834.44 350
14835.59 310
14836.74 333
14837.89 329
14839.04 318
14840.19 319
14841.33 358
14842.48 352
14843.63 348
14844.78 350
14845.93 360
14847.08 330
14848.23 322
14849.38 333
14850.53 339
14851.68 333
14852.83 330
14853.98 343
14855.13 357
14856.28 331
14857.43 345
14858.58 338
14859.73 322
14860.88 338
14862.03 316
14863.18 333
14864.33 320
14865.48 345
14866.63 329
14867.78 323
14868.93 348
14870.08 321
14871.23 353
14872.38 350
14873.53 355
14874.68 329
14875.83 334
14876.98 349
14878.14 360
14879.29 357
14880.44 349
14881.59 325
14882.74 333
14883.89 348
14885.04 335
14886.19 321
14887.34 335
14888.49 369
14889.64 382
14890.80 353
14891.95 342
14893.10 328
14894.25 336
14895.40 338
14896.55 351
14897.70 331
14898.86 368
14900.01 326
14901.16 338
14902.31 337
14903.46 330
14904.61 305
14905.77 335
14906.92 335
14908.07 321
14909.22 326
14910.37 357
14911.53 336
14912.68 344
14913.83 335
14914.98 336
14916.13 370
14917.29 327
14918.44 322
14919.59 339
14920.74 343
14921.90 346
14923.05 341
14924.20 356
14925.35 328
14926.51 352
14927.66 353
14928.81 342
14929.96 326
14931.12 338
14932.27 320
14933.42 338
14934.57 333
14935.73 344
14936.88 359
14938.03 340
14939.19 343
14940.34 357
14941.49 327
14942.65 332
14943.80 338
14944.95 345
14946.11 320
14947.26 343
14948.41 353
14949.57 339
14950.72 357
14951.87 346
14953.03 330
14954.18 334
14955.33 353
14956.49 332
14957.64 339
14958.80 326
14959.95 340
14961.10 353
14962.26 337
14963.41 347
14964.57 368
14965.72 354
14966.87 327
14968.03 328
14969.18 315
14970.34 352
14971.49 360
14972.65 354
14973.80 363
14974.95 355
14976.11 361
14977.26 349
14978.42 348
14979.57 351
14980.73 347
14981.88 351
14983.04 360
14984.19 319
14985.35 320
14986.50 312
14987.66 332
14988.81 326
14989.97 331
14991.12 333
14992.28 372
14993.43 337
14994.59 328
14995.74 348
14996.90 349
14998.05 327
14999.21 322
15000.36 361
15001.52 332
15002.67 353
15003.83 343
15004.99 330
15006.14 308
15007.30 346
15008.45 338
15009.61 335
15010.76 324
15011.92 309
15013.08 307
15014.23 339
15015.39 337
15016.54 327
15017.70 338
15018.86 338
15020.01 310
15021.17 322
15022.32 342
15023.48 343
15024.64 345
15025.79 337
15026.95 325
15028.11 335
15029.26 342
15030.42 338
15031.58 322
15032.73 329
15033.89 324
15035.05 340
15036.20 282
15037.36 318
15038.52 326
15039.67 301
15040.83 287
15041.99 313
15043.15 320
15044.30 339
15045.46 339
15046.62 361
15047.77 349
15048.93 329
15050.09 327
15051.25 336
15052.40 341
15053.56 340
15054.72 325
15055.88 338
15057.03 348
15058.19 334
15059.35 333
15060.51 321
15061.66 321
15062.82 302
15063.98 315
15065.14 321
15066.30 325
15067.45 327
15068.61 320
15069.77 325
15070.93 324
15072.09 317
15073.24 314
15074.40 332
15075.56 285
15076.72 319
15077.88 325
15079.04 325
15080.20 347
15081.35 335
15082.51 334
15083.67 318
15084.83 340
15085.99 309
15087.15 318
15088.31 306
15089.46 323
15090.62 332
15091.78 354
15092.94 306
15094.10 330
15095.26 344
15096.42 308
15097.58 306
15098.74 324
15099.90 344
15101.06 332
15102.22 296
15103.37 331
15104.53 320
15105.69 299
15106.85 307
15108.01 336
15109.17 310
15110.33 316
15111.49 312
15112.65 284
15113.81 308
15114.97 309
15116.13 341
15117.29 351
15118.45 314
15119.61 336
15120.77 350
15121.93 302
15123.09 325
15124.25 326
15125.41 338
15126.57 326
15127.73 322
15128.89 292
15130.05 334
15131.21 318
15132.37 323
15133.53 323
15134.69 348
15135.86 312
15137.02 296
15138.18 322
15139.34 310
15140.50 323
15141.66 317
15142.82 327
15143.98 328
15145.14 303
15146.30 313
15147.46 320
15148.63 302
15149.79 309
15150.95 321
15152.11 304
15153.27 303
15154.43 308
15155.59 327
15156.75 340
15157.92 322
15159.08 331
15160.24 326
15161.40 328
15162.56 338
15163.72 317
15164.89 308
15166.05 311
15167.21 344
15168.37 332
15169.53 328
15170.69 320
15171.86 341
15173.02 306
15174.18 346
15175.34 332
15176.51 324
15177.67 325
15178.83 317
15179.99 307
15181.15 327
15182.32 358
15183.48 325
15184.64 313
15185.80 346
15186.97 327
15188.13 348
15189.29 347
15190.46 341
15191.62 321
15192.78 336
15193.94 346
15195.11 334
15196.27 321
15197.43 338
15198.60 327
15199.76 343
15200.92 337
15202.08 339
15203.25 371
15204.41 356
15205.57 344
15206.74 335
15207.90 373
15209.06 379
15210.23 362
15211.39 347
15212.56 365
15213.72 339
15214.88 358
15216.05 359
15217.21 355
15218.37 382
15219.54 367
15220.70 373
15221.87 364
15223.03 364
15224.19 378
15225.36 348
15226.52 358
15227.69 349
15228.85 361
15230.01 366
15231.18 339
15232.34 371
15233.51 326
15234.67 372
15235.84 378
15237.00 387
15238.16 366
15239.33 350
15240.49 355
15241.66 343
15242.82 347
15243.99 351
15245.15 365
15246.32 322
15247.48 309
15248.65 323
15249.81 341
15250.98 337
15252.14 345
15253.31 332
15254.47 320
15255.64 339
15256.80 341
15257.97 304
15259.13 326
15260.30 328
15261.46 333
15262.63 338
15263.80 318
15264.96 330
15266.13 345
15267.29 312
15268.46 329
15269.62 334
15270.79 338
15271.96 323
15273.12 338
15274.29 325
15275.45 300
15276.62 318
15277.79 306
15278.95 335
15280.12 331
15281.28 325
15282.45 346
15283.62 325
15284.78 330
15285.95 327
15287.12 345
15288.28 358
15289.45 333
15290.62 346
15291.78 346
15292.95 337
15294.12 322
15295.28 335
15296.45 306
15297.62 359
15298.78 348
15299.95 361
15301.12 312
15302.28 315
15303.45 328
15304.62 344
15305.78 349
15306.95 310
15308.12 326
15309.29 312
15310.45 343
15311.62 314
15312.79 324
15313.96 342
15315.12 341
15316.29 324
15317.46 318
15318.63 307
15319.79 341
15320.96 324
15322.13 330
15323.30 333
15324.46 323
15325.63 341
15326.80 327
15327.97 336
15329.14 318
15330.30 328
15331.47 318
15332.64 300
15333.81 329
15334.98 328
15336.14 336
15337.31 342
15338.48 326
15339.65 319
15340.82 302
15341.99 320
15343.16 346
15344.32 345
15345.49 330
15346.66 329
15347.83 304
15349.00 318
15350.17 328
15351.34 305
15352.51 320
15353.67 320
15354.84 308
15356.01 336
15357.18 329
15358.35 307
15359.52 308
15360.69 330
15361.86 337
15363.03 324
15364.20 320
15365.37 326
15366.54 339
15367.71 343
15368.87 337
15370.04 377
15371.21 354
15372.38 328
15373.55 339
15374.72 321
15375.89 316
15377.06 330
15378.23 383
15379.40 357
15380.57 331
15381.74 323
15382.91 335
15384.08 350
15385.25 350
15386.42 324
15387.59 328
15388.76 320
15389.93 349
15391.10 339
15392.27 335
15393.44 339
15394.62 314
15395.79 336
15396.96 346
15398.13 323
15399.30 323
15400.47 318
15401.64 319
15402.81 323
15403.98 312
15405.15 339
15406.32 317
15407.49 314
15408.66 313
15409.84 321
15411.01 322
15412.18 307
15413.35 294
15414.52 314
15415.69 316
15416.86 329
15418.03 310
15419.21 331
15420.38 317
15421.55 345
15422.72 352
15423.89 329
15425.06 348
15426.24 329
15427.41 308
15428.58 324
15429.75 322
15430.92 332
15432.09 322
15433.27 347
15434.44 319
15435.61 316
15436.78 320
15437.96 328
15439.13 334
15440.30 321
15441.47 314
15442.64 322
15443.82 333
15444.99 317
15446.16 317
15447.33 327
15448.51 317
15449.68 308
15450.85 330
15452.02 319
15453.20 316
15454.37 293
15455.54 327
15456.72 334
15457.89 308
15459.06 331
15460.23 306
15461.41 308
15462.58 298
15463.75 303
15464.93 302
15466.10 294
15467.27 320
15468.45 315
15469.62 304
15470.79 334
15471.97 335
15473.14 279
15474.31 300
15475.49 306
15476.66 325
15477.83 309
15479.01 302
15480.18 314
15481.36 302
15482.53 312
15483.70 305
15484.88 308
15486.05 310
15487.23 285
15488.40 319
15489.57 287
15490.75 299
15491.92 310
15493.10 314
15494.27 299
15495.44 344
15496.62 316
15497.79 307
15498.97 313
15500.14 295
15501.32 322
15502.49 311
15503.67 302
15504.84 315
15506.02 344
15507.19 331
15508.36 312
15509.54 302
15510.71 318
15511.89 322
15513.06 329
15514.24 333
15515.41 298
15516.59 305
15517.77 334
15518.94 352
15520.12 337
15521.29 304
15522.47 324
15523.64 360
15524.82 337
15525.99 311
15527.17 313
15528.34 325
15529.52 323
15530.69 311
15531.87 289
15533.05 321
15534.22 344
15535.40 343
15536.57 331
15537.75 308
15538.93 335
15540.10 325
15541.28 336
15542.45 323
15543.63 322
15544.81 333
15545.98 313
15547.16 327
15548.33 334
15549.51 343
15550.69 347
15551.86 358
15553.04 337
15554.22 308
15555.39 317
15556.57 330
15557.75 320
15558.92 317
15560.10 339
15561.28 338
15562.45 346
15563.63 346
15564.81 333
15565.99 333
15567.16 345
15568.34 329
15569.52 322
15570.69 336
15571.87 329
15573.05 338
15574.23 341
15575.40 311
15576.58 340
15577.76 355
15578.93 334
15580.11 362
15581.29 345
15582.47 340
15583.65 364
15584.82 347
15586.00 347
15587.18 338
15588.36 343
15589.53 342
15590.71 364
15591.89 342
15593.07 357
15594.25 366
15595.42 362
15596.60 360
15597.78 378
15598.96 341
15600.14 362
15601.32 367
15602.49 381
15603.67 395
15604.85 379
15606.03 394
15607.21 381
15608.39 375
15609.56 377
15610.74 394
15611.92 377
15613.10 387
15614.28 387
15615.46 387
15616.64 424
15617.82 389
15619.00 371
15620.17 372
15621.35 401
15622.53 394
15623.71 391
15624.89 394
15626.07 408
15627.25 420
15628.43 375
15629.61 402
15630.79 401
15631.97 387
15633.15 402
15634.33 422
15635.51 440
15636.69 413
15637.87 400
15639.05 416
15640.22 407
15641.40 408
15642.58 437
15643.76 458
15644.94 468
15646.12 431
15647.30 416
15648.48 431
15649.66 459
15650.85 423
15652.03 410
15653.21 404
15654.39 448
15655.57 440
15656.75 441
15657.93 438
15659.11 423
15660.29 406
15661.47 413
15662.65 419
15663.83 432
15665.01 419
15666.19 429
15667.37 400
15668.55 378
15669.73 399
15670.92 397
15672.10 399
15673.28 368
15674.46 397
15675.64 431
15676.82 407
15678.00 415
15679.18 383
15680.36 387
15681.55 398
15682.73 380
15683.91 392
15685.09 372
15686.27 368
15687.45 403
15688.63 386
15689.82 363
15691.00 369
15692.18 401
15693.36 396
15694.54 397
15695.73 376
15696.91 410
15698.09 393
15699.27 376
15700.45 390
15701.64 384
15702.82 421
15704.00 399
15705.18 410
15706.36 373
15707.55 373
15708.73 399
15709.91 402
15711.09 393
15712.28 409
15713.46 398
15714.64 407
15715.82 382
15717.01 384
15718.19 426
15719.37 428
15720.55 402
15721.74 395
15722.92 399
15724.10 396
15725.29 397
15726.47 386
15727.65 416
15728.84 413
15730.02 426
15731.20 433
15732.39 420
15733.57 451
15734.75 445
15735.94 437
15737.12 429
15738.30 420
15739.49 426
15740.67 442
15741.85 444
15743.04 454
15744.22 460
15745.40 429
15746.59 435
15747.77 434
15748.96 421
15750.14 413
15751.32 424
15752.51 430
15753.69 417
15754.88 393
15756.06 378
15757.24 380
15758.43 431
15759.61 404
15760.80 403
15761.98 370
15763.17 428
15764.35 378
15765.53 377
15766.72 380
15767.90 411
15769.09 382
15770.27 391
15771.46 364
15772.64 381
15773.83 399
15775.01 385
15776.20 381
15777.38 402
15778.57 382
15779.75 381
15780.94 379
15782.12 368
15783.31 359
15784.49 356
15785.68 352
15786.86 367
15788.05 359
15789.23 372
15790.42 344
15791.60 348
15792.79 344
15793.98 349
15795.16 335
15796.35 333
15797.53 364
15798.72 341
15799.90 351
15801.09 346
15802.28 364
15803.46 370
15804.65 353
15805.83 372
15807.02 355
15808.21 350
15809.39 322
15810.58 362
15811.76 370
15812.95 338
15814.14 373
15815.32 341
15816.51 368
15817.70 329
15818.88 328
15820.07 337
15821.26 350
15822.44 332
15823.63 322
15824.82 337
15826.00 356
15827.19 339
15828.38 366
15829.56 347
15830.75 334
15831.94 370
15833.12 341
15834.31 352
15835.50 334
15836.69 339
15837.87 328
15839.06 351
15840.25 341
15841.44 350
15842.62 323
15843.81 331
15845.00 336
15846.18 323
15847.37 375
15848.56 345
15849.75 346
15850.94 357
15852.12 346
15853.31 326
15854.50 379
15855.69 334
15856.87 347
15858.06 356
15859.25 362
15860.44 363
15861.63 371
15862.81 367
15864.00 362
15865.19 351
15866.38 358
15867.57 359
15868.76 359
15869.94 366
15871.13 337
15872.32 386
15873.51 386
15874.70 370
15875.89 363
15877.08 363
15878.26 371
15879.45 395
15880.64 366
15881.83 382
15883.02 367
15884.21 382
15885.40 377
15886.59 358
15887.78 360
15888.97 360
15890.15 370
15891.34 347
15892.53 353
15893.72 357
15894.91 358
15896.10 372
15897.29 388
15898.48 389
15899.67 394
15900.86 384
15902.05 391
15903.24 383
15904.43 366
15905.62 354
15906.81 375
15908.00 402
15909.19 408
15910.38 403
15911.57 383
15912.76 398
15913.95 381
15915.14 414
15916.33 396
15917.52 424
15918.71 379
15919.90 375
15921.09 371
15922.28 393
15923.47 391
15924.66 372
15925.85 377
15927.04 395
15928.23 352
15929.42 392
15930.61 371
15931.80 372
15932.99 394
15934.18 373
15935.38 338
15936.57 346
15937.76 360
15938.95 373
15940.14 361
15941.33 314
15942.52 347
15943.71 369
15944.90 343
15946.10 321
15947.29 325
15948.48 357
15949.67 318
15950.86 311
15952.05 311
15953.24 313
15954.44 317
15955.63 320
15956.82 327
15958.01 346
15959.20 318
15960.39 323
15961.59 339
15962.78 321
15963.97 315
15965.16 280
15966.35 312
15967.55 317
15968.74 306
15969.93 324
15971.12 302
15972.31 303
15973.51 314
15974.70 314
15975.89 311
15977.08 324
15978.28 310
15979.47 291
15980.66 273
15981.85 314
15983.05 309
15984.24 328
15985.43 328
15986.62 309
15987.82 322
15989.01 323
15990.20 303
15991.40 311
15992.59 316
15993.78 332
15994.98 298
15996.17 326
15997.36 314
15998.55 287
15999.75 278
16000.94 297
16002.13 325
16003.33 309
16004.52 307
16005.72 320
16006.91 307
16008.10 284
16009.30 297
16010.49 317
16011.68 286
16012.88 299
16014.07 298
16015.26 288
16016.46 267
16017.65 274
16018.85 314
16020.04 323
16021.23 297
16022.43 297
16023.62 288
16024.82 298
16026.01 301
16027.21 302
16028.40 311
16029.59 319
16030.79 305
16031.98 320
16033.18 309
16034.37 304
16035.57 327
16036.76 314
16037.96 301
16039.15 298
16040.35 310
16041.54 309
16042.73 307
16043.93 273
16045.12 299
16046.32 305
16047.51 287
16048.71 299
16049.91 292
16051.10 324
16052.30 319
16053.49 309
16054.69 302
16055.88 320
16057.08 312
16058.27 312
16059.47 299
16060.66 301
16061.86 276
16063.05 295
16064.25 308
16065.45 274
16066.64 267
16067.84 303
16069.03 320
16070.23 278
16071.42 268
16072.62 283
16073.82 331
16075.01 285
16076.21 292
16077.41 285
16078.60 301
16079.80 305
16080.99 272
16082.19 307
16083.39 294
16084.58 296
16085.78 301
16086.98 285
16088.17 287
16089.37 288
16090.57 291
16091.76 310
16092.96 274
16094.16 298
16095.35 298
16096.55 307
16097.75 291
16098.94 296
16100.14 292
16101.34 288
16102.53 291
16103.73 279
16104.93 256
16106.13 278
16107.32 282
16108.52 304
16109.72 271
16110.92 268
16112.11 278
16113.31 301
16114.51 281
16115.71 285
16116.90 286
16118.10 270
16119.30 272
16120.50 293
16121.69 292
16122.89 312
16124.09 303
16125.29 278
16126.49 289
16127.68 278
16128.88 279
16130.08 284
16131.28 272
16132.48 298
16133.67 283
16134.87 276
16136.07 294
16137.27 294
16138.47 289
16139.67 271
16140.86 289
16142.06 297
16143.26 285
16144.46 313
16145.66 297
16146.86 262
16148.06 274
16149.26 317
16150.45 278
16151.65 275
16152.85 272
16154.05 277
16155.25 302
16156.45 293
16157.65 282
16158.85 265
16160.05 272
16161.25 280
16162.45 289
16163.64 262
16164.84 252
16166.04 293
16167.24 270
16168.44 286
16169.64 281
16170.84 273
16172.04 286
16173.24 300
16174.44 290
16175.64 298
16176.84 306
16178.04 287
16179.24 291
16180.44 266
16181.64 289
16182.84 281
16184.04 296
16185.24 293
16186.44 280
16187.64 259
16188.84 284
16190.04 301
16191.24 278
16192.44 279
16193.64 272
16194.84 275
16196.04 280
16197.24 263
16198.44 302
16199.65 276
16200.85 276
16202.05 282
16203.25 292
16204.45 268
16205.65 294
16206.85 282
16208.05 272
16209.25 299
16210.45 281
16211.65 310
16212.86 287
16214.06 274
16215.26 276
16216.46 291
16217.66 286
16218.86 297
16220.06 289
16221.27 300
16222.47 297
16223.67 283
16224.87 259
16226.07 295
16227.27 290
16228.48 309
16229.68 309
16230.88 299
16232.08 285
16233.28 303
16234.48 295
16235.69 292
16236.89 301
16238.09 272
16239.29 298
16240.50 300
16241.70 286
16242.90 276
16244.10 296
16245.30 307
16246.51 310
16247.71 324
16248.91 275
16250.11 297
16251.32 301
16252.52 303
16253.72 315
16254.92 307
16256.13 310
16257.33 314
16258.53 297
16259.74 294
16260.94 289
16262.14 318
16263.35 304
16264.55 296
16265.75 297
16266.95 285
16268.16 294
16269.36 299
16270.56 306
16271.77 307
16272.97 329
16274.17 321
16275.38 319
16276.58 297
16277.79 318
16278.99 298
16280.19 320
16281.40 309
16282.60 295
16283.80 318
16285.01 304
16286.21 334
16287.42 328
16288.62 328
16289.82 321
16291.03 347
16292.23 319
16293.44 342
16294.64 327
16295.84 305
16297.05 299
16298.25 330
16299.46 322
16300.66 317
16301.87 311
16303.07 325
16304.27 325
16305.48 318
16306.68 277
16307.89 311
16309.09 326
16310.30 317
16311.50 296
16312.71 307
16313.91 312
16315.12 296
16316.32 318
16317.53 302
16318.73 297
16319.94 305
16321.14 313
16322.35 308
16323.55 281
16324.76 284
16325.96 303
16327.17 332
16328.38 324
16329.58 284
16330.79 267
16331.99 284
16333.20 295
16334.40 296
16335.61 278
16336.81 263
16338.02 257
16339.23 270
16340.43 270
16341.64 271
16342.84 287
16344.05 292
16345.26 300
16346.46 291
16347.67 273
16348.87 261
16350.08 280
16351.29 282
16352.49 303
16353.70 272
16354.91 271
16356.11 284
16357.32 269
16358.53 278
16359.73 261
16360.94 265
16362.15 293
16363.35 282
16364.56 262
16365.77 271
16366.97 268
16368.18 302
16369.39 271
16370.59 302
16371.80 274
16373.01 274
16374.21 279
16375.42 273
16376.63 247
16377.84 276
16379.04 250
16380.25 284
16381.46 273
16382.67 273
16383.87 235
16385.08 266
16386.29 282
16387.50 274
16388.70 288
16389.91 285
16391.12 266
16392.33 264
16393.53 278
16394.74 285
16395.95 266
16397.16 256
16398.37 262
16399.57 258
16400.78 270
16401.99 290
16403.20 276
16404.41 273
16405.62 282
16406.82 296
16408.03 277
16409.24 284
16410.45 273
16411.66 296
16412.87 273
16414.07 284
16415.28 243
16416.49 289
16417.70 284
16418.91 277
16420.12 251
16421.33 270
16422.54 245
16423.75 269
16424.95 296
16426.16 267
16427.37 280
16428.58 269
16429.79 263
16431.00 253
16432.21 282
16433.42 266
16434.63 279
16435.84 282
16437.05 273
16438.26 296
16439.47 281
16440.68 251
16441.88 267
16443.09 273
16444.30 278
16445.51 276
16446.72 257
16447.93 259
16449.14 259
16450.35 273
16451.56 261
16452.77 268
16453.98 254
16455.19 262
16456.40 287
16457.61 274
16458.82 257
16460.03 271
16461.24 264
16462.45 251
16463.67 276
16464.88 269
16466.09 288
16467.30 264
16468.51 251
16469.72 255
16470.93 269
16472.14 253
16473.35 267
16474.56 261
16475.77 268
16476.98 257
16478.19 272
16479.40 272
16480.62 274
16481.83 254
16483.04 266
16484.25 271
16485.46 254
16486.67 237
16487.88 254
16489.09 268
16490.31 246
16491.52 261
16492.73 253
16493.94 253
16495.15 226
16496.36 260
16497.57 282
16498.79 269
16500.00 235
16501.21 249
16502.42 253
16503.63 258
16504.85 252
16506.06 260
16507.27 255
16508.48 260
16509.69 273
16510.91 266
16512.12 247
16513.33 254
16514.54 258
16515.76 249
16516.97 257
16518.18 235
16519.39 260
16520.60 265
16521.82 249
16523.03 241
16524.24 270
16525.46 257
16526.67 271
16527.88 273
16529.09 278
16530.31 261
16531.52 252
16532.73 271
16533.95 241
16535.16 259
16536.37 260
16537.58 248
16538.80 281
16540.01 256
16541.22 266
16542.44 282
16543.65 263
16544.86 254
16546.08 253
16547.29 253
16548.50 272
16549.72 254
16550.93 265
16552.15 239
16553.36 259
16554.57 243
16555.79 254
16557.00 262
16558.21 254
16559.43 249
16560.64 248
16561.86 256
16563.07 236
16564.28 275
16565.50 269
16566.71 258
16567.93 242
16569.14 261
16570.36 252
16571.57 247
16572.78 247
16574.00 284
16575.21 267
16576.43 245
16577.64 249
16578.86 253
16580.07 242
16581.29 251
16582.50 268
16583.72 259
16584.93 284
16586.15 274
16587.36 271
16588.58 255
16589.79 254
16591.01 225
16592.22 252
16593.44 258
16594.65 250
16595.87 242
16597.08 268
16598.30 276
16599.51 240
16600.73 268
16601.94 238
16603.16 248
16604.37 251
16605.59 238
16606.81 235
16608.02 263
16609.24 254
16610.45 255
16611.67 245
16612.89 259
16614.10 245
16615.32 238
16616.53 221
16617.75 225
16618.97 247
16620.18 262
16621.40 226
16622.61 267
16623.83 266
16625.05 234
16626.26 238
16627.48 235
16628.70 247
16629.91 252
16631.13 235
16632.35 238
16633.56 235
16634.78 251
16636.00 248
16637.21 256
16638.43 242
16639.65 250
16640.86 245
16642.08 249
16643.30 224
16644.51 248
16645.73 238
16646.95 242
16648.17 275
16649.38 245
16650.60 240
16651.82 251
16653.03 259
16654.25 274
16655.47 271
16656.69 258
16657.90 257
16659.12 221
16660.34 242
16661.56 239
16662.77 252
16663.99 248
16665.21 250
16666.43 264
16667.65 253
16668.86 251
16670.08 253
16671.30 267
16672.52 230
16673.74 242
16674.95 259
16676.17 253
16677.39 245
16678.61 264
16679.83 230
16681.05 240
16682.26 232
16683.48 256
16684.70 244
16685.92 232
16687.14 243
16688.36 243
16689.58 255
16690.79 244
16692.01 235
16693.23 250
16694.45 241
16695.67 241
16696.89 242
16698.11 226
16699.33 253
16700.55 237
16701.76 255
16702.98 232
16704.20 241
16705.42 257
16706.64 252
16707.86 225
16709.08 218
16710.30 262
16711.52 244
16712.74 237
16713.96 242
16715.18 262
16716.40 236
16717.62 232
16718.84 258
16720.06 263
16721.28 272
16722.50 228
16723.72 247
16724.94 249
16726.16 228
16727.38 237
16728.60 255
16729.82 253
16731.04 235
16732.26 240
16733.48 238
16734.70 252
16735.92 235
16737.14 246
16738.36 252
16739.58 249
16740.80 247
16742.02 250
16743.24 256
16744.46 258
16745.68 230
16746.90 242
16748.12 246
16749.35 237
16750.57 248
16751.79 251
16753.01 243
16754.23 245
16755.45 247
16756.67 256
16757.89 251
16759.11 244
16760.33 224
16761.56 222
16762.78 238
16764.00 242
16765.22 253
16766.44 260
16767.66 273
16768.88 256
16770.11 235
16771.33 241
16772.55 239
16773.77 247
16774.99 242
16776.22 232
16777.44 246
16778.66 218
16779.88 239
16781.10 252
16782.33 249
16783.55 248
16784.77 238
16785.99 252
16787.21 238
16788.44 225
16789.66 243
16790.88 249
16792.10 243
16793.33 244
16794.55 261
16795.77 245
16796.99 233
16798.22 241
16799.44 228
16800.66 229
16801.88 244
16803.11 263
16804.33 254
16805.55 246
16806.78 238
16808.00 249
16809.22 240
16810.44 233
16811.67 255
16812.89 256
16814.11 247
16815.34 240
16816.56 251
16817.78 253
16819.01 256
16820.23 252
16821.45 258
16822.68 251
16823.90 248
16825.13 255
16826.35 231
16827.57 250
16828.80 262
16830.02 242
16831.24 217
16832.47 241
16833.69 253
16834.92 240
16836.14 253
16837.36 256
16838.59 262
16839.81 256
16841.04 260
16842.26 258
16843.48 254
16844.71 270
16845.93 244
16847.16 255
16848.38 238
16849.61 239
16850.83 257
16852.06 271
16853.28 236
16854.51 237
16855.73 253
16856.95 263
16858.18 290
16859.40 249
16860.63 250
16861.85 263
16863.08 266
16864.30 255
16865.53 241
16866.75 264
16867.98 296
16869.21 268
16870.43 246
16871.66 264
16872.88 294
16874.11 271
16875.33 268
16876.56 256
16877.78 258
16879.01 255
16880.23 260
16881.46 261
16882.69 257
16883.91 276
16885.14 229
16886.36 264
16887.59 255
16888.81 259
16890.04 256
16891.27 270
16892.49 271
16893.72 259
16894.94 264
16896.17 257
16897.40 271
16898.62 262
16899.85 244
16901.08 243
16902.30 265
16903.53 246
16904.76 271
16905.98 250
16907.21 231
16908.44 225
16909.66 256
16910.89 239
16912.12 261
16913.34 255
16914.57 240
16915.80 250
16917.02 252
16918.25 232
16919.48 259
16920.70 270
16921.93 243
16923.16 265
16924.39 219
16925.61 237
16926.84 243
16928.07 256
16929.30 244
16930.52 243
16931.75 242
16932.98 241
16934.21 266
16935.43 246
16936.66 236
16937.89 233
16939.12 283
16940.34 239
16941.57 234
16942.80 246
16944.03 253
16945.26 248
16946.48 238
16947.71 242
16948.94 235
16950.17 246
16951.40 255
16952.62 217
16953.85 253
16955.08 251
16956.31 248
16957.54 247
16958.77 243
16959.99 276
16961.22 244
16962.45 276
16963.68 267
16964.91 261
16966.14 231
16967.37 254
16968.60 234
16969.82 220
16971.05 220
16972.28 267
16973.51 248
16974.74 231
16975.97 235
16977.20 243
16978.43 249
16979.66 244
16980.89 239
16982.11 248
16983.34 239
16984.57 261
16985.80 238
16987.03 244
16988.26 255
16989.49 272
16990.72 255
16991.95 245
16993.18 232
16994.41 241
16995.64 274
16996.87 253
16998.10 245
16999.33 261
17000.56 263
17001.79 279
17003.02 247
17004.25 273
17005.48 242
17006.71 244
17007.94 243
17009.17 245
17010.40 244
17011.63 257
17012.86 238
17014.09 229
17015.32 243
17016.55 244
17017.78 244
17019.01 235
17020.25 219
17021.48 249
17022.71 253
17023.94 226
17025.17 240
17026.40 220
17027.63 241
17028.86 240
17030.09 248
17031.32 233
17032.55 228
17033.79 220
17035.02 238
17036.25 266
17037.48 258
17038.71 230
17039.94 241
17041.17 225
17042.41 213
17043.64 214
17044.87 234
17046.10 262
17047.33 218
17048.56 249
17049.80 214
17051.03 223
17052.26 247
17053.49 246
17054.72 233
17055.95 232
17057.19 230
17058.42 244
17059.65 240
17060.88 220
17062.12 243
17063.35 241
17064.58 255
17065.81 222
17067.04 232
17068.28 228
17069.51 244
17070.74 213
17071.97 227
17073.21 244
17074.44 239
17075.67 246
17076.90 239
17078.14 238
17079.37 213
17080.60 228
17081.84 219
17083.07 261
17084.30 228
17085.54 229
17086.77 256
17088.00 240
17089.23 236
17090.47 235
17091.70 235
17092.93 229
17094.17 237
17095.40 225
17096.63 236
17097.87 213
17099.10 222
17100.34 208
17101.57 265
17102.80 249
17104.04 227
17105.27 225
17106.50 235
17107.74 236
17108.97 241
17110.21 238
17111.44 243
17112.67 237
17113.91 239
17115.14 252
17116.38 226
17117.61 249
17118.84 214
17120.08 225
17121.31 210
17122.55 227
17123.78 229
17125.02 242
17126.25 230
17127.48 223
17128.72 235
17129.95 243
17131.19 225
17132.42 240
17133.66 236
17134.89 209
17136.13 272
17137.36 241
17138.60 230
17139.83 221
17141.07 232
17142.30 249
17143.54 245
17144.77 216
17146.01 223
17147.24 236
17148.48 233
17149.71 233
17150.95 231
17152.19 239
17153.42 224
17154.66 247
17155.89 232
17157.13 221
17158.36 205
17159.60 236
17160.83 206
17162.07 228
17163.31 224
17164.54 240
17165.78 220
17167.01 231
17168.25 203
17169.49 203
17170.72 232
17171.96 227
17173.19 253
17174.43 236
17175.67 258
17176.90 242
17178.14 222
17179.38 259
17180.61 243
17181.85 214
17183.09 237
17184.32 256
17185.56 233
17186.80 232
17188.03 244
17189.27 245
17190.51 224
17191.74 243
17192.98 228
17194.22 235
17195.45 251
17196.69 231
17197.93 220
17199.16 209
17200.40 198
17201.64 220
17202.88 231
17204.11 237
17205.35 215
17206.59 231
17207.83 242
17209.06 243
17210.30 228
17211.54 222
17212.78 239
17214.01 223
17215.25 252
17216.49 247
17217.73 214
17218.96 204
17220.20 239
17221.44 239
17222.68 243
17223.92 234
17225.15 234
17226.39 242
17227.63 217
17228.87 234
17230.11 258
17231.35 268
17232.58 245
17233.82 219
17235.06 229
17236.30 219
17237.54 235
17238.78 245
17240.01 236
17241.25 242
17242.49 217
17243.73 225
17244.97 224
17246.21 213
17247.45 226
17248.69 239
17249.93 234
17251.16 236
17252.40 224
17253.64 227
17254.88 222
17256.12 221
17257.36 201
17258.60 228
17259.84 208
17261.08 199
17262.32 221
17263.56 221
17264.80 213
17266.04 221
17267.28 233
17268.51 249
17269.75 227
17270.99 228
17272.23 225
17273.47 247
17274.71 207
17275.95 240
17277.19 208
17278.43 247
17279.67 203
17280.91 229
17282.15 222
17283.39 223
17284.63 208
17285.87 226
17287.11 214
17288.35 216
17289.60 213
17290.84 228
17292.08 216
17293.32 236
17294.56 223
17295.80 220
17297.04 228
17298.28 245
17299.52 227
17300.76 211
17302.00 246
17303.24 227
17304.48 222
17305.72 206
17306.96 230
17308.21 230
17309.45 216
17310.69 212
17311.93 196
17313.17 232
17314.41 199
17315.65 225
17316.89 213
17318.14 218
17319.38 205
17320.62 243
17321.86 212
17323.10 230
17324.34 222
17325.59 217
17326.83 226
17328.07 225
17329.31 203
17330.55 188
17331.79 241
17333.04 205
17334.28 215
17335.52 230
17336.76 209
17338.00 226
17339.25 219
17340.49 201
17341.73 223
17342.97 232
17344.22 240
17345.46 202
17346.70 223
17347.94 215
17349.19 224
17350.43 223
17351.67 221
17352.91 224
17354.16 214
17355.40 220
17356.64 218
17357.88 228
17359.13 217
17360.37 208
17361.61 231
17362.86 213
17364.10 198
17365.34 220
17366.58 208
17367.83 220
17369.07 219
17370.31 214
17371.56 227
17372.80 209
17374.04 233
17375.29 225
17376.53 216
17377.78 211
17379.02 220
17380.26 245
17381.51 235
17382.75 219
17383.99 236
17385.24 198
17386.48 202
17387.72 211
17388.97 204
17390.21 234
17391.46 217
17392.70 224
17393.94 210
17395.19 212
17396.43 197
17397.68 224
17398.92 204
17400.17 227
17401.41 217
17402.65 232
17403.90 215
17405.14 213
17406.39 247
17407.63 227
17408.88 233
17410.12 228
17411.37 222
17412.61 231
17413.86 220
17415.10 205
17416.35 228
17417.59 210
17418.84 204
17420.08 195
17421.33 205
17422.57 242
17423.82 224
17425.06 222
17426.31 231
17427.55 231
17428.80 206
17430.04 216
17431.29 234
17432.53 222
17433.78 212
17435.03 228
17436.27 214
17437.52 210
17438.76 217
17440.01 240
17441.25 249
17442.50 211
17443.75 246
17444.99 250
17446.24 219
17447.48 202
17448.73 212
17449.98 211
17451.22 230
17452.47 213
17453.71 236
17454.96 234
17456.21 210
17457.45 203
17458.70 220
17459.95 205
17461.19 206
17462.44 219
17463.69 212
17464.93 232
17466.18 238
17467.43 230
17468.67 214
17469.92 223
17471.17 223
17472.41 256
17473.66 227
17474.91 224
17476.15 218
17477.40 231
17478.65 212
17479.90 221
17481.14 233
17482.39 241
17483.64 238
17484.88 212
17486.13 222
17487.38 215
17488.63 238
17489.87 219
17491.12 237
17492.37 204
17493.62 226
17494.86 226
17496.11 257
17497.36 220
17498.61 204
17499.86 229
17501.10 220
17502.35 221
17503.60 224
17504.85 229
17506.10 231
17507.34 239
17508.59 221
17509.84 227
17511.09 215
17512.34 213
17513.59 231
17514.83 225
17516.08 208
17517.33 231
17518.58 221
17519.83 224
17521.08 208
17522.33 209
17523.57 225
17524.82 216
17526.07 235
17527.32 232
17528.57 230
17529.82 218
17531.07 220
17532.32 221
17533.57 224
17534.82 224
17536.06 233
17537.31 242
17538.56 234
17539.81 271
17541.06 246
17542.31 232
17543.56 234
17544.81 247
17546.06 237
17547.31 234
17548.56 230
17549.81 234
17551.06 221
17552.31 232
17553.56 240
17554.81 243
17556.06 243
17557.31 215
17558.56 203
17559.81 223
17561.06 232
17562.31 211
17563.56 237
17564.81 234
17566.06 232
17567.31 230
17568.56 251
17569.81 223
17571.06 220
17572.31 208
17573.56 227
17574.81 258
17576.06 233
17577.31 240
17578.56 234
17579.81 223
17581.06 252
17582.31 219
17583.57 230
17584.82 221
17586.07 218
17587.32 253
17588.57 222
17589.82 246
17591.07 218
17592.32 249
17593.57 248
17594.83 230
17596.08 225
17597.33 234
17598.58 223
17599.83 239
17601.08 228
17602.33 220
17603.59 218
17604.84 217
17606.09 252
17607.34 232
17608.59 226
17609.84 233
17611.10 218
17612.35 256
17613.60 241
17614.85 227
17616.10 219
17617.36 251
17618.61 245
17619.86 233
17621.11 239
17622.36 228
17623.62 227
17624.87 229
17626.12 229
17627.37 228
17628.63 210
17629.88 236
17631.13 263
17632.38 215
17633.64 234
17634.89 223
17636.14 211
17637.39 243
17638.65 231
17639.90 218
17641.15 213
17642.41 228
17643.66 250
17644.91 230
17646.17 215
17647.42 223
17648.67 220
17649.92 230
17651.18 216
17652.43 209
17653.68 221
17654.94 243
17656.19 216
17657.44 235
17658.70 216
17659.95 250
17661.21 221
17662.46 210
17663.71 234
17664.97 219
17666.22 226
17667.47 235
17668.73 229
17669.98 223
17671.24 209
17672.49 218
17673.74 239
17675.00 221
17676.25 229
17677.51 236
17678.76 218
17680.02 233
17681.27 226
17682.52 210
17683.78 196
17685.03 213
17686.29 231
17687.54 227
17688.80 240
17690.05 208
17691.31 217
17692.56 201
17693.82 213
17695.07 227
17696.32 209
17697.58 194
17698.83 221
17700.09 217
17701.34 212
17702.60 219
17703.86 205
17705.11 211
17706.37 221
17707.62 219
17708.88 219
17710.13 198
17711.39 223
17712.64 230
17713.90 209
17715.15 236
17716.41 216
17717.66 218
17718.92 221
17720.18 202
17721.43 220
17722.69 198
17723.94 239
17725.20 215
17726.45 221
17727.71 223
17728.97 219
17730.22 211
17731.48 237
17732.74 218
17733.99 207
17735.25 208
17736.50 234
17737.76 214
17739.02 208
17740.27 216
17741.53 208
17742.79 224
17744.04 238
17745.30 217
17746.56 233
17747.81 231
17749.07 221
17750.33 240
17751.58 223
17752.84 239
17754.10 207
17755.35 242
17756.61 239
17757.87 216
17759.12 214
17760.38 222
17761.64 247
17762.90 217
17764.15 231
17765.41 226
17766.67 236
17767.93 236
17769.18 237
17770.44 228
17771.70 219
17772.96 226
17774.21 257
17775.47 223
17776.73 226
17777.99 215
17779.24 217
17780.50 230
17781.76 239
17783.02 221
17784.28 232
17785.53 240
17786.79 227
17788.05 254
17789.31 224
17790.57 238
17791.82 235
17793.08 219
17794.34 239
17795.60 228
17796.86 210
17798.12 223
17799.37 227
17800.63 207
17801.89 226
17803.15 244
17804.41 247
17805.67 242
17806.93 218
17808.19 221
17809.44 232
17810.70 209
17811.96 219
17813.22 206
17814.48 224
17815.74 243
17817.00 231
17818.26 231
17819.52 217
17820.78 223
17822.04 232
17823.29 235
17824.55 211
17825.81 223
17827.07 230
17828.33 240
17829.59 232
17830.85 233
17832.11 229
17833.37 189
17834.63 198
17835.89 208
17837.15 204
17838.41 187
17839.67 216
17840.93 219
17842.19 226
17843.45 228
17844.71 244
17845.97 205
17847.23 209
17848.49 218
17849.75 239
17851.01 230
17852.27 194
17853.53 230
17854.79 237
17856.05 218
17857.31 229
17858.57 229
17859.84 215
17861.10 242
17862.36 226
17863.62 215
17864.88 215
17866.14 220
17867.40 219
17868.66 219
17869.92 222
17871.18 225
17872.44 208
17873.71 206
17874.97 230
17876.23 231
17877.49 231
17878.75 231
17880.01 196
17881.27 206
17882.53 206
17883.80 225
17885.06 219
17886.32 217
17887.58 205
17888.84 221
17890.10 209
17891.37 207
17892.63 239
17893.89 211
17895.15 216
17896.41 210
17897.67 231
17898.94 229
17900.20 207
17901.46 224
17902.72 215
17903.99 212
17905.25 185
17906.51 208
17907.77 234
17909.03 211
17910.30 235
17911.56 220
17912.82 217
17914.08 215
17915.35 211
17916.61 234
17917.87 214
17919.14 222
17920.40 209
17921.66 204
17922.92 210
17924.19 218
17925.45 228
17926.71 205
17927.98 218
17929.24 223
17930.50 251
17931.76 196
17933.03 222
17934.29 224
17935.55 223
17936.82 226
17938.08 222
17939.34 230
17940.61 198
17941.87 238
17943.14 211
17944.40 248
17945.66 234
17946.93 244
17948.19 198
17949.45 228
17950.72 201
17951.98 217
17953.25 240
17954.51 218
17955.77 206
17957.04 207
17958.30 220
17959.57 208
17960.83 217
17962.09 209
17963.36 218
17964.62 235
17965.89 226
17967.15 217
17968.42 210
17969.68 201
17970.95 208
17972.21 222
17973.47 230
17974.74 203
17976.00 210
17977.27 209
17978.53 212
17979.80 206
17981.06 209
17982.33 241
17983.59 215
17984.86 207
17986.12 219
17987.39 206
17988.65 185
17989.92 203
17991.18 203
17992.45 191
17993.71 219
17994.98 210
17996.25 212
17997.51 226
17998.78 200
18000.04 201
18001.31 196
18002.57 198
18003.84 206
18005.10 202
18006.37 217
18007.64 226
18008.90 195
18010.17 192
18011.43 193
18012.70 190
18013.97 215
18015.23 206
18016.50 228
18017.76 213
18019.03 215
18020.30 219
18021.56 201
18022.83 214
18024.10 225
18025.36 226
18026.63 217
18027.90 212
18029.16 242
18030.43 225
18031.70 211
18032.96 187
18034.23 196
18035.50 214
18036.76 232
18038.03 237
18039.30 201
18040.56 218
18041.83 212
18043.10 225
18044.37 201
18045.63 208
18046.90 211
18048.17 248
18049.43 216
18050.70 218
18051.97 221
18053.24 243
18054.50 242
18055.77 209
18057.04 214
18058.31 231
18059.57 225
18060.84 209
18062.11 190
18063.38 207
18064.65 207
18065.91 234
18067.18 208
18068.45 209
18069.72 211
18070.98 232
18072.25 211
18073.52 208
18074.79 208
18076.06 210
18077.33 227
18078.59 210
18079.86 226
18081.13 217
18082.40 205
18083.67 238
18084.94 234
18086.21 216
18087.47 211
18088.74 240
18090.01 210
18091.28 219
18092.55 242
18093.82 211
18095.09 226
18096.36 234
18097.62 225
18098.89 240
18100.16 232
18101.43 223
18102.70 213
18103.97 233
18105.24 239
18106.51 245
18107.78 237
18109.05 226
18110.32 226
18111.59 214
18112.86 228
18114.13 228
18115.40 230
18116.66 224
18117.93 247
18119.20 234
18120.47 233
18121.74 245
18123.01 219
18124.28 203
18125.55 242
18126.82 233
18128.09 223
18129.36 222
18130.63 237
18131.90 239
18133.17 241
18134.44 246
18135.71 216
18136.99 202
18138.26 212
18139.53 199
18140.80 246
18142.07 247
18143.34 230
18144.61 219
18145.88 213
18147.15 212
18148.42 214
18149.69 221
18150.96 228
18152.23 223
18153.50 236
18154.78 206
18156.05 202
18157.32 211
18158.59 200
18159.86 238
18161.13 237
18162.40 232
18163.67 191
18164.94 226
18166.22 219
18167.49 223
18168.76 208
18170.03 220
18171.30 217
18172.57 210
18173.85 227
18175.12 219
18176.39 219
18177.66 206
18178.93 213
18180.20 221
18181.48 212
18182.75 214
18184.02 235
18185.29 234
18186.56 220
18187.84 226
18189.11 225
18190.38 223
18191.65 233
18192.93 219
18194.20 229
18195.47 216
18196.74 228
18198.02 235
18199.29 221
18200.56 230
18201.83 222
18203.11 235
18204.38 237
18205.65 246
18206.92 230
18208.20 220
18209.47 215
18210.74 233
18212.02 234
18213.29 230
18214.56 226
18215.84 225
18217.11 220
18218.38 236
18219.65 215
18220.93 235
18222.20 209
18223.47 233
18224.75 217
18226.02 209
18227.30 225
18228.57 221
18229.84 234
18231.12 203
18232.39 198
18233.66 214
18234.94 226
18236.21 216
18237.48 212
18238.76 240
18240.03 221
18241.31 229
18242.58 230
18243.86 236
18245.13 199
18246.40 213
18247.68 229
18248.95 199
18250.23 205
18251.50 236
18252.77 216
18254.05 219
18255.32 222
18256.60 217
18257.87 232
18259.15 221
18260.42 221
18261.70 192
18262.97 212
18264.25 205
18265.52 213
18266.80 215
18268.07 210
18269.35 217
18270.62 232
18271.90 211
18273.17 207
18274.45 225
18275.72 210
18277.00 224
18278.27 207
18279.55 196
18280.82 207
18282.10 228
18283.37 207
18284.65 220
18285.93 196
18287.20 223
18288.48 211
18289.75 238
18291.03 208
18292.30 230
18293.58 210
18294.86 213
18296.13 215
18297.41 221
18298.68 228
18299.96 226
18301.24 211
18302.51 200
18303.79 225
18305.06 214
18306.34 227
18307.62 202
18308.89 202
18310.17 207
18311.45 209
18312.72 214
18314.00 205
18315.28 218
18316.55 217
18317.83 217
18319.11 207
18320.38 225
18321.66 198
18322.94 246
18324.21 202
18325.49 211
18326.77 209
18328.04 209
18329.32 197
18330.60 224
18331.88 213
18333.15 218
18334.43 226
18335.71 219
18336.98 205
18338.26 237
18339.54 202
18340.82 199
18342.09 208
18343.37 214
18344.65 212
18345.93 220
18347.20 222
18348.48 220
18349.76 210
18351.04 194
18352.32 227
18353.59 195
18354.87 211
18356.15 209
18357.43 204
18358.71 207
18359.98 206
18361.26 211
18362.54 203
18363.82 218
18365.10 202
18366.38 228
18367.65 227
18368.93 224
18370.21 170
18371.49 198
18372.77 203
18374.05 200
18375.33 206
18376.60 222
18377.88 206
18379.16 216
18380.44 190
18381.72 200
18383.00 211
18384.28 222
18385.56 193
18386.84 221
18388.11 196
18389.39 199
18390.67 226
18391.95 216
18393.23 216
18394.51 205
18395.79 218
18397.07 210
18398.35 216
18399.63 210
18400.91 233
18402.19 217
18403.47 227
18404.75 210
18406.03 205
18407.31 206
18408.59 186
18409.87 229
18411.15 217
18412.43 235
18413.71 226
18414.99 221
18416.27 200
18417.55 203
18418.83 213
18420.11 205
18421.39 220
18422.67 212
18423.95 198
18425.23 187
18426.51 186
18427.79 238
18429.07 232
18430.35 203
18431.63 206
18432.91 209
18434.19 241
18435.47 201
18436.75 189
18438.04 223
18439.32 224
18440.60 215
18441.88 211
18443.16 207
18444.44 222
18445.72 220
18447.00 195
18448.28 217
18449.57 205
18450.85 213
18452.13 182
18453.41 222
18454.69 194
18455.97 220
18457.25 219
18458.54 197
18459.82 177
18461.10 191
18462.38 225
18463.66 210
18464.94 205
18466.23 211
18467.51 202
18468.79 226
18470.07 211
18471.35 210
18472.64 207
18473.92 221
18475.20 210
18476.48 222
18477.76 202
18479.05 224
18480.33 199
18481.61 214
18482.89 243
18484.18 216
18485.46 207
18486.74 218
18488.02 214
18489.31 218
18490.59 213
18491.87 218
18493.15 211
18494.44 225
18495.72 212
18497.00 225
18498.29 198
18499.57 214
18500.85 212
18502.13 241
18503.42 247
18504.70 220
18505.98 221
18507.27 231
18508.55 216
18509.83 215
18511.12 209
18512.40 214
18513.68 224
18514.97 215
18516.25 226
18517.54 215
18518.82 206
18520.10 225
18521.39 223
18522.67 210
18523.95 230
18525.24 229
18526.52 224
18527.81 228
18529.09 240
18530.37 227
18531.66 210
18532.94 238
18534.23 229
18535.51 219
18536.79 202
18538.08 226
18539.36 216
18540.65 229
18541.93 207
18543.22 209
18544.50 233
18545.79 221
18547.07 203
18548.36 222
18549.64 256
18550.92 217
18552.21 220
18553.49 246
18554.78 248
18556.06 234
18557.35 242
18558.63 234
18559.92 239
18561.20 224
18562.49 214
18563.77 238
18565.06 228
18566.35 257
18567.63 256
18568.92 234
18570.20 224
18571.49 228
18572.77 230
18574.06 249
18575.34 229
18576.63 250
18577.92 238
18579.20 257
18580.49 234
18581.77 220
18583.06 227
18584.34 227
18585.63 236
18586.92 233
18588.20 214
18589.49 244
18590.77 264
18592.06 237
18593.35 214
18594.63 235
18595.92 235
18597.21 238
18598.49 245
18599.78 230
18601.07 231
18602.35 231
18603.64 235
18604.93 236
18606.21 233
18607.50 221
18608.79 229
18610.07 218
18611.36 228
18612.65 235
18613.93 207
18615.22 236
18616.51 200
18617.79 231
18619.08 235
18620.37 194
18621.66 230
18622.94 212
18624.23 228
18625.52 216
18626.80 239
18628.09 218
18629.38 242
18630.67 215
18631.95 213
18633.24 229
18634.53 227
18635.82 225
18637.11 227
18638.39 236
18639.68 214
18640.97 226
18642.26 216
18643.54 232
18644.83 203
18646.12 215
18647.41 207
18648.70 235
18649.99 210
18651.27 209
18652.56 211
18653.85 201
18655.14 196
18656.43 229
18657.72 255
18659.00 221
18660.29 215
18661.58 206
18662.87 206
18664.16 215
18665.45 224
18666.74 206
18668.02 224
18669.31 204
18670.60 226
18671.89 197
18673.18 219
18674.47 199
18675.76 199
18677.05 208
18678.34 206
18679.63 209
18680.92 226
18682.20 235
18683.49 205
18684.78 219
18686.07 226
18687.36 212
18688.65 194
18689.94 200
18691.23 211
18692.52 217
18693.81 237
18695.10 214
18696.39 195
18697.68 205
18698.97 217
18700.26 212
18701.55 201
18702.84 189
18704.13 220
18705.42 219
18706.71 205
18708.00 179
18709.29 198
18710.58 197
18711.87 217
18713.16 208
18714.45 210
18715.74 206
18717.03 205
18718.32 200
18719.61 210
18720.90 221
18722.20 223
18723.49 221
18724.78 215
18726.07 229
18727.36 192
18728.65 221
18729.94 228
18731.23 219
18732.52 212
18733.81 220
18735.10 207
18736.40 236
18737.69 208
18738.98 231
18740.27 217
18741.56 213
18742.85 234
18744.14 205
18745.43 214
18746.73 189
18748.02 208
18749.31 190
18750.60 212
18751.89 213
18753.18 201
18754.48 214
18755.77 199
18757.06 197
18758.35 207
18759.64 204
18760.94 203
18762.23 204
18763.52 197
18764.81 202
18766.10 199
18767.40 185
18768.69 201
18769.98 221
18771.27 187
18772.57 196
18773.86 173
18775.15 203
18776.44 202
18777.74 201
18779.03 213
18780.32 199
18781.61 214
18782.91 206
18784.20 210
18785.49 195
18786.79 230
18788.08 188
18789.37 200
18790.66 194
18791.96 197
18793.25 221
18794.54 203
18795.84 199
18797.13 202
18798.42 218
18799.72 218
18801.01 212
18802.30 221
18803.60 224
18804.89 225
18806.18 201
18807.48 193
18808.77 188
18810.07 221
18811.36 220
18812.65 210
18813.95 192
18815.24 189
18816.53 213
18817.83 195
18819.12 214
18820.42 202
18821.71 213
18823.00 196
18824.30 206
18825.59 210
18826.89 225
18828.18 222
18829.48 234
18830.77 204
18832.07 229
18833.36 205
18834.65 190
18835.95 212
18837.24 238
18838.54 203
18839.83 206
18841.13 203
18842.42 195
18843.72 203
18845.01 211
18846.31 205
18847.60 186
18848.90 200
18850.19 223
18851.49 206
18852.78 199
18854.08 199
18855.37 202
18856.67 187
18857.96 180
18859.26 200
18860.55 223
18861.85 206
18863.15 188
18864.44 185
18865.74 191
18867.03 193
18868.33 208
18869.62 207
18870.92 183
18872.22 203
18873.51 182
18874.81 194
18876.10 202
18877.40 202
18878.70 200
18879.99 202
18881.29 197
18882.58 181
18883.88 191
18885.18 193
18886.47 207
18887.77 199
18889.07 210
18890.36 213
18891.66 205
18892.95 189
18894.25 198
18895.55 213
18896.84 220
18898.14 212
18899.44 201
18900.73 205
18902.03 216
18903.33 210
18904.63 213
18905.92 227
18907.22 216
18908.52 208
18909.81 206
18911.11 201
18912.41 198
18913.71 215
18915.00 202
18916.30 206
18917.60 195
18918.89 191
18920.19 190
18921.49 202
18922.79 198
18924.09 202
18925.38 192
18926.68 204
18927.98 209
18929.28 195
18930.57 198
18931.87 211
18933.17 211
18934.47 214
18935.77 218
18937.06 212
18938.36 212
18939.66 203
18940.96 221
18942.26 198
18943.55 205
18944.85 205
18946.15 188
18947.45 201
18948.75 214
18950.05 196
18951.35 191
18952.64 198
18953.94 179
18955.24 191
18956.54 205
18957.84 222
18959.14 199
18960.44 204
18961.74 200
18963.03 206
18964.33 186
18965.63 178
18966.93 205
18968.23 205
18969.53 212
18970.83 195
18972.13 200
18973.43 197
18974.73 199
18976.03 199
18977.33 213
18978.62 183
18979.92 217
18981.22 204
18982.52 218
18983.82 165
18985.12 206
18986.42 201
18987.72 210
18989.02 215
18990.32 197
18991.62 195
18992.92 204
18994.22 186
18995.52 213
18996.82 194
18998.12 198
18999.42 225
19000.72 196
19002.02 196
19003.32 185
19004.62 196
19005.92 184
19007.22 195
19008.53 190
19009.83 193
19011.13 227
19012.43 213
19013.73 210
19015.03 206
19016.33 193
19017.63 187
19018.93 191
19020.23 197
19021.53 192
19022.83 204
19024.13 212
19025.44 207
19026.74 213
19028.04 192
19029.34 242
19030.64 223
19031.94 190
19033.24 189
19034.54 207
19035.85 211
19037.15 191
19038.45 170
19039.75 194
19041.05 196
19042.35 179
19043.66 196
19044.96 198
19046.26 196
19047.56 204
19048.86 186
19050.16 171
19051.47 183
19052.77 222
19054.07 207
19055.37 203
19056.67 200
19057.98 202
19059.28 192
19060.58 194
19061.88 193
19063.19 191
19064.49 196
19065.79 189
19067.09 193
19068.40 185
19069.70 190
19071.00 184
19072.30 190
19073.61 192
19074.91 190
19076.21 204
19077.52 183
19078.82 187
19080.12 218
19081.42 194
19082.73 202
19084.03 198
19085.33 193
19086.64 197
19087.94 193
19089.24 191
19090.55 199
19091.85 215
19093.15 203
19094.46 186
19095.76 190
19097.06 182
19098.37 203
19099.67 202
19100.97 194
19102.28 194
19103.58 192
19104.89 188
19106.19 207
19107.49 221
19108.80 204
19110.10 181
19111.40 177
19112.71 204
19114.01 196
19115.32 176
19116.62 180
19117.93 193
19119.23 192
19120.53 195
19121.84 188
19123.14 198
19124.45 197
19125.75 200
19127.06 213
19128.36 204
19129.67 177
19130.97 207
19132.28 213
19133.58 198
19134.88 199
19136.19 176
19137.49 218
19138.80 205
19140.10 192
19141.41 208
19142.71 205
19144.02 189
19145.32 196
19146.63 196
19147.94 187
19149.24 205
19150.55 198
19151.85 198
19153.16 202
19154.46 200
19155.77 205
19157.07 207
19158.38 199
19159.68 195
19160.99 182
19162.30 199
19163.60 190
19164.91 198
19166.21 186
19167.52 197
19168.83 171
19170.13 200
19171.44 196
19172.74 211
19174.05 191
19175.36 189
19176.66 200
19177.97 185
19179.27 186
19180.58 213
19181.89 204
19183.19 191
19184.50 184
19185.81 192
19187.11 184
19188.42 198
19189.73 165
19191.03 183
19192.34 228
19193.65 214
19194.95 193
19196.26 199
19197.57 182
19198.87 187
19200.18 215
19201.49 186
19202.80 197
19204.10 187
19205.41 205
19206.72 189
19208.03 191
19209.33 201
19210.64 192
19211.95 200
19213.25 190
19214.56 216
19215.87 189
19217.18 215
19218.49 193
19219.79 213
19221.10 205
19222.41 205
19223.72 190
19225.02 184
19226.33 192
19227.64 191
19228.95 208
19230.26 176
19231.56 190
19232.87 197
19234.18 204
19235.49 212
19236.80 180
19238.11 192
19239.41 199
19240.72 211
19242.03 198
19243.34 172
19244.65 187
19245.96 191
19247.26 187
19248.57 183
19249.88 182
19251.19 203
19252.50 191
19253.81 182
19255.12 199
19256.43 188
19257.74 183
19259.04 207
19260.35 207
19261.66 193
19262.97 189
19264.28 194
19265.59 206
19266.90 186
19268.21 182
19269.52 196
19270.83 195
19272.14 186
19273.45 186
19274.76 194
19276.07 169
19277.38 202
19278.69 196
19279.99 170
19281.30 189
19282.61 182
19283.92 189
19285.23 184
19286.54 178
19287.85 179
19289.16 181
19290.47 215
19291.78 210
19293.09 195
19294.40 198
19295.72 196
19297.03 194
19298.34 191
19299.65 162
19300.96 187
19302.27 210
19303.58 195
19304.89 192
19306.20 181
19307.51 183
19308.82 190
19310.13 200
19311.44 189
19312.75 196
19314.06 189
19315.37 200
19316.69 204
19318.00 189
19319.31 208
19320.62 199
19321.93 218
19323.24 200
19324.55 222
19325.86 194
19327.18 185
19328.49 191
19329.80 203
19331.11 212
19332.42 199
19333.73 203
19335.04 196
19336.36 198
19337.67 209
19338.98 194
19340.29 186
19341.60 195
19342.91 190
19344.23 188
19345.54 188
19346.85 183
19348.16 197
19349.47 194
19350.79 173
19352.10 187
19353.41 197
19354.72 197
19356.04 215
19357.35 195
19358.66 184
19359.97 175
19361.29 168
19362.60 170
19363.91 173
19365.22 200
19366.54 192
19367.85 182
19369.16 197
19370.47 183
19371.79 193
19373.10 178
19374.41 213
19375.73 214
19377.04 191
19378.35 192
19379.67 199
19380.98 200
19382.29 197
19383.60 171
19384.92 193
19386.23 196
19387.54 191
19388.86 168
19390.17 167
19391.49 208
19392.80 196
19394.11 194
19395.43 198
19396.74 192
19398.05 177
19399.37 202
19400.68 209
19402.00 204
19403.31 198
19404.62 187
19405.94 208
19407.25 184
19408.57 207
19409.88 172
19411.19 200
19412.51 208
19413.82 185
19415.14 174
19416.45 176
19417.77 195
19419.08 198
19420.39 183
19421.71 199
19423.02 188
19424.34 179
19425.65 175
19426.97 210
19428.28 209
19429.60 207
19430.91 214
19432.23 155
19433.54 176
19434.86 190
19436.17 210
19437.49 178
19438.80 194
19440.12 198
19441.43 207
19442.75 193
19444.06 189
19445.38 194
19446.69 195
19448.01 206
19449.32 179
19450.64 204
19451.96 190
19453.27 177
19454.59 176
19455.90 174
19457.22 190
19458.53 189
19459.85 185
19461.17 173
19462.48 177
19463.80 187
19465.11 197
19466.43 180
19467.75 183
19469.06 171
19470.38 193
19471.69 183
19473.01 202
19474.33 178
19475.64 183
19476.96 202
19478.28 198
19479.59 193
19480.91 200
19482.23 191
19483.54 178
19484.86 191
19486.18 180
19487.49 184
19488.81 194
19490.13 183
19491.44 190
19492.76 164
19494.08 192
19495.39 198
19496.71 178
19498.03 188
19499.35 209
19500.66 200
19501.98 205
19503.30 207
19504.61 194
19505.93 190
19507.25 196
19508.57 189
19509.88 193
19511.20 168
19512.52 186
19513.84 196
19515.15 173
19516.47 160
19517.79 184
19519.11 202
19520.43 171
19521.74 164
19523.06 194
19524.38 194
19525.70 196
19527.02 191
19528.33 186
19529.65 191
19530.97 188
19532.29 201
19533.61 182
19534.93 183
19536.24 188
19537.56 211
19538.88 186
19540.20 178
19541.52 160
19542.84 188
19544.16 204
19545.47 189
19546.79 182
19548.11 209
19549.43 188
19550.75 176
19552.07 200
19553.39 180
19554.71 190
19556.03 180
19557.34 174
19558.66 193
19559.98 175
19561.30 190
19562.62 197
19563.94 190
19565.26 191
19566.58 210
19567.90 178
19569.22 177
19570.54 176
19571.86 206
19573.18 183
19574.50 221
19575.82 189
19577.14 226
19578.46 192
19579.78 189
19581.10 194
19582.42 198
19583.74 178
19585.06 180
19586.38 186
19587.70 191
19589.02 174
19590.34 191
19591.66 187
19592.98 199
19594.30 193
19595.62 188
19596.94 207
19598.26 182
19599.58 181
19600.90 193
19602.22 183
19603.54 196
19604.86 194
19606.18 173
19607.50 179
19608.82 182
19610.15 158
19611.47 173
19612.79 166
19614.11 182
19615.43 176
19616.75 182
19618.07 180
19619.39 206
19620.71 199
19622.04 189
19623.36 180
19624.68 193
19626.00 186
19627.32 189
19628.64 187
19629.96 183
19631.29 178
19632.61 175
19633.93 199
19635.25 183
19636.57 199
19637.89 185
19639.22 188
19640.54 176
19641.86 182
19643.18 192
19644.50 172
19645.83 182
19647.15 189
19648.47 190
19649.79 185
19651.12 204
19652.44 185
19653.76 190
19655.08 176
19656.40 188
19657.73 161
19659.05 172
19660.37 174
19661.70 184
19663.02 188
19664.34 185
19665.66 183
19666.99 186
19668.31 190
19669.63 178
19670.95 197
19672.28 182
19673.60 189
19674.92 175
19676.25 190
19677.57 178
19678.89 183
19680.22 191
19681.54 208
19682.86 189
19684.19 186
19685.51 183
19686.83 206
19688.16 206
19689.48 185
19690.80 198
19692.13 198
19693.45 177
19694.78 186
19696.10 192
19697.42 207
19698.75 173
19700.07 162
19701.39 178
19702.72 194
19704.04 204
19705.37 177
19706.69 187
19708.02 187
19709.34 149
19710.66 178
19711.99 188
19713.31 192
19714.64 190
19715.96 199
19717.29 168
19718.61 158
19719.93 179
19721.26 190
19722.58 195
19723.91 173
19725.23 165
19726.56 196
19727.88 189
19729.21 159
19730.53 200
19731.86 178
19733.18 184
19734.51 219
19735.83 180
19737.16 182
19738.48 168
19739.81 168
19741.13 194
19742.46 175
19743.78 171
19745.11 182
19746.44 171
19747.76 181
19749.09 149
19750.41 174
19751.74 182
19753.06 188
19754.39 182
19755.72 176
19757.04 196
19758.37 176
19759.69 183
19761.02 183
19762.34 180
19763.67 159
19765.00 198
19766.32 195
19767.65 173
19768.98 187
19770.30 175
19771.63 180
19772.95 173
19774.28 183
19775.61 174
19776.93 187
19778.26 190
19779.59 176
19780.91 194
19782.24 177
19783.57 190
19784.89 166
19786.22 180
19787.55 177
19788.87 149
19790.20 174
19791.53 194
19792.86 160
19794.18 187
19795.51 182
19796.84 171
19798.16 175
19799.49 186
19800.82 198
19802.15 181
19803.47 192
19804.80 199
19806.13 203
19807.46 180
19808.78 172
19810.11 190
19811.44 198
19812.77 195
19814.09 182
19815.42 192
19816.75 187
19818.08 183
19819.41 175
19820.73 189
19822.06 185
19823.39 182
19824.72 192
19826.05 179
19827.37 175
19828.70 184
19830.03 188
19831.36 185
19832.69 172
19834.02 170
19835.34 192
19836.67 174
19838.00 157
19839.33 209
19840.66 182
19841.99 166
19843.32 179
19844.64 176
19845.97 175
19847.30 189
19848.63 181
19849.96 179
19851.29 169
19852.62 168
19853.95 178
19855.28 191
19856.60 169
19857.93 175
19859.26 175
19860.59 204
19861.92 180
19863.25 188
19864.58 183
19865.91 204
19867.24 169
19868.57 185
19869.90 176
19871.23 186
19872.56 199
19873.89 204
19875.22 173
19876.55 191
19877.88 196
19879.21 171
19880.54 183
19881.87 181
19883.20 171
19884.53 181
19885.86 211
19887.19 181
19888.52 175
19889.85 173
19891.18 179
19892.51 188
19893.84 197
19895.17 188
19896.50 174
19897.83 172
19899.16 184
19900.49 194
19901.82 167
19903.15 172
19904.48 170
19905.81 185
19907.15 186
19908.48 183
19909.81 191
19911.14 188
19912.47 196
19913.80 180
19915.13 165
19916.46 185
19917.79 200
19919.13 175
19920.46 187
19921.79 156
19923.12 184
19924.45 204
19925.78 178
19927.11 192
19928.45 160
19929.78 165
19931.11 167
19932.44 196
19933.77 185
19935.10 164
19936.44 168
19937.77 182
19939.10 188
19940.43 176
19941.76 183
19943.10 192
19944.43 185
19945.76 177
19947.09 175
19948.42 197
19949.76 170
19951.09 199
19952.42 177
19953.75 195
19955.09 175
19956.42 193
19957.75 201
19959.08 193
19960.42 202
19961.75 187
19963.08 185
19964.41 189
19965.75 189
19967.08 209
19968.41 180
19969.75 186
19971.08 184
19972.41 201
19973.74 210
19975.08 185
19976.41 209
19977.74 203
19979.08 204
19980.41 193
19981.74 192
19983.08 183
19984.41 185
19985.74 203
19987.08 206
19988.41 192
19989.75 161
19991.08 198
19992.41 206
19993.75 217
19995.08 159
19996.41 186
19997.75 180
19999.08 195
20000.42 187
20001.75 201
20003.08 186
20004.42 168
20005.75 186
20007.09 174
20008.42 178
20009.75 201
20011.09 192
20012.42 199
20013.76 169
20015.09 181
20016.43 203
20017.76 184
20019.10 180
20020.43 212
20021.76 210
20023.10 200
20024.43 190
20025.77 185
20027.10 210
20028.44 179
20029.77 203
20031.11 191
20032.44 213
20033.78 186
20035.11 187
20036.45 180
20037.78 201
20039.12 198
20040.46 193
20041.79 206
20043.13 205
20044.46 200
20045.80 193
20047.13 202
20048.47 178
20049.80 171
20051.14 185
20052.47 187
20053.81 175
20055.15 179
20056.48 175
20057.82 173
20059.15 185
20060.49 199
20061.83 200
20063.16 194
20064.50 186
20065.83 169
20067.17 191
20068.51 177
20069.84 177
20071.18 199
20072.52 175
20073.85 172
20075.19 185
20076.52 194
20077.86 175
20079.20 186
20080.53 203
20081.87 180
20083.21 162
20084.54 173
20085.88 176
20087.22 191
20088.56 168
20089.89 179
20091.23 183
20092.57 176
20093.90 185
20095.24 183
20096.58 190
20097.91 171
20099.25 182
20100.59 202
20101.93 195
20103.26 181
20104.60 169
20105.94 194
20107.28 183
20108.61 186
20109.95 187
20111.29 192
20112.63 173
20113.96 167
20115.30 169
20116.64 164
20117.98 172
20119.32 175
20120.65 181
20121.99 187
20123.33 184
20124.67 183
20126.01 195
