# Supplementary material for: MALDI-TOF MS typing enables the classification of brewing yeasts of the genus Saccharomyces to major beer styles
Source: PLoS One. 2017 Aug 9;12(8):e0181694. doi: 10.1371/journal.pone.0181694 (PMC5549903; doi:10.1371/journal.pone.0181694)
Supplement: S13 File — The directory includes 90 raw files and was zipped to “.zip”; the folder has three strains with 30 spectra per strain; S1 Text explains the raw files with an example and Table 1 represents the yeast strains used within the experiment. (ZIP) [file pone.0181694.s016.zip › 37-39/30628-70487-Dias-Dias-Dias-YPG-18h-E-E_2016-10-04_4_0_C5_1.dat]

1998.43 2171
1998.85 2194
1999.27 2139
1999.69 2142
2000.11 2079
2000.54 2112
2000.96 2045
2001.38 2093
2001.80 2075
2002.23 2131
2002.65 2004
2003.07 2036
2003.49 2140
2003.92 2156
2004.34 2197
2004.76 2161
2005.18 2204
2005.61 2199
2006.03 2240
2006.45 2353
2006.87 2405
2007.30 2288
2007.72 2294
2008.14 2228
2008.57 2114
2008.99 2051
2009.41 2111
2009.84 2061
2010.26 2061
2010.68 2117
2011.11 1970
2011.53 1992
2011.95 1959
2012.38 1970
2012.80 1875
2013.22 1882
2013.65 2057
2014.07 2137
2014.49 2080
2014.92 2120
2015.34 2166
2015.77 2305
2016.19 2391
2016.61 2458
2017.04 2585
2017.46 2592
2017.89 2678
2018.31 2713
2018.73 2660
2019.16 2797
2019.58 2691
2020.01 2679
2020.43 2637
2020.85 2608
2021.28 2573
2021.70 2390
2022.13 2299
2022.55 2245
2022.98 2128
2023.40 2017
2023.83 2093
2024.25 2068
2024.68 2078
2025.10 2156
2025.53 2138
2025.95 2229
2026.38 2158
2026.80 2229
2027.23 2268
2027.65 2186
2028.08 2256
2028.50 2292
2028.93 2319
2029.35 2220
2029.78 2213
2030.20 2150
2030.63 2345
2031.05 2248
2031.48 2170
2031.90 2297
2032.33 2361
2032.75 2284
2033.18 2247
2033.61 2173
2034.03 2236
2034.46 2225
2034.88 2220
2035.31 2159
2035.74 2157
2036.16 2224
2036.59 2244
2037.01 2196
2037.44 2373
2037.87 2328
2038.29 2187
2038.72 2242
2039.14 2176
2039.57 2261
2040.00 2176
2040.42 2108
2040.85 2122
2041.28 2169
2041.70 2088
2042.13 2132
2042.56 2119
2042.98 2049
2043.41 2115
2043.84 2035
2044.26 2082
2044.69 2062
2045.12 2114
2045.54 2075
2045.97 2167
2046.40 2212
2046.82 2124
2047.25 2146
2047.68 2176
2048.11 2175
2048.53 2154
2048.96 2087
2049.39 2028
2049.82 2095
2050.24 1993
2050.67 2015
2051.10 2124
2051.53 2063
2051.95 2005
2052.38 2042
2052.81 2058
2053.24 2055
2053.66 2039
2054.09 2089
2054.52 2114
2054.95 2129
2055.38 2122
2055.80 2156
2056.23 2141
2056.66 2066
2057.09 2171
2057.52 2177
2057.94 2088
2058.37 2017
2058.80 2095
2059.23 2075
2059.66 1974
2060.09 1900
2060.51 2020
2060.94 2072
2061.37 1943
2061.80 1992
2062.23 2012
2062.66 2028
2063.09 2198
2063.52 2233
2063.94 2272
2064.37 2398
2064.80 2309
2065.23 2242
2065.66 2230
2066.09 2147
2066.52 2171
2066.95 2110
2067.38 2042
2067.81 2100
2068.24 2189
2068.66 2191
2069.09 2208
2069.52 2123
2069.95 2090
2070.38 2183
2070.81 2167
2071.24 2114
2071.67 2237
2072.10 2322
2072.53 2341
2072.96 2387
2073.39 2450
2073.82 2425
2074.25 2556
2074.68 2510
2075.11 2575
2075.54 2552
2075.97 2626
2076.40 2583
2076.83 2497
2077.26 2594
2077.69 2579
2078.12 2617
2078.55 2653
2078.98 2563
2079.41 2473
2079.84 2471
2080.27 2354
2080.70 2374
2081.14 2312
2081.57 2284
2082.00 2367
2082.43 2193
2082.86 2249
2083.29 2179
2083.72 2112
2084.15 2193
2084.58 2122
2085.01 2157
2085.44 2055
2085.88 2004
2086.31 1980
2086.74 1903
2087.17 1892
2087.60 2024
2088.03 1977
2088.46 1930
2088.89 1906
2089.33 1967
2089.76 2151
2090.19 2174
2090.62 2063
2091.05 2170
2091.48 2132
2091.92 2208
2092.35 2285
2092.78 2264
2093.21 2386
2093.64 2401
2094.07 2359
2094.51 2275
2094.94 2264
2095.37 2258
2095.80 2128
2096.24 1980
2096.67 1991
2097.10 2001
2097.53 1991
2097.96 2011
2098.40 1979
2098.83 1938
2099.26 1999
2099.69 1878
2100.13 1986
2100.56 1984
2100.99 1976
2101.43 2085
2101.86 2098
2102.29 2085
2102.72 2057
2103.16 2049
2103.59 2038
2104.02 2083
2104.46 2085
2104.89 2068
2105.32 1974
2105.76 2053
2106.19 2108
2106.62 1937
2107.05 1952
2107.49 2003
2107.92 2089
2108.36 2102
2108.79 2130
2109.22 2189
2109.66 2188
2110.09 2202
2110.52 2195
2110.96 2240
2111.39 2135
2111.82 2132
2112.26 2178
2112.69 2112
2113.13 2082
2113.56 2097
2113.99 2095
2114.43 1949
2114.86 1837
2115.30 1910
2115.73 1934
2116.16 1904
2116.60 1974
2117.03 1913
2117.47 1957
2117.90 2032
2118.34 2011
2118.77 2073
2119.21 2138
2119.64 2111
2120.07 2165
2120.51 2219
2120.94 2206
2121.38 2141
2121.81 2185
2122.25 2139
2122.68 2181
2123.12 2122
2123.55 2086
2123.99 2062
2124.42 1953
2124.86 1885
2125.29 1956
2125.73 1909
2126.16 1880
2126.60 1929
2127.04 1891
2127.47 1955
2127.91 1934
2128.34 1908
2128.78 1969
2129.21 2071
2129.65 2088
2130.08 2147
2130.52 2041
2130.96 2070
2131.39 2062
2131.83 2096
2132.26 2131
2132.70 2214
2133.14 2192
2133.57 2195
2134.01 2282
2134.44 2273
2134.88 2304
2135.32 2375
2135.75 2535
2136.19 2474
2136.62 2262
2137.06 2266
2137.50 2364
2137.93 2310
2138.37 2225
2138.81 2078
2139.24 2122
2139.68 1974
2140.12 1937
2140.55 2053
2140.99 2019
2141.43 1937
2141.86 1974
2142.30 1921
2142.74 1890
2143.18 1809
2143.61 1870
2144.05 1957
2144.49 1926
2144.92 2040
2145.36 2077
2145.80 2105
2146.24 2154
2146.67 2197
2147.11 2298
2147.55 2407
2147.99 2610
2148.42 2626
2148.86 2554
2149.30 2632
2149.74 2558
2150.17 2539
2150.61 2451
2151.05 2349
2151.49 2248
2151.92 2289
2152.36 2229
2152.80 2027
2153.24 2074
2153.68 2057
2154.11 2065
2154.55 2113
2154.99 2091
2155.43 2053
2155.87 2130
2156.31 2124
2156.74 2090
2157.18 2062
2157.62 2155
2158.06 2124
2158.50 2128
2158.94 2130
2159.38 2163
2159.81 2163
2160.25 2056
2160.69 2149
2161.13 2047
2161.57 1978
2162.01 2003
2162.45 2059
2162.89 1973
2163.33 2047
2163.76 2088
2164.20 2014
2164.64 1969
2165.08 1969
2165.52 1975
2165.96 2022
2166.40 2041
2166.84 2008
2167.28 2035
2167.72 2151
2168.16 2175
2168.60 2191
2169.04 2144
2169.48 2274
2169.92 2321
2170.36 2265
2170.80 2229
2171.24 2261
2171.68 2227
2172.12 2273
2172.56 2286
2173.00 2259
2173.44 2392
2173.88 2385
2174.32 2431
2174.76 2513
2175.20 2500
2175.64 2478
2176.08 2505
2176.52 2339
2176.96 2462
2177.40 2448
2177.84 2402
2178.28 2470
2178.72 2461
2179.16 2386
2179.60 2316
2180.04 2262
2180.48 2295
2180.92 2255
2181.37 2214
2181.81 2154
2182.25 2025
2182.69 2036
2183.13 2158
2183.57 2125
2184.01 2116
2184.45 2083
2184.89 2149
2185.34 2109
2185.78 2225
2186.22 2285
2186.66 2256
2187.10 2407
2187.54 2396
2187.98 2435
2188.43 2373
2188.87 2346
2189.31 2249
2189.75 2345
2190.19 2298
2190.63 2203
2191.08 2234
2191.52 2266
2191.96 2309
2192.40 2333
2192.84 2301
2193.29 2380
2193.73 2300
2194.17 2325
2194.61 2417
2195.05 2253
2195.50 2236
2195.94 2323
2196.38 2219
2196.82 2192
2197.27 2158
2197.71 2253
2198.15 2334
2198.59 2368
2199.04 2377
2199.48 2359
2199.92 2304
2200.37 2270
2200.81 2408
2201.25 2466
2201.69 2375
2202.14 2348
2202.58 2357
2203.02 2354
2203.47 2312
2203.91 2244
2204.35 2323
2204.80 2275
2205.24 2323
2205.68 2269
2206.13 2247
2206.57 2252
2207.01 2363
2207.46 2445
2207.90 2352
2208.34 2327
2208.79 2381
2209.23 2367
2209.67 2208
2210.12 2256
2210.56 2244
2211.01 2210
2211.45 2128
2211.89 2125
2212.34 2171
2212.78 2148
2213.23 2122
2213.67 2215
2214.11 2122
2214.56 2226
2215.00 2027
2215.45 1951
2215.89 1996
2216.34 2060
2216.78 2056
2217.22 2022
2217.67 2095
2218.11 2113
2218.56 2078
2219.00 2066
2219.45 2127
2219.89 2219
2220.34 2249
2220.78 2225
2221.23 2357
2221.67 2466
2222.12 2481
2222.56 2579
2223.01 2511
2223.45 2485
2223.90 2614
2224.34 2584
2224.79 2403
2225.23 2412
2225.68 2422
2226.12 2382
2226.57 2309
2227.01 2389
2227.46 2286
2227.91 2274
2228.35 2397
2228.80 2460
2229.24 2529
2229.69 2578
2230.13 2605
2230.58 2882
2231.03 2938
2231.47 3087
2231.92 3126
2232.36 3167
2232.81 3088
2233.26 3159
2233.70 3196
2234.15 3249
2234.59 3279
2235.04 3281
2235.49 3291
2235.93 3246
2236.38 3364
2236.83 3361
2237.27 3154
2237.72 3174
2238.17 2985
2238.61 2965
2239.06 2832
2239.51 2692
2239.95 2713
2240.40 2502
2240.85 2341
2241.29 2201
2241.74 2125
2242.19 2158
2242.63 2114
2243.08 2030
2243.53 2051
2243.98 1999
2244.42 1903
2244.87 2031
2245.32 1960
2245.76 1901
2246.21 1976
2246.66 2021
2247.11 1914
2247.55 1965
2248.00 2003
2248.45 2064
2248.90 2067
2249.35 2084
2249.79 2102
2250.24 2205
2250.69 2128
2251.14 2035
2251.58 2018
2252.03 2024
2252.48 1986
2252.93 2033
2253.38 1984
2253.82 1938
2254.27 1935
2254.72 1924
2255.17 1870
2255.62 1775
2256.07 1877
2256.51 1922
2256.96 1929
2257.41 1960
2257.86 2024
2258.31 2116
2258.76 2158
2259.21 2038
2259.65 2056
2260.10 2063
2260.55 2201
2261.00 2264
2261.45 2244
2261.90 2285
2262.35 2269
2262.80 2329
2263.25 2313
2263.69 2229
2264.14 2282
2264.59 2241
2265.04 2383
2265.49 2257
2265.94 2296
2266.39 2411
2266.84 2312
2267.29 2439
2267.74 2425
2268.19 2359
2268.64 2470
2269.09 2476
2269.54 2492
2269.99 2493
2270.44 2440
2270.89 2385
2271.34 2367
2271.79 2223
2272.24 2195
2272.69 2118
2273.14 2134
2273.59 2134
2274.04 2167
2274.49 2141
2274.94 2144
2275.39 2193
2275.84 2241
2276.29 2206
2276.74 2217
2277.19 2175
2277.64 2243
2278.09 2376
2278.54 2333
2278.99 2342
2279.44 2451
2279.89 2459
2280.34 2441
2280.79 2377
2281.25 2276
2281.70 2179
2282.15 2082
2282.60 2182
2283.05 2259
2283.50 2176
2283.95 2152
2284.40 2069
2284.85 2112
2285.31 2136
2285.76 2303
2286.21 2366
2286.66 2382
2287.11 2481
2287.56 2580
2288.01 2615
2288.47 2737
2288.92 2917
2289.37 3091
2289.82 3179
2290.27 3232
2290.72 3261
2291.18 3191
2291.63 3208
2292.08 3273
2292.53 3272
2292.98 3322
2293.44 3217
2293.89 3235
2294.34 3117
2294.79 2929
2295.24 2765
2295.70 2640
2296.15 2600
2296.60 2562
2297.05 2397
2297.51 2431
2297.96 2306
2298.41 2232
2298.86 2164
2299.32 2124
2299.77 2119
2300.22 2104
2300.67 2118
2301.13 2103
2301.58 2063
2302.03 2056
2302.49 2130
2302.94 2091
2303.39 2133
2303.85 2172
2304.30 2210
2304.75 2262
2305.20 2314
2305.66 2338
2306.11 2413
2306.56 2563
2307.02 2698
2307.47 2805
2307.93 2900
2308.38 2975
2308.83 2988
2309.29 2991
2309.74 3004
2310.19 2893
2310.65 2707
2311.10 2677
2311.55 2578
2312.01 2598
2312.46 2524
2312.92 2461
2313.37 2416
2313.82 2488
2314.28 2470
2314.73 2496
2315.19 2661
2315.64 2519
2316.10 2591
2316.55 2583
2317.00 2808
2317.46 2764
2317.91 2638
2318.37 2570
2318.82 2624
2319.28 2514
2319.73 2403
2320.19 2320
2320.64 2225
2321.10 2210
2321.55 2290
2322.01 2289
2322.46 2302
2322.92 2324
2323.37 2205
2323.83 2266
2324.28 2407
2324.74 2348
2325.19 2358
2325.65 2332
2326.10 2377
2326.56 2316
2327.01 2349
2327.47 2365
2327.92 2348
2328.38 2335
2328.83 2519
2329.29 2495
2329.74 2422
2330.20 2424
2330.66 2452
2331.11 2361
2331.57 2319
2332.02 2226
2332.48 2311
2332.94 2301
2333.39 2157
2333.85 2236
2334.30 2269
2334.76 2347
2335.22 2247
2335.67 2294
2336.13 2430
2336.58 2367
2337.04 2484
2337.50 2533
2337.95 2439
2338.41 2498
2338.87 2556
2339.32 2532
2339.78 2544
2340.24 2469
2340.69 2500
2341.15 2510
2341.61 2432
2342.06 2401
2342.52 2283
2342.98 2286
2343.43 2350
2343.89 2471
2344.35 2374
2344.81 2376
2345.26 2313
2345.72 2488
2346.18 2474
2346.63 2456
2347.09 2401
2347.55 2568
2348.01 2485
2348.46 2340
2348.92 2368
2349.38 2438
2349.84 2332
2350.29 2262
2350.75 2325
2351.21 2306
2351.67 2321
2352.13 2372
2352.58 2257
2353.04 2154
2353.50 2231
2353.96 2261
2354.41 2179
2354.87 2193
2355.33 2183
2355.79 2068
2356.25 2150
2356.71 2332
2357.16 2360
2357.62 2319
2358.08 2447
2358.54 2441
2359.00 2473
2359.46 2579
2359.91 2561
2360.37 2671
2360.83 2589
2361.29 2602
2361.75 2601
2362.21 2636
2362.67 2543
2363.13 2447
2363.58 2393
2364.04 2471
2364.50 2474
2364.96 2463
2365.42 2439
2365.88 2402
2366.34 2420
2366.80 2381
2367.26 2442
2367.72 2357
2368.18 2169
2368.64 2100
2369.10 2082
2369.55 2035
2370.01 1974
2370.47 1984
2370.93 1945
2371.39 1982
2371.85 2043
2372.31 1955
2372.77 2130
2373.23 2029
2373.69 1969
2374.15 2017
2374.61 2104
2375.07 2116
2375.53 2087
2375.99 2121
2376.45 2143
2376.91 1987
2377.37 2037
2377.83 2096
2378.29 2026
2378.75 1994
2379.21 2041
2379.68 2096
2380.14 2128
2380.60 2123
2381.06 2180
2381.52 2070
2381.98 2018
2382.44 2025
2382.90 2048
2383.36 2067
2383.82 2006
2384.28 2044
2384.74 2040
2385.20 2080
2385.67 2133
2386.13 2087
2386.59 2078
2387.05 2074
2387.51 2151
2387.97 2158
2388.43 2086
2388.89 2099
2389.36 2095
2389.82 2128
2390.28 2142
2390.74 2112
2391.20 2100
2391.66 2064
2392.13 2097
2392.59 2029
2393.05 1995
2393.51 2061
2393.97 2003
2394.43 2003
2394.90 1924
2395.36 1954
2395.82 2068
2396.28 2121
2396.74 2023
2397.21 2081
2397.67 1988
2398.13 1905
2398.59 1914
2399.06 1956
2399.52 1973
2399.98 1964
2400.44 1922
2400.91 1983
2401.37 2146
2401.83 2129
2402.29 2096
2402.76 2170
2403.22 2405
2403.68 2388
2404.14 2347
2404.61 2363
2405.07 2341
2405.53 2338
2406.00 2172
2406.46 2104
2406.92 2062
2407.39 2011
2407.85 1943
2408.31 1979
2408.78 1944
2409.24 1878
2409.70 1851
2410.17 1833
2410.63 1859
2411.09 1960
2411.56 1886
2412.02 1781
2412.48 1908
2412.95 2071
2413.41 2136
2413.87 2160
2414.34 2126
2414.80 2224
2415.27 2278
2415.73 2407
2416.19 2517
2416.66 2431
2417.12 2482
2417.59 2635
2418.05 2594
2418.51 2565
2418.98 2624
2419.44 2583
2419.91 2561
2420.37 2474
2420.84 2331
2421.30 2460
2421.77 2512
2422.23 2422
2422.69 2443
2423.16 2358
2423.62 2286
2424.09 2194
2424.55 2215
2425.02 2349
2425.48 2253
2425.95 2214
2426.41 2305
2426.88 2181
2427.34 2169
2427.81 2122
2428.27 2132
2428.74 2046
2429.20 2040
2429.67 2059
2430.13 2056
2430.60 2007
2431.07 2094
2431.53 1981
2432.00 1979
2432.46 2119
2432.93 2231
2433.39 2142
2433.86 2151
2434.32 2154
2434.79 2228
2435.26 2299
2435.72 2358
2436.19 2369
2436.65 2443
2437.12 2594
2437.59 2866
2438.05 2813
2438.52 2749
2438.98 2903
2439.45 2953
2439.92 2809
2440.38 2686
2440.85 2620
2441.32 2649
2441.78 2528
2442.25 2367
2442.72 2376
2443.18 2270
2443.65 2369
2444.12 2345
2444.58 2277
2445.05 2248
2445.52 2245
2445.98 2132
2446.45 2035
2446.92 2064
2447.38 2062
2447.85 2108
2448.32 2075
2448.78 2055
2449.25 2045
2449.72 2068
2450.19 1964
2450.65 2009
2451.12 1987
2451.59 1991
2452.06 1999
2452.52 2060
2452.99 2002
2453.46 1968
2453.93 1919
2454.39 1969
2454.86 1945
2455.33 2026
2455.80 1985
2456.26 1914
2456.73 2023
2457.20 1923
2457.67 1987
2458.14 1962
2458.60 1987
2459.07 1953
2459.54 1892
2460.01 1943
2460.48 1965
2460.95 1911
2461.41 2011
2461.88 2025
2462.35 1967
2462.82 2051
2463.29 2205
2463.76 2151
2464.22 2226
2464.69 2323
2465.16 2363
2465.63 2314
2466.10 2222
2466.57 2168
2467.04 2161
2467.51 2104
2467.97 2153
2468.44 2155
2468.91 2019
2469.38 1903
2469.85 1946
2470.32 1941
2470.79 2034
2471.26 1934
2471.73 1882
2472.20 1957
2472.67 1894
2473.14 1875
2473.61 1933
2474.07 1989
2474.54 2043
2475.01 2045
2475.48 2199
2475.95 2238
2476.42 2365
2476.89 2436
2477.36 2524
2477.83 2576
2478.30 2697
2478.77 2711
2479.24 2673
2479.71 2570
2480.18 2577
2480.65 2588
2481.12 2557
2481.59 2459
2482.06 2421
2482.53 2351
2483.00 2291
2483.47 2277
2483.95 2290
2484.42 2270
2484.89 2200
2485.36 2124
2485.83 2169
2486.30 2186
2486.77 2117
2487.24 2143
2487.71 2028
2488.18 1972
2488.65 1931
2489.12 2133
2489.59 2068
2490.07 2085
2490.54 2159
2491.01 2096
2491.48 2085
2491.95 2121
2492.42 2170
2492.89 2211
2493.36 2083
2493.84 2073
2494.31 2207
2494.78 2180
2495.25 2205
2495.72 2144
2496.19 2151
2496.66 2076
2497.14 2101
2497.61 2091
2498.08 1994
2498.55 1947
2499.02 1875
2499.50 1836
2499.97 1824
2500.44 1812
2500.91 1907
2501.38 1837
2501.86 1870
2502.33 1906
2502.80 1936
2503.27 1988
2503.74 1983
2504.22 2077
2504.69 2148
2505.16 2259
2505.63 2316
2506.11 2467
2506.58 2404
2507.05 2379
2507.52 2379
2508.00 2395
2508.47 2397
2508.94 2367
2509.42 2325
2509.89 2307
2510.36 2174
2510.83 2158
2511.31 2131
2511.78 2070
2512.25 2059
2512.73 1989
2513.20 2046
2513.67 1986
2514.15 2044
2514.62 2018
2515.09 2058
2515.57 2043
2516.04 2056
2516.51 2150
2516.99 2190
2517.46 2220
2517.94 2348
2518.41 2231
2518.88 2204
2519.36 2314
2519.83 2261
2520.30 2242
2520.78 2170
2521.25 2087
2521.73 2057
2522.20 2062
2522.67 2003
2523.15 1965
2523.62 1966
2524.10 1906
2524.57 1880
2525.05 1851
2525.52 1872
2525.99 1921
2526.47 2034
2526.94 1969
2527.42 1950
2527.89 1930
2528.37 1941
2528.84 1964
2529.32 1950
2529.79 2002
2530.27 2008
2530.74 2055
2531.22 2075
2531.69 2060
2532.17 2099
2532.64 2136
2533.12 2150
2533.59 2113
2534.07 2242
2534.54 2232
2535.02 2258
2535.49 2339
2535.97 2313
2536.44 2331
2536.92 2260
2537.39 2243
2537.87 2227
2538.34 2218
2538.82 2131
2539.30 2065
2539.77 2056
2540.25 2055
2540.72 2111
2541.20 1972
2541.68 1982
2542.15 2023
2542.63 2074
2543.10 2122
2543.58 2129
2544.06 2294
2544.53 2367
2545.01 2364
2545.48 2548
2545.96 2532
2546.44 2596
2546.91 2678
2547.39 2508
2547.87 2458
2548.34 2434
2548.82 2447
2549.30 2405
2549.77 2312
2550.25 2355
2550.73 2501
2551.20 2428
2551.68 2385
2552.16 2409
2552.63 2373
2553.11 2460
2553.59 2441
2554.06 2474
2554.54 2452
2555.02 2472
2555.50 2398
2555.97 2475
2556.45 2219
2556.93 2165
2557.40 2083
2557.88 2103
2558.36 2112
2558.84 2039
2559.31 2054
2559.79 1981
2560.27 2003
2560.75 2014
2561.23 2032
2561.70 2025
2562.18 1961
2562.66 1999
2563.14 1966
2563.61 1911
2564.09 1831
2564.57 1936
2565.05 1906
2565.53 1826
2566.00 1869
2566.48 1819
2566.96 1876
2567.44 1867
2567.92 1795
2568.40 1771
2568.87 1803
2569.35 1863
2569.83 1825
2570.31 1780
2570.79 1837
2571.27 1888
2571.75 1893
2572.22 1893
2572.70 1891
2573.18 1913
2573.66 1889
2574.14 1838
2574.62 1855
2575.10 1788
2575.58 1799
2576.06 1806
2576.54 1757
2577.01 1869
2577.49 1919
2577.97 1828
2578.45 1766
2578.93 1866
2579.41 1888
2579.89 1739
2580.37 1727
2580.85 1881
2581.33 1872
2581.81 1762
2582.29 1781
2582.77 1791
2583.25 1760
2583.73 1780
2584.21 1799
2584.69 1833
2585.17 1773
2585.65 1746
2586.13 1824
2586.61 1895
2587.09 1871
2587.57 1986
2588.05 1966
2588.53 1799
2589.01 1921
2589.49 1928
2589.97 1851
2590.45 1878
2590.93 1847
2591.41 1898
2591.89 1984
2592.37 1949
2592.85 1994
2593.33 1904
2593.81 1881
2594.30 1901
2594.78 1858
2595.26 1812
2595.74 1774
2596.22 1858
2596.70 1899
2597.18 1850
2597.66 1830
2598.14 1773
2598.62 1859
2599.11 1848
2599.59 1782
2600.07 1776
2600.55 1823
2601.03 1823
2601.51 1806
2601.99 1806
2602.48 1797
2602.96 1760
2603.44 1843
2603.92 1987
2604.40 1970
2604.88 1939
2605.37 1955
2605.85 2112
2606.33 2051
2606.81 2227
2607.29 2118
2607.78 2079
2608.26 2221
2608.74 2195
2609.22 2290
2609.70 2211
2610.19 2113
2610.67 2081
2611.15 2052
2611.63 2049
2612.12 2042
2612.60 1973
2613.08 1875
2613.56 1849
2614.05 1863
2614.53 1933
2615.01 1831
2615.49 1857
2615.98 1871
2616.46 1897
2616.94 1941
2617.43 1974
2617.91 2093
2618.39 2109
2618.87 2078
2619.36 2265
2619.84 2193
2620.32 2222
2620.81 2232
2621.29 2216
2621.77 2076
2622.26 2109
2622.74 2106
2623.22 1971
2623.71 1909
2624.19 1842
2624.67 1851
2625.16 1874
2625.64 1837
2626.13 1766
2626.61 1782
2627.09 1787
2627.58 1768
2628.06 1754
2628.55 1879
2629.03 1824
2629.51 1861
2630.00 1908
2630.48 1866
2630.97 1831
2631.45 1792
2631.93 1768
2632.42 1777
2632.90 1845
2633.39 1826
2633.87 1780
2634.36 1838
2634.84 1943
2635.33 1945
2635.81 1920
2636.29 1922
2636.78 2037
2637.26 2056
2637.75 1983
2638.23 2017
2638.72 2110
2639.20 2110
2639.69 2083
2640.17 1983
2640.66 2010
2641.14 2122
2641.63 2004
2642.11 1958
2642.60 1997
2643.08 1933
2643.57 1920
2644.05 1965
2644.54 1847
2645.03 1838
2645.51 1860
2646.00 1865
2646.48 1839
2646.97 1802
2647.45 1891
2647.94 1837
2648.43 1866
2648.91 1918
2649.40 1880
2649.88 1937
2650.37 1969
2650.85 1865
2651.34 1853
2651.83 1813
2652.31 1823
2652.80 1823
2653.29 1790
2653.77 1813
2654.26 1880
2654.74 1805
2655.23 1887
2655.72 1897
2656.20 1816
2656.69 1828
2657.18 1816
2657.66 1745
2658.15 1731
2658.64 1793
2659.12 1857
2659.61 1722
2660.10 1757
2660.58 1777
2661.07 1742
2661.56 1813
2662.05 1827
2662.53 1795
2663.02 1804
2663.51 1865
2663.99 1848
2664.48 1917
2664.97 1928
2665.46 1914
2665.94 1874
2666.43 1933
2666.92 1883
2667.41 1851
2667.89 1961
2668.38 1904
2668.87 1897
2669.36 1851
2669.84 1815
2670.33 1876
2670.82 1907
2671.31 1940
2671.80 2041
2672.28 2175
2672.77 2143
2673.26 2129
2673.75 2094
2674.24 2196
2674.72 2177
2675.21 2263
2675.70 2240
2676.19 2250
2676.68 2262
2677.17 2133
2677.65 2202
2678.14 2134
2678.63 2124
2679.12 2165
2679.61 2222
2680.10 2220
2680.59 2328
2681.07 2325
2681.56 2119
2682.05 2116
2682.54 2132
2683.03 2193
2683.52 2111
2684.01 2170
2684.50 2059
2684.99 2007
2685.47 1959
2685.96 1983
2686.45 2037
2686.94 1934
2687.43 1908
2687.92 1895
2688.41 1833
2688.90 1736
2689.39 1879
2689.88 1948
2690.37 1886
2690.86 1870
2691.35 1989
2691.84 1922
2692.33 1928
2692.82 1890
2693.31 1887
2693.80 1961
2694.29 1981
2694.78 1930
2695.27 1929
2695.76 2026
2696.25 1958
2696.74 2049
2697.23 2021
2697.72 2021
2698.21 1983
2698.70 2007
2699.19 2167
2699.68 2110
2700.17 2058
2700.66 1981
2701.15 1954
2701.64 2072
2702.13 2215
2702.62 2174
2703.11 2042
2703.61 2077
2704.10 1995
2704.59 1984
2705.08 1958
2705.57 1904
2706.06 1957
2706.55 1866
2707.04 1772
2707.53 1791
2708.02 1767
2708.52 1841
2709.01 1810
2709.50 1884
2709.99 1811
2710.48 1744
2710.97 1761
2711.46 1803
2711.96 1822
2712.45 1696
2712.94 1830
2713.43 1845
2713.92 1793
2714.41 1756
2714.91 1883
2715.40 1897
2715.89 1765
2716.38 1802
2716.87 1796
2717.37 1719
2717.86 1827
2718.35 1837
2718.84 1873
2719.33 1937
2719.83 1954
2720.32 2043
2720.81 2126
2721.30 2123
2721.80 2075
2722.29 1933
2722.78 1945
2723.27 1982
2723.77 1955
2724.26 1889
2724.75 1821
2725.24 1833
2725.74 1830
2726.23 1771
2726.72 1693
2727.22 1726
2727.71 1786
2728.20 1766
2728.70 1660
2729.19 1699
2729.68 1850
2730.18 1909
2730.67 1848
2731.16 1872
2731.65 1852
2732.15 1895
2732.64 1909
2733.14 1947
2733.63 2018
2734.12 2083
2734.62 1995
2735.11 1981
2735.60 2021
2736.10 2038
2736.59 1978
2737.08 2092
2737.58 2046
2738.07 1942
2738.57 2040
2739.06 2068
2739.55 1965
2740.05 1955
2740.54 1860
2741.04 1812
2741.53 1768
2742.03 1673
2742.52 1742
2743.01 1741
2743.51 1696
2744.00 1790
2744.50 1687
2744.99 1742
2745.49 1737
2745.98 1721
2746.48 1730
2746.97 1780
2747.47 1858
2747.96 1726
2748.46 1659
2748.95 1731
2749.45 1712
2749.94 1717
2750.44 1779
2750.93 1797
2751.43 1730
2751.92 1745
2752.42 1763
2752.91 1829
2753.41 1739
2753.90 1831
2754.40 1833
2754.89 1891
2755.39 1810
2755.88 1818
2756.38 1788
2756.87 1728
2757.37 1702
2757.87 1766
2758.36 1760
2758.86 1752
2759.35 1809
2759.85 1724
2760.35 1763
2760.84 1752
2761.34 1804
2761.83 1805
2762.33 1781
2762.83 1759
2763.32 1749
2763.82 1677
2764.31 1772
2764.81 1735
2765.31 1688
2765.80 1796
2766.30 1760
2766.80 1859
2767.29 1823
2767.79 1874
2768.29 1929
2768.78 2005
2769.28 1956
2769.78 2005
2770.27 1987
2770.77 1961
2771.27 2010
2771.76 2067
2772.26 2117
2772.76 2050
2773.26 1933
2773.75 2003
2774.25 1934
2774.75 1985
2775.24 1945
2775.74 1905
2776.24 1975
2776.74 1952
2777.23 1899
2777.73 1878
2778.23 1903
2778.73 1940
2779.22 1949
2779.72 1893
2780.22 1836
2780.72 1834
2781.21 1958
2781.71 1941
2782.21 1824
2782.71 1927
2783.21 1843
2783.70 1851
2784.20 1786
2784.70 1889
2785.20 1885
2785.70 1756
2786.20 1800
2786.69 1765
2787.19 1765
2787.69 1871
2788.19 1772
2788.69 1740
2789.19 1834
2789.68 1771
2790.18 1728
2790.68 1802
2791.18 1830
2791.68 1760
2792.18 1939
2792.68 1930
2793.18 2011
2793.67 1999
2794.17 2028
2794.67 2118
2795.17 2104
2795.67 2097
2796.17 2086
2796.67 2100
2797.17 2032
2797.67 2019
2798.17 2101
2798.67 2080
2799.17 2054
2799.66 2060
2800.16 2045
2800.66 2066
2801.16 1952
2801.66 2030
2802.16 2187
2802.66 2163
2803.16 2148
2803.66 2259
2804.16 2376
2804.66 2453
2805.16 2501
2805.66 2575
2806.16 2638
2806.66 2756
2807.16 2839
2807.66 2824
2808.16 2848
2808.66 2694
2809.16 2572
2809.66 2431
2810.16 2183
2810.66 2145
2811.16 2068
2811.66 1942
2812.17 2020
2812.67 1945
2813.17 1937
2813.67 1952
2814.17 2029
2814.67 2172
2815.17 2066
2815.67 2077
2816.17 2049
2816.67 2102
2817.17 2000
2817.67 2051
2818.18 2036
2818.68 2161
2819.18 2053
2819.68 1882
2820.18 1955
2820.68 1964
2821.18 1923
2821.68 1866
2822.19 1726
2822.69 1699
2823.19 1773
2823.69 1770
2824.19 1726
2824.69 1776
2825.20 1805
2825.70 1762
2826.20 1738
2826.70 1771
2827.20 1706
2827.70 1797
2828.21 1754
2828.71 1722
2829.21 1672
2829.71 1769
2830.22 1683
2830.72 1764
2831.22 1831
2831.72 1894
2832.22 1848
2832.73 1842
2833.23 1862
2833.73 1866
2834.23 1861
2834.74 1888
2835.24 1925
2835.74 1835
2836.24 1796
2836.75 1792
2837.25 1730
2837.75 1751
2838.26 1835
2838.76 1786
2839.26 1818
2839.76 1820
2840.27 1858
2840.77 1852
2841.27 1780
2841.78 1802
2842.28 1843
2842.78 1857
2843.29 1843
2843.79 1873
2844.29 1881
2844.80 1858
2845.30 1978
2845.80 1992
2846.31 2013
2846.81 1984
2847.32 1821
2847.82 1935
2848.32 1803
2848.83 1805
2849.33 1844
2849.83 1825
2850.34 1740
2850.84 1700
2851.35 1764
2851.85 1709
2852.35 1770
2852.86 1752
2853.36 1760
2853.87 1796
2854.37 1774
2854.88 1738
2855.38 1713
2855.88 1671
2856.39 1722
2856.89 1716
2857.40 1748
2857.90 1734
2858.41 1799
2858.91 1859
2859.42 1866
2859.92 1854
2860.43 1888
2860.93 1884
2861.44 1821
2861.94 1766
2862.45 1758
2862.95 1803
2863.46 1809
2863.96 1647
2864.47 1664
2864.97 1708
2865.48 1674
2865.98 1674
2866.49 1660
2866.99 1741
2867.50 1714
2868.00 1753
2868.51 1797
2869.02 1802
2869.52 1836
2870.03 1784
2870.53 1861
2871.04 1812
2871.54 1774
2872.05 1666
2872.56 1740
2873.06 1708
2873.57 1751
2874.07 1797
2874.58 1785
2875.09 1751
2875.59 1717
2876.10 1755
2876.61 1800
2877.11 1741
2877.62 1671
2878.12 1757
2878.63 1737
2879.14 1779
2879.64 1640
2880.15 1739
2880.66 1775
2881.16 1776
2881.67 1710
2882.18 1757
2882.68 1876
2883.19 1919
2883.70 2043
2884.20 2080
2884.71 2232
2885.22 2208
2885.73 2308
2886.23 2410
2886.74 2378
2887.25 2330
2887.75 2232
2888.26 2171
2888.77 2276
2889.28 2205
2889.78 2138
2890.29 2065
2890.80 2064
2891.31 2127
2891.81 2180
2892.32 2162
2892.83 2178
2893.34 2158
2893.84 2174
2894.35 2251
2894.86 2262
2895.37 2197
2895.88 2237
2896.38 2193
2896.89 2189
2897.40 2180
2897.91 2269
2898.42 2189
2898.92 2229
2899.43 2242
2899.94 2317
2900.45 2302
2900.96 2323
2901.47 2429
2901.98 2537
2902.48 2493
2902.99 2635
2903.50 2782
2904.01 2907
2904.52 3048
2905.03 3173
2905.54 3118
2906.04 3039
2906.55 2938
2907.06 2921
2907.57 2641
2908.08 2536
2908.59 2324
2909.10 2192
2909.61 2180
2910.12 2092
2910.63 2042
2911.14 1933
2911.64 1957
2912.15 1903
2912.66 2002
2913.17 1928
2913.68 1960
2914.19 1922
2914.70 1974
2915.21 2048
2915.72 1867
2916.23 1737
2916.74 1759
2917.25 1730
2917.76 1706
2918.27 1681
2918.78 1697
2919.29 1812
2919.80 1842
2920.31 1815
2920.82 1778
2921.33 1918
2921.84 2016
2922.35 2071
2922.86 2093
2923.37 2166
2923.88 2172
2924.39 2187
2924.90 2153
2925.41 2297
2925.92 2243
2926.44 2015
2926.95 1987
2927.46 1915
2927.97 1869
2928.48 1881
2928.99 1844
2929.50 1710
2930.01 1771
2930.52 1798
2931.03 1840
2931.54 1896
2932.05 1905
2932.57 1880
2933.08 1969
2933.59 1886
2934.10 1855
2934.61 1903
2935.12 1893
2935.63 1919
2936.15 1931
2936.66 1988
2937.17 1955
2937.68 1877
2938.19 1872
2938.70 2036
2939.22 1833
2939.73 1931
2940.24 1879
2940.75 1963
2941.26 2017
2941.77 2048
2942.29 2108
2942.80 2243
2943.31 2232
2943.82 2254
2944.34 2305
2944.85 2320
2945.36 2359
2945.87 2173
2946.38 2122
2946.90 2152
2947.41 2012
2947.92 2030
2948.43 1916
2948.95 1869
2949.46 1920
2949.97 1915
2950.48 1913
2951.00 1793
2951.51 1755
2952.02 1756
2952.54 1642
2953.05 1669
2953.56 1685
2954.08 1725
2954.59 1770
2955.10 1775
2955.61 1724
2956.13 1674
2956.64 1646
2957.15 1791
2957.67 1764
2958.18 1778
2958.69 1810
2959.21 1869
2959.72 1824
2960.23 1812
2960.75 1987
2961.26 2031
2961.78 1971
2962.29 1913
2962.80 1929
2963.32 1891
2963.83 1907
2964.35 1882
2964.86 1943
2965.37 1954
2965.89 1847
2966.40 1850
2966.92 1905
2967.43 1963
2967.94 1973
2968.46 1927
2968.97 1881
2969.49 1923
2970.00 1943
2970.52 1916
2971.03 1891
2971.54 1851
2972.06 1913
2972.57 1809
2973.09 1817
2973.60 1767
2974.12 1824
2974.63 1806
2975.15 1779
2975.66 1824
2976.18 1784
2976.69 1784
2977.21 1890
2977.72 1876
2978.24 1913
2978.75 1867
2979.27 1831
2979.78 1901
2980.30 1847
2980.81 1918
2981.33 1986
2981.84 2074
2982.36 2152
2982.88 2222
2983.39 2082
2983.91 2066
2984.42 2218
2984.94 2235
2985.45 2164
2985.97 2165
2986.49 2020
2987.00 2064
2987.52 2144
2988.03 2139
2988.55 2198
2989.07 2271
2989.58 2302
2990.10 2151
2990.61 2278
2991.13 2173
2991.65 2074
2992.16 2072
2992.68 2171
2993.20 2321
2993.71 2394
2994.23 2443
2994.75 2572
2995.26 2708
2995.78 2857
2996.30 2978
2996.81 2915
2997.33 3099
2997.85 3053
2998.36 3070
2998.88 2917
2999.40 2981
2999.91 2943
3000.43 3014
3000.95 3267
3001.46 3696
3001.98 3821
3002.50 4251
3003.02 4727
3003.53 5118
3004.05 5405
3004.57 5383
3005.09 5419
3005.60 4967
3006.12 4752
3006.64 4349
3007.16 3765
3007.67 3403
3008.19 3032
3008.71 2809
3009.23 2685
3009.74 2498
3010.26 2311
3010.78 2220
3011.30 2186
3011.82 2229
3012.33 2262
3012.85 2159
3013.37 2249
3013.89 2330
3014.41 2308
3014.93 2346
3015.44 2239
3015.96 2248
3016.48 2309
3017.00 2402
3017.52 2284
3018.04 2284
3018.55 2310
3019.07 2331
3019.59 2348
3020.11 2300
3020.63 2417
3021.15 2295
3021.67 2325
3022.19 2514
3022.71 2480
3023.22 2422
3023.74 2583
3024.26 2470
3024.78 2526
3025.30 2329
3025.82 2374
3026.34 2282
3026.86 2182
3027.38 2085
3027.90 2058
3028.42 1992
3028.94 1996
3029.46 2012
3029.98 2042
3030.49 1993
3031.01 2092
3031.53 2093
3032.05 2086
3032.57 2086
3033.09 2262
3033.61 2250
3034.13 2269
3034.65 2273
3035.17 2393
3035.69 2333
3036.21 2302
3036.73 2335
3037.25 2342
3037.77 2231
3038.29 2177
3038.81 2063
3039.34 2061
3039.86 1992
3040.38 1961
3040.90 1928
3041.42 1937
3041.94 1935
3042.46 1879
3042.98 1898
3043.50 1930
3044.02 1935
3044.54 2038
3045.06 2006
3045.58 2043
3046.10 1938
3046.63 1854
3047.15 1898
3047.67 1849
3048.19 1868
3048.71 1902
3049.23 1929
3049.75 1933
3050.27 1928
3050.79 1867
3051.32 1905
3051.84 1877
3052.36 1889
3052.88 1913
3053.40 1946
3053.92 2001
3054.45 1956
3054.97 1911
3055.49 1940
3056.01 1870
3056.53 1893
3057.05 1925
3057.58 1984
3058.10 1953
3058.62 1876
3059.14 1984
3059.66 1990
3060.19 2031
3060.71 2074
3061.23 1977
3061.75 2080
3062.28 2098
3062.80 2044
3063.32 2036
3063.84 2071
3064.37 2068
3064.89 2041
3065.41 1991
3065.93 1870
3066.46 1826
3066.98 1811
3067.50 1828
3068.02 1812
3068.55 1830
3069.07 1829
3069.59 1849
3070.12 1846
3070.64 1773
3071.16 1802
3071.69 1864
3072.21 1878
3072.73 1891
3073.26 2025
3073.78 2048
3074.30 2101
3074.83 2212
3075.35 2214
3075.87 2401
3076.40 2559
3076.92 2609
3077.44 2792
3077.97 2908
3078.49 3041
3079.01 2989
3079.54 2906
3080.06 2840
3080.59 2748
3081.11 2670
3081.63 2528
3082.16 2576
3082.68 2381
3083.21 2379
3083.73 2273
3084.25 2181
3084.78 2139
3085.30 2127
3085.83 2158
3086.35 2159
3086.88 2064
3087.40 2163
3087.93 2207
3088.45 2121
3088.97 2169
3089.50 2176
3090.02 2166
3090.55 2179
3091.07 2240
3091.60 2383
3092.12 2294
3092.65 2443
3093.17 2615
3093.70 2837
3094.22 3070
3094.75 3166
3095.27 3261
3095.80 3387
3096.32 3444
3096.85 3500
3097.37 3532
3097.90 3471
3098.43 3740
3098.95 4204
3099.48 4590
3100.00 5069
3100.53 5746
3101.05 6689
3101.58 7054
3102.10 7448
3102.63 7452
3103.16 7285
3103.68 6873
3104.21 6227
3104.73 5407
3105.26 4657
3105.79 3832
3106.31 3214
3106.84 2895
3107.36 2686
3107.89 2604
3108.42 2380
3108.94 2404
3109.47 2357
3110.00 2370
3110.52 2340
3111.05 2201
3111.57 2210
3112.10 2198
3112.63 2118
3113.15 2171
3113.68 2144
3114.21 2069
3114.74 2034
3115.26 2135
3115.79 2061
3116.32 1987
3116.84 2034
3117.37 1903
3117.90 1967
3118.42 2074
3118.95 2064
3119.48 2177
3120.01 2238
3120.53 2197
3121.06 2318
3121.59 2442
3122.11 2380
3122.64 2301
3123.17 2372
3123.70 2288
3124.22 2284
3124.75 2201
3125.28 2159
3125.81 2109
3126.34 2051
3126.86 2049
3127.39 2043
3127.92 1995
3128.45 1942
3128.98 1864
3129.50 1845
3130.03 1903
3130.56 1820
3131.09 1881
3131.62 1871
3132.14 1845
3132.67 1945
3133.20 1961
3133.73 1910
3134.26 1970
3134.79 2020
3135.31 1992
3135.84 2084
3136.37 2056
3136.90 1966
3137.43 2099
3137.96 1976
3138.49 1970
3139.02 1980
3139.54 2007
3140.07 1964
3140.60 1837
3141.13 1900
3141.66 1982
3142.19 1928
3142.72 1998
3143.25 1985
3143.78 2116
3144.31 2158
3144.84 2100
3145.37 2096
3145.89 2090
3146.42 2161
3146.95 2134
3147.48 2075
3148.01 2136
3148.54 2197
3149.07 2173
3149.60 2131
3150.13 2127
3150.66 2146
3151.19 2072
3151.72 2103
3152.25 1977
3152.78 1931
3153.31 1940
3153.84 1980
3154.37 1883
3154.90 1825
3155.43 2057
3155.96 2079
3156.49 2016
3157.02 1919
3157.55 2031
3158.08 2076
3158.61 1897
3159.14 1856
3159.68 1935
3160.21 1923
3160.74 1814
3161.27 1760
3161.80 1834
3162.33 1849
3162.86 1890
3163.39 1911
3163.92 1804
3164.45 1854
3164.98 1841
3165.51 1780
3166.05 1893
3166.58 1899
3167.11 1796
3167.64 1662
3168.17 1759
3168.70 1658
3169.23 1756
3169.76 1782
3170.30 1779
3170.83 1765
3171.36 1743
3171.89 1790
3172.42 1812
3172.95 1839
3173.49 1817
3174.02 1840
3174.55 1901
3175.08 1917
3175.61 1936
3176.15 1980
3176.68 1839
3177.21 1861
3177.74 1854
3178.27 1784
3178.81 1736
3179.34 1737
3179.87 1777
3180.40 1723
3180.93 1672
3181.47 1757
3182.00 1733
3182.53 1687
3183.06 1612
3183.60 1694
3184.13 1715
3184.66 1702
3185.20 1648
3185.73 1710
3186.26 1761
3186.79 1768
3187.33 1791
3187.86 1741
3188.39 1726
3188.93 1688
3189.46 1689
3189.99 1779
3190.52 1824
3191.06 1709
3191.59 1668
3192.12 1737
3192.66 1688
3193.19 1739
3193.72 1694
3194.26 1713
3194.79 1784
3195.33 1696
3195.86 1650
3196.39 1624
3196.93 1665
3197.46 1764
3197.99 1741
3198.53 1735
3199.06 1853
3199.60 1845
3200.13 1874
3200.66 1869
3201.20 1904
3201.73 2011
3202.27 1999
3202.80 1968
3203.33 1818
3203.87 1980
3204.40 1917
3204.94 1935
3205.47 1936
3206.01 1988
3206.54 1946
3207.07 2048
3207.61 2182
3208.14 2205
3208.68 2316
3209.21 2380
3209.75 2452
3210.28 2463
3210.82 2402
3211.35 2320
3211.89 2261
3212.42 2258
3212.96 2157
3213.49 2115
3214.03 1999
3214.56 1960
3215.10 1956
3215.63 1942
3216.17 1819
3216.70 1937
3217.24 1920
3217.78 1936
3218.31 1920
3218.85 1915
3219.38 1895
3219.92 1925
3220.45 1909
3220.99 1928
3221.52 2053
3222.06 2106
3222.60 2216
3223.13 2179
3223.67 2218
3224.20 2282
3224.74 2321
3225.28 2370
3225.81 2323
3226.35 2278
3226.88 2246
3227.42 2118
3227.96 2049
3228.49 1941
3229.03 1938
3229.57 1879
3230.10 1883
3230.64 1781
3231.18 1814
3231.71 1783
3232.25 1690
3232.79 1765
3233.32 1854
3233.86 1765
3234.40 1776
3234.93 1856
3235.47 1898
3236.01 2002
3236.54 2090
3237.08 2076
3237.62 2172
3238.15 2019
3238.69 2105
3239.23 2038
3239.77 2085
3240.30 2131
3240.84 2046
3241.38 1970
3241.92 1915
3242.45 1884
3242.99 1883
3243.53 1860
3244.07 1870
3244.60 1950
3245.14 1880
3245.68 1866
3246.22 1971
3246.75 1998
3247.29 1933
3247.83 2021
3248.37 2126
3248.91 2078
3249.44 2052
3249.98 2001
3250.52 1992
3251.06 2090
3251.60 2106
3252.14 2149
3252.67 2195
3253.21 2228
3253.75 2219
3254.29 2184
3254.83 2086
3255.37 2191
3255.90 2176
3256.44 2218
3256.98 2252
3257.52 2381
3258.06 2496
3258.60 2583
3259.14 2691
3259.68 2875
3260.21 3066
3260.75 3439
3261.29 3671
3261.83 3893
3262.37 4107
3262.91 4223
3263.45 4400
3263.99 4500
3264.53 4818
3265.07 5225
3265.61 5581
3266.15 5546
3266.69 5601
3267.23 5505
3267.76 4802
3268.30 4302
3268.84 3851
3269.38 3380
3269.92 3020
3270.46 2747
3271.00 2703
3271.54 2491
3272.08 2376
3272.62 2384
3273.16 2285
3273.70 2344
3274.24 2307
3274.78 2390
3275.32 2395
3275.86 2424
3276.40 2530
3276.94 2574
3277.48 2533
3278.03 2505
3278.57 2538
3279.11 2475
3279.65 2461
3280.19 2413
3280.73 2387
3281.27 2368
3281.81 2309
3282.35 2357
3282.89 2267
3283.43 2370
3283.97 2388
3284.51 2515
3285.05 2539
3285.60 2495
3286.14 2478
3286.68 2454
3287.22 2511
3287.76 2477
3288.30 2518
3288.84 2514
3289.38 2563
3289.93 2592
3290.47 2694
3291.01 2692
3291.55 2937
3292.09 3116
3292.63 3369
3293.18 3680
3293.72 3912
3294.26 4079
3294.80 4290
3295.34 4410
3295.88 4286
3296.43 4184
3296.97 4180
3297.51 3763
3298.05 3474
3298.59 3207
3299.14 2953
3299.68 2859
3300.22 2719
3300.76 2543
3301.31 2533
3301.85 2493
3302.39 2516
3302.93 2411
3303.48 2532
3304.02 2459
3304.56 2401
3305.10 2412
3305.65 2398
3306.19 2367
3306.73 2409
3307.27 2385
3307.82 2326
3308.36 2268
3308.90 2278
3309.45 2445
3309.99 2400
3310.53 2402
3311.07 2549
3311.62 2552
3312.16 2667
3312.70 2768
3313.25 2891
3313.79 2941
3314.33 3017
3314.88 3052
3315.42 3171
3315.97 3265
3316.51 3185
3317.05 3324
3317.60 3313
3318.14 3336
3318.68 3383
3319.23 3322
3319.77 3302
3320.32 3189
3320.86 3203
3321.40 3072
3321.95 3107
3322.49 3014
3323.04 3095
3323.58 3016
3324.12 2895
3324.67 2810
3325.21 2637
3325.76 2591
3326.30 2636
3326.85 2723
3327.39 2605
3327.93 2657
3328.48 2907
3329.02 3022
3329.57 3332
3330.11 4175
3330.66 5340
3331.20 6780
3331.75 8532
3332.29 10775
3332.84 13409
3333.38 16084
3333.93 18201
3334.47 20110
3335.02 20967
3335.56 21244
3336.11 20978
3336.65 19780
3337.20 17775
3337.74 15431
3338.29 13015
3338.83 10977
3339.38 8916
3339.92 7196
3340.47 6108
3341.02 5108
3341.56 4272
3342.11 3836
3342.65 3410
3343.20 3126
3343.74 3093
3344.29 2976
3344.84 2867
3345.38 2805
3345.93 2759
3346.47 2739
3347.02 2662
3347.57 2554
3348.11 2530
3348.66 2572
3349.21 2560
3349.75 2503
3350.30 2507
3350.84 2530
3351.39 2463
3351.94 2429
3352.48 2428
3353.03 2418
3353.58 2510
3354.12 2524
3354.67 2415
3355.22 2285
3355.76 2396
3356.31 2336
3356.86 2352
3357.40 2257
3357.95 2232
3358.50 2269
3359.05 2153
3359.59 2203
3360.14 2176
3360.69 2298
3361.23 2285
3361.78 2264
3362.33 2296
3362.88 2302
3363.42 2264
3363.97 2298
3364.52 2238
3365.07 2180
3365.61 2299
3366.16 2287
3366.71 2304
3367.26 2104
3367.80 2246
3368.35 2404
3368.90 2411
3369.45 2514
3370.00 2668
3370.54 3054
3371.09 3233
3371.64 3415
3372.19 3738
3372.74 3900
3373.28 3849
3373.83 3933
3374.38 3806
3374.93 3611
3375.48 3378
3376.03 3177
3376.57 2986
3377.12 2752
3377.67 2513
3378.22 2493
3378.77 2391
3379.32 2211
3379.87 2156
3380.42 2118
3380.96 2129
3381.51 2199
3382.06 2114
3382.61 2153
3383.16 2129
3383.71 2083
3384.26 2039
3384.81 2009
3385.36 1992
3385.91 1976
3386.45 1960
3387.00 1954
3387.55 1971
3388.10 1863
3388.65 1941
3389.20 1979
3389.75 2050
3390.30 2008
3390.85 1961
3391.40 1978
3391.95 2006
3392.50 1990
3393.05 1953
3393.60 1957
3394.15 1980
3394.70 2031
3395.25 2114
3395.80 2035
3396.35 2025
3396.90 2202
3397.45 2063
3398.00 2081
3398.55 2103
3399.10 2043
3399.65 1998
3400.20 1860
3400.75 1912
3401.30 1894
3401.85 1855
3402.40 1739
3402.95 1817
3403.50 1825
3404.06 1779
3404.61 1724
3405.16 1866
3405.71 1829
3406.26 1800
3406.81 1870
3407.36 1986
3407.91 1955
3408.46 2012
3409.01 2162
3409.56 2232
3410.12 2316
3410.67 2314
3411.22 2353
3411.77 2239
3412.32 2322
3412.87 2420
3413.42 2359
3413.98 2415
3414.53 2380
3415.08 2220
3415.63 2211
3416.18 2164
3416.73 2115
3417.29 2033
3417.84 2005
3418.39 1917
3418.94 1827
3419.49 1922
3420.05 1939
3420.60 1959
3421.15 1932
3421.70 2026
3422.25 2057
3422.81 2087
3423.36 2199
3423.91 2145
3424.46 2117
3425.01 2091
3425.57 2082
3426.12 1954
3426.67 1893
3427.23 1848
3427.78 1777
3428.33 1660
3428.88 1814
3429.44 1779
3429.99 1697
3430.54 1732
3431.09 1800
3431.65 1784
3432.20 1840
3432.75 1845
3433.31 1877
3433.86 1930
3434.41 1954
3434.97 1865
3435.52 1924
3436.07 2034
3436.63 2006
3437.18 1994
3437.73 2030
3438.29 1993
3438.84 2006
3439.39 1992
3439.95 1844
3440.50 1906
3441.05 1878
3441.61 1915
3442.16 1860
3442.72 1905
3443.27 1820
3443.82 1847
3444.38 1917
3444.93 1862
3445.48 1897
3446.04 1895
3446.59 1990
3447.15 1910
3447.70 1922
3448.26 2030
3448.81 2026
3449.36 1945
3449.92 1871
3450.47 1822
3451.03 1746
3451.58 1648
3452.14 1667
3452.69 1731
3453.25 1782
3453.80 1676
3454.36 1639
3454.91 1642
3455.47 1591
3456.02 1652
3456.58 1655
3457.13 1735
3457.69 1719
3458.24 1752
3458.80 1680
3459.35 1725
3459.91 1737
3460.46 1732
3461.02 1685
3461.57 1675
3462.13 1723
3462.68 1620
3463.24 1711
3463.79 1735
3464.35 1746
3464.90 1830
3465.46 1743
3466.02 1839
3466.57 1752
3467.13 1778
3467.68 1867
3468.24 1768
3468.80 1816
3469.35 1841
3469.91 1857
3470.46 1909
3471.02 1863
3471.58 1774
3472.13 1863
3472.69 1839
3473.24 1925
3473.80 1783
3474.36 1821
3474.91 1797
3475.47 1888
3476.03 2078
3476.58 2098
3477.14 2163
3477.70 2291
3478.25 2297
3478.81 2438
3479.37 2408
3479.92 2550
3480.48 2431
3481.04 2399
3481.59 2487
3482.15 2312
3482.71 2274
3483.26 2238
3483.82 2181
3484.38 2239
3484.94 2259
3485.49 2203
3486.05 2145
3486.61 2276
3487.17 2525
3487.72 2715
3488.28 2902
3488.84 3257
3489.40 3758
3489.95 4201
3490.51 4589
3491.07 4947
3491.63 5273
3492.18 5155
3492.74 4804
3493.30 4554
3493.86 4154
3494.42 3986
3494.97 3845
3495.53 3779
3496.09 4128
3496.65 4438
3497.21 4845
3497.76 5277
3498.32 5294
3498.88 5501
3499.44 5468
3500.00 5262
3500.56 5122
3501.11 4963
3501.67 4641
3502.23 4494
3502.79 4436
3503.35 4625
3503.91 4580
3504.47 4507
3505.03 4519
3505.58 4330
3506.14 4080
3506.70 3825
3507.26 3567
3507.82 3312
3508.38 3119
3508.94 2984
3509.50 2861
3510.06 2696
3510.62 2511
3511.17 2462
3511.73 2324
3512.29 2254
3512.85 2254
3513.41 1977
3513.97 2024
3514.53 2017
3515.09 2066
3515.65 1999
3516.21 2046
3516.77 2154
3517.33 2195
3517.89 2156
3518.45 2274
3519.01 2248
3519.57 2186
3520.13 2161
3520.69 2163
3521.25 2201
3521.81 2199
3522.37 2261
3522.93 2195
3523.49 2207
3524.05 2167
3524.61 2012
3525.17 2061
3525.73 2002
3526.29 1928
3526.85 1855
3527.41 1881
3527.97 1873
3528.54 1837
3529.10 1836
3529.66 1863
3530.22 1859
3530.78 1884
3531.34 1848
3531.90 1934
3532.46 1938
3533.02 1875
3533.58 1952
3534.14 1962
3534.71 2152
3535.27 2101
3535.83 1975
3536.39 1983
3536.95 2070
3537.51 2041
3538.07 2026
3538.64 2011
3539.20 1987
3539.76 2032
3540.32 1996
3540.88 1942
3541.44 1918
3542.00 2009
3542.57 1934
3543.13 1936
3543.69 1994
3544.25 1957
3544.81 1911
3545.38 1908
3545.94 1907
3546.50 1784
3547.06 1823
3547.62 1798
3548.19 1749
3548.75 1800
3549.31 1765
3549.87 1742
3550.44 1751
3551.00 1809
3551.56 1885
3552.12 1909
3552.69 1738
3553.25 1725
3553.81 1818
3554.37 1802
3554.94 1768
3555.50 1795
3556.06 1759
3556.63 1769
3557.19 1805
3557.75 1771
3558.31 1781
3558.88 1853
3559.44 1876
3560.00 1857
3560.57 1814
3561.13 1832
3561.69 1797
3562.26 1804
3562.82 1848
3563.38 1767
3563.95 1790
3564.51 1746
3565.07 1820
3565.64 1725
3566.20 1691
3566.77 1674
3567.33 1579
3567.89 1624
3568.46 1647
3569.02 1625
3569.59 1652
3570.15 1657
3570.71 1724
3571.28 1688
3571.84 1667
3572.41 1679
3572.97 1881
3573.53 1800
3574.10 1864
3574.66 1854
3575.23 1833
3575.79 1946
3576.36 1953
3576.92 2054
3577.48 1928
3578.05 1954
3578.61 1949
3579.18 1921
3579.74 1876
3580.31 1979
3580.87 1853
3581.44 1807
3582.00 1764
3582.57 1812
3583.13 1776
3583.70 1693
3584.26 1677
3584.83 1698
3585.39 1719
3585.96 1677
3586.52 1537
3587.09 1550
3587.65 1701
3588.22 1611
3588.79 1587
3589.35 1612
3589.92 1647
3590.48 1648
3591.05 1766
3591.61 1716
3592.18 1673
3592.74 1680
3593.31 1696
3593.88 1733
3594.44 1713
3595.01 1693
3595.57 1696
3596.14 1725
3596.71 1746
3597.27 1650
3597.84 1695
3598.40 1708
3598.97 1664
3599.54 1679
3600.10 1647
3600.67 1638
3601.24 1616
3601.80 1527
3602.37 1577
3602.94 1588
3603.50 1536
3604.07 1472
3604.64 1449
3605.20 1501
3605.77 1478
3606.34 1396
3606.90 1449
3607.47 1399
3608.04 1459
3608.60 1442
3609.17 1393
3609.74 1401
3610.30 1437
3610.87 1419
3611.44 1385
3612.01 1390
3612.57 1439
3613.14 1526
3613.71 1533
3614.28 1641
3614.84 1730
3615.41 1808
3615.98 1921
3616.55 1970
3617.11 2067
3617.68 2012
3618.25 2111
3618.82 2018
3619.39 1987
3619.95 1903
3620.52 1887
3621.09 1829
3621.66 1750
3622.23 1653
3622.79 1535
3623.36 1474
3623.93 1500
3624.50 1506
3625.07 1547
3625.63 1541
3626.20 1467
3626.77 1529
3627.34 1526
3627.91 1543
3628.48 1611
3629.05 1544
3629.61 1563
3630.18 1507
3630.75 1467
3631.32 1595
3631.89 1523
3632.46 1520
3633.03 1564
3633.60 1551
3634.16 1583
3634.73 1548
3635.30 1490
3635.87 1552
3636.44 1626
3637.01 1579
3637.58 1649
3638.15 1634
3638.72 1730
3639.29 1766
3639.86 1895
3640.43 1978
3641.00 1887
3641.57 1897
3642.14 1883
3642.71 1869
3643.27 1812
3643.84 1897
3644.41 1767
3644.98 1614
3645.55 1652
3646.12 1578
3646.69 1571
3647.26 1570
3647.83 1575
3648.40 1619
3648.97 1671
3649.54 1725
3650.12 1707
3650.69 1667
3651.26 1800
3651.83 1824
3652.40 1796
3652.97 1872
3653.54 1808
3654.11 1814
3654.68 1808
3655.25 1815
3655.82 1776
3656.39 1755
3656.96 1885
3657.53 2004
3658.10 2000
3658.67 2112
3659.25 2074
3659.82 2149
3660.39 1958
3660.96 1976
3661.53 1984
3662.10 1981
3662.67 1927
3663.24 1958
3663.81 1881
3664.39 1905
3664.96 1989
3665.53 1988
3666.10 2017
3666.67 2014
3667.24 2043
3667.81 1972
3668.39 1935
3668.96 1795
3669.53 1724
3670.10 1611
3670.67 1669
3671.25 1698
3671.82 1665
3672.39 1647
3672.96 1736
3673.53 1733
3674.11 1733
3674.68 1759
3675.25 1856
3675.82 1783
3676.39 1796
3676.97 1760
3677.54 1706
3678.11 1697
3678.68 1758
3679.26 1783
3679.83 1733
3680.40 1681
3680.97 1703
3681.55 1684
3682.12 1657
3682.69 1716
3683.27 1747
3683.84 1697
3684.41 1758
3684.98 1904
3685.56 1893
3686.13 1869
3686.70 2086
3687.28 2272
3687.85 2364
3688.42 2419
3689.00 2506
3689.57 2592
3690.14 2604
3690.72 2522
3691.29 2406
3691.86 2357
3692.44 2094
3693.01 1979
3693.58 1946
3694.16 1838
3694.73 1708
3695.31 1630
3695.88 1617
3696.45 1701
3697.03 1717
3697.60 1706
3698.18 1818
3698.75 1787
3699.32 1696
3699.90 1818
3700.47 1753
3701.05 1752
3701.62 1698
3702.19 1686
3702.77 1675
3703.34 1674
3703.92 1635
3704.49 1615
3705.07 1677
3705.64 1638
3706.22 1601
3706.79 1665
3707.37 1689
3707.94 1741
3708.51 1787
3709.09 1701
3709.66 1727
3710.24 1725
3710.81 1679
3711.39 1719
3711.96 1669
3712.54 1563
3713.11 1572
3713.69 1579
3714.27 1540
3714.84 1581
3715.42 1622
3715.99 1613
3716.57 1538
3717.14 1507
3717.72 1591
3718.29 1526
3718.87 1540
3719.44 1549
3720.02 1584
3720.60 1664
3721.17 1510
3721.75 1491
3722.32 1486
3722.90 1405
3723.47 1444
3724.05 1498
3724.63 1490
3725.20 1490
3725.78 1488
3726.36 1432
3726.93 1529
3727.51 1629
3728.08 1620
3728.66 1706
3729.24 1742
3729.81 1861
3730.39 1808
3730.97 1900
3731.54 1921
3732.12 1890
3732.70 1780
3733.27 1893
3733.85 1778
3734.43 1800
3735.00 1779
3735.58 1734
3736.16 1575
3736.73 1566
3737.31 1578
3737.89 1595
3738.47 1455
3739.04 1426
3739.62 1529
3740.20 1621
3740.77 1539
3741.35 1512
3741.93 1493
3742.51 1602
3743.08 1590
3743.66 1565
3744.24 1557
3744.82 1590
3745.39 1681
3745.97 1578
3746.55 1610
3747.13 1620
3747.71 1615
3748.28 1627
3748.86 1549
3749.44 1509
3750.02 1474
3750.59 1518
3751.17 1524
3751.75 1558
3752.33 1516
3752.91 1502
3753.49 1505
3754.06 1467
3754.64 1510
3755.22 1526
3755.80 1562
3756.38 1585
3756.96 1649
3757.53 1663
3758.11 1738
3758.69 1714
3759.27 1715
3759.85 1625
3760.43 1621
3761.01 1548
3761.59 1589
3762.17 1581
3762.74 1511
3763.32 1450
3763.90 1446
3764.48 1469
3765.06 1484
3765.64 1418
3766.22 1445
3766.80 1451
3767.38 1434
3767.96 1427
3768.54 1443
3769.12 1434
3769.70 1453
3770.27 1436
3770.85 1404
3771.43 1488
3772.01 1401
3772.59 1353
3773.17 1337
3773.75 1295
3774.33 1423
3774.91 1323
3775.49 1407
3776.07 1424
3776.65 1435
3777.23 1451
3777.81 1438
3778.39 1415
3778.97 1435
3779.55 1462
3780.13 1403
3780.71 1420
3781.29 1487
3781.88 1438
3782.46 1311
3783.04 1484
3783.62 1501
3784.20 1373
3784.78 1424
3785.36 1382
3785.94 1419
3786.52 1490
3787.10 1393
3787.68 1403
3788.26 1410
3788.84 1428
3789.43 1430
3790.01 1454
3790.59 1424
3791.17 1390
3791.75 1454
3792.33 1471
3792.91 1437
3793.49 1396
3794.08 1471
3794.66 1496
3795.24 1399
3795.82 1433
3796.40 1445
3796.98 1458
3797.56 1463
3798.15 1547
3798.73 1623
3799.31 1618
3799.89 1635
3800.47 1654
3801.06 1709
3801.64 1744
3802.22 1669
3802.80 1699
3803.38 1675
3803.97 1638
3804.55 1558
3805.13 1573
3805.71 1563
3806.29 1587
3806.88 1704
3807.46 1710
3808.04 1720
3808.62 1692
3809.21 1705
3809.79 1674
3810.37 1665
3810.95 1696
3811.54 1723
3812.12 1845
3812.70 1840
3813.29 1873
3813.87 1942
3814.45 2043
3815.03 1864
3815.62 1949
3816.20 1907
3816.78 1801
3817.37 1749
3817.95 1632
3818.53 1649
3819.12 1620
3819.70 1515
3820.28 1493
3820.87 1473
3821.45 1551
3822.03 1555
3822.62 1414
3823.20 1453
3823.78 1546
3824.37 1534
3824.95 1539
3825.54 1476
3826.12 1498
3826.70 1552
3827.29 1508
3827.87 1552
3828.46 1515
3829.04 1552
3829.62 1594
3830.21 1674
3830.79 1646
3831.38 1628
3831.96 1671
3832.54 1601
3833.13 1588
3833.71 1584
3834.30 1541
3834.88 1541
3835.47 1482
3836.05 1406
3836.64 1456
3837.22 1451
3837.81 1416
3838.39 1501
3838.98 1464
3839.56 1430
3840.15 1408
3840.73 1319
3841.31 1407
3841.90 1364
3842.49 1417
3843.07 1411
3843.66 1328
3844.24 1377
3844.83 1358
3845.41 1323
3846.00 1327
3846.58 1346
3847.17 1393
3847.75 1436
3848.34 1428
3848.92 1390
3849.51 1364
3850.10 1400
3850.68 1324
3851.27 1393
3851.85 1450
3852.44 1448
3853.02 1444
3853.61 1465
3854.20 1455
3854.78 1445
3855.37 1459
3855.95 1472
3856.54 1572
3857.13 1610
3857.71 1647
3858.30 1720
3858.89 1801
3859.47 1945
3860.06 2071
3860.64 2175
3861.23 2066
3861.82 2139
3862.40 2166
3862.99 2168
3863.58 2190
3864.16 2107
3864.75 2154
3865.34 2267
3865.92 2306
3866.51 2241
3867.10 2169
3867.69 2181
3868.27 2116
3868.86 1927
3869.45 1862
3870.03 1794
3870.62 1813
3871.21 1902
3871.80 1825
3872.38 1816
3872.97 1790
3873.56 1950
3874.15 1775
3874.73 1932
3875.32 1843
3875.91 1840
3876.50 1817
3877.08 1849
3877.67 1783
3878.26 1743
3878.85 1740
3879.43 1730
3880.02 1631
3880.61 1546
3881.20 1503
3881.79 1475
3882.37 1526
3882.96 1500
3883.55 1515
3884.14 1514
3884.73 1567
3885.32 1509
3885.90 1533
3886.49 1586
3887.08 1669
3887.67 1649
3888.26 1661
3888.85 1743
3889.44 1693
3890.02 1707
3890.61 1780
3891.20 1712
3891.79 1628
3892.38 1656
3892.97 1679
3893.56 1728
3894.15 1643
3894.74 1616
3895.32 1526
3895.91 1569
3896.50 1647
3897.09 1563
3897.68 1505
3898.27 1526
3898.86 1557
3899.45 1514
3900.04 1491
3900.63 1604
3901.22 1548
3901.81 1459
3902.40 1476
3902.99 1487
3903.58 1498
3904.17 1528
3904.76 1450
3905.35 1582
3905.94 1577
3906.53 1604
3907.12 1491
3907.71 1513
3908.30 1355
3908.89 1398
3909.48 1451
3910.07 1472
3910.66 1379
3911.25 1339
3911.84 1319
3912.43 1362
3913.02 1331
3913.61 1297
3914.20 1336
3914.79 1324
3915.38 1340
3915.97 1345
3916.56 1369
3917.15 1380
3917.74 1366
3918.33 1427
3918.92 1472
3919.52 1362
3920.11 1372
3920.70 1293
3921.29 1353
3921.88 1316
3922.47 1379
3923.06 1371
3923.65 1323
3924.24 1314
3924.84 1305
3925.43 1299
3926.02 1350
3926.61 1402
3927.20 1328
3927.79 1331
3928.38 1373
3928.98 1388
3929.57 1266
3930.16 1312
3930.75 1222
3931.34 1228
3931.93 1270
3932.53 1283
3933.12 1191
3933.71 1206
3934.30 1288
3934.89 1278
3935.49 1295
3936.08 1340
3936.67 1399
3937.26 1385
3937.86 1397
3938.45 1342
3939.04 1413
3939.63 1416
3940.23 1434
3940.82 1403
3941.41 1433
3942.00 1489
3942.60 1414
3943.19 1439
3943.78 1362
3944.37 1369
3944.97 1422
3945.56 1431
3946.15 1354
3946.75 1298
3947.34 1295
3947.93 1334
3948.52 1367
3949.12 1372
3949.71 1349
3950.30 1321
3950.90 1312
3951.49 1464
3952.08 1441
3952.68 1437
3953.27 1485
3953.86 1487
3954.46 1424
3955.05 1433
3955.65 1449
3956.24 1333
3956.83 1439
3957.43 1341
3958.02 1473
3958.61 1483
3959.21 1401
3959.80 1372
3960.40 1310
3960.99 1334
3961.58 1368
3962.18 1446
3962.77 1318
3963.37 1324
3963.96 1418
3964.55 1472
3965.15 1446
3965.74 1443
3966.34 1410
3966.93 1463
3967.53 1467
3968.12 1447
3968.72 1439
3969.31 1437
3969.91 1384
3970.50 1425
3971.10 1447
3971.69 1364
3972.28 1304
3972.88 1450
3973.47 1506
3974.07 1509
3974.66 1461
3975.26 1453
3975.85 1450
3976.45 1445
3977.05 1543
3977.64 1511
3978.24 1457
3978.83 1557
3979.43 1489
3980.02 1475
3980.62 1487
3981.21 1457
3981.81 1400
3982.40 1392
3983.00 1367
3983.60 1482
3984.19 1516
3984.79 1480
3985.38 1499
3985.98 1447
3986.58 1373
3987.17 1460
3987.77 1510
3988.36 1447
3988.96 1411
3989.56 1365
3990.15 1348
3990.75 1343
3991.34 1348
3991.94 1380
3992.54 1414
3993.13 1502
3993.73 1512
3994.33 1493
3994.92 1537
3995.52 1509
3996.12 1620
3996.71 1624
3997.31 1501
3997.91 1562
3998.50 1665
3999.10 1627
3999.70 1676
4000.29 1700
4000.89 1656
4001.49 1715
4002.09 1692
4002.68 1726
4003.28 1716
4003.88 1602
4004.47 1558
4005.07 1545
4005.67 1585
4006.27 1589
4006.86 1569
4007.46 1433
4008.06 1561
4008.66 1505
4009.25 1471
4009.85 1488
4010.45 1486
4011.05 1441
4011.64 1450
4012.24 1410
4012.84 1446
4013.44 1502
4014.04 1533
4014.63 1503
4015.23 1539
4015.83 1495
4016.43 1533
4017.03 1578
4017.63 1542
4018.22 1507
4018.82 1491
4019.42 1518
4020.02 1443
4020.62 1405
4021.22 1412
4021.81 1326
4022.41 1352
4023.01 1402
4023.61 1371
4024.21 1443
4024.81 1394
4025.41 1462
4026.01 1519
4026.60 1535
4027.20 1505
4027.80 1452
4028.40 1512
4029.00 1505
4029.60 1509
4030.20 1503
4030.80 1523
4031.40 1514
4032.00 1464
4032.60 1500
4033.20 1520
4033.80 1460
4034.39 1519
4034.99 1488
4035.59 1434
4036.19 1427
4036.79 1367
4037.39 1427
4037.99 1392
4038.59 1360
4039.19 1410
4039.79 1349
4040.39 1315
4040.99 1327
4041.59 1284
4042.19 1299
4042.79 1342
4043.39 1337
4043.99 1296
4044.59 1333
4045.19 1342
4045.79 1322
4046.39 1320
4046.99 1331
4047.60 1354
4048.20 1424
4048.80 1389
4049.40 1424
4050.00 1562
4050.60 1511
4051.20 1602
4051.80 1569
4052.40 1449
4053.00 1490
4053.60 1480
4054.20 1444
4054.80 1354
4055.41 1327
4056.01 1378
4056.61 1450
4057.21 1396
4057.81 1393
4058.41 1279
4059.01 1192
4059.61 1290
4060.22 1260
4060.82 1249
4061.42 1219
4062.02 1234
4062.62 1182
4063.22 1287
4063.82 1231
4064.43 1253
4065.03 1222
4065.63 1229
4066.23 1232
4066.83 1377
4067.44 1271
4068.04 1258
4068.64 1228
4069.24 1216
4069.84 1204
4070.45 1223
4071.05 1273
4071.65 1305
4072.25 1274
4072.86 1206
4073.46 1256
4074.06 1288
4074.66 1277
4075.27 1243
4075.87 1305
4076.47 1287
4077.07 1214
4077.68 1207
4078.28 1221
4078.88 1205
4079.48 1212
4080.09 1202
4080.69 1246
4081.29 1226
4081.90 1271
4082.50 1329
4083.10 1277
4083.71 1270
4084.31 1369
4084.91 1329
4085.52 1405
4086.12 1373
4086.72 1300
4087.33 1353
4087.93 1313
4088.53 1420
4089.14 1428
4089.74 1338
4090.34 1377
4090.95 1324
4091.55 1373
4092.15 1412
4092.76 1425
4093.36 1523
4093.97 1505
4094.57 1459
4095.17 1413
4095.78 1429
4096.38 1401
4096.99 1354
4097.59 1338
4098.19 1255
4098.80 1287
4099.40 1245
4100.01 1219
4100.61 1186
4101.22 1189
4101.82 1251
4102.43 1177
4103.03 1212
4103.63 1188
4104.24 1259
4104.84 1271
4105.45 1288
4106.05 1283
4106.66 1300
4107.26 1229
4107.87 1258
4108.47 1268
4109.08 1249
4109.68 1277
4110.29 1316
4110.89 1348
4111.50 1267
4112.10 1233
4112.71 1251
4113.31 1184
4113.92 1193
4114.53 1212
4115.13 1258
4115.74 1304
4116.34 1279
4116.95 1253
4117.55 1209
4118.16 1237
4118.76 1316
4119.37 1310
4119.98 1276
4120.58 1255
4121.19 1238
4121.79 1306
4122.40 1395
4123.01 1328
4123.61 1282
4124.22 1238
4124.82 1287
4125.43 1218
4126.04 1258
4126.64 1331
4127.25 1225
4127.86 1178
4128.46 1135
4129.07 1234
4129.68 1246
4130.28 1293
4130.89 1253
4131.50 1196
4132.10 1218
4132.71 1297
4133.32 1285
4133.92 1302
4134.53 1334
4135.14 1316
4135.74 1339
4136.35 1273
4136.96 1282
4137.56 1299
4138.17 1350
4138.78 1325
4139.39 1287
4139.99 1241
4140.60 1221
4141.21 1330
4141.82 1286
4142.42 1299
4143.03 1345
4143.64 1332
4144.25 1304
4144.85 1312
4145.46 1348
4146.07 1308
4146.68 1271
4147.28 1225
4147.89 1202
4148.50 1226
4149.11 1250
4149.72 1231
4150.32 1179
4150.93 1203
4151.54 1294
4152.15 1249
4152.76 1185
4153.37 1186
4153.97 1222
4154.58 1201
4155.19 1231
4155.80 1234
4156.41 1244
4157.02 1252
4157.62 1191
4158.23 1136
4158.84 1184
4159.45 1212
4160.06 1201
4160.67 1189
4161.28 1255
4161.89 1275
4162.49 1282
4163.10 1332
4163.71 1328
4164.32 1370
4164.93 1403
4165.54 1489
4166.15 1449
4166.76 1427
4167.37 1454
4167.98 1362
4168.59 1370
4169.20 1393
4169.81 1331
4170.42 1372
4171.02 1331
4171.63 1369
4172.24 1359
4172.85 1362
4173.46 1357
4174.07 1354
4174.68 1327
4175.29 1279
4175.90 1379
4176.51 1350
4177.12 1324
4177.73 1218
4178.34 1249
4178.95 1231
4179.56 1203
4180.17 1236
4180.78 1243
4181.39 1174
4182.00 1173
4182.61 1196
4183.23 1192
4183.84 1239
4184.45 1234
4185.06 1263
4185.67 1256
4186.28 1253
4186.89 1243
4187.50 1312
4188.11 1364
4188.72 1328
4189.33 1314
4189.94 1308
4190.55 1300
4191.17 1341
4191.78 1405
4192.39 1426
4193.00 1507
4193.61 1511
4194.22 1549
4194.83 1618
4195.44 1594
4196.06 1593
4196.67 1586
4197.28 1545
4197.89 1492
4198.50 1491
4199.11 1513
4199.72 1474
4200.34 1426
4200.95 1413
4201.56 1430
4202.17 1447
4202.78 1374
4203.40 1456
4204.01 1402
4204.62 1372
4205.23 1352
4205.84 1358
4206.46 1356
4207.07 1338
4207.68 1317
4208.29 1338
4208.90 1312
4209.52 1286
4210.13 1347
4210.74 1360
4211.35 1372
4211.97 1420
4212.58 1356
4213.19 1435
4213.80 1429
4214.42 1421
4215.03 1403
4215.64 1324
4216.26 1448
4216.87 1475
4217.48 1575
4218.09 1687
4218.71 1715
4219.32 1760
4219.93 1878
4220.55 1998
4221.16 2064
4221.77 2087
4222.39 2216
4223.00 2411
4223.61 2607
4224.23 2862
4224.84 3037
4225.45 3424
4226.07 3720
4226.68 3962
4227.30 4021
4227.91 3919
4228.52 3863
4229.14 3481
4229.75 3012
4230.36 2604
4230.98 2420
4231.59 2126
4232.21 2006
4232.82 1979
4233.43 1934
4234.05 1810
4234.66 1763
4235.28 1734
4235.89 1749
4236.51 1716
4237.12 1758
4237.73 1717
4238.35 1673
4238.96 1648
4239.58 1604
4240.19 1677
4240.81 1651
4241.42 1633
4242.04 1568
4242.65 1475
4243.27 1566
4243.88 1600
4244.50 1470
4245.11 1630
4245.73 1648
4246.34 1615
4246.96 1600
4247.57 1612
4248.19 1615
4248.80 1566
4249.42 1573
4250.03 1509
4250.65 1456
4251.26 1404
4251.88 1419
4252.49 1411
4253.11 1464
4253.72 1512
4254.34 1466
4254.96 1441
4255.57 1475
4256.19 1501
4256.80 1485
4257.42 1476
4258.03 1434
4258.65 1511
4259.27 1483
4259.88 1511
4260.50 1511
4261.12 1492
4261.73 1495
4262.35 1477
4262.96 1468
4263.58 1533
4264.20 1525
4264.81 1545
4265.43 1588
4266.05 1591
4266.66 1630
4267.28 1687
4267.90 1522
4268.51 1547
4269.13 1526
4269.75 1457
4270.36 1511
4270.98 1538
4271.60 1466
4272.21 1448
4272.83 1417
4273.45 1380
4274.06 1444
4274.68 1493
4275.30 1399
4275.92 1450
4276.53 1481
4277.15 1444
4277.77 1413
4278.38 1412
4279.00 1345
4279.62 1391
4280.24 1335
4280.85 1337
4281.47 1398
4282.09 1393
4282.71 1294
4283.32 1285
4283.94 1408
4284.56 1317
4285.18 1458
4285.80 1464
4286.41 1466
4287.03 1367
4287.65 1427
4288.27 1391
4288.89 1372
4289.50 1403
4290.12 1347
4290.74 1323
4291.36 1334
4291.98 1320
4292.60 1339
4293.21 1310
4293.83 1309
4294.45 1417
4295.07 1468
4295.69 1368
4296.31 1318
4296.93 1308
4297.54 1288
4298.16 1275
4298.78 1279
4299.40 1316
4300.02 1254
4300.64 1256
4301.26 1314
4301.88 1297
4302.50 1223
4303.12 1231
4303.73 1251
4304.35 1313
4304.97 1288
4305.59 1363
4306.21 1349
4306.83 1263
4307.45 1295
4308.07 1367
4308.69 1313
4309.31 1278
4309.93 1311
4310.55 1363
4311.17 1393
4311.79 1355
4312.41 1372
4313.03 1403
4313.65 1348
4314.27 1405
4314.89 1410
4315.51 1384
4316.13 1319
4316.75 1377
4317.37 1343
4317.99 1373
4318.61 1397
4319.23 1378
4319.85 1361
4320.47 1360
4321.09 1356
4321.71 1394
4322.33 1371
4322.95 1467
4323.57 1508
4324.19 1505
4324.81 1551
4325.43 1518
4326.05 1461
4326.68 1414
4327.30 1432
4327.92 1445
4328.54 1384
4329.16 1383
4329.78 1409
4330.40 1400
4331.02 1329
4331.64 1391
4332.26 1419
4332.89 1416
4333.51 1489
4334.13 1508
4334.75 1515
4335.37 1570
4335.99 1719
4336.61 1764
4337.24 1897
4337.86 1972
4338.48 1896
4339.10 1880
4339.72 1804
4340.34 1721
4340.97 1724
4341.59 1750
4342.21 1814
4342.83 2014
4343.45 2198
4344.08 2503
4344.70 2718
4345.32 2973
4345.94 3194
4346.57 3154
4347.19 3048
4347.81 2866
4348.43 2566
4349.05 2386
4349.68 2077
4350.30 1934
4350.92 1751
4351.54 1688
4352.17 1559
4352.79 1547
4353.41 1558
4354.04 1518
4354.66 1518
4355.28 1483
4355.90 1535
4356.53 1527
4357.15 1494
4357.77 1500
4358.40 1534
4359.02 1613
4359.64 1509
4360.27 1481
4360.89 1490
4361.51 1507
4362.14 1488
4362.76 1477
4363.38 1509
4364.01 1621
4364.63 1593
4365.25 1610
4365.88 1590
4366.50 1636
4367.12 1558
4367.75 1483
4368.37 1474
4369.00 1409
4369.62 1324
4370.24 1345
4370.87 1327
4371.49 1363
4372.12 1376
4372.74 1378
4373.36 1387
4373.99 1360
4374.61 1407
4375.24 1422
4375.86 1503
4376.49 1507
4377.11 1562
4377.73 1557
4378.36 1580
4378.98 1685
4379.61 1667
4380.23 1676
4380.86 1661
4381.48 1650
4382.11 1750
4382.73 1730
4383.36 1774
4383.98 1762
4384.61 1776
4385.23 1844
4385.86 1910
4386.48 1925
4387.11 1971
4387.73 2204
4388.36 2617
4388.98 3017
4389.61 3319
4390.23 3584
4390.86 3653
4391.48 3768
4392.11 3631
4392.74 3303
4393.36 2808
4393.99 2724
4394.61 2392
4395.24 2119
4395.86 2086
4396.49 1956
4397.12 1934
4397.74 1909
4398.37 1978
4398.99 1991
4399.62 1961
4400.25 1998
4400.87 1973
4401.50 1867
4402.12 1761
4402.75 1758
4403.38 1732
4404.00 1725
4404.63 1616
4405.26 1597
4405.88 1698
4406.51 1613
4407.14 1674
4407.76 1604
4408.39 1591
4409.02 1634
4409.64 1725
4410.27 1650
4410.90 1543
4411.52 1618
4412.15 1645
4412.78 1627
4413.40 1541
4414.03 1484
4414.66 1458
4415.29 1455
4415.91 1440
4416.54 1393
4417.17 1377
4417.79 1388
4418.42 1395
4419.05 1358
4419.68 1377
4420.30 1291
4420.93 1313
4421.56 1349
4422.19 1345
4422.81 1379
4423.44 1330
4424.07 1291
4424.70 1270
4425.33 1288
4425.95 1200
4426.58 1246
4427.21 1300
4427.84 1280
4428.47 1284
4429.09 1316
4429.72 1257
4430.35 1309
4430.98 1284
4431.61 1324
4432.23 1314
4432.86 1317
4433.49 1302
4434.12 1320
4434.75 1266
4435.38 1271
4436.01 1307
4436.63 1307
4437.26 1220
4437.89 1325
4438.52 1355
4439.15 1285
4439.78 1298
4440.41 1250
4441.04 1228
4441.67 1188
4442.29 1257
4442.92 1300
4443.55 1307
4444.18 1222
4444.81 1228
4445.44 1226
4446.07 1283
4446.70 1288
4447.33 1294
4447.96 1243
4448.59 1262
4449.22 1217
4449.85 1199
4450.48 1215
4451.11 1294
4451.74 1198
4452.37 1241
4453.00 1204
4453.63 1250
4454.26 1355
4454.89 1291
4455.52 1284
4456.15 1327
4456.78 1299
4457.41 1282
4458.04 1250
4458.67 1227
4459.30 1204
4459.93 1151
4460.56 1193
4461.19 1185
4461.82 1132
4462.45 1176
4463.08 1208
4463.71 1120
4464.34 1234
4464.97 1223
4465.60 1212
4466.23 1106
4466.86 1156
4467.49 1206
4468.12 1206
4468.76 1155
4469.39 1092
4470.02 1127
4470.65 1169
4471.28 1117
4471.91 1101
4472.54 1102
4473.17 1152
4473.80 1125
4474.44 1109
4475.07 1167
4475.70 1211
4476.33 1118
4476.96 1154
4477.59 1178
4478.22 1224
4478.86 1213
4479.49 1243
4480.12 1183
4480.75 1169
4481.38 1202
4482.02 1191
4482.65 1195
4483.28 1233
4483.91 1221
4484.54 1245
4485.18 1277
4485.81 1251
4486.44 1166
4487.07 1216
4487.70 1203
4488.34 1248
4488.97 1157
4489.60 1172
4490.23 1224
4490.87 1154
4491.50 1201
4492.13 1242
4492.76 1191
4493.40 1139
4494.03 1176
4494.66 1162
4495.30 1187
4495.93 1179
4496.56 1158
4497.19 1175
4497.83 1242
4498.46 1261
4499.09 1272
4499.73 1292
4500.36 1467
4500.99 1504
4501.63 1457
4502.26 1418
4502.89 1406
4503.53 1353
4504.16 1350
4504.79 1242
4505.43 1290
4506.06 1215
4506.69 1198
4507.33 1231
4507.96 1194
4508.59 1190
4509.23 1213
4509.86 1250
4510.50 1156
4511.13 1190
4511.76 1228
4512.40 1231
4513.03 1179
4513.67 1220
4514.30 1169
4514.93 1143
4515.57 1122
4516.20 1097
4516.84 1161
4517.47 1095
4518.11 1098
4518.74 1171
4519.37 1160
4520.01 1132
4520.64 1118
4521.28 1107
4521.91 1129
4522.55 1212
4523.18 1185
4523.82 1192
4524.45 1176
4525.09 1272
4525.72 1249
4526.36 1313
4526.99 1389
4527.63 1474
4528.26 1592
4528.90 1754
4529.53 1949
4530.17 2124
4530.80 2131
4531.44 2160
4532.07 2123
4532.71 2124
4533.34 1910
4533.98 1723
4534.62 1668
4535.25 1583
4535.89 1502
4536.52 1355
4537.16 1343
4537.79 1273
4538.43 1212
4539.07 1240
4539.70 1145
4540.34 1133
4540.97 1151
4541.61 1123
4542.25 1137
4542.88 1202
4543.52 1115
4544.15 1101
4544.79 1089
4545.43 1073
4546.06 1054
4546.70 1098
4547.34 1053
4547.97 1068
4548.61 1083
4549.25 1121
4549.88 1172
4550.52 1211
4551.16 1236
4551.79 1185
4552.43 1155
4553.07 1172
4553.70 1134
4554.34 1155
4554.98 1120
4555.61 1148
4556.25 1169
4556.89 1122
4557.53 1116
4558.16 1139
4558.80 1166
4559.44 1139
4560.07 1152
4560.71 1107
4561.35 1081
4561.99 1153
4562.62 1140
4563.26 1126
4563.90 1127
4564.54 1183
4565.18 1197
4565.81 1214
4566.45 1245
4567.09 1257
4567.73 1288
4568.36 1406
4569.00 1371
4569.64 1465
4570.28 1428
4570.92 1409
4571.55 1451
4572.19 1433
4572.83 1400
4573.47 1306
4574.11 1304
4574.75 1253
4575.38 1250
4576.02 1197
4576.66 1181
4577.30 1205
4577.94 1189
4578.58 1155
4579.22 1187
4579.85 1177
4580.49 1196
4581.13 1206
4581.77 1105
4582.41 1157
4583.05 1174
4583.69 1149
4584.33 1130
4584.97 1117
4585.61 1124
4586.24 1137
4586.88 1098
4587.52 1156
4588.16 1156
4588.80 1210
4589.44 1208
4590.08 1181
4590.72 1196
4591.36 1237
4592.00 1204
4592.64 1207
4593.28 1169
4593.92 1107
4594.56 1083
4595.20 1129
4595.84 1121
4596.48 1073
4597.12 1070
4597.76 1104
4598.40 1128
4599.04 1193
4599.68 1144
4600.32 1079
4600.96 1089
4601.60 1102
4602.24 1152
4602.88 1153
4603.52 1162
4604.16 1163
4604.80 1165
4605.44 1182
4606.08 1217
4606.72 1227
4607.36 1257
4608.00 1174
4608.64 1235
4609.28 1254
4609.93 1276
4610.57 1196
4611.21 1162
4611.85 1160
4612.49 1150
4613.13 1186
4613.77 1163
4614.41 1104
4615.05 1120
4615.69 1116
4616.34 1162
4616.98 1220
4617.62 1135
4618.26 1130
4618.90 1097
4619.54 1070
4620.18 1090
4620.83 1140
4621.47 1067
4622.11 1090
4622.75 1092
4623.39 1149
4624.03 1106
4624.68 1142
4625.32 1146
4625.96 1128
4626.60 1107
4627.24 1120
4627.89 1141
4628.53 1121
4629.17 1125
4629.81 1124
4630.45 1133
4631.10 1153
4631.74 1135
4632.38 1122
4633.02 1105
4633.67 1179
4634.31 1164
4634.95 1219
4635.59 1360
4636.24 1381
4636.88 1400
4637.52 1511
4638.17 1586
4638.81 1582
4639.45 1543
4640.09 1475
4640.74 1385
4641.38 1304
4642.02 1358
4642.67 1307
4643.31 1277
4643.95 1293
4644.60 1196
4645.24 1168
4645.88 1162
4646.53 1146
4647.17 1131
4647.81 1135
4648.46 1110
4649.10 1166
4649.74 1126
4650.39 1129
4651.03 1190
4651.67 1210
4652.32 1167
4652.96 1174
4653.61 1170
4654.25 1185
4654.89 1127
4655.54 1107
4656.18 1058
4656.83 1043
4657.47 1045
4658.11 1067
4658.76 1065
4659.40 983
4660.05 1009
4660.69 1063
4661.33 1091
4661.98 1090
4662.62 1039
4663.27 1102
4663.91 1096
4664.56 1051
4665.20 1060
4665.85 1035
4666.49 1052
4667.14 1059
4667.78 1060
4668.43 1036
4669.07 1067
4669.72 1135
4670.36 1060
4671.01 1042
4671.65 1058
4672.30 1092
4672.94 1020
4673.59 1073
4674.23 1011
4674.88 985
4675.52 1085
4676.17 1097
4676.81 1165
4677.46 1163
4678.10 1098
4678.75 1112
4679.40 1142
4680.04 1087
4680.69 1103
4681.33 1131
4681.98 1178
4682.62 1099
4683.27 1114
4683.92 1070
4684.56 1092
4685.21 1068
4685.85 1116
4686.50 1103
4687.15 1067
4687.79 1112
4688.44 1148
4689.09 1069
4689.73 1037
4690.38 1114
4691.02 1112
4691.67 1076
4692.32 1017
4692.96 1071
4693.61 1103
4694.26 1141
4694.90 1186
4695.55 1210
4696.20 1200
4696.84 1265
4697.49 1308
4698.14 1410
4698.78 1318
4699.43 1456
4700.08 1383
4700.73 1215
4701.37 1182
4702.02 1212
4702.67 1170
4703.31 1100
4703.96 1078
4704.61 1102
4705.26 1097
4705.90 1080
4706.55 1129
4707.20 1126
4707.85 1189
4708.49 1155
4709.14 1101
4709.79 1084
4710.44 1126
4711.09 1137
4711.73 1129
4712.38 1180
4713.03 1164
4713.68 1184
4714.33 1080
4714.97 1133
4715.62 1207
4716.27 1160
4716.92 1156
4717.57 1232
4718.21 1312
4718.86 1260
4719.51 1304
4720.16 1307
4720.81 1309
4721.46 1276
4722.11 1371
4722.75 1356
4723.40 1381
4724.05 1443
4724.70 1561
4725.35 1554
4726.00 1664
4726.65 1662
4727.30 1711
4727.94 1628
4728.59 1505
4729.24 1509
4729.89 1381
4730.54 1251
4731.19 1245
4731.84 1165
4732.49 1183
4733.14 1167
4733.79 1143
4734.44 1230
4735.09 1162
4735.74 1225
4736.38 1208
4737.03 1222
4737.68 1286
4738.33 1303
4738.98 1461
4739.63 1340
4740.28 1310
4740.93 1374
4741.58 1378
4742.23 1323
4742.88 1289
4743.53 1269
4744.18 1231
4744.83 1204
4745.48 1225
4746.13 1247
4746.78 1275
4747.43 1301
4748.08 1400
4748.73 1351
4749.39 1322
4750.04 1328
4750.69 1350
4751.34 1497
4751.99 1527
4752.64 1425
4753.29 1396
4753.94 1328
4754.59 1329
4755.24 1399
4755.89 1298
4756.54 1357
4757.19 1337
4757.84 1319
4758.50 1287
4759.15 1243
4759.80 1147
4760.45 1195
4761.10 1191
4761.75 1139
4762.40 1114
4763.05 1120
4763.71 1161
4764.36 1124
4765.01 1247
4765.66 1269
4766.31 1259
4766.96 1263
4767.62 1220
4768.27 1268
4768.92 1251
4769.57 1170
4770.22 1162
4770.87 1141
4771.53 1102
4772.18 1023
4772.83 1037
4773.48 1111
4774.13 1091
4774.79 1084
4775.44 1091
4776.09 1072
4776.74 1073
4777.40 1162
4778.05 1118
4778.70 1162
4779.35 1142
4780.01 1105
4780.66 1201
4781.31 1142
4781.96 1116
4782.62 1090
4783.27 1107
4783.92 1105
4784.57 1067
4785.23 1072
4785.88 1127
4786.53 1094
4787.19 1116
4787.84 1196
4788.49 1196
4789.15 1131
4789.80 1146
4790.45 1185
4791.11 1128
4791.76 1196
4792.41 1147
4793.07 1210
4793.72 1178
4794.37 1110
4795.03 1184
4795.68 1138
4796.33 1111
4796.99 1174
4797.64 1126
4798.29 1098
4798.95 1131
4799.60 1161
4800.26 1095
4800.91 1060
4801.56 1140
4802.22 1114
4802.87 1129
4803.53 1100
4804.18 1099
4804.83 1139
4805.49 1118
4806.14 1090
4806.80 1095
4807.45 1040
4808.11 1117
4808.76 1082
4809.42 1084
4810.07 1031
4810.72 1065
4811.38 1103
4812.03 1081
4812.69 1077
4813.34 1072
4814.00 1130
4814.65 1150
4815.31 1179
4815.96 1144
4816.62 1168
4817.27 1174
4817.93 1188
4818.58 1180
4819.24 1189
4819.89 1222
4820.55 1199
4821.20 1214
4821.86 1208
4822.52 1285
4823.17 1326
4823.83 1346
4824.48 1329
4825.14 1426
4825.79 1411
4826.45 1289
4827.10 1306
4827.76 1258
4828.42 1232
4829.07 1270
4829.73 1249
4830.38 1277
4831.04 1358
4831.70 1363
4832.35 1362
4833.01 1359
4833.66 1455
4834.32 1491
4834.98 1509
4835.63 1651
4836.29 1632
4836.95 1673
4837.60 1690
4838.26 1718
4838.92 1607
4839.57 1537
4840.23 1643
4840.89 1631
4841.54 1596
4842.20 1616
4842.86 1552
4843.51 1516
4844.17 1498
4844.83 1491
4845.48 1543
4846.14 1648
4846.80 1677
4847.45 1749
4848.11 1867
4848.77 1893
4849.43 2004
4850.08 2045
4850.74 2088
4851.40 1979
4852.06 1947
4852.71 1837
4853.37 1757
4854.03 1723
4854.69 1671
4855.34 1763
4856.00 1797
4856.66 1926
4857.32 2086
4857.97 2111
4858.63 2116
4859.29 2100
4859.95 2086
4860.61 1925
4861.26 1825
4861.92 1790
4862.58 1825
4863.24 1785
4863.90 1844
4864.55 1906
4865.21 1922
4865.87 1899
4866.53 1928
4867.19 1947
4867.85 1837
4868.51 1894
4869.16 1776
4869.82 1730
4870.48 1736
4871.14 1638
4871.80 1651
4872.46 1667
4873.12 1637
4873.78 1573
4874.43 1519
4875.09 1580
4875.75 1616
4876.41 1614
4877.07 1669
4877.73 1672
4878.39 1600
4879.05 1584
4879.71 1563
4880.37 1643
4881.03 1634
4881.69 1528
4882.34 1442
4883.00 1387
4883.66 1392
4884.32 1313
4884.98 1298
4885.64 1314
4886.30 1321
4886.96 1378
4887.62 1412
4888.28 1518
4888.94 1605
4889.60 1630
4890.26 1520
4890.92 1472
4891.58 1562
4892.24 1615
4892.90 1510
4893.56 1466
4894.22 1388
4894.88 1357
4895.54 1280
4896.20 1318
4896.86 1344
4897.52 1426
4898.19 1422
4898.85 1408
4899.51 1368
4900.17 1343
4900.83 1372
4901.49 1364
4902.15 1318
4902.81 1252
4903.47 1224
4904.13 1235
4904.79 1271
4905.45 1236
4906.12 1182
4906.78 1259
4907.44 1221
4908.10 1190
4908.76 1192
4909.42 1228
4910.08 1174
4910.74 1200
4911.41 1223
4912.07 1158
4912.73 1116
4913.39 1083
4914.05 1138
4914.71 1153
4915.38 1093
4916.04 1147
4916.70 1094
4917.36 1048
4918.02 1160
4918.68 1077
4919.35 1077
4920.01 1155
4920.67 1126
4921.33 1095
4921.99 1085
4922.66 1120
4923.32 1107
4923.98 1081
4924.64 1136
4925.31 1105
4925.97 1086
4926.63 1091
4927.29 1097
4927.96 1071
4928.62 1073
4929.28 1141
4929.94 1144
4930.61 1107
4931.27 1101
4931.93 1111
4932.59 1049
4933.26 1092
4933.92 1061
4934.58 1070
4935.25 1072
4935.91 1054
4936.57 1071
4937.24 1152
4937.90 1130
4938.56 1147
4939.23 1096
4939.89 1063
4940.55 1113
4941.22 1072
4941.88 1154
4942.54 1053
4943.21 1127
4943.87 1062
4944.53 1119
4945.20 1066
4945.86 1035
4946.52 1036
4947.19 1070
4947.85 1007
4948.52 1005
4949.18 1074
4949.84 1076
4950.51 1053
4951.17 1041
4951.84 1070
4952.50 1042
4953.17 1048
4953.83 1053
4954.49 1086
4955.16 1101
4955.82 1068
4956.49 1113
4957.15 1195
4957.82 1113
4958.48 1114
4959.15 1137
4959.81 1118
4960.47 1098
4961.14 1157
4961.80 1120
4962.47 1178
4963.13 1151
4963.80 1179
4964.46 1247
4965.13 1233
4965.79 1244
4966.46 1122
4967.12 1124
4967.79 1125
4968.45 1131
4969.12 1122
4969.79 1019
4970.45 1082
4971.12 1120
4971.78 1076
4972.45 1137
4973.11 1152
4973.78 1140
4974.44 1103
4975.11 1045
4975.78 1055
4976.44 1105
4977.11 1101
4977.77 1082
4978.44 1096
4979.11 1132
4979.77 1087
4980.44 1097
4981.10 1102
4981.77 1048
4982.44 1110
4983.10 1103
4983.77 1075
4984.43 1165
4985.10 1222
4985.77 1261
4986.43 1384
4987.10 1516
4987.77 1628
4988.43 1633
4989.10 1730
4989.77 1729
4990.43 1610
4991.10 1539
4991.77 1483
4992.43 1366
4993.10 1329
4993.77 1232
4994.43 1229
4995.10 1083
4995.77 1083
4996.44 1062
4997.10 1099
4997.77 1069
4998.44 986
4999.10 1038
4999.77 1037
5000.44 976
5001.11 1020
5001.77 1063
5002.44 1067
5003.11 1042
5003.78 1046
5004.44 984
5005.11 1042
5005.78 1089
5006.45 1080
5007.12 1057
5007.78 1116
5008.45 1134
5009.12 1130
5009.79 1109
5010.46 1109
5011.12 1140
5011.79 1142
5012.46 1085
5013.13 1094
5013.80 1107
5014.47 1091
5015.13 1141
5015.80 1120
5016.47 1212
5017.14 1231
5017.81 1314
5018.48 1504
5019.14 1531
5019.81 1719
5020.48 1933
5021.15 2041
5021.82 2125
5022.49 2135
5023.16 2043
5023.83 2063
5024.50 1964
5025.16 1873
5025.83 1715
5026.50 1626
5027.17 1497
5027.84 1434
5028.51 1275
5029.18 1284
5029.85 1212
5030.52 1157
5031.19 1142
5031.86 1097
5032.53 1059
5033.20 1032
5033.87 1039
5034.54 1016
5035.21 1091
5035.88 1081
5036.54 1070
5037.21 1041
5037.88 1084
5038.55 1129
5039.22 1099
5039.89 1085
5040.56 1119
5041.23 1157
5041.90 1119
5042.58 1132
5043.25 1147
5043.92 1208
5044.59 1142
5045.26 1192
5045.93 1127
5046.60 1093
5047.27 1143
5047.94 1007
5048.61 1094
5049.28 1028
5049.95 1016
5050.62 1026
5051.29 1020
5051.96 988
5052.63 1012
5053.30 935
5053.98 987
5054.65 997
5055.32 1040
5055.99 999
5056.66 1087
5057.33 1147
5058.00 1185
5058.67 1153
5059.34 1209
5060.02 1229
5060.69 1215
5061.36 1187
5062.03 1215
5062.70 1191
5063.37 1164
5064.04 1138
5064.72 1158
5065.39 1086
5066.06 990
5066.73 1024
5067.40 1088
5068.08 1055
5068.75 1063
5069.42 1018
5070.09 1016
5070.76 1000
5071.44 1023
5072.11 1035
5072.78 1027
5073.45 1001
5074.12 1087
5074.80 1189
5075.47 1100
5076.14 1061
5076.81 1091
5077.49 1115
5078.16 1178
5078.83 1112
5079.50 1077
5080.18 1077
5080.85 1105
5081.52 1087
5082.20 1049
5082.87 1070
5083.54 1065
5084.21 1090
5084.89 1057
5085.56 1038
5086.23 1080
5086.91 1074
5087.58 1136
5088.25 1166
5088.93 1171
5089.60 1182
5090.27 1154
5090.95 1259
5091.62 1254
5092.29 1191
5092.97 1137
5093.64 1158
5094.31 1103
5094.99 1027
5095.66 1048
5096.34 1016
5097.01 1166
5097.68 1054
5098.36 1034
5099.03 1024
5099.70 1064
5100.38 1041
5101.05 1054
5101.73 1001
5102.40 1025
5103.08 1052
5103.75 1110
5104.42 1033
5105.10 1050
5105.77 1079
5106.45 980
5107.12 1007
5107.80 1015
5108.47 1037
5109.15 995
5109.82 999
5110.49 964
5111.17 1032
5111.84 1051
5112.52 1052
5113.19 1040
5113.87 1044
5114.54 939
5115.22 973
5115.89 1037
5116.57 1048
5117.24 1107
5117.92 1119
5118.59 1131
5119.27 1136
5119.94 1138
5120.62 1086
5121.30 1059
5121.97 1054
5122.65 1038
5123.32 1012
5124.00 1009
5124.67 942
5125.35 859
5126.02 971
5126.70 983
5127.38 955
5128.05 1001
5128.73 975
5129.40 955
5130.08 987
5130.76 1047
5131.43 1030
5132.11 1049
5132.78 1015
5133.46 1014
5134.14 1056
5134.81 994
5135.49 1045
5136.17 1058
5136.84 1087
5137.52 1093
5138.20 1131
5138.87 1039
5139.55 1095
5140.22 1109
5140.90 1012
5141.58 980
5142.26 935
5142.93 944
5143.61 1009
5144.29 945
5144.96 906
5145.64 962
5146.32 914
5146.99 980
5147.67 928
5148.35 1001
5149.03 1041
5149.70 994
5150.38 961
5151.06 907
5151.73 1012
5152.41 973
5153.09 915
5153.77 921
5154.44 937
5155.12 952
5155.80 924
5156.48 927
5157.16 910
5157.83 915
5158.51 924
5159.19 895
5159.87 914
5160.55 962
5161.22 934
5161.90 956
5162.58 895
5163.26 924
5163.94 956
5164.61 965
5165.29 894
5165.97 903
5166.65 936
5167.33 943
5168.01 948
5168.68 951
5169.36 928
5170.04 898
5170.72 905
5171.40 937
5172.08 945
5172.76 1001
5173.44 889
5174.11 867
5174.79 916
5175.47 914
5176.15 1005
5176.83 951
5177.51 1008
5178.19 962
5178.87 960
5179.55 989
5180.23 1018
5180.91 979
5181.58 1030
5182.26 1003
5182.94 934
5183.62 965
5184.30 929
5184.98 915
5185.66 908
5186.34 932
5187.02 883
5187.70 919
5188.38 945
5189.06 921
5189.74 946
5190.42 884
5191.10 945
5191.78 899
5192.46 937
5193.14 928
5193.82 895
5194.50 902
5195.18 890
5195.86 887
5196.54 928
5197.22 871
5197.90 910
5198.58 906
5199.26 981
5199.94 924
5200.63 944
5201.31 912
5201.99 885
5202.67 924
5203.35 981
5204.03 998
5204.71 938
5205.39 951
5206.07 977
5206.75 984
5207.43 996
5208.11 1001
5208.80 1040
5209.48 1101
5210.16 1112
5210.84 1051
5211.52 983
5212.20 961
5212.88 1014
5213.57 996
5214.25 1039
5214.93 1001
5215.61 1085
5216.29 1111
5216.97 1108
5217.66 1067
5218.34 1037
5219.02 1049
5219.70 1025
5220.38 1034
5221.06 1045
5221.75 1092
5222.43 1035
5223.11 1016
5223.79 1003
5224.47 941
5225.16 987
5225.84 940
5226.52 965
5227.20 993
5227.89 959
5228.57 968
5229.25 932
5229.93 978
5230.62 996
5231.30 994
5231.98 994
5232.66 990
5233.35 1076
5234.03 1073
5234.71 1097
5235.40 1033
5236.08 1077
5236.76 1103
5237.44 1100
5238.13 1131
5238.81 1178
5239.49 1105
5240.18 1091
5240.86 1058
5241.54 1049
5242.23 1043
5242.91 1035
5243.59 1067
5244.28 1027
5244.96 1051
5245.64 1028
5246.33 1095
5247.01 1131
5247.70 1063
5248.38 1082
5249.06 1142
5249.75 1106
5250.43 1069
5251.11 1092
5251.80 1039
5252.48 980
5253.17 1018
5253.85 995
5254.53 953
5255.22 988
5255.90 976
5256.59 966
5257.27 937
5257.96 937
5258.64 976
5259.32 989
5260.01 971
5260.69 1005
5261.38 1041
5262.06 1033
5262.75 1010
5263.43 985
5264.12 1029
5264.80 1003
5265.49 1060
5266.17 1053
5266.86 1049
5267.54 996
5268.23 951
5268.91 959
5269.60 964
5270.28 983
5270.97 1030
5271.65 993
5272.34 1004
5273.02 1005
5273.71 1015
5274.39 983
5275.08 1001
5275.76 1009
5276.45 1022
5277.14 1036
5277.82 1127
5278.51 1117
5279.19 1116
5279.88 1193
5280.56 1261
5281.25 1312
5281.94 1269
5282.62 1196
5283.31 1183
5283.99 1184
5284.68 1102
5285.37 1069
5286.05 1047
5286.74 1024
5287.43 988
5288.11 977
5288.80 940
5289.48 947
5290.17 997
5290.86 964
5291.54 1019
5292.23 1005
5292.92 1008
5293.60 1078
5294.29 1107
5294.98 1018
5295.66 1027
5296.35 1077
5297.04 1066
5297.72 1042
5298.41 1140
5299.10 1166
5299.79 1136
5300.47 1201
5301.16 1244
5301.85 1251
5302.53 1165
5303.22 1156
5303.91 1089
5304.60 1103
5305.28 1039
5305.97 989
5306.66 944
5307.35 946
5308.03 980
5308.72 985
5309.41 1045
5310.10 1087
5310.78 1020
5311.47 1015
5312.16 986
5312.85 984
5313.54 1019
5314.22 1057
5314.91 1076
5315.60 1104
5316.29 1039
5316.98 1007
5317.66 1098
5318.35 1139
5319.04 1175
5319.73 1144
5320.42 1148
5321.11 1218
5321.80 1113
5322.48 1094
5323.17 1030
5323.86 1006
5324.55 1031
5325.24 1034
5325.93 1033
5326.62 1107
5327.30 993
5327.99 989
5328.68 1043
5329.37 1050
5330.06 999
5330.75 1045
5331.44 1021
5332.13 981
5332.82 1036
5333.51 1017
5334.20 1008
5334.88 1058
5335.57 1029
5336.26 1004
5336.95 1065
5337.64 1041
5338.33 1060
5339.02 1101
5339.71 1074
5340.40 1060
5341.09 1084
5341.78 1067
5342.47 1145
5343.16 1098
5343.85 1011
5344.54 1105
5345.23 1196
5345.92 1252
5346.61 1250
5347.30 1349
5347.99 1376
5348.68 1497
5349.37 1551
5350.06 1583
5350.75 1546
5351.44 1578
5352.13 1490
5352.82 1441
5353.51 1342
5354.20 1261
5354.90 1188
5355.59 1131
5356.28 1107
5356.97 1067
5357.66 1071
5358.35 1004
5359.04 968
5359.73 974
5360.42 1032
5361.11 1049
5361.80 1038
5362.49 1052
5363.19 1063
5363.88 995
5364.57 1015
5365.26 1044
5365.95 1039
5366.64 986
5367.33 976
5368.03 962
5368.72 957
5369.41 1004
5370.10 958
5370.79 968
5371.48 1027
5372.18 956
5372.87 912
5373.56 963
5374.25 965
5374.94 967
5375.63 943
5376.33 955
5377.02 959
5377.71 984
5378.40 1019
5379.10 922
5379.79 939
5380.48 960
5381.17 993
5381.86 947
5382.56 947
5383.25 967
5383.94 987
5384.63 1000
5385.33 1000
5386.02 984
5386.71 1102
5387.40 1097
5388.10 1068
5388.79 1135
5389.48 1103
5390.18 1092
5390.87 1055
5391.56 1053
5392.26 1025
5392.95 1004
5393.64 1054
5394.33 1019
5395.03 963
5395.72 937
5396.41 937
5397.11 965
5397.80 938
5398.49 911
5399.19 936
5399.88 966
5400.58 936
5401.27 981
5401.96 924
5402.66 956
5403.35 966
5404.04 931
5404.74 922
5405.43 972
5406.13 999
5406.82 1031
5407.51 1009
5408.21 957
5408.90 920
5409.60 936
5410.29 951
5410.98 924
5411.68 970
5412.37 992
5413.07 944
5413.76 863
5414.46 883
5415.15 950
5415.84 951
5416.54 1006
5417.23 941
5417.93 944
5418.62 999
5419.32 1026
5420.01 1022
5420.71 1008
5421.40 968
5422.10 957
5422.79 1009
5423.49 1017
5424.18 968
5424.88 974
5425.57 978
5426.27 1074
5426.96 977
5427.66 1009
5428.35 975
5429.05 953
5429.74 1050
5430.44 993
5431.14 958
5431.83 966
5432.53 981
5433.22 929
5433.92 962
5434.61 984
5435.31 980
5436.01 1031
5436.70 992
5437.40 1003
5438.09 1047
5438.79 1042
5439.49 1048
5440.18 1067
5440.88 1047
5441.57 1007
5442.27 1053
5442.97 1130
5443.66 1147
5444.36 1230
5445.06 1268
5445.75 1371
5446.45 1473
5447.15 1493
5447.84 1486
5448.54 1530
5449.24 1469
5449.93 1408
5450.63 1420
5451.33 1259
5452.02 1188
5452.72 1106
5453.42 1097
5454.11 1092
5454.81 1052
5455.51 1056
5456.20 1045
5456.90 1037
5457.60 1053
5458.30 1052
5458.99 1038
5459.69 1119
5460.39 1157
5461.09 1184
5461.78 1247
5462.48 1296
5463.18 1322
5463.88 1338
5464.57 1294
5465.27 1259
5465.97 1251
5466.67 1195
5467.36 1171
5468.06 1166
5468.76 1101
5469.46 1166
5470.16 1175
5470.85 1197
5471.55 1235
5472.25 1163
5472.95 1205
5473.65 1265
5474.35 1258
5475.04 1286
5475.74 1334
5476.44 1344
5477.14 1314
5477.84 1465
5478.54 1557
5479.23 1557
5479.93 1658
5480.63 1650
5481.33 1630
5482.03 1591
5482.73 1491
5483.43 1425
5484.13 1397
5484.83 1366
5485.52 1392
5486.22 1354
5486.92 1268
5487.62 1262
5488.32 1288
5489.02 1278
5489.72 1258
5490.42 1339
5491.12 1370
5491.82 1347
5492.52 1358
5493.22 1368
5493.92 1477
5494.62 1453
5495.31 1449
5496.01 1420
5496.71 1560
5497.41 1665
5498.11 1889
5498.81 2214
5499.51 2283
5500.21 2480
5500.91 2646
5501.61 2658
5502.31 2345
5503.01 2214
5503.71 1960
5504.41 1791
5505.11 1616
5505.81 1507
5506.51 1439
5507.22 1389
5507.92 1376
5508.62 1304
5509.32 1292
5510.02 1395
5510.72 1366
5511.42 1350
5512.12 1435
5512.82 1404
5513.52 1427
5514.22 1402
5514.92 1351
5515.62 1348
5516.32 1357
5517.03 1368
5517.73 1434
5518.43 1399
5519.13 1455
5519.83 1380
5520.53 1352
5521.23 1329
5521.93 1321
5522.63 1282
5523.34 1200
5524.04 1138
5524.74 1147
5525.44 1147
5526.14 1134
5526.84 1083
5527.55 1116
5528.25 1084
5528.95 1075
5529.65 1096
5530.35 1138
5531.05 1168
5531.76 1136
5532.46 1167
5533.16 1171
5533.86 1238
5534.56 1200
5535.27 1225
5535.97 1188
5536.67 1202
5537.37 1128
5538.08 1147
5538.78 1091
5539.48 1045
5540.18 1071
5540.89 1017
5541.59 1095
5542.29 1146
5542.99 1102
5543.70 1088
5544.40 1106
5545.10 1089
5545.80 1055
5546.51 1045
5547.21 1080
5547.91 1116
5548.62 1064
5549.32 1115
5550.02 1102
5550.73 1107
5551.43 1045
5552.13 1015
5552.84 1012
5553.54 986
5554.24 975
5554.95 988
5555.65 972
5556.35 987
5557.06 1021
5557.76 1027
5558.46 1006
5559.17 1025
5559.87 1095
5560.57 1071
5561.28 1056
5561.98 1038
5562.69 1065
5563.39 1032
5564.09 1031
5564.80 1007
5565.50 1007
5566.21 1008
5566.91 982
5567.61 944
5568.32 956
5569.02 957
5569.73 958
5570.43 999
5571.14 1035
5571.84 1039
5572.54 998
5573.25 1028
5573.95 1061
5574.66 1081
5575.36 1012
5576.07 990
5576.77 1008
5577.48 975
5578.18 993
5578.89 995
5579.59 967
5580.30 986
5581.00 962
5581.71 949
5582.41 941
5583.12 964
5583.82 1027
5584.53 975
5585.23 973
5585.94 960
5586.64 984
5587.35 926
5588.06 997
5588.76 948
5589.47 944
5590.17 974
5590.88 968
5591.58 931
5592.29 949
5592.99 993
5593.70 962
5594.41 1035
5595.11 985
5595.82 945
5596.52 918
5597.23 904
5597.94 911
5598.64 935
5599.35 906
5600.06 915
5600.76 941
5601.47 897
5602.17 914
5602.88 898
5603.59 908
5604.29 947
5605.00 952
5605.71 952
5606.41 941
5607.12 910
5607.83 971
5608.53 937
5609.24 923
5609.95 862
5610.65 946
5611.36 965
5612.07 936
5612.78 917
5613.48 891
5614.19 922
5614.90 942
5615.60 933
5616.31 920
5617.02 935
5617.73 956
5618.43 938
5619.14 853
5619.85 929
5620.56 916
5621.26 911
5621.97 854
5622.68 917
5623.39 884
5624.09 851
5624.80 850
5625.51 927
5626.22 958
5626.93 900
5627.63 946
5628.34 914
5629.05 898
5629.76 932
5630.47 958
5631.17 946
5631.88 971
5632.59 951
5633.30 954
5634.01 996
5634.72 930
5635.42 933
5636.13 905
5636.84 953
5637.55 947
5638.26 941
5638.97 986
5639.68 976
5640.39 960
5641.09 976
5641.80 969
5642.51 1022
5643.22 971
5643.93 944
5644.64 906
5645.35 926
5646.06 963
5646.77 939
5647.48 933
5648.19 948
5648.89 965
5649.60 993
5650.31 1026
5651.02 963
5651.73 939
5652.44 989
5653.15 953
5653.86 945
5654.57 1043
5655.28 1003
5655.99 1056
5656.70 1065
5657.41 1136
5658.12 1100
5658.83 1073
5659.54 1068
5660.25 1034
5660.96 1046
5661.67 1036
5662.38 993
5663.09 1006
5663.80 989
5664.51 969
5665.22 1022
5665.93 951
5666.64 988
5667.35 1005
5668.06 1012
5668.77 1052
5669.48 1063
5670.19 1002
5670.91 1080
5671.62 1045
5672.33 1060
5673.04 1072
5673.75 1060
5674.46 1056
5675.17 1017
5675.88 971
5676.59 908
5677.30 926
5678.01 952
5678.73 973
5679.44 977
5680.15 1016
5680.86 946
5681.57 984
5682.28 987
5682.99 952
5683.71 961
5684.42 970
5685.13 978
5685.84 1002
5686.55 991
5687.26 976
5687.98 974
5688.69 970
5689.40 979
5690.11 1008
5690.82 960
5691.54 943
5692.25 902
5692.96 906
5693.67 924
5694.38 940
5695.10 925
5695.81 970
5696.52 993
5697.23 928
5697.95 942
5698.66 946
5699.37 925
5700.08 891
5700.80 897
5701.51 927
5702.22 905
5702.93 891
5703.65 947
5704.36 894
5705.07 945
5705.78 927
5706.50 901
5707.21 883
5707.92 958
5708.64 947
5709.35 953
5710.06 875
5710.78 883
5711.49 863
5712.20 907
5712.92 880
5713.63 914
5714.34 919
5715.06 934
5715.77 881
5716.48 862
5717.20 890
5717.91 904
5718.62 942
5719.34 956
5720.05 951
5720.77 904
5721.48 953
5722.19 991
5722.91 923
5723.62 932
5724.33 950
5725.05 945
5725.76 941
5726.48 993
5727.19 974
5727.91 958
5728.62 937
5729.33 962
5730.05 991
5730.76 1032
5731.48 970
5732.19 1030
5732.91 997
5733.62 1027
5734.34 1071
5735.05 1038
5735.77 1017
5736.48 1108
5737.20 1178
5737.91 1244
5738.63 1313
5739.34 1357
5740.06 1381
5740.77 1301
5741.49 1252
5742.20 1245
5742.92 1249
5743.63 1159
5744.35 1118
5745.06 1140
5745.78 1101
5746.49 1105
5747.21 1069
5747.92 1064
5748.64 1044
5749.35 1028
5750.07 1030
5750.79 1007
5751.50 1088
5752.22 1081
5752.93 1039
5753.65 1074
5754.36 1093
5755.08 1024
5755.80 1044
5756.51 984
5757.23 1006
5757.95 1114
5758.66 1151
5759.38 1087
5760.09 1166
5760.81 1115
5761.53 1191
5762.24 1232
5762.96 1305
5763.68 1314
5764.39 1321
5765.11 1308
5765.83 1331
5766.54 1313
5767.26 1302
5767.98 1215
5768.69 1245
5769.41 1287
5770.13 1262
5770.84 1224
5771.56 1201
5772.28 1224
5772.99 1237
5773.71 1240
5774.43 1173
5775.15 1223
5775.86 1244
5776.58 1304
5777.30 1260
5778.01 1329
5778.73 1351
5779.45 1338
5780.17 1388
5780.88 1343
5781.60 1326
5782.32 1353
5783.04 1330
5783.76 1345
5784.47 1334
5785.19 1322
5785.91 1350
5786.63 1414
5787.34 1449
5788.06 1398
5788.78 1410
5789.50 1487
5790.22 1485
5790.94 1504
5791.65 1486
5792.37 1628
5793.09 1598
5793.81 1691
5794.53 1764
5795.25 1831
5795.96 1896
5796.68 2117
5797.40 2089
5798.12 2517
5798.84 3084
5799.56 3760
5800.28 4770
5800.99 6047
5801.71 6783
5802.43 7110
5803.15 7022
5803.87 6365
5804.59 5296
5805.31 4223
5806.03 3485
5806.75 2983
5807.47 2697
5808.18 2417
5808.90 2232
5809.62 2186
5810.34 2086
5811.06 2110
5811.78 2117
5812.50 2101
5813.22 2095
5813.94 2135
5814.66 2196
5815.38 2306
5816.10 2289
5816.82 2291
5817.54 2268
5818.26 2247
5818.98 2261
5819.70 2403
5820.42 2426
5821.14 2327
5821.86 2282
5822.58 2172
5823.30 2115
5824.02 2040
5824.74 1844
5825.46 1777
5826.18 1728
5826.90 1624
5827.62 1625
5828.34 1595
5829.06 1527
5829.78 1526
5830.50 1487
5831.22 1468
5831.95 1439
5832.67 1509
5833.39 1490
5834.11 1423
5834.83 1414
5835.55 1380
5836.27 1444
5836.99 1409
5837.71 1393
5838.43 1370
5839.15 1441
5839.88 1480
5840.60 1527
5841.32 1562
5842.04 1443
5842.76 1456
5843.48 1388
5844.20 1311
5844.93 1309
5845.65 1232
5846.37 1267
5847.09 1184
5847.81 1222
5848.53 1244
5849.26 1209
5849.98 1271
5850.70 1229
5851.42 1246
5852.14 1216
5852.87 1236
5853.59 1235
5854.31 1268
5855.03 1265
5855.75 1273
5856.48 1242
5857.20 1255
5857.92 1222
5858.64 1220
5859.37 1173
5860.09 1260
5860.81 1229
5861.53 1188
5862.26 1188
5862.98 1190
5863.70 1208
5864.42 1187
5865.15 1139
5865.87 1203
5866.59 1209
5867.31 1154
5868.04 1117
5868.76 1102
5869.48 1140
5870.21 1170
5870.93 1159
5871.65 1164
5872.38 1171
5873.10 1182
5873.82 1228
5874.55 1207
5875.27 1201
5875.99 1247
5876.72 1224
5877.44 1244
5878.16 1209
5878.89 1178
5879.61 1202
5880.33 1195
5881.06 1143
5881.78 1207
5882.51 1196
5883.23 1207
5883.95 1222
5884.68 1217
5885.40 1167
5886.13 1134
5886.85 1168
5887.57 1217
5888.30 1182
5889.02 1115
5889.75 1163
5890.47 1212
5891.20 1133
5891.92 1161
5892.64 1195
5893.37 1207
5894.09 1160
5894.82 1213
5895.54 1176
5896.27 1162
5896.99 1171
5897.72 1137
5898.44 1183
5899.17 1167
5899.89 1197
5900.62 1211
5901.34 1195
5902.07 1170
5902.79 1158
5903.52 1164
5904.24 1198
5904.97 1130
5905.69 1102
5906.42 1134
5907.14 1135
5907.87 1117
5908.59 1194
5909.32 1183
5910.04 1187
5910.77 1138
5911.50 1160
5912.22 1145
5912.95 1139
5913.67 1173
5914.40 1171
5915.12 1157
5915.85 1206
5916.58 1227
5917.30 1198
5918.03 1214
5918.75 1168
5919.48 1151
5920.21 1190
5920.93 1222
5921.66 1206
5922.39 1244
5923.11 1151
5923.84 1180
5924.56 1251
5925.29 1270
5926.02 1217
5926.74 1264
5927.47 1281
5928.20 1265
5928.92 1267
5929.65 1216
5930.38 1270
5931.10 1337
5931.83 1367
5932.56 1398
5933.28 1475
5934.01 1428
5934.74 1469
5935.47 1505
5936.19 1503
5936.92 1553
5937.65 1594
5938.37 1554
5939.10 1574
5939.83 1508
5940.56 1525
5941.28 1574
5942.01 1585
5942.74 1617
5943.47 1584
5944.19 1549
5944.92 1629
5945.65 1699
5946.38 1658
5947.11 1664
5947.83 1664
5948.56 1778
5949.29 1806
5950.02 1884
5950.74 1935
5951.47 2048
5952.20 2004
5952.93 2024
5953.66 2030
5954.39 1983
5955.11 1941
5955.84 1962
5956.57 1896
5957.30 1981
5958.03 2033
5958.76 1998
5959.48 2003
5960.21 1977
5960.94 1996
5961.67 1989
5962.40 2028
5963.13 2224
5963.86 2329
5964.59 2473
5965.31 2691
5966.04 2792
5966.77 2907
5967.50 2915
5968.23 2846
5968.96 2752
5969.69 2763
5970.42 2705
5971.15 2631
5971.88 2647
5972.61 2575
5973.34 2582
5974.06 2482
5974.79 2482
5975.52 2593
5976.25 2509
5976.98 2597
5977.71 2731
5978.44 2841
5979.17 3002
5979.90 2904
5980.63 2984
5981.36 3032
5982.09 3113
5982.82 3138
5983.55 3208
5984.28 3183
5985.01 3178
5985.74 3200
5986.47 3205
5987.20 3155
5987.93 3205
5988.66 3190
5989.39 3081
5990.12 3120
5990.85 3265
5991.58 3283
5992.32 3254
5993.05 3379
5993.78 3468
5994.51 3474
5995.24 3554
5995.97 3729
5996.70 3731
5997.43 3751
5998.16 3735
5998.89 3708
5999.62 3653
6000.35 3659
6001.09 3583
6001.82 3566
6002.55 3526
6003.28 3413
6004.01 3395
6004.74 3356
6005.47 3409
6006.20 3624
6006.94 3812
6007.67 4167
6008.40 4966
6009.13 5785
6009.86 7166
6010.59 8964
6011.33 10732
6012.06 12539
6012.79 13768
6013.52 14081
6014.25 14291
6014.98 13422
6015.72 12455
6016.45 10907
6017.18 9452
6017.91 8054
6018.64 6788
6019.38 5664
6020.11 4862
6020.84 4120
6021.57 3652
6022.31 3289
6023.04 2938
6023.77 2851
6024.50 2769
6025.24 2633
6025.97 2555
6026.70 2563
6027.43 2497
6028.17 2359
6028.90 2344
6029.63 2332
6030.37 2259
6031.10 2124
6031.83 2132
6032.56 2086
6033.30 2049
6034.03 2020
6034.76 1998
6035.50 2037
6036.23 2060
6036.96 2116
6037.70 2177
6038.43 2208
6039.16 2183
6039.90 2289
6040.63 2335
6041.36 2337
6042.10 2384
6042.83 2393
6043.56 2315
6044.30 2493
6045.03 2477
6045.77 2518
6046.50 2540
6047.23 2716
6047.97 2758
6048.70 2849
6049.44 3040
6050.17 3281
6050.90 3490
6051.64 3616
6052.37 3667
6053.11 3709
6053.84 3601
6054.57 3431
6055.31 3315
6056.04 3134
6056.78 2879
6057.51 2844
6058.25 2728
6058.98 2661
6059.72 2623
6060.45 2465
6061.19 2500
6061.92 2559
6062.66 2529
6063.39 2531
6064.13 2470
6064.86 2414
6065.60 2298
6066.33 2339
6067.07 2324
6067.80 2346
6068.54 2313
6069.27 2292
6070.01 2241
6070.74 2114
6071.48 2127
6072.21 2122
6072.95 2106
6073.68 2152
6074.42 2191
6075.15 2063
6075.89 2093
6076.63 2074
6077.36 2059
6078.10 2136
6078.83 2109
6079.57 2044
6080.30 1962
6081.04 1979
6081.78 1913
6082.51 1819
6083.25 1792
6083.98 1802
6084.72 1814
6085.46 1837
6086.19 1815
6086.93 1811
6087.67 1870
6088.40 1906
6089.14 1950
6089.88 1993
6090.61 1979
6091.35 2010
6092.09 2034
6092.82 2002
6093.56 1990
6094.30 1889
6095.03 1858
6095.77 1765
6096.51 1782
6097.24 1744
6097.98 1692
6098.72 1611
6099.45 1695
6100.19 1737
6100.93 1702
6101.67 1611
6102.40 1670
6103.14 1597
6103.88 1623
6104.61 1572
6105.35 1632
6106.09 1651
6106.83 1661
6107.56 1696
6108.30 1675
6109.04 1719
6109.78 1685
6110.51 1688
6111.25 1728
6111.99 1735
6112.73 1718
6113.47 1686
6114.20 1625
6114.94 1617
6115.68 1614
6116.42 1664
6117.16 1708
6117.89 1725
6118.63 1655
6119.37 1712
6120.11 1795
6120.85 1758
6121.59 1744
6122.32 1781
6123.06 1799
6123.80 1819
6124.54 1738
6125.28 1801
6126.02 1826
6126.76 1742
6127.49 1728
6128.23 1827
6128.97 1784
6129.71 1773
6130.45 1754
6131.19 1774
6131.93 1694
6132.67 1738
6133.41 1731
6134.15 1793
6134.88 1767
6135.62 1802
6136.36 1818
6137.10 1763
6137.84 1775
6138.58 1750
6139.32 1712
6140.06 1751
6140.80 1745
6141.54 1805
6142.28 1751
6143.02 1723
6143.76 1705
6144.50 1808
6145.24 1766
6145.98 1739
6146.72 1818
6147.46 1800
6148.20 1803
6148.94 1753
6149.68 1787
6150.42 1854
6151.16 1890
6151.90 1822
6152.64 1905
6153.38 1933
6154.12 1959
6154.86 1926
6155.60 1964
6156.34 2034
6157.08 2072
6157.82 2102
6158.56 2034
6159.30 2023
6160.04 2101
6160.78 2185
6161.52 2279
6162.27 2544
6163.01 2597
6163.75 2693
6164.49 2799
6165.23 2919
6165.97 2912
6166.71 2987
6167.45 3012
6168.19 3025
6168.94 3028
6169.68 2959
6170.42 2902
6171.16 2756
6171.90 2662
6172.64 2554
6173.38 2562
6174.13 2633
6174.87 2601
6175.61 2573
6176.35 2496
6177.09 2603
6177.83 2671
6178.58 2790
6179.32 2717
6180.06 2672
6180.80 2761
6181.54 2816
6182.28 2773
6183.03 2910
6183.77 2954
6184.51 2907
6185.25 2896
6186.00 3023
6186.74 2966
6187.48 3012
6188.22 3093
6188.97 3224
6189.71 3248
6190.45 3298
6191.19 3344
6191.94 3518
6192.68 3593
6193.42 3529
6194.16 3593
6194.91 3637
6195.65 3687
6196.39 3626
6197.13 3612
6197.88 3561
6198.62 3511
6199.36 3475
6200.11 3612
6200.85 3660
6201.59 3813
6202.34 4080
6203.08 4621
6203.82 5523
6204.57 6913
6205.31 8985
6206.05 11860
6206.80 14751
6207.54 17686
6208.28 19874
6209.03 20663
6209.77 20681
6210.52 19334
6211.26 17685
6212.00 15315
6212.75 12896
6213.49 10573
6214.23 8535
6214.98 7095
6215.72 5921
6216.47 4971
6217.21 4240
6217.95 3714
6218.70 3497
6219.44 3277
6220.19 3104
6220.93 2999
6221.68 3021
6222.42 2933
6223.17 2977
6223.91 2993
6224.65 2864
6225.40 2892
6226.14 2794
6226.89 2657
6227.63 2405
6228.38 2223
6229.12 2142
6229.87 2044
6230.61 1914
6231.36 1877
6232.10 1855
6232.85 1919
6233.59 1999
6234.34 2058
6235.08 1989
6235.83 2115
6236.57 2068
6237.32 2028
6238.06 2086
6238.81 2098
6239.56 2156
6240.30 2159
6241.05 2263
6241.79 2314
6242.54 2366
6243.28 2415
6244.03 2809
6244.77 3118
6245.52 3331
6246.27 3395
6247.01 3551
6247.76 3622
6248.50 3616
6249.25 3445
6250.00 3328
6250.74 3169
6251.49 3050
6252.23 2881
6252.98 2685
6253.73 2654
6254.47 2594
6255.22 2547
6255.97 2426
6256.71 2437
6257.46 2487
6258.21 2445
6258.95 2382
6259.70 2429
6260.45 2481
6261.19 2577
6261.94 2718
6262.69 2726
6263.43 2821
6264.18 2873
6264.93 2764
6265.67 2621
6266.42 2529
6267.17 2401
6267.92 2329
6268.66 2349
6269.41 2342
6270.16 2380
6270.90 2426
6271.65 2466
6272.40 2489
6273.15 2470
6273.89 2512
6274.64 2553
6275.39 2658
6276.14 2742
6276.89 2667
6277.63 2545
6278.38 2601
6279.13 2436
6279.88 2399
6280.62 2393
6281.37 2288
6282.12 2216
6282.87 2231
6283.62 2188
6284.36 2249
6285.11 2304
6285.86 2274
6286.61 2238
6287.36 2123
6288.11 2183
6288.85 2234
6289.60 2238
6290.35 2117
6291.10 2143
6291.85 2074
6292.60 2061
6293.35 1964
6294.09 2004
6294.84 2009
6295.59 1913
6296.34 1880
6297.09 1872
6297.84 1881
6298.59 1807
6299.34 1831
6300.09 1923
6300.83 1860
6301.58 1894
6302.33 2038
6303.08 2156
6303.83 2166
6304.58 2188
6305.33 2081
6306.08 1989
6306.83 1944
6307.58 1797
6308.33 1789
6309.08 1809
6309.83 1856
6310.58 1862
6311.33 1813
6312.08 1896
6312.83 1866
6313.58 1960
6314.33 2038
6315.08 1995
6315.83 1966
6316.58 2001
6317.33 2012
6318.08 2130
6318.83 2078
6319.58 1950
6320.33 1916
6321.08 1921
6321.83 1860
6322.58 1766
6323.33 1713
6324.08 1687
6324.83 1730
6325.58 1670
6326.33 1559
6327.08 1507
6327.83 1538
6328.58 1525
6329.33 1521
6330.08 1459
6330.84 1512
6331.59 1522
6332.34 1527
6333.09 1548
6333.84 1429
6334.59 1513
6335.34 1542
6336.09 1553
6336.84 1516
6337.60 1526
6338.35 1486
6339.10 1530
6339.85 1547
6340.60 1570
6341.35 1627
6342.10 1602
6342.86 1572
6343.61 1625
6344.36 1601
6345.11 1578
6345.86 1552
6346.61 1550
6347.37 1604
6348.12 1557
6348.87 1603
6349.62 1645
6350.37 1746
6351.13 1817
6351.88 2026
6352.63 1988
6353.38 1950
6354.14 2038
6354.89 1968
6355.64 1898
6356.39 1778
6357.14 1805
6357.90 1624
6358.65 1594
6359.40 1623
6360.16 1634
6360.91 1584
6361.66 1588
6362.41 1562
6363.17 1583
6363.92 1551
6364.67 1455
6365.42 1522
6366.18 1534
6366.93 1511
6367.68 1480
6368.44 1484
6369.19 1571
6369.94 1588
6370.70 1581
6371.45 1449
6372.20 1428
6372.96 1470
6373.71 1478
6374.46 1517
6375.22 1567
6375.97 1643
6376.72 1584
6377.48 1562
6378.23 1608
6378.99 1609
6379.74 1569
6380.49 1612
6381.25 1585
6382.00 1530
6382.75 1574
6383.51 1596
6384.26 1534
6385.02 1458
6385.77 1436
6386.53 1377
6387.28 1402
6388.03 1354
6388.79 1313
6389.54 1361
6390.30 1283
6391.05 1461
6391.81 1423
6392.56 1394
6393.31 1423
6394.07 1418
6394.82 1473
6395.58 1456
6396.33 1441
6397.09 1397
6397.84 1376
6398.60 1364
6399.35 1231
6400.11 1238
6400.86 1294
6401.62 1283
6402.37 1315
6403.13 1304
6403.88 1264
6404.64 1286
6405.39 1333
6406.15 1276
6406.90 1323
6407.66 1361
6408.42 1370
6409.17 1377
6409.93 1403
6410.68 1407
6411.44 1402
6412.19 1383
6412.95 1333
6413.71 1379
6414.46 1415
6415.22 1447
6415.97 1373
6416.73 1366
6417.48 1345
6418.24 1365
6419.00 1353
6419.75 1361
6420.51 1364
6421.27 1372
6422.02 1326
6422.78 1325
6423.53 1349
6424.29 1349
6425.05 1365
6425.80 1370
6426.56 1356
6427.32 1356
6428.07 1336
6428.83 1352
6429.59 1367
6430.34 1373
6431.10 1354
6431.86 1337
6432.61 1355
6433.37 1418
6434.13 1371
6434.89 1336
6435.64 1405
6436.40 1461
6437.16 1494
6437.91 1414
6438.67 1404
6439.43 1494
6440.19 1484
6440.94 1411
6441.70 1402
6442.46 1388
6443.22 1402
6443.97 1373
6444.73 1288
6445.49 1326
6446.25 1345
6447.00 1422
6447.76 1427
6448.52 1436
6449.28 1359
6450.04 1392
6450.79 1350
6451.55 1353
6452.31 1386
6453.07 1357
6453.83 1417
6454.58 1404
6455.34 1342
6456.10 1417
6456.86 1442
6457.62 1412
6458.38 1397
6459.13 1460
6459.89 1482
6460.65 1473
6461.41 1426
6462.17 1524
6462.93 1490
6463.69 1398
6464.44 1443
6465.20 1507
6465.96 1518
6466.72 1567
6467.48 1594
6468.24 1588
6469.00 1536
6469.76 1538
6470.52 1561
6471.28 1592
6472.03 1588
6472.79 1599
6473.55 1665
6474.31 1685
6475.07 1672
6475.83 1644
6476.59 1751
6477.35 1677
6478.11 1658
6478.87 1717
6479.63 1711
6480.39 1704
6481.15 1794
6481.91 1811
6482.67 1807
6483.43 1879
6484.19 1962
6484.95 2072
6485.71 2015
6486.47 2097
6487.23 2030
6487.99 2020
6488.75 1983
6489.51 2126
6490.27 2134
6491.03 2267
6491.79 2278
6492.55 2368
6493.31 2457
6494.07 2421
6494.83 2564
6495.59 2508
6496.35 2474
6497.11 2465
6497.87 2448
6498.64 2396
6499.40 2411
6500.16 2403
6500.92 2361
6501.68 2427
6502.44 2416
6503.20 2508
6503.96 2530
6504.72 2584
6505.48 2756
6506.25 2832
6507.01 2974
6507.77 3028
6508.53 3191
6509.29 3281
6510.05 3391
6510.81 3463
6511.57 3599
6512.34 3514
6513.10 3573
6513.86 3528
6514.62 3399
6515.38 3374
6516.15 3288
6516.91 3184
6517.67 3370
6518.43 3374
6519.19 3480
6519.95 3492
6520.72 3423
6521.48 3626
6522.24 3693
6523.00 3918
6523.77 4304
6524.53 4764
6525.29 5319
6526.05 5997
6526.81 6481
6527.58 6672
6528.34 6557
6529.10 6445
6529.86 6329
6530.63 6199
6531.39 6238
6532.15 6978
6532.92 8368
6533.68 10145
6534.44 12153
6535.20 13494
6535.97 14456
6536.73 14363
6537.49 13617
6538.26 12461
6539.02 10861
6539.78 9054
6540.55 7605
6541.31 6520
6542.07 5443
6542.84 4574
6543.60 3929
6544.36 3643
6545.13 3302
6545.89 2970
6546.65 2893
6547.42 2805
6548.18 2688
6548.94 2675
6549.71 2689
6550.47 2635
6551.24 2591
6552.00 2561
6552.76 2637
6553.53 2534
6554.29 2389
6555.06 2408
6555.82 2313
6556.58 2324
6557.35 2281
6558.11 2258
6558.88 2374
6559.64 2443
6560.41 2439
6561.17 2582
6561.93 2750
6562.70 2815
6563.46 2929
6564.23 2925
6564.99 2901
6565.76 2854
6566.52 2922
6567.29 3041
6568.05 2898
6568.82 2898
6569.58 2943
6570.35 3042
6571.11 3171
6571.88 3412
6572.64 3664
6573.41 3817
6574.17 3826
6574.94 3945
6575.70 3846
6576.47 3842
6577.23 3683
6578.00 3563
6578.76 3421
6579.53 3265
6580.29 3220
6581.06 3161
6581.83 3074
6582.59 3098
6583.36 3083
6584.12 2963
6584.89 2923
6585.65 3012
6586.42 2991
6587.19 3055
6587.95 3149
6588.72 3250
6589.48 3407
6590.25 3731
6591.02 4236
6591.78 4827
6592.55 5457
6593.32 5875
6594.08 6185
6594.85 6363
6595.61 6368
6596.38 6038
6597.15 5708
6597.91 5352
6598.68 4803
6599.45 4396
6600.21 3963
6600.98 3734
6601.75 3517
6602.51 3359
6603.28 3148
6604.05 3011
6604.82 2957
6605.58 2831
6606.35 2815
6607.12 2862
6607.88 2910
6608.65 2944
6609.42 3042
6610.19 3014
6610.95 3042
6611.72 3010
6612.49 2964
6613.25 2876
6614.02 2776
6614.79 2729
6615.56 2656
6616.32 2550
6617.09 2555
6617.86 2563
6618.63 2482
6619.40 2479
6620.16 2471
6620.93 2405
6621.70 2326
6622.47 2388
6623.24 2361
6624.00 2398
6624.77 2344
6625.54 2251
6626.31 2396
6627.08 2380
6627.84 2451
6628.61 2555
6629.38 2565
6630.15 2798
6630.92 3153
6631.69 3567
6632.46 3971
6633.22 4283
6633.99 4487
6634.76 4562
6635.53 4408
6636.30 4337
6637.07 3976
6637.84 3633
6638.61 3247
6639.37 3024
6640.14 2758
6640.91 2531
6641.68 2470
6642.45 2390
6643.22 2170
6643.99 2144
6644.76 2173
6645.53 2084
6646.30 2116
6647.07 2193
6647.84 2145
6648.61 2182
6649.37 2177
6650.14 2207
6650.91 2134
6651.68 2129
6652.45 2091
6653.22 2138
6653.99 2144
6654.76 2097
6655.53 2114
6656.30 2061
6657.07 2015
6657.84 1998
6658.61 1983
6659.38 1965
6660.15 2044
6660.92 2002
6661.69 1990
6662.46 1923
6663.23 1917
6664.00 1947
6664.77 1894
6665.55 1875
6666.32 1894
6667.09 1978
6667.86 1972
6668.63 1971
6669.40 2046
6670.17 2179
6670.94 2192
6671.71 2182
6672.48 2231
6673.25 2187
6674.02 2255
6674.79 2257
6675.57 2158
6676.34 2224
6677.11 2256
6677.88 2300
6678.65 2172
6679.42 2120
6680.19 2096
6680.96 2181
6681.74 2147
6682.51 2178
6683.28 2288
6684.05 2437
6684.82 2484
6685.59 2525
6686.37 2456
6687.14 2396
6687.91 2364
6688.68 2205
6689.45 2202
6690.22 2102
6691.00 1909
6691.77 1908
6692.54 1789
6693.31 1788
6694.08 1741
6694.86 1713
6695.63 1713
6696.40 1766
6697.17 1763
6697.95 1832
6698.72 1796
6699.49 1743
6700.26 1768
6701.04 1834
6701.81 1791
6702.58 1771
6703.35 1823
6704.13 1739
6704.90 1735
6705.67 1745
6706.44 1705
6707.22 1741
6707.99 1761
6708.76 1777
6709.54 1796
6710.31 1720
6711.08 1723
6711.86 1698
6712.63 1733
6713.40 1729
6714.17 1670
6714.95 1669
6715.72 1608
6716.50 1589
6717.27 1628
6718.04 1593
6718.82 1593
6719.59 1561
6720.36 1540
6721.14 1546
6721.91 1566
6722.68 1573
6723.46 1565
6724.23 1544
6725.01 1533
6725.78 1553
6726.55 1534
6727.33 1598
6728.10 1537
6728.88 1592
6729.65 1558
6730.42 1578
6731.20 1616
6731.97 1558
6732.75 1576
6733.52 1622
6734.30 1619
6735.07 1528
6735.84 1613
6736.62 1612
6737.39 1599
6738.17 1555
6738.94 1616
6739.72 1573
6740.49 1586
6741.27 1581
6742.04 1575
6742.82 1589
6743.59 1614
6744.37 1688
6745.14 1721
6745.92 1791
6746.69 1716
6747.47 1734
6748.24 1712
6749.02 1829
6749.79 1943
6750.57 1907
6751.34 2107
6752.12 2226
6752.90 2173
6753.67 2223
6754.45 2115
6755.22 1897
6756.00 1863
6756.77 1788
6757.55 1728
6758.33 1683
6759.10 1569
6759.88 1595
6760.65 1547
6761.43 1481
6762.20 1531
6762.98 1539
6763.76 1557
6764.53 1571
6765.31 1537
6766.09 1528
6766.86 1589
6767.64 1570
6768.41 1553
6769.19 1554
6769.97 1612
6770.74 1617
6771.52 1615
6772.30 1562
6773.07 1514
6773.85 1526
6774.63 1524
6775.40 1526
6776.18 1522
6776.96 1522
6777.74 1461
6778.51 1524
6779.29 1506
6780.07 1469
6780.84 1503
6781.62 1509
6782.40 1487
6783.17 1457
6783.95 1472
6784.73 1474
6785.51 1479
6786.28 1476
6787.06 1453
6787.84 1426
6788.62 1416
6789.39 1451
6790.17 1414
6790.95 1412
6791.73 1373
6792.51 1291
6793.28 1330
6794.06 1321
6794.84 1339
6795.62 1316
6796.39 1267
6797.17 1337
6797.95 1363
6798.73 1446
6799.51 1434
6800.29 1442
6801.06 1381
6801.84 1439
6802.62 1404
6803.40 1436
6804.18 1447
6804.96 1403
6805.73 1349
6806.51 1317
6807.29 1330
6808.07 1304
6808.85 1291
6809.63 1286
6810.41 1321
6811.18 1351
6811.96 1368
6812.74 1313
6813.52 1347
6814.30 1321
6815.08 1371
6815.86 1375
6816.64 1344
6817.42 1423
6818.20 1381
6818.98 1383
6819.76 1442
6820.53 1409
6821.31 1385
6822.09 1418
6822.87 1436
6823.65 1446
6824.43 1433
6825.21 1418
6825.99 1425
6826.77 1428
6827.55 1460
6828.33 1484
6829.11 1441
6829.89 1447
6830.67 1419
6831.45 1427
6832.23 1476
6833.01 1473
6833.79 1464
6834.57 1434
6835.35 1469
6836.13 1435
6836.91 1422
6837.69 1329
6838.47 1379
6839.25 1391
6840.03 1399
6840.81 1417
6841.59 1440
6842.37 1470
6843.16 1467
6843.94 1427
6844.72 1558
6845.50 1630
6846.28 1830
6847.06 2061
6847.84 2489
6848.62 2916
6849.40 3275
6850.18 3421
6850.96 3505
6851.75 3459
6852.53 3202
6853.31 3040
6854.09 2790
6854.87 2532
6855.65 2386
6856.43 2383
6857.22 2481
6858.00 2480
6858.78 2368
6859.56 2272
6860.34 2288
6861.12 2088
6861.90 1921
6862.69 1836
6863.47 1808
6864.25 1768
6865.03 1769
6865.81 1666
6866.60 1618
6867.38 1588
6868.16 1551
6868.94 1657
6869.72 1614
6870.51 1658
6871.29 1685
6872.07 1664
6872.85 1629
6873.64 1697
6874.42 1759
6875.20 1664
6875.98 1663
6876.77 1658
6877.55 1701
6878.33 1582
6879.11 1557
6879.90 1667
6880.68 1602
6881.46 1537
6882.25 1474
6883.03 1487
6883.81 1568
6884.59 1668
6885.38 1779
6886.16 1938
6886.94 1991
6887.73 1965
6888.51 1987
6889.29 1996
6890.08 1878
6890.86 1756
6891.64 1801
6892.43 1765
6893.21 1707
6893.99 1650
6894.78 1610
6895.56 1590
6896.35 1520
6897.13 1602
6897.91 1643
6898.70 1690
6899.48 1671
6900.26 1646
6901.05 1658
6901.83 1629
6902.62 1665
6903.40 1684
6904.18 1645
6904.97 1624
6905.75 1649
6906.54 1601
6907.32 1575
6908.11 1586
6908.89 1574
6909.67 1622
6910.46 1524
6911.24 1487
6912.03 1540
6912.81 1567
6913.60 1642
6914.38 1651
6915.17 1587
6915.95 1657
6916.74 1616
6917.52 1661
6918.31 1694
6919.09 1648
6919.88 1629
6920.66 1665
6921.45 1610
6922.23 1672
6923.02 1659
6923.80 1650
6924.59 1656
6925.37 1638
6926.16 1639
6926.94 1654
6927.73 1645
6928.51 1642
6929.30 1632
6930.09 1662
6930.87 1669
6931.66 1709
6932.44 1680
6933.23 1660
6934.01 1707
6934.80 1684
6935.59 1767
6936.37 1848
6937.16 1829
6937.94 1825
6938.73 1880
6939.52 1998
6940.30 2025
6941.09 2149
6941.88 2213
6942.66 2231
6943.45 2258
6944.23 2206
6945.02 2304
6945.81 2280
6946.59 2254
6947.38 2282
6948.17 2245
6948.95 2280
6949.74 2244
6950.53 2208
6951.31 2186
6952.10 2263
6952.89 2217
6953.67 2328
6954.46 2326
6955.25 2455
6956.04 2397
6956.82 2520
6957.61 2530
6958.40 2598
6959.18 2626
6959.97 2511
6960.76 2567
6961.55 2474
6962.33 2485
6963.12 2438
6963.91 2645
6964.70 2672
6965.48 2640
6966.27 2773
6967.06 2829
6967.85 2858
6968.63 2930
6969.42 2986
6970.21 3030
6971.00 2995
6971.79 2930
6972.57 3026
6973.36 3018
6974.15 3108
6974.94 3239
6975.73 3258
6976.52 3398
6977.30 3619
6978.09 3853
6978.88 4025
6979.67 4257
6980.46 4878
6981.25 5654
6982.03 6633
6982.82 8101
6983.61 9610
6984.40 10663
6985.19 11587
6985.98 11581
6986.77 10915
6987.55 10169
6988.34 9112
6989.13 7871
6989.92 6876
6990.71 5946
6991.50 5311
6992.29 4733
6993.08 4487
6993.87 4521
6994.66 4797
6995.45 5392
6996.24 6407
6997.02 7523
6997.81 8830
6998.60 9853
6999.39 10402
7000.18 10363
7000.97 9826
7001.76 8776
7002.55 7742
7003.34 6672
7004.13 5693
7004.92 4831
7005.71 4206
7006.50 3670
7007.29 3332
7008.08 3022
7008.87 2791
7009.66 2742
7010.45 2690
7011.24 2608
7012.03 2625
7012.82 2697
7013.61 2708
7014.40 2637
7015.19 2575
7015.98 2560
7016.77 2542
7017.56 2463
7018.35 2389
7019.15 2341
7019.94 2336
7020.73 2395
7021.52 2514
7022.31 2664
7023.10 2755
7023.89 2868
7024.68 2941
7025.47 2796
7026.26 2754
7027.05 2654
7027.85 2490
7028.64 2397
7029.43 2395
7030.22 2288
7031.01 2213
7031.80 2200
7032.59 2163
7033.38 2281
7034.18 2376
7034.97 2438
7035.76 2539
7036.55 2611
7037.34 2719
7038.13 2697
7038.93 2663
7039.72 2703
7040.51 2635
7041.30 2554
7042.09 2473
7042.89 2426
7043.68 2364
7044.47 2319
7045.26 2315
7046.05 2350
7046.85 2389
7047.64 2503
7048.43 2596
7049.22 2848
7050.01 2819
7050.81 2828
7051.60 2695
7052.39 2562
7053.18 2449
7053.98 2410
7054.77 2283
7055.56 2204
7056.36 2123
7057.15 2104
7057.94 2188
7058.73 2174
7059.53 2228
7060.32 2239
7061.11 2195
7061.91 2246
7062.70 2223
7063.49 2288
7064.29 2280
7065.08 2182
7065.87 2060
7066.66 2023
7067.46 2111
7068.25 2104
7069.04 2077
7069.84 2097
7070.63 2017
7071.43 1973
7072.22 1985
7073.01 1962
7073.81 1971
7074.60 1975
7075.39 1921
7076.19 1916
7076.98 1967
7077.78 1956
7078.57 1950
7079.36 1925
7080.16 1902
7080.95 1834
7081.75 1845
7082.54 1790
7083.33 1794
7084.13 1855
7084.92 1815
7085.72 1801
7086.51 1748
7087.31 1782
7088.10 1789
7088.90 1914
7089.69 1875
7090.48 1956
7091.28 1913
7092.07 1924
7092.87 1847
7093.66 1779
7094.46 1782
7095.25 1750
7096.05 1668
7096.84 1686
7097.64 1659
7098.43 1680
7099.23 1696
7100.02 1749
7100.82 1757
7101.61 1872
7102.41 1891
7103.20 1840
7104.00 1824
7104.80 1826
7105.59 1775
7106.39 1660
7107.18 1577
7107.98 1505
7108.77 1535
7109.57 1504
7110.36 1517
7111.16 1490
7111.96 1500
7112.75 1494
7113.55 1458
7114.34 1478
7115.14 1429
7115.94 1463
7116.73 1492
7117.53 1457
7118.32 1424
7119.12 1452
7119.92 1447
7120.71 1416
7121.51 1362
7122.31 1384
7123.10 1366
7123.90 1318
7124.70 1327
7125.49 1286
7126.29 1330
7127.09 1424
7127.88 1407
7128.68 1434
7129.48 1474
7130.27 1508
7131.07 1411
7131.87 1397
7132.66 1453
7133.46 1340
7134.26 1356
7135.06 1352
7135.85 1358
7136.65 1351
7137.45 1326
7138.24 1382
7139.04 1310
7139.84 1318
7140.64 1334
7141.43 1414
7142.23 1367
7143.03 1348
7143.83 1340
7144.62 1383
7145.42 1338
7146.22 1299
7147.02 1288
7147.82 1272
7148.61 1311
7149.41 1334
7150.21 1301
7151.01 1229
7151.81 1299
7152.60 1344
7153.40 1325
7154.20 1330
7155.00 1305
7155.80 1339
7156.59 1381
7157.39 1340
7158.19 1333
7158.99 1389
7159.79 1299
7160.59 1274
7161.39 1211
7162.18 1219
7162.98 1232
7163.78 1260
7164.58 1237
7165.38 1199
7166.18 1217
7166.98 1233
7167.78 1205
7168.57 1252
7169.37 1264
7170.17 1309
7170.97 1314
7171.77 1207
7172.57 1192
7173.37 1185
7174.17 1186
7174.97 1236
7175.77 1271
7176.57 1200
7177.37 1196
7178.17 1223
7178.97 1272
7179.77 1249
7180.56 1223
7181.36 1265
7182.16 1363
7182.96 1292
7183.76 1270
7184.56 1283
7185.36 1277
7186.16 1194
7186.96 1236
7187.76 1182
7188.56 1179
7189.36 1183
7190.16 1162
7190.96 1209
7191.76 1161
7192.57 1221
7193.37 1190
7194.17 1172
7194.97 1225
7195.77 1191
7196.57 1201
7197.37 1158
7198.17 1198
7198.97 1212
7199.77 1157
7200.57 1126
7201.37 1159
7202.17 1160
7202.97 1175
7203.77 1162
7204.58 1179
7205.38 1190
7206.18 1118
7206.98 1082
7207.78 1124
7208.58 1103
7209.38 1175
7210.18 1156
7210.99 1123
7211.79 1120
7212.59 1119
7213.39 1115
7214.19 1160
7214.99 1181
7215.79 1146
7216.60 1107
7217.40 1094
7218.20 1074
7219.00 1079
7219.80 1110
7220.60 1069
7221.41 1113
7222.21 1146
7223.01 1194
7223.81 1143
7224.62 1123
7225.42 1140
7226.22 1116
7227.02 1112
7227.82 1075
7228.63 1136
7229.43 1152
7230.23 1078
7231.03 1112
7231.84 1158
7232.64 1120
7233.44 1116
7234.24 1092
7235.05 1181
7235.85 1198
7236.65 1243
7237.45 1206
7238.26 1230
7239.06 1298
7239.86 1250
7240.67 1212
7241.47 1198
7242.27 1216
7243.08 1256
7243.88 1226
7244.68 1217
7245.49 1208
7246.29 1250
7247.09 1231
7247.90 1185
7248.70 1250
7249.50 1239
7250.31 1213
7251.11 1259
7251.91 1246
7252.72 1254
7253.52 1252
7254.32 1282
7255.13 1256
7255.93 1278
7256.74 1292
7257.54 1394
7258.34 1467
7259.15 1543
7259.95 1580
7260.76 1585
7261.56 1681
7262.36 1576
7263.17 1538
7263.97 1560
7264.78 1548
7265.58 1532
7266.39 1477
7267.19 1439
7268.00 1394
7268.80 1425
7269.60 1355
7270.41 1427
7271.21 1385
7272.02 1424
7272.82 1444
7273.63 1442
7274.43 1478
7275.24 1513
7276.04 1525
7276.85 1478
7277.65 1546
7278.46 1607
7279.26 1712
7280.07 1965
7280.87 2258
7281.68 2533
7282.48 2826
7283.29 3079
7284.09 3231
7284.90 3209
7285.71 3100
7286.51 2924
7287.32 2672
7288.12 2418
7288.93 2236
7289.73 1967
7290.54 1863
7291.35 1776
7292.15 1691
7292.96 1630
7293.76 1563
7294.57 1565
7295.38 1558
7296.18 1531
7296.99 1533
7297.79 1526
7298.60 1549
7299.41 1510
7300.21 1536
7301.02 1570
7301.82 1626
7302.63 1589
7303.44 1610
7304.24 1593
7305.05 1622
7305.86 1654
7306.66 1720
7307.47 1754
7308.28 1927
7309.08 2019
7309.89 2062
7310.70 2058
7311.50 2092
7312.31 2057
7313.12 1982
7313.93 1902
7314.73 1856
7315.54 1945
7316.35 2089
7317.15 2196
7317.96 2320
7318.77 2481
7319.58 2634
7320.38 2695
7321.19 2682
7322.00 2627
7322.81 2551
7323.61 2458
7324.42 2292
7325.23 2110
7326.04 2009
7326.84 1945
7327.65 1867
7328.46 1850
7329.27 1818
7330.08 1754
7330.88 1851
7331.69 1957
7332.50 2149
7333.31 2287
7334.12 2420
7334.92 2499
7335.73 2394
7336.54 2366
7337.35 2298
7338.16 2185
7338.97 2064
7339.78 1931
7340.58 1754
7341.39 1675
7342.20 1624
7343.01 1621
7343.82 1602
7344.63 1549
7345.44 1666
7346.24 1660
7347.05 1676
7347.86 1662
7348.67 1655
7349.48 1578
7350.29 1531
7351.10 1611
7351.91 1538
7352.72 1623
7353.53 1563
7354.34 1493
7355.14 1521
7355.95 1543
7356.76 1568
7357.57 1615
7358.38 1511
7359.19 1640
7360.00 1675
7360.81 1654
7361.62 1676
7362.43 1728
7363.24 1760
7364.05 1714
7364.86 1763
7365.67 1771
7366.48 1739
7367.29 1744
7368.10 1745
7368.91 1736
7369.72 1708
7370.53 1731
7371.34 1838
7372.15 1771
7372.96 1744
7373.77 1792
7374.58 1800
7375.39 1892
7376.20 2016
7377.01 2046
7377.82 2279
7378.63 2580
7379.44 2868
7380.26 2915
7381.07 2987
7381.88 2937
7382.69 2914
7383.50 2740
7384.31 2466
7385.12 2337
7385.93 2116
7386.74 1974
7387.55 1820
7388.36 1717
7389.18 1696
7389.99 1637
7390.80 1549
7391.61 1588
7392.42 1588
7393.23 1574
7394.04 1567
7394.86 1578
7395.67 1612
7396.48 1694
7397.29 1830
7398.10 1993
7398.91 2144
7399.73 2314
7400.54 2340
7401.35 2352
7402.16 2308
7402.97 2269
7403.79 2167
7404.60 2090
7405.41 2006
7406.22 2024
7407.03 1850
7407.85 1793
7408.66 1752
7409.47 1706
7410.28 1694
7411.10 1543
7411.91 1548
7412.72 1519
7413.53 1391
7414.35 1379
7415.16 1375
7415.97 1383
7416.78 1403
7417.60 1420
7418.41 1435
7419.22 1343
7420.03 1298
7420.85 1347
7421.66 1340
7422.47 1246
7423.29 1242
7424.10 1211
7424.91 1237
7425.73 1250
7426.54 1227
7427.35 1215
7428.17 1293
7428.98 1282
7429.79 1197
7430.61 1194
7431.42 1235
7432.23 1235
7433.05 1198
7433.86 1213
7434.67 1247
7435.49 1251
7436.30 1297
7437.12 1326
7437.93 1329
7438.74 1343
7439.56 1319
7440.37 1383
7441.18 1360
7442.00 1312
7442.81 1275
7443.63 1316
7444.44 1286
7445.26 1248
7446.07 1291
7446.88 1298
7447.70 1307
7448.51 1291
7449.33 1238
7450.14 1276
7450.96 1238
7451.77 1218
7452.59 1212
7453.40 1197
7454.22 1203
7455.03 1235
7455.85 1200
7456.66 1184
7457.47 1251
7458.29 1281
7459.10 1252
7459.92 1275
7460.74 1239
7461.55 1177
7462.37 1190
7463.18 1253
7464.00 1284
7464.81 1285
7465.63 1256
7466.44 1372
7467.26 1375
7468.07 1407
7468.89 1369
7469.70 1355
7470.52 1363
7471.34 1326
7472.15 1292
7472.97 1315
7473.78 1248
7474.60 1242
7475.41 1168
7476.23 1150
7477.05 1152
7477.86 1163
7478.68 1172
7479.49 1150
7480.31 1177
7481.13 1207
7481.94 1149
7482.76 1143
7483.58 1112
7484.39 1119
7485.21 1138
7486.03 1116
7486.84 1115
7487.66 1179
7488.48 1159
7489.29 1139
7490.11 1110
7490.93 1106
7491.74 1120
7492.56 1110
7493.38 1052
7494.19 1066
7495.01 1120
7495.83 1090
7496.64 1083
7497.46 1085
7498.28 1072
7499.10 1076
7499.91 1049
7500.73 1039
7501.55 1073
7502.36 1037
7503.18 1029
7504.00 1071
7504.82 1073
7505.63 1102
7506.45 1098
7507.27 1097
7508.09 1036
7508.90 1039
7509.72 1062
7510.54 1020
7511.36 1020
7512.18 1025
7512.99 1006
7513.81 1005
7514.63 1028
7515.45 1029
7516.27 993
7517.08 1002
7517.90 1041
7518.72 1003
7519.54 1016
7520.36 1031
7521.18 1024
7521.99 1012
7522.81 1019
7523.63 1022
7524.45 1005
7525.27 1000
7526.09 1055
7526.91 1014
7527.72 1069
7528.54 1035
7529.36 999
7530.18 990
7531.00 1037
7531.82 1044
7532.64 1000
7533.46 977
7534.28 985
7535.10 1023
7535.91 965
7536.73 1029
7537.55 1050
7538.37 1050
7539.19 1090
7540.01 1124
7540.83 1049
7541.65 1067
7542.47 1106
7543.29 1129
7544.11 1099
7544.93 1085
7545.75 1115
7546.57 1104
7547.39 1049
7548.21 1019
7549.03 1080
7549.85 1040
7550.67 1029
7551.49 999
7552.31 1032
7553.13 1013
7553.95 1026
7554.77 1038
7555.59 1091
7556.41 1058
7557.23 1075
7558.05 1103
7558.87 1112
7559.69 1082
7560.51 1025
7561.33 1052
7562.15 1077
7562.97 1108
7563.79 1045
7564.61 1093
7565.44 1054
7566.26 1002
7567.08 1013
7567.90 1060
7568.72 1021
7569.54 1031
7570.36 1025
7571.18 1108
7572.00 1040
7572.82 1031
7573.65 1057
7574.47 1099
7575.29 1090
7576.11 1090
7576.93 1084
7577.75 1084
7578.57 1065
7579.40 1050
7580.22 1031
7581.04 1090
7581.86 1069
7582.68 1152
7583.50 1133
7584.33 1111
7585.15 1127
7585.97 1144
7586.79 1195
7587.61 1213
7588.44 1174
7589.26 1153
7590.08 1160
7590.90 1171
7591.72 1134
7592.55 1206
7593.37 1179
7594.19 1141
7595.01 1182
7595.84 1222
7596.66 1286
7597.48 1181
7598.30 1151
7599.13 1217
7599.95 1326
7600.77 1382
7601.59 1480
7602.42 1566
7603.24 1635
7604.06 1637
7604.89 1684
7605.71 1677
7606.53 1653
7607.36 1489
7608.18 1407
7609.00 1355
7609.82 1343
7610.65 1322
7611.47 1370
7612.29 1327
7613.12 1340
7613.94 1314
7614.77 1333
7615.59 1401
7616.41 1353
7617.24 1408
7618.06 1471
7618.88 1430
7619.71 1364
7620.53 1356
7621.35 1334
7622.18 1330
7623.00 1348
7623.83 1345
7624.65 1355
7625.47 1373
7626.30 1387
7627.12 1449
7627.95 1557
7628.77 1643
7629.60 1749
7630.42 1865
7631.24 1945
7632.07 1887
7632.89 1834
7633.72 1719
7634.54 1634
7635.37 1501
7636.19 1420
7637.02 1324
7637.84 1269
7638.67 1277
7639.49 1140
7640.31 1186
7641.14 1152
7641.96 1152
7642.79 1127
7643.61 1123
7644.44 1121
7645.26 1169
7646.09 1163
7646.92 1172
7647.74 1161
7648.57 1121
7649.39 1098
7650.22 1196
7651.04 1149
7651.87 1131
7652.69 1098
7653.52 1101
7654.34 1086
7655.17 1046
7656.00 1057
7656.82 1066
7657.65 1076
7658.47 1085
7659.30 1086
7660.12 1065
7660.95 1047
7661.78 1116
7662.60 1114
7663.43 1110
7664.25 1098
7665.08 1123
7665.91 1166
7666.73 1143
7667.56 1122
7668.39 1080
7669.21 1073
7670.04 1081
7670.87 1117
7671.69 1142
7672.52 1129
7673.35 1075
7674.17 1057
7675.00 1075
7675.83 1042
7676.65 972
7677.48 1006
7678.31 1021
7679.13 1018
7679.96 1031
7680.79 1007
7681.61 1003
7682.44 992
7683.27 995
7684.10 1000
7684.92 1039
7685.75 1066
7686.58 973
7687.40 1018
7688.23 1023
7689.06 964
7689.89 988
7690.71 990
7691.54 937
7692.37 992
7693.20 991
7694.03 990
7694.85 1015
7695.68 1032
7696.51 1063
7697.34 1121
7698.16 1077
7698.99 1092
7699.82 1087
7700.65 1008
7701.48 995
7702.31 1082
7703.13 1045
7703.96 1022
7704.79 1027
7705.62 991
7706.45 1062
7707.28 1023
7708.10 1052
7708.93 1018
7709.76 1026
7710.59 1003
7711.42 1037
7712.25 1072
7713.08 1030
7713.90 1017
7714.73 980
7715.56 1007
7716.39 988
7717.22 1006
7718.05 1043
7718.88 1009
7719.71 1011
7720.54 1053
7721.37 1009
7722.20 1045
7723.02 1030
7723.85 1001
7724.68 986
7725.51 1037
7726.34 1028
7727.17 1041
7728.00 1060
7728.83 1069
7729.66 1041
7730.49 1017
7731.32 1033
7732.15 1008
7732.98 1025
7733.81 1055
7734.64 1014
7735.47 1044
7736.30 1033
7737.13 1062
7737.96 1031
7738.79 1055
7739.62 1010
7740.45 1052
7741.28 1032
7742.11 1143
7742.94 1225
7743.77 1366
7744.60 1491
7745.43 1661
7746.26 1811
7747.09 1847
7747.92 1853
7748.75 1785
7749.59 1634
7750.42 1499
7751.25 1439
7752.08 1341
7752.91 1218
7753.74 1191
7754.57 1126
7755.40 1072
7756.23 1003
7757.06 1060
7757.90 1102
7758.73 1066
7759.56 1072
7760.39 1073
7761.22 1065
7762.05 1061
7762.88 994
7763.71 1018
7764.55 999
7765.38 1010
7766.21 980
7767.04 918
7767.87 970
7768.70 977
7769.54 930
7770.37 915
7771.20 935
7772.03 963
7772.86 980
7773.70 927
7774.53 932
7775.36 926
7776.19 979
7777.02 999
7777.86 959
7778.69 970
7779.52 958
7780.35 966
7781.19 985
7782.02 1001
7782.85 1031
7783.68 1061
7784.52 1074
7785.35 1096
7786.18 1047
7787.01 1001
7787.85 1082
7788.68 1073
7789.51 1033
7790.35 1022
7791.18 1046
7792.01 996
7792.84 993
7793.68 1019
7794.51 952
7795.34 1010
7796.18 987
7797.01 982
7797.84 965
7798.68 985
7799.51 1017
7800.34 1028
7801.18 1062
7802.01 991
7802.84 991
7803.68 1034
7804.51 1014
7805.35 1000
7806.18 960
7807.01 1024
7807.85 1052
7808.68 1084
7809.51 1068
7810.35 1075
7811.18 1118
7812.02 1153
7812.85 1197
7813.68 1218
7814.52 1194
7815.35 1216
7816.19 1246
7817.02 1199
7817.86 1210
7818.69 1203
7819.52 1200
7820.36 1139
7821.19 1127
7822.03 1141
7822.86 1133
7823.70 1122
7824.53 1232
7825.37 1224
7826.20 1252
7827.04 1244
7827.87 1263
7828.71 1178
7829.54 1168
7830.38 1207
7831.21 1180
7832.05 1193
7832.88 1181
7833.72 1170
7834.55 1118
7835.39 1185
7836.22 1166
7837.06 1151
7837.89 1160
7838.73 1120
7839.57 1105
7840.40 1113
7841.24 1062
7842.07 1134
7842.91 1087
7843.74 1063
7844.58 1092
7845.42 1034
7846.25 977
7847.09 972
7847.92 991
7848.76 966
7849.60 965
7850.43 998
7851.27 1025
7852.10 965
7852.94 972
7853.78 977
7854.61 1000
7855.45 995
7856.29 1015
7857.12 1003
7857.96 962
7858.79 960
7859.63 982
7860.47 1017
7861.30 1027
7862.14 958
7862.98 954
7863.81 1023
7864.65 966
7865.49 983
7866.33 1010
7867.16 938
7868.00 955
7868.84 942
7869.67 985
7870.51 946
7871.35 983
7872.19 1006
7873.02 1047
7873.86 1094
7874.70 1071
7875.54 1109
7876.37 1146
7877.21 1114
7878.05 1169
7878.89 1069
7879.72 1036
7880.56 1041
7881.40 1050
7882.24 1029
7883.07 944
7883.91 964
7884.75 978
7885.59 1020
7886.43 963
7887.26 987
7888.10 1048
7888.94 1014
7889.78 993
7890.62 1022
7891.45 1005
7892.29 998
7893.13 989
7893.97 987
7894.81 989
7895.65 975
7896.49 1042
7897.32 992
7898.16 976
7899.00 982
7899.84 1013
7900.68 1010
7901.52 992
7902.36 1021
7903.20 1024
7904.03 972
7904.87 990
7905.71 999
7906.55 1019
7907.39 967
7908.23 957
7909.07 1007
7909.91 1067
7910.75 1139
7911.59 1120
7912.43 1203
7913.27 1240
7914.11 1434
7914.94 1449
7915.78 1486
7916.62 1572
7917.46 1569
7918.30 1505
7919.14 1502
7919.98 1463
7920.82 1327
7921.66 1269
7922.50 1194
7923.34 1128
7924.18 1060
7925.02 1048
7925.86 1017
7926.70 1037
7927.54 1082
7928.38 1020
7929.22 1027
7930.06 1036
7930.90 1014
7931.74 1038
7932.59 1024
7933.43 995
7934.27 1003
7935.11 935
7935.95 942
7936.79 923
7937.63 951
7938.47 937
7939.31 922
7940.15 979
7940.99 954
7941.83 1002
7942.67 1022
7943.52 1004
7944.36 971
7945.20 982
7946.04 999
7946.88 1048
7947.72 1006
7948.56 983
7949.40 991
7950.25 1023
7951.09 1032
7951.93 984
7952.77 1006
7953.61 1049
7954.45 1050
7955.29 1072
7956.14 1010
7956.98 1011
7957.82 1023
7958.66 981
7959.50 974
7960.35 925
7961.19 924
7962.03 961
7962.87 986
7963.71 975
7964.56 991
7965.40 981
7966.24 1039
7967.08 1039
7967.93 1042
7968.77 989
7969.61 1025
7970.45 996
7971.29 944
7972.14 931
7972.98 957
7973.82 889
7974.67 914
7975.51 874
7976.35 874
7977.19 984
7978.04 906
7978.88 911
7979.72 844
7980.57 877
7981.41 884
7982.25 889
7983.09 935
7983.94 917
7984.78 890
7985.62 956
7986.47 875
7987.31 861
7988.15 922
7989.00 896
7989.84 924
7990.68 846
7991.53 880
7992.37 905
7993.22 884
7994.06 893
7994.90 897
7995.75 899
7996.59 862
7997.43 843
7998.28 862
7999.12 852
7999.97 838
8000.81 807
8001.65 844
8002.50 801
8003.34 825
8004.19 855
8005.03 859
8005.88 855
8006.72 833
8007.57 846
8008.41 870
8009.25 828
8010.10 861
8010.94 861
8011.79 862
8012.63 879
8013.48 861
8014.32 813
8015.17 810
8016.01 825
8016.86 812
8017.70 829
8018.55 818
8019.39 789
8020.24 815
8021.08 801
8021.93 764
8022.77 795
8023.62 781
8024.46 809
8025.31 786
8026.15 800
8027.00 767
8027.84 828
8028.69 837
8029.54 860
8030.38 822
8031.23 856
8032.07 781
8032.92 792
8033.76 829
8034.61 813
8035.46 810
8036.30 865
8037.15 863
8037.99 813
8038.84 817
8039.69 852
8040.53 786
8041.38 780
8042.22 789
8043.07 766
8043.92 779
8044.76 791
8045.61 873
8046.46 848
8047.30 833
8048.15 836
8049.00 842
8049.84 856
8050.69 827
8051.54 791
8052.38 811
8053.23 848
8054.08 811
8054.92 793
8055.77 838
8056.62 781
8057.46 791
8058.31 780
8059.16 807
8060.01 775
8060.85 807
8061.70 820
8062.55 791
8063.40 794
8064.24 749
8065.09 791
8065.94 777
8066.79 798
8067.63 778
8068.48 776
8069.33 775
8070.18 764
8071.02 730
8071.87 753
8072.72 791
8073.57 770
8074.42 767
8075.26 751
8076.11 726
8076.96 745
8077.81 765
8078.66 784
8079.50 783
8080.35 757
8081.20 770
8082.05 749
8082.90 744
8083.75 756
8084.59 735
8085.44 783
8086.29 772
8087.14 725
8087.99 730
8088.84 717
8089.69 786
8090.53 823
8091.38 790
8092.23 758
8093.08 785
8093.93 784
8094.78 766
8095.63 752
8096.48 770
8097.33 783
8098.18 798
8099.02 783
8099.87 804
8100.72 808
8101.57 818
8102.42 754
8103.27 773
8104.12 799
8104.97 810
8105.82 797
8106.67 787
8107.52 781
8108.37 752
8109.22 760
8110.07 743
8110.92 758
8111.77 769
8112.62 761
8113.47 795
8114.32 789
8115.17 834
8116.02 852
8116.87 841
8117.72 882
8118.57 910
8119.42 887
8120.27 868
8121.12 839
8121.97 842
8122.82 853
8123.67 798
8124.52 777
8125.37 812
8126.22 818
8127.07 791
8127.93 782
8128.78 781
8129.63 782
8130.48 802
8131.33 762
8132.18 754
8133.03 722
8133.88 762
8134.73 780
8135.58 788
8136.44 745
8137.29 749
8138.14 826
8138.99 815
8139.84 823
8140.69 831
8141.54 827
8142.39 833
8143.25 826
8144.10 800
8144.95 814
8145.80 802
8146.65 757
8147.50 790
8148.36 824
8149.21 812
8150.06 789
8150.91 821
8151.76 805
8152.62 849
8153.47 847
8154.32 875
8155.17 879
8156.02 859
8156.88 859
8157.73 872
8158.58 814
8159.43 834
8160.29 830
8161.14 778
8161.99 807
8162.84 772
8163.70 744
8164.55 751
8165.40 776
8166.25 751
8167.11 786
8167.96 779
8168.81 760
8169.67 786
8170.52 776
8171.37 761
8172.23 795
8173.08 753
8173.93 778
8174.78 768
8175.64 776
8176.49 782
8177.34 732
8178.20 735
8179.05 755
8179.90 708
8180.76 731
8181.61 740
8182.47 718
8183.32 722
8184.17 739
8185.03 736
8185.88 717
8186.73 728
8187.59 722
8188.44 698
8189.30 686
8190.15 703
8191.00 716
8191.86 727
8192.71 713
8193.57 718
8194.42 737
8195.27 700
8196.13 717
8196.98 731
8197.84 698
8198.69 728
8199.55 707
8200.40 722
8201.26 705
8202.11 722
8202.96 716
8203.82 716
8204.67 761
8205.53 705
8206.38 724
8207.24 740
8208.09 745
8208.95 752
8209.80 758
8210.66 766
8211.51 728
8212.37 762
8213.22 726
8214.08 730
8214.93 762
8215.79 760
8216.65 716
8217.50 793
8218.36 792
8219.21 818
8220.07 851
8220.92 912
8221.78 897
8222.63 920
8223.49 927
8224.35 853
8225.20 879
8226.06 899
8226.91 894
8227.77 831
8228.63 810
8229.48 805
8230.34 838
8231.19 823
8232.05 780
8232.91 747
8233.76 727
8234.62 748
8235.47 753
8236.33 771
8237.19 778
8238.04 767
8238.90 774
8239.76 726
8240.61 747
8241.47 759
8242.33 769
8243.18 739
8244.04 722
8244.90 760
8245.75 760
8246.61 760
8247.47 768
8248.33 778
8249.18 775
8250.04 768
8250.90 733
8251.75 751
8252.61 763
8253.47 736
8254.33 744
8255.18 786
8256.04 731
8256.90 771
8257.76 753
8258.61 736
8259.47 778
8260.33 744
8261.19 782
8262.04 746
8262.90 767
8263.76 740
8264.62 723
8265.48 695
8266.33 685
8267.19 700
8268.05 690
8268.91 696
8269.77 716
8270.62 717
8271.48 764
8272.34 781
8273.20 744
8274.06 745
8274.92 703
8275.77 691
8276.63 721
8277.49 738
8278.35 761
8279.21 751
8280.07 765
8280.93 777
8281.78 736
8282.64 765
8283.50 717
8284.36 720
8285.22 768
8286.08 779
8286.94 765
8287.80 756
8288.66 767
8289.51 754
8290.37 795
8291.23 748
8292.09 731
8292.95 764
8293.81 834
8294.67 810
8295.53 762
8296.39 746
8297.25 771
8298.11 794
8298.97 773
8299.83 756
8300.69 816
8301.55 828
8302.41 840
8303.27 814
8304.13 851
8304.99 800
8305.85 806
8306.71 854
8307.57 798
8308.43 794
8309.29 801
8310.15 759
8311.01 809
8311.87 778
8312.73 820
8313.59 855
8314.45 835
8315.31 814
8316.17 821
8317.03 808
8317.89 792
8318.75 800
8319.61 778
8320.47 795
8321.33 757
8322.20 802
8323.06 793
8323.92 756
8324.78 733
8325.64 729
8326.50 757
8327.36 831
8328.22 760
8329.08 768
8329.94 832
8330.81 768
8331.67 821
8332.53 794
8333.39 756
8334.25 740
8335.11 735
8335.97 738
8336.84 766
8337.70 758
8338.56 769
8339.42 801
8340.28 783
8341.15 774
8342.01 787
8342.87 834
8343.73 814
8344.59 832
8345.45 769
8346.32 788
8347.18 759
8348.04 714
8348.90 787
8349.77 839
8350.63 830
8351.49 759
8352.35 810
8353.22 851
8354.08 805
8354.94 811
8355.80 815
8356.67 884
8357.53 843
8358.39 806
8359.25 820
8360.12 810
8360.98 822
8361.84 826
8362.71 834
8363.57 843
8364.43 808
8365.29 789
8366.16 797
8367.02 781
8367.88 834
8368.75 857
8369.61 822
8370.47 845
8371.34 872
8372.20 833
8373.06 825
8373.93 813
8374.79 820
8375.65 849
8376.52 823
8377.38 829
8378.25 910
8379.11 897
8379.97 890
8380.84 930
8381.70 934
8382.56 887
8383.43 934
8384.29 944
8385.16 908
8386.02 885
8386.89 888
8387.75 939
8388.61 951
8389.48 925
8390.34 937
8391.21 960
8392.07 918
8392.94 986
8393.80 1000
8394.67 972
8395.53 987
8396.39 988
8397.26 963
8398.12 981
8398.99 1002
8399.85 1021
8400.72 1041
8401.58 1074
8402.45 1050
8403.31 1046
8404.18 1020
8405.04 1048
8405.91 1086
8406.77 1110
8407.64 1113
8408.50 1118
8409.37 1204
8410.24 1194
8411.10 1184
8411.97 1201
8412.83 1189
8413.70 1211
8414.56 1252
8415.43 1220
8416.29 1190
8417.16 1201
8418.03 1214
8418.89 1276
8419.76 1277
8420.62 1280
8421.49 1243
8422.36 1322
8423.22 1430
8424.09 1361
8424.95 1318
8425.82 1358
8426.69 1422
8427.55 1511
8428.42 1479
8429.28 1461
8430.15 1469
8431.02 1516
8431.88 1581
8432.75 1629
8433.62 1709
8434.48 1714
8435.35 1797
8436.22 1885
8437.08 1826
8437.95 1814
8438.82 1891
8439.68 1966
8440.55 1979
8441.42 1974
8442.29 1944
8443.15 1948
8444.02 1992
8444.89 1990
8445.75 2089
8446.62 2140
8447.49 2295
8448.36 2597
8449.22 2971
8450.09 3430
8450.96 4430
8451.83 5535
8452.69 6531
8453.56 7299
8454.43 7718
8455.30 7539
8456.16 7402
8457.03 6829
8457.90 6023
8458.77 5182
8459.64 4479
8460.50 3823
8461.37 3239
8462.24 2790
8463.11 2518
8463.98 2238
8464.84 2057
8465.71 1906
8466.58 1812
8467.45 1722
8468.32 1703
8469.19 1559
8470.05 1510
8470.92 1470
8471.79 1442
8472.66 1404
8473.53 1378
8474.40 1337
8475.27 1343
8476.13 1313
8477.00 1319
8477.87 1290
8478.74 1357
8479.61 1284
8480.48 1335
8481.35 1414
8482.22 1410
8483.09 1377
8483.96 1420
8484.82 1405
8485.69 1375
8486.56 1391
8487.43 1454
8488.30 1522
8489.17 1604
8490.04 1681
8490.91 1802
8491.78 1932
8492.65 2038
8493.52 2064
8494.39 1993
8495.26 1848
8496.13 1787
8497.00 1631
8497.87 1558
8498.74 1533
8499.61 1494
8500.48 1396
8501.35 1317
8502.22 1323
8503.09 1304
8503.96 1314
8504.83 1284
8505.70 1294
8506.57 1289
8507.44 1314
8508.31 1313
8509.18 1349
8510.05 1325
8510.92 1321
8511.79 1363
8512.66 1416
8513.53 1394
8514.40 1413
8515.27 1427
8516.15 1462
8517.02 1498
8517.89 1504
8518.76 1451
8519.63 1477
8520.50 1450
8521.37 1377
8522.24 1430
8523.11 1437
8523.98 1526
8524.86 1490
8525.73 1467
8526.60 1451
8527.47 1441
8528.34 1470
8529.21 1560
8530.08 1562
8530.96 1551
8531.83 1527
8532.70 1595
8533.57 1632
8534.44 1553
8535.31 1545
8536.19 1507
8537.06 1481
8537.93 1476
8538.80 1439
8539.67 1407
8540.55 1334
8541.42 1272
8542.29 1325
8543.16 1274
8544.03 1190
8544.91 1207
8545.78 1204
8546.65 1162
8547.52 1167
8548.40 1208
8549.27 1258
8550.14 1306
8551.01 1336
8551.89 1427
8552.76 1417
8553.63 1493
8554.51 1515
8555.38 1479
8556.25 1407
8557.12 1345
8558.00 1293
8558.87 1217
8559.74 1197
8560.62 1151
8561.49 1147
8562.36 1135
8563.24 1180
8564.11 1155
8564.98 1093
8565.86 1118
8566.73 1132
8567.60 1144
8568.48 1136
8569.35 1106
8570.22 1103
8571.10 1141
8571.97 1145
8572.84 1114
8573.72 1097
8574.59 1081
8575.46 1025
8576.34 1019
8577.21 1056
8578.09 1054
8578.96 986
8579.83 1007
8580.71 1025
8581.58 1053
8582.46 1024
8583.33 1030
8584.21 1014
8585.08 1016
8585.95 1022
8586.83 1063
8587.70 1027
8588.58 980
8589.45 998
8590.33 1010
8591.20 1072
8592.08 1088
8592.95 1053
8593.83 1073
8594.70 1056
8595.58 1040
8596.45 1054
8597.33 1033
8598.20 1096
8599.08 1065
8599.95 1081
8600.83 1019
8601.70 1040
8602.58 1041
8603.45 1026
8604.33 995
8605.20 1030
8606.08 1082
8606.95 1090
8607.83 1122
8608.70 1068
8609.58 1042
8610.45 1097
8611.33 1092
8612.21 1059
8613.08 1049
8613.96 1057
8614.83 1039
8615.71 1041
8616.59 1090
8617.46 1020
8618.34 1060
8619.21 1082
8620.09 1084
8620.97 1108
8621.84 1113
8622.72 1081
8623.59 1127
8624.47 1240
8625.35 1210
8626.22 1167
8627.10 1236
8627.98 1276
8628.85 1201
8629.73 1206
8630.61 1184
8631.48 1194
8632.36 1147
8633.24 1220
8634.11 1196
8634.99 1179
8635.87 1188
8636.74 1234
8637.62 1273
8638.50 1257
8639.37 1225
8640.25 1220
8641.13 1249
8642.01 1291
8642.88 1276
8643.76 1274
8644.64 1281
8645.52 1270
8646.39 1267
8647.27 1314
8648.15 1361
8649.03 1290
8649.90 1342
8650.78 1367
8651.66 1352
8652.54 1378
8653.41 1361
8654.29 1336
8655.17 1365
8656.05 1361
8656.93 1383
8657.80 1362
8658.68 1387
8659.56 1356
8660.44 1402
8661.32 1421
8662.19 1428
8663.07 1351
8663.95 1410
8664.83 1448
8665.71 1490
8666.59 1523
8667.46 1579
8668.34 1659
8669.22 1786
8670.10 1867
8670.98 1989
8671.86 2159
8672.74 2317
8673.62 2335
8674.49 2274
8675.37 2176
8676.25 2124
8677.13 2038
8678.01 2006
8678.89 1894
8679.77 1852
8680.65 1801
8681.53 1709
8682.41 1727
8683.29 1749
8684.16 1720
8685.04 1780
8685.92 1970
8686.80 2163
8687.68 2474
8688.56 2819
8689.44 3239
8690.32 3546
8691.20 3729
8692.08 3846
8692.96 3807
8693.84 3599
8694.72 3310
8695.60 3017
8696.48 2636
8697.36 2387
8698.24 2136
8699.12 1920
8700.00 1767
8700.88 1686
8701.76 1634
8702.64 1628
8703.52 1543
8704.40 1510
8705.28 1512
8706.16 1497
8707.04 1527
8707.92 1440
8708.80 1493
8709.69 1438
8710.57 1452
8711.45 1393
8712.33 1345
8713.21 1355
8714.09 1380
8714.97 1357
8715.85 1336
8716.73 1361
8717.61 1356
8718.49 1384
8719.38 1404
8720.26 1443
8721.14 1394
8722.02 1406
8722.90 1417
8723.78 1448
8724.66 1481
8725.54 1518
8726.43 1474
8727.31 1519
8728.19 1560
8729.07 1617
8729.95 1666
8730.83 1635
8731.72 1610
8732.60 1573
8733.48 1634
8734.36 1629
8735.24 1622
8736.13 1656
8737.01 1647
8737.89 1680
8738.77 1579
8739.65 1491
8740.54 1583
8741.42 1584
8742.30 1602
8743.18 1600
8744.07 1579
8744.95 1584
8745.83 1581
8746.71 1536
8747.60 1605
8748.48 1645
8749.36 1676
8750.24 1789
8751.13 1777
8752.01 1772
8752.89 1806
8753.77 1811
8754.66 1798
8755.54 1923
8756.42 1944
8757.31 2052
8758.19 2081
8759.07 2077
8759.96 2083
8760.84 2148
8761.72 2196
8762.61 2232
8763.49 2233
8764.37 2296
8765.26 2400
8766.14 2295
8767.02 2291
8767.91 2360
8768.79 2257
8769.67 2178
8770.56 2220
8771.44 2179
8772.32 2199
8773.21 2325
8774.09 2377
8774.98 2593
8775.86 2929
8776.74 3504
8777.63 4095
8778.51 4762
8779.40 5403
8780.28 6031
8781.17 6254
8782.05 6176
8782.93 5862
8783.82 5394
8784.70 4905
8785.59 4341
8786.47 3786
8787.36 3363
8788.24 2935
8789.13 2713
8790.01 2458
8790.89 2196
8791.78 2178
8792.66 2188
8793.55 2094
8794.43 2169
8795.32 2232
8796.20 2256
8797.09 2248
8797.97 2252
8798.86 2173
8799.74 2126
8800.63 1983
8801.52 1907
8802.40 1751
8803.29 1690
8804.17 1632
8805.06 1588
8805.94 1581
8806.83 1529
8807.71 1509
8808.60 1487
8809.48 1545
8810.37 1524
8811.26 1485
8812.14 1454
8813.03 1455
8813.91 1482
8814.80 1489
8815.69 1589
8816.57 1657
8817.46 1585
8818.34 1683
8819.23 1668
8820.12 1701
8821.00 1697
8821.89 1635
8822.77 1594
8823.66 1533
8824.55 1473
8825.43 1463
8826.32 1442
8827.21 1426
8828.09 1444
8828.98 1342
8829.87 1302
8830.75 1321
8831.64 1297
8832.53 1298
8833.41 1330
8834.30 1370
8835.19 1369
8836.08 1386
8836.96 1363
8837.85 1361
8838.74 1337
8839.62 1347
8840.51 1360
8841.40 1353
8842.29 1370
8843.17 1344
8844.06 1369
8844.95 1377
8845.84 1356
8846.72 1351
8847.61 1376
8848.50 1434
8849.39 1390
8850.27 1329
8851.16 1319
8852.05 1335
8852.94 1381
8853.82 1315
8854.71 1349
8855.60 1407
8856.49 1400
8857.38 1385
8858.26 1298
8859.15 1370
8860.04 1375
8860.93 1319
8861.82 1321
8862.71 1298
8863.59 1326
8864.48 1302
8865.37 1265
8866.26 1196
8867.15 1155
8868.04 1175
8868.93 1129
8869.81 1148
8870.70 1137
8871.59 1084
8872.48 1109
8873.37 1092
8874.26 1064
8875.15 1069
8876.04 1053
8876.93 1074
8877.81 1058
8878.70 1071
8879.59 1045
8880.48 1065
8881.37 1048
8882.26 1029
8883.15 1041
8884.04 1060
8884.93 1038
8885.82 1029
8886.71 1036
8887.60 1043
8888.49 1026
8889.38 1005
8890.27 1002
8891.16 976
8892.05 1004
8892.94 1037
8893.83 1023
8894.72 1025
8895.61 975
8896.50 951
8897.39 1012
8898.28 944
8899.17 998
8900.06 1014
8900.95 982
8901.84 963
8902.73 941
8903.62 932
8904.51 953
8905.40 950
8906.29 974
8907.18 929
8908.07 933
8908.96 914
8909.85 900
8910.74 930
8911.63 891
8912.52 889
8913.41 891
8914.31 866
8915.20 884
8916.09 880
8916.98 847
8917.87 863
8918.76 877
8919.65 879
8920.54 881
8921.43 859
8922.33 858
8923.22 880
8924.11 887
8925.00 870
8925.89 928
8926.78 905
8927.67 850
8928.57 811
8929.46 866
8930.35 848
8931.24 867
8932.13 897
8933.03 890
8933.92 887
8934.81 834
8935.70 828
8936.59 830
8937.49 783
8938.38 771
8939.27 813
8940.16 830
8941.05 783
8941.95 813
8942.84 812
8943.73 817
8944.62 780
8945.52 831
8946.41 811
8947.30 800
8948.19 786
8949.09 779
8949.98 795
8950.87 835
8951.76 784
8952.66 809
8953.55 826
8954.44 840
8955.34 822
8956.23 782
8957.12 798
8958.02 760
8958.91 795
8959.80 726
8960.69 721
8961.59 762
8962.48 764
8963.37 762
8964.27 777
8965.16 807
8966.05 805
8966.95 779
8967.84 816
8968.74 781
8969.63 775
8970.52 765
8971.42 786
8972.31 780
8973.20 746
8974.10 750
8974.99 787
8975.89 789
8976.78 731
8977.67 748
8978.57 707
8979.46 761
8980.36 709
8981.25 698
8982.15 720
8983.04 694
8983.93 701
8984.83 718
8985.72 732
8986.62 772
8987.51 715
8988.41 725
8989.30 725
8990.20 698
8991.09 694
8991.99 705
8992.88 729
8993.78 714
8994.67 719
8995.57 671
8996.46 686
8997.36 682
8998.25 676
8999.15 669
9000.04 646
9000.94 668
9001.83 654
9002.73 704
9003.62 725
9004.52 717
9005.41 679
9006.31 700
9007.20 688
9008.10 673
9009.00 655
9009.89 681
9010.79 647
9011.68 686
9012.58 692
9013.47 675
9014.37 617
9015.27 659
9016.16 683
9017.06 661
9017.95 641
9018.85 650
9019.75 631
9020.64 662
9021.54 676
9022.43 665
9023.33 636
9024.23 631
9025.12 656
9026.02 657
9026.92 654
9027.81 657
9028.71 625
9029.61 626
9030.50 644
9031.40 638
9032.30 624
9033.19 655
9034.09 651
9034.99 632
9035.88 637
9036.78 651
9037.68 669
9038.58 627
9039.47 671
9040.37 640
9041.27 639
9042.16 667
9043.06 646
9043.96 660
9044.86 653
9045.75 645
9046.65 653
9047.55 679
9048.45 674
9049.34 635
9050.24 672
9051.14 682
9052.04 691
9052.94 630
9053.83 673
9054.73 658
9055.63 653
9056.53 649
9057.43 629
9058.32 625
9059.22 631
9060.12 679
9061.02 642
9061.92 680
9062.81 676
9063.71 699
9064.61 687
9065.51 715
9066.41 703
9067.31 673
9068.21 634
9069.10 674
9070.00 640
9070.90 667
9071.80 699
9072.70 680
9073.60 657
9074.50 685
9075.40 635
9076.29 630
9077.19 668
9078.09 656
9078.99 652
9079.89 654
9080.79 679
9081.69 644
9082.59 657
9083.49 662
9084.39 651
9085.29 628
9086.19 637
9087.09 632
9087.98 625
9088.88 629
9089.78 654
9090.68 670
9091.58 638
9092.48 637
9093.38 642
9094.28 650
9095.18 633
9096.08 611
9096.98 599
9097.88 652
9098.78 634
9099.68 611
9100.58 652
9101.48 629
9102.38 602
9103.28 634
9104.18 639
9105.08 594
9105.99 633
9106.89 617
9107.79 609
9108.69 606
9109.59 658
9110.49 650
9111.39 655
9112.29 637
9113.19 647
9114.09 672
9114.99 664
9115.89 646
9116.79 614
9117.69 640
9118.60 655
9119.50 627
9120.40 626
9121.30 626
9122.20 596
9123.10 616
9124.00 654
9124.90 663
9125.81 632
9126.71 635
9127.61 613
9128.51 600
9129.41 604
9130.31 613
9131.22 627
9132.12 629
9133.02 628
9133.92 598
9134.82 597
9135.72 609
9136.63 588
9137.53 603
9138.43 631
9139.33 638
9140.23 677
9141.14 630
9142.04 663
9142.94 648
9143.84 634
9144.75 653
9145.65 607
9146.55 627
9147.45 575
9148.36 617
9149.26 585
9150.16 630
9151.06 624
9151.97 598
9152.87 586
9153.77 624
9154.67 618
9155.58 616
9156.48 622
9157.38 619
9158.29 639
9159.19 587
9160.09 625
9161.00 645
9161.90 650
9162.80 644
9163.71 609
9164.61 601
9165.51 579
9166.42 583
9167.32 596
9168.22 633
9169.13 631
9170.03 597
9170.93 612
9171.84 602
9172.74 613
9173.64 623
9174.55 612
9175.45 617
9176.36 613
9177.26 614
9178.16 587
9179.07 662
9179.97 632
9180.88 616
9181.78 614
9182.69 651
9183.59 650
9184.49 644
9185.40 602
9186.30 634
9187.21 599
9188.11 621
9189.02 613
9189.92 594
9190.82 650
9191.73 670
9192.63 633
9193.54 626
9194.44 653
9195.35 616
9196.25 613
9197.16 621
9198.06 646
9198.97 642
9199.87 682
9200.78 717
9201.68 717
9202.59 710
9203.49 674
9204.40 645
9205.30 637
9206.21 635
9207.12 618
9208.02 652
9208.93 664
9209.83 656
9210.74 628
9211.64 629
9212.55 653
9213.45 680
9214.36 670
9215.27 642
9216.17 700
9217.08 655
9217.98 676
9218.89 671
9219.80 650
9220.70 597
9221.61 618
9222.51 649
9223.42 614
9224.33 618
9225.23 624
9226.14 617
9227.05 634
9227.95 615
9228.86 663
9229.77 655
9230.67 650
9231.58 662
9232.49 662
9233.39 666
9234.30 610
9235.21 642
9236.11 610
9237.02 631
9237.93 625
9238.83 621
9239.74 619
9240.65 643
9241.55 597
9242.46 624
9243.37 635
9244.28 634
9245.18 640
9246.09 579
9247.00 612
9247.91 629
9248.81 635
9249.72 635
9250.63 636
9251.54 644
9252.44 580
9253.35 582
9254.26 644
9255.17 649
9256.07 609
9256.98 579
9257.89 598
9258.80 637
9259.71 644
9260.61 632
9261.52 618
9262.43 629
9263.34 636
9264.25 615
9265.16 611
9266.06 621
9266.97 620
9267.88 618
9268.79 662
9269.70 633
9270.61 620
9271.51 637
9272.42 698
9273.33 688
9274.24 668
9275.15 650
9276.06 668
9276.97 676
9277.88 664
9278.78 665
9279.69 640
9280.60 663
9281.51 660
9282.42 621
9283.33 624
9284.24 666
9285.15 643
9286.06 624
9286.97 655
9287.88 633
9288.79 625
9289.70 627
9290.60 661
9291.51 692
9292.42 665
9293.33 652
9294.24 665
9295.15 693
9296.06 673
9296.97 684
9297.88 671
9298.79 658
9299.70 677
9300.61 664
9301.52 672
9302.43 694
9303.34 699
9304.25 646
9305.16 673
9306.07 676
9306.98 663
9307.89 670
9308.80 689
9309.71 710
9310.63 708
9311.54 637
9312.45 643
9313.36 669
9314.27 692
9315.18 670
9316.09 653
9317.00 650
9317.91 652
9318.82 633
9319.73 647
9320.64 615
9321.55 627
9322.47 651
9323.38 652
9324.29 618
9325.20 638
9326.11 610
9327.02 653
9327.93 626
9328.84 621
9329.76 648
9330.67 628
9331.58 648
9332.49 640
9333.40 625
9334.31 617
9335.23 655
9336.14 690
9337.05 680
9337.96 652
9338.87 641
9339.78 628
9340.70 673
9341.61 656
9342.52 645
9343.43 616
9344.34 640
9345.26 683
9346.17 664
9347.08 675
9347.99 684
9348.91 685
9349.82 649
9350.73 644
9351.64 614
9352.56 660
9353.47 695
9354.38 655
9355.29 690
9356.21 698
9357.12 678
9358.03 682
9358.94 680
9359.86 659
9360.77 666
9361.68 674
9362.60 640
9363.51 653
9364.42 679
9365.34 650
9366.25 668
9367.16 657
9368.08 661
9368.99 633
9369.90 651
9370.82 618
9371.73 646
9372.64 654
9373.56 620
9374.47 649
9375.38 669
9376.30 644
9377.21 636
9378.12 683
9379.04 649
9379.95 655
9380.87 654
9381.78 687
9382.69 659
9383.61 671
9384.52 725
9385.44 692
9386.35 699
9387.27 676
9388.18 674
9389.09 716
9390.01 765
9390.92 757
9391.84 746
9392.75 786
9393.67 732
9394.58 769
9395.50 782
9396.41 718
9397.32 797
9398.24 736
9399.15 722
9400.07 711
9400.98 727
9401.90 704
9402.81 689
9403.73 673
9404.64 710
9405.56 722
9406.47 738
9407.39 744
9408.30 736
9409.22 748
9410.14 705
9411.05 700
9411.97 714
9412.88 691
9413.80 742
9414.71 726
9415.63 689
9416.54 731
9417.46 727
9418.38 713
9419.29 757
9420.21 709
9421.12 722
9422.04 700
9422.95 744
9423.87 699
9424.79 780
9425.70 753
9426.62 772
9427.54 770
9428.45 750
9429.37 771
9430.28 803
9431.20 789
9432.12 841
9433.03 825
9433.95 868
9434.87 861
9435.78 863
9436.70 862
9437.62 840
9438.53 846
9439.45 852
9440.37 815
9441.28 800
9442.20 827
9443.12 861
9444.03 918
9444.95 910
9445.87 988
9446.79 1079
9447.70 1128
9448.62 1159
9449.54 1291
9450.45 1406
9451.37 1519
9452.29 1529
9453.21 1492
9454.12 1453
9455.04 1351
9455.96 1278
9456.88 1187
9457.79 1099
9458.71 1046
9459.63 1014
9460.55 913
9461.47 943
9462.38 938
9463.30 880
9464.22 851
9465.14 831
9466.06 798
9466.97 792
9467.89 806
9468.81 798
9469.73 806
9470.65 755
9471.56 793
9472.48 817
9473.40 835
9474.32 826
9475.24 859
9476.16 853
9477.08 897
9477.99 923
9478.91 867
9479.83 928
9480.75 880
9481.67 901
9482.59 881
9483.51 864
9484.43 863
9485.34 838
9486.26 839
9487.18 860
9488.10 857
9489.02 790
9489.94 800
9490.86 808
9491.78 794
9492.70 755
9493.62 762
9494.54 752
9495.46 788
9496.38 763
9497.30 763
9498.22 761
9499.13 740
9500.05 720
9500.97 752
9501.89 774
9502.81 745
9503.73 714
9504.65 689
9505.57 763
9506.49 777
9507.41 775
9508.33 726
9509.25 746
9510.17 756
9511.09 799
9512.01 768
9512.93 818
9513.86 822
9514.78 820
9515.70 803
9516.62 808
9517.54 822
9518.46 782
9519.38 772
9520.30 782
9521.22 800
9522.14 760
9523.06 825
9523.98 808
9524.90 814
9525.82 809
9526.75 878
9527.67 926
9528.59 917
9529.51 972
9530.43 978
9531.35 972
9532.27 966
9533.19 1017
9534.11 966
9535.04 923
9535.96 898
9536.88 940
9537.80 907
9538.72 872
9539.64 823
9540.57 795
9541.49 806
9542.41 810
9543.33 801
9544.25 802
9545.17 762
9546.10 790
9547.02 802
9547.94 783
9548.86 791
9549.78 772
9550.71 805
9551.63 781
9552.55 796
9553.47 787
9554.40 769
9555.32 788
9556.24 811
9557.16 816
9558.09 818
9559.01 803
9559.93 804
9560.85 769
9561.78 771
9562.70 751
9563.62 784
9564.54 774
9565.47 801
9566.39 740
9567.31 742
9568.24 751
9569.16 740
9570.08 738
9571.00 746
9571.93 793
9572.85 755
9573.77 765
9574.70 753
9575.62 722
9576.54 711
9577.47 724
9578.39 734
9579.31 759
9580.24 749
9581.16 745
9582.09 721
9583.01 713
9583.93 707
9584.86 732
9585.78 739
9586.70 672
9587.63 750
9588.55 742
9589.48 746
9590.40 740
9591.32 751
9592.25 775
9593.17 774
9594.10 759
9595.02 723
9595.95 798
9596.87 779
9597.79 791
9598.72 796
9599.64 790
9600.57 799
9601.49 812
9602.42 843
9603.34 805
9604.27 799
9605.19 800
9606.12 831
9607.04 860
9607.97 846
9608.89 828
9609.82 800
9610.74 844
9611.67 835
9612.59 811
9613.52 830
9614.44 857
9615.37 870
9616.29 867
9617.22 863
9618.14 837
9619.07 842
9619.99 881
9620.92 868
9621.85 910
9622.77 888
9623.70 894
9624.62 898
9625.55 903
9626.47 926
9627.40 972
9628.33 966
9629.25 949
9630.18 932
9631.10 956
9632.03 970
9632.96 970
9633.88 954
9634.81 970
9635.73 1017
9636.66 972
9637.59 991
9638.51 1019
9639.44 1039
9640.37 1091
9641.29 1143
9642.22 1135
9643.15 1124
9644.07 1241
9645.00 1208
9645.93 1284
9646.85 1361
9647.78 1414
9648.71 1437
9649.63 1402
9650.56 1353
9651.49 1347
9652.41 1261
9653.34 1232
9654.27 1190
9655.20 1190
9656.12 1159
9657.05 1120
9657.98 1122
9658.90 1151
9659.83 1117
9660.76 1145
9661.69 1136
9662.61 1197
9663.54 1176
9664.47 1221
9665.40 1249
9666.32 1262
9667.25 1215
9668.18 1203
9669.11 1266
9670.04 1285
9670.96 1246
9671.89 1284
9672.82 1280
9673.75 1260
9674.68 1277
9675.60 1247
9676.53 1290
9677.46 1283
9678.39 1308
9679.32 1368
9680.25 1324
9681.17 1288
9682.10 1333
9683.03 1357
9683.96 1390
9684.89 1333
9685.82 1363
9686.75 1397
9687.67 1409
9688.60 1399
9689.53 1423
9690.46 1482
9691.39 1514
9692.32 1606
9693.25 1644
9694.18 1705
9695.11 1767
9696.03 1778
9696.96 1843
9697.89 1857
9698.82 1892
9699.75 1852
9700.68 1818
9701.61 1771
9702.54 1709
9703.47 1611
9704.40 1635
9705.33 1587
9706.26 1501
9707.19 1479
9708.12 1483
9709.05 1463
9709.98 1597
9710.91 1663
9711.84 1640
9712.77 1683
9713.70 1691
9714.63 1682
9715.56 1635
9716.49 1624
9717.42 1519
9718.35 1556
9719.28 1403
9720.21 1373
9721.14 1319
9722.07 1323
9723.00 1314
9723.93 1318
9724.86 1293
9725.79 1268
9726.72 1256
9727.65 1293
9728.58 1296
9729.51 1296
9730.44 1322
9731.37 1349
9732.31 1323
9733.24 1353
9734.17 1320
9735.10 1258
9736.03 1313
9736.96 1276
9737.89 1186
9738.82 1173
9739.75 1183
9740.69 1141
9741.62 1149
9742.55 1134
9743.48 1131
9744.41 1088
9745.34 1081
9746.27 1017
9747.21 1047
9748.14 1046
9749.07 1031
9750.00 1066
9750.93 999
9751.86 1050
9752.80 1042
9753.73 1031
9754.66 1033
9755.59 1037
9756.52 1072
9757.46 1037
9758.39 990
9759.32 1029
9760.25 1068
9761.18 1070
9762.12 1047
9763.05 1029
9763.98 1037
9764.91 1027
9765.85 1004
9766.78 1012
9767.71 1041
9768.64 1020
9769.58 1059
9770.51 1055
9771.44 1114
9772.37 1164
9773.31 1095
9774.24 1076
9775.17 1094
9776.11 1154
9777.04 1167
9777.97 1162
9778.91 1187
9779.84 1221
9780.77 1179
9781.71 1190
9782.64 1196
9783.57 1168
9784.51 1127
9785.44 1124
9786.37 1104
9787.31 1067
9788.24 1078
9789.17 1015
9790.11 1026
9791.04 1016
9791.97 1060
9792.91 1029
9793.84 1066
9794.77 1053
9795.71 1029
9796.64 1051
9797.58 1075
9798.51 1089
9799.44 1071
9800.38 1017
9801.31 989
9802.25 959
9803.18 992
9804.12 938
9805.05 907
9805.98 900
9806.92 863
9807.85 874
9808.79 838
9809.72 853
9810.66 823
9811.59 804
9812.53 861
9813.46 849
9814.40 808
9815.33 793
9816.27 847
9817.20 814
9818.14 785
9819.07 799
9820.01 826
9820.94 771
9821.88 787
9822.81 782
9823.75 789
9824.68 808
9825.62 755
9826.55 763
9827.49 785
9828.42 802
9829.36 806
9830.29 788
9831.23 819
9832.17 830
9833.10 788
9834.04 774
9834.97 761
9835.91 803
9836.84 750
9837.78 784
9838.72 767
9839.65 752
9840.59 743
9841.52 787
9842.46 801
9843.40 763
9844.33 802
9845.27 790
9846.20 806
9847.14 776
9848.08 818
9849.01 762
9849.95 800
9850.89 797
9851.82 810
9852.76 814
9853.70 822
9854.63 781
9855.57 817
9856.51 783
9857.44 788
9858.38 770
9859.32 767
9860.25 771
9861.19 778
9862.13 817
9863.07 763
9864.00 768
9864.94 779
9865.88 820
9866.81 764
9867.75 719
9868.69 744
9869.63 764
9870.56 746
9871.50 744
9872.44 749
9873.38 758
9874.31 792
9875.25 758
9876.19 738
9877.13 707
9878.07 739
9879.00 742
9879.94 738
9880.88 736
9881.82 713
9882.75 778
9883.69 739
9884.63 712
9885.57 766
9886.51 752
9887.45 745
9888.38 737
9889.32 701
9890.26 715
9891.20 738
9892.14 737
9893.08 714
9894.01 747
9894.95 707
9895.89 696
9896.83 732
9897.77 723
9898.71 700
9899.65 728
9900.59 702
9901.52 746
9902.46 725
9903.40 731
9904.34 719
9905.28 758
9906.22 782
9907.16 827
9908.10 837
9909.04 869
9909.98 893
9910.92 886
9911.86 891
9912.80 895
9913.73 935
9914.67 905
9915.61 862
9916.55 824
9917.49 831
9918.43 827
9919.37 863
9920.31 829
9921.25 918
9922.19 948
9923.13 979
9924.07 1026
9925.01 999
9925.95 1028
9926.89 964
9927.83 937
9928.77 898
9929.71 894
9930.65 842
9931.59 782
9932.53 765
9933.47 726
9934.41 705
9935.36 713
9936.30 713
9937.24 673
9938.18 643
9939.12 644
9940.06 664
9941.00 678
9941.94 671
9942.88 622
9943.82 651
9944.76 673
9945.70 667
9946.64 663
9947.59 658
9948.53 651
9949.47 682
9950.41 667
9951.35 629
9952.29 666
9953.23 662
9954.17 682
9955.12 663
9956.06 662
9957.00 666
9957.94 657
9958.88 629
9959.82 643
9960.77 624
9961.71 626
9962.65 592
9963.59 618
9964.53 654
9965.48 632
9966.42 630
9967.36 651
9968.30 686
9969.24 631
9970.19 646
9971.13 585
9972.07 583
9973.01 574
9973.95 629
9974.90 581
9975.84 589
9976.78 613
9977.72 610
9978.67 587
9979.61 594
9980.55 608
9981.50 610
9982.44 624
9983.38 599
9984.32 639
9985.27 612
9986.21 631
9987.15 614
9988.10 617
9989.04 633
9989.98 628
9990.92 612
9991.87 643
9992.81 624
9993.75 571
9994.70 597
9995.64 613
9996.58 599
9997.53 612
9998.47 627
9999.41 595
10000.36 604
10001.30 585
10002.25 608
10003.19 616
10004.13 606
10005.08 570
10006.02 582
10006.96 606
10007.91 599
10008.85 591
10009.80 580
10010.74 580
10011.68 582
10012.63 600
10013.57 570
10014.52 577
10015.46 582
10016.41 620
10017.35 622
10018.29 631
10019.24 578
10020.18 614
10021.13 603
10022.07 592
10023.02 580
10023.96 598
10024.91 631
10025.85 602
10026.80 596
10027.74 565
10028.69 584
10029.63 564
10030.58 595
10031.52 574
10032.47 589
10033.41 600
10034.36 568
10035.30 598
10036.25 560
10037.19 546
10038.14 585
10039.08 578
10040.03 588
10040.97 579
10041.92 574
10042.87 576
10043.81 575
10044.76 589
10045.70 561
10046.65 589
10047.59 566
10048.54 572
10049.49 567
10050.43 558
10051.38 530
10052.32 554
10053.27 538
10054.22 551
10055.16 568
10056.11 535
10057.05 546
10058.00 570
10058.95 568
10059.89 554
10060.84 571
10061.79 534
10062.73 517
10063.68 547
10064.63 563
10065.57 529
10066.52 529
10067.47 574
10068.41 583
10069.36 560
10070.31 542
10071.25 523
10072.20 522
10073.15 550
10074.10 546
10075.04 554
10075.99 567
10076.94 531
10077.88 559
10078.83 531
10079.78 549
10080.73 555
10081.67 525
10082.62 542
10083.57 539
10084.52 543
10085.46 547
10086.41 506
10087.36 555
10088.31 569
10089.25 558
10090.20 547
10091.15 504
10092.10 526
10093.05 536
10093.99 542
10094.94 516
10095.89 525
10096.84 528
10097.79 542
10098.73 529
10099.68 543
10100.63 558
10101.58 567
10102.53 569
10103.48 534
10104.42 510
10105.37 548
10106.32 537
10107.27 546
10108.22 523
10109.17 500
10110.12 540
10111.06 590
10112.01 568
10112.96 513
10113.91 497
10114.86 507
10115.81 538
10116.76 547
10117.71 497
10118.66 516
10119.61 548
10120.56 535
10121.50 520
10122.45 556
10123.40 556
10124.35 518
10125.30 523
10126.25 549
10127.20 551
10128.15 540
10129.10 521
10130.05 540
10131.00 545
10131.95 563
10132.90 549
10133.85 523
10134.80 543
10135.75 545
10136.70 500
10137.65 516
10138.60 544
10139.55 542
10140.50 550
10141.45 590
10142.40 582
10143.35 573
10144.30 578
10145.25 586
10146.20 563
10147.15 583
10148.10 577
10149.05 525
10150.00 512
10150.95 544
10151.90 543
10152.86 534
10153.81 512
10154.76 552
10155.71 546
10156.66 549
10157.61 530
10158.56 566
10159.51 541
10160.46 551
10161.41 552
10162.37 537
10163.32 564
10164.27 548
10165.22 555
10166.17 556
10167.12 559
10168.07 606
10169.03 567
10169.98 555
10170.93 574
10171.88 560
10172.83 557
10173.78 569
10174.74 591
10175.69 562
10176.64 574
10177.59 573
10178.54 583
10179.49 577
10180.45 560
10181.40 601
10182.35 622
10183.30 611
10184.26 579
10185.21 614
10186.16 639
10187.11 631
10188.06 638
10189.02 625
10189.97 597
10190.92 649
10191.87 628
10192.83 626
10193.78 602
10194.73 624
10195.69 636
10196.64 659
10197.59 638
10198.54 611
10199.50 617
10200.45 634
10201.40 667
10202.36 676
10203.31 658
10204.26 685
10205.22 689
10206.17 676
10207.12 688
10208.08 652
10209.03 649
10209.98 652
10210.94 675
10211.89 626
10212.84 656
10213.80 646
10214.75 611
10215.70 609
10216.66 605
10217.61 619
10218.56 624
10219.52 635
10220.47 645
10221.43 624
10222.38 622
10223.33 606
10224.29 618
10225.24 615
10226.20 611
10227.15 625
10228.11 651
10229.06 679
10230.01 677
10230.97 725
10231.92 713
10232.88 723
10233.83 719
10234.79 734
10235.74 706
10236.70 726
10237.65 704
10238.60 687
10239.56 679
10240.51 700
10241.47 646
10242.42 624
10243.38 634
10244.33 600
10245.29 614
10246.24 583
10247.20 560
10248.15 524
10249.11 562
10250.07 551
10251.02 562
10251.98 573
10252.93 581
10253.89 564
10254.84 571
10255.80 576
10256.75 550
10257.71 567
10258.67 549
10259.62 569
10260.58 568
10261.53 539
10262.49 560
10263.44 553
10264.40 516
10265.36 518
10266.31 544
10267.27 560
10268.22 549
10269.18 530
10270.14 528
10271.09 546
10272.05 576
10273.01 520
10273.96 558
10274.92 563
10275.87 567
10276.83 539
10277.79 575
10278.74 578
10279.70 540
10280.66 553
10281.61 537
10282.57 487
10283.53 503
10284.49 533
10285.44 541
10286.40 514
10287.36 520
10288.31 556
10289.27 514
10290.23 537
10291.18 526
10292.14 550
10293.10 520
10294.06 507
10295.01 537
10295.97 568
10296.93 542
10297.89 531
10298.84 521
10299.80 531
10300.76 530
10301.72 521
10302.67 548
10303.63 545
10304.59 540
10305.55 547
10306.51 534
10307.46 525
10308.42 539
10309.38 554
10310.34 562
10311.30 558
10312.25 557
10313.21 574
10314.17 579
10315.13 545
10316.09 548
10317.05 531
10318.00 568
10318.96 548
10319.92 515
10320.88 508
10321.84 533
10322.80 544
10323.76 507
10324.71 532
10325.67 540
10326.63 536
10327.59 517
10328.55 537
10329.51 525
10330.47 538
10331.43 519
10332.39 547
10333.35 527
10334.30 520
10335.26 481
10336.22 524
10337.18 521
10338.14 530
10339.10 562
10340.06 536
10341.02 507
10341.98 558
10342.94 546
10343.90 544
10344.86 529
10345.82 519
10346.78 556
10347.74 523
10348.70 562
10349.66 549
10350.62 515
10351.58 509
10352.54 537
10353.50 573
10354.46 534
10355.42 536
10356.38 585
10357.34 564
10358.30 539
10359.26 553
10360.22 549
10361.18 574
10362.14 515
10363.10 544
10364.06 550
10365.02 527
10365.98 516
10366.94 468
10367.90 474
10368.87 513
10369.83 501
10370.79 496
10371.75 538
10372.71 522
10373.67 524
10374.63 546
10375.59 507
10376.55 488
10377.51 518
10378.48 452
10379.44 488
10380.40 533
10381.36 530
10382.32 523
10383.28 536
10384.24 545
10385.21 526
10386.17 498
10387.13 524
10388.09 551
10389.05 556
10390.01 514
10390.98 522
10391.94 550
10392.90 522
10393.86 521
10394.82 535
10395.79 544
10396.75 547
10397.71 542
10398.67 542
10399.63 525
10400.60 515
10401.56 500
10402.52 533
10403.48 517
10404.45 519
10405.41 504
10406.37 516
10407.33 492
10408.30 545
10409.26 521
10410.22 520
10411.18 551
10412.15 574
10413.11 554
10414.07 605
10415.04 589
10416.00 606
10416.96 591
10417.93 600
10418.89 633
10419.85 586
10420.81 564
10421.78 580
10422.74 588
10423.70 561
10424.67 559
10425.63 550
10426.59 555
10427.56 562
10428.52 519
10429.49 545
10430.45 535
10431.41 569
10432.38 522
10433.34 548
10434.30 513
10435.27 513
10436.23 509
10437.20 481
10438.16 480
10439.12 525
10440.09 500
10441.05 529
10442.02 503
10442.98 505
10443.94 477
10444.91 492
10445.87 516
10446.84 479
10447.80 514
10448.77 516
10449.73 505
10450.70 467
10451.66 495
10452.63 506
10453.59 494
10454.55 484
10455.52 491
10456.48 510
10457.45 508
10458.41 503
10459.38 493
10460.34 522
10461.31 510
10462.27 513
10463.24 457
10464.20 506
10465.17 489
10466.14 494
10467.10 487
10468.07 515
10469.03 489
10470.00 479
10470.96 469
10471.93 500
10472.89 516
10473.86 496
10474.82 503
10475.79 503
10476.76 494
10477.72 486
10478.69 496
10479.65 481
10480.62 495
10481.59 548
10482.55 500
10483.52 479
10484.48 483
10485.45 520
10486.42 513
10487.38 488
10488.35 489
10489.32 539
10490.28 508
10491.25 523
10492.21 491
10493.18 549
10494.15 464
10495.11 488
10496.08 532
10497.05 528
10498.01 505
10498.98 507
10499.95 488
10500.92 485
10501.88 483
10502.85 464
10503.82 515
10504.78 481
10505.75 493
10506.72 474
10507.68 485
10508.65 471
10509.62 529
10510.59 503
10511.55 495
10512.52 519
10513.49 485
10514.46 497
10515.42 544
10516.39 522
10517.36 465
10518.33 502
10519.29 479
10520.26 505
10521.23 492
10522.20 516
10523.17 473
10524.13 497
10525.10 488
10526.07 507
10527.04 484
10528.01 475
10528.97 483
10529.94 516
10530.91 497
10531.88 530
10532.85 513
10533.82 507
10534.78 518
10535.75 525
10536.72 533
10537.69 528
10538.66 486
10539.63 502
10540.60 546
10541.56 526
10542.53 521
10543.50 506
10544.47 541
10545.44 507
10546.41 513
10547.38 521
10548.35 560
10549.32 557
10550.29 538
10551.25 538
10552.22 574
10553.19 574
10554.16 602
10555.13 576
10556.10 583
10557.07 627
10558.04 649
10559.01 643
10559.98 677
10560.95 654
10561.92 591
10562.89 587
10563.86 570
10564.83 585
10565.80 574
10566.77 567
10567.74 517
10568.71 549
10569.68 536
10570.65 529
10571.62 520
10572.59 511
10573.56 541
10574.53 575
10575.50 529
10576.47 508
10577.44 516
10578.41 505
10579.38 539
10580.35 512
10581.32 481
10582.29 515
10583.26 545
10584.23 559
10585.21 557
10586.18 502
10587.15 554
10588.12 525
10589.09 527
10590.06 531
10591.03 553
10592.00 547
10592.97 517
10593.94 525
10594.92 538
10595.89 507
10596.86 512
10597.83 527
10598.80 518
10599.77 513
10600.74 547
10601.71 527
10602.69 537
10603.66 487
10604.63 486
10605.60 519
10606.57 520
10607.54 505
10608.52 479
10609.49 502
10610.46 463
10611.43 494
10612.40 527
10613.38 521
10614.35 519
10615.32 533
10616.29 540
10617.27 538
10618.24 497
10619.21 511
10620.18 549
10621.15 546
10622.13 534
10623.10 502
10624.07 521
10625.04 499
10626.02 494
10626.99 579
10627.96 533
10628.94 549
10629.91 514
10630.88 548
10631.85 555
10632.83 565
10633.80 594
10634.77 610
10635.75 634
10636.72 624
10637.69 661
10638.67 630
10639.64 585
10640.61 598
10641.59 630
10642.56 582
10643.53 574
10644.51 540
10645.48 570
10646.45 556
10647.43 552
10648.40 503
10649.37 495
10650.35 515
10651.32 517
10652.30 519
10653.27 511
10654.24 504
10655.22 490
10656.19 532
10657.16 505
10658.14 516
10659.11 494
10660.09 504
10661.06 494
10662.04 465
10663.01 512
10663.98 530
10664.96 530
10665.93 501
10666.91 529
10667.88 492
10668.86 500
10669.83 518
10670.81 500
10671.78 537
10672.76 522
10673.73 530
10674.71 526
10675.68 526
10676.66 514
10677.63 546
10678.61 549
10679.58 519
10680.56 556
10681.53 531
10682.51 534
10683.48 531
10684.46 530
10685.43 535
10686.41 507
10687.38 495
10688.36 495
10689.33 478
10690.31 490
10691.28 496
10692.26 484
10693.24 491
10694.21 493
10695.19 466
10696.16 462
10697.14 471
10698.12 498
10699.09 457
10700.07 479
10701.04 457
10702.02 478
10703.00 508
10703.97 495
10704.95 521
10705.92 474
10706.90 467
10707.88 469
10708.85 487
10709.83 481
10710.81 525
10711.78 507
10712.76 468
10713.74 471
10714.71 482
10715.69 485
10716.67 496
10717.64 491
10718.62 481
10719.60 474
10720.57 480
10721.55 478
10722.53 456
10723.50 470
10724.48 467
10725.46 439
10726.44 452
10727.41 459
10728.39 465
10729.37 477
10730.35 498
10731.32 490
10732.30 493
10733.28 463
10734.26 467
10735.23 484
10736.21 513
10737.19 474
10738.17 510
10739.14 511
10740.12 484
10741.10 447
10742.08 476
10743.06 487
10744.03 503
10745.01 516
10745.99 482
10746.97 475
10747.95 464
10748.92 482
10749.90 486
10750.88 491
10751.86 504
10752.84 483
10753.82 496
10754.79 517
10755.77 494
10756.75 503
10757.73 474
10758.71 477
10759.69 476
10760.67 501
10761.65 503
10762.62 457
10763.60 481
10764.58 507
10765.56 519
10766.54 508
10767.52 488
10768.50 456
10769.48 490
10770.46 501
10771.44 524
10772.42 475
10773.39 498
10774.37 513
10775.35 516
10776.33 497
10777.31 463
10778.29 511
10779.27 512
10780.25 486
10781.23 484
10782.21 500
10783.19 511
10784.17 489
10785.15 489
10786.13 470
10787.11 449
10788.09 439
10789.07 450
10790.05 496
10791.03 448
10792.01 472
10792.99 493
10793.97 491
10794.95 482
10795.93 469
10796.91 444
10797.89 461
10798.87 453
10799.85 478
10800.83 488
10801.82 482
10802.80 461
10803.78 483
10804.76 481
10805.74 480
10806.72 474
10807.70 493
10808.68 473
10809.66 482
10810.64 475
10811.62 514
10812.61 505
10813.59 501
10814.57 461
10815.55 473
10816.53 464
10817.51 492
10818.49 484
10819.47 503
10820.46 480
10821.44 447
10822.42 472
10823.40 489
10824.38 450
10825.36 465
10826.35 448
10827.33 477
10828.31 465
10829.29 457
10830.27 495
10831.25 480
10832.24 460
10833.22 459
10834.20 436
10835.18 476
10836.17 442
10837.15 469
10838.13 476
10839.11 512
10840.09 519
10841.08 477
10842.06 497
10843.04 457
10844.02 482
10845.01 462
10845.99 484
10846.97 486
10847.96 483
10848.94 508
10849.92 494
10850.90 492
10851.89 482
10852.87 462
10853.85 485
10854.84 473
10855.82 507
10856.80 518
10857.78 458
10858.77 494
10859.75 489
10860.73 518
10861.72 497
10862.70 477
10863.68 517
10864.67 531
10865.65 512
10866.64 474
10867.62 480
10868.60 491
10869.59 488
10870.57 509
10871.55 509
10872.54 499
10873.52 524
10874.51 521
10875.49 528
10876.47 541
10877.46 500
10878.44 536
10879.43 523
10880.41 518
10881.39 498
10882.38 506
10883.36 528
10884.35 542
10885.33 523
10886.32 538
10887.30 519
10888.29 533
10889.27 534
10890.25 528
10891.24 540
10892.22 590
10893.21 581
10894.19 553
10895.18 549
10896.16 536
10897.15 553
10898.13 551
10899.12 565
10900.10 607
10901.09 590
10902.07 555
10903.06 588
10904.04 552
10905.03 565
10906.01 561
10907.00 560
10907.99 565
10908.97 608
10909.96 602
10910.94 625
10911.93 598
10912.91 579
10913.90 587
10914.88 622
10915.87 632
10916.86 623
10917.84 633
10918.83 649
10919.81 654
10920.80 620
10921.79 621
10922.77 656
10923.76 633
10924.74 610
10925.73 616
10926.72 643
10927.70 633
10928.69 672
10929.68 641
10930.66 651
10931.65 703
10932.64 663
10933.62 673
10934.61 654
10935.60 697
10936.58 713
10937.57 741
10938.56 747
10939.54 724
10940.53 775
10941.52 774
10942.50 819
10943.49 807
10944.48 844
10945.47 858
10946.45 848
10947.44 864
10948.43 886
10949.41 892
10950.40 927
10951.39 965
10952.38 954
10953.36 982
10954.35 1009
10955.34 976
10956.33 984
10957.31 998
10958.30 1006
10959.29 986
10960.28 939
10961.27 912
10962.25 963
10963.24 889
10964.23 859
10965.22 820
10966.21 811
10967.19 834
10968.18 796
10969.17 760
10970.16 771
10971.15 784
10972.13 814
10973.12 793
10974.11 820
10975.10 802
10976.09 763
10977.08 814
10978.07 815
10979.05 848
10980.04 835
10981.03 828
10982.02 863
10983.01 859
10984.00 848
10984.99 861
10985.98 917
10986.96 985
10987.95 952
10988.94 926
10989.93 1021
10990.92 1074
10991.91 1127
10992.90 1174
10993.89 1220
10994.88 1335
10995.87 1335
10996.86 1357
10997.85 1439
10998.84 1357
10999.83 1306
11000.82 1280
11001.81 1272
11002.79 1147
11003.78 1066
11004.77 1059
11005.76 986
11006.75 947
11007.74 910
11008.73 869
11009.72 862
11010.71 863
11011.70 770
11012.69 724
11013.68 752
11014.67 743
11015.67 722
11016.66 711
11017.65 716
11018.64 730
11019.63 717
11020.62 723
11021.61 675
11022.60 697
11023.59 708
11024.58 717
11025.57 705
11026.56 671
11027.55 717
11028.54 709
11029.53 732
11030.52 722
11031.52 752
11032.51 670
11033.50 685
11034.49 706
11035.48 707
11036.47 674
11037.46 697
11038.45 642
11039.45 677
11040.44 688
11041.43 645
11042.42 677
11043.41 639
11044.40 638
11045.39 596
11046.39 592
11047.38 607
11048.37 553
11049.36 609
11050.35 596
11051.35 582
11052.34 609
11053.33 593
11054.32 593
11055.31 642
11056.31 615
11057.30 620
11058.29 647
11059.28 625
11060.27 620
11061.27 608
11062.26 585
11063.25 630
11064.24 611
11065.24 584
11066.23 598
11067.22 570
11068.21 587
11069.21 583
11070.20 572
11071.19 635
11072.19 640
11073.18 582
11074.17 586
11075.16 596
11076.16 627
11077.15 602
11078.14 584
11079.14 611
11080.13 620
11081.12 573
11082.12 581
11083.11 607
11084.10 588
11085.10 630
11086.09 624
11087.08 574
11088.08 529
11089.07 578
11090.06 590
11091.06 566
11092.05 538
11093.04 575
11094.04 638
11095.03 582
11096.03 624
11097.02 644
11098.01 573
11099.01 529
11100.00 548
11101.00 570
11101.99 571
11102.98 571
11103.98 583
11104.97 551
11105.97 560
11106.96 555
11107.96 588
11108.95 589
11109.95 559
11110.94 578
11111.93 584
11112.93 582
11113.92 575
11114.92 541
11115.91 556
11116.91 543
11117.90 571
11118.90 586
11119.89 539
11120.89 515
11121.88 540
11122.88 559
11123.87 556
11124.87 533
11125.86 521
11126.86 568
11127.85 527
11128.85 535
11129.84 543
11130.84 572
11131.84 562
11132.83 551
11133.83 558
11134.82 559
11135.82 513
11136.81 538
11137.81 550
11138.81 549
11139.80 569
11140.80 555
11141.79 563
11142.79 564
11143.79 530
11144.78 545
11145.78 554
11146.77 554
11147.77 537
11148.77 520
11149.76 524
11150.76 546
11151.75 532
11152.75 517
11153.75 528
11154.74 548
11155.74 549
11156.74 496
11157.73 518
11158.73 530
11159.73 495
11160.72 517
11161.72 515
11162.72 506
11163.71 539
11164.71 518
11165.71 510
11166.71 494
11167.70 515
11168.70 496
11169.70 485
11170.69 477
11171.69 536
11172.69 520
11173.69 497
11174.68 489
11175.68 513
11176.68 500
11177.68 511
11178.67 498
11179.67 533
11180.67 505
11181.67 527
11182.66 519
11183.66 502
11184.66 514
11185.66 495
11186.66 506
11187.65 501
11188.65 507
11189.65 507
11190.65 486
11191.65 475
11192.64 530
11193.64 556
11194.64 504
11195.64 519
11196.64 480
11197.64 507
11198.63 470
11199.63 492
11200.63 469
11201.63 524
11202.63 505
11203.63 469
11204.63 521
11205.63 465
11206.62 504
11207.62 504
11208.62 480
11209.62 492
11210.62 517
11211.62 506
11212.62 504
11213.62 499
11214.62 495
11215.62 489
11216.61 507
11217.61 488
11218.61 506
11219.61 507
11220.61 518
11221.61 463
11222.61 482
11223.61 503
11224.61 481
11225.61 503
11226.61 479
11227.61 500
11228.61 518
11229.61 514
11230.61 464
11231.61 486
11232.61 491
11233.61 487
11234.61 527
11235.61 506
11236.61 494
11237.61 501
11238.61 483
11239.61 476
11240.61 469
11241.61 474
11242.61 495
11243.61 520
11244.61 485
11245.61 497
11246.61 498
11247.61 474
11248.62 475
11249.62 489
11250.62 496
11251.62 501
11252.62 518
11253.62 483
11254.62 465
11255.62 488
11256.62 495
11257.62 493
11258.62 528
11259.63 549
11260.63 524
11261.63 484
11262.63 491
11263.63 486
11264.63 514
11265.63 492
11266.64 527
11267.64 550
11268.64 523
11269.64 494
11270.64 495
11271.64 553
11272.65 544
11273.65 540
11274.65 549
11275.65 535
11276.65 547
11277.65 550
11278.66 571
11279.66 555
11280.66 529
11281.66 538
11282.67 525
11283.67 525
11284.67 514
11285.67 510
11286.67 564
11287.68 534
11288.68 492
11289.68 516
11290.68 515
11291.69 518
11292.69 520
11293.69 523
11294.70 531
11295.70 505
11296.70 535
11297.70 544
11298.71 518
11299.71 508
11300.71 523
11301.72 563
11302.72 546
11303.72 550
11304.72 560
11305.73 569
11306.73 562
11307.73 584
11308.74 581
11309.74 581
11310.74 572
11311.75 563
11312.75 563
11313.76 577
11314.76 574
11315.76 540
11316.77 553
11317.77 559
11318.77 562
11319.78 525
11320.78 554
11321.79 536
11322.79 530
11323.79 508
11324.80 516
11325.80 518
11326.81 543
11327.81 515
11328.81 524
11329.82 508
11330.82 529
11331.83 550
11332.83 566
11333.84 560
11334.84 538
11335.85 573
11336.85 528
11337.85 545
11338.86 554
11339.86 544
11340.87 555
11341.87 551
11342.88 528
11343.88 539
11344.89 548
11345.89 534
11346.90 557
11347.90 526
11348.91 523
11349.91 520
11350.92 519
11351.92 547
11352.93 539
11353.94 537
11354.94 541
11355.95 536
11356.95 542
11357.96 514
11358.96 556
11359.97 549
11360.97 512
11361.98 544
11362.99 509
11363.99 503
11365.00 529
11366.00 506
11367.01 481
11368.02 502
11369.02 516
11370.03 482
11371.03 493
11372.04 519
11373.05 485
11374.05 493
11375.06 482
11376.06 522
11377.07 528
11378.08 530
11379.08 510
11380.09 534
11381.10 526
11382.10 527
11383.11 494
11384.12 517
11385.12 516
11386.13 478
11387.14 475
11388.14 505
11389.15 532
11390.16 521
11391.17 492
11392.17 525
11393.18 504
11394.19 522
11395.19 508
11396.20 527
11397.21 545
11398.22 511
11399.22 520
11400.23 514
11401.24 499
11402.25 536
11403.25 509
11404.26 532
11405.27 477
11406.28 519
11407.28 507
11408.29 531
11409.30 522
11410.31 538
11411.31 554
11412.32 544
11413.33 530
11414.34 515
11415.35 529
11416.35 513
11417.36 544
11418.37 548
11419.38 567
11420.39 567
11421.40 532
11422.40 522
11423.41 573
11424.42 586
11425.43 552
11426.44 579
11427.45 605
11428.46 612
11429.46 564
11430.47 571
11431.48 562
11432.49 576
11433.50 588
11434.51 582
11435.52 555
11436.53 570
11437.54 604
11438.54 574
11439.55 605
11440.56 584
11441.57 571
11442.58 576
11443.59 604
11444.60 557
11445.61 581
11446.62 576
11447.63 579
11448.64 561
11449.65 605
11450.66 583
11451.67 592
11452.68 574
11453.69 573
11454.70 584
11455.71 602
11456.72 619
11457.73 637
11458.74 635
11459.75 603
11460.76 621
11461.77 602
11462.78 604
11463.79 598
11464.80 598
11465.81 644
11466.82 639
11467.83 640
11468.84 618
11469.85 615
11470.86 636
11471.87 650
11472.88 640
11473.89 657
11474.90 648
11475.91 634
11476.92 625
11477.93 646
11478.95 618
11479.96 650
11480.97 626
11481.98 674
11482.99 687
11484.00 668
11485.01 610
11486.02 623
11487.03 666
11488.05 680
11489.06 679
11490.07 661
11491.08 652
11492.09 655
11493.10 664
11494.11 658
11495.13 705
11496.14 668
11497.15 633
11498.16 617
11499.17 674
11500.18 672
11501.20 673
11502.21 661
11503.22 662
11504.23 629
11505.24 702
11506.26 678
11507.27 676
11508.28 712
11509.29 700
11510.30 706
11511.32 687
11512.33 725
11513.34 704
11514.35 687
11515.37 699
11516.38 733
11517.39 717
11518.40 696
11519.42 721
11520.43 725
11521.44 696
11522.45 736
11523.47 743
11524.48 726
11525.49 754
11526.51 751
11527.52 800
11528.53 777
11529.55 742
11530.56 771
11531.57 787
11532.59 788
11533.60 806
11534.61 796
11535.63 833
11536.64 848
11537.65 836
11538.67 885
11539.68 856
11540.69 878
11541.71 880
11542.72 853
11543.73 877
11544.75 911
11545.76 919
11546.78 891
11547.79 922
11548.80 953
11549.82 958
11550.83 938
11551.85 988
11552.86 975
11553.87 1009
11554.89 1032
11555.90 1084
11556.92 1057
11557.93 1048
11558.95 1049
11559.96 1062
11560.97 1077
11561.99 1100
11563.00 1075
11564.02 1143
11565.03 1169
11566.05 1195
11567.06 1223
11568.08 1232
11569.09 1258
11570.11 1263
11571.12 1286
11572.14 1307
11573.15 1325
11574.17 1423
11575.18 1494
11576.20 1512
11577.21 1544
11578.23 1630
11579.24 1686
11580.26 1756
11581.27 1831
11582.29 1892
11583.30 1868
11584.32 1951
11585.33 2003
11586.35 2096
11587.37 2199
11588.38 2299
11589.40 2350
11590.41 2615
11591.43 2737
11592.44 2967
11593.46 3313
11594.48 3645
11595.49 3952
11596.51 4259
11597.52 4610
11598.54 4698
11599.56 4769
11600.57 4875
11601.59 4693
11602.61 4619
11603.62 4409
11604.64 4143
11605.66 3843
11606.67 3546
11607.69 3190
11608.70 2925
11609.72 2554
11610.74 2388
11611.75 2206
11612.77 2013
11613.79 1908
11614.81 1745
11615.82 1645
11616.84 1618
11617.86 1582
11618.87 1525
11619.89 1454
11620.91 1411
11621.92 1455
11622.94 1383
11623.96 1404
11624.98 1365
11625.99 1372
11627.01 1329
11628.03 1307
11629.05 1332
11630.06 1350
11631.08 1352
11632.10 1337
11633.12 1341
11634.13 1331
11635.15 1375
11636.17 1353
11637.19 1379
11638.20 1418
11639.22 1366
11640.24 1309
11641.26 1292
11642.28 1263
11643.29 1255
11644.31 1169
11645.33 1190
11646.35 1152
11647.37 1103
11648.39 1104
11649.40 1039
11650.42 1006
11651.44 1027
11652.46 1016
11653.48 1029
11654.50 995
11655.51 979
11656.53 1010
11657.55 1047
11658.57 1040
11659.59 1001
11660.61 1045
11661.63 1017
11662.65 1021
11663.67 1017
11664.68 965
11665.70 1005
11666.72 1028
11667.74 1051
11668.76 1028
11669.78 1047
11670.80 1047
11671.82 1096
11672.84 1117
11673.86 1117
11674.88 1103
11675.90 1068
11676.92 1131
11677.94 1154
11678.96 1153
11679.98 1132
11680.99 1171
11682.01 1115
11683.03 1137
11684.05 1108
11685.07 1089
11686.09 1058
11687.11 1125
11688.13 1057
11689.15 1016
11690.17 1022
11691.19 978
11692.21 980
11693.24 996
11694.26 988
11695.28 962
11696.30 961
11697.32 936
11698.34 1005
11699.36 940
11700.38 927
11701.40 959
11702.42 941
11703.44 941
11704.46 915
11705.48 914
11706.50 940
11707.52 913
11708.54 880
11709.57 944
11710.59 929
11711.61 902
11712.63 871
11713.65 955
11714.67 888
11715.69 859
11716.71 900
11717.73 879
11718.76 885
11719.78 816
11720.80 843
11721.82 886
11722.84 861
11723.86 799
11724.89 795
11725.91 767
11726.93 821
11727.95 780
11728.97 772
11729.99 783
11731.02 811
11732.04 805
11733.06 790
11734.08 773
11735.10 792
11736.13 799
11737.15 766
11738.17 779
11739.19 785
11740.22 746
11741.24 774
11742.26 800
11743.28 756
11744.30 793
11745.33 790
11746.35 786
11747.37 799
11748.40 774
11749.42 723
11750.44 756
11751.46 750
11752.49 766
11753.51 729
11754.53 748
11755.56 733
11756.58 703
11757.60 695
11758.62 721
11759.65 713
11760.67 675
11761.69 674
11762.72 681
11763.74 683
11764.76 666
11765.79 715
11766.81 693
11767.83 687
11768.86 659
11769.88 703
11770.91 653
11771.93 663
11772.95 680
11773.98 691
11775.00 713
11776.02 655
11777.05 666
11778.07 690
11779.10 654
11780.12 673
11781.14 633
11782.17 648
11783.19 663
11784.22 681
11785.24 684
11786.26 641
11787.29 650
11788.31 661
11789.34 675
11790.36 687
11791.39 657
11792.41 659
11793.44 648
11794.46 635
11795.49 605
11796.51 620
11797.54 621
11798.56 605
11799.59 549
11800.61 605
11801.63 596
11802.66 565
11803.69 561
11804.71 553
11805.74 572
11806.76 585
11807.79 612
11808.81 581
11809.84 553
11810.86 545
11811.89 578
11812.91 548
11813.94 551
11814.96 573
11815.99 585
11817.01 571
11818.04 550
11819.07 578
11820.09 602
11821.12 590
11822.14 600
11823.17 621
11824.20 601
11825.22 567
11826.25 596
11827.27 580
11828.30 617
11829.33 574
11830.35 585
11831.38 639
11832.40 582
11833.43 544
11834.46 563
11835.48 583
11836.51 585
11837.54 577
11838.56 583
11839.59 568
11840.62 568
11841.64 542
11842.67 553
11843.70 579
11844.72 532
11845.75 563
11846.78 551
11847.80 568
11848.83 535
11849.86 563
11850.89 565
11851.91 568
11852.94 560
11853.97 587
11854.99 585
11856.02 578
11857.05 602
11858.08 575
11859.10 576
11860.13 572
11861.16 583
11862.19 588
11863.21 539
11864.24 568
11865.27 589
11866.30 608
11867.33 557
11868.35 579
11869.38 611
11870.41 614
11871.44 593
11872.47 597
11873.49 598
11874.52 548
11875.55 577
11876.58 600
11877.61 583
11878.63 576
11879.66 589
11880.69 611
11881.72 600
11882.75 638
11883.78 611
11884.81 631
11885.83 628
11886.86 616
11887.89 621
11888.92 620
11889.95 643
11890.98 617
11892.01 663
11893.04 686
11894.06 658
11895.09 693
11896.12 669
11897.15 638
11898.18 705
11899.21 736
11900.24 716
11901.27 686
11902.30 699
11903.33 701
11904.36 702
11905.39 690
11906.42 667
11907.45 649
11908.48 643
11909.50 666
11910.53 684
11911.56 640
11912.59 667
11913.62 703
11914.65 657
11915.68 662
11916.71 668
11917.74 711
11918.77 733
11919.80 729
11920.83 762
11921.86 762
11922.89 777
11923.92 810
11924.95 852
11925.99 833
11927.02 902
11928.05 881
11929.08 842
11930.11 867
11931.14 853
11932.17 815
11933.20 776
11934.23 787
11935.26 769
11936.29 726
11937.32 717
11938.35 681
11939.38 696
11940.41 676
11941.45 645
11942.48 622
11943.51 610
11944.54 596
11945.57 599
11946.60 566
11947.63 609
11948.66 609
11949.70 628
11950.73 595
11951.76 587
11952.79 611
11953.82 576
11954.85 604
11955.88 624
11956.92 637
11957.95 610
11958.98 575
11960.01 563
11961.04 562
11962.08 557
11963.11 554
11964.14 572
11965.17 561
11966.20 575
11967.24 575
11968.27 612
11969.30 586
11970.33 550
11971.36 571
11972.40 606
11973.43 619
11974.46 609
11975.49 587
11976.53 584
11977.56 560
11978.59 576
11979.62 575
11980.66 568
11981.69 557
11982.72 570
11983.76 611
11984.79 567
11985.82 590
11986.85 576
11987.89 593
11988.92 605
11989.95 586
11990.99 565
11992.02 600
11993.05 610
11994.09 544
11995.12 594
11996.15 592
11997.19 599
11998.22 599
11999.25 610
12000.29 613
12001.32 639
12002.35 610
12003.39 636
12004.42 633
12005.46 622
12006.49 630
12007.52 628
12008.56 663
12009.59 661
12010.63 677
12011.66 671
12012.69 684
12013.73 661
12014.76 650
12015.80 642
12016.83 645
12017.86 673
12018.90 664
12019.93 640
12020.97 638
12022.00 660
12023.04 684
12024.07 667
12025.11 637
12026.14 695
12027.18 636
12028.21 633
12029.25 630
12030.28 636
12031.32 638
12032.35 616
12033.39 591
12034.42 652
12035.46 682
12036.49 622
12037.53 597
12038.56 612
12039.60 626
12040.63 670
12041.67 642
12042.70 616
12043.74 623
12044.77 611
12045.81 629
12046.84 615
12047.88 620
12048.92 619
12049.95 640
12050.99 631
12052.02 664
12053.06 628
12054.09 659
12055.13 659
12056.17 617
12057.20 642
12058.24 671
12059.27 617
12060.31 658
12061.35 667
12062.38 653
12063.42 664
12064.46 630
12065.49 623
12066.53 658
12067.56 641
12068.60 656
12069.64 662
12070.67 634
12071.71 624
12072.75 631
12073.78 648
12074.82 651
12075.86 644
12076.89 661
12077.93 688
12078.97 658
12080.01 654
12081.04 694
12082.08 695
12083.12 676
12084.15 689
12085.19 703
12086.23 729
12087.27 706
12088.30 716
12089.34 755
12090.38 757
12091.41 765
12092.45 793
12093.49 780
12094.53 761
12095.57 763
12096.60 772
12097.64 836
12098.68 807
12099.72 813
12100.75 818
12101.79 795
12102.83 826
12103.87 833
12104.91 790
12105.94 774
12106.98 738
12108.02 746
12109.06 703
12110.10 701
12111.14 669
12112.17 707
12113.21 662
12114.25 680
12115.29 678
12116.33 631
12117.37 605
12118.40 595
12119.44 579
12120.48 594
12121.52 620
12122.56 602
12123.60 625
12124.64 606
12125.68 589
12126.72 601
12127.75 577
12128.79 574
12129.83 597
12130.87 602
12131.91 563
12132.95 581
12133.99 576
12135.03 585
12136.07 562
12137.11 543
12138.15 573
12139.19 634
12140.23 546
12141.27 554
12142.31 577
12143.35 577
12144.38 585
12145.42 591
12146.46 563
12147.50 568
12148.54 530
12149.58 559
12150.62 562
12151.66 529
12152.70 535
12153.74 531
12154.78 587
12155.82 535
12156.87 540
12157.91 543
12158.95 521
12159.99 540
12161.03 522
12162.07 547
12163.11 531
12164.15 561
12165.19 530
12166.23 552
12167.27 547
12168.31 524
12169.35 518
12170.39 550
12171.43 519
12172.47 529
12173.52 547
12174.56 540
12175.60 556
12176.64 541
12177.68 515
12178.72 542
12179.76 517
12180.80 536
12181.85 530
12182.89 532
12183.93 521
12184.97 497
12186.01 516
12187.05 513
12188.09 534
12189.14 559
12190.18 531
12191.22 542
12192.26 553
12193.30 537
12194.34 520
12195.39 539
12196.43 491
12197.47 526
12198.51 513
12199.55 508
12200.60 525
12201.64 547
12202.68 522
12203.72 560
12204.77 513
12205.81 544
12206.85 522
12207.89 534
12208.94 547
12209.98 557
12211.02 563
12212.06 547
12213.11 543
12214.15 550
12215.19 551
12216.23 556
12217.28 566
12218.32 551
12219.36 564
12220.41 534
12221.45 541
12222.49 558
12223.54 543
12224.58 548
12225.62 563
12226.66 554
12227.71 544
12228.75 535
12229.79 557
12230.84 536
12231.88 522
12232.93 517
12233.97 532
12235.01 565
12236.06 535
12237.10 531
12238.14 513
12239.19 542
12240.23 553
12241.28 538
12242.32 510
12243.36 493
12244.41 525
12245.45 510
12246.50 525
12247.54 520
12248.58 525
12249.63 514
12250.67 519
12251.72 507
12252.76 508
12253.80 505
12254.85 498
12255.89 487
12256.94 493
12257.98 508
12259.03 490
12260.07 521
12261.12 505
12262.16 497
12263.21 497
12264.25 505
12265.30 519
12266.34 497
12267.39 510
12268.43 501
12269.48 508
12270.52 505
12271.57 466
12272.61 488
12273.66 512
12274.70 501
12275.75 475
12276.79 483
12277.84 470
12278.88 461
12279.93 484
12280.98 473
12282.02 486
12283.07 469
12284.11 470
12285.16 466
12286.20 463
12287.25 445
12288.30 469
12289.34 482
12290.39 477
12291.43 446
12292.48 431
12293.53 454
12294.57 475
12295.62 478
12296.66 444
12297.71 477
12298.76 473
12299.80 464
12300.85 481
12301.90 449
12302.94 461
12303.99 428
12305.04 464
12306.08 446
12307.13 482
12308.18 468
12309.22 473
12310.27 491
12311.32 427
12312.36 428
12313.41 467
12314.46 435
12315.50 435
12316.55 431
12317.60 439
12318.65 468
12319.69 482
12320.74 476
12321.79 438
12322.83 438
12323.88 448
12324.93 437
12325.98 429
12327.02 454
12328.07 455
12329.12 460
12330.17 411
12331.21 439
12332.26 460
12333.31 469
12334.36 421
12335.41 457
12336.45 482
12337.50 448
12338.55 466
12339.60 469
12340.65 464
12341.69 462
12342.74 436
12343.79 442
12344.84 448
12345.89 448
12346.94 468
12347.98 449
12349.03 437
12350.08 415
12351.13 465
12352.18 473
12353.23 463
12354.28 451
12355.32 447
12356.37 465
12357.42 437
12358.47 461
12359.52 453
12360.57 418
12361.62 428
12362.67 437
12363.72 481
12364.76 496
12365.81 453
12366.86 441
12367.91 464
12368.96 468
12370.01 452
12371.06 478
12372.11 458
12373.16 431
12374.21 432
12375.26 431
12376.31 451
12377.36 429
12378.41 442
12379.46 453
12380.51 440
12381.56 438
12382.61 461
12383.66 478
12384.71 466
12385.76 452
12386.81 437
12387.86 449
12388.91 442
12389.96 477
12391.01 430
12392.06 448
12393.11 455
12394.16 465
12395.21 448
12396.26 453
12397.31 460
12398.36 461
12399.41 445
12400.46 423
12401.51 417
12402.56 446
12403.61 474
12404.66 425
12405.71 473
12406.77 457
12407.82 480
12408.87 433
12409.92 435
12410.97 455
12412.02 444
12413.07 451
12414.12 434
12415.17 466
12416.23 471
12417.28 506
12418.33 479
12419.38 478
12420.43 451
12421.48 455
12422.53 447
12423.59 483
12424.64 449
12425.69 456
12426.74 451
12427.79 455
12428.84 459
12429.90 458
12430.95 464
12432.00 466
12433.05 449
12434.10 449
12435.16 467
12436.21 451
12437.26 458
12438.31 464
12439.37 447
12440.42 418
12441.47 476
12442.52 457
12443.58 450
12444.63 461
12445.68 444
12446.73 483
12447.79 471
12448.84 478
12449.89 487
12450.94 445
12452.00 453
12453.05 480
12454.10 446
12455.16 468
12456.21 434
12457.26 453
12458.31 455
12459.37 433
12460.42 484
12461.47 485
12462.53 463
12463.58 435
12464.63 454
12465.69 433
12466.74 468
12467.79 456
12468.85 458
12469.90 476
12470.95 485
12472.01 490
12473.06 503
12474.12 492
12475.17 496
12476.22 470
12477.28 469
12478.33 466
12479.39 469
12480.44 504
12481.49 494
12482.55 480
12483.60 481
12484.66 515
12485.71 496
12486.76 516
12487.82 515
12488.87 520
12489.93 487
12490.98 492
12492.04 495
12493.09 503
12494.15 513
12495.20 522
12496.25 524
12497.31 494
12498.36 492
12499.42 537
12500.47 546
12501.53 533
12502.58 538
12503.64 563
12504.69 601
12505.75 595
12506.80 623
12507.86 609
12508.91 642
12509.97 649
12511.03 618
12512.08 691
12513.14 705
12514.19 733
12515.25 784
12516.30 839
12517.36 863
12518.41 865
12519.47 883
12520.52 906
12521.58 884
12522.64 922
12523.69 937
12524.75 910
12525.80 861
12526.86 829
12527.92 772
12528.97 738
12530.03 730
12531.08 684
12532.14 661
12533.20 640
12534.25 639
12535.31 612
12536.37 623
12537.42 570
12538.48 570
12539.54 578
12540.59 556
12541.65 563
12542.70 566
12543.76 537
12544.82 568
12545.88 572
12546.93 557
12547.99 552
12549.05 532
12550.10 566
12551.16 533
12552.22 564
12553.27 567
12554.33 582
12555.39 535
12556.45 546
12557.50 560
12558.56 553
12559.62 576
12560.67 584
12561.73 550
12562.79 529
12563.85 534
12564.90 539
12565.96 572
12567.02 542
12568.08 534
12569.14 517
12570.19 552
12571.25 551
12572.31 558
12573.37 524
12574.42 516
12575.48 564
12576.54 586
12577.60 553
12578.66 585
12579.72 603
12580.77 590
12581.83 603
12582.89 580
12583.95 588
12585.01 562
12586.07 589
12587.12 635
12588.18 620
12589.24 615
12590.30 591
12591.36 663
12592.42 696
12593.48 727
12594.53 724
12595.59 768
12596.65 766
12597.71 749
12598.77 814
12599.83 788
12600.89 814
12601.95 863
12603.01 806
12604.07 813
12605.13 789
12606.18 768
12607.24 740
12608.30 717
12609.36 721
12610.42 654
12611.48 670
12612.54 615
12613.60 632
12614.66 655
12615.72 613
12616.78 582
12617.84 608
12618.90 577
12619.96 592
12621.02 592
12622.08 615
12623.14 597
12624.20 589
12625.26 579
12626.32 586
12627.38 588
12628.44 553
12629.50 627
12630.56 587
12631.62 599
12632.68 600
12633.74 613
12634.80 627
12635.86 591
12636.92 602
12637.98 600
12639.04 561
12640.11 581
12641.17 562
12642.23 569
12643.29 572
12644.35 585
12645.41 612
12646.47 588
12647.53 542
12648.59 538
12649.65 566
12650.72 553
12651.78 558
12652.84 553
12653.90 574
12654.96 576
12656.02 554
12657.08 599
12658.14 600
12659.21 585
12660.27 588
12661.33 584
12662.39 568
12663.45 570
12664.51 585
12665.58 596
12666.64 592
12667.70 577
12668.76 585
12669.82 618
12670.89 622
12671.95 616
12673.01 608
12674.07 621
12675.13 620
12676.20 635
12677.26 668
12678.32 642
12679.38 647
12680.45 637
12681.51 668
12682.57 676
12683.63 677
12684.70 629
12685.76 668
12686.82 667
12687.88 629
12688.95 663
12690.01 670
12691.07 638
12692.14 613
12693.20 681
12694.26 686
12695.32 667
12696.39 702
12697.45 697
12698.51 696
12699.58 706
12700.64 698
12701.70 703
12702.77 687
12703.83 703
12704.89 685
12705.96 665
12707.02 657
12708.08 685
12709.15 653
12710.21 642
12711.28 647
12712.34 638
12713.40 639
12714.47 632
12715.53 619
12716.59 609
12717.66 634
12718.72 628
12719.79 626
12720.85 624
12721.92 607
12722.98 586
12724.04 590
12725.11 595
12726.17 566
12727.24 573
12728.30 568
12729.37 574
12730.43 589
12731.49 589
12732.56 602
12733.62 580
12734.69 552
12735.75 548
12736.82 577
12737.88 571
12738.95 591
12740.01 577
12741.08 560
12742.14 536
12743.21 534
12744.27 539
12745.34 520
12746.40 547
12747.47 560
12748.53 557
12749.60 556
12750.66 514
12751.73 506
12752.79 496
12753.86 480
12754.93 516
12755.99 517
12757.06 507
12758.12 490
12759.19 494
12760.25 510
12761.32 507
12762.39 495
12763.45 482
12764.52 491
12765.58 487
12766.65 507
12767.72 506
12768.78 504
12769.85 523
12770.91 469
12771.98 466
12773.05 510
12774.11 500
12775.18 488
12776.25 464
12777.31 524
12778.38 487
12779.45 498
12780.51 475
12781.58 503
12782.65 490
12783.71 484
12784.78 484
12785.85 520
12786.91 511
12787.98 499
12789.05 504
12790.11 493
12791.18 477
12792.25 453
12793.31 491
12794.38 472
12795.45 489
12796.52 480
12797.58 502
12798.65 472
12799.72 468
12800.79 438
12801.85 479
12802.92 487
12803.99 488
12805.06 527
12806.12 487
12807.19 476
12808.26 470
12809.33 471
12810.39 463
12811.46 473
12812.53 487
12813.60 484
12814.67 501
12815.73 505
12816.80 477
12817.87 500
12818.94 482
12820.01 495
12821.08 504
12822.14 445
12823.21 478
12824.28 475
12825.35 475
12826.42 445
12827.49 418
12828.55 426
12829.62 487
12830.69 462
12831.76 482
12832.83 471
12833.90 478
12834.97 474
12836.04 446
12837.11 470
12838.17 464
12839.24 453
12840.31 434
12841.38 437
12842.45 430
12843.52 416
12844.59 449
12845.66 448
12846.73 443
12847.80 448
12848.87 447
12849.94 455
12851.01 432
12852.08 448
12853.14 459
12854.21 456
12855.28 432
12856.35 456
12857.42 426
12858.49 432
12859.56 442
12860.63 426
12861.70 413
12862.77 405
12863.84 422
12864.91 418
12865.98 439
12867.05 430
12868.12 441
12869.19 464
12870.26 442
12871.34 433
12872.41 430
12873.48 421
12874.55 437
12875.62 423
12876.69 416
12877.76 443
12878.83 395
12879.90 422
12880.97 392
12882.04 406
12883.11 430
12884.18 413
12885.25 420
12886.33 424
12887.40 397
12888.47 387
12889.54 404
12890.61 406
12891.68 423
12892.75 406
12893.82 398
12894.89 404
12895.97 387
12897.04 399
12898.11 409
12899.18 381
12900.25 410
12901.32 385
12902.40 399
12903.47 370
12904.54 394
12905.61 402
12906.68 403
12907.75 414
12908.83 396
12909.90 414
12910.97 374
12912.04 379
12913.11 387
12914.19 393
12915.26 399
12916.33 383
12917.40 395
12918.48 421
12919.55 350
12920.62 363
12921.69 398
12922.77 398
12923.84 389
12924.91 406
12925.98 422
12927.06 374
12928.13 401
12929.20 343
12930.27 398
12931.35 396
12932.42 370
12933.49 404
12934.57 372
12935.64 373
12936.71 381
12937.79 386
12938.86 352
12939.93 393
12941.01 377
12942.08 406
12943.15 369
12944.23 367
12945.30 387
12946.37 388
12947.45 382
12948.52 386
12949.59 413
12950.67 421
12951.74 370
12952.81 362
12953.89 353
12954.96 370
12956.04 353
12957.11 398
12958.18 387
12959.26 404
12960.33 383
12961.41 370
12962.48 377
12963.55 398
12964.63 396
12965.70 398
12966.78 392
12967.85 376
12968.93 361
12970.00 393
12971.07 400
12972.15 386
12973.22 375
12974.30 390
12975.37 365
12976.45 375
12977.52 377
12978.60 405
12979.67 373
12980.75 381
12981.82 394
12982.90 406
12983.97 379
12985.05 369
12986.12 407
12987.20 386
12988.27 384
12989.35 389
12990.42 405
12991.50 377
12992.57 396
12993.65 381
12994.73 403
12995.80 357
12996.88 401
12997.95 430
12999.03 418
13000.10 401
13001.18 404
13002.25 375
13003.33 392
13004.41 403
13005.48 385
13006.56 413
13007.63 383
13008.71 398
13009.79 385
13010.86 377
13011.94 373
13013.02 394
13014.09 399
13015.17 429
13016.24 382
13017.32 408
13018.40 399
13019.47 380
13020.55 391
13021.63 382
13022.70 408
13023.78 402
13024.86 413
13025.93 427
13027.01 425
13028.09 410
13029.16 371
13030.24 396
13031.32 403
13032.40 403
13033.47 390
13034.55 387
13035.63 401
13036.70 398
13037.78 428
13038.86 390
13039.94 392
13041.01 406
13042.09 419
13043.17 438
13044.25 418
13045.32 432
13046.40 428
13047.48 423
13048.56 430
13049.63 431
13050.71 415
13051.79 394
13052.87 397
13053.95 417
13055.02 423
13056.10 418
13057.18 409
13058.26 394
13059.34 414
13060.41 394
13061.49 378
13062.57 406
13063.65 403
13064.73 386
13065.81 393
13066.88 421
13067.96 396
13069.04 408
13070.12 379
13071.20 396
13072.28 376
13073.36 402
13074.43 380
13075.51 391
13076.59 382
13077.67 391
13078.75 402
13079.83 377
13080.91 404
13081.99 384
13083.07 361
13084.15 346
13085.23 389
13086.30 382
13087.38 394
13088.46 397
13089.54 413
13090.62 386
13091.70 388
13092.78 379
13093.86 386
13094.94 388
13096.02 358
13097.10 350
13098.18 391
13099.26 375
13100.34 371
13101.42 377
13102.50 358
13103.58 393
13104.66 382
13105.74 413
13106.82 386
13107.90 380
13108.98 360
13110.06 389
13111.14 374
13112.22 398
13113.30 377
13114.38 389
13115.46 367
13116.54 368
13117.62 368
13118.70 369
13119.78 366
13120.86 378
13121.95 399
13123.03 357
13124.11 392
13125.19 385
13126.27 385
13127.35 387
13128.43 379
13129.51 362
13130.59 381
13131.67 388
13132.76 376
13133.84 355
13134.92 363
13136.00 356
13137.08 391
13138.16 376
13139.24 373
13140.32 365
13141.41 354
13142.49 366
13143.57 367
13144.65 339
13145.73 376
13146.81 395
13147.90 408
13148.98 395
13150.06 395
13151.14 368
13152.22 360
13153.31 392
13154.39 381
13155.47 386
13156.55 384
13157.63 385
13158.72 390
13159.80 389
13160.88 347
13161.96 384
13163.05 393
13164.13 402
13165.21 380
13166.29 395
13167.38 402
13168.46 386
13169.54 388
13170.62 395
13171.71 384
13172.79 390
13173.87 393
13174.96 367
13176.04 365
13177.12 365
13178.20 367
13179.29 382
13180.37 362
13181.45 386
13182.54 395
13183.62 395
13184.70 411
13185.79 383
13186.87 354
13187.95 397
13189.04 375
13190.12 378
13191.20 380
13192.29 386
13193.37 400
13194.46 386
13195.54 377
13196.62 379
13197.71 370
13198.79 385
13199.88 407
13200.96 383
13202.04 402
13203.13 389
13204.21 395
13205.30 394
13206.38 378
13207.46 384
13208.55 388
13209.63 401
13210.72 380
13211.80 371
13212.89 366
13213.97 374
13215.05 388
13216.14 385
13217.22 358
13218.31 387
13219.39 361
13220.48 366
13221.56 382
13222.65 393
13223.73 354
13224.82 369
13225.90 372
13226.99 388
13228.07 398
13229.16 380
13230.24 398
13231.33 360
13232.41 403
13233.50 400
13234.58 363
13235.67 383
13236.76 365
13237.84 381
13238.93 382
13240.01 376
13241.10 441
13242.18 414
13243.27 397
13244.35 390
13245.44 397
13246.53 408
13247.61 395
13248.70 404
13249.78 402
13250.87 405
13251.96 388
13253.04 385
13254.13 403
13255.21 395
13256.30 376
13257.39 414
13258.47 401
13259.56 385
13260.65 372
13261.73 396
13262.82 422
13263.91 413
13264.99 404
13266.08 403
13267.17 385
13268.25 402
13269.34 397
13270.43 412
13271.51 401
13272.60 410
13273.69 449
13274.77 399
13275.86 408
13276.95 410
13278.04 391
13279.12 411
13280.21 423
13281.30 412
13282.38 441
13283.47 453
13284.56 435
13285.65 434
13286.73 422
13287.82 441
13288.91 430
13290.00 440
13291.08 450
13292.17 444
13293.26 464
13294.35 446
13295.44 463
13296.52 450
13297.61 428
13298.70 454
13299.79 460
13300.88 462
13301.96 431
13303.05 469
13304.14 480
13305.23 480
13306.32 481
13307.41 463
13308.49 471
13309.58 454
13310.67 450
13311.76 426
13312.85 443
13313.94 448
13315.02 451
13316.11 449
13317.20 433
13318.29 459
13319.38 469
13320.47 484
13321.56 467
13322.65 461
13323.74 429
13324.82 429
13325.91 446
13327.00 470
13328.09 472
13329.18 425
13330.27 467
13331.36 476
13332.45 467
13333.54 465
13334.63 460
13335.72 451
13336.81 467
13337.90 471
13338.99 463
13340.08 465
13341.17 461
13342.26 496
13343.35 495
13344.44 492
13345.53 463
13346.61 511
13347.70 497
13348.79 489
13349.89 479
13350.98 497
13352.07 487
13353.16 502
13354.25 514
13355.34 557
13356.43 494
13357.52 519
13358.61 552
13359.70 539
13360.79 537
13361.88 535
13362.97 562
13364.06 515
13365.15 518
13366.24 519
13367.33 511
13368.42 531
13369.51 520
13370.60 494
13371.70 524
13372.79 485
13373.88 465
13374.97 464
13376.06 462
13377.15 454
13378.24 475
13379.33 472
13380.43 485
13381.52 459
13382.61 455
13383.70 432
13384.79 442
13385.88 430
13386.97 465
13388.07 480
13389.16 463
13390.25 458
13391.34 458
13392.43 465
13393.52 451
13394.62 437
13395.71 431
13396.80 461
13397.89 469
13398.98 466
13400.08 444
13401.17 449
13402.26 460
13403.35 443
13404.45 439
13405.54 454
13406.63 434
13407.72 441
13408.82 430
13409.91 440
13411.00 416
13412.09 468
13413.19 438
13414.28 410
13415.37 442
13416.46 440
13417.56 449
13418.65 423
13419.74 423
13420.84 428
13421.93 446
13423.02 460
13424.11 473
13425.21 464
13426.30 442
13427.39 449
13428.49 456
13429.58 425
13430.67 448
13431.77 445
13432.86 454
13433.95 439
13435.05 484
13436.14 446
13437.24 496
13438.33 465
13439.42 487
13440.52 487
13441.61 483
13442.70 462
13443.80 469
13444.89 458
13445.99 493
13447.08 464
13448.17 472
13449.27 455
13450.36 465
13451.46 494
13452.55 498
13453.64 499
13454.74 506
13455.83 515
13456.93 502
13458.02 520
13459.12 534
13460.21 521
13461.31 518
13462.40 510
13463.50 524
13464.59 491
13465.69 519
13466.78 516
13467.87 512
13468.97 507
13470.06 564
13471.16 512
13472.25 507
13473.35 509
13474.44 547
13475.54 525
13476.64 532
13477.73 551
13478.83 530
13479.92 548
13481.02 552
13482.11 573
13483.21 544
13484.30 533
13485.40 551
13486.49 562
13487.59 560
13488.69 614
13489.78 589
13490.88 613
13491.97 606
13493.07 645
13494.17 629
13495.26 645
13496.36 668
13497.45 614
13498.55 646
13499.65 636
13500.74 668
13501.84 657
13502.93 613
13504.03 599
13505.13 602
13506.22 585
13507.32 578
13508.42 519
13509.51 557
13510.61 553
13511.71 515
13512.80 529
13513.90 505
13515.00 524
13516.09 509
13517.19 518
13518.29 494
13519.38 488
13520.48 490
13521.58 486
13522.68 444
13523.77 470
13524.87 473
13525.97 485
13527.06 470
13528.16 464
13529.26 471
13530.36 425
13531.45 498
13532.55 473
13533.65 461
13534.75 452
13535.84 440
13536.94 447
13538.04 464
13539.14 452
13540.23 444
13541.33 436
13542.43 466
13543.53 465
13544.63 470
13545.72 462
13546.82 448
13547.92 441
13549.02 434
13550.12 414
13551.22 426
13552.31 448
13553.41 433
13554.51 473
13555.61 434
13556.71 412
13557.81 432
13558.90 448
13560.00 415
13561.10 407
13562.20 437
13563.30 439
13564.40 444
13565.50 432
13566.60 423
13567.69 425
13568.79 430
13569.89 423
13570.99 439
13572.09 419
13573.19 440
13574.29 439
13575.39 443
13576.49 440
13577.59 445
13578.69 430
13579.79 421
13580.89 427
13581.98 433
13583.08 434
13584.18 436
13585.28 428
13586.38 414
13587.48 412
13588.58 435
13589.68 425
13590.78 422
13591.88 428
13592.98 438
13594.08 450
13595.18 448
13596.28 456
13597.38 449
13598.48 404
13599.58 448
13600.68 459
13601.78 436
13602.88 437
13603.98 446
13605.08 437
13606.18 463
13607.29 438
13608.39 452
13609.49 454
13610.59 461
13611.69 436
13612.79 447
13613.89 400
13614.99 420
13616.09 435
13617.19 433
13618.29 420
13619.39 436
13620.50 427
13621.60 402
13622.70 443
13623.80 427
13624.90 436
13626.00 434
13627.10 425
13628.20 422
13629.31 438
13630.41 417
13631.51 413
13632.61 437
13633.71 440
13634.81 431
13635.91 416
13637.02 447
13638.12 412
13639.22 434
13640.32 443
13641.42 434
13642.53 453
13643.63 469
13644.73 417
13645.83 426
13646.93 460
13648.04 459
13649.14 420
13650.24 437
13651.34 428
13652.45 456
13653.55 464
13654.65 415
13655.75 437
13656.85 423
13657.96 450
13659.06 454
13660.16 450
13661.27 425
13662.37 433
13663.47 457
13664.57 442
13665.68 451
13666.78 465
13667.88 417
13668.99 461
13670.09 480
13671.19 429
13672.29 464
13673.40 434
13674.50 439
13675.60 468
13676.71 485
13677.81 481
13678.91 454
13680.02 472
13681.12 466
13682.23 469
13683.33 486
13684.43 487
13685.54 467
13686.64 507
13687.74 467
13688.85 498
13689.95 509
13691.06 526
13692.16 508
13693.26 554
13694.37 488
13695.47 551
13696.58 521
13697.68 520
13698.78 542
13699.89 580
13700.99 572
13702.10 577
13703.20 612
13704.31 599
13705.41 631
13706.51 620
13707.62 620
13708.72 615
13709.83 638
13710.93 611
13712.04 607
13713.14 594
13714.25 599
13715.35 605
13716.46 603
13717.56 590
13718.67 601
13719.77 591
13720.88 557
13721.98 523
13723.09 567
13724.19 527
13725.30 479
13726.40 512
13727.51 504
13728.61 484
13729.72 470
13730.83 486
13731.93 498
13733.04 502
13734.14 478
13735.25 460
13736.35 477
13737.46 473
13738.57 496
13739.67 485
13740.78 456
13741.88 474
13742.99 522
13744.09 494
13745.20 524
13746.31 498
13747.41 477
13748.52 464
13749.63 444
13750.73 463
13751.84 483
13752.94 508
13754.05 486
13755.16 487
13756.26 481
13757.37 491
13758.48 475
13759.58 533
13760.69 501
13761.80 511
13762.90 517
13764.01 512
13765.12 527
13766.22 509
13767.33 493
13768.44 541
13769.55 547
13770.65 498
13771.76 484
13772.87 470
13773.97 469
13775.08 484
13776.19 491
13777.30 487
13778.40 471
13779.51 482
13780.62 456
13781.73 470
13782.83 462
13783.94 474
13785.05 464
13786.16 455
13787.26 444
13788.37 460
13789.48 438
13790.59 437
13791.70 459
13792.80 449
13793.91 478
13795.02 452
13796.13 419
13797.24 444
13798.35 432
13799.45 413
13800.56 435
13801.67 404
13802.78 435
13803.89 468
13805.00 453
13806.10 419
13807.21 419
13808.32 426
13809.43 432
13810.54 429
13811.65 408
13812.76 416
13813.86 406
13814.97 411
13816.08 429
13817.19 379
13818.30 393
13819.41 427
13820.52 452
13821.63 431
13822.74 415
13823.85 416
13824.96 423
13826.06 416
13827.17 395
13828.28 417
13829.39 413
13830.50 442
13831.61 427
13832.72 428
13833.83 431
13834.94 443
13836.05 434
13837.16 413
13838.27 390
13839.38 410
13840.49 424
13841.60 419
13842.71 403
13843.82 413
13844.93 410
13846.04 429
13847.15 432
13848.26 402
13849.37 400
13850.48 413
13851.59 408
13852.70 422
13853.81 411
13854.92 430
13856.03 414
13857.14 409
13858.25 424
13859.37 427
13860.48 447
13861.59 429
13862.70 453
13863.81 452
13864.92 431
13866.03 457
13867.14 437
13868.25 393
13869.36 410
13870.47 417
13871.59 445
13872.70 463
13873.81 438
13874.92 431
13876.03 410
13877.14 421
13878.25 439
13879.36 433
13880.48 433
13881.59 438
13882.70 459
13883.81 454
13884.92 462
13886.03 442
13887.15 431
13888.26 456
13889.37 472
13890.48 471
13891.59 463
13892.71 462
13893.82 487
13894.93 427
13896.04 443
13897.15 451
13898.27 440
13899.38 447
13900.49 456
13901.60 426
13902.72 407
13903.83 436
13904.94 401
13906.05 446
13907.17 409
13908.28 404
13909.39 432
13910.50 424
13911.62 420
13912.73 421
13913.84 408
13914.95 435
13916.07 416
13917.18 415
13918.29 389
13919.41 420
13920.52 403
13921.63 389
13922.75 398
13923.86 407
13924.97 402
13926.09 378
13927.20 407
13928.31 396
13929.43 373
13930.54 395
13931.65 393
13932.77 392
13933.88 411
13934.99 401
13936.11 387
13937.22 379
13938.34 371
13939.45 388
13940.56 381
13941.68 400
13942.79 370
13943.91 371
13945.02 371
13946.13 361
13947.25 358
13948.36 367
13949.48 378
13950.59 387
13951.70 402
13952.82 426
13953.93 385
13955.05 371
13956.16 392
13957.28 400
13958.39 421
13959.51 382
13960.62 420
13961.74 386
13962.85 378
13963.97 429
13965.08 392
13966.20 414
13967.31 379
13968.43 400
13969.54 405
13970.66 373
13971.77 382
13972.89 418
13974.00 399
13975.12 390
13976.23 402
13977.35 405
13978.46 380
13979.58 395
13980.69 400
13981.81 401
13982.92 371
13984.04 386
13985.16 382
13986.27 369
13987.39 362
13988.50 386
13989.62 377
13990.74 395
13991.85 413
13992.97 380
13994.08 416
13995.20 378
13996.32 374
13997.43 374
13998.55 372
13999.66 373
14000.78 419
14001.90 400
14003.01 393
14004.13 398
14005.25 384
14006.36 403
14007.48 399
14008.60 416
14009.71 379
14010.83 434
14011.95 367
14013.06 398
14014.18 383
14015.30 396
14016.41 368
14017.53 376
14018.65 380
14019.76 389
14020.88 380
14022.00 390
14023.12 379
14024.23 401
14025.35 405
14026.47 410
14027.59 434
14028.70 369
14029.82 371
14030.94 405
14032.06 418
14033.17 397
14034.29 390
14035.41 432
14036.53 395
14037.64 428
14038.76 411
14039.88 416
14041.00 415
14042.11 432
14043.23 406
14044.35 413
14045.47 419
14046.59 427
14047.71 428
14048.82 422
14049.94 427
14051.06 451
14052.18 427
14053.30 424
14054.42 445
14055.53 440
14056.65 468
14057.77 452
14058.89 459
14060.01 482
14061.13 460
14062.25 449
14063.36 450
14064.48 445
14065.60 469
14066.72 441
14067.84 471
14068.96 482
14070.08 470
14071.20 488
14072.32 504
14073.44 492
14074.55 517
14075.67 543
14076.79 505
14077.91 507
14079.03 504
14080.15 540
14081.27 556
14082.39 522
14083.51 517
14084.63 538
14085.75 546
14086.87 570
14087.99 569
14089.11 607
14090.23 582
14091.35 582
14092.47 613
14093.59 576
14094.71 596
14095.83 590
14096.95 542
14098.07 544
14099.19 573
14100.31 543
14101.43 577
14102.55 505
14103.67 501
14104.79 505
14105.91 505
14107.03 481
14108.15 482
14109.27 463
14110.39 452
14111.51 477
14112.64 423
14113.76 477
14114.88 443
14116.00 439
14117.12 431
14118.24 453
14119.36 430
14120.48 448
14121.60 449
14122.72 428
14123.85 421
14124.97 419
14126.09 441
14127.21 412
14128.33 451
14129.45 434
14130.57 445
14131.70 453
14132.82 446
14133.94 439
14135.06 463
14136.18 426
14137.30 422
14138.43 425
14139.55 413
14140.67 411
14141.79 416
14142.91 414
14144.03 418
14145.16 417
14146.28 440
14147.40 423
14148.52 390
14149.65 419
14150.77 405
14151.89 431
14153.01 415
14154.13 425
14155.26 395
14156.38 412
14157.50 421
14158.62 410
14159.75 404
14160.87 402
14161.99 409
14163.12 417
14164.24 400
14165.36 393
14166.48 392
14167.61 375
14168.73 421
14169.85 403
14170.98 372
14172.10 384
14173.22 395
14174.35 390
14175.47 402
14176.59 404
14177.72 400
14178.84 403
14179.96 395
14181.09 396
14182.21 372
14183.33 405
14184.46 380
14185.58 385
14186.70 379
14187.83 408
14188.95 374
14190.07 370
14191.20 384
14192.32 390
14193.45 401
14194.57 372
14195.69 359
14196.82 390
14197.94 386
14199.07 370
14200.19 390
14201.32 371
14202.44 394
14203.56 369
14204.69 387
14205.81 375
14206.94 370
14208.06 401
14209.19 393
14210.31 377
14211.44 382
14212.56 383
14213.69 399
14214.81 367
14215.93 357
14217.06 365
14218.18 370
14219.31 389
14220.43 371
14221.56 384
14222.68 368
14223.81 388
14224.94 359
14226.06 369
14227.19 360
14228.31 389
14229.44 394
14230.56 377
14231.69 381
14232.81 357
14233.94 358
14235.06 380
14236.19 373
14237.32 346
14238.44 386
14239.57 354
14240.69 331
14241.82 370
14242.94 379
14244.07 347
14245.20 367
14246.32 392
14247.45 375
14248.57 346
14249.70 353
14250.83 338
14251.95 359
14253.08 380
14254.21 347
14255.33 375
14256.46 368
14257.59 355
14258.71 356
14259.84 350
14260.97 374
14262.09 360
14263.22 343
14264.35 366
14265.47 337
14266.60 325
14267.73 350
14268.85 354
14269.98 374
14271.11 337
14272.23 367
14273.36 355
14274.49 352
14275.62 344
14276.74 369
14277.87 362
14279.00 337
14280.12 324
14281.25 348
14282.38 355
14283.51 379
14284.63 349
14285.76 328
14286.89 352
14288.02 364
14289.15 356
14290.27 330
14291.40 338
14292.53 346
14293.66 365
14294.78 343
14295.91 356
14297.04 328
14298.17 336
14299.30 327
14300.42 340
14301.55 319
14302.68 313
14303.81 318
14304.94 328
14306.07 358
14307.19 331
14308.32 330
14309.45 331
14310.58 347
14311.71 326
14312.84 326
14313.97 309
14315.10 319
14316.22 323
14317.35 335
14318.48 341
14319.61 354
14320.74 332
14321.87 324
14323.00 361
14324.13 327
14325.26 329
14326.39 337
14327.51 338
14328.64 324
14329.77 356
14330.90 336
14332.03 350
14333.16 301
14334.29 331
14335.42 335
14336.55 318
14337.68 316
14338.81 342
14339.94 359
14341.07 341
14342.20 335
14343.33 364
14344.46 357
14345.59 342
14346.72 330
14347.85 314
14348.98 321
14350.11 334
14351.24 310
14352.37 324
14353.50 328
14354.63 323
14355.76 333
14356.89 356
14358.02 303
14359.15 325
14360.28 332
14361.41 338
14362.54 325
14363.67 349
14364.80 325
14365.94 372
14367.07 320
14368.20 358
14369.33 358
14370.46 314
14371.59 307
14372.72 327
14373.85 340
14374.98 333
14376.11 359
14377.25 349
14378.38 346
14379.51 329
14380.64 307
14381.77 304
14382.90 303
14384.03 325
14385.16 342
14386.30 324
14387.43 322
14388.56 304
14389.69 357
14390.82 344
14391.95 320
14393.09 334
14394.22 337
14395.35 367
14396.48 323
14397.61 336
14398.75 329
14399.88 326
14401.01 319
14402.14 332
14403.27 311
14404.41 331
14405.54 337
14406.67 363
14407.80 349
14408.94 324
14410.07 357
14411.20 324
14412.33 333
14413.47 313
14414.60 342
14415.73 344
14416.87 366
14418.00 329
14419.13 339
14420.26 330
14421.40 343
14422.53 334
14423.66 349
14424.80 369
14425.93 335
14427.06 335
14428.20 339
14429.33 346
14430.46 331
14431.59 357
14432.73 339
14433.86 345
14435.00 336
14436.13 365
14437.26 378
14438.40 326
14439.53 342
14440.66 358
14441.80 361
14442.93 369
14444.06 346
14445.20 374
14446.33 352
14447.47 359
14448.60 376
14449.73 352
14450.87 340
14452.00 363
14453.14 364
14454.27 381
14455.41 334
14456.54 350
14457.67 354
14458.81 365
14459.94 364
14461.08 372
14462.21 371
14463.35 356
14464.48 346
14465.62 353
14466.75 354
14467.89 359
14469.02 375
14470.15 376
14471.29 378
14472.42 377
14473.56 357
14474.69 371
14475.83 377
14476.96 367
14478.10 384
14479.24 366
14480.37 370
14481.51 389
14482.64 404
14483.78 389
14484.91 391
14486.05 386
14487.18 384
14488.32 420
14489.45 397
14490.59 421
14491.73 422
14492.86 435
14494.00 413
14495.13 452
14496.27 424
14497.40 408
14498.54 426
14499.68 470
14500.81 445
14501.95 465
14503.08 443
14504.22 460
14505.36 468
14506.49 485
14507.63 464
14508.77 468
14509.90 499
14511.04 490
14512.18 477
14513.31 485
14514.45 485
14515.58 498
14516.72 469
14517.86 447
14519.00 483
14520.13 469
14521.27 459
14522.41 477
14523.54 445
14524.68 443
14525.82 423
14526.95 434
14528.09 418
14529.23 449
14530.37 401
14531.50 380
14532.64 439
14533.78 417
14534.91 419
14536.05 381
14537.19 417
14538.33 405
14539.46 406
14540.60 376
14541.74 369
14542.88 365
14544.02 390
14545.15 401
14546.29 418
14547.43 383
14548.57 362
14549.70 368
14550.84 378
14551.98 371
14553.12 388
14554.26 357
14555.39 373
14556.53 376
14557.67 356
14558.81 380
14559.95 360
14561.09 355
14562.22 317
14563.36 376
14564.50 346
14565.64 360
14566.78 353
14567.92 361
14569.06 380
14570.20 365
14571.33 335
14572.47 349
14573.61 357
14574.75 343
14575.89 352
14577.03 323
14578.17 352
14579.31 358
14580.45 365
14581.59 372
14582.72 370
14583.86 366
14585.00 378
14586.14 362
14587.28 369
14588.42 359
14589.56 374
14590.70 397
14591.84 358
14592.98 376
14594.12 362
14595.26 374
14596.40 360
14597.54 362
14598.68 358
14599.82 353
14600.96 379
14602.10 399
14603.24 393
14604.38 357
14605.52 379
14606.66 384
14607.80 372
14608.94 377
14610.08 406
14611.22 369
14612.36 406
14613.50 377
14614.64 375
14615.78 349
14616.92 376
14618.06 405
14619.20 375
14620.34 356
14621.49 382
14622.63 398
14623.77 388
14624.91 372
14626.05 387
14627.19 377
14628.33 389
14629.47 390
14630.61 397
14631.75 397
14632.90 379
14634.04 379
14635.18 368
14636.32 414
14637.46 380
14638.60 386
14639.74 378
14640.88 382
14642.03 360
14643.17 383
14644.31 374
14645.45 339
14646.59 369
14647.73 349
14648.88 350
14650.02 331
14651.16 344
14652.30 332
14653.44 337
14654.59 345
14655.73 338
14656.87 333
14658.01 341
14659.16 335
14660.30 331
14661.44 361
14662.58 340
14663.72 336
14664.87 334
14666.01 377
14667.15 332
14668.29 355
14669.44 332
14670.58 332
14671.72 330
14672.87 347
14674.01 344
14675.15 325
14676.29 362
14677.44 310
14678.58 349
14679.72 323
14680.87 344
14682.01 354
14683.15 355
14684.30 309
14685.44 320
14686.58 300
14687.73 330
14688.87 317
14690.01 316
14691.16 326
14692.30 301
14693.44 334
14694.59 321
14695.73 319
14696.87 313
14698.02 342
14699.16 329
14700.30 329
14701.45 332
14702.59 323
14703.74 340
14704.88 366
14706.02 319
14707.17 304
14708.31 320
14709.46 311
14710.60 335
14711.75 301
14712.89 299
14714.03 317
14715.18 320
14716.32 337
14717.47 329
14718.61 310
14719.76 304
14720.90 331
14722.05 305
14723.19 321
14724.34 322
14725.48 329
14726.63 334
14727.77 321
14728.92 299
14730.06 334
14731.21 300
14732.35 313
14733.50 320
14734.64 321
14735.79 315
14736.93 335
14738.08 318
14739.22 330
14740.37 325
14741.51 314
14742.66 328
14743.80 315
14744.95 334
14746.09 279
14747.24 310
14748.39 301
14749.53 333
14750.68 323
14751.82 295
14752.97 297
14754.11 289
14755.26 303
14756.41 312
14757.55 286
14758.70 296
14759.85 289
14760.99 321
14762.14 336
14763.28 289
14764.43 307
14765.58 275
14766.72 309
14767.87 323
14769.02 327
14770.16 276
14771.31 315
14772.46 300
14773.60 300
14774.75 289
14775.90 302
14777.04 297
14778.19 304
14779.34 302
14780.48 273
14781.63 294
14782.78 290
14783.92 312
14785.07 298
14786.22 323
14787.37 307
14788.51 301
14789.66 311
14790.81 291
14791.96 303
14793.10 296
14794.25 297
14795.40 290
14796.54 303
14797.69 290
14798.84 282
14799.99 278
14801.14 282
14802.28 290
14803.43 294
14804.58 276
14805.73 281
14806.88 287
14808.02 305
14809.17 275
14810.32 312
14811.47 299
14812.62 290
14813.76 275
14814.91 278
14816.06 314
14817.21 275
14818.36 294
14819.51 288
14820.65 274
14821.80 293
14822.95 296
14824.10 300
14825.25 292
14826.40 278
14827.55 291
14828.69 276
14829.84 302
14830.99 294
14832.14 269
14833.29 277
14834.44 294
14835.59 292
14836.74 278
14837.89 299
14839.04 283
14840.19 287
14841.33 284
14842.48 296
14843.63 291
14844.78 286
14845.93 274
14847.08 270
14848.23 297
14849.38 292
14850.53 285
14851.68 262
14852.83 279
14853.98 283
14855.13 277
14856.28 269
14857.43 275
14858.58 268
14859.73 273
14860.88 274
14862.03 276
14863.18 262
14864.33 272
14865.48 295
14866.63 280
14867.78 311
14868.93 278
14870.08 267
14871.23 286
14872.38 272
14873.53 284
14874.68 296
14875.83 283
14876.98 280
14878.14 279
14879.29 302
14880.44 294
14881.59 288
14882.74 277
14883.89 275
14885.04 276
14886.19 277
14887.34 296
14888.49 298
14889.64 265
14890.80 300
14891.95 295
14893.10 290
14894.25 289
14895.40 309
14896.55 327
14897.70 287
14898.86 273
14900.01 278
14901.16 262
14902.31 278
14903.46 283
14904.61 288
14905.77 288
14906.92 273
14908.07 259
14909.22 271
14910.37 301
14911.53 304
14912.68 283
14913.83 290
14914.98 301
14916.13 282
14917.29 306
14918.44 294
14919.59 281
14920.74 287
14921.90 301
14923.05 283
14924.20 289
14925.35 259
14926.51 314
14927.66 282
14928.81 299
14929.96 295
14931.12 270
14932.27 299
14933.42 265
14934.57 268
14935.73 253
14936.88 309
14938.03 273
14939.19 277
14940.34 297
14941.49 290
14942.65 267
14943.80 291
14944.95 311
14946.11 287
14947.26 292
14948.41 284
14949.57 279
14950.72 291
14951.87 287
14953.03 294
14954.18 268
14955.33 292
14956.49 280
14957.64 280
14958.80 280
14959.95 295
14961.10 309
14962.26 293
14963.41 299
14964.57 285
14965.72 300
14966.87 284
14968.03 301
14969.18 293
14970.34 261
14971.49 301
14972.65 287
14973.80 329
14974.95 312
14976.11 305
14977.26 271
14978.42 310
14979.57 308
14980.73 302
14981.88 299
14983.04 295
14984.19 293
14985.35 319
14986.50 298
14987.66 266
14988.81 271
14989.97 317
14991.12 294
14992.28 273
14993.43 276
14994.59 287
14995.74 304
14996.90 265
14998.05 277
14999.21 283
15000.36 304
15001.52 285
15002.67 283
15003.83 264
15004.99 263
15006.14 250
15007.30 268
15008.45 285
15009.61 255
15010.76 290
15011.92 257
15013.08 287
15014.23 267
15015.39 277
15016.54 279
15017.70 272
15018.86 265
15020.01 261
15021.17 291
15022.32 297
15023.48 282
15024.64 275
15025.79 292
15026.95 274
15028.11 264
15029.26 271
15030.42 301
15031.58 258
15032.73 292
15033.89 284
15035.05 280
15036.20 277
15037.36 285
15038.52 298
15039.67 283
15040.83 274
15041.99 272
15043.15 293
15044.30 268
15045.46 262
15046.62 279
15047.77 304
15048.93 274
15050.09 266
15051.25 280
15052.40 279
15053.56 278
15054.72 285
15055.88 287
15057.03 276
15058.19 289
15059.35 288
15060.51 278
15061.66 259
15062.82 281
15063.98 273
15065.14 271
15066.30 266
15067.45 257
15068.61 260
15069.77 314
15070.93 265
15072.09 282
15073.24 291
15074.40 286
15075.56 283
15076.72 284
15077.88 264
15079.04 247
15080.20 275
15081.35 254
15082.51 294
15083.67 257
15084.83 266
15085.99 275
15087.15 286
15088.31 256
15089.46 262
15090.62 269
15091.78 281
15092.94 264
15094.10 262
15095.26 257
15096.42 249
15097.58 277
15098.74 267
15099.90 267
15101.06 269
15102.22 292
15103.37 274
15104.53 275
15105.69 253
15106.85 259
15108.01 266
15109.17 277
15110.33 258
15111.49 268
15112.65 298
15113.81 272
15114.97 289
15116.13 280
15117.29 288
15118.45 251
15119.61 273
15120.77 275
15121.93 259
15123.09 266
15124.25 273
15125.41 303
15126.57 284
15127.73 291
15128.89 258
15130.05 284
15131.21 268
15132.37 270
15133.53 271
15134.69 266
15135.86 273
15137.02 278
15138.18 273
15139.34 253
15140.50 255
15141.66 274
15142.82 264
15143.98 262
15145.14 248
15146.30 258
15147.46 264
15148.63 278
15149.79 274
15150.95 262
15152.11 281
15153.27 282
15154.43 302
15155.59 265
15156.75 289
15157.92 274
15159.08 288
15160.24 287
15161.40 289
15162.56 280
15163.72 291
15164.89 274
15166.05 269
15167.21 259
15168.37 272
15169.53 305
15170.69 270
15171.86 257
15173.02 263
15174.18 275
15175.34 254
15176.51 282
15177.67 276
15178.83 297
15179.99 282
15181.15 287
15182.32 277
15183.48 265
15184.64 276
15185.80 300
15186.97 286
15188.13 268
15189.29 294
15190.46 278
15191.62 275
15192.78 260
15193.94 281
15195.11 301
15196.27 287
15197.43 264
15198.60 315
15199.76 306
15200.92 278
15202.08 272
15203.25 284
15204.41 290
15205.57 292
15206.74 307
15207.90 290
15209.06 302
15210.23 275
15211.39 276
15212.56 320
15213.72 321
15214.88 297
15216.05 311
15217.21 310
15218.37 300
15219.54 293
15220.70 304
15221.87 316
15223.03 298
15224.19 323
15225.36 320
15226.52 338
15227.69 295
15228.85 308
15230.01 307
15231.18 321
15232.34 282
15233.51 306
15234.67 324
15235.84 307
15237.00 309
15238.16 303
15239.33 300
15240.49 276
15241.66 302
15242.82 282
15243.99 287
15245.15 262
15246.32 297
15247.48 286
15248.65 273
15249.81 262
15250.98 280
15252.14 287
15253.31 307
15254.47 278
15255.64 283
15256.80 275
15257.97 289
15259.13 269
15260.30 283
15261.46 300
15262.63 264
15263.80 299
15264.96 280
15266.13 296
15267.29 272
15268.46 288
15269.62 284
15270.79 286
15271.96 266
15273.12 304
15274.29 299
15275.45 298
15276.62 294
15277.79 282
15278.95 284
15280.12 254
15281.28 291
15282.45 291
15283.62 283
15284.78 289
15285.95 281
15287.12 286
15288.28 280
15289.45 274
15290.62 310
15291.78 276
15292.95 270
15294.12 292
15295.28 259
15296.45 279
15297.62 277
15298.78 307
15299.95 292
15301.12 295
15302.28 266
15303.45 295
15304.62 278
15305.78 272
15306.95 278
15308.12 293
15309.29 283
15310.45 284
15311.62 272
15312.79 277
15313.96 267
15315.12 283
15316.29 280
15317.46 247
15318.63 280
15319.79 257
15320.96 267
15322.13 267
15323.30 263
15324.46 280
15325.63 276
15326.80 268
15327.97 261
15329.14 271
15330.30 285
15331.47 280
15332.64 274
15333.81 252
15334.98 271
15336.14 277
15337.31 286
15338.48 258
15339.65 263
15340.82 267
15341.99 266
15343.16 265
15344.32 274
15345.49 266
15346.66 256
15347.83 283
15349.00 257
15350.17 276
15351.34 291
15352.51 285
15353.67 290
15354.84 275
15356.01 280
15357.18 268
15358.35 261
15359.52 280
15360.69 297
15361.86 282
15363.03 268
15364.20 296
15365.37 292
15366.54 262
15367.71 270
15368.87 288
15370.04 276
15371.21 273
15372.38 281
15373.55 317
15374.72 299
15375.89 285
15377.06 282
15378.23 299
15379.40 278
15380.57 262
15381.74 283
15382.91 293
15384.08 274
15385.25 300
15386.42 285
15387.59 275
15388.76 291
15389.93 287
15391.10 293
15392.27 292
15393.44 311
15394.62 290
15395.79 283
15396.96 267
15398.13 274
15399.30 305
15400.47 304
15401.64 273
15402.81 267
15403.98 279
15405.15 274
15406.32 282
15407.49 282
15408.66 287
15409.84 266
15411.01 263
15412.18 276
15413.35 297
15414.52 286
15415.69 271
15416.86 259
15418.03 268
15419.21 263
15420.38 253
15421.55 264
15422.72 271
15423.89 257
15425.06 274
15426.24 261
15427.41 275
15428.58 266
15429.75 248
15430.92 250
15432.09 279
15433.27 284
15434.44 254
15435.61 286
15436.78 262
15437.96 261
15439.13 281
15440.30 222
15441.47 261
15442.64 258
15443.82 287
15444.99 268
15446.16 280
15447.33 272
15448.51 283
15449.68 264
15450.85 274
15452.02 277
15453.20 275
15454.37 263
15455.54 250
15456.72 267
15457.89 254
15459.06 257
15460.23 268
15461.41 283
15462.58 259
15463.75 257
15464.93 268
15466.10 269
15467.27 247
15468.45 248
15469.62 247
15470.79 270
15471.97 270
15473.14 298
15474.31 283
15475.49 276
15476.66 277
15477.83 281
15479.01 287
15480.18 257
15481.36 250
15482.53 261
15483.70 271
15484.88 268
15486.05 256
15487.23 256
15488.40 286
15489.57 279
15490.75 274
15491.92 261
15493.10 272
15494.27 275
15495.44 278
15496.62 282
15497.79 234
15498.97 256
15500.14 233
15501.32 264
15502.49 268
15503.67 248
15504.84 264
15506.02 277
15507.19 268
15508.36 291
15509.54 242
15510.71 250
15511.89 268
15513.06 255
15514.24 267
15515.41 232
15516.59 278
15517.77 266
15518.94 279
15520.12 261
15521.29 261
15522.47 266
15523.64 241
15524.82 286
15525.99 261
15527.17 273
15528.34 286
15529.52 286
15530.69 309
15531.87 279
15533.05 256
15534.22 257
15535.40 238
15536.57 284
15537.75 271
15538.93 277
15540.10 257
15541.28 279
15542.45 288
15543.63 274
15544.81 260
15545.98 256
15547.16 268
15548.33 262
15549.51 252
15550.69 273
15551.86 268
15553.04 270
15554.22 275
15555.39 284
15556.57 266
15557.75 259
15558.92 277
15560.10 272
15561.28 281
15562.45 294
15563.63 275
15564.81 273
15565.99 280
15567.16 289
15568.34 289
15569.52 284
15570.69 268
15571.87 274
15573.05 298
15574.23 302
15575.40 263
15576.58 274
15577.76 271
15578.93 268
15580.11 273
15581.29 274
15582.47 249
15583.65 268
15584.82 283
15586.00 290
15587.18 308
15588.36 311
15589.53 303
15590.71 343
15591.89 280
15593.07 314
15594.25 299
15595.42 308
15596.60 304
15597.78 308
15598.96 287
15600.14 306
15601.32 326
15602.49 306
15603.67 311
15604.85 299
15606.03 313
15607.21 319
15608.39 305
15609.56 309
15610.74 310
15611.92 328
15613.10 321
15614.28 319
15615.46 300
15616.64 311
15617.82 295
15619.00 323
15620.17 283
15621.35 307
15622.53 345
15623.71 333
15624.89 322
15626.07 333
15627.25 306
15628.43 327
15629.61 325
15630.79 369
15631.97 348
15633.15 340
15634.33 325
15635.51 325
15636.69 319
15637.87 325
15639.05 338
15640.22 334
15641.40 357
15642.58 332
15643.76 337
15644.94 361
15646.12 333
15647.30 343
15648.48 359
15649.66 342
15650.85 343
15652.03 351
15653.21 340
15654.39 343
15655.57 325
15656.75 328
15657.93 363
15659.11 341
15660.29 327
15661.47 319
15662.65 319
15663.83 355
15665.01 359
15666.19 323
15667.37 312
15668.55 311
15669.73 315
15670.92 328
15672.10 340
15673.28 335
15674.46 348
15675.64 322
15676.82 325
15678.00 315
15679.18 315
15680.36 309
15681.55 321
15682.73 302
15683.91 303
15685.09 285
15686.27 315
15687.45 318
15688.63 306
15689.82 343
15691.00 318
15692.18 331
15693.36 311
15694.54 315
15695.73 310
15696.91 319
15698.09 328
15699.27 317
15700.45 337
15701.64 337
15702.82 328
15704.00 343
15705.18 304
15706.36 323
15707.55 306
15708.73 319
15709.91 311
15711.09 302
15712.28 309
15713.46 337
15714.64 333
15715.82 319
15717.01 320
15718.19 357
15719.37 357
15720.55 318
15721.74 340
15722.92 330
15724.10 321
15725.29 321
15726.47 333
15727.65 319
15728.84 327
15730.02 346
15731.20 347
15732.39 321
15733.57 312
15734.75 368
15735.94 335
15737.12 363
15738.30 330
15739.49 341
15740.67 363
15741.85 353
15743.04 354
15744.22 366
15745.40 348
15746.59 342
15747.77 345
15748.96 321
15750.14 343
15751.32 341
15752.51 342
15753.69 311
15754.88 342
15756.06 329
15757.24 334
15758.43 320
15759.61 320
15760.80 311
15761.98 326
15763.17 327
15764.35 293
15765.53 331
15766.72 318
15767.90 300
15769.09 297
15770.27 342
15771.46 304
15772.64 325
15773.83 321
15775.01 318
15776.20 304
15777.38 329
15778.57 305
15779.75 310
15780.94 308
15782.12 315
15783.31 314
15784.49 297
15785.68 301
15786.86 275
15788.05 326
15789.23 319
15790.42 287
15791.60 271
15792.79 305
15793.98 278
15795.16 305
15796.35 302
15797.53 296
15798.72 302
15799.90 285
15801.09 331
15802.28 308
15803.46 284
15804.65 301
15805.83 321
15807.02 295
15808.21 297
15809.39 304
15810.58 308
15811.76 286
15812.95 293
15814.14 276
15815.32 308
15816.51 279
15817.70 283
15818.88 281
15820.07 285
15821.26 290
15822.44 298
15823.63 279
15824.82 294
15826.00 265
15827.19 288
15828.38 302
15829.56 287
15830.75 286
15831.94 285
15833.12 319
15834.31 308
15835.50 276
15836.69 283
15837.87 294
15839.06 282
15840.25 284
15841.44 271
15842.62 284
15843.81 298
15845.00 289
15846.18 288
15847.37 261
15848.56 297
15849.75 300
15850.94 293
15852.12 291
15853.31 306
15854.50 287
15855.69 293
15856.87 285
15858.06 300
15859.25 292
15860.44 280
15861.63 292
15862.81 284
15864.00 279
15865.19 271
15866.38 257
15867.57 266
15868.76 292
15869.94 309
15871.13 287
15872.32 291
15873.51 320
15874.70 297
15875.89 293
15877.08 318
15878.26 299
15879.45 297
15880.64 292
15881.83 311
15883.02 283
15884.21 315
15885.40 292
15886.59 316
15887.78 321
15888.97 279
15890.15 304
15891.34 322
15892.53 306
15893.72 281
15894.91 300
15896.10 276
15897.29 299
15898.48 323
15899.67 290
15900.86 298
15902.05 319
15903.24 308
15904.43 328
15905.62 334
15906.81 318
15908.00 310
15909.19 307
15910.38 308
15911.57 336
15912.76 336
15913.95 317
15915.14 318
15916.33 306
15917.52 299
15918.71 295
15919.90 315
15921.09 286
15922.28 317
15923.47 326
15924.66 306
15925.85 316
15927.04 315
15928.23 321
15929.42 327
15930.61 307
15931.80 297
15932.99 307
15934.18 280
15935.38 274
15936.57 309
15937.76 310
15938.95 310
15940.14 290
15941.33 285
15942.52 261
15943.71 287
15944.90 282
15946.10 270
15947.29 287
15948.48 289
15949.67 262
15950.86 264
15952.05 267
15953.24 263
15954.44 267
15955.63 279
15956.82 279
15958.01 267
15959.20 248
15960.39 272
15961.59 283
15962.78 279
15963.97 256
15965.16 258
15966.35 277
15967.55 256
15968.74 283
15969.93 256
15971.12 281
15972.31 270
15973.51 261
15974.70 258
15975.89 245
15977.08 258
15978.28 259
15979.47 282
15980.66 291
15981.85 278
15983.05 261
15984.24 262
15985.43 276
15986.62 253
15987.82 265
15989.01 256
15990.20 268
15991.40 248
15992.59 254
15993.78 247
15994.98 256
15996.17 251
15997.36 275
15998.55 301
15999.75 271
16000.94 265
16002.13 270
16003.33 259
16004.52 236
16005.72 225
16006.91 259
16008.10 252
16009.30 243
16010.49 266
16011.68 254
16012.88 242
16014.07 237
16015.26 236
16016.46 264
16017.65 259
16018.85 250
16020.04 245
16021.23 238
16022.43 268
16023.62 241
16024.82 258
16026.01 243
16027.21 246
16028.40 251
16029.59 252
16030.79 253
16031.98 238
16033.18 236
16034.37 260
16035.57 262
16036.76 245
16037.96 245
16039.15 233
16040.35 278
16041.54 243
16042.73 242
16043.93 241
16045.12 224
16046.32 233
16047.51 217
16048.71 233
16049.91 236
16051.10 242
16052.30 234
16053.49 253
16054.69 235
16055.88 255
16057.08 241
16058.27 249
16059.47 246
16060.66 245
16061.86 257
16063.05 246
16064.25 244
16065.45 235
16066.64 259
16067.84 239
16069.03 250
16070.23 238
16071.42 245
16072.62 240
16073.82 248
16075.01 252
16076.21 236
16077.41 243
16078.60 275
16079.80 242
16080.99 242
16082.19 250
16083.39 236
16084.58 252
16085.78 243
16086.98 245
16088.17 246
16089.37 242
16090.57 233
16091.76 237
16092.96 241
16094.16 236
16095.35 240
16096.55 262
16097.75 240
16098.94 230
16100.14 247
16101.34 229
16102.53 245
16103.73 245
16104.93 263
16106.13 253
16107.32 238
16108.52 236
16109.72 254
16110.92 228
16112.11 234
16113.31 243
16114.51 242
16115.71 226
16116.90 228
16118.10 255
16119.30 217
16120.50 251
16121.69 257
16122.89 244
16124.09 237
16125.29 223
16126.49 224
16127.68 234
16128.88 232
16130.08 250
16131.28 238
16132.48 245
16133.67 268
16134.87 255
16136.07 225
16137.27 217
16138.47 211
16139.67 235
16140.86 255
16142.06 236
16143.26 227
16144.46 234
16145.66 238
16146.86 223
16148.06 240
16149.26 253
16150.45 235
16151.65 243
16152.85 229
16154.05 246
16155.25 254
16156.45 229
16157.65 261
16158.85 238
16160.05 270
16161.25 257
16162.45 251
16163.64 252
16164.84 219
16166.04 234
16167.24 232
16168.44 249
16169.64 245
16170.84 219
16172.04 224
16173.24 242
16174.44 254
16175.64 248
16176.84 233
16178.04 240
16179.24 251
16180.44 248
16181.64 256
16182.84 226
16184.04 225
16185.24 254
16186.44 262
16187.64 244
16188.84 233
16190.04 252
16191.24 255
16192.44 234
16193.64 233
16194.84 227
16196.04 249
16197.24 240
16198.44 253
16199.65 241
16200.85 226
16202.05 220
16203.25 240
16204.45 241
16205.65 230
16206.85 233
16208.05 254
16209.25 254
16210.45 236
16211.65 237
16212.86 240
16214.06 240
16215.26 257
16216.46 227
16217.66 251
16218.86 222
16220.06 239
16221.27 230
16222.47 240
16223.67 241
16224.87 253
16226.07 239
16227.27 245
16228.48 256
16229.68 245
16230.88 255
16232.08 243
16233.28 240
16234.48 257
16235.69 260
16236.89 256
16238.09 252
16239.29 238
16240.50 245
16241.70 246
16242.90 246
16244.10 255
16245.30 273
16246.51 269
16247.71 251
16248.91 253
16250.11 256
16251.32 253
16252.52 245
16253.72 268
16254.92 232
16256.13 233
16257.33 263
16258.53 258
16259.74 244
16260.94 274
16262.14 251
16263.35 265
16264.55 243
16265.75 250
16266.95 243
16268.16 254
16269.36 261
16270.56 270
16271.77 250
16272.97 261
16274.17 246
16275.38 255
16276.58 259
16277.79 239
16278.99 283
16280.19 288
16281.40 286
16282.60 276
16283.80 257
16285.01 273
16286.21 259
16287.42 254
16288.62 267
16289.82 270
16291.03 256
16292.23 261
16293.44 290
16294.64 294
16295.84 262
16297.05 272
16298.25 271
16299.46 257
16300.66 267
16301.87 278
16303.07 286
16304.27 248
16305.48 248
16306.68 265
16307.89 249
16309.09 240
16310.30 251
16311.50 261
16312.71 277
16313.91 259
16315.12 229
16316.32 260
16317.53 257
16318.73 226
16319.94 241
16321.14 238
16322.35 250
16323.55 254
16324.76 244
16325.96 249
16327.17 251
16328.38 246
16329.58 244
16330.79 239
16331.99 230
16333.20 248
16334.40 258
16335.61 238
16336.81 242
16338.02 241
16339.23 238
16340.43 241
16341.64 251
16342.84 246
16344.05 240
16345.26 255
16346.46 254
16347.67 252
16348.87 229
16350.08 251
16351.29 241
16352.49 241
16353.70 221
16354.91 238
16356.11 250
16357.32 225
16358.53 231
16359.73 235
16360.94 250
16362.15 239
16363.35 230
16364.56 235
16365.77 232
16366.97 228
16368.18 229
16369.39 238
16370.59 230
16371.80 232
16373.01 222
16374.21 252
16375.42 260
16376.63 231
16377.84 232
16379.04 248
16380.25 245
16381.46 231
16382.67 237
16383.87 244
16385.08 232
16386.29 231
16387.50 227
16388.70 231
16389.91 253
16391.12 254
16392.33 234
16393.53 242
16394.74 247
16395.95 245
16397.16 240
16398.37 233
16399.57 251
16400.78 234
16401.99 259
16403.20 243
16404.41 245
16405.62 227
16406.82 228
16408.03 242
16409.24 239
16410.45 251
16411.66 247
16412.87 235
16414.07 244
16415.28 240
16416.49 230
16417.70 232
16418.91 227
16420.12 255
16421.33 246
16422.54 221
16423.75 209
16424.95 238
16426.16 232
16427.37 251
16428.58 218
16429.79 219
16431.00 239
16432.21 237
16433.42 234
16434.63 212
16435.84 253
16437.05 225
16438.26 229
16439.47 234
16440.68 239
16441.88 206
16443.09 219
16444.30 255
16445.51 228
16446.72 238
16447.93 238
16449.14 238
16450.35 225
16451.56 224
16452.77 221
16453.98 232
16455.19 209
16456.40 225
16457.61 240
16458.82 225
16460.03 215
16461.24 213
16462.45 226
16463.67 227
16464.88 213
16466.09 242
16467.30 217
16468.51 226
16469.72 224
16470.93 215
16472.14 234
16473.35 220
16474.56 232
16475.77 237
16476.98 216
16478.19 204
16479.40 204
16480.62 191
16481.83 227
16483.04 221
16484.25 233
16485.46 232
16486.67 211
16487.88 220
16489.09 232
16490.31 209
16491.52 234
16492.73 237
16493.94 246
16495.15 234
16496.36 197
16497.57 192
16498.79 213
16500.00 234
16501.21 219
16502.42 224
16503.63 233
16504.85 232
16506.06 230
16507.27 238
16508.48 238
16509.69 218
16510.91 231
16512.12 243
16513.33 241
16514.54 220
16515.76 213
16516.97 221
16518.18 226
16519.39 215
16520.60 221
16521.82 207
16523.03 205
16524.24 234
16525.46 224
16526.67 221
16527.88 227
16529.09 237
16530.31 219
16531.52 225
16532.73 206
16533.95 232
16535.16 243
16536.37 225
16537.58 222
16538.80 225
16540.01 218
16541.22 231
16542.44 248
16543.65 229
16544.86 218
16546.08 218
16547.29 215
16548.50 223
16549.72 242
16550.93 215
16552.15 234
16553.36 204
16554.57 187
16555.79 214
16557.00 249
16558.21 222
16559.43 225
16560.64 235
16561.86 242
16563.07 232
16564.28 236
16565.50 211
16566.71 226
16567.93 215
16569.14 226
16570.36 217
16571.57 223
16572.78 220
16574.00 224
16575.21 232
16576.43 224
16577.64 237
16578.86 217
16580.07 230
16581.29 218
16582.50 226
16583.72 233
16584.93 230
16586.15 209
16587.36 237
16588.58 258
16589.79 222
16591.01 202
16592.22 240
16593.44 234
16594.65 199
16595.87 221
16597.08 212
16598.30 237
16599.51 229
16600.73 232
16601.94 222
16603.16 236
16604.37 202
16605.59 205
16606.81 189
16608.02 218
16609.24 213
16610.45 227
16611.67 183
16612.89 211
16614.10 212
16615.32 233
16616.53 252
16617.75 194
16618.97 208
16620.18 212
16621.40 232
16622.61 219
16623.83 220
16625.05 209
16626.26 228
16627.48 229
16628.70 240
16629.91 244
16631.13 210
16632.35 215
16633.56 199
16634.78 252
16636.00 226
16637.21 207
16638.43 220
16639.65 212
16640.86 213
16642.08 205
16643.30 226
16644.51 216
16645.73 219
16646.95 236
16648.17 202
16649.38 201
16650.60 217
16651.82 235
16653.03 211
16654.25 214
16655.47 205
16656.69 210
16657.90 229
16659.12 199
16660.34 201
16661.56 211
16662.77 211
16663.99 223
16665.21 226
16666.43 228
16667.65 239
16668.86 216
16670.08 199
16671.30 205
16672.52 210
16673.74 222
16674.95 230
16676.17 225
16677.39 192
16678.61 212
16679.83 210
16681.05 206
16682.26 220
16683.48 214
16684.70 215
16685.92 221
16687.14 222
16688.36 235
16689.58 217
16690.79 194
16692.01 211
16693.23 220
16694.45 204
16695.67 193
16696.89 227
16698.11 184
16699.33 201
16700.55 216
16701.76 205
16702.98 218
16704.20 202
16705.42 205
16706.64 206
16707.86 219
16709.08 190
16710.30 227
16711.52 240
16712.74 211
16713.96 193
16715.18 211
16716.40 180
16717.62 184
16718.84 208
16720.06 193
16721.28 212
16722.50 217
16723.72 224
16724.94 198
16726.16 208
16727.38 207
16728.60 193
16729.82 211
16731.04 207
16732.26 222
16733.48 219
16734.70 195
16735.92 231
16737.14 208
16738.36 206
16739.58 210
16740.80 237
16742.02 209
16743.24 190
16744.46 219
16745.68 218
16746.90 228
16748.12 202
16749.35 218
16750.57 211
16751.79 243
16753.01 213
16754.23 208
16755.45 209
16756.67 214
16757.89 232
16759.11 213
16760.33 219
16761.56 184
16762.78 211
16764.00 222
16765.22 222
16766.44 232
16767.66 221
16768.88 225
16770.11 232
16771.33 193
16772.55 215
16773.77 202
16774.99 213
16776.22 205
16777.44 224
16778.66 194
16779.88 211
16781.10 199
16782.33 191
16783.55 200
16784.77 210
16785.99 227
16787.21 188
16788.44 213
16789.66 195
16790.88 197
16792.10 224
16793.33 199
16794.55 205
16795.77 201
16796.99 209
16798.22 227
16799.44 181
16800.66 198
16801.88 210
16803.11 201
16804.33 206
16805.55 208
16806.78 220
16808.00 221
16809.22 198
16810.44 201
16811.67 228
16812.89 206
16814.11 221
16815.34 215
16816.56 210
16817.78 214
16819.01 198
16820.23 206
16821.45 227
16822.68 202
16823.90 202
16825.13 194
16826.35 204
16827.57 196
16828.80 216
16830.02 212
16831.24 195
16832.47 217
16833.69 199
16834.92 196
16836.14 204
16837.36 220
16838.59 217
16839.81 224
16841.04 231
16842.26 215
16843.48 208
16844.71 188
16845.93 219
16847.16 221
16848.38 207
16849.61 226
16850.83 221
16852.06 221
16853.28 237
16854.51 212
16855.73 228
16856.95 234
16858.18 234
16859.40 230
16860.63 212
16861.85 209
16863.08 207
16864.30 238
16865.53 228
16866.75 244
16867.98 226
16869.21 226
16870.43 210
16871.66 230
16872.88 231
16874.11 245
16875.33 228
16876.56 219
16877.78 217
16879.01 229
16880.23 222
16881.46 218
16882.69 228
16883.91 228
16885.14 238
16886.36 212
16887.59 238
16888.81 227
16890.04 238
16891.27 231
16892.49 229
16893.72 228
16894.94 240
16896.17 217
16897.40 226
16898.62 238
16899.85 228
16901.08 217
16902.30 195
16903.53 218
16904.76 212
16905.98 210
16907.21 223
16908.44 223
16909.66 221
16910.89 229
16912.12 215
16913.34 215
16914.57 217
16915.80 206
16917.02 208
16918.25 207
16919.48 220
16920.70 230
16921.93 210
16923.16 207
16924.39 203
16925.61 217
16926.84 207
16928.07 191
16929.30 214
16930.52 208
16931.75 219
16932.98 213
16934.21 214
16935.43 184
16936.66 203
16937.89 223
16939.12 219
16940.34 219
16941.57 215
16942.80 212
16944.03 235
16945.26 230
16946.48 191
16947.71 220
16948.94 182
16950.17 209
16951.40 225
16952.62 211
16953.85 201
16955.08 209
16956.31 221
16957.54 193
16958.77 193
16959.99 222
16961.22 227
16962.45 215
16963.68 207
16964.91 206
16966.14 193
16967.37 202
16968.60 201
16969.82 211
16971.05 216
16972.28 204
16973.51 209
16974.74 220
16975.97 217
16977.20 213
16978.43 209
16979.66 208
16980.89 208
16982.11 214
16983.34 213
16984.57 220
16985.80 206
16987.03 211
16988.26 202
16989.49 204
16990.72 185
16991.95 203
16993.18 208
16994.41 192
16995.64 208
16996.87 193
16998.10 222
16999.33 217
17000.56 202
17001.79 209
17003.02 211
17004.25 180
17005.48 219
17006.71 204
17007.94 219
17009.17 190
17010.40 201
17011.63 216
17012.86 223
17014.09 210
17015.32 204
17016.55 213
17017.78 213
17019.01 196
17020.25 204
17021.48 210
17022.71 218
17023.94 217
17025.17 216
17026.40 219
17027.63 216
17028.86 216
17030.09 194
17031.32 201
17032.55 209
17033.79 207
17035.02 199
17036.25 224
17037.48 224
17038.71 215
17039.94 212
17041.17 187
17042.41 216
17043.64 223
17044.87 207
17046.10 201
17047.33 194
17048.56 208
17049.80 213
17051.03 216
17052.26 224
17053.49 206
17054.72 200
17055.95 223
17057.19 211
17058.42 206
17059.65 216
17060.88 219
17062.12 207
17063.35 193
17064.58 181
17065.81 197
17067.04 200
17068.28 192
17069.51 206
17070.74 213
17071.97 221
17073.21 206
17074.44 209
17075.67 204
17076.90 187
17078.14 174
17079.37 208
17080.60 207
17081.84 214
17083.07 190
17084.30 224
17085.54 204
17086.77 218
17088.00 223
17089.23 216
17090.47 225
17091.70 217
17092.93 214
17094.17 206
17095.40 218
17096.63 197
17097.87 215
17099.10 204
17100.34 200
17101.57 203
17102.80 205
17104.04 220
17105.27 215
17106.50 187
17107.74 192
17108.97 197
17110.21 215
17111.44 211
17112.67 208
17113.91 191
17115.14 210
17116.38 216
17117.61 204
17118.84 196
17120.08 196
17121.31 214
17122.55 189
17123.78 202
17125.02 221
17126.25 201
17127.48 206
17128.72 204
17129.95 198
17131.19 186
17132.42 191
17133.66 199
17134.89 197
17136.13 201
17137.36 178
17138.60 200
17139.83 198
17141.07 196
17142.30 194
17143.54 207
17144.77 218
17146.01 209
17147.24 200
17148.48 189
17149.71 195
17150.95 181
17152.19 211
17153.42 217
17154.66 205
17155.89 201
17157.13 195
17158.36 208
17159.60 186
17160.83 193
17162.07 184
17163.31 220
17164.54 194
17165.78 193
17167.01 212
17168.25 181
17169.49 199
17170.72 208
17171.96 209
17173.19 196
17174.43 200
17175.67 212
17176.90 217
17178.14 213
17179.38 204
17180.61 205
17181.85 223
17183.09 190
17184.32 212
17185.56 209
17186.80 205
17188.03 189
17189.27 200
17190.51 212
17191.74 205
17192.98 188
17194.22 202
17195.45 206
17196.69 198
17197.93 205
17199.16 208
17200.40 217
17201.64 200
17202.88 201
17204.11 200
17205.35 196
17206.59 201
17207.83 227
17209.06 198
17210.30 217
17211.54 215
17212.78 230
17214.01 210
17215.25 204
17216.49 209
17217.73 214
17218.96 202
17220.20 195
17221.44 213
17222.68 199
17223.92 191
17225.15 195
17226.39 208
17227.63 203
17228.87 200
17230.11 210
17231.35 200
17232.58 197
17233.82 190
17235.06 201
17236.30 225
17237.54 203
17238.78 192
17240.01 203
17241.25 192
17242.49 166
17243.73 202
17244.97 223
17246.21 207
17247.45 204
17248.69 214
17249.93 203
17251.16 190
17252.40 199
17253.64 207
17254.88 201
17256.12 204
17257.36 210
17258.60 200
17259.84 184
17261.08 200
17262.32 193
17263.56 212
17264.80 196
17266.04 190
17267.28 212
17268.51 212
17269.75 208
17270.99 201
17272.23 184
17273.47 189
17274.71 186
17275.95 212
17277.19 198
17278.43 172
17279.67 190
17280.91 200
17282.15 204
17283.39 183
17284.63 202
17285.87 200
17287.11 200
17288.35 189
17289.60 186
17290.84 186
17292.08 179
17293.32 198
17294.56 194
17295.80 208
17297.04 208
17298.28 183
17299.52 186
17300.76 208
17302.00 204
17303.24 209
17304.48 199
17305.72 203
17306.96 209
17308.21 201
17309.45 187
17310.69 188
17311.93 194
17313.17 218
17314.41 205
17315.65 206
17316.89 188
17318.14 186
17319.38 196
17320.62 199
17321.86 205
17323.10 210
17324.34 191
17325.59 184
17326.83 198
17328.07 196
17329.31 198
17330.55 201
17331.79 194
17333.04 200
17334.28 209
17335.52 178
17336.76 190
17338.00 194
17339.25 192
17340.49 189
17341.73 186
17342.97 202
17344.22 178
17345.46 183
17346.70 194
17347.94 190
17349.19 179
17350.43 198
17351.67 176
17352.91 195
17354.16 194
17355.40 187
17356.64 194
17357.88 199
17359.13 180
17360.37 207
17361.61 226
17362.86 205
17364.10 193
17365.34 196
17366.58 215
17367.83 181
17369.07 200
17370.31 189
17371.56 194
17372.80 181
17374.04 202
17375.29 201
17376.53 197
17377.78 196
17379.02 180
17380.26 212
17381.51 207
17382.75 190
17383.99 174
17385.24 215
17386.48 198
17387.72 217
17388.97 212
17390.21 201
17391.46 189
17392.70 206
17393.94 210
17395.19 192
17396.43 195
17397.68 203
17398.92 201
17400.17 194
17401.41 203
17402.65 218
17403.90 236
17405.14 195
17406.39 203
17407.63 201
17408.88 211
17410.12 178
17411.37 196
17412.61 188
17413.86 189
17415.10 200
17416.35 202
17417.59 193
17418.84 205
17420.08 202
17421.33 208
17422.57 199
17423.82 213
17425.06 196
17426.31 207
17427.55 214
17428.80 208
17430.04 178
17431.29 190
17432.53 201
17433.78 207
17435.03 202
17436.27 192
17437.52 206
17438.76 183
17440.01 179
17441.25 200
17442.50 191
17443.75 210
17444.99 242
17446.24 216
17447.48 183
17448.73 172
17449.98 190
17451.22 201
17452.47 196
17453.71 191
17454.96 211
17456.21 202
17457.45 196
17458.70 194
17459.95 210
17461.19 192
17462.44 201
17463.69 221
17464.93 175
17466.18 191
17467.43 211
17468.67 191
17469.92 177
17471.17 191
17472.41 191
17473.66 194
17474.91 204
17476.15 199
17477.40 182
17478.65 197
17479.90 203
17481.14 190
17482.39 192
17483.64 197
17484.88 199
17486.13 215
17487.38 207
17488.63 194
17489.87 181
17491.12 195
17492.37 189
17493.62 193
17494.86 193
17496.11 196
17497.36 175
17498.61 175
17499.86 216
17501.10 198
17502.35 189
17503.60 192
17504.85 194
17506.10 186
17507.34 185
17508.59 184
17509.84 193
17511.09 202
17512.34 201
17513.59 201
17514.83 215
17516.08 199
17517.33 193
17518.58 193
17519.83 172
17521.08 174
17522.33 194
17523.57 204
17524.82 190
17526.07 197
17527.32 206
17528.57 192
17529.82 190
17531.07 202
17532.32 211
17533.57 211
17534.82 210
17536.06 181
17537.31 198
17538.56 204
17539.81 204
17541.06 185
17542.31 208
17543.56 179
17544.81 187
17546.06 193
17547.31 204
17548.56 198
17549.81 220
17551.06 211
17552.31 211
17553.56 180
17554.81 216
17556.06 220
17557.31 211
17558.56 207
17559.81 223
17561.06 204
17562.31 204
17563.56 196
17564.81 188
17566.06 186
17567.31 217
17568.56 197
17569.81 183
17571.06 210
17572.31 193
17573.56 208
17574.81 212
17576.06 187
17577.31 199
17578.56 186
17579.81 191
17581.06 217
17582.31 221
17583.57 214
17584.82 215
17586.07 212
17587.32 216
17588.57 190
17589.82 190
17591.07 208
17592.32 205
17593.57 200
17594.83 188
17596.08 202
17597.33 197
17598.58 202
17599.83 179
17601.08 208
17602.33 214
17603.59 182
17604.84 196
17606.09 191
17607.34 201
17608.59 203
17609.84 211
17611.10 216
17612.35 208
17613.60 210
17614.85 205
17616.10 214
17617.36 228
17618.61 208
17619.86 227
17621.11 206
17622.36 199
17623.62 195
17624.87 199
17626.12 181
17627.37 197
17628.63 192
17629.88 199
17631.13 200
17632.38 179
17633.64 185
17634.89 197
17636.14 188
17637.39 183
17638.65 197
17639.90 204
17641.15 206
17642.41 228
17643.66 221
17644.91 188
17646.17 187
17647.42 213
17648.67 225
17649.92 205
17651.18 196
17652.43 187
17653.68 192
17654.94 208
17656.19 197
17657.44 223
17658.70 210
17659.95 195
17661.21 191
17662.46 207
17663.71 178
17664.97 195
17666.22 196
17667.47 187
17668.73 187
17669.98 190
17671.24 192
17672.49 199
17673.74 189
17675.00 183
17676.25 197
17677.51 185
17678.76 195
17680.02 203
17681.27 218
17682.52 196
17683.78 182
17685.03 185
17686.29 177
17687.54 204
17688.80 196
17690.05 168
17691.31 177
17692.56 195
17693.82 180
17695.07 199
17696.32 207
17697.58 185
17698.83 189
17700.09 196
17701.34 190
17702.60 195
17703.86 202
17705.11 191
17706.37 189
17707.62 199
17708.88 202
17710.13 188
17711.39 179
17712.64 197
17713.90 204
17715.15 198
17716.41 205
17717.66 205
17718.92 206
17720.18 204
17721.43 192
17722.69 197
17723.94 185
17725.20 190
17726.45 197
17727.71 201
17728.97 190
17730.22 191
17731.48 221
17732.74 210
17733.99 186
17735.25 177
17736.50 185
17737.76 205
17739.02 187
17740.27 185
17741.53 222
17742.79 205
17744.04 202
17745.30 199
17746.56 217
17747.81 190
17749.07 197
17750.33 202
17751.58 219
17752.84 185
17754.10 222
17755.35 190
17756.61 177
17757.87 178
17759.12 188
17760.38 213
17761.64 203
17762.90 203
17764.15 190
17765.41 197
17766.67 209
17767.93 191
17769.18 191
17770.44 206
17771.70 217
17772.96 206
17774.21 215
17775.47 185
17776.73 194
17777.99 194
17779.24 198
17780.50 204
17781.76 195
17783.02 196
17784.28 205
17785.53 210
17786.79 208
17788.05 211
17789.31 222
17790.57 207
17791.82 217
17793.08 210
17794.34 190
17795.60 206
17796.86 208
17798.12 211
17799.37 205
17800.63 206
17801.89 203
17803.15 220
17804.41 203
17805.67 193
17806.93 192
17808.19 197
17809.44 208
17810.70 183
17811.96 201
17813.22 190
17814.48 193
17815.74 199
17817.00 186
17818.26 189
17819.52 204
17820.78 198
17822.04 201
17823.29 189
17824.55 210
17825.81 188
17827.07 198
17828.33 204
17829.59 190
17830.85 177
17832.11 178
17833.37 187
17834.63 169
17835.89 210
17837.15 183
17838.41 203
17839.67 190
17840.93 223
17842.19 192
17843.45 210
17844.71 188
17845.97 192
17847.23 190
17848.49 179
17849.75 191
17851.01 197
17852.27 189
17853.53 167
17854.79 205
17856.05 187
17857.31 226
17858.57 204
17859.84 182
17861.10 193
17862.36 184
17863.62 192
17864.88 197
17866.14 197
17867.40 183
17868.66 222
17869.92 200
17871.18 197
17872.44 187
17873.71 206
17874.97 200
17876.23 192
17877.49 183
17878.75 192
17880.01 195
17881.27 199
17882.53 171
17883.80 196
17885.06 170
17886.32 178
17887.58 175
17888.84 201
17890.10 186
17891.37 183
17892.63 221
17893.89 193
17895.15 203
17896.41 204
17897.67 214
17898.94 198
17900.20 179
17901.46 172
17902.72 188
17903.99 192
17905.25 192
17906.51 202
17907.77 190
17909.03 195
17910.30 183
17911.56 181
17912.82 187
17914.08 204
17915.35 192
17916.61 189
17917.87 205
17919.14 199
17920.40 208
17921.66 207
17922.92 204
17924.19 186
17925.45 170
17926.71 203
17927.98 195
17929.24 180
17930.50 190
17931.76 184
17933.03 206
17934.29 181
17935.55 203
17936.82 170
17938.08 204
17939.34 194
17940.61 183
17941.87 179
17943.14 196
17944.40 195
17945.66 213
17946.93 196
17948.19 178
17949.45 189
17950.72 182
17951.98 197
17953.25 191
17954.51 171
17955.77 206
17957.04 196
17958.30 205
17959.57 188
17960.83 188
17962.09 183
17963.36 191
17964.62 208
17965.89 194
17967.15 184
17968.42 201
17969.68 195
17970.95 195
17972.21 174
17973.47 199
17974.74 166
17976.00 189
17977.27 187
17978.53 191
17979.80 189
17981.06 184
17982.33 181
17983.59 185
17984.86 196
17986.12 209
17987.39 200
17988.65 191
17989.92 181
17991.18 178
17992.45 185
17993.71 194
17994.98 183
17996.25 204
17997.51 198
17998.78 174
18000.04 170
18001.31 187
18002.57 210
18003.84 193
18005.10 194
18006.37 202
18007.64 172
18008.90 171
18010.17 167
18011.43 187
18012.70 191
18013.97 200
18015.23 176
18016.50 194
18017.76 185
18019.03 189
18020.30 162
18021.56 184
18022.83 198
18024.10 192
18025.36 196
18026.63 180
18027.90 188
18029.16 183
18030.43 186
18031.70 201
18032.96 190
18034.23 190
18035.50 183
18036.76 199
18038.03 204
18039.30 175
18040.56 194
18041.83 191
18043.10 180
18044.37 206
18045.63 181
18046.90 191
18048.17 182
18049.43 205
18050.70 203
18051.97 195
18053.24 208
18054.50 193
18055.77 202
18057.04 205
18058.31 177
18059.57 199
18060.84 186
18062.11 204
18063.38 188
18064.65 187
18065.91 188
18067.18 174
18068.45 202
18069.72 190
18070.98 185
18072.25 189
18073.52 194
18074.79 198
18076.06 196
18077.33 182
18078.59 172
18079.86 194
18081.13 198
18082.40 205
18083.67 193
18084.94 185
18086.21 203
18087.47 206
18088.74 195
18090.01 182
18091.28 189
18092.55 219
18093.82 200
18095.09 197
18096.36 179
18097.62 188
18098.89 212
18100.16 220
18101.43 188
18102.70 186
18103.97 202
18105.24 205
18106.51 207
18107.78 190
18109.05 192
18110.32 196
18111.59 221
18112.86 200
18114.13 189
18115.40 201
18116.66 207
18117.93 224
18119.20 198
18120.47 191
18121.74 204
18123.01 216
18124.28 198
18125.55 220
18126.82 217
18128.09 194
18129.36 207
18130.63 205
18131.90 177
18133.17 192
18134.44 186
18135.71 216
18136.99 197
18138.26 187
18139.53 201
18140.80 216
18142.07 204
18143.34 178
18144.61 187
18145.88 187
18147.15 210
18148.42 196
18149.69 201
18150.96 187
18152.23 193
18153.50 189
18154.78 200
18156.05 216
18157.32 210
18158.59 202
18159.86 211
18161.13 187
18162.40 188
18163.67 202
18164.94 218
18166.22 197
18167.49 170
18168.76 208
18170.03 185
18171.30 202
18172.57 179
18173.85 190
18175.12 194
18176.39 220
18177.66 188
18178.93 200
18180.20 203
18181.48 193
18182.75 202
18184.02 216
18185.29 208
18186.56 202
18187.84 221
18189.11 192
18190.38 216
18191.65 209
18192.93 205
18194.20 189
18195.47 166
18196.74 181
18198.02 207
18199.29 165
18200.56 183
18201.83 207
18203.11 210
18204.38 212
18205.65 198
18206.92 186
18208.20 184
18209.47 192
18210.74 177
18212.02 194
18213.29 187
18214.56 220
18215.84 198
18217.11 188
18218.38 199
18219.65 211
18220.93 210
18222.20 201
18223.47 183
18224.75 207
18226.02 193
18227.30 182
18228.57 183
18229.84 177
18231.12 190
18232.39 180
18233.66 185
18234.94 196
18236.21 208
18237.48 174
18238.76 199
18240.03 210
18241.31 208
18242.58 199
18243.86 199
18245.13 191
18246.40 180
18247.68 194
18248.95 191
18250.23 190
18251.50 179
18252.77 203
18254.05 185
18255.32 183
18256.60 180
18257.87 184
18259.15 202
18260.42 208
18261.70 198
18262.97 205
18264.25 186
18265.52 177
18266.80 215
18268.07 201
18269.35 198
18270.62 196
18271.90 197
18273.17 198
18274.45 188
18275.72 189
18277.00 170
18278.27 191
18279.55 189
18280.82 175
18282.10 184
18283.37 186
18284.65 185
18285.93 176
18287.20 208
18288.48 204
18289.75 209
18291.03 195
18292.30 192
18293.58 186
18294.86 194
18296.13 188
18297.41 190
18298.68 177
18299.96 189
18301.24 185
18302.51 201
18303.79 199
18305.06 198
18306.34 204
18307.62 182
18308.89 178
18310.17 204
18311.45 178
18312.72 196
18314.00 198
18315.28 200
18316.55 190
18317.83 189
18319.11 169
18320.38 174
18321.66 194
18322.94 198
18324.21 199
18325.49 197
18326.77 176
18328.04 176
18329.32 185
18330.60 192
18331.88 172
18333.15 188
18334.43 181
18335.71 178
18336.98 187
18338.26 186
18339.54 195
18340.82 205
18342.09 183
18343.37 202
18344.65 187
18345.93 196
18347.20 196
18348.48 200
18349.76 188
18351.04 177
18352.32 177
18353.59 164
18354.87 189
18356.15 196
18357.43 180
18358.71 178
18359.98 175
18361.26 184
18362.54 179
18363.82 187
18365.10 211
18366.38 205
18367.65 187
18368.93 179
18370.21 182
18371.49 189
18372.77 187
18374.05 188
18375.33 171
18376.60 198
18377.88 182
18379.16 189
18380.44 205
18381.72 163
18383.00 181
18384.28 197
18385.56 198
18386.84 190
18388.11 210
18389.39 179
18390.67 191
18391.95 182
18393.23 197
18394.51 169
18395.79 176
18397.07 189
18398.35 187
18399.63 189
18400.91 175
18402.19 175
18403.47 197
18404.75 168
18406.03 203
18407.31 206
18408.59 191
18409.87 180
18411.15 190
18412.43 181
18413.71 192
18414.99 183
18416.27 176
18417.55 186
18418.83 175
18420.11 174
18421.39 183
18422.67 190
18423.95 178
18425.23 219
18426.51 190
18427.79 172
18429.07 171
18430.35 180
18431.63 192
18432.91 182
18434.19 188
18435.47 197
18436.75 178
18438.04 192
18439.32 192
18440.60 194
18441.88 171
18443.16 164
18444.44 188
18445.72 209
18447.00 192
18448.28 182
18449.57 183
18450.85 196
18452.13 202
18453.41 194
18454.69 192
18455.97 183
18457.25 181
18458.54 188
18459.82 191
18461.10 185
18462.38 195
18463.66 188
18464.94 182
18466.23 177
18467.51 170
18468.79 162
18470.07 187
18471.35 197
18472.64 206
18473.92 178
18475.20 181
18476.48 181
18477.76 189
18479.05 177
18480.33 170
18481.61 176
18482.89 172
18484.18 182
18485.46 171
18486.74 189
18488.02 167
18489.31 193
18490.59 185
18491.87 198
18493.15 196
18494.44 187
18495.72 194
18497.00 195
18498.29 173
18499.57 187
18500.85 163
18502.13 198
18503.42 189
18504.70 174
18505.98 189
18507.27 192
18508.55 186
18509.83 179
18511.12 179
18512.40 200
18513.68 204
18514.97 201
18516.25 203
18517.54 199
18518.82 176
18520.10 191
18521.39 202
18522.67 186
18523.95 173
18525.24 200
18526.52 199
18527.81 196
18529.09 174
18530.37 199
18531.66 180
18532.94 191
18534.23 184
18535.51 190
18536.79 201
18538.08 196
18539.36 187
18540.65 194
18541.93 179
18543.22 179
18544.50 202
18545.79 202
18547.07 188
18548.36 188
18549.64 186
18550.92 162
18552.21 175
18553.49 177
18554.78 197
18556.06 197
18557.35 200
18558.63 186
18559.92 219
18561.20 204
18562.49 189
18563.77 201
18565.06 201
18566.35 200
18567.63 203
18568.92 210
18570.20 189
18571.49 191
18572.77 196
18574.06 203
18575.34 202
18576.63 196
18577.92 185
18579.20 196
18580.49 206
18581.77 221
18583.06 225
18584.34 210
18585.63 197
18586.92 202
18588.20 198
18589.49 196
18590.77 188
18592.06 211
18593.35 223
18594.63 205
18595.92 204
18597.21 201
18598.49 213
18599.78 213
18601.07 200
18602.35 195
18603.64 200
18604.93 195
18606.21 215
18607.50 207
18608.79 199
18610.07 213
18611.36 191
18612.65 201
18613.93 191
18615.22 184
18616.51 187
18617.79 205
18619.08 175
18620.37 203
18621.66 191
18622.94 180
18624.23 203
18625.52 194
18626.80 196
18628.09 198
18629.38 206
18630.67 181
18631.95 195
18633.24 201
18634.53 195
18635.82 198
18637.11 209
18638.39 195
18639.68 184
18640.97 192
18642.26 193
18643.54 196
18644.83 204
18646.12 203
18647.41 170
18648.70 176
18649.99 192
18651.27 187
18652.56 185
18653.85 193
18655.14 173
18656.43 204
18657.72 187
18659.00 181
18660.29 179
18661.58 203
18662.87 185
18664.16 204
18665.45 176
18666.74 173
18668.02 176
18669.31 193
18670.60 201
18671.89 196
18673.18 199
18674.47 176
18675.76 201
18677.05 181
18678.34 222
18679.63 196
18680.92 197
18682.20 168
18683.49 206
18684.78 194
18686.07 209
18687.36 184
18688.65 206
18689.94 197
18691.23 183
18692.52 212
18693.81 168
18695.10 183
18696.39 206
18697.68 199
18698.97 196
18700.26 189
18701.55 180
18702.84 208
18704.13 197
18705.42 200
18706.71 193
18708.00 182
18709.29 194
18710.58 171
18711.87 186
18713.16 177
18714.45 199
18715.74 176
18717.03 202
18718.32 181
18719.61 185
18720.90 190
18722.20 188
18723.49 196
18724.78 172
18726.07 196
18727.36 189
18728.65 191
18729.94 158
18731.23 193
18732.52 159
18733.81 202
18735.10 185
18736.40 199
18737.69 179
18738.98 179
18740.27 167
18741.56 181
18742.85 184
18744.14 179
18745.43 197
18746.73 199
18748.02 162
18749.31 178
18750.60 187
18751.89 168
18753.18 184
18754.48 185
18755.77 184
18757.06 195
18758.35 209
18759.64 178
18760.94 178
18762.23 188
18763.52 186
18764.81 205
18766.10 171
18767.40 162
18768.69 171
18769.98 199
18771.27 172
18772.57 181
18773.86 181
18775.15 188
18776.44 182
18777.74 171
18779.03 170
18780.32 201
18781.61 175
18782.91 187
18784.20 194
18785.49 176
18786.79 174
18788.08 172
18789.37 193
18790.66 171
18791.96 196
18793.25 184
18794.54 171
18795.84 169
18797.13 180
18798.42 204
18799.72 198
18801.01 180
18802.30 178
18803.60 169
18804.89 176
18806.18 163
18807.48 151
18808.77 167
18810.07 193
18811.36 179
18812.65 168
18813.95 175
18815.24 187
18816.53 184
18817.83 170
18819.12 197
18820.42 190
18821.71 199
18823.00 172
18824.30 183
18825.59 185
18826.89 181
18828.18 196
18829.48 176
18830.77 201
18832.07 161
18833.36 177
18834.65 175
18835.95 189
18837.24 160
18838.54 179
18839.83 171
18841.13 180
18842.42 179
18843.72 185
18845.01 182
18846.31 164
18847.60 186
18848.90 188
18850.19 195
18851.49 188
18852.78 178
18854.08 177
18855.37 206
18856.67 186
18857.96 175
18859.26 167
18860.55 196
18861.85 174
18863.15 190
18864.44 174
18865.74 181
18867.03 179
18868.33 175
18869.62 168
18870.92 170
18872.22 182
18873.51 183
18874.81 182
18876.10 160
18877.40 173
18878.70 181
18879.99 197
18881.29 189
18882.58 181
18883.88 162
18885.18 166
18886.47 175
18887.77 177
18889.07 177
18890.36 179
18891.66 197
18892.95 197
18894.25 159
18895.55 183
18896.84 182
18898.14 186
18899.44 173
18900.73 167
18902.03 186
18903.33 181
18904.63 182
18905.92 169
18907.22 163
18908.52 167
18909.81 184
18911.11 192
18912.41 184
18913.71 184
18915.00 181
18916.30 188
18917.60 185
18918.89 174
18920.19 185
18921.49 185
18922.79 157
18924.09 196
18925.38 156
18926.68 176
18927.98 186
18929.28 180
18930.57 156
18931.87 173
18933.17 182
18934.47 192
18935.77 201
18937.06 171
18938.36 181
18939.66 168
18940.96 213
18942.26 174
18943.55 201
18944.85 193
18946.15 176
18947.45 173
18948.75 174
18950.05 176
18951.35 170
18952.64 169
18953.94 188
18955.24 179
18956.54 177
18957.84 160
18959.14 168
18960.44 191
18961.74 192
18963.03 188
18964.33 169
18965.63 171
18966.93 154
18968.23 170
18969.53 163
18970.83 191
18972.13 187
18973.43 174
18974.73 185
18976.03 185
18977.33 170
18978.62 149
18979.92 173
18981.22 168
18982.52 176
18983.82 185
18985.12 180
18986.42 180
18987.72 179
18989.02 184
18990.32 190
18991.62 186
18992.92 177
18994.22 186
18995.52 169
18996.82 165
18998.12 186
18999.42 176
19000.72 173
19002.02 163
19003.32 174
19004.62 189
19005.92 185
19007.22 185
19008.53 168
19009.83 178
19011.13 160
19012.43 168
19013.73 185
19015.03 173
19016.33 166
19017.63 177
19018.93 174
19020.23 190
19021.53 166
19022.83 175
19024.13 175
19025.44 170
19026.74 164
19028.04 191
19029.34 181
19030.64 164
19031.94 175
19033.24 195
19034.54 179
19035.85 164
19037.15 180
19038.45 174
19039.75 166
19041.05 184
19042.35 167
19043.66 170
19044.96 176
19046.26 172
19047.56 181
19048.86 192
19050.16 157
19051.47 159
19052.77 197
19054.07 171
19055.37 166
19056.67 178
19057.98 197
19059.28 186
19060.58 165
19061.88 180
19063.19 171
19064.49 157
19065.79 172
19067.09 163
19068.40 159
19069.70 173
19071.00 174
19072.30 165
19073.61 180
19074.91 174
19076.21 179
19077.52 189
19078.82 167
19080.12 184
19081.42 194
19082.73 175
19084.03 178
19085.33 188
19086.64 157
19087.94 184
19089.24 163
19090.55 176
19091.85 186
19093.15 167
19094.46 159
19095.76 168
19097.06 156
19098.37 180
19099.67 139
19100.97 176
19102.28 162
19103.58 167
19104.89 191
19106.19 158
19107.49 172
19108.80 168
19110.10 176
19111.40 191
19112.71 174
19114.01 162
19115.32 201
19116.62 175
19117.93 177
19119.23 168
19120.53 186
19121.84 188
19123.14 172
19124.45 176
19125.75 166
19127.06 169
19128.36 169
19129.67 182
19130.97 197
19132.28 197
19133.58 174
19134.88 181
19136.19 183
19137.49 182
19138.80 169
19140.10 191
19141.41 162
19142.71 169
19144.02 188
19145.32 198
19146.63 186
19147.94 165
19149.24 166
19150.55 171
19151.85 180
19153.16 161
19154.46 196
19155.77 189
19157.07 191
19158.38 167
19159.68 182
19160.99 161
19162.30 169
19163.60 179
19164.91 175
19166.21 165
19167.52 165
19168.83 183
19170.13 182
19171.44 144
19172.74 175
19174.05 170
19175.36 179
19176.66 184
19177.97 166
19179.27 186
19180.58 184
19181.89 175
19183.19 164
19184.50 180
19185.81 178
19187.11 183
19188.42 189
19189.73 179
19191.03 167
19192.34 160
19193.65 167
19194.95 168
19196.26 177
19197.57 157
19198.87 149
19200.18 166
19201.49 173
19202.80 171
19204.10 164
19205.41 198
19206.72 168
19208.03 184
19209.33 179
19210.64 180
19211.95 172
19213.25 189
19214.56 194
19215.87 186
19217.18 179
19218.49 182
19219.79 153
19221.10 179
19222.41 201
19223.72 166
19225.02 165
19226.33 176
19227.64 162
19228.95 190
19230.26 165
19231.56 151
19232.87 187
19234.18 193
19235.49 180
19236.80 168
19238.11 183
19239.41 171
19240.72 182
19242.03 167
19243.34 173
19244.65 174
19245.96 169
19247.26 170
19248.57 160
19249.88 164
19251.19 164
19252.50 192
19253.81 159
19255.12 171
19256.43 176
19257.74 170
19259.04 183
19260.35 205
19261.66 183
19262.97 181
19264.28 169
19265.59 171
19266.90 159
19268.21 163
19269.52 176
19270.83 181
19272.14 172
19273.45 157
19274.76 168
19276.07 172
19277.38 181
19278.69 165
19279.99 178
19281.30 160
19282.61 179
19283.92 162
19285.23 189
19286.54 170
19287.85 165
19289.16 191
19290.47 170
19291.78 174
19293.09 165
19294.40 174
19295.72 159
19297.03 178
19298.34 194
19299.65 178
19300.96 180
19302.27 189
19303.58 175
19304.89 178
19306.20 182
19307.51 180
19308.82 167
19310.13 178
19311.44 180
19312.75 209
19314.06 169
19315.37 163
19316.69 174
19318.00 154
19319.31 189
19320.62 181
19321.93 188
19323.24 154
19324.55 183
19325.86 161
19327.18 175
19328.49 160
19329.80 183
19331.11 181
19332.42 163
19333.73 164
19335.04 173
19336.36 166
19337.67 163
19338.98 172
19340.29 164
19341.60 168
19342.91 174
19344.23 165
19345.54 167
19346.85 175
19348.16 184
19349.47 182
19350.79 169
19352.10 196
19353.41 173
19354.72 160
19356.04 161
19357.35 167
19358.66 187
19359.97 186
19361.29 163
19362.60 158
19363.91 178
19365.22 185
19366.54 183
19367.85 175
19369.16 167
19370.47 179
19371.79 185
19373.10 187
19374.41 177
19375.73 191
19377.04 163
19378.35 183
19379.67 198
19380.98 182
19382.29 167
19383.60 175
19384.92 165
19386.23 171
19387.54 171
19388.86 180
19390.17 188
19391.49 179
19392.80 169
19394.11 188
19395.43 175
19396.74 168
19398.05 175
19399.37 173
19400.68 175
19402.00 177
19403.31 181
19404.62 152
19405.94 186
19407.25 141
19408.57 167
19409.88 154
19411.19 186
19412.51 178
19413.82 173
19415.14 171
19416.45 172
19417.77 185
19419.08 168
19420.39 174
19421.71 174
19423.02 160
19424.34 181
19425.65 160
19426.97 149
19428.28 172
19429.60 164
19430.91 161
19432.23 180
19433.54 167
19434.86 185
19436.17 172
19437.49 174
19438.80 177
19440.12 171
19441.43 169
19442.75 173
19444.06 175
19445.38 171
19446.69 162
19448.01 158
19449.32 158
19450.64 196
19451.96 190
19453.27 172
19454.59 181
19455.90 173
19457.22 192
19458.53 185
19459.85 164
19461.17 156
19462.48 174
19463.80 166
19465.11 185
19466.43 184
19467.75 155
19469.06 188
19470.38 190
19471.69 181
19473.01 155
19474.33 168
19475.64 185
19476.96 170
19478.28 179
19479.59 160
19480.91 157
19482.23 170
19483.54 171
19484.86 189
19486.18 167
19487.49 157
19488.81 173
19490.13 179
19491.44 153
19492.76 172
19494.08 185
19495.39 170
19496.71 183
19498.03 169
19499.35 175
19500.66 170
19501.98 174
19503.30 165
19504.61 182
19505.93 162
19507.25 169
19508.57 165
19509.88 184
19511.20 183
19512.52 171
19513.84 157
19515.15 143
19516.47 164
19517.79 188
19519.11 176
19520.43 167
19521.74 178
19523.06 166
19524.38 183
19525.70 173
19527.02 175
19528.33 174
19529.65 185
19530.97 185
19532.29 168
19533.61 158
19534.93 176
19536.24 173
19537.56 158
19538.88 158
19540.20 170
19541.52 181
19542.84 181
19544.16 172
19545.47 136
19546.79 167
19548.11 161
19549.43 162
19550.75 171
19552.07 153
19553.39 184
19554.71 180
19556.03 175
19557.34 153
19558.66 170
19559.98 179
19561.30 187
19562.62 181
19563.94 163
19565.26 171
19566.58 175
19567.90 185
19569.22 172
19570.54 162
19571.86 165
19573.18 181
19574.50 173
19575.82 155
19577.14 156
19578.46 156
19579.78 176
19581.10 178
19582.42 172
19583.74 180
19585.06 170
19586.38 158
19587.70 166
19589.02 167
19590.34 193
19591.66 163
19592.98 175
19594.30 169
19595.62 162
19596.94 183
19598.26 158
19599.58 178
19600.90 171
19602.22 150
19603.54 148
19604.86 168
19606.18 165
19607.50 180
19608.82 191
19610.15 173
19611.47 176
19612.79 183
19614.11 171
19615.43 161
19616.75 181
19618.07 175
19619.39 177
19620.71 162
19622.04 190
19623.36 177
19624.68 176
19626.00 166
19627.32 167
19628.64 173
19629.96 164
19631.29 163
19632.61 156
19633.93 170
19635.25 180
19636.57 188
19637.89 175
19639.22 175
19640.54 195
19641.86 179
19643.18 165
19644.50 161
19645.83 169
19647.15 190
19648.47 191
19649.79 161
19651.12 161
19652.44 158
19653.76 173
19655.08 178
19656.40 167
19657.73 142
19659.05 148
19660.37 175
19661.70 163
19663.02 168
19664.34 163
19665.66 166
19666.99 175
19668.31 196
19669.63 159
19670.95 183
19672.28 164
19673.60 177
19674.92 163
19676.25 161
19677.57 177
19678.89 179
19680.22 182
19681.54 175
19682.86 178
19684.19 170
19685.51 151
19686.83 173
19688.16 184
19689.48 171
19690.80 151
19692.13 157
19693.45 165
19694.78 170
19696.10 161
19697.42 154
19698.75 172
19700.07 152
19701.39 186
19702.72 174
19704.04 151
19705.37 160
19706.69 152
19708.02 179
19709.34 164
19710.66 168
19711.99 146
19713.31 159
19714.64 175
19715.96 183
19717.29 168
19718.61 172
19719.93 173
19721.26 196
19722.58 174
19723.91 172
19725.23 165
19726.56 156
19727.88 152
19729.21 166
19730.53 164
19731.86 161
19733.18 159
19734.51 167
19735.83 152
19737.16 167
19738.48 146
19739.81 171
19741.13 190
19742.46 177
19743.78 155
19745.11 177
19746.44 188
19747.76 185
19749.09 189
19750.41 173
19751.74 176
19753.06 170
19754.39 166
19755.72 159
19757.04 155
19758.37 169
19759.69 168
19761.02 181
19762.34 162
19763.67 159
19765.00 148
19766.32 166
19767.65 176
19768.98 180
19770.30 152
19771.63 172
19772.95 164
19774.28 158
19775.61 170
19776.93 176
19778.26 163
19779.59 172
19780.91 171
19782.24 159
19783.57 168
19784.89 149
19786.22 176
19787.55 161
19788.87 160
19790.20 167
19791.53 163
19792.86 161
19794.18 161
19795.51 191
19796.84 163
19798.16 168
19799.49 164
19800.82 175
19802.15 185
19803.47 166
19804.80 173
19806.13 157
19807.46 185
19808.78 157
19810.11 158
19811.44 175
19812.77 143
19814.09 153
19815.42 168
19816.75 174
19818.08 160
19819.41 167
19820.73 168
19822.06 178
19823.39 183
19824.72 167
19826.05 173
19827.37 150
19828.70 166
19830.03 183
19831.36 183
19832.69 155
19834.02 169
19835.34 168
19836.67 159
19838.00 162
19839.33 159
19840.66 164
19841.99 178
19843.32 168
19844.64 137
19845.97 165
19847.30 178
19848.63 166
19849.96 168
19851.29 163
19852.62 170
19853.95 169
19855.28 169
19856.60 191
19857.93 178
19859.26 161
19860.59 175
19861.92 175
19863.25 172
19864.58 183
19865.91 174
19867.24 170
19868.57 157
19869.90 157
19871.23 151
19872.56 160
19873.89 150
19875.22 185
19876.55 170
19877.88 155
19879.21 143
19880.54 141
19881.87 176
19883.20 161
19884.53 145
19885.86 157
19887.19 169
19888.52 179
19889.85 189
19891.18 159
19892.51 153
19893.84 154
19895.17 169
19896.50 164
19897.83 174
19899.16 151
19900.49 171
19901.82 155
19903.15 165
19904.48 167
19905.81 152
19907.15 163
19908.48 168
19909.81 177
19911.14 159
19912.47 154
19913.80 157
19915.13 157
19916.46 171
19917.79 143
19919.13 158
19920.46 165
19921.79 169
19923.12 145
19924.45 165
19925.78 159
19927.11 151
19928.45 182
19929.78 187
19931.11 174
19932.44 177
19933.77 159
19935.10 168
19936.44 187
19937.77 178
19939.10 175
19940.43 156
19941.76 190
19943.10 152
19944.43 155
19945.76 173
19947.09 175
19948.42 157
19949.76 169
19951.09 163
19952.42 171
19953.75 166
19955.09 185
19956.42 171
19957.75 175
19959.08 175
19960.42 166
19961.75 145
19963.08 157
19964.41 170
19965.75 152
19967.08 174
19968.41 165
19969.75 174
19971.08 157
19972.41 173
19973.74 166
19975.08 167
19976.41 179
19977.74 172
19979.08 164
19980.41 157
19981.74 142
19983.08 169
19984.41 164
19985.74 150
19987.08 177
19988.41 185
19989.75 178
19991.08 174
19992.41 182
19993.75 178
19995.08 183
19996.41 168
19997.75 159
19999.08 178
20000.42 185
20001.75 179
20003.08 165
20004.42 186
20005.75 171
20007.09 178
20008.42 159
20009.75 183
20011.09 195
20012.42 159
20013.76 160
20015.09 170
20016.43 188
20017.76 173
20019.10 179
20020.43 180
20021.76 190
20023.10 177
20024.43 190
20025.77 166
20027.10 182
20028.44 192
20029.77 183
20031.11 160
20032.44 164
20033.78 172
20035.11 170
20036.45 161
20037.78 184
20039.12 181
20040.46 166
20041.79 178
20043.13 166
20044.46 173
20045.80 164
20047.13 181
20048.47 164
20049.80 177
20051.14 177
20052.47 154
20053.81 177
20055.15 179
20056.48 180
20057.82 172
20059.15 156
20060.49 150
20061.83 160
20063.16 168
20064.50 161
20065.83 167
20067.17 176
20068.51 170
20069.84 175
20071.18 161
20072.52 166
20073.85 173
20075.19 180
20076.52 162
20077.86 165
20079.20 169
20080.53 153
20081.87 172
20083.21 166
20084.54 181
20085.88 154
20087.22 158
20088.56 167
20089.89 173
20091.23 189
20092.57 162
20093.90 168
20095.24 179
20096.58 172
20097.91 182
20099.25 160
20100.59 177
20101.93 170
20103.26 161
20104.60 169
20105.94 181
20107.28 182
20108.61 150
20109.95 175
20111.29 140
20112.63 163
20113.96 173
20115.30 162
20116.64 157
20117.98 146
20119.32 159
20120.65 182
20121.99 176
20123.33 165
20124.67 170
20126.01 152
