# Supplementary material for: MALDI-TOF MS typing enables the classification of brewing yeasts of the genus Saccharomyces to major beer styles
Source: PLoS One. 2017 Aug 9;12(8):e0181694. doi: 10.1371/journal.pone.0181694 (PMC5549903; doi:10.1371/journal.pone.0181694)
Supplement: S13 File — The directory includes 90 raw files and was zipped to “.zip”; the folder has three strains with 30 spectra per strain; S1 Text explains the raw files with an example and Table 1 represents the yeast strains used within the experiment. (ZIP) [file pone.0181694.s016.zip › 37-39/30628-70487-Dias-Dias-Dias-YPG-18h-E-E_2016-10-04_4_0_C6_1.dat]

1998.43 2705
1998.85 2608
1999.27 2573
1999.69 2614
2000.11 2440
2000.54 2463
2000.96 2522
2001.38 2406
2001.80 2286
2002.23 2379
2002.65 2397
2003.07 2394
2003.49 2510
2003.92 2562
2004.34 2664
2004.76 2528
2005.18 2608
2005.61 2734
2006.03 2723
2006.45 2707
2006.87 2790
2007.30 2737
2007.72 2620
2008.14 2583
2008.57 2554
2008.99 2536
2009.41 2447
2009.84 2410
2010.26 2280
2010.68 2268
2011.11 2332
2011.53 2319
2011.95 2306
2012.38 2252
2012.80 2291
2013.22 2237
2013.65 2182
2014.07 2266
2014.49 2337
2014.92 2382
2015.34 2394
2015.77 2474
2016.19 2513
2016.61 2739
2017.04 2885
2017.46 2962
2017.89 3003
2018.31 3167
2018.73 3136
2019.16 3123
2019.58 2985
2020.01 3054
2020.43 2874
2020.85 2713
2021.28 2635
2021.70 2628
2022.13 2475
2022.55 2488
2022.98 2437
2023.40 2466
2023.83 2508
2024.25 2495
2024.68 2445
2025.10 2387
2025.53 2351
2025.95 2407
2026.38 2469
2026.80 2476
2027.23 2468
2027.65 2428
2028.08 2437
2028.50 2557
2028.93 2537
2029.35 2458
2029.78 2614
2030.20 2538
2030.63 2529
2031.05 2485
2031.48 2524
2031.90 2605
2032.33 2514
2032.75 2393
2033.18 2518
2033.61 2486
2034.03 2462
2034.46 2467
2034.88 2449
2035.31 2597
2035.74 2609
2036.16 2662
2036.59 2602
2037.01 2552
2037.44 2508
2037.87 2623
2038.29 2586
2038.72 2582
2039.14 2647
2039.57 2597
2040.00 2404
2040.42 2454
2040.85 2443
2041.28 2406
2041.70 2368
2042.13 2327
2042.56 2427
2042.98 2374
2043.41 2454
2043.84 2527
2044.26 2554
2044.69 2456
2045.12 2420
2045.54 2476
2045.97 2415
2046.40 2366
2046.82 2460
2047.25 2472
2047.68 2389
2048.11 2412
2048.53 2326
2048.96 2389
2049.39 2332
2049.82 2282
2050.24 2529
2050.67 2360
2051.10 2347
2051.53 2297
2051.95 2250
2052.38 2249
2052.81 2337
2053.24 2293
2053.66 2206
2054.09 2289
2054.52 2366
2054.95 2448
2055.38 2424
2055.80 2448
2056.23 2453
2056.66 2439
2057.09 2335
2057.52 2335
2057.94 2445
2058.37 2502
2058.80 2386
2059.23 2399
2059.66 2259
2060.09 2253
2060.51 2254
2060.94 2352
2061.37 2353
2061.80 2323
2062.23 2603
2062.66 2629
2063.09 2648
2063.52 2759
2063.94 2850
2064.37 2894
2064.80 2827
2065.23 2798
2065.66 2797
2066.09 2681
2066.52 2526
2066.95 2520
2067.38 2610
2067.81 2553
2068.24 2509
2068.66 2496
2069.09 2472
2069.52 2459
2069.95 2370
2070.38 2443
2070.81 2508
2071.24 2518
2071.67 2516
2072.10 2524
2072.53 2566
2072.96 2757
2073.39 2922
2073.82 2993
2074.25 2881
2074.68 2793
2075.11 2787
2075.54 2873
2075.97 2803
2076.40 2820
2076.83 2979
2077.26 2919
2077.69 3104
2078.12 2949
2078.55 2999
2078.98 3005
2079.41 2878
2079.84 2926
2080.27 2733
2080.70 2731
2081.14 2626
2081.57 2513
2082.00 2494
2082.43 2400
2082.86 2385
2083.29 2370
2083.72 2414
2084.15 2396
2084.58 2418
2085.01 2425
2085.44 2402
2085.88 2334
2086.31 2286
2086.74 2235
2087.17 2280
2087.60 2236
2088.03 2093
2088.46 2157
2088.89 2305
2089.33 2275
2089.76 2315
2090.19 2386
2090.62 2389
2091.05 2472
2091.48 2548
2091.92 2608
2092.35 2804
2092.78 2700
2093.21 2782
2093.64 2700
2094.07 2671
2094.51 2661
2094.94 2511
2095.37 2546
2095.80 2377
2096.24 2385
2096.67 2322
2097.10 2312
2097.53 2122
2097.96 2188
2098.40 2185
2098.83 2256
2099.26 2183
2099.69 2190
2100.13 2232
2100.56 2258
2100.99 2305
2101.43 2339
2101.86 2377
2102.29 2324
2102.72 2401
2103.16 2373
2103.59 2256
2104.02 2326
2104.46 2255
2104.89 2283
2105.32 2372
2105.76 2387
2106.19 2347
2106.62 2333
2107.05 2356
2107.49 2383
2107.92 2443
2108.36 2457
2108.79 2426
2109.22 2384
2109.66 2456
2110.09 2385
2110.52 2451
2110.96 2334
2111.39 2402
2111.82 2355
2112.26 2311
2112.69 2271
2113.13 2216
2113.56 2200
2113.99 2162
2114.43 2201
2114.86 2116
2115.30 2119
2115.73 2109
2116.16 2114
2116.60 2131
2117.03 2118
2117.47 2239
2117.90 2345
2118.34 2283
2118.77 2193
2119.21 2337
2119.64 2362
2120.07 2456
2120.51 2511
2120.94 2502
2121.38 2513
2121.81 2478
2122.25 2386
2122.68 2342
2123.12 2403
2123.55 2410
2123.99 2367
2124.42 2361
2124.86 2289
2125.29 2107
2125.73 2054
2126.16 2117
2126.60 2157
2127.04 2147
2127.47 2195
2127.91 2186
2128.34 2242
2128.78 2227
2129.21 2282
2129.65 2267
2130.08 2365
2130.52 2383
2130.96 2393
2131.39 2509
2131.83 2492
2132.26 2478
2132.70 2505
2133.14 2588
2133.57 2677
2134.01 2724
2134.44 2710
2134.88 2713
2135.32 2680
2135.75 2700
2136.19 2709
2136.62 2676
2137.06 2772
2137.50 2791
2137.93 2577
2138.37 2568
2138.81 2444
2139.24 2364
2139.68 2339
2140.12 2368
2140.55 2314
2140.99 2247
2141.43 2281
2141.86 2109
2142.30 2101
2142.74 2168
2143.18 2150
2143.61 2183
2144.05 2199
2144.49 2251
2144.92 2338
2145.36 2408
2145.80 2369
2146.24 2448
2146.67 2521
2147.11 2735
2147.55 2702
2147.99 2822
2148.42 2788
2148.86 2800
2149.30 2866
2149.74 2791
2150.17 2694
2150.61 2744
2151.05 2638
2151.49 2596
2151.92 2544
2152.36 2400
2152.80 2275
2153.24 2293
2153.68 2307
2154.11 2313
2154.55 2340
2154.99 2264
2155.43 2465
2155.87 2417
2156.31 2330
2156.74 2382
2157.18 2452
2157.62 2435
2158.06 2386
2158.50 2400
2158.94 2427
2159.38 2322
2159.81 2321
2160.25 2301
2160.69 2335
2161.13 2281
2161.57 2303
2162.01 2423
2162.45 2367
2162.89 2385
2163.33 2318
2163.76 2281
2164.20 2225
2164.64 2232
2165.08 2235
2165.52 2235
2165.96 2297
2166.40 2310
2166.84 2362
2167.28 2474
2167.72 2422
2168.16 2441
2168.60 2537
2169.04 2586
2169.48 2599
2169.92 2631
2170.36 2676
2170.80 2618
2171.24 2749
2171.68 2819
2172.12 2853
2172.56 2853
2173.00 2873
2173.44 2982
2173.88 3063
2174.32 3003
2174.76 2929
2175.20 2995
2175.64 2933
2176.08 2851
2176.52 2926
2176.96 3006
2177.40 2916
2177.84 2897
2178.28 2978
2178.72 2726
2179.16 2749
2179.60 2782
2180.04 2769
2180.48 2765
2180.92 2606
2181.37 2512
2181.81 2471
2182.25 2490
2182.69 2514
2183.13 2414
2183.57 2383
2184.01 2272
2184.45 2436
2184.89 2403
2185.34 2505
2185.78 2538
2186.22 2608
2186.66 2727
2187.10 2793
2187.54 2760
2187.98 2715
2188.43 2688
2188.87 2623
2189.31 2587
2189.75 2590
2190.19 2565
2190.63 2551
2191.08 2567
2191.52 2682
2191.96 2699
2192.40 2688
2192.84 2787
2193.29 2800
2193.73 2725
2194.17 2719
2194.61 2698
2195.05 2757
2195.50 2727
2195.94 2736
2196.38 2616
2196.82 2603
2197.27 2548
2197.71 2507
2198.15 2548
2198.59 2665
2199.04 2601
2199.48 2646
2199.92 2640
2200.37 2723
2200.81 2680
2201.25 2644
2201.69 2775
2202.14 2773
2202.58 2802
2203.02 2838
2203.47 2800
2203.91 2752
2204.35 2764
2204.80 2710
2205.24 2680
2205.68 2710
2206.13 2679
2206.57 2789
2207.01 2623
2207.46 2580
2207.90 2780
2208.34 2728
2208.79 2698
2209.23 2648
2209.67 2667
2210.12 2580
2210.56 2570
2211.01 2575
2211.45 2548
2211.89 2535
2212.34 2387
2212.78 2389
2213.23 2435
2213.67 2526
2214.11 2360
2214.56 2371
2215.00 2373
2215.45 2362
2215.89 2382
2216.34 2246
2216.78 2315
2217.22 2272
2217.67 2203
2218.11 2360
2218.56 2302
2219.00 2388
2219.45 2442
2219.89 2543
2220.34 2592
2220.78 2626
2221.23 2682
2221.67 2740
2222.12 2881
2222.56 2937
2223.01 3018
2223.45 2934
2223.90 2988
2224.34 3039
2224.79 2849
2225.23 2924
2225.68 2788
2226.12 2701
2226.57 2592
2227.01 2663
2227.46 2674
2227.91 2733
2228.35 2727
2228.80 2757
2229.24 2749
2229.69 2821
2230.13 2984
2230.58 3262
2231.03 3462
2231.47 3618
2231.92 3575
2232.36 3554
2232.81 3685
2233.26 3806
2233.70 3622
2234.15 3691
2234.59 3716
2235.04 3781
2235.49 3931
2235.93 3917
2236.38 3867
2236.83 3859
2237.27 3608
2237.72 3742
2238.17 3730
2238.61 3471
2239.06 3218
2239.51 3013
2239.95 3060
2240.40 2880
2240.85 2664
2241.29 2618
2241.74 2604
2242.19 2425
2242.63 2415
2243.08 2351
2243.53 2319
2243.98 2281
2244.42 2265
2244.87 2128
2245.32 2211
2245.76 2309
2246.21 2335
2246.66 2265
2247.11 2278
2247.55 2303
2248.00 2421
2248.45 2370
2248.90 2364
2249.35 2391
2249.79 2322
2250.24 2321
2250.69 2375
2251.14 2435
2251.58 2354
2252.03 2165
2252.48 2302
2252.93 2309
2253.38 2258
2253.82 2234
2254.27 2135
2254.72 2196
2255.17 2145
2255.62 2103
2256.07 2194
2256.51 2177
2256.96 2195
2257.41 2215
2257.86 2208
2258.31 2219
2258.76 2379
2259.21 2435
2259.65 2338
2260.10 2357
2260.55 2509
2261.00 2496
2261.45 2603
2261.90 2567
2262.35 2532
2262.80 2584
2263.25 2567
2263.69 2552
2264.14 2629
2264.59 2677
2265.04 2616
2265.49 2574
2265.94 2607
2266.39 2565
2266.84 2590
2267.29 2722
2267.74 2846
2268.19 2768
2268.64 2827
2269.09 3005
2269.54 2937
2269.99 2845
2270.44 2841
2270.89 2719
2271.34 2683
2271.79 2636
2272.24 2491
2272.69 2536
2273.14 2489
2273.59 2378
2274.04 2291
2274.49 2340
2274.94 2451
2275.39 2487
2275.84 2548
2276.29 2508
2276.74 2443
2277.19 2550
2277.64 2723
2278.09 2805
2278.54 2772
2278.99 2853
2279.44 2874
2279.89 2885
2280.34 2843
2280.79 2669
2281.25 2702
2281.70 2556
2282.15 2501
2282.60 2525
2283.05 2555
2283.50 2499
2283.95 2518
2284.40 2436
2284.85 2552
2285.31 2608
2285.76 2503
2286.21 2650
2286.66 2776
2287.11 2729
2287.56 2936
2288.01 3149
2288.47 3340
2288.92 3398
2289.37 3601
2289.82 3781
2290.27 3648
2290.72 3653
2291.18 3822
2291.63 3933
2292.08 3834
2292.53 3808
2292.98 3879
2293.44 3846
2293.89 3749
2294.34 3774
2294.79 3606
2295.24 3422
2295.70 3276
2296.15 3169
2296.60 2974
2297.05 2796
2297.51 2724
2297.96 2656
2298.41 2455
2298.86 2527
2299.32 2446
2299.77 2442
2300.22 2424
2300.67 2392
2301.13 2377
2301.58 2489
2302.03 2498
2302.49 2437
2302.94 2373
2303.39 2435
2303.85 2444
2304.30 2470
2304.75 2522
2305.20 2628
2305.66 2804
2306.11 2852
2306.56 2983
2307.02 3071
2307.47 3317
2307.93 3566
2308.38 3664
2308.83 3542
2309.29 3592
2309.74 3560
2310.19 3572
2310.65 3355
2311.10 3206
2311.55 3002
2312.01 2870
2312.46 2912
2312.92 2756
2313.37 2865
2313.82 2871
2314.28 2899
2314.73 3008
2315.19 3032
2315.64 3073
2316.10 3133
2316.55 3124
2317.00 3174
2317.46 3149
2317.91 2988
2318.37 2999
2318.82 2958
2319.28 2891
2319.73 2781
2320.19 2712
2320.64 2764
2321.10 2734
2321.55 2570
2322.01 2563
2322.46 2704
2322.92 2811
2323.37 2818
2323.83 2890
2324.28 2886
2324.74 2884
2325.19 3026
2325.65 2888
2326.10 2845
2326.56 2892
2327.01 2941
2327.47 2913
2327.92 2977
2328.38 3029
2328.83 2926
2329.29 3030
2329.74 3144
2330.20 3067
2330.66 2920
2331.11 2712
2331.57 2743
2332.02 2744
2332.48 2564
2332.94 2632
2333.39 2594
2333.85 2646
2334.30 2661
2334.76 2667
2335.22 2601
2335.67 2796
2336.13 2819
2336.58 2806
2337.04 2873
2337.50 2884
2337.95 2857
2338.41 2804
2338.87 2958
2339.32 2962
2339.78 2783
2340.24 2735
2340.69 2829
2341.15 2768
2341.61 2705
2342.06 2744
2342.52 2697
2342.98 2625
2343.43 2846
2343.89 2712
2344.35 2834
2344.81 2735
2345.26 2835
2345.72 2804
2346.18 2814
2346.63 2679
2347.09 2643
2347.55 2705
2348.01 2624
2348.46 2625
2348.92 2658
2349.38 2689
2349.84 2703
2350.29 2697
2350.75 2645
2351.21 2678
2351.67 2697
2352.13 2676
2352.58 2501
2353.04 2596
2353.50 2507
2353.96 2572
2354.41 2545
2354.87 2543
2355.33 2557
2355.79 2540
2356.25 2553
2356.71 2613
2357.16 2702
2357.62 2751
2358.08 2798
2358.54 2893
2359.00 2994
2359.46 3134
2359.91 3179
2360.37 3160
2360.83 3185
2361.29 3137
2361.75 3097
2362.21 3004
2362.67 3045
2363.13 2989
2363.58 3072
2364.04 2950
2364.50 2878
2364.96 2823
2365.42 2829
2365.88 2791
2366.34 2741
2366.80 2696
2367.26 2655
2367.72 2590
2368.18 2553
2368.64 2503
2369.10 2492
2369.55 2376
2370.01 2277
2370.47 2246
2370.93 2401
2371.39 2360
2371.85 2390
2372.31 2460
2372.77 2409
2373.23 2375
2373.69 2456
2374.15 2420
2374.61 2413
2375.07 2427
2375.53 2397
2375.99 2399
2376.45 2437
2376.91 2361
2377.37 2369
2377.83 2441
2378.29 2526
2378.75 2461
2379.21 2346
2379.68 2334
2380.14 2354
2380.60 2400
2381.06 2385
2381.52 2346
2381.98 2432
2382.44 2373
2382.90 2315
2383.36 2293
2383.82 2321
2384.28 2339
2384.74 2359
2385.20 2328
2385.67 2382
2386.13 2320
2386.59 2385
2387.05 2425
2387.51 2348
2387.97 2356
2388.43 2287
2388.89 2392
2389.36 2418
2389.82 2334
2390.28 2417
2390.74 2403
2391.20 2413
2391.66 2382
2392.13 2406
2392.59 2399
2393.05 2351
2393.51 2362
2393.97 2350
2394.43 2378
2394.90 2406
2395.36 2333
2395.82 2349
2396.28 2277
2396.74 2366
2397.21 2173
2397.67 2203
2398.13 2391
2398.59 2226
2399.06 2253
2399.52 2294
2399.98 2356
2400.44 2253
2400.91 2219
2401.37 2404
2401.83 2534
2402.29 2540
2402.76 2581
2403.22 2672
2403.68 2734
2404.14 2732
2404.61 2652
2405.07 2594
2405.53 2591
2406.00 2572
2406.46 2544
2406.92 2456
2407.39 2336
2407.85 2227
2408.31 2239
2408.78 2247
2409.24 2235
2409.70 2197
2410.17 2134
2410.63 2140
2411.09 2048
2411.56 2151
2412.02 2251
2412.48 2203
2412.95 2224
2413.41 2235
2413.87 2356
2414.34 2495
2414.80 2552
2415.27 2675
2415.73 2816
2416.19 2996
2416.66 2883
2417.12 2843
2417.59 2943
2418.05 3092
2418.51 3005
2418.98 2943
2419.44 2951
2419.91 3001
2420.37 2976
2420.84 2914
2421.30 2787
2421.77 2879
2422.23 2767
2422.69 2861
2423.16 2790
2423.62 2803
2424.09 2804
2424.55 2871
2425.02 2692
2425.48 2631
2425.95 2552
2426.41 2601
2426.88 2477
2427.34 2362
2427.81 2396
2428.27 2405
2428.74 2379
2429.20 2334
2429.67 2406
2430.13 2452
2430.60 2358
2431.07 2352
2431.53 2378
2432.00 2420
2432.46 2385
2432.93 2466
2433.39 2438
2433.86 2484
2434.32 2559
2434.79 2636
2435.26 2621
2435.72 2836
2436.19 2828
2436.65 2983
2437.12 3077
2437.59 3231
2438.05 3250
2438.52 3406
2438.98 3360
2439.45 3570
2439.92 3324
2440.38 3325
2440.85 3237
2441.32 3091
2441.78 3008
2442.25 2898
2442.72 2786
2443.18 2691
2443.65 2736
2444.12 2690
2444.58 2518
2445.05 2571
2445.52 2602
2445.98 2529
2446.45 2381
2446.92 2293
2447.38 2399
2447.85 2387
2448.32 2295
2448.78 2241
2449.25 2288
2449.72 2256
2450.19 2207
2450.65 2234
2451.12 2290
2451.59 2415
2452.06 2287
2452.52 2352
2452.99 2355
2453.46 2354
2453.93 2322
2454.39 2353
2454.86 2381
2455.33 2429
2455.80 2431
2456.26 2387
2456.73 2389
2457.20 2390
2457.67 2368
2458.14 2306
2458.60 2355
2459.07 2228
2459.54 2227
2460.01 2310
2460.48 2326
2460.95 2333
2461.41 2303
2461.88 2292
2462.35 2248
2462.82 2441
2463.29 2581
2463.76 2534
2464.22 2526
2464.69 2661
2465.16 2675
2465.63 2525
2466.10 2561
2466.57 2555
2467.04 2665
2467.51 2680
2467.97 2495
2468.44 2565
2468.91 2517
2469.38 2362
2469.85 2193
2470.32 2314
2470.79 2244
2471.26 2192
2471.73 2244
2472.20 2335
2472.67 2265
2473.14 2173
2473.61 2246
2474.07 2325
2474.54 2325
2475.01 2364
2475.48 2403
2475.95 2566
2476.42 2732
2476.89 2958
2477.36 2991
2477.83 3099
2478.30 3036
2478.77 3184
2479.24 3121
2479.71 3253
2480.18 3034
2480.65 3014
2481.12 2998
2481.59 2857
2482.06 2700
2482.53 2716
2483.00 2603
2483.47 2601
2483.95 2574
2484.42 2432
2484.89 2409
2485.36 2478
2485.83 2545
2486.30 2489
2486.77 2488
2487.24 2459
2487.71 2472
2488.18 2394
2488.65 2469
2489.12 2510
2489.59 2445
2490.07 2443
2490.54 2397
2491.01 2348
2491.48 2458
2491.95 2370
2492.42 2481
2492.89 2491
2493.36 2467
2493.84 2591
2494.31 2593
2494.78 2438
2495.25 2489
2495.72 2455
2496.19 2431
2496.66 2386
2497.14 2243
2497.61 2226
2498.08 2271
2498.55 2257
2499.02 2282
2499.50 2229
2499.97 2289
2500.44 2324
2500.91 2271
2501.38 2241
2501.86 2252
2502.33 2161
2502.80 2235
2503.27 2333
2503.74 2459
2504.22 2523
2504.69 2507
2505.16 2533
2505.63 2718
2506.11 2822
2506.58 2834
2507.05 2999
2507.52 2876
2508.00 2876
2508.47 2779
2508.94 2800
2509.42 2808
2509.89 2725
2510.36 2492
2510.83 2502
2511.31 2467
2511.78 2366
2512.25 2384
2512.73 2336
2513.20 2319
2513.67 2299
2514.15 2288
2514.62 2398
2515.09 2334
2515.57 2312
2516.04 2390
2516.51 2518
2516.99 2569
2517.46 2580
2517.94 2481
2518.41 2418
2518.88 2541
2519.36 2547
2519.83 2555
2520.30 2535
2520.78 2514
2521.25 2385
2521.73 2394
2522.20 2301
2522.67 2301
2523.15 2300
2523.62 2228
2524.10 2258
2524.57 2330
2525.05 2221
2525.52 2213
2525.99 2398
2526.47 2259
2526.94 2225
2527.42 2251
2527.89 2160
2528.37 2316
2528.84 2449
2529.32 2317
2529.79 2334
2530.27 2435
2530.74 2527
2531.22 2510
2531.69 2548
2532.17 2469
2532.64 2470
2533.12 2532
2533.59 2595
2534.07 2546
2534.54 2641
2535.02 2776
2535.49 2659
2535.97 2643
2536.44 2557
2536.92 2532
2537.39 2605
2537.87 2614
2538.34 2569
2538.82 2399
2539.30 2515
2539.77 2400
2540.25 2335
2540.72 2325
2541.20 2446
2541.68 2471
2542.15 2333
2542.63 2409
2543.10 2484
2543.58 2536
2544.06 2475
2544.53 2660
2545.01 2726
2545.48 2912
2545.96 3043
2546.44 3053
2546.91 3085
2547.39 3010
2547.87 2960
2548.34 2929
2548.82 2764
2549.30 2866
2549.77 2822
2550.25 2784
2550.73 2705
2551.20 2787
2551.68 2851
2552.16 2868
2552.63 3022
2553.11 2987
2553.59 3036
2554.06 2918
2554.54 2835
2555.02 2791
2555.50 2721
2555.97 2639
2556.45 2613
2556.93 2614
2557.40 2522
2557.88 2317
2558.36 2379
2558.84 2332
2559.31 2293
2559.79 2365
2560.27 2371
2560.75 2283
2561.23 2309
2561.70 2358
2562.18 2306
2562.66 2180
2563.14 2144
2563.61 2232
2564.09 2187
2564.57 2218
2565.05 2251
2565.53 2167
2566.00 2169
2566.48 2188
2566.96 2142
2567.44 2085
2567.92 2087
2568.40 2123
2568.87 2068
2569.35 2029
2569.83 2081
2570.31 2186
2570.79 2075
2571.27 2148
2571.75 2096
2572.22 2162
2572.70 2147
2573.18 2150
2573.66 2194
2574.14 2160
2574.62 2144
2575.10 2149
2575.58 2098
2576.06 2106
2576.54 2102
2577.01 2106
2577.49 2097
2577.97 2055
2578.45 2175
2578.93 2224
2579.41 2072
2579.89 2038
2580.37 2022
2580.85 2038
2581.33 2038
2581.81 2125
2582.29 2103
2582.77 1998
2583.25 1927
2583.73 2056
2584.21 2090
2584.69 2030
2585.17 2030
2585.65 2008
2586.13 2080
2586.61 2174
2587.09 2141
2587.57 2114
2588.05 2136
2588.53 2087
2589.01 2132
2589.49 2147
2589.97 2152
2590.45 2195
2590.93 2225
2591.41 2174
2591.89 2186
2592.37 2223
2592.85 2321
2593.33 2244
2593.81 2280
2594.30 2190
2594.78 2014
2595.26 2119
2595.74 2091
2596.22 2180
2596.70 2135
2597.18 2031
2597.66 1922
2598.14 1989
2598.62 2063
2599.11 2082
2599.59 2030
2600.07 2086
2600.55 2077
2601.03 2085
2601.51 2016
2601.99 2143
2602.48 2127
2602.96 2112
2603.44 2130
2603.92 2162
2604.40 2178
2604.88 2362
2605.37 2359
2605.85 2452
2606.33 2485
2606.81 2426
2607.29 2527
2607.78 2630
2608.26 2617
2608.74 2518
2609.22 2417
2609.70 2366
2610.19 2416
2610.67 2425
2611.15 2463
2611.63 2500
2612.12 2368
2612.60 2301
2613.08 2303
2613.56 2314
2614.05 2161
2614.53 2230
2615.01 2128
2615.49 2114
2615.98 2236
2616.46 2212
2616.94 2233
2617.43 2358
2617.91 2253
2618.39 2330
2618.87 2400
2619.36 2597
2619.84 2619
2620.32 2648
2620.81 2576
2621.29 2601
2621.77 2510
2622.26 2385
2622.74 2367
2623.22 2307
2623.71 2215
2624.19 2161
2624.67 2072
2625.16 2108
2625.64 2108
2626.13 2114
2626.61 2110
2627.09 2024
2627.58 2030
2628.06 2000
2628.55 1945
2629.03 2032
2629.51 2037
2630.00 2062
2630.48 2087
2630.97 2055
2631.45 2123
2631.93 2192
2632.42 2098
2632.90 2093
2633.39 2099
2633.87 2167
2634.36 2138
2634.84 2247
2635.33 2389
2635.81 2301
2636.29 2212
2636.78 2237
2637.26 2315
2637.75 2314
2638.23 2467
2638.72 2372
2639.20 2384
2639.69 2460
2640.17 2358
2640.66 2385
2641.14 2400
2641.63 2332
2642.11 2252
2642.60 2249
2643.08 2230
2643.57 2364
2644.05 2274
2644.54 2254
2645.03 2086
2645.51 2164
2646.00 2224
2646.48 2188
2646.97 2239
2647.45 2287
2647.94 2209
2648.43 2181
2648.91 2210
2649.40 2128
2649.88 2112
2650.37 2136
2650.85 2147
2651.34 2130
2651.83 1958
2652.31 2076
2652.80 2076
2653.29 2090
2653.77 2114
2654.26 2162
2654.74 2151
2655.23 2196
2655.72 2120
2656.20 2055
2656.69 2116
2657.18 2004
2657.66 2088
2658.15 2136
2658.64 2115
2659.12 2072
2659.61 2074
2660.10 2007
2660.58 2066
2661.07 2098
2661.56 2079
2662.05 2069
2662.53 2104
2663.02 2124
2663.51 2170
2663.99 2185
2664.48 2236
2664.97 2155
2665.46 2306
2665.94 2347
2666.43 2243
2666.92 2262
2667.41 2219
2667.89 2272
2668.38 2293
2668.87 2200
2669.36 2158
2669.84 2129
2670.33 2236
2670.82 2245
2671.31 2322
2671.80 2373
2672.28 2413
2672.77 2486
2673.26 2550
2673.75 2560
2674.24 2631
2674.72 2602
2675.21 2640
2675.70 2588
2676.19 2432
2676.68 2432
2677.17 2552
2677.65 2598
2678.14 2510
2678.63 2565
2679.12 2603
2679.61 2598
2680.10 2593
2680.59 2679
2681.07 2714
2681.56 2547
2682.05 2527
2682.54 2533
2683.03 2623
2683.52 2402
2684.01 2385
2684.50 2379
2684.99 2309
2685.47 2233
2685.96 2254
2686.45 2276
2686.94 2278
2687.43 2255
2687.92 2243
2688.41 2217
2688.90 2178
2689.39 2138
2689.88 2130
2690.37 2172
2690.86 2269
2691.35 2309
2691.84 2292
2692.33 2294
2692.82 2316
2693.31 2280
2693.80 2239
2694.29 2260
2694.78 2220
2695.27 2227
2695.76 2228
2696.25 2160
2696.74 2258
2697.23 2301
2697.72 2313
2698.21 2252
2698.70 2380
2699.19 2337
2699.68 2479
2700.17 2438
2700.66 2406
2701.15 2496
2701.64 2439
2702.13 2443
2702.62 2405
2703.11 2375
2703.61 2365
2704.10 2362
2704.59 2371
2705.08 2251
2705.57 2178
2706.06 2219
2706.55 2153
2707.04 2191
2707.53 2193
2708.02 2141
2708.52 2180
2709.01 2092
2709.50 2038
2709.99 2128
2710.48 2053
2710.97 2135
2711.46 2172
2711.96 2109
2712.45 2189
2712.94 2161
2713.43 2165
2713.92 2185
2714.41 2205
2714.91 2165
2715.40 2181
2715.89 2035
2716.38 2097
2716.87 2047
2717.37 2099
2717.86 2142
2718.35 2173
2718.84 2281
2719.33 2198
2719.83 2366
2720.32 2420
2720.81 2415
2721.30 2387
2721.80 2365
2722.29 2368
2722.78 2302
2723.27 2350
2723.77 2257
2724.26 2190
2724.75 2190
2725.24 2056
2725.74 2073
2726.23 2121
2726.72 2047
2727.22 2105
2727.71 2053
2728.20 2176
2728.70 2084
2729.19 2128
2729.68 2132
2730.18 2230
2730.67 2262
2731.16 2187
2731.65 2173
2732.15 2244
2732.64 2316
2733.14 2301
2733.63 2264
2734.12 2142
2734.62 2301
2735.11 2336
2735.60 2311
2736.10 2230
2736.59 2320
2737.08 2355
2737.58 2403
2738.07 2388
2738.57 2400
2739.06 2351
2739.55 2286
2740.05 2277
2740.54 2114
2741.04 2190
2741.53 2156
2742.03 2005
2742.52 1990
2743.01 1951
2743.51 2024
2744.00 2006
2744.50 2030
2744.99 2038
2745.49 1955
2745.98 2111
2746.48 2115
2746.97 2071
2747.47 2030
2747.96 2015
2748.46 2002
2748.95 2009
2749.45 2023
2749.94 1965
2750.44 2108
2750.93 2153
2751.43 2128
2751.92 2143
2752.42 2062
2752.91 2064
2753.41 2111
2753.90 2163
2754.40 2211
2754.89 2181
2755.39 2206
2755.88 2221
2756.38 2137
2756.87 2126
2757.37 2082
2757.87 2140
2758.36 2063
2758.86 2069
2759.35 2131
2759.85 2089
2760.35 2107
2760.84 2048
2761.34 2069
2761.83 2060
2762.33 2067
2762.83 2115
2763.32 2069
2763.82 2112
2764.31 2103
2764.81 2102
2765.31 2109
2765.80 2055
2766.30 2108
2766.80 2147
2767.29 2224
2767.79 2259
2768.29 2314
2768.78 2256
2769.28 2363
2769.78 2398
2770.27 2446
2770.77 2482
2771.27 2430
2771.76 2390
2772.26 2415
2772.76 2328
2773.26 2286
2773.75 2269
2774.25 2275
2774.75 2333
2775.24 2272
2775.74 2223
2776.24 2268
2776.74 2199
2777.23 2224
2777.73 2285
2778.23 2205
2778.73 2248
2779.22 2169
2779.72 2228
2780.22 2378
2780.72 2308
2781.21 2195
2781.71 2209
2782.21 2232
2782.71 2228
2783.21 2210
2783.70 2241
2784.20 2249
2784.70 2335
2785.20 2227
2785.70 2057
2786.20 2214
2786.69 2127
2787.19 2101
2787.69 2077
2788.19 2119
2788.69 2037
2789.19 2211
2789.68 2146
2790.18 2055
2790.68 2129
2791.18 2175
2791.68 2190
2792.18 2257
2792.68 2349
2793.18 2368
2793.67 2379
2794.17 2377
2794.67 2474
2795.17 2520
2795.67 2588
2796.17 2501
2796.67 2503
2797.17 2495
2797.67 2558
2798.17 2430
2798.67 2531
2799.17 2510
2799.66 2460
2800.16 2414
2800.66 2504
2801.16 2340
2801.66 2436
2802.16 2500
2802.66 2326
2803.16 2493
2803.66 2579
2804.16 2730
2804.66 2870
2805.16 3037
2805.66 3194
2806.16 3323
2806.66 3459
2807.16 3377
2807.66 3407
2808.16 3391
2808.66 3232
2809.16 2983
2809.66 2832
2810.16 2735
2810.66 2641
2811.16 2423
2811.66 2370
2812.17 2432
2812.67 2420
2813.17 2413
2813.67 2529
2814.17 2554
2814.67 2622
2815.17 2714
2815.67 2676
2816.17 2661
2816.67 2549
2817.17 2520
2817.67 2417
2818.18 2453
2818.68 2433
2819.18 2233
2819.68 2244
2820.18 2264
2820.68 2274
2821.18 2232
2821.68 2117
2822.19 2172
2822.69 2194
2823.19 2178
2823.69 2118
2824.19 2174
2824.69 2131
2825.20 2044
2825.70 2051
2826.20 2036
2826.70 2038
2827.20 2040
2827.70 1976
2828.21 2079
2828.71 2105
2829.21 2035
2829.71 2015
2830.22 2098
2830.72 2088
2831.22 2175
2831.72 2192
2832.22 2203
2832.73 2165
2833.23 2235
2833.73 2099
2834.23 2138
2834.74 2125
2835.24 2055
2835.74 2055
2836.24 2104
2836.75 2139
2837.25 2095
2837.75 2153
2838.26 2133
2838.76 2085
2839.26 2093
2839.76 2101
2840.27 2097
2840.77 2166
2841.27 2195
2841.78 2155
2842.28 2158
2842.78 2213
2843.29 2293
2843.79 2197
2844.29 2218
2844.80 2241
2845.30 2314
2845.80 2250
2846.31 2172
2846.81 2228
2847.32 2238
2847.82 2158
2848.32 2193
2848.83 2192
2849.33 2135
2849.83 2131
2850.34 2130
2850.84 2176
2851.35 2166
2851.85 2133
2852.35 2173
2852.86 2119
2853.36 2027
2853.87 2116
2854.37 2113
2854.88 2171
2855.38 2144
2855.88 2261
2856.39 2151
2856.89 1987
2857.40 2060
2857.90 2120
2858.41 2100
2858.91 2098
2859.42 2184
2859.92 2196
2860.43 2237
2860.93 2231
2861.44 2168
2861.94 2146
2862.45 2183
2862.95 2021
2863.46 1972
2863.96 1982
2864.47 2063
2864.97 2028
2865.48 2009
2865.98 1987
2866.49 2046
2866.99 1992
2867.50 2079
2868.00 2063
2868.51 2113
2869.02 2175
2869.52 2080
2870.03 2066
2870.53 2076
2871.04 2175
2871.54 2073
2872.05 2089
2872.56 2094
2873.06 2117
2873.57 2096
2874.07 2102
2874.58 2066
2875.09 2057
2875.59 1999
2876.10 2075
2876.61 2045
2877.11 2077
2877.62 2012
2878.12 2051
2878.63 2068
2879.14 2118
2879.64 2149
2880.15 1982
2880.66 2063
2881.16 2132
2881.67 2139
2882.18 2168
2882.68 2256
2883.19 2324
2883.70 2339
2884.20 2430
2884.71 2542
2885.22 2724
2885.73 2877
2886.23 2839
2886.74 2849
2887.25 2879
2887.75 2965
2888.26 2908
2888.77 2784
2889.28 2729
2889.78 2886
2890.29 2651
2890.80 2502
2891.31 2533
2891.81 2612
2892.32 2632
2892.83 2678
2893.34 2740
2893.84 2848
2894.35 2856
2894.86 2702
2895.37 2895
2895.88 2995
2896.38 2948
2896.89 2882
2897.40 2859
2897.91 2743
2898.42 2643
2898.92 2692
2899.43 2760
2899.94 2699
2900.45 2722
2900.96 2765
2901.47 2968
2901.98 3155
2902.48 3225
2902.99 3345
2903.50 3429
2904.01 3613
2904.52 3717
2905.03 3859
2905.54 3839
2906.04 3772
2906.55 3633
2907.06 3412
2907.57 3330
2908.08 3127
2908.59 2955
2909.10 2728
2909.61 2580
2910.12 2535
2910.63 2455
2911.14 2435
2911.64 2460
2912.15 2333
2912.66 2327
2913.17 2379
2913.68 2438
2914.19 2354
2914.70 2316
2915.21 2346
2915.72 2228
2916.23 2269
2916.74 2261
2917.25 2199
2917.76 2080
2918.27 2077
2918.78 2133
2919.29 2006
2919.80 2153
2920.31 2294
2920.82 2266
2921.33 2294
2921.84 2438
2922.35 2603
2922.86 2793
2923.37 2886
2923.88 2814
2924.39 3066
2924.90 2928
2925.41 2792
2925.92 2796
2926.44 2622
2926.95 2713
2927.46 2535
2927.97 2408
2928.48 2338
2928.99 2246
2929.50 2189
2930.01 2255
2930.52 2224
2931.03 2146
2931.54 2160
2932.05 2270
2932.57 2348
2933.08 2344
2933.59 2263
2934.10 2412
2934.61 2545
2935.12 2384
2935.63 2447
2936.15 2506
2936.66 2391
2937.17 2308
2937.68 2435
2938.19 2368
2938.70 2294
2939.22 2289
2939.73 2285
2940.24 2330
2940.75 2295
2941.26 2304
2941.77 2450
2942.29 2555
2942.80 2558
2943.31 2690
2943.82 2896
2944.34 2783
2944.85 2756
2945.36 2664
2945.87 2548
2946.38 2501
2946.90 2431
2947.41 2386
2947.92 2357
2948.43 2290
2948.95 2264
2949.46 2225
2949.97 2183
2950.48 2159
2951.00 2126
2951.51 2118
2952.02 2077
2952.54 2067
2953.05 2028
2953.56 1978
2954.08 1958
2954.59 2030
2955.10 2027
2955.61 1981
2956.13 2027
2956.64 2079
2957.15 1983
2957.67 2059
2958.18 2052
2958.69 2183
2959.21 2137
2959.72 2132
2960.23 2246
2960.75 2242
2961.26 2274
2961.78 2289
2962.29 2314
2962.80 2291
2963.32 2245
2963.83 2333
2964.35 2289
2964.86 2263
2965.37 2329
2965.89 2302
2966.40 2380
2966.92 2359
2967.43 2424
2967.94 2395
2968.46 2490
2968.97 2428
2969.49 2337
2970.00 2388
2970.52 2275
2971.03 2287
2971.54 2248
2972.06 2164
2972.57 2200
2973.09 2181
2973.60 2123
2974.12 2140
2974.63 2096
2975.15 2132
2975.66 2246
2976.18 2188
2976.69 2213
2977.21 2234
2977.72 2138
2978.24 2245
2978.75 2331
2979.27 2358
2979.78 2397
2980.30 2357
2980.81 2488
2981.33 2493
2981.84 2626
2982.36 2654
2982.88 2542
2983.39 2699
2983.91 2601
2984.42 2646
2984.94 2564
2985.45 2586
2985.97 2661
2986.49 2684
2987.00 2624
2987.52 2794
2988.03 2749
2988.55 2786
2989.07 2719
2989.58 2721
2990.10 2753
2990.61 2901
2991.13 2810
2991.65 2860
2992.16 2835
2992.68 2902
2993.20 2960
2993.71 3100
2994.23 3292
2994.75 3459
2995.26 3656
2995.78 3768
2996.30 3795
2996.81 4039
2997.33 4067
2997.85 3890
2998.36 3991
2998.88 3850
2999.40 3743
2999.91 3854
3000.43 4015
3000.95 4486
3001.46 4774
3001.98 5472
3002.50 6415
3003.02 7237
3003.53 7876
3004.05 8243
3004.57 8406
3005.09 8513
3005.60 7999
3006.12 7504
3006.64 6636
3007.16 5838
3007.67 4994
3008.19 4329
3008.71 3918
3009.23 3515
3009.74 3302
3010.26 3280
3010.78 3035
3011.30 2991
3011.82 2794
3012.33 2781
3012.85 2841
3013.37 2774
3013.89 2786
3014.41 2786
3014.93 2618
3015.44 2870
3015.96 2934
3016.48 2870
3017.00 2938
3017.52 2872
3018.04 2924
3018.55 2959
3019.07 2797
3019.59 2896
3020.11 2951
3020.63 2865
3021.15 2997
3021.67 3047
3022.19 3061
3022.71 3012
3023.22 3045
3023.74 2992
3024.26 3033
3024.78 2988
3025.30 2814
3025.82 2741
3026.34 2809
3026.86 2729
3027.38 2515
3027.90 2513
3028.42 2551
3028.94 2380
3029.46 2388
3029.98 2393
3030.49 2463
3031.01 2459
3031.53 2541
3032.05 2607
3032.57 2669
3033.09 2724
3033.61 2899
3034.13 2939
3034.65 2930
3035.17 2892
3035.69 2768
3036.21 2875
3036.73 2823
3037.25 2719
3037.77 2664
3038.29 2597
3038.81 2512
3039.34 2413
3039.86 2443
3040.38 2461
3040.90 2385
3041.42 2372
3041.94 2364
3042.46 2346
3042.98 2323
3043.50 2298
3044.02 2406
3044.54 2473
3045.06 2409
3045.58 2386
3046.10 2411
3046.63 2326
3047.15 2307
3047.67 2354
3048.19 2300
3048.71 2232
3049.23 2257
3049.75 2317
3050.27 2276
3050.79 2264
3051.32 2335
3051.84 2303
3052.36 2320
3052.88 2227
3053.40 2238
3053.92 2309
3054.45 2280
3054.97 2307
3055.49 2368
3056.01 2296
3056.53 2372
3057.05 2355
3057.58 2489
3058.10 2509
3058.62 2441
3059.14 2389
3059.66 2344
3060.19 2460
3060.71 2502
3061.23 2459
3061.75 2475
3062.28 2479
3062.80 2466
3063.32 2464
3063.84 2411
3064.37 2366
3064.89 2380
3065.41 2372
3065.93 2383
3066.46 2296
3066.98 2294
3067.50 2301
3068.02 2234
3068.55 2285
3069.07 2347
3069.59 2199
3070.12 2189
3070.64 2296
3071.16 2218
3071.69 2268
3072.21 2407
3072.73 2433
3073.26 2481
3073.78 2576
3074.30 2632
3074.83 2879
3075.35 2955
3075.87 3151
3076.40 3427
3076.92 3563
3077.44 3642
3077.97 3876
3078.49 3874
3079.01 3819
3079.54 3914
3080.06 3895
3080.59 3687
3081.11 3537
3081.63 3623
3082.16 3293
3082.68 3206
3083.21 3006
3083.73 2863
3084.25 2818
3084.78 2766
3085.30 2783
3085.83 2763
3086.35 2783
3086.88 2630
3087.40 2688
3087.93 2694
3088.45 2675
3088.97 2707
3089.50 2624
3090.02 2654
3090.55 2766
3091.07 2749
3091.60 2986
3092.12 2971
3092.65 3261
3093.17 3492
3093.70 3677
3094.22 3982
3094.75 4177
3095.27 4394
3095.80 4427
3096.32 4688
3096.85 4720
3097.37 4792
3097.90 4905
3098.43 5143
3098.95 5653
3099.48 6629
3100.00 7466
3100.53 9001
3101.05 9807
3101.58 10874
3102.10 11453
3102.63 11919
3103.16 11274
3103.68 10657
3104.21 9564
3104.73 8168
3105.26 6982
3105.79 5767
3106.31 4679
3106.84 4113
3107.36 3745
3107.89 3519
3108.42 3398
3108.94 3314
3109.47 3228
3110.00 3105
3110.52 3055
3111.05 3057
3111.57 3052
3112.10 2933
3112.63 2908
3113.15 2898
3113.68 2786
3114.21 2670
3114.74 2458
3115.26 2611
3115.79 2531
3116.32 2436
3116.84 2390
3117.37 2357
3117.90 2464
3118.42 2470
3118.95 2545
3119.48 2709
3120.01 2642
3120.53 2826
3121.06 2980
3121.59 2869
3122.11 2913
3122.64 2932
3123.17 3038
3123.70 2841
3124.22 2707
3124.75 2666
3125.28 2630
3125.81 2616
3126.34 2593
3126.86 2548
3127.39 2431
3127.92 2457
3128.45 2455
3128.98 2340
3129.50 2336
3130.03 2375
3130.56 2352
3131.09 2270
3131.62 2218
3132.14 2236
3132.67 2330
3133.20 2387
3133.73 2331
3134.26 2416
3134.79 2393
3135.31 2387
3135.84 2471
3136.37 2484
3136.90 2585
3137.43 2527
3137.96 2451
3138.49 2433
3139.02 2426
3139.54 2456
3140.07 2476
3140.60 2462
3141.13 2419
3141.66 2395
3142.19 2494
3142.72 2479
3143.25 2476
3143.78 2406
3144.31 2409
3144.84 2608
3145.37 2647
3145.89 2802
3146.42 2885
3146.95 2852
3147.48 2765
3148.01 2756
3148.54 2795
3149.07 2886
3149.60 2717
3150.13 2659
3150.66 2547
3151.19 2470
3151.72 2463
3152.25 2462
3152.78 2511
3153.31 2371
3153.84 2453
3154.37 2565
3154.90 2570
3155.43 2567
3155.96 2501
3156.49 2511
3157.02 2525
3157.55 2486
3158.08 2425
3158.61 2459
3159.14 2469
3159.68 2382
3160.21 2345
3160.74 2257
3161.27 2156
3161.80 2268
3162.33 2288
3162.86 2323
3163.39 2266
3163.92 2180
3164.45 2203
3164.98 2240
3165.51 2258
3166.05 2093
3166.58 2191
3167.11 2207
3167.64 2177
3168.17 2117
3168.70 2093
3169.23 2247
3169.76 2213
3170.30 2182
3170.83 2119
3171.36 2048
3171.89 2136
3172.42 2291
3172.95 2202
3173.49 2206
3174.02 2257
3174.55 2273
3175.08 2391
3175.61 2297
3176.15 2224
3176.68 2376
3177.21 2342
3177.74 2305
3178.27 2227
3178.81 2209
3179.34 2224
3179.87 2122
3180.40 2071
3180.93 2128
3181.47 2111
3182.00 2034
3182.53 2236
3183.06 2064
3183.60 2069
3184.13 2113
3184.66 2172
3185.20 2133
3185.73 2222
3186.26 2238
3186.79 2227
3187.33 2267
3187.86 2104
3188.39 2137
3188.93 2179
3189.46 2156
3189.99 2156
3190.52 2196
3191.06 2160
3191.59 2159
3192.12 2018
3192.66 2005
3193.19 2057
3193.72 2120
3194.26 2103
3194.79 2084
3195.33 2121
3195.86 2127
3196.39 2154
3196.93 2246
3197.46 2275
3197.99 2164
3198.53 2093
3199.06 2220
3199.60 2343
3200.13 2366
3200.66 2361
3201.20 2338
3201.73 2330
3202.27 2345
3202.80 2404
3203.33 2266
3203.87 2310
3204.40 2328
3204.94 2380
3205.47 2386
3206.01 2398
3206.54 2579
3207.07 2768
3207.61 2731
3208.14 2836
3208.68 2782
3209.21 2819
3209.75 3045
3210.28 3124
3210.82 3107
3211.35 3065
3211.89 3029
3212.42 2781
3212.96 2757
3213.49 2614
3214.03 2485
3214.56 2457
3215.10 2470
3215.63 2427
3216.17 2391
3216.70 2490
3217.24 2506
3217.78 2527
3218.31 2476
3218.85 2502
3219.38 2552
3219.92 2531
3220.45 2522
3220.99 2589
3221.52 2668
3222.06 2790
3222.60 2922
3223.13 2980
3223.67 2913
3224.20 2996
3224.74 2981
3225.28 2956
3225.81 2975
3226.35 2845
3226.88 2688
3227.42 2678
3227.96 2657
3228.49 2642
3229.03 2475
3229.57 2403
3230.10 2482
3230.64 2416
3231.18 2471
3231.71 2317
3232.25 2316
3232.79 2346
3233.32 2380
3233.86 2460
3234.40 2348
3234.93 2466
3235.47 2432
3236.01 2467
3236.54 2648
3237.08 2732
3237.62 2757
3238.15 2783
3238.69 2810
3239.23 2724
3239.77 2641
3240.30 2651
3240.84 2608
3241.38 2564
3241.92 2639
3242.45 2674
3242.99 2640
3243.53 2498
3244.07 2493
3244.60 2474
3245.14 2478
3245.68 2554
3246.22 2602
3246.75 2585
3247.29 2562
3247.83 2684
3248.37 2586
3248.91 2548
3249.44 2669
3249.98 2736
3250.52 2670
3251.06 2733
3251.60 2673
3252.14 2745
3252.67 2790
3253.21 2981
3253.75 2946
3254.29 2969
3254.83 3081
3255.37 3017
3255.90 2995
3256.44 2949
3256.98 3134
3257.52 3178
3258.06 3253
3258.60 3601
3259.14 3976
3259.68 4163
3260.21 4724
3260.75 5183
3261.29 5434
3261.83 5838
3262.37 6226
3262.91 6632
3263.45 6851
3263.99 7349
3264.53 7777
3265.07 8470
3265.61 9241
3266.15 9404
3266.69 9102
3267.23 8491
3267.76 7963
3268.30 7145
3268.84 6184
3269.38 5410
3269.92 4586
3270.46 4050
3271.00 3731
3271.54 3405
3272.08 3357
3272.62 3236
3273.16 3166
3273.70 3229
3274.24 3178
3274.78 3271
3275.32 3296
3275.86 3128
3276.40 3331
3276.94 3258
3277.48 3258
3278.03 3274
3278.57 3196
3279.11 3212
3279.65 3112
3280.19 3175
3280.73 3098
3281.27 3139
3281.81 3159
3282.35 3125
3282.89 3120
3283.43 3234
3283.97 3266
3284.51 3239
3285.05 3250
3285.60 3318
3286.14 3364
3286.68 3534
3287.22 3400
3287.76 3343
3288.30 3167
3288.84 3126
3289.38 3211
3289.93 3381
3290.47 3494
3291.01 3746
3291.55 3886
3292.09 4273
3292.63 4700
3293.18 5113
3293.72 5570
3294.26 5949
3294.80 6347
3295.34 6501
3295.88 6388
3296.43 6224
3296.97 5829
3297.51 5559
3298.05 4987
3298.59 4562
3299.14 4291
3299.68 3756
3300.22 3520
3300.76 3401
3301.31 3316
3301.85 3336
3302.39 3163
3302.93 3198
3303.48 3202
3304.02 3285
3304.56 3137
3305.10 3151
3305.65 3157
3306.19 3119
3306.73 3095
3307.27 3023
3307.82 3040
3308.36 3067
3308.90 2997
3309.45 3001
3309.99 3064
3310.53 3187
3311.07 3306
3311.62 3341
3312.16 3396
3312.70 3705
3313.25 3913
3313.79 4082
3314.33 4165
3314.88 4425
3315.42 4471
3315.97 4466
3316.51 4557
3317.05 4505
3317.60 4382
3318.14 4474
3318.68 4450
3319.23 4266
3319.77 4220
3320.32 4223
3320.86 4099
3321.40 3975
3321.95 3930
3322.49 4095
3323.04 3805
3323.58 3716
3324.12 3706
3324.67 3601
3325.21 3652
3325.76 3523
3326.30 3632
3326.85 3720
3327.39 3507
3327.93 3610
3328.48 3741
3329.02 3990
3329.57 4529
3330.11 5202
3330.66 6411
3331.20 8377
3331.75 10800
3332.29 13894
3332.84 17324
3333.38 20915
3333.93 24217
3334.47 27018
3335.02 28179
3335.56 28206
3336.11 27756
3336.65 26162
3337.20 23658
3337.74 20848
3338.29 17677
3338.83 14685
3339.38 11768
3339.92 9799
3340.47 8243
3341.02 6722
3341.56 5809
3342.11 5146
3342.65 4575
3343.20 4151
3343.74 3947
3344.29 3745
3344.84 3704
3345.38 3605
3345.93 3536
3346.47 3412
3347.02 3321
3347.57 3425
3348.11 3322
3348.66 3141
3349.21 3109
3349.75 3129
3350.30 3111
3350.84 3213
3351.39 3101
3351.94 3087
3352.48 3076
3353.03 3081
3353.58 2957
3354.12 3023
3354.67 2917
3355.22 2968
3355.76 2916
3356.31 2879
3356.86 2819
3357.40 2788
3357.95 2787
3358.50 2678
3359.05 2646
3359.59 2719
3360.14 2673
3360.69 2766
3361.23 2719
3361.78 2678
3362.33 2820
3362.88 2804
3363.42 2806
3363.97 2756
3364.52 2816
3365.07 2802
3365.61 2764
3366.16 2799
3366.71 2787
3367.26 2804
3367.80 2761
3368.35 2778
3368.90 2915
3369.45 3061
3370.00 3274
3370.54 3509
3371.09 3612
3371.64 3873
3372.19 4097
3372.74 4265
3373.28 4388
3373.83 4487
3374.38 4285
3374.93 3903
3375.48 3738
3376.03 3436
3376.57 3333
3377.12 3263
3377.67 3027
3378.22 2832
3378.77 2573
3379.32 2661
3379.87 2607
3380.42 2574
3380.96 2606
3381.51 2582
3382.06 2550
3382.61 2545
3383.16 2512
3383.71 2487
3384.26 2479
3384.81 2488
3385.36 2482
3385.91 2488
3386.45 2349
3387.00 2362
3387.55 2314
3388.10 2272
3388.65 2347
3389.20 2430
3389.75 2306
3390.30 2370
3390.85 2363
3391.40 2340
3391.95 2391
3392.50 2370
3393.05 2292
3393.60 2334
3394.15 2352
3394.70 2455
3395.25 2449
3395.80 2407
3396.35 2417
3396.90 2506
3397.45 2502
3398.00 2471
3398.55 2511
3399.10 2470
3399.65 2430
3400.20 2432
3400.75 2345
3401.30 2272
3401.85 2255
3402.40 2203
3402.95 2134
3403.50 2138
3404.06 2145
3404.61 2191
3405.16 2209
3405.71 2202
3406.26 2191
3406.81 2293
3407.36 2317
3407.91 2340
3408.46 2470
3409.01 2435
3409.56 2546
3410.12 2613
3410.67 2625
3411.22 2705
3411.77 2751
3412.32 2749
3412.87 2724
3413.42 2771
3413.98 2727
3414.53 2642
3415.08 2679
3415.63 2564
3416.18 2518
3416.73 2483
3417.29 2411
3417.84 2278
3418.39 2226
3418.94 2246
3419.49 2277
3420.05 2336
3420.60 2312
3421.15 2416
3421.70 2593
3422.25 2690
3422.81 2640
3423.36 2660
3423.91 2839
3424.46 2808
3425.01 2876
3425.57 2736
3426.12 2702
3426.67 2545
3427.23 2316
3427.78 2347
3428.33 2279
3428.88 2232
3429.44 2338
3429.99 2325
3430.54 2229
3431.09 2272
3431.65 2165
3432.20 2217
3432.75 2256
3433.31 2233
3433.86 2385
3434.41 2493
3434.97 2473
3435.52 2425
3436.07 2435
3436.63 2521
3437.18 2458
3437.73 2395
3438.29 2447
3438.84 2487
3439.39 2425
3439.95 2357
3440.50 2395
3441.05 2405
3441.61 2461
3442.16 2487
3442.72 2351
3443.27 2294
3443.82 2326
3444.38 2294
3444.93 2294
3445.48 2379
3446.04 2518
3446.59 2407
3447.15 2284
3447.70 2434
3448.26 2540
3448.81 2391
3449.36 2308
3449.92 2269
3450.47 2303
3451.03 2320
3451.58 2149
3452.14 2111
3452.69 2197
3453.25 2082
3453.80 1994
3454.36 2024
3454.91 2053
3455.47 2040
3456.02 2033
3456.58 2010
3457.13 2005
3457.69 2056
3458.24 2023
3458.80 2023
3459.35 2047
3459.91 2104
3460.46 2064
3461.02 2129
3461.57 2088
3462.13 2092
3462.68 2070
3463.24 2177
3463.79 2167
3464.35 2145
3464.90 2171
3465.46 2214
3466.02 2241
3466.57 2345
3467.13 2242
3467.68 2378
3468.24 2379
3468.80 2330
3469.35 2439
3469.91 2396
3470.46 2360
3471.02 2307
3471.58 2415
3472.13 2467
3472.69 2470
3473.24 2370
3473.80 2371
3474.36 2306
3474.91 2371
3475.47 2458
3476.03 2586
3476.58 2836
3477.14 2823
3477.70 2963
3478.25 3111
3478.81 3234
3479.37 3279
3479.92 3292
3480.48 3269
3481.04 3164
3481.59 3148
3482.15 3039
3482.71 3052
3483.26 2952
3483.82 3003
3484.38 2992
3484.94 2986
3485.49 2989
3486.05 3081
3486.61 3240
3487.17 3432
3487.72 3879
3488.28 4375
3488.84 4955
3489.40 6027
3489.95 6836
3490.51 7554
3491.07 8206
3491.63 8604
3492.18 8619
3492.74 8078
3493.30 7432
3493.86 6998
3494.42 6199
3494.97 5717
3495.53 5842
3496.09 5931
3496.65 6458
3497.21 7198
3497.76 7955
3498.32 8320
3498.88 8733
3499.44 8746
3500.00 8353
3500.56 7699
3501.11 7226
3501.67 6684
3502.23 6406
3502.79 6362
3503.35 6349
3503.91 6465
3504.47 6361
3505.03 6184
3505.58 5766
3506.14 5571
3506.70 5296
3507.26 4800
3507.82 4514
3508.38 4201
3508.94 3923
3509.50 3789
3510.06 3569
3510.62 3447
3511.17 3231
3511.73 3064
3512.29 2924
3512.85 2886
3513.41 2682
3513.97 2583
3514.53 2682
3515.09 2607
3515.65 2737
3516.21 2677
3516.77 2751
3517.33 2824
3517.89 2752
3518.45 2695
3519.01 2733
3519.57 2795
3520.13 2807
3520.69 2876
3521.25 2847
3521.81 2788
3522.37 2860
3522.93 2901
3523.49 2930
3524.05 2735
3524.61 2586
3525.17 2641
3525.73 2616
3526.29 2485
3526.85 2424
3527.41 2361
3527.97 2430
3528.54 2377
3529.10 2303
3529.66 2368
3530.22 2356
3530.78 2381
3531.34 2406
3531.90 2439
3532.46 2524
3533.02 2357
3533.58 2479
3534.14 2470
3534.71 2420
3535.27 2474
3535.83 2500
3536.39 2533
3536.95 2517
3537.51 2632
3538.07 2497
3538.64 2521
3539.20 2473
3539.76 2506
3540.32 2533
3540.88 2465
3541.44 2398
3542.00 2513
3542.57 2547
3543.13 2399
3543.69 2315
3544.25 2374
3544.81 2449
3545.38 2374
3545.94 2303
3546.50 2307
3547.06 2362
3547.62 2312
3548.19 2244
3548.75 2275
3549.31 2309
3549.87 2220
3550.44 2173
3551.00 2233
3551.56 2258
3552.12 2199
3552.69 2270
3553.25 2286
3553.81 2251
3554.37 2317
3554.94 2270
3555.50 2224
3556.06 2178
3556.63 2170
3557.19 2351
3557.75 2232
3558.31 2174
3558.88 2288
3559.44 2235
3560.00 2240
3560.57 2273
3561.13 2347
3561.69 2333
3562.26 2415
3562.82 2442
3563.38 2348
3563.95 2369
3564.51 2312
3565.07 2262
3565.64 2224
3566.20 2217
3566.77 2140
3567.33 2072
3567.89 2030
3568.46 2068
3569.02 1982
3569.59 2040
3570.15 2024
3570.71 2065
3571.28 2024
3571.84 2133
3572.41 2179
3572.97 2187
3573.53 2263
3574.10 2239
3574.66 2392
3575.23 2496
3575.79 2606
3576.36 2623
3576.92 2545
3577.48 2531
3578.05 2468
3578.61 2400
3579.18 2371
3579.74 2402
3580.31 2286
3580.87 2224
3581.44 2338
3582.00 2256
3582.57 2318
3583.13 2190
3583.70 2212
3584.26 2218
3584.83 2082
3585.39 2119
3585.96 2043
3586.52 2038
3587.09 1992
3587.65 1992
3588.22 2004
3588.79 1953
3589.35 2044
3589.92 2023
3590.48 2133
3591.05 2205
3591.61 2117
3592.18 2011
3592.74 2058
3593.31 2141
3593.88 2071
3594.44 2156
3595.01 2224
3595.57 2195
3596.14 2112
3596.71 2070
3597.27 2159
3597.84 2096
3598.40 2053
3598.97 2114
3599.54 2060
3600.10 2052
3600.67 1998
3601.24 1998
3601.80 1978
3602.37 1837
3602.94 1903
3603.50 1983
3604.07 1885
3604.64 1788
3605.20 1768
3605.77 1786
3606.34 1735
3606.90 1739
3607.47 1702
3608.04 1786
3608.60 1752
3609.17 1665
3609.74 1654
3610.30 1725
3610.87 1750
3611.44 1825
3612.01 1797
3612.57 1831
3613.14 1832
3613.71 1869
3614.28 1915
3614.84 2065
3615.41 2122
3615.98 2356
3616.55 2455
3617.11 2538
3617.68 2544
3618.25 2574
3618.82 2576
3619.39 2435
3619.95 2382
3620.52 2305
3621.09 2256
3621.66 2114
3622.23 2052
3622.79 1940
3623.36 1883
3623.93 1850
3624.50 1889
3625.07 1852
3625.63 1833
3626.20 1871
3626.77 1770
3627.34 1851
3627.91 1915
3628.48 1886
3629.05 1956
3629.61 1973
3630.18 1884
3630.75 1882
3631.32 1898
3631.89 1964
3632.46 1948
3633.03 1962
3633.60 1877
3634.16 1907
3634.73 1932
3635.30 1887
3635.87 1880
3636.44 1956
3637.01 1969
3637.58 2107
3638.15 2251
3638.72 2245
3639.29 2351
3639.86 2596
3640.43 2742
3641.00 2767
3641.57 2854
3642.14 2773
3642.71 2647
3643.27 2470
3643.84 2353
3644.41 2282
3644.98 2235
3645.55 2198
3646.12 2161
3646.69 2040
3647.26 2089
3647.83 2053
3648.40 2071
3648.97 2140
3649.54 2085
3650.12 2210
3650.69 2270
3651.26 2241
3651.83 2359
3652.40 2480
3652.97 2373
3653.54 2499
3654.11 2476
3654.68 2440
3655.25 2444
3655.82 2389
3656.39 2556
3656.96 2624
3657.53 2779
3658.10 2872
3658.67 2713
3659.25 2760
3659.82 2801
3660.39 2688
3660.96 2645
3661.53 2708
3662.10 2563
3662.67 2490
3663.24 2517
3663.81 2658
3664.39 2744
3664.96 2863
3665.53 2986
3666.10 3178
3666.67 3026
3667.24 2931
3667.81 2770
3668.39 2682
3668.96 2424
3669.53 2375
3670.10 2327
3670.67 2286
3671.25 2220
3671.82 2232
3672.39 2292
3672.96 2375
3673.53 2352
3674.11 2321
3674.68 2362
3675.25 2466
3675.82 2532
3676.39 2416
3676.97 2403
3677.54 2236
3678.11 2361
3678.68 2320
3679.26 2324
3679.83 2364
3680.40 2352
3680.97 2196
3681.55 2215
3682.12 2198
3682.69 2151
3683.27 2135
3683.84 2148
3684.41 2187
3684.98 2369
3685.56 2370
3686.13 2591
3686.70 2872
3687.28 2973
3687.85 3191
3688.42 3396
3689.00 3576
3689.57 3454
3690.14 3462
3690.72 3392
3691.29 3372
3691.86 3059
3692.44 2876
3693.01 2696
3693.58 2496
3694.16 2349
3694.73 2294
3695.31 2179
3695.88 2170
3696.45 2175
3697.03 2208
3697.60 2199
3698.18 2264
3698.75 2342
3699.32 2420
3699.90 2468
3700.47 2433
3701.05 2437
3701.62 2356
3702.19 2323
3702.77 2375
3703.34 2319
3703.92 2266
3704.49 2257
3705.07 2142
3705.64 2094
3706.22 2181
3706.79 2178
3707.37 2135
3707.94 2132
3708.51 2203
3709.09 2249
3709.66 2142
3710.24 2114
3710.81 1981
3711.39 2006
3711.96 2042
3712.54 2086
3713.11 2022
3713.69 2022
3714.27 2057
3714.84 1941
3715.42 1960
3715.99 2012
3716.57 1924
3717.14 1940
3717.72 1996
3718.29 1944
3718.87 2019
3719.44 1991
3720.02 1967
3720.60 1928
3721.17 1873
3721.75 1861
3722.32 1889
3722.90 1801
3723.47 1725
3724.05 1810
3724.63 1828
3725.20 1912
3725.78 1941
3726.36 1973
3726.93 1922
3727.51 1919
3728.08 2013
3728.66 2104
3729.24 2131
3729.81 2179
3730.39 2246
3730.97 2255
3731.54 2439
3732.12 2418
3732.70 2424
3733.27 2249
3733.85 2196
3734.43 2248
3735.00 2230
3735.58 2090
3736.16 1974
3736.73 2059
3737.31 2028
3737.89 1941
3738.47 1945
3739.04 1883
3739.62 1913
3740.20 1902
3740.77 1941
3741.35 1916
3741.93 1973
3742.51 1997
3743.08 1957
3743.66 1906
3744.24 1967
3744.82 2088
3745.39 2094
3745.97 2050
3746.55 2066
3747.13 2022
3747.71 2045
3748.28 2172
3748.86 1945
3749.44 1952
3750.02 1953
3750.59 1895
3751.17 1861
3751.75 1895
3752.33 1931
3752.91 1881
3753.49 1822
3754.06 1895
3754.64 1873
3755.22 1876
3755.80 1879
3756.38 2053
3756.96 2075
3757.53 2116
3758.11 2092
3758.69 1997
3759.27 2048
3759.85 2073
3760.43 2047
3761.01 2134
3761.59 2091
3762.17 2069
3762.74 1928
3763.32 1829
3763.90 1858
3764.48 1887
3765.06 1852
3765.64 1716
3766.22 1732
3766.80 1750
3767.38 1723
3767.96 1734
3768.54 1828
3769.12 1879
3769.70 1845
3770.27 1813
3770.85 1892
3771.43 1851
3772.01 1804
3772.59 1842
3773.17 1802
3773.75 1761
3774.33 1749
3774.91 1698
3775.49 1749
3776.07 1765
3776.65 1746
3777.23 1752
3777.81 1736
3778.39 1777
3778.97 1776
3779.55 1794
3780.13 1832
3780.71 1756
3781.29 1750
3781.88 1817
3782.46 1776
3783.04 1877
3783.62 1834
3784.20 1821
3784.78 1783
3785.36 1795
3785.94 1760
3786.52 1918
3787.10 1832
3787.68 1811
3788.26 1803
3788.84 1755
3789.43 1664
3790.01 1703
3790.59 1754
3791.17 1709
3791.75 1733
3792.33 1774
3792.91 1749
3793.49 1789
3794.08 1879
3794.66 1835
3795.24 1887
3795.82 1812
3796.40 1817
3796.98 1786
3797.56 1854
3798.15 1967
3798.73 1979
3799.31 2153
3799.89 2152
3800.47 2170
3801.06 2339
3801.64 2381
3802.22 2294
3802.80 2420
3803.38 2321
3803.97 2278
3804.55 2250
3805.13 2083
3805.71 2024
3806.29 2015
3806.88 2134
3807.46 2209
3808.04 2299
3808.62 2349
3809.21 2300
3809.79 2324
3810.37 2390
3810.95 2316
3811.54 2369
3812.12 2433
3812.70 2511
3813.29 2590
3813.87 2685
3814.45 2686
3815.03 2723
3815.62 2720
3816.20 2612
3816.78 2410
3817.37 2354
3817.95 2188
3818.53 2181
3819.12 1999
3819.70 1990
3820.28 2014
3820.87 1949
3821.45 1886
3822.03 1858
3822.62 1952
3823.20 1910
3823.78 1921
3824.37 1852
3824.95 1814
3825.54 1832
3826.12 1787
3826.70 1813
3827.29 1884
3827.87 1885
3828.46 1989
3829.04 2027
3829.62 2089
3830.21 2017
3830.79 2039
3831.38 2097
3831.96 2096
3832.54 2068
3833.13 2042
3833.71 2026
3834.30 1967
3834.88 1930
3835.47 1872
3836.05 1803
3836.64 1879
3837.22 1844
3837.81 1846
3838.39 1827
3838.98 1769
3839.56 1733
3840.15 1761
3840.73 1843
3841.31 1737
3841.90 1708
3842.49 1674
3843.07 1774
3843.66 1809
3844.24 1854
3844.83 1761
3845.41 1761
3846.00 1825
3846.58 1766
3847.17 1725
3847.75 1739
3848.34 1781
3848.92 1745
3849.51 1710
3850.10 1717
3850.68 1811
3851.27 1857
3851.85 1887
3852.44 1879
3853.02 1856
3853.61 1854
3854.20 1868
3854.78 1929
3855.37 1849
3855.95 1807
3856.54 1931
3857.13 2019
3857.71 2146
3858.30 2250
3858.89 2426
3859.47 2547
3860.06 2655
3860.64 2773
3861.23 2816
3861.82 2917
3862.40 2834
3862.99 2875
3863.58 2972
3864.16 3048
3864.75 3336
3865.34 3707
3865.92 3883
3866.51 3938
3867.10 3841
3867.69 3730
3868.27 3636
3868.86 3272
3869.45 2993
3870.03 2778
3870.62 2659
3871.21 2545
3871.80 2583
3872.38 2738
3872.97 2720
3873.56 2771
3874.15 2592
3874.73 2643
3875.32 2585
3875.91 2501
3876.50 2512
3877.08 2499
3877.67 2449
3878.26 2303
3878.85 2474
3879.43 2378
3880.02 2230
3880.61 2181
3881.20 2134
3881.79 2007
3882.37 1962
3882.96 1957
3883.55 1995
3884.14 1947
3884.73 1952
3885.32 2018
3885.90 2001
3886.49 2024
3887.08 2089
3887.67 2182
3888.26 2137
3888.85 2194
3889.44 2272
3890.02 2219
3890.61 2297
3891.20 2248
3891.79 2342
3892.38 2195
3892.97 2158
3893.56 2155
3894.15 2175
3894.74 2122
3895.32 2002
3895.91 1945
3896.50 1990
3897.09 1995
3897.68 1955
3898.27 1913
3898.86 1932
3899.45 1848
3900.04 1970
3900.63 2003
3901.22 1935
3901.81 1904
3902.40 1925
3902.99 1918
3903.58 1934
3904.17 1938
3904.76 1870
3905.35 1946
3905.94 2048
3906.53 2031
3907.12 1943
3907.71 1867
3908.30 1889
3908.89 1821
3909.48 1812
3910.07 1743
3910.66 1669
3911.25 1677
3911.84 1671
3912.43 1711
3913.02 1727
3913.61 1736
3914.20 1791
3914.79 1748
3915.38 1688
3915.97 1682
3916.56 1763
3917.15 1828
3917.74 1858
3918.33 1795
3918.92 1726
3919.52 1704
3920.11 1755
3920.70 1750
3921.29 1831
3921.88 1751
3922.47 1724
3923.06 1762
3923.65 1770
3924.24 1711
3924.84 1693
3925.43 1665
3926.02 1617
3926.61 1659
3927.20 1707
3927.79 1721
3928.38 1654
3928.98 1644
3929.57 1561
3930.16 1617
3930.75 1626
3931.34 1549
3931.93 1568
3932.53 1608
3933.12 1617
3933.71 1631
3934.30 1644
3934.89 1604
3935.49 1648
3936.08 1581
3936.67 1681
3937.26 1695
3937.86 1742
3938.45 1677
3939.04 1695
3939.63 1707
3940.23 1794
3940.82 1838
3941.41 1822
3942.00 1877
3942.60 1797
3943.19 1705
3943.78 1725
3944.37 1789
3944.97 1732
3945.56 1725
3946.15 1702
3946.75 1606
3947.34 1642
3947.93 1561
3948.52 1629
3949.12 1679
3949.71 1684
3950.30 1687
3950.90 1663
3951.49 1704
3952.08 1729
3952.68 1825
3953.27 1839
3953.86 1828
3954.46 1872
3955.05 1920
3955.65 1900
3956.24 1915
3956.83 1990
3957.43 1859
3958.02 1869
3958.61 1932
3959.21 1951
3959.80 1772
3960.40 1765
3960.99 1683
3961.58 1704
3962.18 1709
3962.77 1713
3963.37 1814
3963.96 1794
3964.55 1799
3965.15 1867
3965.74 1813
3966.34 1900
3966.93 1933
3967.53 1936
3968.12 1817
3968.72 1805
3969.31 1781
3969.91 1780
3970.50 1758
3971.10 1882
3971.69 1794
3972.28 1788
3972.88 1768
3973.47 1816
3974.07 1819
3974.66 1866
3975.26 1884
3975.85 1982
3976.45 2100
3977.05 2030
3977.64 2089
3978.24 2077
3978.83 1991
3979.43 1885
3980.02 1832
3980.62 1819
3981.21 1838
3981.81 1930
3982.40 1967
3983.00 1855
3983.60 1858
3984.19 1826
3984.79 1834
3985.38 1808
3985.98 1772
3986.58 1757
3987.17 1767
3987.77 1813
3988.36 1774
3988.96 1775
3989.56 1766
3990.15 1697
3990.75 1716
3991.34 1763
3991.94 1840
3992.54 1873
3993.13 1792
3993.73 1875
3994.33 1914
3994.92 1912
3995.52 1896
3996.12 1932
3996.71 2007
3997.31 1930
3997.91 1895
3998.50 2004
3999.10 1969
3999.70 2070
4000.29 2104
4000.89 2093
4001.49 2060
4002.09 2049
4002.68 2105
4003.28 2056
4003.88 2006
4004.47 1958
4005.07 1926
4005.67 2005
4006.27 1981
4006.86 2012
4007.46 1915
4008.06 1835
4008.66 1889
4009.25 1972
4009.85 1954
4010.45 1882
4011.05 1880
4011.64 1845
4012.24 1800
4012.84 1766
4013.44 1877
4014.04 1920
4014.63 1867
4015.23 1855
4015.83 1868
4016.43 1955
4017.03 1948
4017.63 1966
4018.22 1886
4018.82 1874
4019.42 1823
4020.02 1871
4020.62 1815
4021.22 1726
4021.81 1693
4022.41 1810
4023.01 1778
4023.61 1885
4024.21 1885
4024.81 1880
4025.41 1826
4026.01 1886
4026.60 1820
4027.20 1809
4027.80 1959
4028.40 1840
4029.00 1853
4029.60 1909
4030.20 1862
4030.80 1922
4031.40 1937
4032.00 1979
4032.60 1998
4033.20 1995
4033.80 2045
4034.39 2018
4034.99 1955
4035.59 2006
4036.19 1835
4036.79 1772
4037.39 1750
4037.99 1737
4038.59 1719
4039.19 1699
4039.79 1715
4040.39 1679
4040.99 1620
4041.59 1639
4042.19 1630
4042.79 1650
4043.39 1747
4043.99 1622
4044.59 1683
4045.19 1593
4045.79 1518
4046.39 1606
4046.99 1708
4047.60 1786
4048.20 1739
4048.80 1728
4049.40 1737
4050.00 1823
4050.60 1752
4051.20 1814
4051.80 1876
4052.40 1796
4053.00 1778
4053.60 1714
4054.20 1690
4054.80 1710
4055.41 1737
4056.01 1671
4056.61 1597
4057.21 1551
4057.81 1577
4058.41 1484
4059.01 1594
4059.61 1587
4060.22 1522
4060.82 1537
4061.42 1616
4062.02 1554
4062.62 1538
4063.22 1557
4063.82 1494
4064.43 1485
4065.03 1530
4065.63 1630
4066.23 1506
4066.83 1509
4067.44 1494
4068.04 1520
4068.64 1486
4069.24 1516
4069.84 1509
4070.45 1660
4071.05 1697
4071.65 1598
4072.25 1591
4072.86 1636
4073.46 1643
4074.06 1618
4074.66 1587
4075.27 1572
4075.87 1554
4076.47 1526
4077.07 1551
4077.68 1559
4078.28 1562
4078.88 1550
4079.48 1503
4080.09 1555
4080.69 1543
4081.29 1583
4081.90 1555
4082.50 1563
4083.10 1578
4083.71 1558
4084.31 1577
4084.91 1689
4085.52 1663
4086.12 1625
4086.72 1565
4087.33 1663
4087.93 1637
4088.53 1709
4089.14 1699
4089.74 1601
4090.34 1666
4090.95 1685
4091.55 1693
4092.15 1761
4092.76 1759
4093.36 1709
4093.97 1787
4094.57 1770
4095.17 1706
4095.78 1722
4096.38 1688
4096.99 1632
4097.59 1620
4098.19 1593
4098.80 1646
4099.40 1609
4100.01 1635
4100.61 1617
4101.22 1566
4101.82 1584
4102.43 1512
4103.03 1440
4103.63 1535
4104.24 1521
4104.84 1477
4105.45 1526
4106.05 1498
4106.66 1530
4107.26 1524
4107.87 1508
4108.47 1505
4109.08 1530
4109.68 1550
4110.29 1587
4110.89 1535
4111.50 1588
4112.10 1618
4112.71 1527
4113.31 1470
4113.92 1509
4114.53 1566
4115.13 1544
4115.74 1562
4116.34 1528
4116.95 1499
4117.55 1540
4118.16 1545
4118.76 1520
4119.37 1535
4119.98 1514
4120.58 1612
4121.19 1596
4121.79 1532
4122.40 1570
4123.01 1550
4123.61 1626
4124.22 1527
4124.82 1641
4125.43 1584
4126.04 1527
4126.64 1471
4127.25 1460
4127.86 1518
4128.46 1585
4129.07 1550
4129.68 1535
4130.28 1553
4130.89 1497
4131.50 1564
4132.10 1543
4132.71 1594
4133.32 1614
4133.92 1681
4134.53 1801
4135.14 1678
4135.74 1665
4136.35 1651
4136.96 1716
4137.56 1675
4138.17 1619
4138.78 1606
4139.39 1654
4139.99 1647
4140.60 1682
4141.21 1706
4141.82 1673
4142.42 1607
4143.03 1642
4143.64 1678
4144.25 1639
4144.85 1554
4145.46 1553
4146.07 1537
4146.68 1635
4147.28 1662
4147.89 1575
4148.50 1496
4149.11 1519
4149.72 1483
4150.32 1516
4150.93 1426
4151.54 1517
4152.15 1544
4152.76 1539
4153.37 1565
4153.97 1582
4154.58 1486
4155.19 1480
4155.80 1477
4156.41 1443
4157.02 1493
4157.62 1445
4158.23 1472
4158.84 1511
4159.45 1484
4160.06 1486
4160.67 1445
4161.28 1535
4161.89 1579
4162.49 1604
4163.10 1688
4163.71 1769
4164.32 1796
4164.93 1827
4165.54 1917
4166.15 1846
4166.76 1874
4167.37 1795
4167.98 1882
4168.59 1786
4169.20 1791
4169.81 1764
4170.42 1773
4171.02 1776
4171.63 1782
4172.24 1815
4172.85 1859
4173.46 1861
4174.07 1858
4174.68 1802
4175.29 1745
4175.90 1793
4176.51 1771
4177.12 1749
4177.73 1600
4178.34 1635
4178.95 1573
4179.56 1620
4180.17 1552
4180.78 1529
4181.39 1504
4182.00 1496
4182.61 1503
4183.23 1544
4183.84 1483
4184.45 1576
4185.06 1535
4185.67 1631
4186.28 1598
4186.89 1655
4187.50 1592
4188.11 1561
4188.72 1679
4189.33 1612
4189.94 1712
4190.55 1693
4191.17 1777
4191.78 1884
4192.39 1962
4193.00 1976
4193.61 2068
4194.22 2050
4194.83 2068
4195.44 2072
4196.06 2016
4196.67 2066
4197.28 1974
4197.89 1988
4198.50 1965
4199.11 1997
4199.72 1865
4200.34 1921
4200.95 1910
4201.56 1907
4202.17 1920
4202.78 1877
4203.40 1872
4204.01 1827
4204.62 1758
4205.23 1778
4205.84 1793
4206.46 1689
4207.07 1734
4207.68 1730
4208.29 1656
4208.90 1663
4209.52 1710
4210.13 1811
4210.74 1763
4211.35 1793
4211.97 1758
4212.58 1762
4213.19 1831
4213.80 1785
4214.42 1924
4215.03 1900
4215.64 1872
4216.26 1995
4216.87 2160
4217.48 2069
4218.09 2215
4218.71 2367
4219.32 2498
4219.93 2662
4220.55 2853
4221.16 2951
4221.77 3102
4222.39 3159
4223.00 3485
4223.61 3889
4224.23 4399
4224.84 4792
4225.45 5476
4226.07 6090
4226.68 6722
4227.30 7061
4227.91 7101
4228.52 6669
4229.14 6151
4229.75 5222
4230.36 4725
4230.98 4018
4231.59 3478
4232.21 3158
4232.82 2916
4233.43 2789
4234.05 2659
4234.66 2646
4235.28 2584
4235.89 2484
4236.51 2438
4237.12 2540
4237.73 2566
4238.35 2550
4238.96 2443
4239.58 2445
4240.19 2322
4240.81 2333
4241.42 2282
4242.04 2229
4242.65 2292
4243.27 2122
4243.88 2142
4244.50 2101
4245.11 2247
4245.73 2402
4246.34 2261
4246.96 2297
4247.57 2250
4248.19 2176
4248.80 2159
4249.42 2056
4250.03 2064
4250.65 2053
4251.26 1895
4251.88 2018
4252.49 1978
4253.11 1858
4253.72 1936
4254.34 1891
4254.96 1933
4255.57 1935
4256.19 1931
4256.80 1935
4257.42 2002
4258.03 2029
4258.65 2088
4259.27 1999
4259.88 1966
4260.50 2028
4261.12 1964
4261.73 2024
4262.35 1997
4262.96 1904
4263.58 2018
4264.20 2076
4264.81 2149
4265.43 2127
4266.05 2114
4266.66 2121
4267.28 2134
4267.90 2188
4268.51 2154
4269.13 2118
4269.75 2037
4270.36 1990
4270.98 1940
4271.60 1887
4272.21 1932
4272.83 1803
4273.45 1924
4274.06 1902
4274.68 1957
4275.30 2006
4275.92 2132
4276.53 2097
4277.15 2087
4277.77 2006
4278.38 1944
4279.00 1892
4279.62 1809
4280.24 1841
4280.85 1845
4281.47 1769
4282.09 1747
4282.71 1757
4283.32 1816
4283.94 1736
4284.56 1808
4285.18 1893
4285.80 1828
4286.41 1841
4287.03 1781
4287.65 1830
4288.27 1801
4288.89 1785
4289.50 1886
4290.12 1783
4290.74 1795
4291.36 1815
4291.98 1752
4292.60 1776
4293.21 1867
4293.83 1795
4294.45 1736
4295.07 1738
4295.69 1754
4296.31 1794
4296.93 1759
4297.54 1687
4298.16 1711
4298.78 1739
4299.40 1699
4300.02 1661
4300.64 1684
4301.26 1669
4301.88 1666
4302.50 1667
4303.12 1722
4303.73 1633
4304.35 1719
4304.97 1639
4305.59 1694
4306.21 1675
4306.83 1723
4307.45 1775
4308.07 1800
4308.69 1746
4309.31 1721
4309.93 1786
4310.55 1814
4311.17 1847
4311.79 1804
4312.41 1752
4313.03 1811
4313.65 1770
4314.27 1853
4314.89 1837
4315.51 1841
4316.13 1871
4316.75 1876
4317.37 1812
4317.99 1850
4318.61 1860
4319.23 1867
4319.85 1774
4320.47 1755
4321.09 1882
4321.71 1856
4322.33 1902
4322.95 2011
4323.57 1926
4324.19 1950
4324.81 1967
4325.43 1979
4326.05 1989
4326.68 1983
4327.30 1858
4327.92 1851
4328.54 1787
4329.16 1873
4329.78 1837
4330.40 1876
4331.02 1773
4331.64 1841
4332.26 1906
4332.89 1959
4333.51 2033
4334.13 2137
4334.75 2344
4335.37 2568
4335.99 2571
4336.61 2828
4337.24 2842
4337.86 2909
4338.48 2848
4339.10 2645
4339.72 2772
4340.34 2526
4340.97 2537
4341.59 2451
4342.21 2498
4342.83 2729
4343.45 3119
4344.08 3469
4344.70 4148
4345.32 4624
4345.94 4999
4346.57 5285
4347.19 5326
4347.81 4943
4348.43 4354
4349.05 3816
4349.68 3235
4350.30 2930
4350.92 2628
4351.54 2439
4352.17 2278
4352.79 2302
4353.41 2161
4354.04 2123
4354.66 2088
4355.28 2128
4355.90 2157
4356.53 2037
4357.15 2128
4357.77 2126
4358.40 2097
4359.02 2101
4359.64 2134
4360.27 2199
4360.89 2104
4361.51 2077
4362.14 2003
4362.76 1998
4363.38 2060
4364.01 2102
4364.63 2162
4365.25 2121
4365.88 2101
4366.50 2139
4367.12 2069
4367.75 2017
4368.37 2003
4369.00 1886
4369.62 2001
4370.24 1950
4370.87 1815
4371.49 1817
4372.12 1870
4372.74 1783
4373.36 1762
4373.99 1878
4374.61 1969
4375.24 1999
4375.86 2030
4376.49 2074
4377.11 2089
4377.73 2143
4378.36 2351
4378.98 2278
4379.61 2335
4380.23 2365
4380.86 2329
4381.48 2453
4382.11 2444
4382.73 2419
4383.36 2473
4383.98 2540
4384.61 2475
4385.23 2467
4385.86 2653
4386.48 2965
4387.11 3204
4387.73 3623
4388.36 4126
4388.98 4640
4389.61 5481
4390.23 5905
4390.86 6326
4391.48 6503
4392.11 6194
4392.74 5772
4393.36 5092
4393.99 4362
4394.61 3715
4395.24 3319
4395.86 3171
4396.49 3039
4397.12 2980
4397.74 3041
4398.37 2998
4398.99 3025
4399.62 2875
4400.25 2934
4400.87 2786
4401.50 2580
4402.12 2468
4402.75 2533
4403.38 2559
4404.00 2493
4404.63 2393
4405.26 2413
4405.88 2341
4406.51 2223
4407.14 2325
4407.76 2313
4408.39 2347
4409.02 2258
4409.64 2224
4410.27 2258
4410.90 2249
4411.52 2216
4412.15 2174
4412.78 2092
4413.40 2065
4414.03 2013
4414.66 1948
4415.29 1912
4415.91 1982
4416.54 1921
4417.17 1881
4417.79 1800
4418.42 1896
4419.05 1863
4419.68 1806
4420.30 1834
4420.93 1859
4421.56 1745
4422.19 1720
4422.81 1659
4423.44 1693
4424.07 1650
4424.70 1733
4425.33 1682
4425.95 1677
4426.58 1677
4427.21 1686
4427.84 1678
4428.47 1691
4429.09 1745
4429.72 1673
4430.35 1677
4430.98 1716
4431.61 1757
4432.23 1733
4432.86 1720
4433.49 1584
4434.12 1714
4434.75 1674
4435.38 1652
4436.01 1656
4436.63 1704
4437.26 1694
4437.89 1705
4438.52 1586
4439.15 1644
4439.78 1588
4440.41 1557
4441.04 1618
4441.67 1588
4442.29 1648
4442.92 1603
4443.55 1549
4444.18 1617
4444.81 1600
4445.44 1636
4446.07 1678
4446.70 1676
4447.33 1687
4447.96 1701
4448.59 1685
4449.22 1735
4449.85 1690
4450.48 1675
4451.11 1612
4451.74 1613
4452.37 1630
4453.00 1606
4453.63 1714
4454.26 1671
4454.89 1720
4455.52 1874
4456.15 1782
4456.78 1771
4457.41 1813
4458.04 1691
4458.67 1666
4459.30 1722
4459.93 1645
4460.56 1622
4461.19 1457
4461.82 1484
4462.45 1571
4463.08 1621
4463.71 1504
4464.34 1558
4464.97 1660
4465.60 1612
4466.23 1568
4466.86 1580
4467.49 1487
4468.12 1547
4468.76 1486
4469.39 1541
4470.02 1517
4470.65 1482
4471.28 1465
4471.91 1404
4472.54 1424
4473.17 1433
4473.80 1447
4474.44 1452
4475.07 1449
4475.70 1500
4476.33 1477
4476.96 1585
4477.59 1540
4478.22 1501
4478.86 1527
4479.49 1564
4480.12 1547
4480.75 1566
4481.38 1573
4482.02 1609
4482.65 1688
4483.28 1694
4483.91 1725
4484.54 1677
4485.18 1610
4485.81 1550
4486.44 1586
4487.07 1613
4487.70 1627
4488.34 1614
4488.97 1661
4489.60 1664
4490.23 1634
4490.87 1698
4491.50 1667
4492.13 1630
4492.76 1663
4493.40 1552
4494.03 1595
4494.66 1554
4495.30 1568
4495.93 1564
4496.56 1603
4497.19 1629
4497.83 1591
4498.46 1669
4499.09 1780
4499.73 1822
4500.36 1913
4500.99 2106
4501.63 2095
4502.26 2039
4502.89 2133
4503.53 2011
4504.16 1780
4504.79 1714
4505.43 1695
4506.06 1699
4506.69 1615
4507.33 1578
4507.96 1450
4508.59 1535
4509.23 1542
4509.86 1578
4510.50 1539
4511.13 1491
4511.76 1500
4512.40 1512
4513.03 1509
4513.67 1579
4514.30 1575
4514.93 1593
4515.57 1511
4516.20 1465
4516.84 1486
4517.47 1478
4518.11 1513
4518.74 1485
4519.37 1482
4520.01 1516
4520.64 1491
4521.28 1423
4521.91 1560
4522.55 1501
4523.18 1524
4523.82 1537
4524.45 1515
4525.09 1596
4525.72 1555
4526.36 1637
4526.99 1774
4527.63 1950
4528.26 2212
4528.90 2357
4529.53 2588
4530.17 2795
4530.80 2820
4531.44 2809
4532.07 2824
4532.71 2795
4533.34 2621
4533.98 2476
4534.62 2235
4535.25 2088
4535.89 1956
4536.52 1939
4537.16 1776
4537.79 1703
4538.43 1621
4539.07 1567
4539.70 1553
4540.34 1510
4540.97 1408
4541.61 1455
4542.25 1420
4542.88 1399
4543.52 1353
4544.15 1356
4544.79 1420
4545.43 1401
4546.06 1381
4546.70 1375
4547.34 1433
4547.97 1425
4548.61 1419
4549.25 1409
4549.88 1421
4550.52 1460
4551.16 1538
4551.79 1499
4552.43 1515
4553.07 1504
4553.70 1467
4554.34 1481
4554.98 1596
4555.61 1607
4556.25 1496
4556.89 1478
4557.53 1498
4558.16 1420
4558.80 1384
4559.44 1471
4560.07 1407
4560.71 1408
4561.35 1375
4561.99 1383
4562.62 1419
4563.26 1454
4563.90 1527
4564.54 1459
4565.18 1517
4565.81 1543
4566.45 1621
4567.09 1623
4567.73 1669
4568.36 1654
4569.00 1726
4569.64 1860
4570.28 1905
4570.92 1960
4571.55 1950
4572.19 1968
4572.83 1924
4573.47 1895
4574.11 1922
4574.75 1733
4575.38 1599
4576.02 1570
4576.66 1512
4577.30 1625
4577.94 1630
4578.58 1454
4579.22 1492
4579.85 1507
4580.49 1513
4581.13 1414
4581.77 1491
4582.41 1468
4583.05 1494
4583.69 1478
4584.33 1449
4584.97 1517
4585.61 1495
4586.24 1488
4586.88 1517
4587.52 1444
4588.16 1532
4588.80 1492
4589.44 1628
4590.08 1617
4590.72 1663
4591.36 1672
4592.00 1639
4592.64 1585
4593.28 1651
4593.92 1513
4594.56 1467
4595.20 1525
4595.84 1471
4596.48 1395
4597.12 1441
4597.76 1446
4598.40 1420
4599.04 1413
4599.68 1415
4600.32 1469
4600.96 1446
4601.60 1418
4602.24 1499
4602.88 1592
4603.52 1623
4604.16 1558
4604.80 1561
4605.44 1534
4606.08 1591
4606.72 1563
4607.36 1584
4608.00 1511
4608.64 1585
4609.28 1629
4609.93 1593
4610.57 1455
4611.21 1518
4611.85 1563
4612.49 1547
4613.13 1553
4613.77 1588
4614.41 1516
4615.05 1520
4615.69 1502
4616.34 1433
4616.98 1552
4617.62 1474
4618.26 1462
4618.90 1448
4619.54 1446
4620.18 1433
4620.83 1396
4621.47 1428
4622.11 1380
4622.75 1432
4623.39 1375
4624.03 1444
4624.68 1413
4625.32 1419
4625.96 1363
4626.60 1439
4627.24 1431
4627.89 1377
4628.53 1411
4629.17 1486
4629.81 1528
4630.45 1482
4631.10 1455
4631.74 1510
4632.38 1480
4633.02 1515
4633.67 1530
4634.31 1669
4634.95 1659
4635.59 1728
4636.24 1781
4636.88 1915
4637.52 1983
4638.17 2035
4638.81 2101
4639.45 1999
4640.09 1969
4640.74 1888
4641.38 1774
4642.02 1673
4642.67 1627
4643.31 1580
4643.95 1579
4644.60 1461
4645.24 1397
4645.88 1468
4646.53 1439
4647.17 1520
4647.81 1404
4648.46 1463
4649.10 1487
4649.74 1459
4650.39 1473
4651.03 1463
4651.67 1546
4652.32 1546
4652.96 1628
4653.61 1614
4654.25 1549
4654.89 1484
4655.54 1446
4656.18 1366
4656.83 1358
4657.47 1315
4658.11 1317
4658.76 1287
4659.40 1271
4660.05 1348
4660.69 1316
4661.33 1330
4661.98 1257
4662.62 1342
4663.27 1324
4663.91 1332
4664.56 1353
4665.20 1386
4665.85 1373
4666.49 1328
4667.14 1382
4667.78 1407
4668.43 1375
4669.07 1362
4669.72 1342
4670.36 1375
4671.01 1362
4671.65 1454
4672.30 1399
4672.94 1357
4673.59 1384
4674.23 1393
4674.88 1384
4675.52 1459
4676.17 1421
4676.81 1430
4677.46 1478
4678.10 1441
4678.75 1390
4679.40 1438
4680.04 1426
4680.69 1479
4681.33 1445
4681.98 1357
4682.62 1365
4683.27 1386
4683.92 1437
4684.56 1424
4685.21 1366
4685.85 1376
4686.50 1394
4687.15 1447
4687.79 1422
4688.44 1378
4689.09 1383
4689.73 1402
4690.38 1381
4691.02 1379
4691.67 1360
4692.32 1364
4692.96 1466
4693.61 1479
4694.26 1526
4694.90 1485
4695.55 1639
4696.20 1690
4696.84 1629
4697.49 1807
4698.14 1886
4698.78 1994
4699.43 2079
4700.08 2039
4700.73 1874
4701.37 1822
4702.02 1734
4702.67 1632
4703.31 1546
4703.96 1500
4704.61 1516
4705.26 1519
4705.90 1426
4706.55 1448
4707.20 1499
4707.85 1494
4708.49 1537
4709.14 1597
4709.79 1536
4710.44 1521
4711.09 1563
4711.73 1548
4712.38 1542
4713.03 1588
4713.68 1599
4714.33 1574
4714.97 1479
4715.62 1613
4716.27 1612
4716.92 1689
4717.57 1644
4718.21 1672
4718.86 1662
4719.51 1721
4720.16 1751
4720.81 1800
4721.46 1704
4722.11 1727
4722.75 1920
4723.40 1951
4724.05 1954
4724.70 2155
4725.35 2238
4726.00 2412
4726.65 2458
4727.30 2480
4727.94 2231
4728.59 2236
4729.24 2082
4729.89 1950
4730.54 1779
4731.19 1754
4731.84 1700
4732.49 1582
4733.14 1598
4733.79 1656
4734.44 1687
4735.09 1663
4735.74 1651
4736.38 1598
4737.03 1682
4737.68 1794
4738.33 1819
4738.98 1872
4739.63 1817
4740.28 1870
4740.93 1917
4741.58 1732
4742.23 1740
4742.88 1756
4743.53 1730
4744.18 1633
4744.83 1621
4745.48 1686
4746.13 1743
4746.78 1721
4747.43 1769
4748.08 1808
4748.73 1756
4749.39 1854
4750.04 1856
4750.69 1916
4751.34 1920
4751.99 1932
4752.64 1977
4753.29 1882
4753.94 1858
4754.59 1870
4755.24 1745
4755.89 1637
4756.54 1753
4757.19 1666
4757.84 1706
4758.50 1613
4759.15 1545
4759.80 1612
4760.45 1534
4761.10 1476
4761.75 1512
4762.40 1492
4763.05 1488
4763.71 1589
4764.36 1589
4765.01 1663
4765.66 1645
4766.31 1708
4766.96 1810
4767.62 1766
4768.27 1632
4768.92 1552
4769.57 1568
4770.22 1534
4770.87 1530
4771.53 1404
4772.18 1401
4772.83 1479
4773.48 1470
4774.13 1428
4774.79 1508
4775.44 1467
4776.09 1443
4776.74 1473
4777.40 1484
4778.05 1505
4778.70 1540
4779.35 1597
4780.01 1532
4780.66 1578
4781.31 1564
4781.96 1483
4782.62 1551
4783.27 1509
4783.92 1527
4784.57 1487
4785.23 1451
4785.88 1446
4786.53 1521
4787.19 1531
4787.84 1554
4788.49 1498
4789.15 1503
4789.80 1519
4790.45 1511
4791.11 1482
4791.76 1617
4792.41 1526
4793.07 1570
4793.72 1604
4794.37 1563
4795.03 1577
4795.68 1515
4796.33 1421
4796.99 1508
4797.64 1470
4798.29 1455
4798.95 1442
4799.60 1428
4800.26 1412
4800.91 1440
4801.56 1425
4802.22 1424
4802.87 1455
4803.53 1395
4804.18 1443
4804.83 1490
4805.49 1532
4806.14 1526
4806.80 1434
4807.45 1342
4808.11 1340
4808.76 1389
4809.42 1430
4810.07 1388
4810.72 1428
4811.38 1431
4812.03 1456
4812.69 1442
4813.34 1472
4814.00 1433
4814.65 1530
4815.31 1569
4815.96 1547
4816.62 1518
4817.27 1573
4817.93 1626
4818.58 1632
4819.24 1576
4819.89 1657
4820.55 1711
4821.20 1631
4821.86 1737
4822.52 1675
4823.17 1749
4823.83 1894
4824.48 1892
4825.14 1926
4825.79 1821
4826.45 1846
4827.10 1878
4827.76 1908
4828.42 1794
4829.07 1837
4829.73 1734
4830.38 1794
4831.04 1767
4831.70 1856
4832.35 1946
4833.01 1907
4833.66 2026
4834.32 2091
4834.98 2280
4835.63 2318
4836.29 2376
4836.95 2455
4837.60 2445
4838.26 2415
4838.92 2363
4839.57 2405
4840.23 2468
4840.89 2533
4841.54 2400
4842.20 2409
4842.86 2270
4843.51 2237
4844.17 2254
4844.83 2370
4845.48 2367
4846.14 2327
4846.80 2523
4847.45 2596
4848.11 2735
4848.77 2968
4849.43 3153
4850.08 3324
4850.74 3223
4851.40 3178
4852.06 2978
4852.71 2875
4853.37 2730
4854.03 2738
4854.69 2626
4855.34 2767
4856.00 3081
4856.66 3193
4857.32 3394
4857.97 3442
4858.63 3427
4859.29 3457
4859.95 3348
4860.61 3134
4861.26 2942
4861.92 2856
4862.58 2730
4863.24 2720
4863.90 2697
4864.55 2832
4865.21 2785
4865.87 2840
4866.53 2821
4867.19 2803
4867.85 2806
4868.51 2845
4869.16 2747
4869.82 2613
4870.48 2467
4871.14 2476
4871.80 2435
4872.46 2401
4873.12 2265
4873.78 2345
4874.43 2237
4875.09 2181
4875.75 2328
4876.41 2249
4877.07 2168
4877.73 2235
4878.39 2339
4879.05 2326
4879.71 2256
4880.37 2236
4881.03 2135
4881.69 1984
4882.34 1950
4883.00 1928
4883.66 1877
4884.32 1921
4884.98 1868
4885.64 1943
4886.30 1845
4886.96 1988
4887.62 2029
4888.28 1995
4888.94 2137
4889.60 2250
4890.26 2233
4890.92 2196
4891.58 2291
4892.24 2273
4892.90 2088
4893.56 2005
4894.22 1910
4894.88 1986
4895.54 1886
4896.20 1738
4896.86 1885
4897.52 1838
4898.19 1912
4898.85 2043
4899.51 1987
4900.17 1947
4900.83 1924
4901.49 1849
4902.15 1889
4902.81 1695
4903.47 1699
4904.13 1680
4904.79 1633
4905.45 1678
4906.12 1634
4906.78 1620
4907.44 1582
4908.10 1681
4908.76 1606
4909.42 1591
4910.08 1617
4910.74 1496
4911.41 1505
4912.07 1582
4912.73 1580
4913.39 1533
4914.05 1523
4914.71 1483
4915.38 1498
4916.04 1525
4916.70 1474
4917.36 1499
4918.02 1502
4918.68 1477
4919.35 1499
4920.01 1443
4920.67 1462
4921.33 1514
4921.99 1522
4922.66 1468
4923.32 1381
4923.98 1417
4924.64 1500
4925.31 1480
4925.97 1426
4926.63 1454
4927.29 1444
4927.96 1439
4928.62 1468
4929.28 1444
4929.94 1414
4930.61 1416
4931.27 1489
4931.93 1465
4932.59 1428
4933.26 1469
4933.92 1504
4934.58 1449
4935.25 1359
4935.91 1454
4936.57 1413
4937.24 1416
4937.90 1411
4938.56 1418
4939.23 1475
4939.89 1523
4940.55 1525
4941.22 1522
4941.88 1496
4942.54 1434
4943.21 1467
4943.87 1480
4944.53 1390
4945.20 1410
4945.86 1432
4946.52 1439
4947.19 1433
4947.85 1389
4948.52 1252
4949.18 1367
4949.84 1312
4950.51 1375
4951.17 1340
4951.84 1319
4952.50 1389
4953.17 1421
4953.83 1430
4954.49 1448
4955.16 1505
4955.82 1528
4956.49 1574
4957.15 1570
4957.82 1611
4958.48 1683
4959.15 1557
4959.81 1568
4960.47 1518
4961.14 1503
4961.80 1583
4962.47 1651
4963.13 1645
4963.80 1670
4964.46 1623
4965.13 1655
4965.79 1558
4966.46 1541
4967.12 1524
4967.79 1455
4968.45 1425
4969.12 1403
4969.79 1404
4970.45 1416
4971.12 1447
4971.78 1448
4972.45 1432
4973.11 1374
4973.78 1377
4974.44 1378
4975.11 1439
4975.78 1434
4976.44 1452
4977.11 1464
4977.77 1484
4978.44 1471
4979.11 1466
4979.77 1439
4980.44 1441
4981.10 1434
4981.77 1490
4982.44 1495
4983.10 1492
4983.77 1512
4984.43 1537
4985.10 1584
4985.77 1717
4986.43 1835
4987.10 2014
4987.77 2200
4988.43 2193
4989.10 2247
4989.77 2219
4990.43 2159
4991.10 1988
4991.77 1965
4992.43 1823
4993.10 1728
4993.77 1672
4994.43 1519
4995.10 1436
4995.77 1479
4996.44 1413
4997.10 1366
4997.77 1375
4998.44 1350
4999.10 1316
4999.77 1348
5000.44 1347
5001.11 1327
5001.77 1346
5002.44 1337
5003.11 1316
5003.78 1331
5004.44 1353
5005.11 1365
5005.78 1330
5006.45 1388
5007.12 1460
5007.78 1542
5008.45 1457
5009.12 1438
5009.79 1459
5010.46 1435
5011.12 1402
5011.79 1420
5012.46 1455
5013.13 1390
5013.80 1415
5014.47 1447
5015.13 1448
5015.80 1476
5016.47 1569
5017.14 1723
5017.81 1810
5018.48 1902
5019.14 2029
5019.81 2355
5020.48 2581
5021.15 2720
5021.82 2955
5022.49 3048
5023.16 2931
5023.83 2808
5024.50 2716
5025.16 2462
5025.83 2306
5026.50 2194
5027.17 1980
5027.84 1829
5028.51 1783
5029.18 1655
5029.85 1573
5030.52 1535
5031.19 1466
5031.86 1406
5032.53 1371
5033.20 1440
5033.87 1424
5034.54 1389
5035.21 1442
5035.88 1423
5036.54 1403
5037.21 1447
5037.88 1452
5038.55 1406
5039.22 1375
5039.89 1377
5040.56 1465
5041.23 1487
5041.90 1509
5042.58 1500
5043.25 1494
5043.92 1577
5044.59 1568
5045.26 1495
5045.93 1468
5046.60 1432
5047.27 1386
5047.94 1336
5048.61 1352
5049.28 1401
5049.95 1336
5050.62 1348
5051.29 1380
5051.96 1305
5052.63 1269
5053.30 1260
5053.98 1389
5054.65 1350
5055.32 1341
5055.99 1361
5056.66 1357
5057.33 1445
5058.00 1508
5058.67 1502
5059.34 1463
5060.02 1511
5060.69 1430
5061.36 1399
5062.03 1499
5062.70 1392
5063.37 1337
5064.04 1344
5064.72 1343
5065.39 1387
5066.06 1325
5066.73 1330
5067.40 1310
5068.08 1347
5068.75 1323
5069.42 1330
5070.09 1308
5070.76 1274
5071.44 1265
5072.11 1254
5072.78 1298
5073.45 1310
5074.12 1310
5074.80 1331
5075.47 1316
5076.14 1388
5076.81 1390
5077.49 1403
5078.16 1529
5078.83 1495
5079.50 1460
5080.18 1508
5080.85 1401
5081.52 1379
5082.20 1381
5082.87 1349
5083.54 1335
5084.21 1348
5084.89 1331
5085.56 1378
5086.23 1378
5086.91 1465
5087.58 1472
5088.25 1530
5088.93 1518
5089.60 1508
5090.27 1669
5090.95 1704
5091.62 1539
5092.29 1485
5092.97 1482
5093.64 1519
5094.31 1406
5094.99 1384
5095.66 1373
5096.34 1430
5097.01 1431
5097.68 1345
5098.36 1304
5099.03 1308
5099.70 1330
5100.38 1340
5101.05 1322
5101.73 1303
5102.40 1329
5103.08 1404
5103.75 1420
5104.42 1409
5105.10 1374
5105.77 1392
5106.45 1377
5107.12 1351
5107.80 1318
5108.47 1285
5109.15 1270
5109.82 1279
5110.49 1279
5111.17 1309
5111.84 1312
5112.52 1356
5113.19 1296
5113.87 1335
5114.54 1339
5115.22 1346
5115.89 1377
5116.57 1362
5117.24 1397
5117.92 1427
5118.59 1586
5119.27 1579
5119.94 1469
5120.62 1454
5121.30 1417
5121.97 1357
5122.65 1354
5123.32 1323
5124.00 1271
5124.67 1282
5125.35 1247
5126.02 1280
5126.70 1272
5127.38 1260
5128.05 1272
5128.73 1345
5129.40 1314
5130.08 1291
5130.76 1327
5131.43 1267
5132.11 1270
5132.78 1319
5133.46 1330
5134.14 1335
5134.81 1292
5135.49 1266
5136.17 1333
5136.84 1365
5137.52 1406
5138.20 1377
5138.87 1444
5139.55 1449
5140.22 1371
5140.90 1331
5141.58 1282
5142.26 1275
5142.93 1264
5143.61 1245
5144.29 1240
5144.96 1206
5145.64 1217
5146.32 1247
5146.99 1206
5147.67 1176
5148.35 1159
5149.03 1236
5149.70 1213
5150.38 1189
5151.06 1210
5151.73 1164
5152.41 1162
5153.09 1181
5153.77 1197
5154.44 1180
5155.12 1179
5155.80 1132
5156.48 1142
5157.16 1180
5157.83 1164
5158.51 1128
5159.19 1190
5159.87 1196
5160.55 1205
5161.22 1157
5161.90 1216
5162.58 1146
5163.26 1132
5163.94 1167
5164.61 1184
5165.29 1205
5165.97 1209
5166.65 1213
5167.33 1129
5168.01 1136
5168.68 1216
5169.36 1239
5170.04 1182
5170.72 1170
5171.40 1174
5172.08 1162
5172.76 1125
5173.44 1217
5174.11 1163
5174.79 1156
5175.47 1241
5176.15 1265
5176.83 1256
5177.51 1221
5178.19 1179
5178.87 1275
5179.55 1311
5180.23 1322
5180.91 1333
5181.58 1288
5182.26 1222
5182.94 1247
5183.62 1148
5184.30 1212
5184.98 1175
5185.66 1126
5186.34 1190
5187.02 1198
5187.70 1220
5188.38 1148
5189.06 1106
5189.74 1125
5190.42 1136
5191.10 1168
5191.78 1201
5192.46 1318
5193.14 1271
5193.82 1254
5194.50 1190
5195.18 1173
5195.86 1203
5196.54 1219
5197.22 1188
5197.90 1131
5198.58 1193
5199.26 1218
5199.94 1238
5200.63 1240
5201.31 1244
5201.99 1204
5202.67 1268
5203.35 1213
5204.03 1227
5204.71 1264
5205.39 1275
5206.07 1251
5206.75 1329
5207.43 1333
5208.11 1314
5208.80 1329
5209.48 1379
5210.16 1351
5210.84 1345
5211.52 1435
5212.20 1390
5212.88 1415
5213.57 1305
5214.25 1331
5214.93 1324
5215.61 1332
5216.29 1446
5216.97 1436
5217.66 1423
5218.34 1442
5219.02 1425
5219.70 1436
5220.38 1441
5221.06 1487
5221.75 1416
5222.43 1399
5223.11 1388
5223.79 1339
5224.47 1375
5225.16 1415
5225.84 1254
5226.52 1299
5227.20 1267
5227.89 1292
5228.57 1280
5229.25 1266
5229.93 1381
5230.62 1283
5231.30 1351
5231.98 1387
5232.66 1369
5233.35 1345
5234.03 1367
5234.71 1370
5235.40 1428
5236.08 1399
5236.76 1480
5237.44 1512
5238.13 1385
5238.81 1430
5239.49 1445
5240.18 1441
5240.86 1416
5241.54 1405
5242.23 1350
5242.91 1307
5243.59 1285
5244.28 1305
5244.96 1342
5245.64 1329
5246.33 1348
5247.01 1394
5247.70 1498
5248.38 1472
5249.06 1491
5249.75 1453
5250.43 1475
5251.11 1486
5251.80 1447
5252.48 1455
5253.17 1347
5253.85 1345
5254.53 1250
5255.22 1207
5255.90 1243
5256.59 1191
5257.27 1176
5257.96 1194
5258.64 1242
5259.32 1273
5260.01 1318
5260.69 1357
5261.38 1309
5262.06 1388
5262.75 1378
5263.43 1426
5264.12 1404
5264.80 1495
5265.49 1515
5266.17 1343
5266.86 1391
5267.54 1338
5268.23 1289
5268.91 1333
5269.60 1281
5270.28 1254
5270.97 1249
5271.65 1253
5272.34 1317
5273.02 1283
5273.71 1267
5274.39 1284
5275.08 1275
5275.76 1285
5276.45 1271
5277.14 1362
5277.82 1444
5278.51 1454
5279.19 1583
5279.88 1690
5280.56 1754
5281.25 1848
5281.94 1804
5282.62 1688
5283.31 1705
5283.99 1653
5284.68 1464
5285.37 1448
5286.05 1396
5286.74 1352
5287.43 1328
5288.11 1366
5288.80 1313
5289.48 1324
5290.17 1252
5290.86 1272
5291.54 1275
5292.23 1330
5292.92 1299
5293.60 1301
5294.29 1321
5294.98 1316
5295.66 1370
5296.35 1415
5297.04 1522
5297.72 1436
5298.41 1497
5299.10 1582
5299.79 1600
5300.47 1577
5301.16 1652
5301.85 1596
5302.53 1584
5303.22 1565
5303.91 1495
5304.60 1530
5305.28 1520
5305.97 1392
5306.66 1389
5307.35 1419
5308.03 1452
5308.72 1345
5309.41 1338
5310.10 1398
5310.78 1434
5311.47 1436
5312.16 1466
5312.85 1448
5313.54 1431
5314.22 1321
5314.91 1347
5315.60 1348
5316.29 1318
5316.98 1335
5317.66 1348
5318.35 1474
5319.04 1498
5319.73 1497
5320.42 1570
5321.11 1632
5321.80 1545
5322.48 1549
5323.17 1529
5323.86 1403
5324.55 1351
5325.24 1317
5325.93 1312
5326.62 1315
5327.30 1280
5327.99 1287
5328.68 1341
5329.37 1402
5330.06 1291
5330.75 1347
5331.44 1353
5332.13 1326
5332.82 1355
5333.51 1311
5334.20 1346
5334.88 1370
5335.57 1365
5336.26 1360
5336.95 1390
5337.64 1403
5338.33 1367
5339.02 1390
5339.71 1337
5340.40 1249
5341.09 1363
5341.78 1435
5342.47 1440
5343.16 1372
5343.85 1397
5344.54 1549
5345.23 1547
5345.92 1704
5346.61 1711
5347.30 1740
5347.99 1756
5348.68 1909
5349.37 2043
5350.06 2084
5350.75 2122
5351.44 2085
5352.13 2017
5352.82 1934
5353.51 1871
5354.20 1725
5354.90 1668
5355.59 1542
5356.28 1471
5356.97 1437
5357.66 1386
5358.35 1364
5359.04 1297
5359.73 1430
5360.42 1387
5361.11 1385
5361.80 1411
5362.49 1330
5363.19 1336
5363.88 1313
5364.57 1267
5365.26 1252
5365.95 1214
5366.64 1294
5367.33 1256
5368.03 1311
5368.72 1292
5369.41 1333
5370.10 1196
5370.79 1292
5371.48 1184
5372.18 1224
5372.87 1188
5373.56 1168
5374.25 1257
5374.94 1224
5375.63 1185
5376.33 1181
5377.02 1281
5377.71 1242
5378.40 1249
5379.10 1248
5379.79 1234
5380.48 1181
5381.17 1247
5381.86 1163
5382.56 1175
5383.25 1193
5383.94 1245
5384.63 1207
5385.33 1253
5386.02 1357
5386.71 1337
5387.40 1451
5388.10 1419
5388.79 1384
5389.48 1459
5390.18 1494
5390.87 1454
5391.56 1435
5392.26 1445
5392.95 1360
5393.64 1256
5394.33 1227
5395.03 1216
5395.72 1146
5396.41 1161
5397.11 1234
5397.80 1142
5398.49 1195
5399.19 1219
5399.88 1211
5400.58 1207
5401.27 1219
5401.96 1173
5402.66 1152
5403.35 1216
5404.04 1267
5404.74 1245
5405.43 1280
5406.13 1286
5406.82 1276
5407.51 1257
5408.21 1244
5408.90 1241
5409.60 1258
5410.29 1294
5410.98 1301
5411.68 1275
5412.37 1185
5413.07 1241
5413.76 1221
5414.46 1180
5415.15 1198
5415.84 1207
5416.54 1243
5417.23 1228
5417.93 1199
5418.62 1191
5419.32 1168
5420.01 1222
5420.71 1233
5421.40 1258
5422.10 1230
5422.79 1277
5423.49 1265
5424.18 1291
5424.88 1321
5425.57 1255
5426.27 1165
5426.96 1241
5427.66 1244
5428.35 1226
5429.05 1249
5429.74 1253
5430.44 1249
5431.14 1254
5431.83 1276
5432.53 1275
5433.22 1230
5433.92 1248
5434.61 1327
5435.31 1292
5436.01 1334
5436.70 1413
5437.40 1461
5438.09 1447
5438.79 1309
5439.49 1367
5440.18 1396
5440.88 1379
5441.57 1341
5442.27 1350
5442.97 1417
5443.66 1568
5444.36 1545
5445.06 1699
5445.75 1823
5446.45 2015
5447.15 2178
5447.84 2100
5448.54 2037
5449.24 2005
5449.93 1937
5450.63 1753
5451.33 1756
5452.02 1673
5452.72 1591
5453.42 1479
5454.11 1438
5454.81 1408
5455.51 1397
5456.20 1436
5456.90 1399
5457.60 1363
5458.30 1378
5458.99 1506
5459.69 1518
5460.39 1527
5461.09 1579
5461.78 1585
5462.48 1632
5463.18 1716
5463.88 1748
5464.57 1796
5465.27 1706
5465.97 1644
5466.67 1635
5467.36 1671
5468.06 1599
5468.76 1565
5469.46 1603
5470.16 1612
5470.85 1611
5471.55 1661
5472.25 1713
5472.95 1757
5473.65 1887
5474.35 1843
5475.04 1837
5475.74 1935
5476.44 1857
5477.14 1963
5477.84 2094
5478.54 2288
5479.23 2409
5479.93 2528
5480.63 2557
5481.33 2581
5482.03 2420
5482.73 2267
5483.43 2038
5484.13 2054
5484.83 2005
5485.52 1911
5486.22 1894
5486.92 1891
5487.62 1869
5488.32 1870
5489.02 1945
5489.72 1855
5490.42 1867
5491.12 1888
5491.82 2000
5492.52 2041
5493.22 2088
5493.92 2113
5494.62 2089
5495.31 2076
5496.01 2149
5496.71 2277
5497.41 2420
5498.11 2756
5498.81 3197
5499.51 3666
5500.21 4150
5500.91 4418
5501.61 4421
5502.31 4141
5503.01 3714
5503.71 3249
5504.41 2969
5505.11 2615
5505.81 2330
5506.51 2150
5507.22 1997
5507.92 1897
5508.62 1964
5509.32 1928
5510.02 1905
5510.72 1962
5511.42 2057
5512.12 2034
5512.82 1999
5513.52 2142
5514.22 2078
5514.92 2040
5515.62 1933
5516.32 1874
5517.03 1878
5517.73 1888
5518.43 1837
5519.13 1870
5519.83 1798
5520.53 1846
5521.23 1778
5521.93 1750
5522.63 1791
5523.34 1703
5524.04 1649
5524.74 1556
5525.44 1553
5526.14 1549
5526.84 1519
5527.55 1486
5528.25 1491
5528.95 1416
5529.65 1447
5530.35 1462
5531.05 1430
5531.76 1481
5532.46 1548
5533.16 1591
5533.86 1552
5534.56 1616
5535.27 1626
5535.97 1584
5536.67 1559
5537.37 1578
5538.08 1559
5538.78 1477
5539.48 1424
5540.18 1384
5540.89 1432
5541.59 1478
5542.29 1499
5542.99 1344
5543.70 1424
5544.40 1433
5545.10 1434
5545.80 1377
5546.51 1351
5547.21 1391
5547.91 1439
5548.62 1433
5549.32 1416
5550.02 1389
5550.73 1437
5551.43 1389
5552.13 1338
5552.84 1305
5553.54 1269
5554.24 1259
5554.95 1295
5555.65 1259
5556.35 1233
5557.06 1364
5557.76 1323
5558.46 1325
5559.17 1327
5559.87 1355
5560.57 1386
5561.28 1382
5561.98 1367
5562.69 1344
5563.39 1343
5564.09 1338
5564.80 1385
5565.50 1367
5566.21 1371
5566.91 1367
5567.61 1362
5568.32 1273
5569.02 1259
5569.73 1320
5570.43 1323
5571.14 1324
5571.84 1311
5572.54 1357
5573.25 1349
5573.95 1308
5574.66 1358
5575.36 1364
5576.07 1372
5576.77 1376
5577.48 1352
5578.18 1356
5578.89 1354
5579.59 1322
5580.30 1307
5581.00 1290
5581.71 1234
5582.41 1247
5583.12 1235
5583.82 1243
5584.53 1251
5585.23 1251
5585.94 1286
5586.64 1285
5587.35 1281
5588.06 1250
5588.76 1196
5589.47 1222
5590.17 1254
5590.88 1353
5591.58 1335
5592.29 1254
5592.99 1298
5593.70 1220
5594.41 1136
5595.11 1238
5595.82 1220
5596.52 1180
5597.23 1143
5597.94 1225
5598.64 1221
5599.35 1241
5600.06 1185
5600.76 1138
5601.47 1154
5602.17 1170
5602.88 1175
5603.59 1191
5604.29 1247
5605.00 1244
5605.71 1220
5606.41 1219
5607.12 1167
5607.83 1163
5608.53 1225
5609.24 1282
5609.95 1227
5610.65 1154
5611.36 1183
5612.07 1213
5612.78 1168
5613.48 1173
5614.19 1190
5614.90 1202
5615.60 1236
5616.31 1182
5617.02 1137
5617.73 1135
5618.43 1173
5619.14 1148
5619.85 1181
5620.56 1155
5621.26 1177
5621.97 1215
5622.68 1125
5623.39 1185
5624.09 1198
5624.80 1240
5625.51 1179
5626.22 1243
5626.93 1207
5627.63 1206
5628.34 1245
5629.05 1242
5629.76 1195
5630.47 1245
5631.17 1301
5631.88 1297
5632.59 1205
5633.30 1252
5634.01 1257
5634.72 1259
5635.42 1341
5636.13 1284
5636.84 1199
5637.55 1299
5638.26 1248
5638.97 1269
5639.68 1304
5640.39 1304
5641.09 1372
5641.80 1347
5642.51 1251
5643.22 1302
5643.93 1249
5644.64 1231
5645.35 1288
5646.06 1305
5646.77 1268
5647.48 1240
5648.19 1208
5648.89 1229
5649.60 1277
5650.31 1259
5651.02 1279
5651.73 1270
5652.44 1264
5653.15 1253
5653.86 1300
5654.57 1291
5655.28 1334
5655.99 1433
5656.70 1560
5657.41 1548
5658.12 1564
5658.83 1530
5659.54 1559
5660.25 1489
5660.96 1374
5661.67 1354
5662.38 1309
5663.09 1351
5663.80 1363
5664.51 1358
5665.22 1345
5665.93 1369
5666.64 1258
5667.35 1329
5668.06 1365
5668.77 1451
5669.48 1503
5670.19 1530
5670.91 1462
5671.62 1583
5672.33 1532
5673.04 1448
5673.75 1420
5674.46 1445
5675.17 1374
5675.88 1321
5676.59 1352
5677.30 1307
5678.01 1355
5678.73 1306
5679.44 1357
5680.15 1291
5680.86 1338
5681.57 1343
5682.28 1275
5682.99 1311
5683.71 1383
5684.42 1368
5685.13 1382
5685.84 1308
5686.55 1308
5687.26 1275
5687.98 1297
5688.69 1380
5689.40 1318
5690.11 1294
5690.82 1307
5691.54 1297
5692.25 1239
5692.96 1285
5693.67 1192
5694.38 1166
5695.10 1221
5695.81 1260
5696.52 1241
5697.23 1227
5697.95 1176
5698.66 1221
5699.37 1264
5700.08 1206
5700.80 1218
5701.51 1305
5702.22 1256
5702.93 1239
5703.65 1213
5704.36 1251
5705.07 1209
5705.78 1230
5706.50 1254
5707.21 1256
5707.92 1194
5708.64 1215
5709.35 1201
5710.06 1246
5710.78 1241
5711.49 1184
5712.20 1246
5712.92 1179
5713.63 1226
5714.34 1201
5715.06 1224
5715.77 1297
5716.48 1209
5717.20 1234
5717.91 1201
5718.62 1202
5719.34 1311
5720.05 1314
5720.77 1285
5721.48 1228
5722.19 1331
5722.91 1302
5723.62 1323
5724.33 1307
5725.05 1314
5725.76 1336
5726.48 1256
5727.19 1292
5727.91 1271
5728.62 1379
5729.33 1366
5730.05 1352
5730.76 1354
5731.48 1384
5732.19 1285
5732.91 1355
5733.62 1377
5734.34 1380
5735.05 1457
5735.77 1429
5736.48 1516
5737.20 1656
5737.91 1695
5738.63 1845
5739.34 1982
5740.06 1990
5740.77 1990
5741.49 1980
5742.20 1909
5742.92 1829
5743.63 1785
5744.35 1661
5745.06 1613
5745.78 1589
5746.49 1555
5747.21 1523
5747.92 1539
5748.64 1498
5749.35 1486
5750.07 1480
5750.79 1474
5751.50 1503
5752.22 1550
5752.93 1469
5753.65 1471
5754.36 1465
5755.08 1452
5755.80 1480
5756.51 1445
5757.23 1526
5757.95 1577
5758.66 1562
5759.38 1573
5760.09 1561
5760.81 1652
5761.53 1623
5762.24 1658
5762.96 1761
5763.68 1969
5764.39 1969
5765.11 1961
5765.83 1949
5766.54 1971
5767.26 1985
5767.98 1921
5768.69 1902
5769.41 1818
5770.13 1731
5770.84 1726
5771.56 1814
5772.28 1713
5772.99 1727
5773.71 1681
5774.43 1716
5775.15 1815
5775.86 1807
5776.58 1834
5777.30 1886
5778.01 1965
5778.73 2002
5779.45 2049
5780.17 2019
5780.88 1975
5781.60 2049
5782.32 2124
5783.04 2020
5783.76 1974
5784.47 2068
5785.19 2038
5785.91 2058
5786.63 2007
5787.34 2105
5788.06 2064
5788.78 2134
5789.50 2240
5790.22 2257
5790.94 2305
5791.65 2369
5792.37 2542
5793.09 2804
5793.81 2924
5794.53 2947
5795.25 3013
5795.96 3170
5796.68 3222
5797.40 3521
5798.12 3872
5798.84 4697
5799.56 6042
5800.28 8134
5800.99 10414
5801.71 12156
5802.43 13579
5803.15 13753
5803.87 12561
5804.59 10859
5805.31 9137
5806.03 7356
5806.75 5975
5807.47 4952
5808.18 4315
5808.90 4021
5809.62 3522
5810.34 3549
5811.06 3529
5811.78 3382
5812.50 3405
5813.22 3495
5813.94 3528
5814.66 3579
5815.38 3542
5816.10 3651
5816.82 3831
5817.54 3745
5818.26 3790
5818.98 3581
5819.70 3563
5820.42 3577
5821.14 3604
5821.86 3602
5822.58 3331
5823.30 3216
5824.02 3061
5824.74 2908
5825.46 2764
5826.18 2553
5826.90 2453
5827.62 2357
5828.34 2337
5829.06 2340
5829.78 2239
5830.50 2184
5831.22 2225
5831.95 2115
5832.67 2139
5833.39 2196
5834.11 2161
5834.83 2194
5835.55 2032
5836.27 2059
5836.99 2033
5837.71 1938
5838.43 2009
5839.15 2089
5839.88 1966
5840.60 2108
5841.32 2136
5842.04 2100
5842.76 2073
5843.48 1956
5844.20 1890
5844.93 1847
5845.65 1879
5846.37 1810
5847.09 1789
5847.81 1802
5848.53 1778
5849.26 1742
5849.98 1762
5850.70 1750
5851.42 1749
5852.14 1736
5852.87 1823
5853.59 1804
5854.31 1739
5855.03 1668
5855.75 1765
5856.48 1772
5857.20 1720
5857.92 1801
5858.64 1797
5859.37 1785
5860.09 1762
5860.81 1699
5861.53 1717
5862.26 1702
5862.98 1705
5863.70 1712
5864.42 1640
5865.15 1524
5865.87 1624
5866.59 1595
5867.31 1624
5868.04 1608
5868.76 1535
5869.48 1613
5870.21 1594
5870.93 1596
5871.65 1584
5872.38 1631
5873.10 1654
5873.82 1650
5874.55 1680
5875.27 1703
5875.99 1773
5876.72 1708
5877.44 1826
5878.16 1689
5878.89 1664
5879.61 1631
5880.33 1694
5881.06 1608
5881.78 1600
5882.51 1620
5883.23 1624
5883.95 1574
5884.68 1667
5885.40 1651
5886.13 1688
5886.85 1718
5887.57 1740
5888.30 1740
5889.02 1647
5889.75 1730
5890.47 1655
5891.20 1619
5891.92 1625
5892.64 1574
5893.37 1594
5894.09 1623
5894.82 1587
5895.54 1589
5896.27 1584
5896.99 1621
5897.72 1644
5898.44 1653
5899.17 1613
5899.89 1562
5900.62 1555
5901.34 1540
5902.07 1551
5902.79 1515
5903.52 1567
5904.24 1521
5904.97 1573
5905.69 1559
5906.42 1554
5907.14 1537
5907.87 1542
5908.59 1552
5909.32 1625
5910.04 1549
5910.77 1524
5911.50 1536
5912.22 1567
5912.95 1581
5913.67 1566
5914.40 1620
5915.12 1633
5915.85 1580
5916.58 1594
5917.30 1607
5918.03 1574
5918.75 1591
5919.48 1617
5920.21 1574
5920.93 1615
5921.66 1580
5922.39 1579
5923.11 1640
5923.84 1655
5924.56 1704
5925.29 1770
5926.02 1688
5926.74 1665
5927.47 1664
5928.20 1757
5928.92 1758
5929.65 1756
5930.38 1756
5931.10 1837
5931.83 1882
5932.56 1833
5933.28 1893
5934.01 2007
5934.74 2066
5935.47 2016
5936.19 2179
5936.92 2203
5937.65 2179
5938.37 2302
5939.10 2244
5939.83 2223
5940.56 2203
5941.28 2215
5942.01 2231
5942.74 2222
5943.47 2255
5944.19 2304
5944.92 2324
5945.65 2323
5946.38 2244
5947.11 2323
5947.83 2297
5948.56 2439
5949.29 2531
5950.02 2642
5950.74 2638
5951.47 2747
5952.20 2872
5952.93 2975
5953.66 2909
5954.39 2931
5955.11 2987
5955.84 2885
5956.57 2807
5957.30 2869
5958.03 2776
5958.76 2828
5959.48 2749
5960.21 2779
5960.94 2911
5961.67 2995
5962.40 2930
5963.13 3030
5963.86 3287
5964.59 3497
5965.31 3820
5966.04 4061
5966.77 4211
5967.50 4402
5968.23 4396
5968.96 4399
5969.69 4128
5970.42 3963
5971.15 3912
5971.88 3715
5972.61 3594
5973.34 3549
5974.06 3519
5974.79 3564
5975.52 3534
5976.25 3526
5976.98 3681
5977.71 3825
5978.44 4005
5979.17 4031
5979.90 4212
5980.63 4410
5981.36 4505
5982.09 4486
5982.82 4638
5983.55 4632
5984.28 4547
5985.01 4527
5985.74 4603
5986.47 4489
5987.20 4457
5987.93 4473
5988.66 4486
5989.39 4523
5990.12 4611
5990.85 4556
5991.58 4541
5992.32 4769
5993.05 4770
5993.78 4801
5994.51 4985
5995.24 5031
5995.97 5099
5996.70 5160
5997.43 5233
5998.16 5339
5998.89 5210
5999.62 5144
6000.35 5183
6001.09 5039
6001.82 5017
6002.55 4945
6003.28 4830
6004.01 4685
6004.74 4701
6005.47 4771
6006.20 4806
6006.94 5143
6007.67 5617
6008.40 6557
6009.13 7684
6009.86 9651
6010.59 11865
6011.33 14311
6012.06 16692
6012.79 18505
6013.52 19589
6014.25 20097
6014.98 19337
6015.72 17823
6016.45 15918
6017.18 13992
6017.91 11692
6018.64 9929
6019.38 8398
6020.11 7231
6020.84 6158
6021.57 5304
6022.31 4733
6023.04 4431
6023.77 4125
6024.50 3840
6025.24 3692
6025.97 3580
6026.70 3510
6027.43 3400
6028.17 3294
6028.90 3229
6029.63 3157
6030.37 3051
6031.10 3010
6031.83 2940
6032.56 2916
6033.30 2725
6034.03 2717
6034.76 2718
6035.50 2705
6036.23 2674
6036.96 2806
6037.70 2967
6038.43 2997
6039.16 3117
6039.90 3125
6040.63 3153
6041.36 3174
6042.10 3163
6042.83 3220
6043.56 3214
6044.30 3277
6045.03 3349
6045.77 3482
6046.50 3517
6047.23 3515
6047.97 3543
6048.70 3750
6049.44 4039
6050.17 4352
6050.90 4599
6051.64 4799
6052.37 4971
6053.11 5271
6053.84 5135
6054.57 4877
6055.31 4482
6056.04 4323
6056.78 4160
6057.51 3934
6058.25 3659
6058.98 3719
6059.72 3582
6060.45 3514
6061.19 3421
6061.92 3340
6062.66 3308
6063.39 3225
6064.13 3303
6064.86 3283
6065.60 3262
6066.33 3288
6067.07 3126
6067.80 3124
6068.54 3093
6069.27 3069
6070.01 3004
6070.74 3017
6071.48 2900
6072.21 2864
6072.95 2787
6073.68 2799
6074.42 2770
6075.15 2664
6075.89 2658
6076.63 2630
6077.36 2699
6078.10 2609
6078.83 2575
6079.57 2532
6080.30 2591
6081.04 2549
6081.78 2489
6082.51 2463
6083.25 2412
6083.98 2420
6084.72 2444
6085.46 2396
6086.19 2367
6086.93 2369
6087.67 2450
6088.40 2447
6089.14 2354
6089.88 2502
6090.61 2567
6091.35 2597
6092.09 2591
6092.82 2439
6093.56 2596
6094.30 2526
6095.03 2420
6095.77 2332
6096.51 2313
6097.24 2288
6097.98 2248
6098.72 2266
6099.45 2208
6100.19 2164
6100.93 2106
6101.67 2125
6102.40 2056
6103.14 2065
6103.88 2152
6104.61 2132
6105.35 2048
6106.09 2020
6106.83 2185
6107.56 2089
6108.30 2153
6109.04 2124
6109.78 2137
6110.51 2168
6111.25 2171
6111.99 2161
6112.73 2226
6113.47 2268
6114.20 2220
6114.94 2185
6115.68 2122
6116.42 2255
6117.16 2233
6117.89 2226
6118.63 2288
6119.37 2286
6120.11 2318
6120.85 2485
6121.59 2477
6122.32 2492
6123.06 2408
6123.80 2487
6124.54 2547
6125.28 2380
6126.02 2403
6126.76 2464
6127.49 2365
6128.23 2383
6128.97 2405
6129.71 2398
6130.45 2332
6131.19 2368
6131.93 2423
6132.67 2441
6133.41 2362
6134.15 2307
6134.88 2338
6135.62 2362
6136.36 2400
6137.10 2473
6137.84 2390
6138.58 2368
6139.32 2444
6140.06 2389
6140.80 2385
6141.54 2350
6142.28 2248
6143.02 2333
6143.76 2399
6144.50 2343
6145.24 2370
6145.98 2289
6146.72 2335
6147.46 2405
6148.20 2470
6148.94 2541
6149.68 2562
6150.42 2478
6151.16 2442
6151.90 2450
6152.64 2524
6153.38 2612
6154.12 2614
6154.86 2617
6155.60 2785
6156.34 2784
6157.08 2812
6157.82 2881
6158.56 3039
6159.30 2958
6160.04 2923
6160.78 3055
6161.52 3105
6162.27 3177
6163.01 3446
6163.75 3610
6164.49 3764
6165.23 3925
6165.97 4100
6166.71 4306
6167.45 4261
6168.19 4236
6168.94 4071
6169.68 4001
6170.42 4009
6171.16 3905
6171.90 3771
6172.64 3676
6173.38 3583
6174.13 3495
6174.87 3432
6175.61 3475
6176.35 3404
6177.09 3384
6177.83 3534
6178.58 3649
6179.32 3638
6180.06 3634
6180.80 3753
6181.54 3775
6182.28 3642
6183.03 3817
6183.77 3945
6184.51 4021
6185.25 3950
6186.00 3930
6186.74 4085
6187.48 4070
6188.22 4110
6188.97 4229
6189.71 4258
6190.45 4427
6191.19 4518
6191.94 4819
6192.68 4922
6193.42 4813
6194.16 4959
6194.91 5004
6195.65 4907
6196.39 4898
6197.13 4861
6197.88 4786
6198.62 4876
6199.36 4796
6200.11 4799
6200.85 4984
6201.59 5104
6202.34 5458
6203.08 5938
6203.82 7036
6204.57 8807
6205.31 11368
6206.05 15020
6206.80 19192
6207.54 23222
6208.28 26633
6209.03 28366
6209.77 28615
6210.52 27349
6211.26 25023
6212.00 21710
6212.75 18647
6213.49 15268
6214.23 12694
6214.98 10377
6215.72 8649
6216.47 7162
6217.21 6125
6217.95 5355
6218.70 4893
6219.44 4434
6220.19 4281
6220.93 4064
6221.68 4045
6222.42 4027
6223.17 4112
6223.91 4064
6224.65 4111
6225.40 4006
6226.14 3767
6226.89 3496
6227.63 3299
6228.38 2996
6229.12 2798
6229.87 2586
6230.61 2595
6231.36 2504
6232.10 2464
6232.85 2442
6233.59 2421
6234.34 2563
6235.08 2537
6235.83 2557
6236.57 2632
6237.32 2699
6238.06 2690
6238.81 2655
6239.56 2755
6240.30 2739
6241.05 2756
6241.79 2682
6242.54 2858
6243.28 3118
6244.03 3255
6244.77 3434
6245.52 3640
6246.27 3844
6247.01 4021
6247.76 4139
6248.50 4078
6249.25 4056
6250.00 3947
6250.74 3880
6251.49 3891
6252.23 3655
6252.98 3559
6253.73 3481
6254.47 3490
6255.22 3430
6255.97 3277
6256.71 3205
6257.46 3192
6258.21 3208
6258.95 3227
6259.70 3264
6260.45 3288
6261.19 3394
6261.94 3565
6262.69 3866
6263.43 4067
6264.18 4144
6264.93 4009
6265.67 3824
6266.42 3711
6267.17 3535
6267.92 3433
6268.66 3220
6269.41 3221
6270.16 3138
6270.90 3114
6271.65 3195
6272.40 3234
6273.15 3251
6273.89 3299
6274.64 3349
6275.39 3441
6276.14 3503
6276.89 3488
6277.63 3526
6278.38 3446
6279.13 3400
6279.88 3333
6280.62 3132
6281.37 3029
6282.12 2971
6282.87 2882
6283.62 2855
6284.36 2798
6285.11 2810
6285.86 2768
6286.61 2792
6287.36 2771
6288.11 2749
6288.85 2752
6289.60 2833
6290.35 2749
6291.10 2736
6291.85 2686
6292.60 2602
6293.35 2631
6294.09 2544
6294.84 2538
6295.59 2535
6296.34 2525
6297.09 2515
6297.84 2456
6298.59 2382
6299.34 2412
6300.09 2520
6300.83 2598
6301.58 2684
6302.33 2943
6303.08 3049
6303.83 3151
6304.58 3018
6305.33 3038
6306.08 2851
6306.83 2744
6307.58 2593
6308.33 2482
6309.08 2395
6309.83 2346
6310.58 2426
6311.33 2450
6312.08 2420
6312.83 2476
6313.58 2528
6314.33 2570
6315.08 2609
6315.83 2668
6316.58 2658
6317.33 2678
6318.08 2676
6318.83 2693
6319.58 2685
6320.33 2659
6321.08 2518
6321.83 2366
6322.58 2369
6323.33 2293
6324.08 2208
6324.83 2185
6325.58 2088
6326.33 2064
6327.08 2059
6327.83 2063
6328.58 2035
6329.33 2059
6330.08 2055
6330.84 1961
6331.59 2014
6332.34 2029
6333.09 2012
6333.84 1988
6334.59 1963
6335.34 1983
6336.09 2060
6336.84 2010
6337.60 2074
6338.35 2031
6339.10 1978
6339.85 2034
6340.60 2084
6341.35 2081
6342.10 2111
6342.86 2143
6343.61 2205
6344.36 2228
6345.11 2188
6345.86 2159
6346.61 2150
6347.37 2120
6348.12 2115
6348.87 2196
6349.62 2249
6350.37 2365
6351.13 2632
6351.88 2701
6352.63 2809
6353.38 2993
6354.14 2866
6354.89 2839
6355.64 2689
6356.39 2570
6357.14 2495
6357.90 2320
6358.65 2279
6359.40 2300
6360.16 2239
6360.91 2176
6361.66 2187
6362.41 2135
6363.17 2104
6363.92 2066
6364.67 2077
6365.42 2009
6366.18 2154
6366.93 2191
6367.68 2052
6368.44 2067
6369.19 2089
6369.94 2094
6370.70 2058
6371.45 2070
6372.20 2035
6372.96 1997
6373.71 2020
6374.46 2009
6375.22 2030
6375.97 1988
6376.72 2053
6377.48 2203
6378.23 2122
6378.99 2146
6379.74 2222
6380.49 2207
6381.25 2076
6382.00 2016
6382.75 2116
6383.51 2033
6384.26 1889
6385.02 1979
6385.77 1961
6386.53 1956
6387.28 1869
6388.03 1895
6388.79 1837
6389.54 1809
6390.30 1758
6391.05 1798
6391.81 1832
6392.56 1821
6393.31 1807
6394.07 1782
6394.82 1880
6395.58 1855
6396.33 1850
6397.09 1791
6397.84 1810
6398.60 1807
6399.35 1750
6400.11 1694
6400.86 1751
6401.62 1736
6402.37 1680
6403.13 1725
6403.88 1756
6404.64 1763
6405.39 1768
6406.15 1803
6406.90 1726
6407.66 1813
6408.42 1867
6409.17 1813
6409.93 1871
6410.68 1867
6411.44 1844
6412.19 1857
6412.95 1872
6413.71 1846
6414.46 1816
6415.22 1832
6415.97 1849
6416.73 1888
6417.48 1805
6418.24 1817
6419.00 1815
6419.75 1705
6420.51 1755
6421.27 1753
6422.02 1770
6422.78 1742
6423.53 1801
6424.29 1817
6425.05 1834
6425.80 1784
6426.56 1803
6427.32 1764
6428.07 1796
6428.83 1762
6429.59 1804
6430.34 1803
6431.10 1746
6431.86 1778
6432.61 1855
6433.37 1784
6434.13 1809
6434.89 1833
6435.64 1871
6436.40 1937
6437.16 1873
6437.91 1933
6438.67 1921
6439.43 1889
6440.19 1876
6440.94 1857
6441.70 1919
6442.46 1875
6443.22 1834
6443.97 1886
6444.73 1748
6445.49 1819
6446.25 1834
6447.00 1778
6447.76 1849
6448.52 1860
6449.28 1818
6450.04 1860
6450.79 1785
6451.55 1804
6452.31 1842
6453.07 1935
6453.83 1845
6454.58 1926
6455.34 1876
6456.10 1908
6456.86 1933
6457.62 1950
6458.38 1985
6459.13 1863
6459.89 2005
6460.65 2039
6461.41 2008
6462.17 2056
6462.93 2022
6463.69 1962
6464.44 2062
6465.20 2084
6465.96 2038
6466.72 2077
6467.48 2040
6468.24 2046
6469.00 2010
6469.76 2126
6470.52 2131
6471.28 2151
6472.03 2228
6472.79 2282
6473.55 2248
6474.31 2247
6475.07 2285
6475.83 2257
6476.59 2329
6477.35 2300
6478.11 2358
6478.87 2359
6479.63 2266
6480.39 2332
6481.15 2406
6481.91 2383
6482.67 2467
6483.43 2591
6484.19 2704
6484.95 2684
6485.71 2720
6486.47 2746
6487.23 2835
6487.99 2882
6488.75 2911
6489.51 2971
6490.27 2890
6491.03 3116
6491.79 3136
6492.55 3303
6493.31 3356
6494.07 3371
6494.83 3520
6495.59 3504
6496.35 3445
6497.11 3415
6497.87 3392
6498.64 3379
6499.40 3354
6500.16 3424
6500.92 3492
6501.68 3442
6502.44 3457
6503.20 3474
6503.96 3610
6504.72 3655
6505.48 3803
6506.25 3896
6507.01 3985
6507.77 4192
6508.53 4334
6509.29 4468
6510.05 4583
6510.81 4861
6511.57 4990
6512.34 5043
6513.10 5037
6513.86 4931
6514.62 4865
6515.38 4786
6516.15 4814
6516.91 4603
6517.67 4634
6518.43 4720
6519.19 4575
6519.95 4709
6520.72 4844
6521.48 5070
6522.24 5251
6523.00 5457
6523.77 6106
6524.53 6778
6525.29 7378
6526.05 8040
6526.81 8888
6527.58 9313
6528.34 9238
6529.10 9075
6529.86 8922
6530.63 8849
6531.39 8867
6532.15 9700
6532.92 11048
6533.68 13273
6534.44 15892
6535.20 18510
6535.97 20188
6536.73 20677
6537.49 20022
6538.26 18072
6539.02 16278
6539.78 13814
6540.55 11613
6541.31 9883
6542.07 8038
6542.84 6728
6543.60 5935
6544.36 5278
6545.13 4699
6545.89 4312
6546.65 4095
6547.42 3901
6548.18 3739
6548.94 3695
6549.71 3685
6550.47 3553
6551.24 3472
6552.00 3558
6552.76 3448
6553.53 3434
6554.29 3291
6555.06 3151
6555.82 3151
6556.58 3110
6557.35 3058
6558.11 3106
6558.88 3197
6559.64 3231
6560.41 3286
6561.17 3359
6561.93 3577
6562.70 3723
6563.46 3770
6564.23 3842
6564.99 3825
6565.76 3809
6566.52 3922
6567.29 3896
6568.05 3808
6568.82 3825
6569.58 3824
6570.35 3868
6571.11 4145
6571.88 4272
6572.64 4497
6573.41 4718
6574.17 4901
6574.94 5010
6575.70 5021
6576.47 4889
6577.23 4928
6578.00 4848
6578.76 4605
6579.53 4434
6580.29 4379
6581.06 4266
6581.83 4257
6582.59 4229
6583.36 4196
6584.12 4069
6584.89 3979
6585.65 4039
6586.42 4106
6587.19 4184
6587.95 4286
6588.72 4452
6589.48 4735
6590.25 5252
6591.02 5623
6591.78 6412
6592.55 7183
6593.32 8038
6594.08 8578
6594.85 8845
6595.61 9090
6596.38 8706
6597.15 8186
6597.91 7634
6598.68 6977
6599.45 6395
6600.21 5886
6600.98 5322
6601.75 4861
6602.51 4573
6603.28 4422
6604.05 4037
6604.82 3934
6605.58 3810
6606.35 3755
6607.12 3760
6607.88 3803
6608.65 3891
6609.42 3965
6610.19 3977
6610.95 3997
6611.72 3895
6612.49 3796
6613.25 3734
6614.02 3601
6614.79 3584
6615.56 3378
6616.32 3376
6617.09 3335
6617.86 3393
6618.63 3255
6619.40 3255
6620.16 3214
6620.93 3274
6621.70 3211
6622.47 3155
6623.24 3143
6624.00 3068
6624.77 3128
6625.54 3089
6626.31 3086
6627.08 3079
6627.84 3137
6628.61 3143
6629.38 3352
6630.15 3547
6630.92 3976
6631.69 4440
6632.46 4986
6633.22 5461
6633.99 5750
6634.76 6041
6635.53 5916
6636.30 5772
6637.07 5468
6637.84 5024
6638.61 4626
6639.37 4082
6640.14 3669
6640.91 3501
6641.68 3269
6642.45 3118
6643.22 3068
6643.99 3007
6644.76 2883
6645.53 2796
6646.30 2785
6647.07 2793
6647.84 2799
6648.61 2863
6649.37 2743
6650.14 2854
6650.91 2754
6651.68 2719
6652.45 2690
6653.22 2710
6653.99 2797
6654.76 2778
6655.53 2716
6656.30 2741
6657.07 2794
6657.84 2778
6658.61 2713
6659.38 2589
6660.15 2560
6660.92 2508
6661.69 2603
6662.46 2539
6663.23 2546
6664.00 2481
6664.77 2542
6665.55 2586
6666.32 2574
6667.09 2701
6667.86 2655
6668.63 2576
6669.40 2660
6670.17 2788
6670.94 2857
6671.71 2846
6672.48 2873
6673.25 2822
6674.02 2891
6674.79 2910
6675.57 2860
6676.34 2902
6677.11 2884
6677.88 2856
6678.65 2830
6679.42 2736
6680.19 2806
6680.96 2884
6681.74 2985
6682.51 3104
6683.28 3174
6684.05 3355
6684.82 3599
6685.59 3640
6686.37 3705
6687.14 3593
6687.91 3418
6688.68 3268
6689.45 3103
6690.22 2898
6691.00 2756
6691.77 2609
6692.54 2537
6693.31 2491
6694.08 2365
6694.86 2359
6695.63 2358
6696.40 2374
6697.17 2324
6697.95 2323
6698.72 2379
6699.49 2385
6700.26 2303
6701.04 2307
6701.81 2342
6702.58 2407
6703.35 2418
6704.13 2386
6704.90 2343
6705.67 2333
6706.44 2370
6707.22 2274
6707.99 2357
6708.76 2311
6709.54 2314
6710.31 2293
6711.08 2261
6711.86 2337
6712.63 2232
6713.40 2248
6714.17 2186
6714.95 2191
6715.72 2104
6716.50 2121
6717.27 2123
6718.04 2082
6718.82 1969
6719.59 2002
6720.36 2043
6721.14 1973
6721.91 2042
6722.68 2116
6723.46 2121
6724.23 2079
6725.01 2084
6725.78 2015
6726.55 2077
6727.33 2052
6728.10 1967
6728.88 1991
6729.65 2071
6730.42 2159
6731.20 2121
6731.97 2113
6732.75 2112
6733.52 2101
6734.30 2223
6735.07 2190
6735.84 2216
6736.62 2194
6737.39 2316
6738.17 2280
6738.94 2286
6739.72 2270
6740.49 2274
6741.27 2243
6742.04 2261
6742.82 2238
6743.59 2216
6744.37 2263
6745.14 2287
6745.92 2211
6746.69 2297
6747.47 2352
6748.24 2397
6749.02 2562
6749.79 2620
6750.57 2810
6751.34 3037
6752.12 3158
6752.90 3301
6753.67 3335
6754.45 3242
6755.22 3103
6756.00 2876
6756.77 2714
6757.55 2644
6758.33 2431
6759.10 2273
6759.88 2219
6760.65 2211
6761.43 2179
6762.20 2100
6762.98 2114
6763.76 2035
6764.53 2115
6765.31 2122
6766.09 2198
6766.86 2128
6767.64 2115
6768.41 2180
6769.19 2103
6769.97 2133
6770.74 2161
6771.52 2063
6772.30 2080
6773.07 2072
6773.85 2074
6774.63 1978
6775.40 1964
6776.18 1984
6776.96 2013
6777.74 2043
6778.51 2037
6779.29 2031
6780.07 1996
6780.84 1982
6781.62 1977
6782.40 1940
6783.17 1942
6783.95 1887
6784.73 2019
6785.51 1995
6786.28 1946
6787.06 1940
6787.84 1969
6788.62 1886
6789.39 1885
6790.17 1854
6790.95 1871
6791.73 1857
6792.51 1852
6793.28 1824
6794.06 1840
6794.84 1762
6795.62 1729
6796.39 1770
6797.17 1825
6797.95 1934
6798.73 1849
6799.51 1815
6800.29 1949
6801.06 1946
6801.84 1935
6802.62 1972
6803.40 1935
6804.18 2004
6804.96 1990
6805.73 1990
6806.51 2082
6807.29 1989
6808.07 1884
6808.85 1885
6809.63 1888
6810.41 1801
6811.18 1752
6811.96 1793
6812.74 1799
6813.52 1808
6814.30 1824
6815.08 1962
6815.86 1833
6816.64 1912
6817.42 1937
6818.20 1917
6818.98 1928
6819.76 1853
6820.53 1964
6821.31 1906
6822.09 1954
6822.87 1953
6823.65 1966
6824.43 1934
6825.21 1977
6825.99 1908
6826.77 1900
6827.55 1926
6828.33 1984
6829.11 1923
6829.89 1908
6830.67 1943
6831.45 1922
6832.23 1941
6833.01 1900
6833.79 1938
6834.57 1895
6835.35 1891
6836.13 1910
6836.91 1880
6837.69 1885
6838.47 1979
6839.25 2011
6840.03 2006
6840.81 1952
6841.59 1927
6842.37 1987
6843.16 2019
6843.94 2036
6844.72 2116
6845.50 2205
6846.28 2349
6847.06 2744
6847.84 3204
6848.62 3861
6849.40 4396
6850.18 4686
6850.96 4836
6851.75 4778
6852.53 4598
6853.31 4304
6854.09 4002
6854.87 3537
6855.65 3403
6856.43 3556
6857.22 3603
6858.00 3616
6858.78 3601
6859.56 3611
6860.34 3395
6861.12 3200
6861.90 2991
6862.69 2772
6863.47 2651
6864.25 2508
6865.03 2448
6865.81 2424
6866.60 2416
6867.38 2306
6868.16 2246
6868.94 2278
6869.72 2184
6870.51 2223
6871.29 2234
6872.07 2167
6872.85 2198
6873.64 2303
6874.42 2190
6875.20 2300
6875.98 2338
6876.77 2214
6877.55 2276
6878.33 2312
6879.11 2152
6879.90 2051
6880.68 2149
6881.46 2150
6882.25 2106
6883.03 2081
6883.81 2132
6884.59 2233
6885.38 2349
6886.16 2516
6886.94 2604
6887.73 2744
6888.51 2733
6889.29 2779
6890.08 2695
6890.86 2529
6891.64 2396
6892.43 2351
6893.21 2369
6893.99 2243
6894.78 2217
6895.56 2164
6896.35 2170
6897.13 2192
6897.91 2160
6898.70 2225
6899.48 2277
6900.26 2193
6901.05 2232
6901.83 2264
6902.62 2214
6903.40 2190
6904.18 2243
6904.97 2191
6905.75 2197
6906.54 2119
6907.32 2119
6908.11 2137
6908.89 2148
6909.67 2164
6910.46 2101
6911.24 2063
6912.03 2082
6912.81 2128
6913.60 2066
6914.38 2157
6915.17 2114
6915.95 2113
6916.74 2052
6917.52 2139
6918.31 2159
6919.09 2133
6919.88 2198
6920.66 2235
6921.45 2216
6922.23 2176
6923.02 2220
6923.80 2185
6924.59 2222
6925.37 2210
6926.16 2214
6926.94 2274
6927.73 2221
6928.51 2258
6929.30 2255
6930.09 2324
6930.87 2295
6931.66 2253
6932.44 2351
6933.23 2295
6934.01 2353
6934.80 2310
6935.59 2297
6936.37 2396
6937.16 2472
6937.94 2464
6938.73 2567
6939.52 2748
6940.30 2724
6941.09 2832
6941.88 2993
6942.66 3051
6943.45 3120
6944.23 3133
6945.02 3172
6945.81 3306
6946.59 3204
6947.38 3190
6948.17 3313
6948.95 3358
6949.74 3314
6950.53 3229
6951.31 3121
6952.10 3139
6952.89 3197
6953.67 3328
6954.46 3378
6955.25 3340
6956.04 3520
6956.82 3568
6957.61 3573
6958.40 3569
6959.18 3632
6959.97 3485
6960.76 3524
6961.55 3505
6962.33 3446
6963.12 3516
6963.91 3505
6964.70 3633
6965.48 3788
6966.27 3894
6967.06 4063
6967.85 4142
6968.63 4084
6969.42 4316
6970.21 4456
6971.00 4333
6971.79 4383
6972.57 4329
6973.36 4356
6974.15 4264
6974.94 4390
6975.73 4496
6976.52 4746
6977.30 5142
6978.09 5319
6978.88 5588
6979.67 6111
6980.46 6781
6981.25 7802
6982.03 9305
6982.82 11012
6983.61 13024
6984.40 14982
6985.19 16046
6985.98 16476
6986.77 16074
6987.55 15088
6988.34 13364
6989.13 11841
6989.92 10404
6990.71 9099
6991.50 8109
6992.29 7265
6993.08 6674
6993.87 6562
6994.66 6770
6995.45 7397
6996.24 8624
6997.02 10267
6997.81 12135
6998.60 13393
6999.39 14269
7000.18 14505
7000.97 14105
7001.76 13209
7002.55 11842
7003.34 10225
7004.13 8816
7004.92 7532
7005.71 6233
7006.50 5444
7007.29 4771
7008.08 4278
7008.87 4031
7009.66 3788
7010.45 3771
7011.24 3693
7012.03 3612
7012.82 3572
7013.61 3529
7014.40 3496
7015.19 3571
7015.98 3423
7016.77 3353
7017.56 3239
7018.35 3085
7019.15 3105
7019.94 3104
7020.73 3210
7021.52 3253
7022.31 3282
7023.10 3345
7023.89 3385
7024.68 3372
7025.47 3430
7026.26 3358
7027.05 3435
7027.85 3434
7028.64 3287
7029.43 3154
7030.22 3045
7031.01 3010
7031.80 2974
7032.59 2791
7033.38 2863
7034.18 2970
7034.97 3153
7035.76 3150
7036.55 3249
7037.34 3341
7038.13 3396
7038.93 3522
7039.72 3435
7040.51 3396
7041.30 3357
7042.09 3289
7042.89 3255
7043.68 3239
7044.47 3204
7045.26 3177
7046.05 3166
7046.85 3380
7047.64 3541
7048.43 3613
7049.22 3877
7050.01 4051
7050.81 4102
7051.60 4092
7052.39 3907
7053.18 3681
7053.98 3477
7054.77 3293
7055.56 3173
7056.36 3015
7057.15 2862
7057.94 2943
7058.73 2972
7059.53 2937
7060.32 2866
7061.11 2940
7061.91 2927
7062.70 2923
7063.49 2866
7064.29 2885
7065.08 2869
7065.87 2786
7066.66 2810
7067.46 2822
7068.25 2832
7069.04 2744
7069.84 2686
7070.63 2643
7071.43 2667
7072.22 2693
7073.01 2611
7073.81 2562
7074.60 2533
7075.39 2548
7076.19 2574
7076.98 2550
7077.78 2512
7078.57 2495
7079.36 2458
7080.16 2480
7080.95 2438
7081.75 2425
7082.54 2397
7083.33 2296
7084.13 2294
7084.92 2317
7085.72 2314
7086.51 2318
7087.31 2349
7088.10 2409
7088.90 2386
7089.69 2473
7090.48 2453
7091.28 2488
7092.07 2413
7092.87 2444
7093.66 2407
7094.46 2387
7095.25 2288
7096.05 2218
7096.84 2131
7097.64 2166
7098.43 2160
7099.23 2142
7100.02 2222
7100.82 2272
7101.61 2340
7102.41 2423
7103.20 2369
7104.00 2255
7104.80 2241
7105.59 2180
7106.39 2301
7107.18 2178
7107.98 2087
7108.77 1933
7109.57 1938
7110.36 1844
7111.16 1750
7111.96 1785
7112.75 1827
7113.55 1806
7114.34 1791
7115.14 1795
7115.94 1797
7116.73 1873
7117.53 1858
7118.32 1860
7119.12 1853
7119.92 1814
7120.71 1833
7121.51 1771
7122.31 1753
7123.10 1720
7123.90 1702
7124.70 1767
7125.49 1757
7126.29 1783
7127.09 1796
7127.88 1832
7128.68 1855
7129.48 1872
7130.27 1922
7131.07 1887
7131.87 1863
7132.66 1868
7133.46 1774
7134.26 1794
7135.06 1781
7135.85 1711
7136.65 1811
7137.45 1682
7138.24 1680
7139.04 1703
7139.84 1726
7140.64 1759
7141.43 1747
7142.23 1720
7143.03 1793
7143.83 1765
7144.62 1832
7145.42 1798
7146.22 1761
7147.02 1720
7147.82 1731
7148.61 1733
7149.41 1713
7150.21 1668
7151.01 1669
7151.81 1653
7152.60 1642
7153.40 1715
7154.20 1736
7155.00 1753
7155.80 1759
7156.59 1746
7157.39 1662
7158.19 1690
7158.99 1739
7159.79 1664
7160.59 1639
7161.39 1589
7162.18 1606
7162.98 1572
7163.78 1606
7164.58 1555
7165.38 1570
7166.18 1552
7166.98 1550
7167.78 1535
7168.57 1565
7169.37 1565
7170.17 1584
7170.97 1612
7171.77 1583
7172.57 1587
7173.37 1543
7174.17 1556
7174.97 1571
7175.77 1508
7176.57 1526
7177.37 1487
7178.17 1520
7178.97 1624
7179.77 1561
7180.56 1583
7181.36 1574
7182.16 1651
7182.96 1734
7183.76 1620
7184.56 1598
7185.36 1645
7186.16 1611
7186.96 1580
7187.76 1583
7188.56 1544
7189.36 1519
7190.16 1453
7190.96 1478
7191.76 1426
7192.57 1477
7193.37 1491
7194.17 1514
7194.97 1503
7195.77 1478
7196.57 1531
7197.37 1484
7198.17 1468
7198.97 1552
7199.77 1513
7200.57 1553
7201.37 1510
7202.17 1510
7202.97 1497
7203.77 1494
7204.58 1470
7205.38 1400
7206.18 1433
7206.98 1495
7207.78 1456
7208.58 1453
7209.38 1429
7210.18 1419
7210.99 1435
7211.79 1405
7212.59 1362
7213.39 1403
7214.19 1401
7214.99 1409
7215.79 1408
7216.60 1408
7217.40 1409
7218.20 1463
7219.00 1501
7219.80 1413
7220.60 1451
7221.41 1473
7222.21 1419
7223.01 1461
7223.81 1398
7224.62 1401
7225.42 1453
7226.22 1431
7227.02 1444
7227.82 1421
7228.63 1399
7229.43 1372
7230.23 1358
7231.03 1350
7231.84 1396
7232.64 1390
7233.44 1465
7234.24 1444
7235.05 1419
7235.85 1509
7236.65 1558
7237.45 1531
7238.26 1548
7239.06 1548
7239.86 1542
7240.67 1561
7241.47 1573
7242.27 1586
7243.08 1564
7243.88 1593
7244.68 1613
7245.49 1580
7246.29 1605
7247.09 1634
7247.90 1661
7248.70 1565
7249.50 1617
7250.31 1630
7251.11 1656
7251.91 1619
7252.72 1679
7253.52 1656
7254.32 1710
7255.13 1715
7255.93 1745
7256.74 1798
7257.54 1852
7258.34 1950
7259.15 2118
7259.95 2137
7260.76 2178
7261.56 2296
7262.36 2284
7263.17 2218
7263.97 2195
7264.78 2107
7265.58 2037
7266.39 2002
7267.19 1949
7268.00 2014
7268.80 1961
7269.60 1986
7270.41 1939
7271.21 1886
7272.02 1963
7272.82 1928
7273.63 1987
7274.43 2023
7275.24 2044
7276.04 2056
7276.85 2028
7277.65 2089
7278.46 2192
7279.26 2241
7280.07 2537
7280.87 2909
7281.68 3262
7282.48 3703
7283.29 4123
7284.09 4385
7284.90 4340
7285.71 4244
7286.51 4038
7287.32 3741
7288.12 3333
7288.93 3054
7289.73 2773
7290.54 2610
7291.35 2412
7292.15 2351
7292.96 2162
7293.76 2158
7294.57 2034
7295.38 2072
7296.18 2019
7296.99 1990
7297.79 1994
7298.60 2024
7299.41 2002
7300.21 2038
7301.02 2104
7301.82 2098
7302.63 2104
7303.44 2112
7304.24 2176
7305.05 2171
7305.86 2170
7306.66 2187
7307.47 2346
7308.28 2516
7309.08 2614
7309.89 2735
7310.70 2853
7311.50 2845
7312.31 2822
7313.12 2799
7313.93 2619
7314.73 2674
7315.54 2718
7316.35 2799
7317.15 2983
7317.96 3109
7318.77 3321
7319.58 3549
7320.38 3838
7321.19 3862
7322.00 3747
7322.81 3602
7323.61 3399
7324.42 3138
7325.23 2962
7326.04 2840
7326.84 2580
7327.65 2560
7328.46 2448
7329.27 2508
7330.08 2499
7330.88 2540
7331.69 2760
7332.50 2874
7333.31 3023
7334.12 3174
7334.92 3277
7335.73 3376
7336.54 3201
7337.35 3062
7338.16 2947
7338.97 2801
7339.78 2625
7340.58 2566
7341.39 2376
7342.20 2266
7343.01 2163
7343.82 2168
7344.63 2095
7345.44 2069
7346.24 2063
7347.05 2125
7347.86 2189
7348.67 2141
7349.48 2062
7350.29 2063
7351.10 2122
7351.91 2041
7352.72 2015
7353.53 2066
7354.34 2015
7355.14 1983
7355.95 1981
7356.76 1970
7357.57 2068
7358.38 2107
7359.19 2172
7360.00 2142
7360.81 2245
7361.62 2168
7362.43 2142
7363.24 2166
7364.05 2209
7364.86 2227
7365.67 2216
7366.48 2241
7367.29 2192
7368.10 2203
7368.91 2163
7369.72 2124
7370.53 2225
7371.34 2314
7372.15 2274
7372.96 2331
7373.77 2401
7374.58 2365
7375.39 2476
7376.20 2524
7377.01 2724
7377.82 2929
7378.63 3277
7379.44 3626
7380.26 3909
7381.07 4078
7381.88 4141
7382.69 4047
7383.50 3828
7384.31 3543
7385.12 3218
7385.93 2953
7386.74 2751
7387.55 2568
7388.36 2382
7389.18 2270
7389.99 2157
7390.80 2176
7391.61 2181
7392.42 2059
7393.23 2030
7394.04 2056
7394.86 2001
7395.67 2061
7396.48 2214
7397.29 2412
7398.10 2575
7398.91 2851
7399.73 3007
7400.54 3144
7401.35 3242
7402.16 3189
7402.97 3108
7403.79 2964
7404.60 2846
7405.41 2643
7406.22 2649
7407.03 2543
7407.85 2463
7408.66 2334
7409.47 2193
7410.28 2158
7411.10 2023
7411.91 2048
7412.72 1874
7413.53 1893
7414.35 1857
7415.16 1762
7415.97 1736
7416.78 1725
7417.60 1661
7418.41 1674
7419.22 1777
7420.03 1670
7420.85 1658
7421.66 1666
7422.47 1563
7423.29 1563
7424.10 1573
7424.91 1611
7425.73 1585
7426.54 1556
7427.35 1527
7428.17 1542
7428.98 1520
7429.79 1599
7430.61 1546
7431.42 1483
7432.23 1539
7433.05 1531
7433.86 1511
7434.67 1565
7435.49 1498
7436.30 1553
7437.12 1652
7437.93 1644
7438.74 1629
7439.56 1639
7440.37 1688
7441.18 1647
7442.00 1553
7442.81 1665
7443.63 1602
7444.44 1611
7445.26 1532
7446.07 1637
7446.88 1595
7447.70 1561
7448.51 1597
7449.33 1574
7450.14 1596
7450.96 1622
7451.77 1582
7452.59 1582
7453.40 1521
7454.22 1528
7455.03 1541
7455.85 1527
7456.66 1544
7457.47 1531
7458.29 1536
7459.10 1536
7459.92 1587
7460.74 1535
7461.55 1550
7462.37 1525
7463.18 1614
7464.00 1571
7464.81 1660
7465.63 1698
7466.44 1672
7467.26 1760
7468.07 1801
7468.89 1768
7469.70 1810
7470.52 1763
7471.34 1776
7472.15 1721
7472.97 1666
7473.78 1596
7474.60 1528
7475.41 1506
7476.23 1535
7477.05 1498
7477.86 1529
7478.68 1472
7479.49 1475
7480.31 1466
7481.13 1407
7481.94 1394
7482.76 1427
7483.58 1419
7484.39 1459
7485.21 1451
7486.03 1469
7486.84 1408
7487.66 1441
7488.48 1478
7489.29 1441
7490.11 1420
7490.93 1397
7491.74 1375
7492.56 1451
7493.38 1392
7494.19 1364
7495.01 1354
7495.83 1374
7496.64 1374
7497.46 1335
7498.28 1329
7499.10 1314
7499.91 1261
7500.73 1303
7501.55 1343
7502.36 1318
7503.18 1323
7504.00 1340
7504.82 1337
7505.63 1333
7506.45 1306
7507.27 1271
7508.09 1299
7508.90 1315
7509.72 1305
7510.54 1280
7511.36 1266
7512.18 1293
7512.99 1278
7513.81 1290
7514.63 1241
7515.45 1242
7516.27 1221
7517.08 1247
7517.90 1188
7518.72 1207
7519.54 1224
7520.36 1258
7521.18 1234
7521.99 1236
7522.81 1314
7523.63 1287
7524.45 1283
7525.27 1277
7526.09 1301
7526.91 1366
7527.72 1311
7528.54 1311
7529.36 1257
7530.18 1282
7531.00 1256
7531.82 1267
7532.64 1298
7533.46 1256
7534.28 1319
7535.10 1299
7535.91 1350
7536.73 1298
7537.55 1331
7538.37 1371
7539.19 1335
7540.01 1393
7540.83 1310
7541.65 1368
7542.47 1323
7543.29 1369
7544.11 1342
7544.93 1314
7545.75 1378
7546.57 1338
7547.39 1343
7548.21 1313
7549.03 1287
7549.85 1288
7550.67 1302
7551.49 1334
7552.31 1313
7553.13 1291
7553.95 1288
7554.77 1289
7555.59 1396
7556.41 1401
7557.23 1371
7558.05 1326
7558.87 1375
7559.69 1401
7560.51 1425
7561.33 1401
7562.15 1392
7562.97 1395
7563.79 1413
7564.61 1397
7565.44 1382
7566.26 1351
7567.08 1365
7567.90 1357
7568.72 1352
7569.54 1397
7570.36 1334
7571.18 1341
7572.00 1326
7572.82 1314
7573.65 1380
7574.47 1401
7575.29 1356
7576.11 1327
7576.93 1314
7577.75 1308
7578.57 1373
7579.40 1393
7580.22 1359
7581.04 1322
7581.86 1371
7582.68 1438
7583.50 1449
7584.33 1459
7585.15 1470
7585.97 1471
7586.79 1503
7587.61 1559
7588.44 1598
7589.26 1556
7590.08 1449
7590.90 1540
7591.72 1596
7592.55 1604
7593.37 1561
7594.19 1493
7595.01 1530
7595.84 1559
7596.66 1542
7597.48 1590
7598.30 1588
7599.13 1629
7599.95 1651
7600.77 1791
7601.59 1941
7602.42 2040
7603.24 2182
7604.06 2315
7604.89 2324
7605.71 2246
7606.53 2266
7607.36 2064
7608.18 2008
7609.00 1941
7609.82 1885
7610.65 1799
7611.47 1725
7612.29 1779
7613.12 1800
7613.94 1823
7614.77 1790
7615.59 1806
7616.41 1946
7617.24 1933
7618.06 2001
7618.88 2073
7619.71 1986
7620.53 1967
7621.35 1926
7622.18 1837
7623.00 1741
7623.83 1652
7624.65 1723
7625.47 1759
7626.30 1780
7627.12 1896
7627.95 2062
7628.77 2209
7629.60 2395
7630.42 2451
7631.24 2545
7632.07 2596
7632.89 2545
7633.72 2464
7634.54 2300
7635.37 2091
7636.19 1948
7637.02 1835
7637.84 1869
7638.67 1732
7639.49 1563
7640.31 1516
7641.14 1506
7641.96 1460
7642.79 1411
7643.61 1360
7644.44 1447
7645.26 1481
7646.09 1448
7646.92 1435
7647.74 1442
7648.57 1440
7649.39 1454
7650.22 1441
7651.04 1449
7651.87 1417
7652.69 1386
7653.52 1424
7654.34 1374
7655.17 1349
7656.00 1367
7656.82 1328
7657.65 1322
7658.47 1350
7659.30 1361
7660.12 1357
7660.95 1384
7661.78 1379
7662.60 1377
7663.43 1344
7664.25 1344
7665.08 1365
7665.91 1374
7666.73 1384
7667.56 1430
7668.39 1371
7669.21 1357
7670.04 1325
7670.87 1387
7671.69 1373
7672.52 1286
7673.35 1292
7674.17 1294
7675.00 1259
7675.83 1284
7676.65 1222
7677.48 1226
7678.31 1289
7679.13 1301
7679.96 1276
7680.79 1246
7681.61 1270
7682.44 1242
7683.27 1242
7684.10 1242
7684.92 1221
7685.75 1278
7686.58 1313
7687.40 1294
7688.23 1317
7689.06 1295
7689.89 1284
7690.71 1335
7691.54 1312
7692.37 1306
7693.20 1286
7694.03 1277
7694.85 1316
7695.68 1307
7696.51 1362
7697.34 1358
7698.16 1433
7698.99 1424
7699.82 1401
7700.65 1362
7701.48 1312
7702.31 1312
7703.13 1323
7703.96 1320
7704.79 1262
7705.62 1284
7706.45 1331
7707.28 1273
7708.10 1279
7708.93 1379
7709.76 1274
7710.59 1289
7711.42 1290
7712.25 1338
7713.08 1341
7713.90 1315
7714.73 1319
7715.56 1316
7716.39 1367
7717.22 1395
7718.05 1362
7718.88 1287
7719.71 1267
7720.54 1273
7721.37 1306
7722.20 1265
7723.02 1283
7723.85 1291
7724.68 1320
7725.51 1327
7726.34 1361
7727.17 1300
7728.00 1366
7728.83 1310
7729.66 1273
7730.49 1316
7731.32 1277
7732.15 1295
7732.98 1322
7733.81 1277
7734.64 1294
7735.47 1350
7736.30 1262
7737.13 1257
7737.96 1296
7738.79 1284
7739.62 1310
7740.45 1327
7741.28 1352
7742.11 1381
7742.94 1566
7743.77 1696
7744.60 1908
7745.43 2167
7746.26 2390
7747.09 2439
7747.92 2504
7748.75 2498
7749.59 2359
7750.42 2202
7751.25 1978
7752.08 1858
7752.91 1695
7753.74 1610
7754.57 1542
7755.40 1467
7756.23 1437
7757.06 1456
7757.90 1393
7758.73 1391
7759.56 1388
7760.39 1435
7761.22 1432
7762.05 1390
7762.88 1415
7763.71 1356
7764.55 1297
7765.38 1230
7766.21 1180
7767.04 1259
7767.87 1233
7768.70 1226
7769.54 1217
7770.37 1189
7771.20 1199
7772.03 1229
7772.86 1208
7773.70 1256
7774.53 1203
7775.36 1215
7776.19 1225
7777.02 1182
7777.86 1219
7778.69 1183
7779.52 1178
7780.35 1197
7781.19 1258
7782.02 1288
7782.85 1269
7783.68 1328
7784.52 1362
7785.35 1396
7786.18 1383
7787.01 1345
7787.85 1340
7788.68 1317
7789.51 1348
7790.35 1370
7791.18 1309
7792.01 1254
7792.84 1243
7793.68 1239
7794.51 1254
7795.34 1291
7796.18 1272
7797.01 1320
7797.84 1312
7798.68 1338
7799.51 1356
7800.34 1389
7801.18 1315
7802.01 1282
7802.84 1272
7803.68 1269
7804.51 1372
7805.35 1407
7806.18 1407
7807.01 1360
7807.85 1324
7808.68 1362
7809.51 1386
7810.35 1423
7811.18 1436
7812.02 1473
7812.85 1556
7813.68 1640
7814.52 1671
7815.35 1678
7816.19 1714
7817.02 1629
7817.86 1657
7818.69 1569
7819.52 1583
7820.36 1582
7821.19 1553
7822.03 1588
7822.86 1613
7823.70 1625
7824.53 1740
7825.37 1740
7826.20 1771
7827.04 1801
7827.87 1745
7828.71 1648
7829.54 1662
7830.38 1628
7831.21 1646
7832.05 1592
7832.88 1626
7833.72 1597
7834.55 1628
7835.39 1512
7836.22 1579
7837.06 1571
7837.89 1562
7838.73 1570
7839.57 1519
7840.40 1504
7841.24 1473
7842.07 1401
7842.91 1381
7843.74 1393
7844.58 1382
7845.42 1387
7846.25 1312
7847.09 1339
7847.92 1344
7848.76 1335
7849.60 1323
7850.43 1229
7851.27 1270
7852.10 1262
7852.94 1259
7853.78 1290
7854.61 1262
7855.45 1329
7856.29 1309
7857.12 1369
7857.96 1345
7858.79 1323
7859.63 1282
7860.47 1286
7861.30 1298
7862.14 1335
7862.98 1281
7863.81 1280
7864.65 1306
7865.49 1328
7866.33 1218
7867.16 1287
7868.00 1274
7868.84 1272
7869.67 1327
7870.51 1340
7871.35 1335
7872.19 1342
7873.02 1379
7873.86 1434
7874.70 1483
7875.54 1580
7876.37 1610
7877.21 1622
7878.05 1652
7878.89 1622
7879.72 1573
7880.56 1468
7881.40 1436
7882.24 1445
7883.07 1389
7883.91 1340
7884.75 1354
7885.59 1331
7886.43 1306
7887.26 1308
7888.10 1361
7888.94 1352
7889.78 1391
7890.62 1373
7891.45 1439
7892.29 1418
7893.13 1324
7893.97 1375
7894.81 1307
7895.65 1343
7896.49 1348
7897.32 1394
7898.16 1340
7899.00 1336
7899.84 1264
7900.68 1290
7901.52 1263
7902.36 1268
7903.20 1253
7904.03 1296
7904.87 1321
7905.71 1315
7906.55 1271
7907.39 1271
7908.23 1325
7909.07 1334
7909.91 1426
7910.75 1451
7911.59 1503
7912.43 1570
7913.27 1682
7914.11 1797
7914.94 1895
7915.78 1947
7916.62 1978
7917.46 2018
7918.30 2024
7919.14 2033
7919.98 1926
7920.82 1785
7921.66 1637
7922.50 1525
7923.34 1500
7924.18 1466
7925.02 1465
7925.86 1379
7926.70 1316
7927.54 1342
7928.38 1336
7929.22 1371
7930.06 1351
7930.90 1318
7931.74 1378
7932.59 1312
7933.43 1312
7934.27 1261
7935.11 1223
7935.95 1249
7936.79 1192
7937.63 1222
7938.47 1259
7939.31 1233
7940.15 1271
7940.99 1259
7941.83 1257
7942.67 1252
7943.52 1321
7944.36 1353
7945.20 1353
7946.04 1295
7946.88 1325
7947.72 1321
7948.56 1282
7949.40 1291
7950.25 1352
7951.09 1346
7951.93 1308
7952.77 1377
7953.61 1379
7954.45 1355
7955.29 1428
7956.14 1372
7956.98 1359
7957.82 1315
7958.66 1340
7959.50 1286
7960.35 1235
7961.19 1223
7962.03 1275
7962.87 1256
7963.71 1263
7964.56 1318
7965.40 1459
7966.24 1426
7967.08 1432
7967.93 1440
7968.77 1411
7969.61 1393
7970.45 1324
7971.29 1249
7972.14 1236
7972.98 1263
7973.82 1228
7974.67 1217
7975.51 1185
7976.35 1206
7977.19 1114
7978.04 1117
7978.88 1088
7979.72 1165
7980.57 1163
7981.41 1124
7982.25 1184
7983.09 1213
7983.94 1143
7984.78 1165
7985.62 1134
7986.47 1114
7987.31 1123
7988.15 1134
7989.00 1131
7989.84 1121
7990.68 1083
7991.53 1080
7992.37 1099
7993.22 1072
7994.06 1110
7994.90 1103
7995.75 1050
7996.59 1083
7997.43 1044
7998.28 1038
7999.12 1021
7999.97 1030
8000.81 1049
8001.65 1055
8002.50 1025
8003.34 1074
8004.19 1051
8005.03 1084
8005.88 1108
8006.72 1096
8007.57 1096
8008.41 1094
8009.25 1109
8010.10 1124
8010.94 1090
8011.79 1047
8012.63 1071
8013.48 1046
8014.32 1080
8015.17 1016
8016.01 1014
8016.86 1023
8017.70 1051
8018.55 1044
8019.39 1008
8020.24 1055
8021.08 1007
8021.93 987
8022.77 1018
8023.62 1046
8024.46 1054
8025.31 986
8026.15 988
8027.00 1025
8027.84 1002
8028.69 1021
8029.54 1075
8030.38 1031
8031.23 996
8032.07 1056
8032.92 1071
8033.76 1088
8034.61 1085
8035.46 1051
8036.30 1072
8037.15 1060
8037.99 1071
8038.84 1069
8039.69 996
8040.53 1011
8041.38 987
8042.22 962
8043.07 990
8043.92 1092
8044.76 1084
8045.61 1078
8046.46 1044
8047.30 1056
8048.15 1058
8049.00 1058
8049.84 1070
8050.69 1071
8051.54 1075
8052.38 1021
8053.23 1044
8054.08 1063
8054.92 1053
8055.77 1049
8056.62 1002
8057.46 999
8058.31 994
8059.16 993
8060.01 1021
8060.85 990
8061.70 1008
8062.55 928
8063.40 1009
8064.24 991
8065.09 995
8065.94 1012
8066.79 984
8067.63 1018
8068.48 1003
8069.33 964
8070.18 968
8071.02 964
8071.87 944
8072.72 914
8073.57 929
8074.42 983
8075.26 958
8076.11 979
8076.96 994
8077.81 971
8078.66 962
8079.50 1006
8080.35 952
8081.20 903
8082.05 928
8082.90 925
8083.75 944
8084.59 940
8085.44 936
8086.29 944
8087.14 991
8087.99 939
8088.84 947
8089.69 962
8090.53 957
8091.38 967
8092.23 971
8093.08 920
8093.93 924
8094.78 945
8095.63 972
8096.48 952
8097.33 968
8098.18 986
8099.02 987
8099.87 976
8100.72 994
8101.57 945
8102.42 973
8103.27 949
8104.12 984
8104.97 969
8105.82 954
8106.67 922
8107.52 959
8108.37 1000
8109.22 991
8110.07 941
8110.92 947
8111.77 954
8112.62 944
8113.47 957
8114.32 992
8115.17 1070
8116.02 1120
8116.87 1100
8117.72 1178
8118.57 1116
8119.42 1134
8120.27 1087
8121.12 1121
8121.97 1069
8122.82 1077
8123.67 1055
8124.52 1036
8125.37 1048
8126.22 1006
8127.07 984
8127.93 981
8128.78 998
8129.63 1019
8130.48 1007
8131.33 999
8132.18 1025
8133.03 1021
8133.88 1014
8134.73 1043
8135.58 995
8136.44 960
8137.29 991
8138.14 1010
8138.99 989
8139.84 1015
8140.69 1018
8141.54 1070
8142.39 1031
8143.25 1007
8144.10 1001
8144.95 1013
8145.80 1007
8146.65 988
8147.50 1058
8148.36 1035
8149.21 1038
8150.06 1118
8150.91 1117
8151.76 1148
8152.62 1161
8153.47 1230
8154.32 1204
8155.17 1217
8156.02 1275
8156.88 1171
8157.73 1111
8158.58 1096
8159.43 1064
8160.29 1007
8161.14 980
8161.99 1008
8162.84 1003
8163.70 1006
8164.55 954
8165.40 941
8166.25 1011
8167.11 1020
8167.96 1029
8168.81 930
8169.67 1008
8170.52 983
8171.37 959
8172.23 955
8173.08 949
8173.93 961
8174.78 959
8175.64 927
8176.49 914
8177.34 899
8178.20 949
8179.05 948
8179.90 936
8180.76 968
8181.61 960
8182.47 921
8183.32 903
8184.17 952
8185.03 923
8185.88 865
8186.73 886
8187.59 901
8188.44 897
8189.30 877
8190.15 922
8191.00 924
8191.86 945
8192.71 932
8193.57 949
8194.42 931
8195.27 945
8196.13 932
8196.98 890
8197.84 866
8198.69 903
8199.55 912
8200.40 887
8201.26 896
8202.11 886
8202.96 855
8203.82 885
8204.67 913
8205.53 919
8206.38 933
8207.24 906
8208.09 968
8208.95 948
8209.80 915
8210.66 858
8211.51 855
8212.37 894
8213.22 922
8214.08 951
8214.93 952
8215.79 920
8216.65 931
8217.50 1013
8218.36 1026
8219.21 1084
8220.07 1031
8220.92 1047
8221.78 1081
8222.63 1089
8223.49 1085
8224.35 1091
8225.20 1082
8226.06 1111
8226.91 1053
8227.77 1002
8228.63 1025
8229.48 1017
8230.34 982
8231.19 944
8232.05 972
8232.91 928
8233.76 954
8234.62 944
8235.47 922
8236.33 864
8237.19 904
8238.04 916
8238.90 896
8239.76 916
8240.61 905
8241.47 993
8242.33 977
8243.18 912
8244.04 939
8244.90 950
8245.75 940
8246.61 921
8247.47 912
8248.33 916
8249.18 901
8250.04 917
8250.90 931
8251.75 937
8252.61 966
8253.47 944
8254.33 921
8255.18 919
8256.04 894
8256.90 931
8257.76 910
8258.61 926
8259.47 926
8260.33 885
8261.19 896
8262.04 935
8262.90 919
8263.76 973
8264.62 965
8265.48 973
8266.33 940
8267.19 880
8268.05 930
8268.91 949
8269.77 909
8270.62 942
8271.48 908
8272.34 895
8273.20 950
8274.06 968
8274.92 909
8275.77 928
8276.63 986
8277.49 941
8278.35 943
8279.21 944
8280.07 981
8280.93 949
8281.78 954
8282.64 959
8283.50 928
8284.36 960
8285.22 963
8286.08 961
8286.94 945
8287.80 937
8288.66 967
8289.51 996
8290.37 929
8291.23 967
8292.09 1018
8292.95 973
8293.81 972
8294.67 957
8295.53 977
8296.39 983
8297.25 997
8298.11 983
8298.97 959
8299.83 957
8300.69 959
8301.55 1059
8302.41 992
8303.27 1009
8304.13 1039
8304.99 1030
8305.85 1037
8306.71 1035
8307.57 1038
8308.43 1029
8309.29 997
8310.15 964
8311.01 1010
8311.87 1023
8312.73 1018
8313.59 1005
8314.45 1012
8315.31 994
8316.17 1017
8317.03 1030
8317.89 1035
8318.75 985
8319.61 977
8320.47 941
8321.33 969
8322.20 983
8323.06 936
8323.92 921
8324.78 967
8325.64 1001
8326.50 994
8327.36 990
8328.22 966
8329.08 947
8329.94 980
8330.81 1003
8331.67 964
8332.53 958
8333.39 963
8334.25 994
8335.11 965
8335.97 971
8336.84 1002
8337.70 993
8338.56 956
8339.42 982
8340.28 997
8341.15 1017
8342.01 1029
8342.87 1047
8343.73 1025
8344.59 1045
8345.45 955
8346.32 997
8347.18 1037
8348.04 1015
8348.90 1017
8349.77 1022
8350.63 988
8351.49 1062
8352.35 1000
8353.22 1044
8354.08 1053
8354.94 1005
8355.80 1050
8356.67 1013
8357.53 979
8358.39 1018
8359.25 1015
8360.12 1081
8360.98 1080
8361.84 1037
8362.71 1060
8363.57 1028
8364.43 1048
8365.29 1090
8366.16 1049
8367.02 1058
8367.88 1102
8368.75 1038
8369.61 1057
8370.47 1105
8371.34 1096
8372.20 1123
8373.06 1139
8373.93 1109
8374.79 1112
8375.65 1120
8376.52 1131
8377.38 1129
8378.25 1186
8379.11 1164
8379.97 1196
8380.84 1224
8381.70 1184
8382.56 1197
8383.43 1167
8384.29 1192
8385.16 1151
8386.02 1212
8386.89 1205
8387.75 1212
8388.61 1262
8389.48 1250
8390.34 1253
8391.21 1262
8392.07 1339
8392.94 1305
8393.80 1286
8394.67 1353
8395.53 1376
8396.39 1335
8397.26 1367
8398.12 1345
8398.99 1385
8399.85 1398
8400.72 1391
8401.58 1398
8402.45 1404
8403.31 1439
8404.18 1447
8405.04 1447
8405.91 1504
8406.77 1542
8407.64 1590
8408.50 1655
8409.37 1634
8410.24 1690
8411.10 1629
8411.97 1643
8412.83 1684
8413.70 1702
8414.56 1659
8415.43 1708
8416.29 1740
8417.16 1695
8418.03 1749
8418.89 1738
8419.76 1750
8420.62 1790
8421.49 1762
8422.36 1878
8423.22 1919
8424.09 1975
8424.95 1948
8425.82 1985
8426.69 2046
8427.55 2053
8428.42 1993
8429.28 2045
8430.15 2169
8431.02 2147
8431.88 2169
8432.75 2210
8433.62 2304
8434.48 2411
8435.35 2490
8436.22 2568
8437.08 2625
8437.95 2756
8438.82 2832
8439.68 2862
8440.55 2920
8441.42 2886
8442.29 2856
8443.15 2944
8444.02 2879
8444.89 2906
8445.75 2990
8446.62 3082
8447.49 3291
8448.36 3634
8449.22 4177
8450.09 4922
8450.96 6140
8451.83 7627
8452.69 9101
8453.56 10186
8454.43 10964
8455.30 11177
8456.16 10920
8457.03 10463
8457.90 9540
8458.77 8370
8459.64 7130
8460.50 6206
8461.37 5355
8462.24 4685
8463.11 4006
8463.98 3386
8464.84 3066
8465.71 2773
8466.58 2650
8467.45 2532
8468.32 2353
8469.19 2262
8470.05 2147
8470.92 2107
8471.79 1988
8472.66 1955
8473.53 1946
8474.40 1867
8475.27 1763
8476.13 1748
8477.00 1769
8477.87 1778
8478.74 1703
8479.61 1722
8480.48 1736
8481.35 1800
8482.22 1813
8483.09 1867
8483.96 1847
8484.82 1759
8485.69 1839
8486.56 1898
8487.43 1969
8488.30 1877
8489.17 2011
8490.04 2076
8490.91 2228
8491.78 2302
8492.65 2246
8493.52 2236
8494.39 2187
8495.26 2215
8496.13 2223
8497.00 2110
8497.87 1985
8498.74 1858
8499.61 1871
8500.48 1824
8501.35 1805
8502.22 1792
8503.09 1720
8503.96 1738
8504.83 1709
8505.70 1672
8506.57 1717
8507.44 1772
8508.31 1804
8509.18 1755
8510.05 1817
8510.92 1797
8511.79 1823
8512.66 1885
8513.53 1872
8514.40 1852
8515.27 1910
8516.15 1911
8517.02 1961
8517.89 1952
8518.76 2013
8519.63 1910
8520.50 1899
8521.37 1925
8522.24 1950
8523.11 1967
8523.98 1938
8524.86 1963
8525.73 1979
8526.60 1962
8527.47 1968
8528.34 2029
8529.21 2113
8530.08 2123
8530.96 2043
8531.83 2130
8532.70 2125
8533.57 2076
8534.44 2040
8535.31 2081
8536.19 1949
8537.06 1932
8537.93 1937
8538.80 1950
8539.67 1870
8540.55 1832
8541.42 1769
8542.29 1730
8543.16 1737
8544.03 1688
8544.91 1636
8545.78 1551
8546.65 1542
8547.52 1542
8548.40 1598
8549.27 1686
8550.14 1734
8551.01 1786
8551.89 1863
8552.76 1919
8553.63 1926
8554.51 1940
8555.38 1911
8556.25 1934
8557.12 1911
8558.00 1774
8558.87 1731
8559.74 1648
8560.62 1633
8561.49 1546
8562.36 1595
8563.24 1499
8564.11 1492
8564.98 1458
8565.86 1466
8566.73 1453
8567.60 1412
8568.48 1413
8569.35 1465
8570.22 1434
8571.10 1417
8571.97 1452
8572.84 1337
8573.72 1369
8574.59 1411
8575.46 1356
8576.34 1344
8577.21 1343
8578.09 1340
8578.96 1290
8579.83 1339
8580.71 1367
8581.58 1303
8582.46 1307
8583.33 1338
8584.21 1308
8585.08 1294
8585.95 1332
8586.83 1328
8587.70 1259
8588.58 1285
8589.45 1324
8590.33 1335
8591.20 1365
8592.08 1303
8592.95 1333
8593.83 1394
8594.70 1367
8595.58 1370
8596.45 1391
8597.33 1403
8598.20 1385
8599.08 1395
8599.95 1443
8600.83 1392
8601.70 1371
8602.58 1408
8603.45 1428
8604.33 1412
8605.20 1358
8606.08 1411
8606.95 1410
8607.83 1412
8608.70 1423
8609.58 1422
8610.45 1394
8611.33 1428
8612.21 1427
8613.08 1399
8613.96 1401
8614.83 1433
8615.71 1385
8616.59 1396
8617.46 1373
8618.34 1353
8619.21 1354
8620.09 1465
8620.97 1409
8621.84 1455
8622.72 1494
8623.59 1481
8624.47 1529
8625.35 1592
8626.22 1569
8627.10 1605
8627.98 1649
8628.85 1673
8629.73 1624
8630.61 1648
8631.48 1614
8632.36 1590
8633.24 1579
8634.11 1536
8634.99 1577
8635.87 1624
8636.74 1605
8637.62 1611
8638.50 1625
8639.37 1665
8640.25 1647
8641.13 1660
8642.01 1696
8642.88 1728
8643.76 1721
8644.64 1727
8645.52 1687
8646.39 1778
8647.27 1824
8648.15 1790
8649.03 1832
8649.90 1848
8650.78 1878
8651.66 1850
8652.54 1874
8653.41 1856
8654.29 1837
8655.17 1815
8656.05 1898
8656.93 1905
8657.80 1824
8658.68 1827
8659.56 1913
8660.44 1922
8661.32 1900
8662.19 1954
8663.07 1931
8663.95 1907
8664.83 1891
8665.71 1997
8666.59 2036
8667.46 2126
8668.34 2216
8669.22 2325
8670.10 2584
8670.98 2794
8671.86 2909
8672.74 3171
8673.62 3231
8674.49 3263
8675.37 3317
8676.25 3203
8677.13 3043
8678.01 2986
8678.89 2812
8679.77 2651
8680.65 2572
8681.53 2469
8682.41 2464
8683.29 2481
8684.16 2503
8685.04 2528
8685.92 2756
8686.80 3067
8687.68 3424
8688.56 3833
8689.44 4304
8690.32 4888
8691.20 5321
8692.08 5522
8692.96 5388
8693.84 5227
8694.72 4953
8695.60 4521
8696.48 4104
8697.36 3716
8698.24 3322
8699.12 2967
8700.00 2752
8700.88 2494
8701.76 2340
8702.64 2217
8703.52 2179
8704.40 2027
8705.28 2030
8706.16 2011
8707.04 1933
8707.92 1969
8708.80 1952
8709.69 1835
8710.57 1938
8711.45 1915
8712.33 1933
8713.21 1878
8714.09 1850
8714.97 1830
8715.85 1823
8716.73 1774
8717.61 1840
8718.49 1894
8719.38 1828
8720.26 1867
8721.14 1882
8722.02 1864
8722.90 1902
8723.78 1919
8724.66 1950
8725.54 1985
8726.43 2049
8727.31 2112
8728.19 2117
8729.07 2101
8729.95 2109
8730.83 2128
8731.72 2165
8732.60 2183
8733.48 2119
8734.36 2164
8735.24 2182
8736.13 2179
8737.01 2180
8737.89 2207
8738.77 2197
8739.65 2136
8740.54 2116
8741.42 2132
8742.30 2117
8743.18 2120
8744.07 2109
8744.95 2171
8745.83 2131
8746.71 2211
8747.60 2265
8748.48 2328
8749.36 2265
8750.24 2325
8751.13 2428
8752.01 2414
8752.89 2447
8753.77 2554
8754.66 2586
8755.54 2631
8756.42 2695
8757.31 2794
8758.19 2829
8759.07 2935
8759.96 2934
8760.84 2934
8761.72 3058
8762.61 3097
8763.49 3197
8764.37 3153
8765.26 3174
8766.14 3242
8767.02 3238
8767.91 3163
8768.79 3211
8769.67 3191
8770.56 3189
8771.44 3246
8772.32 3204
8773.21 3275
8774.09 3373
8774.98 3739
8775.86 4202
8776.74 4793
8777.63 5531
8778.51 6326
8779.40 7411
8780.28 8145
8781.17 8455
8782.05 8669
8782.93 8553
8783.82 8134
8784.70 7560
8785.59 6766
8786.47 5897
8787.36 5325
8788.24 4678
8789.13 4180
8790.01 3839
8790.89 3494
8791.78 3260
8792.66 3095
8793.55 2978
8794.43 3052
8795.32 3064
8796.20 3059
8797.09 3016
8797.97 2974
8798.86 2868
8799.74 2762
8800.63 2620
8801.52 2567
8802.40 2473
8803.29 2328
8804.17 2203
8805.06 2128
8805.94 1999
8806.83 2028
8807.71 2023
8808.60 1976
8809.48 1963
8810.37 2005
8811.26 1992
8812.14 1888
8813.03 1918
8813.91 1906
8814.80 1953
8815.69 1981
8816.57 2049
8817.46 2092
8818.34 2096
8819.23 2070
8820.12 2104
8821.00 2056
8821.89 2095
8822.77 2007
8823.66 1935
8824.55 1948
8825.43 1898
8826.32 1867
8827.21 1835
8828.09 1844
8828.98 1821
8829.87 1772
8830.75 1750
8831.64 1756
8832.53 1724
8833.41 1723
8834.30 1744
8835.19 1757
8836.08 1820
8836.96 1766
8837.85 1749
8838.74 1772
8839.62 1823
8840.51 1763
8841.40 1783
8842.29 1811
8843.17 1813
8844.06 1867
8844.95 1885
8845.84 1823
8846.72 1813
8847.61 1799
8848.50 1891
8849.39 1867
8850.27 1827
8851.16 1770
8852.05 1764
8852.94 1756
8853.82 1777
8854.71 1755
8855.60 1763
8856.49 1763
8857.38 1729
8858.26 1743
8859.15 1779
8860.04 1766
8860.93 1691
8861.82 1713
8862.71 1732
8863.59 1704
8864.48 1663
8865.37 1620
8866.26 1653
8867.15 1590
8868.04 1545
8868.93 1558
8869.81 1469
8870.70 1502
8871.59 1420
8872.48 1401
8873.37 1392
8874.26 1359
8875.15 1385
8876.04 1411
8876.93 1421
8877.81 1313
8878.70 1397
8879.59 1394
8880.48 1440
8881.37 1397
8882.26 1349
8883.15 1325
8884.04 1306
8884.93 1269
8885.82 1317
8886.71 1313
8887.60 1342
8888.49 1267
8889.38 1212
8890.27 1246
8891.16 1273
8892.05 1190
8892.94 1259
8893.83 1266
8894.72 1250
8895.61 1252
8896.50 1214
8897.39 1206
8898.28 1184
8899.17 1178
8900.06 1235
8900.95 1261
8901.84 1182
8902.73 1183
8903.62 1193
8904.51 1199
8905.40 1216
8906.29 1189
8907.18 1126
8908.07 1138
8908.96 1197
8909.85 1182
8910.74 1176
8911.63 1128
8912.52 1097
8913.41 1110
8914.31 1130
8915.20 1137
8916.09 1126
8916.98 1104
8917.87 1104
8918.76 1036
8919.65 1080
8920.54 1105
8921.43 1100
8922.33 1106
8923.22 1068
8924.11 1111
8925.00 1050
8925.89 1097
8926.78 1178
8927.67 1148
8928.57 1124
8929.46 1107
8930.35 1119
8931.24 1099
8932.13 1082
8933.03 1057
8933.92 1052
8934.81 1040
8935.70 1053
8936.59 1044
8937.49 1039
8938.38 1053
8939.27 982
8940.16 1035
8941.05 1026
8941.95 947
8942.84 990
8943.73 1012
8944.62 1036
8945.52 1030
8946.41 979
8947.30 1021
8948.19 983
8949.09 1026
8949.98 1016
8950.87 1016
8951.76 1032
8952.66 1012
8953.55 992
8954.44 1002
8955.34 1015
8956.23 992
8957.12 991
8958.02 963
8958.91 966
8959.80 973
8960.69 961
8961.59 978
8962.48 945
8963.37 931
8964.27 938
8965.16 943
8966.05 945
8966.95 954
8967.84 957
8968.74 957
8969.63 942
8970.52 986
8971.42 1017
8972.31 964
8973.20 919
8974.10 942
8974.99 922
8975.89 938
8976.78 942
8977.67 955
8978.57 935
8979.46 904
8980.36 873
8981.25 881
8982.15 883
8983.04 862
8983.93 863
8984.83 889
8985.72 853
8986.62 859
8987.51 854
8988.41 820
8989.30 861
8990.20 898
8991.09 890
8991.99 861
8992.88 835
8993.78 848
8994.67 848
8995.57 838
8996.46 873
8997.36 868
8998.25 867
8999.15 795
9000.04 816
9000.94 865
9001.83 826
9002.73 809
9003.62 834
9004.52 843
9005.41 831
9006.31 879
9007.20 855
9008.10 844
9009.00 821
9009.89 834
9010.79 801
9011.68 804
9012.58 790
9013.47 850
9014.37 774
9015.27 775
9016.16 813
9017.06 781
9017.95 782
9018.85 795
9019.75 779
9020.64 734
9021.54 752
9022.43 786
9023.33 815
9024.23 815
9025.12 816
9026.02 778
9026.92 784
9027.81 819
9028.71 783
9029.61 795
9030.50 744
9031.40 805
9032.30 753
9033.19 761
9034.09 777
9034.99 756
9035.88 754
9036.78 760
9037.68 795
9038.58 801
9039.47 816
9040.37 775
9041.27 783
9042.16 806
9043.06 761
9043.96 761
9044.86 834
9045.75 759
9046.65 787
9047.55 806
9048.45 865
9049.34 818
9050.24 799
9051.14 819
9052.04 816
9052.94 803
9053.83 801
9054.73 801
9055.63 803
9056.53 785
9057.43 825
9058.32 805
9059.22 790
9060.12 843
9061.02 815
9061.92 820
9062.81 865
9063.71 849
9064.61 802
9065.51 834
9066.41 814
9067.31 857
9068.21 864
9069.10 895
9070.00 874
9070.90 827
9071.80 841
9072.70 830
9073.60 840
9074.50 815
9075.40 841
9076.29 853
9077.19 823
9078.09 843
9078.99 821
9079.89 767
9080.79 799
9081.69 823
9082.59 826
9083.49 796
9084.39 806
9085.29 839
9086.19 853
9087.09 874
9087.98 814
9088.88 815
9089.78 838
9090.68 862
9091.58 830
9092.48 783
9093.38 806
9094.28 816
9095.18 806
9096.08 797
9096.98 799
9097.88 797
9098.78 818
9099.68 763
9100.58 794
9101.48 765
9102.38 767
9103.28 753
9104.18 838
9105.08 800
9105.99 763
9106.89 792
9107.79 830
9108.69 786
9109.59 790
9110.49 818
9111.39 802
9112.29 790
9113.19 753
9114.09 760
9114.99 769
9115.89 766
9116.79 793
9117.69 839
9118.60 790
9119.50 774
9120.40 772
9121.30 780
9122.20 756
9123.10 770
9124.00 802
9124.90 799
9125.81 759
9126.71 751
9127.61 773
9128.51 745
9129.41 752
9130.31 748
9131.22 795
9132.12 799
9133.02 793
9133.92 797
9134.82 763
9135.72 742
9136.63 752
9137.53 794
9138.43 769
9139.33 761
9140.23 757
9141.14 800
9142.04 755
9142.94 798
9143.84 794
9144.75 745
9145.65 771
9146.55 768
9147.45 807
9148.36 798
9149.26 778
9150.16 753
9151.06 788
9151.97 764
9152.87 724
9153.77 761
9154.67 780
9155.58 773
9156.48 795
9157.38 742
9158.29 774
9159.19 747
9160.09 735
9161.00 754
9161.90 762
9162.80 786
9163.71 776
9164.61 785
9165.51 760
9166.42 754
9167.32 733
9168.22 754
9169.13 714
9170.03 749
9170.93 734
9171.84 780
9172.74 761
9173.64 726
9174.55 745
9175.45 771
9176.36 765
9177.26 808
9178.16 761
9179.07 776
9179.97 789
9180.88 772
9181.78 755
9182.69 767
9183.59 801
9184.49 780
9185.40 776
9186.30 762
9187.21 806
9188.11 782
9189.02 788
9189.92 806
9190.82 817
9191.73 784
9192.63 792
9193.54 795
9194.44 768
9195.35 799
9196.25 843
9197.16 880
9198.06 826
9198.97 853
9199.87 873
9200.78 845
9201.68 830
9202.59 805
9203.49 788
9204.40 774
9205.30 784
9206.21 779
9207.12 765
9208.02 772
9208.93 774
9209.83 797
9210.74 784
9211.64 779
9212.55 815
9213.45 817
9214.36 811
9215.27 799
9216.17 790
9217.08 788
9217.98 801
9218.89 795
9219.80 801
9220.70 826
9221.61 828
9222.51 768
9223.42 788
9224.33 813
9225.23 768
9226.14 779
9227.05 779
9227.95 814
9228.86 769
9229.77 792
9230.67 800
9231.58 828
9232.49 797
9233.39 751
9234.30 734
9235.21 801
9236.11 762
9237.02 735
9237.93 782
9238.83 797
9239.74 768
9240.65 762
9241.55 771
9242.46 787
9243.37 756
9244.28 766
9245.18 765
9246.09 738
9247.00 779
9247.91 744
9248.81 764
9249.72 743
9250.63 768
9251.54 729
9252.44 748
9253.35 810
9254.26 794
9255.17 765
9256.07 795
9256.98 756
9257.89 749
9258.80 717
9259.71 742
9260.61 771
9261.52 770
9262.43 762
9263.34 799
9264.25 787
9265.16 744
9266.06 798
9266.97 809
9267.88 770
9268.79 783
9269.70 783
9270.61 756
9271.51 829
9272.42 812
9273.33 856
9274.24 841
9275.15 802
9276.06 821
9276.97 801
9277.88 828
9278.78 819
9279.69 823
9280.60 822
9281.51 782
9282.42 822
9283.33 812
9284.24 821
9285.15 773
9286.06 776
9286.97 769
9287.88 811
9288.79 804
9289.70 806
9290.60 771
9291.51 822
9292.42 824
9293.33 831
9294.24 825
9295.15 796
9296.06 833
9296.97 859
9297.88 832
9298.79 806
9299.70 831
9300.61 802
9301.52 795
9302.43 852
9303.34 878
9304.25 836
9305.16 802
9306.07 866
9306.98 866
9307.89 883
9308.80 915
9309.71 895
9310.63 918
9311.54 851
9312.45 851
9313.36 883
9314.27 868
9315.18 866
9316.09 816
9317.00 785
9317.91 802
9318.82 779
9319.73 781
9320.64 833
9321.55 766
9322.47 744
9323.38 773
9324.29 752
9325.20 793
9326.11 824
9327.02 800
9327.93 792
9328.84 821
9329.76 755
9330.67 780
9331.58 780
9332.49 765
9333.40 806
9334.31 802
9335.23 821
9336.14 777
9337.05 806
9337.96 774
9338.87 804
9339.78 778
9340.70 769
9341.61 809
9342.52 786
9343.43 811
9344.34 837
9345.26 806
9346.17 791
9347.08 796
9347.99 824
9348.91 824
9349.82 871
9350.73 860
9351.64 798
9352.56 809
9353.47 844
9354.38 839
9355.29 834
9356.21 851
9357.12 789
9358.03 808
9358.94 838
9359.86 816
9360.77 800
9361.68 851
9362.60 821
9363.51 813
9364.42 844
9365.34 825
9366.25 871
9367.16 849
9368.08 853
9368.99 808
9369.90 857
9370.82 826
9371.73 822
9372.64 846
9373.56 833
9374.47 780
9375.38 806
9376.30 852
9377.21 823
9378.12 832
9379.04 838
9379.95 839
9380.87 877
9381.78 894
9382.69 902
9383.61 874
9384.52 865
9385.44 886
9386.35 885
9387.27 912
9388.18 948
9389.09 926
9390.01 922
9390.92 983
9391.84 971
9392.75 995
9393.67 968
9394.58 991
9395.50 962
9396.41 957
9397.32 988
9398.24 976
9399.15 968
9400.07 942
9400.98 925
9401.90 947
9402.81 922
9403.73 927
9404.64 956
9405.56 925
9406.47 907
9407.39 946
9408.30 937
9409.22 933
9410.14 971
9411.05 954
9411.97 935
9412.88 926
9413.80 937
9414.71 940
9415.63 934
9416.54 932
9417.46 954
9418.38 924
9419.29 949
9420.21 984
9421.12 961
9422.04 922
9422.95 884
9423.87 889
9424.79 953
9425.70 965
9426.62 986
9427.54 981
9428.45 1003
9429.37 980
9430.28 982
9431.20 1047
9432.12 1137
9433.03 1126
9433.95 1146
9434.87 1175
9435.78 1180
9436.70 1169
9437.62 1168
9438.53 1092
9439.45 1081
9440.37 1099
9441.28 1159
9442.20 1110
9443.12 1138
9444.03 1157
9444.95 1168
9445.87 1237
9446.79 1323
9447.70 1443
9448.62 1609
9449.54 1683
9450.45 1820
9451.37 1984
9452.29 1936
9453.21 1904
9454.12 1870
9455.04 1817
9455.96 1727
9456.88 1594
9457.79 1527
9458.71 1444
9459.63 1367
9460.55 1221
9461.47 1166
9462.38 1117
9463.30 1077
9464.22 1097
9465.14 1103
9466.06 1053
9466.97 1064
9467.89 1025
9468.81 1006
9469.73 1023
9470.65 1060
9471.56 1049
9472.48 975
9473.40 999
9474.32 1027
9475.24 1044
9476.16 1101
9477.08 1121
9477.99 1103
9478.91 1179
9479.83 1158
9480.75 1145
9481.67 1150
9482.59 1168
9483.51 1073
9484.43 1100
9485.34 1067
9486.26 1032
9487.18 1077
9488.10 1011
9489.02 995
9489.94 1051
9490.86 985
9491.78 983
9492.70 973
9493.62 968
9494.54 928
9495.46 942
9496.38 963
9497.30 937
9498.22 949
9499.13 903
9500.05 867
9500.97 905
9501.89 902
9502.81 961
9503.73 974
9504.65 917
9505.57 913
9506.49 956
9507.41 968
9508.33 921
9509.25 947
9510.17 979
9511.09 959
9512.01 956
9512.93 947
9513.86 940
9514.78 1005
9515.70 1042
9516.62 1051
9517.54 1009
9518.46 1019
9519.38 951
9520.30 1073
9521.22 996
9522.14 986
9523.06 1022
9523.98 1029
9524.90 1064
9525.82 1038
9526.75 1057
9527.67 1160
9528.59 1158
9529.51 1234
9530.43 1242
9531.35 1282
9532.27 1307
9533.19 1281
9534.11 1302
9535.04 1272
9535.96 1232
9536.88 1197
9537.80 1168
9538.72 1133
9539.64 1070
9540.57 1032
9541.49 1020
9542.41 992
9543.33 1063
9544.25 1047
9545.17 991
9546.10 1009
9547.02 988
9547.94 976
9548.86 1000
9549.78 1006
9550.71 959
9551.63 953
9552.55 1031
9553.47 998
9554.40 967
9555.32 1039
9556.24 1024
9557.16 1068
9558.09 1061
9559.01 1020
9559.93 1045
9560.85 1020
9561.78 1002
9562.70 962
9563.62 956
9564.54 967
9565.47 1003
9566.39 956
9567.31 951
9568.24 952
9569.16 961
9570.08 956
9571.00 968
9571.93 906
9572.85 909
9573.77 910
9574.70 952
9575.62 943
9576.54 908
9577.47 956
9578.39 945
9579.31 940
9580.24 927
9581.16 948
9582.09 949
9583.01 958
9583.93 916
9584.86 884
9585.78 941
9586.70 925
9587.63 957
9588.55 939
9589.48 956
9590.40 972
9591.32 950
9592.25 1022
9593.17 979
9594.10 956
9595.02 998
9595.95 1066
9596.87 1075
9597.79 1042
9598.72 982
9599.64 977
9600.57 999
9601.49 1022
9602.42 1046
9603.34 1084
9604.27 1036
9605.19 1079
9606.12 1022
9607.04 1061
9607.97 1078
9608.89 1089
9609.82 1112
9610.74 1132
9611.67 1128
9612.59 1107
9613.52 1140
9614.44 1173
9615.37 1130
9616.29 1092
9617.22 1156
9618.14 1121
9619.07 1115
9619.99 1151
9620.92 1145
9621.85 1157
9622.77 1200
9623.70 1176
9624.62 1264
9625.55 1210
9626.47 1232
9627.40 1278
9628.33 1262
9629.25 1263
9630.18 1280
9631.10 1297
9632.03 1269
9632.96 1282
9633.88 1321
9634.81 1304
9635.73 1330
9636.66 1380
9637.59 1368
9638.51 1364
9639.44 1346
9640.37 1371
9641.29 1398
9642.22 1501
9643.15 1504
9644.07 1625
9645.00 1680
9645.93 1693
9646.85 1721
9647.78 1739
9648.71 1832
9649.63 1921
9650.56 1843
9651.49 1852
9652.41 1762
9653.34 1789
9654.27 1718
9655.20 1668
9656.12 1647
9657.05 1616
9657.98 1621
9658.90 1623
9659.83 1590
9660.76 1578
9661.69 1583
9662.61 1646
9663.54 1654
9664.47 1651
9665.40 1679
9666.32 1670
9667.25 1727
9668.18 1780
9669.11 1785
9670.04 1795
9670.96 1834
9671.89 1824
9672.82 1780
9673.75 1762
9674.68 1770
9675.60 1795
9676.53 1799
9677.46 1826
9678.39 1828
9679.32 1901
9680.25 1896
9681.17 1936
9682.10 1953
9683.03 1993
9683.96 1996
9684.89 1963
9685.82 1970
9686.75 1948
9687.67 1945
9688.60 1961
9689.53 2062
9690.46 2152
9691.39 2053
9692.32 2193
9693.25 2318
9694.18 2411
9695.11 2484
9696.03 2629
9696.96 2702
9697.89 2700
9698.82 2755
9699.75 2769
9700.68 2710
9701.61 2560
9702.54 2482
9703.47 2432
9704.40 2339
9705.33 2210
9706.26 2237
9707.19 2190
9708.12 2236
9709.05 2176
9709.98 2155
9710.91 2318
9711.84 2409
9712.77 2449
9713.70 2483
9714.63 2433
9715.56 2394
9716.49 2389
9717.42 2281
9718.35 2225
9719.28 2142
9720.21 2032
9721.14 2008
9722.07 1938
9723.00 1830
9723.93 1804
9724.86 1819
9725.79 1756
9726.72 1804
9727.65 1862
9728.58 1895
9729.51 1908
9730.44 1890
9731.37 1837
9732.31 1932
9733.24 1811
9734.17 1838
9735.10 1857
9736.03 1798
9736.96 1766
9737.89 1706
9738.82 1640
9739.75 1668
9740.69 1528
9741.62 1553
9742.55 1560
9743.48 1564
9744.41 1475
9745.34 1395
9746.27 1463
9747.21 1463
9748.14 1422
9749.07 1421
9750.00 1409
9750.93 1382
9751.86 1400
9752.80 1398
9753.73 1394
9754.66 1376
9755.59 1423
9756.52 1382
9757.46 1389
9758.39 1364
9759.32 1393
9760.25 1385
9761.18 1360
9762.12 1375
9763.05 1373
9763.98 1382
9764.91 1313
9765.85 1334
9766.78 1319
9767.71 1332
9768.64 1374
9769.58 1396
9770.51 1404
9771.44 1475
9772.37 1452
9773.31 1424
9774.24 1430
9775.17 1513
9776.11 1598
9777.04 1530
9777.97 1526
9778.91 1620
9779.84 1632
9780.77 1676
9781.71 1626
9782.64 1587
9783.57 1591
9784.51 1563
9785.44 1503
9786.37 1417
9787.31 1464
9788.24 1432
9789.17 1388
9790.11 1384
9791.04 1366
9791.97 1368
9792.91 1397
9793.84 1397
9794.77 1407
9795.71 1399
9796.64 1430
9797.58 1453
9798.51 1427
9799.44 1414
9800.38 1342
9801.31 1311
9802.25 1323
9803.18 1290
9804.12 1232
9805.05 1226
9805.98 1214
9806.92 1165
9807.85 1144
9808.79 1125
9809.72 1128
9810.66 1143
9811.59 1123
9812.53 1110
9813.46 1069
9814.40 1107
9815.33 1079
9816.27 1031
9817.20 1044
9818.14 1064
9819.07 1072
9820.01 1034
9820.94 1086
9821.88 1048
9822.81 1012
9823.75 1027
9824.68 1047
9825.62 1011
9826.55 996
9827.49 1013
9828.42 1036
9829.36 1040
9830.29 1026
9831.23 1000
9832.17 996
9833.10 984
9834.04 1031
9834.97 998
9835.91 991
9836.84 998
9837.78 1012
9838.72 1030
9839.65 1001
9840.59 1019
9841.52 1023
9842.46 1042
9843.40 1017
9844.33 1030
9845.27 1030
9846.20 1060
9847.14 1050
9848.08 1019
9849.01 1019
9849.95 1021
9850.89 1003
9851.82 1033
9852.76 1007
9853.70 1042
9854.63 1033
9855.57 1010
9856.51 1038
9857.44 1014
9858.38 1029
9859.32 991
9860.25 1016
9861.19 1030
9862.13 1012
9863.07 967
9864.00 993
9864.94 1006
9865.88 938
9866.81 951
9867.75 1025
9868.69 1027
9869.63 966
9870.56 1019
9871.50 973
9872.44 969
9873.38 927
9874.31 1010
9875.25 1000
9876.19 951
9877.13 989
9878.07 970
9879.00 1021
9879.94 982
9880.88 936
9881.82 975
9882.75 963
9883.69 976
9884.63 990
9885.57 967
9886.51 951
9887.45 950
9888.38 947
9889.32 952
9890.26 971
9891.20 933
9892.14 981
9893.08 913
9894.01 897
9894.95 919
9895.89 978
9896.83 982
9897.77 908
9898.71 925
9899.65 908
9900.59 983
9901.52 943
9902.46 959
9903.40 948
9904.34 977
9905.28 970
9906.22 1083
9907.16 1100
9908.10 1133
9909.04 1149
9909.98 1182
9910.92 1247
9911.86 1218
9912.80 1235
9913.73 1190
9914.67 1162
9915.61 1147
9916.55 1132
9917.49 1068
9918.43 1035
9919.37 1156
9920.31 1149
9921.25 1151
9922.19 1235
9923.13 1298
9924.07 1295
9925.01 1294
9925.95 1322
9926.89 1283
9927.83 1241
9928.77 1254
9929.71 1170
9930.65 1131
9931.59 1076
9932.53 1048
9933.47 1031
9934.41 935
9935.36 943
9936.30 888
9937.24 850
9938.18 877
9939.12 898
9940.06 852
9941.00 808
9941.94 867
9942.88 883
9943.82 860
9944.76 861
9945.70 853
9946.64 843
9947.59 851
9948.53 854
9949.47 831
9950.41 857
9951.35 847
9952.29 839
9953.23 827
9954.17 841
9955.12 832
9956.06 830
9957.00 797
9957.94 811
9958.88 847
9959.82 832
9960.77 843
9961.71 825
9962.65 794
9963.59 812
9964.53 816
9965.48 807
9966.42 806
9967.36 767
9968.30 831
9969.24 792
9970.19 723
9971.13 803
9972.07 785
9973.01 759
9973.95 749
9974.90 753
9975.84 756
9976.78 734
9977.72 743
9978.67 738
9979.61 750
9980.55 768
9981.50 762
9982.44 718
9983.38 717
9984.32 751
9985.27 744
9986.21 786
9987.15 752
9988.10 776
9989.04 781
9989.98 750
9990.92 774
9991.87 706
9992.81 733
9993.75 738
9994.70 773
9995.64 783
9996.58 776
9997.53 757
9998.47 728
9999.41 747
10000.36 769
10001.30 777
10002.25 747
10003.19 781
10004.13 786
10005.08 735
10006.02 754
10006.96 701
10007.91 758
10008.85 774
10009.80 735
10010.74 717
10011.68 735
10012.63 721
10013.57 728
10014.52 749
10015.46 755
10016.41 769
10017.35 770
10018.29 749
10019.24 755
10020.18 730
10021.13 777
10022.07 730
10023.02 746
10023.96 715
10024.91 733
10025.85 719
10026.80 715
10027.74 723
10028.69 774
10029.63 754
10030.58 770
10031.52 772
10032.47 757
10033.41 743
10034.36 739
10035.30 735
10036.25 707
10037.19 753
10038.14 742
10039.08 722
10040.03 700
10040.97 705
10041.92 706
10042.87 705
10043.81 708
10044.76 698
10045.70 688
10046.65 700
10047.59 716
10048.54 706
10049.49 698
10050.43 716
10051.38 729
10052.32 645
10053.27 716
10054.22 692
10055.16 683
10056.11 686
10057.05 656
10058.00 702
10058.95 708
10059.89 695
10060.84 642
10061.79 671
10062.73 670
10063.68 667
10064.63 671
10065.57 686
10066.52 667
10067.47 693
10068.41 668
10069.36 686
10070.31 662
10071.25 660
10072.20 691
10073.15 662
10074.10 710
10075.04 677
10075.99 658
10076.94 658
10077.88 656
10078.83 682
10079.78 668
10080.73 677
10081.67 662
10082.62 638
10083.57 628
10084.52 641
10085.46 661
10086.41 646
10087.36 691
10088.31 672
10089.25 638
10090.20 646
10091.15 634
10092.10 701
10093.05 642
10093.99 661
10094.94 662
10095.89 633
10096.84 682
10097.79 651
10098.73 644
10099.68 651
10100.63 636
10101.58 636
10102.53 647
10103.48 638
10104.42 670
10105.37 658
10106.32 650
10107.27 676
10108.22 671
10109.17 677
10110.12 646
10111.06 632
10112.01 678
10112.96 655
10113.91 660
10114.86 646
10115.81 672
10116.76 666
10117.71 654
10118.66 699
10119.61 663
10120.56 636
10121.50 650
10122.45 664
10123.40 661
10124.35 678
10125.30 671
10126.25 652
10127.20 690
10128.15 670
10129.10 669
10130.05 679
10131.00 657
10131.95 684
10132.90 706
10133.85 656
10134.80 682
10135.75 683
10136.70 697
10137.65 635
10138.60 642
10139.55 656
10140.50 667
10141.45 683
10142.40 683
10143.35 678
10144.30 681
10145.25 669
10146.20 683
10147.15 690
10148.10 728
10149.05 742
10150.00 712
10150.95 696
10151.90 674
10152.86 721
10153.81 726
10154.76 702
10155.71 709
10156.66 705
10157.61 722
10158.56 687
10159.51 694
10160.46 696
10161.41 686
10162.37 683
10163.32 684
10164.27 751
10165.22 705
10166.17 694
10167.12 756
10168.07 737
10169.03 692
10169.98 702
10170.93 719
10171.88 701
10172.83 676
10173.78 698
10174.74 753
10175.69 738
10176.64 774
10177.59 713
10178.54 770
10179.49 834
10180.45 817
10181.40 775
10182.35 770
10183.30 796
10184.26 827
10185.21 845
10186.16 820
10187.11 803
10188.06 824
10189.02 812
10189.97 824
10190.92 818
10191.87 793
10192.83 800
10193.78 844
10194.73 822
10195.69 881
10196.64 858
10197.59 875
10198.54 845
10199.50 884
10200.45 885
10201.40 883
10202.36 934
10203.31 967
10204.26 980
10205.22 964
10206.17 929
10207.12 923
10208.08 956
10209.03 893
10209.98 905
10210.94 888
10211.89 849
10212.84 812
10213.80 823
10214.75 840
10215.70 842
10216.66 778
10217.61 800
10218.56 836
10219.52 830
10220.47 790
10221.43 820
10222.38 810
10223.33 783
10224.29 803
10225.24 829
10226.20 782
10227.15 822
10228.11 859
10229.06 852
10230.01 900
10230.97 891
10231.92 914
10232.88 947
10233.83 994
10234.79 964
10235.74 960
10236.70 910
10237.65 890
10238.60 900
10239.56 881
10240.51 844
10241.47 818
10242.42 804
10243.38 814
10244.33 736
10245.29 747
10246.24 746
10247.20 701
10248.15 736
10249.11 730
10250.07 737
10251.02 745
10251.98 719
10252.93 726
10253.89 698
10254.84 674
10255.80 669
10256.75 691
10257.71 686
10258.67 722
10259.62 699
10260.58 717
10261.53 701
10262.49 656
10263.44 665
10264.40 699
10265.36 678
10266.31 631
10267.27 676
10268.22 683
10269.18 720
10270.14 723
10271.09 702
10272.05 646
10273.01 698
10273.96 718
10274.92 712
10275.87 665
10276.83 649
10277.79 678
10278.74 670
10279.70 688
10280.66 655
10281.61 635
10282.57 660
10283.53 648
10284.49 658
10285.44 649
10286.40 652
10287.36 659
10288.31 667
10289.27 674
10290.23 653
10291.18 650
10292.14 651
10293.10 650
10294.06 667
10295.01 687
10295.97 686
10296.93 656
10297.89 661
10298.84 665
10299.80 656
10300.76 655
10301.72 674
10302.67 664
10303.63 642
10304.59 627
10305.55 651
10306.51 664
10307.46 626
10308.42 628
10309.38 685
10310.34 686
10311.30 614
10312.25 655
10313.21 687
10314.17 665
10315.13 661
10316.09 668
10317.05 666
10318.00 656
10318.96 645
10319.92 612
10320.88 623
10321.84 646
10322.80 613
10323.76 650
10324.71 640
10325.67 673
10326.63 645
10327.59 614
10328.55 622
10329.51 674
10330.47 644
10331.43 662
10332.39 665
10333.35 636
10334.30 662
10335.26 668
10336.22 664
10337.18 653
10338.14 627
10339.10 637
10340.06 625
10341.02 634
10341.98 634
10342.94 678
10343.90 648
10344.86 680
10345.82 671
10346.78 620
10347.74 627
10348.70 666
10349.66 678
10350.62 664
10351.58 685
10352.54 660
10353.50 678
10354.46 699
10355.42 717
10356.38 695
10357.34 717
10358.30 692
10359.26 732
10360.22 701
10361.18 652
10362.14 644
10363.10 671
10364.06 701
10365.02 679
10365.98 666
10366.94 637
10367.90 641
10368.87 664
10369.83 644
10370.79 653
10371.75 675
10372.71 637
10373.67 651
10374.63 577
10375.59 631
10376.55 674
10377.51 669
10378.48 655
10379.44 635
10380.40 663
10381.36 641
10382.32 619
10383.28 597
10384.24 620
10385.21 623
10386.17 649
10387.13 643
10388.09 639
10389.05 619
10390.01 629
10390.98 618
10391.94 635
10392.90 625
10393.86 625
10394.82 629
10395.79 635
10396.75 614
10397.71 648
10398.67 625
10399.63 633
10400.60 603
10401.56 647
10402.52 679
10403.48 637
10404.45 661
10405.41 625
10406.37 632
10407.33 631
10408.30 659
10409.26 664
10410.22 667
10411.18 680
10412.15 665
10413.11 729
10414.07 746
10415.04 740
10416.00 769
10416.96 809
10417.93 786
10418.89 780
10419.85 762
10420.81 793
10421.78 777
10422.74 802
10423.70 735
10424.67 706
10425.63 722
10426.59 753
10427.56 734
10428.52 691
10429.49 707
10430.45 661
10431.41 706
10432.38 651
10433.34 660
10434.30 640
10435.27 665
10436.23 691
10437.20 625
10438.16 629
10439.12 597
10440.09 610
10441.05 642
10442.02 579
10442.98 609
10443.94 608
10444.91 611
10445.87 636
10446.84 610
10447.80 611
10448.77 621
10449.73 586
10450.70 587
10451.66 602
10452.63 622
10453.59 599
10454.55 610
10455.52 621
10456.48 562
10457.45 608
10458.41 601
10459.38 605
10460.34 622
10461.31 630
10462.27 605
10463.24 588
10464.20 594
10465.17 614
10466.14 653
10467.10 623
10468.07 629
10469.03 620
10470.00 607
10470.96 610
10471.93 584
10472.89 601
10473.86 629
10474.82 570
10475.79 569
10476.76 630
10477.72 621
10478.69 615
10479.65 640
10480.62 631
10481.59 650
10482.55 654
10483.52 615
10484.48 603
10485.45 593
10486.42 587
10487.38 603
10488.35 612
10489.32 615
10490.28 607
10491.25 631
10492.21 626
10493.18 615
10494.15 612
10495.11 622
10496.08 616
10497.05 606
10498.01 615
10498.98 591
10499.95 570
10500.92 623
10501.88 634
10502.85 636
10503.82 595
10504.78 605
10505.75 617
10506.72 610
10507.68 630
10508.65 609
10509.62 626
10510.59 588
10511.55 621
10512.52 628
10513.49 620
10514.46 589
10515.42 571
10516.39 586
10517.36 621
10518.33 621
10519.29 620
10520.26 644
10521.23 633
10522.20 615
10523.17 640
10524.13 620
10525.10 626
10526.07 633
10527.04 637
10528.01 622
10528.97 629
10529.94 615
10530.91 639
10531.88 622
10532.85 691
10533.82 677
10534.78 665
10535.75 600
10536.72 621
10537.69 636
10538.66 602
10539.63 621
10540.60 652
10541.56 646
10542.53 626
10543.50 632
10544.47 635
10545.44 650
10546.41 642
10547.38 658
10548.35 647
10549.32 692
10550.29 679
10551.25 699
10552.22 734
10553.19 755
10554.16 718
10555.13 752
10556.10 766
10557.07 802
10558.04 837
10559.01 845
10559.98 840
10560.95 862
10561.92 868
10562.89 815
10563.86 800
10564.83 802
10565.80 794
10566.77 748
10567.74 720
10568.71 672
10569.68 686
10570.65 639
10571.62 651
10572.59 657
10573.56 653
10574.53 629
10575.50 635
10576.47 654
10577.44 668
10578.41 661
10579.38 672
10580.35 656
10581.32 667
10582.29 659
10583.26 701
10584.23 658
10585.21 704
10586.18 689
10587.15 642
10588.12 652
10589.09 684
10590.06 691
10591.03 694
10592.00 695
10592.97 706
10593.94 691
10594.92 683
10595.89 680
10596.86 705
10597.83 700
10598.80 671
10599.77 656
10600.74 638
10601.71 608
10602.69 619
10603.66 619
10604.63 635
10605.60 619
10606.57 649
10607.54 659
10608.52 621
10609.49 622
10610.46 602
10611.43 615
10612.40 626
10613.38 662
10614.35 624
10615.32 621
10616.29 644
10617.27 648
10618.24 617
10619.21 636
10620.18 668
10621.15 705
10622.13 669
10623.10 666
10624.07 662
10625.04 668
10626.02 657
10626.99 659
10627.96 682
10628.94 673
10629.91 670
10630.88 706
10631.85 748
10632.83 766
10633.80 760
10634.77 820
10635.75 795
10636.72 816
10637.69 823
10638.67 823
10639.64 770
10640.61 787
10641.59 776
10642.56 778
10643.53 717
10644.51 704
10645.48 751
10646.45 694
10647.43 698
10648.40 704
10649.37 671
10650.35 647
10651.32 674
10652.30 598
10653.27 629
10654.24 634
10655.22 640
10656.19 627
10657.16 619
10658.14 649
10659.11 632
10660.09 617
10661.06 622
10662.04 610
10663.01 652
10663.98 623
10664.96 591
10665.93 592
10666.91 646
10667.88 619
10668.86 635
10669.83 622
10670.81 629
10671.78 646
10672.76 652
10673.73 642
10674.71 661
10675.68 647
10676.66 634
10677.63 681
10678.61 678
10679.58 657
10680.56 607
10681.53 604
10682.51 597
10683.48 619
10684.46 644
10685.43 597
10686.41 618
10687.38 594
10688.36 612
10689.33 616
10690.31 593
10691.28 583
10692.26 603
10693.24 578
10694.21 601
10695.19 568
10696.16 613
10697.14 615
10698.12 620
10699.09 623
10700.07 582
10701.04 571
10702.02 551
10703.00 573
10703.97 539
10704.95 586
10705.92 591
10706.90 578
10707.88 612
10708.85 611
10709.83 607
10710.81 611
10711.78 557
10712.76 562
10713.74 595
10714.71 587
10715.69 611
10716.67 634
10717.64 610
10718.62 579
10719.60 601
10720.57 594
10721.55 583
10722.53 585
10723.50 552
10724.48 572
10725.46 581
10726.44 603
10727.41 554
10728.39 559
10729.37 568
10730.35 600
10731.32 590
10732.30 623
10733.28 583
10734.26 612
10735.23 606
10736.21 583
10737.19 609
10738.17 581
10739.14 625
10740.12 610
10741.10 588
10742.08 600
10743.06 617
10744.03 562
10745.01 578
10745.99 621
10746.97 607
10747.95 615
10748.92 589
10749.90 606
10750.88 573
10751.86 590
10752.84 608
10753.82 623
10754.79 589
10755.77 569
10756.75 580
10757.73 614
10758.71 628
10759.69 623
10760.67 626
10761.65 611
10762.62 603
10763.60 585
10764.58 597
10765.56 586
10766.54 631
10767.52 679
10768.50 632
10769.48 624
10770.46 631
10771.44 635
10772.42 629
10773.39 628
10774.37 669
10775.35 602
10776.33 606
10777.31 644
10778.29 675
10779.27 618
10780.25 627
10781.23 644
10782.21 630
10783.19 613
10784.17 611
10785.15 592
10786.13 578
10787.11 585
10788.09 576
10789.07 555
10790.05 606
10791.03 599
10792.01 552
10792.99 576
10793.97 595
10794.95 602
10795.93 606
10796.91 599
10797.89 578
10798.87 566
10799.85 580
10800.83 598
10801.82 586
10802.80 567
10803.78 582
10804.76 615
10805.74 607
10806.72 604
10807.70 588
10808.68 602
10809.66 597
10810.64 571
10811.62 585
10812.61 583
10813.59 606
10814.57 577
10815.55 594
10816.53 614
10817.51 609
10818.49 591
10819.47 608
10820.46 576
10821.44 592
10822.42 583
10823.40 591
10824.38 606
10825.36 597
10826.35 606
10827.33 619
10828.31 598
10829.29 590
10830.27 562
10831.25 599
10832.24 589
10833.22 605
10834.20 592
10835.18 571
10836.17 600
10837.15 571
10838.13 580
10839.11 573
10840.09 597
10841.08 607
10842.06 614
10843.04 599
10844.02 613
10845.01 640
10845.99 617
10846.97 622
10847.96 607
10848.94 598
10849.92 611
10850.90 620
10851.89 627
10852.87 581
10853.85 580
10854.84 609
10855.82 614
10856.80 594
10857.78 612
10858.77 628
10859.75 617
10860.73 616
10861.72 630
10862.70 665
10863.68 590
10864.67 644
10865.65 657
10866.64 632
10867.62 670
10868.60 645
10869.59 638
10870.57 650
10871.55 684
10872.54 670
10873.52 662
10874.51 642
10875.49 664
10876.47 654
10877.46 652
10878.44 653
10879.43 700
10880.41 662
10881.39 665
10882.38 645
10883.36 699
10884.35 699
10885.33 697
10886.32 681
10887.30 703
10888.29 723
10889.27 705
10890.25 710
10891.24 675
10892.22 734
10893.21 751
10894.19 724
10895.18 703
10896.16 742
10897.15 715
10898.13 720
10899.12 762
10900.10 772
10901.09 731
10902.07 725
10903.06 752
10904.04 783
10905.03 788
10906.01 775
10907.00 795
10907.99 803
10908.97 797
10909.96 820
10910.94 820
10911.93 822
10912.91 845
10913.90 821
10914.88 814
10915.87 861
10916.86 861
10917.84 870
10918.83 847
10919.81 820
10920.80 865
10921.79 863
10922.77 821
10923.76 825
10924.74 821
10925.73 876
10926.72 849
10927.70 893
10928.69 924
10929.68 908
10930.66 888
10931.65 898
10932.64 941
10933.62 940
10934.61 969
10935.60 973
10936.58 1008
10937.57 1025
10938.56 1060
10939.54 1037
10940.53 1087
10941.52 1022
10942.50 1140
10943.49 1122
10944.48 1191
10945.47 1192
10946.45 1247
10947.44 1237
10948.43 1263
10949.41 1235
10950.40 1317
10951.39 1354
10952.38 1351
10953.36 1376
10954.35 1338
10955.34 1408
10956.33 1393
10957.31 1392
10958.30 1391
10959.29 1350
10960.28 1329
10961.27 1345
10962.25 1343
10963.24 1283
10964.23 1279
10965.22 1234
10966.21 1207
10967.19 1116
10968.18 1129
10969.17 1129
10970.16 1164
10971.15 1115
10972.13 1087
10973.12 1100
10974.11 1131
10975.10 1134
10976.09 1104
10977.08 1140
10978.07 1193
10979.05 1205
10980.04 1100
10981.03 1170
10982.02 1188
10983.01 1195
10984.00 1240
10984.99 1279
10985.98 1246
10986.96 1311
10987.95 1328
10988.94 1465
10989.93 1419
10990.92 1561
10991.91 1661
10992.90 1710
10993.89 1783
10994.88 1840
10995.87 1911
10996.86 1919
10997.85 1923
10998.84 1956
10999.83 2010
11000.82 1889
11001.81 1806
11002.79 1714
11003.78 1625
11004.77 1567
11005.76 1452
11006.75 1371
11007.74 1273
11008.73 1144
11009.72 1176
11010.71 1141
11011.70 1081
11012.69 1073
11013.68 1027
11014.67 981
11015.67 990
11016.66 1013
11017.65 1016
11018.64 967
11019.63 944
11020.62 940
11021.61 930
11022.60 952
11023.59 954
11024.58 966
11025.57 938
11026.56 936
11027.55 904
11028.54 908
11029.53 922
11030.52 944
11031.52 928
11032.51 919
11033.50 942
11034.49 926
11035.48 915
11036.47 929
11037.46 896
11038.45 878
11039.45 913
11040.44 858
11041.43 820
11042.42 819
11043.41 842
11044.40 787
11045.39 796
11046.39 861
11047.38 834
11048.37 779
11049.36 807
11050.35 833
11051.35 769
11052.34 783
11053.33 751
11054.32 769
11055.31 760
11056.31 811
11057.30 848
11058.29 777
11059.28 795
11060.27 788
11061.27 794
11062.26 768
11063.25 759
11064.24 794
11065.24 825
11066.23 806
11067.22 798
11068.21 829
11069.21 812
11070.20 810
11071.19 828
11072.19 782
11073.18 824
11074.17 774
11075.16 829
11076.16 833
11077.15 801
11078.14 812
11079.14 837
11080.13 832
11081.12 750
11082.12 844
11083.11 801
11084.10 783
11085.10 745
11086.09 768
11087.08 784
11088.08 756
11089.07 736
11090.06 731
11091.06 719
11092.05 750
11093.04 800
11094.04 785
11095.03 777
11096.03 745
11097.02 761
11098.01 758
11099.01 767
11100.00 740
11101.00 765
11101.99 744
11102.98 764
11103.98 714
11104.97 740
11105.97 742
11106.96 749
11107.96 725
11108.95 726
11109.95 759
11110.94 762
11111.93 723
11112.93 710
11113.92 760
11114.92 731
11115.91 742
11116.91 737
11117.90 752
11118.90 761
11119.89 758
11120.89 721
11121.88 738
11122.88 736
11123.87 786
11124.87 746
11125.86 747
11126.86 726
11127.85 745
11128.85 770
11129.84 721
11130.84 725
11131.84 702
11132.83 707
11133.83 706
11134.82 733
11135.82 699
11136.81 723
11137.81 743
11138.81 723
11139.80 731
11140.80 692
11141.79 724
11142.79 701
11143.79 693
11144.78 706
11145.78 760
11146.77 720
11147.77 755
11148.77 755
11149.76 712
11150.76 684
11151.75 688
11152.75 696
11153.75 684
11154.74 684
11155.74 689
11156.74 703
11157.73 680
11158.73 697
11159.73 667
11160.72 683
11161.72 669
11162.72 697
11163.71 671
11164.71 669
11165.71 634
11166.71 687
11167.70 664
11168.70 692
11169.70 689
11170.69 681
11171.69 684
11172.69 662
11173.69 682
11174.68 673
11175.68 715
11176.68 655
11177.68 678
11178.67 656
11179.67 650
11180.67 671
11181.67 653
11182.66 665
11183.66 630
11184.66 669
11185.66 679
11186.66 631
11187.65 660
11188.65 664
11189.65 651
11190.65 672
11191.65 681
11192.64 672
11193.64 704
11194.64 676
11195.64 688
11196.64 680
11197.64 652
11198.63 671
11199.63 674
11200.63 687
11201.63 655
11202.63 667
11203.63 679
11204.63 684
11205.63 682
11206.62 706
11207.62 693
11208.62 664
11209.62 659
11210.62 649
11211.62 675
11212.62 655
11213.62 639
11214.62 655
11215.62 635
11216.61 676
11217.61 641
11218.61 643
11219.61 630
11220.61 638
11221.61 637
11222.61 694
11223.61 652
11224.61 615
11225.61 660
11226.61 684
11227.61 651
11228.61 637
11229.61 651
11230.61 675
11231.61 667
11232.61 625
11233.61 600
11234.61 647
11235.61 654
11236.61 636
11237.61 641
11238.61 630
11239.61 650
11240.61 637
11241.61 603
11242.61 645
11243.61 636
11244.61 593
11245.61 630
11246.61 619
11247.61 659
11248.62 667
11249.62 626
11250.62 636
11251.62 628
11252.62 679
11253.62 641
11254.62 631
11255.62 634
11256.62 650
11257.62 678
11258.62 668
11259.63 678
11260.63 681
11261.63 696
11262.63 663
11263.63 668
11264.63 664
11265.63 704
11266.64 696
11267.64 739
11268.64 702
11269.64 658
11270.64 679
11271.64 722
11272.65 711
11273.65 723
11274.65 701
11275.65 744
11276.65 732
11277.65 735
11278.66 750
11279.66 710
11280.66 708
11281.66 745
11282.67 738
11283.67 738
11284.67 737
11285.67 748
11286.67 717
11287.68 692
11288.68 670
11289.68 695
11290.68 707
11291.69 670
11292.69 672
11293.69 674
11294.70 690
11295.70 710
11296.70 709
11297.70 713
11298.71 669
11299.71 714
11300.71 697
11301.72 719
11302.72 707
11303.72 729
11304.72 711
11305.73 760
11306.73 795
11307.73 764
11308.74 763
11309.74 845
11310.74 803
11311.75 806
11312.75 775
11313.76 782
11314.76 774
11315.76 781
11316.77 827
11317.77 753
11318.77 806
11319.78 744
11320.78 752
11321.79 715
11322.79 735
11323.79 701
11324.80 686
11325.80 688
11326.81 698
11327.81 752
11328.81 731
11329.82 740
11330.82 684
11331.83 670
11332.83 726
11333.84 718
11334.84 732
11335.85 750
11336.85 726
11337.85 754
11338.86 758
11339.86 785
11340.87 759
11341.87 758
11342.88 743
11343.88 711
11344.89 731
11345.89 695
11346.90 740
11347.90 712
11348.91 717
11349.91 666
11350.92 693
11351.92 690
11352.93 681
11353.94 711
11354.94 711
11355.95 672
11356.95 709
11357.96 710
11358.96 689
11359.97 720
11360.97 723
11361.98 680
11362.99 662
11363.99 672
11365.00 664
11366.00 671
11367.01 656
11368.02 675
11369.02 641
11370.03 647
11371.03 670
11372.04 668
11373.05 669
11374.05 652
11375.06 680
11376.06 691
11377.07 693
11378.08 677
11379.08 643
11380.09 646
11381.10 665
11382.10 666
11383.11 652
11384.12 665
11385.12 666
11386.13 657
11387.14 680
11388.14 646
11389.15 704
11390.16 703
11391.17 709
11392.17 688
11393.18 657
11394.19 646
11395.19 674
11396.20 728
11397.21 681
11398.22 670
11399.22 679
11400.23 690
11401.24 707
11402.25 704
11403.25 667
11404.26 694
11405.27 714
11406.28 678
11407.28 704
11408.29 699
11409.30 698
11410.31 684
11411.31 695
11412.32 669
11413.33 698
11414.34 731
11415.35 706
11416.35 714
11417.36 711
11418.37 734
11419.38 725
11420.39 750
11421.40 736
11422.40 723
11423.41 738
11424.42 762
11425.43 744
11426.44 763
11427.45 750
11428.46 748
11429.46 731
11430.47 731
11431.48 744
11432.49 744
11433.50 771
11434.51 776
11435.52 761
11436.53 722
11437.54 745
11438.54 787
11439.55 779
11440.56 753
11441.57 780
11442.58 769
11443.59 826
11444.60 775
11445.61 765
11446.62 742
11447.63 811
11448.64 838
11449.65 769
11450.66 775
11451.67 796
11452.68 806
11453.69 801
11454.70 817
11455.71 824
11456.72 842
11457.73 811
11458.74 781
11459.75 804
11460.76 820
11461.77 824
11462.78 816
11463.79 838
11464.80 865
11465.81 819
11466.82 835
11467.83 852
11468.84 835
11469.85 858
11470.86 870
11471.87 911
11472.88 838
11473.89 921
11474.90 902
11475.91 883
11476.92 880
11477.93 882
11478.95 881
11479.96 925
11480.97 915
11481.98 896
11482.99 893
11484.00 869
11485.01 888
11486.02 904
11487.03 885
11488.05 863
11489.06 910
11490.07 936
11491.08 885
11492.09 889
11493.10 931
11494.11 938
11495.13 936
11496.14 873
11497.15 885
11498.16 923
11499.17 924
11500.18 933
11501.20 925
11502.21 959
11503.22 964
11504.23 958
11505.24 960
11506.26 970
11507.27 918
11508.28 996
11509.29 1018
11510.30 1027
11511.32 979
11512.33 990
11513.34 994
11514.35 970
11515.37 998
11516.38 1038
11517.39 975
11518.40 1020
11519.42 1046
11520.43 1040
11521.44 1056
11522.45 1073
11523.47 1077
11524.48 1073
11525.49 1075
11526.51 1098
11527.52 1065
11528.53 1115
11529.55 1098
11530.56 1121
11531.57 1152
11532.59 1115
11533.60 1177
11534.61 1168
11535.63 1173
11536.64 1230
11537.65 1218
11538.67 1231
11539.68 1204
11540.69 1240
11541.71 1213
11542.72 1297
11543.73 1334
11544.75 1318
11545.76 1277
11546.78 1268
11547.79 1324
11548.80 1347
11549.82 1395
11550.83 1410
11551.85 1447
11552.86 1490
11553.87 1527
11554.89 1518
11555.90 1503
11556.92 1584
11557.93 1602
11558.95 1635
11559.96 1723
11560.97 1684
11561.99 1709
11563.00 1725
11564.02 1808
11565.03 1775
11566.05 1846
11567.06 1873
11568.08 1887
11569.09 1949
11570.11 1913
11571.12 2022
11572.14 2041
11573.15 2163
11574.17 2137
11575.18 2224
11576.20 2286
11577.21 2430
11578.23 2502
11579.24 2564
11580.26 2715
11581.27 2838
11582.29 2912
11583.30 3030
11584.32 3037
11585.33 3177
11586.35 3362
11587.37 3436
11588.38 3537
11589.40 3818
11590.41 4108
11591.43 4324
11592.44 4682
11593.46 5111
11594.48 5563
11595.49 5997
11596.51 6518
11597.52 6841
11598.54 7124
11599.56 7424
11600.57 7545
11601.59 7549
11602.61 7452
11603.62 7353
11604.64 6883
11605.66 6497
11606.67 6079
11607.69 5574
11608.70 4867
11609.72 4422
11610.74 4055
11611.75 3706
11612.77 3406
11613.79 3052
11614.81 2864
11615.82 2671
11616.84 2462
11617.86 2365
11618.87 2294
11619.89 2162
11620.91 2093
11621.92 1994
11622.94 1971
11623.96 1922
11624.98 1836
11625.99 1854
11627.01 1885
11628.03 1802
11629.05 1778
11630.06 1792
11631.08 1834
11632.10 1830
11633.12 1809
11634.13 1796
11635.15 1822
11636.17 1826
11637.19 1770
11638.20 1817
11639.22 1823
11640.24 1755
11641.26 1782
11642.28 1663
11643.29 1641
11644.31 1603
11645.33 1552
11646.35 1531
11647.37 1459
11648.39 1409
11649.40 1402
11650.42 1407
11651.44 1393
11652.46 1357
11653.48 1375
11654.50 1359
11655.51 1361
11656.53 1347
11657.55 1353
11658.57 1386
11659.59 1368
11660.61 1427
11661.63 1361
11662.65 1345
11663.67 1409
11664.68 1400
11665.70 1405
11666.72 1334
11667.74 1412
11668.76 1443
11669.78 1459
11670.80 1446
11671.82 1519
11672.84 1501
11673.86 1492
11674.88 1517
11675.90 1581
11676.92 1550
11677.94 1563
11678.96 1569
11679.98 1567
11680.99 1594
11682.01 1544
11683.03 1575
11684.05 1590
11685.07 1594
11686.09 1538
11687.11 1532
11688.13 1492
11689.15 1482
11690.17 1471
11691.19 1460
11692.21 1439
11693.24 1443
11694.26 1465
11695.28 1405
11696.30 1352
11697.32 1354
11698.34 1322
11699.36 1321
11700.38 1315
11701.40 1323
11702.42 1341
11703.44 1311
11704.46 1251
11705.48 1276
11706.50 1307
11707.52 1293
11708.54 1253
11709.57 1250
11710.59 1234
11711.61 1227
11712.63 1211
11713.65 1208
11714.67 1195
11715.69 1243
11716.71 1194
11717.73 1170
11718.76 1163
11719.78 1158
11720.80 1132
11721.82 1180
11722.84 1172
11723.86 1126
11724.89 1112
11725.91 1086
11726.93 1084
11727.95 1082
11728.97 1090
11729.99 1037
11731.02 1067
11732.04 982
11733.06 1027
11734.08 1047
11735.10 990
11736.13 1000
11737.15 1047
11738.17 1070
11739.19 1099
11740.22 1037
11741.24 1044
11742.26 1062
11743.28 1029
11744.30 1023
11745.33 1035
11746.35 1028
11747.37 990
11748.40 1009
11749.42 1011
11750.44 998
11751.46 994
11752.49 968
11753.51 935
11754.53 913
11755.56 950
11756.58 957
11757.60 964
11758.62 900
11759.65 962
11760.67 950
11761.69 961
11762.72 915
11763.74 917
11764.76 955
11765.79 899
11766.81 908
11767.83 909
11768.86 956
11769.88 917
11770.91 929
11771.93 970
11772.95 948
11773.98 925
11775.00 932
11776.02 922
11777.05 884
11778.07 899
11779.10 885
11780.12 861
11781.14 880
11782.17 884
11783.19 886
11784.22 870
11785.24 876
11786.26 896
11787.29 869
11788.31 873
11789.34 883
11790.36 922
11791.39 841
11792.41 820
11793.44 843
11794.46 845
11795.49 830
11796.51 813
11797.54 801
11798.56 827
11799.59 821
11800.61 792
11801.63 794
11802.66 766
11803.69 756
11804.71 762
11805.74 789
11806.76 741
11807.79 727
11808.81 756
11809.84 749
11810.86 677
11811.89 682
11812.91 697
11813.94 719
11814.96 702
11815.99 724
11817.01 742
11818.04 740
11819.07 745
11820.09 757
11821.12 767
11822.14 740
11823.17 749
11824.20 745
11825.22 715
11826.25 708
11827.27 734
11828.30 757
11829.33 735
11830.35 717
11831.38 710
11832.40 729
11833.43 722
11834.46 764
11835.48 717
11836.51 705
11837.54 735
11838.56 701
11839.59 720
11840.62 709
11841.64 715
11842.67 710
11843.70 736
11844.72 716
11845.75 737
11846.78 730
11847.80 744
11848.83 740
11849.86 756
11850.89 713
11851.91 732
11852.94 761
11853.97 753
11854.99 741
11856.02 742
11857.05 743
11858.08 747
11859.10 764
11860.13 713
11861.16 810
11862.19 768
11863.21 766
11864.24 730
11865.27 791
11866.30 808
11867.33 776
11868.35 814
11869.38 783
11870.41 757
11871.44 804
11872.47 785
11873.49 778
11874.52 744
11875.55 778
11876.58 787
11877.61 789
11878.63 787
11879.66 782
11880.69 815
11881.72 791
11882.75 751
11883.78 819
11884.81 846
11885.83 799
11886.86 865
11887.89 819
11888.92 824
11889.95 809
11890.98 874
11892.01 897
11893.04 901
11894.06 932
11895.09 913
11896.12 951
11897.15 919
11898.18 954
11899.21 945
11900.24 962
11901.27 928
11902.30 931
11903.33 970
11904.36 983
11905.39 873
11906.42 896
11907.45 939
11908.48 939
11909.50 927
11910.53 924
11911.56 874
11912.59 907
11913.62 904
11914.65 912
11915.68 939
11916.71 929
11917.74 948
11918.77 990
11919.80 972
11920.83 1021
11921.86 982
11922.89 1067
11923.92 1083
11924.95 1126
11925.99 1132
11927.02 1215
11928.05 1231
11929.08 1234
11930.11 1253
11931.14 1162
11932.17 1192
11933.20 1181
11934.23 1105
11935.26 1139
11936.29 1072
11937.32 1002
11938.35 1009
11939.38 916
11940.41 928
11941.45 896
11942.48 868
11943.51 874
11944.54 868
11945.57 831
11946.60 813
11947.63 752
11948.66 757
11949.70 779
11950.73 744
11951.76 796
11952.79 756
11953.82 765
11954.85 760
11955.88 747
11956.92 718
11957.95 724
11958.98 720
11960.01 777
11961.04 759
11962.08 743
11963.11 728
11964.14 764
11965.17 792
11966.20 768
11967.24 777
11968.27 770
11969.30 797
11970.33 711
11971.36 716
11972.40 766
11973.43 788
11974.46 751
11975.49 773
11976.53 763
11977.56 748
11978.59 739
11979.62 799
11980.66 801
11981.69 730
11982.72 741
11983.76 746
11984.79 829
11985.82 783
11986.85 765
11987.89 770
11988.92 785
11989.95 753
11990.99 816
11992.02 780
11993.05 773
11994.09 750
11995.12 837
11996.15 782
11997.19 777
11998.22 811
11999.25 777
12000.29 818
12001.32 801
12002.35 825
12003.39 821
12004.42 788
12005.46 813
12006.49 868
12007.52 841
12008.56 859
12009.59 812
12010.63 843
12011.66 877
12012.69 870
12013.73 877
12014.76 856
12015.80 903
12016.83 911
12017.86 916
12018.90 917
12019.93 898
12020.97 860
12022.00 869
12023.04 901
12024.07 900
12025.11 861
12026.14 887
12027.18 887
12028.21 869
12029.25 833
12030.28 861
12031.32 823
12032.35 858
12033.39 898
12034.42 836
12035.46 817
12036.49 813
12037.53 819
12038.56 822
12039.60 847
12040.63 806
12041.67 840
12042.70 832
12043.74 847
12044.77 854
12045.81 886
12046.84 857
12047.88 840
12048.92 863
12049.95 878
12050.99 877
12052.02 834
12053.06 845
12054.09 853
12055.13 827
12056.17 860
12057.20 899
12058.24 846
12059.27 872
12060.31 846
12061.35 881
12062.38 874
12063.42 874
12064.46 857
12065.49 896
12066.53 872
12067.56 931
12068.60 874
12069.64 878
12070.67 876
12071.71 892
12072.75 908
12073.78 872
12074.82 899
12075.86 941
12076.89 925
12077.93 939
12078.97 909
12080.01 917
12081.04 975
12082.08 946
12083.12 959
12084.15 967
12085.19 947
12086.23 952
12087.27 989
12088.30 998
12089.34 1023
12090.38 1024
12091.41 1059
12092.45 1060
12093.49 1097
12094.53 1087
12095.57 1116
12096.60 1151
12097.64 1148
12098.68 1168
12099.72 1195
12100.75 1188
12101.79 1166
12102.83 1135
12103.87 1176
12104.91 1102
12105.94 1076
12106.98 1061
12108.02 1043
12109.06 968
12110.10 963
12111.14 949
12112.17 941
12113.21 917
12114.25 879
12115.29 866
12116.33 867
12117.37 843
12118.40 829
12119.44 805
12120.48 824
12121.52 797
12122.56 772
12123.60 785
12124.64 789
12125.68 758
12126.72 768
12127.75 770
12128.79 739
12129.83 754
12130.87 752
12131.91 755
12132.95 719
12133.99 740
12135.03 757
12136.07 763
12137.11 725
12138.15 756
12139.19 738
12140.23 718
12141.27 762
12142.31 757
12143.35 722
12144.38 706
12145.42 691
12146.46 731
12147.50 719
12148.54 705
12149.58 719
12150.62 716
12151.66 689
12152.70 717
12153.74 675
12154.78 671
12155.82 706
12156.87 686
12157.91 675
12158.95 653
12159.99 668
12161.03 696
12162.07 700
12163.11 680
12164.15 705
12165.19 663
12166.23 668
12167.27 685
12168.31 696
12169.35 754
12170.39 732
12171.43 682
12172.47 674
12173.52 630
12174.56 667
12175.60 653
12176.64 703
12177.68 734
12178.72 647
12179.76 675
12180.80 679
12181.85 698
12182.89 695
12183.93 650
12184.97 700
12186.01 715
12187.05 688
12188.09 662
12189.14 689
12190.18 713
12191.22 650
12192.26 640
12193.30 654
12194.34 691
12195.39 683
12196.43 686
12197.47 687
12198.51 689
12199.55 683
12200.60 653
12201.64 686
12202.68 692
12203.72 667
12204.77 645
12205.81 687
12206.85 658
12207.89 693
12208.94 681
12209.98 668
12211.02 677
12212.06 709
12213.11 690
12214.15 669
12215.19 676
12216.23 708
12217.28 728
12218.32 680
12219.36 681
12220.41 673
12221.45 699
12222.49 666
12223.54 685
12224.58 683
12225.62 668
12226.66 722
12227.71 709
12228.75 696
12229.79 668
12230.84 667
12231.88 714
12232.93 711
12233.97 694
12235.01 673
12236.06 688
12237.10 708
12238.14 691
12239.19 657
12240.23 694
12241.28 688
12242.32 735
12243.36 704
12244.41 682
12245.45 687
12246.50 697
12247.54 673
12248.58 648
12249.63 674
12250.67 697
12251.72 657
12252.76 662
12253.80 640
12254.85 627
12255.89 632
12256.94 618
12257.98 617
12259.03 617
12260.07 632
12261.12 629
12262.16 653
12263.21 647
12264.25 607
12265.30 601
12266.34 613
12267.39 639
12268.43 655
12269.48 623
12270.52 626
12271.57 626
12272.61 621
12273.66 612
12274.70 580
12275.75 601
12276.79 607
12277.84 616
12278.88 618
12279.93 563
12280.98 591
12282.02 607
12283.07 586
12284.11 592
12285.16 568
12286.20 591
12287.25 544
12288.30 592
12289.34 576
12290.39 566
12291.43 597
12292.48 584
12293.53 541
12294.57 522
12295.62 559
12296.66 553
12297.71 607
12298.76 570
12299.80 579
12300.85 547
12301.90 601
12302.94 582
12303.99 572
12305.04 558
12306.08 539
12307.13 608
12308.18 548
12309.22 572
12310.27 548
12311.32 576
12312.36 557
12313.41 581
12314.46 580
12315.50 542
12316.55 556
12317.60 563
12318.65 549
12319.69 564
12320.74 528
12321.79 539
12322.83 556
12323.88 554
12324.93 563
12325.98 556
12327.02 573
12328.07 534
12329.12 539
12330.17 546
12331.21 579
12332.26 557
12333.31 526
12334.36 551
12335.41 517
12336.45 539
12337.50 535
12338.55 507
12339.60 557
12340.65 565
12341.69 550
12342.74 565
12343.79 523
12344.84 551
12345.89 540
12346.94 560
12347.98 550
12349.03 532
12350.08 562
12351.13 545
12352.18 525
12353.23 543
12354.28 548
12355.32 530
12356.37 552
12357.42 535
12358.47 543
12359.52 535
12360.57 565
12361.62 535
12362.67 530
12363.72 537
12364.76 581
12365.81 568
12366.86 558
12367.91 565
12368.96 556
12370.01 546
12371.06 547
12372.11 574
12373.16 559
12374.21 565
12375.26 536
12376.31 558
12377.36 579
12378.41 548
12379.46 543
12380.51 538
12381.56 561
12382.61 550
12383.66 541
12384.71 577
12385.76 535
12386.81 531
12387.86 542
12388.91 554
12389.96 559
12391.01 548
12392.06 582
12393.11 539
12394.16 580
12395.21 610
12396.26 572
12397.31 519
12398.36 565
12399.41 554
12400.46 553
12401.51 555
12402.56 561
12403.61 561
12404.66 566
12405.71 541
12406.77 571
12407.82 593
12408.87 573
12409.92 565
12410.97 558
12412.02 559
12413.07 548
12414.12 585
12415.17 560
12416.23 588
12417.28 551
12418.33 544
12419.38 566
12420.43 597
12421.48 595
12422.53 561
12423.59 600
12424.64 566
12425.69 551
12426.74 554
12427.79 570
12428.84 544
12429.90 566
12430.95 572
12432.00 582
12433.05 558
12434.10 553
12435.16 556
12436.21 538
12437.26 581
12438.31 577
12439.37 596
12440.42 567
12441.47 577
12442.52 574
12443.58 586
12444.63 539
12445.68 548
12446.73 536
12447.79 584
12448.84 539
12449.89 564
12450.94 565
12452.00 564
12453.05 560
12454.10 581
12455.16 573
12456.21 561
12457.26 563
12458.31 550
12459.37 570
12460.42 583
12461.47 564
12462.53 548
12463.58 584
12464.63 579
12465.69 567
12466.74 593
12467.79 546
12468.85 582
12469.90 541
12470.95 608
12472.01 610
12473.06 602
12474.12 590
12475.17 576
12476.22 622
12477.28 615
12478.33 606
12479.39 615
12480.44 634
12481.49 626
12482.55 629
12483.60 588
12484.66 615
12485.71 604
12486.76 635
12487.82 643
12488.87 646
12489.93 634
12490.98 667
12492.04 635
12493.09 622
12494.15 647
12495.20 626
12496.25 655
12497.31 671
12498.36 751
12499.42 701
12500.47 673
12501.53 710
12502.58 744
12503.64 755
12504.69 800
12505.75 789
12506.80 764
12507.86 820
12508.91 818
12509.97 833
12511.03 906
12512.08 925
12513.14 933
12514.19 1046
12515.25 1091
12516.30 1116
12517.36 1187
12518.41 1170
12519.47 1201
12520.52 1250
12521.58 1269
12522.64 1311
12523.69 1231
12524.75 1174
12525.80 1133
12526.86 1146
12527.92 1094
12528.97 1044
12530.03 1026
12531.08 973
12532.14 912
12533.20 858
12534.25 861
12535.31 840
12536.37 802
12537.42 783
12538.48 794
12539.54 733
12540.59 682
12541.65 685
12542.70 723
12543.76 710
12544.82 687
12545.88 718
12546.93 719
12547.99 719
12549.05 708
12550.10 689
12551.16 700
12552.22 716
12553.27 730
12554.33 722
12555.39 693
12556.45 724
12557.50 691
12558.56 706
12559.62 676
12560.67 697
12561.73 732
12562.79 732
12563.85 718
12564.90 695
12565.96 693
12567.02 683
12568.08 699
12569.14 692
12570.19 691
12571.25 669
12572.31 713
12573.37 689
12574.42 722
12575.48 728
12576.54 707
12577.60 706
12578.66 729
12579.72 706
12580.77 704
12581.83 749
12582.89 738
12583.95 790
12585.01 754
12586.07 780
12587.12 795
12588.18 812
12589.24 882
12590.30 908
12591.36 915
12592.42 920
12593.48 967
12594.53 974
12595.59 961
12596.65 1057
12597.71 1027
12598.77 1035
12599.83 1077
12600.89 1117
12601.95 1113
12603.01 1111
12604.07 1110
12605.13 1038
12606.18 1067
12607.24 1039
12608.30 975
12609.36 969
12610.42 945
12611.48 908
12612.54 872
12613.60 859
12614.66 866
12615.72 813
12616.78 839
12617.84 853
12618.90 803
12619.96 818
12621.02 845
12622.08 786
12623.14 779
12624.20 786
12625.26 792
12626.32 764
12627.38 775
12628.44 795
12629.50 790
12630.56 772
12631.62 786
12632.68 765
12633.74 746
12634.80 749
12635.86 780
12636.92 787
12637.98 784
12639.04 791
12640.11 748
12641.17 796
12642.23 733
12643.29 745
12644.35 718
12645.41 767
12646.47 772
12647.53 763
12648.59 689
12649.65 737
12650.72 736
12651.78 757
12652.84 718
12653.90 739
12654.96 723
12656.02 732
12657.08 713
12658.14 672
12659.21 702
12660.27 721
12661.33 745
12662.39 702
12663.45 762
12664.51 750
12665.58 776
12666.64 725
12667.70 718
12668.76 735
12669.82 768
12670.89 751
12671.95 776
12673.01 779
12674.07 779
12675.13 788
12676.20 804
12677.26 807
12678.32 815
12679.38 838
12680.45 833
12681.51 865
12682.57 909
12683.63 871
12684.70 939
12685.76 899
12686.82 893
12687.88 913
12688.95 915
12690.01 905
12691.07 899
12692.14 888
12693.20 905
12694.26 931
12695.32 983
12696.39 936
12697.45 927
12698.51 895
12699.58 963
12700.64 930
12701.70 940
12702.77 929
12703.83 941
12704.89 948
12705.96 896
12707.02 906
12708.08 903
12709.15 872
12710.21 899
12711.28 907
12712.34 844
12713.40 859
12714.47 793
12715.53 833
12716.59 850
12717.66 848
12718.72 789
12719.79 823
12720.85 844
12721.92 798
12722.98 798
12724.04 823
12725.11 785
12726.17 783
12727.24 808
12728.30 817
12729.37 780
12730.43 755
12731.49 779
12732.56 783
12733.62 758
12734.69 742
12735.75 736
12736.82 734
12737.88 714
12738.95 740
12740.01 723
12741.08 710
12742.14 731
12743.21 740
12744.27 657
12745.34 661
12746.40 666
12747.47 690
12748.53 657
12749.60 630
12750.66 646
12751.73 650
12752.79 634
12753.86 637
12754.93 646
12755.99 666
12757.06 627
12758.12 617
12759.19 635
12760.25 616
12761.32 654
12762.39 651
12763.45 631
12764.52 601
12765.58 598
12766.65 593
12767.72 621
12768.78 603
12769.85 603
12770.91 644
12771.98 634
12773.05 628
12774.11 631
12775.18 618
12776.25 637
12777.31 613
12778.38 609
12779.45 614
12780.51 627
12781.58 636
12782.65 581
12783.71 610
12784.78 607
12785.85 594
12786.91 600
12787.98 587
12789.05 629
12790.11 608
12791.18 614
12792.25 611
12793.31 616
12794.38 607
12795.45 588
12796.52 609
12797.58 643
12798.65 636
12799.72 639
12800.79 609
12801.85 638
12802.92 623
12803.99 595
12805.06 603
12806.12 626
12807.19 612
12808.26 587
12809.33 596
12810.39 641
12811.46 616
12812.53 631
12813.60 651
12814.67 603
12815.73 619
12816.80 618
12817.87 643
12818.94 632
12820.01 637
12821.08 577
12822.14 586
12823.21 628
12824.28 606
12825.35 577
12826.42 597
12827.49 600
12828.55 569
12829.62 617
12830.69 598
12831.76 593
12832.83 560
12833.90 574
12834.97 575
12836.04 582
12837.11 548
12838.17 571
12839.24 566
12840.31 557
12841.38 610
12842.45 581
12843.52 574
12844.59 537
12845.66 570
12846.73 575
12847.80 586
12848.87 558
12849.94 538
12851.01 539
12852.08 568
12853.14 568
12854.21 560
12855.28 555
12856.35 531
12857.42 528
12858.49 546
12859.56 538
12860.63 517
12861.70 514
12862.77 527
12863.84 560
12864.91 527
12865.98 486
12867.05 517
12868.12 513
12869.19 509
12870.26 525
12871.34 517
12872.41 522
12873.48 533
12874.55 510
12875.62 520
12876.69 528
12877.76 531
12878.83 525
12879.90 537
12880.97 507
12882.04 511
12883.11 515
12884.18 513
12885.25 509
12886.33 536
12887.40 528
12888.47 499
12889.54 483
12890.61 508
12891.68 513
12892.75 487
12893.82 499
12894.89 501
12895.97 524
12897.04 453
12898.11 508
12899.18 497
12900.25 483
12901.32 465
12902.40 468
12903.47 473
12904.54 482
12905.61 497
12906.68 468
12907.75 491
12908.83 494
12909.90 521
12910.97 524
12912.04 515
12913.11 493
12914.19 483
12915.26 469
12916.33 505
12917.40 458
12918.48 447
12919.55 469
12920.62 433
12921.69 475
12922.77 461
12923.84 462
12924.91 445
12925.98 472
12927.06 464
12928.13 469
12929.20 468
12930.27 498
12931.35 479
12932.42 504
12933.49 493
12934.57 492
12935.64 488
12936.71 501
12937.79 506
12938.86 488
12939.93 481
12941.01 474
12942.08 477
12943.15 496
12944.23 471
12945.30 446
12946.37 475
12947.45 470
12948.52 460
12949.59 458
12950.67 478
12951.74 482
12952.81 471
12953.89 495
12954.96 469
12956.04 456
12957.11 485
12958.18 501
12959.26 437
12960.33 444
12961.41 465
12962.48 452
12963.55 426
12964.63 437
12965.70 432
12966.78 503
12967.85 482
12968.93 471
12970.00 478
12971.07 468
12972.15 490
12973.22 454
12974.30 448
12975.37 440
12976.45 472
12977.52 492
12978.60 479
12979.67 474
12980.75 492
12981.82 473
12982.90 461
12983.97 494
12985.05 499
12986.12 482
12987.20 467
12988.27 488
12989.35 457
12990.42 475
12991.50 438
12992.57 489
12993.65 487
12994.73 512
12995.80 488
12996.88 469
12997.95 453
12999.03 477
13000.10 511
13001.18 488
13002.25 516
13003.33 480
13004.41 467
13005.48 478
13006.56 481
13007.63 449
13008.71 489
13009.79 480
13010.86 443
13011.94 488
13013.02 493
13014.09 466
13015.17 493
13016.24 463
13017.32 480
13018.40 498
13019.47 474
13020.55 468
13021.63 513
13022.70 494
13023.78 488
13024.86 461
13025.93 486
13027.01 521
13028.09 480
13029.16 482
13030.24 564
13031.32 524
13032.40 506
13033.47 508
13034.55 505
13035.63 496
13036.70 496
13037.78 500
13038.86 474
13039.94 495
13041.01 497
13042.09 508
13043.17 506
13044.25 480
13045.32 493
13046.40 512
13047.48 518
13048.56 459
13049.63 462
13050.71 485
13051.79 440
13052.87 485
13053.95 489
13055.02 475
13056.10 468
13057.18 489
13058.26 500
13059.34 477
13060.41 466
13061.49 472
13062.57 469
13063.65 489
13064.73 478
13065.81 480
13066.88 464
13067.96 479
13069.04 477
13070.12 461
13071.20 474
13072.28 493
13073.36 481
13074.43 463
13075.51 464
13076.59 482
13077.67 471
13078.75 459
13079.83 453
13080.91 465
13081.99 484
13083.07 459
13084.15 456
13085.23 447
13086.30 473
13087.38 450
13088.46 458
13089.54 440
13090.62 449
13091.70 451
13092.78 462
13093.86 455
13094.94 441
13096.02 453
13097.10 445
13098.18 428
13099.26 477
13100.34 490
13101.42 414
13102.50 455
13103.58 471
13104.66 461
13105.74 451
13106.82 459
13107.90 470
13108.98 455
13110.06 444
13111.14 458
13112.22 460
13113.30 452
13114.38 447
13115.46 471
13116.54 433
13117.62 451
13118.70 435
13119.78 458
13120.86 484
13121.95 461
13123.03 462
13124.11 467
13125.19 499
13126.27 472
13127.35 436
13128.43 435
13129.51 439
13130.59 458
13131.67 495
13132.76 469
13133.84 438
13134.92 423
13136.00 463
13137.08 434
13138.16 412
13139.24 444
13140.32 463
13141.41 464
13142.49 469
13143.57 472
13144.65 459
13145.73 478
13146.81 440
13147.90 446
13148.98 461
13150.06 452
13151.14 412
13152.22 445
13153.31 450
13154.39 427
13155.47 462
13156.55 440
13157.63 484
13158.72 470
13159.80 469
13160.88 424
13161.96 450
13163.05 463
13164.13 500
13165.21 468
13166.29 434
13167.38 458
13168.46 449
13169.54 472
13170.62 435
13171.71 482
13172.79 475
13173.87 466
13174.96 459
13176.04 472
13177.12 456
13178.20 451
13179.29 470
13180.37 481
13181.45 474
13182.54 510
13183.62 480
13184.70 481
13185.79 476
13186.87 475
13187.95 481
13189.04 444
13190.12 511
13191.20 492
13192.29 502
13193.37 459
13194.46 492
13195.54 445
13196.62 468
13197.71 467
13198.79 462
13199.88 453
13200.96 460
13202.04 486
13203.13 496
13204.21 485
13205.30 458
13206.38 447
13207.46 459
13208.55 457
13209.63 490
13210.72 475
13211.80 446
13212.89 492
13213.97 438
13215.05 444
13216.14 481
13217.22 461
13218.31 502
13219.39 463
13220.48 452
13221.56 465
13222.65 466
13223.73 450
13224.82 452
13225.90 444
13226.99 483
13228.07 451
13229.16 448
13230.24 481
13231.33 456
13232.41 458
13233.50 443
13234.58 492
13235.67 452
13236.76 490
13237.84 453
13238.93 443
13240.01 486
13241.10 489
13242.18 485
13243.27 498
13244.35 481
13245.44 496
13246.53 492
13247.61 486
13248.70 476
13249.78 489
13250.87 499
13251.96 499
13253.04 505
13254.13 481
13255.21 478
13256.30 478
13257.39 513
13258.47 508
13259.56 493
13260.65 489
13261.73 524
13262.82 519
13263.91 486
13264.99 497
13266.08 503
13267.17 486
13268.25 515
13269.34 548
13270.43 519
13271.51 529
13272.60 511
13273.69 538
13274.77 520
13275.86 510
13276.95 572
13278.04 533
13279.12 534
13280.21 548
13281.30 555
13282.38 552
13283.47 528
13284.56 493
13285.65 534
13286.73 565
13287.82 557
13288.91 561
13290.00 553
13291.08 562
13292.17 566
13293.26 571
13294.35 603
13295.44 589
13296.52 563
13297.61 587
13298.70 576
13299.79 599
13300.88 607
13301.96 615
13303.05 612
13304.14 641
13305.23 605
13306.32 643
13307.41 554
13308.49 603
13309.58 580
13310.67 587
13311.76 605
13312.85 589
13313.94 611
13315.02 592
13316.11 597
13317.20 612
13318.29 612
13319.38 612
13320.47 602
13321.56 584
13322.65 616
13323.74 600
13324.82 598
13325.91 582
13327.00 614
13328.09 635
13329.18 602
13330.27 592
13331.36 625
13332.45 615
13333.54 607
13334.63 604
13335.72 613
13336.81 653
13337.90 612
13338.99 630
13340.08 591
13341.17 596
13342.26 622
13343.35 611
13344.44 645
13345.53 618
13346.61 606
13347.70 615
13348.79 609
13349.89 638
13350.98 657
13352.07 683
13353.16 650
13354.25 667
13355.34 671
13356.43 681
13357.52 671
13358.61 692
13359.70 746
13360.79 737
13361.88 724
13362.97 726
13364.06 737
13365.15 722
13366.24 710
13367.33 696
13368.42 694
13369.51 708
13370.60 684
13371.70 665
13372.79 647
13373.88 658
13374.97 658
13376.06 646
13377.15 623
13378.24 612
13379.33 629
13380.43 587
13381.52 578
13382.61 595
13383.70 575
13384.79 574
13385.88 604
13386.97 575
13388.07 591
13389.16 555
13390.25 558
13391.34 564
13392.43 580
13393.52 606
13394.62 577
13395.71 582
13396.80 603
13397.89 574
13398.98 559
13400.08 562
13401.17 560
13402.26 578
13403.35 554
13404.45 579
13405.54 530
13406.63 565
13407.72 601
13408.82 572
13409.91 561
13411.00 558
13412.09 592
13413.19 558
13414.28 577
13415.37 557
13416.46 597
13417.56 610
13418.65 592
13419.74 573
13420.84 597
13421.93 601
13423.02 593
13424.11 553
13425.21 591
13426.30 593
13427.39 580
13428.49 591
13429.58 576
13430.67 568
13431.77 599
13432.86 586
13433.95 600
13435.05 594
13436.14 639
13437.24 633
13438.33 589
13439.42 613
13440.52 610
13441.61 670
13442.70 615
13443.80 655
13444.89 672
13445.99 665
13447.08 644
13448.17 647
13449.27 716
13450.36 680
13451.46 639
13452.55 665
13453.64 691
13454.74 698
13455.83 706
13456.93 696
13458.02 734
13459.12 701
13460.21 693
13461.31 718
13462.40 720
13463.50 690
13464.59 682
13465.69 703
13466.78 713
13467.87 712
13468.97 695
13470.06 702
13471.16 709
13472.25 733
13473.35 685
13474.44 736
13475.54 777
13476.64 757
13477.73 730
13478.83 768
13479.92 759
13481.02 784
13482.11 802
13483.21 781
13484.30 778
13485.40 808
13486.49 806
13487.59 791
13488.69 826
13489.78 818
13490.88 842
13491.97 843
13493.07 885
13494.17 909
13495.26 907
13496.36 913
13497.45 902
13498.55 905
13499.65 922
13500.74 925
13501.84 869
13502.93 878
13504.03 860
13505.13 866
13506.22 841
13507.32 821
13508.42 788
13509.51 764
13510.61 756
13511.71 709
13512.80 687
13513.90 694
13515.00 651
13516.09 687
13517.19 693
13518.29 690
13519.38 639
13520.48 649
13521.58 600
13522.68 665
13523.77 624
13524.87 612
13525.97 628
13527.06 635
13528.16 610
13529.26 579
13530.36 603
13531.45 640
13532.55 626
13533.65 590
13534.75 597
13535.84 579
13536.94 604
13538.04 597
13539.14 585
13540.23 599
13541.33 581
13542.43 551
13543.53 576
13544.63 556
13545.72 554
13546.82 587
13547.92 538
13549.02 553
13550.12 547
13551.22 566
13552.31 561
13553.41 526
13554.51 563
13555.61 554
13556.71 551
13557.81 564
13558.90 566
13560.00 556
13561.10 578
13562.20 583
13563.30 565
13564.40 523
13565.50 550
13566.60 560
13567.69 555
13568.79 556
13569.89 555
13570.99 574
13572.09 588
13573.19 567
13574.29 585
13575.39 565
13576.49 541
13577.59 524
13578.69 559
13579.79 562
13580.89 556
13581.98 559
13583.08 570
13584.18 596
13585.28 546
13586.38 569
13587.48 550
13588.58 555
13589.68 559
13590.78 556
13591.88 567
13592.98 566
13594.08 506
13595.18 547
13596.28 546
13597.38 566
13598.48 542
13599.58 561
13600.68 592
13601.78 590
13602.88 570
13603.98 587
13605.08 572
13606.18 573
13607.29 588
13608.39 576
13609.49 566
13610.59 562
13611.69 556
13612.79 548
13613.89 554
13614.99 551
13616.09 577
13617.19 584
13618.29 587
13619.39 591
13620.50 604
13621.60 598
13622.70 567
13623.80 572
13624.90 582
13626.00 576
13627.10 558
13628.20 576
13629.31 605
13630.41 577
13631.51 554
13632.61 532
13633.71 562
13634.81 577
13635.91 574
13637.02 585
13638.12 592
13639.22 582
13640.32 584
13641.42 579
13642.53 570
13643.63 579
13644.73 571
13645.83 564
13646.93 547
13648.04 556
13649.14 520
13650.24 557
13651.34 585
13652.45 544
13653.55 563
13654.65 585
13655.75 591
13656.85 557
13657.96 569
13659.06 582
13660.16 605
13661.27 606
13662.37 602
13663.47 601
13664.57 592
13665.68 599
13666.78 591
13667.88 628
13668.99 625
13670.09 639
13671.19 604
13672.29 652
13673.40 645
13674.50 595
13675.60 611
13676.71 601
13677.81 600
13678.91 607
13680.02 652
13681.12 617
13682.23 646
13683.33 654
13684.43 629
13685.54 647
13686.64 659
13687.74 650
13688.85 638
13689.95 670
13691.06 691
13692.16 681
13693.26 707
13694.37 709
13695.47 753
13696.58 709
13697.68 747
13698.78 805
13699.89 804
13700.99 782
13702.10 789
13703.20 865
13704.31 847
13705.41 840
13706.51 899
13707.62 925
13708.72 892
13709.83 898
13710.93 887
13712.04 881
13713.14 873
13714.25 843
13715.35 873
13716.46 844
13717.56 806
13718.67 825
13719.77 839
13720.88 785
13721.98 786
13723.09 745
13724.19 724
13725.30 700
13726.40 682
13727.51 677
13728.61 627
13729.72 628
13730.83 664
13731.93 707
13733.04 670
13734.14 671
13735.25 660
13736.35 670
13737.46 683
13738.57 637
13739.67 626
13740.78 651
13741.88 638
13742.99 654
13744.09 634
13745.20 601
13746.31 642
13747.41 634
13748.52 674
13749.63 656
13750.73 651
13751.84 658
13752.94 687
13754.05 653
13755.16 649
13756.26 660
13757.37 678
13758.48 709
13759.58 721
13760.69 706
13761.80 655
13762.90 705
13764.01 721
13765.12 702
13766.22 683
13767.33 687
13768.44 699
13769.55 705
13770.65 715
13771.76 680
13772.87 646
13773.97 680
13775.08 659
13776.19 649
13777.30 644
13778.40 671
13779.51 649
13780.62 631
13781.73 572
13782.83 583
13783.94 599
13785.05 599
13786.16 606
13787.26 596
13788.37 593
13789.48 565
13790.59 571
13791.70 560
13792.80 571
13793.91 563
13795.02 567
13796.13 563
13797.24 592
13798.35 555
13799.45 547
13800.56 595
13801.67 556
13802.78 531
13803.89 575
13805.00 571
13806.10 546
13807.21 554
13808.32 552
13809.43 544
13810.54 534
13811.65 519
13812.76 547
13813.86 539
13814.97 541
13816.08 503
13817.19 511
13818.30 503
13819.41 553
13820.52 528
13821.63 509
13822.74 532
13823.85 549
13824.96 536
13826.06 519
13827.17 506
13828.28 525
13829.39 550
13830.50 526
13831.61 535
13832.72 513
13833.83 538
13834.94 509
13836.05 531
13837.16 517
13838.27 542
13839.38 524
13840.49 518
13841.60 521
13842.71 528
13843.82 526
13844.93 532
13846.04 543
13847.15 528
13848.26 505
13849.37 503
13850.48 541
13851.59 553
13852.70 519
13853.81 510
13854.92 517
13856.03 523
13857.14 530
13858.25 538
13859.37 533
13860.48 516
13861.59 521
13862.70 563
13863.81 520
13864.92 555
13866.03 527
13867.14 566
13868.25 566
13869.36 564
13870.47 549
13871.59 553
13872.70 546
13873.81 530
13874.92 574
13876.03 555
13877.14 564
13878.25 590
13879.36 608
13880.48 555
13881.59 584
13882.70 613
13883.81 603
13884.92 594
13886.03 628
13887.15 595
13888.26 579
13889.37 599
13890.48 607
13891.59 635
13892.71 578
13893.82 564
13894.93 542
13896.04 558
13897.15 587
13898.27 594
13899.38 564
13900.49 565
13901.60 546
13902.72 567
13903.83 560
13904.94 540
13906.05 523
13907.17 518
13908.28 523
13909.39 527
13910.50 519
13911.62 513
13912.73 529
13913.84 537
13914.95 519
13916.07 520
13917.18 526
13918.29 510
13919.41 499
13920.52 512
13921.63 523
13922.75 521
13923.86 502
13924.97 518
13926.09 518
13927.20 501
13928.31 510
13929.43 505
13930.54 516
13931.65 516
13932.77 512
13933.88 534
13934.99 488
13936.11 506
13937.22 473
13938.34 486
13939.45 527
13940.56 538
13941.68 515
13942.79 485
13943.91 484
13945.02 488
13946.13 497
13947.25 487
13948.36 503
13949.48 488
13950.59 506
13951.70 449
13952.82 514
13953.93 491
13955.05 484
13956.16 497
13957.28 509
13958.39 505
13959.51 477
13960.62 492
13961.74 479
13962.85 529
13963.97 511
13965.08 482
13966.20 494
13967.31 517
13968.43 464
13969.54 484
13970.66 475
13971.77 471
13972.89 480
13974.00 526
13975.12 495
13976.23 503
13977.35 506
13978.46 508
13979.58 511
13980.69 493
13981.81 496
13982.92 480
13984.04 503
13985.16 474
13986.27 488
13987.39 482
13988.50 481
13989.62 498
13990.74 477
13991.85 511
13992.97 527
13994.08 506
13995.20 482
13996.32 507
13997.43 514
13998.55 484
13999.66 506
14000.78 508
14001.90 484
14003.01 485
14004.13 477
14005.25 512
14006.36 477
14007.48 496
14008.60 494
14009.71 509
14010.83 486
14011.95 514
14013.06 498
14014.18 501
14015.30 502
14016.41 475
14017.53 521
14018.65 489
14019.76 509
14020.88 494
14022.00 526
14023.12 474
14024.23 505
14025.35 484
14026.47 508
14027.59 513
14028.70 519
14029.82 536
14030.94 506
14032.06 535
14033.17 525
14034.29 550
14035.41 506
14036.53 508
14037.64 526
14038.76 551
14039.88 542
14041.00 550
14042.11 545
14043.23 530
14044.35 535
14045.47 547
14046.59 535
14047.71 578
14048.82 594
14049.94 594
14051.06 605
14052.18 579
14053.30 607
14054.42 614
14055.53 567
14056.65 568
14057.77 614
14058.89 612
14060.01 606
14061.13 601
14062.25 626
14063.36 603
14064.48 629
14065.60 649
14066.72 644
14067.84 667
14068.96 660
14070.08 666
14071.20 690
14072.32 707
14073.44 688
14074.55 698
14075.67 722
14076.79 746
14077.91 749
14079.03 753
14080.15 701
14081.27 781
14082.39 810
14083.51 823
14084.63 799
14085.75 763
14086.87 806
14087.99 792
14089.11 839
14090.23 797
14091.35 813
14092.47 858
14093.59 805
14094.71 837
14095.83 859
14096.95 821
14098.07 822
14099.19 846
14100.31 815
14101.43 806
14102.55 730
14103.67 724
14104.79 724
14105.91 713
14107.03 688
14108.15 663
14109.27 652
14110.39 612
14111.51 617
14112.64 640
14113.76 628
14114.88 608
14116.00 570
14117.12 589
14118.24 625
14119.36 566
14120.48 538
14121.60 567
14122.72 590
14123.85 595
14124.97 570
14126.09 528
14127.21 540
14128.33 551
14129.45 559
14130.57 561
14131.70 542
14132.82 541
14133.94 550
14135.06 544
14136.18 517
14137.30 532
14138.43 539
14139.55 536
14140.67 496
14141.79 527
14142.91 536
14144.03 504
14145.16 527
14146.28 536
14147.40 511
14148.52 511
14149.65 528
14150.77 511
14151.89 525
14153.01 523
14154.13 547
14155.26 527
14156.38 520
14157.50 525
14158.62 555
14159.75 542
14160.87 513
14161.99 516
14163.12 540
14164.24 527
14165.36 515
14166.48 513
14167.61 505
14168.73 502
14169.85 497
14170.98 533
14172.10 509
14173.22 506
14174.35 515
14175.47 511
14176.59 480
14177.72 505
14178.84 463
14179.96 491
14181.09 509
14182.21 515
14183.33 478
14184.46 486
14185.58 519
14186.70 495
14187.83 513
14188.95 500
14190.07 491
14191.20 457
14192.32 468
14193.45 484
14194.57 495
14195.69 476
14196.82 490
14197.94 461
14199.07 486
14200.19 485
14201.32 475
14202.44 482
14203.56 460
14204.69 476
14205.81 483
14206.94 490
14208.06 469
14209.19 472
14210.31 479
14211.44 489
14212.56 472
14213.69 459
14214.81 454
14215.93 492
14217.06 480
14218.18 457
14219.31 441
14220.43 439
14221.56 469
14222.68 453
14223.81 463
14224.94 468
14226.06 453
14227.19 442
14228.31 429
14229.44 437
14230.56 428
14231.69 433
14232.81 409
14233.94 449
14235.06 446
14236.19 473
14237.32 475
14238.44 452
14239.57 435
14240.69 442
14241.82 442
14242.94 446
14244.07 435
14245.20 441
14246.32 449
14247.45 464
14248.57 469
14249.70 454
14250.83 435
14251.95 447
14253.08 443
14254.21 406
14255.33 442
14256.46 443
14257.59 466
14258.71 394
14259.84 433
14260.97 422
14262.09 414
14263.22 432
14264.35 446
14265.47 425
14266.60 453
14267.73 442
14268.85 442
14269.98 420
14271.11 444
14272.23 456
14273.36 413
14274.49 425
14275.62 431
14276.74 436
14277.87 443
14279.00 445
14280.12 414
14281.25 398
14282.38 416
14283.51 417
14284.63 388
14285.76 417
14286.89 437
14288.02 413
14289.15 420
14290.27 401
14291.40 391
14292.53 422
14293.66 420
14294.78 403
14295.91 412
14297.04 391
14298.17 408
14299.30 402
14300.42 385
14301.55 396
14302.68 388
14303.81 417
14304.94 396
14306.07 426
14307.19 399
14308.32 439
14309.45 412
14310.58 404
14311.71 399
14312.84 397
14313.97 395
14315.10 408
14316.22 366
14317.35 405
14318.48 413
14319.61 391
14320.74 366
14321.87 376
14323.00 415
14324.13 391
14325.26 386
14326.39 388
14327.51 412
14328.64 395
14329.77 403
14330.90 383
14332.03 404
14333.16 387
14334.29 385
14335.42 395
14336.55 410
14337.68 434
14338.81 399
14339.94 405
14341.07 412
14342.20 411
14343.33 398
14344.46 419
14345.59 360
14346.72 389
14347.85 367
14348.98 394
14350.11 387
14351.24 391
14352.37 422
14353.50 401
14354.63 405
14355.76 383
14356.89 396
14358.02 364
14359.15 407
14360.28 410
14361.41 430
14362.54 396
14363.67 398
14364.80 376
14365.94 393
14367.07 374
14368.20 383
14369.33 378
14370.46 408
14371.59 419
14372.72 405
14373.85 432
14374.98 424
14376.11 406
14377.25 403
14378.38 410
14379.51 393
14380.64 406
14381.77 386
14382.90 421
14384.03 396
14385.16 434
14386.30 430
14387.43 386
14388.56 390
14389.69 410
14390.82 414
14391.95 384
14393.09 424
14394.22 412
14395.35 403
14396.48 404
14397.61 409
14398.75 410
14399.88 431
14401.01 417
14402.14 412
14403.27 387
14404.41 390
14405.54 427
14406.67 402
14407.80 417
14408.94 414
14410.07 419
14411.20 371
14412.33 400
14413.47 423
14414.60 416
14415.73 415
14416.87 411
14418.00 423
14419.13 427
14420.26 416
14421.40 422
14422.53 403
14423.66 407
14424.80 439
14425.93 412
14427.06 410
14428.20 408
14429.33 432
14430.46 411
14431.59 434
14432.73 416
14433.86 420
14435.00 416
14436.13 430
14437.26 400
14438.40 420
14439.53 436
14440.66 417
14441.80 424
14442.93 425
14444.06 432
14445.20 410
14446.33 468
14447.47 441
14448.60 426
14449.73 404
14450.87 428
14452.00 436
14453.14 422
14454.27 444
14455.41 471
14456.54 478
14457.67 449
14458.81 408
14459.94 417
14461.08 454
14462.21 448
14463.35 459
14464.48 462
14465.62 466
14466.75 452
14467.89 462
14469.02 443
14470.15 455
14471.29 434
14472.42 437
14473.56 473
14474.69 468
14475.83 458
14476.96 451
14478.10 486
14479.24 464
14480.37 499
14481.51 492
14482.64 505
14483.78 480
14484.91 526
14486.05 502
14487.18 498
14488.32 480
14489.45 489
14490.59 519
14491.73 544
14492.86 547
14494.00 540
14495.13 568
14496.27 537
14497.40 574
14498.54 588
14499.68 629
14500.81 590
14501.95 603
14503.08 579
14504.22 604
14505.36 616
14506.49 610
14507.63 645
14508.77 655
14509.90 661
14511.04 615
14512.18 637
14513.31 654
14514.45 655
14515.58 632
14516.72 679
14517.86 661
14519.00 657
14520.13 631
14521.27 618
14522.41 599
14523.54 664
14524.68 607
14525.82 605
14526.95 557
14528.09 553
14529.23 520
14530.37 533
14531.50 544
14532.64 554
14533.78 533
14534.91 512
14536.05 510
14537.19 507
14538.33 491
14539.46 498
14540.60 508
14541.74 526
14542.88 514
14544.02 485
14545.15 487
14546.29 478
14547.43 482
14548.57 475
14549.70 501
14550.84 487
14551.98 459
14553.12 484
14554.26 438
14555.39 484
14556.53 448
14557.67 471
14558.81 427
14559.95 465
14561.09 457
14562.22 458
14563.36 457
14564.50 441
14565.64 466
14566.78 443
14567.92 450
14569.06 444
14570.20 448
14571.33 417
14572.47 431
14573.61 439
14574.75 454
14575.89 449
14577.03 420
14578.17 442
14579.31 432
14580.45 427
14581.59 413
14582.72 443
14583.86 439
14585.00 458
14586.14 429
14587.28 422
14588.42 429
14589.56 453
14590.70 457
14591.84 486
14592.98 466
14594.12 470
14595.26 445
14596.40 452
14597.54 474
14598.68 461
14599.82 459
14600.96 453
14602.10 451
14603.24 440
14604.38 447
14605.52 479
14606.66 472
14607.80 442
14608.94 459
14610.08 454
14611.22 486
14612.36 464
14613.50 485
14614.64 491
14615.78 504
14616.92 504
14618.06 476
14619.20 485
14620.34 493
14621.49 504
14622.63 498
14623.77 492
14624.91 503
14626.05 475
14627.19 509
14628.33 506
14629.47 490
14630.61 497
14631.75 489
14632.90 491
14634.04 491
14635.18 507
14636.32 473
14637.46 478
14638.60 476
14639.74 458
14640.88 466
14642.03 453
14643.17 469
14644.31 467
14645.45 441
14646.59 458
14647.73 438
14648.88 434
14650.02 460
14651.16 431
14652.30 437
14653.44 425
14654.59 428
14655.73 470
14656.87 423
14658.01 440
14659.16 435
14660.30 463
14661.44 415
14662.58 438
14663.72 440
14664.87 407
14666.01 413
14667.15 439
14668.29 404
14669.44 405
14670.58 415
14671.72 420
14672.87 393
14674.01 403
14675.15 441
14676.29 404
14677.44 434
14678.58 421
14679.72 413
14680.87 408
14682.01 415
14683.15 419
14684.30 378
14685.44 368
14686.58 385
14687.73 352
14688.87 359
14690.01 369
14691.16 372
14692.30 368
14693.44 384
14694.59 393
14695.73 365
14696.87 375
14698.02 375
14699.16 362
14700.30 376
14701.45 366
14702.59 370
14703.74 371
14704.88 356
14706.02 356
14707.17 381
14708.31 377
14709.46 385
14710.60 373
14711.75 363
14712.89 370
14714.03 350
14715.18 358
14716.32 349
14717.47 374
14718.61 370
14719.76 342
14720.90 377
14722.05 373
14723.19 374
14724.34 374
14725.48 338
14726.63 372
14727.77 362
14728.92 373
14730.06 400
14731.21 380
14732.35 390
14733.50 378
14734.64 368
14735.79 368
14736.93 379
14738.08 366
14739.22 356
14740.37 359
14741.51 348
14742.66 381
14743.80 378
14744.95 367
14746.09 360
14747.24 364
14748.39 349
14749.53 380
14750.68 351
14751.82 359
14752.97 366
14754.11 355
14755.26 370
14756.41 377
14757.55 354
14758.70 373
14759.85 374
14760.99 367
14762.14 354
14763.28 364
14764.43 357
14765.58 371
14766.72 369
14767.87 362
14769.02 347
14770.16 364
14771.31 359
14772.46 366
14773.60 365
14774.75 367
14775.90 366
14777.04 361
14778.19 356
14779.34 357
14780.48 386
14781.63 366
14782.78 351
14783.92 381
14785.07 360
14786.22 348
14787.37 349
14788.51 348
14789.66 342
14790.81 363
14791.96 358
14793.10 346
14794.25 314
14795.40 333
14796.54 348
14797.69 340
14798.84 336
14799.99 316
14801.14 350
14802.28 330
14803.43 315
14804.58 324
14805.73 306
14806.88 343
14808.02 322
14809.17 317
14810.32 316
14811.47 326
14812.62 318
14813.76 329
14814.91 324
14816.06 321
14817.21 302
14818.36 340
14819.51 351
14820.65 340
14821.80 347
14822.95 331
14824.10 329
14825.25 321
14826.40 325
14827.55 330
14828.69 332
14829.84 322
14830.99 335
14832.14 320
14833.29 326
14834.44 336
14835.59 316
14836.74 326
14837.89 316
14839.04 314
14840.19 344
14841.33 326
14842.48 315
14843.63 341
14844.78 321
14845.93 296
14847.08 309
14848.23 331
14849.38 322
14850.53 341
14851.68 354
14852.83 344
14853.98 318
14855.13 290
14856.28 319
14857.43 333
14858.58 324
14859.73 328
14860.88 332
14862.03 329
14863.18 326
14864.33 318
14865.48 332
14866.63 312
14867.78 295
14868.93 322
14870.08 330
14871.23 324
14872.38 322
14873.53 329
14874.68 341
14875.83 341
14876.98 336
14878.14 346
14879.29 341
14880.44 342
14881.59 325
14882.74 321
14883.89 304
14885.04 344
14886.19 325
14887.34 343
14888.49 347
14889.64 310
14890.80 347
14891.95 362
14893.10 316
14894.25 314
14895.40 315
14896.55 320
14897.70 328
14898.86 321
14900.01 310
14901.16 316
14902.31 350
14903.46 345
14904.61 335
14905.77 312
14906.92 324
14908.07 320
14909.22 338
14910.37 314
14911.53 319
14912.68 347
14913.83 331
14914.98 326
14916.13 324
14917.29 342
14918.44 308
14919.59 310
14920.74 318
14921.90 330
14923.05 320
14924.20 315
14925.35 326
14926.51 338
14927.66 338
14928.81 341
14929.96 330
14931.12 341
14932.27 360
14933.42 328
14934.57 330
14935.73 323
14936.88 339
14938.03 336
14939.19 330
14940.34 338
14941.49 326
14942.65 322
14943.80 314
14944.95 332
14946.11 341
14947.26 317
14948.41 331
14949.57 332
14950.72 317
14951.87 354
14953.03 315
14954.18 321
14955.33 316
14956.49 337
14957.64 346
14958.80 341
14959.95 331
14961.10 345
14962.26 321
14963.41 300
14964.57 336
14965.72 314
14966.87 332
14968.03 348
14969.18 353
14970.34 343
14971.49 345
14972.65 325
14973.80 337
14974.95 324
14976.11 340
14977.26 334
14978.42 339
14979.57 341
14980.73 341
14981.88 316
14983.04 346
14984.19 335
14985.35 349
14986.50 327
14987.66 303
14988.81 335
14989.97 360
14991.12 314
14992.28 340
14993.43 349
14994.59 306
14995.74 320
14996.90 326
14998.05 321
14999.21 332
15000.36 330
15001.52 305
15002.67 335
15003.83 323
15004.99 335
15006.14 319
15007.30 329
15008.45 330
15009.61 317
15010.76 320
15011.92 323
15013.08 325
15014.23 326
15015.39 308
15016.54 308
15017.70 304
15018.86 317
15020.01 327
15021.17 335
15022.32 333
15023.48 308
15024.64 310
15025.79 299
15026.95 283
15028.11 318
15029.26 330
15030.42 329
15031.58 314
15032.73 323
15033.89 333
15035.05 313
15036.20 319
15037.36 306
15038.52 304
15039.67 298
15040.83 303
15041.99 311
15043.15 325
15044.30 307
15045.46 313
15046.62 315
15047.77 313
15048.93 304
15050.09 310
15051.25 329
15052.40 326
15053.56 296
15054.72 319
15055.88 312
15057.03 318
15058.19 304
15059.35 311
15060.51 301
15061.66 298
15062.82 290
15063.98 276
15065.14 306
15066.30 291
15067.45 339
15068.61 309
15069.77 330
15070.93 321
15072.09 282
15073.24 313
15074.40 291
15075.56 313
15076.72 311
15077.88 313
15079.04 331
15080.20 319
15081.35 309
15082.51 319
15083.67 322
15084.83 316
15085.99 314
15087.15 306
15088.31 290
15089.46 289
15090.62 283
15091.78 289
15092.94 305
15094.10 323
15095.26 282
15096.42 296
15097.58 286
15098.74 322
15099.90 312
15101.06 288
15102.22 300
15103.37 295
15104.53 325
15105.69 315
15106.85 336
15108.01 328
15109.17 287
15110.33 311
15111.49 301
15112.65 314
15113.81 305
15114.97 312
15116.13 333
15117.29 318
15118.45 306
15119.61 302
15120.77 298
15121.93 306
15123.09 322
15124.25 329
15125.41 314
15126.57 328
15127.73 328
15128.89 320
15130.05 295
15131.21 312
15132.37 310
15133.53 299
15134.69 333
15135.86 300
15137.02 306
15138.18 286
15139.34 318
15140.50 297
15141.66 326
15142.82 303
15143.98 318
15145.14 337
15146.30 311
15147.46 298
15148.63 299
15149.79 286
15150.95 316
15152.11 341
15153.27 333
15154.43 307
15155.59 317
15156.75 296
15157.92 315
15159.08 324
15160.24 334
15161.40 317
15162.56 324
15163.72 321
15164.89 312
15166.05 301
15167.21 321
15168.37 328
15169.53 323
15170.69 334
15171.86 317
15173.02 313
15174.18 346
15175.34 317
15176.51 324
15177.67 345
15178.83 348
15179.99 317
15181.15 333
15182.32 332
15183.48 321
15184.64 327
15185.80 327
15186.97 341
15188.13 307
15189.29 334
15190.46 344
15191.62 338
15192.78 337
15193.94 324
15195.11 330
15196.27 336
15197.43 353
15198.60 347
15199.76 334
15200.92 342
15202.08 355
15203.25 346
15204.41 347
15205.57 358
15206.74 338
15207.90 335
15209.06 333
15210.23 374
15211.39 384
15212.56 385
15213.72 374
15214.88 340
15216.05 354
15217.21 360
15218.37 358
15219.54 380
15220.70 364
15221.87 413
15223.03 404
15224.19 372
15225.36 394
15226.52 393
15227.69 375
15228.85 355
15230.01 378
15231.18 407
15232.34 391
15233.51 385
15234.67 362
15235.84 351
15237.00 363
15238.16 360
15239.33 346
15240.49 366
15241.66 361
15242.82 351
15243.99 368
15245.15 345
15246.32 316
15247.48 332
15248.65 331
15249.81 340
15250.98 355
15252.14 345
15253.31 346
15254.47 321
15255.64 333
15256.80 303
15257.97 328
15259.13 321
15260.30 323
15261.46 326
15262.63 319
15263.80 327
15264.96 360
15266.13 320
15267.29 329
15268.46 311
15269.62 303
15270.79 341
15271.96 319
15273.12 340
15274.29 330
15275.45 323
15276.62 303
15277.79 333
15278.95 340
15280.12 353
15281.28 333
15282.45 341
15283.62 320
15284.78 313
15285.95 300
15287.12 307
15288.28 317
15289.45 299
15290.62 313
15291.78 328
15292.95 325
15294.12 330
15295.28 297
15296.45 331
15297.62 320
15298.78 300
15299.95 299
15301.12 334
15302.28 346
15303.45 322
15304.62 320
15305.78 320
15306.95 333
15308.12 312
15309.29 320
15310.45 325
15311.62 309
15312.79 326
15313.96 339
15315.12 322
15316.29 350
15317.46 334
15318.63 312
15319.79 310
15320.96 322
15322.13 299
15323.30 354
15324.46 294
15325.63 311
15326.80 295
15327.97 319
15329.14 297
15330.30 315
15331.47 335
15332.64 342
15333.81 299
15334.98 343
15336.14 332
15337.31 296
15338.48 306
15339.65 308
15340.82 331
15341.99 311
15343.16 326
15344.32 325
15345.49 332
15346.66 331
15347.83 343
15349.00 335
15350.17 348
15351.34 318
15352.51 330
15353.67 320
15354.84 326
15356.01 330
15357.18 336
15358.35 328
15359.52 337
15360.69 328
15361.86 313
15363.03 328
15364.20 327
15365.37 329
15366.54 325
15367.71 320
15368.87 334
15370.04 343
15371.21 324
15372.38 322
15373.55 332
15374.72 333
15375.89 367
15377.06 331
15378.23 317
15379.40 328
15380.57 356
15381.74 331
15382.91 333
15384.08 342
15385.25 381
15386.42 343
15387.59 366
15388.76 352
15389.93 352
15391.10 321
15392.27 335
15393.44 325
15394.62 337
15395.79 353
15396.96 346
15398.13 317
15399.30 340
15400.47 352
15401.64 343
15402.81 355
15403.98 327
15405.15 329
15406.32 339
15407.49 336
15408.66 339
15409.84 295
15411.01 323
15412.18 317
15413.35 342
15414.52 331
15415.69 302
15416.86 310
15418.03 319
15419.21 317
15420.38 322
15421.55 299
15422.72 328
15423.89 321
15425.06 322
15426.24 307
15427.41 327
15428.58 336
15429.75 319
15430.92 322
15432.09 327
15433.27 332
15434.44 311
15435.61 321
15436.78 302
15437.96 333
15439.13 307
15440.30 337
15441.47 304
15442.64 310
15443.82 307
15444.99 324
15446.16 306
15447.33 303
15448.51 343
15449.68 319
15450.85 321
15452.02 332
15453.20 294
15454.37 296
15455.54 304
15456.72 313
15457.89 320
15459.06 309
15460.23 295
15461.41 298
15462.58 309
15463.75 303
15464.93 321
15466.10 316
15467.27 306
15468.45 315
15469.62 318
15470.79 277
15471.97 293
15473.14 305
15474.31 296
15475.49 302
15476.66 304
15477.83 329
15479.01 277
15480.18 287
15481.36 294
15482.53 284
15483.70 299
15484.88 321
15486.05 316
15487.23 282
15488.40 300
15489.57 314
15490.75 321
15491.92 309
15493.10 303
15494.27 275
15495.44 287
15496.62 308
15497.79 321
15498.97 287
15500.14 309
15501.32 332
15502.49 305
15503.67 312
15504.84 320
15506.02 314
15507.19 296
15508.36 304
15509.54 292
15510.71 295
15511.89 310
15513.06 299
15514.24 297
15515.41 317
15516.59 298
15517.77 308
15518.94 300
15520.12 295
15521.29 318
15522.47 315
15523.64 294
15524.82 278
15525.99 282
15527.17 320
15528.34 336
15529.52 317
15530.69 309
15531.87 321
15533.05 330
15534.22 307
15535.40 314
15536.57 300
15537.75 322
15538.93 330
15540.10 346
15541.28 315
15542.45 324
15543.63 331
15544.81 319
15545.98 318
15547.16 329
15548.33 330
15549.51 300
15550.69 333
15551.86 310
15553.04 343
15554.22 333
15555.39 326
15556.57 310
15557.75 328
15558.92 308
15560.10 331
15561.28 356
15562.45 349
15563.63 335
15564.81 323
15565.99 333
15567.16 340
15568.34 346
15569.52 324
15570.69 314
15571.87 310
15573.05 332
15574.23 340
15575.40 342
15576.58 345
15577.76 353
15578.93 334
15580.11 356
15581.29 340
15582.47 341
15583.65 345
15584.82 340
15586.00 383
15587.18 372
15588.36 351
15589.53 373
15590.71 392
15591.89 363
15593.07 394
15594.25 370
15595.42 388
15596.60 371
15597.78 378
15598.96 373
15600.14 383
15601.32 389
15602.49 382
15603.67 391
15604.85 372
15606.03 385
15607.21 386
15608.39 385
15609.56 412
15610.74 400
15611.92 379
15613.10 400
15614.28 394
15615.46 377
15616.64 429
15617.82 399
15619.00 369
15620.17 383
15621.35 405
15622.53 421
15623.71 433
15624.89 438
15626.07 416
15627.25 407
15628.43 440
15629.61 412
15630.79 417
15631.97 441
15633.15 434
15634.33 460
15635.51 450
15636.69 419
15637.87 435
15639.05 461
15640.22 470
15641.40 454
15642.58 435
15643.76 429
15644.94 447
15646.12 463
15647.30 452
15648.48 430
15649.66 430
15650.85 475
15652.03 450
15653.21 444
15654.39 440
15655.57 426
15656.75 418
15657.93 439
15659.11 461
15660.29 445
15661.47 452
15662.65 435
15663.83 459
15665.01 396
15666.19 404
15667.37 403
15668.55 399
15669.73 399
15670.92 406
15672.10 380
15673.28 409
15674.46 397
15675.64 389
15676.82 413
15678.00 393
15679.18 420
15680.36 388
15681.55 406
15682.73 370
15683.91 389
15685.09 409
15686.27 390
15687.45 417
15688.63 394
15689.82 417
15691.00 405
15692.18 408
15693.36 387
15694.54 389
15695.73 403
15696.91 419
15698.09 424
15699.27 417
15700.45 394
15701.64 421
15702.82 394
15704.00 410
15705.18 431
15706.36 416
15707.55 405
15708.73 395
15709.91 399
15711.09 394
15712.28 401
15713.46 382
15714.64 433
15715.82 420
15717.01 441
15718.19 437
15719.37 410
15720.55 419
15721.74 401
15722.92 411
15724.10 456
15725.29 425
15726.47 445
15727.65 444
15728.84 418
15730.02 425
15731.20 447
15732.39 441
15733.57 432
15734.75 459
15735.94 412
15737.12 465
15738.30 447
15739.49 471
15740.67 476
15741.85 467
15743.04 461
15744.22 483
15745.40 458
15746.59 478
15747.77 469
15748.96 444
15750.14 453
15751.32 440
15752.51 455
15753.69 443
15754.88 459
15756.06 413
15757.24 455
15758.43 431
15759.61 420
15760.80 430
15761.98 473
15763.17 440
15764.35 418
15765.53 397
15766.72 423
15767.90 406
15769.09 406
15770.27 428
15771.46 392
15772.64 407
15773.83 386
15775.01 376
15776.20 385
15777.38 416
15778.57 390
15779.75 422
15780.94 408
15782.12 364
15783.31 406
15784.49 393
15785.68 375
15786.86 362
15788.05 400
15789.23 372
15790.42 381
15791.60 382
15792.79 375
15793.98 374
15795.16 362
15796.35 324
15797.53 364
15798.72 366
15799.90 364
15801.09 381
15802.28 375
15803.46 415
15804.65 356
15805.83 366
15807.02 357
15808.21 356
15809.39 354
15810.58 369
15811.76 364
15812.95 390
15814.14 370
15815.32 357
15816.51 366
15817.70 349
15818.88 335
15820.07 347
15821.26 355
15822.44 361
15823.63 366
15824.82 358
15826.00 373
15827.19 360
15828.38 354
15829.56 348
15830.75 356
15831.94 344
15833.12 360
15834.31 354
15835.50 358
15836.69 340
15837.87 358
15839.06 334
15840.25 337
15841.44 345
15842.62 374
15843.81 345
15845.00 340
15846.18 341
15847.37 349
15848.56 372
15849.75 333
15850.94 362
15852.12 315
15853.31 358
15854.50 385
15855.69 371
15856.87 324
15858.06 342
15859.25 362
15860.44 347
15861.63 344
15862.81 369
15864.00 379
15865.19 410
15866.38 328
15867.57 345
15868.76 382
15869.94 356
15871.13 370
15872.32 354
15873.51 359
15874.70 348
15875.89 339
15877.08 357
15878.26 389
15879.45 366
15880.64 376
15881.83 355
15883.02 375
15884.21 370
15885.40 384
15886.59 369
15887.78 377
15888.97 380
15890.15 395
15891.34 375
15892.53 403
15893.72 406
15894.91 416
15896.10 405
15897.29 398
15898.48 412
15899.67 390
15900.86 407
15902.05 408
15903.24 377
15904.43 421
15905.62 426
15906.81 422
15908.00 376
15909.19 422
15910.38 415
15911.57 402
15912.76 423
15913.95 409
15915.14 390
15916.33 403
15917.52 409
15918.71 429
15919.90 412
15921.09 396
15922.28 417
15923.47 387
15924.66 379
15925.85 394
15927.04 352
15928.23 376
15929.42 402
15930.61 399
15931.80 396
15932.99 378
15934.18 393
15935.38 381
15936.57 371
15937.76 331
15938.95 358
15940.14 348
15941.33 335
15942.52 340
15943.71 379
15944.90 357
15946.10 334
15947.29 378
15948.48 326
15949.67 355
15950.86 336
15952.05 351
15953.24 354
15954.44 336
15955.63 310
15956.82 333
15958.01 321
15959.20 333
15960.39 337
15961.59 335
15962.78 338
15963.97 326
15965.16 292
15966.35 314
15967.55 345
15968.74 292
15969.93 319
15971.12 293
15972.31 342
15973.51 329
15974.70 323
15975.89 327
15977.08 330
15978.28 315
15979.47 318
15980.66 302
15981.85 295
15983.05 308
15984.24 319
15985.43 305
15986.62 273
15987.82 285
15989.01 290
15990.20 291
15991.40 290
15992.59 307
15993.78 291
15994.98 298
15996.17 306
15997.36 306
15998.55 317
15999.75 309
16000.94 324
16002.13 301
16003.33 308
16004.52 296
16005.72 322
16006.91 289
16008.10 329
16009.30 292
16010.49 338
16011.68 288
16012.88 321
16014.07 283
16015.26 315
16016.46 294
16017.65 291
16018.85 298
16020.04 323
16021.23 307
16022.43 280
16023.62 298
16024.82 301
16026.01 300
16027.21 263
16028.40 291
16029.59 284
16030.79 319
16031.98 298
16033.18 300
16034.37 288
16035.57 314
16036.76 302
16037.96 317
16039.15 294
16040.35 318
16041.54 327
16042.73 276
16043.93 294
16045.12 283
16046.32 319
16047.51 316
16048.71 324
16049.91 284
16051.10 307
16052.30 317
16053.49 277
16054.69 310
16055.88 297
16057.08 318
16058.27 289
16059.47 287
16060.66 254
16061.86 299
16063.05 288
16064.25 295
16065.45 288
16066.64 281
16067.84 307
16069.03 302
16070.23 294
16071.42 290
16072.62 275
16073.82 307
16075.01 313
16076.21 285
16077.41 303
16078.60 288
16079.80 295
16080.99 277
16082.19 303
16083.39 280
16084.58 306
16085.78 281
16086.98 295
16088.17 294
16089.37 305
16090.57 287
16091.76 306
16092.96 283
16094.16 243
16095.35 288
16096.55 286
16097.75 291
16098.94 275
16100.14 280
16101.34 290
16102.53 268
16103.73 283
16104.93 272
16106.13 287
16107.32 285
16108.52 285
16109.72 274
16110.92 250
16112.11 289
16113.31 283
16114.51 287
16115.71 286
16116.90 286
16118.10 291
16119.30 260
16120.50 271
16121.69 283
16122.89 296
16124.09 251
16125.29 272
16126.49 277
16127.68 306
16128.88 274
16130.08 276
16131.28 293
16132.48 266
16133.67 265
16134.87 269
16136.07 303
16137.27 251
16138.47 271
16139.67 281
16140.86 289
16142.06 273
16143.26 269
16144.46 259
16145.66 276
16146.86 268
16148.06 255
16149.26 277
16150.45 277
16151.65 281
16152.85 253
16154.05 293
16155.25 291
16156.45 308
16157.65 276
16158.85 284
16160.05 255
16161.25 287
16162.45 293
16163.64 280
16164.84 291
16166.04 288
16167.24 290
16168.44 259
16169.64 283
16170.84 264
16172.04 269
16173.24 276
16174.44 285
16175.64 271
16176.84 302
16178.04 282
16179.24 253
16180.44 279
16181.64 277
16182.84 270
16184.04 278
16185.24 299
16186.44 270
16187.64 279
16188.84 271
16190.04 274
16191.24 260
16192.44 266
16193.64 250
16194.84 302
16196.04 280
16197.24 277
16198.44 264
16199.65 299
16200.85 303
16202.05 264
16203.25 302
16204.45 302
16205.65 285
16206.85 274
16208.05 286
16209.25 277
16210.45 267
16211.65 297
16212.86 309
16214.06 260
16215.26 295
16216.46 289
16217.66 272
16218.86 272
16220.06 284
16221.27 270
16222.47 284
16223.67 265
16224.87 270
16226.07 302
16227.27 282
16228.48 275
16229.68 303
16230.88 305
16232.08 280
16233.28 305
16234.48 277
16235.69 310
16236.89 267
16238.09 292
16239.29 280
16240.50 272
16241.70 319
16242.90 270
16244.10 262
16245.30 287
16246.51 295
16247.71 296
16248.91 296
16250.11 307
16251.32 299
16252.52 292
16253.72 304
16254.92 302
16256.13 304
16257.33 302
16258.53 304
16259.74 321
16260.94 289
16262.14 289
16263.35 281
16264.55 310
16265.75 290
16266.95 311
16268.16 305
16269.36 303
16270.56 309
16271.77 334
16272.97 315
16274.17 312
16275.38 319
16276.58 313
16277.79 303
16278.99 301
16280.19 313
16281.40 299
16282.60 301
16283.80 325
16285.01 326
16286.21 324
16287.42 323
16288.62 306
16289.82 351
16291.03 305
16292.23 331
16293.44 323
16294.64 328
16295.84 309
16297.05 300
16298.25 326
16299.46 307
16300.66 325
16301.87 311
16303.07 341
16304.27 316
16305.48 337
16306.68 309
16307.89 314
16309.09 309
16310.30 326
16311.50 314
16312.71 295
16313.91 303
16315.12 289
16316.32 316
16317.53 304
16318.73 299
16319.94 307
16321.14 312
16322.35 294
16323.55 301
16324.76 271
16325.96 283
16327.17 273
16328.38 293
16329.58 288
16330.79 282
16331.99 276
16333.20 286
16334.40 264
16335.61 274
16336.81 265
16338.02 286
16339.23 283
16340.43 249
16341.64 302
16342.84 275
16344.05 284
16345.26 280
16346.46 297
16347.67 301
16348.87 284
16350.08 277
16351.29 272
16352.49 305
16353.70 303
16354.91 266
16356.11 279
16357.32 290
16358.53 263
16359.73 270
16360.94 255
16362.15 305
16363.35 280
16364.56 268
16365.77 266
16366.97 274
16368.18 278
16369.39 265
16370.59 270
16371.80 278
16373.01 270
16374.21 238
16375.42 260
16376.63 249
16377.84 266
16379.04 255
16380.25 260
16381.46 245
16382.67 255
16383.87 279
16385.08 310
16386.29 268
16387.50 269
16388.70 255
16389.91 277
16391.12 257
16392.33 273
16393.53 287
16394.74 266
16395.95 264
16397.16 255
16398.37 273
16399.57 261
16400.78 301
16401.99 296
16403.20 273
16404.41 263
16405.62 242
16406.82 259
16408.03 256
16409.24 268
16410.45 277
16411.66 280
16412.87 238
16414.07 257
16415.28 255
16416.49 283
16417.70 249
16418.91 270
16420.12 271
16421.33 261
16422.54 248
16423.75 262
16424.95 273
16426.16 247
16427.37 254
16428.58 259
16429.79 267
16431.00 259
16432.21 267
16433.42 261
16434.63 265
16435.84 241
16437.05 262
16438.26 289
16439.47 282
16440.68 250
16441.88 254
16443.09 274
16444.30 274
16445.51 252
16446.72 251
16447.93 268
16449.14 270
16450.35 255
16451.56 240
16452.77 269
16453.98 239
16455.19 261
16456.40 255
16457.61 242
16458.82 260
16460.03 267
16461.24 251
16462.45 252
16463.67 238
16464.88 260
16466.09 254
16467.30 229
16468.51 258
16469.72 248
16470.93 261
16472.14 241
16473.35 249
16474.56 256
16475.77 239
16476.98 248
16478.19 252
16479.40 235
16480.62 250
16481.83 240
16483.04 261
16484.25 260
16485.46 246
16486.67 250
16487.88 253
16489.09 261
16490.31 242
16491.52 256
16492.73 243
16493.94 235
16495.15 252
16496.36 254
16497.57 267
16498.79 264
16500.00 258
16501.21 239
16502.42 263
16503.63 260
16504.85 278
16506.06 269
16507.27 262
16508.48 253
16509.69 254
16510.91 248
16512.12 254
16513.33 235
16514.54 243
16515.76 227
16516.97 270
16518.18 242
16519.39 236
16520.60 259
16521.82 255
16523.03 275
16524.24 233
16525.46 246
16526.67 251
16527.88 273
16529.09 242
16530.31 268
16531.52 220
16532.73 267
16533.95 260
16535.16 235
16536.37 266
16537.58 238
16538.80 238
16540.01 241
16541.22 241
16542.44 226
16543.65 265
16544.86 234
16546.08 248
16547.29 242
16548.50 254
16549.72 242
16550.93 255
16552.15 266
16553.36 260
16554.57 254
16555.79 260
16557.00 236
16558.21 238
16559.43 250
16560.64 243
16561.86 252
16563.07 233
16564.28 256
16565.50 239
16566.71 254
16567.93 266
16569.14 262
16570.36 264
16571.57 256
16572.78 255
16574.00 244
16575.21 237
16576.43 238
16577.64 263
16578.86 272
16580.07 256
16581.29 219
16582.50 228
16583.72 247
16584.93 231
16586.15 251
16587.36 267
16588.58 242
16589.79 243
16591.01 259
16592.22 249
16593.44 231
16594.65 251
16595.87 233
16597.08 237
16598.30 247
16599.51 263
16600.73 236
16601.94 229
16603.16 234
16604.37 237
16605.59 245
16606.81 239
16608.02 246
16609.24 254
16610.45 230
16611.67 251
16612.89 235
16614.10 241
16615.32 266
16616.53 262
16617.75 249
16618.97 235
16620.18 233
16621.40 247
16622.61 224
16623.83 227
16625.05 239
16626.26 232
16627.48 248
16628.70 245
16629.91 269
16631.13 268
16632.35 242
16633.56 253
16634.78 268
16636.00 243
16637.21 236
16638.43 244
16639.65 254
16640.86 250
16642.08 250
16643.30 235
16644.51 222
16645.73 243
16646.95 259
16648.17 246
16649.38 236
16650.60 226
16651.82 241
16653.03 257
16654.25 211
16655.47 220
16656.69 232
16657.90 238
16659.12 239
16660.34 229
16661.56 239
16662.77 246
16663.99 260
16665.21 262
16666.43 244
16667.65 219
16668.86 225
16670.08 237
16671.30 242
16672.52 253
16673.74 235
16674.95 235
16676.17 249
16677.39 243
16678.61 262
16679.83 240
16681.05 236
16682.26 245
16683.48 257
16684.70 239
16685.92 263
16687.14 234
16688.36 245
16689.58 234
16690.79 235
16692.01 231
16693.23 233
16694.45 220
16695.67 222
16696.89 250
16698.11 255
16699.33 264
16700.55 247
16701.76 247
16702.98 227
16704.20 223
16705.42 246
16706.64 248
16707.86 244
16709.08 231
16710.30 239
16711.52 251
16712.74 237
16713.96 238
16715.18 230
16716.40 239
16717.62 231
16718.84 244
16720.06 229
16721.28 235
16722.50 244
16723.72 246
16724.94 236
16726.16 234
16727.38 246
16728.60 236
16729.82 249
16731.04 243
16732.26 225
16733.48 260
16734.70 251
16735.92 234
16737.14 272
16738.36 257
16739.58 271
16740.80 212
16742.02 248
16743.24 248
16744.46 243
16745.68 230
16746.90 226
16748.12 238
16749.35 218
16750.57 229
16751.79 228
16753.01 236
16754.23 224
16755.45 243
16756.67 224
16757.89 240
16759.11 237
16760.33 233
16761.56 247
16762.78 246
16764.00 252
16765.22 238
16766.44 253
16767.66 233
16768.88 229
16770.11 212
16771.33 224
16772.55 244
16773.77 247
16774.99 214
16776.22 233
16777.44 228
16778.66 217
16779.88 228
16781.10 244
16782.33 252
16783.55 223
16784.77 223
16785.99 220
16787.21 253
16788.44 226
16789.66 235
16790.88 212
16792.10 256
16793.33 229
16794.55 220
16795.77 233
16796.99 240
16798.22 214
16799.44 234
16800.66 234
16801.88 221
16803.11 238
16804.33 227
16805.55 234
16806.78 232
16808.00 243
16809.22 232
16810.44 242
16811.67 239
16812.89 242
16814.11 225
16815.34 224
16816.56 248
16817.78 244
16819.01 228
16820.23 238
16821.45 235
16822.68 243
16823.90 236
16825.13 243
16826.35 260
16827.57 238
16828.80 260
16830.02 250
16831.24 240
16832.47 243
16833.69 228
16834.92 215
16836.14 232
16837.36 242
16838.59 228
16839.81 244
16841.04 233
16842.26 234
16843.48 242
16844.71 273
16845.93 254
16847.16 256
16848.38 234
16849.61 222
16850.83 261
16852.06 242
16853.28 235
16854.51 240
16855.73 266
16856.95 276
16858.18 257
16859.40 251
16860.63 246
16861.85 258
16863.08 281
16864.30 243
16865.53 266
16866.75 257
16867.98 275
16869.21 254
16870.43 260
16871.66 262
16872.88 271
16874.11 259
16875.33 263
16876.56 246
16877.78 252
16879.01 254
16880.23 262
16881.46 262
16882.69 280
16883.91 273
16885.14 243
16886.36 278
16887.59 265
16888.81 255
16890.04 261
16891.27 270
16892.49 284
16893.72 275
16894.94 230
16896.17 256
16897.40 258
16898.62 229
16899.85 254
16901.08 255
16902.30 248
16903.53 248
16904.76 240
16905.98 241
16907.21 245
16908.44 233
16909.66 252
16910.89 234
16912.12 206
16913.34 236
16914.57 244
16915.80 260
16917.02 240
16918.25 258
16919.48 258
16920.70 254
16921.93 238
16923.16 240
16924.39 236
16925.61 230
16926.84 250
16928.07 219
16929.30 240
16930.52 247
16931.75 238
16932.98 239
16934.21 228
16935.43 262
16936.66 254
16937.89 253
16939.12 252
16940.34 242
16941.57 252
16942.80 225
16944.03 214
16945.26 226
16946.48 257
16947.71 246
16948.94 242
16950.17 219
16951.40 242
16952.62 231
16953.85 228
16955.08 235
16956.31 234
16957.54 237
16958.77 229
16959.99 234
16961.22 236
16962.45 235
16963.68 240
16964.91 263
16966.14 231
16967.37 236
16968.60 214
16969.82 245
16971.05 242
16972.28 228
16973.51 241
16974.74 226
16975.97 230
16977.20 210
16978.43 233
16979.66 262
16980.89 265
16982.11 253
16983.34 237
16984.57 203
16985.80 225
16987.03 242
16988.26 243
16989.49 226
16990.72 224
16991.95 232
16993.18 236
16994.41 224
16995.64 227
16996.87 233
16998.10 235
16999.33 243
17000.56 232
17001.79 235
17003.02 250
17004.25 247
17005.48 247
17006.71 237
17007.94 241
17009.17 240
17010.40 228
17011.63 231
17012.86 243
17014.09 208
17015.32 237
17016.55 234
17017.78 206
17019.01 210
17020.25 232
17021.48 235
17022.71 239
17023.94 237
17025.17 246
17026.40 246
17027.63 234
17028.86 228
17030.09 225
17031.32 224
17032.55 207
17033.79 227
17035.02 224
17036.25 241
17037.48 225
17038.71 259
17039.94 219
17041.17 229
17042.41 219
17043.64 209
17044.87 231
17046.10 234
17047.33 230
17048.56 234
17049.80 243
17051.03 236
17052.26 224
17053.49 226
17054.72 224
17055.95 226
17057.19 226
17058.42 225
17059.65 246
17060.88 205
17062.12 245
17063.35 227
17064.58 246
17065.81 231
17067.04 232
17068.28 231
17069.51 204
17070.74 230
17071.97 234
17073.21 220
17074.44 198
17075.67 231
17076.90 223
17078.14 214
17079.37 218
17080.60 229
17081.84 220
17083.07 237
17084.30 231
17085.54 233
17086.77 230
17088.00 239
17089.23 231
17090.47 207
17091.70 219
17092.93 212
17094.17 246
17095.40 214
17096.63 211
17097.87 214
17099.10 220
17100.34 214
17101.57 230
17102.80 228
17104.04 239
17105.27 237
17106.50 238
17107.74 227
17108.97 210
17110.21 219
17111.44 188
17112.67 242
17113.91 224
17115.14 221
17116.38 222
17117.61 227
17118.84 215
17120.08 214
17121.31 217
17122.55 216
17123.78 219
17125.02 220
17126.25 219
17127.48 196
17128.72 241
17129.95 226
17131.19 225
17132.42 221
17133.66 212
17134.89 215
17136.13 214
17137.36 215
17138.60 220
17139.83 197
17141.07 234
17142.30 205
17143.54 217
17144.77 227
17146.01 202
17147.24 208
17148.48 222
17149.71 227
17150.95 209
17152.19 222
17153.42 230
17154.66 215
17155.89 194
17157.13 208
17158.36 219
17159.60 218
17160.83 211
17162.07 221
17163.31 236
17164.54 222
17165.78 225
17167.01 215
17168.25 228
17169.49 197
17170.72 236
17171.96 225
17173.19 219
17174.43 219
17175.67 252
17176.90 210
17178.14 198
17179.38 199
17180.61 230
17181.85 221
17183.09 223
17184.32 220
17185.56 217
17186.80 228
17188.03 220
17189.27 209
17190.51 219
17191.74 223
17192.98 222
17194.22 215
17195.45 213
17196.69 237
17197.93 223
17199.16 230
17200.40 218
17201.64 189
17202.88 236
17204.11 210
17205.35 232
17206.59 199
17207.83 221
17209.06 244
17210.30 220
17211.54 217
17212.78 216
17214.01 235
17215.25 223
17216.49 221
17217.73 219
17218.96 215
17220.20 233
17221.44 230
17222.68 231
17223.92 240
17225.15 230
17226.39 239
17227.63 213
17228.87 236
17230.11 226
17231.35 238
17232.58 218
17233.82 239
17235.06 217
17236.30 234
17237.54 224
17238.78 223
17240.01 217
17241.25 216
17242.49 243
17243.73 239
17244.97 247
17246.21 207
17247.45 214
17248.69 207
17249.93 224
17251.16 203
17252.40 246
17253.64 223
17254.88 222
17256.12 227
17257.36 229
17258.60 217
17259.84 188
17261.08 196
17262.32 213
17263.56 231
17264.80 193
17266.04 209
17267.28 218
17268.51 223
17269.75 194
17270.99 230
17272.23 228
17273.47 222
17274.71 213
17275.95 220
17277.19 196
17278.43 195
17279.67 222
17280.91 204
17282.15 218
17283.39 205
17284.63 220
17285.87 221
17287.11 219
17288.35 209
17289.60 222
17290.84 230
17292.08 219
17293.32 197
17294.56 225
17295.80 202
17297.04 225
17298.28 211
17299.52 227
17300.76 213
17302.00 234
17303.24 215
17304.48 201
17305.72 200
17306.96 209
17308.21 204
17309.45 199
17310.69 209
17311.93 231
17313.17 226
17314.41 209
17315.65 216
17316.89 190
17318.14 198
17319.38 207
17320.62 211
17321.86 210
17323.10 213
17324.34 216
17325.59 182
17326.83 204
17328.07 178
17329.31 215
17330.55 208
17331.79 218
17333.04 186
17334.28 185
17335.52 215
17336.76 227
17338.00 227
17339.25 222
17340.49 212
17341.73 213
17342.97 212
17344.22 192
17345.46 217
17346.70 210
17347.94 213
17349.19 211
17350.43 218
17351.67 197
17352.91 206
17354.16 193
17355.40 211
17356.64 204
17357.88 198
17359.13 211
17360.37 201
17361.61 223
17362.86 187
17364.10 208
17365.34 221
17366.58 196
17367.83 236
17369.07 206
17370.31 192
17371.56 208
17372.80 214
17374.04 221
17375.29 233
17376.53 216
17377.78 205
17379.02 203
17380.26 227
17381.51 210
17382.75 181
17383.99 199
17385.24 228
17386.48 212
17387.72 215
17388.97 188
17390.21 231
17391.46 214
17392.70 209
17393.94 208
17395.19 220
17396.43 208
17397.68 222
17398.92 189
17400.17 204
17401.41 234
17402.65 216
17403.90 207
17405.14 210
17406.39 217
17407.63 215
17408.88 227
17410.12 191
17411.37 195
17412.61 223
17413.86 215
17415.10 204
17416.35 220
17417.59 206
17418.84 202
17420.08 228
17421.33 192
17422.57 200
17423.82 219
17425.06 218
17426.31 198
17427.55 203
17428.80 207
17430.04 228
17431.29 210
17432.53 208
17433.78 217
17435.03 197
17436.27 213
17437.52 213
17438.76 223
17440.01 197
17441.25 199
17442.50 207
17443.75 223
17444.99 216
17446.24 211
17447.48 200
17448.73 237
17449.98 233
17451.22 199
17452.47 215
17453.71 233
17454.96 214
17456.21 219
17457.45 217
17458.70 202
17459.95 209
17461.19 240
17462.44 204
17463.69 188
17464.93 226
17466.18 203
17467.43 235
17468.67 220
17469.92 214
17471.17 204
17472.41 209
17473.66 223
17474.91 217
17476.15 194
17477.40 191
17478.65 227
17479.90 224
17481.14 210
17482.39 189
17483.64 209
17484.88 212
17486.13 213
17487.38 210
17488.63 197
17489.87 236
17491.12 235
17492.37 217
17493.62 220
17494.86 196
17496.11 191
17497.36 236
17498.61 230
17499.86 218
17501.10 198
17502.35 201
17503.60 227
17504.85 215
17506.10 205
17507.34 245
17508.59 209
17509.84 209
17511.09 204
17512.34 243
17513.59 234
17514.83 227
17516.08 211
17517.33 233
17518.58 205
17519.83 206
17521.08 228
17522.33 213
17523.57 218
17524.82 223
17526.07 198
17527.32 218
17528.57 223
17529.82 219
17531.07 226
17532.32 217
17533.57 210
17534.82 212
17536.06 229
17537.31 223
17538.56 203
17539.81 232
17541.06 234
17542.31 237
17543.56 225
17544.81 249
17546.06 218
17547.31 218
17548.56 199
17549.81 204
17551.06 210
17552.31 202
17553.56 211
17554.81 226
17556.06 231
17557.31 216
17558.56 227
17559.81 213
17561.06 213
17562.31 229
17563.56 232
17564.81 205
17566.06 218
17567.31 221
17568.56 248
17569.81 219
17571.06 200
17572.31 246
17573.56 257
17574.81 242
17576.06 211
17577.31 220
17578.56 236
17579.81 238
17581.06 230
17582.31 222
17583.57 222
17584.82 234
17586.07 217
17587.32 217
17588.57 205
17589.82 222
17591.07 243
17592.32 251
17593.57 229
17594.83 208
17596.08 239
17597.33 232
17598.58 243
17599.83 223
17601.08 229
17602.33 215
17603.59 232
17604.84 224
17606.09 226
17607.34 200
17608.59 234
17609.84 233
17611.10 222
17612.35 202
17613.60 205
17614.85 253
17616.10 239
17617.36 214
17618.61 216
17619.86 206
17621.11 224
17622.36 211
17623.62 217
17624.87 225
17626.12 219
17627.37 215
17628.63 250
17629.88 227
17631.13 209
17632.38 227
17633.64 241
17634.89 232
17636.14 211
17637.39 210
17638.65 209
17639.90 201
17641.15 225
17642.41 208
17643.66 229
17644.91 244
17646.17 220
17647.42 209
17648.67 203
17649.92 200
17651.18 228
17652.43 232
17653.68 221
17654.94 213
17656.19 196
17657.44 214
17658.70 217
17659.95 206
17661.21 215
17662.46 209
17663.71 217
17664.97 213
17666.22 210
17667.47 212
17668.73 214
17669.98 226
17671.24 225
17672.49 209
17673.74 205
17675.00 234
17676.25 216
17677.51 203
17678.76 202
17680.02 213
17681.27 217
17682.52 207
17683.78 186
17685.03 213
17686.29 205
17687.54 210
17688.80 217
17690.05 234
17691.31 203
17692.56 222
17693.82 224
17695.07 210
17696.32 208
17697.58 218
17698.83 209
17700.09 190
17701.34 207
17702.60 204
17703.86 196
17705.11 219
17706.37 219
17707.62 203
17708.88 220
17710.13 204
17711.39 215
17712.64 209
17713.90 214
17715.15 219
17716.41 192
17717.66 177
17718.92 217
17720.18 206
17721.43 203
17722.69 215
17723.94 187
17725.20 198
17726.45 217
17727.71 221
17728.97 214
17730.22 233
17731.48 214
17732.74 193
17733.99 205
17735.25 203
17736.50 208
17737.76 209
17739.02 220
17740.27 206
17741.53 211
17742.79 233
17744.04 218
17745.30 204
17746.56 222
17747.81 201
17749.07 211
17750.33 207
17751.58 203
17752.84 211
17754.10 235
17755.35 233
17756.61 233
17757.87 221
17759.12 219
17760.38 241
17761.64 238
17762.90 214
17764.15 202
17765.41 208
17766.67 231
17767.93 229
17769.18 201
17770.44 235
17771.70 209
17772.96 205
17774.21 193
17775.47 197
17776.73 221
17777.99 216
17779.24 210
17780.50 195
17781.76 226
17783.02 216
17784.28 202
17785.53 195
17786.79 201
17788.05 216
17789.31 236
17790.57 210
17791.82 243
17793.08 229
17794.34 205
17795.60 196
17796.86 228
17798.12 222
17799.37 203
17800.63 191
17801.89 215
17803.15 225
17804.41 211
17805.67 221
17806.93 203
17808.19 227
17809.44 209
17810.70 217
17811.96 207
17813.22 212
17814.48 197
17815.74 222
17817.00 225
17818.26 206
17819.52 230
17820.78 218
17822.04 233
17823.29 198
17824.55 213
17825.81 213
17827.07 212
17828.33 209
17829.59 211
17830.85 231
17832.11 206
17833.37 191
17834.63 193
17835.89 206
17837.15 201
17838.41 213
17839.67 210
17840.93 227
17842.19 211
17843.45 203
17844.71 194
17845.97 231
17847.23 208
17848.49 204
17849.75 227
17851.01 225
17852.27 187
17853.53 207
17854.79 216
17856.05 217
17857.31 216
17858.57 206
17859.84 211
17861.10 194
17862.36 219
17863.62 202
17864.88 221
17866.14 183
17867.40 202
17868.66 198
17869.92 204
17871.18 179
17872.44 197
17873.71 206
17874.97 197
17876.23 214
17877.49 186
17878.75 199
17880.01 187
17881.27 216
17882.53 226
17883.80 216
17885.06 206
17886.32 189
17887.58 178
17888.84 199
17890.10 194
17891.37 196
17892.63 218
17893.89 201
17895.15 199
17896.41 199
17897.67 225
17898.94 210
17900.20 205
17901.46 191
17902.72 191
17903.99 194
17905.25 213
17906.51 195
17907.77 199
17909.03 209
17910.30 183
17911.56 194
17912.82 207
17914.08 217
17915.35 219
17916.61 209
17917.87 191
17919.14 190
17920.40 216
17921.66 200
17922.92 196
17924.19 207
17925.45 215
17926.71 220
17927.98 181
17929.24 204
17930.50 200
17931.76 181
17933.03 210
17934.29 209
17935.55 218
17936.82 196
17938.08 210
17939.34 204
17940.61 217
17941.87 192
17943.14 211
17944.40 203
17945.66 199
17946.93 192
17948.19 194
17949.45 209
17950.72 197
17951.98 200
17953.25 205
17954.51 213
17955.77 176
17957.04 204
17958.30 205
17959.57 196
17960.83 215
17962.09 194
17963.36 200
17964.62 223
17965.89 203
17967.15 224
17968.42 211
17969.68 187
17970.95 218
17972.21 202
17973.47 201
17974.74 195
17976.00 207
17977.27 206
17978.53 215
17979.80 205
17981.06 224
17982.33 205
17983.59 188
17984.86 177
17986.12 171
17987.39 210
17988.65 205
17989.92 201
17991.18 201
17992.45 217
17993.71 195
17994.98 220
17996.25 206
17997.51 189
17998.78 182
18000.04 197
18001.31 198
18002.57 203
18003.84 196
18005.10 220
18006.37 180
18007.64 195
18008.90 198
18010.17 195
18011.43 203
18012.70 200
18013.97 206
18015.23 203
18016.50 210
18017.76 200
18019.03 206
18020.30 193
18021.56 189
18022.83 187
18024.10 205
18025.36 209
18026.63 176
18027.90 195
18029.16 195
18030.43 208
18031.70 194
18032.96 191
18034.23 218
18035.50 221
18036.76 188
18038.03 201
18039.30 195
18040.56 215
18041.83 224
18043.10 215
18044.37 211
18045.63 185
18046.90 223
18048.17 204
18049.43 215
18050.70 199
18051.97 206
18053.24 202
18054.50 212
18055.77 216
18057.04 198
18058.31 204
18059.57 217
18060.84 197
18062.11 195
18063.38 202
18064.65 237
18065.91 229
18067.18 207
18068.45 202
18069.72 206
18070.98 215
18072.25 193
18073.52 230
18074.79 197
18076.06 215
18077.33 203
18078.59 198
18079.86 205
18081.13 205
18082.40 212
18083.67 196
18084.94 200
18086.21 228
18087.47 214
18088.74 210
18090.01 243
18091.28 215
18092.55 196
18093.82 235
18095.09 211
18096.36 211
18097.62 217
18098.89 211
18100.16 208
18101.43 194
18102.70 217
18103.97 227
18105.24 228
18106.51 244
18107.78 228
18109.05 207
18110.32 194
18111.59 231
18112.86 226
18114.13 216
18115.40 206
18116.66 240
18117.93 203
18119.20 222
18120.47 211
18121.74 240
18123.01 242
18124.28 216
18125.55 210
18126.82 205
18128.09 219
18129.36 195
18130.63 187
18131.90 199
18133.17 220
18134.44 221
18135.71 215
18136.99 215
18138.26 225
18139.53 223
18140.80 214
18142.07 225
18143.34 223
18144.61 225
18145.88 198
18147.15 200
18148.42 218
18149.69 230
18150.96 207
18152.23 210
18153.50 202
18154.78 217
18156.05 209
18157.32 217
18158.59 198
18159.86 222
18161.13 221
18162.40 233
18163.67 206
18164.94 203
18166.22 185
18167.49 217
18168.76 217
18170.03 218
18171.30 216
18172.57 195
18173.85 214
18175.12 218
18176.39 206
18177.66 220
18178.93 235
18180.20 192
18181.48 232
18182.75 230
18184.02 208
18185.29 201
18186.56 224
18187.84 231
18189.11 208
18190.38 215
18191.65 199
18192.93 207
18194.20 195
18195.47 192
18196.74 208
18198.02 211
18199.29 206
18200.56 221
18201.83 213
18203.11 218
18204.38 218
18205.65 221
18206.92 216
18208.20 209
18209.47 198
18210.74 225
18212.02 218
18213.29 211
18214.56 196
18215.84 196
18217.11 214
18218.38 240
18219.65 232
18220.93 205
18222.20 212
18223.47 209
18224.75 214
18226.02 212
18227.30 203
18228.57 197
18229.84 218
18231.12 234
18232.39 204
18233.66 207
18234.94 211
18236.21 218
18237.48 216
18238.76 228
18240.03 205
18241.31 214
18242.58 219
18243.86 216
18245.13 220
18246.40 195
18247.68 226
18248.95 198
18250.23 197
18251.50 195
18252.77 182
18254.05 209
18255.32 193
18256.60 202
18257.87 211
18259.15 198
18260.42 212
18261.70 196
18262.97 216
18264.25 201
18265.52 214
18266.80 209
18268.07 200
18269.35 211
18270.62 208
18271.90 201
18273.17 205
18274.45 203
18275.72 203
18277.00 215
18278.27 202
18279.55 197
18280.82 203
18282.10 223
18283.37 216
18284.65 216
18285.93 214
18287.20 218
18288.48 223
18289.75 221
18291.03 219
18292.30 213
18293.58 203
18294.86 204
18296.13 202
18297.41 215
18298.68 196
18299.96 213
18301.24 221
18302.51 224
18303.79 187
18305.06 205
18306.34 208
18307.62 194
18308.89 188
18310.17 205
18311.45 211
18312.72 209
18314.00 205
18315.28 215
18316.55 216
18317.83 214
18319.11 202
18320.38 194
18321.66 196
18322.94 208
18324.21 195
18325.49 195
18326.77 205
18328.04 198
18329.32 206
18330.60 199
18331.88 213
18333.15 200
18334.43 200
18335.71 218
18336.98 207
18338.26 203
18339.54 209
18340.82 223
18342.09 205
18343.37 174
18344.65 215
18345.93 196
18347.20 179
18348.48 186
18349.76 215
18351.04 204
18352.32 180
18353.59 203
18354.87 194
18356.15 171
18357.43 188
18358.71 212
18359.98 205
18361.26 193
18362.54 188
18363.82 190
18365.10 200
18366.38 208
18367.65 194
18368.93 207
18370.21 199
18371.49 216
18372.77 193
18374.05 192
18375.33 206
18376.60 208
18377.88 208
18379.16 207
18380.44 191
18381.72 196
18383.00 194
18384.28 220
18385.56 187
18386.84 196
18388.11 201
18389.39 181
18390.67 218
18391.95 188
18393.23 192
18394.51 207
18395.79 215
18397.07 204
18398.35 193
18399.63 188
18400.91 187
18402.19 191
18403.47 208
18404.75 213
18406.03 184
18407.31 206
18408.59 183
18409.87 200
18411.15 204
18412.43 227
18413.71 191
18414.99 188
18416.27 187
18417.55 209
18418.83 192
18420.11 195
18421.39 210
18422.67 201
18423.95 195
18425.23 204
18426.51 191
18427.79 201
18429.07 191
18430.35 192
18431.63 204
18432.91 204
18434.19 196
18435.47 214
18436.75 206
18438.04 201
18439.32 210
18440.60 215
18441.88 216
18443.16 187
18444.44 211
18445.72 217
18447.00 172
18448.28 192
18449.57 215
18450.85 207
18452.13 190
18453.41 211
18454.69 200
18455.97 211
18457.25 205
18458.54 208
18459.82 184
18461.10 195
18462.38 203
18463.66 207
18464.94 212
18466.23 209
18467.51 200
18468.79 186
18470.07 190
18471.35 181
18472.64 206
18473.92 202
18475.20 182
18476.48 207
18477.76 215
18479.05 213
18480.33 194
18481.61 202
18482.89 224
18484.18 219
18485.46 197
18486.74 210
18488.02 214
18489.31 213
18490.59 196
18491.87 205
18493.15 192
18494.44 203
18495.72 183
18497.00 198
18498.29 198
18499.57 185
18500.85 197
18502.13 196
18503.42 207
18504.70 190
18505.98 190
18507.27 220
18508.55 226
18509.83 202
18511.12 194
18512.40 208
18513.68 222
18514.97 221
18516.25 222
18517.54 243
18518.82 218
18520.10 222
18521.39 220
18522.67 194
18523.95 199
18525.24 224
18526.52 217
18527.81 217
18529.09 195
18530.37 219
18531.66 263
18532.94 211
18534.23 204
18535.51 206
18536.79 224
18538.08 199
18539.36 207
18540.65 215
18541.93 198
18543.22 199
18544.50 210
18545.79 216
18547.07 207
18548.36 198
18549.64 222
18550.92 209
18552.21 232
18553.49 197
18554.78 227
18556.06 222
18557.35 228
18558.63 239
18559.92 222
18561.20 231
18562.49 215
18563.77 246
18565.06 244
18566.35 235
18567.63 196
18568.92 247
18570.20 227
18571.49 226
18572.77 223
18574.06 225
18575.34 226
18576.63 231
18577.92 240
18579.20 214
18580.49 229
18581.77 210
18583.06 253
18584.34 236
18585.63 239
18586.92 214
18588.20 232
18589.49 251
18590.77 227
18592.06 243
18593.35 252
18594.63 257
18595.92 212
18597.21 228
18598.49 232
18599.78 242
18601.07 193
18602.35 215
18603.64 227
18604.93 226
18606.21 243
18607.50 211
18608.79 217
18610.07 231
18611.36 229
18612.65 227
18613.93 231
18615.22 199
18616.51 206
18617.79 217
18619.08 219
18620.37 212
18621.66 241
18622.94 216
18624.23 209
18625.52 196
18626.80 217
18628.09 189
18629.38 210
18630.67 206
18631.95 223
18633.24 207
18634.53 184
18635.82 212
18637.11 209
18638.39 195
18639.68 214
18640.97 224
18642.26 206
18643.54 208
18644.83 191
18646.12 214
18647.41 215
18648.70 196
18649.99 202
18651.27 218
18652.56 205
18653.85 209
18655.14 201
18656.43 200
18657.72 203
18659.00 206
18660.29 222
18661.58 218
18662.87 213
18664.16 216
18665.45 230
18666.74 218
18668.02 212
18669.31 209
18670.60 217
18671.89 212
18673.18 195
18674.47 212
18675.76 219
18677.05 204
18678.34 213
18679.63 217
18680.92 210
18682.20 216
18683.49 207
18684.78 206
18686.07 213
18687.36 216
18688.65 195
18689.94 198
18691.23 203
18692.52 207
18693.81 199
18695.10 234
18696.39 217
18697.68 212
18698.97 214
18700.26 210
18701.55 178
18702.84 198
18704.13 225
18705.42 201
18706.71 210
18708.00 205
18709.29 232
18710.58 195
18711.87 198
18713.16 200
18714.45 218
18715.74 197
18717.03 203
18718.32 192
18719.61 211
18720.90 204
18722.20 211
18723.49 220
18724.78 199
18726.07 212
18727.36 205
18728.65 201
18729.94 206
18731.23 190
18732.52 195
18733.81 218
18735.10 186
18736.40 190
18737.69 205
18738.98 184
18740.27 225
18741.56 210
18742.85 198
18744.14 171
18745.43 205
18746.73 224
18748.02 202
18749.31 197
18750.60 200
18751.89 209
18753.18 210
18754.48 192
18755.77 201
18757.06 208
18758.35 214
18759.64 211
18760.94 192
18762.23 193
18763.52 196
18764.81 200
18766.10 184
18767.40 166
18768.69 196
18769.98 213
18771.27 205
18772.57 181
18773.86 195
18775.15 206
18776.44 191
18777.74 198
18779.03 189
18780.32 197
18781.61 187
18782.91 213
18784.20 218
18785.49 201
18786.79 196
18788.08 203
18789.37 212
18790.66 191
18791.96 185
18793.25 196
18794.54 213
18795.84 217
18797.13 211
18798.42 206
18799.72 192
18801.01 184
18802.30 213
18803.60 194
18804.89 198
18806.18 198
18807.48 208
18808.77 214
18810.07 214
18811.36 201
18812.65 221
18813.95 193
18815.24 201
18816.53 202
18817.83 202
18819.12 178
18820.42 211
18821.71 207
18823.00 198
18824.30 213
18825.59 194
18826.89 208
18828.18 199
18829.48 211
18830.77 190
18832.07 219
18833.36 199
18834.65 209
18835.95 198
18837.24 188
18838.54 190
18839.83 191
18841.13 222
18842.42 197
18843.72 214
18845.01 193
18846.31 199
18847.60 206
18848.90 203
18850.19 196
18851.49 189
18852.78 203
18854.08 202
18855.37 199
18856.67 202
18857.96 198
18859.26 181
18860.55 209
18861.85 196
18863.15 179
18864.44 188
18865.74 191
18867.03 201
18868.33 187
18869.62 183
18870.92 186
18872.22 188
18873.51 177
18874.81 178
18876.10 197
18877.40 180
18878.70 192
18879.99 181
18881.29 192
18882.58 204
18883.88 195
18885.18 200
18886.47 181
18887.77 204
18889.07 196
18890.36 193
18891.66 187
18892.95 180
18894.25 186
18895.55 207
18896.84 199
18898.14 178
18899.44 197
18900.73 209
18902.03 194
18903.33 195
18904.63 185
18905.92 221
18907.22 190
18908.52 185
18909.81 185
18911.11 192
18912.41 201
18913.71 217
18915.00 201
18916.30 185
18917.60 203
18918.89 185
18920.19 200
18921.49 199
18922.79 188
18924.09 199
18925.38 209
18926.68 193
18927.98 174
18929.28 196
18930.57 185
18931.87 191
18933.17 198
18934.47 183
18935.77 214
18937.06 198
18938.36 186
18939.66 177
18940.96 198
18942.26 197
18943.55 210
18944.85 200
18946.15 194
18947.45 184
18948.75 182
18950.05 183
18951.35 179
18952.64 191
18953.94 205
18955.24 191
18956.54 194
18957.84 170
18959.14 169
18960.44 183
18961.74 192
18963.03 181
18964.33 181
18965.63 188
18966.93 169
18968.23 187
18969.53 197
18970.83 169
18972.13 193
18973.43 203
18974.73 201
18976.03 196
18977.33 185
18978.62 188
18979.92 191
18981.22 191
18982.52 196
18983.82 189
18985.12 201
18986.42 171
18987.72 192
18989.02 183
18990.32 178
18991.62 177
18992.92 195
18994.22 195
18995.52 192
18996.82 184
18998.12 190
18999.42 180
19000.72 161
19002.02 188
19003.32 183
19004.62 168
19005.92 186
19007.22 186
19008.53 163
19009.83 176
19011.13 181
19012.43 184
19013.73 175
19015.03 189
19016.33 174
19017.63 186
19018.93 182
19020.23 172
19021.53 194
19022.83 179
19024.13 182
19025.44 200
19026.74 187
19028.04 166
19029.34 190
19030.64 176
19031.94 198
19033.24 182
19034.54 185
19035.85 185
19037.15 181
19038.45 176
19039.75 163
19041.05 181
19042.35 197
19043.66 171
19044.96 162
19046.26 205
19047.56 212
19048.86 179
19050.16 168
19051.47 210
19052.77 186
19054.07 180
19055.37 171
19056.67 185
19057.98 180
19059.28 179
19060.58 182
19061.88 170
19063.19 179
19064.49 182
19065.79 198
19067.09 185
19068.40 178
19069.70 190
19071.00 221
19072.30 184
19073.61 176
19074.91 197
19076.21 186
19077.52 185
19078.82 162
19080.12 180
19081.42 172
19082.73 190
19084.03 199
19085.33 207
19086.64 201
19087.94 202
19089.24 184
19090.55 210
19091.85 180
19093.15 191
19094.46 185
19095.76 175
19097.06 186
19098.37 175
19099.67 176
19100.97 189
19102.28 177
19103.58 185
19104.89 206
19106.19 189
19107.49 198
19108.80 193
19110.10 203
19111.40 192
19112.71 186
19114.01 170
19115.32 203
19116.62 179
19117.93 176
19119.23 185
19120.53 195
19121.84 176
19123.14 193
19124.45 190
19125.75 191
19127.06 185
19128.36 187
19129.67 209
19130.97 204
19132.28 198
19133.58 177
19134.88 186
19136.19 174
19137.49 184
19138.80 182
19140.10 169
19141.41 157
19142.71 166
19144.02 184
19145.32 173
19146.63 207
19147.94 194
19149.24 205
19150.55 176
19151.85 199
19153.16 181
19154.46 189
19155.77 177
19157.07 185
19158.38 158
19159.68 180
19160.99 178
19162.30 187
19163.60 158
19164.91 170
19166.21 186
19167.52 195
19168.83 212
19170.13 190
19171.44 186
19172.74 176
19174.05 186
19175.36 186
19176.66 184
19177.97 196
19179.27 197
19180.58 188
19181.89 189
19183.19 193
19184.50 175
19185.81 203
19187.11 180
19188.42 193
19189.73 181
19191.03 178
19192.34 179
19193.65 204
19194.95 187
19196.26 193
19197.57 189
19198.87 196
19200.18 181
19201.49 184
19202.80 207
19204.10 201
19205.41 171
19206.72 180
19208.03 196
19209.33 184
19210.64 216
19211.95 198
19213.25 185
19214.56 188
19215.87 200
19217.18 188
19218.49 172
19219.79 172
19221.10 177
19222.41 194
19223.72 172
19225.02 200
19226.33 170
19227.64 203
19228.95 175
19230.26 183
19231.56 176
19232.87 188
19234.18 167
19235.49 199
19236.80 206
19238.11 193
19239.41 185
19240.72 215
19242.03 181
19243.34 158
19244.65 166
19245.96 190
19247.26 205
19248.57 176
19249.88 187
19251.19 194
19252.50 195
19253.81 172
19255.12 184
19256.43 171
19257.74 187
19259.04 190
19260.35 192
19261.66 195
19262.97 177
19264.28 186
19265.59 186
19266.90 209
19268.21 184
19269.52 181
19270.83 197
19272.14 194
19273.45 197
19274.76 197
19276.07 180
19277.38 202
19278.69 178
19279.99 180
19281.30 167
19282.61 172
19283.92 209
19285.23 191
19286.54 179
19287.85 178
19289.16 188
19290.47 183
19291.78 198
19293.09 178
19294.40 159
19295.72 192
19297.03 213
19298.34 179
19299.65 183
19300.96 180
19302.27 184
19303.58 194
19304.89 170
19306.20 188
19307.51 185
19308.82 186
19310.13 198
19311.44 198
19312.75 165
19314.06 194
19315.37 201
19316.69 211
19318.00 197
19319.31 177
19320.62 193
19321.93 173
19323.24 179
19324.55 177
19325.86 190
19327.18 180
19328.49 206
19329.80 201
19331.11 184
19332.42 201
19333.73 179
19335.04 197
19336.36 191
19337.67 177
19338.98 200
19340.29 181
19341.60 188
19342.91 185
19344.23 189
19345.54 192
19346.85 186
19348.16 180
19349.47 194
19350.79 166
19352.10 162
19353.41 178
19354.72 191
19356.04 178
19357.35 182
19358.66 209
19359.97 190
19361.29 182
19362.60 191
19363.91 192
19365.22 184
19366.54 197
19367.85 186
19369.16 183
19370.47 195
19371.79 180
19373.10 178
19374.41 183
19375.73 182
19377.04 174
19378.35 182
19379.67 185
19380.98 202
19382.29 191
19383.60 183
19384.92 199
19386.23 191
19387.54 181
19388.86 166
19390.17 185
19391.49 164
19392.80 183
19394.11 181
19395.43 190
19396.74 193
19398.05 190
19399.37 175
19400.68 184
19402.00 190
19403.31 188
19404.62 165
19405.94 169
19407.25 196
19408.57 166
19409.88 194
19411.19 188
19412.51 196
19413.82 165
19415.14 202
19416.45 189
19417.77 200
19419.08 179
19420.39 161
19421.71 198
19423.02 176
19424.34 152
19425.65 170
19426.97 182
19428.28 200
19429.60 191
19430.91 170
19432.23 209
19433.54 170
19434.86 200
19436.17 161
19437.49 176
19438.80 164
19440.12 183
19441.43 217
19442.75 178
19444.06 161
19445.38 190
19446.69 187
19448.01 173
19449.32 167
19450.64 191
19451.96 177
19453.27 192
19454.59 184
19455.90 183
19457.22 182
19458.53 183
19459.85 176
19461.17 170
19462.48 191
19463.80 177
19465.11 196
19466.43 179
19467.75 190
19469.06 179
19470.38 173
19471.69 190
19473.01 181
19474.33 166
19475.64 170
19476.96 192
19478.28 171
19479.59 179
19480.91 184
19482.23 171
19483.54 202
19484.86 177
19486.18 178
19487.49 174
19488.81 189
19490.13 188
19491.44 190
19492.76 181
19494.08 169
19495.39 166
19496.71 170
19498.03 176
19499.35 186
19500.66 178
19501.98 182
19503.30 165
19504.61 186
19505.93 187
19507.25 184
19508.57 166
19509.88 182
19511.20 185
19512.52 178
19513.84 168
19515.15 150
19516.47 176
19517.79 171
19519.11 192
19520.43 161
19521.74 172
19523.06 176
19524.38 193
19525.70 177
19527.02 179
19528.33 159
19529.65 188
19530.97 188
19532.29 160
19533.61 183
19534.93 171
19536.24 163
19537.56 169
19538.88 168
19540.20 189
19541.52 179
19542.84 171
19544.16 177
19545.47 182
19546.79 175
19548.11 173
19549.43 160
19550.75 173
19552.07 195
19553.39 194
19554.71 165
19556.03 179
19557.34 182
19558.66 189
19559.98 176
19561.30 199
19562.62 175
19563.94 189
19565.26 183
19566.58 169
19567.90 165
19569.22 159
19570.54 185
19571.86 169
19573.18 192
19574.50 177
19575.82 169
19577.14 193
19578.46 184
19579.78 172
19581.10 181
19582.42 179
19583.74 179
19585.06 166
19586.38 184
19587.70 176
19589.02 192
19590.34 188
19591.66 168
19592.98 180
19594.30 170
19595.62 194
19596.94 185
19598.26 169
19599.58 177
19600.90 163
19602.22 174
19603.54 183
19604.86 181
19606.18 190
19607.50 185
19608.82 174
19610.15 184
19611.47 177
19612.79 180
19614.11 178
19615.43 179
19616.75 176
19618.07 178
19619.39 180
19620.71 164
19622.04 167
19623.36 174
19624.68 178
19626.00 163
19627.32 180
19628.64 160
19629.96 170
19631.29 183
19632.61 180
19633.93 173
19635.25 190
19636.57 174
19637.89 175
19639.22 176
19640.54 158
19641.86 178
19643.18 164
19644.50 181
19645.83 178
19647.15 186
19648.47 177
19649.79 176
19651.12 176
19652.44 195
19653.76 178
19655.08 195
19656.40 175
19657.73 147
19659.05 178
19660.37 192
19661.70 195
19663.02 169
19664.34 184
19665.66 172
19666.99 176
19668.31 160
19669.63 176
19670.95 176
19672.28 178
19673.60 182
19674.92 184
19676.25 168
19677.57 163
19678.89 176
19680.22 176
19681.54 200
19682.86 175
19684.19 182
19685.51 190
19686.83 163
19688.16 184
19689.48 188
19690.80 154
19692.13 170
19693.45 164
19694.78 192
19696.10 180
19697.42 169
19698.75 174
19700.07 160
19701.39 175
19702.72 196
19704.04 189
19705.37 199
19706.69 175
19708.02 189
19709.34 190
19710.66 177
19711.99 172
19713.31 153
19714.64 183
19715.96 187
19717.29 177
19718.61 177
19719.93 189
19721.26 186
19722.58 171
19723.91 173
19725.23 180
19726.56 171
19727.88 167
19729.21 178
19730.53 168
19731.86 176
19733.18 175
19734.51 179
19735.83 186
19737.16 149
19738.48 178
19739.81 167
19741.13 191
19742.46 161
19743.78 161
19745.11 168
19746.44 165
19747.76 174
19749.09 176
19750.41 172
19751.74 172
19753.06 176
19754.39 180
19755.72 163
19757.04 157
19758.37 179
19759.69 177
19761.02 178
19762.34 181
19763.67 181
19765.00 161
19766.32 175
19767.65 176
19768.98 171
19770.30 172
19771.63 168
19772.95 154
19774.28 186
19775.61 187
19776.93 179
19778.26 160
19779.59 166
19780.91 161
19782.24 173
19783.57 163
19784.89 177
19786.22 164
19787.55 168
19788.87 179
19790.20 178
19791.53 194
19792.86 158
19794.18 161
19795.51 171
19796.84 153
19798.16 181
19799.49 171
19800.82 178
19802.15 162
19803.47 174
19804.80 186
19806.13 175
19807.46 168
19808.78 179
19810.11 183
19811.44 157
19812.77 173
19814.09 176
19815.42 181
19816.75 183
19818.08 186
19819.41 170
19820.73 187
19822.06 167
19823.39 194
19824.72 166
19826.05 163
19827.37 165
19828.70 179
19830.03 166
19831.36 166
19832.69 172
19834.02 176
19835.34 195
19836.67 167
19838.00 163
19839.33 158
19840.66 203
19841.99 164
19843.32 159
19844.64 151
19845.97 174
19847.30 178
19848.63 169
19849.96 165
19851.29 179
19852.62 191
19853.95 197
19855.28 155
19856.60 166
19857.93 180
19859.26 168
19860.59 200
19861.92 158
19863.25 171
19864.58 184
19865.91 187
19867.24 166
19868.57 194
19869.90 187
19871.23 166
19872.56 172
19873.89 169
19875.22 192
19876.55 170
19877.88 170
19879.21 165
19880.54 160
19881.87 180
19883.20 162
19884.53 172
19885.86 181
19887.19 183
19888.52 191
19889.85 177
19891.18 165
19892.51 155
19893.84 198
19895.17 180
19896.50 187
19897.83 183
19899.16 163
19900.49 172
19901.82 169
19903.15 174
19904.48 187
19905.81 201
19907.15 169
19908.48 184
19909.81 158
19911.14 168
19912.47 174
19913.80 171
19915.13 179
19916.46 148
19917.79 149
19919.13 177
19920.46 164
19921.79 157
19923.12 182
19924.45 199
19925.78 177
19927.11 163
19928.45 200
19929.78 175
19931.11 177
19932.44 181
19933.77 168
19935.10 175
19936.44 165
19937.77 172
19939.10 171
19940.43 179
19941.76 167
19943.10 169
19944.43 156
19945.76 171
19947.09 155
19948.42 184
19949.76 173
19951.09 183
19952.42 168
19953.75 185
19955.09 187
19956.42 177
19957.75 169
19959.08 166
19960.42 189
19961.75 149
19963.08 166
19964.41 178
19965.75 171
19967.08 174
19968.41 170
19969.75 176
19971.08 186
19972.41 173
19973.74 163
19975.08 180
19976.41 192
19977.74 186
19979.08 182
19980.41 171
19981.74 164
19983.08 199
19984.41 171
19985.74 179
19987.08 161
19988.41 175
19989.75 188
19991.08 166
19992.41 152
19993.75 184
19995.08 199
19996.41 178
19997.75 181
19999.08 169
20000.42 175
20001.75 189
20003.08 192
20004.42 165
20005.75 173
20007.09 178
20008.42 183
20009.75 175
20011.09 184
20012.42 171
20013.76 176
20015.09 172
20016.43 185
20017.76 201
20019.10 187
20020.43 170
20021.76 178
20023.10 180
20024.43 180
20025.77 198
20027.10 188
20028.44 216
20029.77 184
20031.11 181
20032.44 179
20033.78 179
20035.11 207
20036.45 179
20037.78 173
20039.12 168
20040.46 178
20041.79 180
20043.13 185
20044.46 201
20045.80 180
20047.13 176
20048.47 173
20049.80 193
20051.14 174
20052.47 165
20053.81 185
20055.15 200
20056.48 198
20057.82 185
20059.15 186
20060.49 175
20061.83 190
20063.16 191
20064.50 178
20065.83 178
20067.17 165
20068.51 186
20069.84 154
20071.18 185
20072.52 188
20073.85 181
20075.19 169
20076.52 178
20077.86 174
20079.20 164
20080.53 184
20081.87 174
20083.21 180
20084.54 175
20085.88 172
20087.22 157
20088.56 181
20089.89 167
20091.23 170
20092.57 181
20093.90 190
20095.24 172
20096.58 167
20097.91 159
20099.25 194
20100.59 172
20101.93 161
20103.26 154
20104.60 158
20105.94 168
20107.28 175
20108.61 176
20109.95 173
20111.29 175
20112.63 179
20113.96 189
20115.30 180
20116.64 175
20117.98 179
20119.32 192
20120.65 162
20121.99 178
20123.33 188
20124.67 185
20126.01 178
