# Supplementary material for: MALDI-TOF MS typing enables the classification of brewing yeasts of the genus Saccharomyces to major beer styles
Source: PLoS One. 2017 Aug 9;12(8):e0181694. doi: 10.1371/journal.pone.0181694 (PMC5549903; doi:10.1371/journal.pone.0181694)
Supplement: S13 File — The directory includes 90 raw files and was zipped to “.zip”; the folder has three strains with 30 spectra per strain; S1 Text explains the raw files with an example and Table 1 represents the yeast strains used within the experiment. (ZIP) [file pone.0181694.s016.zip › 37-39/30628-70487-Dias-Dias-Dias-YPG-18h-E-E_2016-10-04_9_0_G1_1.dat]

1998.43 2475
1998.85 2488
1999.27 2514
1999.69 2512
2000.11 2537
2000.54 2533
2000.96 2537
2001.38 2548
2001.80 2426
2002.23 2469
2002.65 2359
2003.07 2362
2003.49 2344
2003.92 2418
2004.34 2425
2004.76 2465
2005.18 2473
2005.61 2519
2006.03 2477
2006.45 2368
2006.87 2448
2007.30 2467
2007.72 2495
2008.14 2387
2008.57 2388
2008.99 2310
2009.41 2292
2009.84 2241
2010.26 2255
2010.68 2321
2011.11 2237
2011.53 2261
2011.95 2256
2012.38 2292
2012.80 2284
2013.22 2319
2013.65 2397
2014.07 2374
2014.49 2357
2014.92 2524
2015.34 2507
2015.77 2523
2016.19 2699
2016.61 2617
2017.04 2600
2017.46 2688
2017.89 2548
2018.31 2627
2018.73 2524
2019.16 2392
2019.58 2382
2020.01 2377
2020.43 2369
2020.85 2126
2021.28 2222
2021.70 2208
2022.13 2175
2022.55 2101
2022.98 2188
2023.40 2117
2023.83 2132
2024.25 2044
2024.68 2118
2025.10 2039
2025.53 2033
2025.95 2061
2026.38 2134
2026.80 2103
2027.23 2064
2027.65 2042
2028.08 2075
2028.50 2209
2028.93 2288
2029.35 2300
2029.78 2224
2030.20 2262
2030.63 2329
2031.05 2300
2031.48 2245
2031.90 2295
2032.33 2254
2032.75 2227
2033.18 2251
2033.61 2216
2034.03 2287
2034.46 2252
2034.88 2270
2035.31 2276
2035.74 2325
2036.16 2378
2036.59 2430
2037.01 2372
2037.44 2318
2037.87 2330
2038.29 2415
2038.72 2462
2039.14 2451
2039.57 2472
2040.00 2415
2040.42 2312
2040.85 2330
2041.28 2359
2041.70 2322
2042.13 2576
2042.56 2395
2042.98 2361
2043.41 2326
2043.84 2324
2044.26 2359
2044.69 2353
2045.12 2358
2045.54 2289
2045.97 2181
2046.40 2341
2046.82 2400
2047.25 2261
2047.68 2217
2048.11 2223
2048.53 2168
2048.96 2192
2049.39 2232
2049.82 2166
2050.24 2129
2050.67 2225
2051.10 2194
2051.53 2156
2051.95 2049
2052.38 2111
2052.81 2122
2053.24 2103
2053.66 2210
2054.09 2193
2054.52 2225
2054.95 2235
2055.38 2200
2055.80 2330
2056.23 2296
2056.66 2347
2057.09 2348
2057.52 2302
2057.94 2202
2058.37 2327
2058.80 2297
2059.23 2357
2059.66 2314
2060.09 2256
2060.51 2266
2060.94 2406
2061.37 2507
2061.80 2443
2062.23 2482
2062.66 2433
2063.09 2488
2063.52 2611
2063.94 2574
2064.37 2505
2064.80 2452
2065.23 2255
2065.66 2201
2066.09 2152
2066.52 2136
2066.95 2195
2067.38 2259
2067.81 2208
2068.24 2149
2068.66 2178
2069.09 2150
2069.52 2089
2069.95 2145
2070.38 2198
2070.81 2186
2071.24 2164
2071.67 2256
2072.10 2312
2072.53 2265
2072.96 2296
2073.39 2281
2073.82 2213
2074.25 2278
2074.68 2304
2075.11 2447
2075.54 2523
2075.97 2540
2076.40 2503
2076.83 2489
2077.26 2557
2077.69 2751
2078.12 2625
2078.55 2572
2078.98 2573
2079.41 2438
2079.84 2587
2080.27 2386
2080.70 2376
2081.14 2459
2081.57 2281
2082.00 2097
2082.43 2202
2082.86 2313
2083.29 2279
2083.72 2257
2084.15 2206
2084.58 2176
2085.01 2158
2085.44 2101
2085.88 2148
2086.31 2092
2086.74 2110
2087.17 2126
2087.60 2137
2088.03 2169
2088.46 2219
2088.89 2410
2089.33 2385
2089.76 2383
2090.19 2446
2090.62 2373
2091.05 2453
2091.48 2530
2091.92 2425
2092.35 2343
2092.78 2392
2093.21 2460
2093.64 2398
2094.07 2403
2094.51 2270
2094.94 2235
2095.37 2255
2095.80 2105
2096.24 2241
2096.67 2209
2097.10 2178
2097.53 2120
2097.96 2246
2098.40 2224
2098.83 2171
2099.26 2151
2099.69 2039
2100.13 2110
2100.56 2137
2100.99 2126
2101.43 2140
2101.86 2220
2102.29 2212
2102.72 2127
2103.16 2211
2103.59 2242
2104.02 2346
2104.46 2340
2104.89 2396
2105.32 2332
2105.76 2364
2106.19 2421
2106.62 2380
2107.05 2462
2107.49 2339
2107.92 2411
2108.36 2379
2108.79 2297
2109.22 2327
2109.66 2299
2110.09 2319
2110.52 2239
2110.96 2298
2111.39 2136
2111.82 2115
2112.26 2186
2112.69 2217
2113.13 2083
2113.56 2066
2113.99 2042
2114.43 1992
2114.86 1963
2115.30 2076
2115.73 2043
2116.16 2022
2116.60 1954
2117.03 1995
2117.47 1937
2117.90 1991
2118.34 2046
2118.77 2001
2119.21 2104
2119.64 2109
2120.07 2135
2120.51 2142
2120.94 2081
2121.38 2108
2121.81 2154
2122.25 2148
2122.68 2092
2123.12 2003
2123.55 2058
2123.99 2035
2124.42 2011
2124.86 2106
2125.29 2139
2125.73 2151
2126.16 2218
2126.60 2206
2127.04 2307
2127.47 2412
2127.91 2344
2128.34 2298
2128.78 2391
2129.21 2323
2129.65 2357
2130.08 2356
2130.52 2392
2130.96 2449
2131.39 2378
2131.83 2257
2132.26 2353
2132.70 2360
2133.14 2359
2133.57 2402
2134.01 2399
2134.44 2455
2134.88 2618
2135.32 2441
2135.75 2402
2136.19 2537
2136.62 2420
2137.06 2388
2137.50 2384
2137.93 2256
2138.37 2145
2138.81 2156
2139.24 2125
2139.68 2084
2140.12 2142
2140.55 2097
2140.99 2001
2141.43 1960
2141.86 2054
2142.30 2080
2142.74 2141
2143.18 2184
2143.61 2175
2144.05 2271
2144.49 2397
2144.92 2539
2145.36 2722
2145.80 2986
2146.24 3076
2146.67 3210
2147.11 3412
2147.55 3499
2147.99 3590
2148.42 3607
2148.86 3579
2149.30 3481
2149.74 3278
2150.17 3145
2150.61 3048
2151.05 2932
2151.49 2734
2151.92 2706
2152.36 2515
2152.80 2422
2153.24 2458
2153.68 2462
2154.11 2339
2154.55 2231
2154.99 2251
2155.43 2241
2155.87 2320
2156.31 2295
2156.74 2267
2157.18 2236
2157.62 2201
2158.06 2192
2158.50 2187
2158.94 2157
2159.38 2300
2159.81 2284
2160.25 2296
2160.69 2318
2161.13 2331
2161.57 2293
2162.01 2335
2162.45 2347
2162.89 2320
2163.33 2387
2163.76 2421
2164.20 2421
2164.64 2373
2165.08 2327
2165.52 2375
2165.96 2376
2166.40 2398
2166.84 2502
2167.28 2429
2167.72 2341
2168.16 2386
2168.60 2517
2169.04 2538
2169.48 2472
2169.92 2561
2170.36 2491
2170.80 2554
2171.24 2636
2171.68 2713
2172.12 2786
2172.56 2657
2173.00 2526
2173.44 2505
2173.88 2488
2174.32 2646
2174.76 2685
2175.20 2681
2175.64 2617
2176.08 2568
2176.52 2638
2176.96 2706
2177.40 2686
2177.84 2541
2178.28 2555
2178.72 2375
2179.16 2322
2179.60 2360
2180.04 2290
2180.48 2239
2180.92 2118
2181.37 2097
2181.81 2147
2182.25 2157
2182.69 2255
2183.13 2305
2183.57 2350
2184.01 2314
2184.45 2464
2184.89 2604
2185.34 2652
2185.78 2617
2186.22 2622
2186.66 2630
2187.10 2700
2187.54 2638
2187.98 2638
2188.43 2563
2188.87 2576
2189.31 2434
2189.75 2427
2190.19 2442
2190.63 2506
2191.08 2341
2191.52 2347
2191.96 2472
2192.40 2493
2192.84 2499
2193.29 2486
2193.73 2468
2194.17 2537
2194.61 2479
2195.05 2429
2195.50 2576
2195.94 2454
2196.38 2438
2196.82 2438
2197.27 2362
2197.71 2360
2198.15 2396
2198.59 2389
2199.04 2360
2199.48 2290
2199.92 2234
2200.37 2269
2200.81 2295
2201.25 2242
2201.69 2261
2202.14 2313
2202.58 2357
2203.02 2358
2203.47 2346
2203.91 2349
2204.35 2448
2204.80 2468
2205.24 2572
2205.68 2484
2206.13 2501
2206.57 2565
2207.01 2437
2207.46 2456
2207.90 2552
2208.34 2518
2208.79 2511
2209.23 2527
2209.67 2571
2210.12 2489
2210.56 2390
2211.01 2445
2211.45 2413
2211.89 2443
2212.34 2393
2212.78 2376
2213.23 2243
2213.67 2261
2214.11 2291
2214.56 2166
2215.00 2145
2215.45 2174
2215.89 2159
2216.34 2130
2216.78 2173
2217.22 2175
2217.67 2338
2218.11 2400
2218.56 2358
2219.00 2613
2219.45 2686
2219.89 2858
2220.34 2921
2220.78 3207
2221.23 3315
2221.67 3556
2222.12 3644
2222.56 3772
2223.01 3752
2223.45 3702
2223.90 3516
2224.34 3346
2224.79 3290
2225.23 3112
2225.68 2897
2226.12 2794
2226.57 2767
2227.01 2798
2227.46 2716
2227.91 2768
2228.35 2658
2228.80 2641
2229.24 2656
2229.69 2793
2230.13 2795
2230.58 2702
2231.03 2809
2231.47 2875
2231.92 2757
2232.36 2722
2232.81 2767
2233.26 2649
2233.70 2635
2234.15 2645
2234.59 2637
2235.04 2671
2235.49 2617
2235.93 2546
2236.38 2557
2236.83 2615
2237.27 2687
2237.72 2582
2238.17 2533
2238.61 2493
2239.06 2485
2239.51 2394
2239.95 2289
2240.40 2299
2240.85 2211
2241.29 2245
2241.74 2181
2242.19 2168
2242.63 2093
2243.08 2182
2243.53 2144
2243.98 2148
2244.42 2151
2244.87 2132
2245.32 2076
2245.76 2100
2246.21 2161
2246.66 2216
2247.11 2187
2247.55 2208
2248.00 2229
2248.45 2237
2248.90 2179
2249.35 2196
2249.79 2166
2250.24 2199
2250.69 2148
2251.14 2093
2251.58 2185
2252.03 2189
2252.48 2123
2252.93 2066
2253.38 2149
2253.82 2174
2254.27 2078
2254.72 1998
2255.17 2053
2255.62 2071
2256.07 2132
2256.51 2244
2256.96 2305
2257.41 2382
2257.86 2396
2258.31 2451
2258.76 2629
2259.21 2661
2259.65 2681
2260.10 2771
2260.55 2690
2261.00 2800
2261.45 2740
2261.90 2734
2262.35 2655
2262.80 2765
2263.25 2784
2263.69 2638
2264.14 2716
2264.59 2747
2265.04 2737
2265.49 2747
2265.94 2848
2266.39 2883
2266.84 2846
2267.29 2855
2267.74 2843
2268.19 2851
2268.64 2847
2269.09 2865
2269.54 2637
2269.99 2578
2270.44 2578
2270.89 2407
2271.34 2352
2271.79 2463
2272.24 2381
2272.69 2274
2273.14 2214
2273.59 2315
2274.04 2318
2274.49 2200
2274.94 2288
2275.39 2234
2275.84 2347
2276.29 2225
2276.74 2323
2277.19 2372
2277.64 2410
2278.09 2574
2278.54 2534
2278.99 2573
2279.44 2536
2279.89 2480
2280.34 2532
2280.79 2550
2281.25 2534
2281.70 2407
2282.15 2439
2282.60 2371
2283.05 2313
2283.50 2369
2283.95 2433
2284.40 2508
2284.85 2537
2285.31 2675
2285.76 2742
2286.21 2893
2286.66 3101
2287.11 3288
2287.56 3488
2288.01 3550
2288.47 3546
2288.92 3589
2289.37 3842
2289.82 3758
2290.27 3705
2290.72 3762
2291.18 3678
2291.63 3527
2292.08 3545
2292.53 3508
2292.98 3305
2293.44 3254
2293.89 3161
2294.34 2924
2294.79 2816
2295.24 2685
2295.70 2605
2296.15 2517
2296.60 2507
2297.05 2396
2297.51 2377
2297.96 2323
2298.41 2325
2298.86 2373
2299.32 2333
2299.77 2263
2300.22 2341
2300.67 2333
2301.13 2337
2301.58 2381
2302.03 2289
2302.49 2274
2302.94 2334
2303.39 2343
2303.85 2479
2304.30 2554
2304.75 2541
2305.20 2620
2305.66 2793
2306.11 2893
2306.56 3027
2307.02 3209
2307.47 3398
2307.93 3224
2308.38 3284
2308.83 3220
2309.29 3112
2309.74 3131
2310.19 3122
2310.65 3024
2311.10 2815
2311.55 2742
2312.01 2576
2312.46 2350
2312.92 2325
2313.37 2344
2313.82 2317
2314.28 2376
2314.73 2348
2315.19 2427
2315.64 2460
2316.10 2445
2316.55 2544
2317.00 2586
2317.46 2555
2317.91 2557
2318.37 2487
2318.82 2541
2319.28 2565
2319.73 2483
2320.19 2566
2320.64 2533
2321.10 2564
2321.55 2538
2322.01 2494
2322.46 2625
2322.92 2538
2323.37 2603
2323.83 2520
2324.28 2440
2324.74 2491
2325.19 2624
2325.65 2631
2326.10 2526
2326.56 2620
2327.01 2726
2327.47 2606
2327.92 2716
2328.38 2694
2328.83 2669
2329.29 2668
2329.74 2601
2330.20 2569
2330.66 2580
2331.11 2465
2331.57 2521
2332.02 2384
2332.48 2332
2332.94 2309
2333.39 2383
2333.85 2521
2334.30 2532
2334.76 2589
2335.22 2696
2335.67 2731
2336.13 3019
2336.58 3155
2337.04 3380
2337.50 3512
2337.95 3556
2338.41 3695
2338.87 3708
2339.32 3796
2339.78 3618
2340.24 3625
2340.69 3624
2341.15 3573
2341.61 3473
2342.06 3485
2342.52 3487
2342.98 3570
2343.43 3695
2343.89 3502
2344.35 3468
2344.81 3493
2345.26 3305
2345.72 3207
2346.18 3000
2346.63 3018
2347.09 2957
2347.55 2843
2348.01 2807
2348.46 2674
2348.92 2659
2349.38 2623
2349.84 2539
2350.29 2466
2350.75 2501
2351.21 2494
2351.67 2374
2352.13 2361
2352.58 2426
2353.04 2414
2353.50 2403
2353.96 2416
2354.41 2486
2354.87 2447
2355.33 2542
2355.79 2525
2356.25 2627
2356.71 2621
2357.16 2658
2357.62 2624
2358.08 2604
2358.54 2619
2359.00 2708
2359.46 2801
2359.91 2694
2360.37 2668
2360.83 2704
2361.29 2695
2361.75 2670
2362.21 2704
2362.67 2679
2363.13 2813
2363.58 2717
2364.04 2641
2364.50 2693
2364.96 2709
2365.42 2654
2365.88 2693
2366.34 2600
2366.80 2551
2367.26 2464
2367.72 2415
2368.18 2360
2368.64 2384
2369.10 2349
2369.55 2336
2370.01 2271
2370.47 2286
2370.93 2245
2371.39 2258
2371.85 2332
2372.31 2292
2372.77 2293
2373.23 2355
2373.69 2383
2374.15 2275
2374.61 2331
2375.07 2510
2375.53 2440
2375.99 2466
2376.45 2347
2376.91 2450
2377.37 2540
2377.83 2493
2378.29 2419
2378.75 2455
2379.21 2461
2379.68 2574
2380.14 2464
2380.60 2558
2381.06 2528
2381.52 2635
2381.98 2563
2382.44 2559
2382.90 2543
2383.36 2536
2383.82 2349
2384.28 2292
2384.74 2360
2385.20 2459
2385.67 2434
2386.13 2374
2386.59 2278
2387.05 2257
2387.51 2368
2387.97 2395
2388.43 2371
2388.89 2350
2389.36 2384
2389.82 2453
2390.28 2397
2390.74 2437
2391.20 2336
2391.66 2313
2392.13 2293
2392.59 2318
2393.05 2303
2393.51 2253
2393.97 2263
2394.43 2233
2394.90 2233
2395.36 2235
2395.82 2199
2396.28 2292
2396.74 2305
2397.21 2338
2397.67 2401
2398.13 2356
2398.59 2379
2399.06 2280
2399.52 2262
2399.98 2287
2400.44 2348
2400.91 2448
2401.37 2438
2401.83 2513
2402.29 2643
2402.76 2722
2403.22 2635
2403.68 2719
2404.14 2749
2404.61 2710
2405.07 2675
2405.53 2631
2406.00 2632
2406.46 2579
2406.92 2426
2407.39 2370
2407.85 2276
2408.31 2265
2408.78 2241
2409.24 2354
2409.70 2348
2410.17 2324
2410.63 2394
2411.09 2311
2411.56 2341
2412.02 2353
2412.48 2353
2412.95 2308
2413.41 2474
2413.87 2490
2414.34 2570
2414.80 2549
2415.27 2656
2415.73 2586
2416.19 2617
2416.66 2614
2417.12 2610
2417.59 2617
2418.05 2587
2418.51 2598
2418.98 2584
2419.44 2553
2419.91 2594
2420.37 2696
2420.84 2589
2421.30 2706
2421.77 2909
2422.23 3171
2422.69 3175
2423.16 3434
2423.62 3684
2424.09 3815
2424.55 4062
2425.02 4184
2425.48 4134
2425.95 4213
2426.41 4100
2426.88 3918
2427.34 3707
2427.81 3476
2428.27 3201
2428.74 3007
2429.20 2985
2429.67 2753
2430.13 2657
2430.60 2649
2431.07 2587
2431.53 2514
2432.00 2448
2432.46 2500
2432.93 2519
2433.39 2550
2433.86 2647
2434.32 2764
2434.79 2782
2435.26 2918
2435.72 3116
2436.19 3256
2436.65 3271
2437.12 3518
2437.59 3511
2438.05 3664
2438.52 3740
2438.98 3781
2439.45 3715
2439.92 3629
2440.38 3408
2440.85 3234
2441.32 3222
2441.78 3051
2442.25 2904
2442.72 2822
2443.18 2702
2443.65 2661
2444.12 2502
2444.58 2462
2445.05 2404
2445.52 2379
2445.98 2380
2446.45 2286
2446.92 2266
2447.38 2196
2447.85 2324
2448.32 2303
2448.78 2270
2449.25 2344
2449.72 2384
2450.19 2325
2450.65 2348
2451.12 2326
2451.59 2194
2452.06 2211
2452.52 2290
2452.99 2364
2453.46 2328
2453.93 2259
2454.39 2358
2454.86 2297
2455.33 2228
2455.80 2295
2456.26 2343
2456.73 2231
2457.20 2236
2457.67 2201
2458.14 2217
2458.60 2189
2459.07 2092
2459.54 2275
2460.01 2356
2460.48 2399
2460.95 2442
2461.41 2352
2461.88 2406
2462.35 2459
2462.82 2565
2463.29 2640
2463.76 2632
2464.22 2719
2464.69 2698
2465.16 2688
2465.63 2689
2466.10 2659
2466.57 2595
2467.04 2570
2467.51 2625
2467.97 2553
2468.44 2477
2468.91 2391
2469.38 2375
2469.85 2507
2470.32 2489
2470.79 2377
2471.26 2319
2471.73 2204
2472.20 2204
2472.67 2248
2473.14 2234
2473.61 2291
2474.07 2369
2474.54 2504
2475.01 2414
2475.48 2479
2475.95 2574
2476.42 2650
2476.89 2804
2477.36 2889
2477.83 2831
2478.30 2792
2478.77 2895
2479.24 2900
2479.71 2728
2480.18 2744
2480.65 2660
2481.12 2592
2481.59 2495
2482.06 2431
2482.53 2388
2483.00 2335
2483.47 2407
2483.95 2334
2484.42 2357
2484.89 2264
2485.36 2337
2485.83 2262
2486.30 2198
2486.77 2332
2487.24 2254
2487.71 2256
2488.18 2367
2488.65 2295
2489.12 2254
2489.59 2419
2490.07 2499
2490.54 2486
2491.01 2465
2491.48 2522
2491.95 2580
2492.42 2629
2492.89 2606
2493.36 2544
2493.84 2585
2494.31 2578
2494.78 2492
2495.25 2517
2495.72 2617
2496.19 2457
2496.66 2378
2497.14 2327
2497.61 2326
2498.08 2273
2498.55 2201
2499.02 2177
2499.50 2152
2499.97 2173
2500.44 2245
2500.91 2305
2501.38 2234
2501.86 2288
2502.33 2335
2502.80 2410
2503.27 2471
2503.74 2361
2504.22 2437
2504.69 2604
2505.16 2576
2505.63 2648
2506.11 2730
2506.58 2750
2507.05 2891
2507.52 2916
2508.00 2867
2508.47 2795
2508.94 2907
2509.42 2868
2509.89 2836
2510.36 2791
2510.83 2715
2511.31 2587
2511.78 2535
2512.25 2588
2512.73 2466
2513.20 2456
2513.67 2460
2514.15 2394
2514.62 2500
2515.09 2340
2515.57 2451
2516.04 2428
2516.51 2448
2516.99 2353
2517.46 2389
2517.94 2417
2518.41 2381
2518.88 2311
2519.36 2247
2519.83 2232
2520.30 2240
2520.78 2286
2521.25 2199
2521.73 2111
2522.20 2161
2522.67 2194
2523.15 2192
2523.62 2201
2524.10 2156
2524.57 2245
2525.05 2240
2525.52 2289
2525.99 2262
2526.47 2242
2526.94 2289
2527.42 2220
2527.89 2205
2528.37 2233
2528.84 2319
2529.32 2447
2529.79 2334
2530.27 2438
2530.74 2495
2531.22 2441
2531.69 2516
2532.17 2562
2532.64 2537
2533.12 2472
2533.59 2443
2534.07 2411
2534.54 2434
2535.02 2516
2535.49 2421
2535.97 2450
2536.44 2408
2536.92 2376
2537.39 2405
2537.87 2390
2538.34 2346
2538.82 2363
2539.30 2371
2539.77 2393
2540.25 2344
2540.72 2387
2541.20 2422
2541.68 2497
2542.15 2576
2542.63 2438
2543.10 2512
2543.58 2657
2544.06 2730
2544.53 2768
2545.01 2871
2545.48 2780
2545.96 2916
2546.44 2928
2546.91 2911
2547.39 2943
2547.87 2841
2548.34 2794
2548.82 2823
2549.30 2851
2549.77 2965
2550.25 3097
2550.73 3251
2551.20 3367
2551.68 3419
2552.16 3549
2552.63 3755
2553.11 3781
2553.59 3820
2554.06 3877
2554.54 3903
2555.02 3777
2555.50 3528
2555.97 3379
2556.45 3201
2556.93 3018
2557.40 2960
2557.88 2716
2558.36 2553
2558.84 2539
2559.31 2482
2559.79 2425
2560.27 2480
2560.75 2469
2561.23 2380
2561.70 2299
2562.18 2182
2562.66 2291
2563.14 2128
2563.61 2074
2564.09 2136
2564.57 2108
2565.05 2133
2565.53 2136
2566.00 2141
2566.48 2081
2566.96 2016
2567.44 2085
2567.92 2105
2568.40 2069
2568.87 2085
2569.35 2061
2569.83 2054
2570.31 2066
2570.79 2211
2571.27 2205
2571.75 2227
2572.22 2169
2572.70 2104
2573.18 2151
2573.66 2090
2574.14 2162
2574.62 2091
2575.10 2092
2575.58 2104
2576.06 2069
2576.54 2132
2577.01 2073
2577.49 2014
2577.97 2093
2578.45 2103
2578.93 2239
2579.41 2089
2579.89 2104
2580.37 2125
2580.85 2082
2581.33 2143
2581.81 2124
2582.29 2111
2582.77 2189
2583.25 2265
2583.73 2214
2584.21 2189
2584.69 2266
2585.17 2366
2585.65 2351
2586.13 2210
2586.61 2279
2587.09 2399
2587.57 2422
2588.05 2378
2588.53 2566
2589.01 2566
2589.49 2647
2589.97 2595
2590.45 2597
2590.93 2718
2591.41 2853
2591.89 2899
2592.37 2872
2592.85 2840
2593.33 2792
2593.81 2786
2594.30 2825
2594.78 2754
2595.26 2696
2595.74 2637
2596.22 2613
2596.70 2576
2597.18 2501
2597.66 2414
2598.14 2410
2598.62 2336
2599.11 2286
2599.59 2239
2600.07 2189
2600.55 2224
2601.03 2106
2601.51 2142
2601.99 2127
2602.48 2127
2602.96 2191
2603.44 2173
2603.92 2257
2604.40 2379
2604.88 2447
2605.37 2532
2605.85 2734
2606.33 2637
2606.81 2642
2607.29 2857
2607.78 2944
2608.26 2873
2608.74 2866
2609.22 2859
2609.70 2736
2610.19 2684
2610.67 2711
2611.15 2693
2611.63 2662
2612.12 2567
2612.60 2525
2613.08 2349
2613.56 2271
2614.05 2259
2614.53 2239
2615.01 2296
2615.49 2149
2615.98 2175
2616.46 2251
2616.94 2118
2617.43 2056
2617.91 1986
2618.39 2098
2618.87 2022
2619.36 2041
2619.84 2109
2620.32 2057
2620.81 2064
2621.29 2112
2621.77 2117
2622.26 2149
2622.74 2174
2623.22 2136
2623.71 2188
2624.19 2041
2624.67 2013
2625.16 2095
2625.64 2094
2626.13 2135
2626.61 2069
2627.09 2100
2627.58 2139
2628.06 2109
2628.55 2219
2629.03 2263
2629.51 2189
2630.00 2223
2630.48 2303
2630.97 2227
2631.45 2173
2631.93 2142
2632.42 2237
2632.90 2217
2633.39 2153
2633.87 2137
2634.36 2165
2634.84 2106
2635.33 2053
2635.81 2135
2636.29 2112
2636.78 2147
2637.26 2278
2637.75 2317
2638.23 2158
2638.72 2199
2639.20 2309
2639.69 2251
2640.17 2173
2640.66 2064
2641.14 2079
2641.63 2201
2642.11 2236
2642.60 2230
2643.08 2197
2643.57 2163
2644.05 2167
2644.54 2196
2645.03 2154
2645.51 2261
2646.00 2291
2646.48 2297
2646.97 2209
2647.45 2271
2647.94 2298
2648.43 2222
2648.91 2173
2649.40 2330
2649.88 2204
2650.37 2150
2650.85 2129
2651.34 2163
2651.83 2150
2652.31 2199
2652.80 2144
2653.29 2147
2653.77 2153
2654.26 2154
2654.74 2207
2655.23 2072
2655.72 2074
2656.20 2096
2656.69 2065
2657.18 2078
2657.66 2050
2658.15 1992
2658.64 2006
2659.12 1930
2659.61 2046
2660.10 2019
2660.58 2043
2661.07 2012
2661.56 2065
2662.05 2093
2662.53 2061
2663.02 2163
2663.51 2162
2663.99 2178
2664.48 2237
2664.97 2282
2665.46 2240
2665.94 2223
2666.43 2236
2666.92 2254
2667.41 2291
2667.89 2195
2668.38 2236
2668.87 2441
2669.36 2411
2669.84 2432
2670.33 2549
2670.82 2640
2671.31 2688
2671.80 2796
2672.28 2836
2672.77 2826
2673.26 2916
2673.75 2892
2674.24 2829
2674.72 2880
2675.21 2844
2675.70 2837
2676.19 2954
2676.68 3044
2677.17 3206
2677.65 3310
2678.14 3303
2678.63 3460
2679.12 3581
2679.61 3785
2680.10 3957
2680.59 3949
2681.07 4021
2681.56 4060
2682.05 4158
2682.54 4218
2683.03 4189
2683.52 3920
2684.01 3664
2684.50 3446
2684.99 3310
2685.47 3166
2685.96 2877
2686.45 2732
2686.94 2647
2687.43 2507
2687.92 2397
2688.41 2395
2688.90 2292
2689.39 2262
2689.88 2298
2690.37 2255
2690.86 2237
2691.35 2316
2691.84 2365
2692.33 2323
2692.82 2267
2693.31 2271
2693.80 2262
2694.29 2305
2694.78 2257
2695.27 2244
2695.76 2296
2696.25 2346
2696.74 2194
2697.23 2181
2697.72 2296
2698.21 2361
2698.70 2420
2699.19 2476
2699.68 2530
2700.17 2397
2700.66 2421
2701.15 2505
2701.64 2480
2702.13 2468
2702.62 2445
2703.11 2478
2703.61 2505
2704.10 2414
2704.59 2370
2705.08 2315
2705.57 2229
2706.06 2265
2706.55 2337
2707.04 2203
2707.53 2148
2708.02 2203
2708.52 2102
2709.01 2106
2709.50 2139
2709.99 2251
2710.48 2221
2710.97 2190
2711.46 2246
2711.96 2213
2712.45 2142
2712.94 2209
2713.43 2181
2713.92 2141
2714.41 2135
2714.91 2180
2715.40 2141
2715.89 2119
2716.38 2174
2716.87 2139
2717.37 2215
2717.86 2215
2718.35 2337
2718.84 2385
2719.33 2423
2719.83 2396
2720.32 2437
2720.81 2463
2721.30 2522
2721.80 2470
2722.29 2459
2722.78 2363
2723.27 2260
2723.77 2330
2724.26 2181
2724.75 2085
2725.24 2081
2725.74 1993
2726.23 2102
2726.72 2027
2727.22 1984
2727.71 2081
2728.20 2127
2728.70 2001
2729.19 2048
2729.68 2075
2730.18 2131
2730.67 2166
2731.16 2174
2731.65 2060
2732.15 2127
2732.64 2244
2733.14 2227
2733.63 2250
2734.12 2222
2734.62 2336
2735.11 2279
2735.60 2214
2736.10 2302
2736.59 2299
2737.08 2240
2737.58 2286
2738.07 2412
2738.57 2162
2739.06 2218
2739.55 2231
2740.05 2212
2740.54 2171
2741.04 2121
2741.53 2051
2742.03 2003
2742.52 2079
2743.01 2082
2743.51 2093
2744.00 1969
2744.50 2077
2744.99 2032
2745.49 2105
2745.98 2157
2746.48 2265
2746.97 2130
2747.47 2095
2747.96 2225
2748.46 2112
2748.95 2130
2749.45 2182
2749.94 2211
2750.44 2245
2750.93 2260
2751.43 2332
2751.92 2322
2752.42 2344
2752.91 2508
2753.41 2433
2753.90 2379
2754.40 2509
2754.89 2369
2755.39 2379
2755.88 2251
2756.38 2233
2756.87 2225
2757.37 2134
2757.87 2251
2758.36 2195
2758.86 2199
2759.35 2137
2759.85 2051
2760.35 2121
2760.84 2171
2761.34 2108
2761.83 2035
2762.33 2159
2762.83 2156
2763.32 2189
2763.82 2176
2764.31 2127
2764.81 2144
2765.31 2105
2765.80 2192
2766.30 2213
2766.80 2227
2767.29 2084
2767.79 2114
2768.29 2304
2768.78 2260
2769.28 2299
2769.78 2296
2770.27 2292
2770.77 2447
2771.27 2432
2771.76 2585
2772.26 2638
2772.76 2605
2773.26 2549
2773.75 2681
2774.25 2668
2774.75 2723
2775.24 2746
2775.74 2759
2776.24 2699
2776.74 2699
2777.23 2624
2777.73 2590
2778.23 2569
2778.73 2548
2779.22 2508
2779.72 2460
2780.22 2484
2780.72 2415
2781.21 2376
2781.71 2328
2782.21 2311
2782.71 2286
2783.21 2273
2783.70 2324
2784.20 2235
2784.70 2311
2785.20 2235
2785.70 2245
2786.20 2230
2786.69 2140
2787.19 2280
2787.69 2242
2788.19 2175
2788.69 2268
2789.19 2231
2789.68 2210
2790.18 2346
2790.68 2472
2791.18 2530
2791.68 2617
2792.18 2755
2792.68 2974
2793.18 3293
2793.67 3484
2794.17 3577
2794.67 3783
2795.17 3986
2795.67 4011
2796.17 3928
2796.67 3765
2797.17 3674
2797.67 3514
2798.17 3232
2798.67 3042
2799.17 2809
2799.66 2739
2800.16 2621
2800.66 2602
2801.16 2615
2801.66 2726
2802.16 2775
2802.66 3044
2803.16 3341
2803.66 3550
2804.16 3861
2804.66 4246
2805.16 4468
2805.66 4843
2806.16 5134
2806.66 5234
2807.16 5204
2807.66 5112
2808.16 4861
2808.66 4645
2809.16 4310
2809.66 4009
2810.16 3699
2810.66 3400
2811.16 3277
2811.66 2980
2812.17 2875
2812.67 2811
2813.17 2622
2813.67 2558
2814.17 2580
2814.67 2562
2815.17 2526
2815.67 2482
2816.17 2455
2816.67 2487
2817.17 2405
2817.67 2459
2818.18 2426
2818.68 2353
2819.18 2323
2819.68 2290
2820.18 2328
2820.68 2246
2821.18 2256
2821.68 2359
2822.19 2462
2822.69 2422
2823.19 2316
2823.69 2444
2824.19 2410
2824.69 2310
2825.20 2339
2825.70 2404
2826.20 2253
2826.70 2235
2827.20 2247
2827.70 2198
2828.21 2146
2828.71 2211
2829.21 2278
2829.71 2425
2830.22 2515
2830.72 2577
2831.22 2485
2831.72 2525
2832.22 2550
2832.73 2485
2833.23 2498
2833.73 2483
2834.23 2493
2834.74 2496
2835.24 2464
2835.74 2518
2836.24 2371
2836.75 2375
2837.25 2306
2837.75 2267
2838.26 2270
2838.76 2265
2839.26 2229
2839.76 2249
2840.27 2330
2840.77 2315
2841.27 2261
2841.78 2407
2842.28 2461
2842.78 2470
2843.29 2481
2843.79 2499
2844.29 2669
2844.80 2688
2845.30 2725
2845.80 2918
2846.31 2907
2846.81 2808
2847.32 2749
2847.82 2689
2848.32 2547
2848.83 2654
2849.33 2447
2849.83 2303
2850.34 2331
2850.84 2257
2851.35 2221
2851.85 2155
2852.35 2222
2852.86 2158
2853.36 2175
2853.87 2169
2854.37 2162
2854.88 2212
2855.38 2178
2855.88 2264
2856.39 2354
2856.89 2264
2857.40 2190
2857.90 2177
2858.41 2300
2858.91 2338
2859.42 2307
2859.92 2262
2860.43 2165
2860.93 2171
2861.44 2143
2861.94 2169
2862.45 2149
2862.95 2084
2863.46 2037
2863.96 2061
2864.47 2011
2864.97 2065
2865.48 2005
2865.98 2033
2866.49 2162
2866.99 2107
2867.50 2049
2868.00 2130
2868.51 2022
2869.02 2043
2869.52 2200
2870.03 2182
2870.53 2216
2871.04 2254
2871.54 2133
2872.05 2189
2872.56 2185
2873.06 2114
2873.57 2247
2874.07 2263
2874.58 2191
2875.09 2151
2875.59 2090
2876.10 2217
2876.61 2237
2877.11 2167
2877.62 2127
2878.12 2132
2878.63 2175
2879.14 2152
2879.64 2212
2880.15 2319
2880.66 2368
2881.16 2503
2881.67 2575
2882.18 2535
2882.68 2709
2883.19 2817
2883.70 2877
2884.20 3006
2884.71 3026
2885.22 3190
2885.73 3262
2886.23 3168
2886.74 3054
2887.25 3027
2887.75 2956
2888.26 2729
2888.77 2617
2889.28 2558
2889.78 2457
2890.29 2360
2890.80 2361
2891.31 2445
2891.81 2313
2892.32 2395
2892.83 2422
2893.34 2447
2893.84 2446
2894.35 2436
2894.86 2490
2895.37 2529
2895.88 2465
2896.38 2519
2896.89 2513
2897.40 2454
2897.91 2472
2898.42 2557
2898.92 2565
2899.43 2516
2899.94 2648
2900.45 2600
2900.96 2681
2901.47 2844
2901.98 2805
2902.48 2800
2902.99 2903
2903.50 2826
2904.01 2818
2904.52 2798
2905.03 2896
2905.54 2834
2906.04 2788
2906.55 2701
2907.06 2592
2907.57 2522
2908.08 2477
2908.59 2493
2909.10 2487
2909.61 2374
2910.12 2328
2910.63 2375
2911.14 2286
2911.64 2329
2912.15 2399
2912.66 2358
2913.17 2318
2913.68 2259
2914.19 2235
2914.70 2229
2915.21 2218
2915.72 2224
2916.23 2253
2916.74 2320
2917.25 2223
2917.76 2270
2918.27 2332
2918.78 2540
2919.29 2700
2919.80 2886
2920.31 3164
2920.82 3346
2921.33 3635
2921.84 4064
2922.35 4361
2922.86 4656
2923.37 4776
2923.88 4685
2924.39 4703
2924.90 4533
2925.41 4185
2925.92 3891
2926.44 3617
2926.95 3370
2927.46 3071
2927.97 2843
2928.48 2531
2928.99 2410
2929.50 2337
2930.01 2339
2930.52 2303
2931.03 2370
2931.54 2253
2932.05 2292
2932.57 2297
2933.08 2338
2933.59 2401
2934.10 2422
2934.61 2348
2935.12 2318
2935.63 2275
2936.15 2357
2936.66 2395
2937.17 2328
2937.68 2387
2938.19 2425
2938.70 2459
2939.22 2427
2939.73 2380
2940.24 2499
2940.75 2621
2941.26 2856
2941.77 3010
2942.29 3272
2942.80 3285
2943.31 3491
2943.82 3655
2944.34 3541
2944.85 3521
2945.36 3539
2945.87 3514
2946.38 3475
2946.90 3146
2947.41 2932
2947.92 2865
2948.43 2718
2948.95 2559
2949.46 2451
2949.97 2443
2950.48 2391
2951.00 2328
2951.51 2223
2952.02 2229
2952.54 2227
2953.05 2234
2953.56 2279
2954.08 2334
2954.59 2350
2955.10 2299
2955.61 2355
2956.13 2431
2956.64 2493
2957.15 2583
2957.67 2622
2958.18 2680
2958.69 2744
2959.21 2816
2959.72 2918
2960.23 2915
2960.75 2889
2961.26 2858
2961.78 2856
2962.29 2761
2962.80 2747
2963.32 2632
2963.83 2591
2964.35 2381
2964.86 2397
2965.37 2359
2965.89 2421
2966.40 2371
2966.92 2203
2967.43 2240
2967.94 2282
2968.46 2275
2968.97 2233
2969.49 2194
2970.00 2171
2970.52 2258
2971.03 2129
2971.54 2209
2972.06 2136
2972.57 2192
2973.09 2172
2973.60 2329
2974.12 2298
2974.63 2290
2975.15 2221
2975.66 2246
2976.18 2276
2976.69 2318
2977.21 2355
2977.72 2310
2978.24 2297
2978.75 2354
2979.27 2297
2979.78 2459
2980.30 2563
2980.81 2479
2981.33 2476
2981.84 2513
2982.36 2540
2982.88 2516
2983.39 2511
2983.91 2664
2984.42 2589
2984.94 2617
2985.45 2522
2985.97 2479
2986.49 2444
2987.00 2456
2987.52 2464
2988.03 2447
2988.55 2445
2989.07 2468
2989.58 2543
2990.10 2644
2990.61 2577
2991.13 2523
2991.65 2693
2992.16 2873
2992.68 2792
2993.20 2841
2993.71 3113
2994.23 3347
2994.75 3260
2995.26 3453
2995.78 3675
2996.30 3764
2996.81 3778
2997.33 3736
2997.85 3679
2998.36 3650
2998.88 3604
2999.40 3608
2999.91 3645
3000.43 3805
3000.95 3963
3001.46 4194
3001.98 4261
3002.50 4449
3003.02 4655
3003.53 4573
3004.05 4607
3004.57 4506
3005.09 4242
3005.60 3867
3006.12 3567
3006.64 3348
3007.16 3124
3007.67 2796
3008.19 2763
3008.71 2683
3009.23 2442
3009.74 2501
3010.26 2340
3010.78 2368
3011.30 2365
3011.82 2385
3012.33 2391
3012.85 2452
3013.37 2452
3013.89 2390
3014.41 2449
3014.93 2480
3015.44 2547
3015.96 2621
3016.48 2603
3017.00 2627
3017.52 2820
3018.04 2810
3018.55 2862
3019.07 3003
3019.59 3030
3020.11 3126
3020.63 3075
3021.15 3197
3021.67 3280
3022.19 3348
3022.71 3430
3023.22 3409
3023.74 3394
3024.26 3291
3024.78 3187
3025.30 3116
3025.82 2876
3026.34 2763
3026.86 2795
3027.38 2644
3027.90 2533
3028.42 2608
3028.94 2603
3029.46 2669
3029.98 2797
3030.49 2832
3031.01 2995
3031.53 3066
3032.05 3226
3032.57 3391
3033.09 3382
3033.61 3460
3034.13 3493
3034.65 3488
3035.17 3444
3035.69 3348
3036.21 3136
3036.73 3032
3037.25 2883
3037.77 2809
3038.29 2678
3038.81 2521
3039.34 2427
3039.86 2373
3040.38 2273
3040.90 2350
3041.42 2293
3041.94 2371
3042.46 2327
3042.98 2312
3043.50 2260
3044.02 2310
3044.54 2317
3045.06 2262
3045.58 2405
3046.10 2345
3046.63 2346
3047.15 2319
3047.67 2317
3048.19 2307
3048.71 2263
3049.23 2266
3049.75 2183
3050.27 2200
3050.79 2261
3051.32 2229
3051.84 2161
3052.36 2187
3052.88 2133
3053.40 2207
3053.92 2341
3054.45 2200
3054.97 2172
3055.49 2217
3056.01 2269
3056.53 2291
3057.05 2243
3057.58 2268
3058.10 2201
3058.62 2172
3059.14 2229
3059.66 2295
3060.19 2317
3060.71 2259
3061.23 2202
3061.75 2294
3062.28 2314
3062.80 2436
3063.32 2331
3063.84 2343
3064.37 2340
3064.89 2253
3065.41 2298
3065.93 2243
3066.46 2261
3066.98 2184
3067.50 2240
3068.02 2227
3068.55 2227
3069.07 2199
3069.59 2219
3070.12 2261
3070.64 2292
3071.16 2421
3071.69 2409
3072.21 2355
3072.73 2348
3073.26 2468
3073.78 2529
3074.30 2385
3074.83 2411
3075.35 2517
3075.87 2535
3076.40 2473
3076.92 2517
3077.44 2484
3077.97 2559
3078.49 2555
3079.01 2572
3079.54 2524
3080.06 2484
3080.59 2428
3081.11 2477
3081.63 2411
3082.16 2340
3082.68 2435
3083.21 2383
3083.73 2399
3084.25 2336
3084.78 2300
3085.30 2372
3085.83 2457
3086.35 2424
3086.88 2310
3087.40 2412
3087.93 2312
3088.45 2311
3088.97 2334
3089.50 2287
3090.02 2361
3090.55 2273
3091.07 2349
3091.60 2426
3092.12 2431
3092.65 2400
3093.17 2551
3093.70 2565
3094.22 2617
3094.75 2732
3095.27 2833
3095.80 2914
3096.32 3068
3096.85 3246
3097.37 3455
3097.90 3830
3098.43 4174
3098.95 4607
3099.48 5071
3100.00 5569
3100.53 5977
3101.05 6131
3101.58 6191
3102.10 6211
3102.63 6040
3103.16 5418
3103.68 5025
3104.21 4324
3104.73 3885
3105.26 3442
3105.79 3084
3106.31 2857
3106.84 2844
3107.36 2820
3107.89 2740
3108.42 2736
3108.94 2839
3109.47 2663
3110.00 2607
3110.52 2632
3111.05 2527
3111.57 2434
3112.10 2479
3112.63 2450
3113.15 2287
3113.68 2203
3114.21 2119
3114.74 2170
3115.26 2143
3115.79 2104
3116.32 2002
3116.84 2082
3117.37 2107
3117.90 2042
3118.42 2170
3118.95 2207
3119.48 2273
3120.01 2269
3120.53 2334
3121.06 2275
3121.59 2242
3122.11 2282
3122.64 2241
3123.17 2298
3123.70 2149
3124.22 2155
3124.75 2120
3125.28 2082
3125.81 1986
3126.34 2130
3126.86 2135
3127.39 2082
3127.92 2035
3128.45 2046
3128.98 2080
3129.50 2052
3130.03 1967
3130.56 2054
3131.09 2069
3131.62 2098
3132.14 2132
3132.67 2136
3133.20 2111
3133.73 2139
3134.26 2236
3134.79 2146
3135.31 2180
3135.84 2172
3136.37 2236
3136.90 2289
3137.43 2283
3137.96 2229
3138.49 2223
3139.02 2321
3139.54 2238
3140.07 2185
3140.60 2250
3141.13 2322
3141.66 2409
3142.19 2404
3142.72 2438
3143.25 2488
3143.78 2563
3144.31 2741
3144.84 2768
3145.37 2834
3145.89 2871
3146.42 2997
3146.95 2906
3147.48 2855
3148.01 2942
3148.54 2806
3149.07 2702
3149.60 2603
3150.13 2500
3150.66 2489
3151.19 2471
3151.72 2350
3152.25 2296
3152.78 2316
3153.31 2291
3153.84 2236
3154.37 2280
3154.90 2356
3155.43 2452
3155.96 2318
3156.49 2373
3157.02 2384
3157.55 2406
3158.08 2335
3158.61 2397
3159.14 2376
3159.68 2259
3160.21 2207
3160.74 2216
3161.27 2272
3161.80 2216
3162.33 2259
3162.86 2249
3163.39 2311
3163.92 2323
3164.45 2387
3164.98 2309
3165.51 2250
3166.05 2265
3166.58 2380
3167.11 2293
3167.64 2220
3168.17 2253
3168.70 2218
3169.23 2215
3169.76 2117
3170.30 2190
3170.83 2147
3171.36 2178
3171.89 2101
3172.42 2180
3172.95 2225
3173.49 2082
3174.02 2156
3174.55 2218
3175.08 2188
3175.61 2150
3176.15 2171
3176.68 2284
3177.21 2236
3177.74 2170
3178.27 2224
3178.81 2219
3179.34 2139
3179.87 2152
3180.40 2288
3180.93 2194
3181.47 2088
3182.00 2117
3182.53 2139
3183.06 2121
3183.60 2091
3184.13 2117
3184.66 2144
3185.20 2129
3185.73 2150
3186.26 2194
3186.79 2163
3187.33 2098
3187.86 2125
3188.39 2100
3188.93 2090
3189.46 2124
3189.99 2097
3190.52 2114
3191.06 2091
3191.59 2038
3192.12 2034
3192.66 2067
3193.19 2051
3193.72 2171
3194.26 2179
3194.79 2122
3195.33 2221
3195.86 2279
3196.39 2252
3196.93 2276
3197.46 2369
3197.99 2345
3198.53 2506
3199.06 2428
3199.60 2415
3200.13 2540
3200.66 2628
3201.20 2616
3201.73 2590
3202.27 2574
3202.80 2577
3203.33 2522
3203.87 2439
3204.40 2459
3204.94 2481
3205.47 2481
3206.01 2514
3206.54 2603
3207.07 2573
3207.61 2604
3208.14 2852
3208.68 2923
3209.21 3042
3209.75 2856
3210.28 2895
3210.82 2918
3211.35 2869
3211.89 2896
3212.42 2606
3212.96 2605
3213.49 2532
3214.03 2577
3214.56 2450
3215.10 2362
3215.63 2291
3216.17 2371
3216.70 2369
3217.24 2375
3217.78 2392
3218.31 2377
3218.85 2318
3219.38 2291
3219.92 2387
3220.45 2414
3220.99 2286
3221.52 2366
3222.06 2446
3222.60 2440
3223.13 2432
3223.67 2454
3224.20 2351
3224.74 2290
3225.28 2326
3225.81 2273
3226.35 2302
3226.88 2201
3227.42 2273
3227.96 2246
3228.49 2122
3229.03 2193
3229.57 2121
3230.10 2082
3230.64 2153
3231.18 2023
3231.71 2118
3232.25 2240
3232.79 2248
3233.32 2145
3233.86 2200
3234.40 2221
3234.93 2333
3235.47 2368
3236.01 2437
3236.54 2435
3237.08 2344
3237.62 2389
3238.15 2409
3238.69 2356
3239.23 2266
3239.77 2274
3240.30 2262
3240.84 2189
3241.38 2123
3241.92 2168
3242.45 2128
3242.99 2134
3243.53 2113
3244.07 2058
3244.60 2119
3245.14 2153
3245.68 2216
3246.22 2284
3246.75 2304
3247.29 2334
3247.83 2274
3248.37 2318
3248.91 2233
3249.44 2196
3249.98 2326
3250.52 2397
3251.06 2424
3251.60 2331
3252.14 2462
3252.67 2612
3253.21 2415
3253.75 2443
3254.29 2608
3254.83 2482
3255.37 2491
3255.90 2593
3256.44 2581
3256.98 2617
3257.52 2677
3258.06 2812
3258.60 2910
3259.14 3009
3259.68 3073
3260.21 3203
3260.75 3369
3261.29 3508
3261.83 3566
3262.37 3490
3262.91 3692
3263.45 3843
3263.99 3703
3264.53 3697
3265.07 3921
3265.61 3921
3266.15 3815
3266.69 3479
3267.23 3322
3267.76 3140
3268.30 2943
3268.84 2733
3269.38 2557
3269.92 2510
3270.46 2447
3271.00 2376
3271.54 2444
3272.08 2351
3272.62 2374
3273.16 2445
3273.70 2508
3274.24 2552
3274.78 2525
3275.32 2493
3275.86 2492
3276.40 2557
3276.94 2418
3277.48 2425
3278.03 2519
3278.57 2415
3279.11 2530
3279.65 2473
3280.19 2482
3280.73 2484
3281.27 2610
3281.81 2608
3282.35 2592
3282.89 2589
3283.43 2640
3283.97 2705
3284.51 2739
3285.05 2733
3285.60 2713
3286.14 2751
3286.68 2669
3287.22 2546
3287.76 2547
3288.30 2567
3288.84 2596
3289.38 2658
3289.93 2755
3290.47 2852
3291.01 2873
3291.55 3156
3292.09 3251
3292.63 3357
3293.18 3661
3293.72 3945
3294.26 3966
3294.80 3931
3295.34 3868
3295.88 3689
3296.43 3554
3296.97 3405
3297.51 3263
3298.05 3097
3298.59 2987
3299.14 2795
3299.68 2804
3300.22 2777
3300.76 2732
3301.31 2647
3301.85 2628
3302.39 2627
3302.93 2563
3303.48 2576
3304.02 2579
3304.56 2540
3305.10 2581
3305.65 2610
3306.19 2593
3306.73 2607
3307.27 2693
3307.82 2712
3308.36 2768
3308.90 2748
3309.45 2799
3309.99 2859
3310.53 2975
3311.07 3142
3311.62 3266
3312.16 3414
3312.70 3348
3313.25 3422
3313.79 3533
3314.33 3611
3314.88 3552
3315.42 3613
3315.97 3402
3316.51 3286
3317.05 3162
3317.60 3026
3318.14 2911
3318.68 2896
3319.23 2991
3319.77 2786
3320.32 2782
3320.86 2774
3321.40 2866
3321.95 2813
3322.49 2798
3323.04 2805
3323.58 2905
3324.12 2857
3324.67 2742
3325.21 2663
3325.76 2644
3326.30 2657
3326.85 2720
3327.39 2580
3327.93 2746
3328.48 3126
3329.02 3300
3329.57 3562
3330.11 4050
3330.66 4548
3331.20 5218
3331.75 6136
3332.29 7064
3332.84 7751
3333.38 8043
3333.93 8479
3334.47 8655
3335.02 8439
3335.56 8101
3336.11 7595
3336.65 6967
3337.20 6308
3337.74 5656
3338.29 4819
3338.83 4332
3339.38 3676
3339.92 3347
3340.47 3131
3341.02 2873
3341.56 2739
3342.11 2605
3342.65 2593
3343.20 2494
3343.74 2561
3344.29 2501
3344.84 2574
3345.38 2446
3345.93 2520
3346.47 2636
3347.02 2671
3347.57 2757
3348.11 2715
3348.66 2834
3349.21 2917
3349.75 2918
3350.30 3059
3350.84 3058
3351.39 3097
3351.94 3255
3352.48 3472
3353.03 3458
3353.58 3477
3354.12 3433
3354.67 3312
3355.22 3263
3355.76 3068
3356.31 3090
3356.86 2778
3357.40 2722
3357.95 2623
3358.50 2495
3359.05 2410
3359.59 2366
3360.14 2360
3360.69 2259
3361.23 2230
3361.78 2302
3362.33 2327
3362.88 2345
3363.42 2302
3363.97 2284
3364.52 2280
3365.07 2266
3365.61 2212
3366.16 2242
3366.71 2337
3367.26 2250
3367.80 2353
3368.35 2383
3368.90 2421
3369.45 2409
3370.00 2428
3370.54 2491
3371.09 2513
3371.64 2491
3372.19 2466
3372.74 2487
3373.28 2492
3373.83 2374
3374.38 2273
3374.93 2205
3375.48 2171
3376.03 2193
3376.57 2115
3377.12 2112
3377.67 2068
3378.22 2019
3378.77 2064
3379.32 2012
3379.87 2012
3380.42 1967
3380.96 2002
3381.51 2027
3382.06 2046
3382.61 1983
3383.16 2066
3383.71 1991
3384.26 1977
3384.81 1995
3385.36 2017
3385.91 1987
3386.45 1993
3387.00 2082
3387.55 2043
3388.10 2037
3388.65 2071
3389.20 2064
3389.75 2036
3390.30 2112
3390.85 2047
3391.40 2214
3391.95 2195
3392.50 2145
3393.05 2164
3393.60 2135
3394.15 2204
3394.70 2256
3395.25 2139
3395.80 2026
3396.35 2111
3396.90 2154
3397.45 2180
3398.00 2148
3398.55 2098
3399.10 2022
3399.65 2070
3400.20 2055
3400.75 2012
3401.30 1975
3401.85 1973
3402.40 1903
3402.95 1962
3403.50 1942
3404.06 1997
3404.61 1934
3405.16 1961
3405.71 1969
3406.26 1902
3406.81 1888
3407.36 1961
3407.91 1955
3408.46 1953
3409.01 1994
3409.56 2030
3410.12 2131
3410.67 2027
3411.22 1938
3411.77 1847
3412.32 1935
3412.87 1959
3413.42 1951
3413.98 1999
3414.53 1891
3415.08 1976
3415.63 1896
3416.18 1889
3416.73 1902
3417.29 1912
3417.84 1926
3418.39 1997
3418.94 1986
3419.49 1995
3420.05 2008
3420.60 2138
3421.15 2155
3421.70 2248
3422.25 2249
3422.81 2213
3423.36 2214
3423.91 2175
3424.46 2199
3425.01 2109
3425.57 2069
3426.12 2044
3426.67 2012
3427.23 1961
3427.78 1989
3428.33 2008
3428.88 2008
3429.44 2043
3429.99 1984
3430.54 1953
3431.09 1986
3431.65 2024
3432.20 1936
3432.75 1976
3433.31 2054
3433.86 2066
3434.41 2058
3434.97 1947
3435.52 1935
3436.07 2040
3436.63 1985
3437.18 2045
3437.73 2018
3438.29 2025
3438.84 2151
3439.39 2118
3439.95 2116
3440.50 2053
3441.05 2052
3441.61 2013
3442.16 2036
3442.72 1928
3443.27 1933
3443.82 1921
3444.38 2002
3444.93 1845
3445.48 1819
3446.04 1820
3446.59 1850
3447.15 1855
3447.70 1850
3448.26 1862
3448.81 1888
3449.36 1933
3449.92 1857
3450.47 1945
3451.03 1813
3451.58 1861
3452.14 1754
3452.69 1728
3453.25 1756
3453.80 1775
3454.36 1751
3454.91 1851
3455.47 1840
3456.02 1720
3456.58 1750
3457.13 1760
3457.69 1774
3458.24 1816
3458.80 1880
3459.35 1749
3459.91 1786
3460.46 1777
3461.02 1865
3461.57 1802
3462.13 1839
3462.68 1787
3463.24 1824
3463.79 1880
3464.35 1939
3464.90 1919
3465.46 1950
3466.02 1954
3466.57 1963
3467.13 1955
3467.68 2001
3468.24 1923
3468.80 1985
3469.35 2056
3469.91 2006
3470.46 1989
3471.02 1961
3471.58 2016
3472.13 2034
3472.69 1914
3473.24 1918
3473.80 1969
3474.36 2044
3474.91 2050
3475.47 2100
3476.03 2119
3476.58 2230
3477.14 2195
3477.70 2146
3478.25 2271
3478.81 2329
3479.37 2390
3479.92 2282
3480.48 2270
3481.04 2271
3481.59 2261
3482.15 2289
3482.71 2286
3483.26 2222
3483.82 2225
3484.38 2380
3484.94 2468
3485.49 2510
3486.05 2510
3486.61 2754
3487.17 2976
3487.72 3151
3488.28 3358
3488.84 3699
3489.40 3965
3489.95 3937
3490.51 3925
3491.07 4033
3491.63 3989
3492.18 3833
3492.74 3761
3493.30 3789
3493.86 3634
3494.42 3608
3494.97 3719
3495.53 3845
3496.09 4024
3496.65 4205
3497.21 4521
3497.76 4895
3498.32 4879
3498.88 4885
3499.44 4910
3500.00 5074
3500.56 5188
3501.11 5383
3501.67 5753
3502.23 5890
3502.79 5987
3503.35 5851
3503.91 6000
3504.47 5794
3505.03 5527
3505.58 5235
3506.14 4970
3506.70 4390
3507.26 3987
3507.82 3512
3508.38 3280
3508.94 3112
3509.50 2856
3510.06 2767
3510.62 2604
3511.17 2436
3511.73 2231
3512.29 2281
3512.85 2149
3513.41 2208
3513.97 2145
3514.53 2230
3515.09 2286
3515.65 2213
3516.21 2215
3516.77 2240
3517.33 2374
3517.89 2253
3518.45 2227
3519.01 2263
3519.57 2340
3520.13 2362
3520.69 2297
3521.25 2226
3521.81 2267
3522.37 2209
3522.93 2091
3523.49 2083
3524.05 2143
3524.61 2122
3525.17 2016
3525.73 2035
3526.29 2028
3526.85 2028
3527.41 2018
3527.97 2078
3528.54 2156
3529.10 2310
3529.66 2313
3530.22 2371
3530.78 2357
3531.34 2318
3531.90 2441
3532.46 2464
3533.02 2513
3533.58 2470
3534.14 2506
3534.71 2502
3535.27 2493
3535.83 2523
3536.39 2375
3536.95 2443
3537.51 2369
3538.07 2303
3538.64 2301
3539.20 2301
3539.76 2335
3540.32 2352
3540.88 2335
3541.44 2373
3542.00 2377
3542.57 2316
3543.13 2386
3543.69 2290
3544.25 2214
3544.81 2199
3545.38 2203
3545.94 2153
3546.50 2052
3547.06 2021
3547.62 2005
3548.19 1969
3548.75 2046
3549.31 1956
3549.87 1936
3550.44 2084
3551.00 2019
3551.56 2127
3552.12 2102
3552.69 2044
3553.25 2055
3553.81 2207
3554.37 2111
3554.94 2033
3555.50 2115
3556.06 2150
3556.63 1972
3557.19 1933
3557.75 1942
3558.31 1915
3558.88 1939
3559.44 1981
3560.00 2003
3560.57 1883
3561.13 2010
3561.69 1955
3562.26 1889
3562.82 2013
3563.38 1988
3563.95 2001
3564.51 1916
3565.07 1904
3565.64 1934
3566.20 1840
3566.77 1798
3567.33 1897
3567.89 1919
3568.46 1957
3569.02 1889
3569.59 1917
3570.15 1870
3570.71 1993
3571.28 2076
3571.84 1943
3572.41 2040
3572.97 2041
3573.53 2089
3574.10 2056
3574.66 2131
3575.23 2178
3575.79 2161
3576.36 2208
3576.92 2281
3577.48 2208
3578.05 2158
3578.61 2124
3579.18 2097
3579.74 2090
3580.31 2075
3580.87 2099
3581.44 2083
3582.00 2088
3582.57 1980
3583.13 2008
3583.70 1975
3584.26 1897
3584.83 1860
3585.39 1872
3585.96 1809
3586.52 1942
3587.09 1898
3587.65 1781
3588.22 1845
3588.79 1849
3589.35 1898
3589.92 1941
3590.48 1974
3591.05 1912
3591.61 1899
3592.18 1852
3592.74 1910
3593.31 1902
3593.88 1936
3594.44 1860
3595.01 1874
3595.57 1985
3596.14 1993
3596.71 1930
3597.27 1927
3597.84 1940
3598.40 2004
3598.97 1890
3599.54 1843
3600.10 1830
3600.67 1858
3601.24 1931
3601.80 1916
3602.37 1810
3602.94 1770
3603.50 1782
3604.07 1742
3604.64 1789
3605.20 1772
3605.77 1698
3606.34 1624
3606.90 1698
3607.47 1696
3608.04 1648
3608.60 1733
3609.17 1727
3609.74 1847
3610.30 1863
3610.87 1991
3611.44 2154
3612.01 2357
3612.57 2458
3613.14 2905
3613.71 3294
3614.28 3591
3614.84 4026
3615.41 4319
3615.98 4451
3616.55 4551
3617.11 4593
3617.68 4525
3618.25 4325
3618.82 3965
3619.39 3706
3619.95 3372
3620.52 3040
3621.09 2697
3621.66 2371
3622.23 2179
3622.79 2024
3623.36 1953
3623.93 1933
3624.50 1890
3625.07 1828
3625.63 1863
3626.20 1907
3626.77 1860
3627.34 1907
3627.91 1863
3628.48 1789
3629.05 1817
3629.61 1873
3630.18 1936
3630.75 1905
3631.32 1836
3631.89 1868
3632.46 1890
3633.03 1859
3633.60 1849
3634.16 1885
3634.73 1901
3635.30 1858
3635.87 1854
3636.44 1924
3637.01 2034
3637.58 2060
3638.15 2167
3638.72 2327
3639.29 2360
3639.86 2330
3640.43 2423
3641.00 2396
3641.57 2367
3642.14 2344
3642.71 2259
3643.27 2151
3643.84 2206
3644.41 2332
3644.98 2102
3645.55 2106
3646.12 2119
3646.69 2127
3647.26 2073
3647.83 2101
3648.40 2095
3648.97 2202
3649.54 2133
3650.12 2203
3650.69 2274
3651.26 2279
3651.83 2324
3652.40 2292
3652.97 2334
3653.54 2319
3654.11 2388
3654.68 2408
3655.25 2327
3655.82 2477
3656.39 2477
3656.96 2488
3657.53 2455
3658.10 2412
3658.67 2465
3659.25 2406
3659.82 2306
3660.39 2368
3660.96 2326
3661.53 2269
3662.10 2229
3662.67 2322
3663.24 2262
3663.81 2298
3664.39 2256
3664.96 2401
3665.53 2457
3666.10 2255
3666.67 2141
3667.24 2176
3667.81 2232
3668.39 2031
3668.96 2001
3669.53 1970
3670.10 2040
3670.67 2098
3671.25 2177
3671.82 2197
3672.39 2250
3672.96 2297
3673.53 2247
3674.11 2247
3674.68 2215
3675.25 2244
3675.82 2181
3676.39 2148
3676.97 2173
3677.54 2144
3678.11 2121
3678.68 2034
3679.26 2034
3679.83 2031
3680.40 1987
3680.97 1987
3681.55 1902
3682.12 1879
3682.69 2022
3683.27 1963
3683.84 2122
3684.41 2222
3684.98 2324
3685.56 2316
3686.13 2409
3686.70 2428
3687.28 2568
3687.85 2615
3688.42 2597
3689.00 2735
3689.57 2654
3690.14 2624
3690.72 2518
3691.29 2489
3691.86 2368
3692.44 2246
3693.01 2157
3693.58 2127
3694.16 1959
3694.73 1924
3695.31 1911
3695.88 1967
3696.45 2007
3697.03 2015
3697.60 1943
3698.18 1951
3698.75 1921
3699.32 1934
3699.90 1960
3700.47 1972
3701.05 1921
3701.62 1940
3702.19 2004
3702.77 1985
3703.34 1958
3703.92 1941
3704.49 1985
3705.07 1917
3705.64 1900
3706.22 1903
3706.79 1888
3707.37 1784
3707.94 1961
3708.51 1896
3709.09 1824
3709.66 1855
3710.24 1837
3710.81 1773
3711.39 1736
3711.96 1858
3712.54 1870
3713.11 1823
3713.69 1845
3714.27 1844
3714.84 1784
3715.42 1838
3715.99 1798
3716.57 1849
3717.14 1870
3717.72 1822
3718.29 1769
3718.87 1731
3719.44 1762
3720.02 1714
3720.60 1644
3721.17 1588
3721.75 1690
3722.32 1639
3722.90 1597
3723.47 1739
3724.05 1742
3724.63 1726
3725.20 1792
3725.78 1862
3726.36 1937
3726.93 1967
3727.51 2075
3728.08 2134
3728.66 2354
3729.24 2372
3729.81 2418
3730.39 2629
3730.97 2684
3731.54 2647
3732.12 2608
3732.70 2606
3733.27 2517
3733.85 2372
3734.43 2274
3735.00 2212
3735.58 2114
3736.16 2046
3736.73 1999
3737.31 1925
3737.89 1817
3738.47 1817
3739.04 1840
3739.62 1864
3740.20 1863
3740.77 1856
3741.35 1858
3741.93 1825
3742.51 1926
3743.08 1848
3743.66 1742
3744.24 1804
3744.82 1768
3745.39 1799
3745.97 1704
3746.55 1615
3747.13 1583
3747.71 1721
3748.28 1707
3748.86 1630
3749.44 1602
3750.02 1662
3750.59 1639
3751.17 1649
3751.75 1647
3752.33 1661
3752.91 1701
3753.49 1747
3754.06 1757
3754.64 1843
3755.22 1915
3755.80 1951
3756.38 2064
3756.96 2007
3757.53 2049
3758.11 2066
3758.69 2017
3759.27 2063
3759.85 1943
3760.43 1890
3761.01 1935
3761.59 1879
3762.17 1813
3762.74 1764
3763.32 1721
3763.90 1677
3764.48 1656
3765.06 1683
3765.64 1691
3766.22 1705
3766.80 1750
3767.38 1769
3767.96 1734
3768.54 1755
3769.12 1738
3769.70 1729
3770.27 1715
3770.85 1848
3771.43 1761
3772.01 1771
3772.59 1719
3773.17 1755
3773.75 1642
3774.33 1618
3774.91 1712
3775.49 1584
3776.07 1607
3776.65 1645
3777.23 1634
3777.81 1707
3778.39 1701
3778.97 1653
3779.55 1637
3780.13 1573
3780.71 1737
3781.29 1725
3781.88 1590
3782.46 1697
3783.04 1742
3783.62 1763
3784.20 1733
3784.78 1791
3785.36 1756
3785.94 1692
3786.52 1797
3787.10 1637
3787.68 1604
3788.26 1690
3788.84 1636
3789.43 1628
3790.01 1595
3790.59 1619
3791.17 1658
3791.75 1716
3792.33 1759
3792.91 1816
3793.49 1775
3794.08 1735
3794.66 1841
3795.24 1804
3795.82 1770
3796.40 1901
3796.98 2020
3797.56 1965
3798.15 2140
3798.73 2179
3799.31 2274
3799.89 2285
3800.47 2260
3801.06 2226
3801.64 2327
3802.22 2204
3802.80 2157
3803.38 2110
3803.97 2024
3804.55 2032
3805.13 2032
3805.71 2079
3806.29 2075
3806.88 2052
3807.46 1996
3808.04 2029
3808.62 2092
3809.21 2238
3809.79 2144
3810.37 2175
3810.95 2246
3811.54 2260
3812.12 2293
3812.70 2461
3813.29 2563
3813.87 2550
3814.45 2439
3815.03 2410
3815.62 2400
3816.20 2193
3816.78 2085
3817.37 1985
3817.95 1874
3818.53 1844
3819.12 1823
3819.70 1770
3820.28 1790
3820.87 1827
3821.45 1710
3822.03 1790
3822.62 1712
3823.20 1667
3823.78 1642
3824.37 1634
3824.95 1691
3825.54 1741
3826.12 1681
3826.70 1742
3827.29 1738
3827.87 1782
3828.46 1813
3829.04 1814
3829.62 1789
3830.21 1841
3830.79 1832
3831.38 1799
3831.96 1821
3832.54 1871
3833.13 1835
3833.71 1896
3834.30 1866
3834.88 1776
3835.47 1767
3836.05 1723
3836.64 1770
3837.22 1795
3837.81 1725
3838.39 1735
3838.98 1740
3839.56 1700
3840.15 1724
3840.73 1658
3841.31 1757
3841.90 1702
3842.49 1658
3843.07 1694
3843.66 1662
3844.24 1636
3844.83 1632
3845.41 1706
3846.00 1702
3846.58 1796
3847.17 1757
3847.75 1672
3848.34 1661
3848.92 1702
3849.51 1750
3850.10 1822
3850.68 1877
3851.27 1894
3851.85 1822
3852.44 1909
3853.02 1987
3853.61 2222
3854.20 2306
3854.78 2372
3855.37 2707
3855.95 2865
3856.54 3076
3857.13 3581
3857.71 3966
3858.30 4330
3858.89 4894
3859.47 5108
3860.06 5083
3860.64 5141
3861.23 5045
3861.82 4769
3862.40 4547
3862.99 4313
3863.58 4005
3864.16 3579
3864.75 3265
3865.34 3134
3865.92 2841
3866.51 2738
3867.10 2606
3867.69 2404
3868.27 2416
3868.86 2418
3869.45 2423
3870.03 2384
3870.62 2452
3871.21 2406
3871.80 2508
3872.38 2580
3872.97 2440
3873.56 2433
3874.15 2423
3874.73 2389
3875.32 2255
3875.91 2162
3876.50 2137
3877.08 2062
3877.67 1953
3878.26 1944
3878.85 1906
3879.43 1851
3880.02 1763
3880.61 1788
3881.20 1829
3881.79 1736
3882.37 1798
3882.96 1811
3883.55 1845
3884.14 1899
3884.73 1796
3885.32 1854
3885.90 1903
3886.49 2019
3887.08 2093
3887.67 2081
3888.26 2100
3888.85 2149
3889.44 2209
3890.02 2248
3890.61 2296
3891.20 2310
3891.79 2425
3892.38 2555
3892.97 2494
3893.56 2549
3894.15 2600
3894.74 2548
3895.32 2508
3895.91 2482
3896.50 2465
3897.09 2474
3897.68 2472
3898.27 2432
3898.86 2317
3899.45 2303
3900.04 2274
3900.63 2223
3901.22 2026
3901.81 2004
3902.40 1971
3902.99 1968
3903.58 1885
3904.17 1860
3904.76 1741
3905.35 1795
3905.94 1837
3906.53 1841
3907.12 1754
3907.71 1717
3908.30 1663
3908.89 1670
3909.48 1686
3910.07 1658
3910.66 1647
3911.25 1644
3911.84 1678
3912.43 1574
3913.02 1604
3913.61 1697
3914.20 1646
3914.79 1612
3915.38 1655
3915.97 1646
3916.56 1603
3917.15 1615
3917.74 1662
3918.33 1598
3918.92 1550
3919.52 1594
3920.11 1607
3920.70 1556
3921.29 1618
3921.88 1595
3922.47 1552
3923.06 1572
3923.65 1652
3924.24 1552
3924.84 1545
3925.43 1538
3926.02 1583
3926.61 1582
3927.20 1554
3927.79 1582
3928.38 1628
3928.98 1520
3929.57 1605
3930.16 1595
3930.75 1622
3931.34 1601
3931.93 1576
3932.53 1596
3933.12 1646
3933.71 1566
3934.30 1608
3934.89 1666
3935.49 1634
3936.08 1649
3936.67 1734
3937.26 1710
3937.86 1560
3938.45 1718
3939.04 1693
3939.63 1640
3940.23 1693
3940.82 1714
3941.41 1686
3942.00 1585
3942.60 1557
3943.19 1547
3943.78 1568
3944.37 1508
3944.97 1523
3945.56 1525
3946.15 1495
3946.75 1429
3947.34 1509
3947.93 1555
3948.52 1526
3949.12 1590
3949.71 1622
3950.30 1545
3950.90 1560
3951.49 1517
3952.08 1594
3952.68 1617
3953.27 1657
3953.86 1621
3954.46 1688
3955.05 1732
3955.65 1617
3956.24 1613
3956.83 1680
3957.43 1655
3958.02 1631
3958.61 1655
3959.21 1611
3959.80 1702
3960.40 1682
3960.99 1748
3961.58 1800
3962.18 1894
3962.77 1981
3963.37 1999
3963.96 2116
3964.55 2097
3965.15 2117
3965.74 2057
3966.34 2070
3966.93 1983
3967.53 2002
3968.12 1927
3968.72 1763
3969.31 1739
3969.91 1764
3970.50 1682
3971.10 1675
3971.69 1672
3972.28 1611
3972.88 1594
3973.47 1672
3974.07 1692
3974.66 1743
3975.26 1694
3975.85 1698
3976.45 1720
3977.05 1753
3977.64 1697
3978.24 1683
3978.83 1652
3979.43 1549
3980.02 1626
3980.62 1589
3981.21 1589
3981.81 1548
3982.40 1546
3983.00 1522
3983.60 1495
3984.19 1537
3984.79 1583
3985.38 1663
3985.98 1605
3986.58 1559
3987.17 1583
3987.77 1562
3988.36 1593
3988.96 1571
3989.56 1609
3990.15 1623
3990.75 1651
3991.34 1632
3991.94 1625
3992.54 1682
3993.13 1717
3993.73 1827
3994.33 1815
3994.92 1746
3995.52 1681
3996.12 1670
3996.71 1687
3997.31 1628
3997.91 1685
3998.50 1729
3999.10 1761
3999.70 1723
4000.29 1730
4000.89 1772
4001.49 1736
4002.09 1828
4002.68 1878
4003.28 1811
4003.88 1779
4004.47 1793
4005.07 1824
4005.67 1768
4006.27 1773
4006.86 1797
4007.46 1792
4008.06 1794
4008.66 1802
4009.25 1825
4009.85 1842
4010.45 1936
4011.05 1977
4011.64 1966
4012.24 2023
4012.84 2004
4013.44 2064
4014.04 2229
4014.63 2149
4015.23 2132
4015.83 2177
4016.43 2120
4017.03 2021
4017.63 1946
4018.22 1968
4018.82 1835
4019.42 1803
4020.02 1759
4020.62 1682
4021.22 1583
4021.81 1596
4022.41 1631
4023.01 1560
4023.61 1648
4024.21 1661
4024.81 1696
4025.41 1688
4026.01 1674
4026.60 1784
4027.20 1712
4027.80 1730
4028.40 1801
4029.00 1846
4029.60 1760
4030.20 1746
4030.80 1743
4031.40 1712
4032.00 1689
4032.60 1583
4033.20 1641
4033.80 1726
4034.39 1632
4034.99 1657
4035.59 1651
4036.19 1677
4036.79 1615
4037.39 1666
4037.99 1691
4038.59 1658
4039.19 1572
4039.79 1539
4040.39 1617
4040.99 1568
4041.59 1627
4042.19 1614
4042.79 1602
4043.39 1647
4043.99 1711
4044.59 1668
4045.19 1668
4045.79 1665
4046.39 1603
4046.99 1723
4047.60 1715
4048.20 1717
4048.80 1734
4049.40 1700
4050.00 1715
4050.60 1770
4051.20 1762
4051.80 1726
4052.40 1702
4053.00 1745
4053.60 1614
4054.20 1626
4054.80 1647
4055.41 1546
4056.01 1520
4056.61 1519
4057.21 1426
4057.81 1435
4058.41 1495
4059.01 1531
4059.61 1436
4060.22 1485
4060.82 1461
4061.42 1416
4062.02 1388
4062.62 1458
4063.22 1460
4063.82 1418
4064.43 1412
4065.03 1414
4065.63 1416
4066.23 1421
4066.83 1503
4067.44 1516
4068.04 1500
4068.64 1546
4069.24 1541
4069.84 1535
4070.45 1579
4071.05 1630
4071.65 1598
4072.25 1619
4072.86 1592
4073.46 1610
4074.06 1613
4074.66 1690
4075.27 1682
4075.87 1605
4076.47 1529
4077.07 1553
4077.68 1614
4078.28 1613
4078.88 1654
4079.48 1529
4080.09 1644
4080.69 1616
4081.29 1680
4081.90 1640
4082.50 1644
4083.10 1596
4083.71 1631
4084.31 1545
4084.91 1636
4085.52 1626
4086.12 1666
4086.72 1681
4087.33 1710
4087.93 1833
4088.53 1929
4089.14 1975
4089.74 2189
4090.34 2400
4090.95 2541
4091.55 2714
4092.15 2809
4092.76 2886
4093.36 2908
4093.97 3056
4094.57 2907
4095.17 2747
4095.78 2612
4096.38 2502
4096.99 2246
4097.59 2112
4098.19 1838
4098.80 1713
4099.40 1615
4100.01 1573
4100.61 1606
4101.22 1513
4101.82 1436
4102.43 1473
4103.03 1527
4103.63 1501
4104.24 1452
4104.84 1523
4105.45 1516
4106.05 1494
4106.66 1440
4107.26 1482
4107.87 1490
4108.47 1454
4109.08 1544
4109.68 1541
4110.29 1513
4110.89 1480
4111.50 1444
4112.10 1474
4112.71 1501
4113.31 1482
4113.92 1470
4114.53 1421
4115.13 1466
4115.74 1449
4116.34 1457
4116.95 1512
4117.55 1510
4118.16 1454
4118.76 1410
4119.37 1440
4119.98 1432
4120.58 1506
4121.19 1539
4121.79 1565
4122.40 1542
4123.01 1537
4123.61 1541
4124.22 1578
4124.82 1576
4125.43 1516
4126.04 1500
4126.64 1534
4127.25 1540
4127.86 1543
4128.46 1656
4129.07 1637
4129.68 1655
4130.28 1713
4130.89 1653
4131.50 1694
4132.10 1640
4132.71 1764
4133.32 1727
4133.92 1655
4134.53 1676
4135.14 1686
4135.74 1660
4136.35 1753
4136.96 1759
4137.56 1759
4138.17 1698
4138.78 1773
4139.39 1706
4139.99 1742
4140.60 1840
4141.21 1716
4141.82 1710
4142.42 1648
4143.03 1669
4143.64 1652
4144.25 1556
4144.85 1560
4145.46 1512
4146.07 1484
4146.68 1494
4147.28 1474
4147.89 1464
4148.50 1512
4149.11 1466
4149.72 1395
4150.32 1424
4150.93 1416
4151.54 1369
4152.15 1487
4152.76 1447
4153.37 1410
4153.97 1478
4154.58 1375
4155.19 1344
4155.80 1383
4156.41 1352
4157.02 1404
4157.62 1408
4158.23 1407
4158.84 1388
4159.45 1452
4160.06 1519
4160.67 1609
4161.28 1479
4161.89 1506
4162.49 1554
4163.10 1566
4163.71 1630
4164.32 1704
4164.93 1713
4165.54 1783
4166.15 1729
4166.76 1660
4167.37 1705
4167.98 1685
4168.59 1685
4169.20 1666
4169.81 1695
4170.42 1743
4171.02 1688
4171.63 1659
4172.24 1672
4172.85 1710
4173.46 1680
4174.07 1714
4174.68 1643
4175.29 1611
4175.90 1572
4176.51 1633
4177.12 1609
4177.73 1465
4178.34 1485
4178.95 1498
4179.56 1457
4180.17 1475
4180.78 1509
4181.39 1438
4182.00 1469
4182.61 1532
4183.23 1483
4183.84 1458
4184.45 1456
4185.06 1385
4185.67 1405
4186.28 1406
4186.89 1508
4187.50 1456
4188.11 1571
4188.72 1588
4189.33 1600
4189.94 1696
4190.55 1653
4191.17 1700
4191.78 1720
4192.39 1718
4193.00 1776
4193.61 1763
4194.22 1758
4194.83 1748
4195.44 1757
4196.06 1763
4196.67 1737
4197.28 1696
4197.89 1708
4198.50 1733
4199.11 1687
4199.72 1682
4200.34 1609
4200.95 1627
4201.56 1635
4202.17 1663
4202.78 1527
4203.40 1592
4204.01 1619
4204.62 1524
4205.23 1589
4205.84 1558
4206.46 1557
4207.07 1599
4207.68 1615
4208.29 1547
4208.90 1533
4209.52 1536
4210.13 1602
4210.74 1599
4211.35 1549
4211.97 1647
4212.58 1651
4213.19 1744
4213.80 1703
4214.42 1732
4215.03 1878
4215.64 1945
4216.26 2114
4216.87 2350
4217.48 2500
4218.09 2582
4218.71 2706
4219.32 2883
4219.93 3136
4220.55 3241
4221.16 3363
4221.77 3530
4222.39 3630
4223.00 3704
4223.61 3813
4224.23 3822
4224.84 3875
4225.45 3830
4226.07 3690
4226.68 3688
4227.30 3565
4227.91 3415
4228.52 3250
4229.14 2936
4229.75 2786
4230.36 2523
4230.98 2352
4231.59 2289
4232.21 2180
4232.82 2100
4233.43 2005
4234.05 2068
4234.66 2088
4235.28 2018
4235.89 1943
4236.51 1875
4237.12 1808
4237.73 1852
4238.35 1747
4238.96 1751
4239.58 1774
4240.19 1688
4240.81 1733
4241.42 1676
4242.04 1627
4242.65 1602
4243.27 1671
4243.88 1672
4244.50 1675
4245.11 1786
4245.73 1769
4246.34 1779
4246.96 1754
4247.57 1737
4248.19 1725
4248.80 1673
4249.42 1594
4250.03 1603
4250.65 1635
4251.26 1600
4251.88 1592
4252.49 1599
4253.11 1559
4253.72 1579
4254.34 1595
4254.96 1612
4255.57 1646
4256.19 1657
4256.80 1689
4257.42 1651
4258.03 1640
4258.65 1708
4259.27 1744
4259.88 1780
4260.50 1732
4261.12 1741
4261.73 1826
4262.35 1819
4262.96 1749
4263.58 1756
4264.20 1794
4264.81 1677
4265.43 1826
4266.05 1820
4266.66 1754
4267.28 1640
4267.90 1679
4268.51 1636
4269.13 1642
4269.75 1667
4270.36 1735
4270.98 1683
4271.60 1750
4272.21 1764
4272.83 1864
4273.45 1816
4274.06 1875
4274.68 1839
4275.30 1860
4275.92 1943
4276.53 1866
4277.15 1852
4277.77 1759
4278.38 1687
4279.00 1663
4279.62 1646
4280.24 1580
4280.85 1561
4281.47 1606
4282.09 1575
4282.71 1614
4283.32 1569
4283.94 1534
4284.56 1534
4285.18 1622
4285.80 1602
4286.41 1555
4287.03 1608
4287.65 1549
4288.27 1566
4288.89 1573
4289.50 1519
4290.12 1614
4290.74 1568
4291.36 1614
4291.98 1587
4292.60 1526
4293.21 1487
4293.83 1501
4294.45 1590
4295.07 1541
4295.69 1582
4296.31 1526
4296.93 1591
4297.54 1550
4298.16 1549
4298.78 1495
4299.40 1471
4300.02 1442
4300.64 1449
4301.26 1571
4301.88 1586
4302.50 1513
4303.12 1584
4303.73 1677
4304.35 1556
4304.97 1634
4305.59 1755
4306.21 1840
4306.83 1962
4307.45 2000
4308.07 1992
4308.69 2033
4309.31 2050
4309.93 1996
4310.55 1932
4311.17 1821
4311.79 1815
4312.41 1716
4313.03 1710
4313.65 1646
4314.27 1554
4314.89 1531
4315.51 1539
4316.13 1507
4316.75 1483
4317.37 1534
4317.99 1457
4318.61 1450
4319.23 1498
4319.85 1500
4320.47 1459
4321.09 1454
4321.71 1492
4322.33 1494
4322.95 1442
4323.57 1427
4324.19 1559
4324.81 1513
4325.43 1448
4326.05 1492
4326.68 1507
4327.30 1484
4327.92 1516
4328.54 1432
4329.16 1446
4329.78 1436
4330.40 1443
4331.02 1420
4331.64 1389
4332.26 1400
4332.89 1469
4333.51 1580
4334.13 1625
4334.75 1552
4335.37 1521
4335.99 1586
4336.61 1601
4337.24 1519
4337.86 1516
4338.48 1596
4339.10 1679
4339.72 1832
4340.34 1833
4340.97 1803
4341.59 1961
4342.21 2115
4342.83 2227
4343.45 2279
4344.08 2482
4344.70 2457
4345.32 2492
4345.94 2452
4346.57 2410
4347.19 2303
4347.81 2208
4348.43 2079
4349.05 1869
4349.68 1804
4350.30 1697
4350.92 1613
4351.54 1626
4352.17 1596
4352.79 1568
4353.41 1606
4354.04 1599
4354.66 1627
4355.28 1521
4355.90 1523
4356.53 1582
4357.15 1563
4357.77 1511
4358.40 1505
4359.02 1584
4359.64 1549
4360.27 1554
4360.89 1622
4361.51 1521
4362.14 1594
4362.76 1640
4363.38 1614
4364.01 1583
4364.63 1541
4365.25 1531
4365.88 1614
4366.50 1573
4367.12 1593
4367.75 1544
4368.37 1496
4369.00 1493
4369.62 1398
4370.24 1503
4370.87 1462
4371.49 1468
4372.12 1410
4372.74 1365
4373.36 1452
4373.99 1474
4374.61 1506
4375.24 1451
4375.86 1523
4376.49 1610
4377.11 1625
4377.73 1667
4378.36 1675
4378.98 1724
4379.61 1753
4380.23 1784
4380.86 1672
4381.48 1757
4382.11 1760
4382.73 1829
4383.36 1902
4383.98 1964
4384.61 2105
4385.23 2181
4385.86 2383
4386.48 2578
4387.11 2843
4387.73 3122
4388.36 3258
4388.98 3347
4389.61 3360
4390.23 3515
4390.86 3423
4391.48 3331
4392.11 3094
4392.74 2807
4393.36 2555
4393.99 2380
4394.61 2168
4395.24 2193
4395.86 2139
4396.49 2108
4397.12 2155
4397.74 2165
4398.37 2103
4398.99 2127
4399.62 1992
4400.25 2060
4400.87 2013
4401.50 1936
4402.12 1979
4402.75 1908
4403.38 1939
4404.00 1872
4404.63 1802
4405.26 1805
4405.88 1745
4406.51 1755
4407.14 1802
4407.76 1755
4408.39 1750
4409.02 1776
4409.64 1762
4410.27 1703
4410.90 1755
4411.52 1687
4412.15 1603
4412.78 1520
4413.40 1569
4414.03 1612
4414.66 1528
4415.29 1504
4415.91 1529
4416.54 1549
4417.17 1568
4417.79 1525
4418.42 1473
4419.05 1457
4419.68 1452
4420.30 1468
4420.93 1434
4421.56 1412
4422.19 1399
4422.81 1403
4423.44 1376
4424.07 1416
4424.70 1356
4425.33 1400
4425.95 1437
4426.58 1434
4427.21 1395
4427.84 1439
4428.47 1369
4429.09 1346
4429.72 1396
4430.35 1409
4430.98 1422
4431.61 1439
4432.23 1361
4432.86 1331
4433.49 1404
4434.12 1406
4434.75 1364
4435.38 1323
4436.01 1360
4436.63 1391
4437.26 1342
4437.89 1311
4438.52 1372
4439.15 1382
4439.78 1370
4440.41 1324
4441.04 1304
4441.67 1317
4442.29 1288
4442.92 1290
4443.55 1286
4444.18 1392
4444.81 1448
4445.44 1392
4446.07 1379
4446.70 1422
4447.33 1450
4447.96 1397
4448.59 1468
4449.22 1393
4449.85 1386
4450.48 1361
4451.11 1338
4451.74 1358
4452.37 1371
4453.00 1318
4453.63 1315
4454.26 1298
4454.89 1317
4455.52 1372
4456.15 1350
4456.78 1275
4457.41 1294
4458.04 1232
4458.67 1212
4459.30 1290
4459.93 1367
4460.56 1280
4461.19 1265
4461.82 1346
4462.45 1290
4463.08 1236
4463.71 1230
4464.34 1261
4464.97 1356
4465.60 1303
4466.23 1185
4466.86 1160
4467.49 1209
4468.12 1256
4468.76 1234
4469.39 1216
4470.02 1283
4470.65 1249
4471.28 1198
4471.91 1212
4472.54 1191
4473.17 1244
4473.80 1256
4474.44 1233
4475.07 1343
4475.70 1374
4476.33 1247
4476.96 1286
4477.59 1237
4478.22 1343
4478.86 1364
4479.49 1392
4480.12 1469
4480.75 1480
4481.38 1401
4482.02 1399
4482.65 1427
4483.28 1424
4483.91 1381
4484.54 1406
4485.18 1412
4485.81 1359
4486.44 1294
4487.07 1293
4487.70 1357
4488.34 1380
4488.97 1359
4489.60 1316
4490.23 1282
4490.87 1330
4491.50 1326
4492.13 1261
4492.76 1249
4493.40 1351
4494.03 1358
4494.66 1398
4495.30 1345
4495.93 1383
4496.56 1421
4497.19 1392
4497.83 1439
4498.46 1547
4499.09 1571
4499.73 1644
4500.36 1610
4500.99 1582
4501.63 1573
4502.26 1559
4502.89 1517
4503.53 1485
4504.16 1513
4504.79 1408
4505.43 1375
4506.06 1332
4506.69 1300
4507.33 1362
4507.96 1385
4508.59 1335
4509.23 1269
4509.86 1373
4510.50 1379
4511.13 1440
4511.76 1440
4512.40 1412
4513.03 1324
4513.67 1366
4514.30 1355
4514.93 1376
4515.57 1330
4516.20 1301
4516.84 1358
4517.47 1375
4518.11 1343
4518.74 1357
4519.37 1471
4520.01 1416
4520.64 1454
4521.28 1541
4521.91 1493
4522.55 1620
4523.18 1688
4523.82 1910
4524.45 2090
4525.09 2303
4525.72 2694
4526.36 3052
4526.99 3516
4527.63 3945
4528.26 4386
4528.90 4809
4529.53 5073
4530.17 5332
4530.80 5179
4531.44 5048
4532.07 4695
4532.71 4190
4533.34 3733
4533.98 3158
4534.62 2734
4535.25 2353
4535.89 2099
4536.52 1908
4537.16 1702
4537.79 1604
4538.43 1551
4539.07 1444
4539.70 1382
4540.34 1369
4540.97 1426
4541.61 1309
4542.25 1376
4542.88 1341
4543.52 1327
4544.15 1344
4544.79 1306
4545.43 1261
4546.06 1245
4546.70 1250
4547.34 1318
4547.97 1296
4548.61 1295
4549.25 1372
4549.88 1474
4550.52 1486
4551.16 1370
4551.79 1444
4552.43 1437
4553.07 1520
4553.70 1434
4554.34 1480
4554.98 1461
4555.61 1343
4556.25 1359
4556.89 1423
4557.53 1358
4558.16 1377
4558.80 1397
4559.44 1378
4560.07 1433
4560.71 1423
4561.35 1410
4561.99 1471
4562.62 1497
4563.26 1599
4563.90 1602
4564.54 1569
4565.18 1728
4565.81 1764
4566.45 1849
4567.09 1848
4567.73 1899
4568.36 1831
4569.00 1872
4569.64 1871
4570.28 1819
4570.92 1789
4571.55 1705
4572.19 1629
4572.83 1503
4573.47 1434
4574.11 1375
4574.75 1356
4575.38 1366
4576.02 1432
4576.66 1332
4577.30 1258
4577.94 1345
4578.58 1414
4579.22 1363
4579.85 1333
4580.49 1348
4581.13 1346
4581.77 1361
4582.41 1351
4583.05 1354
4583.69 1354
4584.33 1392
4584.97 1382
4585.61 1411
4586.24 1373
4586.88 1428
4587.52 1405
4588.16 1356
4588.80 1395
4589.44 1339
4590.08 1329
4590.72 1306
4591.36 1264
4592.00 1357
4592.64 1342
4593.28 1280
4593.92 1217
4594.56 1183
4595.20 1291
4595.84 1275
4596.48 1280
4597.12 1266
4597.76 1286
4598.40 1255
4599.04 1315
4599.68 1325
4600.32 1312
4600.96 1293
4601.60 1374
4602.24 1389
4602.88 1381
4603.52 1458
4604.16 1438
4604.80 1507
4605.44 1405
4606.08 1418
4606.72 1445
4607.36 1413
4608.00 1479
4608.64 1400
4609.28 1346
4609.93 1336
4610.57 1320
4611.21 1270
4611.85 1341
4612.49 1266
4613.13 1255
4613.77 1283
4614.41 1284
4615.05 1243
4615.69 1256
4616.34 1224
4616.98 1253
4617.62 1286
4618.26 1242
4618.90 1222
4619.54 1204
4620.18 1136
4620.83 1206
4621.47 1250
4622.11 1158
4622.75 1204
4623.39 1139
4624.03 1213
4624.68 1178
4625.32 1139
4625.96 1185
4626.60 1196
4627.24 1156
4627.89 1200
4628.53 1174
4629.17 1238
4629.81 1263
4630.45 1251
4631.10 1256
4631.74 1281
4632.38 1316
4633.02 1240
4633.67 1324
4634.31 1394
4634.95 1343
4635.59 1280
4636.24 1282
4636.88 1342
4637.52 1295
4638.17 1315
4638.81 1226
4639.45 1279
4640.09 1284
4640.74 1316
4641.38 1273
4642.02 1245
4642.67 1200
4643.31 1192
4643.95 1207
4644.60 1219
4645.24 1252
4645.88 1276
4646.53 1226
4647.17 1335
4647.81 1257
4648.46 1258
4649.10 1253
4649.74 1318
4650.39 1292
4651.03 1237
4651.67 1317
4652.32 1287
4652.96 1271
4653.61 1159
4654.25 1206
4654.89 1190
4655.54 1140
4656.18 1173
4656.83 1165
4657.47 1200
4658.11 1130
4658.76 1096
4659.40 1125
4660.05 1185
4660.69 1153
4661.33 1243
4661.98 1187
4662.62 1130
4663.27 1191
4663.91 1223
4664.56 1142
4665.20 1088
4665.85 1141
4666.49 1117
4667.14 1043
4667.78 1077
4668.43 1149
4669.07 1113
4669.72 1205
4670.36 1152
4671.01 1118
4671.65 1145
4672.30 1199
4672.94 1177
4673.59 1230
4674.23 1206
4674.88 1189
4675.52 1175
4676.17 1232
4676.81 1269
4677.46 1249
4678.10 1252
4678.75 1239
4679.40 1219
4680.04 1220
4680.69 1240
4681.33 1234
4681.98 1248
4682.62 1277
4683.27 1230
4683.92 1219
4684.56 1162
4685.21 1163
4685.85 1170
4686.50 1145
4687.15 1161
4687.79 1130
4688.44 1103
4689.09 1117
4689.73 1098
4690.38 1109
4691.02 1115
4691.67 1148
4692.32 1243
4692.96 1319
4693.61 1277
4694.26 1324
4694.90 1340
4695.55 1345
4696.20 1442
4696.84 1444
4697.49 1420
4698.14 1396
4698.78 1514
4699.43 1452
4700.08 1376
4700.73 1298
4701.37 1256
4702.02 1272
4702.67 1255
4703.31 1210
4703.96 1245
4704.61 1210
4705.26 1201
4705.90 1173
4706.55 1217
4707.20 1212
4707.85 1234
4708.49 1308
4709.14 1284
4709.79 1256
4710.44 1296
4711.09 1242
4711.73 1305
4712.38 1278
4713.03 1262
4713.68 1247
4714.33 1253
4714.97 1314
4715.62 1289
4716.27 1373
4716.92 1340
4717.57 1303
4718.21 1386
4718.86 1393
4719.51 1500
4720.16 1507
4720.81 1482
4721.46 1595
4722.11 1536
4722.75 1644
4723.40 1643
4724.05 1686
4724.70 1653
4725.35 1621
4726.00 1613
4726.65 1567
4727.30 1458
4727.94 1434
4728.59 1395
4729.24 1264
4729.89 1259
4730.54 1301
4731.19 1263
4731.84 1282
4732.49 1287
4733.14 1260
4733.79 1304
4734.44 1324
4735.09 1241
4735.74 1349
4736.38 1383
4737.03 1423
4737.68 1416
4738.33 1401
4738.98 1425
4739.63 1347
4740.28 1278
4740.93 1348
4741.58 1362
4742.23 1290
4742.88 1322
4743.53 1252
4744.18 1292
4744.83 1264
4745.48 1289
4746.13 1247
4746.78 1273
4747.43 1290
4748.08 1303
4748.73 1283
4749.39 1304
4750.04 1327
4750.69 1357
4751.34 1371
4751.99 1308
4752.64 1349
4753.29 1264
4753.94 1282
4754.59 1336
4755.24 1261
4755.89 1206
4756.54 1282
4757.19 1245
4757.84 1322
4758.50 1231
4759.15 1183
4759.80 1260
4760.45 1225
4761.10 1170
4761.75 1100
4762.40 1159
4763.05 1145
4763.71 1212
4764.36 1186
4765.01 1184
4765.66 1221
4766.31 1219
4766.96 1186
4767.62 1096
4768.27 1098
4768.92 1104
4769.57 1113
4770.22 1076
4770.87 1126
4771.53 1096
4772.18 1107
4772.83 1143
4773.48 1170
4774.13 1118
4774.79 1072
4775.44 1111
4776.09 1089
4776.74 1099
4777.40 1138
4778.05 1103
4778.70 1050
4779.35 1085
4780.01 1105
4780.66 1167
4781.31 1136
4781.96 1141
4782.62 1135
4783.27 1082
4783.92 1064
4784.57 1117
4785.23 1090
4785.88 1160
4786.53 1119
4787.19 1092
4787.84 1118
4788.49 1096
4789.15 1159
4789.80 1083
4790.45 1121
4791.11 1080
4791.76 1091
4792.41 1128
4793.07 1071
4793.72 1131
4794.37 1070
4795.03 1063
4795.68 1100
4796.33 1084
4796.99 1073
4797.64 1050
4798.29 1094
4798.95 1140
4799.60 1076
4800.26 1083
4800.91 1064
4801.56 1053
4802.22 1087
4802.87 1159
4803.53 1070
4804.18 1115
4804.83 1136
4805.49 1076
4806.14 1093
4806.80 1096
4807.45 1055
4808.11 1106
4808.76 1130
4809.42 1174
4810.07 1132
4810.72 1089
4811.38 1188
4812.03 1195
4812.69 1191
4813.34 1162
4814.00 1193
4814.65 1265
4815.31 1284
4815.96 1229
4816.62 1254
4817.27 1366
4817.93 1397
4818.58 1384
4819.24 1312
4819.89 1365
4820.55 1384
4821.20 1395
4821.86 1351
4822.52 1447
4823.17 1364
4823.83 1461
4824.48 1371
4825.14 1280
4825.79 1367
4826.45 1232
4827.10 1281
4827.76 1309
4828.42 1316
4829.07 1346
4829.73 1371
4830.38 1329
4831.04 1408
4831.70 1366
4832.35 1476
4833.01 1541
4833.66 1566
4834.32 1566
4834.98 1632
4835.63 1617
4836.29 1597
4836.95 1679
4837.60 1688
4838.26 1636
4838.92 1519
4839.57 1512
4840.23 1519
4840.89 1497
4841.54 1506
4842.20 1469
4842.86 1453
4843.51 1497
4844.17 1564
4844.83 1595
4845.48 1693
4846.14 1789
4846.80 1932
4847.45 1974
4848.11 1996
4848.77 2051
4849.43 2080
4850.08 1978
4850.74 1905
4851.40 1841
4852.06 1756
4852.71 1583
4853.37 1665
4854.03 1593
4854.69 1584
4855.34 1644
4856.00 1639
4856.66 1728
4857.32 1691
4857.97 1634
4858.63 1599
4859.29 1668
4859.95 1633
4860.61 1651
4861.26 1700
4861.92 1628
4862.58 1655
4863.24 1691
4863.90 1646
4864.55 1624
4865.21 1612
4865.87 1606
4866.53 1562
4867.19 1537
4867.85 1485
4868.51 1495
4869.16 1499
4869.82 1541
4870.48 1513
4871.14 1419
4871.80 1493
4872.46 1405
4873.12 1463
4873.78 1414
4874.43 1442
4875.09 1537
4875.75 1438
4876.41 1437
4877.07 1453
4877.73 1440
4878.39 1446
4879.05 1429
4879.71 1397
4880.37 1321
4881.03 1285
4881.69 1344
4882.34 1332
4883.00 1319
4883.66 1347
4884.32 1389
4884.98 1372
4885.64 1431
4886.30 1489
4886.96 1486
4887.62 1520
4888.28 1545
4888.94 1569
4889.60 1574
4890.26 1635
4890.92 1494
4891.58 1564
4892.24 1575
4892.90 1561
4893.56 1461
4894.22 1510
4894.88 1523
4895.54 1530
4896.20 1416
4896.86 1412
4897.52 1439
4898.19 1435
4898.85 1390
4899.51 1350
4900.17 1348
4900.83 1279
4901.49 1302
4902.15 1254
4902.81 1302
4903.47 1255
4904.13 1287
4904.79 1280
4905.45 1284
4906.12 1280
4906.78 1215
4907.44 1224
4908.10 1270
4908.76 1211
4909.42 1173
4910.08 1153
4910.74 1180
4911.41 1172
4912.07 1192
4912.73 1110
4913.39 1100
4914.05 1125
4914.71 1145
4915.38 1154
4916.04 1086
4916.70 1067
4917.36 1115
4918.02 1139
4918.68 1155
4919.35 1128
4920.01 1153
4920.67 1124
4921.33 1052
4921.99 1067
4922.66 1148
4923.32 1101
4923.98 1132
4924.64 1099
4925.31 1188
4925.97 1174
4926.63 1222
4927.29 1116
4927.96 1153
4928.62 1145
4929.28 1149
4929.94 1125
4930.61 1175
4931.27 1194
4931.93 1153
4932.59 1078
4933.26 1139
4933.92 1144
4934.58 1149
4935.25 1179
4935.91 1143
4936.57 1136
4937.24 1200
4937.90 1159
4938.56 1160
4939.23 1110
4939.89 1139
4940.55 1147
4941.22 1140
4941.88 1089
4942.54 1102
4943.21 1124
4943.87 1129
4944.53 1102
4945.20 1107
4945.86 1058
4946.52 1054
4947.19 1067
4947.85 1076
4948.52 1057
4949.18 1107
4949.84 1114
4950.51 1137
4951.17 1131
4951.84 1081
4952.50 1088
4953.17 1131
4953.83 1162
4954.49 1136
4955.16 1187
4955.82 1207
4956.49 1139
4957.15 1110
4957.82 1156
4958.48 1231
4959.15 1178
4959.81 1152
4960.47 1221
4961.14 1257
4961.80 1255
4962.47 1200
4963.13 1247
4963.80 1215
4964.46 1145
4965.13 1144
4965.79 1220
4966.46 1177
4967.12 1191
4967.79 1146
4968.45 1174
4969.12 1126
4969.79 1097
4970.45 1093
4971.12 1123
4971.78 1137
4972.45 1138
4973.11 1136
4973.78 1133
4974.44 1131
4975.11 1075
4975.78 1100
4976.44 1188
4977.11 1141
4977.77 1225
4978.44 1167
4979.11 1119
4979.77 1143
4980.44 1209
4981.10 1246
4981.77 1291
4982.44 1320
4983.10 1409
4983.77 1602
4984.43 1661
4985.10 1772
4985.77 1903
4986.43 2007
4987.10 2045
4987.77 2159
4988.43 2013
4989.10 2018
4989.77 1858
4990.43 1718
4991.10 1609
4991.77 1537
4992.43 1430
4993.10 1333
4993.77 1240
4994.43 1159
4995.10 1164
4995.77 1143
4996.44 1142
4997.10 1124
4997.77 1009
4998.44 1037
4999.10 1076
4999.77 1050
5000.44 1070
5001.11 1074
5001.77 1045
5002.44 1076
5003.11 1062
5003.78 1074
5004.44 1043
5005.11 1033
5005.78 1098
5006.45 1100
5007.12 1074
5007.78 1102
5008.45 1095
5009.12 1123
5009.79 1085
5010.46 1061
5011.12 1089
5011.79 1153
5012.46 1068
5013.13 1079
5013.80 1128
5014.47 1174
5015.13 1207
5015.80 1220
5016.47 1309
5017.14 1342
5017.81 1354
5018.48 1413
5019.14 1509
5019.81 1517
5020.48 1594
5021.15 1633
5021.82 1680
5022.49 1568
5023.16 1570
5023.83 1425
5024.50 1460
5025.16 1451
5025.83 1360
5026.50 1319
5027.17 1264
5027.84 1262
5028.51 1191
5029.18 1153
5029.85 1134
5030.52 1146
5031.19 1112
5031.86 1114
5032.53 1092
5033.20 1101
5033.87 1153
5034.54 1140
5035.21 1097
5035.88 1176
5036.54 1167
5037.21 1155
5037.88 1187
5038.55 1211
5039.22 1231
5039.89 1274
5040.56 1241
5041.23 1265
5041.90 1236
5042.58 1241
5043.25 1231
5043.92 1239
5044.59 1241
5045.26 1148
5045.93 1179
5046.60 1150
5047.27 1094
5047.94 1084
5048.61 1112
5049.28 1121
5049.95 1085
5050.62 1122
5051.29 1060
5051.96 1019
5052.63 1037
5053.30 1082
5053.98 1071
5054.65 1143
5055.32 1107
5055.99 1128
5056.66 1157
5057.33 1163
5058.00 1158
5058.67 1173
5059.34 1160
5060.02 1127
5060.69 1102
5061.36 1153
5062.03 1152
5062.70 1080
5063.37 1086
5064.04 1095
5064.72 1105
5065.39 998
5066.06 1017
5066.73 970
5067.40 1001
5068.08 946
5068.75 1076
5069.42 1098
5070.09 1073
5070.76 1045
5071.44 1027
5072.11 1080
5072.78 1048
5073.45 968
5074.12 1049
5074.80 1109
5075.47 1138
5076.14 1128
5076.81 1137
5077.49 1107
5078.16 1170
5078.83 1144
5079.50 1090
5080.18 1074
5080.85 1074
5081.52 1132
5082.20 1097
5082.87 1071
5083.54 1090
5084.21 1051
5084.89 1107
5085.56 1095
5086.23 1066
5086.91 1056
5087.58 1126
5088.25 1127
5088.93 1072
5089.60 1093
5090.27 1174
5090.95 1176
5091.62 1092
5092.29 1055
5092.97 1039
5093.64 1090
5094.31 1087
5094.99 1048
5095.66 1055
5096.34 1025
5097.01 1075
5097.68 1071
5098.36 1041
5099.03 988
5099.70 1052
5100.38 1059
5101.05 1021
5101.73 1031
5102.40 1057
5103.08 1087
5103.75 1109
5104.42 1091
5105.10 1044
5105.77 1005
5106.45 1045
5107.12 1042
5107.80 1034
5108.47 1057
5109.15 1123
5109.82 1095
5110.49 1092
5111.17 1067
5111.84 1074
5112.52 1107
5113.19 1147
5113.87 1107
5114.54 1103
5115.22 1129
5115.89 1175
5116.57 1166
5117.24 1174
5117.92 1245
5118.59 1126
5119.27 1092
5119.94 1041
5120.62 1073
5121.30 1064
5121.97 1071
5122.65 1067
5123.32 1004
5124.00 1030
5124.67 1103
5125.35 1082
5126.02 1003
5126.70 985
5127.38 980
5128.05 1050
5128.73 1033
5129.40 1047
5130.08 1057
5130.76 1091
5131.43 1070
5132.11 1057
5132.78 1024
5133.46 975
5134.14 1090
5134.81 1072
5135.49 1083
5136.17 1072
5136.84 1035
5137.52 1053
5138.20 1103
5138.87 1080
5139.55 1063
5140.22 1016
5140.90 1034
5141.58 1018
5142.26 927
5142.93 1001
5143.61 995
5144.29 1003
5144.96 994
5145.64 973
5146.32 971
5146.99 954
5147.67 955
5148.35 976
5149.03 975
5149.70 1048
5150.38 980
5151.06 946
5151.73 918
5152.41 900
5153.09 965
5153.77 971
5154.44 919
5155.12 944
5155.80 922
5156.48 939
5157.16 982
5157.83 985
5158.51 896
5159.19 892
5159.87 941
5160.55 926
5161.22 950
5161.90 895
5162.58 912
5163.26 999
5163.94 1001
5164.61 938
5165.29 963
5165.97 971
5166.65 985
5167.33 932
5168.01 961
5168.68 929
5169.36 912
5170.04 948
5170.72 912
5171.40 917
5172.08 938
5172.76 1025
5173.44 993
5174.11 933
5174.79 925
5175.47 981
5176.15 997
5176.83 942
5177.51 992
5178.19 1004
5178.87 992
5179.55 939
5180.23 989
5180.91 979
5181.58 971
5182.26 950
5182.94 975
5183.62 905
5184.30 935
5184.98 892
5185.66 878
5186.34 857
5187.02 915
5187.70 939
5188.38 975
5189.06 964
5189.74 962
5190.42 956
5191.10 930
5191.78 883
5192.46 872
5193.14 885
5193.82 944
5194.50 967
5195.18 954
5195.86 915
5196.54 937
5197.22 941
5197.90 964
5198.58 969
5199.26 943
5199.94 915
5200.63 923
5201.31 906
5201.99 958
5202.67 956
5203.35 1013
5204.03 1044
5204.71 982
5205.39 928
5206.07 1033
5206.75 1059
5207.43 1100
5208.11 1070
5208.80 1060
5209.48 1035
5210.16 1015
5210.84 1027
5211.52 985
5212.20 1046
5212.88 1014
5213.57 1073
5214.25 1096
5214.93 1087
5215.61 1043
5216.29 1044
5216.97 1064
5217.66 1028
5218.34 1015
5219.02 991
5219.70 977
5220.38 1009
5221.06 1021
5221.75 1024
5222.43 1008
5223.11 978
5223.79 951
5224.47 920
5225.16 943
5225.84 940
5226.52 1036
5227.20 996
5227.89 1029
5228.57 989
5229.25 964
5229.93 954
5230.62 980
5231.30 1042
5231.98 990
5232.66 1028
5233.35 1053
5234.03 1027
5234.71 1026
5235.40 1031
5236.08 1034
5236.76 1073
5237.44 1100
5238.13 1048
5238.81 1027
5239.49 995
5240.18 1032
5240.86 957
5241.54 969
5242.23 1022
5242.91 974
5243.59 960
5244.28 999
5244.96 1000
5245.64 1022
5246.33 1028
5247.01 1009
5247.70 1093
5248.38 1052
5249.06 1009
5249.75 1076
5250.43 1053
5251.11 1016
5251.80 970
5252.48 944
5253.17 993
5253.85 919
5254.53 987
5255.22 964
5255.90 970
5256.59 964
5257.27 970
5257.96 932
5258.64 957
5259.32 991
5260.01 1036
5260.69 987
5261.38 1009
5262.06 1056
5262.75 1046
5263.43 1065
5264.12 1028
5264.80 1064
5265.49 984
5266.17 968
5266.86 961
5267.54 1041
5268.23 965
5268.91 947
5269.60 1007
5270.28 1042
5270.97 960
5271.65 963
5272.34 943
5273.02 903
5273.71 957
5274.39 967
5275.08 1037
5275.76 1029
5276.45 1091
5277.14 1084
5277.82 1129
5278.51 1155
5279.19 1165
5279.88 1153
5280.56 1202
5281.25 1207
5281.94 1149
5282.62 1147
5283.31 1083
5283.99 1069
5284.68 1048
5285.37 1056
5286.05 1054
5286.74 998
5287.43 1057
5288.11 1043
5288.80 1045
5289.48 994
5290.17 1082
5290.86 1013
5291.54 1043
5292.23 1136
5292.92 1199
5293.60 1185
5294.29 1193
5294.98 1310
5295.66 1363
5296.35 1445
5297.04 1557
5297.72 1687
5298.41 1734
5299.10 1717
5299.79 1829
5300.47 1833
5301.16 1714
5301.85 1645
5302.53 1524
5303.22 1465
5303.91 1396
5304.60 1295
5305.28 1218
5305.97 1214
5306.66 1149
5307.35 1162
5308.03 1163
5308.72 1085
5309.41 1055
5310.10 1016
5310.78 1092
5311.47 1065
5312.16 1029
5312.85 1009
5313.54 1022
5314.22 1074
5314.91 1083
5315.60 1052
5316.29 1043
5316.98 995
5317.66 1058
5318.35 1083
5319.04 1079
5319.73 1105
5320.42 1086
5321.11 1072
5321.80 1056
5322.48 1081
5323.17 1115
5323.86 1031
5324.55 1041
5325.24 1047
5325.93 1016
5326.62 1031
5327.30 1073
5327.99 1147
5328.68 1158
5329.37 1080
5330.06 1072
5330.75 1100
5331.44 1158
5332.13 1104
5332.82 1060
5333.51 1137
5334.20 1183
5334.88 1171
5335.57 1249
5336.26 1244
5336.95 1278
5337.64 1243
5338.33 1215
5339.02 1258
5339.71 1256
5340.40 1236
5341.09 1342
5341.78 1377
5342.47 1326
5343.16 1417
5343.85 1501
5344.54 1698
5345.23 1794
5345.92 2008
5346.61 2182
5347.30 2212
5347.99 2323
5348.68 2364
5349.37 2466
5350.06 2395
5350.75 2251
5351.44 2134
5352.13 1977
5352.82 1782
5353.51 1627
5354.20 1451
5354.90 1399
5355.59 1298
5356.28 1203
5356.97 1222
5357.66 1170
5358.35 1164
5359.04 1174
5359.73 1165
5360.42 1178
5361.11 1111
5361.80 1074
5362.49 1068
5363.19 1088
5363.88 1022
5364.57 1126
5365.26 1070
5365.95 991
5366.64 962
5367.33 1104
5368.03 1025
5368.72 1013
5369.41 1001
5370.10 995
5370.79 995
5371.48 1019
5372.18 1063
5372.87 1009
5373.56 1012
5374.25 1009
5374.94 1024
5375.63 1034
5376.33 1038
5377.02 984
5377.71 1040
5378.40 1028
5379.10 1017
5379.79 1044
5380.48 1055
5381.17 1036
5381.86 1002
5382.56 1001
5383.25 1056
5383.94 1027
5384.63 1116
5385.33 1149
5386.02 1206
5386.71 1179
5387.40 1130
5388.10 1221
5388.79 1158
5389.48 1161
5390.18 1178
5390.87 1099
5391.56 1092
5392.26 1109
5392.95 1063
5393.64 1037
5394.33 1013
5395.03 973
5395.72 1016
5396.41 978
5397.11 978
5397.80 1008
5398.49 1017
5399.19 967
5399.88 943
5400.58 955
5401.27 1032
5401.96 999
5402.66 952
5403.35 967
5404.04 1001
5404.74 913
5405.43 952
5406.13 960
5406.82 973
5407.51 950
5408.21 923
5408.90 952
5409.60 938
5410.29 954
5410.98 921
5411.68 944
5412.37 905
5413.07 958
5413.76 979
5414.46 945
5415.15 957
5415.84 982
5416.54 959
5417.23 958
5417.93 1006
5418.62 932
5419.32 974
5420.01 989
5420.71 936
5421.40 977
5422.10 982
5422.79 942
5423.49 973
5424.18 1000
5424.88 957
5425.57 951
5426.27 950
5426.96 986
5427.66 958
5428.35 954
5429.05 969
5429.74 960
5430.44 917
5431.14 945
5431.83 989
5432.53 971
5433.22 943
5433.92 984
5434.61 1009
5435.31 1048
5436.01 1041
5436.70 1010
5437.40 996
5438.09 999
5438.79 1000
5439.49 961
5440.18 990
5440.88 1021
5441.57 1049
5442.27 1009
5442.97 1063
5443.66 1147
5444.36 1157
5445.06 1164
5445.75 1183
5446.45 1236
5447.15 1174
5447.84 1124
5448.54 1060
5449.24 1139
5449.93 1106
5450.63 1094
5451.33 1016
5452.02 1017
5452.72 1019
5453.42 1012
5454.11 950
5454.81 1015
5455.51 1004
5456.20 1003
5456.90 977
5457.60 1028
5458.30 1057
5458.99 1069
5459.69 1099
5460.39 1093
5461.09 1093
5461.78 1199
5462.48 1152
5463.18 1110
5463.88 1050
5464.57 1089
5465.27 1139
5465.97 1117
5466.67 1112
5467.36 1077
5468.06 1151
5468.76 1088
5469.46 1072
5470.16 1102
5470.85 1113
5471.55 1120
5472.25 1152
5472.95 1115
5473.65 1126
5474.35 1155
5475.04 1220
5475.74 1258
5476.44 1309
5477.14 1395
5477.84 1409
5478.54 1460
5479.23 1481
5479.93 1414
5480.63 1439
5481.33 1382
5482.03 1287
5482.73 1271
5483.43 1256
5484.13 1180
5484.83 1221
5485.52 1207
5486.22 1217
5486.92 1229
5487.62 1225
5488.32 1239
5489.02 1235
5489.72 1291
5490.42 1311
5491.12 1318
5491.82 1349
5492.52 1354
5493.22 1388
5493.92 1442
5494.62 1559
5495.31 1642
5496.01 1716
5496.71 1793
5497.41 1978
5498.11 2292
5498.81 2279
5499.51 2124
5500.21 2224
5500.91 2013
5501.61 1848
5502.31 1716
5503.01 1615
5503.71 1601
5504.41 1486
5505.11 1448
5505.81 1417
5506.51 1458
5507.22 1468
5507.92 1477
5508.62 1537
5509.32 1543
5510.02 1574
5510.72 1569
5511.42 1638
5512.12 1645
5512.82 1697
5513.52 1698
5514.22 1570
5514.92 1536
5515.62 1517
5516.32 1430
5517.03 1399
5517.73 1324
5518.43 1370
5519.13 1288
5519.83 1295
5520.53 1304
5521.23 1244
5521.93 1241
5522.63 1194
5523.34 1196
5524.04 1211
5524.74 1182
5525.44 1106
5526.14 1111
5526.84 1126
5527.55 1167
5528.25 1187
5528.95 1131
5529.65 1072
5530.35 1085
5531.05 1145
5531.76 1196
5532.46 1177
5533.16 1133
5533.86 1193
5534.56 1159
5535.27 1155
5535.97 1112
5536.67 1085
5537.37 1065
5538.08 1091
5538.78 1039
5539.48 1072
5540.18 1112
5540.89 1041
5541.59 1068
5542.29 1104
5542.99 1124
5543.70 1132
5544.40 1122
5545.10 1142
5545.80 1161
5546.51 1108
5547.21 1123
5547.91 1059
5548.62 1085
5549.32 1153
5550.02 1091
5550.73 1031
5551.43 1037
5552.13 1103
5552.84 1030
5553.54 1039
5554.24 1081
5554.95 1046
5555.65 1046
5556.35 1066
5557.06 1065
5557.76 1055
5558.46 1112
5559.17 1149
5559.87 1127
5560.57 1103
5561.28 1051
5561.98 1045
5562.69 1048
5563.39 1025
5564.09 1064
5564.80 1056
5565.50 954
5566.21 972
5566.91 976
5567.61 931
5568.32 964
5569.02 983
5569.73 958
5570.43 1002
5571.14 981
5571.84 1040
5572.54 1045
5573.25 1062
5573.95 1022
5574.66 1040
5575.36 1048
5576.07 1003
5576.77 1040
5577.48 984
5578.18 976
5578.89 966
5579.59 923
5580.30 1019
5581.00 925
5581.71 971
5582.41 1010
5583.12 947
5583.82 916
5584.53 927
5585.23 982
5585.94 967
5586.64 1023
5587.35 956
5588.06 934
5588.76 987
5589.47 1007
5590.17 1015
5590.88 925
5591.58 928
5592.29 1013
5592.99 992
5593.70 938
5594.41 918
5595.11 1006
5595.82 964
5596.52 921
5597.23 941
5597.94 894
5598.64 913
5599.35 882
5600.06 963
5600.76 868
5601.47 934
5602.17 917
5602.88 910
5603.59 880
5604.29 918
5605.00 859
5605.71 875
5606.41 886
5607.12 890
5607.83 919
5608.53 937
5609.24 932
5609.95 846
5610.65 892
5611.36 877
5612.07 933
5612.78 907
5613.48 822
5614.19 897
5614.90 930
5615.60 869
5616.31 877
5617.02 887
5617.73 891
5618.43 913
5619.14 848
5619.85 951
5620.56 898
5621.26 905
5621.97 868
5622.68 933
5623.39 904
5624.09 893
5624.80 910
5625.51 922
5626.22 915
5626.93 933
5627.63 956
5628.34 990
5629.05 919
5629.76 896
5630.47 976
5631.17 991
5631.88 959
5632.59 955
5633.30 932
5634.01 898
5634.72 951
5635.42 971
5636.13 966
5636.84 916
5637.55 975
5638.26 984
5638.97 1044
5639.68 1035
5640.39 999
5641.09 1029
5641.80 940
5642.51 988
5643.22 943
5643.93 943
5644.64 939
5645.35 963
5646.06 964
5646.77 963
5647.48 959
5648.19 919
5648.89 902
5649.60 911
5650.31 908
5651.02 914
5651.73 927
5652.44 962
5653.15 970
5653.86 988
5654.57 1006
5655.28 1003
5655.99 1003
5656.70 995
5657.41 998
5658.12 996
5658.83 982
5659.54 899
5660.25 948
5660.96 958
5661.67 920
5662.38 939
5663.09 968
5663.80 1044
5664.51 970
5665.22 928
5665.93 961
5666.64 992
5667.35 939
5668.06 923
5668.77 983
5669.48 973
5670.19 958
5670.91 934
5671.62 956
5672.33 915
5673.04 893
5673.75 930
5674.46 932
5675.17 947
5675.88 962
5676.59 919
5677.30 892
5678.01 864
5678.73 928
5679.44 968
5680.15 943
5680.86 949
5681.57 999
5682.28 988
5682.99 1022
5683.71 950
5684.42 960
5685.13 963
5685.84 924
5686.55 944
5687.26 916
5687.98 918
5688.69 933
5689.40 974
5690.11 966
5690.82 896
5691.54 867
5692.25 880
5692.96 896
5693.67 915
5694.38 879
5695.10 915
5695.81 894
5696.52 885
5697.23 923
5697.95 917
5698.66 909
5699.37 873
5700.08 908
5700.80 912
5701.51 892
5702.22 917
5702.93 923
5703.65 912
5704.36 914
5705.07 908
5705.78 906
5706.50 894
5707.21 865
5707.92 916
5708.64 919
5709.35 906
5710.06 856
5710.78 798
5711.49 833
5712.20 848
5712.92 863
5713.63 894
5714.34 835
5715.06 885
5715.77 924
5716.48 895
5717.20 927
5717.91 892
5718.62 861
5719.34 884
5720.05 879
5720.77 928
5721.48 908
5722.19 929
5722.91 905
5723.62 914
5724.33 931
5725.05 923
5725.76 956
5726.48 898
5727.19 922
5727.91 916
5728.62 944
5729.33 941
5730.05 925
5730.76 919
5731.48 908
5732.19 964
5732.91 1000
5733.62 1003
5734.34 1024
5735.05 1076
5735.77 1095
5736.48 1090
5737.20 1180
5737.91 1207
5738.63 1247
5739.34 1258
5740.06 1224
5740.77 1180
5741.49 1190
5742.20 1153
5742.92 1106
5743.63 1095
5744.35 1032
5745.06 1018
5745.78 1007
5746.49 983
5747.21 1008
5747.92 972
5748.64 1018
5749.35 974
5750.07 998
5750.79 983
5751.50 1015
5752.22 1043
5752.93 980
5753.65 993
5754.36 997
5755.08 1048
5755.80 1009
5756.51 1120
5757.23 1096
5757.95 1140
5758.66 1186
5759.38 1217
5760.09 1244
5760.81 1321
5761.53 1347
5762.24 1351
5762.96 1366
5763.68 1310
5764.39 1350
5765.11 1302
5765.83 1248
5766.54 1255
5767.26 1190
5767.98 1142
5768.69 1111
5769.41 1127
5770.13 1091
5770.84 1121
5771.56 1150
5772.28 1159
5772.99 1148
5773.71 1062
5774.43 1063
5775.15 1111
5775.86 1150
5776.58 1199
5777.30 1195
5778.01 1233
5778.73 1209
5779.45 1200
5780.17 1184
5780.88 1212
5781.60 1215
5782.32 1245
5783.04 1214
5783.76 1184
5784.47 1170
5785.19 1201
5785.91 1212
5786.63 1217
5787.34 1295
5788.06 1332
5788.78 1303
5789.50 1297
5790.22 1394
5790.94 1383
5791.65 1391
5792.37 1407
5793.09 1551
5793.81 1581
5794.53 1740
5795.25 1916
5795.96 2088
5796.68 2488
5797.40 2888
5798.12 3250
5798.84 3836
5799.56 4259
5800.28 4430
5800.99 4592
5801.71 4415
5802.43 3814
5803.15 3379
5803.87 2866
5804.59 2488
5805.31 2131
5806.03 1910
5806.75 1843
5807.47 1758
5808.18 1673
5808.90 1616
5809.62 1654
5810.34 1653
5811.06 1693
5811.78 1737
5812.50 1783
5813.22 1814
5813.94 1847
5814.66 1788
5815.38 1746
5816.10 1809
5816.82 1715
5817.54 1766
5818.26 1731
5818.98 1675
5819.70 1699
5820.42 1714
5821.14 1728
5821.86 1711
5822.58 1545
5823.30 1431
5824.02 1451
5824.74 1347
5825.46 1356
5826.18 1302
5826.90 1213
5827.62 1249
5828.34 1267
5829.06 1263
5829.78 1259
5830.50 1223
5831.22 1240
5831.95 1244
5832.67 1179
5833.39 1175
5834.11 1241
5834.83 1150
5835.55 1203
5836.27 1191
5836.99 1172
5837.71 1234
5838.43 1198
5839.15 1250
5839.88 1184
5840.60 1161
5841.32 1157
5842.04 1168
5842.76 1087
5843.48 1107
5844.20 1164
5844.93 1093
5845.65 1064
5846.37 1110
5847.09 1083
5847.81 1071
5848.53 1110
5849.26 1086
5849.98 1074
5850.70 1034
5851.42 1073
5852.14 1128
5852.87 1085
5853.59 1109
5854.31 1050
5855.03 1111
5855.75 1057
5856.48 1053
5857.20 1019
5857.92 1039
5858.64 1107
5859.37 1052
5860.09 1016
5860.81 1014
5861.53 957
5862.26 1034
5862.98 1008
5863.70 1027
5864.42 1032
5865.15 1027
5865.87 1018
5866.59 1017
5867.31 1014
5868.04 1029
5868.76 984
5869.48 945
5870.21 961
5870.93 1006
5871.65 1049
5872.38 1038
5873.10 1053
5873.82 1063
5874.55 1092
5875.27 1081
5875.99 988
5876.72 1001
5877.44 971
5878.16 1033
5878.89 1028
5879.61 1103
5880.33 1027
5881.06 1011
5881.78 1053
5882.51 1079
5883.23 1057
5883.95 975
5884.68 1034
5885.40 1050
5886.13 1059
5886.85 1050
5887.57 1067
5888.30 1016
5889.02 1020
5889.75 1060
5890.47 1012
5891.20 1063
5891.92 1028
5892.64 992
5893.37 1047
5894.09 1014
5894.82 1037
5895.54 1020
5896.27 1024
5896.99 1050
5897.72 1010
5898.44 971
5899.17 1040
5899.89 1049
5900.62 1031
5901.34 1009
5902.07 1021
5902.79 1005
5903.52 994
5904.24 1024
5904.97 1057
5905.69 1008
5906.42 993
5907.14 1039
5907.87 1072
5908.59 1010
5909.32 996
5910.04 997
5910.77 1020
5911.50 1011
5912.22 1027
5912.95 1011
5913.67 999
5914.40 991
5915.12 1007
5915.85 991
5916.58 997
5917.30 1042
5918.03 1026
5918.75 996
5919.48 1048
5920.21 1004
5920.93 1052
5921.66 1059
5922.39 1052
5923.11 1070
5923.84 1020
5924.56 1036
5925.29 1060
5926.02 1105
5926.74 1086
5927.47 1054
5928.20 1100
5928.92 1149
5929.65 1117
5930.38 1169
5931.10 1215
5931.83 1252
5932.56 1317
5933.28 1349
5934.01 1436
5934.74 1471
5935.47 1454
5936.19 1387
5936.92 1437
5937.65 1353
5938.37 1361
5939.10 1291
5939.83 1296
5940.56 1308
5941.28 1236
5942.01 1263
5942.74 1292
5943.47 1231
5944.19 1236
5944.92 1355
5945.65 1365
5946.38 1362
5947.11 1384
5947.83 1408
5948.56 1524
5949.29 1497
5950.02 1445
5950.74 1535
5951.47 1504
5952.20 1500
5952.93 1490
5953.66 1469
5954.39 1478
5955.11 1543
5955.84 1523
5956.57 1519
5957.30 1469
5958.03 1455
5958.76 1506
5959.48 1520
5960.21 1603
5960.94 1676
5961.67 1700
5962.40 1792
5963.13 1775
5963.86 1881
5964.59 2045
5965.31 2055
5966.04 1917
5966.77 1944
5967.50 1891
5968.23 1946
5968.96 1947
5969.69 1897
5970.42 1900
5971.15 1812
5971.88 1782
5972.61 1797
5973.34 1838
5974.06 1793
5974.79 1919
5975.52 1930
5976.25 1901
5976.98 1961
5977.71 2072
5978.44 2111
5979.17 2119
5979.90 2107
5980.63 2139
5981.36 2100
5982.09 2117
5982.82 2162
5983.55 2210
5984.28 2202
5985.01 2110
5985.74 2115
5986.47 2168
5987.20 2150
5987.93 2106
5988.66 2170
5989.39 2164
5990.12 2245
5990.85 2239
5991.58 2215
5992.32 2244
5993.05 2371
5993.78 2246
5994.51 2345
5995.24 2443
5995.97 2502
5996.70 2450
5997.43 2442
5998.16 2382
5998.89 2431
5999.62 2323
6000.35 2247
6001.09 2233
6001.82 2256
6002.55 2293
6003.28 2292
6004.01 2482
6004.74 2730
6005.47 3020
6006.20 3384
6006.94 3931
6007.67 4586
6008.40 5196
6009.13 5856
6009.86 6429
6010.59 7058
6011.33 7339
6012.06 7415
6012.79 7320
6013.52 6824
6014.25 6294
6014.98 5487
6015.72 4939
6016.45 4274
6017.18 3620
6017.91 3194
6018.64 2892
6019.38 2608
6020.11 2286
6020.84 2094
6021.57 2036
6022.31 1898
6023.04 1837
6023.77 1800
6024.50 1822
6025.24 1773
6025.97 1702
6026.70 1761
6027.43 1745
6028.17 1708
6028.90 1607
6029.63 1629
6030.37 1509
6031.10 1512
6031.83 1553
6032.56 1509
6033.30 1512
6034.03 1577
6034.76 1475
6035.50 1544
6036.23 1512
6036.96 1567
6037.70 1540
6038.43 1579
6039.16 1647
6039.90 1684
6040.63 1726
6041.36 1738
6042.10 1676
6042.83 1770
6043.56 1861
6044.30 1794
6045.03 1873
6045.77 1868
6046.50 1966
6047.23 2028
6047.97 2178
6048.70 2173
6049.44 2214
6050.17 2181
6050.90 2192
6051.64 2149
6052.37 2137
6053.11 2066
6053.84 1998
6054.57 1881
6055.31 1922
6056.04 1865
6056.78 1847
6057.51 1739
6058.25 1786
6058.98 1765
6059.72 1769
6060.45 1725
6061.19 1739
6061.92 1674
6062.66 1673
6063.39 1729
6064.13 1673
6064.86 1697
6065.60 1670
6066.33 1671
6067.07 1684
6067.80 1650
6068.54 1586
6069.27 1549
6070.01 1537
6070.74 1606
6071.48 1561
6072.21 1489
6072.95 1506
6073.68 1497
6074.42 1523
6075.15 1474
6075.89 1473
6076.63 1526
6077.36 1539
6078.10 1459
6078.83 1473
6079.57 1488
6080.30 1464
6081.04 1376
6081.78 1472
6082.51 1442
6083.25 1356
6083.98 1308
6084.72 1363
6085.46 1437
6086.19 1377
6086.93 1389
6087.67 1354
6088.40 1425
6089.14 1367
6089.88 1336
6090.61 1393
6091.35 1377
6092.09 1368
6092.82 1331
6093.56 1314
6094.30 1266
6095.03 1322
6095.77 1330
6096.51 1353
6097.24 1281
6097.98 1271
6098.72 1274
6099.45 1288
6100.19 1281
6100.93 1247
6101.67 1277
6102.40 1246
6103.14 1268
6103.88 1274
6104.61 1261
6105.35 1272
6106.09 1290
6106.83 1309
6107.56 1324
6108.30 1288
6109.04 1312
6109.78 1365
6110.51 1332
6111.25 1295
6111.99 1350
6112.73 1311
6113.47 1292
6114.20 1262
6114.94 1276
6115.68 1297
6116.42 1307
6117.16 1344
6117.89 1467
6118.63 1468
6119.37 1502
6120.11 1426
6120.85 1400
6121.59 1341
6122.32 1409
6123.06 1396
6123.80 1379
6124.54 1454
6125.28 1387
6126.02 1327
6126.76 1321
6127.49 1307
6128.23 1339
6128.97 1358
6129.71 1325
6130.45 1297
6131.19 1359
6131.93 1378
6132.67 1351
6133.41 1340
6134.15 1349
6134.88 1424
6135.62 1439
6136.36 1421
6137.10 1394
6137.84 1418
6138.58 1416
6139.32 1404
6140.06 1350
6140.80 1406
6141.54 1381
6142.28 1362
6143.02 1359
6143.76 1323
6144.50 1411
6145.24 1405
6145.98 1322
6146.72 1379
6147.46 1378
6148.20 1445
6148.94 1420
6149.68 1456
6150.42 1448
6151.16 1446
6151.90 1453
6152.64 1418
6153.38 1456
6154.12 1478
6154.86 1535
6155.60 1520
6156.34 1518
6157.08 1555
6157.82 1583
6158.56 1555
6159.30 1610
6160.04 1634
6160.78 1778
6161.52 1793
6162.27 1920
6163.01 1998
6163.75 2059
6164.49 2071
6165.23 2120
6165.97 2126
6166.71 2060
6167.45 2031
6168.19 1983
6168.94 1994
6169.68 1962
6170.42 1909
6171.16 1849
6171.90 1849
6172.64 1823
6173.38 1774
6174.13 1802
6174.87 1826
6175.61 1770
6176.35 1810
6177.09 1865
6177.83 1797
6178.58 1940
6179.32 1971
6180.06 1980
6180.80 1941
6181.54 1899
6182.28 1910
6183.03 2005
6183.77 1997
6184.51 1935
6185.25 2038
6186.00 2009
6186.74 2037
6187.48 2033
6188.22 2067
6188.97 2163
6189.71 2309
6190.45 2371
6191.19 2366
6191.94 2353
6192.68 2422
6193.42 2414
6194.16 2370
6194.91 2360
6195.65 2401
6196.39 2343
6197.13 2331
6197.88 2461
6198.62 2494
6199.36 2581
6200.11 2794
6200.85 3085
6201.59 3772
6202.34 4410
6203.08 5242
6203.82 6648
6204.57 7972
6205.31 9389
6206.05 10676
6206.80 11376
6207.54 11605
6208.28 11257
6209.03 10596
6209.77 9337
6210.52 8067
6211.26 6842
6212.00 5801
6212.75 4891
6213.49 4064
6214.23 3341
6214.98 2953
6215.72 2665
6216.47 2459
6217.21 2235
6217.95 2193
6218.70 2141
6219.44 2146
6220.19 2181
6220.93 2203
6221.68 2122
6222.42 2140
6223.17 2068
6223.91 1978
6224.65 1977
6225.40 1796
6226.14 1657
6226.89 1587
6227.63 1572
6228.38 1542
6229.12 1502
6229.87 1486
6230.61 1508
6231.36 1449
6232.10 1433
6232.85 1505
6233.59 1509
6234.34 1574
6235.08 1551
6235.83 1512
6236.57 1555
6237.32 1550
6238.06 1570
6238.81 1621
6239.56 1665
6240.30 1698
6241.05 1816
6241.79 1877
6242.54 1979
6243.28 1964
6244.03 2065
6244.77 2146
6245.52 2175
6246.27 2126
6247.01 2157
6247.76 2118
6248.50 2038
6249.25 2034
6250.00 1928
6250.74 1923
6251.49 1921
6252.23 1778
6252.98 1803
6253.73 1720
6254.47 1833
6255.22 1888
6255.97 1815
6256.71 1773
6257.46 1780
6258.21 1828
6258.95 1923
6259.70 1937
6260.45 1950
6261.19 1957
6261.94 2004
6262.69 1982
6263.43 1898
6264.18 1873
6264.93 1872
6265.67 1809
6266.42 1802
6267.17 1771
6267.92 1791
6268.66 1752
6269.41 1798
6270.16 1857
6270.90 1888
6271.65 1846
6272.40 2015
6273.15 2021
6273.89 2026
6274.64 2033
6275.39 1947
6276.14 1984
6276.89 1946
6277.63 1809
6278.38 1727
6279.13 1782
6279.88 1708
6280.62 1726
6281.37 1726
6282.12 1676
6282.87 1650
6283.62 1640
6284.36 1724
6285.11 1665
6285.86 1674
6286.61 1784
6287.36 1845
6288.11 1816
6288.85 1828
6289.60 1777
6290.35 1845
6291.10 1730
6291.85 1640
6292.60 1613
6293.35 1518
6294.09 1492
6294.84 1505
6295.59 1489
6296.34 1525
6297.09 1503
6297.84 1519
6298.59 1544
6299.34 1580
6300.09 1634
6300.83 1714
6301.58 1677
6302.33 1653
6303.08 1640
6303.83 1594
6304.58 1518
6305.33 1459
6306.08 1447
6306.83 1438
6307.58 1419
6308.33 1421
6309.08 1470
6309.83 1537
6310.58 1477
6311.33 1504
6312.08 1547
6312.83 1622
6313.58 1646
6314.33 1633
6315.08 1705
6315.83 1608
6316.58 1561
6317.33 1607
6318.08 1526
6318.83 1512
6319.58 1372
6320.33 1362
6321.08 1343
6321.83 1342
6322.58 1291
6323.33 1281
6324.08 1292
6324.83 1254
6325.58 1235
6326.33 1237
6327.08 1282
6327.83 1291
6328.58 1264
6329.33 1293
6330.08 1216
6330.84 1228
6331.59 1205
6332.34 1256
6333.09 1237
6333.84 1234
6334.59 1260
6335.34 1334
6336.09 1239
6336.84 1236
6337.60 1238
6338.35 1294
6339.10 1295
6339.85 1294
6340.60 1329
6341.35 1312
6342.10 1254
6342.86 1340
6343.61 1360
6344.36 1350
6345.11 1292
6345.86 1333
6346.61 1400
6347.37 1434
6348.12 1469
6348.87 1607
6349.62 1660
6350.37 1623
6351.13 1725
6351.88 1714
6352.63 1611
6353.38 1600
6354.14 1582
6354.89 1527
6355.64 1462
6356.39 1469
6357.14 1429
6357.90 1383
6358.65 1400
6359.40 1334
6360.16 1356
6360.91 1349
6361.66 1259
6362.41 1300
6363.17 1286
6363.92 1230
6364.67 1307
6365.42 1336
6366.18 1330
6366.93 1223
6367.68 1258
6368.44 1268
6369.19 1286
6369.94 1301
6370.70 1243
6371.45 1197
6372.20 1179
6372.96 1231
6373.71 1287
6374.46 1244
6375.22 1258
6375.97 1305
6376.72 1248
6377.48 1285
6378.23 1253
6378.99 1258
6379.74 1223
6380.49 1251
6381.25 1190
6382.00 1166
6382.75 1215
6383.51 1129
6384.26 1129
6385.02 1140
6385.77 1087
6386.53 1142
6387.28 1131
6388.03 1068
6388.79 1117
6389.54 1139
6390.30 1160
6391.05 1111
6391.81 1139
6392.56 1157
6393.31 1157
6394.07 1136
6394.82 1129
6395.58 1142
6396.33 1094
6397.09 1068
6397.84 1085
6398.60 1062
6399.35 1097
6400.11 1092
6400.86 1030
6401.62 1086
6402.37 1065
6403.13 1081
6403.88 1119
6404.64 1137
6405.39 1150
6406.15 1173
6406.90 1178
6407.66 1150
6408.42 1141
6409.17 1167
6409.93 1127
6410.68 1110
6411.44 1097
6412.19 1070
6412.95 1071
6413.71 1131
6414.46 1085
6415.22 1067
6415.97 1148
6416.73 1102
6417.48 1111
6418.24 1065
6419.00 1048
6419.75 1107
6420.51 1127
6421.27 1092
6422.02 1086
6422.78 1120
6423.53 1131
6424.29 1116
6425.05 1141
6425.80 1136
6426.56 1073
6427.32 1077
6428.07 1089
6428.83 1115
6429.59 1074
6430.34 1069
6431.10 1085
6431.86 1141
6432.61 1127
6433.37 1107
6434.13 1149
6434.89 1140
6435.64 1126
6436.40 1144
6437.16 1154
6437.91 1102
6438.67 1152
6439.43 1099
6440.19 1102
6440.94 1041
6441.70 1121
6442.46 1121
6443.22 1119
6443.97 1096
6444.73 1109
6445.49 1079
6446.25 1141
6447.00 1118
6447.76 1080
6448.52 1070
6449.28 1089
6450.04 1058
6450.79 1055
6451.55 1059
6452.31 1046
6453.07 1109
6453.83 1083
6454.58 1075
6455.34 1122
6456.10 1181
6456.86 1160
6457.62 1132
6458.38 1101
6459.13 1133
6459.89 1159
6460.65 1086
6461.41 1074
6462.17 1138
6462.93 1155
6463.69 1155
6464.44 1204
6465.20 1131
6465.96 1118
6466.72 1152
6467.48 1196
6468.24 1186
6469.00 1152
6469.76 1196
6470.52 1190
6471.28 1166
6472.03 1181
6472.79 1170
6473.55 1215
6474.31 1216
6475.07 1217
6475.83 1194
6476.59 1203
6477.35 1215
6478.11 1257
6478.87 1287
6479.63 1314
6480.39 1282
6481.15 1325
6481.91 1368
6482.67 1331
6483.43 1391
6484.19 1348
6484.95 1407
6485.71 1417
6486.47 1416
6487.23 1424
6487.99 1398
6488.75 1485
6489.51 1538
6490.27 1564
6491.03 1564
6491.79 1615
6492.55 1627
6493.31 1660
6494.07 1659
6494.83 1555
6495.59 1576
6496.35 1639
6497.11 1669
6497.87 1661
6498.64 1690
6499.40 1659
6500.16 1634
6500.92 1654
6501.68 1662
6502.44 1651
6503.20 1778
6503.96 1789
6504.72 1926
6505.48 1993
6506.25 2099
6507.01 2253
6507.77 2397
6508.53 2453
6509.29 2572
6510.05 2628
6510.81 2655
6511.57 2590
6512.34 2519
6513.10 2494
6513.86 2368
6514.62 2344
6515.38 2343
6516.15 2260
6516.91 2179
6517.67 2214
6518.43 2278
6519.19 2300
6519.95 2432
6520.72 2561
6521.48 2792
6522.24 3023
6523.00 3297
6523.77 3480
6524.53 3647
6525.29 3852
6526.05 3772
6526.81 3635
6527.58 3641
6528.34 3552
6529.10 3570
6529.86 3767
6530.63 4037
6531.39 4444
6532.15 4917
6532.92 5446
6533.68 5873
6534.44 5889
6535.20 5634
6535.97 5310
6536.73 4920
6537.49 4322
6538.26 3682
6539.02 3334
6539.78 2916
6540.55 2622
6541.31 2281
6542.07 2056
6542.84 1932
6543.60 1861
6544.36 1782
6545.13 1752
6545.89 1759
6546.65 1751
6547.42 1689
6548.18 1763
6548.94 1734
6549.71 1703
6550.47 1696
6551.24 1787
6552.00 1678
6552.76 1642
6553.53 1633
6554.29 1658
6555.06 1692
6555.82 1674
6556.58 1654
6557.35 1722
6558.11 1737
6558.88 1834
6559.64 1856
6560.41 1986
6561.17 1872
6561.93 1874
6562.70 1937
6563.46 1844
6564.23 1863
6564.99 1878
6565.76 1862
6566.52 1908
6567.29 1977
6568.05 1936
6568.82 1992
6569.58 2076
6570.35 2115
6571.11 2123
6571.88 2275
6572.64 2242
6573.41 2270
6574.17 2310
6574.94 2219
6575.70 2173
6576.47 2191
6577.23 2070
6578.00 2040
6578.76 2075
6579.53 2031
6580.29 1925
6581.06 1927
6581.83 1908
6582.59 1937
6583.36 2024
6584.12 1996
6584.89 2071
6585.65 2120
6586.42 2249
6587.19 2444
6587.95 2635
6588.72 2826
6589.48 3071
6590.25 3377
6591.02 3436
6591.78 3621
6592.55 3757
6593.32 3691
6594.08 3521
6594.85 3339
6595.61 3103
6596.38 2996
6597.15 2816
6597.91 2558
6598.68 2414
6599.45 2263
6600.21 2063
6600.98 2098
6601.75 2066
6602.51 2077
6603.28 1992
6604.05 1889
6604.82 1933
6605.58 1964
6606.35 2118
6607.12 2069
6607.88 2063
6608.65 2134
6609.42 2137
6610.19 2130
6610.95 2052
6611.72 2062
6612.49 2025
6613.25 2024
6614.02 1983
6614.79 2014
6615.56 1995
6616.32 1984
6617.09 2026
6617.86 1980
6618.63 1978
6619.40 2058
6620.16 1982
6620.93 1942
6621.70 1925
6622.47 1888
6623.24 1928
6624.00 2017
6624.77 2024
6625.54 2134
6626.31 2275
6627.08 2448
6627.84 2722
6628.61 3133
6629.38 3642
6630.15 4184
6630.92 4656
6631.69 4983
6632.46 5152
6633.22 4974
6633.99 4799
6634.76 4375
6635.53 3938
6636.30 3444
6637.07 3007
6637.84 2686
6638.61 2340
6639.37 2127
6640.14 1955
6640.91 1903
6641.68 1833
6642.45 1745
6643.22 1706
6643.99 1712
6644.76 1706
6645.53 1666
6646.30 1714
6647.07 1664
6647.84 1703
6648.61 1678
6649.37 1668
6650.14 1618
6650.91 1530
6651.68 1561
6652.45 1579
6653.22 1591
6653.99 1535
6654.76 1512
6655.53 1464
6656.30 1441
6657.07 1379
6657.84 1394
6658.61 1485
6659.38 1442
6660.15 1513
6660.92 1467
6661.69 1440
6662.46 1489
6663.23 1524
6664.00 1547
6664.77 1490
6665.55 1577
6666.32 1569
6667.09 1592
6667.86 1675
6668.63 1719
6669.40 1766
6670.17 1806
6670.94 1810
6671.71 1822
6672.48 1829
6673.25 1665
6674.02 1661
6674.79 1683
6675.57 1659
6676.34 1639
6677.11 1650
6677.88 1605
6678.65 1672
6679.42 1610
6680.19 1667
6680.96 1745
6681.74 1801
6682.51 1885
6683.28 1919
6684.05 1902
6684.82 1812
6685.59 1728
6686.37 1662
6687.14 1725
6687.91 1659
6688.68 1588
6689.45 1529
6690.22 1453
6691.00 1468
6691.77 1471
6692.54 1470
6693.31 1366
6694.08 1396
6694.86 1462
6695.63 1446
6696.40 1446
6697.17 1484
6697.95 1529
6698.72 1416
6699.49 1430
6700.26 1435
6701.04 1383
6701.81 1379
6702.58 1327
6703.35 1356
6704.13 1369
6704.90 1450
6705.67 1415
6706.44 1394
6707.22 1362
6707.99 1407
6708.76 1424
6709.54 1444
6710.31 1408
6711.08 1340
6711.86 1305
6712.63 1283
6713.40 1258
6714.17 1300
6714.95 1243
6715.72 1212
6716.50 1232
6717.27 1265
6718.04 1255
6718.82 1233
6719.59 1203
6720.36 1208
6721.14 1211
6721.91 1206
6722.68 1184
6723.46 1174
6724.23 1177
6725.01 1243
6725.78 1226
6726.55 1256
6727.33 1209
6728.10 1147
6728.88 1198
6729.65 1234
6730.42 1190
6731.20 1158
6731.97 1271
6732.75 1271
6733.52 1267
6734.30 1287
6735.07 1202
6735.84 1216
6736.62 1260
6737.39 1283
6738.17 1196
6738.94 1280
6739.72 1239
6740.49 1287
6741.27 1289
6742.04 1294
6742.82 1245
6743.59 1301
6744.37 1344
6745.14 1372
6745.92 1340
6746.69 1344
6747.47 1394
6748.24 1480
6749.02 1569
6749.79 1559
6750.57 1427
6751.34 1412
6752.12 1451
6752.90 1378
6753.67 1284
6754.45 1249
6755.22 1239
6756.00 1209
6756.77 1231
6757.55 1203
6758.33 1199
6759.10 1268
6759.88 1135
6760.65 1193
6761.43 1158
6762.20 1145
6762.98 1185
6763.76 1183
6764.53 1207
6765.31 1140
6766.09 1179
6766.86 1167
6767.64 1247
6768.41 1204
6769.19 1201
6769.97 1188
6770.74 1174
6771.52 1171
6772.30 1171
6773.07 1187
6773.85 1249
6774.63 1237
6775.40 1211
6776.18 1229
6776.96 1296
6777.74 1260
6778.51 1178
6779.29 1222
6780.07 1209
6780.84 1206
6781.62 1194
6782.40 1191
6783.17 1211
6783.95 1147
6784.73 1113
6785.51 1145
6786.28 1110
6787.06 1176
6787.84 1093
6788.62 1043
6789.39 1044
6790.17 1037
6790.95 1049
6791.73 1069
6792.51 1085
6793.28 1079
6794.06 1129
6794.84 1087
6795.62 1069
6796.39 1048
6797.17 1107
6797.95 1141
6798.73 1129
6799.51 1160
6800.29 1181
6801.06 1183
6801.84 1222
6802.62 1177
6803.40 1125
6804.18 1109
6804.96 1145
6805.73 1109
6806.51 1082
6807.29 1036
6808.07 1059
6808.85 1059
6809.63 1046
6810.41 1038
6811.18 1099
6811.96 1157
6812.74 1171
6813.52 1120
6814.30 1166
6815.08 1133
6815.86 1168
6816.64 1228
6817.42 1220
6818.20 1208
6818.98 1213
6819.76 1180
6820.53 1230
6821.31 1221
6822.09 1194
6822.87 1142
6823.65 1134
6824.43 1144
6825.21 1203
6825.99 1188
6826.77 1166
6827.55 1203
6828.33 1164
6829.11 1161
6829.89 1150
6830.67 1183
6831.45 1115
6832.23 1161
6833.01 1115
6833.79 1164
6834.57 1227
6835.35 1153
6836.13 1073
6836.91 1128
6837.69 1155
6838.47 1146
6839.25 1127
6840.03 1129
6840.81 1182
6841.59 1159
6842.37 1233
6843.16 1325
6843.94 1492
6844.72 1655
6845.50 1811
6846.28 2064
6847.06 2335
6847.84 2437
6848.62 2617
6849.40 2562
6850.18 2505
6850.96 2357
6851.75 2201
6852.53 1989
6853.31 1915
6854.09 1870
6854.87 1804
6855.65 1800
6856.43 1758
6857.22 1683
6858.00 1600
6858.78 1533
6859.56 1432
6860.34 1421
6861.12 1351
6861.90 1376
6862.69 1341
6863.47 1309
6864.25 1305
6865.03 1309
6865.81 1272
6866.60 1262
6867.38 1245
6868.16 1214
6868.94 1242
6869.72 1215
6870.51 1207
6871.29 1212
6872.07 1227
6872.85 1173
6873.64 1216
6874.42 1215
6875.20 1290
6875.98 1226
6876.77 1235
6877.55 1217
6878.33 1166
6879.11 1161
6879.90 1179
6880.68 1235
6881.46 1248
6882.25 1365
6883.03 1365
6883.81 1345
6884.59 1395
6885.38 1464
6886.16 1457
6886.94 1470
6887.73 1403
6888.51 1315
6889.29 1336
6890.08 1300
6890.86 1229
6891.64 1234
6892.43 1215
6893.21 1209
6893.99 1229
6894.78 1235
6895.56 1299
6896.35 1211
6897.13 1238
6897.91 1333
6898.70 1313
6899.48 1291
6900.26 1263
6901.05 1250
6901.83 1277
6902.62 1282
6903.40 1296
6904.18 1282
6904.97 1340
6905.75 1274
6906.54 1220
6907.32 1259
6908.11 1182
6908.89 1203
6909.67 1171
6910.46 1170
6911.24 1064
6912.03 1164
6912.81 1212
6913.60 1187
6914.38 1184
6915.17 1144
6915.95 1187
6916.74 1241
6917.52 1186
6918.31 1197
6919.09 1198
6919.88 1200
6920.66 1207
6921.45 1204
6922.23 1271
6923.02 1243
6923.80 1212
6924.59 1280
6925.37 1252
6926.16 1172
6926.94 1202
6927.73 1216
6928.51 1249
6929.30 1211
6930.09 1190
6930.87 1212
6931.66 1120
6932.44 1198
6933.23 1259
6934.01 1253
6934.80 1251
6935.59 1316
6936.37 1312
6937.16 1381
6937.94 1377
6938.73 1403
6939.52 1410
6940.30 1448
6941.09 1511
6941.88 1530
6942.66 1567
6943.45 1506
6944.23 1542
6945.02 1576
6945.81 1686
6946.59 1555
6947.38 1536
6948.17 1517
6948.95 1474
6949.74 1451
6950.53 1497
6951.31 1499
6952.10 1520
6952.89 1487
6953.67 1523
6954.46 1609
6955.25 1599
6956.04 1635
6956.82 1586
6957.61 1595
6958.40 1633
6959.18 1593
6959.97 1595
6960.76 1678
6961.55 1619
6962.33 1688
6963.12 1764
6963.91 1772
6964.70 1805
6965.48 1737
6966.27 1803
6967.06 1816
6967.85 1828
6968.63 1873
6969.42 1914
6970.21 1878
6971.00 1900
6971.79 1953
6972.57 1951
6973.36 2052
6974.15 2082
6974.94 2221
6975.73 2394
6976.52 2538
6977.30 2663
6978.09 2875
6978.88 3255
6979.67 3812
6980.46 4361
6981.25 4956
6982.03 5401
6982.82 5778
6983.61 5862
6984.40 5664
6985.19 5230
6985.98 4640
6986.77 4117
6987.55 3647
6988.34 3276
6989.13 2880
6989.92 2669
6990.71 2645
6991.50 2676
6992.29 2788
6993.08 3110
6993.87 3356
6994.66 3897
6995.45 4501
6996.24 4810
6997.02 5153
6997.81 5191
6998.60 5107
6999.39 4697
7000.18 4102
7000.97 3626
7001.76 3158
7002.55 2708
7003.34 2426
7004.13 2187
7004.92 1924
7005.71 1867
7006.50 1763
7007.29 1606
7008.08 1641
7008.87 1699
7009.66 1733
7010.45 1713
7011.24 1731
7012.03 1716
7012.82 1632
7013.61 1680
7014.40 1660
7015.19 1640
7015.98 1569
7016.77 1561
7017.56 1601
7018.35 1631
7019.15 1632
7019.94 1629
7020.73 1700
7021.52 1722
7022.31 1665
7023.10 1645
7023.89 1633
7024.68 1611
7025.47 1552
7026.26 1495
7027.05 1553
7027.85 1497
7028.64 1447
7029.43 1441
7030.22 1498
7031.01 1440
7031.80 1431
7032.59 1490
7033.38 1608
7034.18 1623
7034.97 1607
7035.76 1659
7036.55 1714
7037.34 1629
7038.13 1641
7038.93 1606
7039.72 1633
7040.51 1539
7041.30 1521
7042.09 1568
7042.89 1590
7043.68 1622
7044.47 1658
7045.26 1707
7046.05 1875
7046.85 1898
7047.64 1906
7048.43 1821
7049.22 1735
7050.01 1652
7050.81 1553
7051.60 1537
7052.39 1528
7053.18 1504
7053.98 1468
7054.77 1470
7055.56 1409
7056.36 1460
7057.15 1459
7057.94 1378
7058.73 1341
7059.53 1363
7060.32 1443
7061.11 1405
7061.91 1428
7062.70 1459
7063.49 1430
7064.29 1361
7065.08 1379
7065.87 1385
7066.66 1381
7067.46 1382
7068.25 1350
7069.04 1325
7069.84 1295
7070.63 1269
7071.43 1346
7072.22 1353
7073.01 1355
7073.81 1325
7074.60 1310
7075.39 1341
7076.19 1289
7076.98 1274
7077.78 1299
7078.57 1267
7079.36 1292
7080.16 1268
7080.95 1280
7081.75 1242
7082.54 1273
7083.33 1304
7084.13 1346
7084.92 1320
7085.72 1341
7086.51 1456
7087.31 1465
7088.10 1560
7088.90 1561
7089.69 1523
7090.48 1515
7091.28 1465
7092.07 1425
7092.87 1436
7093.66 1278
7094.46 1260
7095.25 1253
7096.05 1218
7096.84 1152
7097.64 1242
7098.43 1219
7099.23 1168
7100.02 1142
7100.82 1197
7101.61 1148
7102.41 1097
7103.20 1113
7104.00 1081
7104.80 1048
7105.59 1039
7106.39 1069
7107.18 1076
7107.98 1074
7108.77 1031
7109.57 1050
7110.36 1035
7111.16 1041
7111.96 1054
7112.75 1051
7113.55 1072
7114.34 1060
7115.14 1065
7115.94 1037
7116.73 1046
7117.53 1069
7118.32 1005
7119.12 1021
7119.92 992
7120.71 996
7121.51 1015
7122.31 1077
7123.10 1075
7123.90 1073
7124.70 1061
7125.49 1093
7126.29 1135
7127.09 1147
7127.88 1099
7128.68 1040
7129.48 1047
7130.27 1087
7131.07 1069
7131.87 1051
7132.66 1044
7133.46 1007
7134.26 1037
7135.06 1060
7135.85 974
7136.65 945
7137.45 987
7138.24 990
7139.04 1004
7139.84 1011
7140.64 1086
7141.43 1038
7142.23 1071
7143.03 1056
7143.83 993
7144.62 995
7145.42 1025
7146.22 970
7147.02 955
7147.82 980
7148.61 1009
7149.41 1011
7150.21 993
7151.01 999
7151.81 988
7152.60 1039
7153.40 1053
7154.20 1021
7155.00 1007
7155.80 964
7156.59 977
7157.39 953
7158.19 964
7158.99 1000
7159.79 962
7160.59 901
7161.39 919
7162.18 914
7162.98 944
7163.78 895
7164.58 962
7165.38 945
7166.18 954
7166.98 996
7167.78 1010
7168.57 986
7169.37 981
7170.17 1009
7170.97 975
7171.77 931
7172.57 919
7173.37 923
7174.17 961
7174.97 939
7175.77 938
7176.57 909
7177.37 978
7178.17 958
7178.97 985
7179.77 1007
7180.56 1002
7181.36 1026
7182.16 1021
7182.96 1042
7183.76 963
7184.56 950
7185.36 945
7186.16 981
7186.96 961
7187.76 930
7188.56 937
7189.36 899
7190.16 851
7190.96 883
7191.76 898
7192.57 863
7193.37 915
7194.17 935
7194.97 895
7195.77 866
7196.57 943
7197.37 917
7198.17 943
7198.97 923
7199.77 917
7200.57 929
7201.37 863
7202.17 858
7202.97 863
7203.77 867
7204.58 877
7205.38 887
7206.18 890
7206.98 861
7207.78 848
7208.58 881
7209.38 871
7210.18 853
7210.99 866
7211.79 876
7212.59 887
7213.39 920
7214.19 897
7214.99 885
7215.79 899
7216.60 884
7217.40 911
7218.20 949
7219.00 894
7219.80 896
7220.60 902
7221.41 880
7222.21 911
7223.01 835
7223.81 898
7224.62 877
7225.42 866
7226.22 853
7227.02 905
7227.82 900
7228.63 851
7229.43 848
7230.23 906
7231.03 900
7231.84 861
7232.64 919
7233.44 920
7234.24 922
7235.05 888
7235.85 940
7236.65 935
7237.45 894
7238.26 923
7239.06 967
7239.86 950
7240.67 1000
7241.47 1013
7242.27 1027
7243.08 1033
7243.88 990
7244.68 1002
7245.49 952
7246.29 932
7247.09 974
7247.90 955
7248.70 980
7249.50 995
7250.31 999
7251.11 1029
7251.91 1043
7252.72 1012
7253.52 1059
7254.32 1062
7255.13 1088
7255.93 1093
7256.74 1098
7257.54 1143
7258.34 1169
7259.15 1168
7259.95 1189
7260.76 1148
7261.56 1111
7262.36 1091
7263.17 1165
7263.97 1134
7264.78 1122
7265.58 1155
7266.39 1103
7267.19 1124
7268.00 1126
7268.80 1128
7269.60 1178
7270.41 1143
7271.21 1165
7272.02 1197
7272.82 1138
7273.63 1182
7274.43 1249
7275.24 1377
7276.04 1368
7276.85 1470
7277.65 1714
7278.46 1974
7279.26 2177
7280.07 2454
7280.87 2575
7281.68 2776
7282.48 2757
7283.29 2539
7284.09 2417
7284.90 2197
7285.71 1987
7286.51 1708
7287.32 1639
7288.12 1534
7288.93 1426
7289.73 1392
7290.54 1296
7291.35 1239
7292.15 1276
7292.96 1264
7293.76 1275
7294.57 1211
7295.38 1232
7296.18 1241
7296.99 1235
7297.79 1208
7298.60 1216
7299.41 1207
7300.21 1222
7301.02 1279
7301.82 1259
7302.63 1293
7303.44 1341
7304.24 1388
7305.05 1537
7305.86 1538
7306.66 1607
7307.47 1662
7308.28 1650
7309.08 1670
7309.89 1574
7310.70 1579
7311.50 1571
7312.31 1566
7313.12 1629
7313.93 1677
7314.73 1811
7315.54 1897
7316.35 2115
7317.15 2190
7317.96 2141
7318.77 2286
7319.58 2169
7320.38 1978
7321.19 1919
7322.00 1838
7322.81 1701
7323.61 1609
7324.42 1496
7325.23 1483
7326.04 1431
7326.84 1433
7327.65 1498
7328.46 1563
7329.27 1700
7330.08 1776
7330.88 1892
7331.69 1959
7332.50 1956
7333.31 1947
7334.12 1908
7334.92 1830
7335.73 1708
7336.54 1606
7337.35 1518
7338.16 1456
7338.97 1339
7339.78 1268
7340.58 1270
7341.39 1317
7342.20 1231
7343.01 1240
7343.82 1243
7344.63 1311
7345.44 1239
7346.24 1250
7347.05 1253
7347.86 1313
7348.67 1271
7349.48 1224
7350.29 1190
7351.10 1187
7351.91 1239
7352.72 1183
7353.53 1206
7354.34 1220
7355.14 1198
7355.95 1205
7356.76 1312
7357.57 1265
7358.38 1277
7359.19 1324
7360.00 1291
7360.81 1321
7361.62 1293
7362.43 1266
7363.24 1312
7364.05 1287
7364.86 1320
7365.67 1274
7366.48 1255
7367.29 1247
7368.10 1296
7368.91 1323
7369.72 1280
7370.53 1344
7371.34 1351
7372.15 1405
7372.96 1391
7373.77 1582
7374.58 1709
7375.39 1806
7376.20 1874
7377.01 2042
7377.82 2145
7378.63 2096
7379.44 2068
7380.26 1943
7381.07 1962
7381.88 1754
7382.69 1603
7383.50 1511
7384.31 1400
7385.12 1331
7385.93 1291
7386.74 1223
7387.55 1250
7388.36 1209
7389.18 1196
7389.99 1196
7390.80 1161
7391.61 1217
7392.42 1257
7393.23 1338
7394.04 1366
7394.86 1416
7395.67 1548
7396.48 1605
7397.29 1681
7398.10 1818
7398.91 1747
7399.73 1688
7400.54 1633
7401.35 1583
7402.16 1562
7402.97 1511
7403.79 1471
7404.60 1413
7405.41 1311
7406.22 1294
7407.03 1327
7407.85 1223
7408.66 1130
7409.47 1125
7410.28 1116
7411.10 1094
7411.91 1069
7412.72 1041
7413.53 1050
7414.35 1023
7415.16 1044
7415.97 1068
7416.78 1033
7417.60 1010
7418.41 1023
7419.22 1009
7420.03 968
7420.85 965
7421.66 954
7422.47 962
7423.29 940
7424.10 913
7424.91 935
7425.73 973
7426.54 979
7427.35 955
7428.17 943
7428.98 987
7429.79 918
7430.61 930
7431.42 967
7432.23 996
7433.05 1051
7433.86 988
7434.67 968
7435.49 1034
7436.30 1015
7437.12 1009
7437.93 992
7438.74 1026
7439.56 1012
7440.37 975
7441.18 974
7442.00 1001
7442.81 1004
7443.63 981
7444.44 922
7445.26 949
7446.07 985
7446.88 937
7447.70 976
7448.51 948
7449.33 940
7450.14 901
7450.96 935
7451.77 929
7452.59 955
7453.40 938
7454.22 952
7455.03 974
7455.85 967
7456.66 894
7457.47 975
7458.29 958
7459.10 948
7459.92 932
7460.74 942
7461.55 955
7462.37 1009
7463.18 1007
7464.00 983
7464.81 992
7465.63 1005
7466.44 1020
7467.26 990
7468.07 972
7468.89 967
7469.70 971
7470.52 940
7471.34 936
7472.15 896
7472.97 922
7473.78 901
7474.60 910
7475.41 879
7476.23 903
7477.05 882
7477.86 857
7478.68 880
7479.49 880
7480.31 884
7481.13 887
7481.94 859
7482.76 887
7483.58 891
7484.39 899
7485.21 884
7486.03 902
7486.84 861
7487.66 859
7488.48 882
7489.29 895
7490.11 892
7490.93 813
7491.74 826
7492.56 870
7493.38 870
7494.19 860
7495.01 829
7495.83 841
7496.64 825
7497.46 806
7498.28 833
7499.10 828
7499.91 808
7500.73 860
7501.55 851
7502.36 839
7503.18 868
7504.00 879
7504.82 860
7505.63 804
7506.45 788
7507.27 811
7508.09 800
7508.90 788
7509.72 818
7510.54 797
7511.36 785
7512.18 793
7512.99 796
7513.81 780
7514.63 776
7515.45 802
7516.27 817
7517.08 784
7517.90 782
7518.72 848
7519.54 843
7520.36 867
7521.18 845
7521.99 803
7522.81 830
7523.63 819
7524.45 807
7525.27 803
7526.09 841
7526.91 823
7527.72 803
7528.54 787
7529.36 775
7530.18 751
7531.00 821
7531.82 812
7532.64 870
7533.46 852
7534.28 819
7535.10 828
7535.91 842
7536.73 863
7537.55 881
7538.37 910
7539.19 841
7540.01 861
7540.83 856
7541.65 896
7542.47 862
7543.29 901
7544.11 849
7544.93 855
7545.75 856
7546.57 894
7547.39 854
7548.21 821
7549.03 887
7549.85 910
7550.67 897
7551.49 938
7552.31 970
7553.13 973
7553.95 958
7554.77 904
7555.59 903
7556.41 919
7557.23 920
7558.05 909
7558.87 925
7559.69 920
7560.51 901
7561.33 869
7562.15 917
7562.97 884
7563.79 917
7564.61 892
7565.44 886
7566.26 830
7567.08 898
7567.90 910
7568.72 904
7569.54 916
7570.36 873
7571.18 897
7572.00 919
7572.82 946
7573.65 937
7574.47 922
7575.29 869
7576.11 864
7576.93 896
7577.75 913
7578.57 964
7579.40 980
7580.22 988
7581.04 972
7581.86 998
7582.68 1010
7583.50 989
7584.33 1082
7585.15 1068
7585.97 1087
7586.79 1105
7587.61 1072
7588.44 1046
7589.26 1001
7590.08 1004
7590.90 1007
7591.72 1017
7592.55 1017
7593.37 1020
7594.19 1039
7595.01 1058
7595.84 1076
7596.66 1190
7597.48 1285
7598.30 1362
7599.13 1372
7599.95 1435
7600.77 1566
7601.59 1648
7602.42 1548
7603.24 1502
7604.06 1452
7604.89 1487
7605.71 1351
7606.53 1256
7607.36 1231
7608.18 1225
7609.00 1184
7609.82 1162
7610.65 1216
7611.47 1173
7612.29 1156
7613.12 1228
7613.94 1231
7614.77 1270
7615.59 1209
7616.41 1228
7617.24 1171
7618.06 1163
7618.88 1189
7619.71 1167
7620.53 1152
7621.35 1186
7622.18 1174
7623.00 1276
7623.83 1360
7624.65 1450
7625.47 1619
7626.30 1657
7627.12 1762
7627.95 1878
7628.77 1989
7629.60 1929
7630.42 1856
7631.24 1662
7632.07 1499
7632.89 1437
7633.72 1340
7634.54 1239
7635.37 1120
7636.19 1082
7637.02 1025
7637.84 1057
7638.67 1001
7639.49 973
7640.31 964
7641.14 991
7641.96 958
7642.79 959
7643.61 984
7644.44 965
7645.26 936
7646.09 889
7646.92 906
7647.74 908
7648.57 902
7649.39 844
7650.22 812
7651.04 883
7651.87 870
7652.69 899
7653.52 876
7654.34 815
7655.17 840
7656.00 875
7656.82 824
7657.65 839
7658.47 873
7659.30 900
7660.12 847
7660.95 876
7661.78 874
7662.60 899
7663.43 878
7664.25 893
7665.08 924
7665.91 901
7666.73 880
7667.56 892
7668.39 918
7669.21 886
7670.04 905
7670.87 887
7671.69 837
7672.52 771
7673.35 789
7674.17 819
7675.00 795
7675.83 829
7676.65 865
7677.48 865
7678.31 840
7679.13 826
7679.96 840
7680.79 852
7681.61 884
7682.44 848
7683.27 895
7684.10 844
7684.92 834
7685.75 882
7686.58 869
7687.40 844
7688.23 888
7689.06 881
7689.89 868
7690.71 854
7691.54 835
7692.37 922
7693.20 920
7694.03 908
7694.85 928
7695.68 941
7696.51 952
7697.34 886
7698.16 901
7698.99 934
7699.82 884
7700.65 891
7701.48 895
7702.31 845
7703.13 817
7703.96 832
7704.79 877
7705.62 832
7706.45 873
7707.28 879
7708.10 927
7708.93 933
7709.76 908
7710.59 887
7711.42 867
7712.25 848
7713.08 824
7713.90 858
7714.73 879
7715.56 898
7716.39 899
7717.22 850
7718.05 834
7718.88 796
7719.71 854
7720.54 897
7721.37 824
7722.20 876
7723.02 889
7723.85 846
7724.68 847
7725.51 833
7726.34 860
7727.17 867
7728.00 865
7728.83 885
7729.66 840
7730.49 877
7731.32 862
7732.15 838
7732.98 823
7733.81 837
7734.64 801
7735.47 868
7736.30 898
7737.13 889
7737.96 923
7738.79 990
7739.62 1028
7740.45 1175
7741.28 1380
7742.11 1526
7742.94 1673
7743.77 1788
7744.60 1841
7745.43 1792
7746.26 1730
7747.09 1664
7747.92 1487
7748.75 1288
7749.59 1168
7750.42 1102
7751.25 1031
7752.08 943
7752.91 869
7753.74 874
7754.57 868
7755.40 847
7756.23 901
7757.06 863
7757.90 865
7758.73 857
7759.56 825
7760.39 877
7761.22 824
7762.05 840
7762.88 828
7763.71 796
7764.55 788
7765.38 743
7766.21 720
7767.04 733
7767.87 764
7768.70 763
7769.54 763
7770.37 774
7771.20 791
7772.03 777
7772.86 765
7773.70 794
7774.53 826
7775.36 828
7776.19 808
7777.02 798
7777.86 774
7778.69 842
7779.52 849
7780.35 883
7781.19 872
7782.02 886
7782.85 906
7783.68 867
7784.52 896
7785.35 858
7786.18 878
7787.01 813
7787.85 817
7788.68 854
7789.51 894
7790.35 889
7791.18 799
7792.01 778
7792.84 826
7793.68 863
7794.51 826
7795.34 841
7796.18 858
7797.01 812
7797.84 835
7798.68 815
7799.51 801
7800.34 815
7801.18 855
7802.01 855
7802.84 833
7803.68 835
7804.51 864
7805.35 832
7806.18 885
7807.01 881
7807.85 897
7808.68 884
7809.51 926
7810.35 939
7811.18 898
7812.02 956
7812.85 929
7813.68 944
7814.52 970
7815.35 925
7816.19 951
7817.02 917
7817.86 954
7818.69 924
7819.52 953
7820.36 944
7821.19 970
7822.03 1008
7822.86 991
7823.70 1003
7824.53 1011
7825.37 975
7826.20 1020
7827.04 974
7827.87 932
7828.71 878
7829.54 937
7830.38 908
7831.21 863
7832.05 894
7832.88 846
7833.72 891
7834.55 886
7835.39 875
7836.22 850
7837.06 859
7837.89 841
7838.73 893
7839.57 825
7840.40 809
7841.24 815
7842.07 840
7842.91 825
7843.74 797
7844.58 840
7845.42 806
7846.25 809
7847.09 786
7847.92 789
7848.76 766
7849.60 779
7850.43 792
7851.27 782
7852.10 793
7852.94 780
7853.78 782
7854.61 788
7855.45 815
7856.29 810
7857.12 792
7857.96 812
7858.79 815
7859.63 812
7860.47 773
7861.30 808
7862.14 796
7862.98 802
7863.81 834
7864.65 816
7865.49 797
7866.33 831
7867.16 809
7868.00 782
7868.84 798
7869.67 835
7870.51 847
7871.35 923
7872.19 902
7873.02 961
7873.86 959
7874.70 897
7875.54 896
7876.37 899
7877.21 812
7878.05 851
7878.89 844
7879.72 852
7880.56 832
7881.40 835
7882.24 861
7883.07 792
7883.91 750
7884.75 828
7885.59 865
7886.43 800
7887.26 845
7888.10 844
7888.94 881
7889.78 840
7890.62 808
7891.45 823
7892.29 825
7893.13 862
7893.97 840
7894.81 846
7895.65 812
7896.49 774
7897.32 788
7898.16 812
7899.00 802
7899.84 775
7900.68 766
7901.52 785
7902.36 807
7903.20 785
7904.03 773
7904.87 829
7905.71 780
7906.55 731
7907.39 807
7908.23 849
7909.07 899
7909.91 908
7910.75 1062
7911.59 1131
7912.43 1142
7913.27 1179
7914.11 1246
7914.94 1263
7915.78 1231
7916.62 1175
7917.46 1117
7918.30 1053
7919.14 986
7919.98 918
7920.82 860
7921.66 807
7922.50 857
7923.34 838
7924.18 820
7925.02 832
7925.86 873
7926.70 844
7927.54 789
7928.38 821
7929.22 806
7930.06 803
7930.90 796
7931.74 746
7932.59 753
7933.43 760
7934.27 767
7935.11 762
7935.95 762
7936.79 781
7937.63 788
7938.47 794
7939.31 807
7940.15 821
7940.99 825
7941.83 826
7942.67 867
7943.52 877
7944.36 867
7945.20 818
7946.04 820
7946.88 817
7947.72 816
7948.56 843
7949.40 848
7950.25 865
7951.09 834
7951.93 844
7952.77 840
7953.61 823
7954.45 825
7955.29 783
7956.14 832
7956.98 820
7957.82 808
7958.66 746
7959.50 774
7960.35 811
7961.19 795
7962.03 801
7962.87 809
7963.71 778
7964.56 846
7965.40 796
7966.24 785
7967.08 777
7967.93 753
7968.77 752
7969.61 719
7970.45 696
7971.29 692
7972.14 728
7972.98 703
7973.82 687
7974.67 664
7975.51 685
7976.35 742
7977.19 700
7978.04 708
7978.88 723
7979.72 682
7980.57 667
7981.41 693
7982.25 694
7983.09 671
7983.94 680
7984.78 743
7985.62 723
7986.47 720
7987.31 709
7988.15 753
7989.00 699
7989.84 679
7990.68 708
7991.53 752
7992.37 666
7993.22 638
7994.06 640
7994.90 694
7995.75 650
7996.59 607
7997.43 646
7998.28 652
7999.12 647
7999.97 634
8000.81 654
8001.65 659
8002.50 659
8003.34 673
8004.19 686
8005.03 691
8005.88 659
8006.72 688
8007.57 668
8008.41 658
8009.25 672
8010.10 671
8010.94 630
8011.79 656
8012.63 603
8013.48 638
8014.32 656
8015.17 609
8016.01 634
8016.86 680
8017.70 666
8018.55 630
8019.39 595
8020.24 622
8021.08 595
8021.93 660
8022.77 663
8023.62 629
8024.46 646
8025.31 675
8026.15 712
8027.00 621
8027.84 621
8028.69 653
8029.54 624
8030.38 663
8031.23 646
8032.07 668
8032.92 635
8033.76 622
8034.61 636
8035.46 673
8036.30 616
8037.15 676
8037.99 643
8038.84 622
8039.69 609
8040.53 656
8041.38 649
8042.22 673
8043.07 689
8043.92 690
8044.76 674
8045.61 708
8046.46 694
8047.30 679
8048.15 679
8049.00 684
8049.84 646
8050.69 603
8051.54 631
8052.38 603
8053.23 618
8054.08 614
8054.92 582
8055.77 606
8056.62 637
8057.46 621
8058.31 596
8059.16 567
8060.01 610
8060.85 617
8061.70 637
8062.55 619
8063.40 627
8064.24 654
8065.09 610
8065.94 595
8066.79 596
8067.63 608
8068.48 621
8069.33 608
8070.18 611
8071.02 562
8071.87 575
8072.72 570
8073.57 594
8074.42 624
8075.26 618
8076.11 598
8076.96 615
8077.81 597
8078.66 601
8079.50 619
8080.35 605
8081.20 642
8082.05 614
8082.90 649
8083.75 634
8084.59 626
8085.44 656
8086.29 652
8087.14 567
8087.99 591
8088.84 606
8089.69 593
8090.53 606
8091.38 581
8092.23 621
8093.08 618
8093.93 612
8094.78 649
8095.63 615
8096.48 654
8097.33 612
8098.18 629
8099.02 635
8099.87 644
8100.72 632
8101.57 615
8102.42 602
8103.27 599
8104.12 607
8104.97 601
8105.82 603
8106.67 611
8107.52 585
8108.37 602
8109.22 591
8110.07 633
8110.92 644
8111.77 634
8112.62 605
8113.47 659
8114.32 631
8115.17 655
8116.02 659
8116.87 668
8117.72 653
8118.57 693
8119.42 675
8120.27 676
8121.12 640
8121.97 628
8122.82 647
8123.67 646
8124.52 594
8125.37 599
8126.22 599
8127.07 636
8127.93 595
8128.78 620
8129.63 576
8130.48 618
8131.33 637
8132.18 626
8133.03 608
8133.88 633
8134.73 642
8135.58 625
8136.44 613
8137.29 603
8138.14 617
8138.99 625
8139.84 594
8140.69 617
8141.54 601
8142.39 644
8143.25 636
8144.10 617
8144.95 623
8145.80 633
8146.65 590
8147.50 594
8148.36 632
8149.21 671
8150.06 677
8150.91 681
8151.76 695
8152.62 705
8153.47 660
8154.32 670
8155.17 645
8156.02 632
8156.88 573
8157.73 589
8158.58 582
8159.43 588
8160.29 621
8161.14 617
8161.99 639
8162.84 592
8163.70 602
8164.55 621
8165.40 612
8166.25 615
8167.11 596
8167.96 619
8168.81 620
8169.67 574
8170.52 557
8171.37 604
8172.23 601
8173.08 564
8173.93 587
8174.78 594
8175.64 590
8176.49 565
8177.34 574
8178.20 583
8179.05 566
8179.90 581
8180.76 528
8181.61 557
8182.47 557
8183.32 543
8184.17 536
8185.03 549
8185.88 597
8186.73 569
8187.59 589
8188.44 559
8189.30 586
8190.15 548
8191.00 563
8191.86 573
8192.71 549
8193.57 565
8194.42 560
8195.27 558
8196.13 574
8196.98 583
8197.84 561
8198.69 584
8199.55 563
8200.40 569
8201.26 574
8202.11 551
8202.96 579
8203.82 575
8204.67 524
8205.53 544
8206.38 557
8207.24 544
8208.09 588
8208.95 567
8209.80 576
8210.66 603
8211.51 574
8212.37 591
8213.22 623
8214.08 629
8214.93 624
8215.79 665
8216.65 640
8217.50 674
8218.36 690
8219.21 687
8220.07 700
8220.92 647
8221.78 661
8222.63 692
8223.49 648
8224.35 638
8225.20 629
8226.06 619
8226.91 618
8227.77 585
8228.63 614
8229.48 592
8230.34 546
8231.19 588
8232.05 580
8232.91 605
8233.76 575
8234.62 605
8235.47 606
8236.33 568
8237.19 606
8238.04 607
8238.90 615
8239.76 628
8240.61 559
8241.47 565
8242.33 582
8243.18 551
8244.04 544
8244.90 580
8245.75 562
8246.61 557
8247.47 583
8248.33 624
8249.18 587
8250.04 605
8250.90 611
8251.75 567
8252.61 608
8253.47 573
8254.33 596
8255.18 616
8256.04 561
8256.90 521
8257.76 555
8258.61 539
8259.47 562
8260.33 568
8261.19 555
8262.04 554
8262.90 553
8263.76 525
8264.62 544
8265.48 531
8266.33 584
8267.19 553
8268.05 551
8268.91 585
8269.77 568
8270.62 547
8271.48 569
8272.34 563
8273.20 583
8274.06 592
8274.92 556
8275.77 541
8276.63 558
8277.49 569
8278.35 527
8279.21 555
8280.07 563
8280.93 553
8281.78 559
8282.64 578
8283.50 541
8284.36 530
8285.22 548
8286.08 554
8286.94 536
8287.80 541
8288.66 551
8289.51 539
8290.37 566
8291.23 591
8292.09 576
8292.95 571
8293.81 550
8294.67 592
8295.53 607
8296.39 535
8297.25 601
8298.11 562
8298.97 574
8299.83 593
8300.69 607
8301.55 581
8302.41 578
8303.27 586
8304.13 595
8304.99 578
8305.85 549
8306.71 567
8307.57 588
8308.43 575
8309.29 602
8310.15 581
8311.01 631
8311.87 614
8312.73 614
8313.59 561
8314.45 594
8315.31 579
8316.17 543
8317.03 572
8317.89 585
8318.75 580
8319.61 566
8320.47 546
8321.33 571
8322.20 527
8323.06 578
8323.92 589
8324.78 570
8325.64 598
8326.50 550
8327.36 578
8328.22 595
8329.08 580
8329.94 595
8330.81 563
8331.67 549
8332.53 566
8333.39 590
8334.25 550
8335.11 581
8335.97 578
8336.84 605
8337.70 578
8338.56 545
8339.42 606
8340.28 594
8341.15 578
8342.01 612
8342.87 605
8343.73 558
8344.59 591
8345.45 571
8346.32 574
8347.18 572
8348.04 600
8348.90 627
8349.77 608
8350.63 547
8351.49 585
8352.35 587
8353.22 633
8354.08 611
8354.94 569
8355.80 596
8356.67 590
8357.53 592
8358.39 586
8359.25 555
8360.12 590
8360.98 619
8361.84 611
8362.71 607
8363.57 633
8364.43 602
8365.29 591
8366.16 631
8367.02 605
8367.88 602
8368.75 605
8369.61 615
8370.47 622
8371.34 608
8372.20 613
8373.06 643
8373.93 633
8374.79 605
8375.65 625
8376.52 637
8377.38 631
8378.25 660
8379.11 608
8379.97 609
8380.84 614
8381.70 647
8382.56 674
8383.43 660
8384.29 697
8385.16 688
8386.02 690
8386.89 666
8387.75 682
8388.61 652
8389.48 693
8390.34 689
8391.21 713
8392.07 685
8392.94 645
8393.80 711
8394.67 725
8395.53 784
8396.39 718
8397.26 683
8398.12 701
8398.99 734
8399.85 763
8400.72 761
8401.58 737
8402.45 747
8403.31 788
8404.18 769
8405.04 780
8405.91 827
8406.77 782
8407.64 809
8408.50 872
8409.37 821
8410.24 811
8411.10 795
8411.97 793
8412.83 805
8413.70 807
8414.56 796
8415.43 798
8416.29 830
8417.16 861
8418.03 864
8418.89 862
8419.76 894
8420.62 918
8421.49 945
8422.36 910
8423.22 921
8424.09 965
8424.95 927
8425.82 944
8426.69 970
8427.55 997
8428.42 992
8429.28 981
8430.15 1014
8431.02 1026
8431.88 1099
8432.75 1153
8433.62 1183
8434.48 1263
8435.35 1247
8436.22 1273
8437.08 1304
8437.95 1232
8438.82 1262
8439.68 1351
8440.55 1332
8441.42 1275
8442.29 1277
8443.15 1353
8444.02 1385
8444.89 1443
8445.75 1728
8446.62 1984
8447.49 2289
8448.36 2831
8449.22 3415
8450.09 3881
8450.96 4080
8451.83 4137
8452.69 4165
8453.56 3760
8454.43 3427
8455.30 3041
8456.16 2645
8457.03 2359
8457.90 1993
8458.77 1802
8459.64 1564
8460.50 1453
8461.37 1357
8462.24 1237
8463.11 1181
8463.98 1123
8464.84 1112
8465.71 1133
8466.58 1096
8467.45 1007
8468.32 987
8469.19 973
8470.05 970
8470.92 983
8471.79 953
8472.66 967
8473.53 947
8474.40 953
8475.27 924
8476.13 927
8477.00 937
8477.87 947
8478.74 964
8479.61 963
8480.48 939
8481.35 896
8482.22 947
8483.09 927
8483.96 951
8484.82 937
8485.69 973
8486.56 1039
8487.43 1115
8488.30 1164
8489.17 1153
8490.04 1139
8490.91 1114
8491.78 1079
8492.65 1087
8493.52 1059
8494.39 968
8495.26 925
8496.13 871
8497.00 901
8497.87 918
8498.74 904
8499.61 856
8500.48 899
8501.35 899
8502.22 860
8503.09 949
8503.96 903
8504.83 908
8505.70 904
8506.57 935
8507.44 953
8508.31 903
8509.18 904
8510.05 959
8510.92 954
8511.79 972
8512.66 985
8513.53 973
8514.40 957
8515.27 1026
8516.15 1023
8517.02 1020
8517.89 1018
8518.76 1040
8519.63 1044
8520.50 1005
8521.37 1047
8522.24 1078
8523.11 1059
8523.98 1083
8524.86 1069
8525.73 1104
8526.60 1112
8527.47 1076
8528.34 1151
8529.21 1206
8530.08 1167
8530.96 1111
8531.83 1107
8532.70 1084
8533.57 1043
8534.44 1072
8535.31 1052
8536.19 1039
8537.06 1000
8537.93 1030
8538.80 1007
8539.67 977
8540.55 957
8541.42 925
8542.29 927
8543.16 945
8544.03 992
8544.91 1022
8545.78 1106
8546.65 1215
8547.52 1352
8548.40 1541
8549.27 1592
8550.14 1563
8551.01 1610
8551.89 1521
8552.76 1474
8553.63 1325
8554.51 1197
8555.38 1123
8556.25 1091
8557.12 1055
8558.00 1004
8558.87 926
8559.74 894
8560.62 887
8561.49 882
8562.36 895
8563.24 853
8564.11 860
8564.98 858
8565.86 849
8566.73 840
8567.60 797
8568.48 803
8569.35 800
8570.22 825
8571.10 763
8571.97 771
8572.84 744
8573.72 699
8574.59 767
8575.46 795
8576.34 751
8577.21 764
8578.09 759
8578.96 795
8579.83 767
8580.71 796
8581.58 783
8582.46 750
8583.33 747
8584.21 768
8585.08 757
8585.95 808
8586.83 810
8587.70 824
8588.58 788
8589.45 814
8590.33 854
8591.20 794
8592.08 812
8592.95 810
8593.83 798
8594.70 799
8595.58 772
8596.45 782
8597.33 750
8598.20 798
8599.08 795
8599.95 777
8600.83 762
8601.70 846
8602.58 829
8603.45 874
8604.33 852
8605.20 842
8606.08 843
8606.95 784
8607.83 784
8608.70 792
8609.58 839
8610.45 762
8611.33 819
8612.21 761
8613.08 793
8613.96 815
8614.83 820
8615.71 807
8616.59 814
8617.46 795
8618.34 780
8619.21 796
8620.09 840
8620.97 832
8621.84 828
8622.72 808
8623.59 916
8624.47 886
8625.35 865
8626.22 840
8627.10 835
8627.98 822
8628.85 814
8629.73 848
8630.61 813
8631.48 843
8632.36 816
8633.24 818
8634.11 794
8634.99 814
8635.87 835
8636.74 836
8637.62 848
8638.50 859
8639.37 876
8640.25 913
8641.13 904
8642.01 825
8642.88 855
8643.76 839
8644.64 857
8645.52 863
8646.39 898
8647.27 877
8648.15 881
8649.03 905
8649.90 886
8650.78 899
8651.66 846
8652.54 829
8653.41 872
8654.29 867
8655.17 857
8656.05 873
8656.93 878
8657.80 855
8658.68 900
8659.56 875
8660.44 869
8661.32 869
8662.19 861
8663.07 865
8663.95 902
8664.83 954
8665.71 987
8666.59 1003
8667.46 1008
8668.34 1078
8669.22 1127
8670.10 1093
8670.98 1081
8671.86 1113
8672.74 1106
8673.62 1059
8674.49 1040
8675.37 1039
8676.25 995
8677.13 994
8678.01 1010
8678.89 975
8679.77 984
8680.65 1025
8681.53 1075
8682.41 1159
8683.29 1196
8684.16 1357
8685.04 1518
8685.92 1726
8686.80 1914
8687.68 2005
8688.56 1983
8689.44 2015
8690.32 1918
8691.20 1825
8692.08 1586
8692.96 1511
8693.84 1322
8694.72 1212
8695.60 1160
8696.48 1065
8697.36 1006
8698.24 1016
8699.12 964
8700.00 914
8700.88 963
8701.76 923
8702.64 943
8703.52 951
8704.40 967
8705.28 929
8706.16 840
8707.04 880
8707.92 891
8708.80 914
8709.69 870
8710.57 909
8711.45 903
8712.33 900
8713.21 879
8714.09 904
8714.97 916
8715.85 914
8716.73 949
8717.61 992
8718.49 1013
8719.38 1023
8720.26 984
8721.14 986
8722.02 1040
8722.90 1052
8723.78 1059
8724.66 1032
8725.54 1077
8726.43 1081
8727.31 1132
8728.19 1096
8729.07 1107
8729.95 1096
8730.83 1073
8731.72 1075
8732.60 1093
8733.48 1074
8734.36 1038
8735.24 1093
8736.13 1128
8737.01 1107
8737.89 1078
8738.77 1052
8739.65 1050
8740.54 1079
8741.42 1073
8742.30 1020
8743.18 1036
8744.07 1097
8744.95 1082
8745.83 1130
8746.71 1167
8747.60 1135
8748.48 1163
8749.36 1208
8750.24 1193
8751.13 1235
8752.01 1226
8752.89 1251
8753.77 1301
8754.66 1348
8755.54 1349
8756.42 1351
8757.31 1401
8758.19 1441
8759.07 1535
8759.96 1565
8760.84 1577
8761.72 1595
8762.61 1610
8763.49 1652
8764.37 1540
8765.26 1541
8766.14 1598
8767.02 1561
8767.91 1528
8768.79 1551
8769.67 1577
8770.56 1572
8771.44 1685
8772.32 1952
8773.21 2320
8774.09 2811
8774.98 3265
8775.86 3833
8776.74 4309
8777.63 4356
8778.51 4361
8779.40 4187
8780.28 3843
8781.17 3421
8782.05 2970
8782.93 2728
8783.82 2320
8784.70 2035
8785.59 1804
8786.47 1652
8787.36 1595
8788.24 1490
8789.13 1554
8790.01 1572
8790.89 1637
8791.78 1606
8792.66 1680
8793.55 1706
8794.43 1708
8795.32 1587
8796.20 1525
8797.09 1465
8797.97 1373
8798.86 1283
8799.74 1177
8800.63 1126
8801.52 1116
8802.40 1132
8803.29 1087
8804.17 1088
8805.06 1088
8805.94 1078
8806.83 1055
8807.71 1110
8808.60 1092
8809.48 1053
8810.37 1120
8811.26 1177
8812.14 1123
8813.03 1110
8813.91 1185
8814.80 1224
8815.69 1209
8816.57 1175
8817.46 1107
8818.34 1124
8819.23 1113
8820.12 1112
8821.00 1048
8821.89 1071
8822.77 1043
8823.66 996
8824.55 989
8825.43 988
8826.32 951
8827.21 986
8828.09 984
8828.98 1001
8829.87 972
8830.75 1002
8831.64 990
8832.53 999
8833.41 968
8834.30 991
8835.19 1015
8836.08 1025
8836.96 1016
8837.85 1006
8838.74 1014
8839.62 994
8840.51 979
8841.40 988
8842.29 1036
8843.17 993
8844.06 952
8844.95 1014
8845.84 1040
8846.72 977
8847.61 951
8848.50 1004
8849.39 994
8850.27 966
8851.16 990
8852.05 1001
8852.94 967
8853.82 1001
8854.71 980
8855.60 981
8856.49 939
8857.38 956
8858.26 963
8859.15 935
8860.04 876
8860.93 918
8861.82 896
8862.71 917
8863.59 845
8864.48 838
8865.37 872
8866.26 876
8867.15 826
8868.04 774
8868.93 834
8869.81 827
8870.70 806
8871.59 801
8872.48 809
8873.37 781
8874.26 767
8875.15 779
8876.04 844
8876.93 804
8877.81 801
8878.70 824
8879.59 769
8880.48 749
8881.37 740
8882.26 756
8883.15 736
8884.04 754
8884.93 756
8885.82 712
8886.71 720
8887.60 696
8888.49 765
8889.38 787
8890.27 733
8891.16 697
8892.05 729
8892.94 720
8893.83 715
8894.72 739
8895.61 757
8896.50 737
8897.39 699
8898.28 681
8899.17 678
8900.06 672
8900.95 661
8901.84 694
8902.73 669
8903.62 648
8904.51 685
8905.40 694
8906.29 665
8907.18 677
8908.07 666
8908.96 681
8909.85 662
8910.74 643
8911.63 663
8912.52 651
8913.41 646
8914.31 668
8915.20 668
8916.09 624
8916.98 658
8917.87 652
8918.76 682
8919.65 673
8920.54 659
8921.43 707
8922.33 671
8923.22 710
8924.11 714
8925.00 684
8925.89 658
8926.78 666
8927.67 670
8928.57 645
8929.46 610
8930.35 628
8931.24 637
8932.13 625
8933.03 621
8933.92 624
8934.81 619
8935.70 620
8936.59 623
8937.49 597
8938.38 638
8939.27 628
8940.16 610
8941.05 591
8941.95 620
8942.84 595
8943.73 613
8944.62 637
8945.52 618
8946.41 614
8947.30 594
8948.19 622
8949.09 645
8949.98 626
8950.87 619
8951.76 619
8952.66 653
8953.55 602
8954.44 620
8955.34 586
8956.23 600
8957.12 603
8958.02 592
8958.91 566
8959.80 591
8960.69 571
8961.59 565
8962.48 622
8963.37 591
8964.27 611
8965.16 590
8966.05 597
8966.95 593
8967.84 582
8968.74 585
8969.63 585
8970.52 555
8971.42 534
8972.31 547
8973.20 547
8974.10 538
8974.99 534
8975.89 507
8976.78 517
8977.67 562
8978.57 578
8979.46 565
8980.36 487
8981.25 534
8982.15 537
8983.04 517
8983.93 523
8984.83 536
8985.72 502
8986.62 529
8987.51 531
8988.41 518
8989.30 522
8990.20 531
8991.09 526
8991.99 513
8992.88 516
8993.78 515
8994.67 528
8995.57 518
8996.46 498
8997.36 502
8998.25 514
8999.15 525
9000.04 530
9000.94 516
9001.83 491
9002.73 506
9003.62 482
9004.52 499
9005.41 486
9006.31 491
9007.20 508
9008.10 531
9009.00 500
9009.89 491
9010.79 496
9011.68 514
9012.58 487
9013.47 497
9014.37 454
9015.27 491
9016.16 497
9017.06 488
9017.95 466
9018.85 447
9019.75 463
9020.64 497
9021.54 496
9022.43 453
9023.33 506
9024.23 526
9025.12 494
9026.02 483
9026.92 433
9027.81 491
9028.71 524
9029.61 479
9030.50 511
9031.40 469
9032.30 507
9033.19 513
9034.09 509
9034.99 494
9035.88 484
9036.78 455
9037.68 488
9038.58 476
9039.47 480
9040.37 464
9041.27 494
9042.16 493
9043.06 509
9043.96 506
9044.86 502
9045.75 516
9046.65 516
9047.55 466
9048.45 500
9049.34 494
9050.24 488
9051.14 500
9052.04 537
9052.94 491
9053.83 459
9054.73 506
9055.63 503
9056.53 502
9057.43 517
9058.32 487
9059.22 481
9060.12 544
9061.02 497
9061.92 520
9062.81 516
9063.71 518
9064.61 518
9065.51 486
9066.41 482
9067.31 485
9068.21 502
9069.10 494
9070.00 470
9070.90 492
9071.80 460
9072.70 478
9073.60 468
9074.50 431
9075.40 478
9076.29 476
9077.19 472
9078.09 506
9078.99 494
9079.89 498
9080.79 467
9081.69 482
9082.59 495
9083.49 489
9084.39 479
9085.29 458
9086.19 466
9087.09 474
9087.98 490
9088.88 477
9089.78 458
9090.68 472
9091.58 466
9092.48 484
9093.38 495
9094.28 456
9095.18 466
9096.08 457
9096.98 470
9097.88 455
9098.78 461
9099.68 482
9100.58 512
9101.48 477
9102.38 497
9103.28 467
9104.18 480
9105.08 485
9105.99 482
9106.89 446
9107.79 442
9108.69 442
9109.59 492
9110.49 479
9111.39 455
9112.29 488
9113.19 511
9114.09 445
9114.99 449
9115.89 461
9116.79 463
9117.69 470
9118.60 466
9119.50 436
9120.40 437
9121.30 461
9122.20 498
9123.10 508
9124.00 463
9124.90 486
9125.81 459
9126.71 464
9127.61 464
9128.51 466
9129.41 454
9130.31 449
9131.22 477
9132.12 463
9133.02 433
9133.92 440
9134.82 455
9135.72 450
9136.63 477
9137.53 450
9138.43 443
9139.33 444
9140.23 483
9141.14 466
9142.04 482
9142.94 493
9143.84 475
9144.75 457
9145.65 459
9146.55 453
9147.45 441
9148.36 454
9149.26 427
9150.16 516
9151.06 474
9151.97 482
9152.87 455
9153.77 469
9154.67 474
9155.58 445
9156.48 474
9157.38 449
9158.29 410
9159.19 460
9160.09 520
9161.00 463
9161.90 481
9162.80 445
9163.71 473
9164.61 420
9165.51 441
9166.42 463
9167.32 457
9168.22 478
9169.13 488
9170.03 507
9170.93 467
9171.84 451
9172.74 447
9173.64 506
9174.55 483
9175.45 463
9176.36 467
9177.26 465
9178.16 441
9179.07 476
9179.97 467
9180.88 468
9181.78 488
9182.69 483
9183.59 450
9184.49 477
9185.40 458
9186.30 477
9187.21 510
9188.11 489
9189.02 491
9189.92 483
9190.82 468
9191.73 500
9192.63 517
9193.54 523
9194.44 513
9195.35 489
9196.25 493
9197.16 500
9198.06 475
9198.97 520
9199.87 527
9200.78 489
9201.68 461
9202.59 457
9203.49 479
9204.40 471
9205.30 441
9206.21 458
9207.12 459
9208.02 480
9208.93 451
9209.83 475
9210.74 487
9211.64 509
9212.55 469
9213.45 493
9214.36 486
9215.27 466
9216.17 452
9217.08 477
9217.98 495
9218.89 495
9219.80 470
9220.70 466
9221.61 470
9222.51 438
9223.42 475
9224.33 447
9225.23 435
9226.14 474
9227.05 467
9227.95 477
9228.86 457
9229.77 419
9230.67 462
9231.58 511
9232.49 429
9233.39 436
9234.30 463
9235.21 472
9236.11 461
9237.02 456
9237.93 459
9238.83 455
9239.74 460
9240.65 456
9241.55 438
9242.46 452
9243.37 478
9244.28 449
9245.18 435
9246.09 449
9247.00 453
9247.91 471
9248.81 477
9249.72 442
9250.63 434
9251.54 458
9252.44 478
9253.35 475
9254.26 465
9255.17 429
9256.07 420
9256.98 462
9257.89 442
9258.80 446
9259.71 470
9260.61 454
9261.52 464
9262.43 437
9263.34 436
9264.25 467
9265.16 460
9266.06 476
9266.97 457
9267.88 480
9268.79 495
9269.70 500
9270.61 469
9271.51 475
9272.42 469
9273.33 487
9274.24 466
9275.15 454
9276.06 416
9276.97 443
9277.88 460
9278.78 437
9279.69 453
9280.60 457
9281.51 461
9282.42 486
9283.33 462
9284.24 479
9285.15 464
9286.06 440
9286.97 465
9287.88 490
9288.79 435
9289.70 472
9290.60 453
9291.51 496
9292.42 474
9293.33 475
9294.24 476
9295.15 482
9296.06 464
9296.97 463
9297.88 460
9298.79 468
9299.70 461
9300.61 442
9301.52 478
9302.43 490
9303.34 471
9304.25 456
9305.16 493
9306.07 510
9306.98 462
9307.89 462
9308.80 491
9309.71 494
9310.63 459
9311.54 467
9312.45 451
9313.36 487
9314.27 487
9315.18 484
9316.09 451
9317.00 463
9317.91 477
9318.82 471
9319.73 480
9320.64 464
9321.55 489
9322.47 479
9323.38 491
9324.29 458
9325.20 439
9326.11 425
9327.02 469
9327.93 450
9328.84 480
9329.76 457
9330.67 458
9331.58 451
9332.49 461
9333.40 477
9334.31 448
9335.23 455
9336.14 473
9337.05 455
9337.96 469
9338.87 464
9339.78 470
9340.70 478
9341.61 463
9342.52 461
9343.43 470
9344.34 470
9345.26 451
9346.17 485
9347.08 476
9347.99 472
9348.91 455
9349.82 471
9350.73 441
9351.64 441
9352.56 487
9353.47 480
9354.38 469
9355.29 463
9356.21 472
9357.12 462
9358.03 443
9358.94 454
9359.86 458
9360.77 496
9361.68 462
9362.60 468
9363.51 453
9364.42 459
9365.34 481
9366.25 519
9367.16 498
9368.08 496
9368.99 484
9369.90 463
9370.82 516
9371.73 494
9372.64 477
9373.56 515
9374.47 505
9375.38 500
9376.30 492
9377.21 483
9378.12 477
9379.04 473
9379.95 497
9380.87 528
9381.78 519
9382.69 555
9383.61 560
9384.52 546
9385.44 566
9386.35 583
9387.27 588
9388.18 590
9389.09 551
9390.01 554
9390.92 581
9391.84 568
9392.75 566
9393.67 537
9394.58 547
9395.50 515
9396.41 576
9397.32 541
9398.24 555
9399.15 509
9400.07 533
9400.98 533
9401.90 530
9402.81 523
9403.73 533
9404.64 522
9405.56 565
9406.47 540
9407.39 564
9408.30 533
9409.22 548
9410.14 512
9411.05 520
9411.97 525
9412.88 553
9413.80 542
9414.71 541
9415.63 541
9416.54 514
9417.46 536
9418.38 523
9419.29 545
9420.21 505
9421.12 492
9422.04 531
9422.95 552
9423.87 564
9424.79 588
9425.70 591
9426.62 566
9427.54 558
9428.45 613
9429.37 614
9430.28 579
9431.20 625
9432.12 634
9433.03 630
9433.95 631
9434.87 614
9435.78 596
9436.70 603
9437.62 603
9438.53 602
9439.45 579
9440.37 597
9441.28 646
9442.20 698
9443.12 704
9444.03 766
9444.95 928
9445.87 977
9446.79 1025
9447.70 1071
9448.62 1002
9449.54 1023
9450.45 944
9451.37 890
9452.29 782
9453.21 768
9454.12 728
9455.04 684
9455.96 653
9456.88 647
9457.79 589
9458.71 601
9459.63 595
9460.55 568
9461.47 569
9462.38 533
9463.30 548
9464.22 548
9465.14 549
9466.06 528
9466.97 530
9467.89 562
9468.81 577
9469.73 561
9470.65 567
9471.56 543
9472.48 610
9473.40 569
9474.32 586
9475.24 607
9476.16 623
9477.08 582
9477.99 561
9478.91 560
9479.83 597
9480.75 569
9481.67 547
9482.59 571
9483.51 572
9484.43 556
9485.34 509
9486.26 502
9487.18 569
9488.10 570
9489.02 557
9489.94 531
9490.86 507
9491.78 502
9492.70 501
9493.62 485
9494.54 487
9495.46 481
9496.38 470
9497.30 504
9498.22 500
9499.13 488
9500.05 474
9500.97 487
9501.89 518
9502.81 484
9503.73 501
9504.65 483
9505.57 499
9506.49 515
9507.41 524
9508.33 518
9509.25 511
9510.17 530
9511.09 530
9512.01 513
9512.93 513
9513.86 529
9514.78 532
9515.70 525
9516.62 544
9517.54 531
9518.46 507
9519.38 515
9520.30 547
9521.22 550
9522.14 534
9523.06 516
9523.98 576
9524.90 588
9525.82 607
9526.75 636
9527.67 635
9528.59 651
9529.51 613
9530.43 585
9531.35 584
9532.27 542
9533.19 548
9534.11 536
9535.04 508
9535.96 512
9536.88 518
9537.80 517
9538.72 526
9539.64 531
9540.57 524
9541.49 542
9542.41 530
9543.33 525
9544.25 467
9545.17 575
9546.10 506
9547.02 486
9547.94 493
9548.86 511
9549.78 497
9550.71 490
9551.63 529
9552.55 532
9553.47 494
9554.40 477
9555.32 547
9556.24 506
9557.16 520
9558.09 517
9559.01 515
9559.93 497
9560.85 487
9561.78 493
9562.70 515
9563.62 477
9564.54 486
9565.47 494
9566.39 520
9567.31 518
9568.24 482
9569.16 500
9570.08 474
9571.00 471
9571.93 483
9572.85 482
9573.77 465
9574.70 476
9575.62 505
9576.54 496
9577.47 495
9578.39 522
9579.31 491
9580.24 469
9581.16 496
9582.09 490
9583.01 484
9583.93 477
9584.86 499
9585.78 505
9586.70 497
9587.63 500
9588.55 541
9589.48 510
9590.40 545
9591.32 515
9592.25 545
9593.17 514
9594.10 558
9595.02 528
9595.95 528
9596.87 507
9597.79 472
9598.72 512
9599.64 526
9600.57 510
9601.49 511
9602.42 537
9603.34 562
9604.27 558
9605.19 532
9606.12 570
9607.04 548
9607.97 531
9608.89 577
9609.82 545
9610.74 524
9611.67 538
9612.59 569
9613.52 553
9614.44 584
9615.37 586
9616.29 574
9617.22 559
9618.14 561
9619.07 596
9619.99 578
9620.92 587
9621.85 589
9622.77 645
9623.70 597
9624.62 611
9625.55 589
9626.47 628
9627.40 644
9628.33 613
9629.25 641
9630.18 637
9631.10 650
9632.03 650
9632.96 627
9633.88 623
9634.81 640
9635.73 666
9636.66 656
9637.59 685
9638.51 694
9639.44 734
9640.37 760
9641.29 769
9642.22 836
9643.15 818
9644.07 907
9645.00 907
9645.93 869
9646.85 857
9647.78 803
9648.71 810
9649.63 768
9650.56 760
9651.49 765
9652.41 713
9653.34 696
9654.27 723
9655.20 747
9656.12 707
9657.05 734
9657.98 728
9658.90 738
9659.83 767
9660.76 767
9661.69 751
9662.61 777
9663.54 751
9664.47 782
9665.40 770
9666.32 784
9667.25 791
9668.18 773
9669.11 794
9670.04 743
9670.96 752
9671.89 809
9672.82 828
9673.75 843
9674.68 826
9675.60 826
9676.53 824
9677.46 862
9678.39 882
9679.32 856
9680.25 879
9681.17 852
9682.10 867
9683.03 871
9683.96 870
9684.89 912
9685.82 883
9686.75 928
9687.67 950
9688.60 1032
9689.53 1149
9690.46 1248
9691.39 1284
9692.32 1374
9693.25 1420
9694.18 1379
9695.11 1361
9696.03 1299
9696.96 1236
9697.89 1164
9698.82 1070
9699.75 1002
9700.68 934
9701.61 918
9702.54 906
9703.47 875
9704.40 899
9705.33 892
9706.26 885
9707.19 870
9708.12 900
9709.05 920
9709.98 877
9710.91 868
9711.84 863
9712.77 859
9713.70 839
9714.63 798
9715.56 797
9716.49 785
9717.42 765
9718.35 727
9719.28 737
9720.21 757
9721.14 745
9722.07 738
9723.00 751
9723.93 744
9724.86 761
9725.79 763
9726.72 772
9727.65 825
9728.58 742
9729.51 746
9730.44 725
9731.37 777
9732.31 755
9733.24 728
9734.17 728
9735.10 707
9736.03 738
9736.96 711
9737.89 682
9738.82 716
9739.75 723
9740.69 681
9741.62 716
9742.55 689
9743.48 701
9744.41 673
9745.34 647
9746.27 631
9747.21 673
9748.14 696
9749.07 667
9750.00 668
9750.93 687
9751.86 663
9752.80 666
9753.73 655
9754.66 687
9755.59 692
9756.52 649
9757.46 679
9758.39 691
9759.32 705
9760.25 715
9761.18 700
9762.12 718
9763.05 702
9763.98 723
9764.91 735
9765.85 720
9766.78 740
9767.71 763
9768.64 758
9769.58 738
9770.51 785
9771.44 768
9772.37 838
9773.31 819
9774.24 856
9775.17 842
9776.11 864
9777.04 880
9777.97 894
9778.91 843
9779.84 823
9780.77 836
9781.71 798
9782.64 760
9783.57 752
9784.51 752
9785.44 793
9786.37 710
9787.31 708
9788.24 707
9789.17 726
9790.11 775
9791.04 795
9791.97 810
9792.91 806
9793.84 800
9794.77 787
9795.71 783
9796.64 757
9797.58 731
9798.51 669
9799.44 655
9800.38 602
9801.31 613
9802.25 610
9803.18 620
9804.12 605
9805.05 581
9805.98 587
9806.92 613
9807.85 617
9808.79 594
9809.72 590
9810.66 579
9811.59 600
9812.53 572
9813.46 594
9814.40 621
9815.33 575
9816.27 555
9817.20 590
9818.14 602
9819.07 602
9820.01 572
9820.94 559
9821.88 548
9822.81 544
9823.75 556
9824.68 539
9825.62 549
9826.55 558
9827.49 566
9828.42 593
9829.36 569
9830.29 563
9831.23 559
9832.17 556
9833.10 532
9834.04 567
9834.97 575
9835.91 605
9836.84 575
9837.78 580
9838.72 580
9839.65 560
9840.59 567
9841.52 604
9842.46 552
9843.40 560
9844.33 612
9845.27 598
9846.20 551
9847.14 544
9848.08 546
9849.01 578
9849.95 585
9850.89 570
9851.82 539
9852.76 540
9853.70 526
9854.63 537
9855.57 577
9856.51 504
9857.44 491
9858.38 517
9859.32 557
9860.25 542
9861.19 534
9862.13 535
9863.07 552
9864.00 551
9864.94 563
9865.88 560
9866.81 548
9867.75 574
9868.69 517
9869.63 534
9870.56 515
9871.50 512
9872.44 515
9873.38 519
9874.31 533
9875.25 546
9876.19 529
9877.13 526
9878.07 557
9879.00 526
9879.94 516
9880.88 505
9881.82 518
9882.75 491
9883.69 508
9884.63 523
9885.57 510
9886.51 500
9887.45 518
9888.38 506
9889.32 540
9890.26 494
9891.20 541
9892.14 529
9893.08 549
9894.01 526
9894.95 512
9895.89 525
9896.83 501
9897.77 562
9898.71 567
9899.65 530
9900.59 558
9901.52 553
9902.46 615
9903.40 605
9904.34 635
9905.28 684
9906.22 658
9907.16 722
9908.10 718
9909.04 627
9909.98 603
9910.92 573
9911.86 565
9912.80 575
9913.73 552
9914.67 548
9915.61 591
9916.55 608
9917.49 640
9918.43 675
9919.37 750
9920.31 723
9921.25 734
9922.19 745
9923.13 678
9924.07 637
9925.01 591
9925.95 607
9926.89 572
9927.83 558
9928.77 550
9929.71 508
9930.65 519
9931.59 514
9932.53 487
9933.47 508
9934.41 487
9935.36 479
9936.30 473
9937.24 452
9938.18 489
9939.12 487
9940.06 492
9941.00 464
9941.94 501
9942.88 489
9943.82 480
9944.76 468
9945.70 482
9946.64 455
9947.59 496
9948.53 485
9949.47 473
9950.41 467
9951.35 477
9952.29 482
9953.23 454
9954.17 460
9955.12 453
9956.06 484
9957.00 493
9957.94 465
9958.88 493
9959.82 493
9960.77 472
9961.71 488
9962.65 461
9963.59 458
9964.53 425
9965.48 416
9966.42 455
9967.36 442
9968.30 414
9969.24 441
9970.19 434
9971.13 439
9972.07 441
9973.01 417
9973.95 444
9974.90 411
9975.84 418
9976.78 441
9977.72 424
9978.67 468
9979.61 419
9980.55 448
9981.50 407
9982.44 425
9983.38 437
9984.32 472
9985.27 442
9986.21 450
9987.15 446
9988.10 445
9989.04 434
9989.98 464
9990.92 439
9991.87 444
9992.81 429
9993.75 413
9994.70 437
9995.64 420
9996.58 422
9997.53 452
9998.47 446
9999.41 459
10000.36 421
10001.30 406
10002.25 426
10003.19 431
10004.13 443
10005.08 459
10006.02 410
10006.96 421
10007.91 447
10008.85 443
10009.80 388
10010.74 399
10011.68 433
10012.63 434
10013.57 431
10014.52 416
10015.46 424
10016.41 444
10017.35 407
10018.29 431
10019.24 407
10020.18 397
10021.13 415
10022.07 423
10023.02 418
10023.96 389
10024.91 409
10025.85 410
10026.80 413
10027.74 414
10028.69 394
10029.63 419
10030.58 431
10031.52 414
10032.47 401
10033.41 396
10034.36 390
10035.30 408
10036.25 419
10037.19 397
10038.14 392
10039.08 420
10040.03 408
10040.97 400
10041.92 370
10042.87 401
10043.81 399
10044.76 425
10045.70 387
10046.65 400
10047.59 395
10048.54 363
10049.49 387
10050.43 389
10051.38 399
10052.32 400
10053.27 383
10054.22 395
10055.16 388
10056.11 394
10057.05 406
10058.00 410
10058.95 408
10059.89 397
10060.84 397
10061.79 415
10062.73 402
10063.68 398
10064.63 405
10065.57 442
10066.52 429
10067.47 430
10068.41 387
10069.36 383
10070.31 363
10071.25 379
10072.20 413
10073.15 378
10074.10 355
10075.04 390
10075.99 410
10076.94 385
10077.88 383
10078.83 415
10079.78 397
10080.73 362
10081.67 381
10082.62 384
10083.57 387
10084.52 384
10085.46 385
10086.41 393
10087.36 374
10088.31 378
10089.25 369
10090.20 368
10091.15 365
10092.10 400
10093.05 373
10093.99 374
10094.94 379
10095.89 372
10096.84 369
10097.79 392
10098.73 406
10099.68 365
10100.63 410
10101.58 371
10102.53 383
10103.48 412
10104.42 380
10105.37 362
10106.32 399
10107.27 397
10108.22 398
10109.17 386
10110.12 400
10111.06 377
10112.01 345
10112.96 355
10113.91 380
10114.86 390
10115.81 381
10116.76 400
10117.71 383
10118.66 397
10119.61 379
10120.56 381
10121.50 406
10122.45 401
10123.40 367
10124.35 350
10125.30 395
10126.25 381
10127.20 342
10128.15 390
10129.10 388
10130.05 363
10131.00 387
10131.95 393
10132.90 389
10133.85 388
10134.80 404
10135.75 397
10136.70 391
10137.65 391
10138.60 403
10139.55 389
10140.50 357
10141.45 371
10142.40 378
10143.35 389
10144.30 382
10145.25 390
10146.20 393
10147.15 415
10148.10 393
10149.05 429
10150.00 373
10150.95 377
10151.90 375
10152.86 358
10153.81 380
10154.76 407
10155.71 407
10156.66 395
10157.61 394
10158.56 387
10159.51 376
10160.46 398
10161.41 390
10162.37 384
10163.32 423
10164.27 424
10165.22 399
10166.17 371
10167.12 384
10168.07 389
10169.03 404
10169.98 407
10170.93 405
10171.88 405
10172.83 390
10173.78 443
10174.74 407
10175.69 396
10176.64 451
10177.59 427
10178.54 404
10179.49 444
10180.45 432
10181.40 460
10182.35 438
10183.30 412
10184.26 442
10185.21 454
10186.16 494
10187.11 448
10188.06 454
10189.02 451
10189.97 457
10190.92 493
10191.87 492
10192.83 429
10193.78 468
10194.73 433
10195.69 488
10196.64 468
10197.59 503
10198.54 513
10199.50 528
10200.45 502
10201.40 517
10202.36 540
10203.31 530
10204.26 491
10205.22 474
10206.17 464
10207.12 479
10208.08 477
10209.03 463
10209.98 454
10210.94 470
10211.89 478
10212.84 471
10213.80 453
10214.75 457
10215.70 450
10216.66 433
10217.61 460
10218.56 457
10219.52 480
10220.47 481
10221.43 451
10222.38 460
10223.33 449
10224.29 483
10225.24 468
10226.20 519
10227.15 548
10228.11 544
10229.06 552
10230.01 564
10230.97 578
10231.92 589
10232.88 542
10233.83 534
10234.79 511
10235.74 514
10236.70 444
10237.65 457
10238.60 440
10239.56 425
10240.51 431
10241.47 419
10242.42 435
10243.38 435
10244.33 414
10245.29 396
10246.24 435
10247.20 405
10248.15 416
10249.11 424
10250.07 410
10251.02 409
10251.98 412
10252.93 396
10253.89 371
10254.84 390
10255.80 407
10256.75 382
10257.71 378
10258.67 377
10259.62 364
10260.58 371
10261.53 384
10262.49 414
10263.44 447
10264.40 402
10265.36 396
10266.31 422
10267.27 382
10268.22 374
10269.18 408
10270.14 367
10271.09 373
10272.05 383
10273.01 375
10273.96 380
10274.92 355
10275.87 378
10276.83 391
10277.79 386
10278.74 378
10279.70 384
10280.66 390
10281.61 352
10282.57 364
10283.53 391
10284.49 419
10285.44 409
10286.40 387
10287.36 389
10288.31 371
10289.27 411
10290.23 366
10291.18 372
10292.14 390
10293.10 371
10294.06 385
10295.01 396
10295.97 375
10296.93 375
10297.89 371
10298.84 406
10299.80 375
10300.76 414
10301.72 392
10302.67 382
10303.63 342
10304.59 382
10305.55 400
10306.51 383
10307.46 376
10308.42 353
10309.38 362
10310.34 363
10311.30 355
10312.25 341
10313.21 370
10314.17 361
10315.13 374
10316.09 359
10317.05 350
10318.00 357
10318.96 344
10319.92 365
10320.88 386
10321.84 349
10322.80 347
10323.76 353
10324.71 338
10325.67 358
10326.63 372
10327.59 363
10328.55 359
10329.51 352
10330.47 371
10331.43 353
10332.39 376
10333.35 333
10334.30 344
10335.26 356
10336.22 362
10337.18 376
10338.14 331
10339.10 361
10340.06 377
10341.02 372
10341.98 358
10342.94 384
10343.90 390
10344.86 357
10345.82 383
10346.78 392
10347.74 381
10348.70 385
10349.66 374
10350.62 384
10351.58 385
10352.54 378
10353.50 368
10354.46 402
10355.42 378
10356.38 404
10357.34 410
10358.30 352
10359.26 358
10360.22 331
10361.18 399
10362.14 349
10363.10 362
10364.06 360
10365.02 370
10365.98 360
10366.94 366
10367.90 327
10368.87 389
10369.83 364
10370.79 335
10371.75 337
10372.71 362
10373.67 363
10374.63 333
10375.59 363
10376.55 341
10377.51 360
10378.48 359
10379.44 325
10380.40 376
10381.36 343
10382.32 372
10383.28 359
10384.24 384
10385.21 365
10386.17 360
10387.13 346
10388.09 342
10389.05 348
10390.01 346
10390.98 351
10391.94 348
10392.90 396
10393.86 384
10394.82 363
10395.79 355
10396.75 359
10397.71 371
10398.67 350
10399.63 357
10400.60 387
10401.56 379
10402.52 340
10403.48 341
10404.45 367
10405.41 384
10406.37 404
10407.33 417
10408.30 436
10409.26 446
10410.22 440
10411.18 420
10412.15 438
10413.11 454
10414.07 440
10415.04 452
10416.00 427
10416.96 429
10417.93 439
10418.89 391
10419.85 377
10420.81 386
10421.78 396
10422.74 399
10423.70 360
10424.67 366
10425.63 370
10426.59 370
10427.56 351
10428.52 388
10429.49 374
10430.45 370
10431.41 369
10432.38 353
10433.34 343
10434.30 340
10435.27 376
10436.23 360
10437.20 344
10438.16 360
10439.12 357
10440.09 361
10441.05 354
10442.02 369
10442.98 355
10443.94 344
10444.91 344
10445.87 352
10446.84 351
10447.80 306
10448.77 346
10449.73 350
10450.70 340
10451.66 330
10452.63 366
10453.59 362
10454.55 333
10455.52 341
10456.48 337
10457.45 348
10458.41 337
10459.38 323
10460.34 349
10461.31 321
10462.27 374
10463.24 348
10464.20 344
10465.17 379
10466.14 348
10467.10 314
10468.07 317
10469.03 339
10470.00 311
10470.96 349
10471.93 349
10472.89 330
10473.86 366
10474.82 367
10475.79 344
10476.76 340
10477.72 349
10478.69 359
10479.65 373
10480.62 336
10481.59 328
10482.55 334
10483.52 346
10484.48 387
10485.45 343
10486.42 330
10487.38 333
10488.35 348
10489.32 349
10490.28 333
10491.25 350
10492.21 376
10493.18 388
10494.15 383
10495.11 334
10496.08 322
10497.05 343
10498.01 354
10498.98 345
10499.95 354
10500.92 351
10501.88 341
10502.85 338
10503.82 346
10504.78 352
10505.75 315
10506.72 341
10507.68 365
10508.65 333
10509.62 335
10510.59 340
10511.55 342
10512.52 321
10513.49 314
10514.46 343
10515.42 306
10516.39 366
10517.36 352
10518.33 346
10519.29 343
10520.26 313
10521.23 298
10522.20 359
10523.17 350
10524.13 366
10525.10 342
10526.07 339
10527.04 323
10528.01 306
10528.97 346
10529.94 334
10530.91 356
10531.88 340
10532.85 353
10533.82 370
10534.78 339
10535.75 361
10536.72 362
10537.69 366
10538.66 345
10539.63 365
10540.60 364
10541.56 350
10542.53 362
10543.50 382
10544.47 400
10545.44 339
10546.41 349
10547.38 368
10548.35 345
10549.32 379
10550.29 396
10551.25 440
10552.22 442
10553.19 465
10554.16 472
10555.13 442
10556.10 460
10557.07 465
10558.04 400
10559.01 420
10559.98 399
10560.95 374
10561.92 370
10562.89 352
10563.86 368
10564.83 386
10565.80 368
10566.77 359
10567.74 368
10568.71 337
10569.68 373
10570.65 336
10571.62 339
10572.59 349
10573.56 367
10574.53 366
10575.50 345
10576.47 377
10577.44 362
10578.41 349
10579.38 359
10580.35 369
10581.32 412
10582.29 410
10583.26 381
10584.23 347
10585.21 368
10586.18 369
10587.15 386
10588.12 375
10589.09 376
10590.06 373
10591.03 354
10592.00 363
10592.97 358
10593.94 359
10594.92 370
10595.89 366
10596.86 337
10597.83 331
10598.80 343
10599.77 335
10600.74 351
10601.71 350
10602.69 323
10603.66 336
10604.63 367
10605.60 328
10606.57 367
10607.54 342
10608.52 339
10609.49 342
10610.46 320
10611.43 353
10612.40 331
10613.38 370
10614.35 327
10615.32 346
10616.29 342
10617.27 363
10618.24 333
10619.21 356
10620.18 353
10621.15 335
10622.13 352
10623.10 365
10624.07 340
10625.04 333
10626.02 359
10626.99 347
10627.96 384
10628.94 381
10629.91 401
10630.88 407
10631.85 418
10632.83 390
10633.80 418
10634.77 393
10635.75 392
10636.72 387
10637.69 351
10638.67 371
10639.64 355
10640.61 358
10641.59 343
10642.56 334
10643.53 343
10644.51 347
10645.48 363
10646.45 362
10647.43 323
10648.40 310
10649.37 312
10650.35 343
10651.32 337
10652.30 339
10653.27 347
10654.24 363
10655.22 345
10656.19 325
10657.16 353
10658.14 332
10659.11 340
10660.09 329
10661.06 330
10662.04 363
10663.01 342
10663.98 329
10664.96 345
10665.93 306
10666.91 361
10667.88 360
10668.86 347
10669.83 340
10670.81 335
10671.78 360
10672.76 368
10673.73 347
10674.71 332
10675.68 338
10676.66 353
10677.63 368
10678.61 342
10679.58 332
10680.56 319
10681.53 330
10682.51 326
10683.48 365
10684.46 369
10685.43 320
10686.41 321
10687.38 306
10688.36 309
10689.33 321
10690.31 301
10691.28 321
10692.26 352
10693.24 319
10694.21 328
10695.19 326
10696.16 322
10697.14 337
10698.12 338
10699.09 334
10700.07 335
10701.04 358
10702.02 375
10703.00 327
10703.97 318
10704.95 317
10705.92 338
10706.90 315
10707.88 326
10708.85 338
10709.83 324
10710.81 317
10711.78 342
10712.76 335
10713.74 349
10714.71 353
10715.69 326
10716.67 330
10717.64 322
10718.62 306
10719.60 321
10720.57 313
10721.55 317
10722.53 331
10723.50 331
10724.48 327
10725.46 311
10726.44 316
10727.41 348
10728.39 329
10729.37 312
10730.35 331
10731.32 352
10732.30 348
10733.28 325
10734.26 320
10735.23 335
10736.21 322
10737.19 319
10738.17 336
10739.14 324
10740.12 332
10741.10 340
10742.08 323
10743.06 332
10744.03 315
10745.01 317
10745.99 342
10746.97 313
10747.95 335
10748.92 331
10749.90 337
10750.88 327
10751.86 322
10752.84 338
10753.82 348
10754.79 331
10755.77 329
10756.75 323
10757.73 342
10758.71 326
10759.69 330
10760.67 370
10761.65 342
10762.62 344
10763.60 363
10764.58 357
10765.56 357
10766.54 309
10767.52 355
10768.50 373
10769.48 320
10770.46 345
10771.44 378
10772.42 392
10773.39 356
10774.37 362
10775.35 369
10776.33 334
10777.31 342
10778.29 338
10779.27 306
10780.25 322
10781.23 323
10782.21 331
10783.19 322
10784.17 310
10785.15 315
10786.13 326
10787.11 333
10788.09 322
10789.07 319
10790.05 322
10791.03 325
10792.01 306
10792.99 328
10793.97 328
10794.95 322
10795.93 353
10796.91 334
10797.89 323
10798.87 361
10799.85 348
10800.83 343
10801.82 337
10802.80 296
10803.78 325
10804.76 326
10805.74 292
10806.72 318
10807.70 311
10808.68 336
10809.66 329
10810.64 334
10811.62 315
10812.61 320
10813.59 334
10814.57 332
10815.55 330
10816.53 353
10817.51 343
10818.49 342
10819.47 328
10820.46 338
10821.44 338
10822.42 360
10823.40 343
10824.38 322
10825.36 339
10826.35 319
10827.33 332
10828.31 318
10829.29 359
10830.27 377
10831.25 335
10832.24 345
10833.22 351
10834.20 358
10835.18 319
10836.17 335
10837.15 348
10838.13 327
10839.11 318
10840.09 333
10841.08 327
10842.06 322
10843.04 339
10844.02 364
10845.01 365
10845.99 311
10846.97 346
10847.96 356
10848.94 359
10849.92 340
10850.90 336
10851.89 352
10852.87 374
10853.85 345
10854.84 316
10855.82 341
10856.80 360
10857.78 355
10858.77 367
10859.75 355
10860.73 338
10861.72 342
10862.70 360
10863.68 377
10864.67 334
10865.65 323
10866.64 363
10867.62 353
10868.60 324
10869.59 343
10870.57 379
10871.55 379
10872.54 362
10873.52 354
10874.51 338
10875.49 374
10876.47 384
10877.46 402
10878.44 379
10879.43 337
10880.41 363
10881.39 383
10882.38 386
10883.36 375
10884.35 376
10885.33 368
10886.32 382
10887.30 375
10888.29 373
10889.27 365
10890.25 403
10891.24 377
10892.22 386
10893.21 376
10894.19 362
10895.18 400
10896.16 396
10897.15 375
10898.13 372
10899.12 379
10900.10 407
10901.09 403
10902.07 380
10903.06 414
10904.04 422
10905.03 402
10906.01 398
10907.00 442
10907.99 407
10908.97 393
10909.96 408
10910.94 450
10911.93 409
10912.91 397
10913.90 407
10914.88 412
10915.87 400
10916.86 405
10917.84 441
10918.83 440
10919.81 449
10920.80 428
10921.79 424
10922.77 456
10923.76 452
10924.74 430
10925.73 465
10926.72 458
10927.70 477
10928.69 445
10929.68 432
10930.66 451
10931.65 468
10932.64 485
10933.62 456
10934.61 470
10935.60 494
10936.58 516
10937.57 495
10938.56 503
10939.54 508
10940.53 525
10941.52 522
10942.50 518
10943.49 534
10944.48 540
10945.47 584
10946.45 599
10947.44 578
10948.43 644
10949.41 662
10950.40 623
10951.39 687
10952.38 656
10953.36 635
10954.35 645
10955.34 631
10956.33 587
10957.31 601
10958.30 582
10959.29 517
10960.28 509
10961.27 506
10962.25 522
10963.24 509
10964.23 496
10965.22 553
10966.21 515
10967.19 486
10968.18 471
10969.17 505
10970.16 543
10971.15 551
10972.13 530
10973.12 506
10974.11 523
10975.10 539
10976.09 534
10977.08 586
10978.07 528
10979.05 550
10980.04 562
10981.03 607
10982.02 583
10983.01 582
10984.00 602
10984.99 652
10985.98 704
10986.96 761
10987.95 829
10988.94 893
10989.93 934
10990.92 902
10991.91 942
10992.90 971
10993.89 953
10994.88 888
10995.87 832
10996.86 771
10997.85 737
10998.84 663
10999.83 627
11000.82 599
11001.81 564
11002.79 558
11003.78 519
11004.77 510
11005.76 506
11006.75 507
11007.74 485
11008.73 461
11009.72 482
11010.71 488
11011.70 490
11012.69 470
11013.68 482
11014.67 465
11015.67 480
11016.66 488
11017.65 452
11018.64 435
11019.63 468
11020.62 428
11021.61 440
11022.60 465
11023.59 458
11024.58 456
11025.57 453
11026.56 453
11027.55 464
11028.54 441
11029.53 418
11030.52 418
11031.52 450
11032.51 440
11033.50 412
11034.49 449
11035.48 460
11036.47 440
11037.46 420
11038.45 419
11039.45 417
11040.44 410
11041.43 419
11042.42 406
11043.41 400
11044.40 422
11045.39 421
11046.39 415
11047.38 392
11048.37 397
11049.36 394
11050.35 398
11051.35 395
11052.34 394
11053.33 393
11054.32 379
11055.31 400
11056.31 389
11057.30 407
11058.29 417
11059.28 404
11060.27 385
11061.27 418
11062.26 391
11063.25 417
11064.24 441
11065.24 407
11066.23 409
11067.22 412
11068.21 427
11069.21 419
11070.20 432
11071.19 398
11072.19 407
11073.18 390
11074.17 408
11075.16 437
11076.16 396
11077.15 397
11078.14 404
11079.14 414
11080.13 378
11081.12 399
11082.12 384
11083.11 397
11084.10 396
11085.10 373
11086.09 389
11087.08 409
11088.08 403
11089.07 371
11090.06 366
11091.06 367
11092.05 381
11093.04 406
11094.04 376
11095.03 399
11096.03 399
11097.02 392
11098.01 383
11099.01 381
11100.00 426
11101.00 429
11101.99 422
11102.98 396
11103.98 390
11104.97 382
11105.97 369
11106.96 375
11107.96 401
11108.95 403
11109.95 377
11110.94 370
11111.93 379
11112.93 399
11113.92 404
11114.92 433
11115.91 410
11116.91 424
11117.90 413
11118.90 390
11119.89 413
11120.89 397
11121.88 416
11122.88 408
11123.87 406
11124.87 394
11125.86 432
11126.86 394
11127.85 390
11128.85 399
11129.84 431
11130.84 404
11131.84 410
11132.83 395
11133.83 385
11134.82 403
11135.82 398
11136.81 429
11137.81 394
11138.81 407
11139.80 415
11140.80 397
11141.79 397
11142.79 366
11143.79 344
11144.78 393
11145.78 411
11146.77 394
11147.77 350
11148.77 357
11149.76 385
11150.76 346
11151.75 376
11152.75 362
11153.75 362
11154.74 364
11155.74 365
11156.74 357
11157.73 376
11158.73 363
11159.73 350
11160.72 378
11161.72 387
11162.72 380
11163.71 374
11164.71 379
11165.71 361
11166.71 363
11167.70 336
11168.70 351
11169.70 365
11170.69 379
11171.69 359
11172.69 357
11173.69 363
11174.68 348
11175.68 355
11176.68 372
11177.68 380
11178.67 376
11179.67 364
11180.67 357
11181.67 363
11182.66 339
11183.66 342
11184.66 351
11185.66 363
11186.66 383
11187.65 344
11188.65 343
11189.65 358
11190.65 328
11191.65 343
11192.64 376
11193.64 356
11194.64 365
11195.64 353
11196.64 345
11197.64 359
11198.63 359
11199.63 365
11200.63 348
11201.63 401
11202.63 409
11203.63 361
11204.63 346
11205.63 352
11206.62 333
11207.62 340
11208.62 352
11209.62 356
11210.62 357
11211.62 369
11212.62 354
11213.62 324
11214.62 327
11215.62 347
11216.61 355
11217.61 347
11218.61 347
11219.61 381
11220.61 333
11221.61 319
11222.61 349
11223.61 332
11224.61 372
11225.61 353
11226.61 361
11227.61 359
11228.61 351
11229.61 305
11230.61 335
11231.61 345
11232.61 357
11233.61 347
11234.61 372
11235.61 342
11236.61 331
11237.61 360
11238.61 349
11239.61 370
11240.61 347
11241.61 343
11242.61 349
11243.61 350
11244.61 318
11245.61 348
11246.61 357
11247.61 346
11248.62 365
11249.62 348
11250.62 340
11251.62 349
11252.62 378
11253.62 355
11254.62 374
11255.62 365
11256.62 337
11257.62 340
11258.62 343
11259.63 353
11260.63 378
11261.63 387
11262.63 378
11263.63 350
11264.63 370
11265.63 369
11266.64 392
11267.64 410
11268.64 392
11269.64 401
11270.64 405
11271.64 390
11272.65 422
11273.65 431
11274.65 413
11275.65 389
11276.65 415
11277.65 401
11278.66 392
11279.66 371
11280.66 378
11281.66 355
11282.67 373
11283.67 370
11284.67 352
11285.67 361
11286.67 334
11287.68 341
11288.68 338
11289.68 369
11290.68 340
11291.69 382
11292.69 349
11293.69 350
11294.70 367
11295.70 359
11296.70 347
11297.70 345
11298.71 350
11299.71 361
11300.71 407
11301.72 377
11302.72 356
11303.72 374
11304.72 370
11305.73 401
11306.73 385
11307.73 379
11308.74 384
11309.74 359
11310.74 375
11311.75 376
11312.75 346
11313.76 371
11314.76 389
11315.76 345
11316.77 345
11317.77 339
11318.77 346
11319.78 353
11320.78 392
11321.79 363
11322.79 328
11323.79 350
11324.80 344
11325.80 326
11326.81 348
11327.81 385
11328.81 389
11329.82 375
11330.82 330
11331.83 390
11332.83 379
11333.84 375
11334.84 366
11335.85 380
11336.85 364
11337.85 352
11338.86 356
11339.86 357
11340.87 354
11341.87 349
11342.88 382
11343.88 378
11344.89 364
11345.89 346
11346.90 352
11347.90 343
11348.91 312
11349.91 319
11350.92 353
11351.92 355
11352.93 335
11353.94 330
11354.94 344
11355.95 331
11356.95 372
11357.96 353
11358.96 368
11359.97 350
11360.97 298
11361.98 347
11362.99 330
11363.99 309
11365.00 317
11366.00 330
11367.01 347
11368.02 322
11369.02 336
11370.03 326
11371.03 338
11372.04 363
11373.05 333
11374.05 345
11375.06 313
11376.06 321
11377.07 341
11378.08 326
11379.08 348
11380.09 325
11381.10 367
11382.10 348
11383.11 333
11384.12 319
11385.12 323
11386.13 323
11387.14 349
11388.14 349
11389.15 314
11390.16 323
11391.17 374
11392.17 367
11393.18 346
11394.19 304
11395.19 361
11396.20 326
11397.21 334
11398.22 332
11399.22 337
11400.23 327
11401.24 322
11402.25 339
11403.25 344
11404.26 375
11405.27 334
11406.28 359
11407.28 339
11408.29 346
11409.30 363
11410.31 366
11411.31 344
11412.32 326
11413.33 355
11414.34 352
11415.35 347
11416.35 348
11417.36 339
11418.37 363
11419.38 379
11420.39 338
11421.40 321
11422.40 350
11423.41 365
11424.42 345
11425.43 353
11426.44 375
11427.45 346
11428.46 365
11429.46 376
11430.47 362
11431.48 357
11432.49 379
11433.50 367
11434.51 396
11435.52 356
11436.53 365
11437.54 380
11438.54 362
11439.55 357
11440.56 354
11441.57 402
11442.58 364
11443.59 369
11444.60 386
11445.61 387
11446.62 371
11447.63 377
11448.64 384
11449.65 365
11450.66 367
11451.67 385
11452.68 381
11453.69 393
11454.70 385
11455.71 374
11456.72 401
11457.73 364
11458.74 361
11459.75 394
11460.76 410
11461.77 384
11462.78 381
11463.79 410
11464.80 380
11465.81 384
11466.82 373
11467.83 396
11468.84 382
11469.85 411
11470.86 382
11471.87 397
11472.88 383
11473.89 420
11474.90 401
11475.91 418
11476.92 406
11477.93 373
11478.95 404
11479.96 392
11480.97 391
11481.98 371
11482.99 415
11484.00 376
11485.01 378
11486.02 384
11487.03 394
11488.05 399
11489.06 398
11490.07 409
11491.08 392
11492.09 402
11493.10 390
11494.11 386
11495.13 359
11496.14 377
11497.15 391
11498.16 425
11499.17 416
11500.18 413
11501.20 413
11502.21 444
11503.22 431
11504.23 408
11505.24 411
11506.26 423
11507.27 400
11508.28 433
11509.29 445
11510.30 413
11511.32 417
11512.33 448
11513.34 434
11514.35 445
11515.37 422
11516.38 433
11517.39 446
11518.40 424
11519.42 428
11520.43 467
11521.44 463
11522.45 446
11523.47 461
11524.48 500
11525.49 462
11526.51 462
11527.52 452
11528.53 474
11529.55 466
11530.56 452
11531.57 472
11532.59 533
11533.60 531
11534.61 513
11535.63 532
11536.64 505
11537.65 485
11538.67 549
11539.68 528
11540.69 515
11541.71 534
11542.72 501
11543.73 547
11544.75 579
11545.76 556
11546.78 561
11547.79 590
11548.80 578
11549.82 580
11550.83 595
11551.85 577
11552.86 629
11553.87 633
11554.89 590
11555.90 619
11556.92 643
11557.93 641
11558.95 672
11559.96 638
11560.97 617
11561.99 669
11563.00 647
11564.02 667
11565.03 689
11566.05 697
11567.06 756
11568.08 713
11569.09 767
11570.11 807
11571.12 817
11572.14 850
11573.15 832
11574.17 933
11575.18 899
11576.20 908
11577.21 961
11578.23 1021
11579.24 1037
11580.26 1025
11581.27 1050
11582.29 1081
11583.30 1108
11584.32 1184
11585.33 1235
11586.35 1353
11587.37 1533
11588.38 1615
11589.40 1816
11590.41 1999
11591.43 2185
11592.44 2394
11593.46 2552
11594.48 2604
11595.49 2623
11596.51 2531
11597.52 2431
11598.54 2171
11599.56 2022
11600.57 1763
11601.59 1564
11602.61 1368
11603.62 1235
11604.64 1131
11605.66 1042
11606.67 938
11607.69 906
11608.70 861
11609.72 805
11610.74 849
11611.75 825
11612.77 746
11613.79 745
11614.81 715
11615.82 731
11616.84 704
11617.86 719
11618.87 688
11619.89 672
11620.91 652
11621.92 676
11622.94 664
11623.96 667
11624.98 651
11625.99 664
11627.01 649
11628.03 640
11629.05 683
11630.06 665
11631.08 685
11632.10 712
11633.12 691
11634.13 712
11635.15 693
11636.17 698
11637.19 697
11638.20 638
11639.22 625
11640.24 577
11641.26 603
11642.28 539
11643.29 558
11644.31 522
11645.33 546
11646.35 568
11647.37 522
11648.39 539
11649.40 508
11650.42 554
11651.44 527
11652.46 522
11653.48 533
11654.50 513
11655.51 500
11656.53 532
11657.55 570
11658.57 569
11659.59 552
11660.61 574
11661.63 568
11662.65 546
11663.67 542
11664.68 579
11665.70 608
11666.72 582
11667.74 568
11668.76 590
11669.78 606
11670.80 609
11671.82 602
11672.84 622
11673.86 583
11674.88 606
11675.90 616
11676.92 606
11677.94 600
11678.96 609
11679.98 608
11680.99 587
11682.01 584
11683.03 545
11684.05 570
11685.07 561
11686.09 524
11687.11 568
11688.13 565
11689.15 548
11690.17 523
11691.19 541
11692.21 560
11693.24 512
11694.26 559
11695.28 547
11696.30 521
11697.32 531
11698.34 494
11699.36 547
11700.38 541
11701.40 520
11702.42 542
11703.44 510
11704.46 489
11705.48 534
11706.50 483
11707.52 507
11708.54 510
11709.57 506
11710.59 496
11711.61 473
11712.63 486
11713.65 485
11714.67 516
11715.69 503
11716.71 478
11717.73 477
11718.76 448
11719.78 470
11720.80 455
11721.82 488
11722.84 482
11723.86 469
11724.89 467
11725.91 440
11726.93 456
11727.95 445
11728.97 424
11729.99 430
11731.02 478
11732.04 457
11733.06 452
11734.08 457
11735.10 442
11736.13 474
11737.15 440
11738.17 478
11739.19 489
11740.22 474
11741.24 490
11742.26 441
11743.28 464
11744.30 446
11745.33 456
11746.35 493
11747.37 446
11748.40 447
11749.42 430
11750.44 417
11751.46 421
11752.49 442
11753.51 463
11754.53 417
11755.56 427
11756.58 435
11757.60 418
11758.62 393
11759.65 398
11760.67 406
11761.69 423
11762.72 424
11763.74 411
11764.76 429
11765.79 429
11766.81 432
11767.83 415
11768.86 415
11769.88 422
11770.91 426
11771.93 400
11772.95 388
11773.98 388
11775.00 415
11776.02 381
11777.05 412
11778.07 388
11779.10 403
11780.12 389
11781.14 399
11782.17 442
11783.19 421
11784.22 390
11785.24 403
11786.26 385
11787.29 393
11788.31 392
11789.34 384
11790.36 370
11791.39 356
11792.41 367
11793.44 347
11794.46 375
11795.49 372
11796.51 394
11797.54 392
11798.56 358
11799.59 394
11800.61 380
11801.63 364
11802.66 357
11803.69 350
11804.71 348
11805.74 344
11806.76 351
11807.79 372
11808.81 348
11809.84 357
11810.86 350
11811.89 361
11812.91 384
11813.94 373
11814.96 368
11815.99 405
11817.01 366
11818.04 368
11819.07 388
11820.09 376
11821.12 383
11822.14 378
11823.17 359
11824.20 362
11825.22 411
11826.25 377
11827.27 369
11828.30 358
11829.33 363
11830.35 344
11831.38 341
11832.40 352
11833.43 384
11834.46 342
11835.48 333
11836.51 350
11837.54 377
11838.56 361
11839.59 332
11840.62 353
11841.64 369
11842.67 339
11843.70 358
11844.72 373
11845.75 378
11846.78 367
11847.80 374
11848.83 376
11849.86 376
11850.89 374
11851.91 361
11852.94 353
11853.97 374
11854.99 363
11856.02 393
11857.05 353
11858.08 389
11859.10 385
11860.13 408
11861.16 370
11862.19 358
11863.21 332
11864.24 365
11865.27 347
11866.30 347
11867.33 358
11868.35 351
11869.38 348
11870.41 348
11871.44 376
11872.47 356
11873.49 370
11874.52 367
11875.55 384
11876.58 404
11877.61 402
11878.63 380
11879.66 372
11880.69 354
11881.72 384
11882.75 400
11883.78 403
11884.81 419
11885.83 377
11886.86 417
11887.89 401
11888.92 432
11889.95 436
11890.98 445
11892.01 418
11893.04 426
11894.06 453
11895.09 456
11896.12 435
11897.15 445
11898.18 430
11899.21 427
11900.24 451
11901.27 444
11902.30 410
11903.33 418
11904.36 418
11905.39 427
11906.42 425
11907.45 396
11908.48 426
11909.50 405
11910.53 415
11911.56 412
11912.59 440
11913.62 452
11914.65 419
11915.68 471
11916.71 446
11917.74 492
11918.77 467
11919.80 515
11920.83 531
11921.86 517
11922.89 508
11923.92 527
11924.95 537
11925.99 517
11927.02 467
11928.05 469
11929.08 473
11930.11 445
11931.14 435
11932.17 408
11933.20 412
11934.23 388
11935.26 394
11936.29 381
11937.32 365
11938.35 382
11939.38 389
11940.41 370
11941.45 365
11942.48 373
11943.51 388
11944.54 393
11945.57 383
11946.60 373
11947.63 352
11948.66 397
11949.70 379
11950.73 410
11951.76 387
11952.79 393
11953.82 396
11954.85 366
11955.88 364
11956.92 364
11957.95 354
11958.98 378
11960.01 377
11961.04 389
11962.08 402
11963.11 363
11964.14 381
11965.17 369
11966.20 417
11967.24 379
11968.27 400
11969.30 405
11970.33 394
11971.36 376
11972.40 389
11973.43 373
11974.46 364
11975.49 388
11976.53 373
11977.56 371
11978.59 368
11979.62 385
11980.66 362
11981.69 365
11982.72 360
11983.76 372
11984.79 369
11985.82 391
11986.85 404
11987.89 398
11988.92 415
11989.95 400
11990.99 391
11992.02 406
11993.05 422
11994.09 394
11995.12 404
11996.15 394
11997.19 409
11998.22 404
11999.25 419
12000.29 412
12001.32 450
12002.35 404
12003.39 448
12004.42 466
12005.46 449
12006.49 433
12007.52 445
12008.56 464
12009.59 449
12010.63 472
12011.66 452
12012.69 454
12013.73 443
12014.76 437
12015.80 446
12016.83 442
12017.86 423
12018.90 425
12019.93 410
12020.97 446
12022.00 422
12023.04 416
12024.07 428
12025.11 451
12026.14 456
12027.18 455
12028.21 443
12029.25 400
12030.28 393
12031.32 405
12032.35 431
12033.39 430
12034.42 396
12035.46 409
12036.49 405
12037.53 389
12038.56 422
12039.60 368
12040.63 417
12041.67 404
12042.70 380
12043.74 391
12044.77 371
12045.81 388
12046.84 417
12047.88 403
12048.92 368
12049.95 367
12050.99 399
12052.02 401
12053.06 396
12054.09 374
12055.13 367
12056.17 358
12057.20 388
12058.24 403
12059.27 391
12060.31 377
12061.35 402
12062.38 384
12063.42 396
12064.46 393
12065.49 393
12066.53 362
12067.56 370
12068.60 372
12069.64 400
12070.67 415
12071.71 414
12072.75 378
12073.78 376
12074.82 421
12075.86 442
12076.89 401
12077.93 390
12078.97 418
12080.01 399
12081.04 407
12082.08 412
12083.12 401
12084.15 403
12085.19 394
12086.23 437
12087.27 413
12088.30 396
12089.34 430
12090.38 422
12091.41 462
12092.45 439
12093.49 432
12094.53 454
12095.57 453
12096.60 461
12097.64 458
12098.68 416
12099.72 425
12100.75 405
12101.79 402
12102.83 402
12103.87 388
12104.91 385
12105.94 378
12106.98 378
12108.02 398
12109.06 385
12110.10 411
12111.14 352
12112.17 394
12113.21 370
12114.25 336
12115.29 375
12116.33 393
12117.37 397
12118.40 378
12119.44 352
12120.48 350
12121.52 342
12122.56 342
12123.60 340
12124.64 351
12125.68 355
12126.72 350
12127.75 395
12128.79 356
12129.83 362
12130.87 328
12131.91 373
12132.95 386
12133.99 328
12135.03 323
12136.07 348
12137.11 359
12138.15 345
12139.19 334
12140.23 351
12141.27 357
12142.31 314
12143.35 340
12144.38 324
12145.42 326
12146.46 345
12147.50 345
12148.54 306
12149.58 304
12150.62 343
12151.66 352
12152.70 366
12153.74 317
12154.78 329
12155.82 351
12156.87 343
12157.91 305
12158.95 328
12159.99 330
12161.03 320
12162.07 311
12163.11 334
12164.15 324
12165.19 326
12166.23 310
12167.27 316
12168.31 324
12169.35 329
12170.39 357
12171.43 340
12172.47 336
12173.52 303
12174.56 346
12175.60 308
12176.64 322
12177.68 353
12178.72 348
12179.76 300
12180.80 323
12181.85 313
12182.89 345
12183.93 352
12184.97 319
12186.01 334
12187.05 309
12188.09 344
12189.14 307
12190.18 319
12191.22 328
12192.26 332
12193.30 344
12194.34 357
12195.39 307
12196.43 324
12197.47 312
12198.51 332
12199.55 298
12200.60 326
12201.64 331
12202.68 329
12203.72 352
12204.77 341
12205.81 338
12206.85 329
12207.89 321
12208.94 327
12209.98 338
12211.02 317
12212.06 312
12213.11 340
12214.15 343
12215.19 340
12216.23 322
12217.28 359
12218.32 322
12219.36 322
12220.41 342
12221.45 328
12222.49 320
12223.54 300
12224.58 317
12225.62 337
12226.66 329
12227.71 324
12228.75 338
12229.79 356
12230.84 321
12231.88 347
12232.93 350
12233.97 326
12235.01 321
12236.06 331
12237.10 342
12238.14 307
12239.19 343
12240.23 324
12241.28 337
12242.32 300
12243.36 314
12244.41 336
12245.45 321
12246.50 329
12247.54 296
12248.58 316
12249.63 318
12250.67 327
12251.72 317
12252.76 308
12253.80 315
12254.85 323
12255.89 330
12256.94 300
12257.98 292
12259.03 301
12260.07 309
12261.12 300
12262.16 288
12263.21 279
12264.25 324
12265.30 322
12266.34 303
12267.39 316
12268.43 319
12269.48 315
12270.52 292
12271.57 310
12272.61 301
12273.66 322
12274.70 302
12275.75 294
12276.79 286
12277.84 292
12278.88 297
12279.93 320
12280.98 304
12282.02 270
12283.07 290
12284.11 305
12285.16 282
12286.20 266
12287.25 294
12288.30 319
12289.34 288
12290.39 284
12291.43 293
12292.48 285
12293.53 266
12294.57 293
12295.62 276
12296.66 272
12297.71 308
12298.76 310
12299.80 286
12300.85 277
12301.90 296
12302.94 290
12303.99 292
12305.04 290
12306.08 297
12307.13 295
12308.18 297
12309.22 270
12310.27 265
12311.32 284
12312.36 274
12313.41 294
12314.46 295
12315.50 294
12316.55 266
12317.60 272
12318.65 255
12319.69 267
12320.74 259
12321.79 279
12322.83 275
12323.88 290
12324.93 270
12325.98 273
12327.02 257
12328.07 270
12329.12 279
12330.17 289
12331.21 277
12332.26 271
12333.31 284
12334.36 285
12335.41 280
12336.45 285
12337.50 302
12338.55 265
12339.60 280
12340.65 256
12341.69 247
12342.74 261
12343.79 266
12344.84 273
12345.89 261
12346.94 306
12347.98 267
12349.03 273
12350.08 289
12351.13 254
12352.18 238
12353.23 251
12354.28 276
12355.32 285
12356.37 287
12357.42 274
12358.47 282
12359.52 298
12360.57 294
12361.62 310
12362.67 248
12363.72 265
12364.76 253
12365.81 291
12366.86 302
12367.91 281
12368.96 296
12370.01 277
12371.06 287
12372.11 276
12373.16 266
12374.21 270
12375.26 287
12376.31 296
12377.36 290
12378.41 279
12379.46 269
12380.51 271
12381.56 278
12382.61 271
12383.66 287
12384.71 255
12385.76 269
12386.81 273
12387.86 278
12388.91 279
12389.96 242
12391.01 283
12392.06 283
12393.11 278
12394.16 280
12395.21 277
12396.26 272
12397.31 300
12398.36 277
12399.41 263
12400.46 276
12401.51 273
12402.56 290
12403.61 288
12404.66 295
12405.71 295
12406.77 286
12407.82 285
12408.87 281
12409.92 310
12410.97 275
12412.02 265
12413.07 279
12414.12 248
12415.17 254
12416.23 268
12417.28 274
12418.33 285
12419.38 286
12420.43 305
12421.48 292
12422.53 287
12423.59 282
12424.64 294
12425.69 286
12426.74 288
12427.79 267
12428.84 293
12429.90 285
12430.95 272
12432.00 277
12433.05 266
12434.10 279
12435.16 271
12436.21 289
12437.26 281
12438.31 260
12439.37 292
12440.42 294
12441.47 294
12442.52 259
12443.58 252
12444.63 254
12445.68 263
12446.73 273
12447.79 289
12448.84 255
12449.89 271
12450.94 263
12452.00 279
12453.05 287
12454.10 273
12455.16 314
12456.21 305
12457.26 290
12458.31 283
12459.37 277
12460.42 286
12461.47 255
12462.53 284
12463.58 282
12464.63 275
12465.69 261
12466.74 276
12467.79 281
12468.85 261
12469.90 268
12470.95 284
12472.01 296
12473.06 297
12474.12 280
12475.17 263
12476.22 301
12477.28 300
12478.33 285
12479.39 263
12480.44 264
12481.49 278
12482.55 281
12483.60 269
12484.66 265
12485.71 270
12486.76 320
12487.82 308
12488.87 298
12489.93 320
12490.98 295
12492.04 312
12493.09 301
12494.15 325
12495.20 319
12496.25 334
12497.31 291
12498.36 315
12499.42 322
12500.47 332
12501.53 338
12502.58 347
12503.64 357
12504.69 362
12505.75 390
12506.80 391
12507.86 436
12508.91 432
12509.97 442
12511.03 495
12512.08 515
12513.14 509
12514.19 523
12515.25 571
12516.30 516
12517.36 505
12518.41 483
12519.47 476
12520.52 461
12521.58 433
12522.64 405
12523.69 407
12524.75 377
12525.80 380
12526.86 363
12527.92 345
12528.97 321
12530.03 344
12531.08 343
12532.14 327
12533.20 323
12534.25 347
12535.31 339
12536.37 312
12537.42 310
12538.48 337
12539.54 325
12540.59 311
12541.65 310
12542.70 317
12543.76 303
12544.82 304
12545.88 345
12546.93 326
12547.99 324
12549.05 300
12550.10 306
12551.16 326
12552.22 329
12553.27 323
12554.33 319
12555.39 342
12556.45 284
12557.50 296
12558.56 326
12559.62 317
12560.67 327
12561.73 316
12562.79 320
12563.85 305
12564.90 318
12565.96 290
12567.02 327
12568.08 352
12569.14 311
12570.19 326
12571.25 327
12572.31 334
12573.37 338
12574.42 331
12575.48 358
12576.54 312
12577.60 353
12578.66 366
12579.72 370
12580.77 361
12581.83 331
12582.89 354
12583.95 362
12585.01 354
12586.07 375
12587.12 426
12588.18 420
12589.24 411
12590.30 430
12591.36 438
12592.42 458
12593.48 459
12594.53 491
12595.59 453
12596.65 426
12597.71 439
12598.77 437
12599.83 416
12600.89 392
12601.95 371
12603.01 381
12604.07 374
12605.13 351
12606.18 351
12607.24 382
12608.30 337
12609.36 362
12610.42 342
12611.48 370
12612.54 360
12613.60 357
12614.66 348
12615.72 317
12616.78 355
12617.84 354
12618.90 363
12619.96 355
12621.02 338
12622.08 351
12623.14 326
12624.20 348
12625.26 341
12626.32 345
12627.38 348
12628.44 349
12629.50 350
12630.56 335
12631.62 361
12632.68 349
12633.74 379
12634.80 377
12635.86 365
12636.92 335
12637.98 348
12639.04 343
12640.11 335
12641.17 331
12642.23 328
12643.29 334
12644.35 340
12645.41 331
12646.47 318
12647.53 370
12648.59 353
12649.65 342
12650.72 342
12651.78 337
12652.84 334
12653.90 347
12654.96 319
12656.02 319
12657.08 338
12658.14 362
12659.21 337
12660.27 349
12661.33 364
12662.39 377
12663.45 358
12664.51 358
12665.58 375
12666.64 357
12667.70 366
12668.76 387
12669.82 414
12670.89 379
12671.95 376
12673.01 394
12674.07 402
12675.13 392
12676.20 379
12677.26 425
12678.32 402
12679.38 400
12680.45 418
12681.51 398
12682.57 408
12683.63 449
12684.70 436
12685.76 436
12686.82 412
12687.88 430
12688.95 451
12690.01 435
12691.07 442
12692.14 459
12693.20 442
12694.26 467
12695.32 440
12696.39 464
12697.45 456
12698.51 469
12699.58 439
12700.64 427
12701.70 431
12702.77 413
12703.83 416
12704.89 393
12705.96 409
12707.02 416
12708.08 399
12709.15 396
12710.21 384
12711.28 381
12712.34 378
12713.40 411
12714.47 397
12715.53 391
12716.59 388
12717.66 402
12718.72 386
12719.79 368
12720.85 371
12721.92 397
12722.98 372
12724.04 363
12725.11 392
12726.17 367
12727.24 372
12728.30 370
12729.37 365
12730.43 325
12731.49 368
12732.56 338
12733.62 343
12734.69 333
12735.75 335
12736.82 337
12737.88 336
12738.95 320
12740.01 322
12741.08 351
12742.14 351
12743.21 309
12744.27 329
12745.34 345
12746.40 315
12747.47 331
12748.53 321
12749.60 366
12750.66 318
12751.73 320
12752.79 328
12753.86 342
12754.93 317
12755.99 299
12757.06 295
12758.12 300
12759.19 310
12760.25 333
12761.32 310
12762.39 294
12763.45 305
12764.52 350
12765.58 293
12766.65 294
12767.72 312
12768.78 319
12769.85 344
12770.91 334
12771.98 310
12773.05 300
12774.11 305
12775.18 323
12776.25 314
12777.31 320
12778.38 316
12779.45 326
12780.51 303
12781.58 328
12782.65 309
12783.71 335
12784.78 325
12785.85 320
12786.91 297
12787.98 308
12789.05 298
12790.11 306
12791.18 339
12792.25 312
12793.31 296
12794.38 308
12795.45 322
12796.52 310
12797.58 290
12798.65 302
12799.72 292
12800.79 290
12801.85 307
12802.92 339
12803.99 342
12805.06 322
12806.12 332
12807.19 339
12808.26 322
12809.33 311
12810.39 300
12811.46 344
12812.53 323
12813.60 333
12814.67 310
12815.73 292
12816.80 294
12817.87 313
12818.94 316
12820.01 317
12821.08 280
12822.14 296
12823.21 322
12824.28 302
12825.35 297
12826.42 299
12827.49 314
12828.55 291
12829.62 286
12830.69 292
12831.76 300
12832.83 336
12833.90 282
12834.97 290
12836.04 284
12837.11 268
12838.17 286
12839.24 295
12840.31 306
12841.38 260
12842.45 309
12843.52 296
12844.59 289
12845.66 277
12846.73 306
12847.80 279
12848.87 280
12849.94 287
12851.01 258
12852.08 284
12853.14 277
12854.21 268
12855.28 300
12856.35 299
12857.42 267
12858.49 294
12859.56 286
12860.63 268
12861.70 286
12862.77 267
12863.84 265
12864.91 263
12865.98 275
12867.05 279
12868.12 262
12869.19 270
12870.26 291
12871.34 295
12872.41 270
12873.48 272
12874.55 260
12875.62 273
12876.69 275
12877.76 250
12878.83 266
12879.90 267
12880.97 261
12882.04 266
12883.11 257
12884.18 271
12885.25 235
12886.33 241
12887.40 244
12888.47 267
12889.54 227
12890.61 239
12891.68 250
12892.75 264
12893.82 255
12894.89 249
12895.97 260
12897.04 258
12898.11 240
12899.18 252
12900.25 231
12901.32 235
12902.40 261
12903.47 268
12904.54 256
12905.61 253
12906.68 262
12907.75 253
12908.83 237
12909.90 236
12910.97 249
12912.04 249
12913.11 236
12914.19 245
12915.26 254
12916.33 242
12917.40 230
12918.48 254
12919.55 255
12920.62 233
12921.69 263
12922.77 263
12923.84 232
12924.91 229
12925.98 237
12927.06 224
12928.13 234
12929.20 232
12930.27 255
12931.35 251
12932.42 254
12933.49 231
12934.57 246
12935.64 267
12936.71 257
12937.79 250
12938.86 254
12939.93 250
12941.01 227
12942.08 257
12943.15 247
12944.23 260
12945.30 232
12946.37 232
12947.45 243
12948.52 245
12949.59 239
12950.67 220
12951.74 245
12952.81 241
12953.89 240
12954.96 217
12956.04 246
12957.11 227
12958.18 234
12959.26 225
12960.33 242
12961.41 253
12962.48 267
12963.55 260
12964.63 240
12965.70 236
12966.78 244
12967.85 227
12968.93 237
12970.00 259
12971.07 260
12972.15 252
12973.22 235
12974.30 216
12975.37 231
12976.45 255
12977.52 240
12978.60 248
12979.67 218
12980.75 240
12981.82 237
12982.90 250
12983.97 263
12985.05 229
12986.12 255
12987.20 237
12988.27 259
12989.35 239
12990.42 256
12991.50 265
12992.57 246
12993.65 223
12994.73 235
12995.80 270
12996.88 234
12997.95 249
12999.03 253
13000.10 250
13001.18 237
13002.25 255
13003.33 252
13004.41 232
13005.48 240
13006.56 260
13007.63 280
13008.71 265
13009.79 232
13010.86 258
13011.94 255
13013.02 274
13014.09 270
13015.17 265
13016.24 249
13017.32 253
13018.40 270
13019.47 244
13020.55 274
13021.63 274
13022.70 248
13023.78 248
13024.86 255
13025.93 241
13027.01 276
13028.09 285
13029.16 274
13030.24 266
13031.32 244
13032.40 268
13033.47 249
13034.55 265
13035.63 275
13036.70 261
13037.78 278
13038.86 280
13039.94 222
13041.01 246
13042.09 241
13043.17 272
13044.25 255
13045.32 253
13046.40 239
13047.48 243
13048.56 267
13049.63 230
13050.71 250
13051.79 238
13052.87 257
13053.95 220
13055.02 232
13056.10 229
13057.18 243
13058.26 235
13059.34 249
13060.41 282
13061.49 243
13062.57 248
13063.65 252
13064.73 263
13065.81 234
13066.88 248
13067.96 240
13069.04 261
13070.12 232
13071.20 243
13072.28 251
13073.36 214
13074.43 228
13075.51 246
13076.59 236
13077.67 228
13078.75 236
13079.83 229
13080.91 253
13081.99 257
13083.07 227
13084.15 227
13085.23 245
13086.30 232
13087.38 235
13088.46 235
13089.54 220
13090.62 215
13091.70 235
13092.78 218
13093.86 235
13094.94 248
13096.02 248
13097.10 248
13098.18 232
13099.26 232
13100.34 214
13101.42 269
13102.50 238
13103.58 237
13104.66 233
13105.74 261
13106.82 229
13107.90 239
13108.98 249
13110.06 238
13111.14 249
13112.22 252
13113.30 239
13114.38 243
13115.46 254
13116.54 247
13117.62 235
13118.70 246
13119.78 223
13120.86 226
13121.95 228
13123.03 231
13124.11 240
13125.19 237
13126.27 247
13127.35 243
13128.43 224
13129.51 231
13130.59 237
13131.67 229
13132.76 211
13133.84 227
13134.92 222
13136.00 222
13137.08 235
13138.16 225
13139.24 214
13140.32 216
13141.41 244
13142.49 242
13143.57 240
13144.65 234
13145.73 219
13146.81 224
13147.90 226
13148.98 238
13150.06 230
13151.14 224
13152.22 235
13153.31 211
13154.39 242
13155.47 242
13156.55 237
13157.63 228
13158.72 220
13159.80 237
13160.88 223
13161.96 216
13163.05 236
13164.13 238
13165.21 237
13166.29 259
13167.38 222
13168.46 242
13169.54 245
13170.62 216
13171.71 230
13172.79 247
13173.87 222
13174.96 232
13176.04 247
13177.12 250
13178.20 241
13179.29 232
13180.37 240
13181.45 233
13182.54 229
13183.62 246
13184.70 222
13185.79 210
13186.87 225
13187.95 247
13189.04 262
13190.12 230
13191.20 234
13192.29 237
13193.37 257
13194.46 245
13195.54 223
13196.62 209
13197.71 229
13198.79 238
13199.88 240
13200.96 220
13202.04 210
13203.13 226
13204.21 208
13205.30 222
13206.38 233
13207.46 228
13208.55 206
13209.63 216
13210.72 234
13211.80 237
13212.89 231
13213.97 236
13215.05 245
13216.14 219
13217.22 218
13218.31 239
13219.39 251
13220.48 229
13221.56 243
13222.65 246
13223.73 209
13224.82 199
13225.90 226
13226.99 247
13228.07 235
13229.16 215
13230.24 228
13231.33 230
13232.41 235
13233.50 248
13234.58 242
13235.67 233
13236.76 208
13237.84 231
13238.93 231
13240.01 245
13241.10 238
13242.18 249
13243.27 253
13244.35 231
13245.44 206
13246.53 229
13247.61 229
13248.70 232
13249.78 235
13250.87 249
13251.96 228
13253.04 227
13254.13 253
13255.21 242
13256.30 244
13257.39 223
13258.47 258
13259.56 245
13260.65 232
13261.73 235
13262.82 214
13263.91 257
13264.99 236
13266.08 233
13267.17 237
13268.25 237
13269.34 247
13270.43 238
13271.51 242
13272.60 251
13273.69 236
13274.77 237
13275.86 232
13276.95 246
13278.04 247
13279.12 260
13280.21 245
13281.30 250
13282.38 238
13283.47 244
13284.56 251
13285.65 263
13286.73 271
13287.82 256
13288.91 245
13290.00 269
13291.08 246
13292.17 235
13293.26 243
13294.35 254
13295.44 269
13296.52 245
13297.61 239
13298.70 245
13299.79 255
13300.88 281
13301.96 247
13303.05 252
13304.14 263
13305.23 263
13306.32 262
13307.41 258
13308.49 275
13309.58 245
13310.67 258
13311.76 256
13312.85 257
13313.94 258
13315.02 242
13316.11 245
13317.20 254
13318.29 237
13319.38 247
13320.47 260
13321.56 262
13322.65 255
13323.74 275
13324.82 264
13325.91 242
13327.00 287
13328.09 277
13329.18 273
13330.27 255
13331.36 249
13332.45 255
13333.54 251
13334.63 247
13335.72 275
13336.81 259
13337.90 276
13338.99 250
13340.08 247
13341.17 275
13342.26 262
13343.35 262
13344.44 274
13345.53 282
13346.61 279
13347.70 265
13348.79 285
13349.89 275
13350.98 288
13352.07 301
13353.16 293
13354.25 285
13355.34 276
13356.43 292
13357.52 304
13358.61 297
13359.70 291
13360.79 279
13361.88 298
13362.97 261
13364.06 282
13365.15 260
13366.24 274
13367.33 242
13368.42 256
13369.51 260
13370.60 246
13371.70 253
13372.79 256
13373.88 293
13374.97 245
13376.06 253
13377.15 267
13378.24 255
13379.33 248
13380.43 261
13381.52 256
13382.61 248
13383.70 247
13384.79 262
13385.88 236
13386.97 234
13388.07 227
13389.16 245
13390.25 259
13391.34 280
13392.43 266
13393.52 244
13394.62 283
13395.71 247
13396.80 263
13397.89 257
13398.98 238
13400.08 238
13401.17 271
13402.26 237
13403.35 257
13404.45 234
13405.54 237
13406.63 259
13407.72 233
13408.82 245
13409.91 276
13411.00 264
13412.09 280
13413.19 253
13414.28 254
13415.37 228
13416.46 240
13417.56 260
13418.65 259
13419.74 244
13420.84 256
13421.93 254
13423.02 262
13424.11 260
13425.21 276
13426.30 265
13427.39 265
13428.49 270
13429.58 251
13430.67 245
13431.77 251
13432.86 259
13433.95 278
13435.05 262
13436.14 246
13437.24 250
13438.33 276
13439.42 292
13440.52 272
13441.61 285
13442.70 300
13443.80 285
13444.89 265
13445.99 275
13447.08 290
13448.17 282
13449.27 277
13450.36 284
13451.46 271
13452.55 285
13453.64 287
13454.74 282
13455.83 278
13456.93 277
13458.02 296
13459.12 282
13460.21 255
13461.31 281
13462.40 298
13463.50 287
13464.59 265
13465.69 255
13466.78 281
13467.87 273
13468.97 313
13470.06 304
13471.16 304
13472.25 302
13473.35 289
13474.44 316
13475.54 297
13476.64 292
13477.73 274
13478.83 291
13479.92 295
13481.02 307
13482.11 284
13483.21 309
13484.30 340
13485.40 320
13486.49 332
13487.59 302
13488.69 343
13489.78 309
13490.88 322
13491.97 313
13493.07 312
13494.17 345
13495.26 320
13496.36 328
13497.45 314
13498.55 281
13499.65 295
13500.74 276
13501.84 299
13502.93 287
13504.03 283
13505.13 286
13506.22 261
13507.32 291
13508.42 281
13509.51 288
13510.61 276
13511.71 257
13512.80 254
13513.90 256
13515.00 256
13516.09 267
13517.19 241
13518.29 264
13519.38 258
13520.48 236
13521.58 222
13522.68 238
13523.77 273
13524.87 273
13525.97 239
13527.06 247
13528.16 268
13529.26 234
13530.36 267
13531.45 278
13532.55 258
13533.65 257
13534.75 237
13535.84 262
13536.94 245
13538.04 250
13539.14 241
13540.23 262
13541.33 259
13542.43 243
13543.53 260
13544.63 245
13545.72 226
13546.82 244
13547.92 231
13549.02 249
13550.12 228
13551.22 248
13552.31 252
13553.41 242
13554.51 257
13555.61 241
13556.71 265
13557.81 253
13558.90 252
13560.00 245
13561.10 249
13562.20 237
13563.30 237
13564.40 234
13565.50 231
13566.60 237
13567.69 231
13568.79 245
13569.89 245
13570.99 264
13572.09 254
13573.19 248
13574.29 234
13575.39 244
13576.49 234
13577.59 252
13578.69 241
13579.79 254
13580.89 225
13581.98 262
13583.08 241
13584.18 262
13585.28 229
13586.38 239
13587.48 245
13588.58 234
13589.68 261
13590.78 243
13591.88 260
13592.98 270
13594.08 268
13595.18 227
13596.28 248
13597.38 252
13598.48 256
13599.58 262
13600.68 266
13601.78 238
13602.88 259
13603.98 260
13605.08 259
13606.18 271
13607.29 238
13608.39 235
13609.49 254
13610.59 261
13611.69 237
13612.79 270
13613.89 274
13614.99 271
13616.09 270
13617.19 275
13618.29 233
13619.39 263
13620.50 266
13621.60 261
13622.70 246
13623.80 251
13624.90 246
13626.00 238
13627.10 230
13628.20 243
13629.31 254
13630.41 248
13631.51 278
13632.61 282
13633.71 262
13634.81 255
13635.91 266
13637.02 257
13638.12 245
13639.22 248
13640.32 252
13641.42 278
13642.53 273
13643.63 267
13644.73 258
13645.83 261
13646.93 253
13648.04 271
13649.14 253
13650.24 265
13651.34 276
13652.45 288
13653.55 278
13654.65 263
13655.75 276
13656.85 256
13657.96 283
13659.06 277
13660.16 275
13661.27 262
13662.37 297
13663.47 241
13664.57 283
13665.68 273
13666.78 255
13667.88 261
13668.99 278
13670.09 268
13671.19 252
13672.29 268
13673.40 285
13674.50 270
13675.60 277
13676.71 270
13677.81 258
13678.91 262
13680.02 284
13681.12 312
13682.23 274
13683.33 290
13684.43 281
13685.54 305
13686.64 294
13687.74 288
13688.85 307
13689.95 338
13691.06 309
13692.16 336
13693.26 356
13694.37 336
13695.47 351
13696.58 365
13697.68 356
13698.78 373
13699.89 386
13700.99 362
13702.10 388
13703.20 407
13704.31 409
13705.41 371
13706.51 363
13707.62 362
13708.72 344
13709.83 352
13710.93 316
13712.04 367
13713.14 330
13714.25 345
13715.35 281
13716.46 310
13717.56 304
13718.67 293
13719.77 303
13720.88 303
13721.98 311
13723.09 291
13724.19 297
13725.30 286
13726.40 314
13727.51 299
13728.61 280
13729.72 292
13730.83 284
13731.93 274
13733.04 277
13734.14 268
13735.25 302
13736.35 285
13737.46 270
13738.57 270
13739.67 287
13740.78 297
13741.88 289
13742.99 284
13744.09 310
13745.20 300
13746.31 300
13747.41 277
13748.52 286
13749.63 283
13750.73 297
13751.84 322
13752.94 321
13754.05 305
13755.16 310
13756.26 312
13757.37 289
13758.48 310
13759.58 324
13760.69 314
13761.80 332
13762.90 311
13764.01 304
13765.12 321
13766.22 302
13767.33 304
13768.44 274
13769.55 265
13770.65 281
13771.76 293
13772.87 269
13773.97 241
13775.08 284
13776.19 284
13777.30 273
13778.40 296
13779.51 276
13780.62 296
13781.73 258
13782.83 266
13783.94 283
13785.05 264
13786.16 288
13787.26 293
13788.37 265
13789.48 281
13790.59 253
13791.70 309
13792.80 284
13793.91 267
13795.02 284
13796.13 328
13797.24 297
13798.35 311
13799.45 319
13800.56 324
13801.67 303
13802.78 305
13803.89 297
13805.00 286
13806.10 319
13807.21 250
13808.32 280
13809.43 275
13810.54 271
13811.65 270
13812.76 260
13813.86 289
13814.97 250
13816.08 255
13817.19 265
13818.30 284
13819.41 274
13820.52 264
13821.63 265
13822.74 268
13823.85 255
13824.96 266
13826.06 240
13827.17 274
13828.28 277
13829.39 259
13830.50 252
13831.61 259
13832.72 254
13833.83 250
13834.94 273
13836.05 254
13837.16 257
13838.27 247
13839.38 256
13840.49 243
13841.60 284
13842.71 262
13843.82 231
13844.93 263
13846.04 276
13847.15 264
13848.26 236
13849.37 220
13850.48 238
13851.59 249
13852.70 265
13853.81 259
13854.92 228
13856.03 274
13857.14 233
13858.25 239
13859.37 230
13860.48 259
13861.59 275
13862.70 269
13863.81 263
13864.92 256
13866.03 281
13867.14 282
13868.25 261
13869.36 271
13870.47 258
13871.59 258
13872.70 279
13873.81 270
13874.92 281
13876.03 267
13877.14 292
13878.25 283
13879.36 296
13880.48 288
13881.59 257
13882.70 276
13883.81 275
13884.92 280
13886.03 284
13887.15 279
13888.26 272
13889.37 282
13890.48 291
13891.59 298
13892.71 289
13893.82 265
13894.93 282
13896.04 255
13897.15 266
13898.27 253
13899.38 241
13900.49 290
13901.60 225
13902.72 266
13903.83 270
13904.94 266
13906.05 253
13907.17 257
13908.28 274
13909.39 244
13910.50 254
13911.62 266
13912.73 253
13913.84 264
13914.95 267
13916.07 239
13917.18 228
13918.29 251
13919.41 230
13920.52 244
13921.63 252
13922.75 260
13923.86 241
13924.97 255
13926.09 240
13927.20 244
13928.31 241
13929.43 242
13930.54 255
13931.65 253
13932.77 241
13933.88 247
13934.99 233
13936.11 235
13937.22 245
13938.34 245
13939.45 241
13940.56 219
13941.68 223
13942.79 240
13943.91 231
13945.02 268
13946.13 235
13947.25 242
13948.36 243
13949.48 245
13950.59 222
13951.70 218
13952.82 214
13953.93 230
13955.05 203
13956.16 206
13957.28 248
13958.39 253
13959.51 248
13960.62 240
13961.74 255
13962.85 219
13963.97 227
13965.08 232
13966.20 233
13967.31 239
13968.43 224
13969.54 234
13970.66 240
13971.77 227
13972.89 235
13974.00 238
13975.12 230
13976.23 243
13977.35 225
13978.46 247
13979.58 214
13980.69 250
13981.81 251
13982.92 247
13984.04 232
13985.16 241
13986.27 230
13987.39 245
13988.50 228
13989.62 242
13990.74 241
13991.85 228
13992.97 215
13994.08 235
13995.20 250
13996.32 213
13997.43 231
13998.55 232
13999.66 240
14000.78 215
14001.90 223
14003.01 233
14004.13 240
14005.25 236
14006.36 241
14007.48 244
14008.60 228
14009.71 232
14010.83 227
14011.95 246
14013.06 241
14014.18 240
14015.30 212
14016.41 228
14017.53 223
14018.65 223
14019.76 225
14020.88 228
14022.00 250
14023.12 239
14024.23 234
14025.35 214
14026.47 235
14027.59 241
14028.70 241
14029.82 268
14030.94 267
14032.06 262
14033.17 262
14034.29 247
14035.41 247
14036.53 252
14037.64 261
14038.76 258
14039.88 249
14041.00 272
14042.11 274
14043.23 260
14044.35 250
14045.47 243
14046.59 247
14047.71 271
14048.82 257
14049.94 260
14051.06 242
14052.18 245
14053.30 262
14054.42 271
14055.53 289
14056.65 295
14057.77 286
14058.89 271
14060.01 278
14061.13 296
14062.25 298
14063.36 286
14064.48 301
14065.60 304
14066.72 287
14067.84 304
14068.96 273
14070.08 304
14071.20 323
14072.32 312
14073.44 321
14074.55 314
14075.67 287
14076.79 305
14077.91 297
14079.03 317
14080.15 323
14081.27 370
14082.39 352
14083.51 366
14084.63 375
14085.75 348
14086.87 367
14087.99 370
14089.11 345
14090.23 348
14091.35 332
14092.47 301
14093.59 312
14094.71 300
14095.83 280
14096.95 272
14098.07 272
14099.19 260
14100.31 263
14101.43 261
14102.55 262
14103.67 273
14104.79 276
14105.91 263
14107.03 256
14108.15 267
14109.27 288
14110.39 257
14111.51 242
14112.64 236
14113.76 258
14114.88 260
14116.00 252
14117.12 274
14118.24 254
14119.36 247
14120.48 241
14121.60 246
14122.72 265
14123.85 252
14124.97 263
14126.09 249
14127.21 258
14128.33 223
14129.45 252
14130.57 244
14131.70 242
14132.82 236
14133.94 255
14135.06 227
14136.18 214
14137.30 233
14138.43 233
14139.55 244
14140.67 237
14141.79 246
14142.91 262
14144.03 279
14145.16 233
14146.28 243
14147.40 250
14148.52 266
14149.65 248
14150.77 255
14151.89 213
14153.01 248
14154.13 262
14155.26 260
14156.38 227
14157.50 244
14158.62 231
14159.75 220
14160.87 250
14161.99 230
14163.12 235
14164.24 235
14165.36 270
14166.48 230
14167.61 216
14168.73 244
14169.85 260
14170.98 252
14172.10 217
14173.22 237
14174.35 251
14175.47 248
14176.59 233
14177.72 252
14178.84 245
14179.96 246
14181.09 252
14182.21 246
14183.33 208
14184.46 250
14185.58 232
14186.70 224
14187.83 235
14188.95 222
14190.07 235
14191.20 242
14192.32 224
14193.45 223
14194.57 216
14195.69 251
14196.82 222
14197.94 215
14199.07 209
14200.19 202
14201.32 224
14202.44 216
14203.56 234
14204.69 221
14205.81 222
14206.94 225
14208.06 201
14209.19 231
14210.31 223
14211.44 240
14212.56 197
14213.69 236
14214.81 222
14215.93 235
14217.06 204
14218.18 218
14219.31 210
14220.43 226
14221.56 234
14222.68 235
14223.81 235
14224.94 209
14226.06 212
14227.19 217
14228.31 233
14229.44 229
14230.56 221
14231.69 224
14232.81 215
14233.94 191
14235.06 199
14236.19 227
14237.32 210
14238.44 190
14239.57 218
14240.69 210
14241.82 240
14242.94 240
14244.07 222
14245.20 236
14246.32 230
14247.45 202
14248.57 232
14249.70 222
14250.83 205
14251.95 214
14253.08 224
14254.21 208
14255.33 196
14256.46 217
14257.59 221
14258.71 213
14259.84 200
14260.97 214
14262.09 199
14263.22 199
14264.35 197
14265.47 217
14266.60 219
14267.73 209
14268.85 224
14269.98 194
14271.11 192
14272.23 206
14273.36 204
14274.49 225
14275.62 226
14276.74 226
14277.87 210
14279.00 215
14280.12 239
14281.25 235
14282.38 211
14283.51 204
14284.63 184
14285.76 206
14286.89 216
14288.02 205
14289.15 180
14290.27 200
14291.40 206
14292.53 208
14293.66 202
14294.78 211
14295.91 204
14297.04 191
14298.17 222
14299.30 222
14300.42 208
14301.55 193
14302.68 213
14303.81 201
14304.94 196
14306.07 193
14307.19 189
14308.32 209
14309.45 193
14310.58 184
14311.71 199
14312.84 194
14313.97 195
14315.10 192
14316.22 205
14317.35 204
14318.48 188
14319.61 188
14320.74 198
14321.87 202
14323.00 191
14324.13 238
14325.26 196
14326.39 193
14327.51 198
14328.64 206
14329.77 188
14330.90 182
14332.03 211
14333.16 205
14334.29 221
14335.42 202
14336.55 202
14337.68 190
14338.81 184
14339.94 187
14341.07 204
14342.20 191
14343.33 191
14344.46 183
14345.59 196
14346.72 201
14347.85 199
14348.98 188
14350.11 184
14351.24 189
14352.37 185
14353.50 220
14354.63 193
14355.76 180
14356.89 209
14358.02 198
14359.15 207
14360.28 173
14361.41 180
14362.54 188
14363.67 190
14364.80 184
14365.94 203
14367.07 209
14368.20 202
14369.33 214
14370.46 222
14371.59 209
14372.72 211
14373.85 235
14374.98 205
14376.11 187
14377.25 199
14378.38 202
14379.51 197
14380.64 200
14381.77 215
14382.90 189
14384.03 220
14385.16 216
14386.30 208
14387.43 204
14388.56 203
14389.69 217
14390.82 202
14391.95 209
14393.09 212
14394.22 214
14395.35 205
14396.48 197
14397.61 216
14398.75 221
14399.88 210
14401.01 199
14402.14 200
14403.27 205
14404.41 187
14405.54 184
14406.67 198
14407.80 209
14408.94 221
14410.07 217
14411.20 213
14412.33 215
14413.47 215
14414.60 224
14415.73 212
14416.87 209
14418.00 204
14419.13 215
14420.26 200
14421.40 186
14422.53 224
14423.66 206
14424.80 204
14425.93 209
14427.06 210
14428.20 213
14429.33 207
14430.46 202
14431.59 212
14432.73 199
14433.86 185
14435.00 206
14436.13 208
14437.26 210
14438.40 207
14439.53 218
14440.66 211
14441.80 209
14442.93 179
14444.06 184
14445.20 207
14446.33 200
14447.47 222
14448.60 209
14449.73 207
14450.87 217
14452.00 223
14453.14 205
14454.27 205
14455.41 218
14456.54 227
14457.67 212
14458.81 196
14459.94 206
14461.08 232
14462.21 228
14463.35 215
14464.48 220
14465.62 202
14466.75 227
14467.89 215
14469.02 224
14470.15 216
14471.29 207
14472.42 211
14473.56 223
14474.69 223
14475.83 232
14476.96 214
14478.10 223
14479.24 222
14480.37 240
14481.51 228
14482.64 241
14483.78 237
14484.91 232
14486.05 254
14487.18 246
14488.32 265
14489.45 225
14490.59 237
14491.73 247
14492.86 254
14494.00 220
14495.13 245
14496.27 254
14497.40 236
14498.54 247
14499.68 257
14500.81 249
14501.95 272
14503.08 263
14504.22 258
14505.36 245
14506.49 241
14507.63 248
14508.77 254
14509.90 234
14511.04 223
14512.18 259
14513.31 246
14514.45 250
14515.58 228
14516.72 225
14517.86 209
14519.00 211
14520.13 219
14521.27 220
14522.41 234
14523.54 210
14524.68 217
14525.82 214
14526.95 243
14528.09 229
14529.23 227
14530.37 224
14531.50 236
14532.64 212
14533.78 217
14534.91 213
14536.05 217
14537.19 229
14538.33 209
14539.46 208
14540.60 211
14541.74 213
14542.88 225
14544.02 212
14545.15 201
14546.29 213
14547.43 212
14548.57 234
14549.70 219
14550.84 218
14551.98 187
14553.12 207
14554.26 216
14555.39 217
14556.53 218
14557.67 198
14558.81 224
14559.95 217
14561.09 199
14562.22 213
14563.36 218
14564.50 225
14565.64 221
14566.78 206
14567.92 217
14569.06 210
14570.20 214
14571.33 229
14572.47 203
14573.61 168
14574.75 206
14575.89 223
14577.03 220
14578.17 218
14579.31 213
14580.45 205
14581.59 220
14582.72 215
14583.86 201
14585.00 221
14586.14 207
14587.28 208
14588.42 223
14589.56 221
14590.70 189
14591.84 220
14592.98 204
14594.12 205
14595.26 205
14596.40 218
14597.54 204
14598.68 222
14599.82 204
14600.96 205
14602.10 213
14603.24 234
14604.38 229
14605.52 234
14606.66 226
14607.80 198
14608.94 225
14610.08 231
14611.22 219
14612.36 228
14613.50 202
14614.64 240
14615.78 248
14616.92 230
14618.06 197
14619.20 212
14620.34 214
14621.49 218
14622.63 211
14623.77 235
14624.91 225
14626.05 221
14627.19 210
14628.33 224
14629.47 240
14630.61 208
14631.75 219
14632.90 216
14634.04 230
14635.18 199
14636.32 204
14637.46 209
14638.60 208
14639.74 205
14640.88 197
14642.03 190
14643.17 184
14644.31 197
14645.45 200
14646.59 206
14647.73 195
14648.88 198
14650.02 198
14651.16 183
14652.30 190
14653.44 180
14654.59 207
14655.73 213
14656.87 190
14658.01 217
14659.16 179
14660.30 201
14661.44 179
14662.58 195
14663.72 178
14664.87 198
14666.01 201
14667.15 169
14668.29 187
14669.44 178
14670.58 191
14671.72 171
14672.87 195
14674.01 190
14675.15 192
14676.29 179
14677.44 202
14678.58 205
14679.72 177
14680.87 174
14682.01 187
14683.15 180
14684.30 170
14685.44 191
14686.58 166
14687.73 194
14688.87 172
14690.01 197
14691.16 194
14692.30 195
14693.44 174
14694.59 174
14695.73 176
14696.87 184
14698.02 196
14699.16 181
14700.30 182
14701.45 206
14702.59 186
14703.74 172
14704.88 197
14706.02 176
14707.17 215
14708.31 190
14709.46 193
14710.60 183
14711.75 175
14712.89 192
14714.03 181
14715.18 179
14716.32 177
14717.47 165
14718.61 192
14719.76 180
14720.90 169
14722.05 182
14723.19 190
14724.34 193
14725.48 184
14726.63 168
14727.77 169
14728.92 181
14730.06 208
14731.21 196
14732.35 181
14733.50 194
14734.64 179
14735.79 195
14736.93 184
14738.08 181
14739.22 204
14740.37 175
14741.51 165
14742.66 170
14743.80 188
14744.95 164
14746.09 170
14747.24 196
14748.39 190
14749.53 175
14750.68 179
14751.82 193
14752.97 187
14754.11 193
14755.26 184
14756.41 163
14757.55 181
14758.70 178
14759.85 177
14760.99 179
14762.14 175
14763.28 171
14764.43 177
14765.58 166
14766.72 173
14767.87 184
14769.02 178
14770.16 184
14771.31 164
14772.46 177
14773.60 204
14774.75 175
14775.90 187
14777.04 189
14778.19 180
14779.34 165
14780.48 183
14781.63 169
14782.78 184
14783.92 168
14785.07 180
14786.22 181
14787.37 179
14788.51 171
14789.66 171
14790.81 196
14791.96 192
14793.10 192
14794.25 174
14795.40 179
14796.54 160
14797.69 170
14798.84 188
14799.99 189
14801.14 193
14802.28 173
14803.43 172
14804.58 169
14805.73 172
14806.88 172
14808.02 185
14809.17 180
14810.32 182
14811.47 178
14812.62 180
14813.76 159
14814.91 174
14816.06 171
14817.21 168
14818.36 167
14819.51 172
14820.65 168
14821.80 186
14822.95 179
14824.10 164
14825.25 172
14826.40 176
14827.55 194
14828.69 174
14829.84 155
14830.99 158
14832.14 164
14833.29 174
14834.44 168
14835.59 160
14836.74 163
14837.89 159
14839.04 196
14840.19 178
14841.33 177
14842.48 163
14843.63 164
14844.78 162
14845.93 179
14847.08 160
14848.23 157
14849.38 151
14850.53 192
14851.68 164
14852.83 164
14853.98 157
14855.13 167
14856.28 158
14857.43 174
14858.58 160
14859.73 165
14860.88 159
14862.03 182
14863.18 170
14864.33 185
14865.48 178
14866.63 163
14867.78 173
14868.93 155
14870.08 175
14871.23 186
14872.38 167
14873.53 170
14874.68 162
14875.83 170
14876.98 159
14878.14 161
14879.29 158
14880.44 164
14881.59 164
14882.74 177
14883.89 181
14885.04 159
14886.19 181
14887.34 171
14888.49 175
14889.64 169
14890.80 166
14891.95 179
14893.10 161
14894.25 167
14895.40 164
14896.55 169
14897.70 189
14898.86 161
14900.01 163
14901.16 153
14902.31 180
14903.46 176
14904.61 175
14905.77 173
14906.92 172
14908.07 169
14909.22 173
14910.37 153
14911.53 190
14912.68 187
14913.83 170
14914.98 152
14916.13 165
14917.29 201
14918.44 169
14919.59 173
14920.74 167
14921.90 163
14923.05 181
14924.20 162
14925.35 186
14926.51 176
14927.66 163
14928.81 178
14929.96 152
14931.12 163
14932.27 181
14933.42 169
14934.57 175
14935.73 159
14936.88 170
14938.03 155
14939.19 159
14940.34 177
14941.49 162
14942.65 170
14943.80 163
14944.95 167
14946.11 173
14947.26 174
14948.41 156
14949.57 163
14950.72 169
14951.87 168
14953.03 177
14954.18 192
14955.33 158
14956.49 157
14957.64 166
14958.80 159
14959.95 175
14961.10 161
14962.26 174
14963.41 167
14964.57 160
14965.72 160
14966.87 176
14968.03 160
14969.18 170
14970.34 174
14971.49 184
14972.65 174
14973.80 178
14974.95 180
14976.11 173
14977.26 178
14978.42 195
14979.57 186
14980.73 161
14981.88 162
14983.04 180
14984.19 153
14985.35 165
14986.50 173
14987.66 163
14988.81 163
14989.97 164
14991.12 170
14992.28 159
14993.43 157
14994.59 170
14995.74 183
14996.90 159
14998.05 175
14999.21 174
15000.36 173
15001.52 164
15002.67 149
15003.83 173
15004.99 172
15006.14 181
15007.30 158
15008.45 154
15009.61 169
15010.76 171
15011.92 157
15013.08 168
15014.23 157
15015.39 163
15016.54 158
15017.70 152
15018.86 168
15020.01 176
15021.17 172
15022.32 174
15023.48 176
15024.64 174
15025.79 165
15026.95 173
15028.11 184
15029.26 191
15030.42 194
15031.58 168
15032.73 154
15033.89 175
15035.05 169
15036.20 168
15037.36 163
15038.52 173
15039.67 159
15040.83 158
15041.99 180
15043.15 177
15044.30 171
15045.46 153
15046.62 172
15047.77 170
15048.93 164
15050.09 154
15051.25 153
15052.40 159
15053.56 195
15054.72 178
15055.88 171
15057.03 165
15058.19 177
15059.35 155
15060.51 144
15061.66 157
15062.82 174
15063.98 157
15065.14 159
15066.30 164
15067.45 171
15068.61 157
15069.77 147
15070.93 160
15072.09 141
15073.24 171
15074.40 149
15075.56 170
15076.72 155
15077.88 168
15079.04 157
15080.20 173
15081.35 148
15082.51 175
15083.67 173
15084.83 151
15085.99 159
15087.15 156
15088.31 175
15089.46 168
15090.62 180
15091.78 176
15092.94 159
15094.10 146
15095.26 151
15096.42 165
15097.58 163
15098.74 156
15099.90 167
15101.06 154
15102.22 160
15103.37 156
15104.53 163
15105.69 156
15106.85 169
15108.01 169
15109.17 162
15110.33 156
15111.49 135
15112.65 179
15113.81 155
15114.97 174
15116.13 142
15117.29 156
15118.45 159
15119.61 152
15120.77 164
15121.93 172
15123.09 174
15124.25 179
15125.41 164
15126.57 169
15127.73 160
15128.89 153
15130.05 167
15131.21 169
15132.37 162
15133.53 163
15134.69 173
15135.86 168
15137.02 180
15138.18 138
15139.34 163
15140.50 165
15141.66 158
15142.82 169
15143.98 167
15145.14 166
15146.30 158
15147.46 160
15148.63 174
15149.79 159
15150.95 160
15152.11 166
15153.27 166
15154.43 168
15155.59 163
15156.75 160
15157.92 173
15159.08 157
15160.24 164
15161.40 185
15162.56 173
15163.72 167
15164.89 178
15166.05 183
15167.21 174
15168.37 168
15169.53 170
15170.69 171
15171.86 167
15173.02 161
15174.18 164
15175.34 174
15176.51 169
15177.67 171
15178.83 191
15179.99 157
15181.15 147
15182.32 169
15183.48 166
15184.64 178
15185.80 175
15186.97 183
15188.13 185
15189.29 199
15190.46 164
15191.62 185
15192.78 160
15193.94 170
15195.11 163
15196.27 179
15197.43 170
15198.60 175
15199.76 194
15200.92 175
15202.08 192
15203.25 179
15204.41 205
15205.57 176
15206.74 174
15207.90 177
15209.06 194
15210.23 203
15211.39 201
15212.56 190
15213.72 201
15214.88 190
15216.05 179
15217.21 181
15218.37 166
15219.54 188
15220.70 190
15221.87 208
15223.03 191
15224.19 209
15225.36 187
15226.52 192
15227.69 189
15228.85 164
15230.01 190
15231.18 172
15232.34 177
15233.51 168
15234.67 179
15235.84 166
15237.00 155
15238.16 156
15239.33 157
15240.49 190
15241.66 205
15242.82 166
15243.99 185
15245.15 154
15246.32 187
15247.48 188
15248.65 171
15249.81 158
15250.98 168
15252.14 166
15253.31 176
15254.47 150
15255.64 161
15256.80 180
15257.97 174
15259.13 159
15260.30 142
15261.46 157
15262.63 174
15263.80 179
15264.96 171
15266.13 161
15267.29 173
15268.46 173
15269.62 173
15270.79 149
15271.96 158
15273.12 169
15274.29 177
15275.45 170
15276.62 166
15277.79 144
15278.95 180
15280.12 158
15281.28 159
15282.45 179
15283.62 173
15284.78 165
15285.95 187
15287.12 173
15288.28 165
15289.45 170
15290.62 173
15291.78 154
15292.95 177
15294.12 171
15295.28 156
15296.45 162
15297.62 181
15298.78 173
15299.95 162
15301.12 175
15302.28 153
15303.45 163
15304.62 181
15305.78 154
15306.95 159
15308.12 152
15309.29 169
15310.45 159
15311.62 156
15312.79 163
15313.96 176
15315.12 162
15316.29 158
15317.46 166
15318.63 174
15319.79 160
15320.96 171
15322.13 170
15323.30 158
15324.46 146
15325.63 149
15326.80 175
15327.97 184
15329.14 153
15330.30 148
15331.47 160
15332.64 151
15333.81 171
15334.98 164
15336.14 180
15337.31 158
15338.48 169
15339.65 161
15340.82 168
15341.99 151
15343.16 166
15344.32 193
15345.49 152
15346.66 173
15347.83 183
15349.00 163
15350.17 180
15351.34 163
15352.51 162
15353.67 175
15354.84 153
15356.01 154
15357.18 177
15358.35 165
15359.52 184
15360.69 152
15361.86 190
15363.03 174
15364.20 153
15365.37 167
15366.54 163
15367.71 169
15368.87 187
15370.04 172
15371.21 180
15372.38 160
15373.55 174
15374.72 177
15375.89 180
15377.06 181
15378.23 195
15379.40 191
15380.57 194
15381.74 186
15382.91 164
15384.08 171
15385.25 169
15386.42 176
15387.59 181
15388.76 174
15389.93 166
15391.10 185
15392.27 175
15393.44 153
15394.62 161
15395.79 168
15396.96 172
15398.13 158
15399.30 166
15400.47 163
15401.64 169
15402.81 158
15403.98 163
15405.15 174
15406.32 170
15407.49 140
15408.66 171
15409.84 181
15411.01 180
15412.18 150
15413.35 167
15414.52 162
15415.69 170
15416.86 159
15418.03 161
15419.21 176
15420.38 161
15421.55 174
15422.72 185
15423.89 162
15425.06 159
15426.24 166
15427.41 185
15428.58 159
15429.75 152
15430.92 154
15432.09 185
15433.27 163
15434.44 146
15435.61 150
15436.78 163
15437.96 154
15439.13 152
15440.30 169
15441.47 152
15442.64 142
15443.82 147
15444.99 158
15446.16 176
15447.33 179
15448.51 183
15449.68 170
15450.85 163
15452.02 150
15453.20 145
15454.37 170
15455.54 168
15456.72 140
15457.89 164
15459.06 161
15460.23 163
15461.41 152
15462.58 172
15463.75 152
15464.93 147
15466.10 174
15467.27 158
15468.45 152
15469.62 155
15470.79 177
15471.97 163
15473.14 144
15474.31 165
15475.49 164
15476.66 169
15477.83 155
15479.01 154
15480.18 180
15481.36 145
15482.53 163
15483.70 178
15484.88 161
15486.05 151
15487.23 149
15488.40 164
15489.57 169
15490.75 152
15491.92 145
15493.10 163
15494.27 160
15495.44 168
15496.62 148
15497.79 182
15498.97 170
15500.14 154
15501.32 169
15502.49 171
15503.67 177
15504.84 152
15506.02 172
15507.19 172
15508.36 164
15509.54 151
15510.71 158
15511.89 192
15513.06 177
15514.24 158
15515.41 152
15516.59 169
15517.77 166
15518.94 167
15520.12 177
15521.29 159
15522.47 167
15523.64 185
15524.82 145
15525.99 160
15527.17 163
15528.34 177
15529.52 156
15530.69 161
15531.87 158
15533.05 148
15534.22 157
15535.40 155
15536.57 175
15537.75 159
15538.93 161
15540.10 165
15541.28 157
15542.45 148
15543.63 159
15544.81 184
15545.98 190
15547.16 181
15548.33 189
15549.51 180
15550.69 180
15551.86 154
15553.04 167
15554.22 178
15555.39 162
15556.57 168
15557.75 150
15558.92 176
15560.10 163
15561.28 159
15562.45 154
15563.63 154
15564.81 166
15565.99 181
15567.16 160
15568.34 166
15569.52 174
15570.69 171
15571.87 187
15573.05 167
15574.23 162
15575.40 162
15576.58 167
15577.76 165
15578.93 169
15580.11 182
15581.29 207
15582.47 188
15583.65 198
15584.82 184
15586.00 195
15587.18 185
15588.36 196
15589.53 175
15590.71 191
15591.89 201
15593.07 194
15594.25 218
15595.42 192
15596.60 184
15597.78 179
15598.96 196
15600.14 186
15601.32 194
15602.49 180
15603.67 181
15604.85 196
15606.03 190
15607.21 196
15608.39 203
15609.56 218
15610.74 200
15611.92 183
15613.10 194
15614.28 180
15615.46 179
15616.64 197
15617.82 215
15619.00 190
15620.17 197
15621.35 234
15622.53 200
15623.71 206
15624.89 193
15626.07 189
15627.25 193
15628.43 204
15629.61 200
15630.79 195
15631.97 202
15633.15 205
15634.33 230
15635.51 192
15636.69 214
15637.87 216
15639.05 228
15640.22 212
15641.40 199
15642.58 206
15643.76 215
15644.94 207
15646.12 193
15647.30 212
15648.48 212
15649.66 211
15650.85 203
15652.03 207
15653.21 193
15654.39 206
15655.57 185
15656.75 198
15657.93 213
15659.11 206
15660.29 195
15661.47 188
15662.65 190
15663.83 177
15665.01 197
15666.19 203
15667.37 204
15668.55 199
15669.73 206
15670.92 203
15672.10 212
15673.28 203
15674.46 203
15675.64 199
15676.82 203
15678.00 200
15679.18 210
15680.36 181
15681.55 204
15682.73 204
15683.91 195
15685.09 202
15686.27 210
15687.45 192
15688.63 195
15689.82 194
15691.00 209
15692.18 224
15693.36 221
15694.54 208
15695.73 207
15696.91 208
15698.09 196
15699.27 204
15700.45 217
15701.64 204
15702.82 204
15704.00 205
15705.18 204
15706.36 216
15707.55 204
15708.73 199
15709.91 205
15711.09 219
15712.28 212
15713.46 190
15714.64 206
15715.82 218
15717.01 218
15718.19 200
15719.37 197
15720.55 216
15721.74 208
15722.92 239
15724.10 201
15725.29 214
15726.47 217
15727.65 220
15728.84 240
15730.02 207
15731.20 235
15732.39 220
15733.57 232
15734.75 231
15735.94 224
15737.12 235
15738.30 213
15739.49 233
15740.67 237
15741.85 239
15743.04 219
15744.22 225
15745.40 243
15746.59 215
15747.77 216
15748.96 215
15750.14 217
15751.32 200
15752.51 219
15753.69 211
15754.88 216
15756.06 199
15757.24 207
15758.43 198
15759.61 195
15760.80 208
15761.98 188
15763.17 211
15764.35 181
15765.53 185
15766.72 204
15767.90 208
15769.09 177
15770.27 197
15771.46 198
15772.64 195
15773.83 180
15775.01 183
15776.20 196
15777.38 218
15778.57 185
15779.75 191
15780.94 192
15782.12 178
15783.31 184
15784.49 200
15785.68 204
15786.86 186
15788.05 183
15789.23 188
15790.42 207
15791.60 183
15792.79 206
15793.98 205
15795.16 188
15796.35 163
15797.53 169
15798.72 193
15799.90 192
15801.09 171
15802.28 187
15803.46 165
15804.65 189
15805.83 159
15807.02 192
15808.21 185
15809.39 192
15810.58 171
15811.76 184
15812.95 170
15814.14 179
15815.32 188
15816.51 165
15817.70 161
15818.88 201
15820.07 213
15821.26 194
15822.44 191
15823.63 152
15824.82 177
15826.00 166
15827.19 186
15828.38 159
15829.56 181
15830.75 190
15831.94 180
15833.12 165
15834.31 196
15835.50 174
15836.69 164
15837.87 203
15839.06 185
15840.25 176
15841.44 184
15842.62 191
15843.81 186
15845.00 167
15846.18 165
15847.37 184
15848.56 183
15849.75 189
15850.94 152
15852.12 177
15853.31 170
15854.50 174
15855.69 182
15856.87 178
15858.06 189
15859.25 181
15860.44 191
15861.63 184
15862.81 178
15864.00 188
15865.19 203
15866.38 211
15867.57 174
15868.76 192
15869.94 191
15871.13 172
15872.32 191
15873.51 193
15874.70 184
15875.89 180
15877.08 189
15878.26 202
15879.45 180
15880.64 183
15881.83 193
15883.02 203
15884.21 202
15885.40 187
15886.59 208
15887.78 190
15888.97 195
15890.15 211
15891.34 212
15892.53 184
15893.72 193
15894.91 188
15896.10 210
15897.29 200
15898.48 193
15899.67 178
15900.86 195
15902.05 187
15903.24 186
15904.43 184
15905.62 188
15906.81 167
15908.00 193
15909.19 198
15910.38 190
15911.57 189
15912.76 191
15913.95 195
15915.14 198
15916.33 190
15917.52 197
15918.71 195
15919.90 184
15921.09 186
15922.28 182
15923.47 184
15924.66 179
15925.85 166
15927.04 179
15928.23 169
15929.42 161
15930.61 161
15931.80 166
15932.99 157
15934.18 158
15935.38 189
15936.57 179
15937.76 179
15938.95 162
15940.14 165
15941.33 169
15942.52 184
15943.71 168
15944.90 174
15946.10 170
15947.29 167
15948.48 155
15949.67 165
15950.86 156
15952.05 166
15953.24 166
15954.44 190
15955.63 161
15956.82 148
15958.01 173
15959.20 169
15960.39 171
15961.59 156
15962.78 154
15963.97 146
15965.16 142
15966.35 150
15967.55 152
15968.74 159
15969.93 167
15971.12 159
15972.31 146
15973.51 159
15974.70 166
15975.89 170
15977.08 154
15978.28 147
15979.47 166
15980.66 145
15981.85 164
15983.05 167
15984.24 164
15985.43 153
15986.62 152
15987.82 144
15989.01 151
15990.20 157
15991.40 160
15992.59 166
15993.78 168
15994.98 146
15996.17 143
15997.36 157
15998.55 140
15999.75 160
16000.94 161
16002.13 163
16003.33 164
16004.52 161
16005.72 166
16006.91 152
16008.10 152
16009.30 165
16010.49 150
16011.68 130
16012.88 163
16014.07 149
16015.26 152
16016.46 153
16017.65 138
16018.85 152
16020.04 176
16021.23 154
16022.43 151
16023.62 152
16024.82 154
16026.01 160
16027.21 151
16028.40 158
16029.59 153
16030.79 139
16031.98 154
16033.18 141
16034.37 149
16035.57 171
16036.76 171
16037.96 155
16039.15 169
16040.35 160
16041.54 150
16042.73 142
16043.93 150
16045.12 156
16046.32 149
16047.51 141
16048.71 148
16049.91 150
16051.10 159
16052.30 164
16053.49 161
16054.69 155
16055.88 144
16057.08 154
16058.27 159
16059.47 156
16060.66 138
16061.86 118
16063.05 151
16064.25 151
16065.45 143
16066.64 154
16067.84 143
16069.03 120
16070.23 144
16071.42 143
16072.62 147
16073.82 165
16075.01 132
16076.21 148
16077.41 149
16078.60 164
16079.80 141
16080.99 145
16082.19 145
16083.39 158
16084.58 148
16085.78 139
16086.98 136
16088.17 126
16089.37 137
16090.57 135
16091.76 138
16092.96 153
16094.16 136
16095.35 146
16096.55 143
16097.75 145
16098.94 161
16100.14 144
16101.34 136
16102.53 141
16103.73 138
16104.93 145
16106.13 139
16107.32 136
16108.52 140
16109.72 157
16110.92 138
16112.11 149
16113.31 151
16114.51 150
16115.71 143
16116.90 146
16118.10 130
16119.30 153
16120.50 149
16121.69 145
16122.89 148
16124.09 141
16125.29 148
16126.49 155
16127.68 152
16128.88 145
16130.08 145
16131.28 153
16132.48 147
16133.67 137
16134.87 151
16136.07 159
16137.27 141
16138.47 138
16139.67 153
16140.86 152
16142.06 133
16143.26 141
16144.46 149
16145.66 135
16146.86 157
16148.06 151
16149.26 145
16150.45 137
16151.65 130
16152.85 137
16154.05 130
16155.25 149
16156.45 148
16157.65 137
16158.85 140
16160.05 148
16161.25 135
16162.45 120
16163.64 153
16164.84 153
16166.04 143
16167.24 132
16168.44 138
16169.64 143
16170.84 148
16172.04 140
16173.24 132
16174.44 149
16175.64 162
16176.84 147
16178.04 153
16179.24 138
16180.44 138
16181.64 156
16182.84 153
16184.04 148
16185.24 154
16186.44 121
16187.64 141
16188.84 143
16190.04 131
16191.24 128
16192.44 142
16193.64 151
16194.84 149
16196.04 135
16197.24 137
16198.44 148
16199.65 145
16200.85 149
16202.05 157
16203.25 143
16204.45 140
16205.65 144
16206.85 129
16208.05 145
16209.25 143
16210.45 169
16211.65 162
16212.86 134
16214.06 137
16215.26 155
16216.46 146
16217.66 146
16218.86 143
16220.06 140
16221.27 145
16222.47 158
16223.67 136
16224.87 153
16226.07 153
16227.27 151
16228.48 160
16229.68 161
16230.88 152
16232.08 139
16233.28 152
16234.48 162
16235.69 154
16236.89 148
16238.09 157
16239.29 128
16240.50 166
16241.70 160
16242.90 140
16244.10 140
16245.30 136
16246.51 165
16247.71 144
16248.91 138
16250.11 149
16251.32 153
16252.52 147
16253.72 142
16254.92 143
16256.13 149
16257.33 144
16258.53 153
16259.74 156
16260.94 158
16262.14 148
16263.35 185
16264.55 159
16265.75 145
16266.95 153
16268.16 169
16269.36 161
16270.56 150
16271.77 153
16272.97 152
16274.17 173
16275.38 158
16276.58 155
16277.79 164
16278.99 142
16280.19 168
16281.40 152
16282.60 153
16283.80 151
16285.01 155
16286.21 178
16287.42 160
16288.62 153
16289.82 156
16291.03 161
16292.23 156
16293.44 152
16294.64 155
16295.84 162
16297.05 152
16298.25 153
16299.46 160
16300.66 153
16301.87 150
16303.07 151
16304.27 148
16305.48 144
16306.68 155
16307.89 134
16309.09 158
16310.30 150
16311.50 147
16312.71 158
16313.91 139
16315.12 146
16316.32 137
16317.53 156
16318.73 153
16319.94 148
16321.14 127
16322.35 149
16323.55 155
16324.76 161
16325.96 124
16327.17 139
16328.38 142
16329.58 158
16330.79 153
16331.99 127
16333.20 149
16334.40 160
16335.61 148
16336.81 139
16338.02 144
16339.23 132
16340.43 152
16341.64 145
16342.84 149
16344.05 142
16345.26 138
16346.46 156
16347.67 143
16348.87 149
16350.08 144
16351.29 139
16352.49 156
16353.70 148
16354.91 141
16356.11 144
16357.32 139
16358.53 144
16359.73 132
16360.94 161
16362.15 138
16363.35 138
16364.56 135
16365.77 144
16366.97 141
16368.18 146
16369.39 134
16370.59 149
16371.80 140
16373.01 155
16374.21 133
16375.42 128
16376.63 151
16377.84 151
16379.04 153
16380.25 155
16381.46 153
16382.67 142
16383.87 144
16385.08 157
16386.29 141
16387.50 135
16388.70 145
16389.91 135
16391.12 128
16392.33 132
16393.53 114
16394.74 152
16395.95 151
16397.16 151
16398.37 118
16399.57 136
16400.78 131
16401.99 136
16403.20 124
16404.41 132
16405.62 133
16406.82 151
16408.03 139
16409.24 133
16410.45 135
16411.66 119
16412.87 123
16414.07 126
16415.28 148
16416.49 129
16417.70 124
16418.91 146
16420.12 159
16421.33 139
16422.54 139
16423.75 131
16424.95 135
16426.16 133
16427.37 132
16428.58 139
16429.79 148
16431.00 143
16432.21 140
16433.42 132
16434.63 126
16435.84 142
16437.05 135
16438.26 139
16439.47 113
16440.68 125
16441.88 129
16443.09 162
16444.30 129
16445.51 141
16446.72 122
16447.93 133
16449.14 155
16450.35 142
16451.56 142
16452.77 127
16453.98 138
16455.19 142
16456.40 148
16457.61 140
16458.82 135
16460.03 143
16461.24 135
16462.45 130
16463.67 131
16464.88 126
16466.09 127
16467.30 127
16468.51 127
16469.72 167
16470.93 133
16472.14 144
16473.35 136
16474.56 140
16475.77 126
16476.98 134
16478.19 141
16479.40 126
16480.62 131
16481.83 126
16483.04 142
16484.25 145
16485.46 130
16486.67 127
16487.88 131
16489.09 135
16490.31 150
16491.52 121
16492.73 152
16493.94 118
16495.15 110
16496.36 144
16497.57 154
16498.79 127
16500.00 141
16501.21 117
16502.42 126
16503.63 138
16504.85 132
16506.06 118
16507.27 124
16508.48 143
16509.69 135
16510.91 152
16512.12 124
16513.33 143
16514.54 132
16515.76 145
16516.97 137
16518.18 144
16519.39 122
16520.60 127
16521.82 128
16523.03 136
16524.24 150
16525.46 128
16526.67 137
16527.88 141
16529.09 138
16530.31 132
16531.52 119
16532.73 133
16533.95 138
16535.16 112
16536.37 147
16537.58 141
16538.80 143
16540.01 123
16541.22 141
16542.44 141
16543.65 133
16544.86 137
16546.08 140
16547.29 147
16548.50 120
16549.72 126
16550.93 138
16552.15 133
16553.36 114
16554.57 144
16555.79 149
16557.00 132
16558.21 114
16559.43 137
16560.64 126
16561.86 131
16563.07 128
16564.28 156
16565.50 125
16566.71 111
16567.93 137
16569.14 146
16570.36 144
16571.57 130
16572.78 141
16574.00 125
16575.21 133
16576.43 117
16577.64 126
16578.86 130
16580.07 123
16581.29 126
16582.50 116
16583.72 120
16584.93 121
16586.15 134
16587.36 122
16588.58 121
16589.79 130
16591.01 139
16592.22 149
16593.44 128
16594.65 131
16595.87 142
16597.08 139
16598.30 117
16599.51 130
16600.73 130
16601.94 133
16603.16 135
16604.37 129
16605.59 118
16606.81 142
16608.02 126
16609.24 116
16610.45 112
16611.67 133
16612.89 138
16614.10 146
16615.32 130
16616.53 119
16617.75 133
16618.97 136
16620.18 155
16621.40 134
16622.61 120
16623.83 133
16625.05 151
16626.26 133
16627.48 147
16628.70 119
16629.91 133
16631.13 106
16632.35 119
16633.56 162
16634.78 120
16636.00 133
16637.21 139
16638.43 125
16639.65 129
16640.86 123
16642.08 131
16643.30 120
16644.51 117
16645.73 145
16646.95 131
16648.17 134
16649.38 120
16650.60 121
16651.82 132
16653.03 146
16654.25 121
16655.47 135
16656.69 118
16657.90 132
16659.12 129
16660.34 119
16661.56 125
16662.77 145
16663.99 159
16665.21 124
16666.43 125
16667.65 118
16668.86 127
16670.08 129
16671.30 127
16672.52 123
16673.74 131
16674.95 119
16676.17 125
16677.39 125
16678.61 116
16679.83 126
16681.05 113
16682.26 138
16683.48 111
16684.70 125
16685.92 133
16687.14 135
16688.36 131
16689.58 153
16690.79 144
16692.01 128
16693.23 131
16694.45 127
16695.67 142
16696.89 122
16698.11 146
16699.33 138
16700.55 137
16701.76 127
16702.98 122
16704.20 118
16705.42 128
16706.64 130
16707.86 136
16709.08 117
16710.30 142
16711.52 132
16712.74 127
16713.96 127
16715.18 128
16716.40 137
16717.62 129
16718.84 136
16720.06 139
16721.28 128
16722.50 137
16723.72 141
16724.94 126
16726.16 106
16727.38 120
16728.60 129
16729.82 129
16731.04 134
16732.26 129
16733.48 121
16734.70 143
16735.92 123
16737.14 129
16738.36 133
16739.58 124
16740.80 126
16742.02 126
16743.24 108
16744.46 138
16745.68 126
16746.90 132
16748.12 128
16749.35 123
16750.57 134
16751.79 130
16753.01 126
16754.23 121
16755.45 118
16756.67 132
16757.89 122
16759.11 133
16760.33 120
16761.56 146
16762.78 128
16764.00 131
16765.22 144
16766.44 131
16767.66 110
16768.88 126
16770.11 120
16771.33 134
16772.55 139
16773.77 111
16774.99 132
16776.22 120
16777.44 135
16778.66 128
16779.88 101
16781.10 140
16782.33 130
16783.55 115
16784.77 127
16785.99 143
16787.21 139
16788.44 109
16789.66 145
16790.88 140
16792.10 114
16793.33 121
16794.55 136
16795.77 117
16796.99 103
16798.22 112
16799.44 130
16800.66 124
16801.88 133
16803.11 119
16804.33 109
16805.55 118
16806.78 137
16808.00 133
16809.22 127
16810.44 144
16811.67 142
16812.89 135
16814.11 123
16815.34 115
16816.56 120
16817.78 134
16819.01 140
16820.23 136
16821.45 128
16822.68 144
16823.90 128
16825.13 132
16826.35 134
16827.57 129
16828.80 121
16830.02 117
16831.24 123
16832.47 127
16833.69 135
16834.92 140
16836.14 137
16837.36 149
16838.59 130
16839.81 141
16841.04 138
16842.26 125
16843.48 124
16844.71 119
16845.93 145
16847.16 133
16848.38 130
16849.61 120
16850.83 137
16852.06 152
16853.28 144
16854.51 125
16855.73 126
16856.95 123
16858.18 132
16859.40 150
16860.63 125
16861.85 147
16863.08 144
16864.30 139
16865.53 134
16866.75 151
16867.98 136
16869.21 137
16870.43 152
16871.66 144
16872.88 139
16874.11 144
16875.33 133
16876.56 139
16877.78 126
16879.01 143
16880.23 136
16881.46 147
16882.69 130
16883.91 124
16885.14 137
16886.36 137
16887.59 138
16888.81 122
16890.04 140
16891.27 124
16892.49 130
16893.72 117
16894.94 139
16896.17 144
16897.40 131
16898.62 132
16899.85 117
16901.08 150
16902.30 130
16903.53 130
16904.76 127
16905.98 124
16907.21 126
16908.44 121
16909.66 147
16910.89 130
16912.12 131
16913.34 135
16914.57 130
16915.80 112
16917.02 121
16918.25 124
16919.48 133
16920.70 124
16921.93 141
16923.16 134
16924.39 130
16925.61 136
16926.84 145
16928.07 127
16929.30 134
16930.52 133
16931.75 144
16932.98 116
16934.21 132
16935.43 126
16936.66 138
16937.89 133
16939.12 112
16940.34 140
16941.57 131
16942.80 109
16944.03 139
16945.26 105
16946.48 129
16947.71 131
16948.94 121
16950.17 135
16951.40 113
16952.62 113
16953.85 126
16955.08 146
16956.31 130
16957.54 107
16958.77 123
16959.99 110
16961.22 131
16962.45 129
16963.68 153
16964.91 110
16966.14 126
16967.37 104
16968.60 120
16969.82 135
16971.05 144
16972.28 123
16973.51 122
16974.74 148
16975.97 131
16977.20 136
16978.43 108
16979.66 132
16980.89 116
16982.11 129
16983.34 122
16984.57 141
16985.80 119
16987.03 128
16988.26 132
16989.49 126
16990.72 123
16991.95 118
16993.18 113
16994.41 116
16995.64 131
16996.87 124
16998.10 144
16999.33 128
17000.56 122
17001.79 129
17003.02 125
17004.25 114
17005.48 130
17006.71 130
17007.94 115
17009.17 109
17010.40 140
17011.63 118
17012.86 120
17014.09 134
17015.32 139
17016.55 122
17017.78 132
17019.01 124
17020.25 121
17021.48 135
17022.71 108
17023.94 123
17025.17 110
17026.40 127
17027.63 128
17028.86 117
17030.09 111
17031.32 120
17032.55 132
17033.79 120
17035.02 106
17036.25 134
17037.48 125
17038.71 109
17039.94 123
17041.17 112
17042.41 134
17043.64 144
17044.87 122
17046.10 132
17047.33 129
17048.56 129
17049.80 112
17051.03 130
17052.26 141
17053.49 122
17054.72 121
17055.95 131
17057.19 139
17058.42 134
17059.65 110
17060.88 126
17062.12 128
17063.35 131
17064.58 114
17065.81 115
17067.04 138
17068.28 118
17069.51 131
17070.74 130
17071.97 124
17073.21 128
17074.44 133
17075.67 112
17076.90 124
17078.14 102
17079.37 119
17080.60 131
17081.84 119
17083.07 118
17084.30 129
17085.54 125
17086.77 116
17088.00 129
17089.23 110
17090.47 116
17091.70 123
17092.93 116
17094.17 127
17095.40 124
17096.63 117
17097.87 112
17099.10 133
17100.34 133
17101.57 131
17102.80 110
17104.04 119
17105.27 113
17106.50 118
17107.74 109
17108.97 117
17110.21 129
17111.44 117
17112.67 123
17113.91 120
17115.14 131
17116.38 126
17117.61 113
17118.84 128
17120.08 131
17121.31 117
17122.55 108
17123.78 128
17125.02 102
17126.25 115
17127.48 137
17128.72 141
17129.95 131
17131.19 139
17132.42 120
17133.66 120
17134.89 125
17136.13 118
17137.36 127
17138.60 127
17139.83 114
17141.07 107
17142.30 118
17143.54 118
17144.77 114
17146.01 123
17147.24 129
17148.48 115
17149.71 119
17150.95 116
17152.19 117
17153.42 129
17154.66 114
17155.89 137
17157.13 125
17158.36 132
17159.60 112
17160.83 124
17162.07 121
17163.31 116
17164.54 104
17165.78 115
17167.01 126
17168.25 118
17169.49 113
17170.72 112
17171.96 109
17173.19 122
17174.43 114
17175.67 125
17176.90 113
17178.14 115
17179.38 122
17180.61 120
17181.85 125
17183.09 107
17184.32 127
17185.56 113
17186.80 117
17188.03 129
17189.27 115
17190.51 116
17191.74 119
17192.98 124
17194.22 125
17195.45 131
17196.69 106
17197.93 117
17199.16 120
17200.40 115
17201.64 114
17202.88 104
17204.11 112
17205.35 115
17206.59 112
17207.83 121
17209.06 115
17210.30 122
17211.54 114
17212.78 111
17214.01 104
17215.25 130
17216.49 107
17217.73 112
17218.96 112
17220.20 111
17221.44 106
17222.68 109
17223.92 122
17225.15 116
17226.39 113
17227.63 123
17228.87 116
17230.11 122
17231.35 102
17232.58 120
17233.82 111
17235.06 121
17236.30 110
17237.54 124
17238.78 109
17240.01 119
17241.25 110
17242.49 116
17243.73 120
17244.97 117
17246.21 117
17247.45 127
17248.69 115
17249.93 110
17251.16 134
17252.40 110
17253.64 117
17254.88 122
17256.12 110
17257.36 105
17258.60 109
17259.84 113
17261.08 119
17262.32 118
17263.56 124
17264.80 132
17266.04 101
17267.28 119
17268.51 121
17269.75 123
17270.99 113
17272.23 108
17273.47 112
17274.71 125
17275.95 114
17277.19 119
17278.43 123
17279.67 112
17280.91 127
17282.15 134
17283.39 114
17284.63 120
17285.87 117
17287.11 108
17288.35 122
17289.60 109
17290.84 132
17292.08 112
17293.32 109
17294.56 108
17295.80 110
17297.04 109
17298.28 101
17299.52 108
17300.76 111
17302.00 114
17303.24 101
17304.48 108
17305.72 113
17306.96 119
17308.21 116
17309.45 117
17310.69 103
17311.93 101
17313.17 113
17314.41 118
17315.65 116
17316.89 95
17318.14 115
17319.38 117
17320.62 102
17321.86 108
17323.10 120
17324.34 118
17325.59 100
17326.83 101
17328.07 106
17329.31 141
17330.55 120
17331.79 112
17333.04 123
17334.28 120
17335.52 124
17336.76 119
17338.00 117
17339.25 123
17340.49 104
17341.73 110
17342.97 101
17344.22 108
17345.46 120
17346.70 126
17347.94 130
17349.19 111
17350.43 105
17351.67 115
17352.91 115
17354.16 97
17355.40 112
17356.64 129
17357.88 99
17359.13 94
17360.37 96
17361.61 127
17362.86 124
17364.10 136
17365.34 109
17366.58 113
17367.83 109
17369.07 113
17370.31 127
17371.56 91
17372.80 112
17374.04 119
17375.29 127
17376.53 101
17377.78 97
17379.02 114
17380.26 100
17381.51 106
17382.75 93
17383.99 106
17385.24 124
17386.48 115
17387.72 117
17388.97 124
17390.21 112
17391.46 107
17392.70 119
17393.94 127
17395.19 97
17396.43 113
17397.68 130
17398.92 103
17400.17 113
17401.41 123
17402.65 103
17403.90 126
17405.14 116
17406.39 106
17407.63 125
17408.88 109
17410.12 119
17411.37 116
17412.61 120
17413.86 119
17415.10 114
17416.35 116
17417.59 114
17418.84 100
17420.08 108
17421.33 111
17422.57 121
17423.82 95
17425.06 99
17426.31 131
17427.55 105
17428.80 99
17430.04 130
17431.29 124
17432.53 107
17433.78 111
17435.03 95
17436.27 119
17437.52 101
17438.76 102
17440.01 114
17441.25 106
17442.50 121
17443.75 114
17444.99 110
17446.24 100
17447.48 113
17448.73 111
17449.98 136
17451.22 107
17452.47 109
17453.71 117
17454.96 108
17456.21 105
17457.45 107
17458.70 112
17459.95 110
17461.19 107
17462.44 111
17463.69 109
17464.93 99
17466.18 118
17467.43 134
17468.67 102
17469.92 104
17471.17 113
17472.41 120
17473.66 126
17474.91 115
17476.15 122
17477.40 121
17478.65 104
17479.90 114
17481.14 129
17482.39 113
17483.64 112
17484.88 110
17486.13 112
17487.38 142
17488.63 119
17489.87 121
17491.12 109
17492.37 115
17493.62 132
17494.86 136
17496.11 119
17497.36 104
17498.61 122
17499.86 133
17501.10 115
17502.35 97
17503.60 103
17504.85 124
17506.10 129
17507.34 120
17508.59 126
17509.84 119
17511.09 127
17512.34 125
17513.59 112
17514.83 119
17516.08 110
17517.33 115
17518.58 128
17519.83 124
17521.08 124
17522.33 120
17523.57 124
17524.82 129
17526.07 105
17527.32 111
17528.57 120
17529.82 103
17531.07 134
17532.32 125
17533.57 114
17534.82 112
17536.06 127
17537.31 131
17538.56 121
17539.81 115
17541.06 116
17542.31 123
17543.56 122
17544.81 108
17546.06 117
17547.31 124
17548.56 116
17549.81 130
17551.06 120
17552.31 112
17553.56 118
17554.81 137
17556.06 132
17557.31 106
17558.56 127
17559.81 129
17561.06 127
17562.31 118
17563.56 124
17564.81 129
17566.06 132
17567.31 133
17568.56 129
17569.81 124
17571.06 105
17572.31 120
17573.56 128
17574.81 121
17576.06 127
17577.31 111
17578.56 127
17579.81 125
17581.06 124
17582.31 115
17583.57 124
17584.82 111
17586.07 118
17587.32 118
17588.57 128
17589.82 120
17591.07 120
17592.32 132
17593.57 139
17594.83 114
17596.08 128
17597.33 123
17598.58 117
17599.83 126
17601.08 133
17602.33 90
17603.59 121
17604.84 128
17606.09 130
17607.34 121
17608.59 115
17609.84 101
17611.10 113
17612.35 119
17613.60 125
17614.85 104
17616.10 117
17617.36 121
17618.61 118
17619.86 116
17621.11 109
17622.36 108
17623.62 113
17624.87 122
17626.12 113
17627.37 122
17628.63 131
17629.88 128
17631.13 111
17632.38 121
17633.64 105
17634.89 124
17636.14 123
17637.39 121
17638.65 121
17639.90 103
17641.15 105
17642.41 134
17643.66 116
17644.91 110
17646.17 109
17647.42 123
17648.67 123
17649.92 117
17651.18 102
17652.43 125
17653.68 122
17654.94 121
17656.19 117
17657.44 111
17658.70 123
17659.95 111
17661.21 119
17662.46 114
17663.71 113
17664.97 112
17666.22 113
17667.47 120
17668.73 117
17669.98 118
17671.24 120
17672.49 101
17673.74 117
17675.00 111
17676.25 108
17677.51 111
17678.76 120
17680.02 109
17681.27 119
17682.52 99
17683.78 113
17685.03 122
17686.29 121
17687.54 110
17688.80 109
17690.05 116
17691.31 126
17692.56 110
17693.82 112
17695.07 119
17696.32 101
17697.58 97
17698.83 129
17700.09 121
17701.34 120
17702.60 113
17703.86 112
17705.11 113
17706.37 95
17707.62 114
17708.88 107
17710.13 114
17711.39 114
17712.64 124
17713.90 135
17715.15 115
17716.41 100
17717.66 121
17718.92 124
17720.18 122
17721.43 112
17722.69 115
17723.94 117
17725.20 114
17726.45 125
17727.71 127
17728.97 121
17730.22 111
17731.48 114
17732.74 110
17733.99 122
17735.25 130
17736.50 123
17737.76 105
17739.02 112
17740.27 126
17741.53 123
17742.79 120
17744.04 125
17745.30 104
17746.56 116
17747.81 118
17749.07 106
17750.33 111
17751.58 121
17752.84 118
17754.10 119
17755.35 119
17756.61 106
17757.87 108
17759.12 119
17760.38 118
17761.64 104
17762.90 108
17764.15 105
17765.41 104
17766.67 109
17767.93 105
17769.18 108
17770.44 129
17771.70 103
17772.96 111
17774.21 119
17775.47 105
17776.73 118
17777.99 114
17779.24 115
17780.50 126
17781.76 106
17783.02 125
17784.28 120
17785.53 109
17786.79 113
17788.05 123
17789.31 111
17790.57 111
17791.82 100
17793.08 113
17794.34 116
17795.60 118
17796.86 112
17798.12 109
17799.37 123
17800.63 118
17801.89 115
17803.15 103
17804.41 111
17805.67 106
17806.93 124
17808.19 115
17809.44 125
17810.70 121
17811.96 120
17813.22 97
17814.48 115
17815.74 119
17817.00 115
17818.26 107
17819.52 87
17820.78 111
17822.04 111
17823.29 100
17824.55 110
17825.81 121
17827.07 123
17828.33 105
17829.59 95
17830.85 122
17832.11 118
17833.37 111
17834.63 120
17835.89 113
17837.15 109
17838.41 114
17839.67 109
17840.93 112
17842.19 104
17843.45 115
17844.71 122
17845.97 101
17847.23 114
17848.49 118
17849.75 125
17851.01 89
17852.27 106
17853.53 114
17854.79 98
17856.05 112
17857.31 104
17858.57 120
17859.84 113
17861.10 96
17862.36 108
17863.62 114
17864.88 105
17866.14 117
17867.40 121
17868.66 124
17869.92 103
17871.18 98
17872.44 110
17873.71 120
17874.97 111
17876.23 101
17877.49 122
17878.75 110
17880.01 118
17881.27 106
17882.53 122
17883.80 106
17885.06 104
17886.32 122
17887.58 126
17888.84 101
17890.10 110
17891.37 120
17892.63 112
17893.89 104
17895.15 100
17896.41 113
17897.67 100
17898.94 114
17900.20 125
17901.46 116
17902.72 104
17903.99 98
17905.25 106
17906.51 109
17907.77 107
17909.03 121
17910.30 103
17911.56 99
17912.82 85
17914.08 95
17915.35 107
17916.61 107
17917.87 102
17919.14 103
17920.40 104
17921.66 94
17922.92 96
17924.19 98
17925.45 120
17926.71 102
17927.98 97
17929.24 102
17930.50 101
17931.76 119
17933.03 127
17934.29 114
17935.55 85
17936.82 100
17938.08 98
17939.34 116
17940.61 101
17941.87 120
17943.14 107
17944.40 110
17945.66 94
17946.93 107
17948.19 118
17949.45 114
17950.72 98
17951.98 111
17953.25 123
17954.51 100
17955.77 112
17957.04 119
17958.30 104
17959.57 103
17960.83 110
17962.09 97
17963.36 112
17964.62 85
17965.89 119
17967.15 107
17968.42 122
17969.68 89
17970.95 111
17972.21 119
17973.47 100
17974.74 105
17976.00 123
17977.27 107
17978.53 99
17979.80 109
17981.06 84
17982.33 105
17983.59 94
17984.86 116
17986.12 121
17987.39 111
17988.65 98
17989.92 107
17991.18 134
17992.45 84
17993.71 99
17994.98 110
17996.25 102
17997.51 109
17998.78 114
18000.04 110
18001.31 121
18002.57 101
18003.84 122
18005.10 124
18006.37 116
18007.64 102
18008.90 111
18010.17 104
18011.43 88
18012.70 111
18013.97 111
18015.23 104
18016.50 90
18017.76 111
18019.03 121
18020.30 117
18021.56 123
18022.83 114
18024.10 108
18025.36 105
18026.63 97
18027.90 111
18029.16 106
18030.43 110
18031.70 117
18032.96 113
18034.23 99
18035.50 113
18036.76 116
18038.03 112
18039.30 109
18040.56 95
18041.83 116
18043.10 120
18044.37 110
18045.63 107
18046.90 100
18048.17 134
18049.43 104
18050.70 113
18051.97 108
18053.24 108
18054.50 97
18055.77 108
18057.04 114
18058.31 118
18059.57 101
18060.84 128
18062.11 113
18063.38 126
18064.65 104
18065.91 107
18067.18 106
18068.45 98
18069.72 117
18070.98 116
18072.25 116
18073.52 113
18074.79 125
18076.06 114
18077.33 101
18078.59 124
18079.86 120
18081.13 118
18082.40 106
18083.67 115
18084.94 127
18086.21 121
18087.47 118
18088.74 109
18090.01 104
18091.28 111
18092.55 112
18093.82 108
18095.09 106
18096.36 111
18097.62 117
18098.89 130
18100.16 119
18101.43 99
18102.70 115
18103.97 134
18105.24 123
18106.51 95
18107.78 107
18109.05 114
18110.32 122
18111.59 108
18112.86 109
18114.13 110
18115.40 105
18116.66 109
18117.93 107
18119.20 103
18120.47 106
18121.74 121
18123.01 135
18124.28 125
18125.55 97
18126.82 90
18128.09 107
18129.36 100
18130.63 108
18131.90 137
18133.17 115
18134.44 103
18135.71 108
18136.99 125
18138.26 107
18139.53 104
18140.80 112
18142.07 105
18143.34 102
18144.61 109
18145.88 115
18147.15 122
18148.42 113
18149.69 106
18150.96 121
18152.23 110
18153.50 96
18154.78 102
18156.05 101
18157.32 123
18158.59 112
18159.86 99
18161.13 117
18162.40 109
18163.67 119
18164.94 110
18166.22 117
18167.49 99
18168.76 99
18170.03 114
18171.30 103
18172.57 104
18173.85 103
18175.12 110
18176.39 110
18177.66 101
18178.93 99
18180.20 106
18181.48 108
18182.75 114
18184.02 105
18185.29 116
18186.56 91
18187.84 115
18189.11 126
18190.38 120
18191.65 101
18192.93 102
18194.20 114
18195.47 106
18196.74 98
18198.02 107
18199.29 133
18200.56 107
18201.83 111
18203.11 99
18204.38 121
18205.65 119
18206.92 109
18208.20 120
18209.47 101
18210.74 111
18212.02 110
18213.29 118
18214.56 114
18215.84 102
18217.11 109
18218.38 117
18219.65 115
18220.93 104
18222.20 105
18223.47 118
18224.75 91
18226.02 108
18227.30 125
18228.57 116
18229.84 108
18231.12 110
18232.39 115
18233.66 100
18234.94 115
18236.21 109
18237.48 116
18238.76 103
18240.03 120
18241.31 115
18242.58 118
18243.86 88
18245.13 109
18246.40 116
18247.68 96
18248.95 113
18250.23 106
18251.50 111
18252.77 102
18254.05 113
18255.32 100
18256.60 113
18257.87 94
18259.15 106
18260.42 100
18261.70 113
18262.97 100
18264.25 109
18265.52 117
18266.80 109
18268.07 99
18269.35 101
18270.62 120
18271.90 100
18273.17 112
18274.45 100
18275.72 97
18277.00 110
18278.27 103
18279.55 112
18280.82 120
18282.10 94
18283.37 102
18284.65 113
18285.93 101
18287.20 101
18288.48 112
18289.75 115
18291.03 101
18292.30 126
18293.58 108
18294.86 108
18296.13 102
18297.41 111
18298.68 115
18299.96 119
18301.24 86
18302.51 90
18303.79 121
18305.06 103
18306.34 98
18307.62 107
18308.89 113
18310.17 95
18311.45 98
18312.72 117
18314.00 115
18315.28 110
18316.55 118
18317.83 104
18319.11 111
18320.38 105
18321.66 107
18322.94 104
18324.21 106
18325.49 99
18326.77 92
18328.04 121
18329.32 115
18330.60 110
18331.88 109
18333.15 107
18334.43 99
18335.71 117
18336.98 106
18338.26 113
18339.54 91
18340.82 123
18342.09 120
18343.37 98
18344.65 115
18345.93 97
18347.20 120
18348.48 105
18349.76 107
18351.04 101
18352.32 113
18353.59 123
18354.87 113
18356.15 95
18357.43 100
18358.71 95
18359.98 103
18361.26 113
18362.54 93
18363.82 91
18365.10 111
18366.38 104
18367.65 102
18368.93 98
18370.21 106
18371.49 105
18372.77 109
18374.05 95
18375.33 107
18376.60 109
18377.88 98
18379.16 105
18380.44 111
18381.72 109
18383.00 103
18384.28 111
18385.56 122
18386.84 117
18388.11 110
18389.39 116
18390.67 122
18391.95 112
18393.23 125
18394.51 103
18395.79 126
18397.07 102
18398.35 100
18399.63 101
18400.91 122
18402.19 110
18403.47 103
18404.75 114
18406.03 118
18407.31 103
18408.59 118
18409.87 106
18411.15 105
18412.43 110
18413.71 102
18414.99 111
18416.27 109
18417.55 111
18418.83 117
18420.11 108
18421.39 93
18422.67 103
18423.95 109
18425.23 98
18426.51 102
18427.79 113
18429.07 108
18430.35 109
18431.63 114
18432.91 93
18434.19 99
18435.47 109
18436.75 117
18438.04 104
18439.32 119
18440.60 106
18441.88 105
18443.16 119
18444.44 101
18445.72 118
18447.00 106
18448.28 106
18449.57 112
18450.85 106
18452.13 109
18453.41 110
18454.69 105
18455.97 101
18457.25 105
18458.54 125
18459.82 119
18461.10 99
18462.38 96
18463.66 100
18464.94 111
18466.23 112
18467.51 111
18468.79 113
18470.07 115
18471.35 107
18472.64 111
18473.92 99
18475.20 102
18476.48 116
18477.76 123
18479.05 110
18480.33 105
18481.61 105
18482.89 110
18484.18 102
18485.46 95
18486.74 105
18488.02 102
18489.31 116
18490.59 97
18491.87 100
18493.15 105
18494.44 102
18495.72 125
18497.00 114
18498.29 106
18499.57 104
18500.85 113
18502.13 134
18503.42 107
18504.70 103
18505.98 110
18507.27 103
18508.55 109
18509.83 108
18511.12 106
18512.40 111
18513.68 125
18514.97 106
18516.25 104
18517.54 100
18518.82 101
18520.10 114
18521.39 100
18522.67 114
18523.95 108
18525.24 125
18526.52 117
18527.81 112
18529.09 108
18530.37 119
18531.66 102
18532.94 107
18534.23 115
18535.51 102
18536.79 109
18538.08 126
18539.36 129
18540.65 112
18541.93 99
18543.22 111
18544.50 110
18545.79 124
18547.07 127
18548.36 115
18549.64 107
18550.92 110
18552.21 108
18553.49 94
18554.78 111
18556.06 102
18557.35 137
18558.63 115
18559.92 123
18561.20 119
18562.49 130
18563.77 126
18565.06 110
18566.35 113
18567.63 99
18568.92 112
18570.20 96
18571.49 109
18572.77 105
18574.06 112
18575.34 104
18576.63 110
18577.92 113
18579.20 110
18580.49 119
18581.77 126
18583.06 117
18584.34 102
18585.63 116
18586.92 119
18588.20 94
18589.49 98
18590.77 101
18592.06 124
18593.35 125
18594.63 108
18595.92 121
18597.21 112
18598.49 107
18599.78 100
18601.07 115
18602.35 122
18603.64 128
18604.93 115
18606.21 109
18607.50 110
18608.79 107
18610.07 110
18611.36 117
18612.65 112
18613.93 113
18615.22 119
18616.51 104
18617.79 107
18619.08 113
18620.37 125
18621.66 124
18622.94 102
18624.23 117
18625.52 121
18626.80 113
18628.09 101
18629.38 107
18630.67 104
18631.95 100
18633.24 126
18634.53 109
18635.82 98
18637.11 109
18638.39 92
18639.68 116
18640.97 110
18642.26 135
18643.54 111
18644.83 122
18646.12 104
18647.41 111
18648.70 115
18649.99 106
18651.27 107
18652.56 110
18653.85 105
18655.14 107
18656.43 121
18657.72 123
18659.00 108
18660.29 100
18661.58 110
18662.87 115
18664.16 99
18665.45 92
18666.74 103
18668.02 108
18669.31 106
18670.60 97
18671.89 104
18673.18 113
18674.47 103
18675.76 101
18677.05 112
18678.34 110
18679.63 102
18680.92 99
18682.20 112
18683.49 127
18684.78 104
18686.07 114
18687.36 112
18688.65 104
18689.94 102
18691.23 102
18692.52 116
18693.81 108
18695.10 100
18696.39 94
18697.68 112
18698.97 100
18700.26 119
18701.55 106
18702.84 111
18704.13 100
18705.42 106
18706.71 106
18708.00 117
18709.29 89
18710.58 109
18711.87 105
18713.16 91
18714.45 113
18715.74 96
18717.03 105
18718.32 90
18719.61 114
18720.90 99
18722.20 102
18723.49 94
18724.78 110
18726.07 114
18727.36 105
18728.65 107
18729.94 117
18731.23 107
18732.52 108
18733.81 110
18735.10 91
18736.40 119
18737.69 105
18738.98 110
18740.27 137
18741.56 109
18742.85 104
18744.14 121
18745.43 101
18746.73 115
18748.02 110
18749.31 120
18750.60 103
18751.89 84
18753.18 114
18754.48 95
18755.77 96
18757.06 110
18758.35 123
18759.64 109
18760.94 109
18762.23 108
18763.52 116
18764.81 105
18766.10 104
18767.40 111
18768.69 109
18769.98 99
18771.27 98
18772.57 120
18773.86 101
18775.15 117
18776.44 104
18777.74 110
18779.03 124
18780.32 105
18781.61 108
18782.91 113
18784.20 118
18785.49 119
18786.79 113
18788.08 123
18789.37 122
18790.66 101
18791.96 97
18793.25 111
18794.54 117
18795.84 96
18797.13 90
18798.42 114
18799.72 106
18801.01 102
18802.30 113
18803.60 96
18804.89 127
18806.18 104
18807.48 109
18808.77 119
18810.07 109
18811.36 105
18812.65 98
18813.95 94
18815.24 101
18816.53 111
18817.83 98
18819.12 91
18820.42 91
18821.71 110
18823.00 111
18824.30 103
18825.59 117
18826.89 124
18828.18 121
18829.48 112
18830.77 106
18832.07 126
18833.36 117
18834.65 106
18835.95 103
18837.24 119
18838.54 102
18839.83 101
18841.13 98
18842.42 100
18843.72 107
18845.01 101
18846.31 111
18847.60 97
18848.90 91
18850.19 115
18851.49 111
18852.78 114
18854.08 109
18855.37 108
18856.67 117
18857.96 91
18859.26 117
18860.55 104
18861.85 118
18863.15 104
18864.44 111
18865.74 101
18867.03 91
18868.33 107
18869.62 121
18870.92 113
18872.22 115
18873.51 116
18874.81 94
18876.10 113
18877.40 94
18878.70 109
18879.99 101
18881.29 101
18882.58 87
18883.88 104
18885.18 122
18886.47 114
18887.77 100
18889.07 124
18890.36 122
18891.66 101
18892.95 102
18894.25 95
18895.55 118
18896.84 98
18898.14 105
18899.44 101
18900.73 98
18902.03 99
18903.33 99
18904.63 103
18905.92 132
18907.22 103
18908.52 105
18909.81 106
18911.11 107
18912.41 100
18913.71 103
18915.00 120
18916.30 108
18917.60 109
18918.89 117
18920.19 101
18921.49 109
18922.79 109
18924.09 105
18925.38 111
18926.68 92
18927.98 98
18929.28 91
18930.57 82
18931.87 120
18933.17 95
18934.47 101
18935.77 100
18937.06 104
18938.36 94
18939.66 111
18940.96 92
18942.26 113
18943.55 102
18944.85 106
18946.15 95
18947.45 105
18948.75 99
18950.05 98
18951.35 90
18952.64 114
18953.94 116
18955.24 92
18956.54 97
18957.84 84
18959.14 99
18960.44 106
18961.74 99
18963.03 87
18964.33 116
18965.63 92
18966.93 123
18968.23 97
18969.53 107
18970.83 94
18972.13 101
18973.43 113
18974.73 102
18976.03 92
18977.33 94
18978.62 101
18979.92 101
18981.22 104
18982.52 100
18983.82 104
18985.12 98
18986.42 107
18987.72 111
18989.02 99
18990.32 110
18991.62 96
18992.92 125
18994.22 102
18995.52 106
18996.82 80
18998.12 101
18999.42 96
19000.72 103
19002.02 85
19003.32 96
19004.62 107
19005.92 89
19007.22 105
19008.53 90
19009.83 117
19011.13 97
19012.43 104
19013.73 94
19015.03 115
19016.33 95
19017.63 103
19018.93 97
19020.23 116
19021.53 94
19022.83 100
19024.13 102
19025.44 102
19026.74 94
19028.04 106
19029.34 123
19030.64 110
19031.94 102
19033.24 107
19034.54 85
19035.85 93
19037.15 92
19038.45 100
19039.75 96
19041.05 86
19042.35 99
19043.66 81
19044.96 101
19046.26 103
19047.56 91
19048.86 80
19050.16 106
19051.47 101
19052.77 104
19054.07 107
19055.37 89
19056.67 111
19057.98 109
19059.28 98
19060.58 80
19061.88 106
19063.19 96
19064.49 100
19065.79 95
19067.09 96
19068.40 86
19069.70 90
19071.00 112
19072.30 111
19073.61 102
19074.91 114
19076.21 96
19077.52 105
19078.82 109
19080.12 90
19081.42 114
19082.73 96
19084.03 117
19085.33 93
19086.64 103
19087.94 110
19089.24 85
19090.55 99
19091.85 104
19093.15 103
19094.46 99
19095.76 102
19097.06 105
19098.37 98
19099.67 81
19100.97 97
19102.28 92
19103.58 91
19104.89 105
19106.19 112
19107.49 87
19108.80 98
19110.10 107
19111.40 86
19112.71 98
19114.01 118
19115.32 97
19116.62 98
19117.93 107
19119.23 86
19120.53 112
19121.84 99
19123.14 99
19124.45 104
19125.75 96
19127.06 98
19128.36 101
19129.67 95
19130.97 110
19132.28 117
19133.58 99
19134.88 100
19136.19 98
19137.49 104
19138.80 84
19140.10 97
19141.41 82
19142.71 103
19144.02 86
19145.32 107
19146.63 112
19147.94 102
19149.24 102
19150.55 95
19151.85 94
19153.16 100
19154.46 117
19155.77 106
19157.07 111
19158.38 85
19159.68 85
19160.99 96
19162.30 108
19163.60 98
19164.91 115
19166.21 115
19167.52 104
19168.83 87
19170.13 115
19171.44 97
19172.74 109
19174.05 105
19175.36 115
19176.66 105
19177.97 96
19179.27 105
19180.58 99
19181.89 102
19183.19 100
19184.50 103
19185.81 108
19187.11 102
19188.42 111
19189.73 109
19191.03 95
19192.34 95
19193.65 100
19194.95 99
19196.26 108
19197.57 100
19198.87 113
19200.18 101
19201.49 101
19202.80 99
19204.10 109
19205.41 94
19206.72 102
19208.03 91
19209.33 113
19210.64 116
19211.95 90
19213.25 96
19214.56 102
19215.87 97
19217.18 91
19218.49 108
19219.79 88
19221.10 115
19222.41 100
19223.72 111
19225.02 95
19226.33 103
19227.64 86
19228.95 102
19230.26 102
19231.56 122
19232.87 89
19234.18 99
19235.49 94
19236.80 87
19238.11 116
19239.41 82
19240.72 97
19242.03 107
19243.34 120
19244.65 105
19245.96 108
19247.26 98
19248.57 106
19249.88 101
19251.19 126
19252.50 109
19253.81 110
19255.12 110
19256.43 94
19257.74 98
19259.04 93
19260.35 103
19261.66 84
19262.97 118
19264.28 91
19265.59 89
19266.90 101
19268.21 113
19269.52 89
19270.83 107
19272.14 86
19273.45 107
19274.76 93
19276.07 104
19277.38 97
19278.69 108
19279.99 93
19281.30 87
19282.61 96
19283.92 87
19285.23 105
19286.54 99
19287.85 107
19289.16 95
19290.47 116
19291.78 100
19293.09 104
19294.40 99
19295.72 98
19297.03 92
19298.34 108
19299.65 93
19300.96 103
19302.27 111
19303.58 110
19304.89 83
19306.20 102
19307.51 104
19308.82 94
19310.13 94
19311.44 101
19312.75 117
19314.06 90
19315.37 91
19316.69 94
19318.00 90
19319.31 94
19320.62 76
19321.93 107
19323.24 98
19324.55 79
19325.86 91
19327.18 114
19328.49 82
19329.80 110
19331.11 108
19332.42 87
19333.73 105
19335.04 101
19336.36 101
19337.67 84
19338.98 107
19340.29 103
19341.60 98
19342.91 107
19344.23 91
19345.54 85
19346.85 114
19348.16 96
19349.47 93
19350.79 109
19352.10 100
19353.41 97
19354.72 100
19356.04 116
19357.35 101
19358.66 95
19359.97 89
19361.29 103
19362.60 95
19363.91 109
19365.22 99
19366.54 114
19367.85 85
19369.16 95
19370.47 90
19371.79 92
19373.10 104
19374.41 84
19375.73 105
19377.04 117
19378.35 102
19379.67 89
19380.98 111
19382.29 103
19383.60 95
19384.92 106
19386.23 113
19387.54 99
19388.86 93
19390.17 101
19391.49 97
19392.80 79
19394.11 108
19395.43 99
19396.74 91
19398.05 92
19399.37 91
19400.68 101
19402.00 93
19403.31 93
19404.62 91
19405.94 100
19407.25 97
19408.57 100
19409.88 101
19411.19 120
19412.51 89
19413.82 95
19415.14 108
19416.45 120
19417.77 99
19419.08 101
19420.39 89
19421.71 110
19423.02 105
19424.34 87
19425.65 87
19426.97 91
19428.28 96
19429.60 92
19430.91 110
19432.23 87
19433.54 111
19434.86 84
19436.17 96
19437.49 97
19438.80 87
19440.12 102
19441.43 95
19442.75 101
19444.06 98
19445.38 99
19446.69 96
19448.01 93
19449.32 100
19450.64 101
19451.96 112
19453.27 91
19454.59 102
19455.90 105
19457.22 91
19458.53 94
19459.85 100
19461.17 97
19462.48 93
19463.80 96
19465.11 97
19466.43 106
19467.75 113
19469.06 111
19470.38 98
19471.69 112
19473.01 108
19474.33 89
19475.64 111
19476.96 88
19478.28 78
19479.59 102
19480.91 99
19482.23 84
19483.54 117
19484.86 92
19486.18 98
19487.49 103
19488.81 106
19490.13 97
19491.44 94
19492.76 97
19494.08 99
19495.39 100
19496.71 87
19498.03 91
19499.35 101
19500.66 90
19501.98 96
19503.30 97
19504.61 101
19505.93 91
19507.25 101
19508.57 108
19509.88 105
19511.20 106
19512.52 96
19513.84 100
19515.15 95
19516.47 104
19517.79 96
19519.11 89
19520.43 86
19521.74 90
19523.06 95
19524.38 105
19525.70 105
19527.02 80
19528.33 95
19529.65 91
19530.97 111
19532.29 98
19533.61 91
19534.93 96
19536.24 89
19537.56 101
19538.88 99
19540.20 109
19541.52 99
19542.84 89
19544.16 95
19545.47 95
19546.79 96
19548.11 107
19549.43 80
19550.75 99
19552.07 104
19553.39 96
19554.71 96
19556.03 98
19557.34 93
19558.66 89
19559.98 101
19561.30 91
19562.62 96
19563.94 99
19565.26 95
19566.58 89
19567.90 93
19569.22 84
19570.54 106
19571.86 96
19573.18 92
19574.50 97
19575.82 108
19577.14 87
19578.46 97
19579.78 101
19581.10 97
19582.42 97
19583.74 100
19585.06 103
19586.38 98
19587.70 98
19589.02 111
19590.34 107
19591.66 88
19592.98 102
19594.30 103
19595.62 108
19596.94 110
19598.26 100
19599.58 95
19600.90 102
19602.22 89
19603.54 97
19604.86 93
19606.18 100
19607.50 102
19608.82 90
19610.15 90
19611.47 85
19612.79 86
19614.11 100
19615.43 98
19616.75 101
19618.07 94
19619.39 96
19620.71 85
19622.04 100
19623.36 103
19624.68 110
19626.00 113
19627.32 100
19628.64 89
19629.96 111
19631.29 88
19632.61 94
19633.93 100
19635.25 116
19636.57 95
19637.89 94
19639.22 101
19640.54 101
19641.86 108
19643.18 88
19644.50 104
19645.83 85
19647.15 117
19648.47 102
19649.79 98
19651.12 97
19652.44 94
19653.76 93
19655.08 107
19656.40 97
19657.73 88
19659.05 106
19660.37 100
19661.70 98
19663.02 87
19664.34 117
19665.66 88
19666.99 96
19668.31 85
19669.63 97
19670.95 87
19672.28 97
19673.60 102
19674.92 89
19676.25 93
19677.57 103
19678.89 98
19680.22 90
19681.54 92
19682.86 92
19684.19 110
19685.51 93
19686.83 115
19688.16 96
19689.48 111
19690.80 100
19692.13 96
19693.45 107
19694.78 106
19696.10 95
19697.42 93
19698.75 98
19700.07 102
19701.39 93
19702.72 87
19704.04 112
19705.37 77
19706.69 104
19708.02 93
19709.34 89
19710.66 83
19711.99 91
19713.31 97
19714.64 110
19715.96 92
19717.29 109
19718.61 104
19719.93 82
19721.26 92
19722.58 100
19723.91 90
19725.23 77
19726.56 87
19727.88 97
19729.21 96
19730.53 81
19731.86 95
19733.18 99
19734.51 97
19735.83 93
19737.16 91
19738.48 98
19739.81 103
19741.13 83
19742.46 97
19743.78 97
19745.11 103
19746.44 97
19747.76 99
19749.09 85
19750.41 89
19751.74 98
19753.06 92
19754.39 112
19755.72 75
19757.04 103
19758.37 97
19759.69 102
19761.02 94
19762.34 85
19763.67 92
19765.00 94
19766.32 101
19767.65 85
19768.98 95
19770.30 93
19771.63 102
19772.95 102
19774.28 107
19775.61 90
19776.93 106
19778.26 107
19779.59 104
19780.91 107
19782.24 86
19783.57 102
19784.89 91
19786.22 119
19787.55 103
19788.87 105
19790.20 92
19791.53 98
19792.86 100
19794.18 101
19795.51 107
19796.84 110
19798.16 109
19799.49 93
19800.82 82
19802.15 93
19803.47 98
19804.80 99
19806.13 95
19807.46 98
19808.78 90
19810.11 87
19811.44 98
19812.77 100
19814.09 112
19815.42 86
19816.75 90
19818.08 100
19819.41 93
19820.73 93
19822.06 91
19823.39 103
19824.72 102
19826.05 85
19827.37 101
19828.70 99
19830.03 103
19831.36 91
19832.69 103
19834.02 87
19835.34 95
19836.67 96
19838.00 89
19839.33 110
19840.66 97
19841.99 120
19843.32 90
19844.64 104
19845.97 95
19847.30 101
19848.63 97
19849.96 99
19851.29 96
19852.62 92
19853.95 96
19855.28 82
19856.60 89
19857.93 94
19859.26 97
19860.59 109
19861.92 90
19863.25 81
19864.58 91
19865.91 95
19867.24 98
19868.57 107
19869.90 99
19871.23 95
19872.56 100
19873.89 79
19875.22 88
19876.55 109
19877.88 105
19879.21 90
19880.54 86
19881.87 109
19883.20 105
19884.53 91
19885.86 98
19887.19 94
19888.52 100
19889.85 87
19891.18 110
19892.51 106
19893.84 108
19895.17 79
19896.50 89
19897.83 98
19899.16 106
19900.49 96
19901.82 93
19903.15 89
19904.48 84
19905.81 100
19907.15 108
19908.48 97
19909.81 92
19911.14 101
19912.47 87
19913.80 85
19915.13 108
19916.46 112
19917.79 104
19919.13 92
19920.46 81
19921.79 92
19923.12 81
19924.45 106
19925.78 92
19927.11 90
19928.45 88
19929.78 84
19931.11 88
19932.44 90
19933.77 94
19935.10 92
19936.44 99
19937.77 95
19939.10 106
19940.43 102
19941.76 107
19943.10 94
19944.43 95
19945.76 86
19947.09 102
19948.42 82
19949.76 102
19951.09 99
19952.42 90
19953.75 86
19955.09 107
19956.42 87
19957.75 103
19959.08 86
19960.42 91
19961.75 93
19963.08 111
19964.41 94
19965.75 98
19967.08 103
19968.41 93
19969.75 88
19971.08 99
19972.41 89
19973.74 91
19975.08 87
19976.41 97
19977.74 72
19979.08 104
19980.41 90
19981.74 95
19983.08 101
19984.41 93
19985.74 96
19987.08 82
19988.41 84
19989.75 93
19991.08 103
19992.41 91
19993.75 96
19995.08 81
19996.41 103
19997.75 97
19999.08 93
20000.42 99
20001.75 95
20003.08 83
20004.42 91
20005.75 89
20007.09 103
20008.42 84
20009.75 94
20011.09 109
20012.42 92
20013.76 88
20015.09 107
20016.43 112
20017.76 113
20019.10 99
20020.43 93
20021.76 97
20023.10 98
20024.43 108
20025.77 95
20027.10 90
20028.44 107
20029.77 92
20031.11 102
20032.44 90
20033.78 95
20035.11 97
20036.45 92
20037.78 102
20039.12 84
20040.46 101
20041.79 99
20043.13 98
20044.46 107
20045.80 84
20047.13 103
20048.47 92
20049.80 99
20051.14 95
20052.47 114
20053.81 96
20055.15 96
20056.48 105
20057.82 89
20059.15 76
20060.49 101
20061.83 92
20063.16 91
20064.50 116
20065.83 105
20067.17 108
20068.51 93
20069.84 100
20071.18 107
20072.52 88
20073.85 94
20075.19 88
20076.52 95
20077.86 96
20079.20 86
20080.53 103
20081.87 97
20083.21 90
20084.54 104
20085.88 108
20087.22 109
20088.56 87
20089.89 95
20091.23 96
20092.57 100
20093.90 111
20095.24 113
20096.58 105
20097.91 96
20099.25 105
20100.59 91
20101.93 107
20103.26 95
20104.60 91
20105.94 96
20107.28 91
20108.61 94
20109.95 100
20111.29 95
20112.63 99
20113.96 96
20115.30 77
20116.64 97
20117.98 82
20119.32 90
20120.65 95
20121.99 103
20123.33 87
20124.67 94
20126.01 87
