# Supplementary material for: MALDI-TOF MS typing enables the classification of brewing yeasts of the genus Saccharomyces to major beer styles
Source: PLoS One. 2017 Aug 9;12(8):e0181694. doi: 10.1371/journal.pone.0181694 (PMC5549903; doi:10.1371/journal.pone.0181694)
Supplement: S13 File — The directory includes 90 raw files and was zipped to “.zip”; the folder has three strains with 30 spectra per strain; S1 Text explains the raw files with an example and Table 1 represents the yeast strains used within the experiment. (ZIP) [file pone.0181694.s016.zip › 37-39/30628-70487-Dias-Dias-Dias-YPG-18h-E-E_2016-10-04_9_0_G2_1.dat]

1998.43 2661
1998.85 2718
1999.27 2614
1999.69 2502
2000.11 2543
2000.54 2551
2000.96 2433
2001.38 2363
2001.80 2336
2002.23 2341
2002.65 2388
2003.07 2455
2003.49 2352
2003.92 2410
2004.34 2486
2004.76 2481
2005.18 2395
2005.61 2493
2006.03 2596
2006.45 2546
2006.87 2459
2007.30 2595
2007.72 2588
2008.14 2541
2008.57 2499
2008.99 2384
2009.41 2360
2009.84 2364
2010.26 2271
2010.68 2263
2011.11 2151
2011.53 2136
2011.95 2220
2012.38 2315
2012.80 2285
2013.22 2366
2013.65 2357
2014.07 2469
2014.49 2549
2014.92 2484
2015.34 2518
2015.77 2584
2016.19 2686
2016.61 2701
2017.04 2678
2017.46 2614
2017.89 2734
2018.31 2640
2018.73 2583
2019.16 2525
2019.58 2551
2020.01 2490
2020.43 2351
2020.85 2290
2021.28 2296
2021.70 2142
2022.13 2142
2022.55 2122
2022.98 2189
2023.40 2105
2023.83 2142
2024.25 2132
2024.68 2036
2025.10 2037
2025.53 2133
2025.95 2089
2026.38 2092
2026.80 2197
2027.23 2164
2027.65 2146
2028.08 2154
2028.50 2179
2028.93 2091
2029.35 2104
2029.78 2243
2030.20 2183
2030.63 2296
2031.05 2211
2031.48 2262
2031.90 2219
2032.33 2250
2032.75 2298
2033.18 2336
2033.61 2352
2034.03 2272
2034.46 2231
2034.88 2278
2035.31 2268
2035.74 2344
2036.16 2400
2036.59 2453
2037.01 2413
2037.44 2546
2037.87 2406
2038.29 2435
2038.72 2515
2039.14 2422
2039.57 2488
2040.00 2394
2040.42 2431
2040.85 2503
2041.28 2579
2041.70 2571
2042.13 2307
2042.56 2317
2042.98 2420
2043.41 2368
2043.84 2311
2044.26 2295
2044.69 2283
2045.12 2278
2045.54 2301
2045.97 2248
2046.40 2204
2046.82 2223
2047.25 2239
2047.68 2271
2048.11 2269
2048.53 2241
2048.96 2175
2049.39 2241
2049.82 2272
2050.24 2178
2050.67 2196
2051.10 2104
2051.53 2196
2051.95 2227
2052.38 2323
2052.81 2166
2053.24 2061
2053.66 2083
2054.09 2163
2054.52 2234
2054.95 2248
2055.38 2166
2055.80 2174
2056.23 2179
2056.66 2169
2057.09 2207
2057.52 2278
2057.94 2259
2058.37 2242
2058.80 2316
2059.23 2321
2059.66 2277
2060.09 2321
2060.51 2322
2060.94 2304
2061.37 2359
2061.80 2438
2062.23 2555
2062.66 2471
2063.09 2448
2063.52 2497
2063.94 2408
2064.37 2455
2064.80 2440
2065.23 2493
2065.66 2358
2066.09 2310
2066.52 2318
2066.95 2258
2067.38 2294
2067.81 2225
2068.24 2154
2068.66 2115
2069.09 2164
2069.52 2108
2069.95 2145
2070.38 2055
2070.81 2034
2071.24 2147
2071.67 2306
2072.10 2265
2072.53 2246
2072.96 2275
2073.39 2205
2073.82 2233
2074.25 2265
2074.68 2328
2075.11 2501
2075.54 2526
2075.97 2546
2076.40 2602
2076.83 2562
2077.26 2528
2077.69 2610
2078.12 2655
2078.55 2683
2078.98 2507
2079.41 2602
2079.84 2535
2080.27 2539
2080.70 2391
2081.14 2320
2081.57 2375
2082.00 2384
2082.43 2303
2082.86 2320
2083.29 2239
2083.72 2224
2084.15 2220
2084.58 2214
2085.01 2230
2085.44 2164
2085.88 2154
2086.31 2207
2086.74 2215
2087.17 2113
2087.60 2108
2088.03 2184
2088.46 2245
2088.89 2166
2089.33 2281
2089.76 2376
2090.19 2435
2090.62 2436
2091.05 2547
2091.48 2546
2091.92 2493
2092.35 2596
2092.78 2496
2093.21 2397
2093.64 2392
2094.07 2344
2094.51 2297
2094.94 2401
2095.37 2254
2095.80 2227
2096.24 2305
2096.67 2285
2097.10 2287
2097.53 2157
2097.96 2190
2098.40 2225
2098.83 2191
2099.26 2180
2099.69 2055
2100.13 2118
2100.56 2252
2100.99 2227
2101.43 2202
2101.86 2243
2102.29 2122
2102.72 2110
2103.16 2213
2103.59 2357
2104.02 2377
2104.46 2235
2104.89 2302
2105.32 2329
2105.76 2440
2106.19 2464
2106.62 2432
2107.05 2534
2107.49 2401
2107.92 2365
2108.36 2393
2108.79 2321
2109.22 2236
2109.66 2175
2110.09 2179
2110.52 2190
2110.96 2227
2111.39 2075
2111.82 2051
2112.26 2126
2112.69 2159
2113.13 2043
2113.56 2034
2113.99 2069
2114.43 2138
2114.86 1990
2115.30 1995
2115.73 2025
2116.16 2092
2116.60 2038
2117.03 2111
2117.47 2030
2117.90 2120
2118.34 2086
2118.77 2154
2119.21 2097
2119.64 2142
2120.07 2149
2120.51 2136
2120.94 2153
2121.38 2179
2121.81 2176
2122.25 2143
2122.68 2080
2123.12 1977
2123.55 2137
2123.99 2228
2124.42 2066
2124.86 2044
2125.29 2055
2125.73 2131
2126.16 2275
2126.60 2268
2127.04 2180
2127.47 2290
2127.91 2276
2128.34 2414
2128.78 2413
2129.21 2413
2129.65 2485
2130.08 2357
2130.52 2356
2130.96 2395
2131.39 2425
2131.83 2476
2132.26 2466
2132.70 2347
2133.14 2313
2133.57 2448
2134.01 2488
2134.44 2437
2134.88 2451
2135.32 2478
2135.75 2496
2136.19 2406
2136.62 2494
2137.06 2489
2137.50 2398
2137.93 2280
2138.37 2350
2138.81 2232
2139.24 2277
2139.68 2172
2140.12 2088
2140.55 2123
2140.99 2172
2141.43 2195
2141.86 2153
2142.30 2075
2142.74 2116
2143.18 2079
2143.61 2121
2144.05 2177
2144.49 2292
2144.92 2438
2145.36 2617
2145.80 2937
2146.24 3129
2146.67 3277
2147.11 3587
2147.55 3746
2147.99 3886
2148.42 3889
2148.86 3762
2149.30 3732
2149.74 3576
2150.17 3416
2150.61 3238
2151.05 3011
2151.49 2813
2151.92 2700
2152.36 2590
2152.80 2506
2153.24 2391
2153.68 2369
2154.11 2321
2154.55 2217
2154.99 2244
2155.43 2300
2155.87 2257
2156.31 2339
2156.74 2300
2157.18 2307
2157.62 2196
2158.06 2211
2158.50 2239
2158.94 2264
2159.38 2326
2159.81 2269
2160.25 2201
2160.69 2201
2161.13 2249
2161.57 2187
2162.01 2195
2162.45 2221
2162.89 2226
2163.33 2260
2163.76 2378
2164.20 2340
2164.64 2416
2165.08 2366
2165.52 2326
2165.96 2374
2166.40 2374
2166.84 2497
2167.28 2636
2167.72 2557
2168.16 2566
2168.60 2477
2169.04 2569
2169.48 2532
2169.92 2549
2170.36 2529
2170.80 2569
2171.24 2521
2171.68 2493
2172.12 2521
2172.56 2637
2173.00 2643
2173.44 2675
2173.88 2667
2174.32 2626
2174.76 2710
2175.20 2678
2175.64 2609
2176.08 2724
2176.52 2723
2176.96 2783
2177.40 2788
2177.84 2721
2178.28 2621
2178.72 2544
2179.16 2372
2179.60 2347
2180.04 2291
2180.48 2211
2180.92 2273
2181.37 2099
2181.81 2186
2182.25 2206
2182.69 2189
2183.13 2314
2183.57 2318
2184.01 2442
2184.45 2492
2184.89 2427
2185.34 2404
2185.78 2526
2186.22 2645
2186.66 2688
2187.10 2685
2187.54 2696
2187.98 2675
2188.43 2638
2188.87 2486
2189.31 2565
2189.75 2475
2190.19 2420
2190.63 2416
2191.08 2575
2191.52 2353
2191.96 2380
2192.40 2535
2192.84 2544
2193.29 2453
2193.73 2306
2194.17 2442
2194.61 2562
2195.05 2637
2195.50 2570
2195.94 2606
2196.38 2503
2196.82 2432
2197.27 2344
2197.71 2319
2198.15 2320
2198.59 2346
2199.04 2328
2199.48 2252
2199.92 2279
2200.37 2210
2200.81 2252
2201.25 2270
2201.69 2265
2202.14 2315
2202.58 2340
2203.02 2437
2203.47 2402
2203.91 2479
2204.35 2484
2204.80 2509
2205.24 2482
2205.68 2431
2206.13 2491
2206.57 2460
2207.01 2583
2207.46 2636
2207.90 2521
2208.34 2630
2208.79 2628
2209.23 2615
2209.67 2552
2210.12 2441
2210.56 2450
2211.01 2509
2211.45 2487
2211.89 2549
2212.34 2521
2212.78 2518
2213.23 2428
2213.67 2243
2214.11 2217
2214.56 2164
2215.00 2085
2215.45 2210
2215.89 2233
2216.34 2228
2216.78 2285
2217.22 2234
2217.67 2283
2218.11 2406
2218.56 2338
2219.00 2457
2219.45 2556
2219.89 2720
2220.34 2985
2220.78 3208
2221.23 3389
2221.67 3616
2222.12 3640
2222.56 3777
2223.01 3823
2223.45 3815
2223.90 3532
2224.34 3567
2224.79 3428
2225.23 3287
2225.68 3099
2226.12 2944
2226.57 2801
2227.01 2891
2227.46 2714
2227.91 2666
2228.35 2690
2228.80 2815
2229.24 2798
2229.69 2763
2230.13 2691
2230.58 2734
2231.03 2765
2231.47 2854
2231.92 2788
2232.36 2786
2232.81 2793
2233.26 2746
2233.70 2785
2234.15 2669
2234.59 2627
2235.04 2685
2235.49 2748
2235.93 2573
2236.38 2688
2236.83 2681
2237.27 2646
2237.72 2630
2238.17 2711
2238.61 2600
2239.06 2469
2239.51 2348
2239.95 2294
2240.40 2311
2240.85 2185
2241.29 2192
2241.74 2218
2242.19 2221
2242.63 2154
2243.08 2159
2243.53 2234
2243.98 2190
2244.42 2253
2244.87 2191
2245.32 2242
2245.76 2260
2246.21 2173
2246.66 2133
2247.11 2133
2247.55 2293
2248.00 2249
2248.45 2325
2248.90 2190
2249.35 2278
2249.79 2237
2250.24 2310
2250.69 2306
2251.14 2234
2251.58 2238
2252.03 2256
2252.48 2276
2252.93 2059
2253.38 2064
2253.82 2114
2254.27 2074
2254.72 2028
2255.17 2080
2255.62 2110
2256.07 2117
2256.51 2156
2256.96 2212
2257.41 2222
2257.86 2390
2258.31 2479
2258.76 2567
2259.21 2687
2259.65 2658
2260.10 2807
2260.55 2938
2261.00 3081
2261.45 2988
2261.90 2986
2262.35 2788
2262.80 2782
2263.25 2734
2263.69 2754
2264.14 2759
2264.59 2780
2265.04 2783
2265.49 2816
2265.94 2772
2266.39 2883
2266.84 2950
2267.29 2946
2267.74 2866
2268.19 2962
2268.64 2928
2269.09 2835
2269.54 2729
2269.99 2751
2270.44 2659
2270.89 2727
2271.34 2570
2271.79 2441
2272.24 2384
2272.69 2415
2273.14 2399
2273.59 2357
2274.04 2238
2274.49 2344
2274.94 2333
2275.39 2349
2275.84 2312
2276.29 2290
2276.74 2308
2277.19 2466
2277.64 2427
2278.09 2386
2278.54 2410
2278.99 2414
2279.44 2465
2279.89 2550
2280.34 2523
2280.79 2416
2281.25 2543
2281.70 2469
2282.15 2487
2282.60 2501
2283.05 2486
2283.50 2538
2283.95 2603
2284.40 2503
2284.85 2537
2285.31 2802
2285.76 3042
2286.21 2991
2286.66 3079
2287.11 3215
2287.56 3378
2288.01 3590
2288.47 3805
2288.92 3919
2289.37 3925
2289.82 4043
2290.27 4008
2290.72 3916
2291.18 3817
2291.63 3864
2292.08 3857
2292.53 3725
2292.98 3648
2293.44 3473
2293.89 3273
2294.34 3065
2294.79 3022
2295.24 2728
2295.70 2805
2296.15 2603
2296.60 2542
2297.05 2457
2297.51 2429
2297.96 2458
2298.41 2394
2298.86 2374
2299.32 2366
2299.77 2338
2300.22 2259
2300.67 2321
2301.13 2344
2301.58 2273
2302.03 2240
2302.49 2342
2302.94 2413
2303.39 2391
2303.85 2490
2304.30 2404
2304.75 2418
2305.20 2595
2305.66 2847
2306.11 2959
2306.56 3215
2307.02 3257
2307.47 3269
2307.93 3348
2308.38 3524
2308.83 3643
2309.29 3476
2309.74 3439
2310.19 3292
2310.65 3115
2311.10 3013
2311.55 2869
2312.01 2699
2312.46 2560
2312.92 2510
2313.37 2474
2313.82 2469
2314.28 2382
2314.73 2391
2315.19 2420
2315.64 2398
2316.10 2396
2316.55 2344
2317.00 2499
2317.46 2602
2317.91 2589
2318.37 2649
2318.82 2674
2319.28 2658
2319.73 2581
2320.19 2533
2320.64 2621
2321.10 2517
2321.55 2514
2322.01 2577
2322.46 2626
2322.92 2655
2323.37 2622
2323.83 2588
2324.28 2555
2324.74 2661
2325.19 2651
2325.65 2641
2326.10 2642
2326.56 2614
2327.01 2569
2327.47 2800
2327.92 2789
2328.38 2841
2328.83 2871
2329.29 2812
2329.74 2712
2330.20 2663
2330.66 2668
2331.11 2514
2331.57 2457
2332.02 2499
2332.48 2474
2332.94 2460
2333.39 2448
2333.85 2309
2334.30 2450
2334.76 2565
2335.22 2639
2335.67 2652
2336.13 2834
2336.58 2982
2337.04 3203
2337.50 3388
2337.95 3421
2338.41 3505
2338.87 3702
2339.32 3766
2339.78 3766
2340.24 3764
2340.69 3712
2341.15 3445
2341.61 3457
2342.06 3408
2342.52 3273
2342.98 3525
2343.43 3553
2343.89 3530
2344.35 3692
2344.81 3611
2345.26 3536
2345.72 3397
2346.18 3350
2346.63 3232
2347.09 3126
2347.55 3046
2348.01 2942
2348.46 2883
2348.92 2841
2349.38 2638
2349.84 2611
2350.29 2591
2350.75 2653
2351.21 2662
2351.67 2510
2352.13 2405
2352.58 2578
2353.04 2505
2353.50 2360
2353.96 2424
2354.41 2508
2354.87 2509
2355.33 2482
2355.79 2569
2356.25 2561
2356.71 2562
2357.16 2641
2357.62 2622
2358.08 2742
2358.54 2741
2359.00 2890
2359.46 2928
2359.91 2889
2360.37 2779
2360.83 2845
2361.29 2750
2361.75 2756
2362.21 2699
2362.67 2659
2363.13 2777
2363.58 2758
2364.04 2790
2364.50 2829
2364.96 2846
2365.42 2751
2365.88 2572
2366.34 2660
2366.80 2458
2367.26 2537
2367.72 2644
2368.18 2571
2368.64 2493
2369.10 2370
2369.55 2324
2370.01 2419
2370.47 2322
2370.93 2347
2371.39 2370
2371.85 2352
2372.31 2319
2372.77 2300
2373.23 2393
2373.69 2400
2374.15 2366
2374.61 2470
2375.07 2478
2375.53 2484
2375.99 2490
2376.45 2574
2376.91 2480
2377.37 2538
2377.83 2512
2378.29 2478
2378.75 2524
2379.21 2575
2379.68 2508
2380.14 2512
2380.60 2601
2381.06 2599
2381.52 2661
2381.98 2662
2382.44 2591
2382.90 2713
2383.36 2650
2383.82 2741
2384.28 2674
2384.74 2609
2385.20 2582
2385.67 2541
2386.13 2452
2386.59 2322
2387.05 2337
2387.51 2525
2387.97 2470
2388.43 2564
2388.89 2326
2389.36 2388
2389.82 2285
2390.28 2320
2390.74 2243
2391.20 2258
2391.66 2300
2392.13 2309
2392.59 2256
2393.05 2262
2393.51 2312
2393.97 2184
2394.43 2232
2394.90 2264
2395.36 2233
2395.82 2271
2396.28 2243
2396.74 2278
2397.21 2240
2397.67 2260
2398.13 2285
2398.59 2281
2399.06 2339
2399.52 2382
2399.98 2353
2400.44 2449
2400.91 2474
2401.37 2464
2401.83 2503
2402.29 2627
2402.76 2669
2403.22 2616
2403.68 2796
2404.14 2821
2404.61 2770
2405.07 2814
2405.53 2831
2406.00 2707
2406.46 2611
2406.92 2454
2407.39 2385
2407.85 2245
2408.31 2227
2408.78 2371
2409.24 2347
2409.70 2178
2410.17 2202
2410.63 2227
2411.09 2146
2411.56 2201
2412.02 2355
2412.48 2403
2412.95 2474
2413.41 2420
2413.87 2475
2414.34 2511
2414.80 2540
2415.27 2559
2415.73 2528
2416.19 2568
2416.66 2590
2417.12 2637
2417.59 2673
2418.05 2630
2418.51 2663
2418.98 2554
2419.44 2518
2419.91 2578
2420.37 2562
2420.84 2542
2421.30 2642
2421.77 2750
2422.23 2947
2422.69 3064
2423.16 3091
2423.62 3311
2424.09 3506
2424.55 3605
2425.02 3776
2425.48 3981
2425.95 3912
2426.41 3899
2426.88 3841
2427.34 3611
2427.81 3389
2428.27 3394
2428.74 3102
2429.20 2838
2429.67 2795
2430.13 2650
2430.60 2588
2431.07 2625
2431.53 2532
2432.00 2567
2432.46 2517
2432.93 2558
2433.39 2546
2433.86 2475
2434.32 2551
2434.79 2733
2435.26 2813
2435.72 2820
2436.19 2886
2436.65 3007
2437.12 3142
2437.59 3278
2438.05 3466
2438.52 3659
2438.98 3790
2439.45 3518
2439.92 3634
2440.38 3620
2440.85 3376
2441.32 3242
2441.78 3094
2442.25 2872
2442.72 2690
2443.18 2686
2443.65 2659
2444.12 2575
2444.58 2468
2445.05 2424
2445.52 2396
2445.98 2368
2446.45 2314
2446.92 2350
2447.38 2320
2447.85 2369
2448.32 2258
2448.78 2210
2449.25 2318
2449.72 2291
2450.19 2243
2450.65 2280
2451.12 2291
2451.59 2291
2452.06 2281
2452.52 2294
2452.99 2299
2453.46 2380
2453.93 2468
2454.39 2571
2454.86 2290
2455.33 2280
2455.80 2319
2456.26 2488
2456.73 2378
2457.20 2268
2457.67 2290
2458.14 2227
2458.60 2226
2459.07 2229
2459.54 2209
2460.01 2241
2460.48 2273
2460.95 2348
2461.41 2371
2461.88 2431
2462.35 2491
2462.82 2612
2463.29 2697
2463.76 2709
2464.22 2722
2464.69 2723
2465.16 2649
2465.63 2673
2466.10 2625
2466.57 2656
2467.04 2757
2467.51 2773
2467.97 2691
2468.44 2580
2468.91 2533
2469.38 2501
2469.85 2486
2470.32 2457
2470.79 2369
2471.26 2290
2471.73 2305
2472.20 2396
2472.67 2290
2473.14 2295
2473.61 2397
2474.07 2359
2474.54 2408
2475.01 2614
2475.48 2468
2475.95 2561
2476.42 2671
2476.89 2676
2477.36 2788
2477.83 2913
2478.30 3047
2478.77 3012
2479.24 2905
2479.71 2992
2480.18 2863
2480.65 2868
2481.12 2796
2481.59 2669
2482.06 2513
2482.53 2383
2483.00 2354
2483.47 2374
2483.95 2349
2484.42 2307
2484.89 2259
2485.36 2411
2485.83 2355
2486.30 2305
2486.77 2276
2487.24 2300
2487.71 2372
2488.18 2344
2488.65 2347
2489.12 2343
2489.59 2354
2490.07 2531
2490.54 2515
2491.01 2560
2491.48 2616
2491.95 2589
2492.42 2722
2492.89 2661
2493.36 2672
2493.84 2731
2494.31 2666
2494.78 2650
2495.25 2636
2495.72 2684
2496.19 2597
2496.66 2690
2497.14 2530
2497.61 2394
2498.08 2361
2498.55 2240
2499.02 2211
2499.50 2227
2499.97 2389
2500.44 2258
2500.91 2220
2501.38 2377
2501.86 2298
2502.33 2369
2502.80 2415
2503.27 2397
2503.74 2524
2504.22 2525
2504.69 2563
2505.16 2711
2505.63 2599
2506.11 2729
2506.58 2827
2507.05 2855
2507.52 2810
2508.00 2810
2508.47 2769
2508.94 2881
2509.42 2782
2509.89 2900
2510.36 2816
2510.83 2757
2511.31 2744
2511.78 2723
2512.25 2537
2512.73 2402
2513.20 2459
2513.67 2415
2514.15 2424
2514.62 2382
2515.09 2371
2515.57 2502
2516.04 2634
2516.51 2661
2516.99 2576
2517.46 2519
2517.94 2415
2518.41 2416
2518.88 2453
2519.36 2428
2519.83 2334
2520.30 2165
2520.78 2254
2521.25 2263
2521.73 2254
2522.20 2138
2522.67 2204
2523.15 2229
2523.62 2233
2524.10 2310
2524.57 2253
2525.05 2329
2525.52 2275
2525.99 2330
2526.47 2301
2526.94 2353
2527.42 2304
2527.89 2256
2528.37 2171
2528.84 2322
2529.32 2274
2529.79 2307
2530.27 2483
2530.74 2464
2531.22 2491
2531.69 2543
2532.17 2689
2532.64 2618
2533.12 2729
2533.59 2600
2534.07 2486
2534.54 2531
2535.02 2459
2535.49 2604
2535.97 2638
2536.44 2402
2536.92 2406
2537.39 2451
2537.87 2528
2538.34 2559
2538.82 2403
2539.30 2538
2539.77 2573
2540.25 2446
2540.72 2412
2541.20 2406
2541.68 2368
2542.15 2440
2542.63 2556
2543.10 2578
2543.58 2526
2544.06 2703
2544.53 2797
2545.01 3029
2545.48 2959
2545.96 3042
2546.44 3178
2546.91 3018
2547.39 3012
2547.87 2891
2548.34 2864
2548.82 2821
2549.30 2797
2549.77 2867
2550.25 2995
2550.73 3075
2551.20 3143
2551.68 3367
2552.16 3322
2552.63 3558
2553.11 3844
2553.59 4029
2554.06 4030
2554.54 4061
2555.02 3986
2555.50 3766
2555.97 3718
2556.45 3489
2556.93 3225
2557.40 3042
2557.88 2869
2558.36 2695
2558.84 2525
2559.31 2466
2559.79 2404
2560.27 2382
2560.75 2417
2561.23 2449
2561.70 2514
2562.18 2414
2562.66 2369
2563.14 2337
2563.61 2286
2564.09 2197
2564.57 2197
2565.05 2165
2565.53 2231
2566.00 2118
2566.48 2051
2566.96 2137
2567.44 2089
2567.92 2130
2568.40 2116
2568.87 2117
2569.35 2039
2569.83 2197
2570.31 2232
2570.79 2317
2571.27 2320
2571.75 2322
2572.22 2349
2572.70 2344
2573.18 2300
2573.66 2233
2574.14 2285
2574.62 2226
2575.10 2251
2575.58 2148
2576.06 2181
2576.54 2086
2577.01 2088
2577.49 2112
2577.97 2186
2578.45 2069
2578.93 2195
2579.41 2143
2579.89 2259
2580.37 2179
2580.85 2174
2581.33 2231
2581.81 2152
2582.29 2131
2582.77 2149
2583.25 2262
2583.73 2139
2584.21 2344
2584.69 2424
2585.17 2383
2585.65 2204
2586.13 2331
2586.61 2397
2587.09 2342
2587.57 2393
2588.05 2388
2588.53 2456
2589.01 2519
2589.49 2612
2589.97 2641
2590.45 2704
2590.93 2809
2591.41 2934
2591.89 2919
2592.37 3108
2592.85 3092
2593.33 3041
2593.81 2986
2594.30 2953
2594.78 2939
2595.26 2805
2595.74 2802
2596.22 2907
2596.70 2844
2597.18 2577
2597.66 2502
2598.14 2524
2598.62 2475
2599.11 2322
2599.59 2233
2600.07 2266
2600.55 2255
2601.03 2203
2601.51 2176
2601.99 2139
2602.48 2159
2602.96 2198
2603.44 2212
2603.92 2230
2604.40 2237
2604.88 2346
2605.37 2403
2605.85 2549
2606.33 2560
2606.81 2814
2607.29 2839
2607.78 3006
2608.26 3001
2608.74 2867
2609.22 2851
2609.70 2896
2610.19 2807
2610.67 2719
2611.15 2665
2611.63 2739
2612.12 2692
2612.60 2430
2613.08 2469
2613.56 2340
2614.05 2378
2614.53 2352
2615.01 2335
2615.49 2267
2615.98 2204
2616.46 2077
2616.94 2160
2617.43 2145
2617.91 2272
2618.39 2279
2618.87 2175
2619.36 2105
2619.84 2216
2620.32 2194
2620.81 2067
2621.29 2208
2621.77 2348
2622.26 2218
2622.74 2232
2623.22 2213
2623.71 2223
2624.19 2246
2624.67 2216
2625.16 2175
2625.64 2175
2626.13 2181
2626.61 2171
2627.09 2173
2627.58 2254
2628.06 2208
2628.55 2313
2629.03 2437
2629.51 2349
2630.00 2280
2630.48 2387
2630.97 2482
2631.45 2341
2631.93 2542
2632.42 2413
2632.90 2278
2633.39 2267
2633.87 2227
2634.36 2240
2634.84 2126
2635.33 2202
2635.81 2259
2636.29 2221
2636.78 2219
2637.26 2235
2637.75 2271
2638.23 2259
2638.72 2259
2639.20 2380
2639.69 2410
2640.17 2312
2640.66 2158
2641.14 2185
2641.63 2174
2642.11 2135
2642.60 2067
2643.08 2128
2643.57 2179
2644.05 2198
2644.54 2152
2645.03 2286
2645.51 2266
2646.00 2355
2646.48 2355
2646.97 2444
2647.45 2458
2647.94 2345
2648.43 2413
2648.91 2252
2649.40 2308
2649.88 2240
2650.37 2247
2650.85 2306
2651.34 2326
2651.83 2201
2652.31 2202
2652.80 2228
2653.29 2229
2653.77 2252
2654.26 2208
2654.74 2299
2655.23 2227
2655.72 2267
2656.20 2164
2656.69 2091
2657.18 2073
2657.66 2031
2658.15 2053
2658.64 2070
2659.12 2005
2659.61 1996
2660.10 1997
2660.58 2111
2661.07 2176
2661.56 2091
2662.05 2088
2662.53 2245
2663.02 2217
2663.51 2147
2663.99 2273
2664.48 2162
2664.97 2252
2665.46 2287
2665.94 2283
2666.43 2220
2666.92 2246
2667.41 2274
2667.89 2196
2668.38 2178
2668.87 2250
2669.36 2393
2669.84 2390
2670.33 2568
2670.82 2583
2671.31 2635
2671.80 2934
2672.28 3033
2672.77 2923
2673.26 2841
2673.75 2984
2674.24 3017
2674.72 2968
2675.21 2857
2675.70 2801
2676.19 2853
2676.68 2847
2677.17 2851
2677.65 3088
2678.14 3228
2678.63 3420
2679.12 3350
2679.61 3583
2680.10 3695
2680.59 3767
2681.07 3899
2681.56 4152
2682.05 4295
2682.54 4363
2683.03 4216
2683.52 4052
2684.01 3823
2684.50 3771
2684.99 3512
2685.47 3547
2685.96 3268
2686.45 2935
2686.94 2702
2687.43 2575
2687.92 2599
2688.41 2484
2688.90 2493
2689.39 2372
2689.88 2325
2690.37 2298
2690.86 2394
2691.35 2293
2691.84 2315
2692.33 2267
2692.82 2202
2693.31 2250
2693.80 2421
2694.29 2307
2694.78 2255
2695.27 2199
2695.76 2237
2696.25 2335
2696.74 2236
2697.23 2397
2697.72 2314
2698.21 2358
2698.70 2451
2699.19 2472
2699.68 2576
2700.17 2507
2700.66 2568
2701.15 2530
2701.64 2568
2702.13 2553
2702.62 2442
2703.11 2457
2703.61 2580
2704.10 2594
2704.59 2475
2705.08 2349
2705.57 2293
2706.06 2273
2706.55 2232
2707.04 2216
2707.53 2293
2708.02 2214
2708.52 2227
2709.01 2256
2709.50 2242
2709.99 2290
2710.48 2281
2710.97 2268
2711.46 2291
2711.96 2367
2712.45 2354
2712.94 2307
2713.43 2333
2713.92 2382
2714.41 2329
2714.91 2286
2715.40 2295
2715.89 2167
2716.38 2207
2716.87 2274
2717.37 2397
2717.86 2458
2718.35 2369
2718.84 2511
2719.33 2534
2719.83 2621
2720.32 2690
2720.81 2657
2721.30 2764
2721.80 2654
2722.29 2597
2722.78 2712
2723.27 2634
2723.77 2412
2724.26 2291
2724.75 2362
2725.24 2186
2725.74 2119
2726.23 2090
2726.72 2112
2727.22 2134
2727.71 2127
2728.20 2089
2728.70 2149
2729.19 2025
2729.68 2113
2730.18 2208
2730.67 2167
2731.16 2261
2731.65 2272
2732.15 2301
2732.64 2276
2733.14 2240
2733.63 2251
2734.12 2294
2734.62 2392
2735.11 2350
2735.60 2273
2736.10 2420
2736.59 2355
2737.08 2420
2737.58 2323
2738.07 2379
2738.57 2333
2739.06 2320
2739.55 2250
2740.05 2250
2740.54 2204
2741.04 2103
2741.53 2152
2742.03 2156
2742.52 2039
2743.01 2120
2743.51 2135
2744.00 2060
2744.50 2048
2744.99 2149
2745.49 2167
2745.98 2190
2746.48 2263
2746.97 2205
2747.47 2188
2747.96 2168
2748.46 2164
2748.95 2180
2749.45 2311
2749.94 2239
2750.44 2318
2750.93 2383
2751.43 2451
2751.92 2458
2752.42 2481
2752.91 2537
2753.41 2518
2753.90 2616
2754.40 2479
2754.89 2476
2755.39 2454
2755.88 2369
2756.38 2314
2756.87 2328
2757.37 2342
2757.87 2210
2758.36 2206
2758.86 2212
2759.35 2253
2759.85 2234
2760.35 2140
2760.84 2032
2761.34 2146
2761.83 2062
2762.33 2133
2762.83 2123
2763.32 2145
2763.82 2150
2764.31 2227
2764.81 2200
2765.31 2078
2765.80 2197
2766.30 2274
2766.80 2248
2767.29 2253
2767.79 2249
2768.29 2256
2768.78 2360
2769.28 2404
2769.78 2353
2770.27 2390
2770.77 2445
2771.27 2568
2771.76 2495
2772.26 2649
2772.76 2756
2773.26 2715
2773.75 2764
2774.25 2806
2774.75 2726
2775.24 2856
2775.74 2850
2776.24 2764
2776.74 2901
2777.23 2696
2777.73 2831
2778.23 2734
2778.73 2772
2779.22 2611
2779.72 2609
2780.22 2558
2780.72 2494
2781.21 2426
2781.71 2531
2782.21 2491
2782.71 2466
2783.21 2376
2783.70 2402
2784.20 2384
2784.70 2335
2785.20 2403
2785.70 2427
2786.20 2355
2786.69 2265
2787.19 2303
2787.69 2308
2788.19 2259
2788.69 2317
2789.19 2291
2789.68 2215
2790.18 2334
2790.68 2299
2791.18 2512
2791.68 2548
2792.18 2681
2792.68 2952
2793.18 3110
2793.67 3397
2794.17 3743
2794.67 3976
2795.17 4360
2795.67 4235
2796.17 4041
2796.67 4264
2797.17 4164
2797.67 3914
2798.17 3474
2798.67 3273
2799.17 3092
2799.66 2976
2800.16 2707
2800.66 2717
2801.16 2683
2801.66 2652
2802.16 2705
2802.66 2826
2803.16 2985
2803.66 3183
2804.16 3417
2804.66 3814
2805.16 4301
2805.66 4526
2806.16 4793
2806.66 5123
2807.16 5317
2807.66 5190
2808.16 5100
2808.66 5196
2809.16 4778
2809.66 4348
2810.16 3942
2810.66 3594
2811.16 3257
2811.66 2989
2812.17 2954
2812.67 2844
2813.17 2719
2813.67 2725
2814.17 2639
2814.67 2538
2815.17 2671
2815.67 2647
2816.17 2821
2816.67 2737
2817.17 2677
2817.67 2551
2818.18 2424
2818.68 2510
2819.18 2468
2819.68 2453
2820.18 2424
2820.68 2349
2821.18 2284
2821.68 2385
2822.19 2436
2822.69 2454
2823.19 2509
2823.69 2463
2824.19 2495
2824.69 2518
2825.20 2430
2825.70 2441
2826.20 2374
2826.70 2412
2827.20 2392
2827.70 2428
2828.21 2385
2828.71 2382
2829.21 2458
2829.71 2404
2830.22 2450
2830.72 2456
2831.22 2514
2831.72 2574
2832.22 2708
2832.73 2732
2833.23 2762
2833.73 2761
2834.23 2777
2834.74 2726
2835.24 2609
2835.74 2591
2836.24 2491
2836.75 2487
2837.25 2420
2837.75 2302
2838.26 2354
2838.76 2276
2839.26 2273
2839.76 2338
2840.27 2398
2840.77 2271
2841.27 2304
2841.78 2490
2842.28 2595
2842.78 2500
2843.29 2633
2843.79 2661
2844.29 2769
2844.80 2922
2845.30 3024
2845.80 3001
2846.31 2941
2846.81 3056
2847.32 3090
2847.82 3057
2848.32 2882
2848.83 2815
2849.33 2849
2849.83 2583
2850.34 2587
2850.84 2499
2851.35 2424
2851.85 2354
2852.35 2265
2852.86 2286
2853.36 2260
2853.87 2227
2854.37 2254
2854.88 2305
2855.38 2244
2855.88 2269
2856.39 2281
2856.89 2369
2857.40 2316
2857.90 2357
2858.41 2381
2858.91 2382
2859.42 2479
2859.92 2420
2860.43 2531
2860.93 2440
2861.44 2261
2861.94 2163
2862.45 2154
2862.95 2194
2863.46 2124
2863.96 2068
2864.47 2155
2864.97 2221
2865.48 2128
2865.98 2161
2866.49 2175
2866.99 2233
2867.50 2195
2868.00 2215
2868.51 2202
2869.02 2163
2869.52 2253
2870.03 2254
2870.53 2302
2871.04 2375
2871.54 2402
2872.05 2399
2872.56 2294
2873.06 2326
2873.57 2368
2874.07 2333
2874.58 2310
2875.09 2267
2875.59 2340
2876.10 2308
2876.61 2257
2877.11 2321
2877.62 2291
2878.12 2241
2878.63 2203
2879.14 2228
2879.64 2295
2880.15 2279
2880.66 2332
2881.16 2410
2881.67 2430
2882.18 2455
2882.68 2629
2883.19 2843
2883.70 2937
2884.20 3080
2884.71 3217
2885.22 3341
2885.73 3377
2886.23 3373
2886.74 3372
2887.25 3265
2887.75 3121
2888.26 3012
2888.77 2734
2889.28 2586
2889.78 2538
2890.29 2515
2890.80 2540
2891.31 2449
2891.81 2385
2892.32 2430
2892.83 2555
2893.34 2411
2893.84 2561
2894.35 2528
2894.86 2562
2895.37 2567
2895.88 2590
2896.38 2684
2896.89 2624
2897.40 2576
2897.91 2708
2898.42 2726
2898.92 2710
2899.43 2710
2899.94 2739
2900.45 2823
2900.96 2849
2901.47 2921
2901.98 2924
2902.48 2974
2902.99 2934
2903.50 3057
2904.01 3154
2904.52 3050
2905.03 3085
2905.54 3051
2906.04 2925
2906.55 2872
2907.06 2805
2907.57 2771
2908.08 2609
2908.59 2466
2909.10 2389
2909.61 2493
2910.12 2512
2910.63 2406
2911.14 2483
2911.64 2389
2912.15 2450
2912.66 2454
2913.17 2430
2913.68 2289
2914.19 2257
2914.70 2260
2915.21 2269
2915.72 2322
2916.23 2321
2916.74 2217
2917.25 2276
2917.76 2320
2918.27 2352
2918.78 2343
2919.29 2623
2919.80 2816
2920.31 2923
2920.82 3192
2921.33 3505
2921.84 3984
2922.35 4311
2922.86 4663
2923.37 5069
2923.88 5171
2924.39 5165
2924.90 4930
2925.41 4762
2925.92 4423
2926.44 4011
2926.95 3635
2927.46 3361
2927.97 2973
2928.48 2701
2928.99 2599
2929.50 2511
2930.01 2470
2930.52 2410
2931.03 2402
2931.54 2396
2932.05 2507
2932.57 2340
2933.08 2464
2933.59 2522
2934.10 2522
2934.61 2546
2935.12 2509
2935.63 2482
2936.15 2457
2936.66 2377
2937.17 2422
2937.68 2506
2938.19 2477
2938.70 2436
2939.22 2517
2939.73 2556
2940.24 2682
2940.75 2605
2941.26 2721
2941.77 2997
2942.29 3130
2942.80 3404
2943.31 3693
2943.82 3826
2944.34 3895
2944.85 3942
2945.36 3936
2945.87 3858
2946.38 3758
2946.90 3525
2947.41 3402
2947.92 3121
2948.43 2921
2948.95 2798
2949.46 2767
2949.97 2665
2950.48 2578
2951.00 2512
2951.51 2468
2952.02 2489
2952.54 2415
2953.05 2399
2953.56 2370
2954.08 2401
2954.59 2369
2955.10 2423
2955.61 2464
2956.13 2383
2956.64 2456
2957.15 2578
2957.67 2681
2958.18 2774
2958.69 2792
2959.21 3042
2959.72 3089
2960.23 3136
2960.75 3171
2961.26 3124
2961.78 3268
2962.29 3211
2962.80 2992
2963.32 2858
2963.83 2728
2964.35 2555
2964.86 2585
2965.37 2481
2965.89 2485
2966.40 2365
2966.92 2355
2967.43 2302
2967.94 2337
2968.46 2303
2968.97 2352
2969.49 2376
2970.00 2295
2970.52 2359
2971.03 2315
2971.54 2369
2972.06 2378
2972.57 2457
2973.09 2397
2973.60 2346
2974.12 2378
2974.63 2326
2975.15 2346
2975.66 2323
2976.18 2389
2976.69 2370
2977.21 2434
2977.72 2401
2978.24 2414
2978.75 2550
2979.27 2526
2979.78 2485
2980.30 2594
2980.81 2579
2981.33 2683
2981.84 2629
2982.36 2630
2982.88 2800
2983.39 2752
2983.91 2752
2984.42 2736
2984.94 2751
2985.45 2797
2985.97 2754
2986.49 2768
2987.00 2652
2987.52 2675
2988.03 2575
2988.55 2573
2989.07 2624
2989.58 2500
2990.10 2513
2990.61 2508
2991.13 2619
2991.65 2558
2992.16 2683
2992.68 2714
2993.20 2888
2993.71 3006
2994.23 3198
2994.75 3327
2995.26 3489
2995.78 3857
2996.30 3835
2996.81 3918
2997.33 4055
2997.85 3996
2998.36 3884
2998.88 3810
2999.40 3680
2999.91 3691
3000.43 3802
3000.95 3801
3001.46 4100
3001.98 4304
3002.50 4313
3003.02 4443
3003.53 4764
3004.05 5019
3004.57 5015
3005.09 4599
3005.60 4295
3006.12 4029
3006.64 3639
3007.16 3469
3007.67 3047
3008.19 2950
3008.71 2710
3009.23 2617
3009.74 2557
3010.26 2535
3010.78 2472
3011.30 2499
3011.82 2423
3012.33 2436
3012.85 2394
3013.37 2514
3013.89 2545
3014.41 2556
3014.93 2591
3015.44 2661
3015.96 2778
3016.48 2791
3017.00 2820
3017.52 2750
3018.04 2854
3018.55 3037
3019.07 3140
3019.59 3066
3020.11 3137
3020.63 3232
3021.15 3191
3021.67 3388
3022.19 3484
3022.71 3623
3023.22 3642
3023.74 3529
3024.26 3366
3024.78 3308
3025.30 3208
3025.82 3082
3026.34 2900
3026.86 2778
3027.38 2751
3027.90 2727
3028.42 2584
3028.94 2668
3029.46 2735
3029.98 2783
3030.49 2854
3031.01 2985
3031.53 3163
3032.05 3168
3032.57 3427
3033.09 3512
3033.61 3627
3034.13 3797
3034.65 3715
3035.17 3767
3035.69 3634
3036.21 3458
3036.73 3332
3037.25 3128
3037.77 3013
3038.29 2856
3038.81 2571
3039.34 2582
3039.86 2457
3040.38 2535
3040.90 2444
3041.42 2459
3041.94 2386
3042.46 2487
3042.98 2436
3043.50 2504
3044.02 2603
3044.54 2531
3045.06 2353
3045.58 2406
3046.10 2529
3046.63 2549
3047.15 2447
3047.67 2391
3048.19 2397
3048.71 2285
3049.23 2339
3049.75 2315
3050.27 2224
3050.79 2299
3051.32 2356
3051.84 2299
3052.36 2205
3052.88 2228
3053.40 2366
3053.92 2290
3054.45 2308
3054.97 2316
3055.49 2363
3056.01 2495
3056.53 2374
3057.05 2411
3057.58 2476
3058.10 2320
3058.62 2359
3059.14 2360
3059.66 2359
3060.19 2326
3060.71 2369
3061.23 2314
3061.75 2370
3062.28 2451
3062.80 2445
3063.32 2364
3063.84 2394
3064.37 2512
3064.89 2457
3065.41 2438
3065.93 2352
3066.46 2286
3066.98 2428
3067.50 2502
3068.02 2424
3068.55 2470
3069.07 2384
3069.59 2286
3070.12 2320
3070.64 2427
3071.16 2471
3071.69 2454
3072.21 2583
3072.73 2556
3073.26 2595
3073.78 2580
3074.30 2662
3074.83 2526
3075.35 2688
3075.87 2663
3076.40 2616
3076.92 2601
3077.44 2516
3077.97 2650
3078.49 2647
3079.01 2741
3079.54 2629
3080.06 2598
3080.59 2577
3081.11 2742
3081.63 2733
3082.16 2745
3082.68 2644
3083.21 2595
3083.73 2503
3084.25 2488
3084.78 2495
3085.30 2573
3085.83 2485
3086.35 2553
3086.88 2495
3087.40 2505
3087.93 2476
3088.45 2577
3088.97 2566
3089.50 2508
3090.02 2476
3090.55 2463
3091.07 2428
3091.60 2379
3092.12 2562
3092.65 2606
3093.17 2557
3093.70 2475
3094.22 2641
3094.75 2747
3095.27 2754
3095.80 2874
3096.32 2946
3096.85 3176
3097.37 3314
3097.90 3498
3098.43 3813
3098.95 4199
3099.48 4765
3100.00 5182
3100.53 5801
3101.05 6453
3101.58 6821
3102.10 6880
3102.63 6798
3103.16 6587
3103.68 5823
3104.21 5158
3104.73 4496
3105.26 3901
3105.79 3634
3106.31 3354
3106.84 3043
3107.36 2847
3107.89 2915
3108.42 2885
3108.94 2937
3109.47 2895
3110.00 2889
3110.52 2874
3111.05 2895
3111.57 2794
3112.10 2666
3112.63 2629
3113.15 2590
3113.68 2436
3114.21 2360
3114.74 2302
3115.26 2231
3115.79 2228
3116.32 2237
3116.84 2227
3117.37 2261
3117.90 2223
3118.42 2279
3118.95 2368
3119.48 2268
3120.01 2539
3120.53 2708
3121.06 2561
3121.59 2555
3122.11 2504
3122.64 2485
3123.17 2533
3123.70 2405
3124.22 2440
3124.75 2376
3125.28 2318
3125.81 2195
3126.34 2296
3126.86 2305
3127.39 2274
3127.92 2281
3128.45 2101
3128.98 2124
3129.50 2119
3130.03 2171
3130.56 2120
3131.09 2112
3131.62 2138
3132.14 2275
3132.67 2246
3133.20 2215
3133.73 2284
3134.26 2253
3134.79 2213
3135.31 2271
3135.84 2296
3136.37 2233
3136.90 2290
3137.43 2355
3137.96 2385
3138.49 2404
3139.02 2452
3139.54 2414
3140.07 2380
3140.60 2285
3141.13 2296
3141.66 2311
3142.19 2390
3142.72 2527
3143.25 2551
3143.78 2617
3144.31 2787
3144.84 2847
3145.37 2961
3145.89 2996
3146.42 3006
3146.95 3169
3147.48 3156
3148.01 3082
3148.54 3116
3149.07 3000
3149.60 2859
3150.13 2673
3150.66 2589
3151.19 2528
3151.72 2419
3152.25 2288
3152.78 2342
3153.31 2525
3153.84 2537
3154.37 2440
3154.90 2539
3155.43 2613
3155.96 2644
3156.49 2536
3157.02 2551
3157.55 2497
3158.08 2484
3158.61 2506
3159.14 2506
3159.68 2389
3160.21 2380
3160.74 2435
3161.27 2459
3161.80 2437
3162.33 2438
3162.86 2452
3163.39 2395
3163.92 2340
3164.45 2399
3164.98 2433
3165.51 2530
3166.05 2514
3166.58 2481
3167.11 2439
3167.64 2379
3168.17 2283
3168.70 2296
3169.23 2327
3169.76 2295
3170.30 2283
3170.83 2350
3171.36 2306
3171.89 2367
3172.42 2270
3172.95 2269
3173.49 2323
3174.02 2442
3174.55 2395
3175.08 2332
3175.61 2343
3176.15 2354
3176.68 2354
3177.21 2425
3177.74 2415
3178.27 2360
3178.81 2307
3179.34 2354
3179.87 2299
3180.40 2328
3180.93 2308
3181.47 2274
3182.00 2317
3182.53 2247
3183.06 2251
3183.60 2304
3184.13 2306
3184.66 2332
3185.20 2271
3185.73 2316
3186.26 2393
3186.79 2351
3187.33 2285
3187.86 2205
3188.39 2339
3188.93 2262
3189.46 2237
3189.99 2323
3190.52 2216
3191.06 2170
3191.59 2109
3192.12 2160
3192.66 2147
3193.19 2224
3193.72 2192
3194.26 2196
3194.79 2199
3195.33 2286
3195.86 2281
3196.39 2242
3196.93 2365
3197.46 2302
3197.99 2376
3198.53 2495
3199.06 2547
3199.60 2640
3200.13 2586
3200.66 2649
3201.20 2732
3201.73 2737
3202.27 2804
3202.80 2829
3203.33 2709
3203.87 2553
3204.40 2664
3204.94 2581
3205.47 2676
3206.01 2620
3206.54 2648
3207.07 2688
3207.61 2771
3208.14 2914
3208.68 3038
3209.21 3068
3209.75 3232
3210.28 3196
3210.82 3222
3211.35 3045
3211.89 2967
3212.42 2911
3212.96 2741
3213.49 2694
3214.03 2699
3214.56 2479
3215.10 2442
3215.63 2531
3216.17 2532
3216.70 2574
3217.24 2520
3217.78 2504
3218.31 2446
3218.85 2496
3219.38 2548
3219.92 2470
3220.45 2374
3220.99 2506
3221.52 2413
3222.06 2428
3222.60 2569
3223.13 2589
3223.67 2556
3224.20 2680
3224.74 2592
3225.28 2564
3225.81 2521
3226.35 2491
3226.88 2421
3227.42 2296
3227.96 2345
3228.49 2242
3229.03 2135
3229.57 2228
3230.10 2195
3230.64 2139
3231.18 2273
3231.71 2251
3232.25 2347
3232.79 2317
3233.32 2275
3233.86 2227
3234.40 2304
3234.93 2297
3235.47 2482
3236.01 2568
3236.54 2510
3237.08 2659
3237.62 2800
3238.15 2703
3238.69 2688
3239.23 2593
3239.77 2449
3240.30 2423
3240.84 2444
3241.38 2325
3241.92 2323
3242.45 2294
3242.99 2269
3243.53 2248
3244.07 2242
3244.60 2204
3245.14 2223
3245.68 2255
3246.22 2442
3246.75 2424
3247.29 2420
3247.83 2538
3248.37 2539
3248.91 2523
3249.44 2446
3249.98 2520
3250.52 2548
3251.06 2559
3251.60 2404
3252.14 2520
3252.67 2519
3253.21 2610
3253.75 2694
3254.29 2735
3254.83 2657
3255.37 2599
3255.90 2649
3256.44 2712
3256.98 2664
3257.52 2602
3258.06 2829
3258.60 2919
3259.14 3038
3259.68 3141
3260.21 3269
3260.75 3395
3261.29 3615
3261.83 3686
3262.37 3701
3262.91 3814
3263.45 3961
3263.99 3859
3264.53 3875
3265.07 4094
3265.61 4163
3266.15 4095
3266.69 3887
3267.23 3782
3267.76 3460
3268.30 3175
3268.84 3036
3269.38 2717
3269.92 2715
3270.46 2591
3271.00 2526
3271.54 2362
3272.08 2465
3272.62 2560
3273.16 2536
3273.70 2618
3274.24 2697
3274.78 2646
3275.32 2682
3275.86 2619
3276.40 2621
3276.94 2717
3277.48 2674
3278.03 2624
3278.57 2628
3279.11 2571
3279.65 2634
3280.19 2565
3280.73 2608
3281.27 2500
3281.81 2732
3282.35 2662
3282.89 2861
3283.43 2890
3283.97 2907
3284.51 3040
3285.05 3037
3285.60 2919
3286.14 2857
3286.68 2889
3287.22 2728
3287.76 2672
3288.30 2709
3288.84 2697
3289.38 2614
3289.93 2681
3290.47 2702
3291.01 2922
3291.55 3054
3292.09 3214
3292.63 3416
3293.18 3676
3293.72 3786
3294.26 3786
3294.80 4118
3295.34 4238
3295.88 4205
3296.43 3964
3296.97 3732
3297.51 3625
3298.05 3298
3298.59 3119
3299.14 3073
3299.68 3055
3300.22 3048
3300.76 2909
3301.31 2840
3301.85 2888
3302.39 2714
3302.93 2705
3303.48 2788
3304.02 2766
3304.56 2752
3305.10 2798
3305.65 2726
3306.19 2680
3306.73 2835
3307.27 2734
3307.82 2764
3308.36 2715
3308.90 2758
3309.45 2846
3309.99 2765
3310.53 3056
3311.07 3042
3311.62 3193
3312.16 3386
3312.70 3476
3313.25 3614
3313.79 3707
3314.33 3771
3314.88 4101
3315.42 3993
3315.97 3902
3316.51 3806
3317.05 3515
3317.60 3455
3318.14 3350
3318.68 3098
3319.23 3126
3319.77 3132
3320.32 3242
3320.86 3189
3321.40 3163
3321.95 3154
3322.49 3229
3323.04 3091
3323.58 3075
3324.12 3083
3324.67 3189
3325.21 2907
3325.76 2802
3326.30 2798
3326.85 2786
3327.39 2686
3327.93 2686
3328.48 2754
3329.02 2997
3329.57 3196
3330.11 3761
3330.66 4295
3331.20 5000
3331.75 5992
3332.29 7192
3332.84 8393
3333.38 9434
3333.93 10584
3334.47 11202
3335.02 11052
3335.56 10909
3336.11 10534
3336.65 9513
3337.20 8451
3337.74 7281
3338.29 6208
3338.83 5345
3339.38 4701
3339.92 4155
3340.47 3613
3341.02 3313
3341.56 3281
3342.11 3056
3342.65 2815
3343.20 2891
3343.74 2772
3344.29 2706
3344.84 2776
3345.38 2845
3345.93 2861
3346.47 2916
3347.02 3042
3347.57 3013
3348.11 2934
3348.66 3008
3349.21 3079
3349.75 3234
3350.30 3188
3350.84 3381
3351.39 3486
3351.94 3586
3352.48 3572
3353.03 3607
3353.58 3755
3354.12 3766
3354.67 3657
3355.22 3632
3355.76 3477
3356.31 3345
3356.86 3142
3357.40 2963
3357.95 2846
3358.50 2815
3359.05 2662
3359.59 2484
3360.14 2396
3360.69 2432
3361.23 2431
3361.78 2348
3362.33 2501
3362.88 2507
3363.42 2514
3363.97 2515
3364.52 2480
3365.07 2595
3365.61 2547
3366.16 2523
3366.71 2476
3367.26 2573
3367.80 2571
3368.35 2561
3368.90 2583
3369.45 2698
3370.00 2720
3370.54 2852
3371.09 2874
3371.64 3081
3372.19 3048
3372.74 3019
3373.28 3061
3373.83 3049
3374.38 3135
3374.93 2873
3375.48 2601
3376.03 2470
3376.57 2522
3377.12 2419
3377.67 2504
3378.22 2381
3378.77 2239
3379.32 2180
3379.87 2129
3380.42 2167
3380.96 2139
3381.51 2189
3382.06 2187
3382.61 2143
3383.16 2145
3383.71 2142
3384.26 2205
3384.81 2241
3385.36 2252
3385.91 2210
3386.45 2122
3387.00 2150
3387.55 2274
3388.10 2238
3388.65 2286
3389.20 2229
3389.75 2218
3390.30 2321
3390.85 2365
3391.40 2359
3391.95 2365
3392.50 2369
3393.05 2356
3393.60 2329
3394.15 2291
3394.70 2540
3395.25 2446
3395.80 2356
3396.35 2279
3396.90 2290
3397.45 2218
3398.00 2258
3398.55 2251
3399.10 2248
3399.65 2206
3400.20 2185
3400.75 2225
3401.30 2219
3401.85 2171
3402.40 2128
3402.95 2141
3403.50 2133
3404.06 2051
3404.61 2052
3405.16 2115
3405.71 2085
3406.26 2131
3406.81 2105
3407.36 2045
3407.91 2087
3408.46 2139
3409.01 2128
3409.56 2169
3410.12 2223
3410.67 2172
3411.22 2281
3411.77 2378
3412.32 2372
3412.87 2351
3413.42 2293
3413.98 2112
3414.53 2166
3415.08 2148
3415.63 2075
3416.18 2069
3416.73 2032
3417.29 2046
3417.84 2028
3418.39 1994
3418.94 2005
3419.49 2049
3420.05 2056
3420.60 2042
3421.15 2246
3421.70 2257
3422.25 2354
3422.81 2300
3423.36 2359
3423.91 2357
3424.46 2383
3425.01 2351
3425.57 2355
3426.12 2341
3426.67 2232
3427.23 2115
3427.78 2200
3428.33 2216
3428.88 2093
3429.44 2091
3429.99 2195
3430.54 2184
3431.09 2154
3431.65 2235
3432.20 2251
3432.75 2263
3433.31 2149
3433.86 2190
3434.41 2247
3434.97 2248
3435.52 2292
3436.07 2190
3436.63 2228
3437.18 2124
3437.73 2096
3438.29 2211
3438.84 2243
3439.39 2213
3439.95 2189
3440.50 2236
3441.05 2201
3441.61 2190
3442.16 2219
3442.72 2208
3443.27 2084
3443.82 2089
3444.38 2028
3444.93 2029
3445.48 2028
3446.04 1961
3446.59 1940
3447.15 1985
3447.70 1976
3448.26 2023
3448.81 1957
3449.36 1948
3449.92 2018
3450.47 1983
3451.03 1928
3451.58 1879
3452.14 1839
3452.69 1892
3453.25 1963
3453.80 1833
3454.36 1838
3454.91 1879
3455.47 1808
3456.02 1831
3456.58 1806
3457.13 1776
3457.69 1841
3458.24 1808
3458.80 1893
3459.35 1928
3459.91 1874
3460.46 1764
3461.02 1844
3461.57 1900
3462.13 1968
3462.68 1958
3463.24 1950
3463.79 2016
3464.35 2053
3464.90 2122
3465.46 1969
3466.02 1958
3466.57 1997
3467.13 2072
3467.68 2096
3468.24 2099
3468.80 2090
3469.35 2161
3469.91 2277
3470.46 2171
3471.02 2123
3471.58 2134
3472.13 2136
3472.69 2034
3473.24 1999
3473.80 2026
3474.36 1994
3474.91 2044
3475.47 2084
3476.03 2273
3476.58 2367
3477.14 2257
3477.70 2331
3478.25 2370
3478.81 2411
3479.37 2477
3479.92 2414
3480.48 2457
3481.04 2388
3481.59 2319
3482.15 2263
3482.71 2360
3483.26 2408
3483.82 2363
3484.38 2423
3484.94 2370
3485.49 2516
3486.05 2628
3486.61 2745
3487.17 2877
3487.72 3128
3488.28 3291
3488.84 3615
3489.40 3921
3489.95 4142
3490.51 4518
3491.07 4638
3491.63 4482
3492.18 4325
3492.74 4020
3493.30 3769
3493.86 3594
3494.42 3537
3494.97 3585
3495.53 3706
3496.09 3741
3496.65 4118
3497.21 4518
3497.76 4852
3498.32 4980
3498.88 5011
3499.44 5101
3500.00 5277
3500.56 5176
3501.11 5221
3501.67 5467
3502.23 6044
3502.79 6381
3503.35 6544
3503.91 6690
3504.47 6566
3505.03 6306
3505.58 6054
3506.14 5613
3506.70 5124
3507.26 4503
3507.82 4191
3508.38 3828
3508.94 3494
3509.50 3225
3510.06 2973
3510.62 2800
3511.17 2626
3511.73 2412
3512.29 2471
3512.85 2555
3513.41 2506
3513.97 2436
3514.53 2356
3515.09 2364
3515.65 2425
3516.21 2435
3516.77 2463
3517.33 2501
3517.89 2430
3518.45 2407
3519.01 2381
3519.57 2527
3520.13 2511
3520.69 2294
3521.25 2388
3521.81 2419
3522.37 2444
3522.93 2452
3523.49 2334
3524.05 2214
3524.61 2232
3525.17 2224
3525.73 2195
3526.29 2198
3526.85 2179
3527.41 2190
3527.97 2147
3528.54 2305
3529.10 2381
3529.66 2404
3530.22 2481
3530.78 2579
3531.34 2710
3531.90 2768
3532.46 2923
3533.02 2957
3533.58 2862
3534.14 2776
3534.71 2676
3535.27 2643
3535.83 2668
3536.39 2693
3536.95 2564
3537.51 2494
3538.07 2544
3538.64 2525
3539.20 2485
3539.76 2574
3540.32 2582
3540.88 2567
3541.44 2682
3542.00 2650
3542.57 2653
3543.13 2718
3543.69 2547
3544.25 2484
3544.81 2449
3545.38 2326
3545.94 2224
3546.50 2204
3547.06 2206
3547.62 2071
3548.19 2148
3548.75 2070
3549.31 2109
3549.87 2020
3550.44 2120
3551.00 2085
3551.56 2126
3552.12 2128
3552.69 2077
3553.25 2100
3553.81 2163
3554.37 2217
3554.94 2207
3555.50 2213
3556.06 2237
3556.63 2181
3557.19 2194
3557.75 2096
3558.31 2071
3558.88 2147
3559.44 2160
3560.00 2133
3560.57 2130
3561.13 2148
3561.69 2087
3562.26 2180
3562.82 2217
3563.38 2196
3563.95 2122
3564.51 2082
3565.07 2010
3565.64 1994
3566.20 1921
3566.77 1910
3567.33 1908
3567.89 1941
3568.46 1928
3569.02 1963
3569.59 1982
3570.15 1994
3570.71 1959
3571.28 2071
3571.84 2123
3572.41 2103
3572.97 2154
3573.53 2236
3574.10 2297
3574.66 2243
3575.23 2256
3575.79 2340
3576.36 2413
3576.92 2383
3577.48 2283
3578.05 2321
3578.61 2255
3579.18 2295
3579.74 2254
3580.31 2389
3580.87 2364
3581.44 2295
3582.00 2106
3582.57 2218
3583.13 2237
3583.70 2122
3584.26 2067
3584.83 2067
3585.39 2020
3585.96 1966
3586.52 1964
3587.09 1932
3587.65 2001
3588.22 2022
3588.79 2029
3589.35 2088
3589.92 2134
3590.48 2099
3591.05 2097
3591.61 2102
3592.18 2130
3592.74 2052
3593.31 1977
3593.88 2016
3594.44 1961
3595.01 1985
3595.57 2106
3596.14 2076
3596.71 2068
3597.27 2103
3597.84 2048
3598.40 2160
3598.97 2150
3599.54 2072
3600.10 2012
3600.67 2063
3601.24 1936
3601.80 1961
3602.37 1998
3602.94 1915
3603.50 1934
3604.07 1892
3604.64 1872
3605.20 1845
3605.77 1858
3606.34 1799
3606.90 1843
3607.47 1783
3608.04 1819
3608.60 1850
3609.17 1874
3609.74 1840
3610.30 1846
3610.87 1862
3611.44 2023
3612.01 2052
3612.57 2308
3613.14 2561
3613.71 2934
3614.28 3344
3614.84 3740
3615.41 4130
3615.98 4714
3616.55 5020
3617.11 5166
3617.68 5132
3618.25 4801
3618.82 4644
3619.39 4290
3619.95 3850
3620.52 3328
3621.09 3044
3621.66 2686
3622.23 2488
3622.79 2376
3623.36 2150
3623.93 2037
3624.50 1978
3625.07 1991
3625.63 1956
3626.20 1950
3626.77 1925
3627.34 1952
3627.91 2038
3628.48 1990
3629.05 2015
3629.61 2027
3630.18 2015
3630.75 2046
3631.32 1938
3631.89 1898
3632.46 2018
3633.03 1963
3633.60 1952
3634.16 1987
3634.73 2020
3635.30 2003
3635.87 1916
3636.44 2047
3637.01 2073
3637.58 2049
3638.15 2083
3638.72 2278
3639.29 2339
3639.86 2544
3640.43 2441
3641.00 2459
3641.57 2544
3642.14 2447
3642.71 2428
3643.27 2326
3643.84 2234
3644.41 2214
3644.98 2165
3645.55 2122
3646.12 2268
3646.69 2254
3647.26 2120
3647.83 2244
3648.40 2193
3648.97 2180
3649.54 2214
3650.12 2288
3650.69 2365
3651.26 2445
3651.83 2395
3652.40 2414
3652.97 2405
3653.54 2493
3654.11 2544
3654.68 2642
3655.25 2613
3655.82 2668
3656.39 2660
3656.96 2717
3657.53 2687
3658.10 2730
3658.67 2747
3659.25 2681
3659.82 2616
3660.39 2568
3660.96 2464
3661.53 2392
3662.10 2292
3662.67 2275
3663.24 2331
3663.81 2482
3664.39 2419
3664.96 2454
3665.53 2564
3666.10 2545
3666.67 2466
3667.24 2377
3667.81 2354
3668.39 2294
3668.96 2246
3669.53 2120
3670.10 2198
3670.67 2186
3671.25 2161
3671.82 2179
3672.39 2260
3672.96 2356
3673.53 2431
3674.11 2492
3674.68 2508
3675.25 2401
3675.82 2321
3676.39 2282
3676.97 2270
3677.54 2195
3678.11 2168
3678.68 2226
3679.26 2112
3679.83 2101
3680.40 2127
3680.97 2167
3681.55 2170
3682.12 2083
3682.69 2137
3683.27 2153
3683.84 2230
3684.41 2255
3684.98 2304
3685.56 2487
3686.13 2556
3686.70 2562
3687.28 2704
3687.85 2844
3688.42 2802
3689.00 2870
3689.57 2987
3690.14 3089
3690.72 2940
3691.29 2769
3691.86 2771
3692.44 2639
3693.01 2418
3693.58 2249
3694.16 2168
3694.73 2232
3695.31 2177
3695.88 2148
3696.45 2156
3697.03 2067
3697.60 2083
3698.18 2145
3698.75 2100
3699.32 2128
3699.90 2046
3700.47 2117
3701.05 2245
3701.62 2226
3702.19 2113
3702.77 2102
3703.34 2099
3703.92 2075
3704.49 2119
3705.07 2059
3705.64 2024
3706.22 2065
3706.79 2028
3707.37 2135
3707.94 2044
3708.51 1976
3709.09 1994
3709.66 1982
3710.24 1971
3710.81 2014
3711.39 1934
3711.96 2003
3712.54 1992
3713.11 2020
3713.69 1970
3714.27 1928
3714.84 1944
3715.42 1915
3715.99 1898
3716.57 1972
3717.14 2043
3717.72 1975
3718.29 1903
3718.87 1937
3719.44 1908
3720.02 1958
3720.60 1870
3721.17 1804
3721.75 1753
3722.32 1768
3722.90 1768
3723.47 1819
3724.05 1826
3724.63 1815
3725.20 1854
3725.78 1959
3726.36 2016
3726.93 1984
3727.51 2136
3728.08 2209
3728.66 2415
3729.24 2524
3729.81 2676
3730.39 2646
3730.97 2801
3731.54 2819
3732.12 2907
3732.70 2822
3733.27 2933
3733.85 2808
3734.43 2648
3735.00 2485
3735.58 2409
3736.16 2209
3736.73 2208
3737.31 2186
3737.89 2082
3738.47 2055
3739.04 1906
3739.62 1956
3740.20 2063
3740.77 2062
3741.35 1937
3741.93 1910
3742.51 1951
3743.08 1946
3743.66 1918
3744.24 1879
3744.82 1953
3745.39 1989
3745.97 1929
3746.55 1880
3747.13 1913
3747.71 1838
3748.28 1964
3748.86 1844
3749.44 1853
3750.02 1911
3750.59 1775
3751.17 1763
3751.75 1756
3752.33 1675
3752.91 1715
3753.49 1811
3754.06 1900
3754.64 1926
3755.22 2005
3755.80 2037
3756.38 2146
3756.96 2076
3757.53 2167
3758.11 2222
3758.69 2200
3759.27 2085
3759.85 2091
3760.43 2140
3761.01 2173
3761.59 2011
3762.17 2018
3762.74 1902
3763.32 1759
3763.90 1917
3764.48 1878
3765.06 1784
3765.64 1756
3766.22 1718
3766.80 1812
3767.38 1869
3767.96 1888
3768.54 1895
3769.12 1953
3769.70 1960
3770.27 1932
3770.85 1919
3771.43 1968
3772.01 1876
3772.59 1836
3773.17 1846
3773.75 1810
3774.33 1866
3774.91 1799
3775.49 1728
3776.07 1708
3776.65 1702
3777.23 1766
3777.81 1765
3778.39 1697
3778.97 1712
3779.55 1734
3780.13 1849
3780.71 1719
3781.29 1737
3781.88 1791
3782.46 1783
3783.04 1870
3783.62 1810
3784.20 1785
3784.78 1836
3785.36 1819
3785.94 1889
3786.52 1867
3787.10 1808
3787.68 1804
3788.26 1876
3788.84 1856
3789.43 1760
3790.01 1759
3790.59 1752
3791.17 1824
3791.75 1904
3792.33 1945
3792.91 1906
3793.49 1957
3794.08 1911
3794.66 1852
3795.24 1954
3795.82 1933
3796.40 1951
3796.98 1966
3797.56 2000
3798.15 1975
3798.73 2165
3799.31 2261
3799.89 2399
3800.47 2511
3801.06 2497
3801.64 2405
3802.22 2359
3802.80 2324
3803.38 2244
3803.97 2212
3804.55 2223
3805.13 2237
3805.71 2280
3806.29 2221
3806.88 2234
3807.46 2284
3808.04 2280
3808.62 2178
3809.21 2257
3809.79 2168
3810.37 2285
3810.95 2352
3811.54 2398
3812.12 2370
3812.70 2520
3813.29 2608
3813.87 2591
3814.45 2645
3815.03 2673
3815.62 2491
3816.20 2350
3816.78 2320
3817.37 2255
3817.95 2134
3818.53 1999
3819.12 2026
3819.70 1994
3820.28 1855
3820.87 1912
3821.45 1835
3822.03 1794
3822.62 1932
3823.20 1892
3823.78 1893
3824.37 1789
3824.95 1825
3825.54 1836
3826.12 1773
3826.70 1763
3827.29 1886
3827.87 1894
3828.46 1825
3829.04 1904
3829.62 1835
3830.21 1883
3830.79 1956
3831.38 1861
3831.96 2029
3832.54 1919
3833.13 1948
3833.71 1961
3834.30 1972
3834.88 1998
3835.47 1999
3836.05 1960
3836.64 1858
3837.22 1867
3837.81 1885
3838.39 1867
3838.98 1751
3839.56 1882
3840.15 1847
3840.73 1813
3841.31 1810
3841.90 1860
3842.49 1776
3843.07 1747
3843.66 1729
3844.24 1833
3844.83 1852
3845.41 1854
3846.00 1734
3846.58 1677
3847.17 1733
3847.75 1920
3848.34 1935
3848.92 1815
3849.51 1920
3850.10 1888
3850.68 1900
3851.27 1953
3851.85 1954
3852.44 1954
3853.02 1988
3853.61 1949
3854.20 2116
3854.78 2227
3855.37 2374
3855.95 2461
3856.54 2900
3857.13 3292
3857.71 3688
3858.30 4016
3858.89 4715
3859.47 5199
3860.06 5587
3860.64 5885
3861.23 5755
3861.82 5498
3862.40 5105
3862.99 4588
3863.58 4183
3864.16 3926
3864.75 3553
3865.34 3269
3865.92 3260
3866.51 3015
3867.10 2735
3867.69 2632
3868.27 2523
3868.86 2554
3869.45 2495
3870.03 2499
3870.62 2668
3871.21 2796
3871.80 2693
3872.38 2779
3872.97 2787
3873.56 2789
3874.15 2661
3874.73 2694
3875.32 2599
3875.91 2382
3876.50 2221
3877.08 2332
3877.67 2264
3878.26 2168
3878.85 2141
3879.43 2015
3880.02 1984
3880.61 1967
3881.20 1909
3881.79 1971
3882.37 1843
3882.96 1809
3883.55 1970
3884.14 1921
3884.73 1920
3885.32 1903
3885.90 1921
3886.49 2028
3887.08 2111
3887.67 2083
3888.26 2167
3888.85 2267
3889.44 2327
3890.02 2449
3890.61 2435
3891.20 2434
3891.79 2516
3892.38 2646
3892.97 2647
3893.56 2751
3894.15 2799
3894.74 2864
3895.32 2678
3895.91 2777
3896.50 2626
3897.09 2690
3897.68 2752
3898.27 2616
3898.86 2536
3899.45 2574
3900.04 2444
3900.63 2368
3901.22 2382
3901.81 2257
3902.40 2112
3902.99 2036
3903.58 1947
3904.17 1941
3904.76 1921
3905.35 1845
3905.94 1915
3906.53 1912
3907.12 1898
3907.71 1924
3908.30 1840
3908.89 1839
3909.48 1782
3910.07 1861
3910.66 1787
3911.25 1854
3911.84 1727
3912.43 1723
3913.02 1817
3913.61 1786
3914.20 1807
3914.79 1780
3915.38 1717
3915.97 1748
3916.56 1706
3917.15 1694
3917.74 1724
3918.33 1729
3918.92 1780
3919.52 1710
3920.11 1689
3920.70 1752
3921.29 1690
3921.88 1692
3922.47 1745
3923.06 1672
3923.65 1765
3924.24 1737
3924.84 1766
3925.43 1874
3926.02 1645
3926.61 1713
3927.20 1686
3927.79 1640
3928.38 1620
3928.98 1641
3929.57 1634
3930.16 1778
3930.75 1768
3931.34 1719
3931.93 1750
3932.53 1733
3933.12 1668
3933.71 1738
3934.30 1801
3934.89 1815
3935.49 1731
3936.08 1705
3936.67 1776
3937.26 1806
3937.86 1849
3938.45 1853
3939.04 1807
3939.63 1760
3940.23 1750
3940.82 1797
3941.41 1811
3942.00 1778
3942.60 1742
3943.19 1592
3943.78 1582
3944.37 1579
3944.97 1577
3945.56 1640
3946.15 1545
3946.75 1672
3947.34 1634
3947.93 1671
3948.52 1657
3949.12 1667
3949.71 1628
3950.30 1635
3950.90 1683
3951.49 1654
3952.08 1671
3952.68 1703
3953.27 1697
3953.86 1756
3954.46 1745
3955.05 1775
3955.65 1730
3956.24 1632
3956.83 1751
3957.43 1731
3958.02 1743
3958.61 1844
3959.21 1755
3959.80 1797
3960.40 1709
3960.99 1680
3961.58 1748
3962.18 1844
3962.77 1859
3963.37 1971
3963.96 2003
3964.55 2129
3965.15 2172
3965.74 2329
3966.34 2280
3966.93 2211
3967.53 2153
3968.12 2071
3968.72 2031
3969.31 1944
3969.91 1934
3970.50 1774
3971.10 1710
3971.69 1773
3972.28 1718
3972.88 1789
3973.47 1755
3974.07 1765
3974.66 1788
3975.26 1780
3975.85 1870
3976.45 1825
3977.05 1785
3977.64 1828
3978.24 1891
3978.83 1753
3979.43 1739
3980.02 1722
3980.62 1704
3981.21 1654
3981.81 1663
3982.40 1699
3983.00 1642
3983.60 1687
3984.19 1635
3984.79 1675
3985.38 1760
3985.98 1708
3986.58 1665
3987.17 1675
3987.77 1696
3988.36 1668
3988.96 1612
3989.56 1592
3990.15 1690
3990.75 1745
3991.34 1718
3991.94 1773
3992.54 1816
3993.13 1784
3993.73 1817
3994.33 1764
3994.92 1743
3995.52 1800
3996.12 1832
3996.71 1732
3997.31 1778
3997.91 1845
3998.50 1871
3999.10 1777
3999.70 1827
4000.29 1895
4000.89 1844
4001.49 1867
4002.09 1885
4002.68 1911
4003.28 1904
4003.88 2023
4004.47 1862
4005.07 1980
4005.67 2017
4006.27 2059
4006.86 1988
4007.46 1940
4008.06 1998
4008.66 1920
4009.25 1946
4009.85 2102
4010.45 1991
4011.05 1869
4011.64 1924
4012.24 2024
4012.84 2105
4013.44 2178
4014.04 2204
4014.63 2287
4015.23 2363
4015.83 2350
4016.43 2341
4017.03 2362
4017.63 2188
4018.22 2103
4018.82 1959
4019.42 2060
4020.02 1985
4020.62 1867
4021.22 1727
4021.81 1807
4022.41 1703
4023.01 1683
4023.61 1717
4024.21 1728
4024.81 1897
4025.41 1759
4026.01 1865
4026.60 1905
4027.20 1958
4027.80 1870
4028.40 1893
4029.00 2001
4029.60 1929
4030.20 1869
4030.80 1901
4031.40 1909
4032.00 1812
4032.60 1848
4033.20 1754
4033.80 1804
4034.39 1836
4034.99 1823
4035.59 1700
4036.19 1618
4036.79 1628
4037.39 1674
4037.99 1737
4038.59 1719
4039.19 1761
4039.79 1742
4040.39 1630
4040.99 1620
4041.59 1783
4042.19 1685
4042.79 1672
4043.39 1696
4043.99 1719
4044.59 1748
4045.19 1672
4045.79 1621
4046.39 1665
4046.99 1824
4047.60 1845
4048.20 1736
4048.80 1818
4049.40 1884
4050.00 1941
4050.60 1863
4051.20 1918
4051.80 1874
4052.40 1857
4053.00 1829
4053.60 1811
4054.20 1786
4054.80 1724
4055.41 1619
4056.01 1577
4056.61 1579
4057.21 1603
4057.81 1573
4058.41 1605
4059.01 1604
4059.61 1526
4060.22 1571
4060.82 1582
4061.42 1538
4062.02 1487
4062.62 1502
4063.22 1534
4063.82 1549
4064.43 1584
4065.03 1575
4065.63 1546
4066.23 1460
4066.83 1563
4067.44 1599
4068.04 1567
4068.64 1603
4069.24 1524
4069.84 1530
4070.45 1520
4071.05 1594
4071.65 1658
4072.25 1773
4072.86 1748
4073.46 1735
4074.06 1739
4074.66 1717
4075.27 1799
4075.87 1663
4076.47 1735
4077.07 1742
4077.68 1747
4078.28 1729
4078.88 1642
4079.48 1692
4080.09 1713
4080.69 1641
4081.29 1772
4081.90 1702
4082.50 1672
4083.10 1748
4083.71 1726
4084.31 1742
4084.91 1750
4085.52 1740
4086.12 1688
4086.72 1725
4087.33 1706
4087.93 1792
4088.53 1854
4089.14 1942
4089.74 2004
4090.34 2235
4090.95 2357
4091.55 2683
4092.15 2928
4092.76 3273
4093.36 3423
4093.97 3329
4094.57 3257
4095.17 3186
4095.78 2998
4096.38 2795
4096.99 2592
4097.59 2276
4098.19 2069
4098.80 1944
4099.40 1867
4100.01 1746
4100.61 1669
4101.22 1586
4101.82 1617
4102.43 1617
4103.03 1633
4103.63 1602
4104.24 1619
4104.84 1583
4105.45 1583
4106.05 1563
4106.66 1587
4107.26 1605
4107.87 1689
4108.47 1662
4109.08 1609
4109.68 1636
4110.29 1595
4110.89 1606
4111.50 1640
4112.10 1592
4112.71 1602
4113.31 1717
4113.92 1561
4114.53 1606
4115.13 1655
4115.74 1596
4116.34 1479
4116.95 1568
4117.55 1659
4118.16 1517
4118.76 1528
4119.37 1586
4119.98 1653
4120.58 1683
4121.19 1582
4121.79 1667
4122.40 1611
4123.01 1669
4123.61 1586
4124.22 1656
4124.82 1577
4125.43 1572
4126.04 1636
4126.64 1643
4127.25 1628
4127.86 1698
4128.46 1737
4129.07 1672
4129.68 1719
4130.28 1841
4130.89 1811
4131.50 1836
4132.10 1863
4132.71 1846
4133.32 1757
4133.92 1860
4134.53 1833
4135.14 1856
4135.74 1855
4136.35 1763
4136.96 1825
4137.56 1855
4138.17 1851
4138.78 1900
4139.39 1848
4139.99 1965
4140.60 1926
4141.21 1864
4141.82 1863
4142.42 1852
4143.03 1722
4143.64 1670
4144.25 1667
4144.85 1598
4145.46 1664
4146.07 1592
4146.68 1633
4147.28 1583
4147.89 1532
4148.50 1592
4149.11 1573
4149.72 1566
4150.32 1465
4150.93 1517
4151.54 1518
4152.15 1454
4152.76 1481
4153.37 1493
4153.97 1470
4154.58 1439
4155.19 1449
4155.80 1471
4156.41 1481
4157.02 1450
4157.62 1412
4158.23 1490
4158.84 1520
4159.45 1590
4160.06 1612
4160.67 1620
4161.28 1624
4161.89 1635
4162.49 1670
4163.10 1788
4163.71 1782
4164.32 1807
4164.93 1799
4165.54 1809
4166.15 1877
4166.76 1875
4167.37 1808
4167.98 1843
4168.59 1848
4169.20 1871
4169.81 1846
4170.42 1809
4171.02 1752
4171.63 1779
4172.24 1850
4172.85 1844
4173.46 1904
4174.07 1843
4174.68 1732
4175.29 1745
4175.90 1672
4176.51 1736
4177.12 1703
4177.73 1641
4178.34 1603
4178.95 1632
4179.56 1546
4180.17 1600
4180.78 1654
4181.39 1584
4182.00 1591
4182.61 1541
4183.23 1583
4183.84 1590
4184.45 1606
4185.06 1605
4185.67 1489
4186.28 1511
4186.89 1542
4187.50 1577
4188.11 1573
4188.72 1555
4189.33 1746
4189.94 1721
4190.55 1811
4191.17 1798
4191.78 1771
4192.39 1828
4193.00 1831
4193.61 1912
4194.22 1923
4194.83 1868
4195.44 1923
4196.06 1848
4196.67 1906
4197.28 1809
4197.89 1868
4198.50 1802
4199.11 1796
4199.72 1766
4200.34 1714
4200.95 1767
4201.56 1756
4202.17 1700
4202.78 1734
4203.40 1723
4204.01 1728
4204.62 1728
4205.23 1699
4205.84 1690
4206.46 1642
4207.07 1587
4207.68 1649
4208.29 1617
4208.90 1685
4209.52 1643
4210.13 1707
4210.74 1798
4211.35 1656
4211.97 1683
4212.58 1658
4213.19 1756
4213.80 1853
4214.42 1858
4215.03 1876
4215.64 1968
4216.26 2031
4216.87 2254
4217.48 2354
4218.09 2579
4218.71 2668
4219.32 2843
4219.93 3038
4220.55 3272
4221.16 3365
4221.77 3571
4222.39 3625
4223.00 3746
4223.61 3827
4224.23 3758
4224.84 3838
4225.45 3955
4226.07 4150
4226.68 4116
4227.30 4021
4227.91 3807
4228.52 3583
4229.14 3433
4229.75 2967
4230.36 2868
4230.98 2834
4231.59 2592
4232.21 2463
4232.82 2339
4233.43 2240
4234.05 2193
4234.66 2119
4235.28 2044
4235.89 2096
4236.51 2123
4237.12 2046
4237.73 1995
4238.35 1936
4238.96 1816
4239.58 1868
4240.19 1954
4240.81 1907
4241.42 1792
4242.04 1814
4242.65 1842
4243.27 1862
4243.88 1917
4244.50 1893
4245.11 1842
4245.73 1927
4246.34 1935
4246.96 1840
4247.57 1877
4248.19 1859
4248.80 1762
4249.42 1727
4250.03 1724
4250.65 1732
4251.26 1683
4251.88 1648
4252.49 1658
4253.11 1683
4253.72 1706
4254.34 1819
4254.96 1862
4255.57 1854
4256.19 1815
4256.80 1903
4257.42 1867
4258.03 1915
4258.65 1953
4259.27 1950
4259.88 1944
4260.50 1905
4261.12 1834
4261.73 1851
4262.35 1900
4262.96 1826
4263.58 1860
4264.20 1852
4264.81 1922
4265.43 1894
4266.05 1912
4266.66 1950
4267.28 1898
4267.90 1932
4268.51 1825
4269.13 1899
4269.75 1891
4270.36 1808
4270.98 1772
4271.60 1820
4272.21 1837
4272.83 1825
4273.45 1909
4274.06 1962
4274.68 2102
4275.30 2122
4275.92 2145
4276.53 2186
4277.15 2072
4277.77 1984
4278.38 1866
4279.00 1790
4279.62 1789
4280.24 1741
4280.85 1699
4281.47 1680
4282.09 1723
4282.71 1769
4283.32 1696
4283.94 1743
4284.56 1788
4285.18 1795
4285.80 1781
4286.41 1752
4287.03 1706
4287.65 1744
4288.27 1665
4288.89 1743
4289.50 1752
4290.12 1725
4290.74 1809
4291.36 1790
4291.98 1774
4292.60 1682
4293.21 1641
4293.83 1720
4294.45 1750
4295.07 1690
4295.69 1648
4296.31 1682
4296.93 1651
4297.54 1627
4298.16 1643
4298.78 1623
4299.40 1605
4300.02 1637
4300.64 1622
4301.26 1631
4301.88 1623
4302.50 1653
4303.12 1687
4303.73 1752
4304.35 1766
4304.97 1722
4305.59 1770
4306.21 1956
4306.83 1946
4307.45 2078
4308.07 2118
4308.69 2138
4309.31 2161
4309.93 2237
4310.55 2171
4311.17 2073
4311.79 1992
4312.41 1909
4313.03 1811
4313.65 1748
4314.27 1774
4314.89 1770
4315.51 1721
4316.13 1630
4316.75 1621
4317.37 1678
4317.99 1567
4318.61 1531
4319.23 1586
4319.85 1584
4320.47 1502
4321.09 1593
4321.71 1595
4322.33 1559
4322.95 1575
4323.57 1573
4324.19 1601
4324.81 1615
4325.43 1704
4326.05 1555
4326.68 1624
4327.30 1616
4327.92 1558
4328.54 1584
4329.16 1591
4329.78 1577
4330.40 1600
4331.02 1660
4331.64 1630
4332.26 1562
4332.89 1608
4333.51 1678
4334.13 1688
4334.75 1677
4335.37 1697
4335.99 1705
4336.61 1701
4337.24 1733
4337.86 1704
4338.48 1759
4339.10 1692
4339.72 1674
4340.34 1754
4340.97 2006
4341.59 2031
4342.21 2181
4342.83 2228
4343.45 2355
4344.08 2500
4344.70 2687
4345.32 2798
4345.94 2786
4346.57 2878
4347.19 2832
4347.81 2571
4348.43 2289
4349.05 2120
4349.68 1972
4350.30 1890
4350.92 1776
4351.54 1773
4352.17 1690
4352.79 1682
4353.41 1651
4354.04 1581
4354.66 1634
4355.28 1663
4355.90 1696
4356.53 1697
4357.15 1757
4357.77 1726
4358.40 1750
4359.02 1752
4359.64 1739
4360.27 1764
4360.89 1655
4361.51 1692
4362.14 1629
4362.76 1655
4363.38 1612
4364.01 1598
4364.63 1599
4365.25 1732
4365.88 1724
4366.50 1700
4367.12 1652
4367.75 1672
4368.37 1595
4369.00 1548
4369.62 1530
4370.24 1572
4370.87 1575
4371.49 1558
4372.12 1507
4372.74 1535
4373.36 1578
4373.99 1617
4374.61 1592
4375.24 1624
4375.86 1766
4376.49 1704
4377.11 1691
4377.73 1680
4378.36 1708
4378.98 1745
4379.61 1780
4380.23 1831
4380.86 1778
4381.48 1827
4382.11 1874
4382.73 1835
4383.36 1924
4383.98 1912
4384.61 1978
4385.23 2097
4385.86 2178
4386.48 2444
4387.11 2601
4387.73 3016
4388.36 3246
4388.98 3499
4389.61 3778
4390.23 3891
4390.86 3789
4391.48 3656
4392.11 3396
4392.74 3107
4393.36 2843
4393.99 2621
4394.61 2321
4395.24 2245
4395.86 2203
4396.49 2264
4397.12 2312
4397.74 2315
4398.37 2344
4398.99 2261
4399.62 2260
4400.25 2188
4400.87 2211
4401.50 2158
4402.12 2020
4402.75 1956
4403.38 1877
4404.00 1898
4404.63 1886
4405.26 1835
4405.88 1923
4406.51 1899
4407.14 1943
4407.76 1971
4408.39 1927
4409.02 1944
4409.64 1965
4410.27 1867
4410.90 1761
4411.52 1740
4412.15 1642
4412.78 1600
4413.40 1752
4414.03 1616
4414.66 1713
4415.29 1669
4415.91 1673
4416.54 1651
4417.17 1624
4417.79 1662
4418.42 1604
4419.05 1619
4419.68 1508
4420.30 1560
4420.93 1542
4421.56 1557
4422.19 1551
4422.81 1458
4423.44 1458
4424.07 1503
4424.70 1541
4425.33 1549
4425.95 1488
4426.58 1479
4427.21 1530
4427.84 1534
4428.47 1502
4429.09 1508
4429.72 1514
4430.35 1491
4430.98 1463
4431.61 1432
4432.23 1451
4432.86 1449
4433.49 1495
4434.12 1527
4434.75 1563
4435.38 1515
4436.01 1477
4436.63 1533
4437.26 1517
4437.89 1448
4438.52 1489
4439.15 1512
4439.78 1488
4440.41 1534
4441.04 1556
4441.67 1476
4442.29 1478
4442.92 1437
4443.55 1490
4444.18 1566
4444.81 1447
4445.44 1460
4446.07 1478
4446.70 1619
4447.33 1520
4447.96 1489
4448.59 1550
4449.22 1503
4449.85 1454
4450.48 1467
4451.11 1456
4451.74 1443
4452.37 1472
4453.00 1436
4453.63 1450
4454.26 1446
4454.89 1458
4455.52 1383
4456.15 1461
4456.78 1467
4457.41 1473
4458.04 1323
4458.67 1350
4459.30 1444
4459.93 1341
4460.56 1310
4461.19 1433
4461.82 1399
4462.45 1296
4463.08 1330
4463.71 1416
4464.34 1407
4464.97 1321
4465.60 1364
4466.23 1281
4466.86 1327
4467.49 1408
4468.12 1322
4468.76 1336
4469.39 1365
4470.02 1317
4470.65 1287
4471.28 1306
4471.91 1352
4472.54 1354
4473.17 1275
4473.80 1375
4474.44 1293
4475.07 1372
4475.70 1390
4476.33 1343
4476.96 1367
4477.59 1347
4478.22 1337
4478.86 1374
4479.49 1380
4480.12 1329
4480.75 1391
4481.38 1390
4482.02 1489
4482.65 1540
4483.28 1513
4483.91 1471
4484.54 1505
4485.18 1428
4485.81 1454
4486.44 1406
4487.07 1407
4487.70 1365
4488.34 1398
4488.97 1468
4489.60 1436
4490.23 1429
4490.87 1496
4491.50 1479
4492.13 1397
4492.76 1422
4493.40 1431
4494.03 1438
4494.66 1424
4495.30 1432
4495.93 1420
4496.56 1497
4497.19 1528
4497.83 1557
4498.46 1550
4499.09 1640
4499.73 1649
4500.36 1678
4500.99 1696
4501.63 1712
4502.26 1774
4502.89 1657
4503.53 1680
4504.16 1577
4504.79 1585
4505.43 1573
4506.06 1548
4506.69 1500
4507.33 1442
4507.96 1423
4508.59 1403
4509.23 1426
4509.86 1432
4510.50 1476
4511.13 1444
4511.76 1556
4512.40 1530
4513.03 1525
4513.67 1553
4514.30 1599
4514.93 1496
4515.57 1467
4516.20 1534
4516.84 1500
4517.47 1465
4518.11 1513
4518.74 1513
4519.37 1490
4520.01 1578
4520.64 1520
4521.28 1545
4521.91 1609
4522.55 1560
4523.18 1658
4523.82 1661
4524.45 1786
4525.09 1984
4525.72 2302
4526.36 2543
4526.99 2970
4527.63 3501
4528.26 4135
4528.90 4615
4529.53 5189
4530.17 5787
4530.80 5793
4531.44 5823
4532.07 5374
4532.71 4779
4533.34 4250
4533.98 3760
4534.62 3292
4535.25 2801
4535.89 2358
4536.52 2172
4537.16 1910
4537.79 1787
4538.43 1660
4539.07 1619
4539.70 1551
4540.34 1568
4540.97 1585
4541.61 1468
4542.25 1437
4542.88 1500
4543.52 1401
4544.15 1442
4544.79 1410
4545.43 1407
4546.06 1348
4546.70 1382
4547.34 1355
4547.97 1362
4548.61 1281
4549.25 1361
4549.88 1426
4550.52 1458
4551.16 1552
4551.79 1536
4552.43 1502
4553.07 1502
4553.70 1565
4554.34 1551
4554.98 1497
4555.61 1457
4556.25 1457
4556.89 1413
4557.53 1439
4558.16 1530
4558.80 1491
4559.44 1455
4560.07 1501
4560.71 1471
4561.35 1493
4561.99 1508
4562.62 1516
4563.26 1592
4563.90 1619
4564.54 1690
4565.18 1729
4565.81 1893
4566.45 1951
4567.09 1980
4567.73 2007
4568.36 2184
4569.00 2137
4569.64 2175
4570.28 1990
4570.92 1969
4571.55 1848
4572.19 1882
4572.83 1780
4573.47 1745
4574.11 1723
4574.75 1545
4575.38 1553
4576.02 1503
4576.66 1454
4577.30 1458
4577.94 1465
4578.58 1446
4579.22 1415
4579.85 1511
4580.49 1461
4581.13 1442
4581.77 1384
4582.41 1397
4583.05 1453
4583.69 1414
4584.33 1470
4584.97 1474
4585.61 1471
4586.24 1448
4586.88 1477
4587.52 1512
4588.16 1492
4588.80 1546
4589.44 1470
4590.08 1430
4590.72 1503
4591.36 1462
4592.00 1422
4592.64 1446
4593.28 1416
4593.92 1402
4594.56 1461
4595.20 1387
4595.84 1390
4596.48 1364
4597.12 1357
4597.76 1373
4598.40 1375
4599.04 1409
4599.68 1488
4600.32 1424
4600.96 1437
4601.60 1472
4602.24 1490
4602.88 1494
4603.52 1547
4604.16 1607
4604.80 1563
4605.44 1550
4606.08 1559
4606.72 1616
4607.36 1544
4608.00 1513
4608.64 1500
4609.28 1514
4609.93 1580
4610.57 1432
4611.21 1448
4611.85 1430
4612.49 1337
4613.13 1403
4613.77 1444
4614.41 1368
4615.05 1357
4615.69 1345
4616.34 1363
4616.98 1357
4617.62 1395
4618.26 1319
4618.90 1308
4619.54 1296
4620.18 1272
4620.83 1262
4621.47 1323
4622.11 1276
4622.75 1274
4623.39 1278
4624.03 1263
4624.68 1311
4625.32 1307
4625.96 1312
4626.60 1332
4627.24 1354
4627.89 1344
4628.53 1309
4629.17 1340
4629.81 1364
4630.45 1415
4631.10 1435
4631.74 1353
4632.38 1325
4633.02 1340
4633.67 1422
4634.31 1409
4634.95 1384
4635.59 1319
4636.24 1385
4636.88 1396
4637.52 1421
4638.17 1443
4638.81 1474
4639.45 1416
4640.09 1403
4640.74 1364
4641.38 1369
4642.02 1348
4642.67 1414
4643.31 1388
4643.95 1397
4644.60 1353
4645.24 1337
4645.88 1365
4646.53 1318
4647.17 1341
4647.81 1367
4648.46 1351
4649.10 1320
4649.74 1423
4650.39 1319
4651.03 1297
4651.67 1442
4652.32 1466
4652.96 1428
4653.61 1333
4654.25 1337
4654.89 1358
4655.54 1294
4656.18 1329
4656.83 1306
4657.47 1270
4658.11 1257
4658.76 1299
4659.40 1270
4660.05 1257
4660.69 1340
4661.33 1343
4661.98 1288
4662.62 1337
4663.27 1247
4663.91 1233
4664.56 1184
4665.20 1205
4665.85 1319
4666.49 1166
4667.14 1166
4667.78 1209
4668.43 1211
4669.07 1206
4669.72 1196
4670.36 1283
4671.01 1307
4671.65 1212
4672.30 1182
4672.94 1235
4673.59 1303
4674.23 1338
4674.88 1280
4675.52 1265
4676.17 1348
4676.81 1356
4677.46 1267
4678.10 1379
4678.75 1316
4679.40 1336
4680.04 1293
4680.69 1337
4681.33 1272
4681.98 1350
4682.62 1303
4683.27 1314
4683.92 1318
4684.56 1209
4685.21 1213
4685.85 1267
4686.50 1274
4687.15 1209
4687.79 1194
4688.44 1274
4689.09 1213
4689.73 1238
4690.38 1255
4691.02 1225
4691.67 1212
4692.32 1291
4692.96 1213
4693.61 1302
4694.26 1374
4694.90 1398
4695.55 1436
4696.20 1447
4696.84 1488
4697.49 1462
4698.14 1527
4698.78 1484
4699.43 1444
4700.08 1458
4700.73 1503
4701.37 1406
4702.02 1306
4702.67 1337
4703.31 1323
4703.96 1307
4704.61 1274
4705.26 1285
4705.90 1273
4706.55 1363
4707.20 1351
4707.85 1304
4708.49 1379
4709.14 1335
4709.79 1357
4710.44 1330
4711.09 1303
4711.73 1403
4712.38 1384
4713.03 1380
4713.68 1349
4714.33 1350
4714.97 1414
4715.62 1415
4716.27 1332
4716.92 1475
4717.57 1429
4718.21 1396
4718.86 1459
4719.51 1557
4720.16 1576
4720.81 1542
4721.46 1614
4722.11 1606
4722.75 1586
4723.40 1642
4724.05 1719
4724.70 1798
4725.35 1821
4726.00 1755
4726.65 1736
4727.30 1708
4727.94 1652
4728.59 1560
4729.24 1438
4729.89 1373
4730.54 1396
4731.19 1404
4731.84 1404
4732.49 1378
4733.14 1276
4733.79 1373
4734.44 1396
4735.09 1348
4735.74 1462
4736.38 1449
4737.03 1395
4737.68 1404
4738.33 1500
4738.98 1552
4739.63 1435
4740.28 1497
4740.93 1466
4741.58 1424
4742.23 1371
4742.88 1412
4743.53 1384
4744.18 1324
4744.83 1286
4745.48 1326
4746.13 1410
4746.78 1344
4747.43 1311
4748.08 1394
4748.73 1353
4749.39 1401
4750.04 1456
4750.69 1372
4751.34 1520
4751.99 1533
4752.64 1438
4753.29 1383
4753.94 1425
4754.59 1356
4755.24 1423
4755.89 1386
4756.54 1316
4757.19 1377
4757.84 1362
4758.50 1263
4759.15 1316
4759.80 1366
4760.45 1296
4761.10 1327
4761.75 1260
4762.40 1309
4763.05 1299
4763.71 1280
4764.36 1301
4765.01 1302
4765.66 1282
4766.31 1329
4766.96 1299
4767.62 1243
4768.27 1266
4768.92 1239
4769.57 1255
4770.22 1228
4770.87 1240
4771.53 1198
4772.18 1197
4772.83 1211
4773.48 1206
4774.13 1176
4774.79 1162
4775.44 1148
4776.09 1142
4776.74 1153
4777.40 1187
4778.05 1227
4778.70 1152
4779.35 1190
4780.01 1208
4780.66 1241
4781.31 1260
4781.96 1228
4782.62 1151
4783.27 1142
4783.92 1196
4784.57 1160
4785.23 1171
4785.88 1166
4786.53 1202
4787.19 1161
4787.84 1186
4788.49 1166
4789.15 1187
4789.80 1201
4790.45 1231
4791.11 1256
4791.76 1161
4792.41 1164
4793.07 1219
4793.72 1208
4794.37 1248
4795.03 1173
4795.68 1158
4796.33 1199
4796.99 1193
4797.64 1187
4798.29 1236
4798.95 1252
4799.60 1199
4800.26 1199
4800.91 1198
4801.56 1258
4802.22 1203
4802.87 1171
4803.53 1177
4804.18 1178
4804.83 1165
4805.49 1141
4806.14 1175
4806.80 1183
4807.45 1196
4808.11 1159
4808.76 1206
4809.42 1187
4810.07 1125
4810.72 1216
4811.38 1249
4812.03 1275
4812.69 1248
4813.34 1259
4814.00 1290
4814.65 1342
4815.31 1306
4815.96 1317
4816.62 1277
4817.27 1371
4817.93 1439
4818.58 1400
4819.24 1416
4819.89 1427
4820.55 1440
4821.20 1426
4821.86 1499
4822.52 1437
4823.17 1459
4823.83 1420
4824.48 1472
4825.14 1463
4825.79 1517
4826.45 1385
4827.10 1355
4827.76 1376
4828.42 1377
4829.07 1383
4829.73 1435
4830.38 1473
4831.04 1529
4831.70 1464
4832.35 1489
4833.01 1640
4833.66 1695
4834.32 1741
4834.98 1713
4835.63 1755
4836.29 1856
4836.95 1889
4837.60 1821
4838.26 1743
4838.92 1726
4839.57 1584
4840.23 1578
4840.89 1670
4841.54 1621
4842.20 1518
4842.86 1519
4843.51 1568
4844.17 1611
4844.83 1674
4845.48 1729
4846.14 1843
4846.80 1835
4847.45 2052
4848.11 2081
4848.77 2088
4849.43 2193
4850.08 2133
4850.74 2110
4851.40 1931
4852.06 1840
4852.71 1696
4853.37 1709
4854.03 1739
4854.69 1672
4855.34 1691
4856.00 1708
4856.66 1789
4857.32 1825
4857.97 1829
4858.63 1780
4859.29 1761
4859.95 1670
4860.61 1707
4861.26 1677
4861.92 1683
4862.58 1747
4863.24 1780
4863.90 1752
4864.55 1775
4865.21 1809
4865.87 1657
4866.53 1703
4867.19 1682
4867.85 1618
4868.51 1552
4869.16 1613
4869.82 1655
4870.48 1605
4871.14 1535
4871.80 1649
4872.46 1611
4873.12 1581
4873.78 1574
4874.43 1601
4875.09 1644
4875.75 1648
4876.41 1627
4877.07 1530
4877.73 1588
4878.39 1479
4879.05 1437
4879.71 1484
4880.37 1417
4881.03 1450
4881.69 1405
4882.34 1359
4883.00 1398
4883.66 1440
4884.32 1439
4884.98 1387
4885.64 1362
4886.30 1434
4886.96 1530
4887.62 1515
4888.28 1529
4888.94 1607
4889.60 1549
4890.26 1630
4890.92 1595
4891.58 1607
4892.24 1538
4892.90 1513
4893.56 1397
4894.22 1373
4894.88 1461
4895.54 1501
4896.20 1534
4896.86 1432
4897.52 1484
4898.19 1579
4898.85 1584
4899.51 1518
4900.17 1509
4900.83 1484
4901.49 1413
4902.15 1342
4902.81 1377
4903.47 1355
4904.13 1368
4904.79 1341
4905.45 1348
4906.12 1318
4906.78 1315
4907.44 1346
4908.10 1330
4908.76 1256
4909.42 1245
4910.08 1294
4910.74 1285
4911.41 1282
4912.07 1276
4912.73 1243
4913.39 1261
4914.05 1278
4914.71 1276
4915.38 1291
4916.04 1158
4916.70 1218
4917.36 1238
4918.02 1236
4918.68 1240
4919.35 1212
4920.01 1218
4920.67 1255
4921.33 1205
4921.99 1187
4922.66 1229
4923.32 1277
4923.98 1249
4924.64 1226
4925.31 1243
4925.97 1252
4926.63 1252
4927.29 1207
4927.96 1248
4928.62 1226
4929.28 1160
4929.94 1173
4930.61 1134
4931.27 1269
4931.93 1281
4932.59 1225
4933.26 1244
4933.92 1256
4934.58 1234
4935.25 1261
4935.91 1259
4936.57 1194
4937.24 1171
4937.90 1204
4938.56 1208
4939.23 1328
4939.89 1266
4940.55 1291
4941.22 1186
4941.88 1194
4942.54 1267
4943.21 1213
4943.87 1238
4944.53 1227
4945.20 1237
4945.86 1153
4946.52 1159
4947.19 1158
4947.85 1207
4948.52 1198
4949.18 1149
4949.84 1192
4950.51 1128
4951.17 1112
4951.84 1100
4952.50 1195
4953.17 1224
4953.83 1214
4954.49 1214
4955.16 1287
4955.82 1240
4956.49 1273
4957.15 1264
4957.82 1241
4958.48 1224
4959.15 1259
4959.81 1255
4960.47 1183
4961.14 1226
4961.80 1285
4962.47 1303
4963.13 1302
4963.80 1319
4964.46 1239
4965.13 1321
4965.79 1305
4966.46 1312
4967.12 1231
4967.79 1220
4968.45 1197
4969.12 1247
4969.79 1248
4970.45 1249
4971.12 1168
4971.78 1205
4972.45 1290
4973.11 1197
4973.78 1163
4974.44 1193
4975.11 1245
4975.78 1227
4976.44 1163
4977.11 1202
4977.77 1183
4978.44 1248
4979.11 1247
4979.77 1221
4980.44 1250
4981.10 1230
4981.77 1218
4982.44 1253
4983.10 1326
4983.77 1379
4984.43 1522
4985.10 1645
4985.77 1753
4986.43 1935
4987.10 2184
4987.77 2318
4988.43 2313
4989.10 2203
4989.77 2101
4990.43 2000
4991.10 1883
4991.77 1718
4992.43 1514
4993.10 1399
4993.77 1378
4994.43 1329
4995.10 1239
4995.77 1259
4996.44 1184
4997.10 1158
4997.77 1172
4998.44 1114
4999.10 1239
4999.77 1152
5000.44 1104
5001.11 1124
5001.77 1107
5002.44 1130
5003.11 1057
5003.78 1130
5004.44 1142
5005.11 1147
5005.78 1166
5006.45 1221
5007.12 1158
5007.78 1092
5008.45 1053
5009.12 1127
5009.79 1102
5010.46 1112
5011.12 1140
5011.79 1138
5012.46 1130
5013.13 1134
5013.80 1163
5014.47 1178
5015.13 1229
5015.80 1282
5016.47 1289
5017.14 1333
5017.81 1375
5018.48 1426
5019.14 1539
5019.81 1568
5020.48 1525
5021.15 1689
5021.82 1813
5022.49 1748
5023.16 1804
5023.83 1696
5024.50 1659
5025.16 1671
5025.83 1607
5026.50 1571
5027.17 1490
5027.84 1320
5028.51 1337
5029.18 1293
5029.85 1240
5030.52 1235
5031.19 1291
5031.86 1215
5032.53 1215
5033.20 1225
5033.87 1218
5034.54 1204
5035.21 1251
5035.88 1234
5036.54 1241
5037.21 1156
5037.88 1225
5038.55 1228
5039.22 1299
5039.89 1255
5040.56 1369
5041.23 1412
5041.90 1386
5042.58 1418
5043.25 1449
5043.92 1337
5044.59 1287
5045.26 1312
5045.93 1384
5046.60 1291
5047.27 1220
5047.94 1163
5048.61 1199
5049.28 1164
5049.95 1076
5050.62 1084
5051.29 1141
5051.96 1159
5052.63 1154
5053.30 1128
5053.98 1141
5054.65 1239
5055.32 1199
5055.99 1134
5056.66 1232
5057.33 1221
5058.00 1232
5058.67 1252
5059.34 1275
5060.02 1278
5060.69 1271
5061.36 1159
5062.03 1245
5062.70 1197
5063.37 1183
5064.04 1181
5064.72 1184
5065.39 1178
5066.06 1206
5066.73 1182
5067.40 1113
5068.08 1114
5068.75 1138
5069.42 1058
5070.09 1053
5070.76 1138
5071.44 1107
5072.11 1113
5072.78 1168
5073.45 1138
5074.12 1140
5074.80 1142
5075.47 1232
5076.14 1171
5076.81 1182
5077.49 1166
5078.16 1182
5078.83 1288
5079.50 1211
5080.18 1182
5080.85 1196
5081.52 1160
5082.20 1175
5082.87 1122
5083.54 1045
5084.21 1086
5084.89 1121
5085.56 1100
5086.23 1097
5086.91 1118
5087.58 1090
5088.25 1191
5088.93 1184
5089.60 1221
5090.27 1274
5090.95 1238
5091.62 1242
5092.29 1163
5092.97 1261
5093.64 1211
5094.31 1135
5094.99 1155
5095.66 1138
5096.34 1142
5097.01 1174
5097.68 1110
5098.36 1135
5099.03 1112
5099.70 1150
5100.38 1137
5101.05 1170
5101.73 1159
5102.40 1105
5103.08 1160
5103.75 1221
5104.42 1227
5105.10 1184
5105.77 1230
5106.45 1211
5107.12 1136
5107.80 1173
5108.47 1118
5109.15 1091
5109.82 1183
5110.49 1130
5111.17 1123
5111.84 1138
5112.52 1157
5113.19 1207
5113.87 1226
5114.54 1188
5115.22 1287
5115.89 1250
5116.57 1193
5117.24 1279
5117.92 1285
5118.59 1248
5119.27 1275
5119.94 1315
5120.62 1264
5121.30 1144
5121.97 1137
5122.65 1145
5123.32 1109
5124.00 1110
5124.67 1103
5125.35 1030
5126.02 1119
5126.70 1120
5127.38 1104
5128.05 1138
5128.73 1087
5129.40 1089
5130.08 1086
5130.76 1047
5131.43 1110
5132.11 1133
5132.78 1148
5133.46 1162
5134.14 1092
5134.81 1158
5135.49 1190
5136.17 1156
5136.84 1142
5137.52 1207
5138.20 1227
5138.87 1158
5139.55 1107
5140.22 1163
5140.90 1117
5141.58 1120
5142.26 1142
5142.93 1108
5143.61 1103
5144.29 1112
5144.96 1050
5145.64 1048
5146.32 1002
5146.99 1023
5147.67 1041
5148.35 1094
5149.03 1000
5149.70 982
5150.38 1024
5151.06 1024
5151.73 1026
5152.41 1009
5153.09 1090
5153.77 1092
5154.44 1095
5155.12 1001
5155.80 1029
5156.48 1023
5157.16 1044
5157.83 980
5158.51 982
5159.19 984
5159.87 1002
5160.55 1029
5161.22 1018
5161.90 1020
5162.58 1014
5163.26 1024
5163.94 1010
5164.61 1081
5165.29 1006
5165.97 1000
5166.65 1035
5167.33 1074
5168.01 1065
5168.68 1011
5169.36 1052
5170.04 1050
5170.72 997
5171.40 971
5172.08 1036
5172.76 952
5173.44 1033
5174.11 1026
5174.79 1087
5175.47 1024
5176.15 995
5176.83 1094
5177.51 1063
5178.19 1094
5178.87 1131
5179.55 1060
5180.23 1049
5180.91 1066
5181.58 1052
5182.26 1038
5182.94 1033
5183.62 1047
5184.30 1064
5184.98 998
5185.66 985
5186.34 954
5187.02 928
5187.70 937
5188.38 953
5189.06 951
5189.74 939
5190.42 926
5191.10 1043
5191.78 958
5192.46 984
5193.14 1009
5193.82 1035
5194.50 1013
5195.18 1015
5195.86 1030
5196.54 1007
5197.22 986
5197.90 1002
5198.58 963
5199.26 956
5199.94 1027
5200.63 1021
5201.31 996
5201.99 1036
5202.67 1063
5203.35 1049
5204.03 1035
5204.71 1054
5205.39 1057
5206.07 1033
5206.75 1095
5207.43 1144
5208.11 1130
5208.80 1138
5209.48 1214
5210.16 1166
5210.84 1088
5211.52 1106
5212.20 1089
5212.88 1079
5213.57 1142
5214.25 1189
5214.93 1127
5215.61 1162
5216.29 1192
5216.97 1208
5217.66 1120
5218.34 1088
5219.02 1133
5219.70 1123
5220.38 1106
5221.06 1003
5221.75 1101
5222.43 1110
5223.11 1089
5223.79 1030
5224.47 1054
5225.16 1058
5225.84 1020
5226.52 995
5227.20 1026
5227.89 1051
5228.57 1095
5229.25 1076
5229.93 1069
5230.62 1097
5231.30 1148
5231.98 1045
5232.66 1095
5233.35 1098
5234.03 1085
5234.71 1183
5235.40 1162
5236.08 1207
5236.76 1223
5237.44 1173
5238.13 1223
5238.81 1173
5239.49 1118
5240.18 1133
5240.86 1129
5241.54 1091
5242.23 1065
5242.91 1049
5243.59 1083
5244.28 1009
5244.96 1052
5245.64 1058
5246.33 1067
5247.01 1143
5247.70 1026
5248.38 1076
5249.06 1059
5249.75 1115
5250.43 1145
5251.11 1070
5251.80 1027
5252.48 1040
5253.17 1007
5253.85 1059
5254.53 978
5255.22 1014
5255.90 1028
5256.59 1003
5257.27 996
5257.96 1042
5258.64 1114
5259.32 1038
5260.01 1054
5260.69 993
5261.38 1083
5262.06 1089
5262.75 1058
5263.43 1055
5264.12 1038
5264.80 1029
5265.49 1075
5266.17 1079
5266.86 1058
5267.54 1084
5268.23 1089
5268.91 1058
5269.60 1071
5270.28 1081
5270.97 1071
5271.65 990
5272.34 1030
5273.02 1004
5273.71 1103
5274.39 1101
5275.08 1062
5275.76 1117
5276.45 1128
5277.14 1101
5277.82 1183
5278.51 1213
5279.19 1315
5279.88 1299
5280.56 1303
5281.25 1310
5281.94 1296
5282.62 1298
5283.31 1260
5283.99 1193
5284.68 1160
5285.37 1142
5286.05 1110
5286.74 1104
5287.43 1112
5288.11 1112
5288.80 1036
5289.48 1086
5290.17 1076
5290.86 1079
5291.54 1113
5292.23 1171
5292.92 1173
5293.60 1191
5294.29 1200
5294.98 1296
5295.66 1379
5296.35 1506
5297.04 1551
5297.72 1631
5298.41 1774
5299.10 1961
5299.79 1892
5300.47 1890
5301.16 1977
5301.85 1917
5302.53 1791
5303.22 1707
5303.91 1642
5304.60 1520
5305.28 1335
5305.97 1318
5306.66 1217
5307.35 1202
5308.03 1199
5308.72 1106
5309.41 1179
5310.10 1148
5310.78 1132
5311.47 1188
5312.16 1155
5312.85 1099
5313.54 1117
5314.22 1119
5314.91 1115
5315.60 1117
5316.29 1121
5316.98 1117
5317.66 1117
5318.35 1138
5319.04 1121
5319.73 1118
5320.42 1156
5321.11 1202
5321.80 1210
5322.48 1177
5323.17 1104
5323.86 1119
5324.55 1130
5325.24 1203
5325.93 1118
5326.62 1180
5327.30 1224
5327.99 1232
5328.68 1221
5329.37 1216
5330.06 1126
5330.75 1205
5331.44 1221
5332.13 1201
5332.82 1181
5333.51 1151
5334.20 1214
5334.88 1220
5335.57 1306
5336.26 1285
5336.95 1270
5337.64 1240
5338.33 1281
5339.02 1331
5339.71 1310
5340.40 1337
5341.09 1349
5341.78 1336
5342.47 1373
5343.16 1426
5343.85 1505
5344.54 1499
5345.23 1686
5345.92 1946
5346.61 2090
5347.30 2221
5347.99 2308
5348.68 2503
5349.37 2723
5350.06 2734
5350.75 2635
5351.44 2574
5352.13 2368
5352.82 2112
5353.51 2039
5354.20 1887
5354.90 1623
5355.59 1450
5356.28 1390
5356.97 1236
5357.66 1184
5358.35 1168
5359.04 1250
5359.73 1200
5360.42 1226
5361.11 1210
5361.80 1183
5362.49 1170
5363.19 1210
5363.88 1239
5364.57 1166
5365.26 1151
5365.95 1174
5366.64 1165
5367.33 1102
5368.03 1112
5368.72 1171
5369.41 1074
5370.10 1083
5370.79 1139
5371.48 1143
5372.18 1119
5372.87 1119
5373.56 1072
5374.25 1125
5374.94 1117
5375.63 1133
5376.33 1110
5377.02 1099
5377.71 1137
5378.40 1105
5379.10 1040
5379.79 1097
5380.48 1096
5381.17 1091
5381.86 1097
5382.56 1110
5383.25 1130
5383.94 1149
5384.63 1244
5385.33 1240
5386.02 1378
5386.71 1333
5387.40 1327
5388.10 1297
5388.79 1386
5389.48 1387
5390.18 1298
5390.87 1277
5391.56 1334
5392.26 1153
5392.95 1133
5393.64 1142
5394.33 1128
5395.03 1132
5395.72 1129
5396.41 1108
5397.11 1041
5397.80 1058
5398.49 1105
5399.19 1063
5399.88 1026
5400.58 1075
5401.27 1064
5401.96 1062
5402.66 1047
5403.35 1043
5404.04 1054
5404.74 1079
5405.43 1068
5406.13 1059
5406.82 1113
5407.51 1095
5408.21 1127
5408.90 1021
5409.60 1034
5410.29 1005
5410.98 995
5411.68 1033
5412.37 1084
5413.07 1065
5413.76 989
5414.46 986
5415.15 1028
5415.84 1057
5416.54 986
5417.23 1014
5417.93 1019
5418.62 1077
5419.32 1070
5420.01 1018
5420.71 1066
5421.40 1054
5422.10 983
5422.79 1048
5423.49 1117
5424.18 1050
5424.88 1026
5425.57 1024
5426.27 1085
5426.96 1032
5427.66 963
5428.35 1041
5429.05 1033
5429.74 981
5430.44 1068
5431.14 1078
5431.83 1087
5432.53 1042
5433.22 1005
5433.92 1040
5434.61 1025
5435.31 1084
5436.01 1086
5436.70 1144
5437.40 1096
5438.09 1132
5438.79 1121
5439.49 1113
5440.18 1038
5440.88 1077
5441.57 1056
5442.27 1119
5442.97 1105
5443.66 1126
5444.36 1169
5445.06 1159
5445.75 1259
5446.45 1289
5447.15 1265
5447.84 1191
5448.54 1182
5449.24 1199
5449.93 1174
5450.63 1147
5451.33 1151
5452.02 1136
5452.72 1114
5453.42 1087
5454.11 1133
5454.81 1071
5455.51 1087
5456.20 1123
5456.90 1133
5457.60 1105
5458.30 1093
5458.99 1106
5459.69 1190
5460.39 1205
5461.09 1178
5461.78 1235
5462.48 1241
5463.18 1239
5463.88 1225
5464.57 1217
5465.27 1259
5465.97 1162
5466.67 1196
5467.36 1206
5468.06 1195
5468.76 1149
5469.46 1226
5470.16 1187
5470.85 1161
5471.55 1240
5472.25 1145
5472.95 1277
5473.65 1342
5474.35 1165
5475.04 1247
5475.74 1369
5476.44 1326
5477.14 1433
5477.84 1506
5478.54 1617
5479.23 1605
5479.93 1632
5480.63 1592
5481.33 1496
5482.03 1444
5482.73 1422
5483.43 1385
5484.13 1380
5484.83 1318
5485.52 1333
5486.22 1300
5486.92 1324
5487.62 1320
5488.32 1348
5489.02 1349
5489.72 1311
5490.42 1401
5491.12 1378
5491.82 1350
5492.52 1320
5493.22 1478
5493.92 1437
5494.62 1508
5495.31 1609
5496.01 1731
5496.71 1803
5497.41 1981
5498.11 2097
5498.81 2362
5499.51 2613
5500.21 2620
5500.91 2532
5501.61 2273
5502.31 2178
5503.01 1942
5503.71 1829
5504.41 1693
5505.11 1667
5505.81 1548
5506.51 1541
5507.22 1508
5507.92 1504
5508.62 1542
5509.32 1522
5510.02 1623
5510.72 1672
5511.42 1780
5512.12 1757
5512.82 1764
5513.52 1764
5514.22 1901
5514.92 1767
5515.62 1614
5516.32 1659
5517.03 1626
5517.73 1565
5518.43 1423
5519.13 1454
5519.83 1373
5520.53 1405
5521.23 1388
5521.93 1370
5522.63 1347
5523.34 1258
5524.04 1263
5524.74 1225
5525.44 1175
5526.14 1133
5526.84 1191
5527.55 1247
5528.25 1262
5528.95 1231
5529.65 1220
5530.35 1236
5531.05 1237
5531.76 1263
5532.46 1212
5533.16 1247
5533.86 1240
5534.56 1258
5535.27 1305
5535.97 1200
5536.67 1162
5537.37 1178
5538.08 1248
5538.78 1162
5539.48 1109
5540.18 1142
5540.89 1147
5541.59 1114
5542.29 1127
5542.99 1104
5543.70 1155
5544.40 1134
5545.10 1254
5545.80 1224
5546.51 1187
5547.21 1230
5547.91 1163
5548.62 1156
5549.32 1102
5550.02 1147
5550.73 1188
5551.43 1211
5552.13 1153
5552.84 1166
5553.54 1177
5554.24 1212
5554.95 1157
5555.65 1089
5556.35 1113
5557.06 1163
5557.76 1157
5558.46 1141
5559.17 1223
5559.87 1166
5560.57 1199
5561.28 1150
5561.98 1130
5562.69 1129
5563.39 1167
5564.09 1082
5564.80 1058
5565.50 991
5566.21 1062
5566.91 1108
5567.61 1015
5568.32 1086
5569.02 1114
5569.73 1115
5570.43 1099
5571.14 1106
5571.84 1093
5572.54 1133
5573.25 1073
5573.95 1167
5574.66 1214
5575.36 1208
5576.07 1135
5576.77 1112
5577.48 1106
5578.18 1078
5578.89 1160
5579.59 1029
5580.30 1057
5581.00 982
5581.71 1031
5582.41 1062
5583.12 1072
5583.82 1101
5584.53 1080
5585.23 1053
5585.94 1027
5586.64 1086
5587.35 1077
5588.06 1141
5588.76 1076
5589.47 1048
5590.17 1005
5590.88 1036
5591.58 1024
5592.29 1047
5592.99 1063
5593.70 1091
5594.41 1091
5595.11 1009
5595.82 1028
5596.52 974
5597.23 993
5597.94 1032
5598.64 1064
5599.35 1015
5600.06 1034
5600.76 1045
5601.47 985
5602.17 974
5602.88 1034
5603.59 968
5604.29 995
5605.00 912
5605.71 981
5606.41 999
5607.12 1000
5607.83 954
5608.53 976
5609.24 938
5609.95 895
5610.65 1006
5611.36 994
5612.07 993
5612.78 954
5613.48 1008
5614.19 942
5614.90 947
5615.60 956
5616.31 1022
5617.02 963
5617.73 982
5618.43 1005
5619.14 974
5619.85 928
5620.56 917
5621.26 860
5621.97 894
5622.68 926
5623.39 977
5624.09 1008
5624.80 967
5625.51 1007
5626.22 921
5626.93 938
5627.63 946
5628.34 990
5629.05 967
5629.76 1027
5630.47 1067
5631.17 1059
5631.88 984
5632.59 998
5633.30 994
5634.01 1001
5634.72 1034
5635.42 1057
5636.13 1056
5636.84 1039
5637.55 1055
5638.26 1043
5638.97 1040
5639.68 1037
5640.39 1057
5641.09 1067
5641.80 1087
5642.51 1069
5643.22 1053
5643.93 1020
5644.64 1001
5645.35 1028
5646.06 1018
5646.77 1072
5647.48 989
5648.19 1024
5648.89 1029
5649.60 1039
5650.31 1021
5651.02 1038
5651.73 1049
5652.44 968
5653.15 1052
5653.86 1055
5654.57 1055
5655.28 1047
5655.99 1137
5656.70 1085
5657.41 1158
5658.12 1180
5658.83 1080
5659.54 1044
5660.25 1057
5660.96 1084
5661.67 1069
5662.38 1058
5663.09 1034
5663.80 1031
5664.51 1033
5665.22 988
5665.93 1005
5666.64 1003
5667.35 1049
5668.06 1053
5668.77 1037
5669.48 1043
5670.19 1085
5670.91 1118
5671.62 1068
5672.33 1098
5673.04 984
5673.75 966
5674.46 929
5675.17 996
5675.88 1018
5676.59 978
5677.30 996
5678.01 973
5678.73 1006
5679.44 1025
5680.15 986
5680.86 998
5681.57 1097
5682.28 1026
5682.99 1000
5683.71 995
5684.42 1029
5685.13 1050
5685.84 1031
5686.55 1003
5687.26 1011
5687.98 1004
5688.69 1025
5689.40 1072
5690.11 1051
5690.82 1090
5691.54 1056
5692.25 1084
5692.96 1045
5693.67 1002
5694.38 959
5695.10 991
5695.81 938
5696.52 961
5697.23 994
5697.95 993
5698.66 1012
5699.37 1007
5700.08 1005
5700.80 1067
5701.51 1022
5702.22 991
5702.93 1015
5703.65 1001
5704.36 1079
5705.07 1043
5705.78 1044
5706.50 1028
5707.21 1071
5707.92 1066
5708.64 1004
5709.35 955
5710.06 982
5710.78 939
5711.49 970
5712.20 981
5712.92 985
5713.63 921
5714.34 978
5715.06 937
5715.77 920
5716.48 958
5717.20 942
5717.91 955
5718.62 915
5719.34 1023
5720.05 990
5720.77 955
5721.48 935
5722.19 978
5722.91 1026
5723.62 992
5724.33 896
5725.05 997
5725.76 1003
5726.48 1014
5727.19 941
5727.91 959
5728.62 1019
5729.33 1017
5730.05 1029
5730.76 1048
5731.48 1029
5732.19 1076
5732.91 1124
5733.62 1027
5734.34 1152
5735.05 1252
5735.77 1319
5736.48 1334
5737.20 1478
5737.91 1570
5738.63 1598
5739.34 1659
5740.06 1656
5740.77 1489
5741.49 1425
5742.20 1422
5742.92 1451
5743.63 1347
5744.35 1214
5745.06 1130
5745.78 1179
5746.49 1157
5747.21 1096
5747.92 1115
5748.64 1134
5749.35 1130
5750.07 1105
5750.79 1081
5751.50 1122
5752.22 1090
5752.93 1137
5753.65 1111
5754.36 1057
5755.08 1068
5755.80 1197
5756.51 1151
5757.23 1121
5757.95 1195
5758.66 1271
5759.38 1265
5760.09 1222
5760.81 1371
5761.53 1464
5762.24 1500
5762.96 1476
5763.68 1568
5764.39 1638
5765.11 1570
5765.83 1507
5766.54 1459
5767.26 1358
5767.98 1342
5768.69 1312
5769.41 1231
5770.13 1216
5770.84 1220
5771.56 1242
5772.28 1180
5772.99 1211
5773.71 1195
5774.43 1239
5775.15 1287
5775.86 1328
5776.58 1337
5777.30 1349
5778.01 1342
5778.73 1360
5779.45 1309
5780.17 1407
5780.88 1375
5781.60 1329
5782.32 1372
5783.04 1271
5783.76 1266
5784.47 1305
5785.19 1324
5785.91 1369
5786.63 1348
5787.34 1285
5788.06 1311
5788.78 1389
5789.50 1330
5790.22 1359
5790.94 1420
5791.65 1407
5792.37 1483
5793.09 1548
5793.81 1637
5794.53 1670
5795.25 1628
5795.96 1740
5796.68 1964
5797.40 2272
5798.12 2743
5798.84 3349
5799.56 3803
5800.28 4396
5800.99 4848
5801.71 4950
5802.43 4841
5803.15 4249
5803.87 3604
5804.59 3036
5805.31 2645
5806.03 2392
5806.75 2229
5807.47 1959
5808.18 1864
5808.90 1772
5809.62 1744
5810.34 1728
5811.06 1803
5811.78 1834
5812.50 1891
5813.22 1903
5813.94 1954
5814.66 1938
5815.38 1937
5816.10 1921
5816.82 1948
5817.54 1943
5818.26 1913
5818.98 1920
5819.70 1918
5820.42 1905
5821.14 1768
5821.86 1809
5822.58 1682
5823.30 1637
5824.02 1594
5824.74 1519
5825.46 1415
5826.18 1458
5826.90 1426
5827.62 1438
5828.34 1436
5829.06 1407
5829.78 1317
5830.50 1362
5831.22 1420
5831.95 1341
5832.67 1358
5833.39 1337
5834.11 1353
5834.83 1324
5835.55 1357
5836.27 1310
5836.99 1320
5837.71 1334
5838.43 1361
5839.15 1380
5839.88 1347
5840.60 1327
5841.32 1359
5842.04 1362
5842.76 1245
5843.48 1242
5844.20 1240
5844.93 1257
5845.65 1181
5846.37 1169
5847.09 1228
5847.81 1167
5848.53 1265
5849.26 1166
5849.98 1174
5850.70 1199
5851.42 1208
5852.14 1165
5852.87 1183
5853.59 1181
5854.31 1167
5855.03 1147
5855.75 1167
5856.48 1111
5857.20 1150
5857.92 1175
5858.64 1191
5859.37 1148
5860.09 1084
5860.81 1121
5861.53 1128
5862.26 1100
5862.98 1149
5863.70 1107
5864.42 1072
5865.15 1106
5865.87 1096
5866.59 1090
5867.31 1086
5868.04 1065
5868.76 1077
5869.48 1113
5870.21 1085
5870.93 1115
5871.65 1124
5872.38 1116
5873.10 1117
5873.82 1107
5874.55 1148
5875.27 1135
5875.99 1135
5876.72 1130
5877.44 1214
5878.16 1142
5878.89 1153
5879.61 1145
5880.33 1135
5881.06 1176
5881.78 1133
5882.51 1159
5883.23 1153
5883.95 1168
5884.68 1108
5885.40 1172
5886.13 1088
5886.85 1081
5887.57 1092
5888.30 1122
5889.02 1106
5889.75 1115
5890.47 1099
5891.20 1072
5891.92 1115
5892.64 1109
5893.37 1134
5894.09 1097
5894.82 1101
5895.54 1078
5896.27 1098
5896.99 1159
5897.72 1118
5898.44 1162
5899.17 1131
5899.89 1135
5900.62 1049
5901.34 1069
5902.07 1138
5902.79 1134
5903.52 1136
5904.24 1121
5904.97 1077
5905.69 1021
5906.42 1053
5907.14 1083
5907.87 1055
5908.59 1043
5909.32 1013
5910.04 1028
5910.77 1115
5911.50 1061
5912.22 1078
5912.95 1173
5913.67 1123
5914.40 1062
5915.12 1150
5915.85 1110
5916.58 1138
5917.30 1062
5918.03 1086
5918.75 1086
5919.48 1100
5920.21 1120
5920.93 1127
5921.66 1135
5922.39 1077
5923.11 1097
5923.84 1170
5924.56 1169
5925.29 1202
5926.02 1183
5926.74 1133
5927.47 1151
5928.20 1215
5928.92 1175
5929.65 1230
5930.38 1218
5931.10 1222
5931.83 1284
5932.56 1325
5933.28 1360
5934.01 1386
5934.74 1463
5935.47 1539
5936.19 1530
5936.92 1568
5937.65 1494
5938.37 1576
5939.10 1459
5939.83 1412
5940.56 1424
5941.28 1347
5942.01 1302
5942.74 1320
5943.47 1356
5944.19 1435
5944.92 1377
5945.65 1342
5946.38 1405
5947.11 1376
5947.83 1378
5948.56 1447
5949.29 1504
5950.02 1466
5950.74 1514
5951.47 1527
5952.20 1595
5952.93 1561
5953.66 1482
5954.39 1493
5955.11 1500
5955.84 1520
5956.57 1536
5957.30 1522
5958.03 1577
5958.76 1600
5959.48 1577
5960.21 1572
5960.94 1515
5961.67 1604
5962.40 1677
5963.13 1763
5963.86 1790
5964.59 1866
5965.31 1941
5966.04 2099
5966.77 2080
5967.50 2094
5968.23 2048
5968.96 1980
5969.69 1891
5970.42 1894
5971.15 1907
5971.88 1945
5972.61 1880
5973.34 1902
5974.06 1860
5974.79 1946
5975.52 1993
5976.25 1917
5976.98 1904
5977.71 1968
5978.44 2066
5979.17 2098
5979.90 2105
5980.63 2244
5981.36 2312
5982.09 2331
5982.82 2408
5983.55 2305
5984.28 2216
5985.01 2221
5985.74 2194
5986.47 2269
5987.20 2225
5987.93 2246
5988.66 2226
5989.39 2228
5990.12 2271
5990.85 2295
5991.58 2282
5992.32 2319
5993.05 2323
5993.78 2404
5994.51 2479
5995.24 2333
5995.97 2382
5996.70 2507
5997.43 2439
5998.16 2429
5998.89 2374
5999.62 2451
6000.35 2366
6001.09 2274
6001.82 2381
6002.55 2311
6003.28 2311
6004.01 2339
6004.74 2493
6005.47 2567
6006.20 2899
6006.94 3285
6007.67 3744
6008.40 4337
6009.13 5164
6009.86 5943
6010.59 6790
6011.33 7437
6012.06 7845
6012.79 8055
6013.52 7879
6014.25 7294
6014.98 6718
6015.72 6027
6016.45 5100
6017.18 4396
6017.91 3781
6018.64 3256
6019.38 2823
6020.11 2663
6020.84 2411
6021.57 2287
6022.31 2180
6023.04 2005
6023.77 2090
6024.50 2079
6025.24 2041
6025.97 1957
6026.70 1864
6027.43 1841
6028.17 1803
6028.90 1816
6029.63 1791
6030.37 1680
6031.10 1714
6031.83 1685
6032.56 1727
6033.30 1636
6034.03 1633
6034.76 1635
6035.50 1711
6036.23 1629
6036.96 1570
6037.70 1668
6038.43 1669
6039.16 1802
6039.90 1736
6040.63 1659
6041.36 1671
6042.10 1871
6042.83 1917
6043.56 1943
6044.30 1925
6045.03 2019
6045.77 1996
6046.50 2011
6047.23 2006
6047.97 2129
6048.70 2281
6049.44 2369
6050.17 2477
6050.90 2454
6051.64 2442
6052.37 2473
6053.11 2473
6053.84 2311
6054.57 2184
6055.31 2116
6056.04 1911
6056.78 2005
6057.51 2006
6058.25 1946
6058.98 1918
6059.72 1985
6060.45 1898
6061.19 1935
6061.92 1959
6062.66 1887
6063.39 1805
6064.13 1878
6064.86 1887
6065.60 1869
6066.33 1843
6067.07 1868
6067.80 1862
6068.54 1812
6069.27 1755
6070.01 1716
6070.74 1658
6071.48 1632
6072.21 1679
6072.95 1730
6073.68 1762
6074.42 1614
6075.15 1576
6075.89 1601
6076.63 1612
6077.36 1669
6078.10 1671
6078.83 1644
6079.57 1550
6080.30 1555
6081.04 1491
6081.78 1531
6082.51 1560
6083.25 1526
6083.98 1579
6084.72 1535
6085.46 1527
6086.19 1566
6086.93 1565
6087.67 1566
6088.40 1494
6089.14 1577
6089.88 1494
6090.61 1449
6091.35 1472
6092.09 1476
6092.82 1407
6093.56 1477
6094.30 1505
6095.03 1414
6095.77 1412
6096.51 1456
6097.24 1477
6097.98 1486
6098.72 1408
6099.45 1396
6100.19 1470
6100.93 1412
6101.67 1446
6102.40 1406
6103.14 1339
6103.88 1352
6104.61 1362
6105.35 1374
6106.09 1429
6106.83 1401
6107.56 1451
6108.30 1440
6109.04 1406
6109.78 1421
6110.51 1399
6111.25 1513
6111.99 1467
6112.73 1471
6113.47 1427
6114.20 1491
6114.94 1432
6115.68 1410
6116.42 1406
6117.16 1450
6117.89 1458
6118.63 1457
6119.37 1445
6120.11 1497
6120.85 1544
6121.59 1572
6122.32 1539
6123.06 1518
6123.80 1584
6124.54 1566
6125.28 1511
6126.02 1523
6126.76 1514
6127.49 1508
6128.23 1419
6128.97 1504
6129.71 1503
6130.45 1459
6131.19 1413
6131.93 1466
6132.67 1463
6133.41 1492
6134.15 1451
6134.88 1419
6135.62 1501
6136.36 1521
6137.10 1564
6137.84 1526
6138.58 1475
6139.32 1463
6140.06 1507
6140.80 1385
6141.54 1417
6142.28 1480
6143.02 1510
6143.76 1497
6144.50 1519
6145.24 1452
6145.98 1516
6146.72 1486
6147.46 1417
6148.20 1471
6148.94 1539
6149.68 1496
6150.42 1477
6151.16 1446
6151.90 1480
6152.64 1541
6153.38 1485
6154.12 1527
6154.86 1494
6155.60 1505
6156.34 1512
6157.08 1597
6157.82 1595
6158.56 1659
6159.30 1644
6160.04 1645
6160.78 1669
6161.52 1747
6162.27 1860
6163.01 1878
6163.75 1948
6164.49 2069
6165.23 2173
6165.97 2138
6166.71 2194
6167.45 2129
6168.19 2129
6168.94 2097
6169.68 2114
6170.42 2060
6171.16 2013
6171.90 1899
6172.64 1910
6173.38 1935
6174.13 1952
6174.87 1829
6175.61 1863
6176.35 1880
6177.09 1889
6177.83 1939
6178.58 1971
6179.32 1983
6180.06 1966
6180.80 1979
6181.54 1953
6182.28 2022
6183.03 1997
6183.77 1974
6184.51 1968
6185.25 2014
6186.00 2019
6186.74 2030
6187.48 2090
6188.22 2134
6188.97 2255
6189.71 2377
6190.45 2383
6191.19 2397
6191.94 2361
6192.68 2387
6193.42 2394
6194.16 2381
6194.91 2318
6195.65 2275
6196.39 2365
6197.13 2412
6197.88 2487
6198.62 2528
6199.36 2524
6200.11 2601
6200.85 2653
6201.59 2981
6202.34 3394
6203.08 3876
6203.82 4974
6204.57 6440
6205.31 8104
6206.05 9906
6206.80 11340
6207.54 12517
6208.28 12724
6209.03 12410
6209.77 11582
6210.52 10077
6211.26 8564
6212.00 7203
6212.75 5946
6213.49 4914
6214.23 4148
6214.98 3635
6215.72 3215
6216.47 2909
6217.21 2653
6217.95 2475
6218.70 2338
6219.44 2347
6220.19 2304
6220.93 2227
6221.68 2323
6222.42 2424
6223.17 2414
6223.91 2326
6224.65 2251
6225.40 2137
6226.14 2019
6226.89 1910
6227.63 1799
6228.38 1710
6229.12 1672
6229.87 1679
6230.61 1627
6231.36 1618
6232.10 1652
6232.85 1628
6233.59 1610
6234.34 1646
6235.08 1699
6235.83 1697
6236.57 1623
6237.32 1665
6238.06 1727
6238.81 1746
6239.56 1775
6240.30 1831
6241.05 1896
6241.79 1881
6242.54 2102
6243.28 2142
6244.03 2279
6244.77 2467
6245.52 2504
6246.27 2545
6247.01 2536
6247.76 2568
6248.50 2459
6249.25 2359
6250.00 2220
6250.74 2161
6251.49 2244
6252.23 2101
6252.98 1922
6253.73 1987
6254.47 1908
6255.22 1887
6255.97 1932
6256.71 1868
6257.46 1882
6258.21 1979
6258.95 1977
6259.70 1958
6260.45 2117
6261.19 2166
6261.94 2236
6262.69 2280
6263.43 2361
6264.18 2309
6264.93 2067
6265.67 1968
6266.42 1947
6267.17 1897
6267.92 1863
6268.66 1942
6269.41 1958
6270.16 2006
6270.90 1955
6271.65 1953
6272.40 2048
6273.15 2143
6273.89 2140
6274.64 2150
6275.39 2236
6276.14 2236
6276.89 2139
6277.63 2117
6278.38 2064
6279.13 2037
6279.88 1945
6280.62 1995
6281.37 1904
6282.12 1863
6282.87 1841
6283.62 1785
6284.36 1858
6285.11 1788
6285.86 1844
6286.61 1881
6287.36 1944
6288.11 1977
6288.85 2049
6289.60 1987
6290.35 1992
6291.10 1953
6291.85 1889
6292.60 1804
6293.35 1693
6294.09 1745
6294.84 1786
6295.59 1765
6296.34 1684
6297.09 1681
6297.84 1627
6298.59 1636
6299.34 1762
6300.09 1798
6300.83 1865
6301.58 1912
6302.33 1942
6303.08 1824
6303.83 1786
6304.58 1724
6305.33 1667
6306.08 1605
6306.83 1550
6307.58 1537
6308.33 1563
6309.08 1546
6309.83 1535
6310.58 1613
6311.33 1688
6312.08 1666
6312.83 1748
6313.58 1702
6314.33 1717
6315.08 1802
6315.83 1805
6316.58 1807
6317.33 1779
6318.08 1731
6318.83 1693
6319.58 1658
6320.33 1572
6321.08 1553
6321.83 1458
6322.58 1428
6323.33 1402
6324.08 1396
6324.83 1428
6325.58 1396
6326.33 1415
6327.08 1377
6327.83 1479
6328.58 1404
6329.33 1378
6330.08 1375
6330.84 1368
6331.59 1348
6332.34 1388
6333.09 1344
6333.84 1404
6334.59 1383
6335.34 1438
6336.09 1390
6336.84 1403
6337.60 1368
6338.35 1432
6339.10 1390
6339.85 1397
6340.60 1379
6341.35 1361
6342.10 1403
6342.86 1456
6343.61 1392
6344.36 1486
6345.11 1372
6345.86 1377
6346.61 1376
6347.37 1475
6348.12 1551
6348.87 1512
6349.62 1677
6350.37 1732
6351.13 1697
6351.88 1833
6352.63 1838
6353.38 1763
6354.14 1740
6354.89 1635
6355.64 1591
6356.39 1599
6357.14 1506
6357.90 1476
6358.65 1505
6359.40 1422
6360.16 1480
6360.91 1425
6361.66 1466
6362.41 1360
6363.17 1393
6363.92 1389
6364.67 1381
6365.42 1440
6366.18 1459
6366.93 1460
6367.68 1414
6368.44 1340
6369.19 1396
6369.94 1380
6370.70 1380
6371.45 1389
6372.20 1341
6372.96 1338
6373.71 1294
6374.46 1346
6375.22 1337
6375.97 1385
6376.72 1397
6377.48 1369
6378.23 1367
6378.99 1394
6379.74 1352
6380.49 1354
6381.25 1320
6382.00 1359
6382.75 1285
6383.51 1270
6384.26 1272
6385.02 1216
6385.77 1205
6386.53 1186
6387.28 1198
6388.03 1230
6388.79 1329
6389.54 1297
6390.30 1260
6391.05 1248
6391.81 1239
6392.56 1304
6393.31 1261
6394.07 1302
6394.82 1250
6395.58 1269
6396.33 1282
6397.09 1204
6397.84 1197
6398.60 1219
6399.35 1233
6400.11 1172
6400.86 1243
6401.62 1232
6402.37 1197
6403.13 1168
6403.88 1149
6404.64 1168
6405.39 1243
6406.15 1222
6406.90 1269
6407.66 1265
6408.42 1245
6409.17 1289
6409.93 1293
6410.68 1329
6411.44 1265
6412.19 1198
6412.95 1224
6413.71 1189
6414.46 1208
6415.22 1221
6415.97 1173
6416.73 1190
6417.48 1167
6418.24 1247
6419.00 1214
6419.75 1207
6420.51 1217
6421.27 1180
6422.02 1159
6422.78 1214
6423.53 1203
6424.29 1238
6425.05 1229
6425.80 1228
6426.56 1193
6427.32 1217
6428.07 1237
6428.83 1230
6429.59 1156
6430.34 1174
6431.10 1159
6431.86 1168
6432.61 1193
6433.37 1129
6434.13 1146
6434.89 1242
6435.64 1313
6436.40 1230
6437.16 1221
6437.91 1296
6438.67 1220
6439.43 1204
6440.19 1142
6440.94 1174
6441.70 1155
6442.46 1205
6443.22 1194
6443.97 1189
6444.73 1185
6445.49 1159
6446.25 1165
6447.00 1229
6447.76 1186
6448.52 1138
6449.28 1105
6450.04 1149
6450.79 1175
6451.55 1150
6452.31 1126
6453.07 1141
6453.83 1201
6454.58 1249
6455.34 1220
6456.10 1202
6456.86 1211
6457.62 1211
6458.38 1204
6459.13 1180
6459.89 1205
6460.65 1267
6461.41 1217
6462.17 1209
6462.93 1172
6463.69 1238
6464.44 1293
6465.20 1256
6465.96 1248
6466.72 1295
6467.48 1287
6468.24 1323
6469.00 1223
6469.76 1247
6470.52 1281
6471.28 1267
6472.03 1255
6472.79 1290
6473.55 1318
6474.31 1348
6475.07 1296
6475.83 1286
6476.59 1298
6477.35 1267
6478.11 1341
6478.87 1383
6479.63 1324
6480.39 1345
6481.15 1426
6481.91 1420
6482.67 1412
6483.43 1392
6484.19 1479
6484.95 1429
6485.71 1475
6486.47 1388
6487.23 1461
6487.99 1409
6488.75 1457
6489.51 1470
6490.27 1580
6491.03 1616
6491.79 1619
6492.55 1691
6493.31 1741
6494.07 1747
6494.83 1710
6495.59 1668
6496.35 1604
6497.11 1649
6497.87 1654
6498.64 1584
6499.40 1612
6500.16 1680
6500.92 1667
6501.68 1708
6502.44 1805
6503.20 1813
6503.96 1775
6504.72 1850
6505.48 1915
6506.25 1982
6507.01 2081
6507.77 2260
6508.53 2480
6509.29 2621
6510.05 2842
6510.81 2943
6511.57 2982
6512.34 3030
6513.10 2885
6513.86 2684
6514.62 2588
6515.38 2419
6516.15 2343
6516.91 2422
6517.67 2282
6518.43 2296
6519.19 2325
6519.95 2305
6520.72 2375
6521.48 2525
6522.24 2649
6523.00 2961
6523.77 3282
6524.53 3490
6525.29 3646
6526.05 3848
6526.81 3924
6527.58 3747
6528.34 3623
6529.10 3522
6529.86 3499
6530.63 3652
6531.39 4038
6532.15 4526
6532.92 5312
6533.68 5887
6534.44 6360
6535.20 6454
6535.97 6341
6536.73 5980
6537.49 5437
6538.26 4850
6539.02 4164
6539.78 3597
6540.55 3174
6541.31 2787
6542.07 2444
6542.84 2226
6543.60 2123
6544.36 1987
6545.13 2000
6545.89 1865
6546.65 1892
6547.42 1882
6548.18 1838
6548.94 1878
6549.71 1934
6550.47 1919
6551.24 1886
6552.00 1849
6552.76 1835
6553.53 1741
6554.29 1750
6555.06 1736
6555.82 1794
6556.58 1682
6557.35 1798
6558.11 1890
6558.88 1803
6559.64 1877
6560.41 1940
6561.17 2048
6561.93 2005
6562.70 2041
6563.46 2126
6564.23 2092
6564.99 2098
6565.76 2036
6566.52 2078
6567.29 2055
6568.05 2040
6568.82 2134
6569.58 2177
6570.35 2188
6571.11 2366
6571.88 2525
6572.64 2490
6573.41 2441
6574.17 2509
6574.94 2476
6575.70 2460
6576.47 2485
6577.23 2322
6578.00 2196
6578.76 2175
6579.53 2113
6580.29 2061
6581.06 2057
6581.83 2060
6582.59 2087
6583.36 2033
6584.12 2121
6584.89 2054
6585.65 2147
6586.42 2254
6587.19 2393
6587.95 2528
6588.72 2611
6589.48 2784
6590.25 3090
6591.02 3303
6591.78 3598
6592.55 3878
6593.32 4017
6594.08 3954
6594.85 3738
6595.61 3600
6596.38 3414
6597.15 3145
6597.91 2945
6598.68 2715
6599.45 2534
6600.21 2414
6600.98 2330
6601.75 2241
6602.51 2108
6603.28 2096
6604.05 2054
6604.82 2124
6605.58 2080
6606.35 2117
6607.12 2179
6607.88 2193
6608.65 2232
6609.42 2157
6610.19 2197
6610.95 2229
6611.72 2212
6612.49 2205
6613.25 2162
6614.02 2108
6614.79 2189
6615.56 2130
6616.32 2083
6617.09 2153
6617.86 2221
6618.63 2241
6619.40 2212
6620.16 2155
6620.93 2204
6621.70 2124
6622.47 2086
6623.24 2054
6624.00 2015
6624.77 1982
6625.54 2039
6626.31 2107
6627.08 2347
6627.84 2491
6628.61 2658
6629.38 3053
6630.15 3604
6630.92 4276
6631.69 4814
6632.46 5515
6633.22 5848
6633.99 5734
6634.76 5280
6635.53 4902
6636.30 4396
6637.07 3854
6637.84 3367
6638.61 2943
6639.37 2614
6640.14 2343
6640.91 2219
6641.68 2136
6642.45 1982
6643.22 1897
6643.99 1883
6644.76 1853
6645.53 1824
6646.30 1822
6647.07 1845
6647.84 1892
6648.61 1897
6649.37 1905
6650.14 1860
6650.91 1795
6651.68 1747
6652.45 1713
6653.22 1617
6653.99 1670
6654.76 1717
6655.53 1666
6656.30 1687
6657.07 1645
6657.84 1610
6658.61 1589
6659.38 1644
6660.15 1702
6660.92 1683
6661.69 1651
6662.46 1587
6663.23 1630
6664.00 1655
6664.77 1562
6665.55 1607
6666.32 1681
6667.09 1769
6667.86 1751
6668.63 1894
6669.40 1922
6670.17 1953
6670.94 2024
6671.71 2041
6672.48 2045
6673.25 2017
6674.02 1986
6674.79 1849
6675.57 1812
6676.34 1791
6677.11 1696
6677.88 1713
6678.65 1758
6679.42 1784
6680.19 1828
6680.96 1843
6681.74 1881
6682.51 1987
6683.28 2051
6684.05 2039
6684.82 2170
6685.59 2086
6686.37 2002
6687.14 1946
6687.91 1897
6688.68 1850
6689.45 1789
6690.22 1770
6691.00 1652
6691.77 1644
6692.54 1576
6693.31 1576
6694.08 1570
6694.86 1628
6695.63 1644
6696.40 1550
6697.17 1636
6697.95 1604
6698.72 1548
6699.49 1577
6700.26 1566
6701.04 1504
6701.81 1563
6702.58 1529
6703.35 1501
6704.13 1539
6704.90 1525
6705.67 1549
6706.44 1536
6707.22 1598
6707.99 1537
6708.76 1510
6709.54 1477
6710.31 1485
6711.08 1540
6711.86 1447
6712.63 1497
6713.40 1539
6714.17 1504
6714.95 1375
6715.72 1381
6716.50 1378
6717.27 1403
6718.04 1377
6718.82 1386
6719.59 1437
6720.36 1423
6721.14 1369
6721.91 1357
6722.68 1354
6723.46 1360
6724.23 1438
6725.01 1322
6725.78 1357
6726.55 1325
6727.33 1360
6728.10 1368
6728.88 1344
6729.65 1316
6730.42 1352
6731.20 1400
6731.97 1401
6732.75 1373
6733.52 1313
6734.30 1296
6735.07 1328
6735.84 1392
6736.62 1442
6737.39 1388
6738.17 1341
6738.94 1361
6739.72 1291
6740.49 1378
6741.27 1391
6742.04 1324
6742.82 1324
6743.59 1389
6744.37 1443
6745.14 1468
6745.92 1454
6746.69 1374
6747.47 1519
6748.24 1595
6749.02 1616
6749.79 1624
6750.57 1652
6751.34 1623
6752.12 1637
6752.90 1628
6753.67 1598
6754.45 1446
6755.22 1502
6756.00 1469
6756.77 1331
6757.55 1290
6758.33 1348
6759.10 1355
6759.88 1298
6760.65 1288
6761.43 1312
6762.20 1297
6762.98 1367
6763.76 1352
6764.53 1339
6765.31 1287
6766.09 1240
6766.86 1332
6767.64 1329
6768.41 1261
6769.19 1349
6769.97 1364
6770.74 1299
6771.52 1300
6772.30 1296
6773.07 1264
6773.85 1300
6774.63 1318
6775.40 1385
6776.18 1374
6776.96 1441
6777.74 1395
6778.51 1396
6779.29 1367
6780.07 1287
6780.84 1309
6781.62 1287
6782.40 1317
6783.17 1342
6783.95 1334
6784.73 1327
6785.51 1229
6786.28 1289
6787.06 1276
6787.84 1215
6788.62 1212
6789.39 1217
6790.17 1201
6790.95 1215
6791.73 1194
6792.51 1190
6793.28 1195
6794.06 1239
6794.84 1252
6795.62 1246
6796.39 1220
6797.17 1289
6797.95 1319
6798.73 1259
6799.51 1267
6800.29 1323
6801.06 1273
6801.84 1301
6802.62 1315
6803.40 1302
6804.18 1292
6804.96 1339
6805.73 1261
6806.51 1251
6807.29 1243
6808.07 1231
6808.85 1225
6809.63 1262
6810.41 1221
6811.18 1200
6811.96 1254
6812.74 1246
6813.52 1224
6814.30 1289
6815.08 1271
6815.86 1263
6816.64 1287
6817.42 1387
6818.20 1248
6818.98 1268
6819.76 1372
6820.53 1341
6821.31 1272
6822.09 1271
6822.87 1244
6823.65 1278
6824.43 1274
6825.21 1273
6825.99 1290
6826.77 1272
6827.55 1274
6828.33 1254
6829.11 1194
6829.89 1226
6830.67 1281
6831.45 1231
6832.23 1283
6833.01 1293
6833.79 1279
6834.57 1247
6835.35 1179
6836.13 1291
6836.91 1235
6837.69 1273
6838.47 1237
6839.25 1208
6840.03 1247
6840.81 1222
6841.59 1262
6842.37 1261
6843.16 1295
6843.94 1380
6844.72 1471
6845.50 1730
6846.28 1958
6847.06 2211
6847.84 2472
6848.62 2742
6849.40 2831
6850.18 2797
6850.96 2629
6851.75 2483
6852.53 2267
6853.31 2085
6854.09 2034
6854.87 1915
6855.65 1963
6856.43 2042
6857.22 1988
6858.00 1858
6858.78 1817
6859.56 1777
6860.34 1682
6861.12 1573
6861.90 1531
6862.69 1467
6863.47 1454
6864.25 1498
6865.03 1422
6865.81 1363
6866.60 1343
6867.38 1253
6868.16 1353
6868.94 1378
6869.72 1321
6870.51 1372
6871.29 1369
6872.07 1312
6872.85 1259
6873.64 1287
6874.42 1289
6875.20 1355
6875.98 1346
6876.77 1255
6877.55 1284
6878.33 1284
6879.11 1335
6879.90 1284
6880.68 1279
6881.46 1360
6882.25 1408
6883.03 1374
6883.81 1423
6884.59 1493
6885.38 1548
6886.16 1640
6886.94 1645
6887.73 1666
6888.51 1599
6889.29 1494
6890.08 1487
6890.86 1391
6891.64 1339
6892.43 1363
6893.21 1347
6893.99 1339
6894.78 1356
6895.56 1287
6896.35 1279
6897.13 1320
6897.91 1349
6898.70 1275
6899.48 1365
6900.26 1384
6901.05 1446
6901.83 1339
6902.62 1370
6903.40 1381
6904.18 1324
6904.97 1326
6905.75 1419
6906.54 1404
6907.32 1347
6908.11 1364
6908.89 1279
6909.67 1299
6910.46 1283
6911.24 1319
6912.03 1290
6912.81 1259
6913.60 1294
6914.38 1284
6915.17 1310
6915.95 1285
6916.74 1364
6917.52 1331
6918.31 1309
6919.09 1263
6919.88 1310
6920.66 1321
6921.45 1349
6922.23 1353
6923.02 1327
6923.80 1334
6924.59 1326
6925.37 1376
6926.16 1326
6926.94 1319
6927.73 1306
6928.51 1325
6929.30 1349
6930.09 1341
6930.87 1344
6931.66 1356
6932.44 1363
6933.23 1362
6934.01 1383
6934.80 1427
6935.59 1325
6936.37 1380
6937.16 1374
6937.94 1424
6938.73 1527
6939.52 1539
6940.30 1602
6941.09 1607
6941.88 1598
6942.66 1586
6943.45 1598
6944.23 1605
6945.02 1671
6945.81 1624
6946.59 1704
6947.38 1737
6948.17 1737
6948.95 1626
6949.74 1600
6950.53 1666
6951.31 1723
6952.10 1594
6952.89 1584
6953.67 1607
6954.46 1662
6955.25 1702
6956.04 1727
6956.82 1685
6957.61 1668
6958.40 1700
6959.18 1652
6959.97 1709
6960.76 1730
6961.55 1727
6962.33 1777
6963.12 1768
6963.91 1807
6964.70 1863
6965.48 1860
6966.27 1870
6967.06 1936
6967.85 1850
6968.63 1933
6969.42 1917
6970.21 1878
6971.00 1954
6971.79 1993
6972.57 2027
6973.36 2121
6974.15 2232
6974.94 2196
6975.73 2283
6976.52 2387
6977.30 2593
6978.09 2691
6978.88 2867
6979.67 3169
6980.46 3769
6981.25 4328
6982.03 4990
6982.82 5770
6983.61 6246
6984.40 6194
6985.19 5942
6985.98 5595
6986.77 5135
6987.55 4437
6988.34 3946
6989.13 3603
6989.92 3250
6990.71 2939
6991.50 2636
6992.29 2691
6993.08 2783
6993.87 2997
6994.66 3424
6995.45 4136
6996.24 4750
6997.02 5143
6997.81 5498
6998.60 5646
6999.39 5327
7000.18 4968
7000.97 4394
7001.76 3846
7002.55 3364
7003.34 3040
7004.13 2676
7004.92 2437
7005.71 2227
7006.50 2018
7007.29 1903
7008.08 1862
7008.87 1911
7009.66 1876
7010.45 1924
7011.24 1901
7012.03 1872
7012.82 1892
7013.61 1845
7014.40 1821
7015.19 1787
7015.98 1772
7016.77 1756
7017.56 1750
7018.35 1656
7019.15 1720
7019.94 1758
7020.73 1827
7021.52 1904
7022.31 1959
7023.10 1979
7023.89 1927
7024.68 1904
7025.47 1868
7026.26 1737
7027.05 1736
7027.85 1644
7028.64 1632
7029.43 1567
7030.22 1557
7031.01 1548
7031.80 1521
7032.59 1571
7033.38 1688
7034.18 1730
7034.97 1804
7035.76 1811
7036.55 1893
7037.34 1906
7038.13 1928
7038.93 1936
7039.72 1857
7040.51 1873
7041.30 1850
7042.09 1754
7042.89 1770
7043.68 1754
7044.47 1727
7045.26 1733
7046.05 1823
7046.85 1883
7047.64 2071
7048.43 2072
7049.22 2037
7050.01 1987
7050.81 1891
7051.60 1814
7052.39 1729
7053.18 1635
7053.98 1596
7054.77 1588
7055.56 1546
7056.36 1627
7057.15 1613
7057.94 1511
7058.73 1560
7059.53 1589
7060.32 1608
7061.11 1519
7061.91 1571
7062.70 1579
7063.49 1554
7064.29 1543
7065.08 1577
7065.87 1621
7066.66 1595
7067.46 1546
7068.25 1518
7069.04 1502
7069.84 1551
7070.63 1511
7071.43 1538
7072.22 1509
7073.01 1520
7073.81 1505
7074.60 1482
7075.39 1590
7076.19 1468
7076.98 1496
7077.78 1484
7078.57 1525
7079.36 1457
7080.16 1379
7080.95 1357
7081.75 1442
7082.54 1359
7083.33 1352
7084.13 1428
7084.92 1465
7085.72 1516
7086.51 1480
7087.31 1530
7088.10 1642
7088.90 1726
7089.69 1769
7090.48 1785
7091.28 1752
7092.07 1684
7092.87 1553
7093.66 1464
7094.46 1395
7095.25 1416
7096.05 1396
7096.84 1383
7097.64 1363
7098.43 1301
7099.23 1281
7100.02 1281
7100.82 1267
7101.61 1292
7102.41 1286
7103.20 1216
7104.00 1249
7104.80 1241
7105.59 1229
7106.39 1152
7107.18 1116
7107.98 1187
7108.77 1106
7109.57 1145
7110.36 1166
7111.16 1127
7111.96 1121
7112.75 1179
7113.55 1142
7114.34 1145
7115.14 1152
7115.94 1210
7116.73 1160
7117.53 1148
7118.32 1132
7119.12 1133
7119.92 1127
7120.71 1089
7121.51 1146
7122.31 1112
7123.10 1107
7123.90 1160
7124.70 1203
7125.49 1219
7126.29 1222
7127.09 1260
7127.88 1181
7128.68 1212
7129.48 1198
7130.27 1234
7131.07 1168
7131.87 1143
7132.66 1145
7133.46 1156
7134.26 1123
7135.06 1135
7135.85 1166
7136.65 1094
7137.45 1081
7138.24 1061
7139.04 1112
7139.84 1141
7140.64 1106
7141.43 1153
7142.23 1136
7143.03 1158
7143.83 1147
7144.62 1109
7145.42 1110
7146.22 1099
7147.02 1104
7147.82 1118
7148.61 1121
7149.41 1073
7150.21 1088
7151.01 1113
7151.81 1143
7152.60 1072
7153.40 1122
7154.20 1100
7155.00 1078
7155.80 1082
7156.59 1037
7157.39 982
7158.19 1012
7158.99 1012
7159.79 1070
7160.59 1027
7161.39 1040
7162.18 1052
7162.98 1057
7163.78 1066
7164.58 1047
7165.38 1069
7166.18 1108
7166.98 1076
7167.78 1104
7168.57 1056
7169.37 1001
7170.17 1033
7170.97 1042
7171.77 1012
7172.57 1075
7173.37 1014
7174.17 1052
7174.97 1022
7175.77 1004
7176.57 1009
7177.37 1028
7178.17 1092
7178.97 1028
7179.77 1066
7180.56 1070
7181.36 1120
7182.16 1194
7182.96 1192
7183.76 1123
7184.56 1104
7185.36 992
7186.16 972
7186.96 1020
7187.76 1028
7188.56 1031
7189.36 974
7190.16 939
7190.96 1001
7191.76 1008
7192.57 1009
7193.37 1014
7194.17 984
7194.97 993
7195.77 1002
7196.57 971
7197.37 973
7198.17 1002
7198.97 999
7199.77 1009
7200.57 960
7201.37 1020
7202.17 948
7202.97 970
7203.77 1003
7204.58 940
7205.38 930
7206.18 994
7206.98 981
7207.78 916
7208.58 923
7209.38 945
7210.18 968
7210.99 987
7211.79 1005
7212.59 999
7213.39 959
7214.19 1045
7214.99 1030
7215.79 982
7216.60 1018
7217.40 1002
7218.20 1009
7219.00 1029
7219.80 990
7220.60 1025
7221.41 981
7222.21 997
7223.01 1059
7223.81 1041
7224.62 1014
7225.42 986
7226.22 954
7227.02 988
7227.82 975
7228.63 946
7229.43 977
7230.23 1000
7231.03 1000
7231.84 975
7232.64 964
7233.44 1030
7234.24 1052
7235.05 1028
7235.85 1072
7236.65 1036
7237.45 1025
7238.26 1011
7239.06 1039
7239.86 1019
7240.67 1078
7241.47 1065
7242.27 1023
7243.08 1067
7243.88 1091
7244.68 1090
7245.49 1107
7246.29 1019
7247.09 1084
7247.90 1059
7248.70 1095
7249.50 1120
7250.31 1068
7251.11 1119
7251.91 1130
7252.72 1062
7253.52 1020
7254.32 1115
7255.13 1183
7255.93 1123
7256.74 1147
7257.54 1240
7258.34 1208
7259.15 1333
7259.95 1266
7260.76 1229
7261.56 1220
7262.36 1200
7263.17 1239
7263.97 1165
7264.78 1188
7265.58 1234
7266.39 1203
7267.19 1209
7268.00 1192
7268.80 1197
7269.60 1221
7270.41 1240
7271.21 1208
7272.02 1237
7272.82 1256
7273.63 1306
7274.43 1227
7275.24 1333
7276.04 1337
7276.85 1321
7277.65 1428
7278.46 1644
7279.26 1868
7280.07 2168
7280.87 2418
7281.68 2826
7282.48 2946
7283.29 2926
7284.09 2797
7284.90 2737
7285.71 2428
7286.51 2177
7287.32 2037
7288.12 1779
7288.93 1595
7289.73 1502
7290.54 1470
7291.35 1478
7292.15 1396
7292.96 1415
7293.76 1358
7294.57 1376
7295.38 1312
7296.18 1313
7296.99 1346
7297.79 1334
7298.60 1371
7299.41 1286
7300.21 1348
7301.02 1318
7301.82 1365
7302.63 1374
7303.44 1422
7304.24 1417
7305.05 1478
7305.86 1566
7306.66 1695
7307.47 1753
7308.28 1838
7309.08 1713
7309.89 1798
7310.70 1707
7311.50 1648
7312.31 1697
7313.12 1696
7313.93 1675
7314.73 1805
7315.54 1917
7316.35 2071
7317.15 2223
7317.96 2381
7318.77 2464
7319.58 2370
7320.38 2338
7321.19 2257
7322.00 2213
7322.81 2104
7323.61 1848
7324.42 1806
7325.23 1698
7326.04 1620
7326.84 1477
7327.65 1595
7328.46 1626
7329.27 1620
7330.08 1649
7330.88 1834
7331.69 2010
7332.50 2136
7333.31 2290
7334.12 2099
7334.92 2151
7335.73 2000
7336.54 1894
7337.35 1791
7338.16 1665
7338.97 1544
7339.78 1543
7340.58 1554
7341.39 1485
7342.20 1446
7343.01 1413
7343.82 1431
7344.63 1360
7345.44 1370
7346.24 1356
7347.05 1343
7347.86 1419
7348.67 1354
7349.48 1308
7350.29 1271
7351.10 1314
7351.91 1339
7352.72 1237
7353.53 1315
7354.34 1374
7355.14 1370
7355.95 1347
7356.76 1364
7357.57 1377
7358.38 1375
7359.19 1417
7360.00 1448
7360.81 1406
7361.62 1423
7362.43 1381
7363.24 1293
7364.05 1345
7364.86 1328
7365.67 1377
7366.48 1372
7367.29 1413
7368.10 1390
7368.91 1417
7369.72 1420
7370.53 1516
7371.34 1469
7372.15 1444
7372.96 1512
7373.77 1543
7374.58 1598
7375.39 1667
7376.20 1841
7377.01 2063
7377.82 2239
7378.63 2264
7379.44 2328
7380.26 2258
7381.07 2197
7381.88 2148
7382.69 1991
7383.50 1827
7384.31 1675
7385.12 1606
7385.93 1499
7386.74 1419
7387.55 1433
7388.36 1384
7389.18 1348
7389.99 1350
7390.80 1284
7391.61 1311
7392.42 1310
7393.23 1306
7394.04 1343
7394.86 1471
7395.67 1519
7396.48 1672
7397.29 1779
7398.10 1799
7398.91 1949
7399.73 1867
7400.54 1825
7401.35 1829
7402.16 1705
7402.97 1631
7403.79 1578
7404.60 1527
7405.41 1583
7406.22 1510
7407.03 1400
7407.85 1352
7408.66 1321
7409.47 1363
7410.28 1362
7411.10 1265
7411.91 1192
7412.72 1145
7413.53 1209
7414.35 1252
7415.16 1184
7415.97 1225
7416.78 1211
7417.60 1185
7418.41 1145
7419.22 1096
7420.03 1082
7420.85 1098
7421.66 1070
7422.47 1073
7423.29 1077
7424.10 1074
7424.91 1034
7425.73 1070
7426.54 1046
7427.35 1016
7428.17 1025
7428.98 1027
7429.79 1066
7430.61 1041
7431.42 1009
7432.23 1045
7433.05 1158
7433.86 1162
7434.67 1059
7435.49 1050
7436.30 1113
7437.12 1113
7437.93 1110
7438.74 1137
7439.56 1112
7440.37 1136
7441.18 1054
7442.00 1059
7442.81 1079
7443.63 1081
7444.44 1079
7445.26 1093
7446.07 1028
7446.88 1113
7447.70 1090
7448.51 1018
7449.33 956
7450.14 1015
7450.96 1016
7451.77 1021
7452.59 1047
7453.40 1108
7454.22 1121
7455.03 1101
7455.85 1099
7456.66 1078
7457.47 1123
7458.29 1044
7459.10 1086
7459.92 1072
7460.74 992
7461.55 1019
7462.37 997
7463.18 1057
7464.00 1050
7464.81 1096
7465.63 1090
7466.44 1116
7467.26 1076
7468.07 1087
7468.89 1085
7469.70 1133
7470.52 1110
7471.34 1030
7472.15 1029
7472.97 1029
7473.78 1023
7474.60 1001
7475.41 984
7476.23 970
7477.05 1009
7477.86 1010
7478.68 992
7479.49 934
7480.31 940
7481.13 991
7481.94 962
7482.76 915
7483.58 951
7484.39 973
7485.21 981
7486.03 983
7486.84 973
7487.66 999
7488.48 952
7489.29 1005
7490.11 961
7490.93 914
7491.74 973
7492.56 960
7493.38 955
7494.19 903
7495.01 895
7495.83 957
7496.64 940
7497.46 910
7498.28 885
7499.10 953
7499.91 914
7500.73 911
7501.55 997
7502.36 976
7503.18 984
7504.00 913
7504.82 922
7505.63 910
7506.45 928
7507.27 877
7508.09 948
7508.90 923
7509.72 942
7510.54 918
7511.36 972
7512.18 923
7512.99 856
7513.81 894
7514.63 925
7515.45 910
7516.27 938
7517.08 914
7517.90 883
7518.72 907
7519.54 943
7520.36 978
7521.18 921
7521.99 921
7522.81 892
7523.63 890
7524.45 906
7525.27 913
7526.09 947
7526.91 934
7527.72 947
7528.54 901
7529.36 888
7530.18 954
7531.00 949
7531.82 935
7532.64 927
7533.46 937
7534.28 942
7535.10 902
7535.91 884
7536.73 922
7537.55 947
7538.37 929
7539.19 982
7540.01 989
7540.83 990
7541.65 983
7542.47 1008
7543.29 955
7544.11 962
7544.93 965
7545.75 946
7546.57 965
7547.39 957
7548.21 959
7549.03 972
7549.85 970
7550.67 978
7551.49 983
7552.31 967
7553.13 983
7553.95 994
7554.77 1001
7555.59 997
7556.41 1055
7557.23 1062
7558.05 1012
7558.87 1005
7559.69 1042
7560.51 1037
7561.33 1001
7562.15 996
7562.97 1017
7563.79 999
7564.61 957
7565.44 999
7566.26 996
7567.08 963
7567.90 941
7568.72 986
7569.54 1002
7570.36 1035
7571.18 1000
7572.00 1001
7572.82 999
7573.65 967
7574.47 959
7575.29 951
7576.11 995
7576.93 1024
7577.75 983
7578.57 1025
7579.40 952
7580.22 987
7581.04 1098
7581.86 1059
7582.68 1024
7583.50 1096
7584.33 1137
7585.15 1153
7585.97 1113
7586.79 1175
7587.61 1139
7588.44 1086
7589.26 1083
7590.08 1071
7590.90 1067
7591.72 1085
7592.55 1081
7593.37 1099
7594.19 1139
7595.01 1109
7595.84 1123
7596.66 1134
7597.48 1198
7598.30 1319
7599.13 1328
7599.95 1487
7600.77 1631
7601.59 1727
7602.42 1765
7603.24 1827
7604.06 1809
7604.89 1677
7605.71 1592
7606.53 1474
7607.36 1381
7608.18 1336
7609.00 1335
7609.82 1269
7610.65 1269
7611.47 1257
7612.29 1209
7613.12 1275
7613.94 1306
7614.77 1341
7615.59 1396
7616.41 1322
7617.24 1274
7618.06 1326
7618.88 1280
7619.71 1257
7620.53 1219
7621.35 1284
7622.18 1291
7623.00 1306
7623.83 1362
7624.65 1406
7625.47 1522
7626.30 1596
7627.12 1724
7627.95 1871
7628.77 1987
7629.60 2063
7630.42 2030
7631.24 1922
7632.07 1866
7632.89 1766
7633.72 1654
7634.54 1492
7635.37 1361
7636.19 1250
7637.02 1270
7637.84 1234
7638.67 1131
7639.49 1193
7640.31 1131
7641.14 1085
7641.96 1087
7642.79 1090
7643.61 1042
7644.44 1052
7645.26 1060
7646.09 1066
7646.92 1037
7647.74 995
7648.57 971
7649.39 1000
7650.22 1005
7651.04 996
7651.87 944
7652.69 962
7653.52 943
7654.34 956
7655.17 966
7656.00 1002
7656.82 945
7657.65 922
7658.47 990
7659.30 998
7660.12 1010
7660.95 1025
7661.78 1023
7662.60 1021
7663.43 998
7664.25 1035
7665.08 1070
7665.91 1026
7666.73 1021
7667.56 999
7668.39 1031
7669.21 1031
7670.04 1018
7670.87 1042
7671.69 998
7672.52 982
7673.35 956
7674.17 968
7675.00 942
7675.83 894
7676.65 904
7677.48 869
7678.31 869
7679.13 890
7679.96 967
7680.79 985
7681.61 953
7682.44 937
7683.27 940
7684.10 912
7684.92 933
7685.75 929
7686.58 960
7687.40 941
7688.23 907
7689.06 894
7689.89 877
7690.71 894
7691.54 940
7692.37 948
7693.20 980
7694.03 972
7694.85 1005
7695.68 1057
7696.51 1075
7697.34 1043
7698.16 1076
7698.99 998
7699.82 1076
7700.65 1066
7701.48 1001
7702.31 979
7703.13 1008
7703.96 1018
7704.79 986
7705.62 965
7706.45 972
7707.28 965
7708.10 968
7708.93 972
7709.76 942
7710.59 964
7711.42 978
7712.25 990
7713.08 975
7713.90 995
7714.73 959
7715.56 956
7716.39 961
7717.22 913
7718.05 963
7718.88 954
7719.71 913
7720.54 929
7721.37 911
7722.20 919
7723.02 982
7723.85 922
7724.68 907
7725.51 943
7726.34 933
7727.17 920
7728.00 904
7728.83 947
7729.66 947
7730.49 946
7731.32 958
7732.15 926
7732.98 929
7733.81 874
7734.64 908
7735.47 923
7736.30 934
7737.13 894
7737.96 946
7738.79 981
7739.62 951
7740.45 1004
7741.28 1149
7742.11 1288
7742.94 1540
7743.77 1752
7744.60 1894
7745.43 1981
7746.26 1931
7747.09 1916
7747.92 1751
7748.75 1650
7749.59 1456
7750.42 1330
7751.25 1262
7752.08 1133
7752.91 1048
7753.74 1024
7754.57 1018
7755.40 1000
7756.23 942
7757.06 917
7757.90 963
7758.73 955
7759.56 979
7760.39 921
7761.22 932
7762.05 915
7762.88 944
7763.71 931
7764.55 893
7765.38 879
7766.21 916
7767.04 852
7767.87 854
7768.70 873
7769.54 841
7770.37 854
7771.20 816
7772.03 883
7772.86 899
7773.70 884
7774.53 879
7775.36 894
7776.19 851
7777.02 909
7777.86 900
7778.69 896
7779.52 852
7780.35 930
7781.19 983
7782.02 1014
7782.85 1015
7783.68 1063
7784.52 1090
7785.35 1069
7786.18 1040
7787.01 1006
7787.85 1010
7788.68 998
7789.51 971
7790.35 909
7791.18 886
7792.01 871
7792.84 842
7793.68 896
7794.51 858
7795.34 852
7796.18 875
7797.01 905
7797.84 902
7798.68 887
7799.51 855
7800.34 894
7801.18 923
7802.01 927
7802.84 932
7803.68 931
7804.51 969
7805.35 964
7806.18 962
7807.01 956
7807.85 946
7808.68 968
7809.51 1002
7810.35 1009
7811.18 1058
7812.02 1003
7812.85 1002
7813.68 1040
7814.52 1079
7815.35 1006
7816.19 980
7817.02 1076
7817.86 1078
7818.69 1005
7819.52 1027
7820.36 1058
7821.19 1046
7822.03 1063
7822.86 1129
7823.70 1116
7824.53 1132
7825.37 1126
7826.20 1086
7827.04 1062
7827.87 1081
7828.71 1052
7829.54 1031
7830.38 1068
7831.21 1015
7832.05 977
7832.88 968
7833.72 930
7834.55 995
7835.39 1005
7836.22 965
7837.06 962
7837.89 930
7838.73 934
7839.57 964
7840.40 966
7841.24 928
7842.07 941
7842.91 922
7843.74 961
7844.58 920
7845.42 863
7846.25 915
7847.09 923
7847.92 884
7848.76 934
7849.60 889
7850.43 862
7851.27 853
7852.10 892
7852.94 923
7853.78 904
7854.61 929
7855.45 925
7856.29 924
7857.12 862
7857.96 855
7858.79 873
7859.63 901
7860.47 910
7861.30 918
7862.14 876
7862.98 874
7863.81 928
7864.65 945
7865.49 893
7866.33 912
7867.16 956
7868.00 860
7868.84 915
7869.67 915
7870.51 896
7871.35 916
7872.19 1002
7873.02 1000
7873.86 1100
7874.70 1042
7875.54 1033
7876.37 1043
7877.21 979
7878.05 873
7878.89 918
7879.72 943
7880.56 974
7881.40 943
7882.24 874
7883.07 900
7883.91 906
7884.75 897
7885.59 898
7886.43 899
7887.26 895
7888.10 931
7888.94 867
7889.78 918
7890.62 892
7891.45 899
7892.29 932
7893.13 943
7893.97 926
7894.81 916
7895.65 890
7896.49 911
7897.32 884
7898.16 903
7899.00 924
7899.84 872
7900.68 855
7901.52 877
7902.36 922
7903.20 839
7904.03 873
7904.87 917
7905.71 871
7906.55 926
7907.39 922
7908.23 936
7909.07 902
7909.91 983
7910.75 1055
7911.59 1095
7912.43 1178
7913.27 1232
7914.11 1229
7914.94 1373
7915.78 1361
7916.62 1341
7917.46 1256
7918.30 1206
7919.14 1241
7919.98 1132
7920.82 1026
7921.66 989
7922.50 977
7923.34 876
7924.18 882
7925.02 889
7925.86 877
7926.70 939
7927.54 875
7928.38 894
7929.22 874
7930.06 879
7930.90 930
7931.74 827
7932.59 823
7933.43 846
7934.27 878
7935.11 869
7935.95 827
7936.79 824
7937.63 824
7938.47 884
7939.31 911
7940.15 929
7940.99 899
7941.83 894
7942.67 938
7943.52 908
7944.36 910
7945.20 938
7946.04 911
7946.88 848
7947.72 875
7948.56 926
7949.40 919
7950.25 973
7951.09 979
7951.93 979
7952.77 976
7953.61 931
7954.45 914
7955.29 931
7956.14 870
7956.98 900
7957.82 896
7958.66 885
7959.50 897
7960.35 903
7961.19 888
7962.03 897
7962.87 889
7963.71 912
7964.56 909
7965.40 947
7966.24 858
7967.08 863
7967.93 873
7968.77 851
7969.61 842
7970.45 802
7971.29 842
7972.14 840
7972.98 871
7973.82 801
7974.67 795
7975.51 797
7976.35 791
7977.19 767
7978.04 810
7978.88 790
7979.72 792
7980.57 768
7981.41 772
7982.25 785
7983.09 756
7983.94 781
7984.78 796
7985.62 756
7986.47 783
7987.31 805
7988.15 788
7989.00 785
7989.84 759
7990.68 757
7991.53 738
7992.37 725
7993.22 787
7994.06 750
7994.90 740
7995.75 727
7996.59 723
7997.43 741
7998.28 780
7999.12 726
7999.97 761
8000.81 754
8001.65 781
8002.50 732
8003.34 757
8004.19 744
8005.03 733
8005.88 720
8006.72 708
8007.57 721
8008.41 715
8009.25 755
8010.10 717
8010.94 747
8011.79 745
8012.63 754
8013.48 772
8014.32 728
8015.17 742
8016.01 719
8016.86 722
8017.70 738
8018.55 714
8019.39 689
8020.24 696
8021.08 690
8021.93 684
8022.77 677
8023.62 718
8024.46 685
8025.31 723
8026.15 732
8027.00 709
8027.84 688
8028.69 746
8029.54 770
8030.38 722
8031.23 730
8032.07 753
8032.92 785
8033.76 771
8034.61 735
8035.46 722
8036.30 770
8037.15 746
8037.99 725
8038.84 740
8039.69 709
8040.53 722
8041.38 725
8042.22 762
8043.07 783
8043.92 747
8044.76 797
8045.61 836
8046.46 806
8047.30 788
8048.15 774
8049.00 743
8049.84 726
8050.69 747
8051.54 737
8052.38 721
8053.23 688
8054.08 732
8054.92 730
8055.77 712
8056.62 711
8057.46 704
8058.31 671
8059.16 699
8060.01 679
8060.85 713
8061.70 717
8062.55 666
8063.40 691
8064.24 678
8065.09 675
8065.94 678
8066.79 675
8067.63 683
8068.48 670
8069.33 650
8070.18 652
8071.02 699
8071.87 729
8072.72 723
8073.57 678
8074.42 705
8075.26 672
8076.11 670
8076.96 668
8077.81 683
8078.66 677
8079.50 708
8080.35 663
8081.20 668
8082.05 683
8082.90 688
8083.75 722
8084.59 753
8085.44 733
8086.29 727
8087.14 752
8087.99 670
8088.84 651
8089.69 694
8090.53 743
8091.38 738
8092.23 657
8093.08 627
8093.93 664
8094.78 658
8095.63 695
8096.48 687
8097.33 696
8098.18 673
8099.02 687
8099.87 707
8100.72 675
8101.57 697
8102.42 728
8103.27 714
8104.12 740
8104.97 677
8105.82 698
8106.67 680
8107.52 702
8108.37 681
8109.22 686
8110.07 699
8110.92 679
8111.77 669
8112.62 664
8113.47 710
8114.32 708
8115.17 680
8116.02 752
8116.87 747
8117.72 713
8118.57 752
8119.42 747
8120.27 727
8121.12 720
8121.97 710
8122.82 684
8123.67 717
8124.52 701
8125.37 660
8126.22 652
8127.07 727
8127.93 716
8128.78 702
8129.63 681
8130.48 700
8131.33 654
8132.18 708
8133.03 674
8133.88 696
8134.73 670
8135.58 661
8136.44 703
8137.29 703
8138.14 724
8138.99 722
8139.84 717
8140.69 710
8141.54 699
8142.39 708
8143.25 767
8144.10 717
8144.95 689
8145.80 677
8146.65 727
8147.50 700
8148.36 732
8149.21 760
8150.06 737
8150.91 769
8151.76 760
8152.62 750
8153.47 720
8154.32 727
8155.17 738
8156.02 740
8156.88 724
8157.73 715
8158.58 733
8159.43 716
8160.29 688
8161.14 713
8161.99 718
8162.84 660
8163.70 669
8164.55 704
8165.40 675
8166.25 655
8167.11 664
8167.96 699
8168.81 701
8169.67 672
8170.52 682
8171.37 654
8172.23 702
8173.08 701
8173.93 648
8174.78 644
8175.64 636
8176.49 621
8177.34 674
8178.20 697
8179.05 633
8179.90 636
8180.76 661
8181.61 674
8182.47 653
8183.32 629
8184.17 620
8185.03 636
8185.88 592
8186.73 631
8187.59 632
8188.44 631
8189.30 619
8190.15 633
8191.00 654
8191.86 638
8192.71 663
8193.57 649
8194.42 654
8195.27 616
8196.13 594
8196.98 597
8197.84 650
8198.69 622
8199.55 620
8200.40 655
8201.26 672
8202.11 665
8202.96 624
8203.82 616
8204.67 643
8205.53 638
8206.38 682
8207.24 662
8208.09 593
8208.95 641
8209.80 615
8210.66 679
8211.51 683
8212.37 600
8213.22 647
8214.08 664
8214.93 690
8215.79 721
8216.65 680
8217.50 719
8218.36 711
8219.21 762
8220.07 723
8220.92 751
8221.78 736
8222.63 752
8223.49 715
8224.35 678
8225.20 739
8226.06 730
8226.91 684
8227.77 696
8228.63 668
8229.48 669
8230.34 719
8231.19 700
8232.05 585
8232.91 617
8233.76 647
8234.62 650
8235.47 646
8236.33 657
8237.19 665
8238.04 640
8238.90 651
8239.76 627
8240.61 652
8241.47 672
8242.33 675
8243.18 650
8244.04 660
8244.90 674
8245.75 656
8246.61 651
8247.47 670
8248.33 649
8249.18 647
8250.04 695
8250.90 661
8251.75 596
8252.61 625
8253.47 647
8254.33 673
8255.18 678
8256.04 624
8256.90 622
8257.76 653
8258.61 652
8259.47 680
8260.33 612
8261.19 580
8262.04 637
8262.90 648
8263.76 621
8264.62 604
8265.48 600
8266.33 632
8267.19 616
8268.05 617
8268.91 602
8269.77 642
8270.62 642
8271.48 631
8272.34 680
8273.20 639
8274.06 689
8274.92 645
8275.77 623
8276.63 625
8277.49 675
8278.35 685
8279.21 613
8280.07 659
8280.93 652
8281.78 633
8282.64 648
8283.50 644
8284.36 650
8285.22 624
8286.08 623
8286.94 625
8287.80 633
8288.66 642
8289.51 669
8290.37 649
8291.23 637
8292.09 633
8292.95 655
8293.81 632
8294.67 598
8295.53 648
8296.39 636
8297.25 616
8298.11 665
8298.97 633
8299.83 638
8300.69 630
8301.55 660
8302.41 674
8303.27 642
8304.13 636
8304.99 657
8305.85 677
8306.71 661
8307.57 662
8308.43 644
8309.29 651
8310.15 699
8311.01 695
8311.87 675
8312.73 662
8313.59 629
8314.45 687
8315.31 657
8316.17 623
8317.03 653
8317.89 627
8318.75 682
8319.61 624
8320.47 612
8321.33 701
8322.20 655
8323.06 637
8323.92 619
8324.78 651
8325.64 622
8326.50 649
8327.36 674
8328.22 673
8329.08 685
8329.94 659
8330.81 631
8331.67 589
8332.53 616
8333.39 599
8334.25 655
8335.11 637
8335.97 640
8336.84 662
8337.70 649
8338.56 664
8339.42 655
8340.28 669
8341.15 634
8342.01 657
8342.87 673
8343.73 662
8344.59 645
8345.45 626
8346.32 639
8347.18 639
8348.04 655
8348.90 731
8349.77 688
8350.63 683
8351.49 653
8352.35 628
8353.22 681
8354.08 659
8354.94 635
8355.80 654
8356.67 687
8357.53 667
8358.39 709
8359.25 674
8360.12 690
8360.98 671
8361.84 679
8362.71 667
8363.57 655
8364.43 648
8365.29 689
8366.16 689
8367.02 616
8367.88 670
8368.75 678
8369.61 708
8370.47 675
8371.34 700
8372.20 723
8373.06 713
8373.93 715
8374.79 686
8375.65 679
8376.52 658
8377.38 686
8378.25 672
8379.11 688
8379.97 720
8380.84 748
8381.70 709
8382.56 696
8383.43 697
8384.29 678
8385.16 700
8386.02 740
8386.89 736
8387.75 755
8388.61 758
8389.48 685
8390.34 719
8391.21 768
8392.07 724
8392.94 764
8393.80 728
8394.67 746
8395.53 722
8396.39 784
8397.26 779
8398.12 755
8398.99 823
8399.85 794
8400.72 829
8401.58 759
8402.45 782
8403.31 764
8404.18 790
8405.04 830
8405.91 857
8406.77 860
8407.64 851
8408.50 848
8409.37 865
8410.24 890
8411.10 888
8411.97 929
8412.83 922
8413.70 927
8414.56 869
8415.43 864
8416.29 908
8417.16 891
8418.03 902
8418.89 938
8419.76 939
8420.62 958
8421.49 966
8422.36 953
8423.22 1022
8424.09 994
8424.95 998
8425.82 956
8426.69 984
8427.55 1032
8428.42 1099
8429.28 1065
8430.15 1121
8431.02 1168
8431.88 1168
8432.75 1166
8433.62 1205
8434.48 1226
8435.35 1259
8436.22 1317
8437.08 1327
8437.95 1321
8438.82 1365
8439.68 1378
8440.55 1402
8441.42 1357
8442.29 1337
8443.15 1392
8444.02 1484
8444.89 1435
8445.75 1478
8446.62 1564
8447.49 1847
8448.36 2217
8449.22 2739
8450.09 3182
8450.96 3722
8451.83 4136
8452.69 4378
8453.56 4321
8454.43 4171
8455.30 3937
8456.16 3566
8457.03 3085
8457.90 2674
8458.77 2325
8459.64 2063
8460.50 1865
8461.37 1623
8462.24 1517
8463.11 1425
8463.98 1353
8464.84 1309
8465.71 1254
8466.58 1234
8467.45 1201
8468.32 1150
8469.19 1151
8470.05 1118
8470.92 1114
8471.79 1098
8472.66 1049
8473.53 1019
8474.40 1016
8475.27 1042
8476.13 955
8477.00 1033
8477.87 1053
8478.74 985
8479.61 995
8480.48 1018
8481.35 1008
8482.22 1051
8483.09 1045
8483.96 1015
8484.82 986
8485.69 1012
8486.56 1080
8487.43 1164
8488.30 1269
8489.17 1267
8490.04 1325
8490.91 1338
8491.78 1389
8492.65 1377
8493.52 1306
8494.39 1231
8495.26 1220
8496.13 1088
8497.00 1035
8497.87 1025
8498.74 997
8499.61 1021
8500.48 989
8501.35 965
8502.22 922
8503.09 957
8503.96 957
8504.83 949
8505.70 927
8506.57 938
8507.44 988
8508.31 980
8509.18 1032
8510.05 1048
8510.92 1111
8511.79 1069
8512.66 1042
8513.53 1041
8514.40 1057
8515.27 1169
8516.15 1089
8517.02 1074
8517.89 1123
8518.76 1101
8519.63 1120
8520.50 1067
8521.37 1077
8522.24 1095
8523.11 1121
8523.98 1205
8524.86 1204
8525.73 1169
8526.60 1175
8527.47 1194
8528.34 1196
8529.21 1220
8530.08 1205
8530.96 1209
8531.83 1273
8532.70 1239
8533.57 1138
8534.44 1214
8535.31 1178
8536.19 1174
8537.06 1104
8537.93 1132
8538.80 1096
8539.67 1103
8540.55 1009
8541.42 1008
8542.29 1015
8543.16 963
8544.03 1009
8544.91 1027
8545.78 1073
8546.65 1134
8547.52 1213
8548.40 1343
8549.27 1511
8550.14 1581
8551.01 1615
8551.89 1660
8552.76 1664
8553.63 1554
8554.51 1452
8555.38 1404
8556.25 1305
8557.12 1229
8558.00 1164
8558.87 1042
8559.74 1032
8560.62 998
8561.49 1011
8562.36 1016
8563.24 1009
8564.11 962
8564.98 992
8565.86 997
8566.73 953
8567.60 955
8568.48 955
8569.35 974
8570.22 928
8571.10 919
8571.97 853
8572.84 896
8573.72 875
8574.59 898
8575.46 861
8576.34 869
8577.21 876
8578.09 833
8578.96 846
8579.83 867
8580.71 853
8581.58 818
8582.46 774
8583.33 830
8584.21 852
8585.08 810
8585.95 809
8586.83 862
8587.70 878
8588.58 888
8589.45 913
8590.33 887
8591.20 868
8592.08 880
8592.95 924
8593.83 932
8594.70 889
8595.58 840
8596.45 930
8597.33 955
8598.20 882
8599.08 831
8599.95 879
8600.83 885
8601.70 891
8602.58 892
8603.45 912
8604.33 923
8605.20 913
8606.08 853
8606.95 841
8607.83 839
8608.70 888
8609.58 861
8610.45 848
8611.33 827
8612.21 899
8613.08 875
8613.96 889
8614.83 919
8615.71 856
8616.59 869
8617.46 863
8618.34 881
8619.21 881
8620.09 851
8620.97 852
8621.84 866
8622.72 906
8623.59 918
8624.47 863
8625.35 867
8626.22 905
8627.10 907
8627.98 969
8628.85 926
8629.73 909
8630.61 922
8631.48 925
8632.36 922
8633.24 926
8634.11 922
8634.99 934
8635.87 943
8636.74 921
8637.62 925
8638.50 929
8639.37 920
8640.25 921
8641.13 933
8642.01 969
8642.88 977
8643.76 938
8644.64 939
8645.52 928
8646.39 944
8647.27 894
8648.15 977
8649.03 966
8649.90 951
8650.78 903
8651.66 927
8652.54 944
8653.41 957
8654.29 965
8655.17 939
8656.05 919
8656.93 919
8657.80 871
8658.68 896
8659.56 933
8660.44 894
8661.32 929
8662.19 970
8663.07 923
8663.95 929
8664.83 949
8665.71 1000
8666.59 1030
8667.46 1065
8668.34 999
8669.22 1100
8670.10 1138
8670.98 1174
8671.86 1209
8672.74 1251
8673.62 1171
8674.49 1139
8675.37 1137
8676.25 1149
8677.13 1098
8678.01 1103
8678.89 1095
8679.77 1033
8680.65 1017
8681.53 1082
8682.41 1125
8683.29 1174
8684.16 1262
8685.04 1306
8685.92 1505
8686.80 1680
8687.68 1859
8688.56 2019
8689.44 2169
8690.32 2055
8691.20 1971
8692.08 1972
8692.96 1807
8693.84 1650
8694.72 1517
8695.60 1440
8696.48 1261
8697.36 1255
8698.24 1151
8699.12 1132
8700.00 1113
8700.88 1138
8701.76 1024
8702.64 1036
8703.52 986
8704.40 991
8705.28 1035
8706.16 1019
8707.04 1014
8707.92 1021
8708.80 1043
8709.69 976
8710.57 970
8711.45 940
8712.33 941
8713.21 971
8714.09 1024
8714.97 993
8715.85 967
8716.73 1002
8717.61 1008
8718.49 1015
8719.38 1015
8720.26 1062
8721.14 1014
8722.02 1042
8722.90 1042
8723.78 1131
8724.66 1087
8725.54 1193
8726.43 1181
8727.31 1185
8728.19 1188
8729.07 1167
8729.95 1134
8730.83 1140
8731.72 1153
8732.60 1132
8733.48 1155
8734.36 1091
8735.24 1170
8736.13 1106
8737.01 1093
8737.89 1098
8738.77 1134
8739.65 1113
8740.54 1100
8741.42 1099
8742.30 1117
8743.18 1116
8744.07 1117
8744.95 1157
8745.83 1128
8746.71 1157
8747.60 1177
8748.48 1191
8749.36 1247
8750.24 1256
8751.13 1261
8752.01 1278
8752.89 1222
8753.77 1320
8754.66 1423
8755.54 1321
8756.42 1308
8757.31 1381
8758.19 1417
8759.07 1497
8759.96 1575
8760.84 1580
8761.72 1596
8762.61 1661
8763.49 1674
8764.37 1704
8765.26 1665
8766.14 1636
8767.02 1640
8767.91 1608
8768.79 1576
8769.67 1567
8770.56 1590
8771.44 1641
8772.32 1707
8773.21 1845
8774.09 2152
8774.98 2633
8775.86 3195
8776.74 3644
8777.63 4189
8778.51 4476
8779.40 4562
8780.28 4505
8781.17 4162
8782.05 3850
8782.93 3438
8783.82 3009
8784.70 2602
8785.59 2370
8786.47 2055
8787.36 1883
8788.24 1743
8789.13 1655
8790.01 1718
8790.89 1614
8791.78 1656
8792.66 1734
8793.55 1783
8794.43 1788
8795.32 1853
8796.20 1758
8797.09 1675
8797.97 1566
8798.86 1489
8799.74 1439
8800.63 1370
8801.52 1290
8802.40 1249
8803.29 1224
8804.17 1240
8805.06 1241
8805.94 1219
8806.83 1208
8807.71 1193
8808.60 1175
8809.48 1171
8810.37 1251
8811.26 1247
8812.14 1199
8813.03 1273
8813.91 1259
8814.80 1313
8815.69 1329
8816.57 1370
8817.46 1354
8818.34 1342
8819.23 1340
8820.12 1253
8821.00 1239
8821.89 1210
8822.77 1180
8823.66 1136
8824.55 1174
8825.43 1122
8826.32 1162
8827.21 1083
8828.09 1118
8828.98 1054
8829.87 1067
8830.75 1011
8831.64 1021
8832.53 1090
8833.41 1085
8834.30 1075
8835.19 1037
8836.08 1045
8836.96 1100
8837.85 1110
8838.74 1103
8839.62 1103
8840.51 1116
8841.40 1110
8842.29 1117
8843.17 1110
8844.06 1076
8844.95 1108
8845.84 1072
8846.72 1037
8847.61 1064
8848.50 1037
8849.39 1074
8850.27 1030
8851.16 1041
8852.05 1055
8852.94 1115
8853.82 1080
8854.71 1083
8855.60 1062
8856.49 1077
8857.38 1085
8858.26 1058
8859.15 1076
8860.04 1036
8860.93 986
8861.82 1003
8862.71 1002
8863.59 960
8864.48 957
8865.37 927
8866.26 939
8867.15 890
8868.04 958
8868.93 890
8869.81 922
8870.70 921
8871.59 915
8872.48 902
8873.37 897
8874.26 895
8875.15 886
8876.04 879
8876.93 893
8877.81 912
8878.70 823
8879.59 848
8880.48 874
8881.37 940
8882.26 897
8883.15 844
8884.04 840
8884.93 837
8885.82 850
8886.71 848
8887.60 837
8888.49 844
8889.38 846
8890.27 837
8891.16 847
8892.05 807
8892.94 768
8893.83 780
8894.72 785
8895.61 800
8896.50 785
8897.39 792
8898.28 760
8899.17 775
8900.06 764
8900.95 767
8901.84 760
8902.73 783
8903.62 759
8904.51 742
8905.40 756
8906.29 769
8907.18 725
8908.07 778
8908.96 758
8909.85 829
8910.74 757
8911.63 703
8912.52 801
8913.41 740
8914.31 716
8915.20 709
8916.09 734
8916.98 727
8917.87 708
8918.76 726
8919.65 741
8920.54 727
8921.43 753
8922.33 741
8923.22 772
8924.11 806
8925.00 767
8925.89 787
8926.78 771
8927.67 777
8928.57 753
8929.46 756
8930.35 686
8931.24 726
8932.13 714
8933.03 718
8933.92 710
8934.81 728
8935.70 719
8936.59 699
8937.49 671
8938.38 704
8939.27 726
8940.16 688
8941.05 714
8941.95 714
8942.84 675
8943.73 659
8944.62 688
8945.52 721
8946.41 689
8947.30 674
8948.19 722
8949.09 732
8949.98 732
8950.87 688
8951.76 648
8952.66 676
8953.55 704
8954.44 610
8955.34 678
8956.23 673
8957.12 672
8958.02 669
8958.91 644
8959.80 644
8960.69 729
8961.59 688
8962.48 636
8963.37 680
8964.27 677
8965.16 679
8966.05 724
8966.95 715
8967.84 706
8968.74 663
8969.63 698
8970.52 648
8971.42 622
8972.31 630
8973.20 637
8974.10 628
8974.99 623
8975.89 653
8976.78 642
8977.67 595
8978.57 591
8979.46 628
8980.36 600
8981.25 602
8982.15 616
8983.04 611
8983.93 627
8984.83 611
8985.72 609
8986.62 625
8987.51 647
8988.41 583
8989.30 619
8990.20 619
8991.09 664
8991.99 610
8992.88 587
8993.78 629
8994.67 619
8995.57 614
8996.46 585
8997.36 580
8998.25 585
8999.15 588
9000.04 632
9000.94 559
9001.83 574
9002.73 581
9003.62 644
9004.52 635
9005.41 581
9006.31 588
9007.20 584
9008.10 556
9009.00 560
9009.89 576
9010.79 606
9011.68 562
9012.58 548
9013.47 566
9014.37 542
9015.27 552
9016.16 561
9017.06 604
9017.95 562
9018.85 595
9019.75 571
9020.64 556
9021.54 572
9022.43 547
9023.33 561
9024.23 554
9025.12 569
9026.02 548
9026.92 594
9027.81 563
9028.71 591
9029.61 527
9030.50 545
9031.40 540
9032.30 542
9033.19 539
9034.09 547
9034.99 529
9035.88 570
9036.78 555
9037.68 561
9038.58 553
9039.47 569
9040.37 562
9041.27 591
9042.16 573
9043.06 567
9043.96 596
9044.86 562
9045.75 535
9046.65 548
9047.55 575
9048.45 542
9049.34 543
9050.24 531
9051.14 549
9052.04 577
9052.94 573
9053.83 553
9054.73 578
9055.63 557
9056.53 548
9057.43 554
9058.32 592
9059.22 572
9060.12 558
9061.02 578
9061.92 562
9062.81 579
9063.71 563
9064.61 593
9065.51 577
9066.41 576
9067.31 608
9068.21 557
9069.10 538
9070.00 552
9070.90 548
9071.80 561
9072.70 535
9073.60 546
9074.50 552
9075.40 558
9076.29 595
9077.19 550
9078.09 543
9078.99 549
9079.89 555
9080.79 570
9081.69 556
9082.59 528
9083.49 551
9084.39 558
9085.29 559
9086.19 584
9087.09 569
9087.98 590
9088.88 532
9089.78 584
9090.68 566
9091.58 518
9092.48 535
9093.38 517
9094.28 497
9095.18 498
9096.08 532
9096.98 529
9097.88 500
9098.78 521
9099.68 549
9100.58 537
9101.48 557
9102.38 503
9103.28 518
9104.18 543
9105.08 512
9105.99 518
9106.89 553
9107.79 483
9108.69 511
9109.59 514
9110.49 533
9111.39 528
9112.29 537
9113.19 551
9114.09 545
9114.99 568
9115.89 527
9116.79 567
9117.69 533
9118.60 522
9119.50 527
9120.40 531
9121.30 509
9122.20 517
9123.10 552
9124.00 522
9124.90 497
9125.81 517
9126.71 552
9127.61 531
9128.51 518
9129.41 540
9130.31 549
9131.22 545
9132.12 542
9133.02 563
9133.92 528
9134.82 516
9135.72 510
9136.63 514
9137.53 522
9138.43 545
9139.33 538
9140.23 530
9141.14 536
9142.04 551
9142.94 509
9143.84 524
9144.75 519
9145.65 537
9146.55 517
9147.45 556
9148.36 537
9149.26 535
9150.16 545
9151.06 539
9151.97 545
9152.87 540
9153.77 547
9154.67 503
9155.58 522
9156.48 487
9157.38 546
9158.29 513
9159.19 536
9160.09 547
9161.00 524
9161.90 522
9162.80 539
9163.71 554
9164.61 563
9165.51 535
9166.42 532
9167.32 537
9168.22 512
9169.13 511
9170.03 505
9170.93 512
9171.84 511
9172.74 518
9173.64 534
9174.55 572
9175.45 530
9176.36 558
9177.26 512
9178.16 510
9179.07 528
9179.97 522
9180.88 540
9181.78 532
9182.69 554
9183.59 533
9184.49 557
9185.40 550
9186.30 539
9187.21 563
9188.11 533
9189.02 569
9189.92 592
9190.82 585
9191.73 562
9192.63 529
9193.54 547
9194.44 545
9195.35 587
9196.25 540
9197.16 591
9198.06 593
9198.97 588
9199.87 564
9200.78 567
9201.68 553
9202.59 532
9203.49 583
9204.40 586
9205.30 565
9206.21 536
9207.12 521
9208.02 511
9208.93 553
9209.83 557
9210.74 532
9211.64 513
9212.55 553
9213.45 579
9214.36 523
9215.27 556
9216.17 546
9217.08 520
9217.98 549
9218.89 561
9219.80 535
9220.70 544
9221.61 566
9222.51 556
9223.42 510
9224.33 546
9225.23 548
9226.14 543
9227.05 515
9227.95 513
9228.86 532
9229.77 539
9230.67 529
9231.58 500
9232.49 519
9233.39 494
9234.30 550
9235.21 565
9236.11 526
9237.02 547
9237.93 557
9238.83 511
9239.74 526
9240.65 530
9241.55 532
9242.46 531
9243.37 540
9244.28 528
9245.18 518
9246.09 497
9247.00 498
9247.91 506
9248.81 507
9249.72 509
9250.63 522
9251.54 510
9252.44 491
9253.35 528
9254.26 532
9255.17 540
9256.07 522
9256.98 523
9257.89 550
9258.80 542
9259.71 517
9260.61 490
9261.52 508
9262.43 541
9263.34 520
9264.25 542
9265.16 554
9266.06 523
9266.97 518
9267.88 539
9268.79 515
9269.70 537
9270.61 530
9271.51 573
9272.42 540
9273.33 552
9274.24 571
9275.15 569
9276.06 526
9276.97 543
9277.88 547
9278.78 549
9279.69 576
9280.60 535
9281.51 502
9282.42 529
9283.33 558
9284.24 599
9285.15 542
9286.06 535
9286.97 569
9287.88 537
9288.79 562
9289.70 546
9290.60 525
9291.51 554
9292.42 574
9293.33 573
9294.24 566
9295.15 539
9296.06 548
9296.97 535
9297.88 532
9298.79 562
9299.70 533
9300.61 539
9301.52 588
9302.43 566
9303.34 579
9304.25 595
9305.16 608
9306.07 561
9306.98 562
9307.89 563
9308.80 555
9309.71 547
9310.63 596
9311.54 550
9312.45 535
9313.36 568
9314.27 539
9315.18 542
9316.09 566
9317.00 550
9317.91 552
9318.82 540
9319.73 564
9320.64 548
9321.55 550
9322.47 517
9323.38 544
9324.29 543
9325.20 545
9326.11 540
9327.02 548
9327.93 543
9328.84 526
9329.76 543
9330.67 520
9331.58 515
9332.49 532
9333.40 535
9334.31 548
9335.23 569
9336.14 559
9337.05 516
9337.96 527
9338.87 572
9339.78 552
9340.70 501
9341.61 511
9342.52 517
9343.43 511
9344.34 518
9345.26 565
9346.17 541
9347.08 507
9347.99 484
9348.91 535
9349.82 556
9350.73 554
9351.64 556
9352.56 568
9353.47 567
9354.38 540
9355.29 535
9356.21 541
9357.12 582
9358.03 531
9358.94 548
9359.86 542
9360.77 525
9361.68 565
9362.60 545
9363.51 530
9364.42 546
9365.34 533
9366.25 532
9367.16 555
9368.08 565
9368.99 575
9369.90 537
9370.82 526
9371.73 546
9372.64 554
9373.56 556
9374.47 549
9375.38 520
9376.30 565
9377.21 568
9378.12 581
9379.04 558
9379.95 579
9380.87 571
9381.78 530
9382.69 550
9383.61 578
9384.52 629
9385.44 578
9386.35 633
9387.27 656
9388.18 614
9389.09 658
9390.01 665
9390.92 643
9391.84 625
9392.75 628
9393.67 640
9394.58 633
9395.50 587
9396.41 579
9397.32 667
9398.24 617
9399.15 581
9400.07 594
9400.98 604
9401.90 571
9402.81 568
9403.73 598
9404.64 593
9405.56 611
9406.47 648
9407.39 625
9408.30 582
9409.22 611
9410.14 609
9411.05 629
9411.97 601
9412.88 574
9413.80 606
9414.71 624
9415.63 604
9416.54 560
9417.46 597
9418.38 636
9419.29 627
9420.21 621
9421.12 573
9422.04 570
9422.95 585
9423.87 593
9424.79 608
9425.70 586
9426.62 552
9427.54 631
9428.45 616
9429.37 637
9430.28 637
9431.20 661
9432.12 638
9433.03 618
9433.95 639
9434.87 680
9435.78 705
9436.70 675
9437.62 675
9438.53 650
9439.45 701
9440.37 685
9441.28 666
9442.20 689
9443.12 672
9444.03 719
9444.95 784
9445.87 825
9446.79 935
9447.70 1026
9448.62 1064
9449.54 1070
9450.45 1087
9451.37 1045
9452.29 996
9453.21 949
9454.12 882
9455.04 827
9455.96 745
9456.88 753
9457.79 680
9458.71 658
9459.63 652
9460.55 650
9461.47 635
9462.38 659
9463.30 590
9464.22 621
9465.14 610
9466.06 608
9466.97 615
9467.89 597
9468.81 598
9469.73 620
9470.65 657
9471.56 644
9472.48 649
9473.40 674
9474.32 660
9475.24 691
9476.16 690
9477.08 698
9477.99 671
9478.91 660
9479.83 634
9480.75 661
9481.67 652
9482.59 604
9483.51 626
9484.43 639
9485.34 641
9486.26 639
9487.18 623
9488.10 617
9489.02 612
9489.94 617
9490.86 648
9491.78 594
9492.70 588
9493.62 560
9494.54 572
9495.46 570
9496.38 572
9497.30 572
9498.22 540
9499.13 562
9500.05 563
9500.97 545
9501.89 536
9502.81 575
9503.73 585
9504.65 589
9505.57 520
9506.49 572
9507.41 589
9508.33 549
9509.25 555
9510.17 565
9511.09 581
9512.01 607
9512.93 585
9513.86 571
9514.78 576
9515.70 574
9516.62 573
9517.54 582
9518.46 581
9519.38 607
9520.30 603
9521.22 596
9522.14 588
9523.06 606
9523.98 594
9524.90 643
9525.82 654
9526.75 649
9527.67 625
9528.59 636
9529.51 660
9530.43 637
9531.35 631
9532.27 627
9533.19 589
9534.11 581
9535.04 569
9535.96 590
9536.88 592
9537.80 599
9538.72 586
9539.64 581
9540.57 536
9541.49 582
9542.41 592
9543.33 543
9544.25 545
9545.17 564
9546.10 555
9547.02 570
9547.94 546
9548.86 583
9549.78 533
9550.71 571
9551.63 576
9552.55 545
9553.47 553
9554.40 589
9555.32 579
9556.24 579
9557.16 557
9558.09 578
9559.01 583
9559.93 567
9560.85 586
9561.78 584
9562.70 534
9563.62 541
9564.54 583
9565.47 570
9566.39 539
9567.31 572
9568.24 588
9569.16 512
9570.08 507
9571.00 557
9571.93 531
9572.85 536
9573.77 564
9574.70 589
9575.62 568
9576.54 545
9577.47 568
9578.39 524
9579.31 541
9580.24 570
9581.16 535
9582.09 576
9583.01 550
9583.93 519
9584.86 504
9585.78 529
9586.70 544
9587.63 540
9588.55 542
9589.48 581
9590.40 567
9591.32 567
9592.25 598
9593.17 593
9594.10 582
9595.02 641
9595.95 633
9596.87 570
9597.79 609
9598.72 590
9599.64 586
9600.57 617
9601.49 580
9602.42 598
9603.34 599
9604.27 619
9605.19 617
9606.12 613
9607.04 615
9607.97 591
9608.89 599
9609.82 602
9610.74 604
9611.67 597
9612.59 617
9613.52 599
9614.44 612
9615.37 632
9616.29 632
9617.22 642
9618.14 618
9619.07 633
9619.99 652
9620.92 643
9621.85 614
9622.77 626
9623.70 666
9624.62 649
9625.55 617
9626.47 657
9627.40 650
9628.33 668
9629.25 659
9630.18 685
9631.10 657
9632.03 655
9632.96 657
9633.88 688
9634.81 677
9635.73 697
9636.66 686
9637.59 713
9638.51 719
9639.44 715
9640.37 753
9641.29 830
9642.22 863
9643.15 832
9644.07 866
9645.00 843
9645.93 912
9646.85 926
9647.78 906
9648.71 891
9649.63 885
9650.56 872
9651.49 818
9652.41 810
9653.34 832
9654.27 788
9655.20 702
9656.12 793
9657.05 769
9657.98 808
9658.90 808
9659.83 851
9660.76 824
9661.69 765
9662.61 796
9663.54 855
9664.47 833
9665.40 834
9666.32 820
9667.25 825
9668.18 803
9669.11 824
9670.04 845
9670.96 854
9671.89 857
9672.82 819
9673.75 848
9674.68 875
9675.60 901
9676.53 925
9677.46 915
9678.39 855
9679.32 899
9680.25 886
9681.17 916
9682.10 935
9683.03 921
9683.96 968
9684.89 974
9685.82 931
9686.75 940
9687.67 954
9688.60 965
9689.53 1030
9690.46 1096
9691.39 1184
9692.32 1276
9693.25 1394
9694.18 1425
9695.11 1478
9696.03 1514
9696.96 1364
9697.89 1310
9698.82 1292
9699.75 1259
9700.68 1167
9701.61 1106
9702.54 1056
9703.47 986
9704.40 993
9705.33 980
9706.26 954
9707.19 958
9708.12 997
9709.05 997
9709.98 942
9710.91 1000
9711.84 994
9712.77 934
9713.70 918
9714.63 930
9715.56 880
9716.49 916
9717.42 859
9718.35 871
9719.28 814
9720.21 843
9721.14 854
9722.07 867
9723.00 821
9723.93 810
9724.86 823
9725.79 837
9726.72 832
9727.65 888
9728.58 851
9729.51 888
9730.44 821
9731.37 877
9732.31 895
9733.24 830
9734.17 826
9735.10 830
9736.03 852
9736.96 859
9737.89 818
9738.82 821
9739.75 823
9740.69 822
9741.62 785
9742.55 778
9743.48 812
9744.41 815
9745.34 774
9746.27 785
9747.21 740
9748.14 751
9749.07 761
9750.00 753
9750.93 730
9751.86 759
9752.80 773
9753.73 809
9754.66 756
9755.59 771
9756.52 745
9757.46 763
9758.39 744
9759.32 766
9760.25 773
9761.18 788
9762.12 770
9763.05 785
9763.98 824
9764.91 755
9765.85 765
9766.78 776
9767.71 789
9768.64 799
9769.58 828
9770.51 850
9771.44 845
9772.37 829
9773.31 825
9774.24 888
9775.17 881
9776.11 834
9777.04 897
9777.97 949
9778.91 929
9779.84 925
9780.77 889
9781.71 896
9782.64 865
9783.57 889
9784.51 815
9785.44 829
9786.37 796
9787.31 802
9788.24 806
9789.17 804
9790.11 793
9791.04 802
9791.97 850
9792.91 845
9793.84 858
9794.77 887
9795.71 860
9796.64 873
9797.58 870
9798.51 811
9799.44 809
9800.38 773
9801.31 776
9802.25 756
9803.18 772
9804.12 710
9805.05 658
9805.98 697
9806.92 676
9807.85 663
9808.79 676
9809.72 682
9810.66 662
9811.59 649
9812.53 643
9813.46 671
9814.40 644
9815.33 675
9816.27 664
9817.20 628
9818.14 678
9819.07 634
9820.01 673
9820.94 606
9821.88 651
9822.81 663
9823.75 668
9824.68 594
9825.62 645
9826.55 626
9827.49 650
9828.42 655
9829.36 657
9830.29 626
9831.23 633
9832.17 609
9833.10 611
9834.04 637
9834.97 637
9835.91 625
9836.84 627
9837.78 652
9838.72 664
9839.65 675
9840.59 652
9841.52 601
9842.46 609
9843.40 603
9844.33 638
9845.27 630
9846.20 639
9847.14 643
9848.08 649
9849.01 639
9849.95 646
9850.89 647
9851.82 642
9852.76 610
9853.70 656
9854.63 622
9855.57 645
9856.51 613
9857.44 643
9858.38 620
9859.32 587
9860.25 643
9861.19 572
9862.13 578
9863.07 614
9864.00 609
9864.94 613
9865.88 595
9866.81 610
9867.75 608
9868.69 629
9869.63 619
9870.56 603
9871.50 612
9872.44 610
9873.38 627
9874.31 633
9875.25 609
9876.19 615
9877.13 589
9878.07 603
9879.00 618
9879.94 566
9880.88 602
9881.82 575
9882.75 565
9883.69 607
9884.63 577
9885.57 576
9886.51 601
9887.45 601
9888.38 549
9889.32 584
9890.26 614
9891.20 564
9892.14 623
9893.08 603
9894.01 590
9894.95 543
9895.89 595
9896.83 590
9897.77 592
9898.71 587
9899.65 566
9900.59 614
9901.52 573
9902.46 585
9903.40 661
9904.34 690
9905.28 688
9906.22 702
9907.16 693
9908.10 712
9909.04 702
9909.98 728
9910.92 694
9911.86 693
9912.80 649
9913.73 686
9914.67 668
9915.61 668
9916.55 645
9917.49 700
9918.43 694
9919.37 726
9920.31 771
9921.25 783
9922.19 813
9923.13 787
9924.07 788
9925.01 751
9925.95 785
9926.89 756
9927.83 658
9928.77 652
9929.71 607
9930.65 590
9931.59 563
9932.53 599
9933.47 569
9934.41 554
9935.36 584
9936.30 563
9937.24 575
9938.18 551
9939.12 572
9940.06 560
9941.00 531
9941.94 563
9942.88 550
9943.82 578
9944.76 546
9945.70 558
9946.64 526
9947.59 565
9948.53 598
9949.47 570
9950.41 548
9951.35 512
9952.29 532
9953.23 528
9954.17 538
9955.12 538
9956.06 556
9957.00 499
9957.94 478
9958.88 528
9959.82 548
9960.77 539
9961.71 530
9962.65 519
9963.59 501
9964.53 552
9965.48 519
9966.42 522
9967.36 505
9968.30 549
9969.24 479
9970.19 527
9971.13 490
9972.07 441
9973.01 507
9973.95 507
9974.90 505
9975.84 519
9976.78 531
9977.72 469
9978.67 520
9979.61 512
9980.55 509
9981.50 477
9982.44 501
9983.38 515
9984.32 530
9985.27 503
9986.21 521
9987.15 503
9988.10 471
9989.04 460
9989.98 476
9990.92 504
9991.87 495
9992.81 494
9993.75 505
9994.70 500
9995.64 464
9996.58 492
9997.53 474
9998.47 523
9999.41 496
10000.36 520
10001.30 491
10002.25 472
10003.19 468
10004.13 462
10005.08 481
10006.02 499
10006.96 463
10007.91 480
10008.85 512
10009.80 459
10010.74 487
10011.68 499
10012.63 519
10013.57 486
10014.52 493
10015.46 480
10016.41 496
10017.35 485
10018.29 479
10019.24 472
10020.18 480
10021.13 464
10022.07 480
10023.02 476
10023.96 494
10024.91 499
10025.85 506
10026.80 501
10027.74 479
10028.69 450
10029.63 439
10030.58 452
10031.52 451
10032.47 493
10033.41 469
10034.36 453
10035.30 459
10036.25 460
10037.19 483
10038.14 472
10039.08 466
10040.03 466
10040.97 459
10041.92 454
10042.87 474
10043.81 461
10044.76 459
10045.70 456
10046.65 456
10047.59 474
10048.54 442
10049.49 452
10050.43 481
10051.38 462
10052.32 440
10053.27 442
10054.22 467
10055.16 476
10056.11 489
10057.05 437
10058.00 462
10058.95 455
10059.89 449
10060.84 446
10061.79 450
10062.73 427
10063.68 473
10064.63 478
10065.57 451
10066.52 464
10067.47 449
10068.41 440
10069.36 463
10070.31 439
10071.25 451
10072.20 475
10073.15 455
10074.10 427
10075.04 479
10075.99 471
10076.94 460
10077.88 444
10078.83 456
10079.78 426
10080.73 415
10081.67 471
10082.62 431
10083.57 463
10084.52 474
10085.46 463
10086.41 447
10087.36 460
10088.31 450
10089.25 470
10090.20 434
10091.15 442
10092.10 474
10093.05 449
10093.99 449
10094.94 434
10095.89 422
10096.84 437
10097.79 431
10098.73 451
10099.68 459
10100.63 443
10101.58 438
10102.53 455
10103.48 449
10104.42 420
10105.37 433
10106.32 437
10107.27 430
10108.22 418
10109.17 438
10110.12 464
10111.06 439
10112.01 398
10112.96 429
10113.91 439
10114.86 464
10115.81 456
10116.76 444
10117.71 476
10118.66 441
10119.61 435
10120.56 443
10121.50 450
10122.45 458
10123.40 461
10124.35 433
10125.30 442
10126.25 451
10127.20 435
10128.15 455
10129.10 459
10130.05 452
10131.00 422
10131.95 467
10132.90 448
10133.85 482
10134.80 505
10135.75 443
10136.70 430
10137.65 419
10138.60 452
10139.55 460
10140.50 464
10141.45 437
10142.40 447
10143.35 459
10144.30 466
10145.25 415
10146.20 447
10147.15 459
10148.10 498
10149.05 482
10150.00 463
10150.95 447
10151.90 462
10152.86 463
10153.81 461
10154.76 432
10155.71 439
10156.66 465
10157.61 474
10158.56 440
10159.51 441
10160.46 491
10161.41 463
10162.37 511
10163.32 471
10164.27 465
10165.22 459
10166.17 465
10167.12 498
10168.07 476
10169.03 482
10169.98 513
10170.93 452
10171.88 472
10172.83 448
10173.78 454
10174.74 474
10175.69 495
10176.64 525
10177.59 501
10178.54 491
10179.49 500
10180.45 509
10181.40 515
10182.35 539
10183.30 547
10184.26 548
10185.21 550
10186.16 535
10187.11 496
10188.06 518
10189.02 544
10189.97 542
10190.92 507
10191.87 467
10192.83 515
10193.78 529
10194.73 566
10195.69 539
10196.64 558
10197.59 532
10198.54 513
10199.50 556
10200.45 569
10201.40 541
10202.36 561
10203.31 589
10204.26 586
10205.22 559
10206.17 561
10207.12 545
10208.08 569
10209.03 561
10209.98 554
10210.94 536
10211.89 499
10212.84 496
10213.80 503
10214.75 499
10215.70 552
10216.66 511
10217.61 494
10218.56 535
10219.52 560
10220.47 521
10221.43 511
10222.38 501
10223.33 542
10224.29 490
10225.24 535
10226.20 575
10227.15 596
10228.11 578
10229.06 598
10230.01 608
10230.97 627
10231.92 645
10232.88 690
10233.83 649
10234.79 583
10235.74 637
10236.70 587
10237.65 598
10238.60 558
10239.56 558
10240.51 530
10241.47 504
10242.42 491
10243.38 493
10244.33 499
10245.29 471
10246.24 453
10247.20 467
10248.15 496
10249.11 468
10250.07 455
10251.02 500
10251.98 476
10252.93 464
10253.89 477
10254.84 435
10255.80 449
10256.75 436
10257.71 445
10258.67 467
10259.62 450
10260.58 434
10261.53 435
10262.49 478
10263.44 471
10264.40 478
10265.36 483
10266.31 457
10267.27 464
10268.22 465
10269.18 460
10270.14 500
10271.09 499
10272.05 452
10273.01 454
10273.96 455
10274.92 494
10275.87 463
10276.83 434
10277.79 431
10278.74 454
10279.70 423
10280.66 435
10281.61 410
10282.57 455
10283.53 459
10284.49 427
10285.44 440
10286.40 501
10287.36 447
10288.31 435
10289.27 431
10290.23 449
10291.18 432
10292.14 451
10293.10 431
10294.06 452
10295.01 424
10295.97 412
10296.93 434
10297.89 405
10298.84 401
10299.80 425
10300.76 448
10301.72 439
10302.67 432
10303.63 428
10304.59 432
10305.55 416
10306.51 435
10307.46 419
10308.42 427
10309.38 463
10310.34 436
10311.30 443
10312.25 408
10313.21 424
10314.17 415
10315.13 417
10316.09 416
10317.05 399
10318.00 412
10318.96 421
10319.92 403
10320.88 402
10321.84 425
10322.80 424
10323.76 388
10324.71 420
10325.67 437
10326.63 422
10327.59 388
10328.55 404
10329.51 449
10330.47 438
10331.43 415
10332.39 396
10333.35 413
10334.30 439
10335.26 441
10336.22 414
10337.18 435
10338.14 424
10339.10 426
10340.06 474
10341.02 421
10341.98 416
10342.94 403
10343.90 472
10344.86 449
10345.82 421
10346.78 407
10347.74 415
10348.70 461
10349.66 442
10350.62 448
10351.58 427
10352.54 463
10353.50 441
10354.46 470
10355.42 441
10356.38 436
10357.34 458
10358.30 442
10359.26 432
10360.22 445
10361.18 437
10362.14 422
10363.10 413
10364.06 427
10365.02 405
10365.98 403
10366.94 388
10367.90 392
10368.87 424
10369.83 421
10370.79 381
10371.75 407
10372.71 451
10373.67 400
10374.63 377
10375.59 381
10376.55 387
10377.51 374
10378.48 378
10379.44 412
10380.40 396
10381.36 440
10382.32 424
10383.28 432
10384.24 413
10385.21 387
10386.17 411
10387.13 428
10388.09 467
10389.05 434
10390.01 422
10390.98 427
10391.94 438
10392.90 443
10393.86 421
10394.82 449
10395.79 436
10396.75 443
10397.71 420
10398.67 425
10399.63 445
10400.60 450
10401.56 450
10402.52 426
10403.48 425
10404.45 410
10405.41 427
10406.37 424
10407.33 423
10408.30 416
10409.26 427
10410.22 465
10411.18 452
10412.15 474
10413.11 497
10414.07 496
10415.04 564
10416.00 535
10416.96 495
10417.93 487
10418.89 482
10419.85 468
10420.81 448
10421.78 440
10422.74 437
10423.70 433
10424.67 448
10425.63 461
10426.59 426
10427.56 414
10428.52 407
10429.49 439
10430.45 447
10431.41 400
10432.38 420
10433.34 413
10434.30 416
10435.27 394
10436.23 399
10437.20 388
10438.16 420
10439.12 436
10440.09 418
10441.05 421
10442.02 433
10442.98 410
10443.94 430
10444.91 423
10445.87 430
10446.84 398
10447.80 406
10448.77 412
10449.73 375
10450.70 388
10451.66 424
10452.63 436
10453.59 416
10454.55 390
10455.52 397
10456.48 405
10457.45 393
10458.41 398
10459.38 395
10460.34 393
10461.31 419
10462.27 417
10463.24 397
10464.20 395
10465.17 393
10466.14 411
10467.10 397
10468.07 394
10469.03 407
10470.00 391
10470.96 408
10471.93 393
10472.89 399
10473.86 393
10474.82 395
10475.79 403
10476.76 423
10477.72 406
10478.69 412
10479.65 396
10480.62 388
10481.59 412
10482.55 409
10483.52 411
10484.48 386
10485.45 390
10486.42 402
10487.38 364
10488.35 397
10489.32 407
10490.28 398
10491.25 399
10492.21 389
10493.18 404
10494.15 391
10495.11 416
10496.08 433
10497.05 386
10498.01 416
10498.98 414
10499.95 396
10500.92 384
10501.88 405
10502.85 391
10503.82 389
10504.78 375
10505.75 373
10506.72 377
10507.68 381
10508.65 423
10509.62 435
10510.59 404
10511.55 376
10512.52 385
10513.49 406
10514.46 453
10515.42 419
10516.39 409
10517.36 407
10518.33 407
10519.29 399
10520.26 367
10521.23 411
10522.20 399
10523.17 414
10524.13 404
10525.10 413
10526.07 389
10527.04 421
10528.01 418
10528.97 409
10529.94 404
10530.91 412
10531.88 427
10532.85 409
10533.82 435
10534.78 364
10535.75 401
10536.72 413
10537.69 407
10538.66 434
10539.63 430
10540.60 423
10541.56 421
10542.53 417
10543.50 398
10544.47 426
10545.44 404
10546.41 395
10547.38 409
10548.35 444
10549.32 469
10550.29 456
10551.25 505
10552.22 513
10553.19 519
10554.16 502
10555.13 480
10556.10 525
10557.07 528
10558.04 514
10559.01 504
10559.98 498
10560.95 515
10561.92 522
10562.89 493
10563.86 440
10564.83 467
10565.80 432
10566.77 401
10567.74 424
10568.71 431
10569.68 400
10570.65 409
10571.62 395
10572.59 392
10573.56 413
10574.53 405
10575.50 398
10576.47 382
10577.44 393
10578.41 388
10579.38 426
10580.35 396
10581.32 413
10582.29 441
10583.26 436
10584.23 436
10585.21 440
10586.18 420
10587.15 426
10588.12 399
10589.09 425
10590.06 417
10591.03 421
10592.00 428
10592.97 453
10593.94 382
10594.92 379
10595.89 413
10596.86 396
10597.83 391
10598.80 376
10599.77 412
10600.74 374
10601.71 420
10602.69 401
10603.66 400
10604.63 412
10605.60 390
10606.57 404
10607.54 395
10608.52 405
10609.49 377
10610.46 384
10611.43 404
10612.40 435
10613.38 420
10614.35 392
10615.32 330
10616.29 403
10617.27 426
10618.24 416
10619.21 416
10620.18 368
10621.15 404
10622.13 416
10623.10 408
10624.07 441
10625.04 430
10626.02 416
10626.99 425
10627.96 449
10628.94 427
10629.91 427
10630.88 450
10631.85 468
10632.83 455
10633.80 451
10634.77 478
10635.75 489
10636.72 449
10637.69 437
10638.67 423
10639.64 475
10640.61 395
10641.59 419
10642.56 417
10643.53 419
10644.51 396
10645.48 421
10646.45 420
10647.43 397
10648.40 406
10649.37 414
10650.35 411
10651.32 392
10652.30 404
10653.27 381
10654.24 388
10655.22 402
10656.19 363
10657.16 378
10658.14 435
10659.11 398
10660.09 377
10661.06 373
10662.04 358
10663.01 376
10663.98 381
10664.96 380
10665.93 400
10666.91 391
10667.88 390
10668.86 404
10669.83 403
10670.81 418
10671.78 369
10672.76 396
10673.73 390
10674.71 373
10675.68 383
10676.66 391
10677.63 391
10678.61 419
10679.58 418
10680.56 355
10681.53 370
10682.51 380
10683.48 401
10684.46 356
10685.43 348
10686.41 400
10687.38 387
10688.36 362
10689.33 377
10690.31 364
10691.28 374
10692.26 403
10693.24 408
10694.21 372
10695.19 369
10696.16 391
10697.14 407
10698.12 392
10699.09 362
10700.07 389
10701.04 373
10702.02 384
10703.00 363
10703.97 361
10704.95 353
10705.92 380
10706.90 353
10707.88 371
10708.85 372
10709.83 380
10710.81 404
10711.78 382
10712.76 345
10713.74 381
10714.71 402
10715.69 366
10716.67 357
10717.64 414
10718.62 399
10719.60 392
10720.57 396
10721.55 406
10722.53 364
10723.50 356
10724.48 359
10725.46 377
10726.44 373
10727.41 388
10728.39 366
10729.37 407
10730.35 397
10731.32 401
10732.30 393
10733.28 357
10734.26 378
10735.23 401
10736.21 402
10737.19 392
10738.17 361
10739.14 363
10740.12 374
10741.10 343
10742.08 363
10743.06 381
10744.03 398
10745.01 371
10745.99 380
10746.97 385
10747.95 398
10748.92 419
10749.90 409
10750.88 369
10751.86 364
10752.84 360
10753.82 386
10754.79 378
10755.77 386
10756.75 405
10757.73 404
10758.71 387
10759.69 365
10760.67 417
10761.65 387
10762.62 378
10763.60 384
10764.58 424
10765.56 369
10766.54 437
10767.52 432
10768.50 471
10769.48 403
10770.46 411
10771.44 405
10772.42 430
10773.39 429
10774.37 401
10775.35 405
10776.33 437
10777.31 391
10778.29 426
10779.27 385
10780.25 413
10781.23 385
10782.21 360
10783.19 399
10784.17 357
10785.15 364
10786.13 408
10787.11 391
10788.09 376
10789.07 402
10790.05 410
10791.03 399
10792.01 410
10792.99 387
10793.97 383
10794.95 366
10795.93 364
10796.91 400
10797.89 381
10798.87 373
10799.85 380
10800.83 380
10801.82 390
10802.80 376
10803.78 379
10804.76 418
10805.74 373
10806.72 376
10807.70 364
10808.68 341
10809.66 372
10810.64 382
10811.62 363
10812.61 351
10813.59 406
10814.57 412
10815.55 396
10816.53 399
10817.51 372
10818.49 394
10819.47 391
10820.46 382
10821.44 372
10822.42 404
10823.40 403
10824.38 418
10825.36 402
10826.35 417
10827.33 382
10828.31 386
10829.29 400
10830.27 397
10831.25 405
10832.24 412
10833.22 379
10834.20 401
10835.18 360
10836.17 388
10837.15 396
10838.13 380
10839.11 381
10840.09 388
10841.08 379
10842.06 396
10843.04 411
10844.02 411
10845.01 376
10845.99 407
10846.97 442
10847.96 377
10848.94 378
10849.92 386
10850.90 361
10851.89 370
10852.87 386
10853.85 355
10854.84 380
10855.82 375
10856.80 380
10857.78 371
10858.77 395
10859.75 360
10860.73 376
10861.72 402
10862.70 407
10863.68 390
10864.67 381
10865.65 400
10866.64 370
10867.62 405
10868.60 398
10869.59 376
10870.57 396
10871.55 402
10872.54 391
10873.52 428
10874.51 436
10875.49 424
10876.47 395
10877.46 422
10878.44 419
10879.43 414
10880.41 416
10881.39 407
10882.38 409
10883.36 415
10884.35 403
10885.33 453
10886.32 396
10887.30 393
10888.29 418
10889.27 407
10890.25 395
10891.24 419
10892.22 419
10893.21 382
10894.19 436
10895.18 419
10896.16 435
10897.15 439
10898.13 420
10899.12 428
10900.10 441
10901.09 472
10902.07 439
10903.06 456
10904.04 449
10905.03 466
10906.01 460
10907.00 438
10907.99 459
10908.97 406
10909.96 448
10910.94 460
10911.93 458
10912.91 479
10913.90 428
10914.88 467
10915.87 475
10916.86 472
10917.84 469
10918.83 469
10919.81 464
10920.80 459
10921.79 496
10922.77 459
10923.76 501
10924.74 486
10925.73 443
10926.72 496
10927.70 479
10928.69 484
10929.68 467
10930.66 466
10931.65 467
10932.64 511
10933.62 494
10934.61 512
10935.60 513
10936.58 552
10937.57 537
10938.56 540
10939.54 554
10940.53 551
10941.52 550
10942.50 530
10943.49 595
10944.48 610
10945.47 623
10946.45 580
10947.44 627
10948.43 667
10949.41 639
10950.40 686
10951.39 707
10952.38 689
10953.36 709
10954.35 721
10955.34 709
10956.33 652
10957.31 657
10958.30 655
10959.29 626
10960.28 659
10961.27 601
10962.25 592
10963.24 576
10964.23 589
10965.22 599
10966.21 571
10967.19 562
10968.18 590
10969.17 532
10970.16 548
10971.15 578
10972.13 617
10973.12 576
10974.11 588
10975.10 571
10976.09 630
10977.08 632
10978.07 577
10979.05 597
10980.04 602
10981.03 633
10982.02 608
10983.01 627
10984.00 640
10984.99 632
10985.98 654
10986.96 678
10987.95 770
10988.94 800
10989.93 832
10990.92 874
10991.91 921
10992.90 967
10993.89 982
10994.88 959
10995.87 985
10996.86 940
10997.85 922
10998.84 885
10999.83 809
11000.82 764
11001.81 701
11002.79 643
11003.78 637
11004.77 592
11005.76 579
11006.75 595
11007.74 588
11008.73 579
11009.72 592
11010.71 576
11011.70 552
11012.69 556
11013.68 578
11014.67 560
11015.67 552
11016.66 518
11017.65 537
11018.64 528
11019.63 553
11020.62 513
11021.61 536
11022.60 516
11023.59 512
11024.58 523
11025.57 563
11026.56 542
11027.55 567
11028.54 555
11029.53 546
11030.52 528
11031.52 554
11032.51 547
11033.50 503
11034.49 551
11035.48 522
11036.47 518
11037.46 502
11038.45 456
11039.45 451
11040.44 461
11041.43 470
11042.42 477
11043.41 498
11044.40 466
11045.39 487
11046.39 465
11047.38 467
11048.37 471
11049.36 452
11050.35 485
11051.35 448
11052.34 478
11053.33 507
11054.32 490
11055.31 478
11056.31 449
11057.30 471
11058.29 471
11059.28 450
11060.27 450
11061.27 464
11062.26 449
11063.25 454
11064.24 477
11065.24 462
11066.23 416
11067.22 415
11068.21 468
11069.21 491
11070.20 494
11071.19 462
11072.19 467
11073.18 444
11074.17 467
11075.16 484
11076.16 464
11077.15 451
11078.14 473
11079.14 463
11080.13 482
11081.12 463
11082.12 441
11083.11 474
11084.10 468
11085.10 468
11086.09 470
11087.08 438
11088.08 442
11089.07 475
11090.06 499
11091.06 448
11092.05 462
11093.04 433
11094.04 446
11095.03 442
11096.03 433
11097.02 401
11098.01 454
11099.01 441
11100.00 439
11101.00 420
11101.99 427
11102.98 426
11103.98 489
11104.97 483
11105.97 473
11106.96 470
11107.96 465
11108.95 436
11109.95 446
11110.94 460
11111.93 471
11112.93 439
11113.92 465
11114.92 441
11115.91 431
11116.91 472
11117.90 440
11118.90 469
11119.89 445
11120.89 456
11121.88 459
11122.88 471
11123.87 459
11124.87 436
11125.86 450
11126.86 454
11127.85 435
11128.85 440
11129.84 457
11130.84 461
11131.84 458
11132.83 454
11133.83 468
11134.82 457
11135.82 446
11136.81 438
11137.81 458
11138.81 430
11139.80 445
11140.80 442
11141.79 473
11142.79 473
11143.79 421
11144.78 426
11145.78 436
11146.77 414
11147.77 401
11148.77 416
11149.76 416
11150.76 429
11151.75 459
11152.75 445
11153.75 423
11154.74 385
11155.74 422
11156.74 447
11157.73 452
11158.73 428
11159.73 425
11160.72 408
11161.72 441
11162.72 393
11163.71 411
11164.71 408
11165.71 438
11166.71 433
11167.70 414
11168.70 383
11169.70 418
11170.69 437
11171.69 406
11172.69 385
11173.69 383
11174.68 375
11175.68 382
11176.68 365
11177.68 379
11178.67 398
11179.67 400
11180.67 404
11181.67 439
11182.66 434
11183.66 421
11184.66 438
11185.66 421
11186.66 405
11187.65 406
11188.65 385
11189.65 376
11190.65 381
11191.65 399
11192.64 390
11193.64 378
11194.64 398
11195.64 382
11196.64 384
11197.64 412
11198.63 382
11199.63 395
11200.63 400
11201.63 406
11202.63 435
11203.63 416
11204.63 409
11205.63 421
11206.62 403
11207.62 428
11208.62 435
11209.62 414
11210.62 393
11211.62 418
11212.62 388
11213.62 413
11214.62 399
11215.62 390
11216.61 423
11217.61 433
11218.61 409
11219.61 410
11220.61 416
11221.61 394
11222.61 421
11223.61 403
11224.61 415
11225.61 413
11226.61 411
11227.61 396
11228.61 400
11229.61 373
11230.61 393
11231.61 396
11232.61 383
11233.61 367
11234.61 383
11235.61 375
11236.61 403
11237.61 423
11238.61 457
11239.61 422
11240.61 401
11241.61 390
11242.61 393
11243.61 385
11244.61 397
11245.61 373
11246.61 405
11247.61 400
11248.62 374
11249.62 388
11250.62 377
11251.62 397
11252.62 450
11253.62 412
11254.62 419
11255.62 387
11256.62 404
11257.62 376
11258.62 374
11259.63 427
11260.63 425
11261.63 412
11262.63 397
11263.63 400
11264.63 411
11265.63 434
11266.64 412
11267.64 447
11268.64 428
11269.64 425
11270.64 431
11271.64 466
11272.65 458
11273.65 482
11274.65 500
11275.65 462
11276.65 474
11277.65 450
11278.66 452
11279.66 419
11280.66 395
11281.66 431
11282.67 426
11283.67 435
11284.67 417
11285.67 386
11286.67 430
11287.68 449
11288.68 376
11289.68 390
11290.68 394
11291.69 423
11292.69 402
11293.69 391
11294.70 411
11295.70 420
11296.70 409
11297.70 413
11298.71 419
11299.71 378
11300.71 381
11301.72 406
11302.72 425
11303.72 429
11304.72 421
11305.73 448
11306.73 435
11307.73 435
11308.74 462
11309.74 470
11310.74 412
11311.75 430
11312.75 430
11313.76 386
11314.76 412
11315.76 386
11316.77 404
11317.77 419
11318.77 395
11319.78 411
11320.78 413
11321.79 393
11322.79 401
11323.79 364
11324.80 397
11325.80 398
11326.81 396
11327.81 409
11328.81 395
11329.82 394
11330.82 397
11331.83 431
11332.83 402
11333.84 392
11334.84 425
11335.85 434
11336.85 431
11337.85 442
11338.86 398
11339.86 391
11340.87 382
11341.87 397
11342.88 393
11343.88 410
11344.89 404
11345.89 378
11346.90 389
11347.90 403
11348.91 382
11349.91 421
11350.92 417
11351.92 380
11352.93 384
11353.94 374
11354.94 391
11355.95 413
11356.95 399
11357.96 401
11358.96 402
11359.97 407
11360.97 372
11361.98 373
11362.99 395
11363.99 381
11365.00 367
11366.00 367
11367.01 387
11368.02 374
11369.02 369
11370.03 383
11371.03 379
11372.04 353
11373.05 405
11374.05 389
11375.06 386
11376.06 392
11377.07 408
11378.08 400
11379.08 383
11380.09 381
11381.10 415
11382.10 393
11383.11 349
11384.12 386
11385.12 383
11386.13 392
11387.14 381
11388.14 407
11389.15 387
11390.16 398
11391.17 434
11392.17 394
11393.18 380
11394.19 416
11395.19 383
11396.20 381
11397.21 380
11398.22 388
11399.22 380
11400.23 413
11401.24 364
11402.25 372
11403.25 383
11404.26 377
11405.27 399
11406.28 378
11407.28 395
11408.29 355
11409.30 390
11410.31 394
11411.31 381
11412.32 371
11413.33 386
11414.34 414
11415.35 402
11416.35 400
11417.36 343
11418.37 401
11419.38 386
11420.39 390
11421.40 375
11422.40 367
11423.41 404
11424.42 422
11425.43 376
11426.44 418
11427.45 387
11428.46 411
11429.46 417
11430.47 393
11431.48 390
11432.49 424
11433.50 396
11434.51 378
11435.52 387
11436.53 400
11437.54 444
11438.54 418
11439.55 399
11440.56 417
11441.57 397
11442.58 427
11443.59 409
11444.60 400
11445.61 398
11446.62 417
11447.63 419
11448.64 412
11449.65 425
11450.66 447
11451.67 442
11452.68 419
11453.69 426
11454.70 414
11455.71 410
11456.72 436
11457.73 442
11458.74 437
11459.75 441
11460.76 428
11461.77 429
11462.78 401
11463.79 383
11464.80 442
11465.81 448
11466.82 435
11467.83 446
11468.84 418
11469.85 447
11470.86 440
11471.87 464
11472.88 432
11473.89 432
11474.90 432
11475.91 444
11476.92 441
11477.93 410
11478.95 454
11479.96 430
11480.97 439
11481.98 463
11482.99 439
11484.00 429
11485.01 469
11486.02 430
11487.03 463
11488.05 416
11489.06 429
11490.07 448
11491.08 456
11492.09 464
11493.10 460
11494.11 461
11495.13 409
11496.14 434
11497.15 457
11498.16 457
11499.17 442
11500.18 451
11501.20 434
11502.21 458
11503.22 467
11504.23 463
11505.24 429
11506.26 470
11507.27 474
11508.28 468
11509.29 478
11510.30 477
11511.32 472
11512.33 468
11513.34 479
11514.35 478
11515.37 480
11516.38 461
11517.39 458
11518.40 456
11519.42 476
11520.43 459
11521.44 450
11522.45 468
11523.47 482
11524.48 474
11525.49 480
11526.51 505
11527.52 500
11528.53 471
11529.55 507
11530.56 507
11531.57 509
11532.59 529
11533.60 496
11534.61 531
11535.63 526
11536.64 525
11537.65 516
11538.67 559
11539.68 563
11540.69 579
11541.71 546
11542.72 559
11543.73 568
11544.75 550
11545.76 544
11546.78 552
11547.79 576
11548.80 568
11549.82 595
11550.83 605
11551.85 596
11552.86 635
11553.87 647
11554.89 631
11555.90 615
11556.92 657
11557.93 650
11558.95 661
11559.96 626
11560.97 640
11561.99 671
11563.00 711
11564.02 645
11565.03 673
11566.05 712
11567.06 733
11568.08 701
11569.09 738
11570.11 733
11571.12 778
11572.14 806
11573.15 842
11574.17 831
11575.18 849
11576.20 922
11577.21 933
11578.23 991
11579.24 992
11580.26 1032
11581.27 1026
11582.29 1043
11583.30 1072
11584.32 1085
11585.33 1194
11586.35 1242
11587.37 1337
11588.38 1423
11589.40 1550
11590.41 1629
11591.43 1883
11592.44 2049
11593.46 2221
11594.48 2379
11595.49 2478
11596.51 2501
11597.52 2505
11598.54 2491
11599.56 2354
11600.57 2166
11601.59 2074
11602.61 1850
11603.62 1598
11604.64 1525
11605.66 1354
11606.67 1272
11607.69 1140
11608.70 1109
11609.72 1035
11610.74 1007
11611.75 948
11612.77 906
11613.79 882
11614.81 839
11615.82 871
11616.84 837
11617.86 830
11618.87 823
11619.89 800
11620.91 722
11621.92 765
11622.94 798
11623.96 751
11624.98 718
11625.99 773
11627.01 758
11628.03 773
11629.05 779
11630.06 758
11631.08 808
11632.10 776
11633.12 827
11634.13 868
11635.15 815
11636.17 797
11637.19 813
11638.20 777
11639.22 773
11640.24 757
11641.26 712
11642.28 679
11643.29 701
11644.31 664
11645.33 625
11646.35 595
11647.37 599
11648.39 612
11649.40 600
11650.42 622
11651.44 591
11652.46 590
11653.48 606
11654.50 606
11655.51 577
11656.53 598
11657.55 638
11658.57 605
11659.59 594
11660.61 592
11661.63 633
11662.65 621
11663.67 612
11664.68 635
11665.70 632
11666.72 593
11667.74 628
11668.76 618
11669.78 621
11670.80 632
11671.82 668
11672.84 679
11673.86 673
11674.88 666
11675.90 637
11676.92 679
11677.94 698
11678.96 671
11679.98 616
11680.99 650
11682.01 640
11683.03 607
11684.05 627
11685.07 606
11686.09 647
11687.11 632
11688.13 627
11689.15 553
11690.17 606
11691.19 615
11692.21 639
11693.24 593
11694.26 577
11695.28 590
11696.30 589
11697.32 574
11698.34 553
11699.36 597
11700.38 579
11701.40 545
11702.42 587
11703.44 586
11704.46 539
11705.48 585
11706.50 562
11707.52 572
11708.54 598
11709.57 570
11710.59 585
11711.61 556
11712.63 534
11713.65 535
11714.67 551
11715.69 553
11716.71 529
11717.73 553
11718.76 558
11719.78 537
11720.80 547
11721.82 512
11722.84 495
11723.86 516
11724.89 530
11725.91 494
11726.93 473
11727.95 505
11728.97 535
11729.99 524
11731.02 497
11732.04 527
11733.06 482
11734.08 505
11735.10 503
11736.13 516
11737.15 513
11738.17 522
11739.19 494
11740.22 499
11741.24 524
11742.26 523
11743.28 471
11744.30 484
11745.33 546
11746.35 502
11747.37 508
11748.40 504
11749.42 486
11750.44 515
11751.46 499
11752.49 499
11753.51 483
11754.53 470
11755.56 469
11756.58 466
11757.60 458
11758.62 503
11759.65 462
11760.67 475
11761.69 443
11762.72 455
11763.74 513
11764.76 481
11765.79 471
11766.81 489
11767.83 470
11768.86 467
11769.88 502
11770.91 474
11771.93 472
11772.95 412
11773.98 463
11775.00 476
11776.02 469
11777.05 469
11778.07 472
11779.10 463
11780.12 450
11781.14 463
11782.17 473
11783.19 462
11784.22 457
11785.24 453
11786.26 445
11787.29 440
11788.31 421
11789.34 448
11790.36 433
11791.39 381
11792.41 397
11793.44 433
11794.46 427
11795.49 425
11796.51 432
11797.54 441
11798.56 413
11799.59 402
11800.61 394
11801.63 415
11802.66 407
11803.69 390
11804.71 407
11805.74 403
11806.76 401
11807.79 397
11808.81 390
11809.84 387
11810.86 400
11811.89 399
11812.91 398
11813.94 405
11814.96 407
11815.99 433
11817.01 401
11818.04 430
11819.07 395
11820.09 380
11821.12 422
11822.14 410
11823.17 406
11824.20 426
11825.22 446
11826.25 415
11827.27 406
11828.30 396
11829.33 394
11830.35 414
11831.38 405
11832.40 411
11833.43 417
11834.46 404
11835.48 394
11836.51 384
11837.54 386
11838.56 407
11839.59 382
11840.62 385
11841.64 386
11842.67 375
11843.70 415
11844.72 417
11845.75 398
11846.78 387
11847.80 379
11848.83 384
11849.86 395
11850.89 390
11851.91 437
11852.94 395
11853.97 402
11854.99 428
11856.02 420
11857.05 421
11858.08 422
11859.10 453
11860.13 423
11861.16 408
11862.19 406
11863.21 422
11864.24 448
11865.27 386
11866.30 438
11867.33 415
11868.35 414
11869.38 425
11870.41 413
11871.44 489
11872.47 429
11873.49 439
11874.52 455
11875.55 441
11876.58 418
11877.61 451
11878.63 411
11879.66 417
11880.69 430
11881.72 447
11882.75 454
11883.78 415
11884.81 406
11885.83 427
11886.86 449
11887.89 460
11888.92 494
11889.95 481
11890.98 473
11892.01 458
11893.04 456
11894.06 498
11895.09 471
11896.12 435
11897.15 471
11898.18 475
11899.21 452
11900.24 499
11901.27 493
11902.30 445
11903.33 505
11904.36 447
11905.39 478
11906.42 433
11907.45 490
11908.48 470
11909.50 472
11910.53 456
11911.56 438
11912.59 460
11913.62 464
11914.65 489
11915.68 444
11916.71 493
11917.74 511
11918.77 520
11919.80 521
11920.83 538
11921.86 561
11922.89 540
11923.92 539
11924.95 548
11925.99 576
11927.02 526
11928.05 554
11929.08 522
11930.11 505
11931.14 481
11932.17 467
11933.20 490
11934.23 474
11935.26 434
11936.29 442
11937.32 438
11938.35 471
11939.38 441
11940.41 415
11941.45 413
11942.48 454
11943.51 435
11944.54 423
11945.57 407
11946.60 417
11947.63 416
11948.66 443
11949.70 445
11950.73 452
11951.76 426
11952.79 389
11953.82 448
11954.85 444
11955.88 439
11956.92 418
11957.95 429
11958.98 425
11960.01 412
11961.04 415
11962.08 403
11963.11 426
11964.14 408
11965.17 421
11966.20 427
11967.24 423
11968.27 405
11969.30 435
11970.33 444
11971.36 424
11972.40 417
11973.43 429
11974.46 453
11975.49 420
11976.53 451
11977.56 420
11978.59 447
11979.62 444
11980.66 429
11981.69 415
11982.72 456
11983.76 425
11984.79 401
11985.82 417
11986.85 428
11987.89 429
11988.92 412
11989.95 461
11990.99 430
11992.02 397
11993.05 433
11994.09 430
11995.12 426
11996.15 471
11997.19 447
11998.22 454
11999.25 428
12000.29 460
12001.32 482
12002.35 489
12003.39 474
12004.42 496
12005.46 522
12006.49 471
12007.52 492
12008.56 496
12009.59 529
12010.63 486
12011.66 464
12012.69 494
12013.73 528
12014.76 496
12015.80 479
12016.83 500
12017.86 509
12018.90 503
12019.93 488
12020.97 481
12022.00 492
12023.04 479
12024.07 457
12025.11 468
12026.14 477
12027.18 491
12028.21 466
12029.25 474
12030.28 457
12031.32 492
12032.35 485
12033.39 426
12034.42 422
12035.46 460
12036.49 441
12037.53 455
12038.56 434
12039.60 450
12040.63 449
12041.67 421
12042.70 448
12043.74 453
12044.77 452
12045.81 426
12046.84 441
12047.88 450
12048.92 462
12049.95 430
12050.99 427
12052.02 482
12053.06 442
12054.09 452
12055.13 446
12056.17 468
12057.20 462
12058.24 441
12059.27 462
12060.31 462
12061.35 445
12062.38 439
12063.42 443
12064.46 446
12065.49 423
12066.53 414
12067.56 415
12068.60 405
12069.64 416
12070.67 436
12071.71 425
12072.75 415
12073.78 448
12074.82 443
12075.86 451
12076.89 457
12077.93 439
12078.97 451
12080.01 485
12081.04 458
12082.08 469
12083.12 472
12084.15 473
12085.19 515
12086.23 484
12087.27 463
12088.30 467
12089.34 466
12090.38 499
12091.41 493
12092.45 487
12093.49 496
12094.53 498
12095.57 502
12096.60 510
12097.64 482
12098.68 481
12099.72 491
12100.75 477
12101.79 469
12102.83 460
12103.87 454
12104.91 454
12105.94 425
12106.98 438
12108.02 423
12109.06 437
12110.10 420
12111.14 434
12112.17 424
12113.21 399
12114.25 416
12115.29 393
12116.33 394
12117.37 426
12118.40 419
12119.44 412
12120.48 417
12121.52 372
12122.56 423
12123.60 416
12124.64 413
12125.68 409
12126.72 430
12127.75 398
12128.79 406
12129.83 413
12130.87 433
12131.91 403
12132.95 402
12133.99 392
12135.03 387
12136.07 400
12137.11 419
12138.15 382
12139.19 372
12140.23 388
12141.27 403
12142.31 405
12143.35 385
12144.38 420
12145.42 395
12146.46 382
12147.50 416
12148.54 376
12149.58 394
12150.62 352
12151.66 411
12152.70 377
12153.74 403
12154.78 400
12155.82 370
12156.87 379
12157.91 366
12158.95 387
12159.99 413
12161.03 391
12162.07 398
12163.11 385
12164.15 394
12165.19 369
12166.23 364
12167.27 392
12168.31 404
12169.35 367
12170.39 366
12171.43 373
12172.47 375
12173.52 424
12174.56 371
12175.60 358
12176.64 358
12177.68 386
12178.72 380
12179.76 351
12180.80 362
12181.85 378
12182.89 372
12183.93 351
12184.97 392
12186.01 366
12187.05 359
12188.09 339
12189.14 357
12190.18 369
12191.22 359
12192.26 364
12193.30 358
12194.34 352
12195.39 348
12196.43 375
12197.47 351
12198.51 393
12199.55 355
12200.60 374
12201.64 362
12202.68 384
12203.72 388
12204.77 376
12205.81 383
12206.85 376
12207.89 389
12208.94 386
12209.98 394
12211.02 369
12212.06 358
12213.11 377
12214.15 361
12215.19 380
12216.23 384
12217.28 365
12218.32 388
12219.36 406
12220.41 383
12221.45 368
12222.49 391
12223.54 369
12224.58 352
12225.62 359
12226.66 347
12227.71 359
12228.75 369
12229.79 387
12230.84 404
12231.88 407
12232.93 351
12233.97 376
12235.01 401
12236.06 365
12237.10 395
12238.14 385
12239.19 376
12240.23 387
12241.28 394
12242.32 373
12243.36 380
12244.41 395
12245.45 392
12246.50 372
12247.54 365
12248.58 376
12249.63 372
12250.67 373
12251.72 360
12252.76 384
12253.80 370
12254.85 390
12255.89 373
12256.94 359
12257.98 333
12259.03 347
12260.07 355
12261.12 350
12262.16 360
12263.21 345
12264.25 358
12265.30 354
12266.34 351
12267.39 360
12268.43 342
12269.48 373
12270.52 323
12271.57 339
12272.61 357
12273.66 356
12274.70 370
12275.75 356
12276.79 355
12277.84 335
12278.88 350
12279.93 355
12280.98 346
12282.02 348
12283.07 344
12284.11 358
12285.16 330
12286.20 345
12287.25 350
12288.30 338
12289.34 315
12290.39 329
12291.43 341
12292.48 357
12293.53 340
12294.57 357
12295.62 312
12296.66 323
12297.71 335
12298.76 327
12299.80 358
12300.85 336
12301.90 345
12302.94 347
12303.99 355
12305.04 321
12306.08 333
12307.13 326
12308.18 341
12309.22 352
12310.27 312
12311.32 336
12312.36 351
12313.41 338
12314.46 315
12315.50 305
12316.55 338
12317.60 331
12318.65 354
12319.69 341
12320.74 313
12321.79 320
12322.83 348
12323.88 340
12324.93 349
12325.98 326
12327.02 315
12328.07 327
12329.12 346
12330.17 338
12331.21 327
12332.26 304
12333.31 338
12334.36 309
12335.41 323
12336.45 306
12337.50 334
12338.55 307
12339.60 312
12340.65 332
12341.69 333
12342.74 321
12343.79 294
12344.84 327
12345.89 316
12346.94 342
12347.98 333
12349.03 344
12350.08 328
12351.13 318
12352.18 308
12353.23 310
12354.28 355
12355.32 350
12356.37 311
12357.42 322
12358.47 340
12359.52 335
12360.57 332
12361.62 312
12362.67 296
12363.72 297
12364.76 354
12365.81 317
12366.86 302
12367.91 310
12368.96 322
12370.01 319
12371.06 330
12372.11 326
12373.16 323
12374.21 296
12375.26 329
12376.31 315
12377.36 342
12378.41 326
12379.46 312
12380.51 319
12381.56 324
12382.61 331
12383.66 302
12384.71 335
12385.76 335
12386.81 331
12387.86 316
12388.91 312
12389.96 333
12391.01 339
12392.06 344
12393.11 325
12394.16 306
12395.21 318
12396.26 337
12397.31 314
12398.36 299
12399.41 362
12400.46 320
12401.51 336
12402.56 351
12403.61 323
12404.66 319
12405.71 336
12406.77 330
12407.82 341
12408.87 317
12409.92 343
12410.97 305
12412.02 317
12413.07 289
12414.12 326
12415.17 319
12416.23 346
12417.28 329
12418.33 316
12419.38 335
12420.43 321
12421.48 326
12422.53 307
12423.59 343
12424.64 338
12425.69 342
12426.74 323
12427.79 319
12428.84 335
12429.90 307
12430.95 325
12432.00 304
12433.05 311
12434.10 334
12435.16 340
12436.21 330
12437.26 336
12438.31 347
12439.37 336
12440.42 347
12441.47 347
12442.52 330
12443.58 340
12444.63 300
12445.68 345
12446.73 313
12447.79 348
12448.84 319
12449.89 322
12450.94 323
12452.00 320
12453.05 332
12454.10 315
12455.16 329
12456.21 296
12457.26 335
12458.31 324
12459.37 336
12460.42 321
12461.47 311
12462.53 311
12463.58 324
12464.63 331
12465.69 345
12466.74 329
12467.79 314
12468.85 320
12469.90 343
12470.95 364
12472.01 354
12473.06 325
12474.12 332
12475.17 345
12476.22 333
12477.28 313
12478.33 330
12479.39 352
12480.44 341
12481.49 327
12482.55 349
12483.60 349
12484.66 316
12485.71 335
12486.76 335
12487.82 346
12488.87 338
12489.93 381
12490.98 377
12492.04 358
12493.09 378
12494.15 355
12495.20 361
12496.25 337
12497.31 356
12498.36 376
12499.42 391
12500.47 371
12501.53 379
12502.58 399
12503.64 385
12504.69 408
12505.75 411
12506.80 399
12507.86 397
12508.91 430
12509.97 458
12511.03 494
12512.08 478
12513.14 525
12514.19 598
12515.25 540
12516.30 567
12517.36 565
12518.41 594
12519.47 602
12520.52 577
12521.58 529
12522.64 516
12523.69 523
12524.75 486
12525.80 465
12526.86 453
12527.92 434
12528.97 421
12530.03 422
12531.08 420
12532.14 394
12533.20 396
12534.25 388
12535.31 387
12536.37 380
12537.42 381
12538.48 372
12539.54 372
12540.59 382
12541.65 363
12542.70 350
12543.76 347
12544.82 385
12545.88 395
12546.93 398
12547.99 347
12549.05 364
12550.10 405
12551.16 379
12552.22 346
12553.27 363
12554.33 384
12555.39 379
12556.45 378
12557.50 350
12558.56 386
12559.62 385
12560.67 353
12561.73 353
12562.79 334
12563.85 377
12564.90 356
12565.96 341
12567.02 373
12568.08 356
12569.14 352
12570.19 353
12571.25 389
12572.31 362
12573.37 367
12574.42 383
12575.48 383
12576.54 391
12577.60 403
12578.66 408
12579.72 380
12580.77 390
12581.83 407
12582.89 414
12583.95 420
12585.01 433
12586.07 442
12587.12 442
12588.18 435
12589.24 453
12590.30 448
12591.36 426
12592.42 486
12593.48 485
12594.53 529
12595.59 502
12596.65 533
12597.71 554
12598.77 495
12599.83 503
12600.89 524
12601.95 528
12603.01 482
12604.07 478
12605.13 462
12606.18 417
12607.24 438
12608.30 419
12609.36 414
12610.42 420
12611.48 396
12612.54 429
12613.60 383
12614.66 394
12615.72 409
12616.78 431
12617.84 433
12618.90 396
12619.96 407
12621.02 437
12622.08 425
12623.14 394
12624.20 424
12625.26 458
12626.32 436
12627.38 419
12628.44 459
12629.50 434
12630.56 429
12631.62 411
12632.68 437
12633.74 439
12634.80 397
12635.86 410
12636.92 400
12637.98 429
12639.04 384
12640.11 419
12641.17 426
12642.23 399
12643.29 376
12644.35 387
12645.41 387
12646.47 387
12647.53 370
12648.59 394
12649.65 383
12650.72 399
12651.78 367
12652.84 402
12653.90 428
12654.96 375
12656.02 402
12657.08 396
12658.14 449
12659.21 381
12660.27 404
12661.33 399
12662.39 426
12663.45 403
12664.51 402
12665.58 426
12666.64 406
12667.70 422
12668.76 406
12669.82 421
12670.89 428
12671.95 445
12673.01 440
12674.07 467
12675.13 427
12676.20 440
12677.26 445
12678.32 443
12679.38 447
12680.45 458
12681.51 446
12682.57 443
12683.63 454
12684.70 440
12685.76 450
12686.82 436
12687.88 492
12688.95 483
12690.01 493
12691.07 485
12692.14 520
12693.20 500
12694.26 513
12695.32 488
12696.39 520
12697.45 510
12698.51 489
12699.58 468
12700.64 485
12701.70 508
12702.77 504
12703.83 512
12704.89 470
12705.96 488
12707.02 489
12708.08 489
12709.15 455
12710.21 473
12711.28 436
12712.34 455
12713.40 483
12714.47 436
12715.53 464
12716.59 475
12717.66 454
12718.72 443
12719.79 419
12720.85 418
12721.92 445
12722.98 412
12724.04 440
12725.11 450
12726.17 422
12727.24 410
12728.30 441
12729.37 433
12730.43 464
12731.49 419
12732.56 400
12733.62 414
12734.69 400
12735.75 422
12736.82 414
12737.88 387
12738.95 410
12740.01 401
12741.08 416
12742.14 410
12743.21 373
12744.27 397
12745.34 396
12746.40 392
12747.47 406
12748.53 399
12749.60 371
12750.66 393
12751.73 372
12752.79 394
12753.86 417
12754.93 336
12755.99 361
12757.06 407
12758.12 371
12759.19 347
12760.25 368
12761.32 380
12762.39 370
12763.45 330
12764.52 352
12765.58 364
12766.65 352
12767.72 380
12768.78 359
12769.85 363
12770.91 360
12771.98 367
12773.05 351
12774.11 376
12775.18 386
12776.25 371
12777.31 386
12778.38 390
12779.45 366
12780.51 381
12781.58 367
12782.65 354
12783.71 371
12784.78 355
12785.85 399
12786.91 360
12787.98 389
12789.05 348
12790.11 332
12791.18 345
12792.25 361
12793.31 363
12794.38 353
12795.45 344
12796.52 356
12797.58 339
12798.65 338
12799.72 355
12800.79 344
12801.85 381
12802.92 353
12803.99 360
12805.06 366
12806.12 376
12807.19 356
12808.26 388
12809.33 375
12810.39 377
12811.46 380
12812.53 408
12813.60 385
12814.67 345
12815.73 358
12816.80 370
12817.87 360
12818.94 385
12820.01 377
12821.08 356
12822.14 347
12823.21 344
12824.28 345
12825.35 349
12826.42 343
12827.49 353
12828.55 379
12829.62 363
12830.69 356
12831.76 340
12832.83 337
12833.90 350
12834.97 344
12836.04 341
12837.11 346
12838.17 342
12839.24 344
12840.31 344
12841.38 353
12842.45 341
12843.52 352
12844.59 326
12845.66 341
12846.73 335
12847.80 343
12848.87 323
12849.94 354
12851.01 343
12852.08 311
12853.14 360
12854.21 335
12855.28 312
12856.35 326
12857.42 333
12858.49 327
12859.56 301
12860.63 331
12861.70 307
12862.77 300
12863.84 320
12864.91 320
12865.98 318
12867.05 342
12868.12 324
12869.19 315
12870.26 297
12871.34 348
12872.41 330
12873.48 293
12874.55 305
12875.62 301
12876.69 313
12877.76 312
12878.83 279
12879.90 302
12880.97 324
12882.04 320
12883.11 303
12884.18 312
12885.25 311
12886.33 302
12887.40 314
12888.47 301
12889.54 301
12890.61 316
12891.68 325
12892.75 297
12893.82 300
12894.89 303
12895.97 326
12897.04 362
12898.11 317
12899.18 292
12900.25 320
12901.32 322
12902.40 306
12903.47 300
12904.54 289
12905.61 283
12906.68 304
12907.75 299
12908.83 289
12909.90 306
12910.97 272
12912.04 300
12913.11 295
12914.19 266
12915.26 302
12916.33 289
12917.40 297
12918.48 274
12919.55 286
12920.62 283
12921.69 285
12922.77 275
12923.84 292
12924.91 308
12925.98 278
12927.06 276
12928.13 317
12929.20 301
12930.27 292
12931.35 313
12932.42 271
12933.49 293
12934.57 295
12935.64 266
12936.71 285
12937.79 303
12938.86 302
12939.93 301
12941.01 299
12942.08 288
12943.15 292
12944.23 310
12945.30 292
12946.37 290
12947.45 301
12948.52 301
12949.59 271
12950.67 295
12951.74 302
12952.81 290
12953.89 289
12954.96 282
12956.04 304
12957.11 299
12958.18 266
12959.26 281
12960.33 297
12961.41 278
12962.48 272
12963.55 274
12964.63 292
12965.70 314
12966.78 295
12967.85 285
12968.93 261
12970.00 280
12971.07 287
12972.15 273
12973.22 269
12974.30 276
12975.37 273
12976.45 297
12977.52 288
12978.60 281
12979.67 274
12980.75 288
12981.82 274
12982.90 293
12983.97 278
12985.05 281
12986.12 302
12987.20 306
12988.27 309
12989.35 287
12990.42 294
12991.50 298
12992.57 292
12993.65 322
12994.73 328
12995.80 344
12996.88 311
12997.95 300
12999.03 281
13000.10 292
13001.18 270
13002.25 286
13003.33 303
13004.41 282
13005.48 297
13006.56 291
13007.63 291
13008.71 307
13009.79 291
13010.86 278
13011.94 303
13013.02 304
13014.09 290
13015.17 305
13016.24 311
13017.32 293
13018.40 310
13019.47 322
13020.55 318
13021.63 315
13022.70 306
13023.78 276
13024.86 309
13025.93 309
13027.01 312
13028.09 314
13029.16 302
13030.24 324
13031.32 317
13032.40 308
13033.47 290
13034.55 321
13035.63 322
13036.70 312
13037.78 284
13038.86 304
13039.94 302
13041.01 287
13042.09 293
13043.17 289
13044.25 314
13045.32 317
13046.40 305
13047.48 287
13048.56 301
13049.63 290
13050.71 294
13051.79 301
13052.87 276
13053.95 296
13055.02 311
13056.10 282
13057.18 317
13058.26 274
13059.34 270
13060.41 310
13061.49 275
13062.57 287
13063.65 291
13064.73 282
13065.81 287
13066.88 280
13067.96 276
13069.04 283
13070.12 279
13071.20 293
13072.28 271
13073.36 259
13074.43 295
13075.51 295
13076.59 281
13077.67 291
13078.75 291
13079.83 282
13080.91 299
13081.99 284
13083.07 281
13084.15 284
13085.23 272
13086.30 267
13087.38 292
13088.46 275
13089.54 271
13090.62 281
13091.70 281
13092.78 269
13093.86 290
13094.94 285
13096.02 295
13097.10 293
13098.18 279
13099.26 249
13100.34 268
13101.42 294
13102.50 275
13103.58 275
13104.66 296
13105.74 269
13106.82 253
13107.90 265
13108.98 281
13110.06 274
13111.14 282
13112.22 268
13113.30 291
13114.38 259
13115.46 271
13116.54 259
13117.62 278
13118.70 267
13119.78 271
13120.86 261
13121.95 265
13123.03 267
13124.11 271
13125.19 268
13126.27 243
13127.35 254
13128.43 291
13129.51 271
13130.59 245
13131.67 262
13132.76 257
13133.84 266
13134.92 275
13136.00 271
13137.08 277
13138.16 304
13139.24 275
13140.32 279
13141.41 271
13142.49 255
13143.57 292
13144.65 288
13145.73 270
13146.81 275
13147.90 279
13148.98 283
13150.06 300
13151.14 274
13152.22 268
13153.31 279
13154.39 284
13155.47 290
13156.55 278
13157.63 301
13158.72 299
13159.80 279
13160.88 290
13161.96 263
13163.05 252
13164.13 271
13165.21 280
13166.29 281
13167.38 263
13168.46 254
13169.54 257
13170.62 264
13171.71 266
13172.79 264
13173.87 255
13174.96 276
13176.04 283
13177.12 273
13178.20 285
13179.29 264
13180.37 265
13181.45 262
13182.54 283
13183.62 273
13184.70 281
13185.79 274
13186.87 284
13187.95 284
13189.04 273
13190.12 250
13191.20 270
13192.29 272
13193.37 284
13194.46 255
13195.54 271
13196.62 281
13197.71 273
13198.79 257
13199.88 246
13200.96 278
13202.04 278
13203.13 263
13204.21 264
13205.30 269
13206.38 257
13207.46 261
13208.55 265
13209.63 266
13210.72 272
13211.80 282
13212.89 291
13213.97 296
13215.05 258
13216.14 260
13217.22 263
13218.31 281
13219.39 267
13220.48 316
13221.56 271
13222.65 271
13223.73 242
13224.82 282
13225.90 261
13226.99 270
13228.07 270
13229.16 265
13230.24 279
13231.33 264
13232.41 265
13233.50 258
13234.58 243
13235.67 256
13236.76 278
13237.84 283
13238.93 262
13240.01 274
13241.10 293
13242.18 265
13243.27 267
13244.35 258
13245.44 259
13246.53 233
13247.61 275
13248.70 276
13249.78 274
13250.87 257
13251.96 251
13253.04 290
13254.13 276
13255.21 291
13256.30 271
13257.39 280
13258.47 286
13259.56 274
13260.65 277
13261.73 304
13262.82 284
13263.91 276
13264.99 307
13266.08 267
13267.17 270
13268.25 261
13269.34 278
13270.43 306
13271.51 272
13272.60 258
13273.69 288
13274.77 283
13275.86 259
13276.95 290
13278.04 283
13279.12 283
13280.21 290
13281.30 273
13282.38 279
13283.47 300
13284.56 249
13285.65 283
13286.73 286
13287.82 323
13288.91 300
13290.00 321
13291.08 320
13292.17 292
13293.26 301
13294.35 305
13295.44 285
13296.52 288
13297.61 324
13298.70 316
13299.79 289
13300.88 307
13301.96 292
13303.05 311
13304.14 314
13305.23 290
13306.32 278
13307.41 271
13308.49 276
13309.58 287
13310.67 304
13311.76 304
13312.85 302
13313.94 287
13315.02 302
13316.11 316
13317.20 283
13318.29 306
13319.38 317
13320.47 300
13321.56 289
13322.65 305
13323.74 296
13324.82 288
13325.91 296
13327.00 289
13328.09 271
13329.18 282
13330.27 313
13331.36 278
13332.45 302
13333.54 306
13334.63 325
13335.72 321
13336.81 312
13337.90 315
13338.99 322
13340.08 303
13341.17 316
13342.26 309
13343.35 298
13344.44 310
13345.53 302
13346.61 327
13347.70 315
13348.79 266
13349.89 313
13350.98 323
13352.07 340
13353.16 329
13354.25 308
13355.34 331
13356.43 340
13357.52 349
13358.61 328
13359.70 373
13360.79 343
13361.88 368
13362.97 357
13364.06 326
13365.15 310
13366.24 299
13367.33 324
13368.42 312
13369.51 288
13370.60 302
13371.70 293
13372.79 292
13373.88 311
13374.97 297
13376.06 298
13377.15 271
13378.24 293
13379.33 319
13380.43 280
13381.52 266
13382.61 279
13383.70 285
13384.79 289
13385.88 280
13386.97 267
13388.07 291
13389.16 306
13390.25 286
13391.34 279
13392.43 297
13393.52 284
13394.62 307
13395.71 292
13396.80 288
13397.89 280
13398.98 280
13400.08 295
13401.17 292
13402.26 255
13403.35 276
13404.45 271
13405.54 275
13406.63 296
13407.72 318
13408.82 317
13409.91 263
13411.00 309
13412.09 296
13413.19 285
13414.28 272
13415.37 281
13416.46 305
13417.56 277
13418.65 287
13419.74 276
13420.84 287
13421.93 277
13423.02 308
13424.11 295
13425.21 287
13426.30 317
13427.39 321
13428.49 310
13429.58 286
13430.67 276
13431.77 287
13432.86 296
13433.95 301
13435.05 287
13436.14 299
13437.24 328
13438.33 304
13439.42 303
13440.52 288
13441.61 284
13442.70 281
13443.80 307
13444.89 311
13445.99 284
13447.08 298
13448.17 300
13449.27 310
13450.36 293
13451.46 302
13452.55 303
13453.64 320
13454.74 288
13455.83 311
13456.93 288
13458.02 309
13459.12 306
13460.21 307
13461.31 313
13462.40 319
13463.50 309
13464.59 337
13465.69 297
13466.78 296
13467.87 318
13468.97 318
13470.06 299
13471.16 294
13472.25 315
13473.35 329
13474.44 328
13475.54 314
13476.64 322
13477.73 339
13478.83 363
13479.92 335
13481.02 351
13482.11 320
13483.21 336
13484.30 334
13485.40 360
13486.49 369
13487.59 371
13488.69 372
13489.78 357
13490.88 369
13491.97 366
13493.07 406
13494.17 388
13495.26 365
13496.36 361
13497.45 366
13498.55 354
13499.65 329
13500.74 325
13501.84 347
13502.93 330
13504.03 332
13505.13 335
13506.22 322
13507.32 319
13508.42 317
13509.51 323
13510.61 307
13511.71 318
13512.80 297
13513.90 300
13515.00 299
13516.09 296
13517.19 299
13518.29 309
13519.38 307
13520.48 309
13521.58 307
13522.68 316
13523.77 292
13524.87 286
13525.97 301
13527.06 313
13528.16 307
13529.26 299
13530.36 284
13531.45 297
13532.55 291
13533.65 312
13534.75 301
13535.84 285
13536.94 305
13538.04 276
13539.14 327
13540.23 289
13541.33 288
13542.43 314
13543.53 284
13544.63 281
13545.72 280
13546.82 281
13547.92 283
13549.02 286
13550.12 271
13551.22 269
13552.31 271
13553.41 288
13554.51 304
13555.61 296
13556.71 289
13557.81 272
13558.90 283
13560.00 274
13561.10 286
13562.20 300
13563.30 287
13564.40 301
13565.50 268
13566.60 265
13567.69 264
13568.79 266
13569.89 263
13570.99 264
13572.09 277
13573.19 285
13574.29 284
13575.39 259
13576.49 284
13577.59 284
13578.69 280
13579.79 281
13580.89 279
13581.98 284
13583.08 263
13584.18 284
13585.28 298
13586.38 294
13587.48 270
13588.58 304
13589.68 312
13590.78 289
13591.88 297
13592.98 307
13594.08 277
13595.18 294
13596.28 280
13597.38 286
13598.48 293
13599.58 279
13600.68 299
13601.78 292
13602.88 286
13603.98 273
13605.08 292
13606.18 286
13607.29 320
13608.39 281
13609.49 287
13610.59 288
13611.69 280
13612.79 295
13613.89 294
13614.99 295
13616.09 285
13617.19 277
13618.29 274
13619.39 310
13620.50 273
13621.60 262
13622.70 277
13623.80 281
13624.90 313
13626.00 312
13627.10 308
13628.20 313
13629.31 316
13630.41 280
13631.51 285
13632.61 307
13633.71 294
13634.81 281
13635.91 295
13637.02 281
13638.12 274
13639.22 272
13640.32 284
13641.42 293
13642.53 298
13643.63 305
13644.73 296
13645.83 280
13646.93 282
13648.04 273
13649.14 266
13650.24 281
13651.34 260
13652.45 296
13653.55 266
13654.65 288
13655.75 302
13656.85 304
13657.96 271
13659.06 304
13660.16 264
13661.27 292
13662.37 297
13663.47 284
13664.57 310
13665.68 321
13666.78 307
13667.88 289
13668.99 307
13670.09 315
13671.19 322
13672.29 305
13673.40 302
13674.50 325
13675.60 313
13676.71 318
13677.81 308
13678.91 298
13680.02 303
13681.12 313
13682.23 322
13683.33 321
13684.43 296
13685.54 317
13686.64 332
13687.74 337
13688.85 357
13689.95 331
13691.06 351
13692.16 374
13693.26 332
13694.37 355
13695.47 367
13696.58 371
13697.68 378
13698.78 380
13699.89 401
13700.99 363
13702.10 400
13703.20 386
13704.31 397
13705.41 414
13706.51 408
13707.62 376
13708.72 412
13709.83 389
13710.93 408
13712.04 386
13713.14 401
13714.25 369
13715.35 346
13716.46 348
13717.56 352
13718.67 328
13719.77 302
13720.88 329
13721.98 340
13723.09 331
13724.19 330
13725.30 337
13726.40 359
13727.51 332
13728.61 325
13729.72 341
13730.83 328
13731.93 325
13733.04 337
13734.14 304
13735.25 334
13736.35 319
13737.46 303
13738.57 314
13739.67 326
13740.78 334
13741.88 322
13742.99 323
13744.09 324
13745.20 330
13746.31 363
13747.41 327
13748.52 355
13749.63 349
13750.73 344
13751.84 349
13752.94 347
13754.05 359
13755.16 364
13756.26 360
13757.37 348
13758.48 372
13759.58 342
13760.69 356
13761.80 356
13762.90 352
13764.01 363
13765.12 340
13766.22 357
13767.33 319
13768.44 356
13769.55 319
13770.65 310
13771.76 321
13772.87 314
13773.97 311
13775.08 328
13776.19 328
13777.30 304
13778.40 306
13779.51 322
13780.62 301
13781.73 307
13782.83 302
13783.94 312
13785.05 305
13786.16 323
13787.26 323
13788.37 334
13789.48 321
13790.59 316
13791.70 338
13792.80 332
13793.91 327
13795.02 346
13796.13 321
13797.24 310
13798.35 298
13799.45 311
13800.56 314
13801.67 319
13802.78 316
13803.89 332
13805.00 324
13806.10 337
13807.21 339
13808.32 317
13809.43 305
13810.54 320
13811.65 331
13812.76 320
13813.86 309
13814.97 298
13816.08 319
13817.19 292
13818.30 295
13819.41 277
13820.52 312
13821.63 325
13822.74 293
13823.85 321
13824.96 294
13826.06 283
13827.17 273
13828.28 316
13829.39 299
13830.50 300
13831.61 265
13832.72 298
13833.83 310
13834.94 295
13836.05 299
13837.16 311
13838.27 303
13839.38 313
13840.49 280
13841.60 294
13842.71 298
13843.82 281
13844.93 313
13846.04 322
13847.15 299
13848.26 305
13849.37 298
13850.48 296
13851.59 298
13852.70 301
13853.81 324
13854.92 319
13856.03 314
13857.14 306
13858.25 316
13859.37 280
13860.48 304
13861.59 330
13862.70 306
13863.81 286
13864.92 283
13866.03 282
13867.14 308
13868.25 300
13869.36 345
13870.47 299
13871.59 335
13872.70 306
13873.81 339
13874.92 345
13876.03 308
13877.14 289
13878.25 314
13879.36 357
13880.48 328
13881.59 331
13882.70 343
13883.81 342
13884.92 345
13886.03 327
13887.15 342
13888.26 329
13889.37 311
13890.48 341
13891.59 340
13892.71 326
13893.82 320
13894.93 326
13896.04 316
13897.15 327
13898.27 301
13899.38 307
13900.49 298
13901.60 299
13902.72 282
13903.83 286
13904.94 316
13906.05 286
13907.17 290
13908.28 269
13909.39 252
13910.50 301
13911.62 319
13912.73 281
13913.84 269
13914.95 268
13916.07 278
13917.18 284
13918.29 278
13919.41 284
13920.52 274
13921.63 271
13922.75 260
13923.86 286
13924.97 283
13926.09 297
13927.20 293
13928.31 271
13929.43 286
13930.54 285
13931.65 286
13932.77 283
13933.88 273
13934.99 281
13936.11 297
13937.22 284
13938.34 283
13939.45 289
13940.56 290
13941.68 267
13942.79 268
13943.91 309
13945.02 262
13946.13 283
13947.25 288
13948.36 287
13949.48 278
13950.59 270
13951.70 268
13952.82 302
13953.93 294
13955.05 273
13956.16 264
13957.28 297
13958.39 303
13959.51 283
13960.62 267
13961.74 287
13962.85 274
13963.97 284
13965.08 283
13966.20 304
13967.31 282
13968.43 278
13969.54 301
13970.66 265
13971.77 273
13972.89 266
13974.00 280
13975.12 291
13976.23 294
13977.35 296
13978.46 310
13979.58 288
13980.69 295
13981.81 295
13982.92 294
13984.04 279
13985.16 270
13986.27 291
13987.39 278
13988.50 259
13989.62 256
13990.74 305
13991.85 263
13992.97 273
13994.08 280
13995.20 263
13996.32 266
13997.43 273
13998.55 274
13999.66 272
14000.78 261
14001.90 272
14003.01 265
14004.13 251
14005.25 275
14006.36 295
14007.48 281
14008.60 255
14009.71 280
14010.83 276
14011.95 301
14013.06 257
14014.18 273
14015.30 279
14016.41 267
14017.53 268
14018.65 272
14019.76 265
14020.88 245
14022.00 272
14023.12 283
14024.23 274
14025.35 264
14026.47 264
14027.59 287
14028.70 276
14029.82 265
14030.94 269
14032.06 268
14033.17 288
14034.29 260
14035.41 289
14036.53 311
14037.64 331
14038.76 269
14039.88 273
14041.00 302
14042.11 293
14043.23 294
14044.35 286
14045.47 290
14046.59 271
14047.71 278
14048.82 303
14049.94 273
14051.06 285
14052.18 296
14053.30 280
14054.42 288
14055.53 284
14056.65 309
14057.77 310
14058.89 292
14060.01 299
14061.13 298
14062.25 300
14063.36 317
14064.48 310
14065.60 310
14066.72 308
14067.84 306
14068.96 312
14070.08 319
14071.20 344
14072.32 326
14073.44 342
14074.55 373
14075.67 371
14076.79 364
14077.91 345
14079.03 354
14080.15 368
14081.27 395
14082.39 382
14083.51 375
14084.63 393
14085.75 386
14086.87 383
14087.99 391
14089.11 390
14090.23 401
14091.35 392
14092.47 361
14093.59 367
14094.71 362
14095.83 390
14096.95 346
14098.07 328
14099.19 338
14100.31 308
14101.43 323
14102.55 315
14103.67 308
14104.79 312
14105.91 297
14107.03 305
14108.15 315
14109.27 311
14110.39 325
14111.51 304
14112.64 311
14113.76 283
14114.88 316
14116.00 294
14117.12 299
14118.24 284
14119.36 279
14120.48 307
14121.60 301
14122.72 310
14123.85 284
14124.97 311
14126.09 284
14127.21 284
14128.33 266
14129.45 265
14130.57 262
14131.70 286
14132.82 284
14133.94 268
14135.06 297
14136.18 302
14137.30 290
14138.43 285
14139.55 300
14140.67 284
14141.79 267
14142.91 242
14144.03 285
14145.16 282
14146.28 259
14147.40 251
14148.52 286
14149.65 297
14150.77 273
14151.89 258
14153.01 282
14154.13 308
14155.26 291
14156.38 271
14157.50 313
14158.62 293
14159.75 289
14160.87 316
14161.99 279
14163.12 269
14164.24 277
14165.36 259
14166.48 276
14167.61 263
14168.73 260
14169.85 276
14170.98 268
14172.10 252
14173.22 266
14174.35 283
14175.47 290
14176.59 288
14177.72 294
14178.84 248
14179.96 238
14181.09 272
14182.21 295
14183.33 258
14184.46 275
14185.58 268
14186.70 271
14187.83 265
14188.95 280
14190.07 263
14191.20 276
14192.32 280
14193.45 258
14194.57 237
14195.69 253
14196.82 248
14197.94 245
14199.07 271
14200.19 268
14201.32 271
14202.44 262
14203.56 263
14204.69 236
14205.81 235
14206.94 254
14208.06 277
14209.19 260
14210.31 264
14211.44 260
14212.56 285
14213.69 228
14214.81 249
14215.93 267
14217.06 239
14218.18 257
14219.31 262
14220.43 271
14221.56 243
14222.68 274
14223.81 244
14224.94 279
14226.06 253
14227.19 263
14228.31 258
14229.44 263
14230.56 250
14231.69 245
14232.81 270
14233.94 236
14235.06 263
14236.19 247
14237.32 283
14238.44 275
14239.57 264
14240.69 255
14241.82 268
14242.94 248
14244.07 261
14245.20 265
14246.32 243
14247.45 247
14248.57 257
14249.70 250
14250.83 227
14251.95 229
14253.08 251
14254.21 257
14255.33 262
14256.46 278
14257.59 248
14258.71 247
14259.84 229
14260.97 239
14262.09 259
14263.22 245
14264.35 239
14265.47 212
14266.60 234
14267.73 238
14268.85 255
14269.98 240
14271.11 237
14272.23 231
14273.36 235
14274.49 234
14275.62 231
14276.74 262
14277.87 242
14279.00 219
14280.12 245
14281.25 244
14282.38 256
14283.51 238
14284.63 219
14285.76 235
14286.89 235
14288.02 261
14289.15 237
14290.27 234
14291.40 236
14292.53 236
14293.66 240
14294.78 218
14295.91 223
14297.04 216
14298.17 227
14299.30 240
14300.42 235
14301.55 227
14302.68 248
14303.81 247
14304.94 250
14306.07 235
14307.19 245
14308.32 229
14309.45 232
14310.58 242
14311.71 239
14312.84 247
14313.97 236
14315.10 220
14316.22 238
14317.35 234
14318.48 268
14319.61 234
14320.74 234
14321.87 242
14323.00 226
14324.13 248
14325.26 239
14326.39 240
14327.51 262
14328.64 254
14329.77 229
14330.90 235
14332.03 206
14333.16 232
14334.29 211
14335.42 226
14336.55 244
14337.68 231
14338.81 245
14339.94 216
14341.07 236
14342.20 241
14343.33 238
14344.46 257
14345.59 242
14346.72 230
14347.85 219
14348.98 242
14350.11 239
14351.24 241
14352.37 222
14353.50 222
14354.63 202
14355.76 240
14356.89 240
14358.02 235
14359.15 238
14360.28 250
14361.41 234
14362.54 237
14363.67 217
14364.80 241
14365.94 208
14367.07 223
14368.20 228
14369.33 233
14370.46 240
14371.59 237
14372.72 222
14373.85 225
14374.98 248
14376.11 241
14377.25 256
14378.38 219
14379.51 253
14380.64 220
14381.77 213
14382.90 230
14384.03 235
14385.16 233
14386.30 215
14387.43 250
14388.56 217
14389.69 205
14390.82 222
14391.95 242
14393.09 241
14394.22 239
14395.35 225
14396.48 239
14397.61 236
14398.75 262
14399.88 232
14401.01 249
14402.14 225
14403.27 232
14404.41 244
14405.54 243
14406.67 229
14407.80 261
14408.94 251
14410.07 237
14411.20 230
14412.33 231
14413.47 250
14414.60 226
14415.73 244
14416.87 249
14418.00 248
14419.13 252
14420.26 261
14421.40 228
14422.53 225
14423.66 235
14424.80 229
14425.93 230
14427.06 248
14428.20 240
14429.33 243
14430.46 257
14431.59 245
14432.73 232
14433.86 237
14435.00 246
14436.13 222
14437.26 259
14438.40 240
14439.53 247
14440.66 233
14441.80 249
14442.93 231
14444.06 245
14445.20 215
14446.33 244
14447.47 257
14448.60 229
14449.73 229
14450.87 230
14452.00 266
14453.14 232
14454.27 250
14455.41 234
14456.54 237
14457.67 248
14458.81 267
14459.94 216
14461.08 241
14462.21 250
14463.35 259
14464.48 246
14465.62 258
14466.75 253
14467.89 286
14469.02 261
14470.15 267
14471.29 262
14472.42 247
14473.56 228
14474.69 234
14475.83 258
14476.96 264
14478.10 267
14479.24 284
14480.37 272
14481.51 270
14482.64 252
14483.78 271
14484.91 242
14486.05 263
14487.18 268
14488.32 286
14489.45 246
14490.59 287
14491.73 294
14492.86 296
14494.00 261
14495.13 283
14496.27 268
14497.40 264
14498.54 288
14499.68 287
14500.81 294
14501.95 280
14503.08 296
14504.22 296
14505.36 293
14506.49 290
14507.63 297
14508.77 276
14509.90 318
14511.04 295
14512.18 282
14513.31 286
14514.45 299
14515.58 274
14516.72 283
14517.86 252
14519.00 260
14520.13 256
14521.27 275
14522.41 308
14523.54 269
14524.68 252
14525.82 232
14526.95 273
14528.09 246
14529.23 250
14530.37 274
14531.50 281
14532.64 256
14533.78 234
14534.91 249
14536.05 256
14537.19 247
14538.33 265
14539.46 261
14540.60 248
14541.74 245
14542.88 235
14544.02 248
14545.15 250
14546.29 231
14547.43 252
14548.57 228
14549.70 242
14550.84 230
14551.98 244
14553.12 247
14554.26 259
14555.39 241
14556.53 244
14557.67 229
14558.81 248
14559.95 261
14561.09 251
14562.22 244
14563.36 251
14564.50 236
14565.64 263
14566.78 251
14567.92 245
14569.06 224
14570.20 248
14571.33 234
14572.47 231
14573.61 239
14574.75 255
14575.89 265
14577.03 250
14578.17 269
14579.31 227
14580.45 232
14581.59 245
14582.72 249
14583.86 256
14585.00 245
14586.14 246
14587.28 248
14588.42 250
14589.56 246
14590.70 253
14591.84 255
14592.98 250
14594.12 233
14595.26 244
14596.40 237
14597.54 245
14598.68 259
14599.82 243
14600.96 268
14602.10 242
14603.24 247
14604.38 248
14605.52 247
14606.66 227
14607.80 239
14608.94 265
14610.08 232
14611.22 256
14612.36 271
14613.50 270
14614.64 230
14615.78 266
14616.92 257
14618.06 271
14619.20 257
14620.34 283
14621.49 244
14622.63 250
14623.77 286
14624.91 278
14626.05 249
14627.19 235
14628.33 240
14629.47 266
14630.61 246
14631.75 253
14632.90 233
14634.04 260
14635.18 252
14636.32 248
14637.46 247
14638.60 238
14639.74 247
14640.88 268
14642.03 225
14643.17 235
14644.31 239
14645.45 234
14646.59 232
14647.73 254
14648.88 223
14650.02 256
14651.16 248
14652.30 214
14653.44 209
14654.59 234
14655.73 231
14656.87 236
14658.01 233
14659.16 223
14660.30 230
14661.44 231
14662.58 232
14663.72 260
14664.87 247
14666.01 230
14667.15 246
14668.29 210
14669.44 221
14670.58 222
14671.72 224
14672.87 232
14674.01 212
14675.15 234
14676.29 220
14677.44 207
14678.58 221
14679.72 221
14680.87 241
14682.01 219
14683.15 198
14684.30 223
14685.44 213
14686.58 192
14687.73 184
14688.87 229
14690.01 205
14691.16 197
14692.30 227
14693.44 234
14694.59 221
14695.73 207
14696.87 211
14698.02 208
14699.16 196
14700.30 199
14701.45 226
14702.59 213
14703.74 201
14704.88 234
14706.02 193
14707.17 208
14708.31 190
14709.46 213
14710.60 220
14711.75 235
14712.89 208
14714.03 226
14715.18 216
14716.32 211
14717.47 219
14718.61 217
14719.76 215
14720.90 213
14722.05 216
14723.19 209
14724.34 198
14725.48 205
14726.63 223
14727.77 220
14728.92 227
14730.06 221
14731.21 217
14732.35 214
14733.50 203
14734.64 222
14735.79 215
14736.93 202
14738.08 215
14739.22 214
14740.37 215
14741.51 230
14742.66 197
14743.80 203
14744.95 200
14746.09 233
14747.24 206
14748.39 216
14749.53 214
14750.68 216
14751.82 227
14752.97 200
14754.11 206
14755.26 209
14756.41 198
14757.55 205
14758.70 209
14759.85 211
14760.99 203
14762.14 214
14763.28 236
14764.43 217
14765.58 207
14766.72 205
14767.87 212
14769.02 209
14770.16 216
14771.31 194
14772.46 215
14773.60 206
14774.75 204
14775.90 204
14777.04 205
14778.19 220
14779.34 197
14780.48 205
14781.63 200
14782.78 217
14783.92 217
14785.07 219
14786.22 221
14787.37 212
14788.51 191
14789.66 211
14790.81 197
14791.96 197
14793.10 197
14794.25 199
14795.40 231
14796.54 222
14797.69 228
14798.84 220
14799.99 200
14801.14 219
14802.28 218
14803.43 214
14804.58 199
14805.73 194
14806.88 196
14808.02 203
14809.17 193
14810.32 182
14811.47 165
14812.62 216
14813.76 210
14814.91 206
14816.06 197
14817.21 211
14818.36 203
14819.51 190
14820.65 196
14821.80 197
14822.95 183
14824.10 211
14825.25 193
14826.40 186
14827.55 195
14828.69 189
14829.84 194
14830.99 212
14832.14 189
14833.29 209
14834.44 179
14835.59 188
14836.74 195
14837.89 223
14839.04 189
14840.19 195
14841.33 187
14842.48 198
14843.63 202
14844.78 178
14845.93 205
14847.08 211
14848.23 207
14849.38 214
14850.53 193
14851.68 191
14852.83 184
14853.98 198
14855.13 202
14856.28 203
14857.43 197
14858.58 220
14859.73 201
14860.88 200
14862.03 196
14863.18 200
14864.33 205
14865.48 219
14866.63 213
14867.78 193
14868.93 205
14870.08 199
14871.23 193
14872.38 191
14873.53 183
14874.68 195
14875.83 196
14876.98 195
14878.14 193
14879.29 185
14880.44 205
14881.59 212
14882.74 198
14883.89 196
14885.04 213
14886.19 202
14887.34 178
14888.49 208
14889.64 213
14890.80 206
14891.95 190
14893.10 214
14894.25 194
14895.40 206
14896.55 201
14897.70 194
14898.86 205
14900.01 213
14901.16 214
14902.31 192
14903.46 210
14904.61 219
14905.77 186
14906.92 211
14908.07 191
14909.22 207
14910.37 193
14911.53 187
14912.68 186
14913.83 191
14914.98 193
14916.13 195
14917.29 203
14918.44 185
14919.59 190
14920.74 184
14921.90 193
14923.05 182
14924.20 184
14925.35 220
14926.51 174
14927.66 203
14928.81 190
14929.96 194
14931.12 193
14932.27 211
14933.42 200
14934.57 207
14935.73 214
14936.88 192
14938.03 200
14939.19 208
14940.34 189
14941.49 184
14942.65 187
14943.80 207
14944.95 195
14946.11 208
14947.26 183
14948.41 203
14949.57 197
14950.72 204
14951.87 215
14953.03 200
14954.18 204
14955.33 204
14956.49 208
14957.64 215
14958.80 200
14959.95 201
14961.10 207
14962.26 213
14963.41 191
14964.57 191
14965.72 197
14966.87 190
14968.03 199
14969.18 226
14970.34 183
14971.49 198
14972.65 195
14973.80 215
14974.95 206
14976.11 199
14977.26 202
14978.42 220
14979.57 188
14980.73 195
14981.88 189
14983.04 200
14984.19 190
14985.35 190
14986.50 190
14987.66 193
14988.81 181
14989.97 201
14991.12 202
14992.28 179
14993.43 198
14994.59 187
14995.74 197
14996.90 195
14998.05 200
14999.21 193
15000.36 198
15001.52 183
15002.67 204
15003.83 186
15004.99 192
15006.14 189
15007.30 209
15008.45 220
15009.61 202
15010.76 180
15011.92 199
15013.08 208
15014.23 178
15015.39 215
15016.54 191
15017.70 181
15018.86 182
15020.01 204
15021.17 211
15022.32 193
15023.48 196
15024.64 188
15025.79 188
15026.95 191
15028.11 201
15029.26 209
15030.42 184
15031.58 212
15032.73 204
15033.89 205
15035.05 220
15036.20 198
15037.36 206
15038.52 191
15039.67 186
15040.83 207
15041.99 182
15043.15 211
15044.30 206
15045.46 208
15046.62 218
15047.77 205
15048.93 189
15050.09 191
15051.25 194
15052.40 238
15053.56 216
15054.72 210
15055.88 176
15057.03 217
15058.19 194
15059.35 198
15060.51 187
15061.66 186
15062.82 193
15063.98 210
15065.14 201
15066.30 185
15067.45 197
15068.61 208
15069.77 207
15070.93 185
15072.09 187
15073.24 187
15074.40 193
15075.56 191
15076.72 186
15077.88 182
15079.04 191
15080.20 205
15081.35 199
15082.51 185
15083.67 185
15084.83 187
15085.99 190
15087.15 191
15088.31 176
15089.46 199
15090.62 199
15091.78 189
15092.94 184
15094.10 191
15095.26 183
15096.42 178
15097.58 192
15098.74 194
15099.90 193
15101.06 207
15102.22 191
15103.37 179
15104.53 185
15105.69 176
15106.85 201
15108.01 186
15109.17 191
15110.33 184
15111.49 190
15112.65 204
15113.81 204
15114.97 211
15116.13 211
15117.29 196
15118.45 169
15119.61 198
15120.77 196
15121.93 197
15123.09 195
15124.25 192
15125.41 177
15126.57 190
15127.73 189
15128.89 200
15130.05 190
15131.21 208
15132.37 190
15133.53 199
15134.69 184
15135.86 191
15137.02 198
15138.18 201
15139.34 196
15140.50 199
15141.66 206
15142.82 189
15143.98 206
15145.14 196
15146.30 183
15147.46 198
15148.63 194
15149.79 190
15150.95 189
15152.11 175
15153.27 184
15154.43 199
15155.59 186
15156.75 191
15157.92 197
15159.08 204
15160.24 185
15161.40 197
15162.56 198
15163.72 191
15164.89 212
15166.05 214
15167.21 195
15168.37 180
15169.53 207
15170.69 195
15171.86 212
15173.02 197
15174.18 199
15175.34 198
15176.51 192
15177.67 187
15178.83 200
15179.99 199
15181.15 196
15182.32 188
15183.48 208
15184.64 171
15185.80 196
15186.97 197
15188.13 209
15189.29 198
15190.46 195
15191.62 194
15192.78 209
15193.94 194
15195.11 198
15196.27 189
15197.43 193
15198.60 217
15199.76 203
15200.92 203
15202.08 194
15203.25 231
15204.41 197
15205.57 203
15206.74 207
15207.90 206
15209.06 223
15210.23 186
15211.39 209
15212.56 197
15213.72 237
15214.88 232
15216.05 206
15217.21 210
15218.37 206
15219.54 220
15220.70 228
15221.87 216
15223.03 220
15224.19 200
15225.36 232
15226.52 205
15227.69 198
15228.85 202
15230.01 226
15231.18 238
15232.34 213
15233.51 207
15234.67 188
15235.84 204
15237.00 195
15238.16 198
15239.33 205
15240.49 214
15241.66 178
15242.82 197
15243.99 219
15245.15 199
15246.32 205
15247.48 178
15248.65 201
15249.81 196
15250.98 190
15252.14 204
15253.31 201
15254.47 182
15255.64 197
15256.80 224
15257.97 212
15259.13 203
15260.30 206
15261.46 189
15262.63 177
15263.80 198
15264.96 194
15266.13 213
15267.29 206
15268.46 181
15269.62 203
15270.79 195
15271.96 182
15273.12 204
15274.29 182
15275.45 196
15276.62 182
15277.79 209
15278.95 190
15280.12 192
15281.28 205
15282.45 213
15283.62 229
15284.78 183
15285.95 189
15287.12 181
15288.28 215
15289.45 192
15290.62 212
15291.78 182
15292.95 190
15294.12 187
15295.28 210
15296.45 194
15297.62 181
15298.78 193
15299.95 204
15301.12 197
15302.28 189
15303.45 206
15304.62 222
15305.78 228
15306.95 189
15308.12 192
15309.29 202
15310.45 172
15311.62 183
15312.79 194
15313.96 204
15315.12 189
15316.29 189
15317.46 179
15318.63 189
15319.79 171
15320.96 217
15322.13 183
15323.30 198
15324.46 178
15325.63 216
15326.80 194
15327.97 194
15329.14 194
15330.30 216
15331.47 185
15332.64 166
15333.81 199
15334.98 187
15336.14 216
15337.31 179
15338.48 196
15339.65 195
15340.82 206
15341.99 188
15343.16 213
15344.32 203
15345.49 207
15346.66 216
15347.83 216
15349.00 187
15350.17 183
15351.34 173
15352.51 199
15353.67 209
15354.84 179
15356.01 193
15357.18 195
15358.35 190
15359.52 199
15360.69 215
15361.86 199
15363.03 192
15364.20 186
15365.37 212
15366.54 202
15367.71 179
15368.87 215
15370.04 215
15371.21 206
15372.38 198
15373.55 204
15374.72 193
15375.89 213
15377.06 198
15378.23 222
15379.40 200
15380.57 200
15381.74 200
15382.91 195
15384.08 185
15385.25 198
15386.42 195
15387.59 210
15388.76 200
15389.93 209
15391.10 206
15392.27 200
15393.44 215
15394.62 181
15395.79 231
15396.96 191
15398.13 204
15399.30 225
15400.47 222
15401.64 201
15402.81 206
15403.98 211
15405.15 196
15406.32 196
15407.49 211
15408.66 193
15409.84 210
15411.01 197
15412.18 191
15413.35 212
15414.52 187
15415.69 189
15416.86 190
15418.03 215
15419.21 164
15420.38 187
15421.55 200
15422.72 214
15423.89 177
15425.06 212
15426.24 200
15427.41 192
15428.58 190
15429.75 198
15430.92 227
15432.09 192
15433.27 197
15434.44 203
15435.61 205
15436.78 182
15437.96 196
15439.13 173
15440.30 183
15441.47 208
15442.64 202
15443.82 188
15444.99 197
15446.16 201
15447.33 206
15448.51 217
15449.68 210
15450.85 181
15452.02 200
15453.20 203
15454.37 163
15455.54 170
15456.72 184
15457.89 212
15459.06 195
15460.23 202
15461.41 205
15462.58 214
15463.75 185
15464.93 172
15466.10 187
15467.27 176
15468.45 217
15469.62 198
15470.79 197
15471.97 182
15473.14 198
15474.31 190
15475.49 177
15476.66 171
15477.83 187
15479.01 177
15480.18 183
15481.36 181
15482.53 178
15483.70 200
15484.88 163
15486.05 171
15487.23 175
15488.40 187
15489.57 204
15490.75 173
15491.92 193
15493.10 162
15494.27 203
15495.44 212
15496.62 208
15497.79 188
15498.97 185
15500.14 202
15501.32 180
15502.49 190
15503.67 198
15504.84 198
15506.02 184
15507.19 188
15508.36 196
15509.54 193
15510.71 187
15511.89 174
15513.06 186
15514.24 191
15515.41 176
15516.59 199
15517.77 185
15518.94 197
15520.12 214
15521.29 202
15522.47 189
15523.64 165
15524.82 180
15525.99 182
15527.17 188
15528.34 179
15529.52 181
15530.69 192
15531.87 198
15533.05 202
15534.22 183
15535.40 191
15536.57 214
15537.75 210
15538.93 182
15540.10 189
15541.28 188
15542.45 195
15543.63 208
15544.81 188
15545.98 191
15547.16 213
15548.33 194
15549.51 195
15550.69 196
15551.86 197
15553.04 194
15554.22 198
15555.39 214
15556.57 191
15557.75 204
15558.92 210
15560.10 204
15561.28 209
15562.45 208
15563.63 205
15564.81 168
15565.99 191
15567.16 215
15568.34 224
15569.52 209
15570.69 178
15571.87 193
15573.05 183
15574.23 187
15575.40 203
15576.58 193
15577.76 202
15578.93 198
15580.11 192
15581.29 211
15582.47 197
15583.65 194
15584.82 212
15586.00 210
15587.18 197
15588.36 189
15589.53 220
15590.71 209
15591.89 191
15593.07 202
15594.25 210
15595.42 189
15596.60 218
15597.78 215
15598.96 218
15600.14 209
15601.32 227
15602.49 224
15603.67 205
15604.85 191
15606.03 218
15607.21 238
15608.39 239
15609.56 213
15610.74 227
15611.92 196
15613.10 215
15614.28 223
15615.46 221
15616.64 225
15617.82 226
15619.00 237
15620.17 264
15621.35 266
15622.53 246
15623.71 253
15624.89 224
15626.07 257
15627.25 232
15628.43 238
15629.61 209
15630.79 240
15631.97 259
15633.15 244
15634.33 236
15635.51 247
15636.69 222
15637.87 241
15639.05 257
15640.22 234
15641.40 249
15642.58 251
15643.76 238
15644.94 229
15646.12 251
15647.30 231
15648.48 249
15649.66 255
15650.85 230
15652.03 233
15653.21 217
15654.39 242
15655.57 261
15656.75 263
15657.93 234
15659.11 241
15660.29 245
15661.47 241
15662.65 246
15663.83 220
15665.01 264
15666.19 232
15667.37 229
15668.55 239
15669.73 244
15670.92 216
15672.10 230
15673.28 256
15674.46 234
15675.64 211
15676.82 240
15678.00 224
15679.18 232
15680.36 215
15681.55 203
15682.73 232
15683.91 233
15685.09 239
15686.27 215
15687.45 223
15688.63 231
15689.82 245
15691.00 242
15692.18 229
15693.36 233
15694.54 232
15695.73 230
15696.91 245
15698.09 223
15699.27 223
15700.45 240
15701.64 216
15702.82 248
15704.00 244
15705.18 241
15706.36 246
15707.55 229
15708.73 249
15709.91 249
15711.09 235
15712.28 235
15713.46 255
15714.64 259
15715.82 241
15717.01 260
15718.19 259
15719.37 242
15720.55 246
15721.74 248
15722.92 253
15724.10 222
15725.29 252
15726.47 270
15727.65 253
15728.84 254
15730.02 266
15731.20 228
15732.39 262
15733.57 265
15734.75 282
15735.94 277
15737.12 268
15738.30 258
15739.49 255
15740.67 258
15741.85 250
15743.04 249
15744.22 262
15745.40 247
15746.59 240
15747.77 246
15748.96 244
15750.14 264
15751.32 255
15752.51 256
15753.69 253
15754.88 249
15756.06 224
15757.24 237
15758.43 237
15759.61 236
15760.80 226
15761.98 225
15763.17 220
15764.35 223
15765.53 236
15766.72 226
15767.90 232
15769.09 243
15770.27 242
15771.46 204
15772.64 213
15773.83 216
15775.01 248
15776.20 210
15777.38 201
15778.57 238
15779.75 224
15780.94 212
15782.12 226
15783.31 229
15784.49 212
15785.68 225
15786.86 230
15788.05 196
15789.23 210
15790.42 212
15791.60 207
15792.79 210
15793.98 207
15795.16 191
15796.35 211
15797.53 209
15798.72 216
15799.90 178
15801.09 214
15802.28 223
15803.46 194
15804.65 203
15805.83 204
15807.02 206
15808.21 221
15809.39 218
15810.58 234
15811.76 213
15812.95 213
15814.14 186
15815.32 217
15816.51 196
15817.70 189
15818.88 204
15820.07 213
15821.26 218
15822.44 192
15823.63 220
15824.82 206
15826.00 210
15827.19 208
15828.38 235
15829.56 197
15830.75 185
15831.94 217
15833.12 216
15834.31 198
15835.50 213
15836.69 222
15837.87 231
15839.06 206
15840.25 224
15841.44 212
15842.62 209
15843.81 226
15845.00 215
15846.18 220
15847.37 206
15848.56 219
15849.75 206
15850.94 222
15852.12 210
15853.31 219
15854.50 230
15855.69 189
15856.87 248
15858.06 211
15859.25 208
15860.44 199
15861.63 206
15862.81 229
15864.00 224
15865.19 219
15866.38 215
15867.57 207
15868.76 231
15869.94 211
15871.13 207
15872.32 230
15873.51 225
15874.70 206
15875.89 219
15877.08 201
15878.26 230
15879.45 228
15880.64 232
15881.83 233
15883.02 222
15884.21 260
15885.40 223
15886.59 229
15887.78 237
15888.97 227
15890.15 231
15891.34 241
15892.53 235
15893.72 225
15894.91 260
15896.10 219
15897.29 211
15898.48 206
15899.67 245
15900.86 237
15902.05 244
15903.24 262
15904.43 240
15905.62 250
15906.81 236
15908.00 235
15909.19 207
15910.38 238
15911.57 243
15912.76 257
15913.95 215
15915.14 222
15916.33 223
15917.52 251
15918.71 235
15919.90 224
15921.09 215
15922.28 221
15923.47 241
15924.66 219
15925.85 229
15927.04 231
15928.23 217
15929.42 211
15930.61 240
15931.80 202
15932.99 200
15934.18 208
15935.38 210
15936.57 201
15937.76 205
15938.95 184
15940.14 196
15941.33 215
15942.52 233
15943.71 206
15944.90 213
15946.10 213
15947.29 197
15948.48 209
15949.67 179
15950.86 197
15952.05 182
15953.24 204
15954.44 197
15955.63 191
15956.82 209
15958.01 196
15959.20 198
15960.39 194
15961.59 196
15962.78 192
15963.97 190
15965.16 190
15966.35 196
15967.55 189
15968.74 192
15969.93 205
15971.12 193
15972.31 170
15973.51 219
15974.70 206
15975.89 186
15977.08 180
15978.28 204
15979.47 180
15980.66 171
15981.85 182
15983.05 189
15984.24 208
15985.43 183
15986.62 196
15987.82 168
15989.01 182
15990.20 182
15991.40 167
15992.59 171
15993.78 185
15994.98 203
15996.17 192
15997.36 188
15998.55 193
15999.75 177
16000.94 176
16002.13 183
16003.33 197
16004.52 194
16005.72 195
16006.91 189
16008.10 180
16009.30 196
16010.49 177
16011.68 204
16012.88 194
16014.07 199
16015.26 184
16016.46 178
16017.65 185
16018.85 196
16020.04 186
16021.23 168
16022.43 173
16023.62 189
16024.82 196
16026.01 186
16027.21 175
16028.40 165
16029.59 198
16030.79 170
16031.98 183
16033.18 176
16034.37 179
16035.57 168
16036.76 193
16037.96 204
16039.15 158
16040.35 193
16041.54 186
16042.73 195
16043.93 179
16045.12 192
16046.32 184
16047.51 187
16048.71 146
16049.91 178
16051.10 207
16052.30 173
16053.49 156
16054.69 181
16055.88 186
16057.08 167
16058.27 194
16059.47 177
16060.66 176
16061.86 171
16063.05 176
16064.25 172
16065.45 177
16066.64 180
16067.84 160
16069.03 174
16070.23 155
16071.42 197
16072.62 179
16073.82 188
16075.01 172
16076.21 177
16077.41 178
16078.60 196
16079.80 176
16080.99 183
16082.19 192
16083.39 192
16084.58 179
16085.78 174
16086.98 162
16088.17 189
16089.37 176
16090.57 180
16091.76 178
16092.96 170
16094.16 174
16095.35 173
16096.55 161
16097.75 164
16098.94 175
16100.14 201
16101.34 181
16102.53 173
16103.73 172
16104.93 188
16106.13 164
16107.32 180
16108.52 158
16109.72 165
16110.92 181
16112.11 161
16113.31 185
16114.51 186
16115.71 186
16116.90 166
16118.10 182
16119.30 187
16120.50 183
16121.69 163
16122.89 173
16124.09 164
16125.29 165
16126.49 169
16127.68 184
16128.88 156
16130.08 168
16131.28 164
16132.48 193
16133.67 181
16134.87 173
16136.07 171
16137.27 170
16138.47 177
16139.67 172
16140.86 162
16142.06 177
16143.26 181
16144.46 184
16145.66 192
16146.86 170
16148.06 171
16149.26 167
16150.45 181
16151.65 156
16152.85 168
16154.05 173
16155.25 171
16156.45 181
16157.65 157
16158.85 175
16160.05 186
16161.25 165
16162.45 199
16163.64 182
16164.84 200
16166.04 153
16167.24 150
16168.44 155
16169.64 179
16170.84 176
16172.04 179
16173.24 191
16174.44 187
16175.64 154
16176.84 164
16178.04 164
16179.24 160
16180.44 159
16181.64 156
16182.84 174
16184.04 172
16185.24 168
16186.44 167
16187.64 182
16188.84 165
16190.04 173
16191.24 190
16192.44 199
16193.64 159
16194.84 173
16196.04 176
16197.24 182
16198.44 173
16199.65 174
16200.85 184
16202.05 176
16203.25 166
16204.45 188
16205.65 172
16206.85 177
16208.05 178
16209.25 153
16210.45 172
16211.65 153
16212.86 179
16214.06 189
16215.26 175
16216.46 170
16217.66 180
16218.86 177
16220.06 170
16221.27 164
16222.47 170
16223.67 166
16224.87 188
16226.07 177
16227.27 183
16228.48 175
16229.68 187
16230.88 186
16232.08 187
16233.28 188
16234.48 165
16235.69 181
16236.89 195
16238.09 183
16239.29 192
16240.50 185
16241.70 182
16242.90 166
16244.10 180
16245.30 184
16246.51 169
16247.71 167
16248.91 181
16250.11 173
16251.32 166
16252.52 178
16253.72 197
16254.92 174
16256.13 165
16257.33 167
16258.53 188
16259.74 181
16260.94 208
16262.14 183
16263.35 177
16264.55 188
16265.75 195
16266.95 176
16268.16 181
16269.36 209
16270.56 168
16271.77 181
16272.97 178
16274.17 202
16275.38 158
16276.58 156
16277.79 170
16278.99 176
16280.19 201
16281.40 163
16282.60 176
16283.80 186
16285.01 183
16286.21 188
16287.42 186
16288.62 185
16289.82 190
16291.03 185
16292.23 183
16293.44 182
16294.64 199
16295.84 176
16297.05 164
16298.25 191
16299.46 197
16300.66 189
16301.87 185
16303.07 190
16304.27 175
16305.48 184
16306.68 184
16307.89 181
16309.09 167
16310.30 175
16311.50 183
16312.71 186
16313.91 162
16315.12 150
16316.32 186
16317.53 183
16318.73 180
16319.94 166
16321.14 176
16322.35 177
16323.55 168
16324.76 175
16325.96 172
16327.17 183
16328.38 184
16329.58 169
16330.79 156
16331.99 175
16333.20 172
16334.40 193
16335.61 194
16336.81 156
16338.02 178
16339.23 173
16340.43 152
16341.64 186
16342.84 170
16344.05 192
16345.26 165
16346.46 173
16347.67 163
16348.87 188
16350.08 161
16351.29 157
16352.49 173
16353.70 175
16354.91 178
16356.11 163
16357.32 180
16358.53 160
16359.73 180
16360.94 176
16362.15 178
16363.35 169
16364.56 182
16365.77 194
16366.97 170
16368.18 165
16369.39 160
16370.59 174
16371.80 175
16373.01 175
16374.21 177
16375.42 169
16376.63 155
16377.84 170
16379.04 167
16380.25 163
16381.46 169
16382.67 173
16383.87 183
16385.08 170
16386.29 178
16387.50 159
16388.70 169
16389.91 177
16391.12 174
16392.33 158
16393.53 177
16394.74 151
16395.95 179
16397.16 159
16398.37 172
16399.57 159
16400.78 183
16401.99 174
16403.20 153
16404.41 163
16405.62 176
16406.82 163
16408.03 154
16409.24 171
16410.45 140
16411.66 177
16412.87 161
16414.07 145
16415.28 181
16416.49 197
16417.70 158
16418.91 163
16420.12 152
16421.33 176
16422.54 144
16423.75 170
16424.95 174
16426.16 173
16427.37 156
16428.58 152
16429.79 186
16431.00 162
16432.21 166
16433.42 160
16434.63 169
16435.84 168
16437.05 170
16438.26 152
16439.47 163
16440.68 146
16441.88 171
16443.09 158
16444.30 166
16445.51 158
16446.72 147
16447.93 175
16449.14 183
16450.35 170
16451.56 167
16452.77 169
16453.98 167
16455.19 135
16456.40 184
16457.61 151
16458.82 152
16460.03 144
16461.24 154
16462.45 168
16463.67 168
16464.88 162
16466.09 181
16467.30 138
16468.51 147
16469.72 171
16470.93 157
16472.14 165
16473.35 161
16474.56 166
16475.77 173
16476.98 148
16478.19 163
16479.40 156
16480.62 167
16481.83 170
16483.04 159
16484.25 170
16485.46 166
16486.67 192
16487.88 155
16489.09 151
16490.31 144
16491.52 174
16492.73 141
16493.94 155
16495.15 172
16496.36 174
16497.57 164
16498.79 146
16500.00 159
16501.21 166
16502.42 182
16503.63 160
16504.85 130
16506.06 160
16507.27 164
16508.48 175
16509.69 157
16510.91 131
16512.12 136
16513.33 155
16514.54 165
16515.76 156
16516.97 159
16518.18 147
16519.39 167
16520.60 167
16521.82 149
16523.03 158
16524.24 153
16525.46 155
16526.67 162
16527.88 146
16529.09 139
16530.31 169
16531.52 161
16532.73 163
16533.95 156
16535.16 141
16536.37 152
16537.58 170
16538.80 138
16540.01 161
16541.22 156
16542.44 160
16543.65 167
16544.86 152
16546.08 174
16547.29 145
16548.50 179
16549.72 176
16550.93 160
16552.15 160
16553.36 174
16554.57 165
16555.79 162
16557.00 163
16558.21 161
16559.43 160
16560.64 161
16561.86 151
16563.07 142
16564.28 164
16565.50 162
16566.71 158
16567.93 158
16569.14 138
16570.36 157
16571.57 164
16572.78 137
16574.00 154
16575.21 174
16576.43 171
16577.64 153
16578.86 151
16580.07 150
16581.29 163
16582.50 156
16583.72 143
16584.93 166
16586.15 165
16587.36 177
16588.58 160
16589.79 151
16591.01 162
16592.22 150
16593.44 144
16594.65 156
16595.87 180
16597.08 139
16598.30 165
16599.51 154
16600.73 162
16601.94 146
16603.16 167
16604.37 169
16605.59 152
16606.81 152
16608.02 158
16609.24 143
16610.45 156
16611.67 150
16612.89 149
16614.10 145
16615.32 146
16616.53 149
16617.75 162
16618.97 158
16620.18 148
16621.40 134
16622.61 170
16623.83 161
16625.05 132
16626.26 140
16627.48 149
16628.70 157
16629.91 156
16631.13 133
16632.35 146
16633.56 164
16634.78 161
16636.00 176
16637.21 160
16638.43 127
16639.65 167
16640.86 154
16642.08 162
16643.30 143
16644.51 168
16645.73 166
16646.95 167
16648.17 146
16649.38 182
16650.60 157
16651.82 157
16653.03 166
16654.25 157
16655.47 155
16656.69 167
16657.90 150
16659.12 139
16660.34 124
16661.56 158
16662.77 157
16663.99 156
16665.21 154
16666.43 173
16667.65 166
16668.86 143
16670.08 147
16671.30 164
16672.52 164
16673.74 138
16674.95 122
16676.17 147
16677.39 150
16678.61 152
16679.83 141
16681.05 169
16682.26 131
16683.48 135
16684.70 150
16685.92 168
16687.14 153
16688.36 142
16689.58 145
16690.79 175
16692.01 148
16693.23 125
16694.45 137
16695.67 154
16696.89 158
16698.11 160
16699.33 162
16700.55 158
16701.76 150
16702.98 149
16704.20 160
16705.42 136
16706.64 157
16707.86 165
16709.08 177
16710.30 148
16711.52 143
16712.74 178
16713.96 156
16715.18 179
16716.40 164
16717.62 156
16718.84 149
16720.06 158
16721.28 143
16722.50 156
16723.72 151
16724.94 146
16726.16 157
16727.38 172
16728.60 170
16729.82 131
16731.04 157
16732.26 146
16733.48 139
16734.70 148
16735.92 154
16737.14 170
16738.36 152
16739.58 148
16740.80 166
16742.02 146
16743.24 153
16744.46 151
16745.68 170
16746.90 153
16748.12 161
16749.35 180
16750.57 148
16751.79 162
16753.01 143
16754.23 150
16755.45 147
16756.67 146
16757.89 127
16759.11 169
16760.33 134
16761.56 142
16762.78 140
16764.00 134
16765.22 133
16766.44 121
16767.66 170
16768.88 168
16770.11 128
16771.33 156
16772.55 174
16773.77 154
16774.99 129
16776.22 137
16777.44 171
16778.66 161
16779.88 167
16781.10 146
16782.33 151
16783.55 153
16784.77 151
16785.99 176
16787.21 157
16788.44 153
16789.66 159
16790.88 159
16792.10 171
16793.33 156
16794.55 138
16795.77 173
16796.99 142
16798.22 151
16799.44 150
16800.66 160
16801.88 138
16803.11 141
16804.33 134
16805.55 162
16806.78 137
16808.00 168
16809.22 155
16810.44 156
16811.67 142
16812.89 160
16814.11 157
16815.34 150
16816.56 153
16817.78 147
16819.01 173
16820.23 157
16821.45 159
16822.68 144
16823.90 174
16825.13 153
16826.35 156
16827.57 171
16828.80 165
16830.02 161
16831.24 170
16832.47 169
16833.69 145
16834.92 167
16836.14 164
16837.36 159
16838.59 137
16839.81 166
16841.04 140
16842.26 156
16843.48 134
16844.71 145
16845.93 171
16847.16 166
16848.38 152
16849.61 162
16850.83 165
16852.06 168
16853.28 163
16854.51 162
16855.73 158
16856.95 170
16858.18 156
16859.40 155
16860.63 157
16861.85 161
16863.08 195
16864.30 177
16865.53 159
16866.75 176
16867.98 170
16869.21 156
16870.43 160
16871.66 162
16872.88 159
16874.11 172
16875.33 165
16876.56 167
16877.78 142
16879.01 171
16880.23 173
16881.46 162
16882.69 143
16883.91 167
16885.14 161
16886.36 156
16887.59 161
16888.81 130
16890.04 171
16891.27 157
16892.49 174
16893.72 158
16894.94 179
16896.17 165
16897.40 158
16898.62 145
16899.85 171
16901.08 151
16902.30 169
16903.53 149
16904.76 162
16905.98 177
16907.21 178
16908.44 159
16909.66 152
16910.89 150
16912.12 160
16913.34 164
16914.57 146
16915.80 164
16917.02 154
16918.25 177
16919.48 158
16920.70 160
16921.93 152
16923.16 154
16924.39 166
16925.61 146
16926.84 151
16928.07 151
16929.30 150
16930.52 154
16931.75 163
16932.98 145
16934.21 146
16935.43 152
16936.66 159
16937.89 167
16939.12 155
16940.34 144
16941.57 150
16942.80 151
16944.03 151
16945.26 150
16946.48 132
16947.71 173
16948.94 158
16950.17 153
16951.40 134
16952.62 162
16953.85 134
16955.08 160
16956.31 155
16957.54 134
16958.77 138
16959.99 173
16961.22 145
16962.45 157
16963.68 145
16964.91 147
16966.14 144
16967.37 158
16968.60 144
16969.82 146
16971.05 158
16972.28 145
16973.51 171
16974.74 149
16975.97 141
16977.20 169
16978.43 172
16979.66 159
16980.89 140
16982.11 142
16983.34 176
16984.57 145
16985.80 163
16987.03 152
16988.26 141
16989.49 161
16990.72 135
16991.95 153
16993.18 160
16994.41 138
16995.64 143
16996.87 155
16998.10 148
16999.33 142
17000.56 156
17001.79 150
17003.02 156
17004.25 132
17005.48 157
17006.71 141
17007.94 134
17009.17 136
17010.40 162
17011.63 154
17012.86 152
17014.09 153
17015.32 164
17016.55 156
17017.78 151
17019.01 138
17020.25 145
17021.48 143
17022.71 134
17023.94 126
17025.17 127
17026.40 152
17027.63 133
17028.86 169
17030.09 134
17031.32 156
17032.55 138
17033.79 155
17035.02 134
17036.25 145
17037.48 155
17038.71 146
17039.94 146
17041.17 140
17042.41 151
17043.64 161
17044.87 161
17046.10 128
17047.33 153
17048.56 132
17049.80 169
17051.03 129
17052.26 154
17053.49 152
17054.72 166
17055.95 152
17057.19 160
17058.42 150
17059.65 143
17060.88 142
17062.12 129
17063.35 160
17064.58 127
17065.81 147
17067.04 140
17068.28 155
17069.51 132
17070.74 157
17071.97 154
17073.21 167
17074.44 152
17075.67 153
17076.90 134
17078.14 136
17079.37 154
17080.60 142
17081.84 161
17083.07 136
17084.30 155
17085.54 153
17086.77 154
17088.00 159
17089.23 152
17090.47 143
17091.70 168
17092.93 153
17094.17 154
17095.40 132
17096.63 139
17097.87 132
17099.10 132
17100.34 143
17101.57 132
17102.80 157
17104.04 152
17105.27 146
17106.50 133
17107.74 155
17108.97 140
17110.21 157
17111.44 154
17112.67 160
17113.91 154
17115.14 170
17116.38 131
17117.61 143
17118.84 170
17120.08 150
17121.31 150
17122.55 129
17123.78 142
17125.02 138
17126.25 152
17127.48 133
17128.72 132
17129.95 136
17131.19 146
17132.42 138
17133.66 128
17134.89 119
17136.13 134
17137.36 130
17138.60 134
17139.83 143
17141.07 129
17142.30 150
17143.54 135
17144.77 160
17146.01 144
17147.24 147
17148.48 153
17149.71 171
17150.95 134
17152.19 153
17153.42 144
17154.66 141
17155.89 143
17157.13 147
17158.36 149
17159.60 142
17160.83 160
17162.07 140
17163.31 149
17164.54 134
17165.78 144
17167.01 161
17168.25 132
17169.49 119
17170.72 152
17171.96 132
17173.19 145
17174.43 127
17175.67 121
17176.90 130
17178.14 145
17179.38 163
17180.61 149
17181.85 167
17183.09 142
17184.32 136
17185.56 137
17186.80 168
17188.03 146
17189.27 146
17190.51 127
17191.74 133
17192.98 133
17194.22 140
17195.45 145
17196.69 142
17197.93 156
17199.16 139
17200.40 165
17201.64 133
17202.88 137
17204.11 131
17205.35 126
17206.59 134
17207.83 141
17209.06 134
17210.30 125
17211.54 122
17212.78 136
17214.01 144
17215.25 143
17216.49 141
17217.73 152
17218.96 156
17220.20 139
17221.44 143
17222.68 139
17223.92 151
17225.15 112
17226.39 152
17227.63 127
17228.87 137
17230.11 131
17231.35 131
17232.58 125
17233.82 121
17235.06 146
17236.30 139
17237.54 149
17238.78 126
17240.01 126
17241.25 139
17242.49 158
17243.73 128
17244.97 147
17246.21 146
17247.45 143
17248.69 140
17249.93 143
17251.16 136
17252.40 129
17253.64 146
17254.88 131
17256.12 140
17257.36 127
17258.60 148
17259.84 145
17261.08 141
17262.32 141
17263.56 144
17264.80 132
17266.04 148
17267.28 117
17268.51 159
17269.75 148
17270.99 137
17272.23 126
17273.47 143
17274.71 159
17275.95 130
17277.19 134
17278.43 150
17279.67 147
17280.91 125
17282.15 158
17283.39 152
17284.63 163
17285.87 149
17287.11 142
17288.35 117
17289.60 129
17290.84 127
17292.08 153
17293.32 137
17294.56 113
17295.80 135
17297.04 151
17298.28 147
17299.52 133
17300.76 158
17302.00 124
17303.24 151
17304.48 138
17305.72 143
17306.96 125
17308.21 127
17309.45 141
17310.69 136
17311.93 159
17313.17 117
17314.41 129
17315.65 120
17316.89 135
17318.14 131
17319.38 139
17320.62 135
17321.86 139
17323.10 143
17324.34 151
17325.59 137
17326.83 137
17328.07 134
17329.31 154
17330.55 143
17331.79 143
17333.04 156
17334.28 131
17335.52 126
17336.76 132
17338.00 144
17339.25 133
17340.49 130
17341.73 119
17342.97 129
17344.22 111
17345.46 141
17346.70 143
17347.94 133
17349.19 137
17350.43 133
17351.67 140
17352.91 136
17354.16 137
17355.40 155
17356.64 143
17357.88 118
17359.13 128
17360.37 134
17361.61 154
17362.86 132
17364.10 136
17365.34 132
17366.58 132
17367.83 129
17369.07 161
17370.31 153
17371.56 153
17372.80 157
17374.04 138
17375.29 159
17376.53 148
17377.78 155
17379.02 142
17380.26 151
17381.51 128
17382.75 130
17383.99 130
17385.24 137
17386.48 130
17387.72 152
17388.97 132
17390.21 141
17391.46 140
17392.70 143
17393.94 143
17395.19 141
17396.43 139
17397.68 125
17398.92 133
17400.17 134
17401.41 130
17402.65 141
17403.90 131
17405.14 131
17406.39 141
17407.63 133
17408.88 138
17410.12 134
17411.37 147
17412.61 153
17413.86 155
17415.10 144
17416.35 144
17417.59 133
17418.84 142
17420.08 144
17421.33 146
17422.57 135
17423.82 144
17425.06 147
17426.31 126
17427.55 122
17428.80 136
17430.04 158
17431.29 143
17432.53 147
17433.78 144
17435.03 118
17436.27 143
17437.52 157
17438.76 151
17440.01 153
17441.25 143
17442.50 129
17443.75 153
17444.99 140
17446.24 125
17447.48 149
17448.73 130
17449.98 139
17451.22 140
17452.47 142
17453.71 137
17454.96 148
17456.21 128
17457.45 121
17458.70 125
17459.95 142
17461.19 137
17462.44 143
17463.69 125
17464.93 138
17466.18 149
17467.43 135
17468.67 119
17469.92 121
17471.17 132
17472.41 141
17473.66 138
17474.91 138
17476.15 140
17477.40 148
17478.65 115
17479.90 121
17481.14 146
17482.39 139
17483.64 131
17484.88 147
17486.13 137
17487.38 138
17488.63 138
17489.87 132
17491.12 139
17492.37 138
17493.62 143
17494.86 128
17496.11 129
17497.36 157
17498.61 139
17499.86 149
17501.10 123
17502.35 147
17503.60 141
17504.85 126
17506.10 139
17507.34 145
17508.59 141
17509.84 140
17511.09 147
17512.34 152
17513.59 123
17514.83 137
17516.08 138
17517.33 131
17518.58 145
17519.83 127
17521.08 133
17522.33 137
17523.57 147
17524.82 144
17526.07 142
17527.32 125
17528.57 126
17529.82 139
17531.07 150
17532.32 147
17533.57 146
17534.82 125
17536.06 141
17537.31 155
17538.56 154
17539.81 142
17541.06 149
17542.31 140
17543.56 139
17544.81 144
17546.06 137
17547.31 152
17548.56 129
17549.81 143
17551.06 138
17552.31 139
17553.56 139
17554.81 151
17556.06 149
17557.31 153
17558.56 142
17559.81 139
17561.06 163
17562.31 156
17563.56 141
17564.81 137
17566.06 149
17567.31 152
17568.56 135
17569.81 125
17571.06 150
17572.31 138
17573.56 144
17574.81 149
17576.06 161
17577.31 129
17578.56 152
17579.81 153
17581.06 126
17582.31 143
17583.57 135
17584.82 159
17586.07 133
17587.32 149
17588.57 137
17589.82 146
17591.07 144
17592.32 136
17593.57 137
17594.83 125
17596.08 147
17597.33 134
17598.58 140
17599.83 141
17601.08 136
17602.33 148
17603.59 142
17604.84 152
17606.09 157
17607.34 139
17608.59 139
17609.84 141
17611.10 141
17612.35 146
17613.60 140
17614.85 137
17616.10 149
17617.36 124
17618.61 145
17619.86 149
17621.11 131
17622.36 139
17623.62 134
17624.87 160
17626.12 124
17627.37 137
17628.63 158
17629.88 156
17631.13 139
17632.38 138
17633.64 150
17634.89 164
17636.14 151
17637.39 139
17638.65 152
17639.90 163
17641.15 149
17642.41 147
17643.66 129
17644.91 141
17646.17 157
17647.42 155
17648.67 134
17649.92 131
17651.18 167
17652.43 144
17653.68 133
17654.94 128
17656.19 155
17657.44 136
17658.70 154
17659.95 140
17661.21 145
17662.46 143
17663.71 148
17664.97 146
17666.22 136
17667.47 146
17668.73 148
17669.98 170
17671.24 141
17672.49 150
17673.74 147
17675.00 149
17676.25 156
17677.51 150
17678.76 137
17680.02 151
17681.27 127
17682.52 128
17683.78 149
17685.03 137
17686.29 157
17687.54 145
17688.80 146
17690.05 147
17691.31 147
17692.56 139
17693.82 150
17695.07 144
17696.32 141
17697.58 140
17698.83 128
17700.09 138
17701.34 117
17702.60 142
17703.86 148
17705.11 144
17706.37 142
17707.62 153
17708.88 151
17710.13 153
17711.39 119
17712.64 137
17713.90 128
17715.15 141
17716.41 130
17717.66 140
17718.92 138
17720.18 135
17721.43 147
17722.69 143
17723.94 148
17725.20 129
17726.45 158
17727.71 160
17728.97 145
17730.22 112
17731.48 137
17732.74 125
17733.99 148
17735.25 134
17736.50 128
17737.76 146
17739.02 119
17740.27 127
17741.53 115
17742.79 135
17744.04 107
17745.30 129
17746.56 129
17747.81 143
17749.07 120
17750.33 136
17751.58 138
17752.84 132
17754.10 140
17755.35 154
17756.61 153
17757.87 151
17759.12 149
17760.38 138
17761.64 120
17762.90 128
17764.15 172
17765.41 130
17766.67 141
17767.93 122
17769.18 138
17770.44 145
17771.70 155
17772.96 126
17774.21 144
17775.47 145
17776.73 122
17777.99 144
17779.24 146
17780.50 130
17781.76 124
17783.02 140
17784.28 141
17785.53 151
17786.79 111
17788.05 128
17789.31 122
17790.57 148
17791.82 137
17793.08 138
17794.34 146
17795.60 128
17796.86 141
17798.12 139
17799.37 154
17800.63 140
17801.89 146
17803.15 131
17804.41 132
17805.67 110
17806.93 160
17808.19 116
17809.44 132
17810.70 107
17811.96 149
17813.22 128
17814.48 151
17815.74 123
17817.00 136
17818.26 126
17819.52 122
17820.78 143
17822.04 143
17823.29 125
17824.55 108
17825.81 130
17827.07 137
17828.33 129
17829.59 117
17830.85 136
17832.11 125
17833.37 130
17834.63 121
17835.89 148
17837.15 122
17838.41 122
17839.67 161
17840.93 151
17842.19 146
17843.45 134
17844.71 136
17845.97 112
17847.23 145
17848.49 140
17849.75 154
17851.01 129
17852.27 131
17853.53 138
17854.79 137
17856.05 129
17857.31 137
17858.57 142
17859.84 121
17861.10 131
17862.36 122
17863.62 141
17864.88 119
17866.14 137
17867.40 118
17868.66 125
17869.92 125
17871.18 121
17872.44 116
17873.71 126
17874.97 134
17876.23 128
17877.49 143
17878.75 122
17880.01 118
17881.27 118
17882.53 148
17883.80 124
17885.06 122
17886.32 112
17887.58 128
17888.84 136
17890.10 128
17891.37 125
17892.63 131
17893.89 140
17895.15 148
17896.41 139
17897.67 135
17898.94 136
17900.20 135
17901.46 124
17902.72 120
17903.99 138
17905.25 147
17906.51 144
17907.77 123
17909.03 146
17910.30 137
17911.56 146
17912.82 126
17914.08 138
17915.35 129
17916.61 132
17917.87 144
17919.14 117
17920.40 126
17921.66 113
17922.92 135
17924.19 145
17925.45 137
17926.71 119
17927.98 132
17929.24 133
17930.50 138
17931.76 124
17933.03 132
17934.29 141
17935.55 146
17936.82 130
17938.08 144
17939.34 150
17940.61 124
17941.87 134
17943.14 135
17944.40 131
17945.66 113
17946.93 123
17948.19 111
17949.45 132
17950.72 144
17951.98 158
17953.25 143
17954.51 115
17955.77 117
17957.04 134
17958.30 129
17959.57 125
17960.83 143
17962.09 140
17963.36 138
17964.62 129
17965.89 144
17967.15 123
17968.42 133
17969.68 131
17970.95 149
17972.21 141
17973.47 122
17974.74 125
17976.00 135
17977.27 149
17978.53 144
17979.80 131
17981.06 143
17982.33 137
17983.59 147
17984.86 149
17986.12 126
17987.39 144
17988.65 127
17989.92 169
17991.18 141
17992.45 128
17993.71 127
17994.98 135
17996.25 126
17997.51 129
17998.78 148
18000.04 129
18001.31 150
18002.57 113
18003.84 142
18005.10 128
18006.37 144
18007.64 126
18008.90 107
18010.17 135
18011.43 123
18012.70 118
18013.97 151
18015.23 122
18016.50 132
18017.76 135
18019.03 134
18020.30 120
18021.56 124
18022.83 124
18024.10 107
18025.36 137
18026.63 112
18027.90 129
18029.16 131
18030.43 139
18031.70 126
18032.96 147
18034.23 132
18035.50 114
18036.76 130
18038.03 142
18039.30 133
18040.56 118
18041.83 124
18043.10 108
18044.37 117
18045.63 128
18046.90 135
18048.17 138
18049.43 129
18050.70 128
18051.97 140
18053.24 119
18054.50 140
18055.77 132
18057.04 118
18058.31 129
18059.57 138
18060.84 139
18062.11 125
18063.38 112
18064.65 137
18065.91 142
18067.18 127
18068.45 143
18069.72 132
18070.98 163
18072.25 131
18073.52 140
18074.79 127
18076.06 125
18077.33 135
18078.59 128
18079.86 119
18081.13 144
18082.40 128
18083.67 123
18084.94 129
18086.21 143
18087.47 140
18088.74 140
18090.01 145
18091.28 140
18092.55 130
18093.82 128
18095.09 127
18096.36 136
18097.62 126
18098.89 124
18100.16 137
18101.43 136
18102.70 132
18103.97 141
18105.24 128
18106.51 139
18107.78 124
18109.05 128
18110.32 145
18111.59 146
18112.86 138
18114.13 129
18115.40 122
18116.66 128
18117.93 129
18119.20 129
18120.47 146
18121.74 129
18123.01 144
18124.28 125
18125.55 137
18126.82 120
18128.09 136
18129.36 112
18130.63 130
18131.90 122
18133.17 141
18134.44 120
18135.71 148
18136.99 136
18138.26 144
18139.53 133
18140.80 134
18142.07 142
18143.34 126
18144.61 116
18145.88 126
18147.15 135
18148.42 128
18149.69 157
18150.96 131
18152.23 135
18153.50 123
18154.78 133
18156.05 124
18157.32 132
18158.59 130
18159.86 120
18161.13 125
18162.40 124
18163.67 137
18164.94 130
18166.22 144
18167.49 113
18168.76 133
18170.03 124
18171.30 144
18172.57 122
18173.85 148
18175.12 131
18176.39 136
18177.66 124
18178.93 122
18180.20 145
18181.48 126
18182.75 127
18184.02 132
18185.29 124
18186.56 133
18187.84 155
18189.11 129
18190.38 114
18191.65 121
18192.93 134
18194.20 132
18195.47 122
18196.74 128
18198.02 122
18199.29 132
18200.56 125
18201.83 135
18203.11 131
18204.38 135
18205.65 117
18206.92 154
18208.20 148
18209.47 142
18210.74 142
18212.02 129
18213.29 129
18214.56 120
18215.84 119
18217.11 133
18218.38 135
18219.65 122
18220.93 109
18222.20 126
18223.47 131
18224.75 132
18226.02 137
18227.30 115
18228.57 118
18229.84 119
18231.12 136
18232.39 126
18233.66 117
18234.94 124
18236.21 148
18237.48 131
18238.76 129
18240.03 127
18241.31 121
18242.58 142
18243.86 108
18245.13 125
18246.40 132
18247.68 133
18248.95 137
18250.23 135
18251.50 123
18252.77 129
18254.05 135
18255.32 123
18256.60 111
18257.87 114
18259.15 129
18260.42 126
18261.70 151
18262.97 131
18264.25 126
18265.52 133
18266.80 134
18268.07 111
18269.35 153
18270.62 124
18271.90 139
18273.17 139
18274.45 136
18275.72 127
18277.00 136
18278.27 123
18279.55 126
18280.82 132
18282.10 122
18283.37 115
18284.65 127
18285.93 136
18287.20 123
18288.48 127
18289.75 116
18291.03 120
18292.30 133
18293.58 152
18294.86 129
18296.13 114
18297.41 138
18298.68 137
18299.96 120
18301.24 127
18302.51 120
18303.79 123
18305.06 131
18306.34 132
18307.62 114
18308.89 123
18310.17 98
18311.45 102
18312.72 125
18314.00 126
18315.28 126
18316.55 153
18317.83 115
18319.11 125
18320.38 142
18321.66 138
18322.94 119
18324.21 135
18325.49 109
18326.77 123
18328.04 118
18329.32 132
18330.60 124
18331.88 134
18333.15 127
18334.43 139
18335.71 135
18336.98 131
18338.26 143
18339.54 145
18340.82 132
18342.09 123
18343.37 129
18344.65 134
18345.93 129
18347.20 121
18348.48 134
18349.76 145
18351.04 144
18352.32 136
18353.59 125
18354.87 135
18356.15 135
18357.43 129
18358.71 122
18359.98 147
18361.26 125
18362.54 134
18363.82 127
18365.10 131
18366.38 109
18367.65 134
18368.93 119
18370.21 126
18371.49 138
18372.77 123
18374.05 148
18375.33 123
18376.60 131
18377.88 124
18379.16 144
18380.44 135
18381.72 132
18383.00 156
18384.28 116
18385.56 127
18386.84 128
18388.11 136
18389.39 124
18390.67 118
18391.95 132
18393.23 130
18394.51 123
18395.79 134
18397.07 136
18398.35 130
18399.63 129
18400.91 102
18402.19 126
18403.47 128
18404.75 128
18406.03 146
18407.31 131
18408.59 128
18409.87 144
18411.15 138
18412.43 133
18413.71 115
18414.99 137
18416.27 151
18417.55 151
18418.83 119
18420.11 133
18421.39 134
18422.67 115
18423.95 131
18425.23 136
18426.51 151
18427.79 121
18429.07 133
18430.35 120
18431.63 130
18432.91 142
18434.19 143
18435.47 137
18436.75 129
18438.04 122
18439.32 136
18440.60 143
18441.88 121
18443.16 128
18444.44 129
18445.72 128
18447.00 122
18448.28 129
18449.57 109
18450.85 116
18452.13 110
18453.41 142
18454.69 115
18455.97 120
18457.25 138
18458.54 114
18459.82 135
18461.10 133
18462.38 123
18463.66 136
18464.94 126
18466.23 123
18467.51 115
18468.79 115
18470.07 113
18471.35 124
18472.64 135
18473.92 107
18475.20 115
18476.48 122
18477.76 123
18479.05 138
18480.33 129
18481.61 118
18482.89 131
18484.18 126
18485.46 112
18486.74 129
18488.02 119
18489.31 119
18490.59 134
18491.87 139
18493.15 123
18494.44 124
18495.72 134
18497.00 131
18498.29 111
18499.57 124
18500.85 135
18502.13 132
18503.42 129
18504.70 128
18505.98 141
18507.27 126
18508.55 133
18509.83 135
18511.12 130
18512.40 108
18513.68 144
18514.97 131
18516.25 131
18517.54 128
18518.82 135
18520.10 128
18521.39 133
18522.67 135
18523.95 121
18525.24 142
18526.52 137
18527.81 134
18529.09 127
18530.37 132
18531.66 136
18532.94 139
18534.23 118
18535.51 115
18536.79 131
18538.08 141
18539.36 138
18540.65 139
18541.93 128
18543.22 122
18544.50 122
18545.79 135
18547.07 132
18548.36 142
18549.64 149
18550.92 130
18552.21 131
18553.49 131
18554.78 133
18556.06 125
18557.35 148
18558.63 134
18559.92 141
18561.20 131
18562.49 135
18563.77 142
18565.06 111
18566.35 135
18567.63 127
18568.92 151
18570.20 129
18571.49 118
18572.77 135
18574.06 126
18575.34 129
18576.63 128
18577.92 124
18579.20 134
18580.49 152
18581.77 125
18583.06 128
18584.34 134
18585.63 132
18586.92 136
18588.20 150
18589.49 120
18590.77 142
18592.06 145
18593.35 138
18594.63 138
18595.92 149
18597.21 122
18598.49 140
18599.78 154
18601.07 130
18602.35 138
18603.64 126
18604.93 133
18606.21 137
18607.50 137
18608.79 126
18610.07 145
18611.36 138
18612.65 114
18613.93 125
18615.22 117
18616.51 114
18617.79 132
18619.08 133
18620.37 122
18621.66 127
18622.94 125
18624.23 130
18625.52 134
18626.80 144
18628.09 124
18629.38 130
18630.67 136
18631.95 140
18633.24 106
18634.53 131
18635.82 120
18637.11 140
18638.39 128
18639.68 123
18640.97 132
18642.26 123
18643.54 133
18644.83 130
18646.12 148
18647.41 127
18648.70 138
18649.99 124
18651.27 126
18652.56 113
18653.85 135
18655.14 114
18656.43 124
18657.72 126
18659.00 110
18660.29 124
18661.58 118
18662.87 127
18664.16 140
18665.45 137
18666.74 102
18668.02 124
18669.31 138
18670.60 134
18671.89 126
18673.18 115
18674.47 125
18675.76 128
18677.05 120
18678.34 138
18679.63 148
18680.92 119
18682.20 123
18683.49 120
18684.78 124
18686.07 113
18687.36 117
18688.65 120
18689.94 114
18691.23 113
18692.52 132
18693.81 135
18695.10 129
18696.39 144
18697.68 124
18698.97 122
18700.26 120
18701.55 114
18702.84 126
18704.13 128
18705.42 122
18706.71 117
18708.00 122
18709.29 117
18710.58 106
18711.87 134
18713.16 109
18714.45 156
18715.74 143
18717.03 124
18718.32 122
18719.61 111
18720.90 158
18722.20 148
18723.49 123
18724.78 120
18726.07 148
18727.36 138
18728.65 132
18729.94 128
18731.23 122
18732.52 134
18733.81 137
18735.10 128
18736.40 107
18737.69 122
18738.98 111
18740.27 137
18741.56 136
18742.85 128
18744.14 113
18745.43 134
18746.73 131
18748.02 133
18749.31 101
18750.60 114
18751.89 121
18753.18 111
18754.48 118
18755.77 112
18757.06 144
18758.35 140
18759.64 123
18760.94 137
18762.23 124
18763.52 126
18764.81 147
18766.10 135
18767.40 119
18768.69 145
18769.98 148
18771.27 115
18772.57 118
18773.86 123
18775.15 112
18776.44 140
18777.74 134
18779.03 136
18780.32 123
18781.61 132
18782.91 130
18784.20 136
18785.49 138
18786.79 123
18788.08 134
18789.37 132
18790.66 126
18791.96 142
18793.25 134
18794.54 115
18795.84 130
18797.13 125
18798.42 135
18799.72 119
18801.01 121
18802.30 116
18803.60 120
18804.89 120
18806.18 113
18807.48 141
18808.77 125
18810.07 120
18811.36 118
18812.65 136
18813.95 129
18815.24 131
18816.53 131
18817.83 149
18819.12 115
18820.42 137
18821.71 117
18823.00 142
18824.30 119
18825.59 111
18826.89 125
18828.18 145
18829.48 126
18830.77 104
18832.07 121
18833.36 124
18834.65 137
18835.95 131
18837.24 143
18838.54 120
18839.83 123
18841.13 142
18842.42 138
18843.72 128
18845.01 145
18846.31 120
18847.60 126
18848.90 145
18850.19 121
18851.49 121
18852.78 132
18854.08 139
18855.37 135
18856.67 149
18857.96 141
18859.26 139
18860.55 120
18861.85 121
18863.15 127
18864.44 138
18865.74 127
18867.03 142
18868.33 127
18869.62 120
18870.92 131
18872.22 126
18873.51 134
18874.81 111
18876.10 125
18877.40 127
18878.70 125
18879.99 122
18881.29 108
18882.58 118
18883.88 117
18885.18 120
18886.47 142
18887.77 125
18889.07 121
18890.36 113
18891.66 102
18892.95 120
18894.25 131
18895.55 122
18896.84 108
18898.14 123
18899.44 133
18900.73 123
18902.03 116
18903.33 128
18904.63 122
18905.92 120
18907.22 121
18908.52 131
18909.81 127
18911.11 123
18912.41 99
18913.71 113
18915.00 132
18916.30 111
18917.60 111
18918.89 118
18920.19 114
18921.49 112
18922.79 125
18924.09 113
18925.38 113
18926.68 138
18927.98 134
18929.28 110
18930.57 112
18931.87 134
18933.17 121
18934.47 127
18935.77 118
18937.06 139
18938.36 125
18939.66 122
18940.96 135
18942.26 135
18943.55 131
18944.85 118
18946.15 110
18947.45 104
18948.75 132
18950.05 110
18951.35 120
18952.64 109
18953.94 123
18955.24 119
18956.54 127
18957.84 120
18959.14 127
18960.44 125
18961.74 130
18963.03 128
18964.33 107
18965.63 112
18966.93 113
18968.23 125
18969.53 106
18970.83 124
18972.13 123
18973.43 142
18974.73 130
18976.03 119
18977.33 123
18978.62 131
18979.92 127
18981.22 118
18982.52 111
18983.82 112
18985.12 130
18986.42 130
18987.72 115
18989.02 116
18990.32 121
18991.62 122
18992.92 149
18994.22 128
18995.52 128
18996.82 122
18998.12 131
18999.42 120
19000.72 105
19002.02 128
19003.32 119
19004.62 130
19005.92 120
19007.22 114
19008.53 101
19009.83 139
19011.13 123
19012.43 123
19013.73 101
19015.03 129
19016.33 127
19017.63 109
19018.93 118
19020.23 109
19021.53 122
19022.83 106
19024.13 139
19025.44 122
19026.74 111
19028.04 119
19029.34 139
19030.64 125
19031.94 124
19033.24 110
19034.54 114
19035.85 114
19037.15 120
19038.45 124
19039.75 119
19041.05 130
19042.35 136
19043.66 129
19044.96 134
19046.26 102
19047.56 128
19048.86 135
19050.16 127
19051.47 121
19052.77 120
19054.07 126
19055.37 124
19056.67 114
19057.98 124
19059.28 119
19060.58 114
19061.88 114
19063.19 113
19064.49 128
19065.79 121
19067.09 125
19068.40 109
19069.70 105
19071.00 112
19072.30 118
19073.61 130
19074.91 112
19076.21 137
19077.52 134
19078.82 132
19080.12 113
19081.42 116
19082.73 126
19084.03 127
19085.33 112
19086.64 105
19087.94 117
19089.24 127
19090.55 122
19091.85 110
19093.15 96
19094.46 110
19095.76 124
19097.06 117
19098.37 111
19099.67 100
19100.97 115
19102.28 125
19103.58 142
19104.89 109
19106.19 124
19107.49 129
19108.80 122
19110.10 124
19111.40 123
19112.71 103
19114.01 127
19115.32 131
19116.62 132
19117.93 119
19119.23 108
19120.53 97
19121.84 128
19123.14 112
19124.45 112
19125.75 106
19127.06 120
19128.36 120
19129.67 106
19130.97 139
19132.28 129
19133.58 123
19134.88 126
19136.19 111
19137.49 105
19138.80 112
19140.10 119
19141.41 129
19142.71 126
19144.02 123
19145.32 125
19146.63 121
19147.94 105
19149.24 133
19150.55 123
19151.85 97
19153.16 111
19154.46 123
19155.77 122
19157.07 101
19158.38 120
19159.68 101
19160.99 129
19162.30 125
19163.60 127
19164.91 114
19166.21 127
19167.52 120
19168.83 114
19170.13 118
19171.44 106
19172.74 118
19174.05 134
19175.36 122
19176.66 105
19177.97 123
19179.27 134
19180.58 133
19181.89 114
19183.19 102
19184.50 122
19185.81 127
19187.11 114
19188.42 98
19189.73 125
19191.03 110
19192.34 128
19193.65 112
19194.95 128
19196.26 102
19197.57 106
19198.87 123
19200.18 125
19201.49 118
19202.80 111
19204.10 125
19205.41 122
19206.72 117
19208.03 104
19209.33 117
19210.64 101
19211.95 118
19213.25 129
19214.56 117
19215.87 111
19217.18 117
19218.49 103
19219.79 122
19221.10 134
19222.41 121
19223.72 118
19225.02 121
19226.33 114
19227.64 103
19228.95 114
19230.26 104
19231.56 124
19232.87 112
19234.18 118
19235.49 113
19236.80 109
19238.11 102
19239.41 116
19240.72 107
19242.03 100
19243.34 99
19244.65 107
19245.96 117
19247.26 104
19248.57 131
19249.88 121
19251.19 116
19252.50 117
19253.81 122
19255.12 101
19256.43 116
19257.74 111
19259.04 127
19260.35 135
19261.66 126
19262.97 124
19264.28 113
19265.59 124
19266.90 122
19268.21 124
19269.52 110
19270.83 118
19272.14 129
19273.45 125
19274.76 108
19276.07 130
19277.38 113
19278.69 120
19279.99 103
19281.30 105
19282.61 117
19283.92 109
19285.23 123
19286.54 104
19287.85 127
19289.16 114
19290.47 128
19291.78 143
19293.09 133
19294.40 97
19295.72 114
19297.03 114
19298.34 133
19299.65 125
19300.96 105
19302.27 131
19303.58 119
19304.89 121
19306.20 111
19307.51 113
19308.82 116
19310.13 116
19311.44 119
19312.75 116
19314.06 109
19315.37 119
19316.69 129
19318.00 109
19319.31 105
19320.62 119
19321.93 112
19323.24 121
19324.55 123
19325.86 109
19327.18 133
19328.49 109
19329.80 118
19331.11 126
19332.42 137
19333.73 132
19335.04 127
19336.36 112
19337.67 128
19338.98 132
19340.29 139
19341.60 125
19342.91 111
19344.23 112
19345.54 114
19346.85 121
19348.16 126
19349.47 116
19350.79 112
19352.10 110
19353.41 101
19354.72 123
19356.04 112
19357.35 128
19358.66 115
19359.97 118
19361.29 123
19362.60 123
19363.91 107
19365.22 122
19366.54 126
19367.85 135
19369.16 130
19370.47 129
19371.79 119
19373.10 105
19374.41 119
19375.73 114
19377.04 129
19378.35 119
19379.67 114
19380.98 118
19382.29 120
19383.60 114
19384.92 118
19386.23 125
19387.54 106
19388.86 122
19390.17 145
19391.49 99
19392.80 108
19394.11 111
19395.43 120
19396.74 107
19398.05 103
19399.37 117
19400.68 115
19402.00 117
19403.31 113
19404.62 121
19405.94 118
19407.25 103
19408.57 124
19409.88 116
19411.19 100
19412.51 115
19413.82 123
19415.14 119
19416.45 111
19417.77 94
19419.08 99
19420.39 112
19421.71 114
19423.02 108
19424.34 97
19425.65 108
19426.97 119
19428.28 111
19429.60 119
19430.91 129
19432.23 105
19433.54 133
19434.86 114
19436.17 101
19437.49 114
19438.80 111
19440.12 93
19441.43 86
19442.75 98
19444.06 93
19445.38 113
19446.69 118
19448.01 115
19449.32 133
19450.64 116
19451.96 123
19453.27 115
19454.59 108
19455.90 116
19457.22 108
19458.53 110
19459.85 103
19461.17 117
19462.48 110
19463.80 116
19465.11 119
19466.43 124
19467.75 136
19469.06 112
19470.38 118
19471.69 127
19473.01 122
19474.33 111
19475.64 117
19476.96 109
19478.28 115
19479.59 102
19480.91 126
19482.23 100
19483.54 113
19484.86 113
19486.18 122
19487.49 118
19488.81 124
19490.13 107
19491.44 137
19492.76 115
19494.08 115
19495.39 106
19496.71 119
19498.03 113
19499.35 105
19500.66 121
19501.98 106
19503.30 111
19504.61 108
19505.93 132
19507.25 116
19508.57 125
19509.88 113
19511.20 131
19512.52 125
19513.84 116
19515.15 115
19516.47 136
19517.79 124
19519.11 114
19520.43 121
19521.74 105
19523.06 122
19524.38 119
19525.70 113
19527.02 102
19528.33 125
19529.65 110
19530.97 118
19532.29 111
19533.61 112
19534.93 117
19536.24 136
19537.56 121
19538.88 106
19540.20 109
19541.52 121
19542.84 122
19544.16 91
19545.47 118
19546.79 106
19548.11 104
19549.43 112
19550.75 116
19552.07 122
19553.39 126
19554.71 133
19556.03 134
19557.34 116
19558.66 103
19559.98 132
19561.30 116
19562.62 107
19563.94 125
19565.26 115
19566.58 109
19567.90 108
19569.22 105
19570.54 120
19571.86 116
19573.18 100
19574.50 115
19575.82 105
19577.14 105
19578.46 120
19579.78 103
19581.10 100
19582.42 110
19583.74 139
19585.06 117
19586.38 103
19587.70 126
19589.02 97
19590.34 98
19591.66 112
19592.98 119
19594.30 102
19595.62 113
19596.94 106
19598.26 111
19599.58 119
19600.90 117
19602.22 120
19603.54 113
19604.86 125
19606.18 124
19607.50 114
19608.82 113
19610.15 124
19611.47 100
19612.79 113
19614.11 132
19615.43 128
19616.75 114
19618.07 111
19619.39 103
19620.71 114
19622.04 112
19623.36 115
19624.68 117
19626.00 108
19627.32 111
19628.64 116
19629.96 139
19631.29 84
19632.61 107
19633.93 113
19635.25 124
19636.57 106
19637.89 107
19639.22 128
19640.54 121
19641.86 119
19643.18 111
19644.50 130
19645.83 113
19647.15 119
19648.47 98
19649.79 107
19651.12 130
19652.44 123
19653.76 122
19655.08 131
19656.40 106
19657.73 109
19659.05 112
19660.37 130
19661.70 115
19663.02 109
19664.34 125
19665.66 115
19666.99 120
19668.31 101
19669.63 124
19670.95 103
19672.28 113
19673.60 121
19674.92 109
19676.25 103
19677.57 104
19678.89 116
19680.22 130
19681.54 111
19682.86 118
19684.19 128
19685.51 88
19686.83 115
19688.16 109
19689.48 122
19690.80 101
19692.13 106
19693.45 122
19694.78 117
19696.10 113
19697.42 127
19698.75 115
19700.07 115
19701.39 110
19702.72 112
19704.04 100
19705.37 133
19706.69 124
19708.02 101
19709.34 126
19710.66 106
19711.99 119
19713.31 121
19714.64 114
19715.96 121
19717.29 109
19718.61 132
19719.93 106
19721.26 117
19722.58 122
19723.91 112
19725.23 112
19726.56 112
19727.88 104
19729.21 108
19730.53 93
19731.86 110
19733.18 108
19734.51 118
19735.83 112
19737.16 118
19738.48 131
19739.81 111
19741.13 105
19742.46 119
19743.78 104
19745.11 120
19746.44 94
19747.76 113
19749.09 114
19750.41 119
19751.74 112
19753.06 121
19754.39 129
19755.72 107
19757.04 123
19758.37 120
19759.69 116
19761.02 118
19762.34 108
19763.67 127
19765.00 103
19766.32 126
19767.65 125
19768.98 130
19770.30 120
19771.63 120
19772.95 123
19774.28 122
19775.61 137
19776.93 121
19778.26 120
19779.59 111
19780.91 105
19782.24 103
19783.57 131
19784.89 102
19786.22 126
19787.55 124
19788.87 110
19790.20 110
19791.53 133
19792.86 114
19794.18 106
19795.51 105
19796.84 113
19798.16 120
19799.49 100
19800.82 106
19802.15 105
19803.47 102
19804.80 127
19806.13 124
19807.46 111
19808.78 125
19810.11 115
19811.44 108
19812.77 119
19814.09 123
19815.42 103
19816.75 102
19818.08 115
19819.41 94
19820.73 106
19822.06 109
19823.39 111
19824.72 114
19826.05 101
19827.37 106
19828.70 110
19830.03 103
19831.36 118
19832.69 113
19834.02 132
19835.34 107
19836.67 107
19838.00 122
19839.33 125
19840.66 106
19841.99 121
19843.32 119
19844.64 116
19845.97 106
19847.30 107
19848.63 110
19849.96 118
19851.29 128
19852.62 114
19853.95 116
19855.28 115
19856.60 123
19857.93 106
19859.26 108
19860.59 117
19861.92 113
19863.25 111
19864.58 116
19865.91 98
19867.24 124
19868.57 115
19869.90 119
19871.23 113
19872.56 111
19873.89 116
19875.22 88
19876.55 120
19877.88 135
19879.21 125
19880.54 116
19881.87 117
19883.20 116
19884.53 117
19885.86 114
19887.19 114
19888.52 124
19889.85 92
19891.18 119
19892.51 115
19893.84 116
19895.17 118
19896.50 119
19897.83 107
19899.16 93
19900.49 111
19901.82 111
19903.15 112
19904.48 112
19905.81 108
19907.15 101
19908.48 111
19909.81 112
19911.14 110
19912.47 107
19913.80 105
19915.13 122
19916.46 124
19917.79 121
19919.13 94
19920.46 105
19921.79 128
19923.12 114
19924.45 103
19925.78 126
19927.11 114
19928.45 124
19929.78 110
19931.11 120
19932.44 125
19933.77 93
19935.10 101
19936.44 116
19937.77 100
19939.10 105
19940.43 103
19941.76 113
19943.10 120
19944.43 114
19945.76 122
19947.09 113
19948.42 107
19949.76 109
19951.09 117
19952.42 114
19953.75 99
19955.09 116
19956.42 94
19957.75 122
19959.08 103
19960.42 106
19961.75 115
19963.08 120
19964.41 123
19965.75 123
19967.08 112
19968.41 115
19969.75 127
19971.08 124
19972.41 123
19973.74 114
19975.08 104
19976.41 113
19977.74 120
19979.08 101
19980.41 97
19981.74 98
19983.08 126
19984.41 117
19985.74 119
19987.08 99
19988.41 130
19989.75 128
19991.08 113
19992.41 117
19993.75 115
19995.08 129
19996.41 109
19997.75 102
19999.08 93
20000.42 130
20001.75 103
20003.08 127
20004.42 107
20005.75 115
20007.09 125
20008.42 113
20009.75 138
20011.09 107
20012.42 116
20013.76 111
20015.09 137
20016.43 105
20017.76 139
20019.10 115
20020.43 118
20021.76 109
20023.10 123
20024.43 113
20025.77 126
20027.10 106
20028.44 108
20029.77 115
20031.11 113
20032.44 99
20033.78 101
20035.11 112
20036.45 99
20037.78 98
20039.12 91
20040.46 116
20041.79 94
20043.13 111
20044.46 111
20045.80 117
20047.13 113
20048.47 116
20049.80 126
20051.14 116
20052.47 104
20053.81 96
20055.15 133
20056.48 98
20057.82 109
20059.15 103
20060.49 117
20061.83 112
20063.16 99
20064.50 102
20065.83 111
20067.17 110
20068.51 122
20069.84 114
20071.18 99
20072.52 103
20073.85 106
20075.19 130
20076.52 108
20077.86 134
20079.20 99
20080.53 132
20081.87 113
20083.21 124
20084.54 108
20085.88 131
20087.22 122
20088.56 101
20089.89 113
20091.23 98
20092.57 106
20093.90 120
20095.24 124
20096.58 112
20097.91 106
20099.25 105
20100.59 102
20101.93 92
20103.26 115
20104.60 124
20105.94 115
20107.28 90
20108.61 105
20109.95 115
20111.29 98
20112.63 89
20113.96 98
20115.30 121
20116.64 114
20117.98 113
20119.32 114
20120.65 104
20121.99 102
20123.33 137
20124.67 95
20126.01 136
