# Supplementary material for: MALDI-TOF MS typing enables the classification of brewing yeasts of the genus Saccharomyces to major beer styles
Source: PLoS One. 2017 Aug 9;12(8):e0181694. doi: 10.1371/journal.pone.0181694 (PMC5549903; doi:10.1371/journal.pone.0181694)
Supplement: S13 File — The directory includes 90 raw files and was zipped to “.zip”; the folder has three strains with 30 spectra per strain; S1 Text explains the raw files with an example and Table 1 represents the yeast strains used within the experiment. (ZIP) [file pone.0181694.s016.zip › 37-39/30628-70487-Dias-Dias-Dias-YPG-18h-E-E_2016-10-04_9_0_G3_1.dat]

1998.43 2182
1998.85 2199
1999.27 2202
1999.69 2312
2000.11 2220
2000.54 2145
2000.96 2190
2001.38 2134
2001.80 2087
2002.23 1985
2002.65 2014
2003.07 2044
2003.49 2058
2003.92 2129
2004.34 2165
2004.76 2159
2005.18 2118
2005.61 2121
2006.03 2195
2006.45 2131
2006.87 2213
2007.30 2368
2007.72 2265
2008.14 2204
2008.57 2083
2008.99 1968
2009.41 1995
2009.84 1983
2010.26 1941
2010.68 1966
2011.11 1832
2011.53 1951
2011.95 1866
2012.38 1944
2012.80 2000
2013.22 1984
2013.65 1995
2014.07 2016
2014.49 2057
2014.92 2189
2015.34 2229
2015.77 2229
2016.19 2193
2016.61 2187
2017.04 2295
2017.46 2251
2017.89 2269
2018.31 2348
2018.73 2188
2019.16 2189
2019.58 2110
2020.01 2093
2020.43 2029
2020.85 2011
2021.28 1914
2021.70 1991
2022.13 1908
2022.55 1913
2022.98 1863
2023.40 1903
2023.83 1903
2024.25 1937
2024.68 1900
2025.10 1886
2025.53 1960
2025.95 1863
2026.38 1829
2026.80 1841
2027.23 1858
2027.65 1840
2028.08 1919
2028.50 1810
2028.93 1863
2029.35 1951
2029.78 1975
2030.20 1998
2030.63 2004
2031.05 2088
2031.48 2033
2031.90 2022
2032.33 2143
2032.75 2063
2033.18 1948
2033.61 1862
2034.03 1970
2034.46 2010
2034.88 2076
2035.31 2145
2035.74 2029
2036.16 2069
2036.59 2031
2037.01 2133
2037.44 2121
2037.87 2119
2038.29 2112
2038.72 2207
2039.14 2207
2039.57 2125
2040.00 2186
2040.42 2144
2040.85 2185
2041.28 2055
2041.70 2098
2042.13 2148
2042.56 2097
2042.98 2045
2043.41 2050
2043.84 1963
2044.26 2047
2044.69 2021
2045.12 1947
2045.54 2006
2045.97 1923
2046.40 1903
2046.82 1856
2047.25 1911
2047.68 1961
2048.11 1980
2048.53 1952
2048.96 1997
2049.39 1962
2049.82 1925
2050.24 1917
2050.67 1935
2051.10 2007
2051.53 1994
2051.95 1897
2052.38 1971
2052.81 1955
2053.24 2001
2053.66 1986
2054.09 1893
2054.52 1857
2054.95 1999
2055.38 2039
2055.80 1901
2056.23 1979
2056.66 2005
2057.09 1994
2057.52 1937
2057.94 2082
2058.37 2157
2058.80 2193
2059.23 2230
2059.66 2166
2060.09 2207
2060.51 2058
2060.94 2032
2061.37 2046
2061.80 2082
2062.23 2049
2062.66 2106
2063.09 2090
2063.52 2121
2063.94 2056
2064.37 2072
2064.80 2093
2065.23 2130
2065.66 2008
2066.09 1947
2066.52 2081
2066.95 2023
2067.38 1913
2067.81 1866
2068.24 1878
2068.66 1916
2069.09 1844
2069.52 1931
2069.95 1873
2070.38 1921
2070.81 1915
2071.24 1947
2071.67 1994
2072.10 1926
2072.53 1932
2072.96 1963
2073.39 2036
2073.82 2053
2074.25 2027
2074.68 2063
2075.11 2074
2075.54 2097
2075.97 2165
2076.40 2308
2076.83 2349
2077.26 2274
2077.69 2278
2078.12 2309
2078.55 2378
2078.98 2294
2079.41 2326
2079.84 2330
2080.27 2290
2080.70 2204
2081.14 2117
2081.57 1952
2082.00 1880
2082.43 1980
2082.86 2040
2083.29 2114
2083.72 2107
2084.15 2030
2084.58 1954
2085.01 1983
2085.44 1850
2085.88 1886
2086.31 1976
2086.74 1886
2087.17 1890
2087.60 1836
2088.03 1888
2088.46 1962
2088.89 2015
2089.33 1947
2089.76 2050
2090.19 2075
2090.62 2207
2091.05 2207
2091.48 2258
2091.92 2175
2092.35 2181
2092.78 2223
2093.21 2116
2093.64 2143
2094.07 2110
2094.51 2104
2094.94 2007
2095.37 2021
2095.80 2106
2096.24 2034
2096.67 1967
2097.10 1943
2097.53 1996
2097.96 2047
2098.40 2067
2098.83 1991
2099.26 1855
2099.69 1930
2100.13 1895
2100.56 1891
2100.99 1889
2101.43 1957
2101.86 1915
2102.29 1851
2102.72 1881
2103.16 1892
2103.59 1914
2104.02 1973
2104.46 1933
2104.89 2024
2105.32 2135
2105.76 2129
2106.19 2212
2106.62 2162
2107.05 2221
2107.49 2024
2107.92 2014
2108.36 2041
2108.79 2083
2109.22 1983
2109.66 2018
2110.09 2035
2110.52 2003
2110.96 1996
2111.39 1848
2111.82 1980
2112.26 1958
2112.69 1934
2113.13 1893
2113.56 1912
2113.99 1817
2114.43 1814
2114.86 1747
2115.30 1841
2115.73 1764
2116.16 1728
2116.60 1683
2117.03 1797
2117.47 1817
2117.90 1848
2118.34 1872
2118.77 1738
2119.21 1832
2119.64 1906
2120.07 1824
2120.51 1828
2120.94 1850
2121.38 1902
2121.81 1786
2122.25 1872
2122.68 1830
2123.12 1846
2123.55 1906
2123.99 1841
2124.42 1832
2124.86 1754
2125.29 1821
2125.73 1927
2126.16 2023
2126.60 1980
2127.04 2020
2127.47 2123
2127.91 2132
2128.34 2295
2128.78 2204
2129.21 2172
2129.65 2074
2130.08 2108
2130.52 2187
2130.96 2118
2131.39 2126
2131.83 2086
2132.26 2150
2132.70 2162
2133.14 2240
2133.57 2249
2134.01 2159
2134.44 2145
2134.88 2154
2135.32 2205
2135.75 2058
2136.19 2039
2136.62 2028
2137.06 2213
2137.50 2191
2137.93 2035
2138.37 2040
2138.81 1987
2139.24 2013
2139.68 1992
2140.12 1912
2140.55 1869
2140.99 1970
2141.43 1905
2141.86 1843
2142.30 1774
2142.74 1792
2143.18 1808
2143.61 1848
2144.05 1986
2144.49 2113
2144.92 2164
2145.36 2406
2145.80 2525
2146.24 2750
2146.67 2944
2147.11 3198
2147.55 3368
2147.99 3516
2148.42 3625
2148.86 3677
2149.30 3399
2149.74 3360
2150.17 3162
2150.61 2869
2151.05 2768
2151.49 2622
2151.92 2507
2152.36 2291
2152.80 2066
2153.24 2126
2153.68 2074
2154.11 2017
2154.55 2018
2154.99 2017
2155.43 2010
2155.87 1962
2156.31 2012
2156.74 2045
2157.18 1921
2157.62 2045
2158.06 1910
2158.50 1937
2158.94 1909
2159.38 1935
2159.81 1901
2160.25 1919
2160.69 1919
2161.13 1955
2161.57 2014
2162.01 1970
2162.45 2020
2162.89 1957
2163.33 1954
2163.76 1986
2164.20 1946
2164.64 1937
2165.08 2097
2165.52 2101
2165.96 2012
2166.40 2048
2166.84 2216
2167.28 2138
2167.72 2110
2168.16 2243
2168.60 2303
2169.04 2347
2169.48 2261
2169.92 2202
2170.36 2212
2170.80 2228
2171.24 2310
2171.68 2284
2172.12 2321
2172.56 2379
2173.00 2371
2173.44 2340
2173.88 2258
2174.32 2285
2174.76 2338
2175.20 2366
2175.64 2293
2176.08 2282
2176.52 2357
2176.96 2374
2177.40 2356
2177.84 2235
2178.28 2259
2178.72 2162
2179.16 2164
2179.60 2092
2180.04 2083
2180.48 2083
2180.92 1966
2181.37 1885
2181.81 2063
2182.25 2017
2182.69 1959
2183.13 2009
2183.57 2044
2184.01 2153
2184.45 2134
2184.89 2193
2185.34 2305
2185.78 2439
2186.22 2566
2186.66 2528
2187.10 2443
2187.54 2606
2187.98 2441
2188.43 2371
2188.87 2371
2189.31 2408
2189.75 2358
2190.19 2251
2190.63 2132
2191.08 2279
2191.52 2156
2191.96 2075
2192.40 2166
2192.84 2206
2193.29 2184
2193.73 2241
2194.17 2212
2194.61 2170
2195.05 2227
2195.50 2221
2195.94 2281
2196.38 2266
2196.82 2238
2197.27 2143
2197.71 2111
2198.15 2039
2198.59 2020
2199.04 2054
2199.48 2091
2199.92 2070
2200.37 2031
2200.81 2036
2201.25 1964
2201.69 2087
2202.14 2070
2202.58 2056
2203.02 2114
2203.47 2121
2203.91 2119
2204.35 2227
2204.80 2304
2205.24 2228
2205.68 2343
2206.13 2299
2206.57 2270
2207.01 2255
2207.46 2315
2207.90 2249
2208.34 2207
2208.79 2268
2209.23 2165
2209.67 2221
2210.12 2141
2210.56 2204
2211.01 2133
2211.45 2198
2211.89 2200
2212.34 2187
2212.78 2133
2213.23 2138
2213.67 2178
2214.11 2145
2214.56 2048
2215.00 1996
2215.45 2005
2215.89 1936
2216.34 1928
2216.78 1917
2217.22 1916
2217.67 1907
2218.11 1970
2218.56 2063
2219.00 2196
2219.45 2306
2219.89 2497
2220.34 2613
2220.78 2859
2221.23 3129
2221.67 3297
2222.12 3320
2222.56 3420
2223.01 3393
2223.45 3443
2223.90 3379
2224.34 3193
2224.79 3061
2225.23 3027
2225.68 2910
2226.12 2686
2226.57 2657
2227.01 2627
2227.46 2465
2227.91 2423
2228.35 2431
2228.80 2503
2229.24 2548
2229.69 2578
2230.13 2553
2230.58 2562
2231.03 2606
2231.47 2609
2231.92 2567
2232.36 2486
2232.81 2529
2233.26 2538
2233.70 2470
2234.15 2439
2234.59 2397
2235.04 2340
2235.49 2285
2235.93 2347
2236.38 2321
2236.83 2425
2237.27 2396
2237.72 2435
2238.17 2311
2238.61 2148
2239.06 2096
2239.51 2098
2239.95 2071
2240.40 2120
2240.85 2102
2241.29 2014
2241.74 1920
2242.19 1902
2242.63 1858
2243.08 1846
2243.53 2028
2243.98 2010
2244.42 1959
2244.87 1961
2245.32 1964
2245.76 1899
2246.21 1925
2246.66 1896
2247.11 1825
2247.55 1868
2248.00 1884
2248.45 1990
2248.90 2006
2249.35 1950
2249.79 1934
2250.24 1994
2250.69 2006
2251.14 1901
2251.58 1994
2252.03 1936
2252.48 1978
2252.93 1865
2253.38 1824
2253.82 1909
2254.27 1832
2254.72 1891
2255.17 1977
2255.62 1812
2256.07 1911
2256.51 1996
2256.96 2003
2257.41 1970
2257.86 2045
2258.31 2193
2258.76 2331
2259.21 2376
2259.65 2432
2260.10 2513
2260.55 2638
2261.00 2719
2261.45 2591
2261.90 2487
2262.35 2485
2262.80 2489
2263.25 2529
2263.69 2469
2264.14 2426
2264.59 2375
2265.04 2458
2265.49 2390
2265.94 2517
2266.39 2544
2266.84 2475
2267.29 2579
2267.74 2512
2268.19 2532
2268.64 2479
2269.09 2525
2269.54 2484
2269.99 2410
2270.44 2452
2270.89 2462
2271.34 2291
2271.79 2294
2272.24 2141
2272.69 2197
2273.14 2102
2273.59 1905
2274.04 1962
2274.49 2065
2274.94 2070
2275.39 1955
2275.84 1908
2276.29 1951
2276.74 2070
2277.19 2063
2277.64 1948
2278.09 2017
2278.54 2152
2278.99 2177
2279.44 2218
2279.89 2226
2280.34 2155
2280.79 2174
2281.25 2173
2281.70 2258
2282.15 2177
2282.60 2050
2283.05 2127
2283.50 2106
2283.95 2244
2284.40 2271
2284.85 2411
2285.31 2360
2285.76 2475
2286.21 2702
2286.66 2759
2287.11 2897
2287.56 3061
2288.01 3317
2288.47 3474
2288.92 3579
2289.37 3778
2289.82 3844
2290.27 3664
2290.72 3434
2291.18 3500
2291.63 3559
2292.08 3485
2292.53 3453
2292.98 3262
2293.44 3200
2293.89 3036
2294.34 2868
2294.79 2732
2295.24 2587
2295.70 2435
2296.15 2429
2296.60 2343
2297.05 2301
2297.51 2164
2297.96 2166
2298.41 2097
2298.86 2111
2299.32 2144
2299.77 2053
2300.22 2094
2300.67 2068
2301.13 2057
2301.58 2077
2302.03 2119
2302.49 1994
2302.94 2042
2303.39 2098
2303.85 2092
2304.30 2240
2304.75 2204
2305.20 2304
2305.66 2417
2306.11 2619
2306.56 2705
2307.02 2854
2307.47 2932
2307.93 3137
2308.38 3169
2308.83 3221
2309.29 3154
2309.74 3028
2310.19 2949
2310.65 2782
2311.10 2681
2311.55 2632
2312.01 2391
2312.46 2391
2312.92 2339
2313.37 2269
2313.82 2095
2314.28 2167
2314.73 2341
2315.19 2317
2315.64 2316
2316.10 2268
2316.55 2200
2317.00 2237
2317.46 2359
2317.91 2427
2318.37 2396
2318.82 2459
2319.28 2504
2319.73 2490
2320.19 2302
2320.64 2353
2321.10 2244
2321.55 2176
2322.01 2177
2322.46 2219
2322.92 2298
2323.37 2282
2323.83 2320
2324.28 2262
2324.74 2244
2325.19 2333
2325.65 2348
2326.10 2378
2326.56 2566
2327.01 2474
2327.47 2538
2327.92 2474
2328.38 2495
2328.83 2473
2329.29 2558
2329.74 2507
2330.20 2479
2330.66 2547
2331.11 2467
2331.57 2330
2332.02 2182
2332.48 2182
2332.94 2100
2333.39 2096
2333.85 2315
2334.30 2298
2334.76 2214
2335.22 2350
2335.67 2357
2336.13 2443
2336.58 2566
2337.04 2733
2337.50 2922
2337.95 3106
2338.41 3258
2338.87 3382
2339.32 3388
2339.78 3264
2340.24 3145
2340.69 3159
2341.15 3111
2341.61 3051
2342.06 2962
2342.52 2949
2342.98 2965
2343.43 3061
2343.89 3050
2344.35 3097
2344.81 3253
2345.26 3207
2345.72 3104
2346.18 3088
2346.63 3007
2347.09 2950
2347.55 2777
2348.01 2619
2348.46 2597
2348.92 2551
2349.38 2433
2349.84 2405
2350.29 2356
2350.75 2400
2351.21 2329
2351.67 2256
2352.13 2388
2352.58 2303
2353.04 2289
2353.50 2243
2353.96 2300
2354.41 2240
2354.87 2151
2355.33 2160
2355.79 2255
2356.25 2345
2356.71 2313
2357.16 2246
2357.62 2388
2358.08 2392
2358.54 2426
2359.00 2524
2359.46 2639
2359.91 2474
2360.37 2486
2360.83 2586
2361.29 2475
2361.75 2444
2362.21 2461
2362.67 2373
2363.13 2407
2363.58 2403
2364.04 2425
2364.50 2450
2364.96 2474
2365.42 2405
2365.88 2422
2366.34 2385
2366.80 2463
2367.26 2301
2367.72 2347
2368.18 2169
2368.64 2116
2369.10 2060
2369.55 2161
2370.01 2207
2370.47 2061
2370.93 1941
2371.39 2069
2371.85 2057
2372.31 2055
2372.77 2065
2373.23 2135
2373.69 2119
2374.15 2058
2374.61 2157
2375.07 2138
2375.53 2238
2375.99 2209
2376.45 2234
2376.91 2335
2377.37 2252
2377.83 2206
2378.29 2241
2378.75 2240
2379.21 2085
2379.68 2147
2380.14 2235
2380.60 2264
2381.06 2259
2381.52 2299
2381.98 2343
2382.44 2505
2382.90 2428
2383.36 2319
2383.82 2344
2384.28 2345
2384.74 2315
2385.20 2255
2385.67 2383
2386.13 2389
2386.59 2304
2387.05 2230
2387.51 2163
2387.97 2179
2388.43 2144
2388.89 2159
2389.36 2116
2389.82 2175
2390.28 2149
2390.74 2153
2391.20 2000
2391.66 2108
2392.13 2042
2392.59 1968
2393.05 1945
2393.51 1956
2393.97 1891
2394.43 1925
2394.90 1995
2395.36 1937
2395.82 1964
2396.28 2042
2396.74 2025
2397.21 2018
2397.67 2203
2398.13 2099
2398.59 2041
2399.06 2062
2399.52 2046
2399.98 2039
2400.44 2108
2400.91 2201
2401.37 2261
2401.83 2205
2402.29 2268
2402.76 2226
2403.22 2365
2403.68 2468
2404.14 2672
2404.61 2531
2405.07 2424
2405.53 2396
2406.00 2302
2406.46 2341
2406.92 2374
2407.39 2220
2407.85 2056
2408.31 2168
2408.78 2145
2409.24 2076
2409.70 2050
2410.17 2063
2410.63 1953
2411.09 1974
2411.56 2030
2412.02 2064
2412.48 2046
2412.95 2133
2413.41 2258
2413.87 2261
2414.34 2166
2414.80 2171
2415.27 2279
2415.73 2308
2416.19 2252
2416.66 2281
2417.12 2250
2417.59 2347
2418.05 2252
2418.51 2259
2418.98 2232
2419.44 2314
2419.91 2315
2420.37 2259
2420.84 2288
2421.30 2322
2421.77 2399
2422.23 2500
2422.69 2442
2423.16 2561
2423.62 2745
2424.09 2877
2424.55 3056
2425.02 3199
2425.48 3293
2425.95 3317
2426.41 3288
2426.88 3141
2427.34 3117
2427.81 2971
2428.27 2710
2428.74 2587
2429.20 2601
2429.67 2570
2430.13 2411
2430.60 2306
2431.07 2270
2431.53 2305
2432.00 2313
2432.46 2195
2432.93 2274
2433.39 2330
2433.86 2322
2434.32 2365
2434.79 2397
2435.26 2545
2435.72 2547
2436.19 2643
2436.65 2783
2437.12 2907
2437.59 3089
2438.05 3238
2438.52 3216
2438.98 3240
2439.45 3217
2439.92 3224
2440.38 3018
2440.85 3010
2441.32 2871
2441.78 2792
2442.25 2673
2442.72 2621
2443.18 2523
2443.65 2395
2444.12 2329
2444.58 2160
2445.05 2208
2445.52 2214
2445.98 2098
2446.45 2071
2446.92 1956
2447.38 1968
2447.85 2012
2448.32 2122
2448.78 2153
2449.25 2182
2449.72 2148
2450.19 2182
2450.65 2068
2451.12 2044
2451.59 2119
2452.06 2047
2452.52 2160
2452.99 2064
2453.46 2101
2453.93 2135
2454.39 1954
2454.86 2023
2455.33 2006
2455.80 1973
2456.26 2078
2456.73 2049
2457.20 2010
2457.67 1967
2458.14 1979
2458.60 1997
2459.07 1937
2459.54 2068
2460.01 2070
2460.48 2079
2460.95 2125
2461.41 2124
2461.88 2118
2462.35 2265
2462.82 2233
2463.29 2288
2463.76 2364
2464.22 2475
2464.69 2479
2465.16 2470
2465.63 2391
2466.10 2224
2466.57 2311
2467.04 2353
2467.51 2372
2467.97 2401
2468.44 2333
2468.91 2210
2469.38 2369
2469.85 2240
2470.32 2202
2470.79 2213
2471.26 2072
2471.73 2112
2472.20 2080
2472.67 2069
2473.14 2077
2473.61 2043
2474.07 2033
2474.54 2027
2475.01 2049
2475.48 2191
2475.95 2253
2476.42 2358
2476.89 2475
2477.36 2560
2477.83 2483
2478.30 2535
2478.77 2491
2479.24 2518
2479.71 2633
2480.18 2484
2480.65 2317
2481.12 2401
2481.59 2283
2482.06 2298
2482.53 2088
2483.00 1983
2483.47 2107
2483.95 2031
2484.42 2018
2484.89 2150
2485.36 2123
2485.83 2072
2486.30 2046
2486.77 2004
2487.24 2074
2487.71 2012
2488.18 2106
2488.65 2106
2489.12 2170
2489.59 2122
2490.07 2161
2490.54 2221
2491.01 2294
2491.48 2314
2491.95 2363
2492.42 2365
2492.89 2415
2493.36 2344
2493.84 2461
2494.31 2497
2494.78 2439
2495.25 2291
2495.72 2295
2496.19 2333
2496.66 2305
2497.14 2290
2497.61 2119
2498.08 2014
2498.55 2030
2499.02 1967
2499.50 1964
2499.97 2013
2500.44 1993
2500.91 1974
2501.38 2103
2501.86 2116
2502.33 2037
2502.80 2079
2503.27 2210
2503.74 2167
2504.22 2200
2504.69 2260
2505.16 2290
2505.63 2418
2506.11 2500
2506.58 2494
2507.05 2410
2507.52 2630
2508.00 2632
2508.47 2684
2508.94 2783
2509.42 2686
2509.89 2528
2510.36 2451
2510.83 2480
2511.31 2533
2511.78 2402
2512.25 2251
2512.73 2203
2513.20 2211
2513.67 2152
2514.15 2211
2514.62 2205
2515.09 2160
2515.57 2222
2516.04 2259
2516.51 2290
2516.99 2316
2517.46 2155
2517.94 2249
2518.41 2153
2518.88 2089
2519.36 2133
2519.83 2173
2520.30 2046
2520.78 1976
2521.25 1867
2521.73 1828
2522.20 1912
2522.67 1999
2523.15 2024
2523.62 2041
2524.10 2044
2524.57 2162
2525.05 2025
2525.52 1969
2525.99 2007
2526.47 2002
2526.94 1984
2527.42 2000
2527.89 2064
2528.37 2060
2528.84 2095
2529.32 2179
2529.79 2159
2530.27 2192
2530.74 2251
2531.22 2342
2531.69 2304
2532.17 2337
2532.64 2331
2533.12 2396
2533.59 2336
2534.07 2389
2534.54 2374
2535.02 2345
2535.49 2307
2535.97 2223
2536.44 2250
2536.92 2195
2537.39 2153
2537.87 2174
2538.34 2118
2538.82 2168
2539.30 2193
2539.77 2165
2540.25 2152
2540.72 2249
2541.20 2122
2541.68 2153
2542.15 2205
2542.63 2207
2543.10 2258
2543.58 2391
2544.06 2426
2544.53 2476
2545.01 2587
2545.48 2690
2545.96 2788
2546.44 2729
2546.91 2702
2547.39 2753
2547.87 2737
2548.34 2635
2548.82 2614
2549.30 2668
2549.77 2575
2550.25 2639
2550.73 2810
2551.20 2848
2551.68 3001
2552.16 3112
2552.63 3227
2553.11 3309
2553.59 3344
2554.06 3394
2554.54 3447
2555.02 3437
2555.50 3420
2555.97 3312
2556.45 3212
2556.93 2888
2557.40 2725
2557.88 2609
2558.36 2497
2558.84 2498
2559.31 2272
2559.79 2105
2560.27 2225
2560.75 2105
2561.23 2060
2561.70 2066
2562.18 2038
2562.66 2025
2563.14 2073
2563.61 1999
2564.09 2017
2564.57 1950
2565.05 1957
2565.53 1992
2566.00 1911
2566.48 1999
2566.96 1876
2567.44 1945
2567.92 1939
2568.40 2010
2568.87 1912
2569.35 1946
2569.83 1904
2570.31 1967
2570.79 1997
2571.27 2023
2571.75 1994
2572.22 2041
2572.70 1978
2573.18 1948
2573.66 1996
2574.14 2036
2574.62 1921
2575.10 1922
2575.58 1873
2576.06 1942
2576.54 1991
2577.01 1988
2577.49 1952
2577.97 1866
2578.45 1925
2578.93 1961
2579.41 1970
2579.89 1927
2580.37 2050
2580.85 2025
2581.33 2016
2581.81 1948
2582.29 2058
2582.77 2166
2583.25 2163
2583.73 2021
2584.21 2061
2584.69 2119
2585.17 2079
2585.65 2073
2586.13 2148
2586.61 2211
2587.09 2062
2587.57 2141
2588.05 2137
2588.53 2256
2589.01 2371
2589.49 2390
2589.97 2436
2590.45 2469
2590.93 2564
2591.41 2635
2591.89 2669
2592.37 2674
2592.85 2671
2593.33 2551
2593.81 2688
2594.30 2677
2594.78 2528
2595.26 2615
2595.74 2576
2596.22 2608
2596.70 2437
2597.18 2352
2597.66 2308
2598.14 2270
2598.62 2120
2599.11 2140
2599.59 2094
2600.07 2071
2600.55 2064
2601.03 2004
2601.51 1966
2601.99 1941
2602.48 1933
2602.96 1953
2603.44 1963
2603.92 1909
2604.40 2001
2604.88 2040
2605.37 2063
2605.85 2189
2606.33 2226
2606.81 2388
2607.29 2418
2607.78 2526
2608.26 2508
2608.74 2483
2609.22 2467
2609.70 2465
2610.19 2606
2610.67 2349
2611.15 2400
2611.63 2288
2612.12 2307
2612.60 2132
2613.08 2161
2613.56 2163
2614.05 2136
2614.53 2199
2615.01 2020
2615.49 1950
2615.98 1954
2616.46 2010
2616.94 1892
2617.43 1862
2617.91 1871
2618.39 1911
2618.87 1937
2619.36 1926
2619.84 1920
2620.32 1998
2620.81 2022
2621.29 2001
2621.77 2047
2622.26 1814
2622.74 1882
2623.22 1850
2623.71 1847
2624.19 1896
2624.67 1980
2625.16 1954
2625.64 1922
2626.13 2014
2626.61 1968
2627.09 1940
2627.58 1985
2628.06 2009
2628.55 1976
2629.03 2030
2629.51 2159
2630.00 2104
2630.48 2087
2630.97 2098
2631.45 1953
2631.93 2097
2632.42 2098
2632.90 2060
2633.39 2035
2633.87 2084
2634.36 2008
2634.84 1994
2635.33 1936
2635.81 1998
2636.29 2005
2636.78 1959
2637.26 1971
2637.75 1936
2638.23 1901
2638.72 1971
2639.20 2113
2639.69 2124
2640.17 2111
2640.66 2064
2641.14 1948
2641.63 1926
2642.11 1848
2642.60 1895
2643.08 1976
2643.57 1891
2644.05 1886
2644.54 1903
2645.03 1912
2645.51 2066
2646.00 2053
2646.48 2043
2646.97 2128
2647.45 2106
2647.94 2094
2648.43 2083
2648.91 2050
2649.40 2076
2649.88 2135
2650.37 2062
2650.85 2032
2651.34 2030
2651.83 2019
2652.31 2031
2652.80 1976
2653.29 2001
2653.77 1959
2654.26 2039
2654.74 2077
2655.23 2087
2655.72 2054
2656.20 1943
2656.69 1976
2657.18 2032
2657.66 1921
2658.15 1864
2658.64 1910
2659.12 1821
2659.61 1851
2660.10 1761
2660.58 1880
2661.07 1967
2661.56 1896
2662.05 1904
2662.53 1952
2663.02 1900
2663.51 1896
2663.99 2017
2664.48 1910
2664.97 1984
2665.46 1993
2665.94 1975
2666.43 2020
2666.92 1951
2667.41 1934
2667.89 2002
2668.38 1976
2668.87 2046
2669.36 2070
2669.84 2118
2670.33 2280
2670.82 2349
2671.31 2430
2671.80 2440
2672.28 2555
2672.77 2691
2673.26 2702
2673.75 2626
2674.24 2801
2674.72 2684
2675.21 2722
2675.70 2622
2676.19 2572
2676.68 2570
2677.17 2522
2677.65 2646
2678.14 2866
2678.63 2881
2679.12 3014
2679.61 3258
2680.10 3252
2680.59 3398
2681.07 3452
2681.56 3633
2682.05 3726
2682.54 3745
2683.03 3714
2683.52 3662
2684.01 3577
2684.50 3305
2684.99 3185
2685.47 2898
2685.96 2836
2686.45 2686
2686.94 2538
2687.43 2501
2687.92 2425
2688.41 2391
2688.90 2317
2689.39 2126
2689.88 2159
2690.37 2090
2690.86 2003
2691.35 2105
2691.84 2092
2692.33 2049
2692.82 2030
2693.31 2028
2693.80 1971
2694.29 2041
2694.78 2005
2695.27 1953
2695.76 2011
2696.25 2078
2696.74 2081
2697.23 2046
2697.72 2182
2698.21 2211
2698.70 2207
2699.19 2290
2699.68 2275
2700.17 2326
2700.66 2396
2701.15 2293
2701.64 2430
2702.13 2319
2702.62 2329
2703.11 2391
2703.61 2284
2704.10 2220
2704.59 2194
2705.08 2294
2705.57 2166
2706.06 2020
2706.55 2088
2707.04 2076
2707.53 1974
2708.02 1935
2708.52 2073
2709.01 2095
2709.50 2033
2709.99 2149
2710.48 2011
2710.97 2015
2711.46 2117
2711.96 2195
2712.45 2159
2712.94 2158
2713.43 2049
2713.92 2119
2714.41 2094
2714.91 2012
2715.40 1905
2715.89 1916
2716.38 1931
2716.87 1954
2717.37 2103
2717.86 2057
2718.35 2114
2718.84 2179
2719.33 2197
2719.83 2262
2720.32 2428
2720.81 2448
2721.30 2524
2721.80 2398
2722.29 2329
2722.78 2267
2723.27 2182
2723.77 2129
2724.26 2053
2724.75 2097
2725.24 1978
2725.74 2025
2726.23 1945
2726.72 1915
2727.22 1968
2727.71 1984
2728.20 1894
2728.70 1917
2729.19 1940
2729.68 1946
2730.18 1917
2730.67 1994
2731.16 2123
2731.65 2172
2732.15 1999
2732.64 2132
2733.14 2138
2733.63 2189
2734.12 2180
2734.62 2124
2735.11 2106
2735.60 2204
2736.10 2142
2736.59 2141
2737.08 2289
2737.58 2221
2738.07 2085
2738.57 2132
2739.06 2104
2739.55 2050
2740.05 2004
2740.54 1954
2741.04 1894
2741.53 1856
2742.03 1966
2742.52 1937
2743.01 1823
2743.51 1845
2744.00 1854
2744.50 1817
2744.99 1843
2745.49 1873
2745.98 1913
2746.48 1934
2746.97 2021
2747.47 2036
2747.96 1958
2748.46 1976
2748.95 2016
2749.45 2084
2749.94 2069
2750.44 2077
2750.93 2128
2751.43 2108
2751.92 2194
2752.42 2222
2752.91 2284
2753.41 2299
2753.90 2372
2754.40 2304
2754.89 2164
2755.39 2111
2755.88 2236
2756.38 2164
2756.87 2089
2757.37 2196
2757.87 2145
2758.36 2098
2758.86 2045
2759.35 2049
2759.85 1958
2760.35 1909
2760.84 1983
2761.34 2023
2761.83 2070
2762.33 1992
2762.83 2048
2763.32 2009
2763.82 1948
2764.31 1980
2764.81 1995
2765.31 1997
2765.80 1945
2766.30 1968
2766.80 1979
2767.29 2090
2767.79 2101
2768.29 2100
2768.78 2057
2769.28 2035
2769.78 2186
2770.27 2251
2770.77 2347
2771.27 2357
2771.76 2305
2772.26 2421
2772.76 2409
2773.26 2616
2773.75 2613
2774.25 2634
2774.75 2591
2775.24 2687
2775.74 2721
2776.24 2691
2776.74 2608
2777.23 2643
2777.73 2490
2778.23 2608
2778.73 2452
2779.22 2451
2779.72 2421
2780.22 2494
2780.72 2362
2781.21 2215
2781.71 2259
2782.21 2325
2782.71 2241
2783.21 2284
2783.70 2174
2784.20 2173
2784.70 2150
2785.20 2120
2785.70 2104
2786.20 2145
2786.69 2114
2787.19 2146
2787.69 2035
2788.19 2104
2788.69 2057
2789.19 1934
2789.68 2020
2790.18 2071
2790.68 2172
2791.18 2178
2791.68 2228
2792.18 2400
2792.68 2575
2793.18 2781
2793.67 3032
2794.17 3324
2794.67 3449
2795.17 3674
2795.67 3735
2796.17 4008
2796.67 3783
2797.17 3608
2797.67 3494
2798.17 3214
2798.67 2967
2799.17 2764
2799.66 2539
2800.16 2589
2800.66 2437
2801.16 2324
2801.66 2387
2802.16 2444
2802.66 2580
2803.16 2698
2803.66 2873
2804.16 3190
2804.66 3556
2805.16 3793
2805.66 3952
2806.16 4378
2806.66 4618
2807.16 4690
2807.66 4743
2808.16 4852
2808.66 4696
2809.16 4271
2809.66 3993
2810.16 3583
2810.66 3275
2811.16 3033
2811.66 2877
2812.17 2657
2812.67 2591
2813.17 2528
2813.67 2423
2814.17 2351
2814.67 2328
2815.17 2381
2815.67 2308
2816.17 2336
2816.67 2342
2817.17 2353
2817.67 2218
2818.18 2354
2818.68 2267
2819.18 2284
2819.68 2182
2820.18 2136
2820.68 2138
2821.18 2127
2821.68 2163
2822.19 2170
2822.69 2151
2823.19 2226
2823.69 2196
2824.19 2190
2824.69 2236
2825.20 2284
2825.70 2239
2826.20 2198
2826.70 2091
2827.20 2088
2827.70 2099
2828.21 2176
2828.71 2062
2829.21 2102
2829.71 2085
2830.22 2117
2830.72 2163
2831.22 2242
2831.72 2253
2832.22 2300
2832.73 2425
2833.23 2513
2833.73 2485
2834.23 2506
2834.74 2438
2835.24 2358
2835.74 2356
2836.24 2381
2836.75 2277
2837.25 2292
2837.75 2192
2838.26 2046
2838.76 2125
2839.26 2123
2839.76 2161
2840.27 2120
2840.77 2160
2841.27 2131
2841.78 2170
2842.28 2218
2842.78 2253
2843.29 2375
2843.79 2569
2844.29 2568
2844.80 2591
2845.30 2633
2845.80 2733
2846.31 2671
2846.81 2682
2847.32 2772
2847.82 2667
2848.32 2586
2848.83 2509
2849.33 2335
2849.83 2321
2850.34 2272
2850.84 2164
2851.35 2110
2851.85 2129
2852.35 2118
2852.86 2037
2853.36 2091
2853.87 2081
2854.37 2046
2854.88 2107
2855.38 2093
2855.88 2083
2856.39 2094
2856.89 2152
2857.40 2187
2857.90 2101
2858.41 2355
2858.91 2212
2859.42 2149
2859.92 2253
2860.43 2301
2860.93 2269
2861.44 2217
2861.94 2143
2862.45 2000
2862.95 1958
2863.46 1991
2863.96 1888
2864.47 1916
2864.97 1837
2865.48 1919
2865.98 1962
2866.49 1903
2866.99 2032
2867.50 2110
2868.00 2145
2868.51 2009
2869.02 2021
2869.52 2019
2870.03 2137
2870.53 2082
2871.04 2101
2871.54 2111
2872.05 2177
2872.56 2101
2873.06 2087
2873.57 2007
2874.07 2011
2874.58 2123
2875.09 2163
2875.59 2130
2876.10 2070
2876.61 2112
2877.11 2085
2877.62 2124
2878.12 2052
2878.63 2030
2879.14 2083
2879.64 2126
2880.15 2102
2880.66 2181
2881.16 2230
2881.67 2170
2882.18 2285
2882.68 2456
2883.19 2456
2883.70 2624
2884.20 2759
2884.71 2827
2885.22 2902
2885.73 2916
2886.23 3009
2886.74 2930
2887.25 2889
2887.75 2794
2888.26 2752
2888.77 2582
2889.28 2409
2889.78 2255
2890.29 2204
2890.80 2185
2891.31 2085
2891.81 2138
2892.32 2094
2892.83 2241
2893.34 2196
2893.84 2206
2894.35 2298
2894.86 2410
2895.37 2305
2895.88 2247
2896.38 2326
2896.89 2358
2897.40 2388
2897.91 2400
2898.42 2343
2898.92 2546
2899.43 2611
2899.94 2571
2900.45 2661
2900.96 2727
2901.47 2598
2901.98 2743
2902.48 2711
2902.99 2751
2903.50 2751
2904.01 2775
2904.52 2854
2905.03 2812
2905.54 2860
2906.04 2763
2906.55 2560
2907.06 2733
2907.57 2560
2908.08 2460
2908.59 2342
2909.10 2373
2909.61 2329
2910.12 2222
2910.63 2140
2911.14 2170
2911.64 2304
2912.15 2216
2912.66 2196
2913.17 2117
2913.68 2137
2914.19 2111
2914.70 2170
2915.21 2206
2915.72 2092
2916.23 2040
2916.74 2037
2917.25 2035
2917.76 2035
2918.27 2112
2918.78 2144
2919.29 2340
2919.80 2368
2920.31 2537
2920.82 2691
2921.33 3049
2921.84 3414
2922.35 3734
2922.86 4080
2923.37 4407
2923.88 4567
2924.39 4471
2924.90 4562
2925.41 4164
2925.92 3845
2926.44 3566
2926.95 3284
2927.46 2950
2927.97 2641
2928.48 2455
2928.99 2450
2929.50 2361
2930.01 2234
2930.52 2214
2931.03 2227
2931.54 2248
2932.05 2274
2932.57 2196
2933.08 2174
2933.59 2247
2934.10 2206
2934.61 2372
2935.12 2325
2935.63 2278
2936.15 2398
2936.66 2331
2937.17 2244
2937.68 2195
2938.19 2128
2938.70 2250
2939.22 2269
2939.73 2438
2940.24 2391
2940.75 2382
2941.26 2593
2941.77 2769
2942.29 2769
2942.80 2995
2943.31 3205
2943.82 3439
2944.34 3472
2944.85 3595
2945.36 3590
2945.87 3574
2946.38 3334
2946.90 3132
2947.41 2974
2947.92 2836
2948.43 2920
2948.95 2649
2949.46 2371
2949.97 2303
2950.48 2240
2951.00 2196
2951.51 2192
2952.02 2300
2952.54 2267
2953.05 2206
2953.56 2136
2954.08 2158
2954.59 2092
2955.10 2209
2955.61 2125
2956.13 2250
2956.64 2262
2957.15 2244
2957.67 2288
2958.18 2451
2958.69 2512
2959.21 2499
2959.72 2702
2960.23 2827
2960.75 2959
2961.26 2900
2961.78 2775
2962.29 2890
2962.80 2890
2963.32 2782
2963.83 2489
2964.35 2403
2964.86 2349
2965.37 2348
2965.89 2255
2966.40 2229
2966.92 2130
2967.43 2159
2967.94 2162
2968.46 2098
2968.97 2061
2969.49 2046
2970.00 2092
2970.52 2022
2971.03 2038
2971.54 2042
2972.06 1990
2972.57 2088
2973.09 2109
2973.60 2155
2974.12 2198
2974.63 2191
2975.15 2088
2975.66 2044
2976.18 2031
2976.69 2002
2977.21 2241
2977.72 2187
2978.24 2165
2978.75 2125
2979.27 2181
2979.78 2282
2980.30 2208
2980.81 2295
2981.33 2456
2981.84 2501
2982.36 2321
2982.88 2457
2983.39 2416
2983.91 2457
2984.42 2419
2984.94 2405
2985.45 2557
2985.97 2488
2986.49 2431
2987.00 2414
2987.52 2248
2988.03 2250
2988.55 2243
2989.07 2216
2989.58 2259
2990.10 2261
2990.61 2354
2991.13 2318
2991.65 2375
2992.16 2339
2992.68 2405
2993.20 2597
2993.71 2769
2994.23 2797
2994.75 3035
2995.26 3251
2995.78 3332
2996.30 3496
2996.81 3537
2997.33 3538
2997.85 3466
2998.36 3429
2998.88 3325
2999.40 3297
2999.91 3163
3000.43 3181
3000.95 3419
3001.46 3451
3001.98 3520
3002.50 3684
3003.02 3893
3003.53 4033
3004.05 4031
3004.57 4039
3005.09 3952
3005.60 3737
3006.12 3621
3006.64 3301
3007.16 2940
3007.67 2702
3008.19 2615
3008.71 2429
3009.23 2297
3009.74 2244
3010.26 2251
3010.78 2229
3011.30 2189
3011.82 2262
3012.33 2235
3012.85 2234
3013.37 2239
3013.89 2260
3014.41 2259
3014.93 2395
3015.44 2426
3015.96 2393
3016.48 2528
3017.00 2686
3017.52 2467
3018.04 2565
3018.55 2709
3019.07 2753
3019.59 2699
3020.11 2836
3020.63 2877
3021.15 2961
3021.67 3138
3022.19 3147
3022.71 3202
3023.22 3263
3023.74 3334
3024.26 3158
3024.78 3102
3025.30 2868
3025.82 2919
3026.34 2713
3026.86 2574
3027.38 2504
3027.90 2523
3028.42 2419
3028.94 2452
3029.46 2462
3029.98 2427
3030.49 2467
3031.01 2603
3031.53 2773
3032.05 2789
3032.57 2969
3033.09 3214
3033.61 3306
3034.13 3374
3034.65 3415
3035.17 3400
3035.69 3444
3036.21 3289
3036.73 3113
3037.25 2940
3037.77 2765
3038.29 2629
3038.81 2572
3039.34 2297
3039.86 2259
3040.38 2245
3040.90 2167
3041.42 2234
3041.94 2165
3042.46 2243
3042.98 2310
3043.50 2279
3044.02 2344
3044.54 2393
3045.06 2371
3045.58 2413
3046.10 2363
3046.63 2236
3047.15 2160
3047.67 2230
3048.19 2156
3048.71 2120
3049.23 2045
3049.75 2131
3050.27 2074
3050.79 2060
3051.32 2023
3051.84 1955
3052.36 1988
3052.88 1988
3053.40 2004
3053.92 2082
3054.45 2141
3054.97 2178
3055.49 2152
3056.01 2139
3056.53 2314
3057.05 2231
3057.58 2210
3058.10 2107
3058.62 2078
3059.14 2144
3059.66 2171
3060.19 2179
3060.71 2185
3061.23 2185
3061.75 2231
3062.28 2184
3062.80 2233
3063.32 2146
3063.84 2125
3064.37 2267
3064.89 2149
3065.41 2076
3065.93 2240
3066.46 2171
3066.98 2182
3067.50 2140
3068.02 2111
3068.55 2105
3069.07 2163
3069.59 2061
3070.12 1991
3070.64 2151
3071.16 2229
3071.69 2240
3072.21 2333
3072.73 2344
3073.26 2365
3073.78 2404
3074.30 2403
3074.83 2279
3075.35 2390
3075.87 2354
3076.40 2446
3076.92 2402
3077.44 2497
3077.97 2496
3078.49 2435
3079.01 2345
3079.54 2322
3080.06 2487
3080.59 2518
3081.11 2281
3081.63 2428
3082.16 2374
3082.68 2341
3083.21 2337
3083.73 2306
3084.25 2305
3084.78 2271
3085.30 2213
3085.83 2150
3086.35 2235
3086.88 2302
3087.40 2224
3087.93 2217
3088.45 2261
3088.97 2212
3089.50 2251
3090.02 2306
3090.55 2243
3091.07 2283
3091.60 2248
3092.12 2173
3092.65 2254
3093.17 2341
3093.70 2391
3094.22 2442
3094.75 2429
3095.27 2499
3095.80 2603
3096.32 2711
3096.85 2767
3097.37 2816
3097.90 3201
3098.43 3222
3098.95 3399
3099.48 4098
3100.00 4563
3100.53 4915
3101.05 5386
3101.58 5759
3102.10 6132
3102.63 5723
3103.16 5426
3103.68 5027
3104.21 4379
3104.73 3983
3105.26 3468
3105.79 3125
3106.31 2855
3106.84 2534
3107.36 2572
3107.89 2524
3108.42 2553
3108.94 2545
3109.47 2635
3110.00 2553
3110.52 2553
3111.05 2676
3111.57 2583
3112.10 2411
3112.63 2367
3113.15 2308
3113.68 2179
3114.21 2167
3114.74 2037
3115.26 2067
3115.79 1914
3116.32 2009
3116.84 2026
3117.37 1955
3117.90 1957
3118.42 2094
3118.95 2077
3119.48 2195
3120.01 2341
3120.53 2241
3121.06 2331
3121.59 2418
3122.11 2404
3122.64 2235
3123.17 2226
3123.70 2131
3124.22 2133
3124.75 2057
3125.28 2138
3125.81 2243
3126.34 2096
3126.86 2072
3127.39 2173
3127.92 2032
3128.45 1976
3128.98 2038
3129.50 2019
3130.03 1979
3130.56 1915
3131.09 1988
3131.62 1896
3132.14 1839
3132.67 1917
3133.20 2051
3133.73 2031
3134.26 2019
3134.79 2131
3135.31 2093
3135.84 2190
3136.37 2165
3136.90 2068
3137.43 2103
3137.96 2117
3138.49 2112
3139.02 2182
3139.54 2085
3140.07 2093
3140.60 2119
3141.13 2073
3141.66 2070
3142.19 2150
3142.72 2199
3143.25 2299
3143.78 2319
3144.31 2487
3144.84 2556
3145.37 2603
3145.89 2664
3146.42 2767
3146.95 2871
3147.48 2875
3148.01 2821
3148.54 2825
3149.07 2762
3149.60 2497
3150.13 2505
3150.66 2399
3151.19 2344
3151.72 2231
3152.25 2238
3152.78 2311
3153.31 2255
3153.84 2243
3154.37 2258
3154.90 2189
3155.43 2216
3155.96 2252
3156.49 2307
3157.02 2306
3157.55 2230
3158.08 2199
3158.61 2332
3159.14 2266
3159.68 2125
3160.21 2180
3160.74 2152
3161.27 2194
3161.80 2175
3162.33 2167
3162.86 2119
3163.39 2290
3163.92 2221
3164.45 2156
3164.98 2282
3165.51 2343
3166.05 2273
3166.58 2332
3167.11 2273
3167.64 2256
3168.17 2265
3168.70 2246
3169.23 2099
3169.76 2137
3170.30 2013
3170.83 2091
3171.36 2056
3171.89 1977
3172.42 2009
3172.95 2058
3173.49 2054
3174.02 2067
3174.55 2150
3175.08 2058
3175.61 2093
3176.15 2089
3176.68 2118
3177.21 2256
3177.74 2170
3178.27 2138
3178.81 2151
3179.34 2167
3179.87 2115
3180.40 2036
3180.93 2046
3181.47 1982
3182.00 2040
3182.53 2000
3183.06 2073
3183.60 2089
3184.13 2051
3184.66 2054
3185.20 1959
3185.73 2004
3186.26 2106
3186.79 2103
3187.33 2040
3187.86 2019
3188.39 2046
3188.93 1996
3189.46 1854
3189.99 1940
3190.52 1961
3191.06 1979
3191.59 1964
3192.12 1871
3192.66 1936
3193.19 1951
3193.72 1967
3194.26 2023
3194.79 2063
3195.33 1970
3195.86 2089
3196.39 2037
3196.93 2163
3197.46 2204
3197.99 2279
3198.53 2239
3199.06 2181
3199.60 2187
3200.13 2343
3200.66 2508
3201.20 2541
3201.73 2502
3202.27 2519
3202.80 2461
3203.33 2486
3203.87 2429
3204.40 2456
3204.94 2344
3205.47 2300
3206.01 2358
3206.54 2381
3207.07 2526
3207.61 2603
3208.14 2682
3208.68 2900
3209.21 2903
3209.75 3114
3210.28 3135
3210.82 3095
3211.35 3009
3211.89 3077
3212.42 2724
3212.96 2733
3213.49 2464
3214.03 2432
3214.56 2475
3215.10 2375
3215.63 2360
3216.17 2347
3216.70 2349
3217.24 2455
3217.78 2434
3218.31 2443
3218.85 2274
3219.38 2147
3219.92 2246
3220.45 2286
3220.99 2337
3221.52 2268
3222.06 2295
3222.60 2337
3223.13 2539
3223.67 2476
3224.20 2498
3224.74 2408
3225.28 2330
3225.81 2253
3226.35 2274
3226.88 2148
3227.42 2179
3227.96 2122
3228.49 2035
3229.03 2002
3229.57 1943
3230.10 1989
3230.64 2145
3231.18 2008
3231.71 1969
3232.25 1987
3232.79 2064
3233.32 2143
3233.86 2029
3234.40 2155
3234.93 2186
3235.47 2268
3236.01 2252
3236.54 2232
3237.08 2334
3237.62 2383
3238.15 2445
3238.69 2379
3239.23 2340
3239.77 2259
3240.30 2228
3240.84 2156
3241.38 2119
3241.92 2120
3242.45 2101
3242.99 2102
3243.53 2064
3244.07 2025
3244.60 1941
3245.14 1941
3245.68 2027
3246.22 2132
3246.75 2129
3247.29 2276
3247.83 2243
3248.37 2243
3248.91 2273
3249.44 2258
3249.98 2225
3250.52 2225
3251.06 2306
3251.60 2328
3252.14 2294
3252.67 2374
3253.21 2395
3253.75 2298
3254.29 2280
3254.83 2252
3255.37 2264
3255.90 2328
3256.44 2330
3256.98 2346
3257.52 2206
3258.06 2402
3258.60 2414
3259.14 2505
3259.68 2586
3260.21 2715
3260.75 2904
3261.29 3005
3261.83 2979
3262.37 3049
3262.91 3220
3263.45 3219
3263.99 3350
3264.53 3383
3265.07 3467
3265.61 3281
3266.15 3326
3266.69 3373
3267.23 3154
3267.76 2934
3268.30 2730
3268.84 2700
3269.38 2443
3269.92 2172
3270.46 2255
3271.00 2235
3271.54 2258
3272.08 2272
3272.62 2251
3273.16 2238
3273.70 2340
3274.24 2343
3274.78 2308
3275.32 2392
3275.86 2433
3276.40 2408
3276.94 2374
3277.48 2352
3278.03 2366
3278.57 2434
3279.11 2395
3279.65 2375
3280.19 2355
3280.73 2333
3281.27 2340
3281.81 2357
3282.35 2395
3282.89 2353
3283.43 2444
3283.97 2449
3284.51 2651
3285.05 2734
3285.60 2662
3286.14 2629
3286.68 2593
3287.22 2518
3287.76 2454
3288.30 2388
3288.84 2372
3289.38 2287
3289.93 2367
3290.47 2448
3291.01 2600
3291.55 2711
3292.09 2868
3292.63 3078
3293.18 3258
3293.72 3396
3294.26 3558
3294.80 3665
3295.34 3591
3295.88 3440
3296.43 3441
3296.97 3218
3297.51 3144
3298.05 2954
3298.59 2767
3299.14 2704
3299.68 2701
3300.22 2518
3300.76 2546
3301.31 2666
3301.85 2619
3302.39 2477
3302.93 2414
3303.48 2440
3304.02 2345
3304.56 2412
3305.10 2408
3305.65 2381
3306.19 2471
3306.73 2531
3307.27 2371
3307.82 2432
3308.36 2466
3308.90 2486
3309.45 2541
3309.99 2616
3310.53 2774
3311.07 2690
3311.62 2702
3312.16 2891
3312.70 2910
3313.25 2898
3313.79 2992
3314.33 3249
3314.88 3195
3315.42 3153
3315.97 3117
3316.51 3011
3317.05 2893
3317.60 2788
3318.14 2809
3318.68 2729
3319.23 2703
3319.77 2615
3320.32 2691
3320.86 2723
3321.40 2627
3321.95 2740
3322.49 2719
3323.04 2859
3323.58 2764
3324.12 2640
3324.67 2576
3325.21 2713
3325.76 2740
3326.30 2533
3326.85 2421
3327.39 2385
3327.93 2403
3328.48 2521
3329.02 2597
3329.57 2828
3330.11 3266
3330.66 3560
3331.20 4203
3331.75 4837
3332.29 5523
3332.84 6726
3333.38 7888
3333.93 8516
3334.47 9048
3335.02 9139
3335.56 9026
3336.11 8482
3336.65 7843
3337.20 6973
3337.74 6167
3338.29 5315
3338.83 4525
3339.38 3942
3339.92 3618
3340.47 3226
3341.02 3075
3341.56 2839
3342.11 2661
3342.65 2545
3343.20 2443
3343.74 2388
3344.29 2485
3344.84 2467
3345.38 2440
3345.93 2467
3346.47 2490
3347.02 2561
3347.57 2580
3348.11 2578
3348.66 2639
3349.21 2691
3349.75 2703
3350.30 2797
3350.84 2715
3351.39 2857
3351.94 2922
3352.48 3011
3353.03 3011
3353.58 3132
3354.12 3347
3354.67 3393
3355.22 3257
3355.76 3040
3356.31 2973
3356.86 2893
3357.40 2738
3357.95 2510
3358.50 2431
3359.05 2390
3359.59 2382
3360.14 2274
3360.69 2174
3361.23 2230
3361.78 2172
3362.33 2154
3362.88 2235
3363.42 2192
3363.97 2212
3364.52 2164
3365.07 2174
3365.61 2177
3366.16 2264
3366.71 2292
3367.26 2312
3367.80 2244
3368.35 2211
3368.90 2437
3369.45 2308
3370.00 2250
3370.54 2395
3371.09 2543
3371.64 2611
3372.19 2650
3372.74 2794
3373.28 2728
3373.83 2713
3374.38 2640
3374.93 2485
3375.48 2352
3376.03 2152
3376.57 2159
3377.12 2111
3377.67 1937
3378.22 1968
3378.77 2001
3379.32 1941
3379.87 1986
3380.42 1913
3380.96 1925
3381.51 1903
3382.06 1915
3382.61 1966
3383.16 1924
3383.71 1942
3384.26 1972
3384.81 1945
3385.36 1916
3385.91 1824
3386.45 1834
3387.00 1960
3387.55 1917
3388.10 1972
3388.65 2046
3389.20 1984
3389.75 2018
3390.30 2082
3390.85 2112
3391.40 2280
3391.95 2167
3392.50 2182
3393.05 2238
3393.60 2187
3394.15 2292
3394.70 2263
3395.25 2155
3395.80 2153
3396.35 2286
3396.90 2240
3397.45 2118
3398.00 2098
3398.55 2025
3399.10 2118
3399.65 2115
3400.20 2011
3400.75 1970
3401.30 1949
3401.85 2046
3402.40 1964
3402.95 2053
3403.50 1912
3404.06 1881
3404.61 1866
3405.16 1875
3405.71 1918
3406.26 1912
3406.81 1830
3407.36 1938
3407.91 1920
3408.46 1894
3409.01 1922
3409.56 1917
3410.12 1894
3410.67 2002
3411.22 1945
3411.77 1973
3412.32 1933
3412.87 1970
3413.42 1906
3413.98 2020
3414.53 1979
3415.08 1882
3415.63 1939
3416.18 1877
3416.73 1800
3417.29 1823
3417.84 1831
3418.39 1724
3418.94 1726
3419.49 1840
3420.05 1806
3420.60 1873
3421.15 2005
3421.70 1923
3422.25 1974
3422.81 2044
3423.36 2040
3423.91 2124
3424.46 2075
3425.01 2066
3425.57 1993
3426.12 1890
3426.67 1943
3427.23 1912
3427.78 1949
3428.33 1928
3428.88 1909
3429.44 1979
3429.99 1973
3430.54 1928
3431.09 1974
3431.65 1999
3432.20 2099
3432.75 1984
3433.31 1900
3433.86 1974
3434.41 1991
3434.97 2068
3435.52 2035
3436.07 1974
3436.63 1947
3437.18 1952
3437.73 1969
3438.29 2006
3438.84 1947
3439.39 2033
3439.95 1985
3440.50 2037
3441.05 1991
3441.61 1932
3442.16 1905
3442.72 1852
3443.27 1913
3443.82 1914
3444.38 1837
3444.93 1818
3445.48 1795
3446.04 1868
3446.59 1770
3447.15 1760
3447.70 1852
3448.26 1868
3448.81 1800
3449.36 1717
3449.92 1759
3450.47 1784
3451.03 1693
3451.58 1711
3452.14 1625
3452.69 1674
3453.25 1783
3453.80 1658
3454.36 1718
3454.91 1671
3455.47 1684
3456.02 1670
3456.58 1702
3457.13 1649
3457.69 1656
3458.24 1625
3458.80 1674
3459.35 1812
3459.91 1698
3460.46 1738
3461.02 1624
3461.57 1739
3462.13 1744
3462.68 1803
3463.24 1793
3463.79 1824
3464.35 1786
3464.90 1846
3465.46 1741
3466.02 1823
3466.57 1888
3467.13 1956
3467.68 1849
3468.24 1894
3468.80 1948
3469.35 1884
3469.91 1875
3470.46 1855
3471.02 1924
3471.58 1944
3472.13 1946
3472.69 1938
3473.24 1862
3473.80 1845
3474.36 1833
3474.91 1853
3475.47 1822
3476.03 1881
3476.58 1954
3477.14 2051
3477.70 2157
3478.25 2094
3478.81 2179
3479.37 2312
3479.92 2179
3480.48 2300
3481.04 2133
3481.59 2101
3482.15 2098
3482.71 2055
3483.26 2220
3483.82 2156
3484.38 2115
3484.94 2120
3485.49 2198
3486.05 2255
3486.61 2384
3487.17 2439
3487.72 2608
3488.28 2799
3488.84 3204
3489.40 3374
3489.95 3438
3490.51 3612
3491.07 3614
3491.63 3863
3492.18 3693
3492.74 3585
3493.30 3460
3493.86 3245
3494.42 3189
3494.97 3057
3495.53 3228
3496.09 3468
3496.65 3609
3497.21 3859
3497.76 4080
3498.32 4255
3498.88 4284
3499.44 4596
3500.00 4687
3500.56 4904
3501.11 4824
3501.67 5162
3502.23 5677
3502.79 6098
3503.35 6333
3503.91 6507
3504.47 6502
3505.03 6389
3505.58 6101
3506.14 5725
3506.70 5064
3507.26 4510
3507.82 4047
3508.38 3676
3508.94 3321
3509.50 2931
3510.06 2927
3510.62 2685
3511.17 2495
3511.73 2264
3512.29 2191
3512.85 2287
3513.41 2176
3513.97 2125
3514.53 2024
3515.09 2075
3515.65 2162
3516.21 2226
3516.77 2258
3517.33 2353
3517.89 2201
3518.45 2169
3519.01 2251
3519.57 2125
3520.13 2196
3520.69 2213
3521.25 2201
3521.81 2195
3522.37 2224
3522.93 2201
3523.49 2175
3524.05 2129
3524.61 2101
3525.17 2027
3525.73 2035
3526.29 2008
3526.85 1954
3527.41 1982
3527.97 2034
3528.54 2070
3529.10 2131
3529.66 2192
3530.22 2309
3530.78 2487
3531.34 2419
3531.90 2587
3532.46 2643
3533.02 2759
3533.58 2684
3534.14 2618
3534.71 2624
3535.27 2575
3535.83 2684
3536.39 2454
3536.95 2360
3537.51 2341
3538.07 2271
3538.64 2273
3539.20 2268
3539.76 2348
3540.32 2260
3540.88 2356
3541.44 2461
3542.00 2401
3542.57 2376
3543.13 2350
3543.69 2347
3544.25 2231
3544.81 2126
3545.38 2129
3545.94 2091
3546.50 2037
3547.06 1960
3547.62 1991
3548.19 2092
3548.75 2085
3549.31 2094
3549.87 2043
3550.44 1886
3551.00 1926
3551.56 1988
3552.12 1941
3552.69 1991
3553.25 2001
3553.81 2078
3554.37 2116
3554.94 2176
3555.50 2078
3556.06 1944
3556.63 1982
3557.19 1898
3557.75 1939
3558.31 1973
3558.88 1883
3559.44 1923
3560.00 1861
3560.57 1917
3561.13 1956
3561.69 1900
3562.26 1916
3562.82 1910
3563.38 1818
3563.95 1823
3564.51 1876
3565.07 1875
3565.64 1824
3566.20 1810
3566.77 1812
3567.33 1789
3567.89 1781
3568.46 1719
3569.02 1760
3569.59 1804
3570.15 1747
3570.71 1776
3571.28 1868
3571.84 1858
3572.41 1872
3572.97 2001
3573.53 2023
3574.10 2140
3574.66 2090
3575.23 2195
3575.79 2281
3576.36 2244
3576.92 2177
3577.48 2244
3578.05 2186
3578.61 2206
3579.18 2030
3579.74 2130
3580.31 2113
3580.87 1991
3581.44 2051
3582.00 1958
3582.57 1960
3583.13 1934
3583.70 1889
3584.26 1712
3584.83 1749
3585.39 1815
3585.96 1782
3586.52 1736
3587.09 1734
3587.65 1755
3588.22 1807
3588.79 1816
3589.35 1809
3589.92 1844
3590.48 1834
3591.05 1838
3591.61 1939
3592.18 1920
3592.74 1847
3593.31 1863
3593.88 1886
3594.44 1820
3595.01 1862
3595.57 1950
3596.14 1913
3596.71 1986
3597.27 1875
3597.84 1818
3598.40 1817
3598.97 1923
3599.54 1939
3600.10 1909
3600.67 1827
3601.24 1793
3601.80 1808
3602.37 1922
3602.94 1833
3603.50 1783
3604.07 1742
3604.64 1683
3605.20 1713
3605.77 1561
3606.34 1658
3606.90 1743
3607.47 1708
3608.04 1692
3608.60 1628
3609.17 1615
3609.74 1719
3610.30 1712
3610.87 1820
3611.44 1834
3612.01 2033
3612.57 2136
3613.14 2278
3613.71 2669
3614.28 2941
3614.84 3225
3615.41 3626
3615.98 4249
3616.55 4436
3617.11 4570
3617.68 4758
3618.25 4673
3618.82 4311
3619.39 3935
3619.95 3529
3620.52 3130
3621.09 2837
3621.66 2675
3622.23 2347
3622.79 2199
3623.36 1988
3623.93 1845
3624.50 1742
3625.07 1812
3625.63 1815
3626.20 1884
3626.77 1897
3627.34 1742
3627.91 1803
3628.48 1956
3629.05 1874
3629.61 1832
3630.18 1742
3630.75 1820
3631.32 1823
3631.89 1837
3632.46 1832
3633.03 1911
3633.60 1764
3634.16 1673
3634.73 1727
3635.30 1735
3635.87 1758
3636.44 1716
3637.01 1820
3637.58 1821
3638.15 1873
3638.72 1956
3639.29 2114
3639.86 2103
3640.43 2154
3641.00 2096
3641.57 2158
3642.14 2156
3642.71 2116
3643.27 2057
3643.84 1969
3644.41 1928
3644.98 1911
3645.55 1910
3646.12 1833
3646.69 1899
3647.26 1975
3647.83 1916
3648.40 1774
3648.97 1841
3649.54 2020
3650.12 2030
3650.69 2029
3651.26 2063
3651.83 2066
3652.40 2048
3652.97 2247
3653.54 2229
3654.11 2296
3654.68 2291
3655.25 2408
3655.82 2356
3656.39 2416
3656.96 2324
3657.53 2309
3658.10 2365
3658.67 2281
3659.25 2289
3659.82 2348
3660.39 2165
3660.96 2044
3661.53 2098
3662.10 2057
3662.67 1963
3663.24 1964
3663.81 1945
3664.39 2098
3664.96 2173
3665.53 2156
3666.10 2170
3666.67 2187
3667.24 2107
3667.81 1997
3668.39 1934
3668.96 1935
3669.53 2006
3670.10 1940
3670.67 2111
3671.25 2018
3671.82 1999
3672.39 1993
3672.96 2093
3673.53 2064
3674.11 2135
3674.68 2135
3675.25 2111
3675.82 2131
3676.39 1981
3676.97 2051
3677.54 1963
3678.11 2017
3678.68 1889
3679.26 1836
3679.83 1911
3680.40 1985
3680.97 1890
3681.55 1832
3682.12 1877
3682.69 1823
3683.27 1916
3683.84 1919
3684.41 1961
3684.98 1966
3685.56 2121
3686.13 2148
3686.70 2264
3687.28 2324
3687.85 2359
3688.42 2479
3689.00 2455
3689.57 2532
3690.14 2525
3690.72 2481
3691.29 2417
3691.86 2229
3692.44 2194
3693.01 2029
3693.58 1933
3694.16 1983
3694.73 1925
3695.31 1892
3695.88 1862
3696.45 1812
3697.03 1944
3697.60 1821
3698.18 1906
3698.75 1897
3699.32 1800
3699.90 1813
3700.47 1888
3701.05 1817
3701.62 1820
3702.19 1777
3702.77 1782
3703.34 1832
3703.92 1920
3704.49 1953
3705.07 1903
3705.64 1860
3706.22 1855
3706.79 1852
3707.37 1763
3707.94 1776
3708.51 1798
3709.09 1799
3709.66 1786
3710.24 1771
3710.81 1676
3711.39 1755
3711.96 1722
3712.54 1791
3713.11 1789
3713.69 1720
3714.27 1780
3714.84 1838
3715.42 1805
3715.99 1764
3716.57 1795
3717.14 1676
3717.72 1688
3718.29 1819
3718.87 1819
3719.44 1714
3720.02 1716
3720.60 1610
3721.17 1595
3721.75 1611
3722.32 1645
3722.90 1577
3723.47 1716
3724.05 1737
3724.63 1705
3725.20 1684
3725.78 1769
3726.36 1829
3726.93 1822
3727.51 2010
3728.08 1999
3728.66 2099
3729.24 2116
3729.81 2302
3730.39 2497
3730.97 2479
3731.54 2687
3732.12 2637
3732.70 2618
3733.27 2594
3733.85 2508
3734.43 2430
3735.00 2278
3735.58 2132
3736.16 2065
3736.73 1935
3737.31 1922
3737.89 1877
3738.47 1818
3739.04 1817
3739.62 1924
3740.20 1820
3740.77 1766
3741.35 1762
3741.93 1729
3742.51 1763
3743.08 1785
3743.66 1694
3744.24 1782
3744.82 1718
3745.39 1747
3745.97 1870
3746.55 1722
3747.13 1682
3747.71 1661
3748.28 1683
3748.86 1671
3749.44 1635
3750.02 1685
3750.59 1646
3751.17 1628
3751.75 1652
3752.33 1695
3752.91 1627
3753.49 1595
3754.06 1657
3754.64 1747
3755.22 1777
3755.80 1805
3756.38 1849
3756.96 1916
3757.53 1996
3758.11 2045
3758.69 1997
3759.27 2040
3759.85 2000
3760.43 1994
3761.01 1840
3761.59 1850
3762.17 1852
3762.74 1861
3763.32 1708
3763.90 1654
3764.48 1645
3765.06 1650
3765.64 1566
3766.22 1596
3766.80 1671
3767.38 1730
3767.96 1760
3768.54 1708
3769.12 1667
3769.70 1744
3770.27 1761
3770.85 1759
3771.43 1679
3772.01 1642
3772.59 1694
3773.17 1722
3773.75 1665
3774.33 1601
3774.91 1478
3775.49 1539
3776.07 1516
3776.65 1484
3777.23 1521
3777.81 1579
3778.39 1560
3778.97 1587
3779.55 1574
3780.13 1552
3780.71 1619
3781.29 1691
3781.88 1647
3782.46 1603
3783.04 1681
3783.62 1732
3784.20 1656
3784.78 1611
3785.36 1668
3785.94 1761
3786.52 1639
3787.10 1617
3787.68 1587
3788.26 1602
3788.84 1550
3789.43 1546
3790.01 1584
3790.59 1598
3791.17 1584
3791.75 1595
3792.33 1618
3792.91 1594
3793.49 1591
3794.08 1688
3794.66 1726
3795.24 1725
3795.82 1738
3796.40 1720
3796.98 1856
3797.56 1846
3798.15 1923
3798.73 2024
3799.31 1992
3799.89 2002
3800.47 2119
3801.06 2158
3801.64 2211
3802.22 2124
3802.80 2039
3803.38 2115
3803.97 2073
3804.55 1984
3805.13 1975
3805.71 1977
3806.29 1952
3806.88 2029
3807.46 2068
3808.04 2130
3808.62 2095
3809.21 2049
3809.79 2001
3810.37 1927
3810.95 1944
3811.54 1941
3812.12 2056
3812.70 2010
3813.29 2090
3813.87 2263
3814.45 2411
3815.03 2325
3815.62 2394
3816.20 2203
3816.78 2051
3817.37 2005
3817.95 1953
3818.53 1907
3819.12 1808
3819.70 1831
3820.28 1721
3820.87 1717
3821.45 1739
3822.03 1640
3822.62 1621
3823.20 1777
3823.78 1626
3824.37 1662
3824.95 1638
3825.54 1727
3826.12 1769
3826.70 1666
3827.29 1725
3827.87 1675
3828.46 1668
3829.04 1704
3829.62 1767
3830.21 1796
3830.79 1772
3831.38 1768
3831.96 1826
3832.54 1859
3833.13 1748
3833.71 1681
3834.30 1799
3834.88 1867
3835.47 1810
3836.05 1706
3836.64 1779
3837.22 1674
3837.81 1674
3838.39 1741
3838.98 1693
3839.56 1707
3840.15 1710
3840.73 1654
3841.31 1612
3841.90 1645
3842.49 1682
3843.07 1581
3843.66 1680
3844.24 1620
3844.83 1517
3845.41 1553
3846.00 1619
3846.58 1661
3847.17 1647
3847.75 1578
3848.34 1669
3848.92 1613
3849.51 1618
3850.10 1683
3850.68 1669
3851.27 1688
3851.85 1785
3852.44 1759
3853.02 1844
3853.61 1793
3854.20 1810
3854.78 1906
3855.37 2017
3855.95 2129
3856.54 2460
3857.13 2880
3857.71 3282
3858.30 3775
3858.89 4130
3859.47 4449
3860.06 5052
3860.64 5215
3861.23 5160
3861.82 5069
3862.40 4824
3862.99 4279
3863.58 3827
3864.16 3560
3864.75 3266
3865.34 2845
3865.92 2738
3866.51 2423
3867.10 2310
3867.69 2137
3868.27 2167
3868.86 2023
3869.45 2075
3870.03 2061
3870.62 2153
3871.21 2208
3871.80 2287
3872.38 2307
3872.97 2444
3873.56 2352
3874.15 2152
3874.73 2123
3875.32 2145
3875.91 2014
3876.50 2056
3877.08 2027
3877.67 1865
3878.26 1841
3878.85 1789
3879.43 1795
3880.02 1699
3880.61 1752
3881.20 1717
3881.79 1730
3882.37 1653
3882.96 1626
3883.55 1593
3884.14 1621
3884.73 1753
3885.32 1796
3885.90 1836
3886.49 1892
3887.08 1923
3887.67 1956
3888.26 1949
3888.85 2073
3889.44 2116
3890.02 2214
3890.61 2230
3891.20 2238
3891.79 2318
3892.38 2344
3892.97 2347
3893.56 2380
3894.15 2443
3894.74 2457
3895.32 2496
3895.91 2545
3896.50 2463
3897.09 2504
3897.68 2421
3898.27 2451
3898.86 2453
3899.45 2299
3900.04 2242
3900.63 2241
3901.22 2190
3901.81 2103
3902.40 2048
3902.99 1940
3903.58 1841
3904.17 1814
3904.76 1766
3905.35 1723
3905.94 1700
3906.53 1818
3907.12 1776
3907.71 1671
3908.30 1600
3908.89 1674
3909.48 1618
3910.07 1662
3910.66 1677
3911.25 1562
3911.84 1515
3912.43 1601
3913.02 1658
3913.61 1632
3914.20 1600
3914.79 1540
3915.38 1565
3915.97 1684
3916.56 1613
3917.15 1554
3917.74 1477
3918.33 1447
3918.92 1497
3919.52 1592
3920.11 1473
3920.70 1443
3921.29 1542
3921.88 1613
3922.47 1605
3923.06 1460
3923.65 1588
3924.24 1579
3924.84 1556
3925.43 1562
3926.02 1590
3926.61 1566
3927.20 1545
3927.79 1563
3928.38 1537
3928.98 1587
3929.57 1534
3930.16 1541
3930.75 1580
3931.34 1582
3931.93 1619
3932.53 1537
3933.12 1587
3933.71 1685
3934.30 1662
3934.89 1559
3935.49 1585
3936.08 1643
3936.67 1648
3937.26 1680
3937.86 1702
3938.45 1601
3939.04 1634
3939.63 1655
3940.23 1615
3940.82 1556
3941.41 1660
3942.00 1574
3942.60 1531
3943.19 1545
3943.78 1497
3944.37 1517
3944.97 1516
3945.56 1520
3946.15 1483
3946.75 1511
3947.34 1522
3947.93 1556
3948.52 1483
3949.12 1512
3949.71 1503
3950.30 1474
3950.90 1507
3951.49 1517
3952.08 1550
3952.68 1592
3953.27 1580
3953.86 1611
3954.46 1571
3955.05 1565
3955.65 1587
3956.24 1573
3956.83 1534
3957.43 1512
3958.02 1563
3958.61 1555
3959.21 1634
3959.80 1649
3960.40 1590
3960.99 1598
3961.58 1620
3962.18 1696
3962.77 1809
3963.37 1846
3963.96 1963
3964.55 1970
3965.15 1974
3965.74 2080
3966.34 2233
3966.93 2276
3967.53 2052
3968.12 1942
3968.72 1828
3969.31 1669
3969.91 1612
3970.50 1651
3971.10 1672
3971.69 1544
3972.28 1542
3972.88 1659
3973.47 1597
3974.07 1542
3974.66 1595
3975.26 1582
3975.85 1648
3976.45 1556
3977.05 1590
3977.64 1620
3978.24 1631
3978.83 1567
3979.43 1512
3980.02 1533
3980.62 1486
3981.21 1576
3981.81 1581
3982.40 1460
3983.00 1447
3983.60 1526
3984.19 1559
3984.79 1630
3985.38 1543
3985.98 1457
3986.58 1490
3987.17 1448
3987.77 1450
3988.36 1421
3988.96 1519
3989.56 1542
3990.15 1518
3990.75 1572
3991.34 1548
3991.94 1606
3992.54 1529
3993.13 1537
3993.73 1671
3994.33 1728
3994.92 1720
3995.52 1640
3996.12 1608
3996.71 1644
3997.31 1666
3997.91 1643
3998.50 1679
3999.10 1722
3999.70 1759
4000.29 1655
4000.89 1636
4001.49 1701
4002.09 1725
4002.68 1794
4003.28 1737
4003.88 1805
4004.47 1785
4005.07 1714
4005.67 1765
4006.27 1692
4006.86 1739
4007.46 1781
4008.06 1699
4008.66 1753
4009.25 1807
4009.85 1740
4010.45 1729
4011.05 1794
4011.64 1825
4012.24 1825
4012.84 1784
4013.44 1840
4014.04 2019
4014.63 2017
4015.23 2018
4015.83 2135
4016.43 2179
4017.03 2102
4017.63 2055
4018.22 2035
4018.82 1828
4019.42 1671
4020.02 1644
4020.62 1686
4021.22 1527
4021.81 1565
4022.41 1512
4023.01 1649
4023.61 1618
4024.21 1550
4024.81 1570
4025.41 1547
4026.01 1611
4026.60 1676
4027.20 1758
4027.80 1688
4028.40 1703
4029.00 1727
4029.60 1749
4030.20 1709
4030.80 1644
4031.40 1622
4032.00 1603
4032.60 1576
4033.20 1555
4033.80 1607
4034.39 1692
4034.99 1646
4035.59 1663
4036.19 1580
4036.79 1573
4037.39 1608
4037.99 1632
4038.59 1568
4039.19 1555
4039.79 1587
4040.39 1527
4040.99 1538
4041.59 1545
4042.19 1591
4042.79 1528
4043.39 1556
4043.99 1620
4044.59 1635
4045.19 1542
4045.79 1578
4046.39 1616
4046.99 1590
4047.60 1609
4048.20 1650
4048.80 1638
4049.40 1714
4050.00 1724
4050.60 1686
4051.20 1806
4051.80 1733
4052.40 1749
4053.00 1681
4053.60 1619
4054.20 1572
4054.80 1574
4055.41 1497
4056.01 1533
4056.61 1542
4057.21 1498
4057.81 1467
4058.41 1491
4059.01 1503
4059.61 1460
4060.22 1345
4060.82 1374
4061.42 1450
4062.02 1395
4062.62 1422
4063.22 1428
4063.82 1398
4064.43 1395
4065.03 1383
4065.63 1430
4066.23 1408
4066.83 1348
4067.44 1487
4068.04 1486
4068.64 1439
4069.24 1427
4069.84 1379
4070.45 1502
4071.05 1557
4071.65 1530
4072.25 1502
4072.86 1496
4073.46 1467
4074.06 1510
4074.66 1490
4075.27 1606
4075.87 1604
4076.47 1522
4077.07 1454
4077.68 1479
4078.28 1538
4078.88 1498
4079.48 1483
4080.09 1628
4080.69 1544
4081.29 1610
4081.90 1602
4082.50 1614
4083.10 1591
4083.71 1669
4084.31 1653
4084.91 1658
4085.52 1533
4086.12 1504
4086.72 1544
4087.33 1586
4087.93 1612
4088.53 1671
4089.14 1832
4089.74 1848
4090.34 1993
4090.95 2068
4091.55 2344
4092.15 2625
4092.76 2834
4093.36 3029
4093.97 3044
4094.57 3123
4095.17 3057
4095.78 2802
4096.38 2600
4096.99 2346
4097.59 2194
4098.19 1970
4098.80 1853
4099.40 1692
4100.01 1565
4100.61 1446
4101.22 1468
4101.82 1460
4102.43 1431
4103.03 1427
4103.63 1401
4104.24 1372
4104.84 1416
4105.45 1466
4106.05 1392
4106.66 1380
4107.26 1445
4107.87 1419
4108.47 1450
4109.08 1469
4109.68 1466
4110.29 1437
4110.89 1457
4111.50 1489
4112.10 1453
4112.71 1449
4113.31 1542
4113.92 1507
4114.53 1475
4115.13 1358
4115.74 1479
4116.34 1489
4116.95 1339
4117.55 1481
4118.16 1458
4118.76 1381
4119.37 1447
4119.98 1472
4120.58 1426
4121.19 1521
4121.79 1559
4122.40 1578
4123.01 1567
4123.61 1536
4124.22 1532
4124.82 1505
4125.43 1483
4126.04 1534
4126.64 1491
4127.25 1600
4127.86 1527
4128.46 1551
4129.07 1583
4129.68 1626
4130.28 1620
4130.89 1619
4131.50 1693
4132.10 1662
4132.71 1637
4133.32 1671
4133.92 1645
4134.53 1749
4135.14 1712
4135.74 1684
4136.35 1720
4136.96 1689
4137.56 1658
4138.17 1676
4138.78 1640
4139.39 1740
4139.99 1794
4140.60 1821
4141.21 1736
4141.82 1707
4142.42 1608
4143.03 1719
4143.64 1627
4144.25 1644
4144.85 1551
4145.46 1508
4146.07 1572
4146.68 1482
4147.28 1467
4147.89 1434
4148.50 1463
4149.11 1420
4149.72 1434
4150.32 1400
4150.93 1393
4151.54 1409
4152.15 1349
4152.76 1320
4153.37 1333
4153.97 1294
4154.58 1319
4155.19 1327
4155.80 1376
4156.41 1297
4157.02 1411
4157.62 1347
4158.23 1312
4158.84 1405
4159.45 1316
4160.06 1382
4160.67 1417
4161.28 1473
4161.89 1557
4162.49 1501
4163.10 1553
4163.71 1568
4164.32 1631
4164.93 1588
4165.54 1656
4166.15 1670
4166.76 1661
4167.37 1673
4167.98 1698
4168.59 1753
4169.20 1667
4169.81 1665
4170.42 1676
4171.02 1712
4171.63 1660
4172.24 1591
4172.85 1698
4173.46 1649
4174.07 1558
4174.68 1635
4175.29 1654
4175.90 1677
4176.51 1590
4177.12 1529
4177.73 1552
4178.34 1570
4178.95 1534
4179.56 1461
4180.17 1549
4180.78 1455
4181.39 1434
4182.00 1453
4182.61 1477
4183.23 1487
4183.84 1438
4184.45 1323
4185.06 1436
4185.67 1425
4186.28 1357
4186.89 1402
4187.50 1407
4188.11 1458
4188.72 1356
4189.33 1462
4189.94 1501
4190.55 1489
4191.17 1581
4191.78 1660
4192.39 1667
4193.00 1709
4193.61 1792
4194.22 1863
4194.83 1864
4195.44 1773
4196.06 1744
4196.67 1753
4197.28 1718
4197.89 1710
4198.50 1674
4199.11 1684
4199.72 1658
4200.34 1648
4200.95 1621
4201.56 1538
4202.17 1594
4202.78 1573
4203.40 1578
4204.01 1515
4204.62 1527
4205.23 1498
4205.84 1544
4206.46 1487
4207.07 1414
4207.68 1403
4208.29 1493
4208.90 1526
4209.52 1550
4210.13 1506
4210.74 1504
4211.35 1499
4211.97 1400
4212.58 1531
4213.19 1595
4213.80 1596
4214.42 1641
4215.03 1710
4215.64 1759
4216.26 1840
4216.87 1879
4217.48 2033
4218.09 2270
4218.71 2459
4219.32 2626
4219.93 2791
4220.55 2894
4221.16 2972
4221.77 3268
4222.39 3435
4223.00 3344
4223.61 3235
4224.23 3088
4224.84 3187
4225.45 3330
4226.07 3306
4226.68 3227
4227.30 3276
4227.91 3343
4228.52 3111
4229.14 2867
4229.75 2705
4230.36 2449
4230.98 2317
4231.59 2155
4232.21 2145
4232.82 2007
4233.43 1971
4234.05 1849
4234.66 1828
4235.28 1869
4235.89 1819
4236.51 1782
4237.12 1688
4237.73 1733
4238.35 1630
4238.96 1537
4239.58 1550
4240.19 1556
4240.81 1571
4241.42 1552
4242.04 1553
4242.65 1568
4243.27 1494
4243.88 1527
4244.50 1581
4245.11 1675
4245.73 1629
4246.34 1600
4246.96 1618
4247.57 1640
4248.19 1654
4248.80 1629
4249.42 1678
4250.03 1559
4250.65 1531
4251.26 1531
4251.88 1511
4252.49 1431
4253.11 1492
4253.72 1518
4254.34 1539
4254.96 1569
4255.57 1547
4256.19 1544
4256.80 1567
4257.42 1602
4258.03 1625
4258.65 1655
4259.27 1626
4259.88 1634
4260.50 1672
4261.12 1664
4261.73 1617
4262.35 1594
4262.96 1543
4263.58 1597
4264.20 1567
4264.81 1635
4265.43 1697
4266.05 1701
4266.66 1682
4267.28 1690
4267.90 1734
4268.51 1576
4269.13 1584
4269.75 1649
4270.36 1546
4270.98 1607
4271.60 1642
4272.21 1534
4272.83 1615
4273.45 1574
4274.06 1595
4274.68 1745
4275.30 1778
4275.92 1743
4276.53 1771
4277.15 1792
4277.77 1675
4278.38 1609
4279.00 1525
4279.62 1509
4280.24 1506
4280.85 1552
4281.47 1489
4282.09 1516
4282.71 1475
4283.32 1480
4283.94 1450
4284.56 1585
4285.18 1613
4285.80 1602
4286.41 1609
4287.03 1569
4287.65 1559
4288.27 1555
4288.89 1572
4289.50 1446
4290.12 1431
4290.74 1517
4291.36 1577
4291.98 1557
4292.60 1528
4293.21 1497
4293.83 1470
4294.45 1452
4295.07 1439
4295.69 1514
4296.31 1506
4296.93 1515
4297.54 1472
4298.16 1438
4298.78 1359
4299.40 1371
4300.02 1403
4300.64 1444
4301.26 1378
4301.88 1387
4302.50 1460
4303.12 1515
4303.73 1467
4304.35 1446
4304.97 1473
4305.59 1589
4306.21 1560
4306.83 1617
4307.45 1778
4308.07 1869
4308.69 1858
4309.31 1900
4309.93 1906
4310.55 1974
4311.17 1853
4311.79 1815
4312.41 1728
4313.03 1665
4313.65 1568
4314.27 1543
4314.89 1449
4315.51 1441
4316.13 1467
4316.75 1420
4317.37 1404
4317.99 1412
4318.61 1398
4319.23 1326
4319.85 1350
4320.47 1346
4321.09 1435
4321.71 1463
4322.33 1415
4322.95 1439
4323.57 1434
4324.19 1491
4324.81 1588
4325.43 1509
4326.05 1495
4326.68 1367
4327.30 1324
4327.92 1407
4328.54 1437
4329.16 1395
4329.78 1369
4330.40 1349
4331.02 1336
4331.64 1351
4332.26 1379
4332.89 1361
4333.51 1379
4334.13 1415
4334.75 1472
4335.37 1408
4335.99 1533
4336.61 1514
4337.24 1589
4337.86 1464
4338.48 1508
4339.10 1523
4339.72 1595
4340.34 1488
4340.97 1588
4341.59 1694
4342.21 1654
4342.83 1768
4343.45 1929
4344.08 2051
4344.70 2225
4345.32 2401
4345.94 2394
4346.57 2341
4347.19 2305
4347.81 2185
4348.43 2025
4349.05 1838
4349.68 1821
4350.30 1678
4350.92 1628
4351.54 1658
4352.17 1532
4352.79 1475
4353.41 1465
4354.04 1380
4354.66 1439
4355.28 1487
4355.90 1482
4356.53 1460
4357.15 1410
4357.77 1345
4358.40 1457
4359.02 1420
4359.64 1353
4360.27 1397
4360.89 1428
4361.51 1492
4362.14 1440
4362.76 1413
4363.38 1463
4364.01 1391
4364.63 1414
4365.25 1438
4365.88 1484
4366.50 1489
4367.12 1404
4367.75 1386
4368.37 1356
4369.00 1372
4369.62 1336
4370.24 1367
4370.87 1410
4371.49 1377
4372.12 1336
4372.74 1367
4373.36 1382
4373.99 1393
4374.61 1395
4375.24 1453
4375.86 1464
4376.49 1478
4377.11 1496
4377.73 1581
4378.36 1546
4378.98 1568
4379.61 1530
4380.23 1516
4380.86 1566
4381.48 1653
4382.11 1622
4382.73 1640
4383.36 1672
4383.98 1639
4384.61 1664
4385.23 1823
4385.86 1905
4386.48 1961
4387.11 2128
4387.73 2279
4388.36 2431
4388.98 2652
4389.61 2778
4390.23 2859
4390.86 2934
4391.48 2962
4392.11 2735
4392.74 2420
4393.36 2322
4393.99 2095
4394.61 1989
4395.24 1831
4395.86 1888
4396.49 1902
4397.12 1899
4397.74 1871
4398.37 1917
4398.99 1896
4399.62 1818
4400.25 1793
4400.87 1922
4401.50 1820
4402.12 1735
4402.75 1642
4403.38 1717
4404.00 1744
4404.63 1646
4405.26 1625
4405.88 1635
4406.51 1666
4407.14 1656
4407.76 1679
4408.39 1688
4409.02 1685
4409.64 1701
4410.27 1631
4410.90 1591
4411.52 1524
4412.15 1572
4412.78 1508
4413.40 1492
4414.03 1453
4414.66 1420
4415.29 1453
4415.91 1505
4416.54 1455
4417.17 1462
4417.79 1396
4418.42 1419
4419.05 1433
4419.68 1414
4420.30 1350
4420.93 1320
4421.56 1286
4422.19 1387
4422.81 1400
4423.44 1353
4424.07 1325
4424.70 1358
4425.33 1357
4425.95 1338
4426.58 1317
4427.21 1227
4427.84 1212
4428.47 1236
4429.09 1257
4429.72 1305
4430.35 1274
4430.98 1324
4431.61 1346
4432.23 1336
4432.86 1338
4433.49 1337
4434.12 1335
4434.75 1356
4435.38 1289
4436.01 1296
4436.63 1343
4437.26 1327
4437.89 1347
4438.52 1324
4439.15 1292
4439.78 1265
4440.41 1213
4441.04 1246
4441.67 1264
4442.29 1253
4442.92 1240
4443.55 1205
4444.18 1300
4444.81 1352
4445.44 1344
4446.07 1383
4446.70 1330
4447.33 1361
4447.96 1305
4448.59 1336
4449.22 1317
4449.85 1276
4450.48 1305
4451.11 1277
4451.74 1276
4452.37 1374
4453.00 1252
4453.63 1247
4454.26 1255
4454.89 1231
4455.52 1251
4456.15 1256
4456.78 1234
4457.41 1243
4458.04 1176
4458.67 1156
4459.30 1129
4459.93 1117
4460.56 1135
4461.19 1197
4461.82 1239
4462.45 1232
4463.08 1183
4463.71 1175
4464.34 1183
4464.97 1160
4465.60 1234
4466.23 1171
4466.86 1191
4467.49 1193
4468.12 1159
4468.76 1179
4469.39 1179
4470.02 1139
4470.65 1192
4471.28 1209
4471.91 1145
4472.54 1148
4473.17 1228
4473.80 1169
4474.44 1141
4475.07 1145
4475.70 1176
4476.33 1146
4476.96 1190
4477.59 1178
4478.22 1171
4478.86 1199
4479.49 1191
4480.12 1247
4480.75 1237
4481.38 1320
4482.02 1299
4482.65 1312
4483.28 1287
4483.91 1365
4484.54 1406
4485.18 1297
4485.81 1274
4486.44 1288
4487.07 1333
4487.70 1311
4488.34 1306
4488.97 1286
4489.60 1268
4490.23 1298
4490.87 1318
4491.50 1342
4492.13 1295
4492.76 1228
4493.40 1201
4494.03 1264
4494.66 1288
4495.30 1282
4495.93 1257
4496.56 1273
4497.19 1283
4497.83 1305
4498.46 1298
4499.09 1367
4499.73 1408
4500.36 1429
4500.99 1506
4501.63 1514
4502.26 1522
4502.89 1492
4503.53 1514
4504.16 1450
4504.79 1432
4505.43 1362
4506.06 1283
4506.69 1299
4507.33 1329
4507.96 1316
4508.59 1232
4509.23 1294
4509.86 1220
4510.50 1201
4511.13 1240
4511.76 1328
4512.40 1367
4513.03 1240
4513.67 1323
4514.30 1284
4514.93 1281
4515.57 1271
4516.20 1257
4516.84 1266
4517.47 1346
4518.11 1331
4518.74 1316
4519.37 1352
4520.01 1390
4520.64 1415
4521.28 1400
4521.91 1388
4522.55 1395
4523.18 1405
4523.82 1500
4524.45 1661
4525.09 1781
4525.72 1935
4526.36 2230
4526.99 2613
4527.63 2989
4528.26 3491
4528.90 4103
4529.53 4555
4530.17 5076
4530.80 5393
4531.44 5153
4532.07 4920
4532.71 4511
4533.34 3968
4533.98 3462
4534.62 3013
4535.25 2605
4535.89 2267
4536.52 1956
4537.16 1746
4537.79 1633
4538.43 1582
4539.07 1438
4539.70 1468
4540.34 1460
4540.97 1440
4541.61 1326
4542.25 1331
4542.88 1349
4543.52 1286
4544.15 1327
4544.79 1292
4545.43 1328
4546.06 1287
4546.70 1268
4547.34 1225
4547.97 1101
4548.61 1228
4549.25 1305
4549.88 1310
4550.52 1307
4551.16 1306
4551.79 1391
4552.43 1371
4553.07 1393
4553.70 1409
4554.34 1394
4554.98 1435
4555.61 1404
4556.25 1248
4556.89 1329
4557.53 1419
4558.16 1328
4558.80 1312
4559.44 1292
4560.07 1303
4560.71 1313
4561.35 1285
4561.99 1314
4562.62 1255
4563.26 1341
4563.90 1439
4564.54 1594
4565.18 1577
4565.81 1666
4566.45 1733
4567.09 1887
4567.73 1946
4568.36 1876
4569.00 1904
4569.64 1902
4570.28 1896
4570.92 1809
4571.55 1686
4572.19 1626
4572.83 1619
4573.47 1414
4574.11 1425
4574.75 1462
4575.38 1384
4576.02 1281
4576.66 1259
4577.30 1369
4577.94 1355
4578.58 1377
4579.22 1257
4579.85 1273
4580.49 1324
4581.13 1295
4581.77 1295
4582.41 1328
4583.05 1344
4583.69 1319
4584.33 1283
4584.97 1294
4585.61 1300
4586.24 1343
4586.88 1338
4587.52 1356
4588.16 1323
4588.80 1286
4589.44 1252
4590.08 1260
4590.72 1394
4591.36 1272
4592.00 1251
4592.64 1228
4593.28 1228
4593.92 1227
4594.56 1208
4595.20 1221
4595.84 1245
4596.48 1161
4597.12 1177
4597.76 1225
4598.40 1267
4599.04 1249
4599.68 1276
4600.32 1248
4600.96 1211
4601.60 1264
4602.24 1272
4602.88 1250
4603.52 1376
4604.16 1447
4604.80 1379
4605.44 1399
4606.08 1488
4606.72 1448
4607.36 1370
4608.00 1443
4608.64 1346
4609.28 1297
4609.93 1310
4610.57 1232
4611.21 1324
4611.85 1274
4612.49 1302
4613.13 1222
4613.77 1299
4614.41 1221
4615.05 1128
4615.69 1188
4616.34 1203
4616.98 1269
4617.62 1201
4618.26 1178
4618.90 1185
4619.54 1157
4620.18 1088
4620.83 1183
4621.47 1133
4622.11 1105
4622.75 1164
4623.39 1148
4624.03 1125
4624.68 1117
4625.32 1227
4625.96 1168
4626.60 1184
4627.24 1205
4627.89 1197
4628.53 1167
4629.17 1168
4629.81 1171
4630.45 1219
4631.10 1145
4631.74 1207
4632.38 1176
4633.02 1209
4633.67 1233
4634.31 1254
4634.95 1260
4635.59 1294
4636.24 1320
4636.88 1290
4637.52 1344
4638.17 1287
4638.81 1249
4639.45 1284
4640.09 1291
4640.74 1255
4641.38 1188
4642.02 1303
4642.67 1281
4643.31 1244
4643.95 1203
4644.60 1204
4645.24 1235
4645.88 1268
4646.53 1191
4647.17 1312
4647.81 1225
4648.46 1156
4649.10 1292
4649.74 1350
4650.39 1344
4651.03 1232
4651.67 1297
4652.32 1301
4652.96 1291
4653.61 1237
4654.25 1207
4654.89 1264
4655.54 1172
4656.18 1100
4656.83 1146
4657.47 1096
4658.11 1100
4658.76 1162
4659.40 1091
4660.05 1128
4660.69 1170
4661.33 1260
4661.98 1223
4662.62 1118
4663.27 1061
4663.91 1111
4664.56 1120
4665.20 1120
4665.85 1127
4666.49 1068
4667.14 1097
4667.78 1032
4668.43 1128
4669.07 1047
4669.72 1022
4670.36 1127
4671.01 1080
4671.65 985
4672.30 1132
4672.94 1119
4673.59 1150
4674.23 1141
4674.88 1122
4675.52 1207
4676.17 1169
4676.81 1189
4677.46 1184
4678.10 1235
4678.75 1227
4679.40 1216
4680.04 1285
4680.69 1206
4681.33 1185
4681.98 1141
4682.62 1130
4683.27 1147
4683.92 1102
4684.56 1159
4685.21 1102
4685.85 1098
4686.50 1189
4687.15 1141
4687.79 1130
4688.44 1192
4689.09 1120
4689.73 1048
4690.38 1058
4691.02 1180
4691.67 1108
4692.32 1063
4692.96 1127
4693.61 1108
4694.26 1140
4694.90 1226
4695.55 1222
4696.20 1293
4696.84 1298
4697.49 1410
4698.14 1293
4698.78 1331
4699.43 1319
4700.08 1299
4700.73 1269
4701.37 1179
4702.02 1179
4702.67 1154
4703.31 1065
4703.96 1133
4704.61 1086
4705.26 1081
4705.90 1100
4706.55 1066
4707.20 1133
4707.85 1134
4708.49 1106
4709.14 1169
4709.79 1127
4710.44 1121
4711.09 1133
4711.73 1157
4712.38 1225
4713.03 1225
4713.68 1133
4714.33 1145
4714.97 1159
4715.62 1223
4716.27 1202
4716.92 1316
4717.57 1256
4718.21 1243
4718.86 1288
4719.51 1280
4720.16 1352
4720.81 1379
4721.46 1368
4722.11 1413
4722.75 1432
4723.40 1527
4724.05 1486
4724.70 1491
4725.35 1404
4726.00 1468
4726.65 1469
4727.30 1412
4727.94 1381
4728.59 1340
4729.24 1309
4729.89 1168
4730.54 1133
4731.19 1118
4731.84 1128
4732.49 1176
4733.14 1174
4733.79 1262
4734.44 1215
4735.09 1189
4735.74 1200
4736.38 1235
4737.03 1237
4737.68 1265
4738.33 1260
4738.98 1357
4739.63 1315
4740.28 1299
4740.93 1278
4741.58 1317
4742.23 1257
4742.88 1266
4743.53 1199
4744.18 1185
4744.83 1173
4745.48 1152
4746.13 1236
4746.78 1179
4747.43 1210
4748.08 1280
4748.73 1221
4749.39 1249
4750.04 1334
4750.69 1320
4751.34 1316
4751.99 1268
4752.64 1315
4753.29 1256
4753.94 1207
4754.59 1222
4755.24 1179
4755.89 1178
4756.54 1170
4757.19 1234
4757.84 1250
4758.50 1181
4759.15 1168
4759.80 1192
4760.45 1168
4761.10 1139
4761.75 1105
4762.40 1182
4763.05 1138
4763.71 1098
4764.36 1114
4765.01 1141
4765.66 1127
4766.31 1145
4766.96 1158
4767.62 1152
4768.27 1164
4768.92 1132
4769.57 1110
4770.22 1102
4770.87 1131
4771.53 1043
4772.18 1107
4772.83 1007
4773.48 1078
4774.13 1098
4774.79 990
4775.44 1046
4776.09 1045
4776.74 1046
4777.40 1036
4778.05 1134
4778.70 1072
4779.35 1047
4780.01 1036
4780.66 1086
4781.31 1125
4781.96 1122
4782.62 1108
4783.27 1038
4783.92 1048
4784.57 1084
4785.23 1105
4785.88 1123
4786.53 1167
4787.19 1178
4787.84 1193
4788.49 1133
4789.15 1110
4789.80 1079
4790.45 1055
4791.11 1063
4791.76 1051
4792.41 1021
4793.07 1019
4793.72 995
4794.37 1060
4795.03 1099
4795.68 1138
4796.33 1109
4796.99 1024
4797.64 1005
4798.29 1059
4798.95 1117
4799.60 1095
4800.26 1094
4800.91 1005
4801.56 1097
4802.22 1056
4802.87 1032
4803.53 1040
4804.18 1121
4804.83 1018
4805.49 1036
4806.14 1077
4806.80 1012
4807.45 1013
4808.11 1044
4808.76 1007
4809.42 1001
4810.07 1019
4810.72 1012
4811.38 1039
4812.03 1064
4812.69 1103
4813.34 1091
4814.00 1151
4814.65 1165
4815.31 1228
4815.96 1215
4816.62 1230
4817.27 1208
4817.93 1214
4818.58 1271
4819.24 1288
4819.89 1296
4820.55 1216
4821.20 1328
4821.86 1267
4822.52 1229
4823.17 1256
4823.83 1256
4824.48 1191
4825.14 1268
4825.79 1269
4826.45 1176
4827.10 1173
4827.76 1207
4828.42 1189
4829.07 1192
4829.73 1212
4830.38 1221
4831.04 1251
4831.70 1179
4832.35 1298
4833.01 1418
4833.66 1422
4834.32 1452
4834.98 1499
4835.63 1513
4836.29 1517
4836.95 1582
4837.60 1601
4838.26 1517
4838.92 1463
4839.57 1370
4840.23 1451
4840.89 1353
4841.54 1262
4842.20 1273
4842.86 1262
4843.51 1261
4844.17 1298
4844.83 1320
4845.48 1361
4846.14 1411
4846.80 1531
4847.45 1681
4848.11 1780
4848.77 1819
4849.43 1870
4850.08 1900
4850.74 1884
4851.40 1635
4852.06 1602
4852.71 1504
4853.37 1450
4854.03 1360
4854.69 1358
4855.34 1443
4856.00 1443
4856.66 1488
4857.32 1529
4857.97 1559
4858.63 1584
4859.29 1577
4859.95 1557
4860.61 1512
4861.26 1481
4861.92 1454
4862.58 1403
4863.24 1443
4863.90 1413
4864.55 1553
4865.21 1543
4865.87 1499
4866.53 1558
4867.19 1464
4867.85 1488
4868.51 1460
4869.16 1431
4869.82 1391
4870.48 1459
4871.14 1396
4871.80 1357
4872.46 1377
4873.12 1351
4873.78 1410
4874.43 1400
4875.09 1391
4875.75 1339
4876.41 1335
4877.07 1389
4877.73 1289
4878.39 1214
4879.05 1299
4879.71 1346
4880.37 1210
4881.03 1240
4881.69 1175
4882.34 1217
4883.00 1176
4883.66 1215
4884.32 1212
4884.98 1204
4885.64 1276
4886.30 1164
4886.96 1298
4887.62 1273
4888.28 1310
4888.94 1414
4889.60 1385
4890.26 1359
4890.92 1433
4891.58 1417
4892.24 1304
4892.90 1339
4893.56 1365
4894.22 1288
4894.88 1183
4895.54 1224
4896.20 1279
4896.86 1414
4897.52 1341
4898.19 1300
4898.85 1350
4899.51 1286
4900.17 1293
4900.83 1224
4901.49 1238
4902.15 1279
4902.81 1264
4903.47 1256
4904.13 1157
4904.79 1138
4905.45 1137
4906.12 1143
4906.78 1159
4907.44 1160
4908.10 1072
4908.76 1124
4909.42 1114
4910.08 1182
4910.74 1112
4911.41 1143
4912.07 1121
4912.73 1143
4913.39 1051
4914.05 1080
4914.71 1076
4915.38 1101
4916.04 1135
4916.70 1074
4917.36 1054
4918.02 1018
4918.68 993
4919.35 1064
4920.01 1044
4920.67 1098
4921.33 1106
4921.99 993
4922.66 1026
4923.32 1045
4923.98 1006
4924.64 1043
4925.31 1050
4925.97 1078
4926.63 1087
4927.29 1067
4927.96 1037
4928.62 1073
4929.28 1086
4929.94 1133
4930.61 1031
4931.27 1054
4931.93 1138
4932.59 1037
4933.26 1130
4933.92 1149
4934.58 1114
4935.25 1094
4935.91 1094
4936.57 1056
4937.24 1106
4937.90 1094
4938.56 1104
4939.23 1084
4939.89 1110
4940.55 1132
4941.22 1142
4941.88 1089
4942.54 1067
4943.21 1107
4943.87 1090
4944.53 1039
4945.20 980
4945.86 1037
4946.52 1083
4947.19 1023
4947.85 985
4948.52 979
4949.18 982
4949.84 1018
4950.51 939
4951.17 996
4951.84 1020
4952.50 1034
4953.17 978
4953.83 986
4954.49 1082
4955.16 1067
4955.82 1143
4956.49 1181
4957.15 1141
4957.82 1074
4958.48 1115
4959.15 1100
4959.81 1019
4960.47 1093
4961.14 1113
4961.80 1096
4962.47 1109
4963.13 1096
4963.80 1106
4964.46 1125
4965.13 1260
4965.79 1156
4966.46 1104
4967.12 1027
4967.79 1117
4968.45 1060
4969.12 1034
4969.79 1036
4970.45 1087
4971.12 1126
4971.78 1170
4972.45 1096
4973.11 1128
4973.78 1053
4974.44 1084
4975.11 980
4975.78 1143
4976.44 1097
4977.11 1058
4977.77 1117
4978.44 1146
4979.11 1029
4979.77 1067
4980.44 1139
4981.10 1094
4981.77 1070
4982.44 1149
4983.10 1203
4983.77 1249
4984.43 1346
4985.10 1445
4985.77 1596
4986.43 1779
4987.10 1930
4987.77 1975
4988.43 1987
4989.10 2045
4989.77 2013
4990.43 1872
4991.10 1715
4991.77 1573
4992.43 1413
4993.10 1194
4993.77 1225
4994.43 1120
4995.10 1122
4995.77 1138
4996.44 1122
4997.10 1055
4997.77 991
4998.44 1084
4999.10 1128
4999.77 1046
5000.44 991
5001.11 1039
5001.77 1080
5002.44 1041
5003.11 1062
5003.78 1028
5004.44 978
5005.11 961
5005.78 984
5006.45 1044
5007.12 1033
5007.78 997
5008.45 982
5009.12 1051
5009.79 995
5010.46 1011
5011.12 1055
5011.79 1134
5012.46 1074
5013.13 1087
5013.80 1070
5014.47 1080
5015.13 1129
5015.80 1101
5016.47 1159
5017.14 1245
5017.81 1269
5018.48 1326
5019.14 1389
5019.81 1442
5020.48 1452
5021.15 1512
5021.82 1615
5022.49 1574
5023.16 1632
5023.83 1570
5024.50 1446
5025.16 1405
5025.83 1280
5026.50 1306
5027.17 1251
5027.84 1265
5028.51 1221
5029.18 1231
5029.85 1106
5030.52 1052
5031.19 1033
5031.86 1110
5032.53 1102
5033.20 1109
5033.87 1119
5034.54 1128
5035.21 1093
5035.88 1070
5036.54 1070
5037.21 1125
5037.88 1152
5038.55 1130
5039.22 1142
5039.89 1158
5040.56 1191
5041.23 1211
5041.90 1247
5042.58 1277
5043.25 1256
5043.92 1249
5044.59 1237
5045.26 1202
5045.93 1166
5046.60 1143
5047.27 1121
5047.94 1104
5048.61 1063
5049.28 1040
5049.95 1011
5050.62 949
5051.29 967
5051.96 1044
5052.63 1026
5053.30 995
5053.98 970
5054.65 1010
5055.32 1004
5055.99 1027
5056.66 1140
5057.33 1103
5058.00 1097
5058.67 1101
5059.34 1164
5060.02 1128
5060.69 1156
5061.36 1140
5062.03 1110
5062.70 1095
5063.37 1030
5064.04 1082
5064.72 996
5065.39 1015
5066.06 1020
5066.73 1019
5067.40 984
5068.08 1041
5068.75 1000
5069.42 949
5070.09 961
5070.76 959
5071.44 1029
5072.11 1028
5072.78 987
5073.45 958
5074.12 1031
5074.80 1023
5075.47 1061
5076.14 1083
5076.81 1068
5077.49 1086
5078.16 1004
5078.83 1058
5079.50 1082
5080.18 1141
5080.85 1079
5081.52 1070
5082.20 1088
5082.87 1040
5083.54 989
5084.21 1037
5084.89 1001
5085.56 938
5086.23 993
5086.91 1001
5087.58 1090
5088.25 1017
5088.93 1006
5089.60 1089
5090.27 1096
5090.95 1077
5091.62 1089
5092.29 1051
5092.97 981
5093.64 1052
5094.31 1115
5094.99 1030
5095.66 987
5096.34 978
5097.01 1034
5097.68 1010
5098.36 961
5099.03 971
5099.70 1027
5100.38 1010
5101.05 1025
5101.73 980
5102.40 993
5103.08 1071
5103.75 1031
5104.42 1053
5105.10 1000
5105.77 976
5106.45 1018
5107.12 1079
5107.80 1049
5108.47 1057
5109.15 1031
5109.82 969
5110.49 1067
5111.17 1067
5111.84 1003
5112.52 1027
5113.19 1045
5113.87 1026
5114.54 1114
5115.22 1114
5115.89 1117
5116.57 1054
5117.24 1167
5117.92 1085
5118.59 1162
5119.27 1143
5119.94 1117
5120.62 1027
5121.30 1020
5121.97 1007
5122.65 996
5123.32 1038
5124.00 1058
5124.67 967
5125.35 979
5126.02 987
5126.70 992
5127.38 1082
5128.05 1049
5128.73 1020
5129.40 1011
5130.08 1041
5130.76 980
5131.43 1018
5132.11 1002
5132.78 1017
5133.46 1070
5134.14 1056
5134.81 1059
5135.49 1080
5136.17 1036
5136.84 1062
5137.52 1038
5138.20 1091
5138.87 1143
5139.55 1077
5140.22 1001
5140.90 972
5141.58 1018
5142.26 990
5142.93 958
5143.61 973
5144.29 958
5144.96 1003
5145.64 963
5146.32 922
5146.99 919
5147.67 964
5148.35 994
5149.03 1004
5149.70 926
5150.38 973
5151.06 997
5151.73 974
5152.41 930
5153.09 949
5153.77 949
5154.44 927
5155.12 898
5155.80 976
5156.48 962
5157.16 950
5157.83 964
5158.51 940
5159.19 967
5159.87 875
5160.55 951
5161.22 893
5161.90 888
5162.58 939
5163.26 944
5163.94 964
5164.61 957
5165.29 962
5165.97 949
5166.65 906
5167.33 1002
5168.01 965
5168.68 895
5169.36 927
5170.04 926
5170.72 986
5171.40 958
5172.08 933
5172.76 977
5173.44 957
5174.11 904
5174.79 913
5175.47 935
5176.15 900
5176.83 888
5177.51 934
5178.19 917
5178.87 983
5179.55 1003
5180.23 966
5180.91 882
5181.58 945
5182.26 950
5182.94 905
5183.62 853
5184.30 925
5184.98 912
5185.66 923
5186.34 886
5187.02 850
5187.70 850
5188.38 885
5189.06 927
5189.74 849
5190.42 873
5191.10 882
5191.78 912
5192.46 879
5193.14 880
5193.82 903
5194.50 918
5195.18 915
5195.86 881
5196.54 866
5197.22 856
5197.90 936
5198.58 969
5199.26 899
5199.94 948
5200.63 900
5201.31 897
5201.99 876
5202.67 893
5203.35 949
5204.03 949
5204.71 884
5205.39 913
5206.07 922
5206.75 975
5207.43 965
5208.11 966
5208.80 982
5209.48 997
5210.16 1000
5210.84 1040
5211.52 1014
5212.20 1035
5212.88 1030
5213.57 967
5214.25 972
5214.93 1010
5215.61 963
5216.29 969
5216.97 968
5217.66 1023
5218.34 1027
5219.02 993
5219.70 1000
5220.38 1017
5221.06 945
5221.75 932
5222.43 945
5223.11 938
5223.79 1010
5224.47 946
5225.16 956
5225.84 941
5226.52 1000
5227.20 1016
5227.89 1027
5228.57 948
5229.25 930
5229.93 936
5230.62 936
5231.30 1010
5231.98 1024
5232.66 1027
5233.35 894
5234.03 982
5234.71 974
5235.40 986
5236.08 985
5236.76 1018
5237.44 1029
5238.13 1015
5238.81 1004
5239.49 1048
5240.18 1104
5240.86 1054
5241.54 938
5242.23 904
5242.91 940
5243.59 929
5244.28 935
5244.96 892
5245.64 916
5246.33 897
5247.01 949
5247.70 922
5248.38 925
5249.06 936
5249.75 934
5250.43 886
5251.11 924
5251.80 917
5252.48 982
5253.17 974
5253.85 952
5254.53 927
5255.22 953
5255.90 904
5256.59 939
5257.27 908
5257.96 932
5258.64 944
5259.32 938
5260.01 889
5260.69 921
5261.38 926
5262.06 959
5262.75 967
5263.43 987
5264.12 1013
5264.80 993
5265.49 947
5266.17 973
5266.86 927
5267.54 924
5268.23 913
5268.91 873
5269.60 918
5270.28 945
5270.97 930
5271.65 939
5272.34 918
5273.02 970
5273.71 964
5274.39 934
5275.08 1043
5275.76 1029
5276.45 912
5277.14 1047
5277.82 1010
5278.51 1055
5279.19 1047
5279.88 1122
5280.56 1186
5281.25 1145
5281.94 1153
5282.62 1116
5283.31 1057
5283.99 997
5284.68 1054
5285.37 997
5286.05 961
5286.74 1028
5287.43 991
5288.11 925
5288.80 926
5289.48 951
5290.17 984
5290.86 1040
5291.54 986
5292.23 1012
5292.92 981
5293.60 1041
5294.29 1086
5294.98 1104
5295.66 1197
5296.35 1229
5297.04 1282
5297.72 1369
5298.41 1496
5299.10 1588
5299.79 1635
5300.47 1731
5301.16 1696
5301.85 1661
5302.53 1590
5303.22 1487
5303.91 1388
5304.60 1287
5305.28 1175
5305.97 1134
5306.66 1099
5307.35 1096
5308.03 1023
5308.72 991
5309.41 1004
5310.10 1064
5310.78 1044
5311.47 1044
5312.16 1013
5312.85 1060
5313.54 938
5314.22 963
5314.91 992
5315.60 996
5316.29 1012
5316.98 1026
5317.66 974
5318.35 1068
5319.04 1001
5319.73 1030
5320.42 957
5321.11 1004
5321.80 1040
5322.48 1019
5323.17 961
5323.86 987
5324.55 1054
5325.24 1047
5325.93 1038
5326.62 995
5327.30 958
5327.99 985
5328.68 1054
5329.37 1049
5330.06 1094
5330.75 1046
5331.44 1073
5332.13 1071
5332.82 1045
5333.51 1060
5334.20 1112
5334.88 1119
5335.57 1080
5336.26 1134
5336.95 1092
5337.64 1095
5338.33 1109
5339.02 1116
5339.71 1168
5340.40 1176
5341.09 1210
5341.78 1189
5342.47 1244
5343.16 1340
5343.85 1381
5344.54 1415
5345.23 1495
5345.92 1634
5346.61 1713
5347.30 1947
5347.99 2080
5348.68 2207
5349.37 2354
5350.06 2391
5350.75 2459
5351.44 2280
5352.13 2193
5352.82 1963
5353.51 1803
5354.20 1598
5354.90 1463
5355.59 1329
5356.28 1240
5356.97 1153
5357.66 1164
5358.35 1101
5359.04 1086
5359.73 1062
5360.42 1077
5361.11 1162
5361.80 1045
5362.49 1032
5363.19 1040
5363.88 1051
5364.57 1053
5365.26 1024
5365.95 974
5366.64 997
5367.33 1036
5368.03 997
5368.72 971
5369.41 933
5370.10 1049
5370.79 1005
5371.48 1028
5372.18 1012
5372.87 979
5373.56 947
5374.25 985
5374.94 990
5375.63 1053
5376.33 1052
5377.02 1009
5377.71 1024
5378.40 1000
5379.10 1012
5379.79 1045
5380.48 958
5381.17 971
5381.86 971
5382.56 1012
5383.25 1054
5383.94 1073
5384.63 1076
5385.33 1098
5386.02 1163
5386.71 1206
5387.40 1183
5388.10 1188
5388.79 1223
5389.48 1230
5390.18 1159
5390.87 1094
5391.56 1121
5392.26 1140
5392.95 1092
5393.64 1035
5394.33 1022
5395.03 1012
5395.72 930
5396.41 967
5397.11 911
5397.80 998
5398.49 951
5399.19 947
5399.88 964
5400.58 979
5401.27 969
5401.96 960
5402.66 950
5403.35 990
5404.04 965
5404.74 973
5405.43 999
5406.13 975
5406.82 950
5407.51 993
5408.21 953
5408.90 912
5409.60 940
5410.29 976
5410.98 906
5411.68 917
5412.37 861
5413.07 926
5413.76 925
5414.46 944
5415.15 977
5415.84 956
5416.54 917
5417.23 898
5417.93 990
5418.62 947
5419.32 913
5420.01 946
5420.71 968
5421.40 981
5422.10 983
5422.79 957
5423.49 972
5424.18 1043
5424.88 938
5425.57 934
5426.27 916
5426.96 933
5427.66 970
5428.35 925
5429.05 876
5429.74 871
5430.44 888
5431.14 955
5431.83 947
5432.53 913
5433.22 938
5433.92 894
5434.61 902
5435.31 948
5436.01 956
5436.70 938
5437.40 1013
5438.09 970
5438.79 960
5439.49 945
5440.18 929
5440.88 1010
5441.57 978
5442.27 1016
5442.97 976
5443.66 1005
5444.36 995
5445.06 1081
5445.75 1115
5446.45 1140
5447.15 1203
5447.84 1149
5448.54 1084
5449.24 1056
5449.93 1064
5450.63 1030
5451.33 1004
5452.02 999
5452.72 1008
5453.42 988
5454.11 969
5454.81 975
5455.51 967
5456.20 995
5456.90 966
5457.60 949
5458.30 955
5458.99 1020
5459.69 1003
5460.39 1006
5461.09 1071
5461.78 1094
5462.48 1104
5463.18 1072
5463.88 1134
5464.57 1159
5465.27 1042
5465.97 1110
5466.67 1121
5467.36 1154
5468.06 1087
5468.76 960
5469.46 1056
5470.16 975
5470.85 1029
5471.55 1019
5472.25 1038
5472.95 1024
5473.65 1060
5474.35 1063
5475.04 1151
5475.74 1112
5476.44 1165
5477.14 1146
5477.84 1202
5478.54 1304
5479.23 1349
5479.93 1383
5480.63 1408
5481.33 1336
5482.03 1230
5482.73 1155
5483.43 1185
5484.13 1181
5484.83 1118
5485.52 1088
5486.22 1155
5486.92 1105
5487.62 1120
5488.32 1138
5489.02 1123
5489.72 1064
5490.42 1091
5491.12 1119
5491.82 1150
5492.52 1153
5493.22 1238
5493.92 1256
5494.62 1263
5495.31 1336
5496.01 1389
5496.71 1456
5497.41 1578
5498.11 1733
5498.81 1873
5499.51 1990
5500.21 2099
5500.91 1986
5501.61 1867
5502.31 1689
5503.01 1649
5503.71 1541
5504.41 1517
5505.11 1419
5505.81 1351
5506.51 1290
5507.22 1235
5507.92 1364
5508.62 1347
5509.32 1395
5510.02 1399
5510.72 1482
5511.42 1493
5512.12 1482
5512.82 1529
5513.52 1594
5514.22 1599
5514.92 1545
5515.62 1503
5516.32 1407
5517.03 1428
5517.73 1368
5518.43 1318
5519.13 1363
5519.83 1303
5520.53 1320
5521.23 1183
5521.93 1202
5522.63 1190
5523.34 1125
5524.04 1087
5524.74 1017
5525.44 1052
5526.14 1032
5526.84 1101
5527.55 1119
5528.25 1059
5528.95 1085
5529.65 1079
5530.35 1109
5531.05 1091
5531.76 1214
5532.46 1149
5533.16 1109
5533.86 1127
5534.56 1165
5535.27 1126
5535.97 1071
5536.67 1048
5537.37 1074
5538.08 1073
5538.78 1016
5539.48 1012
5540.18 971
5540.89 1023
5541.59 1013
5542.29 994
5542.99 1046
5543.70 1134
5544.40 1107
5545.10 1099
5545.80 1128
5546.51 1121
5547.21 1123
5547.91 1100
5548.62 1116
5549.32 1109
5550.02 1101
5550.73 1054
5551.43 1060
5552.13 949
5552.84 983
5553.54 998
5554.24 969
5554.95 930
5555.65 973
5556.35 987
5557.06 1034
5557.76 1038
5558.46 1058
5559.17 1059
5559.87 1069
5560.57 1090
5561.28 1091
5561.98 1046
5562.69 1070
5563.39 1024
5564.09 1013
5564.80 983
5565.50 950
5566.21 890
5566.91 912
5567.61 937
5568.32 960
5569.02 968
5569.73 955
5570.43 935
5571.14 952
5571.84 918
5572.54 950
5573.25 1027
5573.95 1007
5574.66 1031
5575.36 1103
5576.07 1015
5576.77 960
5577.48 944
5578.18 1016
5578.89 915
5579.59 907
5580.30 930
5581.00 955
5581.71 916
5582.41 946
5583.12 948
5583.82 946
5584.53 931
5585.23 924
5585.94 938
5586.64 898
5587.35 918
5588.06 928
5588.76 900
5589.47 954
5590.17 952
5590.88 971
5591.58 1025
5592.29 977
5592.99 966
5593.70 919
5594.41 973
5595.11 949
5595.82 865
5596.52 901
5597.23 904
5597.94 910
5598.64 902
5599.35 865
5600.06 895
5600.76 897
5601.47 896
5602.17 892
5602.88 915
5603.59 922
5604.29 927
5605.00 948
5605.71 901
5606.41 925
5607.12 849
5607.83 868
5608.53 904
5609.24 847
5609.95 891
5610.65 889
5611.36 874
5612.07 941
5612.78 928
5613.48 839
5614.19 901
5614.90 912
5615.60 955
5616.31 838
5617.02 859
5617.73 869
5618.43 907
5619.14 884
5619.85 843
5620.56 883
5621.26 843
5621.97 840
5622.68 841
5623.39 903
5624.09 896
5624.80 900
5625.51 894
5626.22 901
5626.93 875
5627.63 922
5628.34 900
5629.05 918
5629.76 890
5630.47 923
5631.17 972
5631.88 926
5632.59 932
5633.30 926
5634.01 932
5634.72 872
5635.42 874
5636.13 949
5636.84 917
5637.55 957
5638.26 902
5638.97 921
5639.68 889
5640.39 911
5641.09 894
5641.80 1001
5642.51 929
5643.22 950
5643.93 947
5644.64 911
5645.35 907
5646.06 913
5646.77 918
5647.48 901
5648.19 905
5648.89 921
5649.60 982
5650.31 939
5651.02 875
5651.73 899
5652.44 880
5653.15 912
5653.86 895
5654.57 924
5655.28 957
5655.99 970
5656.70 934
5657.41 930
5658.12 1016
5658.83 985
5659.54 1014
5660.25 1023
5660.96 943
5661.67 908
5662.38 878
5663.09 883
5663.80 854
5664.51 920
5665.22 941
5665.93 895
5666.64 862
5667.35 924
5668.06 888
5668.77 936
5669.48 973
5670.19 895
5670.91 927
5671.62 863
5672.33 843
5673.04 921
5673.75 911
5674.46 842
5675.17 838
5675.88 880
5676.59 859
5677.30 914
5678.01 933
5678.73 934
5679.44 885
5680.15 866
5680.86 934
5681.57 900
5682.28 873
5682.99 885
5683.71 875
5684.42 920
5685.13 908
5685.84 962
5686.55 941
5687.26 950
5687.98 955
5688.69 924
5689.40 948
5690.11 967
5690.82 936
5691.54 950
5692.25 898
5692.96 869
5693.67 923
5694.38 855
5695.10 855
5695.81 821
5696.52 901
5697.23 900
5697.95 896
5698.66 866
5699.37 864
5700.08 898
5700.80 914
5701.51 904
5702.22 892
5702.93 912
5703.65 910
5704.36 944
5705.07 894
5705.78 912
5706.50 898
5707.21 882
5707.92 874
5708.64 864
5709.35 864
5710.06 904
5710.78 880
5711.49 878
5712.20 836
5712.92 836
5713.63 852
5714.34 887
5715.06 888
5715.77 834
5716.48 885
5717.20 867
5717.91 859
5718.62 846
5719.34 884
5720.05 870
5720.77 901
5721.48 827
5722.19 850
5722.91 927
5723.62 938
5724.33 874
5725.05 887
5725.76 917
5726.48 929
5727.19 901
5727.91 890
5728.62 959
5729.33 896
5730.05 885
5730.76 879
5731.48 942
5732.19 971
5732.91 931
5733.62 970
5734.34 1005
5735.05 1067
5735.77 1096
5736.48 1175
5737.20 1298
5737.91 1374
5738.63 1396
5739.34 1469
5740.06 1480
5740.77 1453
5741.49 1348
5742.20 1303
5742.92 1212
5743.63 1184
5744.35 1114
5745.06 1063
5745.78 1056
5746.49 982
5747.21 1007
5747.92 970
5748.64 1002
5749.35 1008
5750.07 990
5750.79 963
5751.50 934
5752.22 1030
5752.93 980
5753.65 956
5754.36 956
5755.08 928
5755.80 908
5756.51 932
5757.23 985
5757.95 1077
5758.66 1060
5759.38 1095
5760.09 1146
5760.81 1174
5761.53 1219
5762.24 1293
5762.96 1316
5763.68 1377
5764.39 1351
5765.11 1368
5765.83 1395
5766.54 1352
5767.26 1284
5767.98 1124
5768.69 1103
5769.41 1092
5770.13 1122
5770.84 1083
5771.56 1074
5772.28 1015
5772.99 1072
5773.71 1099
5774.43 1086
5775.15 1055
5775.86 1130
5776.58 1161
5777.30 1164
5778.01 1204
5778.73 1198
5779.45 1106
5780.17 1181
5780.88 1137
5781.60 1108
5782.32 1086
5783.04 1032
5783.76 1103
5784.47 1128
5785.19 1129
5785.91 1117
5786.63 1143
5787.34 1173
5788.06 1150
5788.78 1160
5789.50 1140
5790.22 1182
5790.94 1173
5791.65 1260
5792.37 1262
5793.09 1306
5793.81 1235
5794.53 1301
5795.25 1386
5795.96 1500
5796.68 1583
5797.40 1753
5798.12 1994
5798.84 2234
5799.56 2688
5800.28 3145
5800.99 3451
5801.71 3586
5802.43 3515
5803.15 3164
5803.87 2800
5804.59 2360
5805.31 2153
5806.03 1860
5806.75 1678
5807.47 1510
5808.18 1478
5808.90 1424
5809.62 1508
5810.34 1467
5811.06 1430
5811.78 1425
5812.50 1583
5813.22 1513
5813.94 1493
5814.66 1591
5815.38 1579
5816.10 1599
5816.82 1574
5817.54 1555
5818.26 1607
5818.98 1577
5819.70 1582
5820.42 1491
5821.14 1432
5821.86 1433
5822.58 1436
5823.30 1365
5824.02 1305
5824.74 1295
5825.46 1270
5826.18 1304
5826.90 1308
5827.62 1249
5828.34 1219
5829.06 1224
5829.78 1193
5830.50 1173
5831.22 1162
5831.95 1144
5832.67 1152
5833.39 1164
5834.11 1086
5834.83 1075
5835.55 1071
5836.27 1073
5836.99 1164
5837.71 1119
5838.43 1116
5839.15 1219
5839.88 1181
5840.60 1131
5841.32 1119
5842.04 1129
5842.76 1087
5843.48 1046
5844.20 1050
5844.93 1020
5845.65 1026
5846.37 1000
5847.09 1008
5847.81 1019
5848.53 990
5849.26 1019
5849.98 1009
5850.70 1044
5851.42 1021
5852.14 1023
5852.87 1025
5853.59 1085
5854.31 1037
5855.03 986
5855.75 1009
5856.48 1016
5857.20 966
5857.92 985
5858.64 996
5859.37 1000
5860.09 981
5860.81 944
5861.53 1058
5862.26 1045
5862.98 1033
5863.70 1023
5864.42 1097
5865.15 979
5865.87 929
5866.59 981
5867.31 979
5868.04 909
5868.76 828
5869.48 895
5870.21 953
5870.93 886
5871.65 976
5872.38 913
5873.10 968
5873.82 978
5874.55 938
5875.27 928
5875.99 981
5876.72 1002
5877.44 974
5878.16 999
5878.89 946
5879.61 961
5880.33 977
5881.06 994
5881.78 984
5882.51 1034
5883.23 973
5883.95 981
5884.68 1005
5885.40 1023
5886.13 1003
5886.85 979
5887.57 974
5888.30 1027
5889.02 1009
5889.75 1011
5890.47 975
5891.20 1007
5891.92 1010
5892.64 944
5893.37 989
5894.09 997
5894.82 968
5895.54 972
5896.27 912
5896.99 1017
5897.72 1012
5898.44 957
5899.17 1055
5899.89 974
5900.62 1002
5901.34 1037
5902.07 993
5902.79 999
5903.52 1047
5904.24 1033
5904.97 1020
5905.69 959
5906.42 951
5907.14 1020
5907.87 1043
5908.59 934
5909.32 928
5910.04 955
5910.77 1038
5911.50 935
5912.22 913
5912.95 981
5913.67 973
5914.40 936
5915.12 1022
5915.85 1008
5916.58 987
5917.30 1073
5918.03 1075
5918.75 1088
5919.48 1005
5920.21 958
5920.93 993
5921.66 989
5922.39 1052
5923.11 973
5923.84 1006
5924.56 1000
5925.29 1013
5926.02 1028
5926.74 1015
5927.47 1031
5928.20 1048
5928.92 1071
5929.65 1053
5930.38 1067
5931.10 1086
5931.83 1079
5932.56 1165
5933.28 1152
5934.01 1234
5934.74 1336
5935.47 1320
5936.19 1352
5936.92 1359
5937.65 1285
5938.37 1298
5939.10 1294
5939.83 1270
5940.56 1226
5941.28 1272
5942.01 1257
5942.74 1210
5943.47 1248
5944.19 1214
5944.92 1222
5945.65 1214
5946.38 1224
5947.11 1223
5947.83 1276
5948.56 1321
5949.29 1303
5950.02 1372
5950.74 1384
5951.47 1396
5952.20 1431
5952.93 1387
5953.66 1415
5954.39 1466
5955.11 1448
5955.84 1402
5956.57 1395
5957.30 1370
5958.03 1479
5958.76 1375
5959.48 1335
5960.21 1378
5960.94 1458
5961.67 1499
5962.40 1436
5963.13 1542
5963.86 1674
5964.59 1707
5965.31 1814
5966.04 1836
5966.77 1826
5967.50 1784
5968.23 1768
5968.96 1864
5969.69 1944
5970.42 1734
5971.15 1747
5971.88 1747
5972.61 1650
5973.34 1673
5974.06 1711
5974.79 1768
5975.52 1769
5976.25 1796
5976.98 1830
5977.71 1839
5978.44 1840
5979.17 1940
5979.90 1994
5980.63 2007
5981.36 2088
5982.09 2109
5982.82 2111
5983.55 2190
5984.28 2153
5985.01 2097
5985.74 2090
5986.47 2111
5987.20 2081
5987.93 2082
5988.66 2036
5989.39 2043
5990.12 2091
5990.85 2089
5991.58 2203
5992.32 2180
5993.05 2233
5993.78 2299
5994.51 2239
5995.24 2238
5995.97 2253
5996.70 2320
5997.43 2432
5998.16 2404
5998.89 2309
5999.62 2214
6000.35 2267
6001.09 2184
6001.82 2205
6002.55 2139
6003.28 2214
6004.01 2215
6004.74 2217
6005.47 2357
6006.20 2605
6006.94 2973
6007.67 3436
6008.40 4020
6009.13 4730
6009.86 5641
6010.59 6460
6011.33 7042
6012.06 7593
6012.79 7942
6013.52 7767
6014.25 7322
6014.98 6744
6015.72 6074
6016.45 5250
6017.18 4525
6017.91 3852
6018.64 3351
6019.38 2894
6020.11 2619
6020.84 2333
6021.57 2190
6022.31 2092
6023.04 1934
6023.77 1972
6024.50 1999
6025.24 1882
6025.97 1823
6026.70 1893
6027.43 1826
6028.17 1733
6028.90 1632
6029.63 1594
6030.37 1569
6031.10 1582
6031.83 1608
6032.56 1508
6033.30 1478
6034.03 1521
6034.76 1621
6035.50 1554
6036.23 1582
6036.96 1609
6037.70 1630
6038.43 1682
6039.16 1625
6039.90 1637
6040.63 1661
6041.36 1667
6042.10 1688
6042.83 1673
6043.56 1766
6044.30 1756
6045.03 1724
6045.77 1880
6046.50 1909
6047.23 1996
6047.97 1981
6048.70 2134
6049.44 2259
6050.17 2286
6050.90 2290
6051.64 2387
6052.37 2347
6053.11 2228
6053.84 2170
6054.57 2055
6055.31 2025
6056.04 1981
6056.78 1940
6057.51 1870
6058.25 1825
6058.98 1807
6059.72 1784
6060.45 1807
6061.19 1798
6061.92 1734
6062.66 1773
6063.39 1773
6064.13 1784
6064.86 1713
6065.60 1759
6066.33 1758
6067.07 1692
6067.80 1669
6068.54 1627
6069.27 1585
6070.01 1614
6070.74 1573
6071.48 1555
6072.21 1587
6072.95 1543
6073.68 1515
6074.42 1555
6075.15 1484
6075.89 1499
6076.63 1559
6077.36 1580
6078.10 1538
6078.83 1415
6079.57 1425
6080.30 1391
6081.04 1451
6081.78 1463
6082.51 1446
6083.25 1414
6083.98 1416
6084.72 1502
6085.46 1452
6086.19 1436
6086.93 1436
6087.67 1475
6088.40 1380
6089.14 1396
6089.88 1408
6090.61 1425
6091.35 1366
6092.09 1373
6092.82 1379
6093.56 1311
6094.30 1365
6095.03 1284
6095.77 1337
6096.51 1289
6097.24 1302
6097.98 1303
6098.72 1401
6099.45 1288
6100.19 1311
6100.93 1351
6101.67 1273
6102.40 1347
6103.14 1333
6103.88 1308
6104.61 1410
6105.35 1375
6106.09 1320
6106.83 1398
6107.56 1383
6108.30 1361
6109.04 1326
6109.78 1409
6110.51 1372
6111.25 1361
6111.99 1352
6112.73 1348
6113.47 1337
6114.20 1310
6114.94 1329
6115.68 1293
6116.42 1334
6117.16 1384
6117.89 1370
6118.63 1359
6119.37 1326
6120.11 1412
6120.85 1459
6121.59 1447
6122.32 1436
6123.06 1408
6123.80 1395
6124.54 1385
6125.28 1341
6126.02 1314
6126.76 1354
6127.49 1338
6128.23 1364
6128.97 1364
6129.71 1377
6130.45 1389
6131.19 1365
6131.93 1293
6132.67 1379
6133.41 1414
6134.15 1332
6134.88 1361
6135.62 1367
6136.36 1349
6137.10 1404
6137.84 1434
6138.58 1446
6139.32 1376
6140.06 1443
6140.80 1376
6141.54 1302
6142.28 1307
6143.02 1385
6143.76 1469
6144.50 1424
6145.24 1402
6145.98 1386
6146.72 1359
6147.46 1419
6148.20 1387
6148.94 1404
6149.68 1343
6150.42 1339
6151.16 1416
6151.90 1424
6152.64 1401
6153.38 1426
6154.12 1462
6154.86 1476
6155.60 1534
6156.34 1465
6157.08 1437
6157.82 1504
6158.56 1540
6159.30 1518
6160.04 1509
6160.78 1671
6161.52 1698
6162.27 1762
6163.01 1784
6163.75 1953
6164.49 1990
6165.23 2096
6165.97 2094
6166.71 2076
6167.45 2011
6168.19 2048
6168.94 2073
6169.68 1973
6170.42 2046
6171.16 1998
6171.90 1986
6172.64 1811
6173.38 1811
6174.13 1873
6174.87 1866
6175.61 1838
6176.35 1845
6177.09 1867
6177.83 1831
6178.58 1821
6179.32 1836
6180.06 1884
6180.80 1953
6181.54 1940
6182.28 1954
6183.03 1955
6183.77 1886
6184.51 1851
6185.25 1953
6186.00 1977
6186.74 1946
6187.48 2069
6188.22 2125
6188.97 2135
6189.71 2149
6190.45 2230
6191.19 2244
6191.94 2308
6192.68 2279
6193.42 2343
6194.16 2389
6194.91 2422
6195.65 2373
6196.39 2281
6197.13 2327
6197.88 2362
6198.62 2356
6199.36 2386
6200.11 2418
6200.85 2568
6201.59 2741
6202.34 3171
6203.08 3678
6203.82 4698
6204.57 5935
6205.31 7281
6206.05 9065
6206.80 10539
6207.54 11907
6208.28 12515
6209.03 12436
6209.77 11578
6210.52 10268
6211.26 8784
6212.00 7686
6212.75 6269
6213.49 5067
6214.23 4305
6214.98 3593
6215.72 3264
6216.47 2918
6217.21 2642
6217.95 2514
6218.70 2425
6219.44 2366
6220.19 2221
6220.93 2202
6221.68 2210
6222.42 2252
6223.17 2255
6223.91 2235
6224.65 2206
6225.40 2086
6226.14 1957
6226.89 1827
6227.63 1714
6228.38 1628
6229.12 1612
6229.87 1576
6230.61 1552
6231.36 1598
6232.10 1528
6232.85 1504
6233.59 1624
6234.34 1602
6235.08 1568
6235.83 1573
6236.57 1645
6237.32 1653
6238.06 1576
6238.81 1562
6239.56 1557
6240.30 1658
6241.05 1655
6241.79 1732
6242.54 1897
6243.28 2110
6244.03 2219
6244.77 2383
6245.52 2485
6246.27 2507
6247.01 2556
6247.76 2495
6248.50 2437
6249.25 2323
6250.00 2225
6250.74 2030
6251.49 2017
6252.23 1922
6252.98 1828
6253.73 1835
6254.47 1811
6255.22 1792
6255.97 1846
6256.71 1791
6257.46 1716
6258.21 1718
6258.95 1819
6259.70 1884
6260.45 1858
6261.19 1860
6261.94 1834
6262.69 1940
6263.43 1949
6264.18 1996
6264.93 1949
6265.67 1903
6266.42 1803
6267.17 1780
6267.92 1701
6268.66 1797
6269.41 1797
6270.16 1810
6270.90 1874
6271.65 1875
6272.40 1872
6273.15 2044
6273.89 2080
6274.64 2040
6275.39 2041
6276.14 2091
6276.89 2030
6277.63 1902
6278.38 1887
6279.13 1840
6279.88 1844
6280.62 1774
6281.37 1769
6282.12 1697
6282.87 1703
6283.62 1731
6284.36 1732
6285.11 1753
6285.86 1763
6286.61 1788
6287.36 1823
6288.11 1853
6288.85 1872
6289.60 1977
6290.35 1923
6291.10 1875
6291.85 1768
6292.60 1683
6293.35 1640
6294.09 1685
6294.84 1576
6295.59 1552
6296.34 1605
6297.09 1577
6297.84 1486
6298.59 1548
6299.34 1549
6300.09 1646
6300.83 1639
6301.58 1648
6302.33 1656
6303.08 1648
6303.83 1709
6304.58 1648
6305.33 1502
6306.08 1432
6306.83 1445
6307.58 1407
6308.33 1446
6309.08 1430
6309.83 1472
6310.58 1520
6311.33 1455
6312.08 1574
6312.83 1595
6313.58 1622
6314.33 1680
6315.08 1689
6315.83 1669
6316.58 1647
6317.33 1672
6318.08 1605
6318.83 1560
6319.58 1438
6320.33 1411
6321.08 1469
6321.83 1455
6322.58 1395
6323.33 1349
6324.08 1301
6324.83 1307
6325.58 1271
6326.33 1243
6327.08 1261
6327.83 1281
6328.58 1281
6329.33 1224
6330.08 1271
6330.84 1245
6331.59 1276
6332.34 1247
6333.09 1203
6333.84 1189
6334.59 1258
6335.34 1242
6336.09 1267
6336.84 1241
6337.60 1280
6338.35 1212
6339.10 1281
6339.85 1298
6340.60 1286
6341.35 1299
6342.10 1302
6342.86 1301
6343.61 1290
6344.36 1268
6345.11 1281
6345.86 1374
6346.61 1303
6347.37 1252
6348.12 1253
6348.87 1400
6349.62 1441
6350.37 1474
6351.13 1522
6351.88 1615
6352.63 1611
6353.38 1562
6354.14 1564
6354.89 1500
6355.64 1488
6356.39 1442
6357.14 1407
6357.90 1414
6358.65 1352
6359.40 1318
6360.16 1380
6360.91 1335
6361.66 1360
6362.41 1269
6363.17 1236
6363.92 1222
6364.67 1213
6365.42 1265
6366.18 1301
6366.93 1219
6367.68 1236
6368.44 1259
6369.19 1296
6369.94 1318
6370.70 1266
6371.45 1203
6372.20 1288
6372.96 1230
6373.71 1237
6374.46 1261
6375.22 1215
6375.97 1206
6376.72 1272
6377.48 1226
6378.23 1221
6378.99 1313
6379.74 1332
6380.49 1286
6381.25 1259
6382.00 1238
6382.75 1218
6383.51 1210
6384.26 1229
6385.02 1138
6385.77 1186
6386.53 1182
6387.28 1198
6388.03 1099
6388.79 1087
6389.54 1201
6390.30 1172
6391.05 1143
6391.81 1138
6392.56 1198
6393.31 1189
6394.07 1194
6394.82 1144
6395.58 1109
6396.33 1087
6397.09 1094
6397.84 1089
6398.60 1109
6399.35 1093
6400.11 1040
6400.86 1066
6401.62 1062
6402.37 1059
6403.13 1097
6403.88 1096
6404.64 1152
6405.39 1163
6406.15 1152
6406.90 1121
6407.66 1152
6408.42 1162
6409.17 1123
6409.93 1181
6410.68 1124
6411.44 1117
6412.19 1101
6412.95 1036
6413.71 1092
6414.46 1051
6415.22 1089
6415.97 1096
6416.73 1161
6417.48 1059
6418.24 1095
6419.00 1192
6419.75 1146
6420.51 1165
6421.27 1066
6422.02 1090
6422.78 1092
6423.53 1066
6424.29 1085
6425.05 1056
6425.80 1085
6426.56 1041
6427.32 1109
6428.07 1056
6428.83 1117
6429.59 1091
6430.34 1116
6431.10 1123
6431.86 1122
6432.61 1144
6433.37 1043
6434.13 1107
6434.89 1124
6435.64 1162
6436.40 1087
6437.16 1080
6437.91 1074
6438.67 1133
6439.43 1170
6440.19 1116
6440.94 1105
6441.70 1084
6442.46 1095
6443.22 1138
6443.97 1084
6444.73 1122
6445.49 1072
6446.25 1120
6447.00 1126
6447.76 1167
6448.52 1140
6449.28 1125
6450.04 1109
6450.79 1074
6451.55 1053
6452.31 1086
6453.07 1116
6453.83 1090
6454.58 1091
6455.34 1106
6456.10 1132
6456.86 1082
6457.62 1093
6458.38 1095
6459.13 1131
6459.89 1099
6460.65 1116
6461.41 1123
6462.17 1165
6462.93 1196
6463.69 1161
6464.44 1155
6465.20 1197
6465.96 1128
6466.72 1155
6467.48 1156
6468.24 1127
6469.00 1224
6469.76 1207
6470.52 1201
6471.28 1151
6472.03 1193
6472.79 1170
6473.55 1154
6474.31 1210
6475.07 1137
6475.83 1177
6476.59 1208
6477.35 1191
6478.11 1199
6478.87 1275
6479.63 1149
6480.39 1228
6481.15 1342
6481.91 1370
6482.67 1324
6483.43 1347
6484.19 1432
6484.95 1394
6485.71 1361
6486.47 1375
6487.23 1404
6487.99 1392
6488.75 1387
6489.51 1377
6490.27 1444
6491.03 1510
6491.79 1549
6492.55 1604
6493.31 1617
6494.07 1667
6494.83 1623
6495.59 1590
6496.35 1605
6497.11 1518
6497.87 1580
6498.64 1624
6499.40 1666
6500.16 1572
6500.92 1652
6501.68 1600
6502.44 1577
6503.20 1662
6503.96 1777
6504.72 1734
6505.48 1792
6506.25 1845
6507.01 1918
6507.77 2052
6508.53 2279
6509.29 2426
6510.05 2547
6510.81 2648
6511.57 2653
6512.34 2619
6513.10 2674
6513.86 2570
6514.62 2352
6515.38 2202
6516.15 2251
6516.91 2140
6517.67 2077
6518.43 2167
6519.19 2162
6519.95 2136
6520.72 2228
6521.48 2382
6522.24 2530
6523.00 2705
6523.77 3081
6524.53 3285
6525.29 3519
6526.05 3654
6526.81 3860
6527.58 3644
6528.34 3534
6529.10 3472
6529.86 3390
6530.63 3421
6531.39 3591
6532.15 4115
6532.92 4759
6533.68 5361
6534.44 5893
6535.20 6212
6535.97 6275
6536.73 5834
6537.49 5466
6538.26 4622
6539.02 3923
6539.78 3489
6540.55 3059
6541.31 2658
6542.07 2378
6542.84 2172
6543.60 2039
6544.36 2009
6545.13 1917
6545.89 1823
6546.65 1792
6547.42 1829
6548.18 1847
6548.94 1785
6549.71 1788
6550.47 1838
6551.24 1793
6552.00 1795
6552.76 1791
6553.53 1793
6554.29 1739
6555.06 1670
6555.82 1626
6556.58 1610
6557.35 1610
6558.11 1712
6558.88 1817
6559.64 1781
6560.41 1749
6561.17 1880
6561.93 1904
6562.70 1956
6563.46 2004
6564.23 1922
6564.99 2000
6565.76 1921
6566.52 1940
6567.29 1970
6568.05 1928
6568.82 1948
6569.58 2027
6570.35 2063
6571.11 2167
6571.88 2320
6572.64 2332
6573.41 2425
6574.17 2322
6574.94 2272
6575.70 2258
6576.47 2269
6577.23 2151
6578.00 2104
6578.76 2026
6579.53 2006
6580.29 1944
6581.06 1977
6581.83 1929
6582.59 1839
6583.36 1925
6584.12 1951
6584.89 1990
6585.65 1988
6586.42 1989
6587.19 2054
6587.95 2270
6588.72 2423
6589.48 2543
6590.25 2890
6591.02 3170
6591.78 3444
6592.55 3623
6593.32 3762
6594.08 3795
6594.85 3628
6595.61 3408
6596.38 3215
6597.15 2992
6597.91 2783
6598.68 2659
6599.45 2517
6600.21 2363
6600.98 2231
6601.75 2096
6602.51 2027
6603.28 1986
6604.05 1886
6604.82 1973
6605.58 1961
6606.35 1952
6607.12 2009
6607.88 2137
6608.65 2138
6609.42 2230
6610.19 2144
6610.95 2107
6611.72 2028
6612.49 2004
6613.25 2070
6614.02 1967
6614.79 1982
6615.56 2010
6616.32 2050
6617.09 2064
6617.86 2024
6618.63 2005
6619.40 2034
6620.16 1988
6620.93 1959
6621.70 1952
6622.47 1972
6623.24 1910
6624.00 1921
6624.77 1943
6625.54 1876
6626.31 1989
6627.08 2132
6627.84 2215
6628.61 2475
6629.38 2784
6630.15 3273
6630.92 3740
6631.69 4229
6632.46 4724
6633.22 4949
6633.99 5030
6634.76 4880
6635.53 4484
6636.30 4044
6637.07 3756
6637.84 3223
6638.61 2797
6639.37 2542
6640.14 2318
6640.91 2087
6641.68 1990
6642.45 1844
6643.22 1801
6643.99 1796
6644.76 1755
6645.53 1709
6646.30 1769
6647.07 1774
6647.84 1752
6648.61 1730
6649.37 1697
6650.14 1636
6650.91 1671
6651.68 1630
6652.45 1560
6653.22 1613
6653.99 1578
6654.76 1502
6655.53 1607
6656.30 1503
6657.07 1523
6657.84 1494
6658.61 1503
6659.38 1484
6660.15 1533
6660.92 1487
6661.69 1496
6662.46 1516
6663.23 1498
6664.00 1463
6664.77 1477
6665.55 1532
6666.32 1511
6667.09 1561
6667.86 1651
6668.63 1681
6669.40 1707
6670.17 1808
6670.94 1977
6671.71 1956
6672.48 1847
6673.25 1832
6674.02 1872
6674.79 1793
6675.57 1706
6676.34 1689
6677.11 1597
6677.88 1622
6678.65 1612
6679.42 1645
6680.19 1671
6680.96 1709
6681.74 1732
6682.51 1760
6683.28 1944
6684.05 1847
6684.82 1897
6685.59 1931
6686.37 1898
6687.14 1833
6687.91 1733
6688.68 1660
6689.45 1597
6690.22 1560
6691.00 1562
6691.77 1510
6692.54 1513
6693.31 1471
6694.08 1480
6694.86 1446
6695.63 1432
6696.40 1486
6697.17 1473
6697.95 1483
6698.72 1431
6699.49 1425
6700.26 1397
6701.04 1436
6701.81 1467
6702.58 1445
6703.35 1461
6704.13 1409
6704.90 1411
6705.67 1394
6706.44 1394
6707.22 1440
6707.99 1488
6708.76 1468
6709.54 1506
6710.31 1506
6711.08 1393
6711.86 1395
6712.63 1368
6713.40 1317
6714.17 1306
6714.95 1268
6715.72 1247
6716.50 1216
6717.27 1184
6718.04 1213
6718.82 1282
6719.59 1312
6720.36 1259
6721.14 1276
6721.91 1305
6722.68 1286
6723.46 1272
6724.23 1269
6725.01 1249
6725.78 1242
6726.55 1272
6727.33 1235
6728.10 1306
6728.88 1245
6729.65 1235
6730.42 1219
6731.20 1259
6731.97 1245
6732.75 1259
6733.52 1288
6734.30 1249
6735.07 1277
6735.84 1249
6736.62 1267
6737.39 1264
6738.17 1278
6738.94 1321
6739.72 1276
6740.49 1259
6741.27 1217
6742.04 1182
6742.82 1249
6743.59 1278
6744.37 1251
6745.14 1279
6745.92 1325
6746.69 1336
6747.47 1390
6748.24 1459
6749.02 1425
6749.79 1444
6750.57 1450
6751.34 1452
6752.12 1485
6752.90 1464
6753.67 1311
6754.45 1290
6755.22 1228
6756.00 1216
6756.77 1250
6757.55 1214
6758.33 1214
6759.10 1171
6759.88 1146
6760.65 1205
6761.43 1204
6762.20 1180
6762.98 1176
6763.76 1233
6764.53 1196
6765.31 1178
6766.09 1262
6766.86 1199
6767.64 1161
6768.41 1169
6769.19 1226
6769.97 1197
6770.74 1148
6771.52 1168
6772.30 1256
6773.07 1236
6773.85 1186
6774.63 1220
6775.40 1156
6776.18 1213
6776.96 1250
6777.74 1345
6778.51 1295
6779.29 1311
6780.07 1301
6780.84 1239
6781.62 1268
6782.40 1149
6783.17 1243
6783.95 1146
6784.73 1194
6785.51 1171
6786.28 1161
6787.06 1118
6787.84 1201
6788.62 1188
6789.39 1118
6790.17 1120
6790.95 1115
6791.73 1110
6792.51 1131
6793.28 1094
6794.06 1044
6794.84 1094
6795.62 1154
6796.39 1198
6797.17 1148
6797.95 1148
6798.73 1183
6799.51 1184
6800.29 1202
6801.06 1229
6801.84 1220
6802.62 1262
6803.40 1260
6804.18 1181
6804.96 1146
6805.73 1143
6806.51 1190
6807.29 1129
6808.07 1135
6808.85 1060
6809.63 1134
6810.41 1096
6811.18 1134
6811.96 1103
6812.74 1092
6813.52 1109
6814.30 1117
6815.08 1218
6815.86 1184
6816.64 1121
6817.42 1147
6818.20 1185
6818.98 1217
6819.76 1165
6820.53 1084
6821.31 1126
6822.09 1161
6822.87 1129
6823.65 1120
6824.43 1074
6825.21 1124
6825.99 1154
6826.77 1164
6827.55 1092
6828.33 1103
6829.11 1133
6829.89 1150
6830.67 1189
6831.45 1145
6832.23 1201
6833.01 1193
6833.79 1131
6834.57 1114
6835.35 1084
6836.13 1116
6836.91 1154
6837.69 1168
6838.47 1095
6839.25 1149
6840.03 1113
6840.81 1075
6841.59 1104
6842.37 1190
6843.16 1180
6843.94 1182
6844.72 1309
6845.50 1523
6846.28 1649
6847.06 1888
6847.84 2171
6848.62 2395
6849.40 2518
6850.18 2551
6850.96 2530
6851.75 2379
6852.53 2191
6853.31 2051
6854.09 1914
6854.87 1842
6855.65 1830
6856.43 1747
6857.22 1564
6858.00 1639
6858.78 1715
6859.56 1622
6860.34 1447
6861.12 1354
6861.90 1327
6862.69 1324
6863.47 1348
6864.25 1346
6865.03 1262
6865.81 1253
6866.60 1303
6867.38 1304
6868.16 1245
6868.94 1204
6869.72 1247
6870.51 1193
6871.29 1231
6872.07 1245
6872.85 1192
6873.64 1191
6874.42 1193
6875.20 1196
6875.98 1226
6876.77 1228
6877.55 1173
6878.33 1174
6879.11 1190
6879.90 1180
6880.68 1180
6881.46 1151
6882.25 1175
6883.03 1271
6883.81 1322
6884.59 1328
6885.38 1365
6886.16 1415
6886.94 1410
6887.73 1417
6888.51 1450
6889.29 1394
6890.08 1391
6890.86 1302
6891.64 1191
6892.43 1217
6893.21 1206
6893.99 1174
6894.78 1174
6895.56 1217
6896.35 1262
6897.13 1287
6897.91 1213
6898.70 1271
6899.48 1228
6900.26 1223
6901.05 1260
6901.83 1234
6902.62 1264
6903.40 1277
6904.18 1249
6904.97 1227
6905.75 1269
6906.54 1245
6907.32 1264
6908.11 1251
6908.89 1281
6909.67 1249
6910.46 1166
6911.24 1200
6912.03 1238
6912.81 1200
6913.60 1173
6914.38 1177
6915.17 1199
6915.95 1237
6916.74 1205
6917.52 1189
6918.31 1230
6919.09 1212
6919.88 1219
6920.66 1185
6921.45 1156
6922.23 1161
6923.02 1167
6923.80 1226
6924.59 1267
6925.37 1277
6926.16 1296
6926.94 1323
6927.73 1229
6928.51 1155
6929.30 1176
6930.09 1202
6930.87 1160
6931.66 1230
6932.44 1207
6933.23 1181
6934.01 1234
6934.80 1247
6935.59 1190
6936.37 1218
6937.16 1200
6937.94 1308
6938.73 1401
6939.52 1396
6940.30 1421
6941.09 1504
6941.88 1486
6942.66 1482
6943.45 1483
6944.23 1539
6945.02 1567
6945.81 1569
6946.59 1523
6947.38 1560
6948.17 1524
6948.95 1498
6949.74 1457
6950.53 1446
6951.31 1458
6952.10 1485
6952.89 1496
6953.67 1507
6954.46 1506
6955.25 1587
6956.04 1566
6956.82 1641
6957.61 1576
6958.40 1575
6959.18 1579
6959.97 1642
6960.76 1627
6961.55 1534
6962.33 1556
6963.12 1570
6963.91 1585
6964.70 1645
6965.48 1679
6966.27 1691
6967.06 1816
6967.85 1784
6968.63 1762
6969.42 1795
6970.21 1783
6971.00 1690
6971.79 1779
6972.57 1853
6973.36 1911
6974.15 2034
6974.94 2142
6975.73 2129
6976.52 2226
6977.30 2315
6978.09 2477
6978.88 2723
6979.67 2879
6980.46 3341
6981.25 3885
6982.03 4681
6982.82 5362
6983.61 5786
6984.40 5818
6985.19 5800
6985.98 5538
6986.77 5037
6987.55 4431
6988.34 3953
6989.13 3469
6989.92 3087
6990.71 2750
6991.50 2656
6992.29 2572
6993.08 2633
6993.87 2815
6994.66 3111
6995.45 3612
6996.24 4285
6997.02 4644
6997.81 5055
6998.60 5275
6999.39 5237
7000.18 4883
7000.97 4360
7001.76 3874
7002.55 3363
7003.34 3001
7004.13 2527
7004.92 2212
7005.71 1972
7006.50 1843
7007.29 1824
7008.08 1730
7008.87 1683
7009.66 1736
7010.45 1801
7011.24 1803
7012.03 1740
7012.82 1686
7013.61 1770
7014.40 1721
7015.19 1649
7015.98 1639
7016.77 1645
7017.56 1599
7018.35 1591
7019.15 1689
7019.94 1654
7020.73 1721
7021.52 1863
7022.31 1801
7023.10 1825
7023.89 1836
7024.68 1783
7025.47 1782
7026.26 1720
7027.05 1640
7027.85 1555
7028.64 1512
7029.43 1461
7030.22 1480
7031.01 1492
7031.80 1512
7032.59 1527
7033.38 1583
7034.18 1586
7034.97 1656
7035.76 1672
7036.55 1753
7037.34 1762
7038.13 1676
7038.93 1721
7039.72 1673
7040.51 1657
7041.30 1597
7042.09 1581
7042.89 1588
7043.68 1571
7044.47 1503
7045.26 1614
7046.05 1566
7046.85 1719
7047.64 1785
7048.43 1766
7049.22 1794
7050.01 1753
7050.81 1697
7051.60 1751
7052.39 1625
7053.18 1562
7053.98 1548
7054.77 1452
7055.56 1460
7056.36 1422
7057.15 1495
7057.94 1427
7058.73 1410
7059.53 1436
7060.32 1506
7061.11 1494
7061.91 1466
7062.70 1489
7063.49 1450
7064.29 1409
7065.08 1448
7065.87 1442
7066.66 1476
7067.46 1472
7068.25 1458
7069.04 1426
7069.84 1358
7070.63 1325
7071.43 1357
7072.22 1382
7073.01 1398
7073.81 1420
7074.60 1388
7075.39 1375
7076.19 1360
7076.98 1302
7077.78 1317
7078.57 1364
7079.36 1361
7080.16 1310
7080.95 1279
7081.75 1253
7082.54 1311
7083.33 1293
7084.13 1266
7084.92 1303
7085.72 1348
7086.51 1357
7087.31 1350
7088.10 1484
7088.90 1526
7089.69 1540
7090.48 1593
7091.28 1595
7092.07 1496
7092.87 1430
7093.66 1369
7094.46 1352
7095.25 1293
7096.05 1226
7096.84 1242
7097.64 1249
7098.43 1275
7099.23 1261
7100.02 1216
7100.82 1220
7101.61 1257
7102.41 1193
7103.20 1233
7104.00 1147
7104.80 1125
7105.59 1117
7106.39 1071
7107.18 1055
7107.98 1113
7108.77 1104
7109.57 1057
7110.36 1081
7111.16 1047
7111.96 1008
7112.75 1038
7113.55 1067
7114.34 1053
7115.14 1069
7115.94 1061
7116.73 1116
7117.53 1130
7118.32 1073
7119.12 1053
7119.92 1053
7120.71 1029
7121.51 1037
7122.31 1007
7123.10 1061
7123.90 1036
7124.70 1087
7125.49 1082
7126.29 1100
7127.09 1170
7127.88 1117
7128.68 1136
7129.48 1083
7130.27 1157
7131.07 1113
7131.87 1051
7132.66 1064
7133.46 1109
7134.26 1033
7135.06 1033
7135.85 1032
7136.65 1058
7137.45 1043
7138.24 1043
7139.04 992
7139.84 973
7140.64 1050
7141.43 1069
7142.23 1097
7143.03 1049
7143.83 995
7144.62 1062
7145.42 1030
7146.22 1085
7147.02 1046
7147.82 1049
7148.61 1025
7149.41 1047
7150.21 998
7151.01 1013
7151.81 991
7152.60 1046
7153.40 980
7154.20 1022
7155.00 1016
7155.80 1066
7156.59 1048
7157.39 1025
7158.19 956
7158.99 970
7159.79 970
7160.59 974
7161.39 1005
7162.18 955
7162.98 966
7163.78 931
7164.58 976
7165.38 980
7166.18 1007
7166.98 1050
7167.78 965
7168.57 942
7169.37 1016
7170.17 1028
7170.97 1014
7171.77 966
7172.57 967
7173.37 1006
7174.17 1019
7174.97 956
7175.77 952
7176.57 942
7177.37 961
7178.17 922
7178.97 917
7179.77 1026
7180.56 1125
7181.36 1114
7182.16 1086
7182.96 1117
7183.76 1070
7184.56 1050
7185.36 989
7186.16 1058
7186.96 988
7187.76 960
7188.56 939
7189.36 947
7190.16 926
7190.96 945
7191.76 915
7192.57 914
7193.37 913
7194.17 935
7194.97 960
7195.77 959
7196.57 937
7197.37 921
7198.17 947
7198.97 968
7199.77 886
7200.57 849
7201.37 894
7202.17 939
7202.97 944
7203.77 893
7204.58 854
7205.38 891
7206.18 910
7206.98 910
7207.78 922
7208.58 901
7209.38 918
7210.18 945
7210.99 929
7211.79 874
7212.59 924
7213.39 929
7214.19 920
7214.99 928
7215.79 946
7216.60 974
7217.40 980
7218.20 901
7219.00 895
7219.80 897
7220.60 874
7221.41 929
7222.21 948
7223.01 896
7223.81 867
7224.62 924
7225.42 919
7226.22 848
7227.02 859
7227.82 907
7228.63 923
7229.43 920
7230.23 906
7231.03 940
7231.84 935
7232.64 943
7233.44 927
7234.24 951
7235.05 932
7235.85 913
7236.65 990
7237.45 897
7238.26 917
7239.06 931
7239.86 1008
7240.67 1009
7241.47 955
7242.27 973
7243.08 1057
7243.88 1045
7244.68 981
7245.49 978
7246.29 916
7247.09 974
7247.90 968
7248.70 974
7249.50 999
7250.31 968
7251.11 980
7251.91 967
7252.72 990
7253.52 1011
7254.32 984
7255.13 1049
7255.93 1001
7256.74 1097
7257.54 1141
7258.34 1155
7259.15 1094
7259.95 1074
7260.76 1117
7261.56 1107
7262.36 1063
7263.17 1055
7263.97 1081
7264.78 1104
7265.58 1106
7266.39 1068
7267.19 1096
7268.00 1131
7268.80 1115
7269.60 1135
7270.41 1112
7271.21 1133
7272.02 1152
7272.82 1196
7273.63 1179
7274.43 1125
7275.24 1209
7276.04 1199
7276.85 1278
7277.65 1366
7278.46 1515
7279.26 1754
7280.07 1965
7280.87 2233
7281.68 2437
7282.48 2593
7283.29 2747
7284.09 2672
7284.90 2554
7285.71 2309
7286.51 2096
7287.32 1892
7288.12 1747
7288.93 1531
7289.73 1399
7290.54 1305
7291.35 1308
7292.15 1289
7292.96 1301
7293.76 1239
7294.57 1191
7295.38 1215
7296.18 1169
7296.99 1210
7297.79 1233
7298.60 1291
7299.41 1279
7300.21 1288
7301.02 1234
7301.82 1210
7302.63 1260
7303.44 1248
7304.24 1216
7305.05 1328
7305.86 1466
7306.66 1531
7307.47 1613
7308.28 1602
7309.08 1693
7309.89 1728
7310.70 1731
7311.50 1697
7312.31 1575
7313.12 1640
7313.93 1583
7314.73 1565
7315.54 1706
7316.35 1782
7317.15 1898
7317.96 2129
7318.77 2229
7319.58 2233
7320.38 2153
7321.19 2183
7322.00 2049
7322.81 1934
7323.61 1782
7324.42 1698
7325.23 1590
7326.04 1487
7326.84 1412
7327.65 1418
7328.46 1389
7329.27 1462
7330.08 1561
7330.88 1653
7331.69 1714
7332.50 1824
7333.31 1928
7334.12 2016
7334.92 2048
7335.73 1889
7336.54 1740
7337.35 1698
7338.16 1608
7338.97 1493
7339.78 1380
7340.58 1296
7341.39 1283
7342.20 1306
7343.01 1283
7343.82 1368
7344.63 1372
7345.44 1324
7346.24 1248
7347.05 1282
7347.86 1275
7348.67 1272
7349.48 1223
7350.29 1243
7351.10 1248
7351.91 1287
7352.72 1220
7353.53 1160
7354.34 1200
7355.14 1216
7355.95 1270
7356.76 1303
7357.57 1334
7358.38 1354
7359.19 1357
7360.00 1361
7360.81 1401
7361.62 1357
7362.43 1291
7363.24 1289
7364.05 1325
7364.86 1365
7365.67 1296
7366.48 1278
7367.29 1275
7368.10 1314
7368.91 1332
7369.72 1344
7370.53 1388
7371.34 1369
7372.15 1348
7372.96 1400
7373.77 1404
7374.58 1445
7375.39 1555
7376.20 1707
7377.01 1776
7377.82 1918
7378.63 2078
7379.44 2115
7380.26 2149
7381.07 2106
7381.88 1946
7382.69 1804
7383.50 1687
7384.31 1628
7385.12 1502
7385.93 1377
7386.74 1395
7387.55 1284
7388.36 1264
7389.18 1256
7389.99 1181
7390.80 1252
7391.61 1222
7392.42 1206
7393.23 1178
7394.04 1230
7394.86 1344
7395.67 1372
7396.48 1487
7397.29 1667
7398.10 1703
7398.91 1738
7399.73 1724
7400.54 1807
7401.35 1753
7402.16 1633
7402.97 1560
7403.79 1553
7404.60 1495
7405.41 1448
7406.22 1445
7407.03 1381
7407.85 1266
7408.66 1272
7409.47 1207
7410.28 1156
7411.10 1192
7411.91 1064
7412.72 1086
7413.53 1160
7414.35 1094
7415.16 1109
7415.97 1119
7416.78 1132
7417.60 1077
7418.41 1132
7419.22 1150
7420.03 1110
7420.85 1037
7421.66 1024
7422.47 1042
7423.29 1040
7424.10 1017
7424.91 993
7425.73 951
7426.54 963
7427.35 1001
7428.17 1000
7428.98 948
7429.79 948
7430.61 1003
7431.42 1044
7432.23 1022
7433.05 1001
7433.86 1013
7434.67 1037
7435.49 1030
7436.30 1044
7437.12 1087
7437.93 1057
7438.74 1107
7439.56 1094
7440.37 1005
7441.18 1014
7442.00 1008
7442.81 989
7443.63 1019
7444.44 1021
7445.26 1016
7446.07 1019
7446.88 1009
7447.70 982
7448.51 1001
7449.33 967
7450.14 983
7450.96 912
7451.77 947
7452.59 957
7453.40 981
7454.22 989
7455.03 1023
7455.85 1000
7456.66 1009
7457.47 934
7458.29 995
7459.10 990
7459.92 987
7460.74 1003
7461.55 977
7462.37 979
7463.18 957
7464.00 1001
7464.81 1001
7465.63 968
7466.44 981
7467.26 1039
7468.07 1005
7468.89 979
7469.70 1014
7470.52 1001
7471.34 1001
7472.15 977
7472.97 913
7473.78 883
7474.60 927
7475.41 944
7476.23 866
7477.05 873
7477.86 886
7478.68 908
7479.49 892
7480.31 894
7481.13 928
7481.94 950
7482.76 913
7483.58 932
7484.39 955
7485.21 925
7486.03 877
7486.84 876
7487.66 865
7488.48 853
7489.29 923
7490.11 931
7490.93 891
7491.74 873
7492.56 844
7493.38 872
7494.19 889
7495.01 857
7495.83 912
7496.64 895
7497.46 820
7498.28 825
7499.10 884
7499.91 902
7500.73 885
7501.55 872
7502.36 881
7503.18 944
7504.00 910
7504.82 870
7505.63 886
7506.45 901
7507.27 905
7508.09 882
7508.90 870
7509.72 881
7510.54 878
7511.36 882
7512.18 908
7512.99 891
7513.81 847
7514.63 836
7515.45 836
7516.27 821
7517.08 771
7517.90 821
7518.72 851
7519.54 812
7520.36 797
7521.18 868
7521.99 874
7522.81 880
7523.63 866
7524.45 817
7525.27 829
7526.09 862
7526.91 871
7527.72 864
7528.54 852
7529.36 895
7530.18 803
7531.00 827
7531.82 856
7532.64 860
7533.46 873
7534.28 870
7535.10 861
7535.91 857
7536.73 859
7537.55 911
7538.37 922
7539.19 900
7540.01 899
7540.83 880
7541.65 880
7542.47 931
7543.29 878
7544.11 864
7544.93 850
7545.75 872
7546.57 910
7547.39 907
7548.21 875
7549.03 896
7549.85 896
7550.67 922
7551.49 862
7552.31 886
7553.13 931
7553.95 927
7554.77 903
7555.59 948
7556.41 984
7557.23 999
7558.05 959
7558.87 933
7559.69 903
7560.51 894
7561.33 953
7562.15 939
7562.97 937
7563.79 904
7564.61 914
7565.44 891
7566.26 942
7567.08 901
7567.90 905
7568.72 911
7569.54 856
7570.36 935
7571.18 932
7572.00 923
7572.82 896
7573.65 905
7574.47 895
7575.29 901
7576.11 896
7576.93 903
7577.75 933
7578.57 919
7579.40 876
7580.22 972
7581.04 922
7581.86 928
7582.68 939
7583.50 1017
7584.33 1045
7585.15 1083
7585.97 1031
7586.79 1074
7587.61 1096
7588.44 1049
7589.26 1041
7590.08 1043
7590.90 1022
7591.72 1002
7592.55 1033
7593.37 1057
7594.19 1049
7595.01 993
7595.84 1089
7596.66 1095
7597.48 1073
7598.30 1097
7599.13 1206
7599.95 1322
7600.77 1490
7601.59 1500
7602.42 1534
7603.24 1554
7604.06 1549
7604.89 1533
7605.71 1457
7606.53 1352
7607.36 1284
7608.18 1253
7609.00 1192
7609.82 1182
7610.65 1171
7611.47 1146
7612.29 1081
7613.12 1184
7613.94 1159
7614.77 1145
7615.59 1101
7616.41 1126
7617.24 1215
7618.06 1255
7618.88 1165
7619.71 1120
7620.53 1135
7621.35 1113
7622.18 1122
7623.00 1112
7623.83 1120
7624.65 1169
7625.47 1276
7626.30 1443
7627.12 1541
7627.95 1693
7628.77 1821
7629.60 1871
7630.42 1870
7631.24 1779
7632.07 1728
7632.89 1593
7633.72 1476
7634.54 1382
7635.37 1217
7636.19 1210
7637.02 1166
7637.84 1097
7638.67 1063
7639.49 1032
7640.31 1008
7641.14 954
7641.96 1018
7642.79 1036
7643.61 1028
7644.44 989
7645.26 969
7646.09 950
7646.92 977
7647.74 959
7648.57 981
7649.39 978
7650.22 906
7651.04 907
7651.87 867
7652.69 851
7653.52 846
7654.34 869
7655.17 874
7656.00 914
7656.82 937
7657.65 988
7658.47 967
7659.30 908
7660.12 934
7660.95 974
7661.78 912
7662.60 918
7663.43 926
7664.25 943
7665.08 896
7665.91 964
7666.73 979
7667.56 984
7668.39 970
7669.21 982
7670.04 980
7670.87 901
7671.69 951
7672.52 885
7673.35 917
7674.17 884
7675.00 853
7675.83 902
7676.65 888
7677.48 880
7678.31 883
7679.13 867
7679.96 811
7680.79 844
7681.61 845
7682.44 895
7683.27 907
7684.10 872
7684.92 888
7685.75 822
7686.58 892
7687.40 888
7688.23 901
7689.06 909
7689.89 862
7690.71 825
7691.54 852
7692.37 867
7693.20 912
7694.03 923
7694.85 940
7695.68 943
7696.51 963
7697.34 956
7698.16 907
7698.99 941
7699.82 914
7700.65 966
7701.48 881
7702.31 879
7703.13 884
7703.96 866
7704.79 903
7705.62 904
7706.45 869
7707.28 887
7708.10 937
7708.93 879
7709.76 842
7710.59 830
7711.42 880
7712.25 853
7713.08 865
7713.90 869
7714.73 841
7715.56 859
7716.39 907
7717.22 847
7718.05 854
7718.88 888
7719.71 882
7720.54 844
7721.37 857
7722.20 886
7723.02 853
7723.85 862
7724.68 860
7725.51 827
7726.34 838
7727.17 894
7728.00 919
7728.83 857
7729.66 867
7730.49 868
7731.32 858
7732.15 865
7732.98 864
7733.81 852
7734.64 822
7735.47 869
7736.30 909
7737.13 869
7737.96 845
7738.79 836
7739.62 882
7740.45 911
7741.28 1057
7742.11 1149
7742.94 1370
7743.77 1550
7744.60 1677
7745.43 1733
7746.26 1797
7747.09 1741
7747.92 1591
7748.75 1505
7749.59 1332
7750.42 1210
7751.25 1154
7752.08 1095
7752.91 959
7753.74 945
7754.57 890
7755.40 942
7756.23 911
7757.06 868
7757.90 891
7758.73 901
7759.56 916
7760.39 882
7761.22 870
7762.05 896
7762.88 862
7763.71 813
7764.55 836
7765.38 842
7766.21 828
7767.04 809
7767.87 798
7768.70 827
7769.54 770
7770.37 770
7771.20 808
7772.03 775
7772.86 827
7773.70 822
7774.53 829
7775.36 816
7776.19 821
7777.02 802
7777.86 886
7778.69 894
7779.52 819
7780.35 849
7781.19 876
7782.02 946
7782.85 936
7783.68 976
7784.52 897
7785.35 959
7786.18 928
7787.01 905
7787.85 976
7788.68 894
7789.51 879
7790.35 850
7791.18 846
7792.01 817
7792.84 857
7793.68 799
7794.51 789
7795.34 773
7796.18 767
7797.01 783
7797.84 813
7798.68 797
7799.51 829
7800.34 864
7801.18 877
7802.01 836
7802.84 820
7803.68 820
7804.51 820
7805.35 884
7806.18 821
7807.01 868
7807.85 896
7808.68 906
7809.51 854
7810.35 963
7811.18 920
7812.02 975
7812.85 947
7813.68 903
7814.52 903
7815.35 952
7816.19 976
7817.02 937
7817.86 944
7818.69 914
7819.52 940
7820.36 932
7821.19 929
7822.03 952
7822.86 961
7823.70 979
7824.53 990
7825.37 950
7826.20 956
7827.04 945
7827.87 904
7828.71 929
7829.54 987
7830.38 926
7831.21 885
7832.05 963
7832.88 921
7833.72 886
7834.55 893
7835.39 882
7836.22 815
7837.06 881
7837.89 890
7838.73 857
7839.57 866
7840.40 886
7841.24 863
7842.07 852
7842.91 880
7843.74 859
7844.58 851
7845.42 846
7846.25 809
7847.09 804
7847.92 793
7848.76 775
7849.60 787
7850.43 781
7851.27 757
7852.10 799
7852.94 782
7853.78 787
7854.61 812
7855.45 821
7856.29 857
7857.12 875
7857.96 834
7858.79 861
7859.63 914
7860.47 844
7861.30 810
7862.14 820
7862.98 802
7863.81 804
7864.65 792
7865.49 832
7866.33 837
7867.16 828
7868.00 879
7868.84 857
7869.67 829
7870.51 807
7871.35 833
7872.19 873
7873.02 912
7873.86 952
7874.70 967
7875.54 961
7876.37 915
7877.21 929
7878.05 927
7878.89 843
7879.72 858
7880.56 897
7881.40 855
7882.24 789
7883.07 767
7883.91 819
7884.75 785
7885.59 768
7886.43 783
7887.26 791
7888.10 848
7888.94 844
7889.78 813
7890.62 852
7891.45 842
7892.29 843
7893.13 855
7893.97 817
7894.81 854
7895.65 855
7896.49 833
7897.32 798
7898.16 806
7899.00 798
7899.84 801
7900.68 824
7901.52 861
7902.36 782
7903.20 836
7904.03 826
7904.87 812
7905.71 806
7906.55 824
7907.39 802
7908.23 815
7909.07 891
7909.91 915
7910.75 898
7911.59 921
7912.43 1033
7913.27 1065
7914.11 1222
7914.94 1252
7915.78 1240
7916.62 1206
7917.46 1184
7918.30 1157
7919.14 1086
7919.98 1033
7920.82 1022
7921.66 981
7922.50 911
7923.34 859
7924.18 874
7925.02 877
7925.86 861
7926.70 837
7927.54 846
7928.38 860
7929.22 840
7930.06 844
7930.90 879
7931.74 854
7932.59 836
7933.43 777
7934.27 771
7935.11 785
7935.95 737
7936.79 752
7937.63 797
7938.47 774
7939.31 833
7940.15 830
7940.99 847
7941.83 850
7942.67 848
7943.52 870
7944.36 870
7945.20 863
7946.04 816
7946.88 815
7947.72 825
7948.56 867
7949.40 878
7950.25 901
7951.09 872
7951.93 845
7952.77 865
7953.61 897
7954.45 829
7955.29 891
7956.14 820
7956.98 793
7957.82 787
7958.66 765
7959.50 799
7960.35 809
7961.19 762
7962.03 753
7962.87 756
7963.71 778
7964.56 814
7965.40 849
7966.24 872
7967.08 761
7967.93 769
7968.77 785
7969.61 830
7970.45 774
7971.29 753
7972.14 781
7972.98 766
7973.82 767
7974.67 784
7975.51 750
7976.35 736
7977.19 762
7978.04 733
7978.88 762
7979.72 738
7980.57 744
7981.41 736
7982.25 725
7983.09 752
7983.94 735
7984.78 733
7985.62 715
7986.47 711
7987.31 727
7988.15 723
7989.00 733
7989.84 755
7990.68 704
7991.53 723
7992.37 745
7993.22 670
7994.06 703
7994.90 736
7995.75 696
7996.59 683
7997.43 686
7998.28 665
7999.12 672
7999.97 680
8000.81 651
8001.65 681
8002.50 679
8003.34 699
8004.19 686
8005.03 713
8005.88 717
8006.72 688
8007.57 687
8008.41 672
8009.25 695
8010.10 692
8010.94 681
8011.79 675
8012.63 682
8013.48 706
8014.32 664
8015.17 700
8016.01 699
8016.86 662
8017.70 641
8018.55 702
8019.39 693
8020.24 673
8021.08 644
8021.93 642
8022.77 655
8023.62 654
8024.46 667
8025.31 623
8026.15 668
8027.00 688
8027.84 665
8028.69 722
8029.54 713
8030.38 677
8031.23 708
8032.07 686
8032.92 717
8033.76 700
8034.61 675
8035.46 704
8036.30 696
8037.15 711
8037.99 710
8038.84 680
8039.69 619
8040.53 707
8041.38 707
8042.22 692
8043.07 643
8043.92 664
8044.76 701
8045.61 696
8046.46 719
8047.30 716
8048.15 702
8049.00 746
8049.84 696
8050.69 679
8051.54 641
8052.38 691
8053.23 669
8054.08 623
8054.92 611
8055.77 629
8056.62 642
8057.46 634
8058.31 633
8059.16 634
8060.01 651
8060.85 663
8061.70 665
8062.55 687
8063.40 635
8064.24 649
8065.09 656
8065.94 716
8066.79 645
8067.63 663
8068.48 640
8069.33 650
8070.18 687
8071.02 673
8071.87 664
8072.72 656
8073.57 622
8074.42 595
8075.26 623
8076.11 675
8076.96 622
8077.81 584
8078.66 660
8079.50 633
8080.35 617
8081.20 629
8082.05 656
8082.90 681
8083.75 681
8084.59 671
8085.44 704
8086.29 695
8087.14 640
8087.99 680
8088.84 657
8089.69 640
8090.53 619
8091.38 674
8092.23 674
8093.08 623
8093.93 650
8094.78 663
8095.63 611
8096.48 665
8097.33 587
8098.18 624
8099.02 682
8099.87 655
8100.72 621
8101.57 632
8102.42 648
8103.27 669
8104.12 656
8104.97 628
8105.82 647
8106.67 646
8107.52 681
8108.37 682
8109.22 690
8110.07 683
8110.92 655
8111.77 659
8112.62 711
8113.47 657
8114.32 710
8115.17 707
8116.02 730
8116.87 748
8117.72 715
8118.57 670
8119.42 672
8120.27 692
8121.12 693
8121.97 704
8122.82 678
8123.67 685
8124.52 680
8125.37 620
8126.22 618
8127.07 633
8127.93 641
8128.78 660
8129.63 666
8130.48 631
8131.33 628
8132.18 628
8133.03 653
8133.88 632
8134.73 625
8135.58 638
8136.44 595
8137.29 671
8138.14 629
8138.99 632
8139.84 656
8140.69 686
8141.54 646
8142.39 664
8143.25 634
8144.10 668
8144.95 613
8145.80 612
8146.65 643
8147.50 642
8148.36 633
8149.21 658
8150.06 676
8150.91 662
8151.76 744
8152.62 710
8153.47 698
8154.32 716
8155.17 674
8156.02 669
8156.88 662
8157.73 662
8158.58 721
8159.43 663
8160.29 614
8161.14 616
8161.99 651
8162.84 670
8163.70 641
8164.55 609
8165.40 603
8166.25 649
8167.11 633
8167.96 643
8168.81 603
8169.67 620
8170.52 650
8171.37 623
8172.23 589
8173.08 628
8173.93 645
8174.78 647
8175.64 591
8176.49 615
8177.34 603
8178.20 577
8179.05 623
8179.90 567
8180.76 607
8181.61 602
8182.47 599
8183.32 581
8184.17 577
8185.03 608
8185.88 617
8186.73 604
8187.59 614
8188.44 602
8189.30 621
8190.15 610
8191.00 613
8191.86 601
8192.71 621
8193.57 643
8194.42 643
8195.27 624
8196.13 611
8196.98 595
8197.84 596
8198.69 650
8199.55 617
8200.40 627
8201.26 612
8202.11 620
8202.96 583
8203.82 592
8204.67 613
8205.53 574
8206.38 563
8207.24 585
8208.09 607
8208.95 584
8209.80 610
8210.66 587
8211.51 575
8212.37 588
8213.22 596
8214.08 624
8214.93 614
8215.79 614
8216.65 646
8217.50 674
8218.36 709
8219.21 685
8220.07 702
8220.92 692
8221.78 680
8222.63 699
8223.49 673
8224.35 656
8225.20 677
8226.06 658
8226.91 675
8227.77 612
8228.63 600
8229.48 617
8230.34 645
8231.19 625
8232.05 655
8232.91 640
8233.76 612
8234.62 610
8235.47 628
8236.33 638
8237.19 633
8238.04 600
8238.90 562
8239.76 623
8240.61 606
8241.47 636
8242.33 631
8243.18 625
8244.04 572
8244.90 616
8245.75 621
8246.61 643
8247.47 598
8248.33 608
8249.18 628
8250.04 627
8250.90 626
8251.75 630
8252.61 627
8253.47 620
8254.33 617
8255.18 622
8256.04 635
8256.90 613
8257.76 624
8258.61 586
8259.47 589
8260.33 667
8261.19 607
8262.04 616
8262.90 627
8263.76 607
8264.62 591
8265.48 588
8266.33 592
8267.19 604
8268.05 561
8268.91 613
8269.77 592
8270.62 588
8271.48 586
8272.34 556
8273.20 596
8274.06 565
8274.92 575
8275.77 584
8276.63 623
8277.49 592
8278.35 589
8279.21 619
8280.07 608
8280.93 614
8281.78 575
8282.64 617
8283.50 642
8284.36 582
8285.22 607
8286.08 602
8286.94 643
8287.80 648
8288.66 626
8289.51 627
8290.37 638
8291.23 653
8292.09 618
8292.95 603
8293.81 621
8294.67 615
8295.53 608
8296.39 655
8297.25 644
8298.11 632
8298.97 644
8299.83 579
8300.69 597
8301.55 640
8302.41 637
8303.27 628
8304.13 654
8304.99 615
8305.85 623
8306.71 588
8307.57 583
8308.43 598
8309.29 594
8310.15 582
8311.01 586
8311.87 645
8312.73 666
8313.59 619
8314.45 639
8315.31 602
8316.17 613
8317.03 650
8317.89 652
8318.75 610
8319.61 588
8320.47 601
8321.33 584
8322.20 580
8323.06 590
8323.92 607
8324.78 617
8325.64 610
8326.50 574
8327.36 577
8328.22 612
8329.08 598
8329.94 590
8330.81 586
8331.67 612
8332.53 600
8333.39 580
8334.25 588
8335.11 661
8335.97 643
8336.84 619
8337.70 599
8338.56 629
8339.42 620
8340.28 642
8341.15 596
8342.01 601
8342.87 646
8343.73 648
8344.59 623
8345.45 638
8346.32 621
8347.18 608
8348.04 635
8348.90 618
8349.77 644
8350.63 641
8351.49 647
8352.35 597
8353.22 583
8354.08 592
8354.94 627
8355.80 625
8356.67 626
8357.53 636
8358.39 607
8359.25 596
8360.12 623
8360.98 597
8361.84 583
8362.71 597
8363.57 601
8364.43 623
8365.29 646
8366.16 587
8367.02 591
8367.88 614
8368.75 653
8369.61 630
8370.47 644
8371.34 656
8372.20 631
8373.06 640
8373.93 643
8374.79 648
8375.65 638
8376.52 673
8377.38 672
8378.25 685
8379.11 706
8379.97 724
8380.84 656
8381.70 676
8382.56 671
8383.43 683
8384.29 682
8385.16 644
8386.02 671
8386.89 695
8387.75 706
8388.61 671
8389.48 665
8390.34 723
8391.21 744
8392.07 715
8392.94 733
8393.80 695
8394.67 722
8395.53 717
8396.39 701
8397.26 704
8398.12 727
8398.99 718
8399.85 734
8400.72 742
8401.58 747
8402.45 771
8403.31 764
8404.18 684
8405.04 772
8405.91 783
8406.77 776
8407.64 770
8408.50 868
8409.37 870
8410.24 781
8411.10 766
8411.97 814
8412.83 824
8413.70 803
8414.56 833
8415.43 765
8416.29 813
8417.16 828
8418.03 842
8418.89 860
8419.76 820
8420.62 825
8421.49 866
8422.36 895
8423.22 892
8424.09 948
8424.95 941
8425.82 941
8426.69 951
8427.55 907
8428.42 974
8429.28 982
8430.15 955
8431.02 1026
8431.88 999
8432.75 980
8433.62 1058
8434.48 1163
8435.35 1159
8436.22 1276
8437.08 1178
8437.95 1248
8438.82 1253
8439.68 1222
8440.55 1323
8441.42 1287
8442.29 1241
8443.15 1229
8444.02 1285
8444.89 1299
8445.75 1377
8446.62 1511
8447.49 1619
8448.36 1870
8449.22 2260
8450.09 2857
8450.96 3269
8451.83 3697
8452.69 3902
8453.56 4012
8454.43 3942
8455.30 3660
8456.16 3295
8457.03 2872
8457.90 2570
8458.77 2244
8459.64 1937
8460.50 1745
8461.37 1568
8462.24 1479
8463.11 1316
8463.98 1261
8464.84 1227
8465.71 1180
8466.58 1123
8467.45 1106
8468.32 1077
8469.19 1050
8470.05 1020
8470.92 1029
8471.79 993
8472.66 1011
8473.53 1001
8474.40 979
8475.27 980
8476.13 923
8477.00 885
8477.87 900
8478.74 907
8479.61 943
8480.48 949
8481.35 988
8482.22 972
8483.09 960
8483.96 992
8484.82 1001
8485.69 954
8486.56 1005
8487.43 1045
8488.30 1180
8489.17 1236
8490.04 1297
8490.91 1283
8491.78 1250
8492.65 1279
8493.52 1180
8494.39 1178
8495.26 1146
8496.13 1063
8497.00 992
8497.87 984
8498.74 929
8499.61 968
8500.48 950
8501.35 928
8502.22 899
8503.09 900
8503.96 897
8504.83 888
8505.70 866
8506.57 879
8507.44 907
8508.31 946
8509.18 941
8510.05 920
8510.92 984
8511.79 1010
8512.66 1059
8513.53 1016
8514.40 1016
8515.27 969
8516.15 1008
8517.02 1028
8517.89 1079
8518.76 1046
8519.63 1037
8520.50 997
8521.37 1047
8522.24 1052
8523.11 1048
8523.98 1016
8524.86 1081
8525.73 1100
8526.60 1110
8527.47 1113
8528.34 1126
8529.21 1083
8530.08 1099
8530.96 1115
8531.83 1136
8532.70 1085
8533.57 1142
8534.44 1132
8535.31 1079
8536.19 1071
8537.06 1113
8537.93 1070
8538.80 1077
8539.67 990
8540.55 948
8541.42 970
8542.29 959
8543.16 957
8544.03 951
8544.91 912
8545.78 955
8546.65 1026
8547.52 1086
8548.40 1273
8549.27 1276
8550.14 1365
8551.01 1402
8551.89 1529
8552.76 1511
8553.63 1453
8554.51 1392
8555.38 1295
8556.25 1233
8557.12 1193
8558.00 1071
8558.87 1030
8559.74 991
8560.62 949
8561.49 914
8562.36 905
8563.24 926
8564.11 891
8564.98 926
8565.86 893
8566.73 889
8567.60 874
8568.48 838
8569.35 868
8570.22 857
8571.10 844
8571.97 821
8572.84 797
8573.72 785
8574.59 823
8575.46 792
8576.34 811
8577.21 782
8578.09 822
8578.96 755
8579.83 761
8580.71 798
8581.58 806
8582.46 795
8583.33 787
8584.21 765
8585.08 784
8585.95 834
8586.83 787
8587.70 820
8588.58 808
8589.45 811
8590.33 809
8591.20 880
8592.08 867
8592.95 870
8593.83 825
8594.70 816
8595.58 870
8596.45 870
8597.33 832
8598.20 806
8599.08 778
8599.95 827
8600.83 836
8601.70 856
8602.58 844
8603.45 852
8604.33 848
8605.20 803
8606.08 829
8606.95 847
8607.83 843
8608.70 853
8609.58 841
8610.45 777
8611.33 809
8612.21 809
8613.08 819
8613.96 774
8614.83 795
8615.71 844
8616.59 792
8617.46 769
8618.34 810
8619.21 818
8620.09 791
8620.97 835
8621.84 846
8622.72 823
8623.59 819
8624.47 864
8625.35 916
8626.22 901
8627.10 863
8627.98 878
8628.85 827
8629.73 857
8630.61 859
8631.48 850
8632.36 866
8633.24 830
8634.11 886
8634.99 865
8635.87 833
8636.74 846
8637.62 881
8638.50 850
8639.37 833
8640.25 879
8641.13 911
8642.01 871
8642.88 885
8643.76 900
8644.64 889
8645.52 900
8646.39 860
8647.27 876
8648.15 884
8649.03 892
8649.90 843
8650.78 829
8651.66 842
8652.54 857
8653.41 899
8654.29 869
8655.17 804
8656.05 848
8656.93 890
8657.80 886
8658.68 885
8659.56 847
8660.44 889
8661.32 837
8662.19 867
8663.07 898
8663.95 952
8664.83 940
8665.71 936
8666.59 911
8667.46 1013
8668.34 1045
8669.22 1067
8670.10 1051
8670.98 1064
8671.86 1099
8672.74 1061
8673.62 1077
8674.49 1078
8675.37 1034
8676.25 1081
8677.13 1025
8678.01 985
8678.89 952
8679.77 1061
8680.65 1026
8681.53 1016
8682.41 986
8683.29 1068
8684.16 1116
8685.04 1188
8685.92 1333
8686.80 1472
8687.68 1623
8688.56 1789
8689.44 1919
8690.32 1958
8691.20 1939
8692.08 1789
8692.96 1665
8693.84 1543
8694.72 1427
8695.60 1333
8696.48 1223
8697.36 1109
8698.24 1071
8699.12 1014
8700.00 1016
8700.88 988
8701.76 993
8702.64 916
8703.52 929
8704.40 959
8705.28 909
8706.16 902
8707.04 920
8707.92 904
8708.80 952
8709.69 983
8710.57 907
8711.45 889
8712.33 876
8713.21 908
8714.09 934
8714.97 953
8715.85 940
8716.73 956
8717.61 940
8718.49 910
8719.38 1014
8720.26 993
8721.14 928
8722.02 954
8722.90 953
8723.78 1031
8724.66 1037
8725.54 1078
8726.43 1126
8727.31 1101
8728.19 1081
8729.07 1061
8729.95 1063
8730.83 1114
8731.72 1029
8732.60 1127
8733.48 1109
8734.36 1065
8735.24 1082
8736.13 1049
8737.01 1033
8737.89 1053
8738.77 1049
8739.65 1016
8740.54 1079
8741.42 1024
8742.30 1089
8743.18 1030
8744.07 1025
8744.95 1022
8745.83 1029
8746.71 1095
8747.60 1022
8748.48 1047
8749.36 1087
8750.24 1117
8751.13 1061
8752.01 1194
8752.89 1164
8753.77 1140
8754.66 1186
8755.54 1241
8756.42 1271
8757.31 1317
8758.19 1280
8759.07 1353
8759.96 1377
8760.84 1472
8761.72 1452
8762.61 1531
8763.49 1542
8764.37 1549
8765.26 1526
8766.14 1520
8767.02 1463
8767.91 1446
8768.79 1465
8769.67 1426
8770.56 1458
8771.44 1444
8772.32 1508
8773.21 1642
8774.09 1771
8774.98 2210
8775.86 2630
8776.74 3064
8777.63 3491
8778.51 3908
8779.40 4015
8780.28 4029
8781.17 3704
8782.05 3448
8782.93 3132
8783.82 2803
8784.70 2480
8785.59 2196
8786.47 1964
8787.36 1800
8788.24 1613
8789.13 1526
8790.01 1441
8790.89 1465
8791.78 1429
8792.66 1537
8793.55 1617
8794.43 1612
8795.32 1601
8796.20 1543
8797.09 1573
8797.97 1517
8798.86 1456
8799.74 1394
8800.63 1250
8801.52 1244
8802.40 1203
8803.29 1141
8804.17 1156
8805.06 1104
8805.94 1067
8806.83 1065
8807.71 1055
8808.60 1077
8809.48 1075
8810.37 1084
8811.26 1111
8812.14 1151
8813.03 1145
8813.91 1158
8814.80 1182
8815.69 1198
8816.57 1225
8817.46 1296
8818.34 1255
8819.23 1247
8820.12 1169
8821.00 1139
8821.89 1112
8822.77 1113
8823.66 1108
8824.55 1024
8825.43 1098
8826.32 1023
8827.21 977
8828.09 975
8828.98 1002
8829.87 970
8830.75 976
8831.64 987
8832.53 991
8833.41 1026
8834.30 970
8835.19 976
8836.08 1008
8836.96 974
8837.85 1013
8838.74 959
8839.62 981
8840.51 980
8841.40 981
8842.29 1030
8843.17 1048
8844.06 1067
8844.95 989
8845.84 1009
8846.72 1027
8847.61 980
8848.50 1001
8849.39 948
8850.27 980
8851.16 1024
8852.05 992
8852.94 978
8853.82 1003
8854.71 1038
8855.60 1042
8856.49 1015
8857.38 1045
8858.26 964
8859.15 961
8860.04 951
8860.93 895
8861.82 891
8862.71 840
8863.59 859
8864.48 906
8865.37 879
8866.26 867
8867.15 829
8868.04 821
8868.93 901
8869.81 839
8870.70 821
8871.59 828
8872.48 834
8873.37 848
8874.26 812
8875.15 805
8876.04 801
8876.93 788
8877.81 853
8878.70 832
8879.59 834
8880.48 784
8881.37 807
8882.26 808
8883.15 796
8884.04 835
8884.93 749
8885.82 797
8886.71 751
8887.60 738
8888.49 791
8889.38 819
8890.27 772
8891.16 795
8892.05 792
8892.94 764
8893.83 764
8894.72 742
8895.61 733
8896.50 703
8897.39 720
8898.28 768
8899.17 752
8900.06 766
8900.95 718
8901.84 704
8902.73 677
8903.62 711
8904.51 691
8905.40 715
8906.29 724
8907.18 702
8908.07 682
8908.96 691
8909.85 664
8910.74 697
8911.63 712
8912.52 695
8913.41 718
8914.31 655
8915.20 659
8916.09 670
8916.98 690
8917.87 719
8918.76 721
8919.65 729
8920.54 766
8921.43 716
8922.33 731
8923.22 704
8924.11 732
8925.00 726
8925.89 721
8926.78 722
8927.67 676
8928.57 702
8929.46 692
8930.35 669
8931.24 655
8932.13 658
8933.03 705
8933.92 661
8934.81 644
8935.70 668
8936.59 650
8937.49 658
8938.38 671
8939.27 624
8940.16 647
8941.05 670
8941.95 685
8942.84 666
8943.73 660
8944.62 633
8945.52 652
8946.41 663
8947.30 679
8948.19 664
8949.09 667
8949.98 678
8950.87 682
8951.76 689
8952.66 656
8953.55 645
8954.44 638
8955.34 645
8956.23 634
8957.12 597
8958.02 623
8958.91 633
8959.80 604
8960.69 601
8961.59 634
8962.48 665
8963.37 657
8964.27 608
8965.16 640
8966.05 673
8966.95 616
8967.84 614
8968.74 617
8969.63 636
8970.52 630
8971.42 617
8972.31 622
8973.20 633
8974.10 596
8974.99 601
8975.89 583
8976.78 571
8977.67 597
8978.57 574
8979.46 573
8980.36 634
8981.25 568
8982.15 596
8983.04 607
8983.93 600
8984.83 553
8985.72 543
8986.62 528
8987.51 566
8988.41 603
8989.30 592
8990.20 596
8991.09 535
8991.99 594
8992.88 586
8993.78 588
8994.67 547
8995.57 594
8996.46 602
8997.36 617
8998.25 579
8999.15 590
9000.04 557
9000.94 526
9001.83 523
9002.73 552
9003.62 576
9004.52 595
9005.41 555
9006.31 587
9007.20 562
9008.10 585
9009.00 547
9009.89 580
9010.79 550
9011.68 567
9012.58 565
9013.47 542
9014.37 549
9015.27 579
9016.16 589
9017.06 547
9017.95 546
9018.85 542
9019.75 501
9020.64 550
9021.54 531
9022.43 527
9023.33 546
9024.23 552
9025.12 557
9026.02 502
9026.92 522
9027.81 550
9028.71 552
9029.61 531
9030.50 546
9031.40 543
9032.30 542
9033.19 560
9034.09 527
9034.99 535
9035.88 570
9036.78 557
9037.68 532
9038.58 513
9039.47 531
9040.37 536
9041.27 547
9042.16 538
9043.06 539
9043.96 521
9044.86 518
9045.75 540
9046.65 551
9047.55 533
9048.45 506
9049.34 525
9050.24 562
9051.14 557
9052.04 533
9052.94 560
9053.83 566
9054.73 533
9055.63 579
9056.53 564
9057.43 529
9058.32 526
9059.22 573
9060.12 573
9061.02 545
9061.92 575
9062.81 537
9063.71 590
9064.61 571
9065.51 531
9066.41 534
9067.31 549
9068.21 543
9069.10 538
9070.00 545
9070.90 526
9071.80 560
9072.70 545
9073.60 519
9074.50 519
9075.40 529
9076.29 515
9077.19 523
9078.09 552
9078.99 545
9079.89 522
9080.79 583
9081.69 536
9082.59 518
9083.49 547
9084.39 557
9085.29 536
9086.19 527
9087.09 514
9087.98 510
9088.88 525
9089.78 516
9090.68 528
9091.58 534
9092.48 509
9093.38 529
9094.28 536
9095.18 535
9096.08 476
9096.98 533
9097.88 554
9098.78 516
9099.68 528
9100.58 526
9101.48 543
9102.38 502
9103.28 535
9104.18 521
9105.08 519
9105.99 511
9106.89 542
9107.79 537
9108.69 510
9109.59 514
9110.49 525
9111.39 540
9112.29 563
9113.19 549
9114.09 560
9114.99 536
9115.89 480
9116.79 507
9117.69 520
9118.60 546
9119.50 523
9120.40 518
9121.30 517
9122.20 527
9123.10 511
9124.00 512
9124.90 497
9125.81 530
9126.71 526
9127.61 521
9128.51 508
9129.41 498
9130.31 484
9131.22 490
9132.12 469
9133.02 463
9133.92 530
9134.82 535
9135.72 492
9136.63 478
9137.53 502
9138.43 502
9139.33 486
9140.23 505
9141.14 512
9142.04 515
9142.94 526
9143.84 520
9144.75 525
9145.65 499
9146.55 492
9147.45 521
9148.36 494
9149.26 484
9150.16 510
9151.06 536
9151.97 533
9152.87 483
9153.77 524
9154.67 523
9155.58 534
9156.48 510
9157.38 497
9158.29 508
9159.19 489
9160.09 531
9161.00 534
9161.90 478
9162.80 488
9163.71 515
9164.61 508
9165.51 502
9166.42 465
9167.32 540
9168.22 533
9169.13 566
9170.03 536
9170.93 514
9171.84 521
9172.74 495
9173.64 480
9174.55 512
9175.45 487
9176.36 506
9177.26 535
9178.16 494
9179.07 511
9179.97 527
9180.88 518
9181.78 522
9182.69 488
9183.59 471
9184.49 494
9185.40 515
9186.30 509
9187.21 537
9188.11 507
9189.02 509
9189.92 515
9190.82 481
9191.73 516
9192.63 506
9193.54 507
9194.44 502
9195.35 543
9196.25 583
9197.16 574
9198.06 562
9198.97 589
9199.87 577
9200.78 581
9201.68 551
9202.59 525
9203.49 493
9204.40 520
9205.30 521
9206.21 476
9207.12 497
9208.02 555
9208.93 552
9209.83 525
9210.74 542
9211.64 542
9212.55 531
9213.45 535
9214.36 562
9215.27 534
9216.17 548
9217.08 518
9217.98 573
9218.89 528
9219.80 531
9220.70 502
9221.61 519
9222.51 509
9223.42 495
9224.33 485
9225.23 499
9226.14 500
9227.05 515
9227.95 522
9228.86 514
9229.77 538
9230.67 538
9231.58 473
9232.49 508
9233.39 525
9234.30 506
9235.21 484
9236.11 501
9237.02 501
9237.93 466
9238.83 472
9239.74 509
9240.65 514
9241.55 501
9242.46 526
9243.37 483
9244.28 500
9245.18 501
9246.09 489
9247.00 500
9247.91 515
9248.81 539
9249.72 510
9250.63 486
9251.54 490
9252.44 491
9253.35 502
9254.26 473
9255.17 472
9256.07 477
9256.98 482
9257.89 472
9258.80 461
9259.71 485
9260.61 508
9261.52 476
9262.43 501
9263.34 491
9264.25 507
9265.16 538
9266.06 510
9266.97 489
9267.88 538
9268.79 535
9269.70 510
9270.61 529
9271.51 500
9272.42 489
9273.33 511
9274.24 526
9275.15 496
9276.06 556
9276.97 522
9277.88 506
9278.78 523
9279.69 498
9280.60 518
9281.51 498
9282.42 519
9283.33 533
9284.24 500
9285.15 521
9286.06 518
9286.97 534
9287.88 532
9288.79 487
9289.70 511
9290.60 541
9291.51 523
9292.42 504
9293.33 520
9294.24 494
9295.15 543
9296.06 501
9296.97 553
9297.88 558
9298.79 536
9299.70 545
9300.61 532
9301.52 544
9302.43 502
9303.34 526
9304.25 571
9305.16 565
9306.07 550
9306.98 557
9307.89 566
9308.80 517
9309.71 546
9310.63 544
9311.54 564
9312.45 540
9313.36 526
9314.27 523
9315.18 546
9316.09 470
9317.00 493
9317.91 499
9318.82 483
9319.73 532
9320.64 532
9321.55 537
9322.47 490
9323.38 550
9324.29 514
9325.20 534
9326.11 547
9327.02 527
9327.93 510
9328.84 472
9329.76 472
9330.67 530
9331.58 523
9332.49 519
9333.40 523
9334.31 472
9335.23 475
9336.14 495
9337.05 552
9337.96 516
9338.87 517
9339.78 515
9340.70 525
9341.61 518
9342.52 497
9343.43 498
9344.34 496
9345.26 479
9346.17 500
9347.08 484
9347.99 495
9348.91 507
9349.82 501
9350.73 504
9351.64 490
9352.56 511
9353.47 534
9354.38 541
9355.29 492
9356.21 493
9357.12 502
9358.03 540
9358.94 477
9359.86 476
9360.77 509
9361.68 524
9362.60 509
9363.51 458
9364.42 490
9365.34 485
9366.25 478
9367.16 515
9368.08 521
9368.99 525
9369.90 540
9370.82 510
9371.73 524
9372.64 539
9373.56 520
9374.47 512
9375.38 513
9376.30 532
9377.21 509
9378.12 527
9379.04 545
9379.95 517
9380.87 517
9381.78 553
9382.69 540
9383.61 596
9384.52 586
9385.44 619
9386.35 628
9387.27 602
9388.18 587
9389.09 581
9390.01 598
9390.92 578
9391.84 593
9392.75 555
9393.67 588
9394.58 579
9395.50 623
9396.41 592
9397.32 608
9398.24 541
9399.15 576
9400.07 552
9400.98 543
9401.90 559
9402.81 542
9403.73 591
9404.64 579
9405.56 602
9406.47 521
9407.39 549
9408.30 525
9409.22 562
9410.14 530
9411.05 522
9411.97 523
9412.88 563
9413.80 553
9414.71 557
9415.63 533
9416.54 554
9417.46 527
9418.38 525
9419.29 542
9420.21 563
9421.12 559
9422.04 510
9422.95 526
9423.87 536
9424.79 580
9425.70 555
9426.62 545
9427.54 531
9428.45 568
9429.37 585
9430.28 579
9431.20 600
9432.12 603
9433.03 645
9433.95 660
9434.87 658
9435.78 613
9436.70 587
9437.62 615
9438.53 614
9439.45 587
9440.37 599
9441.28 603
9442.20 642
9443.12 644
9444.03 608
9444.95 684
9445.87 749
9446.79 810
9447.70 914
9448.62 956
9449.54 984
9450.45 1033
9451.37 968
9452.29 929
9453.21 893
9454.12 835
9455.04 798
9455.96 757
9456.88 691
9457.79 704
9458.71 660
9459.63 665
9460.55 626
9461.47 590
9462.38 622
9463.30 598
9464.22 542
9465.14 563
9466.06 582
9466.97 573
9467.89 610
9468.81 576
9469.73 554
9470.65 550
9471.56 573
9472.48 578
9473.40 595
9474.32 622
9475.24 677
9476.16 653
9477.08 640
9477.99 645
9478.91 618
9479.83 643
9480.75 644
9481.67 621
9482.59 603
9483.51 580
9484.43 597
9485.34 562
9486.26 569
9487.18 592
9488.10 579
9489.02 597
9489.94 587
9490.86 538
9491.78 595
9492.70 611
9493.62 592
9494.54 604
9495.46 551
9496.38 560
9497.30 558
9498.22 508
9499.13 491
9500.05 579
9500.97 548
9501.89 513
9502.81 557
9503.73 516
9504.65 500
9505.57 485
9506.49 552
9507.41 591
9508.33 548
9509.25 538
9510.17 573
9511.09 547
9512.01 567
9512.93 536
9513.86 571
9514.78 583
9515.70 571
9516.62 534
9517.54 550
9518.46 552
9519.38 539
9520.30 498
9521.22 521
9522.14 549
9523.06 578
9523.98 586
9524.90 579
9525.82 577
9526.75 597
9527.67 583
9528.59 630
9529.51 652
9530.43 622
9531.35 641
9532.27 630
9533.19 597
9534.11 595
9535.04 589
9535.96 571
9536.88 555
9537.80 557
9538.72 553
9539.64 569
9540.57 510
9541.49 543
9542.41 537
9543.33 512
9544.25 540
9545.17 580
9546.10 565
9547.02 537
9547.94 559
9548.86 543
9549.78 533
9550.71 619
9551.63 526
9552.55 550
9553.47 559
9554.40 559
9555.32 531
9556.24 528
9557.16 532
9558.09 577
9559.01 565
9559.93 523
9560.85 534
9561.78 516
9562.70 526
9563.62 535
9564.54 554
9565.47 514
9566.39 545
9567.31 553
9568.24 564
9569.16 575
9570.08 532
9571.00 524
9571.93 542
9572.85 531
9573.77 554
9574.70 524
9575.62 538
9576.54 535
9577.47 525
9578.39 536
9579.31 518
9580.24 533
9581.16 540
9582.09 527
9583.01 527
9583.93 546
9584.86 521
9585.78 546
9586.70 565
9587.63 547
9588.55 534
9589.48 552
9590.40 554
9591.32 551
9592.25 519
9593.17 583
9594.10 551
9595.02 563
9595.95 560
9596.87 551
9597.79 537
9598.72 574
9599.64 565
9600.57 545
9601.49 556
9602.42 577
9603.34 559
9604.27 605
9605.19 576
9606.12 531
9607.04 553
9607.97 565
9608.89 514
9609.82 565
9610.74 582
9611.67 578
9612.59 574
9613.52 534
9614.44 552
9615.37 595
9616.29 601
9617.22 561
9618.14 579
9619.07 585
9619.99 570
9620.92 607
9621.85 602
9622.77 586
9623.70 605
9624.62 605
9625.55 608
9626.47 601
9627.40 626
9628.33 608
9629.25 621
9630.18 623
9631.10 628
9632.03 602
9632.96 641
9633.88 666
9634.81 650
9635.73 661
9636.66 666
9637.59 643
9638.51 693
9639.44 720
9640.37 713
9641.29 751
9642.22 764
9643.15 800
9644.07 792
9645.00 796
9645.93 800
9646.85 773
9647.78 863
9648.71 859
9649.63 840
9650.56 768
9651.49 765
9652.41 758
9653.34 744
9654.27 760
9655.20 740
9656.12 720
9657.05 716
9657.98 745
9658.90 718
9659.83 750
9660.76 768
9661.69 752
9662.61 769
9663.54 795
9664.47 788
9665.40 788
9666.32 743
9667.25 786
9668.18 767
9669.11 778
9670.04 799
9670.96 765
9671.89 760
9672.82 742
9673.75 820
9674.68 800
9675.60 790
9676.53 810
9677.46 813
9678.39 826
9679.32 832
9680.25 819
9681.17 853
9682.10 869
9683.03 903
9683.96 889
9684.89 884
9685.82 845
9686.75 849
9687.67 887
9688.60 917
9689.53 978
9690.46 988
9691.39 1089
9692.32 1189
9693.25 1265
9694.18 1292
9695.11 1286
9696.03 1324
9696.96 1362
9697.89 1269
9698.82 1187
9699.75 1153
9700.68 1096
9701.61 1037
9702.54 916
9703.47 932
9704.40 866
9705.33 902
9706.26 902
9707.19 876
9708.12 843
9709.05 919
9709.98 917
9710.91 903
9711.84 874
9712.77 905
9713.70 963
9714.63 856
9715.56 865
9716.49 829
9717.42 831
9718.35 814
9719.28 800
9720.21 807
9721.14 735
9722.07 733
9723.00 781
9723.93 792
9724.86 755
9725.79 756
9726.72 819
9727.65 838
9728.58 805
9729.51 789
9730.44 825
9731.37 846
9732.31 807
9733.24 814
9734.17 795
9735.10 841
9736.03 752
9736.96 771
9737.89 753
9738.82 730
9739.75 775
9740.69 762
9741.62 773
9742.55 742
9743.48 782
9744.41 737
9745.34 763
9746.27 712
9747.21 701
9748.14 765
9749.07 705
9750.00 695
9750.93 708
9751.86 747
9752.80 734
9753.73 724
9754.66 711
9755.59 740
9756.52 729
9757.46 696
9758.39 689
9759.32 736
9760.25 712
9761.18 752
9762.12 713
9763.05 753
9763.98 781
9764.91 761
9765.85 771
9766.78 760
9767.71 722
9768.64 777
9769.58 778
9770.51 776
9771.44 781
9772.37 757
9773.31 830
9774.24 789
9775.17 845
9776.11 830
9777.04 809
9777.97 845
9778.91 810
9779.84 857
9780.77 841
9781.71 820
9782.64 841
9783.57 836
9784.51 783
9785.44 774
9786.37 784
9787.31 738
9788.24 713
9789.17 737
9790.11 753
9791.04 844
9791.97 837
9792.91 835
9793.84 799
9794.77 827
9795.71 783
9796.64 806
9797.58 800
9798.51 772
9799.44 747
9800.38 709
9801.31 700
9802.25 635
9803.18 654
9804.12 602
9805.05 619
9805.98 625
9806.92 611
9807.85 608
9808.79 641
9809.72 626
9810.66 637
9811.59 629
9812.53 606
9813.46 645
9814.40 628
9815.33 616
9816.27 624
9817.20 573
9818.14 600
9819.07 607
9820.01 589
9820.94 569
9821.88 615
9822.81 630
9823.75 616
9824.68 650
9825.62 605
9826.55 611
9827.49 630
9828.42 644
9829.36 621
9830.29 572
9831.23 588
9832.17 569
9833.10 603
9834.04 587
9834.97 626
9835.91 601
9836.84 645
9837.78 628
9838.72 603
9839.65 610
9840.59 581
9841.52 622
9842.46 615
9843.40 640
9844.33 640
9845.27 629
9846.20 617
9847.14 642
9848.08 625
9849.01 620
9849.95 623
9850.89 632
9851.82 608
9852.76 550
9853.70 595
9854.63 615
9855.57 581
9856.51 605
9857.44 589
9858.38 610
9859.32 603
9860.25 580
9861.19 590
9862.13 553
9863.07 585
9864.00 586
9864.94 587
9865.88 578
9866.81 597
9867.75 558
9868.69 565
9869.63 552
9870.56 586
9871.50 578
9872.44 618
9873.38 603
9874.31 561
9875.25 599
9876.19 595
9877.13 565
9878.07 596
9879.00 572
9879.94 564
9880.88 583
9881.82 552
9882.75 528
9883.69 572
9884.63 530
9885.57 546
9886.51 563
9887.45 556
9888.38 533
9889.32 572
9890.26 574
9891.20 573
9892.14 590
9893.08 555
9894.01 539
9894.95 593
9895.89 579
9896.83 565
9897.77 578
9898.71 571
9899.65 564
9900.59 555
9901.52 595
9902.46 562
9903.40 577
9904.34 609
9905.28 651
9906.22 673
9907.16 676
9908.10 725
9909.04 737
9909.98 703
9910.92 665
9911.86 683
9912.80 688
9913.73 598
9914.67 634
9915.61 591
9916.55 587
9917.49 615
9918.43 679
9919.37 702
9920.31 687
9921.25 740
9922.19 746
9923.13 764
9924.07 743
9925.01 713
9925.95 678
9926.89 667
9927.83 616
9928.77 642
9929.71 626
9930.65 556
9931.59 588
9932.53 539
9933.47 566
9934.41 578
9935.36 577
9936.30 562
9937.24 561
9938.18 551
9939.12 517
9940.06 515
9941.00 518
9941.94 516
9942.88 551
9943.82 549
9944.76 517
9945.70 523
9946.64 539
9947.59 560
9948.53 530
9949.47 534
9950.41 526
9951.35 541
9952.29 508
9953.23 510
9954.17 510
9955.12 503
9956.06 482
9957.00 513
9957.94 508
9958.88 517
9959.82 542
9960.77 512
9961.71 533
9962.65 495
9963.59 531
9964.53 489
9965.48 504
9966.42 506
9967.36 464
9968.30 462
9969.24 491
9970.19 462
9971.13 483
9972.07 477
9973.01 504
9973.95 502
9974.90 517
9975.84 483
9976.78 441
9977.72 451
9978.67 463
9979.61 463
9980.55 471
9981.50 473
9982.44 478
9983.38 478
9984.32 473
9985.27 507
9986.21 506
9987.15 470
9988.10 487
9989.04 470
9989.98 516
9990.92 498
9991.87 449
9992.81 448
9993.75 500
9994.70 528
9995.64 539
9996.58 498
9997.53 494
9998.47 490
9999.41 462
10000.36 486
10001.30 480
10002.25 470
10003.19 482
10004.13 461
10005.08 484
10006.02 473
10006.96 465
10007.91 455
10008.85 462
10009.80 496
10010.74 447
10011.68 435
10012.63 447
10013.57 491
10014.52 445
10015.46 430
10016.41 467
10017.35 481
10018.29 482
10019.24 457
10020.18 473
10021.13 455
10022.07 477
10023.02 460
10023.96 492
10024.91 455
10025.85 437
10026.80 457
10027.74 442
10028.69 451
10029.63 455
10030.58 467
10031.52 426
10032.47 443
10033.41 452
10034.36 427
10035.30 423
10036.25 456
10037.19 417
10038.14 435
10039.08 467
10040.03 488
10040.97 432
10041.92 459
10042.87 442
10043.81 434
10044.76 434
10045.70 453
10046.65 424
10047.59 438
10048.54 466
10049.49 417
10050.43 467
10051.38 452
10052.32 444
10053.27 454
10054.22 447
10055.16 476
10056.11 424
10057.05 431
10058.00 433
10058.95 440
10059.89 432
10060.84 436
10061.79 425
10062.73 415
10063.68 422
10064.63 430
10065.57 435
10066.52 495
10067.47 460
10068.41 440
10069.36 454
10070.31 451
10071.25 454
10072.20 455
10073.15 441
10074.10 469
10075.04 441
10075.99 428
10076.94 437
10077.88 451
10078.83 423
10079.78 444
10080.73 444
10081.67 430
10082.62 433
10083.57 414
10084.52 417
10085.46 411
10086.41 447
10087.36 447
10088.31 447
10089.25 450
10090.20 427
10091.15 425
10092.10 467
10093.05 448
10093.99 440
10094.94 426
10095.89 431
10096.84 450
10097.79 454
10098.73 435
10099.68 410
10100.63 437
10101.58 459
10102.53 450
10103.48 445
10104.42 436
10105.37 428
10106.32 426
10107.27 422
10108.22 441
10109.17 463
10110.12 422
10111.06 443
10112.01 442
10112.96 429
10113.91 413
10114.86 404
10115.81 413
10116.76 407
10117.71 425
10118.66 450
10119.61 429
10120.56 430
10121.50 458
10122.45 434
10123.40 415
10124.35 425
10125.30 406
10126.25 427
10127.20 444
10128.15 404
10129.10 425
10130.05 426
10131.00 409
10131.95 439
10132.90 417
10133.85 403
10134.80 417
10135.75 449
10136.70 450
10137.65 416
10138.60 451
10139.55 425
10140.50 441
10141.45 414
10142.40 433
10143.35 436
10144.30 415
10145.25 447
10146.20 459
10147.15 463
10148.10 452
10149.05 447
10150.00 469
10150.95 466
10151.90 439
10152.86 412
10153.81 456
10154.76 452
10155.71 452
10156.66 431
10157.61 443
10158.56 469
10159.51 451
10160.46 454
10161.41 471
10162.37 468
10163.32 448
10164.27 440
10165.22 476
10166.17 412
10167.12 450
10168.07 464
10169.03 473
10169.98 455
10170.93 434
10171.88 471
10172.83 424
10173.78 482
10174.74 418
10175.69 459
10176.64 448
10177.59 437
10178.54 458
10179.49 516
10180.45 486
10181.40 489
10182.35 475
10183.30 488
10184.26 483
10185.21 466
10186.16 497
10187.11 476
10188.06 492
10189.02 461
10189.97 502
10190.92 461
10191.87 500
10192.83 474
10193.78 488
10194.73 487
10195.69 470
10196.64 484
10197.59 502
10198.54 461
10199.50 512
10200.45 526
10201.40 488
10202.36 539
10203.31 559
10204.26 525
10205.22 505
10206.17 524
10207.12 519
10208.08 509
10209.03 524
10209.98 536
10210.94 480
10211.89 452
10212.84 514
10213.80 524
10214.75 512
10215.70 531
10216.66 528
10217.61 497
10218.56 510
10219.52 528
10220.47 502
10221.43 450
10222.38 522
10223.33 482
10224.29 529
10225.24 486
10226.20 549
10227.15 541
10228.11 582
10229.06 599
10230.01 599
10230.97 595
10231.92 632
10232.88 612
10233.83 576
10234.79 591
10235.74 584
10236.70 576
10237.65 534
10238.60 541
10239.56 497
10240.51 507
10241.47 500
10242.42 480
10243.38 481
10244.33 451
10245.29 457
10246.24 451
10247.20 475
10248.15 461
10249.11 420
10250.07 436
10251.02 439
10251.98 436
10252.93 437
10253.89 408
10254.84 441
10255.80 437
10256.75 429
10257.71 421
10258.67 434
10259.62 436
10260.58 429
10261.53 464
10262.49 443
10263.44 460
10264.40 440
10265.36 473
10266.31 449
10267.27 452
10268.22 415
10269.18 476
10270.14 497
10271.09 465
10272.05 436
10273.01 427
10273.96 446
10274.92 448
10275.87 454
10276.83 414
10277.79 427
10278.74 430
10279.70 456
10280.66 402
10281.61 429
10282.57 413
10283.53 437
10284.49 425
10285.44 417
10286.40 437
10287.36 423
10288.31 387
10289.27 437
10290.23 452
10291.18 410
10292.14 459
10293.10 434
10294.06 417
10295.01 425
10295.97 428
10296.93 413
10297.89 431
10298.84 399
10299.80 432
10300.76 439
10301.72 440
10302.67 432
10303.63 423
10304.59 422
10305.55 422
10306.51 440
10307.46 428
10308.42 422
10309.38 406
10310.34 438
10311.30 416
10312.25 409
10313.21 387
10314.17 400
10315.13 418
10316.09 420
10317.05 434
10318.00 424
10318.96 408
10319.92 380
10320.88 409
10321.84 384
10322.80 411
10323.76 402
10324.71 430
10325.67 410
10326.63 405
10327.59 409
10328.55 422
10329.51 437
10330.47 438
10331.43 435
10332.39 433
10333.35 404
10334.30 411
10335.26 480
10336.22 423
10337.18 399
10338.14 391
10339.10 448
10340.06 421
10341.02 423
10341.98 437
10342.94 429
10343.90 426
10344.86 419
10345.82 390
10346.78 417
10347.74 382
10348.70 401
10349.66 429
10350.62 434
10351.58 419
10352.54 391
10353.50 425
10354.46 406
10355.42 388
10356.38 412
10357.34 421
10358.30 439
10359.26 421
10360.22 426
10361.18 423
10362.14 407
10363.10 416
10364.06 413
10365.02 381
10365.98 392
10366.94 406
10367.90 391
10368.87 406
10369.83 430
10370.79 402
10371.75 410
10372.71 405
10373.67 378
10374.63 388
10375.59 396
10376.55 437
10377.51 419
10378.48 417
10379.44 417
10380.40 413
10381.36 419
10382.32 396
10383.28 372
10384.24 406
10385.21 400
10386.17 388
10387.13 383
10388.09 408
10389.05 414
10390.01 400
10390.98 421
10391.94 403
10392.90 415
10393.86 388
10394.82 415
10395.79 465
10396.75 425
10397.71 395
10398.67 398
10399.63 391
10400.60 400
10401.56 405
10402.52 408
10403.48 461
10404.45 453
10405.41 412
10406.37 440
10407.33 435
10408.30 429
10409.26 462
10410.22 438
10411.18 456
10412.15 454
10413.11 446
10414.07 485
10415.04 451
10416.00 478
10416.96 465
10417.93 501
10418.89 462
10419.85 462
10420.81 458
10421.78 468
10422.74 407
10423.70 448
10424.67 403
10425.63 423
10426.59 375
10427.56 431
10428.52 420
10429.49 399
10430.45 415
10431.41 384
10432.38 380
10433.34 384
10434.30 379
10435.27 415
10436.23 403
10437.20 392
10438.16 396
10439.12 395
10440.09 417
10441.05 387
10442.02 367
10442.98 393
10443.94 414
10444.91 405
10445.87 396
10446.84 373
10447.80 392
10448.77 372
10449.73 377
10450.70 379
10451.66 398
10452.63 395
10453.59 389
10454.55 406
10455.52 405
10456.48 428
10457.45 361
10458.41 370
10459.38 402
10460.34 405
10461.31 364
10462.27 351
10463.24 350
10464.20 357
10465.17 358
10466.14 373
10467.10 398
10468.07 421
10469.03 394
10470.00 372
10470.96 360
10471.93 368
10472.89 398
10473.86 400
10474.82 371
10475.79 411
10476.76 387
10477.72 378
10478.69 384
10479.65 413
10480.62 399
10481.59 416
10482.55 402
10483.52 395
10484.48 382
10485.45 390
10486.42 391
10487.38 396
10488.35 376
10489.32 375
10490.28 371
10491.25 402
10492.21 406
10493.18 392
10494.15 400
10495.11 383
10496.08 395
10497.05 407
10498.01 391
10498.98 406
10499.95 397
10500.92 389
10501.88 403
10502.85 437
10503.82 432
10504.78 388
10505.75 387
10506.72 393
10507.68 401
10508.65 392
10509.62 352
10510.59 384
10511.55 383
10512.52 387
10513.49 391
10514.46 393
10515.42 422
10516.39 426
10517.36 427
10518.33 398
10519.29 413
10520.26 381
10521.23 398
10522.20 412
10523.17 377
10524.13 371
10525.10 391
10526.07 368
10527.04 384
10528.01 392
10528.97 446
10529.94 404
10530.91 389
10531.88 404
10532.85 411
10533.82 417
10534.78 401
10535.75 401
10536.72 409
10537.69 363
10538.66 404
10539.63 426
10540.60 425
10541.56 399
10542.53 404
10543.50 385
10544.47 435
10545.44 420
10546.41 410
10547.38 431
10548.35 439
10549.32 453
10550.29 465
10551.25 469
10552.22 466
10553.19 478
10554.16 526
10555.13 512
10556.10 511
10557.07 517
10558.04 495
10559.01 486
10559.98 483
10560.95 511
10561.92 509
10562.89 494
10563.86 434
10564.83 448
10565.80 430
10566.77 435
10567.74 431
10568.71 428
10569.68 406
10570.65 422
10571.62 386
10572.59 384
10573.56 387
10574.53 386
10575.50 364
10576.47 384
10577.44 394
10578.41 407
10579.38 424
10580.35 424
10581.32 397
10582.29 414
10583.26 422
10584.23 387
10585.21 390
10586.18 408
10587.15 448
10588.12 440
10589.09 415
10590.06 444
10591.03 414
10592.00 395
10592.97 412
10593.94 423
10594.92 396
10595.89 415
10596.86 402
10597.83 404
10598.80 396
10599.77 411
10600.74 389
10601.71 409
10602.69 394
10603.66 382
10604.63 400
10605.60 370
10606.57 412
10607.54 391
10608.52 393
10609.49 372
10610.46 375
10611.43 406
10612.40 382
10613.38 359
10614.35 380
10615.32 384
10616.29 377
10617.27 388
10618.24 400
10619.21 373
10620.18 392
10621.15 413
10622.13 406
10623.10 386
10624.07 396
10625.04 405
10626.02 366
10626.99 415
10627.96 409
10628.94 440
10629.91 427
10630.88 497
10631.85 448
10632.83 431
10633.80 453
10634.77 428
10635.75 432
10636.72 407
10637.69 463
10638.67 442
10639.64 430
10640.61 407
10641.59 430
10642.56 398
10643.53 401
10644.51 373
10645.48 402
10646.45 373
10647.43 386
10648.40 410
10649.37 368
10650.35 354
10651.32 346
10652.30 357
10653.27 380
10654.24 383
10655.22 375
10656.19 390
10657.16 388
10658.14 396
10659.11 365
10660.09 387
10661.06 370
10662.04 416
10663.01 376
10663.98 387
10664.96 399
10665.93 412
10666.91 414
10667.88 356
10668.86 380
10669.83 392
10670.81 387
10671.78 373
10672.76 401
10673.73 384
10674.71 401
10675.68 397
10676.66 397
10677.63 364
10678.61 372
10679.58 368
10680.56 388
10681.53 376
10682.51 365
10683.48 382
10684.46 383
10685.43 371
10686.41 325
10687.38 374
10688.36 354
10689.33 415
10690.31 348
10691.28 353
10692.26 370
10693.24 365
10694.21 358
10695.19 348
10696.16 355
10697.14 357
10698.12 397
10699.09 354
10700.07 383
10701.04 346
10702.02 395
10703.00 380
10703.97 401
10704.95 397
10705.92 385
10706.90 383
10707.88 409
10708.85 387
10709.83 362
10710.81 387
10711.78 341
10712.76 381
10713.74 362
10714.71 360
10715.69 356
10716.67 380
10717.64 366
10718.62 394
10719.60 383
10720.57 388
10721.55 380
10722.53 396
10723.50 355
10724.48 375
10725.46 400
10726.44 411
10727.41 394
10728.39 334
10729.37 372
10730.35 380
10731.32 399
10732.30 365
10733.28 371
10734.26 370
10735.23 387
10736.21 365
10737.19 374
10738.17 370
10739.14 389
10740.12 403
10741.10 381
10742.08 379
10743.06 358
10744.03 388
10745.01 394
10745.99 404
10746.97 359
10747.95 393
10748.92 360
10749.90 363
10750.88 378
10751.86 367
10752.84 340
10753.82 356
10754.79 381
10755.77 405
10756.75 369
10757.73 342
10758.71 381
10759.69 378
10760.67 378
10761.65 371
10762.62 385
10763.60 378
10764.58 390
10765.56 395
10766.54 375
10767.52 367
10768.50 378
10769.48 414
10770.46 391
10771.44 389
10772.42 386
10773.39 427
10774.37 376
10775.35 396
10776.33 384
10777.31 422
10778.29 394
10779.27 399
10780.25 403
10781.23 402
10782.21 380
10783.19 397
10784.17 411
10785.15 365
10786.13 386
10787.11 361
10788.09 382
10789.07 372
10790.05 392
10791.03 324
10792.01 367
10792.99 376
10793.97 359
10794.95 354
10795.93 389
10796.91 401
10797.89 383
10798.87 362
10799.85 372
10800.83 374
10801.82 363
10802.80 395
10803.78 368
10804.76 375
10805.74 358
10806.72 358
10807.70 356
10808.68 403
10809.66 388
10810.64 400
10811.62 392
10812.61 381
10813.59 382
10814.57 395
10815.55 383
10816.53 399
10817.51 372
10818.49 391
10819.47 397
10820.46 382
10821.44 405
10822.42 386
10823.40 408
10824.38 380
10825.36 380
10826.35 336
10827.33 353
10828.31 362
10829.29 367
10830.27 375
10831.25 355
10832.24 391
10833.22 356
10834.20 383
10835.18 362
10836.17 366
10837.15 374
10838.13 364
10839.11 356
10840.09 350
10841.08 373
10842.06 379
10843.04 370
10844.02 433
10845.01 405
10845.99 405
10846.97 371
10847.96 381
10848.94 379
10849.92 356
10850.90 390
10851.89 339
10852.87 375
10853.85 361
10854.84 402
10855.82 380
10856.80 374
10857.78 372
10858.77 370
10859.75 390
10860.73 369
10861.72 389
10862.70 371
10863.68 369
10864.67 352
10865.65 393
10866.64 394
10867.62 414
10868.60 381
10869.59 387
10870.57 391
10871.55 381
10872.54 405
10873.52 403
10874.51 381
10875.49 375
10876.47 383
10877.46 387
10878.44 417
10879.43 411
10880.41 420
10881.39 349
10882.38 414
10883.36 370
10884.35 409
10885.33 387
10886.32 405
10887.30 426
10888.29 427
10889.27 388
10890.25 390
10891.24 383
10892.22 389
10893.21 404
10894.19 398
10895.18 412
10896.16 400
10897.15 424
10898.13 391
10899.12 402
10900.10 403
10901.09 424
10902.07 434
10903.06 401
10904.04 410
10905.03 385
10906.01 394
10907.00 437
10907.99 454
10908.97 435
10909.96 452
10910.94 436
10911.93 449
10912.91 437
10913.90 461
10914.88 418
10915.87 455
10916.86 431
10917.84 467
10918.83 440
10919.81 470
10920.80 496
10921.79 452
10922.77 445
10923.76 423
10924.74 462
10925.73 476
10926.72 478
10927.70 475
10928.69 475
10929.68 446
10930.66 473
10931.65 472
10932.64 480
10933.62 497
10934.61 490
10935.60 488
10936.58 500
10937.57 514
10938.56 538
10939.54 553
10940.53 529
10941.52 523
10942.50 521
10943.49 541
10944.48 558
10945.47 551
10946.45 560
10947.44 578
10948.43 631
10949.41 623
10950.40 631
10951.39 645
10952.38 703
10953.36 667
10954.35 663
10955.34 619
10956.33 642
10957.31 659
10958.30 641
10959.29 572
10960.28 598
10961.27 593
10962.25 607
10963.24 582
10964.23 579
10965.22 557
10966.21 547
10967.19 571
10968.18 519
10969.17 538
10970.16 556
10971.15 552
10972.13 555
10973.12 537
10974.11 514
10975.10 552
10976.09 583
10977.08 568
10978.07 561
10979.05 596
10980.04 617
10981.03 618
10982.02 579
10983.01 608
10984.00 596
10984.99 611
10985.98 643
10986.96 669
10987.95 682
10988.94 700
10989.93 825
10990.92 816
10991.91 866
10992.90 880
10993.89 939
10994.88 947
10995.87 898
10996.86 940
10997.85 892
10998.84 797
10999.83 779
11000.82 758
11001.81 717
11002.79 666
11003.78 645
11004.77 649
11005.76 586
11006.75 606
11007.74 548
11008.73 572
11009.72 548
11010.71 572
11011.70 552
11012.69 545
11013.68 536
11014.67 523
11015.67 531
11016.66 514
11017.65 491
11018.64 477
11019.63 543
11020.62 526
11021.61 487
11022.60 489
11023.59 509
11024.58 525
11025.57 512
11026.56 480
11027.55 495
11028.54 474
11029.53 518
11030.52 536
11031.52 524
11032.51 495
11033.50 490
11034.49 495
11035.48 511
11036.47 495
11037.46 513
11038.45 491
11039.45 520
11040.44 490
11041.43 450
11042.42 443
11043.41 491
11044.40 498
11045.39 465
11046.39 448
11047.38 483
11048.37 462
11049.36 499
11050.35 455
11051.35 479
11052.34 457
11053.33 470
11054.32 462
11055.31 452
11056.31 451
11057.30 485
11058.29 457
11059.28 451
11060.27 479
11061.27 434
11062.26 474
11063.25 413
11064.24 457
11065.24 489
11066.23 444
11067.22 449
11068.21 445
11069.21 455
11070.20 438
11071.19 455
11072.19 464
11073.18 444
11074.17 428
11075.16 444
11076.16 485
11077.15 446
11078.14 425
11079.14 460
11080.13 425
11081.12 418
11082.12 412
11083.11 448
11084.10 430
11085.10 428
11086.09 436
11087.08 445
11088.08 429
11089.07 447
11090.06 471
11091.06 418
11092.05 453
11093.04 457
11094.04 431
11095.03 433
11096.03 420
11097.02 469
11098.01 438
11099.01 432
11100.00 415
11101.00 459
11101.99 433
11102.98 446
11103.98 434
11104.97 433
11105.97 442
11106.96 433
11107.96 440
11108.95 401
11109.95 412
11110.94 433
11111.93 415
11112.93 485
11113.92 434
11114.92 410
11115.91 429
11116.91 444
11117.90 455
11118.90 414
11119.89 411
11120.89 442
11121.88 447
11122.88 453
11123.87 437
11124.87 454
11125.86 425
11126.86 438
11127.85 423
11128.85 409
11129.84 440
11130.84 440
11131.84 427
11132.83 429
11133.83 444
11134.82 485
11135.82 463
11136.81 441
11137.81 447
11138.81 407
11139.80 440
11140.80 419
11141.79 417
11142.79 405
11143.79 423
11144.78 438
11145.78 401
11146.77 393
11147.77 402
11148.77 378
11149.76 407
11150.76 413
11151.75 406
11152.75 397
11153.75 407
11154.74 414
11155.74 403
11156.74 376
11157.73 387
11158.73 377
11159.73 402
11160.72 407
11161.72 412
11162.72 393
11163.71 404
11164.71 411
11165.71 420
11166.71 399
11167.70 395
11168.70 386
11169.70 420
11170.69 414
11171.69 398
11172.69 400
11173.69 401
11174.68 374
11175.68 378
11176.68 412
11177.68 357
11178.67 355
11179.67 362
11180.67 401
11181.67 381
11182.66 389
11183.66 419
11184.66 438
11185.66 396
11186.66 383
11187.65 389
11188.65 377
11189.65 413
11190.65 399
11191.65 379
11192.64 397
11193.64 376
11194.64 403
11195.64 420
11196.64 420
11197.64 412
11198.63 429
11199.63 411
11200.63 382
11201.63 391
11202.63 384
11203.63 390
11204.63 381
11205.63 418
11206.62 390
11207.62 390
11208.62 380
11209.62 363
11210.62 395
11211.62 381
11212.62 410
11213.62 389
11214.62 402
11215.62 382
11216.61 364
11217.61 390
11218.61 366
11219.61 381
11220.61 369
11221.61 370
11222.61 386
11223.61 394
11224.61 389
11225.61 420
11226.61 417
11227.61 387
11228.61 414
11229.61 392
11230.61 378
11231.61 377
11232.61 370
11233.61 388
11234.61 375
11235.61 367
11236.61 391
11237.61 398
11238.61 391
11239.61 413
11240.61 399
11241.61 373
11242.61 409
11243.61 390
11244.61 386
11245.61 392
11246.61 396
11247.61 403
11248.62 401
11249.62 398
11250.62 389
11251.62 395
11252.62 374
11253.62 362
11254.62 377
11255.62 376
11256.62 397
11257.62 370
11258.62 381
11259.63 370
11260.63 362
11261.63 371
11262.63 384
11263.63 400
11264.63 389
11265.63 408
11266.64 415
11267.64 422
11268.64 430
11269.64 423
11270.64 406
11271.64 411
11272.65 426
11273.65 443
11274.65 438
11275.65 412
11276.65 397
11277.65 418
11278.66 429
11279.66 400
11280.66 380
11281.66 408
11282.67 362
11283.67 378
11284.67 387
11285.67 402
11286.67 387
11287.68 360
11288.68 407
11289.68 373
11290.68 414
11291.69 404
11292.69 395
11293.69 375
11294.70 384
11295.70 380
11296.70 388
11297.70 407
11298.71 377
11299.71 391
11300.71 363
11301.72 396
11302.72 413
11303.72 393
11304.72 389
11305.73 388
11306.73 406
11307.73 424
11308.74 424
11309.74 398
11310.74 419
11311.75 416
11312.75 384
11313.76 389
11314.76 385
11315.76 396
11316.77 415
11317.77 378
11318.77 369
11319.78 357
11320.78 372
11321.79 376
11322.79 396
11323.79 400
11324.80 357
11325.80 362
11326.81 388
11327.81 395
11328.81 391
11329.82 405
11330.82 391
11331.83 403
11332.83 409
11333.84 381
11334.84 426
11335.85 389
11336.85 407
11337.85 387
11338.86 407
11339.86 396
11340.87 399
11341.87 380
11342.88 389
11343.88 377
11344.89 376
11345.89 382
11346.90 360
11347.90 406
11348.91 384
11349.91 361
11350.92 372
11351.92 397
11352.93 420
11353.94 354
11354.94 376
11355.95 386
11356.95 397
11357.96 395
11358.96 340
11359.97 350
11360.97 383
11361.98 390
11362.99 382
11363.99 364
11365.00 375
11366.00 385
11367.01 390
11368.02 381
11369.02 385
11370.03 352
11371.03 392
11372.04 375
11373.05 355
11374.05 354
11375.06 364
11376.06 359
11377.07 344
11378.08 380
11379.08 398
11380.09 393
11381.10 389
11382.10 384
11383.11 367
11384.12 338
11385.12 370
11386.13 359
11387.14 345
11388.14 371
11389.15 357
11390.16 384
11391.17 390
11392.17 370
11393.18 396
11394.19 402
11395.19 369
11396.20 378
11397.21 404
11398.22 406
11399.22 380
11400.23 372
11401.24 379
11402.25 385
11403.25 379
11404.26 359
11405.27 383
11406.28 385
11407.28 362
11408.29 369
11409.30 398
11410.31 372
11411.31 386
11412.32 363
11413.33 363
11414.34 370
11415.35 362
11416.35 374
11417.36 366
11418.37 381
11419.38 401
11420.39 380
11421.40 374
11422.40 374
11423.41 395
11424.42 409
11425.43 408
11426.44 398
11427.45 392
11428.46 429
11429.46 386
11430.47 411
11431.48 393
11432.49 394
11433.50 415
11434.51 407
11435.52 403
11436.53 375
11437.54 376
11438.54 416
11439.55 395
11440.56 433
11441.57 412
11442.58 412
11443.59 384
11444.60 384
11445.61 381
11446.62 399
11447.63 375
11448.64 387
11449.65 383
11450.66 397
11451.67 410
11452.68 376
11453.69 377
11454.70 342
11455.71 394
11456.72 402
11457.73 414
11458.74 395
11459.75 405
11460.76 377
11461.77 411
11462.78 430
11463.79 414
11464.80 387
11465.81 407
11466.82 407
11467.83 407
11468.84 410
11469.85 437
11470.86 434
11471.87 410
11472.88 420
11473.89 419
11474.90 414
11475.91 406
11476.92 405
11477.93 426
11478.95 394
11479.96 406
11480.97 411
11481.98 407
11482.99 407
11484.00 397
11485.01 402
11486.02 420
11487.03 413
11488.05 418
11489.06 433
11490.07 409
11491.08 428
11492.09 442
11493.10 420
11494.11 405
11495.13 424
11496.14 440
11497.15 406
11498.16 400
11499.17 408
11500.18 410
11501.20 433
11502.21 440
11503.22 406
11504.23 384
11505.24 410
11506.26 432
11507.27 430
11508.28 459
11509.29 428
11510.30 417
11511.32 473
11512.33 444
11513.34 433
11514.35 448
11515.37 466
11516.38 468
11517.39 431
11518.40 454
11519.42 478
11520.43 460
11521.44 438
11522.45 470
11523.47 432
11524.48 443
11525.49 479
11526.51 464
11527.52 467
11528.53 465
11529.55 433
11530.56 447
11531.57 465
11532.59 477
11533.60 505
11534.61 487
11535.63 479
11536.64 472
11537.65 483
11538.67 447
11539.68 469
11540.69 519
11541.71 509
11542.72 464
11543.73 508
11544.75 512
11545.76 503
11546.78 521
11547.79 516
11548.80 527
11549.82 535
11550.83 520
11551.85 524
11552.86 539
11553.87 545
11554.89 565
11555.90 550
11556.92 542
11557.93 560
11558.95 595
11559.96 590
11560.97 632
11561.99 595
11563.00 593
11564.02 567
11565.03 628
11566.05 606
11567.06 613
11568.08 604
11569.09 644
11570.11 662
11571.12 690
11572.14 660
11573.15 675
11574.17 733
11575.18 760
11576.20 788
11577.21 833
11578.23 803
11579.24 867
11580.26 845
11581.27 899
11582.29 931
11583.30 915
11584.32 933
11585.33 973
11586.35 1053
11587.37 1018
11588.38 1171
11589.40 1209
11590.41 1310
11591.43 1451
11592.44 1526
11593.46 1651
11594.48 1850
11595.49 1974
11596.51 1995
11597.52 2086
11598.54 2101
11599.56 2096
11600.57 1956
11601.59 1766
11602.61 1670
11603.62 1518
11604.64 1338
11605.66 1255
11606.67 1102
11607.69 1054
11608.70 920
11609.72 930
11610.74 856
11611.75 823
11612.77 799
11613.79 799
11614.81 762
11615.82 718
11616.84 745
11617.86 746
11618.87 718
11619.89 684
11620.91 703
11621.92 735
11622.94 641
11623.96 634
11624.98 716
11625.99 681
11627.01 700
11628.03 691
11629.05 680
11630.06 667
11631.08 716
11632.10 724
11633.12 678
11634.13 756
11635.15 725
11636.17 740
11637.19 723
11638.20 689
11639.22 665
11640.24 639
11641.26 692
11642.28 614
11643.29 619
11644.31 633
11645.33 567
11646.35 551
11647.37 581
11648.39 556
11649.40 555
11650.42 516
11651.44 570
11652.46 565
11653.48 516
11654.50 539
11655.51 552
11656.53 571
11657.55 556
11658.57 574
11659.59 557
11660.61 579
11661.63 563
11662.65 587
11663.67 558
11664.68 558
11665.70 548
11666.72 598
11667.74 553
11668.76 585
11669.78 625
11670.80 602
11671.82 592
11672.84 583
11673.86 614
11674.88 631
11675.90 629
11676.92 627
11677.94 596
11678.96 612
11679.98 595
11680.99 586
11682.01 557
11683.03 569
11684.05 545
11685.07 548
11686.09 561
11687.11 530
11688.13 558
11689.15 516
11690.17 563
11691.19 551
11692.21 527
11693.24 548
11694.26 544
11695.28 562
11696.30 542
11697.32 536
11698.34 499
11699.36 547
11700.38 485
11701.40 488
11702.42 491
11703.44 521
11704.46 529
11705.48 525
11706.50 527
11707.52 487
11708.54 521
11709.57 514
11710.59 511
11711.61 498
11712.63 518
11713.65 545
11714.67 513
11715.69 523
11716.71 514
11717.73 501
11718.76 514
11719.78 493
11720.80 464
11721.82 482
11722.84 507
11723.86 505
11724.89 476
11725.91 462
11726.93 461
11727.95 467
11728.97 446
11729.99 449
11731.02 474
11732.04 475
11733.06 486
11734.08 450
11735.10 467
11736.13 492
11737.15 524
11738.17 472
11739.19 478
11740.22 457
11741.24 437
11742.26 482
11743.28 476
11744.30 466
11745.33 472
11746.35 483
11747.37 465
11748.40 466
11749.42 471
11750.44 463
11751.46 444
11752.49 451
11753.51 449
11754.53 478
11755.56 470
11756.58 457
11757.60 447
11758.62 467
11759.65 425
11760.67 438
11761.69 426
11762.72 442
11763.74 422
11764.76 436
11765.79 437
11766.81 472
11767.83 460
11768.86 451
11769.88 423
11770.91 424
11771.93 440
11772.95 449
11773.98 448
11775.00 428
11776.02 413
11777.05 457
11778.07 404
11779.10 416
11780.12 403
11781.14 456
11782.17 421
11783.19 425
11784.22 445
11785.24 450
11786.26 438
11787.29 464
11788.31 457
11789.34 445
11790.36 397
11791.39 416
11792.41 409
11793.44 403
11794.46 391
11795.49 403
11796.51 405
11797.54 386
11798.56 395
11799.59 362
11800.61 410
11801.63 416
11802.66 399
11803.69 409
11804.71 389
11805.74 378
11806.76 374
11807.79 398
11808.81 363
11809.84 376
11810.86 396
11811.89 400
11812.91 393
11813.94 396
11814.96 411
11815.99 407
11817.01 413
11818.04 387
11819.07 395
11820.09 419
11821.12 424
11822.14 427
11823.17 414
11824.20 404
11825.22 394
11826.25 410
11827.27 401
11828.30 392
11829.33 400
11830.35 387
11831.38 416
11832.40 407
11833.43 408
11834.46 366
11835.48 374
11836.51 399
11837.54 391
11838.56 393
11839.59 359
11840.62 361
11841.64 358
11842.67 398
11843.70 395
11844.72 396
11845.75 363
11846.78 364
11847.80 372
11848.83 362
11849.86 339
11850.89 370
11851.91 395
11852.94 378
11853.97 349
11854.99 389
11856.02 369
11857.05 364
11858.08 399
11859.10 377
11860.13 395
11861.16 411
11862.19 435
11863.21 383
11864.24 368
11865.27 377
11866.30 400
11867.33 386
11868.35 369
11869.38 381
11870.41 361
11871.44 374
11872.47 367
11873.49 393
11874.52 415
11875.55 409
11876.58 399
11877.61 406
11878.63 409
11879.66 388
11880.69 412
11881.72 416
11882.75 412
11883.78 413
11884.81 432
11885.83 422
11886.86 443
11887.89 457
11888.92 454
11889.95 446
11890.98 445
11892.01 445
11893.04 472
11894.06 461
11895.09 408
11896.12 432
11897.15 411
11898.18 428
11899.21 427
11900.24 448
11901.27 463
11902.30 466
11903.33 466
11904.36 431
11905.39 437
11906.42 419
11907.45 424
11908.48 431
11909.50 413
11910.53 431
11911.56 477
11912.59 467
11913.62 457
11914.65 430
11915.68 461
11916.71 436
11917.74 463
11918.77 458
11919.80 464
11920.83 504
11921.86 533
11922.89 517
11923.92 546
11924.95 547
11925.99 551
11927.02 561
11928.05 516
11929.08 516
11930.11 486
11931.14 473
11932.17 470
11933.20 467
11934.23 423
11935.26 463
11936.29 450
11937.32 407
11938.35 401
11939.38 419
11940.41 387
11941.45 419
11942.48 433
11943.51 438
11944.54 414
11945.57 438
11946.60 454
11947.63 404
11948.66 405
11949.70 415
11950.73 400
11951.76 399
11952.79 445
11953.82 432
11954.85 387
11955.88 385
11956.92 407
11957.95 421
11958.98 415
11960.01 380
11961.04 397
11962.08 415
11963.11 432
11964.14 402
11965.17 424
11966.20 430
11967.24 426
11968.27 419
11969.30 404
11970.33 421
11971.36 431
11972.40 405
11973.43 419
11974.46 419
11975.49 410
11976.53 424
11977.56 438
11978.59 412
11979.62 430
11980.66 406
11981.69 415
11982.72 384
11983.76 413
11984.79 444
11985.82 452
11986.85 422
11987.89 445
11988.92 416
11989.95 411
11990.99 434
11992.02 392
11993.05 419
11994.09 435
11995.12 437
11996.15 432
11997.19 431
11998.22 430
11999.25 420
12000.29 431
12001.32 469
12002.35 457
12003.39 463
12004.42 444
12005.46 485
12006.49 485
12007.52 481
12008.56 505
12009.59 463
12010.63 499
12011.66 462
12012.69 463
12013.73 455
12014.76 466
12015.80 510
12016.83 479
12017.86 461
12018.90 451
12019.93 463
12020.97 436
12022.00 462
12023.04 438
12024.07 454
12025.11 454
12026.14 442
12027.18 427
12028.21 455
12029.25 419
12030.28 460
12031.32 475
12032.35 464
12033.39 434
12034.42 417
12035.46 426
12036.49 420
12037.53 404
12038.56 451
12039.60 408
12040.63 438
12041.67 426
12042.70 438
12043.74 425
12044.77 403
12045.81 422
12046.84 454
12047.88 411
12048.92 419
12049.95 430
12050.99 421
12052.02 424
12053.06 412
12054.09 416
12055.13 465
12056.17 421
12057.20 393
12058.24 410
12059.27 412
12060.31 385
12061.35 441
12062.38 429
12063.42 423
12064.46 425
12065.49 418
12066.53 415
12067.56 418
12068.60 406
12069.64 387
12070.67 414
12071.71 433
12072.75 431
12073.78 419
12074.82 433
12075.86 417
12076.89 448
12077.93 424
12078.97 424
12080.01 428
12081.04 438
12082.08 425
12083.12 466
12084.15 423
12085.19 443
12086.23 487
12087.27 452
12088.30 452
12089.34 469
12090.38 497
12091.41 470
12092.45 482
12093.49 463
12094.53 474
12095.57 488
12096.60 465
12097.64 469
12098.68 472
12099.72 442
12100.75 449
12101.79 457
12102.83 449
12103.87 423
12104.91 422
12105.94 431
12106.98 391
12108.02 393
12109.06 404
12110.10 427
12111.14 418
12112.17 415
12113.21 473
12114.25 417
12115.29 398
12116.33 402
12117.37 442
12118.40 399
12119.44 403
12120.48 374
12121.52 400
12122.56 386
12123.60 423
12124.64 407
12125.68 419
12126.72 391
12127.75 402
12128.79 398
12129.83 394
12130.87 383
12131.91 353
12132.95 399
12133.99 376
12135.03 404
12136.07 414
12137.11 389
12138.15 380
12139.19 386
12140.23 379
12141.27 388
12142.31 415
12143.35 378
12144.38 349
12145.42 369
12146.46 384
12147.50 382
12148.54 389
12149.58 393
12150.62 389
12151.66 390
12152.70 403
12153.74 360
12154.78 373
12155.82 345
12156.87 408
12157.91 363
12158.95 387
12159.99 355
12161.03 350
12162.07 372
12163.11 381
12164.15 365
12165.19 354
12166.23 379
12167.27 365
12168.31 348
12169.35 363
12170.39 388
12171.43 328
12172.47 350
12173.52 363
12174.56 364
12175.60 359
12176.64 340
12177.68 354
12178.72 362
12179.76 374
12180.80 337
12181.85 348
12182.89 358
12183.93 373
12184.97 367
12186.01 380
12187.05 326
12188.09 375
12189.14 365
12190.18 367
12191.22 367
12192.26 390
12193.30 360
12194.34 344
12195.39 356
12196.43 340
12197.47 356
12198.51 352
12199.55 361
12200.60 342
12201.64 362
12202.68 381
12203.72 375
12204.77 379
12205.81 368
12206.85 350
12207.89 362
12208.94 360
12209.98 359
12211.02 365
12212.06 382
12213.11 324
12214.15 348
12215.19 367
12216.23 371
12217.28 329
12218.32 338
12219.36 342
12220.41 350
12221.45 359
12222.49 350
12223.54 389
12224.58 374
12225.62 386
12226.66 335
12227.71 373
12228.75 361
12229.79 366
12230.84 366
12231.88 370
12232.93 367
12233.97 353
12235.01 373
12236.06 404
12237.10 351
12238.14 358
12239.19 355
12240.23 395
12241.28 398
12242.32 330
12243.36 369
12244.41 355
12245.45 370
12246.50 345
12247.54 379
12248.58 366
12249.63 397
12250.67 380
12251.72 351
12252.76 345
12253.80 343
12254.85 358
12255.89 341
12256.94 337
12257.98 312
12259.03 355
12260.07 346
12261.12 344
12262.16 339
12263.21 355
12264.25 356
12265.30 337
12266.34 357
12267.39 341
12268.43 311
12269.48 313
12270.52 338
12271.57 347
12272.61 330
12273.66 347
12274.70 340
12275.75 340
12276.79 331
12277.84 357
12278.88 350
12279.93 324
12280.98 307
12282.02 321
12283.07 317
12284.11 318
12285.16 314
12286.20 331
12287.25 316
12288.30 334
12289.34 339
12290.39 323
12291.43 323
12292.48 329
12293.53 313
12294.57 330
12295.62 294
12296.66 312
12297.71 316
12298.76 315
12299.80 311
12300.85 322
12301.90 345
12302.94 311
12303.99 327
12305.04 357
12306.08 366
12307.13 344
12308.18 340
12309.22 316
12310.27 345
12311.32 334
12312.36 337
12313.41 316
12314.46 305
12315.50 325
12316.55 307
12317.60 329
12318.65 308
12319.69 331
12320.74 331
12321.79 340
12322.83 318
12323.88 296
12324.93 330
12325.98 319
12327.02 311
12328.07 315
12329.12 310
12330.17 335
12331.21 304
12332.26 291
12333.31 312
12334.36 296
12335.41 327
12336.45 338
12337.50 335
12338.55 287
12339.60 310
12340.65 310
12341.69 324
12342.74 324
12343.79 308
12344.84 321
12345.89 331
12346.94 319
12347.98 299
12349.03 311
12350.08 326
12351.13 319
12352.18 327
12353.23 332
12354.28 304
12355.32 302
12356.37 309
12357.42 310
12358.47 317
12359.52 289
12360.57 315
12361.62 329
12362.67 330
12363.72 320
12364.76 337
12365.81 306
12366.86 314
12367.91 306
12368.96 329
12370.01 315
12371.06 320
12372.11 320
12373.16 333
12374.21 300
12375.26 304
12376.31 332
12377.36 313
12378.41 309
12379.46 303
12380.51 292
12381.56 337
12382.61 322
12383.66 334
12384.71 310
12385.76 295
12386.81 306
12387.86 300
12388.91 301
12389.96 280
12391.01 302
12392.06 313
12393.11 320
12394.16 311
12395.21 306
12396.26 325
12397.31 325
12398.36 313
12399.41 306
12400.46 331
12401.51 328
12402.56 319
12403.61 303
12404.66 320
12405.71 328
12406.77 346
12407.82 309
12408.87 299
12409.92 308
12410.97 300
12412.02 312
12413.07 328
12414.12 336
12415.17 320
12416.23 321
12417.28 312
12418.33 312
12419.38 321
12420.43 321
12421.48 341
12422.53 330
12423.59 309
12424.64 327
12425.69 336
12426.74 301
12427.79 296
12428.84 307
12429.90 326
12430.95 296
12432.00 311
12433.05 310
12434.10 337
12435.16 324
12436.21 337
12437.26 316
12438.31 336
12439.37 332
12440.42 312
12441.47 323
12442.52 326
12443.58 339
12444.63 330
12445.68 329
12446.73 337
12447.79 329
12448.84 330
12449.89 299
12450.94 313
12452.00 358
12453.05 331
12454.10 310
12455.16 316
12456.21 341
12457.26 324
12458.31 307
12459.37 318
12460.42 342
12461.47 324
12462.53 292
12463.58 307
12464.63 300
12465.69 306
12466.74 300
12467.79 321
12468.85 327
12469.90 330
12470.95 328
12472.01 338
12473.06 333
12474.12 307
12475.17 329
12476.22 322
12477.28 312
12478.33 321
12479.39 307
12480.44 290
12481.49 330
12482.55 340
12483.60 361
12484.66 334
12485.71 312
12486.76 330
12487.82 358
12488.87 352
12489.93 333
12490.98 339
12492.04 339
12493.09 341
12494.15 354
12495.20 356
12496.25 368
12497.31 343
12498.36 318
12499.42 359
12500.47 378
12501.53 356
12502.58 361
12503.64 399
12504.69 386
12505.75 431
12506.80 400
12507.86 403
12508.91 419
12509.97 445
12511.03 427
12512.08 443
12513.14 455
12514.19 457
12515.25 506
12516.30 520
12517.36 546
12518.41 530
12519.47 527
12520.52 516
12521.58 451
12522.64 463
12523.69 480
12524.75 450
12525.80 437
12526.86 429
12527.92 403
12528.97 417
12530.03 345
12531.08 362
12532.14 388
12533.20 366
12534.25 381
12535.31 396
12536.37 365
12537.42 343
12538.48 327
12539.54 370
12540.59 382
12541.65 362
12542.70 374
12543.76 363
12544.82 356
12545.88 364
12546.93 388
12547.99 384
12549.05 369
12550.10 387
12551.16 357
12552.22 353
12553.27 338
12554.33 366
12555.39 363
12556.45 350
12557.50 341
12558.56 351
12559.62 380
12560.67 362
12561.73 379
12562.79 364
12563.85 338
12564.90 361
12565.96 375
12567.02 345
12568.08 361
12569.14 365
12570.19 368
12571.25 373
12572.31 354
12573.37 342
12574.42 373
12575.48 350
12576.54 364
12577.60 366
12578.66 346
12579.72 366
12580.77 373
12581.83 362
12582.89 357
12583.95 385
12585.01 385
12586.07 403
12587.12 406
12588.18 419
12589.24 404
12590.30 424
12591.36 458
12592.42 463
12593.48 445
12594.53 474
12595.59 470
12596.65 467
12597.71 502
12598.77 476
12599.83 471
12600.89 462
12601.95 497
12603.01 444
12604.07 449
12605.13 432
12606.18 455
12607.24 407
12608.30 391
12609.36 395
12610.42 418
12611.48 400
12612.54 399
12613.60 400
12614.66 396
12615.72 410
12616.78 397
12617.84 387
12618.90 414
12619.96 413
12621.02 378
12622.08 380
12623.14 395
12624.20 401
12625.26 420
12626.32 404
12627.38 411
12628.44 394
12629.50 422
12630.56 398
12631.62 399
12632.68 406
12633.74 397
12634.80 392
12635.86 392
12636.92 392
12637.98 390
12639.04 378
12640.11 378
12641.17 365
12642.23 389
12643.29 387
12644.35 391
12645.41 399
12646.47 388
12647.53 387
12648.59 368
12649.65 401
12650.72 390
12651.78 382
12652.84 389
12653.90 399
12654.96 366
12656.02 368
12657.08 370
12658.14 363
12659.21 388
12660.27 391
12661.33 391
12662.39 375
12663.45 416
12664.51 392
12665.58 381
12666.64 376
12667.70 377
12668.76 404
12669.82 402
12670.89 417
12671.95 433
12673.01 425
12674.07 414
12675.13 421
12676.20 417
12677.26 413
12678.32 422
12679.38 425
12680.45 426
12681.51 428
12682.57 425
12683.63 439
12684.70 447
12685.76 468
12686.82 439
12687.88 432
12688.95 439
12690.01 484
12691.07 466
12692.14 452
12693.20 478
12694.26 443
12695.32 454
12696.39 466
12697.45 484
12698.51 447
12699.58 471
12700.64 442
12701.70 496
12702.77 464
12703.83 456
12704.89 476
12705.96 454
12707.02 431
12708.08 457
12709.15 470
12710.21 484
12711.28 482
12712.34 469
12713.40 437
12714.47 414
12715.53 420
12716.59 411
12717.66 450
12718.72 430
12719.79 436
12720.85 405
12721.92 435
12722.98 421
12724.04 420
12725.11 437
12726.17 453
12727.24 422
12728.30 404
12729.37 404
12730.43 435
12731.49 431
12732.56 381
12733.62 392
12734.69 392
12735.75 402
12736.82 416
12737.88 394
12738.95 384
12740.01 389
12741.08 377
12742.14 371
12743.21 386
12744.27 399
12745.34 408
12746.40 381
12747.47 385
12748.53 378
12749.60 379
12750.66 356
12751.73 366
12752.79 342
12753.86 373
12754.93 355
12755.99 375
12757.06 354
12758.12 366
12759.19 381
12760.25 389
12761.32 361
12762.39 344
12763.45 382
12764.52 367
12765.58 360
12766.65 331
12767.72 336
12768.78 365
12769.85 367
12770.91 401
12771.98 393
12773.05 396
12774.11 386
12775.18 372
12776.25 373
12777.31 370
12778.38 353
12779.45 377
12780.51 357
12781.58 382
12782.65 375
12783.71 361
12784.78 362
12785.85 380
12786.91 343
12787.98 361
12789.05 330
12790.11 362
12791.18 374
12792.25 335
12793.31 353
12794.38 335
12795.45 367
12796.52 358
12797.58 368
12798.65 392
12799.72 351
12800.79 344
12801.85 363
12802.92 338
12803.99 373
12805.06 376
12806.12 347
12807.19 369
12808.26 366
12809.33 365
12810.39 352
12811.46 390
12812.53 375
12813.60 366
12814.67 382
12815.73 327
12816.80 345
12817.87 372
12818.94 347
12820.01 339
12821.08 334
12822.14 357
12823.21 354
12824.28 353
12825.35 336
12826.42 334
12827.49 362
12828.55 337
12829.62 376
12830.69 366
12831.76 344
12832.83 327
12833.90 356
12834.97 332
12836.04 342
12837.11 359
12838.17 334
12839.24 331
12840.31 330
12841.38 336
12842.45 352
12843.52 338
12844.59 318
12845.66 340
12846.73 343
12847.80 329
12848.87 334
12849.94 328
12851.01 347
12852.08 357
12853.14 326
12854.21 335
12855.28 310
12856.35 308
12857.42 313
12858.49 309
12859.56 319
12860.63 331
12861.70 328
12862.77 314
12863.84 335
12864.91 299
12865.98 329
12867.05 319
12868.12 310
12869.19 299
12870.26 281
12871.34 310
12872.41 313
12873.48 288
12874.55 305
12875.62 324
12876.69 322
12877.76 283
12878.83 281
12879.90 318
12880.97 303
12882.04 322
12883.11 291
12884.18 288
12885.25 286
12886.33 316
12887.40 329
12888.47 308
12889.54 304
12890.61 331
12891.68 310
12892.75 299
12893.82 293
12894.89 284
12895.97 304
12897.04 301
12898.11 304
12899.18 297
12900.25 296
12901.32 300
12902.40 318
12903.47 278
12904.54 296
12905.61 294
12906.68 317
12907.75 319
12908.83 279
12909.90 295
12910.97 303
12912.04 324
12913.11 318
12914.19 319
12915.26 277
12916.33 294
12917.40 300
12918.48 278
12919.55 279
12920.62 316
12921.69 299
12922.77 302
12923.84 286
12924.91 295
12925.98 320
12927.06 292
12928.13 311
12929.20 292
12930.27 283
12931.35 276
12932.42 282
12933.49 272
12934.57 307
12935.64 285
12936.71 307
12937.79 277
12938.86 298
12939.93 292
12941.01 294
12942.08 328
12943.15 284
12944.23 286
12945.30 297
12946.37 287
12947.45 306
12948.52 289
12949.59 285
12950.67 306
12951.74 298
12952.81 294
12953.89 275
12954.96 296
12956.04 272
12957.11 281
12958.18 287
12959.26 269
12960.33 267
12961.41 299
12962.48 309
12963.55 288
12964.63 290
12965.70 291
12966.78 285
12967.85 278
12968.93 257
12970.00 256
12971.07 286
12972.15 283
12973.22 278
12974.30 271
12975.37 297
12976.45 276
12977.52 276
12978.60 287
12979.67 287
12980.75 292
12981.82 321
12982.90 291
12983.97 285
12985.05 290
12986.12 297
12987.20 315
12988.27 286
12989.35 280
12990.42 288
12991.50 301
12992.57 307
12993.65 302
12994.73 302
12995.80 292
12996.88 293
12997.95 260
12999.03 278
13000.10 309
13001.18 294
13002.25 283
13003.33 287
13004.41 266
13005.48 287
13006.56 293
13007.63 333
13008.71 320
13009.79 282
13010.86 296
13011.94 304
13013.02 286
13014.09 265
13015.17 291
13016.24 319
13017.32 289
13018.40 278
13019.47 310
13020.55 298
13021.63 313
13022.70 297
13023.78 322
13024.86 321
13025.93 318
13027.01 305
13028.09 327
13029.16 298
13030.24 302
13031.32 329
13032.40 310
13033.47 290
13034.55 259
13035.63 310
13036.70 311
13037.78 311
13038.86 283
13039.94 329
13041.01 286
13042.09 283
13043.17 294
13044.25 301
13045.32 287
13046.40 297
13047.48 301
13048.56 309
13049.63 306
13050.71 270
13051.79 289
13052.87 296
13053.95 281
13055.02 274
13056.10 285
13057.18 307
13058.26 305
13059.34 280
13060.41 310
13061.49 280
13062.57 299
13063.65 290
13064.73 270
13065.81 300
13066.88 287
13067.96 275
13069.04 273
13070.12 299
13071.20 266
13072.28 285
13073.36 264
13074.43 291
13075.51 261
13076.59 308
13077.67 276
13078.75 280
13079.83 299
13080.91 305
13081.99 283
13083.07 292
13084.15 302
13085.23 261
13086.30 289
13087.38 303
13088.46 268
13089.54 253
13090.62 266
13091.70 267
13092.78 271
13093.86 263
13094.94 278
13096.02 266
13097.10 284
13098.18 284
13099.26 291
13100.34 275
13101.42 289
13102.50 273
13103.58 286
13104.66 247
13105.74 254
13106.82 283
13107.90 280
13108.98 305
13110.06 304
13111.14 291
13112.22 282
13113.30 282
13114.38 288
13115.46 276
13116.54 297
13117.62 280
13118.70 279
13119.78 273
13120.86 255
13121.95 310
13123.03 247
13124.11 276
13125.19 271
13126.27 241
13127.35 275
13128.43 288
13129.51 287
13130.59 259
13131.67 271
13132.76 271
13133.84 271
13134.92 271
13136.00 261
13137.08 240
13138.16 270
13139.24 283
13140.32 256
13141.41 268
13142.49 257
13143.57 272
13144.65 267
13145.73 270
13146.81 274
13147.90 269
13148.98 271
13150.06 278
13151.14 279
13152.22 264
13153.31 245
13154.39 281
13155.47 295
13156.55 282
13157.63 284
13158.72 282
13159.80 277
13160.88 289
13161.96 295
13163.05 275
13164.13 294
13165.21 285
13166.29 262
13167.38 269
13168.46 278
13169.54 258
13170.62 258
13171.71 275
13172.79 270
13173.87 278
13174.96 294
13176.04 303
13177.12 272
13178.20 285
13179.29 255
13180.37 295
13181.45 266
13182.54 263
13183.62 275
13184.70 259
13185.79 278
13186.87 283
13187.95 288
13189.04 274
13190.12 277
13191.20 294
13192.29 275
13193.37 266
13194.46 277
13195.54 257
13196.62 271
13197.71 288
13198.79 277
13199.88 271
13200.96 258
13202.04 252
13203.13 290
13204.21 276
13205.30 273
13206.38 273
13207.46 267
13208.55 274
13209.63 266
13210.72 269
13211.80 267
13212.89 280
13213.97 262
13215.05 275
13216.14 259
13217.22 282
13218.31 261
13219.39 263
13220.48 253
13221.56 279
13222.65 289
13223.73 266
13224.82 269
13225.90 289
13226.99 281
13228.07 263
13229.16 276
13230.24 261
13231.33 260
13232.41 289
13233.50 288
13234.58 269
13235.67 278
13236.76 268
13237.84 259
13238.93 267
13240.01 269
13241.10 272
13242.18 276
13243.27 315
13244.35 277
13245.44 279
13246.53 251
13247.61 270
13248.70 289
13249.78 292
13250.87 249
13251.96 276
13253.04 278
13254.13 261
13255.21 279
13256.30 270
13257.39 259
13258.47 304
13259.56 286
13260.65 291
13261.73 262
13262.82 276
13263.91 284
13264.99 264
13266.08 260
13267.17 274
13268.25 270
13269.34 294
13270.43 278
13271.51 283
13272.60 272
13273.69 284
13274.77 264
13275.86 279
13276.95 290
13278.04 276
13279.12 270
13280.21 302
13281.30 285
13282.38 264
13283.47 270
13284.56 291
13285.65 275
13286.73 284
13287.82 312
13288.91 297
13290.00 308
13291.08 265
13292.17 290
13293.26 303
13294.35 310
13295.44 294
13296.52 293
13297.61 267
13298.70 298
13299.79 303
13300.88 294
13301.96 276
13303.05 298
13304.14 299
13305.23 295
13306.32 301
13307.41 278
13308.49 294
13309.58 309
13310.67 300
13311.76 316
13312.85 301
13313.94 318
13315.02 331
13316.11 299
13317.20 295
13318.29 274
13319.38 279
13320.47 310
13321.56 302
13322.65 302
13323.74 292
13324.82 295
13325.91 286
13327.00 303
13328.09 286
13329.18 286
13330.27 281
13331.36 304
13332.45 286
13333.54 291
13334.63 293
13335.72 280
13336.81 302
13337.90 298
13338.99 315
13340.08 290
13341.17 282
13342.26 307
13343.35 316
13344.44 318
13345.53 330
13346.61 324
13347.70 317
13348.79 315
13349.89 327
13350.98 328
13352.07 312
13353.16 338
13354.25 330
13355.34 325
13356.43 323
13357.52 323
13358.61 307
13359.70 318
13360.79 313
13361.88 314
13362.97 333
13364.06 338
13365.15 308
13366.24 326
13367.33 310
13368.42 310
13369.51 301
13370.60 299
13371.70 316
13372.79 271
13373.88 286
13374.97 301
13376.06 284
13377.15 284
13378.24 283
13379.33 287
13380.43 284
13381.52 279
13382.61 284
13383.70 280
13384.79 295
13385.88 301
13386.97 271
13388.07 271
13389.16 273
13390.25 293
13391.34 296
13392.43 286
13393.52 276
13394.62 274
13395.71 309
13396.80 297
13397.89 296
13398.98 270
13400.08 265
13401.17 257
13402.26 298
13403.35 313
13404.45 298
13405.54 267
13406.63 286
13407.72 298
13408.82 289
13409.91 289
13411.00 289
13412.09 272
13413.19 283
13414.28 265
13415.37 256
13416.46 293
13417.56 264
13418.65 272
13419.74 284
13420.84 320
13421.93 292
13423.02 265
13424.11 293
13425.21 300
13426.30 277
13427.39 310
13428.49 324
13429.58 293
13430.67 284
13431.77 290
13432.86 290
13433.95 287
13435.05 276
13436.14 272
13437.24 277
13438.33 275
13439.42 284
13440.52 291
13441.61 330
13442.70 305
13443.80 304
13444.89 326
13445.99 272
13447.08 290
13448.17 293
13449.27 311
13450.36 297
13451.46 282
13452.55 300
13453.64 322
13454.74 316
13455.83 296
13456.93 320
13458.02 295
13459.12 292
13460.21 314
13461.31 319
13462.40 299
13463.50 309
13464.59 306
13465.69 296
13466.78 295
13467.87 291
13468.97 308
13470.06 319
13471.16 306
13472.25 316
13473.35 309
13474.44 315
13475.54 308
13476.64 285
13477.73 342
13478.83 323
13479.92 319
13481.02 333
13482.11 347
13483.21 313
13484.30 338
13485.40 353
13486.49 345
13487.59 335
13488.69 302
13489.78 368
13490.88 348
13491.97 346
13493.07 319
13494.17 343
13495.26 335
13496.36 354
13497.45 331
13498.55 336
13499.65 343
13500.74 352
13501.84 345
13502.93 324
13504.03 320
13505.13 324
13506.22 328
13507.32 320
13508.42 319
13509.51 323
13510.61 305
13511.71 294
13512.80 311
13513.90 283
13515.00 291
13516.09 300
13517.19 313
13518.29 295
13519.38 317
13520.48 308
13521.58 287
13522.68 320
13523.77 295
13524.87 296
13525.97 279
13527.06 284
13528.16 281
13529.26 321
13530.36 294
13531.45 284
13532.55 279
13533.65 251
13534.75 279
13535.84 306
13536.94 295
13538.04 300
13539.14 310
13540.23 301
13541.33 274
13542.43 307
13543.53 285
13544.63 303
13545.72 288
13546.82 306
13547.92 312
13549.02 289
13550.12 273
13551.22 266
13552.31 286
13553.41 271
13554.51 291
13555.61 301
13556.71 293
13557.81 289
13558.90 273
13560.00 281
13561.10 278
13562.20 289
13563.30 262
13564.40 244
13565.50 277
13566.60 267
13567.69 275
13568.79 298
13569.89 296
13570.99 273
13572.09 295
13573.19 279
13574.29 271
13575.39 283
13576.49 278
13577.59 300
13578.69 280
13579.79 263
13580.89 255
13581.98 296
13583.08 273
13584.18 280
13585.28 265
13586.38 283
13587.48 268
13588.58 292
13589.68 263
13590.78 284
13591.88 280
13592.98 248
13594.08 275
13595.18 266
13596.28 291
13597.38 283
13598.48 279
13599.58 282
13600.68 253
13601.78 296
13602.88 300
13603.98 265
13605.08 282
13606.18 287
13607.29 280
13608.39 263
13609.49 276
13610.59 267
13611.69 293
13612.79 296
13613.89 253
13614.99 282
13616.09 280
13617.19 283
13618.29 283
13619.39 289
13620.50 288
13621.60 271
13622.70 283
13623.80 284
13624.90 306
13626.00 302
13627.10 286
13628.20 299
13629.31 297
13630.41 266
13631.51 271
13632.61 283
13633.71 307
13634.81 293
13635.91 311
13637.02 283
13638.12 270
13639.22 280
13640.32 296
13641.42 301
13642.53 293
13643.63 318
13644.73 299
13645.83 293
13646.93 287
13648.04 305
13649.14 270
13650.24 297
13651.34 276
13652.45 308
13653.55 293
13654.65 298
13655.75 277
13656.85 312
13657.96 300
13659.06 288
13660.16 301
13661.27 319
13662.37 325
13663.47 324
13664.57 287
13665.68 307
13666.78 311
13667.88 303
13668.99 286
13670.09 305
13671.19 279
13672.29 293
13673.40 323
13674.50 307
13675.60 316
13676.71 290
13677.81 280
13678.91 297
13680.02 284
13681.12 325
13682.23 295
13683.33 320
13684.43 300
13685.54 308
13686.64 314
13687.74 319
13688.85 315
13689.95 309
13691.06 338
13692.16 325
13693.26 344
13694.37 380
13695.47 375
13696.58 366
13697.68 349
13698.78 373
13699.89 373
13700.99 393
13702.10 401
13703.20 391
13704.31 420
13705.41 411
13706.51 390
13707.62 379
13708.72 410
13709.83 390
13710.93 397
13712.04 409
13713.14 333
13714.25 360
13715.35 343
13716.46 336
13717.56 345
13718.67 343
13719.77 333
13720.88 358
13721.98 321
13723.09 330
13724.19 326
13725.30 347
13726.40 332
13727.51 324
13728.61 338
13729.72 307
13730.83 309
13731.93 310
13733.04 317
13734.14 313
13735.25 311
13736.35 309
13737.46 289
13738.57 332
13739.67 316
13740.78 332
13741.88 311
13742.99 308
13744.09 308
13745.20 328
13746.31 319
13747.41 308
13748.52 326
13749.63 350
13750.73 312
13751.84 320
13752.94 329
13754.05 311
13755.16 329
13756.26 362
13757.37 349
13758.48 337
13759.58 346
13760.69 349
13761.80 330
13762.90 318
13764.01 360
13765.12 362
13766.22 327
13767.33 320
13768.44 321
13769.55 323
13770.65 314
13771.76 317
13772.87 334
13773.97 326
13775.08 315
13776.19 326
13777.30 322
13778.40 328
13779.51 344
13780.62 304
13781.73 307
13782.83 337
13783.94 319
13785.05 315
13786.16 314
13787.26 292
13788.37 301
13789.48 313
13790.59 293
13791.70 316
13792.80 310
13793.91 316
13795.02 315
13796.13 311
13797.24 319
13798.35 308
13799.45 329
13800.56 328
13801.67 312
13802.78 292
13803.89 308
13805.00 319
13806.10 315
13807.21 335
13808.32 318
13809.43 333
13810.54 311
13811.65 304
13812.76 293
13813.86 319
13814.97 334
13816.08 300
13817.19 290
13818.30 301
13819.41 296
13820.52 300
13821.63 272
13822.74 309
13823.85 294
13824.96 312
13826.06 299
13827.17 281
13828.28 294
13829.39 276
13830.50 285
13831.61 288
13832.72 301
13833.83 298
13834.94 306
13836.05 310
13837.16 286
13838.27 290
13839.38 320
13840.49 310
13841.60 324
13842.71 317
13843.82 316
13844.93 331
13846.04 285
13847.15 310
13848.26 315
13849.37 271
13850.48 292
13851.59 301
13852.70 311
13853.81 293
13854.92 290
13856.03 329
13857.14 295
13858.25 305
13859.37 303
13860.48 310
13861.59 290
13862.70 309
13863.81 298
13864.92 278
13866.03 309
13867.14 328
13868.25 322
13869.36 308
13870.47 322
13871.59 314
13872.70 327
13873.81 298
13874.92 306
13876.03 282
13877.14 301
13878.25 331
13879.36 333
13880.48 318
13881.59 318
13882.70 316
13883.81 316
13884.92 346
13886.03 332
13887.15 333
13888.26 331
13889.37 336
13890.48 342
13891.59 321
13892.71 313
13893.82 323
13894.93 307
13896.04 340
13897.15 287
13898.27 293
13899.38 309
13900.49 325
13901.60 311
13902.72 298
13903.83 305
13904.94 286
13906.05 300
13907.17 272
13908.28 280
13909.39 283
13910.50 267
13911.62 271
13912.73 305
13913.84 296
13914.95 305
13916.07 270
13917.18 300
13918.29 327
13919.41 290
13920.52 289
13921.63 307
13922.75 282
13923.86 290
13924.97 285
13926.09 286
13927.20 273
13928.31 277
13929.43 282
13930.54 283
13931.65 279
13932.77 276
13933.88 284
13934.99 284
13936.11 293
13937.22 269
13938.34 288
13939.45 278
13940.56 270
13941.68 279
13942.79 273
13943.91 282
13945.02 263
13946.13 266
13947.25 262
13948.36 270
13949.48 267
13950.59 287
13951.70 268
13952.82 296
13953.93 292
13955.05 289
13956.16 280
13957.28 259
13958.39 275
13959.51 287
13960.62 283
13961.74 285
13962.85 279
13963.97 296
13965.08 267
13966.20 266
13967.31 298
13968.43 277
13969.54 277
13970.66 274
13971.77 267
13972.89 257
13974.00 266
13975.12 302
13976.23 284
13977.35 305
13978.46 283
13979.58 271
13980.69 262
13981.81 252
13982.92 263
13984.04 282
13985.16 280
13986.27 276
13987.39 270
13988.50 266
13989.62 277
13990.74 264
13991.85 285
13992.97 296
13994.08 274
13995.20 272
13996.32 273
13997.43 265
13998.55 275
13999.66 283
14000.78 295
14001.90 291
14003.01 273
14004.13 265
14005.25 273
14006.36 276
14007.48 267
14008.60 250
14009.71 264
14010.83 261
14011.95 269
14013.06 273
14014.18 276
14015.30 238
14016.41 258
14017.53 281
14018.65 297
14019.76 261
14020.88 293
14022.00 267
14023.12 287
14024.23 268
14025.35 269
14026.47 278
14027.59 295
14028.70 271
14029.82 283
14030.94 305
14032.06 307
14033.17 288
14034.29 274
14035.41 276
14036.53 256
14037.64 266
14038.76 269
14039.88 287
14041.00 281
14042.11 290
14043.23 264
14044.35 278
14045.47 289
14046.59 279
14047.71 279
14048.82 270
14049.94 301
14051.06 308
14052.18 299
14053.30 273
14054.42 286
14055.53 301
14056.65 290
14057.77 283
14058.89 303
14060.01 309
14061.13 276
14062.25 305
14063.36 324
14064.48 296
14065.60 277
14066.72 307
14067.84 308
14068.96 299
14070.08 302
14071.20 320
14072.32 343
14073.44 323
14074.55 330
14075.67 335
14076.79 339
14077.91 339
14079.03 361
14080.15 363
14081.27 343
14082.39 345
14083.51 357
14084.63 381
14085.75 363
14086.87 347
14087.99 382
14089.11 376
14090.23 365
14091.35 333
14092.47 367
14093.59 371
14094.71 336
14095.83 350
14096.95 342
14098.07 336
14099.19 311
14100.31 298
14101.43 285
14102.55 290
14103.67 286
14104.79 301
14105.91 289
14107.03 279
14108.15 324
14109.27 334
14110.39 302
14111.51 273
14112.64 269
14113.76 287
14114.88 287
14116.00 281
14117.12 276
14118.24 297
14119.36 283
14120.48 288
14121.60 318
14122.72 284
14123.85 293
14124.97 262
14126.09 314
14127.21 277
14128.33 288
14129.45 275
14130.57 276
14131.70 255
14132.82 286
14133.94 288
14135.06 256
14136.18 294
14137.30 268
14138.43 303
14139.55 286
14140.67 288
14141.79 257
14142.91 281
14144.03 254
14145.16 268
14146.28 292
14147.40 298
14148.52 278
14149.65 260
14150.77 286
14151.89 286
14153.01 278
14154.13 286
14155.26 294
14156.38 273
14157.50 277
14158.62 262
14159.75 281
14160.87 282
14161.99 270
14163.12 289
14164.24 282
14165.36 293
14166.48 287
14167.61 260
14168.73 262
14169.85 286
14170.98 267
14172.10 273
14173.22 256
14174.35 261
14175.47 271
14176.59 277
14177.72 235
14178.84 256
14179.96 252
14181.09 265
14182.21 246
14183.33 273
14184.46 244
14185.58 261
14186.70 243
14187.83 275
14188.95 257
14190.07 251
14191.20 237
14192.32 254
14193.45 249
14194.57 254
14195.69 261
14196.82 262
14197.94 274
14199.07 262
14200.19 261
14201.32 264
14202.44 272
14203.56 262
14204.69 265
14205.81 278
14206.94 250
14208.06 247
14209.19 270
14210.31 268
14211.44 284
14212.56 251
14213.69 254
14214.81 258
14215.93 270
14217.06 254
14218.18 264
14219.31 252
14220.43 253
14221.56 268
14222.68 261
14223.81 253
14224.94 260
14226.06 272
14227.19 279
14228.31 274
14229.44 267
14230.56 260
14231.69 261
14232.81 268
14233.94 281
14235.06 265
14236.19 258
14237.32 267
14238.44 276
14239.57 254
14240.69 275
14241.82 250
14242.94 259
14244.07 252
14245.20 241
14246.32 263
14247.45 258
14248.57 247
14249.70 242
14250.83 242
14251.95 217
14253.08 245
14254.21 214
14255.33 252
14256.46 250
14257.59 240
14258.71 235
14259.84 251
14260.97 244
14262.09 253
14263.22 242
14264.35 259
14265.47 258
14266.60 256
14267.73 245
14268.85 255
14269.98 237
14271.11 229
14272.23 237
14273.36 251
14274.49 234
14275.62 228
14276.74 226
14277.87 248
14279.00 218
14280.12 252
14281.25 233
14282.38 233
14283.51 236
14284.63 263
14285.76 237
14286.89 248
14288.02 256
14289.15 259
14290.27 249
14291.40 238
14292.53 258
14293.66 254
14294.78 226
14295.91 218
14297.04 220
14298.17 268
14299.30 236
14300.42 225
14301.55 221
14302.68 247
14303.81 253
14304.94 223
14306.07 235
14307.19 255
14308.32 221
14309.45 212
14310.58 228
14311.71 240
14312.84 208
14313.97 217
14315.10 232
14316.22 232
14317.35 217
14318.48 233
14319.61 232
14320.74 229
14321.87 223
14323.00 221
14324.13 260
14325.26 249
14326.39 245
14327.51 240
14328.64 250
14329.77 243
14330.90 229
14332.03 254
14333.16 235
14334.29 242
14335.42 236
14336.55 227
14337.68 231
14338.81 225
14339.94 231
14341.07 252
14342.20 235
14343.33 210
14344.46 236
14345.59 229
14346.72 224
14347.85 230
14348.98 234
14350.11 234
14351.24 224
14352.37 223
14353.50 229
14354.63 234
14355.76 242
14356.89 230
14358.02 234
14359.15 230
14360.28 238
14361.41 230
14362.54 249
14363.67 225
14364.80 243
14365.94 218
14367.07 249
14368.20 239
14369.33 210
14370.46 242
14371.59 235
14372.72 264
14373.85 243
14374.98 232
14376.11 237
14377.25 244
14378.38 255
14379.51 252
14380.64 213
14381.77 245
14382.90 248
14384.03 228
14385.16 244
14386.30 261
14387.43 241
14388.56 242
14389.69 233
14390.82 238
14391.95 275
14393.09 256
14394.22 255
14395.35 242
14396.48 268
14397.61 231
14398.75 241
14399.88 261
14401.01 250
14402.14 230
14403.27 258
14404.41 272
14405.54 250
14406.67 234
14407.80 233
14408.94 252
14410.07 250
14411.20 234
14412.33 237
14413.47 264
14414.60 232
14415.73 253
14416.87 268
14418.00 242
14419.13 231
14420.26 260
14421.40 253
14422.53 264
14423.66 245
14424.80 245
14425.93 248
14427.06 236
14428.20 235
14429.33 243
14430.46 260
14431.59 239
14432.73 245
14433.86 248
14435.00 260
14436.13 236
14437.26 265
14438.40 269
14439.53 256
14440.66 270
14441.80 259
14442.93 227
14444.06 211
14445.20 264
14446.33 286
14447.47 249
14448.60 228
14449.73 219
14450.87 250
14452.00 224
14453.14 250
14454.27 250
14455.41 257
14456.54 257
14457.67 236
14458.81 257
14459.94 267
14461.08 239
14462.21 232
14463.35 235
14464.48 248
14465.62 228
14466.75 240
14467.89 250
14469.02 257
14470.15 224
14471.29 265
14472.42 255
14473.56 258
14474.69 259
14475.83 276
14476.96 274
14478.10 261
14479.24 255
14480.37 239
14481.51 268
14482.64 262
14483.78 287
14484.91 259
14486.05 266
14487.18 250
14488.32 276
14489.45 269
14490.59 282
14491.73 277
14492.86 272
14494.00 268
14495.13 279
14496.27 257
14497.40 259
14498.54 238
14499.68 269
14500.81 265
14501.95 263
14503.08 261
14504.22 277
14505.36 298
14506.49 265
14507.63 273
14508.77 302
14509.90 301
14511.04 288
14512.18 263
14513.31 264
14514.45 258
14515.58 252
14516.72 264
14517.86 273
14519.00 270
14520.13 270
14521.27 242
14522.41 265
14523.54 265
14524.68 263
14525.82 260
14526.95 249
14528.09 272
14529.23 237
14530.37 284
14531.50 272
14532.64 266
14533.78 255
14534.91 261
14536.05 243
14537.19 269
14538.33 273
14539.46 275
14540.60 239
14541.74 256
14542.88 259
14544.02 252
14545.15 245
14546.29 232
14547.43 249
14548.57 252
14549.70 230
14550.84 217
14551.98 235
14553.12 245
14554.26 234
14555.39 239
14556.53 233
14557.67 233
14558.81 221
14559.95 248
14561.09 245
14562.22 264
14563.36 229
14564.50 252
14565.64 258
14566.78 224
14567.92 237
14569.06 257
14570.20 258
14571.33 243
14572.47 240
14573.61 266
14574.75 236
14575.89 249
14577.03 238
14578.17 256
14579.31 260
14580.45 267
14581.59 253
14582.72 271
14583.86 243
14585.00 242
14586.14 244
14587.28 236
14588.42 227
14589.56 232
14590.70 239
14591.84 227
14592.98 243
14594.12 245
14595.26 246
14596.40 243
14597.54 248
14598.68 247
14599.82 264
14600.96 267
14602.10 256
14603.24 251
14604.38 273
14605.52 268
14606.66 246
14607.80 272
14608.94 256
14610.08 248
14611.22 255
14612.36 263
14613.50 253
14614.64 293
14615.78 262
14616.92 243
14618.06 233
14619.20 274
14620.34 243
14621.49 247
14622.63 244
14623.77 247
14624.91 262
14626.05 257
14627.19 269
14628.33 277
14629.47 251
14630.61 218
14631.75 246
14632.90 260
14634.04 247
14635.18 252
14636.32 237
14637.46 243
14638.60 259
14639.74 236
14640.88 251
14642.03 256
14643.17 234
14644.31 229
14645.45 248
14646.59 261
14647.73 246
14648.88 232
14650.02 222
14651.16 262
14652.30 231
14653.44 245
14654.59 236
14655.73 240
14656.87 214
14658.01 249
14659.16 207
14660.30 222
14661.44 233
14662.58 244
14663.72 236
14664.87 226
14666.01 208
14667.15 247
14668.29 237
14669.44 225
14670.58 204
14671.72 214
14672.87 220
14674.01 243
14675.15 245
14676.29 239
14677.44 242
14678.58 225
14679.72 216
14680.87 238
14682.01 230
14683.15 220
14684.30 229
14685.44 232
14686.58 228
14687.73 218
14688.87 225
14690.01 217
14691.16 220
14692.30 232
14693.44 219
14694.59 221
14695.73 212
14696.87 220
14698.02 203
14699.16 204
14700.30 234
14701.45 244
14702.59 228
14703.74 213
14704.88 221
14706.02 203
14707.17 221
14708.31 230
14709.46 208
14710.60 220
14711.75 242
14712.89 207
14714.03 205
14715.18 224
14716.32 226
14717.47 216
14718.61 228
14719.76 216
14720.90 212
14722.05 214
14723.19 209
14724.34 222
14725.48 205
14726.63 210
14727.77 221
14728.92 209
14730.06 198
14731.21 222
14732.35 209
14733.50 198
14734.64 244
14735.79 219
14736.93 240
14738.08 240
14739.22 227
14740.37 230
14741.51 214
14742.66 217
14743.80 213
14744.95 216
14746.09 243
14747.24 233
14748.39 225
14749.53 199
14750.68 240
14751.82 213
14752.97 227
14754.11 215
14755.26 231
14756.41 208
14757.55 192
14758.70 207
14759.85 215
14760.99 208
14762.14 224
14763.28 235
14764.43 208
14765.58 205
14766.72 197
14767.87 231
14769.02 204
14770.16 193
14771.31 211
14772.46 216
14773.60 212
14774.75 200
14775.90 236
14777.04 234
14778.19 199
14779.34 210
14780.48 240
14781.63 199
14782.78 196
14783.92 188
14785.07 226
14786.22 210
14787.37 231
14788.51 213
14789.66 200
14790.81 202
14791.96 200
14793.10 198
14794.25 202
14795.40 216
14796.54 213
14797.69 235
14798.84 207
14799.99 216
14801.14 200
14802.28 208
14803.43 213
14804.58 225
14805.73 224
14806.88 196
14808.02 212
14809.17 212
14810.32 210
14811.47 215
14812.62 214
14813.76 192
14814.91 195
14816.06 193
14817.21 211
14818.36 204
14819.51 216
14820.65 205
14821.80 220
14822.95 212
14824.10 195
14825.25 205
14826.40 202
14827.55 205
14828.69 207
14829.84 205
14830.99 199
14832.14 215
14833.29 195
14834.44 228
14835.59 210
14836.74 217
14837.89 210
14839.04 230
14840.19 205
14841.33 222
14842.48 198
14843.63 214
14844.78 216
14845.93 226
14847.08 207
14848.23 200
14849.38 200
14850.53 206
14851.68 213
14852.83 219
14853.98 196
14855.13 186
14856.28 209
14857.43 223
14858.58 211
14859.73 191
14860.88 204
14862.03 203
14863.18 214
14864.33 212
14865.48 212
14866.63 203
14867.78 220
14868.93 217
14870.08 200
14871.23 212
14872.38 189
14873.53 236
14874.68 200
14875.83 215
14876.98 199
14878.14 219
14879.29 216
14880.44 200
14881.59 215
14882.74 175
14883.89 187
14885.04 170
14886.19 222
14887.34 218
14888.49 214
14889.64 199
14890.80 205
14891.95 222
14893.10 219
14894.25 208
14895.40 199
14896.55 201
14897.70 189
14898.86 189
14900.01 195
14901.16 185
14902.31 201
14903.46 226
14904.61 212
14905.77 184
14906.92 187
14908.07 201
14909.22 187
14910.37 225
14911.53 211
14912.68 203
14913.83 185
14914.98 207
14916.13 218
14917.29 208
14918.44 182
14919.59 189
14920.74 219
14921.90 187
14923.05 213
14924.20 178
14925.35 198
14926.51 218
14927.66 205
14928.81 187
14929.96 223
14931.12 216
14932.27 217
14933.42 198
14934.57 205
14935.73 224
14936.88 206
14938.03 223
14939.19 188
14940.34 173
14941.49 194
14942.65 211
14943.80 182
14944.95 187
14946.11 181
14947.26 213
14948.41 202
14949.57 191
14950.72 202
14951.87 210
14953.03 198
14954.18 193
14955.33 206
14956.49 197
14957.64 216
14958.80 200
14959.95 207
14961.10 203
14962.26 191
14963.41 209
14964.57 197
14965.72 201
14966.87 211
14968.03 221
14969.18 208
14970.34 209
14971.49 205
14972.65 217
14973.80 210
14974.95 178
14976.11 194
14977.26 210
14978.42 203
14979.57 200
14980.73 202
14981.88 196
14983.04 213
14984.19 215
14985.35 211
14986.50 202
14987.66 185
14988.81 220
14989.97 222
14991.12 197
14992.28 208
14993.43 171
14994.59 214
14995.74 189
14996.90 219
14998.05 180
14999.21 206
15000.36 189
15001.52 212
15002.67 190
15003.83 196
15004.99 188
15006.14 191
15007.30 220
15008.45 202
15009.61 207
15010.76 210
15011.92 218
15013.08 199
15014.23 207
15015.39 194
15016.54 209
15017.70 189
15018.86 187
15020.01 191
15021.17 204
15022.32 204
15023.48 211
15024.64 185
15025.79 185
15026.95 210
15028.11 182
15029.26 200
15030.42 200
15031.58 207
15032.73 211
15033.89 209
15035.05 186
15036.20 177
15037.36 196
15038.52 213
15039.67 198
15040.83 211
15041.99 201
15043.15 188
15044.30 196
15045.46 200
15046.62 227
15047.77 185
15048.93 200
15050.09 202
15051.25 197
15052.40 209
15053.56 212
15054.72 162
15055.88 197
15057.03 187
15058.19 207
15059.35 195
15060.51 193
15061.66 207
15062.82 196
15063.98 199
15065.14 181
15066.30 202
15067.45 187
15068.61 187
15069.77 186
15070.93 200
15072.09 198
15073.24 200
15074.40 200
15075.56 186
15076.72 178
15077.88 198
15079.04 183
15080.20 190
15081.35 172
15082.51 190
15083.67 222
15084.83 200
15085.99 179
15087.15 184
15088.31 194
15089.46 182
15090.62 184
15091.78 196
15092.94 216
15094.10 219
15095.26 194
15096.42 201
15097.58 197
15098.74 206
15099.90 176
15101.06 207
15102.22 196
15103.37 191
15104.53 182
15105.69 204
15106.85 191
15108.01 207
15109.17 231
15110.33 230
15111.49 188
15112.65 185
15113.81 192
15114.97 194
15116.13 181
15117.29 195
15118.45 198
15119.61 211
15120.77 192
15121.93 198
15123.09 215
15124.25 208
15125.41 190
15126.57 208
15127.73 195
15128.89 174
15130.05 200
15131.21 197
15132.37 180
15133.53 170
15134.69 194
15135.86 222
15137.02 200
15138.18 199
15139.34 202
15140.50 224
15141.66 177
15142.82 181
15143.98 202
15145.14 209
15146.30 229
15147.46 202
15148.63 201
15149.79 207
15150.95 202
15152.11 196
15153.27 227
15154.43 204
15155.59 199
15156.75 179
15157.92 197
15159.08 174
15160.24 186
15161.40 194
15162.56 204
15163.72 218
15164.89 190
15166.05 206
15167.21 197
15168.37 175
15169.53 202
15170.69 219
15171.86 217
15173.02 200
15174.18 210
15175.34 216
15176.51 209
15177.67 200
15178.83 187
15179.99 206
15181.15 196
15182.32 192
15183.48 226
15184.64 225
15185.80 212
15186.97 204
15188.13 214
15189.29 225
15190.46 217
15191.62 204
15192.78 207
15193.94 178
15195.11 214
15196.27 224
15197.43 228
15198.60 195
15199.76 208
15200.92 202
15202.08 206
15203.25 205
15204.41 214
15205.57 198
15206.74 205
15207.90 225
15209.06 228
15210.23 195
15211.39 198
15212.56 199
15213.72 239
15214.88 217
15216.05 213
15217.21 234
15218.37 228
15219.54 194
15220.70 243
15221.87 220
15223.03 211
15224.19 206
15225.36 211
15226.52 231
15227.69 232
15228.85 207
15230.01 219
15231.18 219
15232.34 234
15233.51 198
15234.67 212
15235.84 196
15237.00 187
15238.16 206
15239.33 191
15240.49 217
15241.66 200
15242.82 197
15243.99 223
15245.15 198
15246.32 216
15247.48 208
15248.65 216
15249.81 197
15250.98 200
15252.14 216
15253.31 200
15254.47 199
15255.64 174
15256.80 197
15257.97 209
15259.13 189
15260.30 198
15261.46 206
15262.63 198
15263.80 203
15264.96 209
15266.13 205
15267.29 194
15268.46 210
15269.62 194
15270.79 196
15271.96 177
15273.12 196
15274.29 205
15275.45 204
15276.62 208
15277.79 196
15278.95 192
15280.12 204
15281.28 202
15282.45 223
15283.62 206
15284.78 188
15285.95 205
15287.12 220
15288.28 198
15289.45 200
15290.62 200
15291.78 207
15292.95 224
15294.12 196
15295.28 202
15296.45 212
15297.62 196
15298.78 209
15299.95 199
15301.12 192
15302.28 192
15303.45 218
15304.62 224
15305.78 200
15306.95 231
15308.12 191
15309.29 199
15310.45 192
15311.62 196
15312.79 225
15313.96 212
15315.12 205
15316.29 189
15317.46 190
15318.63 233
15319.79 206
15320.96 208
15322.13 193
15323.30 211
15324.46 207
15325.63 207
15326.80 210
15327.97 212
15329.14 195
15330.30 221
15331.47 210
15332.64 204
15333.81 191
15334.98 223
15336.14 200
15337.31 215
15338.48 198
15339.65 194
15340.82 223
15341.99 230
15343.16 194
15344.32 207
15345.49 195
15346.66 182
15347.83 219
15349.00 200
15350.17 209
15351.34 191
15352.51 196
15353.67 195
15354.84 200
15356.01 209
15357.18 201
15358.35 210
15359.52 208
15360.69 199
15361.86 198
15363.03 233
15364.20 208
15365.37 210
15366.54 208
15367.71 191
15368.87 229
15370.04 213
15371.21 227
15372.38 211
15373.55 234
15374.72 226
15375.89 237
15377.06 239
15378.23 208
15379.40 209
15380.57 234
15381.74 201
15382.91 228
15384.08 189
15385.25 229
15386.42 199
15387.59 199
15388.76 212
15389.93 227
15391.10 225
15392.27 214
15393.44 211
15394.62 213
15395.79 195
15396.96 182
15398.13 221
15399.30 221
15400.47 194
15401.64 201
15402.81 195
15403.98 206
15405.15 195
15406.32 228
15407.49 226
15408.66 199
15409.84 192
15411.01 190
15412.18 203
15413.35 202
15414.52 196
15415.69 225
15416.86 194
15418.03 224
15419.21 197
15420.38 203
15421.55 188
15422.72 203
15423.89 195
15425.06 207
15426.24 209
15427.41 184
15428.58 193
15429.75 219
15430.92 203
15432.09 210
15433.27 195
15434.44 187
15435.61 198
15436.78 186
15437.96 201
15439.13 172
15440.30 204
15441.47 209
15442.64 187
15443.82 181
15444.99 195
15446.16 197
15447.33 208
15448.51 178
15449.68 193
15450.85 202
15452.02 195
15453.20 201
15454.37 184
15455.54 198
15456.72 187
15457.89 188
15459.06 199
15460.23 206
15461.41 185
15462.58 170
15463.75 178
15464.93 192
15466.10 197
15467.27 202
15468.45 194
15469.62 187
15470.79 200
15471.97 184
15473.14 186
15474.31 177
15475.49 185
15476.66 184
15477.83 194
15479.01 197
15480.18 217
15481.36 185
15482.53 205
15483.70 201
15484.88 226
15486.05 184
15487.23 193
15488.40 183
15489.57 183
15490.75 187
15491.92 170
15493.10 197
15494.27 200
15495.44 214
15496.62 186
15497.79 196
15498.97 176
15500.14 189
15501.32 177
15502.49 188
15503.67 209
15504.84 189
15506.02 195
15507.19 169
15508.36 199
15509.54 192
15510.71 190
15511.89 198
15513.06 207
15514.24 168
15515.41 179
15516.59 203
15517.77 190
15518.94 194
15520.12 191
15521.29 199
15522.47 203
15523.64 215
15524.82 201
15525.99 224
15527.17 219
15528.34 213
15529.52 199
15530.69 224
15531.87 195
15533.05 191
15534.22 179
15535.40 192
15536.57 194
15537.75 184
15538.93 180
15540.10 177
15541.28 200
15542.45 204
15543.63 203
15544.81 175
15545.98 207
15547.16 186
15548.33 218
15549.51 171
15550.69 208
15551.86 180
15553.04 179
15554.22 191
15555.39 224
15556.57 193
15557.75 220
15558.92 204
15560.10 222
15561.28 176
15562.45 182
15563.63 188
15564.81 194
15565.99 189
15567.16 212
15568.34 200
15569.52 194
15570.69 223
15571.87 193
15573.05 218
15574.23 207
15575.40 207
15576.58 217
15577.76 189
15578.93 202
15580.11 210
15581.29 234
15582.47 197
15583.65 217
15584.82 204
15586.00 226
15587.18 208
15588.36 202
15589.53 207
15590.71 218
15591.89 227
15593.07 233
15594.25 232
15595.42 218
15596.60 195
15597.78 213
15598.96 224
15600.14 200
15601.32 218
15602.49 207
15603.67 227
15604.85 212
15606.03 214
15607.21 199
15608.39 198
15609.56 230
15610.74 236
15611.92 205
15613.10 214
15614.28 224
15615.46 226
15616.64 243
15617.82 208
15619.00 231
15620.17 215
15621.35 222
15622.53 228
15623.71 235
15624.89 217
15626.07 233
15627.25 220
15628.43 225
15629.61 230
15630.79 203
15631.97 217
15633.15 240
15634.33 257
15635.51 226
15636.69 242
15637.87 250
15639.05 235
15640.22 252
15641.40 239
15642.58 233
15643.76 247
15644.94 227
15646.12 246
15647.30 248
15648.48 243
15649.66 237
15650.85 232
15652.03 264
15653.21 233
15654.39 250
15655.57 252
15656.75 231
15657.93 229
15659.11 238
15660.29 239
15661.47 229
15662.65 233
15663.83 240
15665.01 251
15666.19 235
15667.37 236
15668.55 218
15669.73 247
15670.92 221
15672.10 212
15673.28 216
15674.46 246
15675.64 237
15676.82 218
15678.00 228
15679.18 229
15680.36 243
15681.55 226
15682.73 226
15683.91 234
15685.09 209
15686.27 245
15687.45 235
15688.63 222
15689.82 232
15691.00 210
15692.18 232
15693.36 226
15694.54 240
15695.73 231
15696.91 235
15698.09 226
15699.27 231
15700.45 228
15701.64 251
15702.82 241
15704.00 227
15705.18 220
15706.36 221
15707.55 222
15708.73 229
15709.91 244
15711.09 223
15712.28 220
15713.46 234
15714.64 245
15715.82 229
15717.01 214
15718.19 237
15719.37 251
15720.55 251
15721.74 256
15722.92 216
15724.10 221
15725.29 234
15726.47 244
15727.65 243
15728.84 252
15730.02 226
15731.20 241
15732.39 244
15733.57 248
15734.75 266
15735.94 238
15737.12 277
15738.30 249
15739.49 250
15740.67 259
15741.85 260
15743.04 267
15744.22 257
15745.40 239
15746.59 236
15747.77 244
15748.96 252
15750.14 232
15751.32 245
15752.51 233
15753.69 229
15754.88 222
15756.06 244
15757.24 243
15758.43 233
15759.61 252
15760.80 219
15761.98 234
15763.17 237
15764.35 245
15765.53 227
15766.72 246
15767.90 223
15769.09 237
15770.27 228
15771.46 234
15772.64 252
15773.83 248
15775.01 216
15776.20 238
15777.38 225
15778.57 249
15779.75 230
15780.94 233
15782.12 214
15783.31 235
15784.49 217
15785.68 208
15786.86 244
15788.05 216
15789.23 244
15790.42 199
15791.60 225
15792.79 228
15793.98 224
15795.16 219
15796.35 205
15797.53 217
15798.72 205
15799.90 210
15801.09 204
15802.28 230
15803.46 211
15804.65 207
15805.83 232
15807.02 214
15808.21 230
15809.39 209
15810.58 204
15811.76 217
15812.95 204
15814.14 219
15815.32 224
15816.51 229
15817.70 204
15818.88 203
15820.07 231
15821.26 211
15822.44 210
15823.63 187
15824.82 209
15826.00 216
15827.19 210
15828.38 219
15829.56 240
15830.75 203
15831.94 233
15833.12 223
15834.31 217
15835.50 224
15836.69 185
15837.87 193
15839.06 188
15840.25 217
15841.44 221
15842.62 222
15843.81 206
15845.00 196
15846.18 213
15847.37 232
15848.56 214
15849.75 236
15850.94 209
15852.12 197
15853.31 206
15854.50 214
15855.69 230
15856.87 227
15858.06 231
15859.25 223
15860.44 235
15861.63 233
15862.81 227
15864.00 198
15865.19 218
15866.38 224
15867.57 212
15868.76 226
15869.94 226
15871.13 237
15872.32 217
15873.51 233
15874.70 229
15875.89 234
15877.08 220
15878.26 219
15879.45 206
15880.64 208
15881.83 220
15883.02 238
15884.21 206
15885.40 242
15886.59 253
15887.78 221
15888.97 241
15890.15 214
15891.34 233
15892.53 249
15893.72 243
15894.91 230
15896.10 237
15897.29 261
15898.48 218
15899.67 228
15900.86 237
15902.05 236
15903.24 235
15904.43 227
15905.62 261
15906.81 221
15908.00 212
15909.19 208
15910.38 217
15911.57 238
15912.76 216
15913.95 230
15915.14 212
15916.33 217
15917.52 198
15918.71 240
15919.90 229
15921.09 223
15922.28 239
15923.47 221
15924.66 219
15925.85 212
15927.04 233
15928.23 215
15929.42 216
15930.61 214
15931.80 224
15932.99 221
15934.18 214
15935.38 203
15936.57 205
15937.76 205
15938.95 206
15940.14 209
15941.33 204
15942.52 200
15943.71 175
15944.90 205
15946.10 197
15947.29 202
15948.48 214
15949.67 202
15950.86 219
15952.05 216
15953.24 186
15954.44 212
15955.63 229
15956.82 225
15958.01 202
15959.20 222
15960.39 199
15961.59 171
15962.78 189
15963.97 211
15965.16 204
15966.35 195
15967.55 210
15968.74 178
15969.93 202
15971.12 178
15972.31 190
15973.51 193
15974.70 188
15975.89 198
15977.08 204
15978.28 179
15979.47 177
15980.66 186
15981.85 193
15983.05 180
15984.24 193
15985.43 206
15986.62 174
15987.82 191
15989.01 172
15990.20 183
15991.40 179
15992.59 198
15993.78 198
15994.98 197
15996.17 185
15997.36 172
15998.55 202
15999.75 187
16000.94 184
16002.13 176
16003.33 197
16004.52 197
16005.72 181
16006.91 181
16008.10 206
16009.30 184
16010.49 190
16011.68 195
16012.88 187
16014.07 173
16015.26 168
16016.46 197
16017.65 191
16018.85 175
16020.04 166
16021.23 209
16022.43 174
16023.62 184
16024.82 193
16026.01 179
16027.21 185
16028.40 195
16029.59 191
16030.79 197
16031.98 172
16033.18 178
16034.37 193
16035.57 199
16036.76 174
16037.96 194
16039.15 204
16040.35 193
16041.54 174
16042.73 172
16043.93 173
16045.12 176
16046.32 194
16047.51 164
16048.71 213
16049.91 174
16051.10 175
16052.30 165
16053.49 180
16054.69 167
16055.88 199
16057.08 199
16058.27 177
16059.47 176
16060.66 148
16061.86 190
16063.05 195
16064.25 169
16065.45 187
16066.64 172
16067.84 175
16069.03 198
16070.23 186
16071.42 171
16072.62 177
16073.82 167
16075.01 213
16076.21 194
16077.41 187
16078.60 177
16079.80 165
16080.99 173
16082.19 174
16083.39 171
16084.58 175
16085.78 166
16086.98 187
16088.17 168
16089.37 190
16090.57 177
16091.76 196
16092.96 185
16094.16 181
16095.35 183
16096.55 194
16097.75 198
16098.94 188
16100.14 194
16101.34 184
16102.53 180
16103.73 188
16104.93 172
16106.13 190
16107.32 169
16108.52 162
16109.72 189
16110.92 198
16112.11 208
16113.31 189
16114.51 190
16115.71 191
16116.90 177
16118.10 192
16119.30 173
16120.50 178
16121.69 177
16122.89 185
16124.09 162
16125.29 184
16126.49 187
16127.68 195
16128.88 182
16130.08 159
16131.28 167
16132.48 165
16133.67 186
16134.87 182
16136.07 185
16137.27 193
16138.47 187
16139.67 159
16140.86 182
16142.06 166
16143.26 169
16144.46 171
16145.66 185
16146.86 168
16148.06 171
16149.26 178
16150.45 165
16151.65 196
16152.85 163
16154.05 216
16155.25 192
16156.45 196
16157.65 165
16158.85 190
16160.05 191
16161.25 174
16162.45 152
16163.64 173
16164.84 170
16166.04 183
16167.24 186
16168.44 168
16169.64 181
16170.84 193
16172.04 181
16173.24 158
16174.44 192
16175.64 188
16176.84 194
16178.04 185
16179.24 193
16180.44 147
16181.64 180
16182.84 173
16184.04 176
16185.24 165
16186.44 154
16187.64 187
16188.84 192
16190.04 194
16191.24 168
16192.44 177
16193.64 177
16194.84 175
16196.04 186
16197.24 190
16198.44 150
16199.65 167
16200.85 179
16202.05 177
16203.25 165
16204.45 190
16205.65 188
16206.85 181
16208.05 177
16209.25 180
16210.45 168
16211.65 157
16212.86 190
16214.06 182
16215.26 172
16216.46 178
16217.66 175
16218.86 171
16220.06 190
16221.27 155
16222.47 193
16223.67 197
16224.87 167
16226.07 185
16227.27 167
16228.48 196
16229.68 199
16230.88 190
16232.08 188
16233.28 175
16234.48 178
16235.69 194
16236.89 183
16238.09 169
16239.29 180
16240.50 183
16241.70 182
16242.90 176
16244.10 191
16245.30 167
16246.51 193
16247.71 188
16248.91 182
16250.11 164
16251.32 167
16252.52 173
16253.72 192
16254.92 194
16256.13 189
16257.33 164
16258.53 187
16259.74 165
16260.94 164
16262.14 186
16263.35 161
16264.55 186
16265.75 197
16266.95 201
16268.16 183
16269.36 181
16270.56 177
16271.77 195
16272.97 199
16274.17 183
16275.38 195
16276.58 186
16277.79 176
16278.99 173
16280.19 189
16281.40 171
16282.60 184
16283.80 188
16285.01 182
16286.21 168
16287.42 168
16288.62 195
16289.82 185
16291.03 185
16292.23 185
16293.44 187
16294.64 205
16295.84 168
16297.05 180
16298.25 179
16299.46 193
16300.66 186
16301.87 169
16303.07 199
16304.27 184
16305.48 194
16306.68 177
16307.89 202
16309.09 170
16310.30 178
16311.50 154
16312.71 177
16313.91 146
16315.12 167
16316.32 172
16317.53 165
16318.73 164
16319.94 164
16321.14 175
16322.35 192
16323.55 158
16324.76 167
16325.96 191
16327.17 174
16328.38 168
16329.58 174
16330.79 193
16331.99 173
16333.20 179
16334.40 167
16335.61 172
16336.81 171
16338.02 170
16339.23 181
16340.43 179
16341.64 171
16342.84 175
16344.05 183
16345.26 184
16346.46 179
16347.67 170
16348.87 174
16350.08 179
16351.29 158
16352.49 188
16353.70 174
16354.91 179
16356.11 181
16357.32 178
16358.53 192
16359.73 162
16360.94 175
16362.15 191
16363.35 166
16364.56 172
16365.77 173
16366.97 168
16368.18 170
16369.39 179
16370.59 203
16371.80 181
16373.01 175
16374.21 181
16375.42 198
16376.63 199
16377.84 173
16379.04 163
16380.25 186
16381.46 201
16382.67 163
16383.87 168
16385.08 203
16386.29 145
16387.50 158
16388.70 192
16389.91 165
16391.12 178
16392.33 165
16393.53 201
16394.74 182
16395.95 163
16397.16 155
16398.37 184
16399.57 183
16400.78 167
16401.99 171
16403.20 184
16404.41 183
16405.62 185
16406.82 203
16408.03 168
16409.24 170
16410.45 186
16411.66 173
16412.87 169
16414.07 167
16415.28 166
16416.49 186
16417.70 195
16418.91 184
16420.12 170
16421.33 186
16422.54 176
16423.75 155
16424.95 170
16426.16 160
16427.37 164
16428.58 189
16429.79 179
16431.00 185
16432.21 165
16433.42 169
16434.63 191
16435.84 180
16437.05 171
16438.26 162
16439.47 163
16440.68 160
16441.88 138
16443.09 161
16444.30 156
16445.51 182
16446.72 166
16447.93 165
16449.14 177
16450.35 167
16451.56 172
16452.77 186
16453.98 176
16455.19 165
16456.40 159
16457.61 165
16458.82 169
16460.03 167
16461.24 154
16462.45 153
16463.67 156
16464.88 163
16466.09 161
16467.30 198
16468.51 159
16469.72 170
16470.93 174
16472.14 180
16473.35 182
16474.56 178
16475.77 145
16476.98 169
16478.19 157
16479.40 170
16480.62 145
16481.83 160
16483.04 156
16484.25 170
16485.46 166
16486.67 150
16487.88 199
16489.09 177
16490.31 191
16491.52 168
16492.73 152
16493.94 172
16495.15 155
16496.36 153
16497.57 161
16498.79 159
16500.00 162
16501.21 168
16502.42 171
16503.63 172
16504.85 144
16506.06 165
16507.27 176
16508.48 167
16509.69 150
16510.91 157
16512.12 172
16513.33 169
16514.54 155
16515.76 174
16516.97 150
16518.18 178
16519.39 167
16520.60 148
16521.82 150
16523.03 154
16524.24 163
16525.46 168
16526.67 178
16527.88 161
16529.09 164
16530.31 178
16531.52 170
16532.73 150
16533.95 168
16535.16 145
16536.37 159
16537.58 182
16538.80 170
16540.01 172
16541.22 163
16542.44 173
16543.65 167
16544.86 173
16546.08 150
16547.29 184
16548.50 190
16549.72 172
16550.93 164
16552.15 173
16553.36 156
16554.57 168
16555.79 171
16557.00 165
16558.21 165
16559.43 158
16560.64 179
16561.86 179
16563.07 157
16564.28 152
16565.50 162
16566.71 171
16567.93 158
16569.14 142
16570.36 181
16571.57 166
16572.78 179
16574.00 170
16575.21 165
16576.43 171
16577.64 162
16578.86 161
16580.07 149
16581.29 162
16582.50 166
16583.72 155
16584.93 158
16586.15 149
16587.36 181
16588.58 161
16589.79 154
16591.01 168
16592.22 157
16593.44 158
16594.65 171
16595.87 160
16597.08 153
16598.30 159
16599.51 163
16600.73 160
16601.94 165
16603.16 164
16604.37 174
16605.59 154
16606.81 183
16608.02 172
16609.24 168
16610.45 170
16611.67 167
16612.89 191
16614.10 157
16615.32 174
16616.53 168
16617.75 169
16618.97 170
16620.18 168
16621.40 148
16622.61 134
16623.83 139
16625.05 156
16626.26 148
16627.48 154
16628.70 160
16629.91 169
16631.13 165
16632.35 168
16633.56 180
16634.78 167
16636.00 155
16637.21 168
16638.43 159
16639.65 143
16640.86 148
16642.08 161
16643.30 185
16644.51 161
16645.73 150
16646.95 148
16648.17 172
16649.38 169
16650.60 171
16651.82 175
16653.03 182
16654.25 165
16655.47 172
16656.69 156
16657.90 159
16659.12 163
16660.34 172
16661.56 169
16662.77 178
16663.99 164
16665.21 158
16666.43 146
16667.65 172
16668.86 159
16670.08 143
16671.30 161
16672.52 137
16673.74 173
16674.95 166
16676.17 142
16677.39 161
16678.61 150
16679.83 181
16681.05 149
16682.26 146
16683.48 165
16684.70 178
16685.92 164
16687.14 160
16688.36 161
16689.58 181
16690.79 159
16692.01 170
16693.23 162
16694.45 157
16695.67 164
16696.89 151
16698.11 154
16699.33 156
16700.55 162
16701.76 172
16702.98 175
16704.20 146
16705.42 140
16706.64 162
16707.86 166
16709.08 159
16710.30 160
16711.52 156
16712.74 163
16713.96 151
16715.18 140
16716.40 157
16717.62 161
16718.84 182
16720.06 172
16721.28 168
16722.50 139
16723.72 170
16724.94 164
16726.16 164
16727.38 175
16728.60 178
16729.82 162
16731.04 164
16732.26 136
16733.48 134
16734.70 158
16735.92 163
16737.14 171
16738.36 151
16739.58 166
16740.80 155
16742.02 160
16743.24 155
16744.46 161
16745.68 182
16746.90 168
16748.12 156
16749.35 158
16750.57 150
16751.79 161
16753.01 164
16754.23 183
16755.45 142
16756.67 137
16757.89 155
16759.11 164
16760.33 150
16761.56 170
16762.78 153
16764.00 161
16765.22 170
16766.44 156
16767.66 164
16768.88 158
16770.11 146
16771.33 150
16772.55 146
16773.77 173
16774.99 156
16776.22 151
16777.44 152
16778.66 157
16779.88 171
16781.10 163
16782.33 155
16783.55 149
16784.77 156
16785.99 153
16787.21 137
16788.44 147
16789.66 153
16790.88 172
16792.10 168
16793.33 152
16794.55 158
16795.77 178
16796.99 161
16798.22 150
16799.44 173
16800.66 149
16801.88 152
16803.11 164
16804.33 151
16805.55 139
16806.78 164
16808.00 158
16809.22 169
16810.44 170
16811.67 166
16812.89 158
16814.11 148
16815.34 151
16816.56 147
16817.78 155
16819.01 154
16820.23 161
16821.45 163
16822.68 157
16823.90 169
16825.13 151
16826.35 153
16827.57 170
16828.80 145
16830.02 164
16831.24 174
16832.47 173
16833.69 174
16834.92 147
16836.14 164
16837.36 168
16838.59 162
16839.81 155
16841.04 165
16842.26 171
16843.48 179
16844.71 172
16845.93 171
16847.16 163
16848.38 144
16849.61 188
16850.83 191
16852.06 175
16853.28 177
16854.51 177
16855.73 174
16856.95 154
16858.18 145
16859.40 151
16860.63 179
16861.85 163
16863.08 185
16864.30 164
16865.53 155
16866.75 179
16867.98 187
16869.21 172
16870.43 165
16871.66 181
16872.88 194
16874.11 163
16875.33 141
16876.56 188
16877.78 158
16879.01 150
16880.23 169
16881.46 154
16882.69 175
16883.91 152
16885.14 176
16886.36 168
16887.59 144
16888.81 158
16890.04 161
16891.27 182
16892.49 188
16893.72 166
16894.94 187
16896.17 164
16897.40 178
16898.62 189
16899.85 152
16901.08 184
16902.30 163
16903.53 170
16904.76 160
16905.98 186
16907.21 160
16908.44 167
16909.66 165
16910.89 168
16912.12 180
16913.34 167
16914.57 162
16915.80 180
16917.02 166
16918.25 167
16919.48 169
16920.70 151
16921.93 182
16923.16 159
16924.39 161
16925.61 152
16926.84 181
16928.07 168
16929.30 148
16930.52 156
16931.75 160
16932.98 173
16934.21 149
16935.43 161
16936.66 184
16937.89 151
16939.12 144
16940.34 183
16941.57 168
16942.80 143
16944.03 147
16945.26 155
16946.48 142
16947.71 157
16948.94 161
16950.17 168
16951.40 167
16952.62 168
16953.85 164
16955.08 179
16956.31 157
16957.54 152
16958.77 168
16959.99 159
16961.22 168
16962.45 163
16963.68 161
16964.91 181
16966.14 160
16967.37 151
16968.60 145
16969.82 150
16971.05 164
16972.28 166
16973.51 171
16974.74 139
16975.97 151
16977.20 147
16978.43 157
16979.66 166
16980.89 157
16982.11 185
16983.34 157
16984.57 163
16985.80 138
16987.03 150
16988.26 148
16989.49 158
16990.72 160
16991.95 151
16993.18 164
16994.41 160
16995.64 194
16996.87 143
16998.10 173
16999.33 149
17000.56 177
17001.79 150
17003.02 159
17004.25 159
17005.48 153
17006.71 151
17007.94 157
17009.17 156
17010.40 156
17011.63 150
17012.86 160
17014.09 171
17015.32 182
17016.55 159
17017.78 144
17019.01 180
17020.25 160
17021.48 156
17022.71 165
17023.94 179
17025.17 156
17026.40 193
17027.63 150
17028.86 164
17030.09 144
17031.32 153
17032.55 173
17033.79 164
17035.02 150
17036.25 156
17037.48 150
17038.71 153
17039.94 151
17041.17 142
17042.41 157
17043.64 136
17044.87 152
17046.10 173
17047.33 169
17048.56 126
17049.80 163
17051.03 161
17052.26 144
17053.49 156
17054.72 154
17055.95 166
17057.19 149
17058.42 151
17059.65 145
17060.88 168
17062.12 165
17063.35 165
17064.58 146
17065.81 163
17067.04 138
17068.28 152
17069.51 145
17070.74 161
17071.97 161
17073.21 139
17074.44 150
17075.67 154
17076.90 156
17078.14 143
17079.37 152
17080.60 153
17081.84 166
17083.07 150
17084.30 169
17085.54 156
17086.77 159
17088.00 166
17089.23 154
17090.47 147
17091.70 143
17092.93 145
17094.17 155
17095.40 155
17096.63 149
17097.87 165
17099.10 150
17100.34 188
17101.57 169
17102.80 177
17104.04 156
17105.27 156
17106.50 166
17107.74 150
17108.97 151
17110.21 158
17111.44 155
17112.67 162
17113.91 161
17115.14 145
17116.38 153
17117.61 156
17118.84 158
17120.08 147
17121.31 147
17122.55 155
17123.78 158
17125.02 166
17126.25 157
17127.48 157
17128.72 140
17129.95 156
17131.19 151
17132.42 153
17133.66 149
17134.89 153
17136.13 149
17137.36 177
17138.60 156
17139.83 159
17141.07 121
17142.30 149
17143.54 151
17144.77 155
17146.01 157
17147.24 162
17148.48 157
17149.71 163
17150.95 161
17152.19 141
17153.42 155
17154.66 146
17155.89 170
17157.13 140
17158.36 167
17159.60 144
17160.83 159
17162.07 140
17163.31 156
17164.54 147
17165.78 165
17167.01 171
17168.25 150
17169.49 149
17170.72 157
17171.96 139
17173.19 152
17174.43 149
17175.67 159
17176.90 160
17178.14 130
17179.38 162
17180.61 155
17181.85 152
17183.09 136
17184.32 165
17185.56 159
17186.80 166
17188.03 168
17189.27 173
17190.51 147
17191.74 150
17192.98 157
17194.22 147
17195.45 150
17196.69 161
17197.93 177
17199.16 157
17200.40 153
17201.64 155
17202.88 155
17204.11 157
17205.35 151
17206.59 158
17207.83 140
17209.06 149
17210.30 125
17211.54 161
17212.78 158
17214.01 156
17215.25 149
17216.49 153
17217.73 151
17218.96 146
17220.20 145
17221.44 163
17222.68 148
17223.92 144
17225.15 159
17226.39 126
17227.63 148
17228.87 162
17230.11 159
17231.35 139
17232.58 146
17233.82 140
17235.06 138
17236.30 155
17237.54 159
17238.78 147
17240.01 154
17241.25 149
17242.49 151
17243.73 146
17244.97 140
17246.21 169
17247.45 153
17248.69 155
17249.93 137
17251.16 132
17252.40 138
17253.64 128
17254.88 165
17256.12 170
17257.36 134
17258.60 136
17259.84 115
17261.08 165
17262.32 149
17263.56 145
17264.80 142
17266.04 147
17267.28 140
17268.51 154
17269.75 148
17270.99 150
17272.23 146
17273.47 168
17274.71 150
17275.95 152
17277.19 147
17278.43 146
17279.67 163
17280.91 141
17282.15 153
17283.39 163
17284.63 127
17285.87 142
17287.11 152
17288.35 152
17289.60 137
17290.84 140
17292.08 150
17293.32 161
17294.56 153
17295.80 166
17297.04 139
17298.28 144
17299.52 147
17300.76 147
17302.00 142
17303.24 143
17304.48 145
17305.72 149
17306.96 164
17308.21 134
17309.45 143
17310.69 140
17311.93 145
17313.17 146
17314.41 152
17315.65 116
17316.89 147
17318.14 164
17319.38 163
17320.62 142
17321.86 134
17323.10 150
17324.34 146
17325.59 151
17326.83 141
17328.07 142
17329.31 155
17330.55 161
17331.79 146
17333.04 146
17334.28 147
17335.52 166
17336.76 130
17338.00 164
17339.25 155
17340.49 162
17341.73 149
17342.97 144
17344.22 153
17345.46 146
17346.70 142
17347.94 147
17349.19 145
17350.43 154
17351.67 145
17352.91 130
17354.16 159
17355.40 145
17356.64 153
17357.88 150
17359.13 149
17360.37 139
17361.61 148
17362.86 143
17364.10 155
17365.34 147
17366.58 137
17367.83 143
17369.07 160
17370.31 151
17371.56 147
17372.80 146
17374.04 157
17375.29 154
17376.53 163
17377.78 157
17379.02 140
17380.26 160
17381.51 154
17382.75 146
17383.99 132
17385.24 137
17386.48 149
17387.72 134
17388.97 141
17390.21 152
17391.46 178
17392.70 140
17393.94 153
17395.19 147
17396.43 145
17397.68 140
17398.92 141
17400.17 140
17401.41 156
17402.65 139
17403.90 130
17405.14 135
17406.39 149
17407.63 159
17408.88 138
17410.12 142
17411.37 138
17412.61 154
17413.86 147
17415.10 139
17416.35 130
17417.59 145
17418.84 152
17420.08 146
17421.33 114
17422.57 137
17423.82 144
17425.06 132
17426.31 149
17427.55 148
17428.80 159
17430.04 149
17431.29 162
17432.53 148
17433.78 150
17435.03 168
17436.27 157
17437.52 152
17438.76 143
17440.01 153
17441.25 138
17442.50 137
17443.75 153
17444.99 150
17446.24 149
17447.48 162
17448.73 149
17449.98 156
17451.22 130
17452.47 135
17453.71 147
17454.96 154
17456.21 157
17457.45 144
17458.70 158
17459.95 133
17461.19 122
17462.44 136
17463.69 142
17464.93 149
17466.18 158
17467.43 146
17468.67 156
17469.92 128
17471.17 157
17472.41 172
17473.66 139
17474.91 136
17476.15 140
17477.40 129
17478.65 136
17479.90 140
17481.14 166
17482.39 168
17483.64 153
17484.88 147
17486.13 146
17487.38 142
17488.63 145
17489.87 140
17491.12 138
17492.37 143
17493.62 133
17494.86 172
17496.11 143
17497.36 150
17498.61 138
17499.86 145
17501.10 132
17502.35 151
17503.60 134
17504.85 153
17506.10 152
17507.34 159
17508.59 149
17509.84 136
17511.09 154
17512.34 138
17513.59 140
17514.83 138
17516.08 148
17517.33 142
17518.58 149
17519.83 151
17521.08 148
17522.33 161
17523.57 149
17524.82 149
17526.07 146
17527.32 137
17528.57 155
17529.82 153
17531.07 145
17532.32 158
17533.57 154
17534.82 148
17536.06 148
17537.31 151
17538.56 131
17539.81 138
17541.06 138
17542.31 150
17543.56 153
17544.81 160
17546.06 153
17547.31 133
17548.56 150
17549.81 159
17551.06 142
17552.31 142
17553.56 129
17554.81 159
17556.06 178
17557.31 159
17558.56 145
17559.81 148
17561.06 129
17562.31 129
17563.56 160
17564.81 146
17566.06 158
17567.31 144
17568.56 144
17569.81 113
17571.06 155
17572.31 142
17573.56 156
17574.81 159
17576.06 145
17577.31 154
17578.56 155
17579.81 156
17581.06 148
17582.31 165
17583.57 144
17584.82 155
17586.07 142
17587.32 137
17588.57 141
17589.82 124
17591.07 148
17592.32 138
17593.57 137
17594.83 141
17596.08 147
17597.33 155
17598.58 155
17599.83 165
17601.08 174
17602.33 141
17603.59 153
17604.84 161
17606.09 155
17607.34 146
17608.59 135
17609.84 164
17611.10 139
17612.35 158
17613.60 144
17614.85 146
17616.10 153
17617.36 141
17618.61 148
17619.86 153
17621.11 136
17622.36 156
17623.62 160
17624.87 146
17626.12 135
17627.37 141
17628.63 149
17629.88 150
17631.13 159
17632.38 157
17633.64 165
17634.89 139
17636.14 162
17637.39 146
17638.65 163
17639.90 142
17641.15 156
17642.41 158
17643.66 125
17644.91 153
17646.17 144
17647.42 171
17648.67 186
17649.92 148
17651.18 153
17652.43 147
17653.68 149
17654.94 150
17656.19 144
17657.44 161
17658.70 135
17659.95 145
17661.21 132
17662.46 149
17663.71 126
17664.97 138
17666.22 150
17667.47 169
17668.73 160
17669.98 139
17671.24 150
17672.49 146
17673.74 161
17675.00 148
17676.25 173
17677.51 149
17678.76 153
17680.02 143
17681.27 138
17682.52 138
17683.78 137
17685.03 131
17686.29 142
17687.54 150
17688.80 148
17690.05 145
17691.31 170
17692.56 141
17693.82 148
17695.07 154
17696.32 149
17697.58 148
17698.83 146
17700.09 144
17701.34 135
17702.60 146
17703.86 144
17705.11 158
17706.37 140
17707.62 143
17708.88 137
17710.13 151
17711.39 159
17712.64 125
17713.90 167
17715.15 143
17716.41 153
17717.66 152
17718.92 152
17720.18 142
17721.43 144
17722.69 160
17723.94 118
17725.20 129
17726.45 130
17727.71 162
17728.97 142
17730.22 146
17731.48 151
17732.74 155
17733.99 147
17735.25 143
17736.50 140
17737.76 159
17739.02 128
17740.27 158
17741.53 145
17742.79 160
17744.04 143
17745.30 155
17746.56 158
17747.81 148
17749.07 132
17750.33 148
17751.58 168
17752.84 131
17754.10 120
17755.35 136
17756.61 143
17757.87 141
17759.12 130
17760.38 164
17761.64 164
17762.90 143
17764.15 133
17765.41 144
17766.67 144
17767.93 142
17769.18 146
17770.44 164
17771.70 151
17772.96 134
17774.21 166
17775.47 146
17776.73 132
17777.99 147
17779.24 155
17780.50 144
17781.76 127
17783.02 150
17784.28 154
17785.53 145
17786.79 139
17788.05 165
17789.31 162
17790.57 142
17791.82 139
17793.08 120
17794.34 149
17795.60 145
17796.86 134
17798.12 141
17799.37 141
17800.63 145
17801.89 157
17803.15 141
17804.41 151
17805.67 142
17806.93 148
17808.19 153
17809.44 135
17810.70 132
17811.96 137
17813.22 133
17814.48 135
17815.74 146
17817.00 146
17818.26 133
17819.52 131
17820.78 139
17822.04 147
17823.29 152
17824.55 131
17825.81 148
17827.07 125
17828.33 119
17829.59 127
17830.85 142
17832.11 162
17833.37 116
17834.63 147
17835.89 149
17837.15 154
17838.41 123
17839.67 172
17840.93 162
17842.19 148
17843.45 131
17844.71 125
17845.97 154
17847.23 134
17848.49 152
17849.75 153
17851.01 146
17852.27 127
17853.53 153
17854.79 151
17856.05 135
17857.31 138
17858.57 155
17859.84 141
17861.10 150
17862.36 145
17863.62 142
17864.88 149
17866.14 153
17867.40 129
17868.66 143
17869.92 134
17871.18 139
17872.44 142
17873.71 123
17874.97 129
17876.23 138
17877.49 154
17878.75 135
17880.01 136
17881.27 140
17882.53 141
17883.80 142
17885.06 139
17886.32 134
17887.58 156
17888.84 142
17890.10 156
17891.37 162
17892.63 137
17893.89 142
17895.15 141
17896.41 156
17897.67 145
17898.94 130
17900.20 132
17901.46 153
17902.72 130
17903.99 148
17905.25 138
17906.51 144
17907.77 141
17909.03 150
17910.30 124
17911.56 127
17912.82 125
17914.08 143
17915.35 146
17916.61 137
17917.87 138
17919.14 131
17920.40 143
17921.66 152
17922.92 138
17924.19 139
17925.45 128
17926.71 119
17927.98 135
17929.24 141
17930.50 128
17931.76 129
17933.03 131
17934.29 144
17935.55 158
17936.82 152
17938.08 137
17939.34 147
17940.61 134
17941.87 124
17943.14 135
17944.40 134
17945.66 141
17946.93 126
17948.19 127
17949.45 136
17950.72 116
17951.98 142
17953.25 154
17954.51 153
17955.77 151
17957.04 148
17958.30 130
17959.57 140
17960.83 139
17962.09 143
17963.36 151
17964.62 136
17965.89 133
17967.15 141
17968.42 145
17969.68 132
17970.95 127
17972.21 141
17973.47 143
17974.74 121
17976.00 138
17977.27 147
17978.53 151
17979.80 115
17981.06 135
17982.33 140
17983.59 148
17984.86 130
17986.12 119
17987.39 144
17988.65 151
17989.92 133
17991.18 161
17992.45 140
17993.71 126
17994.98 146
17996.25 138
17997.51 168
17998.78 148
18000.04 147
18001.31 157
18002.57 137
18003.84 137
18005.10 139
18006.37 131
18007.64 136
18008.90 128
18010.17 148
18011.43 148
18012.70 123
18013.97 140
18015.23 145
18016.50 141
18017.76 124
18019.03 148
18020.30 143
18021.56 129
18022.83 152
18024.10 130
18025.36 138
18026.63 154
18027.90 116
18029.16 141
18030.43 143
18031.70 125
18032.96 141
18034.23 138
18035.50 137
18036.76 135
18038.03 162
18039.30 147
18040.56 134
18041.83 140
18043.10 154
18044.37 136
18045.63 123
18046.90 134
18048.17 153
18049.43 120
18050.70 135
18051.97 124
18053.24 141
18054.50 140
18055.77 112
18057.04 142
18058.31 139
18059.57 137
18060.84 143
18062.11 142
18063.38 149
18064.65 131
18065.91 123
18067.18 133
18068.45 145
18069.72 129
18070.98 132
18072.25 135
18073.52 138
18074.79 134
18076.06 159
18077.33 135
18078.59 134
18079.86 155
18081.13 148
18082.40 138
18083.67 143
18084.94 118
18086.21 137
18087.47 156
18088.74 152
18090.01 146
18091.28 158
18092.55 153
18093.82 147
18095.09 152
18096.36 148
18097.62 127
18098.89 129
18100.16 152
18101.43 146
18102.70 134
18103.97 146
18105.24 146
18106.51 155
18107.78 128
18109.05 141
18110.32 137
18111.59 141
18112.86 142
18114.13 151
18115.40 140
18116.66 115
18117.93 122
18119.20 146
18120.47 131
18121.74 134
18123.01 141
18124.28 154
18125.55 138
18126.82 126
18128.09 140
18129.36 144
18130.63 120
18131.90 137
18133.17 155
18134.44 148
18135.71 122
18136.99 138
18138.26 146
18139.53 142
18140.80 141
18142.07 113
18143.34 139
18144.61 150
18145.88 130
18147.15 145
18148.42 125
18149.69 145
18150.96 129
18152.23 154
18153.50 145
18154.78 154
18156.05 146
18157.32 150
18158.59 166
18159.86 143
18161.13 127
18162.40 126
18163.67 157
18164.94 121
18166.22 127
18167.49 158
18168.76 134
18170.03 131
18171.30 146
18172.57 140
18173.85 134
18175.12 139
18176.39 149
18177.66 110
18178.93 132
18180.20 130
18181.48 142
18182.75 148
18184.02 129
18185.29 150
18186.56 148
18187.84 146
18189.11 126
18190.38 133
18191.65 131
18192.93 125
18194.20 128
18195.47 145
18196.74 140
18198.02 139
18199.29 140
18200.56 152
18201.83 137
18203.11 130
18204.38 137
18205.65 145
18206.92 133
18208.20 122
18209.47 135
18210.74 149
18212.02 127
18213.29 139
18214.56 145
18215.84 137
18217.11 136
18218.38 137
18219.65 150
18220.93 136
18222.20 130
18223.47 142
18224.75 134
18226.02 126
18227.30 142
18228.57 145
18229.84 130
18231.12 127
18232.39 137
18233.66 138
18234.94 135
18236.21 136
18237.48 145
18238.76 122
18240.03 117
18241.31 118
18242.58 125
18243.86 137
18245.13 137
18246.40 116
18247.68 132
18248.95 132
18250.23 143
18251.50 149
18252.77 147
18254.05 128
18255.32 138
18256.60 134
18257.87 117
18259.15 117
18260.42 144
18261.70 142
18262.97 146
18264.25 127
18265.52 128
18266.80 163
18268.07 140
18269.35 153
18270.62 138
18271.90 130
18273.17 130
18274.45 144
18275.72 123
18277.00 134
18278.27 150
18279.55 126
18280.82 160
18282.10 116
18283.37 151
18284.65 141
18285.93 139
18287.20 131
18288.48 131
18289.75 132
18291.03 150
18292.30 130
18293.58 131
18294.86 125
18296.13 136
18297.41 145
18298.68 149
18299.96 133
18301.24 121
18302.51 129
18303.79 136
18305.06 151
18306.34 149
18307.62 152
18308.89 133
18310.17 168
18311.45 153
18312.72 153
18314.00 131
18315.28 143
18316.55 136
18317.83 118
18319.11 146
18320.38 143
18321.66 144
18322.94 140
18324.21 143
18325.49 143
18326.77 131
18328.04 130
18329.32 147
18330.60 138
18331.88 133
18333.15 139
18334.43 154
18335.71 148
18336.98 135
18338.26 121
18339.54 135
18340.82 134
18342.09 128
18343.37 134
18344.65 139
18345.93 135
18347.20 135
18348.48 138
18349.76 128
18351.04 132
18352.32 127
18353.59 151
18354.87 136
18356.15 138
18357.43 118
18358.71 125
18359.98 148
18361.26 128
18362.54 121
18363.82 125
18365.10 154
18366.38 144
18367.65 145
18368.93 136
18370.21 141
18371.49 148
18372.77 136
18374.05 130
18375.33 146
18376.60 135
18377.88 124
18379.16 146
18380.44 140
18381.72 136
18383.00 146
18384.28 115
18385.56 128
18386.84 134
18388.11 128
18389.39 162
18390.67 135
18391.95 128
18393.23 149
18394.51 136
18395.79 120
18397.07 131
18398.35 125
18399.63 141
18400.91 127
18402.19 150
18403.47 125
18404.75 147
18406.03 146
18407.31 150
18408.59 117
18409.87 126
18411.15 131
18412.43 135
18413.71 135
18414.99 131
18416.27 138
18417.55 140
18418.83 144
18420.11 123
18421.39 125
18422.67 127
18423.95 135
18425.23 142
18426.51 126
18427.79 132
18429.07 139
18430.35 135
18431.63 133
18432.91 147
18434.19 127
18435.47 135
18436.75 144
18438.04 134
18439.32 131
18440.60 145
18441.88 133
18443.16 136
18444.44 152
18445.72 109
18447.00 134
18448.28 142
18449.57 121
18450.85 136
18452.13 123
18453.41 145
18454.69 132
18455.97 142
18457.25 126
18458.54 135
18459.82 147
18461.10 159
18462.38 116
18463.66 141
18464.94 120
18466.23 121
18467.51 140
18468.79 128
18470.07 137
18471.35 130
18472.64 125
18473.92 150
18475.20 138
18476.48 125
18477.76 134
18479.05 144
18480.33 141
18481.61 142
18482.89 153
18484.18 138
18485.46 114
18486.74 125
18488.02 136
18489.31 120
18490.59 124
18491.87 133
18493.15 150
18494.44 127
18495.72 131
18497.00 137
18498.29 139
18499.57 143
18500.85 145
18502.13 137
18503.42 123
18504.70 124
18505.98 153
18507.27 136
18508.55 124
18509.83 143
18511.12 151
18512.40 140
18513.68 120
18514.97 133
18516.25 140
18517.54 162
18518.82 138
18520.10 136
18521.39 137
18522.67 130
18523.95 136
18525.24 139
18526.52 123
18527.81 140
18529.09 130
18530.37 142
18531.66 160
18532.94 135
18534.23 122
18535.51 141
18536.79 146
18538.08 149
18539.36 140
18540.65 149
18541.93 113
18543.22 127
18544.50 144
18545.79 128
18547.07 135
18548.36 110
18549.64 147
18550.92 153
18552.21 150
18553.49 143
18554.78 148
18556.06 157
18557.35 148
18558.63 149
18559.92 132
18561.20 134
18562.49 136
18563.77 150
18565.06 140
18566.35 142
18567.63 129
18568.92 145
18570.20 143
18571.49 166
18572.77 136
18574.06 146
18575.34 144
18576.63 143
18577.92 146
18579.20 150
18580.49 153
18581.77 141
18583.06 137
18584.34 117
18585.63 134
18586.92 134
18588.20 134
18589.49 128
18590.77 151
18592.06 129
18593.35 139
18594.63 141
18595.92 127
18597.21 132
18598.49 152
18599.78 153
18601.07 147
18602.35 143
18603.64 131
18604.93 143
18606.21 137
18607.50 141
18608.79 141
18610.07 137
18611.36 137
18612.65 119
18613.93 127
18615.22 139
18616.51 129
18617.79 149
18619.08 122
18620.37 129
18621.66 142
18622.94 164
18624.23 158
18625.52 128
18626.80 154
18628.09 120
18629.38 132
18630.67 139
18631.95 139
18633.24 129
18634.53 115
18635.82 134
18637.11 141
18638.39 147
18639.68 101
18640.97 149
18642.26 122
18643.54 158
18644.83 134
18646.12 146
18647.41 125
18648.70 134
18649.99 149
18651.27 136
18652.56 125
18653.85 139
18655.14 148
18656.43 136
18657.72 132
18659.00 121
18660.29 129
18661.58 138
18662.87 140
18664.16 149
18665.45 130
18666.74 120
18668.02 147
18669.31 147
18670.60 133
18671.89 134
18673.18 138
18674.47 151
18675.76 118
18677.05 137
18678.34 144
18679.63 166
18680.92 140
18682.20 142
18683.49 141
18684.78 148
18686.07 145
18687.36 137
18688.65 147
18689.94 129
18691.23 138
18692.52 123
18693.81 121
18695.10 136
18696.39 140
18697.68 129
18698.97 130
18700.26 139
18701.55 144
18702.84 124
18704.13 152
18705.42 135
18706.71 142
18708.00 148
18709.29 132
18710.58 130
18711.87 133
18713.16 136
18714.45 138
18715.74 134
18717.03 122
18718.32 130
18719.61 132
18720.90 143
18722.20 135
18723.49 132
18724.78 130
18726.07 123
18727.36 135
18728.65 146
18729.94 131
18731.23 132
18732.52 128
18733.81 137
18735.10 133
18736.40 131
18737.69 130
18738.98 132
18740.27 131
18741.56 140
18742.85 134
18744.14 148
18745.43 137
18746.73 143
18748.02 117
18749.31 117
18750.60 127
18751.89 122
18753.18 128
18754.48 137
18755.77 133
18757.06 115
18758.35 119
18759.64 143
18760.94 136
18762.23 124
18763.52 117
18764.81 153
18766.10 127
18767.40 137
18768.69 124
18769.98 140
18771.27 122
18772.57 149
18773.86 156
18775.15 152
18776.44 122
18777.74 132
18779.03 134
18780.32 138
18781.61 124
18782.91 138
18784.20 128
18785.49 149
18786.79 139
18788.08 124
18789.37 117
18790.66 125
18791.96 125
18793.25 131
18794.54 132
18795.84 114
18797.13 133
18798.42 152
18799.72 124
18801.01 113
18802.30 135
18803.60 147
18804.89 125
18806.18 128
18807.48 131
18808.77 148
18810.07 123
18811.36 126
18812.65 129
18813.95 130
18815.24 129
18816.53 133
18817.83 130
18819.12 134
18820.42 134
18821.71 133
18823.00 150
18824.30 123
18825.59 111
18826.89 139
18828.18 143
18829.48 124
18830.77 116
18832.07 136
18833.36 141
18834.65 106
18835.95 133
18837.24 121
18838.54 138
18839.83 117
18841.13 135
18842.42 131
18843.72 132
18845.01 142
18846.31 121
18847.60 130
18848.90 112
18850.19 132
18851.49 153
18852.78 131
18854.08 112
18855.37 120
18856.67 129
18857.96 128
18859.26 142
18860.55 127
18861.85 126
18863.15 111
18864.44 123
18865.74 135
18867.03 134
18868.33 118
18869.62 132
18870.92 129
18872.22 128
18873.51 123
18874.81 136
18876.10 117
18877.40 133
18878.70 132
18879.99 131
18881.29 150
18882.58 128
18883.88 136
18885.18 129
18886.47 123
18887.77 117
18889.07 126
18890.36 141
18891.66 130
18892.95 107
18894.25 140
18895.55 127
18896.84 146
18898.14 142
18899.44 131
18900.73 146
18902.03 128
18903.33 123
18904.63 135
18905.92 137
18907.22 117
18908.52 129
18909.81 148
18911.11 130
18912.41 118
18913.71 125
18915.00 123
18916.30 116
18917.60 122
18918.89 136
18920.19 118
18921.49 123
18922.79 134
18924.09 135
18925.38 125
18926.68 119
18927.98 129
18929.28 132
18930.57 135
18931.87 110
18933.17 131
18934.47 116
18935.77 143
18937.06 119
18938.36 137
18939.66 132
18940.96 108
18942.26 121
18943.55 120
18944.85 107
18946.15 111
18947.45 124
18948.75 124
18950.05 124
18951.35 115
18952.64 126
18953.94 115
18955.24 129
18956.54 138
18957.84 135
18959.14 119
18960.44 139
18961.74 124
18963.03 131
18964.33 112
18965.63 118
18966.93 142
18968.23 154
18969.53 120
18970.83 103
18972.13 127
18973.43 130
18974.73 119
18976.03 131
18977.33 133
18978.62 106
18979.92 118
18981.22 133
18982.52 121
18983.82 121
18985.12 109
18986.42 119
18987.72 149
18989.02 145
18990.32 117
18991.62 142
18992.92 132
18994.22 135
18995.52 120
18996.82 128
18998.12 132
18999.42 135
19000.72 117
19002.02 142
19003.32 139
19004.62 127
19005.92 121
19007.22 136
19008.53 136
19009.83 113
19011.13 129
19012.43 114
19013.73 135
19015.03 121
19016.33 124
19017.63 122
19018.93 112
19020.23 132
19021.53 127
19022.83 130
19024.13 112
19025.44 123
19026.74 144
19028.04 122
19029.34 96
19030.64 120
19031.94 117
19033.24 115
19034.54 127
19035.85 138
19037.15 112
19038.45 122
19039.75 126
19041.05 124
19042.35 121
19043.66 114
19044.96 117
19046.26 139
19047.56 132
19048.86 113
19050.16 124
19051.47 135
19052.77 127
19054.07 132
19055.37 148
19056.67 134
19057.98 118
19059.28 131
19060.58 154
19061.88 115
19063.19 101
19064.49 148
19065.79 151
19067.09 111
19068.40 111
19069.70 138
19071.00 123
19072.30 115
19073.61 127
19074.91 122
19076.21 123
19077.52 123
19078.82 122
19080.12 125
19081.42 107
19082.73 129
19084.03 133
19085.33 138
19086.64 138
19087.94 127
19089.24 127
19090.55 116
19091.85 124
19093.15 140
19094.46 124
19095.76 122
19097.06 106
19098.37 118
19099.67 161
19100.97 123
19102.28 140
19103.58 110
19104.89 128
19106.19 126
19107.49 118
19108.80 119
19110.10 107
19111.40 120
19112.71 141
19114.01 127
19115.32 109
19116.62 126
19117.93 132
19119.23 151
19120.53 134
19121.84 132
19123.14 125
19124.45 147
19125.75 122
19127.06 113
19128.36 96
19129.67 116
19130.97 128
19132.28 120
19133.58 130
19134.88 121
19136.19 119
19137.49 120
19138.80 127
19140.10 110
19141.41 143
19142.71 127
19144.02 123
19145.32 127
19146.63 131
19147.94 125
19149.24 137
19150.55 128
19151.85 133
19153.16 130
19154.46 117
19155.77 131
19157.07 123
19158.38 115
19159.68 111
19160.99 119
19162.30 133
19163.60 144
19164.91 123
19166.21 131
19167.52 118
19168.83 134
19170.13 124
19171.44 128
19172.74 118
19174.05 128
19175.36 132
19176.66 120
19177.97 133
19179.27 104
19180.58 131
19181.89 126
19183.19 112
19184.50 126
19185.81 120
19187.11 135
19188.42 128
19189.73 122
19191.03 132
19192.34 131
19193.65 128
19194.95 111
19196.26 137
19197.57 145
19198.87 142
19200.18 121
19201.49 123
19202.80 139
19204.10 132
19205.41 144
19206.72 135
19208.03 127
19209.33 122
19210.64 140
19211.95 114
19213.25 105
19214.56 94
19215.87 124
19217.18 136
19218.49 116
19219.79 139
19221.10 115
19222.41 128
19223.72 115
19225.02 132
19226.33 123
19227.64 135
19228.95 117
19230.26 149
19231.56 136
19232.87 121
19234.18 117
19235.49 111
19236.80 128
19238.11 127
19239.41 115
19240.72 134
19242.03 130
19243.34 127
19244.65 121
19245.96 119
19247.26 123
19248.57 102
19249.88 133
19251.19 121
19252.50 127
19253.81 128
19255.12 142
19256.43 128
19257.74 116
19259.04 132
19260.35 123
19261.66 123
19262.97 125
19264.28 137
19265.59 110
19266.90 138
19268.21 117
19269.52 125
19270.83 121
19272.14 106
19273.45 106
19274.76 128
19276.07 116
19277.38 135
19278.69 117
19279.99 120
19281.30 122
19282.61 124
19283.92 130
19285.23 107
19286.54 145
19287.85 122
19289.16 129
19290.47 128
19291.78 115
19293.09 114
19294.40 136
19295.72 121
19297.03 123
19298.34 124
19299.65 105
19300.96 125
19302.27 126
19303.58 147
19304.89 120
19306.20 129
19307.51 111
19308.82 132
19310.13 133
19311.44 116
19312.75 117
19314.06 133
19315.37 126
19316.69 100
19318.00 117
19319.31 107
19320.62 123
19321.93 128
19323.24 124
19324.55 99
19325.86 119
19327.18 114
19328.49 127
19329.80 124
19331.11 112
19332.42 109
19333.73 134
19335.04 121
19336.36 120
19337.67 122
19338.98 114
19340.29 130
19341.60 123
19342.91 115
19344.23 105
19345.54 137
19346.85 121
19348.16 121
19349.47 119
19350.79 133
19352.10 130
19353.41 117
19354.72 131
19356.04 108
19357.35 123
19358.66 137
19359.97 121
19361.29 143
19362.60 126
19363.91 111
19365.22 111
19366.54 120
19367.85 128
19369.16 112
19370.47 128
19371.79 106
19373.10 144
19374.41 124
19375.73 124
19377.04 120
19378.35 111
19379.67 122
19380.98 138
19382.29 126
19383.60 129
19384.92 131
19386.23 105
19387.54 125
19388.86 115
19390.17 119
19391.49 128
19392.80 136
19394.11 113
19395.43 119
19396.74 128
19398.05 127
19399.37 126
19400.68 138
19402.00 120
19403.31 113
19404.62 123
19405.94 108
19407.25 132
19408.57 111
19409.88 127
19411.19 120
19412.51 138
19413.82 129
19415.14 126
19416.45 126
19417.77 117
19419.08 119
19420.39 124
19421.71 131
19423.02 100
19424.34 132
19425.65 137
19426.97 127
19428.28 123
19429.60 131
19430.91 111
19432.23 135
19433.54 123
19434.86 132
19436.17 119
19437.49 127
19438.80 113
19440.12 120
19441.43 115
19442.75 95
19444.06 113
19445.38 123
19446.69 114
19448.01 107
19449.32 126
19450.64 143
19451.96 136
19453.27 104
19454.59 122
19455.90 116
19457.22 137
19458.53 110
19459.85 129
19461.17 134
19462.48 127
19463.80 129
19465.11 121
19466.43 132
19467.75 105
19469.06 117
19470.38 124
19471.69 109
19473.01 115
19474.33 120
19475.64 116
19476.96 129
19478.28 113
19479.59 140
19480.91 117
19482.23 113
19483.54 112
19484.86 111
19486.18 142
19487.49 135
19488.81 116
19490.13 126
19491.44 130
19492.76 120
19494.08 116
19495.39 134
19496.71 117
19498.03 126
19499.35 138
19500.66 124
19501.98 119
19503.30 123
19504.61 118
19505.93 124
19507.25 121
19508.57 118
19509.88 109
19511.20 130
19512.52 115
19513.84 121
19515.15 106
19516.47 110
19517.79 114
19519.11 147
19520.43 124
19521.74 139
19523.06 112
19524.38 111
19525.70 119
19527.02 126
19528.33 127
19529.65 114
19530.97 118
19532.29 130
19533.61 116
19534.93 120
19536.24 139
19537.56 113
19538.88 124
19540.20 120
19541.52 141
19542.84 135
19544.16 133
19545.47 145
19546.79 110
19548.11 129
19549.43 113
19550.75 120
19552.07 104
19553.39 121
19554.71 121
19556.03 115
19557.34 123
19558.66 132
19559.98 133
19561.30 115
19562.62 122
19563.94 99
19565.26 112
19566.58 127
19567.90 119
19569.22 121
19570.54 128
19571.86 118
19573.18 125
19574.50 117
19575.82 120
19577.14 84
19578.46 129
19579.78 114
19581.10 122
19582.42 99
19583.74 119
19585.06 120
19586.38 109
19587.70 118
19589.02 110
19590.34 122
19591.66 119
19592.98 144
19594.30 95
19595.62 116
19596.94 99
19598.26 132
19599.58 108
19600.90 109
19602.22 100
19603.54 109
19604.86 127
19606.18 125
19607.50 110
19608.82 116
19610.15 130
19611.47 124
19612.79 123
19614.11 135
19615.43 124
19616.75 123
19618.07 120
19619.39 119
19620.71 117
19622.04 118
19623.36 129
19624.68 117
19626.00 120
19627.32 121
19628.64 129
19629.96 123
19631.29 127
19632.61 138
19633.93 109
19635.25 136
19636.57 111
19637.89 120
19639.22 101
19640.54 112
19641.86 116
19643.18 132
19644.50 123
19645.83 120
19647.15 120
19648.47 93
19649.79 112
19651.12 126
19652.44 129
19653.76 114
19655.08 116
19656.40 115
19657.73 131
19659.05 125
19660.37 114
19661.70 106
19663.02 108
19664.34 110
19665.66 105
19666.99 122
19668.31 114
19669.63 119
19670.95 134
19672.28 111
19673.60 107
19674.92 113
19676.25 100
19677.57 140
19678.89 105
19680.22 135
19681.54 106
19682.86 131
19684.19 111
19685.51 127
19686.83 103
19688.16 120
19689.48 137
19690.80 117
19692.13 116
19693.45 109
19694.78 118
19696.10 107
19697.42 132
19698.75 123
19700.07 141
19701.39 115
19702.72 126
19704.04 125
19705.37 142
19706.69 151
19708.02 126
19709.34 115
19710.66 131
19711.99 121
19713.31 104
19714.64 115
19715.96 117
19717.29 123
19718.61 113
19719.93 121
19721.26 110
19722.58 118
19723.91 116
19725.23 131
19726.56 120
19727.88 110
19729.21 117
19730.53 115
19731.86 136
19733.18 114
19734.51 128
19735.83 108
19737.16 121
19738.48 120
19739.81 118
19741.13 121
19742.46 117
19743.78 116
19745.11 116
19746.44 103
19747.76 120
19749.09 125
19750.41 122
19751.74 128
19753.06 105
19754.39 103
19755.72 126
19757.04 133
19758.37 130
19759.69 122
19761.02 126
19762.34 127
19763.67 121
19765.00 117
19766.32 107
19767.65 122
19768.98 108
19770.30 120
19771.63 104
19772.95 106
19774.28 112
19775.61 119
19776.93 134
19778.26 107
19779.59 124
19780.91 100
19782.24 124
19783.57 131
19784.89 130
19786.22 113
19787.55 132
19788.87 115
19790.20 117
19791.53 134
19792.86 107
19794.18 114
19795.51 107
19796.84 106
19798.16 110
19799.49 112
19800.82 114
19802.15 121
19803.47 127
19804.80 122
19806.13 111
19807.46 115
19808.78 97
19810.11 108
19811.44 122
19812.77 111
19814.09 109
19815.42 108
19816.75 121
19818.08 114
19819.41 117
19820.73 81
19822.06 116
19823.39 118
19824.72 128
19826.05 115
19827.37 123
19828.70 125
19830.03 120
19831.36 106
19832.69 124
19834.02 117
19835.34 107
19836.67 120
19838.00 110
19839.33 132
19840.66 113
19841.99 113
19843.32 106
19844.64 137
19845.97 95
19847.30 99
19848.63 121
19849.96 120
19851.29 112
19852.62 129
19853.95 108
19855.28 119
19856.60 120
19857.93 112
19859.26 123
19860.59 101
19861.92 122
19863.25 114
19864.58 134
19865.91 119
19867.24 129
19868.57 108
19869.90 124
19871.23 113
19872.56 130
19873.89 125
19875.22 121
19876.55 121
19877.88 125
19879.21 127
19880.54 105
19881.87 102
19883.20 117
19884.53 124
19885.86 112
19887.19 109
19888.52 88
19889.85 122
19891.18 108
19892.51 114
19893.84 109
19895.17 126
19896.50 133
19897.83 104
19899.16 129
19900.49 105
19901.82 115
19903.15 141
19904.48 115
19905.81 112
19907.15 105
19908.48 106
19909.81 118
19911.14 111
19912.47 107
19913.80 103
19915.13 101
19916.46 114
19917.79 122
19919.13 103
19920.46 113
19921.79 116
19923.12 121
19924.45 131
19925.78 114
19927.11 109
19928.45 114
19929.78 135
19931.11 133
19932.44 108
19933.77 116
19935.10 118
19936.44 103
19937.77 124
19939.10 107
19940.43 115
19941.76 106
19943.10 122
19944.43 118
19945.76 101
19947.09 119
19948.42 111
19949.76 135
19951.09 120
19952.42 120
19953.75 111
19955.09 117
19956.42 110
19957.75 112
19959.08 132
19960.42 101
19961.75 110
19963.08 113
19964.41 118
19965.75 111
19967.08 109
19968.41 124
19969.75 116
19971.08 111
19972.41 110
19973.74 122
19975.08 128
19976.41 112
19977.74 115
19979.08 130
19980.41 114
19981.74 115
19983.08 137
19984.41 130
19985.74 114
19987.08 121
19988.41 118
19989.75 127
19991.08 114
19992.41 120
19993.75 114
19995.08 111
19996.41 121
19997.75 109
19999.08 124
20000.42 108
20001.75 123
20003.08 102
20004.42 130
20005.75 112
20007.09 104
20008.42 117
20009.75 124
20011.09 113
20012.42 98
20013.76 115
20015.09 105
20016.43 131
20017.76 116
20019.10 115
20020.43 117
20021.76 120
20023.10 120
20024.43 149
20025.77 115
20027.10 122
20028.44 126
20029.77 125
20031.11 120
20032.44 118
20033.78 123
20035.11 106
20036.45 102
20037.78 127
20039.12 122
20040.46 98
20041.79 109
20043.13 122
20044.46 139
20045.80 106
20047.13 107
20048.47 117
20049.80 125
20051.14 103
20052.47 105
20053.81 115
20055.15 116
20056.48 135
20057.82 129
20059.15 122
20060.49 109
20061.83 122
20063.16 129
20064.50 126
20065.83 113
20067.17 109
20068.51 109
20069.84 110
20071.18 108
20072.52 124
20073.85 128
20075.19 123
20076.52 130
20077.86 114
20079.20 144
20080.53 111
20081.87 98
20083.21 111
20084.54 135
20085.88 103
20087.22 113
20088.56 117
20089.89 116
20091.23 119
20092.57 135
20093.90 142
20095.24 105
20096.58 118
20097.91 126
20099.25 129
20100.59 108
20101.93 112
20103.26 117
20104.60 140
20105.94 119
20107.28 111
20108.61 129
20109.95 123
20111.29 131
20112.63 126
20113.96 128
20115.30 109
20116.64 116
20117.98 126
20119.32 127
20120.65 102
20121.99 96
20123.33 119
20124.67 125
20126.01 94
