# Supplementary material for: MALDI-TOF MS typing enables the classification of brewing yeasts of the genus Saccharomyces to major beer styles
Source: PLoS One. 2017 Aug 9;12(8):e0181694. doi: 10.1371/journal.pone.0181694 (PMC5549903; doi:10.1371/journal.pone.0181694)
Supplement: S13 File — The directory includes 90 raw files and was zipped to “.zip”; the folder has three strains with 30 spectra per strain; S1 Text explains the raw files with an example and Table 1 represents the yeast strains used within the experiment. (ZIP) [file pone.0181694.s016.zip › 37-39/30634-341-OG-Alt-Alt-YPG-18h-E-E_2015-10-07__0_C4_1.dat]

2001.30 1711
2001.72 1778
2002.14 1901
2002.57 1606
2002.99 1794
2003.41 1847
2003.83 1786
2004.25 1624
2004.67 1625
2005.10 1714
2005.52 1707
2005.94 1714
2006.36 1562
2006.78 1601
2007.21 1746
2007.63 1760
2008.05 1801
2008.47 1838
2008.89 1751
2009.32 1799
2009.74 1790
2010.16 1666
2010.58 1783
2011.01 1752
2011.43 1696
2011.85 1809
2012.27 1649
2012.70 1682
2013.12 1757
2013.54 1750
2013.96 1603
2014.39 1517
2014.81 1612
2015.23 1548
2015.66 1585
2016.08 1476
2016.50 1309
2016.93 1403
2017.35 1362
2017.77 1545
2018.19 1628
2018.62 1657
2019.04 1406
2019.46 1517
2019.89 1589
2020.31 1586
2020.73 1724
2021.16 1799
2021.58 1620
2022.01 1708
2022.43 1695
2022.85 1634
2023.28 1658
2023.70 1683
2024.12 1500
2024.55 1524
2024.97 1543
2025.40 1526
2025.82 1627
2026.24 1715
2026.67 1558
2027.09 1431
2027.52 1452
2027.94 1477
2028.37 1679
2028.79 1658
2029.21 1611
2029.64 1697
2030.06 1663
2030.49 1637
2030.91 1586
2031.34 1434
2031.76 1427
2032.19 1472
2032.61 1426
2033.04 1515
2033.46 1553
2033.88 1655
2034.31 1620
2034.73 1579
2035.16 1512
2035.58 1632
2036.01 1734
2036.43 1633
2036.86 1616
2037.29 1584
2037.71 1591
2038.14 1534
2038.56 1723
2038.99 1619
2039.41 1728
2039.84 1688
2040.26 1731
2040.69 1725
2041.11 1671
2041.54 1707
2041.97 1817
2042.39 1792
2042.82 1750
2043.24 1621
2043.67 1732
2044.09 1596
2044.52 1471
2044.95 1609
2045.37 1611
2045.80 1682
2046.22 1689
2046.65 1568
2047.08 1477
2047.50 1518
2047.93 1730
2048.36 1759
2048.78 1806
2049.21 1526
2049.64 1547
2050.06 1663
2050.49 1766
2050.92 1701
2051.34 1577
2051.77 1615
2052.20 1668
2052.62 1455
2053.05 1534
2053.48 1463
2053.90 1426
2054.33 1389
2054.76 1490
2055.18 1481
2055.61 1519
2056.04 1576
2056.47 1430
2056.89 1543
2057.32 1566
2057.75 1609
2058.17 1536
2058.60 1578
2059.03 1559
2059.46 1587
2059.88 1557
2060.31 1492
2060.74 1494
2061.17 1555
2061.60 1626
2062.02 1665
2062.45 1520
2062.88 1670
2063.31 1786
2063.74 1740
2064.16 1697
2064.59 1594
2065.02 1590
2065.45 1581
2065.88 1607
2066.30 1884
2066.73 1864
2067.16 1908
2067.59 2014
2068.02 1939
2068.45 1902
2068.87 1912
2069.30 1706
2069.73 1680
2070.16 1674
2070.59 1504
2071.02 1650
2071.45 1722
2071.87 1689
2072.30 1722
2072.73 1811
2073.16 1796
2073.59 1677
2074.02 1604
2074.45 1613
2074.88 1587
2075.31 1507
2075.74 1582
2076.17 1609
2076.59 1569
2077.02 1551
2077.45 1553
2077.88 1593
2078.31 1845
2078.74 1714
2079.17 1656
2079.60 1582
2080.03 1730
2080.46 1719
2080.89 1770
2081.32 1869
2081.75 1846
2082.18 1856
2082.61 1896
2083.04 2023
2083.47 2070
2083.90 1904
2084.33 1799
2084.76 1804
2085.19 1851
2085.62 1754
2086.05 1596
2086.48 1537
2086.91 1587
2087.34 1614
2087.77 1612
2088.20 1546
2088.63 1634
2089.06 1665
2089.49 1461
2089.93 1698
2090.36 1676
2090.79 1568
2091.22 1582
2091.65 1591
2092.08 1534
2092.51 1530
2092.94 1627
2093.37 1630
2093.80 1680
2094.23 1539
2094.67 1488
2095.10 1554
2095.53 1544
2095.96 1601
2096.39 1526
2096.82 1613
2097.25 1488
2097.68 1539
2098.12 1498
2098.55 1457
2098.98 1437
2099.41 1480
2099.84 1359
2100.27 1559
2100.71 1576
2101.14 1725
2101.57 1689
2102.00 1652
2102.43 1544
2102.87 1641
2103.30 1533
2103.73 1523
2104.16 1486
2104.59 1507
2105.03 1425
2105.46 1473
2105.89 1401
2106.32 1411
2106.76 1453
2107.19 1468
2107.62 1509
2108.05 1515
2108.49 1607
2108.92 1580
2109.35 1497
2109.78 1512
2110.22 1694
2110.65 1511
2111.08 1586
2111.52 1451
2111.95 1549
2112.38 1540
2112.81 1573
2113.25 1853
2113.68 1685
2114.11 1436
2114.55 1584
2114.98 1453
2115.41 1611
2115.85 1601
2116.28 1497
2116.71 1666
2117.15 1576
2117.58 1588
2118.01 1462
2118.45 1465
2118.88 1628
2119.32 1419
2119.75 1449
2120.18 1515
2120.62 1443
2121.05 1340
2121.48 1481
2121.92 1635
2122.35 1609
2122.79 1668
2123.22 1602
2123.65 1571
2124.09 1605
2124.52 1505
2124.96 1396
2125.39 1506
2125.83 1604
2126.26 1542
2126.70 1561
2127.13 1452
2127.56 1436
2128.00 1517
2128.43 1392
2128.87 1546
2129.30 1576
2129.74 1443
2130.17 1348
2130.61 1389
2131.04 1476
2131.48 1425
2131.91 1513
2132.35 1651
2132.78 1587
2133.22 1559
2133.65 1537
2134.09 1565
2134.52 1568
2134.96 1591
2135.39 1716
2135.83 1641
2136.26 1688
2136.70 1728
2137.14 1812
2137.57 1913
2138.01 1727
2138.44 1705
2138.88 1731
2139.31 1694
2139.75 1626
2140.19 1669
2140.62 1735
2141.06 1719
2141.49 1717
2141.93 1525
2142.37 1541
2142.80 1526
2143.24 1590
2143.67 1577
2144.11 1488
2144.55 1386
2144.98 1418
2145.42 1466
2145.86 1379
2146.29 1454
2146.73 1361
2147.16 1298
2147.60 1444
2148.04 1471
2148.47 1362
2148.91 1436
2149.35 1464
2149.79 1627
2150.22 1802
2150.66 1449
2151.10 1618
2151.53 1669
2151.97 1856
2152.41 1704
2152.84 1842
2153.28 1818
2153.72 1674
2154.16 1708
2154.59 1668
2155.03 1531
2155.47 1634
2155.91 1717
2156.34 1571
2156.78 1529
2157.22 1659
2157.66 1645
2158.09 1608
2158.53 1619
2158.97 1492
2159.41 1582
2159.84 1526
2160.28 1615
2160.72 1654
2161.16 1648
2161.60 1645
2162.03 1652
2162.47 1630
2162.91 1425
2163.35 1613
2163.79 1555
2164.22 1673
2164.66 1856
2165.10 1648
2165.54 1606
2165.98 1534
2166.42 1555
2166.86 1540
2167.29 1547
2167.73 1528
2168.17 1679
2168.61 1792
2169.05 1558
2169.49 1712
2169.93 1581
2170.37 1723
2170.80 1678
2171.24 1567
2171.68 1527
2172.12 1700
2172.56 1790
2173.00 1656
2173.44 1609
2173.88 1727
2174.32 1834
2174.76 1906
2175.20 1964
2175.64 2030
2176.08 1859
2176.51 1860
2176.95 1949
2177.39 1991
2177.83 1798
2178.27 1923
2178.71 1831
2179.15 1778
2179.59 1806
2180.03 1690
2180.47 1739
2180.91 1548
2181.35 1695
2181.79 1637
2182.23 1652
2182.67 1694
2183.11 1788
2183.55 1572
2183.99 1688
2184.43 1658
2184.87 1571
2185.31 1619
2185.76 1549
2186.20 1685
2186.64 1441
2187.08 1466
2187.52 1578
2187.96 1592
2188.40 1518
2188.84 1651
2189.28 1675
2189.72 1665
2190.16 1731
2190.60 1672
2191.04 1653
2191.49 1730
2191.93 1689
2192.37 1520
2192.81 1605
2193.25 1702
2193.69 1714
2194.13 1746
2194.57 1635
2195.02 1681
2195.46 1698
2195.90 1613
2196.34 1511
2196.78 1682
2197.22 1704
2197.66 1654
2198.11 1614
2198.55 1635
2198.99 1492
2199.43 1582
2199.87 1580
2200.32 1565
2200.76 1439
2201.20 1579
2201.64 1524
2202.08 1527
2202.53 1475
2202.97 1680
2203.41 1502
2203.85 1516
2204.29 1675
2204.74 1424
2205.18 1619
2205.62 1496
2206.06 1518
2206.51 1454
2206.95 1600
2207.39 1561
2207.83 1569
2208.28 1679
2208.72 1607
2209.16 1553
2209.61 1499
2210.05 1754
2210.49 1566
2210.93 1660
2211.38 1557
2211.82 1643
2212.26 1737
2212.71 1616
2213.15 1705
2213.59 1823
2214.04 1647
2214.48 1460
2214.92 1468
2215.37 1583
2215.81 1696
2216.25 1673
2216.70 1494
2217.14 1452
2217.59 1620
2218.03 1669
2218.47 1582
2218.92 1403
2219.36 1442
2219.80 1464
2220.25 1435
2220.69 1374
2221.14 1364
2221.58 1274
2222.02 1433
2222.47 1443
2222.91 1506
2223.36 1471
2223.80 1620
2224.25 1361
2224.69 1553
2225.13 1515
2225.58 1519
2226.02 1692
2226.47 1585
2226.91 1484
2227.36 1539
2227.80 1639
2228.25 1680
2228.69 1589
2229.14 1543
2229.58 1571
2230.03 1608
2230.47 1476
2230.92 1611
2231.36 1751
2231.81 1707
2232.25 1745
2232.70 1768
2233.14 1648
2233.59 1571
2234.03 1623
2234.48 1669
2234.92 1698
2235.37 1622
2235.81 1656
2236.26 1765
2236.70 1693
2237.15 1717
2237.60 1773
2238.04 1715
2238.49 1787
2238.93 1692
2239.38 1786
2239.83 1755
2240.27 1696
2240.72 1722
2241.16 1882
2241.61 1886
2242.06 1649
2242.50 1779
2242.95 1877
2243.39 1599
2243.84 1438
2244.29 1590
2244.73 1396
2245.18 1524
2245.63 1441
2246.07 1403
2246.52 1501
2246.97 1493
2247.41 1476
2247.86 1562
2248.31 1273
2248.75 1362
2249.20 1507
2249.65 1561
2250.09 1496
2250.54 1445
2250.99 1572
2251.43 1560
2251.88 1531
2252.33 1620
2252.78 1641
2253.22 1531
2253.67 1410
2254.12 1512
2254.56 1336
2255.01 1439
2255.46 1494
2255.91 1474
2256.35 1497
2256.80 1353
2257.25 1363
2257.70 1455
2258.14 1285
2258.59 1410
2259.04 1499
2259.49 1417
2259.94 1507
2260.38 1450
2260.83 1555
2261.28 1474
2261.73 1537
2262.18 1613
2262.62 1517
2263.07 1571
2263.52 1662
2263.97 1782
2264.42 1825
2264.87 1630
2265.31 1694
2265.76 1710
2266.21 1556
2266.66 1611
2267.11 1619
2267.56 1631
2268.01 1665
2268.45 1798
2268.90 1912
2269.35 1733
2269.80 1657
2270.25 1620
2270.70 1660
2271.15 1545
2271.60 1541
2272.05 1699
2272.49 1647
2272.94 1820
2273.39 1663
2273.84 1631
2274.29 1550
2274.74 1568
2275.19 1573
2275.64 1447
2276.09 1442
2276.54 1661
2276.99 1538
2277.44 1512
2277.89 1464
2278.34 1541
2278.79 1564
2279.24 1546
2279.69 1624
2280.14 1454
2280.59 1490
2281.04 1640
2281.49 1663
2281.94 1588
2282.39 1707
2282.84 1694
2283.29 1679
2283.74 1582
2284.19 1686
2284.64 1541
2285.09 1673
2285.54 1808
2285.99 1625
2286.44 1560
2286.89 1726
2287.34 1747
2287.79 1522
2288.24 1444
2288.69 1509
2289.14 1732
2289.59 1744
2290.05 1816
2290.50 1910
2290.95 1993
2291.40 2084
2291.85 2209
2292.30 2180
2292.75 2117
2293.20 2332
2293.65 2252
2294.11 2424
2294.56 2372
2295.01 2343
2295.46 2063
2295.91 2046
2296.36 2118
2296.81 1962
2297.27 1860
2297.72 1712
2298.17 1965
2298.62 2104
2299.07 1740
2299.52 1730
2299.98 1753
2300.43 1761
2300.88 1751
2301.33 1706
2301.78 1442
2302.24 1449
2302.69 1460
2303.14 1475
2303.59 1570
2304.04 1480
2304.50 1511
2304.95 1447
2305.40 1472
2305.85 1397
2306.31 1448
2306.76 1597
2307.21 1390
2307.66 1449
2308.12 1434
2308.57 1580
2309.02 1704
2309.48 1658
2309.93 1853
2310.38 1941
2310.83 1869
2311.29 1990
2311.74 1920
2312.19 2015
2312.65 2019
2313.10 1911
2313.55 1955
2314.01 1753
2314.46 1669
2314.91 1734
2315.37 1688
2315.82 1663
2316.27 1633
2316.73 1614
2317.18 1616
2317.63 1546
2318.09 1615
2318.54 1521
2318.99 1566
2319.45 1594
2319.90 1750
2320.36 1492
2320.81 1706
2321.26 1696
2321.72 1626
2322.17 1757
2322.63 1588
2323.08 1508
2323.53 1512
2323.99 1507
2324.44 1558
2324.90 1525
2325.35 1501
2325.80 1602
2326.26 1618
2326.71 1855
2327.17 1735
2327.62 1847
2328.08 1582
2328.53 1629
2328.99 1664
2329.44 1695
2329.90 1856
2330.35 1965
2330.81 1931
2331.26 1936
2331.72 1762
2332.17 2070
2332.63 2024
2333.08 1719
2333.54 1738
2333.99 1839
2334.45 2033
2334.90 1841
2335.36 1628
2335.81 1645
2336.27 1603
2336.72 1716
2337.18 1564
2337.63 1468
2338.09 1566
2338.55 1502
2339.00 1554
2339.46 1681
2339.91 1656
2340.37 1657
2340.82 1807
2341.28 1771
2341.74 1749
2342.19 1832
2342.65 1689
2343.10 1640
2343.56 1625
2344.02 1743
2344.47 1770
2344.93 1577
2345.39 1582
2345.84 1646
2346.30 1687
2346.75 1718
2347.21 1753
2347.67 1843
2348.12 1672
2348.58 1667
2349.04 1519
2349.49 1574
2349.95 1594
2350.41 1580
2350.86 1725
2351.32 1591
2351.78 1555
2352.23 1656
2352.69 1693
2353.15 1735
2353.61 1800
2354.06 1590
2354.52 1674
2354.98 1495
2355.43 1556
2355.89 1583
2356.35 1557
2356.81 1557
2357.26 1542
2357.72 1599
2358.18 1655
2358.64 1691
2359.09 1585
2359.55 1463
2360.01 1535
2360.47 1495
2360.93 1607
2361.38 1608
2361.84 1508
2362.30 1624
2362.76 1627
2363.22 1629
2363.67 1605
2364.13 1766
2364.59 1636
2365.05 1550
2365.51 1556
2365.96 1871
2366.42 1709
2366.88 1656
2367.34 1573
2367.80 1585
2368.26 1661
2368.72 1663
2369.17 1784
2369.63 1618
2370.09 1725
2370.55 1676
2371.01 1649
2371.47 1616
2371.93 1723
2372.39 1655
2372.84 1572
2373.30 1524
2373.76 1603
2374.22 1593
2374.68 1584
2375.14 1444
2375.60 1507
2376.06 1574
2376.52 1590
2376.98 1509
2377.44 1524
2377.90 1500
2378.36 1413
2378.81 1493
2379.27 1538
2379.73 1642
2380.19 1566
2380.65 1450
2381.11 1612
2381.57 1528
2382.03 1676
2382.49 1541
2382.95 1692
2383.41 1644
2383.87 1617
2384.33 1663
2384.79 1472
2385.25 1653
2385.71 1642
2386.17 1564
2386.63 1540
2387.09 1590
2387.55 1609
2388.01 1674
2388.48 1649
2388.94 1606
2389.40 1533
2389.86 1576
2390.32 1837
2390.78 1700
2391.24 1597
2391.70 1570
2392.16 1598
2392.62 1583
2393.08 1599
2393.54 1524
2394.00 1603
2394.47 1731
2394.93 1507
2395.39 1413
2395.85 1450
2396.31 1561
2396.77 1447
2397.23 1426
2397.69 1488
2398.16 1429
2398.62 1463
2399.08 1335
2399.54 1348
2400.00 1356
2400.46 1331
2400.92 1319
2401.39 1307
2401.85 1411
2402.31 1466
2402.77 1446
2403.23 1422
2403.70 1461
2404.16 1506
2404.62 1477
2405.08 1449
2405.54 1569
2406.01 1400
2406.47 1484
2406.93 1483
2407.39 1499
2407.86 1441
2408.32 1443
2408.78 1609
2409.24 1615
2409.71 1535
2410.17 1374
2410.63 1436
2411.09 1461
2411.56 1406
2412.02 1512
2412.48 1513
2412.94 1389
2413.41 1367
2413.87 1402
2414.33 1576
2414.80 1529
2415.26 1519
2415.72 1530
2416.19 1413
2416.65 1599
2417.11 1777
2417.57 1771
2418.04 1825
2418.50 1943
2418.96 1974
2419.43 2208
2419.89 2070
2420.36 2108
2420.82 2318
2421.28 2294
2421.75 2180
2422.21 2055
2422.67 2161
2423.14 1917
2423.60 1857
2424.07 1759
2424.53 1682
2424.99 1710
2425.46 1735
2425.92 1778
2426.39 1631
2426.85 1660
2427.31 1650
2427.78 1666
2428.24 1708
2428.71 1527
2429.17 1555
2429.64 1639
2430.10 1511
2430.56 1545
2431.03 1471
2431.49 1493
2431.96 1465
2432.42 1589
2432.89 1499
2433.35 1625
2433.82 1633
2434.28 1573
2434.75 1638
2435.21 1607
2435.68 1698
2436.14 1755
2436.61 1732
2437.07 1753
2437.54 1743
2438.00 1778
2438.47 1819
2438.93 1857
2439.40 1846
2439.86 1871
2440.33 1663
2440.80 1756
2441.26 1847
2441.73 1938
2442.19 1855
2442.66 1833
2443.12 1743
2443.59 1778
2444.06 1849
2444.52 1593
2444.99 1568
2445.45 1676
2445.92 1704
2446.38 1594
2446.85 1463
2447.32 1609
2447.78 1530
2448.25 1498
2448.72 1511
2449.18 1475
2449.65 1487
2450.11 1444
2450.58 1445
2451.05 1442
2451.51 1557
2451.98 1329
2452.45 1439
2452.91 1384
2453.38 1409
2453.85 1467
2454.31 1453
2454.78 1544
2455.25 1578
2455.71 1399
2456.18 1438
2456.65 1665
2457.12 1653
2457.58 1610
2458.05 1630
2458.52 1474
2458.98 1540
2459.45 1569
2459.92 1607
2460.39 1681
2460.85 1526
2461.32 1530
2461.79 1599
2462.26 1560
2462.72 1422
2463.19 1508
2463.66 1398
2464.13 1439
2464.59 1420
2465.06 1478
2465.53 1539
2466.00 1465
2466.47 1433
2466.93 1387
2467.40 1643
2467.87 1378
2468.34 1451
2468.81 1405
2469.27 1477
2469.74 1575
2470.21 1418
2470.68 1568
2471.15 1525
2471.62 1561
2472.09 1572
2472.55 1301
2473.02 1334
2473.49 1503
2473.96 1459
2474.43 1281
2474.90 1296
2475.37 1384
2475.83 1339
2476.30 1437
2476.77 1414
2477.24 1339
2477.71 1342
2478.18 1471
2478.65 1504
2479.12 1477
2479.59 1431
2480.06 1546
2480.53 1602
2480.99 1713
2481.46 1689
2481.93 1732
2482.40 1809
2482.87 1814
2483.34 1855
2483.81 1702
2484.28 1447
2484.75 1554
2485.22 1680
2485.69 1667
2486.16 1551
2486.63 1643
2487.10 1473
2487.57 1492
2488.04 1471
2488.51 1474
2488.98 1406
2489.45 1436
2489.92 1430
2490.39 1507
2490.86 1380
2491.33 1321
2491.80 1348
2492.27 1366
2492.74 1476
2493.21 1575
2493.68 1674
2494.15 1630
2494.62 1866
2495.10 1589
2495.57 1645
2496.04 1730
2496.51 1658
2496.98 1737
2497.45 1627
2497.92 1667
2498.39 1753
2498.86 1637
2499.33 1457
2499.80 1526
2500.28 1450
2500.75 1551
2501.22 1434
2501.69 1325
2502.16 1436
2502.63 1295
2503.10 1366
2503.57 1286
2504.05 1374
2504.52 1509
2504.99 1547
2505.46 1414
2505.93 1372
2506.40 1400
2506.88 1524
2507.35 1476
2507.82 1646
2508.29 1545
2508.76 1547
2509.24 1473
2509.71 1461
2510.18 1543
2510.65 1639
2511.12 1669
2511.60 1773
2512.07 1651
2512.54 1612
2513.01 1544
2513.49 1523
2513.96 1630
2514.43 1495
2514.90 1635
2515.38 1451
2515.85 1459
2516.32 1504
2516.79 1530
2517.27 1459
2517.74 1572
2518.21 1581
2518.68 1605
2519.16 1393
2519.63 1536
2520.10 1640
2520.58 1574
2521.05 1402
2521.52 1454
2522.00 1590
2522.47 1541
2522.94 1445
2523.42 1492
2523.89 1557
2524.36 1585
2524.84 1581
2525.31 1451
2525.78 1490
2526.26 1468
2526.73 1349
2527.20 1219
2527.68 1303
2528.15 1324
2528.63 1444
2529.10 1442
2529.57 1477
2530.05 1537
2530.52 1291
2531.00 1347
2531.47 1478
2531.94 1416
2532.42 1506
2532.89 1458
2533.37 1471
2533.84 1590
2534.32 1530
2534.79 1727
2535.26 1604
2535.74 1503
2536.21 1556
2536.69 1583
2537.16 1588
2537.64 1631
2538.11 1439
2538.59 1568
2539.06 1589
2539.54 1627
2540.01 1622
2540.49 1516
2540.96 1507
2541.44 1452
2541.91 1566
2542.39 1383
2542.86 1400
2543.34 1588
2543.81 1570
2544.29 1356
2544.76 1561
2545.24 1517
2545.71 1606
2546.19 1484
2546.66 1600
2547.14 1679
2547.61 1618
2548.09 1830
2548.57 1884
2549.04 1975
2549.52 2059
2549.99 2038
2550.47 1950
2550.95 1778
2551.42 1827
2551.90 1761
2552.37 1833
2552.85 1856
2553.33 1746
2553.80 1659
2554.28 1738
2554.75 1776
2555.23 1872
2555.71 1769
2556.18 1713
2556.66 1792
2557.14 1839
2557.61 1850
2558.09 1844
2558.57 1708
2559.04 1711
2559.52 1685
2560.00 1555
2560.47 1487
2560.95 1433
2561.43 1498
2561.90 1448
2562.38 1355
2562.86 1408
2563.33 1378
2563.81 1411
2564.29 1400
2564.77 1553
2565.24 1645
2565.72 1495
2566.20 1281
2566.68 1397
2567.15 1280
2567.63 1300
2568.11 1324
2568.59 1346
2569.06 1240
2569.54 1329
2570.02 1237
2570.50 1282
2570.97 1476
2571.45 1533
2571.93 1493
2572.41 1450
2572.89 1444
2573.36 1485
2573.84 1467
2574.32 1431
2574.80 1487
2575.28 1476
2575.75 1509
2576.23 1517
2576.71 1376
2577.19 1306
2577.67 1275
2578.15 1362
2578.62 1286
2579.10 1330
2579.58 1438
2580.06 1269
2580.54 1332
2581.02 1342
2581.50 1439
2581.97 1401
2582.45 1399
2582.93 1342
2583.41 1479
2583.89 1432
2584.37 1451
2584.85 1469
2585.33 1430
2585.81 1415
2586.29 1444
2586.77 1472
2587.24 1400
2587.72 1298
2588.20 1325
2588.68 1284
2589.16 1238
2589.64 1377
2590.12 1270
2590.60 1311
2591.08 1558
2591.56 1381
2592.04 1370
2592.52 1334
2593.00 1570
2593.48 1538
2593.96 1312
2594.44 1577
2594.92 1481
2595.40 1455
2595.88 1551
2596.36 1659
2596.84 1626
2597.32 1535
2597.80 1425
2598.28 1502
2598.76 1459
2599.24 1370
2599.72 1384
2600.20 1299
2600.68 1407
2601.16 1354
2601.64 1324
2602.12 1360
2602.61 1335
2603.09 1384
2603.57 1321
2604.05 1384
2604.53 1371
2605.01 1155
2605.49 1296
2605.97 1371
2606.45 1388
2606.93 1262
2607.42 1378
2607.90 1609
2608.38 1522
2608.86 1305
2609.34 1432
2609.82 1517
2610.30 1513
2610.78 1498
2611.27 1664
2611.75 1505
2612.23 1431
2612.71 1483
2613.19 1491
2613.67 1475
2614.16 1582
2614.64 1548
2615.12 1551
2615.60 1524
2616.08 1467
2616.57 1413
2617.05 1483
2617.53 1587
2618.01 1477
2618.49 1452
2618.98 1565
2619.46 1497
2619.94 1426
2620.42 1515
2620.91 1692
2621.39 1523
2621.87 1458
2622.35 1398
2622.84 1347
2623.32 1368
2623.80 1359
2624.28 1477
2624.77 1486
2625.25 1408
2625.73 1276
2626.21 1389
2626.70 1542
2627.18 1471
2627.66 1260
2628.15 1382
2628.63 1338
2629.11 1386
2629.60 1459
2630.08 1384
2630.56 1361
2631.05 1268
2631.53 1279
2632.01 1313
2632.50 1353
2632.98 1446
2633.46 1298
2633.95 1228
2634.43 1270
2634.91 1374
2635.40 1382
2635.88 1359
2636.37 1296
2636.85 1262
2637.33 1295
2637.82 1294
2638.30 1322
2638.79 1364
2639.27 1413
2639.75 1278
2640.24 1380
2640.72 1392
2641.21 1463
2641.69 1505
2642.18 1419
2642.66 1459
2643.14 1518
2643.63 1518
2644.11 1409
2644.60 1446
2645.08 1378
2645.57 1456
2646.05 1464
2646.54 1440
2647.02 1447
2647.51 1470
2647.99 1395
2648.48 1278
2648.96 1301
2649.45 1257
2649.93 1234
2650.42 1306
2650.90 1420
2651.39 1491
2651.87 1502
2652.36 1328
2652.84 1246
2653.33 1398
2653.81 1387
2654.30 1451
2654.78 1348
2655.27 1557
2655.76 1418
2656.24 1385
2656.73 1304
2657.21 1310
2657.70 1413
2658.18 1446
2658.67 1427
2659.16 1562
2659.64 1322
2660.13 1287
2660.61 1584
2661.10 1476
2661.59 1385
2662.07 1303
2662.56 1293
2663.05 1313
2663.53 1349
2664.02 1294
2664.50 1378
2664.99 1367
2665.48 1300
2665.96 1354
2666.45 1340
2666.94 1429
2667.42 1465
2667.91 1350
2668.40 1279
2668.88 1356
2669.37 1401
2669.86 1342
2670.34 1355
2670.83 1257
2671.32 1184
2671.81 1340
2672.29 1289
2672.78 1473
2673.27 1487
2673.75 1540
2674.24 1410
2674.73 1451
2675.22 1451
2675.70 1437
2676.19 1483
2676.68 1529
2677.17 1449
2677.65 1464
2678.14 1621
2678.63 1488
2679.12 1529
2679.61 1637
2680.09 1554
2680.58 1654
2681.07 1653
2681.56 1545
2682.04 1649
2682.53 1624
2683.02 1776
2683.51 1509
2684.00 1612
2684.49 1674
2684.97 1528
2685.46 1575
2685.95 1556
2686.44 1391
2686.93 1347
2687.42 1429
2687.90 1407
2688.39 1471
2688.88 1371
2689.37 1437
2689.86 1326
2690.35 1433
2690.84 1322
2691.33 1375
2691.81 1343
2692.30 1337
2692.79 1359
2693.28 1438
2693.77 1332
2694.26 1195
2694.75 1256
2695.24 1274
2695.73 1260
2696.22 1312
2696.71 1417
2697.20 1381
2697.68 1438
2698.17 1458
2698.66 1551
2699.15 1599
2699.64 1354
2700.13 1409
2700.62 1443
2701.11 1518
2701.60 1448
2702.09 1597
2702.58 1495
2703.07 1408
2703.56 1578
2704.05 1503
2704.54 1484
2705.03 1487
2705.52 1508
2706.01 1533
2706.50 1537
2706.99 1393
2707.48 1576
2707.97 1502
2708.46 1442
2708.95 1519
2709.44 1433
2709.93 1400
2710.43 1324
2710.92 1469
2711.41 1358
2711.90 1378
2712.39 1293
2712.88 1356
2713.37 1428
2713.86 1445
2714.35 1272
2714.84 1419
2715.33 1435
2715.82 1315
2716.32 1343
2716.81 1446
2717.30 1460
2717.79 1357
2718.28 1291
2718.77 1210
2719.26 1307
2719.76 1267
2720.25 1220
2720.74 1411
2721.23 1549
2721.72 1589
2722.21 1423
2722.70 1475
2723.20 1384
2723.69 1461
2724.18 1476
2724.67 1489
2725.16 1408
2725.66 1443
2726.15 1399
2726.64 1384
2727.13 1352
2727.62 1283
2728.12 1365
2728.61 1251
2729.10 1255
2729.59 1266
2730.09 1289
2730.58 1396
2731.07 1406
2731.56 1326
2732.06 1392
2732.55 1252
2733.04 1173
2733.53 1306
2734.03 1273
2734.52 1341
2735.01 1413
2735.50 1343
2736.00 1380
2736.49 1338
2736.98 1397
2737.48 1396
2737.97 1412
2738.46 1329
2738.96 1369
2739.45 1447
2739.94 1508
2740.44 1481
2740.93 1389
2741.42 1455
2741.92 1415
2742.41 1304
2742.90 1248
2743.40 1232
2743.89 1400
2744.38 1306
2744.88 1261
2745.37 1238
2745.86 1302
2746.36 1324
2746.85 1414
2747.35 1336
2747.84 1484
2748.33 1458
2748.83 1431
2749.32 1376
2749.82 1405
2750.31 1380
2750.81 1490
2751.30 1271
2751.79 1221
2752.29 1334
2752.78 1241
2753.28 1359
2753.77 1323
2754.27 1309
2754.76 1396
2755.26 1359
2755.75 1342
2756.24 1301
2756.74 1275
2757.23 1386
2757.73 1232
2758.22 1261
2758.72 1167
2759.21 1336
2759.71 1351
2760.20 1342
2760.70 1305
2761.19 1226
2761.69 1280
2762.19 1283
2762.68 1239
2763.18 1149
2763.67 1308
2764.17 1385
2764.66 1236
2765.16 1185
2765.65 1180
2766.15 1177
2766.64 1303
2767.14 1374
2767.64 1306
2768.13 1208
2768.63 1233
2769.12 1295
2769.62 1316
2770.12 1446
2770.61 1403
2771.11 1504
2771.60 1450
2772.10 1446
2772.60 1291
2773.09 1205
2773.59 1385
2774.08 1359
2774.58 1445
2775.08 1479
2775.57 1590
2776.07 1446
2776.57 1305
2777.06 1438
2777.56 1355
2778.06 1277
2778.55 1452
2779.05 1395
2779.55 1453
2780.04 1611
2780.54 1414
2781.04 1329
2781.54 1328
2782.03 1403
2782.53 1349
2783.03 1388
2783.52 1433
2784.02 1309
2784.52 1341
2785.02 1417
2785.51 1442
2786.01 1485
2786.51 1381
2787.01 1311
2787.50 1348
2788.00 1308
2788.50 1406
2789.00 1362
2789.49 1258
2789.99 1423
2790.49 1400
2790.99 1246
2791.48 1314
2791.98 1288
2792.48 1236
2792.98 1241
2793.48 1252
2793.97 1383
2794.47 1395
2794.97 1471
2795.47 1365
2795.97 1405
2796.47 1551
2796.96 1487
2797.46 1520
2797.96 1724
2798.46 1550
2798.96 1587
2799.46 1568
2799.96 1549
2800.45 1447
2800.95 1568
2801.45 1521
2801.95 1594
2802.45 1450
2802.95 1548
2803.45 1569
2803.95 1435
2804.45 1540
2804.94 1618
2805.44 1696
2805.94 1660
2806.44 1707
2806.94 2061
2807.44 1880
2807.94 2017
2808.44 2079
2808.94 2298
2809.44 2321
2809.94 2188
2810.44 2346
2810.94 2177
2811.44 2157
2811.94 2070
2812.44 2016
2812.94 1790
2813.44 1737
2813.94 1632
2814.44 1610
2814.94 1683
2815.44 1513
2815.94 1448
2816.44 1318
2816.94 1439
2817.44 1658
2817.94 1468
2818.44 1441
2818.94 1456
2819.44 1611
2819.94 1593
2820.44 1576
2820.94 1534
2821.44 1868
2821.94 1884
2822.44 1787
2822.94 1642
2823.44 1558
2823.94 1614
2824.44 1491
2824.94 1477
2825.45 1387
2825.95 1426
2826.45 1453
2826.95 1418
2827.45 1517
2827.95 1434
2828.45 1457
2828.95 1446
2829.45 1535
2829.96 1423
2830.46 1393
2830.96 1391
2831.46 1357
2831.96 1405
2832.46 1370
2832.96 1295
2833.47 1220
2833.97 1282
2834.47 1436
2834.97 1417
2835.47 1341
2835.97 1303
2836.48 1263
2836.98 1352
2837.48 1389
2837.98 1354
2838.48 1206
2838.99 1278
2839.49 1318
2839.99 1405
2840.49 1389
2841.00 1420
2841.50 1478
2842.00 1351
2842.50 1434
2843.01 1485
2843.51 1420
2844.01 1473
2844.51 1459
2845.02 1350
2845.52 1390
2846.02 1356
2846.52 1330
2847.03 1481
2847.53 1656
2848.03 1500
2848.54 1592
2849.04 1626
2849.54 1807
2850.04 1758
2850.55 1637
2851.05 1373
2851.55 1390
2852.06 1428
2852.56 1364
2853.06 1436
2853.57 1466
2854.07 1287
2854.57 1430
2855.08 1322
2855.58 1242
2856.09 1208
2856.59 1326
2857.09 1433
2857.60 1276
2858.10 1304
2858.60 1338
2859.11 1367
2859.61 1173
2860.12 1358
2860.62 1527
2861.12 1405
2861.63 1281
2862.13 1333
2862.64 1298
2863.14 1289
2863.65 1342
2864.15 1240
2864.65 1148
2865.16 1111
2865.66 1240
2866.17 1317
2866.67 1248
2867.18 1235
2867.68 1262
2868.19 1287
2868.69 1204
2869.20 1239
2869.70 1229
2870.21 1247
2870.71 1281
2871.21 1413
2871.72 1265
2872.23 1343
2872.73 1374
2873.24 1303
2873.74 1370
2874.25 1326
2874.75 1270
2875.26 1267
2875.76 1386
2876.27 1370
2876.77 1289
2877.28 1364
2877.78 1227
2878.29 1254
2878.79 1229
2879.30 1292
2879.81 1303
2880.31 1279
2880.82 1355
2881.32 1243
2881.83 1363
2882.34 1356
2882.84 1500
2883.35 1508
2883.85 1411
2884.36 1475
2884.87 1610
2885.37 1598
2885.88 1609
2886.38 1773
2886.89 1714
2887.40 1773
2887.90 1936
2888.41 1987
2888.92 1833
2889.42 1993
2889.93 1886
2890.44 1884
2890.94 1727
2891.45 1699
2891.96 1604
2892.46 1607
2892.97 1550
2893.48 1381
2893.98 1374
2894.49 1499
2895.00 1422
2895.51 1452
2896.01 1550
2896.52 1546
2897.03 1552
2897.53 1622
2898.04 1699
2898.55 1656
2899.06 1687
2899.56 1881
2900.07 1733
2900.58 1529
2901.09 1538
2901.59 1562
2902.10 1645
2902.61 1659
2903.12 1731
2903.63 1607
2904.13 1696
2904.64 1766
2905.15 1831
2905.66 1629
2906.17 1548
2906.67 1608
2907.18 1498
2907.69 1481
2908.20 1513
2908.71 1453
2909.21 1524
2909.72 1473
2910.23 1325
2910.74 1380
2911.25 1484
2911.76 1337
2912.26 1332
2912.77 1259
2913.28 1267
2913.79 1319
2914.30 1443
2914.81 1473
2915.32 1371
2915.83 1361
2916.34 1322
2916.84 1400
2917.35 1438
2917.86 1246
2918.37 1301
2918.88 1380
2919.39 1409
2919.90 1265
2920.41 1283
2920.92 1288
2921.43 1355
2921.94 1208
2922.45 1288
2922.96 1324
2923.46 1332
2923.97 1539
2924.48 1445
2924.99 1552
2925.50 1553
2926.01 1571
2926.52 1570
2927.03 1587
2927.54 1711
2928.05 1685
2928.56 1737
2929.07 1489
2929.58 1444
2930.09 1430
2930.60 1357
2931.11 1287
2931.62 1376
2932.13 1413
2932.64 1275
2933.15 1207
2933.67 1312
2934.18 1312
2934.69 1320
2935.20 1336
2935.71 1301
2936.22 1369
2936.73 1409
2937.24 1520
2937.75 1425
2938.26 1406
2938.77 1389
2939.28 1368
2939.79 1600
2940.30 1359
2940.82 1314
2941.33 1507
2941.84 1493
2942.35 1360
2942.86 1399
2943.37 1491
2943.88 1490
2944.39 1493
2944.91 1595
2945.42 1400
2945.93 1565
2946.44 1613
2946.95 1607
2947.46 1552
2947.98 1773
2948.49 1705
2949.00 1685
2949.51 1652
2950.02 1636
2950.53 1624
2951.05 1517
2951.56 1501
2952.07 1434
2952.58 1474
2953.09 1361
2953.61 1244
2954.12 1433
2954.63 1255
2955.14 1275
2955.66 1273
2956.17 1426
2956.68 1394
2957.19 1308
2957.71 1317
2958.22 1323
2958.73 1266
2959.24 1346
2959.76 1311
2960.27 1383
2960.78 1366
2961.29 1351
2961.81 1344
2962.32 1569
2962.83 1569
2963.35 1588
2963.86 1632
2964.37 1625
2964.89 1498
2965.40 1470
2965.91 1450
2966.43 1550
2966.94 1523
2967.45 1452
2967.97 1376
2968.48 1297
2968.99 1397
2969.51 1221
2970.02 1252
2970.53 1216
2971.05 1308
2971.56 1335
2972.07 1461
2972.59 1338
2973.10 1173
2973.62 1272
2974.13 1405
2974.64 1370
2975.16 1447
2975.67 1379
2976.19 1331
2976.70 1395
2977.22 1438
2977.73 1309
2978.24 1442
2978.76 1371
2979.27 1363
2979.79 1431
2980.30 1329
2980.82 1355
2981.33 1458
2981.85 1396
2982.36 1400
2982.87 1462
2983.39 1432
2983.90 1451
2984.42 1519
2984.93 1496
2985.45 1499
2985.96 1578
2986.48 1451
2986.99 1460
2987.51 1374
2988.02 1354
2988.54 1517
2989.05 1692
2989.57 1524
2990.09 1572
2990.60 1585
2991.12 1761
2991.63 1661
2992.15 1725
2992.66 1799
2993.18 1772
2993.69 1793
2994.21 1688
2994.73 1713
2995.24 1735
2995.76 1756
2996.27 1733
2996.79 2015
2997.30 2254
2997.82 2283
2998.34 2040
2998.85 2022
2999.37 2309
2999.89 2385
3000.40 2387
3000.92 2456
3001.43 2469
3001.95 2335
3002.47 2301
3002.98 2491
3003.50 2517
3004.02 2674
3004.53 3047
3005.05 3223
3005.57 3470
3006.08 3650
3006.60 3843
3007.12 3901
3007.63 3913
3008.15 3507
3008.67 3377
3009.18 3079
3009.70 2559
3010.22 2333
3010.74 2258
3011.25 2073
3011.77 1984
3012.29 1803
3012.80 1661
3013.32 1536
3013.84 1459
3014.36 1599
3014.87 1504
3015.39 1466
3015.91 1605
3016.43 1723
3016.94 1675
3017.46 1624
3017.98 1618
3018.50 1589
3019.02 1610
3019.53 1624
3020.05 1670
3020.57 1606
3021.09 1655
3021.60 1652
3022.12 1877
3022.64 1729
3023.16 1765
3023.68 1650
3024.20 1558
3024.71 1663
3025.23 1759
3025.75 1766
3026.27 1854
3026.79 1696
3027.31 1949
3027.82 1869
3028.34 1721
3028.86 1566
3029.38 1459
3029.90 1513
3030.42 1633
3030.94 1662
3031.46 1467
3031.98 1553
3032.49 1423
3033.01 1562
3033.53 1561
3034.05 1543
3034.57 1647
3035.09 1536
3035.61 1509
3036.13 1673
3036.65 1513
3037.17 1477
3037.69 1597
3038.21 1423
3038.73 1417
3039.25 1419
3039.76 1424
3040.28 1418
3040.80 1410
3041.32 1402
3041.84 1289
3042.36 1395
3042.88 1474
3043.40 1390
3043.92 1441
3044.44 1549
3044.96 1524
3045.48 1505
3046.00 1483
3046.52 1474
3047.04 1429
3047.56 1424
3048.08 1333
3048.60 1657
3049.13 1572
3049.65 1465
3050.17 1430
3050.69 1528
3051.21 1438
3051.73 1524
3052.25 1369
3052.77 1328
3053.29 1333
3053.81 1381
3054.33 1360
3054.85 1309
3055.37 1285
3055.89 1292
3056.42 1170
3056.94 1261
3057.46 1309
3057.98 1407
3058.50 1405
3059.02 1511
3059.54 1332
3060.06 1297
3060.59 1501
3061.11 1298
3061.63 1361
3062.15 1354
3062.67 1382
3063.19 1314
3063.71 1484
3064.24 1429
3064.76 1343
3065.28 1497
3065.80 1397
3066.32 1431
3066.85 1480
3067.37 1451
3067.89 1378
3068.41 1479
3068.93 1481
3069.46 1492
3069.98 1390
3070.50 1412
3071.02 1461
3071.54 1325
3072.07 1398
3072.59 1389
3073.11 1473
3073.63 1441
3074.16 1432
3074.68 1389
3075.20 1481
3075.73 1487
3076.25 1438
3076.77 1423
3077.29 1425
3077.82 1522
3078.34 1816
3078.86 1850
3079.39 1643
3079.91 1529
3080.43 1666
3080.95 1850
3081.48 1814
3082.00 1616
3082.52 1528
3083.05 1696
3083.57 1651
3084.09 1707
3084.62 1755
3085.14 1765
3085.66 1746
3086.19 1686
3086.71 1588
3087.24 1531
3087.76 1586
3088.28 1532
3088.81 1560
3089.33 1572
3089.85 1498
3090.38 1486
3090.90 1595
3091.43 1560
3091.95 1531
3092.47 1646
3093.00 1474
3093.52 1345
3094.05 1458
3094.57 1515
3095.10 1610
3095.62 1612
3096.14 1588
3096.67 1553
3097.19 1521
3097.72 1721
3098.24 1682
3098.77 1690
3099.29 1818
3099.82 1719
3100.34 1932
3100.87 2139
3101.39 2629
3101.92 2835
3102.44 3162
3102.97 3506
3103.49 3968
3104.02 4274
3104.54 4668
3105.07 4825
3105.59 4827
3106.12 4295
3106.64 3924
3107.17 3648
3107.69 3297
3108.22 2902
3108.74 2220
3109.27 1880
3109.79 1874
3110.32 1920
3110.85 1865
3111.37 1775
3111.90 1558
3112.42 1720
3112.95 1723
3113.48 1584
3114.00 1576
3114.53 1677
3115.05 1630
3115.58 1613
3116.11 1769
3116.63 1639
3117.16 1436
3117.68 1306
3118.21 1545
3118.74 1585
3119.26 1357
3119.79 1492
3120.32 1509
3120.84 1438
3121.37 1460
3121.90 1569
3122.42 1759
3122.95 1629
3123.48 1721
3124.00 1702
3124.53 1794
3125.06 1711
3125.58 1712
3126.11 1617
3126.64 1443
3127.16 1467
3127.69 1508
3128.22 1420
3128.75 1459
3129.27 1493
3129.80 1408
3130.33 1324
3130.85 1343
3131.38 1412
3131.91 1390
3132.44 1328
3132.96 1375
3133.49 1333
3134.02 1267
3134.55 1286
3135.07 1295
3135.60 1299
3136.13 1331
3136.66 1416
3137.19 1281
3137.71 1284
3138.24 1408
3138.77 1322
3139.30 1350
3139.83 1428
3140.35 1471
3140.88 1325
3141.41 1342
3141.94 1500
3142.47 1495
3143.00 1358
3143.52 1332
3144.05 1229
3144.58 1237
3145.11 1255
3145.64 1319
3146.17 1326
3146.70 1256
3147.22 1382
3147.75 1446
3148.28 1478
3148.81 1369
3149.34 1614
3149.87 1626
3150.40 1731
3150.93 1596
3151.46 1675
3151.98 1587
3152.51 1564
3153.04 1368
3153.57 1540
3154.10 1524
3154.63 1353
3155.16 1305
3155.69 1408
3156.22 1358
3156.75 1420
3157.28 1482
3157.81 1401
3158.34 1505
3158.87 1495
3159.40 1574
3159.93 1594
3160.46 1548
3160.99 1468
3161.52 1509
3162.05 1417
3162.58 1444
3163.11 1420
3163.64 1282
3164.17 1253
3164.70 1379
3165.23 1564
3165.76 1408
3166.29 1523
3166.82 1436
3167.35 1477
3167.88 1362
3168.41 1424
3168.94 1246
3169.47 1237
3170.00 1291
3170.53 1345
3171.06 1205
3171.59 1272
3172.13 1337
3172.66 1242
3173.19 1366
3173.72 1214
3174.25 1158
3174.78 1309
3175.31 1380
3175.84 1387
3176.37 1472
3176.90 1345
3177.44 1415
3177.97 1493
3178.50 1431
3179.03 1513
3179.56 1495
3180.09 1492
3180.62 1417
3181.16 1447
3181.69 1440
3182.22 1336
3182.75 1409
3183.28 1416
3183.81 1278
3184.35 1271
3184.88 1368
3185.41 1349
3185.94 1382
3186.47 1482
3187.01 1187
3187.54 1241
3188.07 1207
3188.60 1217
3189.14 1350
3189.67 1299
3190.20 1230
3190.73 1260
3191.26 1190
3191.80 1252
3192.33 1297
3192.86 1347
3193.39 1206
3193.93 1242
3194.46 1250
3194.99 1280
3195.53 1139
3196.06 1137
3196.59 1175
3197.12 1200
3197.66 1369
3198.19 1248
3198.72 1241
3199.26 1230
3199.79 1154
3200.32 1238
3200.86 1199
3201.39 1245
3201.92 1278
3202.46 1345
3202.99 1467
3203.52 1551
3204.06 1452
3204.59 1435
3205.12 1297
3205.66 1379
3206.19 1397
3206.72 1334
3207.26 1273
3207.79 1408
3208.33 1476
3208.86 1395
3209.39 1436
3209.93 1470
3210.46 1401
3211.00 1279
3211.53 1513
3212.06 1549
3212.60 1531
3213.13 1389
3213.67 1488
3214.20 1471
3214.74 1368
3215.27 1468
3215.80 1541
3216.34 1445
3216.87 1283
3217.41 1308
3217.94 1505
3218.48 1466
3219.01 1403
3219.55 1468
3220.08 1294
3220.62 1391
3221.15 1476
3221.69 1370
3222.22 1463
3222.76 1456
3223.29 1432
3223.83 1468
3224.36 1530
3224.90 1538
3225.43 1406
3225.97 1296
3226.50 1442
3227.04 1572
3227.57 1508
3228.11 1464
3228.65 1462
3229.18 1481
3229.72 1590
3230.25 1325
3230.79 1323
3231.32 1382
3231.86 1413
3232.40 1456
3232.93 1423
3233.47 1449
3234.00 1457
3234.54 1270
3235.08 1369
3235.61 1526
3236.15 1624
3236.68 1590
3237.22 1530
3237.76 1611
3238.29 1535
3238.83 1509
3239.37 1630
3239.90 1651
3240.44 1585
3240.97 1694
3241.51 1620
3242.05 1743
3242.58 1726
3243.12 1631
3243.66 1513
3244.20 1446
3244.73 1495
3245.27 1558
3245.81 1518
3246.34 1514
3246.88 1494
3247.42 1515
3247.95 1638
3248.49 1459
3249.03 1516
3249.57 1455
3250.10 1487
3250.64 1467
3251.18 1449
3251.72 1562
3252.25 1551
3252.79 1485
3253.33 1570
3253.87 1542
3254.40 1747
3254.94 1821
3255.48 1690
3256.02 1598
3256.55 1550
3257.09 1704
3257.63 1732
3258.17 1658
3258.71 1556
3259.24 1537
3259.78 1826
3260.32 1966
3260.86 1928
3261.40 2095
3261.94 2221
3262.47 2470
3263.01 2262
3263.55 2409
3264.09 2723
3264.63 2837
3265.17 3235
3265.71 3547
3266.24 3805
3266.78 3856
3267.32 4232
3267.86 4506
3268.40 4448
3268.94 4868
3269.48 4451
3270.02 4206
3270.55 3877
3271.09 3511
3271.63 3241
3272.17 2747
3272.71 2405
3273.25 2191
3273.79 1969
3274.33 1736
3274.87 1681
3275.41 1661
3275.95 1756
3276.49 1732
3277.03 1693
3277.57 1736
3278.11 1738
3278.65 1836
3279.19 1839
3279.73 1863
3280.26 1713
3280.80 1837
3281.34 1760
3281.88 1909
3282.42 1852
3282.96 1782
3283.50 1795
3284.04 1885
3284.59 1842
3285.13 1959
3285.67 1907
3286.21 1946
3286.75 2103
3287.29 2172
3287.83 2042
3288.37 1946
3288.91 1928
3289.45 1980
3289.99 2128
3290.53 1981
3291.07 2047
3291.61 1957
3292.15 2087
3292.69 2125
3293.23 2222
3293.77 2132
3294.32 2341
3294.86 2625
3295.40 2711
3295.94 2871
3296.48 3061
3297.02 3154
3297.56 3432
3298.10 3168
3298.65 3169
3299.19 3042
3299.73 2818
3300.27 2662
3300.81 2416
3301.35 2372
3301.89 2088
3302.44 2159
3302.98 1924
3303.52 1959
3304.06 1925
3304.60 2044
3305.14 1942
3305.69 1824
3306.23 1803
3306.77 1829
3307.31 1936
3307.85 1836
3308.40 1799
3308.94 1731
3309.48 1677
3310.02 1729
3310.57 1823
3311.11 1707
3311.65 1817
3312.19 1891
3312.74 1790
3313.28 1787
3313.82 1945
3314.36 1985
3314.91 2013
3315.45 1920
3315.99 2044
3316.53 2128
3317.08 2203
3317.62 2304
3318.16 2308
3318.71 2261
3319.25 2383
3319.79 2354
3320.34 2398
3320.88 2642
3321.42 2703
3321.96 2610
3322.51 2799
3323.05 2732
3323.59 2527
3324.14 2624
3324.68 2555
3325.23 2459
3325.77 2550
3326.31 2525
3326.86 2646
3327.40 2405
3327.94 2433
3328.49 2277
3329.03 2244
3329.57 2216
3330.12 2343
3330.66 2402
3331.21 2272
3331.75 2677
3332.29 3520
3332.84 4436
3333.38 5620
3333.93 6877
3334.47 8514
3335.02 10555
3335.56 12956
3336.10 15132
3336.65 17323
3337.19 19047
3337.74 19701
3338.28 20003
3338.83 19056
3339.37 17467
3339.92 15526
3340.46 13496
3341.01 11210
3341.55 9077
3342.10 7508
3342.64 6113
3343.19 4922
3343.73 4015
3344.28 3541
3344.82 3140
3345.37 2845
3345.91 2597
3346.46 2378
3347.00 2295
3347.55 2334
3348.09 2326
3348.64 2313
3349.18 2165
3349.73 2099
3350.27 2224
3350.82 2259
3351.37 2411
3351.91 2307
3352.46 2202
3353.00 2184
3353.55 2095
3354.10 1975
3354.64 2168
3355.19 1981
3355.73 1946
3356.28 1822
3356.83 2097
3357.37 1979
3357.92 2028
3358.46 2009
3359.01 2100
3359.56 1998
3360.10 1914
3360.65 1959
3361.20 1885
3361.74 1877
3362.29 1859
3362.84 1790
3363.38 1925
3363.93 1922
3364.48 1829
3365.02 2037
3365.57 1930
3366.12 1924
3366.66 2070
3367.21 2095
3367.76 2051
3368.30 2094
3368.85 1887
3369.40 1901
3369.94 1823
3370.49 2018
3371.04 1948
3371.59 1997
3372.13 2324
3372.68 2736
3373.23 2943
3373.78 3039
3374.32 3465
3374.87 3353
3375.42 3707
3375.97 3758
3376.51 3603
3377.06 3739
3377.61 3727
3378.16 3222
3378.71 2885
3379.25 2526
3379.80 2349
3380.35 2227
3380.90 2013
3381.45 1916
3381.99 1822
3382.54 1635
3383.09 1648
3383.64 1830
3384.19 1776
3384.74 1519
3385.28 1501
3385.83 1566
3386.38 1548
3386.93 1556
3387.48 1564
3388.03 1549
3388.58 1469
3389.12 1513
3389.67 1601
3390.22 1555
3390.77 1608
3391.32 1453
3391.87 1481
3392.42 1566
3392.97 1284
3393.52 1374
3394.06 1398
3394.61 1391
3395.16 1410
3395.71 1444
3396.26 1442
3396.81 1623
3397.36 1498
3397.91 1520
3398.46 1513
3399.01 1595
3399.56 1521
3400.11 1406
3400.66 1317
3401.21 1448
3401.76 1529
3402.31 1372
3402.86 1432
3403.41 1429
3403.96 1392
3404.51 1353
3405.06 1337
3405.61 1366
3406.16 1461
3406.71 1423
3407.26 1492
3407.81 1509
3408.36 1473
3408.91 1716
3409.46 1559
3410.01 1584
3410.56 1679
3411.11 1764
3411.66 1710
3412.21 1899
3412.76 2054
3413.31 2139
3413.86 2124
3414.41 2162
3414.96 2125
3415.51 2016
3416.07 2014
3416.62 2052
3417.17 1822
3417.72 1817
3418.27 1750
3418.82 1625
3419.37 1517
3419.92 1394
3420.47 1441
3421.03 1489
3421.58 1545
3422.13 1514
3422.68 1649
3423.23 1524
3423.78 1703
3424.33 1711
3424.89 1824
3425.44 1859
3425.99 1934
3426.54 1787
3427.09 1624
3427.65 1644
3428.20 1735
3428.75 1471
3429.30 1572
3429.85 1464
3430.41 1400
3430.96 1378
3431.51 1266
3432.06 1344
3432.61 1456
3433.17 1345
3433.72 1370
3434.27 1382
3434.82 1414
3435.38 1403
3435.93 1307
3436.48 1337
3437.03 1432
3437.59 1514
3438.14 1614
3438.69 1530
3439.24 1514
3439.80 1510
3440.35 1503
3440.90 1390
3441.46 1468
3442.01 1577
3442.56 1500
3443.11 1510
3443.67 1580
3444.22 1390
3444.77 1467
3445.33 1534
3445.88 1432
3446.43 1365
3446.99 1291
3447.54 1416
3448.09 1351
3448.65 1392
3449.20 1563
3449.76 1408
3450.31 1410
3450.86 1345
3451.42 1337
3451.97 1236
3452.52 1298
3453.08 1284
3453.63 1198
3454.19 1186
3454.74 1249
3455.29 1285
3455.85 1196
3456.40 1128
3456.96 1289
3457.51 1238
3458.07 1340
3458.62 1285
3459.17 1323
3459.73 1148
3460.28 1368
3460.84 1439
3461.39 1358
3461.95 1291
3462.50 1345
3463.06 1311
3463.61 1327
3464.17 1200
3464.72 1392
3465.27 1260
3465.83 1237
3466.38 1239
3466.94 1230
3467.49 1266
3468.05 1389
3468.61 1386
3469.16 1409
3469.72 1281
3470.27 1351
3470.83 1356
3471.38 1389
3471.94 1470
3472.49 1476
3473.05 1433
3473.60 1549
3474.16 1487
3474.71 1347
3475.27 1480
3475.83 1361
3476.38 1583
3476.94 1491
3477.49 1388
3478.05 1467
3478.61 1590
3479.16 1564
3479.72 1669
3480.27 1572
3480.83 1709
3481.39 1545
3481.94 1737
3482.50 1735
3483.05 1762
3483.61 1843
3484.17 1813
3484.72 1711
3485.28 1621
3485.84 1597
3486.39 1729
3486.95 1667
3487.51 1582
3488.06 1755
3488.62 1771
3489.18 1862
3489.73 2020
3490.29 2153
3490.85 2483
3491.40 2796
3491.96 3001
3492.52 3306
3493.08 3605
3493.63 3897
3494.19 3884
3494.75 3872
3495.30 3540
3495.86 3564
3496.42 3644
3496.98 3096
3497.53 3086
3498.09 3291
3498.65 3086
3499.21 3425
3499.76 3906
3500.32 4031
3500.88 3875
3501.44 3873
3501.99 3978
3502.55 3668
3503.11 3609
3503.67 3261
3504.23 3163
3504.78 3378
3505.34 3082
3505.90 3045
3506.46 2829
3507.02 3034
3507.58 2782
3508.13 2952
3508.69 2670
3509.25 2454
3509.81 2484
3510.37 2530
3510.93 2188
3511.48 2139
3512.04 2055
3512.60 1978
3513.16 2014
3513.72 1899
3514.28 1959
3514.84 1724
3515.40 1600
3515.95 1579
3516.51 1528
3517.07 1476
3517.63 1707
3518.19 1600
3518.75 1519
3519.31 1660
3519.87 1638
3520.43 1786
3520.99 1777
3521.55 1642
3522.11 1619
3522.67 1562
3523.22 1466
3523.78 1590
3524.34 1684
3524.90 1647
3525.46 1571
3526.02 1551
3526.58 1483
3527.14 1384
3527.70 1469
3528.26 1354
3528.82 1395
3529.38 1459
3529.94 1442
3530.50 1285
3531.06 1305
3531.62 1340
3532.18 1474
3532.74 1427
3533.30 1401
3533.86 1279
3534.42 1243
3534.98 1376
3535.54 1388
3536.11 1498
3536.67 1335
3537.23 1258
3537.79 1423
3538.35 1627
3538.91 1452
3539.47 1457
3540.03 1441
3540.59 1522
3541.15 1476
3541.71 1619
3542.27 1591
3542.84 1577
3543.40 1507
3543.96 1540
3544.52 1416
3545.08 1406
3545.64 1474
3546.20 1449
3546.76 1387
3547.33 1453
3547.89 1289
3548.45 1337
3549.01 1460
3549.57 1348
3550.13 1111
3550.69 1200
3551.26 1169
3551.82 1208
3552.38 1214
3552.94 1155
3553.50 1249
3554.07 1195
3554.63 1175
3555.19 1173
3555.75 1270
3556.31 1184
3556.88 1311
3557.44 1199
3558.00 1205
3558.56 1215
3559.13 1368
3559.69 1284
3560.25 1242
3560.81 1334
3561.38 1435
3561.94 1300
3562.50 1300
3563.06 1360
3563.63 1398
3564.19 1264
3564.75 1176
3565.31 1175
3565.88 1239
3566.44 1329
3567.00 1135
3567.57 1122
3568.13 1150
3568.69 1168
3569.26 1172
3569.82 1033
3570.38 1111
3570.95 1063
3571.51 1092
3572.07 1038
3572.64 1089
3573.20 1195
3573.76 1233
3574.33 1170
3574.89 1074
3575.45 1198
3576.02 1157
3576.58 1184
3577.14 1174
3577.71 1144
3578.27 1235
3578.84 1198
3579.40 1222
3579.96 1139
3580.53 1231
3581.09 1311
3581.66 1183
3582.22 1194
3582.78 1221
3583.35 1333
3583.91 1301
3584.48 1206
3585.04 1163
3585.61 1110
3586.17 1177
3586.74 1158
3587.30 1208
3587.86 1325
3588.43 1209
3588.99 1236
3589.56 1183
3590.12 1199
3590.69 1183
3591.25 1203
3591.82 1268
3592.38 1373
3592.95 1365
3593.51 1285
3594.08 1171
3594.64 1165
3595.21 1266
3595.77 1179
3596.34 1148
3596.90 1183
3597.47 1164
3598.04 1241
3598.60 1289
3599.17 1255
3599.73 1356
3600.30 1173
3600.86 1155
3601.43 1128
3601.99 1214
3602.56 1124
3603.13 1209
3603.69 1134
3604.26 1070
3604.82 1154
3605.39 1183
3605.96 1106
3606.52 1098
3607.09 1131
3607.65 1069
3608.22 1070
3608.79 1048
3609.35 1027
3609.92 958
3610.49 1025
3611.05 1149
3611.62 1029
3612.19 1071
3612.75 1086
3613.32 1066
3613.89 1093
3614.45 1136
3615.02 1100
3615.59 1168
3616.15 1325
3616.72 1310
3617.29 1267
3617.85 1383
3618.42 1471
3618.99 1562
3619.55 1682
3620.12 1750
3620.69 1770
3621.26 1693
3621.82 1630
3622.39 1478
3622.96 1527
3623.53 1307
3624.09 1222
3624.66 1201
3625.23 1299
3625.80 1164
3626.36 1154
3626.93 1116
3627.50 1029
3628.07 1144
3628.63 1159
3629.20 1274
3629.77 1107
3630.34 1186
3630.91 1353
3631.47 1195
3632.04 1151
3632.61 1255
3633.18 1108
3633.75 1087
3634.32 1138
3634.88 1152
3635.45 1235
3636.02 1170
3636.59 1190
3637.16 1096
3637.73 1207
3638.29 1253
3638.86 1245
3639.43 1350
3640.00 1379
3640.57 1460
3641.14 1515
3641.71 1560
3642.28 1574
3642.84 1636
3643.41 1644
3643.98 1527
3644.55 1681
3645.12 1589
3645.69 1585
3646.26 1594
3646.83 1385
3647.40 1384
3647.97 1411
3648.54 1406
3649.11 1412
3649.68 1281
3650.25 1292
3650.81 1453
3651.38 1422
3651.95 1396
3652.52 1494
3653.09 1499
3653.66 1466
3654.23 1786
3654.80 1652
3655.37 1774
3655.94 1803
3656.51 1634
3657.08 1750
3657.65 1687
3658.22 1889
3658.79 1940
3659.36 2128
3659.93 2271
3660.50 2373
3661.07 2372
3661.64 2509
3662.22 2475
3662.79 2339
3663.36 2281
3663.93 2114
3664.50 1898
3665.07 1955
3665.64 1728
3666.21 1769
3666.78 1785
3667.35 1876
3667.92 1782
3668.49 1679
3669.06 1695
3669.64 1690
3670.21 1657
3670.78 1480
3671.35 1606
3671.92 1746
3672.49 1509
3673.06 1393
3673.63 1504
3674.21 1496
3674.78 1544
3675.35 1487
3675.92 1438
3676.49 1635
3677.06 1589
3677.63 1441
3678.21 1610
3678.78 1549
3679.35 1454
3679.92 1503
3680.49 1427
3681.07 1361
3681.64 1300
3682.21 1345
3682.78 1329
3683.35 1262
3683.93 1435
3684.50 1484
3685.07 1560
3685.64 1346
3686.21 1411
3686.79 1429
3687.36 1306
3687.93 1454
3688.50 1418
3689.08 1689
3689.65 1728
3690.22 1940
3690.80 1995
3691.37 2171
3691.94 1909
3692.51 1951
3693.09 2024
3693.66 1789
3694.23 1655
3694.81 1601
3695.38 1563
3695.95 1697
3696.52 1302
3697.10 1289
3697.67 1350
3698.24 1386
3698.82 1501
3699.39 1460
3699.96 1509
3700.54 1469
3701.11 1495
3701.68 1452
3702.26 1527
3702.83 1494
3703.41 1431
3703.98 1578
3704.55 1445
3705.13 1322
3705.70 1305
3706.27 1427
3706.85 1416
3707.42 1552
3708.00 1397
3708.57 1399
3709.14 1427
3709.72 1355
3710.29 1277
3710.87 1425
3711.44 1465
3712.02 1489
3712.59 1439
3713.16 1512
3713.74 1476
3714.31 1319
3714.89 1173
3715.46 1196
3716.04 1382
3716.61 1247
3717.19 1119
3717.76 1145
3718.34 1166
3718.91 1269
3719.49 1290
3720.06 1329
3720.64 1268
3721.21 1147
3721.79 1171
3722.36 1131
3722.94 1119
3723.51 1053
3724.09 1012
3724.66 1020
3725.24 1082
3725.81 969
3726.39 1050
3726.96 1203
3727.54 1134
3728.12 1148
3728.69 1252
3729.27 1291
3729.84 1209
3730.42 1143
3730.99 1299
3731.57 1399
3732.15 1269
3732.72 1409
3733.30 1486
3733.87 1375
3734.45 1364
3735.03 1339
3735.60 1482
3736.18 1286
3736.75 1131
3737.33 1238
3737.91 1158
3738.48 1154
3739.06 1201
3739.64 1199
3740.21 1042
3740.79 1210
3741.37 1155
3741.94 1044
3742.52 1061
3743.10 1040
3743.67 1075
3744.25 1128
3744.83 1037
3745.40 1100
3745.98 1155
3746.56 1168
3747.13 1227
3747.71 1192
3748.29 1070
3748.87 1143
3749.44 1158
3750.02 1072
3750.60 1027
3751.17 1073
3751.75 1201
3752.33 1152
3752.91 1074
3753.48 1006
3754.06 1079
3754.64 1174
3755.22 1140
3755.80 1060
3756.37 993
3756.95 925
3757.53 1035
3758.11 1021
3758.68 1047
3759.26 1073
3759.84 1097
3760.42 1154
3761.00 1165
3761.58 1169
3762.15 1149
3762.73 1052
3763.31 1056
3763.89 1045
3764.47 1154
3765.04 1024
3765.62 1030
3766.20 1111
3766.78 1125
3767.36 1091
3767.94 1070
3768.52 1112
3769.10 1181
3769.67 1144
3770.25 1040
3770.83 1161
3771.41 1143
3771.99 1094
3772.57 1114
3773.15 1163
3773.73 1143
3774.31 1171
3774.89 1076
3775.46 1079
3776.04 1052
3776.62 1047
3777.20 1097
3777.78 1053
3778.36 1108
3778.94 1028
3779.52 1063
3780.10 1033
3780.68 1088
3781.26 1025
3781.84 1115
3782.42 1147
3783.00 1152
3783.58 1150
3784.16 1072
3784.74 1155
3785.32 1080
3785.90 1108
3786.48 1183
3787.06 1175
3787.64 1126
3788.22 1205
3788.80 1171
3789.38 1144
3789.96 1202
3790.54 1200
3791.12 1228
3791.70 1022
3792.28 1021
3792.86 977
3793.44 1000
3794.02 1163
3794.60 1125
3795.18 1113
3795.77 1099
3796.35 1053
3796.93 1101
3797.51 1111
3798.09 1117
3798.67 1024
3799.25 989
3799.83 1009
3800.41 1115
3800.99 1217
3801.58 1084
3802.16 1112
3802.74 1128
3803.32 1160
3803.90 1175
3804.48 1450
3805.06 1392
3805.65 1349
3806.23 1200
3806.81 1250
3807.39 1174
3807.97 1191
3808.55 1170
3809.14 1195
3809.72 1316
3810.30 1308
3810.88 1207
3811.46 1355
3812.05 1360
3812.63 1434
3813.21 1446
3813.79 1393
3814.37 1360
3814.96 1454
3815.54 1464
3816.12 1452
3816.70 1368
3817.29 1353
3817.87 1395
3818.45 1248
3819.03 1280
3819.62 1259
3820.20 1202
3820.78 1174
3821.36 1130
3821.95 1104
3822.53 1173
3823.11 1264
3823.70 1207
3824.28 1211
3824.86 1136
3825.45 1217
3826.03 1137
3826.61 1015
3827.19 1122
3827.78 1236
3828.36 1088
3828.94 1088
3829.53 975
3830.11 1021
3830.69 1073
3831.28 1170
3831.86 1156
3832.45 1127
3833.03 1060
3833.61 1123
3834.20 985
3834.78 1059
3835.36 1036
3835.95 1022
3836.53 1021
3837.12 1124
3837.70 1063
3838.28 958
3838.87 987
3839.45 964
3840.04 1043
3840.62 1031
3841.20 1027
3841.79 1023
3842.37 1082
3842.96 1041
3843.54 962
3844.13 1013
3844.71 1022
3845.30 990
3845.88 893
3846.47 988
3847.05 983
3847.63 1040
3848.22 1134
3848.80 1047
3849.39 1078
3849.97 1067
3850.56 1088
3851.14 1072
3851.73 1061
3852.31 1003
3852.90 999
3853.48 1140
3854.07 1037
3854.66 1023
3855.24 1120
3855.83 1101
3856.41 1044
3857.00 1084
3857.58 1048
3858.17 1064
3858.75 1187
3859.34 1223
3859.92 1207
3860.51 1228
3861.10 1282
3861.68 1398
3862.27 1415
3862.85 1447
3863.44 1345
3864.03 1402
3864.61 1428
3865.20 1425
3865.78 1412
3866.37 1565
3866.96 1370
3867.54 1326
3868.13 1284
3868.72 1319
3869.30 1301
3869.89 1200
3870.47 1169
3871.06 1142
3871.65 1216
3872.23 1096
3872.82 1145
3873.41 1165
3873.99 1280
3874.58 1247
3875.17 1283
3875.76 1245
3876.34 1309
3876.93 1131
3877.52 1293
3878.10 1196
3878.69 1121
3879.28 1112
3879.86 1095
3880.45 1048
3881.04 1084
3881.63 1039
3882.21 1112
3882.80 1174
3883.39 990
3883.98 1024
3884.56 928
3885.15 1043
3885.74 1046
3886.33 1053
3886.91 1084
3887.50 1100
3888.09 1075
3888.68 1066
3889.27 1046
3889.85 1111
3890.44 1232
3891.03 1228
3891.62 1354
3892.21 1299
3892.79 1290
3893.38 1167
3893.97 1146
3894.56 1232
3895.15 1248
3895.74 1228
3896.32 1137
3896.91 1064
3897.50 1074
3898.09 1055
3898.68 1251
3899.27 1208
3899.86 1213
3900.45 1208
3901.03 1164
3901.62 1111
3902.21 995
3902.80 1067
3903.39 1139
3903.98 1214
3904.57 1078
3905.16 1144
3905.75 1235
3906.34 1190
3906.92 1149
3907.51 1258
3908.10 1090
3908.69 1113
3909.28 1134
3909.87 1027
3910.46 1038
3911.05 1141
3911.64 1090
3912.23 1158
3912.82 990
3913.41 975
3914.00 982
3914.59 1102
3915.18 1084
3915.77 1001
3916.36 957
3916.95 1116
3917.54 1129
3918.13 1054
3918.72 1151
3919.31 1049
3919.90 1077
3920.49 1080
3921.08 1221
3921.67 1191
3922.26 1125
3922.85 1078
3923.44 1081
3924.03 1114
3924.62 967
3925.21 1049
3925.80 1040
3926.40 972
3926.99 1048
3927.58 955
3928.17 937
3928.76 1000
3929.35 906
3929.94 908
3930.53 1085
3931.12 1052
3931.71 989
3932.30 1060
3932.90 1036
3933.49 945
3934.08 771
3934.67 962
3935.26 1121
3935.85 978
3936.44 941
3937.04 988
3937.63 1092
3938.22 1009
3938.81 999
3939.40 1113
3939.99 1036
3940.59 967
3941.18 1039
3941.77 1009
3942.36 969
3942.95 940
3943.55 985
3944.14 945
3944.73 977
3945.32 1057
3945.91 1053
3946.51 1070
3947.10 1026
3947.69 958
3948.28 1082
3948.88 1034
3949.47 996
3950.06 1015
3950.65 1057
3951.25 1081
3951.84 998
3952.43 972
3953.02 1003
3953.62 1119
3954.21 996
3954.80 1030
3955.40 1084
3955.99 1032
3956.58 1046
3957.17 1115
3957.77 1126
3958.36 1162
3958.95 1162
3959.55 1274
3960.14 1205
3960.73 1146
3961.33 1096
3961.92 1047
3962.51 1178
3963.11 1049
3963.70 990
3964.29 979
3964.89 1058
3965.48 1067
3966.08 1040
3966.67 1103
3967.26 1091
3967.86 1033
3968.45 1148
3969.04 1077
3969.64 1045
3970.23 1105
3970.83 1200
3971.42 1088
3972.01 1077
3972.61 1059
3973.20 996
3973.80 983
3974.39 1029
3974.99 1242
3975.58 1176
3976.18 1146
3976.77 1168
3977.36 1247
3977.96 1232
3978.55 1333
3979.15 1204
3979.74 1252
3980.34 1159
3980.93 1059
3981.53 1022
3982.12 1087
3982.72 1168
3983.31 1151
3983.91 1120
3984.50 1085
3985.10 1164
3985.69 1220
3986.29 1097
3986.88 1116
3987.48 1086
3988.07 1200
3988.67 1096
3989.26 1047
3989.86 1124
3990.46 1072
3991.05 1100
3991.65 1019
3992.24 1054
3992.84 1077
3993.43 1200
3994.03 1235
3994.63 1016
3995.22 1149
3995.82 1127
3996.41 1077
3997.01 1151
3997.61 1113
3998.20 1031
3998.80 1118
3999.39 1139
3999.99 895
4000.59 972
4001.18 985
4001.78 1018
4002.38 1029
4002.97 1134
4003.57 924
4004.17 1047
4004.76 1043
4005.36 1093
4005.96 973
4006.55 994
4007.15 1115
4007.75 1206
4008.34 1089
4008.94 992
4009.54 1072
4010.13 1071
4010.73 1062
4011.33 1104
4011.93 1136
4012.52 1107
4013.12 1115
4013.72 1105
4014.31 1160
4014.91 1102
4015.51 1064
4016.11 1041
4016.70 1266
4017.30 1232
4017.90 1199
4018.50 1240
4019.09 1323
4019.69 1229
4020.29 1232
4020.89 1105
4021.49 1187
4022.08 1150
4022.68 1011
4023.28 1035
4023.88 1147
4024.48 1142
4025.07 1162
4025.67 1170
4026.27 1271
4026.87 1227
4027.47 1229
4028.06 1306
4028.66 1278
4029.26 1194
4029.86 1197
4030.46 1322
4031.06 1328
4031.66 1333
4032.25 1274
4032.85 1199
4033.45 1374
4034.05 1380
4034.65 1241
4035.25 1405
4035.85 1319
4036.45 1341
4037.05 1360
4037.64 1231
4038.24 1216
4038.84 1104
4039.44 971
4040.04 1092
4040.64 1001
4041.24 1050
4041.84 1037
4042.44 1037
4043.04 959
4043.64 906
4044.24 1009
4044.84 969
4045.44 969
4046.04 982
4046.64 984
4047.24 1059
4047.84 1156
4048.44 1024
4049.03 1050
4049.63 1003
4050.23 1128
4050.83 1142
4051.43 1219
4052.04 1110
4052.64 1162
4053.24 1147
4053.84 1184
4054.44 1218
4055.04 1164
4055.64 1107
4056.24 1141
4056.84 1157
4057.44 1019
4058.04 1010
4058.64 1131
4059.24 1127
4059.84 1001
4060.44 1057
4061.04 960
4061.64 957
4062.24 1071
4062.85 1077
4063.45 945
4064.05 909
4064.65 888
4065.25 948
4065.85 888
4066.45 1026
4067.05 945
4067.65 975
4068.26 1039
4068.86 929
4069.46 933
4070.06 909
4070.66 948
4071.26 981
4071.86 955
4072.47 963
4073.07 947
4073.67 922
4074.27 956
4074.87 1091
4075.47 1032
4076.08 1016
4076.68 934
4077.28 982
4077.88 1059
4078.48 1132
4079.09 983
4079.69 989
4080.29 835
4080.89 879
4081.50 967
4082.10 956
4082.70 927
4083.30 966
4083.91 978
4084.51 919
4085.11 974
4085.71 948
4086.32 1027
4086.92 1004
4087.52 977
4088.12 974
4088.73 931
4089.33 910
4089.93 959
4090.54 895
4091.14 889
4091.74 897
4092.35 1040
4092.95 1018
4093.55 956
4094.15 999
4094.76 935
4095.36 1015
4095.96 1002
4096.57 972
4097.17 982
4097.78 922
4098.38 890
4098.98 877
4099.59 951
4100.19 1030
4100.79 877
4101.40 838
4102.00 899
4102.61 858
4103.21 922
4103.81 879
4104.42 831
4105.02 776
4105.63 877
4106.23 949
4106.83 794
4107.44 792
4108.04 791
4108.65 893
4109.25 820
4109.85 854
4110.46 957
4111.06 961
4111.67 879
4112.27 803
4112.88 951
4113.48 939
4114.09 956
4114.69 917
4115.30 1051
4115.90 878
4116.51 881
4117.11 888
4117.72 889
4118.32 975
4118.93 952
4119.53 916
4120.14 1035
4120.74 948
4121.35 923
4121.95 969
4122.56 877
4123.16 987
4123.77 985
4124.37 1005
4124.98 908
4125.59 1001
4126.19 939
4126.80 856
4127.40 843
4128.01 908
4128.61 959
4129.22 976
4129.83 868
4130.43 865
4131.04 1076
4131.64 934
4132.25 898
4132.86 864
4133.46 846
4134.07 942
4134.67 918
4135.28 927
4135.89 725
4136.49 904
4137.10 1037
4137.71 964
4138.31 1085
4138.92 1001
4139.53 984
4140.13 1083
4140.74 1052
4141.35 1048
4141.95 1063
4142.56 1089
4143.17 1061
4143.77 993
4144.38 972
4144.99 856
4145.59 974
4146.20 992
4146.81 1045
4147.42 946
4148.02 951
4148.63 965
4149.24 953
4149.84 850
4150.45 881
4151.06 900
4151.67 896
4152.27 957
4152.88 831
4153.49 970
4154.10 948
4154.70 861
4155.31 925
4155.92 910
4156.53 1077
4157.14 918
4157.74 925
4158.35 897
4158.96 920
4159.57 870
4160.18 954
4160.78 985
4161.39 915
4162.00 892
4162.61 990
4163.22 1052
4163.83 1024
4164.43 1122
4165.04 1089
4165.65 1087
4166.26 1104
4166.87 1224
4167.48 1053
4168.09 922
4168.69 1014
4169.30 933
4169.91 923
4170.52 974
4171.13 1045
4171.74 974
4172.35 1001
4172.96 1021
4173.57 1028
4174.17 1003
4174.78 936
4175.39 961
4176.00 1081
4176.61 1031
4177.22 985
4177.83 1122
4178.44 1106
4179.05 1075
4179.66 1005
4180.27 991
4180.88 989
4181.49 989
4182.10 948
4182.71 960
4183.32 892
4183.93 910
4184.54 972
4185.15 963
4185.76 1014
4186.37 915
4186.98 814
4187.59 944
4188.20 958
4188.81 889
4189.42 936
4190.03 1007
4190.64 1063
4191.25 1047
4191.86 1117
4192.47 1157
4193.08 1080
4193.69 1249
4194.30 1235
4194.91 1245
4195.52 1168
4196.13 1304
4196.74 1208
4197.35 1293
4197.97 1324
4198.58 1327
4199.19 1272
4199.80 1174
4200.41 1079
4201.02 1117
4201.63 1080
4202.24 1077
4202.85 1115
4203.47 954
4204.08 890
4204.69 902
4205.30 1122
4205.91 949
4206.52 966
4207.13 1057
4207.75 1016
4208.36 978
4208.97 860
4209.58 929
4210.19 1039
4210.80 1050
4211.42 945
4212.03 864
4212.64 998
4213.25 959
4213.86 1014
4214.48 1112
4215.09 1065
4215.70 1102
4216.31 1056
4216.92 1227
4217.54 1293
4218.15 1154
4218.76 1090
4219.37 1247
4219.99 1264
4220.60 1214
4221.21 1239
4221.82 1187
4222.44 1367
4223.05 1338
4223.66 1414
4224.28 1569
4224.89 1614
4225.50 1532
4226.11 1582
4226.73 1702
4227.34 1791
4227.95 1761
4228.57 1835
4229.18 1918
4229.79 1906
4230.41 1919
4231.02 1974
4231.63 2079
4232.25 1946
4232.86 2255
4233.47 2197
4234.09 2271
4234.70 2562
4235.31 2645
4235.93 2814
4236.54 2881
4237.15 2682
4237.77 2623
4238.38 2315
4239.00 2373
4239.61 2088
4240.22 1762
4240.84 1568
4241.45 1397
4242.07 1426
4242.68 1265
4243.29 1347
4243.91 1302
4244.52 1440
4245.14 1424
4245.75 1469
4246.37 1342
4246.98 1330
4247.59 1329
4248.21 1417
4248.82 1342
4249.44 1326
4250.05 1309
4250.67 1398
4251.28 1492
4251.90 1389
4252.51 1402
4253.13 1339
4253.74 1321
4254.36 1397
4254.97 1357
4255.59 1328
4256.20 1336
4256.82 1180
4257.43 1194
4258.05 1333
4258.66 1247
4259.28 1184
4259.89 1115
4260.51 1178
4261.12 1274
4261.74 1163
4262.35 1073
4262.97 1107
4263.59 1109
4264.20 1134
4264.82 1078
4265.43 1097
4266.05 1190
4266.66 1165
4267.28 1146
4267.90 1042
4268.51 1061
4269.13 1162
4269.74 1214
4270.36 1174
4270.98 1214
4271.59 1151
4272.21 1131
4272.83 1004
4273.44 1013
4274.06 1159
4274.68 1200
4275.29 1248
4275.91 1272
4276.52 1165
4277.14 1178
4277.76 1197
4278.37 1159
4278.99 1223
4279.61 1203
4280.23 1216
4280.84 1237
4281.46 1103
4282.08 1086
4282.69 1017
4283.31 990
4283.93 977
4284.54 1036
4285.16 1022
4285.78 1053
4286.40 1006
4287.01 923
4287.63 954
4288.25 1043
4288.87 916
4289.48 969
4290.10 966
4290.72 871
4291.34 899
4291.95 1022
4292.57 996
4293.19 1045
4293.81 1085
4294.42 938
4295.04 906
4295.66 1000
4296.28 895
4296.90 956
4297.51 921
4298.13 968
4298.75 914
4299.37 950
4299.99 924
4300.61 868
4301.22 841
4301.84 860
4302.46 908
4303.08 812
4303.70 920
4304.32 968
4304.94 936
4305.55 897
4306.17 954
4306.79 844
4307.41 914
4308.03 981
4308.65 1123
4309.27 1071
4309.89 900
4310.50 893
4311.12 933
4311.74 967
4312.36 943
4312.98 934
4313.60 1018
4314.22 1003
4314.84 952
4315.46 938
4316.08 944
4316.70 1048
4317.32 993
4317.94 1011
4318.56 952
4319.18 988
4319.80 1126
4320.42 1111
4321.04 1080
4321.65 1047
4322.27 979
4322.89 1021
4323.51 1053
4324.13 992
4324.75 1100
4325.37 1039
4325.99 1159
4326.62 1228
4327.24 1125
4327.86 1195
4328.48 1180
4329.10 1264
4329.72 1146
4330.34 1172
4330.96 989
4331.58 978
4332.20 1158
4332.82 1074
4333.44 1127
4334.06 1272
4334.68 1394
4335.30 1332
4335.92 1337
4336.54 1633
4337.16 1822
4337.79 2081
4338.41 2113
4339.03 2032
4339.65 2238
4340.27 2252
4340.89 2131
4341.51 2059
4342.13 1857
4342.76 1709
4343.38 1706
4344.00 1710
4344.62 1855
4345.24 2044
4345.86 2300
4346.48 2483
4347.11 2714
4347.73 2623
4348.35 2878
4348.97 3008
4349.59 2783
4350.22 2670
4350.84 2378
4351.46 2168
4352.08 1846
4352.70 1621
4353.33 1542
4353.95 1422
4354.57 1361
4355.19 1287
4355.81 1273
4356.44 1259
4357.06 1214
4357.68 1262
4358.30 1319
4358.93 1301
4359.55 1314
4360.17 1221
4360.79 1325
4361.42 1327
4362.04 1238
4362.66 1131
4363.28 1166
4363.91 1273
4364.53 1226
4365.15 1271
4365.78 1292
4366.40 1207
4367.02 1263
4367.65 1229
4368.27 1332
4368.89 1162
4369.52 1062
4370.14 1011
4370.76 980
4371.39 896
4372.01 1046
4372.63 1049
4373.26 1038
4373.88 1000
4374.50 978
4375.13 1072
4375.75 859
4376.37 865
4377.00 921
4377.62 1078
4378.25 1057
4378.87 1066
4379.49 988
4380.12 1077
4380.74 1007
4381.37 942
4381.99 977
4382.61 957
4383.24 1023
4383.86 1054
4384.49 957
4385.11 1013
4385.74 1096
4386.36 1099
4386.98 996
4387.61 1022
4388.23 945
4388.86 951
4389.48 915
4390.11 955
4390.73 945
4391.36 843
4391.98 856
4392.61 839
4393.23 926
4393.86 982
4394.48 1050
4395.11 1003
4395.73 1083
4396.36 923
4396.98 815
4397.61 940
4398.23 1013
4398.86 981
4399.48 982
4400.11 962
4400.74 956
4401.36 987
4401.99 1003
4402.61 979
4403.24 1151
4403.86 1043
4404.49 1001
4405.11 1041
4405.74 1036
4406.37 953
4406.99 1002
4407.62 1016
4408.24 975
4408.87 977
4409.50 1113
4410.12 1095
4410.75 970
4411.38 930
4412.00 973
4412.63 854
4413.25 879
4413.88 965
4414.51 895
4415.13 815
4415.76 958
4416.39 925
4417.01 943
4417.64 806
4418.27 964
4418.89 977
4419.52 881
4420.15 897
4420.77 849
4421.40 927
4422.03 974
4422.66 963
4423.28 940
4423.91 863
4424.54 853
4425.16 891
4425.79 869
4426.42 841
4427.05 822
4427.67 842
4428.30 881
4428.93 915
4429.56 922
4430.18 845
4430.81 905
4431.44 832
4432.07 913
4432.69 864
4433.32 998
4433.95 955
4434.58 891
4435.21 850
4435.83 848
4436.46 896
4437.09 861
4437.72 865
4438.35 932
4438.97 947
4439.60 879
4440.23 880
4440.86 900
4441.49 901
4442.12 899
4442.74 793
4443.37 909
4444.00 863
4444.63 840
4445.26 937
4445.89 887
4446.52 916
4447.14 926
4447.77 936
4448.40 881
4449.03 913
4449.66 943
4450.29 927
4450.92 798
4451.55 889
4452.18 857
4452.81 919
4453.44 940
4454.06 1068
4454.69 982
4455.32 1069
4455.95 1027
4456.58 1020
4457.21 1097
4457.84 1072
4458.47 1151
4459.10 996
4459.73 1112
4460.36 966
4460.99 990
4461.62 910
4462.25 831
4462.88 872
4463.51 889
4464.14 835
4464.77 779
4465.40 793
4466.03 956
4466.66 888
4467.29 866
4467.92 807
4468.55 935
4469.18 843
4469.81 747
4470.44 860
4471.07 923
4471.70 826
4472.33 766
4472.96 815
4473.59 823
4474.22 807
4474.86 868
4475.49 832
4476.12 827
4476.75 759
4477.38 939
4478.01 823
4478.64 830
4479.27 843
4479.90 880
4480.53 877
4481.17 787
4481.80 897
4482.43 910
4483.06 845
4483.69 961
4484.32 974
4484.95 953
4485.58 850
4486.22 847
4486.85 945
4487.48 1024
4488.11 899
4488.74 870
4489.37 845
4490.01 1047
4490.64 969
4491.27 841
4491.90 886
4492.53 798
4493.17 980
4493.80 977
4494.43 1019
4495.06 895
4495.70 855
4496.33 906
4496.96 939
4497.59 835
4498.22 902
4498.86 914
4499.49 998
4500.12 1143
4500.75 1226
4501.39 1129
4502.02 1274
4502.65 1279
4503.29 1256
4503.92 1113
4504.55 1114
4505.18 1177
4505.82 1133
4506.45 1088
4507.08 970
4507.72 956
4508.35 1064
4508.98 889
4509.62 836
4510.25 900
4510.88 938
4511.52 992
4512.15 906
4512.78 886
4513.42 991
4514.05 1011
4514.68 924
4515.32 905
4515.95 804
4516.58 791
4517.22 809
4517.85 931
4518.48 816
4519.12 804
4519.75 860
4520.39 803
4521.02 859
4521.65 917
4522.29 886
4522.92 949
4523.56 899
4524.19 815
4524.83 842
4525.46 910
4526.09 883
4526.73 908
4527.36 1075
4528.00 1020
4528.63 1000
4529.27 970
4529.90 1075
4530.54 1029
4531.17 1167
4531.81 1176
4532.44 1252
4533.07 1196
4533.71 1193
4534.34 1267
4534.98 1181
4535.61 1189
4536.25 1156
4536.88 1082
4537.52 959
4538.16 860
4538.79 937
4539.43 904
4540.06 937
4540.70 954
4541.33 881
4541.97 838
4542.60 859
4543.24 827
4543.87 907
4544.51 914
4545.15 927
4545.78 900
4546.42 840
4547.05 867
4547.69 879
4548.32 810
4548.96 787
4549.60 845
4550.23 974
4550.87 870
4551.50 829
4552.14 825
4552.78 1004
4553.41 901
4554.05 839
4554.69 915
4555.32 941
4555.96 930
4556.60 862
4557.23 886
4557.87 839
4558.51 892
4559.14 863
4559.78 853
4560.42 817
4561.05 784
4561.69 835
4562.33 867
4562.96 853
4563.60 779
4564.24 764
4564.87 837
4565.51 902
4566.15 886
4566.79 792
4567.42 890
4568.06 876
4568.70 827
4569.33 820
4569.97 878
4570.61 864
4571.25 757
4571.88 892
4572.52 918
4573.16 858
4573.80 833
4574.44 861
4575.07 810
4575.71 919
4576.35 847
4576.99 782
4577.62 848
4578.26 808
4578.90 913
4579.54 892
4580.18 814
4580.82 846
4581.45 816
4582.09 868
4582.73 1000
4583.37 861
4584.01 786
4584.65 839
4585.28 847
4585.92 767
4586.56 799
4587.20 938
4587.84 908
4588.48 903
4589.12 886
4589.75 955
4590.39 1097
4591.03 1175
4591.67 1318
4592.31 1392
4592.95 1364
4593.59 1465
4594.23 1320
4594.87 1201
4595.51 1068
4596.15 1022
4596.78 1069
4597.42 1038
4598.06 987
4598.70 984
4599.34 975
4599.98 954
4600.62 946
4601.26 973
4601.90 1054
4602.54 967
4603.18 990
4603.82 1073
4604.46 1182
4605.10 1101
4605.74 1156
4606.38 1191
4607.02 1160
4607.66 991
4608.30 1072
4608.94 1134
4609.58 1096
4610.22 1080
4610.86 1040
4611.50 994
4612.14 1080
4612.78 1075
4613.42 1021
4614.06 1083
4614.70 948
4615.34 929
4615.98 1017
4616.63 1031
4617.27 1103
4617.91 829
4618.55 861
4619.19 1030
4619.83 1076
4620.47 972
4621.11 1000
4621.75 972
4622.39 1037
4623.03 1048
4623.68 953
4624.32 947
4624.96 1012
4625.60 1036
4626.24 976
4626.88 891
4627.52 941
4628.17 946
4628.81 893
4629.45 877
4630.09 927
4630.73 988
4631.37 897
4632.02 964
4632.66 883
4633.30 849
4633.94 1047
4634.58 1047
4635.22 906
4635.87 855
4636.51 969
4637.15 1032
4637.79 1102
4638.44 1203
4639.08 1106
4639.72 1020
4640.36 1084
4641.00 1139
4641.65 1083
4642.29 1156
4642.93 1197
4643.57 1097
4644.22 1083
4644.86 992
4645.50 922
4646.15 982
4646.79 1001
4647.43 912
4648.07 884
4648.72 953
4649.36 903
4650.00 914
4650.65 870
4651.29 824
4651.93 882
4652.57 931
4653.22 868
4653.86 855
4654.50 956
4655.15 984
4655.79 963
4656.44 936
4657.08 907
4657.72 884
4658.37 862
4659.01 854
4659.65 858
4660.30 858
4660.94 793
4661.58 866
4662.23 873
4662.87 801
4663.52 800
4664.16 888
4664.80 769
4665.45 906
4666.09 892
4666.74 999
4667.38 831
4668.02 855
4668.67 834
4669.31 915
4669.96 893
4670.60 887
4671.25 896
4671.89 839
4672.54 856
4673.18 920
4673.83 940
4674.47 918
4675.11 998
4675.76 1020
4676.40 993
4677.05 996
4677.69 1033
4678.34 861
4678.98 893
4679.63 822
4680.27 889
4680.92 886
4681.56 948
4682.21 912
4682.85 948
4683.50 920
4684.15 858
4684.79 922
4685.44 925
4686.08 909
4686.73 921
4687.37 870
4688.02 914
4688.66 845
4689.31 982
4689.96 979
4690.60 932
4691.25 829
4691.89 858
4692.54 871
4693.19 803
4693.83 813
4694.48 811
4695.12 952
4695.77 964
4696.42 872
4697.06 906
4697.71 972
4698.36 975
4699.00 1015
4699.65 1160
4700.29 1138
4700.94 1172
4701.59 1055
4702.23 1098
4702.88 1082
4703.53 1139
4704.17 958
4704.82 931
4705.47 972
4706.11 918
4706.76 873
4707.41 914
4708.06 1013
4708.70 926
4709.35 919
4710.00 983
4710.64 967
4711.29 848
4711.94 915
4712.59 939
4713.23 894
4713.88 933
4714.53 884
4715.18 868
4715.82 844
4716.47 788
4717.12 693
4717.77 870
4718.41 904
4719.06 1043
4719.71 869
4720.36 822
4721.01 837
4721.65 1002
4722.30 959
4722.95 880
4723.60 965
4724.25 969
4724.89 900
4725.54 923
4726.19 953
4726.84 971
4727.49 990
4728.14 957
4728.78 846
4729.43 905
4730.08 883
4730.73 872
4731.38 897
4732.03 842
4732.68 897
4733.32 917
4733.97 881
4734.62 843
4735.27 749
4735.92 865
4736.57 938
4737.22 868
4737.87 876
4738.52 857
4739.16 850
4739.81 775
4740.46 876
4741.11 867
4741.76 912
4742.41 893
4743.06 894
4743.71 900
4744.36 869
4745.01 872
4745.66 905
4746.31 831
4746.96 856
4747.61 962
4748.26 951
4748.91 863
4749.56 883
4750.21 885
4750.86 940
4751.51 962
4752.16 926
4752.81 923
4753.46 1056
4754.11 1081
4754.76 1089
4755.41 1194
4756.06 1096
4756.71 1032
4757.36 955
4758.01 931
4758.66 902
4759.31 884
4759.96 877
4760.61 926
4761.26 842
4761.91 839
4762.56 828
4763.22 938
4763.87 915
4764.52 1080
4765.17 914
4765.82 972
4766.47 977
4767.12 1112
4767.77 1159
4768.42 1109
4769.07 1103
4769.73 1219
4770.38 1052
4771.03 1075
4771.68 1064
4772.33 977
4772.98 903
4773.63 869
4774.29 963
4774.94 1003
4775.59 853
4776.24 812
4776.89 901
4777.54 926
4778.20 929
4778.85 896
4779.50 927
4780.15 987
4780.80 970
4781.46 986
4782.11 939
4782.76 1013
4783.41 979
4784.06 942
4784.72 873
4785.37 861
4786.02 828
4786.67 855
4787.33 898
4787.98 839
4788.63 814
4789.28 814
4789.94 898
4790.59 911
4791.24 815
4791.89 877
4792.55 832
4793.20 885
4793.85 802
4794.51 814
4795.16 950
4795.81 900
4796.47 864
4797.12 893
4797.77 883
4798.42 778
4799.08 877
4799.73 865
4800.38 880
4801.04 849
4801.69 861
4802.35 899
4803.00 866
4803.65 865
4804.31 942
4804.96 904
4805.61 916
4806.27 922
4806.92 845
4807.57 941
4808.23 866
4808.88 894
4809.54 929
4810.19 811
4810.84 872
4811.50 821
4812.15 836
4812.81 851
4813.46 930
4814.12 925
4814.77 944
4815.42 943
4816.08 963
4816.73 793
4817.39 913
4818.04 968
4818.70 960
4819.35 918
4820.01 1023
4820.66 976
4821.32 991
4821.97 1006
4822.63 951
4823.28 986
4823.94 972
4824.59 1043
4825.25 1117
4825.90 1179
4826.56 1202
4827.21 1227
4827.87 1271
4828.52 1207
4829.18 1150
4829.83 1020
4830.49 1015
4831.14 1064
4831.80 1100
4832.45 1053
4833.11 1032
4833.76 1165
4834.42 1150
4835.08 1266
4835.73 1281
4836.39 1288
4837.04 1326
4837.70 1237
4838.36 1342
4839.01 1402
4839.67 1478
4840.32 1429
4840.98 1348
4841.64 1423
4842.29 1415
4842.95 1458
4843.60 1252
4844.26 1201
4844.92 1263
4845.57 1426
4846.23 1365
4846.89 1296
4847.54 1352
4848.20 1251
4848.86 1285
4849.51 1282
4850.17 1273
4850.83 1479
4851.48 1464
4852.14 1343
4852.80 1328
4853.45 1538
4854.11 1439
4854.77 1408
4855.43 1473
4856.08 1610
4856.74 1536
4857.40 1571
4858.05 1822
4858.71 1766
4859.37 1889
4860.03 1864
4860.68 1871
4861.34 1898
4862.00 1867
4862.66 1812
4863.31 1604
4863.97 1622
4864.63 1599
4865.29 1783
4865.95 1723
4866.60 1919
4867.26 1833
4867.92 1733
4868.58 1803
4869.23 1870
4869.89 1807
4870.55 1794
4871.21 1741
4871.87 1435
4872.53 1423
4873.18 1426
4873.84 1381
4874.50 1327
4875.16 1476
4875.82 1508
4876.48 1399
4877.13 1520
4877.79 1564
4878.45 1714
4879.11 1734
4879.77 1717
4880.43 1686
4881.09 1623
4881.75 1532
4882.40 1486
4883.06 1451
4883.72 1356
4884.38 1216
4885.04 1195
4885.70 1224
4886.36 1265
4887.02 1178
4887.68 1394
4888.34 1379
4889.00 1310
4889.66 1284
4890.32 1320
4890.97 1375
4891.63 1215
4892.29 1254
4892.95 1487
4893.61 1556
4894.27 1320
4894.93 1190
4895.59 1191
4896.25 1110
4896.91 1119
4897.57 1204
4898.23 1162
4898.89 1213
4899.55 1258
4900.21 1289
4900.87 1222
4901.53 1272
4902.19 1205
4902.85 1163
4903.51 1118
4904.17 1114
4904.83 1094
4905.50 1091
4906.16 1092
4906.82 1051
4907.48 1052
4908.14 991
4908.80 981
4909.46 970
4910.12 964
4910.78 1009
4911.44 1117
4912.10 1120
4912.76 1083
4913.42 977
4914.09 1002
4914.75 984
4915.41 952
4916.07 930
4916.73 862
4917.39 921
4918.05 918
4918.71 931
4919.38 921
4920.04 909
4920.70 967
4921.36 907
4922.02 1005
4922.68 1010
4923.35 955
4924.01 841
4924.67 879
4925.33 808
4925.99 883
4926.65 1026
4927.32 889
4927.98 1123
4928.64 1175
4929.30 959
4929.96 1017
4930.63 1000
4931.29 1018
4931.95 1095
4932.61 1075
4933.28 1108
4933.94 1123
4934.60 1013
4935.26 963
4935.93 921
4936.59 910
4937.25 972
4937.91 1057
4938.58 1041
4939.24 962
4939.90 1047
4940.56 922
4941.23 976
4941.89 992
4942.55 889
4943.22 909
4943.88 944
4944.54 939
4945.21 879
4945.87 822
4946.53 912
4947.20 910
4947.86 881
4948.52 813
4949.19 886
4949.85 924
4950.51 858
4951.18 849
4951.84 791
4952.50 770
4953.17 828
4953.83 957
4954.49 836
4955.16 859
4955.82 861
4956.49 808
4957.15 869
4957.81 888
4958.48 888
4959.14 823
4959.81 814
4960.47 875
4961.14 882
4961.80 885
4962.46 1023
4963.13 1040
4963.79 1066
4964.46 896
4965.12 903
4965.79 1052
4966.45 1012
4967.12 1049
4967.78 1096
4968.44 970
4969.11 880
4969.77 860
4970.44 807
4971.10 777
4971.77 837
4972.43 880
4973.10 852
4973.76 831
4974.43 805
4975.09 779
4975.76 786
4976.42 876
4977.09 792
4977.76 778
4978.42 848
4979.09 919
4979.75 879
4980.42 936
4981.08 852
4981.75 858
4982.41 807
4983.08 773
4983.75 812
4984.41 830
4985.08 872
4985.74 927
4986.41 850
4987.07 840
4987.74 774
4988.41 832
4989.07 779
4989.74 732
4990.41 783
4991.07 835
4991.74 788
4992.40 782
4993.07 762
4993.74 761
4994.40 750
4995.07 749
4995.74 829
4996.40 781
4997.07 802
4997.74 781
4998.40 731
4999.07 764
4999.74 760
5000.40 797
5001.07 775
5001.74 747
5002.40 778
5003.07 836
5003.74 778
5004.41 891
5005.07 877
5005.74 758
5006.41 763
5007.07 818
5007.74 893
5008.41 814
5009.08 706
5009.74 736
5010.41 794
5011.08 819
5011.75 828
5012.41 793
5013.08 858
5013.75 814
5014.42 809
5015.09 808
5015.75 757
5016.42 732
5017.09 724
5017.76 724
5018.43 878
5019.09 904
5019.76 852
5020.43 1154
5021.10 1238
5021.77 1264
5022.44 1272
5023.10 1273
5023.77 1240
5024.44 1309
5025.11 1355
5025.78 1232
5026.45 1166
5027.11 1157
5027.78 1045
5028.45 950
5029.12 1002
5029.79 944
5030.46 932
5031.13 900
5031.80 781
5032.47 916
5033.13 875
5033.80 746
5034.47 737
5035.14 854
5035.81 885
5036.48 697
5037.15 746
5037.82 755
5038.49 792
5039.16 754
5039.83 704
5040.50 686
5041.17 720
5041.84 674
5042.51 718
5043.18 763
5043.85 781
5044.52 793
5045.18 767
5045.85 742
5046.52 736
5047.19 783
5047.86 870
5048.53 894
5049.20 824
5049.88 881
5050.55 873
5051.22 868
5051.89 742
5052.56 780
5053.23 783
5053.90 806
5054.57 728
5055.24 729
5055.91 813
5056.58 855
5057.25 731
5057.92 732
5058.59 808
5059.26 831
5059.93 773
5060.60 728
5061.27 775
5061.95 851
5062.62 847
5063.29 823
5063.96 878
5064.63 749
5065.30 708
5065.97 739
5066.64 754
5067.31 872
5067.99 820
5068.66 828
5069.33 810
5070.00 794
5070.67 767
5071.34 756
5072.02 791
5072.69 851
5073.36 837
5074.03 836
5074.70 822
5075.37 799
5076.05 909
5076.72 963
5077.39 936
5078.06 894
5078.73 813
5079.41 860
5080.08 972
5080.75 892
5081.42 842
5082.10 941
5082.77 924
5083.44 789
5084.11 766
5084.78 733
5085.46 798
5086.13 838
5086.80 832
5087.48 831
5088.15 903
5088.82 848
5089.49 782
5090.17 888
5090.84 920
5091.51 1010
5092.19 933
5092.86 1021
5093.53 967
5094.20 843
5094.88 942
5095.55 884
5096.22 944
5096.90 853
5097.57 840
5098.24 729
5098.92 743
5099.59 769
5100.26 786
5100.94 756
5101.61 855
5102.29 871
5102.96 910
5103.63 904
5104.31 844
5104.98 801
5105.65 793
5106.33 824
5107.00 874
5107.68 890
5108.35 933
5109.02 913
5109.70 799
5110.37 748
5111.05 856
5111.72 803
5112.40 730
5113.07 796
5113.74 743
5114.42 822
5115.09 744
5115.77 781
5116.44 962
5117.12 850
5117.79 796
5118.47 907
5119.14 897
5119.82 915
5120.49 1008
5121.17 1002
5121.84 1023
5122.52 957
5123.19 956
5123.87 925
5124.54 896
5125.22 847
5125.89 854
5126.57 843
5127.24 756
5127.92 765
5128.59 768
5129.27 825
5129.94 790
5130.62 927
5131.29 857
5131.97 788
5132.65 872
5133.32 970
5134.00 802
5134.67 885
5135.35 765
5136.02 837
5136.70 1000
5137.38 805
5138.05 758
5138.73 852
5139.40 849
5140.08 854
5140.76 774
5141.43 771
5142.11 801
5142.79 844
5143.46 861
5144.14 786
5144.81 677
5145.49 792
5146.17 729
5146.84 745
5147.52 812
5148.20 869
5148.87 765
5149.55 674
5150.23 772
5150.90 750
5151.58 685
5152.26 715
5152.94 714
5153.61 717
5154.29 664
5154.97 708
5155.64 698
5156.32 746
5157.00 683
5157.68 816
5158.35 685
5159.03 714
5159.71 747
5160.39 742
5161.06 724
5161.74 689
5162.42 735
5163.10 767
5163.77 788
5164.45 784
5165.13 789
5165.81 897
5166.48 827
5167.16 836
5167.84 1036
5168.52 847
5169.20 884
5169.87 766
5170.55 816
5171.23 822
5171.91 681
5172.59 738
5173.27 707
5173.94 730
5174.62 726
5175.30 728
5175.98 761
5176.66 740
5177.34 753
5178.02 724
5178.69 762
5179.37 864
5180.05 758
5180.73 821
5181.41 725
5182.09 721
5182.77 816
5183.45 745
5184.12 678
5184.80 672
5185.48 720
5186.16 701
5186.84 687
5187.52 765
5188.20 850
5188.88 737
5189.56 725
5190.24 708
5190.92 653
5191.60 678
5192.28 757
5192.96 844
5193.64 728
5194.32 755
5195.00 795
5195.68 718
5196.36 799
5197.03 760
5197.71 713
5198.39 827
5199.07 802
5199.75 800
5200.44 723
5201.12 718
5201.80 731
5202.48 681
5203.16 752
5203.84 815
5204.52 768
5205.20 745
5205.88 848
5206.56 858
5207.24 861
5207.92 928
5208.60 986
5209.28 957
5209.96 967
5210.64 935
5211.32 1034
5212.00 974
5212.68 992
5213.37 1000
5214.05 948
5214.73 840
5215.41 820
5216.09 859
5216.77 775
5217.45 772
5218.13 903
5218.81 865
5219.50 864
5220.18 997
5220.86 964
5221.54 992
5222.22 1039
5222.90 930
5223.59 1005
5224.27 994
5224.95 984
5225.63 962
5226.31 903
5226.99 903
5227.68 870
5228.36 933
5229.04 899
5229.72 837
5230.40 809
5231.09 824
5231.77 794
5232.45 855
5233.13 871
5233.81 843
5234.50 810
5235.18 830
5235.86 797
5236.54 753
5237.23 709
5237.91 775
5238.59 759
5239.27 875
5239.96 790
5240.64 785
5241.32 860
5242.01 819
5242.69 817
5243.37 787
5244.05 901
5244.74 807
5245.42 833
5246.10 826
5246.79 817
5247.47 915
5248.15 802
5248.84 853
5249.52 944
5250.20 947
5250.89 946
5251.57 1038
5252.25 1103
5252.94 1012
5253.62 1003
5254.30 946
5254.99 904
5255.67 968
5256.36 936
5257.04 844
5257.72 731
5258.41 908
5259.09 852
5259.78 849
5260.46 927
5261.14 838
5261.83 877
5262.51 979
5263.20 938
5263.88 1037
5264.56 1039
5265.25 986
5265.93 944
5266.62 982
5267.30 994
5267.99 988
5268.67 896
5269.36 957
5270.04 856
5270.73 837
5271.41 857
5272.09 823
5272.78 890
5273.46 826
5274.15 904
5274.83 860
5275.52 817
5276.20 888
5276.89 941
5277.57 956
5278.26 807
5278.94 775
5279.63 828
5280.32 1011
5281.00 949
5281.69 1141
5282.37 1103
5283.06 1088
5283.74 1076
5284.43 1029
5285.11 1104
5285.80 1089
5286.49 1020
5287.17 1006
5287.86 948
5288.54 905
5289.23 823
5289.91 899
5290.60 918
5291.29 890
5291.97 850
5292.66 839
5293.35 753
5294.03 853
5294.72 880
5295.40 910
5296.09 873
5296.78 891
5297.46 954
5298.15 888
5298.84 867
5299.52 928
5300.21 892
5300.90 883
5301.58 880
5302.27 902
5302.96 921
5303.64 856
5304.33 807
5305.02 917
5305.70 867
5306.39 943
5307.08 916
5307.77 991
5308.45 931
5309.14 968
5309.83 1058
5310.51 1069
5311.20 1041
5311.89 1119
5312.58 1129
5313.26 1047
5313.95 1061
5314.64 949
5315.33 846
5316.01 893
5316.70 849
5317.39 768
5318.08 894
5318.77 833
5319.45 987
5320.14 940
5320.83 1026
5321.52 957
5322.20 986
5322.89 1022
5323.58 1069
5324.27 1097
5324.96 1046
5325.65 927
5326.33 895
5327.02 880
5327.71 856
5328.40 773
5329.09 740
5329.78 810
5330.46 738
5331.15 813
5331.84 848
5332.53 795
5333.22 738
5333.91 785
5334.60 856
5335.29 927
5335.98 879
5336.66 895
5337.35 882
5338.04 802
5338.73 792
5339.42 836
5340.11 899
5340.80 910
5341.49 954
5342.18 795
5342.87 849
5343.56 995
5344.25 956
5344.94 843
5345.62 853
5346.31 930
5347.00 855
5347.69 786
5348.38 857
5349.07 934
5349.76 898
5350.45 979
5351.14 955
5351.83 1026
5352.52 1002
5353.21 1090
5353.90 928
5354.59 950
5355.28 1008
5355.97 873
5356.66 842
5357.35 861
5358.04 857
5358.74 804
5359.43 906
5360.12 743
5360.81 722
5361.50 748
5362.19 743
5362.88 777
5363.57 898
5364.26 828
5364.95 769
5365.64 739
5366.33 874
5367.02 819
5367.71 672
5368.41 737
5369.10 821
5369.79 767
5370.48 647
5371.17 765
5371.86 663
5372.55 764
5373.24 698
5373.94 719
5374.63 722
5375.32 730
5376.01 660
5376.70 603
5377.39 651
5378.08 683
5378.78 655
5379.47 716
5380.16 707
5380.85 767
5381.54 713
5382.24 678
5382.93 663
5383.62 614
5384.31 670
5385.00 713
5385.70 814
5386.39 849
5387.08 757
5387.77 692
5388.47 710
5389.16 697
5389.85 744
5390.54 764
5391.23 752
5391.93 834
5392.62 742
5393.31 762
5394.01 686
5394.70 785
5395.39 814
5396.08 775
5396.78 735
5397.47 740
5398.16 691
5398.86 738
5399.55 678
5400.24 753
5400.93 744
5401.63 704
5402.32 700
5403.01 771
5403.71 745
5404.40 775
5405.09 700
5405.79 641
5406.48 744
5407.17 703
5407.87 663
5408.56 710
5409.26 833
5409.95 764
5410.64 724
5411.34 688
5412.03 639
5412.72 710
5413.42 685
5414.11 691
5414.81 727
5415.50 685
5416.19 711
5416.89 769
5417.58 780
5418.28 668
5418.97 742
5419.67 710
5420.36 717
5421.05 728
5421.75 702
5422.44 875
5423.14 791
5423.83 801
5424.53 789
5425.22 779
5425.92 779
5426.61 768
5427.31 757
5428.00 758
5428.70 736
5429.39 739
5430.09 696
5430.78 762
5431.48 803
5432.17 701
5432.87 780
5433.56 775
5434.26 740
5434.95 773
5435.65 853
5436.34 829
5437.04 731
5437.73 811
5438.43 922
5439.13 925
5439.82 880
5440.52 906
5441.21 890
5441.91 904
5442.60 859
5443.30 880
5444.00 805
5444.69 920
5445.39 909
5446.08 892
5446.78 983
5447.48 1081
5448.17 1094
5448.87 1149
5449.56 1209
5450.26 1174
5450.96 1141
5451.65 1075
5452.35 1053
5453.05 1033
5453.74 984
5454.44 847
5455.14 891
5455.83 852
5456.53 823
5457.23 817
5457.92 849
5458.62 836
5459.32 768
5460.01 952
5460.71 865
5461.41 1016
5462.11 997
5462.80 1038
5463.50 1021
5464.20 1057
5464.89 1049
5465.59 1051
5466.29 1124
5466.99 1022
5467.68 954
5468.38 992
5469.08 971
5469.78 1000
5470.47 1015
5471.17 887
5471.87 974
5472.57 1043
5473.26 1024
5473.96 1091
5474.66 1028
5475.36 1006
5476.06 1042
5476.75 1125
5477.45 1047
5478.15 1108
5478.85 1142
5479.55 1227
5480.24 1436
5480.94 1649
5481.64 1589
5482.34 1482
5483.04 1383
5483.74 1691
5484.43 1530
5485.13 1511
5485.83 1331
5486.53 1247
5487.23 1136
5487.93 1189
5488.63 1194
5489.33 1204
5490.02 1105
5490.72 1057
5491.42 1184
5492.12 1168
5492.82 1105
5493.52 1161
5494.22 1202
5494.92 1319
5495.62 1405
5496.32 1398
5497.01 1401
5497.71 1510
5498.41 1442
5499.11 1615
5499.81 1923
5500.51 2169
5501.21 2352
5501.91 2508
5502.61 2604
5503.31 2531
5504.01 2361
5504.71 2187
5505.41 1835
5506.11 1812
5506.81 1602
5507.51 1512
5508.21 1371
5508.91 1243
5509.61 1245
5510.31 1203
5511.01 1150
5511.71 1176
5512.41 1145
5513.11 1124
5513.81 1107
5514.51 1143
5515.21 1201
5515.91 1127
5516.61 1199
5517.31 1267
5518.01 1308
5518.72 1222
5519.42 1184
5520.12 1176
5520.82 1251
5521.52 1311
5522.22 1280
5522.92 1256
5523.62 1242
5524.32 1091
5525.02 1013
5525.72 1004
5526.43 1032
5527.13 955
5527.83 888
5528.53 899
5529.23 1045
5529.93 1030
5530.63 973
5531.33 909
5532.04 840
5532.74 862
5533.44 911
5534.14 888
5534.84 914
5535.54 874
5536.25 860
5536.95 925
5537.65 949
5538.35 814
5539.05 881
5539.76 906
5540.46 799
5541.16 841
5541.86 828
5542.56 779
5543.27 797
5543.97 858
5544.67 826
5545.37 818
5546.08 920
5546.78 928
5547.48 821
5548.18 920
5548.89 792
5549.59 943
5550.29 861
5550.99 768
5551.70 811
5552.40 770
5553.10 861
5553.81 868
5554.51 857
5555.21 785
5555.91 719
5556.62 781
5557.32 754
5558.02 802
5558.73 766
5559.43 794
5560.13 807
5560.84 778
5561.54 732
5562.24 691
5562.95 849
5563.65 853
5564.35 772
5565.06 752
5565.76 806
5566.47 794
5567.17 770
5567.87 803
5568.58 796
5569.28 809
5569.98 829
5570.69 856
5571.39 809
5572.10 853
5572.80 858
5573.50 876
5574.21 842
5574.91 800
5575.62 846
5576.32 889
5577.03 848
5577.73 810
5578.44 817
5579.14 883
5579.84 912
5580.55 803
5581.25 783
5581.96 771
5582.66 745
5583.37 774
5584.07 766
5584.78 739
5585.48 731
5586.19 741
5586.89 789
5587.60 737
5588.30 743
5589.01 733
5589.71 738
5590.42 706
5591.12 674
5591.83 720
5592.53 789
5593.24 729
5593.94 787
5594.65 736
5595.36 771
5596.06 800
5596.77 722
5597.47 809
5598.18 850
5598.88 883
5599.59 878
5600.30 810
5601.00 783
5601.71 734
5602.41 781
5603.12 747
5603.83 807
5604.53 843
5605.24 709
5605.94 683
5606.65 805
5607.36 808
5608.06 790
5608.77 814
5609.48 806
5610.18 712
5610.89 668
5611.60 727
5612.30 696
5613.01 727
5613.72 773
5614.42 773
5615.13 651
5615.84 740
5616.54 698
5617.25 706
5617.96 719
5618.66 696
5619.37 712
5620.08 749
5620.78 659
5621.49 677
5622.20 718
5622.91 751
5623.61 808
5624.32 749
5625.03 740
5625.74 753
5626.44 778
5627.15 711
5627.86 792
5628.57 828
5629.27 868
5629.98 823
5630.69 773
5631.40 858
5632.11 849
5632.81 829
5633.52 783
5634.23 793
5634.94 819
5635.65 755
5636.35 790
5637.06 817
5637.77 732
5638.48 735
5639.19 860
5639.89 899
5640.60 978
5641.31 947
5642.02 892
5642.73 806
5643.44 900
5644.15 889
5644.85 875
5645.56 826
5646.27 768
5646.98 843
5647.69 849
5648.40 752
5649.11 746
5649.82 830
5650.53 787
5651.23 801
5651.94 785
5652.65 764
5653.36 743
5654.07 858
5654.78 878
5655.49 902
5656.20 882
5656.91 860
5657.62 864
5658.33 905
5659.04 869
5659.75 914
5660.46 889
5661.17 889
5661.88 998
5662.59 796
5663.30 852
5664.00 848
5664.71 822
5665.42 797
5666.13 804
5666.84 784
5667.55 901
5668.27 823
5668.98 901
5669.69 907
5670.40 865
5671.11 956
5671.82 1048
5672.53 1162
5673.24 1072
5673.95 982
5674.66 949
5675.37 893
5676.08 898
5676.79 901
5677.50 840
5678.21 831
5678.92 890
5679.63 816
5680.34 783
5681.06 790
5681.77 745
5682.48 820
5683.19 727
5683.90 804
5684.61 796
5685.32 665
5686.03 743
5686.74 772
5687.46 807
5688.17 766
5688.88 791
5689.59 734
5690.30 794
5691.01 840
5691.72 740
5692.44 683
5693.15 750
5693.86 723
5694.57 732
5695.28 745
5696.00 693
5696.71 764
5697.42 714
5698.13 755
5698.84 670
5699.56 748
5700.27 675
5700.98 671
5701.69 678
5702.40 657
5703.12 704
5703.83 715
5704.54 733
5705.25 690
5705.97 687
5706.68 707
5707.39 637
5708.10 683
5708.82 680
5709.53 791
5710.24 748
5710.95 637
5711.67 668
5712.38 702
5713.09 651
5713.81 703
5714.52 673
5715.23 750
5715.95 697
5716.66 713
5717.37 746
5718.09 709
5718.80 738
5719.51 735
5720.23 694
5720.94 722
5721.65 707
5722.37 695
5723.08 684
5723.79 743
5724.51 712
5725.22 826
5725.93 891
5726.65 956
5727.36 957
5728.08 929
5728.79 1147
5729.50 1113
5730.22 939
5730.93 956
5731.65 942
5732.36 915
5733.07 872
5733.79 867
5734.50 847
5735.22 775
5735.93 786
5736.65 748
5737.36 641
5738.07 746
5738.79 747
5739.50 739
5740.22 734
5740.93 720
5741.65 683
5742.36 687
5743.08 663
5743.79 638
5744.51 717
5745.22 670
5745.94 712
5746.65 666
5747.37 628
5748.08 657
5748.80 621
5749.51 780
5750.23 742
5750.94 781
5751.66 784
5752.37 736
5753.09 739
5753.80 834
5754.52 888
5755.24 956
5755.95 865
5756.67 914
5757.38 869
5758.10 853
5758.81 886
5759.53 811
5760.25 821
5760.96 813
5761.68 682
5762.39 654
5763.11 674
5763.83 711
5764.54 676
5765.26 761
5765.97 709
5766.69 725
5767.41 739
5768.12 744
5768.84 703
5769.56 758
5770.27 766
5770.99 798
5771.71 724
5772.42 706
5773.14 677
5773.86 548
5774.57 620
5775.29 650
5776.01 699
5776.72 656
5777.44 762
5778.16 729
5778.88 757
5779.59 709
5780.31 736
5781.03 796
5781.74 795
5782.46 751
5783.18 708
5783.90 777
5784.61 776
5785.33 771
5786.05 711
5786.77 768
5787.48 745
5788.20 729
5788.92 742
5789.64 841
5790.35 881
5791.07 783
5791.79 839
5792.51 847
5793.23 821
5793.94 882
5794.66 954
5795.38 1014
5796.10 997
5796.82 977
5797.53 998
5798.25 1054
5798.97 1327
5799.69 1544
5800.41 1819
5801.13 1999
5801.84 2159
5802.56 2154
5803.28 2095
5804.00 1826
5804.72 1589
5805.44 1364
5806.16 1289
5806.87 1125
5807.59 963
5808.31 1003
5809.03 1015
5809.75 935
5810.47 915
5811.19 887
5811.91 890
5812.63 987
5813.35 986
5814.07 893
5814.78 931
5815.50 961
5816.22 1016
5816.94 1000
5817.66 849
5818.38 989
5819.10 1019
5819.82 1016
5820.54 969
5821.26 920
5821.98 983
5822.70 989
5823.42 965
5824.14 941
5824.86 944
5825.58 901
5826.30 863
5827.02 855
5827.74 782
5828.46 784
5829.18 771
5829.90 785
5830.62 747
5831.34 790
5832.06 837
5832.78 762
5833.50 750
5834.22 735
5834.94 724
5835.66 840
5836.38 895
5837.10 827
5837.82 817
5838.55 759
5839.27 867
5839.99 902
5840.71 862
5841.43 833
5842.15 785
5842.87 772
5843.59 782
5844.31 853
5845.03 739
5845.76 724
5846.48 716
5847.20 708
5847.92 758
5848.64 707
5849.36 783
5850.08 793
5850.81 752
5851.53 771
5852.25 804
5852.97 832
5853.69 781
5854.41 810
5855.14 805
5855.86 780
5856.58 720
5857.30 713
5858.02 796
5858.74 758
5859.47 777
5860.19 737
5860.91 747
5861.63 763
5862.36 812
5863.08 700
5863.80 710
5864.52 746
5865.24 745
5865.97 744
5866.69 745
5867.41 763
5868.13 813
5868.86 792
5869.58 734
5870.30 769
5871.03 762
5871.75 768
5872.47 804
5873.19 859
5873.92 856
5874.64 818
5875.36 745
5876.09 815
5876.81 802
5877.53 776
5878.26 808
5878.98 805
5879.70 714
5880.43 726
5881.15 864
5881.87 776
5882.60 774
5883.32 787
5884.04 773
5884.77 731
5885.49 825
5886.21 835
5886.94 747
5887.66 748
5888.39 774
5889.11 742
5889.83 751
5890.56 759
5891.28 746
5892.01 741
5892.73 695
5893.45 782
5894.18 773
5894.90 732
5895.63 736
5896.35 690
5897.07 708
5897.80 628
5898.52 712
5899.25 778
5899.97 724
5900.70 761
5901.42 752
5902.15 803
5902.87 813
5903.60 812
5904.32 790
5905.05 760
5905.77 739
5906.50 685
5907.22 723
5907.95 796
5908.67 796
5909.40 746
5910.12 733
5910.85 722
5911.57 790
5912.30 748
5913.02 807
5913.75 729
5914.47 747
5915.20 776
5915.92 735
5916.65 741
5917.38 717
5918.10 755
5918.83 703
5919.55 718
5920.28 699
5921.00 847
5921.73 804
5922.46 776
5923.18 814
5923.91 927
5924.63 862
5925.36 880
5926.09 892
5926.81 897
5927.54 811
5928.26 773
5928.99 698
5929.72 812
5930.44 897
5931.17 798
5931.90 831
5932.62 843
5933.35 877
5934.08 904
5934.80 860
5935.53 901
5936.26 1008
5936.98 912
5937.71 923
5938.44 1011
5939.16 893
5939.89 978
5940.62 939
5941.35 1057
5942.07 1080
5942.80 1071
5943.53 1101
5944.25 1078
5944.98 1058
5945.71 1132
5946.44 1108
5947.16 1101
5947.89 1197
5948.62 1141
5949.35 1223
5950.07 1320
5950.80 1399
5951.53 1359
5952.26 1433
5952.99 1497
5953.71 1531
5954.44 1532
5955.17 1496
5955.90 1574
5956.62 1515
5957.35 1488
5958.08 1409
5958.81 1506
5959.54 1361
5960.27 1407
5960.99 1393
5961.72 1467
5962.45 1464
5963.18 1617
5963.91 1591
5964.64 1765
5965.36 1939
5966.09 1928
5966.82 2133
5967.55 2505
5968.28 2604
5969.01 2500
5969.74 2548
5970.47 2387
5971.19 2276
5971.92 2023
5972.65 1949
5973.38 1937
5974.11 1737
5974.84 1709
5975.57 1678
5976.30 1758
5977.03 1609
5977.76 1642
5978.49 1716
5979.22 1746
5979.95 1811
5980.67 1789
5981.40 1864
5982.13 1950
5982.86 1998
5983.59 2034
5984.32 2036
5985.05 1987
5985.78 1902
5986.51 1923
5987.24 1984
5987.97 2026
5988.70 2152
5989.43 2055
5990.16 2032
5990.89 2006
5991.62 1928
5992.35 2036
5993.08 1878
5993.81 1986
5994.54 1939
5995.27 2000
5996.00 2098
5996.73 2086
5997.47 2179
5998.20 2323
5998.93 2247
5999.66 2185
6000.39 2138
6001.12 2076
6001.85 2061
6002.58 2112
6003.31 2049
6004.04 2068
6004.77 2132
6005.50 2137
6006.24 2071
6006.97 2076
6007.70 2244
6008.43 2320
6009.16 2606
6009.89 2803
6010.62 3568
6011.35 3986
6012.09 4711
6012.82 5472
6013.55 6173
6014.28 6782
6015.01 7367
6015.74 7611
6016.47 7337
6017.21 6932
6017.94 6412
6018.67 5564
6019.40 4770
6020.13 3941
6020.87 3475
6021.60 3001
6022.33 2417
6023.06 2269
6023.79 2168
6024.53 1963
6025.26 1905
6025.99 1772
6026.72 1707
6027.46 1683
6028.19 1745
6028.92 1678
6029.65 1649
6030.39 1623
6031.12 1601
6031.85 1690
6032.58 1583
6033.32 1544
6034.05 1440
6034.78 1468
6035.51 1587
6036.25 1432
6036.98 1493
6037.71 1582
6038.45 1703
6039.18 1637
6039.91 1665
6040.65 1792
6041.38 1774
6042.11 1667
6042.85 1745
6043.58 1754
6044.31 1808
6045.05 1674
6045.78 1685
6046.51 1799
6047.25 1834
6047.98 1864
6048.71 1876
6049.45 1966
6050.18 2140
6050.91 2434
6051.65 2661
6052.38 2783
6053.12 2814
6053.85 3006
6054.58 3225
6055.32 2959
6056.05 2820
6056.79 2584
6057.52 2388
6058.25 2224
6058.99 2168
6059.72 1910
6060.46 1796
6061.19 1826
6061.93 1810
6062.66 1745
6063.40 1691
6064.13 1610
6064.86 1724
6065.60 1730
6066.33 1572
6067.07 1627
6067.80 1651
6068.54 1708
6069.27 1584
6070.01 1478
6070.74 1478
6071.48 1505
6072.21 1496
6072.95 1495
6073.68 1462
6074.42 1400
6075.15 1390
6075.89 1393
6076.63 1474
6077.36 1382
6078.10 1344
6078.83 1394
6079.57 1312
6080.30 1256
6081.04 1316
6081.77 1265
6082.51 1263
6083.25 1245
6083.98 1246
6084.72 1335
6085.45 1281
6086.19 1231
6086.92 1268
6087.66 1310
6088.40 1314
6089.13 1263
6089.87 1352
6090.61 1391
6091.34 1379
6092.08 1345
6092.81 1389
6093.55 1421
6094.29 1395
6095.02 1313
6095.76 1385
6096.50 1222
6097.23 1181
6097.97 1290
6098.71 1220
6099.44 1145
6100.18 1110
6100.92 1057
6101.65 1196
6102.39 1174
6103.13 1183
6103.86 1203
6104.60 1111
6105.34 1158
6106.08 1124
6106.81 1105
6107.55 1052
6108.29 1079
6109.02 1196
6109.76 1172
6110.50 1123
6111.24 1106
6111.97 1237
6112.71 1224
6113.45 1183
6114.19 1160
6114.92 1090
6115.66 1155
6116.40 1149
6117.14 1196
6117.88 1237
6118.61 1230
6119.35 1214
6120.09 1188
6120.83 1199
6121.57 1193
6122.30 1106
6123.04 1117
6123.78 1306
6124.52 1248
6125.26 1210
6126.00 1290
6126.73 1173
6127.47 1216
6128.21 1275
6128.95 1369
6129.69 1368
6130.43 1294
6131.16 1280
6131.90 1277
6132.64 1312
6133.38 1193
6134.12 1293
6134.86 1200
6135.60 1177
6136.34 1257
6137.08 1161
6137.81 1236
6138.55 1292
6139.29 1166
6140.03 1260
6140.77 1309
6141.51 1329
6142.25 1287
6142.99 1269
6143.73 1264
6144.47 1227
6145.21 1247
6145.95 1285
6146.69 1170
6147.43 1135
6148.17 1147
6148.91 1216
6149.65 1311
6150.39 1324
6151.13 1267
6151.86 1242
6152.60 1225
6153.34 1305
6154.08 1315
6154.83 1299
6155.57 1366
6156.31 1393
6157.05 1311
6157.79 1331
6158.53 1393
6159.27 1505
6160.01 1572
6160.75 1428
6161.49 1418
6162.23 1486
6162.97 1452
6163.71 1432
6164.45 1532
6165.19 1514
6165.93 1657
6166.67 1793
6167.41 1806
6168.15 1697
6168.89 1728
6169.64 1618
6170.38 1840
6171.12 1834
6171.86 1805
6172.60 1698
6173.34 1673
6174.08 1587
6174.82 1560
6175.57 1494
6176.31 1549
6177.05 1434
6177.79 1420
6178.53 1401
6179.27 1386
6180.01 1464
6180.76 1523
6181.50 1559
6182.24 1571
6182.98 1523
6183.72 1679
6184.46 1602
6185.21 1664
6185.95 1562
6186.69 1565
6187.43 1633
6188.17 1657
6188.92 1636
6189.66 1688
6190.40 1689
6191.14 1760
6191.89 1815
6192.63 1900
6193.37 1903
6194.11 2014
6194.86 2044
6195.60 2046
6196.34 2084
6197.08 2077
6197.83 2085
6198.57 1884
6199.31 1947
6200.05 1989
6200.80 2004
6201.54 2042
6202.28 2081
6203.03 2102
6203.77 2250
6204.51 2589
6205.26 2961
6206.00 3483
6206.74 4485
6207.48 5592
6208.23 6643
6208.97 8058
6209.71 9110
6210.46 9974
6211.20 10329
6211.95 10209
6212.69 9753
6213.43 8717
6214.18 7524
6214.92 6095
6215.66 5021
6216.41 4207
6217.15 3403
6217.89 2750
6218.64 2492
6219.38 2204
6220.13 2105
6220.87 1892
6221.61 1878
6222.36 1977
6223.10 1881
6223.85 1802
6224.59 1724
6225.34 1773
6226.08 1846
6226.82 1858
6227.57 1712
6228.31 1559
6229.06 1483
6229.80 1480
6230.55 1490
6231.29 1365
6232.04 1449
6232.78 1374
6233.53 1316
6234.27 1404
6235.02 1282
6235.76 1333
6236.51 1433
6237.25 1419
6238.00 1320
6238.74 1361
6239.49 1398
6240.23 1432
6240.98 1434
6241.72 1376
6242.47 1462
6243.21 1548
6243.96 1652
6244.70 1703
6245.45 1848
6246.20 2014
6246.94 2225
6247.69 2323
6248.43 2691
6249.18 2793
6249.92 2947
6250.67 2795
6251.42 2666
6252.16 2639
6252.91 2303
6253.65 2181
6254.40 1903
6255.15 1668
6255.89 1644
6256.64 1484
6257.38 1467
6258.13 1524
6258.88 1501
6259.62 1436
6260.37 1412
6261.12 1431
6261.86 1470
6262.61 1497
6263.36 1580
6264.10 1477
6264.85 1493
6265.60 1512
6266.34 1520
6267.09 1470
6267.84 1438
6268.58 1566
6269.33 1532
6270.08 1504
6270.82 1561
6271.57 1538
6272.32 1574
6273.07 1539
6273.81 1544
6274.56 1509
6275.31 1569
6276.05 1587
6276.80 1594
6277.55 1639
6278.30 1776
6279.04 1598
6279.79 1610
6280.54 1668
6281.29 1604
6282.03 1618
6282.78 1508
6283.53 1547
6284.28 1512
6285.03 1454
6285.77 1515
6286.52 1571
6287.27 1614
6288.02 1813
6288.77 1979
6289.51 1924
6290.26 1868
6291.01 1783
6291.76 1697
6292.51 1616
6293.26 1511
6294.00 1368
6294.75 1192
6295.50 1241
6296.25 1323
6297.00 1291
6297.75 1284
6298.50 1247
6299.24 1395
6299.99 1340
6300.74 1283
6301.49 1347
6302.24 1314
6302.99 1383
6303.74 1394
6304.49 1389
6305.24 1382
6305.99 1344
6306.73 1246
6307.48 1300
6308.23 1393
6308.98 1351
6309.73 1349
6310.48 1438
6311.23 1314
6311.98 1279
6312.73 1255
6313.48 1308
6314.23 1325
6314.98 1315
6315.73 1295
6316.48 1343
6317.23 1285
6317.98 1255
6318.73 1347
6319.48 1390
6320.23 1141
6320.98 1153
6321.73 1255
6322.48 1160
6323.23 1200
6323.98 1121
6324.73 1094
6325.48 1297
6326.23 1253
6326.98 1115
6327.73 1160
6328.48 1316
6329.23 1260
6329.98 1285
6330.73 1304
6331.48 1301
6332.23 1255
6332.98 1206
6333.73 1336
6334.49 1260
6335.24 1115
6335.99 1068
6336.74 1150
6337.49 1130
6338.24 1160
6338.99 1164
6339.74 1141
6340.49 1086
6341.25 1180
6342.00 1261
6342.75 1152
6343.50 1093
6344.25 1178
6345.00 1223
6345.75 1330
6346.51 1256
6347.26 1346
6348.01 1337
6348.76 1332
6349.51 1313
6350.26 1350
6351.02 1576
6351.77 1548
6352.52 1633
6353.27 1866
6354.02 1943
6354.78 1778
6355.53 1780
6356.28 1981
6357.03 1677
6357.78 1585
6358.54 1487
6359.29 1367
6360.04 1429
6360.79 1472
6361.55 1450
6362.30 1310
6363.05 1289
6363.80 1186
6364.56 1357
6365.31 1322
6366.06 1252
6366.81 1284
6367.57 1356
6368.32 1515
6369.07 1440
6369.83 1437
6370.58 1361
6371.33 1377
6372.08 1281
6372.84 1346
6373.59 1290
6374.34 1226
6375.10 1330
6375.85 1294
6376.60 1287
6377.36 1295
6378.11 1313
6378.86 1107
6379.62 1135
6380.37 1094
6381.12 1185
6381.88 1160
6382.63 1113
6383.39 1155
6384.14 1083
6384.89 1048
6385.65 1080
6386.40 1058
6387.16 1051
6387.91 1124
6388.66 1085
6389.42 1067
6390.17 1111
6390.93 1033
6391.68 1102
6392.43 1180
6393.19 1041
6393.94 989
6394.70 1076
6395.45 991
6396.21 1093
6396.96 1132
6397.72 1024
6398.47 920
6399.22 1039
6399.98 1062
6400.73 966
6401.49 953
6402.24 1054
6403.00 1002
6403.75 985
6404.51 889
6405.26 1023
6406.02 1073
6406.77 1072
6407.53 980
6408.28 1032
6409.04 1303
6409.79 1243
6410.55 1246
6411.31 1180
6412.06 1205
6412.82 1088
6413.57 1221
6414.33 1328
6415.08 1137
6415.84 1071
6416.59 1059
6417.35 1027
6418.11 1046
6418.86 1105
6419.62 1024
6420.37 985
6421.13 956
6421.89 1013
6422.64 1041
6423.40 1001
6424.15 989
6424.91 1048
6425.67 998
6426.42 1038
6427.18 1125
6427.94 1097
6428.69 911
6429.45 1006
6430.20 914
6430.96 926
6431.72 1003
6432.47 984
6433.23 966
6433.99 996
6434.74 942
6435.50 972
6436.26 1002
6437.02 996
6437.77 936
6438.53 1038
6439.29 1003
6440.04 894
6440.80 999
6441.56 989
6442.32 1017
6443.07 1048
6443.83 1042
6444.59 929
6445.34 935
6446.10 928
6446.86 1035
6447.62 1049
6448.37 962
6449.13 999
6449.89 929
6450.65 948
6451.41 934
6452.16 971
6452.92 938
6453.68 974
6454.44 1004
6455.19 972
6455.95 964
6456.71 891
6457.47 1006
6458.23 1046
6458.99 1033
6459.74 1035
6460.50 1007
6461.26 979
6462.02 975
6462.78 980
6463.54 988
6464.29 984
6465.05 879
6465.81 919
6466.57 1052
6467.33 983
6468.09 972
6468.85 1074
6469.60 1125
6470.36 1101
6471.12 1054
6471.88 1017
6472.64 970
6473.40 1049
6474.16 1022
6474.92 1097
6475.68 1060
6476.44 1062
6477.20 1031
6477.95 1140
6478.71 1057
6479.47 1091
6480.23 1209
6480.99 1179
6481.75 1121
6482.51 1158
6483.27 1183
6484.03 1133
6484.79 1230
6485.55 1234
6486.31 1230
6487.07 1223
6487.83 1349
6488.59 1264
6489.35 1285
6490.11 1272
6490.87 1361
6491.63 1417
6492.39 1420
6493.15 1515
6493.91 1404
6494.67 1576
6495.43 1555
6496.19 1558
6496.95 1502
6497.71 1604
6498.47 1590
6499.23 1692
6499.99 1616
6500.76 1652
6501.52 1559
6502.28 1576
6503.04 1546
6503.80 1561
6504.56 1538
6505.32 1606
6506.08 1710
6506.84 1791
6507.60 1748
6508.36 1916
6509.13 1837
6509.89 1877
6510.65 1968
6511.41 1942
6512.17 2042
6512.93 2030
6513.69 1996
6514.45 1998
6515.22 1972
6515.98 2011
6516.74 1940
6517.50 1960
6518.26 1957
6519.02 2026
6519.79 2102
6520.55 2151
6521.31 2148
6522.07 2115
6522.83 2247
6523.60 2401
6524.36 2471
6525.12 2735
6525.88 2852
6526.64 3040
6527.41 3374
6528.17 3651
6528.93 3622
6529.69 3724
6530.46 3864
6531.22 3787
6531.98 3690
6532.74 3933
6533.51 4312
6534.27 5010
6535.03 5909
6535.79 7088
6536.56 8075
6537.32 9210
6538.08 9995
6538.85 9994
6539.61 9406
6540.37 8545
6541.13 7215
6541.90 5846
6542.66 5051
6543.42 4127
6544.19 3481
6544.95 2899
6545.71 2413
6546.48 2248
6547.24 2062
6548.00 1922
6548.77 1889
6549.53 1775
6550.29 1781
6551.06 1756
6551.82 1809
6552.58 1736
6553.35 1610
6554.11 1633
6554.88 1779
6555.64 1677
6556.40 1530
6557.17 1542
6557.93 1490
6558.70 1514
6559.46 1605
6560.22 1502
6560.99 1576
6561.75 1657
6562.52 1798
6563.28 1847
6564.05 1760
6564.81 1790
6565.57 1885
6566.34 1990
6567.10 1951
6567.87 1931
6568.63 1968
6569.40 1932
6570.16 1876
6570.93 1941
6571.69 1846
6572.46 2062
6573.22 2142
6573.99 2269
6574.75 2322
6575.52 2438
6576.28 2560
6577.05 2610
6577.81 2593
6578.58 2525
6579.34 2551
6580.11 2524
6580.87 2424
6581.64 2421
6582.40 2373
6583.17 2212
6583.93 2276
6584.70 2358
6585.47 2267
6586.23 2099
6587.00 2123
6587.76 2074
6588.53 2092
6589.29 1999
6590.06 1975
6590.83 2071
6591.59 2130
6592.36 2438
6593.12 2638
6593.89 2864
6594.66 2992
6595.42 3203
6596.19 3266
6596.96 3397
6597.72 3392
6598.49 3302
6599.25 3073
6600.02 2712
6600.79 2442
6601.55 2240
6602.32 2202
6603.09 2060
6603.85 1899
6604.62 1724
6605.39 1650
6606.15 1779
6606.92 1777
6607.69 1780
6608.46 1753
6609.22 1783
6609.99 1812
6610.76 1678
6611.52 1704
6612.29 1755
6613.06 1839
6613.83 1861
6614.59 1664
6615.36 1722
6616.13 1635
6616.89 1648
6617.66 1694
6618.43 1616
6619.20 1549
6619.96 1531
6620.73 1555
6621.50 1490
6622.27 1630
6623.04 1557
6623.80 1507
6624.57 1519
6625.34 1545
6626.11 1624
6626.88 1526
6627.64 1408
6628.41 1402
6629.18 1460
6629.95 1426
6630.72 1422
6631.48 1587
6632.25 1652
6633.02 1711
6633.79 1705
6634.56 1851
6635.33 2065
6636.10 2050
6636.86 1916
6637.63 1896
6638.40 1861
6639.17 1817
6639.94 1752
6640.71 1633
6641.48 1545
6642.25 1487
6643.01 1489
6643.78 1444
6644.55 1419
6645.32 1453
6646.09 1293
6646.86 1252
6647.63 1342
6648.40 1386
6649.17 1337
6649.94 1375
6650.71 1437
6651.48 1469
6652.25 1474
6653.01 1435
6653.78 1341
6654.55 1454
6655.32 1472
6656.09 1480
6656.86 1502
6657.63 1521
6658.40 1491
6659.17 1356
6659.94 1294
6660.71 1289
6661.48 1368
6662.25 1430
6663.02 1207
6663.79 1364
6664.56 1436
6665.33 1283
6666.10 1265
6666.87 1358
6667.64 1343
6668.42 1362
6669.19 1448
6669.96 1437
6670.73 1587
6671.50 1461
6672.27 1430
6673.04 1485
6673.81 1493
6674.58 1482
6675.35 1435
6676.12 1484
6676.89 1494
6677.66 1355
6678.44 1368
6679.21 1411
6679.98 1402
6680.75 1412
6681.52 1472
6682.29 1458
6683.06 1611
6683.83 1738
6684.60 1920
6685.38 1978
6686.15 2137
6686.92 2339
6687.69 2133
6688.46 2060
6689.23 1875
6690.01 1822
6690.78 1598
6691.55 1541
6692.32 1546
6693.09 1330
6693.86 1275
6694.64 1406
6695.41 1313
6696.18 1400
6696.95 1404
6697.73 1348
6698.50 1339
6699.27 1295
6700.04 1267
6700.81 1366
6701.59 1306
6702.36 1291
6703.13 1285
6703.90 1264
6704.68 1336
6705.45 1419
6706.22 1224
6706.99 1266
6707.77 1336
6708.54 1317
6709.31 1234
6710.09 1259
6710.86 1210
6711.63 1272
6712.40 1311
6713.18 1318
6713.95 1287
6714.72 1220
6715.50 1207
6716.27 1294
6717.04 1256
6717.82 1273
6718.59 1103
6719.36 1111
6720.14 1250
6720.91 1166
6721.68 1214
6722.46 1338
6723.23 1189
6724.00 1246
6724.78 1256
6725.55 1230
6726.33 1236
6727.10 1234
6727.87 1190
6728.65 1184
6729.42 1275
6730.20 1268
6730.97 1226
6731.74 1179
6732.52 1274
6733.29 1218
6734.07 1159
6734.84 1161
6735.61 1244
6736.39 1188
6737.16 1310
6737.94 1377
6738.71 1232
6739.49 1303
6740.26 1349
6741.04 1285
6741.81 1249
6742.59 1239
6743.36 1318
6744.13 1193
6744.91 1320
6745.68 1307
6746.46 1269
6747.23 1368
6748.01 1410
6748.78 1334
6749.56 1439
6750.33 1432
6751.11 1538
6751.89 1678
6752.66 1855
6753.44 1859
6754.21 1990
6754.99 2113
6755.76 2040
6756.54 1999
6757.31 1786
6758.09 1498
6758.86 1451
6759.64 1507
6760.42 1344
6761.19 1473
6761.97 1307
6762.74 1253
6763.52 1243
6764.30 1257
6765.07 1199
6765.85 1219
6766.62 1231
6767.40 1324
6768.18 1349
6768.95 1371
6769.73 1331
6770.51 1309
6771.28 1364
6772.06 1280
6772.83 1247
6773.61 1199
6774.39 1302
6775.16 1145
6775.94 1169
6776.72 1190
6777.49 1136
6778.27 1226
6779.05 1196
6779.82 1228
6780.60 1184
6781.38 1264
6782.16 1188
6782.93 1231
6783.71 1114
6784.49 1100
6785.26 1001
6786.04 1174
6786.82 1142
6787.60 1095
6788.37 1156
6789.15 1083
6789.93 1015
6790.71 1055
6791.48 1097
6792.26 1073
6793.04 1099
6793.82 1125
6794.59 1098
6795.37 1058
6796.15 1128
6796.93 1085
6797.70 1178
6798.48 1201
6799.26 1177
6800.04 1222
6800.82 1089
6801.60 1135
6802.37 1147
6803.15 1175
6803.93 1282
6804.71 1257
6805.49 1273
6806.26 1257
6807.04 1253
6807.82 1233
6808.60 1150
6809.38 1231
6810.16 1196
6810.94 1242
6811.71 1185
6812.49 1158
6813.27 1125
6814.05 1103
6814.83 1170
6815.61 1234
6816.39 1246
6817.17 1180
6817.95 1182
6818.73 1069
6819.50 1210
6820.28 1206
6821.06 1208
6821.84 1124
6822.62 1075
6823.40 1125
6824.18 1159
6824.96 1194
6825.74 1098
6826.52 1091
6827.30 1105
6828.08 1038
6828.86 1089
6829.64 1039
6830.42 1088
6831.20 1019
6831.98 1051
6832.76 1126
6833.54 968
6834.32 1036
6835.10 1057
6835.88 1024
6836.66 1020
6837.44 1048
6838.22 1139
6839.00 1120
6839.78 1082
6840.56 1017
6841.34 1045
6842.12 1020
6842.90 1062
6843.68 902
6844.46 1033
6845.24 932
6846.02 1071
6846.80 1147
6847.58 1120
6848.36 1340
6849.14 1594
6849.93 1834
6850.71 2032
6851.49 2219
6852.27 2332
6853.05 2399
6853.83 2414
6854.61 2346
6855.39 2107
6856.17 1861
6856.96 1627
6857.74 1538
6858.52 1417
6859.30 1258
6860.08 1317
6860.86 1310
6861.64 1181
6862.43 1177
6863.21 1136
6863.99 1217
6864.77 1294
6865.55 1234
6866.33 1287
6867.12 1269
6867.90 1361
6868.68 1293
6869.46 1308
6870.24 1263
6871.03 1318
6871.81 1308
6872.59 1283
6873.37 1189
6874.16 1240
6874.94 1253
6875.72 1156
6876.50 1198
6877.28 1244
6878.07 1266
6878.85 1335
6879.63 1540
6880.42 1445
6881.20 1520
6881.98 1395
6882.76 1584
6883.55 1562
6884.33 1588
6885.11 1775
6885.89 1957
6886.68 2277
6887.46 2705
6888.24 2981
6889.03 3141
6889.81 3269
6890.59 3111
6891.38 2896
6892.16 2571
6892.94 2287
6893.73 1906
6894.51 1727
6895.29 1597
6896.08 1564
6896.86 1472
6897.64 1478
6898.43 1533
6899.21 1533
6900.00 1571
6900.78 1541
6901.56 1474
6902.35 1647
6903.13 1646
6903.91 1705
6904.70 1610
6905.48 1523
6906.27 1492
6907.05 1512
6907.84 1620
6908.62 1589
6909.40 1473
6910.19 1350
6910.97 1320
6911.76 1229
6912.54 1325
6913.33 1329
6914.11 1223
6914.90 1378
6915.68 1329
6916.46 1325
6917.25 1398
6918.03 1282
6918.82 1310
6919.60 1322
6920.39 1307
6921.17 1399
6921.96 1330
6922.74 1311
6923.53 1341
6924.31 1341
6925.10 1399
6925.88 1476
6926.67 1472
6927.45 1531
6928.24 1670
6929.03 1544
6929.81 1505
6930.60 1575
6931.38 1594
6932.17 1648
6932.95 1664
6933.74 1679
6934.52 1697
6935.31 1778
6936.10 1610
6936.88 1726
6937.67 1623
6938.45 1558
6939.24 1661
6940.03 1620
6940.81 1536
6941.60 1585
6942.38 1630
6943.17 1696
6943.96 1710
6944.74 1741
6945.53 1840
6946.32 1880
6947.10 1927
6947.89 1932
6948.68 1811
6949.46 1909
6950.25 1871
6951.03 1935
6951.82 1892
6952.61 1919
6953.40 1697
6954.18 1758
6954.97 1797
6955.76 1778
6956.54 1720
6957.33 1883
6958.12 1846
6958.90 1864
6959.69 1925
6960.48 1962
6961.27 1918
6962.05 1938
6962.84 1732
6963.63 1810
6964.41 1813
6965.20 1932
6965.99 1724
6966.78 1914
6967.56 1942
6968.35 1965
6969.14 1996
6969.93 2060
6970.72 2057
6971.50 2242
6972.29 2138
6973.08 2144
6973.87 2171
6974.66 2208
6975.44 2211
6976.23 2148
6977.02 2128
6977.81 2298
6978.60 2323
6979.38 2537
6980.17 2574
6980.96 2644
6981.75 2955
6982.54 3168
6983.33 3550
6984.11 4219
6984.90 4993
6985.69 5938
6986.48 6606
6987.27 6976
6988.06 6831
6988.85 6549
6989.64 6242
6990.42 5522
6991.21 4745
6992.00 4273
6992.79 3765
6993.58 3294
6994.37 2883
6995.16 2809
6995.95 2820
6996.74 3044
6997.53 3529
6998.32 4337
6999.10 4934
6999.89 5611
7000.68 6339
7001.47 6615
7002.26 6703
7003.05 6234
7003.84 6069
7004.63 5330
7005.42 4447
7006.21 3882
7007.00 3398
7007.79 2833
7008.58 2563
7009.37 2250
7010.16 2168
7010.95 2069
7011.74 2163
7012.53 2412
7013.32 2277
7014.11 2237
7014.90 2215
7015.69 2215
7016.48 2133
7017.27 2025
7018.06 1901
7018.85 1933
7019.64 1799
7020.43 1777
7021.23 1819
7022.02 1869
7022.81 1884
7023.60 2022
7024.39 2009
7025.18 2045
7025.97 2057
7026.76 2042
7027.55 2032
7028.34 2014
7029.13 2035
7029.93 1937
7030.72 1844
7031.51 1788
7032.30 1783
7033.09 1655
7033.88 1604
7034.67 1737
7035.46 1733
7036.26 1803
7037.05 1845
7037.84 1958
7038.63 2047
7039.42 2042
7040.21 2118
7041.01 2191
7041.80 2109
7042.59 1996
7043.38 1965
7044.17 1974
7044.97 1828
7045.76 1781
7046.55 1796
7047.34 1831
7048.13 1882
7048.93 2023
7049.72 2031
7050.51 2033
7051.30 2410
7052.09 2472
7052.89 2326
7053.68 2241
7054.47 2011
7055.26 1922
7056.06 1749
7056.85 1672
7057.64 1615
7058.44 1639
7059.23 1643
7060.02 1650
7060.81 1804
7061.61 1612
7062.40 1552
7063.19 1527
7063.99 1596
7064.78 1745
7065.57 1717
7066.37 1639
7067.16 1628
7067.95 1614
7068.74 1598
7069.54 1550
7070.33 1622
7071.13 1626
7071.92 1560
7072.71 1517
7073.51 1524
7074.30 1518
7075.09 1598
7075.89 1613
7076.68 1548
7077.47 1548
7078.27 1447
7079.06 1552
7079.86 1503
7080.65 1500
7081.44 1478
7082.24 1484
7083.03 1491
7083.83 1510
7084.62 1447
7085.41 1381
7086.21 1490
7087.00 1559
7087.80 1555
7088.59 1653
7089.39 1604
7090.18 1541
7090.98 1534
7091.77 1488
7092.56 1394
7093.36 1343
7094.15 1327
7094.95 1229
7095.74 1264
7096.54 1219
7097.33 1181
7098.13 1120
7098.92 1253
7099.72 1198
7100.51 1137
7101.31 1197
7102.10 1191
7102.90 1215
7103.69 1093
7104.49 1024
7105.29 1030
7106.08 1074
7106.88 1091
7107.67 1028
7108.47 1104
7109.26 1107
7110.06 1067
7110.85 1025
7111.65 991
7112.45 1067
7113.24 1158
7114.04 1093
7114.83 1077
7115.63 1088
7116.42 1034
7117.22 1045
7118.02 1078
7118.81 1074
7119.61 1002
7120.41 1020
7121.20 1025
7122.00 1032
7122.79 1095
7123.59 1037
7124.39 982
7125.18 1068
7125.98 971
7126.78 997
7127.57 1030
7128.37 1053
7129.17 1018
7129.96 1123
7130.76 1150
7131.56 1012
7132.35 925
7133.15 964
7133.95 1065
7134.74 1055
7135.54 1005
7136.34 1031
7137.14 1028
7137.93 998
7138.73 1000
7139.53 917
7140.33 924
7141.12 938
7141.92 978
7142.72 950
7143.51 898
7144.31 949
7145.11 1014
7145.91 1007
7146.71 1032
7147.50 1017
7148.30 997
7149.10 913
7149.90 915
7150.69 926
7151.49 945
7152.29 964
7153.09 974
7153.89 1042
7154.68 944
7155.48 973
7156.28 971
7157.08 938
7157.88 984
7158.68 1058
7159.47 930
7160.27 946
7161.07 964
7161.87 954
7162.67 985
7163.47 884
7164.27 876
7165.06 880
7165.86 869
7166.66 872
7167.46 867
7168.26 821
7169.06 884
7169.86 924
7170.66 978
7171.46 902
7172.25 880
7173.05 913
7173.85 871
7174.65 845
7175.45 865
7176.25 919
7177.05 870
7177.85 845
7178.65 874
7179.45 823
7180.25 839
7181.05 948
7181.85 981
7182.65 1043
7183.45 1039
7184.25 1114
7185.05 1094
7185.85 1135
7186.65 1142
7187.45 1052
7188.25 1006
7189.05 985
7189.85 892
7190.65 862
7191.45 909
7192.25 890
7193.05 889
7193.85 788
7194.65 850
7195.45 874
7196.25 899
7197.05 893
7197.85 908
7198.65 921
7199.45 912
7200.25 832
7201.05 797
7201.85 824
7202.65 854
7203.46 916
7204.26 867
7205.06 866
7205.86 808
7206.66 797
7207.46 791
7208.26 812
7209.06 833
7209.86 878
7210.66 930
7211.47 818
7212.27 825
7213.07 834
7213.87 858
7214.67 939
7215.47 926
7216.27 861
7217.08 836
7217.88 834
7218.68 907
7219.48 916
7220.28 927
7221.09 895
7221.89 1003
7222.69 972
7223.49 892
7224.29 843
7225.10 873
7225.90 941
7226.70 908
7227.50 873
7228.30 861
7229.11 821
7229.91 833
7230.71 813
7231.51 847
7232.32 880
7233.12 785
7233.92 861
7234.72 842
7235.53 827
7236.33 900
7237.13 927
7237.93 902
7238.74 994
7239.54 910
7240.34 923
7241.15 1025
7241.95 1050
7242.75 1013
7243.55 1038
7244.36 895
7245.16 830
7245.96 846
7246.77 960
7247.57 971
7248.37 898
7249.18 867
7249.98 905
7250.78 849
7251.59 991
7252.39 1016
7253.20 961
7254.00 877
7254.80 993
7255.61 910
7256.41 1004
7257.21 949
7258.02 980
7258.82 1040
7259.63 907
7260.43 949
7261.23 938
7262.04 967
7262.84 987
7263.65 906
7264.45 867
7265.26 997
7266.06 888
7266.86 1007
7267.67 1091
7268.47 1056
7269.28 977
7270.08 1031
7270.89 1084
7271.69 1131
7272.50 1117
7273.30 1044
7274.11 964
7274.91 1031
7275.71 1150
7276.52 1088
7277.32 974
7278.13 1031
7278.93 1185
7279.74 1249
7280.55 1246
7281.35 1305
7282.16 1621
7282.96 1780
7283.77 2049
7284.57 2261
7285.38 2357
7286.18 2449
7286.99 2544
7287.79 2370
7288.60 2212
7289.40 2020
7290.21 1863
7291.02 1657
7291.82 1444
7292.63 1414
7293.43 1343
7294.24 1387
7295.05 1282
7295.85 1313
7296.66 1236
7297.46 1298
7298.27 1292
7299.08 1349
7299.88 1381
7300.69 1282
7301.49 1282
7302.30 1410
7303.11 1488
7303.91 1553
7304.72 1485
7305.53 1524
7306.33 1480
7307.14 1524
7307.95 1626
7308.75 1706
7309.56 1835
7310.37 1954
7311.17 2121
7311.98 2206
7312.79 2111
7313.59 1947
7314.40 2078
7315.21 2063
7316.02 2053
7316.82 2110
7317.63 2188
7318.44 2633
7319.24 3001
7320.05 3470
7320.86 3800
7321.67 4074
7322.47 4010
7323.28 3850
7324.09 3686
7324.90 3374
7325.70 3008
7326.51 2640
7327.32 2238
7328.13 2101
7328.94 1987
7329.74 1786
7330.55 1537
7331.36 1434
7332.17 1382
7332.98 1339
7333.78 1487
7334.59 1418
7335.40 1395
7336.21 1426
7337.02 1388
7337.82 1446
7338.63 1448
7339.44 1454
7340.25 1539
7341.06 1485
7341.87 1316
7342.68 1343
7343.48 1335
7344.29 1361
7345.10 1403
7345.91 1307
7346.72 1374
7347.53 1472
7348.34 1605
7349.15 1540
7349.95 1505
7350.76 1542
7351.57 1507
7352.38 1446
7353.19 1395
7354.00 1290
7354.81 1269
7355.62 1296
7356.43 1349
7357.24 1373
7358.05 1346
7358.86 1516
7359.67 1513
7360.48 1487
7361.29 1526
7362.09 1495
7362.90 1522
7363.71 1435
7364.52 1436
7365.33 1393
7366.14 1401
7366.95 1468
7367.76 1411
7368.57 1389
7369.38 1404
7370.19 1405
7371.00 1415
7371.81 1445
7372.62 1400
7373.43 1398
7374.25 1323
7375.06 1451
7375.87 1459
7376.68 1524
7377.49 1541
7378.30 1661
7379.11 1808
7379.92 1877
7380.73 2023
7381.54 2197
7382.35 2395
7383.16 2342
7383.97 2360
7384.78 2269
7385.59 2181
7386.41 2063
7387.22 1830
7388.03 1714
7388.84 1644
7389.65 1572
7390.46 1410
7391.27 1349
7392.08 1359
7392.89 1379
7393.71 1350
7394.52 1424
7395.33 1355
7396.14 1314
7396.95 1401
7397.76 1455
7398.58 1537
7399.39 1642
7400.20 1878
7401.01 2112
7401.82 2018
7402.63 1919
7403.45 1917
7404.26 1810
7405.07 1880
7405.88 1689
7406.69 1709
7407.51 1755
7408.32 1824
7409.13 1799
7409.94 1644
7410.76 1607
7411.57 1516
7412.38 1421
7413.19 1366
7414.01 1294
7414.82 1216
7415.63 1204
7416.44 1187
7417.26 1219
7418.07 1174
7418.88 1254
7419.69 1154
7420.51 1218
7421.32 1117
7422.13 1111
7422.95 1095
7423.76 1105
7424.57 1023
7425.39 1021
7426.20 957
7427.01 1047
7427.83 1092
7428.64 1059
7429.45 1090
7430.27 999
7431.08 917
7431.89 946
7432.71 1040
7433.52 1082
7434.33 1026
7435.15 926
7435.96 998
7436.77 1055
7437.59 1050
7438.40 1104
7439.22 1133
7440.03 1130
7440.84 980
7441.66 1111
7442.47 1069
7443.29 981
7444.10 943
7444.91 1042
7445.73 996
7446.54 1058
7447.36 1024
7448.17 957
7448.99 1003
7449.80 996
7450.62 941
7451.43 990
7452.24 1011
7453.06 975
7453.87 973
7454.69 970
7455.50 928
7456.32 966
7457.13 1037
7457.95 946
7458.76 946
7459.58 922
7460.39 953
7461.21 1028
7462.02 1101
7462.84 1117
7463.65 1077
7464.47 1056
7465.28 1036
7466.10 976
7466.92 1000
7467.73 1039
7468.55 997
7469.36 1018
7470.18 1038
7470.99 1011
7471.81 1062
7472.62 1124
7473.44 1146
7474.26 1040
7475.07 1102
7475.89 1142
7476.70 1106
7477.52 1020
7478.34 963
7479.15 932
7479.97 909
7480.78 934
7481.60 935
7482.42 827
7483.23 875
7484.05 937
7484.87 925
7485.68 939
7486.50 947
7487.32 927
7488.13 868
7488.95 827
7489.76 785
7490.58 810
7491.40 850
7492.22 850
7493.03 872
7493.85 753
7494.67 821
7495.48 862
7496.30 782
7497.12 811
7497.93 839
7498.75 823
7499.57 877
7500.39 835
7501.20 787
7502.02 792
7502.84 816
7503.66 806
7504.47 781
7505.29 826
7506.11 775
7506.93 824
7507.74 840
7508.56 808
7509.38 770
7510.20 727
7511.01 733
7511.83 775
7512.65 811
7513.47 739
7514.29 745
7515.10 784
7515.92 764
7516.74 787
7517.56 696
7518.38 699
7519.19 696
7520.01 740
7520.83 652
7521.65 703
7522.47 781
7523.29 753
7524.11 721
7524.92 827
7525.74 763
7526.56 719
7527.38 709
7528.20 771
7529.02 798
7529.84 768
7530.66 713
7531.47 717
7532.29 743
7533.11 695
7533.93 707
7534.75 820
7535.57 779
7536.39 755
7537.21 683
7538.03 712
7538.85 717
7539.67 708
7540.49 730
7541.31 754
7542.12 722
7542.94 714
7543.76 672
7544.58 729
7545.40 763
7546.22 785
7547.04 803
7547.86 756
7548.68 741
7549.50 798
7550.32 743
7551.14 733
7551.96 680
7552.78 760
7553.60 734
7554.42 708
7555.24 762
7556.06 794
7556.88 794
7557.70 753
7558.52 732
7559.35 752
7560.17 810
7560.99 701
7561.81 717
7562.63 681
7563.45 693
7564.27 793
7565.09 782
7565.91 776
7566.73 744
7567.55 779
7568.37 779
7569.19 767
7570.02 771
7570.84 737
7571.66 694
7572.48 672
7573.30 744
7574.12 798
7574.94 746
7575.76 661
7576.59 674
7577.41 809
7578.23 746
7579.05 722
7579.87 736
7580.69 802
7581.51 847
7582.34 671
7583.16 738
7583.98 817
7584.80 760
7585.62 802
7586.45 789
7587.27 833
7588.09 829
7588.91 837
7589.73 818
7590.56 833
7591.38 763
7592.20 785
7593.02 831
7593.85 826
7594.67 824
7595.49 835
7596.31 864
7597.14 821
7597.96 801
7598.78 801
7599.60 738
7600.43 803
7601.25 862
7602.07 777
7602.89 909
7603.72 976
7604.54 1013
7605.36 1057
7606.19 1089
7607.01 1108
7607.83 1089
7608.66 1072
7609.48 1051
7610.30 1003
7611.12 1016
7611.95 1017
7612.77 957
7613.59 1030
7614.42 990
7615.24 1064
7616.07 1092
7616.89 1103
7617.71 1161
7618.54 1354
7619.36 1297
7620.18 1390
7621.01 1291
7621.83 1135
7622.66 1134
7623.48 972
7624.30 1037
7625.13 1023
7625.95 1043
7626.78 1035
7627.60 1006
7628.42 1003
7629.25 1119
7630.07 1135
7630.90 1229
7631.72 1252
7632.55 1376
7633.37 1370
7634.19 1277
7635.02 1317
7635.84 1162
7636.67 1164
7637.49 1051
7638.32 911
7639.14 1040
7639.97 957
7640.79 958
7641.62 933
7642.44 799
7643.27 837
7644.09 911
7644.92 823
7645.74 879
7646.57 784
7647.39 758
7648.22 745
7649.04 816
7649.87 853
7650.70 804
7651.52 850
7652.35 899
7653.17 818
7654.00 766
7654.82 741
7655.65 740
7656.47 802
7657.30 741
7658.13 741
7658.95 698
7659.78 825
7660.60 795
7661.43 722
7662.26 745
7663.08 722
7663.91 788
7664.73 739
7665.56 731
7666.39 684
7667.21 723
7668.04 778
7668.87 814
7669.69 849
7670.52 890
7671.35 815
7672.17 814
7673.00 761
7673.83 769
7674.65 732
7675.48 822
7676.31 777
7677.13 781
7677.96 796
7678.79 745
7679.61 707
7680.44 730
7681.27 709
7682.09 803
7682.92 738
7683.75 774
7684.58 827
7685.40 778
7686.23 758
7687.06 766
7687.89 786
7688.71 765
7689.54 709
7690.37 786
7691.20 739
7692.02 798
7692.85 813
7693.68 801
7694.51 805
7695.33 830
7696.16 804
7696.99 774
7697.82 772
7698.65 919
7699.47 888
7700.30 911
7701.13 840
7701.96 873
7702.79 831
7703.62 779
7704.44 769
7705.27 779
7706.10 760
7706.93 717
7707.76 757
7708.59 733
7709.41 806
7710.24 774
7711.07 740
7711.90 659
7712.73 696
7713.56 684
7714.39 695
7715.22 693
7716.05 758
7716.87 736
7717.70 663
7718.53 689
7719.36 691
7720.19 742
7721.02 724
7721.85 738
7722.68 727
7723.51 698
7724.34 702
7725.17 686
7726.00 691
7726.83 713
7727.66 625
7728.48 700
7729.31 650
7730.14 711
7730.97 733
7731.80 651
7732.63 690
7733.46 720
7734.29 652
7735.12 686
7735.95 689
7736.78 727
7737.61 690
7738.44 677
7739.27 679
7740.10 623
7740.93 695
7741.77 734
7742.60 736
7743.43 752
7744.26 787
7745.09 755
7745.92 746
7746.75 907
7747.58 943
7748.41 929
7749.24 966
7750.07 981
7750.90 924
7751.73 837
7752.56 835
7753.39 782
7754.23 800
7755.06 773
7755.89 721
7756.72 774
7757.55 768
7758.38 685
7759.21 682
7760.04 709
7760.88 719
7761.71 677
7762.54 703
7763.37 739
7764.20 672
7765.03 642
7765.86 678
7766.70 655
7767.53 629
7768.36 718
7769.19 713
7770.02 700
7770.86 683
7771.69 684
7772.52 677
7773.35 644
7774.18 732
7775.02 736
7775.85 675
7776.68 757
7777.51 668
7778.34 663
7779.18 656
7780.01 727
7780.84 738
7781.67 749
7782.51 764
7783.34 645
7784.17 724
7785.00 680
7785.84 765
7786.67 821
7787.50 772
7788.34 800
7789.17 832
7790.00 791
7790.83 791
7791.67 685
7792.50 677
7793.33 735
7794.17 752
7795.00 752
7795.83 720
7796.67 794
7797.50 778
7798.33 771
7799.17 809
7800.00 810
7800.83 804
7801.67 809
7802.50 803
7803.33 830
7804.17 713
7805.00 740
7805.84 776
7806.67 811
7807.50 758
7808.34 765
7809.17 798
7810.01 771
7810.84 814
7811.67 831
7812.51 876
7813.34 942
7814.18 1021
7815.01 900
7815.84 1080
7816.68 1209
7817.51 1221
7818.35 1120
7819.18 1082
7820.02 1061
7820.85 1089
7821.69 1088
7822.52 1123
7823.36 1040
7824.19 970
7825.03 1148
7825.86 1160
7826.69 1160
7827.53 1192
7828.36 1272
7829.20 1225
7830.03 1213
7830.87 1156
7831.71 1188
7832.54 1080
7833.38 1141
7834.21 1163
7835.05 1269
7835.88 1268
7836.72 1228
7837.55 1204
7838.39 1104
7839.22 1049
7840.06 1033
7840.90 1160
7841.73 1042
7842.57 1056
7843.40 971
7844.24 1002
7845.07 1004
7845.91 969
7846.75 976
7847.58 946
7848.42 1006
7849.25 895
7850.09 867
7850.93 866
7851.76 859
7852.60 821
7853.44 918
7854.27 841
7855.11 872
7855.94 906
7856.78 831
7857.62 897
7858.45 920
7859.29 861
7860.13 904
7860.96 981
7861.80 983
7862.64 974
7863.47 883
7864.31 888
7865.15 882
7865.99 851
7866.82 847
7867.66 861
7868.50 870
7869.33 899
7870.17 793
7871.01 858
7871.85 903
7872.68 919
7873.52 1031
7874.36 977
7875.20 964
7876.03 1006
7876.87 1187
7877.71 1193
7878.55 1269
7879.38 1387
7880.22 1330
7881.06 1272
7881.90 1107
7882.74 1055
7883.57 1017
7884.41 903
7885.25 957
7886.09 975
7886.93 1063
7887.76 1002
7888.60 948
7889.44 1031
7890.28 1057
7891.12 1154
7891.96 1233
7892.79 1211
7893.63 1179
7894.47 1232
7895.31 1153
7896.15 1008
7896.99 979
7897.83 1008
7898.66 1026
7899.50 1035
7900.34 966
7901.18 1041
7902.02 1055
7902.86 952
7903.70 892
7904.54 912
7905.38 910
7906.21 826
7907.05 836
7907.89 830
7908.73 860
7909.57 822
7910.41 844
7911.25 910
7912.09 911
7912.93 917
7913.77 908
7914.61 925
7915.45 919
7916.29 1006
7917.13 1034
7917.97 1190
7918.81 1224
7919.65 1127
7920.49 1141
7921.33 1187
7922.17 1161
7923.01 1105
7923.85 994
7924.69 1010
7925.53 936
7926.37 961
7927.21 843
7928.05 812
7928.89 735
7929.73 795
7930.57 869
7931.41 819
7932.25 752
7933.09 799
7933.93 791
7934.77 798
7935.61 821
7936.45 719
7937.29 786
7938.14 757
7938.98 835
7939.82 702
7940.66 751
7941.50 864
7942.34 883
7943.18 960
7944.02 879
7944.86 928
7945.70 936
7946.55 917
7947.39 909
7948.23 959
7949.07 931
7949.91 1022
7950.75 954
7951.59 951
7952.44 893
7953.28 988
7954.12 955
7954.96 1023
7955.80 979
7956.65 994
7957.49 1069
7958.33 1023
7959.17 973
7960.01 960
7960.86 990
7961.70 971
7962.54 1036
7963.38 1045
7964.22 1028
7965.07 1055
7965.91 1128
7966.75 1177
7967.59 1318
7968.44 1293
7969.28 1270
7970.12 1235
7970.96 1121
7971.81 995
7972.65 960
7973.49 941
7974.33 903
7975.18 915
7976.02 871
7976.86 831
7977.71 832
7978.55 870
7979.39 915
7980.23 854
7981.08 863
7981.92 905
7982.76 956
7983.61 791
7984.45 803
7985.29 756
7986.14 803
7986.98 849
7987.82 852
7988.67 793
7989.51 733
7990.36 762
7991.20 781
7992.04 708
7992.89 740
7993.73 734
7994.57 672
7995.42 791
7996.26 727
7997.11 647
7997.95 734
7998.79 746
7999.64 830
8000.48 710
8001.33 690
8002.17 788
8003.01 727
8003.86 639
8004.70 706
8005.55 733
8006.39 720
8007.24 610
8008.08 651
8008.93 671
8009.77 680
8010.62 615
8011.46 609
8012.30 678
8013.15 617
8013.99 648
8014.84 646
8015.68 642
8016.53 668
8017.37 616
8018.22 689
8019.06 685
8019.91 611
8020.76 653
8021.60 641
8022.45 701
8023.29 737
8024.14 648
8024.98 656
8025.83 681
8026.67 670
8027.52 601
8028.36 654
8029.21 580
8030.06 621
8030.90 636
8031.75 602
8032.59 562
8033.44 550
8034.28 627
8035.13 653
8035.98 641
8036.82 655
8037.67 674
8038.52 616
8039.36 671
8040.21 662
8041.05 574
8041.90 604
8042.75 577
8043.59 575
8044.44 594
8045.29 626
8046.13 617
8046.98 596
8047.83 585
8048.67 569
8049.52 588
8050.37 651
8051.21 610
8052.06 585
8052.91 593
8053.75 676
8054.60 606
8055.45 645
8056.30 607
8057.14 616
8057.99 546
8058.84 568
8059.68 553
8060.53 620
8061.38 639
8062.23 595
8063.07 544
8063.92 570
8064.77 704
8065.62 616
8066.46 603
8067.31 596
8068.16 616
8069.01 619
8069.85 594
8070.70 619
8071.55 638
8072.40 657
8073.25 606
8074.09 612
8074.94 613
8075.79 617
8076.64 549
8077.49 582
8078.34 587
8079.18 530
8080.03 566
8080.88 592
8081.73 555
8082.58 545
8083.43 595
8084.27 543
8085.12 589
8085.97 563
8086.82 520
8087.67 539
8088.52 586
8089.37 617
8090.22 564
8091.06 562
8091.91 538
8092.76 617
8093.61 669
8094.46 594
8095.31 555
8096.16 556
8097.01 590
8097.86 598
8098.71 612
8099.56 568
8100.41 507
8101.26 526
8102.11 519
8102.95 509
8103.80 544
8104.65 558
8105.50 569
8106.35 619
8107.20 584
8108.05 598
8108.90 569
8109.75 606
8110.60 546
8111.45 529
8112.30 525
8113.15 583
8114.00 605
8114.85 594
8115.70 581
8116.55 621
8117.40 629
8118.25 643
8119.10 607
8119.96 616
8120.81 578
8121.66 638
8122.51 658
8123.36 684
8124.21 636
8125.06 668
8125.91 632
8126.76 667
8127.61 644
8128.46 613
8129.31 649
8130.16 691
8131.02 589
8131.87 594
8132.72 629
8133.57 657
8134.42 628
8135.27 628
8136.12 609
8136.97 606
8137.83 654
8138.68 706
8139.53 703
8140.38 635
8141.23 759
8142.08 785
8142.93 765
8143.79 799
8144.64 807
8145.49 733
8146.34 743
8147.19 756
8148.05 666
8148.90 693
8149.75 688
8150.60 678
8151.45 723
8152.31 729
8153.16 723
8154.01 742
8154.86 870
8155.71 859
8156.57 799
8157.42 770
8158.27 815
8159.12 796
8159.98 750
8160.83 737
8161.68 661
8162.54 690
8163.39 627
8164.24 664
8165.09 690
8165.95 579
8166.80 584
8167.65 619
8168.51 668
8169.36 613
8170.21 589
8171.06 608
8171.92 645
8172.77 703
8173.62 671
8174.48 660
8175.33 663
8176.18 593
8177.04 602
8177.89 634
8178.74 598
8179.60 482
8180.45 536
8181.31 596
8182.16 604
8183.01 628
8183.87 656
8184.72 636
8185.57 648
8186.43 584
8187.28 591
8188.14 588
8188.99 546
8189.84 603
8190.70 630
8191.55 582
8192.41 548
8193.26 600
8194.12 616
8194.97 511
8195.83 550
8196.68 565
8197.53 568
8198.39 583
8199.24 521
8200.10 497
8200.95 555
8201.81 593
8202.66 529
8203.52 591
8204.37 609
8205.23 534
8206.08 536
8206.94 550
8207.79 531
8208.65 575
8209.50 583
8210.36 555
8211.21 547
8212.07 552
8212.92 639
8213.78 629
8214.63 604
8215.49 617
8216.34 639
8217.20 600
8218.06 632
8218.91 600
8219.77 587
8220.62 586
8221.48 621
8222.33 671
8223.19 639
8224.05 588
8224.90 600
8225.76 684
8226.61 692
8227.47 696
8228.33 616
8229.18 589
8230.04 616
8230.90 597
8231.75 620
8232.61 538
8233.46 535
8234.32 614
8235.18 627
8236.03 591
8236.89 497
8237.75 512
8238.60 544
8239.46 504
8240.32 570
8241.17 621
8242.03 580
8242.89 533
8243.74 545
8244.60 543
8245.46 551
8246.32 571
8247.17 586
8248.03 580
8248.89 551
8249.74 555
8250.60 557
8251.46 585
8252.32 609
8253.17 572
8254.03 590
8254.89 588
8255.75 555
8256.60 509
8257.46 544
8258.32 595
8259.18 575
8260.04 566
8260.89 616
8261.75 569
8262.61 565
8263.47 548
8264.32 487
8265.18 557
8266.04 543
8266.90 581
8267.76 540
8268.62 505
8269.47 500
8270.33 559
8271.19 538
8272.05 571
8272.91 585
8273.77 557
8274.62 567
8275.48 574
8276.34 584
8277.20 612
8278.06 553
8278.92 563
8279.78 602
8280.64 587
8281.49 589
8282.35 659
8283.21 606
8284.07 599
8284.93 611
8285.79 668
8286.65 645
8287.51 688
8288.37 644
8289.23 692
8290.09 662
8290.95 679
8291.80 674
8292.66 718
8293.52 815
8294.38 754
8295.24 767
8296.10 732
8296.96 721
8297.82 679
8298.68 665
8299.54 627
8300.40 650
8301.26 678
8302.12 663
8302.98 698
8303.84 679
8304.70 715
8305.56 700
8306.42 719
8307.28 668
8308.14 694
8309.00 676
8309.86 660
8310.72 652
8311.58 541
8312.44 613
8313.31 625
8314.17 636
8315.03 700
8315.89 697
8316.75 655
8317.61 660
8318.47 641
8319.33 651
8320.19 586
8321.05 646
8321.91 697
8322.77 580
8323.64 527
8324.50 524
8325.36 574
8326.22 568
8327.08 542
8327.94 584
8328.80 535
8329.66 523
8330.53 643
8331.39 654
8332.25 579
8333.11 516
8333.97 619
8334.83 634
8335.70 604
8336.56 603
8337.42 579
8338.28 601
8339.14 545
8340.00 565
8340.87 618
8341.73 574
8342.59 581
8343.45 618
8344.32 622
8345.18 600
8346.04 656
8346.90 604
8347.76 588
8348.63 597
8349.49 629
8350.35 580
8351.21 640
8352.08 642
8352.94 582
8353.80 652
8354.66 651
8355.53 624
8356.39 579
8357.25 591
8358.12 630
8358.98 633
8359.84 626
8360.71 638
8361.57 620
8362.43 626
8363.29 645
8364.16 586
8365.02 645
8365.88 633
8366.75 617
8367.61 594
8368.47 637
8369.34 679
8370.20 704
8371.06 681
8371.93 614
8372.79 659
8373.66 620
8374.52 577
8375.38 589
8376.25 622
8377.11 543
8377.97 593
8378.84 689
8379.70 609
8380.57 594
8381.43 593
8382.30 658
8383.16 678
8384.02 682
8384.89 604
8385.75 648
8386.62 670
8387.48 726
8388.35 698
8389.21 689
8390.07 647
8390.94 646
8391.80 641
8392.67 647
8393.53 651
8394.40 625
8395.26 683
8396.13 633
8396.99 660
8397.86 653
8398.72 683
8399.59 651
8400.45 685
8401.32 687
8402.18 638
8403.05 727
8403.91 743
8404.78 714
8405.64 717
8406.51 720
8407.37 751
8408.24 697
8409.11 710
8409.97 730
8410.84 741
8411.70 682
8412.57 714
8413.43 824
8414.30 800
8415.17 742
8416.03 765
8416.90 712
8417.76 760
8418.63 822
8419.50 779
8420.36 766
8421.23 724
8422.09 765
8422.96 811
8423.83 781
8424.69 896
8425.56 919
8426.43 816
8427.29 867
8428.16 946
8429.02 989
8429.89 931
8430.76 927
8431.62 899
8432.49 988
8433.36 971
8434.23 926
8435.09 987
8435.96 957
8436.83 1046
8437.69 1088
8438.56 1025
8439.43 1061
8440.29 1092
8441.16 1205
8442.03 1201
8442.90 1352
8443.76 1410
8444.63 1486
8445.50 1464
8446.37 1500
8447.23 1415
8448.10 1511
8448.97 1422
8449.84 1344
8450.70 1383
8451.57 1437
8452.44 1468
8453.31 1466
8454.17 1518
8455.04 1816
8455.91 1995
8456.78 2280
8457.65 2589
8458.51 2601
8459.38 2650
8460.25 2506
8461.12 2325
8461.99 2119
8462.86 1959
8463.72 1781
8464.59 1694
8465.46 1640
8466.33 1637
8467.20 1671
8468.07 2024
8468.93 2595
8469.80 3448
8470.67 3884
8471.54 4086
8472.41 4260
8473.28 4347
8474.15 3856
8475.02 3172
8475.89 2728
8476.75 2369
8477.62 1995
8478.49 1688
8479.36 1535
8480.23 1371
8481.10 1288
8481.97 1194
8482.84 1130
8483.71 1051
8484.58 1023
8485.45 1110
8486.32 1091
8487.19 1076
8488.06 1010
8488.92 1050
8489.79 1038
8490.66 1081
8491.53 976
8492.40 889
8493.27 1012
8494.14 1153
8495.01 1125
8495.88 1064
8496.75 1103
8497.62 1142
8498.49 1149
8499.36 1111
8500.23 994
8501.10 1010
8501.97 981
8502.85 971
8503.72 936
8504.59 933
8505.46 907
8506.33 975
8507.20 1077
8508.07 1167
8508.94 1258
8509.81 1356
8510.68 1314
8511.55 1290
8512.42 1191
8513.29 1123
8514.16 1078
8515.03 1004
8515.91 928
8516.78 957
8517.65 946
8518.52 869
8519.39 876
8520.26 909
8521.13 832
8522.00 938
8522.88 914
8523.75 946
8524.62 928
8525.49 962
8526.36 892
8527.23 883
8528.10 949
8528.98 949
8529.85 906
8530.72 954
8531.59 977
8532.46 997
8533.34 1007
8534.21 1006
8535.08 998
8535.95 1047
8536.82 1057
8537.70 964
8538.57 962
8539.44 979
8540.31 958
8541.18 958
8542.06 951
8542.93 979
8543.80 915
8544.67 989
8545.55 1044
8546.42 1073
8547.29 1095
8548.17 1009
8549.04 1001
8549.91 1063
8550.78 1042
8551.66 918
8552.53 1067
8553.40 1029
8554.28 1021
8555.15 1053
8556.02 1104
8556.89 1083
8557.77 1062
8558.64 1045
8559.51 1013
8560.39 978
8561.26 945
8562.13 949
8563.01 896
8563.88 747
8564.75 778
8565.63 847
8566.50 814
8567.38 877
8568.25 814
8569.12 721
8570.00 769
8570.87 797
8571.74 801
8572.62 729
8573.49 778
8574.37 817
8575.24 791
8576.11 750
8576.99 754
8577.86 716
8578.74 728
8579.61 713
8580.49 745
8581.36 703
8582.23 760
8583.11 780
8583.98 742
8584.86 765
8585.73 764
8586.61 778
8587.48 740
8588.36 795
8589.23 754
8590.11 670
8590.98 640
8591.86 770
8592.73 728
8593.61 712
8594.48 702
8595.36 750
8596.23 662
8597.11 700
8597.98 731
8598.86 712
8599.73 711
8600.61 716
8601.48 749
8602.36 720
8603.23 711
8604.11 744
8604.99 759
8605.86 634
8606.74 652
8607.61 674
8608.49 753
8609.36 756
8610.24 734
8611.12 786
8611.99 775
8612.87 735
8613.74 622
8614.62 795
8615.50 775
8616.37 818
8617.25 748
8618.12 768
8619.00 800
8619.88 798
8620.75 841
8621.63 810
8622.51 770
8623.38 806
8624.26 781
8625.14 754
8626.01 806
8626.89 794
8627.77 810
8628.64 864
8629.52 872
8630.40 891
8631.27 870
8632.15 865
8633.03 833
8633.90 856
8634.78 857
8635.66 836
8636.54 861
8637.41 882
8638.29 879
8639.17 867
8640.05 879
8640.92 902
8641.80 840
8642.68 854
8643.55 859
8644.43 877
8645.31 959
8646.19 990
8647.07 985
8647.94 951
8648.82 1001
8649.70 1014
8650.58 941
8651.45 944
8652.33 1033
8653.21 1002
8654.09 1022
8654.97 1013
8655.85 1012
8656.72 1021
8657.60 987
8658.48 969
8659.36 958
8660.24 1062
8661.12 1102
8661.99 1040
8662.87 1020
8663.75 1102
8664.63 982
8665.51 978
8666.39 1062
8667.27 1066
8668.14 1067
8669.02 1040
8669.90 1067
8670.78 1264
8671.66 1352
8672.54 1598
8673.42 1895
8674.30 2094
8675.18 2337
8676.06 2387
8676.94 2396
8677.81 2432
8678.69 2489
8679.57 2264
8680.45 1921
8681.33 1666
8682.21 1622
8683.09 1401
8683.97 1296
8684.85 1333
8685.73 1198
8686.61 1263
8687.49 1161
8688.37 1255
8689.25 1270
8690.13 1577
8691.01 1964
8691.89 2345
8692.77 2692
8693.65 2951
8694.53 3118
8695.41 3072
8696.29 2888
8697.17 2466
8698.05 2076
8698.93 1834
8699.81 1715
8700.69 1423
8701.57 1180
8702.45 1132
8703.33 1022
8704.21 951
8705.09 979
8705.98 982
8706.86 954
8707.74 936
8708.62 970
8709.50 888
8710.38 895
8711.26 843
8712.14 898
8713.02 956
8713.90 950
8714.79 964
8715.67 884
8716.55 869
8717.43 877
8718.31 802
8719.19 880
8720.07 810
8720.95 844
8721.84 924
8722.72 786
8723.60 809
8724.48 843
8725.36 837
8726.24 772
8727.13 806
8728.01 899
8728.89 908
8729.77 903
8730.65 933
8731.54 975
8732.42 1012
8733.30 1016
8734.18 991
8735.06 936
8735.95 910
8736.83 909
8737.71 788
8738.59 750
8739.48 751
8740.36 808
8741.24 752
8742.12 810
8743.01 771
8743.89 697
8744.77 761
8745.65 745
8746.54 804
8747.42 866
8748.30 825
8749.19 761
8750.07 771
8750.95 777
8751.83 737
8752.72 807
8753.60 864
8754.48 883
8755.37 760
8756.25 780
8757.13 845
8758.02 916
8758.90 849
8759.78 887
8760.67 786
8761.55 806
8762.43 804
8763.32 820
8764.20 835
8765.09 828
8765.97 898
8766.85 879
8767.74 835
8768.62 887
8769.51 911
8770.39 896
8771.27 904
8772.16 966
8773.04 833
8773.93 856
8774.81 876
8775.69 836
8776.58 852
8777.46 829
8778.35 778
8779.23 700
8780.12 668
8781.00 747
8781.89 763
8782.77 733
8783.65 750
8784.54 716
8785.42 697
8786.31 697
8787.19 740
8788.08 745
8788.96 663
8789.85 728
8790.73 769
8791.62 777
8792.50 759
8793.39 811
8794.27 765
8795.16 800
8796.04 772
8796.93 791
8797.82 693
8798.70 701
8799.59 776
8800.47 738
8801.36 737
8802.24 664
8803.13 705
8804.01 746
8804.90 761
8805.79 753
8806.67 751
8807.56 767
8808.44 743
8809.33 730
8810.22 759
8811.10 733
8811.99 753
8812.87 698
8813.76 714
8814.65 657
8815.53 693
8816.42 689
8817.30 677
8818.19 654
8819.08 642
8819.96 724
8820.85 711
8821.74 716
8822.62 694
8823.51 659
8824.40 683
8825.28 634
8826.17 675
8827.06 656
8827.94 686
8828.83 759
8829.72 713
8830.61 697
8831.49 661
8832.38 636
8833.27 620
8834.15 580
8835.04 612
8835.93 626
8836.82 628
8837.70 598
8838.59 584
8839.48 567
8840.37 607
8841.25 609
8842.14 584
8843.03 637
8843.92 610
8844.80 632
8845.69 717
8846.58 689
8847.47 561
8848.36 596
8849.24 624
8850.13 606
8851.02 583
8851.91 611
8852.80 682
8853.68 670
8854.57 581
8855.46 517
8856.35 596
8857.24 549
8858.13 508
8859.01 550
8859.90 557
8860.79 527
8861.68 542
8862.57 498
8863.46 529
8864.35 562
8865.23 589
8866.12 554
8867.01 544
8867.90 530
8868.79 577
8869.68 556
8870.57 509
8871.46 524
8872.35 532
8873.24 609
8874.12 561
8875.01 579
8875.90 514
8876.79 500
8877.68 544
8878.57 577
8879.46 519
8880.35 458
8881.24 528
8882.13 573
8883.02 593
8883.91 485
8884.80 557
8885.69 603
8886.58 560
8887.47 517
8888.36 524
8889.25 544
8890.14 505
8891.03 530
8891.92 560
8892.81 487
8893.70 465
8894.59 441
8895.48 515
8896.37 484
8897.26 485
8898.15 532
8899.04 530
8899.93 523
8900.82 487
8901.71 527
8902.60 522
8903.49 475
8904.38 459
8905.28 494
8906.17 461
8907.06 521
8907.95 508
8908.84 503
8909.73 451
8910.62 441
8911.51 439
8912.40 479
8913.29 492
8914.19 442
8915.08 468
8915.97 491
8916.86 518
8917.75 449
8918.64 427
8919.53 498
8920.43 477
8921.32 413
8922.21 460
8923.10 479
8923.99 497
8924.88 439
8925.78 475
8926.67 461
8927.56 453
8928.45 422
8929.34 475
8930.24 447
8931.13 445
8932.02 474
8932.91 457
8933.80 406
8934.70 448
8935.59 407
8936.48 447
8937.37 452
8938.27 482
8939.16 457
8940.05 444
8940.94 457
8941.84 414
8942.73 484
8943.62 462
8944.51 374
8945.41 440
8946.30 446
8947.19 424
8948.09 434
8948.98 463
8949.87 463
8950.77 429
8951.66 456
8952.55 455
8953.44 468
8954.34 387
8955.23 390
8956.12 439
8957.02 437
8957.91 432
8958.80 433
8959.70 442
8960.59 481
8961.49 438
8962.38 453
8963.27 432
8964.17 397
8965.06 420
8965.95 444
8966.85 426
8967.74 428
8968.64 457
8969.53 446
8970.42 438
8971.32 402
8972.21 430
8973.11 463
8974.00 452
8974.90 427
8975.79 441
8976.68 449
8977.58 466
8978.47 464
8979.37 437
8980.26 457
8981.16 437
8982.05 432
8982.95 482
8983.84 490
8984.74 441
8985.63 455
8986.52 426
8987.42 437
8988.31 412
8989.21 426
8990.10 399
8991.00 460
8991.89 497
8992.79 466
8993.69 410
8994.58 404
8995.48 423
8996.37 377
8997.27 362
8998.16 374
8999.06 406
8999.95 413
9000.85 433
9001.74 434
9002.64 397
9003.54 395
9004.43 444
9005.33 413
9006.22 443
9007.12 460
9008.01 380
9008.91 404
9009.81 396
9010.70 431
9011.60 439
9012.50 432
9013.39 440
9014.29 438
9015.18 412
9016.08 376
9016.98 404
9017.87 398
9018.77 359
9019.67 407
9020.56 392
9021.46 372
9022.36 368
9023.25 374
9024.15 425
9025.05 417
9025.94 400
9026.84 411
9027.74 434
9028.63 443
9029.53 429
9030.43 373
9031.32 382
9032.22 469
9033.12 461
9034.02 424
9034.91 344
9035.81 359
9036.71 369
9037.61 399
9038.50 416
9039.40 423
9040.30 381
9041.20 405
9042.09 389
9042.99 432
9043.89 392
9044.79 415
9045.68 405
9046.58 390
9047.48 413
9048.38 390
9049.28 428
9050.17 392
9051.07 367
9051.97 411
9052.87 433
9053.77 406
9054.66 344
9055.56 449
9056.46 404
9057.36 385
9058.26 416
9059.16 443
9060.06 384
9060.95 365
9061.85 412
9062.75 413
9063.65 410
9064.55 439
9065.45 428
9066.35 418
9067.25 455
9068.14 491
9069.04 425
9069.94 410
9070.84 428
9071.74 444
9072.64 417
9073.54 404
9074.44 414
9075.34 415
9076.24 457
9077.14 386
9078.04 398
9078.93 446
9079.83 491
9080.73 427
9081.63 428
9082.53 462
9083.43 463
9084.33 455
9085.23 464
9086.13 466
9087.03 474
9087.93 481
9088.83 478
9089.73 531
9090.63 540
9091.53 537
9092.43 520
9093.33 498
9094.23 468
9095.13 436
9096.03 437
9096.93 424
9097.83 425
9098.73 424
9099.63 437
9100.54 454
9101.44 439
9102.34 443
9103.24 435
9104.14 479
9105.04 434
9105.94 489
9106.84 439
9107.74 481
9108.64 468
9109.54 386
9110.44 381
9111.35 413
9112.25 467
9113.15 430
9114.05 406
9114.95 412
9115.85 424
9116.75 413
9117.65 451
9118.56 436
9119.46 473
9120.36 372
9121.26 387
9122.16 425
9123.06 324
9123.97 376
9124.87 420
9125.77 389
9126.67 426
9127.57 440
9128.47 439
9129.38 455
9130.28 393
9131.18 381
9132.08 381
9132.98 362
9133.89 378
9134.79 377
9135.69 376
9136.59 424
9137.50 397
9138.40 395
9139.30 399
9140.20 377
9141.11 429
9142.01 433
9142.91 420
9143.81 426
9144.72 412
9145.62 409
9146.52 383
9147.42 377
9148.33 363
9149.23 390
9150.13 439
9151.04 402
9151.94 390
9152.84 375
9153.75 402
9154.65 366
9155.55 409
9156.46 416
9157.36 365
9158.26 399
9159.17 376
9160.07 364
9160.97 388
9161.88 395
9162.78 398
9163.68 408
9164.59 450
9165.49 383
9166.40 395
9167.30 391
9168.20 383
9169.11 376
9170.01 394
9170.92 400
9171.82 415
9172.72 442
9173.63 411
9174.53 438
9175.44 378
9176.34 413
9177.24 367
9178.15 353
9179.05 376
9179.96 386
9180.86 389
9181.77 458
9182.67 446
9183.58 415
9184.48 450
9185.39 382
9186.29 423
9187.20 416
9188.10 377
9189.01 426
9189.91 411
9190.82 405
9191.72 380
9192.63 404
9193.53 425
9194.44 412
9195.34 398
9196.25 407
9197.15 408
9198.06 409
9198.96 456
9199.87 411
9200.77 459
9201.68 407
9202.58 425
9203.49 416
9204.40 426
9205.30 435
9206.21 414
9207.11 398
9208.02 423
9208.92 460
9209.83 416
9210.74 401
9211.64 383
9212.55 386
9213.45 391
9214.36 385
9215.27 433
9216.17 366
9217.08 409
9217.99 457
9218.89 473
9219.80 486
9220.71 447
9221.61 465
9222.52 457
9223.43 442
9224.33 410
9225.24 398
9226.15 411
9227.05 440
9227.96 413
9228.87 442
9229.77 389
9230.68 444
9231.59 405
9232.49 397
9233.40 411
9234.31 386
9235.22 418
9236.12 409
9237.03 403
9237.94 379
9238.84 382
9239.75 407
9240.66 358
9241.57 397
9242.47 405
9243.38 369
9244.29 370
9245.20 399
9246.11 382
9247.01 414
9247.92 422
9248.83 396
9249.74 389
9250.64 430
9251.55 379
9252.46 430
9253.37 493
9254.28 400
9255.19 392
9256.09 410
9257.00 360
9257.91 357
9258.82 358
9259.73 334
9260.64 348
9261.54 372
9262.45 346
9263.36 383
9264.27 345
9265.18 352
9266.09 412
9267.00 411
9267.90 383
9268.81 387
9269.72 399
9270.63 440
9271.54 398
9272.45 419
9273.36 381
9274.27 447
9275.18 411
9276.09 416
9277.00 387
9277.90 331
9278.81 417
9279.72 414
9280.63 410
9281.54 398
9282.45 402
9283.36 415
9284.27 437
9285.18 380
9286.09 399
9287.00 416
9287.91 444
9288.82 404
9289.73 362
9290.64 440
9291.55 442
9292.46 484
9293.37 412
9294.28 383
9295.19 412
9296.10 397
9297.01 403
9297.92 446
9298.83 440
9299.74 399
9300.65 440
9301.56 455
9302.47 437
9303.38 430
9304.29 407
9305.20 438
9306.12 436
9307.03 479
9307.94 519
9308.85 552
9309.76 565
9310.67 625
9311.58 587
9312.49 503
9313.40 527
9314.31 491
9315.22 464
9316.14 518
9317.05 498
9317.96 472
9318.87 448
9319.78 418
9320.69 461
9321.60 434
9322.52 439
9323.43 395
9324.34 397
9325.25 408
9326.16 407
9327.07 425
9327.99 437
9328.90 451
9329.81 454
9330.72 470
9331.63 431
9332.54 470
9333.46 472
9334.37 462
9335.28 431
9336.19 390
9337.11 414
9338.02 426
9338.93 435
9339.84 407
9340.75 405
9341.67 437
9342.58 441
9343.49 429
9344.40 435
9345.32 395
9346.23 381
9347.14 392
9348.06 380
9348.97 359
9349.88 336
9350.79 397
9351.71 382
9352.62 370
9353.53 444
9354.45 444
9355.36 435
9356.27 416
9357.19 477
9358.10 422
9359.01 401
9359.93 404
9360.84 399
9361.75 402
9362.67 365
9363.58 360
9364.49 398
9365.41 417
9366.32 379
9367.23 384
9368.15 395
9369.06 379
9369.97 402
9370.89 394
9371.80 379
9372.72 387
9373.63 407
9374.54 417
9375.46 393
9376.37 387
9377.29 358
9378.20 352
9379.12 406
9380.03 416
9380.94 456
9381.86 440
9382.77 463
9383.69 508
9384.60 461
9385.52 418
9386.43 446
9387.35 430
9388.26 427
9389.18 464
9390.09 447
9391.01 446
9391.92 465
9392.84 533
9393.75 515
9394.67 450
9395.58 499
9396.50 549
9397.41 537
9398.33 515
9399.24 478
9400.16 493
9401.07 495
9401.99 555
9402.90 510
9403.82 491
9404.73 400
9405.65 416
9406.56 463
9407.48 423
9408.40 429
9409.31 410
9410.23 401
9411.14 494
9412.06 415
9412.98 388
9413.89 368
9414.81 397
9415.72 431
9416.64 423
9417.56 430
9418.47 429
9419.39 411
9420.30 382
9421.22 412
9422.14 421
9423.05 392
9423.97 463
9424.89 449
9425.80 439
9426.72 406
9427.64 412
9428.55 402
9429.47 436
9430.39 443
9431.30 477
9432.22 454
9433.14 466
9434.05 433
9434.97 416
9435.89 357
9436.80 459
9437.72 445
9438.64 447
9439.56 416
9440.47 404
9441.39 428
9442.31 410
9443.23 387
9444.14 392
9445.06 457
9445.98 418
9446.90 411
9447.81 426
9448.73 398
9449.65 417
9450.57 420
9451.48 440
9452.40 460
9453.32 475
9454.24 493
9455.16 487
9456.07 424
9456.99 436
9457.91 445
9458.83 445
9459.75 456
9460.66 430
9461.58 455
9462.50 436
9463.42 450
9464.34 438
9465.26 480
9466.18 496
9467.09 491
9468.01 496
9468.93 471
9469.85 421
9470.77 404
9471.69 443
9472.61 471
9473.53 466
9474.44 459
9475.36 480
9476.28 420
9477.20 411
9478.12 405
9479.04 395
9479.96 419
9480.88 474
9481.80 511
9482.72 482
9483.64 422
9484.56 473
9485.47 494
9486.39 490
9487.31 473
9488.23 434
9489.15 422
9490.07 452
9490.99 452
9491.91 402
9492.83 478
9493.75 470
9494.67 424
9495.59 451
9496.51 437
9497.43 387
9498.35 429
9499.27 490
9500.19 477
9501.11 403
9502.03 418
9502.95 457
9503.87 445
9504.79 412
9505.71 422
9506.63 428
9507.56 434
9508.48 445
9509.40 465
9510.32 460
9511.24 419
9512.16 490
9513.08 496
9514.00 487
9514.92 491
9515.84 464
9516.76 466
9517.68 474
9518.61 451
9519.53 500
9520.45 564
9521.37 509
9522.29 462
9523.21 455
9524.13 477
9525.05 475
9525.98 484
9526.90 491
9527.82 529
9528.74 555
9529.66 592
9530.58 576
9531.50 662
9532.43 712
9533.35 767
9534.27 734
9535.19 803
9536.11 859
9537.04 791
9537.96 754
9538.88 627
9539.80 594
9540.72 645
9541.65 588
9542.57 530
9543.49 519
9544.41 531
9545.34 505
9546.26 537
9547.18 568
9548.10 538
9549.03 504
9549.95 527
9550.87 518
9551.79 487
9552.72 470
9553.64 454
9554.56 463
9555.48 510
9556.41 473
9557.33 554
9558.25 546
9559.18 544
9560.10 535
9561.02 587
9561.95 633
9562.87 545
9563.79 605
9564.72 564
9565.64 484
9566.56 455
9567.49 488
9568.41 499
9569.33 516
9570.26 436
9571.18 474
9572.10 539
9573.03 498
9573.95 495
9574.88 513
9575.80 534
9576.72 569
9577.65 523
9578.57 522
9579.49 497
9580.42 434
9581.34 465
9582.27 483
9583.19 505
9584.12 492
9585.04 440
9585.96 459
9586.89 447
9587.81 446
9588.74 498
9589.66 465
9590.59 504
9591.51 520
9592.44 484
9593.36 499
9594.29 462
9595.21 443
9596.14 515
9597.06 536
9597.98 533
9598.91 534
9599.83 479
9600.76 537
9601.68 514
9602.61 473
9603.54 471
9604.46 495
9605.39 577
9606.31 562
9607.24 548
9608.16 541
9609.09 522
9610.01 523
9610.94 493
9611.86 435
9612.79 507
9613.72 564
9614.64 531
9615.57 549
9616.49 525
9617.42 546
9618.34 564
9619.27 621
9620.20 563
9621.12 533
9622.05 527
9622.97 544
9623.90 572
9624.83 571
9625.75 619
9626.68 545
9627.61 568
9628.53 584
9629.46 547
9630.39 563
9631.31 622
9632.24 658
9633.16 676
9634.09 682
9635.02 590
9635.95 610
9636.87 657
9637.80 733
9638.73 709
9639.65 617
9640.58 702
9641.51 680
9642.43 657
9643.36 701
9644.29 673
9645.22 696
9646.14 704
9647.07 776
9648.00 757
9648.92 832
9649.85 882
9650.78 943
9651.71 946
9652.63 896
9653.56 899
9654.49 869
9655.42 845
9656.34 781
9657.27 759
9658.20 730
9659.13 778
9660.06 828
9660.98 687
9661.91 736
9662.84 731
9663.77 754
9664.70 811
9665.62 787
9666.55 780
9667.48 778
9668.41 759
9669.34 798
9670.27 801
9671.19 787
9672.12 888
9673.05 887
9673.98 854
9674.91 877
9675.84 865
9676.77 846
9677.70 820
9678.62 865
9679.55 892
9680.48 856
9681.41 871
9682.34 861
9683.27 849
9684.20 864
9685.13 863
9686.06 853
9686.99 938
9687.91 916
9688.84 893
9689.77 986
9690.70 976
9691.63 1004
9692.56 980
9693.49 961
9694.42 1000
9695.35 1044
9696.28 1140
9697.21 998
9698.14 965
9699.07 1003
9700.00 1074
9700.93 1023
9701.86 994
9702.79 1021
9703.72 1052
9704.65 981
9705.58 1000
9706.51 992
9707.44 975
9708.37 984
9709.30 940
9710.23 991
9711.16 1068
9712.09 1049
9713.02 1064
9713.95 1174
9714.88 1228
9715.81 1353
9716.74 1326
9717.67 1305
9718.61 1267
9719.54 1195
9720.47 1170
9721.40 1100
9722.33 991
9723.26 931
9724.19 928
9725.12 905
9726.05 936
9726.98 953
9727.92 924
9728.85 952
9729.78 1035
9730.71 1020
9731.64 970
9732.57 956
9733.50 1100
9734.43 1075
9735.37 1059
9736.30 1052
9737.23 1078
9738.16 995
9739.09 964
9740.02 878
9740.96 874
9741.89 830
9742.82 822
9743.75 818
9744.68 832
9745.62 872
9746.55 795
9747.48 770
9748.41 766
9749.34 806
9750.28 851
9751.21 855
9752.14 886
9753.07 788
9754.01 772
9754.94 776
9755.87 761
9756.80 782
9757.74 787
9758.67 742
9759.60 734
9760.53 672
9761.47 763
9762.40 704
9763.33 705
9764.27 770
9765.20 729
9766.13 646
9767.07 691
9768.00 736
9768.93 737
9769.86 712
9770.80 679
9771.73 756
9772.66 743
9773.60 785
9774.53 808
9775.47 760
9776.40 793
9777.33 764
9778.27 753
9779.20 774
9780.13 780
9781.07 823
9782.00 826
9782.93 883
9783.87 852
9784.80 841
9785.74 883
9786.67 814
9787.60 785
9788.54 793
9789.47 718
9790.41 712
9791.34 687
9792.28 638
9793.21 611
9794.14 627
9795.08 701
9796.01 685
9796.95 719
9797.88 751
9798.82 744
9799.75 808
9800.69 755
9801.62 779
9802.56 814
9803.49 754
9804.42 693
9805.36 698
9806.29 670
9807.23 621
9808.16 620
9809.10 649
9810.03 606
9810.97 574
9811.91 595
9812.84 593
9813.78 630
9814.71 583
9815.65 582
9816.58 605
9817.52 632
9818.45 599
9819.39 637
9820.32 622
9821.26 613
9822.20 581
9823.13 600
9824.07 576
9825.00 567
9825.94 548
9826.87 589
9827.81 582
9828.75 573
9829.68 601
9830.62 563
9831.55 545
9832.49 528
9833.43 548
9834.36 590
9835.30 621
9836.24 566
9837.17 574
9838.11 570
9839.05 626
9839.98 580
9840.92 605
9841.86 577
9842.79 565
9843.73 552
9844.67 544
9845.60 549
9846.54 622
9847.48 553
9848.41 560
9849.35 551
9850.29 560
9851.22 618
9852.16 631
9853.10 615
9854.04 619
9854.97 570
9855.91 667
9856.85 648
9857.79 649
9858.72 661
9859.66 673
9860.60 704
9861.54 691
9862.47 662
9863.41 662
9864.35 580
9865.29 639
9866.22 633
9867.16 661
9868.10 534
9869.04 517
9869.98 516
9870.91 536
9871.85 518
9872.79 522
9873.73 518
9874.67 488
9875.60 515
9876.54 477
9877.48 515
9878.42 466
9879.36 545
9880.30 549
9881.24 512
9882.17 537
9883.11 544
9884.05 518
9884.99 542
9885.93 528
9886.87 530
9887.81 509
9888.74 533
9889.68 506
9890.62 535
9891.56 501
9892.50 498
9893.44 494
9894.38 496
9895.32 491
9896.26 468
9897.20 494
9898.14 503
9899.08 548
9900.01 502
9900.95 505
9901.89 517
9902.83 485
9903.77 511
9904.71 483
9905.65 537
9906.59 530
9907.53 564
9908.47 511
9909.41 544
9910.35 487
9911.29 486
9912.23 503
9913.17 473
9914.11 443
9915.05 513
9915.99 475
9916.93 459
9917.87 497
9918.81 516
9919.75 513
9920.69 539
9921.63 550
9922.57 506
9923.51 537
9924.46 616
9925.40 608
9926.34 719
9927.28 772
9928.22 860
9929.16 877
9930.10 861
9931.04 871
9931.98 856
9932.92 837
9933.86 756
9934.80 702
9935.75 685
9936.69 642
9937.63 600
9938.57 556
9939.51 540
9940.45 462
9941.39 548
9942.34 529
9943.28 477
9944.22 485
9945.16 518
9946.10 508
9947.04 523
9947.98 514
9948.93 570
9949.87 625
9950.81 507
9951.75 500
9952.69 537
9953.64 444
9954.58 503
9955.52 516
9956.46 521
9957.40 527
9958.35 424
9959.29 498
9960.23 522
9961.17 506
9962.12 470
9963.06 505
9964.00 468
9964.94 516
9965.89 479
9966.83 517
9967.77 570
9968.71 521
9969.66 541
9970.60 558
9971.54 582
9972.48 471
9973.43 453
9974.37 406
9975.31 423
9976.26 475
9977.20 455
9978.14 485
9979.09 455
9980.03 448
9980.97 445
9981.92 420
9982.86 420
9983.80 421
9984.75 417
9985.69 454
9986.63 431
9987.58 473
9988.52 440
9989.46 428
9990.41 441
9991.35 463
9992.30 476
9993.24 443
9994.18 459
9995.13 435
9996.07 427
9997.01 433
9997.96 388
9998.90 408
9999.85 444
10000.79 458
10001.74 448
10002.68 417
10003.62 444
10004.57 475
10005.51 496
10006.46 421
10007.40 442
10008.35 475
10009.29 450
10010.24 442
10011.18 470
10012.13 464
10013.07 449
10014.01 432
10014.96 395
10015.90 432
10016.85 423
10017.79 461
10018.74 429
10019.68 407
10020.63 401
10021.58 393
10022.52 415
10023.47 420
10024.41 412
10025.36 407
10026.30 394
10027.25 399
10028.19 463
10029.14 437
10030.08 418
10031.03 395
10031.98 413
10032.92 406
10033.87 414
10034.81 423
10035.76 422
10036.70 367
10037.65 420
10038.60 391
10039.54 421
10040.49 449
10041.43 363
10042.38 425
10043.33 410
10044.27 406
10045.22 467
10046.17 385
10047.11 355
10048.06 355
10049.01 389
10049.95 387
10050.90 371
10051.84 467
10052.79 422
10053.74 405
10054.69 342
10055.63 321
10056.58 341
10057.53 359
10058.47 388
10059.42 335
10060.37 375
10061.31 395
10062.26 396
10063.21 388
10064.16 417
10065.10 368
10066.05 376
10067.00 386
10067.94 378
10068.89 369
10069.84 365
10070.79 377
10071.73 439
10072.68 384
10073.63 360
10074.58 403
10075.53 371
10076.47 336
10077.42 346
10078.37 354
10079.32 380
10080.26 411
10081.21 369
10082.16 411
10083.11 366
10084.06 379
10085.01 397
10085.95 379
10086.90 408
10087.85 375
10088.80 386
10089.75 369
10090.70 381
10091.64 362
10092.59 372
10093.54 404
10094.49 378
10095.44 393
10096.39 388
10097.34 398
10098.28 380
10099.23 370
10100.18 408
10101.13 420
10102.08 419
10103.03 426
10103.98 409
10104.93 373
10105.88 338
10106.83 356
10107.78 374
10108.72 446
10109.67 380
10110.62 362
10111.57 347
10112.52 396
10113.47 352
10114.42 354
10115.37 391
10116.32 387
10117.27 360
10118.22 364
10119.17 376
10120.12 345
10121.07 349
10122.02 381
10122.97 354
10123.92 410
10124.87 373
10125.82 352
10126.77 376
10127.72 391
10128.67 375
10129.62 373
10130.57 397
10131.52 374
10132.47 336
10133.42 414
10134.37 415
10135.32 395
10136.27 397
10137.22 398
10138.18 403
10139.13 391
10140.08 387
10141.03 401
10141.98 372
10142.93 402
10143.88 409
10144.83 403
10145.78 403
10146.73 429
10147.68 420
10148.64 425
10149.59 424
10150.54 421
10151.49 463
10152.44 416
10153.39 412
10154.34 393
10155.30 440
10156.25 428
10157.20 456
10158.15 413
10159.10 459
10160.05 453
10161.01 457
10161.96 474
10162.91 428
10163.86 487
10164.81 445
10165.76 425
10166.72 442
10167.67 485
10168.62 512
10169.57 433
10170.53 472
10171.48 481
10172.43 498
10173.38 538
10174.33 517
10175.29 470
10176.24 529
10177.19 486
10178.14 508
10179.10 503
10180.05 467
10181.00 494
10181.96 506
10182.91 522
10183.86 529
10184.81 567
10185.77 532
10186.72 526
10187.67 565
10188.63 496
10189.58 517
10190.53 605
10191.49 615
10192.44 596
10193.39 583
10194.35 570
10195.30 563
10196.25 587
10197.21 604
10198.16 600
10199.11 581
10200.07 593
10201.02 614
10201.97 593
10202.93 660
10203.88 710
10204.84 776
10205.79 775
10206.74 795
10207.70 795
10208.65 789
10209.60 866
10210.56 834
10211.51 761
10212.47 715
10213.42 746
10214.38 637
10215.33 577
10216.28 630
10217.24 550
10218.19 596
10219.15 591
10220.10 596
10221.06 642
10222.01 648
10222.97 632
10223.92 581
10224.88 592
10225.83 564
10226.79 554
10227.74 496
10228.70 522
10229.65 554
10230.61 518
10231.56 491
10232.52 505
10233.47 586
10234.43 641
10235.38 646
10236.34 675
10237.29 662
10238.25 687
10239.20 654
10240.16 650
10241.11 597
10242.07 597
10243.03 550
10243.98 526
10244.94 533
10245.89 511
10246.85 499
10247.80 468
10248.76 466
10249.72 465
10250.67 469
10251.63 449
10252.58 469
10253.54 456
10254.50 435
10255.45 416
10256.41 446
10257.36 424
10258.32 377
10259.28 421
10260.23 406
10261.19 454
10262.15 460
10263.10 431
10264.06 395
10265.02 411
10265.97 401
10266.93 410
10267.89 408
10268.84 378
10269.80 375
10270.76 449
10271.71 454
10272.67 465
10273.63 441
10274.59 426
10275.54 412
10276.50 417
10277.46 383
10278.41 387
10279.37 391
10280.33 410
10281.29 404
10282.24 413
10283.20 383
10284.16 391
10285.12 442
10286.07 404
10287.03 398
10287.99 411
10288.95 394
10289.91 359
10290.86 423
10291.82 406
10292.78 397
10293.74 399
10294.70 407
10295.65 379
10296.61 384
10297.57 414
10298.53 396
10299.49 413
10300.44 390
10301.40 409
10302.36 378
10303.32 350
10304.28 399
10305.24 404
10306.20 378
10307.15 375
10308.11 382
10309.07 369
10310.03 370
10310.99 376
10311.95 387
10312.91 394
10313.87 372
10314.82 404
10315.78 403
10316.74 439
10317.70 411
10318.66 393
10319.62 387
10320.58 468
10321.54 384
10322.50 343
10323.46 410
10324.42 407
10325.38 396
10326.34 409
10327.29 422
10328.25 494
10329.21 429
10330.17 419
10331.13 411
10332.09 429
10333.05 439
10334.01 437
10334.97 481
10335.93 423
10336.89 391
10337.85 377
10338.81 396
10339.77 405
10340.73 357
10341.69 351
10342.65 377
10343.61 339
10344.57 321
10345.54 330
10346.50 367
10347.46 370
10348.42 398
10349.38 337
10350.34 355
10351.30 412
10352.26 382
10353.22 376
10354.18 386
10355.14 376
10356.10 391
10357.06 386
10358.02 352
10358.99 365
10359.95 324
10360.91 346
10361.87 364
10362.83 328
10363.79 369
10364.75 392
10365.71 383
10366.68 303
10367.64 363
10368.60 369
10369.56 397
10370.52 437
10371.48 400
10372.44 352
10373.41 368
10374.37 391
10375.33 331
10376.29 313
10377.25 291
10378.22 335
10379.18 348
10380.14 368
10381.10 320
10382.06 343
10383.03 359
10383.99 331
10384.95 342
10385.91 404
10386.88 409
10387.84 376
10388.80 383
10389.76 384
10390.72 377
10391.69 416
10392.65 375
10393.61 364
10394.58 393
10395.54 385
10396.50 361
10397.46 376
10398.43 396
10399.39 377
10400.35 355
10401.32 329
10402.28 368
10403.24 356
10404.20 393
10405.17 396
10406.13 397
10407.09 387
10408.06 395
10409.02 364
10409.98 367
10410.95 387
10411.91 399
10412.88 421
10413.84 375
10414.80 417
10415.77 442
10416.73 503
10417.69 463
10418.66 500
10419.62 567
10420.59 564
10421.55 582
10422.51 598
10423.48 573
10424.44 529
10425.41 485
10426.37 448
10427.33 462
10428.30 441
10429.26 397
10430.23 403
10431.19 374
10432.16 330
10433.12 385
10434.08 315
10435.05 376
10436.01 374
10436.98 347
10437.94 337
10438.91 376
10439.87 346
10440.84 301
10441.80 339
10442.77 346
10443.73 329
10444.70 368
10445.66 368
10446.63 390
10447.59 353
10448.56 354
10449.52 360
10450.49 313
10451.45 334
10452.42 345
10453.38 368
10454.35 403
10455.32 364
10456.28 376
10457.25 362
10458.21 367
10459.18 376
10460.14 359
10461.11 320
10462.08 366
10463.04 338
10464.01 346
10464.97 369
10465.94 320
10466.90 321
10467.87 329
10468.84 339
10469.80 344
10470.77 332
10471.74 326
10472.70 346
10473.67 362
10474.63 339
10475.60 342
10476.57 356
10477.53 330
10478.50 395
10479.47 385
10480.43 374
10481.40 337
10482.37 367
10483.33 361
10484.30 364
10485.27 342
10486.24 348
10487.20 358
10488.17 330
10489.14 341
10490.10 281
10491.07 329
10492.04 406
10493.01 377
10493.97 378
10494.94 350
10495.91 330
10496.87 314
10497.84 344
10498.81 384
10499.78 408
10500.74 378
10501.71 348
10502.68 367
10503.65 369
10504.62 396
10505.58 389
10506.55 390
10507.52 380
10508.49 349
10509.46 342
10510.42 358
10511.39 335
10512.36 346
10513.33 349
10514.30 344
10515.26 359
10516.23 399
10517.20 368
10518.17 384
10519.14 368
10520.11 375
10521.08 374
10522.04 395
10523.01 331
10523.98 389
10524.95 404
10525.92 379
10526.89 329
10527.86 360
10528.83 376
10529.79 376
10530.76 361
10531.73 418
10532.70 449
10533.67 411
10534.64 408
10535.61 417
10536.58 441
10537.55 370
10538.52 375
10539.49 376
10540.46 349
10541.43 392
10542.39 388
10543.36 339
10544.33 346
10545.30 320
10546.27 384
10547.24 428
10548.21 345
10549.18 326
10550.15 371
10551.12 395
10552.09 372
10553.06 390
10554.03 389
10555.00 368
10555.97 400
10556.94 429
10557.91 454
10558.88 423
10559.85 436
10560.82 493
10561.80 500
10562.77 529
10563.74 564
10564.71 530
10565.68 533
10566.65 438
10567.62 468
10568.59 473
10569.56 461
10570.53 412
10571.50 362
10572.47 312
10573.44 361
10574.41 404
10575.39 385
10576.36 370
10577.33 326
10578.30 339
10579.27 355
10580.24 355
10581.21 353
10582.18 413
10583.16 371
10584.13 352
10585.10 369
10586.07 386
10587.04 399
10588.01 396
10588.99 386
10589.96 409
10590.93 411
10591.90 386
10592.87 403
10593.84 398
10594.82 426
10595.79 402
10596.76 421
10597.73 418
10598.70 423
10599.68 383
10600.65 379
10601.62 331
10602.59 332
10603.57 358
10604.54 362
10605.51 363
10606.48 323
10607.46 345
10608.43 347
10609.40 403
10610.37 350
10611.35 353
10612.32 345
10613.29 363
10614.27 344
10615.24 346
10616.21 335
10617.18 391
10618.16 348
10619.13 352
10620.10 368
10621.08 395
10622.05 360
10623.02 338
10624.00 355
10624.97 323
10625.94 359
10626.92 374
10627.89 401
10628.86 359
10629.84 375
10630.81 345
10631.78 347
10632.76 337
10633.73 350
10634.71 355
10635.68 374
10636.65 403
10637.63 393
10638.60 391
10639.58 435
10640.55 470
10641.52 446
10642.50 465
10643.47 396
10644.45 393
10645.42 442
10646.39 402
10647.37 366
10648.34 409
10649.32 344
10650.29 360
10651.27 408
10652.24 347
10653.22 366
10654.19 368
10655.17 345
10656.14 343
10657.12 384
10658.09 318
10659.07 335
10660.04 343
10661.01 326
10661.99 300
10662.97 305
10663.94 382
10664.92 367
10665.89 337
10666.87 364
10667.84 361
10668.82 343
10669.79 336
10670.77 307
10671.74 326
10672.72 355
10673.69 379
10674.67 348
10675.65 360
10676.62 381
10677.60 395
10678.57 352
10679.55 323
10680.52 367
10681.50 390
10682.48 401
10683.45 386
10684.43 408
10685.40 342
10686.38 410
10687.36 361
10688.33 337
10689.31 317
10690.29 324
10691.26 313
10692.24 334
10693.22 296
10694.19 326
10695.17 314
10696.14 345
10697.12 328
10698.10 328
10699.08 314
10700.05 335
10701.03 295
10702.01 277
10702.98 282
10703.96 277
10704.94 313
10705.91 253
10706.89 322
10707.87 319
10708.85 315
10709.82 332
10710.80 332
10711.78 338
10712.75 270
10713.73 323
10714.71 321
10715.69 332
10716.66 329
10717.64 327
10718.62 354
10719.60 357
10720.57 349
10721.55 339
10722.53 354
10723.51 331
10724.49 301
10725.46 312
10726.44 302
10727.42 337
10728.40 337
10729.38 332
10730.35 326
10731.33 324
10732.31 358
10733.29 337
10734.27 323
10735.25 294
10736.22 272
10737.20 284
10738.18 328
10739.16 291
10740.14 315
10741.12 326
10742.10 324
10743.08 286
10744.05 311
10745.03 329
10746.01 291
10746.99 304
10747.97 330
10748.95 318
10749.93 335
10750.91 306
10751.89 280
10752.87 275
10753.84 302
10754.82 300
10755.80 313
10756.78 312
10757.76 296
10758.74 297
10759.72 312
10760.70 304
10761.68 341
10762.66 347
10763.64 338
10764.62 326
10765.60 298
10766.58 300
10767.56 318
10768.54 296
10769.52 319
10770.50 299
10771.48 300
10772.46 278
10773.44 278
10774.42 342
10775.40 269
10776.38 309
10777.36 316
10778.34 346
10779.32 343
10780.30 343
10781.28 360
10782.26 328
10783.24 336
10784.22 335
10785.20 380
10786.19 383
10787.17 391
10788.15 349
10789.13 371
10790.11 306
10791.09 268
10792.07 310
10793.05 345
10794.03 344
10795.01 307
10796.00 328
10796.98 319
10797.96 320
10798.94 279
10799.92 306
10800.90 318
10801.88 289
10802.86 292
10803.85 290
10804.83 267
10805.81 354
10806.79 372
10807.77 342
10808.75 322
10809.74 348
10810.72 345
10811.70 322
10812.68 329
10813.66 328
10814.65 339
10815.63 330
10816.61 324
10817.59 281
10818.57 331
10819.56 345
10820.54 336
10821.52 273
10822.50 291
10823.49 303
10824.47 318
10825.45 281
10826.43 313
10827.42 321
10828.40 278
10829.38 300
10830.36 320
10831.35 293
10832.33 310
10833.31 334
10834.30 327
10835.28 345
10836.26 308
10837.25 344
10838.23 312
10839.21 315
10840.19 338
10841.18 348
10842.16 309
10843.14 316
10844.13 330
10845.11 301
10846.09 314
10847.08 288
10848.06 321
10849.05 291
10850.03 294
10851.01 289
10852.00 326
10852.98 327
10853.96 325
10854.95 285
10855.93 275
10856.92 352
10857.90 342
10858.88 331
10859.87 328
10860.85 324
10861.84 315
10862.82 325
10863.80 318
10864.79 312
10865.77 329
10866.76 354
10867.74 343
10868.73 343
10869.71 326
10870.70 349
10871.68 308
10872.67 354
10873.65 345
10874.63 305
10875.62 310
10876.60 350
10877.59 351
10878.57 334
10879.56 388
10880.54 360
10881.53 382
10882.51 400
10883.50 361
10884.48 338
10885.47 382
10886.46 385
10887.44 365
10888.43 385
10889.41 379
10890.40 397
10891.38 350
10892.37 375
10893.35 339
10894.34 360
10895.33 386
10896.31 424
10897.30 394
10898.28 382
10899.27 392
10900.25 379
10901.24 383
10902.23 411
10903.21 382
10904.20 401
10905.18 427
10906.17 415
10907.16 416
10908.14 432
10909.13 388
10910.12 409
10911.10 413
10912.09 397
10913.08 435
10914.06 429
10915.05 449
10916.04 452
10917.02 435
10918.01 446
10919.00 442
10919.98 436
10920.97 395
10921.96 448
10922.94 450
10923.93 511
10924.92 477
10925.90 511
10926.89 493
10927.88 470
10928.87 409
10929.85 470
10930.84 413
10931.83 445
10932.82 469
10933.80 514
10934.79 445
10935.78 450
10936.77 510
10937.75 511
10938.74 503
10939.73 475
10940.72 547
10941.70 518
10942.69 520
10943.68 542
10944.67 604
10945.66 588
10946.64 589
10947.63 619
10948.62 601
10949.61 552
10950.60 529
10951.58 550
10952.57 620
10953.56 670
10954.55 642
10955.54 709
10956.53 670
10957.52 724
10958.50 728
10959.49 788
10960.48 849
10961.47 854
10962.46 812
10963.45 764
10964.44 795
10965.42 714
10966.41 706
10967.40 730
10968.39 691
10969.38 661
10970.37 666
10971.36 629
10972.35 590
10973.34 580
10974.33 610
10975.32 541
10976.31 551
10977.29 597
10978.28 613
10979.27 628
10980.26 610
10981.25 608
10982.24 688
10983.23 668
10984.22 651
10985.21 649
10986.20 645
10987.19 657
10988.18 625
10989.17 658
10990.16 697
10991.15 686
10992.14 698
10993.13 736
10994.12 758
10995.11 736
10996.10 835
10997.09 923
10998.08 1020
10999.07 1095
11000.06 1182
11001.05 1221
11002.05 1203
11003.04 1169
11004.03 1205
11005.02 1158
11006.01 1093
11007.00 971
11007.99 870
11008.98 733
11009.97 739
11010.96 654
11011.95 625
11012.94 563
11013.94 608
11014.93 599
11015.92 596
11016.91 618
11017.90 562
11018.89 564
11019.88 511
11020.87 567
11021.87 524
11022.86 567
11023.85 583
11024.84 547
11025.83 571
11026.82 536
11027.81 530
11028.81 550
11029.80 544
11030.79 534
11031.78 545
11032.77 573
11033.77 542
11034.76 506
11035.75 546
11036.74 577
11037.73 588
11038.73 519
11039.72 551
11040.71 569
11041.70 591
11042.70 524
11043.69 462
11044.68 472
11045.67 482
11046.67 546
11047.66 446
11048.65 432
11049.64 487
11050.64 472
11051.63 456
11052.62 528
11053.61 482
11054.61 483
11055.60 479
11056.59 430
11057.59 438
11058.58 490
11059.57 455
11060.57 456
11061.56 453
11062.55 452
11063.55 478
11064.54 436
11065.53 431
11066.53 450
11067.52 446
11068.51 471
11069.51 435
11070.50 455
11071.49 479
11072.49 436
11073.48 446
11074.48 448
11075.47 471
11076.46 414
11077.46 434
11078.45 469
11079.45 486
11080.44 480
11081.43 455
11082.43 436
11083.42 389
11084.42 438
11085.41 451
11086.40 455
11087.40 463
11088.39 471
11089.39 386
11090.38 371
11091.38 440
11092.37 432
11093.37 420
11094.36 422
11095.36 393
11096.35 420
11097.35 459
11098.34 381
11099.34 346
11100.33 375
11101.33 406
11102.32 420
11103.32 421
11104.31 414
11105.31 421
11106.30 410
11107.30 392
11108.29 370
11109.29 377
11110.28 438
11111.28 408
11112.27 405
11113.27 358
11114.26 395
11115.26 423
11116.26 412
11117.25 395
11118.25 369
11119.24 394
11120.24 400
11121.24 397
11122.23 399
11123.23 324
11124.22 361
11125.22 428
11126.22 403
11127.21 398
11128.21 374
11129.20 369
11130.20 389
11131.20 384
11132.19 346
11133.19 374
11134.19 382
11135.18 401
11136.18 394
11137.18 420
11138.17 388
11139.17 400
11140.17 412
11141.16 448
11142.16 408
11143.16 381
11144.15 404
11145.15 459
11146.15 421
11147.14 434
11148.14 475
11149.14 449
11150.14 454
11151.13 484
11152.13 394
11153.13 467
11154.13 438
11155.12 434
11156.12 415
11157.12 464
11158.12 402
11159.11 424
11160.11 435
11161.11 427
11162.11 414
11163.10 432
11164.10 422
11165.10 396
11166.10 356
11167.10 360
11168.09 385
11169.09 457
11170.09 453
11171.09 419
11172.09 413
11173.08 434
11174.08 473
11175.08 450
11176.08 445
11177.08 437
11178.08 462
11179.08 417
11180.07 475
11181.07 446
11182.07 435
11183.07 431
11184.07 427
11185.07 445
11186.07 434
11187.06 460
11188.06 494
11189.06 425
11190.06 427
11191.06 443
11192.06 475
11193.06 475
11194.06 461
11195.06 497
11196.06 485
11197.06 485
11198.06 471
11199.05 485
11200.05 482
11201.05 455
11202.05 448
11203.05 484
11204.05 466
11205.05 465
11206.05 444
11207.05 417
11208.05 426
11209.05 437
11210.05 441
11211.05 461
11212.05 422
11213.05 441
11214.05 441
11215.05 405
11216.05 416
11217.05 427
11218.05 370
11219.05 352
11220.05 386
11221.05 420
11222.05 455
11223.05 423
11224.05 380
11225.06 389
11226.06 385
11227.06 408
11228.06 446
11229.06 424
11230.06 384
11231.06 382
11232.06 385
11233.06 357
11234.06 387
11235.06 408
11236.06 376
11237.07 366
11238.07 375
11239.07 365
11240.07 385
11241.07 411
11242.07 361
11243.07 361
11244.07 344
11245.08 372
11246.08 373
11247.08 351
11248.08 374
11249.08 364
11250.08 370
11251.09 390
11252.09 374
11253.09 401
11254.09 393
11255.09 384
11256.10 378
11257.10 375
11258.10 367
11259.10 357
11260.10 390
11261.11 360
11262.11 410
11263.11 402
11264.11 368
11265.11 383
11266.12 398
11267.12 392
11268.12 404
11269.12 398
11270.13 446
11271.13 405
11272.13 425
11273.14 403
11274.14 384
11275.14 431
11276.14 383
11277.15 424
11278.15 411
11279.15 468
11280.16 447
11281.16 475
11282.16 538
11283.17 516
11284.17 443
11285.17 454
11286.17 446
11287.18 403
11288.18 403
11289.18 401
11290.19 423
11291.19 387
11292.20 380
11293.20 368
11294.20 401
11295.21 374
11296.21 415
11297.21 392
11298.22 307
11299.22 366
11300.23 429
11301.23 400
11302.23 377
11303.24 364
11304.24 395
11305.25 390
11306.25 355
11307.25 378
11308.26 350
11309.26 386
11310.27 378
11311.27 373
11312.28 384
11313.28 462
11314.29 414
11315.29 435
11316.29 448
11317.30 484
11318.30 430
11319.31 413
11320.31 439
11321.32 394
11322.32 398
11323.33 333
11324.33 364
11325.34 357
11326.34 363
11327.35 387
11328.35 402
11329.36 374
11330.36 352
11331.37 382
11332.38 408
11333.38 348
11334.39 366
11335.39 403
11336.40 426
11337.40 399
11338.41 425
11339.41 460
11340.42 448
11341.43 471
11342.43 488
11343.44 434
11344.44 465
11345.45 423
11346.46 439
11347.46 417
11348.47 388
11349.47 365
11350.48 397
11351.49 427
11352.49 370
11353.50 346
11354.50 351
11355.51 395
11356.52 399
11357.52 363
11358.53 355
11359.54 302
11360.54 328
11361.55 355
11362.56 361
11363.56 331
11364.57 324
11365.58 341
11366.58 375
11367.59 373
11368.60 366
11369.61 361
11370.61 411
11371.62 329
11372.63 348
11373.63 340
11374.64 322
11375.65 318
11376.66 335
11377.66 339
11378.67 340
11379.68 340
11380.69 347
11381.69 363
11382.70 366
11383.71 341
11384.72 328
11385.72 364
11386.73 374
11387.74 321
11388.75 351
11389.76 332
11390.76 335
11391.77 374
11392.78 313
11393.79 329
11394.80 346
11395.80 373
11396.81 318
11397.82 342
11398.83 340
11399.84 318
11400.85 321
11401.85 298
11402.86 313
11403.87 330
11404.88 329
11405.89 306
11406.90 330
11407.91 312
11408.91 347
11409.92 353
11410.93 327
11411.94 322
11412.95 327
11413.96 328
11414.97 292
11415.98 340
11416.99 330
11418.00 297
11419.00 339
11420.01 322
11421.02 317
11422.03 306
11423.04 322
11424.05 333
11425.06 289
11426.07 337
11427.08 360
11428.09 326
11429.10 332
11430.11 340
11431.12 341
11432.13 332
11433.14 320
11434.15 315
11435.16 358
11436.17 332
11437.18 369
11438.19 319
11439.20 314
11440.21 292
11441.22 310
11442.23 339
11443.24 284
11444.25 271
11445.26 312
11446.27 331
11447.28 330
11448.29 333
11449.30 306
11450.31 308
11451.32 354
11452.33 352
11453.34 323
11454.36 374
11455.37 362
11456.38 358
11457.39 344
11458.40 348
11459.41 328
11460.42 299
11461.43 306
11462.44 329
11463.45 328
11464.47 301
11465.48 307
11466.49 298
11467.50 310
11468.51 299
11469.52 324
11470.53 336
11471.55 318
11472.56 301
11473.57 350
11474.58 331
11475.59 327
11476.60 299
11477.62 293
11478.63 294
11479.64 330
11480.65 303
11481.66 318
11482.68 325
11483.69 320
11484.70 326
11485.71 349
11486.72 348
11487.74 299
11488.75 313
11489.76 309
11490.77 282
11491.79 312
11492.80 344
11493.81 371
11494.82 327
11495.84 316
11496.85 314
11497.86 281
11498.87 295
11499.89 324
11500.90 303
11501.91 326
11502.93 323
11503.94 326
11504.95 290
11505.96 312
11506.98 352
11507.99 308
11509.00 305
11510.02 307
11511.03 296
11512.04 298
11513.06 327
11514.07 301
11515.08 306
11516.10 319
11517.11 337
11518.13 266
11519.14 283
11520.15 293
11521.17 292
11522.18 267
11523.19 310
11524.21 324
11525.22 358
11526.24 358
11527.25 309
11528.26 275
11529.28 267
11530.29 330
11531.31 337
11532.32 325
11533.33 294
11534.35 332
11535.36 333
11536.38 346
11537.39 381
11538.41 310
11539.42 305
11540.44 301
11541.45 316
11542.47 324
11543.48 295
11544.49 333
11545.51 308
11546.52 344
11547.54 350
11548.55 342
11549.57 303
11550.58 332
11551.60 333
11552.61 335
11553.63 343
11554.64 407
11555.66 364
11556.68 366
11557.69 377
11558.71 390
11559.72 392
11560.74 384
11561.75 378
11562.77 375
11563.78 353
11564.80 364
11565.82 372
11566.83 366
11567.85 354
11568.86 371
11569.88 375
11570.89 388
11571.91 399
11572.93 372
11573.94 383
11574.96 374
11575.97 407
11576.99 460
11578.01 469
11579.02 479
11580.04 431
11581.06 470
11582.07 512
11583.09 504
11584.11 507
11585.12 488
11586.14 533
11587.16 550
11588.17 528
11589.19 527
11590.21 541
11591.22 593
11592.24 606
11593.26 579
11594.27 625
11595.29 702
11596.31 757
11597.32 879
11598.34 971
11599.36 1131
11600.38 1228
11601.39 1299
11602.41 1297
11603.43 1137
11604.45 1120
11605.46 1019
11606.48 879
11607.50 764
11608.52 706
11609.53 685
11610.55 589
11611.57 535
11612.59 527
11613.60 480
11614.62 447
11615.64 453
11616.66 459
11617.68 426
11618.69 395
11619.71 418
11620.73 440
11621.75 396
11622.77 418
11623.78 414
11624.80 403
11625.82 410
11626.84 413
11627.86 434
11628.88 433
11629.90 435
11630.91 441
11631.93 404
11632.95 405
11633.97 454
11634.99 484
11636.01 434
11637.03 425
11638.05 411
11639.06 447
11640.08 424
11641.10 414
11642.12 454
11643.14 427
11644.16 408
11645.18 356
11646.20 317
11647.22 326
11648.24 353
11649.26 362
11650.28 374
11651.30 327
11652.31 340
11653.33 333
11654.35 362
11655.37 344
11656.39 376
11657.41 382
11658.43 374
11659.45 393
11660.47 363
11661.49 333
11662.51 313
11663.53 367
11664.55 357
11665.57 389
11666.59 371
11667.61 363
11668.63 366
11669.65 357
11670.67 342
11671.69 334
11672.71 352
11673.73 304
11674.76 336
11675.78 409
11676.80 322
11677.82 352
11678.84 325
11679.86 368
11680.88 371
11681.90 404
11682.92 417
11683.94 360
11684.96 372
11685.98 384
11687.00 357
11688.03 411
11689.05 358
11690.07 347
11691.09 363
11692.11 329
11693.13 314
11694.15 365
11695.17 333
11696.20 353
11697.22 367
11698.24 326
11699.26 369
11700.28 331
11701.30 323
11702.33 322
11703.35 345
11704.37 351
11705.39 304
11706.41 343
11707.44 313
11708.46 321
11709.48 324
11710.50 353
11711.52 380
11712.55 340
11713.57 351
11714.59 340
11715.61 336
11716.63 308
11717.66 338
11718.68 354
11719.70 336
11720.72 335
11721.75 353
11722.77 322
11723.79 308
11724.82 290
11725.84 323
11726.86 333
11727.88 265
11728.91 289
11729.93 300
11730.95 302
11731.98 301
11733.00 302
11734.02 332
11735.04 335
11736.07 295
11737.09 320
11738.11 339
11739.14 337
11740.16 378
11741.18 275
11742.21 330
11743.23 318
11744.25 321
11745.28 322
11746.30 279
11747.33 311
11748.35 344
11749.37 348
11750.40 307
11751.42 336
11752.44 349
11753.47 305
11754.49 313
11755.52 388
11756.54 328
11757.57 308
11758.59 325
11759.61 346
11760.64 316
11761.66 319
11762.69 292
11763.71 301
11764.74 307
11765.76 322
11766.78 310
11767.81 294
11768.83 306
11769.86 269
11770.88 295
11771.91 338
11772.93 345
11773.96 312
11774.98 326
11776.01 307
11777.03 339
11778.06 332
11779.08 311
11780.11 299
11781.13 307
11782.16 309
11783.18 277
11784.21 300
11785.23 301
11786.26 329
11787.28 364
11788.31 291
11789.34 325
11790.36 329
11791.39 342
11792.41 329
11793.44 271
11794.46 301
11795.49 363
11796.52 292
11797.54 282
11798.57 325
11799.59 286
11800.62 291
11801.65 277
11802.67 303
11803.70 283
11804.72 273
11805.75 357
11806.78 320
11807.80 334
11808.83 309
11809.86 317
11810.88 305
11811.91 318
11812.93 323
11813.96 370
11814.99 355
11816.01 343
11817.04 343
11818.07 317
11819.10 348
11820.12 324
11821.15 314
11822.18 297
11823.20 338
11824.23 342
11825.26 345
11826.28 353
11827.31 319
11828.34 322
11829.37 348
11830.39 322
11831.42 330
11832.45 343
11833.48 321
11834.50 354
11835.53 339
11836.56 321
11837.59 344
11838.61 351
11839.64 358
11840.67 349
11841.70 364
11842.72 343
11843.75 354
11844.78 350
11845.81 324
11846.84 360
11847.86 370
11848.89 359
11849.92 390
11850.95 322
11851.98 350
11853.01 355
11854.03 355
11855.06 348
11856.09 330
11857.12 328
11858.15 368
11859.18 398
11860.20 349
11861.23 361
11862.26 385
11863.29 416
11864.32 387
11865.35 397
11866.38 336
11867.41 401
11868.44 355
11869.46 354
11870.49 356
11871.52 366
11872.55 411
11873.58 390
11874.61 365
11875.64 383
11876.67 364
11877.70 372
11878.73 370
11879.76 370
11880.79 417
11881.82 401
11882.85 372
11883.88 368
11884.91 355
11885.93 396
11886.96 396
11887.99 416
11889.02 415
11890.05 443
11891.08 419
11892.11 400
11893.14 422
11894.17 444
11895.20 449
11896.23 503
11897.26 480
11898.30 473
11899.33 482
11900.36 519
11901.39 505
11902.42 537
11903.45 526
11904.48 518
11905.51 563
11906.54 555
11907.57 526
11908.60 504
11909.63 516
11910.66 494
11911.69 499
11912.72 478
11913.75 462
11914.79 461
11915.82 487
11916.85 514
11917.88 476
11918.91 447
11919.94 469
11920.97 452
11922.00 435
11923.04 470
11924.07 519
11925.10 507
11926.13 446
11927.16 539
11928.19 612
11929.22 683
11930.26 652
11931.29 773
11932.32 818
11933.35 871
11934.38 823
11935.41 780
11936.45 782
11937.48 798
11938.51 682
11939.54 632
11940.58 668
11941.61 550
11942.64 542
11943.67 479
11944.70 493
11945.74 478
11946.77 467
11947.80 469
11948.83 447
11949.87 443
11950.90 469
11951.93 417
11952.96 388
11954.00 375
11955.03 400
11956.06 406
11957.09 366
11958.13 418
11959.16 391
11960.19 396
11961.23 416
11962.26 432
11963.29 408
11964.33 424
11965.36 452
11966.39 433
11967.43 356
11968.46 411
11969.49 445
11970.53 494
11971.56 456
11972.59 462
11973.63 422
11974.66 397
11975.69 426
11976.73 428
11977.76 440
11978.79 384
11979.83 381
11980.86 393
11981.90 398
11982.93 404
11983.96 415
11985.00 406
11986.03 408
11987.07 421
11988.10 416
11989.13 404
11990.17 435
11991.20 423
11992.24 349
11993.27 425
11994.31 374
11995.34 428
11996.38 421
11997.41 377
11998.44 390
11999.48 406
12000.51 438
12001.55 417
12002.58 447
12003.62 458
12004.65 471
12005.69 467
12006.72 459
12007.76 417
12008.79 459
12009.83 429
12010.86 442
12011.90 463
12012.93 479
12013.97 474
12015.00 491
12016.04 503
12017.08 532
12018.11 497
12019.15 501
12020.18 513
12021.22 519
12022.25 502
12023.29 478
12024.32 503
12025.36 543
12026.40 462
12027.43 486
12028.47 521
12029.50 502
12030.54 501
12031.58 473
12032.61 457
12033.65 459
12034.68 437
12035.72 470
12036.76 488
12037.79 471
12038.83 503
12039.87 469
12040.90 426
12041.94 462
12042.98 451
12044.01 483
12045.05 430
12046.09 462
12047.12 459
12048.16 462
12049.20 443
12050.23 412
12051.27 430
12052.31 456
12053.34 445
12054.38 447
12055.42 479
12056.45 473
12057.49 508
12058.53 477
12059.57 467
12060.60 452
12061.64 535
12062.68 514
12063.72 470
12064.75 504
12065.79 476
12066.83 500
12067.87 490
12068.90 529
12069.94 486
12070.98 452
12072.02 468
12073.06 509
12074.09 459
12075.13 523
12076.17 543
12077.21 497
12078.24 508
12079.28 496
12080.32 532
12081.36 573
12082.40 515
12083.44 510
12084.47 493
12085.51 509
12086.55 565
12087.59 524
12088.63 542
12089.67 616
12090.71 515
12091.74 514
12092.78 530
12093.82 507
12094.86 569
12095.90 589
12096.94 610
12097.98 659
12099.02 640
12100.05 684
12101.09 673
12102.13 722
12103.17 743
12104.21 805
12105.25 837
12106.29 822
12107.33 740
12108.37 717
12109.41 716
12110.45 687
12111.49 635
12112.53 598
12113.57 606
12114.61 559
12115.65 481
12116.69 475
12117.72 443
12118.76 431
12119.80 464
12120.84 454
12121.88 455
12122.92 435
12123.96 413
12125.00 444
12126.04 412
12127.08 384
12128.12 382
12129.17 460
12130.21 444
12131.25 387
12132.29 369
12133.33 368
12134.37 441
12135.41 400
12136.45 409
12137.49 403
12138.53 378
12139.57 355
12140.61 397
12141.65 394
12142.69 385
12143.73 429
12144.77 452
12145.82 404
12146.86 439
12147.90 407
12148.94 395
12149.98 376
12151.02 391
12152.06 366
12153.10 406
12154.15 340
12155.19 368
12156.23 333
12157.27 353
12158.31 394
12159.35 353
12160.39 380
12161.44 365
12162.48 380
12163.52 378
12164.56 354
12165.60 366
12166.64 383
12167.69 362
12168.73 366
12169.77 389
12170.81 368
12171.85 327
12172.90 351
12173.94 378
12174.98 409
12176.02 358
12177.07 339
12178.11 402
12179.15 350
12180.19 394
12181.24 344
12182.28 374
12183.32 396
12184.36 416
12185.41 360
12186.45 343
12187.49 355
12188.53 354
12189.58 356
12190.62 347
12191.66 371
12192.71 368
12193.75 382
12194.79 369
12195.84 309
12196.88 369
12197.92 330
12198.97 350
12200.01 335
12201.05 362
12202.10 378
12203.14 385
12204.18 378
12205.23 360
12206.27 354
12207.31 358
12208.36 364
12209.40 314
12210.44 371
12211.49 379
12212.53 374
12213.58 346
12214.62 308
12215.66 345
12216.71 345
12217.75 368
12218.80 355
12219.84 356
12220.88 384
12221.93 394
12222.97 361
12224.02 402
12225.06 355
12226.11 324
12227.15 360
12228.19 365
12229.24 360
12230.28 322
12231.33 326
12232.37 358
12233.42 348
12234.46 316
12235.51 352
12236.55 320
12237.60 302
12238.64 320
12239.69 359
12240.73 342
12241.78 347
12242.82 354
12243.87 374
12244.91 362
12245.96 353
12247.00 347
12248.05 350
12249.09 341
12250.14 327
12251.19 357
12252.23 368
12253.28 321
12254.32 327
12255.37 305
12256.41 273
12257.46 312
12258.51 337
12259.55 288
12260.60 311
12261.64 321
12262.69 327
12263.74 327
12264.78 323
12265.83 312
12266.87 317
12267.92 278
12268.97 305
12270.01 371
12271.06 336
12272.11 316
12273.15 321
12274.20 370
12275.24 337
12276.29 304
12277.34 276
12278.38 307
12279.43 320
12280.48 280
12281.52 276
12282.57 308
12283.62 346
12284.67 311
12285.71 300
12286.76 339
12287.81 318
12288.85 312
12289.90 303
12290.95 306
12292.00 312
12293.04 331
12294.09 335
12295.14 290
12296.18 281
12297.23 296
12298.28 332
12299.33 283
12300.38 306
12301.42 292
12302.47 309
12303.52 301
12304.57 307
12305.61 313
12306.66 319
12307.71 323
12308.76 284
12309.81 290
12310.85 340
12311.90 373
12312.95 334
12314.00 321
12315.05 281
12316.09 296
12317.14 301
12318.19 291
12319.24 280
12320.29 323
12321.34 284
12322.39 273
12323.43 267
12324.48 245
12325.53 315
12326.58 301
12327.63 314
12328.68 282
12329.73 312
12330.78 280
12331.82 283
12332.87 278
12333.92 255
12334.97 278
12336.02 323
12337.07 300
12338.12 264
12339.17 268
12340.22 287
12341.27 332
12342.32 242
12343.37 266
12344.42 265
12345.46 271
12346.51 281
12347.56 239
12348.61 284
12349.66 304
12350.71 273
12351.76 285
12352.81 298
12353.86 339
12354.91 296
12355.96 272
12357.01 285
12358.06 280
12359.11 292
12360.16 311
12361.21 291
12362.26 308
12363.31 273
12364.36 288
12365.41 297
12366.47 304
12367.52 301
12368.57 317
12369.62 315
12370.67 285
12371.72 296
12372.77 293
12373.82 284
12374.87 287
12375.92 312
12376.97 277
12378.02 240
12379.07 290
12380.12 313
12381.18 311
12382.23 282
12383.28 301
12384.33 286
12385.38 345
12386.43 298
12387.48 315
12388.53 313
12389.59 326
12390.64 313
12391.69 295
12392.74 268
12393.79 308
12394.84 290
12395.90 328
12396.95 293
12398.00 316
12399.05 285
12400.10 265
12401.15 263
12402.21 294
12403.26 319
12404.31 336
12405.36 314
12406.41 314
12407.47 323
12408.52 311
12409.57 328
12410.62 336
12411.68 334
12412.73 293
12413.78 302
12414.83 306
12415.89 296
12416.94 316
12417.99 312
12419.04 316
12420.10 314
12421.15 318
12422.20 306
12423.26 333
12424.31 322
12425.36 329
12426.41 300
12427.47 361
12428.52 352
12429.57 323
12430.63 309
12431.68 293
12432.73 272
12433.79 319
12434.84 310
12435.89 362
12436.95 312
12438.00 349
12439.05 351
12440.11 294
12441.16 315
12442.21 299
12443.27 334
12444.32 332
12445.38 301
12446.43 282
12447.48 274
12448.54 357
12449.59 331
12450.65 332
12451.70 335
12452.75 316
12453.81 320
12454.86 325
12455.92 321
12456.97 295
12458.02 315
12459.08 345
12460.13 342
12461.19 309
12462.24 329
12463.30 313
12464.35 330
12465.41 359
12466.46 347
12467.52 387
12468.57 355
12469.63 367
12470.68 384
12471.74 366
12472.79 350
12473.85 346
12474.90 347
12475.96 359
12477.01 393
12478.07 397
12479.12 447
12480.18 406
12481.23 375
12482.29 398
12483.34 421
12484.40 398
12485.45 378
12486.51 440
12487.56 447
12488.62 459
12489.68 441
12490.73 532
12491.79 571
12492.84 718
12493.90 680
12494.95 739
12496.01 792
12497.07 844
12498.12 887
12499.18 833
12500.23 784
12501.29 777
12502.35 756
12503.40 650
12504.46 555
12505.52 525
12506.57 497
12507.63 422
12508.69 406
12509.74 412
12510.80 409
12511.86 409
12512.91 399
12513.97 373
12515.03 418
12516.08 379
12517.14 371
12518.20 392
12519.25 400
12520.31 376
12521.37 366
12522.42 360
12523.48 375
12524.54 406
12525.60 378
12526.65 371
12527.71 389
12528.77 420
12529.82 404
12530.88 432
12531.94 439
12533.00 414
12534.05 408
12535.11 434
12536.17 453
12537.23 435
12538.29 401
12539.34 394
12540.40 411
12541.46 390
12542.52 380
12543.57 410
12544.63 392
12545.69 339
12546.75 360
12547.81 347
12548.87 371
12549.92 376
12550.98 390
12552.04 391
12553.10 377
12554.16 393
12555.22 387
12556.27 417
12557.33 353
12558.39 421
12559.45 395
12560.51 442
12561.57 383
12562.63 448
12563.68 440
12564.74 407
12565.80 467
12566.86 466
12567.92 513
12568.98 487
12570.04 567
12571.10 590
12572.16 562
12573.22 618
12574.28 653
12575.33 669
12576.39 735
12577.45 692
12578.51 763
12579.57 654
12580.63 741
12581.69 697
12582.75 635
12583.81 579
12584.87 570
12585.93 556
12586.99 513
12588.05 538
12589.11 506
12590.17 483
12591.23 508
12592.29 529
12593.35 549
12594.41 521
12595.47 484
12596.53 454
12597.59 467
12598.65 464
12599.71 429
12600.77 427
12601.83 427
12602.89 432
12603.95 463
12605.01 453
12606.07 418
12607.13 391
12608.20 418
12609.26 391
12610.32 403
12611.38 413
12612.44 450
12613.50 434
12614.56 452
12615.62 459
12616.68 471
12617.74 473
12618.81 483
12619.87 443
12620.93 473
12621.99 468
12623.05 410
12624.11 501
12625.17 471
12626.23 449
12627.30 350
12628.36 423
12629.42 442
12630.48 426
12631.54 420
12632.60 426
12633.67 381
12634.73 370
12635.79 399
12636.85 365
12637.91 396
12638.98 398
12640.04 435
12641.10 386
12642.16 401
12643.22 407
12644.29 425
12645.35 410
12646.41 473
12647.47 442
12648.54 465
12649.60 491
12650.66 461
12651.72 478
12652.79 457
12653.85 512
12654.91 506
12655.97 524
12657.04 509
12658.10 520
12659.16 558
12660.22 526
12661.29 530
12662.35 503
12663.41 506
12664.48 494
12665.54 543
12666.60 491
12667.67 486
12668.73 446
12669.79 529
12670.86 465
12671.92 471
12672.98 411
12674.05 483
12675.11 500
12676.17 448
12677.24 447
12678.30 421
12679.36 494
12680.43 510
12681.49 520
12682.56 535
12683.62 476
12684.68 444
12685.75 502
12686.81 467
12687.88 522
12688.94 505
12690.00 508
12691.07 524
12692.13 566
12693.20 516
12694.26 528
12695.33 578
12696.39 554
12697.45 520
12698.52 531
12699.58 634
12700.65 571
12701.71 552
12702.78 599
12703.84 712
12704.91 653
12705.97 674
12707.04 641
12708.10 674
12709.17 726
12710.23 685
12711.30 675
12712.36 565
12713.43 582
12714.49 570
12715.56 503
12716.62 492
12717.69 514
12718.75 453
12719.82 505
12720.88 473
12721.95 494
12723.02 460
12724.08 521
12725.15 514
12726.21 487
12727.28 462
12728.34 468
12729.41 504
12730.48 476
12731.54 496
12732.61 494
12733.67 507
12734.74 502
12735.81 527
12736.87 562
12737.94 532
12739.00 506
12740.07 518
12741.14 497
12742.20 462
12743.27 458
12744.34 469
12745.40 495
12746.47 484
12747.54 459
12748.60 441
12749.67 466
12750.74 443
12751.80 457
12752.87 416
12753.94 409
12755.00 431
12756.07 434
12757.14 429
12758.20 433
12759.27 360
12760.34 436
12761.40 425
12762.47 413
12763.54 381
12764.61 451
12765.67 459
12766.74 398
12767.81 389
12768.88 414
12769.94 409
12771.01 370
12772.08 378
12773.15 366
12774.21 449
12775.28 378
12776.35 397
12777.42 384
12778.49 374
12779.55 360
12780.62 396
12781.69 401
12782.76 380
12783.83 371
12784.89 378
12785.96 373
12787.03 411
12788.10 380
12789.17 366
12790.23 429
12791.30 434
12792.37 387
12793.44 379
12794.51 373
12795.58 390
12796.65 387
12797.71 379
12798.78 358
12799.85 378
12800.92 392
12801.99 441
12803.06 391
12804.13 416
12805.20 403
12806.27 425
12807.33 391
12808.40 379
12809.47 387
12810.54 403
12811.61 385
12812.68 420
12813.75 379
12814.82 352
12815.89 413
12816.96 432
12818.03 391
12819.10 438
12820.17 428
12821.24 462
12822.31 438
12823.38 371
12824.45 418
12825.52 382
12826.59 351
12827.66 380
12828.73 388
12829.80 413
12830.87 418
12831.94 358
12833.01 331
12834.08 359
12835.15 364
12836.22 396
12837.29 415
12838.36 350
12839.43 318
12840.50 329
12841.57 386
12842.64 335
12843.71 350
12844.78 342
12845.85 380
12846.92 344
12847.99 350
12849.06 339
12850.13 363
12851.21 332
12852.28 358
12853.35 334
12854.42 328
12855.49 335
12856.56 385
12857.63 330
12858.70 376
12859.77 286
12860.85 347
12861.92 325
12862.99 266
12864.06 306
12865.13 309
12866.20 273
12867.27 274
12868.35 338
12869.42 313
12870.49 332
12871.56 309
12872.63 330
12873.71 288
12874.78 256
12875.85 306
12876.92 328
12877.99 331
12879.07 293
12880.14 325
12881.21 302
12882.28 289
12883.35 304
12884.43 328
12885.50 279
12886.57 294
12887.64 292
12888.72 325
12889.79 313
12890.86 318
12891.93 299
12893.01 307
12894.08 307
12895.15 306
12896.22 288
12897.30 312
12898.37 285
12899.44 292
12900.52 293
12901.59 296
12902.66 295
12903.74 277
12904.81 293
12905.88 298
12906.96 277
12908.03 258
12909.10 267
12910.18 258
12911.25 264
12912.32 285
12913.40 306
12914.47 280
12915.54 272
12916.62 258
12917.69 269
12918.76 292
12919.84 257
12920.91 319
12921.99 275
12923.06 304
12924.13 259
12925.21 279
12926.28 234
12927.36 260
12928.43 267
12929.50 290
12930.58 284
12931.65 269
12932.73 273
12933.80 272
12934.88 294
12935.95 254
12937.02 279
12938.10 274
12939.17 300
12940.25 252
12941.32 246
12942.40 203
12943.47 226
12944.55 248
12945.62 247
12946.70 256
12947.77 280
12948.85 287
12949.92 229
12951.00 244
12952.07 255
12953.15 284
12954.22 235
12955.30 227
12956.37 227
12957.45 285
12958.52 282
12959.60 287
12960.68 275
12961.75 282
12962.83 262
12963.90 269
12964.98 308
12966.05 266
12967.13 242
12968.20 227
12969.28 283
12970.36 267
12971.43 237
12972.51 217
12973.58 279
12974.66 276
12975.74 262
12976.81 271
12977.89 293
12978.97 288
12980.04 266
12981.12 249
12982.19 250
12983.27 278
12984.35 255
12985.42 267
12986.50 251
12987.58 255
12988.65 247
12989.73 229
12990.81 265
12991.88 243
12992.96 240
12994.04 263
12995.11 273
12996.19 290
12997.27 266
12998.35 263
12999.42 272
13000.50 283
13001.58 318
13002.65 257
13003.73 237
13004.81 268
13005.89 281
13006.96 285
13008.04 286
13009.12 277
13010.20 293
13011.27 282
13012.35 267
13013.43 293
13014.51 247
13015.58 314
13016.66 270
13017.74 248
13018.82 265
13019.90 281
13020.97 288
13022.05 259
13023.13 264
13024.21 269
13025.29 257
13026.37 288
13027.44 307
13028.52 271
13029.60 286
13030.68 265
13031.76 270
13032.84 290
13033.91 278
13034.99 294
13036.07 280
13037.15 296
13038.23 313
13039.31 275
13040.39 289
13041.46 317
13042.54 340
13043.62 314
13044.70 325
13045.78 326
13046.86 298
13047.94 319
13049.02 307
13050.10 285
13051.18 290
13052.26 298
13053.34 272
13054.41 316
13055.49 326
13056.57 307
13057.65 325
13058.73 327
13059.81 337
13060.89 315
13061.97 296
13063.05 327
13064.13 295
13065.21 327
13066.29 315
13067.37 314
13068.45 307
13069.53 263
13070.61 328
13071.69 286
13072.77 311
13073.85 296
13074.93 256
13076.01 266
13077.09 321
13078.17 322
13079.25 267
13080.33 258
13081.41 286
13082.49 278
13083.58 262
13084.66 324
13085.74 291
13086.82 285
13087.90 278
13088.98 262
13090.06 285
13091.14 268
13092.22 262
13093.30 272
13094.38 250
13095.46 282
13096.55 257
13097.63 238
13098.71 247
13099.79 291
13100.87 283
13101.95 272
13103.03 255
13104.12 264
13105.20 246
13106.28 259
13107.36 250
13108.44 232
13109.52 290
13110.60 268
13111.69 250
13112.77 252
13113.85 271
13114.93 257
13116.01 278
13117.10 257
13118.18 265
13119.26 244
13120.34 245
13121.42 262
13122.51 252
13123.59 259
13124.67 228
13125.75 256
13126.84 252
13127.92 253
13129.00 241
13130.08 271
13131.17 283
13132.25 261
13133.33 238
13134.41 301
13135.50 252
13136.58 248
13137.66 268
13138.75 266
13139.83 255
13140.91 249
13141.99 257
13143.08 231
13144.16 258
13145.24 271
13146.33 244
13147.41 239
13148.49 234
13149.58 236
13150.66 245
13151.74 238
13152.83 263
13153.91 263
13154.99 255
13156.08 256
13157.16 283
13158.25 232
13159.33 224
13160.41 264
13161.50 274
13162.58 239
13163.66 237
13164.75 264
13165.83 248
13166.92 253
13168.00 237
13169.08 255
13170.17 263
13171.25 263
13172.34 256
13173.42 224
13174.51 247
13175.59 259
13176.67 227
13177.76 250
13178.84 252
13179.93 272
13181.01 276
13182.10 280
13183.18 286
13184.27 260
13185.35 268
13186.44 239
13187.52 232
13188.61 263
13189.69 243
13190.78 249
13191.86 251
13192.95 243
13194.03 267
13195.12 275
13196.20 269
13197.29 283
13198.37 266
13199.46 282
13200.54 271
13201.63 251
13202.72 254
13203.80 274
13204.89 251
13205.97 246
13207.06 242
13208.14 239
13209.23 238
13210.32 252
13211.40 275
13212.49 261
13213.57 237
13214.66 245
13215.75 281
13216.83 237
13217.92 251
13219.00 281
13220.09 252
13221.18 244
13222.26 247
13223.35 221
13224.44 248
13225.52 249
13226.61 277
13227.70 244
13228.78 221
13229.87 248
13230.96 267
13232.04 257
13233.13 264
13234.22 255
13235.30 250
13236.39 259
13237.48 246
13238.56 237
13239.65 252
13240.74 237
13241.82 242
13242.91 244
13244.00 270
13245.09 272
13246.17 247
13247.26 244
13248.35 237
13249.44 283
13250.52 277
13251.61 302
13252.70 264
13253.79 255
13254.87 284
13255.96 334
13257.05 316
13258.14 275
13259.23 294
13260.31 301
13261.40 270
13262.49 290
13263.58 273
13264.67 244
13265.75 313
13266.84 300
13267.93 311
13269.02 293
13270.11 302
13271.19 287
13272.28 272
13273.37 307
13274.46 294
13275.55 298
13276.64 281
13277.73 312
13278.81 260
13279.90 282
13280.99 252
13282.08 284
13283.17 330
13284.26 282
13285.35 249
13286.44 319
13287.53 340
13288.61 358
13289.70 355
13290.79 335
13291.88 330
13292.97 341
13294.06 269
13295.15 308
13296.24 342
13297.33 329
13298.42 337
13299.51 298
13300.60 336
13301.69 306
13302.78 295
13303.87 326
13304.96 326
13306.05 325
13307.14 329
13308.23 339
13309.32 335
13310.41 336
13311.50 361
13312.59 341
13313.68 337
13314.77 377
13315.86 383
13316.95 372
13318.04 364
13319.13 371
13320.22 386
13321.31 299
13322.40 309
13323.49 365
13324.58 368
13325.67 311
13326.76 346
13327.85 344
13328.94 326
13330.03 360
13331.12 349
13332.21 321
13333.31 364
13334.40 353
13335.49 340
13336.58 395
13337.67 399
13338.76 366
13339.85 341
13340.94 344
13342.03 327
13343.13 390
13344.22 382
13345.31 361
13346.40 365
13347.49 378
13348.58 427
13349.67 369
13350.77 394
13351.86 340
13352.95 361
13354.04 412
13355.13 437
13356.22 381
13357.32 376
13358.41 381
13359.50 418
13360.59 388
13361.68 426
13362.78 402
13363.87 457
13364.96 462
13366.05 473
13367.15 454
13368.24 444
13369.33 416
13370.42 467
13371.52 489
13372.61 474
13373.70 438
13374.79 449
13375.89 439
13376.98 419
13378.07 388
13379.16 394
13380.26 427
13381.35 418
13382.44 356
13383.54 334
13384.63 356
13385.72 361
13386.82 307
13387.91 342
13389.00 347
13390.09 341
13391.19 307
13392.28 339
13393.37 324
13394.47 325
13395.56 344
13396.66 325
13397.75 361
13398.84 354
13399.94 374
13401.03 335
13402.12 354
13403.22 317
13404.31 326
13405.40 332
13406.50 375
13407.59 351
13408.69 303
13409.78 321
13410.88 334
13411.97 344
13413.06 304
13414.16 313
13415.25 334
13416.35 335
13417.44 366
13418.53 341
13419.63 317
13420.72 326
13421.82 303
13422.91 308
13424.01 305
13425.10 315
13426.20 327
13427.29 355
13428.39 323
13429.48 318
13430.58 327
13431.67 329
13432.77 357
13433.86 359
13434.96 337
13436.05 339
13437.15 369
13438.24 353
13439.34 357
13440.43 358
13441.53 351
13442.62 375
13443.72 345
13444.81 309
13445.91 363
13447.01 349
13448.10 381
13449.20 352
13450.29 343
13451.39 363
13452.48 315
13453.58 354
13454.68 368
13455.77 369
13456.87 385
13457.96 393
13459.06 349
13460.16 355
13461.25 373
13462.35 436
13463.44 437
13464.54 411
13465.64 391
13466.73 405
13467.83 390
13468.93 384
13470.02 422
13471.12 385
13472.22 392
13473.31 414
13474.41 452
13475.51 431
13476.60 441
13477.70 402
13478.80 429
13479.89 402
13480.99 397
13482.09 396
13483.18 402
13484.28 414
13485.38 403
13486.48 399
13487.57 409
13488.67 418
13489.77 404
13490.87 429
13491.96 444
13493.06 483
13494.16 489
13495.26 485
13496.35 469
13497.45 483
13498.55 508
13499.65 545
13500.74 546
13501.84 528
13502.94 497
13504.04 567
13505.14 591
13506.23 598
13507.33 552
13508.43 555
13509.53 519
13510.63 529
13511.72 509
13512.82 490
13513.92 451
13515.02 447
13516.12 434
13517.22 408
13518.31 366
13519.41 383
13520.51 393
13521.61 415
13522.71 381
13523.81 355
13524.91 360
13526.01 413
13527.10 361
13528.20 368
13529.30 347
13530.40 348
13531.50 364
13532.60 357
13533.70 357
13534.80 364
13535.90 354
13537.00 346
13538.09 312
13539.19 350
13540.29 344
13541.39 364
13542.49 345
13543.59 351
13544.69 380
13545.79 296
13546.89 345
13547.99 361
13549.09 341
13550.19 323
13551.29 316
13552.39 349
13553.49 297
13554.59 313
13555.69 334
13556.79 316
13557.89 344
13558.99 345
13560.09 360
13561.19 320
13562.29 326
13563.39 330
13564.49 348
13565.59 302
13566.69 305
13567.79 344
13568.89 342
13569.99 320
13571.09 324
13572.20 323
13573.30 327
13574.40 364
13575.50 345
13576.60 338
13577.70 357
13578.80 323
13579.90 323
13581.00 314
13582.10 298
13583.20 311
13584.31 359
13585.41 297
13586.51 296
13587.61 340
13588.71 311
13589.81 319
13590.91 317
13592.02 345
13593.12 347
13594.22 311
13595.32 340
13596.42 353
13597.52 333
13598.63 337
13599.73 350
13600.83 321
13601.93 317
13603.03 342
13604.14 336
13605.24 302
13606.34 305
13607.44 286
13608.54 342
13609.65 394
13610.75 402
13611.85 366
13612.95 346
13614.06 381
13615.16 359
13616.26 326
13617.36 372
13618.47 377
13619.57 400
13620.67 360
13621.77 353
13622.88 332
13623.98 355
13625.08 351
13626.18 371
13627.29 407
13628.39 347
13629.49 339
13630.60 376
13631.70 338
13632.80 358
13633.91 338
13635.01 364
13636.11 376
13637.22 339
13638.32 319
13639.42 345
13640.53 360
13641.63 369
13642.73 358
13643.84 341
13644.94 340
13646.04 364
13647.15 385
13648.25 308
13649.36 338
13650.46 311
13651.56 325
13652.67 316
13653.77 317
13654.88 326
13655.98 331
13657.08 317
13658.19 326
13659.29 324
13660.40 319
13661.50 321
13662.60 309
13663.71 284
13664.81 318
13665.92 314
13667.02 311
13668.13 350
13669.23 315
13670.34 305
13671.44 323
13672.55 289
13673.65 331
13674.76 321
13675.86 326
13676.97 332
13678.07 305
13679.18 333
13680.28 320
13681.39 324
13682.49 293
13683.60 307
13684.70 340
13685.81 314
13686.91 316
13688.02 321
13689.12 298
13690.23 298
13691.33 322
13692.44 273
13693.55 297
13694.65 330
13695.76 309
13696.86 335
13697.97 320
13699.07 310
13700.18 327
13701.29 294
13702.39 320
13703.50 305
13704.60 311
13705.71 323
13706.82 311
13707.92 323
13709.03 332
13710.14 287
13711.24 349
13712.35 340
13713.45 315
13714.56 321
13715.67 347
13716.77 353
13717.88 351
13718.99 390
13720.09 356
13721.20 319
13722.31 350
13723.41 382
13724.52 392
13725.63 399
13726.74 400
13727.84 393
13728.95 414
13730.06 372
13731.16 425
13732.27 426
13733.38 414
13734.49 439
13735.59 422
13736.70 384
13737.81 409
13738.91 452
13740.02 417
13741.13 412
13742.24 395
13743.35 417
13744.45 401
13745.56 390
13746.67 396
13747.78 413
13748.88 384
13749.99 411
13751.10 437
13752.21 458
13753.32 424
13754.42 458
13755.53 464
13756.64 493
13757.75 478
13758.86 486
13759.97 509
13761.07 491
13762.18 467
13763.29 519
13764.40 559
13765.51 544
13766.62 560
13767.72 617
13768.83 645
13769.94 705
13771.05 740
13772.16 749
13773.27 787
13774.38 793
13775.49 805
13776.60 782
13777.70 838
13778.81 796
13779.92 783
13781.03 695
13782.14 629
13783.25 672
13784.36 579
13785.47 588
13786.58 549
13787.69 513
13788.80 502
13789.91 463
13791.02 450
13792.13 479
13793.24 445
13794.35 448
13795.45 415
13796.56 464
13797.67 489
13798.78 441
13799.89 390
13801.00 435
13802.11 476
13803.22 413
13804.33 415
13805.44 433
13806.55 423
13807.67 426
13808.78 420
13809.89 438
13811.00 442
13812.11 441
13813.22 466
13814.33 483
13815.44 461
13816.55 438
13817.66 411
13818.77 445
13819.88 402
13820.99 424
13822.10 409
13823.21 400
13824.32 400
13825.44 397
13826.55 388
13827.66 401
13828.77 391
13829.88 381
13830.99 377
13832.10 382
13833.21 394
13834.32 381
13835.44 365
13836.55 323
13837.66 358
13838.77 440
13839.88 429
13840.99 381
13842.10 364
13843.22 381
13844.33 383
13845.44 382
13846.55 429
13847.66 436
13848.78 404
13849.89 455
13851.00 468
13852.11 417
13853.22 382
13854.34 422
13855.45 408
13856.56 391
13857.67 426
13858.78 428
13859.90 427
13861.01 460
13862.12 448
13863.23 518
13864.35 515
13865.46 536
13866.57 502
13867.68 542
13868.80 532
13869.91 511
13871.02 516
13872.14 465
13873.25 502
13874.36 531
13875.47 500
13876.59 476
13877.70 456
13878.81 427
13879.93 450
13881.04 456
13882.15 450
13883.27 494
13884.38 427
13885.49 477
13886.61 428
13887.72 412
13888.83 440
13889.95 464
13891.06 424
13892.17 431
13893.29 436
13894.40 466
13895.52 470
13896.63 489
13897.74 392
13898.86 414
13899.97 470
13901.09 490
13902.20 482
13903.31 441
13904.43 439
13905.54 410
13906.66 435
13907.77 454
13908.89 430
13910.00 390
13911.11 395
13912.23 419
13913.34 455
13914.46 360
13915.57 383
13916.69 360
13917.80 389
13918.92 354
13920.03 402
13921.15 415
13922.26 363
13923.38 380
13924.49 338
13925.61 375
13926.72 362
13927.84 396
13928.95 367
13930.07 373
13931.18 363
13932.30 353
13933.41 344
13934.53 352
13935.64 343
13936.76 380
13937.87 382
13938.99 370
13940.10 422
13941.22 405
13942.34 368
13943.45 332
13944.57 371
13945.68 368
13946.80 393
13947.91 360
13949.03 378
13950.15 348
13951.26 358
13952.38 343
13953.49 369
13954.61 359
13955.73 362
13956.84 377
13957.96 401
13959.08 356
13960.19 360
13961.31 382
13962.43 338
13963.54 356
13964.66 348
13965.78 330
13966.89 375
13968.01 405
13969.13 369
13970.24 330
13971.36 358
13972.48 372
13973.59 359
13974.71 348
13975.83 332
13976.94 378
13978.06 363
13979.18 360
13980.30 401
13981.41 358
13982.53 373
13983.65 350
13984.76 365
13985.88 359
13987.00 336
13988.12 375
13989.23 372
13990.35 390
13991.47 361
13992.59 386
13993.71 365
13994.82 359
13995.94 342
13997.06 372
13998.18 350
13999.29 388
14000.41 396
14001.53 388
14002.65 355
14003.77 368
14004.88 367
14006.00 368
14007.12 364
14008.24 397
14009.36 402
14010.48 404
14011.59 376
14012.71 394
14013.83 386
14014.95 342
14016.07 373
14017.19 428
14018.31 397
14019.43 412
14020.54 433
14021.66 389
14022.78 406
14023.90 427
14025.02 475
14026.14 444
14027.26 407
14028.38 408
14029.50 393
14030.62 407
14031.73 350
14032.85 394
14033.97 380
14035.09 381
14036.21 359
14037.33 359
14038.45 335
14039.57 365
14040.69 364
14041.81 378
14042.93 408
14044.05 353
14045.17 372
14046.29 363
14047.41 375
14048.53 339
14049.65 386
14050.77 384
14051.89 363
14053.01 333
14054.13 380
14055.25 372
14056.37 327
14057.49 373
14058.61 351
14059.73 333
14060.85 355
14061.97 319
14063.09 356
14064.21 361
14065.33 351
14066.45 369
14067.57 372
14068.70 382
14069.82 386
14070.94 396
14072.06 364
14073.18 343
14074.30 352
14075.42 382
14076.54 389
14077.66 407
14078.78 407
14079.91 414
14081.03 393
14082.15 363
14083.27 388
14084.39 418
14085.51 410
14086.63 415
14087.75 434
14088.88 408
14090.00 426
14091.12 422
14092.24 454
14093.36 425
14094.48 419
14095.61 439
14096.73 448
14097.85 468
14098.97 519
14100.09 497
14101.22 492
14102.34 541
14103.46 482
14104.58 486
14105.71 462
14106.83 458
14107.95 382
14109.07 436
14110.19 392
14111.32 387
14112.44 369
14113.56 392
14114.68 392
14115.81 379
14116.93 400
14118.05 391
14119.18 392
14120.30 373
14121.42 351
14122.54 325
14123.67 369
14124.79 386
14125.91 379
14127.04 352
14128.16 351
14129.28 314
14130.41 318
14131.53 312
14132.65 375
14133.78 326
14134.90 345
14136.02 393
14137.15 298
14138.27 367
14139.39 363
14140.52 351
14141.64 357
14142.76 361
14143.89 364
14145.01 387
14146.13 344
14147.26 349
14148.38 292
14149.51 306
14150.63 317
14151.75 324
14152.88 348
14154.00 374
14155.13 348
14156.25 314
14157.38 318
14158.50 347
14159.62 396
14160.75 350
14161.87 347
14163.00 340
14164.12 303
14165.25 396
14166.37 347
14167.50 367
14168.62 307
14169.75 346
14170.87 346
14172.00 348
14173.12 292
14174.25 312
14175.37 328
14176.50 340
14177.62 290
14178.75 313
14179.87 284
14181.00 321
14182.12 345
14183.25 245
14184.37 304
14185.50 302
14186.62 327
14187.75 276
14188.87 346
14190.00 290
14191.13 298
14192.25 313
14193.38 324
14194.50 301
14195.63 344
14196.75 326
14197.88 341
14199.01 342
14200.13 291
14201.26 305
14202.38 318
14203.51 358
14204.64 266
14205.76 283
14206.89 267
14208.01 297
14209.14 299
14210.27 285
14211.39 295
14212.52 279
14213.65 280
14214.77 282
14215.90 241
14217.03 270
14218.15 273
14219.28 251
14220.41 295
14221.53 246
14222.66 274
14223.79 277
14224.91 276
14226.04 242
14227.17 270
14228.30 265
14229.42 288
14230.55 253
14231.68 282
14232.80 295
14233.93 265
14235.06 297
14236.19 267
14237.31 292
14238.44 265
14239.57 263
14240.70 253
14241.82 287
14242.95 255
14244.08 253
14245.21 291
14246.34 287
14247.46 268
14248.59 265
14249.72 247
14250.85 289
14251.98 273
14253.10 256
14254.23 288
14255.36 255
14256.49 285
14257.62 228
14258.74 247
14259.87 252
14261.00 289
14262.13 270
14263.26 256
14264.39 290
14265.52 296
14266.64 281
14267.77 267
14268.90 283
14270.03 269
14271.16 243
14272.29 269
14273.42 287
14274.55 275
14275.68 298
14276.80 293
14277.93 275
14279.06 257
14280.19 260
14281.32 305
14282.45 274
14283.58 237
14284.71 257
14285.84 288
14286.97 243
14288.10 232
14289.23 240
14290.36 256
14291.49 222
14292.62 278
14293.75 244
14294.87 279
14296.00 231
14297.13 261
14298.26 220
14299.39 222
14300.52 298
14301.65 256
14302.78 258
14303.91 237
14305.04 247
14306.17 246
14307.31 271
14308.44 237
14309.57 249
14310.70 241
14311.83 254
14312.96 218
14314.09 234
14315.22 230
14316.35 241
14317.48 242
14318.61 222
14319.74 232
14320.87 229
14322.00 238
14323.13 202
14324.26 221
14325.40 241
14326.53 228
14327.66 236
14328.79 254
14329.92 250
14331.05 219
14332.18 214
14333.31 249
14334.44 234
14335.58 237
14336.71 236
14337.84 197
14338.97 228
14340.10 213
14341.23 245
14342.37 243
14343.50 275
14344.63 235
14345.76 238
14346.89 221
14348.02 252
14349.16 226
14350.29 223
14351.42 247
14352.55 254
14353.68 245
14354.82 235
14355.95 221
14357.08 237
14358.21 232
14359.35 252
14360.48 253
14361.61 241
14362.74 236
14363.87 211
14365.01 188
14366.14 236
14367.27 223
14368.41 227
14369.54 254
14370.67 255
14371.80 220
14372.94 241
14374.07 226
14375.20 245
14376.34 215
14377.47 221
14378.60 230
14379.73 213
14380.87 191
14382.00 213
14383.13 236
14384.27 245
14385.40 231
14386.53 221
14387.67 255
14388.80 221
14389.93 228
14391.07 226
14392.20 228
14393.34 249
14394.47 237
14395.60 244
14396.74 247
14397.87 225
14399.00 234
14400.14 249
14401.27 243
14402.41 241
14403.54 227
14404.67 248
14405.81 212
14406.94 203
14408.08 240
14409.21 287
14410.35 268
14411.48 209
14412.61 189
14413.75 231
14414.88 236
14416.02 258
14417.15 220
14418.29 230
14419.42 247
14420.56 231
14421.69 225
14422.83 248
14423.96 247
14425.10 270
14426.23 274
14427.37 253
14428.50 227
14429.64 248
14430.77 236
14431.91 238
14433.04 257
14434.18 255
14435.31 271
14436.45 259
14437.58 283
14438.72 287
14439.85 261
14440.99 285
14442.13 273
14443.26 291
14444.40 267
14445.53 241
14446.67 237
14447.80 274
14448.94 255
14450.08 250
14451.21 277
14452.35 220
14453.48 245
14454.62 237
14455.76 244
14456.89 222
14458.03 197
14459.16 218
14460.30 266
14461.44 269
14462.57 218
14463.71 241
14464.85 262
14465.98 231
14467.12 254
14468.26 236
14469.39 231
14470.53 254
14471.67 229
14472.80 217
14473.94 271
14475.08 295
14476.21 261
14477.35 298
14478.49 252
14479.62 270
14480.76 234
14481.90 229
14483.04 224
14484.17 247
14485.31 232
14486.45 278
14487.59 239
14488.72 193
14489.86 230
14491.00 281
14492.14 238
14493.27 265
14494.41 271
14495.55 244
14496.69 249
14497.82 265
14498.96 235
14500.10 239
14501.24 318
14502.38 260
14503.51 240
14504.65 255
14505.79 273
14506.93 259
14508.07 265
14509.20 258
14510.34 235
14511.48 243
14512.62 237
14513.76 273
14514.90 222
14516.03 210
14517.17 255
14518.31 274
14519.45 257
14520.59 202
14521.73 246
14522.87 235
14524.01 264
14525.14 230
14526.28 211
14527.42 222
14528.56 236
14529.70 226
14530.84 203
14531.98 223
14533.12 243
14534.26 253
14535.40 234
14536.54 237
14537.67 241
14538.81 242
14539.95 232
14541.09 205
14542.23 195
14543.37 238
14544.51 252
14545.65 246
14546.79 208
14547.93 208
14549.07 220
14550.21 246
14551.35 234
14552.49 247
14553.63 235
14554.77 272
14555.91 220
14557.05 233
14558.19 229
14559.33 221
14560.47 227
14561.61 248
14562.75 245
14563.89 258
14565.03 290
14566.17 251
14567.31 242
14568.45 250
14569.60 237
14570.74 252
14571.88 231
14573.02 240
14574.16 272
14575.30 275
14576.44 267
14577.58 251
14578.72 249
14579.86 250
14581.00 212
14582.14 257
14583.29 266
14584.43 239
14585.57 244
14586.71 263
14587.85 255
14588.99 224
14590.13 259
14591.28 267
14592.42 248
14593.56 285
14594.70 299
14595.84 266
14596.98 297
14598.13 306
14599.27 301
14600.41 293
14601.55 269
14602.69 257
14603.83 284
14604.98 277
14606.12 273
14607.26 297
14608.40 272
14609.54 239
14610.69 299
14611.83 285
14612.97 270
14614.11 285
14615.26 272
14616.40 308
14617.54 294
14618.68 344
14619.83 320
14620.97 292
14622.11 301
14623.25 315
14624.40 354
14625.54 366
14626.68 368
14627.83 326
14628.97 353
14630.11 362
14631.25 337
14632.40 330
14633.54 383
14634.68 412
14635.83 360
14636.97 374
14638.11 374
14639.26 390
14640.40 385
14641.54 396
14642.69 380
14643.83 405
14644.97 353
14646.12 321
14647.26 337
14648.41 360
14649.55 287
14650.69 288
14651.84 271
14652.98 287
14654.13 267
14655.27 282
14656.41 274
14657.56 257
14658.70 232
14659.85 279
14660.99 284
14662.13 270
14663.28 268
14664.42 250
14665.57 261
14666.71 284
14667.86 271
14669.00 260
14670.14 301
14671.29 267
14672.43 261
14673.58 286
14674.72 266
14675.87 273
14677.01 293
14678.16 255
14679.30 240
14680.45 261
14681.59 232
14682.74 236
14683.88 246
14685.03 308
14686.17 267
14687.32 270
14688.46 236
14689.61 248
14690.75 289
14691.90 262
14693.05 221
14694.19 255
14695.34 252
14696.48 274
14697.63 242
14698.77 223
14699.92 228
14701.06 254
14702.21 262
14703.36 224
14704.50 228
14705.65 244
14706.79 234
14707.94 242
14709.09 224
14710.23 214
14711.38 225
14712.53 265
14713.67 244
14714.82 231
14715.96 243
14717.11 238
14718.26 262
14719.40 231
14720.55 226
14721.70 262
14722.84 221
14723.99 230
14725.14 227
14726.28 226
14727.43 237
14728.58 246
14729.72 246
14730.87 235
14732.02 241
14733.16 240
14734.31 249
14735.46 249
14736.61 222
14737.75 229
14738.90 240
14740.05 236
14741.20 239
14742.34 215
14743.49 227
14744.64 252
14745.79 201
14746.93 236
14748.08 220
14749.23 231
14750.38 245
14751.52 220
14752.67 188
14753.82 222
14754.97 215
14756.11 221
14757.26 223
14758.41 210
14759.56 240
14760.71 234
14761.86 212
14763.00 224
14764.15 267
14765.30 233
14766.45 214
14767.60 219
14768.74 233
14769.89 222
14771.04 284
14772.19 245
14773.34 242
14774.49 212
14775.64 235
14776.79 237
14777.93 247
14779.08 233
14780.23 238
14781.38 303
14782.53 280
14783.68 241
14784.83 283
14785.98 283
14787.13 303
14788.28 258
14789.42 248
14790.57 277
14791.72 245
14792.87 294
14794.02 277
14795.17 314
14796.32 271
14797.47 262
14798.62 268
14799.77 263
14800.92 280
14802.07 267
14803.22 300
14804.37 276
14805.52 257
14806.67 245
14807.82 248
14808.97 284
14810.12 269
14811.27 268
14812.42 250
14813.57 254
14814.72 269
14815.87 281
14817.02 270
14818.17 258
14819.32 260
14820.47 244
14821.62 236
14822.77 259
14823.92 263
14825.07 268
14826.22 255
14827.37 252
14828.52 244
14829.68 272
14830.83 215
14831.98 229
14833.13 236
14834.28 256
14835.43 242
14836.58 260
14837.73 256
14838.88 235
14840.03 205
14841.19 187
14842.34 212
14843.49 212
14844.64 221
14845.79 195
14846.94 220
14848.09 214
14849.25 207
14850.40 218
14851.55 206
14852.70 249
14853.85 203
14855.00 237
14856.16 196
14857.31 212
14858.46 210
14859.61 209
14860.76 219
14861.92 166
14863.07 208
14864.22 223
14865.37 208
14866.52 190
14867.68 213
14868.83 203
14869.98 207
14871.13 195
14872.29 248
14873.44 211
14874.59 213
14875.74 209
14876.90 212
14878.05 198
14879.20 171
14880.36 212
14881.51 232
14882.66 199
14883.81 190
14884.97 226
14886.12 194
14887.27 216
14888.43 203
14889.58 218
14890.73 182
14891.89 219
14893.04 189
14894.19 198
14895.35 218
14896.50 227
14897.65 210
14898.81 182
14899.96 194
14901.11 185
14902.27 187
14903.42 175
14904.57 191
14905.73 229
14906.88 191
14908.04 224
14909.19 191
14910.34 205
14911.50 214
14912.65 186
14913.81 194
14914.96 230
14916.11 249
14917.27 204
14918.42 207
14919.58 210
14920.73 227
14921.88 199
14923.04 215
14924.19 246
14925.35 260
14926.50 226
14927.66 185
14928.81 191
14929.97 197
14931.12 179
14932.28 179
14933.43 231
14934.59 204
14935.74 200
14936.90 194
14938.05 202
14939.21 189
14940.36 219
14941.52 213
14942.67 249
14943.83 205
14944.98 223
14946.14 228
14947.29 219
14948.45 223
14949.60 228
14950.76 243
14951.91 196
14953.07 209
14954.23 223
14955.38 195
14956.54 204
14957.69 202
14958.85 215
14960.00 210
14961.16 212
14962.32 222
14963.47 205
14964.63 172
14965.78 214
14966.94 216
14968.10 205
14969.25 202
14970.41 184
14971.57 208
14972.72 179
14973.88 170
14975.04 209
14976.19 218
14977.35 193
14978.50 191
14979.66 215
14980.82 182
14981.97 172
14983.13 180
14984.29 154
14985.45 168
14986.60 210
14987.76 180
14988.92 200
14990.07 188
14991.23 184
14992.39 216
14993.54 197
14994.70 164
14995.86 184
14997.02 226
14998.17 204
14999.33 191
15000.49 184
15001.65 183
15002.80 179
15003.96 169
15005.12 157
15006.28 181
15007.43 188
15008.59 162
15009.75 165
15010.91 201
15012.07 199
15013.22 187
15014.38 171
15015.54 181
15016.70 199
15017.86 190
15019.01 192
15020.17 181
15021.33 197
15022.49 176
15023.65 182
15024.81 174
15025.96 195
15027.12 179
15028.28 165
15029.44 149
15030.60 174
15031.76 161
15032.92 169
15034.07 175
15035.23 173
15036.39 196
15037.55 217
15038.71 148
15039.87 166
15041.03 169
15042.19 159
15043.35 161
15044.50 152
15045.66 180
15046.82 202
15047.98 204
15049.14 168
15050.30 193
15051.46 183
15052.62 167
15053.78 159
15054.94 174
15056.10 167
15057.26 186
15058.42 173
15059.58 167
15060.74 154
15061.90 169
15063.06 161
15064.22 142
15065.38 156
15066.54 171
15067.70 162
15068.86 156
15070.02 139
15071.18 165
15072.34 165
15073.50 174
15074.66 164
15075.82 157
15076.98 167
15078.14 159
15079.30 177
15080.46 185
15081.62 175
15082.78 169
15083.94 136
15085.10 183
15086.26 134
15087.42 169
15088.59 173
15089.75 160
15090.91 157
15092.07 159
15093.23 158
15094.39 154
15095.55 150
15096.71 157
15097.87 149
15099.04 175
15100.20 162
15101.36 151
15102.52 145
15103.68 156
15104.84 180
15106.00 161
15107.17 214
15108.33 174
15109.49 153
15110.65 182
15111.81 177
15112.97 173
15114.14 159
15115.30 174
15116.46 165
15117.62 180
15118.78 153
15119.95 150
15121.11 142
15122.27 171
15123.43 171
15124.59 168
15125.76 176
15126.92 175
15128.08 174
15129.24 168
15130.41 146
15131.57 155
15132.73 169
15133.89 167
15135.06 192
15136.22 163
15137.38 207
15138.54 153
15139.71 179
15140.87 162
15142.03 169
15143.20 177
15144.36 175
15145.52 153
15146.69 158
15147.85 171
15149.01 164
15150.17 147
15151.34 166
15152.50 170
15153.66 170
15154.83 178
15155.99 147
15157.16 214
15158.32 138
15159.48 166
15160.65 172
15161.81 187
15162.97 187
15164.14 156
15165.30 164
15166.46 174
15167.63 153
15168.79 178
15169.96 176
15171.12 160
15172.28 172
15173.45 182
15174.61 194
15175.78 168
15176.94 179
15178.11 191
15179.27 173
15180.43 183
15181.60 197
15182.76 188
15183.93 166
15185.09 189
15186.26 198
15187.42 196
15188.59 200
15189.75 197
15190.92 178
15192.08 218
15193.25 228
15194.41 219
15195.58 203
15196.74 169
15197.91 174
15199.07 218
15200.24 204
15201.40 196
15202.57 207
15203.73 191
15204.90 218
15206.06 208
15207.23 209
15208.39 186
15209.56 189
15210.72 189
15211.89 190
15213.06 180
15214.22 221
15215.39 223
15216.55 204
15217.72 190
15218.88 206
15220.05 228
15221.22 241
15222.38 236
15223.55 221
15224.71 239
15225.88 215
15227.05 236
15228.21 218
15229.38 262
15230.55 243
15231.71 241
15232.88 227
15234.05 245
15235.21 233
15236.38 245
15237.54 276
15238.71 246
15239.88 289
15241.04 293
15242.21 233
15243.38 234
15244.55 279
15245.71 242
15246.88 233
15248.05 215
15249.21 222
15250.38 220
15251.55 178
15252.71 160
15253.88 205
15255.05 202
15256.22 231
15257.38 206
15258.55 172
15259.72 195
15260.89 162
15262.05 204
15263.22 173
15264.39 209
15265.56 202
15266.72 211
15267.89 235
15269.06 196
15270.23 198
15271.40 215
15272.56 191
15273.73 174
15274.90 195
15276.07 218
15277.24 197
15278.40 210
15279.57 214
15280.74 192
15281.91 190
15283.08 195
15284.25 191
15285.41 170
15286.58 166
15287.75 187
15288.92 174
15290.09 170
15291.26 185
15292.43 188
15293.59 166
15294.76 177
15295.93 192
15297.10 171
15298.27 183
15299.44 184
15300.61 180
15301.78 194
15302.95 164
15304.12 193
15305.28 192
15306.45 202
15307.62 195
15308.79 203
15309.96 211
15311.13 170
15312.30 253
15313.47 178
15314.64 176
15315.81 198
15316.98 202
15318.15 183
15319.32 214
15320.49 217
15321.66 203
15322.83 184
15324.00 208
15325.17 170
15326.34 165
15327.51 175
15328.68 178
15329.85 173
15331.02 173
15332.19 167
15333.36 147
15334.53 182
15335.70 216
15336.87 209
15338.04 170
15339.21 167
15340.38 186
15341.55 199
15342.72 195
15343.89 184
15345.06 180
15346.23 178
15347.41 194
15348.58 175
15349.75 182
15350.92 188
15352.09 196
15353.26 161
15354.43 161
15355.60 164
15356.77 204
15357.94 183
15359.12 169
15360.29 190
15361.46 181
15362.63 183
15363.80 213
15364.97 187
15366.14 188
15367.32 187
15368.49 189
15369.66 167
15370.83 179
15372.00 226
15373.17 164
15374.35 210
15375.52 176
15376.69 216
15377.86 211
15379.03 209
15380.21 191
15381.38 186
15382.55 174
15383.72 157
15384.90 197
15386.07 200
15387.24 194
15388.41 196
15389.58 189
15390.76 199
15391.93 209
15393.10 191
15394.27 231
15395.45 218
15396.62 219
15397.79 217
15398.97 209
15400.14 218
15401.31 200
15402.48 236
15403.66 249
15404.83 223
15406.00 207
15407.18 225
15408.35 187
15409.52 181
15410.70 193
15411.87 204
15413.04 201
15414.22 206
15415.39 210
15416.56 195
15417.74 178
15418.91 178
15420.08 201
15421.26 186
15422.43 200
15423.60 187
15424.78 190
15425.95 190
15427.13 185
15428.30 182
15429.47 183
15430.65 168
15431.82 178
15433.00 141
15434.17 196
15435.34 188
15436.52 180
15437.69 183
15438.87 148
15440.04 171
15441.22 200
15442.39 205
15443.56 195
15444.74 206
15445.91 186
15447.09 177
15448.26 171
15449.44 196
15450.61 211
15451.79 191
15452.96 212
15454.14 193
15455.31 197
15456.49 174
15457.66 177
15458.84 155
15460.01 157
15461.19 156
15462.36 175
15463.54 167
15464.71 174
15465.89 203
15467.06 170
15468.24 191
15469.42 188
15470.59 179
15471.77 155
15472.94 166
15474.12 183
15475.29 163
15476.47 139
15477.64 185
15478.82 182
15480.00 159
15481.17 179
15482.35 186
15483.52 167
15484.70 180
15485.88 179
15487.05 194
15488.23 152
15489.41 157
15490.58 189
15491.76 165
15492.93 181
15494.11 185
15495.29 189
15496.46 184
15497.64 184
15498.82 188
15499.99 154
15501.17 173
15502.35 171
15503.52 185
15504.70 184
15505.88 144
15507.05 159
15508.23 195
15509.41 189
15510.59 161
15511.76 149
15512.94 158
15514.12 178
15515.29 192
15516.47 162
15517.65 187
15518.83 176
15520.00 201
15521.18 213
15522.36 174
15523.54 162
15524.71 188
15525.89 187
15527.07 169
15528.25 155
15529.42 165
15530.60 178
15531.78 161
15532.96 208
15534.14 160
15535.31 188
15536.49 192
15537.67 204
15538.85 214
15540.03 165
15541.20 167
15542.38 214
15543.56 184
15544.74 219
15545.92 195
15547.10 187
15548.27 177
15549.45 186
15550.63 145
15551.81 167
15552.99 180
15554.17 206
15555.35 167
15556.53 188
15557.70 199
15558.88 179
15560.06 181
15561.24 178
15562.42 161
15563.60 174
15564.78 201
15565.96 178
15567.14 175
15568.32 158
15569.50 177
15570.67 205
15571.85 204
15573.03 179
15574.21 175
15575.39 191
15576.57 172
15577.75 173
15578.93 195
15580.11 190
15581.29 195
15582.47 197
15583.65 176
15584.83 189
15586.01 197
15587.19 193
15588.37 207
15589.55 203
15590.73 202
15591.91 218
15593.09 215
15594.27 195
15595.45 225
15596.63 220
15597.81 182
15598.99 207
15600.17 232
15601.35 222
15602.53 225
15603.71 213
15604.90 235
15606.08 210
15607.26 217
15608.44 228
15609.62 253
15610.80 257
15611.98 238
15613.16 249
15614.34 247
15615.52 220
15616.70 224
15617.89 233
15619.07 223
15620.25 241
15621.43 246
15622.61 276
15623.79 272
15624.97 256
15626.15 234
15627.34 240
15628.52 249
15629.70 257
15630.88 231
15632.06 241
15633.24 277
15634.43 296
15635.61 263
15636.79 289
15637.97 281
15639.15 268
15640.34 250
15641.52 286
15642.70 287
15643.88 290
15645.06 285
15646.25 313
15647.43 293
15648.61 281
15649.79 271
15650.98 288
15652.16 309
15653.34 294
15654.52 295
15655.71 361
15656.89 335
15658.07 293
15659.25 307
15660.44 318
15661.62 337
15662.80 298
15663.98 306
15665.17 334
15666.35 298
15667.53 328
15668.72 308
15669.90 333
15671.08 307
15672.27 282
15673.45 282
15674.63 287
15675.82 301
15677.00 279
15678.18 304
15679.37 282
15680.55 284
15681.73 265
15682.92 261
15684.10 289
15685.28 254
15686.47 251
15687.65 278
15688.84 290
15690.02 305
15691.20 263
15692.39 267
15693.57 271
15694.76 270
15695.94 266
15697.12 288
15698.31 288
15699.49 273
15700.68 236
15701.86 212
15703.05 265
15704.23 240
15705.41 278
15706.60 226
15707.78 244
15708.97 292
15710.15 228
15711.34 232
15712.52 262
15713.71 270
15714.89 245
15716.08 261
15717.26 252
15718.45 274
15719.63 268
15720.82 281
15722.00 283
15723.19 279
15724.37 291
15725.56 310
15726.74 274
15727.93 245
15729.11 287
15730.30 287
15731.48 241
15732.67 265
15733.85 265
15735.04 246
15736.23 256
15737.41 239
15738.60 260
15739.78 277
15740.97 275
15742.15 282
15743.34 291
15744.53 274
15745.71 308
15746.90 305
15748.08 260
15749.27 299
15750.46 305
15751.64 360
15752.83 312
15754.02 322
15755.20 258
15756.39 336
15757.57 325
15758.76 308
15759.95 304
15761.13 345
15762.32 324
15763.51 334
15764.69 280
15765.88 289
15767.07 328
15768.25 349
15769.44 359
15770.63 272
15771.82 320
15773.00 279
15774.19 299
15775.38 254
15776.56 296
15777.75 282
15778.94 282
15780.13 286
15781.31 277
15782.50 287
15783.69 290
15784.88 308
15786.06 271
15787.25 277
15788.44 288
15789.63 274
15790.81 256
15792.00 261
15793.19 274
15794.38 318
15795.56 268
15796.75 303
15797.94 282
15799.13 251
15800.32 214
15801.50 218
15802.69 217
15803.88 243
15805.07 254
15806.26 231
15807.45 216
15808.63 224
15809.82 223
15811.01 213
15812.20 245
15813.39 260
15814.58 254
15815.77 250
15816.95 283
15818.14 263
15819.33 231
15820.52 248
15821.71 264
15822.90 217
15824.09 234
15825.28 237
15826.46 225
15827.65 256
15828.84 189
15830.03 240
15831.22 226
15832.41 255
15833.60 205
15834.79 226
15835.98 226
15837.17 210
15838.36 232
15839.55 221
15840.74 231
15841.93 223
15843.12 243
15844.31 253
15845.50 250
15846.69 244
15847.88 259
15849.07 219
15850.26 215
15851.45 214
15852.64 236
15853.83 234
15855.02 220
15856.21 234
15857.40 228
15858.59 244
15859.78 259
15860.97 253
15862.16 228
15863.35 229
15864.54 202
15865.73 220
15866.92 221
15868.11 255
15869.30 188
15870.49 217
15871.68 232
15872.87 218
15874.06 219
15875.25 241
15876.45 263
15877.64 239
15878.83 239
15880.02 217
15881.21 244
15882.40 241
15883.59 243
15884.78 256
15885.97 244
15887.17 250
15888.36 240
15889.55 229
15890.74 255
15891.93 265
15893.12 254
15894.31 216
15895.51 239
15896.70 266
15897.89 264
15899.08 263
15900.27 255
15901.46 276
15902.66 268
15903.85 275
15905.04 274
15906.23 271
15907.43 256
15908.62 281
15909.81 274
15911.00 264
15912.19 302
15913.39 284
15914.58 286
15915.77 262
15916.96 291
15918.16 295
15919.35 296
15920.54 284
15921.73 271
15922.93 270
15924.12 324
15925.31 296
15926.50 303
15927.70 308
15928.89 288
15930.08 302
15931.28 290
15932.47 314
15933.66 326
15934.86 287
15936.05 285
15937.24 292
15938.44 289
15939.63 308
15940.82 294
15942.02 281
15943.21 230
15944.40 263
15945.60 290
15946.79 267
15947.98 234
15949.18 270
15950.37 236
15951.56 239
15952.76 274
15953.95 228
15955.15 238
15956.34 231
15957.53 244
15958.73 217
15959.92 215
15961.12 230
15962.31 202
15963.50 197
15964.70 209
15965.89 192
15967.09 215
15968.28 217
15969.48 198
15970.67 203
15971.86 197
15973.06 192
15974.25 181
15975.45 196
15976.64 175
15977.84 194
15979.03 192
15980.23 201
15981.42 198
15982.62 211
15983.81 166
15985.01 178
15986.20 168
15987.40 176
15988.59 195
15989.79 207
15990.98 194
15992.18 185
15993.37 178
15994.57 174
15995.76 203
15996.96 173
15998.16 171
15999.35 210
16000.55 198
16001.74 164
16002.94 179
16004.13 169
16005.33 181
16006.53 165
16007.72 202
16008.92 169
16010.11 175
16011.31 193
16012.51 205
16013.70 194
16014.90 184
16016.09 193
16017.29 192
16018.49 166
16019.68 181
16020.88 196
16022.07 184
16023.27 188
16024.47 192
16025.66 209
16026.86 186
16028.06 171
16029.25 155
16030.45 188
16031.65 204
16032.84 156
16034.04 168
16035.24 187
16036.44 167
16037.63 183
16038.83 183
16040.03 195
16041.22 193
16042.42 200
16043.62 204
16044.82 161
16046.01 181
16047.21 173
16048.41 177
16049.60 181
16050.80 156
16052.00 170
16053.20 186
16054.39 176
16055.59 149
16056.79 185
16057.99 192
16059.19 142
16060.38 148
16061.58 179
16062.78 164
16063.98 159
16065.18 153
16066.37 173
16067.57 167
16068.77 182
16069.97 196
16071.17 180
16072.36 162
16073.56 138
16074.76 191
16075.96 165
16077.16 162
16078.36 158
16079.56 174
16080.75 160
16081.95 169
16083.15 189
16084.35 167
16085.55 160
16086.75 163
16087.95 182
16089.15 168
16090.34 149
16091.54 150
16092.74 176
16093.94 161
16095.14 160
16096.34 154
16097.54 150
16098.74 165
16099.94 171
16101.14 175
16102.34 145
16103.54 131
16104.74 172
16105.93 159
16107.13 143
16108.33 115
16109.53 146
16110.73 158
16111.93 159
16113.13 138
16114.33 129
16115.53 155
16116.73 146
16117.93 163
16119.13 147
16120.33 141
16121.53 136
16122.73 142
16123.93 157
16125.13 136
16126.33 141
16127.53 168
16128.73 167
16129.94 172
16131.14 165
16132.34 153
16133.54 130
16134.74 139
16135.94 159
16137.14 159
16138.34 151
16139.54 143
16140.74 150
16141.94 156
16143.14 153
16144.34 143
16145.55 135
16146.75 153
16147.95 147
16149.15 122
16150.35 141
16151.55 157
16152.75 133
16153.95 156
16155.15 145
16156.36 160
16157.56 150
16158.76 160
16159.96 152
16161.16 143
16162.36 161
16163.57 158
16164.77 152
16165.97 173
16167.17 158
16168.37 162
16169.58 151
16170.78 180
16171.98 181
16173.18 159
16174.38 166
16175.59 136
16176.79 143
16177.99 156
16179.19 137
16180.39 146
16181.60 162
16182.80 177
16184.00 145
16185.20 153
16186.41 157
16187.61 154
16188.81 150
16190.01 155
16191.22 177
16192.42 173
16193.62 138
16194.83 159
16196.03 135
16197.23 143
16198.43 155
16199.64 146
16200.84 130
16202.04 128
16203.25 152
16204.45 146
16205.65 145
16206.86 146
16208.06 146
16209.26 148
16210.47 143
16211.67 137
16212.87 165
16214.08 164
16215.28 154
16216.49 136
16217.69 156
16218.89 147
16220.10 132
16221.30 164
16222.50 156
16223.71 144
16224.91 133
16226.12 144
16227.32 150
16228.52 161
16229.73 158
16230.93 173
16232.14 150
16233.34 141
16234.55 126
16235.75 166
16236.95 176
16238.16 147
16239.36 174
16240.57 149
16241.77 156
16242.98 181
16244.18 137
16245.39 162
16246.59 145
16247.80 152
16249.00 179
16250.21 146
16251.41 143
16252.62 137
16253.82 174
16255.03 178
16256.23 169
16257.44 143
16258.64 134
16259.85 140
16261.05 168
16262.26 147
16263.46 160
16264.67 180
16265.87 171
16267.08 188
16268.29 171
16269.49 169
16270.70 176
16271.90 155
16273.11 159
16274.31 179
16275.52 159
16276.73 172
16277.93 169
16279.14 176
16280.34 161
16281.55 188
16282.76 167
16283.96 164
16285.17 186
16286.38 150
16287.58 168
16288.79 167
16289.99 175
16291.20 163
16292.41 170
16293.61 183
16294.82 225
16296.03 177
16297.23 182
16298.44 145
16299.65 181
16300.85 182
16302.06 181
16303.27 167
16304.47 143
16305.68 174
16306.89 195
16308.10 210
16309.30 197
16310.51 197
16311.72 207
16312.92 196
16314.13 185
16315.34 183
16316.55 144
16317.75 195
16318.96 187
16320.17 173
16321.38 171
16322.58 178
16323.79 186
16325.00 179
16326.21 168
16327.42 173
16328.62 182
16329.83 209
16331.04 187
16332.25 157
16333.46 162
16334.66 154
16335.87 163
16337.08 152
16338.29 141
16339.50 156
16340.70 132
16341.91 118
16343.12 149
16344.33 136
16345.54 118
16346.75 173
16347.96 167
16349.16 149
16350.37 137
16351.58 163
16352.79 169
16354.00 185
16355.21 167
16356.42 178
16357.63 165
16358.83 165
16360.04 171
16361.25 162
16362.46 143
16363.67 152
16364.88 169
16366.09 153
16367.30 152
16368.51 155
16369.72 179
16370.93 144
16372.14 144
16373.35 119
16374.56 142
16375.76 142
16376.97 128
16378.18 151
16379.39 130
16380.60 156
16381.81 141
16383.02 151
16384.23 149
16385.44 180
16386.65 169
16387.86 136
16389.07 142
16390.28 138
16391.49 117
16392.70 145
16393.91 133
16395.12 143
16396.33 147
16397.55 150
16398.76 137
16399.97 134
16401.18 165
16402.39 139
16403.60 169
16404.81 159
16406.02 168
16407.23 147
16408.44 148
16409.65 132
16410.86 139
16412.07 155
16413.28 163
16414.50 171
16415.71 137
16416.92 141
16418.13 149
16419.34 144
16420.55 130
16421.76 147
16422.97 151
16424.19 158
16425.40 149
16426.61 133
16427.82 163
16429.03 156
16430.24 144
16431.46 145
16432.67 134
16433.88 133
16435.09 158
16436.30 139
16437.51 147
16438.73 150
16439.94 146
16441.15 148
16442.36 167
16443.57 132
16444.79 146
16446.00 147
16447.21 148
16448.42 125
16449.64 147
16450.85 163
16452.06 159
16453.27 146
16454.49 138
16455.70 145
16456.91 125
16458.12 135
16459.34 128
16460.55 129
16461.76 164
16462.97 141
16464.19 143
16465.40 157
16466.61 137
16467.83 133
16469.04 129
16470.25 154
16471.47 151
16472.68 127
16473.89 131
16475.11 139
16476.32 154
16477.53 145
16478.75 155
16479.96 158
16481.17 144
16482.39 148
16483.60 137
16484.81 140
16486.03 136
16487.24 157
16488.45 139
16489.67 117
16490.88 139
16492.10 140
16493.31 132
16494.52 135
16495.74 128
16496.95 119
16498.17 139
16499.38 125
16500.59 122
16501.81 134
16503.02 127
16504.24 124
16505.45 137
16506.67 122
16507.88 124
16509.10 133
16510.31 129
16511.52 151
16512.74 145
16513.95 138
16515.17 157
16516.38 125
16517.60 133
16518.81 127
16520.03 126
16521.24 121
16522.46 136
16523.67 144
16524.89 140
16526.10 127
16527.32 154
16528.53 144
16529.75 133
16530.96 130
16532.18 142
16533.40 173
16534.61 134
16535.83 140
16537.04 157
16538.26 142
16539.47 161
16540.69 146
16541.91 112
16543.12 100
16544.34 158
16545.55 141
16546.77 121
16547.98 135
16549.20 150
16550.42 132
16551.63 134
16552.85 141
16554.07 139
16555.28 156
16556.50 140
16557.71 154
16558.93 161
16560.15 119
16561.36 121
16562.58 150
16563.80 139
16565.01 137
16566.23 151
16567.45 170
16568.66 167
16569.88 155
16571.10 131
16572.31 146
16573.53 192
16574.75 160
16575.96 153
16577.18 137
16578.40 138
16579.62 169
16580.83 141
16582.05 146
16583.27 130
16584.48 149
16585.70 151
16586.92 142
16588.14 138
16589.35 143
16590.57 153
16591.79 165
16593.01 150
16594.23 158
16595.44 161
16596.66 158
16597.88 158
16599.10 169
16600.31 143
16601.53 158
16602.75 165
16603.97 142
16605.19 152
16606.40 160
16607.62 139
16608.84 156
16610.06 148
16611.28 136
16612.50 134
16613.71 154
16614.93 125
16616.15 111
16617.37 115
16618.59 140
16619.81 148
16621.03 137
16622.24 156
16623.46 144
16624.68 140
16625.90 132
16627.12 143
16628.34 148
16629.56 155
16630.78 141
16632.00 119
16633.21 110
16634.43 133
16635.65 133
16636.87 144
16638.09 143
16639.31 122
16640.53 124
16641.75 143
16642.97 141
16644.19 123
16645.41 136
16646.63 121
16647.85 122
16649.07 145
16650.29 111
16651.51 124
16652.73 129
16653.95 147
16655.17 135
16656.39 129
16657.61 133
16658.83 119
16660.05 101
16661.27 124
16662.49 135
16663.71 147
16664.93 140
16666.15 131
16667.37 161
16668.59 144
16669.81 144
16671.03 132
16672.25 129
16673.47 126
16674.69 98
16675.91 127
16677.13 126
16678.35 131
16679.57 158
16680.80 125
16682.02 130
16683.24 124
16684.46 124
16685.68 144
16686.90 141
16688.12 122
16689.34 127
16690.56 135
16691.79 172
16693.01 141
16694.23 105
16695.45 121
16696.67 143
16697.89 144
16699.11 132
16700.34 128
16701.56 107
16702.78 117
16704.00 113
16705.22 130
16706.44 113
16707.67 135
16708.89 123
16710.11 129
16711.33 114
16712.55 122
16713.78 114
16715.00 122
16716.22 139
16717.44 102
16718.67 111
16719.89 124
16721.11 137
16722.33 123
16723.55 117
16724.78 118
16726.00 121
16727.22 108
16728.45 111
16729.67 128
16730.89 128
16732.11 140
16733.34 136
16734.56 132
16735.78 136
16737.00 133
16738.23 130
16739.45 136
16740.67 136
16741.90 137
16743.12 117
16744.34 120
16745.57 148
16746.79 127
16748.01 130
16749.24 118
16750.46 160
16751.68 126
16752.91 121
16754.13 122
16755.35 133
16756.58 122
16757.80 132
16759.03 151
16760.25 138
16761.47 125
16762.70 140
16763.92 150
16765.14 148
16766.37 126
16767.59 140
16768.82 141
16770.04 109
16771.27 130
16772.49 124
16773.71 142
16774.94 104
16776.16 132
16777.39 116
16778.61 140
16779.84 135
16781.06 92
16782.29 121
16783.51 131
16784.73 141
16785.96 119
16787.18 155
16788.41 125
16789.63 147
16790.86 128
16792.08 130
16793.31 140
16794.53 147
16795.76 119
16796.98 133
16798.21 121
16799.43 119
16800.66 140
16801.89 126
16803.11 146
16804.34 110
16805.56 151
16806.79 130
16808.01 124
16809.24 118
16810.46 112
16811.69 122
16812.91 142
16814.14 125
16815.37 140
16816.59 147
16817.82 150
16819.04 139
16820.27 126
16821.50 122
16822.72 136
16823.95 145
16825.17 125
16826.40 147
16827.63 117
16828.85 129
16830.08 136
16831.31 131
16832.53 135
16833.76 147
16834.99 145
16836.21 136
16837.44 139
16838.67 142
16839.89 134
16841.12 133
16842.35 143
16843.57 136
16844.80 138
16846.03 166
16847.25 169
16848.48 128
16849.71 155
16850.93 155
16852.16 184
16853.39 140
16854.62 141
16855.84 146
16857.07 141
16858.30 170
16859.53 151
16860.75 157
16861.98 165
16863.21 140
16864.44 126
16865.66 165
16866.89 170
16868.12 154
16869.35 181
16870.57 209
16871.80 166
16873.03 165
16874.26 173
16875.49 196
16876.71 171
16877.94 186
16879.17 197
16880.40 181
16881.63 187
16882.86 158
16884.08 207
16885.31 204
16886.54 184
16887.77 213
16889.00 193
16890.23 179
16891.45 225
16892.68 233
16893.91 205
16895.14 200
16896.37 186
16897.60 192
16898.83 203
16900.06 176
16901.29 202
16902.51 190
16903.74 196
16904.97 189
16906.20 183
16907.43 159
16908.66 178
16909.89 201
16911.12 183
16912.35 174
16913.58 199
16914.81 180
16916.04 152
16917.27 160
16918.50 168
16919.73 163
16920.95 180
16922.18 138
16923.41 130
16924.64 147
16925.87 170
16927.10 168
16928.33 144
16929.56 115
16930.79 159
16932.02 168
16933.25 153
16934.48 136
16935.71 156
16936.94 172
16938.18 134
16939.41 161
16940.64 125
16941.87 134
16943.10 158
16944.33 131
16945.56 125
16946.79 148
16948.02 149
16949.25 146
16950.48 132
16951.71 130
16952.94 135
16954.17 135
16955.40 127
16956.64 136
16957.87 121
16959.10 147
16960.33 156
16961.56 160
16962.79 112
16964.02 138
16965.25 152
16966.48 144
16967.72 141
16968.95 149
16970.18 126
16971.41 144
16972.64 164
16973.87 140
16975.11 143
16976.34 149
16977.57 162
16978.80 119
16980.03 114
16981.26 122
16982.50 127
16983.73 127
16984.96 115
16986.19 115
16987.42 131
16988.66 153
16989.89 137
16991.12 136
16992.35 132
16993.59 131
16994.82 135
16996.05 144
16997.28 147
16998.52 141
16999.75 143
17000.98 131
17002.21 148
17003.45 112
17004.68 131
17005.91 145
17007.14 133
17008.38 107
17009.61 114
17010.84 138
17012.08 140
17013.31 140
17014.54 121
17015.78 130
17017.01 126
17018.24 130
17019.47 149
17020.71 124
17021.94 125
17023.17 131
17024.41 145
17025.64 162
17026.88 133
17028.11 129
17029.34 120
17030.58 147
17031.81 121
17033.04 117
17034.28 140
17035.51 163
17036.75 126
17037.98 142
17039.21 131
17040.45 130
17041.68 144
17042.92 115
17044.15 143
17045.38 120
17046.62 99
17047.85 102
17049.09 118
17050.32 138
17051.56 135
17052.79 142
17054.02 162
17055.26 145
17056.49 141
17057.73 133
17058.96 111
17060.20 138
17061.43 138
17062.67 121
17063.90 119
17065.14 128
17066.37 125
17067.61 125
17068.84 126
17070.08 110
17071.31 114
17072.55 119
17073.78 149
17075.02 123
17076.25 105
17077.49 105
17078.72 130
17079.96 118
17081.20 109
17082.43 122
17083.67 109
17084.90 92
17086.14 118
17087.37 130
17088.61 115
17089.85 122
17091.08 125
17092.32 141
17093.55 132
17094.79 106
17096.03 112
17097.26 115
17098.50 114
17099.73 106
17100.97 110
17102.21 107
17103.44 140
17104.68 131
17105.92 107
17107.15 104
17108.39 130
17109.63 133
17110.86 123
17112.10 117
17113.34 110
17114.57 114
17115.81 113
17117.05 122
17118.28 109
17119.52 114
17120.76 112
17121.99 96
17123.23 116
17124.47 131
17125.70 115
17126.94 141
17128.18 127
17129.42 116
17130.65 117
17131.89 115
17133.13 139
17134.37 117
17135.60 127
17136.84 112
17138.08 117
17139.32 116
17140.55 121
17141.79 120
17143.03 121
17144.27 106
17145.50 117
17146.74 125
17147.98 99
17149.22 113
17150.46 124
17151.69 103
17152.93 85
17154.17 132
17155.41 128
17156.65 102
17157.89 105
17159.12 109
17160.36 142
17161.60 135
17162.84 131
17164.08 134
17165.32 111
17166.56 113
17167.79 113
17169.03 128
17170.27 115
17171.51 99
17172.75 112
17173.99 126
17175.23 115
17176.47 130
17177.70 117
17178.94 128
17180.18 127
17181.42 111
17182.66 112
17183.90 105
17185.14 124
17186.38 119
17187.62 112
17188.86 91
17190.10 115
17191.34 118
17192.58 103
17193.82 85
17195.06 100
17196.30 115
17197.54 116
17198.78 113
17200.01 113
17201.25 123
17202.49 128
17203.73 112
17204.97 102
17206.21 101
17207.45 110
17208.70 109
17209.94 105
17211.18 104
17212.42 88
17213.66 131
17214.90 106
17216.14 116
17217.38 102
17218.62 110
17219.86 123
17221.10 110
17222.34 89
17223.58 112
17224.82 103
17226.06 108
17227.30 98
17228.54 107
17229.78 102
17231.03 102
17232.27 126
17233.51 109
17234.75 117
17235.99 100
17237.23 111
17238.47 113
17239.71 86
17240.95 122
17242.20 105
17243.44 105
17244.68 112
17245.92 124
17247.16 85
17248.40 92
17249.65 110
17250.89 125
17252.13 94
17253.37 87
17254.61 106
17255.85 109
17257.10 102
17258.34 93
17259.58 106
17260.82 102
17262.06 95
17263.31 100
17264.55 99
17265.79 115
17267.03 110
17268.27 130
17269.52 103
17270.76 99
17272.00 98
17273.24 118
17274.49 117
17275.73 98
17276.97 122
17278.22 120
17279.46 116
17280.70 103
17281.94 110
17283.19 106
17284.43 97
17285.67 115
17286.91 95
17288.16 110
17289.40 111
17290.64 105
17291.89 89
17293.13 112
17294.37 115
17295.62 108
17296.86 104
17298.10 100
17299.35 94
17300.59 91
17301.83 100
17303.08 86
17304.32 115
17305.56 109
17306.81 104
17308.05 107
17309.30 91
17310.54 103
17311.78 100
17313.03 94
17314.27 90
17315.52 115
17316.76 137
17318.00 87
17319.25 98
17320.49 121
17321.74 112
17322.98 107
17324.23 112
17325.47 91
17326.71 102
17327.96 101
17329.20 94
17330.45 97
17331.69 108
17332.94 105
17334.18 123
17335.43 100
17336.67 82
17337.92 100
17339.16 115
17340.41 111
17341.65 89
17342.90 94
17344.14 100
17345.39 105
17346.63 110
17347.88 94
17349.12 115
17350.37 110
17351.61 104
17352.86 90
17354.10 99
17355.35 88
17356.59 110
17357.84 115
17359.08 103
17360.33 90
17361.58 107
17362.82 100
17364.07 98
17365.31 96
17366.56 112
17367.80 110
17369.05 99
17370.30 82
17371.54 104
17372.79 110
17374.03 112
17375.28 117
17376.53 119
17377.77 89
17379.02 102
17380.27 97
17381.51 97
17382.76 109
17384.01 102
17385.25 110
17386.50 109
17387.75 117
17388.99 108
17390.24 108
17391.49 84
17392.73 84
17393.98 92
17395.23 109
17396.47 107
17397.72 121
17398.97 104
17400.21 124
17401.46 120
17402.71 118
17403.96 110
17405.20 103
17406.45 105
17407.70 91
17408.94 95
17410.19 92
17411.44 83
17412.69 100
17413.93 97
17415.18 100
17416.43 85
17417.68 105
17418.93 116
17420.17 107
17421.42 92
17422.67 107
17423.92 98
17425.16 119
17426.41 98
17427.66 104
17428.91 104
17430.16 111
17431.41 107
17432.65 112
17433.90 96
17435.15 108
17436.40 110
17437.65 105
17438.90 91
17440.14 103
17441.39 122
17442.64 82
17443.89 107
17445.14 93
17446.39 116
17447.64 95
17448.88 117
17450.13 99
17451.38 102
17452.63 119
17453.88 114
17455.13 103
17456.38 129
17457.63 102
17458.88 130
17460.13 110
17461.38 95
17462.62 105
17463.87 98
17465.12 112
17466.37 114
17467.62 97
17468.87 93
17470.12 97
17471.37 105
17472.62 97
17473.87 105
17475.12 113
17476.37 120
17477.62 123
17478.87 125
17480.12 109
17481.37 120
17482.62 131
17483.87 122
17485.12 91
17486.37 100
17487.62 114
17488.87 99
17490.12 94
17491.37 96
17492.62 84
17493.87 90
17495.12 121
17496.37 119
17497.62 102
17498.87 93
17500.12 96
17501.38 83
17502.63 102
17503.88 100
17505.13 121
17506.38 108
17507.63 116
17508.88 116
17510.13 128
17511.38 110
17512.63 90
17513.89 117
17515.14 100
17516.39 87
17517.64 95
17518.89 125
17520.14 114
17521.39 120
17522.64 95
17523.90 92
17525.15 114
17526.40 112
17527.65 118
17528.90 95
17530.15 108
17531.41 110
17532.66 118
17533.91 144
17535.16 98
17536.41 103
17537.67 114
17538.92 122
17540.17 107
17541.42 83
17542.67 118
17543.93 125
17545.18 129
17546.43 125
17547.68 144
17548.94 142
17550.19 108
17551.44 120
17552.69 121
17553.95 119
17555.20 123
17556.45 112
17557.70 102
17558.96 122
17560.21 129
17561.46 155
17562.72 133
17563.97 118
17565.22 104
17566.47 122
17567.73 139
17568.98 107
17570.23 122
17571.49 139
17572.74 136
17573.99 110
17575.25 106
17576.50 121
17577.75 134
17579.01 108
17580.26 111
17581.51 110
17582.77 135
17584.02 132
17585.28 109
17586.53 89
17587.78 100
17589.04 129
17590.29 136
17591.54 127
17592.80 103
17594.05 126
17595.31 128
17596.56 107
17597.81 121
17599.07 119
17600.32 111
17601.58 122
17602.83 128
17604.09 112
17605.34 92
17606.60 129
17607.85 110
17609.10 126
17610.36 129
17611.61 119
17612.87 127
17614.12 110
17615.38 106
17616.63 105
17617.89 112
17619.14 120
17620.40 100
17621.65 105
17622.91 127
17624.16 114
17625.42 132
17626.67 121
17627.93 140
17629.18 124
17630.44 128
17631.69 117
17632.95 105
17634.21 99
17635.46 113
17636.72 127
17637.97 113
17639.23 125
17640.48 128
17641.74 123
17642.99 104
17644.25 97
17645.51 95
17646.76 113
17648.02 108
17649.27 126
17650.53 108
17651.79 103
17653.04 104
17654.30 97
17655.55 101
17656.81 93
17658.07 98
17659.32 102
17660.58 98
17661.84 103
17663.09 120
17664.35 104
17665.61 122
17666.86 97
17668.12 101
17669.38 120
17670.63 108
17671.89 90
17673.15 87
17674.40 111
17675.66 85
17676.92 104
17678.17 87
17679.43 88
17680.69 104
17681.95 116
17683.20 113
17684.46 123
17685.72 104
17686.98 118
17688.23 128
17689.49 109
17690.75 95
17692.01 100
17693.26 108
17694.52 96
17695.78 96
17697.04 108
17698.29 111
17699.55 99
17700.81 82
17702.07 91
17703.32 106
17704.58 92
17705.84 105
17707.10 84
17708.36 100
17709.62 117
17710.87 106
17712.13 88
17713.39 82
17714.65 120
17715.91 97
17717.17 109
17718.42 96
17719.68 95
17720.94 104
17722.20 100
17723.46 89
17724.72 106
17725.98 93
17727.23 100
17728.49 99
17729.75 100
17731.01 93
17732.27 81
17733.53 93
17734.79 113
17736.05 138
17737.31 97
17738.57 91
17739.82 120
17741.08 99
17742.34 99
17743.60 85
17744.86 108
17746.12 107
17747.38 109
17748.64 99
17749.90 79
17751.16 61
17752.42 114
17753.68 150
17754.94 101
17756.20 103
17757.46 83
17758.72 116
17759.98 113
17761.24 129
17762.50 113
17763.76 93
17765.02 107
17766.28 115
17767.54 101
17768.80 92
17770.06 94
17771.32 119
17772.58 94
17773.84 108
17775.10 93
17776.36 103
17777.62 129
17778.88 119
17780.14 89
17781.40 91
17782.67 112
17783.93 93
17785.19 106
17786.45 96
17787.71 105
17788.97 80
17790.23 92
17791.49 108
17792.75 106
17794.01 88
17795.28 100
17796.54 80
17797.80 111
17799.06 95
17800.32 102
17801.58 117
17802.84 110
17804.11 98
17805.37 107
17806.63 113
17807.89 104
17809.15 106
17810.41 116
17811.68 116
17812.94 97
17814.20 86
17815.46 102
17816.72 132
17817.99 93
17819.25 86
17820.51 96
17821.77 83
17823.03 107
17824.30 99
17825.56 96
17826.82 92
17828.08 100
17829.35 112
17830.61 109
17831.87 92
17833.13 100
17834.40 97
17835.66 117
17836.92 100
17838.18 98
17839.45 83
17840.71 96
17841.97 98
17843.24 103
17844.50 100
17845.76 94
17847.02 99
17848.29 87
17849.55 93
17850.81 89
17852.08 89
17853.34 85
17854.60 108
17855.87 76
17857.13 74
17858.39 124
17859.66 108
17860.92 114
17862.18 86
17863.45 79
17864.71 91
17865.98 110
17867.24 78
17868.50 114
17869.77 89
17871.03 100
17872.30 98
17873.56 121
17874.82 80
17876.09 98
17877.35 88
17878.62 96
17879.88 96
17881.14 94
17882.41 85
17883.67 76
17884.94 91
17886.20 103
17887.47 121
17888.73 90
17890.00 101
17891.26 93
17892.52 108
17893.79 101
17895.05 93
17896.32 102
17897.58 83
17898.85 96
17900.11 106
17901.38 100
17902.64 81
17903.91 101
17905.17 83
17906.44 100
17907.70 85
17908.97 96
17910.23 106
17911.50 100
17912.77 84
17914.03 97
17915.30 110
17916.56 111
17917.83 97
17919.09 102
17920.36 91
17921.62 75
17922.89 103
17924.16 87
17925.42 69
17926.69 102
17927.95 101
17929.22 103
17930.49 100
17931.75 99
17933.02 103
17934.28 102
17935.55 96
17936.82 86
17938.08 110
17939.35 79
17940.62 88
17941.88 87
17943.15 101
17944.42 77
17945.68 94
17946.95 97
17948.22 105
17949.48 83
17950.75 82
17952.02 92
17953.28 108
17954.55 102
17955.82 88
17957.08 69
17958.35 90
17959.62 100
17960.88 71
17962.15 98
17963.42 82
17964.69 78
17965.95 85
17967.22 78
17968.49 97
17969.76 73
17971.02 76
17972.29 75
17973.56 109
17974.83 83
17976.09 89
17977.36 92
17978.63 107
17979.90 105
17981.16 102
17982.43 79
17983.70 88
17984.97 88
17986.24 83
17987.50 84
17988.77 101
17990.04 93
17991.31 99
17992.58 105
17993.84 90
17995.11 79
17996.38 91
17997.65 81
17998.92 102
18000.19 90
18001.46 91
18002.72 94
18003.99 88
18005.26 92
18006.53 105
18007.80 88
18009.07 77
18010.34 103
18011.61 100
18012.87 81
18014.14 98
18015.41 88
18016.68 87
18017.95 95
18019.22 93
18020.49 96
18021.76 91
18023.03 100
18024.30 104
18025.57 122
18026.84 104
18028.11 89
18029.37 74
18030.64 94
18031.91 92
18033.18 94
18034.45 96
18035.72 79
18036.99 88
18038.26 103
18039.53 85
18040.80 84
18042.07 94
18043.34 84
18044.61 100
18045.88 89
18047.15 79
18048.42 74
18049.69 87
18050.96 93
18052.23 81
18053.50 60
18054.77 100
18056.05 91
18057.32 77
18058.59 86
18059.86 100
18061.13 95
18062.40 65
18063.67 83
18064.94 108
18066.21 125
18067.48 101
18068.75 87
18070.02 92
18071.29 112
18072.57 98
18073.84 72
18075.11 80
18076.38 83
18077.65 88
18078.92 88
18080.19 89
18081.46 74
18082.74 81
18084.01 93
18085.28 99
18086.55 90
18087.82 111
18089.09 86
18090.37 83
18091.64 118
18092.91 112
18094.18 96
18095.45 88
18096.72 90
18098.00 93
18099.27 84
18100.54 88
18101.81 93
18103.08 77
18104.36 88
18105.63 66
18106.90 84
18108.17 88
18109.45 87
18110.72 79
18111.99 114
18113.26 100
18114.54 105
18115.81 89
18117.08 85
18118.35 85
18119.63 101
18120.90 90
18122.17 75
18123.44 75
18124.72 70
18125.99 111
18127.26 72
18128.54 91
18129.81 97
18131.08 125
18132.36 93
18133.63 110
18134.90 87
18136.18 109
18137.45 83
18138.72 98
18140.00 77
18141.27 97
18142.54 78
18143.82 87
18145.09 85
18146.36 95
18147.64 110
18148.91 101
18150.19 118
18151.46 84
18152.73 100
18154.01 69
18155.28 95
18156.55 85
18157.83 110
18159.10 110
18160.38 97
18161.65 93
18162.93 95
18164.20 94
18165.47 82
18166.75 77
18168.02 88
18169.30 97
18170.57 93
18171.85 96
18173.12 102
18174.40 87
18175.67 88
18176.95 84
18178.22 77
18179.50 77
18180.77 94
18182.04 91
18183.32 88
18184.59 67
18185.87 103
18187.15 99
18188.42 96
18189.70 76
18190.97 103
18192.25 74
18193.52 91
18194.80 87
18196.07 80
18197.35 79
18198.62 102
18199.90 107
18201.17 87
18202.45 83
18203.73 106
18205.00 117
18206.28 77
18207.55 70
18208.83 74
18210.10 94
18211.38 99
18212.66 90
18213.93 92
18215.21 82
18216.48 78
18217.76 92
18219.04 75
18220.31 90
18221.59 76
18222.87 97
18224.14 99
18225.42 86
18226.70 104
18227.97 103
18229.25 109
18230.53 96
18231.80 92
18233.08 79
18234.36 108
18235.63 99
18236.91 88
18238.19 101
18239.46 98
18240.74 99
18242.02 98
18243.29 94
18244.57 83
18245.85 84
18247.13 89
18248.40 109
18249.68 76
18250.96 93
18252.24 81
18253.51 114
18254.79 88
18256.07 98
18257.35 85
18258.62 109
18259.90 98
18261.18 86
18262.46 105
18263.73 81
18265.01 72
18266.29 82
18267.57 109
18268.85 87
18270.12 83
18271.40 93
18272.68 111
18273.96 94
18275.24 88
18276.51 65
18277.79 86
18279.07 101
18280.35 73
18281.63 91
18282.91 80
18284.18 95
18285.46 88
18286.74 110
18288.02 82
18289.30 92
18290.58 95
18291.86 106
18293.14 85
18294.41 90
18295.69 92
18296.97 74
18298.25 86
18299.53 82
18300.81 94
18302.09 93
18303.37 86
18304.65 98
18305.93 83
18307.21 74
18308.49 87
18309.76 77
18311.04 82
18312.32 90
18313.60 77
18314.88 92
18316.16 110
18317.44 80
18318.72 63
18320.00 103
18321.28 88
18322.56 98
18323.84 106
18325.12 92
18326.40 81
18327.68 88
18328.96 88
18330.24 85
18331.52 98
18332.80 88
18334.08 104
18335.36 99
18336.64 90
18337.92 107
18339.20 104
18340.48 90
18341.76 76
18343.05 90
18344.33 83
18345.61 99
18346.89 103
18348.17 86
18349.45 88
18350.73 81
18352.01 104
18353.29 92
18354.57 70
18355.85 67
18357.13 87
18358.42 101
18359.70 89
18360.98 78
18362.26 101
18363.54 96
18364.82 101
18366.10 85
18367.38 95
18368.67 94
18369.95 83
18371.23 114
18372.51 70
18373.79 102
18375.07 91
18376.36 109
18377.64 111
18378.92 82
18380.20 83
18381.48 90
18382.77 99
18384.05 115
18385.33 77
18386.61 94
18387.89 77
18389.18 96
18390.46 101
18391.74 96
18393.02 80
18394.31 84
18395.59 95
18396.87 88
18398.15 82
18399.44 97
18400.72 89
18402.00 80
18403.28 85
18404.57 74
18405.85 85
18407.13 100
18408.41 86
18409.70 79
18410.98 78
18412.26 69
18413.55 91
18414.83 76
18416.11 85
18417.40 95
18418.68 85
18419.96 90
18421.25 77
18422.53 81
18423.81 73
18425.10 97
18426.38 89
18427.66 61
18428.95 77
18430.23 89
18431.51 85
18432.80 105
18434.08 87
18435.37 78
18436.65 80
18437.93 104
18439.22 91
18440.50 80
18441.79 67
18443.07 77
18444.35 98
18445.64 94
18446.92 74
18448.21 96
18449.49 92
18450.78 89
18452.06 72
18453.34 82
18454.63 87
18455.91 98
18457.20 80
18458.48 94
18459.77 87
18461.05 85
18462.34 92
18463.62 95
18464.91 86
18466.19 77
18467.48 76
18468.76 81
18470.05 86
18471.33 97
18472.62 89
18473.90 107
18475.19 77
18476.47 88
18477.76 78
18479.04 93
18480.33 101
18481.61 85
18482.90 87
18484.18 100
18485.47 80
18486.76 97
18488.04 94
18489.33 78
18490.61 78
18491.90 100
18493.18 103
18494.47 101
18495.76 88
18497.04 88
18498.33 79
18499.61 83
18500.90 76
18502.19 76
18503.47 89
18504.76 91
18506.05 70
18507.33 95
18508.62 83
18509.90 108
18511.19 91
18512.48 92
18513.76 98
18515.05 94
18516.34 100
18517.62 99
18518.91 87
18520.20 80
18521.48 87
18522.77 97
18524.06 84
18525.35 82
18526.63 108
18527.92 78
18529.21 89
18530.49 72
18531.78 101
18533.07 100
18534.36 87
18535.64 92
18536.93 81
18538.22 113
18539.50 103
18540.79 95
18542.08 97
18543.37 86
18544.66 101
18545.94 101
18547.23 107
18548.52 95
18549.81 92
18551.09 89
18552.38 80
18553.67 113
18554.96 96
18556.25 100
18557.53 87
18558.82 98
18560.11 99
18561.40 110
18562.69 104
18563.98 104
18565.26 92
18566.55 118
18567.84 99
18569.13 98
18570.42 96
18571.71 88
18572.99 107
18574.28 93
18575.57 98
18576.86 106
18578.15 108
18579.44 96
18580.73 85
18582.02 102
18583.31 112
18584.59 112
18585.88 96
18587.17 126
18588.46 129
18589.75 118
18591.04 109
18592.33 127
18593.62 93
18594.91 79
18596.20 92
18597.49 113
18598.78 112
18600.07 121
18601.36 89
18602.65 101
18603.94 126
18605.23 110
18606.52 119
18607.81 108
18609.09 95
18610.38 107
18611.67 117
18612.96 105
18614.25 123
18615.55 117
18616.84 138
18618.13 121
18619.42 108
18620.71 102
18622.00 110
18623.29 129
18624.58 84
18625.87 94
18627.16 103
18628.45 135
18629.74 109
18631.03 126
18632.32 92
18633.61 109
18634.90 128
18636.19 93
18637.48 105
18638.77 119
18640.07 115
18641.36 115
18642.65 88
18643.94 81
18645.23 110
18646.52 111
18647.81 87
18649.10 101
18650.40 92
18651.69 96
18652.98 98
18654.27 96
18655.56 81
18656.85 74
18658.14 90
18659.44 79
18660.73 111
18662.02 109
18663.31 99
18664.60 97
18665.89 101
18667.19 118
18668.48 64
18669.77 69
18671.06 88
18672.35 80
18673.65 84
18674.94 89
18676.23 103
18677.52 94
18678.82 96
18680.11 100
18681.40 71
18682.69 69
18683.99 78
18685.28 88
18686.57 104
18687.86 85
18689.16 87
18690.45 83
18691.74 78
18693.03 93
18694.33 90
18695.62 87
18696.91 81
18698.21 81
18699.50 85
18700.79 86
18702.09 80
18703.38 93
18704.67 94
18705.97 118
18707.26 76
18708.55 91
18709.85 100
18711.14 95
18712.43 83
18713.73 92
18715.02 108
18716.31 86
18717.61 77
18718.90 99
18720.19 106
18721.49 78
18722.78 77
18724.08 106
18725.37 77
18726.66 83
18727.96 98
18729.25 98
18730.55 98
18731.84 89
18733.13 93
18734.43 95
18735.72 106
18737.02 68
18738.31 111
18739.61 132
18740.90 75
18742.19 84
18743.49 84
18744.78 106
18746.08 90
18747.37 92
18748.67 85
18749.96 99
18751.26 75
18752.55 101
18753.85 90
18755.14 85
18756.44 75
18757.73 93
18759.03 112
18760.32 87
18761.62 63
18762.91 77
18764.21 91
18765.50 106
18766.80 86
18768.09 98
18769.39 91
18770.69 97
18771.98 99
18773.28 93
18774.57 97
18775.87 121
18777.16 91
18778.46 93
18779.76 99
18781.05 95
18782.35 87
18783.64 97
18784.94 96
18786.24 79
18787.53 88
18788.83 97
18790.12 109
18791.42 120
18792.72 90
18794.01 96
18795.31 86
18796.61 94
18797.90 105
18799.20 76
18800.49 97
18801.79 86
18803.09 86
18804.38 69
18805.68 87
18806.98 111
18808.28 111
18809.57 89
18810.87 97
18812.17 75
18813.46 76
18814.76 93
18816.06 98
18817.35 90
18818.65 75
18819.95 91
18821.25 89
18822.54 116
18823.84 91
18825.14 98
18826.44 103
18827.73 102
18829.03 85
18830.33 113
18831.63 78
18832.92 66
18834.22 101
18835.52 98
18836.82 93
18838.11 80
18839.41 79
18840.71 81
18842.01 82
18843.31 100
18844.60 99
18845.90 89
18847.20 92
18848.50 88
18849.80 88
18851.10 113
18852.39 101
18853.69 85
18854.99 80
18856.29 86
18857.59 96
18858.89 98
18860.18 91
18861.48 86
18862.78 104
18864.08 139
18865.38 119
18866.68 108
18867.98 95
18869.28 106
18870.58 99
18871.87 95
18873.17 85
18874.47 94
18875.77 81
18877.07 92
18878.37 114
18879.67 76
18880.97 81
18882.27 98
18883.57 88
18884.87 93
18886.17 70
18887.47 86
18888.77 92
18890.07 101
18891.36 52
18892.66 84
18893.96 82
18895.26 75
18896.56 66
18897.86 93
18899.16 69
18900.46 90
18901.76 84
18903.06 92
18904.36 74
18905.66 91
18906.96 83
18908.27 109
18909.57 77
18910.87 79
18912.17 109
18913.47 99
18914.77 93
18916.07 87
18917.37 105
18918.67 95
18919.97 132
18921.27 88
18922.57 86
18923.87 98
18925.17 91
18926.47 97
18927.77 109
18929.08 92
18930.38 89
18931.68 87
18932.98 84
18934.28 73
18935.58 81
18936.88 87
18938.18 92
18939.49 87
18940.79 68
18942.09 83
18943.39 69
18944.69 87
18945.99 86
18947.29 86
18948.60 97
18949.90 86
18951.20 82
18952.50 77
18953.80 87
18955.11 81
18956.41 88
18957.71 87
18959.01 87
18960.31 79
18961.62 85
18962.92 69
18964.22 86
18965.52 98
18966.82 88
18968.13 90
18969.43 91
18970.73 84
18972.03 85
18973.34 84
18974.64 71
18975.94 103
18977.24 73
18978.55 106
18979.85 71
18981.15 84
18982.46 95
18983.76 91
18985.06 91
18986.36 77
18987.67 86
18988.97 80
18990.27 75
18991.58 66
18992.88 75
18994.18 98
18995.49 84
18996.79 85
18998.09 83
18999.40 78
19000.70 82
19002.00 69
19003.31 80
19004.61 102
19005.91 81
19007.22 95
19008.52 83
19009.83 94
19011.13 77
19012.43 89
19013.74 99
19015.04 81
19016.34 96
19017.65 93
19018.95 96
19020.26 68
19021.56 50
19022.87 86
19024.17 104
19025.47 93
19026.78 81
19028.08 71
19029.39 74
19030.69 89
19032.00 94
19033.30 97
19034.61 69
19035.91 83
19037.22 107
19038.52 81
19039.82 75
19041.13 76
19042.43 94
19043.74 87
19045.04 84
19046.35 65
19047.65 73
19048.96 78
19050.26 86
19051.57 85
19052.88 85
19054.18 81
19055.49 75
19056.79 100
19058.10 65
19059.40 84
19060.71 76
19062.01 75
19063.32 75
19064.62 87
19065.93 86
19067.24 75
19068.54 102
19069.85 83
19071.15 96
19072.46 87
19073.77 94
19075.07 81
19076.38 68
19077.68 88
19078.99 95
19080.30 93
19081.60 90
19082.91 90
19084.22 81
19085.52 75
19086.83 90
19088.13 78
19089.44 71
19090.75 100
19092.05 89
19093.36 90
19094.67 72
19095.97 85
19097.28 82
19098.59 99
19099.90 98
19101.20 78
19102.51 74
19103.82 93
19105.12 108
19106.43 88
19107.74 74
19109.04 78
19110.35 102
19111.66 79
19112.97 76
19114.27 80
19115.58 92
19116.89 84
19118.20 89
19119.50 83
19120.81 89
19122.12 88
19123.43 79
19124.73 76
19126.04 93
19127.35 77
19128.66 75
19129.97 64
19131.27 86
19132.58 76
19133.89 73
19135.20 74
19136.51 68
19137.81 67
19139.12 66
19140.43 78
19141.74 80
19143.05 68
19144.36 69
19145.66 77
19146.97 86
19148.28 86
19149.59 77
19150.90 105
19152.21 92
19153.52 76
19154.83 79
19156.13 57
19157.44 88
19158.75 94
19160.06 93
19161.37 86
19162.68 94
19163.99 83
19165.30 83
19166.61 73
19167.92 83
19169.22 94
19170.53 96
19171.84 90
19173.15 88
19174.46 80
19175.77 85
19177.08 83
19178.39 84
19179.70 73
19181.01 87
19182.32 98
19183.63 70
19184.94 68
19186.25 72
19187.56 78
19188.87 104
19190.18 101
19191.49 62
19192.80 81
19194.11 83
19195.42 87
19196.73 113
19198.04 84
19199.35 72
19200.66 95
19201.97 90
19203.28 78
19204.59 55
19205.90 70
19207.21 105
19208.52 74
19209.83 66
19211.14 84
19212.46 100
19213.77 87
19215.08 90
19216.39 90
19217.70 77
19219.01 95
19220.32 98
19221.63 65
19222.94 96
19224.25 101
19225.57 82
19226.88 86
19228.19 93
19229.50 75
19230.81 78
19232.12 80
19233.43 78
19234.75 78
19236.06 78
19237.37 82
19238.68 88
19239.99 93
19241.30 84
19242.62 80
19243.93 89
19245.24 84
19246.55 85
19247.86 89
19249.18 94
19250.49 85
19251.80 81
19253.11 86
19254.42 79
19255.74 71
19257.05 96
19258.36 76
19259.67 90
19260.99 81
19262.30 80
19263.61 82
19264.92 73
19266.24 94
19267.55 68
19268.86 66
19270.17 85
19271.49 88
19272.80 88
19274.11 76
19275.42 81
19276.74 87
19278.05 71
19279.36 68
19280.68 72
19281.99 60
19283.30 72
19284.62 89
19285.93 86
19287.24 58
19288.56 67
19289.87 88
19291.18 78
19292.50 72
19293.81 89
19295.12 89
19296.44 74
19297.75 85
19299.06 89
19300.38 87
19301.69 82
19303.01 87
19304.32 87
19305.63 72
19306.95 63
19308.26 84
19309.58 81
19310.89 82
19312.20 83
19313.52 90
19314.83 89
19316.15 93
19317.46 58
19318.78 65
19320.09 68
19321.41 78
19322.72 89
19324.03 77
19325.35 95
19326.66 96
19327.98 79
19329.29 89
19330.61 79
19331.92 70
19333.24 88
19334.55 104
19335.87 62
19337.18 62
19338.50 86
19339.81 85
19341.13 75
19342.44 94
19343.76 76
19345.07 95
19346.39 93
19347.70 69
19349.02 74
19350.34 84
19351.65 93
19352.97 88
19354.28 75
19355.60 71
19356.91 63
19358.23 86
19359.54 91
19360.86 68
19362.18 65
19363.49 88
19364.81 95
19366.12 88
19367.44 80
19368.76 67
19370.07 74
19371.39 81
19372.71 87
19374.02 65
19375.34 81
19376.65 83
19377.97 78
19379.29 74
19380.60 82
19381.92 85
19383.24 89
19384.55 113
19385.87 70
19387.19 71
19388.50 81
19389.82 90
19391.14 81
19392.45 74
19393.77 87
19395.09 83
19396.41 85
19397.72 88
19399.04 93
19400.36 86
19401.67 75
19402.99 88
19404.31 66
19405.63 73
19406.94 88
19408.26 95
19409.58 89
19410.90 92
19412.21 93
19413.53 77
19414.85 82
19416.17 66
19417.48 86
19418.80 76
19420.12 75
19421.44 85
19422.76 84
19424.07 86
19425.39 77
19426.71 100
19428.03 85
19429.35 71
19430.66 93
19431.98 83
19433.30 88
19434.62 75
19435.94 84
19437.26 101
19438.57 89
19439.89 69
19441.21 68
19442.53 79
19443.85 60
19445.17 75
19446.49 64
19447.81 77
19449.12 80
19450.44 75
19451.76 89
19453.08 91
19454.40 102
19455.72 95
19457.04 97
19458.36 76
19459.68 80
19461.00 66
19462.32 94
19463.63 72
19464.95 59
19466.27 69
19467.59 87
19468.91 86
19470.23 85
19471.55 95
19472.87 61
19474.19 68
19475.51 83
19476.83 85
19478.15 60
19479.47 81
19480.79 86
19482.11 81
19483.43 60
19484.75 68
19486.07 94
19487.39 97
19488.71 84
19490.03 70
19491.35 62
19492.67 81
19493.99 83
19495.31 72
19496.63 75
19497.95 74
19499.27 101
19500.59 83
19501.91 110
19503.24 76
19504.56 80
19505.88 85
19507.20 96
19508.52 81
19509.84 70
19511.16 71
19512.48 70
19513.80 102
19515.12 63
19516.44 76
19517.77 73
19519.09 79
19520.41 85
19521.73 89
19523.05 66
19524.37 86
19525.69 79
19527.02 75
19528.34 70
19529.66 73
19530.98 78
19532.30 79
19533.62 68
19534.95 80
19536.27 91
19537.59 88
19538.91 92
19540.23 64
19541.56 80
19542.88 86
19544.20 94
19545.52 90
19546.84 68
19548.17 64
19549.49 71
19550.81 103
19552.13 63
19553.46 74
19554.78 83
19556.10 85
19557.42 75
19558.75 55
19560.07 68
19561.39 54
19562.71 79
19564.04 74
19565.36 69
19566.68 77
19568.00 74
19569.33 84
19570.65 68
19571.97 68
19573.30 59
19574.62 82
19575.94 81
19577.27 59
19578.59 52
19579.91 81
19581.24 96
19582.56 69
19583.88 65
19585.21 69
19586.53 89
19587.85 103
19589.18 78
19590.50 72
19591.82 66
19593.15 88
19594.47 85
19595.80 64
19597.12 81
19598.44 73
19599.77 80
19601.09 74
19602.42 66
19603.74 88
19605.06 82
19606.39 83
19607.71 83
19609.04 88
19610.36 98
19611.69 103
19613.01 74
19614.33 77
19615.66 78
19616.98 91
19618.31 81
19619.63 74
19620.96 98
19622.28 68
19623.61 75
19624.93 85
19626.26 89
19627.58 69
19628.91 69
19630.23 62
19631.56 79
19632.88 72
19634.21 83
19635.53 88
19636.86 103
19638.18 95
19639.51 74
19640.83 80
19642.16 80
19643.48 107
19644.81 77
19646.14 66
19647.46 63
19648.79 76
19650.11 82
19651.44 68
19652.76 69
19654.09 72
19655.42 69
19656.74 98
19658.07 72
19659.39 86
19660.72 66
19662.05 87
19663.37 77
19664.70 68
19666.02 66
19667.35 76
19668.68 104
19670.00 72
19671.33 74
19672.66 65
19673.98 78
19675.31 91
19676.64 101
19677.96 75
19679.29 78
19680.62 81
19681.94 107
19683.27 112
19684.60 68
19685.92 82
19687.25 83
19688.58 90
19689.90 80
19691.23 89
19692.56 62
19693.88 94
19695.21 82
19696.54 91
19697.87 78
19699.19 69
19700.52 81
19701.85 109
19703.18 85
19704.50 75
19705.83 82
19707.16 87
19708.49 85
19709.81 77
19711.14 90
19712.47 70
19713.80 80
19715.13 79
19716.45 87
19717.78 77
19719.11 89
19720.44 68
19721.77 105
19723.09 101
19724.42 93
19725.75 78
19727.08 80
19728.41 86
19729.74 74
19731.06 70
19732.39 67
19733.72 67
19735.05 57
19736.38 71
19737.71 83
19739.04 87
19740.36 73
19741.69 87
19743.02 70
19744.35 70
19745.68 68
19747.01 70
19748.34 78
19749.67 77
19751.00 78
19752.32 74
19753.65 65
19754.98 61
19756.31 82
19757.64 84
19758.97 60
19760.30 68
19761.63 82
19762.96 71
19764.29 66
19765.62 67
19766.95 73
19768.28 71
19769.61 76
19770.94 69
19772.27 66
19773.60 90
19774.93 68
19776.26 80
19777.59 75
19778.92 80
19780.25 71
19781.58 84
19782.91 88
19784.24 83
19785.57 74
19786.90 70
19788.23 77
19789.56 87
19790.89 85
19792.22 82
19793.55 87
19794.88 74
19796.21 76
19797.54 85
19798.87 71
19800.20 80
19801.53 82
19802.87 87
19804.20 76
19805.53 73
19806.86 74
19808.19 81
19809.52 55
19810.85 61
19812.18 72
19813.51 73
19814.85 84
19816.18 74
19817.51 69
19818.84 86
19820.17 68
19821.50 67
19822.83 80
19824.17 59
19825.50 77
19826.83 65
19828.16 67
19829.49 71
19830.82 84
19832.16 79
19833.49 91
19834.82 57
19836.15 72
19837.48 88
19838.82 75
19840.15 67
19841.48 73
19842.81 80
19844.14 102
19845.48 64
19846.81 80
19848.14 65
19849.47 60
19850.81 86
19852.14 52
19853.47 59
19854.80 72
19856.14 98
19857.47 81
19858.80 71
19860.14 37
19861.47 62
19862.80 81
19864.13 89
19865.47 74
19866.80 76
19868.13 85
19869.47 59
19870.80 54
19872.13 71
19873.47 60
19874.80 74
19876.13 96
19877.47 92
19878.80 82
19880.13 72
19881.47 79
19882.80 85
19884.13 87
19885.47 83
19886.80 57
19888.13 69
19889.47 72
19890.80 65
19892.14 81
19893.47 103
19894.80 73
19896.14 82
19897.47 82
19898.81 95
19900.14 76
19901.47 84
19902.81 69
19904.14 75
19905.48 65
19906.81 63
19908.15 99
19909.48 73
19910.81 76
19912.15 67
19913.48 84
19914.82 77
19916.15 71
19917.49 71
19918.82 83
19920.16 80
19921.49 92
19922.83 92
19924.16 79
19925.50 63
19926.83 78
19928.17 90
19929.50 75
19930.84 72
19932.17 64
19933.51 85
19934.84 75
19936.18 99
19937.51 66
19938.85 73
19940.18 76
19941.52 102
19942.86 83
19944.19 88
19945.53 71
19946.86 88
19948.20 93
19949.53 76
19950.87 70
19952.21 64
19953.54 83
19954.88 94
19956.21 69
19957.55 60
19958.89 74
19960.22 109
19961.56 88
19962.90 81
19964.23 107
19965.57 108
19966.90 72
19968.24 81
19969.58 86
19970.91 79
19972.25 85
19973.59 87
19974.92 74
19976.26 69
19977.60 61
19978.93 86
19980.27 71
19981.61 83
19982.94 75
19984.28 76
19985.62 88
19986.96 73
19988.29 88
19989.63 49
19990.97 67
19992.30 80
19993.64 80
19994.98 88
19996.32 69
19997.65 70
19998.99 77
20000.33 69
20001.67 77
20003.00 74
20004.34 60
20005.68 68
20007.02 87
20008.35 87
20009.69 70
20011.03 82
20012.37 79
20013.71 75
20015.04 69
20016.38 77
20017.72 75
20019.06 78
20020.40 86
20021.73 67
20023.07 81
20024.41 81
20025.75 70
20027.09 62
20028.43 82
20029.77 82
20031.10 117
20032.44 105
20033.78 80
20035.12 77
20036.46 75
20037.80 77
20039.14 75
20040.47 82
20041.81 76
20043.15 85
20044.49 75
20045.83 63
20047.17 72
20048.51 84
20049.85 79
20051.19 87
20052.53 82
20053.87 73
20055.21 86
20056.54 84
20057.88 75
20059.22 59
20060.56 63
20061.90 97
20063.24 77
20064.58 61
20065.92 67
20067.26 69
20068.60 87
20069.94 89
20071.28 79
20072.62 78
20073.96 74
20075.30 94
20076.64 69
20077.98 71
20079.32 71
20080.66 94
20082.00 78
20083.34 67
20084.68 65
20086.02 86
20087.36 92
20088.70 98
20090.04 78
20091.38 93
20092.73 74
20094.07 97
20095.41 83
20096.75 64
20098.09 98
20099.43 87
20100.77 61
20102.11 90
20103.45 66
20104.79 65
20106.13 75
20107.48 88
20108.82 71
20110.16 58
20111.50 81
20112.84 72
20114.18 56
20115.52 76
20116.86 73
20118.21 73
20119.55 85
20120.89 73
20122.23 77
20123.57 70
20124.91 81
20126.26 78
20127.60 87
20128.94 87
20130.28 76
20131.62 62
20132.96 69
20134.31 87
20135.65 61
