# Supplementary material for: MALDI-TOF MS typing enables the classification of brewing yeasts of the genus Saccharomyces to major beer styles
Source: PLoS One. 2017 Aug 9;12(8):e0181694. doi: 10.1371/journal.pone.0181694 (PMC5549903; doi:10.1371/journal.pone.0181694)
Supplement: S13 File — The directory includes 90 raw files and was zipped to “.zip”; the folder has three strains with 30 spectra per strain; S1 Text explains the raw files with an example and Table 1 represents the yeast strains used within the experiment. (ZIP) [file pone.0181694.s016.zip › 37-39/30634-341-OG-Alt-Alt-YPG-18h-E-E_2015-10-07__0_C5_1.dat]

2001.30 1648
2001.72 1718
2002.14 1637
2002.57 1725
2002.99 1524
2003.41 1556
2003.83 1583
2004.25 1504
2004.67 1378
2005.10 1324
2005.52 1345
2005.94 1340
2006.36 1311
2006.78 1411
2007.21 1309
2007.63 1354
2008.05 1484
2008.47 1375
2008.89 1307
2009.32 1437
2009.74 1569
2010.16 1530
2010.58 1517
2011.01 1444
2011.43 1536
2011.85 1451
2012.27 1484
2012.70 1491
2013.12 1366
2013.54 1369
2013.96 1452
2014.39 1345
2014.81 1253
2015.23 1360
2015.66 1324
2016.08 1212
2016.50 1442
2016.93 1414
2017.35 1204
2017.77 1287
2018.19 1359
2018.62 1349
2019.04 1179
2019.46 1240
2019.89 1390
2020.31 1383
2020.73 1364
2021.16 1453
2021.58 1405
2022.01 1212
2022.43 1341
2022.85 1340
2023.28 1349
2023.70 1555
2024.12 1349
2024.55 1343
2024.97 1389
2025.40 1388
2025.82 1220
2026.24 1265
2026.67 1403
2027.09 1352
2027.52 1315
2027.94 1338
2028.37 1338
2028.79 1394
2029.21 1472
2029.64 1357
2030.06 1447
2030.49 1173
2030.91 1159
2031.34 1298
2031.76 1283
2032.19 1295
2032.61 1256
2033.04 1444
2033.46 1425
2033.88 1436
2034.31 1327
2034.73 1262
2035.16 1388
2035.58 1558
2036.01 1445
2036.43 1408
2036.86 1417
2037.29 1252
2037.71 1336
2038.14 1351
2038.56 1381
2038.99 1329
2039.41 1384
2039.84 1471
2040.26 1455
2040.69 1348
2041.11 1541
2041.54 1562
2041.97 1396
2042.39 1420
2042.82 1508
2043.24 1582
2043.67 1434
2044.09 1330
2044.52 1420
2044.95 1486
2045.37 1452
2045.80 1452
2046.22 1297
2046.65 1337
2047.08 1242
2047.50 1406
2047.93 1342
2048.36 1340
2048.78 1391
2049.21 1337
2049.64 1413
2050.06 1520
2050.49 1478
2050.92 1309
2051.34 1354
2051.77 1315
2052.20 1246
2052.62 1294
2053.05 1391
2053.48 1297
2053.90 1269
2054.33 1409
2054.76 1415
2055.18 1368
2055.61 1225
2056.04 1308
2056.47 1365
2056.89 1268
2057.32 1103
2057.75 1362
2058.17 1256
2058.60 1251
2059.03 1392
2059.46 1416
2059.88 1323
2060.31 1327
2060.74 1355
2061.17 1274
2061.60 1269
2062.02 1379
2062.45 1243
2062.88 1305
2063.31 1531
2063.74 1447
2064.16 1416
2064.59 1270
2065.02 1362
2065.45 1451
2065.88 1395
2066.30 1442
2066.73 1573
2067.16 1602
2067.59 1427
2068.02 1613
2068.45 1763
2068.87 1573
2069.30 1342
2069.73 1381
2070.16 1477
2070.59 1464
2071.02 1332
2071.45 1320
2071.87 1391
2072.30 1364
2072.73 1532
2073.16 1557
2073.59 1397
2074.02 1394
2074.45 1419
2074.88 1462
2075.31 1327
2075.74 1293
2076.17 1215
2076.59 1405
2077.02 1470
2077.45 1425
2077.88 1350
2078.31 1265
2078.74 1330
2079.17 1429
2079.60 1553
2080.03 1388
2080.46 1453
2080.89 1584
2081.32 1516
2081.75 1606
2082.18 1623
2082.61 1653
2083.04 1542
2083.47 1619
2083.90 1605
2084.33 1503
2084.76 1521
2085.19 1402
2085.62 1210
2086.05 1312
2086.48 1276
2086.91 1304
2087.34 1314
2087.77 1281
2088.20 1329
2088.63 1322
2089.06 1373
2089.49 1414
2089.93 1420
2090.36 1222
2090.79 1227
2091.22 1277
2091.65 1337
2092.08 1222
2092.51 1222
2092.94 1252
2093.37 1367
2093.80 1233
2094.23 1248
2094.67 1373
2095.10 1277
2095.53 1315
2095.96 1311
2096.39 1316
2096.82 1395
2097.25 1418
2097.68 1378
2098.12 1299
2098.55 1425
2098.98 1562
2099.41 1377
2099.84 1238
2100.27 1309
2100.71 1329
2101.14 1206
2101.57 1188
2102.00 1213
2102.43 1255
2102.87 1183
2103.30 1125
2103.73 1277
2104.16 1228
2104.59 1172
2105.03 1185
2105.46 1289
2105.89 1304
2106.32 1323
2106.76 1303
2107.19 1206
2107.62 1318
2108.05 1285
2108.49 1375
2108.92 1273
2109.35 1316
2109.78 1357
2110.22 1367
2110.65 1378
2111.08 1408
2111.52 1253
2111.95 1365
2112.38 1278
2112.81 1300
2113.25 1428
2113.68 1116
2114.11 1166
2114.55 1274
2114.98 1228
2115.41 1278
2115.85 1197
2116.28 1347
2116.71 1316
2117.15 1426
2117.58 1261
2118.01 1288
2118.45 1303
2118.88 1176
2119.32 1222
2119.75 1204
2120.18 1318
2120.62 1307
2121.05 1368
2121.48 1354
2121.92 1349
2122.35 1224
2122.79 1279
2123.22 1327
2123.65 1247
2124.09 1273
2124.52 1309
2124.96 1338
2125.39 1194
2125.83 1285
2126.26 1206
2126.70 1284
2127.13 1238
2127.56 1260
2128.00 1245
2128.43 1405
2128.87 1359
2129.30 1372
2129.74 1215
2130.17 1262
2130.61 1106
2131.04 1155
2131.48 1271
2131.91 1219
2132.35 1202
2132.78 1355
2133.22 1272
2133.65 1425
2134.09 1333
2134.52 1309
2134.96 1219
2135.39 1349
2135.83 1465
2136.26 1377
2136.70 1350
2137.14 1501
2137.57 1617
2138.01 1557
2138.44 1615
2138.88 1576
2139.31 1486
2139.75 1551
2140.19 1563
2140.62 1486
2141.06 1385
2141.49 1227
2141.93 1260
2142.37 1357
2142.80 1305
2143.24 1198
2143.67 1338
2144.11 1294
2144.55 1172
2144.98 1241
2145.42 1233
2145.86 1198
2146.29 1151
2146.73 1230
2147.16 1311
2147.60 1169
2148.04 1186
2148.47 1244
2148.91 1244
2149.35 1285
2149.79 1207
2150.22 1326
2150.66 1392
2151.10 1451
2151.53 1466
2151.97 1677
2152.41 1358
2152.84 1464
2153.28 1588
2153.72 1532
2154.16 1517
2154.59 1384
2155.03 1281
2155.47 1414
2155.91 1411
2156.34 1367
2156.78 1532
2157.22 1421
2157.66 1487
2158.09 1523
2158.53 1317
2158.97 1442
2159.41 1470
2159.84 1374
2160.28 1304
2160.72 1404
2161.16 1391
2161.60 1350
2162.03 1334
2162.47 1405
2162.91 1555
2163.35 1465
2163.79 1225
2164.22 1268
2164.66 1395
2165.10 1342
2165.54 1318
2165.98 1316
2166.42 1389
2166.86 1518
2167.29 1438
2167.73 1406
2168.17 1283
2168.61 1292
2169.05 1224
2169.49 1145
2169.93 1109
2170.37 1239
2170.80 1351
2171.24 1272
2171.68 1322
2172.12 1334
2172.56 1566
2173.00 1457
2173.44 1447
2173.88 1424
2174.32 1549
2174.76 1656
2175.20 1621
2175.64 1560
2176.08 1569
2176.51 1705
2176.95 1790
2177.39 1753
2177.83 1633
2178.27 1584
2178.71 1737
2179.15 1771
2179.59 1567
2180.03 1394
2180.47 1346
2180.91 1405
2181.35 1451
2181.79 1555
2182.23 1369
2182.67 1378
2183.11 1324
2183.55 1294
2183.99 1443
2184.43 1428
2184.87 1406
2185.31 1163
2185.76 1183
2186.20 1139
2186.64 1330
2187.08 1250
2187.52 1221
2187.96 1368
2188.40 1507
2188.84 1516
2189.28 1427
2189.72 1336
2190.16 1397
2190.60 1447
2191.04 1532
2191.49 1385
2191.93 1277
2192.37 1540
2192.81 1585
2193.25 1326
2193.69 1288
2194.13 1458
2194.57 1428
2195.02 1416
2195.46 1583
2195.90 1366
2196.34 1414
2196.78 1400
2197.22 1359
2197.66 1196
2198.11 1379
2198.55 1368
2198.99 1390
2199.43 1312
2199.87 1315
2200.32 1296
2200.76 1307
2201.20 1425
2201.64 1367
2202.08 1254
2202.53 1401
2202.97 1310
2203.41 1440
2203.85 1343
2204.29 1339
2204.74 1321
2205.18 1432
2205.62 1320
2206.06 1327
2206.51 1436
2206.95 1449
2207.39 1432
2207.83 1312
2208.28 1243
2208.72 1315
2209.16 1381
2209.61 1450
2210.05 1394
2210.49 1406
2210.93 1429
2211.38 1482
2211.82 1477
2212.26 1377
2212.71 1398
2213.15 1504
2213.59 1364
2214.04 1405
2214.48 1337
2214.92 1380
2215.37 1500
2215.81 1275
2216.25 1278
2216.70 1339
2217.14 1296
2217.59 1181
2218.03 1381
2218.47 1378
2218.92 1226
2219.36 1279
2219.80 1348
2220.25 1285
2220.69 1323
2221.14 1320
2221.58 1364
2222.02 1339
2222.47 1300
2222.91 1362
2223.36 1338
2223.80 1237
2224.25 1169
2224.69 1264
2225.13 1285
2225.58 1365
2226.02 1369
2226.47 1285
2226.91 1330
2227.36 1335
2227.80 1441
2228.25 1301
2228.69 1416
2229.14 1321
2229.58 1218
2230.03 1293
2230.47 1349
2230.92 1311
2231.36 1330
2231.81 1178
2232.25 1302
2232.70 1454
2233.14 1414
2233.59 1426
2234.03 1415
2234.48 1373
2234.92 1280
2235.37 1387
2235.81 1510
2236.26 1487
2236.70 1510
2237.15 1527
2237.60 1405
2238.04 1360
2238.49 1574
2238.93 1628
2239.38 1534
2239.83 1424
2240.27 1576
2240.72 1595
2241.16 1553
2241.61 1472
2242.06 1412
2242.50 1450
2242.95 1256
2243.39 1294
2243.84 1287
2244.29 1138
2244.73 1263
2245.18 1250
2245.63 1201
2246.07 1229
2246.52 1256
2246.97 1290
2247.41 1273
2247.86 1250
2248.31 1308
2248.75 1356
2249.20 1227
2249.65 1313
2250.09 1280
2250.54 1211
2250.99 1122
2251.43 1283
2251.88 1203
2252.33 1196
2252.78 1247
2253.22 1232
2253.67 1206
2254.12 1298
2254.56 1271
2255.01 1339
2255.46 1411
2255.91 1250
2256.35 1235
2256.80 1269
2257.25 1369
2257.70 1296
2258.14 1189
2258.59 1186
2259.04 1335
2259.49 1263
2259.94 1299
2260.38 1250
2260.83 1129
2261.28 1261
2261.73 1230
2262.18 1224
2262.62 1292
2263.07 1243
2263.52 1353
2263.97 1436
2264.42 1380
2264.87 1251
2265.31 1325
2265.76 1458
2266.21 1444
2266.66 1343
2267.11 1272
2267.56 1231
2268.01 1424
2268.45 1492
2268.90 1373
2269.35 1430
2269.80 1301
2270.25 1473
2270.70 1453
2271.15 1430
2271.60 1364
2272.05 1458
2272.49 1317
2272.94 1464
2273.39 1339
2273.84 1373
2274.29 1379
2274.74 1358
2275.19 1502
2275.64 1377
2276.09 1249
2276.54 1280
2276.99 1182
2277.44 1256
2277.89 1291
2278.34 1343
2278.79 1359
2279.24 1265
2279.69 1418
2280.14 1421
2280.59 1499
2281.04 1356
2281.49 1387
2281.94 1385
2282.39 1384
2282.84 1432
2283.29 1363
2283.74 1333
2284.19 1484
2284.64 1429
2285.09 1446
2285.54 1380
2285.99 1277
2286.44 1258
2286.89 1411
2287.34 1386
2287.79 1386
2288.24 1376
2288.69 1309
2289.14 1419
2289.59 1554
2290.05 1604
2290.50 1628
2290.95 1832
2291.40 1775
2291.85 1822
2292.30 2056
2292.75 2043
2293.20 2041
2293.65 1997
2294.11 1979
2294.56 1982
2295.01 1909
2295.46 1824
2295.91 1883
2296.36 1895
2296.81 1885
2297.27 1694
2297.72 1731
2298.17 1718
2298.62 1539
2299.07 1757
2299.52 1717
2299.98 1519
2300.43 1496
2300.88 1528
2301.33 1411
2301.78 1493
2302.24 1432
2302.69 1295
2303.14 1387
2303.59 1278
2304.04 1241
2304.50 1327
2304.95 1364
2305.40 1350
2305.85 1278
2306.31 1154
2306.76 1150
2307.21 1352
2307.66 1299
2308.12 1332
2308.57 1463
2309.02 1387
2309.48 1280
2309.93 1515
2310.38 1489
2310.83 1563
2311.29 1589
2311.74 1726
2312.19 1743
2312.65 1578
2313.10 1697
2313.55 1515
2314.01 1499
2314.46 1511
2314.91 1405
2315.37 1331
2315.82 1232
2316.27 1410
2316.73 1218
2317.18 1280
2317.63 1189
2318.09 1277
2318.54 1315
2318.99 1437
2319.45 1321
2319.90 1527
2320.36 1483
2320.81 1502
2321.26 1539
2321.72 1205
2322.17 1295
2322.63 1483
2323.08 1534
2323.53 1487
2323.99 1448
2324.44 1420
2324.90 1498
2325.35 1473
2325.80 1323
2326.26 1566
2326.71 1434
2327.17 1453
2327.62 1326
2328.08 1353
2328.53 1514
2328.99 1307
2329.44 1344
2329.90 1403
2330.35 1411
2330.81 1552
2331.26 1622
2331.72 1725
2332.17 1642
2332.63 1482
2333.08 1649
2333.54 1590
2333.99 1523
2334.45 1588
2334.90 1384
2335.36 1503
2335.81 1336
2336.27 1205
2336.72 1330
2337.18 1426
2337.63 1431
2338.09 1270
2338.55 1576
2339.00 1454
2339.46 1404
2339.91 1486
2340.37 1531
2340.82 1440
2341.28 1422
2341.74 1456
2342.19 1506
2342.65 1558
2343.10 1382
2343.56 1404
2344.02 1296
2344.47 1429
2344.93 1274
2345.39 1245
2345.84 1284
2346.30 1225
2346.75 1252
2347.21 1340
2347.67 1435
2348.12 1370
2348.58 1500
2349.04 1696
2349.49 1553
2349.95 1375
2350.41 1393
2350.86 1353
2351.32 1442
2351.78 1399
2352.23 1502
2352.69 1465
2353.15 1486
2353.61 1516
2354.06 1416
2354.52 1353
2354.98 1383
2355.43 1506
2355.89 1413
2356.35 1305
2356.81 1307
2357.26 1480
2357.72 1350
2358.18 1314
2358.64 1350
2359.09 1328
2359.55 1313
2360.01 1316
2360.47 1334
2360.93 1418
2361.38 1348
2361.84 1366
2362.30 1379
2362.76 1429
2363.22 1397
2363.67 1270
2364.13 1369
2364.59 1283
2365.05 1227
2365.51 1356
2365.96 1466
2366.42 1328
2366.88 1320
2367.34 1266
2367.80 1454
2368.26 1374
2368.72 1415
2369.17 1463
2369.63 1419
2370.09 1512
2370.55 1330
2371.01 1312
2371.47 1489
2371.93 1394
2372.39 1313
2372.84 1290
2373.30 1406
2373.76 1481
2374.22 1310
2374.68 1331
2375.14 1314
2375.60 1274
2376.06 1469
2376.52 1375
2376.98 1268
2377.44 1232
2377.90 1238
2378.36 1256
2378.81 1204
2379.27 1175
2379.73 1387
2380.19 1287
2380.65 1261
2381.11 1408
2381.57 1455
2382.03 1368
2382.49 1264
2382.95 1282
2383.41 1270
2383.87 1189
2384.33 1160
2384.79 1282
2385.25 1246
2385.71 1380
2386.17 1400
2386.63 1257
2387.09 1298
2387.55 1321
2388.01 1398
2388.48 1276
2388.94 1354
2389.40 1325
2389.86 1373
2390.32 1255
2390.78 1337
2391.24 1362
2391.70 1327
2392.16 1337
2392.62 1285
2393.08 1398
2393.54 1161
2394.00 1184
2394.47 1275
2394.93 1193
2395.39 1147
2395.85 1268
2396.31 1194
2396.77 1100
2397.23 1123
2397.69 1234
2398.16 1281
2398.62 1168
2399.08 1135
2399.54 1336
2400.00 1302
2400.46 1315
2400.92 1253
2401.39 1257
2401.85 1234
2402.31 1228
2402.77 1120
2403.23 1197
2403.70 1273
2404.16 1275
2404.62 1143
2405.08 1220
2405.54 1258
2406.01 1224
2406.47 1316
2406.93 1260
2407.39 1154
2407.86 1402
2408.32 1353
2408.78 1154
2409.24 1117
2409.71 1274
2410.17 1249
2410.63 1279
2411.09 1234
2411.56 1201
2412.02 1156
2412.48 1278
2412.94 1220
2413.41 1086
2413.87 938
2414.33 1176
2414.80 1321
2415.26 1214
2415.72 1299
2416.19 1237
2416.65 1217
2417.11 1431
2417.57 1384
2418.04 1450
2418.50 1587
2418.96 1564
2419.43 1730
2419.89 1903
2420.36 1981
2420.82 2069
2421.28 1925
2421.75 1894
2422.21 1683
2422.67 1622
2423.14 1675
2423.60 1739
2424.07 1782
2424.53 1530
2424.99 1528
2425.46 1346
2425.92 1358
2426.39 1560
2426.85 1385
2427.31 1458
2427.78 1489
2428.24 1394
2428.71 1417
2429.17 1269
2429.64 1328
2430.10 1260
2430.56 1402
2431.03 1371
2431.49 1336
2431.96 1268
2432.42 1185
2432.89 1163
2433.35 1254
2433.82 1308
2434.28 1338
2434.75 1293
2435.21 1346
2435.68 1285
2436.14 1356
2436.61 1508
2437.07 1409
2437.54 1466
2438.00 1446
2438.47 1509
2438.93 1455
2439.40 1472
2439.86 1490
2440.33 1447
2440.80 1615
2441.26 1727
2441.73 1520
2442.19 1547
2442.66 1537
2443.12 1689
2443.59 1618
2444.06 1508
2444.52 1508
2444.99 1433
2445.45 1435
2445.92 1400
2446.38 1244
2446.85 1131
2447.32 1284
2447.78 1349
2448.25 1223
2448.72 1175
2449.18 1211
2449.65 1437
2450.11 1196
2450.58 1170
2451.05 1160
2451.51 1202
2451.98 1075
2452.45 1140
2452.91 1268
2453.38 1351
2453.85 1331
2454.31 1271
2454.78 1314
2455.25 1328
2455.71 1274
2456.18 1291
2456.65 1393
2457.12 1403
2457.58 1301
2458.05 1448
2458.52 1485
2458.98 1419
2459.45 1460
2459.92 1533
2460.39 1487
2460.85 1454
2461.32 1323
2461.79 1294
2462.26 1101
2462.72 1161
2463.19 1391
2463.66 1374
2464.13 1284
2464.59 1307
2465.06 1379
2465.53 1249
2466.00 1202
2466.47 1358
2466.93 1268
2467.40 1286
2467.87 1358
2468.34 1336
2468.81 1347
2469.27 1378
2469.74 1274
2470.21 1233
2470.68 1247
2471.15 1218
2471.62 1235
2472.09 1336
2472.55 1252
2473.02 1272
2473.49 1148
2473.96 1101
2474.43 1258
2474.90 1120
2475.37 1125
2475.83 1135
2476.30 1096
2476.77 1226
2477.24 1173
2477.71 1149
2478.18 1242
2478.65 1247
2479.12 1176
2479.59 1423
2480.06 1487
2480.53 1450
2480.99 1452
2481.46 1485
2481.93 1527
2482.40 1349
2482.87 1415
2483.34 1421
2483.81 1479
2484.28 1642
2484.75 1503
2485.22 1326
2485.69 1505
2486.16 1295
2486.63 1321
2487.10 1375
2487.57 1243
2488.04 1154
2488.51 1237
2488.98 1334
2489.45 1152
2489.92 1183
2490.39 1289
2490.86 1299
2491.33 1188
2491.80 1168
2492.27 1237
2492.74 1282
2493.21 1365
2493.68 1341
2494.15 1366
2494.62 1445
2495.10 1539
2495.57 1437
2496.04 1656
2496.51 1621
2496.98 1443
2497.45 1376
2497.92 1411
2498.39 1462
2498.86 1375
2499.33 1314
2499.80 1244
2500.28 1293
2500.75 1188
2501.22 1098
2501.69 1105
2502.16 1123
2502.63 1088
2503.10 1109
2503.57 1081
2504.05 1236
2504.52 1010
2504.99 1134
2505.46 1187
2505.93 1128
2506.40 1306
2506.88 1253
2507.35 1339
2507.82 1339
2508.29 1237
2508.76 1349
2509.24 1513
2509.71 1661
2510.18 1530
2510.65 1587
2511.12 1560
2511.60 1461
2512.07 1446
2512.54 1521
2513.01 1494
2513.49 1379
2513.96 1503
2514.43 1337
2514.90 1459
2515.38 1368
2515.85 1303
2516.32 1374
2516.79 1352
2517.27 1291
2517.74 1291
2518.21 1422
2518.68 1355
2519.16 1256
2519.63 1279
2520.10 1218
2520.58 1354
2521.05 1320
2521.52 1428
2522.00 1270
2522.47 1366
2522.94 1288
2523.42 1178
2523.89 1204
2524.36 1161
2524.84 1092
2525.31 1092
2525.78 1124
2526.26 1172
2526.73 1165
2527.20 1166
2527.68 1132
2528.15 1065
2528.63 1226
2529.10 1146
2529.57 1160
2530.05 1157
2530.52 1093
2531.00 1175
2531.47 1261
2531.94 1310
2532.42 1273
2532.89 1166
2533.37 1268
2533.84 1337
2534.32 1216
2534.79 1282
2535.26 1339
2535.74 1333
2536.21 1250
2536.69 1303
2537.16 1358
2537.64 1333
2538.11 1435
2538.59 1259
2539.06 1391
2539.54 1371
2540.01 1185
2540.49 1312
2540.96 1295
2541.44 1172
2541.91 1296
2542.39 1295
2542.86 1213
2543.34 1206
2543.81 1403
2544.29 1310
2544.76 1331
2545.24 1293
2545.71 1189
2546.19 1315
2546.66 1450
2547.14 1491
2547.61 1577
2548.09 1544
2548.57 1542
2549.04 1708
2549.52 1633
2549.99 1722
2550.47 1631
2550.95 1698
2551.42 1560
2551.90 1502
2552.37 1603
2552.85 1516
2553.33 1470
2553.80 1537
2554.28 1385
2554.75 1473
2555.23 1570
2555.71 1452
2556.18 1376
2556.66 1709
2557.14 1618
2557.61 1394
2558.09 1542
2558.57 1542
2559.04 1341
2559.52 1264
2560.00 1312
2560.47 1297
2560.95 1177
2561.43 1256
2561.90 1269
2562.38 1125
2562.86 1287
2563.33 1373
2563.81 1115
2564.29 1140
2564.77 1234
2565.24 1162
2565.72 1129
2566.20 1227
2566.68 1227
2567.15 1176
2567.63 1248
2568.11 1246
2568.59 1258
2569.06 1125
2569.54 1089
2570.02 1154
2570.50 1104
2570.97 1032
2571.45 1085
2571.93 1141
2572.41 1066
2572.89 1115
2573.36 1102
2573.84 1282
2574.32 1258
2574.80 1246
2575.28 1147
2575.75 1141
2576.23 1108
2576.71 1243
2577.19 1216
2577.67 1146
2578.15 1087
2578.62 1143
2579.10 1268
2579.58 1207
2580.06 1123
2580.54 1143
2581.02 1163
2581.50 1213
2581.97 1359
2582.45 1195
2582.93 1284
2583.41 1192
2583.89 1154
2584.37 1196
2584.85 1201
2585.33 1154
2585.81 1138
2586.29 1140
2586.77 1216
2587.24 1087
2587.72 1102
2588.20 1220
2588.68 1158
2589.16 1163
2589.64 1154
2590.12 1146
2590.60 1297
2591.08 1321
2591.56 1173
2592.04 1189
2592.52 1248
2593.00 1350
2593.48 1291
2593.96 1285
2594.44 1283
2594.92 1244
2595.40 1344
2595.88 1307
2596.36 1219
2596.84 1271
2597.32 1273
2597.80 1265
2598.28 1254
2598.76 1289
2599.24 1254
2599.72 1321
2600.20 1174
2600.68 1127
2601.16 1205
2601.64 1294
2602.12 1350
2602.61 1343
2603.09 1159
2603.57 1286
2604.05 1274
2604.53 1281
2605.01 1400
2605.49 1211
2605.97 1147
2606.45 1219
2606.93 1136
2607.42 1184
2607.90 1290
2608.38 1229
2608.86 1296
2609.34 1297
2609.82 1246
2610.30 1195
2610.78 1271
2611.27 1274
2611.75 1386
2612.23 1285
2612.71 1374
2613.19 1459
2613.67 1444
2614.16 1292
2614.64 1112
2615.12 1158
2615.60 1120
2616.08 1223
2616.57 1233
2617.05 1226
2617.53 1231
2618.01 1301
2618.49 1360
2618.98 1220
2619.46 1198
2619.94 1228
2620.42 1163
2620.91 1273
2621.39 1320
2621.87 1266
2622.35 1347
2622.84 1243
2623.32 1217
2623.80 1272
2624.28 1395
2624.77 1236
2625.25 1230
2625.73 1186
2626.21 1283
2626.70 1288
2627.18 1162
2627.66 1180
2628.15 1334
2628.63 1248
2629.11 1094
2629.60 1147
2630.08 1256
2630.56 1154
2631.05 1239
2631.53 1201
2632.01 1094
2632.50 979
2632.98 998
2633.46 1164
2633.95 1118
2634.43 1249
2634.91 1220
2635.40 1252
2635.88 1310
2636.37 1229
2636.85 1074
2637.33 1205
2637.82 1299
2638.30 1188
2638.79 1174
2639.27 1114
2639.75 1201
2640.24 1173
2640.72 1182
2641.21 1097
2641.69 1171
2642.18 1269
2642.66 1262
2643.14 1162
2643.63 1239
2644.11 1300
2644.60 1200
2645.08 1343
2645.57 1407
2646.05 1313
2646.54 1212
2647.02 1255
2647.51 1171
2647.99 1215
2648.48 1205
2648.96 1271
2649.45 1322
2649.93 1313
2650.42 1246
2650.90 1228
2651.39 1120
2651.87 1229
2652.36 1167
2652.84 1164
2653.33 1237
2653.81 1194
2654.30 1058
2654.78 1157
2655.27 1245
2655.76 1215
2656.24 1276
2656.73 1254
2657.21 1222
2657.70 1211
2658.18 1274
2658.67 1223
2659.16 1279
2659.64 1194
2660.13 1266
2660.61 1091
2661.10 1205
2661.59 1068
2662.07 1010
2662.56 1189
2663.05 1138
2663.53 1141
2664.02 1209
2664.50 1301
2664.99 1076
2665.48 1091
2665.96 1205
2666.45 1178
2666.94 1162
2667.42 1241
2667.91 1173
2668.40 1159
2668.88 1186
2669.37 1191
2669.86 1184
2670.34 1176
2670.83 1239
2671.32 1292
2671.81 1232
2672.29 1136
2672.78 1250
2673.27 1278
2673.75 1151
2674.24 1165
2674.73 1218
2675.22 1441
2675.70 1367
2676.19 1398
2676.68 1243
2677.17 1335
2677.65 1347
2678.14 1303
2678.63 1349
2679.12 1417
2679.61 1472
2680.09 1387
2680.58 1350
2681.07 1343
2681.56 1315
2682.04 1214
2682.53 1252
2683.02 1198
2683.51 1230
2684.00 1238
2684.49 1384
2684.97 1474
2685.46 1272
2685.95 1343
2686.44 1272
2686.93 1351
2687.42 1417
2687.90 1286
2688.39 1397
2688.88 1297
2689.37 1289
2689.86 1271
2690.35 1095
2690.84 1189
2691.33 1285
2691.81 1164
2692.30 1197
2692.79 1135
2693.28 1200
2693.77 1151
2694.26 1182
2694.75 1101
2695.24 1202
2695.73 1140
2696.22 1149
2696.71 1204
2697.20 1192
2697.68 1330
2698.17 1174
2698.66 1369
2699.15 1261
2699.64 1312
2700.13 1444
2700.62 1376
2701.11 1439
2701.60 1232
2702.09 1132
2702.58 1404
2703.07 1440
2703.56 1423
2704.05 1324
2704.54 1304
2705.03 1377
2705.52 1245
2706.01 1202
2706.50 1137
2706.99 1142
2707.48 1121
2707.97 1113
2708.46 1210
2708.95 1122
2709.44 1132
2709.93 1086
2710.43 1242
2710.92 1221
2711.41 1090
2711.90 1245
2712.39 1107
2712.88 1205
2713.37 1218
2713.86 1098
2714.35 1056
2714.84 1100
2715.33 1150
2715.82 1151
2716.32 1181
2716.81 1072
2717.30 959
2717.79 1012
2718.28 1041
2718.77 1054
2719.26 1172
2719.76 1217
2720.25 1190
2720.74 1186
2721.23 1285
2721.72 1315
2722.21 1383
2722.70 1323
2723.20 1228
2723.69 1265
2724.18 1290
2724.67 1214
2725.16 1273
2725.66 1391
2726.15 1362
2726.64 1203
2727.13 1231
2727.62 1120
2728.12 1211
2728.61 1185
2729.10 1182
2729.59 1090
2730.09 1064
2730.58 1177
2731.07 1256
2731.56 1116
2732.06 1129
2732.55 1041
2733.04 1040
2733.53 1154
2734.03 1169
2734.52 1112
2735.01 1051
2735.50 1137
2736.00 1181
2736.49 1150
2736.98 1259
2737.48 1329
2737.97 1151
2738.46 1238
2738.96 1171
2739.45 1252
2739.94 1076
2740.44 1213
2740.93 1219
2741.42 1246
2741.92 1191
2742.41 1120
2742.90 1127
2743.40 1238
2743.89 1123
2744.38 1117
2744.88 1140
2745.37 1119
2745.86 1021
2746.36 1011
2746.85 1095
2747.35 1127
2747.84 979
2748.33 960
2748.83 1204
2749.32 1234
2749.82 1158
2750.31 1214
2750.81 1061
2751.30 1113
2751.79 1088
2752.29 1081
2752.78 1265
2753.28 1062
2753.77 1028
2754.27 1139
2754.76 1111
2755.26 1258
2755.75 1066
2756.24 1132
2756.74 1157
2757.23 1152
2757.73 1166
2758.22 1124
2758.72 1183
2759.21 984
2759.71 1042
2760.20 1118
2760.70 1114
2761.19 1165
2761.69 1080
2762.19 1106
2762.68 1145
2763.18 1143
2763.67 1150
2764.17 1180
2764.66 1092
2765.16 982
2765.65 1088
2766.15 1197
2766.64 1195
2767.14 1099
2767.64 1053
2768.13 1036
2768.63 972
2769.12 1025
2769.62 1174
2770.12 1138
2770.61 1133
2771.11 1134
2771.60 1261
2772.10 1273
2772.60 1287
2773.09 1228
2773.59 1232
2774.08 1165
2774.58 1330
2775.08 1207
2775.57 1185
2776.07 1267
2776.57 1310
2777.06 1365
2777.56 1313
2778.06 1305
2778.55 1267
2779.05 1390
2779.55 1333
2780.04 1206
2780.54 1044
2781.04 1318
2781.54 1191
2782.03 1090
2782.53 1168
2783.03 1207
2783.52 1126
2784.02 1194
2784.52 1237
2785.02 1210
2785.51 1334
2786.01 1315
2786.51 1239
2787.01 1086
2787.50 1151
2788.00 1205
2788.50 1186
2789.00 1215
2789.49 1140
2789.99 1226
2790.49 1344
2790.99 1121
2791.48 1196
2791.98 1239
2792.48 1163
2792.98 1148
2793.48 1162
2793.97 1289
2794.47 1260
2794.97 1156
2795.47 1258
2795.97 1243
2796.47 1249
2796.96 1229
2797.46 1221
2797.96 1292
2798.46 1428
2798.96 1265
2799.46 1235
2799.96 1292
2800.45 1259
2800.95 1310
2801.45 1407
2801.95 1268
2802.45 1231
2802.95 1204
2803.45 1301
2803.95 1209
2804.45 1190
2804.94 1253
2805.44 1358
2805.94 1270
2806.44 1448
2806.94 1382
2807.44 1522
2807.94 1612
2808.44 1692
2808.94 1863
2809.44 2030
2809.94 2163
2810.44 2166
2810.94 1963
2811.44 1954
2811.94 1787
2812.44 1711
2812.94 1612
2813.44 1529
2813.94 1553
2814.44 1434
2814.94 1426
2815.44 1309
2815.94 1280
2816.44 1352
2816.94 1185
2817.44 1184
2817.94 1386
2818.44 1243
2818.94 1271
2819.44 1335
2819.94 1345
2820.44 1399
2820.94 1535
2821.44 1591
2821.94 1413
2822.44 1381
2822.94 1437
2823.44 1508
2823.94 1444
2824.44 1402
2824.94 1366
2825.45 1358
2825.95 1292
2826.45 1245
2826.95 1240
2827.45 1278
2827.95 1185
2828.45 1172
2828.95 1194
2829.45 1173
2829.96 1179
2830.46 1121
2830.96 1257
2831.46 1167
2831.96 1118
2832.46 1091
2832.96 1160
2833.47 1257
2833.97 1149
2834.47 1165
2834.97 1101
2835.47 1070
2835.97 987
2836.48 1077
2836.98 1205
2837.48 1266
2837.98 1143
2838.48 1155
2838.99 1159
2839.49 1027
2839.99 1145
2840.49 1098
2841.00 1163
2841.50 1197
2842.00 1170
2842.50 1008
2843.01 1033
2843.51 1062
2844.01 1141
2844.51 1148
2845.02 1083
2845.52 1141
2846.02 1318
2846.52 1342
2847.03 1298
2847.53 1327
2848.03 1297
2848.54 1383
2849.04 1388
2849.54 1411
2850.04 1439
2850.55 1390
2851.05 1536
2851.55 1337
2852.06 1279
2852.56 1324
2853.06 1195
2853.57 1204
2854.07 1250
2854.57 1126
2855.08 1242
2855.58 1198
2856.09 1235
2856.59 1132
2857.09 1100
2857.60 1151
2858.10 1201
2858.60 1094
2859.11 1203
2859.61 1147
2860.12 1160
2860.62 1081
2861.12 1090
2861.63 1118
2862.13 1104
2862.64 1107
2863.14 1152
2863.65 1145
2864.15 1162
2864.65 1084
2865.16 1060
2865.66 1106
2866.17 1054
2866.67 1078
2867.18 1077
2867.68 996
2868.19 1142
2868.69 1040
2869.20 1114
2869.70 1220
2870.21 1130
2870.71 1181
2871.21 1136
2871.72 1075
2872.23 1150
2872.73 1248
2873.24 1147
2873.74 1091
2874.25 1061
2874.75 1072
2875.26 1229
2875.76 1167
2876.27 1163
2876.77 1275
2877.28 1144
2877.78 1126
2878.29 1142
2878.79 1223
2879.30 1234
2879.81 1131
2880.31 1118
2880.82 1042
2881.32 1122
2881.83 1193
2882.34 1149
2882.84 1332
2883.35 1226
2883.85 1227
2884.36 1264
2884.87 1382
2885.37 1432
2885.88 1397
2886.38 1380
2886.89 1397
2887.40 1426
2887.90 1593
2888.41 1564
2888.92 1615
2889.42 1647
2889.93 1561
2890.44 1655
2890.94 1510
2891.45 1586
2891.96 1664
2892.46 1450
2892.97 1386
2893.48 1447
2893.98 1317
2894.49 1260
2895.00 1322
2895.51 1332
2896.01 1403
2896.52 1345
2897.03 1532
2897.53 1443
2898.04 1425
2898.55 1503
2899.06 1447
2899.56 1452
2900.07 1515
2900.58 1441
2901.09 1402
2901.59 1434
2902.10 1400
2902.61 1348
2903.12 1353
2903.63 1391
2904.13 1436
2904.64 1398
2905.15 1396
2905.66 1453
2906.17 1392
2906.67 1157
2907.18 1267
2907.69 1368
2908.20 1222
2908.71 1275
2909.21 1261
2909.72 1287
2910.23 1254
2910.74 1240
2911.25 1098
2911.76 1089
2912.26 1104
2912.77 1040
2913.28 1103
2913.79 1139
2914.30 1218
2914.81 1193
2915.32 1227
2915.83 1119
2916.34 1124
2916.84 1176
2917.35 1069
2917.86 1194
2918.37 1237
2918.88 1230
2919.39 1145
2919.90 1159
2920.41 1137
2920.92 1140
2921.43 1220
2921.94 1157
2922.45 1019
2922.96 1066
2923.46 1100
2923.97 1108
2924.48 1175
2924.99 1270
2925.50 1345
2926.01 1303
2926.52 1377
2927.03 1361
2927.54 1431
2928.05 1505
2928.56 1333
2929.07 1405
2929.58 1296
2930.09 1196
2930.60 1179
2931.11 1163
2931.62 1082
2932.13 1131
2932.64 1179
2933.15 1159
2933.67 1070
2934.18 1097
2934.69 1215
2935.20 1276
2935.71 1199
2936.22 1069
2936.73 1181
2937.24 1319
2937.75 1368
2938.26 1249
2938.77 1180
2939.28 1163
2939.79 1221
2940.30 1228
2940.82 1208
2941.33 1133
2941.84 1106
2942.35 1168
2942.86 1185
2943.37 1167
2943.88 1220
2944.39 1239
2944.91 1221
2945.42 1406
2945.93 1291
2946.44 1332
2946.95 1483
2947.46 1363
2947.98 1442
2948.49 1468
2949.00 1383
2949.51 1489
2950.02 1507
2950.53 1469
2951.05 1391
2951.56 1289
2952.07 1186
2952.58 1172
2953.09 1136
2953.61 1110
2954.12 1124
2954.63 1151
2955.14 1134
2955.66 1110
2956.17 1110
2956.68 1126
2957.19 1039
2957.71 1090
2958.22 1139
2958.73 1028
2959.24 1172
2959.76 1202
2960.27 1179
2960.78 1094
2961.29 1152
2961.81 1169
2962.32 1359
2962.83 1334
2963.35 1314
2963.86 1334
2964.37 1333
2964.89 1281
2965.40 1331
2965.91 1286
2966.43 1241
2966.94 1254
2967.45 1197
2967.97 1059
2968.48 1174
2968.99 1072
2969.51 1152
2970.02 1194
2970.53 1062
2971.05 1053
2971.56 1019
2972.07 1169
2972.59 1166
2973.10 1031
2973.62 1063
2974.13 1198
2974.64 1079
2975.16 1286
2975.67 1236
2976.19 1111
2976.70 1163
2977.22 1141
2977.73 1070
2978.24 1159
2978.76 1135
2979.27 1149
2979.79 1115
2980.30 1172
2980.82 1164
2981.33 1268
2981.85 1161
2982.36 1250
2982.87 1184
2983.39 1118
2983.90 1229
2984.42 1214
2984.93 1134
2985.45 1179
2985.96 1190
2986.48 1238
2986.99 1316
2987.51 1266
2988.02 1293
2988.54 1337
2989.05 1270
2989.57 1416
2990.09 1372
2990.60 1238
2991.12 1434
2991.63 1381
2992.15 1326
2992.66 1425
2993.18 1553
2993.69 1632
2994.21 1613
2994.73 1528
2995.24 1364
2995.76 1405
2996.27 1587
2996.79 1717
2997.30 1730
2997.82 1972
2998.34 2017
2998.85 1890
2999.37 1940
2999.89 1917
3000.40 1926
3000.92 2055
3001.43 2007
3001.95 1767
3002.47 1986
3002.98 1962
3003.50 1969
3004.02 1895
3004.53 2215
3005.05 2761
3005.57 2691
3006.08 2677
3006.60 3043
3007.12 3224
3007.63 3240
3008.15 3200
3008.67 2856
3009.18 2651
3009.70 2347
3010.22 2087
3010.74 1832
3011.25 1644
3011.77 1502
3012.29 1445
3012.80 1349
3013.32 1316
3013.84 1431
3014.36 1361
3014.87 1415
3015.39 1436
3015.91 1490
3016.43 1414
3016.94 1435
3017.46 1452
3017.98 1512
3018.50 1470
3019.02 1524
3019.53 1403
3020.05 1419
3020.57 1529
3021.09 1550
3021.60 1518
3022.12 1463
3022.64 1529
3023.16 1530
3023.68 1529
3024.20 1580
3024.71 1495
3025.23 1583
3025.75 1568
3026.27 1649
3026.79 1616
3027.31 1541
3027.82 1655
3028.34 1392
3028.86 1396
3029.38 1345
3029.90 1222
3030.42 1217
3030.94 1419
3031.46 1258
3031.98 1261
3032.49 1209
3033.01 1218
3033.53 1167
3034.05 1263
3034.57 1288
3035.09 1333
3035.61 1271
3036.13 1379
3036.65 1475
3037.17 1333
3037.69 1449
3038.21 1352
3038.73 1332
3039.25 1368
3039.76 1261
3040.28 1331
3040.80 1360
3041.32 1298
3041.84 1311
3042.36 1268
3042.88 1136
3043.40 1293
3043.92 1132
3044.44 1214
3044.96 1260
3045.48 1269
3046.00 1208
3046.52 1429
3047.04 1452
3047.56 1263
3048.08 1226
3048.60 1315
3049.13 1343
3049.65 1389
3050.17 1319
3050.69 1249
3051.21 1156
3051.73 980
3052.25 1226
3052.77 1219
3053.29 1235
3053.81 1140
3054.33 1129
3054.85 1207
3055.37 1038
3055.89 1059
3056.42 1170
3056.94 1223
3057.46 1119
3057.98 1158
3058.50 1146
3059.02 1221
3059.54 1228
3060.06 1224
3060.59 1191
3061.11 1260
3061.63 1174
3062.15 1072
3062.67 1208
3063.19 1181
3063.71 1183
3064.24 1222
3064.76 1157
3065.28 1189
3065.80 1232
3066.32 1298
3066.85 1276
3067.37 1239
3067.89 1314
3068.41 1326
3068.93 1252
3069.46 1312
3069.98 1138
3070.50 1250
3071.02 1229
3071.54 1181
3072.07 1216
3072.59 1238
3073.11 1302
3073.63 1346
3074.16 1498
3074.68 1343
3075.20 1204
3075.73 1272
3076.25 1160
3076.77 1230
3077.29 1245
3077.82 1432
3078.34 1471
3078.86 1376
3079.39 1359
3079.91 1366
3080.43 1490
3080.95 1575
3081.48 1556
3082.00 1466
3082.52 1604
3083.05 1568
3083.57 1683
3084.09 1548
3084.62 1619
3085.14 1501
3085.66 1456
3086.19 1496
3086.71 1394
3087.24 1502
3087.76 1606
3088.28 1471
3088.81 1365
3089.33 1409
3089.85 1389
3090.38 1450
3090.90 1533
3091.43 1337
3091.95 1258
3092.47 1324
3093.00 1260
3093.52 1282
3094.05 1282
3094.57 1318
3095.10 1297
3095.62 1310
3096.14 1285
3096.67 1278
3097.19 1427
3097.72 1535
3098.24 1432
3098.77 1442
3099.29 1524
3099.82 1571
3100.34 1688
3100.87 1777
3101.39 2091
3101.92 2462
3102.44 2807
3102.97 3222
3103.49 3810
3104.02 3865
3104.54 4211
3105.07 4346
3105.59 4558
3106.12 4608
3106.64 4151
3107.17 3870
3107.69 3225
3108.22 2715
3108.74 2315
3109.27 1976
3109.79 1868
3110.32 1699
3110.85 1534
3111.37 1506
3111.90 1545
3112.42 1633
3112.95 1590
3113.48 1603
3114.00 1466
3114.53 1535
3115.05 1440
3115.58 1491
3116.11 1394
3116.63 1258
3117.16 1346
3117.68 1272
3118.21 1198
3118.74 1178
3119.26 1206
3119.79 1255
3120.32 1433
3120.84 1330
3121.37 1304
3121.90 1414
3122.42 1498
3122.95 1421
3123.48 1428
3124.00 1438
3124.53 1503
3125.06 1429
3125.58 1365
3126.11 1348
3126.64 1482
3127.16 1277
3127.69 1225
3128.22 1331
3128.75 1244
3129.27 1395
3129.80 1362
3130.33 1244
3130.85 1229
3131.38 1370
3131.91 1241
3132.44 1212
3132.96 1188
3133.49 1207
3134.02 1274
3134.55 1205
3135.07 1203
3135.60 1117
3136.13 1223
3136.66 1299
3137.19 1218
3137.71 1150
3138.24 1181
3138.77 1349
3139.30 1332
3139.83 1289
3140.35 1212
3140.88 1164
3141.41 1185
3141.94 1114
3142.47 1143
3143.00 1309
3143.52 1188
3144.05 1262
3144.58 1276
3145.11 1283
3145.64 1146
3146.17 1176
3146.70 1146
3147.22 1201
3147.75 1238
3148.28 1236
3148.81 1394
3149.34 1288
3149.87 1345
3150.40 1363
3150.93 1344
3151.46 1376
3151.98 1375
3152.51 1355
3153.04 1313
3153.57 1372
3154.10 1200
3154.63 1233
3155.16 1225
3155.69 1247
3156.22 1200
3156.75 1262
3157.28 1179
3157.81 1302
3158.34 1275
3158.87 1250
3159.40 1249
3159.93 1351
3160.46 1235
3160.99 1275
3161.52 1206
3162.05 1360
3162.58 1320
3163.11 1262
3163.64 1165
3164.17 1137
3164.70 1155
3165.23 1176
3165.76 1128
3166.29 1146
3166.82 1199
3167.35 1183
3167.88 1202
3168.41 1174
3168.94 1004
3169.47 1120
3170.00 1300
3170.53 1266
3171.06 1155
3171.59 1123
3172.13 1164
3172.66 1098
3173.19 1145
3173.72 1118
3174.25 1142
3174.78 1169
3175.31 1209
3175.84 1186
3176.37 1247
3176.90 1269
3177.44 1223
3177.97 1180
3178.50 1222
3179.03 1238
3179.56 1210
3180.09 1273
3180.62 1221
3181.16 1141
3181.69 1099
3182.22 1024
3182.75 1110
3183.28 1143
3183.81 1222
3184.35 1178
3184.88 1137
3185.41 1190
3185.94 1145
3186.47 1162
3187.01 1077
3187.54 1128
3188.07 1130
3188.60 1229
3189.14 1168
3189.67 1110
3190.20 1043
3190.73 1080
3191.26 1045
3191.80 1158
3192.33 1043
3192.86 919
3193.39 1047
3193.93 1080
3194.46 1135
3194.99 1171
3195.53 1093
3196.06 1095
3196.59 1131
3197.12 1090
3197.66 1066
3198.19 1077
3198.72 1001
3199.26 1093
3199.79 1149
3200.32 1075
3200.86 1065
3201.39 1091
3201.92 1169
3202.46 1079
3202.99 1058
3203.52 1156
3204.06 1266
3204.59 1131
3205.12 1144
3205.66 1241
3206.19 1199
3206.72 1194
3207.26 1185
3207.79 1240
3208.33 1306
3208.86 1250
3209.39 1366
3209.93 1249
3210.46 1291
3211.00 1285
3211.53 1241
3212.06 1216
3212.60 1234
3213.13 1340
3213.67 1321
3214.20 1361
3214.74 1327
3215.27 1095
3215.80 1178
3216.34 1217
3216.87 1316
3217.41 1245
3217.94 1152
3218.48 1387
3219.01 1313
3219.55 1404
3220.08 1251
3220.62 1179
3221.15 1459
3221.69 1430
3222.22 1341
3222.76 1195
3223.29 1179
3223.83 1221
3224.36 1308
3224.90 1402
3225.43 1300
3225.97 1203
3226.50 1196
3227.04 1273
3227.57 1345
3228.11 1322
3228.65 1242
3229.18 1397
3229.72 1289
3230.25 1414
3230.79 1421
3231.32 1315
3231.86 1256
3232.40 1208
3232.93 1113
3233.47 1205
3234.00 1163
3234.54 1238
3235.08 1137
3235.61 1199
3236.15 1299
3236.68 1285
3237.22 1207
3237.76 1181
3238.29 1162
3238.83 1233
3239.37 1452
3239.90 1405
3240.44 1378
3240.97 1360
3241.51 1362
3242.05 1374
3242.58 1558
3243.12 1425
3243.66 1496
3244.20 1415
3244.73 1398
3245.27 1356
3245.81 1437
3246.34 1264
3246.88 1375
3247.42 1357
3247.95 1354
3248.49 1370
3249.03 1325
3249.57 1339
3250.10 1372
3250.64 1323
3251.18 1260
3251.72 1313
3252.25 1541
3252.79 1427
3253.33 1433
3253.87 1495
3254.40 1509
3254.94 1485
3255.48 1404
3256.02 1542
3256.55 1379
3257.09 1391
3257.63 1659
3258.17 1663
3258.71 1668
3259.24 1558
3259.78 1687
3260.32 1719
3260.86 1791
3261.40 1784
3261.94 1832
3262.47 2160
3263.01 2340
3263.55 2349
3264.09 2449
3264.63 2634
3265.17 3080
3265.71 3133
3266.24 3252
3266.78 3674
3267.32 3786
3267.86 3905
3268.40 3727
3268.94 4021
3269.48 4430
3270.02 4404
3270.55 3831
3271.09 3137
3271.63 2694
3272.17 2492
3272.71 2225
3273.25 1983
3273.79 1767
3274.33 1635
3274.87 1636
3275.41 1538
3275.95 1451
3276.49 1501
3277.03 1602
3277.57 1488
3278.11 1502
3278.65 1562
3279.19 1538
3279.73 1543
3280.26 1551
3280.80 1569
3281.34 1641
3281.88 1493
3282.42 1531
3282.96 1479
3283.50 1469
3284.04 1535
3284.59 1546
3285.13 1677
3285.67 1813
3286.21 1861
3286.75 1834
3287.29 1746
3287.83 1761
3288.37 1810
3288.91 1872
3289.45 1677
3289.99 1774
3290.53 1697
3291.07 1694
3291.61 1716
3292.15 1687
3292.69 1699
3293.23 1771
3293.77 1950
3294.32 2098
3294.86 2212
3295.40 2330
3295.94 2355
3296.48 2567
3297.02 2558
3297.56 2499
3298.10 2801
3298.65 2932
3299.19 2574
3299.73 2461
3300.27 2359
3300.81 2111
3301.35 1769
3301.89 1819
3302.44 1756
3302.98 1685
3303.52 1548
3304.06 1460
3304.60 1459
3305.14 1628
3305.69 1780
3306.23 1566
3306.77 1443
3307.31 1571
3307.85 1710
3308.40 1595
3308.94 1530
3309.48 1527
3310.02 1510
3310.57 1512
3311.11 1385
3311.65 1330
3312.19 1405
3312.74 1472
3313.28 1472
3313.82 1459
3314.36 1557
3314.91 1635
3315.45 1589
3315.99 1608
3316.53 1644
3317.08 1723
3317.62 1786
3318.16 1986
3318.71 2073
3319.25 1946
3319.79 1948
3320.34 1975
3320.88 2242
3321.42 2311
3321.96 2163
3322.51 2264
3323.05 2163
3323.59 2199
3324.14 2222
3324.68 2219
3325.23 2164
3325.77 2130
3326.31 2140
3326.86 2094
3327.40 2098
3327.94 2115
3328.49 1833
3329.03 1831
3329.57 1847
3330.12 1816
3330.66 1894
3331.21 1852
3331.75 2293
3332.29 2529
3332.84 2967
3333.38 3756
3333.93 4800
3334.47 6004
3335.02 7478
3335.56 9327
3336.10 11190
3336.65 13027
3337.19 14599
3337.74 15242
3338.28 15763
3338.83 15633
3339.37 14964
3339.92 13362
3340.46 11294
3341.01 9298
3341.55 7672
3342.10 6417
3342.64 4999
3343.19 4168
3343.73 3427
3344.28 2859
3344.82 2451
3345.37 2241
3345.91 2241
3346.46 2205
3347.00 2065
3347.55 2037
3348.09 1851
3348.64 1826
3349.18 1882
3349.73 1901
3350.27 1830
3350.82 1802
3351.37 1858
3351.91 1812
3352.46 1830
3353.00 1790
3353.55 1868
3354.10 1828
3354.64 1864
3355.19 1781
3355.73 1891
3356.28 1827
3356.83 1759
3357.37 1669
3357.92 1660
3358.46 1634
3359.01 1498
3359.56 1593
3360.10 1668
3360.65 1598
3361.20 1596
3361.74 1522
3362.29 1694
3362.84 1629
3363.38 1704
3363.93 1657
3364.48 1735
3365.02 1627
3365.57 1662
3366.12 1687
3366.66 1578
3367.21 1604
3367.76 1681
3368.30 1527
3368.85 1596
3369.40 1558
3369.94 1670
3370.49 1671
3371.04 1891
3371.59 1994
3372.13 1963
3372.68 2021
3373.23 2241
3373.78 2411
3374.32 2726
3374.87 2709
3375.42 3153
3375.97 3277
3376.51 3117
3377.06 3054
3377.61 2903
3378.16 2794
3378.71 2415
3379.25 2340
3379.80 2060
3380.35 1972
3380.90 1897
3381.45 1602
3381.99 1550
3382.54 1556
3383.09 1553
3383.64 1494
3384.19 1479
3384.74 1448
3385.28 1374
3385.83 1383
3386.38 1393
3386.93 1347
3387.48 1401
3388.03 1488
3388.58 1333
3389.12 1219
3389.67 1140
3390.22 1292
3390.77 1323
3391.32 1312
3391.87 1285
3392.42 1305
3392.97 1288
3393.52 1334
3394.06 1222
3394.61 1319
3395.16 1206
3395.71 1318
3396.26 1296
3396.81 1345
3397.36 1293
3397.91 1265
3398.46 1403
3399.01 1334
3399.56 1234
3400.11 1391
3400.66 1434
3401.21 1374
3401.76 1302
3402.31 1266
3402.86 1228
3403.41 1230
3403.96 1238
3404.51 1259
3405.06 1293
3405.61 1222
3406.16 1272
3406.71 1229
3407.26 1220
3407.81 1347
3408.36 1222
3408.91 1211
3409.46 1312
3410.01 1420
3410.56 1459
3411.11 1540
3411.66 1550
3412.21 1628
3412.76 1697
3413.31 1891
3413.86 1867
3414.41 1850
3414.96 1982
3415.51 1815
3416.07 1746
3416.62 1727
3417.17 1732
3417.72 1629
3418.27 1469
3418.82 1546
3419.37 1467
3419.92 1357
3420.47 1279
3421.03 1336
3421.58 1306
3422.13 1258
3422.68 1382
3423.23 1486
3423.78 1452
3424.33 1463
3424.89 1582
3425.44 1620
3425.99 1728
3426.54 1691
3427.09 1651
3427.65 1561
3428.20 1546
3428.75 1381
3429.30 1405
3429.85 1182
3430.41 1252
3430.96 1209
3431.51 1174
3432.06 1178
3432.61 1194
3433.17 1200
3433.72 1261
3434.27 1290
3434.82 1407
3435.38 1340
3435.93 1194
3436.48 1121
3437.03 1333
3437.59 1287
3438.14 1133
3438.69 1158
3439.24 1274
3439.80 1197
3440.35 1179
3440.90 1216
3441.46 1377
3442.01 1253
3442.56 1270
3443.11 1249
3443.67 1347
3444.22 1298
3444.77 1323
3445.33 1237
3445.88 1248
3446.43 1237
3446.99 1174
3447.54 1198
3448.09 1129
3448.65 1168
3449.20 1147
3449.76 1162
3450.31 1209
3450.86 1216
3451.42 1208
3451.97 1132
3452.52 1226
3453.08 1033
3453.63 1101
3454.19 1107
3454.74 1176
3455.29 1098
3455.85 981
3456.40 1042
3456.96 1146
3457.51 1145
3458.07 994
3458.62 1123
3459.17 1106
3459.73 1107
3460.28 1226
3460.84 1032
3461.39 1054
3461.95 1155
3462.50 1163
3463.06 1171
3463.61 1092
3464.17 1075
3464.72 1056
3465.27 1174
3465.83 1304
3466.38 1139
3466.94 1192
3467.49 1209
3468.05 1194
3468.61 1235
3469.16 1114
3469.72 1184
3470.27 1172
3470.83 1245
3471.38 1175
3471.94 1075
3472.49 1167
3473.05 1265
3473.60 1301
3474.16 1291
3474.71 1222
3475.27 1248
3475.83 1176
3476.38 1316
3476.94 1340
3477.49 1258
3478.05 1324
3478.61 1283
3479.16 1273
3479.72 1372
3480.27 1427
3480.83 1509
3481.39 1525
3481.94 1422
3482.50 1557
3483.05 1617
3483.61 1615
3484.17 1468
3484.72 1579
3485.28 1430
3485.84 1482
3486.39 1456
3486.95 1471
3487.51 1606
3488.06 1621
3488.62 1699
3489.18 1559
3489.73 1706
3490.29 1904
3490.85 2222
3491.40 2378
3491.96 2812
3492.52 3215
3493.08 3155
3493.63 3192
3494.19 3426
3494.75 3521
3495.30 3439
3495.86 3499
3496.42 3015
3496.98 2710
3497.53 2601
3498.09 2899
3498.65 2957
3499.21 3061
3499.76 3204
3500.32 3779
3500.88 3963
3501.44 4133
3501.99 4223
3502.55 3680
3503.11 3584
3503.67 3256
3504.23 3238
3504.78 2825
3505.34 2518
3505.90 2645
3506.46 2757
3507.02 2606
3507.58 2673
3508.13 2573
3508.69 2537
3509.25 2391
3509.81 2241
3510.37 2100
3510.93 2127
3511.48 1914
3512.04 1817
3512.60 1742
3513.16 1732
3513.72 1730
3514.28 1685
3514.84 1848
3515.40 1568
3515.95 1423
3516.51 1471
3517.07 1460
3517.63 1524
3518.19 1475
3518.75 1457
3519.31 1529
3519.87 1418
3520.43 1444
3520.99 1505
3521.55 1498
3522.11 1328
3522.67 1441
3523.22 1592
3523.78 1517
3524.34 1377
3524.90 1405
3525.46 1426
3526.02 1282
3526.58 1235
3527.14 1311
3527.70 1212
3528.26 1226
3528.82 1326
3529.38 1296
3529.94 1179
3530.50 1179
3531.06 1228
3531.62 1256
3532.18 1119
3532.74 1208
3533.30 1220
3533.86 1265
3534.42 1317
3534.98 1253
3535.54 1145
3536.11 1274
3536.67 1239
3537.23 1285
3537.79 1357
3538.35 1364
3538.91 1389
3539.47 1347
3540.03 1408
3540.59 1411
3541.15 1241
3541.71 1298
3542.27 1300
3542.84 1170
3543.40 1239
3543.96 1194
3544.52 1276
3545.08 1330
3545.64 1318
3546.20 1386
3546.76 1429
3547.33 1347
3547.89 1313
3548.45 1300
3549.01 1196
3549.57 1208
3550.13 1208
3550.69 1186
3551.26 1163
3551.82 1173
3552.38 1003
3552.94 1043
3553.50 1055
3554.07 1008
3554.63 1073
3555.19 1075
3555.75 1107
3556.31 1090
3556.88 957
3557.44 883
3558.00 967
3558.56 963
3559.13 1029
3559.69 1148
3560.25 1106
3560.81 1083
3561.38 1123
3561.94 1039
3562.50 1153
3563.06 1020
3563.63 1029
3564.19 1029
3564.75 1008
3565.31 996
3565.88 1041
3566.44 1164
3567.00 1127
3567.57 1223
3568.13 1110
3568.69 1022
3569.26 942
3569.82 1087
3570.38 1036
3570.95 948
3571.51 917
3572.07 968
3572.64 898
3573.20 1043
3573.76 1064
3574.33 1052
3574.89 1043
3575.45 1001
3576.02 989
3576.58 1043
3577.14 1098
3577.71 1086
3578.27 1066
3578.84 1090
3579.40 1095
3579.96 1061
3580.53 968
3581.09 1065
3581.66 1086
3582.22 1066
3582.78 1130
3583.35 1178
3583.91 1091
3584.48 1144
3585.04 1072
3585.61 1156
3586.17 1042
3586.74 1061
3587.30 1048
3587.86 1047
3588.43 1011
3588.99 988
3589.56 1074
3590.12 1029
3590.69 1007
3591.25 1115
3591.82 1002
3592.38 1040
3592.95 1068
3593.51 1089
3594.08 1115
3594.64 998
3595.21 1105
3595.77 1086
3596.34 1072
3596.90 1075
3597.47 1141
3598.04 1156
3598.60 1067
3599.17 1121
3599.73 1105
3600.30 1075
3600.86 1023
3601.43 982
3601.99 1002
3602.56 972
3603.13 1080
3603.69 1055
3604.26 1171
3604.82 1132
3605.39 1005
3605.96 896
3606.52 909
3607.09 982
3607.65 990
3608.22 957
3608.79 946
3609.35 1016
3609.92 951
3610.49 1027
3611.05 886
3611.62 888
3612.19 927
3612.75 989
3613.32 953
3613.89 963
3614.45 1055
3615.02 965
3615.59 937
3616.15 1082
3616.72 1132
3617.29 1193
3617.85 1240
3618.42 1296
3618.99 1297
3619.55 1320
3620.12 1288
3620.69 1320
3621.26 1446
3621.82 1407
3622.39 1276
3622.96 1268
3623.53 1179
3624.09 1178
3624.66 1110
3625.23 1228
3625.80 1123
3626.36 990
3626.93 1084
3627.50 1036
3628.07 911
3628.63 1038
3629.20 989
3629.77 1082
3630.34 1033
3630.91 1016
3631.47 1015
3632.04 999
3632.61 977
3633.18 931
3633.75 1004
3634.32 1137
3634.88 998
3635.45 980
3636.02 938
3636.59 985
3637.16 1048
3637.73 1023
3638.29 1009
3638.86 1030
3639.43 1155
3640.00 1227
3640.57 1166
3641.14 1224
3641.71 1324
3642.28 1356
3642.84 1446
3643.41 1418
3643.98 1454
3644.55 1435
3645.12 1407
3645.69 1394
3646.26 1278
3646.83 1262
3647.40 1281
3647.97 1307
3648.54 1162
3649.11 1039
3649.68 959
3650.25 967
3650.81 1229
3651.38 1191
3651.95 1313
3652.52 1326
3653.09 1253
3653.66 1233
3654.23 1329
3654.80 1356
3655.37 1458
3655.94 1479
3656.51 1354
3657.08 1516
3657.65 1700
3658.22 1733
3658.79 1842
3659.36 2003
3659.93 1990
3660.50 2202
3661.07 2117
3661.64 2168
3662.22 2140
3662.79 2163
3663.36 2033
3663.93 1904
3664.50 1867
3665.07 1837
3665.64 1600
3666.21 1550
3666.78 1666
3667.35 1553
3667.92 1635
3668.49 1543
3669.06 1547
3669.64 1770
3670.21 1511
3670.78 1395
3671.35 1353
3671.92 1433
3672.49 1445
3673.06 1356
3673.63 1377
3674.21 1282
3674.78 1384
3675.35 1435
3675.92 1497
3676.49 1340
3677.06 1284
3677.63 1337
3678.21 1500
3678.78 1274
3679.35 1160
3679.92 1370
3680.49 1420
3681.07 1418
3681.64 1254
3682.21 1297
3682.78 1146
3683.35 1161
3683.93 1221
3684.50 1116
3685.07 1221
3685.64 1205
3686.21 1237
3686.79 1143
3687.36 1173
3687.93 1329
3688.50 1529
3689.08 1561
3689.65 1571
3690.22 1738
3690.80 1793
3691.37 1846
3691.94 1953
3692.51 1811
3693.09 1767
3693.66 1748
3694.23 1527
3694.81 1489
3695.38 1326
3695.95 1226
3696.52 1185
3697.10 1130
3697.67 1111
3698.24 1067
3698.82 1158
3699.39 1164
3699.96 1302
3700.54 1450
3701.11 1362
3701.68 1310
3702.26 1322
3702.83 1473
3703.41 1348
3703.98 1332
3704.55 1380
3705.13 1380
3705.70 1264
3706.27 1316
3706.85 1327
3707.42 1150
3708.00 1133
3708.57 1169
3709.14 1153
3709.72 1135
3710.29 1143
3710.87 1109
3711.44 1312
3712.02 1329
3712.59 1178
3713.16 1184
3713.74 1218
3714.31 1214
3714.89 1209
3715.46 1137
3716.04 1162
3716.61 1160
3717.19 1101
3717.76 1033
3718.34 916
3718.91 936
3719.49 1020
3720.06 979
3720.64 912
3721.21 1013
3721.79 1055
3722.36 1159
3722.94 976
3723.51 803
3724.09 851
3724.66 914
3725.24 987
3725.81 929
3726.39 945
3726.96 1055
3727.54 1100
3728.12 1080
3728.69 1046
3729.27 1097
3729.84 1103
3730.42 1097
3730.99 1142
3731.57 1052
3732.15 1076
3732.72 1221
3733.30 1282
3733.87 1261
3734.45 1102
3735.03 1210
3735.60 1154
3736.18 1139
3736.75 1009
3737.33 1070
3737.91 1071
3738.48 1106
3739.06 976
3739.64 916
3740.21 912
3740.79 1009
3741.37 987
3741.94 1033
3742.52 995
3743.10 904
3743.67 1044
3744.25 1000
3744.83 1061
3745.40 941
3745.98 934
3746.56 959
3747.13 1101
3747.71 1173
3748.29 1055
3748.87 1055
3749.44 999
3750.02 1016
3750.60 1044
3751.17 1152
3751.75 938
3752.33 1002
3752.91 1004
3753.48 1063
3754.06 1032
3754.64 1044
3755.22 1035
3755.80 969
3756.37 881
3756.95 853
3757.53 956
3758.11 903
3758.68 903
3759.26 1031
3759.84 1005
3760.42 903
3761.00 918
3761.58 946
3762.15 896
3762.73 921
3763.31 999
3763.89 944
3764.47 961
3765.04 1077
3765.62 943
3766.20 954
3766.78 970
3767.36 1065
3767.94 954
3768.52 814
3769.10 975
3769.67 1021
3770.25 1012
3770.83 1067
3771.41 995
3771.99 1111
3772.57 1045
3773.15 917
3773.73 1034
3774.31 935
3774.89 937
3775.46 989
3776.04 1016
3776.62 1055
3777.20 926
3777.78 960
3778.36 960
3778.94 1009
3779.52 996
3780.10 957
3780.68 1004
3781.26 1022
3781.84 1001
3782.42 1045
3783.00 1100
3783.58 1017
3784.16 1103
3784.74 1022
3785.32 993
3785.90 1116
3786.48 1124
3787.06 951
3787.64 897
3788.22 1084
3788.80 948
3789.38 886
3789.96 1052
3790.54 908
3791.12 884
3791.70 920
3792.28 927
3792.86 1111
3793.44 1017
3794.02 1078
3794.60 947
3795.18 1004
3795.77 945
3796.35 1029
3796.93 919
3797.51 891
3798.09 925
3798.67 886
3799.25 946
3799.83 929
3800.41 1002
3800.99 1086
3801.58 974
3802.16 1051
3802.74 1105
3803.32 1075
3803.90 1128
3804.48 1122
3805.06 1162
3805.65 1035
3806.23 995
3806.81 1176
3807.39 1153
3807.97 1160
3808.55 1107
3809.14 1012
3809.72 1103
3810.30 1047
3810.88 1088
3811.46 1138
3812.05 1047
3812.63 1092
3813.21 1152
3813.79 1211
3814.37 1166
3814.96 1173
3815.54 1264
3816.12 1319
3816.70 1362
3817.29 1295
3817.87 1326
3818.45 1344
3819.03 1407
3819.62 1224
3820.20 1115
3820.78 1071
3821.36 1081
3821.95 1006
3822.53 915
3823.11 997
3823.70 1029
3824.28 1149
3824.86 1029
3825.45 1006
3826.03 1025
3826.61 1056
3827.19 941
3827.78 1099
3828.36 998
3828.94 918
3829.53 962
3830.11 966
3830.69 960
3831.28 935
3831.86 968
3832.45 978
3833.03 926
3833.61 854
3834.20 882
3834.78 865
3835.36 905
3835.95 827
3836.53 892
3837.12 832
3837.70 757
3838.28 866
3838.87 860
3839.45 803
3840.04 822
3840.62 767
3841.20 939
3841.79 902
3842.37 913
3842.96 905
3843.54 767
3844.13 862
3844.71 868
3845.30 927
3845.88 861
3846.47 875
3847.05 913
3847.63 932
3848.22 896
3848.80 829
3849.39 703
3849.97 918
3850.56 909
3851.14 949
3851.73 879
3852.31 990
3852.90 905
3853.48 909
3854.07 977
3854.66 918
3855.24 905
3855.83 982
3856.41 995
3857.00 902
3857.58 953
3858.17 870
3858.75 934
3859.34 1012
3859.92 1010
3860.51 1088
3861.10 965
3861.68 993
3862.27 1073
3862.85 1174
3863.44 1261
3864.03 1173
3864.61 1137
3865.20 1251
3865.78 1210
3866.37 1297
3866.96 1246
3867.54 1137
3868.13 1128
3868.72 1246
3869.30 1180
3869.89 1110
3870.47 1235
3871.06 1107
3871.65 1041
3872.23 1119
3872.82 975
3873.41 1017
3873.99 1081
3874.58 1086
3875.17 1184
3875.76 1091
3876.34 1119
3876.93 1024
3877.52 1054
3878.10 1127
3878.69 1100
3879.28 1044
3879.86 1045
3880.45 895
3881.04 915
3881.63 1106
3882.21 1029
3882.80 988
3883.39 1067
3883.98 1020
3884.56 952
3885.15 822
3885.74 874
3886.33 854
3886.91 824
3887.50 1007
3888.09 1029
3888.68 977
3889.27 958
3889.85 995
3890.44 960
3891.03 1031
3891.62 1014
3892.21 1010
3892.79 1040
3893.38 1053
3893.97 1175
3894.56 1182
3895.15 1169
3895.74 1138
3896.32 1036
3896.91 971
3897.50 983
3898.09 1102
3898.68 1085
3899.27 1030
3899.86 996
3900.45 1020
3901.03 873
3901.62 1008
3902.21 990
3902.80 995
3903.39 1025
3903.98 1030
3904.57 975
3905.16 976
3905.75 965
3906.34 1026
3906.92 1084
3907.51 1100
3908.10 1065
3908.69 1065
3909.28 1037
3909.87 1005
3910.46 1136
3911.05 1029
3911.64 1073
3912.23 971
3912.82 1050
3913.41 932
3914.00 993
3914.59 988
3915.18 914
3915.77 916
3916.36 868
3916.95 825
3917.54 992
3918.13 975
3918.72 914
3919.31 1061
3919.90 1011
3920.49 1132
3921.08 968
3921.67 1030
3922.26 912
3922.85 788
3923.44 936
3924.03 979
3924.62 828
3925.21 919
3925.80 897
3926.40 922
3926.99 964
3927.58 1015
3928.17 964
3928.76 766
3929.35 895
3929.94 912
3930.53 940
3931.12 959
3931.71 865
3932.30 874
3932.90 889
3933.49 907
3934.08 895
3934.67 898
3935.26 927
3935.85 958
3936.44 934
3937.04 825
3937.63 846
3938.22 930
3938.81 994
3939.40 897
3939.99 871
3940.59 921
3941.18 944
3941.77 941
3942.36 916
3942.95 946
3943.55 882
3944.14 919
3944.73 858
3945.32 927
3945.91 952
3946.51 896
3947.10 898
3947.69 847
3948.28 984
3948.88 1038
3949.47 933
3950.06 903
3950.65 892
3951.25 890
3951.84 865
3952.43 970
3953.02 880
3953.62 883
3954.21 936
3954.80 872
3955.40 889
3955.99 964
3956.58 922
3957.17 973
3957.77 942
3958.36 1128
3958.95 1033
3959.55 967
3960.14 977
3960.73 920
3961.33 996
3961.92 1041
3962.51 987
3963.11 961
3963.70 966
3964.29 964
3964.89 909
3965.48 884
3966.08 1020
3966.67 1021
3967.26 1028
3967.86 1000
3968.45 996
3969.04 873
3969.64 848
3970.23 831
3970.83 894
3971.42 984
3972.01 1107
3972.61 997
3973.20 916
3973.80 1027
3974.39 980
3974.99 915
3975.58 933
3976.18 1049
3976.77 922
3977.36 981
3977.96 1013
3978.55 1076
3979.15 1174
3979.74 1143
3980.34 1224
3980.93 1085
3981.53 1051
3982.12 1072
3982.72 999
3983.31 936
3983.91 977
3984.50 935
3985.10 914
3985.69 961
3986.29 1014
3986.88 980
3987.48 1006
3988.07 1017
3988.67 989
3989.26 1040
3989.86 1114
3990.46 1008
3991.05 1003
3991.65 924
3992.24 957
3992.84 1077
3993.43 1023
3994.03 1018
3994.63 1045
3995.22 987
3995.82 917
3996.41 931
3997.01 968
3997.61 958
3998.20 875
3998.80 963
3999.39 873
3999.99 843
4000.59 806
4001.18 943
4001.78 938
4002.38 918
4002.97 1020
4003.57 1034
4004.17 969
4004.76 925
4005.36 874
4005.96 961
4006.55 979
4007.15 1070
4007.75 1165
4008.34 1053
4008.94 1034
4009.54 954
4010.13 974
4010.73 1038
4011.33 960
4011.93 990
4012.52 970
4013.12 886
4013.72 963
4014.31 950
4014.91 992
4015.51 1236
4016.11 1096
4016.70 1006
4017.30 945
4017.90 958
4018.50 1019
4019.09 1111
4019.69 1059
4020.29 1087
4020.89 980
4021.49 959
4022.08 971
4022.68 916
4023.28 950
4023.88 1013
4024.48 986
4025.07 1099
4025.67 988
4026.27 1028
4026.87 1005
4027.47 1078
4028.06 1067
4028.66 1036
4029.26 1140
4029.86 1159
4030.46 1194
4031.06 1134
4031.66 1196
4032.25 1182
4032.85 1113
4033.45 1169
4034.05 1171
4034.65 1324
4035.25 1266
4035.85 1141
4036.45 1297
4037.05 1321
4037.64 1234
4038.24 1117
4038.84 1093
4039.44 950
4040.04 989
4040.64 939
4041.24 907
4041.84 923
4042.44 917
4043.04 902
4043.64 898
4044.24 843
4044.84 982
4045.44 910
4046.04 905
4046.64 1006
4047.24 1082
4047.84 1072
4048.44 972
4049.03 1008
4049.63 968
4050.23 965
4050.83 1019
4051.43 1157
4052.04 1134
4052.64 1054
4053.24 945
4053.84 1113
4054.44 1037
4055.04 1013
4055.64 1026
4056.24 1085
4056.84 1020
4057.44 1035
4058.04 941
4058.64 994
4059.24 1032
4059.84 892
4060.44 900
4061.04 935
4061.64 1003
4062.24 931
4062.85 796
4063.45 887
4064.05 944
4064.65 850
4065.25 887
4065.85 800
4066.45 799
4067.05 898
4067.65 800
4068.26 747
4068.86 834
4069.46 897
4070.06 712
4070.66 817
4071.26 905
4071.86 958
4072.47 929
4073.07 943
4073.67 864
4074.27 978
4074.87 993
4075.47 929
4076.08 831
4076.68 877
4077.28 847
4077.88 1013
4078.48 953
4079.09 957
4079.69 969
4080.29 848
4080.89 828
4081.50 857
4082.10 781
4082.70 919
4083.30 940
4083.91 742
4084.51 824
4085.11 943
4085.71 887
4086.32 857
4086.92 861
4087.52 810
4088.12 836
4088.73 814
4089.33 863
4089.93 786
4090.54 997
4091.14 978
4091.74 793
4092.35 689
4092.95 804
4093.55 791
4094.15 939
4094.76 828
4095.36 804
4095.96 838
4096.57 856
4097.17 792
4097.78 740
4098.38 851
4098.98 760
4099.59 870
4100.19 804
4100.79 725
4101.40 679
4102.00 728
4102.61 797
4103.21 800
4103.81 692
4104.42 845
4105.02 852
4105.63 844
4106.23 867
4106.83 765
4107.44 764
4108.04 769
4108.65 753
4109.25 767
4109.85 824
4110.46 856
4111.06 772
4111.67 900
4112.27 822
4112.88 789
4113.48 799
4114.09 752
4114.69 767
4115.30 928
4115.90 829
4116.51 846
4117.11 750
4117.72 803
4118.32 824
4118.93 846
4119.53 771
4120.14 810
4120.74 890
4121.35 867
4121.95 829
4122.56 814
4123.16 892
4123.77 788
4124.37 868
4124.98 899
4125.59 882
4126.19 905
4126.80 871
4127.40 952
4128.01 837
4128.61 781
4129.22 742
4129.83 813
4130.43 827
4131.04 723
4131.64 741
4132.25 838
4132.86 797
4133.46 798
4134.07 844
4134.67 836
4135.28 899
4135.89 972
4136.49 813
4137.10 814
4137.71 903
4138.31 981
4138.92 950
4139.53 893
4140.13 968
4140.74 1015
4141.35 1017
4141.95 958
4142.56 880
4143.17 922
4143.77 974
4144.38 888
4144.99 803
4145.59 1005
4146.20 914
4146.81 786
4147.42 810
4148.02 804
4148.63 825
4149.24 837
4149.84 764
4150.45 772
4151.06 755
4151.67 800
4152.27 789
4152.88 809
4153.49 760
4154.10 788
4154.70 765
4155.31 850
4155.92 715
4156.53 764
4157.14 832
4157.74 871
4158.35 922
4158.96 844
4159.57 730
4160.18 808
4160.78 778
4161.39 824
4162.00 835
4162.61 795
4163.22 897
4163.83 1011
4164.43 949
4165.04 965
4165.65 943
4166.26 940
4166.87 934
4167.48 917
4168.09 998
4168.69 941
4169.30 932
4169.91 859
4170.52 897
4171.13 938
4171.74 827
4172.35 847
4172.96 975
4173.57 909
4174.17 898
4174.78 978
4175.39 926
4176.00 897
4176.61 964
4177.22 886
4177.83 853
4178.44 886
4179.05 904
4179.66 860
4180.27 821
4180.88 841
4181.49 796
4182.10 797
4182.71 888
4183.32 962
4183.93 762
4184.54 759
4185.15 809
4185.76 815
4186.37 799
4186.98 923
4187.59 921
4188.20 844
4188.81 690
4189.42 768
4190.03 879
4190.64 816
4191.25 907
4191.86 906
4192.47 846
4193.08 907
4193.69 910
4194.30 1034
4194.91 1052
4195.52 1114
4196.13 1103
4196.74 1225
4197.35 1221
4197.97 1107
4198.58 1139
4199.19 1073
4199.80 1067
4200.41 1028
4201.02 1035
4201.63 981
4202.24 950
4202.85 972
4203.47 898
4204.08 895
4204.69 859
4205.30 907
4205.91 878
4206.52 816
4207.13 874
4207.75 889
4208.36 891
4208.97 899
4209.58 825
4210.19 852
4210.80 861
4211.42 840
4212.03 891
4212.64 840
4213.25 880
4213.86 916
4214.48 992
4215.09 923
4215.70 897
4216.31 968
4216.92 971
4217.54 985
4218.15 1034
4218.76 1059
4219.37 1017
4219.99 1004
4220.60 1117
4221.21 1231
4221.82 1276
4222.44 1219
4223.05 1172
4223.66 1208
4224.28 1336
4224.89 1324
4225.50 1379
4226.11 1380
4226.73 1447
4227.34 1510
4227.95 1604
4228.57 1635
4229.18 1606
4229.79 1805
4230.41 1877
4231.02 1923
4231.63 1896
4232.25 1908
4232.86 2132
4233.47 1901
4234.09 2015
4234.70 2109
4235.31 2316
4235.93 2566
4236.54 2659
4237.15 2738
4237.77 2608
4238.38 2520
4239.00 2213
4239.61 2175
4240.22 1807
4240.84 1615
4241.45 1566
4242.07 1448
4242.68 1259
4243.29 1157
4243.91 1199
4244.52 1197
4245.14 1227
4245.75 1168
4246.37 1274
4246.98 1388
4247.59 1448
4248.21 1253
4248.82 1273
4249.44 1287
4250.05 1262
4250.67 1292
4251.28 1214
4251.90 1199
4252.51 1155
4253.13 1190
4253.74 1217
4254.36 1215
4254.97 1139
4255.59 1175
4256.20 1076
4256.82 1001
4257.43 1044
4258.05 1107
4258.66 1134
4259.28 1030
4259.89 1075
4260.51 1017
4261.12 995
4261.74 1074
4262.35 970
4262.97 953
4263.59 983
4264.20 998
4264.82 1002
4265.43 1141
4266.05 1065
4266.66 894
4267.28 1062
4267.90 1025
4268.51 956
4269.13 1027
4269.74 1022
4270.36 1021
4270.98 927
4271.59 1054
4272.21 1120
4272.83 1080
4273.44 1149
4274.06 1197
4274.68 1169
4275.29 1091
4275.91 1020
4276.52 978
4277.14 1038
4277.76 1095
4278.37 1106
4278.99 1048
4279.61 1155
4280.23 1129
4280.84 1156
4281.46 1007
4282.08 971
4282.69 903
4283.31 859
4283.93 975
4284.54 981
4285.16 888
4285.78 868
4286.40 930
4287.01 942
4287.63 934
4288.25 893
4288.87 803
4289.48 861
4290.10 805
4290.72 883
4291.34 842
4291.95 972
4292.57 887
4293.19 832
4293.81 887
4294.42 942
4295.04 868
4295.66 873
4296.28 918
4296.90 814
4297.51 877
4298.13 851
4298.75 906
4299.37 906
4299.99 896
4300.61 942
4301.22 928
4301.84 902
4302.46 853
4303.08 871
4303.70 908
4304.32 872
4304.94 835
4305.55 887
4306.17 894
4306.79 815
4307.41 747
4308.03 853
4308.65 916
4309.27 892
4309.89 879
4310.50 896
4311.12 795
4311.74 865
4312.36 919
4312.98 906
4313.60 838
4314.22 870
4314.84 836
4315.46 836
4316.08 947
4316.70 866
4317.32 863
4317.94 901
4318.56 902
4319.18 836
4319.80 1001
4320.42 994
4321.04 956
4321.65 940
4322.27 910
4322.89 955
4323.51 989
4324.13 1022
4324.75 1021
4325.37 915
4325.99 974
4326.62 1084
4327.24 1117
4327.86 1002
4328.48 1074
4329.10 1038
4329.72 932
4330.34 923
4330.96 1096
4331.58 1050
4332.20 1133
4332.82 1038
4333.44 962
4334.06 1113
4334.68 1213
4335.30 1259
4335.92 1378
4336.54 1470
4337.16 1551
4337.79 1698
4338.41 1867
4339.03 1906
4339.65 1902
4340.27 1880
4340.89 1943
4341.51 1836
4342.13 1780
4342.76 1661
4343.38 1683
4344.00 1667
4344.62 1594
4345.24 1837
4345.86 1890
4346.48 2048
4347.11 2299
4347.73 2527
4348.35 2903
4348.97 2803
4349.59 2694
4350.22 2718
4350.84 2349
4351.46 1936
4352.08 1615
4352.70 1446
4353.33 1453
4353.95 1274
4354.57 1287
4355.19 1318
4355.81 1184
4356.44 1053
4357.06 1186
4357.68 1077
4358.30 1165
4358.93 1219
4359.55 1184
4360.17 1113
4360.79 1008
4361.42 1078
4362.04 1160
4362.66 1274
4363.28 1079
4363.91 1186
4364.53 1066
4365.15 1133
4365.78 1223
4366.40 1280
4367.02 1265
4367.65 1095
4368.27 1140
4368.89 1208
4369.52 1162
4370.14 970
4370.76 864
4371.39 896
4372.01 914
4372.63 894
4373.26 860
4373.88 791
4374.50 839
4375.13 748
4375.75 913
4376.37 946
4377.00 932
4377.62 758
4378.25 958
4378.87 872
4379.49 828
4380.12 810
4380.74 921
4381.37 971
4381.99 946
4382.61 905
4383.24 887
4383.86 803
4384.49 789
4385.11 874
4385.74 896
4386.36 953
4386.98 991
4387.61 969
4388.23 998
4388.86 987
4389.48 784
4390.11 802
4390.73 861
4391.36 964
4391.98 916
4392.61 722
4393.23 806
4393.86 837
4394.48 771
4395.11 808
4395.73 752
4396.36 758
4396.98 817
4397.61 794
4398.23 817
4398.86 869
4399.48 962
4400.11 876
4400.74 980
4401.36 861
4401.99 843
4402.61 893
4403.24 871
4403.86 847
4404.49 841
4405.11 1050
4405.74 876
4406.37 828
4406.99 929
4407.62 808
4408.24 843
4408.87 799
4409.50 866
4410.12 943
4410.75 912
4411.38 966
4412.00 938
4412.63 848
4413.25 884
4413.88 875
4414.51 926
4415.13 861
4415.76 816
4416.39 865
4417.01 831
4417.64 799
4418.27 698
4418.89 759
4419.52 738
4420.15 804
4420.77 819
4421.40 805
4422.03 734
4422.66 811
4423.28 795
4423.91 821
4424.54 921
4425.16 806
4425.79 849
4426.42 836
4427.05 713
4427.67 838
4428.30 778
4428.93 783
4429.56 743
4430.18 776
4430.81 733
4431.44 781
4432.07 841
4432.69 787
4433.32 824
4433.95 779
4434.58 851
4435.21 878
4435.83 810
4436.46 771
4437.09 888
4437.72 842
4438.35 879
4438.97 875
4439.60 848
4440.23 794
4440.86 943
4441.49 945
4442.12 843
4442.74 790
4443.37 784
4444.00 742
4444.63 787
4445.26 794
4445.89 808
4446.52 842
4447.14 773
4447.77 892
4448.40 795
4449.03 913
4449.66 845
4450.29 787
4450.92 778
4451.55 894
4452.18 839
4452.81 734
4453.44 775
4454.06 846
4454.69 938
4455.32 870
4455.95 901
4456.58 926
4457.21 925
4457.84 912
4458.47 957
4459.10 851
4459.73 833
4460.36 820
4460.99 788
4461.62 720
4462.25 678
4462.88 748
4463.51 753
4464.14 791
4464.77 660
4465.40 701
4466.03 751
4466.66 838
4467.29 730
4467.92 780
4468.55 799
4469.18 781
4469.81 788
4470.44 765
4471.07 764
4471.70 688
4472.33 741
4472.96 858
4473.59 737
4474.22 653
4474.86 705
4475.49 706
4476.12 719
4476.75 651
4477.38 715
4478.01 748
4478.64 824
4479.27 756
4479.90 769
4480.53 819
4481.17 722
4481.80 758
4482.43 835
4483.06 779
4483.69 726
4484.32 695
4484.95 836
4485.58 837
4486.22 913
4486.85 898
4487.48 831
4488.11 779
4488.74 834
4489.37 799
4490.01 889
4490.64 855
4491.27 845
4491.90 772
4492.53 761
4493.17 789
4493.80 884
4494.43 789
4495.06 737
4495.70 783
4496.33 828
4496.96 828
4497.59 840
4498.22 847
4498.86 730
4499.49 926
4500.12 933
4500.75 1054
4501.39 1024
4502.02 966
4502.65 1107
4503.29 1143
4503.92 1174
4504.55 1090
4505.18 1110
4505.82 1065
4506.45 876
4507.08 913
4507.72 881
4508.35 944
4508.98 934
4509.62 953
4510.25 969
4510.88 938
4511.52 838
4512.15 787
4512.78 873
4513.42 867
4514.05 913
4514.68 851
4515.32 870
4515.95 845
4516.58 800
4517.22 758
4517.85 799
4518.48 808
4519.12 760
4519.75 727
4520.39 801
4521.02 740
4521.65 724
4522.29 725
4522.92 781
4523.56 749
4524.19 744
4524.83 684
4525.46 850
4526.09 902
4526.73 754
4527.36 782
4528.00 854
4528.63 845
4529.27 825
4529.90 937
4530.54 1048
4531.17 1153
4531.81 1055
4532.44 1136
4533.07 1161
4533.71 1015
4534.34 1063
4534.98 1052
4535.61 1074
4536.25 1064
4536.88 969
4537.52 833
4538.16 911
4538.79 839
4539.43 893
4540.06 776
4540.70 832
4541.33 812
4541.97 753
4542.60 707
4543.24 663
4543.87 652
4544.51 631
4545.15 640
4545.78 648
4546.42 680
4547.05 777
4547.69 778
4548.32 796
4548.96 801
4549.60 772
4550.23 786
4550.87 841
4551.50 845
4552.14 793
4552.78 806
4553.41 773
4554.05 689
4554.69 707
4555.32 772
4555.96 848
4556.60 752
4557.23 735
4557.87 803
4558.51 698
4559.14 798
4559.78 822
4560.42 734
4561.05 862
4561.69 719
4562.33 765
4562.96 729
4563.60 674
4564.24 691
4564.87 675
4565.51 748
4566.15 794
4566.79 734
4567.42 670
4568.06 713
4568.70 775
4569.33 757
4569.97 781
4570.61 828
4571.25 818
4571.88 779
4572.52 737
4573.16 766
4573.80 842
4574.44 842
4575.07 764
4575.71 744
4576.35 824
4576.99 693
4577.62 721
4578.26 691
4578.90 775
4579.54 791
4580.18 740
4580.82 782
4581.45 841
4582.09 812
4582.73 724
4583.37 718
4584.01 849
4584.65 842
4585.28 806
4585.92 758
4586.56 860
4587.20 842
4587.84 796
4588.48 792
4589.12 834
4589.75 855
4590.39 899
4591.03 965
4591.67 1189
4592.31 1284
4592.95 1293
4593.59 1257
4594.23 1361
4594.87 1216
4595.51 1137
4596.15 1049
4596.78 1028
4597.42 877
4598.06 915
4598.70 892
4599.34 876
4599.98 966
4600.62 1041
4601.26 912
4601.90 950
4602.54 889
4603.18 860
4603.82 1006
4604.46 938
4605.10 927
4605.74 1018
4606.38 1028
4607.02 1032
4607.66 1002
4608.30 1081
4608.94 963
4609.58 932
4610.22 1056
4610.86 1010
4611.50 874
4612.14 756
4612.78 898
4613.42 812
4614.06 867
4614.70 908
4615.34 777
4615.98 764
4616.63 789
4617.27 842
4617.91 844
4618.55 839
4619.19 798
4619.83 925
4620.47 975
4621.11 882
4621.75 952
4622.39 785
4623.03 908
4623.68 842
4624.32 847
4624.96 871
4625.60 962
4626.24 969
4626.88 819
4627.52 799
4628.17 756
4628.81 822
4629.45 800
4630.09 762
4630.73 812
4631.37 854
4632.02 856
4632.66 829
4633.30 882
4633.94 810
4634.58 816
4635.22 926
4635.87 900
4636.51 920
4637.15 1040
4637.79 865
4638.44 986
4639.08 1030
4639.72 1009
4640.36 1037
4641.00 997
4641.65 1140
4642.29 1076
4642.93 1008
4643.57 949
4644.22 1014
4644.86 930
4645.50 866
4646.15 907
4646.79 830
4647.43 915
4648.07 780
4648.72 785
4649.36 887
4650.00 821
4650.65 729
4651.29 850
4651.93 784
4652.57 832
4653.22 887
4653.86 899
4654.50 904
4655.15 838
4655.79 788
4656.44 736
4657.08 759
4657.72 823
4658.37 787
4659.01 720
4659.65 680
4660.30 708
4660.94 740
4661.58 757
4662.23 712
4662.87 764
4663.52 779
4664.16 805
4664.80 953
4665.45 879
4666.09 739
4666.74 740
4667.38 747
4668.02 761
4668.67 722
4669.31 685
4669.96 659
4670.60 714
4671.25 804
4671.89 791
4672.54 723
4673.18 725
4673.83 803
4674.47 844
4675.11 889
4675.76 954
4676.40 907
4677.05 872
4677.69 712
4678.34 898
4678.98 784
4679.63 796
4680.27 707
4680.92 712
4681.56 775
4682.21 819
4682.85 826
4683.50 765
4684.15 863
4684.79 707
4685.44 775
4686.08 888
4686.73 887
4687.37 909
4688.02 826
4688.66 783
4689.31 719
4689.96 812
4690.60 726
4691.25 677
4691.89 699
4692.54 705
4693.19 743
4693.83 764
4694.48 880
4695.12 827
4695.77 890
4696.42 973
4697.06 986
4697.71 919
4698.36 1037
4699.00 932
4699.65 910
4700.29 1031
4700.94 1110
4701.59 1211
4702.23 1064
4702.88 939
4703.53 1087
4704.17 865
4704.82 764
4705.47 750
4706.11 837
4706.76 710
4707.41 730
4708.06 827
4708.70 816
4709.35 828
4710.00 980
4710.64 907
4711.29 871
4711.94 835
4712.59 814
4713.23 757
4713.88 773
4714.53 807
4715.18 802
4715.82 867
4716.47 845
4717.12 797
4717.77 749
4718.41 804
4719.06 930
4719.71 784
4720.36 737
4721.01 793
4721.65 926
4722.30 833
4722.95 810
4723.60 846
4724.25 922
4724.89 913
4725.54 791
4726.19 840
4726.84 758
4727.49 801
4728.14 843
4728.78 782
4729.43 714
4730.08 807
4730.73 789
4731.38 821
4732.03 815
4732.68 797
4733.32 761
4733.97 733
4734.62 751
4735.27 723
4735.92 659
4736.57 736
4737.22 742
4737.87 734
4738.52 803
4739.16 795
4739.81 818
4740.46 723
4741.11 735
4741.76 898
4742.41 866
4743.06 855
4743.71 803
4744.36 826
4745.01 821
4745.66 852
4746.31 793
4746.96 796
4747.61 873
4748.26 781
4748.91 743
4749.56 740
4750.21 713
4750.86 788
4751.51 852
4752.16 863
4752.81 837
4753.46 848
4754.11 823
4754.76 919
4755.41 897
4756.06 948
4756.71 964
4757.36 870
4758.01 780
4758.66 752
4759.31 755
4759.96 756
4760.61 789
4761.26 707
4761.91 702
4762.56 768
4763.22 775
4763.87 812
4764.52 765
4765.17 835
4765.82 998
4766.47 992
4767.12 1129
4767.77 1023
4768.42 1062
4769.07 1043
4769.73 1060
4770.38 1057
4771.03 909
4771.68 992
4772.33 897
4772.98 796
4773.63 856
4774.29 843
4774.94 836
4775.59 774
4776.24 821
4776.89 892
4777.54 759
4778.20 779
4778.85 894
4779.50 928
4780.15 830
4780.80 820
4781.46 819
4782.11 862
4782.76 922
4783.41 812
4784.06 853
4784.72 836
4785.37 867
4786.02 777
4786.67 821
4787.33 745
4787.98 684
4788.63 717
4789.28 784
4789.94 866
4790.59 752
4791.24 833
4791.89 827
4792.55 787
4793.20 739
4793.85 838
4794.51 838
4795.16 760
4795.81 700
4796.47 797
4797.12 766
4797.77 750
4798.42 742
4799.08 813
4799.73 728
4800.38 790
4801.04 763
4801.69 664
4802.35 668
4803.00 706
4803.65 724
4804.31 743
4804.96 748
4805.61 777
4806.27 810
4806.92 729
4807.57 683
4808.23 842
4808.88 813
4809.54 872
4810.19 850
4810.84 889
4811.50 751
4812.15 813
4812.81 706
4813.46 806
4814.12 760
4814.77 760
4815.42 759
4816.08 798
4816.73 867
4817.39 779
4818.04 838
4818.70 933
4819.35 847
4820.01 832
4820.66 864
4821.32 799
4821.97 951
4822.63 920
4823.28 873
4823.94 956
4824.59 944
4825.25 897
4825.90 1035
4826.56 1123
4827.21 1107
4827.87 1017
4828.52 953
4829.18 1047
4829.83 971
4830.49 1010
4831.14 940
4831.80 961
4832.45 896
4833.11 1139
4833.76 990
4834.42 946
4835.08 1007
4835.73 1114
4836.39 1233
4837.04 1169
4837.70 1238
4838.36 1325
4839.01 1274
4839.67 1278
4840.32 1224
4840.98 1143
4841.64 1264
4842.29 1253
4842.95 1319
4843.60 1317
4844.26 1130
4844.92 1046
4845.57 1014
4846.23 1261
4846.89 1217
4847.54 1137
4848.20 1157
4848.86 1245
4849.51 1123
4850.17 1271
4850.83 1357
4851.48 1341
4852.14 1359
4852.80 1334
4853.45 1343
4854.11 1291
4854.77 1325
4855.43 1292
4856.08 1298
4856.74 1365
4857.40 1466
4858.05 1543
4858.71 1847
4859.37 1956
4860.03 1877
4860.68 1834
4861.34 1699
4862.00 1804
4862.66 1593
4863.31 1305
4863.97 1501
4864.63 1373
4865.29 1491
4865.95 1583
4866.60 1731
4867.26 1762
4867.92 1661
4868.58 1531
4869.23 1664
4869.89 1764
4870.55 1665
4871.21 1598
4871.87 1453
4872.53 1460
4873.18 1364
4873.84 1418
4874.50 1280
4875.16 1174
4875.82 1302
4876.48 1386
4877.13 1384
4877.79 1425
4878.45 1458
4879.11 1411
4879.77 1488
4880.43 1668
4881.09 1632
4881.75 1404
4882.40 1183
4883.06 1064
4883.72 1158
4884.38 1147
4885.04 1129
4885.70 1115
4886.36 1185
4887.02 1136
4887.68 1100
4888.34 1077
4889.00 1093
4889.66 1150
4890.32 1186
4890.97 1163
4891.63 1214
4892.29 1382
4892.95 1215
4893.61 1176
4894.27 1167
4894.93 1190
4895.59 1122
4896.25 1132
4896.91 1093
4897.57 1058
4898.23 1090
4898.89 1099
4899.55 1155
4900.21 1034
4900.87 1084
4901.53 1175
4902.19 1166
4902.85 1128
4903.51 961
4904.17 907
4904.83 902
4905.50 1017
4906.16 1009
4906.82 932
4907.48 974
4908.14 901
4908.80 908
4909.46 959
4910.12 965
4910.78 923
4911.44 959
4912.10 957
4912.76 950
4913.42 967
4914.09 914
4914.75 882
4915.41 861
4916.07 860
4916.73 856
4917.39 788
4918.05 756
4918.71 725
4919.38 790
4920.04 859
4920.70 909
4921.36 849
4922.02 882
4922.68 850
4923.35 784
4924.01 762
4924.67 795
4925.33 800
4925.99 871
4926.65 937
4927.32 808
4927.98 905
4928.64 988
4929.30 976
4929.96 1019
4930.63 1014
4931.29 969
4931.95 1022
4932.61 1073
4933.28 1049
4933.94 947
4934.60 873
4935.26 866
4935.93 891
4936.59 891
4937.25 837
4937.91 829
4938.58 897
4939.24 917
4939.90 873
4940.56 907
4941.23 924
4941.89 799
4942.55 861
4943.22 911
4943.88 938
4944.54 980
4945.21 863
4945.87 913
4946.53 920
4947.20 874
4947.86 781
4948.52 771
4949.19 789
4949.85 782
4950.51 801
4951.18 730
4951.84 761
4952.50 780
4953.17 751
4953.83 765
4954.49 801
4955.16 726
4955.82 734
4956.49 712
4957.15 743
4957.81 822
4958.48 741
4959.14 723
4959.81 774
4960.47 690
4961.14 751
4961.80 861
4962.46 761
4963.13 875
4963.79 912
4964.46 929
4965.12 884
4965.79 887
4966.45 938
4967.12 941
4967.78 910
4968.44 936
4969.11 899
4969.77 969
4970.44 943
4971.10 804
4971.77 827
4972.43 839
4973.10 791
4973.76 774
4974.43 793
4975.09 765
4975.76 733
4976.42 810
4977.09 757
4977.76 782
4978.42 735
4979.09 859
4979.75 811
4980.42 804
4981.08 758
4981.75 768
4982.41 725
4983.08 721
4983.75 766
4984.41 782
4985.08 799
4985.74 728
4986.41 697
4987.07 805
4987.74 829
4988.41 813
4989.07 787
4989.74 781
4990.41 729
4991.07 644
4991.74 676
4992.40 732
4993.07 656
4993.74 651
4994.40 773
4995.07 739
4995.74 666
4996.40 663
4997.07 661
4997.74 707
4998.40 696
4999.07 753
4999.74 729
5000.40 760
5001.07 701
5001.74 730
5002.40 707
5003.07 693
5003.74 703
5004.41 678
5005.07 750
5005.74 766
5006.41 676
5007.07 680
5007.74 695
5008.41 745
5009.08 759
5009.74 778
5010.41 757
5011.08 706
5011.75 734
5012.41 744
5013.08 708
5013.75 779
5014.42 772
5015.09 742
5015.75 770
5016.42 661
5017.09 850
5017.76 826
5018.43 788
5019.09 728
5019.76 815
5020.43 876
5021.10 924
5021.77 1023
5022.44 1158
5023.10 1127
5023.77 1259
5024.44 1292
5025.11 1257
5025.78 1243
5026.45 1217
5027.11 1154
5027.78 1146
5028.45 948
5029.12 928
5029.79 958
5030.46 871
5031.13 762
5031.80 756
5032.47 722
5033.13 742
5033.80 668
5034.47 673
5035.14 710
5035.81 791
5036.48 775
5037.15 772
5037.82 726
5038.49 739
5039.16 737
5039.83 729
5040.50 669
5041.17 716
5041.84 799
5042.51 697
5043.18 701
5043.85 768
5044.52 691
5045.18 659
5045.85 741
5046.52 740
5047.19 704
5047.86 707
5048.53 750
5049.20 657
5049.88 770
5050.55 793
5051.22 755
5051.89 800
5052.56 719
5053.23 686
5053.90 708
5054.57 643
5055.24 629
5055.91 687
5056.58 676
5057.25 725
5057.92 730
5058.59 698
5059.26 640
5059.93 651
5060.60 711
5061.27 751
5061.95 780
5062.62 677
5063.29 643
5063.96 657
5064.63 752
5065.30 726
5065.97 727
5066.64 644
5067.31 643
5067.99 623
5068.66 650
5069.33 662
5070.00 673
5070.67 666
5071.34 605
5072.02 637
5072.69 710
5073.36 694
5074.03 678
5074.70 743
5075.37 717
5076.05 737
5076.72 798
5077.39 862
5078.06 877
5078.73 808
5079.41 842
5080.08 912
5080.75 866
5081.42 907
5082.10 844
5082.77 834
5083.44 854
5084.11 871
5084.78 815
5085.46 706
5086.13 720
5086.80 706
5087.48 741
5088.15 786
5088.82 788
5089.49 736
5090.17 846
5090.84 857
5091.51 804
5092.19 779
5092.86 807
5093.53 858
5094.20 841
5094.88 783
5095.55 801
5096.22 834
5096.90 758
5097.57 724
5098.24 739
5098.92 742
5099.59 788
5100.26 877
5100.94 778
5101.61 683
5102.29 784
5102.96 822
5103.63 819
5104.31 827
5104.98 856
5105.65 844
5106.33 795
5107.00 787
5107.68 778
5108.35 887
5109.02 835
5109.70 738
5110.37 764
5111.05 810
5111.72 777
5112.40 799
5113.07 822
5113.74 806
5114.42 757
5115.09 749
5115.77 820
5116.44 776
5117.12 709
5117.79 766
5118.47 836
5119.14 894
5119.82 825
5120.49 935
5121.17 938
5121.84 783
5122.52 788
5123.19 772
5123.87 802
5124.54 749
5125.22 753
5125.89 796
5126.57 809
5127.24 759
5127.92 699
5128.59 697
5129.27 752
5129.94 715
5130.62 728
5131.29 753
5131.97 852
5132.65 791
5133.32 758
5134.00 759
5134.67 760
5135.35 828
5136.02 792
5136.70 760
5137.38 729
5138.05 736
5138.73 651
5139.40 732
5140.08 704
5140.76 739
5141.43 781
5142.11 746
5142.79 775
5143.46 706
5144.14 713
5144.81 694
5145.49 655
5146.17 682
5146.84 639
5147.52 651
5148.20 696
5148.87 768
5149.55 690
5150.23 667
5150.90 659
5151.58 709
5152.26 611
5152.94 587
5153.61 596
5154.29 678
5154.97 718
5155.64 715
5156.32 633
5157.00 671
5157.68 652
5158.35 631
5159.03 651
5159.71 744
5160.39 781
5161.06 686
5161.74 665
5162.42 627
5163.10 739
5163.77 745
5164.45 721
5165.13 738
5165.81 757
5166.48 694
5167.16 725
5167.84 719
5168.52 804
5169.20 675
5169.87 660
5170.55 723
5171.23 704
5171.91 663
5172.59 603
5173.27 579
5173.94 629
5174.62 599
5175.30 596
5175.98 743
5176.66 649
5177.34 747
5178.02 679
5178.69 713
5179.37 658
5180.05 608
5180.73 652
5181.41 644
5182.09 640
5182.77 633
5183.45 681
5184.12 592
5184.80 698
5185.48 701
5186.16 584
5186.84 569
5187.52 619
5188.20 596
5188.88 662
5189.56 626
5190.24 705
5190.92 692
5191.60 686
5192.28 681
5192.96 581
5193.64 613
5194.32 716
5195.00 662
5195.68 603
5196.36 674
5197.03 696
5197.71 714
5198.39 744
5199.07 707
5199.75 726
5200.44 758
5201.12 765
5201.80 777
5202.48 707
5203.16 644
5203.84 695
5204.52 686
5205.20 658
5205.88 696
5206.56 711
5207.24 822
5207.92 836
5208.60 870
5209.28 772
5209.96 776
5210.64 850
5211.32 848
5212.00 892
5212.68 874
5213.37 806
5214.05 949
5214.73 888
5215.41 872
5216.09 768
5216.77 773
5217.45 845
5218.13 813
5218.81 804
5219.50 811
5220.18 847
5220.86 833
5221.54 866
5222.22 930
5222.90 964
5223.59 986
5224.27 902
5224.95 896
5225.63 828
5226.31 812
5226.99 804
5227.68 691
5228.36 758
5229.04 766
5229.72 676
5230.40 687
5231.09 747
5231.77 797
5232.45 764
5233.13 820
5233.81 748
5234.50 761
5235.18 768
5235.86 743
5236.54 712
5237.23 718
5237.91 707
5238.59 762
5239.27 725
5239.96 874
5240.64 703
5241.32 721
5242.01 717
5242.69 713
5243.37 716
5244.05 741
5244.74 722
5245.42 672
5246.10 771
5246.79 782
5247.47 804
5248.15 756
5248.84 810
5249.52 831
5250.20 906
5250.89 884
5251.57 839
5252.25 995
5252.94 910
5253.62 893
5254.30 816
5254.99 836
5255.67 763
5256.36 790
5257.04 757
5257.72 782
5258.41 744
5259.09 745
5259.78 787
5260.46 778
5261.14 715
5261.83 770
5262.51 870
5263.20 863
5263.88 939
5264.56 824
5265.25 827
5265.93 900
5266.62 865
5267.30 856
5267.99 900
5268.67 820
5269.36 832
5270.04 759
5270.73 770
5271.41 751
5272.09 869
5272.78 976
5273.46 818
5274.15 920
5274.83 791
5275.52 707
5276.20 745
5276.89 792
5277.57 803
5278.26 769
5278.94 873
5279.63 881
5280.32 870
5281.00 859
5281.69 972
5282.37 890
5283.06 1014
5283.74 971
5284.43 937
5285.11 947
5285.80 900
5286.49 855
5287.17 835
5287.86 942
5288.54 823
5289.23 786
5289.91 842
5290.60 796
5291.29 768
5291.97 753
5292.66 708
5293.35 771
5294.03 744
5294.72 686
5295.40 771
5296.09 761
5296.78 755
5297.46 798
5298.15 773
5298.84 778
5299.52 756
5300.21 878
5300.90 779
5301.58 735
5302.27 783
5302.96 800
5303.64 796
5304.33 746
5305.02 733
5305.70 791
5306.39 886
5307.08 855
5307.77 845
5308.45 822
5309.14 930
5309.83 978
5310.51 938
5311.20 976
5311.89 987
5312.58 981
5313.26 974
5313.95 1096
5314.64 931
5315.33 826
5316.01 749
5316.70 771
5317.39 737
5318.08 794
5318.77 896
5319.45 807
5320.14 905
5320.83 871
5321.52 889
5322.20 978
5322.89 850
5323.58 889
5324.27 894
5324.96 923
5325.65 804
5326.33 806
5327.02 701
5327.71 748
5328.40 790
5329.09 671
5329.78 664
5330.46 695
5331.15 685
5331.84 761
5332.53 761
5333.22 733
5333.91 689
5334.60 741
5335.29 731
5335.98 747
5336.66 629
5337.35 716
5338.04 661
5338.73 727
5339.42 744
5340.11 713
5340.80 768
5341.49 769
5342.18 820
5342.87 757
5343.56 835
5344.25 790
5344.94 741
5345.62 769
5346.31 861
5347.00 807
5347.69 825
5348.38 762
5349.07 661
5349.76 742
5350.45 794
5351.14 892
5351.83 912
5352.52 1013
5353.21 933
5353.90 832
5354.59 846
5355.28 888
5355.97 785
5356.66 761
5357.35 738
5358.04 708
5358.74 730
5359.43 692
5360.12 808
5360.81 667
5361.50 668
5362.19 721
5362.88 642
5363.57 721
5364.26 702
5364.95 600
5365.64 658
5366.33 638
5367.02 710
5367.71 635
5368.41 631
5369.10 707
5369.79 726
5370.48 641
5371.17 668
5371.86 664
5372.55 648
5373.24 622
5373.94 745
5374.63 663
5375.32 659
5376.01 704
5376.70 700
5377.39 673
5378.08 612
5378.78 633
5379.47 674
5380.16 702
5380.85 630
5381.54 693
5382.24 653
5382.93 617
5383.62 621
5384.31 649
5385.00 646
5385.70 618
5386.39 675
5387.08 655
5387.77 681
5388.47 670
5389.16 632
5389.85 796
5390.54 736
5391.23 659
5391.93 642
5392.62 670
5393.31 725
5394.01 708
5394.70 669
5395.39 650
5396.08 711
5396.78 713
5397.47 664
5398.16 594
5398.86 613
5399.55 637
5400.24 674
5400.93 669
5401.63 660
5402.32 682
5403.01 573
5403.71 637
5404.40 652
5405.09 652
5405.79 632
5406.48 675
5407.17 649
5407.87 599
5408.56 603
5409.26 621
5409.95 662
5410.64 641
5411.34 595
5412.03 630
5412.72 605
5413.42 562
5414.11 656
5414.81 601
5415.50 582
5416.19 596
5416.89 573
5417.58 615
5418.28 604
5418.97 605
5419.67 647
5420.36 719
5421.05 701
5421.75 660
5422.44 643
5423.14 688
5423.83 656
5424.53 660
5425.22 682
5425.92 641
5426.61 657
5427.31 639
5428.00 655
5428.70 752
5429.39 698
5430.09 745
5430.78 648
5431.48 670
5432.17 671
5432.87 648
5433.56 678
5434.26 608
5434.95 758
5435.65 798
5436.34 859
5437.04 827
5437.73 793
5438.43 769
5439.13 763
5439.82 791
5440.52 825
5441.21 737
5441.91 756
5442.60 834
5443.30 763
5444.00 893
5444.69 856
5445.39 921
5446.08 942
5446.78 922
5447.48 1046
5448.17 1094
5448.87 1009
5449.56 1002
5450.26 1045
5450.96 1083
5451.65 1037
5452.35 995
5453.05 912
5453.74 886
5454.44 823
5455.14 810
5455.83 819
5456.53 703
5457.23 710
5457.92 737
5458.62 720
5459.32 839
5460.01 755
5460.71 804
5461.41 867
5462.11 857
5462.80 820
5463.50 871
5464.20 956
5464.89 1040
5465.59 1054
5466.29 1032
5466.99 930
5467.68 1080
5468.38 1134
5469.08 879
5469.78 892
5470.47 845
5471.17 877
5471.87 882
5472.57 947
5473.26 967
5473.96 918
5474.66 912
5475.36 1011
5476.06 951
5476.75 940
5477.45 1002
5478.15 1068
5478.85 1018
5479.55 1169
5480.24 1206
5480.94 1359
5481.64 1441
5482.34 1423
5483.04 1462
5483.74 1369
5484.43 1291
5485.13 1373
5485.83 1278
5486.53 1134
5487.23 1171
5487.93 1184
5488.63 1121
5489.33 945
5490.02 854
5490.72 878
5491.42 956
5492.12 1053
5492.82 1079
5493.52 1100
5494.22 1201
5494.92 1155
5495.62 1030
5496.32 1122
5497.01 1217
5497.71 1276
5498.41 1354
5499.11 1352
5499.81 1552
5500.51 1775
5501.21 2030
5501.91 2395
5502.61 2393
5503.31 2314
5504.01 2153
5504.71 2143
5505.41 1949
5506.11 1595
5506.81 1361
5507.51 1294
5508.21 1269
5508.91 1144
5509.61 1155
5510.31 1152
5511.01 1121
5511.71 1176
5512.41 1063
5513.11 1040
5513.81 1080
5514.51 1150
5515.21 1074
5515.91 1109
5516.61 1142
5517.31 1021
5518.01 1003
5518.72 1062
5519.42 1017
5520.12 1113
5520.82 1098
5521.52 1097
5522.22 1069
5522.92 1047
5523.62 1074
5524.32 1034
5525.02 995
5525.72 920
5526.43 905
5527.13 897
5527.83 981
5528.53 841
5529.23 872
5529.93 901
5530.63 849
5531.33 876
5532.04 841
5532.74 811
5533.44 767
5534.14 737
5534.84 837
5535.54 780
5536.25 831
5536.95 796
5537.65 733
5538.35 870
5539.05 832
5539.76 902
5540.46 850
5541.16 819
5541.86 802
5542.56 773
5543.27 829
5543.97 855
5544.67 866
5545.37 822
5546.08 737
5546.78 864
5547.48 707
5548.18 698
5548.89 803
5549.59 793
5550.29 818
5550.99 810
5551.70 776
5552.40 659
5553.10 679
5553.81 675
5554.51 703
5555.21 622
5555.91 713
5556.62 722
5557.32 733
5558.02 723
5558.73 732
5559.43 752
5560.13 612
5560.84 673
5561.54 687
5562.24 629
5562.95 634
5563.65 737
5564.35 683
5565.06 690
5565.76 676
5566.47 783
5567.17 706
5567.87 653
5568.58 702
5569.28 686
5569.98 736
5570.69 787
5571.39 664
5572.10 662
5572.80 679
5573.50 705
5574.21 729
5574.91 713
5575.62 747
5576.32 877
5577.03 928
5577.73 773
5578.44 721
5579.14 709
5579.84 683
5580.55 817
5581.25 791
5581.96 701
5582.66 673
5583.37 735
5584.07 698
5584.78 703
5585.48 690
5586.19 691
5586.89 624
5587.60 663
5588.30 690
5589.01 722
5589.71 722
5590.42 730
5591.12 779
5591.83 698
5592.53 621
5593.24 641
5593.94 700
5594.65 643
5595.36 640
5596.06 694
5596.77 666
5597.47 714
5598.18 698
5598.88 727
5599.59 725
5600.30 663
5601.00 699
5601.71 689
5602.41 701
5603.12 706
5603.83 670
5604.53 712
5605.24 677
5605.94 716
5606.65 695
5607.36 612
5608.06 636
5608.77 717
5609.48 641
5610.18 620
5610.89 591
5611.60 559
5612.30 614
5613.01 630
5613.72 627
5614.42 616
5615.13 746
5615.84 746
5616.54 616
5617.25 592
5617.96 635
5618.66 713
5619.37 721
5620.08 670
5620.78 677
5621.49 628
5622.20 613
5622.91 621
5623.61 756
5624.32 718
5625.03 676
5625.74 641
5626.44 645
5627.15 669
5627.86 707
5628.57 737
5629.27 742
5629.98 759
5630.69 795
5631.40 785
5632.11 769
5632.81 753
5633.52 851
5634.23 830
5634.94 812
5635.65 761
5636.35 788
5637.06 680
5637.77 723
5638.48 747
5639.19 782
5639.89 849
5640.60 920
5641.31 985
5642.02 884
5642.73 854
5643.44 864
5644.15 720
5644.85 886
5645.56 786
5646.27 767
5646.98 642
5647.69 675
5648.40 709
5649.11 763
5649.82 782
5650.53 679
5651.23 733
5651.94 683
5652.65 706
5653.36 724
5654.07 729
5654.78 662
5655.49 773
5656.20 829
5656.91 842
5657.62 810
5658.33 780
5659.04 906
5659.75 850
5660.46 880
5661.17 947
5661.88 999
5662.59 870
5663.30 878
5664.00 783
5664.71 776
5665.42 731
5666.13 659
5666.84 685
5667.55 654
5668.27 750
5668.98 822
5669.69 868
5670.40 800
5671.11 971
5671.82 895
5672.53 1053
5673.24 954
5673.95 820
5674.66 861
5675.37 851
5676.08 820
5676.79 793
5677.50 829
5678.21 822
5678.92 664
5679.63 713
5680.34 703
5681.06 668
5681.77 724
5682.48 745
5683.19 727
5683.90 694
5684.61 705
5685.32 696
5686.03 739
5686.74 676
5687.46 698
5688.17 687
5688.88 744
5689.59 646
5690.30 701
5691.01 743
5691.72 658
5692.44 679
5693.15 739
5693.86 763
5694.57 717
5695.28 730
5696.00 646
5696.71 702
5697.42 632
5698.13 591
5698.84 641
5699.56 631
5700.27 650
5700.98 651
5701.69 733
5702.40 696
5703.12 629
5703.83 634
5704.54 649
5705.25 618
5705.97 650
5706.68 654
5707.39 651
5708.10 644
5708.82 698
5709.53 704
5710.24 748
5710.95 640
5711.67 615
5712.38 641
5713.09 650
5713.81 641
5714.52 617
5715.23 666
5715.95 591
5716.66 617
5717.37 618
5718.09 645
5718.80 619
5719.51 593
5720.23 594
5720.94 609
5721.65 652
5722.37 645
5723.08 674
5723.79 610
5724.51 671
5725.22 715
5725.93 825
5726.65 787
5727.36 745
5728.08 855
5728.79 911
5729.50 894
5730.22 950
5730.93 993
5731.65 930
5732.36 810
5733.07 823
5733.79 807
5734.50 772
5735.22 644
5735.93 705
5736.65 721
5737.36 695
5738.07 624
5738.79 626
5739.50 696
5740.22 624
5740.93 565
5741.65 667
5742.36 661
5743.08 656
5743.79 628
5744.51 624
5745.22 681
5745.94 684
5746.65 668
5747.37 647
5748.08 683
5748.80 613
5749.51 690
5750.23 590
5750.94 589
5751.66 712
5752.37 754
5753.09 759
5753.80 642
5754.52 650
5755.24 800
5755.95 808
5756.67 773
5757.38 834
5758.10 861
5758.81 738
5759.53 702
5760.25 657
5760.96 702
5761.68 588
5762.39 679
5763.11 607
5763.83 603
5764.54 623
5765.26 694
5765.97 604
5766.69 669
5767.41 690
5768.12 661
5768.84 687
5769.56 658
5770.27 650
5770.99 687
5771.71 613
5772.42 674
5773.14 717
5773.86 711
5774.57 787
5775.29 602
5776.01 666
5776.72 668
5777.44 687
5778.16 663
5778.88 667
5779.59 708
5780.31 748
5781.03 787
5781.74 632
5782.46 652
5783.18 676
5783.90 656
5784.61 677
5785.33 680
5786.05 722
5786.77 765
5787.48 771
5788.20 719
5788.92 712
5789.64 676
5790.35 669
5791.07 754
5791.79 817
5792.51 783
5793.23 755
5793.94 804
5794.66 915
5795.38 820
5796.10 817
5796.82 935
5797.53 964
5798.25 1082
5798.97 1203
5799.69 1294
5800.41 1483
5801.13 1841
5801.84 2043
5802.56 2293
5803.28 2117
5804.00 1949
5804.72 1801
5805.44 1527
5806.16 1207
5806.87 1138
5807.59 970
5808.31 934
5809.03 915
5809.75 863
5810.47 764
5811.19 790
5811.91 843
5812.63 876
5813.35 972
5814.07 969
5814.78 967
5815.50 944
5816.22 834
5816.94 862
5817.66 903
5818.38 924
5819.10 855
5819.82 941
5820.54 999
5821.26 1009
5821.98 844
5822.70 813
5823.42 776
5824.14 800
5824.86 796
5825.58 764
5826.30 752
5827.02 701
5827.74 741
5828.46 653
5829.18 657
5829.90 740
5830.62 736
5831.34 706
5832.06 716
5832.78 686
5833.50 638
5834.22 824
5834.94 774
5835.66 759
5836.38 708
5837.10 636
5837.82 653
5838.55 686
5839.27 648
5839.99 765
5840.71 825
5841.43 749
5842.15 820
5842.87 782
5843.59 718
5844.31 732
5845.03 770
5845.76 755
5846.48 754
5847.20 695
5847.92 791
5848.64 784
5849.36 749
5850.08 663
5850.81 695
5851.53 730
5852.25 641
5852.97 662
5853.69 636
5854.41 714
5855.14 796
5855.86 762
5856.58 735
5857.30 755
5858.02 697
5858.74 711
5859.47 756
5860.19 645
5860.91 660
5861.63 626
5862.36 695
5863.08 712
5863.80 639
5864.52 713
5865.24 695
5865.97 632
5866.69 629
5867.41 588
5868.13 689
5868.86 726
5869.58 737
5870.30 720
5871.03 710
5871.75 748
5872.47 730
5873.19 689
5873.92 702
5874.64 685
5875.36 679
5876.09 696
5876.81 758
5877.53 778
5878.26 819
5878.98 703
5879.70 692
5880.43 646
5881.15 633
5881.87 628
5882.60 633
5883.32 621
5884.04 710
5884.77 744
5885.49 721
5886.21 657
5886.94 691
5887.66 663
5888.39 653
5889.11 678
5889.83 690
5890.56 723
5891.28 638
5892.01 652
5892.73 633
5893.45 735
5894.18 664
5894.90 659
5895.63 647
5896.35 669
5897.07 629
5897.80 641
5898.52 681
5899.25 603
5899.97 566
5900.70 725
5901.42 742
5902.15 667
5902.87 690
5903.60 725
5904.32 703
5905.05 640
5905.77 669
5906.50 625
5907.22 678
5907.95 689
5908.67 709
5909.40 608
5910.12 686
5910.85 692
5911.57 655
5912.30 665
5913.02 647
5913.75 690
5914.47 641
5915.20 675
5915.92 694
5916.65 683
5917.38 684
5918.10 646
5918.83 686
5919.55 742
5920.28 774
5921.00 748
5921.73 724
5922.46 726
5923.18 695
5923.91 726
5924.63 735
5925.36 735
5926.09 727
5926.81 682
5927.54 722
5928.26 748
5928.99 786
5929.72 836
5930.44 814
5931.17 738
5931.90 794
5932.62 827
5933.35 755
5934.08 840
5934.80 789
5935.53 744
5936.26 818
5936.98 885
5937.71 876
5938.44 800
5939.16 803
5939.89 936
5940.62 961
5941.35 981
5942.07 971
5942.80 890
5943.53 924
5944.25 968
5944.98 912
5945.71 888
5946.44 943
5947.16 1052
5947.89 1052
5948.62 986
5949.35 1054
5950.07 1119
5950.80 1333
5951.53 1238
5952.26 1173
5952.99 1269
5953.71 1438
5954.44 1529
5955.17 1391
5955.90 1387
5956.62 1262
5957.35 1305
5958.08 1188
5958.81 1189
5959.54 1235
5960.27 1389
5960.99 1205
5961.72 1237
5962.45 1342
5963.18 1370
5963.91 1362
5964.64 1616
5965.36 1599
5966.09 1770
5966.82 2164
5967.55 2300
5968.28 2357
5969.01 2311
5969.74 2286
5970.47 2289
5971.19 2141
5971.92 1852
5972.65 1684
5973.38 1688
5974.11 1521
5974.84 1465
5975.57 1503
5976.30 1540
5977.03 1503
5977.76 1546
5978.49 1488
5979.22 1668
5979.95 1520
5980.67 1663
5981.40 1796
5982.13 1802
5982.86 1713
5983.59 1753
5984.32 1726
5985.05 1810
5985.78 1778
5986.51 1756
5987.24 1904
5987.97 1885
5988.70 1774
5989.43 1769
5990.16 1903
5990.89 1795
5991.62 1822
5992.35 1881
5993.08 1804
5993.81 1760
5994.54 1876
5995.27 2008
5996.00 1897
5996.73 1791
5997.47 1992
5998.20 1962
5998.93 2105
5999.66 2085
6000.39 1983
6001.12 2029
6001.85 2080
6002.58 1979
6003.31 1936
6004.04 2024
6004.77 1814
6005.50 1822
6006.24 1840
6006.97 1901
6007.70 1923
6008.43 1999
6009.16 2135
6009.89 2462
6010.62 2790
6011.35 3430
6012.09 3966
6012.82 4814
6013.55 5512
6014.28 6237
6015.01 6647
6015.74 6831
6016.47 6956
6017.21 6636
6017.94 6286
6018.67 5377
6019.40 4608
6020.13 4069
6020.87 3400
6021.60 2747
6022.33 2329
6023.06 2176
6023.79 1942
6024.53 1764
6025.26 1670
6025.99 1643
6026.72 1574
6027.46 1565
6028.19 1530
6028.92 1497
6029.65 1533
6030.39 1513
6031.12 1526
6031.85 1677
6032.58 1545
6033.32 1358
6034.05 1312
6034.78 1285
6035.51 1310
6036.25 1420
6036.98 1447
6037.71 1452
6038.45 1400
6039.18 1286
6039.91 1342
6040.65 1388
6041.38 1603
6042.11 1553
6042.85 1542
6043.58 1409
6044.31 1608
6045.05 1713
6045.78 1690
6046.51 1724
6047.25 1817
6047.98 1842
6048.71 1862
6049.45 1887
6050.18 1794
6050.91 2077
6051.65 2201
6052.38 2450
6053.12 2616
6053.85 2695
6054.58 3008
6055.32 2944
6056.05 2784
6056.79 2591
6057.52 2466
6058.25 2295
6058.99 2051
6059.72 1839
6060.46 1783
6061.19 1710
6061.93 1667
6062.66 1623
6063.40 1571
6064.13 1571
6064.86 1541
6065.60 1549
6066.33 1558
6067.07 1416
6067.80 1498
6068.54 1575
6069.27 1487
6070.01 1460
6070.74 1357
6071.48 1377
6072.21 1428
6072.95 1472
6073.68 1527
6074.42 1430
6075.15 1389
6075.89 1365
6076.63 1273
6077.36 1168
6078.10 1213
6078.83 1177
6079.57 1162
6080.30 1222
6081.04 1242
6081.77 1209
6082.51 1212
6083.25 1108
6083.98 1179
6084.72 1234
6085.45 1276
6086.19 1220
6086.92 1264
6087.66 1246
6088.40 1196
6089.13 1165
6089.87 1157
6090.61 1181
6091.34 1295
6092.08 1255
6092.81 1238
6093.55 1257
6094.29 1204
6095.02 1144
6095.76 1146
6096.50 1152
6097.23 1128
6097.97 1179
6098.71 1102
6099.44 1021
6100.18 1008
6100.92 1001
6101.65 1067
6102.39 1090
6103.13 1081
6103.86 1100
6104.60 1114
6105.34 1095
6106.08 1161
6106.81 1166
6107.55 1094
6108.29 1082
6109.02 963
6109.76 1027
6110.50 1171
6111.24 1154
6111.97 1101
6112.71 973
6113.45 1004
6114.19 1117
6114.92 1086
6115.66 1132
6116.40 1196
6117.14 1183
6117.88 1123
6118.61 1182
6119.35 1256
6120.09 1208
6120.83 1139
6121.57 1144
6122.30 1096
6123.04 1054
6123.78 1126
6124.52 1189
6125.26 1163
6126.00 1293
6126.73 1202
6127.47 1223
6128.21 1266
6128.95 1222
6129.69 1264
6130.43 1290
6131.16 1229
6131.90 1225
6132.64 1153
6133.38 1266
6134.12 1285
6134.86 1180
6135.60 1062
6136.34 1148
6137.08 1179
6137.81 1186
6138.55 1185
6139.29 1183
6140.03 1170
6140.77 1236
6141.51 1172
6142.25 1207
6142.99 1272
6143.73 1204
6144.47 1136
6145.21 1092
6145.95 1101
6146.69 1128
6147.43 1182
6148.17 1187
6148.91 1154
6149.65 1072
6150.39 1210
6151.13 1191
6151.86 1214
6152.60 1203
6153.34 1165
6154.08 1245
6154.83 1291
6155.57 1334
6156.31 1424
6157.05 1427
6157.79 1445
6158.53 1452
6159.27 1498
6160.01 1568
6160.75 1542
6161.49 1439
6162.23 1459
6162.97 1383
6163.71 1408
6164.45 1429
6165.19 1465
6165.93 1617
6166.67 1534
6167.41 1606
6168.15 1597
6168.89 1694
6169.64 1698
6170.38 1694
6171.12 1712
6171.86 1707
6172.60 1564
6173.34 1577
6174.08 1546
6174.82 1493
6175.57 1390
6176.31 1363
6177.05 1338
6177.79 1274
6178.53 1413
6179.27 1409
6180.01 1461
6180.76 1474
6181.50 1370
6182.24 1403
6182.98 1530
6183.72 1493
6184.46 1492
6185.21 1596
6185.95 1489
6186.69 1433
6187.43 1514
6188.17 1497
6188.92 1542
6189.66 1550
6190.40 1664
6191.14 1647
6191.89 1676
6192.63 1733
6193.37 1849
6194.11 1844
6194.86 1909
6195.60 1984
6196.34 1985
6197.08 2021
6197.83 2079
6198.57 2146
6199.31 2114
6200.05 2041
6200.80 2058
6201.54 1903
6202.28 1914
6203.03 2014
6203.77 2141
6204.51 2210
6205.26 2344
6206.00 2846
6206.74 3768
6207.48 4617
6208.23 5903
6208.97 7284
6209.71 8640
6210.46 9763
6211.20 10330
6211.95 10503
6212.69 9735
6213.43 8689
6214.18 7434
6214.92 6296
6215.66 5205
6216.41 4099
6217.15 3467
6217.89 2866
6218.64 2502
6219.38 2281
6220.13 2085
6220.87 1836
6221.61 1889
6222.36 1864
6223.10 1771
6223.85 1739
6224.59 1791
6225.34 1787
6226.08 1765
6226.82 1679
6227.57 1688
6228.31 1718
6229.06 1529
6229.80 1424
6230.55 1305
6231.29 1308
6232.04 1268
6232.78 1209
6233.53 1323
6234.27 1347
6235.02 1293
6235.76 1272
6236.51 1240
6237.25 1331
6238.00 1264
6238.74 1289
6239.49 1317
6240.23 1449
6240.98 1376
6241.72 1519
6242.47 1392
6243.21 1374
6243.96 1326
6244.70 1492
6245.45 1560
6246.20 1758
6246.94 1967
6247.69 2168
6248.43 2360
6249.18 2574
6249.92 2771
6250.67 2737
6251.42 2651
6252.16 2455
6252.91 2345
6253.65 2073
6254.40 1856
6255.15 1694
6255.89 1592
6256.64 1457
6257.38 1438
6258.13 1362
6258.88 1364
6259.62 1405
6260.37 1323
6261.12 1394
6261.86 1344
6262.61 1395
6263.36 1393
6264.10 1430
6264.85 1517
6265.60 1409
6266.34 1383
6267.09 1482
6267.84 1376
6268.58 1498
6269.33 1463
6270.08 1510
6270.82 1409
6271.57 1401
6272.32 1293
6273.07 1331
6273.81 1450
6274.56 1391
6275.31 1413
6276.05 1473
6276.80 1510
6277.55 1671
6278.30 1682
6279.04 1607
6279.79 1530
6280.54 1443
6281.29 1545
6282.03 1608
6282.78 1498
6283.53 1425
6284.28 1499
6285.03 1455
6285.77 1470
6286.52 1522
6287.27 1625
6288.02 1628
6288.77 1603
6289.51 1675
6290.26 1838
6291.01 1865
6291.76 1737
6292.51 1543
6293.26 1437
6294.00 1433
6294.75 1360
6295.50 1289
6296.25 1282
6297.00 1246
6297.75 1233
6298.50 1191
6299.24 1237
6299.99 1272
6300.74 1300
6301.49 1326
6302.24 1257
6302.99 1278
6303.74 1399
6304.49 1339
6305.24 1302
6305.99 1310
6306.73 1297
6307.48 1222
6308.23 1290
6308.98 1276
6309.73 1280
6310.48 1229
6311.23 1179
6311.98 1285
6312.73 1295
6313.48 1240
6314.23 1199
6314.98 1189
6315.73 1231
6316.48 1266
6317.23 1197
6317.98 1116
6318.73 1212
6319.48 1177
6320.23 1312
6320.98 1302
6321.73 1188
6322.48 1114
6323.23 1121
6323.98 1036
6324.73 1037
6325.48 1012
6326.23 1095
6326.98 1083
6327.73 1122
6328.48 1148
6329.23 1123
6329.98 1185
6330.73 1203
6331.48 1273
6332.23 1137
6332.98 1148
6333.73 1214
6334.49 1054
6335.24 1034
6335.99 1087
6336.74 1132
6337.49 1062
6338.24 1152
6338.99 1129
6339.74 1079
6340.49 1070
6341.25 1117
6342.00 1093
6342.75 1069
6343.50 1014
6344.25 979
6345.00 1143
6345.75 1077
6346.51 1112
6347.26 1178
6348.01 1220
6348.76 1153
6349.51 1246
6350.26 1240
6351.02 1192
6351.77 1495
6352.52 1590
6353.27 1596
6354.02 1679
6354.78 1824
6355.53 1828
6356.28 1735
6357.03 1781
6357.78 1481
6358.54 1386
6359.29 1430
6360.04 1334
6360.79 1146
6361.55 1148
6362.30 1183
6363.05 1210
6363.80 1225
6364.56 1140
6365.31 1147
6366.06 1151
6366.81 1266
6367.57 1291
6368.32 1263
6369.07 1404
6369.83 1242
6370.58 1110
6371.33 1217
6372.08 1250
6372.84 1167
6373.59 1080
6374.34 1097
6375.10 1154
6375.85 1172
6376.60 1153
6377.36 1063
6378.11 1037
6378.86 1004
6379.62 1074
6380.37 965
6381.12 1002
6381.88 1006
6382.63 984
6383.39 930
6384.14 1013
6384.89 1044
6385.65 983
6386.40 1017
6387.16 951
6387.91 972
6388.66 971
6389.42 893
6390.17 882
6390.93 924
6391.68 975
6392.43 977
6393.19 998
6393.94 996
6394.70 951
6395.45 958
6396.21 933
6396.96 1011
6397.72 990
6398.47 1029
6399.22 1020
6399.98 1010
6400.73 848
6401.49 846
6402.24 928
6403.00 1042
6403.75 960
6404.51 884
6405.26 859
6406.02 943
6406.77 989
6407.53 995
6408.28 1010
6409.04 1095
6409.79 1151
6410.55 1175
6411.31 1149
6412.06 1167
6412.82 1147
6413.57 1034
6414.33 978
6415.08 973
6415.84 930
6416.59 1101
6417.35 1078
6418.11 998
6418.86 956
6419.62 969
6420.37 976
6421.13 1002
6421.89 927
6422.64 855
6423.40 931
6424.15 932
6424.91 895
6425.67 951
6426.42 970
6427.18 964
6427.94 858
6428.69 889
6429.45 896
6430.20 843
6430.96 953
6431.72 870
6432.47 876
6433.23 814
6433.99 793
6434.74 813
6435.50 840
6436.26 888
6437.02 929
6437.77 887
6438.53 886
6439.29 885
6440.04 823
6440.80 929
6441.56 921
6442.32 994
6443.07 975
6443.83 938
6444.59 938
6445.34 913
6446.10 898
6446.86 927
6447.62 920
6448.37 948
6449.13 924
6449.89 886
6450.65 835
6451.41 908
6452.16 886
6452.92 864
6453.68 822
6454.44 818
6455.19 887
6455.95 823
6456.71 930
6457.47 904
6458.23 903
6458.99 930
6459.74 928
6460.50 903
6461.26 849
6462.02 889
6462.78 832
6463.54 987
6464.29 967
6465.05 937
6465.81 947
6466.57 847
6467.33 868
6468.09 864
6468.85 882
6469.60 912
6470.36 951
6471.12 951
6471.88 974
6472.64 1023
6473.40 1070
6474.16 1039
6474.92 1002
6475.68 966
6476.44 1001
6477.20 1031
6477.95 1012
6478.71 1052
6479.47 999
6480.23 1031
6480.99 1021
6481.75 1164
6482.51 1080
6483.27 1029
6484.03 1099
6484.79 1127
6485.55 1096
6486.31 1111
6487.07 1168
6487.83 1169
6488.59 1154
6489.35 1107
6490.11 1218
6490.87 1248
6491.63 1315
6492.39 1313
6493.15 1262
6493.91 1298
6494.67 1429
6495.43 1494
6496.19 1386
6496.95 1494
6497.71 1463
6498.47 1434
6499.23 1493
6499.99 1551
6500.76 1452
6501.52 1372
6502.28 1354
6503.04 1431
6503.80 1458
6504.56 1438
6505.32 1515
6506.08 1413
6506.84 1605
6507.60 1556
6508.36 1646
6509.13 1846
6509.89 1846
6510.65 1837
6511.41 1784
6512.17 1970
6512.93 1949
6513.69 1792
6514.45 1699
6515.22 1734
6515.98 1766
6516.74 1775
6517.50 1670
6518.26 1779
6519.02 1806
6519.79 1896
6520.55 1837
6521.31 1825
6522.07 1939
6522.83 2003
6523.60 1997
6524.36 2195
6525.12 2305
6525.88 2424
6526.64 2717
6527.41 3143
6528.17 3258
6528.93 3370
6529.69 3652
6530.46 3772
6531.22 3610
6531.98 3640
6532.74 3259
6533.51 3526
6534.27 4113
6535.03 4822
6535.79 5864
6536.56 7018
6537.32 7930
6538.08 8673
6538.85 8783
6539.61 8768
6540.37 7863
6541.13 6744
6541.90 5589
6542.66 4479
6543.42 3818
6544.19 3279
6544.95 2665
6545.71 2304
6546.48 2120
6547.24 1874
6548.00 1663
6548.77 1722
6549.53 1803
6550.29 1726
6551.06 1664
6551.82 1623
6552.58 1636
6553.35 1642
6554.11 1582
6554.88 1461
6555.64 1517
6556.40 1497
6557.17 1395
6557.93 1350
6558.70 1273
6559.46 1282
6560.22 1363
6560.99 1409
6561.75 1414
6562.52 1523
6563.28 1614
6564.05 1677
6564.81 1697
6565.57 1795
6566.34 1739
6567.10 1876
6567.87 1799
6568.63 1711
6569.40 1736
6570.16 1694
6570.93 1716
6571.69 1721
6572.46 1735
6573.22 1847
6573.99 2084
6574.75 2130
6575.52 2156
6576.28 2257
6577.05 2367
6577.81 2243
6578.58 2306
6579.34 2360
6580.11 2249
6580.87 2106
6581.64 2011
6582.40 2054
6583.17 2142
6583.93 2011
6584.70 1933
6585.47 1957
6586.23 1914
6587.00 1756
6587.76 1796
6588.53 1845
6589.29 1860
6590.06 1895
6590.83 1781
6591.59 2028
6592.36 2196
6593.12 2338
6593.89 2527
6594.66 2700
6595.42 2890
6596.19 3193
6596.96 3216
6597.72 3179
6598.49 3065
6599.25 2997
6600.02 2599
6600.79 2414
6601.55 2140
6602.32 2025
6603.09 1836
6603.85 1721
6604.62 1720
6605.39 1669
6606.15 1597
6606.92 1663
6607.69 1527
6608.46 1623
6609.22 1521
6609.99 1563
6610.76 1634
6611.52 1537
6612.29 1535
6613.06 1626
6613.83 1643
6614.59 1612
6615.36 1520
6616.13 1486
6616.89 1387
6617.66 1535
6618.43 1429
6619.20 1324
6619.96 1377
6620.73 1416
6621.50 1395
6622.27 1341
6623.04 1355
6623.80 1320
6624.57 1308
6625.34 1347
6626.11 1480
6626.88 1310
6627.64 1305
6628.41 1389
6629.18 1280
6629.95 1235
6630.72 1341
6631.48 1338
6632.25 1403
6633.02 1482
6633.79 1532
6634.56 1648
6635.33 1789
6636.10 1824
6636.86 1896
6637.63 1836
6638.40 1799
6639.17 1664
6639.94 1640
6640.71 1540
6641.48 1522
6642.25 1396
6643.01 1308
6643.78 1217
6644.55 1315
6645.32 1215
6646.09 1177
6646.86 1226
6647.63 1298
6648.40 1188
6649.17 1254
6649.94 1268
6650.71 1295
6651.48 1260
6652.25 1281
6653.01 1298
6653.78 1333
6654.55 1225
6655.32 1308
6656.09 1380
6656.86 1367
6657.63 1352
6658.40 1342
6659.17 1390
6659.94 1211
6660.71 1210
6661.48 1235
6662.25 1277
6663.02 1319
6663.79 1295
6664.56 1216
6665.33 1202
6666.10 1180
6666.87 1195
6667.64 1185
6668.42 1172
6669.19 1249
6669.96 1169
6670.73 1183
6671.50 1239
6672.27 1325
6673.04 1250
6673.81 1362
6674.58 1355
6675.35 1404
6676.12 1337
6676.89 1246
6677.66 1254
6678.44 1339
6679.21 1351
6679.98 1304
6680.75 1305
6681.52 1453
6682.29 1522
6683.06 1436
6683.83 1468
6684.60 1576
6685.38 1790
6686.15 1910
6686.92 1921
6687.69 1983
6688.46 1970
6689.23 1826
6690.01 1714
6690.78 1610
6691.55 1463
6692.32 1409
6693.09 1338
6693.86 1189
6694.64 1201
6695.41 1177
6696.18 1297
6696.95 1181
6697.73 1166
6698.50 1131
6699.27 1171
6700.04 1272
6700.81 1247
6701.59 1306
6702.36 1233
6703.13 1211
6703.90 1215
6704.68 1206
6705.45 1163
6706.22 1147
6706.99 1140
6707.77 1191
6708.54 1111
6709.31 1081
6710.09 1155
6710.86 1184
6711.63 1149
6712.40 1106
6713.18 1093
6713.95 1074
6714.72 1112
6715.50 1132
6716.27 1149
6717.04 1067
6717.82 1037
6718.59 1084
6719.36 1076
6720.14 975
6720.91 971
6721.68 1076
6722.46 1056
6723.23 1121
6724.00 1043
6724.78 1085
6725.55 1140
6726.33 1109
6727.10 1159
6727.87 1153
6728.65 1058
6729.42 1080
6730.20 1113
6730.97 1097
6731.74 1154
6732.52 1090
6733.29 1196
6734.07 1213
6734.84 1211
6735.61 1270
6736.39 1312
6737.16 1185
6737.94 1198
6738.71 1180
6739.49 1194
6740.26 1218
6741.04 1304
6741.81 1300
6742.59 1258
6743.36 1288
6744.13 1340
6744.91 1309
6745.68 1284
6746.46 1242
6747.23 1394
6748.01 1352
6748.78 1264
6749.56 1365
6750.33 1436
6751.11 1406
6751.89 1561
6752.66 1719
6753.44 1767
6754.21 1944
6754.99 1995
6755.76 1802
6756.54 1614
6757.31 1574
6758.09 1503
6758.86 1478
6759.64 1312
6760.42 1222
6761.19 1185
6761.97 1159
6762.74 1184
6763.52 1132
6764.30 1087
6765.07 1205
6765.85 1217
6766.62 1240
6767.40 1134
6768.18 1097
6768.95 1059
6769.73 1094
6770.51 1128
6771.28 1138
6772.06 1100
6772.83 1079
6773.61 1072
6774.39 1076
6775.16 1034
6775.94 1150
6776.72 1111
6777.49 1096
6778.27 1007
6779.05 1038
6779.82 1083
6780.60 1138
6781.38 1078
6782.16 987
6782.93 1016
6783.71 1117
6784.49 1097
6785.26 1070
6786.04 1011
6786.82 986
6787.60 1012
6788.37 1051
6789.15 997
6789.93 1033
6790.71 1022
6791.48 993
6792.26 1008
6793.04 1063
6793.82 1022
6794.59 1053
6795.37 1010
6796.15 1029
6796.93 1028
6797.70 933
6798.48 937
6799.26 1025
6800.04 1136
6800.82 1089
6801.60 1040
6802.37 1189
6803.15 1078
6803.93 1156
6804.71 1173
6805.49 1263
6806.26 1212
6807.04 1161
6807.82 1133
6808.60 1136
6809.38 1132
6810.16 1114
6810.94 989
6811.71 961
6812.49 1072
6813.27 1092
6814.05 1044
6814.83 971
6815.61 1068
6816.39 1110
6817.17 1000
6817.95 1075
6818.73 1156
6819.50 1110
6820.28 1100
6821.06 1146
6821.84 1071
6822.62 1086
6823.40 1162
6824.18 1137
6824.96 1133
6825.74 1070
6826.52 1099
6827.30 1043
6828.08 1040
6828.86 901
6829.64 981
6830.42 966
6831.20 970
6831.98 946
6832.76 894
6833.54 1013
6834.32 1029
6835.10 1054
6835.88 1089
6836.66 1016
6837.44 924
6838.22 1004
6839.00 960
6839.78 846
6840.56 909
6841.34 946
6842.12 946
6842.90 1032
6843.68 907
6844.46 926
6845.24 912
6846.02 924
6846.80 1002
6847.58 1085
6848.36 1197
6849.14 1358
6849.93 1512
6850.71 1731
6851.49 1885
6852.27 2111
6853.05 2176
6853.83 2125
6854.61 2140
6855.39 1902
6856.17 1676
6856.96 1528
6857.74 1308
6858.52 1289
6859.30 1176
6860.08 1112
6860.86 1131
6861.64 1097
6862.43 1124
6863.21 1103
6863.99 1071
6864.77 1121
6865.55 1099
6866.33 1079
6867.12 1129
6867.90 1262
6868.68 1214
6869.46 1132
6870.24 1177
6871.03 1143
6871.81 1117
6872.59 1062
6873.37 1062
6874.16 1062
6874.94 1026
6875.72 1053
6876.50 1058
6877.28 1120
6878.07 1198
6878.85 1245
6879.63 1269
6880.42 1312
6881.20 1322
6881.98 1326
6882.76 1318
6883.55 1375
6884.33 1345
6885.11 1477
6885.89 1684
6886.68 1974
6887.46 2259
6888.24 2421
6889.03 2823
6889.81 3106
6890.59 3089
6891.38 2796
6892.16 2284
6892.94 2109
6893.73 1881
6894.51 1646
6895.29 1573
6896.08 1403
6896.86 1443
6897.64 1363
6898.43 1403
6899.21 1366
6900.00 1364
6900.78 1353
6901.56 1388
6902.35 1479
6903.13 1511
6903.91 1553
6904.70 1450
6905.48 1406
6906.27 1446
6907.05 1464
6907.84 1397
6908.62 1457
6909.40 1369
6910.19 1368
6910.97 1292
6911.76 1255
6912.54 1341
6913.33 1243
6914.11 1185
6914.90 1165
6915.68 1120
6916.46 1207
6917.25 1168
6918.03 1130
6918.82 1097
6919.60 1182
6920.39 1158
6921.17 1185
6921.96 1141
6922.74 1172
6923.53 1083
6924.31 1159
6925.10 1221
6925.88 1279
6926.67 1491
6927.45 1379
6928.24 1390
6929.03 1411
6929.81 1331
6930.60 1385
6931.38 1418
6932.17 1347
6932.95 1421
6933.74 1517
6934.52 1564
6935.31 1688
6936.10 1657
6936.88 1547
6937.67 1624
6938.45 1466
6939.24 1284
6940.03 1377
6940.81 1459
6941.60 1482
6942.38 1457
6943.17 1480
6943.96 1523
6944.74 1594
6945.53 1584
6946.32 1588
6947.10 1635
6947.89 1624
6948.68 1804
6949.46 1843
6950.25 1797
6951.03 1738
6951.82 1652
6952.61 1823
6953.40 1689
6954.18 1568
6954.97 1610
6955.76 1717
6956.54 1720
6957.33 1787
6958.12 1788
6958.90 1704
6959.69 1758
6960.48 1781
6961.27 1740
6962.05 1688
6962.84 1691
6963.63 1642
6964.41 1684
6965.20 1738
6965.99 1642
6966.78 1562
6967.56 1600
6968.35 1735
6969.14 1805
6969.93 1934
6970.72 2044
6971.50 2043
6972.29 1982
6973.08 1967
6973.87 2000
6974.66 2040
6975.44 2036
6976.23 2015
6977.02 2035
6977.81 2035
6978.60 2073
6979.38 2170
6980.17 2178
6980.96 2207
6981.75 2592
6982.54 2882
6983.33 3250
6984.11 3812
6984.90 4529
6985.69 5272
6986.48 6223
6987.27 6372
6988.06 6631
6988.85 6593
6989.64 6180
6990.42 5539
6991.21 4740
6992.00 4103
6992.79 3508
6993.58 3076
6994.37 2677
6995.16 2485
6995.95 2622
6996.74 2780
6997.53 3306
6998.32 3894
6999.10 4575
6999.89 5342
7000.68 6059
7001.47 6361
7002.26 6495
7003.05 6304
7003.84 5693
7004.63 5121
7005.42 4372
7006.21 3783
7007.00 3268
7007.79 2703
7008.58 2447
7009.37 2221
7010.16 1968
7010.95 1796
7011.74 1946
7012.53 2168
7013.32 2288
7014.11 2134
7014.90 2098
7015.69 2145
7016.48 2187
7017.27 2051
7018.06 1708
7018.85 1637
7019.64 1671
7020.43 1766
7021.23 1441
7022.02 1508
7022.81 1714
7023.60 1626
7024.39 1728
7025.18 1792
7025.97 1903
7026.76 1934
7027.55 1933
7028.34 1894
7029.13 1806
7029.93 1721
7030.72 1708
7031.51 1685
7032.30 1677
7033.09 1553
7033.88 1581
7034.67 1523
7035.46 1572
7036.26 1720
7037.05 1662
7037.84 1773
7038.63 1767
7039.42 1844
7040.21 1790
7041.01 1903
7041.80 1872
7042.59 1825
7043.38 1961
7044.17 1792
7044.97 1608
7045.76 1622
7046.55 1612
7047.34 1619
7048.13 1564
7048.93 1677
7049.72 1930
7050.51 2091
7051.30 2319
7052.09 2304
7052.89 2172
7053.68 2003
7054.47 1759
7055.26 1691
7056.06 1616
7056.85 1518
7057.64 1513
7058.44 1484
7059.23 1523
7060.02 1478
7060.81 1592
7061.61 1437
7062.40 1523
7063.19 1544
7063.99 1462
7064.78 1648
7065.57 1568
7066.37 1495
7067.16 1534
7067.95 1471
7068.74 1500
7069.54 1529
7070.33 1476
7071.13 1505
7071.92 1354
7072.71 1344
7073.51 1452
7074.30 1504
7075.09 1488
7075.89 1553
7076.68 1448
7077.47 1426
7078.27 1403
7079.06 1488
7079.86 1375
7080.65 1387
7081.44 1398
7082.24 1414
7083.03 1343
7083.83 1370
7084.62 1322
7085.41 1288
7086.21 1307
7087.00 1353
7087.80 1361
7088.59 1356
7089.39 1513
7090.18 1548
7090.98 1395
7091.77 1327
7092.56 1300
7093.36 1309
7094.15 1319
7094.95 1328
7095.74 1133
7096.54 1079
7097.33 1066
7098.13 1081
7098.92 1052
7099.72 962
7100.51 1075
7101.31 1092
7102.10 1119
7102.90 1023
7103.69 1074
7104.49 1160
7105.29 1074
7106.08 1080
7106.88 1017
7107.67 962
7108.47 1027
7109.26 1015
7110.06 920
7110.85 938
7111.65 934
7112.45 918
7113.24 924
7114.04 915
7114.83 964
7115.63 999
7116.42 827
7117.22 1003
7118.02 981
7118.81 975
7119.61 1020
7120.41 942
7121.20 956
7122.00 1010
7122.79 959
7123.59 926
7124.39 949
7125.18 883
7125.98 846
7126.78 943
7127.57 973
7128.37 946
7129.17 917
7129.96 917
7130.76 1022
7131.56 969
7132.35 938
7133.15 925
7133.95 956
7134.74 1027
7135.54 975
7136.34 1004
7137.14 973
7137.93 931
7138.73 879
7139.53 840
7140.33 855
7141.12 908
7141.92 843
7142.72 804
7143.51 893
7144.31 928
7145.11 887
7145.91 955
7146.71 868
7147.50 857
7148.30 836
7149.10 891
7149.90 928
7150.69 883
7151.49 754
7152.29 860
7153.09 863
7153.89 840
7154.68 821
7155.48 754
7156.28 861
7157.08 829
7157.88 829
7158.68 798
7159.47 866
7160.27 848
7161.07 806
7161.87 804
7162.67 799
7163.47 794
7164.27 838
7165.06 786
7165.86 808
7166.66 727
7167.46 761
7168.26 761
7169.06 798
7169.86 794
7170.66 812
7171.46 835
7172.25 861
7173.05 828
7173.85 761
7174.65 840
7175.45 832
7176.25 786
7177.05 731
7177.85 774
7178.65 808
7179.45 807
7180.25 873
7181.05 827
7181.85 952
7182.65 1006
7183.45 1018
7184.25 1049
7185.05 969
7185.85 930
7186.65 955
7187.45 933
7188.25 923
7189.05 849
7189.85 924
7190.65 873
7191.45 822
7192.25 820
7193.05 790
7193.85 737
7194.65 637
7195.45 701
7196.25 802
7197.05 776
7197.85 790
7198.65 757
7199.45 736
7200.25 851
7201.05 835
7201.85 762
7202.65 772
7203.46 752
7204.26 728
7205.06 796
7205.86 723
7206.66 752
7207.46 776
7208.26 804
7209.06 754
7209.86 744
7210.66 751
7211.47 769
7212.27 778
7213.07 783
7213.87 734
7214.67 850
7215.47 849
7216.27 731
7217.08 817
7217.88 885
7218.68 877
7219.48 928
7220.28 828
7221.09 889
7221.89 819
7222.69 817
7223.49 832
7224.29 772
7225.10 786
7225.90 810
7226.70 751
7227.50 730
7228.30 710
7229.11 728
7229.91 720
7230.71 736
7231.51 756
7232.32 710
7233.12 694
7233.92 748
7234.72 748
7235.53 803
7236.33 804
7237.13 850
7237.93 775
7238.74 849
7239.54 941
7240.34 874
7241.15 822
7241.95 840
7242.75 964
7243.55 874
7244.36 811
7245.16 785
7245.96 912
7246.77 904
7247.57 806
7248.37 797
7249.18 791
7249.98 850
7250.78 918
7251.59 848
7252.39 804
7253.20 898
7254.00 881
7254.80 834
7255.61 833
7256.41 830
7257.21 897
7258.02 873
7258.82 868
7259.63 864
7260.43 852
7261.23 878
7262.04 863
7262.84 914
7263.65 829
7264.45 872
7265.26 915
7266.06 954
7266.86 871
7267.67 859
7268.47 847
7269.28 910
7270.08 1018
7270.89 963
7271.69 964
7272.50 961
7273.30 956
7274.11 1009
7274.91 936
7275.71 1000
7276.52 1063
7277.32 1025
7278.13 1030
7278.93 990
7279.74 985
7280.55 1042
7281.35 1106
7282.16 1246
7282.96 1459
7283.77 1765
7284.57 1939
7285.38 2195
7286.18 2276
7286.99 2366
7287.79 2345
7288.60 2093
7289.40 1978
7290.21 1734
7291.02 1664
7291.82 1483
7292.63 1439
7293.43 1276
7294.24 1236
7295.05 1209
7295.85 1129
7296.66 1095
7297.46 1152
7298.27 1136
7299.08 1180
7299.88 1119
7300.69 1206
7301.49 1249
7302.30 1144
7303.11 1239
7303.91 1301
7304.72 1224
7305.53 1239
7306.33 1354
7307.14 1344
7307.95 1452
7308.75 1515
7309.56 1618
7310.37 1674
7311.17 1847
7311.98 1922
7312.79 2049
7313.59 1871
7314.40 1800
7315.21 1757
7316.02 1889
7316.82 1887
7317.63 1898
7318.44 2217
7319.24 2622
7320.05 2992
7320.86 3218
7321.67 3638
7322.47 3718
7323.28 3890
7324.09 3665
7324.90 3204
7325.70 2944
7326.51 2590
7327.32 2211
7328.13 1985
7328.94 1708
7329.74 1584
7330.55 1487
7331.36 1515
7332.17 1431
7332.98 1336
7333.78 1268
7334.59 1311
7335.40 1368
7336.21 1339
7337.02 1268
7337.82 1327
7338.63 1288
7339.44 1282
7340.25 1210
7341.06 1321
7341.87 1254
7342.68 1226
7343.48 1163
7344.29 1162
7345.10 1240
7345.91 1202
7346.72 1193
7347.53 1278
7348.34 1385
7349.15 1418
7349.95 1360
7350.76 1367
7351.57 1378
7352.38 1322
7353.19 1391
7354.00 1392
7354.81 1172
7355.62 1150
7356.43 1220
7357.24 1230
7358.05 1238
7358.86 1332
7359.67 1355
7360.48 1317
7361.29 1349
7362.09 1324
7362.90 1364
7363.71 1394
7364.52 1427
7365.33 1503
7366.14 1408
7366.95 1331
7367.76 1338
7368.57 1403
7369.38 1389
7370.19 1250
7371.00 1315
7371.81 1243
7372.62 1402
7373.43 1370
7374.25 1377
7375.06 1330
7375.87 1319
7376.68 1392
7377.49 1467
7378.30 1395
7379.11 1592
7379.92 1852
7380.73 1880
7381.54 2095
7382.35 2185
7383.16 2248
7383.97 2304
7384.78 2309
7385.59 2150
7386.41 1950
7387.22 1631
7388.03 1645
7388.84 1517
7389.65 1292
7390.46 1348
7391.27 1309
7392.08 1266
7392.89 1206
7393.71 1238
7394.52 1159
7395.33 1250
7396.14 1263
7396.95 1266
7397.76 1376
7398.58 1473
7399.39 1575
7400.20 1703
7401.01 1775
7401.82 1842
7402.63 1871
7403.45 1806
7404.26 1793
7405.07 1686
7405.88 1624
7406.69 1728
7407.51 1797
7408.32 1673
7409.13 1606
7409.94 1522
7410.76 1511
7411.57 1346
7412.38 1272
7413.19 1214
7414.01 1175
7414.82 1212
7415.63 1154
7416.44 1049
7417.26 978
7418.07 1068
7418.88 1161
7419.69 1134
7420.51 1110
7421.32 1045
7422.13 1066
7422.95 1091
7423.76 1103
7424.57 1102
7425.39 931
7426.20 938
7427.01 953
7427.83 990
7428.64 998
7429.45 962
7430.27 946
7431.08 869
7431.89 847
7432.71 878
7433.52 908
7434.33 846
7435.15 896
7435.96 900
7436.77 949
7437.59 933
7438.40 951
7439.22 987
7440.03 981
7440.84 967
7441.66 999
7442.47 979
7443.29 945
7444.10 887
7444.91 961
7445.73 996
7446.54 893
7447.36 904
7448.17 919
7448.99 954
7449.80 878
7450.62 830
7451.43 821
7452.24 865
7453.06 815
7453.87 847
7454.69 838
7455.50 951
7456.32 880
7457.13 931
7457.95 998
7458.76 920
7459.58 932
7460.39 977
7461.21 981
7462.02 910
7462.84 949
7463.65 967
7464.47 1078
7465.28 1066
7466.10 1040
7466.92 950
7467.73 872
7468.55 904
7469.36 883
7470.18 970
7470.99 950
7471.81 1009
7472.62 1007
7473.44 877
7474.26 879
7475.07 1001
7475.89 1012
7476.70 919
7477.52 910
7478.34 968
7479.15 868
7479.97 860
7480.78 858
7481.60 836
7482.42 830
7483.23 911
7484.05 857
7484.87 835
7485.68 839
7486.50 764
7487.32 750
7488.13 665
7488.95 783
7489.76 745
7490.58 778
7491.40 744
7492.22 768
7493.03 862
7493.85 795
7494.67 828
7495.48 807
7496.30 752
7497.12 749
7497.93 798
7498.75 715
7499.57 767
7500.39 766
7501.20 786
7502.02 708
7502.84 712
7503.66 668
7504.47 739
7505.29 677
7506.11 741
7506.93 697
7507.74 640
7508.56 691
7509.38 726
7510.20 694
7511.01 694
7511.83 724
7512.65 635
7513.47 730
7514.29 797
7515.10 732
7515.92 678
7516.74 707
7517.56 727
7518.38 720
7519.19 653
7520.01 707
7520.83 679
7521.65 604
7522.47 675
7523.29 711
7524.11 656
7524.92 662
7525.74 725
7526.56 631
7527.38 636
7528.20 696
7529.02 708
7529.84 686
7530.66 665
7531.47 697
7532.29 711
7533.11 631
7533.93 654
7534.75 704
7535.57 704
7536.39 582
7537.21 612
7538.03 629
7538.85 607
7539.67 655
7540.49 617
7541.31 732
7542.12 721
7542.94 688
7543.76 610
7544.58 628
7545.40 616
7546.22 673
7547.04 696
7547.86 682
7548.68 650
7549.50 654
7550.32 687
7551.14 627
7551.96 738
7552.78 712
7553.60 752
7554.42 654
7555.24 647
7556.06 665
7556.88 742
7557.70 729
7558.52 738
7559.35 689
7560.17 711
7560.99 674
7561.81 715
7562.63 670
7563.45 649
7564.27 742
7565.09 704
7565.91 685
7566.73 673
7567.55 703
7568.37 643
7569.19 555
7570.02 607
7570.84 645
7571.66 663
7572.48 661
7573.30 615
7574.12 673
7574.94 736
7575.76 634
7576.59 668
7577.41 689
7578.23 714
7579.05 686
7579.87 725
7580.69 667
7581.51 742
7582.34 700
7583.16 630
7583.98 705
7584.80 680
7585.62 650
7586.45 727
7587.27 749
7588.09 734
7588.91 692
7589.73 701
7590.56 793
7591.38 717
7592.20 788
7593.02 726
7593.85 737
7594.67 738
7595.49 768
7596.31 726
7597.14 815
7597.96 743
7598.78 750
7599.60 721
7600.43 739
7601.25 724
7602.07 729
7602.89 776
7603.72 827
7604.54 837
7605.36 972
7606.19 1029
7607.01 975
7607.83 877
7608.66 937
7609.48 983
7610.30 918
7611.12 879
7611.95 828
7612.77 777
7613.59 822
7614.42 836
7615.24 922
7616.07 903
7616.89 980
7617.71 1064
7618.54 1149
7619.36 1179
7620.18 1111
7621.01 1199
7621.83 1152
7622.66 1015
7623.48 932
7624.30 881
7625.13 909
7625.95 969
7626.78 954
7627.60 893
7628.42 1027
7629.25 1024
7630.07 923
7630.90 1097
7631.72 1109
7632.55 1159
7633.37 1156
7634.19 1202
7635.02 1227
7635.84 1079
7636.67 1011
7637.49 1032
7638.32 987
7639.14 863
7639.97 838
7640.79 767
7641.62 793
7642.44 799
7643.27 784
7644.09 669
7644.92 659
7645.74 678
7646.57 659
7647.39 645
7648.22 723
7649.04 690
7649.87 675
7650.70 707
7651.52 631
7652.35 651
7653.17 637
7654.00 708
7654.82 668
7655.65 646
7656.47 656
7657.30 718
7658.13 630
7658.95 630
7659.78 621
7660.60 623
7661.43 651
7662.26 658
7663.08 622
7663.91 644
7664.73 644
7665.56 671
7666.39 645
7667.21 601
7668.04 727
7668.87 752
7669.69 754
7670.52 773
7671.35 695
7672.17 687
7673.00 762
7673.83 674
7674.65 710
7675.48 653
7676.31 598
7677.13 573
7677.96 586
7678.79 702
7679.61 614
7680.44 644
7681.27 624
7682.09 677
7682.92 540
7683.75 657
7684.58 716
7685.40 757
7686.23 701
7687.06 723
7687.89 739
7688.71 667
7689.54 723
7690.37 686
7691.20 687
7692.02 711
7692.85 672
7693.68 645
7694.51 686
7695.33 634
7696.16 628
7696.99 688
7697.82 791
7698.65 746
7699.47 842
7700.30 884
7701.13 816
7701.96 745
7702.79 688
7703.62 772
7704.44 764
7705.27 750
7706.10 634
7706.93 680
7707.76 673
7708.59 708
7709.41 620
7710.24 631
7711.07 606
7711.90 697
7712.73 667
7713.56 634
7714.39 589
7715.22 675
7716.05 659
7716.87 657
7717.70 571
7718.53 631
7719.36 641
7720.19 609
7721.02 565
7721.85 637
7722.68 601
7723.51 557
7724.34 596
7725.17 602
7726.00 612
7726.83 662
7727.66 612
7728.48 679
7729.31 592
7730.14 604
7730.97 604
7731.80 567
7732.63 599
7733.46 656
7734.29 575
7735.12 661
7735.95 636
7736.78 614
7737.61 600
7738.44 641
7739.27 572
7740.10 576
7740.93 645
7741.77 636
7742.60 665
7743.43 695
7744.26 656
7745.09 599
7745.92 648
7746.75 766
7747.58 884
7748.41 842
7749.24 936
7750.07 929
7750.90 993
7751.73 845
7752.56 837
7753.39 841
7754.23 770
7755.06 693
7755.89 626
7756.72 630
7757.55 672
7758.38 682
7759.21 664
7760.04 681
7760.88 638
7761.71 650
7762.54 650
7763.37 659
7764.20 611
7765.03 621
7765.86 625
7766.70 615
7767.53 637
7768.36 664
7769.19 689
7770.02 684
7770.86 601
7771.69 544
7772.52 619
7773.35 552
7774.18 639
7775.02 738
7775.85 671
7776.68 652
7777.51 623
7778.34 639
7779.18 663
7780.01 635
7780.84 704
7781.67 598
7782.51 622
7783.34 637
7784.17 599
7785.00 597
7785.84 665
7786.67 716
7787.50 681
7788.34 657
7789.17 704
7790.00 624
7790.83 627
7791.67 624
7792.50 622
7793.33 664
7794.17 694
7795.00 694
7795.83 729
7796.67 720
7797.50 618
7798.33 616
7799.17 705
7800.00 759
7800.83 754
7801.67 682
7802.50 732
7803.33 743
7804.17 778
7805.00 743
7805.84 745
7806.67 726
7807.50 710
7808.34 789
7809.17 730
7810.01 700
7810.84 719
7811.67 751
7812.51 741
7813.34 854
7814.18 856
7815.01 889
7815.84 1012
7816.68 1005
7817.51 1078
7818.35 995
7819.18 1043
7820.02 1030
7820.85 963
7821.69 930
7822.52 891
7823.36 945
7824.19 951
7825.03 1038
7825.86 929
7826.69 1055
7827.53 1190
7828.36 1074
7829.20 1074
7830.03 1054
7830.87 1063
7831.71 1091
7832.54 1006
7833.38 1016
7834.21 1115
7835.05 1067
7835.88 1027
7836.72 1160
7837.55 1052
7838.39 1053
7839.22 1010
7840.06 989
7840.90 917
7841.73 953
7842.57 926
7843.40 849
7844.24 818
7845.07 763
7845.91 856
7846.75 895
7847.58 859
7848.42 840
7849.25 792
7850.09 810
7850.93 787
7851.76 765
7852.60 844
7853.44 798
7854.27 829
7855.11 778
7855.94 774
7856.78 834
7857.62 796
7858.45 848
7859.29 856
7860.13 870
7860.96 810
7861.80 953
7862.64 917
7863.47 846
7864.31 836
7865.15 851
7865.99 809
7866.82 799
7867.66 816
7868.50 852
7869.33 876
7870.17 870
7871.01 833
7871.85 883
7872.68 846
7873.52 840
7874.36 834
7875.20 872
7876.03 935
7876.87 999
7877.71 963
7878.55 1121
7879.38 1229
7880.22 1138
7881.06 1102
7881.90 954
7882.74 928
7883.57 987
7884.41 958
7885.25 918
7886.09 875
7886.93 805
7887.76 808
7888.60 915
7889.44 856
7890.28 943
7891.12 1011
7891.96 1118
7892.79 1082
7893.63 1037
7894.47 978
7895.31 996
7896.15 1083
7896.99 1035
7897.83 932
7898.66 880
7899.50 1005
7900.34 988
7901.18 862
7902.02 941
7902.86 922
7903.70 911
7904.54 895
7905.38 846
7906.21 865
7907.05 924
7907.89 882
7908.73 799
7909.57 771
7910.41 772
7911.25 813
7912.09 786
7912.93 783
7913.77 743
7914.61 825
7915.45 905
7916.29 906
7917.13 920
7917.97 990
7918.81 1076
7919.65 1094
7920.49 1025
7921.33 998
7922.17 961
7923.01 918
7923.85 972
7924.69 896
7925.53 783
7926.37 742
7927.21 831
7928.05 809
7928.89 738
7929.73 765
7930.57 722
7931.41 719
7932.25 692
7933.09 746
7933.93 740
7934.77 794
7935.61 755
7936.45 754
7937.29 723
7938.14 775
7938.98 750
7939.82 739
7940.66 730
7941.50 715
7942.34 740
7943.18 835
7944.02 825
7944.86 807
7945.70 875
7946.55 868
7947.39 949
7948.23 887
7949.07 878
7949.91 773
7950.75 840
7951.59 801
7952.44 803
7953.28 906
7954.12 875
7954.96 875
7955.80 929
7956.65 960
7957.49 825
7958.33 801
7959.17 918
7960.01 898
7960.86 884
7961.70 910
7962.54 974
7963.38 940
7964.22 1002
7965.07 976
7965.91 974
7966.75 997
7967.59 1056
7968.44 1094
7969.28 1184
7970.12 1220
7970.96 1131
7971.81 987
7972.65 911
7973.49 835
7974.33 836
7975.18 847
7976.02 789
7976.86 750
7977.71 690
7978.55 771
7979.39 797
7980.23 816
7981.08 786
7981.92 741
7982.76 826
7983.61 836
7984.45 825
7985.29 773
7986.14 764
7986.98 693
7987.82 679
7988.67 734
7989.51 731
7990.36 734
7991.20 690
7992.04 658
7992.89 708
7993.73 679
7994.57 652
7995.42 639
7996.26 664
7997.11 626
7997.95 614
7998.79 660
7999.64 678
8000.48 641
8001.33 623
8002.17 646
8003.01 666
8003.86 636
8004.70 661
8005.55 605
8006.39 667
8007.24 637
8008.08 628
8008.93 639
8009.77 574
8010.62 658
8011.46 627
8012.30 614
8013.15 591
8013.99 640
8014.84 580
8015.68 609
8016.53 549
8017.37 562
8018.22 571
8019.06 605
8019.91 607
8020.76 591
8021.60 554
8022.45 528
8023.29 565
8024.14 585
8024.98 610
8025.83 561
8026.67 548
8027.52 584
8028.36 550
8029.21 535
8030.06 528
8030.90 537
8031.75 562
8032.59 518
8033.44 527
8034.28 613
8035.13 667
8035.98 618
8036.82 573
8037.67 634
8038.52 609
8039.36 526
8040.21 561
8041.05 570
8041.90 519
8042.75 566
8043.59 535
8044.44 575
8045.29 494
8046.13 613
8046.98 597
8047.83 576
8048.67 529
8049.52 577
8050.37 561
8051.21 556
8052.06 588
8052.91 499
8053.75 527
8054.60 543
8055.45 536
8056.30 495
8057.14 500
8057.99 538
8058.84 629
8059.68 565
8060.53 546
8061.38 490
8062.23 528
8063.07 522
8063.92 526
8064.77 534
8065.62 575
8066.46 563
8067.31 473
8068.16 518
8069.01 544
8069.85 507
8070.70 485
8071.55 548
8072.40 501
8073.25 484
8074.09 546
8074.94 535
8075.79 498
8076.64 497
8077.49 543
8078.34 495
8079.18 519
8080.03 464
8080.88 538
8081.73 483
8082.58 512
8083.43 477
8084.27 519
8085.12 525
8085.97 534
8086.82 504
8087.67 501
8088.52 537
8089.37 501
8090.22 496
8091.06 502
8091.91 502
8092.76 505
8093.61 531
8094.46 549
8095.31 531
8096.16 460
8097.01 520
8097.86 556
8098.71 489
8099.56 491
8100.41 505
8101.26 500
8102.11 483
8102.95 533
8103.80 517
8104.65 500
8105.50 503
8106.35 511
8107.20 532
8108.05 533
8108.90 438
8109.75 485
8110.60 530
8111.45 541
8112.30 551
8113.15 497
8114.00 541
8114.85 531
8115.70 524
8116.55 571
8117.40 547
8118.25 588
8119.10 579
8119.96 525
8120.81 548
8121.66 574
8122.51 559
8123.36 549
8124.21 569
8125.06 543
8125.91 564
8126.76 573
8127.61 570
8128.46 597
8129.31 591
8130.16 595
8131.02 577
8131.87 531
8132.72 534
8133.57 539
8134.42 542
8135.27 599
8136.12 544
8136.97 540
8137.83 543
8138.68 613
8139.53 580
8140.38 613
8141.23 558
8142.08 636
8142.93 736
8143.79 714
8144.64 689
8145.49 671
8146.34 722
8147.19 726
8148.05 673
8148.90 616
8149.75 591
8150.60 647
8151.45 565
8152.31 532
8153.16 592
8154.01 639
8154.86 636
8155.71 749
8156.57 817
8157.42 785
8158.27 810
8159.12 761
8159.98 670
8160.83 702
8161.68 608
8162.54 624
8163.39 634
8164.24 600
8165.09 586
8165.95 636
8166.80 641
8167.65 589
8168.51 608
8169.36 601
8170.21 585
8171.06 571
8171.92 607
8172.77 588
8173.62 595
8174.48 544
8175.33 606
8176.18 585
8177.04 564
8177.89 557
8178.74 561
8179.60 512
8180.45 531
8181.31 645
8182.16 578
8183.01 535
8183.87 501
8184.72 497
8185.57 545
8186.43 546
8187.28 572
8188.14 526
8188.99 529
8189.84 527
8190.70 506
8191.55 532
8192.41 538
8193.26 476
8194.12 547
8194.97 561
8195.83 527
8196.68 511
8197.53 540
8198.39 491
8199.24 484
8200.10 558
8200.95 587
8201.81 483
8202.66 502
8203.52 500
8204.37 528
8205.23 525
8206.08 479
8206.94 532
8207.79 574
8208.65 488
8209.50 445
8210.36 522
8211.21 510
8212.07 562
8212.92 574
8213.78 558
8214.63 546
8215.49 527
8216.34 544
8217.20 573
8218.06 565
8218.91 502
8219.77 505
8220.62 553
8221.48 559
8222.33 535
8223.19 571
8224.05 614
8224.90 597
8225.76 563
8226.61 547
8227.47 581
8228.33 558
8229.18 543
8230.04 599
8230.90 552
8231.75 533
8232.61 465
8233.46 498
8234.32 479
8235.18 492
8236.03 498
8236.89 488
8237.75 496
8238.60 515
8239.46 486
8240.32 467
8241.17 503
8242.03 530
8242.89 502
8243.74 479
8244.60 466
8245.46 446
8246.32 467
8247.17 510
8248.03 439
8248.89 442
8249.74 438
8250.60 480
8251.46 536
8252.32 487
8253.17 489
8254.03 515
8254.89 495
8255.75 494
8256.60 528
8257.46 509
8258.32 567
8259.18 525
8260.04 469
8260.89 470
8261.75 484
8262.61 542
8263.47 485
8264.32 465
8265.18 450
8266.04 451
8266.90 517
8267.76 498
8268.62 485
8269.47 530
8270.33 492
8271.19 588
8272.05 581
8272.91 510
8273.77 563
8274.62 493
8275.48 501
8276.34 535
8277.20 576
8278.06 582
8278.92 516
8279.78 529
8280.64 514
8281.49 542
8282.35 544
8283.21 512
8284.07 512
8284.93 506
8285.79 522
8286.65 552
8287.51 523
8288.37 574
8289.23 584
8290.09 570
8290.95 571
8291.80 550
8292.66 633
8293.52 732
8294.38 701
8295.24 634
8296.10 617
8296.96 684
8297.82 615
8298.68 558
8299.54 612
8300.40 664
8301.26 635
8302.12 573
8302.98 673
8303.84 638
8304.70 633
8305.56 631
8306.42 632
8307.28 702
8308.14 558
8309.00 587
8309.86 602
8310.72 630
8311.58 636
8312.44 595
8313.31 600
8314.17 674
8315.03 650
8315.89 646
8316.75 639
8317.61 553
8318.47 555
8319.33 626
8320.19 624
8321.05 595
8321.91 532
8322.77 583
8323.64 533
8324.50 489
8325.36 527
8326.22 554
8327.08 527
8327.94 485
8328.80 543
8329.66 558
8330.53 546
8331.39 501
8332.25 565
8333.11 557
8333.97 517
8334.83 553
8335.70 568
8336.56 500
8337.42 524
8338.28 511
8339.14 527
8340.00 518
8340.87 475
8341.73 487
8342.59 456
8343.45 545
8344.32 539
8345.18 548
8346.04 546
8346.90 572
8347.76 559
8348.63 553
8349.49 502
8350.35 595
8351.21 517
8352.08 497
8352.94 577
8353.80 554
8354.66 539
8355.53 528
8356.39 557
8357.25 568
8358.12 566
8358.98 520
8359.84 514
8360.71 520
8361.57 547
8362.43 543
8363.29 521
8364.16 567
8365.02 596
8365.88 527
8366.75 561
8367.61 565
8368.47 528
8369.34 559
8370.20 510
8371.06 508
8371.93 539
8372.79 562
8373.66 571
8374.52 580
8375.38 567
8376.25 570
8377.11 582
8377.97 595
8378.84 543
8379.70 563
8380.57 585
8381.43 566
8382.30 568
8383.16 566
8384.02 590
8384.89 543
8385.75 542
8386.62 656
8387.48 643
8388.35 574
8389.21 600
8390.07 533
8390.94 620
8391.80 541
8392.67 562
8393.53 605
8394.40 629
8395.26 586
8396.13 608
8396.99 599
8397.86 621
8398.72 607
8399.59 569
8400.45 589
8401.32 633
8402.18 618
8403.05 567
8403.91 645
8404.78 651
8405.64 648
8406.51 661
8407.37 645
8408.24 655
8409.11 605
8409.97 636
8410.84 664
8411.70 697
8412.57 710
8413.43 725
8414.30 694
8415.17 664
8416.03 726
8416.90 781
8417.76 689
8418.63 704
8419.50 728
8420.36 725
8421.23 749
8422.09 737
8422.96 775
8423.83 787
8424.69 766
8425.56 783
8426.43 767
8427.29 845
8428.16 936
8429.02 902
8429.89 855
8430.76 900
8431.62 930
8432.49 847
8433.36 917
8434.23 916
8435.09 952
8435.96 998
8436.83 892
8437.69 976
8438.56 993
8439.43 1001
8440.29 1065
8441.16 1155
8442.03 1261
8442.90 1258
8443.76 1259
8444.63 1387
8445.50 1479
8446.37 1490
8447.23 1351
8448.10 1363
8448.97 1387
8449.84 1414
8450.70 1339
8451.57 1279
8452.44 1249
8453.31 1360
8454.17 1546
8455.04 1768
8455.91 1871
8456.78 2172
8457.65 2433
8458.51 2541
8459.38 2664
8460.25 2484
8461.12 2288
8461.99 2105
8462.86 1878
8463.72 1818
8464.59 1646
8465.46 1586
8466.33 1569
8467.20 1627
8468.07 1906
8468.93 2397
8469.80 2953
8470.67 3574
8471.54 4130
8472.41 4408
8473.28 4194
8474.15 3883
8475.02 3276
8475.89 2877
8476.75 2414
8477.62 2004
8478.49 1642
8479.36 1482
8480.23 1316
8481.10 1127
8481.97 1102
8482.84 998
8483.71 1052
8484.58 1083
8485.45 1031
8486.32 1025
8487.19 1001
8488.06 957
8488.92 969
8489.79 971
8490.66 922
8491.53 889
8492.40 890
8493.27 917
8494.14 969
8495.01 942
8495.88 952
8496.75 1014
8497.62 1004
8498.49 992
8499.36 1004
8500.23 992
8501.10 923
8501.97 926
8502.85 867
8503.72 949
8504.59 989
8505.46 938
8506.33 908
8507.20 961
8508.07 1041
8508.94 1118
8509.81 1131
8510.68 1182
8511.55 1249
8512.42 1115
8513.29 1108
8514.16 994
8515.03 968
8515.91 949
8516.78 914
8517.65 886
8518.52 861
8519.39 913
8520.26 814
8521.13 795
8522.00 775
8522.88 796
8523.75 874
8524.62 821
8525.49 855
8526.36 857
8527.23 830
8528.10 843
8528.98 848
8529.85 908
8530.72 917
8531.59 912
8532.46 876
8533.34 932
8534.21 911
8535.08 922
8535.95 874
8536.82 942
8537.70 960
8538.57 910
8539.44 943
8540.31 955
8541.18 854
8542.06 874
8542.93 865
8543.80 953
8544.67 882
8545.55 867
8546.42 921
8547.29 895
8548.17 963
8549.04 985
8549.91 994
8550.78 958
8551.66 905
8552.53 1023
8553.40 938
8554.28 1051
8555.15 1032
8556.02 1051
8556.89 1033
8557.77 1111
8558.64 945
8559.51 874
8560.39 868
8561.26 848
8562.13 838
8563.01 794
8563.88 743
8564.75 683
8565.63 747
8566.50 722
8567.38 717
8568.25 691
8569.12 719
8570.00 736
8570.87 748
8571.74 771
8572.62 750
8573.49 686
8574.37 777
8575.24 739
8576.11 692
8576.99 649
8577.86 653
8578.74 659
8579.61 699
8580.49 643
8581.36 658
8582.23 697
8583.11 671
8583.98 681
8584.86 710
8585.73 700
8586.61 752
8587.48 754
8588.36 710
8589.23 682
8590.11 647
8590.98 679
8591.86 792
8592.73 729
8593.61 758
8594.48 692
8595.36 685
8596.23 693
8597.11 658
8597.98 582
8598.86 655
8599.73 648
8600.61 687
8601.48 670
8602.36 639
8603.23 666
8604.11 676
8604.99 669
8605.86 648
8606.74 660
8607.61 616
8608.49 630
8609.36 667
8610.24 674
8611.12 672
8611.99 658
8612.87 650
8613.74 681
8614.62 644
8615.50 678
8616.37 682
8617.25 621
8618.12 722
8619.00 682
8619.88 714
8620.75 743
8621.63 683
8622.51 671
8623.38 711
8624.26 710
8625.14 742
8626.01 711
8626.89 689
8627.77 716
8628.64 682
8629.52 710
8630.40 738
8631.27 825
8632.15 802
8633.03 808
8633.90 744
8634.78 787
8635.66 781
8636.54 696
8637.41 720
8638.29 770
8639.17 742
8640.05 780
8640.92 837
8641.80 843
8642.68 838
8643.55 873
8644.43 882
8645.31 825
8646.19 863
8647.07 850
8647.94 772
8648.82 858
8649.70 855
8650.58 928
8651.45 897
8652.33 814
8653.21 931
8654.09 961
8654.97 946
8655.85 852
8656.72 892
8657.60 1018
8658.48 957
8659.36 923
8660.24 916
8661.12 1013
8661.99 973
8662.87 931
8663.75 925
8664.63 947
8665.51 885
8666.39 945
8667.27 1003
8668.14 966
8669.02 1025
8669.90 1077
8670.78 1150
8671.66 1245
8672.54 1404
8673.42 1729
8674.30 1953
8675.18 2125
8676.06 2293
8676.94 2399
8677.81 2382
8678.69 2139
8679.57 1898
8680.45 1775
8681.33 1688
8682.21 1394
8683.09 1251
8683.97 1150
8684.85 1158
8685.73 1070
8686.61 1047
8687.49 1136
8688.37 1200
8689.25 1255
8690.13 1313
8691.01 1633
8691.89 1956
8692.77 2387
8693.65 2604
8694.53 2874
8695.41 2781
8696.29 2708
8697.17 2483
8698.05 2181
8698.93 1891
8699.81 1509
8700.69 1328
8701.57 1171
8702.45 1039
8703.33 986
8704.21 929
8705.09 928
8705.98 905
8706.86 842
8707.74 799
8708.62 882
8709.50 855
8710.38 822
8711.26 816
8712.14 818
8713.02 875
8713.90 852
8714.79 821
8715.67 811
8716.55 835
8717.43 770
8718.31 730
8719.19 806
8720.07 697
8720.95 727
8721.84 767
8722.72 722
8723.60 722
8724.48 737
8725.36 737
8726.24 707
8727.13 696
8728.01 705
8728.89 768
8729.77 850
8730.65 862
8731.54 816
8732.42 893
8733.30 919
8734.18 901
8735.06 871
8735.95 841
8736.83 753
8737.71 795
8738.59 798
8739.48 729
8740.36 728
8741.24 730
8742.12 709
8743.01 681
8743.89 720
8744.77 718
8745.65 695
8746.54 734
8747.42 758
8748.30 843
8749.19 846
8750.07 826
8750.95 692
8751.83 749
8752.72 745
8753.60 751
8754.48 790
8755.37 748
8756.25 695
8757.13 695
8758.02 776
8758.90 760
8759.78 754
8760.67 767
8761.55 759
8762.43 799
8763.32 767
8764.20 765
8765.09 810
8765.97 828
8766.85 683
8767.74 783
8768.62 815
8769.51 851
8770.39 835
8771.27 819
8772.16 809
8773.04 854
8773.93 837
8774.81 839
8775.69 809
8776.58 804
8777.46 750
8778.35 712
8779.23 670
8780.12 670
8781.00 716
8781.89 670
8782.77 704
8783.65 731
8784.54 663
8785.42 611
8786.31 632
8787.19 691
8788.08 658
8788.96 625
8789.85 696
8790.73 690
8791.62 633
8792.50 696
8793.39 732
8794.27 693
8795.16 672
8796.04 674
8796.93 674
8797.82 653
8798.70 666
8799.59 660
8800.47 713
8801.36 701
8802.24 679
8803.13 695
8804.01 636
8804.90 696
8805.79 701
8806.67 755
8807.56 750
8808.44 672
8809.33 686
8810.22 653
8811.10 641
8811.99 622
8812.87 655
8813.76 673
8814.65 659
8815.53 603
8816.42 627
8817.30 632
8818.19 658
8819.08 652
8819.96 616
8820.85 619
8821.74 636
8822.62 569
8823.51 594
8824.40 681
8825.28 664
8826.17 613
8827.06 660
8827.94 612
8828.83 620
8829.72 667
8830.61 634
8831.49 585
8832.38 551
8833.27 560
8834.15 582
8835.04 579
8835.93 556
8836.82 544
8837.70 621
8838.59 578
8839.48 542
8840.37 528
8841.25 534
8842.14 560
8843.03 500
8843.92 510
8844.80 548
8845.69 617
8846.58 621
8847.47 543
8848.36 557
8849.24 542
8850.13 560
8851.02 566
8851.91 551
8852.80 529
8853.68 502
8854.57 502
8855.46 478
8856.35 550
8857.24 499
8858.13 559
8859.01 563
8859.90 499
8860.79 496
8861.68 523
8862.57 547
8863.46 521
8864.35 509
8865.23 489
8866.12 497
8867.01 527
8867.90 486
8868.79 516
8869.68 478
8870.57 448
8871.46 488
8872.35 462
8873.24 500
8874.12 494
8875.01 428
8875.90 449
8876.79 486
8877.68 497
8878.57 472
8879.46 497
8880.35 514
8881.24 507
8882.13 527
8883.02 510
8883.91 468
8884.80 502
8885.69 492
8886.58 535
8887.47 499
8888.36 510
8889.25 561
8890.14 559
8891.03 561
8891.92 502
8892.81 510
8893.70 458
8894.59 479
8895.48 482
8896.37 458
8897.26 441
8898.15 473
8899.04 473
8899.93 432
8900.82 442
8901.71 450
8902.60 437
8903.49 486
8904.38 492
8905.28 455
8906.17 460
8907.06 479
8907.95 452
8908.84 449
8909.73 432
8910.62 384
8911.51 420
8912.40 413
8913.29 441
8914.19 450
8915.08 446
8915.97 421
8916.86 489
8917.75 487
8918.64 442
8919.53 418
8920.43 424
8921.32 387
8922.21 427
8923.10 422
8923.99 353
8924.88 410
8925.78 444
8926.67 423
8927.56 396
8928.45 408
8929.34 381
8930.24 396
8931.13 368
8932.02 390
8932.91 426
8933.80 435
8934.70 395
8935.59 409
8936.48 394
8937.37 398
8938.27 426
8939.16 441
8940.05 393
8940.94 378
8941.84 405
8942.73 432
8943.62 367
8944.51 411
8945.41 368
8946.30 446
8947.19 438
8948.09 413
8948.98 402
8949.87 371
8950.77 376
8951.66 416
8952.55 438
8953.44 442
8954.34 478
8955.23 370
8956.12 407
8957.02 389
8957.91 387
8958.80 407
8959.70 412
8960.59 433
8961.49 364
8962.38 383
8963.27 361
8964.17 403
8965.06 440
8965.95 451
8966.85 447
8967.74 415
8968.64 378
8969.53 394
8970.42 435
8971.32 450
8972.21 397
8973.11 419
8974.00 456
8974.90 437
8975.79 418
8976.68 411
8977.58 388
8978.47 368
8979.37 411
8980.26 405
8981.16 442
8982.05 430
8982.95 438
8983.84 423
8984.74 377
8985.63 393
8986.52 440
8987.42 450
8988.31 352
8989.21 399
8990.10 401
8991.00 429
8991.89 429
8992.79 412
8993.69 422
8994.58 410
8995.48 379
8996.37 409
8997.27 393
8998.16 371
8999.06 357
8999.95 393
9000.85 403
9001.74 397
9002.64 377
9003.54 358
9004.43 400
9005.33 418
9006.22 377
9007.12 335
9008.01 369
9008.91 364
9009.81 350
9010.70 410
9011.60 412
9012.50 369
9013.39 356
9014.29 354
9015.18 388
9016.08 380
9016.98 386
9017.87 379
9018.77 383
9019.67 399
9020.56 421
9021.46 376
9022.36 353
9023.25 377
9024.15 377
9025.05 383
9025.94 350
9026.84 346
9027.74 394
9028.63 389
9029.53 406
9030.43 395
9031.32 359
9032.22 419
9033.12 407
9034.02 395
9034.91 422
9035.81 383
9036.71 377
9037.61 424
9038.50 410
9039.40 416
9040.30 417
9041.20 321
9042.09 359
9042.99 384
9043.89 405
9044.79 387
9045.68 385
9046.58 374
9047.48 361
9048.38 369
9049.28 376
9050.17 434
9051.07 382
9051.97 379
9052.87 385
9053.77 347
9054.66 375
9055.56 407
9056.46 440
9057.36 404
9058.26 383
9059.16 403
9060.06 348
9060.95 397
9061.85 441
9062.75 398
9063.65 417
9064.55 418
9065.45 408
9066.35 443
9067.25 442
9068.14 371
9069.04 362
9069.94 366
9070.84 361
9071.74 370
9072.64 420
9073.54 414
9074.44 392
9075.34 383
9076.24 443
9077.14 463
9078.04 413
9078.93 373
9079.83 371
9080.73 423
9081.63 405
9082.53 395
9083.43 398
9084.33 383
9085.23 458
9086.13 465
9087.03 428
9087.93 449
9088.83 447
9089.73 434
9090.63 543
9091.53 507
9092.43 480
9093.33 483
9094.23 470
9095.13 409
9096.03 413
9096.93 438
9097.83 403
9098.73 402
9099.63 405
9100.54 424
9101.44 433
9102.34 377
9103.24 406
9104.14 395
9105.04 408
9105.94 376
9106.84 380
9107.74 369
9108.64 393
9109.54 431
9110.44 429
9111.35 403
9112.25 322
9113.15 359
9114.05 403
9114.95 421
9115.85 366
9116.75 344
9117.65 394
9118.56 344
9119.46 349
9120.36 328
9121.26 407
9122.16 374
9123.06 375
9123.97 385
9124.87 368
9125.77 403
9126.67 359
9127.57 342
9128.47 391
9129.38 363
9130.28 305
9131.18 390
9132.08 388
9132.98 371
9133.89 341
9134.79 370
9135.69 413
9136.59 387
9137.50 356
9138.40 362
9139.30 357
9140.20 409
9141.11 443
9142.01 418
9142.91 398
9143.81 358
9144.72 402
9145.62 393
9146.52 360
9147.42 357
9148.33 383
9149.23 347
9150.13 382
9151.04 390
9151.94 355
9152.84 363
9153.75 379
9154.65 357
9155.55 360
9156.46 395
9157.36 409
9158.26 414
9159.17 364
9160.07 333
9160.97 352
9161.88 392
9162.78 357
9163.68 346
9164.59 431
9165.49 397
9166.40 368
9167.30 378
9168.20 373
9169.11 375
9170.01 343
9170.92 427
9171.82 391
9172.72 397
9173.63 354
9174.53 351
9175.44 372
9176.34 358
9177.24 352
9178.15 341
9179.05 341
9179.96 304
9180.86 308
9181.77 363
9182.67 398
9183.58 385
9184.48 344
9185.39 324
9186.29 315
9187.20 346
9188.10 388
9189.01 332
9189.91 349
9190.82 327
9191.72 333
9192.63 324
9193.53 333
9194.44 345
9195.34 357
9196.25 348
9197.15 404
9198.06 400
9198.96 386
9199.87 407
9200.77 398
9201.68 422
9202.58 400
9203.49 401
9204.40 402
9205.30 420
9206.21 416
9207.11 349
9208.02 354
9208.92 372
9209.83 367
9210.74 378
9211.64 438
9212.55 390
9213.45 357
9214.36 385
9215.27 410
9216.17 400
9217.08 439
9217.99 471
9218.89 456
9219.80 415
9220.71 451
9221.61 437
9222.52 406
9223.43 392
9224.33 379
9225.24 382
9226.15 374
9227.05 383
9227.96 439
9228.87 357
9229.77 413
9230.68 400
9231.59 382
9232.49 375
9233.40 332
9234.31 331
9235.22 340
9236.12 335
9237.03 321
9237.94 361
9238.84 306
9239.75 365
9240.66 384
9241.57 388
9242.47 339
9243.38 343
9244.29 342
9245.20 351
9246.11 394
9247.01 354
9247.92 326
9248.83 378
9249.74 414
9250.64 338
9251.55 323
9252.46 374
9253.37 339
9254.28 385
9255.19 358
9256.09 359
9257.00 350
9257.91 378
9258.82 370
9259.73 369
9260.64 371
9261.54 369
9262.45 343
9263.36 387
9264.27 421
9265.18 391
9266.09 390
9267.00 351
9267.90 361
9268.81 367
9269.72 386
9270.63 362
9271.54 375
9272.45 355
9273.36 341
9274.27 406
9275.18 402
9276.09 415
9277.00 414
9277.90 353
9278.81 408
9279.72 371
9280.63 403
9281.54 352
9282.45 358
9283.36 402
9284.27 418
9285.18 390
9286.09 378
9287.00 364
9287.91 370
9288.82 390
9289.73 353
9290.64 330
9291.55 410
9292.46 381
9293.37 396
9294.28 378
9295.19 392
9296.10 427
9297.01 429
9297.92 428
9298.83 428
9299.74 405
9300.65 369
9301.56 405
9302.47 429
9303.38 422
9304.29 396
9305.20 444
9306.12 455
9307.03 401
9307.94 416
9308.85 494
9309.76 537
9310.67 512
9311.58 488
9312.49 493
9313.40 494
9314.31 478
9315.22 407
9316.14 448
9317.05 403
9317.96 400
9318.87 420
9319.78 408
9320.69 381
9321.60 423
9322.52 421
9323.43 388
9324.34 376
9325.25 380
9326.16 402
9327.07 399
9327.99 408
9328.90 468
9329.81 439
9330.72 429
9331.63 456
9332.54 465
9333.46 406
9334.37 373
9335.28 385
9336.19 345
9337.11 362
9338.02 394
9338.93 388
9339.84 365
9340.75 356
9341.67 368
9342.58 399
9343.49 404
9344.40 410
9345.32 421
9346.23 404
9347.14 416
9348.06 368
9348.97 406
9349.88 367
9350.79 321
9351.71 419
9352.62 400
9353.53 384
9354.45 433
9355.36 451
9356.27 411
9357.19 377
9358.10 383
9359.01 371
9359.93 350
9360.84 366
9361.75 407
9362.67 391
9363.58 356
9364.49 402
9365.41 419
9366.32 385
9367.23 370
9368.15 382
9369.06 437
9369.97 374
9370.89 380
9371.80 345
9372.72 394
9373.63 331
9374.54 368
9375.46 397
9376.37 404
9377.29 368
9378.20 385
9379.12 398
9380.03 343
9380.94 323
9381.86 370
9382.77 412
9383.69 462
9384.60 404
9385.52 384
9386.43 370
9387.35 398
9388.26 454
9389.18 452
9390.09 401
9391.01 430
9391.92 479
9392.84 429
9393.75 426
9394.67 460
9395.58 428
9396.50 412
9397.41 410
9398.33 414
9399.24 431
9400.16 437
9401.07 426
9401.99 410
9402.90 403
9403.82 394
9404.73 429
9405.65 437
9406.56 387
9407.48 360
9408.40 392
9409.31 396
9410.23 420
9411.14 401
9412.06 397
9412.98 393
9413.89 391
9414.81 381
9415.72 391
9416.64 355
9417.56 361
9418.47 318
9419.39 386
9420.30 378
9421.22 388
9422.14 411
9423.05 344
9423.97 385
9424.89 370
9425.80 409
9426.72 367
9427.64 401
9428.55 345
9429.47 373
9430.39 355
9431.30 389
9432.22 399
9433.14 433
9434.05 484
9434.97 417
9435.89 407
9436.80 435
9437.72 433
9438.64 392
9439.56 395
9440.47 394
9441.39 417
9442.31 400
9443.23 417
9444.14 406
9445.06 401
9445.98 354
9446.90 378
9447.81 346
9448.73 399
9449.65 414
9450.57 402
9451.48 373
9452.40 390
9453.32 421
9454.24 452
9455.16 480
9456.07 426
9456.99 401
9457.91 403
9458.83 469
9459.75 438
9460.66 419
9461.58 387
9462.50 415
9463.42 398
9464.34 387
9465.26 416
9466.18 409
9467.09 407
9468.01 419
9468.93 481
9469.85 408
9470.77 399
9471.69 448
9472.61 416
9473.53 403
9474.44 456
9475.36 454
9476.28 445
9477.20 411
9478.12 425
9479.04 419
9479.96 428
9480.88 357
9481.80 418
9482.72 462
9483.64 413
9484.56 403
9485.47 413
9486.39 445
9487.31 426
9488.23 446
9489.15 401
9490.07 431
9490.99 479
9491.91 401
9492.83 418
9493.75 414
9494.67 427
9495.59 452
9496.51 434
9497.43 423
9498.35 432
9499.27 398
9500.19 451
9501.11 387
9502.03 393
9502.95 416
9503.87 380
9504.79 399
9505.71 433
9506.63 430
9507.56 374
9508.48 407
9509.40 402
9510.32 427
9511.24 456
9512.16 391
9513.08 440
9514.00 458
9514.92 413
9515.84 481
9516.76 447
9517.68 471
9518.61 482
9519.53 500
9520.45 499
9521.37 465
9522.29 508
9523.21 535
9524.13 512
9525.05 520
9525.98 485
9526.90 458
9527.82 476
9528.74 508
9529.66 512
9530.58 523
9531.50 598
9532.43 613
9533.35 724
9534.27 727
9535.19 792
9536.11 768
9537.04 769
9537.96 720
9538.88 683
9539.80 640
9540.72 585
9541.65 516
9542.57 534
9543.49 545
9544.41 569
9545.34 529
9546.26 531
9547.18 529
9548.10 485
9549.03 431
9549.95 451
9550.87 440
9551.79 475
9552.72 476
9553.64 469
9554.56 480
9555.48 472
9556.41 461
9557.33 482
9558.25 441
9559.18 483
9560.10 490
9561.02 572
9561.95 550
9562.87 546
9563.79 517
9564.72 500
9565.64 533
9566.56 470
9567.49 478
9568.41 529
9569.33 514
9570.26 504
9571.18 475
9572.10 501
9573.03 491
9573.95 448
9574.88 462
9575.80 487
9576.72 476
9577.65 476
9578.57 461
9579.49 470
9580.42 452
9581.34 439
9582.27 422
9583.19 444
9584.12 437
9585.04 461
9585.96 447
9586.89 451
9587.81 451
9588.74 487
9589.66 421
9590.59 441
9591.51 411
9592.44 433
9593.36 441
9594.29 446
9595.21 460
9596.14 450
9597.06 489
9597.98 447
9598.91 496
9599.83 489
9600.76 482
9601.68 423
9602.61 432
9603.54 483
9604.46 483
9605.39 545
9606.31 566
9607.24 521
9608.16 514
9609.09 516
9610.01 476
9610.94 529
9611.86 519
9612.79 536
9613.72 521
9614.64 535
9615.57 529
9616.49 531
9617.42 515
9618.34 529
9619.27 547
9620.20 554
9621.12 536
9622.05 578
9622.97 460
9623.90 479
9624.83 538
9625.75 555
9626.68 537
9627.61 548
9628.53 561
9629.46 544
9630.39 587
9631.31 613
9632.24 617
9633.16 548
9634.09 586
9635.02 609
9635.95 636
9636.87 561
9637.80 567
9638.73 639
9639.65 610
9640.58 614
9641.51 620
9642.43 598
9643.36 626
9644.29 674
9645.22 648
9646.14 661
9647.07 651
9648.00 706
9648.92 747
9649.85 837
9650.78 830
9651.71 851
9652.63 872
9653.56 857
9654.49 742
9655.42 725
9656.34 778
9657.27 784
9658.20 745
9659.13 679
9660.06 629
9660.98 651
9661.91 729
9662.84 703
9663.77 741
9664.70 718
9665.62 735
9666.55 758
9667.48 733
9668.41 716
9669.34 773
9670.27 821
9671.19 855
9672.12 764
9673.05 713
9673.98 691
9674.91 758
9675.84 825
9676.77 789
9677.70 789
9678.62 817
9679.55 890
9680.48 832
9681.41 798
9682.34 784
9683.27 811
9684.20 889
9685.13 868
9686.06 882
9686.99 808
9687.91 841
9688.84 843
9689.77 891
9690.70 902
9691.63 907
9692.56 928
9693.49 948
9694.42 924
9695.35 947
9696.28 971
9697.21 925
9698.14 956
9699.07 1034
9700.00 1070
9700.93 989
9701.86 1049
9702.79 993
9703.72 1004
9704.65 932
9705.58 979
9706.51 888
9707.44 841
9708.37 860
9709.30 904
9710.23 955
9711.16 883
9712.09 1000
9713.02 1002
9713.95 1013
9714.88 1070
9715.81 1136
9716.74 1187
9717.67 1203
9718.61 1223
9719.54 1233
9720.47 1181
9721.40 1104
9722.33 1053
9723.26 923
9724.19 907
9725.12 879
9726.05 826
9726.98 821
9727.92 880
9728.85 903
9729.78 913
9730.71 897
9731.64 947
9732.57 978
9733.50 952
9734.43 1008
9735.37 998
9736.30 983
9737.23 1010
9738.16 937
9739.09 886
9740.02 814
9740.96 801
9741.89 797
9742.82 741
9743.75 740
9744.68 682
9745.62 708
9746.55 739
9747.48 724
9748.41 679
9749.34 675
9750.28 741
9751.21 713
9752.14 682
9753.07 667
9754.01 726
9754.94 766
9755.87 661
9756.80 693
9757.74 678
9758.67 680
9759.60 645
9760.53 655
9761.47 636
9762.40 642
9763.33 716
9764.27 677
9765.20 632
9766.13 638
9767.07 665
9768.00 667
9768.93 681
9769.86 639
9770.80 644
9771.73 706
9772.66 725
9773.60 723
9774.53 645
9775.47 659
9776.40 658
9777.33 754
9778.27 721
9779.20 725
9780.13 735
9781.07 748
9782.00 754
9782.93 785
9783.87 852
9784.80 797
9785.74 763
9786.67 865
9787.60 782
9788.54 721
9789.47 750
9790.41 700
9791.34 637
9792.28 604
9793.21 548
9794.14 564
9795.08 621
9796.01 626
9796.95 678
9797.88 652
9798.82 695
9799.75 709
9800.69 660
9801.62 656
9802.56 636
9803.49 645
9804.42 674
9805.36 657
9806.29 647
9807.23 603
9808.16 570
9809.10 589
9810.03 540
9810.97 510
9811.91 547
9812.84 585
9813.78 556
9814.71 556
9815.65 571
9816.58 548
9817.52 565
9818.45 556
9819.39 554
9820.32 522
9821.26 600
9822.20 614
9823.13 520
9824.07 530
9825.00 523
9825.94 518
9826.87 525
9827.81 563
9828.75 590
9829.68 514
9830.62 485
9831.55 555
9832.49 565
9833.43 558
9834.36 555
9835.30 563
9836.24 535
9837.17 540
9838.11 558
9839.05 553
9839.98 566
9840.92 574
9841.86 509
9842.79 523
9843.73 550
9844.67 557
9845.60 570
9846.54 530
9847.48 568
9848.41 508
9849.35 502
9850.29 518
9851.22 562
9852.16 558
9853.10 594
9854.04 530
9854.97 537
9855.91 603
9856.85 608
9857.79 622
9858.72 670
9859.66 662
9860.60 703
9861.54 602
9862.47 659
9863.41 730
9864.35 612
9865.29 562
9866.22 574
9867.16 565
9868.10 513
9869.04 526
9869.98 522
9870.91 522
9871.85 482
9872.79 511
9873.73 544
9874.67 514
9875.60 489
9876.54 499
9877.48 516
9878.42 535
9879.36 486
9880.30 512
9881.24 520
9882.17 530
9883.11 499
9884.05 487
9884.99 428
9885.93 523
9886.87 514
9887.81 499
9888.74 424
9889.68 489
9890.62 511
9891.56 473
9892.50 400
9893.44 391
9894.38 409
9895.32 462
9896.26 465
9897.20 472
9898.14 417
9899.08 436
9900.01 462
9900.95 487
9901.89 419
9902.83 420
9903.77 453
9904.71 537
9905.65 491
9906.59 496
9907.53 477
9908.47 450
9909.41 471
9910.35 461
9911.29 477
9912.23 470
9913.17 482
9914.11 486
9915.05 494
9915.99 474
9916.93 509
9917.87 451
9918.81 500
9919.75 526
9920.69 523
9921.63 485
9922.57 468
9923.51 460
9924.46 553
9925.40 581
9926.34 679
9927.28 668
9928.22 730
9929.16 895
9930.10 921
9931.04 877
9931.98 834
9932.92 868
9933.86 760
9934.80 671
9935.75 674
9936.69 626
9937.63 569
9938.57 603
9939.51 528
9940.45 489
9941.39 447
9942.34 457
9943.28 460
9944.22 454
9945.16 459
9946.10 435
9947.04 475
9947.98 478
9948.93 471
9949.87 482
9950.81 407
9951.75 440
9952.69 479
9953.64 492
9954.58 434
9955.52 508
9956.46 481
9957.40 435
9958.35 443
9959.29 457
9960.23 445
9961.17 466
9962.12 468
9963.06 385
9964.00 428
9964.94 482
9965.89 471
9966.83 479
9967.77 507
9968.71 505
9969.66 530
9970.60 504
9971.54 514
9972.48 541
9973.43 491
9974.37 519
9975.31 486
9976.26 443
9977.20 473
9978.14 446
9979.09 448
9980.03 395
9980.97 429
9981.92 404
9982.86 401
9983.80 431
9984.75 398
9985.69 422
9986.63 371
9987.58 403
9988.52 403
9989.46 387
9990.41 399
9991.35 375
9992.30 420
9993.24 439
9994.18 423
9995.13 439
9996.07 418
9997.01 440
9997.96 422
9998.90 462
9999.85 396
10000.79 397
10001.74 406
10002.68 420
10003.62 380
10004.57 386
10005.51 384
10006.46 421
10007.40 434
10008.35 451
10009.29 399
10010.24 412
10011.18 401
10012.13 404
10013.07 422
10014.01 418
10014.96 442
10015.90 405
10016.85 385
10017.79 377
10018.74 423
10019.68 384
10020.63 396
10021.58 403
10022.52 382
10023.47 388
10024.41 417
10025.36 366
10026.30 368
10027.25 392
10028.19 371
10029.14 372
10030.08 399
10031.03 387
10031.98 424
10032.92 400
10033.87 380
10034.81 357
10035.76 369
10036.70 375
10037.65 376
10038.60 378
10039.54 393
10040.49 381
10041.43 364
10042.38 355
10043.33 369
10044.27 388
10045.22 352
10046.17 356
10047.11 370
10048.06 315
10049.01 352
10049.95 344
10050.90 373
10051.84 367
10052.79 363
10053.74 381
10054.69 371
10055.63 357
10056.58 354
10057.53 345
10058.47 329
10059.42 298
10060.37 319
10061.31 359
10062.26 346
10063.21 311
10064.16 317
10065.10 350
10066.05 315
10067.00 302
10067.94 372
10068.89 378
10069.84 344
10070.79 366
10071.73 345
10072.68 332
10073.63 368
10074.58 413
10075.53 351
10076.47 339
10077.42 355
10078.37 336
10079.32 426
10080.26 391
10081.21 363
10082.16 331
10083.11 355
10084.06 354
10085.01 336
10085.95 361
10086.90 304
10087.85 317
10088.80 353
10089.75 364
10090.70 348
10091.64 348
10092.59 379
10093.54 355
10094.49 353
10095.44 350
10096.39 320
10097.34 323
10098.28 360
10099.23 328
10100.18 319
10101.13 351
10102.08 369
10103.03 374
10103.98 355
10104.93 318
10105.88 315
10106.83 286
10107.78 304
10108.72 319
10109.67 323
10110.62 332
10111.57 383
10112.52 369
10113.47 366
10114.42 364
10115.37 304
10116.32 322
10117.27 302
10118.22 301
10119.17 339
10120.12 404
10121.07 368
10122.02 335
10122.97 368
10123.92 371
10124.87 349
10125.82 355
10126.77 384
10127.72 366
10128.67 340
10129.62 349
10130.57 363
10131.52 342
10132.47 344
10133.42 359
10134.37 347
10135.32 390
10136.27 410
10137.22 353
10138.18 356
10139.13 346
10140.08 337
10141.03 364
10141.98 388
10142.93 386
10143.88 395
10144.83 431
10145.78 368
10146.73 354
10147.68 367
10148.64 393
10149.59 361
10150.54 371
10151.49 356
10152.44 375
10153.39 387
10154.34 400
10155.30 441
10156.25 447
10157.20 344
10158.15 376
10159.10 383
10160.05 373
10161.01 367
10161.96 398
10162.91 394
10163.86 404
10164.81 425
10165.76 436
10166.72 438
10167.67 443
10168.62 418
10169.57 440
10170.53 489
10171.48 461
10172.43 522
10173.38 436
10174.33 456
10175.29 435
10176.24 430
10177.19 401
10178.14 430
10179.10 481
10180.05 425
10181.00 470
10181.96 510
10182.91 521
10183.86 468
10184.81 541
10185.77 581
10186.72 554
10187.67 534
10188.63 547
10189.58 537
10190.53 523
10191.49 461
10192.44 561
10193.39 474
10194.35 521
10195.30 527
10196.25 503
10197.21 551
10198.16 542
10199.11 558
10200.07 542
10201.02 595
10201.97 546
10202.93 589
10203.88 599
10204.84 608
10205.79 641
10206.74 759
10207.70 764
10208.65 758
10209.60 786
10210.56 823
10211.51 779
10212.47 661
10213.42 624
10214.38 574
10215.33 586
10216.28 569
10217.24 585
10218.19 543
10219.15 553
10220.10 541
10221.06 524
10222.01 510
10222.97 523
10223.92 548
10224.88 565
10225.83 535
10226.79 507
10227.74 529
10228.70 498
10229.65 505
10230.61 503
10231.56 512
10232.52 522
10233.47 522
10234.43 541
10235.38 563
10236.34 569
10237.29 608
10238.25 607
10239.20 567
10240.16 618
10241.11 573
10242.07 517
10243.03 484
10243.98 512
10244.94 495
10245.89 480
10246.85 460
10247.80 410
10248.76 406
10249.72 365
10250.67 413
10251.63 428
10252.58 410
10253.54 400
10254.50 390
10255.45 403
10256.41 401
10257.36 391
10258.32 368
10259.28 334
10260.23 362
10261.19 417
10262.15 371
10263.10 327
10264.06 400
10265.02 402
10265.97 448
10266.93 403
10267.89 354
10268.84 406
10269.80 390
10270.76 391
10271.71 362
10272.67 401
10273.63 375
10274.59 437
10275.54 403
10276.50 391
10277.46 382
10278.41 411
10279.37 381
10280.33 355
10281.29 355
10282.24 357
10283.20 367
10284.16 362
10285.12 337
10286.07 346
10287.03 411
10287.99 385
10288.95 345
10289.91 355
10290.86 386
10291.82 354
10292.78 362
10293.74 344
10294.70 350
10295.65 392
10296.61 341
10297.57 340
10298.53 317
10299.49 309
10300.44 333
10301.40 371
10302.36 356
10303.32 363
10304.28 346
10305.24 358
10306.20 352
10307.15 387
10308.11 332
10309.07 377
10310.03 414
10310.99 355
10311.95 408
10312.91 383
10313.87 353
10314.82 340
10315.78 391
10316.74 374
10317.70 381
10318.66 343
10319.62 347
10320.58 330
10321.54 346
10322.50 334
10323.46 403
10324.42 426
10325.38 377
10326.34 357
10327.29 413
10328.25 413
10329.21 403
10330.17 424
10331.13 401
10332.09 458
10333.05 440
10334.01 437
10334.97 404
10335.93 474
10336.89 385
10337.85 361
10338.81 355
10339.77 364
10340.73 337
10341.69 373
10342.65 344
10343.61 298
10344.57 325
10345.54 381
10346.50 336
10347.46 296
10348.42 357
10349.38 402
10350.34 375
10351.30 320
10352.26 374
10353.22 330
10354.18 390
10355.14 319
10356.10 321
10357.06 395
10358.02 341
10358.99 361
10359.95 314
10360.91 278
10361.87 313
10362.83 320
10363.79 298
10364.75 345
10365.71 327
10366.68 381
10367.64 321
10368.60 334
10369.56 326
10370.52 393
10371.48 369
10372.44 356
10373.41 352
10374.37 313
10375.33 355
10376.29 349
10377.25 326
10378.22 318
10379.18 325
10380.14 329
10381.10 325
10382.06 320
10383.03 350
10383.99 326
10384.95 325
10385.91 329
10386.88 343
10387.84 334
10388.80 347
10389.76 330
10390.72 335
10391.69 349
10392.65 290
10393.61 342
10394.58 312
10395.54 310
10396.50 272
10397.46 314
10398.43 303
10399.39 332
10400.35 302
10401.32 342
10402.28 361
10403.24 365
10404.20 387
10405.17 372
10406.13 369
10407.09 357
10408.06 359
10409.02 364
10409.98 323
10410.95 338
10411.91 343
10412.88 312
10413.84 353
10414.80 347
10415.77 349
10416.73 401
10417.69 442
10418.66 513
10419.62 477
10420.59 524
10421.55 521
10422.51 564
10423.48 491
10424.44 473
10425.41 454
10426.37 461
10427.33 418
10428.30 392
10429.26 395
10430.23 292
10431.19 303
10432.16 358
10433.12 361
10434.08 333
10435.05 295
10436.01 321
10436.98 380
10437.94 315
10438.91 296
10439.87 297
10440.84 329
10441.80 323
10442.77 324
10443.73 301
10444.70 352
10445.66 354
10446.63 369
10447.59 326
10448.56 326
10449.52 317
10450.49 311
10451.45 305
10452.42 279
10453.38 284
10454.35 340
10455.32 329
10456.28 333
10457.25 304
10458.21 315
10459.18 343
10460.14 305
10461.11 315
10462.08 318
10463.04 339
10464.01 328
10464.97 287
10465.94 278
10466.90 348
10467.87 311
10468.84 290
10469.80 341
10470.77 309
10471.74 322
10472.70 307
10473.67 308
10474.63 320
10475.60 321
10476.57 297
10477.53 306
10478.50 319
10479.47 318
10480.43 347
10481.40 320
10482.37 298
10483.33 323
10484.30 310
10485.27 296
10486.24 309
10487.20 308
10488.17 306
10489.14 320
10490.10 282
10491.07 308
10492.04 341
10493.01 328
10493.97 319
10494.94 306
10495.91 316
10496.87 368
10497.84 288
10498.81 290
10499.78 318
10500.74 337
10501.71 373
10502.68 334
10503.65 281
10504.62 320
10505.58 289
10506.55 332
10507.52 320
10508.49 329
10509.46 291
10510.42 313
10511.39 297
10512.36 361
10513.33 363
10514.30 326
10515.26 330
10516.23 316
10517.20 348
10518.17 316
10519.14 314
10520.11 330
10521.08 346
10522.04 326
10523.01 326
10523.98 329
10524.95 325
10525.92 315
10526.89 316
10527.86 346
10528.83 330
10529.79 357
10530.76 376
10531.73 376
10532.70 351
10533.67 374
10534.64 345
10535.61 331
10536.58 339
10537.55 372
10538.52 306
10539.49 334
10540.46 365
10541.43 330
10542.39 304
10543.36 327
10544.33 340
10545.30 351
10546.27 344
10547.24 325
10548.21 349
10549.18 327
10550.15 308
10551.12 290
10552.09 346
10553.06 335
10554.03 309
10555.00 327
10555.97 361
10556.94 353
10557.91 376
10558.88 415
10559.85 444
10560.82 460
10561.80 460
10562.77 513
10563.74 490
10564.71 485
10565.68 426
10566.65 495
10567.62 461
10568.59 416
10569.56 423
10570.53 420
10571.50 330
10572.47 367
10573.44 360
10574.41 296
10575.39 298
10576.36 318
10577.33 308
10578.30 326
10579.27 308
10580.24 332
10581.21 337
10582.18 336
10583.16 319
10584.13 356
10585.10 361
10586.07 360
10587.04 357
10588.01 352
10588.99 323
10589.96 337
10590.93 345
10591.90 348
10592.87 357
10593.84 359
10594.82 399
10595.79 395
10596.76 349
10597.73 369
10598.70 360
10599.68 342
10600.65 327
10601.62 347
10602.59 355
10603.57 332
10604.54 319
10605.51 308
10606.48 317
10607.46 315
10608.43 353
10609.40 350
10610.37 339
10611.35 338
10612.32 313
10613.29 338
10614.27 353
10615.24 317
10616.21 320
10617.18 334
10618.16 306
10619.13 276
10620.10 299
10621.08 295
10622.05 308
10623.02 302
10624.00 278
10624.97 340
10625.94 355
10626.92 355
10627.89 312
10628.86 310
10629.84 330
10630.81 339
10631.78 359
10632.76 304
10633.73 281
10634.71 345
10635.68 363
10636.65 345
10637.63 385
10638.60 359
10639.58 378
10640.55 415
10641.52 430
10642.50 463
10643.47 419
10644.45 400
10645.42 414
10646.39 385
10647.37 351
10648.34 336
10649.32 344
10650.29 327
10651.27 352
10652.24 339
10653.22 343
10654.19 350
10655.17 317
10656.14 318
10657.12 363
10658.09 325
10659.07 304
10660.04 296
10661.01 342
10661.99 347
10662.97 317
10663.94 337
10664.92 334
10665.89 336
10666.87 293
10667.84 303
10668.82 300
10669.79 277
10670.77 280
10671.74 328
10672.72 322
10673.69 314
10674.67 303
10675.65 345
10676.62 280
10677.60 318
10678.57 351
10679.55 351
10680.52 383
10681.50 365
10682.48 353
10683.45 375
10684.43 354
10685.40 361
10686.38 344
10687.36 309
10688.33 295
10689.31 337
10690.29 348
10691.26 303
10692.24 288
10693.22 277
10694.19 299
10695.17 289
10696.14 302
10697.12 295
10698.10 322
10699.08 325
10700.05 325
10701.03 281
10702.01 263
10702.98 302
10703.96 345
10704.94 290
10705.91 298
10706.89 264
10707.87 304
10708.85 314
10709.82 295
10710.80 257
10711.78 304
10712.75 313
10713.73 311
10714.71 336
10715.69 283
10716.66 295
10717.64 277
10718.62 298
10719.60 321
10720.57 289
10721.55 283
10722.53 263
10723.51 291
10724.49 254
10725.46 298
10726.44 281
10727.42 286
10728.40 289
10729.38 287
10730.35 323
10731.33 303
10732.31 290
10733.29 335
10734.27 304
10735.25 291
10736.22 261
10737.20 307
10738.18 289
10739.16 291
10740.14 328
10741.12 315
10742.10 327
10743.08 303
10744.05 321
10745.03 283
10746.01 279
10746.99 286
10747.97 318
10748.95 306
10749.93 320
10750.91 300
10751.89 311
10752.87 296
10753.84 305
10754.82 331
10755.80 262
10756.78 285
10757.76 291
10758.74 291
10759.72 257
10760.70 279
10761.68 280
10762.66 293
10763.64 274
10764.62 300
10765.60 302
10766.58 314
10767.56 315
10768.54 311
10769.52 250
10770.50 247
10771.48 292
10772.46 305
10773.44 308
10774.42 323
10775.40 270
10776.38 293
10777.36 304
10778.34 271
10779.32 306
10780.30 318
10781.28 316
10782.26 285
10783.24 268
10784.22 314
10785.20 337
10786.19 298
10787.17 321
10788.15 269
10789.13 350
10790.11 316
10791.09 301
10792.07 358
10793.05 297
10794.03 312
10795.01 315
10796.00 352
10796.98 299
10797.96 300
10798.94 282
10799.92 292
10800.90 300
10801.88 272
10802.86 286
10803.85 295
10804.83 290
10805.81 265
10806.79 291
10807.77 272
10808.75 304
10809.74 322
10810.72 310
10811.70 298
10812.68 286
10813.66 292
10814.65 262
10815.63 283
10816.61 315
10817.59 314
10818.57 307
10819.56 280
10820.54 286
10821.52 300
10822.50 315
10823.49 340
10824.47 292
10825.45 316
10826.43 297
10827.42 287
10828.40 294
10829.38 290
10830.36 289
10831.35 297
10832.33 254
10833.31 300
10834.30 292
10835.28 300
10836.26 311
10837.25 297
10838.23 318
10839.21 325
10840.19 300
10841.18 306
10842.16 318
10843.14 289
10844.13 298
10845.11 315
10846.09 343
10847.08 322
10848.06 297
10849.05 288
10850.03 316
10851.01 307
10852.00 323
10852.98 355
10853.96 323
10854.95 314
10855.93 332
10856.92 320
10857.90 295
10858.88 310
10859.87 301
10860.85 319
10861.84 305
10862.82 282
10863.80 338
10864.79 333
10865.77 307
10866.76 305
10867.74 333
10868.73 301
10869.71 338
10870.70 360
10871.68 337
10872.67 327
10873.65 347
10874.63 362
10875.62 300
10876.60 322
10877.59 331
10878.57 344
10879.56 373
10880.54 313
10881.53 332
10882.51 337
10883.50 315
10884.48 390
10885.47 321
10886.46 346
10887.44 342
10888.43 350
10889.41 387
10890.40 395
10891.38 370
10892.37 389
10893.35 401
10894.34 409
10895.33 422
10896.31 383
10897.30 348
10898.28 386
10899.27 382
10900.25 374
10901.24 379
10902.23 382
10903.21 401
10904.20 377
10905.18 392
10906.17 369
10907.16 379
10908.14 359
10909.13 328
10910.12 323
10911.10 366
10912.09 409
10913.08 389
10914.06 382
10915.05 391
10916.04 384
10917.02 403
10918.01 436
10919.00 422
10919.98 442
10920.97 408
10921.96 432
10922.94 445
10923.93 425
10924.92 443
10925.90 470
10926.89 490
10927.88 433
10928.87 436
10929.85 483
10930.84 451
10931.83 461
10932.82 472
10933.80 450
10934.79 456
10935.78 509
10936.77 446
10937.75 456
10938.74 502
10939.73 454
10940.72 483
10941.70 476
10942.69 474
10943.68 498
10944.67 556
10945.66 507
10946.64 580
10947.63 559
10948.62 566
10949.61 566
10950.60 557
10951.58 561
10952.57 526
10953.56 566
10954.55 625
10955.54 612
10956.53 651
10957.52 724
10958.50 813
10959.49 738
10960.48 828
10961.47 773
10962.46 739
10963.45 763
10964.44 726
10965.42 737
10966.41 714
10967.40 642
10968.39 590
10969.38 599
10970.37 540
10971.36 568
10972.35 564
10973.34 523
10974.33 537
10975.32 532
10976.31 537
10977.29 493
10978.28 564
10979.27 557
10980.26 557
10981.25 552
10982.24 600
10983.23 599
10984.22 574
10985.21 576
10986.20 596
10987.19 598
10988.18 652
10989.17 610
10990.16 564
10991.15 589
10992.14 635
10993.13 655
10994.12 656
10995.11 658
10996.10 750
10997.09 879
10998.08 879
10999.07 990
11000.06 1178
11001.05 1197
11002.05 1226
11003.04 1188
11004.03 1193
11005.02 1125
11006.01 982
11007.00 912
11007.99 791
11008.98 725
11009.97 695
11010.96 653
11011.95 609
11012.94 517
11013.94 557
11014.93 566
11015.92 544
11016.91 496
11017.90 528
11018.89 502
11019.88 508
11020.87 497
11021.87 501
11022.86 512
11023.85 463
11024.84 479
11025.83 479
11026.82 457
11027.81 436
11028.81 500
11029.80 527
11030.79 528
11031.78 476
11032.77 543
11033.77 498
11034.76 470
11035.75 476
11036.74 532
11037.73 552
11038.73 489
11039.72 474
11040.71 485
11041.70 498
11042.70 493
11043.69 514
11044.68 453
11045.67 443
11046.67 437
11047.66 478
11048.65 400
11049.64 455
11050.64 415
11051.63 468
11052.62 462
11053.61 492
11054.61 457
11055.60 447
11056.59 459
11057.59 478
11058.58 479
11059.57 440
11060.57 444
11061.56 396
11062.55 413
11063.55 438
11064.54 435
11065.53 398
11066.53 409
11067.52 463
11068.51 441
11069.51 408
11070.50 417
11071.49 408
11072.49 452
11073.48 398
11074.48 406
11075.47 451
11076.46 442
11077.46 404
11078.45 418
11079.45 402
11080.44 410
11081.43 390
11082.43 415
11083.42 458
11084.42 410
11085.41 392
11086.40 399
11087.40 428
11088.39 431
11089.39 409
11090.38 374
11091.38 398
11092.37 413
11093.37 377
11094.36 386
11095.36 367
11096.35 367
11097.35 379
11098.34 395
11099.34 383
11100.33 414
11101.33 400
11102.32 406
11103.32 389
11104.31 394
11105.31 368
11106.30 386
11107.30 370
11108.29 413
11109.29 384
11110.28 346
11111.28 380
11112.27 372
11113.27 384
11114.26 401
11115.26 413
11116.26 394
11117.25 391
11118.25 418
11119.24 443
11120.24 421
11121.24 408
11122.23 402
11123.23 416
11124.22 328
11125.22 362
11126.22 379
11127.21 354
11128.21 365
11129.20 384
11130.20 389
11131.20 354
11132.19 391
11133.19 335
11134.19 401
11135.18 367
11136.18 341
11137.18 375
11138.17 386
11139.17 368
11140.17 369
11141.16 369
11142.16 407
11143.16 349
11144.15 403
11145.15 394
11146.15 442
11147.14 419
11148.14 440
11149.14 415
11150.14 438
11151.13 444
11152.13 407
11153.13 415
11154.13 437
11155.12 349
11156.12 388
11157.12 364
11158.12 377
11159.11 410
11160.11 360
11161.11 355
11162.11 394
11163.10 375
11164.10 399
11165.10 369
11166.10 363
11167.10 373
11168.09 350
11169.09 389
11170.09 365
11171.09 388
11172.09 411
11173.08 410
11174.08 403
11175.08 397
11176.08 383
11177.08 415
11178.08 392
11179.08 367
11180.07 351
11181.07 366
11182.07 424
11183.07 416
11184.07 406
11185.07 399
11186.07 415
11187.06 454
11188.06 448
11189.06 461
11190.06 412
11191.06 397
11192.06 466
11193.06 482
11194.06 431
11195.06 448
11196.06 487
11197.06 494
11198.06 447
11199.05 446
11200.05 429
11201.05 408
11202.05 393
11203.05 398
11204.05 401
11205.05 393
11206.05 441
11207.05 425
11208.05 436
11209.05 432
11210.05 407
11211.05 448
11212.05 441
11213.05 425
11214.05 430
11215.05 391
11216.05 398
11217.05 392
11218.05 368
11219.05 355
11220.05 369
11221.05 344
11222.05 400
11223.05 389
11224.05 356
11225.06 368
11226.06 363
11227.06 358
11228.06 355
11229.06 347
11230.06 387
11231.06 336
11232.06 338
11233.06 345
11234.06 328
11235.06 337
11236.06 366
11237.07 378
11238.07 356
11239.07 365
11240.07 323
11241.07 391
11242.07 369
11243.07 323
11244.07 330
11245.08 375
11246.08 349
11247.08 297
11248.08 362
11249.08 366
11250.08 336
11251.09 377
11252.09 370
11253.09 323
11254.09 343
11255.09 323
11256.10 307
11257.10 349
11258.10 368
11259.10 343
11260.10 364
11261.11 351
11262.11 352
11263.11 358
11264.11 346
11265.11 355
11266.12 349
11267.12 345
11268.12 344
11269.12 367
11270.13 322
11271.13 306
11272.13 354
11273.14 396
11274.14 374
11275.14 384
11276.14 430
11277.15 427
11278.15 403
11279.15 433
11280.16 452
11281.16 454
11282.16 451
11283.17 433
11284.17 396
11285.17 375
11286.17 374
11287.18 385
11288.18 385
11289.18 403
11290.19 373
11291.19 365
11292.20 375
11293.20 371
11294.20 341
11295.21 359
11296.21 332
11297.21 330
11298.22 364
11299.22 340
11300.23 332
11301.23 327
11302.23 364
11303.24 364
11304.24 364
11305.25 397
11306.25 376
11307.25 340
11308.26 367
11309.26 343
11310.27 383
11311.27 401
11312.28 428
11313.28 418
11314.29 382
11315.29 392
11316.29 401
11317.30 418
11318.30 392
11319.31 402
11320.31 400
11321.32 383
11322.32 314
11323.33 337
11324.33 370
11325.34 346
11326.34 312
11327.35 341
11328.35 353
11329.36 390
11330.36 364
11331.37 324
11332.38 359
11333.38 376
11334.39 376
11335.39 364
11336.40 342
11337.40 332
11338.41 379
11339.41 460
11340.42 412
11341.43 405
11342.43 408
11343.44 445
11344.44 412
11345.45 391
11346.46 402
11347.46 449
11348.47 406
11349.47 372
11350.48 388
11351.49 325
11352.49 374
11353.50 346
11354.50 319
11355.51 292
11356.52 322
11357.52 397
11358.53 341
11359.54 297
11360.54 316
11361.55 303
11362.56 328
11363.56 366
11364.57 367
11365.58 375
11366.58 326
11367.59 364
11368.60 328
11369.61 323
11370.61 320
11371.62 327
11372.63 332
11373.63 291
11374.64 320
11375.65 325
11376.66 297
11377.66 296
11378.67 312
11379.68 335
11380.69 371
11381.69 296
11382.70 288
11383.71 314
11384.72 302
11385.72 305
11386.73 347
11387.74 304
11388.75 307
11389.76 296
11390.76 309
11391.77 289
11392.78 283
11393.79 318
11394.80 307
11395.80 309
11396.81 278
11397.82 308
11398.83 294
11399.84 283
11400.85 282
11401.85 300
11402.86 344
11403.87 364
11404.88 318
11405.89 312
11406.90 286
11407.91 299
11408.91 300
11409.92 319
11410.93 310
11411.94 280
11412.95 271
11413.96 280
11414.97 298
11415.98 289
11416.99 276
11418.00 294
11419.00 316
11420.01 310
11421.02 252
11422.03 281
11423.04 295
11424.05 272
11425.06 287
11426.07 289
11427.08 273
11428.09 266
11429.10 333
11430.11 328
11431.12 258
11432.13 303
11433.14 302
11434.15 328
11435.16 278
11436.17 263
11437.18 306
11438.19 304
11439.20 294
11440.21 249
11441.22 320
11442.23 282
11443.24 290
11444.25 320
11445.26 296
11446.27 314
11447.28 329
11448.29 270
11449.30 296
11450.31 305
11451.32 301
11452.33 299
11453.34 320
11454.36 337
11455.37 322
11456.38 324
11457.39 297
11458.40 326
11459.41 283
11460.42 309
11461.43 288
11462.44 293
11463.45 290
11464.47 287
11465.48 331
11466.49 326
11467.50 285
11468.51 271
11469.52 292
11470.53 341
11471.55 363
11472.56 325
11473.57 328
11474.58 305
11475.59 285
11476.60 288
11477.62 287
11478.63 295
11479.64 284
11480.65 283
11481.66 310
11482.68 302
11483.69 281
11484.70 264
11485.71 259
11486.72 290
11487.74 327
11488.75 335
11489.76 296
11490.77 310
11491.79 339
11492.80 376
11493.81 310
11494.82 280
11495.84 271
11496.85 284
11497.86 301
11498.87 282
11499.89 267
11500.90 312
11501.91 298
11502.93 262
11503.94 284
11504.95 290
11505.96 316
11506.98 235
11507.99 274
11509.00 269
11510.02 287
11511.03 271
11512.04 265
11513.06 253
11514.07 294
11515.08 275
11516.10 262
11517.11 277
11518.13 262
11519.14 274
11520.15 310
11521.17 277
11522.18 280
11523.19 299
11524.21 285
11525.22 351
11526.24 324
11527.25 316
11528.26 311
11529.28 326
11530.29 289
11531.31 252
11532.32 298
11533.33 335
11534.35 334
11535.36 319
11536.38 335
11537.39 288
11538.41 298
11539.42 274
11540.44 296
11541.45 294
11542.47 333
11543.48 344
11544.49 349
11545.51 330
11546.52 322
11547.54 338
11548.55 324
11549.57 329
11550.58 344
11551.60 356
11552.61 318
11553.63 333
11554.64 334
11555.66 332
11556.68 314
11557.69 355
11558.71 318
11559.72 353
11560.74 292
11561.75 331
11562.77 387
11563.78 371
11564.80 365
11565.82 357
11566.83 341
11567.85 309
11568.86 361
11569.88 358
11570.89 368
11571.91 385
11572.93 418
11573.94 377
11574.96 359
11575.97 365
11576.99 425
11578.01 428
11579.02 412
11580.04 413
11581.06 442
11582.07 437
11583.09 449
11584.11 454
11585.12 438
11586.14 474
11587.16 542
11588.17 518
11589.19 481
11590.21 512
11591.22 579
11592.24 566
11593.26 575
11594.27 608
11595.29 671
11596.31 700
11597.32 836
11598.34 905
11599.36 1036
11600.38 1139
11601.39 1269
11602.41 1218
11603.43 1220
11604.45 1090
11605.46 985
11606.48 907
11607.50 815
11608.52 682
11609.53 624
11610.55 522
11611.57 488
11612.59 472
11613.60 431
11614.62 454
11615.64 421
11616.66 410
11617.68 383
11618.69 370
11619.71 378
11620.73 392
11621.75 411
11622.77 433
11623.78 393
11624.80 380
11625.82 374
11626.84 399
11627.86 363
11628.88 365
11629.90 417
11630.91 390
11631.93 381
11632.95 346
11633.97 378
11634.99 366
11636.01 395
11637.03 378
11638.05 452
11639.06 413
11640.08 392
11641.10 406
11642.12 383
11643.14 352
11644.16 362
11645.18 367
11646.20 318
11647.22 303
11648.24 297
11649.26 373
11650.28 355
11651.30 360
11652.31 337
11653.33 330
11654.35 300
11655.37 343
11656.39 341
11657.41 336
11658.43 318
11659.45 322
11660.47 341
11661.49 315
11662.51 314
11663.53 295
11664.55 347
11665.57 318
11666.59 357
11667.61 323
11668.63 321
11669.65 329
11670.67 317
11671.69 301
11672.71 343
11673.73 325
11674.76 348
11675.78 374
11676.80 350
11677.82 353
11678.84 328
11679.86 362
11680.88 336
11681.90 353
11682.92 348
11683.94 354
11684.96 343
11685.98 383
11687.00 314
11688.03 307
11689.05 332
11690.07 349
11691.09 348
11692.11 357
11693.13 326
11694.15 327
11695.17 300
11696.20 289
11697.22 334
11698.24 275
11699.26 329
11700.28 336
11701.30 324
11702.33 318
11703.35 319
11704.37 311
11705.39 305
11706.41 308
11707.44 340
11708.46 330
11709.48 292
11710.50 328
11711.52 331
11712.55 332
11713.57 325
11714.59 313
11715.61 321
11716.63 273
11717.66 309
11718.68 339
11719.70 319
11720.72 298
11721.75 287
11722.77 295
11723.79 279
11724.82 288
11725.84 314
11726.86 285
11727.88 299
11728.91 291
11729.93 291
11730.95 262
11731.98 287
11733.00 284
11734.02 267
11735.04 285
11736.07 285
11737.09 277
11738.11 322
11739.14 317
11740.16 267
11741.18 306
11742.21 304
11743.23 301
11744.25 312
11745.28 312
11746.30 262
11747.33 282
11748.35 342
11749.37 332
11750.40 315
11751.42 286
11752.44 305
11753.47 281
11754.49 308
11755.52 284
11756.54 260
11757.57 312
11758.59 325
11759.61 324
11760.64 318
11761.66 248
11762.69 273
11763.71 246
11764.74 286
11765.76 313
11766.78 271
11767.81 299
11768.83 308
11769.86 281
11770.88 283
11771.91 304
11772.93 313
11773.96 323
11774.98 338
11776.01 307
11777.03 287
11778.06 297
11779.08 292
11780.11 283
11781.13 259
11782.16 265
11783.18 303
11784.21 337
11785.23 255
11786.26 286
11787.28 296
11788.31 292
11789.34 289
11790.36 301
11791.39 286
11792.41 270
11793.44 290
11794.46 295
11795.49 289
11796.52 290
11797.54 301
11798.57 319
11799.59 284
11800.62 252
11801.65 271
11802.67 286
11803.70 296
11804.72 298
11805.75 298
11806.78 312
11807.80 304
11808.83 309
11809.86 295
11810.88 295
11811.91 283
11812.93 305
11813.96 297
11814.99 270
11816.01 316
11817.04 287
11818.07 282
11819.10 252
11820.12 297
11821.15 295
11822.18 303
11823.20 284
11824.23 274
11825.26 283
11826.28 309
11827.31 322
11828.34 336
11829.37 302
11830.39 325
11831.42 326
11832.45 323
11833.48 309
11834.50 349
11835.53 336
11836.56 307
11837.59 330
11838.61 295
11839.64 308
11840.67 325
11841.70 286
11842.72 277
11843.75 283
11844.78 293
11845.81 285
11846.84 280
11847.86 321
11848.89 301
11849.92 283
11850.95 283
11851.98 283
11853.01 316
11854.03 315
11855.06 339
11856.09 323
11857.12 300
11858.15 293
11859.18 337
11860.20 352
11861.23 290
11862.26 284
11863.29 308
11864.32 310
11865.35 300
11866.38 309
11867.41 312
11868.44 345
11869.46 333
11870.49 346
11871.52 301
11872.55 274
11873.58 317
11874.61 337
11875.64 327
11876.67 299
11877.70 299
11878.73 340
11879.76 348
11880.79 337
11881.82 336
11882.85 339
11883.88 352
11884.91 363
11885.93 401
11886.96 356
11887.99 411
11889.02 408
11890.05 372
11891.08 381
11892.11 405
11893.14 391
11894.17 406
11895.20 452
11896.23 419
11897.26 444
11898.30 459
11899.33 479
11900.36 471
11901.39 457
11902.42 505
11903.45 490
11904.48 562
11905.51 577
11906.54 545
11907.57 505
11908.60 496
11909.63 503
11910.66 463
11911.69 473
11912.72 467
11913.75 457
11914.79 466
11915.82 453
11916.85 449
11917.88 478
11918.91 477
11919.94 473
11920.97 432
11922.00 440
11923.04 432
11924.07 469
11925.10 489
11926.13 490
11927.16 512
11928.19 545
11929.22 619
11930.26 609
11931.29 679
11932.32 743
11933.35 779
11934.38 801
11935.41 827
11936.45 776
11937.48 698
11938.51 671
11939.54 646
11940.58 617
11941.61 553
11942.64 499
11943.67 437
11944.70 421
11945.74 473
11946.77 419
11947.80 423
11948.83 375
11949.87 400
11950.90 418
11951.93 424
11952.96 402
11954.00 390
11955.03 389
11956.06 398
11957.09 372
11958.13 373
11959.16 406
11960.19 421
11961.23 408
11962.26 389
11963.29 383
11964.33 365
11965.36 401
11966.39 407
11967.43 399
11968.46 396
11969.49 421
11970.53 394
11971.56 412
11972.59 397
11973.63 402
11974.66 381
11975.69 410
11976.73 344
11977.76 363
11978.79 358
11979.83 384
11980.86 362
11981.90 383
11982.93 367
11983.96 382
11985.00 366
11986.03 345
11987.07 389
11988.10 374
11989.13 352
11990.17 394
11991.20 380
11992.24 402
11993.27 357
11994.31 352
11995.34 336
11996.38 388
11997.41 419
11998.44 377
11999.48 389
12000.51 411
12001.55 448
12002.58 355
12003.62 379
12004.65 409
12005.69 355
12006.72 367
12007.76 407
12008.79 425
12009.83 413
12010.86 446
12011.90 410
12012.93 451
12013.97 437
12015.00 472
12016.04 489
12017.08 504
12018.11 513
12019.15 529
12020.18 457
12021.22 477
12022.25 465
12023.29 487
12024.32 476
12025.36 497
12026.40 498
12027.43 462
12028.47 435
12029.50 438
12030.54 437
12031.58 454
12032.61 453
12033.65 464
12034.68 431
12035.72 445
12036.76 419
12037.79 479
12038.83 418
12039.87 463
12040.90 482
12041.94 416
12042.98 437
12044.01 409
12045.05 393
12046.09 437
12047.12 437
12048.16 423
12049.20 435
12050.23 410
12051.27 450
12052.31 444
12053.34 473
12054.38 403
12055.42 441
12056.45 407
12057.49 474
12058.53 472
12059.57 434
12060.60 472
12061.64 494
12062.68 480
12063.72 452
12064.75 454
12065.79 472
12066.83 480
12067.87 476
12068.90 458
12069.94 491
12070.98 432
12072.02 477
12073.06 468
12074.09 491
12075.13 475
12076.17 465
12077.21 466
12078.24 437
12079.28 455
12080.32 472
12081.36 486
12082.40 513
12083.44 497
12084.47 491
12085.51 495
12086.55 530
12087.59 482
12088.63 513
12089.67 512
12090.71 486
12091.74 502
12092.78 522
12093.82 525
12094.86 588
12095.90 546
12096.94 521
12097.98 578
12099.02 597
12100.05 625
12101.09 647
12102.13 703
12103.17 769
12104.21 740
12105.25 761
12106.29 790
12107.33 788
12108.37 734
12109.41 740
12110.45 648
12111.49 611
12112.53 575
12113.57 572
12114.61 579
12115.65 487
12116.69 464
12117.72 486
12118.76 473
12119.80 505
12120.84 506
12121.88 417
12122.92 396
12123.96 415
12125.00 392
12126.04 416
12127.08 372
12128.12 392
12129.17 377
12130.21 369
12131.25 383
12132.29 344
12133.33 371
12134.37 435
12135.41 413
12136.45 374
12137.49 361
12138.53 380
12139.57 411
12140.61 368
12141.65 390
12142.69 347
12143.73 384
12144.77 426
12145.82 387
12146.86 356
12147.90 341
12148.94 384
12149.98 379
12151.02 343
12152.06 317
12153.10 330
12154.15 330
12155.19 347
12156.23 347
12157.27 379
12158.31 404
12159.35 384
12160.39 346
12161.44 343
12162.48 323
12163.52 337
12164.56 335
12165.60 333
12166.64 361
12167.69 339
12168.73 373
12169.77 338
12170.81 307
12171.85 334
12172.90 380
12173.94 359
12174.98 352
12176.02 330
12177.07 330
12178.11 342
12179.15 351
12180.19 350
12181.24 363
12182.28 340
12183.32 382
12184.36 376
12185.41 337
12186.45 324
12187.49 352
12188.53 411
12189.58 362
12190.62 355
12191.66 313
12192.71 356
12193.75 358
12194.79 388
12195.84 340
12196.88 339
12197.92 379
12198.97 348
12200.01 276
12201.05 343
12202.10 369
12203.14 355
12204.18 344
12205.23 397
12206.27 353
12207.31 327
12208.36 333
12209.40 359
12210.44 304
12211.49 317
12212.53 315
12213.58 354
12214.62 329
12215.66 325
12216.71 354
12217.75 354
12218.80 339
12219.84 359
12220.88 334
12221.93 344
12222.97 336
12224.02 329
12225.06 330
12226.11 332
12227.15 344
12228.19 370
12229.24 355
12230.28 321
12231.33 303
12232.37 316
12233.42 334
12234.46 357
12235.51 347
12236.55 337
12237.60 363
12238.64 347
12239.69 365
12240.73 361
12241.78 334
12242.82 285
12243.87 333
12244.91 351
12245.96 371
12247.00 309
12248.05 319
12249.09 353
12250.14 347
12251.19 356
12252.23 320
12253.28 307
12254.32 327
12255.37 373
12256.41 327
12257.46 312
12258.51 326
12259.55 298
12260.60 300
12261.64 308
12262.69 308
12263.74 307
12264.78 293
12265.83 327
12266.87 297
12267.92 249
12268.97 283
12270.01 300
12271.06 237
12272.11 259
12273.15 270
12274.20 309
12275.24 284
12276.29 269
12277.34 266
12278.38 277
12279.43 286
12280.48 310
12281.52 255
12282.57 301
12283.62 275
12284.67 276
12285.71 254
12286.76 234
12287.81 283
12288.85 281
12289.90 247
12290.95 287
12292.00 313
12293.04 271
12294.09 293
12295.14 291
12296.18 301
12297.23 302
12298.28 281
12299.33 287
12300.38 260
12301.42 253
12302.47 268
12303.52 265
12304.57 305
12305.61 300
12306.66 286
12307.71 283
12308.76 303
12309.81 316
12310.85 256
12311.90 301
12312.95 298
12314.00 282
12315.05 242
12316.09 263
12317.14 278
12318.19 299
12319.24 270
12320.29 274
12321.34 269
12322.39 259
12323.43 276
12324.48 315
12325.53 270
12326.58 262
12327.63 266
12328.68 244
12329.73 267
12330.78 288
12331.82 277
12332.87 275
12333.92 291
12334.97 246
12336.02 260
12337.07 287
12338.12 265
12339.17 284
12340.22 234
12341.27 255
12342.32 236
12343.37 229
12344.42 261
12345.46 261
12346.51 248
12347.56 270
12348.61 265
12349.66 271
12350.71 276
12351.76 258
12352.81 250
12353.86 241
12354.91 266
12355.96 277
12357.01 283
12358.06 285
12359.11 260
12360.16 227
12361.21 289
12362.26 296
12363.31 253
12364.36 251
12365.41 273
12366.47 295
12367.52 253
12368.57 282
12369.62 286
12370.67 281
12371.72 262
12372.77 300
12373.82 259
12374.87 274
12375.92 239
12376.97 258
12378.02 279
12379.07 296
12380.12 268
12381.18 279
12382.23 286
12383.28 268
12384.33 314
12385.38 276
12386.43 280
12387.48 289
12388.53 290
12389.59 277
12390.64 291
12391.69 268
12392.74 297
12393.79 277
12394.84 268
12395.90 261
12396.95 294
12398.00 292
12399.05 296
12400.10 295
12401.15 313
12402.21 318
12403.26 294
12404.31 306
12405.36 277
12406.41 323
12407.47 322
12408.52 298
12409.57 281
12410.62 280
12411.68 282
12412.73 322
12413.78 280
12414.83 317
12415.89 280
12416.94 275
12417.99 274
12419.04 268
12420.10 325
12421.15 316
12422.20 285
12423.26 260
12424.31 296
12425.36 316
12426.41 280
12427.47 300
12428.52 315
12429.57 300
12430.63 282
12431.68 327
12432.73 350
12433.79 315
12434.84 294
12435.89 260
12436.95 305
12438.00 296
12439.05 288
12440.11 334
12441.16 272
12442.21 298
12443.27 315
12444.32 289
12445.38 301
12446.43 320
12447.48 290
12448.54 278
12449.59 264
12450.65 262
12451.70 288
12452.75 310
12453.81 335
12454.86 291
12455.92 303
12456.97 258
12458.02 303
12459.08 299
12460.13 349
12461.19 295
12462.24 309
12463.30 315
12464.35 311
12465.41 321
12466.46 291
12467.52 320
12468.57 330
12469.63 366
12470.68 332
12471.74 335
12472.79 329
12473.85 392
12474.90 351
12475.96 348
12477.01 361
12478.07 378
12479.12 342
12480.18 365
12481.23 341
12482.29 395
12483.34 458
12484.40 406
12485.45 336
12486.51 362
12487.56 447
12488.62 471
12489.68 486
12490.73 528
12491.79 607
12492.84 585
12493.90 701
12494.95 793
12496.01 813
12497.07 840
12498.12 882
12499.18 807
12500.23 801
12501.29 785
12502.35 691
12503.40 637
12504.46 530
12505.52 553
12506.57 511
12507.63 484
12508.69 390
12509.74 379
12510.80 394
12511.86 432
12512.91 382
12513.97 364
12515.03 372
12516.08 396
12517.14 336
12518.20 354
12519.25 357
12520.31 334
12521.37 361
12522.42 371
12523.48 363
12524.54 323
12525.60 389
12526.65 369
12527.71 397
12528.77 383
12529.82 358
12530.88 415
12531.94 458
12533.00 404
12534.05 445
12535.11 444
12536.17 394
12537.23 400
12538.29 346
12539.34 413
12540.40 355
12541.46 376
12542.52 327
12543.57 365
12544.63 365
12545.69 377
12546.75 372
12547.81 362
12548.87 374
12549.92 395
12550.98 429
12552.04 404
12553.10 402
12554.16 379
12555.22 384
12556.27 369
12557.33 394
12558.39 415
12559.45 421
12560.51 387
12561.57 423
12562.63 387
12563.68 425
12564.74 417
12565.80 462
12566.86 438
12567.92 463
12568.98 481
12570.04 486
12571.10 504
12572.16 537
12573.22 660
12574.28 669
12575.33 713
12576.39 670
12577.45 753
12578.51 776
12579.57 730
12580.63 647
12581.69 648
12582.75 597
12583.81 561
12584.87 522
12585.93 534
12586.99 506
12588.05 517
12589.11 522
12590.17 453
12591.23 472
12592.29 477
12593.35 479
12594.41 486
12595.47 496
12596.53 485
12597.59 445
12598.65 421
12599.71 413
12600.77 408
12601.83 436
12602.89 397
12603.95 416
12605.01 443
12606.07 439
12607.13 438
12608.20 399
12609.26 398
12610.32 436
12611.38 417
12612.44 423
12613.50 409
12614.56 425
12615.62 413
12616.68 433
12617.74 400
12618.81 427
12619.87 453
12620.93 453
12621.99 424
12623.05 418
12624.11 444
12625.17 378
12626.23 374
12627.30 403
12628.36 388
12629.42 411
12630.48 377
12631.54 430
12632.60 370
12633.67 375
12634.73 367
12635.79 379
12636.85 374
12637.91 383
12638.98 372
12640.04 395
12641.10 436
12642.16 435
12643.22 408
12644.29 339
12645.35 424
12646.41 410
12647.47 424
12648.54 419
12649.60 422
12650.66 436
12651.72 452
12652.79 457
12653.85 492
12654.91 486
12655.97 469
12657.04 532
12658.10 505
12659.16 456
12660.22 539
12661.29 547
12662.35 505
12663.41 429
12664.48 475
12665.54 532
12666.60 457
12667.67 454
12668.73 474
12669.79 465
12670.86 500
12671.92 444
12672.98 412
12674.05 402
12675.11 453
12676.17 447
12677.24 455
12678.30 414
12679.36 457
12680.43 482
12681.49 479
12682.56 429
12683.62 471
12684.68 450
12685.75 451
12686.81 536
12687.88 539
12688.94 495
12690.00 497
12691.07 480
12692.13 485
12693.20 493
12694.26 509
12695.33 540
12696.39 517
12697.45 540
12698.52 516
12699.58 571
12700.65 585
12701.71 611
12702.78 607
12703.84 644
12704.91 650
12705.97 633
12707.04 590
12708.10 612
12709.17 629
12710.23 617
12711.30 588
12712.36 493
12713.43 525
12714.49 494
12715.56 471
12716.62 513
12717.69 492
12718.75 464
12719.82 439
12720.88 497
12721.95 503
12723.02 470
12724.08 463
12725.15 481
12726.21 448
12727.28 478
12728.34 462
12729.41 434
12730.48 468
12731.54 482
12732.61 466
12733.67 439
12734.74 441
12735.81 469
12736.87 458
12737.94 453
12739.00 489
12740.07 454
12741.14 500
12742.20 456
12743.27 467
12744.34 441
12745.40 458
12746.47 459
12747.54 465
12748.60 420
12749.67 443
12750.74 386
12751.80 404
12752.87 395
12753.94 390
12755.00 425
12756.07 399
12757.14 421
12758.20 369
12759.27 378
12760.34 399
12761.40 413
12762.47 367
12763.54 373
12764.61 370
12765.67 384
12766.74 389
12767.81 348
12768.88 380
12769.94 358
12771.01 367
12772.08 364
12773.15 380
12774.21 371
12775.28 378
12776.35 334
12777.42 363
12778.49 340
12779.55 343
12780.62 358
12781.69 352
12782.76 360
12783.83 365
12784.89 356
12785.96 358
12787.03 365
12788.10 360
12789.17 343
12790.23 326
12791.30 409
12792.37 351
12793.44 345
12794.51 355
12795.58 372
12796.65 365
12797.71 348
12798.78 360
12799.85 355
12800.92 328
12801.99 340
12803.06 364
12804.13 298
12805.20 348
12806.27 375
12807.33 379
12808.40 372
12809.47 371
12810.54 374
12811.61 384
12812.68 387
12813.75 373
12814.82 353
12815.89 397
12816.96 363
12818.03 397
12819.10 432
12820.17 420
12821.24 382
12822.31 413
12823.38 384
12824.45 374
12825.52 378
12826.59 394
12827.66 401
12828.73 374
12829.80 360
12830.87 310
12831.94 315
12833.01 351
12834.08 332
12835.15 387
12836.22 368
12837.29 379
12838.36 360
12839.43 330
12840.50 306
12841.57 306
12842.64 350
12843.71 331
12844.78 296
12845.85 314
12846.92 318
12847.99 346
12849.06 330
12850.13 283
12851.21 332
12852.28 345
12853.35 333
12854.42 283
12855.49 282
12856.56 289
12857.63 357
12858.70 340
12859.77 316
12860.85 315
12861.92 284
12862.99 314
12864.06 320
12865.13 299
12866.20 275
12867.27 288
12868.35 308
12869.42 309
12870.49 298
12871.56 282
12872.63 311
12873.71 320
12874.78 292
12875.85 256
12876.92 286
12877.99 278
12879.07 302
12880.14 308
12881.21 286
12882.28 274
12883.35 270
12884.43 262
12885.50 289
12886.57 311
12887.64 295
12888.72 285
12889.79 320
12890.86 284
12891.93 267
12893.01 283
12894.08 276
12895.15 282
12896.22 259
12897.30 291
12898.37 276
12899.44 289
12900.52 252
12901.59 264
12902.66 270
12903.74 278
12904.81 248
12905.88 259
12906.96 261
12908.03 255
12909.10 262
12910.18 262
12911.25 278
12912.32 262
12913.40 283
12914.47 279
12915.54 248
12916.62 226
12917.69 228
12918.76 266
12919.84 232
12920.91 261
12921.99 279
12923.06 320
12924.13 259
12925.21 305
12926.28 267
12927.36 245
12928.43 261
12929.50 269
12930.58 269
12931.65 242
12932.73 264
12933.80 272
12934.88 259
12935.95 224
12937.02 255
12938.10 273
12939.17 271
12940.25 269
12941.32 244
12942.40 204
12943.47 238
12944.55 258
12945.62 288
12946.70 257
12947.77 255
12948.85 257
12949.92 232
12951.00 270
12952.07 251
12953.15 249
12954.22 268
12955.30 236
12956.37 258
12957.45 274
12958.52 263
12959.60 266
12960.68 248
12961.75 246
12962.83 236
12963.90 253
12964.98 283
12966.05 234
12967.13 233
12968.20 260
12969.28 278
12970.36 283
12971.43 251
12972.51 219
12973.58 232
12974.66 250
12975.74 249
12976.81 221
12977.89 230
12978.97 234
12980.04 216
12981.12 252
12982.19 265
12983.27 254
12984.35 242
12985.42 267
12986.50 228
12987.58 231
12988.65 221
12989.73 285
12990.81 272
12991.88 255
12992.96 228
12994.04 258
12995.11 257
12996.19 257
12997.27 239
12998.35 253
12999.42 256
13000.50 220
13001.58 267
13002.65 270
13003.73 267
13004.81 266
13005.89 271
13006.96 247
13008.04 240
13009.12 275
13010.20 277
13011.27 273
13012.35 261
13013.43 259
13014.51 273
13015.58 309
13016.66 264
13017.74 258
13018.82 273
13019.90 260
13020.97 249
13022.05 280
13023.13 247
13024.21 229
13025.29 233
13026.37 251
13027.44 273
13028.52 264
13029.60 281
13030.68 307
13031.76 285
13032.84 251
13033.91 256
13034.99 278
13036.07 265
13037.15 286
13038.23 281
13039.31 240
13040.39 232
13041.46 292
13042.54 281
13043.62 222
13044.70 256
13045.78 284
13046.86 271
13047.94 277
13049.02 286
13050.10 278
13051.18 269
13052.26 290
13053.34 278
13054.41 332
13055.49 302
13056.57 268
13057.65 260
13058.73 293
13059.81 261
13060.89 305
13061.97 324
13063.05 323
13064.13 255
13065.21 258
13066.29 298
13067.37 279
13068.45 299
13069.53 315
13070.61 287
13071.69 295
13072.77 282
13073.85 296
13074.93 290
13076.01 252
13077.09 281
13078.17 269
13079.25 296
13080.33 280
13081.41 257
13082.49 264
13083.58 275
13084.66 262
13085.74 266
13086.82 261
13087.90 254
13088.98 261
13090.06 219
13091.14 255
13092.22 229
13093.30 252
13094.38 242
13095.46 255
13096.55 246
13097.63 258
13098.71 245
13099.79 251
13100.87 262
13101.95 280
13103.03 237
13104.12 248
13105.20 294
13106.28 232
13107.36 260
13108.44 265
13109.52 254
13110.60 260
13111.69 248
13112.77 232
13113.85 217
13114.93 251
13116.01 228
13117.10 237
13118.18 240
13119.26 223
13120.34 238
13121.42 239
13122.51 217
13123.59 268
13124.67 231
13125.75 275
13126.84 275
13127.92 256
13129.00 255
13130.08 239
13131.17 244
13132.25 268
13133.33 259
13134.41 274
13135.50 267
13136.58 232
13137.66 236
13138.75 230
13139.83 253
13140.91 230
13141.99 237
13143.08 235
13144.16 223
13145.24 223
13146.33 243
13147.41 228
13148.49 234
13149.58 244
13150.66 253
13151.74 217
13152.83 237
13153.91 220
13154.99 234
13156.08 247
13157.16 234
13158.25 231
13159.33 246
13160.41 250
13161.50 260
13162.58 250
13163.66 251
13164.75 249
13165.83 236
13166.92 256
13168.00 242
13169.08 247
13170.17 283
13171.25 249
13172.34 253
13173.42 214
13174.51 227
13175.59 233
13176.67 236
13177.76 255
13178.84 277
13179.93 234
13181.01 238
13182.10 264
13183.18 252
13184.27 220
13185.35 235
13186.44 219
13187.52 219
13188.61 254
13189.69 258
13190.78 259
13191.86 213
13192.95 213
13194.03 228
13195.12 273
13196.20 228
13197.29 251
13198.37 241
13199.46 287
13200.54 254
13201.63 242
13202.72 269
13203.80 260
13204.89 291
13205.97 257
13207.06 263
13208.14 239
13209.23 275
13210.32 268
13211.40 280
13212.49 238
13213.57 227
13214.66 209
13215.75 232
13216.83 252
13217.92 241
13219.00 257
13220.09 247
13221.18 205
13222.26 233
13223.35 241
13224.44 250
13225.52 233
13226.61 238
13227.70 284
13228.78 253
13229.87 290
13230.96 270
13232.04 279
13233.13 259
13234.22 271
13235.30 237
13236.39 234
13237.48 245
13238.56 194
13239.65 230
13240.74 226
13241.82 286
13242.91 257
13244.00 257
13245.09 265
13246.17 252
13247.26 232
13248.35 273
13249.44 267
13250.52 232
13251.61 240
13252.70 258
13253.79 268
13254.87 267
13255.96 227
13257.05 276
13258.14 249
13259.23 236
13260.31 262
13261.40 232
13262.49 272
13263.58 262
13264.67 240
13265.75 241
13266.84 278
13267.93 291
13269.02 289
13270.11 250
13271.19 244
13272.28 275
13273.37 248
13274.46 264
13275.55 287
13276.64 288
13277.73 256
13278.81 248
13279.90 224
13280.99 265
13282.08 280
13283.17 292
13284.26 285
13285.35 310
13286.44 326
13287.53 275
13288.61 283
13289.70 300
13290.79 308
13291.88 287
13292.97 301
13294.06 299
13295.15 294
13296.24 303
13297.33 315
13298.42 303
13299.51 280
13300.60 290
13301.69 278
13302.78 267
13303.87 275
13304.96 280
13306.05 296
13307.14 293
13308.23 311
13309.32 323
13310.41 329
13311.50 354
13312.59 280
13313.68 341
13314.77 319
13315.86 316
13316.95 293
13318.04 289
13319.13 301
13320.22 337
13321.31 317
13322.40 312
13323.49 338
13324.58 321
13325.67 326
13326.76 324
13327.85 336
13328.94 315
13330.03 309
13331.12 346
13332.21 345
13333.31 298
13334.40 307
13335.49 289
13336.58 329
13337.67 323
13338.76 347
13339.85 335
13340.94 322
13342.03 358
13343.13 344
13344.22 357
13345.31 308
13346.40 325
13347.49 353
13348.58 346
13349.67 351
13350.77 373
13351.86 349
13352.95 329
13354.04 384
13355.13 383
13356.22 374
13357.32 333
13358.41 386
13359.50 378
13360.59 391
13361.68 369
13362.78 363
13363.87 355
13364.96 424
13366.05 411
13367.15 407
13368.24 431
13369.33 445
13370.42 474
13371.52 456
13372.61 439
13373.70 393
13374.79 426
13375.89 394
13376.98 359
13378.07 352
13379.16 388
13380.26 328
13381.35 335
13382.44 322
13383.54 310
13384.63 353
13385.72 326
13386.82 330
13387.91 334
13389.00 310
13390.09 349
13391.19 335
13392.28 297
13393.37 290
13394.47 287
13395.56 283
13396.66 310
13397.75 269
13398.84 321
13399.94 283
13401.03 305
13402.12 277
13403.22 248
13404.31 290
13405.40 292
13406.50 302
13407.59 288
13408.69 306
13409.78 311
13410.88 355
13411.97 324
13413.06 291
13414.16 330
13415.25 307
13416.35 275
13417.44 296
13418.53 283
13419.63 297
13420.72 265
13421.82 325
13422.91 309
13424.01 320
13425.10 273
13426.20 297
13427.29 270
13428.39 307
13429.48 304
13430.58 293
13431.67 320
13432.77 328
13433.86 312
13434.96 290
13436.05 293
13437.15 311
13438.24 303
13439.34 297
13440.43 362
13441.53 325
13442.62 320
13443.72 295
13444.81 339
13445.91 354
13447.01 360
13448.10 373
13449.20 355
13450.29 330
13451.39 305
13452.48 308
13453.58 309
13454.68 388
13455.77 369
13456.87 377
13457.96 344
13459.06 349
13460.16 365
13461.25 370
13462.35 395
13463.44 347
13464.54 364
13465.64 347
13466.73 350
13467.83 379
13468.93 416
13470.02 356
13471.12 341
13472.22 359
13473.31 407
13474.41 357
13475.51 392
13476.60 376
13477.70 415
13478.80 378
13479.89 367
13480.99 360
13482.09 381
13483.18 414
13484.28 414
13485.38 403
13486.48 400
13487.57 405
13488.67 387
13489.77 432
13490.87 388
13491.96 429
13493.06 384
13494.16 429
13495.26 411
13496.35 437
13497.45 468
13498.55 463
13499.65 512
13500.74 463
13501.84 511
13502.94 514
13504.04 534
13505.14 502
13506.23 507
13507.33 485
13508.43 505
13509.53 518
13510.63 488
13511.72 488
13512.82 469
13513.92 477
13515.02 401
13516.12 413
13517.22 359
13518.31 339
13519.41 376
13520.51 384
13521.61 362
13522.71 339
13523.81 319
13524.91 337
13526.01 346
13527.10 348
13528.20 336
13529.30 346
13530.40 333
13531.50 329
13532.60 326
13533.70 334
13534.80 355
13535.90 329
13537.00 324
13538.09 327
13539.19 332
13540.29 324
13541.39 373
13542.49 344
13543.59 348
13544.69 282
13545.79 339
13546.89 330
13547.99 295
13549.09 283
13550.19 339
13551.29 316
13552.39 316
13553.49 321
13554.59 307
13555.69 308
13556.79 300
13557.89 313
13558.99 312
13560.09 324
13561.19 305
13562.29 329
13563.39 336
13564.49 315
13565.59 291
13566.69 296
13567.79 326
13568.89 266
13569.99 310
13571.09 290
13572.20 276
13573.30 284
13574.40 318
13575.50 312
13576.60 339
13577.70 295
13578.80 288
13579.90 320
13581.00 319
13582.10 303
13583.20 323
13584.31 287
13585.41 282
13586.51 285
13587.61 292
13588.71 330
13589.81 307
13590.91 347
13592.02 318
13593.12 359
13594.22 336
13595.32 315
13596.42 291
13597.52 308
13598.63 299
13599.73 322
13600.83 299
13601.93 299
13603.03 333
13604.14 319
13605.24 356
13606.34 292
13607.44 306
13608.54 327
13609.65 368
13610.75 324
13611.85 331
13612.95 332
13614.06 320
13615.16 349
13616.26 313
13617.36 308
13618.47 303
13619.57 312
13620.67 315
13621.77 327
13622.88 290
13623.98 326
13625.08 316
13626.18 325
13627.29 346
13628.39 395
13629.49 332
13630.60 315
13631.70 358
13632.80 335
13633.91 309
13635.01 335
13636.11 340
13637.22 340
13638.32 319
13639.42 343
13640.53 332
13641.63 337
13642.73 363
13643.84 343
13644.94 325
13646.04 277
13647.15 335
13648.25 310
13649.36 352
13650.46 341
13651.56 300
13652.67 333
13653.77 335
13654.88 349
13655.98 310
13657.08 286
13658.19 287
13659.29 295
13660.40 267
13661.50 301
13662.60 278
13663.71 312
13664.81 281
13665.92 305
13667.02 279
13668.13 304
13669.23 292
13670.34 271
13671.44 289
13672.55 272
13673.65 290
13674.76 323
13675.86 278
13676.97 259
13678.07 301
13679.18 292
13680.28 322
13681.39 308
13682.49 280
13683.60 289
13684.70 306
13685.81 270
13686.91 270
13688.02 296
13689.12 303
13690.23 308
13691.33 283
13692.44 315
13693.55 281
13694.65 327
13695.76 297
13696.86 319
13697.97 318
13699.07 347
13700.18 311
13701.29 286
13702.39 244
13703.50 282
13704.60 293
13705.71 276
13706.82 300
13707.92 325
13709.03 317
13710.14 322
13711.24 316
13712.35 299
13713.45 326
13714.56 357
13715.67 355
13716.77 329
13717.88 332
13718.99 322
13720.09 323
13721.20 338
13722.31 345
13723.41 326
13724.52 337
13725.63 363
13726.74 343
13727.84 355
13728.95 304
13730.06 368
13731.16 374
13732.27 390
13733.38 410
13734.49 407
13735.59 384
13736.70 379
13737.81 378
13738.91 367
13740.02 393
13741.13 379
13742.24 389
13743.35 407
13744.45 380
13745.56 369
13746.67 384
13747.78 371
13748.88 436
13749.99 388
13751.10 412
13752.21 383
13753.32 424
13754.42 409
13755.53 427
13756.64 436
13757.75 464
13758.86 426
13759.97 508
13761.07 502
13762.18 441
13763.29 443
13764.40 465
13765.51 573
13766.62 557
13767.72 578
13768.83 622
13769.94 644
13771.05 711
13772.16 725
13773.27 746
13774.38 776
13775.49 757
13776.60 780
13777.70 707
13778.81 695
13779.92 718
13781.03 679
13782.14 649
13783.25 587
13784.36 564
13785.47 472
13786.58 496
13787.69 494
13788.80 464
13789.91 439
13791.02 447
13792.13 420
13793.24 446
13794.35 410
13795.45 392
13796.56 395
13797.67 438
13798.78 428
13799.89 383
13801.00 426
13802.11 489
13803.22 438
13804.33 357
13805.44 410
13806.55 412
13807.67 405
13808.78 429
13809.89 418
13811.00 396
13812.11 441
13813.22 446
13814.33 421
13815.44 418
13816.55 420
13817.66 409
13818.77 366
13819.88 376
13820.99 399
13822.10 365
13823.21 327
13824.32 341
13825.44 315
13826.55 357
13827.66 370
13828.77 367
13829.88 327
13830.99 360
13832.10 326
13833.21 353
13834.32 371
13835.44 383
13836.55 374
13837.66 349
13838.77 372
13839.88 366
13840.99 373
13842.10 354
13843.22 370
13844.33 363
13845.44 351
13846.55 363
13847.66 432
13848.78 395
13849.89 375
13851.00 389
13852.11 355
13853.22 358
13854.34 383
13855.45 399
13856.56 399
13857.67 381
13858.78 452
13859.90 446
13861.01 444
13862.12 422
13863.23 431
13864.35 469
13865.46 512
13866.57 482
13867.68 466
13868.80 486
13869.91 435
13871.02 436
13872.14 484
13873.25 451
13874.36 450
13875.47 459
13876.59 427
13877.70 419
13878.81 428
13879.93 372
13881.04 397
13882.15 382
13883.27 422
13884.38 413
13885.49 412
13886.61 392
13887.72 378
13888.83 425
13889.95 376
13891.06 410
13892.17 387
13893.29 440
13894.40 403
13895.52 408
13896.63 396
13897.74 392
13898.86 413
13899.97 432
13901.09 417
13902.20 417
13903.31 417
13904.43 393
13905.54 364
13906.66 366
13907.77 397
13908.89 378
13910.00 363
13911.11 354
13912.23 421
13913.34 357
13914.46 309
13915.57 342
13916.69 360
13917.80 359
13918.92 353
13920.03 360
13921.15 370
13922.26 313
13923.38 361
13924.49 390
13925.61 376
13926.72 381
13927.84 332
13928.95 351
13930.07 363
13931.18 316
13932.30 328
13933.41 325
13934.53 301
13935.64 337
13936.76 348
13937.87 336
13938.99 309
13940.10 352
13941.22 383
13942.34 369
13943.45 364
13944.57 348
13945.68 365
13946.80 345
13947.91 350
13949.03 322
13950.15 358
13951.26 309
13952.38 347
13953.49 310
13954.61 347
13955.73 333
13956.84 343
13957.96 338
13959.08 318
13960.19 326
13961.31 318
13962.43 372
13963.54 309
13964.66 316
13965.78 321
13966.89 352
13968.01 324
13969.13 331
13970.24 334
13971.36 325
13972.48 365
13973.59 358
13974.71 321
13975.83 337
13976.94 320
13978.06 322
13979.18 379
13980.30 345
13981.41 368
13982.53 345
13983.65 386
13984.76 338
13985.88 318
13987.00 314
13988.12 332
13989.23 313
13990.35 328
13991.47 323
13992.59 358
13993.71 355
13994.82 329
13995.94 313
13997.06 329
13998.18 308
13999.29 290
14000.41 342
14001.53 365
14002.65 357
14003.77 330
14004.88 356
14006.00 308
14007.12 370
14008.24 377
14009.36 356
14010.48 351
14011.59 342
14012.71 348
14013.83 320
14014.95 378
14016.07 355
14017.19 381
14018.31 331
14019.43 360
14020.54 350
14021.66 418
14022.78 373
14023.90 373
14025.02 392
14026.14 392
14027.26 379
14028.38 380
14029.50 382
14030.62 394
14031.73 376
14032.85 329
14033.97 393
14035.09 358
14036.21 342
14037.33 319
14038.45 358
14039.57 329
14040.69 309
14041.81 340
14042.93 341
14044.05 308
14045.17 313
14046.29 334
14047.41 356
14048.53 341
14049.65 331
14050.77 346
14051.89 329
14053.01 368
14054.13 329
14055.25 336
14056.37 294
14057.49 347
14058.61 314
14059.73 334
14060.85 315
14061.97 301
14063.09 341
14064.21 354
14065.33 340
14066.45 346
14067.57 406
14068.70 332
14069.82 362
14070.94 325
14072.06 351
14073.18 329
14074.30 396
14075.42 340
14076.54 347
14077.66 313
14078.78 368
14079.91 387
14081.03 353
14082.15 365
14083.27 364
14084.39 405
14085.51 367
14086.63 378
14087.75 343
14088.88 378
14090.00 378
14091.12 428
14092.24 417
14093.36 463
14094.48 439
14095.61 488
14096.73 498
14097.85 457
14098.97 457
14100.09 420
14101.22 476
14102.34 468
14103.46 482
14104.58 431
14105.71 495
14106.83 420
14107.95 430
14109.07 373
14110.19 368
14111.32 349
14112.44 357
14113.56 340
14114.68 342
14115.81 375
14116.93 363
14118.05 344
14119.18 318
14120.30 352
14121.42 334
14122.54 389
14123.67 326
14124.79 332
14125.91 313
14127.04 326
14128.16 327
14129.28 311
14130.41 304
14131.53 330
14132.65 310
14133.78 308
14134.90 308
14136.02 282
14137.15 338
14138.27 336
14139.39 379
14140.52 303
14141.64 348
14142.76 331
14143.89 335
14145.01 277
14146.13 353
14147.26 325
14148.38 346
14149.51 322
14150.63 324
14151.75 307
14152.88 291
14154.00 290
14155.13 317
14156.25 322
14157.38 254
14158.50 341
14159.62 312
14160.75 348
14161.87 262
14163.00 311
14164.12 299
14165.25 307
14166.37 291
14167.50 300
14168.62 282
14169.75 312
14170.87 306
14172.00 313
14173.12 319
14174.25 304
14175.37 323
14176.50 268
14177.62 318
14178.75 314
14179.87 334
14181.00 291
14182.12 297
14183.25 297
14184.37 290
14185.50 308
14186.62 325
14187.75 275
14188.87 287
14190.00 302
14191.13 283
14192.25 325
14193.38 291
14194.50 288
14195.63 262
14196.75 294
14197.88 306
14199.01 296
14200.13 265
14201.26 260
14202.38 283
14203.51 260
14204.64 242
14205.76 273
14206.89 288
14208.01 284
14209.14 307
14210.27 255
14211.39 280
14212.52 248
14213.65 271
14214.77 261
14215.90 291
14217.03 236
14218.15 267
14219.28 311
14220.41 274
14221.53 276
14222.66 264
14223.79 284
14224.91 238
14226.04 266
14227.17 275
14228.30 291
14229.42 268
14230.55 294
14231.68 280
14232.80 276
14233.93 241
14235.06 276
14236.19 260
14237.31 268
14238.44 261
14239.57 251
14240.70 271
14241.82 226
14242.95 248
14244.08 249
14245.21 269
14246.34 228
14247.46 288
14248.59 274
14249.72 277
14250.85 273
14251.98 265
14253.10 241
14254.23 222
14255.36 272
14256.49 267
14257.62 222
14258.74 205
14259.87 267
14261.00 253
14262.13 259
14263.26 217
14264.39 270
14265.52 233
14266.64 257
14267.77 207
14268.90 275
14270.03 276
14271.16 237
14272.29 242
14273.42 235
14274.55 240
14275.68 236
14276.80 246
14277.93 233
14279.06 260
14280.19 248
14281.32 249
14282.45 228
14283.58 244
14284.71 207
14285.84 239
14286.97 212
14288.10 260
14289.23 265
14290.36 263
14291.49 247
14292.62 199
14293.75 246
14294.87 222
14296.00 259
14297.13 243
14298.26 266
14299.39 194
14300.52 217
14301.65 209
14302.78 234
14303.91 214
14305.04 231
14306.17 250
14307.31 257
14308.44 250
14309.57 206
14310.70 215
14311.83 247
14312.96 232
14314.09 227
14315.22 237
14316.35 235
14317.48 230
14318.61 199
14319.74 208
14320.87 191
14322.00 237
14323.13 221
14324.26 212
14325.40 218
14326.53 226
14327.66 231
14328.79 196
14329.92 204
14331.05 184
14332.18 205
14333.31 204
14334.44 237
14335.58 228
14336.71 226
14337.84 214
14338.97 208
14340.10 229
14341.23 188
14342.37 194
14343.50 215
14344.63 218
14345.76 222
14346.89 226
14348.02 192
14349.16 216
14350.29 206
14351.42 227
14352.55 195
14353.68 246
14354.82 201
14355.95 197
14357.08 221
14358.21 237
14359.35 222
14360.48 233
14361.61 225
14362.74 195
14363.87 217
14365.01 221
14366.14 222
14367.27 210
14368.41 198
14369.54 215
14370.67 207
14371.80 204
14372.94 208
14374.07 174
14375.20 209
14376.34 210
14377.47 254
14378.60 214
14379.73 190
14380.87 221
14382.00 224
14383.13 239
14384.27 198
14385.40 228
14386.53 216
14387.67 221
14388.80 192
14389.93 222
14391.07 214
14392.20 267
14393.34 213
14394.47 224
14395.60 220
14396.74 213
14397.87 254
14399.00 222
14400.14 219
14401.27 212
14402.41 243
14403.54 264
14404.67 283
14405.81 217
14406.94 244
14408.08 253
14409.21 268
14410.35 225
14411.48 229
14412.61 222
14413.75 250
14414.88 239
14416.02 215
14417.15 241
14418.29 216
14419.42 266
14420.56 235
14421.69 243
14422.83 239
14423.96 260
14425.10 248
14426.23 257
14427.37 210
14428.50 257
14429.64 258
14430.77 215
14431.91 239
14433.04 236
14434.18 276
14435.31 265
14436.45 237
14437.58 245
14438.72 229
14439.85 237
14440.99 261
14442.13 240
14443.26 224
14444.40 214
14445.53 243
14446.67 250
14447.80 214
14448.94 228
14450.08 225
14451.21 259
14452.35 207
14453.48 197
14454.62 235
14455.76 238
14456.89 226
14458.03 210
14459.16 243
14460.30 214
14461.44 218
14462.57 237
14463.71 202
14464.85 215
14465.98 232
14467.12 222
14468.26 221
14469.39 244
14470.53 258
14471.67 215
14472.80 288
14473.94 257
14475.08 263
14476.21 262
14477.35 277
14478.49 256
14479.62 277
14480.76 251
14481.90 269
14483.04 249
14484.17 250
14485.31 232
14486.45 231
14487.59 268
14488.72 228
14489.86 219
14491.00 276
14492.14 265
14493.27 231
14494.41 211
14495.55 210
14496.69 237
14497.82 203
14498.96 205
14500.10 245
14501.24 255
14502.38 255
14503.51 237
14504.65 225
14505.79 214
14506.93 238
14508.07 232
14509.20 259
14510.34 227
14511.48 249
14512.62 261
14513.76 272
14514.90 207
14516.03 225
14517.17 236
14518.31 225
14519.45 228
14520.59 233
14521.73 245
14522.87 223
14524.01 217
14525.14 230
14526.28 211
14527.42 161
14528.56 222
14529.70 196
14530.84 244
14531.98 220
14533.12 200
14534.26 211
14535.40 195
14536.54 203
14537.67 233
14538.81 237
14539.95 236
14541.09 217
14542.23 216
14543.37 226
14544.51 237
14545.65 210
14546.79 205
14547.93 231
14549.07 205
14550.21 237
14551.35 201
14552.49 244
14553.63 237
14554.77 236
14555.91 258
14557.05 209
14558.19 196
14559.33 218
14560.47 228
14561.61 212
14562.75 236
14563.89 229
14565.03 206
14566.17 232
14567.31 244
14568.45 228
14569.60 209
14570.74 246
14571.88 266
14573.02 249
14574.16 256
14575.30 215
14576.44 271
14577.58 226
14578.72 236
14579.86 253
14581.00 241
14582.14 248
14583.29 240
14584.43 226
14585.57 220
14586.71 250
14587.85 258
14588.99 275
14590.13 242
14591.28 235
14592.42 231
14593.56 258
14594.70 270
14595.84 253
14596.98 261
14598.13 266
14599.27 261
14600.41 263
14601.55 245
14602.69 252
14603.83 262
14604.98 258
14606.12 257
14607.26 286
14608.40 240
14609.54 294
14610.69 294
14611.83 275
14612.97 292
14614.11 295
14615.26 283
14616.40 292
14617.54 259
14618.68 291
14619.83 306
14620.97 320
14622.11 288
14623.25 285
14624.40 346
14625.54 307
14626.68 313
14627.83 309
14628.97 345
14630.11 340
14631.25 357
14632.40 351
14633.54 356
14634.68 385
14635.83 409
14636.97 383
14638.11 353
14639.26 365
14640.40 352
14641.54 370
14642.69 364
14643.83 376
14644.97 327
14646.12 342
14647.26 310
14648.41 301
14649.55 271
14650.69 291
14651.84 256
14652.98 272
14654.13 267
14655.27 270
14656.41 285
14657.56 260
14658.70 248
14659.85 245
14660.99 261
14662.13 218
14663.28 232
14664.42 227
14665.57 246
14666.71 281
14667.86 219
14669.00 230
14670.14 300
14671.29 277
14672.43 222
14673.58 239
14674.72 243
14675.87 276
14677.01 268
14678.16 258
14679.30 210
14680.45 271
14681.59 233
14682.74 272
14683.88 202
14685.03 249
14686.17 267
14687.32 228
14688.46 231
14689.61 209
14690.75 243
14691.90 232
14693.05 242
14694.19 218
14695.34 220
14696.48 230
14697.63 219
14698.77 197
14699.92 238
14701.06 243
14702.21 217
14703.36 232
14704.50 212
14705.65 202
14706.79 231
14707.94 225
14709.09 215
14710.23 240
14711.38 196
14712.53 231
14713.67 210
14714.82 241
14715.96 210
14717.11 206
14718.26 221
14719.40 224
14720.55 199
14721.70 218
14722.84 198
14723.99 211
14725.14 196
14726.28 212
14727.43 209
14728.58 220
14729.72 206
14730.87 190
14732.02 215
14733.16 220
14734.31 241
14735.46 230
14736.61 234
14737.75 214
14738.90 203
14740.05 195
14741.20 189
14742.34 202
14743.49 221
14744.64 252
14745.79 222
14746.93 236
14748.08 227
14749.23 254
14750.38 232
14751.52 231
14752.67 209
14753.82 218
14754.97 233
14756.11 235
14757.26 215
14758.41 239
14759.56 218
14760.71 211
14761.86 199
14763.00 218
14764.15 217
14765.30 210
14766.45 220
14767.60 212
14768.74 214
14769.89 219
14771.04 211
14772.19 203
14773.34 214
14774.49 220
14775.64 243
14776.79 227
14777.93 230
14779.08 240
14780.23 227
14781.38 217
14782.53 219
14783.68 223
14784.83 212
14785.98 244
14787.13 261
14788.28 262
14789.42 270
14790.57 248
14791.72 228
14792.87 258
14794.02 290
14795.17 244
14796.32 277
14797.47 277
14798.62 280
14799.77 263
14800.92 293
14802.07 277
14803.22 252
14804.37 248
14805.52 254
14806.67 295
14807.82 246
14808.97 226
14810.12 251
14811.27 283
14812.42 238
14813.57 250
14814.72 266
14815.87 286
14817.02 265
14818.17 266
14819.32 264
14820.47 256
14821.62 232
14822.77 249
14823.92 229
14825.07 236
14826.22 229
14827.37 235
14828.52 225
14829.68 228
14830.83 246
14831.98 236
14833.13 230
14834.28 242
14835.43 220
14836.58 193
14837.73 219
14838.88 197
14840.03 234
14841.19 224
14842.34 206
14843.49 212
14844.64 214
14845.79 193
14846.94 223
14848.09 205
14849.25 202
14850.40 196
14851.55 168
14852.70 194
14853.85 178
14855.00 214
14856.16 197
14857.31 233
14858.46 189
14859.61 183
14860.76 185
14861.92 176
14863.07 211
14864.22 190
14865.37 202
14866.52 182
14867.68 162
14868.83 186
14869.98 231
14871.13 212
14872.29 201
14873.44 204
14874.59 174
14875.74 198
14876.90 190
14878.05 202
14879.20 196
14880.36 191
14881.51 174
14882.66 183
14883.81 203
14884.97 144
14886.12 163
14887.27 189
14888.43 194
14889.58 202
14890.73 193
14891.89 206
14893.04 208
14894.19 178
14895.35 182
14896.50 170
14897.65 157
14898.81 185
14899.96 212
14901.11 189
14902.27 201
14903.42 224
14904.57 178
14905.73 174
14906.88 200
14908.04 178
14909.19 195
14910.34 195
14911.50 183
14912.65 209
14913.81 215
14914.96 190
14916.11 185
14917.27 186
14918.42 206
14919.58 192
14920.73 202
14921.88 197
14923.04 210
14924.19 192
14925.35 197
14926.50 190
14927.66 204
14928.81 206
14929.97 174
14931.12 197
14932.28 218
14933.43 202
14934.59 193
14935.74 186
14936.90 200
14938.05 211
14939.21 192
14940.36 209
14941.52 198
14942.67 198
14943.83 170
14944.98 211
14946.14 192
14947.29 210
14948.45 236
14949.60 188
14950.76 176
14951.91 242
14953.07 206
14954.23 211
14955.38 236
14956.54 209
14957.69 184
14958.85 200
14960.00 185
14961.16 197
14962.32 200
14963.47 213
14964.63 205
14965.78 195
14966.94 174
14968.10 182
14969.25 197
14970.41 203
14971.57 207
14972.72 206
14973.88 170
14975.04 210
14976.19 203
14977.35 185
14978.50 219
14979.66 196
14980.82 175
14981.97 187
14983.13 172
14984.29 184
14985.45 196
14986.60 193
14987.76 186
14988.92 169
14990.07 163
14991.23 173
14992.39 170
14993.54 187
14994.70 227
14995.86 179
14997.02 204
14998.17 195
14999.33 198
15000.49 182
15001.65 181
15002.80 185
15003.96 198
15005.12 136
15006.28 178
15007.43 188
15008.59 180
15009.75 195
15010.91 188
15012.07 147
15013.22 168
15014.38 167
15015.54 161
15016.70 164
15017.86 180
15019.01 135
15020.17 172
15021.33 184
15022.49 146
15023.65 160
15024.81 143
15025.96 143
15027.12 164
15028.28 159
15029.44 150
15030.60 173
15031.76 147
15032.92 167
15034.07 145
15035.23 176
15036.39 157
15037.55 156
15038.71 147
15039.87 159
15041.03 149
15042.19 138
15043.35 131
15044.50 143
15045.66 153
15046.82 141
15047.98 170
15049.14 161
15050.30 200
15051.46 164
15052.62 156
15053.78 144
15054.94 152
15056.10 161
15057.26 152
15058.42 180
15059.58 140
15060.74 169
15061.90 158
15063.06 168
15064.22 154
15065.38 125
15066.54 137
15067.70 149
15068.86 139
15070.02 180
15071.18 171
15072.34 184
15073.50 169
15074.66 172
15075.82 155
15076.98 162
15078.14 167
15079.30 156
15080.46 148
15081.62 178
15082.78 157
15083.94 155
15085.10 163
15086.26 164
15087.42 169
15088.59 159
15089.75 173
15090.91 160
15092.07 166
15093.23 151
15094.39 148
15095.55 148
15096.71 185
15097.87 186
15099.04 163
15100.20 155
15101.36 147
15102.52 145
15103.68 138
15104.84 163
15106.00 142
15107.17 143
15108.33 180
15109.49 158
15110.65 153
15111.81 136
15112.97 153
15114.14 164
15115.30 158
15116.46 143
15117.62 177
15118.78 152
15119.95 179
15121.11 131
15122.27 137
15123.43 112
15124.59 166
15125.76 187
15126.92 170
15128.08 147
15129.24 177
15130.41 154
15131.57 158
15132.73 187
15133.89 149
15135.06 157
15136.22 184
15137.38 189
15138.54 140
15139.71 142
15140.87 197
15142.03 175
15143.20 164
15144.36 174
15145.52 134
15146.69 139
15147.85 151
15149.01 180
15150.17 167
15151.34 161
15152.50 176
15153.66 150
15154.83 171
15155.99 157
15157.16 152
15158.32 160
15159.48 168
15160.65 167
15161.81 191
15162.97 177
15164.14 147
15165.30 154
15166.46 156
15167.63 170
15168.79 158
15169.96 128
15171.12 159
15172.28 180
15173.45 160
15174.61 181
15175.78 161
15176.94 172
15178.11 168
15179.27 152
15180.43 165
15181.60 169
15182.76 180
15183.93 190
15185.09 168
15186.26 171
15187.42 166
15188.59 163
15189.75 178
15190.92 200
15192.08 172
15193.25 165
15194.41 199
15195.58 175
15196.74 190
15197.91 174
15199.07 146
15200.24 151
15201.40 178
15202.57 175
15203.73 161
15204.90 165
15206.06 189
15207.23 180
15208.39 184
15209.56 222
15210.72 215
15211.89 171
15213.06 190
15214.22 215
15215.39 193
15216.55 188
15217.72 196
15218.88 184
15220.05 206
15221.22 199
15222.38 235
15223.55 199
15224.71 220
15225.88 241
15227.05 252
15228.21 194
15229.38 226
15230.55 232
15231.71 195
15232.88 213
15234.05 207
15235.21 243
15236.38 235
15237.54 235
15238.71 226
15239.88 243
15241.04 221
15242.21 236
15243.38 214
15244.55 212
15245.71 214
15246.88 222
15248.05 187
15249.21 195
15250.38 198
15251.55 180
15252.71 187
15253.88 187
15255.05 220
15256.22 206
15257.38 193
15258.55 173
15259.72 171
15260.89 174
15262.05 180
15263.22 168
15264.39 163
15265.56 166
15266.72 170
15267.89 186
15269.06 163
15270.23 199
15271.40 190
15272.56 184
15273.73 209
15274.90 175
15276.07 154
15277.24 170
15278.40 165
15279.57 206
15280.74 142
15281.91 177
15283.08 162
15284.25 208
15285.41 168
15286.58 168
15287.75 168
15288.92 181
15290.09 200
15291.26 157
15292.43 160
15293.59 166
15294.76 172
15295.93 181
15297.10 175
15298.27 157
15299.44 161
15300.61 148
15301.78 156
15302.95 182
15304.12 181
15305.28 194
15306.45 172
15307.62 167
15308.79 163
15309.96 162
15311.13 182
15312.30 177
15313.47 162
15314.64 183
15315.81 140
15316.98 165
15318.15 153
15319.32 153
15320.49 181
15321.66 187
15322.83 172
15324.00 153
15325.17 171
15326.34 202
15327.51 150
15328.68 143
15329.85 190
15331.02 173
15332.19 169
15333.36 170
15334.53 165
15335.70 184
15336.87 190
15338.04 152
15339.21 164
15340.38 157
15341.55 181
15342.72 189
15343.89 172
15345.06 138
15346.23 153
15347.41 225
15348.58 184
15349.75 156
15350.92 153
15352.09 177
15353.26 161
15354.43 173
15355.60 145
15356.77 171
15357.94 176
15359.12 183
15360.29 188
15361.46 171
15362.63 179
15363.80 165
15364.97 182
15366.14 143
15367.32 156
15368.49 168
15369.66 180
15370.83 184
15372.00 172
15373.17 190
15374.35 178
15375.52 178
15376.69 149
15377.86 176
15379.03 175
15380.21 161
15381.38 171
15382.55 196
15383.72 171
15384.90 194
15386.07 193
15387.24 177
15388.41 138
15389.58 168
15390.76 174
15391.93 193
15393.10 204
15394.27 195
15395.45 199
15396.62 183
15397.79 170
15398.97 167
15400.14 203
15401.31 167
15402.48 185
15403.66 189
15404.83 213
15406.00 210
15407.18 164
15408.35 219
15409.52 183
15410.70 184
15411.87 159
15413.04 192
15414.22 210
15415.39 167
15416.56 163
15417.74 155
15418.91 164
15420.08 186
15421.26 140
15422.43 162
15423.60 129
15424.78 157
15425.95 164
15427.13 155
15428.30 157
15429.47 139
15430.65 181
15431.82 171
15433.00 148
15434.17 162
15435.34 167
15436.52 167
15437.69 183
15438.87 151
15440.04 178
15441.22 178
15442.39 179
15443.56 157
15444.74 153
15445.91 181
15447.09 191
15448.26 174
15449.44 151
15450.61 186
15451.79 156
15452.96 183
15454.14 153
15455.31 149
15456.49 135
15457.66 144
15458.84 144
15460.01 149
15461.19 143
15462.36 180
15463.54 176
15464.71 184
15465.89 146
15467.06 168
15468.24 143
15469.42 168
15470.59 167
15471.77 145
15472.94 147
15474.12 159
15475.29 170
15476.47 151
15477.64 163
15478.82 188
15480.00 179
15481.17 172
15482.35 149
15483.52 145
15484.70 156
15485.88 163
15487.05 163
15488.23 144
15489.41 147
15490.58 176
15491.76 170
15492.93 176
15494.11 157
15495.29 164
15496.46 135
15497.64 186
15498.82 161
15499.99 145
15501.17 155
15502.35 169
15503.52 161
15504.70 141
15505.88 160
15507.05 141
15508.23 175
15509.41 168
15510.59 162
15511.76 154
15512.94 166
15514.12 175
15515.29 156
15516.47 150
15517.65 132
15518.83 157
15520.00 172
15521.18 168
15522.36 149
15523.54 153
15524.71 153
15525.89 145
15527.07 147
15528.25 170
15529.42 186
15530.60 149
15531.78 164
15532.96 147
15534.14 138
15535.31 141
15536.49 164
15537.67 140
15538.85 170
15540.03 152
15541.20 182
15542.38 165
15543.56 162
15544.74 157
15545.92 178
15547.10 165
15548.27 172
15549.45 178
15550.63 178
15551.81 181
15552.99 173
15554.17 158
15555.35 164
15556.53 154
15557.70 165
15558.88 176
15560.06 160
15561.24 184
15562.42 184
15563.60 178
15564.78 166
15565.96 196
15567.14 182
15568.32 188
15569.50 157
15570.67 201
15571.85 161
15573.03 172
15574.21 171
15575.39 179
15576.57 202
15577.75 194
15578.93 184
15580.11 191
15581.29 180
15582.47 161
15583.65 189
15584.83 156
15586.01 165
15587.19 179
15588.37 171
15589.55 220
15590.73 188
15591.91 175
15593.09 178
15594.27 193
15595.45 200
15596.63 202
15597.81 192
15598.99 202
15600.17 211
15601.35 220
15602.53 172
15603.71 183
15604.90 175
15606.08 176
15607.26 191
15608.44 193
15609.62 205
15610.80 213
15611.98 216
15613.16 165
15614.34 206
15615.52 210
15616.70 259
15617.89 197
15619.07 204
15620.25 216
15621.43 232
15622.61 227
15623.79 186
15624.97 240
15626.15 224
15627.34 252
15628.52 244
15629.70 233
15630.88 248
15632.06 240
15633.24 259
15634.43 270
15635.61 247
15636.79 266
15637.97 245
15639.15 268
15640.34 245
15641.52 237
15642.70 261
15643.88 255
15645.06 234
15646.25 258
15647.43 230
15648.61 252
15649.79 290
15650.98 250
15652.16 286
15653.34 289
15654.52 320
15655.71 306
15656.89 284
15658.07 290
15659.25 267
15660.44 287
15661.62 283
15662.80 330
15663.98 270
15665.17 294
15666.35 296
15667.53 285
15668.72 269
15669.90 269
15671.08 288
15672.27 290
15673.45 246
15674.63 276
15675.82 284
15677.00 251
15678.18 250
15679.37 272
15680.55 233
15681.73 220
15682.92 254
15684.10 215
15685.28 224
15686.47 219
15687.65 253
15688.84 246
15690.02 279
15691.20 241
15692.39 245
15693.57 224
15694.76 236
15695.94 247
15697.12 235
15698.31 241
15699.49 242
15700.68 246
15701.86 237
15703.05 237
15704.23 260
15705.41 263
15706.60 216
15707.78 243
15708.97 251
15710.15 250
15711.34 279
15712.52 243
15713.71 244
15714.89 230
15716.08 247
15717.26 275
15718.45 286
15719.63 223
15720.82 247
15722.00 241
15723.19 287
15724.37 252
15725.56 241
15726.74 257
15727.93 247
15729.11 249
15730.30 224
15731.48 229
15732.67 256
15733.85 255
15735.04 252
15736.23 246
15737.41 235
15738.60 309
15739.78 265
15740.97 285
15742.15 262
15743.34 297
15744.53 277
15745.71 298
15746.90 268
15748.08 257
15749.27 304
15750.46 271
15751.64 265
15752.83 260
15754.02 264
15755.20 292
15756.39 297
15757.57 315
15758.76 313
15759.95 305
15761.13 306
15762.32 314
15763.51 326
15764.69 268
15765.88 280
15767.07 301
15768.25 303
15769.44 280
15770.63 264
15771.82 291
15773.00 262
15774.19 286
15775.38 239
15776.56 303
15777.75 253
15778.94 269
15780.13 273
15781.31 267
15782.50 311
15783.69 303
15784.88 260
15786.06 271
15787.25 310
15788.44 289
15789.63 271
15790.81 280
15792.00 252
15793.19 280
15794.38 285
15795.56 236
15796.75 223
15797.94 245
15799.13 236
15800.32 259
15801.50 228
15802.69 194
15803.88 252
15805.07 261
15806.26 258
15807.45 209
15808.63 196
15809.82 249
15811.01 238
15812.20 211
15813.39 229
15814.58 240
15815.77 190
15816.95 258
15818.14 211
15819.33 199
15820.52 230
15821.71 249
15822.90 199
15824.09 194
15825.28 198
15826.46 213
15827.65 229
15828.84 205
15830.03 211
15831.22 216
15832.41 215
15833.60 204
15834.79 198
15835.98 192
15837.17 183
15838.36 203
15839.55 224
15840.74 191
15841.93 177
15843.12 204
15844.31 222
15845.50 213
15846.69 193
15847.88 200
15849.07 233
15850.26 231
15851.45 198
15852.64 180
15853.83 211
15855.02 212
15856.21 207
15857.40 200
15858.59 201
15859.78 230
15860.97 204
15862.16 227
15863.35 260
15864.54 214
15865.73 213
15866.92 249
15868.11 262
15869.30 210
15870.49 194
15871.68 212
15872.87 232
15874.06 200
15875.25 188
15876.45 197
15877.64 210
15878.83 208
15880.02 199
15881.21 199
15882.40 224
15883.59 208
15884.78 205
15885.97 198
15887.17 246
15888.36 246
15889.55 210
15890.74 250
15891.93 255
15893.12 247
15894.31 239
15895.51 228
15896.70 244
15897.89 261
15899.08 233
15900.27 236
15901.46 263
15902.66 260
15903.85 266
15905.04 239
15906.23 252
15907.43 209
15908.62 257
15909.81 255
15911.00 307
15912.19 280
15913.39 235
15914.58 237
15915.77 247
15916.96 264
15918.16 245
15919.35 253
15920.54 256
15921.73 248
15922.93 222
15924.12 233
15925.31 246
15926.50 246
15927.70 274
15928.89 295
15930.08 303
15931.28 268
15932.47 250
15933.66 277
15934.86 243
15936.05 264
15937.24 265
15938.44 253
15939.63 262
15940.82 251
15942.02 237
15943.21 233
15944.40 287
15945.60 240
15946.79 257
15947.98 210
15949.18 176
15950.37 209
15951.56 236
15952.76 207
15953.95 215
15955.15 204
15956.34 216
15957.53 228
15958.73 193
15959.92 211
15961.12 174
15962.31 212
15963.50 211
15964.70 185
15965.89 198
15967.09 193
15968.28 181
15969.48 200
15970.67 187
15971.86 191
15973.06 184
15974.25 188
15975.45 171
15976.64 161
15977.84 187
15979.03 223
15980.23 186
15981.42 179
15982.62 170
15983.81 182
15985.01 182
15986.20 179
15987.40 182
15988.59 165
15989.79 167
15990.98 191
15992.18 173
15993.37 180
15994.57 158
15995.76 178
15996.96 172
15998.16 163
15999.35 163
16000.55 181
16001.74 181
16002.94 183
16004.13 142
16005.33 159
16006.53 169
16007.72 188
16008.92 168
16010.11 182
16011.31 153
16012.51 187
16013.70 175
16014.90 175
16016.09 178
16017.29 169
16018.49 178
16019.68 168
16020.88 156
16022.07 154
16023.27 187
16024.47 164
16025.66 174
16026.86 168
16028.06 175
16029.25 168
16030.45 193
16031.65 164
16032.84 144
16034.04 156
16035.24 174
16036.44 153
16037.63 175
16038.83 157
16040.03 147
16041.22 213
16042.42 149
16043.62 168
16044.82 158
16046.01 191
16047.21 192
16048.41 164
16049.60 177
16050.80 198
16052.00 164
16053.20 173
16054.39 153
16055.59 164
16056.79 168
16057.99 160
16059.19 155
16060.38 158
16061.58 169
16062.78 143
16063.98 147
16065.18 132
16066.37 132
16067.57 154
16068.77 182
16069.97 169
16071.17 184
16072.36 154
16073.56 182
16074.76 170
16075.96 183
16077.16 165
16078.36 128
16079.56 166
16080.75 136
16081.95 148
16083.15 161
16084.35 149
16085.55 152
16086.75 155
16087.95 152
16089.15 164
16090.34 157
16091.54 169
16092.74 149
16093.94 152
16095.14 137
16096.34 127
16097.54 137
16098.74 145
16099.94 139
16101.14 147
16102.34 147
16103.54 165
16104.74 134
16105.93 149
16107.13 164
16108.33 161
16109.53 128
16110.73 122
16111.93 169
16113.13 160
16114.33 144
16115.53 157
16116.73 155
16117.93 153
16119.13 129
16120.33 150
16121.53 144
16122.73 151
16123.93 127
16125.13 138
16126.33 139
16127.53 146
16128.73 158
16129.94 134
16131.14 154
16132.34 149
16133.54 147
16134.74 158
16135.94 155
16137.14 129
16138.34 135
16139.54 151
16140.74 155
16141.94 147
16143.14 139
16144.34 129
16145.55 157
16146.75 150
16147.95 123
16149.15 125
16150.35 153
16151.55 153
16152.75 105
16153.95 132
16155.15 131
16156.36 124
16157.56 162
16158.76 148
16159.96 120
16161.16 135
16162.36 156
16163.57 140
16164.77 141
16165.97 159
16167.17 145
16168.37 125
16169.58 155
16170.78 165
16171.98 142
16173.18 109
16174.38 144
16175.59 143
16176.79 126
16177.99 119
16179.19 155
16180.39 170
16181.60 162
16182.80 134
16184.00 103
16185.20 114
16186.41 134
16187.61 149
16188.81 148
16190.01 138
16191.22 136
16192.42 136
16193.62 161
16194.83 158
16196.03 155
16197.23 143
16198.43 157
16199.64 186
16200.84 148
16202.04 150
16203.25 115
16204.45 121
16205.65 171
16206.86 159
16208.06 138
16209.26 136
16210.47 146
16211.67 171
16212.87 140
16214.08 160
16215.28 152
16216.49 128
16217.69 152
16218.89 108
16220.10 109
16221.30 142
16222.50 148
16223.71 154
16224.91 149
16226.12 138
16227.32 154
16228.52 149
16229.73 155
16230.93 133
16232.14 131
16233.34 149
16234.55 148
16235.75 151
16236.95 126
16238.16 142
16239.36 150
16240.57 145
16241.77 150
16242.98 137
16244.18 135
16245.39 173
16246.59 150
16247.80 150
16249.00 155
16250.21 168
16251.41 159
16252.62 133
16253.82 143
16255.03 145
16256.23 152
16257.44 142
16258.64 166
16259.85 116
16261.05 156
16262.26 172
16263.46 163
16264.67 163
16265.87 161
16267.08 140
16268.29 141
16269.49 138
16270.70 147
16271.90 155
16273.11 149
16274.31 172
16275.52 158
16276.73 136
16277.93 132
16279.14 151
16280.34 168
16281.55 144
16282.76 182
16283.96 167
16285.17 182
16286.38 148
16287.58 166
16288.79 159
16289.99 148
16291.20 145
16292.41 156
16293.61 160
16294.82 158
16296.03 141
16297.23 166
16298.44 168
16299.65 148
16300.85 185
16302.06 180
16303.27 170
16304.47 165
16305.68 144
16306.89 158
16308.10 194
16309.30 162
16310.51 186
16311.72 140
16312.92 176
16314.13 155
16315.34 171
16316.55 159
16317.75 189
16318.96 163
16320.17 147
16321.38 160
16322.58 174
16323.79 155
16325.00 152
16326.21 158
16327.42 169
16328.62 156
16329.83 150
16331.04 153
16332.25 142
16333.46 138
16334.66 151
16335.87 160
16337.08 144
16338.29 156
16339.50 131
16340.70 136
16341.91 150
16343.12 153
16344.33 156
16345.54 146
16346.75 153
16347.96 120
16349.16 144
16350.37 149
16351.58 152
16352.79 143
16354.00 156
16355.21 137
16356.42 142
16357.63 154
16358.83 118
16360.04 142
16361.25 123
16362.46 122
16363.67 132
16364.88 143
16366.09 137
16367.30 136
16368.51 139
16369.72 146
16370.93 112
16372.14 147
16373.35 152
16374.56 145
16375.76 153
16376.97 137
16378.18 147
16379.39 127
16380.60 136
16381.81 124
16383.02 132
16384.23 120
16385.44 142
16386.65 117
16387.86 149
16389.07 124
16390.28 145
16391.49 122
16392.70 128
16393.91 119
16395.12 127
16396.33 138
16397.55 100
16398.76 136
16399.97 150
16401.18 127
16402.39 130
16403.60 141
16404.81 144
16406.02 159
16407.23 133
16408.44 141
16409.65 145
16410.86 155
16412.07 116
16413.28 126
16414.50 129
16415.71 123
16416.92 148
16418.13 128
16419.34 157
16420.55 120
16421.76 124
16422.97 107
16424.19 132
16425.40 128
16426.61 134
16427.82 133
16429.03 127
16430.24 126
16431.46 130
16432.67 149
16433.88 129
16435.09 135
16436.30 125
16437.51 147
16438.73 121
16439.94 124
16441.15 116
16442.36 121
16443.57 154
16444.79 136
16446.00 140
16447.21 149
16448.42 122
16449.64 107
16450.85 141
16452.06 118
16453.27 141
16454.49 135
16455.70 126
16456.91 134
16458.12 135
16459.34 139
16460.55 143
16461.76 109
16462.97 138
16464.19 112
16465.40 147
16466.61 156
16467.83 120
16469.04 122
16470.25 138
16471.47 144
16472.68 126
16473.89 112
16475.11 108
16476.32 142
16477.53 122
16478.75 125
16479.96 117
16481.17 120
16482.39 125
16483.60 127
16484.81 102
16486.03 115
16487.24 120
16488.45 136
16489.67 139
16490.88 120
16492.10 131
16493.31 120
16494.52 135
16495.74 119
16496.95 158
16498.17 133
16499.38 127
16500.59 114
16501.81 113
16503.02 114
16504.24 107
16505.45 125
16506.67 141
16507.88 114
16509.10 123
16510.31 139
16511.52 116
16512.74 119
16513.95 102
16515.17 137
16516.38 131
16517.60 122
16518.81 105
16520.03 133
16521.24 113
16522.46 131
16523.67 116
16524.89 112
16526.10 107
16527.32 104
16528.53 126
16529.75 134
16530.96 161
16532.18 142
16533.40 172
16534.61 136
16535.83 153
16537.04 170
16538.26 132
16539.47 129
16540.69 125
16541.91 151
16543.12 129
16544.34 136
16545.55 137
16546.77 128
16547.98 114
16549.20 121
16550.42 132
16551.63 143
16552.85 105
16554.07 144
16555.28 126
16556.50 126
16557.71 139
16558.93 154
16560.15 141
16561.36 143
16562.58 139
16563.80 138
16565.01 135
16566.23 147
16567.45 158
16568.66 137
16569.88 157
16571.10 141
16572.31 168
16573.53 130
16574.75 142
16575.96 165
16577.18 159
16578.40 142
16579.62 132
16580.83 119
16582.05 147
16583.27 157
16584.48 136
16585.70 150
16586.92 152
16588.14 149
16589.35 151
16590.57 144
16591.79 116
16593.01 136
16594.23 145
16595.44 139
16596.66 135
16597.88 138
16599.10 142
16600.31 151
16601.53 140
16602.75 121
16603.97 127
16605.19 132
16606.40 156
16607.62 134
16608.84 143
16610.06 129
16611.28 160
16612.50 116
16613.71 148
16614.93 113
16616.15 126
16617.37 112
16618.59 121
16619.81 146
16621.03 156
16622.24 158
16623.46 119
16624.68 126
16625.90 116
16627.12 123
16628.34 132
16629.56 122
16630.78 143
16632.00 132
16633.21 119
16634.43 135
16635.65 110
16636.87 134
16638.09 146
16639.31 123
16640.53 124
16641.75 130
16642.97 158
16644.19 130
16645.41 109
16646.63 112
16647.85 134
16649.07 119
16650.29 122
16651.51 144
16652.73 136
16653.95 109
16655.17 145
16656.39 139
16657.61 123
16658.83 122
16660.05 149
16661.27 132
16662.49 118
16663.71 134
16664.93 121
16666.15 131
16667.37 104
16668.59 108
16669.81 107
16671.03 126
16672.25 118
16673.47 108
16674.69 103
16675.91 120
16677.13 115
16678.35 103
16679.57 132
16680.80 99
16682.02 124
16683.24 124
16684.46 103
16685.68 103
16686.90 120
16688.12 110
16689.34 133
16690.56 105
16691.79 118
16693.01 119
16694.23 135
16695.45 123
16696.67 119
16697.89 114
16699.11 101
16700.34 126
16701.56 139
16702.78 130
16704.00 100
16705.22 113
16706.44 103
16707.67 120
16708.89 130
16710.11 130
16711.33 143
16712.55 128
16713.78 101
16715.00 114
16716.22 130
16717.44 116
16718.67 109
16719.89 143
16721.11 139
16722.33 124
16723.55 140
16724.78 118
16726.00 98
16727.22 125
16728.45 116
16729.67 126
16730.89 116
16732.11 145
16733.34 137
16734.56 123
16735.78 117
16737.00 127
16738.23 131
16739.45 134
16740.67 123
16741.90 132
16743.12 108
16744.34 107
16745.57 122
16746.79 155
16748.01 138
16749.24 118
16750.46 100
16751.68 104
16752.91 115
16754.13 130
16755.35 117
16756.58 118
16757.80 127
16759.03 121
16760.25 116
16761.47 133
16762.70 127
16763.92 125
16765.14 132
16766.37 126
16767.59 116
16768.82 91
16770.04 114
16771.27 124
16772.49 117
16773.71 126
16774.94 140
16776.16 126
16777.39 121
16778.61 126
16779.84 121
16781.06 101
16782.29 95
16783.51 105
16784.73 126
16785.96 126
16787.18 124
16788.41 122
16789.63 122
16790.86 116
16792.08 127
16793.31 106
16794.53 114
16795.76 103
16796.98 135
16798.21 122
16799.43 107
16800.66 107
16801.89 125
16803.11 114
16804.34 146
16805.56 131
16806.79 122
16808.01 144
16809.24 144
16810.46 114
16811.69 114
16812.91 126
16814.14 125
16815.37 119
16816.59 123
16817.82 122
16819.04 116
16820.27 109
16821.50 133
16822.72 104
16823.95 135
16825.17 122
16826.40 142
16827.63 119
16828.85 144
16830.08 150
16831.31 168
16832.53 125
16833.76 134
16834.99 146
16836.21 134
16837.44 130
16838.67 121
16839.89 123
16841.12 116
16842.35 128
16843.57 122
16844.80 123
16846.03 146
16847.25 100
16848.48 137
16849.71 142
16850.93 147
16852.16 156
16853.39 146
16854.62 142
16855.84 136
16857.07 145
16858.30 132
16859.53 144
16860.75 146
16861.98 164
16863.21 167
16864.44 145
16865.66 139
16866.89 171
16868.12 160
16869.35 153
16870.57 138
16871.80 189
16873.03 197
16874.26 161
16875.49 174
16876.71 173
16877.94 198
16879.17 194
16880.40 187
16881.63 205
16882.86 185
16884.08 194
16885.31 205
16886.54 220
16887.77 210
16889.00 231
16890.23 198
16891.45 168
16892.68 168
16893.91 182
16895.14 198
16896.37 168
16897.60 189
16898.83 183
16900.06 197
16901.29 174
16902.51 181
16903.74 163
16904.97 156
16906.20 139
16907.43 174
16908.66 165
16909.89 143
16911.12 145
16912.35 159
16913.58 176
16914.81 192
16916.04 158
16917.27 145
16918.50 147
16919.73 181
16920.95 144
16922.18 165
16923.41 151
16924.64 153
16925.87 153
16927.10 135
16928.33 140
16929.56 144
16930.79 166
16932.02 159
16933.25 151
16934.48 134
16935.71 156
16936.94 158
16938.18 161
16939.41 136
16940.64 136
16941.87 141
16943.10 135
16944.33 143
16945.56 108
16946.79 122
16948.02 123
16949.25 157
16950.48 134
16951.71 134
16952.94 140
16954.17 127
16955.40 150
16956.64 119
16957.87 118
16959.10 122
16960.33 150
16961.56 118
16962.79 127
16964.02 110
16965.25 125
16966.48 130
16967.72 134
16968.95 114
16970.18 126
16971.41 112
16972.64 132
16973.87 136
16975.11 146
16976.34 150
16977.57 143
16978.80 143
16980.03 101
16981.26 120
16982.50 133
16983.73 113
16984.96 138
16986.19 141
16987.42 128
16988.66 120
16989.89 144
16991.12 143
16992.35 142
16993.59 124
16994.82 132
16996.05 151
16997.28 131
16998.52 133
16999.75 122
17000.98 157
17002.21 135
17003.45 142
17004.68 128
17005.91 128
17007.14 129
17008.38 123
17009.61 116
17010.84 158
17012.08 123
17013.31 134
17014.54 145
17015.78 122
17017.01 125
17018.24 110
17019.47 97
17020.71 107
17021.94 127
17023.17 116
17024.41 140
17025.64 116
17026.88 124
17028.11 113
17029.34 146
17030.58 137
17031.81 129
17033.04 116
17034.28 127
17035.51 118
17036.75 109
17037.98 102
17039.21 108
17040.45 121
17041.68 110
17042.92 113
17044.15 147
17045.38 130
17046.62 118
17047.85 135
17049.09 106
17050.32 111
17051.56 106
17052.79 126
17054.02 124
17055.26 116
17056.49 104
17057.73 109
17058.96 97
17060.20 88
17061.43 113
17062.67 93
17063.90 124
17065.14 89
17066.37 109
17067.61 124
17068.84 138
17070.08 103
17071.31 90
17072.55 125
17073.78 139
17075.02 128
17076.25 107
17077.49 117
17078.72 81
17079.96 111
17081.20 104
17082.43 91
17083.67 90
17084.90 110
17086.14 91
17087.37 120
17088.61 108
17089.85 124
17091.08 132
17092.32 114
17093.55 130
17094.79 104
17096.03 123
17097.26 101
17098.50 95
17099.73 96
17100.97 93
17102.21 115
17103.44 121
17104.68 104
17105.92 101
17107.15 89
17108.39 120
17109.63 108
17110.86 113
17112.10 109
17113.34 104
17114.57 118
17115.81 110
17117.05 103
17118.28 101
17119.52 118
17120.76 98
17121.99 117
17123.23 116
17124.47 127
17125.70 99
17126.94 122
17128.18 105
17129.42 101
17130.65 99
17131.89 119
17133.13 114
17134.37 116
17135.60 92
17136.84 104
17138.08 129
17139.32 131
17140.55 128
17141.79 103
17143.03 126
17144.27 101
17145.50 105
17146.74 124
17147.98 106
17149.22 93
17150.46 121
17151.69 106
17152.93 106
17154.17 108
17155.41 108
17156.65 105
17157.89 120
17159.12 117
17160.36 124
17161.60 125
17162.84 103
17164.08 117
17165.32 109
17166.56 123
17167.79 134
17169.03 106
17170.27 116
17171.51 109
17172.75 121
17173.99 129
17175.23 107
17176.47 115
17177.70 115
17178.94 102
17180.18 115
17181.42 95
17182.66 129
17183.90 116
17185.14 79
17186.38 81
17187.62 102
17188.86 95
17190.10 112
17191.34 93
17192.58 109
17193.82 93
17195.06 96
17196.30 130
17197.54 99
17198.78 133
17200.01 81
17201.25 110
17202.49 102
17203.73 111
17204.97 114
17206.21 134
17207.45 116
17208.70 96
17209.94 118
17211.18 146
17212.42 109
17213.66 86
17214.90 114
17216.14 92
17217.38 102
17218.62 104
17219.86 107
17221.10 104
17222.34 103
17223.58 110
17224.82 100
17226.06 83
17227.30 99
17228.54 115
17229.78 98
17231.03 94
17232.27 97
17233.51 136
17234.75 108
17235.99 94
17237.23 108
17238.47 126
17239.71 96
17240.95 116
17242.20 107
17243.44 116
17244.68 80
17245.92 100
17247.16 115
17248.40 99
17249.65 88
17250.89 92
17252.13 111
17253.37 98
17254.61 111
17255.85 98
17257.10 124
17258.34 84
17259.58 88
17260.82 89
17262.06 117
17263.31 122
17264.55 115
17265.79 114
17267.03 107
17268.27 109
17269.52 115
17270.76 109
17272.00 99
17273.24 132
17274.49 113
17275.73 106
17276.97 87
17278.22 98
17279.46 97
17280.70 91
17281.94 93
17283.19 112
17284.43 85
17285.67 107
17286.91 127
17288.16 101
17289.40 115
17290.64 83
17291.89 108
17293.13 100
17294.37 104
17295.62 88
17296.86 107
17298.10 112
17299.35 116
17300.59 93
17301.83 105
17303.08 118
17304.32 115
17305.56 108
17306.81 99
17308.05 98
17309.30 108
17310.54 101
17311.78 83
17313.03 72
17314.27 75
17315.52 109
17316.76 101
17318.00 109
17319.25 73
17320.49 101
17321.74 95
17322.98 84
17324.23 69
17325.47 62
17326.71 106
17327.96 124
17329.20 140
17330.45 113
17331.69 85
17332.94 79
17334.18 101
17335.43 103
17336.67 93
17337.92 85
17339.16 99
17340.41 105
17341.65 94
17342.90 63
17344.14 72
17345.39 88
17346.63 105
17347.88 97
17349.12 81
17350.37 109
17351.61 95
17352.86 102
17354.10 101
17355.35 113
17356.59 80
17357.84 114
17359.08 95
17360.33 108
17361.58 112
17362.82 116
17364.07 120
17365.31 108
17366.56 108
17367.80 109
17369.05 102
17370.30 118
17371.54 112
17372.79 114
17374.03 101
17375.28 91
17376.53 118
17377.77 84
17379.02 77
17380.27 104
17381.51 96
17382.76 118
17384.01 104
17385.25 104
17386.50 86
17387.75 93
17388.99 89
17390.24 93
17391.49 115
17392.73 124
17393.98 104
17395.23 102
17396.47 84
17397.72 91
17398.97 78
17400.21 80
17401.46 104
17402.71 97
17403.96 93
17405.20 115
17406.45 118
17407.70 101
17408.94 121
17410.19 101
17411.44 115
17412.69 110
17413.93 124
17415.18 83
17416.43 86
17417.68 91
17418.93 109
17420.17 122
17421.42 80
17422.67 112
17423.92 100
17425.16 84
17426.41 80
17427.66 99
17428.91 94
17430.16 95
17431.41 101
17432.65 123
17433.90 94
17435.15 103
17436.40 101
17437.65 102
17438.90 89
17440.14 104
17441.39 108
17442.64 125
17443.89 111
17445.14 85
17446.39 104
17447.64 111
17448.88 105
17450.13 78
17451.38 113
17452.63 95
17453.88 120
17455.13 96
17456.38 104
17457.63 128
17458.88 127
17460.13 133
17461.38 107
17462.62 91
17463.87 86
17465.12 155
17466.37 116
17467.62 99
17468.87 85
17470.12 120
17471.37 105
17472.62 111
17473.87 119
17475.12 102
17476.37 97
17477.62 108
17478.87 107
17480.12 91
17481.37 86
17482.62 98
17483.87 92
17485.12 85
17486.37 94
17487.62 108
17488.87 96
17490.12 104
17491.37 104
17492.62 96
17493.87 102
17495.12 95
17496.37 108
17497.62 98
17498.87 112
17500.12 103
17501.38 94
17502.63 122
17503.88 93
17505.13 123
17506.38 114
17507.63 116
17508.88 104
17510.13 110
17511.38 102
17512.63 131
17513.89 98
17515.14 64
17516.39 101
17517.64 120
17518.89 126
17520.14 116
17521.39 91
17522.64 78
17523.90 126
17525.15 102
17526.40 140
17527.65 105
17528.90 130
17530.15 112
17531.41 104
17532.66 100
17533.91 107
17535.16 125
17536.41 108
17537.67 108
17538.92 117
17540.17 130
17541.42 138
17542.67 127
17543.93 104
17545.18 124
17546.43 109
17547.68 141
17548.94 132
17550.19 128
17551.44 113
17552.69 95
17553.95 123
17555.20 100
17556.45 101
17557.70 108
17558.96 122
17560.21 109
17561.46 123
17562.72 77
17563.97 139
17565.22 110
17566.47 125
17567.73 113
17568.98 98
17570.23 99
17571.49 96
17572.74 113
17573.99 127
17575.25 120
17576.50 120
17577.75 136
17579.01 118
17580.26 115
17581.51 109
17582.77 134
17584.02 106
17585.28 115
17586.53 89
17587.78 104
17589.04 105
17590.29 97
17591.54 97
17592.80 82
17594.05 110
17595.31 104
17596.56 126
17597.81 99
17599.07 99
17600.32 106
17601.58 127
17602.83 110
17604.09 106
17605.34 121
17606.60 116
17607.85 110
17609.10 96
17610.36 111
17611.61 114
17612.87 126
17614.12 110
17615.38 122
17616.63 107
17617.89 121
17619.14 95
17620.40 112
17621.65 97
17622.91 128
17624.16 110
17625.42 126
17626.67 139
17627.93 105
17629.18 114
17630.44 113
17631.69 133
17632.95 127
17634.21 92
17635.46 95
17636.72 110
17637.97 108
17639.23 114
17640.48 111
17641.74 122
17642.99 112
17644.25 141
17645.51 117
17646.76 107
17648.02 108
17649.27 115
17650.53 118
17651.79 124
17653.04 109
17654.30 115
17655.55 137
17656.81 111
17658.07 106
17659.32 87
17660.58 102
17661.84 106
17663.09 105
17664.35 104
17665.61 106
17666.86 96
17668.12 90
17669.38 99
17670.63 102
17671.89 108
17673.15 110
17674.40 96
17675.66 96
17676.92 99
17678.17 108
17679.43 107
17680.69 102
17681.95 119
17683.20 94
17684.46 108
17685.72 120
17686.98 111
17688.23 115
17689.49 92
17690.75 112
17692.01 95
17693.26 104
17694.52 105
17695.78 92
17697.04 90
17698.29 111
17699.55 98
17700.81 114
17702.07 118
17703.32 97
17704.58 92
17705.84 105
17707.10 126
17708.36 97
17709.62 106
17710.87 107
17712.13 102
17713.39 96
17714.65 111
17715.91 106
17717.17 105
17718.42 78
17719.68 109
17720.94 111
17722.20 111
17723.46 101
17724.72 109
17725.98 91
17727.23 82
17728.49 118
17729.75 96
17731.01 131
17732.27 79
17733.53 118
17734.79 119
17736.05 112
17737.31 95
17738.57 93
17739.82 85
17741.08 106
17742.34 114
17743.60 101
17744.86 98
17746.12 83
17747.38 127
17748.64 103
17749.90 117
17751.16 88
17752.42 105
17753.68 84
17754.94 89
17756.20 94
17757.46 99
17758.72 87
17759.98 104
17761.24 115
17762.50 103
17763.76 101
17765.02 76
17766.28 103
17767.54 101
17768.80 120
17770.06 92
17771.32 100
17772.58 93
17773.84 108
17775.10 99
17776.36 102
17777.62 100
17778.88 118
17780.14 86
17781.40 112
17782.67 111
17783.93 96
17785.19 122
17786.45 97
17787.71 102
17788.97 86
17790.23 115
17791.49 107
17792.75 109
17794.01 100
17795.28 95
17796.54 92
17797.80 108
17799.06 112
17800.32 114
17801.58 93
17802.84 83
17804.11 116
17805.37 77
17806.63 89
17807.89 90
17809.15 106
17810.41 85
17811.68 96
17812.94 98
17814.20 105
17815.46 89
17816.72 121
17817.99 97
17819.25 90
17820.51 82
17821.77 95
17823.03 103
17824.30 86
17825.56 99
17826.82 81
17828.08 97
17829.35 86
17830.61 95
17831.87 79
17833.13 115
17834.40 102
17835.66 95
17836.92 93
17838.18 104
17839.45 96
17840.71 88
17841.97 105
17843.24 99
17844.50 78
17845.76 95
17847.02 96
17848.29 102
17849.55 116
17850.81 95
17852.08 96
17853.34 104
17854.60 115
17855.87 108
17857.13 92
17858.39 88
17859.66 101
17860.92 83
17862.18 96
17863.45 61
17864.71 92
17865.98 93
17867.24 88
17868.50 88
17869.77 94
17871.03 84
17872.30 80
17873.56 86
17874.82 71
17876.09 85
17877.35 74
17878.62 96
17879.88 106
17881.14 116
17882.41 76
17883.67 95
17884.94 95
17886.20 93
17887.47 82
17888.73 77
17890.00 87
17891.26 92
17892.52 101
17893.79 73
17895.05 83
17896.32 89
17897.58 81
17898.85 76
17900.11 89
17901.38 80
17902.64 82
17903.91 96
17905.17 84
17906.44 99
17907.70 80
17908.97 97
17910.23 79
17911.50 87
17912.77 73
17914.03 84
17915.30 94
17916.56 79
17917.83 97
17919.09 107
17920.36 99
17921.62 86
17922.89 79
17924.16 79
17925.42 84
17926.69 91
17927.95 95
17929.22 85
17930.49 100
17931.75 74
17933.02 78
17934.28 74
17935.55 84
17936.82 91
17938.08 96
17939.35 71
17940.62 102
17941.88 92
17943.15 88
17944.42 86
17945.68 89
17946.95 84
17948.22 70
17949.48 70
17950.75 78
17952.02 89
17953.28 78
17954.55 94
17955.82 112
17957.08 88
17958.35 88
17959.62 100
17960.88 96
17962.15 75
17963.42 106
17964.69 86
17965.95 95
17967.22 74
17968.49 92
17969.76 94
17971.02 83
17972.29 81
17973.56 101
17974.83 93
17976.09 82
17977.36 88
17978.63 83
17979.90 74
17981.16 110
17982.43 106
17983.70 87
17984.97 82
17986.24 76
17987.50 94
17988.77 79
17990.04 99
17991.31 104
17992.58 90
17993.84 89
17995.11 88
17996.38 74
17997.65 96
17998.92 86
18000.19 79
18001.46 94
18002.72 79
18003.99 81
18005.26 89
18006.53 107
18007.80 88
18009.07 85
18010.34 87
18011.61 92
18012.87 101
18014.14 87
18015.41 86
18016.68 92
18017.95 93
18019.22 96
18020.49 89
18021.76 95
18023.03 78
18024.30 80
18025.57 93
18026.84 93
18028.11 93
18029.37 81
18030.64 78
18031.91 57
18033.18 94
18034.45 94
18035.72 88
18036.99 65
18038.26 76
18039.53 94
18040.80 85
18042.07 90
18043.34 77
18044.61 83
18045.88 94
18047.15 87
18048.42 98
18049.69 84
18050.96 102
18052.23 103
18053.50 104
18054.77 86
18056.05 75
18057.32 88
18058.59 94
18059.86 54
18061.13 66
18062.40 86
18063.67 98
18064.94 93
18066.21 89
18067.48 83
18068.75 100
18070.02 104
18071.29 92
18072.57 83
18073.84 68
18075.11 86
18076.38 105
18077.65 87
18078.92 71
18080.19 62
18081.46 103
18082.74 136
18084.01 81
18085.28 71
18086.55 74
18087.82 96
18089.09 89
18090.37 88
18091.64 104
18092.91 92
18094.18 107
18095.45 79
18096.72 74
18098.00 69
18099.27 91
18100.54 102
18101.81 99
18103.08 80
18104.36 73
18105.63 79
18106.90 82
18108.17 77
18109.45 76
18110.72 89
18111.99 85
18113.26 89
18114.54 94
18115.81 88
18117.08 92
18118.35 114
18119.63 104
18120.90 86
18122.17 85
18123.44 90
18124.72 82
18125.99 87
18127.26 92
18128.54 81
18129.81 78
18131.08 86
18132.36 89
18133.63 81
18134.90 79
18136.18 120
18137.45 84
18138.72 79
18140.00 83
18141.27 88
18142.54 99
18143.82 93
18145.09 88
18146.36 82
18147.64 92
18148.91 93
18150.19 79
18151.46 77
18152.73 105
18154.01 107
18155.28 88
18156.55 69
18157.83 75
18159.10 78
18160.38 94
18161.65 97
18162.93 88
18164.20 88
18165.47 88
18166.75 86
18168.02 109
18169.30 93
18170.57 101
18171.85 84
18173.12 88
18174.40 75
18175.67 63
18176.95 71
18178.22 92
18179.50 90
18180.77 72
18182.04 90
18183.32 77
18184.59 99
18185.87 101
18187.15 84
18188.42 83
18189.70 87
18190.97 111
18192.25 93
18193.52 94
18194.80 90
18196.07 87
18197.35 92
18198.62 69
18199.90 80
18201.17 83
18202.45 81
18203.73 73
18205.00 90
18206.28 92
18207.55 81
18208.83 75
18210.10 71
18211.38 82
18212.66 100
18213.93 85
18215.21 63
18216.48 93
18217.76 83
18219.04 87
18220.31 77
18221.59 70
18222.87 114
18224.14 101
18225.42 74
18226.70 79
18227.97 90
18229.25 92
18230.53 90
18231.80 100
18233.08 79
18234.36 101
18235.63 102
18236.91 83
18238.19 81
18239.46 85
18240.74 106
18242.02 92
18243.29 87
18244.57 90
18245.85 73
18247.13 97
18248.40 90
18249.68 105
18250.96 77
18252.24 85
18253.51 108
18254.79 107
18256.07 114
18257.35 80
18258.62 91
18259.90 101
18261.18 83
18262.46 97
18263.73 97
18265.01 99
18266.29 98
18267.57 110
18268.85 89
18270.12 93
18271.40 83
18272.68 93
18273.96 87
18275.24 81
18276.51 83
18277.79 85
18279.07 76
18280.35 64
18281.63 87
18282.91 96
18284.18 88
18285.46 93
18286.74 88
18288.02 80
18289.30 81
18290.58 86
18291.86 91
18293.14 90
18294.41 94
18295.69 107
18296.97 84
18298.25 99
18299.53 83
18300.81 69
18302.09 88
18303.37 89
18304.65 108
18305.93 74
18307.21 83
18308.49 73
18309.76 80
18311.04 72
18312.32 90
18313.60 66
18314.88 95
18316.16 80
18317.44 86
18318.72 79
18320.00 114
18321.28 136
18322.56 108
18323.84 102
18325.12 93
18326.40 102
18327.68 102
18328.96 88
18330.24 80
18331.52 86
18332.80 90
18334.08 79
18335.36 96
18336.64 69
18337.92 83
18339.20 86
18340.48 89
18341.76 77
18343.05 76
18344.33 87
18345.61 96
18346.89 78
18348.17 104
18349.45 99
18350.73 109
18352.01 88
18353.29 82
18354.57 78
18355.85 67
18357.13 83
18358.42 99
18359.70 81
18360.98 71
18362.26 80
18363.54 95
18364.82 82
18366.10 60
18367.38 96
18368.67 76
18369.95 93
18371.23 86
18372.51 105
18373.79 107
18375.07 99
18376.36 91
18377.64 65
18378.92 101
18380.20 86
18381.48 92
18382.77 82
18384.05 72
18385.33 78
18386.61 72
18387.89 70
18389.18 94
18390.46 88
18391.74 97
18393.02 95
18394.31 76
18395.59 79
18396.87 92
18398.15 101
18399.44 90
18400.72 85
18402.00 91
18403.28 86
18404.57 75
18405.85 82
18407.13 63
18408.41 70
18409.70 79
18410.98 90
18412.26 90
18413.55 89
18414.83 78
18416.11 81
18417.40 106
18418.68 85
18419.96 78
18421.25 80
18422.53 86
18423.81 70
18425.10 82
18426.38 82
18427.66 102
18428.95 99
18430.23 106
18431.51 79
18432.80 71
18434.08 82
18435.37 107
18436.65 89
18437.93 77
18439.22 91
18440.50 94
18441.79 79
18443.07 90
18444.35 79
18445.64 71
18446.92 106
18448.21 117
18449.49 106
18450.78 94
18452.06 79
18453.34 95
18454.63 82
18455.91 91
18457.20 70
18458.48 86
18459.77 78
18461.05 95
18462.34 82
18463.62 81
18464.91 84
18466.19 86
18467.48 84
18468.76 92
18470.05 82
18471.33 80
18472.62 100
18473.90 76
18475.19 90
18476.47 100
18477.76 83
18479.04 81
18480.33 116
18481.61 94
18482.90 74
18484.18 81
18485.47 102
18486.76 63
18488.04 94
18489.33 88
18490.61 86
18491.90 67
18493.18 73
18494.47 82
18495.76 81
18497.04 81
18498.33 86
18499.61 97
18500.90 71
18502.19 66
18503.47 81
18504.76 87
18506.05 76
18507.33 88
18508.62 85
18509.90 85
18511.19 82
18512.48 82
18513.76 105
18515.05 83
18516.34 98
18517.62 88
18518.91 99
18520.20 87
18521.48 89
18522.77 100
18524.06 91
18525.35 100
18526.63 99
18527.92 79
18529.21 90
18530.49 79
18531.78 77
18533.07 85
18534.36 95
18535.64 94
18536.93 85
18538.22 76
18539.50 79
18540.79 83
18542.08 88
18543.37 93
18544.66 80
18545.94 77
18547.23 74
18548.52 104
18549.81 89
18551.09 77
18552.38 100
18553.67 88
18554.96 82
18556.25 90
18557.53 96
18558.82 93
18560.11 98
18561.40 78
18562.69 90
18563.98 68
18565.26 116
18566.55 83
18567.84 83
18569.13 79
18570.42 104
18571.71 105
18572.99 81
18574.28 83
18575.57 90
18576.86 101
18578.15 90
18579.44 101
18580.73 81
18582.02 95
18583.31 93
18584.59 108
18585.88 88
18587.17 91
18588.46 81
18589.75 122
18591.04 122
18592.33 104
18593.62 84
18594.91 121
18596.20 104
18597.49 120
18598.78 113
18600.07 93
18601.36 105
18602.65 94
18603.94 115
18605.23 88
18606.52 84
18607.81 86
18609.09 96
18610.38 106
18611.67 109
18612.96 125
18614.25 95
18615.55 111
18616.84 92
18618.13 112
18619.42 95
18620.71 111
18622.00 116
18623.29 128
18624.58 106
18625.87 93
18627.16 114
18628.45 130
18629.74 110
18631.03 111
18632.32 119
18633.61 129
18634.90 121
18636.19 89
18637.48 107
18638.77 104
18640.07 112
18641.36 91
18642.65 100
18643.94 83
18645.23 114
18646.52 98
18647.81 84
18649.10 116
18650.40 77
18651.69 89
18652.98 110
18654.27 88
18655.56 81
18656.85 98
18658.14 110
18659.44 93
18660.73 86
18662.02 90
18663.31 91
18664.60 102
18665.89 68
18667.19 96
18668.48 90
18669.77 88
18671.06 82
18672.35 78
18673.65 88
18674.94 86
18676.23 114
18677.52 77
18678.82 63
18680.11 91
18681.40 119
18682.69 88
18683.99 88
18685.28 93
18686.57 89
18687.86 79
18689.16 85
18690.45 90
18691.74 91
18693.03 87
18694.33 86
18695.62 92
18696.91 102
18698.21 78
18699.50 84
18700.79 99
18702.09 64
18703.38 89
18704.67 77
18705.97 95
18707.26 91
18708.55 74
18709.85 95
18711.14 81
18712.43 78
18713.73 76
18715.02 97
18716.31 98
18717.61 98
18718.90 79
18720.19 109
18721.49 67
18722.78 82
18724.08 72
18725.37 79
18726.66 82
18727.96 83
18729.25 80
18730.55 105
18731.84 94
18733.13 98
18734.43 89
18735.72 88
18737.02 69
18738.31 75
18739.61 84
18740.90 87
18742.19 81
18743.49 76
18744.78 84
18746.08 95
18747.37 92
18748.67 92
18749.96 87
18751.26 84
18752.55 96
18753.85 82
18755.14 90
18756.44 101
18757.73 72
18759.03 107
18760.32 72
18761.62 95
18762.91 92
18764.21 96
18765.50 90
18766.80 102
18768.09 90
18769.39 85
18770.69 93
18771.98 72
18773.28 74
18774.57 77
18775.87 100
18777.16 76
18778.46 85
18779.76 78
18781.05 94
18782.35 100
18783.64 96
18784.94 80
18786.24 90
18787.53 97
18788.83 98
18790.12 86
18791.42 90
18792.72 109
18794.01 69
18795.31 68
18796.61 88
18797.90 112
18799.20 78
18800.49 85
18801.79 71
18803.09 66
18804.38 91
18805.68 100
18806.98 92
18808.28 100
18809.57 87
18810.87 98
18812.17 86
18813.46 76
18814.76 69
18816.06 62
18817.35 100
18818.65 74
18819.95 78
18821.25 93
18822.54 98
18823.84 87
18825.14 100
18826.44 93
18827.73 83
18829.03 81
18830.33 69
18831.63 95
18832.92 84
18834.22 78
18835.52 98
18836.82 84
18838.11 84
18839.41 88
18840.71 71
18842.01 93
18843.31 89
18844.60 90
18845.90 96
18847.20 80
18848.50 69
18849.80 72
18851.10 106
18852.39 82
18853.69 83
18854.99 77
18856.29 94
18857.59 62
18858.89 66
18860.18 70
18861.48 87
18862.78 66
18864.08 83
18865.38 80
18866.68 79
18867.98 83
18869.28 70
18870.58 95
18871.87 76
18873.17 80
18874.47 72
18875.77 79
18877.07 64
18878.37 70
18879.67 84
18880.97 76
18882.27 71
18883.57 99
18884.87 82
18886.17 89
18887.47 81
18888.77 94
18890.07 78
18891.36 90
18892.66 74
18893.96 75
18895.26 81
18896.56 82
18897.86 76
18899.16 83
18900.46 89
18901.76 80
18903.06 93
18904.36 79
18905.66 96
18906.96 101
18908.27 81
18909.57 104
18910.87 91
18912.17 60
18913.47 69
18914.77 100
18916.07 89
18917.37 85
18918.67 63
18919.97 59
18921.27 66
18922.57 83
18923.87 81
18925.17 83
18926.47 78
18927.77 84
18929.08 79
18930.38 69
18931.68 77
18932.98 78
18934.28 64
18935.58 89
18936.88 80
18938.18 74
18939.49 75
18940.79 82
18942.09 93
18943.39 98
18944.69 71
18945.99 71
18947.29 87
18948.60 81
18949.90 67
18951.20 70
18952.50 61
18953.80 80
18955.11 68
18956.41 94
18957.71 67
18959.01 75
18960.31 73
18961.62 76
18962.92 59
18964.22 103
18965.52 79
18966.82 85
18968.13 123
18969.43 89
18970.73 80
18972.03 87
18973.34 98
18974.64 59
18975.94 87
18977.24 88
18978.55 85
18979.85 77
18981.15 74
18982.46 72
18983.76 72
18985.06 70
18986.36 94
18987.67 80
18988.97 94
18990.27 95
18991.58 81
18992.88 76
18994.18 81
18995.49 75
18996.79 64
18998.09 86
18999.40 98
19000.70 69
19002.00 81
19003.31 82
19004.61 80
19005.91 82
19007.22 77
19008.52 84
19009.83 82
19011.13 90
19012.43 69
19013.74 93
19015.04 82
19016.34 88
19017.65 85
19018.95 80
19020.26 66
19021.56 74
19022.87 84
19024.17 68
19025.47 90
19026.78 68
19028.08 74
19029.39 71
19030.69 69
19032.00 76
19033.30 68
19034.61 79
19035.91 75
19037.22 67
19038.52 66
19039.82 74
19041.13 83
19042.43 111
19043.74 73
19045.04 66
19046.35 78
19047.65 97
19048.96 85
19050.26 66
19051.57 78
19052.88 75
19054.18 90
19055.49 82
19056.79 86
19058.10 63
19059.40 85
19060.71 99
19062.01 96
19063.32 85
19064.62 68
19065.93 95
19067.24 105
19068.54 96
19069.85 95
19071.15 79
19072.46 87
19073.77 74
19075.07 85
19076.38 69
19077.68 86
19078.99 78
19080.30 86
19081.60 87
19082.91 69
19084.22 55
19085.52 92
19086.83 98
19088.13 81
19089.44 68
19090.75 77
19092.05 73
19093.36 75
19094.67 70
19095.97 96
19097.28 73
19098.59 75
19099.90 93
19101.20 83
19102.51 76
19103.82 51
19105.12 85
19106.43 82
19107.74 84
19109.04 76
19110.35 91
19111.66 70
19112.97 72
19114.27 71
19115.58 78
19116.89 66
19118.20 86
19119.50 68
19120.81 75
19122.12 66
19123.43 85
19124.73 75
19126.04 79
19127.35 83
19128.66 88
19129.97 80
19131.27 77
19132.58 65
19133.89 80
19135.20 66
19136.51 77
19137.81 71
19139.12 75
19140.43 84
19141.74 73
19143.05 77
19144.36 91
19145.66 65
19146.97 79
19148.28 86
19149.59 87
19150.90 73
19152.21 68
19153.52 81
19154.83 80
19156.13 71
19157.44 74
19158.75 73
19160.06 73
19161.37 77
19162.68 80
19163.99 102
19165.30 86
19166.61 76
19167.92 59
19169.22 92
19170.53 74
19171.84 85
19173.15 82
19174.46 68
19175.77 72
19177.08 81
19178.39 74
19179.70 68
19181.01 81
19182.32 97
19183.63 63
19184.94 76
19186.25 68
19187.56 76
19188.87 83
19190.18 87
19191.49 75
19192.80 85
19194.11 83
19195.42 74
19196.73 82
19198.04 68
19199.35 77
19200.66 77
19201.97 103
19203.28 84
19204.59 57
19205.90 82
19207.21 82
19208.52 86
19209.83 77
19211.14 82
19212.46 89
19213.77 89
19215.08 67
19216.39 76
19217.70 84
19219.01 115
19220.32 105
19221.63 76
19222.94 76
19224.25 87
19225.57 84
19226.88 60
19228.19 63
19229.50 73
19230.81 66
19232.12 72
19233.43 69
19234.75 74
19236.06 67
19237.37 82
19238.68 100
19239.99 89
19241.30 83
19242.62 63
19243.93 84
19245.24 58
19246.55 75
19247.86 87
19249.18 81
19250.49 79
19251.80 72
19253.11 71
19254.42 66
19255.74 73
19257.05 72
19258.36 79
19259.67 93
19260.99 82
19262.30 75
19263.61 73
19264.92 71
19266.24 61
19267.55 80
19268.86 88
19270.17 83
19271.49 67
19272.80 91
19274.11 85
19275.42 79
19276.74 73
19278.05 76
19279.36 72
19280.68 80
19281.99 76
19283.30 78
19284.62 66
19285.93 70
19287.24 68
19288.56 60
19289.87 73
19291.18 77
19292.50 79
19293.81 82
19295.12 90
19296.44 69
19297.75 77
19299.06 74
19300.38 71
19301.69 96
19303.01 97
19304.32 67
19305.63 81
19306.95 90
19308.26 104
19309.58 85
19310.89 85
19312.20 70
19313.52 73
19314.83 70
19316.15 79
19317.46 61
19318.78 72
19320.09 68
19321.41 77
19322.72 77
19324.03 89
19325.35 85
19326.66 69
19327.98 84
19329.29 76
19330.61 58
19331.92 73
19333.24 77
19334.55 68
19335.87 70
19337.18 71
19338.50 74
19339.81 79
19341.13 80
19342.44 76
19343.76 76
19345.07 85
19346.39 82
19347.70 63
19349.02 81
19350.34 69
19351.65 78
19352.97 88
19354.28 80
19355.60 78
19356.91 87
19358.23 94
19359.54 69
19360.86 66
19362.18 68
19363.49 69
19364.81 66
19366.12 63
19367.44 71
19368.76 76
19370.07 78
19371.39 75
19372.71 59
19374.02 66
19375.34 83
19376.65 83
19377.97 64
19379.29 81
19380.60 80
19381.92 69
19383.24 74
19384.55 79
19385.87 65
19387.19 79
19388.50 73
19389.82 67
19391.14 79
19392.45 61
19393.77 67
19395.09 82
19396.41 52
19397.72 56
19399.04 91
19400.36 92
19401.67 74
19402.99 50
19404.31 65
19405.63 86
19406.94 79
19408.26 77
19409.58 61
19410.90 66
19412.21 71
19413.53 95
19414.85 71
19416.17 62
19417.48 63
19418.80 94
19420.12 87
19421.44 62
19422.76 58
19424.07 70
19425.39 94
19426.71 83
19428.03 88
19429.35 73
19430.66 77
19431.98 78
19433.30 88
19434.62 71
19435.94 76
19437.26 82
19438.57 70
19439.89 82
19441.21 73
19442.53 75
19443.85 70
19445.17 64
19446.49 63
19447.81 74
19449.12 80
19450.44 75
19451.76 93
19453.08 79
19454.40 68
19455.72 94
19457.04 71
19458.36 70
19459.68 79
19461.00 73
19462.32 89
19463.63 80
19464.95 54
19466.27 76
19467.59 74
19468.91 80
19470.23 81
19471.55 82
19472.87 82
19474.19 78
19475.51 87
19476.83 76
19478.15 91
19479.47 76
19480.79 86
19482.11 75
19483.43 75
19484.75 97
19486.07 63
19487.39 71
19488.71 53
19490.03 71
19491.35 68
19492.67 89
19493.99 73
19495.31 96
19496.63 103
19497.95 94
19499.27 85
19500.59 83
19501.91 64
19503.24 81
19504.56 71
19505.88 85
19507.20 74
19508.52 66
19509.84 76
19511.16 75
19512.48 72
19513.80 86
19515.12 67
19516.44 88
19517.77 85
19519.09 72
19520.41 80
19521.73 68
19523.05 63
19524.37 76
19525.69 71
19527.02 76
19528.34 91
19529.66 59
19530.98 63
19532.30 81
19533.62 80
19534.95 62
19536.27 71
19537.59 80
19538.91 63
19540.23 51
19541.56 75
19542.88 63
19544.20 77
19545.52 88
19546.84 74
19548.17 65
19549.49 55
19550.81 72
19552.13 66
19553.46 81
19554.78 61
19556.10 75
19557.42 74
19558.75 72
19560.07 88
19561.39 88
19562.71 96
19564.04 78
19565.36 79
19566.68 90
19568.00 81
19569.33 81
19570.65 66
19571.97 73
19573.30 76
19574.62 78
19575.94 68
19577.27 69
19578.59 92
19579.91 79
19581.24 88
19582.56 74
19583.88 61
19585.21 81
19586.53 87
19587.85 78
19589.18 72
19590.50 80
19591.82 77
19593.15 73
19594.47 97
19595.80 71
19597.12 82
19598.44 83
19599.77 89
19601.09 71
19602.42 76
19603.74 68
19605.06 82
19606.39 78
19607.71 77
19609.04 69
19610.36 70
19611.69 70
19613.01 72
19614.33 64
19615.66 84
19616.98 84
19618.31 61
19619.63 67
19620.96 85
19622.28 76
19623.61 83
19624.93 86
19626.26 100
19627.58 102
19628.91 72
19630.23 81
19631.56 82
19632.88 73
19634.21 72
19635.53 58
19636.86 73
19638.18 73
19639.51 78
19640.83 74
19642.16 60
19643.48 105
19644.81 76
19646.14 79
19647.46 77
19648.79 86
19650.11 66
19651.44 66
19652.76 64
19654.09 72
19655.42 70
19656.74 64
19658.07 77
19659.39 82
19660.72 101
19662.05 83
19663.37 89
19664.70 82
19666.02 87
19667.35 91
19668.68 81
19670.00 83
19671.33 80
19672.66 90
19673.98 74
19675.31 92
19676.64 95
19677.96 84
19679.29 82
19680.62 97
19681.94 67
19683.27 62
19684.60 69
19685.92 83
19687.25 77
19688.58 76
19689.90 68
19691.23 67
19692.56 72
19693.88 66
19695.21 90
19696.54 84
19697.87 117
19699.19 93
19700.52 78
19701.85 72
19703.18 70
19704.50 78
19705.83 74
19707.16 74
19708.49 93
19709.81 64
19711.14 83
19712.47 77
19713.80 61
19715.13 68
19716.45 77
19717.78 75
19719.11 62
19720.44 71
19721.77 86
19723.09 96
19724.42 96
19725.75 82
19727.08 84
19728.41 74
19729.74 78
19731.06 79
19732.39 67
19733.72 63
19735.05 69
19736.38 75
19737.71 69
19739.04 73
19740.36 78
19741.69 65
19743.02 70
19744.35 71
19745.68 78
19747.01 71
19748.34 72
19749.67 92
19751.00 79
19752.32 85
19753.65 94
19754.98 67
19756.31 64
19757.64 73
19758.97 78
19760.30 87
19761.63 69
19762.96 69
19764.29 77
19765.62 68
19766.95 69
19768.28 83
19769.61 65
19770.94 84
19772.27 79
19773.60 75
19774.93 63
19776.26 79
19777.59 86
19778.92 79
19780.25 68
19781.58 78
19782.91 79
19784.24 65
19785.57 87
19786.90 69
19788.23 82
19789.56 74
19790.89 69
19792.22 61
19793.55 59
19794.88 69
19796.21 59
19797.54 67
19798.87 78
19800.20 75
19801.53 69
19802.87 67
19804.20 87
19805.53 76
19806.86 76
19808.19 75
19809.52 63
19810.85 68
19812.18 59
19813.51 80
19814.85 59
19816.18 75
19817.51 86
19818.84 67
19820.17 65
19821.50 70
19822.83 96
19824.17 72
19825.50 68
19826.83 71
19828.16 68
19829.49 82
19830.82 87
19832.16 72
19833.49 83
19834.82 60
19836.15 82
19837.48 91
19838.82 91
19840.15 66
19841.48 80
19842.81 97
19844.14 79
19845.48 75
19846.81 84
19848.14 77
19849.47 78
19850.81 90
19852.14 61
19853.47 81
19854.80 71
19856.14 86
19857.47 92
19858.80 89
19860.14 73
19861.47 70
19862.80 74
19864.13 52
19865.47 69
19866.80 75
19868.13 74
19869.47 58
19870.80 76
19872.13 64
19873.47 83
19874.80 67
19876.13 85
19877.47 75
19878.80 73
19880.13 53
19881.47 56
19882.80 57
19884.13 79
19885.47 59
19886.80 79
19888.13 71
19889.47 57
19890.80 68
19892.14 72
19893.47 69
19894.80 64
19896.14 73
19897.47 69
19898.81 66
19900.14 67
19901.47 70
19902.81 86
19904.14 83
19905.48 64
19906.81 64
19908.15 79
19909.48 72
19910.81 74
19912.15 61
19913.48 64
19914.82 55
19916.15 94
19917.49 69
19918.82 58
19920.16 67
19921.49 62
19922.83 69
19924.16 68
19925.50 62
19926.83 67
19928.17 76
19929.50 62
19930.84 69
19932.17 63
19933.51 72
19934.84 74
19936.18 66
19937.51 66
19938.85 66
19940.18 76
19941.52 83
19942.86 67
19944.19 69
19945.53 73
19946.86 67
19948.20 64
19949.53 40
19950.87 65
19952.21 62
19953.54 90
19954.88 60
19956.21 67
19957.55 62
19958.89 80
19960.22 74
19961.56 68
19962.90 59
19964.23 85
19965.57 74
19966.90 75
19968.24 89
19969.58 44
19970.91 78
19972.25 76
19973.59 66
19974.92 60
19976.26 72
19977.60 65
19978.93 75
19980.27 78
19981.61 81
19982.94 68
19984.28 74
19985.62 67
19986.96 62
19988.29 82
19989.63 74
19990.97 90
19992.30 63
19993.64 78
19994.98 57
19996.32 85
19997.65 67
19998.99 68
20000.33 63
20001.67 85
20003.00 75
20004.34 87
20005.68 46
20007.02 48
20008.35 85
20009.69 65
20011.03 86
20012.37 64
20013.71 71
20015.04 72
20016.38 80
20017.72 62
20019.06 66
20020.40 73
20021.73 91
20023.07 75
20024.41 84
20025.75 59
20027.09 70
20028.43 70
20029.77 70
20031.10 54
20032.44 72
20033.78 88
20035.12 57
20036.46 89
20037.80 62
20039.14 72
20040.47 58
20041.81 62
20043.15 75
20044.49 72
20045.83 71
20047.17 76
20048.51 90
20049.85 86
20051.19 72
20052.53 70
20053.87 67
20055.21 69
20056.54 93
20057.88 61
20059.22 76
20060.56 88
20061.90 78
20063.24 64
20064.58 70
20065.92 60
20067.26 76
20068.60 89
20069.94 82
20071.28 69
20072.62 61
20073.96 68
20075.30 57
20076.64 72
20077.98 66
20079.32 70
20080.66 71
20082.00 63
20083.34 58
20084.68 67
20086.02 72
20087.36 67
20088.70 66
20090.04 59
20091.38 61
20092.73 64
20094.07 74
20095.41 65
20096.75 77
20098.09 56
20099.43 75
20100.77 55
20102.11 57
20103.45 72
20104.79 78
20106.13 77
20107.48 87
20108.82 105
20110.16 72
20111.50 62
20112.84 76
20114.18 79
20115.52 84
20116.86 95
20118.21 84
20119.55 96
20120.89 72
20122.23 72
20123.57 75
20124.91 79
20126.26 74
20127.60 85
20128.94 81
20130.28 64
20131.62 71
20132.96 57
20134.31 93
20135.65 80
