# Supplementary material for: MALDI-TOF MS typing enables the classification of brewing yeasts of the genus Saccharomyces to major beer styles
Source: PLoS One. 2017 Aug 9;12(8):e0181694. doi: 10.1371/journal.pone.0181694 (PMC5549903; doi:10.1371/journal.pone.0181694)
Supplement: S13 File — The directory includes 90 raw files and was zipped to “.zip”; the folder has three strains with 30 spectra per strain; S1 Text explains the raw files with an example and Table 1 represents the yeast strains used within the experiment. (ZIP) [file pone.0181694.s016.zip › 37-39/30634-341-OG-Alt-Alt-YPG-18h-E-E_2015-10-07__0_C6_1.dat]

2001.30 1942
2001.72 2011
2002.14 2113
2002.57 2036
2002.99 1981
2003.41 1987
2003.83 2121
2004.25 2204
2004.67 2008
2005.10 2007
2005.52 1974
2005.94 1801
2006.36 1985
2006.78 1797
2007.21 1883
2007.63 2036
2008.05 1996
2008.47 2007
2008.89 1985
2009.32 2093
2009.74 2055
2010.16 2045
2010.58 2097
2011.01 1993
2011.43 1941
2011.85 2106
2012.27 1946
2012.70 2064
2013.12 1866
2013.54 1897
2013.96 1967
2014.39 1876
2014.81 1736
2015.23 1786
2015.66 1803
2016.08 1751
2016.50 1711
2016.93 1963
2017.35 1717
2017.77 1724
2018.19 1725
2018.62 1870
2019.04 1855
2019.46 1938
2019.89 1973
2020.31 1959
2020.73 1891
2021.16 1926
2021.58 2009
2022.01 1987
2022.43 1896
2022.85 1902
2023.28 1826
2023.70 1827
2024.12 1829
2024.55 1847
2024.97 1823
2025.40 1872
2025.82 1847
2026.24 1702
2026.67 1753
2027.09 1935
2027.52 1763
2027.94 1956
2028.37 1908
2028.79 1811
2029.21 1879
2029.64 1785
2030.06 1727
2030.49 1801
2030.91 1760
2031.34 1808
2031.76 1742
2032.19 1872
2032.61 1911
2033.04 1775
2033.46 1783
2033.88 1940
2034.31 1859
2034.73 1933
2035.16 1681
2035.58 1870
2036.01 1900
2036.43 1792
2036.86 1787
2037.29 2104
2037.71 1950
2038.14 1765
2038.56 1906
2038.99 1985
2039.41 1890
2039.84 1994
2040.26 1958
2040.69 2079
2041.11 2218
2041.54 2106
2041.97 2189
2042.39 2010
2042.82 1987
2043.24 1912
2043.67 1983
2044.09 2043
2044.52 1900
2044.95 1849
2045.37 1794
2045.80 1870
2046.22 1850
2046.65 1714
2047.08 1859
2047.50 1827
2047.93 1869
2048.36 1848
2048.78 1791
2049.21 1864
2049.64 1871
2050.06 1912
2050.49 1921
2050.92 2020
2051.34 2008
2051.77 1992
2052.20 1944
2052.62 1919
2053.05 1850
2053.48 2009
2053.90 1853
2054.33 1933
2054.76 1846
2055.18 1720
2055.61 1751
2056.04 1729
2056.47 1845
2056.89 1799
2057.32 1691
2057.75 1665
2058.17 1787
2058.60 1797
2059.03 1829
2059.46 1793
2059.88 1779
2060.31 1728
2060.74 1637
2061.17 1818
2061.60 1906
2062.02 1943
2062.45 2022
2062.88 1984
2063.31 1962
2063.74 2117
2064.16 1906
2064.59 1915
2065.02 1988
2065.45 1914
2065.88 1816
2066.30 1892
2066.73 2033
2067.16 2393
2067.59 2193
2068.02 2122
2068.45 1987
2068.87 1881
2069.30 2019
2069.73 2028
2070.16 1833
2070.59 2159
2071.02 2221
2071.45 1907
2071.87 1945
2072.30 2080
2072.73 2035
2073.16 1926
2073.59 1984
2074.02 1880
2074.45 1885
2074.88 2002
2075.31 2005
2075.74 2051
2076.17 1923
2076.59 2012
2077.02 2044
2077.45 1992
2077.88 1979
2078.31 1978
2078.74 1984
2079.17 2001
2079.60 2196
2080.03 2073
2080.46 2205
2080.89 2125
2081.32 2270
2081.75 2208
2082.18 2147
2082.61 2176
2083.04 2191
2083.47 2123
2083.90 2186
2084.33 2165
2084.76 2054
2085.19 2036
2085.62 1902
2086.05 1917
2086.48 1820
2086.91 1943
2087.34 1897
2087.77 1993
2088.20 1723
2088.63 1898
2089.06 2001
2089.49 1807
2089.93 1822
2090.36 1854
2090.79 1743
2091.22 1743
2091.65 1800
2092.08 1831
2092.51 1767
2092.94 1767
2093.37 1656
2093.80 1925
2094.23 1725
2094.67 1801
2095.10 1806
2095.53 1748
2095.96 1852
2096.39 1854
2096.82 1874
2097.25 1774
2097.68 1689
2098.12 1517
2098.55 1734
2098.98 1879
2099.41 1799
2099.84 1800
2100.27 1719
2100.71 1748
2101.14 1853
2101.57 1690
2102.00 1830
2102.43 1866
2102.87 1730
2103.30 1495
2103.73 1691
2104.16 1836
2104.59 1707
2105.03 1850
2105.46 1781
2105.89 1812
2106.32 1834
2106.76 1813
2107.19 1836
2107.62 1771
2108.05 1922
2108.49 1976
2108.92 1927
2109.35 1774
2109.78 1827
2110.22 1851
2110.65 1732
2111.08 1691
2111.52 1722
2111.95 1886
2112.38 1963
2112.81 1754
2113.25 1944
2113.68 1927
2114.11 1969
2114.55 1910
2114.98 1874
2115.41 1710
2115.85 1749
2116.28 1722
2116.71 1814
2117.15 1635
2117.58 1696
2118.01 1662
2118.45 1673
2118.88 1718
2119.32 1880
2119.75 1796
2120.18 1631
2120.62 1815
2121.05 1925
2121.48 2015
2121.92 1881
2122.35 1921
2122.79 2034
2123.22 1798
2123.65 1816
2124.09 1940
2124.52 1802
2124.96 1768
2125.39 1857
2125.83 1818
2126.26 1653
2126.70 1744
2127.13 1800
2127.56 1618
2128.00 1680
2128.43 1659
2128.87 1741
2129.30 1716
2129.74 1832
2130.17 1576
2130.61 1589
2131.04 1685
2131.48 1700
2131.91 1752
2132.35 1736
2132.78 1770
2133.22 1897
2133.65 1769
2134.09 1714
2134.52 1827
2134.96 1856
2135.39 1903
2135.83 1983
2136.26 2034
2136.70 2063
2137.14 2064
2137.57 2084
2138.01 2050
2138.44 2115
2138.88 2125
2139.31 2278
2139.75 1992
2140.19 2117
2140.62 2046
2141.06 1980
2141.49 1954
2141.93 1887
2142.37 1724
2142.80 1754
2143.24 1822
2143.67 1937
2144.11 1832
2144.55 1659
2144.98 1699
2145.42 1788
2145.86 1881
2146.29 1767
2146.73 1780
2147.16 1822
2147.60 1837
2148.04 1941
2148.47 1736
2148.91 1844
2149.35 1851
2149.79 1827
2150.22 1843
2150.66 1941
2151.10 2031
2151.53 1857
2151.97 2001
2152.41 2049
2152.84 2079
2153.28 1947
2153.72 1980
2154.16 1895
2154.59 1824
2155.03 2012
2155.47 1986
2155.91 2049
2156.34 1927
2156.78 1953
2157.22 1923
2157.66 1813
2158.09 1819
2158.53 1836
2158.97 2000
2159.41 1784
2159.84 1776
2160.28 1942
2160.72 1819
2161.16 2009
2161.60 2044
2162.03 1940
2162.47 1869
2162.91 1853
2163.35 1891
2163.79 1883
2164.22 1725
2164.66 1867
2165.10 2029
2165.54 1912
2165.98 1828
2166.42 1840
2166.86 1859
2167.29 1891
2167.73 1804
2168.17 1916
2168.61 1974
2169.05 1834
2169.49 1735
2169.93 1847
2170.37 1774
2170.80 1768
2171.24 1934
2171.68 2005
2172.12 1963
2172.56 2044
2173.00 2069
2173.44 2045
2173.88 1999
2174.32 2081
2174.76 2140
2175.20 2177
2175.64 2160
2176.08 2203
2176.51 2272
2176.95 2459
2177.39 2278
2177.83 2177
2178.27 2145
2178.71 2066
2179.15 2051
2179.59 2076
2180.03 1873
2180.47 1945
2180.91 2076
2181.35 1799
2181.79 1981
2182.23 2071
2182.67 1930
2183.11 1849
2183.55 1847
2183.99 1803
2184.43 1783
2184.87 1639
2185.31 1652
2185.76 1877
2186.20 1904
2186.64 1920
2187.08 1917
2187.52 1901
2187.96 1815
2188.40 1894
2188.84 1932
2189.28 1991
2189.72 2150
2190.16 2044
2190.60 2060
2191.04 1931
2191.49 1949
2191.93 2152
2192.37 2041
2192.81 1951
2193.25 2008
2193.69 1941
2194.13 1794
2194.57 1903
2195.02 2011
2195.46 1902
2195.90 2096
2196.34 1997
2196.78 2032
2197.22 1977
2197.66 1949
2198.11 2100
2198.55 2018
2198.99 1978
2199.43 1965
2199.87 2136
2200.32 2231
2200.76 2114
2201.20 1930
2201.64 2157
2202.08 2141
2202.53 1877
2202.97 1981
2203.41 1932
2203.85 1953
2204.29 1829
2204.74 1872
2205.18 1808
2205.62 1755
2206.06 1850
2206.51 1646
2206.95 1946
2207.39 1895
2207.83 1850
2208.28 1733
2208.72 1837
2209.16 1977
2209.61 1942
2210.05 1866
2210.49 1890
2210.93 1768
2211.38 1839
2211.82 1937
2212.26 1856
2212.71 1900
2213.15 1933
2213.59 2044
2214.04 2073
2214.48 1852
2214.92 1884
2215.37 1900
2215.81 1882
2216.25 1868
2216.70 1832
2217.14 1925
2217.59 1895
2218.03 1726
2218.47 1798
2218.92 1657
2219.36 1782
2219.80 1811
2220.25 1708
2220.69 1878
2221.14 1824
2221.58 1891
2222.02 1753
2222.47 1835
2222.91 1868
2223.36 1940
2223.80 1829
2224.25 1922
2224.69 1850
2225.13 1758
2225.58 1786
2226.02 1766
2226.47 1824
2226.91 2117
2227.36 1908
2227.80 1743
2228.25 1808
2228.69 1910
2229.14 1903
2229.58 1972
2230.03 1811
2230.47 2021
2230.92 2134
2231.36 2154
2231.81 1882
2232.25 1958
2232.70 1979
2233.14 1903
2233.59 1831
2234.03 1926
2234.48 1852
2234.92 1964
2235.37 2124
2235.81 2229
2236.26 2097
2236.70 2028
2237.15 1960
2237.60 1916
2238.04 2092
2238.49 2199
2238.93 2208
2239.38 2089
2239.83 2206
2240.27 2199
2240.72 2040
2241.16 1969
2241.61 1966
2242.06 2001
2242.50 1924
2242.95 1857
2243.39 2022
2243.84 1913
2244.29 1939
2244.73 1914
2245.18 1893
2245.63 1747
2246.07 1805
2246.52 1679
2246.97 1666
2247.41 1785
2247.86 1732
2248.31 1756
2248.75 1878
2249.20 1741
2249.65 1640
2250.09 1679
2250.54 1778
2250.99 1887
2251.43 1860
2251.88 1795
2252.33 1731
2252.78 1803
2253.22 1823
2253.67 1778
2254.12 1843
2254.56 1823
2255.01 1792
2255.46 1596
2255.91 1693
2256.35 1721
2256.80 1860
2257.25 1816
2257.70 1797
2258.14 1601
2258.59 1711
2259.04 1702
2259.49 1775
2259.94 1785
2260.38 1694
2260.83 1608
2261.28 1838
2261.73 1927
2262.18 1787
2262.62 1871
2263.07 1955
2263.52 1742
2263.97 1874
2264.42 1911
2264.87 1881
2265.31 1855
2265.76 1814
2266.21 1751
2266.66 1807
2267.11 1926
2267.56 1965
2268.01 1960
2268.45 1917
2268.90 1913
2269.35 1932
2269.80 2060
2270.25 1966
2270.70 1913
2271.15 1962
2271.60 1892
2272.05 2037
2272.49 1914
2272.94 1962
2273.39 1983
2273.84 1747
2274.29 1730
2274.74 1784
2275.19 1753
2275.64 1781
2276.09 1759
2276.54 1807
2276.99 1779
2277.44 1724
2277.89 2012
2278.34 1922
2278.79 1770
2279.24 1727
2279.69 1814
2280.14 1837
2280.59 1916
2281.04 1972
2281.49 1723
2281.94 1612
2282.39 1949
2282.84 2084
2283.29 1894
2283.74 1863
2284.19 1922
2284.64 1781
2285.09 1826
2285.54 1851
2285.99 1909
2286.44 1855
2286.89 1772
2287.34 1850
2287.79 1851
2288.24 1960
2288.69 2031
2289.14 2129
2289.59 2273
2290.05 2148
2290.50 2360
2290.95 2241
2291.40 2253
2291.85 2574
2292.30 2444
2292.75 2446
2293.20 2753
2293.65 3033
2294.11 2781
2294.56 3018
2295.01 2940
2295.46 2730
2295.91 2684
2296.36 2613
2296.81 2652
2297.27 2340
2297.72 2278
2298.17 2122
2298.62 2187
2299.07 2434
2299.52 2399
2299.98 2203
2300.43 2156
2300.88 2151
2301.33 1964
2301.78 2014
2302.24 1982
2302.69 1987
2303.14 1962
2303.59 1948
2304.04 1858
2304.50 1796
2304.95 1776
2305.40 1703
2305.85 1918
2306.31 1692
2306.76 1687
2307.21 1740
2307.66 1841
2308.12 1895
2308.57 1864
2309.02 2093
2309.48 2142
2309.93 2080
2310.38 2086
2310.83 2190
2311.29 2235
2311.74 2166
2312.19 2233
2312.65 2180
2313.10 2337
2313.55 2168
2314.01 2001
2314.46 2062
2314.91 2075
2315.37 1991
2315.82 1936
2316.27 1885
2316.73 1888
2317.18 1892
2317.63 1921
2318.09 1946
2318.54 1946
2318.99 2027
2319.45 2178
2319.90 2029
2320.36 1910
2320.81 1919
2321.26 1942
2321.72 1871
2322.17 1921
2322.63 1884
2323.08 1920
2323.53 1911
2323.99 2067
2324.44 1968
2324.90 2008
2325.35 2007
2325.80 2041
2326.26 2089
2326.71 1940
2327.17 1959
2327.62 1921
2328.08 2032
2328.53 2001
2328.99 2095
2329.44 1912
2329.90 1887
2330.35 2057
2330.81 2159
2331.26 2062
2331.72 2147
2332.17 2301
2332.63 2440
2333.08 2163
2333.54 2203
2333.99 2106
2334.45 1901
2334.90 2054
2335.36 1955
2335.81 1946
2336.27 1882
2336.72 1715
2337.18 1821
2337.63 1773
2338.09 1776
2338.55 1651
2339.00 1801
2339.46 1821
2339.91 1760
2340.37 1976
2340.82 2036
2341.28 1981
2341.74 2102
2342.19 2224
2342.65 2039
2343.10 2184
2343.56 2032
2344.02 1876
2344.47 2013
2344.93 2005
2345.39 1981
2345.84 1920
2346.30 2097
2346.75 1947
2347.21 1895
2347.67 1809
2348.12 1965
2348.58 2102
2349.04 2287
2349.49 2073
2349.95 1919
2350.41 2088
2350.86 2061
2351.32 2115
2351.78 1982
2352.23 2146
2352.69 2051
2353.15 1905
2353.61 1988
2354.06 2068
2354.52 2010
2354.98 2081
2355.43 2024
2355.89 2190
2356.35 2172
2356.81 1813
2357.26 1873
2357.72 1815
2358.18 1941
2358.64 1794
2359.09 1770
2359.55 1883
2360.01 1924
2360.47 1828
2360.93 1665
2361.38 1788
2361.84 2081
2362.30 2026
2362.76 1872
2363.22 1933
2363.67 1789
2364.13 1846
2364.59 1831
2365.05 1797
2365.51 1838
2365.96 1791
2366.42 1981
2366.88 2127
2367.34 1912
2367.80 1770
2368.26 1765
2368.72 2038
2369.17 1878
2369.63 1908
2370.09 1898
2370.55 1914
2371.01 2111
2371.47 2027
2371.93 1926
2372.39 1846
2372.84 1914
2373.30 1949
2373.76 1887
2374.22 1704
2374.68 1802
2375.14 1846
2375.60 1838
2376.06 1932
2376.52 1969
2376.98 2016
2377.44 1837
2377.90 1837
2378.36 1794
2378.81 1682
2379.27 1818
2379.73 1842
2380.19 1876
2380.65 1869
2381.11 1967
2381.57 1780
2382.03 1792
2382.49 1841
2382.95 1951
2383.41 1883
2383.87 1774
2384.33 1919
2384.79 1791
2385.25 1784
2385.71 1920
2386.17 1912
2386.63 1776
2387.09 1829
2387.55 1743
2388.01 1841
2388.48 1933
2388.94 1836
2389.40 1652
2389.86 1841
2390.32 1944
2390.78 1982
2391.24 1774
2391.70 1776
2392.16 1790
2392.62 1970
2393.08 1988
2393.54 1776
2394.00 1838
2394.47 1908
2394.93 1996
2395.39 1856
2395.85 1827
2396.31 1816
2396.77 1766
2397.23 1893
2397.69 1776
2398.16 1869
2398.62 1851
2399.08 1757
2399.54 1764
2400.00 1777
2400.46 1737
2400.92 1627
2401.39 1693
2401.85 1687
2402.31 1696
2402.77 1659
2403.23 1615
2403.70 1819
2404.16 1797
2404.62 1689
2405.08 1808
2405.54 1782
2406.01 1713
2406.47 1769
2406.93 1829
2407.39 1741
2407.86 1689
2408.32 1916
2408.78 1970
2409.24 1776
2409.71 1877
2410.17 1890
2410.63 1768
2411.09 1748
2411.56 1575
2412.02 1602
2412.48 1777
2412.94 1773
2413.41 1745
2413.87 1826
2414.33 1714
2414.80 1655
2415.26 1537
2415.72 1753
2416.19 1847
2416.65 1911
2417.11 1944
2417.57 2030
2418.04 2302
2418.50 2259
2418.96 2312
2419.43 2467
2419.89 2532
2420.36 2638
2420.82 2772
2421.28 2739
2421.75 2748
2422.21 2883
2422.67 2729
2423.14 2411
2423.60 2310
2424.07 2279
2424.53 2169
2424.99 2375
2425.46 2214
2425.92 2091
2426.39 2068
2426.85 2130
2427.31 1988
2427.78 1998
2428.24 2056
2428.71 2005
2429.17 1961
2429.64 1838
2430.10 1807
2430.56 1786
2431.03 1808
2431.49 1770
2431.96 1920
2432.42 1872
2432.89 1944
2433.35 1845
2433.82 1811
2434.28 2074
2434.75 2037
2435.21 2007
2435.68 1969
2436.14 1926
2436.61 2090
2437.07 2129
2437.54 2068
2438.00 2038
2438.47 2075
2438.93 2120
2439.40 2046
2439.86 2024
2440.33 2034
2440.80 2176
2441.26 2165
2441.73 2051
2442.19 2124
2442.66 2128
2443.12 2208
2443.59 2199
2444.06 2126
2444.52 1984
2444.99 2006
2445.45 2036
2445.92 1853
2446.38 1679
2446.85 1779
2447.32 1956
2447.78 1843
2448.25 1914
2448.72 1779
2449.18 1793
2449.65 1822
2450.11 1752
2450.58 1792
2451.05 1786
2451.51 1639
2451.98 1488
2452.45 1726
2452.91 1862
2453.38 1736
2453.85 1693
2454.31 1832
2454.78 1613
2455.25 1689
2455.71 1744
2456.18 1840
2456.65 2079
2457.12 2183
2457.58 2067
2458.05 1699
2458.52 1700
2458.98 1834
2459.45 1785
2459.92 1822
2460.39 1838
2460.85 2012
2461.32 1992
2461.79 1737
2462.26 1770
2462.72 1998
2463.19 1801
2463.66 1772
2464.13 1767
2464.59 1907
2465.06 1804
2465.53 1766
2466.00 1773
2466.47 1847
2466.93 1833
2467.40 2037
2467.87 2063
2468.34 1945
2468.81 1733
2469.27 1839
2469.74 1816
2470.21 1801
2470.68 1740
2471.15 1889
2471.62 1805
2472.09 1743
2472.55 1829
2473.02 1604
2473.49 1888
2473.96 1654
2474.43 1621
2474.90 1649
2475.37 1723
2475.83 1670
2476.30 1787
2476.77 1718
2477.24 1575
2477.71 1724
2478.18 1658
2478.65 1751
2479.12 1845
2479.59 1811
2480.06 1896
2480.53 1865
2480.99 1973
2481.46 2166
2481.93 2142
2482.40 2089
2482.87 1910
2483.34 1852
2483.81 1979
2484.28 2051
2484.75 1910
2485.22 2018
2485.69 1714
2486.16 1649
2486.63 1750
2487.10 1648
2487.57 1700
2488.04 1597
2488.51 1735
2488.98 1800
2489.45 1721
2489.92 1790
2490.39 1859
2490.86 1852
2491.33 1749
2491.80 1773
2492.27 1753
2492.74 1817
2493.21 1839
2493.68 1857
2494.15 1852
2494.62 1953
2495.10 1957
2495.57 1958
2496.04 2045
2496.51 2052
2496.98 1998
2497.45 2085
2497.92 2097
2498.39 2043
2498.86 1848
2499.33 1900
2499.80 1852
2500.28 1798
2500.75 1793
2501.22 1837
2501.69 1883
2502.16 1719
2502.63 1800
2503.10 1757
2503.57 1710
2504.05 1829
2504.52 1704
2504.99 1629
2505.46 1614
2505.93 1711
2506.40 1781
2506.88 1799
2507.35 1806
2507.82 1945
2508.29 2039
2508.76 1990
2509.24 1912
2509.71 1978
2510.18 1934
2510.65 1934
2511.12 1850
2511.60 1986
2512.07 2116
2512.54 2093
2513.01 1926
2513.49 1940
2513.96 1908
2514.43 1964
2514.90 2007
2515.38 1846
2515.85 1939
2516.32 1762
2516.79 1869
2517.27 1912
2517.74 1816
2518.21 1734
2518.68 1903
2519.16 1733
2519.63 1867
2520.10 1993
2520.58 1760
2521.05 1770
2521.52 1758
2522.00 1814
2522.47 1858
2522.94 1825
2523.42 1807
2523.89 1803
2524.36 1694
2524.84 1779
2525.31 1807
2525.78 1713
2526.26 1731
2526.73 1549
2527.20 1519
2527.68 1589
2528.15 1592
2528.63 1698
2529.10 1575
2529.57 1614
2530.05 1726
2530.52 1550
2531.00 1702
2531.47 1813
2531.94 1676
2532.42 1722
2532.89 1693
2533.37 1766
2533.84 1792
2534.32 1829
2534.79 1847
2535.26 2070
2535.74 2133
2536.21 1989
2536.69 1920
2537.16 1797
2537.64 1760
2538.11 1863
2538.59 1815
2539.06 1946
2539.54 2008
2540.01 1855
2540.49 1821
2540.96 1773
2541.44 1823
2541.91 1785
2542.39 1983
2542.86 1951
2543.34 1907
2543.81 1915
2544.29 1873
2544.76 1689
2545.24 1704
2545.71 1838
2546.19 1826
2546.66 2033
2547.14 1981
2547.61 1961
2548.09 2022
2548.57 1952
2549.04 2127
2549.52 2078
2549.99 2027
2550.47 1921
2550.95 2086
2551.42 2133
2551.90 2001
2552.37 2037
2552.85 1920
2553.33 1884
2553.80 1945
2554.28 2068
2554.75 2127
2555.23 2158
2555.71 2014
2556.18 2080
2556.66 2164
2557.14 2072
2557.61 2100
2558.09 2248
2558.57 2118
2559.04 1973
2559.52 2131
2560.00 2012
2560.47 1896
2560.95 1906
2561.43 1744
2561.90 1840
2562.38 1815
2562.86 1764
2563.33 1810
2563.81 1667
2564.29 1731
2564.77 1762
2565.24 1646
2565.72 1578
2566.20 1687
2566.68 1599
2567.15 1691
2567.63 1754
2568.11 1597
2568.59 1609
2569.06 1700
2569.54 1674
2570.02 1592
2570.50 1745
2570.97 1721
2571.45 1739
2571.93 1733
2572.41 1750
2572.89 1603
2573.36 1592
2573.84 1565
2574.32 1747
2574.80 1873
2575.28 1875
2575.75 1782
2576.23 1661
2576.71 1737
2577.19 1827
2577.67 1611
2578.15 1636
2578.62 1578
2579.10 1665
2579.58 1807
2580.06 1717
2580.54 1727
2581.02 1519
2581.50 1642
2581.97 1746
2582.45 1934
2582.93 1657
2583.41 1735
2583.89 1744
2584.37 1627
2584.85 1617
2585.33 1594
2585.81 1788
2586.29 1922
2586.77 1729
2587.24 1865
2587.72 1732
2588.20 1682
2588.68 1664
2589.16 1570
2589.64 1664
2590.12 1624
2590.60 1665
2591.08 1849
2591.56 1773
2592.04 1724
2592.52 1933
2593.00 1884
2593.48 1742
2593.96 1770
2594.44 1860
2594.92 1945
2595.40 1803
2595.88 1923
2596.36 1765
2596.84 1832
2597.32 1738
2597.80 1708
2598.28 1847
2598.76 1724
2599.24 1816
2599.72 1763
2600.20 1873
2600.68 1749
2601.16 1785
2601.64 1539
2602.12 1597
2602.61 1667
2603.09 1660
2603.57 1700
2604.05 1815
2604.53 1758
2605.01 1669
2605.49 1834
2605.97 1793
2606.45 1727
2606.93 1681
2607.42 1761
2607.90 1723
2608.38 1708
2608.86 1636
2609.34 1650
2609.82 1661
2610.30 1839
2610.78 1709
2611.27 1726
2611.75 1743
2612.23 1984
2612.71 1941
2613.19 1814
2613.67 1934
2614.16 1879
2614.64 1879
2615.12 1834
2615.60 1717
2616.08 1661
2616.57 1738
2617.05 1919
2617.53 1725
2618.01 1729
2618.49 1710
2618.98 1783
2619.46 1828
2619.94 1935
2620.42 1895
2620.91 1793
2621.39 1887
2621.87 1967
2622.35 1972
2622.84 1832
2623.32 1887
2623.80 1934
2624.28 1977
2624.77 1825
2625.25 1894
2625.73 1607
2626.21 1755
2626.70 1774
2627.18 1747
2627.66 1792
2628.15 1760
2628.63 1735
2629.11 1809
2629.60 1598
2630.08 1500
2630.56 1706
2631.05 1812
2631.53 1592
2632.01 1708
2632.50 1753
2632.98 1720
2633.46 1901
2633.95 1772
2634.43 1761
2634.91 1555
2635.40 1603
2635.88 1721
2636.37 1855
2636.85 1638
2637.33 1507
2637.82 1566
2638.30 1498
2638.79 1669
2639.27 1742
2639.75 1542
2640.24 1654
2640.72 1696
2641.21 1681
2641.69 1817
2642.18 1718
2642.66 1782
2643.14 1744
2643.63 1867
2644.11 1908
2644.60 1750
2645.08 1771
2645.57 1781
2646.05 1735
2646.54 1749
2647.02 1557
2647.51 1682
2647.99 1703
2648.48 1750
2648.96 1714
2649.45 1847
2649.93 1864
2650.42 1832
2650.90 1880
2651.39 1811
2651.87 1689
2652.36 1774
2652.84 1718
2653.33 1660
2653.81 1643
2654.30 1660
2654.78 1693
2655.27 1467
2655.76 1739
2656.24 1715
2656.73 1646
2657.21 1744
2657.70 1784
2658.18 1754
2658.67 1835
2659.16 1784
2659.64 1798
2660.13 1838
2660.61 1594
2661.10 1718
2661.59 1805
2662.07 1746
2662.56 1695
2663.05 1665
2663.53 1813
2664.02 1848
2664.50 1729
2664.99 1664
2665.48 1753
2665.96 1737
2666.45 1696
2666.94 1654
2667.42 1791
2667.91 1653
2668.40 1689
2668.88 1650
2669.37 1698
2669.86 1629
2670.34 1669
2670.83 1761
2671.32 1697
2671.81 1656
2672.29 1638
2672.78 1790
2673.27 1757
2673.75 1891
2674.24 1752
2674.73 1876
2675.22 1786
2675.70 1901
2676.19 1869
2676.68 1996
2677.17 2024
2677.65 2004
2678.14 1981
2678.63 1906
2679.12 2064
2679.61 2195
2680.09 2070
2680.58 1939
2681.07 1796
2681.56 1740
2682.04 1745
2682.53 1841
2683.02 1943
2683.51 1840
2684.00 1847
2684.49 1953
2684.97 2044
2685.46 1841
2685.95 1859
2686.44 1862
2686.93 1794
2687.42 1767
2687.90 1818
2688.39 1812
2688.88 1849
2689.37 1839
2689.86 1842
2690.35 1810
2690.84 1772
2691.33 1924
2691.81 1517
2692.30 1613
2692.79 1720
2693.28 1710
2693.77 1692
2694.26 1702
2694.75 1697
2695.24 1816
2695.73 1801
2696.22 1697
2696.71 1746
2697.20 1715
2697.68 1865
2698.17 1739
2698.66 1718
2699.15 1848
2699.64 1910
2700.13 1797
2700.62 1786
2701.11 1668
2701.60 1834
2702.09 1919
2702.58 1884
2703.07 1781
2703.56 1932
2704.05 1843
2704.54 1792
2705.03 1752
2705.52 1713
2706.01 1791
2706.50 1805
2706.99 1748
2707.48 1715
2707.97 1750
2708.46 1687
2708.95 1659
2709.44 1634
2709.93 1609
2710.43 1518
2710.92 1654
2711.41 1620
2711.90 1579
2712.39 1566
2712.88 1605
2713.37 1500
2713.86 1495
2714.35 1498
2714.84 1644
2715.33 1729
2715.82 1607
2716.32 1708
2716.81 1731
2717.30 1711
2717.79 1661
2718.28 1717
2718.77 1535
2719.26 1557
2719.76 1721
2720.25 1701
2720.74 1678
2721.23 1926
2721.72 1638
2722.21 1751
2722.70 1746
2723.20 1688
2723.69 1912
2724.18 1785
2724.67 1711
2725.16 1775
2725.66 1805
2726.15 1692
2726.64 1666
2727.13 1669
2727.62 1513
2728.12 1612
2728.61 1621
2729.10 1751
2729.59 1620
2730.09 1587
2730.58 1644
2731.07 1608
2731.56 1538
2732.06 1747
2732.55 1838
2733.04 1812
2733.53 1616
2734.03 1571
2734.52 1576
2735.01 1532
2735.50 1517
2736.00 1624
2736.49 1669
2736.98 1628
2737.48 1621
2737.97 1452
2738.46 1586
2738.96 1750
2739.45 1729
2739.94 1710
2740.44 1641
2740.93 1641
2741.42 1657
2741.92 1636
2742.41 1529
2742.90 1628
2743.40 1671
2743.89 1527
2744.38 1638
2744.88 1617
2745.37 1544
2745.86 1557
2746.36 1667
2746.85 1695
2747.35 1676
2747.84 1697
2748.33 1621
2748.83 1559
2749.32 1632
2749.82 1735
2750.31 1712
2750.81 1584
2751.30 1594
2751.79 1597
2752.29 1565
2752.78 1554
2753.28 1482
2753.77 1614
2754.27 1616
2754.76 1640
2755.26 1743
2755.75 1739
2756.24 1589
2756.74 1590
2757.23 1558
2757.73 1633
2758.22 1597
2758.72 1618
2759.21 1648
2759.71 1498
2760.20 1537
2760.70 1549
2761.19 1622
2761.69 1684
2762.19 1559
2762.68 1584
2763.18 1722
2763.67 1697
2764.17 1552
2764.66 1543
2765.16 1702
2765.65 1569
2766.15 1466
2766.64 1411
2767.14 1629
2767.64 1653
2768.13 1584
2768.63 1457
2769.12 1723
2769.62 1678
2770.12 1540
2770.61 1587
2771.11 1729
2771.60 1557
2772.10 1679
2772.60 1766
2773.09 1730
2773.59 1785
2774.08 1709
2774.58 1725
2775.08 1720
2775.57 1768
2776.07 1668
2776.57 1800
2777.06 1668
2777.56 1731
2778.06 1691
2778.55 1759
2779.05 1771
2779.55 1856
2780.04 1892
2780.54 1866
2781.04 1886
2781.54 1895
2782.03 1768
2782.53 1843
2783.03 1737
2783.52 1662
2784.02 1666
2784.52 1843
2785.02 1762
2785.51 1653
2786.01 1750
2786.51 1950
2787.01 1789
2787.50 1834
2788.00 1574
2788.50 1626
2789.00 1593
2789.49 1771
2789.99 1724
2790.49 1726
2790.99 1549
2791.48 1638
2791.98 1594
2792.48 1657
2792.98 1672
2793.48 1631
2793.97 1569
2794.47 1492
2794.97 1476
2795.47 1537
2795.97 1663
2796.47 1686
2796.96 1766
2797.46 1850
2797.96 1799
2798.46 1861
2798.96 1653
2799.46 1722
2799.96 1953
2800.45 1928
2800.95 1873
2801.45 1757
2801.95 1945
2802.45 1868
2802.95 1899
2803.45 1873
2803.95 1803
2804.45 1833
2804.94 1846
2805.44 1806
2805.94 1812
2806.44 1883
2806.94 2007
2807.44 2234
2807.94 2468
2808.44 2504
2808.94 2726
2809.44 2662
2809.94 2665
2810.44 2675
2810.94 2576
2811.44 2566
2811.94 2530
2812.44 2460
2812.94 2213
2813.44 2120
2813.94 1970
2814.44 2024
2814.94 2081
2815.44 1868
2815.94 1876
2816.44 1843
2816.94 1889
2817.44 1715
2817.94 1690
2818.44 1829
2818.94 1892
2819.44 1941
2819.94 2069
2820.44 2000
2820.94 1951
2821.44 2076
2821.94 2020
2822.44 1995
2822.94 2072
2823.44 1929
2823.94 1890
2824.44 1787
2824.94 1820
2825.45 1829
2825.95 1869
2826.45 1813
2826.95 1882
2827.45 1637
2827.95 1584
2828.45 1625
2828.95 1475
2829.45 1414
2829.96 1613
2830.46 1594
2830.96 1657
2831.46 1617
2831.96 1666
2832.46 1592
2832.96 1742
2833.47 1631
2833.97 1687
2834.47 1648
2834.97 1625
2835.47 1513
2835.97 1666
2836.48 1812
2836.98 1613
2837.48 1689
2837.98 1626
2838.48 1719
2838.99 1698
2839.49 1920
2839.99 1868
2840.49 1734
2841.00 1740
2841.50 1670
2842.00 1649
2842.50 1761
2843.01 1645
2843.51 1854
2844.01 1731
2844.51 1621
2845.02 1519
2845.52 1702
2846.02 1691
2846.52 1720
2847.03 1856
2847.53 1872
2848.03 1910
2848.54 1870
2849.04 2076
2849.54 1875
2850.04 1976
2850.55 2085
2851.05 2001
2851.55 1924
2852.06 1822
2852.56 1811
2853.06 1820
2853.57 1791
2854.07 1648
2854.57 1759
2855.08 1673
2855.58 1553
2856.09 1601
2856.59 1675
2857.09 1742
2857.60 1706
2858.10 1549
2858.60 1730
2859.11 1702
2859.61 1740
2860.12 1641
2860.62 1653
2861.12 1680
2861.63 1840
2862.13 1602
2862.64 1722
2863.14 1711
2863.65 1686
2864.15 1559
2864.65 1526
2865.16 1732
2865.66 1711
2866.17 1627
2866.67 1583
2867.18 1602
2867.68 1852
2868.19 1683
2868.69 1685
2869.20 1713
2869.70 1747
2870.21 1617
2870.71 1591
2871.21 1534
2871.72 1626
2872.23 1520
2872.73 1700
2873.24 1799
2873.74 1795
2874.25 1683
2874.75 1744
2875.26 1732
2875.76 1609
2876.27 1673
2876.77 1717
2877.28 1744
2877.78 1695
2878.29 1707
2878.79 1663
2879.30 1622
2879.81 1642
2880.31 1670
2880.82 1588
2881.32 1682
2881.83 1601
2882.34 1788
2882.84 1744
2883.35 1753
2883.85 1897
2884.36 1827
2884.87 1891
2885.37 1985
2885.88 2015
2886.38 1994
2886.89 2064
2887.40 1965
2887.90 2158
2888.41 2209
2888.92 2219
2889.42 2216
2889.93 2250
2890.44 2291
2890.94 2213
2891.45 2290
2891.96 2149
2892.46 2171
2892.97 2090
2893.48 1909
2893.98 1909
2894.49 1849
2895.00 1979
2895.51 1904
2896.01 1867
2896.52 1988
2897.03 2033
2897.53 2009
2898.04 2089
2898.55 2043
2899.06 2140
2899.56 2096
2900.07 2091
2900.58 2234
2901.09 2062
2901.59 1982
2902.10 1989
2902.61 2006
2903.12 2058
2903.63 2183
2904.13 2126
2904.64 1935
2905.15 1865
2905.66 2146
2906.17 2064
2906.67 1973
2907.18 1848
2907.69 1829
2908.20 1777
2908.71 1846
2909.21 1803
2909.72 1702
2910.23 1791
2910.74 1715
2911.25 1721
2911.76 1714
2912.26 1694
2912.77 1602
2913.28 1649
2913.79 1642
2914.30 1544
2914.81 1760
2915.32 1667
2915.83 1685
2916.34 1749
2916.84 1696
2917.35 1695
2917.86 1768
2918.37 1770
2918.88 1685
2919.39 1721
2919.90 1679
2920.41 1588
2920.92 1465
2921.43 1530
2921.94 1715
2922.45 1792
2922.96 1852
2923.46 1674
2923.97 1627
2924.48 1749
2924.99 1828
2925.50 1821
2926.01 1730
2926.52 1739
2927.03 1879
2927.54 2131
2928.05 2010
2928.56 1981
2929.07 1926
2929.58 1888
2930.09 1916
2930.60 1927
2931.11 1777
2931.62 1759
2932.13 1796
2932.64 1670
2933.15 1768
2933.67 1654
2934.18 1611
2934.69 1705
2935.20 1818
2935.71 1688
2936.22 1683
2936.73 1853
2937.24 1824
2937.75 1628
2938.26 1743
2938.77 1791
2939.28 1913
2939.79 1766
2940.30 1745
2940.82 1690
2941.33 1807
2941.84 1691
2942.35 1615
2942.86 1683
2943.37 1694
2943.88 1765
2944.39 1773
2944.91 1809
2945.42 1767
2945.93 1740
2946.44 1939
2946.95 1817
2947.46 2014
2947.98 2270
2948.49 2144
2949.00 2070
2949.51 2267
2950.02 2174
2950.53 1995
2951.05 2035
2951.56 1836
2952.07 1782
2952.58 1901
2953.09 1765
2953.61 1744
2954.12 1735
2954.63 1649
2955.14 1521
2955.66 1570
2956.17 1594
2956.68 1644
2957.19 1551
2957.71 1551
2958.22 1464
2958.73 1641
2959.24 1716
2959.76 1645
2960.27 1588
2960.78 1602
2961.29 1779
2961.81 1696
2962.32 1611
2962.83 1729
2963.35 1694
2963.86 1858
2964.37 1883
2964.89 1622
2965.40 1758
2965.91 1800
2966.43 1770
2966.94 1782
2967.45 1837
2967.97 1852
2968.48 1591
2968.99 1745
2969.51 1703
2970.02 1732
2970.53 1630
2971.05 1604
2971.56 1593
2972.07 1513
2972.59 1614
2973.10 1724
2973.62 1594
2974.13 1640
2974.64 1804
2975.16 1805
2975.67 1782
2976.19 1696
2976.70 1607
2977.22 1408
2977.73 1553
2978.24 1647
2978.76 1673
2979.27 1733
2979.79 1726
2980.30 1713
2980.82 1746
2981.33 1737
2981.85 1673
2982.36 1518
2982.87 1662
2983.39 1757
2983.90 1727
2984.42 1738
2984.93 1837
2985.45 1737
2985.96 1672
2986.48 1784
2986.99 1862
2987.51 1826
2988.02 1829
2988.54 1934
2989.05 1911
2989.57 1899
2990.09 1990
2990.60 2122
2991.12 2006
2991.63 1940
2992.15 2105
2992.66 1932
2993.18 2018
2993.69 2012
2994.21 1963
2994.73 2126
2995.24 2070
2995.76 2066
2996.27 2125
2996.79 2312
2997.30 2315
2997.82 2370
2998.34 2339
2998.85 2326
2999.37 2464
2999.89 2784
3000.40 2661
3000.92 2546
3001.43 2674
3001.95 2548
3002.47 2511
3002.98 2832
3003.50 3042
3004.02 3119
3004.53 3557
3005.05 3593
3005.57 3594
3006.08 3812
3006.60 3895
3007.12 4083
3007.63 4308
3008.15 4234
3008.67 4010
3009.18 3652
3009.70 3449
3010.22 3147
3010.74 2754
3011.25 2443
3011.77 2244
3012.29 2061
3012.80 2001
3013.32 2099
3013.84 2054
3014.36 1904
3014.87 1912
3015.39 1955
3015.91 1956
3016.43 2028
3016.94 2121
3017.46 2182
3017.98 1993
3018.50 1923
3019.02 2011
3019.53 2054
3020.05 2299
3020.57 2156
3021.09 2079
3021.60 1974
3022.12 1934
3022.64 2121
3023.16 2176
3023.68 2176
3024.20 2208
3024.71 2296
3025.23 2204
3025.75 2121
3026.27 2081
3026.79 2138
3027.31 2267
3027.82 2163
3028.34 1992
3028.86 1997
3029.38 2019
3029.90 2049
3030.42 1967
3030.94 1992
3031.46 1877
3031.98 1807
3032.49 1906
3033.01 1941
3033.53 1850
3034.05 1960
3034.57 1982
3035.09 1956
3035.61 1864
3036.13 1893
3036.65 1896
3037.17 1873
3037.69 2023
3038.21 1911
3038.73 1995
3039.25 2014
3039.76 2044
3040.28 1883
3040.80 1781
3041.32 1695
3041.84 1720
3042.36 1769
3042.88 1759
3043.40 1780
3043.92 1761
3044.44 1641
3044.96 1814
3045.48 1823
3046.00 2025
3046.52 1984
3047.04 1791
3047.56 1873
3048.08 2011
3048.60 1876
3049.13 1990
3049.65 1834
3050.17 1840
3050.69 1823
3051.21 1899
3051.73 1855
3052.25 1606
3052.77 1582
3053.29 1668
3053.81 1694
3054.33 1709
3054.85 1735
3055.37 1709
3055.89 1641
3056.42 1707
3056.94 1674
3057.46 1719
3057.98 1780
3058.50 1678
3059.02 1654
3059.54 1645
3060.06 1754
3060.59 1717
3061.11 1688
3061.63 1604
3062.15 1589
3062.67 1594
3063.19 1680
3063.71 1791
3064.24 1678
3064.76 1605
3065.28 1743
3065.80 1683
3066.32 1663
3066.85 1809
3067.37 1800
3067.89 1914
3068.41 1791
3068.93 1828
3069.46 1868
3069.98 1788
3070.50 1693
3071.02 1704
3071.54 1672
3072.07 1757
3072.59 1617
3073.11 1660
3073.63 1795
3074.16 1735
3074.68 1796
3075.20 1682
3075.73 1787
3076.25 1786
3076.77 1737
3077.29 1799
3077.82 1853
3078.34 2000
3078.86 2005
3079.39 2000
3079.91 1947
3080.43 2069
3080.95 2101
3081.48 1947
3082.00 1841
3082.52 1993
3083.05 2006
3083.57 2075
3084.09 1981
3084.62 2040
3085.14 2094
3085.66 2092
3086.19 2141
3086.71 2064
3087.24 2137
3087.76 2047
3088.28 2047
3088.81 2027
3089.33 1938
3089.85 1893
3090.38 1821
3090.90 1900
3091.43 1832
3091.95 1964
3092.47 1944
3093.00 1858
3093.52 1803
3094.05 1765
3094.57 1923
3095.10 1971
3095.62 2064
3096.14 1953
3096.67 1935
3097.19 1972
3097.72 2059
3098.24 2206
3098.77 2091
3099.29 2387
3099.82 2249
3100.34 2319
3100.87 2559
3101.39 2718
3101.92 3209
3102.44 3942
3102.97 4483
3103.49 4688
3104.02 5013
3104.54 5460
3105.07 5908
3105.59 6228
3106.12 6104
3106.64 5861
3107.17 5263
3107.69 4664
3108.22 3797
3108.74 3188
3109.27 2921
3109.79 2425
3110.32 2321
3110.85 2141
3111.37 2240
3111.90 2115
3112.42 2239
3112.95 2111
3113.48 1983
3114.00 2116
3114.53 2066
3115.05 2084
3115.58 2179
3116.11 2161
3116.63 2073
3117.16 1879
3117.68 1857
3118.21 1779
3118.74 1784
3119.26 1768
3119.79 1735
3120.32 1661
3120.84 1864
3121.37 1770
3121.90 1866
3122.42 2082
3122.95 2006
3123.48 2258
3124.00 2233
3124.53 2221
3125.06 2162
3125.58 2224
3126.11 2110
3126.64 2062
3127.16 1935
3127.69 1793
3128.22 1869
3128.75 2047
3129.27 1934
3129.80 1932
3130.33 1887
3130.85 1836
3131.38 1788
3131.91 1939
3132.44 1928
3132.96 1855
3133.49 1686
3134.02 1749
3134.55 1644
3135.07 1705
3135.60 1798
3136.13 1747
3136.66 1637
3137.19 1632
3137.71 1752
3138.24 1798
3138.77 1684
3139.30 1681
3139.83 1658
3140.35 1856
3140.88 1894
3141.41 1674
3141.94 1776
3142.47 1631
3143.00 1676
3143.52 1695
3144.05 1685
3144.58 1843
3145.11 1830
3145.64 1692
3146.17 1702
3146.70 1790
3147.22 1719
3147.75 1873
3148.28 1704
3148.81 1847
3149.34 1937
3149.87 2011
3150.40 2130
3150.93 2001
3151.46 1915
3151.98 1687
3152.51 1820
3153.04 1810
3153.57 2007
3154.10 1890
3154.63 1732
3155.16 1942
3155.69 1895
3156.22 1839
3156.75 1838
3157.28 1677
3157.81 1865
3158.34 1896
3158.87 1950
3159.40 1881
3159.93 1840
3160.46 1789
3160.99 1802
3161.52 1850
3162.05 1780
3162.58 1756
3163.11 1645
3163.64 1654
3164.17 1574
3164.70 1690
3165.23 1753
3165.76 1673
3166.29 1617
3166.82 1606
3167.35 1685
3167.88 1568
3168.41 1548
3168.94 1808
3169.47 1712
3170.00 1699
3170.53 1677
3171.06 1626
3171.59 1640
3172.13 1523
3172.66 1598
3173.19 1553
3173.72 1628
3174.25 1686
3174.78 1782
3175.31 1708
3175.84 1577
3176.37 1626
3176.90 1730
3177.44 1673
3177.97 1838
3178.50 1924
3179.03 1725
3179.56 1967
3180.09 1924
3180.62 1776
3181.16 1770
3181.69 1802
3182.22 1624
3182.75 1712
3183.28 1626
3183.81 1660
3184.35 1587
3184.88 1733
3185.41 1789
3185.94 1676
3186.47 1677
3187.01 1543
3187.54 1561
3188.07 1670
3188.60 1623
3189.14 1637
3189.67 1632
3190.20 1592
3190.73 1732
3191.26 1501
3191.80 1557
3192.33 1533
3192.86 1576
3193.39 1547
3193.93 1605
3194.46 1535
3194.99 1570
3195.53 1587
3196.06 1556
3196.59 1667
3197.12 1576
3197.66 1445
3198.19 1501
3198.72 1580
3199.26 1623
3199.79 1519
3200.32 1583
3200.86 1563
3201.39 1623
3201.92 1613
3202.46 1587
3202.99 1610
3203.52 1712
3204.06 1665
3204.59 1700
3205.12 1808
3205.66 1713
3206.19 1707
3206.72 1855
3207.26 1750
3207.79 1796
3208.33 1727
3208.86 1711
3209.39 1871
3209.93 1777
3210.46 1681
3211.00 1718
3211.53 1857
3212.06 1732
3212.60 1908
3213.13 1997
3213.67 1963
3214.20 1881
3214.74 1900
3215.27 1683
3215.80 1742
3216.34 1764
3216.87 1823
3217.41 1855
3217.94 1874
3218.48 1904
3219.01 1806
3219.55 1911
3220.08 2027
3220.62 1909
3221.15 1879
3221.69 1956
3222.22 1812
3222.76 1832
3223.29 1862
3223.83 1870
3224.36 1729
3224.90 1822
3225.43 1957
3225.97 1947
3226.50 1922
3227.04 1996
3227.57 1943
3228.11 1855
3228.65 1761
3229.18 1779
3229.72 1646
3230.25 1834
3230.79 1730
3231.32 1753
3231.86 1814
3232.40 1864
3232.93 1771
3233.47 1753
3234.00 1656
3234.54 1773
3235.08 1716
3235.61 1742
3236.15 1709
3236.68 1982
3237.22 1974
3237.76 1817
3238.29 1960
3238.83 1921
3239.37 1819
3239.90 2049
3240.44 2259
3240.97 1994
3241.51 1905
3242.05 1962
3242.58 2249
3243.12 2176
3243.66 2024
3244.20 2037
3244.73 2082
3245.27 2101
3245.81 2034
3246.34 1936
3246.88 1909
3247.42 1842
3247.95 1869
3248.49 1971
3249.03 1838
3249.57 1845
3250.10 1928
3250.64 2137
3251.18 2005
3251.72 1861
3252.25 1924
3252.79 1862
3253.33 1880
3253.87 2149
3254.40 1937
3254.94 2023
3255.48 2151
3256.02 2065
3256.55 2037
3257.09 2093
3257.63 2117
3258.17 2210
3258.71 2194
3259.24 2220
3259.78 2232
3260.32 2421
3260.86 2696
3261.40 2683
3261.94 2728
3262.47 2763
3263.01 2951
3263.55 3048
3264.09 3195
3264.63 3598
3265.17 3830
3265.71 4086
3266.24 4038
3266.78 4350
3267.32 4570
3267.86 4868
3268.40 4875
3268.94 4741
3269.48 5100
3270.02 5028
3270.55 4538
3271.09 4208
3271.63 3733
3272.17 3241
3272.71 2934
3273.25 2750
3273.79 2417
3274.33 2352
3274.87 2317
3275.41 2287
3275.95 2062
3276.49 2137
3277.03 2082
3277.57 2188
3278.11 2165
3278.65 2125
3279.19 2325
3279.73 2395
3280.26 2213
3280.80 2263
3281.34 2406
3281.88 2354
3282.42 2417
3282.96 2351
3283.50 2343
3284.04 2437
3284.59 2518
3285.13 2425
3285.67 2347
3286.21 2623
3286.75 2667
3287.29 2657
3287.83 2612
3288.37 2651
3288.91 2643
3289.45 2697
3289.99 2510
3290.53 2487
3291.07 2673
3291.61 2446
3292.15 2571
3292.69 2792
3293.23 2498
3293.77 2552
3294.32 2805
3294.86 2996
3295.40 3405
3295.94 3429
3296.48 3809
3297.02 3925
3297.56 3993
3298.10 3971
3298.65 4044
3299.19 4100
3299.73 3731
3300.27 3421
3300.81 3107
3301.35 3134
3301.89 3061
3302.44 2791
3302.98 2558
3303.52 2419
3304.06 2647
3304.60 2494
3305.14 2251
3305.69 2214
3306.23 2354
3306.77 2298
3307.31 2292
3307.85 2473
3308.40 2624
3308.94 2422
3309.48 2225
3310.02 2309
3310.57 2197
3311.11 2241
3311.65 2195
3312.19 2327
3312.74 2343
3313.28 2202
3313.82 2271
3314.36 2254
3314.91 2222
3315.45 2298
3315.99 2434
3316.53 2620
3317.08 2542
3317.62 2756
3318.16 2973
3318.71 2842
3319.25 2822
3319.79 2963
3320.34 2885
3320.88 3108
3321.42 3194
3321.96 3337
3322.51 3249
3323.05 3525
3323.59 3462
3324.14 3378
3324.68 3370
3325.23 3451
3325.77 3308
3326.31 3127
3326.86 3140
3327.40 2983
3327.94 3004
3328.49 2986
3329.03 2825
3329.57 3056
3330.12 3103
3330.66 2925
3331.21 3037
3331.75 3009
3332.29 3735
3332.84 4434
3333.38 5486
3333.93 6717
3334.47 8468
3335.02 10566
3335.56 13246
3336.10 16288
3336.65 18674
3337.19 21266
3337.74 23035
3338.28 23930
3338.83 23953
3339.37 22745
3339.92 21102
3340.46 18713
3341.01 16034
3341.55 13058
3342.10 10942
3342.64 8727
3343.19 6809
3343.73 5331
3344.28 4565
3344.82 4037
3345.37 3642
3345.91 3657
3346.46 3269
3347.00 3307
3347.55 3201
3348.09 3034
3348.64 2928
3349.18 2752
3349.73 2791
3350.27 2757
3350.82 2766
3351.37 2849
3351.91 2849
3352.46 2731
3353.00 2600
3353.55 2910
3354.10 2773
3354.64 2806
3355.19 2724
3355.73 2615
3356.28 2629
3356.83 2543
3357.37 2639
3357.92 2695
3358.46 2416
3359.01 2390
3359.56 2466
3360.10 2485
3360.65 2645
3361.20 2373
3361.74 2378
3362.29 2464
3362.84 2421
3363.38 2287
3363.93 2419
3364.48 2431
3365.02 2579
3365.57 2451
3366.12 2583
3366.66 2525
3367.21 2517
3367.76 2532
3368.30 2505
3368.85 2365
3369.40 2475
3369.94 2511
3370.49 2715
3371.04 2781
3371.59 2705
3372.13 2815
3372.68 3089
3373.23 3364
3373.78 3782
3374.32 4361
3374.87 4446
3375.42 4658
3375.97 4975
3376.51 5134
3377.06 5106
3377.61 4898
3378.16 4612
3378.71 4301
3379.25 3962
3379.80 3457
3380.35 3054
3380.90 3025
3381.45 2793
3381.99 2509
3382.54 2523
3383.09 2358
3383.64 2459
3384.19 2266
3384.74 2208
3385.28 2280
3385.83 2141
3386.38 2156
3386.93 2055
3387.48 2037
3388.03 1993
3388.58 2117
3389.12 2020
3389.67 1982
3390.22 2000
3390.77 2042
3391.32 2107
3391.87 1969
3392.42 1975
3392.97 2051
3393.52 2061
3394.06 1968
3394.61 1961
3395.16 1933
3395.71 2028
3396.26 1991
3396.81 1995
3397.36 2022
3397.91 2179
3398.46 2096
3399.01 2208
3399.56 2180
3400.11 2187
3400.66 2016
3401.21 2000
3401.76 1910
3402.31 1914
3402.86 1913
3403.41 1774
3403.96 1870
3404.51 1895
3405.06 1974
3405.61 1788
3406.16 2060
3406.71 1987
3407.26 1785
3407.81 1973
3408.36 1961
3408.91 2110
3409.46 2034
3410.01 2172
3410.56 2085
3411.11 2187
3411.66 2302
3412.21 2534
3412.76 2739
3413.31 2859
3413.86 2969
3414.41 2878
3414.96 2906
3415.51 3197
3416.07 2957
3416.62 2628
3417.17 2655
3417.72 2243
3418.27 2218
3418.82 2260
3419.37 2079
3419.92 1887
3420.47 1895
3421.03 1829
3421.58 1860
3422.13 1823
3422.68 1958
3423.23 1899
3423.78 2100
3424.33 2080
3424.89 2006
3425.44 2147
3425.99 2154
3426.54 2274
3427.09 2078
3427.65 2016
3428.20 2115
3428.75 2139
3429.30 2041
3429.85 1948
3430.41 1932
3430.96 1803
3431.51 1836
3432.06 1914
3432.61 1820
3433.17 1932
3433.72 1784
3434.27 1732
3434.82 1514
3435.38 1695
3435.93 1728
3436.48 1704
3437.03 1884
3437.59 1792
3438.14 1704
3438.69 1743
3439.24 1740
3439.80 1811
3440.35 1916
3440.90 1798
3441.46 1831
3442.01 1816
3442.56 1902
3443.11 1949
3443.67 1914
3444.22 1849
3444.77 1860
3445.33 1850
3445.88 1726
3446.43 1801
3446.99 1805
3447.54 1823
3448.09 1860
3448.65 1700
3449.20 1717
3449.76 1769
3450.31 1743
3450.86 1572
3451.42 1647
3451.97 1745
3452.52 1710
3453.08 1572
3453.63 1612
3454.19 1610
3454.74 1629
3455.29 1625
3455.85 1543
3456.40 1595
3456.96 1474
3457.51 1492
3458.07 1563
3458.62 1601
3459.17 1666
3459.73 1551
3460.28 1661
3460.84 1643
3461.39 1690
3461.95 1703
3462.50 1657
3463.06 1600
3463.61 1586
3464.17 1615
3464.72 1665
3465.27 1699
3465.83 1666
3466.38 1738
3466.94 1730
3467.49 1643
3468.05 1741
3468.61 1752
3469.16 1654
3469.72 1771
3470.27 1716
3470.83 1641
3471.38 1784
3471.94 1821
3472.49 1779
3473.05 1860
3473.60 1703
3474.16 1866
3474.71 1812
3475.27 1838
3475.83 1811
3476.38 1835
3476.94 1649
3477.49 1765
3478.05 1898
3478.61 1832
3479.16 1952
3479.72 1919
3480.27 1700
3480.83 2014
3481.39 2041
3481.94 2137
3482.50 2250
3483.05 2230
3483.61 2201
3484.17 2122
3484.72 2136
3485.28 1954
3485.84 2086
3486.39 2051
3486.95 2079
3487.51 2167
3488.06 2106
3488.62 2093
3489.18 2188
3489.73 2179
3490.29 2468
3490.85 2707
3491.40 3055
3491.96 3559
3492.52 3911
3493.08 3963
3493.63 4432
3494.19 4411
3494.75 4387
3495.30 4404
3495.86 4288
3496.42 4044
3496.98 3728
3497.53 3773
3498.09 3783
3498.65 3875
3499.21 4012
3499.76 4180
3500.32 4464
3500.88 4737
3501.44 4805
3501.99 5121
3502.55 4880
3503.11 4799
3503.67 4778
3504.23 4690
3504.78 4159
3505.34 3755
3505.90 3592
3506.46 3591
3507.02 3739
3507.58 3844
3508.13 3853
3508.69 3739
3509.25 3768
3509.81 3401
3510.37 2962
3510.93 2907
3511.48 2823
3512.04 2800
3512.60 2468
3513.16 2353
3513.72 2366
3514.28 2322
3514.84 2216
3515.40 2197
3515.95 2240
3516.51 1965
3517.07 1969
3517.63 1847
3518.19 2042
3518.75 2082
3519.31 2046
3519.87 2086
3520.43 2179
3520.99 2164
3521.55 2077
3522.11 2078
3522.67 2154
3523.22 2097
3523.78 2088
3524.34 2045
3524.90 1956
3525.46 1925
3526.02 1959
3526.58 1887
3527.14 1974
3527.70 1957
3528.26 1833
3528.82 1902
3529.38 1863
3529.94 1862
3530.50 1691
3531.06 1745
3531.62 1722
3532.18 1790
3532.74 1793
3533.30 1718
3533.86 1756
3534.42 1700
3534.98 1690
3535.54 1667
3536.11 1836
3536.67 1680
3537.23 1822
3537.79 1957
3538.35 1809
3538.91 1881
3539.47 1905
3540.03 2019
3540.59 1960
3541.15 2015
3541.71 1939
3542.27 1932
3542.84 1795
3543.40 1666
3543.96 1796
3544.52 2007
3545.08 1981
3545.64 1999
3546.20 1997
3546.76 1913
3547.33 1718
3547.89 1655
3548.45 1768
3549.01 1751
3549.57 1782
3550.13 1724
3550.69 1699
3551.26 1606
3551.82 1708
3552.38 1634
3552.94 1616
3553.50 1702
3554.07 1590
3554.63 1597
3555.19 1512
3555.75 1526
3556.31 1548
3556.88 1647
3557.44 1651
3558.00 1557
3558.56 1510
3559.13 1549
3559.69 1540
3560.25 1585
3560.81 1561
3561.38 1546
3561.94 1548
3562.50 1427
3563.06 1532
3563.63 1572
3564.19 1482
3564.75 1574
3565.31 1515
3565.88 1506
3566.44 1552
3567.00 1639
3567.57 1650
3568.13 1524
3568.69 1471
3569.26 1445
3569.82 1484
3570.38 1572
3570.95 1539
3571.51 1497
3572.07 1425
3572.64 1407
3573.20 1435
3573.76 1355
3574.33 1534
3574.89 1549
3575.45 1569
3576.02 1554
3576.58 1478
3577.14 1468
3577.71 1470
3578.27 1616
3578.84 1505
3579.40 1581
3579.96 1628
3580.53 1488
3581.09 1501
3581.66 1650
3582.22 1495
3582.78 1585
3583.35 1498
3583.91 1469
3584.48 1389
3585.04 1510
3585.61 1732
3586.17 1592
3586.74 1499
3587.30 1663
3587.86 1555
3588.43 1441
3588.99 1561
3589.56 1638
3590.12 1619
3590.69 1533
3591.25 1577
3591.82 1480
3592.38 1580
3592.95 1628
3593.51 1616
3594.08 1506
3594.64 1547
3595.21 1511
3595.77 1466
3596.34 1622
3596.90 1471
3597.47 1696
3598.04 1670
3598.60 1521
3599.17 1604
3599.73 1510
3600.30 1469
3600.86 1575
3601.43 1628
3601.99 1562
3602.56 1612
3603.13 1470
3603.69 1383
3604.26 1561
3604.82 1439
3605.39 1450
3605.96 1556
3606.52 1585
3607.09 1414
3607.65 1384
3608.22 1345
3608.79 1325
3609.35 1431
3609.92 1430
3610.49 1470
3611.05 1529
3611.62 1425
3612.19 1425
3612.75 1421
3613.32 1443
3613.89 1445
3614.45 1398
3615.02 1493
3615.59 1520
3616.15 1481
3616.72 1643
3617.29 1729
3617.85 1801
3618.42 1805
3618.99 1971
3619.55 2066
3620.12 2081
3620.69 1991
3621.26 2044
3621.82 1980
3622.39 1978
3622.96 1947
3623.53 1716
3624.09 1755
3624.66 1569
3625.23 1443
3625.80 1393
3626.36 1507
3626.93 1487
3627.50 1421
3628.07 1425
3628.63 1437
3629.20 1386
3629.77 1498
3630.34 1507
3630.91 1360
3631.47 1496
3632.04 1474
3632.61 1465
3633.18 1415
3633.75 1433
3634.32 1399
3634.88 1656
3635.45 1569
3636.02 1466
3636.59 1371
3637.16 1408
3637.73 1566
3638.29 1591
3638.86 1522
3639.43 1622
3640.00 1816
3640.57 1849
3641.14 1944
3641.71 1869
3642.28 1973
3642.84 2206
3643.41 2163
3643.98 2204
3644.55 2195
3645.12 2186
3645.69 2158
3646.26 1990
3646.83 1803
3647.40 1746
3647.97 1643
3648.54 1658
3649.11 1649
3649.68 1644
3650.25 1753
3650.81 1717
3651.38 1769
3651.95 1784
3652.52 1868
3653.09 2052
3653.66 1808
3654.23 2041
3654.80 2102
3655.37 2024
3655.94 2200
3656.51 2119
3657.08 2168
3657.65 2339
3658.22 2283
3658.79 2325
3659.36 2445
3659.93 2584
3660.50 2629
3661.07 2675
3661.64 2649
3662.22 2776
3662.79 2697
3663.36 2629
3663.93 2565
3664.50 2358
3665.07 2236
3665.64 2116
3666.21 2140
3666.78 2203
3667.35 2103
3667.92 1997
3668.49 2198
3669.06 2085
3669.64 2154
3670.21 2147
3670.78 1744
3671.35 1945
3671.92 1804
3672.49 1788
3673.06 1906
3673.63 1898
3674.21 1917
3674.78 1845
3675.35 1715
3675.92 1854
3676.49 1940
3677.06 1881
3677.63 2087
3678.21 1860
3678.78 1953
3679.35 1792
3679.92 1805
3680.49 1781
3681.07 1639
3681.64 1661
3682.21 1787
3682.78 1904
3683.35 1911
3683.93 1592
3684.50 1671
3685.07 1763
3685.64 1813
3686.21 1627
3686.79 1812
3687.36 2037
3687.93 2020
3688.50 2218
3689.08 2118
3689.65 2057
3690.22 2310
3690.80 2473
3691.37 2432
3691.94 2655
3692.51 2503
3693.09 2279
3693.66 2294
3694.23 2267
3694.81 2185
3695.38 1863
3695.95 1889
3696.52 1739
3697.10 1761
3697.67 1623
3698.24 1734
3698.82 1730
3699.39 1814
3699.96 1922
3700.54 1856
3701.11 1894
3701.68 1918
3702.26 1771
3702.83 1727
3703.41 1768
3703.98 1942
3704.55 1740
3705.13 1681
3705.70 1797
3706.27 1740
3706.85 1758
3707.42 1722
3708.00 1600
3708.57 1584
3709.14 1733
3709.72 1749
3710.29 1810
3710.87 1746
3711.44 1963
3712.02 2014
3712.59 1688
3713.16 1825
3713.74 1769
3714.31 1795
3714.89 1636
3715.46 1686
3716.04 1646
3716.61 1563
3717.19 1535
3717.76 1559
3718.34 1453
3718.91 1450
3719.49 1445
3720.06 1474
3720.64 1560
3721.21 1451
3721.79 1508
3722.36 1602
3722.94 1388
3723.51 1246
3724.09 1379
3724.66 1351
3725.24 1379
3725.81 1433
3726.39 1350
3726.96 1480
3727.54 1582
3728.12 1542
3728.69 1501
3729.27 1536
3729.84 1489
3730.42 1666
3730.99 1708
3731.57 1651
3732.15 1598
3732.72 1805
3733.30 1825
3733.87 1731
3734.45 1694
3735.03 1691
3735.60 1775
3736.18 1953
3736.75 1653
3737.33 1634
3737.91 1562
3738.48 1504
3739.06 1491
3739.64 1453
3740.21 1424
3740.79 1450
3741.37 1481
3741.94 1394
3742.52 1556
3743.10 1394
3743.67 1381
3744.25 1344
3744.83 1575
3745.40 1529
3745.98 1436
3746.56 1543
3747.13 1594
3747.71 1599
3748.29 1487
3748.87 1542
3749.44 1529
3750.02 1632
3750.60 1484
3751.17 1514
3751.75 1605
3752.33 1539
3752.91 1550
3753.48 1426
3754.06 1339
3754.64 1444
3755.22 1350
3755.80 1400
3756.37 1492
3756.95 1461
3757.53 1406
3758.11 1429
3758.68 1514
3759.26 1391
3759.84 1446
3760.42 1360
3761.00 1392
3761.58 1479
3762.15 1458
3762.73 1436
3763.31 1395
3763.89 1448
3764.47 1532
3765.04 1390
3765.62 1400
3766.20 1376
3766.78 1476
3767.36 1430
3767.94 1397
3768.52 1359
3769.10 1387
3769.67 1495
3770.25 1452
3770.83 1596
3771.41 1369
3771.99 1258
3772.57 1410
3773.15 1396
3773.73 1412
3774.31 1330
3774.89 1487
3775.46 1413
3776.04 1422
3776.62 1446
3777.20 1489
3777.78 1415
3778.36 1444
3778.94 1431
3779.52 1373
3780.10 1501
3780.68 1451
3781.26 1432
3781.84 1379
3782.42 1429
3783.00 1389
3783.58 1355
3784.16 1365
3784.74 1494
3785.32 1387
3785.90 1433
3786.48 1516
3787.06 1544
3787.64 1500
3788.22 1449
3788.80 1393
3789.38 1381
3789.96 1360
3790.54 1386
3791.12 1444
3791.70 1381
3792.28 1391
3792.86 1254
3793.44 1332
3794.02 1367
3794.60 1522
3795.18 1508
3795.77 1350
3796.35 1327
3796.93 1413
3797.51 1463
3798.09 1434
3798.67 1330
3799.25 1347
3799.83 1475
3800.41 1474
3800.99 1423
3801.58 1489
3802.16 1519
3802.74 1544
3803.32 1608
3803.90 1572
3804.48 1628
3805.06 1729
3805.65 1664
3806.23 1567
3806.81 1578
3807.39 1598
3807.97 1600
3808.55 1596
3809.14 1526
3809.72 1583
3810.30 1627
3810.88 1598
3811.46 1805
3812.05 1659
3812.63 1723
3813.21 1880
3813.79 1859
3814.37 1761
3814.96 1708
3815.54 1831
3816.12 1831
3816.70 1892
3817.29 1867
3817.87 1856
3818.45 1938
3819.03 1768
3819.62 1540
3820.20 1570
3820.78 1523
3821.36 1483
3821.95 1436
3822.53 1428
3823.11 1429
3823.70 1389
3824.28 1460
3824.86 1495
3825.45 1555
3826.03 1412
3826.61 1520
3827.19 1522
3827.78 1417
3828.36 1493
3828.94 1352
3829.53 1315
3830.11 1496
3830.69 1536
3831.28 1386
3831.86 1449
3832.45 1423
3833.03 1420
3833.61 1308
3834.20 1326
3834.78 1278
3835.36 1374
3835.95 1473
3836.53 1561
3837.12 1378
3837.70 1430
3838.28 1341
3838.87 1260
3839.45 1351
3840.04 1316
3840.62 1329
3841.20 1403
3841.79 1349
3842.37 1347
3842.96 1347
3843.54 1378
3844.13 1226
3844.71 1355
3845.30 1361
3845.88 1241
3846.47 1389
3847.05 1383
3847.63 1426
3848.22 1331
3848.80 1369
3849.39 1491
3849.97 1410
3850.56 1234
3851.14 1356
3851.73 1381
3852.31 1406
3852.90 1331
3853.48 1364
3854.07 1333
3854.66 1331
3855.24 1333
3855.83 1223
3856.41 1291
3857.00 1260
3857.58 1354
3858.17 1421
3858.75 1422
3859.34 1253
3859.92 1326
3860.51 1468
3861.10 1548
3861.68 1499
3862.27 1620
3862.85 1665
3863.44 1628
3864.03 1659
3864.61 1722
3865.20 1868
3865.78 1823
3866.37 1770
3866.96 1815
3867.54 1823
3868.13 1668
3868.72 1648
3869.30 1509
3869.89 1526
3870.47 1414
3871.06 1425
3871.65 1516
3872.23 1360
3872.82 1511
3873.41 1465
3873.99 1479
3874.58 1495
3875.17 1545
3875.76 1494
3876.34 1553
3876.93 1543
3877.52 1563
3878.10 1528
3878.69 1481
3879.28 1524
3879.86 1462
3880.45 1263
3881.04 1471
3881.63 1358
3882.21 1414
3882.80 1335
3883.39 1356
3883.98 1280
3884.56 1314
3885.15 1280
3885.74 1321
3886.33 1354
3886.91 1383
3887.50 1387
3888.09 1293
3888.68 1351
3889.27 1509
3889.85 1565
3890.44 1533
3891.03 1531
3891.62 1452
3892.21 1530
3892.79 1589
3893.38 1554
3893.97 1584
3894.56 1569
3895.15 1545
3895.74 1528
3896.32 1476
3896.91 1441
3897.50 1368
3898.09 1451
3898.68 1453
3899.27 1404
3899.86 1397
3900.45 1427
3901.03 1399
3901.62 1451
3902.21 1531
3902.80 1477
3903.39 1373
3903.98 1410
3904.57 1513
3905.16 1436
3905.75 1422
3906.34 1472
3906.92 1450
3907.51 1425
3908.10 1455
3908.69 1518
3909.28 1501
3909.87 1469
3910.46 1544
3911.05 1637
3911.64 1406
3912.23 1581
3912.82 1471
3913.41 1364
3914.00 1281
3914.59 1150
3915.18 1454
3915.77 1457
3916.36 1297
3916.95 1369
3917.54 1210
3918.13 1247
3918.72 1378
3919.31 1405
3919.90 1459
3920.49 1384
3921.08 1341
3921.67 1332
3922.26 1372
3922.85 1416
3923.44 1539
3924.03 1393
3924.62 1203
3925.21 1259
3925.80 1345
3926.40 1399
3926.99 1384
3927.58 1342
3928.17 1319
3928.76 1354
3929.35 1278
3929.94 1256
3930.53 1184
3931.12 1190
3931.71 1275
3932.30 1336
3932.90 1239
3933.49 1283
3934.08 1311
3934.67 1234
3935.26 1287
3935.85 1248
3936.44 1180
3937.04 1237
3937.63 1268
3938.22 1371
3938.81 1379
3939.40 1379
3939.99 1289
3940.59 1383
3941.18 1343
3941.77 1313
3942.36 1282
3942.95 1347
3943.55 1371
3944.14 1326
3944.73 1349
3945.32 1445
3945.91 1337
3946.51 1375
3947.10 1441
3947.69 1373
3948.28 1211
3948.88 1190
3949.47 1332
3950.06 1362
3950.65 1324
3951.25 1150
3951.84 1339
3952.43 1348
3953.02 1306
3953.62 1388
3954.21 1402
3954.80 1293
3955.40 1455
3955.99 1327
3956.58 1348
3957.17 1312
3957.77 1334
3958.36 1366
3958.95 1249
3959.55 1226
3960.14 1472
3960.73 1392
3961.33 1311
3961.92 1276
3962.51 1461
3963.11 1355
3963.70 1338
3964.29 1313
3964.89 1370
3965.48 1279
3966.08 1344
3966.67 1478
3967.26 1464
3967.86 1384
3968.45 1412
3969.04 1324
3969.64 1439
3970.23 1411
3970.83 1502
3971.42 1333
3972.01 1253
3972.61 1289
3973.20 1289
3973.80 1299
3974.39 1262
3974.99 1309
3975.58 1401
3976.18 1423
3976.77 1541
3977.36 1611
3977.96 1522
3978.55 1653
3979.15 1725
3979.74 1549
3980.34 1330
3980.93 1475
3981.53 1651
3982.12 1497
3982.72 1488
3983.31 1414
3983.91 1386
3984.50 1451
3985.10 1374
3985.69 1417
3986.29 1356
3986.88 1286
3987.48 1430
3988.07 1427
3988.67 1474
3989.26 1455
3989.86 1429
3990.46 1432
3991.05 1491
3991.65 1408
3992.24 1355
3992.84 1339
3993.43 1284
3994.03 1365
3994.63 1224
3995.22 1324
3995.82 1390
3996.41 1347
3997.01 1389
3997.61 1405
3998.20 1492
3998.80 1379
3999.39 1418
3999.99 1409
4000.59 1409
4001.18 1330
4001.78 1264
4002.38 1253
4002.97 1292
4003.57 1495
4004.17 1450
4004.76 1335
4005.36 1392
4005.96 1421
4006.55 1313
4007.15 1315
4007.75 1336
4008.34 1525
4008.94 1568
4009.54 1464
4010.13 1335
4010.73 1408
4011.33 1319
4011.93 1384
4012.52 1382
4013.12 1421
4013.72 1444
4014.31 1483
4014.91 1354
4015.51 1442
4016.11 1423
4016.70 1466
4017.30 1450
4017.90 1586
4018.50 1547
4019.09 1468
4019.69 1410
4020.29 1408
4020.89 1470
4021.49 1407
4022.08 1330
4022.68 1380
4023.28 1406
4023.88 1393
4024.48 1521
4025.07 1472
4025.67 1375
4026.27 1487
4026.87 1453
4027.47 1470
4028.06 1504
4028.66 1511
4029.26 1680
4029.86 1508
4030.46 1569
4031.06 1571
4031.66 1570
4032.25 1597
4032.85 1570
4033.45 1702
4034.05 1620
4034.65 1578
4035.25 1557
4035.85 1573
4036.45 1461
4037.05 1635
4037.64 1690
4038.24 1541
4038.84 1513
4039.44 1457
4040.04 1280
4040.64 1330
4041.24 1353
4041.84 1262
4042.44 1277
4043.04 1176
4043.64 1181
4044.24 1365
4044.84 1268
4045.44 1208
4046.04 1231
4046.64 1242
4047.24 1257
4047.84 1095
4048.44 1281
4049.03 1282
4049.63 1353
4050.23 1224
4050.83 1413
4051.43 1467
4052.04 1388
4052.64 1398
4053.24 1364
4053.84 1441
4054.44 1430
4055.04 1463
4055.64 1583
4056.24 1587
4056.84 1409
4057.44 1433
4058.04 1469
4058.64 1404
4059.24 1341
4059.84 1280
4060.44 1341
4061.04 1279
4061.64 1230
4062.24 1229
4062.85 1226
4063.45 1287
4064.05 1379
4064.65 1362
4065.25 1195
4065.85 1198
4066.45 1220
4067.05 1161
4067.65 1150
4068.26 1174
4068.86 1222
4069.46 1146
4070.06 1192
4070.66 1215
4071.26 1171
4071.86 1239
4072.47 1155
4073.07 1208
4073.67 1204
4074.27 1299
4074.87 1232
4075.47 1213
4076.08 1253
4076.68 1278
4077.28 1399
4077.88 1326
4078.48 1333
4079.09 1206
4079.69 1149
4080.29 1246
4080.89 1204
4081.50 1173
4082.10 1300
4082.70 1301
4083.30 1344
4083.91 1211
4084.51 1196
4085.11 1162
4085.71 1166
4086.32 1236
4086.92 1145
4087.52 1252
4088.12 1163
4088.73 1175
4089.33 1184
4089.93 1164
4090.54 1306
4091.14 1285
4091.74 1255
4092.35 1231
4092.95 1186
4093.55 1215
4094.15 1161
4094.76 1232
4095.36 1330
4095.96 1258
4096.57 1147
4097.17 1112
4097.78 1283
4098.38 1177
4098.98 1164
4099.59 1143
4100.19 1076
4100.79 1130
4101.40 1215
4102.00 1183
4102.61 1158
4103.21 1179
4103.81 1161
4104.42 1155
4105.02 1120
4105.63 1203
4106.23 1003
4106.83 1160
4107.44 1095
4108.04 1111
4108.65 1131
4109.25 1142
4109.85 1089
4110.46 1110
4111.06 1160
4111.67 1097
4112.27 1138
4112.88 1114
4113.48 1038
4114.09 1054
4114.69 1133
4115.30 1275
4115.90 1300
4116.51 1135
4117.11 1097
4117.72 1204
4118.32 1196
4118.93 1166
4119.53 1155
4120.14 1194
4120.74 1259
4121.35 1271
4121.95 1224
4122.56 1214
4123.16 1190
4123.77 1181
4124.37 1194
4124.98 1209
4125.59 1218
4126.19 1269
4126.80 1268
4127.40 1232
4128.01 1192
4128.61 1167
4129.22 1148
4129.83 1130
4130.43 1299
4131.04 1224
4131.64 1030
4132.25 1139
4132.86 1120
4133.46 1202
4134.07 1286
4134.67 1255
4135.28 1153
4135.89 1205
4136.49 1196
4137.10 1268
4137.71 1441
4138.31 1310
4138.92 1276
4139.53 1312
4140.13 1459
4140.74 1244
4141.35 1255
4141.95 1309
4142.56 1354
4143.17 1364
4143.77 1398
4144.38 1415
4144.99 1353
4145.59 1274
4146.20 1233
4146.81 1413
4147.42 1363
4148.02 1089
4148.63 1113
4149.24 1122
4149.84 1125
4150.45 1256
4151.06 1190
4151.67 1226
4152.27 1147
4152.88 1124
4153.49 1119
4154.10 1205
4154.70 1180
4155.31 1303
4155.92 1171
4156.53 1167
4157.14 1177
4157.74 1210
4158.35 1157
4158.96 1173
4159.57 1257
4160.18 1282
4160.78 1213
4161.39 1228
4162.00 1197
4162.61 1199
4163.22 1260
4163.83 1212
4164.43 1398
4165.04 1583
4165.65 1505
4166.26 1556
4166.87 1530
4167.48 1388
4168.09 1425
4168.69 1453
4169.30 1410
4169.91 1226
4170.52 1255
4171.13 1328
4171.74 1343
4172.35 1286
4172.96 1277
4173.57 1379
4174.17 1399
4174.78 1344
4175.39 1292
4176.00 1298
4176.61 1326
4177.22 1431
4177.83 1337
4178.44 1367
4179.05 1322
4179.66 1344
4180.27 1199
4180.88 1248
4181.49 1314
4182.10 1270
4182.71 1209
4183.32 1259
4183.93 1276
4184.54 1178
4185.15 1055
4185.76 1244
4186.37 1127
4186.98 1259
4187.59 1219
4188.20 1209
4188.81 1290
4189.42 1244
4190.03 1242
4190.64 1210
4191.25 1394
4191.86 1351
4192.47 1421
4193.08 1477
4193.69 1427
4194.30 1438
4194.91 1397
4195.52 1599
4196.13 1592
4196.74 1763
4197.35 1713
4197.97 1665
4198.58 1636
4199.19 1572
4199.80 1574
4200.41 1563
4201.02 1526
4201.63 1406
4202.24 1426
4202.85 1479
4203.47 1444
4204.08 1306
4204.69 1348
4205.30 1511
4205.91 1376
4206.52 1392
4207.13 1360
4207.75 1392
4208.36 1447
4208.97 1318
4209.58 1399
4210.19 1311
4210.80 1436
4211.42 1336
4212.03 1292
4212.64 1211
4213.25 1233
4213.86 1436
4214.48 1348
4215.09 1380
4215.70 1380
4216.31 1319
4216.92 1371
4217.54 1359
4218.15 1366
4218.76 1391
4219.37 1579
4219.99 1543
4220.60 1676
4221.21 1646
4221.82 1741
4222.44 1899
4223.05 1842
4223.66 1681
4224.28 1679
4224.89 1931
4225.50 1930
4226.11 1988
4226.73 2086
4227.34 2062
4227.95 2234
4228.57 2326
4229.18 2293
4229.79 2344
4230.41 2431
4231.02 2413
4231.63 2644
4232.25 2432
4232.86 2522
4233.47 2878
4234.09 2839
4234.70 3017
4235.31 3153
4235.93 3541
4236.54 3651
4237.15 3738
4237.77 3739
4238.38 3356
4239.00 3231
4239.61 2780
4240.22 2480
4240.84 2291
4241.45 2111
4242.07 1926
4242.68 1798
4243.29 1807
4243.91 1817
4244.52 1861
4245.14 1792
4245.75 1991
4246.37 1864
4246.98 1936
4247.59 1894
4248.21 1693
4248.82 1836
4249.44 1971
4250.05 1920
4250.67 1779
4251.28 1872
4251.90 1810
4252.51 1780
4253.13 1586
4253.74 1604
4254.36 1717
4254.97 1660
4255.59 1574
4256.20 1642
4256.82 1767
4257.43 1795
4258.05 1599
4258.66 1546
4259.28 1493
4259.89 1500
4260.51 1476
4261.12 1552
4261.74 1329
4262.35 1361
4262.97 1391
4263.59 1471
4264.20 1366
4264.82 1408
4265.43 1516
4266.05 1430
4266.66 1392
4267.28 1486
4267.90 1437
4268.51 1561
4269.13 1506
4269.74 1484
4270.36 1417
4270.98 1549
4271.59 1606
4272.21 1489
4272.83 1451
4273.44 1436
4274.06 1632
4274.68 1637
4275.29 1457
4275.91 1590
4276.52 1583
4277.14 1704
4277.76 1769
4278.37 1657
4278.99 1570
4279.61 1607
4280.23 1634
4280.84 1494
4281.46 1443
4282.08 1505
4282.69 1474
4283.31 1247
4283.93 1262
4284.54 1320
4285.16 1208
4285.78 1328
4286.40 1402
4287.01 1315
4287.63 1304
4288.25 1375
4288.87 1251
4289.48 1371
4290.10 1412
4290.72 1365
4291.34 1383
4291.95 1271
4292.57 1313
4293.19 1328
4293.81 1239
4294.42 1237
4295.04 1313
4295.66 1310
4296.28 1280
4296.90 1306
4297.51 1314
4298.13 1212
4298.75 1347
4299.37 1127
4299.99 1174
4300.61 1322
4301.22 1373
4301.84 1195
4302.46 1301
4303.08 1301
4303.70 1415
4304.32 1264
4304.94 1281
4305.55 1390
4306.17 1377
4306.79 1237
4307.41 1210
4308.03 1299
4308.65 1292
4309.27 1350
4309.89 1320
4310.50 1318
4311.12 1308
4311.74 1310
4312.36 1226
4312.98 1215
4313.60 1413
4314.22 1318
4314.84 1394
4315.46 1351
4316.08 1390
4316.70 1376
4317.32 1252
4317.94 1349
4318.56 1370
4319.18 1269
4319.80 1331
4320.42 1323
4321.04 1326
4321.65 1357
4322.27 1402
4322.89 1391
4323.51 1449
4324.13 1431
4324.75 1401
4325.37 1398
4325.99 1397
4326.62 1359
4327.24 1556
4327.86 1603
4328.48 1497
4329.10 1625
4329.72 1524
4330.34 1541
4330.96 1446
4331.58 1416
4332.20 1376
4332.82 1346
4333.44 1433
4334.06 1385
4334.68 1497
4335.30 1715
4335.92 1942
4336.54 2019
4337.16 2077
4337.79 2109
4338.41 2451
4339.03 2689
4339.65 2552
4340.27 2824
4340.89 2735
4341.51 2542
4342.13 2431
4342.76 2223
4343.38 2185
4344.00 2130
4344.62 2146
4345.24 2501
4345.86 2720
4346.48 2877
4347.11 3142
4347.73 3532
4348.35 3555
4348.97 3710
4349.59 3532
4350.22 3563
4350.84 3553
4351.46 2956
4352.08 2533
4352.70 2129
4353.33 2045
4353.95 1784
4354.57 1844
4355.19 1776
4355.81 1720
4356.44 1742
4357.06 1778
4357.68 1651
4358.30 1481
4358.93 1693
4359.55 1681
4360.17 1863
4360.79 1682
4361.42 1752
4362.04 1708
4362.66 1532
4363.28 1607
4363.91 1677
4364.53 1492
4365.15 1551
4365.78 1481
4366.40 1636
4367.02 1632
4367.65 1657
4368.27 1688
4368.89 1636
4369.52 1490
4370.14 1377
4370.76 1374
4371.39 1434
4372.01 1283
4372.63 1295
4373.26 1218
4373.88 1194
4374.50 1350
4375.13 1309
4375.75 1203
4376.37 1252
4377.00 1265
4377.62 1315
4378.25 1214
4378.87 1302
4379.49 1278
4380.12 1310
4380.74 1276
4381.37 1318
4381.99 1333
4382.61 1384
4383.24 1219
4383.86 1373
4384.49 1373
4385.11 1365
4385.74 1304
4386.36 1345
4386.98 1235
4387.61 1281
4388.23 1227
4388.86 1277
4389.48 1394
4390.11 1254
4390.73 1248
4391.36 1277
4391.98 1262
4392.61 1265
4393.23 1215
4393.86 1210
4394.48 1253
4395.11 1233
4395.73 1250
4396.36 1299
4396.98 1316
4397.61 1215
4398.23 1189
4398.86 1299
4399.48 1259
4400.11 1304
4400.74 1298
4401.36 1248
4401.99 1203
4402.61 1353
4403.24 1373
4403.86 1300
4404.49 1314
4405.11 1369
4405.74 1329
4406.37 1279
4406.99 1166
4407.62 1327
4408.24 1212
4408.87 1240
4409.50 1230
4410.12 1272
4410.75 1321
4411.38 1240
4412.00 1179
4412.63 1164
4413.25 1150
4413.88 1162
4414.51 1225
4415.13 1345
4415.76 1299
4416.39 1379
4417.01 1234
4417.64 1118
4418.27 1285
4418.89 1210
4419.52 1186
4420.15 1222
4420.77 1195
4421.40 1243
4422.03 1284
4422.66 1252
4423.28 1225
4423.91 1222
4424.54 1351
4425.16 1244
4425.79 1172
4426.42 1117
4427.05 968
4427.67 1156
4428.30 1138
4428.93 1168
4429.56 1165
4430.18 1036
4430.81 1105
4431.44 1149
4432.07 1061
4432.69 1075
4433.32 1117
4433.95 1128
4434.58 1142
4435.21 1117
4435.83 1056
4436.46 1145
4437.09 1214
4437.72 1115
4438.35 1198
4438.97 1105
4439.60 1078
4440.23 1215
4440.86 1149
4441.49 1120
4442.12 1096
4442.74 1189
4443.37 1211
4444.00 1201
4444.63 1227
4445.26 1124
4445.89 1182
4446.52 1207
4447.14 1198
4447.77 1292
4448.40 1197
4449.03 1230
4449.66 1269
4450.29 1193
4450.92 1137
4451.55 1175
4452.18 1263
4452.81 1214
4453.44 1201
4454.06 1177
4454.69 1226
4455.32 1251
4455.95 1300
4456.58 1446
4457.21 1443
4457.84 1462
4458.47 1439
4459.10 1476
4459.73 1254
4460.36 1241
4460.99 1204
4461.62 1162
4462.25 1085
4462.88 1204
4463.51 1144
4464.14 1128
4464.77 1152
4465.40 1121
4466.03 1182
4466.66 1063
4467.29 1014
4467.92 1149
4468.55 1076
4469.18 1111
4469.81 1167
4470.44 1236
4471.07 1230
4471.70 1081
4472.33 1120
4472.96 1214
4473.59 1259
4474.22 1167
4474.86 1115
4475.49 1169
4476.12 1130
4476.75 1004
4477.38 1131
4478.01 1054
4478.64 1092
4479.27 1119
4479.90 1171
4480.53 1132
4481.17 1066
4481.80 1072
4482.43 1075
4483.06 1135
4483.69 1171
4484.32 1317
4484.95 1305
4485.58 1192
4486.22 1189
4486.85 1162
4487.48 1151
4488.11 1143
4488.74 1169
4489.37 1235
4490.01 1179
4490.64 1095
4491.27 1180
4491.90 1186
4492.53 1255
4493.17 1294
4493.80 1182
4494.43 1236
4495.06 1199
4495.70 1191
4496.33 1223
4496.96 1182
4497.59 1185
4498.22 1246
4498.86 1247
4499.49 1194
4500.12 1206
4500.75 1431
4501.39 1498
4502.02 1439
4502.65 1414
4503.29 1585
4503.92 1533
4504.55 1486
4505.18 1461
4505.82 1320
4506.45 1406
4507.08 1268
4507.72 1301
4508.35 1247
4508.98 1164
4509.62 1141
4510.25 1170
4510.88 1153
4511.52 1180
4512.15 1199
4512.78 1157
4513.42 1199
4514.05 1229
4514.68 1248
4515.32 1158
4515.95 1226
4516.58 1227
4517.22 1116
4517.85 1049
4518.48 1205
4519.12 1018
4519.75 1060
4520.39 1047
4521.02 1104
4521.65 1142
4522.29 1116
4522.92 1121
4523.56 1079
4524.19 1126
4524.83 1123
4525.46 1056
4526.09 1074
4526.73 1081
4527.36 1236
4528.00 1170
4528.63 1276
4529.27 1350
4529.90 1402
4530.54 1277
4531.17 1271
4531.81 1334
4532.44 1420
4533.07 1562
4533.71 1608
4534.34 1514
4534.98 1612
4535.61 1594
4536.25 1479
4536.88 1427
4537.52 1387
4538.16 1181
4538.79 1101
4539.43 1152
4540.06 1135
4540.70 1053
4541.33 1137
4541.97 1180
4542.60 1150
4543.24 1096
4543.87 1088
4544.51 1158
4545.15 1165
4545.78 1134
4546.42 1114
4547.05 1103
4547.69 1166
4548.32 1226
4548.96 1099
4549.60 1123
4550.23 1170
4550.87 1024
4551.50 1117
4552.14 1063
4552.78 1147
4553.41 1167
4554.05 1188
4554.69 1096
4555.32 1093
4555.96 1092
4556.60 1132
4557.23 1158
4557.87 1097
4558.51 1039
4559.14 1127
4559.78 1098
4560.42 1059
4561.05 1074
4561.69 1053
4562.33 1106
4562.96 1057
4563.60 1114
4564.24 1015
4564.87 1049
4565.51 1071
4566.15 1065
4566.79 1134
4567.42 1100
4568.06 1173
4568.70 1079
4569.33 1167
4569.97 1191
4570.61 1258
4571.25 1191
4571.88 1067
4572.52 1213
4573.16 1150
4573.80 1028
4574.44 1072
4575.07 1208
4575.71 1215
4576.35 1136
4576.99 1006
4577.62 1074
4578.26 1098
4578.90 1206
4579.54 1186
4580.18 1267
4580.82 1187
4581.45 1116
4582.09 1187
4582.73 1126
4583.37 1051
4584.01 1106
4584.65 1207
4585.28 1262
4585.92 1266
4586.56 1239
4587.20 1313
4587.84 1339
4588.48 1306
4589.12 1194
4589.75 1428
4590.39 1517
4591.03 1691
4591.67 1644
4592.31 1767
4592.95 1857
4593.59 1681
4594.23 1643
4594.87 1589
4595.51 1494
4596.15 1331
4596.78 1270
4597.42 1369
4598.06 1276
4598.70 1277
4599.34 1218
4599.98 1192
4600.62 1330
4601.26 1358
4601.90 1330
4602.54 1420
4603.18 1381
4603.82 1347
4604.46 1447
4605.10 1464
4605.74 1502
4606.38 1588
4607.02 1424
4607.66 1437
4608.30 1503
4608.94 1385
4609.58 1377
4610.22 1341
4610.86 1259
4611.50 1329
4612.14 1166
4612.78 1314
4613.42 1441
4614.06 1312
4614.70 1275
4615.34 1211
4615.98 1306
4616.63 1249
4617.27 1188
4617.91 1188
4618.55 1287
4619.19 1179
4619.83 1147
4620.47 1154
4621.11 1158
4621.75 1206
4622.39 1233
4623.03 1203
4623.68 1337
4624.32 1433
4624.96 1419
4625.60 1246
4626.24 1218
4626.88 1204
4627.52 1205
4628.17 1148
4628.81 1190
4629.45 1172
4630.09 1095
4630.73 1158
4631.37 1344
4632.02 1384
4632.66 1337
4633.30 1199
4633.94 1292
4634.58 1299
4635.22 1313
4635.87 1287
4636.51 1279
4637.15 1331
4637.79 1416
4638.44 1383
4639.08 1461
4639.72 1509
4640.36 1482
4641.00 1521
4641.65 1493
4642.29 1583
4642.93 1678
4643.57 1496
4644.22 1268
4644.86 1363
4645.50 1366
4646.15 1389
4646.79 1275
4647.43 1196
4648.07 1153
4648.72 1167
4649.36 1285
4650.00 1032
4650.65 1111
4651.29 1156
4651.93 1198
4652.57 1192
4653.22 1156
4653.86 1128
4654.50 1217
4655.15 1260
4655.79 1219
4656.44 1109
4657.08 1218
4657.72 1174
4658.37 1122
4659.01 1074
4659.65 1112
4660.30 1178
4660.94 1200
4661.58 1260
4662.23 1241
4662.87 1123
4663.52 1048
4664.16 1189
4664.80 1215
4665.45 1105
4666.09 1099
4666.74 1145
4667.38 1026
4668.02 940
4668.67 1138
4669.31 1087
4669.96 1064
4670.60 1102
4671.25 1131
4671.89 1076
4672.54 1088
4673.18 1117
4673.83 1140
4674.47 1354
4675.11 1257
4675.76 1237
4676.40 1236
4677.05 1161
4677.69 1214
4678.34 1188
4678.98 1149
4679.63 1123
4680.27 1131
4680.92 1124
4681.56 1167
4682.21 1206
4682.85 1190
4683.50 1139
4684.15 1188
4684.79 1214
4685.44 1091
4686.08 1115
4686.73 1226
4687.37 1175
4688.02 1131
4688.66 1092
4689.31 1052
4689.96 1092
4690.60 1191
4691.25 1054
4691.89 1023
4692.54 1059
4693.19 1186
4693.83 1316
4694.48 1183
4695.12 1175
4695.77 1230
4696.42 1221
4697.06 1217
4697.71 1315
4698.36 1321
4699.00 1560
4699.65 1595
4700.29 1499
4700.94 1600
4701.59 1558
4702.23 1574
4702.88 1435
4703.53 1389
4704.17 1243
4704.82 1183
4705.47 1115
4706.11 1098
4706.76 1039
4707.41 1202
4708.06 1162
4708.70 1066
4709.35 1161
4710.00 1221
4710.64 1110
4711.29 1169
4711.94 1265
4712.59 1270
4713.23 1234
4713.88 1054
4714.53 1175
4715.18 1276
4715.82 1150
4716.47 1117
4717.12 1061
4717.77 1128
4718.41 1118
4719.06 1243
4719.71 1132
4720.36 1181
4721.01 1128
4721.65 1283
4722.30 1270
4722.95 1149
4723.60 1202
4724.25 1163
4724.89 1176
4725.54 1179
4726.19 1254
4726.84 1240
4727.49 1131
4728.14 1126
4728.78 1188
4729.43 1207
4730.08 1138
4730.73 1156
4731.38 1220
4732.03 1114
4732.68 1161
4733.32 1043
4733.97 1039
4734.62 1084
4735.27 1128
4735.92 1209
4736.57 1045
4737.22 953
4737.87 1044
4738.52 1251
4739.16 1167
4739.81 1162
4740.46 1155
4741.11 1208
4741.76 1291
4742.41 1224
4743.06 1113
4743.71 1148
4744.36 1227
4745.01 1184
4745.66 1199
4746.31 1274
4746.96 1330
4747.61 1221
4748.26 1220
4748.91 1189
4749.56 1230
4750.21 1238
4750.86 1340
4751.51 1288
4752.16 1276
4752.81 1308
4753.46 1361
4754.11 1349
4754.76 1374
4755.41 1260
4756.06 1307
4756.71 1224
4757.36 1165
4758.01 1118
4758.66 1084
4759.31 1113
4759.96 1117
4760.61 1186
4761.26 1143
4761.91 1160
4762.56 1187
4763.22 1082
4763.87 1056
4764.52 1181
4765.17 1281
4765.82 1388
4766.47 1320
4767.12 1428
4767.77 1467
4768.42 1445
4769.07 1384
4769.73 1460
4770.38 1505
4771.03 1423
4771.68 1317
4772.33 1272
4772.98 1230
4773.63 1189
4774.29 1028
4774.94 1078
4775.59 1028
4776.24 1066
4776.89 1115
4777.54 1166
4778.20 1122
4778.85 1152
4779.50 1248
4780.15 1170
4780.80 1307
4781.46 1232
4782.11 1266
4782.76 1269
4783.41 1181
4784.06 1248
4784.72 1133
4785.37 1065
4786.02 1142
4786.67 1128
4787.33 1190
4787.98 1129
4788.63 1204
4789.28 1207
4789.94 1188
4790.59 1128
4791.24 1174
4791.89 1205
4792.55 1188
4793.20 1122
4793.85 1174
4794.51 1119
4795.16 1126
4795.81 1094
4796.47 1207
4797.12 1122
4797.77 1102
4798.42 1085
4799.08 1107
4799.73 1093
4800.38 1079
4801.04 1131
4801.69 1054
4802.35 1155
4803.00 1116
4803.65 1090
4804.31 1171
4804.96 1153
4805.61 1104
4806.27 1141
4806.92 1192
4807.57 1187
4808.23 1043
4808.88 1110
4809.54 1145
4810.19 1158
4810.84 1183
4811.50 1184
4812.15 1144
4812.81 1306
4813.46 1232
4814.12 1110
4814.77 1151
4815.42 1224
4816.08 1057
4816.73 1072
4817.39 1135
4818.04 1134
4818.70 1063
4819.35 1104
4820.01 1240
4820.66 1363
4821.32 1381
4821.97 1435
4822.63 1252
4823.28 1394
4823.94 1226
4824.59 1397
4825.25 1454
4825.90 1440
4826.56 1415
4827.21 1356
4827.87 1408
4828.52 1529
4829.18 1537
4829.83 1252
4830.49 1357
4831.14 1442
4831.80 1417
4832.45 1284
4833.11 1407
4833.76 1394
4834.42 1403
4835.08 1474
4835.73 1494
4836.39 1542
4837.04 1548
4837.70 1632
4838.36 1703
4839.01 1685
4839.67 1697
4840.32 1884
4840.98 1925
4841.64 1955
4842.29 1927
4842.95 1846
4843.60 1789
4844.26 1792
4844.92 1616
4845.57 1693
4846.23 1568
4846.89 1601
4847.54 1577
4848.20 1570
4848.86 1630
4849.51 1631
4850.17 1808
4850.83 1775
4851.48 1872
4852.14 1803
4852.80 1794
4853.45 1717
4854.11 1868
4854.77 2026
4855.43 1869
4856.08 1928
4856.74 1874
4857.40 2097
4858.05 2367
4858.71 2203
4859.37 2324
4860.03 2571
4860.68 2470
4861.34 2356
4862.00 2425
4862.66 2258
4863.31 2211
4863.97 2134
4864.63 2170
4865.29 1981
4865.95 2026
4866.60 2238
4867.26 2285
4867.92 2281
4868.58 2269
4869.23 2298
4869.89 2307
4870.55 2442
4871.21 2218
4871.87 2152
4872.53 2003
4873.18 1866
4873.84 1978
4874.50 1957
4875.16 1756
4875.82 1887
4876.48 1936
4877.13 1730
4877.79 1935
4878.45 2133
4879.11 2067
4879.77 2099
4880.43 2011
4881.09 1883
4881.75 1924
4882.40 1785
4883.06 1731
4883.72 1725
4884.38 1717
4885.04 1699
4885.70 1448
4886.36 1434
4887.02 1591
4887.68 1619
4888.34 1586
4889.00 1654
4889.66 1645
4890.32 1580
4890.97 1685
4891.63 1664
4892.29 1819
4892.95 1552
4893.61 1709
4894.27 1840
4894.93 1689
4895.59 1620
4896.25 1651
4896.91 1580
4897.57 1602
4898.23 1663
4898.89 1558
4899.55 1629
4900.21 1755
4900.87 1719
4901.53 1699
4902.19 1667
4902.85 1633
4903.51 1576
4904.17 1554
4904.83 1458
4905.50 1443
4906.16 1442
4906.82 1410
4907.48 1235
4908.14 1267
4908.80 1334
4909.46 1290
4910.12 1341
4910.78 1307
4911.44 1192
4912.10 1410
4912.76 1359
4913.42 1260
4914.09 1302
4914.75 1318
4915.41 1282
4916.07 1311
4916.73 1395
4917.39 1244
4918.05 1267
4918.71 1151
4919.38 1361
4920.04 1182
4920.70 1235
4921.36 1287
4922.02 1190
4922.68 1180
4923.35 1209
4924.01 1235
4924.67 1136
4925.33 1233
4925.99 1172
4926.65 1116
4927.32 1170
4927.98 1276
4928.64 1237
4929.30 1244
4929.96 1338
4930.63 1353
4931.29 1388
4931.95 1470
4932.61 1414
4933.28 1442
4933.94 1341
4934.60 1377
4935.26 1294
4935.93 1280
4936.59 1243
4937.25 1312
4937.91 1334
4938.58 1263
4939.24 1206
4939.90 1249
4940.56 1344
4941.23 1164
4941.89 1206
4942.55 1245
4943.22 1279
4943.88 1252
4944.54 1154
4945.21 1149
4945.87 1184
4946.53 1201
4947.20 1181
4947.86 1205
4948.52 1061
4949.19 994
4949.85 1133
4950.51 1183
4951.18 1253
4951.84 1212
4952.50 1168
4953.17 1081
4953.83 1059
4954.49 1080
4955.16 1126
4955.82 1082
4956.49 1068
4957.15 1059
4957.81 1108
4958.48 971
4959.14 1104
4959.81 1146
4960.47 1131
4961.14 1109
4961.80 1147
4962.46 1069
4963.13 1276
4963.79 1187
4964.46 1277
4965.12 1296
4965.79 1204
4966.45 1315
4967.12 1384
4967.78 1327
4968.44 1358
4969.11 1246
4969.77 1145
4970.44 1200
4971.10 1227
4971.77 1203
4972.43 1158
4973.10 1183
4973.76 1220
4974.43 1155
4975.09 1093
4975.76 1107
4976.42 1141
4977.09 1181
4977.76 1273
4978.42 1084
4979.09 1106
4979.75 1038
4980.42 1125
4981.08 1128
4981.75 1144
4982.41 1087
4983.08 1069
4983.75 1088
4984.41 1063
4985.08 1112
4985.74 1116
4986.41 1066
4987.07 1173
4987.74 1070
4988.41 1065
4989.07 1120
4989.74 1122
4990.41 1051
4991.07 1117
4991.74 1185
4992.40 1020
4993.07 1058
4993.74 1149
4994.40 1062
4995.07 976
4995.74 998
4996.40 1069
4997.07 1004
4997.74 995
4998.40 1177
4999.07 1099
4999.74 1004
5000.40 1031
5001.07 1106
5001.74 1064
5002.40 1048
5003.07 1082
5003.74 1025
5004.41 1064
5005.07 1057
5005.74 1125
5006.41 1026
5007.07 1056
5007.74 1069
5008.41 1082
5009.08 1078
5009.74 1084
5010.41 1032
5011.08 1113
5011.75 1067
5012.41 1060
5013.08 1095
5013.75 1098
5014.42 1071
5015.09 1068
5015.75 1153
5016.42 1152
5017.09 1214
5017.76 1214
5018.43 1158
5019.09 1132
5019.76 1187
5020.43 1246
5021.10 1284
5021.77 1520
5022.44 1545
5023.10 1667
5023.77 1777
5024.44 1684
5025.11 1640
5025.78 1695
5026.45 1554
5027.11 1427
5027.78 1492
5028.45 1312
5029.12 1229
5029.79 1181
5030.46 1117
5031.13 1030
5031.80 1055
5032.47 1147
5033.13 1074
5033.80 1042
5034.47 1096
5035.14 1059
5035.81 972
5036.48 1002
5037.15 1090
5037.82 1017
5038.49 990
5039.16 1007
5039.83 922
5040.50 966
5041.17 1038
5041.84 1039
5042.51 989
5043.18 1090
5043.85 1065
5044.52 1032
5045.18 953
5045.85 1096
5046.52 1057
5047.19 1056
5047.86 1057
5048.53 1159
5049.20 1134
5049.88 1066
5050.55 1033
5051.22 1043
5051.89 946
5052.56 1076
5053.23 1015
5053.90 949
5054.57 966
5055.24 985
5055.91 1003
5056.58 975
5057.25 950
5057.92 1014
5058.59 957
5059.26 921
5059.93 1014
5060.60 991
5061.27 997
5061.95 959
5062.62 967
5063.29 992
5063.96 1052
5064.63 1056
5065.30 1010
5065.97 958
5066.64 1074
5067.31 1117
5067.99 1108
5068.66 1016
5069.33 1053
5070.00 1121
5070.67 1076
5071.34 1039
5072.02 1009
5072.69 1026
5073.36 1071
5074.03 1056
5074.70 1028
5075.37 1051
5076.05 1125
5076.72 1230
5077.39 1133
5078.06 1245
5078.73 1233
5079.41 1366
5080.08 1377
5080.75 1243
5081.42 1257
5082.10 1238
5082.77 1261
5083.44 1189
5084.11 1216
5084.78 1081
5085.46 1058
5086.13 1028
5086.80 1145
5087.48 1097
5088.15 1073
5088.82 1041
5089.49 1083
5090.17 1139
5090.84 1041
5091.51 1175
5092.19 1234
5092.86 1324
5093.53 1308
5094.20 1350
5094.88 1257
5095.55 1235
5096.22 1222
5096.90 1252
5097.57 1157
5098.24 1168
5098.92 1192
5099.59 1102
5100.26 1133
5100.94 1101
5101.61 1143
5102.29 1225
5102.96 1199
5103.63 1177
5104.31 1287
5104.98 1179
5105.65 1213
5106.33 1310
5107.00 1178
5107.68 1273
5108.35 1158
5109.02 1129
5109.70 1149
5110.37 978
5111.05 1124
5111.72 1030
5112.40 1011
5113.07 994
5113.74 1017
5114.42 1002
5115.09 945
5115.77 975
5116.44 1057
5117.12 1084
5117.79 1127
5118.47 1212
5119.14 1231
5119.82 1144
5120.49 1181
5121.17 1276
5121.84 1296
5122.52 1187
5123.19 1156
5123.87 1186
5124.54 1104
5125.22 1199
5125.89 1059
5126.57 1018
5127.24 1147
5127.92 1185
5128.59 1146
5129.27 1032
5129.94 1062
5130.62 1104
5131.29 1162
5131.97 1101
5132.65 1188
5133.32 1188
5134.00 1138
5134.67 1175
5135.35 1186
5136.02 1131
5136.70 1169
5137.38 1144
5138.05 1159
5138.73 1088
5139.40 1188
5140.08 1155
5140.76 1071
5141.43 1087
5142.11 1110
5142.79 1103
5143.46 1107
5144.14 1063
5144.81 1053
5145.49 1053
5146.17 1067
5146.84 1091
5147.52 1071
5148.20 985
5148.87 1023
5149.55 978
5150.23 914
5150.90 940
5151.58 965
5152.26 943
5152.94 1091
5153.61 1006
5154.29 916
5154.97 937
5155.64 929
5156.32 918
5157.00 998
5157.68 1006
5158.35 930
5159.03 992
5159.71 1022
5160.39 1027
5161.06 961
5161.74 922
5162.42 1050
5163.10 1037
5163.77 964
5164.45 1026
5165.13 1061
5165.81 1103
5166.48 1090
5167.16 1066
5167.84 1095
5168.52 1111
5169.20 1246
5169.87 1227
5170.55 1132
5171.23 1049
5171.91 1005
5172.59 1030
5173.27 980
5173.94 906
5174.62 973
5175.30 1035
5175.98 1054
5176.66 952
5177.34 1039
5178.02 907
5178.69 928
5179.37 1082
5180.05 1007
5180.73 994
5181.41 947
5182.09 964
5182.77 1060
5183.45 1000
5184.12 1001
5184.80 1023
5185.48 907
5186.16 941
5186.84 998
5187.52 1016
5188.20 996
5188.88 1049
5189.56 1110
5190.24 1041
5190.92 926
5191.60 866
5192.28 970
5192.96 994
5193.64 1073
5194.32 947
5195.00 970
5195.68 894
5196.36 895
5197.03 1008
5197.71 962
5198.39 1011
5199.07 934
5199.75 888
5200.44 936
5201.12 961
5201.80 982
5202.48 1072
5203.16 933
5203.84 967
5204.52 904
5205.20 989
5205.88 983
5206.56 1097
5207.24 1009
5207.92 1108
5208.60 1105
5209.28 1143
5209.96 1214
5210.64 1276
5211.32 1213
5212.00 1299
5212.68 1289
5213.37 1267
5214.05 1216
5214.73 1103
5215.41 1100
5216.09 1168
5216.77 1074
5217.45 1019
5218.13 1194
5218.81 1240
5219.50 1301
5220.18 1290
5220.86 1227
5221.54 1230
5222.22 1268
5222.90 1183
5223.59 1288
5224.27 1153
5224.95 1162
5225.63 1171
5226.31 1054
5226.99 1109
5227.68 1106
5228.36 1134
5229.04 1084
5229.72 1114
5230.40 981
5231.09 1157
5231.77 1099
5232.45 1062
5233.13 1048
5233.81 1109
5234.50 1108
5235.18 1089
5235.86 1152
5236.54 1144
5237.23 1165
5237.91 1155
5238.59 1030
5239.27 1013
5239.96 1129
5240.64 1084
5241.32 1141
5242.01 1090
5242.69 1134
5243.37 1028
5244.05 1082
5244.74 1087
5245.42 1022
5246.10 1016
5246.79 1098
5247.47 1130
5248.15 1141
5248.84 1260
5249.52 1344
5250.20 1413
5250.89 1335
5251.57 1463
5252.25 1354
5252.94 1308
5253.62 1314
5254.30 1238
5254.99 1257
5255.67 1093
5256.36 1062
5257.04 1030
5257.72 929
5258.41 1049
5259.09 1226
5259.78 1128
5260.46 1114
5261.14 1258
5261.83 1206
5262.51 1290
5263.20 1281
5263.88 1188
5264.56 1192
5265.25 1346
5265.93 1220
5266.62 1139
5267.30 1211
5267.99 1313
5268.67 1206
5269.36 1201
5270.04 1174
5270.73 1264
5271.41 1204
5272.09 1121
5272.78 1091
5273.46 1145
5274.15 1071
5274.83 1135
5275.52 1125
5276.20 1089
5276.89 1155
5277.57 1185
5278.26 1148
5278.94 1120
5279.63 1198
5280.32 1294
5281.00 1303
5281.69 1471
5282.37 1539
5283.06 1385
5283.74 1403
5284.43 1546
5285.11 1454
5285.80 1391
5286.49 1335
5287.17 1278
5287.86 1194
5288.54 1141
5289.23 1132
5289.91 1139
5290.60 1105
5291.29 1168
5291.97 1093
5292.66 1107
5293.35 1014
5294.03 1115
5294.72 1146
5295.40 1277
5296.09 1272
5296.78 1090
5297.46 1101
5298.15 1162
5298.84 1134
5299.52 1113
5300.21 1158
5300.90 1060
5301.58 1088
5302.27 1017
5302.96 1211
5303.64 1185
5304.33 1156
5305.02 1128
5305.70 1117
5306.39 1244
5307.08 1266
5307.77 1300
5308.45 1195
5309.14 1136
5309.83 1149
5310.51 1172
5311.20 1393
5311.89 1290
5312.58 1316
5313.26 1249
5313.95 1270
5314.64 1266
5315.33 1204
5316.01 1235
5316.70 1193
5317.39 1120
5318.08 1162
5318.77 1189
5319.45 1226
5320.14 1230
5320.83 1217
5321.52 1220
5322.20 1373
5322.89 1292
5323.58 1391
5324.27 1301
5324.96 1329
5325.65 1247
5326.33 1171
5327.02 1158
5327.71 1152
5328.40 1126
5329.09 1156
5329.78 1156
5330.46 1041
5331.15 1007
5331.84 986
5332.53 991
5333.22 1078
5333.91 1042
5334.60 1093
5335.29 1122
5335.98 1022
5336.66 1076
5337.35 1039
5338.04 1129
5338.73 1022
5339.42 1136
5340.11 1111
5340.80 1230
5341.49 1099
5342.18 1086
5342.87 1210
5343.56 1218
5344.25 1245
5344.94 1190
5345.62 1029
5346.31 1037
5347.00 1070
5347.69 1103
5348.38 1157
5349.07 1228
5349.76 1281
5350.45 1197
5351.14 1304
5351.83 1346
5352.52 1382
5353.21 1394
5353.90 1210
5354.59 1275
5355.28 1315
5355.97 1187
5356.66 1116
5357.35 1057
5358.04 1081
5358.74 1084
5359.43 1133
5360.12 1027
5360.81 1015
5361.50 1140
5362.19 1086
5362.88 1023
5363.57 991
5364.26 1046
5364.95 1021
5365.64 955
5366.33 963
5367.02 1011
5367.71 1004
5368.41 908
5369.10 922
5369.79 928
5370.48 922
5371.17 957
5371.86 884
5372.55 925
5373.24 921
5373.94 1006
5374.63 923
5375.32 952
5376.01 984
5376.70 1009
5377.39 1039
5378.08 1057
5378.78 993
5379.47 1020
5380.16 1013
5380.85 953
5381.54 944
5382.24 990
5382.93 910
5383.62 968
5384.31 1037
5385.00 1083
5385.70 961
5386.39 933
5387.08 954
5387.77 949
5388.47 907
5389.16 953
5389.85 1005
5390.54 1077
5391.23 1046
5391.93 1000
5392.62 1006
5393.31 1005
5394.01 1052
5394.70 1119
5395.39 1051
5396.08 962
5396.78 971
5397.47 1003
5398.16 982
5398.86 915
5399.55 927
5400.24 921
5400.93 906
5401.63 966
5402.32 997
5403.01 900
5403.71 838
5404.40 854
5405.09 908
5405.79 963
5406.48 893
5407.17 893
5407.87 878
5408.56 884
5409.26 884
5409.95 988
5410.64 897
5411.34 856
5412.03 880
5412.72 912
5413.42 929
5414.11 957
5414.81 906
5415.50 947
5416.19 909
5416.89 877
5417.58 969
5418.28 945
5418.97 976
5419.67 1014
5420.36 991
5421.05 951
5421.75 965
5422.44 1010
5423.14 1048
5423.83 1073
5424.53 1101
5425.22 1051
5425.92 968
5426.61 988
5427.31 1006
5428.00 966
5428.70 962
5429.39 1016
5430.09 1016
5430.78 1071
5431.48 960
5432.17 834
5432.87 924
5433.56 953
5434.26 933
5434.95 1069
5435.65 1141
5436.34 1118
5437.04 1190
5437.73 1202
5438.43 1105
5439.13 1077
5439.82 1070
5440.52 1084
5441.21 1102
5441.91 1107
5442.60 1140
5443.30 1187
5444.00 1121
5444.69 1180
5445.39 1250
5446.08 1420
5446.78 1380
5447.48 1435
5448.17 1343
5448.87 1423
5449.56 1380
5450.26 1501
5450.96 1359
5451.65 1423
5452.35 1472
5453.05 1255
5453.74 1279
5454.44 1158
5455.14 1229
5455.83 1200
5456.53 1208
5457.23 1164
5457.92 1184
5458.62 1173
5459.32 1153
5460.01 1166
5460.71 1192
5461.41 1337
5462.11 1240
5462.80 1194
5463.50 1275
5464.20 1422
5464.89 1479
5465.59 1481
5466.29 1426
5466.99 1339
5467.68 1413
5468.38 1509
5469.08 1378
5469.78 1332
5470.47 1133
5471.17 1112
5471.87 1213
5472.57 1208
5473.26 1301
5473.96 1382
5474.66 1338
5475.36 1363
5476.06 1392
5476.75 1537
5477.45 1462
5478.15 1340
5478.85 1493
5479.55 1721
5480.24 1750
5480.94 1879
5481.64 2001
5482.34 1977
5483.04 1909
5483.74 1814
5484.43 1778
5485.13 1709
5485.83 1682
5486.53 1632
5487.23 1555
5487.93 1582
5488.63 1606
5489.33 1647
5490.02 1678
5490.72 1577
5491.42 1583
5492.12 1574
5492.82 1642
5493.52 1637
5494.22 1584
5494.92 1664
5495.62 1701
5496.32 1666
5497.01 1728
5497.71 1811
5498.41 1893
5499.11 2063
5499.81 2314
5500.51 2809
5501.21 2969
5501.91 3167
5502.61 3523
5503.31 3571
5504.01 3097
5504.71 3085
5505.41 2798
5506.11 2353
5506.81 2154
5507.51 1866
5508.21 1566
5508.91 1651
5509.61 1452
5510.31 1472
5511.01 1520
5511.71 1471
5512.41 1467
5513.11 1377
5513.81 1519
5514.51 1530
5515.21 1565
5515.91 1607
5516.61 1576
5517.31 1566
5518.01 1418
5518.72 1495
5519.42 1424
5520.12 1403
5520.82 1616
5521.52 1517
5522.22 1627
5522.92 1577
5523.62 1433
5524.32 1337
5525.02 1343
5525.72 1360
5526.43 1305
5527.13 1268
5527.83 1330
5528.53 1279
5529.23 1303
5529.93 1336
5530.63 1334
5531.33 1207
5532.04 1188
5532.74 1200
5533.44 1161
5534.14 1137
5534.84 1239
5535.54 1138
5536.25 1204
5536.95 1159
5537.65 1163
5538.35 1206
5539.05 1200
5539.76 1115
5540.46 1163
5541.16 1164
5541.86 1144
5542.56 1093
5543.27 1053
5543.97 1176
5544.67 1183
5545.37 1023
5546.08 1113
5546.78 1173
5547.48 1157
5548.18 1286
5548.89 1207
5549.59 1110
5550.29 1177
5550.99 1129
5551.70 1224
5552.40 1262
5553.10 1105
5553.81 1081
5554.51 992
5555.21 1040
5555.91 1124
5556.62 1020
5557.32 1094
5558.02 1241
5558.73 1055
5559.43 1066
5560.13 1067
5560.84 1130
5561.54 1062
5562.24 1054
5562.95 1015
5563.65 1142
5564.35 1041
5565.06 1018
5565.76 1049
5566.47 996
5567.17 959
5567.87 1028
5568.58 1075
5569.28 1073
5569.98 1021
5570.69 1046
5571.39 1114
5572.10 1061
5572.80 1158
5573.50 1162
5574.21 1088
5574.91 953
5575.62 1053
5576.32 1059
5577.03 1076
5577.73 1174
5578.44 1134
5579.14 1156
5579.84 1115
5580.55 1064
5581.25 1125
5581.96 986
5582.66 1024
5583.37 1012
5584.07 1043
5584.78 1017
5585.48 975
5586.19 975
5586.89 874
5587.60 934
5588.30 933
5589.01 962
5589.71 1013
5590.42 978
5591.12 959
5591.83 955
5592.53 884
5593.24 1018
5593.94 1023
5594.65 1021
5595.36 1058
5596.06 943
5596.77 992
5597.47 1075
5598.18 1060
5598.88 1032
5599.59 1055
5600.30 1009
5601.00 1056
5601.71 1003
5602.41 960
5603.12 956
5603.83 1076
5604.53 957
5605.24 945
5605.94 958
5606.65 1010
5607.36 1092
5608.06 1049
5608.77 979
5609.48 921
5610.18 950
5610.89 969
5611.60 954
5612.30 937
5613.01 966
5613.72 979
5614.42 1060
5615.13 998
5615.84 1072
5616.54 1022
5617.25 964
5617.96 959
5618.66 1081
5619.37 959
5620.08 936
5620.78 1007
5621.49 1000
5622.20 982
5622.91 942
5623.61 989
5624.32 956
5625.03 1056
5625.74 1000
5626.44 1025
5627.15 964
5627.86 952
5628.57 975
5629.27 1157
5629.98 1151
5630.69 1050
5631.40 983
5632.11 1097
5632.81 1050
5633.52 1095
5634.23 1145
5634.94 1097
5635.65 986
5636.35 1081
5637.06 1006
5637.77 1079
5638.48 1192
5639.19 1208
5639.89 1350
5640.60 1200
5641.31 1215
5642.02 1191
5642.73 1239
5643.44 1283
5644.15 1195
5644.85 1262
5645.56 1163
5646.27 1175
5646.98 1189
5647.69 1128
5648.40 1011
5649.11 1022
5649.82 1036
5650.53 1093
5651.23 1068
5651.94 991
5652.65 1062
5653.36 1040
5654.07 1100
5654.78 1029
5655.49 1040
5656.20 1071
5656.91 1125
5657.62 1236
5658.33 1297
5659.04 1204
5659.75 1051
5660.46 1134
5661.17 1084
5661.88 1157
5662.59 1279
5663.30 1180
5664.00 1100
5664.71 1012
5665.42 1038
5666.13 949
5666.84 1068
5667.55 1052
5668.27 1137
5668.98 1235
5669.69 1140
5670.40 1257
5671.11 1328
5671.82 1259
5672.53 1400
5673.24 1339
5673.95 1457
5674.66 1290
5675.37 1272
5676.08 1203
5676.79 1061
5677.50 1114
5678.21 1053
5678.92 1085
5679.63 1131
5680.34 983
5681.06 935
5681.77 1013
5682.48 1089
5683.19 1080
5683.90 1068
5684.61 1002
5685.32 1144
5686.03 975
5686.74 1081
5687.46 981
5688.17 1045
5688.88 1051
5689.59 927
5690.30 1000
5691.01 1168
5691.72 1076
5692.44 1017
5693.15 993
5693.86 1069
5694.57 1040
5695.28 936
5696.00 994
5696.71 973
5697.42 949
5698.13 959
5698.84 871
5699.56 1022
5700.27 908
5700.98 1008
5701.69 1014
5702.40 912
5703.12 900
5703.83 864
5704.54 841
5705.25 911
5705.97 953
5706.68 915
5707.39 862
5708.10 895
5708.82 935
5709.53 955
5710.24 997
5710.95 984
5711.67 880
5712.38 964
5713.09 947
5713.81 974
5714.52 981
5715.23 1001
5715.95 1002
5716.66 837
5717.37 868
5718.09 901
5718.80 950
5719.51 973
5720.23 877
5720.94 932
5721.65 980
5722.37 877
5723.08 828
5723.79 953
5724.51 983
5725.22 1029
5725.93 1072
5726.65 1032
5727.36 1106
5728.08 1164
5728.79 1337
5729.50 1396
5730.22 1417
5730.93 1498
5731.65 1370
5732.36 1334
5733.07 1273
5733.79 1227
5734.50 1138
5735.22 1140
5735.93 1087
5736.65 1045
5737.36 1128
5738.07 1048
5738.79 928
5739.50 882
5740.22 862
5740.93 962
5741.65 953
5742.36 976
5743.08 975
5743.79 914
5744.51 889
5745.22 959
5745.94 974
5746.65 911
5747.37 956
5748.08 973
5748.80 870
5749.51 893
5750.23 1030
5750.94 982
5751.66 973
5752.37 1061
5753.09 1083
5753.80 1170
5754.52 1186
5755.24 1302
5755.95 1223
5756.67 1303
5757.38 1226
5758.10 1195
5758.81 1241
5759.53 1127
5760.25 1131
5760.96 1031
5761.68 1014
5762.39 883
5763.11 936
5763.83 985
5764.54 925
5765.26 917
5765.97 1013
5766.69 982
5767.41 939
5768.12 1113
5768.84 1026
5769.56 1043
5770.27 1011
5770.99 986
5771.71 1047
5772.42 1068
5773.14 1041
5773.86 1081
5774.57 941
5775.29 929
5776.01 913
5776.72 920
5777.44 946
5778.16 935
5778.88 1011
5779.59 995
5780.31 1013
5781.03 962
5781.74 990
5782.46 974
5783.18 928
5783.90 964
5784.61 960
5785.33 917
5786.05 1013
5786.77 962
5787.48 1029
5788.20 978
5788.92 998
5789.64 1052
5790.35 1057
5791.07 1097
5791.79 1067
5792.51 1158
5793.23 1184
5793.94 1134
5794.66 1214
5795.38 1218
5796.10 1266
5796.82 1314
5797.53 1250
5798.25 1299
5798.97 1457
5799.69 1774
5800.41 1888
5801.13 2213
5801.84 2557
5802.56 2649
5803.28 2571
5804.00 2599
5804.72 2191
5805.44 1906
5806.16 1736
5806.87 1548
5807.59 1374
5808.31 1286
5809.03 1232
5809.75 1136
5810.47 1153
5811.19 1179
5811.91 1247
5812.63 1246
5813.35 1147
5814.07 1138
5814.78 1207
5815.50 1244
5816.22 1200
5816.94 1315
5817.66 1199
5818.38 1205
5819.10 1307
5819.82 1318
5820.54 1265
5821.26 1337
5821.98 1291
5822.70 1262
5823.42 1219
5824.14 1261
5824.86 1074
5825.58 1037
5826.30 1102
5827.02 1061
5827.74 1031
5828.46 1021
5829.18 1013
5829.90 1004
5830.62 1041
5831.34 957
5832.06 949
5832.78 1004
5833.50 1038
5834.22 1056
5834.94 938
5835.66 1064
5836.38 1071
5837.10 1128
5837.82 1096
5838.55 1027
5839.27 1081
5839.99 1104
5840.71 1095
5841.43 1006
5842.15 1041
5842.87 1131
5843.59 1134
5844.31 1117
5845.03 1087
5845.76 1111
5846.48 969
5847.20 1020
5847.92 983
5848.64 908
5849.36 990
5850.08 923
5850.81 1057
5851.53 1069
5852.25 968
5852.97 963
5853.69 1046
5854.41 1111
5855.14 1049
5855.86 1002
5856.58 1004
5857.30 1061
5858.02 1068
5858.74 1066
5859.47 956
5860.19 998
5860.91 905
5861.63 997
5862.36 929
5863.08 937
5863.80 936
5864.52 1051
5865.24 962
5865.97 946
5866.69 1069
5867.41 1010
5868.13 974
5868.86 973
5869.58 995
5870.30 1022
5871.03 1078
5871.75 1037
5872.47 1102
5873.19 978
5873.92 963
5874.64 1033
5875.36 1059
5876.09 1011
5876.81 973
5877.53 968
5878.26 1053
5878.98 1092
5879.70 1022
5880.43 1060
5881.15 1056
5881.87 1040
5882.60 964
5883.32 1020
5884.04 1039
5884.77 1059
5885.49 1009
5886.21 1022
5886.94 1143
5887.66 1063
5888.39 1166
5889.11 1131
5889.83 1074
5890.56 1092
5891.28 967
5892.01 897
5892.73 943
5893.45 879
5894.18 1004
5894.90 1045
5895.63 939
5896.35 947
5897.07 943
5897.80 984
5898.52 926
5899.25 981
5899.97 986
5900.70 983
5901.42 1064
5902.15 909
5902.87 953
5903.60 1002
5904.32 955
5905.05 980
5905.77 953
5906.50 1011
5907.22 1046
5907.95 1022
5908.67 1049
5909.40 1009
5910.12 949
5910.85 1066
5911.57 1106
5912.30 1032
5913.02 952
5913.75 890
5914.47 974
5915.20 1025
5915.92 1088
5916.65 1063
5917.38 1073
5918.10 1131
5918.83 1118
5919.55 980
5920.28 1067
5921.00 1133
5921.73 1165
5922.46 1079
5923.18 1094
5923.91 1025
5924.63 1214
5925.36 1116
5926.09 1146
5926.81 1256
5927.54 1153
5928.26 1058
5928.99 1033
5929.72 1134
5930.44 1097
5931.17 1067
5931.90 1078
5932.62 1179
5933.35 1269
5934.08 1149
5934.80 1196
5935.53 1199
5936.26 1221
5936.98 1179
5937.71 1243
5938.44 1225
5939.16 1246
5939.89 1374
5940.62 1359
5941.35 1381
5942.07 1394
5942.80 1389
5943.53 1427
5944.25 1375
5944.98 1512
5945.71 1460
5946.44 1385
5947.16 1386
5947.89 1438
5948.62 1434
5949.35 1508
5950.07 1554
5950.80 1705
5951.53 1837
5952.26 1918
5952.99 1834
5953.71 1980
5954.44 2124
5955.17 2129
5955.90 2075
5956.62 1977
5957.35 1896
5958.08 1918
5958.81 1849
5959.54 1858
5960.27 1824
5960.99 1870
5961.72 1931
5962.45 1915
5963.18 1940
5963.91 2022
5964.64 2083
5965.36 2175
5966.09 2334
5966.82 2831
5967.55 3157
5968.28 3388
5969.01 3490
5969.74 3467
5970.47 3259
5971.19 3125
5971.92 2830
5972.65 2589
5973.38 2437
5974.11 2318
5974.84 2312
5975.57 2385
5976.30 2258
5977.03 2223
5977.76 2235
5978.49 2229
5979.22 2432
5979.95 2306
5980.67 2328
5981.40 2340
5982.13 2597
5982.86 2628
5983.59 2569
5984.32 2669
5985.05 2732
5985.78 2652
5986.51 2548
5987.24 2705
5987.97 2802
5988.70 2571
5989.43 2478
5990.16 2796
5990.89 2663
5991.62 2665
5992.35 2711
5993.08 2532
5993.81 2442
5994.54 2583
5995.27 2569
5996.00 2679
5996.73 2731
5997.47 2768
5998.20 2964
5998.93 2874
5999.66 2895
6000.39 2784
6001.12 2848
6001.85 2871
6002.58 2911
6003.31 2810
6004.04 2731
6004.77 2802
6005.50 2695
6006.24 2845
6006.97 2823
6007.70 2685
6008.43 2915
6009.16 3160
6009.89 3596
6010.62 4027
6011.35 4601
6012.09 5404
6012.82 6222
6013.55 7281
6014.28 8225
6015.01 8966
6015.74 9644
6016.47 9535
6017.21 9400
6017.94 8728
6018.67 7792
6019.40 6615
6020.13 5589
6020.87 4816
6021.60 4306
6022.33 3674
6023.06 3185
6023.79 2932
6024.53 2796
6025.26 2588
6025.99 2551
6026.72 2413
6027.46 2324
6028.19 2334
6028.92 2387
6029.65 2308
6030.39 2164
6031.12 2235
6031.85 2226
6032.58 2233
6033.32 2218
6034.05 2065
6034.78 2084
6035.51 2030
6036.25 2130
6036.98 2090
6037.71 2127
6038.45 2222
6039.18 2167
6039.91 2143
6040.65 2193
6041.38 2429
6042.11 2360
6042.85 2265
6043.58 2371
6044.31 2233
6045.05 2304
6045.78 2318
6046.51 2548
6047.25 2449
6047.98 2524
6048.71 2501
6049.45 2654
6050.18 2840
6050.91 3011
6051.65 3202
6052.38 3386
6053.12 3663
6053.85 4102
6054.58 4044
6055.32 3907
6056.05 4013
6056.79 3604
6057.52 3291
6058.25 3077
6058.99 2858
6059.72 2664
6060.46 2628
6061.19 2465
6061.93 2488
6062.66 2208
6063.40 2286
6064.13 2426
6064.86 2336
6065.60 2207
6066.33 2205
6067.07 2055
6067.80 2118
6068.54 2200
6069.27 2170
6070.01 2224
6070.74 2158
6071.48 2079
6072.21 2137
6072.95 2017
6073.68 1974
6074.42 2006
6075.15 1947
6075.89 1994
6076.63 1905
6077.36 1812
6078.10 1830
6078.83 1792
6079.57 1771
6080.30 1768
6081.04 1806
6081.77 1925
6082.51 1849
6083.25 1802
6083.98 1835
6084.72 1850
6085.45 1746
6086.19 1705
6086.92 1673
6087.66 1624
6088.40 1820
6089.13 1809
6089.87 1597
6090.61 1740
6091.34 1904
6092.08 1919
6092.81 1748
6093.55 1706
6094.29 1830
6095.02 1773
6095.76 1667
6096.50 1702
6097.23 1618
6097.97 1635
6098.71 1532
6099.44 1682
6100.18 1661
6100.92 1672
6101.65 1672
6102.39 1621
6103.13 1613
6103.86 1534
6104.60 1471
6105.34 1515
6106.08 1534
6106.81 1504
6107.55 1603
6108.29 1575
6109.02 1627
6109.76 1447
6110.50 1585
6111.24 1545
6111.97 1528
6112.71 1574
6113.45 1536
6114.19 1556
6114.92 1489
6115.66 1585
6116.40 1493
6117.14 1532
6117.88 1591
6118.61 1706
6119.35 1529
6120.09 1559
6120.83 1519
6121.57 1584
6122.30 1662
6123.04 1721
6123.78 1791
6124.52 1734
6125.26 1532
6126.00 1667
6126.73 1647
6127.47 1812
6128.21 1723
6128.95 1609
6129.69 1594
6130.43 1638
6131.16 1671
6131.90 1708
6132.64 1598
6133.38 1623
6134.12 1784
6134.86 1590
6135.60 1623
6136.34 1523
6137.08 1589
6137.81 1505
6138.55 1566
6139.29 1573
6140.03 1572
6140.77 1622
6141.51 1647
6142.25 1571
6142.99 1517
6143.73 1508
6144.47 1513
6145.21 1530
6145.95 1634
6146.69 1578
6147.43 1483
6148.17 1591
6148.91 1640
6149.65 1635
6150.39 1643
6151.13 1643
6151.86 1611
6152.60 1639
6153.34 1592
6154.08 1646
6154.83 1763
6155.57 1708
6156.31 1794
6157.05 1873
6157.79 1826
6158.53 1738
6159.27 1817
6160.01 1788
6160.75 1840
6161.49 1863
6162.23 1891
6162.97 1887
6163.71 1921
6164.45 1951
6165.19 1996
6165.93 2224
6166.67 2180
6167.41 2326
6168.15 2375
6168.89 2407
6169.64 2376
6170.38 2566
6171.12 2471
6171.86 2641
6172.60 2447
6173.34 2343
6174.08 2230
6174.82 2249
6175.57 2181
6176.31 2206
6177.05 2136
6177.79 2009
6178.53 2072
6179.27 2086
6180.01 2164
6180.76 2052
6181.50 2072
6182.24 2104
6182.98 2251
6183.72 2261
6184.46 2218
6185.21 2210
6185.95 2255
6186.69 2267
6187.43 2230
6188.17 2261
6188.92 2280
6189.66 2303
6190.40 2267
6191.14 2378
6191.89 2593
6192.63 2615
6193.37 2714
6194.11 2688
6194.86 2736
6195.60 2991
6196.34 2933
6197.08 2927
6197.83 2971
6198.57 2832
6199.31 2815
6200.05 2815
6200.80 2817
6201.54 2849
6202.28 2891
6203.03 2874
6203.77 3014
6204.51 3118
6205.26 3536
6206.00 4307
6206.74 5185
6207.48 6569
6208.23 8057
6208.97 9891
6209.71 11811
6210.46 14233
6211.20 14886
6211.95 14994
6212.69 13979
6213.43 13148
6214.18 11792
6214.92 9949
6215.66 8009
6216.41 6774
6217.15 5569
6217.89 4722
6218.64 3752
6219.38 3294
6220.13 3066
6220.87 2932
6221.61 2688
6222.36 2632
6223.10 2531
6223.85 2693
6224.59 2608
6225.34 2602
6226.08 2576
6226.82 2538
6227.57 2425
6228.31 2355
6229.06 2329
6229.80 2095
6230.55 2088
6231.29 1982
6232.04 1925
6232.78 1834
6233.53 1722
6234.27 1916
6235.02 1908
6235.76 1849
6236.51 1774
6237.25 2012
6238.00 2117
6238.74 2021
6239.49 1906
6240.23 1935
6240.98 1995
6241.72 2094
6242.47 2051
6243.21 2087
6243.96 2159
6244.70 2406
6245.45 2453
6246.20 2649
6246.94 2929
6247.69 3055
6248.43 3583
6249.18 3692
6249.92 3880
6250.67 3961
6251.42 3863
6252.16 3712
6252.91 3650
6253.65 3168
6254.40 2805
6255.15 2531
6255.89 2392
6256.64 2308
6257.38 2145
6258.13 1987
6258.88 2037
6259.62 2046
6260.37 2047
6261.12 2106
6261.86 2085
6262.61 2006
6263.36 2064
6264.10 2032
6264.85 2009
6265.60 2146
6266.34 1963
6267.09 2032
6267.84 2101
6268.58 2121
6269.33 2154
6270.08 2003
6270.82 2163
6271.57 2047
6272.32 2148
6273.07 2006
6273.81 2030
6274.56 2001
6275.31 1893
6276.05 2032
6276.80 2182
6277.55 2236
6278.30 2296
6279.04 2301
6279.79 2427
6280.54 2276
6281.29 2257
6282.03 2123
6282.78 2120
6283.53 2100
6284.28 2034
6285.03 2097
6285.77 2102
6286.52 2142
6287.27 2253
6288.02 2345
6288.77 2433
6289.51 2514
6290.26 2639
6291.01 2630
6291.76 2363
6292.51 2195
6293.26 2188
6294.00 2116
6294.75 1946
6295.50 1781
6296.25 1790
6297.00 1864
6297.75 1714
6298.50 1758
6299.24 1801
6299.99 1737
6300.74 1814
6301.49 1615
6302.24 1820
6302.99 1789
6303.74 1760
6304.49 1830
6305.24 1853
6305.99 1817
6306.73 1835
6307.48 1869
6308.23 1880
6308.98 1877
6309.73 1799
6310.48 1889
6311.23 1976
6311.98 1933
6312.73 1964
6313.48 1887
6314.23 1770
6314.98 1697
6315.73 1681
6316.48 1737
6317.23 1671
6317.98 1827
6318.73 1708
6319.48 1715
6320.23 1703
6320.98 1710
6321.73 1767
6322.48 1754
6323.23 1824
6323.98 1723
6324.73 1609
6325.48 1595
6326.23 1727
6326.98 1623
6327.73 1629
6328.48 1678
6329.23 1830
6329.98 1751
6330.73 1677
6331.48 1727
6332.23 1810
6332.98 1661
6333.73 1603
6334.49 1707
6335.24 1649
6335.99 1627
6336.74 1656
6337.49 1648
6338.24 1537
6338.99 1600
6339.74 1511
6340.49 1433
6341.25 1519
6342.00 1579
6342.75 1617
6343.50 1541
6344.25 1614
6345.00 1572
6345.75 1640
6346.51 1661
6347.26 1686
6348.01 1642
6348.76 1665
6349.51 1716
6350.26 1662
6351.02 1830
6351.77 1976
6352.52 2072
6353.27 2290
6354.02 2335
6354.78 2405
6355.53 2474
6356.28 2585
6357.03 2478
6357.78 2245
6358.54 2086
6359.29 1938
6360.04 1878
6360.79 1818
6361.55 1750
6362.30 1830
6363.05 1683
6363.80 1692
6364.56 1802
6365.31 1687
6366.06 1748
6366.81 1730
6367.57 1820
6368.32 1895
6369.07 1953
6369.83 1843
6370.58 1828
6371.33 1880
6372.08 1820
6372.84 1870
6373.59 1751
6374.34 1826
6375.10 1823
6375.85 1686
6376.60 1558
6377.36 1575
6378.11 1557
6378.86 1539
6379.62 1460
6380.37 1539
6381.12 1574
6381.88 1600
6382.63 1464
6383.39 1546
6384.14 1597
6384.89 1611
6385.65 1492
6386.40 1445
6387.16 1445
6387.91 1430
6388.66 1459
6389.42 1419
6390.17 1457
6390.93 1437
6391.68 1511
6392.43 1435
6393.19 1396
6393.94 1375
6394.70 1473
6395.45 1511
6396.21 1306
6396.96 1428
6397.72 1449
6398.47 1426
6399.22 1391
6399.98 1431
6400.73 1341
6401.49 1368
6402.24 1531
6403.00 1376
6403.75 1278
6404.51 1282
6405.26 1460
6406.02 1364
6406.77 1477
6407.53 1401
6408.28 1434
6409.04 1555
6409.79 1683
6410.55 1610
6411.31 1492
6412.06 1537
6412.82 1608
6413.57 1596
6414.33 1557
6415.08 1474
6415.84 1430
6416.59 1476
6417.35 1397
6418.11 1464
6418.86 1451
6419.62 1377
6420.37 1339
6421.13 1322
6421.89 1348
6422.64 1377
6423.40 1348
6424.15 1401
6424.91 1329
6425.67 1258
6426.42 1162
6427.18 1279
6427.94 1332
6428.69 1355
6429.45 1338
6430.20 1395
6430.96 1331
6431.72 1321
6432.47 1273
6433.23 1296
6433.99 1349
6434.74 1304
6435.50 1334
6436.26 1302
6437.02 1296
6437.77 1266
6438.53 1245
6439.29 1377
6440.04 1391
6440.80 1413
6441.56 1358
6442.32 1458
6443.07 1383
6443.83 1234
6444.59 1263
6445.34 1336
6446.10 1352
6446.86 1371
6447.62 1359
6448.37 1356
6449.13 1313
6449.89 1364
6450.65 1373
6451.41 1319
6452.16 1322
6452.92 1304
6453.68 1372
6454.44 1392
6455.19 1395
6455.95 1286
6456.71 1220
6457.47 1247
6458.23 1388
6458.99 1360
6459.74 1250
6460.50 1391
6461.26 1263
6462.02 1352
6462.78 1286
6463.54 1291
6464.29 1380
6465.05 1392
6465.81 1326
6466.57 1382
6467.33 1328
6468.09 1395
6468.85 1426
6469.60 1410
6470.36 1434
6471.12 1392
6471.88 1321
6472.64 1445
6473.40 1383
6474.16 1396
6474.92 1466
6475.68 1437
6476.44 1385
6477.20 1421
6477.95 1398
6478.71 1457
6479.47 1535
6480.23 1599
6480.99 1522
6481.75 1558
6482.51 1603
6483.27 1554
6484.03 1552
6484.79 1600
6485.55 1599
6486.31 1593
6487.07 1656
6487.83 1702
6488.59 1810
6489.35 1735
6490.11 1790
6490.87 1720
6491.63 1758
6492.39 1927
6493.15 2006
6493.91 1889
6494.67 2009
6495.43 2038
6496.19 2118
6496.95 2157
6497.71 2122
6498.47 2109
6499.23 2156
6499.99 2200
6500.76 2151
6501.52 2258
6502.28 2190
6503.04 2030
6503.80 2132
6504.56 2204
6505.32 2137
6506.08 2198
6506.84 2266
6507.60 2456
6508.36 2560
6509.13 2596
6509.89 2627
6510.65 2747
6511.41 2762
6512.17 2768
6512.93 2766
6513.69 2698
6514.45 2662
6515.22 2659
6515.98 2687
6516.74 2626
6517.50 2516
6518.26 2597
6519.02 2508
6519.79 2632
6520.55 2620
6521.31 2795
6522.07 2869
6522.83 2962
6523.60 3056
6524.36 3261
6525.12 3433
6525.88 3535
6526.64 3958
6527.41 4368
6528.17 4820
6528.93 5179
6529.69 5115
6530.46 5239
6531.22 5333
6531.98 5216
6532.74 5161
6533.51 5360
6534.27 5655
6535.03 6276
6535.79 7220
6536.56 8762
6537.32 10054
6538.08 11133
6538.85 11607
6539.61 11576
6540.37 10764
6541.13 9493
6541.90 8128
6542.66 6709
6543.42 5389
6544.19 4543
6544.95 3725
6545.71 3402
6546.48 2978
6547.24 2829
6548.00 2626
6548.77 2528
6549.53 2432
6550.29 2406
6551.06 2357
6551.82 2326
6552.58 2348
6553.35 2275
6554.11 2267
6554.88 2302
6555.64 2114
6556.40 2036
6557.17 2151
6557.93 2097
6558.70 2071
6559.46 1996
6560.22 2090
6560.99 2289
6561.75 2276
6562.52 2100
6563.28 2187
6564.05 2377
6564.81 2549
6565.57 2550
6566.34 2578
6567.10 2681
6567.87 2756
6568.63 2603
6569.40 2655
6570.16 2663
6570.93 2589
6571.69 2587
6572.46 2747
6573.22 2746
6573.99 2878
6574.75 3064
6575.52 3224
6576.28 3221
6577.05 3408
6577.81 3325
6578.58 3287
6579.34 3195
6580.11 3195
6580.87 3201
6581.64 3076
6582.40 3131
6583.17 3202
6583.93 3235
6584.70 3099
6585.47 2991
6586.23 2945
6587.00 2966
6587.76 2796
6588.53 2766
6589.29 2695
6590.06 2664
6590.83 2795
6591.59 2795
6592.36 3065
6593.12 3452
6593.89 3677
6594.66 4027
6595.42 4493
6596.19 4760
6596.96 4801
6597.72 4962
6598.49 4703
6599.25 4283
6600.02 4072
6600.79 3888
6601.55 3557
6602.32 3220
6603.09 2818
6603.85 2736
6604.62 2598
6605.39 2440
6606.15 2487
6606.92 2479
6607.69 2416
6608.46 2325
6609.22 2312
6609.99 2395
6610.76 2416
6611.52 2461
6612.29 2411
6613.06 2416
6613.83 2336
6614.59 2310
6615.36 2227
6616.13 2199
6616.89 2092
6617.66 2053
6618.43 2031
6619.20 2048
6619.96 2083
6620.73 2019
6621.50 2084
6622.27 2183
6623.04 2053
6623.80 1947
6624.57 1998
6625.34 2039
6626.11 2006
6626.88 2070
6627.64 1933
6628.41 1938
6629.18 1994
6629.95 1960
6630.72 2001
6631.48 2001
6632.25 2214
6633.02 2271
6633.79 2298
6634.56 2592
6635.33 2596
6636.10 2622
6636.86 2910
6637.63 2791
6638.40 2631
6639.17 2440
6639.94 2337
6640.71 2301
6641.48 2174
6642.25 1968
6643.01 1928
6643.78 1971
6644.55 1914
6645.32 1870
6646.09 1911
6646.86 1933
6647.63 1934
6648.40 1903
6649.17 1888
6649.94 2021
6650.71 1979
6651.48 1878
6652.25 1988
6653.01 2105
6653.78 2009
6654.55 1800
6655.32 1934
6656.09 1927
6656.86 2035
6657.63 1990
6658.40 2046
6659.17 2090
6659.94 2025
6660.71 1953
6661.48 1962
6662.25 1968
6663.02 1883
6663.79 1894
6664.56 1909
6665.33 1706
6666.10 1711
6666.87 1798
6667.64 1768
6668.42 1803
6669.19 1964
6669.96 1907
6670.73 1958
6671.50 1910
6672.27 2004
6673.04 2070
6673.81 2029
6674.58 2073
6675.35 2029
6676.12 1901
6676.89 1940
6677.66 2021
6678.44 1871
6679.21 2007
6679.98 1981
6680.75 1963
6681.52 1936
6682.29 2007
6683.06 2082
6683.83 2272
6684.60 2393
6685.38 2585
6686.15 2789
6686.92 2935
6687.69 2932
6688.46 2845
6689.23 2662
6690.01 2564
6690.78 2365
6691.55 2131
6692.32 1981
6693.09 1938
6693.86 1846
6694.64 1837
6695.41 1908
6696.18 1890
6696.95 1731
6697.73 1814
6698.50 1813
6699.27 1806
6700.04 1693
6700.81 1758
6701.59 1782
6702.36 1809
6703.13 1784
6703.90 1766
6704.68 1740
6705.45 1911
6706.22 1845
6706.99 1776
6707.77 1881
6708.54 1706
6709.31 1695
6710.09 1882
6710.86 1815
6711.63 1777
6712.40 1818
6713.18 1687
6713.95 1633
6714.72 1736
6715.50 1774
6716.27 1731
6717.04 1489
6717.82 1611
6718.59 1761
6719.36 1662
6720.14 1582
6720.91 1555
6721.68 1645
6722.46 1679
6723.23 1651
6724.00 1674
6724.78 1771
6725.55 1724
6726.33 1787
6727.10 1739
6727.87 1753
6728.65 1791
6729.42 1637
6730.20 1705
6730.97 1698
6731.74 1667
6732.52 1786
6733.29 1723
6734.07 1722
6734.84 1679
6735.61 1702
6736.39 1726
6737.16 1827
6737.94 1723
6738.71 1693
6739.49 1576
6740.26 1810
6741.04 1832
6741.81 1897
6742.59 1700
6743.36 1729
6744.13 1796
6744.91 1799
6745.68 1752
6746.46 1875
6747.23 1864
6748.01 2122
6748.78 2073
6749.56 1994
6750.33 2065
6751.11 2150
6751.89 2409
6752.66 2513
6753.44 2840
6754.21 2959
6754.99 2760
6755.76 2767
6756.54 2712
6757.31 2311
6758.09 2240
6758.86 2071
6759.64 1950
6760.42 1825
6761.19 1786
6761.97 1781
6762.74 1735
6763.52 1648
6764.30 1713
6765.07 1729
6765.85 1797
6766.62 1662
6767.40 1697
6768.18 1719
6768.95 1696
6769.73 1815
6770.51 1728
6771.28 1774
6772.06 1901
6772.83 1553
6773.61 1577
6774.39 1664
6775.16 1611
6775.94 1474
6776.72 1489
6777.49 1572
6778.27 1539
6779.05 1516
6779.82 1582
6780.60 1690
6781.38 1583
6782.16 1687
6782.93 1561
6783.71 1490
6784.49 1621
6785.26 1745
6786.04 1530
6786.82 1471
6787.60 1494
6788.37 1552
6789.15 1608
6789.93 1615
6790.71 1507
6791.48 1535
6792.26 1494
6793.04 1466
6793.82 1501
6794.59 1504
6795.37 1492
6796.15 1451
6796.93 1482
6797.70 1469
6798.48 1504
6799.26 1462
6800.04 1602
6800.82 1568
6801.60 1633
6802.37 1695
6803.15 1686
6803.93 1722
6804.71 1893
6805.49 1925
6806.26 1729
6807.04 1590
6807.82 1684
6808.60 1640
6809.38 1697
6810.16 1521
6810.94 1604
6811.71 1561
6812.49 1463
6813.27 1458
6814.05 1414
6814.83 1629
6815.61 1591
6816.39 1566
6817.17 1577
6817.95 1634
6818.73 1575
6819.50 1617
6820.28 1671
6821.06 1503
6821.84 1519
6822.62 1538
6823.40 1419
6824.18 1505
6824.96 1431
6825.74 1571
6826.52 1538
6827.30 1514
6828.08 1646
6828.86 1459
6829.64 1441
6830.42 1494
6831.20 1517
6831.98 1444
6832.76 1368
6833.54 1461
6834.32 1449
6835.10 1445
6835.88 1416
6836.66 1345
6837.44 1372
6838.22 1360
6839.00 1375
6839.78 1406
6840.56 1424
6841.34 1471
6842.12 1494
6842.90 1434
6843.68 1383
6844.46 1359
6845.24 1411
6846.02 1413
6846.80 1428
6847.58 1479
6848.36 1673
6849.14 1830
6849.93 2034
6850.71 2300
6851.49 2721
6852.27 2821
6853.05 3031
6853.83 3001
6854.61 2894
6855.39 2705
6856.17 2569
6856.96 2108
6857.74 1989
6858.52 1915
6859.30 1793
6860.08 1711
6860.86 1646
6861.64 1586
6862.43 1506
6863.21 1562
6863.99 1569
6864.77 1730
6865.55 1635
6866.33 1741
6867.12 1805
6867.90 1776
6868.68 1628
6869.46 1740
6870.24 1707
6871.03 1647
6871.81 1621
6872.59 1763
6873.37 1679
6874.16 1591
6874.94 1619
6875.72 1613
6876.50 1632
6877.28 1615
6878.07 1737
6878.85 1720
6879.63 1716
6880.42 1811
6881.20 1860
6881.98 1953
6882.76 2023
6883.55 2113
6884.33 2027
6885.11 2214
6885.89 2467
6886.68 2599
6887.46 2950
6888.24 3525
6889.03 4079
6889.81 4238
6890.59 4345
6891.38 3908
6892.16 3489
6892.94 3171
6893.73 2678
6894.51 2434
6895.29 2275
6896.08 2173
6896.86 1965
6897.64 1938
6898.43 1939
6899.21 1833
6900.00 1914
6900.78 2028
6901.56 1968
6902.35 1924
6903.13 2075
6903.91 2025
6904.70 2074
6905.48 2017
6906.27 1864
6907.05 2055
6907.84 2110
6908.62 2116
6909.40 2246
6910.19 2045
6910.97 2041
6911.76 1917
6912.54 1872
6913.33 1921
6914.11 1819
6914.90 1801
6915.68 1811
6916.46 1815
6917.25 1792
6918.03 1705
6918.82 1721
6919.60 1676
6920.39 1746
6921.17 1742
6921.96 1727
6922.74 1747
6923.53 1717
6924.31 1772
6925.10 1869
6925.88 1893
6926.67 2085
6927.45 1882
6928.24 1865
6929.03 2038
6929.81 2024
6930.60 2100
6931.38 1947
6932.17 2017
6932.95 2082
6933.74 2334
6934.52 2352
6935.31 2435
6936.10 2628
6936.88 2448
6937.67 2332
6938.45 2229
6939.24 2099
6940.03 1996
6940.81 2017
6941.60 2100
6942.38 1997
6943.17 2043
6943.96 2056
6944.74 2093
6945.53 2418
6946.32 2345
6947.10 2327
6947.89 2341
6948.68 2312
6949.46 2504
6950.25 2513
6951.03 2460
6951.82 2429
6952.61 2449
6953.40 2391
6954.18 2323
6954.97 2393
6955.76 2439
6956.54 2370
6957.33 2509
6958.12 2631
6958.90 2576
6959.69 2507
6960.48 2453
6961.27 2497
6962.05 2579
6962.84 2491
6963.63 2530
6964.41 2488
6965.20 2480
6965.99 2531
6966.78 2430
6967.56 2446
6968.35 2723
6969.14 2690
6969.93 2795
6970.72 2874
6971.50 2822
6972.29 2887
6973.08 2868
6973.87 2980
6974.66 2932
6975.44 2831
6976.23 2860
6977.02 2962
6977.81 3062
6978.60 2973
6979.38 2990
6980.17 3398
6980.96 3508
6981.75 3757
6982.54 3948
6983.33 4400
6984.11 5043
6984.90 5991
6985.69 7125
6986.48 8261
6987.27 9094
6988.06 9160
6988.85 9146
6989.64 8703
6990.42 7851
6991.21 6843
6992.00 6018
6992.79 5189
6993.58 4692
6994.37 4006
6995.16 3720
6995.95 3605
6996.74 3761
6997.53 4274
6998.32 4883
6999.10 5927
6999.89 6808
7000.68 7885
7001.47 8441
7002.26 9001
7003.05 8803
7003.84 8297
7004.63 7687
7005.42 6400
7006.21 5498
7007.00 4610
7007.79 3959
7008.58 3562
7009.37 3108
7010.16 2920
7010.95 2982
7011.74 2963
7012.53 2890
7013.32 3003
7014.11 3195
7014.90 3159
7015.69 3014
7016.48 2931
7017.27 2861
7018.06 2620
7018.85 2554
7019.64 2585
7020.43 2541
7021.23 2330
7022.02 2469
7022.81 2590
7023.60 2592
7024.39 2834
7025.18 2764
7025.97 2745
7026.76 2754
7027.55 2689
7028.34 2837
7029.13 2819
7029.93 2610
7030.72 2626
7031.51 2465
7032.30 2408
7033.09 2131
7033.88 2146
7034.67 2164
7035.46 2263
7036.26 2340
7037.05 2438
7037.84 2500
7038.63 2499
7039.42 2646
7040.21 2629
7041.01 2723
7041.80 2657
7042.59 2642
7043.38 2599
7044.17 2585
7044.97 2372
7045.76 2347
7046.55 2429
7047.34 2471
7048.13 2541
7048.93 2518
7049.72 2571
7050.51 2695
7051.30 3017
7052.09 3115
7052.89 3109
7053.68 3069
7054.47 2978
7055.26 2568
7056.06 2521
7056.85 2314
7057.64 2252
7058.44 2298
7059.23 2231
7060.02 2151
7060.81 2181
7061.61 2224
7062.40 2179
7063.19 2246
7063.99 2343
7064.78 2223
7065.57 2129
7066.37 2299
7067.16 2290
7067.95 2165
7068.74 2087
7069.54 2232
7070.33 2201
7071.13 2154
7071.92 2063
7072.71 2140
7073.51 2055
7074.30 2076
7075.09 2117
7075.89 2091
7076.68 1942
7077.47 1916
7078.27 1944
7079.06 1877
7079.86 1952
7080.65 1951
7081.44 1973
7082.24 2015
7083.03 1861
7083.83 1781
7084.62 1839
7085.41 1863
7086.21 1968
7087.00 1948
7087.80 2051
7088.59 2045
7089.39 2123
7090.18 2060
7090.98 2057
7091.77 2096
7092.56 1980
7093.36 1875
7094.15 1872
7094.95 1888
7095.74 1779
7096.54 1711
7097.33 1648
7098.13 1738
7098.92 1717
7099.72 1641
7100.51 1566
7101.31 1486
7102.10 1570
7102.90 1534
7103.69 1580
7104.49 1515
7105.29 1542
7106.08 1431
7106.88 1410
7107.67 1350
7108.47 1390
7109.26 1419
7110.06 1465
7110.85 1555
7111.65 1464
7112.45 1313
7113.24 1293
7114.04 1470
7114.83 1400
7115.63 1362
7116.42 1488
7117.22 1531
7118.02 1441
7118.81 1531
7119.61 1479
7120.41 1480
7121.20 1413
7122.00 1416
7122.79 1400
7123.59 1445
7124.39 1422
7125.18 1358
7125.98 1293
7126.78 1280
7127.57 1359
7128.37 1466
7129.17 1478
7129.96 1353
7130.76 1557
7131.56 1494
7132.35 1376
7133.15 1354
7133.95 1402
7134.74 1404
7135.54 1421
7136.34 1338
7137.14 1289
7137.93 1304
7138.73 1315
7139.53 1343
7140.33 1264
7141.12 1273
7141.92 1292
7142.72 1320
7143.51 1442
7144.31 1321
7145.11 1279
7145.91 1396
7146.71 1372
7147.50 1358
7148.30 1333
7149.10 1330
7149.90 1232
7150.69 1237
7151.49 1231
7152.29 1182
7153.09 1263
7153.89 1250
7154.68 1257
7155.48 1236
7156.28 1292
7157.08 1247
7157.88 1250
7158.68 1250
7159.47 1238
7160.27 1247
7161.07 1207
7161.87 1234
7162.67 1159
7163.47 1096
7164.27 1205
7165.06 1296
7165.86 1200
7166.66 1219
7167.46 1178
7168.26 1206
7169.06 1160
7169.86 1164
7170.66 1234
7171.46 1216
7172.25 1215
7173.05 1296
7173.85 1236
7174.65 1196
7175.45 1217
7176.25 1249
7177.05 1193
7177.85 1142
7178.65 1194
7179.45 1159
7180.25 1265
7181.05 1263
7181.85 1331
7182.65 1357
7183.45 1435
7184.25 1441
7185.05 1424
7185.85 1378
7186.65 1451
7187.45 1395
7188.25 1357
7189.05 1377
7189.85 1224
7190.65 1203
7191.45 1231
7192.25 1119
7193.05 1159
7193.85 1146
7194.65 1116
7195.45 1140
7196.25 1260
7197.05 1186
7197.85 1146
7198.65 1156
7199.45 1090
7200.25 1227
7201.05 1189
7201.85 1125
7202.65 1133
7203.46 1158
7204.26 1260
7205.06 1076
7205.86 1130
7206.66 1154
7207.46 1090
7208.26 1099
7209.06 1134
7209.86 1124
7210.66 1138
7211.47 1076
7212.27 1149
7213.07 1225
7213.87 1151
7214.67 1184
7215.47 1130
7216.27 1193
7217.08 1205
7217.88 1321
7218.68 1331
7219.48 1296
7220.28 1231
7221.09 1359
7221.89 1290
7222.69 1193
7223.49 1201
7224.29 1155
7225.10 1197
7225.90 1175
7226.70 1233
7227.50 1188
7228.30 1134
7229.11 1145
7229.91 1131
7230.71 1182
7231.51 1139
7232.32 1066
7233.12 1102
7233.92 1166
7234.72 1225
7235.53 1226
7236.33 1145
7237.13 1146
7237.93 1193
7238.74 1128
7239.54 1245
7240.34 1377
7241.15 1387
7241.95 1207
7242.75 1176
7243.55 1289
7244.36 1361
7245.16 1249
7245.96 1268
7246.77 1217
7247.57 1205
7248.37 1259
7249.18 1175
7249.98 1291
7250.78 1412
7251.59 1298
7252.39 1267
7253.20 1235
7254.00 1261
7254.80 1293
7255.61 1317
7256.41 1353
7257.21 1378
7258.02 1416
7258.82 1371
7259.63 1222
7260.43 1286
7261.23 1267
7262.04 1298
7262.84 1253
7263.65 1364
7264.45 1293
7265.26 1351
7266.06 1354
7266.86 1365
7267.67 1304
7268.47 1426
7269.28 1463
7270.08 1419
7270.89 1481
7271.69 1351
7272.50 1430
7273.30 1479
7274.11 1418
7274.91 1411
7275.71 1431
7276.52 1394
7277.32 1442
7278.13 1442
7278.93 1533
7279.74 1536
7280.55 1642
7281.35 1739
7282.16 1851
7282.96 2139
7283.77 2439
7284.57 2912
7285.38 3281
7286.18 3643
7286.99 3633
7287.79 3677
7288.60 3432
7289.40 3173
7290.21 2826
7291.02 2532
7291.82 2187
7292.63 1959
7293.43 1982
7294.24 1827
7295.05 1716
7295.85 1778
7296.66 1783
7297.46 1711
7298.27 1762
7299.08 1722
7299.88 1707
7300.69 1798
7301.49 1687
7302.30 1724
7303.11 1912
7303.91 1905
7304.72 1951
7305.53 1923
7306.33 1923
7307.14 2015
7307.95 2033
7308.75 2151
7309.56 2328
7310.37 2452
7311.17 2771
7311.98 2919
7312.79 2921
7313.59 3004
7314.40 2871
7315.21 2868
7316.02 2825
7316.82 2681
7317.63 2757
7318.44 3193
7319.24 3513
7320.05 3722
7320.86 4296
7321.67 4659
7322.47 4846
7323.28 4888
7324.09 4840
7324.90 4649
7325.70 4153
7326.51 3662
7327.32 3359
7328.13 2929
7328.94 2543
7329.74 2290
7330.55 2283
7331.36 2096
7332.17 1986
7332.98 1978
7333.78 1884
7334.59 1738
7335.40 1779
7336.21 1858
7337.02 1823
7337.82 1883
7338.63 1896
7339.44 1993
7340.25 1984
7341.06 1851
7341.87 1849
7342.68 1949
7343.48 1946
7344.29 1818
7345.10 1911
7345.91 1924
7346.72 1862
7347.53 2029
7348.34 2062
7349.15 2020
7349.95 1918
7350.76 1951
7351.57 1932
7352.38 1846
7353.19 1975
7354.00 1810
7354.81 1816
7355.62 1884
7356.43 1896
7357.24 1774
7358.05 1765
7358.86 1877
7359.67 1912
7360.48 1911
7361.29 1995
7362.09 2116
7362.90 2013
7363.71 1997
7364.52 2042
7365.33 2039
7366.14 1933
7366.95 1985
7367.76 2034
7368.57 1946
7369.38 1894
7370.19 1860
7371.00 1921
7371.81 1936
7372.62 2051
7373.43 1854
7374.25 1853
7375.06 1896
7375.87 1963
7376.68 1874
7377.49 2028
7378.30 2173
7379.11 2270
7379.92 2611
7380.73 2778
7381.54 2988
7382.35 3190
7383.16 3451
7383.97 3514
7384.78 3542
7385.59 3205
7386.41 2961
7387.22 2653
7388.03 2464
7388.84 2303
7389.65 2050
7390.46 2053
7391.27 1960
7392.08 1829
7392.89 1855
7393.71 1797
7394.52 1794
7395.33 1815
7396.14 1806
7396.95 1889
7397.76 2035
7398.58 2021
7399.39 2216
7400.20 2492
7401.01 2633
7401.82 2783
7402.63 2859
7403.45 2842
7404.26 2659
7405.07 2491
7405.88 2420
7406.69 2445
7407.51 2386
7408.32 2405
7409.13 2441
7409.94 2382
7410.76 2264
7411.57 2242
7412.38 2147
7413.19 1934
7414.01 1872
7414.82 1730
7415.63 1693
7416.44 1627
7417.26 1561
7418.07 1578
7418.88 1526
7419.69 1628
7420.51 1574
7421.32 1548
7422.13 1607
7422.95 1604
7423.76 1580
7424.57 1487
7425.39 1490
7426.20 1510
7427.01 1537
7427.83 1471
7428.64 1484
7429.45 1412
7430.27 1417
7431.08 1457
7431.89 1437
7432.71 1401
7433.52 1378
7434.33 1449
7435.15 1331
7435.96 1351
7436.77 1374
7437.59 1419
7438.40 1492
7439.22 1569
7440.03 1539
7440.84 1417
7441.66 1578
7442.47 1464
7443.29 1445
7444.10 1332
7444.91 1307
7445.73 1415
7446.54 1406
7447.36 1401
7448.17 1417
7448.99 1340
7449.80 1369
7450.62 1371
7451.43 1307
7452.24 1366
7453.06 1355
7453.87 1418
7454.69 1374
7455.50 1312
7456.32 1249
7457.13 1315
7457.95 1369
7458.76 1380
7459.58 1348
7460.39 1301
7461.21 1386
7462.02 1374
7462.84 1408
7463.65 1501
7464.47 1438
7465.28 1494
7466.10 1411
7466.92 1458
7467.73 1347
7468.55 1331
7469.36 1355
7470.18 1372
7470.99 1360
7471.81 1337
7472.62 1448
7473.44 1383
7474.26 1336
7475.07 1336
7475.89 1413
7476.70 1364
7477.52 1363
7478.34 1339
7479.15 1308
7479.97 1319
7480.78 1388
7481.60 1261
7482.42 1187
7483.23 1226
7484.05 1203
7484.87 1202
7485.68 1091
7486.50 1073
7487.32 1154
7488.13 1151
7488.95 1117
7489.76 1094
7490.58 1225
7491.40 1176
7492.22 1158
7493.03 1180
7493.85 1156
7494.67 1025
7495.48 1143
7496.30 1181
7497.12 1131
7497.93 1181
7498.75 1194
7499.57 1133
7500.39 1094
7501.20 1032
7502.02 1120
7502.84 1023
7503.66 1060
7504.47 1059
7505.29 1047
7506.11 1157
7506.93 1033
7507.74 1031
7508.56 970
7509.38 1019
7510.20 981
7511.01 988
7511.83 980
7512.65 982
7513.47 1056
7514.29 1021
7515.10 1048
7515.92 1033
7516.74 1126
7517.56 1064
7518.38 1023
7519.19 1032
7520.01 971
7520.83 900
7521.65 1007
7522.47 1024
7523.29 950
7524.11 1003
7524.92 923
7525.74 1004
7526.56 1032
7527.38 922
7528.20 911
7529.02 1006
7529.84 1023
7530.66 981
7531.47 952
7532.29 1028
7533.11 1020
7533.93 999
7534.75 994
7535.57 1028
7536.39 1046
7537.21 999
7538.03 1034
7538.85 1025
7539.67 961
7540.49 963
7541.31 939
7542.12 983
7542.94 966
7543.76 983
7544.58 960
7545.40 1053
7546.22 997
7547.04 1056
7547.86 1058
7548.68 1050
7549.50 1098
7550.32 1116
7551.14 1030
7551.96 1011
7552.78 1050
7553.60 994
7554.42 998
7555.24 1020
7556.06 979
7556.88 1029
7557.70 1039
7558.52 1019
7559.35 1036
7560.17 980
7560.99 958
7561.81 1027
7562.63 947
7563.45 1001
7564.27 956
7565.09 1034
7565.91 1037
7566.73 1017
7567.55 1034
7568.37 961
7569.19 1071
7570.02 1048
7570.84 1086
7571.66 1052
7572.48 1106
7573.30 1022
7574.12 1017
7574.94 1037
7575.76 1002
7576.59 956
7577.41 1021
7578.23 1036
7579.05 984
7579.87 978
7580.69 971
7581.51 1046
7582.34 1000
7583.16 1015
7583.98 1072
7584.80 1042
7585.62 1068
7586.45 1067
7587.27 1056
7588.09 1120
7588.91 1169
7589.73 1081
7590.56 1145
7591.38 1179
7592.20 1213
7593.02 1237
7593.85 1229
7594.67 1212
7595.49 1114
7596.31 1200
7597.14 1109
7597.96 1139
7598.78 1245
7599.60 1161
7600.43 1197
7601.25 1189
7602.07 1322
7602.89 1354
7603.72 1235
7604.54 1330
7605.36 1471
7606.19 1466
7607.01 1583
7607.83 1554
7608.66 1466
7609.48 1565
7610.30 1403
7611.12 1332
7611.95 1419
7612.77 1402
7613.59 1318
7614.42 1321
7615.24 1327
7616.07 1418
7616.89 1487
7617.71 1619
7618.54 1768
7619.36 1810
7620.18 1835
7621.01 1807
7621.83 1685
7622.66 1578
7623.48 1495
7624.30 1438
7625.13 1372
7625.95 1381
7626.78 1408
7627.60 1391
7628.42 1338
7629.25 1438
7630.07 1535
7630.90 1677
7631.72 1630
7632.55 1713
7633.37 1851
7634.19 1884
7635.02 1854
7635.84 1887
7636.67 1715
7637.49 1591
7638.32 1536
7639.14 1464
7639.97 1360
7640.79 1411
7641.62 1218
7642.44 1147
7643.27 1126
7644.09 1106
7644.92 1156
7645.74 1010
7646.57 1044
7647.39 1048
7648.22 1072
7649.04 1088
7649.87 1183
7650.70 1192
7651.52 991
7652.35 1059
7653.17 1066
7654.00 1041
7654.82 1018
7655.65 1180
7656.47 1058
7657.30 963
7658.13 989
7658.95 1040
7659.78 1062
7660.60 1020
7661.43 1017
7662.26 1041
7663.08 1023
7663.91 1029
7664.73 983
7665.56 1059
7666.39 1071
7667.21 1097
7668.04 1015
7668.87 1076
7669.69 1147
7670.52 1096
7671.35 1083
7672.17 1031
7673.00 1048
7673.83 1105
7674.65 1052
7675.48 1075
7676.31 1062
7677.13 1009
7677.96 1008
7678.79 1069
7679.61 1016
7680.44 1054
7681.27 1022
7682.09 1030
7682.92 1053
7683.75 1028
7684.58 1009
7685.40 1098
7686.23 1060
7687.06 1096
7687.89 1044
7688.71 1093
7689.54 1048
7690.37 977
7691.20 968
7692.02 1001
7692.85 895
7693.68 1084
7694.51 1126
7695.33 1064
7696.16 997
7696.99 1048
7697.82 1086
7698.65 1065
7699.47 1177
7700.30 1227
7701.13 1217
7701.96 1193
7702.79 1204
7703.62 1089
7704.44 1089
7705.27 1135
7706.10 1079
7706.93 985
7707.76 995
7708.59 1033
7709.41 1106
7710.24 1072
7711.07 954
7711.90 943
7712.73 983
7713.56 1006
7714.39 1017
7715.22 950
7716.05 997
7716.87 1007
7717.70 947
7718.53 971
7719.36 1046
7720.19 1020
7721.02 987
7721.85 905
7722.68 1002
7723.51 932
7724.34 946
7725.17 956
7726.00 914
7726.83 944
7727.66 975
7728.48 914
7729.31 968
7730.14 962
7730.97 844
7731.80 910
7732.63 983
7733.46 942
7734.29 921
7735.12 870
7735.95 956
7736.78 943
7737.61 911
7738.44 901
7739.27 934
7740.10 960
7740.93 940
7741.77 1001
7742.60 925
7743.43 958
7744.26 988
7745.09 1052
7745.92 1079
7746.75 1114
7747.58 1154
7748.41 1288
7749.24 1327
7750.07 1362
7750.90 1349
7751.73 1307
7752.56 1222
7753.39 1157
7754.23 1131
7755.06 1058
7755.89 1054
7756.72 997
7757.55 993
7758.38 930
7759.21 984
7760.04 1052
7760.88 1055
7761.71 978
7762.54 925
7763.37 985
7764.20 973
7765.03 941
7765.86 932
7766.70 909
7767.53 977
7768.36 972
7769.19 934
7770.02 964
7770.86 1002
7771.69 985
7772.52 955
7773.35 955
7774.18 910
7775.02 884
7775.85 923
7776.68 970
7777.51 1039
7778.34 981
7779.18 1077
7780.01 1078
7780.84 947
7781.67 986
7782.51 969
7783.34 964
7784.17 925
7785.00 973
7785.84 928
7786.67 987
7787.50 1017
7788.34 1021
7789.17 1015
7790.00 970
7790.83 958
7791.67 945
7792.50 979
7793.33 1065
7794.17 1067
7795.00 930
7795.83 963
7796.67 938
7797.50 1016
7798.33 1032
7799.17 1024
7800.00 1014
7800.83 1003
7801.67 1092
7802.50 1027
7803.33 1151
7804.17 1095
7805.00 1087
7805.84 1094
7806.67 1108
7807.50 1075
7808.34 1028
7809.17 1100
7810.01 1169
7810.84 1184
7811.67 1094
7812.51 1081
7813.34 1248
7814.18 1322
7815.01 1413
7815.84 1517
7816.68 1569
7817.51 1525
7818.35 1477
7819.18 1511
7820.02 1459
7820.85 1324
7821.69 1286
7822.52 1372
7823.36 1408
7824.19 1459
7825.03 1472
7825.86 1443
7826.69 1527
7827.53 1626
7828.36 1700
7829.20 1804
7830.03 1685
7830.87 1556
7831.71 1598
7832.54 1600
7833.38 1647
7834.21 1567
7835.05 1541
7835.88 1644
7836.72 1672
7837.55 1620
7838.39 1578
7839.22 1479
7840.06 1435
7840.90 1440
7841.73 1349
7842.57 1387
7843.40 1346
7844.24 1353
7845.07 1322
7845.91 1376
7846.75 1354
7847.58 1290
7848.42 1197
7849.25 1229
7850.09 1175
7850.93 1131
7851.76 1163
7852.60 1253
7853.44 1178
7854.27 1315
7855.11 1291
7855.94 1180
7856.78 1205
7857.62 1115
7858.45 1118
7859.29 1257
7860.13 1347
7860.96 1310
7861.80 1310
7862.64 1356
7863.47 1354
7864.31 1277
7865.15 1250
7865.99 1162
7866.82 1122
7867.66 1217
7868.50 1164
7869.33 1169
7870.17 1201
7871.01 1278
7871.85 1270
7872.68 1248
7873.52 1353
7874.36 1359
7875.20 1321
7876.03 1378
7876.87 1454
7877.71 1602
7878.55 1736
7879.38 1798
7880.22 1832
7881.06 1761
7881.90 1597
7882.74 1530
7883.57 1437
7884.41 1339
7885.25 1325
7886.09 1240
7886.93 1235
7887.76 1287
7888.60 1205
7889.44 1298
7890.28 1368
7891.12 1397
7891.96 1547
7892.79 1629
7893.63 1714
7894.47 1634
7895.31 1525
7896.15 1474
7896.99 1443
7897.83 1368
7898.66 1298
7899.50 1405
7900.34 1382
7901.18 1355
7902.02 1267
7902.86 1284
7903.70 1249
7904.54 1258
7905.38 1228
7906.21 1243
7907.05 1198
7907.89 1147
7908.73 1251
7909.57 1167
7910.41 1222
7911.25 1144
7912.09 1216
7912.93 1193
7913.77 1192
7914.61 1215
7915.45 1357
7916.29 1367
7917.13 1358
7917.97 1512
7918.81 1472
7919.65 1522
7920.49 1543
7921.33 1512
7922.17 1474
7923.01 1377
7923.85 1392
7924.69 1353
7925.53 1323
7926.37 1269
7927.21 1173
7928.05 1230
7928.89 1121
7929.73 1159
7930.57 1073
7931.41 1135
7932.25 1096
7933.09 1076
7933.93 1085
7934.77 1009
7935.61 1104
7936.45 1034
7937.29 1098
7938.14 1123
7938.98 1176
7939.82 1086
7940.66 1050
7941.50 1136
7942.34 1091
7943.18 1147
7944.02 1140
7944.86 1199
7945.70 1232
7946.55 1279
7947.39 1280
7948.23 1287
7949.07 1284
7949.91 1225
7950.75 1240
7951.59 1217
7952.44 1174
7953.28 1313
7954.12 1234
7954.96 1410
7955.80 1322
7956.65 1421
7957.49 1403
7958.33 1349
7959.17 1389
7960.01 1412
7960.86 1378
7961.70 1402
7962.54 1414
7963.38 1293
7964.22 1325
7965.07 1306
7965.91 1350
7966.75 1494
7967.59 1519
7968.44 1689
7969.28 1745
7970.12 1750
7970.96 1639
7971.81 1557
7972.65 1470
7973.49 1333
7974.33 1269
7975.18 1319
7976.02 1265
7976.86 1240
7977.71 1126
7978.55 1137
7979.39 1199
7980.23 1251
7981.08 1243
7981.92 1299
7982.76 1121
7983.61 1154
7984.45 1145
7985.29 1198
7986.14 1144
7986.98 1202
7987.82 1178
7988.67 1123
7989.51 1117
7990.36 1054
7991.20 1078
7992.04 1060
7992.89 1052
7993.73 967
7994.57 962
7995.42 949
7996.26 1033
7997.11 1007
7997.95 961
7998.79 971
7999.64 1024
8000.48 949
8001.33 915
8002.17 865
8003.01 900
8003.86 882
8004.70 891
8005.55 923
8006.39 931
8007.24 966
8008.08 931
8008.93 909
8009.77 872
8010.62 865
8011.46 863
8012.30 904
8013.15 867
8013.99 924
8014.84 952
8015.68 931
8016.53 919
8017.37 884
8018.22 891
8019.06 851
8019.91 908
8020.76 877
8021.60 853
8022.45 892
8023.29 880
8024.14 924
8024.98 908
8025.83 845
8026.67 831
8027.52 830
8028.36 867
8029.21 863
8030.06 916
8030.90 919
8031.75 832
8032.59 869
8033.44 825
8034.28 882
8035.13 953
8035.98 913
8036.82 805
8037.67 834
8038.52 850
8039.36 849
8040.21 792
8041.05 827
8041.90 874
8042.75 846
8043.59 774
8044.44 827
8045.29 883
8046.13 823
8046.98 831
8047.83 810
8048.67 780
8049.52 846
8050.37 810
8051.21 816
8052.06 919
8052.91 939
8053.75 874
8054.60 826
8055.45 782
8056.30 807
8057.14 759
8057.99 776
8058.84 815
8059.68 885
8060.53 879
8061.38 809
8062.23 751
8063.07 755
8063.92 826
8064.77 903
8065.62 857
8066.46 839
8067.31 872
8068.16 781
8069.01 829
8069.85 824
8070.70 732
8071.55 728
8072.40 771
8073.25 749
8074.09 758
8074.94 784
8075.79 842
8076.64 794
8077.49 817
8078.34 718
8079.18 830
8080.03 706
8080.88 775
8081.73 664
8082.58 722
8083.43 762
8084.27 832
8085.12 855
8085.97 778
8086.82 717
8087.67 803
8088.52 846
8089.37 766
8090.22 812
8091.06 859
8091.91 812
8092.76 827
8093.61 813
8094.46 776
8095.31 815
8096.16 801
8097.01 782
8097.86 788
8098.71 714
8099.56 768
8100.41 767
8101.26 804
8102.11 803
8102.95 829
8103.80 762
8104.65 774
8105.50 786
8106.35 824
8107.20 785
8108.05 794
8108.90 781
8109.75 742
8110.60 797
8111.45 854
8112.30 767
8113.15 747
8114.00 725
8114.85 827
8115.70 880
8116.55 891
8117.40 800
8118.25 829
8119.10 831
8119.96 794
8120.81 770
8121.66 762
8122.51 802
8123.36 871
8124.21 785
8125.06 885
8125.91 870
8126.76 895
8127.61 786
8128.46 839
8129.31 825
8130.16 751
8131.02 747
8131.87 801
8132.72 882
8133.57 835
8134.42 872
8135.27 870
8136.12 803
8136.97 762
8137.83 822
8138.68 769
8139.53 919
8140.38 901
8141.23 960
8142.08 923
8142.93 961
8143.79 971
8144.64 990
8145.49 1008
8146.34 1011
8147.19 1004
8148.05 1027
8148.90 1025
8149.75 989
8150.60 864
8151.45 975
8152.31 978
8153.16 904
8154.01 909
8154.86 1059
8155.71 1028
8156.57 1105
8157.42 1171
8158.27 1048
8159.12 1142
8159.98 1072
8160.83 1026
8161.68 913
8162.54 897
8163.39 843
8164.24 842
8165.09 898
8165.95 856
8166.80 786
8167.65 847
8168.51 873
8169.36 845
8170.21 856
8171.06 820
8171.92 901
8172.77 869
8173.62 839
8174.48 851
8175.33 888
8176.18 858
8177.04 786
8177.89 859
8178.74 748
8179.60 788
8180.45 777
8181.31 814
8182.16 734
8183.01 781
8183.87 753
8184.72 784
8185.57 771
8186.43 747
8187.28 752
8188.14 730
8188.99 759
8189.84 795
8190.70 773
8191.55 745
8192.41 778
8193.26 760
8194.12 755
8194.97 708
8195.83 807
8196.68 782
8197.53 825
8198.39 693
8199.24 737
8200.10 751
8200.95 804
8201.81 796
8202.66 800
8203.52 732
8204.37 770
8205.23 805
8206.08 791
8206.94 847
8207.79 806
8208.65 857
8209.50 780
8210.36 789
8211.21 796
8212.07 807
8212.92 722
8213.78 782
8214.63 788
8215.49 790
8216.34 777
8217.20 779
8218.06 731
8218.91 818
8219.77 833
8220.62 815
8221.48 719
8222.33 798
8223.19 879
8224.05 804
8224.90 827
8225.76 823
8226.61 876
8227.47 953
8228.33 876
8229.18 833
8230.04 798
8230.90 796
8231.75 750
8232.61 725
8233.46 746
8234.32 789
8235.18 780
8236.03 821
8236.89 750
8237.75 755
8238.60 648
8239.46 750
8240.32 757
8241.17 817
8242.03 816
8242.89 699
8243.74 688
8244.60 747
8245.46 707
8246.32 672
8247.17 774
8248.03 753
8248.89 750
8249.74 753
8250.60 802
8251.46 798
8252.32 812
8253.17 765
8254.03 770
8254.89 733
8255.75 750
8256.60 745
8257.46 727
8258.32 741
8259.18 737
8260.04 758
8260.89 775
8261.75 746
8262.61 735
8263.47 748
8264.32 718
8265.18 710
8266.04 801
8266.90 751
8267.76 753
8268.62 765
8269.47 782
8270.33 795
8271.19 867
8272.05 763
8272.91 736
8273.77 753
8274.62 772
8275.48 743
8276.34 757
8277.20 727
8278.06 762
8278.92 725
8279.78 771
8280.64 792
8281.49 781
8282.35 745
8283.21 778
8284.07 797
8284.93 832
8285.79 841
8286.65 791
8287.51 834
8288.37 872
8289.23 905
8290.09 832
8290.95 816
8291.80 867
8292.66 983
8293.52 1017
8294.38 1105
8295.24 1030
8296.10 1046
8296.96 980
8297.82 995
8298.68 1044
8299.54 898
8300.40 872
8301.26 874
8302.12 859
8302.98 805
8303.84 835
8304.70 883
8305.56 892
8306.42 898
8307.28 943
8308.14 911
8309.00 927
8309.86 846
8310.72 855
8311.58 811
8312.44 878
8313.31 886
8314.17 919
8315.03 900
8315.89 832
8316.75 842
8317.61 898
8318.47 952
8319.33 988
8320.19 902
8321.05 931
8321.91 901
8322.77 920
8323.64 906
8324.50 783
8325.36 789
8326.22 834
8327.08 759
8327.94 776
8328.80 802
8329.66 835
8330.53 895
8331.39 774
8332.25 838
8333.11 824
8333.97 776
8334.83 848
8335.70 845
8336.56 791
8337.42 822
8338.28 831
8339.14 819
8340.00 730
8340.87 783
8341.73 769
8342.59 838
8343.45 848
8344.32 841
8345.18 794
8346.04 873
8346.90 925
8347.76 889
8348.63 860
8349.49 836
8350.35 795
8351.21 752
8352.08 811
8352.94 822
8353.80 792
8354.66 831
8355.53 803
8356.39 908
8357.25 851
8358.12 829
8358.98 874
8359.84 812
8360.71 868
8361.57 767
8362.43 816
8363.29 824
8364.16 841
8365.02 756
8365.88 814
8366.75 859
8367.61 938
8368.47 940
8369.34 889
8370.20 810
8371.06 862
8371.93 859
8372.79 796
8373.66 798
8374.52 803
8375.38 852
8376.25 879
8377.11 917
8377.97 808
8378.84 801
8379.70 822
8380.57 830
8381.43 873
8382.30 903
8383.16 846
8384.02 879
8384.89 935
8385.75 952
8386.62 907
8387.48 871
8388.35 906
8389.21 974
8390.07 953
8390.94 929
8391.80 821
8392.67 884
8393.53 917
8394.40 925
8395.26 950
8396.13 964
8396.99 929
8397.86 934
8398.72 971
8399.59 974
8400.45 996
8401.32 989
8402.18 1002
8403.05 953
8403.91 939
8404.78 968
8405.64 998
8406.51 915
8407.37 911
8408.24 1003
8409.11 1063
8409.97 1043
8410.84 1020
8411.70 995
8412.57 990
8413.43 1061
8414.30 1058
8415.17 1024
8416.03 1060
8416.90 1092
8417.76 1085
8418.63 1079
8419.50 1128
8420.36 1081
8421.23 1122
8422.09 1166
8422.96 1074
8423.83 1214
8424.69 1333
8425.56 1273
8426.43 1276
8427.29 1297
8428.16 1334
8429.02 1353
8429.89 1305
8430.76 1340
8431.62 1271
8432.49 1346
8433.36 1354
8434.23 1348
8435.09 1371
8435.96 1379
8436.83 1426
8437.69 1460
8438.56 1420
8439.43 1556
8440.29 1614
8441.16 1662
8442.03 1871
8442.90 1948
8443.76 2035
8444.63 2095
8445.50 2092
8446.37 2050
8447.23 2099
8448.10 2038
8448.97 2165
8449.84 2020
8450.70 1981
8451.57 1978
8452.44 2048
8453.31 2044
8454.17 2201
8455.04 2499
8455.91 2835
8456.78 3273
8457.65 3646
8458.51 3902
8459.38 4072
8460.25 3749
8461.12 3611
8461.99 3273
8462.86 2993
8463.72 2832
8464.59 2588
8465.46 2514
8466.33 2401
8467.20 2504
8468.07 2817
8468.93 3335
8469.80 4062
8470.67 4986
8471.54 5955
8472.41 6245
8473.28 6346
8474.15 6163
8475.02 5376
8475.89 4869
8476.75 4143
8477.62 3364
8478.49 2848
8479.36 2408
8480.23 2101
8481.10 1909
8481.97 1813
8482.84 1594
8483.71 1529
8484.58 1604
8485.45 1527
8486.32 1629
8487.19 1606
8488.06 1563
8488.92 1490
8489.79 1541
8490.66 1488
8491.53 1457
8492.40 1492
8493.27 1530
8494.14 1531
8495.01 1574
8495.88 1466
8496.75 1550
8497.62 1578
8498.49 1578
8499.36 1547
8500.23 1682
8501.10 1619
8501.97 1555
8502.85 1505
8503.72 1450
8504.59 1433
8505.46 1322
8506.33 1404
8507.20 1565
8508.07 1612
8508.94 1791
8509.81 1835
8510.68 2006
8511.55 1904
8512.42 1814
8513.29 1750
8514.16 1644
8515.03 1589
8515.91 1387
8516.78 1457
8517.65 1443
8518.52 1445
8519.39 1420
8520.26 1332
8521.13 1347
8522.00 1330
8522.88 1423
8523.75 1246
8524.62 1274
8525.49 1351
8526.36 1389
8527.23 1262
8528.10 1364
8528.98 1394
8529.85 1417
8530.72 1472
8531.59 1472
8532.46 1468
8533.34 1496
8534.21 1537
8535.08 1597
8535.95 1525
8536.82 1546
8537.70 1499
8538.57 1472
8539.44 1401
8540.31 1444
8541.18 1439
8542.06 1374
8542.93 1350
8543.80 1346
8544.67 1400
8545.55 1395
8546.42 1492
8547.29 1564
8548.17 1493
8549.04 1528
8549.91 1487
8550.78 1498
8551.66 1387
8552.53 1441
8553.40 1410
8554.28 1511
8555.15 1648
8556.02 1570
8556.89 1477
8557.77 1553
8558.64 1537
8559.51 1536
8560.39 1432
8561.26 1412
8562.13 1325
8563.01 1157
8563.88 1252
8564.75 1146
8565.63 1194
8566.50 1175
8567.38 1123
8568.25 1139
8569.12 1049
8570.00 1082
8570.87 1142
8571.74 1123
8572.62 1075
8573.49 1113
8574.37 1149
8575.24 1144
8576.11 1052
8576.99 1085
8577.86 1043
8578.74 996
8579.61 1031
8580.49 1027
8581.36 992
8582.23 1032
8583.11 1042
8583.98 1041
8584.86 1021
8585.73 1003
8586.61 1103
8587.48 1075
8588.36 1071
8589.23 1067
8590.11 1057
8590.98 1069
8591.86 1093
8592.73 1041
8593.61 1023
8594.48 966
8595.36 972
8596.23 1038
8597.11 1074
8597.98 1069
8598.86 1002
8599.73 1030
8600.61 1044
8601.48 988
8602.36 1029
8603.23 1070
8604.11 1013
8604.99 1052
8605.86 1024
8606.74 1069
8607.61 1050
8608.49 992
8609.36 1053
8610.24 1030
8611.12 1028
8611.99 1059
8612.87 1120
8613.74 1059
8614.62 1141
8615.50 1143
8616.37 1190
8617.25 1096
8618.12 1095
8619.00 1072
8619.88 1134
8620.75 1076
8621.63 1104
8622.51 1069
8623.38 1095
8624.26 1101
8625.14 1104
8626.01 1097
8626.89 1128
8627.77 1084
8628.64 1125
8629.52 1170
8630.40 1174
8631.27 1211
8632.15 1132
8633.03 1236
8633.90 1262
8634.78 1266
8635.66 1273
8636.54 1261
8637.41 1120
8638.29 1165
8639.17 1219
8640.05 1220
8640.92 1287
8641.80 1196
8642.68 1178
8643.55 1163
8644.43 1247
8645.31 1245
8646.19 1295
8647.07 1261
8647.94 1343
8648.82 1363
8649.70 1349
8650.58 1412
8651.45 1335
8652.33 1386
8653.21 1344
8654.09 1450
8654.97 1413
8655.85 1391
8656.72 1323
8657.60 1290
8658.48 1406
8659.36 1477
8660.24 1573
8661.12 1586
8661.99 1503
8662.87 1537
8663.75 1432
8664.63 1402
8665.51 1520
8666.39 1513
8667.27 1510
8668.14 1520
8669.02 1488
8669.90 1507
8670.78 1737
8671.66 1786
8672.54 2073
8673.42 2349
8674.30 2648
8675.18 2980
8676.06 3164
8676.94 3377
8677.81 3480
8678.69 3318
8679.57 3154
8680.45 2873
8681.33 2550
8682.21 2252
8683.09 2076
8683.97 1822
8684.85 1730
8685.73 1751
8686.61 1676
8687.49 1750
8688.37 1774
8689.25 1901
8690.13 2012
8691.01 2487
8691.89 3034
8692.77 3576
8693.65 4033
8694.53 4529
8695.41 4601
8696.29 4350
8697.17 3935
8698.05 3527
8698.93 2967
8699.81 2610
8700.69 2243
8701.57 1958
8702.45 1689
8703.33 1522
8704.21 1531
8705.09 1495
8705.98 1410
8706.86 1349
8707.74 1353
8708.62 1328
8709.50 1365
8710.38 1293
8711.26 1318
8712.14 1330
8713.02 1230
8713.90 1282
8714.79 1260
8715.67 1272
8716.55 1285
8717.43 1247
8718.31 1248
8719.19 1233
8720.07 1108
8720.95 1163
8721.84 1240
8722.72 1189
8723.60 1105
8724.48 1098
8725.36 1143
8726.24 1203
8727.13 1139
8728.01 1143
8728.89 1220
8729.77 1338
8730.65 1460
8731.54 1468
8732.42 1447
8733.30 1418
8734.18 1355
8735.06 1433
8735.95 1385
8736.83 1286
8737.71 1193
8738.59 1169
8739.48 1138
8740.36 1100
8741.24 1082
8742.12 1084
8743.01 1068
8743.89 1142
8744.77 1136
8745.65 1143
8746.54 1092
8747.42 1090
8748.30 1064
8749.19 1150
8750.07 1081
8750.95 1130
8751.83 1197
8752.72 1100
8753.60 1161
8754.48 1201
8755.37 1209
8756.25 1167
8757.13 1114
8758.02 1160
8758.90 1134
8759.78 1126
8760.67 1198
8761.55 1227
8762.43 1185
8763.32 1201
8764.20 1138
8765.09 1198
8765.97 1263
8766.85 1197
8767.74 1266
8768.62 1275
8769.51 1207
8770.39 1266
8771.27 1250
8772.16 1266
8773.04 1241
8773.93 1272
8774.81 1286
8775.69 1289
8776.58 1280
8777.46 1179
8778.35 1051
8779.23 1137
8780.12 985
8781.00 1029
8781.89 1066
8782.77 1036
8783.65 1030
8784.54 1042
8785.42 1045
8786.31 1082
8787.19 1065
8788.08 1054
8788.96 1059
8789.85 1027
8790.73 1010
8791.62 961
8792.50 969
8793.39 1007
8794.27 1083
8795.16 1011
8796.04 1059
8796.93 1072
8797.82 1087
8798.70 1038
8799.59 1062
8800.47 987
8801.36 1013
8802.24 971
8803.13 927
8804.01 1070
8804.90 1030
8805.79 1138
8806.67 1083
8807.56 1037
8808.44 1066
8809.33 1055
8810.22 1132
8811.10 1012
8811.99 954
8812.87 969
8813.76 1013
8814.65 922
8815.53 850
8816.42 991
8817.30 957
8818.19 892
8819.08 865
8819.96 947
8820.85 936
8821.74 937
8822.62 990
8823.51 930
8824.40 931
8825.28 934
8826.17 986
8827.06 981
8827.94 988
8828.83 994
8829.72 993
8830.61 972
8831.49 964
8832.38 976
8833.27 880
8834.15 949
8835.04 902
8835.93 890
8836.82 847
8837.70 900
8838.59 928
8839.48 861
8840.37 823
8841.25 870
8842.14 880
8843.03 923
8843.92 879
8844.80 855
8845.69 852
8846.58 858
8847.47 838
8848.36 827
8849.24 844
8850.13 848
8851.02 834
8851.91 850
8852.80 851
8853.68 833
8854.57 836
8855.46 807
8856.35 747
8857.24 779
8858.13 828
8859.01 795
8859.90 819
8860.79 835
8861.68 768
8862.57 803
8863.46 758
8864.35 844
8865.23 817
8866.12 742
8867.01 761
8867.90 780
8868.79 846
8869.68 773
8870.57 768
8871.46 796
8872.35 783
8873.24 770
8874.12 761
8875.01 701
8875.90 725
8876.79 747
8877.68 760
8878.57 716
8879.46 735
8880.35 777
8881.24 729
8882.13 723
8883.02 750
8883.91 740
8884.80 729
8885.69 788
8886.58 789
8887.47 829
8888.36 785
8889.25 752
8890.14 710
8891.03 724
8891.92 696
8892.81 739
8893.70 667
8894.59 699
8895.48 701
8896.37 617
8897.26 658
8898.15 653
8899.04 703
8899.93 719
8900.82 720
8901.71 646
8902.60 691
8903.49 671
8904.38 679
8905.28 670
8906.17 718
8907.06 673
8907.95 680
8908.84 698
8909.73 688
8910.62 660
8911.51 682
8912.40 722
8913.29 692
8914.19 723
8915.08 662
8915.97 650
8916.86 611
8917.75 663
8918.64 701
8919.53 741
8920.43 695
8921.32 689
8922.21 646
8923.10 677
8923.99 682
8924.88 675
8925.78 690
8926.67 628
8927.56 690
8928.45 674
8929.34 687
8930.24 674
8931.13 644
8932.02 626
8932.91 581
8933.80 601
8934.70 680
8935.59 671
8936.48 623
8937.37 653
8938.27 683
8939.16 602
8940.05 700
8940.94 583
8941.84 623
8942.73 590
8943.62 607
8944.51 617
8945.41 613
8946.30 656
8947.19 598
8948.09 605
8948.98 572
8949.87 602
8950.77 661
8951.66 646
8952.55 638
8953.44 639
8954.34 648
8955.23 579
8956.12 613
8957.02 613
8957.91 545
8958.80 587
8959.70 567
8960.59 595
8961.49 651
8962.38 650
8963.27 582
8964.17 575
8965.06 620
8965.95 679
8966.85 647
8967.74 571
8968.64 580
8969.53 581
8970.42 612
8971.32 576
8972.21 595
8973.11 654
8974.00 577
8974.90 656
8975.79 557
8976.68 636
8977.58 583
8978.47 618
8979.37 617
8980.26 591
8981.16 637
8982.05 614
8982.95 622
8983.84 623
8984.74 566
8985.63 612
8986.52 581
8987.42 568
8988.31 590
8989.21 623
8990.10 588
8991.00 572
8991.89 612
8992.79 602
8993.69 587
8994.58 537
8995.48 615
8996.37 595
8997.27 612
8998.16 603
8999.06 612
8999.95 624
9000.85 567
9001.74 620
9002.64 592
9003.54 586
9004.43 516
9005.33 541
9006.22 607
9007.12 575
9008.01 568
9008.91 655
9009.81 581
9010.70 582
9011.60 548
9012.50 603
9013.39 576
9014.29 563
9015.18 572
9016.08 574
9016.98 580
9017.87 517
9018.77 538
9019.67 559
9020.56 607
9021.46 557
9022.36 558
9023.25 554
9024.15 627
9025.05 599
9025.94 604
9026.84 632
9027.74 564
9028.63 557
9029.53 492
9030.43 559
9031.32 492
9032.22 548
9033.12 520
9034.02 551
9034.91 594
9035.81 627
9036.71 560
9037.61 588
9038.50 592
9039.40 560
9040.30 567
9041.20 550
9042.09 610
9042.99 600
9043.89 564
9044.79 568
9045.68 563
9046.58 570
9047.48 589
9048.38 549
9049.28 580
9050.17 535
9051.07 552
9051.97 522
9052.87 600
9053.77 572
9054.66 578
9055.56 600
9056.46 613
9057.36 562
9058.26 578
9059.16 634
9060.06 587
9060.95 619
9061.85 609
9062.75 596
9063.65 606
9064.55 606
9065.45 522
9066.35 524
9067.25 617
9068.14 649
9069.04 618
9069.94 590
9070.84 632
9071.74 681
9072.64 650
9073.54 585
9074.44 581
9075.34 592
9076.24 599
9077.14 552
9078.04 571
9078.93 644
9079.83 577
9080.73 625
9081.63 655
9082.53 606
9083.43 638
9084.33 625
9085.23 649
9086.13 593
9087.03 680
9087.93 701
9088.83 669
9089.73 694
9090.63 675
9091.53 713
9092.43 701
9093.33 703
9094.23 653
9095.13 635
9096.03 657
9096.93 646
9097.83 634
9098.73 614
9099.63 601
9100.54 647
9101.44 687
9102.34 613
9103.24 636
9104.14 654
9105.04 636
9105.94 579
9106.84 595
9107.74 634
9108.64 644
9109.54 613
9110.44 555
9111.35 581
9112.25 573
9113.15 578
9114.05 603
9114.95 583
9115.85 556
9116.75 640
9117.65 662
9118.56 673
9119.46 536
9120.36 572
9121.26 533
9122.16 599
9123.06 570
9123.97 569
9124.87 583
9125.77 614
9126.67 624
9127.57 556
9128.47 596
9129.38 535
9130.28 549
9131.18 534
9132.08 554
9132.98 595
9133.89 555
9134.79 540
9135.69 548
9136.59 550
9137.50 535
9138.40 544
9139.30 509
9140.20 482
9141.11 491
9142.01 560
9142.91 581
9143.81 586
9144.72 591
9145.62 607
9146.52 516
9147.42 615
9148.33 630
9149.23 584
9150.13 594
9151.04 576
9151.94 570
9152.84 587
9153.75 556
9154.65 578
9155.55 564
9156.46 542
9157.36 543
9158.26 537
9159.17 531
9160.07 536
9160.97 515
9161.88 594
9162.78 550
9163.68 525
9164.59 603
9165.49 567
9166.40 523
9167.30 469
9168.20 483
9169.11 536
9170.01 517
9170.92 564
9171.82 550
9172.72 529
9173.63 534
9174.53 566
9175.44 573
9176.34 559
9177.24 589
9178.15 564
9179.05 587
9179.96 653
9180.86 536
9181.77 570
9182.67 564
9183.58 566
9184.48 604
9185.39 535
9186.29 548
9187.20 593
9188.10 529
9189.01 555
9189.91 641
9190.82 542
9191.72 521
9192.63 530
9193.53 593
9194.44 553
9195.34 580
9196.25 547
9197.15 548
9198.06 622
9198.96 602
9199.87 579
9200.77 599
9201.68 634
9202.58 604
9203.49 617
9204.40 608
9205.30 568
9206.21 574
9207.11 583
9208.02 547
9208.92 530
9209.83 521
9210.74 558
9211.64 586
9212.55 513
9213.45 505
9214.36 535
9215.27 535
9216.17 562
9217.08 680
9217.99 627
9218.89 591
9219.80 627
9220.71 603
9221.61 604
9222.52 613
9223.43 619
9224.33 552
9225.24 534
9226.15 611
9227.05 599
9227.96 533
9228.87 583
9229.77 493
9230.68 551
9231.59 566
9232.49 559
9233.40 588
9234.31 570
9235.22 520
9236.12 542
9237.03 518
9237.94 518
9238.84 578
9239.75 584
9240.66 554
9241.57 525
9242.47 493
9243.38 510
9244.29 548
9245.20 548
9246.11 529
9247.01 511
9247.92 563
9248.83 602
9249.74 573
9250.64 535
9251.55 521
9252.46 483
9253.37 515
9254.28 526
9255.19 555
9256.09 590
9257.00 543
9257.91 561
9258.82 603
9259.73 539
9260.64 516
9261.54 544
9262.45 543
9263.36 502
9264.27 527
9265.18 584
9266.09 546
9267.00 553
9267.90 477
9268.81 487
9269.72 549
9270.63 555
9271.54 532
9272.45 577
9273.36 537
9274.27 500
9275.18 501
9276.09 545
9277.00 513
9277.90 532
9278.81 512
9279.72 541
9280.63 568
9281.54 588
9282.45 583
9283.36 555
9284.27 568
9285.18 493
9286.09 515
9287.00 567
9287.91 608
9288.82 547
9289.73 550
9290.64 550
9291.55 542
9292.46 611
9293.37 652
9294.28 676
9295.19 660
9296.10 588
9297.01 589
9297.92 575
9298.83 548
9299.74 624
9300.65 609
9301.56 598
9302.47 681
9303.38 606
9304.29 642
9305.20 646
9306.12 615
9307.03 590
9307.94 686
9308.85 718
9309.76 732
9310.67 705
9311.58 794
9312.49 823
9313.40 800
9314.31 812
9315.22 727
9316.14 659
9317.05 670
9317.96 612
9318.87 600
9319.78 600
9320.69 580
9321.60 648
9322.52 584
9323.43 552
9324.34 582
9325.25 598
9326.16 580
9327.07 584
9327.99 633
9328.90 625
9329.81 642
9330.72 575
9331.63 573
9332.54 570
9333.46 626
9334.37 603
9335.28 641
9336.19 596
9337.11 582
9338.02 544
9338.93 610
9339.84 588
9340.75 598
9341.67 584
9342.58 610
9343.49 565
9344.40 606
9345.32 583
9346.23 576
9347.14 586
9348.06 605
9348.97 627
9349.88 545
9350.79 545
9351.71 565
9352.62 575
9353.53 561
9354.45 645
9355.36 552
9356.27 635
9357.19 592
9358.10 618
9359.01 576
9359.93 544
9360.84 557
9361.75 570
9362.67 611
9363.58 560
9364.49 561
9365.41 610
9366.32 547
9367.23 534
9368.15 607
9369.06 552
9369.97 628
9370.89 556
9371.80 647
9372.72 577
9373.63 596
9374.54 579
9375.46 612
9376.37 563
9377.29 564
9378.20 568
9379.12 626
9380.03 624
9380.94 600
9381.86 569
9382.77 629
9383.69 623
9384.60 559
9385.52 641
9386.43 646
9387.35 608
9388.26 569
9389.18 555
9390.09 633
9391.01 618
9391.92 661
9392.84 698
9393.75 700
9394.67 629
9395.58 635
9396.50 681
9397.41 719
9398.33 671
9399.24 699
9400.16 662
9401.07 665
9401.99 656
9402.90 606
9403.82 562
9404.73 624
9405.65 542
9406.56 535
9407.48 583
9408.40 549
9409.31 545
9410.23 609
9411.14 561
9412.06 587
9412.98 562
9413.89 558
9414.81 635
9415.72 598
9416.64 559
9417.56 600
9418.47 611
9419.39 551
9420.30 610
9421.22 569
9422.14 583
9423.05 646
9423.97 595
9424.89 600
9425.80 563
9426.72 569
9427.64 554
9428.55 575
9429.47 556
9430.39 610
9431.30 616
9432.22 597
9433.14 577
9434.05 620
9434.97 647
9435.89 590
9436.80 608
9437.72 648
9438.64 665
9439.56 649
9440.47 666
9441.39 578
9442.31 670
9443.23 615
9444.14 555
9445.06 588
9445.98 630
9446.90 608
9447.81 576
9448.73 589
9449.65 633
9450.57 650
9451.48 598
9452.40 577
9453.32 613
9454.24 640
9455.16 635
9456.07 658
9456.99 675
9457.91 679
9458.83 628
9459.75 630
9460.66 636
9461.58 553
9462.50 574
9463.42 616
9464.34 562
9465.26 616
9466.18 623
9467.09 597
9468.01 611
9468.93 528
9469.85 616
9470.77 564
9471.69 609
9472.61 614
9473.53 646
9474.44 582
9475.36 647
9476.28 598
9477.20 642
9478.12 612
9479.04 629
9479.96 603
9480.88 611
9481.80 602
9482.72 635
9483.64 682
9484.56 685
9485.47 698
9486.39 652
9487.31 674
9488.23 649
9489.15 684
9490.07 649
9490.99 609
9491.91 646
9492.83 620
9493.75 680
9494.67 590
9495.59 681
9496.51 618
9497.43 617
9498.35 628
9499.27 648
9500.19 628
9501.11 631
9502.03 623
9502.95 618
9503.87 596
9504.79 647
9505.71 616
9506.63 622
9507.56 613
9508.48 647
9509.40 584
9510.32 604
9511.24 651
9512.16 628
9513.08 618
9514.00 674
9514.92 660
9515.84 648
9516.76 699
9517.68 642
9518.61 760
9519.53 697
9520.45 692
9521.37 654
9522.29 704
9523.21 700
9524.13 729
9525.05 680
9525.98 705
9526.90 690
9527.82 650
9528.74 715
9529.66 722
9530.58 828
9531.50 919
9532.43 996
9533.35 1079
9534.27 1150
9535.19 1126
9536.11 1116
9537.04 1165
9537.96 1081
9538.88 990
9539.80 979
9540.72 938
9541.65 907
9542.57 912
9543.49 873
9544.41 863
9545.34 797
9546.26 783
9547.18 731
9548.10 685
9549.03 690
9549.95 754
9550.87 681
9551.79 648
9552.72 703
9553.64 753
9554.56 699
9555.48 667
9556.41 698
9557.33 703
9558.25 796
9559.18 782
9560.10 797
9561.02 814
9561.95 762
9562.87 793
9563.79 879
9564.72 775
9565.64 765
9566.56 679
9567.49 717
9568.41 695
9569.33 688
9570.26 697
9571.18 726
9572.10 783
9573.03 687
9573.95 763
9574.88 754
9575.80 727
9576.72 779
9577.65 747
9578.57 685
9579.49 726
9580.42 732
9581.34 710
9582.27 704
9583.19 658
9584.12 659
9585.04 679
9585.96 719
9586.89 650
9587.81 684
9588.74 618
9589.66 639
9590.59 658
9591.51 601
9592.44 672
9593.36 690
9594.29 727
9595.21 797
9596.14 762
9597.06 683
9597.98 705
9598.91 728
9599.83 741
9600.76 691
9601.68 750
9602.61 722
9603.54 761
9604.46 752
9605.39 751
9606.31 769
9607.24 758
9608.16 722
9609.09 683
9610.01 732
9610.94 723
9611.86 820
9612.79 729
9613.72 793
9614.64 759
9615.57 805
9616.49 763
9617.42 810
9618.34 805
9619.27 805
9620.20 781
9621.12 862
9622.05 793
9622.97 845
9623.90 869
9624.83 785
9625.75 825
9626.68 769
9627.61 804
9628.53 811
9629.46 887
9630.39 815
9631.31 825
9632.24 946
9633.16 960
9634.09 863
9635.02 973
9635.95 930
9636.87 888
9637.80 927
9638.73 994
9639.65 927
9640.58 912
9641.51 972
9642.43 1038
9643.36 1014
9644.29 1028
9645.22 1010
9646.14 1002
9647.07 1021
9648.00 1065
9648.92 1124
9649.85 1199
9650.78 1261
9651.71 1354
9652.63 1319
9653.56 1298
9654.49 1282
9655.42 1157
9656.34 1138
9657.27 1117
9658.20 1056
9659.13 1071
9660.06 1042
9660.98 1073
9661.91 1062
9662.84 1020
9663.77 1053
9664.70 1003
9665.62 1033
9666.55 1046
9667.48 1028
9668.41 1009
9669.34 1132
9670.27 1138
9671.19 1171
9672.12 1126
9673.05 1143
9673.98 1138
9674.91 1164
9675.84 1126
9676.77 1215
9677.70 1178
9678.62 1169
9679.55 1152
9680.48 1187
9681.41 1206
9682.34 1227
9683.27 1243
9684.20 1251
9685.13 1231
9686.06 1214
9686.99 1312
9687.91 1267
9688.84 1382
9689.77 1363
9690.70 1390
9691.63 1325
9692.56 1406
9693.49 1413
9694.42 1434
9695.35 1490
9696.28 1389
9697.21 1453
9698.14 1408
9699.07 1443
9700.00 1464
9700.93 1508
9701.86 1468
9702.79 1551
9703.72 1607
9704.65 1473
9705.58 1443
9706.51 1400
9707.44 1438
9708.37 1373
9709.30 1289
9710.23 1341
9711.16 1421
9712.09 1539
9713.02 1437
9713.95 1459
9714.88 1628
9715.81 1728
9716.74 1733
9717.67 1848
9718.61 1795
9719.54 1773
9720.47 1745
9721.40 1617
9722.33 1526
9723.26 1446
9724.19 1400
9725.12 1249
9726.05 1299
9726.98 1352
9727.92 1275
9728.85 1206
9729.78 1296
9730.71 1333
9731.64 1340
9732.57 1416
9733.50 1507
9734.43 1528
9735.37 1519
9736.30 1432
9737.23 1436
9738.16 1388
9739.09 1471
9740.02 1300
9740.96 1260
9741.89 1180
9742.82 1201
9743.75 1165
9744.68 1081
9745.62 1145
9746.55 1154
9747.48 1108
9748.41 1038
9749.34 1123
9750.28 1095
9751.21 1066
9752.14 1075
9753.07 1044
9754.01 1095
9754.94 1038
9755.87 1120
9756.80 1097
9757.74 1050
9758.67 974
9759.60 987
9760.53 1064
9761.47 1041
9762.40 1134
9763.33 1122
9764.27 1088
9765.20 1032
9766.13 1080
9767.07 1024
9768.00 1050
9768.93 1038
9769.86 1027
9770.80 962
9771.73 977
9772.66 1068
9773.60 1019
9774.53 1024
9775.47 985
9776.40 1055
9777.33 1154
9778.27 1127
9779.20 1118
9780.13 1132
9781.07 1289
9782.00 1232
9782.93 1248
9783.87 1227
9784.80 1149
9785.74 1202
9786.67 1161
9787.60 1167
9788.54 1126
9789.47 1043
9790.41 1033
9791.34 1102
9792.28 976
9793.21 991
9794.14 1016
9795.08 981
9796.01 968
9796.95 964
9797.88 1015
9798.82 1083
9799.75 1036
9800.69 1061
9801.62 1058
9802.56 1081
9803.49 1097
9804.42 1039
9805.36 1038
9806.29 961
9807.23 918
9808.16 852
9809.10 846
9810.03 803
9810.97 904
9811.91 890
9812.84 830
9813.78 866
9814.71 805
9815.65 848
9816.58 823
9817.52 818
9818.45 805
9819.39 811
9820.32 875
9821.26 856
9822.20 850
9823.13 867
9824.07 899
9825.00 826
9825.94 876
9826.87 825
9827.81 795
9828.75 828
9829.68 749
9830.62 783
9831.55 821
9832.49 819
9833.43 807
9834.36 776
9835.30 807
9836.24 824
9837.17 834
9838.11 742
9839.05 776
9839.98 822
9840.92 824
9841.86 760
9842.79 866
9843.73 849
9844.67 796
9845.60 845
9846.54 844
9847.48 848
9848.41 830
9849.35 854
9850.29 865
9851.22 858
9852.16 839
9853.10 798
9854.04 816
9854.97 823
9855.91 881
9856.85 923
9857.79 890
9858.72 979
9859.66 1002
9860.60 938
9861.54 1055
9862.47 994
9863.41 951
9864.35 961
9865.29 920
9866.22 886
9867.16 851
9868.10 803
9869.04 813
9869.98 851
9870.91 794
9871.85 794
9872.79 765
9873.73 721
9874.67 812
9875.60 775
9876.54 699
9877.48 782
9878.42 762
9879.36 776
9880.30 782
9881.24 788
9882.17 747
9883.11 759
9884.05 739
9884.99 739
9885.93 793
9886.87 737
9887.81 670
9888.74 721
9889.68 742
9890.62 784
9891.56 715
9892.50 651
9893.44 692
9894.38 667
9895.32 688
9896.26 713
9897.20 713
9898.14 797
9899.08 814
9900.01 726
9900.95 701
9901.89 697
9902.83 726
9903.77 688
9904.71 648
9905.65 739
9906.59 764
9907.53 746
9908.47 658
9909.41 672
9910.35 742
9911.29 815
9912.23 714
9913.17 694
9914.11 745
9915.05 768
9915.99 750
9916.93 707
9917.87 708
9918.81 746
9919.75 700
9920.69 748
9921.63 752
9922.57 812
9923.51 787
9924.46 813
9925.40 827
9926.34 889
9927.28 1006
9928.22 1045
9929.16 1179
9930.10 1214
9931.04 1247
9931.98 1287
9932.92 1155
9933.86 1067
9934.80 1059
9935.75 995
9936.69 974
9937.63 933
9938.57 812
9939.51 759
9940.45 758
9941.39 703
9942.34 736
9943.28 678
9944.22 685
9945.16 702
9946.10 683
9947.04 653
9947.98 748
9948.93 728
9949.87 733
9950.81 724
9951.75 694
9952.69 693
9953.64 737
9954.58 697
9955.52 682
9956.46 675
9957.40 706
9958.35 743
9959.29 787
9960.23 758
9961.17 736
9962.12 719
9963.06 759
9964.00 682
9964.94 716
9965.89 749
9966.83 686
9967.77 737
9968.71 738
9969.66 751
9970.60 773
9971.54 740
9972.48 666
9973.43 668
9974.37 688
9975.31 685
9976.26 686
9977.20 674
9978.14 625
9979.09 675
9980.03 600
9980.97 618
9981.92 674
9982.86 613
9983.80 563
9984.75 540
9985.69 591
9986.63 660
9987.58 624
9988.52 608
9989.46 647
9990.41 646
9991.35 610
9992.30 659
9993.24 616
9994.18 670
9995.13 644
9996.07 662
9997.01 631
9997.96 608
9998.90 626
9999.85 661
10000.79 644
10001.74 643
10002.68 616
10003.62 610
10004.57 587
10005.51 667
10006.46 620
10007.40 631
10008.35 642
10009.29 596
10010.24 638
10011.18 577
10012.13 665
10013.07 645
10014.01 601
10014.96 640
10015.90 586
10016.85 578
10017.79 601
10018.74 570
10019.68 613
10020.63 645
10021.58 624
10022.52 656
10023.47 614
10024.41 600
10025.36 537
10026.30 600
10027.25 638
10028.19 567
10029.14 584
10030.08 620
10031.03 561
10031.98 552
10032.92 572
10033.87 599
10034.81 569
10035.76 540
10036.70 569
10037.65 572
10038.60 560
10039.54 584
10040.49 521
10041.43 564
10042.38 589
10043.33 577
10044.27 565
10045.22 540
10046.17 497
10047.11 557
10048.06 560
10049.01 554
10049.95 541
10050.90 537
10051.84 568
10052.79 559
10053.74 569
10054.69 585
10055.63 537
10056.58 570
10057.53 551
10058.47 582
10059.42 517
10060.37 580
10061.31 559
10062.26 545
10063.21 512
10064.16 587
10065.10 568
10066.05 494
10067.00 533
10067.94 554
10068.89 591
10069.84 591
10070.79 588
10071.73 554
10072.68 544
10073.63 514
10074.58 595
10075.53 558
10076.47 576
10077.42 580
10078.37 532
10079.32 546
10080.26 619
10081.21 494
10082.16 526
10083.11 534
10084.06 517
10085.01 507
10085.95 477
10086.90 524
10087.85 599
10088.80 566
10089.75 513
10090.70 543
10091.64 532
10092.59 549
10093.54 532
10094.49 537
10095.44 539
10096.39 550
10097.34 545
10098.28 544
10099.23 529
10100.18 497
10101.13 550
10102.08 595
10103.03 531
10103.98 529
10104.93 522
10105.88 526
10106.83 532
10107.78 590
10108.72 574
10109.67 507
10110.62 520
10111.57 544
10112.52 520
10113.47 492
10114.42 539
10115.37 562
10116.32 548
10117.27 557
10118.22 535
10119.17 547
10120.12 558
10121.07 544
10122.02 528
10122.97 523
10123.92 589
10124.87 528
10125.82 583
10126.77 563
10127.72 556
10128.67 492
10129.62 543
10130.57 519
10131.52 500
10132.47 536
10133.42 566
10134.37 516
10135.32 521
10136.27 560
10137.22 556
10138.18 553
10139.13 518
10140.08 509
10141.03 557
10141.98 628
10142.93 592
10143.88 575
10144.83 583
10145.78 574
10146.73 608
10147.68 600
10148.64 578
10149.59 578
10150.54 565
10151.49 599
10152.44 611
10153.39 587
10154.34 586
10155.30 577
10156.25 593
10157.20 547
10158.15 584
10159.10 660
10160.05 605
10161.01 571
10161.96 631
10162.91 650
10163.86 613
10164.81 666
10165.76 608
10166.72 614
10167.67 573
10168.62 595
10169.57 677
10170.53 740
10171.48 647
10172.43 695
10173.38 715
10174.33 664
10175.29 690
10176.24 716
10177.19 676
10178.14 721
10179.10 686
10180.05 730
10181.00 732
10181.96 735
10182.91 720
10183.86 746
10184.81 722
10185.77 711
10186.72 786
10187.67 794
10188.63 750
10189.58 775
10190.53 790
10191.49 791
10192.44 799
10193.39 816
10194.35 845
10195.30 889
10196.25 839
10197.21 805
10198.16 834
10199.11 875
10200.07 806
10201.02 853
10201.97 899
10202.93 923
10203.88 980
10204.84 944
10205.79 987
10206.74 1046
10207.70 1144
10208.65 1196
10209.60 1149
10210.56 1172
10211.51 1181
10212.47 1149
10213.42 1064
10214.38 911
10215.33 910
10216.28 918
10217.24 791
10218.19 785
10219.15 866
10220.10 744
10221.06 801
10222.01 887
10222.97 802
10223.92 772
10224.88 809
10225.83 771
10226.79 777
10227.74 808
10228.70 725
10229.65 784
10230.61 776
10231.56 788
10232.52 831
10233.47 814
10234.43 824
10235.38 824
10236.34 936
10237.29 964
10238.25 1030
10239.20 929
10240.16 953
10241.11 896
10242.07 841
10243.03 829
10243.98 798
10244.94 739
10245.89 726
10246.85 729
10247.80 668
10248.76 669
10249.72 676
10250.67 727
10251.63 692
10252.58 656
10253.54 645
10254.50 637
10255.45 619
10256.41 648
10257.36 605
10258.32 690
10259.28 586
10260.23 604
10261.19 583
10262.15 551
10263.10 600
10264.06 583
10265.02 585
10265.97 537
10266.93 557
10267.89 647
10268.84 633
10269.80 606
10270.76 592
10271.71 554
10272.67 577
10273.63 624
10274.59 647
10275.54 628
10276.50 589
10277.46 589
10278.41 547
10279.37 589
10280.33 563
10281.29 579
10282.24 569
10283.20 598
10284.16 569
10285.12 552
10286.07 581
10287.03 552
10287.99 557
10288.95 587
10289.91 568
10290.86 564
10291.82 561
10292.78 574
10293.74 569
10294.70 581
10295.65 574
10296.61 532
10297.57 543
10298.53 572
10299.49 553
10300.44 545
10301.40 589
10302.36 610
10303.32 552
10304.28 606
10305.24 544
10306.20 566
10307.15 535
10308.11 548
10309.07 567
10310.03 547
10310.99 550
10311.95 538
10312.91 518
10313.87 523
10314.82 528
10315.78 518
10316.74 509
10317.70 571
10318.66 569
10319.62 567
10320.58 553
10321.54 570
10322.50 502
10323.46 505
10324.42 544
10325.38 514
10326.34 537
10327.29 514
10328.25 575
10329.21 606
10330.17 620
10331.13 632
10332.09 618
10333.05 617
10334.01 590
10334.97 603
10335.93 626
10336.89 576
10337.85 533
10338.81 514
10339.77 519
10340.73 545
10341.69 530
10342.65 491
10343.61 476
10344.57 450
10345.54 533
10346.50 483
10347.46 473
10348.42 526
10349.38 536
10350.34 542
10351.30 497
10352.26 467
10353.22 494
10354.18 529
10355.14 518
10356.10 501
10357.06 464
10358.02 468
10358.99 526
10359.95 519
10360.91 485
10361.87 504
10362.83 508
10363.79 525
10364.75 528
10365.71 475
10366.68 453
10367.64 503
10368.60 528
10369.56 496
10370.52 490
10371.48 513
10372.44 516
10373.41 506
10374.37 471
10375.33 462
10376.29 442
10377.25 528
10378.22 505
10379.18 508
10380.14 456
10381.10 486
10382.06 494
10383.03 484
10383.99 494
10384.95 476
10385.91 473
10386.88 481
10387.84 491
10388.80 492
10389.76 485
10390.72 482
10391.69 439
10392.65 435
10393.61 470
10394.58 522
10395.54 508
10396.50 487
10397.46 523
10398.43 547
10399.39 527
10400.35 475
10401.32 488
10402.28 484
10403.24 500
10404.20 507
10405.17 503
10406.13 504
10407.09 522
10408.06 535
10409.02 500
10409.98 546
10410.95 526
10411.91 520
10412.88 528
10413.84 541
10414.80 510
10415.77 612
10416.73 605
10417.69 667
10418.66 742
10419.62 743
10420.59 834
10421.55 827
10422.51 757
10423.48 694
10424.44 707
10425.41 726
10426.37 696
10427.33 665
10428.30 592
10429.26 563
10430.23 573
10431.19 583
10432.16 532
10433.12 506
10434.08 490
10435.05 487
10436.01 512
10436.98 520
10437.94 527
10438.91 471
10439.87 502
10440.84 508
10441.80 496
10442.77 511
10443.73 445
10444.70 451
10445.66 540
10446.63 498
10447.59 467
10448.56 430
10449.52 482
10450.49 508
10451.45 485
10452.42 482
10453.38 526
10454.35 458
10455.32 517
10456.28 532
10457.25 480
10458.21 484
10459.18 454
10460.14 491
10461.11 514
10462.08 524
10463.04 512
10464.01 507
10464.97 463
10465.94 443
10466.90 444
10467.87 437
10468.84 445
10469.80 479
10470.77 433
10471.74 473
10472.70 457
10473.67 464
10474.63 442
10475.60 479
10476.57 448
10477.53 432
10478.50 435
10479.47 465
10480.43 483
10481.40 490
10482.37 457
10483.33 487
10484.30 446
10485.27 462
10486.24 597
10487.20 559
10488.17 492
10489.14 481
10490.10 467
10491.07 487
10492.04 472
10493.01 454
10493.97 476
10494.94 497
10495.91 526
10496.87 507
10497.84 479
10498.81 497
10499.78 491
10500.74 473
10501.71 517
10502.68 486
10503.65 501
10504.62 544
10505.58 508
10506.55 482
10507.52 474
10508.49 492
10509.46 504
10510.42 492
10511.39 488
10512.36 460
10513.33 492
10514.30 487
10515.26 489
10516.23 476
10517.20 461
10518.17 481
10519.14 484
10520.11 496
10521.08 465
10522.04 497
10523.01 469
10523.98 473
10524.95 493
10525.92 515
10526.89 513
10527.86 546
10528.83 581
10529.79 547
10530.76 551
10531.73 536
10532.70 614
10533.67 596
10534.64 561
10535.61 556
10536.58 573
10537.55 564
10538.52 553
10539.49 515
10540.46 551
10541.43 500
10542.39 549
10543.36 544
10544.33 457
10545.30 502
10546.27 538
10547.24 529
10548.21 507
10549.18 502
10550.15 509
10551.12 524
10552.09 550
10553.06 546
10554.03 565
10555.00 525
10555.97 510
10556.94 535
10557.91 596
10558.88 589
10559.85 647
10560.82 692
10561.80 745
10562.77 769
10563.74 751
10564.71 779
10565.68 785
10566.65 786
10567.62 689
10568.59 623
10569.56 642
10570.53 561
10571.50 590
10572.47 560
10573.44 530
10574.41 490
10575.39 509
10576.36 533
10577.33 542
10578.30 515
10579.27 513
10580.24 488
10581.21 425
10582.18 508
10583.16 553
10584.13 577
10585.10 554
10586.07 557
10587.04 540
10588.01 530
10588.99 555
10589.96 530
10590.93 565
10591.90 570
10592.87 610
10593.84 600
10594.82 535
10595.79 545
10596.76 574
10597.73 525
10598.70 574
10599.68 547
10600.65 555
10601.62 647
10602.59 559
10603.57 540
10604.54 548
10605.51 474
10606.48 528
10607.46 604
10608.43 501
10609.40 443
10610.37 435
10611.35 513
10612.32 477
10613.29 449
10614.27 401
10615.24 473
10616.21 525
10617.18 476
10618.16 481
10619.13 508
10620.10 534
10621.08 499
10622.05 548
10623.02 469
10624.00 498
10624.97 535
10625.94 554
10626.92 544
10627.89 480
10628.86 493
10629.84 499
10630.81 570
10631.78 522
10632.76 444
10633.73 492
10634.71 549
10635.68 499
10636.65 506
10637.63 603
10638.60 589
10639.58 628
10640.55 667
10641.52 663
10642.50 670
10643.47 623
10644.45 669
10645.42 690
10646.39 554
10647.37 580
10648.34 538
10649.32 542
10650.29 516
10651.27 504
10652.24 489
10653.22 514
10654.19 533
10655.17 521
10656.14 486
10657.12 424
10658.09 460
10659.07 513
10660.04 524
10661.01 457
10661.99 459
10662.97 460
10663.94 477
10664.92 518
10665.89 550
10666.87 504
10667.84 456
10668.82 520
10669.79 531
10670.77 487
10671.74 492
10672.72 447
10673.69 503
10674.67 505
10675.65 491
10676.62 465
10677.60 474
10678.57 503
10679.55 492
10680.52 501
10681.50 545
10682.48 542
10683.45 578
10684.43 551
10685.40 542
10686.38 535
10687.36 550
10688.33 508
10689.31 515
10690.29 469
10691.26 450
10692.24 463
10693.22 441
10694.19 414
10695.17 448
10696.14 425
10697.12 422
10698.10 487
10699.08 509
10700.05 448
10701.03 453
10702.01 461
10702.98 480
10703.96 415
10704.94 420
10705.91 453
10706.89 457
10707.87 430
10708.85 409
10709.82 471
10710.80 470
10711.78 454
10712.75 491
10713.73 491
10714.71 396
10715.69 417
10716.66 486
10717.64 469
10718.62 459
10719.60 421
10720.57 414
10721.55 436
10722.53 468
10723.51 416
10724.49 399
10725.46 434
10726.44 434
10727.42 419
10728.40 483
10729.38 436
10730.35 427
10731.33 407
10732.31 473
10733.29 424
10734.27 449
10735.25 462
10736.22 466
10737.20 419
10738.18 411
10739.16 434
10740.14 463
10741.12 436
10742.10 397
10743.08 433
10744.05 440
10745.03 423
10746.01 408
10746.99 443
10747.97 468
10748.95 463
10749.93 408
10750.91 392
10751.89 380
10752.87 403
10753.84 406
10754.82 432
10755.80 427
10756.78 432
10757.76 426
10758.74 404
10759.72 460
10760.70 500
10761.68 497
10762.66 460
10763.64 443
10764.62 471
10765.60 477
10766.58 435
10767.56 416
10768.54 409
10769.52 421
10770.50 409
10771.48 425
10772.46 488
10773.44 447
10774.42 434
10775.40 456
10776.38 452
10777.36 482
10778.34 499
10779.32 470
10780.30 470
10781.28 408
10782.26 477
10783.24 471
10784.22 486
10785.20 524
10786.19 466
10787.17 481
10788.15 472
10789.13 459
10790.11 429
10791.09 413
10792.07 472
10793.05 476
10794.03 462
10795.01 461
10796.00 471
10796.98 485
10797.96 451
10798.94 485
10799.92 474
10800.90 492
10801.88 430
10802.86 402
10803.85 443
10804.83 455
10805.81 477
10806.79 466
10807.77 427
10808.75 437
10809.74 433
10810.72 419
10811.70 444
10812.68 427
10813.66 486
10814.65 442
10815.63 483
10816.61 496
10817.59 472
10818.57 447
10819.56 456
10820.54 448
10821.52 445
10822.50 449
10823.49 454
10824.47 466
10825.45 425
10826.43 452
10827.42 432
10828.40 449
10829.38 429
10830.36 497
10831.35 424
10832.33 423
10833.31 445
10834.30 472
10835.28 433
10836.26 461
10837.25 511
10838.23 440
10839.21 438
10840.19 464
10841.18 496
10842.16 482
10843.14 430
10844.13 399
10845.11 449
10846.09 435
10847.08 479
10848.06 525
10849.05 454
10850.03 447
10851.01 509
10852.00 489
10852.98 482
10853.96 504
10854.95 501
10855.93 442
10856.92 445
10857.90 500
10858.88 506
10859.87 496
10860.85 484
10861.84 470
10862.82 476
10863.80 541
10864.79 513
10865.77 529
10866.76 546
10867.74 433
10868.73 489
10869.71 498
10870.70 497
10871.68 491
10872.67 517
10873.65 509
10874.63 495
10875.62 478
10876.60 521
10877.59 526
10878.57 523
10879.56 520
10880.54 498
10881.53 482
10882.51 533
10883.50 505
10884.48 534
10885.47 565
10886.46 553
10887.44 582
10888.43 615
10889.41 544
10890.40 606
10891.38 561
10892.37 585
10893.35 614
10894.34 502
10895.33 597
10896.31 546
10897.30 566
10898.28 611
10899.27 572
10900.25 593
10901.24 504
10902.23 569
10903.21 571
10904.20 610
10905.18 595
10906.17 601
10907.16 612
10908.14 560
10909.13 586
10910.12 616
10911.10 587
10912.09 590
10913.08 616
10914.06 612
10915.05 645
10916.04 696
10917.02 686
10918.01 670
10919.00 670
10919.98 650
10920.97 627
10921.96 686
10922.94 658
10923.93 609
10924.92 636
10925.90 675
10926.89 730
10927.88 677
10928.87 713
10929.85 699
10930.84 734
10931.83 717
10932.82 703
10933.80 726
10934.79 705
10935.78 663
10936.77 754
10937.75 726
10938.74 719
10939.73 708
10940.72 713
10941.70 723
10942.69 759
10943.68 784
10944.67 842
10945.66 733
10946.64 839
10947.63 817
10948.62 807
10949.61 814
10950.60 804
10951.58 820
10952.57 804
10953.56 822
10954.55 832
10955.54 919
10956.53 1057
10957.52 1115
10958.50 1113
10959.49 1101
10960.48 1213
10961.47 1191
10962.46 1259
10963.45 1206
10964.44 1186
10965.42 1098
10966.41 1083
10967.40 1025
10968.39 988
10969.38 920
10970.37 879
10971.36 854
10972.35 875
10973.34 827
10974.33 787
10975.32 851
10976.31 816
10977.29 876
10978.28 840
10979.27 880
10980.26 919
10981.25 935
10982.24 860
10983.23 856
10984.22 931
10985.21 940
10986.20 922
10987.19 958
10988.18 983
10989.17 933
10990.16 953
10991.15 907
10992.14 975
10993.13 1036
10994.12 1023
10995.11 1161
10996.10 1173
10997.09 1272
10998.08 1351
10999.07 1455
11000.06 1634
11001.05 1716
11002.05 1860
11003.04 1827
11004.03 1839
11005.02 1764
11006.01 1636
11007.00 1477
11007.99 1353
11008.98 1160
11009.97 1056
11010.96 1018
11011.95 927
11012.94 844
11013.94 851
11014.93 868
11015.92 836
11016.91 829
11017.90 816
11018.89 828
11019.88 833
11020.87 802
11021.87 760
11022.86 746
11023.85 795
11024.84 810
11025.83 801
11026.82 786
11027.81 818
11028.81 820
11029.80 837
11030.79 821
11031.78 823
11032.77 839
11033.77 787
11034.76 777
11035.75 793
11036.74 744
11037.73 818
11038.73 850
11039.72 817
11040.71 859
11041.70 825
11042.70 812
11043.69 804
11044.68 826
11045.67 771
11046.67 739
11047.66 719
11048.65 726
11049.64 728
11050.64 673
11051.63 647
11052.62 699
11053.61 732
11054.61 747
11055.60 698
11056.59 763
11057.59 731
11058.58 674
11059.57 686
11060.57 683
11061.56 661
11062.55 707
11063.55 733
11064.54 783
11065.53 657
11066.53 633
11067.52 682
11068.51 614
11069.51 706
11070.50 745
11071.49 710
11072.49 677
11073.48 704
11074.48 705
11075.47 707
11076.46 628
11077.46 676
11078.45 676
11079.45 724
11080.44 719
11081.43 656
11082.43 658
11083.42 653
11084.42 613
11085.41 650
11086.40 656
11087.40 617
11088.39 637
11089.39 562
11090.38 590
11091.38 622
11092.37 620
11093.37 611
11094.36 611
11095.36 614
11096.35 623
11097.35 582
11098.34 625
11099.34 623
11100.33 551
11101.33 591
11102.32 688
11103.32 640
11104.31 554
11105.31 586
11106.30 631
11107.30 608
11108.29 581
11109.29 619
11110.28 610
11111.28 606
11112.27 618
11113.27 593
11114.26 594
11115.26 592
11116.26 582
11117.25 573
11118.25 585
11119.24 646
11120.24 643
11121.24 579
11122.23 558
11123.23 568
11124.22 623
11125.22 615
11126.22 610
11127.21 617
11128.21 599
11129.20 595
11130.20 576
11131.20 617
11132.19 681
11133.19 613
11134.19 597
11135.18 618
11136.18 596
11137.18 548
11138.17 626
11139.17 600
11140.17 586
11141.16 560
11142.16 631
11143.16 653
11144.15 662
11145.15 580
11146.15 554
11147.14 622
11148.14 644
11149.14 647
11150.14 595
11151.13 651
11152.13 667
11153.13 616
11154.13 618
11155.12 604
11156.12 586
11157.12 599
11158.12 560
11159.11 586
11160.11 591
11161.11 623
11162.11 559
11163.10 583
11164.10 559
11165.10 560
11166.10 577
11167.10 554
11168.09 609
11169.09 562
11170.09 578
11171.09 584
11172.09 601
11173.08 663
11174.08 645
11175.08 609
11176.08 595
11177.08 662
11178.08 637
11179.08 596
11180.07 642
11181.07 591
11182.07 641
11183.07 654
11184.07 628
11185.07 602
11186.07 600
11187.06 616
11188.06 662
11189.06 676
11190.06 667
11191.06 674
11192.06 649
11193.06 719
11194.06 731
11195.06 667
11196.06 756
11197.06 739
11198.06 725
11199.05 725
11200.05 716
11201.05 685
11202.05 676
11203.05 607
11204.05 663
11205.05 634
11206.05 623
11207.05 608
11208.05 615
11209.05 650
11210.05 669
11211.05 638
11212.05 680
11213.05 705
11214.05 617
11215.05 656
11216.05 581
11217.05 649
11218.05 589
11219.05 558
11220.05 613
11221.05 620
11222.05 600
11223.05 596
11224.05 545
11225.06 605
11226.06 595
11227.06 589
11228.06 578
11229.06 551
11230.06 527
11231.06 592
11232.06 554
11233.06 542
11234.06 543
11235.06 548
11236.06 541
11237.07 531
11238.07 575
11239.07 585
11240.07 576
11241.07 622
11242.07 547
11243.07 484
11244.07 525
11245.08 523
11246.08 519
11247.08 572
11248.08 588
11249.08 483
11250.08 531
11251.09 521
11252.09 509
11253.09 555
11254.09 518
11255.09 519
11256.10 541
11257.10 551
11258.10 540
11259.10 560
11260.10 542
11261.11 589
11262.11 535
11263.11 539
11264.11 512
11265.11 513
11266.12 558
11267.12 546
11268.12 555
11269.12 554
11270.13 592
11271.13 582
11272.13 570
11273.14 561
11274.14 613
11275.14 651
11276.14 648
11277.15 655
11278.15 640
11279.15 680
11280.16 689
11281.16 656
11282.16 652
11283.17 725
11284.17 685
11285.17 625
11286.17 618
11287.18 581
11288.18 634
11289.18 615
11290.19 542
11291.19 542
11292.20 548
11293.20 585
11294.20 584
11295.21 555
11296.21 598
11297.21 569
11298.22 600
11299.22 537
11300.23 572
11301.23 543
11302.23 554
11303.24 522
11304.24 546
11305.25 606
11306.25 587
11307.25 504
11308.26 488
11309.26 537
11310.27 545
11311.27 587
11312.28 566
11313.28 579
11314.29 630
11315.29 683
11316.29 686
11317.30 659
11318.30 612
11319.31 666
11320.31 608
11321.32 613
11322.32 606
11323.33 596
11324.33 588
11325.34 542
11326.34 550
11327.35 568
11328.35 583
11329.36 569
11330.36 532
11331.37 510
11332.38 532
11333.38 550
11334.39 555
11335.39 577
11336.40 546
11337.40 521
11338.41 608
11339.41 645
11340.42 632
11341.43 663
11342.43 654
11343.44 715
11344.44 638
11345.45 618
11346.46 626
11347.46 596
11348.47 588
11349.47 594
11350.48 584
11351.49 541
11352.49 537
11353.50 590
11354.50 509
11355.51 530
11356.52 510
11357.52 546
11358.53 550
11359.54 545
11360.54 552
11361.55 519
11362.56 580
11363.56 577
11364.57 540
11365.58 491
11366.58 556
11367.59 521
11368.60 552
11369.61 484
11370.61 526
11371.62 519
11372.63 502
11373.63 469
11374.64 517
11375.65 518
11376.66 450
11377.66 460
11378.67 509
11379.68 519
11380.69 577
11381.69 564
11382.70 496
11383.71 482
11384.72 514
11385.72 495
11386.73 499
11387.74 513
11388.75 485
11389.76 482
11390.76 491
11391.77 472
11392.78 551
11393.79 453
11394.80 499
11395.80 514
11396.81 524
11397.82 453
11398.83 500
11399.84 534
11400.85 465
11401.85 487
11402.86 509
11403.87 535
11404.88 513
11405.89 453
11406.90 476
11407.91 497
11408.91 465
11409.92 494
11410.93 516
11411.94 441
11412.95 476
11413.96 455
11414.97 461
11415.98 454
11416.99 442
11418.00 448
11419.00 487
11420.01 461
11421.02 468
11422.03 464
11423.04 551
11424.05 511
11425.06 466
11426.07 435
11427.08 464
11428.09 445
11429.10 457
11430.11 497
11431.12 462
11432.13 492
11433.14 472
11434.15 512
11435.16 479
11436.17 540
11437.18 501
11438.19 478
11439.20 517
11440.21 459
11441.22 426
11442.23 455
11443.24 463
11444.25 448
11445.26 484
11446.27 465
11447.28 473
11448.29 496
11449.30 476
11450.31 475
11451.32 462
11452.33 517
11453.34 477
11454.36 455
11455.37 484
11456.38 443
11457.39 468
11458.40 436
11459.41 489
11460.42 456
11461.43 519
11462.44 456
11463.45 464
11464.47 479
11465.48 460
11466.49 471
11467.50 501
11468.51 460
11469.52 484
11470.53 512
11471.55 476
11472.56 460
11473.57 492
11474.58 473
11475.59 496
11476.60 553
11477.62 490
11478.63 458
11479.64 463
11480.65 488
11481.66 421
11482.68 454
11483.69 425
11484.70 463
11485.71 451
11486.72 462
11487.74 466
11488.75 408
11489.76 469
11490.77 472
11491.79 485
11492.80 433
11493.81 495
11494.82 447
11495.84 441
11496.85 473
11497.86 466
11498.87 448
11499.89 458
11500.90 477
11501.91 422
11502.93 420
11503.94 430
11504.95 432
11505.96 459
11506.98 454
11507.99 450
11509.00 465
11510.02 454
11511.03 452
11512.04 455
11513.06 503
11514.07 472
11515.08 445
11516.10 433
11517.11 462
11518.13 458
11519.14 466
11520.15 473
11521.17 416
11522.18 453
11523.19 428
11524.21 473
11525.22 458
11526.24 506
11527.25 495
11528.26 493
11529.28 461
11530.29 476
11531.31 478
11532.32 441
11533.33 473
11534.35 457
11535.36 428
11536.38 446
11537.39 462
11538.41 471
11539.42 417
11540.44 473
11541.45 494
11542.47 508
11543.48 494
11544.49 505
11545.51 415
11546.52 436
11547.54 466
11548.55 493
11549.57 430
11550.58 424
11551.60 483
11552.61 482
11553.63 482
11554.64 503
11555.66 532
11556.68 509
11557.69 473
11558.71 506
11559.72 500
11560.74 501
11561.75 526
11562.77 539
11563.78 522
11564.80 581
11565.82 520
11566.83 519
11567.85 548
11568.86 533
11569.88 591
11570.89 594
11571.91 616
11572.93 578
11573.94 572
11574.96 575
11575.97 601
11576.99 602
11578.01 583
11579.02 610
11580.04 592
11581.06 637
11582.07 688
11583.09 639
11584.11 668
11585.12 707
11586.14 674
11587.16 718
11588.17 717
11589.19 731
11590.21 769
11591.22 827
11592.24 741
11593.26 807
11594.27 842
11595.29 946
11596.31 1063
11597.32 1109
11598.34 1255
11599.36 1508
11600.38 1425
11601.39 1520
11602.41 1663
11603.43 1581
11604.45 1558
11605.46 1363
11606.48 1247
11607.50 1194
11608.52 1033
11609.53 973
11610.55 843
11611.57 805
11612.59 746
11613.60 730
11614.62 661
11615.64 638
11616.66 594
11617.68 570
11618.69 561
11619.71 608
11620.73 631
11621.75 588
11622.77 563
11623.78 565
11624.80 571
11625.82 586
11626.84 553
11627.86 581
11628.88 573
11629.90 570
11630.91 596
11631.93 592
11632.95 596
11633.97 560
11634.99 560
11636.01 589
11637.03 592
11638.05 595
11639.06 602
11640.08 559
11641.10 573
11642.12 581
11643.14 560
11644.16 578
11645.18 543
11646.20 574
11647.22 534
11648.24 558
11649.26 521
11650.28 519
11651.30 482
11652.31 469
11653.33 455
11654.35 508
11655.37 499
11656.39 522
11657.41 521
11658.43 501
11659.45 459
11660.47 517
11661.49 510
11662.51 446
11663.53 512
11664.55 496
11665.57 488
11666.59 507
11667.61 503
11668.63 458
11669.65 503
11670.67 473
11671.69 496
11672.71 516
11673.73 534
11674.76 538
11675.78 520
11676.80 540
11677.82 496
11678.84 522
11679.86 539
11680.88 543
11681.90 491
11682.92 515
11683.94 490
11684.96 534
11685.98 511
11687.00 515
11688.03 505
11689.05 548
11690.07 525
11691.09 484
11692.11 515
11693.13 535
11694.15 517
11695.17 469
11696.20 467
11697.22 451
11698.24 523
11699.26 474
11700.28 476
11701.30 435
11702.33 473
11703.35 488
11704.37 466
11705.39 449
11706.41 452
11707.44 455
11708.46 489
11709.48 472
11710.50 513
11711.52 470
11712.55 484
11713.57 517
11714.59 488
11715.61 455
11716.63 490
11717.66 541
11718.68 461
11719.70 481
11720.72 446
11721.75 482
11722.77 450
11723.79 457
11724.82 483
11725.84 499
11726.86 467
11727.88 436
11728.91 444
11729.93 431
11730.95 453
11731.98 402
11733.00 462
11734.02 459
11735.04 429
11736.07 438
11737.09 421
11738.11 437
11739.14 472
11740.16 494
11741.18 431
11742.21 463
11743.23 453
11744.25 440
11745.28 456
11746.30 495
11747.33 480
11748.35 487
11749.37 462
11750.40 495
11751.42 429
11752.44 467
11753.47 466
11754.49 473
11755.52 468
11756.54 451
11757.57 467
11758.59 434
11759.61 469
11760.64 490
11761.66 522
11762.69 453
11763.71 417
11764.74 394
11765.76 433
11766.78 491
11767.81 430
11768.83 486
11769.86 411
11770.88 397
11771.91 400
11772.93 370
11773.96 417
11774.98 420
11776.01 435
11777.03 451
11778.06 444
11779.08 439
11780.11 413
11781.13 434
11782.16 414
11783.18 427
11784.21 452
11785.23 431
11786.26 444
11787.28 455
11788.31 459
11789.34 448
11790.36 410
11791.39 475
11792.41 485
11793.44 432
11794.46 463
11795.49 422
11796.52 489
11797.54 511
11798.57 455
11799.59 421
11800.62 463
11801.65 444
11802.67 451
11803.70 394
11804.72 433
11805.75 449
11806.78 438
11807.80 400
11808.83 383
11809.86 443
11810.88 438
11811.91 443
11812.93 418
11813.96 412
11814.99 437
11816.01 434
11817.04 454
11818.07 513
11819.10 405
11820.12 430
11821.15 488
11822.18 438
11823.20 434
11824.23 443
11825.26 490
11826.28 464
11827.31 445
11828.34 437
11829.37 480
11830.39 526
11831.42 525
11832.45 500
11833.48 511
11834.50 503
11835.53 509
11836.56 510
11837.59 463
11838.61 465
11839.64 446
11840.67 477
11841.70 490
11842.72 525
11843.75 496
11844.78 445
11845.81 469
11846.84 481
11847.86 464
11848.89 479
11849.92 519
11850.95 495
11851.98 508
11853.01 460
11854.03 475
11855.06 506
11856.09 525
11857.12 458
11858.15 485
11859.18 497
11860.20 544
11861.23 468
11862.26 458
11863.29 484
11864.32 528
11865.35 525
11866.38 549
11867.41 517
11868.44 503
11869.46 491
11870.49 510
11871.52 505
11872.55 502
11873.58 553
11874.61 521
11875.64 579
11876.67 551
11877.70 537
11878.73 480
11879.76 493
11880.79 526
11881.82 553
11882.85 519
11883.88 585
11884.91 619
11885.93 545
11886.96 545
11887.99 622
11889.02 611
11890.05 601
11891.08 623
11892.11 657
11893.14 606
11894.17 636
11895.20 686
11896.23 686
11897.26 638
11898.30 653
11899.33 687
11900.36 648
11901.39 711
11902.42 733
11903.45 793
11904.48 801
11905.51 780
11906.54 775
11907.57 831
11908.60 797
11909.63 853
11910.66 791
11911.69 752
11912.72 748
11913.75 725
11914.79 725
11915.82 758
11916.85 781
11917.88 686
11918.91 738
11919.94 741
11920.97 736
11922.00 737
11923.04 747
11924.07 721
11925.10 699
11926.13 765
11927.16 822
11928.19 863
11929.22 906
11930.26 966
11931.29 1024
11932.32 1049
11933.35 1113
11934.38 1203
11935.41 1194
11936.45 1174
11937.48 1147
11938.51 1074
11939.54 1032
11940.58 936
11941.61 949
11942.64 868
11943.67 831
11944.70 784
11945.74 775
11946.77 705
11947.80 647
11948.83 617
11949.87 650
11950.90 648
11951.93 669
11952.96 641
11954.00 656
11955.03 609
11956.06 632
11957.09 601
11958.13 595
11959.16 586
11960.19 590
11961.23 576
11962.26 567
11963.29 627
11964.33 577
11965.36 614
11966.39 631
11967.43 624
11968.46 663
11969.49 704
11970.53 665
11971.56 678
11972.59 657
11973.63 694
11974.66 666
11975.69 679
11976.73 693
11977.76 668
11978.79 649
11979.83 589
11980.86 651
11981.90 663
11982.93 666
11983.96 597
11985.00 613
11986.03 641
11987.07 609
11988.10 643
11989.13 622
11990.17 597
11991.20 580
11992.24 598
11993.27 677
11994.31 652
11995.34 675
11996.38 626
11997.41 644
11998.44 617
11999.48 641
12000.51 644
12001.55 691
12002.58 677
12003.62 602
12004.65 668
12005.69 637
12006.72 673
12007.76 712
12008.79 669
12009.83 700
12010.86 714
12011.90 679
12012.93 646
12013.97 694
12015.00 713
12016.04 706
12017.08 708
12018.11 749
12019.15 730
12020.18 756
12021.22 803
12022.25 827
12023.29 797
12024.32 768
12025.36 742
12026.40 710
12027.43 721
12028.47 719
12029.50 684
12030.54 722
12031.58 690
12032.61 663
12033.65 651
12034.68 647
12035.72 692
12036.76 682
12037.79 746
12038.83 741
12039.87 728
12040.90 771
12041.94 673
12042.98 643
12044.01 639
12045.05 693
12046.09 664
12047.12 716
12048.16 684
12049.20 773
12050.23 726
12051.27 701
12052.31 684
12053.34 661
12054.38 693
12055.42 763
12056.45 676
12057.49 653
12058.53 717
12059.57 667
12060.60 717
12061.64 673
12062.68 710
12063.72 757
12064.75 781
12065.79 810
12066.83 780
12067.87 754
12068.90 699
12069.94 757
12070.98 722
12072.02 671
12073.06 688
12074.09 774
12075.13 685
12076.17 723
12077.21 645
12078.24 683
12079.28 745
12080.32 762
12081.36 712
12082.40 760
12083.44 796
12084.47 831
12085.51 771
12086.55 743
12087.59 805
12088.63 819
12089.67 800
12090.71 781
12091.74 783
12092.78 818
12093.82 872
12094.86 856
12095.90 865
12096.94 900
12097.98 930
12099.02 989
12100.05 1020
12101.09 1047
12102.13 1047
12103.17 1106
12104.21 1090
12105.25 1099
12106.29 1163
12107.33 1210
12108.37 1210
12109.41 1247
12110.45 1077
12111.49 970
12112.53 960
12113.57 902
12114.61 806
12115.65 798
12116.69 746
12117.72 720
12118.76 705
12119.80 723
12120.84 711
12121.88 671
12122.92 655
12123.96 700
12125.00 623
12126.04 591
12127.08 641
12128.12 640
12129.17 656
12130.21 641
12131.25 573
12132.29 642
12133.33 657
12134.37 682
12135.41 661
12136.45 576
12137.49 592
12138.53 602
12139.57 615
12140.61 645
12141.65 593
12142.69 632
12143.73 634
12144.77 594
12145.82 582
12146.86 618
12147.90 651
12148.94 604
12149.98 587
12151.02 548
12152.06 544
12153.10 541
12154.15 561
12155.19 547
12156.23 645
12157.27 538
12158.31 552
12159.35 562
12160.39 604
12161.44 547
12162.48 540
12163.52 562
12164.56 484
12165.60 535
12166.64 577
12167.69 579
12168.73 554
12169.77 572
12170.81 573
12171.85 522
12172.90 502
12173.94 520
12174.98 577
12176.02 602
12177.07 538
12178.11 521
12179.15 579
12180.19 531
12181.24 504
12182.28 538
12183.32 562
12184.36 530
12185.41 515
12186.45 499
12187.49 527
12188.53 549
12189.58 580
12190.62 607
12191.66 574
12192.71 559
12193.75 568
12194.79 538
12195.84 507
12196.88 512
12197.92 556
12198.97 563
12200.01 506
12201.05 557
12202.10 591
12203.14 550
12204.18 554
12205.23 535
12206.27 507
12207.31 538
12208.36 536
12209.40 529
12210.44 500
12211.49 557
12212.53 544
12213.58 520
12214.62 519
12215.66 550
12216.71 514
12217.75 518
12218.80 553
12219.84 505
12220.88 536
12221.93 531
12222.97 536
12224.02 516
12225.06 566
12226.11 579
12227.15 577
12228.19 574
12229.24 513
12230.28 504
12231.33 497
12232.37 535
12233.42 517
12234.46 536
12235.51 516
12236.55 529
12237.60 531
12238.64 512
12239.69 534
12240.73 545
12241.78 529
12242.82 498
12243.87 532
12244.91 633
12245.96 600
12247.00 571
12248.05 537
12249.09 512
12250.14 588
12251.19 542
12252.23 522
12253.28 484
12254.32 545
12255.37 496
12256.41 510
12257.46 493
12258.51 456
12259.55 459
12260.60 497
12261.64 482
12262.69 424
12263.74 454
12264.78 516
12265.83 487
12266.87 442
12267.92 445
12268.97 480
12270.01 475
12271.06 443
12272.11 427
12273.15 393
12274.20 381
12275.24 443
12276.29 453
12277.34 476
12278.38 471
12279.43 473
12280.48 473
12281.52 436
12282.57 452
12283.62 430
12284.67 432
12285.71 475
12286.76 489
12287.81 417
12288.85 477
12289.90 418
12290.95 437
12292.00 445
12293.04 449
12294.09 451
12295.14 418
12296.18 426
12297.23 434
12298.28 438
12299.33 513
12300.38 441
12301.42 433
12302.47 438
12303.52 464
12304.57 479
12305.61 495
12306.66 442
12307.71 454
12308.76 472
12309.81 458
12310.85 455
12311.90 465
12312.95 448
12314.00 458
12315.05 464
12316.09 454
12317.14 423
12318.19 453
12319.24 418
12320.29 465
12321.34 438
12322.39 369
12323.43 434
12324.48 458
12325.53 448
12326.58 459
12327.63 428
12328.68 406
12329.73 397
12330.78 430
12331.82 417
12332.87 457
12333.92 423
12334.97 402
12336.02 366
12337.07 400
12338.12 411
12339.17 427
12340.22 407
12341.27 405
12342.32 419
12343.37 395
12344.42 443
12345.46 433
12346.51 410
12347.56 425
12348.61 446
12349.66 427
12350.71 447
12351.76 409
12352.81 418
12353.86 474
12354.91 449
12355.96 439
12357.01 424
12358.06 394
12359.11 425
12360.16 419
12361.21 430
12362.26 423
12363.31 433
12364.36 459
12365.41 432
12366.47 402
12367.52 445
12368.57 413
12369.62 411
12370.67 490
12371.72 436
12372.77 449
12373.82 480
12374.87 391
12375.92 460
12376.97 448
12378.02 447
12379.07 474
12380.12 455
12381.18 437
12382.23 417
12383.28 445
12384.33 453
12385.38 430
12386.43 423
12387.48 458
12388.53 450
12389.59 417
12390.64 463
12391.69 454
12392.74 421
12393.79 474
12394.84 456
12395.90 480
12396.95 485
12398.00 473
12399.05 450
12400.10 473
12401.15 473
12402.21 452
12403.26 429
12404.31 450
12405.36 440
12406.41 433
12407.47 486
12408.52 467
12409.57 479
12410.62 456
12411.68 490
12412.73 508
12413.78 453
12414.83 437
12415.89 474
12416.94 493
12417.99 455
12419.04 408
12420.10 467
12421.15 488
12422.20 490
12423.26 441
12424.31 447
12425.36 483
12426.41 473
12427.47 481
12428.52 503
12429.57 506
12430.63 504
12431.68 480
12432.73 484
12433.79 485
12434.84 475
12435.89 506
12436.95 502
12438.00 529
12439.05 510
12440.11 495
12441.16 495
12442.21 468
12443.27 484
12444.32 449
12445.38 478
12446.43 485
12447.48 446
12448.54 449
12449.59 457
12450.65 532
12451.70 498
12452.75 511
12453.81 449
12454.86 483
12455.92 459
12456.97 494
12458.02 460
12459.08 448
12460.13 510
12461.19 496
12462.24 498
12463.30 501
12464.35 475
12465.41 491
12466.46 478
12467.52 483
12468.57 544
12469.63 516
12470.68 515
12471.74 533
12472.79 511
12473.85 572
12474.90 579
12475.96 583
12477.01 546
12478.07 577
12479.12 594
12480.18 599
12481.23 594
12482.29 606
12483.34 626
12484.40 593
12485.45 637
12486.51 703
12487.56 666
12488.62 748
12489.68 744
12490.73 786
12491.79 888
12492.84 904
12493.90 1062
12494.95 1132
12496.01 1204
12497.07 1280
12498.12 1319
12499.18 1309
12500.23 1291
12501.29 1146
12502.35 1083
12503.40 986
12504.46 900
12505.52 905
12506.57 812
12507.63 749
12508.69 731
12509.74 692
12510.80 639
12511.86 647
12512.91 591
12513.97 605
12515.03 541
12516.08 592
12517.14 571
12518.20 583
12519.25 609
12520.31 598
12521.37 616
12522.42 606
12523.48 584
12524.54 615
12525.60 619
12526.65 593
12527.71 609
12528.77 626
12529.82 631
12530.88 597
12531.94 580
12533.00 597
12534.05 584
12535.11 636
12536.17 616
12537.23 624
12538.29 573
12539.34 594
12540.40 566
12541.46 648
12542.52 588
12543.57 550
12544.63 549
12545.69 571
12546.75 562
12547.81 562
12548.87 530
12549.92 582
12550.98 573
12552.04 575
12553.10 616
12554.16 597
12555.22 614
12556.27 569
12557.33 608
12558.39 641
12559.45 690
12560.51 659
12561.57 664
12562.63 674
12563.68 650
12564.74 662
12565.80 701
12566.86 715
12567.92 758
12568.98 795
12570.04 774
12571.10 761
12572.16 862
12573.22 896
12574.28 1005
12575.33 1072
12576.39 999
12577.45 1095
12578.51 1115
12579.57 1112
12580.63 1131
12581.69 1028
12582.75 962
12583.81 890
12584.87 859
12585.93 858
12586.99 819
12588.05 783
12589.11 760
12590.17 746
12591.23 782
12592.29 750
12593.35 752
12594.41 731
12595.47 725
12596.53 726
12597.59 727
12598.65 716
12599.71 728
12600.77 669
12601.83 706
12602.89 694
12603.95 689
12605.01 701
12606.07 664
12607.13 672
12608.20 676
12609.26 641
12610.32 681
12611.38 677
12612.44 653
12613.50 650
12614.56 675
12615.62 657
12616.68 657
12617.74 654
12618.81 693
12619.87 701
12620.93 707
12621.99 677
12623.05 667
12624.11 697
12625.17 686
12626.23 626
12627.30 677
12628.36 640
12629.42 597
12630.48 631
12631.54 635
12632.60 631
12633.67 630
12634.73 611
12635.79 596
12636.85 660
12637.91 664
12638.98 659
12640.04 603
12641.10 632
12642.16 585
12643.22 616
12644.29 607
12645.35 612
12646.41 659
12647.47 686
12648.54 642
12649.60 670
12650.66 718
12651.72 781
12652.79 681
12653.85 751
12654.91 747
12655.97 734
12657.04 758
12658.10 769
12659.16 782
12660.22 763
12661.29 792
12662.35 744
12663.41 785
12664.48 750
12665.54 751
12666.60 740
12667.67 719
12668.73 722
12669.79 739
12670.86 680
12671.92 674
12672.98 649
12674.05 656
12675.11 712
12676.17 655
12677.24 639
12678.30 669
12679.36 665
12680.43 715
12681.49 683
12682.56 696
12683.62 665
12684.68 666
12685.75 743
12686.81 720
12687.88 756
12688.94 799
12690.00 776
12691.07 749
12692.13 721
12693.20 805
12694.26 841
12695.33 789
12696.39 774
12697.45 818
12698.52 807
12699.58 782
12700.65 827
12701.71 909
12702.78 922
12703.84 891
12704.91 975
12705.97 880
12707.04 918
12708.10 903
12709.17 944
12710.23 955
12711.30 911
12712.36 882
12713.43 844
12714.49 839
12715.56 788
12716.62 773
12717.69 745
12718.75 719
12719.82 799
12720.88 813
12721.95 687
12723.02 763
12724.08 701
12725.15 716
12726.21 737
12727.28 726
12728.34 760
12729.41 710
12730.48 728
12731.54 782
12732.61 830
12733.67 793
12734.74 749
12735.81 712
12736.87 768
12737.94 703
12739.00 750
12740.07 774
12741.14 759
12742.20 621
12743.27 691
12744.34 736
12745.40 751
12746.47 697
12747.54 653
12748.60 662
12749.67 680
12750.74 691
12751.80 675
12752.87 672
12753.94 644
12755.00 608
12756.07 643
12757.14 625
12758.20 603
12759.27 570
12760.34 553
12761.40 602
12762.47 605
12763.54 533
12764.61 545
12765.67 614
12766.74 600
12767.81 630
12768.88 631
12769.94 600
12771.01 586
12772.08 589
12773.15 595
12774.21 519
12775.28 622
12776.35 589
12777.42 545
12778.49 564
12779.55 579
12780.62 631
12781.69 601
12782.76 569
12783.83 571
12784.89 629
12785.96 593
12787.03 606
12788.10 581
12789.17 610
12790.23 574
12791.30 584
12792.37 594
12793.44 565
12794.51 569
12795.58 546
12796.65 545
12797.71 626
12798.78 571
12799.85 554
12800.92 538
12801.99 582
12803.06 562
12804.13 522
12805.20 590
12806.27 580
12807.33 541
12808.40 564
12809.47 566
12810.54 586
12811.61 623
12812.68 572
12813.75 537
12814.82 578
12815.89 648
12816.96 606
12818.03 610
12819.10 594
12820.17 642
12821.24 672
12822.31 653
12823.38 686
12824.45 652
12825.52 581
12826.59 585
12827.66 625
12828.73 572
12829.80 542
12830.87 523
12831.94 575
12833.01 595
12834.08 556
12835.15 560
12836.22 580
12837.29 587
12838.36 502
12839.43 514
12840.50 515
12841.57 549
12842.64 532
12843.71 512
12844.78 500
12845.85 483
12846.92 527
12847.99 520
12849.06 507
12850.13 483
12851.21 493
12852.28 507
12853.35 482
12854.42 492
12855.49 497
12856.56 503
12857.63 489
12858.70 487
12859.77 467
12860.85 488
12861.92 487
12862.99 470
12864.06 454
12865.13 461
12866.20 434
12867.27 476
12868.35 476
12869.42 470
12870.49 476
12871.56 453
12872.63 416
12873.71 473
12874.78 445
12875.85 469
12876.92 428
12877.99 502
12879.07 490
12880.14 466
12881.21 484
12882.28 451
12883.35 448
12884.43 410
12885.50 443
12886.57 459
12887.64 443
12888.72 440
12889.79 450
12890.86 472
12891.93 449
12893.01 437
12894.08 425
12895.15 429
12896.22 387
12897.30 401
12898.37 405
12899.44 423
12900.52 427
12901.59 413
12902.66 391
12903.74 435
12904.81 395
12905.88 440
12906.96 454
12908.03 442
12909.10 413
12910.18 395
12911.25 388
12912.32 417
12913.40 409
12914.47 411
12915.54 417
12916.62 379
12917.69 411
12918.76 408
12919.84 447
12920.91 420
12921.99 420
12923.06 454
12924.13 401
12925.21 419
12926.28 406
12927.36 409
12928.43 431
12929.50 424
12930.58 351
12931.65 394
12932.73 378
12933.80 385
12934.88 415
12935.95 403
12937.02 383
12938.10 420
12939.17 407
12940.25 427
12941.32 395
12942.40 428
12943.47 369
12944.55 379
12945.62 446
12946.70 404
12947.77 399
12948.85 420
12949.92 383
12951.00 374
12952.07 392
12953.15 421
12954.22 435
12955.30 346
12956.37 375
12957.45 386
12958.52 421
12959.60 410
12960.68 408
12961.75 415
12962.83 414
12963.90 448
12964.98 386
12966.05 439
12967.13 411
12968.20 405
12969.28 407
12970.36 380
12971.43 350
12972.51 380
12973.58 419
12974.66 419
12975.74 369
12976.81 397
12977.89 376
12978.97 431
12980.04 378
12981.12 442
12982.19 407
12983.27 362
12984.35 378
12985.42 391
12986.50 417
12987.58 376
12988.65 410
12989.73 382
12990.81 361
12991.88 402
12992.96 355
12994.04 403
12995.11 383
12996.19 395
12997.27 415
12998.35 402
12999.42 367
13000.50 420
13001.58 400
13002.65 393
13003.73 410
13004.81 379
13005.89 394
13006.96 435
13008.04 385
13009.12 392
13010.20 393
13011.27 394
13012.35 411
13013.43 421
13014.51 447
13015.58 464
13016.66 434
13017.74 429
13018.82 409
13019.90 392
13020.97 369
13022.05 419
13023.13 407
13024.21 393
13025.29 421
13026.37 429
13027.44 406
13028.52 429
13029.60 421
13030.68 423
13031.76 398
13032.84 427
13033.91 448
13034.99 442
13036.07 404
13037.15 433
13038.23 453
13039.31 427
13040.39 432
13041.46 405
13042.54 401
13043.62 395
13044.70 427
13045.78 454
13046.86 408
13047.94 422
13049.02 439
13050.10 428
13051.18 417
13052.26 440
13053.34 482
13054.41 442
13055.49 450
13056.57 483
13057.65 545
13058.73 481
13059.81 493
13060.89 475
13061.97 441
13063.05 441
13064.13 457
13065.21 467
13066.29 472
13067.37 502
13068.45 464
13069.53 490
13070.61 504
13071.69 466
13072.77 460
13073.85 479
13074.93 426
13076.01 441
13077.09 439
13078.17 429
13079.25 390
13080.33 433
13081.41 431
13082.49 399
13083.58 355
13084.66 398
13085.74 387
13086.82 440
13087.90 388
13088.98 427
13090.06 430
13091.14 421
13092.22 442
13093.30 438
13094.38 433
13095.46 383
13096.55 399
13097.63 450
13098.71 442
13099.79 411
13100.87 397
13101.95 449
13103.03 409
13104.12 393
13105.20 397
13106.28 469
13107.36 434
13108.44 395
13109.52 341
13110.60 370
13111.69 381
13112.77 369
13113.85 375
13114.93 394
13116.01 410
13117.10 429
13118.18 425
13119.26 373
13120.34 402
13121.42 402
13122.51 383
13123.59 390
13124.67 383
13125.75 386
13126.84 374
13127.92 403
13129.00 399
13130.08 380
13131.17 381
13132.25 437
13133.33 393
13134.41 409
13135.50 387
13136.58 393
13137.66 389
13138.75 393
13139.83 369
13140.91 415
13141.99 415
13143.08 360
13144.16 365
13145.24 400
13146.33 400
13147.41 386
13148.49 389
13149.58 401
13150.66 382
13151.74 370
13152.83 383
13153.91 364
13154.99 346
13156.08 363
13157.16 374
13158.25 389
13159.33 385
13160.41 419
13161.50 461
13162.58 398
13163.66 367
13164.75 369
13165.83 357
13166.92 358
13168.00 340
13169.08 370
13170.17 353
13171.25 379
13172.34 399
13173.42 366
13174.51 377
13175.59 335
13176.67 416
13177.76 382
13178.84 391
13179.93 353
13181.01 348
13182.10 373
13183.18 394
13184.27 398
13185.35 399
13186.44 397
13187.52 396
13188.61 382
13189.69 362
13190.78 403
13191.86 391
13192.95 412
13194.03 380
13195.12 410
13196.20 415
13197.29 404
13198.37 418
13199.46 402
13200.54 352
13201.63 376
13202.72 386
13203.80 371
13204.89 376
13205.97 415
13207.06 384
13208.14 385
13209.23 389
13210.32 367
13211.40 377
13212.49 403
13213.57 410
13214.66 398
13215.75 407
13216.83 395
13217.92 375
13219.00 368
13220.09 428
13221.18 441
13222.26 396
13223.35 385
13224.44 372
13225.52 366
13226.61 395
13227.70 405
13228.78 439
13229.87 384
13230.96 378
13232.04 394
13233.13 436
13234.22 413
13235.30 382
13236.39 388
13237.48 400
13238.56 357
13239.65 409
13240.74 390
13241.82 408
13242.91 384
13244.00 409
13245.09 430
13246.17 399
13247.26 392
13248.35 377
13249.44 420
13250.52 429
13251.61 403
13252.70 382
13253.79 390
13254.87 410
13255.96 457
13257.05 405
13258.14 438
13259.23 365
13260.31 433
13261.40 434
13262.49 392
13263.58 431
13264.67 460
13265.75 416
13266.84 446
13267.93 411
13269.02 410
13270.11 394
13271.19 424
13272.28 429
13273.37 425
13274.46 432
13275.55 446
13276.64 417
13277.73 452
13278.81 416
13279.90 441
13280.99 447
13282.08 423
13283.17 441
13284.26 457
13285.35 475
13286.44 492
13287.53 465
13288.61 417
13289.70 430
13290.79 500
13291.88 461
13292.97 449
13294.06 424
13295.15 437
13296.24 484
13297.33 470
13298.42 484
13299.51 464
13300.60 517
13301.69 505
13302.78 463
13303.87 516
13304.96 542
13306.05 537
13307.14 478
13308.23 463
13309.32 471
13310.41 520
13311.50 577
13312.59 571
13313.68 540
13314.77 491
13315.86 524
13316.95 552
13318.04 481
13319.13 488
13320.22 498
13321.31 513
13322.40 500
13323.49 529
13324.58 464
13325.67 494
13326.76 516
13327.85 515
13328.94 533
13330.03 521
13331.12 490
13332.21 498
13333.31 546
13334.40 520
13335.49 535
13336.58 482
13337.67 514
13338.76 544
13339.85 527
13340.94 544
13342.03 559
13343.13 572
13344.22 536
13345.31 531
13346.40 579
13347.49 592
13348.58 638
13349.67 549
13350.77 555
13351.86 568
13352.95 561
13354.04 547
13355.13 593
13356.22 589
13357.32 579
13358.41 596
13359.50 542
13360.59 600
13361.68 622
13362.78 626
13363.87 641
13364.96 680
13366.05 689
13367.15 643
13368.24 658
13369.33 600
13370.42 646
13371.52 723
13372.61 697
13373.70 773
13374.79 757
13375.89 709
13376.98 641
13378.07 601
13379.16 630
13380.26 576
13381.35 569
13382.44 593
13383.54 540
13384.63 515
13385.72 540
13386.82 497
13387.91 504
13389.00 479
13390.09 472
13391.19 481
13392.28 527
13393.37 518
13394.47 522
13395.56 538
13396.66 471
13397.75 512
13398.84 501
13399.94 500
13401.03 563
13402.12 523
13403.22 509
13404.31 437
13405.40 484
13406.50 479
13407.59 464
13408.69 464
13409.78 503
13410.88 512
13411.97 505
13413.06 490
13414.16 528
13415.25 515
13416.35 497
13417.44 463
13418.53 455
13419.63 449
13420.72 453
13421.82 489
13422.91 519
13424.01 489
13425.10 482
13426.20 521
13427.29 495
13428.39 503
13429.48 502
13430.58 521
13431.67 522
13432.77 503
13433.86 499
13434.96 501
13436.05 522
13437.15 509
13438.24 480
13439.34 483
13440.43 545
13441.53 497
13442.62 532
13443.72 533
13444.81 513
13445.91 494
13447.01 544
13448.10 525
13449.20 496
13450.29 543
13451.39 516
13452.48 518
13453.58 533
13454.68 566
13455.77 576
13456.87 546
13457.96 551
13459.06 548
13460.16 542
13461.25 551
13462.35 558
13463.44 625
13464.54 649
13465.64 627
13466.73 584
13467.83 575
13468.93 561
13470.02 586
13471.12 661
13472.22 631
13473.31 653
13474.41 647
13475.51 639
13476.60 614
13477.70 662
13478.80 621
13479.89 612
13480.99 618
13482.09 603
13483.18 594
13484.28 605
13485.38 605
13486.48 618
13487.57 651
13488.67 631
13489.77 646
13490.87 606
13491.96 634
13493.06 631
13494.16 664
13495.26 690
13496.35 721
13497.45 709
13498.55 785
13499.65 743
13500.74 716
13501.84 739
13502.94 835
13504.04 821
13505.14 835
13506.23 846
13507.33 789
13508.43 813
13509.53 805
13510.63 748
13511.72 717
13512.82 769
13513.92 710
13515.02 708
13516.12 669
13517.22 672
13518.31 666
13519.41 613
13520.51 623
13521.61 599
13522.71 604
13523.81 606
13524.91 609
13526.01 555
13527.10 523
13528.20 568
13529.30 524
13530.40 547
13531.50 504
13532.60 530
13533.70 519
13534.80 507
13535.90 488
13537.00 483
13538.09 547
13539.19 562
13540.29 541
13541.39 503
13542.49 538
13543.59 514
13544.69 481
13545.79 530
13546.89 485
13547.99 538
13549.09 512
13550.19 467
13551.29 503
13552.39 541
13553.49 520
13554.59 485
13555.69 496
13556.79 473
13557.89 491
13558.99 471
13560.09 516
13561.19 495
13562.29 499
13563.39 516
13564.49 469
13565.59 474
13566.69 449
13567.79 451
13568.89 509
13569.99 490
13571.09 493
13572.20 476
13573.30 486
13574.40 479
13575.50 468
13576.60 524
13577.70 518
13578.80 539
13579.90 535
13581.00 508
13582.10 494
13583.20 506
13584.31 483
13585.41 474
13586.51 531
13587.61 514
13588.71 541
13589.81 499
13590.91 465
13592.02 482
13593.12 513
13594.22 521
13595.32 529
13596.42 542
13597.52 537
13598.63 548
13599.73 477
13600.83 529
13601.93 542
13603.03 514
13604.14 545
13605.24 553
13606.34 497
13607.44 506
13608.54 513
13609.65 528
13610.75 490
13611.85 493
13612.95 480
13614.06 486
13615.16 467
13616.26 501
13617.36 479
13618.47 467
13619.57 492
13620.67 535
13621.77 491
13622.88 507
13623.98 514
13625.08 527
13626.18 518
13627.29 531
13628.39 540
13629.49 506
13630.60 514
13631.70 560
13632.80 490
13633.91 520
13635.01 522
13636.11 508
13637.22 527
13638.32 530
13639.42 493
13640.53 489
13641.63 541
13642.73 563
13643.84 578
13644.94 522
13646.04 557
13647.15 571
13648.25 507
13649.36 470
13650.46 481
13651.56 529
13652.67 516
13653.77 489
13654.88 561
13655.98 497
13657.08 440
13658.19 484
13659.29 458
13660.40 458
13661.50 522
13662.60 497
13663.71 464
13664.81 466
13665.92 464
13667.02 439
13668.13 486
13669.23 488
13670.34 488
13671.44 465
13672.55 449
13673.65 469
13674.76 490
13675.86 492
13676.97 470
13678.07 480
13679.18 516
13680.28 516
13681.39 461
13682.49 438
13683.60 505
13684.70 425
13685.81 466
13686.91 455
13688.02 486
13689.12 483
13690.23 489
13691.33 543
13692.44 507
13693.55 433
13694.65 526
13695.76 523
13696.86 474
13697.97 463
13699.07 458
13700.18 495
13701.29 448
13702.39 473
13703.50 464
13704.60 450
13705.71 474
13706.82 464
13707.92 559
13709.03 495
13710.14 487
13711.24 469
13712.35 485
13713.45 529
13714.56 473
13715.67 510
13716.77 505
13717.88 511
13718.99 482
13720.09 533
13721.20 496
13722.31 531
13723.41 526
13724.52 549
13725.63 576
13726.74 562
13727.84 586
13728.95 604
13730.06 632
13731.16 593
13732.27 631
13733.38 616
13734.49 622
13735.59 574
13736.70 583
13737.81 570
13738.91 623
13740.02 649
13741.13 645
13742.24 603
13743.35 618
13744.45 594
13745.56 658
13746.67 626
13747.78 607
13748.88 606
13749.99 687
13751.10 664
13752.21 632
13753.32 713
13754.42 746
13755.53 706
13756.64 724
13757.75 719
13758.86 686
13759.97 706
13761.07 781
13762.18 731
13763.29 740
13764.40 787
13765.51 895
13766.62 924
13767.72 987
13768.83 970
13769.94 1055
13771.05 1074
13772.16 1071
13773.27 1086
13774.38 1143
13775.49 1205
13776.60 1192
13777.70 1160
13778.81 1142
13779.92 1068
13781.03 1091
13782.14 985
13783.25 919
13784.36 876
13785.47 900
13786.58 830
13787.69 810
13788.80 746
13789.91 726
13791.02 764
13792.13 761
13793.24 665
13794.35 679
13795.45 675
13796.56 665
13797.67 676
13798.78 659
13799.89 700
13801.00 670
13802.11 629
13803.22 655
13804.33 631
13805.44 639
13806.55 640
13807.67 698
13808.78 651
13809.89 635
13811.00 641
13812.11 624
13813.22 652
13814.33 654
13815.44 609
13816.55 649
13817.66 601
13818.77 627
13819.88 597
13820.99 637
13822.10 621
13823.21 615
13824.32 572
13825.44 571
13826.55 602
13827.66 573
13828.77 601
13829.88 606
13830.99 530
13832.10 499
13833.21 576
13834.32 572
13835.44 612
13836.55 587
13837.66 584
13838.77 569
13839.88 573
13840.99 547
13842.10 566
13843.22 576
13844.33 629
13845.44 617
13846.55 575
13847.66 567
13848.78 613
13849.89 624
13851.00 641
13852.11 669
13853.22 641
13854.34 668
13855.45 626
13856.56 638
13857.67 654
13858.78 684
13859.90 726
13861.01 686
13862.12 685
13863.23 648
13864.35 707
13865.46 780
13866.57 748
13867.68 691
13868.80 738
13869.91 752
13871.02 737
13872.14 762
13873.25 733
13874.36 716
13875.47 734
13876.59 707
13877.70 666
13878.81 609
13879.93 613
13881.04 625
13882.15 595
13883.27 601
13884.38 620
13885.49 647
13886.61 669
13887.72 606
13888.83 628
13889.95 640
13891.06 615
13892.17 708
13893.29 675
13894.40 712
13895.52 710
13896.63 690
13897.74 710
13898.86 672
13899.97 663
13901.09 659
13902.20 656
13903.31 640
13904.43 650
13905.54 675
13906.66 645
13907.77 651
13908.89 611
13910.00 607
13911.11 666
13912.23 632
13913.34 535
13914.46 574
13915.57 603
13916.69 609
13917.80 578
13918.92 607
13920.03 600
13921.15 629
13922.26 567
13923.38 565
13924.49 563
13925.61 556
13926.72 607
13927.84 577
13928.95 585
13930.07 568
13931.18 585
13932.30 608
13933.41 577
13934.53 529
13935.64 585
13936.76 535
13937.87 571
13938.99 558
13940.10 582
13941.22 587
13942.34 604
13943.45 565
13944.57 583
13945.68 545
13946.80 562
13947.91 531
13949.03 536
13950.15 600
13951.26 560
13952.38 571
13953.49 525
13954.61 572
13955.73 543
13956.84 553
13957.96 569
13959.08 529
13960.19 591
13961.31 598
13962.43 598
13963.54 521
13964.66 548
13965.78 523
13966.89 518
13968.01 492
13969.13 522
13970.24 535
13971.36 604
13972.48 542
13973.59 536
13974.71 539
13975.83 521
13976.94 547
13978.06 580
13979.18 503
13980.30 480
13981.41 509
13982.53 554
13983.65 572
13984.76 536
13985.88 541
13987.00 554
13988.12 597
13989.23 573
13990.35 580
13991.47 629
13992.59 593
13993.71 575
13994.82 547
13995.94 532
13997.06 533
13998.18 537
13999.29 583
14000.41 581
14001.53 536
14002.65 593
14003.77 605
14004.88 597
14006.00 565
14007.12 604
14008.24 593
14009.36 576
14010.48 570
14011.59 539
14012.71 573
14013.83 575
14014.95 629
14016.07 575
14017.19 615
14018.31 635
14019.43 650
14020.54 633
14021.66 577
14022.78 599
14023.90 630
14025.02 671
14026.14 614
14027.26 602
14028.38 639
14029.50 635
14030.62 662
14031.73 638
14032.85 627
14033.97 626
14035.09 573
14036.21 560
14037.33 565
14038.45 562
14039.57 520
14040.69 592
14041.81 535
14042.93 557
14044.05 552
14045.17 550
14046.29 554
14047.41 562
14048.53 500
14049.65 578
14050.77 537
14051.89 569
14053.01 575
14054.13 518
14055.25 571
14056.37 558
14057.49 559
14058.61 512
14059.73 559
14060.85 569
14061.97 560
14063.09 568
14064.21 585
14065.33 547
14066.45 570
14067.57 576
14068.70 630
14069.82 579
14070.94 596
14072.06 544
14073.18 563
14074.30 596
14075.42 568
14076.54 591
14077.66 563
14078.78 632
14079.91 569
14081.03 625
14082.15 638
14083.27 574
14084.39 635
14085.51 633
14086.63 660
14087.75 624
14088.88 637
14090.00 627
14091.12 640
14092.24 638
14093.36 637
14094.48 669
14095.61 693
14096.73 701
14097.85 725
14098.97 748
14100.09 722
14101.22 692
14102.34 744
14103.46 713
14104.58 737
14105.71 714
14106.83 714
14107.95 671
14109.07 688
14110.19 672
14111.32 633
14112.44 642
14113.56 587
14114.68 629
14115.81 583
14116.93 594
14118.05 595
14119.18 574
14120.30 599
14121.42 540
14122.54 576
14123.67 592
14124.79 557
14125.91 518
14127.04 520
14128.16 565
14129.28 541
14130.41 504
14131.53 490
14132.65 547
14133.78 460
14134.90 537
14136.02 526
14137.15 575
14138.27 595
14139.39 562
14140.52 561
14141.64 543
14142.76 557
14143.89 571
14145.01 543
14146.13 537
14147.26 517
14148.38 491
14149.51 502
14150.63 537
14151.75 517
14152.88 505
14154.00 488
14155.13 487
14156.25 471
14157.38 494
14158.50 530
14159.62 492
14160.75 502
14161.87 502
14163.00 535
14164.12 503
14165.25 490
14166.37 522
14167.50 523
14168.62 543
14169.75 513
14170.87 507
14172.00 526
14173.12 525
14174.25 509
14175.37 509
14176.50 490
14177.62 508
14178.75 519
14179.87 520
14181.00 514
14182.12 487
14183.25 489
14184.37 461
14185.50 490
14186.62 482
14187.75 484
14188.87 456
14190.00 499
14191.13 449
14192.25 464
14193.38 474
14194.50 463
14195.63 471
14196.75 467
14197.88 468
14199.01 440
14200.13 446
14201.26 435
14202.38 468
14203.51 489
14204.64 425
14205.76 465
14206.89 453
14208.01 476
14209.14 509
14210.27 432
14211.39 442
14212.52 419
14213.65 475
14214.77 476
14215.90 454
14217.03 414
14218.15 412
14219.28 415
14220.41 413
14221.53 467
14222.66 408
14223.79 446
14224.91 447
14226.04 428
14227.17 447
14228.30 440
14229.42 432
14230.55 407
14231.68 401
14232.80 405
14233.93 426
14235.06 405
14236.19 411
14237.31 364
14238.44 399
14239.57 450
14240.70 460
14241.82 426
14242.95 402
14244.08 415
14245.21 428
14246.34 401
14247.46 367
14248.59 427
14249.72 449
14250.85 412
14251.98 392
14253.10 410
14254.23 427
14255.36 437
14256.49 419
14257.62 406
14258.74 397
14259.87 431
14261.00 447
14262.13 412
14263.26 385
14264.39 385
14265.52 390
14266.64 413
14267.77 416
14268.90 367
14270.03 364
14271.16 388
14272.29 379
14273.42 404
14274.55 428
14275.68 386
14276.80 424
14277.93 410
14279.06 377
14280.19 386
14281.32 373
14282.45 403
14283.58 391
14284.71 377
14285.84 354
14286.97 363
14288.10 397
14289.23 374
14290.36 358
14291.49 358
14292.62 426
14293.75 388
14294.87 360
14296.00 369
14297.13 367
14298.26 385
14299.39 395
14300.52 400
14301.65 345
14302.78 387
14303.91 388
14305.04 388
14306.17 402
14307.31 383
14308.44 388
14309.57 373
14310.70 351
14311.83 350
14312.96 360
14314.09 359
14315.22 425
14316.35 369
14317.48 369
14318.61 353
14319.74 337
14320.87 363
14322.00 369
14323.13 356
14324.26 319
14325.40 393
14326.53 358
14327.66 367
14328.79 367
14329.92 377
14331.05 363
14332.18 313
14333.31 365
14334.44 352
14335.58 367
14336.71 341
14337.84 363
14338.97 380
14340.10 358
14341.23 392
14342.37 389
14343.50 334
14344.63 333
14345.76 375
14346.89 357
14348.02 330
14349.16 396
14350.29 372
14351.42 365
14352.55 358
14353.68 342
14354.82 356
14355.95 311
14357.08 351
14358.21 355
14359.35 349
14360.48 335
14361.61 328
14362.74 344
14363.87 334
14365.01 362
14366.14 384
14367.27 363
14368.41 361
14369.54 386
14370.67 362
14371.80 341
14372.94 343
14374.07 356
14375.20 383
14376.34 355
14377.47 403
14378.60 341
14379.73 346
14380.87 349
14382.00 355
14383.13 390
14384.27 334
14385.40 370
14386.53 344
14387.67 403
14388.80 404
14389.93 353
14391.07 371
14392.20 351
14393.34 360
14394.47 402
14395.60 345
14396.74 379
14397.87 374
14399.00 401
14400.14 370
14401.27 348
14402.41 350
14403.54 349
14404.67 347
14405.81 352
14406.94 341
14408.08 367
14409.21 374
14410.35 377
14411.48 347
14412.61 361
14413.75 368
14414.88 386
14416.02 319
14417.15 342
14418.29 331
14419.42 362
14420.56 363
14421.69 373
14422.83 371
14423.96 367
14425.10 368
14426.23 337
14427.37 354
14428.50 389
14429.64 417
14430.77 403
14431.91 400
14433.04 381
14434.18 383
14435.31 380
14436.45 391
14437.58 401
14438.72 397
14439.85 381
14440.99 361
14442.13 387
14443.26 410
14444.40 371
14445.53 336
14446.67 365
14447.80 395
14448.94 339
14450.08 367
14451.21 406
14452.35 370
14453.48 409
14454.62 407
14455.76 399
14456.89 372
14458.03 383
14459.16 345
14460.30 379
14461.44 343
14462.57 346
14463.71 360
14464.85 363
14465.98 393
14467.12 374
14468.26 380
14469.39 334
14470.53 336
14471.67 386
14472.80 390
14473.94 372
14475.08 392
14476.21 410
14477.35 392
14478.49 422
14479.62 402
14480.76 386
14481.90 363
14483.04 388
14484.17 435
14485.31 442
14486.45 407
14487.59 390
14488.72 418
14489.86 392
14491.00 391
14492.14 425
14493.27 375
14494.41 364
14495.55 375
14496.69 393
14497.82 400
14498.96 406
14500.10 399
14501.24 415
14502.38 375
14503.51 332
14504.65 387
14505.79 370
14506.93 364
14508.07 345
14509.20 353
14510.34 378
14511.48 384
14512.62 367
14513.76 370
14514.90 343
14516.03 335
14517.17 382
14518.31 397
14519.45 384
14520.59 318
14521.73 367
14522.87 371
14524.01 320
14525.14 338
14526.28 343
14527.42 353
14528.56 358
14529.70 336
14530.84 350
14531.98 336
14533.12 333
14534.26 382
14535.40 357
14536.54 356
14537.67 370
14538.81 410
14539.95 345
14541.09 330
14542.23 357
14543.37 364
14544.51 356
14545.65 346
14546.79 339
14547.93 360
14549.07 362
14550.21 346
14551.35 381
14552.49 385
14553.63 398
14554.77 371
14555.91 374
14557.05 401
14558.19 374
14559.33 387
14560.47 385
14561.61 349
14562.75 349
14563.89 373
14565.03 412
14566.17 389
14567.31 364
14568.45 369
14569.60 404
14570.74 370
14571.88 395
14573.02 382
14574.16 388
14575.30 385
14576.44 377
14577.58 364
14578.72 387
14579.86 376
14581.00 367
14582.14 403
14583.29 397
14584.43 373
14585.57 397
14586.71 385
14587.85 408
14588.99 373
14590.13 386
14591.28 375
14592.42 363
14593.56 409
14594.70 404
14595.84 389
14596.98 385
14598.13 389
14599.27 406
14600.41 384
14601.55 395
14602.69 414
14603.83 377
14604.98 414
14606.12 452
14607.26 498
14608.40 460
14609.54 441
14610.69 411
14611.83 426
14612.97 417
14614.11 402
14615.26 409
14616.40 456
14617.54 430
14618.68 451
14619.83 449
14620.97 481
14622.11 506
14623.25 483
14624.40 497
14625.54 477
14626.68 511
14627.83 563
14628.97 559
14630.11 538
14631.25 580
14632.40 558
14633.54 637
14634.68 525
14635.83 554
14636.97 608
14638.11 594
14639.26 551
14640.40 592
14641.54 574
14642.69 585
14643.83 561
14644.97 596
14646.12 572
14647.26 524
14648.41 543
14649.55 470
14650.69 488
14651.84 421
14652.98 460
14654.13 411
14655.27 402
14656.41 422
14657.56 378
14658.70 388
14659.85 413
14660.99 399
14662.13 427
14663.28 445
14664.42 397
14665.57 407
14666.71 365
14667.86 398
14669.00 375
14670.14 379
14671.29 407
14672.43 406
14673.58 405
14674.72 407
14675.87 374
14677.01 371
14678.16 385
14679.30 393
14680.45 372
14681.59 364
14682.74 375
14683.88 369
14685.03 356
14686.17 386
14687.32 375
14688.46 356
14689.61 366
14690.75 347
14691.90 337
14693.05 362
14694.19 346
14695.34 366
14696.48 401
14697.63 358
14698.77 318
14699.92 316
14701.06 351
14702.21 389
14703.36 388
14704.50 364
14705.65 352
14706.79 375
14707.94 348
14709.09 354
14710.23 348
14711.38 373
14712.53 377
14713.67 353
14714.82 338
14715.96 321
14717.11 346
14718.26 332
14719.40 350
14720.55 320
14721.70 367
14722.84 354
14723.99 355
14725.14 373
14726.28 354
14727.43 368
14728.58 370
14729.72 369
14730.87 322
14732.02 350
14733.16 343
14734.31 354
14735.46 377
14736.61 392
14737.75 379
14738.90 365
14740.05 388
14741.20 337
14742.34 340
14743.49 360
14744.64 354
14745.79 343
14746.93 367
14748.08 381
14749.23 335
14750.38 370
14751.52 352
14752.67 321
14753.82 394
14754.97 355
14756.11 349
14757.26 349
14758.41 340
14759.56 340
14760.71 342
14761.86 348
14763.00 349
14764.15 326
14765.30 352
14766.45 327
14767.60 348
14768.74 384
14769.89 374
14771.04 352
14772.19 351
14773.34 367
14774.49 384
14775.64 368
14776.79 373
14777.93 363
14779.08 398
14780.23 410
14781.38 365
14782.53 335
14783.68 364
14784.83 395
14785.98 368
14787.13 400
14788.28 408
14789.42 413
14790.57 404
14791.72 383
14792.87 434
14794.02 440
14795.17 453
14796.32 460
14797.47 425
14798.62 411
14799.77 442
14800.92 426
14802.07 479
14803.22 446
14804.37 448
14805.52 470
14806.67 445
14807.82 440
14808.97 417
14810.12 394
14811.27 385
14812.42 432
14813.57 442
14814.72 424
14815.87 400
14817.02 389
14818.17 424
14819.32 428
14820.47 391
14821.62 419
14822.77 429
14823.92 418
14825.07 376
14826.22 405
14827.37 388
14828.52 362
14829.68 325
14830.83 388
14831.98 397
14833.13 394
14834.28 328
14835.43 325
14836.58 334
14837.73 355
14838.88 371
14840.03 365
14841.19 340
14842.34 304
14843.49 306
14844.64 312
14845.79 353
14846.94 325
14848.09 314
14849.25 336
14850.40 315
14851.55 260
14852.70 331
14853.85 328
14855.00 336
14856.16 327
14857.31 342
14858.46 308
14859.61 310
14860.76 297
14861.92 261
14863.07 307
14864.22 328
14865.37 339
14866.52 332
14867.68 328
14868.83 307
14869.98 289
14871.13 293
14872.29 293
14873.44 314
14874.59 313
14875.74 315
14876.90 294
14878.05 345
14879.20 309
14880.36 325
14881.51 313
14882.66 323
14883.81 314
14884.97 333
14886.12 290
14887.27 334
14888.43 333
14889.58 343
14890.73 335
14891.89 348
14893.04 337
14894.19 321
14895.35 282
14896.50 281
14897.65 317
14898.81 305
14899.96 329
14901.11 303
14902.27 282
14903.42 285
14904.57 293
14905.73 304
14906.88 274
14908.04 254
14909.19 276
14910.34 284
14911.50 291
14912.65 284
14913.81 269
14914.96 308
14916.11 291
14917.27 329
14918.42 319
14919.58 323
14920.73 313
14921.88 384
14923.04 309
14924.19 311
14925.35 290
14926.50 305
14927.66 301
14928.81 283
14929.97 316
14931.12 291
14932.28 315
14933.43 314
14934.59 314
14935.74 324
14936.90 326
14938.05 314
14939.21 342
14940.36 295
14941.52 292
14942.67 310
14943.83 312
14944.98 317
14946.14 296
14947.29 321
14948.45 298
14949.60 322
14950.76 330
14951.91 309
14953.07 322
14954.23 318
14955.38 349
14956.54 309
14957.69 313
14958.85 308
14960.00 303
14961.16 351
14962.32 301
14963.47 310
14964.63 331
14965.78 309
14966.94 292
14968.10 324
14969.25 299
14970.41 288
14971.57 283
14972.72 311
14973.88 301
14975.04 307
14976.19 289
14977.35 321
14978.50 299
14979.66 291
14980.82 284
14981.97 301
14983.13 309
14984.29 304
14985.45 278
14986.60 299
14987.76 274
14988.92 291
14990.07 298
14991.23 292
14992.39 302
14993.54 316
14994.70 284
14995.86 311
14997.02 280
14998.17 298
14999.33 291
15000.49 296
15001.65 319
15002.80 317
15003.96 256
15005.12 246
15006.28 297
15007.43 281
15008.59 279
15009.75 251
15010.91 294
15012.07 247
15013.22 265
15014.38 274
15015.54 280
15016.70 276
15017.86 280
15019.01 281
15020.17 302
15021.33 277
15022.49 238
15023.65 273
15024.81 254
15025.96 270
15027.12 270
15028.28 274
15029.44 289
15030.60 243
15031.76 272
15032.92 280
15034.07 255
15035.23 205
15036.39 239
15037.55 280
15038.71 247
15039.87 241
15041.03 254
15042.19 259
15043.35 245
15044.50 224
15045.66 274
15046.82 259
15047.98 256
15049.14 242
15050.30 268
15051.46 243
15052.62 201
15053.78 269
15054.94 223
15056.10 236
15057.26 265
15058.42 258
15059.58 264
15060.74 255
15061.90 254
15063.06 269
15064.22 269
15065.38 238
15066.54 227
15067.70 236
15068.86 220
15070.02 231
15071.18 239
15072.34 231
15073.50 257
15074.66 236
15075.82 233
15076.98 229
15078.14 241
15079.30 262
15080.46 245
15081.62 259
15082.78 229
15083.94 265
15085.10 265
15086.26 247
15087.42 239
15088.59 259
15089.75 253
15090.91 258
15092.07 256
15093.23 251
15094.39 220
15095.55 231
15096.71 236
15097.87 262
15099.04 233
15100.20 240
15101.36 244
15102.52 271
15103.68 252
15104.84 242
15106.00 263
15107.17 248
15108.33 255
15109.49 237
15110.65 248
15111.81 248
15112.97 233
15114.14 242
15115.30 262
15116.46 276
15117.62 260
15118.78 251
15119.95 247
15121.11 230
15122.27 269
15123.43 284
15124.59 236
15125.76 251
15126.92 275
15128.08 289
15129.24 281
15130.41 279
15131.57 229
15132.73 261
15133.89 259
15135.06 245
15136.22 280
15137.38 263
15138.54 240
15139.71 282
15140.87 233
15142.03 204
15143.20 264
15144.36 256
15145.52 266
15146.69 263
15147.85 234
15149.01 271
15150.17 283
15151.34 261
15152.50 256
15153.66 274
15154.83 248
15155.99 237
15157.16 256
15158.32 279
15159.48 247
15160.65 283
15161.81 292
15162.97 309
15164.14 247
15165.30 244
15166.46 264
15167.63 262
15168.79 239
15169.96 283
15171.12 294
15172.28 282
15173.45 267
15174.61 236
15175.78 277
15176.94 314
15178.11 317
15179.27 324
15180.43 296
15181.60 233
15182.76 286
15183.93 285
15185.09 289
15186.26 279
15187.42 306
15188.59 292
15189.75 276
15190.92 282
15192.08 291
15193.25 284
15194.41 245
15195.58 268
15196.74 284
15197.91 291
15199.07 280
15200.24 283
15201.40 280
15202.57 278
15203.73 273
15204.90 280
15206.06 291
15207.23 313
15208.39 273
15209.56 289
15210.72 310
15211.89 299
15213.06 336
15214.22 298
15215.39 321
15216.55 297
15217.72 316
15218.88 375
15220.05 328
15221.22 321
15222.38 343
15223.55 377
15224.71 298
15225.88 338
15227.05 354
15228.21 380
15229.38 385
15230.55 352
15231.71 392
15232.88 329
15234.05 349
15235.21 424
15236.38 383
15237.54 383
15238.71 358
15239.88 373
15241.04 383
15242.21 370
15243.38 361
15244.55 371
15245.71 359
15246.88 331
15248.05 340
15249.21 327
15250.38 320
15251.55 332
15252.71 326
15253.88 364
15255.05 306
15256.22 360
15257.38 386
15258.55 273
15259.72 290
15260.89 299
15262.05 286
15263.22 303
15264.39 316
15265.56 274
15266.72 283
15267.89 294
15269.06 290
15270.23 266
15271.40 300
15272.56 299
15273.73 286
15274.90 321
15276.07 277
15277.24 285
15278.40 286
15279.57 309
15280.74 282
15281.91 293
15283.08 272
15284.25 280
15285.41 260
15286.58 264
15287.75 286
15288.92 274
15290.09 241
15291.26 257
15292.43 279
15293.59 291
15294.76 293
15295.93 251
15297.10 272
15298.27 251
15299.44 256
15300.61 281
15301.78 285
15302.95 272
15304.12 302
15305.28 267
15306.45 261
15307.62 289
15308.79 295
15309.96 262
15311.13 267
15312.30 265
15313.47 271
15314.64 277
15315.81 246
15316.98 268
15318.15 273
15319.32 266
15320.49 272
15321.66 253
15322.83 264
15324.00 265
15325.17 293
15326.34 297
15327.51 250
15328.68 287
15329.85 266
15331.02 285
15332.19 281
15333.36 296
15334.53 314
15335.70 328
15336.87 262
15338.04 233
15339.21 253
15340.38 290
15341.55 308
15342.72 295
15343.89 334
15345.06 288
15346.23 311
15347.41 299
15348.58 308
15349.75 280
15350.92 257
15352.09 298
15353.26 293
15354.43 305
15355.60 277
15356.77 289
15357.94 322
15359.12 289
15360.29 270
15361.46 298
15362.63 323
15363.80 325
15364.97 274
15366.14 315
15367.32 274
15368.49 292
15369.66 324
15370.83 305
15372.00 309
15373.17 318
15374.35 326
15375.52 323
15376.69 300
15377.86 311
15379.03 327
15380.21 337
15381.38 304
15382.55 301
15383.72 334
15384.90 291
15386.07 284
15387.24 326
15388.41 314
15389.58 356
15390.76 311
15391.93 298
15393.10 300
15394.27 318
15395.45 299
15396.62 326
15397.79 314
15398.97 334
15400.14 276
15401.31 331
15402.48 342
15403.66 323
15404.83 308
15406.00 306
15407.18 296
15408.35 328
15409.52 312
15410.70 275
15411.87 276
15413.04 270
15414.22 309
15415.39 290
15416.56 265
15417.74 269
15418.91 273
15420.08 262
15421.26 259
15422.43 272
15423.60 301
15424.78 312
15425.95 285
15427.13 240
15428.30 259
15429.47 274
15430.65 278
15431.82 290
15433.00 277
15434.17 285
15435.34 272
15436.52 256
15437.69 274
15438.87 280
15440.04 305
15441.22 290
15442.39 276
15443.56 295
15444.74 280
15445.91 263
15447.09 244
15448.26 246
15449.44 267
15450.61 268
15451.79 327
15452.96 277
15454.14 251
15455.31 248
15456.49 309
15457.66 320
15458.84 272
15460.01 254
15461.19 245
15462.36 258
15463.54 266
15464.71 240
15465.89 238
15467.06 261
15468.24 269
15469.42 263
15470.59 244
15471.77 249
15472.94 266
15474.12 293
15475.29 234
15476.47 267
15477.64 280
15478.82 289
15480.00 290
15481.17 252
15482.35 240
15483.52 282
15484.70 292
15485.88 265
15487.05 245
15488.23 216
15489.41 249
15490.58 225
15491.76 261
15492.93 230
15494.11 267
15495.29 274
15496.46 279
15497.64 230
15498.82 293
15499.99 246
15501.17 250
15502.35 245
15503.52 252
15504.70 283
15505.88 253
15507.05 246
15508.23 249
15509.41 240
15510.59 257
15511.76 284
15512.94 240
15514.12 242
15515.29 228
15516.47 240
15517.65 238
15518.83 232
15520.00 261
15521.18 264
15522.36 249
15523.54 245
15524.71 271
15525.89 288
15527.07 273
15528.25 236
15529.42 247
15530.60 263
15531.78 280
15532.96 278
15534.14 250
15535.31 264
15536.49 312
15537.67 282
15538.85 265
15540.03 307
15541.20 279
15542.38 304
15543.56 297
15544.74 253
15545.92 253
15547.10 288
15548.27 296
15549.45 268
15550.63 234
15551.81 311
15552.99 280
15554.17 270
15555.35 257
15556.53 276
15557.70 290
15558.88 294
15560.06 276
15561.24 284
15562.42 276
15563.60 303
15564.78 352
15565.96 267
15567.14 328
15568.32 284
15569.50 296
15570.67 296
15571.85 287
15573.03 327
15574.21 332
15575.39 320
15576.57 244
15577.75 285
15578.93 349
15580.11 332
15581.29 291
15582.47 314
15583.65 315
15584.83 312
15586.01 303
15587.19 296
15588.37 325
15589.55 304
15590.73 303
15591.91 286
15593.09 295
15594.27 297
15595.45 341
15596.63 303
15597.81 320
15598.99 301
15600.17 352
15601.35 338
15602.53 338
15603.71 339
15604.90 319
15606.08 315
15607.26 328
15608.44 315
15609.62 328
15610.80 343
15611.98 341
15613.16 368
15614.34 361
15615.52 372
15616.70 321
15617.89 399
15619.07 379
15620.25 358
15621.43 368
15622.61 376
15623.79 330
15624.97 360
15626.15 374
15627.34 340
15628.52 364
15629.70 390
15630.88 380
15632.06 353
15633.24 356
15634.43 385
15635.61 416
15636.79 409
15637.97 414
15639.15 391
15640.34 431
15641.52 420
15642.70 462
15643.88 408
15645.06 404
15646.25 425
15647.43 442
15648.61 392
15649.79 382
15650.98 437
15652.16 489
15653.34 519
15654.52 462
15655.71 435
15656.89 464
15658.07 496
15659.25 502
15660.44 472
15661.62 444
15662.80 459
15663.98 464
15665.17 444
15666.35 449
15667.53 468
15668.72 482
15669.90 513
15671.08 512
15672.27 480
15673.45 472
15674.63 447
15675.82 438
15677.00 443
15678.18 447
15679.37 438
15680.55 446
15681.73 428
15682.92 451
15684.10 444
15685.28 418
15686.47 427
15687.65 383
15688.84 395
15690.02 416
15691.20 435
15692.39 394
15693.57 371
15694.76 382
15695.94 401
15697.12 396
15698.31 369
15699.49 436
15700.68 388
15701.86 438
15703.05 389
15704.23 417
15705.41 407
15706.60 432
15707.78 455
15708.97 445
15710.15 453
15711.34 408
15712.52 418
15713.71 419
15714.89 390
15716.08 402
15717.26 430
15718.45 436
15719.63 479
15720.82 437
15722.00 442
15723.19 431
15724.37 459
15725.56 439
15726.74 392
15727.93 430
15729.11 501
15730.30 440
15731.48 441
15732.67 440
15733.85 409
15735.04 415
15736.23 452
15737.41 441
15738.60 451
15739.78 461
15740.97 489
15742.15 446
15743.34 426
15744.53 462
15745.71 497
15746.90 474
15748.08 458
15749.27 489
15750.46 454
15751.64 507
15752.83 503
15754.02 463
15755.20 517
15756.39 501
15757.57 531
15758.76 556
15759.95 510
15761.13 561
15762.32 541
15763.51 507
15764.69 518
15765.88 474
15767.07 479
15768.25 478
15769.44 480
15770.63 405
15771.82 478
15773.00 505
15774.19 466
15775.38 513
15776.56 478
15777.75 453
15778.94 474
15780.13 510
15781.31 450
15782.50 454
15783.69 448
15784.88 475
15786.06 459
15787.25 419
15788.44 392
15789.63 432
15790.81 493
15792.00 448
15793.19 436
15794.38 451
15795.56 425
15796.75 429
15797.94 373
15799.13 403
15800.32 392
15801.50 409
15802.69 438
15803.88 394
15805.07 401
15806.26 389
15807.45 398
15808.63 399
15809.82 390
15811.01 384
15812.20 351
15813.39 435
15814.58 427
15815.77 388
15816.95 373
15818.14 374
15819.33 376
15820.52 356
15821.71 350
15822.90 389
15824.09 371
15825.28 405
15826.46 380
15827.65 337
15828.84 367
15830.03 361
15831.22 376
15832.41 359
15833.60 311
15834.79 347
15835.98 372
15837.17 357
15838.36 356
15839.55 340
15840.74 357
15841.93 375
15843.12 333
15844.31 334
15845.50 345
15846.69 334
15847.88 369
15849.07 322
15850.26 351
15851.45 343
15852.64 351
15853.83 350
15855.02 315
15856.21 337
15857.40 370
15858.59 383
15859.78 359
15860.97 417
15862.16 367
15863.35 382
15864.54 377
15865.73 359
15866.92 361
15868.11 340
15869.30 373
15870.49 395
15871.68 382
15872.87 369
15874.06 388
15875.25 400
15876.45 391
15877.64 390
15878.83 378
15880.02 356
15881.21 364
15882.40 369
15883.59 383
15884.78 360
15885.97 361
15887.17 369
15888.36 337
15889.55 387
15890.74 353
15891.93 403
15893.12 424
15894.31 419
15895.51 431
15896.70 474
15897.89 430
15899.08 400
15900.27 400
15901.46 404
15902.66 449
15903.85 396
15905.04 432
15906.23 423
15907.43 439
15908.62 408
15909.81 423
15911.00 443
15912.19 444
15913.39 417
15914.58 486
15915.77 468
15916.96 443
15918.16 421
15919.35 432
15920.54 475
15921.73 453
15922.93 470
15924.12 447
15925.31 456
15926.50 441
15927.70 465
15928.89 474
15930.08 471
15931.28 486
15932.47 523
15933.66 445
15934.86 439
15936.05 448
15937.24 450
15938.44 505
15939.63 454
15940.82 449
15942.02 468
15943.21 471
15944.40 415
15945.60 405
15946.79 399
15947.98 380
15949.18 391
15950.37 390
15951.56 400
15952.76 392
15953.95 383
15955.15 384
15956.34 352
15957.53 370
15958.73 358
15959.92 349
15961.12 327
15962.31 296
15963.50 310
15964.70 350
15965.89 331
15967.09 312
15968.28 330
15969.48 328
15970.67 332
15971.86 297
15973.06 283
15974.25 311
15975.45 282
15976.64 298
15977.84 282
15979.03 338
15980.23 313
15981.42 343
15982.62 333
15983.81 309
15985.01 319
15986.20 333
15987.40 324
15988.59 320
15989.79 296
15990.98 292
15992.18 291
15993.37 291
15994.57 302
15995.76 286
15996.96 274
15998.16 269
15999.35 296
16000.55 287
16001.74 278
16002.94 284
16004.13 283
16005.33 307
16006.53 309
16007.72 282
16008.92 272
16010.11 289
16011.31 248
16012.51 249
16013.70 287
16014.90 300
16016.09 290
16017.29 303
16018.49 296
16019.68 291
16020.88 304
16022.07 287
16023.27 264
16024.47 242
16025.66 268
16026.86 284
16028.06 253
16029.25 253
16030.45 290
16031.65 262
16032.84 236
16034.04 274
16035.24 284
16036.44 264
16037.63 263
16038.83 239
16040.03 288
16041.22 273
16042.42 285
16043.62 257
16044.82 276
16046.01 281
16047.21 277
16048.41 304
16049.60 280
16050.80 261
16052.00 250
16053.20 272
16054.39 282
16055.59 280
16056.79 243
16057.99 286
16059.19 283
16060.38 239
16061.58 261
16062.78 233
16063.98 280
16065.18 265
16066.37 262
16067.57 264
16068.77 261
16069.97 275
16071.17 261
16072.36 256
16073.56 302
16074.76 302
16075.96 283
16077.16 258
16078.36 270
16079.56 252
16080.75 235
16081.95 252
16083.15 232
16084.35 244
16085.55 252
16086.75 230
16087.95 219
16089.15 262
16090.34 220
16091.54 240
16092.74 224
16093.94 236
16095.14 232
16096.34 227
16097.54 247
16098.74 240
16099.94 258
16101.14 253
16102.34 272
16103.54 237
16104.74 223
16105.93 246
16107.13 259
16108.33 240
16109.53 228
16110.73 277
16111.93 261
16113.13 239
16114.33 262
16115.53 252
16116.73 260
16117.93 253
16119.13 211
16120.33 246
16121.53 236
16122.73 231
16123.93 224
16125.13 231
16126.33 236
16127.53 236
16128.73 229
16129.94 220
16131.14 187
16132.34 236
16133.54 196
16134.74 223
16135.94 246
16137.14 241
16138.34 245
16139.54 235
16140.74 212
16141.94 224
16143.14 234
16144.34 231
16145.55 226
16146.75 219
16147.95 262
16149.15 235
16150.35 225
16151.55 230
16152.75 235
16153.95 246
16155.15 246
16156.36 240
16157.56 215
16158.76 214
16159.96 236
16161.16 245
16162.36 236
16163.57 246
16164.77 235
16165.97 238
16167.17 230
16168.37 235
16169.58 221
16170.78 234
16171.98 211
16173.18 225
16174.38 287
16175.59 240
16176.79 262
16177.99 244
16179.19 234
16180.39 227
16181.60 211
16182.80 236
16184.00 220
16185.20 210
16186.41 208
16187.61 217
16188.81 234
16190.01 222
16191.22 202
16192.42 217
16193.62 205
16194.83 196
16196.03 210
16197.23 216
16198.43 228
16199.64 229
16200.84 217
16202.04 213
16203.25 175
16204.45 217
16205.65 226
16206.86 235
16208.06 252
16209.26 225
16210.47 237
16211.67 241
16212.87 221
16214.08 217
16215.28 249
16216.49 209
16217.69 234
16218.89 226
16220.10 240
16221.30 226
16222.50 255
16223.71 229
16224.91 239
16226.12 208
16227.32 219
16228.52 228
16229.73 215
16230.93 211
16232.14 221
16233.34 244
16234.55 249
16235.75 227
16236.95 209
16238.16 241
16239.36 269
16240.57 229
16241.77 240
16242.98 264
16244.18 239
16245.39 272
16246.59 224
16247.80 228
16249.00 192
16250.21 239
16251.41 241
16252.62 258
16253.82 240
16255.03 234
16256.23 236
16257.44 221
16258.64 257
16259.85 227
16261.05 257
16262.26 242
16263.46 247
16264.67 255
16265.87 249
16267.08 255
16268.29 208
16269.49 244
16270.70 284
16271.90 274
16273.11 253
16274.31 234
16275.52 255
16276.73 266
16277.93 233
16279.14 235
16280.34 233
16281.55 269
16282.76 248
16283.96 262
16285.17 243
16286.38 262
16287.58 251
16288.79 268
16289.99 263
16291.20 284
16292.41 265
16293.61 246
16294.82 261
16296.03 239
16297.23 233
16298.44 274
16299.65 283
16300.85 271
16302.06 236
16303.27 254
16304.47 268
16305.68 261
16306.89 258
16308.10 284
16309.30 272
16310.51 289
16311.72 304
16312.92 282
16314.13 286
16315.34 267
16316.55 252
16317.75 264
16318.96 248
16320.17 270
16321.38 250
16322.58 276
16323.79 251
16325.00 248
16326.21 270
16327.42 283
16328.62 270
16329.83 270
16331.04 256
16332.25 226
16333.46 234
16334.66 252
16335.87 243
16337.08 222
16338.29 223
16339.50 222
16340.70 235
16341.91 256
16343.12 218
16344.33 209
16345.54 223
16346.75 241
16347.96 227
16349.16 250
16350.37 235
16351.58 246
16352.79 247
16354.00 232
16355.21 218
16356.42 244
16357.63 242
16358.83 253
16360.04 234
16361.25 243
16362.46 200
16363.67 234
16364.88 228
16366.09 247
16367.30 255
16368.51 229
16369.72 231
16370.93 209
16372.14 247
16373.35 237
16374.56 252
16375.76 206
16376.97 199
16378.18 222
16379.39 203
16380.60 209
16381.81 205
16383.02 246
16384.23 226
16385.44 260
16386.65 237
16387.86 221
16389.07 192
16390.28 209
16391.49 224
16392.70 247
16393.91 206
16395.12 226
16396.33 224
16397.55 235
16398.76 197
16399.97 215
16401.18 210
16402.39 207
16403.60 206
16404.81 257
16406.02 237
16407.23 214
16408.44 221
16409.65 169
16410.86 205
16412.07 189
16413.28 191
16414.50 202
16415.71 189
16416.92 181
16418.13 201
16419.34 222
16420.55 222
16421.76 210
16422.97 188
16424.19 189
16425.40 228
16426.61 235
16427.82 236
16429.03 226
16430.24 222
16431.46 210
16432.67 187
16433.88 218
16435.09 191
16436.30 232
16437.51 215
16438.73 219
16439.94 176
16441.15 192
16442.36 208
16443.57 205
16444.79 235
16446.00 206
16447.21 234
16448.42 192
16449.64 201
16450.85 201
16452.06 199
16453.27 205
16454.49 234
16455.70 243
16456.91 215
16458.12 225
16459.34 213
16460.55 205
16461.76 205
16462.97 202
16464.19 203
16465.40 197
16466.61 181
16467.83 183
16469.04 205
16470.25 212
16471.47 217
16472.68 212
16473.89 193
16475.11 223
16476.32 236
16477.53 220
16478.75 205
16479.96 193
16481.17 204
16482.39 222
16483.60 220
16484.81 182
16486.03 224
16487.24 222
16488.45 211
16489.67 187
16490.88 168
16492.10 194
16493.31 180
16494.52 178
16495.74 208
16496.95 208
16498.17 190
16499.38 200
16500.59 179
16501.81 177
16503.02 179
16504.24 205
16505.45 222
16506.67 210
16507.88 198
16509.10 197
16510.31 198
16511.52 207
16512.74 217
16513.95 228
16515.17 202
16516.38 184
16517.60 172
16518.81 212
16520.03 207
16521.24 201
16522.46 193
16523.67 216
16524.89 185
16526.10 210
16527.32 226
16528.53 230
16529.75 229
16530.96 203
16532.18 192
16533.40 205
16534.61 178
16535.83 221
16537.04 190
16538.26 180
16539.47 202
16540.69 212
16541.91 210
16543.12 176
16544.34 207
16545.55 241
16546.77 230
16547.98 225
16549.20 238
16550.42 232
16551.63 234
16552.85 202
16554.07 226
16555.28 210
16556.50 218
16557.71 224
16558.93 219
16560.15 198
16561.36 223
16562.58 235
16563.80 259
16565.01 236
16566.23 229
16567.45 222
16568.66 218
16569.88 246
16571.10 313
16572.31 223
16573.53 231
16574.75 241
16575.96 262
16577.18 250
16578.40 215
16579.62 246
16580.83 233
16582.05 246
16583.27 225
16584.48 233
16585.70 242
16586.92 239
16588.14 231
16589.35 232
16590.57 236
16591.79 200
16593.01 228
16594.23 236
16595.44 247
16596.66 230
16597.88 231
16599.10 219
16600.31 217
16601.53 227
16602.75 206
16603.97 263
16605.19 234
16606.40 212
16607.62 224
16608.84 239
16610.06 241
16611.28 215
16612.50 205
16613.71 182
16614.93 210
16616.15 213
16617.37 213
16618.59 201
16619.81 224
16621.03 207
16622.24 223
16623.46 189
16624.68 202
16625.90 193
16627.12 224
16628.34 224
16629.56 193
16630.78 208
16632.00 192
16633.21 177
16634.43 188
16635.65 216
16636.87 212
16638.09 225
16639.31 211
16640.53 239
16641.75 188
16642.97 216
16644.19 185
16645.41 195
16646.63 192
16647.85 208
16649.07 170
16650.29 194
16651.51 187
16652.73 187
16653.95 203
16655.17 203
16656.39 164
16657.61 211
16658.83 214
16660.05 212
16661.27 235
16662.49 190
16663.71 212
16664.93 201
16666.15 212
16667.37 202
16668.59 205
16669.81 198
16671.03 197
16672.25 216
16673.47 191
16674.69 192
16675.91 178
16677.13 189
16678.35 198
16679.57 197
16680.80 194
16682.02 196
16683.24 183
16684.46 175
16685.68 190
16686.90 210
16688.12 210
16689.34 172
16690.56 182
16691.79 186
16693.01 175
16694.23 173
16695.45 190
16696.67 192
16697.89 192
16699.11 178
16700.34 216
16701.56 166
16702.78 206
16704.00 168
16705.22 187
16706.44 210
16707.67 180
16708.89 190
16710.11 160
16711.33 189
16712.55 178
16713.78 230
16715.00 198
16716.22 182
16717.44 186
16718.67 189
16719.89 208
16721.11 199
16722.33 165
16723.55 168
16724.78 207
16726.00 172
16727.22 163
16728.45 177
16729.67 198
16730.89 211
16732.11 194
16733.34 216
16734.56 211
16735.78 213
16737.00 185
16738.23 193
16739.45 206
16740.67 174
16741.90 149
16743.12 183
16744.34 193
16745.57 173
16746.79 141
16748.01 188
16749.24 183
16750.46 190
16751.68 181
16752.91 223
16754.13 196
16755.35 190
16756.58 191
16757.80 209
16759.03 186
16760.25 153
16761.47 186
16762.70 188
16763.92 207
16765.14 191
16766.37 193
16767.59 189
16768.82 182
16770.04 163
16771.27 183
16772.49 177
16773.71 196
16774.94 167
16776.16 196
16777.39 221
16778.61 196
16779.84 202
16781.06 198
16782.29 176
16783.51 160
16784.73 177
16785.96 198
16787.18 201
16788.41 184
16789.63 222
16790.86 203
16792.08 203
16793.31 183
16794.53 189
16795.76 200
16796.98 190
16798.21 176
16799.43 181
16800.66 191
16801.89 198
16803.11 194
16804.34 226
16805.56 185
16806.79 172
16808.01 198
16809.24 185
16810.46 212
16811.69 190
16812.91 228
16814.14 204
16815.37 199
16816.59 186
16817.82 174
16819.04 200
16820.27 191
16821.50 213
16822.72 217
16823.95 206
16825.17 232
16826.40 233
16827.63 226
16828.85 211
16830.08 206
16831.31 229
16832.53 190
16833.76 205
16834.99 209
16836.21 193
16837.44 218
16838.67 237
16839.89 212
16841.12 215
16842.35 216
16843.57 225
16844.80 264
16846.03 228
16847.25 210
16848.48 214
16849.71 247
16850.93 244
16852.16 254
16853.39 235
16854.62 239
16855.84 245
16857.07 254
16858.30 244
16859.53 247
16860.75 228
16861.98 261
16863.21 269
16864.44 248
16865.66 272
16866.89 251
16868.12 292
16869.35 269
16870.57 298
16871.80 315
16873.03 309
16874.26 299
16875.49 289
16876.71 312
16877.94 283
16879.17 302
16880.40 315
16881.63 332
16882.86 331
16884.08 329
16885.31 342
16886.54 303
16887.77 328
16889.00 361
16890.23 353
16891.45 337
16892.68 314
16893.91 370
16895.14 330
16896.37 330
16897.60 334
16898.83 280
16900.06 285
16901.29 299
16902.51 295
16903.74 302
16904.97 306
16906.20 278
16907.43 297
16908.66 268
16909.89 259
16911.12 264
16912.35 321
16913.58 299
16914.81 266
16916.04 258
16917.27 263
16918.50 251
16919.73 248
16920.95 270
16922.18 254
16923.41 276
16924.64 225
16925.87 230
16927.10 285
16928.33 246
16929.56 259
16930.79 232
16932.02 237
16933.25 277
16934.48 253
16935.71 244
16936.94 212
16938.18 211
16939.41 199
16940.64 238
16941.87 269
16943.10 248
16944.33 243
16945.56 218
16946.79 238
16948.02 238
16949.25 189
16950.48 210
16951.71 244
16952.94 233
16954.17 234
16955.40 220
16956.64 238
16957.87 226
16959.10 226
16960.33 210
16961.56 205
16962.79 218
16964.02 224
16965.25 220
16966.48 226
16967.72 221
16968.95 186
16970.18 200
16971.41 206
16972.64 217
16973.87 201
16975.11 228
16976.34 208
16977.57 237
16978.80 219
16980.03 187
16981.26 207
16982.50 222
16983.73 202
16984.96 191
16986.19 203
16987.42 187
16988.66 210
16989.89 162
16991.12 199
16992.35 229
16993.59 201
16994.82 210
16996.05 194
16997.28 198
16998.52 184
16999.75 182
17000.98 192
17002.21 180
17003.45 191
17004.68 194
17005.91 246
17007.14 201
17008.38 211
17009.61 198
17010.84 213
17012.08 204
17013.31 195
17014.54 213
17015.78 211
17017.01 188
17018.24 174
17019.47 208
17020.71 204
17021.94 173
17023.17 176
17024.41 172
17025.64 199
17026.88 190
17028.11 203
17029.34 207
17030.58 199
17031.81 203
17033.04 208
17034.28 180
17035.51 202
17036.75 200
17037.98 191
17039.21 189
17040.45 179
17041.68 173
17042.92 179
17044.15 196
17045.38 181
17046.62 179
17047.85 189
17049.09 164
17050.32 189
17051.56 195
17052.79 172
17054.02 188
17055.26 189
17056.49 193
17057.73 157
17058.96 196
17060.20 177
17061.43 181
17062.67 182
17063.90 184
17065.14 188
17066.37 198
17067.61 175
17068.84 141
17070.08 177
17071.31 201
17072.55 172
17073.78 168
17075.02 194
17076.25 186
17077.49 161
17078.72 156
17079.96 173
17081.20 167
17082.43 150
17083.67 146
17084.90 181
17086.14 171
17087.37 173
17088.61 187
17089.85 174
17091.08 182
17092.32 192
17093.55 195
17094.79 163
17096.03 185
17097.26 157
17098.50 186
17099.73 200
17100.97 171
17102.21 169
17103.44 234
17104.68 170
17105.92 188
17107.15 192
17108.39 176
17109.63 201
17110.86 194
17112.10 183
17113.34 177
17114.57 181
17115.81 187
17117.05 167
17118.28 158
17119.52 189
17120.76 192
17121.99 185
17123.23 160
17124.47 156
17125.70 163
17126.94 171
17128.18 182
17129.42 183
17130.65 188
17131.89 169
17133.13 175
17134.37 196
17135.60 205
17136.84 162
17138.08 172
17139.32 165
17140.55 148
17141.79 173
17143.03 158
17144.27 139
17145.50 143
17146.74 142
17147.98 166
17149.22 183
17150.46 197
17151.69 180
17152.93 168
17154.17 180
17155.41 168
17156.65 182
17157.89 162
17159.12 170
17160.36 162
17161.60 166
17162.84 164
17164.08 162
17165.32 149
17166.56 183
17167.79 187
17169.03 150
17170.27 151
17171.51 147
17172.75 158
17173.99 145
17175.23 153
17176.47 151
17177.70 185
17178.94 156
17180.18 151
17181.42 137
17182.66 159
17183.90 153
17185.14 158
17186.38 175
17187.62 155
17188.86 134
17190.10 153
17191.34 159
17192.58 161
17193.82 151
17195.06 137
17196.30 162
17197.54 136
17198.78 129
17200.01 151
17201.25 157
17202.49 164
17203.73 170
17204.97 130
17206.21 150
17207.45 158
17208.70 174
17209.94 165
17211.18 143
17212.42 159
17213.66 159
17214.90 167
17216.14 126
17217.38 150
17218.62 153
17219.86 145
17221.10 122
17222.34 153
17223.58 161
17224.82 150
17226.06 139
17227.30 144
17228.54 135
17229.78 153
17231.03 189
17232.27 159
17233.51 148
17234.75 123
17235.99 146
17237.23 137
17238.47 159
17239.71 139
17240.95 180
17242.20 138
17243.44 158
17244.68 123
17245.92 144
17247.16 175
17248.40 170
17249.65 173
17250.89 138
17252.13 161
17253.37 159
17254.61 159
17255.85 138
17257.10 152
17258.34 120
17259.58 162
17260.82 177
17262.06 146
17263.31 134
17264.55 160
17265.79 184
17267.03 160
17268.27 164
17269.52 150
17270.76 152
17272.00 150
17273.24 152
17274.49 122
17275.73 149
17276.97 152
17278.22 170
17279.46 181
17280.70 165
17281.94 129
17283.19 137
17284.43 153
17285.67 153
17286.91 157
17288.16 167
17289.40 160
17290.64 157
17291.89 149
17293.13 135
17294.37 156
17295.62 125
17296.86 168
17298.10 127
17299.35 149
17300.59 159
17301.83 144
17303.08 165
17304.32 171
17305.56 178
17306.81 162
17308.05 176
17309.30 144
17310.54 173
17311.78 148
17313.03 148
17314.27 156
17315.52 168
17316.76 169
17318.00 138
17319.25 128
17320.49 147
17321.74 138
17322.98 159
17324.23 143
17325.47 142
17326.71 135
17327.96 123
17329.20 157
17330.45 138
17331.69 133
17332.94 147
17334.18 176
17335.43 151
17336.67 137
17337.92 161
17339.16 159
17340.41 178
17341.65 144
17342.90 136
17344.14 175
17345.39 167
17346.63 150
17347.88 166
17349.12 143
17350.37 139
17351.61 133
17352.86 147
17354.10 189
17355.35 154
17356.59 124
17357.84 139
17359.08 139
17360.33 140
17361.58 157
17362.82 157
17364.07 165
17365.31 152
17366.56 131
17367.80 131
17369.05 163
17370.30 170
17371.54 139
17372.79 167
17374.03 194
17375.28 112
17376.53 170
17377.77 158
17379.02 155
17380.27 162
17381.51 132
17382.76 144
17384.01 153
17385.25 141
17386.50 128
17387.75 138
17388.99 155
17390.24 179
17391.49 142
17392.73 136
17393.98 140
17395.23 159
17396.47 174
17397.72 176
17398.97 133
17400.21 156
17401.46 150
17402.71 142
17403.96 173
17405.20 143
17406.45 189
17407.70 135
17408.94 155
17410.19 118
17411.44 156
17412.69 144
17413.93 173
17415.18 136
17416.43 173
17417.68 157
17418.93 158
17420.17 173
17421.42 143
17422.67 152
17423.92 126
17425.16 173
17426.41 149
17427.66 167
17428.91 137
17430.16 136
17431.41 179
17432.65 174
17433.90 163
17435.15 159
17436.40 143
17437.65 169
17438.90 170
17440.14 149
17441.39 122
17442.64 156
17443.89 155
17445.14 151
17446.39 176
17447.64 149
17448.88 167
17450.13 129
17451.38 183
17452.63 154
17453.88 192
17455.13 146
17456.38 144
17457.63 148
17458.88 138
17460.13 156
17461.38 143
17462.62 160
17463.87 124
17465.12 164
17466.37 165
17467.62 165
17468.87 176
17470.12 211
17471.37 192
17472.62 174
17473.87 154
17475.12 167
17476.37 173
17477.62 154
17478.87 154
17480.12 161
17481.37 155
17482.62 170
17483.87 167
17485.12 179
17486.37 181
17487.62 135
17488.87 149
17490.12 156
17491.37 199
17492.62 161
17493.87 184
17495.12 174
17496.37 168
17497.62 167
17498.87 160
17500.12 208
17501.38 172
17502.63 170
17503.88 178
17505.13 185
17506.38 179
17507.63 186
17508.88 205
17510.13 200
17511.38 189
17512.63 163
17513.89 198
17515.14 177
17516.39 165
17517.64 160
17518.89 175
17520.14 173
17521.39 171
17522.64 134
17523.90 178
17525.15 197
17526.40 201
17527.65 188
17528.90 200
17530.15 185
17531.41 188
17532.66 161
17533.91 186
17535.16 175
17536.41 182
17537.67 195
17538.92 205
17540.17 187
17541.42 168
17542.67 193
17543.93 210
17545.18 193
17546.43 182
17547.68 217
17548.94 242
17550.19 194
17551.44 170
17552.69 180
17553.95 203
17555.20 194
17556.45 173
17557.70 164
17558.96 189
17560.21 196
17561.46 223
17562.72 165
17563.97 133
17565.22 150
17566.47 195
17567.73 199
17568.98 160
17570.23 182
17571.49 188
17572.74 163
17573.99 166
17575.25 186
17576.50 181
17577.75 171
17579.01 204
17580.26 209
17581.51 177
17582.77 180
17584.02 181
17585.28 199
17586.53 159
17587.78 187
17589.04 191
17590.29 185
17591.54 189
17592.80 175
17594.05 176
17595.31 165
17596.56 167
17597.81 178
17599.07 182
17600.32 160
17601.58 157
17602.83 184
17604.09 194
17605.34 201
17606.60 186
17607.85 198
17609.10 192
17610.36 195
17611.61 190
17612.87 203
17614.12 183
17615.38 166
17616.63 167
17617.89 190
17619.14 206
17620.40 189
17621.65 173
17622.91 182
17624.16 152
17625.42 155
17626.67 198
17627.93 214
17629.18 183
17630.44 175
17631.69 171
17632.95 177
17634.21 163
17635.46 194
17636.72 154
17637.97 188
17639.23 153
17640.48 190
17641.74 176
17642.99 162
17644.25 168
17645.51 180
17646.76 188
17648.02 196
17649.27 180
17650.53 178
17651.79 181
17653.04 155
17654.30 147
17655.55 168
17656.81 174
17658.07 158
17659.32 173
17660.58 180
17661.84 187
17663.09 155
17664.35 173
17665.61 173
17666.86 161
17668.12 176
17669.38 194
17670.63 164
17671.89 173
17673.15 175
17674.40 166
17675.66 162
17676.92 144
17678.17 154
17679.43 167
17680.69 132
17681.95 136
17683.20 174
17684.46 180
17685.72 162
17686.98 151
17688.23 158
17689.49 163
17690.75 163
17692.01 155
17693.26 143
17694.52 174
17695.78 149
17697.04 156
17698.29 159
17699.55 161
17700.81 154
17702.07 175
17703.32 156
17704.58 184
17705.84 171
17707.10 172
17708.36 186
17709.62 170
17710.87 145
17712.13 169
17713.39 166
17714.65 149
17715.91 159
17717.17 153
17718.42 179
17719.68 131
17720.94 194
17722.20 165
17723.46 154
17724.72 145
17725.98 138
17727.23 171
17728.49 164
17729.75 148
17731.01 152
17732.27 155
17733.53 121
17734.79 143
17736.05 124
17737.31 152
17738.57 147
17739.82 136
17741.08 131
17742.34 145
17743.60 162
17744.86 136
17746.12 146
17747.38 141
17748.64 129
17749.90 145
17751.16 138
17752.42 149
17753.68 156
17754.94 163
17756.20 141
17757.46 175
17758.72 140
17759.98 145
17761.24 138
17762.50 153
17763.76 157
17765.02 143
17766.28 172
17767.54 170
17768.80 135
17770.06 128
17771.32 152
17772.58 189
17773.84 143
17775.10 166
17776.36 153
17777.62 154
17778.88 152
17780.14 148
17781.40 124
17782.67 148
17783.93 167
17785.19 169
17786.45 173
17787.71 166
17788.97 177
17790.23 175
17791.49 141
17792.75 135
17794.01 154
17795.28 150
17796.54 134
17797.80 139
17799.06 159
17800.32 144
17801.58 173
17802.84 157
17804.11 176
17805.37 146
17806.63 139
17807.89 137
17809.15 140
17810.41 142
17811.68 137
17812.94 167
17814.20 150
17815.46 165
17816.72 152
17817.99 145
17819.25 147
17820.51 163
17821.77 149
17823.03 147
17824.30 174
17825.56 158
17826.82 151
17828.08 143
17829.35 145
17830.61 155
17831.87 161
17833.13 153
17834.40 128
17835.66 133
17836.92 142
17838.18 160
17839.45 156
17840.71 145
17841.97 154
17843.24 149
17844.50 180
17845.76 144
17847.02 139
17848.29 157
17849.55 155
17850.81 163
17852.08 154
17853.34 142
17854.60 137
17855.87 161
17857.13 123
17858.39 148
17859.66 122
17860.92 159
17862.18 149
17863.45 172
17864.71 133
17865.98 150
17867.24 137
17868.50 149
17869.77 149
17871.03 120
17872.30 161
17873.56 145
17874.82 153
17876.09 115
17877.35 121
17878.62 176
17879.88 131
17881.14 140
17882.41 179
17883.67 130
17884.94 153
17886.20 127
17887.47 119
17888.73 137
17890.00 156
17891.26 174
17892.52 143
17893.79 138
17895.05 126
17896.32 156
17897.58 154
17898.85 146
17900.11 133
17901.38 143
17902.64 125
17903.91 136
17905.17 137
17906.44 112
17907.70 118
17908.97 143
17910.23 148
17911.50 142
17912.77 126
17914.03 155
17915.30 130
17916.56 114
17917.83 132
17919.09 143
17920.36 158
17921.62 132
17922.89 149
17924.16 132
17925.42 138
17926.69 115
17927.95 128
17929.22 134
17930.49 111
17931.75 124
17933.02 110
17934.28 136
17935.55 128
17936.82 154
17938.08 151
17939.35 145
17940.62 131
17941.88 155
17943.15 136
17944.42 129
17945.68 149
17946.95 150
17948.22 145
17949.48 145
17950.75 136
17952.02 131
17953.28 122
17954.55 143
17955.82 159
17957.08 162
17958.35 140
17959.62 132
17960.88 117
17962.15 115
17963.42 119
17964.69 122
17965.95 130
17967.22 107
17968.49 123
17969.76 130
17971.02 129
17972.29 130
17973.56 140
17974.83 134
17976.09 116
17977.36 139
17978.63 131
17979.90 125
17981.16 144
17982.43 149
17983.70 147
17984.97 134
17986.24 165
17987.50 126
17988.77 150
17990.04 138
17991.31 111
17992.58 128
17993.84 139
17995.11 163
17996.38 134
17997.65 113
17998.92 159
18000.19 151
18001.46 149
18002.72 111
18003.99 132
18005.26 122
18006.53 149
18007.80 146
18009.07 137
18010.34 139
18011.61 115
18012.87 159
18014.14 128
18015.41 132
18016.68 120
18017.95 129
18019.22 131
18020.49 128
18021.76 128
18023.03 132
18024.30 125
18025.57 106
18026.84 118
18028.11 132
18029.37 136
18030.64 144
18031.91 157
18033.18 147
18034.45 159
18035.72 146
18036.99 156
18038.26 111
18039.53 110
18040.80 116
18042.07 136
18043.34 123
18044.61 143
18045.88 112
18047.15 139
18048.42 116
18049.69 137
18050.96 143
18052.23 131
18053.50 126
18054.77 159
18056.05 154
18057.32 134
18058.59 114
18059.86 131
18061.13 157
18062.40 144
18063.67 119
18064.94 126
18066.21 130
18067.48 107
18068.75 131
18070.02 142
18071.29 146
18072.57 135
18073.84 125
18075.11 145
18076.38 141
18077.65 135
18078.92 136
18080.19 133
18081.46 131
18082.74 145
18084.01 158
18085.28 126
18086.55 112
18087.82 137
18089.09 138
18090.37 136
18091.64 149
18092.91 142
18094.18 138
18095.45 156
18096.72 146
18098.00 123
18099.27 123
18100.54 112
18101.81 146
18103.08 146
18104.36 195
18105.63 144
18106.90 113
18108.17 118
18109.45 146
18110.72 171
18111.99 137
18113.26 130
18114.54 134
18115.81 121
18117.08 112
18118.35 137
18119.63 122
18120.90 144
18122.17 139
18123.44 156
18124.72 150
18125.99 132
18127.26 152
18128.54 186
18129.81 129
18131.08 133
18132.36 145
18133.63 144
18134.90 142
18136.18 126
18137.45 128
18138.72 139
18140.00 178
18141.27 147
18142.54 128
18143.82 139
18145.09 146
18146.36 157
18147.64 150
18148.91 155
18150.19 115
18151.46 124
18152.73 128
18154.01 125
18155.28 132
18156.55 127
18157.83 158
18159.10 134
18160.38 125
18161.65 112
18162.93 128
18164.20 144
18165.47 149
18166.75 143
18168.02 116
18169.30 137
18170.57 137
18171.85 121
18173.12 127
18174.40 139
18175.67 148
18176.95 159
18178.22 138
18179.50 130
18180.77 148
18182.04 120
18183.32 85
18184.59 136
18185.87 114
18187.15 151
18188.42 136
18189.70 133
18190.97 153
18192.25 141
18193.52 118
18194.80 167
18196.07 141
18197.35 132
18198.62 131
18199.90 116
18201.17 122
18202.45 128
18203.73 133
18205.00 124
18206.28 110
18207.55 123
18208.83 123
18210.10 133
18211.38 110
18212.66 117
18213.93 156
18215.21 155
18216.48 137
18217.76 135
18219.04 114
18220.31 128
18221.59 147
18222.87 127
18224.14 147
18225.42 137
18226.70 131
18227.97 147
18229.25 123
18230.53 155
18231.80 132
18233.08 140
18234.36 138
18235.63 125
18236.91 127
18238.19 144
18239.46 132
18240.74 115
18242.02 131
18243.29 128
18244.57 144
18245.85 142
18247.13 175
18248.40 121
18249.68 117
18250.96 129
18252.24 118
18253.51 133
18254.79 157
18256.07 137
18257.35 133
18258.62 132
18259.90 123
18261.18 142
18262.46 121
18263.73 141
18265.01 137
18266.29 118
18267.57 107
18268.85 133
18270.12 109
18271.40 129
18272.68 116
18273.96 122
18275.24 117
18276.51 129
18277.79 119
18279.07 136
18280.35 137
18281.63 126
18282.91 125
18284.18 131
18285.46 134
18286.74 133
18288.02 129
18289.30 117
18290.58 134
18291.86 139
18293.14 133
18294.41 141
18295.69 146
18296.97 148
18298.25 125
18299.53 111
18300.81 147
18302.09 141
18303.37 145
18304.65 125
18305.93 109
18307.21 126
18308.49 160
18309.76 145
18311.04 125
18312.32 124
18313.60 132
18314.88 143
18316.16 125
18317.44 120
18318.72 167
18320.00 151
18321.28 148
18322.56 147
18323.84 138
18325.12 113
18326.40 154
18327.68 144
18328.96 141
18330.24 134
18331.52 121
18332.80 144
18334.08 144
18335.36 133
18336.64 132
18337.92 147
18339.20 140
18340.48 140
18341.76 128
18343.05 129
18344.33 158
18345.61 151
18346.89 155
18348.17 139
18349.45 144
18350.73 127
18352.01 143
18353.29 116
18354.57 126
18355.85 118
18357.13 139
18358.42 135
18359.70 130
18360.98 138
18362.26 140
18363.54 128
18364.82 140
18366.10 121
18367.38 122
18368.67 127
18369.95 129
18371.23 144
18372.51 109
18373.79 162
18375.07 131
18376.36 152
18377.64 141
18378.92 135
18380.20 128
18381.48 126
18382.77 107
18384.05 131
18385.33 119
18386.61 139
18387.89 140
18389.18 141
18390.46 131
18391.74 108
18393.02 112
18394.31 128
18395.59 125
18396.87 125
18398.15 134
18399.44 131
18400.72 152
18402.00 114
18403.28 129
18404.57 122
18405.85 138
18407.13 155
18408.41 124
18409.70 147
18410.98 131
18412.26 155
18413.55 134
18414.83 139
18416.11 125
18417.40 128
18418.68 106
18419.96 138
18421.25 142
18422.53 136
18423.81 127
18425.10 121
18426.38 147
18427.66 112
18428.95 112
18430.23 136
18431.51 144
18432.80 105
18434.08 119
18435.37 131
18436.65 139
18437.93 136
18439.22 137
18440.50 126
18441.79 144
18443.07 128
18444.35 129
18445.64 121
18446.92 126
18448.21 144
18449.49 134
18450.78 160
18452.06 143
18453.34 150
18454.63 142
18455.91 155
18457.20 125
18458.48 144
18459.77 118
18461.05 139
18462.34 119
18463.62 121
18464.91 121
18466.19 117
18467.48 120
18468.76 123
18470.05 149
18471.33 122
18472.62 136
18473.90 141
18475.19 113
18476.47 118
18477.76 144
18479.04 139
18480.33 133
18481.61 148
18482.90 122
18484.18 112
18485.47 135
18486.76 123
18488.04 124
18489.33 115
18490.61 101
18491.90 156
18493.18 130
18494.47 151
18495.76 140
18497.04 116
18498.33 148
18499.61 134
18500.90 117
18502.19 120
18503.47 148
18504.76 145
18506.05 126
18507.33 133
18508.62 121
18509.90 102
18511.19 125
18512.48 154
18513.76 158
18515.05 127
18516.34 144
18517.62 158
18518.91 138
18520.20 121
18521.48 143
18522.77 146
18524.06 136
18525.35 124
18526.63 150
18527.92 146
18529.21 117
18530.49 137
18531.78 133
18533.07 136
18534.36 113
18535.64 130
18536.93 135
18538.22 160
18539.50 107
18540.79 142
18542.08 127
18543.37 140
18544.66 136
18545.94 128
18547.23 159
18548.52 153
18549.81 165
18551.09 132
18552.38 124
18553.67 130
18554.96 133
18556.25 136
18557.53 146
18558.82 176
18560.11 156
18561.40 144
18562.69 127
18563.98 147
18565.26 130
18566.55 125
18567.84 118
18569.13 132
18570.42 147
18571.71 150
18572.99 147
18574.28 155
18575.57 152
18576.86 146
18578.15 113
18579.44 144
18580.73 133
18582.02 159
18583.31 151
18584.59 155
18585.88 145
18587.17 162
18588.46 158
18589.75 176
18591.04 169
18592.33 123
18593.62 142
18594.91 147
18596.20 169
18597.49 151
18598.78 192
18600.07 159
18601.36 170
18602.65 169
18603.94 162
18605.23 165
18606.52 170
18607.81 174
18609.09 183
18610.38 205
18611.67 164
18612.96 160
18614.25 156
18615.55 185
18616.84 154
18618.13 186
18619.42 147
18620.71 185
18622.00 168
18623.29 170
18624.58 170
18625.87 159
18627.16 187
18628.45 187
18629.74 200
18631.03 146
18632.32 168
18633.61 162
18634.90 165
18636.19 149
18637.48 195
18638.77 178
18640.07 161
18641.36 176
18642.65 168
18643.94 167
18645.23 128
18646.52 172
18647.81 172
18649.10 152
18650.40 147
18651.69 156
18652.98 147
18654.27 129
18655.56 138
18656.85 183
18658.14 147
18659.44 163
18660.73 140
18662.02 182
18663.31 163
18664.60 150
18665.89 139
18667.19 140
18668.48 127
18669.77 151
18671.06 163
18672.35 127
18673.65 147
18674.94 138
18676.23 161
18677.52 132
18678.82 148
18680.11 144
18681.40 128
18682.69 159
18683.99 143
18685.28 162
18686.57 156
18687.86 171
18689.16 140
18690.45 134
18691.74 132
18693.03 142
18694.33 132
18695.62 146
18696.91 130
18698.21 158
18699.50 148
18700.79 157
18702.09 137
18703.38 154
18704.67 135
18705.97 143
18707.26 123
18708.55 148
18709.85 140
18711.14 114
18712.43 133
18713.73 133
18715.02 146
18716.31 133
18717.61 144
18718.90 133
18720.19 131
18721.49 127
18722.78 129
18724.08 134
18725.37 139
18726.66 151
18727.96 142
18729.25 139
18730.55 136
18731.84 141
18733.13 133
18734.43 162
18735.72 122
18737.02 132
18738.31 128
18739.61 153
18740.90 129
18742.19 144
18743.49 147
18744.78 169
18746.08 163
18747.37 154
18748.67 128
18749.96 121
18751.26 135
18752.55 138
18753.85 157
18755.14 130
18756.44 141
18757.73 139
18759.03 155
18760.32 118
18761.62 135
18762.91 137
18764.21 137
18765.50 144
18766.80 109
18768.09 151
18769.39 128
18770.69 141
18771.98 111
18773.28 151
18774.57 128
18775.87 146
18777.16 142
18778.46 154
18779.76 142
18781.05 127
18782.35 142
18783.64 140
18784.94 131
18786.24 166
18787.53 151
18788.83 130
18790.12 125
18791.42 121
18792.72 154
18794.01 108
18795.31 147
18796.61 119
18797.90 132
18799.20 124
18800.49 149
18801.79 121
18803.09 150
18804.38 135
18805.68 137
18806.98 169
18808.28 129
18809.57 157
18810.87 131
18812.17 124
18813.46 98
18814.76 164
18816.06 144
18817.35 130
18818.65 116
18819.95 114
18821.25 146
18822.54 146
18823.84 145
18825.14 134
18826.44 139
18827.73 138
18829.03 125
18830.33 144
18831.63 136
18832.92 114
18834.22 151
18835.52 150
18836.82 129
18838.11 129
18839.41 137
18840.71 135
18842.01 145
18843.31 90
18844.60 149
18845.90 126
18847.20 117
18848.50 144
18849.80 129
18851.10 146
18852.39 130
18853.69 153
18854.99 133
18856.29 136
18857.59 139
18858.89 146
18860.18 145
18861.48 123
18862.78 130
18864.08 124
18865.38 158
18866.68 120
18867.98 150
18869.28 125
18870.58 160
18871.87 126
18873.17 115
18874.47 129
18875.77 116
18877.07 122
18878.37 136
18879.67 133
18880.97 109
18882.27 148
18883.57 135
18884.87 130
18886.17 98
18887.47 142
18888.77 127
18890.07 121
18891.36 98
18892.66 141
18893.96 138
18895.26 124
18896.56 119
18897.86 118
18899.16 125
18900.46 158
18901.76 138
18903.06 122
18904.36 104
18905.66 121
18906.96 139
18908.27 116
18909.57 125
18910.87 123
18912.17 140
18913.47 104
18914.77 125
18916.07 119
18917.37 143
18918.67 110
18919.97 140
18921.27 140
18922.57 119
18923.87 133
18925.17 98
18926.47 129
18927.77 113
18929.08 149
18930.38 116
18931.68 163
18932.98 133
18934.28 124
18935.58 106
18936.88 102
18938.18 110
18939.49 127
18940.79 119
18942.09 99
18943.39 110
18944.69 105
18945.99 139
18947.29 107
18948.60 158
18949.90 137
18951.20 131
18952.50 142
18953.80 132
18955.11 116
18956.41 137
18957.71 145
18959.01 123
18960.31 124
18961.62 117
18962.92 144
18964.22 114
18965.52 118
18966.82 104
18968.13 116
18969.43 113
18970.73 155
18972.03 111
18973.34 124
18974.64 116
18975.94 175
18977.24 127
18978.55 118
18979.85 127
18981.15 101
18982.46 114
18983.76 100
18985.06 128
18986.36 101
18987.67 147
18988.97 161
18990.27 136
18991.58 119
18992.88 134
18994.18 122
18995.49 130
18996.79 110
18998.09 98
18999.40 124
19000.70 118
19002.00 115
19003.31 103
19004.61 110
19005.91 128
19007.22 127
19008.52 116
19009.83 124
19011.13 113
19012.43 133
19013.74 107
19015.04 131
19016.34 98
19017.65 119
19018.95 128
19020.26 139
19021.56 125
19022.87 96
19024.17 118
19025.47 137
19026.78 139
19028.08 114
19029.39 130
19030.69 118
19032.00 148
19033.30 145
19034.61 120
19035.91 93
19037.22 141
19038.52 112
19039.82 148
19041.13 106
19042.43 106
19043.74 113
19045.04 141
19046.35 149
19047.65 126
19048.96 118
19050.26 130
19051.57 151
19052.88 115
19054.18 139
19055.49 113
19056.79 150
19058.10 102
19059.40 111
19060.71 99
19062.01 133
19063.32 119
19064.62 99
19065.93 132
19067.24 140
19068.54 141
19069.85 119
19071.15 156
19072.46 132
19073.77 138
19075.07 116
19076.38 101
19077.68 128
19078.99 145
19080.30 122
19081.60 106
19082.91 141
19084.22 109
19085.52 124
19086.83 97
19088.13 104
19089.44 120
19090.75 116
19092.05 106
19093.36 154
19094.67 110
19095.97 132
19097.28 111
19098.59 128
19099.90 114
19101.20 125
19102.51 119
19103.82 110
19105.12 121
19106.43 101
19107.74 126
19109.04 116
19110.35 144
19111.66 119
19112.97 113
19114.27 110
19115.58 132
19116.89 121
19118.20 109
19119.50 136
19120.81 109
19122.12 124
19123.43 111
19124.73 127
19126.04 110
19127.35 133
19128.66 139
19129.97 145
19131.27 123
19132.58 116
19133.89 108
19135.20 114
19136.51 149
19137.81 130
19139.12 126
19140.43 107
19141.74 109
19143.05 114
19144.36 116
19145.66 106
19146.97 119
19148.28 129
19149.59 164
19150.90 131
19152.21 112
19153.52 101
19154.83 118
19156.13 131
19157.44 157
19158.75 101
19160.06 110
19161.37 128
19162.68 131
19163.99 140
19165.30 109
19166.61 112
19167.92 119
19169.22 131
19170.53 126
19171.84 121
19173.15 84
19174.46 120
19175.77 130
19177.08 118
19178.39 89
19179.70 120
19181.01 109
19182.32 122
19183.63 119
19184.94 146
19186.25 149
19187.56 123
19188.87 130
19190.18 99
19191.49 121
19192.80 125
19194.11 130
19195.42 140
19196.73 103
19198.04 124
19199.35 103
19200.66 132
19201.97 133
19203.28 107
19204.59 117
19205.90 117
19207.21 132
19208.52 128
19209.83 118
19211.14 113
19212.46 112
19213.77 124
19215.08 114
19216.39 135
19217.70 112
19219.01 119
19220.32 122
19221.63 121
19222.94 123
19224.25 130
19225.57 129
19226.88 129
19228.19 128
19229.50 106
19230.81 102
19232.12 126
19233.43 134
19234.75 101
19236.06 132
19237.37 120
19238.68 137
19239.99 125
19241.30 111
19242.62 129
19243.93 125
19245.24 140
19246.55 126
19247.86 145
19249.18 135
19250.49 127
19251.80 134
19253.11 114
19254.42 97
19255.74 115
19257.05 111
19258.36 100
19259.67 117
19260.99 141
19262.30 148
19263.61 121
19264.92 114
19266.24 103
19267.55 119
19268.86 138
19270.17 121
19271.49 129
19272.80 116
19274.11 132
19275.42 143
19276.74 121
19278.05 113
19279.36 112
19280.68 126
19281.99 119
19283.30 111
19284.62 112
19285.93 98
19287.24 128
19288.56 137
19289.87 136
19291.18 102
19292.50 109
19293.81 107
19295.12 111
19296.44 122
19297.75 122
19299.06 104
19300.38 124
19301.69 133
19303.01 138
19304.32 105
19305.63 96
19306.95 138
19308.26 143
19309.58 110
19310.89 119
19312.20 128
19313.52 95
19314.83 130
19316.15 100
19317.46 130
19318.78 106
19320.09 136
19321.41 118
19322.72 116
19324.03 109
19325.35 105
19326.66 141
19327.98 112
19329.29 109
19330.61 107
19331.92 124
19333.24 141
19334.55 149
19335.87 96
19337.18 112
19338.50 115
19339.81 113
19341.13 101
19342.44 103
19343.76 116
19345.07 130
19346.39 107
19347.70 99
19349.02 97
19350.34 123
19351.65 114
19352.97 116
19354.28 113
19355.60 88
19356.91 114
19358.23 138
19359.54 125
19360.86 115
19362.18 114
19363.49 114
19364.81 96
19366.12 126
19367.44 127
19368.76 121
19370.07 127
19371.39 136
19372.71 108
19374.02 142
19375.34 123
19376.65 122
19377.97 117
19379.29 103
19380.60 113
19381.92 123
19383.24 136
19384.55 105
19385.87 121
19387.19 116
19388.50 142
19389.82 132
19391.14 131
19392.45 120
19393.77 123
19395.09 125
19396.41 113
19397.72 101
19399.04 105
19400.36 105
19401.67 119
19402.99 115
19404.31 99
19405.63 91
19406.94 100
19408.26 126
19409.58 139
19410.90 154
19412.21 122
19413.53 106
19414.85 113
19416.17 108
19417.48 105
19418.80 97
19420.12 144
19421.44 123
19422.76 117
19424.07 112
19425.39 107
19426.71 118
19428.03 119
19429.35 132
19430.66 135
19431.98 106
19433.30 105
19434.62 120
19435.94 121
19437.26 96
19438.57 123
19439.89 113
19441.21 95
19442.53 97
19443.85 107
19445.17 113
19446.49 97
19447.81 89
19449.12 104
19450.44 100
19451.76 116
19453.08 117
19454.40 95
19455.72 107
19457.04 120
19458.36 114
19459.68 104
19461.00 117
19462.32 114
19463.63 95
19464.95 104
19466.27 108
19467.59 95
19468.91 95
19470.23 118
19471.55 121
19472.87 99
19474.19 93
19475.51 98
19476.83 114
19478.15 136
19479.47 137
19480.79 119
19482.11 118
19483.43 133
19484.75 101
19486.07 95
19487.39 102
19488.71 134
19490.03 119
19491.35 107
19492.67 118
19493.99 112
19495.31 121
19496.63 105
19497.95 113
19499.27 118
19500.59 106
19501.91 120
19503.24 126
19504.56 96
19505.88 99
19507.20 132
19508.52 113
19509.84 123
19511.16 96
19512.48 106
19513.80 118
19515.12 103
19516.44 134
19517.77 107
19519.09 125
19520.41 112
19521.73 126
19523.05 120
19524.37 121
19525.69 105
19527.02 103
19528.34 122
19529.66 96
19530.98 117
19532.30 112
19533.62 113
19534.95 126
19536.27 94
19537.59 114
19538.91 117
19540.23 129
19541.56 110
19542.88 120
19544.20 114
19545.52 129
19546.84 110
19548.17 98
19549.49 114
19550.81 110
19552.13 88
19553.46 89
19554.78 114
19556.10 135
19557.42 99
19558.75 104
19560.07 103
19561.39 115
19562.71 119
19564.04 117
19565.36 107
19566.68 129
19568.00 105
19569.33 127
19570.65 128
19571.97 131
19573.30 106
19574.62 121
19575.94 119
19577.27 141
19578.59 112
19579.91 106
19581.24 120
19582.56 122
19583.88 118
19585.21 143
19586.53 92
19587.85 132
19589.18 113
19590.50 122
19591.82 115
19593.15 119
19594.47 128
19595.80 115
19597.12 116
19598.44 126
19599.77 94
19601.09 123
19602.42 110
19603.74 133
19605.06 143
19606.39 109
19607.71 95
19609.04 121
19610.36 109
19611.69 112
19613.01 112
19614.33 95
19615.66 124
19616.98 109
19618.31 114
19619.63 126
19620.96 133
19622.28 116
19623.61 103
19624.93 123
19626.26 132
19627.58 123
19628.91 108
19630.23 106
19631.56 121
19632.88 101
19634.21 111
19635.53 126
19636.86 112
19638.18 102
19639.51 97
19640.83 135
19642.16 97
19643.48 121
19644.81 128
19646.14 96
19647.46 123
19648.79 132
19650.11 115
19651.44 94
19652.76 104
19654.09 114
19655.42 151
19656.74 129
19658.07 105
19659.39 100
19660.72 126
19662.05 123
19663.37 114
19664.70 101
19666.02 119
19667.35 123
19668.68 105
19670.00 120
19671.33 108
19672.66 99
19673.98 93
19675.31 135
19676.64 138
19677.96 111
19679.29 123
19680.62 141
19681.94 128
19683.27 109
19684.60 115
19685.92 122
19687.25 115
19688.58 125
19689.90 123
19691.23 105
19692.56 113
19693.88 122
19695.21 116
19696.54 153
19697.87 135
19699.19 133
19700.52 125
19701.85 110
19703.18 112
19704.50 113
19705.83 120
19707.16 133
19708.49 113
19709.81 130
19711.14 90
19712.47 101
19713.80 123
19715.13 121
19716.45 104
19717.78 109
19719.11 143
19720.44 111
19721.77 119
19723.09 122
19724.42 115
19725.75 111
19727.08 121
19728.41 114
19729.74 102
19731.06 102
19732.39 106
19733.72 105
19735.05 122
19736.38 114
19737.71 109
19739.04 111
19740.36 113
19741.69 119
19743.02 96
19744.35 126
19745.68 128
19747.01 102
19748.34 111
19749.67 118
19751.00 105
19752.32 111
19753.65 91
19754.98 136
19756.31 129
19757.64 114
19758.97 112
19760.30 120
19761.63 104
19762.96 142
19764.29 123
19765.62 111
19766.95 105
19768.28 97
19769.61 131
19770.94 114
19772.27 121
19773.60 108
19774.93 119
19776.26 101
19777.59 111
19778.92 117
19780.25 119
19781.58 106
19782.91 103
19784.24 125
19785.57 109
19786.90 102
19788.23 111
19789.56 123
19790.89 91
19792.22 124
19793.55 116
19794.88 112
19796.21 109
19797.54 114
19798.87 109
19800.20 118
19801.53 123
19802.87 113
19804.20 135
19805.53 98
19806.86 112
19808.19 106
19809.52 135
19810.85 117
19812.18 111
19813.51 92
19814.85 114
19816.18 93
19817.51 133
19818.84 120
19820.17 140
19821.50 119
19822.83 95
19824.17 123
19825.50 120
19826.83 115
19828.16 111
19829.49 112
19830.82 121
19832.16 104
19833.49 111
19834.82 123
19836.15 105
19837.48 141
19838.82 109
19840.15 97
19841.48 93
19842.81 99
19844.14 113
19845.48 103
19846.81 117
19848.14 113
19849.47 149
19850.81 114
19852.14 121
19853.47 111
19854.80 127
19856.14 122
19857.47 127
19858.80 111
19860.14 128
19861.47 109
19862.80 93
19864.13 112
19865.47 125
19866.80 105
19868.13 131
19869.47 123
19870.80 100
19872.13 102
19873.47 116
19874.80 121
19876.13 132
19877.47 124
19878.80 121
19880.13 130
19881.47 98
19882.80 124
19884.13 113
19885.47 128
19886.80 119
19888.13 127
19889.47 122
19890.80 109
19892.14 106
19893.47 129
19894.80 120
19896.14 100
19897.47 128
19898.81 142
19900.14 117
19901.47 105
19902.81 103
19904.14 104
19905.48 98
19906.81 115
19908.15 122
19909.48 112
19910.81 108
19912.15 104
19913.48 112
19914.82 126
19916.15 110
19917.49 113
19918.82 102
19920.16 123
19921.49 101
19922.83 115
19924.16 111
19925.50 122
19926.83 114
19928.17 116
19929.50 84
19930.84 114
19932.17 92
19933.51 99
19934.84 119
19936.18 111
19937.51 93
19938.85 83
19940.18 115
19941.52 113
19942.86 88
19944.19 99
19945.53 122
19946.86 99
19948.20 91
19949.53 105
19950.87 115
19952.21 103
19953.54 110
19954.88 101
19956.21 113
19957.55 134
19958.89 121
19960.22 117
19961.56 120
19962.90 129
19964.23 98
19965.57 119
19966.90 93
19968.24 134
19969.58 103
19970.91 118
19972.25 118
19973.59 116
19974.92 124
19976.26 90
19977.60 122
19978.93 100
19980.27 125
19981.61 119
19982.94 108
19984.28 104
19985.62 116
19986.96 114
19988.29 94
19989.63 122
19990.97 136
19992.30 122
19993.64 137
19994.98 120
19996.32 134
19997.65 138
19998.99 122
20000.33 106
20001.67 100
20003.00 115
20004.34 114
20005.68 123
20007.02 103
20008.35 110
20009.69 93
20011.03 122
20012.37 151
20013.71 102
20015.04 112
20016.38 99
20017.72 117
20019.06 95
20020.40 104
20021.73 113
20023.07 105
20024.41 110
20025.75 97
20027.09 98
20028.43 93
20029.77 126
20031.10 139
20032.44 107
20033.78 87
20035.12 104
20036.46 128
20037.80 117
20039.14 112
20040.47 111
20041.81 103
20043.15 106
20044.49 110
20045.83 112
20047.17 84
20048.51 106
20049.85 120
20051.19 126
20052.53 98
20053.87 109
20055.21 128
20056.54 145
20057.88 132
20059.22 130
20060.56 121
20061.90 121
20063.24 120
20064.58 81
20065.92 110
20067.26 97
20068.60 116
20069.94 101
20071.28 105
20072.62 108
20073.96 125
20075.30 122
20076.64 107
20077.98 100
20079.32 122
20080.66 112
20082.00 118
20083.34 153
20084.68 116
20086.02 133
20087.36 123
20088.70 118
20090.04 117
20091.38 117
20092.73 121
20094.07 108
20095.41 110
20096.75 122
20098.09 101
20099.43 100
20100.77 114
20102.11 93
20103.45 111
20104.79 116
20106.13 150
20107.48 117
20108.82 107
20110.16 117
20111.50 126
20112.84 117
20114.18 129
20115.52 120
20116.86 112
20118.21 126
20119.55 111
20120.89 113
20122.23 104
20123.57 122
20124.91 115
20126.26 131
20127.60 138
20128.94 114
20130.28 116
20131.62 120
20132.96 92
20134.31 103
20135.65 112
