# Supplementary material for: MALDI-TOF MS typing enables the classification of brewing yeasts of the genus Saccharomyces to major beer styles
Source: PLoS One. 2017 Aug 9;12(8):e0181694. doi: 10.1371/journal.pone.0181694 (PMC5549903; doi:10.1371/journal.pone.0181694)
Supplement: S13 File — The directory includes 90 raw files and was zipped to “.zip”; the folder has three strains with 30 spectra per strain; S1 Text explains the raw files with an example and Table 1 represents the yeast strains used within the experiment. (ZIP) [file pone.0181694.s016.zip › 37-39/30634-341-OG-Alt-Alt-YPG-18h-E-E_2015-10-08__0_F4_1.dat]

2000.04 1742
2000.46 1764
2000.88 1804
2001.30 1822
2001.72 1925
2002.14 1919
2002.57 1884
2002.99 1922
2003.41 2057
2003.83 1997
2004.25 1957
2004.67 1855
2005.10 1716
2005.52 1787
2005.94 1822
2006.36 1807
2006.78 1912
2007.21 1894
2007.63 1835
2008.05 1905
2008.47 1750
2008.89 1769
2009.32 1764
2009.74 1932
2010.16 1882
2010.58 1982
2011.01 1932
2011.43 1939
2011.85 1701
2012.27 1711
2012.70 1796
2013.12 1656
2013.54 1702
2013.96 1782
2014.39 1677
2014.81 1716
2015.23 1615
2015.66 1639
2016.08 1624
2016.50 1701
2016.93 1548
2017.35 1713
2017.77 1767
2018.19 1797
2018.62 1758
2019.04 1728
2019.46 1791
2019.89 1739
2020.31 1745
2020.73 1774
2021.16 1745
2021.58 1800
2022.01 1977
2022.43 1791
2022.85 1782
2023.28 1684
2023.70 1776
2024.12 1708
2024.55 1803
2024.97 1622
2025.40 1611
2025.82 1511
2026.24 1537
2026.67 1501
2027.09 1740
2027.52 1637
2027.94 1551
2028.37 1504
2028.79 1670
2029.21 1585
2029.64 1732
2030.06 1709
2030.49 1767
2030.91 1699
2031.34 1672
2031.76 1524
2032.19 1632
2032.61 1717
2033.04 1719
2033.46 1683
2033.88 1909
2034.31 1786
2034.73 1767
2035.16 1828
2035.58 1753
2036.01 1814
2036.43 1786
2036.86 1705
2037.29 1785
2037.71 1823
2038.14 1728
2038.56 1761
2038.99 1766
2039.41 1923
2039.84 1889
2040.26 1779
2040.69 1873
2041.11 1996
2041.54 2009
2041.97 1900
2042.39 1946
2042.82 1930
2043.24 1803
2043.67 1877
2044.09 1950
2044.52 1905
2044.95 1743
2045.37 1768
2045.80 1732
2046.22 1884
2046.65 1802
2047.08 1931
2047.50 1712
2047.93 1715
2048.36 1665
2048.78 1804
2049.21 1756
2049.64 1720
2050.06 1883
2050.49 1596
2050.92 1480
2051.34 1600
2051.77 1790
2052.20 1752
2052.62 1782
2053.05 1695
2053.48 1658
2053.90 1708
2054.33 1609
2054.76 1693
2055.18 1791
2055.61 1797
2056.04 1744
2056.47 1698
2056.89 1484
2057.32 1676
2057.75 1695
2058.17 1714
2058.60 1672
2059.03 1622
2059.46 1821
2059.88 1694
2060.31 1634
2060.74 1724
2061.17 1748
2061.60 1815
2062.02 1832
2062.45 1733
2062.88 1640
2063.31 1891
2063.74 1801
2064.16 1809
2064.59 1672
2065.02 1725
2065.45 1887
2065.88 1941
2066.30 1858
2066.73 2063
2067.16 2051
2067.59 2115
2068.02 2051
2068.45 2168
2068.87 1941
2069.30 2043
2069.73 2114
2070.16 2048
2070.59 1722
2071.02 1713
2071.45 1709
2071.87 1647
2072.30 1668
2072.73 1866
2073.16 1776
2073.59 1748
2074.02 1668
2074.45 1741
2074.88 1797
2075.31 1734
2075.74 1730
2076.17 1792
2076.59 1667
2077.02 1708
2077.45 1691
2077.88 1829
2078.31 1920
2078.74 1886
2079.17 1891
2079.60 1767
2080.03 1828
2080.46 1835
2080.89 1919
2081.32 1919
2081.75 1981
2082.18 1988
2082.61 1957
2083.04 1784
2083.47 1925
2083.90 2008
2084.33 1856
2084.76 1868
2085.19 1698
2085.62 1756
2086.05 1874
2086.48 1728
2086.91 1752
2087.34 1800
2087.77 1780
2088.20 1849
2088.63 1655
2089.06 1692
2089.49 1735
2089.93 1753
2090.36 1706
2090.79 1781
2091.22 1812
2091.65 1715
2092.08 1705
2092.51 1568
2092.94 1677
2093.37 1669
2093.80 1676
2094.23 1762
2094.67 1689
2095.10 1589
2095.53 1609
2095.96 1751
2096.39 1762
2096.82 1860
2097.25 1733
2097.68 1722
2098.12 1675
2098.55 1692
2098.98 1684
2099.41 1663
2099.84 1671
2100.27 1717
2100.71 1849
2101.14 1771
2101.57 1742
2102.00 1743
2102.43 1664
2102.87 1659
2103.30 1654
2103.73 1709
2104.16 1881
2104.59 1703
2105.03 1688
2105.46 1617
2105.89 1684
2106.32 1645
2106.76 1795
2107.19 1845
2107.62 1668
2108.05 1588
2108.49 1707
2108.92 1698
2109.35 1670
2109.78 1735
2110.22 1652
2110.65 1753
2111.08 1641
2111.52 1704
2111.95 1688
2112.38 1607
2112.81 1825
2113.25 1857
2113.68 1627
2114.11 1524
2114.55 1596
2114.98 1727
2115.41 1556
2115.85 1703
2116.28 1655
2116.71 1640
2117.15 1713
2117.58 1692
2118.01 1579
2118.45 1488
2118.88 1473
2119.32 1649
2119.75 1653
2120.18 1635
2120.62 1553
2121.05 1743
2121.48 1581
2121.92 1684
2122.35 1597
2122.79 1580
2123.22 1599
2123.65 1513
2124.09 1530
2124.52 1641
2124.96 1555
2125.39 1593
2125.83 1719
2126.26 1685
2126.70 1488
2127.13 1646
2127.56 1615
2128.00 1542
2128.43 1585
2128.87 1490
2129.30 1665
2129.74 1527
2130.17 1670
2130.61 1658
2131.04 1519
2131.48 1557
2131.91 1608
2132.35 1717
2132.78 1715
2133.22 1486
2133.65 1673
2134.09 1762
2134.52 1706
2134.96 1838
2135.39 1916
2135.83 1780
2136.26 1833
2136.70 2040
2137.14 2013
2137.57 2021
2138.01 2071
2138.44 2060
2138.88 2025
2139.31 2000
2139.75 1985
2140.19 2007
2140.62 1785
2141.06 1956
2141.49 1930
2141.93 1835
2142.37 2015
2142.80 1923
2143.24 1750
2143.67 1694
2144.11 1717
2144.55 1824
2144.98 1770
2145.42 1468
2145.86 1412
2146.29 1513
2146.73 1670
2147.16 1575
2147.60 1594
2148.04 1757
2148.47 1819
2148.91 1780
2149.35 1764
2149.79 1677
2150.22 1755
2150.66 1736
2151.10 1822
2151.53 1808
2151.97 1796
2152.41 1740
2152.84 1885
2153.28 1962
2153.72 1972
2154.16 1914
2154.59 1698
2155.03 1829
2155.47 1985
2155.91 1870
2156.34 1874
2156.78 1945
2157.22 1932
2157.66 1863
2158.09 1723
2158.53 1658
2158.97 1674
2159.41 1840
2159.84 1729
2160.28 1578
2160.72 1703
2161.16 1752
2161.60 1662
2162.03 1684
2162.47 1685
2162.91 1691
2163.35 1697
2163.79 1747
2164.22 1484
2164.66 1582
2165.10 1627
2165.54 1617
2165.98 1748
2166.42 1892
2166.86 1889
2167.29 1787
2167.73 1790
2168.17 1721
2168.61 1733
2169.05 1816
2169.49 1658
2169.93 1880
2170.37 1706
2170.80 1558
2171.24 1829
2171.68 1943
2172.12 1836
2172.56 1714
2173.00 1924
2173.44 1943
2173.88 1858
2174.32 2069
2174.76 2076
2175.20 1944
2175.64 2226
2176.08 2040
2176.51 2177
2176.95 2248
2177.39 1900
2177.83 2062
2178.27 2289
2178.71 2137
2179.15 1947
2179.59 1912
2180.03 1874
2180.47 1999
2180.91 1964
2181.35 1954
2181.79 1816
2182.23 1693
2182.67 1787
2183.11 1710
2183.55 1741
2183.99 1759
2184.43 1608
2184.87 1681
2185.31 1945
2185.76 1810
2186.20 1783
2186.64 1714
2187.08 1755
2187.52 1580
2187.96 1520
2188.40 1695
2188.84 1804
2189.28 1901
2189.72 1751
2190.16 1838
2190.60 1854
2191.04 1871
2191.49 1926
2191.93 2002
2192.37 1987
2192.81 1851
2193.25 1926
2193.69 1893
2194.13 1771
2194.57 1565
2195.02 1728
2195.46 1732
2195.90 1838
2196.34 1696
2196.78 1749
2197.22 1868
2197.66 1877
2198.11 1836
2198.55 1857
2198.99 1854
2199.43 1817
2199.87 1723
2200.32 1708
2200.76 1750
2201.20 1856
2201.64 1855
2202.08 1804
2202.53 1845
2202.97 1732
2203.41 1722
2203.85 1603
2204.29 1695
2204.74 1720
2205.18 1759
2205.62 1631
2206.06 1638
2206.51 1888
2206.95 1825
2207.39 1878
2207.83 1732
2208.28 1696
2208.72 1664
2209.16 1876
2209.61 1842
2210.05 1742
2210.49 1710
2210.93 1838
2211.38 1907
2211.82 1809
2212.26 1926
2212.71 1725
2213.15 1806
2213.59 1737
2214.04 1702
2214.48 1711
2214.92 1680
2215.37 1786
2215.81 1806
2216.25 1757
2216.70 1784
2217.14 1666
2217.59 1541
2218.03 1705
2218.47 1584
2218.92 1626
2219.36 1649
2219.80 1467
2220.25 1664
2220.69 1675
2221.14 1660
2221.58 1776
2222.02 1658
2222.47 1648
2222.91 1624
2223.36 1700
2223.80 1723
2224.25 1631
2224.69 1613
2225.13 1550
2225.58 1605
2226.02 1630
2226.47 1827
2226.91 1879
2227.36 1750
2227.80 1833
2228.25 1904
2228.69 1744
2229.14 1896
2229.58 1883
2230.03 1688
2230.47 1810
2230.92 1895
2231.36 1760
2231.81 1793
2232.25 1788
2232.70 1899
2233.14 1949
2233.59 1866
2234.03 1926
2234.48 2136
2234.92 1837
2235.37 2031
2235.81 1869
2236.26 1743
2236.70 1828
2237.15 1898
2237.60 1730
2238.04 1861
2238.49 1925
2238.93 1776
2239.38 1873
2239.83 1767
2240.27 1764
2240.72 1972
2241.16 1823
2241.61 1894
2242.06 1827
2242.50 1832
2242.95 1861
2243.39 1824
2243.84 1643
2244.29 1716
2244.73 1779
2245.18 1768
2245.63 1531
2246.07 1507
2246.52 1731
2246.97 1626
2247.41 1512
2247.86 1533
2248.31 1584
2248.75 1752
2249.20 1642
2249.65 1521
2250.09 1652
2250.54 1619
2250.99 1638
2251.43 1621
2251.88 1707
2252.33 1685
2252.78 1667
2253.22 1798
2253.67 1519
2254.12 1510
2254.56 1577
2255.01 1642
2255.46 1605
2255.91 1679
2256.35 1534
2256.80 1606
2257.25 1573
2257.70 1653
2258.14 1607
2258.59 1557
2259.04 1579
2259.49 1563
2259.94 1550
2260.38 1601
2260.83 1728
2261.28 1645
2261.73 1781
2262.18 1532
2262.62 1616
2263.07 1509
2263.52 1704
2263.97 1645
2264.42 1731
2264.87 1740
2265.31 1956
2265.76 1872
2266.21 1871
2266.66 1864
2267.11 1818
2267.56 1829
2268.01 1820
2268.45 1657
2268.90 1747
2269.35 1835
2269.80 1882
2270.25 1624
2270.70 1822
2271.15 1769
2271.60 1800
2272.05 1583
2272.49 1786
2272.94 1744
2273.39 1731
2273.84 1857
2274.29 1879
2274.74 1830
2275.19 1778
2275.64 1668
2276.09 1634
2276.54 1648
2276.99 1465
2277.44 1578
2277.89 1493
2278.34 1757
2278.79 1772
2279.24 1623
2279.69 1669
2280.14 1666
2280.59 1697
2281.04 1627
2281.49 1849
2281.94 1717
2282.39 1660
2282.84 1542
2283.29 1741
2283.74 1791
2284.19 1685
2284.64 1710
2285.09 1662
2285.54 1740
2285.99 1789
2286.44 1747
2286.89 1737
2287.34 1772
2287.79 1784
2288.24 1924
2288.69 1760
2289.14 1733
2289.59 1872
2290.05 2059
2290.50 1974
2290.95 2055
2291.40 2167
2291.85 2173
2292.30 2190
2292.75 2398
2293.20 2508
2293.65 2554
2294.11 2428
2294.56 2580
2295.01 2454
2295.46 2205
2295.91 2294
2296.36 2353
2296.81 2421
2297.27 2222
2297.72 2117
2298.17 2111
2298.62 2030
2299.07 1974
2299.52 2007
2299.98 2056
2300.43 2069
2300.88 2027
2301.33 1714
2301.78 1541
2302.24 1738
2302.69 1784
2303.14 1839
2303.59 1798
2304.04 1693
2304.50 1626
2304.95 1671
2305.40 1699
2305.85 1635
2306.31 1623
2306.76 1664
2307.21 1672
2307.66 1784
2308.12 1780
2308.57 1960
2309.02 1899
2309.48 1911
2309.93 1978
2310.38 2119
2310.83 2260
2311.29 2081
2311.74 2205
2312.19 2381
2312.65 2332
2313.10 2081
2313.55 2045
2314.01 1968
2314.46 1947
2314.91 1908
2315.37 1929
2315.82 1893
2316.27 1810
2316.73 1817
2317.18 1660
2317.63 1722
2318.09 1782
2318.54 1834
2318.99 1745
2319.45 1879
2319.90 1863
2320.36 1748
2320.81 1953
2321.26 1947
2321.72 1741
2322.17 1782
2322.63 1871
2323.08 1728
2323.53 1647
2323.99 1515
2324.44 1768
2324.90 1775
2325.35 1795
2325.80 1957
2326.26 2141
2326.71 1900
2327.17 1867
2327.62 1835
2328.08 1956
2328.53 2093
2328.99 2037
2329.44 2120
2329.90 2105
2330.35 2166
2330.81 2158
2331.26 2132
2331.72 2101
2332.17 2107
2332.63 2128
2333.08 2153
2333.54 1965
2333.99 1909
2334.45 1877
2334.90 1909
2335.36 1881
2335.81 1754
2336.27 1943
2336.72 1919
2337.18 1699
2337.63 1664
2338.09 1764
2338.55 1752
2339.00 1738
2339.46 1662
2339.91 1801
2340.37 1930
2340.82 1897
2341.28 1729
2341.74 1772
2342.19 1970
2342.65 1941
2343.10 1952
2343.56 1897
2344.02 1762
2344.47 1754
2344.93 1712
2345.39 1702
2345.84 1623
2346.30 1691
2346.75 1624
2347.21 1549
2347.67 1604
2348.12 1772
2348.58 1919
2349.04 1870
2349.49 1909
2349.95 1947
2350.41 1847
2350.86 1849
2351.32 1884
2351.78 1857
2352.23 2096
2352.69 1897
2353.15 1957
2353.61 2035
2354.06 1966
2354.52 1690
2354.98 1784
2355.43 1783
2355.89 1792
2356.35 1696
2356.81 1673
2357.26 1609
2357.72 1610
2358.18 1752
2358.64 1780
2359.09 1782
2359.55 1814
2360.01 1587
2360.47 1585
2360.93 1690
2361.38 1862
2361.84 1826
2362.30 1703
2362.76 1869
2363.22 1744
2363.67 1601
2364.13 1757
2364.59 1790
2365.05 1731
2365.51 1780
2365.96 1723
2366.42 1800
2366.88 1950
2367.34 1743
2367.80 1740
2368.26 1887
2368.72 2007
2369.17 2051
2369.63 1878
2370.09 1799
2370.55 1978
2371.01 1874
2371.47 1774
2371.93 1759
2372.39 1741
2372.84 1913
2373.30 1705
2373.76 1808
2374.22 1721
2374.68 1730
2375.14 1794
2375.60 1816
2376.06 1741
2376.52 1622
2376.98 1545
2377.44 1588
2377.90 1530
2378.36 1618
2378.81 1674
2379.27 1774
2379.73 1643
2380.19 1816
2380.65 1670
2381.11 1736
2381.57 1744
2382.03 1885
2382.49 1733
2382.95 1684
2383.41 1742
2383.87 1702
2384.33 1765
2384.79 1734
2385.25 1717
2385.71 1667
2386.17 1729
2386.63 1697
2387.09 1601
2387.55 1706
2388.01 1852
2388.48 1915
2388.94 1775
2389.40 1867
2389.86 1771
2390.32 1727
2390.78 1553
2391.24 1590
2391.70 1729
2392.16 1749
2392.62 1826
2393.08 1659
2393.54 1649
2394.00 1637
2394.47 1642
2394.93 1742
2395.39 1582
2395.85 1406
2396.31 1504
2396.77 1644
2397.23 1557
2397.69 1495
2398.16 1681
2398.62 1606
2399.08 1602
2399.54 1639
2400.00 1647
2400.46 1538
2400.92 1685
2401.39 1614
2401.85 1441
2402.31 1533
2402.77 1635
2403.23 1768
2403.70 1762
2404.16 1608
2404.62 1608
2405.08 1588
2405.54 1618
2406.01 1685
2406.47 1629
2406.93 1536
2407.39 1705
2407.86 1759
2408.32 1685
2408.78 1618
2409.24 1549
2409.71 1526
2410.17 1588
2410.63 1442
2411.09 1425
2411.56 1508
2412.02 1500
2412.48 1604
2412.94 1559
2413.41 1614
2413.87 1646
2414.33 1736
2414.80 1682
2415.26 1687
2415.72 1605
2416.19 1628
2416.65 1664
2417.11 1704
2417.57 1688
2418.04 1848
2418.50 2080
2418.96 2070
2419.43 2072
2419.89 2165
2420.36 2221
2420.82 2337
2421.28 2262
2421.75 2388
2422.21 2256
2422.67 2313
2423.14 2089
2423.60 2085
2424.07 2039
2424.53 2016
2424.99 2016
2425.46 2125
2425.92 1959
2426.39 1791
2426.85 1661
2427.31 1694
2427.78 1689
2428.24 1754
2428.71 1693
2429.17 1690
2429.64 1547
2430.10 1654
2430.56 1879
2431.03 1735
2431.49 1747
2431.96 1671
2432.42 1723
2432.89 1660
2433.35 1811
2433.82 1892
2434.28 1846
2434.75 1811
2435.21 1867
2435.68 1669
2436.14 1636
2436.61 1762
2437.07 1805
2437.54 1550
2438.00 1748
2438.47 1835
2438.93 1862
2439.40 1801
2439.86 1890
2440.33 1934
2440.80 2038
2441.26 1966
2441.73 1912
2442.19 2075
2442.66 1979
2443.12 1920
2443.59 1926
2444.06 1997
2444.52 1880
2444.99 1723
2445.45 1714
2445.92 1628
2446.38 1666
2446.85 1726
2447.32 1582
2447.78 1724
2448.25 1759
2448.72 1789
2449.18 1647
2449.65 1627
2450.11 1576
2450.58 1523
2451.05 1552
2451.51 1415
2451.98 1608
2452.45 1552
2452.91 1592
2453.38 1482
2453.85 1625
2454.31 1543
2454.78 1545
2455.25 1607
2455.71 1478
2456.18 1528
2456.65 1644
2457.12 1624
2457.58 1719
2458.05 1840
2458.52 1864
2458.98 1761
2459.45 1706
2459.92 1750
2460.39 1734
2460.85 1719
2461.32 1624
2461.79 1816
2462.26 1828
2462.72 1680
2463.19 1658
2463.66 1619
2464.13 1521
2464.59 1650
2465.06 1684
2465.53 1654
2466.00 1769
2466.47 1766
2466.93 1757
2467.40 1724
2467.87 1789
2468.34 1771
2468.81 1534
2469.27 1565
2469.74 1692
2470.21 1690
2470.68 1600
2471.15 1634
2471.62 1629
2472.09 1685
2472.55 1719
2473.02 1593
2473.49 1637
2473.96 1743
2474.43 1746
2474.90 1425
2475.37 1569
2475.83 1576
2476.30 1483
2476.77 1471
2477.24 1517
2477.71 1689
2478.18 1438
2478.65 1579
2479.12 1621
2479.59 1519
2480.06 1644
2480.53 1706
2480.99 1806
2481.46 1748
2481.93 1775
2482.40 1810
2482.87 1975
2483.34 1837
2483.81 1810
2484.28 1790
2484.75 1798
2485.22 1673
2485.69 1568
2486.16 1641
2486.63 1550
2487.10 1470
2487.57 1400
2488.04 1617
2488.51 1663
2488.98 1528
2489.45 1563
2489.92 1704
2490.39 1714
2490.86 1811
2491.33 1758
2491.80 1616
2492.27 1720
2492.74 1718
2493.21 1635
2493.68 1583
2494.15 1596
2494.62 1678
2495.10 1723
2495.57 1928
2496.04 1892
2496.51 1832
2496.98 1775
2497.45 1668
2497.92 1811
2498.39 1897
2498.86 1709
2499.33 1731
2499.80 1632
2500.28 1645
2500.75 1556
2501.22 1466
2501.69 1556
2502.16 1565
2502.63 1526
2503.10 1546
2503.57 1563
2504.05 1549
2504.52 1508
2504.99 1434
2505.46 1555
2505.93 1715
2506.40 1599
2506.88 1575
2507.35 1621
2507.82 1696
2508.29 1768
2508.76 1993
2509.24 1985
2509.71 1758
2510.18 1773
2510.65 1861
2511.12 1904
2511.60 1971
2512.07 1767
2512.54 1801
2513.01 1733
2513.49 1758
2513.96 1640
2514.43 1574
2514.90 1689
2515.38 1723
2515.85 1530
2516.32 1575
2516.79 1546
2517.27 1616
2517.74 1566
2518.21 1628
2518.68 1429
2519.16 1696
2519.63 1709
2520.10 1668
2520.58 1646
2521.05 1645
2521.52 1758
2522.00 1789
2522.47 1721
2522.94 1664
2523.42 1670
2523.89 1666
2524.36 1468
2524.84 1480
2525.31 1655
2525.78 1562
2526.26 1563
2526.73 1618
2527.20 1620
2527.68 1630
2528.15 1526
2528.63 1458
2529.10 1541
2529.57 1567
2530.05 1498
2530.52 1563
2531.00 1673
2531.47 1593
2531.94 1463
2532.42 1526
2532.89 1649
2533.37 1608
2533.84 1673
2534.32 1758
2534.79 1566
2535.26 1631
2535.74 1757
2536.21 1787
2536.69 1604
2537.16 1616
2537.64 1666
2538.11 1635
2538.59 1729
2539.06 1662
2539.54 1632
2540.01 1614
2540.49 1829
2540.96 1868
2541.44 1739
2541.91 1784
2542.39 1833
2542.86 1767
2543.34 1732
2543.81 1695
2544.29 1706
2544.76 1811
2545.24 1799
2545.71 1734
2546.19 1914
2546.66 1861
2547.14 1680
2547.61 1860
2548.09 1990
2548.57 2020
2549.04 1812
2549.52 1737
2549.99 1969
2550.47 1933
2550.95 1935
2551.42 1968
2551.90 1892
2552.37 1890
2552.85 1784
2553.33 1754
2553.80 1974
2554.28 1940
2554.75 2011
2555.23 1883
2555.71 1916
2556.18 2090
2556.66 2020
2557.14 1909
2557.61 2017
2558.09 1959
2558.57 1742
2559.04 1922
2559.52 1931
2560.00 1728
2560.47 1713
2560.95 1732
2561.43 1674
2561.90 1664
2562.38 1715
2562.86 1568
2563.33 1589
2563.81 1682
2564.29 1582
2564.77 1560
2565.24 1570
2565.72 1667
2566.20 1658
2566.68 1493
2567.15 1530
2567.63 1418
2568.11 1511
2568.59 1599
2569.06 1684
2569.54 1532
2570.02 1476
2570.50 1549
2570.97 1488
2571.45 1471
2571.93 1489
2572.41 1589
2572.89 1457
2573.36 1390
2573.84 1400
2574.32 1499
2574.80 1525
2575.28 1525
2575.75 1600
2576.23 1489
2576.71 1510
2577.19 1539
2577.67 1487
2578.15 1536
2578.62 1544
2579.10 1592
2579.58 1527
2580.06 1560
2580.54 1451
2581.02 1460
2581.50 1623
2581.97 1676
2582.45 1608
2582.93 1474
2583.41 1490
2583.89 1533
2584.37 1554
2584.85 1667
2585.33 1716
2585.81 1744
2586.29 1641
2586.77 1562
2587.24 1531
2587.72 1655
2588.20 1718
2588.68 1544
2589.16 1605
2589.64 1525
2590.12 1458
2590.60 1578
2591.08 1571
2591.56 1540
2592.04 1536
2592.52 1481
2593.00 1490
2593.48 1621
2593.96 1807
2594.44 1756
2594.92 1699
2595.40 1705
2595.88 1678
2596.36 1576
2596.84 1594
2597.32 1720
2597.80 1726
2598.28 1712
2598.76 1510
2599.24 1453
2599.72 1560
2600.20 1419
2600.68 1509
2601.16 1612
2601.64 1480
2602.12 1636
2602.61 1565
2603.09 1610
2603.57 1593
2604.05 1606
2604.53 1545
2605.01 1601
2605.49 1416
2605.97 1465
2606.45 1499
2606.93 1455
2607.42 1537
2607.90 1583
2608.38 1538
2608.86 1565
2609.34 1482
2609.82 1732
2610.30 1758
2610.78 1705
2611.27 1747
2611.75 1807
2612.23 1659
2612.71 1661
2613.19 1717
2613.67 1684
2614.16 1817
2614.64 1598
2615.12 1493
2615.60 1539
2616.08 1558
2616.57 1760
2617.05 1568
2617.53 1530
2618.01 1584
2618.49 1668
2618.98 1641
2619.46 1647
2619.94 1765
2620.42 1676
2620.91 1714
2621.39 1655
2621.87 1750
2622.35 1677
2622.84 1660
2623.32 1714
2623.80 1814
2624.28 1750
2624.77 1744
2625.25 1700
2625.73 1639
2626.21 1681
2626.70 1679
2627.18 1557
2627.66 1396
2628.15 1530
2628.63 1570
2629.11 1392
2629.60 1518
2630.08 1369
2630.56 1476
2631.05 1570
2631.53 1611
2632.01 1768
2632.50 1622
2632.98 1677
2633.46 1653
2633.95 1586
2634.43 1425
2634.91 1465
2635.40 1529
2635.88 1471
2636.37 1610
2636.85 1656
2637.33 1420
2637.82 1457
2638.30 1485
2638.79 1534
2639.27 1539
2639.75 1489
2640.24 1541
2640.72 1685
2641.21 1731
2641.69 1546
2642.18 1577
2642.66 1615
2643.14 1627
2643.63 1609
2644.11 1670
2644.60 1577
2645.08 1630
2645.57 1611
2646.05 1626
2646.54 1515
2647.02 1557
2647.51 1553
2647.99 1546
2648.48 1594
2648.96 1690
2649.45 1709
2649.93 1557
2650.42 1566
2650.90 1539
2651.39 1535
2651.87 1785
2652.36 1681
2652.84 1540
2653.33 1500
2653.81 1499
2654.30 1415
2654.78 1479
2655.27 1453
2655.76 1577
2656.24 1492
2656.73 1599
2657.21 1515
2657.70 1471
2658.18 1602
2658.67 1560
2659.16 1469
2659.64 1466
2660.13 1444
2660.61 1546
2661.10 1480
2661.59 1518
2662.07 1579
2662.56 1555
2663.05 1586
2663.53 1559
2664.02 1728
2664.50 1608
2664.99 1415
2665.48 1470
2665.96 1438
2666.45 1565
2666.94 1577
2667.42 1491
2667.91 1466
2668.40 1382
2668.88 1466
2669.37 1576
2669.86 1634
2670.34 1467
2670.83 1409
2671.32 1666
2671.81 1580
2672.29 1617
2672.78 1724
2673.27 1678
2673.75 1605
2674.24 1729
2674.73 1629
2675.22 1741
2675.70 1726
2676.19 1735
2676.68 1657
2677.17 1754
2677.65 1794
2678.14 1801
2678.63 1851
2679.12 1713
2679.61 1783
2680.09 1894
2680.58 1852
2681.07 1723
2681.56 1678
2682.04 1878
2682.53 1858
2683.02 1720
2683.51 1731
2684.00 1842
2684.49 1641
2684.97 1690
2685.46 1725
2685.95 1729
2686.44 1744
2686.93 1780
2687.42 1633
2687.90 1700
2688.39 1633
2688.88 1578
2689.37 1414
2689.86 1579
2690.35 1628
2690.84 1523
2691.33 1667
2691.81 1601
2692.30 1645
2692.79 1586
2693.28 1507
2693.77 1509
2694.26 1467
2694.75 1615
2695.24 1647
2695.73 1587
2696.22 1558
2696.71 1555
2697.20 1560
2697.68 1737
2698.17 1682
2698.66 1648
2699.15 1694
2699.64 1728
2700.13 1654
2700.62 1624
2701.11 1596
2701.60 1647
2702.09 1638
2702.58 1563
2703.07 1671
2703.56 1661
2704.05 1680
2704.54 1776
2705.03 1605
2705.52 1576
2706.01 1733
2706.50 1719
2706.99 1630
2707.48 1633
2707.97 1624
2708.46 1630
2708.95 1457
2709.44 1486
2709.93 1450
2710.43 1334
2710.92 1411
2711.41 1633
2711.90 1407
2712.39 1409
2712.88 1458
2713.37 1554
2713.86 1564
2714.35 1488
2714.84 1452
2715.33 1385
2715.82 1357
2716.32 1306
2716.81 1365
2717.30 1511
2717.79 1610
2718.28 1494
2718.77 1548
2719.26 1522
2719.76 1446
2720.25 1402
2720.74 1483
2721.23 1577
2721.72 1492
2722.21 1548
2722.70 1641
2723.20 1560
2723.69 1423
2724.18 1479
2724.67 1627
2725.16 1576
2725.66 1691
2726.15 1553
2726.64 1434
2727.13 1458
2727.62 1466
2728.12 1499
2728.61 1399
2729.10 1570
2729.59 1432
2730.09 1500
2730.58 1491
2731.07 1384
2731.56 1438
2732.06 1502
2732.55 1324
2733.04 1427
2733.53 1531
2734.03 1493
2734.52 1492
2735.01 1550
2735.50 1551
2736.00 1565
2736.49 1499
2736.98 1551
2737.48 1720
2737.97 1650
2738.46 1614
2738.96 1682
2739.45 1696
2739.94 1590
2740.44 1562
2740.93 1522
2741.42 1544
2741.92 1483
2742.41 1524
2742.90 1525
2743.40 1462
2743.89 1241
2744.38 1299
2744.88 1371
2745.37 1447
2745.86 1473
2746.36 1415
2746.85 1446
2747.35 1498
2747.84 1455
2748.33 1481
2748.83 1355
2749.32 1331
2749.82 1347
2750.31 1516
2750.81 1637
2751.30 1518
2751.79 1452
2752.29 1382
2752.78 1316
2753.28 1411
2753.77 1400
2754.27 1551
2754.76 1583
2755.26 1521
2755.75 1412
2756.24 1434
2756.74 1525
2757.23 1437
2757.73 1405
2758.22 1426
2758.72 1431
2759.21 1350
2759.71 1366
2760.20 1333
2760.70 1400
2761.19 1495
2761.69 1611
2762.19 1548
2762.68 1468
2763.18 1445
2763.67 1335
2764.17 1426
2764.66 1526
2765.16 1564
2765.65 1412
2766.15 1428
2766.64 1468
2767.14 1332
2767.64 1286
2768.13 1355
2768.63 1258
2769.12 1378
2769.62 1303
2770.12 1403
2770.61 1441
2771.11 1528
2771.60 1553
2772.10 1525
2772.60 1501
2773.09 1493
2773.59 1591
2774.08 1648
2774.58 1647
2775.08 1609
2775.57 1757
2776.07 1719
2776.57 1501
2777.06 1630
2777.56 1720
2778.06 1640
2778.55 1674
2779.05 1604
2779.55 1680
2780.04 1615
2780.54 1649
2781.04 1539
2781.54 1468
2782.03 1434
2782.53 1515
2783.03 1537
2783.52 1570
2784.02 1429
2784.52 1472
2785.02 1667
2785.51 1683
2786.01 1497
2786.51 1600
2787.01 1626
2787.50 1603
2788.00 1539
2788.50 1558
2789.00 1512
2789.49 1485
2789.99 1536
2790.49 1554
2790.99 1537
2791.48 1368
2791.98 1274
2792.48 1436
2792.98 1395
2793.48 1474
2793.97 1572
2794.47 1630
2794.97 1414
2795.47 1463
2795.97 1585
2796.47 1664
2796.96 1580
2797.46 1692
2797.96 1797
2798.46 1827
2798.96 1809
2799.46 1868
2799.96 1782
2800.45 1743
2800.95 1879
2801.45 1841
2801.95 1795
2802.45 1687
2802.95 1558
2803.45 1515
2803.95 1665
2804.45 1730
2804.94 1659
2805.44 1645
2805.94 1692
2806.44 1924
2806.94 1907
2807.44 1951
2807.94 2002
2808.44 2135
2808.94 2211
2809.44 2340
2809.94 2377
2810.44 2466
2810.94 2381
2811.44 2296
2811.94 2052
2812.44 2002
2812.94 1786
2813.44 1796
2813.94 1784
2814.44 1686
2814.94 1749
2815.44 1676
2815.94 1637
2816.44 1541
2816.94 1563
2817.44 1651
2817.94 1801
2818.44 1934
2818.94 1874
2819.44 1817
2819.94 1839
2820.44 1762
2820.94 1711
2821.44 1687
2821.94 1871
2822.44 2098
2822.94 2004
2823.44 1789
2823.94 1917
2824.44 1850
2824.94 1743
2825.45 1736
2825.95 1678
2826.45 1670
2826.95 1452
2827.45 1471
2827.95 1453
2828.45 1477
2828.95 1429
2829.45 1527
2829.96 1578
2830.46 1543
2830.96 1490
2831.46 1424
2831.96 1481
2832.46 1538
2832.96 1552
2833.47 1480
2833.97 1579
2834.47 1573
2834.97 1606
2835.47 1613
2835.97 1546
2836.48 1502
2836.98 1642
2837.48 1606
2837.98 1544
2838.48 1454
2838.99 1523
2839.49 1778
2839.99 1622
2840.49 1539
2841.00 1480
2841.50 1540
2842.00 1403
2842.50 1583
2843.01 1563
2843.51 1516
2844.01 1529
2844.51 1599
2845.02 1471
2845.52 1630
2846.02 1499
2846.52 1610
2847.03 1728
2847.53 1654
2848.03 1702
2848.54 1688
2849.04 1772
2849.54 1742
2850.04 1719
2850.55 1804
2851.05 1763
2851.55 1717
2852.06 1834
2852.56 1790
2853.06 1632
2853.57 1597
2854.07 1704
2854.57 1572
2855.08 1434
2855.58 1396
2856.09 1512
2856.59 1530
2857.09 1520
2857.60 1511
2858.10 1374
2858.60 1456
2859.11 1485
2859.61 1465
2860.12 1436
2860.62 1511
2861.12 1675
2861.63 1524
2862.13 1595
2862.64 1448
2863.14 1485
2863.65 1467
2864.15 1519
2864.65 1455
2865.16 1444
2865.66 1396
2866.17 1408
2866.67 1436
2867.18 1501
2867.68 1465
2868.19 1409
2868.69 1434
2869.20 1385
2869.70 1550
2870.21 1397
2870.71 1452
2871.21 1546
2871.72 1486
2872.23 1393
2872.73 1449
2873.24 1393
2873.74 1437
2874.25 1473
2874.75 1322
2875.26 1504
2875.76 1519
2876.27 1555
2876.77 1477
2877.28 1452
2877.78 1431
2878.29 1687
2878.79 1567
2879.30 1495
2879.81 1472
2880.31 1496
2880.82 1581
2881.32 1570
2881.83 1570
2882.34 1659
2882.84 1562
2883.35 1616
2883.85 1502
2884.36 1604
2884.87 1654
2885.37 1615
2885.88 1823
2886.38 1832
2886.89 1911
2887.40 1964
2887.90 1950
2888.41 1942
2888.92 1965
2889.42 2097
2889.93 2120
2890.44 2093
2890.94 2022
2891.45 2057
2891.96 2144
2892.46 1817
2892.97 1790
2893.48 1826
2893.98 1799
2894.49 1617
2895.00 1649
2895.51 1734
2896.01 1898
2896.52 1900
2897.03 1902
2897.53 1957
2898.04 1761
2898.55 1888
2899.06 2025
2899.56 1978
2900.07 1936
2900.58 1842
2901.09 1969
2901.59 2005
2902.10 1872
2902.61 1889
2903.12 1992
2903.63 2001
2904.13 1958
2904.64 1926
2905.15 1841
2905.66 1871
2906.17 1887
2906.67 1919
2907.18 1805
2907.69 1893
2908.20 1858
2908.71 1683
2909.21 1721
2909.72 1780
2910.23 1664
2910.74 1622
2911.25 1519
2911.76 1506
2912.26 1378
2912.77 1460
2913.28 1471
2913.79 1482
2914.30 1550
2914.81 1664
2915.32 1579
2915.83 1621
2916.34 1532
2916.84 1528
2917.35 1553
2917.86 1537
2918.37 1508
2918.88 1526
2919.39 1523
2919.90 1582
2920.41 1523
2920.92 1386
2921.43 1531
2921.94 1457
2922.45 1480
2922.96 1588
2923.46 1725
2923.97 1638
2924.48 1601
2924.99 1835
2925.50 1902
2926.01 1860
2926.52 1687
2927.03 1843
2927.54 1816
2928.05 1797
2928.56 1894
2929.07 1838
2929.58 1788
2930.09 1728
2930.60 1617
2931.11 1651
2931.62 1648
2932.13 1426
2932.64 1476
2933.15 1440
2933.67 1337
2934.18 1388
2934.69 1581
2935.20 1555
2935.71 1448
2936.22 1423
2936.73 1522
2937.24 1502
2937.75 1676
2938.26 1582
2938.77 1541
2939.28 1666
2939.79 1563
2940.30 1595
2940.82 1719
2941.33 1566
2941.84 1552
2942.35 1474
2942.86 1649
2943.37 1602
2943.88 1523
2944.39 1660
2944.91 1600
2945.42 1744
2945.93 1817
2946.44 1738
2946.95 1777
2947.46 1855
2947.98 1861
2948.49 2021
2949.00 2125
2949.51 2098
2950.02 2047
2950.53 1882
2951.05 1898
2951.56 1754
2952.07 1649
2952.58 1575
2953.09 1530
2953.61 1553
2954.12 1533
2954.63 1499
2955.14 1663
2955.66 1590
2956.17 1555
2956.68 1548
2957.19 1590
2957.71 1518
2958.22 1546
2958.73 1433
2959.24 1388
2959.76 1376
2960.27 1417
2960.78 1448
2961.29 1548
2961.81 1601
2962.32 1611
2962.83 1606
2963.35 1513
2963.86 1640
2964.37 1750
2964.89 1677
2965.40 1584
2965.91 1662
2966.43 1692
2966.94 1652
2967.45 1731
2967.97 1582
2968.48 1608
2968.99 1659
2969.51 1662
2970.02 1626
2970.53 1485
2971.05 1446
2971.56 1438
2972.07 1490
2972.59 1600
2973.10 1491
2973.62 1466
2974.13 1389
2974.64 1523
2975.16 1705
2975.67 1671
2976.19 1649
2976.70 1674
2977.22 1579
2977.73 1482
2978.24 1498
2978.76 1539
2979.27 1527
2979.79 1535
2980.30 1627
2980.82 1526
2981.33 1504
2981.85 1580
2982.36 1399
2982.87 1505
2983.39 1646
2983.90 1625
2984.42 1645
2984.93 1465
2985.45 1689
2985.96 1759
2986.48 1658
2986.99 1646
2987.51 1761
2988.02 1867
2988.54 1754
2989.05 1732
2989.57 1711
2990.09 1674
2990.60 1734
2991.12 1697
2991.63 1666
2992.15 1575
2992.66 1644
2993.18 1860
2993.69 1851
2994.21 1753
2994.73 1783
2995.24 1844
2995.76 1995
2996.27 1936
2996.79 1839
2997.30 1976
2997.82 2178
2998.34 2268
2998.85 2434
2999.37 2468
2999.89 2427
3000.40 2279
3000.92 2328
3001.43 2220
3001.95 2360
3002.47 2464
3002.98 2655
3003.50 2790
3004.02 2941
3004.53 2763
3005.05 2913
3005.57 3051
3006.08 3264
3006.60 3392
3007.12 3514
3007.63 3508
3008.15 3366
3008.67 3054
3009.18 2854
3009.70 2812
3010.22 2577
3010.74 2414
3011.25 2266
3011.77 2080
3012.29 1899
3012.80 1715
3013.32 1661
3013.84 1760
3014.36 1804
3014.87 1842
3015.39 1731
3015.91 1769
3016.43 1717
3016.94 1856
3017.46 1906
3017.98 1838
3018.50 1870
3019.02 1805
3019.53 1937
3020.05 1851
3020.57 1781
3021.09 1895
3021.60 2030
3022.12 1876
3022.64 1942
3023.16 1957
3023.68 1877
3024.20 1991
3024.71 1955
3025.23 2000
3025.75 2135
3026.27 2079
3026.79 1809
3027.31 1825
3027.82 2038
3028.34 1901
3028.86 1860
3029.38 1622
3029.90 1774
3030.42 1746
3030.94 1663
3031.46 1753
3031.98 1701
3032.49 1875
3033.01 1877
3033.53 1705
3034.05 1699
3034.57 1745
3035.09 1731
3035.61 1630
3036.13 1728
3036.65 1902
3037.17 1790
3037.69 1861
3038.21 1799
3038.73 1680
3039.25 1771
3039.76 1777
3040.28 1613
3040.80 1495
3041.32 1684
3041.84 1620
3042.36 1621
3042.88 1575
3043.40 1571
3043.92 1519
3044.44 1576
3044.96 1662
3045.48 1677
3046.00 1656
3046.52 1667
3047.04 1631
3047.56 1774
3048.08 1697
3048.60 1733
3049.13 1700
3049.65 1669
3050.17 1753
3050.69 1689
3051.21 1606
3051.73 1654
3052.25 1571
3052.77 1507
3053.29 1550
3053.81 1618
3054.33 1536
3054.85 1559
3055.37 1570
3055.89 1604
3056.42 1604
3056.94 1538
3057.46 1443
3057.98 1642
3058.50 1513
3059.02 1575
3059.54 1729
3060.06 1568
3060.59 1569
3061.11 1519
3061.63 1453
3062.15 1612
3062.67 1568
3063.19 1514
3063.71 1556
3064.24 1560
3064.76 1563
3065.28 1406
3065.80 1498
3066.32 1581
3066.85 1518
3067.37 1561
3067.89 1559
3068.41 1494
3068.93 1570
3069.46 1598
3069.98 1420
3070.50 1420
3071.02 1578
3071.54 1694
3072.07 1690
3072.59 1556
3073.11 1515
3073.63 1653
3074.16 1629
3074.68 1647
3075.20 1774
3075.73 1794
3076.25 1872
3076.77 1869
3077.29 1706
3077.82 1719
3078.34 1753
3078.86 1852
3079.39 1890
3079.91 1838
3080.43 2026
3080.95 1941
3081.48 1874
3082.00 1865
3082.52 2009
3083.05 2052
3083.57 2161
3084.09 1877
3084.62 2082
3085.14 2217
3085.66 1926
3086.19 2006
3086.71 2026
3087.24 1984
3087.76 1938
3088.28 1805
3088.81 1915
3089.33 1951
3089.85 1874
3090.38 1881
3090.90 1843
3091.43 1779
3091.95 1692
3092.47 1772
3093.00 1828
3093.52 1659
3094.05 1812
3094.57 1850
3095.10 2053
3095.62 1839
3096.14 1890
3096.67 2053
3097.19 1970
3097.72 2102
3098.24 2264
3098.77 2073
3099.29 2193
3099.82 2250
3100.34 2540
3100.87 2941
3101.39 2787
3101.92 3235
3102.44 3869
3102.97 4252
3103.49 4578
3104.02 5120
3104.54 5710
3105.07 6057
3105.59 6157
3106.12 5963
3106.64 5451
3107.17 5009
3107.69 4180
3108.22 3375
3108.74 3095
3109.27 2723
3109.79 2609
3110.32 2419
3110.85 2170
3111.37 2117
3111.90 2208
3112.42 2154
3112.95 2407
3113.48 2285
3114.00 2191
3114.53 2154
3115.05 2012
3115.58 1908
3116.11 1793
3116.63 2003
3117.16 1961
3117.68 1765
3118.21 1630
3118.74 1801
3119.26 1806
3119.79 1771
3120.32 1851
3120.84 1782
3121.37 1839
3121.90 1788
3122.42 1994
3122.95 2047
3123.48 1952
3124.00 1989
3124.53 2118
3125.06 1974
3125.58 2048
3126.11 2065
3126.64 1977
3127.16 1987
3127.69 1885
3128.22 1878
3128.75 1840
3129.27 1729
3129.80 1772
3130.33 1830
3130.85 1829
3131.38 1557
3131.91 1662
3132.44 1631
3132.96 1569
3133.49 1689
3134.02 1744
3134.55 1666
3135.07 1558
3135.60 1641
3136.13 1576
3136.66 1551
3137.19 1658
3137.71 1546
3138.24 1565
3138.77 1818
3139.30 1722
3139.83 1628
3140.35 1733
3140.88 1861
3141.41 1750
3141.94 1665
3142.47 1699
3143.00 1693
3143.52 1602
3144.05 1620
3144.58 1720
3145.11 1811
3145.64 1730
3146.17 1657
3146.70 1703
3147.22 1727
3147.75 1685
3148.28 1798
3148.81 1852
3149.34 1824
3149.87 1872
3150.40 1976
3150.93 1951
3151.46 1820
3151.98 2019
3152.51 1903
3153.04 1906
3153.57 1780
3154.10 1737
3154.63 1717
3155.16 1747
3155.69 1705
3156.22 1678
3156.75 1744
3157.28 1835
3157.81 1749
3158.34 1940
3158.87 1919
3159.40 1894
3159.93 1966
3160.46 1826
3160.99 1799
3161.52 1820
3162.05 1797
3162.58 1757
3163.11 1632
3163.64 1610
3164.17 1623
3164.70 1562
3165.23 1622
3165.76 1559
3166.29 1460
3166.82 1404
3167.35 1560
3167.88 1392
3168.41 1517
3168.94 1704
3169.47 1432
3170.00 1350
3170.53 1571
3171.06 1598
3171.59 1501
3172.13 1627
3172.66 1557
3173.19 1563
3173.72 1486
3174.25 1440
3174.78 1508
3175.31 1631
3175.84 1557
3176.37 1601
3176.90 1712
3177.44 1699
3177.97 1675
3178.50 1677
3179.03 1788
3179.56 1825
3180.09 1789
3180.62 1671
3181.16 1662
3181.69 1758
3182.22 1583
3182.75 1590
3183.28 1601
3183.81 1611
3184.35 1597
3184.88 1497
3185.41 1532
3185.94 1552
3186.47 1531
3187.01 1450
3187.54 1600
3188.07 1539
3188.60 1363
3189.14 1555
3189.67 1603
3190.20 1564
3190.73 1454
3191.26 1646
3191.80 1532
3192.33 1423
3192.86 1392
3193.39 1465
3193.93 1492
3194.46 1419
3194.99 1401
3195.53 1384
3196.06 1458
3196.59 1479
3197.12 1421
3197.66 1375
3198.19 1524
3198.72 1589
3199.26 1531
3199.79 1570
3200.32 1550
3200.86 1546
3201.39 1654
3201.92 1682
3202.46 1440
3202.99 1470
3203.52 1628
3204.06 1772
3204.59 1686
3205.12 1649
3205.66 1679
3206.19 1656
3206.72 1569
3207.26 1729
3207.79 1618
3208.33 1634
3208.86 1648
3209.39 1760
3209.93 1734
3210.46 1660
3211.00 1755
3211.53 1726
3212.06 1768
3212.60 1967
3213.13 2096
3213.67 1950
3214.20 1984
3214.74 1982
3215.27 1921
3215.80 1865
3216.34 1856
3216.87 1622
3217.41 1695
3217.94 1585
3218.48 1672
3219.01 1692
3219.55 1851
3220.08 1796
3220.62 1705
3221.15 1676
3221.69 1730
3222.22 1819
3222.76 1672
3223.29 1727
3223.83 1817
3224.36 1753
3224.90 1820
3225.43 1740
3225.97 1721
3226.50 1691
3227.04 1800
3227.57 1919
3228.11 1755
3228.65 1768
3229.18 1733
3229.72 1580
3230.25 1565
3230.79 1548
3231.32 1581
3231.86 1583
3232.40 1611
3232.93 1740
3233.47 1808
3234.00 1660
3234.54 1853
3235.08 1960
3235.61 1727
3236.15 1587
3236.68 1689
3237.22 1751
3237.76 1812
3238.29 1737
3238.83 1898
3239.37 1938
3239.90 1882
3240.44 2090
3240.97 1830
3241.51 1846
3242.05 1794
3242.58 1878
3243.12 1960
3243.66 1959
3244.20 1919
3244.73 1807
3245.27 1660
3245.81 1819
3246.34 1557
3246.88 1547
3247.42 1739
3247.95 1827
3248.49 1872
3249.03 1769
3249.57 1858
3250.10 1630
3250.64 1656
3251.18 1864
3251.72 1824
3252.25 1792
3252.79 1822
3253.33 1858
3253.87 1764
3254.40 1805
3254.94 2100
3255.48 2039
3256.02 2042
3256.55 2005
3257.09 2093
3257.63 2008
3258.17 1841
3258.71 1997
3259.24 2314
3259.78 2153
3260.32 2181
3260.86 2317
3261.40 2300
3261.94 2489
3262.47 2406
3263.01 2816
3263.55 3149
3264.09 3255
3264.63 3427
3265.17 3761
3265.71 3985
3266.24 4160
3266.78 4075
3267.32 4221
3267.86 4417
3268.40 4671
3268.94 4615
3269.48 4765
3270.02 4746
3270.55 4350
3271.09 4007
3271.63 3658
3272.17 3117
3272.71 2931
3273.25 2520
3273.79 2288
3274.33 2085
3274.87 1972
3275.41 1869
3275.95 2099
3276.49 2001
3277.03 2015
3277.57 2188
3278.11 2210
3278.65 2270
3279.19 2074
3279.73 1955
3280.26 1920
3280.80 2084
3281.34 2207
3281.88 2217
3282.42 2082
3282.96 2165
3283.50 2116
3284.04 2063
3284.59 2004
3285.13 1965
3285.67 2177
3286.21 2038
3286.75 2190
3287.29 2255
3287.83 2181
3288.37 2381
3288.91 2438
3289.45 2453
3289.99 2409
3290.53 2268
3291.07 2233
3291.61 2381
3292.15 2322
3292.69 2379
3293.23 2601
3293.77 2699
3294.32 2771
3294.86 2835
3295.40 2818
3295.94 3167
3296.48 3404
3297.02 3492
3297.56 3528
3298.10 3582
3298.65 3442
3299.19 3566
3299.73 3146
3300.27 3110
3300.81 2750
3301.35 2810
3301.89 2518
3302.44 2526
3302.98 2411
3303.52 2099
3304.06 2148
3304.60 2367
3305.14 2246
3305.69 2219
3306.23 2167
3306.77 2233
3307.31 2156
3307.85 1981
3308.40 2059
3308.94 2093
3309.48 2112
3310.02 2142
3310.57 2095
3311.11 2093
3311.65 1973
3312.19 2121
3312.74 2031
3313.28 2123
3313.82 2037
3314.36 2128
3314.91 2011
3315.45 2281
3315.99 2329
3316.53 2299
3317.08 2430
3317.62 2473
3318.16 2410
3318.71 2429
3319.25 2765
3319.79 2717
3320.34 2606
3320.88 2664
3321.42 3002
3321.96 3059
3322.51 3130
3323.05 3255
3323.59 2919
3324.14 3026
3324.68 3070
3325.23 3078
3325.77 2973
3326.31 2851
3326.86 2761
3327.40 2657
3327.94 2457
3328.49 2662
3329.03 2671
3329.57 2474
3330.12 2474
3330.66 2802
3331.21 2939
3331.75 3214
3332.29 3585
3332.84 4304
3333.38 5037
3333.93 6085
3334.47 7645
3335.02 9381
3335.56 11042
3336.10 13484
3336.65 15509
3337.19 17499
3337.74 19132
3338.28 19488
3338.83 19549
3339.37 18315
3339.92 16490
3340.46 14203
3341.01 11821
3341.55 10366
3342.10 8523
3342.64 6814
3343.19 5671
3343.73 4986
3344.28 4129
3344.82 3409
3345.37 3207
3345.91 3109
3346.46 2744
3347.00 2647
3347.55 2518
3348.09 2534
3348.64 2585
3349.18 2700
3349.73 2722
3350.27 2705
3350.82 2866
3351.37 2759
3351.91 2678
3352.46 2717
3353.00 2995
3353.55 3000
3354.10 2959
3354.64 2762
3355.19 2624
3355.73 2618
3356.28 2728
3356.83 2646
3357.37 2533
3357.92 2376
3358.46 2384
3359.01 2384
3359.56 2255
3360.10 2270
3360.65 2208
3361.20 2279
3361.74 2319
3362.29 2090
3362.84 2242
3363.38 2335
3363.93 2160
3364.48 2148
3365.02 2269
3365.57 2216
3366.12 2225
3366.66 2364
3367.21 2320
3367.76 2337
3368.30 2300
3368.85 2180
3369.40 2429
3369.94 2330
3370.49 2170
3371.04 2106
3371.59 2246
3372.13 2460
3372.68 2683
3373.23 2715
3373.78 2954
3374.32 3429
3374.87 3519
3375.42 3898
3375.97 3854
3376.51 3855
3377.06 3753
3377.61 3652
3378.16 3275
3378.71 3015
3379.25 2913
3379.80 2646
3380.35 2375
3380.90 2388
3381.45 2404
3381.99 2417
3382.54 2137
3383.09 2292
3383.64 2032
3384.19 1819
3384.74 1982
3385.28 2022
3385.83 2007
3386.38 2031
3386.93 1888
3387.48 1922
3388.03 1963
3388.58 1962
3389.12 1901
3389.67 1878
3390.22 1804
3390.77 1847
3391.32 1958
3391.87 1893
3392.42 1876
3392.97 1897
3393.52 1795
3394.06 1848
3394.61 1790
3395.16 1922
3395.71 1768
3396.26 1771
3396.81 1777
3397.36 1763
3397.91 1834
3398.46 1770
3399.01 1939
3399.56 1840
3400.11 1846
3400.66 1750
3401.21 1720
3401.76 1696
3402.31 1834
3402.86 1698
3403.41 1697
3403.96 1673
3404.51 1718
3405.06 1639
3405.61 1602
3406.16 1718
3406.71 1840
3407.26 1652
3407.81 1732
3408.36 1700
3408.91 1844
3409.46 1747
3410.01 1825
3410.56 2017
3411.11 2024
3411.66 2057
3412.21 1955
3412.76 2146
3413.31 2367
3413.86 2321
3414.41 2379
3414.96 2416
3415.51 2373
3416.07 2282
3416.62 2181
3417.17 2072
3417.72 1981
3418.27 1864
3418.82 1856
3419.37 1774
3419.92 1812
3420.47 1604
3421.03 1781
3421.58 1809
3422.13 1889
3422.68 1914
3423.23 1692
3423.78 1765
3424.33 1676
3424.89 1891
3425.44 2093
3425.99 2062
3426.54 1980
3427.09 2158
3427.65 1922
3428.20 1826
3428.75 1821
3429.30 1743
3429.85 1672
3430.41 1542
3430.96 1605
3431.51 1658
3432.06 1686
3432.61 1623
3433.17 1641
3433.72 1677
3434.27 1591
3434.82 1563
3435.38 1595
3435.93 1638
3436.48 1730
3437.03 1707
3437.59 1728
3438.14 1603
3438.69 1566
3439.24 1693
3439.80 1652
3440.35 1698
3440.90 1573
3441.46 1606
3442.01 1731
3442.56 1714
3443.11 1957
3443.67 1848
3444.22 1811
3444.77 1641
3445.33 1839
3445.88 1623
3446.43 1552
3446.99 1558
3447.54 1652
3448.09 1594
3448.65 1629
3449.20 1748
3449.76 1666
3450.31 1639
3450.86 1702
3451.42 1673
3451.97 1559
3452.52 1544
3453.08 1523
3453.63 1434
3454.19 1370
3454.74 1419
3455.29 1464
3455.85 1409
3456.40 1282
3456.96 1388
3457.51 1398
3458.07 1306
3458.62 1427
3459.17 1522
3459.73 1454
3460.28 1551
3460.84 1609
3461.39 1553
3461.95 1538
3462.50 1476
3463.06 1539
3463.61 1591
3464.17 1468
3464.72 1471
3465.27 1545
3465.83 1604
3466.38 1635
3466.94 1545
3467.49 1505
3468.05 1607
3468.61 1604
3469.16 1494
3469.72 1569
3470.27 1604
3470.83 1620
3471.38 1723
3471.94 1637
3472.49 1614
3473.05 1702
3473.60 1597
3474.16 1638
3474.71 1670
3475.27 1621
3475.83 1717
3476.38 1640
3476.94 1643
3477.49 1545
3478.05 1783
3478.61 1880
3479.16 1724
3479.72 1725
3480.27 1915
3480.83 1945
3481.39 2074
3481.94 2022
3482.50 2128
3483.05 2017
3483.61 1718
3484.17 1906
3484.72 1987
3485.28 2132
3485.84 2068
3486.39 1912
3486.95 1902
3487.51 1870
3488.06 1889
3488.62 2011
3489.18 2065
3489.73 2235
3490.29 2545
3490.85 2696
3491.40 3021
3491.96 3297
3492.52 3752
3493.08 3956
3493.63 4064
3494.19 4091
3494.75 4177
3495.30 4201
3495.86 4090
3496.42 3858
3496.98 3589
3497.53 3384
3498.09 3285
3498.65 3570
3499.21 3731
3499.76 4243
3500.32 4107
3500.88 4545
3501.44 4552
3501.99 4766
3502.55 4473
3503.11 4543
3503.67 4174
3504.23 4081
3504.78 3840
3505.34 3603
3505.90 3665
3506.46 3848
3507.02 3671
3507.58 3364
3508.13 3454
3508.69 3546
3509.25 3430
3509.81 3018
3510.37 3039
3510.93 2845
3511.48 2771
3512.04 2510
3512.60 2439
3513.16 2306
3513.72 2206
3514.28 2204
3514.84 2104
3515.40 2079
3515.95 1836
3516.51 1840
3517.07 1970
3517.63 1825
3518.19 1769
3518.75 1821
3519.31 1870
3519.87 1983
3520.43 2206
3520.99 2165
3521.55 2075
3522.11 2050
3522.67 2029
3523.22 2023
3523.78 1883
3524.34 1916
3524.90 2037
3525.46 2072
3526.02 2038
3526.58 1890
3527.14 1949
3527.70 1752
3528.26 1780
3528.82 1821
3529.38 1711
3529.94 1613
3530.50 1726
3531.06 1654
3531.62 1660
3532.18 1565
3532.74 1572
3533.30 1572
3533.86 1719
3534.42 1720
3534.98 1570
3535.54 1456
3536.11 1577
3536.67 1537
3537.23 1762
3537.79 1633
3538.35 1534
3538.91 1513
3539.47 1624
3540.03 1608
3540.59 1856
3541.15 1930
3541.71 1879
3542.27 1739
3542.84 1659
3543.40 1773
3543.96 1799
3544.52 1796
3545.08 1773
3545.64 1668
3546.20 1699
3546.76 1732
3547.33 1714
3547.89 1728
3548.45 1481
3549.01 1411
3549.57 1404
3550.13 1546
3550.69 1484
3551.26 1572
3551.82 1653
3552.38 1600
3552.94 1603
3553.50 1476
3554.07 1480
3554.63 1321
3555.19 1345
3555.75 1391
3556.31 1380
3556.88 1456
3557.44 1477
3558.00 1445
3558.56 1430
3559.13 1387
3559.69 1366
3560.25 1586
3560.81 1628
3561.38 1573
3561.94 1489
3562.50 1407
3563.06 1529
3563.63 1552
3564.19 1484
3564.75 1452
3565.31 1531
3565.88 1515
3566.44 1485
3567.00 1429
3567.57 1437
3568.13 1383
3568.69 1478
3569.26 1479
3569.82 1402
3570.38 1447
3570.95 1440
3571.51 1345
3572.07 1333
3572.64 1426
3573.20 1455
3573.76 1477
3574.33 1511
3574.89 1427
3575.45 1447
3576.02 1418
3576.58 1477
3577.14 1477
3577.71 1415
3578.27 1330
3578.84 1545
3579.40 1507
3579.96 1415
3580.53 1366
3581.09 1397
3581.66 1485
3582.22 1403
3582.78 1395
3583.35 1448
3583.91 1433
3584.48 1482
3585.04 1409
3585.61 1455
3586.17 1364
3586.74 1363
3587.30 1420
3587.86 1424
3588.43 1476
3588.99 1414
3589.56 1387
3590.12 1494
3590.69 1387
3591.25 1624
3591.82 1513
3592.38 1499
3592.95 1617
3593.51 1572
3594.08 1560
3594.64 1423
3595.21 1328
3595.77 1329
3596.34 1418
3596.90 1495
3597.47 1535
3598.04 1479
3598.60 1482
3599.17 1456
3599.73 1469
3600.30 1512
3600.86 1481
3601.43 1336
3601.99 1497
3602.56 1460
3603.13 1461
3603.69 1339
3604.26 1307
3604.82 1283
3605.39 1232
3605.96 1254
3606.52 1335
3607.09 1353
3607.65 1198
3608.22 1286
3608.79 1356
3609.35 1278
3609.92 1164
3610.49 1278
3611.05 1268
3611.62 1305
3612.19 1369
3612.75 1387
3613.32 1335
3613.89 1381
3614.45 1313
3615.02 1365
3615.59 1469
3616.15 1488
3616.72 1546
3617.29 1506
3617.85 1640
3618.42 1782
3618.99 1888
3619.55 1881
3620.12 1881
3620.69 1851
3621.26 1957
3621.82 1923
3622.39 1729
3622.96 1550
3623.53 1611
3624.09 1620
3624.66 1649
3625.23 1477
3625.80 1435
3626.36 1473
3626.93 1310
3627.50 1219
3628.07 1374
3628.63 1305
3629.20 1263
3629.77 1361
3630.34 1299
3630.91 1405
3631.47 1364
3632.04 1424
3632.61 1446
3633.18 1329
3633.75 1372
3634.32 1318
3634.88 1431
3635.45 1412
3636.02 1378
3636.59 1459
3637.16 1405
3637.73 1398
3638.29 1502
3638.86 1578
3639.43 1597
3640.00 1588
3640.57 1724
3641.14 1897
3641.71 1856
3642.28 2157
3642.84 1958
3643.41 2098
3643.98 2017
3644.55 1994
3645.12 2086
3645.69 2171
3646.26 2052
3646.83 1777
3647.40 1724
3647.97 1692
3648.54 1548
3649.11 1575
3649.68 1651
3650.25 1570
3650.81 1540
3651.38 1734
3651.95 1791
3652.52 1772
3653.09 2007
3653.66 1875
3654.23 2009
3654.80 1728
3655.37 1870
3655.94 1998
3656.51 1938
3657.08 1967
3657.65 2178
3658.22 2306
3658.79 2311
3659.36 2550
3659.93 2461
3660.50 2415
3661.07 2440
3661.64 2629
3662.22 2713
3662.79 2743
3663.36 2651
3663.93 2511
3664.50 2385
3665.07 2379
3665.64 2166
3666.21 2132
3666.78 2030
3667.35 1909
3667.92 1900
3668.49 1851
3669.06 1943
3669.64 1838
3670.21 1662
3670.78 1687
3671.35 1772
3671.92 1596
3672.49 1705
3673.06 1763
3673.63 1629
3674.21 1689
3674.78 1774
3675.35 1693
3675.92 1744
3676.49 1837
3677.06 1811
3677.63 1861
3678.21 1872
3678.78 1815
3679.35 1779
3679.92 1799
3680.49 1901
3681.07 1767
3681.64 1591
3682.21 1570
3682.78 1560
3683.35 1651
3683.93 1617
3684.50 1688
3685.07 1539
3685.64 1742
3686.21 1645
3686.79 1624
3687.36 1637
3687.93 1656
3688.50 1831
3689.08 2029
3689.65 2244
3690.22 2168
3690.80 2344
3691.37 2505
3691.94 2423
3692.51 2434
3693.09 2327
3693.66 2218
3694.23 2178
3694.81 2134
3695.38 1891
3695.95 1864
3696.52 1722
3697.10 1656
3697.67 1670
3698.24 1592
3698.82 1630
3699.39 1525
3699.96 1787
3700.54 1783
3701.11 1838
3701.68 1823
3702.26 1923
3702.83 1824
3703.41 1820
3703.98 1665
3704.55 1676
3705.13 1771
3705.70 1865
3706.27 1616
3706.85 1573
3707.42 1651
3708.00 1585
3708.57 1646
3709.14 1641
3709.72 1635
3710.29 1557
3710.87 1709
3711.44 1771
3712.02 1767
3712.59 1647
3713.16 1619
3713.74 1569
3714.31 1682
3714.89 1599
3715.46 1448
3716.04 1546
3716.61 1472
3717.19 1516
3717.76 1562
3718.34 1401
3718.91 1464
3719.49 1555
3720.06 1393
3720.64 1316
3721.21 1460
3721.79 1440
3722.36 1407
3722.94 1597
3723.51 1484
3724.09 1406
3724.66 1325
3725.24 1394
3725.81 1412
3726.39 1362
3726.96 1391
3727.54 1349
3728.12 1471
3728.69 1402
3729.27 1475
3729.84 1413
3730.42 1440
3730.99 1582
3731.57 1578
3732.15 1651
3732.72 1697
3733.30 1590
3733.87 1716
3734.45 1761
3735.03 1602
3735.60 1715
3736.18 1635
3736.75 1579
3737.33 1639
3737.91 1541
3738.48 1402
3739.06 1358
3739.64 1405
3740.21 1361
3740.79 1298
3741.37 1299
3741.94 1188
3742.52 1268
3743.10 1396
3743.67 1372
3744.25 1394
3744.83 1373
3745.40 1359
3745.98 1364
3746.56 1355
3747.13 1372
3747.71 1461
3748.29 1446
3748.87 1466
3749.44 1389
3750.02 1364
3750.60 1494
3751.17 1371
3751.75 1323
3752.33 1354
3752.91 1354
3753.48 1389
3754.06 1319
3754.64 1308
3755.22 1225
3755.80 1318
3756.37 1155
3756.95 1295
3757.53 1214
3758.11 1235
3758.68 1271
3759.26 1244
3759.84 1269
3760.42 1339
3761.00 1416
3761.58 1345
3762.15 1250
3762.73 1341
3763.31 1361
3763.89 1389
3764.47 1210
3765.04 1307
3765.62 1378
3766.20 1305
3766.78 1302
3767.36 1169
3767.94 1320
3768.52 1340
3769.10 1439
3769.67 1448
3770.25 1455
3770.83 1284
3771.41 1347
3771.99 1319
3772.57 1485
3773.15 1419
3773.73 1391
3774.31 1370
3774.89 1326
3775.46 1324
3776.04 1450
3776.62 1320
3777.20 1291
3777.78 1366
3778.36 1342
3778.94 1318
3779.52 1368
3780.10 1446
3780.68 1366
3781.26 1349
3781.84 1318
3782.42 1295
3783.00 1167
3783.58 1217
3784.16 1421
3784.74 1540
3785.32 1423
3785.90 1291
3786.48 1354
3787.06 1422
3787.64 1399
3788.22 1277
3788.80 1324
3789.38 1312
3789.96 1262
3790.54 1300
3791.12 1276
3791.70 1229
3792.28 1249
3792.86 1257
3793.44 1325
3794.02 1235
3794.60 1191
3795.18 1292
3795.77 1245
3796.35 1168
3796.93 1303
3797.51 1272
3798.09 1201
3798.67 1238
3799.25 1301
3799.83 1285
3800.41 1408
3800.99 1357
3801.58 1360
3802.16 1426
3802.74 1496
3803.32 1321
3803.90 1601
3804.48 1586
3805.06 1602
3805.65 1468
3806.23 1485
3806.81 1359
3807.39 1352
3807.97 1541
3808.55 1545
3809.14 1585
3809.72 1490
3810.30 1554
3810.88 1496
3811.46 1603
3812.05 1514
3812.63 1595
3813.21 1696
3813.79 1624
3814.37 1754
3814.96 1962
3815.54 1613
3816.12 1586
3816.70 1672
3817.29 1689
3817.87 1750
3818.45 1777
3819.03 1596
3819.62 1531
3820.20 1681
3820.78 1672
3821.36 1431
3821.95 1314
3822.53 1367
3823.11 1455
3823.70 1369
3824.28 1356
3824.86 1379
3825.45 1350
3826.03 1336
3826.61 1399
3827.19 1386
3827.78 1492
3828.36 1515
3828.94 1321
3829.53 1259
3830.11 1381
3830.69 1331
3831.28 1401
3831.86 1426
3832.45 1362
3833.03 1310
3833.61 1247
3834.20 1360
3834.78 1406
3835.36 1264
3835.95 1261
3836.53 1335
3837.12 1233
3837.70 1268
3838.28 1280
3838.87 1321
3839.45 1189
3840.04 1205
3840.62 1206
3841.20 1337
3841.79 1113
3842.37 1260
3842.96 1178
3843.54 1168
3844.13 1264
3844.71 1050
3845.30 1108
3845.88 1222
3846.47 1124
3847.05 1167
3847.63 1169
3848.22 1145
3848.80 1113
3849.39 1119
3849.97 1039
3850.56 1041
3851.14 1177
3851.73 1230
3852.31 1266
3852.90 1083
3853.48 1127
3854.07 1140
3854.66 1189
3855.24 1351
3855.83 1241
3856.41 1383
3857.00 1275
3857.58 1147
3858.17 1152
3858.75 1204
3859.34 1275
3859.92 1242
3860.51 1346
3861.10 1378
3861.68 1234
3862.27 1421
3862.85 1528
3863.44 1453
3864.03 1553
3864.61 1629
3865.20 1590
3865.78 1549
3866.37 1646
3866.96 1592
3867.54 1644
3868.13 1528
3868.72 1583
3869.30 1500
3869.89 1480
3870.47 1409
3871.06 1517
3871.65 1508
3872.23 1454
3872.82 1425
3873.41 1392
3873.99 1316
3874.58 1370
3875.17 1355
3875.76 1354
3876.34 1383
3876.93 1373
3877.52 1448
3878.10 1432
3878.69 1420
3879.28 1269
3879.86 1289
3880.45 1428
3881.04 1362
3881.63 1346
3882.21 1297
3882.80 1251
3883.39 1161
3883.98 1186
3884.56 1088
3885.15 1142
3885.74 1225
3886.33 1173
3886.91 1167
3887.50 1165
3888.09 1200
3888.68 1247
3889.27 1347
3889.85 1389
3890.44 1289
3891.03 1317
3891.62 1408
3892.21 1443
3892.79 1535
3893.38 1358
3893.97 1508
3894.56 1396
3895.15 1264
3895.74 1272
3896.32 1371
3896.91 1335
3897.50 1301
3898.09 1325
3898.68 1347
3899.27 1260
3899.86 1319
3900.45 1337
3901.03 1278
3901.62 1228
3902.21 1372
3902.80 1325
3903.39 1290
3903.98 1275
3904.57 1219
3905.16 1264
3905.75 1334
3906.34 1327
3906.92 1388
3907.51 1286
3908.10 1315
3908.69 1320
3909.28 1426
3909.87 1294
3910.46 1338
3911.05 1317
3911.64 1254
3912.23 1187
3912.82 1364
3913.41 1274
3914.00 1137
3914.59 1167
3915.18 1204
3915.77 1250
3916.36 1259
3916.95 1230
3917.54 1156
3918.13 1297
3918.72 1211
3919.31 1264
3919.90 1390
3920.49 1389
3921.08 1233
3921.67 1198
3922.26 1311
3922.85 1354
3923.44 1351
3924.03 1139
3924.62 1148
3925.21 1106
3925.80 1250
3926.40 1191
3926.99 1245
3927.58 1228
3928.17 1197
3928.76 1207
3929.35 1170
3929.94 1067
3930.53 1193
3931.12 1202
3931.71 1220
3932.30 1303
3932.90 1235
3933.49 1158
3934.08 1221
3934.67 1052
3935.26 1018
3935.85 1119
3936.44 1082
3937.04 1156
3937.63 1193
3938.22 1152
3938.81 1173
3939.40 1251
3939.99 1165
3940.59 1075
3941.18 1039
3941.77 1124
3942.36 1163
3942.95 1080
3943.55 1231
3944.14 1120
3944.73 1154
3945.32 1201
3945.91 1256
3946.51 1195
3947.10 1245
3947.69 1209
3948.28 1241
3948.88 1265
3949.47 1235
3950.06 1176
3950.65 1164
3951.25 1180
3951.84 1265
3952.43 1151
3953.02 1246
3953.62 1219
3954.21 1131
3954.80 1259
3955.40 1178
3955.99 1177
3956.58 1278
3957.17 1327
3957.77 1336
3958.36 1307
3958.95 1323
3959.55 1294
3960.14 1317
3960.73 1305
3961.33 1223
3961.92 1059
3962.51 1188
3963.11 1237
3963.70 1140
3964.29 1041
3964.89 1181
3965.48 1250
3966.08 1183
3966.67 1128
3967.26 1211
3967.86 1330
3968.45 1333
3969.04 1335
3969.64 1240
3970.23 1171
3970.83 1247
3971.42 1319
3972.01 1370
3972.61 1340
3973.20 1307
3973.80 1227
3974.39 1173
3974.99 1270
3975.58 1327
3976.18 1397
3976.77 1408
3977.36 1413
3977.96 1605
3978.55 1433
3979.15 1538
3979.74 1615
3980.34 1655
3980.93 1416
3981.53 1497
3982.12 1397
3982.72 1294
3983.31 1319
3983.91 1269
3984.50 1298
3985.10 1300
3985.69 1260
3986.29 1264
3986.88 1221
3987.48 1306
3988.07 1245
3988.67 1416
3989.26 1465
3989.86 1339
3990.46 1346
3991.05 1338
3991.65 1308
3992.24 1196
3992.84 1306
3993.43 1342
3994.03 1186
3994.63 1207
3995.22 1264
3995.82 1262
3996.41 1061
3997.01 1266
3997.61 1334
3998.20 1234
3998.80 1243
3999.39 1132
3999.99 1245
4000.59 1122
4001.18 1150
4001.78 1214
4002.38 1186
4002.97 1184
4003.57 1188
4004.17 1211
4004.76 1258
4005.36 1240
4005.96 1272
4006.55 1312
4007.15 1386
4007.75 1374
4008.34 1228
4008.94 1334
4009.54 1302
4010.13 1252
4010.73 1170
4011.33 1209
4011.93 1324
4012.52 1361
4013.12 1314
4013.72 1287
4014.31 1270
4014.91 1219
4015.51 1220
4016.11 1260
4016.70 1258
4017.30 1290
4017.90 1268
4018.50 1308
4019.09 1458
4019.69 1426
4020.29 1325
4020.89 1316
4021.49 1302
4022.08 1232
4022.68 1333
4023.28 1238
4023.88 1152
4024.48 1274
4025.07 1276
4025.67 1407
4026.27 1348
4026.87 1477
4027.47 1442
4028.06 1448
4028.66 1440
4029.26 1423
4029.86 1478
4030.46 1468
4031.06 1443
4031.66 1309
4032.25 1378
4032.85 1523
4033.45 1497
4034.05 1469
4034.65 1411
4035.25 1394
4035.85 1357
4036.45 1402
4037.05 1456
4037.64 1437
4038.24 1332
4038.84 1235
4039.44 1215
4040.04 1181
4040.64 1209
4041.24 1216
4041.84 1263
4042.44 1271
4043.04 1214
4043.64 1233
4044.24 1239
4044.84 1226
4045.44 1103
4046.04 1077
4046.64 1192
4047.24 1147
4047.84 1182
4048.44 1252
4049.03 1288
4049.63 1334
4050.23 1320
4050.83 1284
4051.43 1296
4052.04 1365
4052.64 1444
4053.24 1387
4053.84 1289
4054.44 1311
4055.04 1372
4055.64 1354
4056.24 1323
4056.84 1409
4057.44 1216
4058.04 1197
4058.64 1231
4059.24 1103
4059.84 1166
4060.44 1095
4061.04 1221
4061.64 1296
4062.24 1183
4062.85 1116
4063.45 1058
4064.05 1073
4064.65 1173
4065.25 1036
4065.85 1034
4066.45 1072
4067.05 1154
4067.65 1133
4068.26 1104
4068.86 1204
4069.46 1256
4070.06 1072
4070.66 1098
4071.26 1206
4071.86 1198
4072.47 1133
4073.07 1094
4073.67 1108
4074.27 1113
4074.87 1169
4075.47 1092
4076.08 1260
4076.68 1236
4077.28 1258
4077.88 1239
4078.48 1158
4079.09 1199
4079.69 1116
4080.29 1213
4080.89 1093
4081.50 1130
4082.10 1186
4082.70 1086
4083.30 1177
4083.91 1223
4084.51 1189
4085.11 1205
4085.71 1168
4086.32 1054
4086.92 1158
4087.52 1122
4088.12 1116
4088.73 1117
4089.33 1175
4089.93 1182
4090.54 1245
4091.14 1207
4091.74 1100
4092.35 1150
4092.95 1084
4093.55 1028
4094.15 1106
4094.76 1007
4095.36 1055
4095.96 1095
4096.57 1134
4097.17 1070
4097.78 1125
4098.38 1182
4098.98 1138
4099.59 1003
4100.19 1054
4100.79 1152
4101.40 1060
4102.00 1038
4102.61 1011
4103.21 935
4103.81 931
4104.42 1058
4105.02 1093
4105.63 1022
4106.23 969
4106.83 1049
4107.44 1098
4108.04 1091
4108.65 1043
4109.25 1082
4109.85 1057
4110.46 938
4111.06 975
4111.67 945
4112.27 1051
4112.88 985
4113.48 959
4114.09 1127
4114.69 1267
4115.30 1070
4115.90 1069
4116.51 1075
4117.11 1232
4117.72 1053
4118.32 1011
4118.93 1226
4119.53 1190
4120.14 1168
4120.74 1150
4121.35 1273
4121.95 1243
4122.56 1292
4123.16 1293
4123.77 1137
4124.37 1057
4124.98 1153
4125.59 1133
4126.19 1092
4126.80 1138
4127.40 1064
4128.01 1146
4128.61 1235
4129.22 1074
4129.83 961
4130.43 1128
4131.04 1102
4131.64 1086
4132.25 1127
4132.86 1122
4133.46 1162
4134.07 1199
4134.67 1212
4135.28 1226
4135.89 1312
4136.49 1326
4137.10 1238
4137.71 1209
4138.31 1237
4138.92 1253
4139.53 1220
4140.13 1339
4140.74 1176
4141.35 1302
4141.95 1187
4142.56 1141
4143.17 1238
4143.77 1296
4144.38 1427
4144.99 1334
4145.59 1323
4146.20 1149
4146.81 1045
4147.42 1075
4148.02 1098
4148.63 1111
4149.24 1100
4149.84 1077
4150.45 1025
4151.06 1029
4151.67 1068
4152.27 996
4152.88 1069
4153.49 951
4154.10 1041
4154.70 1165
4155.31 1101
4155.92 1088
4156.53 1125
4157.14 1199
4157.74 1115
4158.35 1053
4158.96 1116
4159.57 1182
4160.18 1079
4160.78 1080
4161.39 1048
4162.00 1032
4162.61 1188
4163.22 1169
4163.83 1249
4164.43 1257
4165.04 1414
4165.65 1489
4166.26 1379
4166.87 1312
4167.48 1247
4168.09 1287
4168.69 1374
4169.30 1296
4169.91 1210
4170.52 1353
4171.13 1171
4171.74 1205
4172.35 1189
4172.96 1269
4173.57 1190
4174.17 1214
4174.78 1308
4175.39 1241
4176.00 1155
4176.61 1077
4177.22 1115
4177.83 1313
4178.44 1176
4179.05 1126
4179.66 1209
4180.27 1187
4180.88 1170
4181.49 1187
4182.10 1171
4182.71 1088
4183.32 1097
4183.93 1141
4184.54 1183
4185.15 1163
4185.76 1101
4186.37 1141
4186.98 1139
4187.59 1166
4188.20 1050
4188.81 1053
4189.42 1112
4190.03 1151
4190.64 1201
4191.25 1257
4191.86 1300
4192.47 1308
4193.08 1372
4193.69 1477
4194.30 1481
4194.91 1497
4195.52 1424
4196.13 1435
4196.74 1532
4197.35 1419
4197.97 1425
4198.58 1567
4199.19 1511
4199.80 1409
4200.41 1334
4201.02 1319
4201.63 1243
4202.24 1245
4202.85 1326
4203.47 1161
4204.08 1081
4204.69 1229
4205.30 1245
4205.91 1245
4206.52 1308
4207.13 1139
4207.75 1195
4208.36 1301
4208.97 1308
4209.58 1251
4210.19 1194
4210.80 1210
4211.42 1204
4212.03 1185
4212.64 1148
4213.25 1174
4213.86 1357
4214.48 1262
4215.09 1238
4215.70 1215
4216.31 1128
4216.92 1181
4217.54 1300
4218.15 1326
4218.76 1384
4219.37 1465
4219.99 1441
4220.60 1514
4221.21 1509
4221.82 1505
4222.44 1684
4223.05 1614
4223.66 1571
4224.28 1633
4224.89 1760
4225.50 1856
4226.11 1862
4226.73 1930
4227.34 1983
4227.95 1951
4228.57 2160
4229.18 2378
4229.79 2389
4230.41 2348
4231.02 2235
4231.63 2159
4232.25 2451
4232.86 2333
4233.47 2461
4234.09 2732
4234.70 2954
4235.31 2981
4235.93 3117
4236.54 3335
4237.15 3458
4237.77 3466
4238.38 3429
4239.00 2992
4239.61 2697
4240.22 2385
4240.84 2159
4241.45 1963
4242.07 1755
4242.68 1733
4243.29 1580
4243.91 1602
4244.52 1516
4245.14 1534
4245.75 1550
4246.37 1733
4246.98 1778
4247.59 1695
4248.21 1552
4248.82 1690
4249.44 1808
4250.05 1610
4250.67 1630
4251.28 1529
4251.90 1614
4252.51 1575
4253.13 1485
4253.74 1526
4254.36 1616
4254.97 1549
4255.59 1599
4256.20 1523
4256.82 1551
4257.43 1444
4258.05 1462
4258.66 1336
4259.28 1353
4259.89 1279
4260.51 1358
4261.12 1352
4261.74 1257
4262.35 1250
4262.97 1296
4263.59 1318
4264.20 1327
4264.82 1397
4265.43 1379
4266.05 1350
4266.66 1315
4267.28 1427
4267.90 1365
4268.51 1362
4269.13 1306
4269.74 1375
4270.36 1263
4270.98 1340
4271.59 1354
4272.21 1382
4272.83 1369
4273.44 1313
4274.06 1349
4274.68 1367
4275.29 1449
4275.91 1446
4276.52 1436
4277.14 1377
4277.76 1426
4278.37 1417
4278.99 1470
4279.61 1344
4280.23 1417
4280.84 1434
4281.46 1396
4282.08 1258
4282.69 1175
4283.31 1113
4283.93 1062
4284.54 1097
4285.16 1145
4285.78 1249
4286.40 1320
4287.01 1272
4287.63 1260
4288.25 1340
4288.87 1237
4289.48 1127
4290.10 1167
4290.72 1188
4291.34 1140
4291.95 1242
4292.57 1266
4293.19 1273
4293.81 1314
4294.42 1216
4295.04 1141
4295.66 1318
4296.28 1163
4296.90 1118
4297.51 1113
4298.13 1097
4298.75 1238
4299.37 1266
4299.99 1257
4300.61 1176
4301.22 1086
4301.84 1065
4302.46 1110
4303.08 1134
4303.70 1232
4304.32 1262
4304.94 1308
4305.55 1308
4306.17 1203
4306.79 1180
4307.41 1173
4308.03 1141
4308.65 1121
4309.27 1177
4309.89 1140
4310.50 1128
4311.12 1170
4311.74 1128
4312.36 1062
4312.98 1223
4313.60 1178
4314.22 1257
4314.84 1134
4315.46 1269
4316.08 1148
4316.70 1173
4317.32 1336
4317.94 1221
4318.56 1194
4319.18 1300
4319.80 1212
4320.42 1234
4321.04 1264
4321.65 1331
4322.27 1329
4322.89 1309
4323.51 1214
4324.13 1112
4324.75 1231
4325.37 1334
4325.99 1299
4326.62 1335
4327.24 1230
4327.86 1365
4328.48 1394
4329.10 1430
4329.72 1429
4330.34 1360
4330.96 1281
4331.58 1253
4332.20 1200
4332.82 1370
4333.44 1392
4334.06 1481
4334.68 1543
4335.30 1486
4335.92 1845
4336.54 1811
4337.16 1864
4337.79 2154
4338.41 2326
4339.03 2403
4339.65 2280
4340.27 2264
4340.89 2311
4341.51 2378
4342.13 2148
4342.76 2151
4343.38 2005
4344.00 2088
4344.62 2176
4345.24 2288
4345.86 2526
4346.48 2781
4347.11 3156
4347.73 3539
4348.35 3624
4348.97 3619
4349.59 3462
4350.22 3103
4350.84 2841
4351.46 2482
4352.08 2216
4352.70 2044
4353.33 1807
4353.95 1656
4354.57 1579
4355.19 1642
4355.81 1597
4356.44 1569
4357.06 1566
4357.68 1485
4358.30 1423
4358.93 1512
4359.55 1494
4360.17 1537
4360.79 1575
4361.42 1538
4362.04 1662
4362.66 1609
4363.28 1477
4363.91 1548
4364.53 1510
4365.15 1495
4365.78 1510
4366.40 1449
4367.02 1479
4367.65 1498
4368.27 1502
4368.89 1504
4369.52 1372
4370.14 1376
4370.76 1305
4371.39 1245
4372.01 1313
4372.63 1276
4373.26 1292
4373.88 1184
4374.50 1234
4375.13 1189
4375.75 1142
4376.37 1236
4377.00 1270
4377.62 1284
4378.25 1218
4378.87 1122
4379.49 1125
4380.12 1227
4380.74 1226
4381.37 1308
4381.99 1403
4382.61 1448
4383.24 1421
4383.86 1291
4384.49 1252
4385.11 1246
4385.74 1329
4386.36 1327
4386.98 1348
4387.61 1369
4388.23 1285
4388.86 1238
4389.48 1137
4390.11 1138
4390.73 1172
4391.36 1171
4391.98 1193
4392.61 1110
4393.23 1279
4393.86 1229
4394.48 1049
4395.11 1063
4395.73 1117
4396.36 1319
4396.98 1343
4397.61 1300
4398.23 1190
4398.86 1112
4399.48 1099
4400.11 1108
4400.74 1192
4401.36 1310
4401.99 1250
4402.61 1209
4403.24 1224
4403.86 1139
4404.49 1259
4405.11 1189
4405.74 1304
4406.37 1219
4406.99 1165
4407.62 1232
4408.24 1256
4408.87 1321
4409.50 1296
4410.12 1157
4410.75 1266
4411.38 1212
4412.00 1150
4412.63 1093
4413.25 1109
4413.88 1062
4414.51 983
4415.13 1103
4415.76 1233
4416.39 1187
4417.01 1149
4417.64 1073
4418.27 1076
4418.89 1046
4419.52 1073
4420.15 1072
4420.77 1156
4421.40 1150
4422.03 1073
4422.66 1036
4423.28 1038
4423.91 1031
4424.54 1148
4425.16 1076
4425.79 1091
4426.42 1006
4427.05 1094
4427.67 1180
4428.30 1117
4428.93 1042
4429.56 1045
4430.18 997
4430.81 942
4431.44 1060
4432.07 1063
4432.69 951
4433.32 1061
4433.95 956
4434.58 1021
4435.21 1170
4435.83 1172
4436.46 1105
4437.09 1079
4437.72 956
4438.35 1029
4438.97 1175
4439.60 1104
4440.23 997
4440.86 1009
4441.49 1067
4442.12 986
4442.74 1127
4443.37 1109
4444.00 1078
4444.63 1072
4445.26 1011
4445.89 1079
4446.52 1028
4447.14 1075
4447.77 1101
4448.40 1089
4449.03 1210
4449.66 1159
4450.29 1065
4450.92 1074
4451.55 1163
4452.18 1258
4452.81 1156
4453.44 1140
4454.06 1128
4454.69 1179
4455.32 1217
4455.95 1239
4456.58 1269
4457.21 1245
4457.84 1158
4458.47 1267
4459.10 1221
4459.73 1241
4460.36 1258
4460.99 1178
4461.62 1038
4462.25 1058
4462.88 1046
4463.51 978
4464.14 989
4464.77 1018
4465.40 1041
4466.03 1009
4466.66 1025
4467.29 989
4467.92 1063
4468.55 1037
4469.18 999
4469.81 999
4470.44 1082
4471.07 1038
4471.70 1119
4472.33 1148
4472.96 1074
4473.59 1171
4474.22 1010
4474.86 1030
4475.49 930
4476.12 1075
4476.75 1116
4477.38 1041
4478.01 1068
4478.64 1080
4479.27 1132
4479.90 1158
4480.53 1056
4481.17 1012
4481.80 1145
4482.43 1018
4483.06 1040
4483.69 1083
4484.32 1214
4484.95 1139
4485.58 1188
4486.22 1183
4486.85 1074
4487.48 1098
4488.11 1081
4488.74 1067
4489.37 1055
4490.01 1150
4490.64 1186
4491.27 1256
4491.90 1213
4492.53 1029
4493.17 1129
4493.80 1208
4494.43 1137
4495.06 1192
4495.70 1119
4496.33 1163
4496.96 1176
4497.59 1085
4498.22 1204
4498.86 1287
4499.49 1225
4500.12 1210
4500.75 1225
4501.39 1211
4502.02 1275
4502.65 1261
4503.29 1423
4503.92 1537
4504.55 1575
4505.18 1486
4505.82 1421
4506.45 1204
4507.08 1125
4507.72 1082
4508.35 1113
4508.98 1085
4509.62 1044
4510.25 1131
4510.88 1156
4511.52 1116
4512.15 1219
4512.78 1111
4513.42 1053
4514.05 1062
4514.68 1134
4515.32 1061
4515.95 1016
4516.58 1090
4517.22 1100
4517.85 1019
4518.48 975
4519.12 915
4519.75 896
4520.39 946
4521.02 941
4521.65 972
4522.29 1034
4522.92 969
4523.56 924
4524.19 933
4524.83 1096
4525.46 1147
4526.09 998
4526.73 1010
4527.36 1165
4528.00 1127
4528.63 1080
4529.27 1068
4529.90 1144
4530.54 1166
4531.17 1215
4531.81 1291
4532.44 1251
4533.07 1428
4533.71 1434
4534.34 1371
4534.98 1429
4535.61 1452
4536.25 1367
4536.88 1215
4537.52 1243
4538.16 1145
4538.79 1050
4539.43 1180
4540.06 1079
4540.70 948
4541.33 941
4541.97 963
4542.60 981
4543.24 943
4543.87 968
4544.51 954
4545.15 918
4545.78 948
4546.42 925
4547.05 1040
4547.69 997
4548.32 978
4548.96 931
4549.60 929
4550.23 1046
4550.87 1092
4551.50 1112
4552.14 1167
4552.78 1084
4553.41 998
4554.05 1025
4554.69 1092
4555.32 1122
4555.96 1026
4556.60 939
4557.23 1065
4557.87 1084
4558.51 1043
4559.14 1038
4559.78 974
4560.42 963
4561.05 1019
4561.69 1031
4562.33 1095
4562.96 1014
4563.60 1031
4564.24 1021
4564.87 919
4565.51 989
4566.15 982
4566.79 1045
4567.42 1045
4568.06 955
4568.70 956
4569.33 988
4569.97 1039
4570.61 963
4571.25 1094
4571.88 1153
4572.52 1066
4573.16 1025
4573.80 958
4574.44 1041
4575.07 1066
4575.71 986
4576.35 1027
4576.99 1035
4577.62 1063
4578.26 1009
4578.90 1016
4579.54 1104
4580.18 1145
4580.82 1086
4581.45 1044
4582.09 1126
4582.73 1112
4583.37 1112
4584.01 1108
4584.65 1103
4585.28 1041
4585.92 1076
4586.56 1115
4587.20 1115
4587.84 1086
4588.48 1243
4589.12 1262
4589.75 1260
4590.39 1221
4591.03 1332
4591.67 1453
4592.31 1497
4592.95 1687
4593.59 1634
4594.23 1570
4594.87 1406
4595.51 1331
4596.15 1329
4596.78 1234
4597.42 1249
4598.06 1170
4598.70 1190
4599.34 1158
4599.98 1179
4600.62 1182
4601.26 1252
4601.90 1177
4602.54 1151
4603.18 1097
4603.82 1179
4604.46 1175
4605.10 1179
4605.74 1163
4606.38 1248
4607.02 1415
4607.66 1261
4608.30 1296
4608.94 1311
4609.58 1281
4610.22 1273
4610.86 1318
4611.50 1331
4612.14 1174
4612.78 1162
4613.42 1188
4614.06 1142
4614.70 1187
4615.34 1122
4615.98 1176
4616.63 1102
4617.27 1106
4617.91 1095
4618.55 971
4619.19 989
4619.83 1065
4620.47 1051
4621.11 1115
4621.75 1159
4622.39 1075
4623.03 1156
4623.68 1107
4624.32 1134
4624.96 1064
4625.60 1133
4626.24 1072
4626.88 1021
4627.52 1001
4628.17 1048
4628.81 1027
4629.45 1150
4630.09 1083
4630.73 1078
4631.37 1149
4632.02 1093
4632.66 1120
4633.30 1132
4633.94 1052
4634.58 1050
4635.22 1162
4635.87 1045
4636.51 1131
4637.15 1186
4637.79 1338
4638.44 1260
4639.08 1305
4639.72 1443
4640.36 1336
4641.00 1331
4641.65 1415
4642.29 1376
4642.93 1283
4643.57 1217
4644.22 1181
4644.86 1249
4645.50 1234
4646.15 1184
4646.79 1123
4647.43 1003
4648.07 1033
4648.72 1020
4649.36 1085
4650.00 1200
4650.65 1138
4651.29 1088
4651.93 1169
4652.57 1186
4653.22 1164
4653.86 1133
4654.50 1024
4655.15 1090
4655.79 1195
4656.44 1108
4657.08 1180
4657.72 1082
4658.37 997
4659.01 1133
4659.65 996
4660.30 1020
4660.94 1033
4661.58 1035
4662.23 1126
4662.87 1078
4663.52 1046
4664.16 1084
4664.80 1074
4665.45 1019
4666.09 1020
4666.74 1031
4667.38 981
4668.02 1018
4668.67 1102
4669.31 1047
4669.96 1069
4670.60 1017
4671.25 1024
4671.89 1015
4672.54 1083
4673.18 1116
4673.83 1151
4674.47 1151
4675.11 1172
4675.76 1155
4676.40 1228
4677.05 1172
4677.69 1168
4678.34 1152
4678.98 1109
4679.63 1037
4680.27 1060
4680.92 1091
4681.56 1016
4682.21 1052
4682.85 1053
4683.50 1069
4684.15 1044
4684.79 1036
4685.44 1021
4686.08 998
4686.73 1029
4687.37 963
4688.02 1052
4688.66 1008
4689.31 1044
4689.96 1131
4690.60 1175
4691.25 1105
4691.89 986
4692.54 1071
4693.19 1021
4693.83 1071
4694.48 1045
4695.12 1127
4695.77 1117
4696.42 1157
4697.06 1139
4697.71 1270
4698.36 1340
4699.00 1224
4699.65 1266
4700.29 1355
4700.94 1341
4701.59 1338
4702.23 1347
4702.88 1312
4703.53 1355
4704.17 1252
4704.82 1146
4705.47 1096
4706.11 1093
4706.76 1014
4707.41 1056
4708.06 1116
4708.70 1205
4709.35 1142
4710.00 1115
4710.64 1094
4711.29 1139
4711.94 1070
4712.59 1138
4713.23 1128
4713.88 1144
4714.53 1089
4715.18 1114
4715.82 1131
4716.47 1084
4717.12 953
4717.77 1015
4718.41 1079
4719.06 1079
4719.71 1084
4720.36 1062
4721.01 1127
4721.65 1166
4722.30 1155
4722.95 1109
4723.60 1155
4724.25 1116
4724.89 1156
4725.54 1115
4726.19 1112
4726.84 1293
4727.49 1147
4728.14 1206
4728.78 1198
4729.43 1186
4730.08 1009
4730.73 1062
4731.38 1151
4732.03 1045
4732.68 982
4733.32 1083
4733.97 1022
4734.62 1031
4735.27 1040
4735.92 1059
4736.57 1127
4737.22 1014
4737.87 961
4738.52 926
4739.16 1085
4739.81 1229
4740.46 1218
4741.11 1127
4741.76 1089
4742.41 1050
4743.06 1117
4743.71 1213
4744.36 1193
4745.01 1104
4745.66 1080
4746.31 1090
4746.96 1193
4747.61 1086
4748.26 996
4748.91 1116
4749.56 1182
4750.21 1101
4750.86 1133
4751.51 1236
4752.16 1277
4752.81 1176
4753.46 1135
4754.11 1183
4754.76 1202
4755.41 1132
4756.06 1162
4756.71 1215
4757.36 1155
4758.01 1133
4758.66 963
4759.31 990
4759.96 984
4760.61 1030
4761.26 1013
4761.91 1051
4762.56 1031
4763.22 1066
4763.87 1225
4764.52 1094
4765.17 1102
4765.82 1215
4766.47 1334
4767.12 1420
4767.77 1454
4768.42 1428
4769.07 1339
4769.73 1496
4770.38 1313
4771.03 1315
4771.68 1168
4772.33 1211
4772.98 1246
4773.63 1149
4774.29 1121
4774.94 1101
4775.59 1050
4776.24 1089
4776.89 1145
4777.54 1105
4778.20 1176
4778.85 1103
4779.50 1186
4780.15 1205
4780.80 1194
4781.46 1180
4782.11 1228
4782.76 1255
4783.41 1142
4784.06 1316
4784.72 1187
4785.37 1056
4786.02 1173
4786.67 1089
4787.33 1064
4787.98 1056
4788.63 1048
4789.28 1028
4789.94 1031
4790.59 1001
4791.24 1028
4791.89 993
4792.55 1112
4793.20 1099
4793.85 1139
4794.51 1204
4795.16 1192
4795.81 1170
4796.47 1010
4797.12 948
4797.77 1068
4798.42 1082
4799.08 1019
4799.73 1074
4800.38 1046
4801.04 1111
4801.69 1004
4802.35 918
4803.00 989
4803.65 1067
4804.31 1056
4804.96 1033
4805.61 1054
4806.27 1005
4806.92 1047
4807.57 1085
4808.23 1061
4808.88 1014
4809.54 1001
4810.19 1168
4810.84 1016
4811.50 1081
4812.15 1011
4812.81 1076
4813.46 1029
4814.12 1034
4814.77 1057
4815.42 1067
4816.08 1102
4816.73 992
4817.39 971
4818.04 964
4818.70 1103
4819.35 1154
4820.01 1308
4820.66 1249
4821.32 1196
4821.97 1219
4822.63 1347
4823.28 1346
4823.94 1345
4824.59 1228
4825.25 1220
4825.90 1278
4826.56 1363
4827.21 1325
4827.87 1305
4828.52 1378
4829.18 1385
4829.83 1420
4830.49 1323
4831.14 1330
4831.80 1163
4832.45 1191
4833.11 1231
4833.76 1224
4834.42 1203
4835.08 1303
4835.73 1325
4836.39 1291
4837.04 1366
4837.70 1415
4838.36 1437
4839.01 1381
4839.67 1368
4840.32 1491
4840.98 1459
4841.64 1512
4842.29 1491
4842.95 1391
4843.60 1468
4844.26 1474
4844.92 1269
4845.57 1401
4846.23 1421
4846.89 1263
4847.54 1420
4848.20 1446
4848.86 1510
4849.51 1531
4850.17 1422
4850.83 1499
4851.48 1525
4852.14 1497
4852.80 1585
4853.45 1587
4854.11 1550
4854.77 1516
4855.43 1560
4856.08 1703
4856.74 1817
4857.40 1777
4858.05 1911
4858.71 2320
4859.37 1995
4860.03 2023
4860.68 2178
4861.34 2011
4862.00 2004
4862.66 1815
4863.31 1934
4863.97 1970
4864.63 1937
4865.29 2026
4865.95 2090
4866.60 2040
4867.26 1969
4867.92 1958
4868.58 1932
4869.23 2057
4869.89 1981
4870.55 1963
4871.21 1866
4871.87 1734
4872.53 1722
4873.18 1628
4873.84 1656
4874.50 1701
4875.16 1535
4875.82 1496
4876.48 1663
4877.13 1609
4877.79 1715
4878.45 1744
4879.11 1676
4879.77 1667
4880.43 1749
4881.09 1720
4881.75 1837
4882.40 1752
4883.06 1629
4883.72 1468
4884.38 1367
4885.04 1419
4885.70 1519
4886.36 1431
4887.02 1433
4887.68 1375
4888.34 1443
4889.00 1536
4889.66 1648
4890.32 1671
4890.97 1463
4891.63 1635
4892.29 1538
4892.95 1566
4893.61 1571
4894.27 1485
4894.93 1537
4895.59 1452
4896.25 1382
4896.91 1397
4897.57 1375
4898.23 1366
4898.89 1476
4899.55 1399
4900.21 1381
4900.87 1453
4901.53 1506
4902.19 1393
4902.85 1355
4903.51 1394
4904.17 1460
4904.83 1323
4905.50 1270
4906.16 1378
4906.82 1249
4907.48 1173
4908.14 1174
4908.80 1116
4909.46 1184
4910.12 1224
4910.78 1218
4911.44 1275
4912.10 1184
4912.76 1160
4913.42 1202
4914.09 1222
4914.75 1224
4915.41 1170
4916.07 1170
4916.73 1140
4917.39 1131
4918.05 1199
4918.71 1196
4919.38 1088
4920.04 1097
4920.70 1137
4921.36 1090
4922.02 1100
4922.68 1067
4923.35 1073
4924.01 1063
4924.67 1138
4925.33 1186
4925.99 1188
4926.65 1256
4927.32 1249
4927.98 1098
4928.64 1126
4929.30 1179
4929.96 1458
4930.63 1325
4931.29 1309
4931.95 1506
4932.61 1664
4933.28 1444
4933.94 1237
4934.60 1263
4935.26 1245
4935.93 1131
4936.59 1145
4937.25 1116
4937.91 1081
4938.58 1089
4939.24 1214
4939.90 1139
4940.56 1215
4941.23 1287
4941.89 1223
4942.55 1122
4943.22 1278
4943.88 1263
4944.54 1260
4945.21 1091
4945.87 1071
4946.53 1168
4947.20 1157
4947.86 1047
4948.52 1012
4949.19 1068
4949.85 1036
4950.51 1116
4951.18 1054
4951.84 1074
4952.50 1050
4953.17 1060
4953.83 1087
4954.49 964
4955.16 907
4955.82 982
4956.49 1061
4957.15 1033
4957.81 1196
4958.48 1143
4959.14 1043
4959.81 1046
4960.47 1129
4961.14 1083
4961.80 1077
4962.46 1202
4963.13 1148
4963.79 1115
4964.46 1150
4965.12 1265
4965.79 1248
4966.45 1192
4967.12 1201
4967.78 1232
4968.44 1217
4969.11 1175
4969.77 1107
4970.44 1150
4971.10 1106
4971.77 984
4972.43 910
4973.10 1024
4973.76 1034
4974.43 1089
4975.09 1050
4975.76 1095
4976.42 1063
4977.09 1085
4977.76 1064
4978.42 1041
4979.09 1114
4979.75 998
4980.42 1018
4981.08 1033
4981.75 1037
4982.41 1010
4983.08 1092
4983.75 1058
4984.41 1027
4985.08 934
4985.74 1016
4986.41 1074
4987.07 1078
4987.74 1071
4988.41 991
4989.07 957
4989.74 969
4990.41 1006
4991.07 962
4991.74 919
4992.40 979
4993.07 987
4993.74 944
4994.40 876
4995.07 984
4995.74 1000
4996.40 1000
4997.07 952
4997.74 1007
4998.40 1011
4999.07 1027
4999.74 962
5000.40 921
5001.07 917
5001.74 1025
5002.40 1027
5003.07 1068
5003.74 1095
5004.41 878
5005.07 954
5005.74 994
5006.41 925
5007.07 954
5007.74 1004
5008.41 1026
5009.08 1095
5009.74 1031
5010.41 905
5011.08 917
5011.75 972
5012.41 1024
5013.08 1041
5013.75 1028
5014.42 981
5015.09 1002
5015.75 1116
5016.42 1051
5017.09 1083
5017.76 1145
5018.43 997
5019.09 1073
5019.76 1127
5020.43 1183
5021.10 1184
5021.77 1328
5022.44 1376
5023.10 1423
5023.77 1418
5024.44 1456
5025.11 1423
5025.78 1318
5026.45 1258
5027.11 1377
5027.78 1383
5028.45 1281
5029.12 1094
5029.79 1108
5030.46 1009
5031.13 1021
5031.80 1067
5032.47 959
5033.13 887
5033.80 874
5034.47 841
5035.14 857
5035.81 845
5036.48 1017
5037.15 1015
5037.82 969
5038.49 857
5039.16 844
5039.83 872
5040.50 924
5041.17 972
5041.84 957
5042.51 954
5043.18 873
5043.85 954
5044.52 1072
5045.18 1016
5045.85 930
5046.52 948
5047.19 1013
5047.86 1021
5048.53 1005
5049.20 1080
5049.88 1003
5050.55 1008
5051.22 1001
5051.89 993
5052.56 1025
5053.23 931
5053.90 964
5054.57 1017
5055.24 1014
5055.91 994
5056.58 934
5057.25 996
5057.92 1053
5058.59 933
5059.26 864
5059.93 841
5060.60 1034
5061.27 994
5061.95 973
5062.62 1064
5063.29 976
5063.96 942
5064.63 1034
5065.30 1001
5065.97 929
5066.64 907
5067.31 968
5067.99 962
5068.66 919
5069.33 976
5070.00 902
5070.67 914
5071.34 938
5072.02 945
5072.69 892
5073.36 1002
5074.03 1026
5074.70 916
5075.37 1004
5076.05 1003
5076.72 959
5077.39 933
5078.06 1021
5078.73 1133
5079.41 1125
5080.08 1037
5080.75 1075
5081.42 1001
5082.10 1135
5082.77 1100
5083.44 953
5084.11 1001
5084.78 986
5085.46 994
5086.13 949
5086.80 943
5087.48 1041
5088.15 874
5088.82 1010
5089.49 1098
5090.17 1115
5090.84 1099
5091.51 1143
5092.19 1120
5092.86 1111
5093.53 1067
5094.20 1096
5094.88 1056
5095.55 1080
5096.22 1221
5096.90 1087
5097.57 989
5098.24 924
5098.92 931
5099.59 922
5100.26 840
5100.94 897
5101.61 903
5102.29 881
5102.96 1018
5103.63 1117
5104.31 979
5104.98 1023
5105.65 1006
5106.33 1129
5107.00 1076
5107.68 941
5108.35 1064
5109.02 996
5109.70 1043
5110.37 906
5111.05 989
5111.72 975
5112.40 993
5113.07 936
5113.74 892
5114.42 846
5115.09 941
5115.77 962
5116.44 1069
5117.12 1028
5117.79 1074
5118.47 1050
5119.14 994
5119.82 1059
5120.49 1108
5121.17 1073
5121.84 1141
5122.52 1062
5123.19 969
5123.87 920
5124.54 911
5125.22 1003
5125.89 973
5126.57 990
5127.24 978
5127.92 983
5128.59 891
5129.27 907
5129.94 1023
5130.62 965
5131.29 928
5131.97 1068
5132.65 1073
5133.32 1089
5134.00 1088
5134.67 1074
5135.35 1002
5136.02 944
5136.70 990
5137.38 1028
5138.05 1023
5138.73 980
5139.40 957
5140.08 1108
5140.76 1020
5141.43 1024
5142.11 1018
5142.79 1013
5143.46 902
5144.14 912
5144.81 848
5145.49 894
5146.17 983
5146.84 903
5147.52 1014
5148.20 897
5148.87 933
5149.55 987
5150.23 849
5150.90 856
5151.58 851
5152.26 859
5152.94 880
5153.61 843
5154.29 908
5154.97 896
5155.64 847
5156.32 812
5157.00 837
5157.68 822
5158.35 850
5159.03 861
5159.71 890
5160.39 894
5161.06 917
5161.74 916
5162.42 854
5163.10 821
5163.77 871
5164.45 928
5165.13 973
5165.81 1013
5166.48 919
5167.16 1030
5167.84 1004
5168.52 1036
5169.20 1016
5169.87 981
5170.55 1028
5171.23 906
5171.91 870
5172.59 951
5173.27 1037
5173.94 974
5174.62 943
5175.30 867
5175.98 833
5176.66 858
5177.34 878
5178.02 993
5178.69 935
5179.37 903
5180.05 914
5180.73 895
5181.41 844
5182.09 816
5182.77 890
5183.45 907
5184.12 758
5184.80 806
5185.48 857
5186.16 816
5186.84 814
5187.52 800
5188.20 848
5188.88 801
5189.56 757
5190.24 797
5190.92 802
5191.60 867
5192.28 933
5192.96 771
5193.64 777
5194.32 859
5195.00 848
5195.68 849
5196.36 778
5197.03 790
5197.71 870
5198.39 805
5199.07 864
5199.75 893
5200.44 819
5201.12 780
5201.80 811
5202.48 961
5203.16 1026
5203.84 895
5204.52 918
5205.20 977
5205.88 1004
5206.56 1043
5207.24 1097
5207.92 1009
5208.60 1073
5209.28 1134
5209.96 1077
5210.64 1099
5211.32 1175
5212.00 1097
5212.68 1063
5213.37 1105
5214.05 981
5214.73 1009
5215.41 1020
5216.09 995
5216.77 1001
5217.45 931
5218.13 984
5218.81 1015
5219.50 1000
5220.18 1016
5220.86 969
5221.54 1038
5222.22 1010
5222.90 1074
5223.59 1093
5224.27 1023
5224.95 979
5225.63 1023
5226.31 1014
5226.99 1053
5227.68 939
5228.36 880
5229.04 914
5229.72 949
5230.40 971
5231.09 922
5231.77 915
5232.45 971
5233.13 968
5233.81 852
5234.50 878
5235.18 864
5235.86 909
5236.54 924
5237.23 984
5237.91 929
5238.59 1007
5239.27 911
5239.96 990
5240.64 946
5241.32 961
5242.01 944
5242.69 947
5243.37 958
5244.05 991
5244.74 947
5245.42 879
5246.10 918
5246.79 867
5247.47 870
5248.15 917
5248.84 955
5249.52 1048
5250.20 1058
5250.89 1112
5251.57 1040
5252.25 953
5252.94 1036
5253.62 1018
5254.30 978
5254.99 918
5255.67 902
5256.36 903
5257.04 952
5257.72 968
5258.41 941
5259.09 921
5259.78 927
5260.46 998
5261.14 949
5261.83 991
5262.51 950
5263.20 1107
5263.88 1024
5264.56 954
5265.25 1045
5265.93 1123
5266.62 953
5267.30 960
5267.99 978
5268.67 1052
5269.36 1113
5270.04 1090
5270.73 1087
5271.41 1032
5272.09 1035
5272.78 964
5273.46 948
5274.15 951
5274.83 982
5275.52 1075
5276.20 997
5276.89 968
5277.57 958
5278.26 902
5278.94 1011
5279.63 1048
5280.32 1134
5281.00 1186
5281.69 1133
5282.37 1314
5283.06 1260
5283.74 1295
5284.43 1228
5285.11 1193
5285.80 1189
5286.49 1067
5287.17 967
5287.86 1053
5288.54 1058
5289.23 1068
5289.91 951
5290.60 898
5291.29 911
5291.97 923
5292.66 973
5293.35 931
5294.03 919
5294.72 968
5295.40 922
5296.09 966
5296.78 1018
5297.46 1013
5298.15 1036
5298.84 900
5299.52 1018
5300.21 1052
5300.90 1011
5301.58 1072
5302.27 877
5302.96 948
5303.64 1052
5304.33 981
5305.02 946
5305.70 940
5306.39 940
5307.08 1001
5307.77 1025
5308.45 962
5309.14 973
5309.83 1088
5310.51 1016
5311.20 1091
5311.89 1092
5312.58 1008
5313.26 1043
5313.95 1017
5314.64 1112
5315.33 1010
5316.01 972
5316.70 1033
5317.39 1098
5318.08 979
5318.77 1029
5319.45 1127
5320.14 1127
5320.83 1053
5321.52 1237
5322.20 1245
5322.89 1141
5323.58 1131
5324.27 1099
5324.96 1034
5325.65 1035
5326.33 1016
5327.02 1043
5327.71 927
5328.40 909
5329.09 942
5329.78 867
5330.46 962
5331.15 892
5331.84 865
5332.53 912
5333.22 878
5333.91 938
5334.60 896
5335.29 935
5335.98 1066
5336.66 902
5337.35 898
5338.04 1033
5338.73 973
5339.42 1015
5340.11 1050
5340.80 977
5341.49 1061
5342.18 1073
5342.87 1067
5343.56 1006
5344.25 1037
5344.94 1047
5345.62 985
5346.31 922
5347.00 1025
5347.69 1059
5348.38 1158
5349.07 1113
5349.76 1044
5350.45 1137
5351.14 1163
5351.83 1201
5352.52 1204
5353.21 1218
5353.90 1309
5354.59 1110
5355.28 1165
5355.97 1168
5356.66 1109
5357.35 1073
5358.04 1002
5358.74 954
5359.43 979
5360.12 1076
5360.81 969
5361.50 1016
5362.19 1014
5362.88 1051
5363.57 1092
5364.26 1000
5364.95 945
5365.64 1012
5366.33 1004
5367.02 940
5367.71 922
5368.41 817
5369.10 902
5369.79 944
5370.48 893
5371.17 920
5371.86 800
5372.55 805
5373.24 883
5373.94 839
5374.63 851
5375.32 941
5376.01 884
5376.70 975
5377.39 852
5378.08 917
5378.78 950
5379.47 858
5380.16 874
5380.85 873
5381.54 797
5382.24 890
5382.93 937
5383.62 853
5384.31 860
5385.00 841
5385.70 916
5386.39 888
5387.08 879
5387.77 938
5388.47 881
5389.16 899
5389.85 866
5390.54 950
5391.23 991
5391.93 959
5392.62 894
5393.31 918
5394.01 997
5394.70 837
5395.39 893
5396.08 843
5396.78 837
5397.47 842
5398.16 868
5398.86 886
5399.55 886
5400.24 888
5400.93 857
5401.63 801
5402.32 857
5403.01 843
5403.71 829
5404.40 862
5405.09 869
5405.79 813
5406.48 846
5407.17 853
5407.87 876
5408.56 824
5409.26 840
5409.95 839
5410.64 855
5411.34 926
5412.03 917
5412.72 828
5413.42 896
5414.11 853
5414.81 923
5415.50 806
5416.19 911
5416.89 871
5417.58 852
5418.28 942
5418.97 985
5419.67 842
5420.36 862
5421.05 848
5421.75 875
5422.44 843
5423.14 880
5423.83 866
5424.53 905
5425.22 910
5425.92 1011
5426.61 980
5427.31 888
5428.00 958
5428.70 956
5429.39 866
5430.09 904
5430.78 785
5431.48 891
5432.17 943
5432.87 976
5433.56 938
5434.26 924
5434.95 981
5435.65 1040
5436.34 939
5437.04 898
5437.73 880
5438.43 995
5439.13 1102
5439.82 1008
5440.52 1061
5441.21 1024
5441.91 910
5442.60 964
5443.30 1018
5444.00 912
5444.69 975
5445.39 1116
5446.08 1159
5446.78 1163
5447.48 1301
5448.17 1498
5448.87 1375
5449.56 1313
5450.26 1300
5450.96 1190
5451.65 1239
5452.35 1235
5453.05 1133
5453.74 1146
5454.44 1133
5455.14 1047
5455.83 976
5456.53 969
5457.23 967
5457.92 1048
5458.62 1031
5459.32 954
5460.01 1074
5460.71 1107
5461.41 1059
5462.11 1077
5462.80 1116
5463.50 1085
5464.20 1143
5464.89 1151
5465.59 1187
5466.29 1205
5466.99 1142
5467.68 1084
5468.38 1082
5469.08 1068
5469.78 1084
5470.47 1099
5471.17 1122
5471.87 1053
5472.57 1124
5473.26 1203
5473.96 1133
5474.66 1094
5475.36 1089
5476.06 1151
5476.75 1178
5477.45 1196
5478.15 1182
5478.85 1435
5479.55 1555
5480.24 1587
5480.94 1783
5481.64 1814
5482.34 1834
5483.04 1779
5483.74 1774
5484.43 1650
5485.13 1482
5485.83 1420
5486.53 1525
5487.23 1444
5487.93 1282
5488.63 1390
5489.33 1348
5490.02 1310
5490.72 1336
5491.42 1425
5492.12 1291
5492.82 1319
5493.52 1307
5494.22 1309
5494.92 1388
5495.62 1535
5496.32 1535
5497.01 1555
5497.71 1624
5498.41 1751
5499.11 1978
5499.81 2208
5500.51 2259
5501.21 2436
5501.91 2840
5502.61 2961
5503.31 2972
5504.01 2753
5504.71 2710
5505.41 2307
5506.11 2043
5506.81 1875
5507.51 1604
5508.21 1538
5508.91 1455
5509.61 1485
5510.31 1448
5511.01 1408
5511.71 1438
5512.41 1373
5513.11 1355
5513.81 1429
5514.51 1519
5515.21 1391
5515.91 1379
5516.61 1464
5517.31 1457
5518.01 1487
5518.72 1466
5519.42 1382
5520.12 1324
5520.82 1382
5521.52 1518
5522.22 1403
5522.92 1277
5523.62 1287
5524.32 1347
5525.02 1384
5525.72 1281
5526.43 1165
5527.13 1180
5527.83 1067
5528.53 1039
5529.23 1036
5529.93 1173
5530.63 1106
5531.33 1030
5532.04 1130
5532.74 1092
5533.44 1033
5534.14 1060
5534.84 988
5535.54 1085
5536.25 1056
5536.95 970
5537.65 1019
5538.35 1025
5539.05 983
5539.76 1090
5540.46 1125
5541.16 1037
5541.86 1021
5542.56 933
5543.27 1063
5543.97 1035
5544.67 1158
5545.37 1087
5546.08 1072
5546.78 977
5547.48 876
5548.18 913
5548.89 1078
5549.59 1093
5550.29 1033
5550.99 949
5551.70 1045
5552.40 982
5553.10 952
5553.81 908
5554.51 846
5555.21 1002
5555.91 949
5556.62 990
5557.32 979
5558.02 913
5558.73 847
5559.43 883
5560.13 932
5560.84 957
5561.54 968
5562.24 974
5562.95 975
5563.65 977
5564.35 916
5565.06 935
5565.76 948
5566.47 849
5567.17 894
5567.87 847
5568.58 889
5569.28 980
5569.98 961
5570.69 912
5571.39 888
5572.10 961
5572.80 909
5573.50 869
5574.21 983
5574.91 951
5575.62 892
5576.32 960
5577.03 971
5577.73 907
5578.44 913
5579.14 935
5579.84 873
5580.55 938
5581.25 957
5581.96 1021
5582.66 873
5583.37 877
5584.07 854
5584.78 921
5585.48 951
5586.19 897
5586.89 899
5587.60 955
5588.30 932
5589.01 907
5589.71 920
5590.42 777
5591.12 875
5591.83 808
5592.53 781
5593.24 860
5593.94 875
5594.65 902
5595.36 932
5596.06 866
5596.77 874
5597.47 882
5598.18 895
5598.88 833
5599.59 826
5600.30 845
5601.00 797
5601.71 855
5602.41 863
5603.12 811
5603.83 789
5604.53 831
5605.24 897
5605.94 846
5606.65 892
5607.36 793
5608.06 788
5608.77 841
5609.48 860
5610.18 828
5610.89 773
5611.60 829
5612.30 874
5613.01 820
5613.72 834
5614.42 869
5615.13 803
5615.84 813
5616.54 866
5617.25 844
5617.96 879
5618.66 861
5619.37 899
5620.08 821
5620.78 863
5621.49 875
5622.20 913
5622.91 892
5623.61 854
5624.32 854
5625.03 897
5625.74 890
5626.44 955
5627.15 921
5627.86 856
5628.57 947
5629.27 931
5629.98 902
5630.69 902
5631.40 1010
5632.11 932
5632.81 897
5633.52 928
5634.23 924
5634.94 973
5635.65 887
5636.35 916
5637.06 804
5637.77 851
5638.48 972
5639.19 1012
5639.89 926
5640.60 879
5641.31 920
5642.02 953
5642.73 958
5643.44 962
5644.15 982
5644.85 971
5645.56 857
5646.27 851
5646.98 828
5647.69 864
5648.40 885
5649.11 875
5649.82 893
5650.53 863
5651.23 843
5651.94 904
5652.65 863
5653.36 950
5654.07 948
5654.78 897
5655.49 847
5656.20 794
5656.91 873
5657.62 958
5658.33 1014
5659.04 1005
5659.75 1018
5660.46 1019
5661.17 1029
5661.88 966
5662.59 974
5663.30 1004
5664.00 973
5664.71 1013
5665.42 936
5666.13 984
5666.84 939
5667.55 999
5668.27 982
5668.98 995
5669.69 1103
5670.40 998
5671.11 1122
5671.82 1212
5672.53 1243
5673.24 1201
5673.95 1125
5674.66 1211
5675.37 1077
5676.08 1026
5676.79 993
5677.50 987
5678.21 926
5678.92 925
5679.63 987
5680.34 912
5681.06 860
5681.77 926
5682.48 906
5683.19 950
5683.90 912
5684.61 875
5685.32 947
5686.03 977
5686.74 936
5687.46 891
5688.17 1016
5688.88 952
5689.59 924
5690.30 894
5691.01 886
5691.72 922
5692.44 936
5693.15 798
5693.86 823
5694.57 875
5695.28 866
5696.00 846
5696.71 851
5697.42 844
5698.13 877
5698.84 907
5699.56 850
5700.27 854
5700.98 786
5701.69 848
5702.40 809
5703.12 890
5703.83 874
5704.54 829
5705.25 858
5705.97 790
5706.68 798
5707.39 823
5708.10 800
5708.82 829
5709.53 906
5710.24 774
5710.95 808
5711.67 887
5712.38 831
5713.09 823
5713.81 714
5714.52 779
5715.23 834
5715.95 828
5716.66 762
5717.37 802
5718.09 758
5718.80 802
5719.51 783
5720.23 878
5720.94 871
5721.65 829
5722.37 842
5723.08 822
5723.79 813
5724.51 930
5725.22 931
5725.93 916
5726.65 977
5727.36 991
5728.08 1026
5728.79 1028
5729.50 1104
5730.22 1085
5730.93 1038
5731.65 1019
5732.36 1087
5733.07 1108
5733.79 1002
5734.50 872
5735.22 963
5735.93 803
5736.65 768
5737.36 872
5738.07 903
5738.79 757
5739.50 798
5740.22 765
5740.93 766
5741.65 794
5742.36 718
5743.08 738
5743.79 757
5744.51 833
5745.22 792
5745.94 832
5746.65 883
5747.37 815
5748.08 848
5748.80 789
5749.51 805
5750.23 866
5750.94 870
5751.66 859
5752.37 898
5753.09 911
5753.80 927
5754.52 1032
5755.24 953
5755.95 915
5756.67 927
5757.38 987
5758.10 905
5758.81 883
5759.53 851
5760.25 874
5760.96 875
5761.68 801
5762.39 871
5763.11 830
5763.83 840
5764.54 878
5765.26 823
5765.97 802
5766.69 746
5767.41 772
5768.12 859
5768.84 921
5769.56 858
5770.27 814
5770.99 921
5771.71 856
5772.42 817
5773.14 812
5773.86 894
5774.57 823
5775.29 818
5776.01 755
5776.72 797
5777.44 890
5778.16 877
5778.88 803
5779.59 898
5780.31 917
5781.03 834
5781.74 831
5782.46 891
5783.18 836
5783.90 753
5784.61 892
5785.33 879
5786.05 981
5786.77 1003
5787.48 939
5788.20 852
5788.92 835
5789.64 917
5790.35 983
5791.07 916
5791.79 995
5792.51 931
5793.23 1053
5793.94 1026
5794.66 1060
5795.38 1053
5796.10 1150
5796.82 1177
5797.53 1276
5798.25 1414
5798.97 1591
5799.69 1713
5800.41 2041
5801.13 2222
5801.84 2317
5802.56 2331
5803.28 2193
5804.00 2161
5804.72 1959
5805.44 1744
5806.16 1511
5806.87 1330
5807.59 1163
5808.31 1094
5809.03 1167
5809.75 1102
5810.47 1051
5811.19 1057
5811.91 1070
5812.63 1103
5813.35 1193
5814.07 1135
5814.78 1193
5815.50 1067
5816.22 1119
5816.94 1083
5817.66 1191
5818.38 1172
5819.10 1213
5819.82 1256
5820.54 1094
5821.26 1059
5821.98 1196
5822.70 1110
5823.42 1145
5824.14 988
5824.86 925
5825.58 940
5826.30 942
5827.02 981
5827.74 952
5828.46 1007
5829.18 916
5829.90 948
5830.62 898
5831.34 972
5832.06 901
5832.78 957
5833.50 876
5834.22 885
5834.94 957
5835.66 957
5836.38 899
5837.10 984
5837.82 984
5838.55 1049
5839.27 1116
5839.99 942
5840.71 912
5841.43 999
5842.15 991
5842.87 903
5843.59 915
5844.31 944
5845.03 903
5845.76 913
5846.48 837
5847.20 868
5847.92 868
5848.64 860
5849.36 971
5850.08 935
5850.81 912
5851.53 893
5852.25 905
5852.97 996
5853.69 875
5854.41 895
5855.14 1032
5855.86 1047
5856.58 969
5857.30 860
5858.02 946
5858.74 937
5859.47 908
5860.19 923
5860.91 889
5861.63 863
5862.36 859
5863.08 849
5863.80 838
5864.52 840
5865.24 896
5865.97 795
5866.69 818
5867.41 806
5868.13 960
5868.86 938
5869.58 865
5870.30 944
5871.03 913
5871.75 879
5872.47 894
5873.19 916
5873.92 983
5874.64 943
5875.36 930
5876.09 975
5876.81 964
5877.53 920
5878.26 875
5878.98 945
5879.70 899
5880.43 1000
5881.15 924
5881.87 829
5882.60 1007
5883.32 908
5884.04 860
5884.77 917
5885.49 907
5886.21 931
5886.94 907
5887.66 863
5888.39 929
5889.11 866
5889.83 895
5890.56 977
5891.28 929
5892.01 856
5892.73 806
5893.45 914
5894.18 902
5894.90 891
5895.63 959
5896.35 882
5897.07 849
5897.80 876
5898.52 856
5899.25 826
5899.97 916
5900.70 833
5901.42 879
5902.15 824
5902.87 839
5903.60 920
5904.32 883
5905.05 897
5905.77 888
5906.50 951
5907.22 1000
5907.95 909
5908.67 926
5909.40 845
5910.12 835
5910.85 858
5911.57 885
5912.30 933
5913.02 955
5913.75 926
5914.47 948
5915.20 958
5915.92 863
5916.65 923
5917.38 972
5918.10 927
5918.83 890
5919.55 883
5920.28 938
5921.00 896
5921.73 891
5922.46 933
5923.18 870
5923.91 915
5924.63 1004
5925.36 1012
5926.09 984
5926.81 988
5927.54 1019
5928.26 1085
5928.99 1049
5929.72 956
5930.44 953
5931.17 953
5931.90 989
5932.62 969
5933.35 1035
5934.08 1019
5934.80 1103
5935.53 1110
5936.26 1142
5936.98 1166
5937.71 1211
5938.44 1214
5939.16 1210
5939.89 1134
5940.62 1198
5941.35 1186
5942.07 1120
5942.80 1110
5943.53 1131
5944.25 1308
5944.98 1173
5945.71 1203
5946.44 1225
5947.16 1266
5947.89 1236
5948.62 1271
5949.35 1269
5950.07 1297
5950.80 1419
5951.53 1517
5952.26 1657
5952.99 1654
5953.71 1665
5954.44 1646
5955.17 1673
5955.90 1631
5956.62 1546
5957.35 1667
5958.08 1704
5958.81 1665
5959.54 1596
5960.27 1568
5960.99 1644
5961.72 1769
5962.45 1636
5963.18 1613
5963.91 1715
5964.64 1913
5965.36 2072
5966.09 2321
5966.82 2480
5967.55 2685
5968.28 2783
5969.01 2823
5969.74 2709
5970.47 2662
5971.19 2477
5971.92 2326
5972.65 2106
5973.38 2018
5974.11 1962
5974.84 1975
5975.57 1952
5976.30 1951
5977.03 1790
5977.76 1838
5978.49 1831
5979.22 1974
5979.95 1927
5980.67 1940
5981.40 1934
5982.13 2167
5982.86 2284
5983.59 2256
5984.32 2148
5985.05 2207
5985.78 2128
5986.51 2206
5987.24 2190
5987.97 2105
5988.70 2080
5989.43 1949
5990.16 2059
5990.89 2021
5991.62 1963
5992.35 2147
5993.08 2062
5993.81 2050
5994.54 2063
5995.27 2139
5996.00 2208
5996.73 2180
5997.47 2241
5998.20 2232
5998.93 2308
5999.66 2347
6000.39 2265
6001.12 2227
6001.85 2183
6002.58 2227
6003.31 2080
6004.04 2117
6004.77 2205
6005.50 2097
6006.24 2278
6006.97 2284
6007.70 2269
6008.43 2302
6009.16 2645
6009.89 2843
6010.62 3311
6011.35 3905
6012.09 4730
6012.82 5150
6013.55 5712
6014.28 6279
6015.01 6573
6015.74 6622
6016.47 6712
6017.21 6246
6017.94 5819
6018.67 5153
6019.40 4434
6020.13 3780
6020.87 3211
6021.60 2855
6022.33 2700
6023.06 2476
6023.79 2167
6024.53 2178
6025.26 2048
6025.99 1920
6026.72 1934
6027.46 1864
6028.19 1941
6028.92 1845
6029.65 1947
6030.39 1777
6031.12 1689
6031.85 1706
6032.58 1680
6033.32 1665
6034.05 1643
6034.78 1681
6035.51 1624
6036.25 1675
6036.98 1643
6037.71 1625
6038.45 1709
6039.18 1809
6039.91 1811
6040.65 2006
6041.38 1887
6042.11 1873
6042.85 1820
6043.58 1852
6044.31 2031
6045.05 2098
6045.78 2042
6046.51 2064
6047.25 2099
6047.98 2150
6048.71 2153
6049.45 2069
6050.18 2309
6050.91 2324
6051.65 2615
6052.38 2821
6053.12 3008
6053.85 3359
6054.58 3205
6055.32 3136
6056.05 2921
6056.79 2824
6057.52 2708
6058.25 2400
6058.99 2307
6059.72 2214
6060.46 2145
6061.19 1972
6061.93 1914
6062.66 1793
6063.40 1826
6064.13 1924
6064.86 1885
6065.60 1816
6066.33 1873
6067.07 1872
6067.80 1842
6068.54 1745
6069.27 1818
6070.01 1793
6070.74 1795
6071.48 1762
6072.21 1704
6072.95 1715
6073.68 1758
6074.42 1754
6075.15 1677
6075.89 1569
6076.63 1652
6077.36 1622
6078.10 1501
6078.83 1612
6079.57 1555
6080.30 1651
6081.04 1607
6081.77 1596
6082.51 1522
6083.25 1489
6083.98 1489
6084.72 1581
6085.45 1513
6086.19 1560
6086.92 1524
6087.66 1509
6088.40 1467
6089.13 1505
6089.87 1431
6090.61 1576
6091.34 1560
6092.08 1613
6092.81 1558
6093.55 1486
6094.29 1395
6095.02 1526
6095.76 1519
6096.50 1429
6097.23 1453
6097.97 1423
6098.71 1397
6099.44 1394
6100.18 1330
6100.92 1213
6101.65 1242
6102.39 1378
6103.13 1343
6103.86 1347
6104.60 1451
6105.34 1390
6106.08 1339
6106.81 1308
6107.55 1313
6108.29 1336
6109.02 1380
6109.76 1320
6110.50 1409
6111.24 1401
6111.97 1309
6112.71 1459
6113.45 1429
6114.19 1512
6114.92 1535
6115.66 1440
6116.40 1533
6117.14 1542
6117.88 1472
6118.61 1430
6119.35 1478
6120.09 1487
6120.83 1474
6121.57 1407
6122.30 1485
6123.04 1482
6123.78 1496
6124.52 1444
6125.26 1556
6126.00 1583
6126.73 1575
6127.47 1598
6128.21 1609
6128.95 1604
6129.69 1589
6130.43 1561
6131.16 1712
6131.90 1656
6132.64 1528
6133.38 1604
6134.12 1515
6134.86 1527
6135.60 1453
6136.34 1503
6137.08 1516
6137.81 1545
6138.55 1544
6139.29 1574
6140.03 1484
6140.77 1532
6141.51 1554
6142.25 1545
6142.99 1490
6143.73 1546
6144.47 1542
6145.21 1518
6145.95 1544
6146.69 1453
6147.43 1454
6148.17 1529
6148.91 1498
6149.65 1534
6150.39 1473
6151.13 1502
6151.86 1555
6152.60 1589
6153.34 1619
6154.08 1646
6154.83 1681
6155.57 1777
6156.31 1726
6157.05 1811
6157.79 1745
6158.53 1927
6159.27 2031
6160.01 2093
6160.75 2019
6161.49 2083
6162.23 2050
6162.97 2102
6163.71 1917
6164.45 2016
6165.19 2025
6165.93 2081
6166.67 2264
6167.41 2145
6168.15 2246
6168.89 2284
6169.64 2245
6170.38 2235
6171.12 2147
6171.86 2322
6172.60 2253
6173.34 2302
6174.08 2173
6174.82 2185
6175.57 2054
6176.31 1959
6177.05 1925
6177.79 1917
6178.53 1962
6179.27 2008
6180.01 1922
6180.76 1864
6181.50 1961
6182.24 1957
6182.98 2011
6183.72 2045
6184.46 2028
6185.21 2034
6185.95 2104
6186.69 2146
6187.43 2150
6188.17 2161
6188.92 2144
6189.66 2190
6190.40 2250
6191.14 2144
6191.89 2309
6192.63 2387
6193.37 2457
6194.11 2509
6194.86 2518
6195.60 2608
6196.34 2542
6197.08 2601
6197.83 2757
6198.57 2607
6199.31 2544
6200.05 2520
6200.80 2600
6201.54 2585
6202.28 2709
6203.03 2813
6203.77 3054
6204.51 3270
6205.26 3640
6206.00 4168
6206.74 5169
6207.48 6413
6208.23 7709
6208.97 9618
6209.71 11593
6210.46 12925
6211.20 13439
6211.95 13302
6212.69 12251
6213.43 11188
6214.18 9815
6214.92 8419
6215.66 7006
6216.41 5779
6217.15 4831
6217.89 3967
6218.64 3423
6219.38 3097
6220.13 2697
6220.87 2680
6221.61 2569
6222.36 2479
6223.10 2808
6223.85 2609
6224.59 2713
6225.34 2588
6226.08 2669
6226.82 2725
6227.57 2627
6228.31 2685
6229.06 2541
6229.80 2339
6230.55 2131
6231.29 1967
6232.04 1881
6232.78 1967
6233.53 1833
6234.27 1863
6235.02 1834
6235.76 1805
6236.51 1861
6237.25 1821
6238.00 1925
6238.74 1999
6239.49 1992
6240.23 1901
6240.98 1945
6241.72 2137
6242.47 1992
6243.21 2102
6243.96 2124
6244.70 2275
6245.45 2422
6246.20 2453
6246.94 2770
6247.69 3127
6248.43 3327
6249.18 3547
6249.92 3587
6250.67 3759
6251.42 3698
6252.16 3322
6252.91 3115
6253.65 2823
6254.40 2577
6255.15 2198
6255.89 2124
6256.64 2104
6257.38 2031
6258.13 1974
6258.88 1994
6259.62 2043
6260.37 2015
6261.12 1929
6261.86 2102
6262.61 1957
6263.36 1924
6264.10 2052
6264.85 2040
6265.60 1997
6266.34 2008
6267.09 1936
6267.84 1875
6268.58 1966
6269.33 2047
6270.08 1913
6270.82 1909
6271.57 2043
6272.32 1951
6273.07 1906
6273.81 2021
6274.56 2015
6275.31 1948
6276.05 2034
6276.80 2157
6277.55 2240
6278.30 2237
6279.04 2111
6279.79 2236
6280.54 2245
6281.29 2193
6282.03 2173
6282.78 2075
6283.53 1972
6284.28 1959
6285.03 1930
6285.77 2064
6286.52 2091
6287.27 2094
6288.02 2316
6288.77 2285
6289.51 2355
6290.26 2301
6291.01 2194
6291.76 2171
6292.51 2161
6293.26 2042
6294.00 1906
6294.75 1822
6295.50 1731
6296.25 1626
6297.00 1717
6297.75 1693
6298.50 1700
6299.24 1639
6299.99 1584
6300.74 1566
6301.49 1607
6302.24 1665
6302.99 1686
6303.74 1730
6304.49 1795
6305.24 1710
6305.99 1677
6306.73 1760
6307.48 1843
6308.23 1706
6308.98 1778
6309.73 1742
6310.48 1708
6311.23 1689
6311.98 1716
6312.73 1714
6313.48 1771
6314.23 1672
6314.98 1639
6315.73 1747
6316.48 1772
6317.23 1737
6317.98 1647
6318.73 1868
6319.48 1796
6320.23 1813
6320.98 1812
6321.73 1601
6322.48 1557
6323.23 1697
6323.98 1631
6324.73 1532
6325.48 1442
6326.23 1501
6326.98 1504
6327.73 1570
6328.48 1560
6329.23 1637
6329.98 1641
6330.73 1713
6331.48 1626
6332.23 1543
6332.98 1575
6333.73 1475
6334.49 1458
6335.24 1375
6335.99 1402
6336.74 1502
6337.49 1427
6338.24 1370
6338.99 1342
6339.74 1388
6340.49 1441
6341.25 1477
6342.00 1431
6342.75 1471
6343.50 1488
6344.25 1419
6345.00 1355
6345.75 1403
6346.51 1484
6347.26 1538
6348.01 1558
6348.76 1488
6349.51 1592
6350.26 1649
6351.02 1708
6351.77 1765
6352.52 1957
6353.27 1896
6354.02 2040
6354.78 2154
6355.53 2217
6356.28 2055
6357.03 2066
6357.78 1871
6358.54 1821
6359.29 1750
6360.04 1620
6360.79 1686
6361.55 1610
6362.30 1468
6363.05 1472
6363.80 1477
6364.56 1547
6365.31 1501
6366.06 1430
6366.81 1478
6367.57 1631
6368.32 1567
6369.07 1457
6369.83 1446
6370.58 1644
6371.33 1503
6372.08 1469
6372.84 1503
6373.59 1463
6374.34 1440
6375.10 1489
6375.85 1377
6376.60 1320
6377.36 1341
6378.11 1444
6378.86 1405
6379.62 1395
6380.37 1363
6381.12 1324
6381.88 1243
6382.63 1353
6383.39 1307
6384.14 1296
6384.89 1381
6385.65 1347
6386.40 1328
6387.16 1337
6387.91 1272
6388.66 1305
6389.42 1278
6390.17 1245
6390.93 1297
6391.68 1184
6392.43 1203
6393.19 1243
6393.94 1301
6394.70 1208
6395.45 1247
6396.21 1278
6396.96 1199
6397.72 1186
6398.47 1160
6399.22 1227
6399.98 1230
6400.73 1206
6401.49 1217
6402.24 1248
6403.00 1186
6403.75 1118
6404.51 1193
6405.26 1195
6406.02 1185
6406.77 1253
6407.53 1290
6408.28 1228
6409.04 1254
6409.79 1266
6410.55 1322
6411.31 1315
6412.06 1284
6412.82 1318
6413.57 1253
6414.33 1263
6415.08 1187
6415.84 1207
6416.59 1199
6417.35 1177
6418.11 1183
6418.86 1242
6419.62 1124
6420.37 1138
6421.13 1207
6421.89 1186
6422.64 1206
6423.40 1101
6424.15 1084
6424.91 1225
6425.67 1170
6426.42 1184
6427.18 1147
6427.94 1146
6428.69 1154
6429.45 1162
6430.20 1134
6430.96 1190
6431.72 1213
6432.47 1210
6433.23 1067
6433.99 1139
6434.74 1197
6435.50 1294
6436.26 1243
6437.02 1215
6437.77 1201
6438.53 1256
6439.29 1197
6440.04 1194
6440.80 1218
6441.56 1243
6442.32 1191
6443.07 1113
6443.83 1161
6444.59 1179
6445.34 1219
6446.10 1180
6446.86 1210
6447.62 1216
6448.37 1170
6449.13 1135
6449.89 1151
6450.65 1251
6451.41 1188
6452.16 1145
6452.92 1124
6453.68 1126
6454.44 1191
6455.19 1128
6455.95 1099
6456.71 1173
6457.47 1192
6458.23 1227
6458.99 1105
6459.74 1150
6460.50 1178
6461.26 1136
6462.02 1239
6462.78 1209
6463.54 1261
6464.29 1167
6465.05 1214
6465.81 1185
6466.57 1182
6467.33 1384
6468.09 1295
6468.85 1223
6469.60 1360
6470.36 1355
6471.12 1292
6471.88 1272
6472.64 1279
6473.40 1301
6474.16 1291
6474.92 1284
6475.68 1290
6476.44 1346
6477.20 1367
6477.95 1328
6478.71 1337
6479.47 1315
6480.23 1251
6480.99 1369
6481.75 1381
6482.51 1230
6483.27 1262
6484.03 1361
6484.79 1385
6485.55 1472
6486.31 1507
6487.07 1543
6487.83 1567
6488.59 1620
6489.35 1599
6490.11 1641
6490.87 1566
6491.63 1645
6492.39 1653
6493.15 1688
6493.91 1877
6494.67 1865
6495.43 1816
6496.19 1899
6496.95 2029
6497.71 1984
6498.47 1860
6499.23 1863
6499.99 1717
6500.76 1847
6501.52 1870
6502.28 1891
6503.04 1837
6503.80 1799
6504.56 2000
6505.32 2038
6506.08 2037
6506.84 2071
6507.60 2067
6508.36 2044
6509.13 2108
6509.89 2301
6510.65 2470
6511.41 2238
6512.17 2149
6512.93 2192
6513.69 2195
6514.45 2326
6515.22 2279
6515.98 2252
6516.74 2330
6517.50 2211
6518.26 2121
6519.02 2331
6519.79 2342
6520.55 2436
6521.31 2383
6522.07 2450
6522.83 2644
6523.60 2793
6524.36 2834
6525.12 3138
6525.88 3330
6526.64 3538
6527.41 3719
6528.17 3910
6528.93 4361
6529.69 4336
6530.46 4359
6531.22 4350
6531.98 4521
6532.74 4568
6533.51 4739
6534.27 5114
6535.03 5796
6535.79 7015
6536.56 8156
6537.32 9176
6538.08 10051
6538.85 9963
6539.61 9723
6540.37 8857
6541.13 7601
6541.90 6512
6542.66 5434
6543.42 4377
6544.19 3735
6544.95 3190
6545.71 2793
6546.48 2616
6547.24 2389
6548.00 2270
6548.77 2215
6549.53 2172
6550.29 2103
6551.06 2015
6551.82 2001
6552.58 2039
6553.35 1994
6554.11 2010
6554.88 1927
6555.64 1862
6556.40 1950
6557.17 1948
6557.93 1865
6558.70 1868
6559.46 1853
6560.22 1942
6560.99 1924
6561.75 1969
6562.52 1964
6563.28 2024
6564.05 2214
6564.81 2239
6565.57 2223
6566.34 2210
6567.10 2339
6567.87 2348
6568.63 2356
6569.40 2277
6570.16 2228
6570.93 2179
6571.69 2166
6572.46 2375
6573.22 2343
6573.99 2493
6574.75 2647
6575.52 2991
6576.28 2934
6577.05 2843
6577.81 3020
6578.58 2945
6579.34 2907
6580.11 2683
6580.87 2727
6581.64 2780
6582.40 2706
6583.17 2560
6583.93 2506
6584.70 2522
6585.47 2485
6586.23 2472
6587.00 2372
6587.76 2457
6588.53 2330
6589.29 2327
6590.06 2295
6590.83 2433
6591.59 2593
6592.36 2871
6593.12 3059
6593.89 3315
6594.66 3543
6595.42 3752
6596.19 3924
6596.96 4023
6597.72 4044
6598.49 3821
6599.25 3663
6600.02 3298
6600.79 3002
6601.55 2732
6602.32 2610
6603.09 2297
6603.85 2248
6604.62 2162
6605.39 2116
6606.15 2035
6606.92 2073
6607.69 2148
6608.46 2048
6609.22 1999
6609.99 2031
6610.76 2049
6611.52 2067
6612.29 2068
6613.06 2080
6613.83 2032
6614.59 1955
6615.36 1950
6616.13 1941
6616.89 1947
6617.66 2014
6618.43 1955
6619.20 1951
6619.96 1797
6620.73 1875
6621.50 1874
6622.27 1887
6623.04 1868
6623.80 1757
6624.57 1759
6625.34 1675
6626.11 1672
6626.88 1667
6627.64 1729
6628.41 1683
6629.18 1625
6629.95 1739
6630.72 1810
6631.48 1798
6632.25 1868
6633.02 2023
6633.79 2174
6634.56 2417
6635.33 2488
6636.10 2448
6636.86 2307
6637.63 2248
6638.40 2344
6639.17 2217
6639.94 2009
6640.71 1908
6641.48 1883
6642.25 1856
6643.01 1811
6643.78 1699
6644.55 1673
6645.32 1696
6646.09 1679
6646.86 1752
6647.63 1742
6648.40 1805
6649.17 1683
6649.94 1747
6650.71 1810
6651.48 1833
6652.25 1668
6653.01 1686
6653.78 1724
6654.55 1799
6655.32 1792
6656.09 1783
6656.86 1716
6657.63 1674
6658.40 1721
6659.17 1704
6659.94 1563
6660.71 1508
6661.48 1500
6662.25 1526
6663.02 1565
6663.79 1607
6664.56 1611
6665.33 1566
6666.10 1548
6666.87 1526
6667.64 1524
6668.42 1710
6669.19 1709
6669.96 1642
6670.73 1647
6671.50 1715
6672.27 1770
6673.04 1797
6673.81 1733
6674.58 1727
6675.35 1654
6676.12 1673
6676.89 1727
6677.66 1794
6678.44 1692
6679.21 1726
6679.98 1777
6680.75 1831
6681.52 1678
6682.29 1822
6683.06 2002
6683.83 1986
6684.60 2050
6685.38 2220
6686.15 2291
6686.92 2388
6687.69 2392
6688.46 2263
6689.23 2081
6690.01 1973
6690.78 1934
6691.55 1766
6692.32 1739
6693.09 1667
6693.86 1671
6694.64 1549
6695.41 1556
6696.18 1697
6696.95 1638
6697.73 1658
6698.50 1602
6699.27 1722
6700.04 1633
6700.81 1576
6701.59 1555
6702.36 1536
6703.13 1449
6703.90 1608
6704.68 1574
6705.45 1623
6706.22 1684
6706.99 1552
6707.77 1599
6708.54 1582
6709.31 1550
6710.09 1558
6710.86 1548
6711.63 1513
6712.40 1540
6713.18 1503
6713.95 1496
6714.72 1561
6715.50 1518
6716.27 1468
6717.04 1377
6717.82 1468
6718.59 1443
6719.36 1413
6720.14 1421
6720.91 1465
6721.68 1387
6722.46 1341
6723.23 1352
6724.00 1350
6724.78 1429
6725.55 1402
6726.33 1456
6727.10 1447
6727.87 1425
6728.65 1393
6729.42 1417
6730.20 1415
6730.97 1386
6731.74 1410
6732.52 1388
6733.29 1494
6734.07 1480
6734.84 1431
6735.61 1517
6736.39 1568
6737.16 1527
6737.94 1490
6738.71 1558
6739.49 1558
6740.26 1712
6741.04 1549
6741.81 1530
6742.59 1469
6743.36 1488
6744.13 1518
6744.91 1551
6745.68 1576
6746.46 1655
6747.23 1696
6748.01 1585
6748.78 1654
6749.56 1874
6750.33 1839
6751.11 1927
6751.89 1969
6752.66 2172
6753.44 2169
6754.21 2218
6754.99 2315
6755.76 2277
6756.54 2100
6757.31 2045
6758.09 1852
6758.86 1745
6759.64 1653
6760.42 1668
6761.19 1566
6761.97 1503
6762.74 1477
6763.52 1444
6764.30 1491
6765.07 1564
6765.85 1590
6766.62 1554
6767.40 1516
6768.18 1569
6768.95 1634
6769.73 1482
6770.51 1465
6771.28 1499
6772.06 1497
6772.83 1519
6773.61 1497
6774.39 1450
6775.16 1482
6775.94 1417
6776.72 1410
6777.49 1441
6778.27 1530
6779.05 1446
6779.82 1550
6780.60 1402
6781.38 1312
6782.16 1457
6782.93 1378
6783.71 1450
6784.49 1389
6785.26 1318
6786.04 1387
6786.82 1404
6787.60 1393
6788.37 1357
6789.15 1324
6789.93 1342
6790.71 1381
6791.48 1385
6792.26 1391
6793.04 1306
6793.82 1277
6794.59 1169
6795.37 1269
6796.15 1370
6796.93 1380
6797.70 1291
6798.48 1259
6799.26 1417
6800.04 1361
6800.82 1379
6801.60 1340
6802.37 1269
6803.15 1306
6803.93 1489
6804.71 1512
6805.49 1497
6806.26 1411
6807.04 1422
6807.82 1400
6808.60 1465
6809.38 1358
6810.16 1340
6810.94 1366
6811.71 1301
6812.49 1280
6813.27 1326
6814.05 1387
6814.83 1372
6815.61 1340
6816.39 1359
6817.17 1347
6817.95 1407
6818.73 1419
6819.50 1349
6820.28 1401
6821.06 1492
6821.84 1416
6822.62 1283
6823.40 1365
6824.18 1236
6824.96 1300
6825.74 1426
6826.52 1339
6827.30 1400
6828.08 1362
6828.86 1356
6829.64 1227
6830.42 1262
6831.20 1334
6831.98 1332
6832.76 1237
6833.54 1275
6834.32 1350
6835.10 1289
6835.88 1356
6836.66 1285
6837.44 1329
6838.22 1345
6839.00 1267
6839.78 1252
6840.56 1269
6841.34 1267
6842.12 1326
6842.90 1218
6843.68 1268
6844.46 1203
6845.24 1242
6846.02 1260
6846.80 1384
6847.58 1271
6848.36 1381
6849.14 1636
6849.93 1899
6850.71 2200
6851.49 2405
6852.27 2790
6853.05 2695
6853.83 2654
6854.61 2497
6855.39 2273
6856.17 2015
6856.96 1946
6857.74 1790
6858.52 1678
6859.30 1609
6860.08 1479
6860.86 1405
6861.64 1363
6862.43 1294
6863.21 1297
6863.99 1425
6864.77 1357
6865.55 1472
6866.33 1460
6867.12 1423
6867.90 1518
6868.68 1484
6869.46 1389
6870.24 1449
6871.03 1491
6871.81 1407
6872.59 1379
6873.37 1378
6874.16 1362
6874.94 1365
6875.72 1365
6876.50 1490
6877.28 1563
6878.07 1474
6878.85 1525
6879.63 1496
6880.42 1626
6881.20 1637
6881.98 1729
6882.76 1665
6883.55 1727
6884.33 1871
6885.11 2000
6885.89 2084
6886.68 2390
6887.46 2545
6888.24 3043
6889.03 3376
6889.81 3407
6890.59 3391
6891.38 3094
6892.16 2693
6892.94 2300
6893.73 2208
6894.51 2057
6895.29 2006
6896.08 1831
6896.86 1654
6897.64 1784
6898.43 1781
6899.21 1744
6900.00 1780
6900.78 1786
6901.56 1793
6902.35 1832
6903.13 1822
6903.91 1848
6904.70 1766
6905.48 1856
6906.27 1804
6907.05 1819
6907.84 1742
6908.62 1757
6909.40 1690
6910.19 1604
6910.97 1677
6911.76 1575
6912.54 1600
6913.33 1608
6914.11 1616
6914.90 1548
6915.68 1515
6916.46 1496
6917.25 1555
6918.03 1496
6918.82 1521
6919.60 1549
6920.39 1565
6921.17 1484
6921.96 1493
6922.74 1458
6923.53 1400
6924.31 1505
6925.10 1576
6925.88 1503
6926.67 1620
6927.45 1628
6928.24 1733
6929.03 1699
6929.81 1583
6930.60 1692
6931.38 1647
6932.17 1716
6932.95 1768
6933.74 1847
6934.52 1895
6935.31 1925
6936.10 2008
6936.88 1812
6937.67 1729
6938.45 1737
6939.24 1698
6940.03 1675
6940.81 1629
6941.60 1714
6942.38 1726
6943.17 1815
6943.96 1855
6944.74 1869
6945.53 2062
6946.32 1960
6947.10 1979
6947.89 2020
6948.68 2002
6949.46 2089
6950.25 2074
6951.03 2095
6951.82 1955
6952.61 2113
6953.40 2084
6954.18 2008
6954.97 1974
6955.76 2025
6956.54 2049
6957.33 2111
6958.12 2024
6958.90 2098
6959.69 2116
6960.48 2103
6961.27 2108
6962.05 2126
6962.84 2066
6963.63 2053
6964.41 2066
6965.20 2027
6965.99 2011
6966.78 2039
6967.56 2245
6968.35 2263
6969.14 2218
6969.93 2257
6970.72 2259
6971.50 2292
6972.29 2472
6973.08 2581
6973.87 2520
6974.66 2547
6975.44 2464
6976.23 2473
6977.02 2505
6977.81 2462
6978.60 2618
6979.38 2741
6980.17 2788
6980.96 2908
6981.75 3061
6982.54 3457
6983.33 4034
6984.11 4501
6984.90 5541
6985.69 6295
6986.48 7477
6987.27 7923
6988.06 7995
6988.85 7683
6989.64 7013
6990.42 6367
6991.21 5378
6992.00 4710
6992.79 4087
6993.58 3700
6994.37 3476
6995.16 3338
6995.95 3318
6996.74 3543
6997.53 4059
6998.32 4837
6999.10 5810
6999.89 6622
7000.68 7161
7001.47 7594
7002.26 7784
7003.05 7400
7003.84 6900
7004.63 6030
7005.42 5301
7006.21 4396
7007.00 3927
7007.79 3363
7008.58 2912
7009.37 2825
7010.16 2497
7010.95 2456
7011.74 2560
7012.53 2632
7013.32 2737
7014.11 2906
7014.90 2802
7015.69 2794
7016.48 2700
7017.27 2518
7018.06 2393
7018.85 2351
7019.64 2246
7020.43 2176
7021.23 2178
7022.02 2145
7022.81 2033
7023.60 2103
7024.39 2443
7025.18 2472
7025.97 2435
7026.76 2534
7027.55 2448
7028.34 2286
7029.13 2272
7029.93 2380
7030.72 2271
7031.51 2273
7032.30 2106
7033.09 2018
7033.88 2108
7034.67 2093
7035.46 2121
7036.26 2100
7037.05 2032
7037.84 2143
7038.63 2202
7039.42 2376
7040.21 2354
7041.01 2306
7041.80 2472
7042.59 2422
7043.38 2258
7044.17 2160
7044.97 2069
7045.76 2025
7046.55 1948
7047.34 2039
7048.13 2192
7048.93 2328
7049.72 2551
7050.51 2537
7051.30 2564
7052.09 2629
7052.89 2670
7053.68 2547
7054.47 2284
7055.26 2214
7056.06 2080
7056.85 1908
7057.64 2005
7058.44 2012
7059.23 1963
7060.02 1850
7060.81 1871
7061.61 1971
7062.40 1945
7063.19 1831
7063.99 1866
7064.78 1973
7065.57 1975
7066.37 1964
7067.16 1906
7067.95 1920
7068.74 1980
7069.54 1947
7070.33 1825
7071.13 1914
7071.92 1832
7072.71 1899
7073.51 1850
7074.30 1868
7075.09 1837
7075.89 1848
7076.68 1804
7077.47 1814
7078.27 1661
7079.06 1608
7079.86 1792
7080.65 1755
7081.44 1681
7082.24 1657
7083.03 1648
7083.83 1713
7084.62 1651
7085.41 1766
7086.21 1707
7087.00 1720
7087.80 1795
7088.59 1753
7089.39 1746
7090.18 1787
7090.98 1764
7091.77 1733
7092.56 1650
7093.36 1649
7094.15 1528
7094.95 1519
7095.74 1526
7096.54 1585
7097.33 1476
7098.13 1444
7098.92 1501
7099.72 1519
7100.51 1405
7101.31 1337
7102.10 1419
7102.90 1290
7103.69 1394
7104.49 1401
7105.29 1339
7106.08 1402
7106.88 1324
7107.67 1321
7108.47 1360
7109.26 1350
7110.06 1243
7110.85 1273
7111.65 1283
7112.45 1235
7113.24 1272
7114.04 1250
7114.83 1314
7115.63 1295
7116.42 1255
7117.22 1322
7118.02 1251
7118.81 1225
7119.61 1182
7120.41 1302
7121.20 1246
7122.00 1254
7122.79 1247
7123.59 1201
7124.39 1172
7125.18 1243
7125.98 1271
7126.78 1265
7127.57 1183
7128.37 1134
7129.17 1203
7129.96 1219
7130.76 1267
7131.56 1304
7132.35 1214
7133.15 1238
7133.95 1251
7134.74 1228
7135.54 1153
7136.34 1232
7137.14 1131
7137.93 1133
7138.73 1152
7139.53 1150
7140.33 1250
7141.12 1176
7141.92 1132
7142.72 1058
7143.51 1107
7144.31 1184
7145.11 1175
7145.91 1227
7146.71 1145
7147.50 1134
7148.30 1202
7149.10 1198
7149.90 1262
7150.69 1155
7151.49 1108
7152.29 1138
7153.09 1103
7153.89 1145
7154.68 1121
7155.48 1077
7156.28 1145
7157.08 1148
7157.88 1121
7158.68 1212
7159.47 1135
7160.27 1120
7161.07 1087
7161.87 1099
7162.67 1060
7163.47 1036
7164.27 1028
7165.06 1049
7165.86 1070
7166.66 1055
7167.46 1083
7168.26 1060
7169.06 1062
7169.86 1044
7170.66 1012
7171.46 1031
7172.25 1112
7173.05 1144
7173.85 1027
7174.65 1084
7175.45 1062
7176.25 1115
7177.05 1017
7177.85 980
7178.65 988
7179.45 1041
7180.25 1138
7181.05 1159
7181.85 1113
7182.65 1175
7183.45 1251
7184.25 1225
7185.05 1268
7185.85 1268
7186.65 1158
7187.45 1223
7188.25 1171
7189.05 1183
7189.85 1081
7190.65 1106
7191.45 1057
7192.25 1022
7193.05 979
7193.85 1042
7194.65 1011
7195.45 991
7196.25 991
7197.05 1041
7197.85 993
7198.65 986
7199.45 983
7200.25 1031
7201.05 1038
7201.85 959
7202.65 1024
7203.46 985
7204.26 984
7205.06 969
7205.86 982
7206.66 944
7207.46 1038
7208.26 1058
7209.06 1029
7209.86 999
7210.66 983
7211.47 932
7212.27 1047
7213.07 977
7213.87 1046
7214.67 1001
7215.47 951
7216.27 972
7217.08 1001
7217.88 977
7218.68 991
7219.48 975
7220.28 968
7221.09 1002
7221.89 1011
7222.69 967
7223.49 923
7224.29 955
7225.10 948
7225.90 1024
7226.70 1045
7227.50 955
7228.30 924
7229.11 919
7229.91 898
7230.71 955
7231.51 1030
7232.32 1017
7233.12 1072
7233.92 1085
7234.72 1020
7235.53 1015
7236.33 978
7237.13 1066
7237.93 989
7238.74 1043
7239.54 1107
7240.34 1056
7241.15 1120
7241.95 1220
7242.75 1109
7243.55 1113
7244.36 1071
7245.16 1089
7245.96 1070
7246.77 1045
7247.57 1082
7248.37 1086
7249.18 1129
7249.98 1104
7250.78 1134
7251.59 1053
7252.39 1108
7253.20 1115
7254.00 1130
7254.80 1145
7255.61 1151
7256.41 1129
7257.21 1153
7258.02 1047
7258.82 1124
7259.63 1072
7260.43 1102
7261.23 1200
7262.04 1216
7262.84 1151
7263.65 1070
7264.45 1079
7265.26 1179
7266.06 1118
7266.86 1084
7267.67 1210
7268.47 1248
7269.28 1112
7270.08 1234
7270.89 1314
7271.69 1344
7272.50 1284
7273.30 1232
7274.11 1302
7274.91 1323
7275.71 1318
7276.52 1245
7277.32 1199
7278.13 1351
7278.93 1495
7279.74 1469
7280.55 1587
7281.35 1661
7282.16 1844
7282.96 2200
7283.77 2549
7284.57 2922
7285.38 3361
7286.18 3551
7286.99 3494
7287.79 3390
7288.60 3148
7289.40 2717
7290.21 2312
7291.02 2131
7291.82 1873
7292.63 1723
7293.43 1709
7294.24 1654
7295.05 1616
7295.85 1493
7296.66 1466
7297.46 1450
7298.27 1645
7299.08 1632
7299.88 1561
7300.69 1548
7301.49 1558
7302.30 1613
7303.11 1621
7303.91 1664
7304.72 1780
7305.53 1783
7306.33 1754
7307.14 1711
7307.95 1869
7308.75 1965
7309.56 2114
7310.37 2228
7311.17 2379
7311.98 2316
7312.79 2373
7313.59 2453
7314.40 2503
7315.21 2477
7316.02 2406
7316.82 2470
7317.63 2543
7318.44 2811
7319.24 3120
7320.05 3618
7320.86 4084
7321.67 4260
7322.47 4433
7323.28 4377
7324.09 4294
7324.90 3792
7325.70 3433
7326.51 3122
7327.32 2865
7328.13 2454
7328.94 2122
7329.74 2060
7330.55 1919
7331.36 1801
7332.17 1739
7332.98 1795
7333.78 1699
7334.59 1624
7335.40 1630
7336.21 1697
7337.02 1742
7337.82 1769
7338.63 1861
7339.44 1808
7340.25 1731
7341.06 1778
7341.87 1885
7342.68 1669
7343.48 1620
7344.29 1489
7345.10 1587
7345.91 1611
7346.72 1552
7347.53 1694
7348.34 1714
7349.15 1751
7349.95 1698
7350.76 1640
7351.57 1613
7352.38 1578
7353.19 1581
7354.00 1618
7354.81 1545
7355.62 1493
7356.43 1492
7357.24 1517
7358.05 1597
7358.86 1656
7359.67 1732
7360.48 1700
7361.29 1813
7362.09 1812
7362.90 1738
7363.71 1781
7364.52 1790
7365.33 1704
7366.14 1717
7366.95 1760
7367.76 1765
7368.57 1725
7369.38 1639
7370.19 1607
7371.00 1748
7371.81 1813
7372.62 1619
7373.43 1722
7374.25 1700
7375.06 1770
7375.87 1742
7376.68 1691
7377.49 1895
7378.30 2049
7379.11 2211
7379.92 2421
7380.73 2656
7381.54 2876
7382.35 3030
7383.16 3115
7383.97 3120
7384.78 2833
7385.59 2535
7386.41 2391
7387.22 2283
7388.03 2137
7388.84 1877
7389.65 1792
7390.46 1705
7391.27 1721
7392.08 1601
7392.89 1553
7393.71 1683
7394.52 1688
7395.33 1654
7396.14 1635
7396.95 1707
7397.76 1809
7398.58 1961
7399.39 2105
7400.20 2263
7401.01 2286
7401.82 2412
7402.63 2498
7403.45 2311
7404.26 2264
7405.07 2074
7405.88 2057
7406.69 2108
7407.51 2078
7408.32 2051
7409.13 2123
7409.94 1975
7410.76 1996
7411.57 1875
7412.38 1892
7413.19 1748
7414.01 1637
7414.82 1570
7415.63 1536
7416.44 1318
7417.26 1387
7418.07 1452
7418.88 1535
7419.69 1418
7420.51 1433
7421.32 1476
7422.13 1538
7422.95 1402
7423.76 1347
7424.57 1395
7425.39 1378
7426.20 1289
7427.01 1293
7427.83 1289
7428.64 1255
7429.45 1264
7430.27 1335
7431.08 1298
7431.89 1251
7432.71 1197
7433.52 1342
7434.33 1402
7435.15 1291
7435.96 1250
7436.77 1305
7437.59 1343
7438.40 1323
7439.22 1286
7440.03 1299
7440.84 1327
7441.66 1337
7442.47 1335
7443.29 1239
7444.10 1363
7444.91 1291
7445.73 1330
7446.54 1160
7447.36 1151
7448.17 1174
7448.99 1114
7449.80 1055
7450.62 1097
7451.43 1182
7452.24 1114
7453.06 1180
7453.87 1150
7454.69 1132
7455.50 1146
7456.32 1180
7457.13 1168
7457.95 1185
7458.76 1242
7459.58 1165
7460.39 1134
7461.21 1191
7462.02 1266
7462.84 1158
7463.65 1178
7464.47 1192
7465.28 1240
7466.10 1363
7466.92 1219
7467.73 1157
7468.55 1208
7469.36 1162
7470.18 1210
7470.99 1247
7471.81 1228
7472.62 1160
7473.44 1187
7474.26 1099
7475.07 1132
7475.89 1136
7476.70 1160
7477.52 1039
7478.34 1098
7479.15 1043
7479.97 1070
7480.78 1176
7481.60 1084
7482.42 1077
7483.23 1104
7484.05 1121
7484.87 1014
7485.68 1021
7486.50 1011
7487.32 1041
7488.13 987
7488.95 981
7489.76 995
7490.58 1080
7491.40 1092
7492.22 970
7493.03 983
7493.85 951
7494.67 933
7495.48 969
7496.30 960
7497.12 963
7497.93 991
7498.75 938
7499.57 945
7500.39 920
7501.20 986
7502.02 980
7502.84 1014
7503.66 988
7504.47 943
7505.29 982
7506.11 996
7506.93 1061
7507.74 963
7508.56 892
7509.38 948
7510.20 943
7511.01 881
7511.83 938
7512.65 943
7513.47 899
7514.29 895
7515.10 915
7515.92 852
7516.74 916
7517.56 1003
7518.38 959
7519.19 937
7520.01 894
7520.83 947
7521.65 877
7522.47 864
7523.29 906
7524.11 844
7524.92 930
7525.74 937
7526.56 896
7527.38 949
7528.20 991
7529.02 1016
7529.84 1030
7530.66 863
7531.47 935
7532.29 950
7533.11 964
7533.93 931
7534.75 822
7535.57 849
7536.39 929
7537.21 917
7538.03 894
7538.85 866
7539.67 930
7540.49 889
7541.31 906
7542.12 903
7542.94 874
7543.76 832
7544.58 962
7545.40 909
7546.22 862
7547.04 890
7547.86 906
7548.68 926
7549.50 849
7550.32 968
7551.14 870
7551.96 939
7552.78 935
7553.60 890
7554.42 917
7555.24 913
7556.06 938
7556.88 908
7557.70 910
7558.52 1026
7559.35 969
7560.17 951
7560.99 932
7561.81 979
7562.63 857
7563.45 844
7564.27 881
7565.09 876
7565.91 853
7566.73 889
7567.55 844
7568.37 871
7569.19 924
7570.02 957
7570.84 880
7571.66 818
7572.48 873
7573.30 880
7574.12 888
7574.94 909
7575.76 932
7576.59 905
7577.41 894
7578.23 832
7579.05 916
7579.87 845
7580.69 840
7581.51 876
7582.34 876
7583.16 934
7583.98 941
7584.80 929
7585.62 957
7586.45 901
7587.27 940
7588.09 990
7588.91 1003
7589.73 1042
7590.56 1033
7591.38 882
7592.20 1012
7593.02 983
7593.85 964
7594.67 875
7595.49 997
7596.31 1027
7597.14 939
7597.96 928
7598.78 949
7599.60 985
7600.43 974
7601.25 995
7602.07 960
7602.89 1099
7603.72 1183
7604.54 1229
7605.36 1230
7606.19 1287
7607.01 1273
7607.83 1259
7608.66 1173
7609.48 1192
7610.30 1216
7611.12 1142
7611.95 1085
7612.77 1068
7613.59 995
7614.42 1068
7615.24 1113
7616.07 1029
7616.89 1185
7617.71 1208
7618.54 1247
7619.36 1320
7620.18 1318
7621.01 1251
7621.83 1297
7622.66 1265
7623.48 1163
7624.30 1164
7625.13 1143
7625.95 1098
7626.78 1129
7627.60 1102
7628.42 1133
7629.25 1330
7630.07 1361
7630.90 1472
7631.72 1442
7632.55 1513
7633.37 1551
7634.19 1542
7635.02 1594
7635.84 1463
7636.67 1355
7637.49 1296
7638.32 1175
7639.14 1098
7639.97 1028
7640.79 1010
7641.62 1040
7642.44 984
7643.27 988
7644.09 908
7644.92 886
7645.74 936
7646.57 1064
7647.39 877
7648.22 992
7649.04 995
7649.87 940
7650.70 943
7651.52 928
7652.35 861
7653.17 846
7654.00 884
7654.82 824
7655.65 923
7656.47 885
7657.30 868
7658.13 832
7658.95 899
7659.78 927
7660.60 922
7661.43 903
7662.26 858
7663.08 919
7663.91 844
7664.73 891
7665.56 885
7666.39 841
7667.21 839
7668.04 916
7668.87 817
7669.69 883
7670.52 832
7671.35 846
7672.17 899
7673.00 980
7673.83 876
7674.65 909
7675.48 854
7676.31 809
7677.13 834
7677.96 893
7678.79 847
7679.61 781
7680.44 807
7681.27 790
7682.09 772
7682.92 847
7683.75 895
7684.58 841
7685.40 818
7686.23 832
7687.06 830
7687.89 922
7688.71 817
7689.54 827
7690.37 932
7691.20 853
7692.02 862
7692.85 893
7693.68 787
7694.51 853
7695.33 832
7696.16 887
7696.99 856
7697.82 893
7698.65 822
7699.47 932
7700.30 920
7701.13 882
7701.96 847
7702.79 819
7703.62 877
7704.44 845
7705.27 805
7706.10 845
7706.93 859
7707.76 855
7708.59 819
7709.41 779
7710.24 837
7711.07 808
7711.90 859
7712.73 823
7713.56 852
7714.39 820
7715.22 933
7716.05 853
7716.87 830
7717.70 772
7718.53 784
7719.36 765
7720.19 785
7721.02 808
7721.85 765
7722.68 786
7723.51 774
7724.34 760
7725.17 723
7726.00 767
7726.83 794
7727.66 795
7728.48 823
7729.31 836
7730.14 830
7730.97 816
7731.80 784
7732.63 760
7733.46 776
7734.29 760
7735.12 776
7735.95 811
7736.78 761
7737.61 756
7738.44 840
7739.27 811
7740.10 810
7740.93 766
7741.77 780
7742.60 751
7743.43 785
7744.26 773
7745.09 799
7745.92 942
7746.75 1038
7747.58 1002
7748.41 1067
7749.24 1122
7750.07 1148
7750.90 1096
7751.73 987
7752.56 962
7753.39 963
7754.23 931
7755.06 868
7755.89 835
7756.72 818
7757.55 875
7758.38 762
7759.21 769
7760.04 810
7760.88 792
7761.71 815
7762.54 820
7763.37 826
7764.20 787
7765.03 736
7765.86 826
7766.70 816
7767.53 730
7768.36 732
7769.19 745
7770.02 809
7770.86 731
7771.69 742
7772.52 759
7773.35 805
7774.18 842
7775.02 785
7775.85 838
7776.68 818
7777.51 807
7778.34 754
7779.18 784
7780.01 799
7780.84 769
7781.67 885
7782.51 817
7783.34 732
7784.17 751
7785.00 851
7785.84 846
7786.67 816
7787.50 845
7788.34 796
7789.17 749
7790.00 838
7790.83 856
7791.67 854
7792.50 806
7793.33 762
7794.17 849
7795.00 782
7795.83 746
7796.67 763
7797.50 811
7798.33 777
7799.17 750
7800.00 760
7800.83 844
7801.67 828
7802.50 864
7803.33 851
7804.17 817
7805.00 844
7805.84 886
7806.67 822
7807.50 917
7808.34 970
7809.17 901
7810.01 917
7810.84 914
7811.67 947
7812.51 920
7813.34 1000
7814.18 1065
7815.01 1069
7815.84 1015
7816.68 1064
7817.51 1110
7818.35 1174
7819.18 1117
7820.02 1009
7820.85 1018
7821.69 992
7822.52 1012
7823.36 972
7824.19 1018
7825.03 967
7825.86 994
7826.69 1068
7827.53 1200
7828.36 1196
7829.20 1128
7830.03 1096
7830.87 1131
7831.71 1067
7832.54 1037
7833.38 1014
7834.21 1104
7835.05 1158
7835.88 1224
7836.72 1166
7837.55 1143
7838.39 1142
7839.22 1143
7840.06 1165
7840.90 1168
7841.73 1150
7842.57 1050
7843.40 1030
7844.24 1065
7845.07 943
7845.91 1028
7846.75 891
7847.58 934
7848.42 934
7849.25 881
7850.09 889
7850.93 932
7851.76 900
7852.60 924
7853.44 938
7854.27 918
7855.11 964
7855.94 981
7856.78 969
7857.62 992
7858.45 938
7859.29 975
7860.13 1085
7860.96 1041
7861.80 961
7862.64 987
7863.47 933
7864.31 908
7865.15 957
7865.99 999
7866.82 961
7867.66 953
7868.50 909
7869.33 919
7870.17 897
7871.01 1048
7871.85 1009
7872.68 968
7873.52 950
7874.36 967
7875.20 963
7876.03 975
7876.87 1009
7877.71 1091
7878.55 1177
7879.38 1130
7880.22 1176
7881.06 1062
7881.90 1066
7882.74 979
7883.57 991
7884.41 1057
7885.25 1022
7886.09 972
7886.93 954
7887.76 922
7888.60 926
7889.44 999
7890.28 1051
7891.12 1062
7891.96 1102
7892.79 1115
7893.63 1163
7894.47 1138
7895.31 1024
7896.15 1124
7896.99 994
7897.83 918
7898.66 1054
7899.50 1024
7900.34 976
7901.18 982
7902.02 891
7902.86 908
7903.70 960
7904.54 971
7905.38 934
7906.21 939
7907.05 949
7907.89 889
7908.73 927
7909.57 935
7910.41 954
7911.25 999
7912.09 913
7912.93 886
7913.77 950
7914.61 1046
7915.45 1087
7916.29 1099
7917.13 1070
7917.97 1080
7918.81 1088
7919.65 1143
7920.49 1123
7921.33 1054
7922.17 1026
7923.01 1016
7923.85 998
7924.69 1007
7925.53 896
7926.37 912
7927.21 843
7928.05 866
7928.89 893
7929.73 860
7930.57 800
7931.41 826
7932.25 924
7933.09 886
7933.93 822
7934.77 881
7935.61 875
7936.45 844
7937.29 872
7938.14 836
7938.98 751
7939.82 827
7940.66 849
7941.50 891
7942.34 826
7943.18 854
7944.02 908
7944.86 945
7945.70 911
7946.55 933
7947.39 924
7948.23 871
7949.07 855
7949.91 892
7950.75 848
7951.59 887
7952.44 891
7953.28 953
7954.12 938
7954.96 949
7955.80 1002
7956.65 914
7957.49 943
7958.33 966
7959.17 957
7960.01 1025
7960.86 1036
7961.70 975
7962.54 1018
7963.38 974
7964.22 1013
7965.07 1096
7965.91 1094
7966.75 1133
7967.59 1135
7968.44 1227
7969.28 1229
7970.12 1160
7970.96 1077
7971.81 1047
7972.65 1051
7973.49 1027
7974.33 1038
7975.18 896
7976.02 929
7976.86 866
7977.71 902
7978.55 910
7979.39 861
7980.23 924
7981.08 944
7981.92 845
7982.76 973
7983.61 958
7984.45 908
7985.29 833
7986.14 832
7986.98 789
7987.82 812
7988.67 886
7989.51 810
7990.36 833
7991.20 848
7992.04 803
7992.89 794
7993.73 792
7994.57 766
7995.42 834
7996.26 815
7997.11 741
7997.95 761
7998.79 777
7999.64 742
8000.48 702
8001.33 743
8002.17 715
8003.01 765
8003.86 799
8004.70 751
8005.55 738
8006.39 760
8007.24 694
8008.08 797
8008.93 760
8009.77 725
8010.62 747
8011.46 709
8012.30 747
8013.15 782
8013.99 697
8014.84 738
8015.68 740
8016.53 712
8017.37 716
8018.22 685
8019.06 727
8019.91 686
8020.76 720
8021.60 694
8022.45 737
8023.29 735
8024.14 776
8024.98 722
8025.83 632
8026.67 656
8027.52 757
8028.36 747
8029.21 774
8030.06 750
8030.90 684
8031.75 836
8032.59 779
8033.44 699
8034.28 762
8035.13 731
8035.98 689
8036.82 798
8037.67 716
8038.52 822
8039.36 741
8040.21 707
8041.05 685
8041.90 683
8042.75 699
8043.59 664
8044.44 687
8045.29 689
8046.13 723
8046.98 688
8047.83 696
8048.67 740
8049.52 747
8050.37 700
8051.21 684
8052.06 712
8052.91 721
8053.75 705
8054.60 765
8055.45 707
8056.30 684
8057.14 762
8057.99 707
8058.84 698
8059.68 678
8060.53 735
8061.38 736
8062.23 685
8063.07 679
8063.92 660
8064.77 744
8065.62 758
8066.46 666
8067.31 746
8068.16 712
8069.01 666
8069.85 668
8070.70 688
8071.55 675
8072.40 636
8073.25 668
8074.09 609
8074.94 696
8075.79 659
8076.64 736
8077.49 652
8078.34 674
8079.18 639
8080.03 638
8080.88 689
8081.73 718
8082.58 693
8083.43 695
8084.27 628
8085.12 663
8085.97 652
8086.82 580
8087.67 665
8088.52 628
8089.37 696
8090.22 660
8091.06 685
8091.91 661
8092.76 631
8093.61 619
8094.46 621
8095.31 613
8096.16 646
8097.01 637
8097.86 663
8098.71 665
8099.56 569
8100.41 589
8101.26 682
8102.11 705
8102.95 657
8103.80 673
8104.65 649
8105.50 710
8106.35 656
8107.20 680
8108.05 728
8108.90 724
8109.75 727
8110.60 727
8111.45 682
8112.30 629
8113.15 639
8114.00 614
8114.85 674
8115.70 641
8116.55 697
8117.40 691
8118.25 759
8119.10 711
8119.96 756
8120.81 798
8121.66 783
8122.51 817
8123.36 751
8124.21 817
8125.06 741
8125.91 688
8126.76 704
8127.61 778
8128.46 648
8129.31 668
8130.16 641
8131.02 702
8131.87 692
8132.72 658
8133.57 699
8134.42 717
8135.27 762
8136.12 698
8136.97 734
8137.83 742
8138.68 757
8139.53 758
8140.38 766
8141.23 801
8142.08 859
8142.93 812
8143.79 857
8144.64 908
8145.49 936
8146.34 858
8147.19 832
8148.05 838
8148.90 867
8149.75 849
8150.60 808
8151.45 818
8152.31 742
8153.16 805
8154.01 869
8154.86 927
8155.71 1001
8156.57 1045
8157.42 970
8158.27 1019
8159.12 880
8159.98 802
8160.83 813
8161.68 779
8162.54 793
8163.39 779
8164.24 811
8165.09 817
8165.95 767
8166.80 763
8167.65 815
8168.51 751
8169.36 789
8170.21 761
8171.06 755
8171.92 750
8172.77 793
8173.62 721
8174.48 745
8175.33 763
8176.18 723
8177.04 807
8177.89 757
8178.74 691
8179.60 691
8180.45 740
8181.31 702
8182.16 693
8183.01 687
8183.87 705
8184.72 671
8185.57 616
8186.43 685
8187.28 715
8188.14 723
8188.99 689
8189.84 681
8190.70 627
8191.55 637
8192.41 665
8193.26 634
8194.12 659
8194.97 654
8195.83 627
8196.68 745
8197.53 693
8198.39 629
8199.24 644
8200.10 693
8200.95 691
8201.81 653
8202.66 721
8203.52 698
8204.37 752
8205.23 648
8206.08 703
8206.94 636
8207.79 658
8208.65 677
8209.50 724
8210.36 738
8211.21 682
8212.07 700
8212.92 777
8213.78 693
8214.63 590
8215.49 684
8216.34 742
8217.20 674
8218.06 678
8218.91 643
8219.77 650
8220.62 733
8221.48 755
8222.33 820
8223.19 751
8224.05 780
8224.90 759
8225.76 715
8226.61 721
8227.47 672
8228.33 708
8229.18 691
8230.04 666
8230.90 642
8231.75 707
8232.61 640
8233.46 643
8234.32 631
8235.18 652
8236.03 648
8236.89 622
8237.75 649
8238.60 737
8239.46 624
8240.32 658
8241.17 605
8242.03 653
8242.89 649
8243.74 621
8244.60 679
8245.46 701
8246.32 669
8247.17 650
8248.03 688
8248.89 698
8249.74 754
8250.60 679
8251.46 677
8252.32 613
8253.17 705
8254.03 639
8254.89 656
8255.75 701
8256.60 668
8257.46 695
8258.32 700
8259.18 708
8260.04 696
8260.89 724
8261.75 650
8262.61 710
8263.47 658
8264.32 690
8265.18 619
8266.04 654
8266.90 680
8267.76 683
8268.62 645
8269.47 600
8270.33 668
8271.19 654
8272.05 724
8272.91 668
8273.77 692
8274.62 665
8275.48 621
8276.34 642
8277.20 761
8278.06 703
8278.92 642
8279.78 667
8280.64 641
8281.49 716
8282.35 689
8283.21 640
8284.07 662
8284.93 694
8285.79 722
8286.65 764
8287.51 731
8288.37 749
8289.23 776
8290.09 749
8290.95 725
8291.80 694
8292.66 708
8293.52 843
8294.38 843
8295.24 868
8296.10 862
8296.96 772
8297.82 787
8298.68 733
8299.54 786
8300.40 782
8301.26 792
8302.12 718
8302.98 833
8303.84 801
8304.70 792
8305.56 792
8306.42 745
8307.28 772
8308.14 699
8309.00 758
8309.86 772
8310.72 771
8311.58 756
8312.44 749
8313.31 722
8314.17 743
8315.03 770
8315.89 743
8316.75 745
8317.61 818
8318.47 823
8319.33 845
8320.19 777
8321.05 739
8321.91 731
8322.77 652
8323.64 757
8324.50 714
8325.36 749
8326.22 698
8327.08 652
8327.94 704
8328.80 689
8329.66 789
8330.53 753
8331.39 762
8332.25 731
8333.11 732
8333.97 757
8334.83 715
8335.70 688
8336.56 746
8337.42 742
8338.28 744
8339.14 647
8340.00 721
8340.87 718
8341.73 703
8342.59 686
8343.45 729
8344.32 804
8345.18 752
8346.04 743
8346.90 768
8347.76 767
8348.63 721
8349.49 706
8350.35 734
8351.21 701
8352.08 716
8352.94 719
8353.80 762
8354.66 712
8355.53 702
8356.39 758
8357.25 733
8358.12 725
8358.98 715
8359.84 721
8360.71 806
8361.57 765
8362.43 763
8363.29 743
8364.16 753
8365.02 687
8365.88 767
8366.75 777
8367.61 721
8368.47 688
8369.34 753
8370.20 740
8371.06 743
8371.93 785
8372.79 721
8373.66 761
8374.52 712
8375.38 692
8376.25 710
8377.11 760
8377.97 743
8378.84 747
8379.70 723
8380.57 720
8381.43 761
8382.30 763
8383.16 812
8384.02 840
8384.89 800
8385.75 867
8386.62 793
8387.48 807
8388.35 795
8389.21 764
8390.07 758
8390.94 758
8391.80 741
8392.67 777
8393.53 730
8394.40 775
8395.26 797
8396.13 740
8396.99 795
8397.86 830
8398.72 798
8399.59 761
8400.45 803
8401.32 808
8402.18 825
8403.05 829
8403.91 814
8404.78 795
8405.64 851
8406.51 873
8407.37 875
8408.24 891
8409.11 848
8409.97 880
8410.84 847
8411.70 900
8412.57 880
8413.43 903
8414.30 921
8415.17 815
8416.03 901
8416.90 927
8417.76 886
8418.63 863
8419.50 825
8420.36 849
8421.23 940
8422.09 993
8422.96 936
8423.83 942
8424.69 969
8425.56 1025
8426.43 1004
8427.29 1067
8428.16 1054
8429.02 1051
8429.89 1098
8430.76 1100
8431.62 1176
8432.49 1087
8433.36 1185
8434.23 1124
8435.09 1077
8435.96 1091
8436.83 1189
8437.69 1235
8438.56 1182
8439.43 1227
8440.29 1284
8441.16 1368
8442.03 1387
8442.90 1572
8443.76 1578
8444.63 1574
8445.50 1572
8446.37 1601
8447.23 1615
8448.10 1565
8448.97 1487
8449.84 1551
8450.70 1575
8451.57 1635
8452.44 1694
8453.31 1856
8454.17 1953
8455.04 2243
8455.91 2663
8456.78 2872
8457.65 3080
8458.51 3038
8459.38 3088
8460.25 2955
8461.12 2702
8461.99 2343
8462.86 2143
8463.72 2109
8464.59 1898
8465.46 1790
8466.33 1965
8467.20 2150
8468.07 2534
8468.93 3135
8469.80 3858
8470.67 4748
8471.54 5114
8472.41 5173
8473.28 4897
8474.15 4408
8475.02 3899
8475.89 3334
8476.75 2787
8477.62 2367
8478.49 1918
8479.36 1736
8480.23 1582
8481.10 1506
8481.97 1396
8482.84 1374
8483.71 1371
8484.58 1288
8485.45 1316
8486.32 1222
8487.19 1252
8488.06 1283
8488.92 1268
8489.79 1256
8490.66 1169
8491.53 1144
8492.40 1132
8493.27 1216
8494.14 1220
8495.01 1220
8495.88 1233
8496.75 1298
8497.62 1194
8498.49 1336
8499.36 1309
8500.23 1329
8501.10 1231
8501.97 1154
8502.85 1149
8503.72 1145
8504.59 1116
8505.46 1182
8506.33 1137
8507.20 1289
8508.07 1528
8508.94 1483
8509.81 1508
8510.68 1490
8511.55 1508
8512.42 1429
8513.29 1325
8514.16 1253
8515.03 1266
8515.91 1223
8516.78 1206
8517.65 1149
8518.52 1152
8519.39 1056
8520.26 1033
8521.13 1048
8522.00 1102
8522.88 1113
8523.75 1159
8524.62 1068
8525.49 1051
8526.36 1098
8527.23 1112
8528.10 1090
8528.98 1138
8529.85 1183
8530.72 1135
8531.59 1175
8532.46 1215
8533.34 1200
8534.21 1247
8535.08 1257
8535.95 1156
8536.82 1165
8537.70 1182
8538.57 1271
8539.44 1198
8540.31 1191
8541.18 1156
8542.06 1149
8542.93 1135
8543.80 1113
8544.67 1127
8545.55 1163
8546.42 1214
8547.29 1262
8548.17 1315
8549.04 1276
8549.91 1160
8550.78 1242
8551.66 1274
8552.53 1357
8553.40 1354
8554.28 1414
8555.15 1481
8556.02 1535
8556.89 1444
8557.77 1429
8558.64 1229
8559.51 1245
8560.39 1215
8561.26 1116
8562.13 1095
8563.01 1096
8563.88 1013
8564.75 984
8565.63 955
8566.50 1002
8567.38 958
8568.25 1015
8569.12 963
8570.00 878
8570.87 1001
8571.74 961
8572.62 968
8573.49 987
8574.37 993
8575.24 951
8576.11 966
8576.99 902
8577.86 931
8578.74 913
8579.61 940
8580.49 906
8581.36 893
8582.23 882
8583.11 867
8583.98 873
8584.86 884
8585.73 941
8586.61 922
8587.48 940
8588.36 904
8589.23 896
8590.11 838
8590.98 893
8591.86 838
8592.73 882
8593.61 986
8594.48 913
8595.36 881
8596.23 803
8597.11 863
8597.98 825
8598.86 935
8599.73 845
8600.61 843
8601.48 815
8602.36 866
8603.23 926
8604.11 879
8604.99 834
8605.86 846
8606.74 857
8607.61 927
8608.49 919
8609.36 932
8610.24 867
8611.12 935
8611.99 861
8612.87 958
8613.74 964
8614.62 1010
8615.50 1009
8616.37 947
8617.25 937
8618.12 958
8619.00 995
8619.88 962
8620.75 918
8621.63 951
8622.51 894
8623.38 968
8624.26 975
8625.14 1014
8626.01 1061
8626.89 1024
8627.77 1044
8628.64 1068
8629.52 1013
8630.40 1012
8631.27 1034
8632.15 1058
8633.03 1021
8633.90 1064
8634.78 1077
8635.66 1050
8636.54 1099
8637.41 1010
8638.29 1065
8639.17 1111
8640.05 1098
8640.92 1104
8641.80 1140
8642.68 1077
8643.55 1110
8644.43 1157
8645.31 1134
8646.19 1164
8647.07 1156
8647.94 1123
8648.82 1147
8649.70 1207
8650.58 1179
8651.45 1266
8652.33 1210
8653.21 1168
8654.09 1157
8654.97 1293
8655.85 1237
8656.72 1262
8657.60 1212
8658.48 1286
8659.36 1344
8660.24 1346
8661.12 1261
8661.99 1262
8662.87 1339
8663.75 1321
8664.63 1362
8665.51 1232
8666.39 1146
8667.27 1241
8668.14 1317
8669.02 1379
8669.90 1453
8670.78 1579
8671.66 1745
8672.54 1979
8673.42 2169
8674.30 2462
8675.18 2511
8676.06 2694
8676.94 2751
8677.81 2675
8678.69 2387
8679.57 2338
8680.45 2001
8681.33 1773
8682.21 1627
8683.09 1633
8683.97 1479
8684.85 1532
8685.73 1393
8686.61 1389
8687.49 1440
8688.37 1530
8689.25 1777
8690.13 1964
8691.01 2454
8691.89 2943
8692.77 3458
8693.65 3820
8694.53 3959
8695.41 3774
8696.29 3386
8697.17 3116
8698.05 2795
8698.93 2370
8699.81 1940
8700.69 1733
8701.57 1520
8702.45 1408
8703.33 1400
8704.21 1276
8705.09 1189
8705.98 1148
8706.86 1103
8707.74 1147
8708.62 1132
8709.50 1094
8710.38 1121
8711.26 1133
8712.14 1126
8713.02 1138
8713.90 1107
8714.79 1128
8715.67 1070
8716.55 1005
8717.43 1017
8718.31 1017
8719.19 1050
8720.07 1076
8720.95 1014
8721.84 977
8722.72 1068
8723.60 956
8724.48 974
8725.36 1024
8726.24 1064
8727.13 1030
8728.01 1083
8728.89 1119
8729.77 1132
8730.65 1166
8731.54 1232
8732.42 1247
8733.30 1297
8734.18 1225
8735.06 1175
8735.95 1106
8736.83 1071
8737.71 1076
8738.59 930
8739.48 939
8740.36 1107
8741.24 1045
8742.12 954
8743.01 898
8743.89 875
8744.77 968
8745.65 957
8746.54 980
8747.42 1013
8748.30 912
8749.19 936
8750.07 982
8750.95 1002
8751.83 969
8752.72 960
8753.60 933
8754.48 944
8755.37 970
8756.25 982
8757.13 1012
8758.02 1020
8758.90 1000
8759.78 1021
8760.67 1045
8761.55 1024
8762.43 976
8763.32 949
8764.20 1008
8765.09 1024
8765.97 1063
8766.85 1140
8767.74 1039
8768.62 1003
8769.51 1071
8770.39 1096
8771.27 1092
8772.16 1188
8773.04 1208
8773.93 1165
8774.81 1080
8775.69 992
8776.58 1017
8777.46 964
8778.35 944
8779.23 991
8780.12 955
8781.00 884
8781.89 909
8782.77 948
8783.65 887
8784.54 871
8785.42 896
8786.31 916
8787.19 893
8788.08 874
8788.96 899
8789.85 910
8790.73 967
8791.62 914
8792.50 1017
8793.39 986
8794.27 1043
8795.16 964
8796.04 812
8796.93 904
8797.82 891
8798.70 895
8799.59 897
8800.47 883
8801.36 918
8802.24 922
8803.13 922
8804.01 926
8804.90 963
8805.79 1005
8806.67 998
8807.56 975
8808.44 892
8809.33 915
8810.22 904
8811.10 938
8811.99 912
8812.87 859
8813.76 801
8814.65 815
8815.53 818
8816.42 842
8817.30 834
8818.19 835
8819.08 908
8819.96 822
8820.85 789
8821.74 839
8822.62 843
8823.51 768
8824.40 838
8825.28 835
8826.17 818
8827.06 891
8827.94 810
8828.83 878
8829.72 838
8830.61 823
8831.49 805
8832.38 818
8833.27 779
8834.15 733
8835.04 827
8835.93 801
8836.82 830
8837.70 777
8838.59 763
8839.48 762
8840.37 798
8841.25 765
8842.14 799
8843.03 841
8843.92 772
8844.80 830
8845.69 742
8846.58 735
8847.47 778
8848.36 817
8849.24 718
8850.13 672
8851.02 738
8851.91 802
8852.80 798
8853.68 692
8854.57 686
8855.46 708
8856.35 750
8857.24 718
8858.13 711
8859.01 721
8859.90 657
8860.79 638
8861.68 679
8862.57 718
8863.46 722
8864.35 688
8865.23 698
8866.12 718
8867.01 711
8867.90 658
8868.79 697
8869.68 682
8870.57 665
8871.46 658
8872.35 669
8873.24 678
8874.12 640
8875.01 617
8875.90 624
8876.79 671
8877.68 678
8878.57 649
8879.46 665
8880.35 694
8881.24 663
8882.13 608
8883.02 655
8883.91 690
8884.80 695
8885.69 684
8886.58 706
8887.47 675
8888.36 722
8889.25 706
8890.14 684
8891.03 647
8891.92 609
8892.81 573
8893.70 615
8894.59 653
8895.48 642
8896.37 621
8897.26 594
8898.15 597
8899.04 614
8899.93 606
8900.82 599
8901.71 587
8902.60 599
8903.49 626
8904.38 656
8905.28 631
8906.17 690
8907.06 626
8907.95 599
8908.84 579
8909.73 619
8910.62 567
8911.51 600
8912.40 618
8913.29 641
8914.19 610
8915.08 630
8915.97 595
8916.86 586
8917.75 611
8918.64 591
8919.53 620
8920.43 663
8921.32 632
8922.21 612
8923.10 625
8923.99 570
8924.88 604
8925.78 585
8926.67 600
8927.56 605
8928.45 568
8929.34 636
8930.24 606
8931.13 604
8932.02 529
8932.91 546
8933.80 595
8934.70 647
8935.59 635
8936.48 613
8937.37 594
8938.27 578
8939.16 566
8940.05 532
8940.94 560
8941.84 573
8942.73 627
8943.62 577
8944.51 545
8945.41 567
8946.30 573
8947.19 587
8948.09 646
8948.98 567
8949.87 500
8950.77 602
8951.66 638
8952.55 589
8953.44 577
8954.34 543
8955.23 580
8956.12 534
8957.02 552
8957.91 587
8958.80 688
8959.70 605
8960.59 599
8961.49 580
8962.38 554
8963.27 644
8964.17 621
8965.06 597
8965.95 621
8966.85 608
8967.74 594
8968.64 567
8969.53 590
8970.42 564
8971.32 550
8972.21 621
8973.11 630
8974.00 551
8974.90 566
8975.79 538
8976.68 607
8977.58 586
8978.47 574
8979.37 600
8980.26 596
8981.16 585
8982.05 553
8982.95 606
8983.84 542
8984.74 515
8985.63 565
8986.52 554
8987.42 552
8988.31 548
8989.21 613
8990.10 558
8991.00 546
8991.89 500
8992.79 536
8993.69 528
8994.58 547
8995.48 547
8996.37 513
8997.27 549
8998.16 551
8999.06 532
8999.95 538
9000.85 576
9001.74 561
9002.64 555
9003.54 568
9004.43 498
9005.33 533
9006.22 542
9007.12 532
9008.01 560
9008.91 546
9009.81 526
9010.70 522
9011.60 495
9012.50 506
9013.39 466
9014.29 505
9015.18 548
9016.08 520
9016.98 541
9017.87 536
9018.77 468
9019.67 480
9020.56 525
9021.46 524
9022.36 478
9023.25 520
9024.15 533
9025.05 507
9025.94 494
9026.84 493
9027.74 575
9028.63 527
9029.53 485
9030.43 505
9031.32 491
9032.22 498
9033.12 494
9034.02 540
9034.91 515
9035.81 475
9036.71 496
9037.61 516
9038.50 480
9039.40 554
9040.30 510
9041.20 524
9042.09 456
9042.99 468
9043.89 524
9044.79 505
9045.68 531
9046.58 535
9047.48 530
9048.38 542
9049.28 538
9050.17 457
9051.07 504
9051.97 518
9052.87 536
9053.77 553
9054.66 504
9055.56 506
9056.46 499
9057.36 565
9058.26 524
9059.16 526
9060.06 512
9060.95 574
9061.85 552
9062.75 524
9063.65 503
9064.55 512
9065.45 515
9066.35 497
9067.25 494
9068.14 479
9069.04 423
9069.94 477
9070.84 524
9071.74 534
9072.64 554
9073.54 522
9074.44 548
9075.34 529
9076.24 526
9077.14 494
9078.04 516
9078.93 542
9079.83 520
9080.73 480
9081.63 509
9082.53 520
9083.43 561
9084.33 550
9085.23 544
9086.13 491
9087.03 510
9087.93 594
9088.83 546
9089.73 566
9090.63 540
9091.53 595
9092.43 570
9093.33 538
9094.23 524
9095.13 568
9096.03 503
9096.93 539
9097.83 562
9098.73 550
9099.63 561
9100.54 579
9101.44 548
9102.34 564
9103.24 529
9104.14 527
9105.04 498
9105.94 475
9106.84 520
9107.74 513
9108.64 562
9109.54 541
9110.44 501
9111.35 451
9112.25 510
9113.15 525
9114.05 548
9114.95 543
9115.85 558
9116.75 501
9117.65 520
9118.56 507
9119.46 553
9120.36 547
9121.26 509
9122.16 496
9123.06 500
9123.97 488
9124.87 570
9125.77 510
9126.67 530
9127.57 511
9128.47 497
9129.38 516
9130.28 510
9131.18 472
9132.08 520
9132.98 507
9133.89 498
9134.79 546
9135.69 541
9136.59 498
9137.50 531
9138.40 527
9139.30 501
9140.20 513
9141.11 525
9142.01 548
9142.91 544
9143.81 517
9144.72 519
9145.62 526
9146.52 504
9147.42 502
9148.33 525
9149.23 552
9150.13 540
9151.04 518
9151.94 503
9152.84 472
9153.75 510
9154.65 513
9155.55 484
9156.46 490
9157.36 478
9158.26 527
9159.17 516
9160.07 509
9160.97 524
9161.88 512
9162.78 583
9163.68 506
9164.59 511
9165.49 501
9166.40 477
9167.30 500
9168.20 507
9169.11 543
9170.01 560
9170.92 583
9171.82 549
9172.72 483
9173.63 466
9174.53 497
9175.44 491
9176.34 497
9177.24 499
9178.15 510
9179.05 549
9179.96 567
9180.86 545
9181.77 487
9182.67 555
9183.58 525
9184.48 500
9185.39 465
9186.29 503
9187.20 505
9188.10 483
9189.01 495
9189.91 532
9190.82 526
9191.72 485
9192.63 490
9193.53 525
9194.44 545
9195.34 532
9196.25 522
9197.15 525
9198.06 515
9198.96 508
9199.87 546
9200.77 527
9201.68 524
9202.58 555
9203.49 504
9204.40 422
9205.30 517
9206.21 558
9207.11 514
9208.02 492
9208.92 496
9209.83 477
9210.74 516
9211.64 498
9212.55 480
9213.45 499
9214.36 565
9215.27 594
9216.17 567
9217.08 560
9217.99 525
9218.89 603
9219.80 582
9220.71 529
9221.61 563
9222.52 560
9223.43 545
9224.33 577
9225.24 565
9226.15 506
9227.05 512
9227.96 547
9228.87 539
9229.77 520
9230.68 487
9231.59 493
9232.49 495
9233.40 518
9234.31 478
9235.22 465
9236.12 514
9237.03 532
9237.94 469
9238.84 484
9239.75 523
9240.66 527
9241.57 505
9242.47 473
9243.38 532
9244.29 530
9245.20 530
9246.11 505
9247.01 508
9247.92 514
9248.83 530
9249.74 521
9250.64 549
9251.55 466
9252.46 461
9253.37 493
9254.28 504
9255.19 489
9256.09 488
9257.00 492
9257.91 520
9258.82 535
9259.73 482
9260.64 517
9261.54 524
9262.45 533
9263.36 483
9264.27 514
9265.18 502
9266.09 514
9267.00 537
9267.90 553
9268.81 527
9269.72 514
9270.63 511
9271.54 547
9272.45 488
9273.36 431
9274.27 476
9275.18 440
9276.09 490
9277.00 479
9277.90 467
9278.81 469
9279.72 511
9280.63 493
9281.54 467
9282.45 480
9283.36 553
9284.27 516
9285.18 549
9286.09 494
9287.00 485
9287.91 513
9288.82 510
9289.73 528
9290.64 544
9291.55 549
9292.46 468
9293.37 495
9294.28 475
9295.19 547
9296.10 561
9297.01 563
9297.92 529
9298.83 513
9299.74 461
9300.65 512
9301.56 566
9302.47 541
9303.38 556
9304.29 521
9305.20 595
9306.12 575
9307.03 576
9307.94 577
9308.85 612
9309.76 635
9310.67 619
9311.58 616
9312.49 627
9313.40 634
9314.31 594
9315.22 582
9316.14 554
9317.05 526
9317.96 490
9318.87 538
9319.78 486
9320.69 541
9321.60 511
9322.52 537
9323.43 493
9324.34 529
9325.25 499
9326.16 544
9327.07 551
9327.99 519
9328.90 521
9329.81 562
9330.72 559
9331.63 489
9332.54 566
9333.46 516
9334.37 521
9335.28 496
9336.19 520
9337.11 481
9338.02 497
9338.93 522
9339.84 509
9340.75 444
9341.67 560
9342.58 550
9343.49 553
9344.40 517
9345.32 529
9346.23 536
9347.14 495
9348.06 519
9348.97 481
9349.88 510
9350.79 482
9351.71 487
9352.62 435
9353.53 486
9354.45 444
9355.36 467
9356.27 530
9357.19 511
9358.10 517
9359.01 494
9359.93 455
9360.84 424
9361.75 472
9362.67 527
9363.58 535
9364.49 536
9365.41 520
9366.32 498
9367.23 534
9368.15 512
9369.06 500
9369.97 472
9370.89 464
9371.80 506
9372.72 452
9373.63 456
9374.54 493
9375.46 489
9376.37 503
9377.29 495
9378.20 497
9379.12 503
9380.03 454
9380.94 497
9381.86 493
9382.77 498
9383.69 522
9384.60 520
9385.52 438
9386.43 487
9387.35 561
9388.26 496
9389.18 556
9390.09 530
9391.01 557
9391.92 563
9392.84 539
9393.75 569
9394.67 621
9395.58 576
9396.50 590
9397.41 544
9398.33 551
9399.24 563
9400.16 618
9401.07 533
9401.99 574
9402.90 553
9403.82 509
9404.73 524
9405.65 526
9406.56 579
9407.48 526
9408.40 517
9409.31 535
9410.23 503
9411.14 558
9412.06 510
9412.98 477
9413.89 562
9414.81 554
9415.72 590
9416.64 549
9417.56 547
9418.47 531
9419.39 531
9420.30 555
9421.22 500
9422.14 530
9423.05 499
9423.97 529
9424.89 495
9425.80 581
9426.72 552
9427.64 523
9428.55 535
9429.47 491
9430.39 523
9431.30 520
9432.22 527
9433.14 521
9434.05 534
9434.97 573
9435.89 505
9436.80 471
9437.72 529
9438.64 515
9439.56 551
9440.47 513
9441.39 586
9442.31 539
9443.23 482
9444.14 539
9445.06 526
9445.98 509
9446.90 523
9447.81 481
9448.73 497
9449.65 552
9450.57 527
9451.48 548
9452.40 522
9453.32 579
9454.24 595
9455.16 638
9456.07 566
9456.99 576
9457.91 643
9458.83 612
9459.75 560
9460.66 558
9461.58 570
9462.50 589
9463.42 551
9464.34 533
9465.26 587
9466.18 555
9467.09 621
9468.01 580
9468.93 534
9469.85 529
9470.77 542
9471.69 577
9472.61 569
9473.53 550
9474.44 530
9475.36 554
9476.28 541
9477.20 548
9478.12 561
9479.04 557
9479.96 592
9480.88 606
9481.80 585
9482.72 578
9483.64 593
9484.56 645
9485.47 574
9486.39 615
9487.31 611
9488.23 586
9489.15 576
9490.07 581
9490.99 505
9491.91 521
9492.83 586
9493.75 537
9494.67 544
9495.59 585
9496.51 575
9497.43 568
9498.35 568
9499.27 545
9500.19 616
9501.11 626
9502.03 601
9502.95 594
9503.87 565
9504.79 581
9505.71 532
9506.63 585
9507.56 561
9508.48 579
9509.40 582
9510.32 617
9511.24 557
9512.16 627
9513.08 608
9514.00 684
9514.92 603
9515.84 565
9516.76 642
9517.68 678
9518.61 672
9519.53 632
9520.45 634
9521.37 641
9522.29 635
9523.21 629
9524.13 613
9525.05 612
9525.98 685
9526.90 683
9527.82 713
9528.74 710
9529.66 805
9530.58 802
9531.50 893
9532.43 1027
9533.35 1046
9534.27 1077
9535.19 1015
9536.11 1049
9537.04 997
9537.96 955
9538.88 899
9539.80 797
9540.72 808
9541.65 776
9542.57 750
9543.49 717
9544.41 744
9545.34 671
9546.26 614
9547.18 672
9548.10 596
9549.03 659
9549.95 638
9550.87 685
9551.79 663
9552.72 608
9553.64 620
9554.56 647
9555.48 663
9556.41 666
9557.33 684
9558.25 766
9559.18 762
9560.10 674
9561.02 741
9561.95 703
9562.87 665
9563.79 660
9564.72 654
9565.64 683
9566.56 660
9567.49 681
9568.41 671
9569.33 647
9570.26 663
9571.18 629
9572.10 662
9573.03 712
9573.95 646
9574.88 643
9575.80 642
9576.72 644
9577.65 651
9578.57 572
9579.49 603
9580.42 617
9581.34 613
9582.27 577
9583.19 586
9584.12 567
9585.04 559
9585.96 549
9586.89 588
9587.81 604
9588.74 649
9589.66 610
9590.59 621
9591.51 673
9592.44 675
9593.36 606
9594.29 609
9595.21 641
9596.14 664
9597.06 622
9597.98 586
9598.91 631
9599.83 668
9600.76 664
9601.68 668
9602.61 611
9603.54 566
9604.46 657
9605.39 643
9606.31 628
9607.24 651
9608.16 661
9609.09 713
9610.01 663
9610.94 695
9611.86 660
9612.79 654
9613.72 707
9614.64 698
9615.57 740
9616.49 713
9617.42 687
9618.34 779
9619.27 716
9620.20 662
9621.12 700
9622.05 720
9622.97 667
9623.90 651
9624.83 692
9625.75 729
9626.68 736
9627.61 741
9628.53 715
9629.46 700
9630.39 726
9631.31 712
9632.24 739
9633.16 826
9634.09 818
9635.02 794
9635.95 901
9636.87 819
9637.80 806
9638.73 823
9639.65 860
9640.58 855
9641.51 901
9642.43 907
9643.36 799
9644.29 820
9645.22 842
9646.14 855
9647.07 919
9648.00 990
9648.92 1070
9649.85 1104
9650.78 1113
9651.71 1079
9652.63 1133
9653.56 1095
9654.49 1020
9655.42 975
9656.34 926
9657.27 988
9658.20 967
9659.13 879
9660.06 956
9660.98 900
9661.91 931
9662.84 879
9663.77 798
9664.70 867
9665.62 920
9666.55 928
9667.48 971
9668.41 939
9669.34 961
9670.27 1000
9671.19 982
9672.12 1006
9673.05 963
9673.98 976
9674.91 984
9675.84 1026
9676.77 982
9677.70 1031
9678.62 1047
9679.55 974
9680.48 1056
9681.41 1054
9682.34 1049
9683.27 986
9684.20 1045
9685.13 1008
9686.06 1025
9686.99 1062
9687.91 1103
9688.84 1136
9689.77 996
9690.70 1057
9691.63 1105
9692.56 1177
9693.49 1161
9694.42 1193
9695.35 1185
9696.28 1174
9697.21 1165
9698.14 1151
9699.07 1239
9700.00 1250
9700.93 1273
9701.86 1244
9702.79 1188
9703.72 1197
9704.65 1218
9705.58 1153
9706.51 1110
9707.44 1063
9708.37 1080
9709.30 1086
9710.23 1114
9711.16 1112
9712.09 1175
9713.02 1250
9713.95 1401
9714.88 1290
9715.81 1362
9716.74 1434
9717.67 1414
9718.61 1380
9719.54 1280
9720.47 1270
9721.40 1157
9722.33 1084
9723.26 1107
9724.19 1079
9725.12 1080
9726.05 1003
9726.98 1002
9727.92 1122
9728.85 1057
9729.78 1131
9730.71 1140
9731.64 1136
9732.57 1172
9733.50 1197
9734.43 1249
9735.37 1162
9736.30 1121
9737.23 1149
9738.16 1069
9739.09 1018
9740.02 1114
9740.96 1107
9741.89 1019
9742.82 937
9743.75 955
9744.68 978
9745.62 950
9746.55 936
9747.48 864
9748.41 820
9749.34 946
9750.28 964
9751.21 977
9752.14 939
9753.07 847
9754.01 885
9754.94 898
9755.87 838
9756.80 874
9757.74 946
9758.67 910
9759.60 886
9760.53 864
9761.47 844
9762.40 877
9763.33 861
9764.27 878
9765.20 939
9766.13 954
9767.07 905
9768.00 854
9768.93 887
9769.86 906
9770.80 825
9771.73 915
9772.66 918
9773.60 861
9774.53 865
9775.47 902
9776.40 882
9777.33 923
9778.27 907
9779.20 922
9780.13 917
9781.07 1000
9782.00 1041
9782.93 1051
9783.87 988
9784.80 1011
9785.74 954
9786.67 930
9787.60 920
9788.54 886
9789.47 857
9790.41 819
9791.34 862
9792.28 881
9793.21 848
9794.14 845
9795.08 825
9796.01 794
9796.95 848
9797.88 907
9798.82 927
9799.75 972
9800.69 900
9801.62 893
9802.56 867
9803.49 791
9804.42 837
9805.36 820
9806.29 810
9807.23 783
9808.16 740
9809.10 762
9810.03 770
9810.97 720
9811.91 720
9812.84 783
9813.78 760
9814.71 760
9815.65 723
9816.58 750
9817.52 756
9818.45 775
9819.39 717
9820.32 759
9821.26 741
9822.20 771
9823.13 739
9824.07 743
9825.00 747
9825.94 744
9826.87 747
9827.81 728
9828.75 723
9829.68 697
9830.62 678
9831.55 697
9832.49 680
9833.43 677
9834.36 731
9835.30 773
9836.24 737
9837.17 811
9838.11 759
9839.05 683
9839.98 712
9840.92 804
9841.86 812
9842.79 798
9843.73 755
9844.67 741
9845.60 677
9846.54 709
9847.48 764
9848.41 750
9849.35 690
9850.29 694
9851.22 718
9852.16 725
9853.10 730
9854.04 732
9854.97 789
9855.91 820
9856.85 824
9857.79 825
9858.72 853
9859.66 811
9860.60 854
9861.54 856
9862.47 825
9863.41 831
9864.35 790
9865.29 752
9866.22 788
9867.16 801
9868.10 712
9869.04 774
9869.98 756
9870.91 721
9871.85 667
9872.79 716
9873.73 700
9874.67 664
9875.60 699
9876.54 694
9877.48 685
9878.42 658
9879.36 725
9880.30 709
9881.24 686
9882.17 665
9883.11 654
9884.05 662
9884.99 712
9885.93 650
9886.87 683
9887.81 663
9888.74 688
9889.68 699
9890.62 662
9891.56 662
9892.50 633
9893.44 643
9894.38 653
9895.32 612
9896.26 602
9897.20 668
9898.14 687
9899.08 655
9900.01 657
9900.95 644
9901.89 671
9902.83 653
9903.77 676
9904.71 627
9905.65 630
9906.59 669
9907.53 651
9908.47 674
9909.41 645
9910.35 685
9911.29 661
9912.23 660
9913.17 684
9914.11 709
9915.05 704
9915.99 699
9916.93 684
9917.87 644
9918.81 626
9919.75 653
9920.69 682
9921.63 639
9922.57 658
9923.51 674
9924.46 728
9925.40 833
9926.34 873
9927.28 917
9928.22 963
9929.16 1103
9930.10 1105
9931.04 1054
9931.98 966
9932.92 882
9933.86 825
9934.80 854
9935.75 766
9936.69 708
9937.63 715
9938.57 633
9939.51 689
9940.45 694
9941.39 600
9942.34 637
9943.28 638
9944.22 682
9945.16 634
9946.10 635
9947.04 635
9947.98 606
9948.93 621
9949.87 628
9950.81 660
9951.75 650
9952.69 613
9953.64 648
9954.58 675
9955.52 653
9956.46 675
9957.40 646
9958.35 625
9959.29 644
9960.23 650
9961.17 667
9962.12 656
9963.06 696
9964.00 678
9964.94 699
9965.89 703
9966.83 694
9967.77 674
9968.71 727
9969.66 679
9970.60 637
9971.54 630
9972.48 605
9973.43 623
9974.37 619
9975.31 596
9976.26 633
9977.20 566
9978.14 606
9979.09 658
9980.03 565
9980.97 602
9981.92 607
9982.86 573
9983.80 591
9984.75 582
9985.69 561
9986.63 562
9987.58 597
9988.52 558
9989.46 539
9990.41 573
9991.35 581
9992.30 569
9993.24 621
9994.18 653
9995.13 635
9996.07 545
9997.01 541
9997.96 583
9998.90 577
9999.85 628
10000.79 607
10001.74 611
10002.68 522
10003.62 562
10004.57 545
10005.51 585
10006.46 553
10007.40 604
10008.35 568
10009.29 561
10010.24 636
10011.18 650
10012.13 597
10013.07 613
10014.01 557
10014.96 573
10015.90 554
10016.85 527
10017.79 494
10018.74 581
10019.68 639
10020.63 598
10021.58 549
10022.52 580
10023.47 575
10024.41 512
10025.36 519
10026.30 571
10027.25 541
10028.19 484
10029.14 469
10030.08 488
10031.03 543
10031.98 546
10032.92 563
10033.87 534
10034.81 512
10035.76 493
10036.70 562
10037.65 577
10038.60 560
10039.54 554
10040.49 511
10041.43 499
10042.38 523
10043.33 510
10044.27 561
10045.22 560
10046.17 537
10047.11 547
10048.06 574
10049.01 528
10049.95 528
10050.90 503
10051.84 506
10052.79 525
10053.74 505
10054.69 526
10055.63 521
10056.58 499
10057.53 499
10058.47 545
10059.42 492
10060.37 475
10061.31 501
10062.26 459
10063.21 458
10064.16 476
10065.10 481
10066.05 538
10067.00 515
10067.94 502
10068.89 530
10069.84 535
10070.79 498
10071.73 535
10072.68 499
10073.63 518
10074.58 497
10075.53 486
10076.47 491
10077.42 494
10078.37 539
10079.32 543
10080.26 449
10081.21 463
10082.16 453
10083.11 512
10084.06 505
10085.01 491
10085.95 479
10086.90 505
10087.85 482
10088.80 506
10089.75 524
10090.70 517
10091.64 532
10092.59 450
10093.54 454
10094.49 509
10095.44 463
10096.39 485
10097.34 491
10098.28 516
10099.23 477
10100.18 507
10101.13 451
10102.08 478
10103.03 466
10103.98 478
10104.93 480
10105.88 442
10106.83 448
10107.78 448
10108.72 467
10109.67 479
10110.62 451
10111.57 461
10112.52 534
10113.47 473
10114.42 464
10115.37 489
10116.32 519
10117.27 472
10118.22 434
10119.17 503
10120.12 535
10121.07 467
10122.02 433
10122.97 438
10123.92 448
10124.87 454
10125.82 494
10126.77 472
10127.72 464
10128.67 485
10129.62 485
10130.57 490
10131.52 478
10132.47 463
10133.42 450
10134.37 508
10135.32 472
10136.27 475
10137.22 456
10138.18 509
10139.13 498
10140.08 524
10141.03 530
10141.98 531
10142.93 507
10143.88 510
10144.83 518
10145.78 501
10146.73 509
10147.68 480
10148.64 512
10149.59 509
10150.54 473
10151.49 474
10152.44 528
10153.39 535
10154.34 542
10155.30 496
10156.25 492
10157.20 495
10158.15 549
10159.10 529
10160.05 482
10161.01 615
10161.96 541
10162.91 525
10163.86 480
10164.81 515
10165.76 459
10166.72 514
10167.67 505
10168.62 538
10169.57 563
10170.53 574
10171.48 581
10172.43 566
10173.38 579
10174.33 540
10175.29 550
10176.24 581
10177.19 574
10178.14 533
10179.10 540
10180.05 546
10181.00 595
10181.96 605
10182.91 628
10183.86 639
10184.81 581
10185.77 658
10186.72 618
10187.67 642
10188.63 649
10189.58 652
10190.53 620
10191.49 568
10192.44 598
10193.39 596
10194.35 571
10195.30 559
10196.25 597
10197.21 678
10198.16 659
10199.11 646
10200.07 681
10201.02 619
10201.97 668
10202.93 673
10203.88 726
10204.84 709
10205.79 738
10206.74 749
10207.70 880
10208.65 850
10209.60 797
10210.56 804
10211.51 808
10212.47 731
10213.42 715
10214.38 732
10215.33 667
10216.28 654
10217.24 667
10218.19 670
10219.15 613
10220.10 649
10221.06 652
10222.01 634
10222.97 646
10223.92 615
10224.88 618
10225.83 642
10226.79 601
10227.74 616
10228.70 654
10229.65 643
10230.61 591
10231.56 571
10232.52 650
10233.47 664
10234.43 692
10235.38 735
10236.34 743
10237.29 752
10238.25 784
10239.20 694
10240.16 752
10241.11 752
10242.07 703
10243.03 671
10243.98 599
10244.94 650
10245.89 628
10246.85 522
10247.80 546
10248.76 548
10249.72 576
10250.67 532
10251.63 514
10252.58 543
10253.54 508
10254.50 561
10255.45 524
10256.41 590
10257.36 543
10258.32 520
10259.28 528
10260.23 543
10261.19 470
10262.15 471
10263.10 492
10264.06 481
10265.02 515
10265.97 534
10266.93 481
10267.89 541
10268.84 526
10269.80 462
10270.76 514
10271.71 518
10272.67 484
10273.63 480
10274.59 509
10275.54 519
10276.50 517
10277.46 519
10278.41 511
10279.37 552
10280.33 522
10281.29 489
10282.24 514
10283.20 493
10284.16 513
10285.12 522
10286.07 545
10287.03 515
10287.99 534
10288.95 511
10289.91 534
10290.86 488
10291.82 530
10292.78 557
10293.74 519
10294.70 513
10295.65 502
10296.61 478
10297.57 514
10298.53 494
10299.49 485
10300.44 493
10301.40 448
10302.36 497
10303.32 484
10304.28 472
10305.24 458
10306.20 489
10307.15 484
10308.11 463
10309.07 416
10310.03 498
10310.99 487
10311.95 486
10312.91 448
10313.87 515
10314.82 506
10315.78 471
10316.74 458
10317.70 506
10318.66 499
10319.62 473
10320.58 526
10321.54 457
10322.50 507
10323.46 534
10324.42 534
10325.38 476
10326.34 520
10327.29 523
10328.25 513
10329.21 543
10330.17 566
10331.13 529
10332.09 604
10333.05 531
10334.01 537
10334.97 489
10335.93 500
10336.89 516
10337.85 441
10338.81 489
10339.77 503
10340.73 449
10341.69 511
10342.65 472
10343.61 442
10344.57 481
10345.54 464
10346.50 519
10347.46 510
10348.42 475
10349.38 423
10350.34 447
10351.30 465
10352.26 452
10353.22 457
10354.18 417
10355.14 456
10356.10 493
10357.06 485
10358.02 467
10358.99 436
10359.95 449
10360.91 457
10361.87 490
10362.83 452
10363.79 423
10364.75 419
10365.71 424
10366.68 426
10367.64 448
10368.60 478
10369.56 455
10370.52 469
10371.48 461
10372.44 443
10373.41 413
10374.37 428
10375.33 444
10376.29 452
10377.25 466
10378.22 388
10379.18 425
10380.14 460
10381.10 459
10382.06 456
10383.03 421
10383.99 504
10384.95 492
10385.91 467
10386.88 443
10387.84 405
10388.80 398
10389.76 446
10390.72 443
10391.69 426
10392.65 468
10393.61 456
10394.58 470
10395.54 449
10396.50 458
10397.46 452
10398.43 499
10399.39 518
10400.35 506
10401.32 459
10402.28 479
10403.24 499
10404.20 480
10405.17 409
10406.13 410
10407.09 453
10408.06 434
10409.02 488
10409.98 481
10410.95 470
10411.91 474
10412.88 512
10413.84 492
10414.80 519
10415.77 465
10416.73 554
10417.69 641
10418.66 632
10419.62 621
10420.59 590
10421.55 640
10422.51 589
10423.48 594
10424.44 564
10425.41 567
10426.37 499
10427.33 519
10428.30 521
10429.26 489
10430.23 451
10431.19 437
10432.16 449
10433.12 446
10434.08 418
10435.05 450
10436.01 480
10436.98 479
10437.94 482
10438.91 483
10439.87 441
10440.84 398
10441.80 454
10442.77 398
10443.73 423
10444.70 468
10445.66 451
10446.63 481
10447.59 468
10448.56 427
10449.52 460
10450.49 410
10451.45 425
10452.42 466
10453.38 456
10454.35 527
10455.32 450
10456.28 426
10457.25 452
10458.21 423
10459.18 440
10460.14 432
10461.11 432
10462.08 451
10463.04 462
10464.01 455
10464.97 449
10465.94 485
10466.90 450
10467.87 461
10468.84 469
10469.80 448
10470.77 379
10471.74 412
10472.70 460
10473.67 412
10474.63 432
10475.60 403
10476.57 446
10477.53 417
10478.50 404
10479.47 499
10480.43 426
10481.40 432
10482.37 446
10483.33 388
10484.30 441
10485.27 462
10486.24 421
10487.20 414
10488.17 415
10489.14 423
10490.10 462
10491.07 448
10492.04 362
10493.01 410
10493.97 438
10494.94 422
10495.91 424
10496.87 434
10497.84 415
10498.81 474
10499.78 450
10500.74 458
10501.71 440
10502.68 424
10503.65 436
10504.62 453
10505.58 416
10506.55 425
10507.52 408
10508.49 446
10509.46 458
10510.42 415
10511.39 387
10512.36 427
10513.33 417
10514.30 435
10515.26 437
10516.23 464
10517.20 447
10518.17 443
10519.14 425
10520.11 474
10521.08 422
10522.04 435
10523.01 446
10523.98 402
10524.95 425
10525.92 413
10526.89 400
10527.86 437
10528.83 459
10529.79 487
10530.76 466
10531.73 504
10532.70 507
10533.67 539
10534.64 481
10535.61 482
10536.58 475
10537.55 469
10538.52 440
10539.49 452
10540.46 424
10541.43 415
10542.39 421
10543.36 443
10544.33 416
10545.30 407
10546.27 434
10547.24 457
10548.21 415
10549.18 415
10550.15 397
10551.12 425
10552.09 442
10553.06 378
10554.03 417
10555.00 433
10555.97 498
10556.94 485
10557.91 498
10558.88 528
10559.85 525
10560.82 569
10561.80 619
10562.77 573
10563.74 568
10564.71 590
10565.68 535
10566.65 540
10567.62 548
10568.59 470
10569.56 550
10570.53 528
10571.50 460
10572.47 407
10573.44 461
10574.41 464
10575.39 420
10576.36 426
10577.33 406
10578.30 473
10579.27 457
10580.24 445
10581.21 445
10582.18 442
10583.16 486
10584.13 446
10585.10 420
10586.07 465
10587.04 466
10588.01 436
10588.99 437
10589.96 435
10590.93 486
10591.90 468
10592.87 500
10593.84 433
10594.82 480
10595.79 470
10596.76 485
10597.73 512
10598.70 495
10599.68 455
10600.65 486
10601.62 463
10602.59 464
10603.57 423
10604.54 456
10605.51 457
10606.48 405
10607.46 459
10608.43 441
10609.40 401
10610.37 402
10611.35 401
10612.32 436
10613.29 403
10614.27 404
10615.24 489
10616.21 461
10617.18 423
10618.16 419
10619.13 441
10620.10 444
10621.08 415
10622.05 431
10623.02 462
10624.00 420
10624.97 446
10625.94 447
10626.92 444
10627.89 438
10628.86 473
10629.84 422
10630.81 432
10631.78 451
10632.76 465
10633.73 451
10634.71 462
10635.68 436
10636.65 511
10637.63 512
10638.60 567
10639.58 570
10640.55 645
10641.52 575
10642.50 599
10643.47 596
10644.45 583
10645.42 542
10646.39 483
10647.37 464
10648.34 490
10649.32 471
10650.29 428
10651.27 500
10652.24 477
10653.22 453
10654.19 432
10655.17 424
10656.14 453
10657.12 527
10658.09 453
10659.07 411
10660.04 429
10661.01 473
10661.99 445
10662.97 430
10663.94 435
10664.92 406
10665.89 444
10666.87 459
10667.84 464
10668.82 471
10669.79 453
10670.77 432
10671.74 487
10672.72 481
10673.69 486
10674.67 425
10675.65 473
10676.62 481
10677.60 485
10678.57 500
10679.55 536
10680.52 480
10681.50 454
10682.48 492
10683.45 539
10684.43 485
10685.40 491
10686.38 498
10687.36 472
10688.33 454
10689.31 435
10690.29 395
10691.26 418
10692.24 442
10693.22 423
10694.19 423
10695.17 452
10696.14 447
10697.12 408
10698.10 370
10699.08 387
10700.05 438
10701.03 427
10702.01 378
10702.98 383
10703.96 371
10704.94 399
10705.91 416
10706.89 396
10707.87 422
10708.85 424
10709.82 437
10710.80 400
10711.78 410
10712.75 423
10713.73 436
10714.71 386
10715.69 416
10716.66 455
10717.64 429
10718.62 424
10719.60 387
10720.57 393
10721.55 394
10722.53 396
10723.51 407
10724.49 402
10725.46 370
10726.44 377
10727.42 414
10728.40 448
10729.38 445
10730.35 396
10731.33 393
10732.31 367
10733.29 400
10734.27 367
10735.25 392
10736.22 414
10737.20 405
10738.18 417
10739.16 412
10740.14 403
10741.12 401
10742.10 400
10743.08 418
10744.05 398
10745.03 389
10746.01 354
10746.99 410
10747.97 429
10748.95 392
10749.93 404
10750.91 431
10751.89 387
10752.87 351
10753.84 401
10754.82 405
10755.80 412
10756.78 392
10757.76 422
10758.74 469
10759.72 435
10760.70 389
10761.68 371
10762.66 418
10763.64 407
10764.62 406
10765.60 366
10766.58 330
10767.56 386
10768.54 421
10769.52 409
10770.50 413
10771.48 407
10772.46 418
10773.44 377
10774.42 372
10775.40 339
10776.38 396
10777.36 424
10778.34 471
10779.32 456
10780.30 437
10781.28 430
10782.26 416
10783.24 442
10784.22 421
10785.20 401
10786.19 434
10787.17 479
10788.15 423
10789.13 389
10790.11 371
10791.09 371
10792.07 400
10793.05 401
10794.03 427
10795.01 386
10796.00 406
10796.98 432
10797.96 373
10798.94 378
10799.92 389
10800.90 401
10801.88 356
10802.86 407
10803.85 413
10804.83 379
10805.81 400
10806.79 369
10807.77 408
10808.75 388
10809.74 377
10810.72 387
10811.70 383
10812.68 370
10813.66 387
10814.65 392
10815.63 342
10816.61 373
10817.59 405
10818.57 406
10819.56 360
10820.54 369
10821.52 374
10822.50 414
10823.49 392
10824.47 412
10825.45 427
10826.43 390
10827.42 441
10828.40 395
10829.38 399
10830.36 424
10831.35 412
10832.33 373
10833.31 429
10834.30 450
10835.28 420
10836.26 398
10837.25 400
10838.23 421
10839.21 428
10840.19 410
10841.18 394
10842.16 414
10843.14 382
10844.13 398
10845.11 400
10846.09 432
10847.08 410
10848.06 445
10849.05 381
10850.03 395
10851.01 411
10852.00 384
10852.98 397
10853.96 441
10854.95 411
10855.93 463
10856.92 405
10857.90 421
10858.88 364
10859.87 363
10860.85 401
10861.84 375
10862.82 436
10863.80 432
10864.79 398
10865.77 411
10866.76 434
10867.74 455
10868.73 442
10869.71 440
10870.70 456
10871.68 450
10872.67 436
10873.65 422
10874.63 471
10875.62 446
10876.60 431
10877.59 485
10878.57 453
10879.56 463
10880.54 410
10881.53 418
10882.51 446
10883.50 420
10884.48 449
10885.47 533
10886.46 487
10887.44 527
10888.43 494
10889.41 465
10890.40 437
10891.38 535
10892.37 480
10893.35 477
10894.34 480
10895.33 501
10896.31 502
10897.30 463
10898.28 468
10899.27 450
10900.25 478
10901.24 509
10902.23 484
10903.21 458
10904.20 513
10905.18 475
10906.17 492
10907.16 532
10908.14 511
10909.13 480
10910.12 462
10911.10 486
10912.09 522
10913.08 527
10914.06 536
10915.05 570
10916.04 547
10917.02 536
10918.01 582
10919.00 578
10919.98 558
10920.97 575
10921.96 597
10922.94 605
10923.93 588
10924.92 578
10925.90 580
10926.89 566
10927.88 605
10928.87 609
10929.85 603
10930.84 594
10931.83 578
10932.82 559
10933.80 606
10934.79 648
10935.78 593
10936.77 584
10937.75 642
10938.74 632
10939.73 665
10940.72 631
10941.70 626
10942.69 677
10943.68 726
10944.67 754
10945.66 741
10946.64 739
10947.63 730
10948.62 744
10949.61 699
10950.60 702
10951.58 664
10952.57 750
10953.56 858
10954.55 815
10955.54 793
10956.53 821
10957.52 925
10958.50 961
10959.49 1009
10960.48 937
10961.47 931
10962.46 960
10963.45 967
10964.44 934
10965.42 857
10966.41 816
10967.40 816
10968.39 790
10969.38 774
10970.37 688
10971.36 687
10972.35 771
10973.34 741
10974.33 683
10975.32 676
10976.31 692
10977.29 714
10978.28 734
10979.27 729
10980.26 755
10981.25 808
10982.24 777
10983.23 808
10984.22 844
10985.21 820
10986.20 760
10987.19 808
10988.18 800
10989.17 805
10990.16 854
10991.15 877
10992.14 874
10993.13 850
10994.12 871
10995.11 935
10996.10 1028
10997.09 1150
10998.08 1187
10999.07 1303
11000.06 1355
11001.05 1397
11002.05 1417
11003.04 1504
11004.03 1463
11005.02 1298
11006.01 1202
11007.00 1160
11007.99 1001
11008.98 910
11009.97 814
11010.96 750
11011.95 742
11012.94 744
11013.94 716
11014.93 710
11015.92 745
11016.91 709
11017.90 690
11018.89 660
11019.88 693
11020.87 665
11021.87 688
11022.86 641
11023.85 663
11024.84 706
11025.83 686
11026.82 662
11027.81 615
11028.81 700
11029.80 632
11030.79 651
11031.78 641
11032.77 627
11033.77 630
11034.76 644
11035.75 635
11036.74 627
11037.73 662
11038.73 641
11039.72 629
11040.71 622
11041.70 659
11042.70 640
11043.69 616
11044.68 642
11045.67 594
11046.67 572
11047.66 570
11048.65 564
11049.64 583
11050.64 574
11051.63 516
11052.62 529
11053.61 564
11054.61 547
11055.60 528
11056.59 568
11057.59 561
11058.58 600
11059.57 560
11060.57 530
11061.56 563
11062.55 542
11063.55 580
11064.54 545
11065.53 597
11066.53 548
11067.52 511
11068.51 561
11069.51 580
11070.50 571
11071.49 549
11072.49 542
11073.48 527
11074.48 538
11075.47 557
11076.46 583
11077.46 575
11078.45 541
11079.45 562
11080.44 508
11081.43 558
11082.43 513
11083.42 537
11084.42 539
11085.41 533
11086.40 537
11087.40 527
11088.39 554
11089.39 503
11090.38 514
11091.38 524
11092.37 527
11093.37 528
11094.36 567
11095.36 527
11096.35 545
11097.35 521
11098.34 496
11099.34 511
11100.33 495
11101.33 504
11102.32 475
11103.32 484
11104.31 483
11105.31 522
11106.30 501
11107.30 528
11108.29 506
11109.29 515
11110.28 489
11111.28 491
11112.27 511
11113.27 534
11114.26 544
11115.26 516
11116.26 525
11117.25 481
11118.25 493
11119.24 476
11120.24 469
11121.24 472
11122.23 476
11123.23 466
11124.22 511
11125.22 536
11126.22 475
11127.21 534
11128.21 509
11129.20 468
11130.20 501
11131.20 516
11132.19 509
11133.19 477
11134.19 484
11135.18 482
11136.18 455
11137.18 468
11138.17 424
11139.17 517
11140.17 514
11141.16 470
11142.16 507
11143.16 521
11144.15 502
11145.15 478
11146.15 441
11147.14 435
11148.14 529
11149.14 549
11150.14 472
11151.13 458
11152.13 486
11153.13 445
11154.13 479
11155.12 445
11156.12 484
11157.12 462
11158.12 485
11159.11 474
11160.11 470
11161.11 512
11162.11 513
11163.10 471
11164.10 423
11165.10 464
11166.10 493
11167.10 512
11168.09 482
11169.09 475
11170.09 449
11171.09 484
11172.09 491
11173.08 518
11174.08 498
11175.08 519
11176.08 491
11177.08 471
11178.08 442
11179.08 508
11180.07 510
11181.07 470
11182.07 490
11183.07 514
11184.07 470
11185.07 483
11186.07 467
11187.06 470
11188.06 519
11189.06 491
11190.06 476
11191.06 480
11192.06 540
11193.06 532
11194.06 489
11195.06 503
11196.06 509
11197.06 515
11198.06 471
11199.05 483
11200.05 492
11201.05 475
11202.05 428
11203.05 465
11204.05 476
11205.05 450
11206.05 439
11207.05 466
11208.05 458
11209.05 440
11210.05 499
11211.05 473
11212.05 487
11213.05 475
11214.05 502
11215.05 466
11216.05 425
11217.05 483
11218.05 473
11219.05 463
11220.05 423
11221.05 414
11222.05 467
11223.05 468
11224.05 477
11225.06 440
11226.06 427
11227.06 439
11228.06 441
11229.06 441
11230.06 399
11231.06 412
11232.06 386
11233.06 445
11234.06 448
11235.06 457
11236.06 427
11237.07 473
11238.07 448
11239.07 446
11240.07 471
11241.07 498
11242.07 409
11243.07 418
11244.07 390
11245.08 383
11246.08 423
11247.08 404
11248.08 442
11249.08 455
11250.08 428
11251.09 418
11252.09 448
11253.09 409
11254.09 406
11255.09 458
11256.10 419
11257.10 406
11258.10 449
11259.10 421
11260.10 394
11261.11 417
11262.11 383
11263.11 408
11264.11 483
11265.11 436
11266.12 412
11267.12 457
11268.12 461
11269.12 474
11270.13 442
11271.13 455
11272.13 424
11273.14 453
11274.14 505
11275.14 512
11276.14 520
11277.15 490
11278.15 501
11279.15 484
11280.16 544
11281.16 480
11282.16 478
11283.17 483
11284.17 467
11285.17 517
11286.17 483
11287.18 473
11288.18 451
11289.18 451
11290.19 467
11291.19 459
11292.20 452
11293.20 436
11294.20 454
11295.21 498
11296.21 479
11297.21 483
11298.22 487
11299.22 487
11300.23 427
11301.23 455
11302.23 426
11303.24 480
11304.24 454
11305.25 488
11306.25 434
11307.25 403
11308.26 447
11309.26 433
11310.27 485
11311.27 475
11312.28 473
11313.28 473
11314.29 516
11315.29 493
11316.29 499
11317.30 495
11318.30 464
11319.31 475
11320.31 490
11321.32 486
11322.32 439
11323.33 478
11324.33 448
11325.34 475
11326.34 493
11327.35 476
11328.35 475
11329.36 494
11330.36 436
11331.37 435
11332.38 451
11333.38 452
11334.39 416
11335.39 455
11336.40 495
11337.40 523
11338.41 504
11339.41 520
11340.42 568
11341.43 593
11342.43 603
11343.44 579
11344.44 600
11345.45 579
11346.46 522
11347.46 542
11348.47 503
11349.47 496
11350.48 516
11351.49 484
11352.49 433
11353.50 490
11354.50 409
11355.51 446
11356.52 426
11357.52 388
11358.53 466
11359.54 434
11360.54 456
11361.55 429
11362.56 471
11363.56 420
11364.57 408
11365.58 413
11366.58 430
11367.59 431
11368.60 448
11369.61 415
11370.61 383
11371.62 423
11372.63 474
11373.63 442
11374.64 443
11375.65 394
11376.66 383
11377.66 413
11378.67 449
11379.68 428
11380.69 427
11381.69 438
11382.70 438
11383.71 456
11384.72 401
11385.72 418
11386.73 420
11387.74 407
11388.75 436
11389.76 437
11390.76 381
11391.77 420
11392.78 398
11393.79 383
11394.80 421
11395.80 415
11396.81 391
11397.82 383
11398.83 427
11399.84 395
11400.85 398
11401.85 425
11402.86 356
11403.87 382
11404.88 390
11405.89 401
11406.90 404
11407.91 391
11408.91 436
11409.92 403
11410.93 422
11411.94 408
11412.95 390
11413.96 407
11414.97 390
11415.98 415
11416.99 414
11418.00 417
11419.00 419
11420.01 428
11421.02 424
11422.03 438
11423.04 414
11424.05 399
11425.06 374
11426.07 379
11427.08 431
11428.09 401
11429.10 424
11430.11 414
11431.12 395
11432.13 390
11433.14 377
11434.15 390
11435.16 402
11436.17 367
11437.18 383
11438.19 421
11439.20 419
11440.21 409
11441.22 423
11442.23 394
11443.24 413
11444.25 372
11445.26 359
11446.27 412
11447.28 394
11448.29 363
11449.30 407
11450.31 452
11451.32 435
11452.33 400
11453.34 442
11454.36 454
11455.37 436
11456.38 462
11457.39 424
11458.40 411
11459.41 393
11460.42 393
11461.43 432
11462.44 415
11463.45 398
11464.47 400
11465.48 405
11466.49 412
11467.50 390
11468.51 415
11469.52 414
11470.53 403
11471.55 405
11472.56 407
11473.57 421
11474.58 435
11475.59 420
11476.60 436
11477.62 384
11478.63 391
11479.64 378
11480.65 400
11481.66 388
11482.68 413
11483.69 402
11484.70 401
11485.71 385
11486.72 389
11487.74 424
11488.75 425
11489.76 378
11490.77 386
11491.79 423
11492.80 455
11493.81 397
11494.82 363
11495.84 400
11496.85 364
11497.86 369
11498.87 353
11499.89 372
11500.90 382
11501.91 402
11502.93 366
11503.94 387
11504.95 400
11505.96 422
11506.98 465
11507.99 436
11509.00 428
11510.02 410
11511.03 354
11512.04 384
11513.06 379
11514.07 405
11515.08 397
11516.10 408
11517.11 376
11518.13 384
11519.14 357
11520.15 424
11521.17 419
11522.18 389
11523.19 404
11524.21 414
11525.22 405
11526.24 393
11527.25 363
11528.26 426
11529.28 411
11530.29 403
11531.31 421
11532.32 432
11533.33 416
11534.35 426
11535.36 384
11536.38 420
11537.39 418
11538.41 463
11539.42 428
11540.44 408
11541.45 415
11542.47 450
11543.48 434
11544.49 443
11545.51 422
11546.52 378
11547.54 421
11548.55 424
11549.57 455
11550.58 432
11551.60 464
11552.61 450
11553.63 439
11554.64 443
11555.66 470
11556.68 494
11557.69 487
11558.71 485
11559.72 492
11560.74 527
11561.75 508
11562.77 438
11563.78 443
11564.80 479
11565.82 472
11566.83 455
11567.85 495
11568.86 488
11569.88 488
11570.89 538
11571.91 491
11572.93 475
11573.94 473
11574.96 500
11575.97 542
11576.99 530
11578.01 508
11579.02 541
11580.04 601
11581.06 583
11582.07 587
11583.09 575
11584.11 628
11585.12 687
11586.14 663
11587.16 645
11588.17 601
11589.19 625
11590.21 640
11591.22 673
11592.24 645
11593.26 762
11594.27 847
11595.29 910
11596.31 950
11597.32 1101
11598.34 1203
11599.36 1311
11600.38 1372
11601.39 1455
11602.41 1390
11603.43 1271
11604.45 1108
11605.46 1047
11606.48 972
11607.50 841
11608.52 806
11609.53 778
11610.55 677
11611.57 652
11612.59 628
11613.60 609
11614.62 623
11615.64 573
11616.66 544
11617.68 537
11618.69 547
11619.71 569
11620.73 542
11621.75 550
11622.77 523
11623.78 521
11624.80 521
11625.82 509
11626.84 493
11627.86 500
11628.88 526
11629.90 543
11630.91 491
11631.93 496
11632.95 525
11633.97 581
11634.99 551
11636.01 553
11637.03 581
11638.05 565
11639.06 547
11640.08 491
11641.10 517
11642.12 497
11643.14 514
11644.16 463
11645.18 482
11646.20 488
11647.22 464
11648.24 493
11649.26 464
11650.28 441
11651.30 437
11652.31 426
11653.33 420
11654.35 479
11655.37 456
11656.39 441
11657.41 447
11658.43 440
11659.45 423
11660.47 419
11661.49 456
11662.51 431
11663.53 487
11664.55 465
11665.57 466
11666.59 498
11667.61 485
11668.63 439
11669.65 431
11670.67 446
11671.69 478
11672.71 440
11673.73 457
11674.76 488
11675.78 455
11676.80 445
11677.82 461
11678.84 520
11679.86 455
11680.88 440
11681.90 464
11682.92 512
11683.94 470
11684.96 450
11685.98 453
11687.00 460
11688.03 469
11689.05 453
11690.07 488
11691.09 490
11692.11 468
11693.13 441
11694.15 463
11695.17 413
11696.20 446
11697.22 460
11698.24 412
11699.26 454
11700.28 460
11701.30 445
11702.33 455
11703.35 427
11704.37 454
11705.39 440
11706.41 438
11707.44 431
11708.46 430
11709.48 421
11710.50 414
11711.52 398
11712.55 383
11713.57 458
11714.59 434
11715.61 434
11716.63 394
11717.66 428
11718.68 416
11719.70 369
11720.72 382
11721.75 408
11722.77 386
11723.79 368
11724.82 437
11725.84 425
11726.86 382
11727.88 375
11728.91 420
11729.93 401
11730.95 388
11731.98 436
11733.00 413
11734.02 380
11735.04 406
11736.07 398
11737.09 404
11738.11 406
11739.14 421
11740.16 416
11741.18 416
11742.21 407
11743.23 391
11744.25 405
11745.28 406
11746.30 440
11747.33 412
11748.35 366
11749.37 414
11750.40 404
11751.42 395
11752.44 405
11753.47 406
11754.49 404
11755.52 438
11756.54 421
11757.57 410
11758.59 397
11759.61 377
11760.64 385
11761.66 400
11762.69 387
11763.71 405
11764.74 390
11765.76 387
11766.78 395
11767.81 419
11768.83 393
11769.86 375
11770.88 375
11771.91 412
11772.93 394
11773.96 409
11774.98 421
11776.01 393
11777.03 382
11778.06 410
11779.08 414
11780.11 412
11781.13 433
11782.16 377
11783.18 417
11784.21 417
11785.23 397
11786.26 378
11787.28 372
11788.31 370
11789.34 352
11790.36 378
11791.39 430
11792.41 418
11793.44 398
11794.46 398
11795.49 345
11796.52 385
11797.54 430
11798.57 400
11799.59 407
11800.62 394
11801.65 438
11802.67 426
11803.70 387
11804.72 409
11805.75 409
11806.78 416
11807.80 409
11808.83 424
11809.86 391
11810.88 393
11811.91 410
11812.93 425
11813.96 422
11814.99 404
11816.01 415
11817.04 428
11818.07 411
11819.10 412
11820.12 424
11821.15 422
11822.18 394
11823.20 456
11824.23 421
11825.26 396
11826.28 411
11827.31 439
11828.34 402
11829.37 456
11830.39 451
11831.42 376
11832.45 411
11833.48 392
11834.50 411
11835.53 413
11836.56 402
11837.59 447
11838.61 437
11839.64 422
11840.67 459
11841.70 408
11842.72 428
11843.75 438
11844.78 423
11845.81 434
11846.84 430
11847.86 436
11848.89 416
11849.92 454
11850.95 436
11851.98 421
11853.01 452
11854.03 416
11855.06 424
11856.09 460
11857.12 421
11858.15 435
11859.18 433
11860.20 456
11861.23 451
11862.26 418
11863.29 437
11864.32 498
11865.35 463
11866.38 454
11867.41 448
11868.44 459
11869.46 434
11870.49 461
11871.52 477
11872.55 472
11873.58 482
11874.61 481
11875.64 502
11876.67 463
11877.70 504
11878.73 508
11879.76 525
11880.79 486
11881.82 475
11882.85 473
11883.88 517
11884.91 539
11885.93 463
11886.96 464
11887.99 549
11889.02 514
11890.05 540
11891.08 559
11892.11 549
11893.14 574
11894.17 577
11895.20 576
11896.23 568
11897.26 615
11898.30 598
11899.33 630
11900.36 629
11901.39 695
11902.42 721
11903.45 658
11904.48 664
11905.51 706
11906.54 735
11907.57 706
11908.60 597
11909.63 583
11910.66 629
11911.69 560
11912.72 561
11913.75 604
11914.79 613
11915.82 600
11916.85 630
11917.88 568
11918.91 567
11919.94 649
11920.97 614
11922.00 581
11923.04 617
11924.07 623
11925.10 650
11926.13 678
11927.16 735
11928.19 700
11929.22 841
11930.26 929
11931.29 956
11932.32 985
11933.35 1032
11934.38 1042
11935.41 988
11936.45 990
11937.48 892
11938.51 861
11939.54 771
11940.58 737
11941.61 722
11942.64 599
11943.67 601
11944.70 616
11945.74 605
11946.77 583
11947.80 554
11948.83 517
11949.87 539
11950.90 558
11951.93 571
11952.96 541
11954.00 540
11955.03 537
11956.06 593
11957.09 585
11958.13 552
11959.16 572
11960.19 559
11961.23 571
11962.26 563
11963.29 546
11964.33 522
11965.36 531
11966.39 564
11967.43 578
11968.46 567
11969.49 529
11970.53 562
11971.56 552
11972.59 576
11973.63 575
11974.66 512
11975.69 489
11976.73 565
11977.76 509
11978.79 507
11979.83 503
11980.86 478
11981.90 529
11982.93 516
11983.96 515
11985.00 522
11986.03 489
11987.07 470
11988.10 518
11989.13 506
11990.17 550
11991.20 525
11992.24 544
11993.27 569
11994.31 513
11995.34 508
11996.38 463
11997.41 498
11998.44 534
11999.48 527
12000.51 531
12001.55 521
12002.58 537
12003.62 504
12004.65 523
12005.69 529
12006.72 522
12007.76 563
12008.79 539
12009.83 542
12010.86 568
12011.90 555
12012.93 515
12013.97 585
12015.00 567
12016.04 548
12017.08 565
12018.11 566
12019.15 671
12020.18 622
12021.22 648
12022.25 611
12023.29 535
12024.32 594
12025.36 560
12026.40 530
12027.43 614
12028.47 597
12029.50 597
12030.54 559
12031.58 535
12032.61 521
12033.65 530
12034.68 581
12035.72 545
12036.76 559
12037.79 588
12038.83 548
12039.87 546
12040.90 549
12041.94 575
12042.98 521
12044.01 570
12045.05 637
12046.09 516
12047.12 581
12048.16 595
12049.20 575
12050.23 518
12051.27 570
12052.31 561
12053.34 566
12054.38 586
12055.42 572
12056.45 598
12057.49 562
12058.53 583
12059.57 585
12060.60 622
12061.64 573
12062.68 610
12063.72 601
12064.75 571
12065.79 563
12066.83 616
12067.87 567
12068.90 640
12069.94 625
12070.98 570
12072.02 571
12073.06 577
12074.09 577
12075.13 663
12076.17 692
12077.21 567
12078.24 568
12079.28 578
12080.32 634
12081.36 598
12082.40 554
12083.44 624
12084.47 599
12085.51 622
12086.55 659
12087.59 633
12088.63 665
12089.67 690
12090.71 624
12091.74 661
12092.78 624
12093.82 632
12094.86 643
12095.90 694
12096.94 691
12097.98 753
12099.02 842
12100.05 796
12101.09 815
12102.13 856
12103.17 856
12104.21 887
12105.25 896
12106.29 890
12107.33 911
12108.37 872
12109.41 831
12110.45 731
12111.49 695
12112.53 688
12113.57 666
12114.61 653
12115.65 610
12116.69 572
12117.72 588
12118.76 583
12119.80 543
12120.84 562
12121.88 548
12122.92 537
12123.96 502
12125.00 513
12126.04 544
12127.08 542
12128.12 526
12129.17 528
12130.21 533
12131.25 495
12132.29 526
12133.33 481
12134.37 529
12135.41 507
12136.45 485
12137.49 519
12138.53 503
12139.57 527
12140.61 513
12141.65 533
12142.69 542
12143.73 526
12144.77 511
12145.82 553
12146.86 551
12147.90 553
12148.94 519
12149.98 478
12151.02 474
12152.06 506
12153.10 504
12154.15 526
12155.19 432
12156.23 485
12157.27 436
12158.31 431
12159.35 453
12160.39 475
12161.44 512
12162.48 495
12163.52 497
12164.56 461
12165.60 435
12166.64 448
12167.69 439
12168.73 444
12169.77 430
12170.81 466
12171.85 442
12172.90 441
12173.94 468
12174.98 493
12176.02 446
12177.07 448
12178.11 507
12179.15 459
12180.19 496
12181.24 448
12182.28 472
12183.32 495
12184.36 443
12185.41 469
12186.45 434
12187.49 414
12188.53 423
12189.58 483
12190.62 470
12191.66 465
12192.71 477
12193.75 483
12194.79 451
12195.84 468
12196.88 427
12197.92 427
12198.97 471
12200.01 460
12201.05 504
12202.10 501
12203.14 486
12204.18 473
12205.23 443
12206.27 427
12207.31 461
12208.36 435
12209.40 473
12210.44 492
12211.49 481
12212.53 502
12213.58 472
12214.62 448
12215.66 511
12216.71 534
12217.75 476
12218.80 458
12219.84 477
12220.88 487
12221.93 463
12222.97 468
12224.02 453
12225.06 483
12226.11 464
12227.15 471
12228.19 501
12229.24 512
12230.28 478
12231.33 490
12232.37 528
12233.42 499
12234.46 443
12235.51 444
12236.55 470
12237.60 443
12238.64 457
12239.69 481
12240.73 494
12241.78 470
12242.82 459
12243.87 470
12244.91 476
12245.96 445
12247.00 469
12248.05 450
12249.09 438
12250.14 450
12251.19 489
12252.23 457
12253.28 446
12254.32 504
12255.37 505
12256.41 460
12257.46 444
12258.51 428
12259.55 475
12260.60 465
12261.64 444
12262.69 404
12263.74 438
12264.78 502
12265.83 428
12266.87 436
12267.92 441
12268.97 441
12270.01 451
12271.06 415
12272.11 413
12273.15 416
12274.20 449
12275.24 440
12276.29 401
12277.34 372
12278.38 403
12279.43 417
12280.48 429
12281.52 375
12282.57 386
12283.62 394
12284.67 378
12285.71 437
12286.76 448
12287.81 420
12288.85 384
12289.90 381
12290.95 411
12292.00 425
12293.04 390
12294.09 390
12295.14 364
12296.18 383
12297.23 400
12298.28 389
12299.33 406
12300.38 388
12301.42 426
12302.47 431
12303.52 400
12304.57 402
12305.61 391
12306.66 418
12307.71 479
12308.76 485
12309.81 446
12310.85 460
12311.90 361
12312.95 367
12314.00 380
12315.05 390
12316.09 415
12317.14 392
12318.19 367
12319.24 382
12320.29 338
12321.34 402
12322.39 429
12323.43 410
12324.48 397
12325.53 379
12326.58 415
12327.63 404
12328.68 385
12329.73 364
12330.78 405
12331.82 388
12332.87 386
12333.92 395
12334.97 354
12336.02 365
12337.07 396
12338.12 389
12339.17 368
12340.22 351
12341.27 391
12342.32 394
12343.37 410
12344.42 380
12345.46 389
12346.51 401
12347.56 388
12348.61 365
12349.66 412
12350.71 444
12351.76 409
12352.81 387
12353.86 399
12354.91 414
12355.96 429
12357.01 343
12358.06 367
12359.11 398
12360.16 397
12361.21 399
12362.26 390
12363.31 358
12364.36 376
12365.41 416
12366.47 429
12367.52 405
12368.57 399
12369.62 420
12370.67 417
12371.72 410
12372.77 424
12373.82 379
12374.87 440
12375.92 448
12376.97 392
12378.02 392
12379.07 378
12380.12 429
12381.18 445
12382.23 413
12383.28 395
12384.33 419
12385.38 405
12386.43 406
12387.48 389
12388.53 469
12389.59 451
12390.64 415
12391.69 388
12392.74 383
12393.79 372
12394.84 396
12395.90 429
12396.95 436
12398.00 391
12399.05 402
12400.10 428
12401.15 368
12402.21 419
12403.26 441
12404.31 443
12405.36 433
12406.41 402
12407.47 381
12408.52 420
12409.57 450
12410.62 419
12411.68 435
12412.73 437
12413.78 405
12414.83 399
12415.89 400
12416.94 401
12417.99 435
12419.04 415
12420.10 432
12421.15 437
12422.20 406
12423.26 401
12424.31 383
12425.36 406
12426.41 431
12427.47 431
12428.52 463
12429.57 510
12430.63 442
12431.68 408
12432.73 436
12433.79 459
12434.84 500
12435.89 485
12436.95 441
12438.00 477
12439.05 482
12440.11 417
12441.16 428
12442.21 439
12443.27 403
12444.32 417
12445.38 460
12446.43 440
12447.48 455
12448.54 429
12449.59 435
12450.65 440
12451.70 439
12452.75 430
12453.81 440
12454.86 413
12455.92 369
12456.97 437
12458.02 443
12459.08 427
12460.13 417
12461.19 440
12462.24 455
12463.30 469
12464.35 455
12465.41 442
12466.46 438
12467.52 467
12468.57 497
12469.63 473
12470.68 521
12471.74 506
12472.79 458
12473.85 495
12474.90 516
12475.96 522
12477.01 521
12478.07 549
12479.12 557
12480.18 560
12481.23 561
12482.29 513
12483.34 536
12484.40 544
12485.45 602
12486.51 611
12487.56 610
12488.62 638
12489.68 692
12490.73 804
12491.79 803
12492.84 886
12493.90 953
12494.95 1066
12496.01 1049
12497.07 1131
12498.12 1102
12499.18 1109
12500.23 1059
12501.29 943
12502.35 921
12503.40 825
12504.46 715
12505.52 671
12506.57 635
12507.63 619
12508.69 591
12509.74 580
12510.80 557
12511.86 542
12512.91 550
12513.97 505
12515.03 550
12516.08 604
12517.14 554
12518.20 512
12519.25 498
12520.31 535
12521.37 578
12522.42 562
12523.48 510
12524.54 523
12525.60 567
12526.65 567
12527.71 544
12528.77 555
12529.82 559
12530.88 571
12531.94 517
12533.00 539
12534.05 511
12535.11 518
12536.17 588
12537.23 578
12538.29 546
12539.34 500
12540.40 520
12541.46 524
12542.52 546
12543.57 470
12544.63 515
12545.69 525
12546.75 461
12547.81 534
12548.87 543
12549.92 479
12550.98 484
12552.04 549
12553.10 585
12554.16 576
12555.22 543
12556.27 544
12557.33 528
12558.39 549
12559.45 574
12560.51 558
12561.57 565
12562.63 547
12563.68 558
12564.74 597
12565.80 610
12566.86 641
12567.92 665
12568.98 674
12570.04 716
12571.10 725
12572.16 816
12573.22 834
12574.28 861
12575.33 968
12576.39 963
12577.45 926
12578.51 949
12579.57 870
12580.63 870
12581.69 842
12582.75 765
12583.81 699
12584.87 689
12585.93 624
12586.99 608
12588.05 593
12589.11 614
12590.17 642
12591.23 586
12592.29 613
12593.35 625
12594.41 646
12595.47 622
12596.53 567
12597.59 580
12598.65 649
12599.71 627
12600.77 568
12601.83 554
12602.89 492
12603.95 530
12605.01 605
12606.07 565
12607.13 548
12608.20 536
12609.26 537
12610.32 573
12611.38 599
12612.44 545
12613.50 541
12614.56 535
12615.62 559
12616.68 588
12617.74 572
12618.81 572
12619.87 594
12620.93 541
12621.99 574
12623.05 562
12624.11 557
12625.17 530
12626.23 567
12627.30 515
12628.36 495
12629.42 529
12630.48 517
12631.54 526
12632.60 514
12633.67 572
12634.73 556
12635.79 522
12636.85 541
12637.91 520
12638.98 519
12640.04 534
12641.10 511
12642.16 533
12643.22 506
12644.29 551
12645.35 521
12646.41 567
12647.47 577
12648.54 580
12649.60 622
12650.66 564
12651.72 568
12652.79 589
12653.85 667
12654.91 610
12655.97 652
12657.04 639
12658.10 665
12659.16 651
12660.22 614
12661.29 654
12662.35 654
12663.41 626
12664.48 605
12665.54 572
12666.60 571
12667.67 573
12668.73 590
12669.79 596
12670.86 570
12671.92 547
12672.98 542
12674.05 562
12675.11 577
12676.17 559
12677.24 583
12678.30 593
12679.36 546
12680.43 574
12681.49 577
12682.56 576
12683.62 612
12684.68 640
12685.75 608
12686.81 629
12687.88 623
12688.94 666
12690.00 631
12691.07 627
12692.13 641
12693.20 666
12694.26 632
12695.33 629
12696.39 645
12697.45 640
12698.52 658
12699.58 696
12700.65 716
12701.71 702
12702.78 705
12703.84 703
12704.91 736
12705.97 717
12707.04 739
12708.10 746
12709.17 694
12710.23 655
12711.30 662
12712.36 669
12713.43 644
12714.49 638
12715.56 594
12716.62 584
12717.69 618
12718.75 662
12719.82 583
12720.88 554
12721.95 558
12723.02 562
12724.08 604
12725.15 593
12726.21 568
12727.28 620
12728.34 642
12729.41 603
12730.48 567
12731.54 569
12732.61 611
12733.67 606
12734.74 540
12735.81 558
12736.87 546
12737.94 568
12739.00 600
12740.07 593
12741.14 598
12742.20 559
12743.27 540
12744.34 539
12745.40 554
12746.47 513
12747.54 536
12748.60 540
12749.67 491
12750.74 508
12751.80 534
12752.87 503
12753.94 521
12755.00 520
12756.07 445
12757.14 516
12758.20 489
12759.27 476
12760.34 475
12761.40 513
12762.47 507
12763.54 500
12764.61 509
12765.67 473
12766.74 503
12767.81 461
12768.88 489
12769.94 453
12771.01 450
12772.08 493
12773.15 529
12774.21 472
12775.28 480
12776.35 479
12777.42 480
12778.49 493
12779.55 483
12780.62 509
12781.69 457
12782.76 455
12783.83 453
12784.89 491
12785.96 483
12787.03 436
12788.10 477
12789.17 456
12790.23 460
12791.30 460
12792.37 465
12793.44 478
12794.51 452
12795.58 473
12796.65 463
12797.71 453
12798.78 444
12799.85 471
12800.92 421
12801.99 430
12803.06 448
12804.13 474
12805.20 428
12806.27 460
12807.33 442
12808.40 441
12809.47 467
12810.54 448
12811.61 427
12812.68 397
12813.75 428
12814.82 462
12815.89 450
12816.96 435
12818.03 421
12819.10 445
12820.17 489
12821.24 476
12822.31 472
12823.38 498
12824.45 470
12825.52 443
12826.59 465
12827.66 457
12828.73 470
12829.80 495
12830.87 468
12831.94 451
12833.01 416
12834.08 429
12835.15 435
12836.22 387
12837.29 433
12838.36 403
12839.43 432
12840.50 406
12841.57 422
12842.64 464
12843.71 473
12844.78 419
12845.85 404
12846.92 399
12847.99 423
12849.06 407
12850.13 383
12851.21 397
12852.28 399
12853.35 358
12854.42 397
12855.49 403
12856.56 418
12857.63 437
12858.70 451
12859.77 461
12860.85 403
12861.92 374
12862.99 396
12864.06 398
12865.13 403
12866.20 413
12867.27 389
12868.35 425
12869.42 397
12870.49 388
12871.56 390
12872.63 370
12873.71 366
12874.78 382
12875.85 385
12876.92 384
12877.99 431
12879.07 398
12880.14 378
12881.21 386
12882.28 394
12883.35 371
12884.43 371
12885.50 367
12886.57 392
12887.64 372
12888.72 373
12889.79 373
12890.86 393
12891.93 380
12893.01 379
12894.08 392
12895.15 374
12896.22 359
12897.30 350
12898.37 382
12899.44 368
12900.52 356
12901.59 363
12902.66 370
12903.74 362
12904.81 347
12905.88 383
12906.96 382
12908.03 384
12909.10 367
12910.18 343
12911.25 391
12912.32 334
12913.40 395
12914.47 363
12915.54 365
12916.62 349
12917.69 390
12918.76 349
12919.84 376
12920.91 395
12921.99 345
12923.06 343
12924.13 357
12925.21 345
12926.28 386
12927.36 399
12928.43 356
12929.50 382
12930.58 368
12931.65 352
12932.73 395
12933.80 354
12934.88 366
12935.95 347
12937.02 360
12938.10 338
12939.17 362
12940.25 377
12941.32 351
12942.40 347
12943.47 357
12944.55 343
12945.62 349
12946.70 384
12947.77 379
12948.85 320
12949.92 349
12951.00 332
12952.07 365
12953.15 324
12954.22 355
12955.30 365
12956.37 343
12957.45 341
12958.52 357
12959.60 361
12960.68 358
12961.75 356
12962.83 411
12963.90 345
12964.98 339
12966.05 385
12967.13 377
12968.20 383
12969.28 398
12970.36 373
12971.43 348
12972.51 353
12973.58 329
12974.66 360
12975.74 359
12976.81 366
12977.89 334
12978.97 345
12980.04 366
12981.12 362
12982.19 345
12983.27 326
12984.35 346
12985.42 353
12986.50 346
12987.58 385
12988.65 362
12989.73 371
12990.81 376
12991.88 349
12992.96 362
12994.04 352
12995.11 392
12996.19 338
12997.27 375
12998.35 354
12999.42 364
13000.50 361
13001.58 378
13002.65 418
13003.73 397
13004.81 358
13005.89 370
13006.96 360
13008.04 400
13009.12 349
13010.20 385
13011.27 381
13012.35 366
13013.43 378
13014.51 389
13015.58 374
13016.66 346
13017.74 345
13018.82 389
13019.90 357
13020.97 374
13022.05 407
13023.13 351
13024.21 347
13025.29 357
13026.37 364
13027.44 362
13028.52 384
13029.60 408
13030.68 406
13031.76 398
13032.84 402
13033.91 396
13034.99 384
13036.07 368
13037.15 413
13038.23 438
13039.31 414
13040.39 382
13041.46 398
13042.54 437
13043.62 391
13044.70 355
13045.78 405
13046.86 409
13047.94 397
13049.02 388
13050.10 421
13051.18 409
13052.26 392
13053.34 421
13054.41 410
13055.49 404
13056.57 443
13057.65 428
13058.73 416
13059.81 447
13060.89 436
13061.97 407
13063.05 397
13064.13 385
13065.21 408
13066.29 450
13067.37 453
13068.45 387
13069.53 411
13070.61 401
13071.69 387
13072.77 356
13073.85 363
13074.93 364
13076.01 420
13077.09 370
13078.17 384
13079.25 358
13080.33 346
13081.41 373
13082.49 379
13083.58 413
13084.66 365
13085.74 337
13086.82 397
13087.90 430
13088.98 397
13090.06 391
13091.14 357
13092.22 363
13093.30 380
13094.38 373
13095.46 330
13096.55 345
13097.63 352
13098.71 400
13099.79 384
13100.87 359
13101.95 346
13103.03 357
13104.12 367
13105.20 345
13106.28 369
13107.36 348
13108.44 341
13109.52 362
13110.60 391
13111.69 371
13112.77 351
13113.85 359
13114.93 344
13116.01 354
13117.10 397
13118.18 353
13119.26 349
13120.34 346
13121.42 337
13122.51 353
13123.59 350
13124.67 352
13125.75 313
13126.84 318
13127.92 352
13129.00 341
13130.08 351
13131.17 358
13132.25 346
13133.33 333
13134.41 343
13135.50 366
13136.58 375
13137.66 340
13138.75 329
13139.83 373
13140.91 374
13141.99 358
13143.08 325
13144.16 334
13145.24 348
13146.33 363
13147.41 349
13148.49 317
13149.58 323
13150.66 364
13151.74 378
13152.83 330
13153.91 330
13154.99 360
13156.08 373
13157.16 364
13158.25 335
13159.33 363
13160.41 347
13161.50 352
13162.58 351
13163.66 311
13164.75 320
13165.83 335
13166.92 349
13168.00 329
13169.08 335
13170.17 349
13171.25 335
13172.34 343
13173.42 345
13174.51 392
13175.59 372
13176.67 324
13177.76 339
13178.84 327
13179.93 341
13181.01 336
13182.10 310
13183.18 324
13184.27 364
13185.35 336
13186.44 322
13187.52 347
13188.61 366
13189.69 365
13190.78 390
13191.86 415
13192.95 346
13194.03 350
13195.12 364
13196.20 361
13197.29 335
13198.37 364
13199.46 330
13200.54 337
13201.63 357
13202.72 364
13203.80 361
13204.89 362
13205.97 332
13207.06 352
13208.14 342
13209.23 333
13210.32 344
13211.40 343
13212.49 350
13213.57 333
13214.66 365
13215.75 340
13216.83 349
13217.92 373
13219.00 369
13220.09 383
13221.18 379
13222.26 357
13223.35 330
13224.44 329
13225.52 372
13226.61 353
13227.70 372
13228.78 366
13229.87 346
13230.96 365
13232.04 381
13233.13 385
13234.22 340
13235.30 394
13236.39 343
13237.48 378
13238.56 348
13239.65 367
13240.74 368
13241.82 324
13242.91 316
13244.00 339
13245.09 341
13246.17 314
13247.26 367
13248.35 362
13249.44 345
13250.52 350
13251.61 340
13252.70 370
13253.79 329
13254.87 333
13255.96 369
13257.05 388
13258.14 354
13259.23 370
13260.31 386
13261.40 354
13262.49 340
13263.58 395
13264.67 384
13265.75 399
13266.84 358
13267.93 362
13269.02 367
13270.11 398
13271.19 405
13272.28 405
13273.37 374
13274.46 374
13275.55 344
13276.64 389
13277.73 407
13278.81 397
13279.90 403
13280.99 435
13282.08 379
13283.17 370
13284.26 401
13285.35 415
13286.44 419
13287.53 368
13288.61 460
13289.70 413
13290.79 387
13291.88 425
13292.97 415
13294.06 385
13295.15 367
13296.24 429
13297.33 429
13298.42 376
13299.51 366
13300.60 392
13301.69 435
13302.78 433
13303.87 415
13304.96 456
13306.05 429
13307.14 484
13308.23 455
13309.32 455
13310.41 446
13311.50 451
13312.59 446
13313.68 448
13314.77 457
13315.86 448
13316.95 479
13318.04 445
13319.13 436
13320.22 415
13321.31 463
13322.40 420
13323.49 412
13324.58 381
13325.67 395
13326.76 411
13327.85 468
13328.94 457
13330.03 457
13331.12 448
13332.21 461
13333.31 464
13334.40 445
13335.49 431
13336.58 385
13337.67 492
13338.76 463
13339.85 391
13340.94 422
13342.03 467
13343.13 475
13344.22 466
13345.31 452
13346.40 449
13347.49 499
13348.58 549
13349.67 487
13350.77 444
13351.86 441
13352.95 489
13354.04 499
13355.13 463
13356.22 482
13357.32 469
13358.41 489
13359.50 519
13360.59 508
13361.68 473
13362.78 460
13363.87 522
13364.96 549
13366.05 590
13367.15 549
13368.24 593
13369.33 530
13370.42 611
13371.52 569
13372.61 530
13373.70 560
13374.79 597
13375.89 570
13376.98 520
13378.07 511
13379.16 539
13380.26 482
13381.35 468
13382.44 472
13383.54 483
13384.63 461
13385.72 417
13386.82 452
13387.91 428
13389.00 417
13390.09 469
13391.19 443
13392.28 403
13393.37 402
13394.47 428
13395.56 442
13396.66 431
13397.75 417
13398.84 405
13399.94 426
13401.03 477
13402.12 477
13403.22 439
13404.31 395
13405.40 470
13406.50 450
13407.59 454
13408.69 459
13409.78 428
13410.88 441
13411.97 427
13413.06 397
13414.16 402
13415.25 431
13416.35 444
13417.44 420
13418.53 383
13419.63 379
13420.72 390
13421.82 439
13422.91 447
13424.01 453
13425.10 434
13426.20 474
13427.29 455
13428.39 435
13429.48 387
13430.58 406
13431.67 453
13432.77 445
13433.86 472
13434.96 432
13436.05 471
13437.15 470
13438.24 463
13439.34 472
13440.43 470
13441.53 444
13442.62 459
13443.72 465
13444.81 430
13445.91 485
13447.01 516
13448.10 476
13449.20 463
13450.29 475
13451.39 476
13452.48 458
13453.58 484
13454.68 500
13455.77 510
13456.87 548
13457.96 488
13459.06 494
13460.16 479
13461.25 485
13462.35 534
13463.44 509
13464.54 473
13465.64 499
13466.73 540
13467.83 495
13468.93 552
13470.02 516
13471.12 525
13472.22 514
13473.31 542
13474.41 502
13475.51 513
13476.60 518
13477.70 514
13478.80 510
13479.89 515
13480.99 510
13482.09 497
13483.18 562
13484.28 510
13485.38 535
13486.48 490
13487.57 511
13488.67 524
13489.77 538
13490.87 557
13491.96 583
13493.06 584
13494.16 600
13495.26 570
13496.35 613
13497.45 607
13498.55 635
13499.65 635
13500.74 615
13501.84 631
13502.94 666
13504.04 636
13505.14 667
13506.23 653
13507.33 627
13508.43 632
13509.53 658
13510.63 647
13511.72 590
13512.82 629
13513.92 594
13515.02 547
13516.12 530
13517.22 524
13518.31 491
13519.41 497
13520.51 498
13521.61 472
13522.71 496
13523.81 498
13524.91 489
13526.01 503
13527.10 450
13528.20 465
13529.30 498
13530.40 456
13531.50 476
13532.60 469
13533.70 478
13534.80 456
13535.90 485
13537.00 416
13538.09 462
13539.19 475
13540.29 461
13541.39 448
13542.49 440
13543.59 461
13544.69 427
13545.79 454
13546.89 412
13547.99 452
13549.09 452
13550.19 474
13551.29 457
13552.39 428
13553.49 455
13554.59 447
13555.69 429
13556.79 455
13557.89 378
13558.99 405
13560.09 432
13561.19 425
13562.29 443
13563.39 432
13564.49 423
13565.59 425
13566.69 408
13567.79 401
13568.89 436
13569.99 425
13571.09 428
13572.20 401
13573.30 413
13574.40 414
13575.50 416
13576.60 413
13577.70 435
13578.80 395
13579.90 427
13581.00 409
13582.10 427
13583.20 424
13584.31 404
13585.41 390
13586.51 412
13587.61 379
13588.71 387
13589.81 421
13590.91 390
13592.02 417
13593.12 431
13594.22 441
13595.32 433
13596.42 419
13597.52 438
13598.63 434
13599.73 419
13600.83 460
13601.93 458
13603.03 437
13604.14 456
13605.24 442
13606.34 459
13607.44 438
13608.54 418
13609.65 452
13610.75 445
13611.85 432
13612.95 423
13614.06 453
13615.16 446
13616.26 464
13617.36 468
13618.47 471
13619.57 452
13620.67 463
13621.77 404
13622.88 435
13623.98 457
13625.08 454
13626.18 439
13627.29 437
13628.39 459
13629.49 427
13630.60 435
13631.70 455
13632.80 427
13633.91 441
13635.01 412
13636.11 423
13637.22 460
13638.32 435
13639.42 437
13640.53 408
13641.63 419
13642.73 456
13643.84 464
13644.94 442
13646.04 419
13647.15 445
13648.25 415
13649.36 409
13650.46 418
13651.56 437
13652.67 398
13653.77 434
13654.88 398
13655.98 429
13657.08 433
13658.19 426
13659.29 433
13660.40 379
13661.50 424
13662.60 429
13663.71 409
13664.81 418
13665.92 394
13667.02 386
13668.13 363
13669.23 422
13670.34 431
13671.44 423
13672.55 386
13673.65 409
13674.76 428
13675.86 433
13676.97 413
13678.07 407
13679.18 413
13680.28 416
13681.39 402
13682.49 390
13683.60 427
13684.70 453
13685.81 446
13686.91 419
13688.02 421
13689.12 421
13690.23 446
13691.33 409
13692.44 422
13693.55 480
13694.65 441
13695.76 445
13696.86 367
13697.97 444
13699.07 431
13700.18 446
13701.29 427
13702.39 427
13703.50 463
13704.60 465
13705.71 443
13706.82 425
13707.92 374
13709.03 398
13710.14 416
13711.24 410
13712.35 433
13713.45 455
13714.56 482
13715.67 452
13716.77 407
13717.88 433
13718.99 446
13720.09 438
13721.20 458
13722.31 475
13723.41 475
13724.52 484
13725.63 471
13726.74 487
13727.84 494
13728.95 485
13730.06 512
13731.16 541
13732.27 523
13733.38 573
13734.49 521
13735.59 503
13736.70 503
13737.81 559
13738.91 519
13740.02 526
13741.13 523
13742.24 510
13743.35 477
13744.45 537
13745.56 552
13746.67 524
13747.78 510
13748.88 555
13749.99 581
13751.10 520
13752.21 594
13753.32 551
13754.42 588
13755.53 592
13756.64 564
13757.75 540
13758.86 620
13759.97 611
13761.07 592
13762.18 640
13763.29 651
13764.40 676
13765.51 775
13766.62 733
13767.72 759
13768.83 836
13769.94 851
13771.05 888
13772.16 918
13773.27 924
13774.38 886
13775.49 963
13776.60 977
13777.70 907
13778.81 815
13779.92 809
13781.03 756
13782.14 675
13783.25 669
13784.36 660
13785.47 630
13786.58 653
13787.69 587
13788.80 554
13789.91 574
13791.02 583
13792.13 552
13793.24 530
13794.35 558
13795.45 547
13796.56 569
13797.67 525
13798.78 525
13799.89 525
13801.00 533
13802.11 580
13803.22 579
13804.33 567
13805.44 527
13806.55 559
13807.67 555
13808.78 582
13809.89 532
13811.00 579
13812.11 571
13813.22 538
13814.33 548
13815.44 502
13816.55 506
13817.66 520
13818.77 572
13819.88 532
13820.99 529
13822.10 477
13823.21 467
13824.32 479
13825.44 486
13826.55 492
13827.66 478
13828.77 446
13829.88 462
13830.99 485
13832.10 463
13833.21 488
13834.32 487
13835.44 483
13836.55 490
13837.66 466
13838.77 415
13839.88 467
13840.99 439
13842.10 453
13843.22 419
13844.33 520
13845.44 528
13846.55 512
13847.66 485
13848.78 511
13849.89 539
13851.00 539
13852.11 530
13853.22 501
13854.34 507
13855.45 504
13856.56 523
13857.67 499
13858.78 513
13859.90 480
13861.01 500
13862.12 517
13863.23 543
13864.35 565
13865.46 601
13866.57 570
13867.68 571
13868.80 549
13869.91 575
13871.02 582
13872.14 582
13873.25 600
13874.36 550
13875.47 526
13876.59 487
13877.70 510
13878.81 466
13879.93 474
13881.04 542
13882.15 478
13883.27 500
13884.38 490
13885.49 507
13886.61 512
13887.72 515
13888.83 534
13889.95 541
13891.06 495
13892.17 540
13893.29 553
13894.40 555
13895.52 534
13896.63 562
13897.74 551
13898.86 560
13899.97 542
13901.09 501
13902.20 515
13903.31 568
13904.43 562
13905.54 523
13906.66 476
13907.77 534
13908.89 564
13910.00 534
13911.11 521
13912.23 490
13913.34 503
13914.46 498
13915.57 509
13916.69 449
13917.80 437
13918.92 481
13920.03 453
13921.15 470
13922.26 450
13923.38 487
13924.49 470
13925.61 475
13926.72 477
13927.84 481
13928.95 479
13930.07 474
13931.18 497
13932.30 491
13933.41 465
13934.53 441
13935.64 480
13936.76 444
13937.87 424
13938.99 472
13940.10 443
13941.22 463
13942.34 403
13943.45 424
13944.57 458
13945.68 482
13946.80 494
13947.91 437
13949.03 438
13950.15 421
13951.26 452
13952.38 441
13953.49 447
13954.61 438
13955.73 468
13956.84 452
13957.96 422
13959.08 397
13960.19 447
13961.31 468
13962.43 449
13963.54 438
13964.66 422
13965.78 418
13966.89 447
13968.01 458
13969.13 408
13970.24 426
13971.36 442
13972.48 443
13973.59 455
13974.71 428
13975.83 446
13976.94 441
13978.06 468
13979.18 424
13980.30 460
13981.41 435
13982.53 440
13983.65 455
13984.76 471
13985.88 432
13987.00 456
13988.12 461
13989.23 436
13990.35 473
13991.47 434
13992.59 449
13993.71 453
13994.82 453
13995.94 447
13997.06 458
13998.18 470
13999.29 497
14000.41 510
14001.53 512
14002.65 444
14003.77 494
14004.88 453
14006.00 430
14007.12 494
14008.24 507
14009.36 490
14010.48 498
14011.59 517
14012.71 473
14013.83 481
14014.95 469
14016.07 518
14017.19 505
14018.31 512
14019.43 528
14020.54 542
14021.66 535
14022.78 529
14023.90 523
14025.02 523
14026.14 536
14027.26 498
14028.38 537
14029.50 531
14030.62 559
14031.73 490
14032.85 487
14033.97 465
14035.09 483
14036.21 485
14037.33 486
14038.45 467
14039.57 461
14040.69 438
14041.81 428
14042.93 457
14044.05 443
14045.17 476
14046.29 474
14047.41 466
14048.53 474
14049.65 462
14050.77 427
14051.89 467
14053.01 427
14054.13 442
14055.25 481
14056.37 482
14057.49 460
14058.61 459
14059.73 454
14060.85 451
14061.97 487
14063.09 463
14064.21 455
14065.33 464
14066.45 436
14067.57 497
14068.70 467
14069.82 468
14070.94 499
14072.06 480
14073.18 487
14074.30 508
14075.42 479
14076.54 503
14077.66 504
14078.78 512
14079.91 508
14081.03 543
14082.15 517
14083.27 516
14084.39 518
14085.51 552
14086.63 542
14087.75 538
14088.88 530
14090.00 548
14091.12 532
14092.24 565
14093.36 569
14094.48 564
14095.61 590
14096.73 599
14097.85 615
14098.97 610
14100.09 658
14101.22 634
14102.34 672
14103.46 628
14104.58 604
14105.71 625
14106.83 615
14107.95 540
14109.07 513
14110.19 530
14111.32 496
14112.44 512
14113.56 520
14114.68 516
14115.81 450
14116.93 464
14118.05 502
14119.18 482
14120.30 487
14121.42 449
14122.54 459
14123.67 459
14124.79 432
14125.91 420
14127.04 447
14128.16 479
14129.28 420
14130.41 428
14131.53 443
14132.65 461
14133.78 469
14134.90 453
14136.02 503
14137.15 463
14138.27 475
14139.39 421
14140.52 467
14141.64 428
14142.76 431
14143.89 450
14145.01 496
14146.13 456
14147.26 449
14148.38 438
14149.51 473
14150.63 426
14151.75 453
14152.88 450
14154.00 435
14155.13 445
14156.25 445
14157.38 421
14158.50 441
14159.62 457
14160.75 463
14161.87 455
14163.00 464
14164.12 428
14165.25 446
14166.37 453
14167.50 448
14168.62 454
14169.75 443
14170.87 430
14172.00 491
14173.12 486
14174.25 422
14175.37 401
14176.50 425
14177.62 425
14178.75 431
14179.87 450
14181.00 434
14182.12 403
14183.25 387
14184.37 386
14185.50 383
14186.62 441
14187.75 403
14188.87 410
14190.00 450
14191.13 431
14192.25 414
14193.38 429
14194.50 390
14195.63 404
14196.75 407
14197.88 411
14199.01 394
14200.13 404
14201.26 413
14202.38 387
14203.51 404
14204.64 398
14205.76 423
14206.89 425
14208.01 381
14209.14 379
14210.27 408
14211.39 393
14212.52 404
14213.65 385
14214.77 407
14215.90 385
14217.03 403
14218.15 387
14219.28 370
14220.41 383
14221.53 391
14222.66 384
14223.79 372
14224.91 347
14226.04 385
14227.17 359
14228.30 381
14229.42 400
14230.55 379
14231.68 347
14232.80 351
14233.93 406
14235.06 376
14236.19 382
14237.31 398
14238.44 391
14239.57 378
14240.70 375
14241.82 359
14242.95 338
14244.08 349
14245.21 379
14246.34 360
14247.46 368
14248.59 372
14249.72 379
14250.85 395
14251.98 355
14253.10 350
14254.23 357
14255.36 358
14256.49 351
14257.62 276
14258.74 323
14259.87 333
14261.00 332
14262.13 356
14263.26 341
14264.39 325
14265.52 362
14266.64 338
14267.77 316
14268.90 317
14270.03 332
14271.16 369
14272.29 367
14273.42 318
14274.55 357
14275.68 373
14276.80 375
14277.93 364
14279.06 333
14280.19 343
14281.32 335
14282.45 326
14283.58 318
14284.71 356
14285.84 331
14286.97 345
14288.10 313
14289.23 355
14290.36 350
14291.49 352
14292.62 326
14293.75 327
14294.87 327
14296.00 351
14297.13 357
14298.26 307
14299.39 342
14300.52 330
14301.65 326
14302.78 353
14303.91 313
14305.04 341
14306.17 337
14307.31 332
14308.44 336
14309.57 326
14310.70 321
14311.83 315
14312.96 342
14314.09 302
14315.22 291
14316.35 313
14317.48 327
14318.61 299
14319.74 288
14320.87 335
14322.00 374
14323.13 328
14324.26 272
14325.40 301
14326.53 357
14327.66 328
14328.79 305
14329.92 323
14331.05 297
14332.18 298
14333.31 298
14334.44 314
14335.58 293
14336.71 262
14337.84 305
14338.97 307
14340.10 260
14341.23 291
14342.37 324
14343.50 288
14344.63 273
14345.76 301
14346.89 321
14348.02 283
14349.16 301
14350.29 261
14351.42 287
14352.55 281
14353.68 290
14354.82 306
14355.95 283
14357.08 290
14358.21 308
14359.35 316
14360.48 303
14361.61 309
14362.74 329
14363.87 319
14365.01 275
14366.14 280
14367.27 307
14368.41 277
14369.54 331
14370.67 303
14371.80 311
14372.94 315
14374.07 297
14375.20 290
14376.34 322
14377.47 321
14378.60 300
14379.73 318
14380.87 318
14382.00 292
14383.13 301
14384.27 285
14385.40 298
14386.53 323
14387.67 335
14388.80 319
14389.93 307
14391.07 348
14392.20 328
14393.34 360
14394.47 293
14395.60 310
14396.74 289
14397.87 309
14399.00 283
14400.14 340
14401.27 304
14402.41 290
14403.54 296
14404.67 283
14405.81 303
14406.94 270
14408.08 277
14409.21 279
14410.35 300
14411.48 308
14412.61 305
14413.75 279
14414.88 318
14416.02 271
14417.15 282
14418.29 295
14419.42 304
14420.56 286
14421.69 319
14422.83 297
14423.96 311
14425.10 322
14426.23 272
14427.37 308
14428.50 260
14429.64 311
14430.77 305
14431.91 309
14433.04 309
14434.18 306
14435.31 318
14436.45 305
14437.58 306
14438.72 324
14439.85 307
14440.99 273
14442.13 292
14443.26 338
14444.40 344
14445.53 323
14446.67 350
14447.80 317
14448.94 361
14450.08 369
14451.21 297
14452.35 331
14453.48 368
14454.62 332
14455.76 321
14456.89 337
14458.03 337
14459.16 361
14460.30 368
14461.44 346
14462.57 326
14463.71 332
14464.85 326
14465.98 355
14467.12 362
14468.26 330
14469.39 330
14470.53 388
14471.67 325
14472.80 332
14473.94 368
14475.08 381
14476.21 320
14477.35 318
14478.49 347
14479.62 334
14480.76 351
14481.90 319
14483.04 341
14484.17 296
14485.31 285
14486.45 334
14487.59 348
14488.72 328
14489.86 339
14491.00 342
14492.14 325
14493.27 294
14494.41 336
14495.55 340
14496.69 330
14497.82 323
14498.96 340
14500.10 359
14501.24 311
14502.38 298
14503.51 317
14504.65 340
14505.79 349
14506.93 323
14508.07 322
14509.20 337
14510.34 361
14511.48 321
14512.62 325
14513.76 302
14514.90 328
14516.03 305
14517.17 295
14518.31 261
14519.45 303
14520.59 316
14521.73 330
14522.87 295
14524.01 290
14525.14 320
14526.28 326
14527.42 340
14528.56 309
14529.70 303
14530.84 304
14531.98 287
14533.12 290
14534.26 308
14535.40 292
14536.54 306
14537.67 328
14538.81 316
14539.95 306
14541.09 292
14542.23 309
14543.37 304
14544.51 312
14545.65 317
14546.79 304
14547.93 309
14549.07 333
14550.21 293
14551.35 300
14552.49 300
14553.63 340
14554.77 346
14555.91 337
14557.05 302
14558.19 311
14559.33 293
14560.47 354
14561.61 359
14562.75 290
14563.89 273
14565.03 300
14566.17 325
14567.31 377
14568.45 369
14569.60 323
14570.74 340
14571.88 327
14573.02 354
14574.16 336
14575.30 323
14576.44 315
14577.58 347
14578.72 341
14579.86 318
14581.00 354
14582.14 356
14583.29 322
14584.43 329
14585.57 308
14586.71 331
14587.85 343
14588.99 338
14590.13 329
14591.28 342
14592.42 338
14593.56 348
14594.70 325
14595.84 357
14596.98 318
14598.13 333
14599.27 332
14600.41 334
14601.55 328
14602.69 361
14603.83 335
14604.98 334
14606.12 377
14607.26 377
14608.40 329
14609.54 358
14610.69 409
14611.83 357
14612.97 349
14614.11 371
14615.26 385
14616.40 367
14617.54 401
14618.68 393
14619.83 416
14620.97 383
14622.11 410
14623.25 437
14624.40 426
14625.54 418
14626.68 417
14627.83 446
14628.97 436
14630.11 470
14631.25 471
14632.40 470
14633.54 533
14634.68 483
14635.83 496
14636.97 478
14638.11 499
14639.26 504
14640.40 511
14641.54 471
14642.69 487
14643.83 451
14644.97 456
14646.12 388
14647.26 382
14648.41 436
14649.55 395
14650.69 399
14651.84 394
14652.98 405
14654.13 360
14655.27 359
14656.41 359
14657.56 356
14658.70 357
14659.85 381
14660.99 340
14662.13 355
14663.28 342
14664.42 352
14665.57 352
14666.71 346
14667.86 361
14669.00 361
14670.14 353
14671.29 323
14672.43 333
14673.58 348
14674.72 353
14675.87 335
14677.01 347
14678.16 344
14679.30 360
14680.45 332
14681.59 329
14682.74 335
14683.88 332
14685.03 334
14686.17 305
14687.32 315
14688.46 358
14689.61 350
14690.75 335
14691.90 320
14693.05 314
14694.19 322
14695.34 309
14696.48 294
14697.63 332
14698.77 310
14699.92 303
14701.06 344
14702.21 307
14703.36 327
14704.50 322
14705.65 315
14706.79 322
14707.94 327
14709.09 304
14710.23 311
14711.38 318
14712.53 307
14713.67 311
14714.82 327
14715.96 330
14717.11 324
14718.26 327
14719.40 293
14720.55 323
14721.70 344
14722.84 344
14723.99 326
14725.14 319
14726.28 342
14727.43 323
14728.58 331
14729.72 326
14730.87 300
14732.02 317
14733.16 338
14734.31 308
14735.46 332
14736.61 336
14737.75 370
14738.90 328
14740.05 291
14741.20 320
14742.34 362
14743.49 325
14744.64 315
14745.79 302
14746.93 336
14748.08 346
14749.23 322
14750.38 305
14751.52 327
14752.67 345
14753.82 329
14754.97 302
14756.11 268
14757.26 325
14758.41 352
14759.56 324
14760.71 311
14761.86 301
14763.00 332
14764.15 298
14765.30 320
14766.45 307
14767.60 341
14768.74 334
14769.89 374
14771.04 381
14772.19 320
14773.34 356
14774.49 343
14775.64 329
14776.79 317
14777.93 346
14779.08 344
14780.23 364
14781.38 343
14782.53 385
14783.68 402
14784.83 345
14785.98 380
14787.13 374
14788.28 375
14789.42 400
14790.57 388
14791.72 380
14792.87 367
14794.02 382
14795.17 394
14796.32 407
14797.47 396
14798.62 351
14799.77 399
14800.92 452
14802.07 410
14803.22 368
14804.37 383
14805.52 380
14806.67 429
14807.82 360
14808.97 408
14810.12 370
14811.27 356
14812.42 334
14813.57 350
14814.72 351
14815.87 367
14817.02 378
14818.17 350
14819.32 374
14820.47 382
14821.62 370
14822.77 396
14823.92 368
14825.07 357
14826.22 355
14827.37 360
14828.52 328
14829.68 336
14830.83 328
14831.98 347
14833.13 336
14834.28 347
14835.43 318
14836.58 269
14837.73 303
14838.88 344
14840.03 298
14841.19 336
14842.34 330
14843.49 303
14844.64 297
14845.79 263
14846.94 287
14848.09 322
14849.25 298
14850.40 281
14851.55 289
14852.70 288
14853.85 309
14855.00 312
14856.16 310
14857.31 272
14858.46 284
14859.61 315
14860.76 371
14861.92 307
14863.07 280
14864.22 288
14865.37 297
14866.52 285
14867.68 274
14868.83 319
14869.98 285
14871.13 290
14872.29 282
14873.44 251
14874.59 274
14875.74 283
14876.90 308
14878.05 279
14879.20 272
14880.36 245
14881.51 277
14882.66 283
14883.81 256
14884.97 252
14886.12 282
14887.27 310
14888.43 273
14889.58 277
14890.73 283
14891.89 255
14893.04 276
14894.19 286
14895.35 317
14896.50 283
14897.65 277
14898.81 287
14899.96 299
14901.11 279
14902.27 281
14903.42 287
14904.57 292
14905.73 314
14906.88 325
14908.04 273
14909.19 255
14910.34 272
14911.50 258
14912.65 297
14913.81 305
14914.96 291
14916.11 302
14917.27 278
14918.42 294
14919.58 305
14920.73 282
14921.88 288
14923.04 282
14924.19 292
14925.35 269
14926.50 271
14927.66 300
14928.81 305
14929.97 315
14931.12 297
14932.28 299
14933.43 253
14934.59 300
14935.74 307
14936.90 320
14938.05 286
14939.21 343
14940.36 357
14941.52 340
14942.67 305
14943.83 261
14944.98 293
14946.14 296
14947.29 303
14948.45 336
14949.60 303
14950.76 351
14951.91 326
14953.07 308
14954.23 327
14955.38 344
14956.54 289
14957.69 301
14958.85 290
14960.00 325
14961.16 291
14962.32 310
14963.47 303
14964.63 294
14965.78 282
14966.94 290
14968.10 254
14969.25 284
14970.41 293
14971.57 295
14972.72 304
14973.88 278
14975.04 290
14976.19 257
14977.35 293
14978.50 244
14979.66 294
14980.82 289
14981.97 289
14983.13 286
14984.29 267
14985.45 289
14986.60 253
14987.76 267
14988.92 264
14990.07 233
14991.23 272
14992.39 298
14993.54 292
14994.70 274
14995.86 235
14997.02 237
14998.17 247
14999.33 289
15000.49 262
15001.65 254
15002.80 262
15003.96 268
15005.12 261
15006.28 238
15007.43 258
15008.59 244
15009.75 269
15010.91 226
15012.07 260
15013.22 232
15014.38 252
15015.54 242
15016.70 267
15017.86 225
15019.01 245
15020.17 259
15021.33 254
15022.49 292
15023.65 242
15024.81 240
15025.96 239
15027.12 300
15028.28 283
15029.44 252
15030.60 245
15031.76 229
15032.92 230
15034.07 231
15035.23 236
15036.39 235
15037.55 249
15038.71 253
15039.87 242
15041.03 233
15042.19 250
15043.35 214
15044.50 220
15045.66 259
15046.82 273
15047.98 228
15049.14 228
15050.30 265
15051.46 257
15052.62 220
15053.78 233
15054.94 214
15056.10 206
15057.26 235
15058.42 230
15059.58 238
15060.74 244
15061.90 244
15063.06 247
15064.22 265
15065.38 258
15066.54 231
15067.70 216
15068.86 237
15070.02 243
15071.18 240
15072.34 236
15073.50 262
15074.66 237
15075.82 226
15076.98 212
15078.14 278
15079.30 244
15080.46 215
15081.62 242
15082.78 223
15083.94 223
15085.10 235
15086.26 262
15087.42 232
15088.59 244
15089.75 245
15090.91 230
15092.07 243
15093.23 241
15094.39 268
15095.55 223
15096.71 211
15097.87 222
15099.04 253
15100.20 262
15101.36 249
15102.52 226
15103.68 245
15104.84 230
15106.00 231
15107.17 239
15108.33 232
15109.49 249
15110.65 242
15111.81 223
15112.97 229
15114.14 195
15115.30 217
15116.46 243
15117.62 251
15118.78 222
15119.95 199
15121.11 227
15122.27 246
15123.43 249
15124.59 230
15125.76 234
15126.92 270
15128.08 265
15129.24 243
15130.41 212
15131.57 231
15132.73 227
15133.89 248
15135.06 227
15136.22 205
15137.38 232
15138.54 239
15139.71 243
15140.87 227
15142.03 250
15143.20 256
15144.36 245
15145.52 234
15146.69 227
15147.85 220
15149.01 208
15150.17 248
15151.34 217
15152.50 243
15153.66 245
15154.83 234
15155.99 232
15157.16 216
15158.32 243
15159.48 254
15160.65 213
15161.81 235
15162.97 258
15164.14 234
15165.30 241
15166.46 225
15167.63 229
15168.79 261
15169.96 234
15171.12 263
15172.28 242
15173.45 218
15174.61 249
15175.78 239
15176.94 256
15178.11 252
15179.27 254
15180.43 224
15181.60 247
15182.76 248
15183.93 266
15185.09 240
15186.26 242
15187.42 216
15188.59 233
15189.75 281
15190.92 232
15192.08 235
15193.25 242
15194.41 266
15195.58 272
15196.74 251
15197.91 223
15199.07 246
15200.24 245
15201.40 244
15202.57 260
15203.73 248
15204.90 271
15206.06 259
15207.23 246
15208.39 245
15209.56 250
15210.72 239
15211.89 251
15213.06 252
15214.22 240
15215.39 270
15216.55 252
15217.72 272
15218.88 277
15220.05 286
15221.22 255
15222.38 275
15223.55 271
15224.71 263
15225.88 261
15227.05 287
15228.21 279
15229.38 255
15230.55 265
15231.71 270
15232.88 255
15234.05 255
15235.21 275
15236.38 255
15237.54 267
15238.71 300
15239.88 328
15241.04 288
15242.21 299
15243.38 332
15244.55 291
15245.71 234
15246.88 247
15248.05 256
15249.21 286
15250.38 264
15251.55 252
15252.71 285
15253.88 275
15255.05 254
15256.22 243
15257.38 250
15258.55 237
15259.72 235
15260.89 238
15262.05 256
15263.22 239
15264.39 220
15265.56 256
15266.72 247
15267.89 220
15269.06 229
15270.23 207
15271.40 232
15272.56 226
15273.73 216
15274.90 233
15276.07 242
15277.24 213
15278.40 256
15279.57 253
15280.74 226
15281.91 225
15283.08 246
15284.25 255
15285.41 222
15286.58 225
15287.75 249
15288.92 242
15290.09 248
15291.26 220
15292.43 216
15293.59 234
15294.76 236
15295.93 275
15297.10 247
15298.27 232
15299.44 254
15300.61 233
15301.78 218
15302.95 250
15304.12 249
15305.28 254
15306.45 240
15307.62 241
15308.79 258
15309.96 262
15311.13 256
15312.30 218
15313.47 235
15314.64 248
15315.81 236
15316.98 255
15318.15 250
15319.32 244
15320.49 205
15321.66 221
15322.83 219
15324.00 199
15325.17 233
15326.34 216
15327.51 197
15328.68 236
15329.85 196
15331.02 263
15332.19 245
15333.36 245
15334.53 254
15335.70 239
15336.87 253
15338.04 230
15339.21 232
15340.38 224
15341.55 218
15342.72 214
15343.89 220
15345.06 227
15346.23 236
15347.41 201
15348.58 236
15349.75 230
15350.92 237
15352.09 234
15353.26 255
15354.43 247
15355.60 232
15356.77 245
15357.94 238
15359.12 209
15360.29 240
15361.46 253
15362.63 257
15363.80 242
15364.97 213
15366.14 229
15367.32 255
15368.49 257
15369.66 249
15370.83 235
15372.00 250
15373.17 238
15374.35 239
15375.52 227
15376.69 222
15377.86 225
15379.03 229
15380.21 212
15381.38 213
15382.55 222
15383.72 252
15384.90 249
15386.07 234
15387.24 241
15388.41 220
15389.58 214
15390.76 241
15391.93 251
15393.10 247
15394.27 257
15395.45 213
15396.62 228
15397.79 253
15398.97 289
15400.14 253
15401.31 264
15402.48 243
15403.66 256
15404.83 238
15406.00 255
15407.18 241
15408.35 234
15409.52 238
15410.70 251
15411.87 203
15413.04 202
15414.22 226
15415.39 224
15416.56 243
15417.74 222
15418.91 235
15420.08 214
15421.26 239
15422.43 251
15423.60 241
15424.78 232
15425.95 212
15427.13 216
15428.30 233
15429.47 230
15430.65 231
15431.82 227
15433.00 216
15434.17 258
15435.34 248
15436.52 252
15437.69 212
15438.87 242
15440.04 237
15441.22 228
15442.39 189
15443.56 188
15444.74 222
15445.91 215
15447.09 256
15448.26 224
15449.44 248
15450.61 232
15451.79 225
15452.96 232
15454.14 217
15455.31 215
15456.49 259
15457.66 246
15458.84 224
15460.01 222
15461.19 217
15462.36 247
15463.54 223
15464.71 214
15465.89 203
15467.06 205
15468.24 188
15469.42 234
15470.59 228
15471.77 229
15472.94 215
15474.12 240
15475.29 234
15476.47 210
15477.64 224
15478.82 221
15480.00 239
15481.17 221
15482.35 226
15483.52 224
15484.70 230
15485.88 218
15487.05 257
15488.23 248
15489.41 244
15490.58 201
15491.76 250
15492.93 204
15494.11 234
15495.29 243
15496.46 239
15497.64 263
15498.82 240
15499.99 247
15501.17 252
15502.35 232
15503.52 202
15504.70 231
15505.88 215
15507.05 231
15508.23 198
15509.41 222
15510.59 222
15511.76 207
15512.94 212
15514.12 214
15515.29 179
15516.47 233
15517.65 234
15518.83 235
15520.00 224
15521.18 232
15522.36 227
15523.54 217
15524.71 243
15525.89 213
15527.07 239
15528.25 233
15529.42 202
15530.60 210
15531.78 241
15532.96 214
15534.14 234
15535.31 191
15536.49 209
15537.67 214
15538.85 212
15540.03 204
15541.20 201
15542.38 201
15543.56 203
15544.74 233
15545.92 224
15547.10 214
15548.27 214
15549.45 241
15550.63 222
15551.81 225
15552.99 238
15554.17 218
15555.35 180
15556.53 204
15557.70 215
15558.88 239
15560.06 230
15561.24 203
15562.42 246
15563.60 190
15564.78 283
15565.96 248
15567.14 244
15568.32 209
15569.50 224
15570.67 239
15571.85 237
15573.03 257
15574.21 223
15575.39 228
15576.57 206
15577.75 247
15578.93 233
15580.11 261
15581.29 234
15582.47 246
15583.65 221
15584.83 235
15586.01 223
15587.19 225
15588.37 211
15589.55 246
15590.73 231
15591.91 235
15593.09 238
15594.27 241
15595.45 258
15596.63 262
15597.81 227
15598.99 250
15600.17 270
15601.35 254
15602.53 260
15603.71 236
15604.90 256
15606.08 271
15607.26 292
15608.44 238
15609.62 232
15610.80 247
15611.98 259
15613.16 287
15614.34 274
15615.52 238
15616.70 257
15617.89 290
15619.07 262
15620.25 265
15621.43 263
15622.61 307
15623.79 294
15624.97 282
15626.15 237
15627.34 241
15628.52 250
15629.70 259
15630.88 280
15632.06 289
15633.24 326
15634.43 289
15635.61 288
15636.79 304
15637.97 289
15639.15 298
15640.34 287
15641.52 281
15642.70 295
15643.88 295
15645.06 303
15646.25 325
15647.43 304
15648.61 336
15649.79 319
15650.98 309
15652.16 304
15653.34 305
15654.52 296
15655.71 300
15656.89 328
15658.07 349
15659.25 332
15660.44 337
15661.62 347
15662.80 311
15663.98 292
15665.17 280
15666.35 314
15667.53 321
15668.72 322
15669.90 314
15671.08 311
15672.27 317
15673.45 312
15674.63 303
15675.82 299
15677.00 327
15678.18 283
15679.37 287
15680.55 299
15681.73 285
15682.92 308
15684.10 301
15685.28 288
15686.47 328
15687.65 286
15688.84 325
15690.02 283
15691.20 353
15692.39 286
15693.57 331
15694.76 299
15695.94 279
15697.12 302
15698.31 270
15699.49 261
15700.68 291
15701.86 279
15703.05 306
15704.23 285
15705.41 289
15706.60 300
15707.78 293
15708.97 306
15710.15 286
15711.34 318
15712.52 263
15713.71 322
15714.89 306
15716.08 306
15717.26 320
15718.45 321
15719.63 299
15720.82 315
15722.00 292
15723.19 274
15724.37 321
15725.56 278
15726.74 277
15727.93 295
15729.11 299
15730.30 301
15731.48 289
15732.67 282
15733.85 287
15735.04 303
15736.23 288
15737.41 313
15738.60 310
15739.78 365
15740.97 300
15742.15 301
15743.34 298
15744.53 301
15745.71 301
15746.90 354
15748.08 330
15749.27 348
15750.46 349
15751.64 332
15752.83 333
15754.02 360
15755.20 339
15756.39 328
15757.57 333
15758.76 331
15759.95 355
15761.13 323
15762.32 336
15763.51 291
15764.69 319
15765.88 363
15767.07 330
15768.25 329
15769.44 346
15770.63 324
15771.82 292
15773.00 321
15774.19 282
15775.38 277
15776.56 326
15777.75 318
15778.94 290
15780.13 301
15781.31 325
15782.50 314
15783.69 302
15784.88 283
15786.06 279
15787.25 311
15788.44 301
15789.63 311
15790.81 293
15792.00 321
15793.19 303
15794.38 300
15795.56 291
15796.75 253
15797.94 303
15799.13 301
15800.32 325
15801.50 252
15802.69 309
15803.88 298
15805.07 319
15806.26 273
15807.45 286
15808.63 268
15809.82 303
15811.01 316
15812.20 278
15813.39 300
15814.58 262
15815.77 320
15816.95 265
15818.14 267
15819.33 285
15820.52 299
15821.71 292
15822.90 280
15824.09 302
15825.28 299
15826.46 294
15827.65 268
15828.84 235
15830.03 257
15831.22 286
15832.41 256
15833.60 270
15834.79 249
15835.98 266
15837.17 256
15838.36 253
15839.55 234
15840.74 256
15841.93 254
15843.12 295
15844.31 300
15845.50 279
15846.69 242
15847.88 297
15849.07 281
15850.26 253
15851.45 283
15852.64 259
15853.83 294
15855.02 249
15856.21 250
15857.40 260
15858.59 279
15859.78 272
15860.97 279
15862.16 267
15863.35 272
15864.54 295
15865.73 269
15866.92 252
15868.11 256
15869.30 266
15870.49 266
15871.68 262
15872.87 269
15874.06 247
15875.25 259
15876.45 247
15877.64 266
15878.83 279
15880.02 298
15881.21 283
15882.40 285
15883.59 254
15884.78 246
15885.97 242
15887.17 290
15888.36 295
15889.55 311
15890.74 278
15891.93 271
15893.12 288
15894.31 297
15895.51 290
15896.70 317
15897.89 327
15899.08 325
15900.27 278
15901.46 298
15902.66 320
15903.85 286
15905.04 304
15906.23 293
15907.43 310
15908.62 283
15909.81 294
15911.00 316
15912.19 346
15913.39 311
15914.58 301
15915.77 302
15916.96 300
15918.16 317
15919.35 279
15920.54 314
15921.73 318
15922.93 308
15924.12 316
15925.31 324
15926.50 307
15927.70 287
15928.89 309
15930.08 329
15931.28 318
15932.47 354
15933.66 305
15934.86 306
15936.05 319
15937.24 355
15938.44 312
15939.63 324
15940.82 312
15942.02 313
15943.21 308
15944.40 279
15945.60 301
15946.79 299
15947.98 284
15949.18 302
15950.37 296
15951.56 298
15952.76 288
15953.95 276
15955.15 262
15956.34 274
15957.53 267
15958.73 265
15959.92 297
15961.12 251
15962.31 270
15963.50 294
15964.70 271
15965.89 247
15967.09 249
15968.28 268
15969.48 270
15970.67 284
15971.86 261
15973.06 243
15974.25 238
15975.45 264
15976.64 280
15977.84 259
15979.03 223
15980.23 235
15981.42 254
15982.62 237
15983.81 269
15985.01 229
15986.20 231
15987.40 232
15988.59 229
15989.79 232
15990.98 254
15992.18 259
15993.37 257
15994.57 249
15995.76 244
15996.96 242
15998.16 207
15999.35 257
16000.55 242
16001.74 255
16002.94 252
16004.13 244
16005.33 209
16006.53 260
16007.72 243
16008.92 250
16010.11 212
16011.31 267
16012.51 234
16013.70 237
16014.90 245
16016.09 244
16017.29 259
16018.49 253
16019.68 247
16020.88 222
16022.07 253
16023.27 255
16024.47 202
16025.66 252
16026.86 205
16028.06 214
16029.25 246
16030.45 212
16031.65 250
16032.84 237
16034.04 216
16035.24 241
16036.44 225
16037.63 217
16038.83 213
16040.03 235
16041.22 188
16042.42 227
16043.62 206
16044.82 213
16046.01 222
16047.21 234
16048.41 251
16049.60 229
16050.80 230
16052.00 229
16053.20 246
16054.39 208
16055.59 245
16056.79 227
16057.99 211
16059.19 232
16060.38 210
16061.58 227
16062.78 230
16063.98 232
16065.18 225
16066.37 225
16067.57 210
16068.77 213
16069.97 216
16071.17 223
16072.36 189
16073.56 235
16074.76 235
16075.96 224
16077.16 230
16078.36 203
16079.56 214
16080.75 240
16081.95 231
16083.15 207
16084.35 209
16085.55 239
16086.75 222
16087.95 229
16089.15 212
16090.34 226
16091.54 228
16092.74 215
16093.94 219
16095.14 212
16096.34 213
16097.54 221
16098.74 205
16099.94 227
16101.14 215
16102.34 246
16103.54 227
16104.74 194
16105.93 189
16107.13 226
16108.33 243
16109.53 210
16110.73 191
16111.93 202
16113.13 233
16114.33 222
16115.53 194
16116.73 197
16117.93 192
16119.13 218
16120.33 212
16121.53 181
16122.73 193
16123.93 223
16125.13 203
16126.33 203
16127.53 218
16128.73 186
16129.94 233
16131.14 219
16132.34 214
16133.54 197
16134.74 187
16135.94 221
16137.14 213
16138.34 186
16139.54 210
16140.74 212
16141.94 185
16143.14 210
16144.34 215
16145.55 205
16146.75 204
16147.95 213
16149.15 176
16150.35 194
16151.55 200
16152.75 221
16153.95 182
16155.15 170
16156.36 219
16157.56 208
16158.76 211
16159.96 213
16161.16 177
16162.36 187
16163.57 221
16164.77 189
16165.97 193
16167.17 203
16168.37 200
16169.58 211
16170.78 194
16171.98 199
16173.18 207
16174.38 236
16175.59 212
16176.79 190
16177.99 206
16179.19 181
16180.39 191
16181.60 195
16182.80 193
16184.00 177
16185.20 222
16186.41 214
16187.61 227
16188.81 224
16190.01 213
16191.22 212
16192.42 206
16193.62 206
16194.83 226
16196.03 211
16197.23 211
16198.43 236
16199.64 201
16200.84 197
16202.04 209
16203.25 197
16204.45 182
16205.65 170
16206.86 200
16208.06 227
16209.26 218
16210.47 205
16211.67 219
16212.87 211
16214.08 208
16215.28 216
16216.49 207
16217.69 221
16218.89 186
16220.10 205
16221.30 191
16222.50 175
16223.71 216
16224.91 200
16226.12 193
16227.32 215
16228.52 234
16229.73 190
16230.93 211
16232.14 246
16233.34 215
16234.55 212
16235.75 216
16236.95 241
16238.16 244
16239.36 227
16240.57 206
16241.77 199
16242.98 242
16244.18 219
16245.39 220
16246.59 234
16247.80 221
16249.00 204
16250.21 214
16251.41 215
16252.62 207
16253.82 239
16255.03 219
16256.23 185
16257.44 215
16258.64 221
16259.85 225
16261.05 220
16262.26 196
16263.46 225
16264.67 240
16265.87 224
16267.08 203
16268.29 218
16269.49 224
16270.70 243
16271.90 229
16273.11 217
16274.31 216
16275.52 243
16276.73 286
16277.93 242
16279.14 245
16280.34 254
16281.55 239
16282.76 234
16283.96 203
16285.17 231
16286.38 259
16287.58 266
16288.79 239
16289.99 213
16291.20 227
16292.41 265
16293.61 253
16294.82 245
16296.03 238
16297.23 237
16298.44 229
16299.65 246
16300.85 262
16302.06 248
16303.27 234
16304.47 267
16305.68 280
16306.89 268
16308.10 242
16309.30 280
16310.51 270
16311.72 215
16312.92 247
16314.13 248
16315.34 261
16316.55 257
16317.75 225
16318.96 229
16320.17 242
16321.38 247
16322.58 224
16323.79 203
16325.00 221
16326.21 233
16327.42 228
16328.62 210
16329.83 246
16331.04 242
16332.25 261
16333.46 221
16334.66 197
16335.87 231
16337.08 233
16338.29 220
16339.50 241
16340.70 215
16341.91 229
16343.12 237
16344.33 188
16345.54 205
16346.75 192
16347.96 207
16349.16 210
16350.37 227
16351.58 211
16352.79 192
16354.00 205
16355.21 239
16356.42 187
16357.63 185
16358.83 192
16360.04 185
16361.25 242
16362.46 199
16363.67 194
16364.88 212
16366.09 195
16367.30 190
16368.51 205
16369.72 212
16370.93 217
16372.14 222
16373.35 219
16374.56 204
16375.76 235
16376.97 202
16378.18 237
16379.39 218
16380.60 212
16381.81 227
16383.02 209
16384.23 206
16385.44 184
16386.65 239
16387.86 188
16389.07 191
16390.28 204
16391.49 205
16392.70 184
16393.91 196
16395.12 198
16396.33 195
16397.55 208
16398.76 189
16399.97 215
16401.18 208
16402.39 179
16403.60 176
16404.81 189
16406.02 225
16407.23 194
16408.44 206
16409.65 215
16410.86 202
16412.07 190
16413.28 196
16414.50 208
16415.71 213
16416.92 197
16418.13 189
16419.34 195
16420.55 227
16421.76 208
16422.97 204
16424.19 194
16425.40 210
16426.61 199
16427.82 193
16429.03 206
16430.24 222
16431.46 200
16432.67 204
16433.88 188
16435.09 181
16436.30 188
16437.51 205
16438.73 206
16439.94 198
16441.15 210
16442.36 172
16443.57 200
16444.79 195
16446.00 194
16447.21 205
16448.42 189
16449.64 209
16450.85 212
16452.06 222
16453.27 174
16454.49 192
16455.70 190
16456.91 160
16458.12 186
16459.34 187
16460.55 178
16461.76 199
16462.97 179
16464.19 200
16465.40 172
16466.61 184
16467.83 187
16469.04 193
16470.25 161
16471.47 184
16472.68 163
16473.89 190
16475.11 163
16476.32 170
16477.53 191
16478.75 172
16479.96 180
16481.17 176
16482.39 177
16483.60 184
16484.81 206
16486.03 187
16487.24 193
16488.45 189
16489.67 199
16490.88 179
16492.10 184
16493.31 173
16494.52 191
16495.74 211
16496.95 188
16498.17 192
16499.38 189
16500.59 168
16501.81 195
16503.02 182
16504.24 184
16505.45 192
16506.67 189
16507.88 196
16509.10 195
16510.31 216
16511.52 182
16512.74 165
16513.95 201
16515.17 160
16516.38 181
16517.60 165
16518.81 178
16520.03 163
16521.24 194
16522.46 197
16523.67 209
16524.89 156
16526.10 168
16527.32 202
16528.53 196
16529.75 190
16530.96 166
16532.18 212
16533.40 199
16534.61 211
16535.83 205
16537.04 235
16538.26 179
16539.47 204
16540.69 204
16541.91 173
16543.12 212
16544.34 176
16545.55 196
16546.77 183
16547.98 178
16549.20 181
16550.42 202
16551.63 169
16552.85 180
16554.07 192
16555.28 227
16556.50 198
16557.71 197
16558.93 214
16560.15 198
16561.36 177
16562.58 183
16563.80 182
16565.01 180
16566.23 171
16567.45 200
16568.66 218
16569.88 205
16571.10 185
16572.31 228
16573.53 218
16574.75 197
16575.96 195
16577.18 188
16578.40 229
16579.62 223
16580.83 196
16582.05 217
16583.27 215
16584.48 216
16585.70 203
16586.92 220
16588.14 220
16589.35 220
16590.57 202
16591.79 217
16593.01 202
16594.23 193
16595.44 186
16596.66 178
16597.88 211
16599.10 200
16600.31 210
16601.53 209
16602.75 207
16603.97 185
16605.19 191
16606.40 166
16607.62 225
16608.84 205
16610.06 179
16611.28 187
16612.50 186
16613.71 207
16614.93 226
16616.15 207
16617.37 214
16618.59 196
16619.81 218
16621.03 182
16622.24 190
16623.46 198
16624.68 199
16625.90 208
16627.12 214
16628.34 217
16629.56 181
16630.78 179
16632.00 199
16633.21 181
16634.43 185
16635.65 224
16636.87 209
16638.09 194
16639.31 201
16640.53 196
16641.75 190
16642.97 175
16644.19 202
16645.41 203
16646.63 177
16647.85 184
16649.07 208
16650.29 177
16651.51 184
16652.73 220
16653.95 201
16655.17 197
16656.39 216
16657.61 186
16658.83 205
16660.05 207
16661.27 153
16662.49 194
16663.71 164
16664.93 166
16666.15 169
16667.37 201
16668.59 179
16669.81 171
16671.03 186
16672.25 174
16673.47 176
16674.69 172
16675.91 176
16677.13 162
16678.35 174
16679.57 173
16680.80 197
16682.02 199
16683.24 210
16684.46 190
16685.68 181
16686.90 183
16688.12 199
16689.34 205
16690.56 181
16691.79 178
16693.01 183
16694.23 181
16695.45 195
16696.67 173
16697.89 180
16699.11 172
16700.34 169
16701.56 192
16702.78 187
16704.00 192
16705.22 178
16706.44 168
16707.67 183
16708.89 193
16710.11 166
16711.33 172
16712.55 164
16713.78 176
16715.00 204
16716.22 182
16717.44 189
16718.67 191
16719.89 191
16721.11 180
16722.33 178
16723.55 166
16724.78 200
16726.00 190
16727.22 186
16728.45 162
16729.67 160
16730.89 182
16732.11 188
16733.34 181
16734.56 167
16735.78 160
16737.00 177
16738.23 196
16739.45 162
16740.67 197
16741.90 206
16743.12 204
16744.34 199
16745.57 175
16746.79 172
16748.01 168
16749.24 188
16750.46 155
16751.68 184
16752.91 181
16754.13 213
16755.35 208
16756.58 189
16757.80 169
16759.03 179
16760.25 183
16761.47 166
16762.70 169
16763.92 186
16765.14 153
16766.37 173
16767.59 191
16768.82 205
16770.04 180
16771.27 158
16772.49 178
16773.71 173
16774.94 184
16776.16 197
16777.39 211
16778.61 164
16779.84 183
16781.06 163
16782.29 172
16783.51 169
16784.73 160
16785.96 175
16787.18 181
16788.41 201
16789.63 149
16790.86 174
16792.08 205
16793.31 195
16794.53 181
16795.76 189
16796.98 188
16798.21 180
16799.43 170
16800.66 183
16801.89 180
16803.11 186
16804.34 184
16805.56 196
16806.79 182
16808.01 166
16809.24 187
16810.46 201
16811.69 192
16812.91 176
16814.14 187
16815.37 196
16816.59 196
16817.82 187
16819.04 208
16820.27 170
16821.50 181
16822.72 202
16823.95 206
16825.17 215
16826.40 195
16827.63 184
16828.85 204
16830.08 185
16831.31 155
16832.53 190
16833.76 183
16834.99 198
16836.21 165
16837.44 198
16838.67 184
16839.89 215
16841.12 183
16842.35 194
16843.57 208
16844.80 194
16846.03 233
16847.25 194
16848.48 192
16849.71 162
16850.93 229
16852.16 227
16853.39 213
16854.62 213
16855.84 196
16857.07 205
16858.30 188
16859.53 171
16860.75 194
16861.98 222
16863.21 224
16864.44 230
16865.66 226
16866.89 203
16868.12 224
16869.35 240
16870.57 224
16871.80 232
16873.03 234
16874.26 244
16875.49 219
16876.71 216
16877.94 221
16879.17 241
16880.40 252
16881.63 217
16882.86 248
16884.08 271
16885.31 245
16886.54 241
16887.77 248
16889.00 260
16890.23 263
16891.45 250
16892.68 249
16893.91 221
16895.14 270
16896.37 234
16897.60 235
16898.83 224
16900.06 192
16901.29 234
16902.51 223
16903.74 204
16904.97 207
16906.20 235
16907.43 191
16908.66 229
16909.89 200
16911.12 193
16912.35 212
16913.58 211
16914.81 234
16916.04 220
16917.27 222
16918.50 240
16919.73 209
16920.95 206
16922.18 200
16923.41 203
16924.64 205
16925.87 191
16927.10 213
16928.33 203
16929.56 227
16930.79 209
16932.02 187
16933.25 162
16934.48 189
16935.71 175
16936.94 166
16938.18 190
16939.41 183
16940.64 169
16941.87 179
16943.10 201
16944.33 197
16945.56 200
16946.79 182
16948.02 214
16949.25 211
16950.48 182
16951.71 152
16952.94 165
16954.17 203
16955.40 172
16956.64 191
16957.87 203
16959.10 163
16960.33 187
16961.56 192
16962.79 140
16964.02 192
16965.25 224
16966.48 196
16967.72 168
16968.95 185
16970.18 187
16971.41 191
16972.64 202
16973.87 188
16975.11 188
16976.34 181
16977.57 186
16978.80 184
16980.03 172
16981.26 179
16982.50 185
16983.73 211
16984.96 201
16986.19 161
16987.42 225
16988.66 193
16989.89 176
16991.12 169
16992.35 200
16993.59 193
16994.82 192
16996.05 199
16997.28 168
16998.52 193
16999.75 176
17000.98 176
17002.21 178
17003.45 165
17004.68 161
17005.91 182
17007.14 168
17008.38 189
17009.61 198
17010.84 191
17012.08 198
17013.31 171
17014.54 173
17015.78 189
17017.01 166
17018.24 175
17019.47 172
17020.71 183
17021.94 183
17023.17 199
17024.41 188
17025.64 163
17026.88 181
17028.11 170
17029.34 190
17030.58 175
17031.81 193
17033.04 188
17034.28 175
17035.51 175
17036.75 168
17037.98 167
17039.21 178
17040.45 176
17041.68 184
17042.92 171
17044.15 175
17045.38 192
17046.62 181
17047.85 199
17049.09 194
17050.32 174
17051.56 193
17052.79 192
17054.02 197
17055.26 211
17056.49 191
17057.73 200
17058.96 191
17060.20 161
17061.43 180
17062.67 168
17063.90 158
17065.14 165
17066.37 185
17067.61 155
17068.84 172
17070.08 147
17071.31 175
17072.55 188
17073.78 167
17075.02 182
17076.25 163
17077.49 185
17078.72 160
17079.96 157
17081.20 195
17082.43 173
17083.67 183
17084.90 179
17086.14 162
17087.37 199
17088.61 165
17089.85 160
17091.08 155
17092.32 161
17093.55 162
17094.79 158
17096.03 155
17097.26 156
17098.50 170
17099.73 163
17100.97 161
17102.21 168
17103.44 179
17104.68 196
17105.92 181
17107.15 168
17108.39 169
17109.63 192
17110.86 196
17112.10 169
17113.34 164
17114.57 157
17115.81 184
17117.05 170
17118.28 163
17119.52 193
17120.76 186
17121.99 179
17123.23 177
17124.47 169
17125.70 155
17126.94 154
17128.18 174
17129.42 176
17130.65 159
17131.89 159
17133.13 182
17134.37 170
17135.60 149
17136.84 151
17138.08 158
17139.32 165
17140.55 174
17141.79 143
17143.03 201
17144.27 199
17145.50 185
17146.74 162
17147.98 165
17149.22 157
17150.46 181
17151.69 159
17152.93 180
17154.17 166
17155.41 169
17156.65 156
17157.89 188
17159.12 171
17160.36 160
17161.60 148
17162.84 168
17164.08 150
17165.32 145
17166.56 171
17167.79 174
17169.03 174
17170.27 165
17171.51 163
17172.75 162
17173.99 182
17175.23 140
17176.47 157
17177.70 160
17178.94 158
17180.18 160
17181.42 148
17182.66 135
17183.90 167
17185.14 197
17186.38 174
17187.62 183
17188.86 147
17190.10 158
17191.34 195
17192.58 165
17193.82 148
17195.06 136
17196.30 166
17197.54 181
17198.78 161
17200.01 161
17201.25 139
17202.49 146
17203.73 152
17204.97 152
17206.21 166
17207.45 175
17208.70 153
17209.94 158
17211.18 175
17212.42 146
17213.66 172
17214.90 165
17216.14 155
17217.38 134
17218.62 131
17219.86 121
17221.10 150
17222.34 162
17223.58 150
17224.82 178
17226.06 143
17227.30 166
17228.54 170
17229.78 143
17231.03 150
17232.27 143
17233.51 148
17234.75 137
17235.99 155
17237.23 149
17238.47 138
17239.71 127
17240.95 145
17242.20 147
17243.44 141
17244.68 132
17245.92 187
17247.16 160
17248.40 177
17249.65 182
17250.89 156
17252.13 161
17253.37 151
17254.61 159
17255.85 142
17257.10 141
17258.34 156
17259.58 162
17260.82 157
17262.06 154
17263.31 150
17264.55 158
17265.79 161
17267.03 149
17268.27 155
17269.52 156
17270.76 163
17272.00 179
17273.24 147
17274.49 152
17275.73 156
17276.97 150
17278.22 167
17279.46 160
17280.70 176
17281.94 161
17283.19 170
17284.43 136
17285.67 151
17286.91 173
17288.16 150
17289.40 179
17290.64 118
17291.89 141
17293.13 159
17294.37 157
17295.62 169
17296.86 144
17298.10 160
17299.35 143
17300.59 160
17301.83 179
17303.08 138
17304.32 146
17305.56 149
17306.81 162
17308.05 153
17309.30 161
17310.54 152
17311.78 145
17313.03 131
17314.27 147
17315.52 133
17316.76 136
17318.00 158
17319.25 153
17320.49 165
17321.74 157
17322.98 186
17324.23 173
17325.47 151
17326.71 135
17327.96 144
17329.20 147
17330.45 137
17331.69 147
17332.94 157
17334.18 170
17335.43 161
17336.67 158
17337.92 146
17339.16 163
17340.41 153
17341.65 137
17342.90 146
17344.14 165
17345.39 156
17346.63 134
17347.88 157
17349.12 176
17350.37 163
17351.61 173
17352.86 138
17354.10 138
17355.35 142
17356.59 141
17357.84 144
17359.08 150
17360.33 141
17361.58 146
17362.82 177
17364.07 152
17365.31 160
17366.56 174
17367.80 132
17369.05 147
17370.30 157
17371.54 172
17372.79 177
17374.03 142
17375.28 130
17376.53 152
17377.77 136
17379.02 154
17380.27 141
17381.51 136
17382.76 133
17384.01 166
17385.25 175
17386.50 168
17387.75 141
17388.99 162
17390.24 149
17391.49 157
17392.73 139
17393.98 141
17395.23 151
17396.47 159
17397.72 160
17398.97 148
17400.21 160
17401.46 181
17402.71 200
17403.96 140
17405.20 162
17406.45 160
17407.70 178
17408.94 177
17410.19 148
17411.44 135
17412.69 160
17413.93 160
17415.18 128
17416.43 141
17417.68 175
17418.93 168
17420.17 172
17421.42 133
17422.67 169
17423.92 190
17425.16 168
17426.41 174
17427.66 125
17428.91 152
17430.16 161
17431.41 174
17432.65 170
17433.90 140
17435.15 163
17436.40 175
17437.65 187
17438.90 174
17440.14 146
17441.39 151
17442.64 155
17443.89 146
17445.14 161
17446.39 154
17447.64 170
17448.88 182
17450.13 176
17451.38 147
17452.63 149
17453.88 149
17455.13 174
17456.38 160
17457.63 152
17458.88 176
17460.13 144
17461.38 144
17462.62 138
17463.87 147
17465.12 159
17466.37 167
17467.62 143
17468.87 160
17470.12 167
17471.37 164
17472.62 158
17473.87 159
17475.12 165
17476.37 161
17477.62 167
17478.87 188
17480.12 191
17481.37 172
17482.62 157
17483.87 175
17485.12 161
17486.37 178
17487.62 176
17488.87 184
17490.12 195
17491.37 173
17492.62 166
17493.87 143
17495.12 166
17496.37 178
17497.62 165
17498.87 138
17500.12 155
17501.38 151
17502.63 154
17503.88 175
17505.13 159
17506.38 164
17507.63 161
17508.88 166
17510.13 171
17511.38 177
17512.63 175
17513.89 185
17515.14 180
17516.39 166
17517.64 182
17518.89 182
17520.14 168
17521.39 154
17522.64 164
17523.90 184
17525.15 174
17526.40 183
17527.65 166
17528.90 162
17530.15 179
17531.41 177
17532.66 143
17533.91 163
17535.16 168
17536.41 189
17537.67 202
17538.92 175
17540.17 166
17541.42 165
17542.67 177
17543.93 219
17545.18 152
17546.43 188
17547.68 193
17548.94 196
17550.19 171
17551.44 197
17552.69 165
17553.95 189
17555.20 160
17556.45 161
17557.70 191
17558.96 178
17560.21 165
17561.46 156
17562.72 154
17563.97 146
17565.22 160
17566.47 175
17567.73 209
17568.98 188
17570.23 166
17571.49 176
17572.74 191
17573.99 188
17575.25 167
17576.50 187
17577.75 166
17579.01 167
17580.26 170
17581.51 194
17582.77 171
17584.02 183
17585.28 164
17586.53 197
17587.78 163
17589.04 151
17590.29 160
17591.54 186
17592.80 166
17594.05 163
17595.31 163
17596.56 163
17597.81 176
17599.07 161
17600.32 171
17601.58 154
17602.83 158
17604.09 175
17605.34 186
17606.60 175
17607.85 181
17609.10 139
17610.36 167
17611.61 186
17612.87 184
17614.12 154
17615.38 170
17616.63 164
17617.89 169
17619.14 152
17620.40 150
17621.65 158
17622.91 170
17624.16 159
17625.42 144
17626.67 172
17627.93 183
17629.18 151
17630.44 152
17631.69 194
17632.95 180
17634.21 160
17635.46 154
17636.72 201
17637.97 182
17639.23 173
17640.48 183
17641.74 143
17642.99 152
17644.25 156
17645.51 170
17646.76 176
17648.02 197
17649.27 155
17650.53 168
17651.79 192
17653.04 170
17654.30 155
17655.55 158
17656.81 176
17658.07 179
17659.32 165
17660.58 154
17661.84 192
17663.09 172
17664.35 166
17665.61 164
17666.86 158
17668.12 170
17669.38 174
17670.63 151
17671.89 171
17673.15 152
17674.40 166
17675.66 175
17676.92 167
17678.17 193
17679.43 162
17680.69 149
17681.95 168
17683.20 138
17684.46 126
17685.72 145
17686.98 159
17688.23 160
17689.49 164
17690.75 172
17692.01 145
17693.26 156
17694.52 163
17695.78 161
17697.04 141
17698.29 149
17699.55 147
17700.81 160
17702.07 137
17703.32 153
17704.58 149
17705.84 154
17707.10 158
17708.36 150
17709.62 178
17710.87 143
17712.13 163
17713.39 187
17714.65 191
17715.91 184
17717.17 157
17718.42 153
17719.68 172
17720.94 148
17722.20 154
17723.46 147
17724.72 154
17725.98 150
17727.23 153
17728.49 173
17729.75 159
17731.01 162
17732.27 124
17733.53 145
17734.79 162
17736.05 137
17737.31 153
17738.57 151
17739.82 160
17741.08 151
17742.34 146
17743.60 138
17744.86 149
17746.12 149
17747.38 147
17748.64 138
17749.90 152
17751.16 157
17752.42 149
17753.68 152
17754.94 139
17756.20 131
17757.46 155
17758.72 159
17759.98 142
17761.24 146
17762.50 142
17763.76 152
17765.02 180
17766.28 159
17767.54 169
17768.80 150
17770.06 171
17771.32 155
17772.58 148
17773.84 158
17775.10 156
17776.36 159
17777.62 165
17778.88 136
17780.14 159
17781.40 161
17782.67 142
17783.93 180
17785.19 165
17786.45 156
17787.71 152
17788.97 157
17790.23 150
17791.49 154
17792.75 174
17794.01 154
17795.28 142
17796.54 126
17797.80 152
17799.06 144
17800.32 177
17801.58 159
17802.84 153
17804.11 145
17805.37 142
17806.63 141
17807.89 149
17809.15 179
17810.41 152
17811.68 153
17812.94 135
17814.20 148
17815.46 146
17816.72 141
17817.99 145
17819.25 138
17820.51 149
17821.77 153
17823.03 155
17824.30 165
17825.56 123
17826.82 154
17828.08 148
17829.35 130
17830.61 136
17831.87 148
17833.13 151
17834.40 131
17835.66 135
17836.92 152
17838.18 143
17839.45 144
17840.71 148
17841.97 140
17843.24 149
17844.50 149
17845.76 139
17847.02 151
17848.29 137
17849.55 122
17850.81 146
17852.08 124
17853.34 131
17854.60 143
17855.87 158
17857.13 165
17858.39 114
17859.66 130
17860.92 134
17862.18 162
17863.45 137
17864.71 156
17865.98 161
17867.24 133
17868.50 154
17869.77 137
17871.03 133
17872.30 132
17873.56 144
17874.82 163
17876.09 125
17877.35 128
17878.62 124
17879.88 145
17881.14 128
17882.41 134
17883.67 155
17884.94 152
17886.20 144
17887.47 139
17888.73 118
17890.00 129
17891.26 129
17892.52 107
17893.79 142
17895.05 119
17896.32 122
17897.58 141
17898.85 130
17900.11 151
17901.38 144
17902.64 163
17903.91 165
17905.17 149
17906.44 135
17907.70 129
17908.97 123
17910.23 123
17911.50 131
17912.77 138
17914.03 153
17915.30 124
17916.56 124
17917.83 113
17919.09 140
17920.36 135
17921.62 164
17922.89 144
17924.16 127
17925.42 149
17926.69 147
17927.95 157
17929.22 142
17930.49 159
17931.75 138
17933.02 129
17934.28 147
17935.55 141
17936.82 135
17938.08 130
17939.35 159
17940.62 170
17941.88 134
17943.15 124
17944.42 135
17945.68 135
17946.95 153
17948.22 133
17949.48 160
17950.75 133
17952.02 134
17953.28 144
17954.55 134
17955.82 130
17957.08 147
17958.35 159
17959.62 154
17960.88 135
17962.15 139
17963.42 151
17964.69 159
17965.95 140
17967.22 144
17968.49 140
17969.76 136
17971.02 145
17972.29 151
17973.56 151
17974.83 162
17976.09 143
17977.36 134
17978.63 140
17979.90 149
17981.16 149
17982.43 135
17983.70 134
17984.97 120
17986.24 123
17987.50 143
17988.77 160
17990.04 139
17991.31 142
17992.58 130
17993.84 144
17995.11 129
17996.38 102
17997.65 130
17998.92 148
18000.19 167
18001.46 152
18002.72 102
18003.99 139
18005.26 145
18006.53 172
18007.80 137
18009.07 105
18010.34 140
18011.61 147
18012.87 132
18014.14 114
18015.41 116
18016.68 158
18017.95 169
18019.22 128
18020.49 128
18021.76 127
18023.03 145
18024.30 144
18025.57 123
18026.84 129
18028.11 128
18029.37 157
18030.64 143
18031.91 119
18033.18 117
18034.45 135
18035.72 146
18036.99 133
18038.26 141
18039.53 138
18040.80 141
18042.07 134
18043.34 141
18044.61 133
18045.88 134
18047.15 126
18048.42 131
18049.69 127
18050.96 134
18052.23 145
18053.50 141
18054.77 140
18056.05 112
18057.32 142
18058.59 157
18059.86 157
18061.13 133
18062.40 142
18063.67 125
18064.94 133
18066.21 137
18067.48 124
18068.75 148
18070.02 158
18071.29 149
18072.57 124
18073.84 149
18075.11 130
18076.38 135
18077.65 147
18078.92 151
18080.19 129
18081.46 152
18082.74 138
18084.01 147
18085.28 130
18086.55 110
18087.82 132
18089.09 147
18090.37 128
18091.64 124
18092.91 154
18094.18 134
18095.45 141
18096.72 132
18098.00 114
18099.27 134
18100.54 153
18101.81 135
18103.08 154
18104.36 130
18105.63 154
18106.90 158
18108.17 139
18109.45 139
18110.72 141
18111.99 161
18113.26 140
18114.54 132
18115.81 131
18117.08 140
18118.35 151
18119.63 125
18120.90 133
18122.17 136
18123.44 138
18124.72 162
18125.99 151
18127.26 147
18128.54 167
18129.81 145
18131.08 140
18132.36 151
18133.63 131
18134.90 133
18136.18 151
18137.45 167
18138.72 144
18140.00 139
18141.27 158
18142.54 158
18143.82 138
18145.09 122
18146.36 122
18147.64 131
18148.91 153
18150.19 142
18151.46 107
18152.73 149
18154.01 141
18155.28 139
18156.55 153
18157.83 167
18159.10 153
18160.38 176
18161.65 137
18162.93 142
18164.20 134
18165.47 159
18166.75 154
18168.02 133
18169.30 149
18170.57 150
18171.85 160
18173.12 156
18174.40 115
18175.67 148
18176.95 160
18178.22 148
18179.50 147
18180.77 123
18182.04 154
18183.32 158
18184.59 165
18185.87 166
18187.15 116
18188.42 149
18189.70 146
18190.97 162
18192.25 137
18193.52 138
18194.80 172
18196.07 167
18197.35 132
18198.62 123
18199.90 138
18201.17 160
18202.45 154
18203.73 130
18205.00 126
18206.28 120
18207.55 143
18208.83 132
18210.10 151
18211.38 141
18212.66 140
18213.93 136
18215.21 128
18216.48 130
18217.76 144
18219.04 147
18220.31 137
18221.59 141
18222.87 141
18224.14 165
18225.42 152
18226.70 164
18227.97 134
18229.25 155
18230.53 147
18231.80 145
18233.08 138
18234.36 130
18235.63 148
18236.91 158
18238.19 131
18239.46 118
18240.74 139
18242.02 164
18243.29 133
18244.57 150
18245.85 147
18247.13 165
18248.40 158
18249.68 147
18250.96 153
18252.24 141
18253.51 165
18254.79 148
18256.07 160
18257.35 141
18258.62 143
18259.90 130
18261.18 134
18262.46 126
18263.73 155
18265.01 139
18266.29 128
18267.57 129
18268.85 153
18270.12 152
18271.40 150
18272.68 190
18273.96 139
18275.24 153
18276.51 135
18277.79 133
18279.07 154
18280.35 147
18281.63 142
18282.91 143
18284.18 141
18285.46 158
18286.74 153
18288.02 144
18289.30 149
18290.58 136
18291.86 166
18293.14 149
18294.41 134
18295.69 144
18296.97 142
18298.25 138
18299.53 130
18300.81 146
18302.09 148
18303.37 132
18304.65 116
18305.93 127
18307.21 152
18308.49 147
18309.76 138
18311.04 142
18312.32 151
18313.60 181
18314.88 146
18316.16 120
18317.44 121
18318.72 147
18320.00 140
18321.28 141
18322.56 121
18323.84 117
18325.12 162
18326.40 162
18327.68 166
18328.96 155
18330.24 145
18331.52 147
18332.80 157
18334.08 150
18335.36 160
18336.64 167
18337.92 167
18339.20 142
18340.48 118
18341.76 139
18343.05 118
18344.33 172
18345.61 143
18346.89 146
18348.17 161
18349.45 146
18350.73 147
18352.01 163
18353.29 147
18354.57 151
18355.85 158
18357.13 139
18358.42 134
18359.70 145
18360.98 136
18362.26 161
18363.54 151
18364.82 137
18366.10 117
18367.38 143
18368.67 151
18369.95 136
18371.23 143
18372.51 162
18373.79 162
18375.07 160
18376.36 134
18377.64 137
18378.92 145
18380.20 130
18381.48 135
18382.77 148
18384.05 159
18385.33 152
18386.61 131
18387.89 134
18389.18 139
18390.46 148
18391.74 157
18393.02 139
18394.31 166
18395.59 163
18396.87 155
18398.15 170
18399.44 146
18400.72 142
18402.00 150
18403.28 146
18404.57 118
18405.85 137
18407.13 148
18408.41 152
18409.70 153
18410.98 164
18412.26 181
18413.55 146
18414.83 147
18416.11 142
18417.40 143
18418.68 141
18419.96 153
18421.25 153
18422.53 147
18423.81 138
18425.10 150
18426.38 141
18427.66 128
18428.95 130
18430.23 128
18431.51 151
18432.80 143
18434.08 143
18435.37 142
18436.65 148
18437.93 127
18439.22 139
18440.50 129
18441.79 127
18443.07 147
18444.35 152
18445.64 120
18446.92 114
18448.21 126
18449.49 118
18450.78 124
18452.06 130
18453.34 125
18454.63 118
18455.91 147
18457.20 131
18458.48 137
18459.77 123
18461.05 136
18462.34 147
18463.62 130
18464.91 138
18466.19 129
18467.48 143
18468.76 151
18470.05 130
18471.33 120
18472.62 125
18473.90 156
18475.19 149
18476.47 159
18477.76 144
18479.04 156
18480.33 166
18481.61 121
18482.90 148
18484.18 143
18485.47 155
18486.76 143
18488.04 156
18489.33 139
18490.61 121
18491.90 170
18493.18 154
18494.47 147
18495.76 130
18497.04 138
18498.33 127
18499.61 132
18500.90 148
18502.19 170
18503.47 160
18504.76 150
18506.05 112
18507.33 112
18508.62 131
18509.90 133
18511.19 172
18512.48 139
18513.76 129
18515.05 151
18516.34 128
18517.62 140
18518.91 172
18520.20 159
18521.48 169
18522.77 172
18524.06 145
18525.35 139
18526.63 148
18527.92 152
18529.21 148
18530.49 159
18531.78 161
18533.07 141
18534.36 139
18535.64 137
18536.93 145
18538.22 159
18539.50 144
18540.79 147
18542.08 158
18543.37 140
18544.66 146
18545.94 144
18547.23 134
18548.52 150
18549.81 171
18551.09 150
18552.38 153
18553.67 123
18554.96 155
18556.25 148
18557.53 138
18558.82 147
18560.11 157
18561.40 155
18562.69 124
18563.98 111
18565.26 139
18566.55 138
18567.84 151
18569.13 147
18570.42 148
18571.71 141
18572.99 144
18574.28 146
18575.57 133
18576.86 159
18578.15 150
18579.44 161
18580.73 148
18582.02 151
18583.31 146
18584.59 137
18585.88 148
18587.17 138
18588.46 136
18589.75 158
18591.04 140
18592.33 148
18593.62 136
18594.91 132
18596.20 143
18597.49 150
18598.78 154
18600.07 149
18601.36 152
18602.65 160
18603.94 140
18605.23 144
18606.52 153
18607.81 159
18609.09 177
18610.38 166
18611.67 170
18612.96 170
18614.25 159
18615.55 167
18616.84 146
18618.13 152
18619.42 159
18620.71 153
18622.00 166
18623.29 171
18624.58 165
18625.87 143
18627.16 152
18628.45 149
18629.74 172
18631.03 168
18632.32 172
18633.61 177
18634.90 166
18636.19 132
18637.48 169
18638.77 154
18640.07 173
18641.36 151
18642.65 163
18643.94 167
18645.23 162
18646.52 155
18647.81 144
18649.10 149
18650.40 162
18651.69 182
18652.98 162
18654.27 165
18655.56 160
18656.85 147
18658.14 128
18659.44 144
18660.73 126
18662.02 140
18663.31 133
18664.60 127
18665.89 129
18667.19 131
18668.48 142
18669.77 130
18671.06 152
18672.35 137
18673.65 159
18674.94 143
18676.23 152
18677.52 133
18678.82 145
18680.11 136
18681.40 134
18682.69 145
18683.99 128
18685.28 115
18686.57 134
18687.86 139
18689.16 149
18690.45 136
18691.74 125
18693.03 122
18694.33 147
18695.62 127
18696.91 142
18698.21 144
18699.50 142
18700.79 128
18702.09 131
18703.38 139
18704.67 130
18705.97 130
18707.26 156
18708.55 158
18709.85 138
18711.14 127
18712.43 125
18713.73 116
18715.02 127
18716.31 125
18717.61 154
18718.90 115
18720.19 133
18721.49 136
18722.78 111
18724.08 148
18725.37 116
18726.66 156
18727.96 144
18729.25 125
18730.55 138
18731.84 147
18733.13 139
18734.43 131
18735.72 142
18737.02 162
18738.31 146
18739.61 141
18740.90 123
18742.19 152
18743.49 139
18744.78 160
18746.08 163
18747.37 151
18748.67 127
18749.96 108
18751.26 171
18752.55 152
18753.85 163
18755.14 119
18756.44 133
18757.73 128
18759.03 124
18760.32 115
18761.62 125
18762.91 144
18764.21 153
18765.50 140
18766.80 109
18768.09 150
18769.39 149
18770.69 150
18771.98 129
18773.28 127
18774.57 127
18775.87 144
18777.16 129
18778.46 134
18779.76 137
18781.05 116
18782.35 138
18783.64 135
18784.94 158
18786.24 160
18787.53 144
18788.83 140
18790.12 122
18791.42 132
18792.72 141
18794.01 155
18795.31 162
18796.61 98
18797.90 125
18799.20 150
18800.49 140
18801.79 104
18803.09 137
18804.38 143
18805.68 168
18806.98 161
18808.28 131
18809.57 151
18810.87 151
18812.17 152
18813.46 157
18814.76 129
18816.06 133
18817.35 155
18818.65 141
18819.95 124
18821.25 124
18822.54 141
18823.84 156
18825.14 136
18826.44 120
18827.73 130
18829.03 152
18830.33 166
18831.63 138
18832.92 126
18834.22 150
18835.52 123
18836.82 139
18838.11 130
18839.41 116
18840.71 132
18842.01 144
18843.31 145
18844.60 137
18845.90 127
18847.20 134
18848.50 134
18849.80 155
18851.10 134
18852.39 140
18853.69 164
18854.99 134
18856.29 137
18857.59 130
18858.89 126
18860.18 121
18861.48 163
18862.78 134
18864.08 123
18865.38 137
18866.68 148
18867.98 156
18869.28 148
18870.58 148
18871.87 142
18873.17 183
18874.47 136
18875.77 136
18877.07 149
18878.37 145
18879.67 144
18880.97 151
18882.27 132
18883.57 134
18884.87 135
18886.17 130
18887.47 144
18888.77 127
18890.07 120
18891.36 126
18892.66 151
18893.96 132
18895.26 118
18896.56 152
18897.86 137
18899.16 143
18900.46 141
18901.76 124
18903.06 147
18904.36 149
18905.66 143
18906.96 120
18908.27 130
18909.57 132
18910.87 145
18912.17 130
18913.47 118
18914.77 137
18916.07 118
18917.37 111
18918.67 115
18919.97 118
18921.27 128
18922.57 125
18923.87 123
18925.17 129
18926.47 111
18927.77 144
18929.08 134
18930.38 141
18931.68 129
18932.98 101
18934.28 130
18935.58 130
18936.88 120
18938.18 122
18939.49 124
18940.79 134
18942.09 123
18943.39 114
18944.69 117
18945.99 125
18947.29 135
18948.60 134
18949.90 122
18951.20 134
18952.50 126
18953.80 127
18955.11 114
18956.41 110
18957.71 122
18959.01 130
18960.31 139
18961.62 135
18962.92 107
18964.22 113
18965.52 134
18966.82 122
18968.13 141
18969.43 115
18970.73 137
18972.03 129
18973.34 145
18974.64 130
18975.94 157
18977.24 124
18978.55 154
18979.85 147
18981.15 134
18982.46 106
18983.76 137
18985.06 130
18986.36 117
18987.67 122
18988.97 146
18990.27 144
18991.58 129
18992.88 133
18994.18 109
18995.49 144
18996.79 122
18998.09 123
18999.40 114
19000.70 131
19002.00 142
19003.31 121
19004.61 129
19005.91 127
19007.22 134
19008.52 127
19009.83 139
19011.13 136
19012.43 159
19013.74 153
19015.04 137
19016.34 117
19017.65 133
19018.95 139
19020.26 137
19021.56 111
19022.87 131
19024.17 102
19025.47 132
19026.78 134
19028.08 111
19029.39 124
19030.69 113
19032.00 149
19033.30 140
19034.61 151
19035.91 100
19037.22 146
19038.52 121
19039.82 146
19041.13 123
19042.43 132
19043.74 139
19045.04 135
19046.35 128
19047.65 126
19048.96 110
19050.26 137
19051.57 158
19052.88 105
19054.18 125
19055.49 125
19056.79 134
19058.10 122
19059.40 125
19060.71 116
19062.01 152
19063.32 123
19064.62 119
19065.93 105
19067.24 113
19068.54 126
19069.85 143
19071.15 145
19072.46 124
19073.77 112
19075.07 124
19076.38 152
19077.68 117
19078.99 121
19080.30 129
19081.60 137
19082.91 117
19084.22 112
19085.52 101
19086.83 133
19088.13 135
19089.44 130
19090.75 135
19092.05 141
19093.36 142
19094.67 140
19095.97 157
19097.28 110
19098.59 131
19099.90 141
19101.20 127
19102.51 117
19103.82 114
19105.12 126
19106.43 158
19107.74 122
19109.04 120
19110.35 143
19111.66 156
19112.97 160
19114.27 154
19115.58 153
19116.89 125
19118.20 127
19119.50 114
19120.81 132
19122.12 118
19123.43 113
19124.73 138
19126.04 162
19127.35 155
19128.66 137
19129.97 129
19131.27 104
19132.58 135
19133.89 127
19135.20 139
19136.51 127
19137.81 147
19139.12 117
19140.43 136
19141.74 118
19143.05 127
19144.36 136
19145.66 114
19146.97 121
19148.28 118
19149.59 114
19150.90 132
19152.21 124
19153.52 107
19154.83 130
19156.13 103
19157.44 144
19158.75 136
19160.06 127
19161.37 133
19162.68 141
19163.99 132
19165.30 126
19166.61 135
19167.92 149
19169.22 131
19170.53 122
19171.84 126
19173.15 129
19174.46 116
19175.77 114
19177.08 152
19178.39 139
19179.70 131
19181.01 115
19182.32 139
19183.63 119
19184.94 140
19186.25 121
19187.56 136
19188.87 147
19190.18 126
19191.49 138
19192.80 132
19194.11 123
19195.42 98
19196.73 127
19198.04 114
19199.35 130
19200.66 141
19201.97 145
19203.28 134
19204.59 136
19205.90 129
19207.21 112
19208.52 120
19209.83 126
19211.14 125
19212.46 122
19213.77 118
19215.08 140
19216.39 186
19217.70 125
19219.01 114
19220.32 113
19221.63 133
19222.94 114
19224.25 135
19225.57 132
19226.88 115
19228.19 114
19229.50 134
19230.81 138
19232.12 120
19233.43 148
19234.75 152
19236.06 154
19237.37 136
19238.68 133
19239.99 140
19241.30 148
19242.62 121
19243.93 142
19245.24 149
19246.55 143
19247.86 131
19249.18 126
19250.49 129
19251.80 133
19253.11 142
19254.42 131
19255.74 131
19257.05 134
19258.36 124
19259.67 110
19260.99 108
19262.30 121
19263.61 128
19264.92 131
19266.24 128
19267.55 106
19268.86 120
19270.17 136
19271.49 121
19272.80 129
19274.11 93
19275.42 137
19276.74 134
19278.05 117
19279.36 120
19280.68 125
19281.99 107
19283.30 131
19284.62 108
19285.93 130
19287.24 98
19288.56 127
19289.87 135
19291.18 115
19292.50 148
19293.81 141
19295.12 139
19296.44 97
19297.75 127
19299.06 111
19300.38 135
19301.69 117
19303.01 130
19304.32 123
19305.63 123
19306.95 131
19308.26 129
19309.58 115
19310.89 114
19312.20 128
19313.52 131
19314.83 147
19316.15 129
19317.46 116
19318.78 113
19320.09 113
19321.41 111
19322.72 126
19324.03 137
19325.35 123
19326.66 115
19327.98 135
19329.29 142
19330.61 132
19331.92 115
19333.24 142
19334.55 125
19335.87 97
19337.18 102
19338.50 119
19339.81 134
19341.13 111
19342.44 119
19343.76 114
19345.07 132
19346.39 112
19347.70 125
19349.02 120
19350.34 118
19351.65 120
19352.97 125
19354.28 102
19355.60 121
19356.91 120
19358.23 138
19359.54 125
19360.86 118
19362.18 148
19363.49 131
19364.81 153
19366.12 112
19367.44 126
19368.76 130
19370.07 116
19371.39 120
19372.71 109
19374.02 115
19375.34 128
19376.65 132
19377.97 148
19379.29 128
19380.60 105
19381.92 127
19383.24 117
19384.55 112
19385.87 105
19387.19 138
19388.50 122
19389.82 113
19391.14 149
19392.45 139
19393.77 129
19395.09 108
19396.41 128
19397.72 139
19399.04 117
19400.36 121
19401.67 128
19402.99 112
19404.31 143
19405.63 122
19406.94 128
19408.26 104
19409.58 128
19410.90 128
19412.21 124
19413.53 136
19414.85 124
19416.17 130
19417.48 116
19418.80 123
19420.12 130
19421.44 121
19422.76 127
19424.07 116
19425.39 105
19426.71 112
19428.03 135
19429.35 118
19430.66 120
19431.98 125
19433.30 119
19434.62 113
19435.94 142
19437.26 143
19438.57 114
19439.89 125
19441.21 132
19442.53 123
19443.85 122
19445.17 133
19446.49 110
19447.81 116
19449.12 102
19450.44 115
19451.76 125
19453.08 126
19454.40 104
19455.72 117
19457.04 109
19458.36 115
19459.68 122
19461.00 126
19462.32 126
19463.63 124
19464.95 116
19466.27 118
19467.59 110
19468.91 120
19470.23 141
19471.55 140
19472.87 135
19474.19 122
19475.51 150
19476.83 113
19478.15 119
19479.47 126
19480.79 122
19482.11 134
19483.43 127
19484.75 135
19486.07 131
19487.39 125
19488.71 114
19490.03 127
19491.35 105
19492.67 117
19493.99 106
19495.31 122
19496.63 138
19497.95 136
19499.27 124
19500.59 122
19501.91 112
19503.24 121
19504.56 124
19505.88 129
19507.20 127
19508.52 137
19509.84 137
19511.16 114
19512.48 108
19513.80 134
19515.12 139
19516.44 108
19517.77 120
19519.09 110
19520.41 131
19521.73 126
19523.05 99
19524.37 146
19525.69 150
19527.02 132
19528.34 112
19529.66 122
19530.98 120
19532.30 119
19533.62 113
19534.95 93
19536.27 124
19537.59 175
19538.91 131
19540.23 118
19541.56 98
19542.88 109
19544.20 116
19545.52 135
19546.84 139
19548.17 111
19549.49 123
19550.81 134
19552.13 122
19553.46 117
19554.78 125
19556.10 128
19557.42 134
19558.75 123
19560.07 145
19561.39 122
19562.71 131
19564.04 108
19565.36 115
19566.68 130
19568.00 140
19569.33 153
19570.65 140
19571.97 119
19573.30 115
19574.62 135
19575.94 143
19577.27 125
19578.59 132
19579.91 140
19581.24 126
19582.56 123
19583.88 107
19585.21 121
19586.53 103
19587.85 121
19589.18 122
19590.50 127
19591.82 132
19593.15 131
19594.47 133
19595.80 121
19597.12 126
19598.44 120
19599.77 148
19601.09 125
19602.42 117
19603.74 125
19605.06 120
19606.39 129
19607.71 102
19609.04 106
19610.36 109
19611.69 135
19613.01 113
19614.33 117
19615.66 102
19616.98 118
19618.31 137
19619.63 143
19620.96 111
19622.28 128
19623.61 134
19624.93 124
19626.26 132
19627.58 118
19628.91 115
19630.23 125
19631.56 115
19632.88 116
19634.21 114
19635.53 129
19636.86 115
19638.18 113
19639.51 115
19640.83 128
19642.16 119
19643.48 127
19644.81 141
19646.14 135
19647.46 128
19648.79 111
19650.11 125
19651.44 108
19652.76 123
19654.09 153
19655.42 132
19656.74 125
19658.07 131
19659.39 127
19660.72 122
19662.05 110
19663.37 105
19664.70 135
19666.02 117
19667.35 123
19668.68 138
19670.00 130
19671.33 122
19672.66 113
19673.98 122
19675.31 122
19676.64 111
19677.96 118
19679.29 117
19680.62 108
19681.94 111
19683.27 117
19684.60 126
19685.92 104
19687.25 95
19688.58 100
19689.90 119
19691.23 122
19692.56 141
19693.88 118
19695.21 112
19696.54 135
19697.87 127
19699.19 110
19700.52 107
19701.85 114
19703.18 137
19704.50 114
19705.83 119
19707.16 116
19708.49 146
19709.81 129
19711.14 124
19712.47 123
19713.80 132
19715.13 106
19716.45 134
19717.78 119
19719.11 123
19720.44 112
19721.77 115
19723.09 112
19724.42 94
19725.75 108
19727.08 98
19728.41 146
19729.74 142
19731.06 118
19732.39 123
19733.72 130
19735.05 136
19736.38 115
19737.71 114
19739.04 111
19740.36 114
19741.69 115
19743.02 132
19744.35 105
19745.68 141
19747.01 117
19748.34 119
19749.67 135
19751.00 109
19752.32 126
19753.65 123
19754.98 118
19756.31 110
19757.64 116
19758.97 113
19760.30 116
19761.63 94
19762.96 142
19764.29 123
19765.62 132
19766.95 113
19768.28 129
19769.61 112
19770.94 130
19772.27 133
19773.60 120
19774.93 125
19776.26 114
19777.59 136
19778.92 115
19780.25 120
19781.58 119
19782.91 141
19784.24 118
19785.57 124
19786.90 105
19788.23 112
19789.56 88
19790.89 111
19792.22 123
19793.55 119
19794.88 124
19796.21 132
19797.54 131
19798.87 114
19800.20 108
19801.53 128
19802.87 122
19804.20 117
19805.53 125
19806.86 113
19808.19 126
19809.52 129
19810.85 141
19812.18 133
19813.51 112
19814.85 120
19816.18 122
19817.51 124
19818.84 126
19820.17 123
19821.50 121
19822.83 108
19824.17 133
19825.50 121
19826.83 111
19828.16 106
19829.49 121
19830.82 126
19832.16 125
19833.49 124
19834.82 105
19836.15 113
19837.48 106
19838.82 131
19840.15 126
19841.48 123
19842.81 114
19844.14 125
19845.48 134
19846.81 125
19848.14 109
19849.47 120
19850.81 127
19852.14 131
19853.47 109
19854.80 108
19856.14 129
19857.47 119
19858.80 136
19860.14 120
19861.47 129
19862.80 121
19864.13 104
19865.47 126
19866.80 137
19868.13 152
19869.47 133
19870.80 116
19872.13 117
19873.47 114
19874.80 121
19876.13 117
19877.47 107
19878.80 124
19880.13 117
19881.47 120
19882.80 135
19884.13 108
19885.47 118
19886.80 113
19888.13 111
19889.47 117
19890.80 139
19892.14 136
19893.47 128
19894.80 100
19896.14 119
19897.47 126
19898.81 122
19900.14 117
19901.47 102
19902.81 116
19904.14 118
19905.48 108
19906.81 104
19908.15 117
19909.48 133
19910.81 121
19912.15 92
19913.48 104
19914.82 104
19916.15 121
19917.49 127
19918.82 102
19920.16 114
19921.49 135
19922.83 106
19924.16 108
19925.50 90
19926.83 116
19928.17 99
19929.50 117
19930.84 112
19932.17 109
19933.51 126
19934.84 116
19936.18 114
19937.51 95
19938.85 126
19940.18 107
19941.52 105
19942.86 109
19944.19 111
19945.53 128
19946.86 98
19948.20 104
19949.53 119
19950.87 125
19952.21 113
19953.54 106
19954.88 113
19956.21 98
19957.55 103
19958.89 120
19960.22 127
19961.56 115
19962.90 95
19964.23 111
19965.57 136
19966.90 139
19968.24 97
19969.58 88
19970.91 129
19972.25 151
19973.59 128
19974.92 136
19976.26 93
19977.60 133
19978.93 125
19980.27 136
19981.61 119
19982.94 111
19984.28 127
19985.62 148
19986.96 124
19988.29 119
19989.63 117
19990.97 145
19992.30 118
19993.64 140
19994.98 101
19996.32 105
19997.65 101
19998.99 116
20000.33 108
20001.67 100
20003.00 121
20004.34 139
20005.68 122
20007.02 95
20008.35 110
20009.69 121
20011.03 134
20012.37 99
20013.71 105
20015.04 135
20016.38 157
20017.72 119
20019.06 137
20020.40 114
20021.73 112
20023.07 117
20024.41 109
20025.75 116
20027.09 117
20028.43 130
20029.77 124
20031.10 116
20032.44 109
20033.78 109
20035.12 112
20036.46 130
20037.80 113
20039.14 124
20040.47 135
20041.81 135
20043.15 112
20044.49 101
20045.83 109
20047.17 108
20048.51 146
20049.85 138
20051.19 130
20052.53 109
20053.87 114
20055.21 115
20056.54 107
20057.88 116
20059.22 143
20060.56 131
20061.90 123
20063.24 115
20064.58 123
20065.92 106
20067.26 129
20068.60 133
20069.94 130
20071.28 141
20072.62 147
20073.96 147
20075.30 125
20076.64 110
20077.98 109
20079.32 129
20080.66 154
20082.00 120
20083.34 125
20084.68 120
20086.02 134
20087.36 114
20088.70 127
20090.04 117
20091.38 135
20092.73 121
20094.07 109
20095.41 114
20096.75 103
20098.09 112
20099.43 145
20100.77 124
20102.11 112
20103.45 113
20104.79 97
20106.13 105
20107.48 120
20108.82 130
20110.16 121
20111.50 114
20112.84 94
20114.18 108
20115.52 130
20116.86 140
20118.21 108
20119.55 116
20120.89 128
20122.23 144
20123.57 119
20124.91 115
20126.26 88
20127.60 119
20128.94 133
20130.28 113
20131.62 131
20132.96 109
20134.31 112
20135.65 118
