# Supplementary material for: MALDI-TOF MS typing enables the classification of brewing yeasts of the genus Saccharomyces to major beer styles
Source: PLoS One. 2017 Aug 9;12(8):e0181694. doi: 10.1371/journal.pone.0181694 (PMC5549903; doi:10.1371/journal.pone.0181694)
Supplement: S13 File — The directory includes 90 raw files and was zipped to “.zip”; the folder has three strains with 30 spectra per strain; S1 Text explains the raw files with an example and Table 1 represents the yeast strains used within the experiment. (ZIP) [file pone.0181694.s016.zip › 37-39/30634-341-OG-Alt-Alt-YPG-18h-E-E_2015-10-08__0_F5_1.dat]

2000.04 1357
2000.46 1388
2000.88 1447
2001.30 1342
2001.72 1371
2002.14 1634
2002.57 1504
2002.99 1562
2003.41 1459
2003.83 1335
2004.25 1423
2004.67 1262
2005.10 1257
2005.52 1200
2005.94 1402
2006.36 1447
2006.78 1294
2007.21 1363
2007.63 1367
2008.05 1424
2008.47 1580
2008.89 1471
2009.32 1468
2009.74 1524
2010.16 1492
2010.58 1530
2011.01 1491
2011.43 1496
2011.85 1402
2012.27 1409
2012.70 1368
2013.12 1342
2013.54 1353
2013.96 1295
2014.39 1247
2014.81 1235
2015.23 1359
2015.66 1366
2016.08 1349
2016.50 1190
2016.93 1214
2017.35 1368
2017.77 1293
2018.19 1278
2018.62 1292
2019.04 1389
2019.46 1467
2019.89 1349
2020.31 1353
2020.73 1475
2021.16 1504
2021.58 1530
2022.01 1325
2022.43 1242
2022.85 1207
2023.28 1204
2023.70 1232
2024.12 1245
2024.55 1526
2024.97 1323
2025.40 1404
2025.82 1415
2026.24 1410
2026.67 1253
2027.09 1317
2027.52 1176
2027.94 1139
2028.37 1358
2028.79 1414
2029.21 1381
2029.64 1441
2030.06 1235
2030.49 1216
2030.91 1156
2031.34 1159
2031.76 1246
2032.19 1124
2032.61 1282
2033.04 1298
2033.46 1428
2033.88 1273
2034.31 1211
2034.73 1256
2035.16 1349
2035.58 1133
2036.01 1292
2036.43 1311
2036.86 1328
2037.29 1326
2037.71 1275
2038.14 1299
2038.56 1367
2038.99 1349
2039.41 1435
2039.84 1450
2040.26 1398
2040.69 1342
2041.11 1567
2041.54 1511
2041.97 1331
2042.39 1494
2042.82 1529
2043.24 1446
2043.67 1378
2044.09 1396
2044.52 1412
2044.95 1387
2045.37 1280
2045.80 1330
2046.22 1415
2046.65 1413
2047.08 1402
2047.50 1362
2047.93 1311
2048.36 1441
2048.78 1459
2049.21 1479
2049.64 1318
2050.06 1331
2050.49 1345
2050.92 1215
2051.34 1350
2051.77 1398
2052.20 1424
2052.62 1264
2053.05 1291
2053.48 1129
2053.90 1141
2054.33 1231
2054.76 1182
2055.18 1238
2055.61 1261
2056.04 1190
2056.47 1333
2056.89 1244
2057.32 1175
2057.75 1178
2058.17 1223
2058.60 1201
2059.03 1061
2059.46 1195
2059.88 1221
2060.31 1233
2060.74 1352
2061.17 1309
2061.60 1317
2062.02 1349
2062.45 1365
2062.88 1313
2063.31 1212
2063.74 1341
2064.16 1345
2064.59 1310
2065.02 1252
2065.45 1290
2065.88 1185
2066.30 1484
2066.73 1411
2067.16 1422
2067.59 1463
2068.02 1520
2068.45 1323
2068.87 1509
2069.30 1485
2069.73 1483
2070.16 1449
2070.59 1429
2071.02 1271
2071.45 1253
2071.87 1230
2072.30 1411
2072.73 1529
2073.16 1237
2073.59 1378
2074.02 1375
2074.45 1380
2074.88 1361
2075.31 1377
2075.74 1307
2076.17 1400
2076.59 1303
2077.02 1287
2077.45 1325
2077.88 1319
2078.31 1344
2078.74 1300
2079.17 1377
2079.60 1415
2080.03 1386
2080.46 1490
2080.89 1512
2081.32 1580
2081.75 1584
2082.18 1592
2082.61 1492
2083.04 1600
2083.47 1525
2083.90 1457
2084.33 1394
2084.76 1359
2085.19 1324
2085.62 1389
2086.05 1287
2086.48 1255
2086.91 1248
2087.34 1348
2087.77 1257
2088.20 1329
2088.63 1221
2089.06 1369
2089.49 1402
2089.93 1246
2090.36 1219
2090.79 1273
2091.22 1189
2091.65 1251
2092.08 1337
2092.51 1377
2092.94 1278
2093.37 1176
2093.80 1274
2094.23 1266
2094.67 1298
2095.10 1298
2095.53 1233
2095.96 1315
2096.39 1307
2096.82 1233
2097.25 1156
2097.68 1089
2098.12 1314
2098.55 1206
2098.98 1241
2099.41 1180
2099.84 1160
2100.27 1225
2100.71 1274
2101.14 1190
2101.57 1339
2102.00 1271
2102.43 1186
2102.87 1229
2103.30 1258
2103.73 1355
2104.16 1263
2104.59 1462
2105.03 1341
2105.46 1301
2105.89 1362
2106.32 1383
2106.76 1212
2107.19 1171
2107.62 1243
2108.05 1178
2108.49 1315
2108.92 1275
2109.35 1376
2109.78 1284
2110.22 1314
2110.65 1348
2111.08 1413
2111.52 1395
2111.95 1337
2112.38 1355
2112.81 1220
2113.25 1178
2113.68 1295
2114.11 1323
2114.55 1092
2114.98 1140
2115.41 1248
2115.85 1358
2116.28 1205
2116.71 1150
2117.15 1101
2117.58 1086
2118.01 1041
2118.45 1160
2118.88 1149
2119.32 1210
2119.75 1237
2120.18 1278
2120.62 1228
2121.05 1165
2121.48 1267
2121.92 1156
2122.35 1296
2122.79 1264
2123.22 1264
2123.65 1273
2124.09 1228
2124.52 1370
2124.96 1213
2125.39 1217
2125.83 1168
2126.26 1358
2126.70 1240
2127.13 1319
2127.56 1243
2128.00 1257
2128.43 1208
2128.87 1100
2129.30 1157
2129.74 1242
2130.17 1224
2130.61 1079
2131.04 1111
2131.48 1267
2131.91 1114
2132.35 1144
2132.78 1189
2133.22 1309
2133.65 1244
2134.09 1259
2134.52 1335
2134.96 1388
2135.39 1441
2135.83 1413
2136.26 1352
2136.70 1387
2137.14 1355
2137.57 1432
2138.01 1431
2138.44 1526
2138.88 1416
2139.31 1414
2139.75 1395
2140.19 1388
2140.62 1460
2141.06 1474
2141.49 1407
2141.93 1563
2142.37 1379
2142.80 1192
2143.24 1171
2143.67 1138
2144.11 1193
2144.55 1252
2144.98 1329
2145.42 1139
2145.86 1221
2146.29 1350
2146.73 1089
2147.16 1145
2147.60 1067
2148.04 1087
2148.47 1171
2148.91 1200
2149.35 1250
2149.79 1215
2150.22 1330
2150.66 1354
2151.10 1428
2151.53 1574
2151.97 1617
2152.41 1549
2152.84 1379
2153.28 1377
2153.72 1522
2154.16 1475
2154.59 1288
2155.03 1255
2155.47 1433
2155.91 1306
2156.34 1330
2156.78 1392
2157.22 1226
2157.66 1260
2158.09 1270
2158.53 1415
2158.97 1314
2159.41 1282
2159.84 1259
2160.28 1223
2160.72 1221
2161.16 1239
2161.60 1291
2162.03 1213
2162.47 1352
2162.91 1448
2163.35 1329
2163.79 1404
2164.22 1403
2164.66 1322
2165.10 1219
2165.54 1237
2165.98 1260
2166.42 1331
2166.86 1214
2167.29 1350
2167.73 1400
2168.17 1288
2168.61 1309
2169.05 1292
2169.49 1178
2169.93 1254
2170.37 1177
2170.80 1161
2171.24 1224
2171.68 1276
2172.12 1294
2172.56 1289
2173.00 1465
2173.44 1521
2173.88 1451
2174.32 1521
2174.76 1521
2175.20 1528
2175.64 1525
2176.08 1505
2176.51 1505
2176.95 1567
2177.39 1644
2177.83 1363
2178.27 1370
2178.71 1500
2179.15 1510
2179.59 1447
2180.03 1264
2180.47 1452
2180.91 1477
2181.35 1496
2181.79 1396
2182.23 1323
2182.67 1302
2183.11 1344
2183.55 1193
2183.99 1257
2184.43 1294
2184.87 1151
2185.31 1136
2185.76 1155
2186.20 1290
2186.64 1195
2187.08 1164
2187.52 1230
2187.96 1145
2188.40 1349
2188.84 1387
2189.28 1340
2189.72 1308
2190.16 1418
2190.60 1289
2191.04 1417
2191.49 1296
2191.93 1288
2192.37 1277
2192.81 1227
2193.25 1088
2193.69 1068
2194.13 1174
2194.57 1359
2195.02 1266
2195.46 1167
2195.90 1337
2196.34 1326
2196.78 1360
2197.22 1360
2197.66 1416
2198.11 1380
2198.55 1499
2198.99 1387
2199.43 1397
2199.87 1355
2200.32 1303
2200.76 1323
2201.20 1191
2201.64 1305
2202.08 1292
2202.53 1325
2202.97 1294
2203.41 1224
2203.85 1201
2204.29 1144
2204.74 1139
2205.18 1293
2205.62 1339
2206.06 1248
2206.51 1044
2206.95 1273
2207.39 1358
2207.83 1417
2208.28 1271
2208.72 1222
2209.16 1186
2209.61 1311
2210.05 1365
2210.49 1357
2210.93 1241
2211.38 1274
2211.82 1359
2212.26 1256
2212.71 1316
2213.15 1302
2213.59 1471
2214.04 1349
2214.48 1377
2214.92 1424
2215.37 1448
2215.81 1387
2216.25 1324
2216.70 1301
2217.14 1168
2217.59 1149
2218.03 1156
2218.47 1153
2218.92 1257
2219.36 1221
2219.80 1064
2220.25 1038
2220.69 1209
2221.14 1140
2221.58 1069
2222.02 1183
2222.47 1233
2222.91 1104
2223.36 1244
2223.80 1202
2224.25 1199
2224.69 1128
2225.13 1248
2225.58 1167
2226.02 1307
2226.47 1317
2226.91 1428
2227.36 1373
2227.80 1329
2228.25 1469
2228.69 1381
2229.14 1274
2229.58 1299
2230.03 1316
2230.47 1315
2230.92 1287
2231.36 1358
2231.81 1409
2232.25 1325
2232.70 1361
2233.14 1418
2233.59 1339
2234.03 1423
2234.48 1371
2234.92 1490
2235.37 1507
2235.81 1420
2236.26 1460
2236.70 1402
2237.15 1450
2237.60 1515
2238.04 1323
2238.49 1275
2238.93 1278
2239.38 1329
2239.83 1380
2240.27 1561
2240.72 1444
2241.16 1448
2241.61 1406
2242.06 1277
2242.50 1233
2242.95 1228
2243.39 1175
2243.84 1316
2244.29 1246
2244.73 1225
2245.18 1159
2245.63 1224
2246.07 1203
2246.52 1164
2246.97 1155
2247.41 1262
2247.86 1229
2248.31 1146
2248.75 1246
2249.20 1188
2249.65 1124
2250.09 1096
2250.54 1139
2250.99 1116
2251.43 1122
2251.88 1215
2252.33 1243
2252.78 1212
2253.22 1240
2253.67 1220
2254.12 1225
2254.56 1189
2255.01 1133
2255.46 1118
2255.91 1235
2256.35 1189
2256.80 1190
2257.25 1223
2257.70 1175
2258.14 1292
2258.59 1046
2259.04 1032
2259.49 1095
2259.94 1137
2260.38 1118
2260.83 1204
2261.28 1306
2261.73 1313
2262.18 1236
2262.62 1227
2263.07 1224
2263.52 1426
2263.97 1516
2264.42 1386
2264.87 1267
2265.31 1345
2265.76 1324
2266.21 1342
2266.66 1401
2267.11 1223
2267.56 1204
2268.01 1347
2268.45 1415
2268.90 1384
2269.35 1298
2269.80 1310
2270.25 1355
2270.70 1361
2271.15 1257
2271.60 1371
2272.05 1200
2272.49 1264
2272.94 1404
2273.39 1332
2273.84 1241
2274.29 1234
2274.74 1233
2275.19 1210
2275.64 1156
2276.09 1222
2276.54 1255
2276.99 1203
2277.44 1183
2277.89 1269
2278.34 1246
2278.79 1195
2279.24 1282
2279.69 1252
2280.14 1207
2280.59 1236
2281.04 1252
2281.49 1317
2281.94 1403
2282.39 1332
2282.84 1135
2283.29 1319
2283.74 1394
2284.19 1286
2284.64 1271
2285.09 1305
2285.54 1271
2285.99 1296
2286.44 1317
2286.89 1346
2287.34 1226
2287.79 1307
2288.24 1337
2288.69 1305
2289.14 1475
2289.59 1561
2290.05 1588
2290.50 1810
2290.95 1637
2291.40 1649
2291.85 1759
2292.30 1666
2292.75 1863
2293.20 1920
2293.65 1824
2294.11 1773
2294.56 1689
2295.01 1677
2295.46 1688
2295.91 1647
2296.36 1592
2296.81 1599
2297.27 1749
2297.72 1599
2298.17 1416
2298.62 1451
2299.07 1461
2299.52 1387
2299.98 1459
2300.43 1459
2300.88 1218
2301.33 1347
2301.78 1309
2302.24 1257
2302.69 1064
2303.14 1279
2303.59 1276
2304.04 1256
2304.50 1292
2304.95 1183
2305.40 1217
2305.85 1283
2306.31 1400
2306.76 1266
2307.21 1345
2307.66 1133
2308.12 1127
2308.57 1222
2309.02 1331
2309.48 1272
2309.93 1463
2310.38 1480
2310.83 1486
2311.29 1548
2311.74 1662
2312.19 1719
2312.65 1799
2313.10 1543
2313.55 1504
2314.01 1544
2314.46 1497
2314.91 1453
2315.37 1361
2315.82 1244
2316.27 1255
2316.73 1472
2317.18 1389
2317.63 1339
2318.09 1356
2318.54 1358
2318.99 1270
2319.45 1235
2319.90 1380
2320.36 1398
2320.81 1373
2321.26 1365
2321.72 1267
2322.17 1349
2322.63 1417
2323.08 1349
2323.53 1232
2323.99 1166
2324.44 1383
2324.90 1311
2325.35 1198
2325.80 1382
2326.26 1261
2326.71 1212
2327.17 1350
2327.62 1452
2328.08 1433
2328.53 1428
2328.99 1318
2329.44 1394
2329.90 1474
2330.35 1403
2330.81 1589
2331.26 1558
2331.72 1498
2332.17 1608
2332.63 1466
2333.08 1389
2333.54 1469
2333.99 1411
2334.45 1355
2334.90 1302
2335.36 1218
2335.81 1380
2336.27 1512
2336.72 1298
2337.18 1376
2337.63 1376
2338.09 1328
2338.55 1328
2339.00 1331
2339.46 1304
2339.91 1272
2340.37 1368
2340.82 1350
2341.28 1290
2341.74 1389
2342.19 1476
2342.65 1438
2343.10 1315
2343.56 1267
2344.02 1218
2344.47 1311
2344.93 1348
2345.39 1297
2345.84 1280
2346.30 1394
2346.75 1366
2347.21 1369
2347.67 1300
2348.12 1292
2348.58 1266
2349.04 1318
2349.49 1497
2349.95 1462
2350.41 1369
2350.86 1433
2351.32 1367
2351.78 1322
2352.23 1381
2352.69 1398
2353.15 1364
2353.61 1398
2354.06 1436
2354.52 1251
2354.98 1231
2355.43 1278
2355.89 1255
2356.35 1317
2356.81 1354
2357.26 1150
2357.72 1230
2358.18 1152
2358.64 1196
2359.09 1233
2359.55 1335
2360.01 1340
2360.47 1401
2360.93 1285
2361.38 1196
2361.84 1243
2362.30 1315
2362.76 1271
2363.22 1217
2363.67 1249
2364.13 1160
2364.59 1263
2365.05 1185
2365.51 1200
2365.96 1169
2366.42 1253
2366.88 1294
2367.34 1289
2367.80 1332
2368.26 1325
2368.72 1224
2369.17 1249
2369.63 1372
2370.09 1323
2370.55 1392
2371.01 1336
2371.47 1319
2371.93 1246
2372.39 1401
2372.84 1276
2373.30 1185
2373.76 1247
2374.22 1305
2374.68 1251
2375.14 1298
2375.60 1374
2376.06 1403
2376.52 1217
2376.98 1118
2377.44 1021
2377.90 1091
2378.36 1158
2378.81 1131
2379.27 1268
2379.73 1212
2380.19 1033
2380.65 1103
2381.11 1221
2381.57 1251
2382.03 1241
2382.49 1249
2382.95 1307
2383.41 1303
2383.87 1370
2384.33 1229
2384.79 1250
2385.25 1276
2385.71 1371
2386.17 1418
2386.63 1111
2387.09 1226
2387.55 1332
2388.01 1362
2388.48 1280
2388.94 1223
2389.40 1181
2389.86 1239
2390.32 1296
2390.78 1277
2391.24 1201
2391.70 1229
2392.16 1327
2392.62 1258
2393.08 1352
2393.54 1325
2394.00 1228
2394.47 1246
2394.93 1315
2395.39 1220
2395.85 1250
2396.31 1321
2396.77 1279
2397.23 1200
2397.69 1283
2398.16 1244
2398.62 1270
2399.08 1112
2399.54 1136
2400.00 1108
2400.46 1085
2400.92 1068
2401.39 1199
2401.85 1089
2402.31 1224
2402.77 1228
2403.23 1239
2403.70 1168
2404.16 1151
2404.62 1071
2405.08 1296
2405.54 1215
2406.01 1311
2406.47 1289
2406.93 1183
2407.39 1336
2407.86 1258
2408.32 1205
2408.78 1290
2409.24 1261
2409.71 1232
2410.17 1185
2410.63 1043
2411.09 1040
2411.56 1141
2412.02 1160
2412.48 1291
2412.94 1207
2413.41 1188
2413.87 1267
2414.33 1174
2414.80 1068
2415.26 1114
2415.72 1157
2416.19 1138
2416.65 1282
2417.11 1301
2417.57 1302
2418.04 1363
2418.50 1533
2418.96 1560
2419.43 1612
2419.89 1614
2420.36 1701
2420.82 1775
2421.28 1648
2421.75 1658
2422.21 1688
2422.67 1719
2423.14 1534
2423.60 1669
2424.07 1462
2424.53 1388
2424.99 1329
2425.46 1414
2425.92 1213
2426.39 1394
2426.85 1340
2427.31 1384
2427.78 1218
2428.24 1158
2428.71 1169
2429.17 1219
2429.64 1283
2430.10 1230
2430.56 1197
2431.03 1205
2431.49 1216
2431.96 1171
2432.42 1327
2432.89 1348
2433.35 1303
2433.82 1298
2434.28 1301
2434.75 1540
2435.21 1447
2435.68 1404
2436.14 1362
2436.61 1472
2437.07 1401
2437.54 1260
2438.00 1246
2438.47 1351
2438.93 1535
2439.40 1480
2439.86 1390
2440.33 1440
2440.80 1391
2441.26 1375
2441.73 1510
2442.19 1491
2442.66 1316
2443.12 1384
2443.59 1294
2444.06 1392
2444.52 1480
2444.99 1385
2445.45 1252
2445.92 1320
2446.38 1339
2446.85 1166
2447.32 1176
2447.78 1252
2448.25 1053
2448.72 1098
2449.18 1126
2449.65 1152
2450.11 1185
2450.58 1103
2451.05 1149
2451.51 1119
2451.98 1141
2452.45 1143
2452.91 1151
2453.38 1158
2453.85 1239
2454.31 1213
2454.78 1148
2455.25 1351
2455.71 1352
2456.18 1452
2456.65 1350
2457.12 1200
2457.58 1220
2458.05 1263
2458.52 1277
2458.98 1234
2459.45 1311
2459.92 1327
2460.39 1194
2460.85 1078
2461.32 1218
2461.79 1126
2462.26 1231
2462.72 1187
2463.19 1221
2463.66 1352
2464.13 1288
2464.59 1216
2465.06 1199
2465.53 1247
2466.00 1248
2466.47 1230
2466.93 1272
2467.40 1160
2467.87 1335
2468.34 1335
2468.81 1267
2469.27 1137
2469.74 1261
2470.21 1298
2470.68 1327
2471.15 1229
2471.62 1161
2472.09 1169
2472.55 1146
2473.02 1179
2473.49 1200
2473.96 1224
2474.43 1330
2474.90 1173
2475.37 1011
2475.83 1040
2476.30 1171
2476.77 1182
2477.24 1029
2477.71 1045
2478.18 1164
2478.65 1207
2479.12 1219
2479.59 1245
2480.06 1258
2480.53 1287
2480.99 1357
2481.46 1364
2481.93 1339
2482.40 1314
2482.87 1190
2483.34 1304
2483.81 1326
2484.28 1284
2484.75 1345
2485.22 1274
2485.69 1134
2486.16 1228
2486.63 1215
2487.10 1086
2487.57 1205
2488.04 1201
2488.51 1170
2488.98 1198
2489.45 1067
2489.92 1240
2490.39 1191
2490.86 1159
2491.33 1205
2491.80 1133
2492.27 1202
2492.74 1082
2493.21 1111
2493.68 1129
2494.15 1332
2494.62 1343
2495.10 1386
2495.57 1349
2496.04 1349
2496.51 1422
2496.98 1453
2497.45 1415
2497.92 1300
2498.39 1308
2498.86 1247
2499.33 1196
2499.80 1190
2500.28 1152
2500.75 1218
2501.22 1107
2501.69 1148
2502.16 1197
2502.63 1085
2503.10 1133
2503.57 1080
2504.05 1164
2504.52 1145
2504.99 1255
2505.46 1085
2505.93 1146
2506.40 1194
2506.88 1148
2507.35 1281
2507.82 1303
2508.29 1160
2508.76 1217
2509.24 1297
2509.71 1309
2510.18 1256
2510.65 1502
2511.12 1412
2511.60 1365
2512.07 1411
2512.54 1342
2513.01 1354
2513.49 1314
2513.96 1508
2514.43 1395
2514.90 1281
2515.38 1290
2515.85 1223
2516.32 1133
2516.79 1223
2517.27 1171
2517.74 1120
2518.21 1303
2518.68 1264
2519.16 1273
2519.63 1171
2520.10 1261
2520.58 1314
2521.05 1312
2521.52 1277
2522.00 1186
2522.47 1241
2522.94 1358
2523.42 1177
2523.89 1148
2524.36 1089
2524.84 1109
2525.31 1320
2525.78 1296
2526.26 1171
2526.73 1149
2527.20 1183
2527.68 1109
2528.15 1191
2528.63 1153
2529.10 1181
2529.57 1129
2530.05 1185
2530.52 1284
2531.00 1232
2531.47 1220
2531.94 1225
2532.42 1242
2532.89 1195
2533.37 1278
2533.84 1284
2534.32 1373
2534.79 1269
2535.26 1193
2535.74 1152
2536.21 1212
2536.69 1037
2537.16 1088
2537.64 1199
2538.11 1260
2538.59 1335
2539.06 1350
2539.54 1176
2540.01 1140
2540.49 1266
2540.96 1206
2541.44 1197
2541.91 1089
2542.39 1193
2542.86 1286
2543.34 1327
2543.81 1305
2544.29 1294
2544.76 1294
2545.24 1290
2545.71 1295
2546.19 1245
2546.66 1162
2547.14 1362
2547.61 1371
2548.09 1430
2548.57 1440
2549.04 1351
2549.52 1310
2549.99 1487
2550.47 1518
2550.95 1494
2551.42 1302
2551.90 1432
2552.37 1410
2552.85 1474
2553.33 1476
2553.80 1437
2554.28 1400
2554.75 1424
2555.23 1363
2555.71 1420
2556.18 1411
2556.66 1438
2557.14 1481
2557.61 1422
2558.09 1441
2558.57 1453
2559.04 1341
2559.52 1289
2560.00 1161
2560.47 1157
2560.95 1262
2561.43 1243
2561.90 1240
2562.38 1159
2562.86 1103
2563.33 1202
2563.81 1208
2564.29 1173
2564.77 1246
2565.24 1123
2565.72 1253
2566.20 1219
2566.68 1195
2567.15 1171
2567.63 1009
2568.11 978
2568.59 986
2569.06 1136
2569.54 1129
2570.02 1168
2570.50 1134
2570.97 1080
2571.45 1173
2571.93 1126
2572.41 1131
2572.89 1204
2573.36 1225
2573.84 1175
2574.32 1069
2574.80 1100
2575.28 1216
2575.75 1128
2576.23 1066
2576.71 996
2577.19 1113
2577.67 1076
2578.15 1089
2578.62 1142
2579.10 1091
2579.58 1305
2580.06 1211
2580.54 1153
2581.02 1074
2581.50 1065
2581.97 1168
2582.45 1173
2582.93 1152
2583.41 1152
2583.89 1073
2584.37 1084
2584.85 1151
2585.33 1142
2585.81 1208
2586.29 1168
2586.77 1277
2587.24 1165
2587.72 1045
2588.20 1183
2588.68 1268
2589.16 1060
2589.64 1055
2590.12 1113
2590.60 1152
2591.08 1309
2591.56 1266
2592.04 1071
2592.52 1157
2593.00 1200
2593.48 1242
2593.96 1180
2594.44 1196
2594.92 1243
2595.40 1186
2595.88 1174
2596.36 1174
2596.84 1235
2597.32 1135
2597.80 1194
2598.28 1246
2598.76 1290
2599.24 1240
2599.72 1242
2600.20 1146
2600.68 1062
2601.16 1073
2601.64 1129
2602.12 1135
2602.61 1112
2603.09 1144
2603.57 1047
2604.05 1060
2604.53 1077
2605.01 972
2605.49 1054
2605.97 1081
2606.45 1093
2606.93 1025
2607.42 1130
2607.90 1226
2608.38 1182
2608.86 1211
2609.34 1185
2609.82 1283
2610.30 1091
2610.78 1191
2611.27 1298
2611.75 1324
2612.23 1215
2612.71 1106
2613.19 1312
2613.67 1176
2614.16 1121
2614.64 1262
2615.12 1367
2615.60 1341
2616.08 1188
2616.57 1124
2617.05 1035
2617.53 1157
2618.01 1145
2618.49 1247
2618.98 1195
2619.46 1177
2619.94 1065
2620.42 1176
2620.91 1316
2621.39 1157
2621.87 1242
2622.35 1211
2622.84 1237
2623.32 1277
2623.80 1214
2624.28 1071
2624.77 1063
2625.25 1124
2625.73 1194
2626.21 1120
2626.70 1137
2627.18 1176
2627.66 1064
2628.15 1143
2628.63 1094
2629.11 1166
2629.60 1189
2630.08 1199
2630.56 1185
2631.05 1171
2631.53 1214
2632.01 1167
2632.50 1192
2632.98 1124
2633.46 1127
2633.95 1120
2634.43 1163
2634.91 1209
2635.40 1037
2635.88 911
2636.37 1152
2636.85 1203
2637.33 1079
2637.82 1046
2638.30 1122
2638.79 1249
2639.27 1114
2639.75 1089
2640.24 1093
2640.72 1129
2641.21 1156
2641.69 1268
2642.18 1105
2642.66 1170
2643.14 1201
2643.63 1178
2644.11 1234
2644.60 1214
2645.08 1367
2645.57 1143
2646.05 1146
2646.54 1242
2647.02 1155
2647.51 1054
2647.99 1113
2648.48 1155
2648.96 1114
2649.45 1116
2649.93 1170
2650.42 1120
2650.90 1143
2651.39 1150
2651.87 1032
2652.36 1123
2652.84 1119
2653.33 1159
2653.81 1195
2654.30 1070
2654.78 1167
2655.27 1079
2655.76 1138
2656.24 1095
2656.73 1209
2657.21 1144
2657.70 1225
2658.18 1148
2658.67 1074
2659.16 1268
2659.64 1231
2660.13 1048
2660.61 1158
2661.10 1077
2661.59 1165
2662.07 1096
2662.56 1055
2663.05 1068
2663.53 1047
2664.02 1065
2664.50 1177
2664.99 1082
2665.48 1180
2665.96 1120
2666.45 1093
2666.94 1156
2667.42 1108
2667.91 1165
2668.40 1012
2668.88 1093
2669.37 1001
2669.86 1090
2670.34 1023
2670.83 1044
2671.32 1098
2671.81 1055
2672.29 1083
2672.78 1129
2673.27 1153
2673.75 1110
2674.24 1271
2674.73 1321
2675.22 1285
2675.70 1257
2676.19 1282
2676.68 1216
2677.17 1358
2677.65 1297
2678.14 1396
2678.63 1483
2679.12 1364
2679.61 1351
2680.09 1261
2680.58 1304
2681.07 1297
2681.56 1324
2682.04 1273
2682.53 1291
2683.02 1209
2683.51 1291
2684.00 1227
2684.49 1264
2684.97 1348
2685.46 1099
2685.95 1152
2686.44 1331
2686.93 1236
2687.42 1141
2687.90 1053
2688.39 1068
2688.88 1078
2689.37 1176
2689.86 1113
2690.35 1136
2690.84 1189
2691.33 1127
2691.81 1057
2692.30 1142
2692.79 1114
2693.28 995
2693.77 1106
2694.26 1084
2694.75 1174
2695.24 1121
2695.73 1062
2696.22 1081
2696.71 989
2697.20 1163
2697.68 1152
2698.17 1056
2698.66 1036
2699.15 1128
2699.64 1193
2700.13 1211
2700.62 1181
2701.11 1243
2701.60 1249
2702.09 1251
2702.58 1299
2703.07 1147
2703.56 1299
2704.05 1286
2704.54 1289
2705.03 1201
2705.52 1104
2706.01 1269
2706.50 1306
2706.99 1289
2707.48 1336
2707.97 1229
2708.46 1095
2708.95 1173
2709.44 1202
2709.93 1092
2710.43 1105
2710.92 1069
2711.41 1057
2711.90 1038
2712.39 1040
2712.88 1099
2713.37 1260
2713.86 1129
2714.35 1059
2714.84 1139
2715.33 1160
2715.82 1178
2716.32 987
2716.81 1067
2717.30 1269
2717.79 1086
2718.28 1015
2718.77 1101
2719.26 1068
2719.76 1064
2720.25 1242
2720.74 1201
2721.23 1175
2721.72 1156
2722.21 1241
2722.70 1112
2723.20 1082
2723.69 1155
2724.18 1112
2724.67 1178
2725.16 982
2725.66 1005
2726.15 1122
2726.64 1136
2727.13 1252
2727.62 1106
2728.12 1043
2728.61 1044
2729.10 1056
2729.59 1083
2730.09 1195
2730.58 1207
2731.07 1212
2731.56 1272
2732.06 1256
2732.55 1188
2733.04 1110
2733.53 1170
2734.03 1059
2734.52 1072
2735.01 1076
2735.50 1117
2736.00 1116
2736.49 1191
2736.98 1276
2737.48 1241
2737.97 1198
2738.46 1193
2738.96 1032
2739.45 1041
2739.94 1197
2740.44 1158
2740.93 1172
2741.42 1181
2741.92 1071
2742.41 1083
2742.90 1072
2743.40 1063
2743.89 1020
2744.38 1002
2744.88 1034
2745.37 1177
2745.86 1012
2746.36 964
2746.85 1074
2747.35 1070
2747.84 1087
2748.33 1045
2748.83 1020
2749.32 1046
2749.82 995
2750.31 1017
2750.81 960
2751.30 1046
2751.79 1111
2752.29 1070
2752.78 1117
2753.28 1002
2753.77 1050
2754.27 1120
2754.76 1025
2755.26 999
2755.75 1028
2756.24 1110
2756.74 977
2757.23 1154
2757.73 1132
2758.22 915
2758.72 1015
2759.21 1015
2759.71 1108
2760.20 1070
2760.70 1067
2761.19 1085
2761.69 1023
2762.19 1049
2762.68 1068
2763.18 1064
2763.67 920
2764.17 943
2764.66 947
2765.16 1013
2765.65 1091
2766.15 1040
2766.64 1150
2767.14 1030
2767.64 954
2768.13 1116
2768.63 1014
2769.12 1049
2769.62 1073
2770.12 1063
2770.61 1088
2771.11 1025
2771.60 1021
2772.10 1078
2772.60 1043
2773.09 1169
2773.59 1092
2774.08 1060
2774.58 1135
2775.08 1183
2775.57 1174
2776.07 1199
2776.57 1215
2777.06 1247
2777.56 1240
2778.06 1308
2778.55 1238
2779.05 1117
2779.55 1215
2780.04 1249
2780.54 1303
2781.04 1306
2781.54 1185
2782.03 1209
2782.53 1114
2783.03 985
2783.52 1055
2784.02 1255
2784.52 1021
2785.02 1168
2785.51 1229
2786.01 1090
2786.51 1118
2787.01 1058
2787.50 1043
2788.00 1089
2788.50 1120
2789.00 1102
2789.49 1047
2789.99 1071
2790.49 1033
2790.99 1016
2791.48 1149
2791.98 1172
2792.48 1024
2792.98 971
2793.48 1011
2793.97 993
2794.47 1190
2794.97 1163
2795.47 1012
2795.97 1034
2796.47 1109
2796.96 1285
2797.46 1241
2797.96 1253
2798.46 1313
2798.96 1308
2799.46 1349
2799.96 1411
2800.45 1344
2800.95 1233
2801.45 1292
2801.95 1321
2802.45 1337
2802.95 1268
2803.45 1180
2803.95 1139
2804.45 1081
2804.94 1068
2805.44 1133
2805.94 1252
2806.44 1420
2806.94 1378
2807.44 1434
2807.94 1579
2808.44 1751
2808.94 1637
2809.44 1831
2809.94 1818
2810.44 1617
2810.94 1602
2811.44 1641
2811.94 1549
2812.44 1568
2812.94 1515
2813.44 1410
2813.94 1287
2814.44 1189
2814.94 1193
2815.44 1255
2815.94 1211
2816.44 1214
2816.94 1295
2817.44 1247
2817.94 1152
2818.44 1216
2818.94 1202
2819.44 1229
2819.94 1213
2820.44 1271
2820.94 1284
2821.44 1349
2821.94 1240
2822.44 1326
2822.94 1320
2823.44 1359
2823.94 1341
2824.44 1223
2824.94 1076
2825.45 1155
2825.95 1186
2826.45 1223
2826.95 1105
2827.45 1121
2827.95 1064
2828.45 1171
2828.95 1176
2829.45 1111
2829.96 1164
2830.46 1120
2830.96 1208
2831.46 1090
2831.96 1057
2832.46 1036
2832.96 967
2833.47 1091
2833.97 1109
2834.47 1043
2834.97 1051
2835.47 1041
2835.97 1136
2836.48 1158
2836.98 1147
2837.48 1078
2837.98 1091
2838.48 1044
2838.99 1172
2839.49 1095
2839.99 1152
2840.49 1206
2841.00 1128
2841.50 1105
2842.00 1082
2842.50 1176
2843.01 1211
2843.51 1113
2844.01 1060
2844.51 1031
2845.02 1071
2845.52 1146
2846.02 1213
2846.52 1179
2847.03 1235
2847.53 1246
2848.03 1343
2848.54 1227
2849.04 1223
2849.54 1258
2850.04 1275
2850.55 1282
2851.05 1286
2851.55 1316
2852.06 1126
2852.56 1048
2853.06 1120
2853.57 1060
2854.07 1169
2854.57 1152
2855.08 1085
2855.58 993
2856.09 979
2856.59 995
2857.09 1110
2857.60 1177
2858.10 1060
2858.60 1067
2859.11 1033
2859.61 1035
2860.12 1117
2860.62 1100
2861.12 1118
2861.63 1117
2862.13 1121
2862.64 1118
2863.14 1116
2863.65 1117
2864.15 1043
2864.65 1001
2865.16 1152
2865.66 1147
2866.17 1119
2866.67 1039
2867.18 1105
2867.68 1079
2868.19 1127
2868.69 1051
2869.20 1105
2869.70 978
2870.21 987
2870.71 988
2871.21 1044
2871.72 986
2872.23 1041
2872.73 1148
2873.24 1116
2873.74 1061
2874.25 1198
2874.75 1015
2875.26 1092
2875.76 1218
2876.27 1200
2876.77 1150
2877.28 1228
2877.78 1202
2878.29 1089
2878.79 1104
2879.30 1087
2879.81 1132
2880.31 1162
2880.82 1121
2881.32 1108
2881.83 1150
2882.34 1147
2882.84 1175
2883.35 1207
2883.85 1252
2884.36 1182
2884.87 1293
2885.37 1263
2885.88 1341
2886.38 1247
2886.89 1301
2887.40 1431
2887.90 1413
2888.41 1433
2888.92 1424
2889.42 1384
2889.93 1405
2890.44 1427
2890.94 1493
2891.45 1357
2891.96 1297
2892.46 1407
2892.97 1376
2893.48 1259
2893.98 1214
2894.49 1181
2895.00 1069
2895.51 1132
2896.01 1253
2896.52 1307
2897.03 1239
2897.53 1176
2898.04 1311
2898.55 1319
2899.06 1280
2899.56 1271
2900.07 1329
2900.58 1270
2901.09 1335
2901.59 1327
2902.10 1356
2902.61 1291
2903.12 1325
2903.63 1320
2904.13 1423
2904.64 1229
2905.15 1189
2905.66 1341
2906.17 1246
2906.67 1218
2907.18 1261
2907.69 1258
2908.20 1280
2908.71 1188
2909.21 1366
2909.72 1336
2910.23 1146
2910.74 1031
2911.25 1066
2911.76 1022
2912.26 1076
2912.77 1118
2913.28 1081
2913.79 1071
2914.30 984
2914.81 1111
2915.32 1160
2915.83 1105
2916.34 1040
2916.84 963
2917.35 967
2917.86 993
2918.37 1097
2918.88 1015
2919.39 1075
2919.90 1011
2920.41 1038
2920.92 1116
2921.43 1043
2921.94 1070
2922.45 1053
2922.96 1056
2923.46 1191
2923.97 1228
2924.48 1270
2924.99 1179
2925.50 1166
2926.01 1221
2926.52 1343
2927.03 1363
2927.54 1370
2928.05 1363
2928.56 1248
2929.07 1136
2929.58 1182
2930.09 1188
2930.60 1132
2931.11 1127
2931.62 1104
2932.13 1053
2932.64 1059
2933.15 1114
2933.67 1038
2934.18 1091
2934.69 1183
2935.20 1123
2935.71 1109
2936.22 1191
2936.73 1136
2937.24 1135
2937.75 1242
2938.26 1266
2938.77 1218
2939.28 1129
2939.79 1013
2940.30 1008
2940.82 993
2941.33 1021
2941.84 1081
2942.35 1097
2942.86 1136
2943.37 1196
2943.88 1170
2944.39 1163
2944.91 1237
2945.42 1258
2945.93 1199
2946.44 1200
2946.95 1210
2947.46 1354
2947.98 1470
2948.49 1533
2949.00 1507
2949.51 1466
2950.02 1610
2950.53 1429
2951.05 1313
2951.56 1141
2952.07 1248
2952.58 1122
2953.09 1177
2953.61 1059
2954.12 1054
2954.63 1121
2955.14 1083
2955.66 948
2956.17 1000
2956.68 968
2957.19 1017
2957.71 954
2958.22 1017
2958.73 975
2959.24 970
2959.76 1048
2960.27 1191
2960.78 1186
2961.29 1167
2961.81 1143
2962.32 1162
2962.83 1262
2963.35 1187
2963.86 1261
2964.37 1324
2964.89 1287
2965.40 1258
2965.91 1195
2966.43 1097
2966.94 1233
2967.45 1148
2967.97 1157
2968.48 1053
2968.99 1122
2969.51 1121
2970.02 1131
2970.53 1006
2971.05 1081
2971.56 1125
2972.07 1124
2972.59 1244
2973.10 1135
2973.62 1244
2974.13 1226
2974.64 1141
2975.16 1071
2975.67 1093
2976.19 1101
2976.70 1087
2977.22 1013
2977.73 1102
2978.24 1022
2978.76 1069
2979.27 1155
2979.79 1145
2980.30 1010
2980.82 962
2981.33 1138
2981.85 1229
2982.36 1161
2982.87 1095
2983.39 1122
2983.90 1029
2984.42 1118
2984.93 1174
2985.45 1238
2985.96 1057
2986.48 1114
2986.99 1229
2987.51 1263
2988.02 1273
2988.54 1312
2989.05 1262
2989.57 1302
2990.09 1306
2990.60 1320
2991.12 1370
2991.63 1287
2992.15 1158
2992.66 1218
2993.18 1353
2993.69 1323
2994.21 1351
2994.73 1275
2995.24 1343
2995.76 1297
2996.27 1423
2996.79 1384
2997.30 1523
2997.82 1610
2998.34 1668
2998.85 1637
2999.37 1571
2999.89 1802
3000.40 2011
3000.92 1691
3001.43 1749
3001.95 1641
3002.47 1706
3002.98 1798
3003.50 1744
3004.02 1702
3004.53 1804
3005.05 2062
3005.57 2243
3006.08 2269
3006.60 2268
3007.12 2345
3007.63 2197
3008.15 2146
3008.67 2043
3009.18 1953
3009.70 1864
3010.22 1680
3010.74 1468
3011.25 1365
3011.77 1293
3012.29 1372
3012.80 1302
3013.32 1347
3013.84 1273
3014.36 1193
3014.87 1091
3015.39 1129
3015.91 1281
3016.43 1222
3016.94 1290
3017.46 1265
3017.98 1124
3018.50 1242
3019.02 1310
3019.53 1314
3020.05 1250
3020.57 1241
3021.09 1352
3021.60 1269
3022.12 1328
3022.64 1411
3023.16 1416
3023.68 1459
3024.20 1374
3024.71 1473
3025.23 1458
3025.75 1360
3026.27 1482
3026.79 1414
3027.31 1370
3027.82 1419
3028.34 1265
3028.86 1291
3029.38 1229
3029.90 1237
3030.42 1383
3030.94 1273
3031.46 1292
3031.98 1238
3032.49 1260
3033.01 1249
3033.53 1171
3034.05 1240
3034.57 1306
3035.09 1159
3035.61 1197
3036.13 1286
3036.65 1217
3037.17 1246
3037.69 1308
3038.21 1291
3038.73 1256
3039.25 1296
3039.76 1126
3040.28 1236
3040.80 1190
3041.32 1099
3041.84 1051
3042.36 1090
3042.88 1057
3043.40 1113
3043.92 1065
3044.44 1096
3044.96 1228
3045.48 1274
3046.00 1362
3046.52 1220
3047.04 1221
3047.56 1304
3048.08 1257
3048.60 1211
3049.13 1147
3049.65 1200
3050.17 1279
3050.69 1221
3051.21 1094
3051.73 1014
3052.25 1072
3052.77 1034
3053.29 1102
3053.81 1087
3054.33 1069
3054.85 1033
3055.37 992
3055.89 1029
3056.42 1107
3056.94 1012
3057.46 1159
3057.98 1070
3058.50 1057
3059.02 1082
3059.54 1108
3060.06 1140
3060.59 1175
3061.11 1030
3061.63 1102
3062.15 1202
3062.67 1145
3063.19 1164
3063.71 1203
3064.24 1115
3064.76 1185
3065.28 1166
3065.80 1120
3066.32 1239
3066.85 1104
3067.37 1210
3067.89 1194
3068.41 1142
3068.93 1099
3069.46 1143
3069.98 1208
3070.50 1170
3071.02 1150
3071.54 1075
3072.07 1311
3072.59 1264
3073.11 1237
3073.63 1163
3074.16 1152
3074.68 1181
3075.20 1268
3075.73 1257
3076.25 1391
3076.77 1357
3077.29 1523
3077.82 1336
3078.34 1305
3078.86 1477
3079.39 1424
3079.91 1403
3080.43 1410
3080.95 1508
3081.48 1550
3082.00 1454
3082.52 1353
3083.05 1328
3083.57 1395
3084.09 1598
3084.62 1461
3085.14 1361
3085.66 1443
3086.19 1507
3086.71 1459
3087.24 1425
3087.76 1415
3088.28 1286
3088.81 1338
3089.33 1248
3089.85 1245
3090.38 1258
3090.90 1399
3091.43 1266
3091.95 1172
3092.47 1329
3093.00 1270
3093.52 1214
3094.05 1301
3094.57 1284
3095.10 1266
3095.62 1211
3096.14 1377
3096.67 1401
3097.19 1435
3097.72 1351
3098.24 1422
3098.77 1486
3099.29 1625
3099.82 1755
3100.34 1654
3100.87 1673
3101.39 1901
3101.92 2165
3102.44 2302
3102.97 2560
3103.49 3130
3104.02 3419
3104.54 3606
3105.07 3624
3105.59 3673
3106.12 3864
3106.64 3852
3107.17 3051
3107.69 2948
3108.22 2396
3108.74 2086
3109.27 1935
3109.79 1640
3110.32 1608
3110.85 1544
3111.37 1563
3111.90 1477
3112.42 1497
3112.95 1600
3113.48 1587
3114.00 1323
3114.53 1404
3115.05 1500
3115.58 1354
3116.11 1395
3116.63 1345
3117.16 1312
3117.68 1211
3118.21 1198
3118.74 1161
3119.26 1075
3119.79 1115
3120.32 1175
3120.84 1281
3121.37 1190
3121.90 1098
3122.42 1310
3122.95 1392
3123.48 1437
3124.00 1384
3124.53 1363
3125.06 1364
3125.58 1405
3126.11 1335
3126.64 1425
3127.16 1328
3127.69 1361
3128.22 1211
3128.75 1309
3129.27 1309
3129.80 1379
3130.33 1340
3130.85 1212
3131.38 1256
3131.91 1168
3132.44 1227
3132.96 1191
3133.49 1146
3134.02 1098
3134.55 1211
3135.07 1273
3135.60 1174
3136.13 1128
3136.66 1248
3137.19 1235
3137.71 1101
3138.24 1020
3138.77 1178
3139.30 1140
3139.83 1142
3140.35 1232
3140.88 1106
3141.41 1112
3141.94 1031
3142.47 1129
3143.00 1182
3143.52 1105
3144.05 1076
3144.58 1145
3145.11 1197
3145.64 1064
3146.17 1003
3146.70 1152
3147.22 1245
3147.75 1106
3148.28 1188
3148.81 1263
3149.34 1197
3149.87 1252
3150.40 1283
3150.93 1356
3151.46 1281
3151.98 1219
3152.51 1324
3153.04 1237
3153.57 1263
3154.10 1271
3154.63 1212
3155.16 1091
3155.69 1049
3156.22 1138
3156.75 1234
3157.28 1082
3157.81 1121
3158.34 1207
3158.87 1209
3159.40 1207
3159.93 1182
3160.46 1212
3160.99 1157
3161.52 1205
3162.05 1276
3162.58 1232
3163.11 1258
3163.64 1159
3164.17 1149
3164.70 1199
3165.23 1223
3165.76 1151
3166.29 1168
3166.82 1149
3167.35 1151
3167.88 1104
3168.41 1193
3168.94 1295
3169.47 1270
3170.00 1062
3170.53 1073
3171.06 1136
3171.59 1109
3172.13 1108
3172.66 1014
3173.19 1027
3173.72 1032
3174.25 1038
3174.78 1099
3175.31 1189
3175.84 1193
3176.37 1265
3176.90 1153
3177.44 1228
3177.97 1231
3178.50 1393
3179.03 1431
3179.56 1301
3180.09 1335
3180.62 1234
3181.16 1143
3181.69 1152
3182.22 1136
3182.75 1112
3183.28 1143
3183.81 1174
3184.35 1139
3184.88 1123
3185.41 988
3185.94 1028
3186.47 1140
3187.01 1187
3187.54 1115
3188.07 1036
3188.60 974
3189.14 1045
3189.67 961
3190.20 1100
3190.73 1033
3191.26 985
3191.80 976
3192.33 988
3192.86 973
3193.39 988
3193.93 1065
3194.46 1057
3194.99 988
3195.53 1109
3196.06 1080
3196.59 938
3197.12 976
3197.66 1039
3198.19 979
3198.72 1074
3199.26 1129
3199.79 1128
3200.32 1153
3200.86 1082
3201.39 1213
3201.92 1116
3202.46 1190
3202.99 1117
3203.52 1108
3204.06 1080
3204.59 1093
3205.12 1202
3205.66 1143
3206.19 1192
3206.72 1154
3207.26 1301
3207.79 1135
3208.33 1102
3208.86 1214
3209.39 1196
3209.93 1257
3210.46 1166
3211.00 1219
3211.53 1305
3212.06 1253
3212.60 1459
3213.13 1455
3213.67 1362
3214.20 1225
3214.74 1260
3215.27 1402
3215.80 1214
3216.34 1121
3216.87 1058
3217.41 1169
3217.94 1291
3218.48 1157
3219.01 1158
3219.55 1301
3220.08 1185
3220.62 1067
3221.15 1223
3221.69 1285
3222.22 1262
3222.76 1185
3223.29 1235
3223.83 1283
3224.36 1251
3224.90 1222
3225.43 1219
3225.97 1343
3226.50 1348
3227.04 1414
3227.57 1276
3228.11 1312
3228.65 1257
3229.18 1106
3229.72 1160
3230.25 1110
3230.79 1250
3231.32 1261
3231.86 1133
3232.40 1084
3232.93 1045
3233.47 1201
3234.00 1146
3234.54 1128
3235.08 1129
3235.61 1094
3236.15 1080
3236.68 1131
3237.22 1161
3237.76 1270
3238.29 1405
3238.83 1272
3239.37 1391
3239.90 1268
3240.44 1260
3240.97 1318
3241.51 1328
3242.05 1366
3242.58 1220
3243.12 1276
3243.66 1282
3244.20 1151
3244.73 1275
3245.27 1266
3245.81 1367
3246.34 1437
3246.88 1378
3247.42 1259
3247.95 1156
3248.49 1200
3249.03 1152
3249.57 1189
3250.10 1182
3250.64 1270
3251.18 1256
3251.72 1225
3252.25 1183
3252.79 1318
3253.33 1380
3253.87 1152
3254.40 1266
3254.94 1206
3255.48 1309
3256.02 1274
3256.55 1389
3257.09 1439
3257.63 1406
3258.17 1363
3258.71 1333
3259.24 1366
3259.78 1408
3260.32 1596
3260.86 1555
3261.40 1627
3261.94 1826
3262.47 1719
3263.01 1664
3263.55 1863
3264.09 2063
3264.63 1955
3265.17 2378
3265.71 2495
3266.24 2704
3266.78 2754
3267.32 2934
3267.86 3234
3268.40 3326
3268.94 3709
3269.48 3532
3270.02 3631
3270.55 3310
3271.09 2810
3271.63 2390
3272.17 2203
3272.71 1970
3273.25 1722
3273.79 1594
3274.33 1438
3274.87 1560
3275.41 1497
3275.95 1416
3276.49 1387
3277.03 1395
3277.57 1409
3278.11 1510
3278.65 1541
3279.19 1478
3279.73 1381
3280.26 1425
3280.80 1450
3281.34 1471
3281.88 1491
3282.42 1407
3282.96 1398
3283.50 1336
3284.04 1419
3284.59 1464
3285.13 1581
3285.67 1543
3286.21 1670
3286.75 1515
3287.29 1586
3287.83 1517
3288.37 1646
3288.91 1489
3289.45 1607
3289.99 1785
3290.53 1609
3291.07 1683
3291.61 1704
3292.15 1725
3292.69 1639
3293.23 1558
3293.77 1659
3294.32 1926
3294.86 2034
3295.40 2086
3295.94 2229
3296.48 2501
3297.02 2587
3297.56 2498
3298.10 2776
3298.65 2596
3299.19 2482
3299.73 2280
3300.27 2173
3300.81 1952
3301.35 1820
3301.89 1869
3302.44 1751
3302.98 1608
3303.52 1619
3304.06 1668
3304.60 1633
3305.14 1633
3305.69 1484
3306.23 1424
3306.77 1634
3307.31 1638
3307.85 1588
3308.40 1579
3308.94 1502
3309.48 1483
3310.02 1573
3310.57 1430
3311.11 1453
3311.65 1363
3312.19 1417
3312.74 1407
3313.28 1352
3313.82 1413
3314.36 1420
3314.91 1544
3315.45 1524
3315.99 1495
3316.53 1602
3317.08 1786
3317.62 1765
3318.16 1875
3318.71 1787
3319.25 1877
3319.79 1990
3320.34 2028
3320.88 2027
3321.42 2080
3321.96 2243
3322.51 2315
3323.05 2243
3323.59 2361
3324.14 2263
3324.68 2208
3325.23 2204
3325.77 2134
3326.31 2073
3326.86 2115
3327.40 2010
3327.94 1898
3328.49 1845
3329.03 1825
3329.57 1735
3330.12 1751
3330.66 1760
3331.21 1958
3331.75 2056
3332.29 2436
3332.84 2757
3333.38 3293
3333.93 4259
3334.47 5727
3335.02 6879
3335.56 8408
3336.10 10370
3336.65 12263
3337.19 14084
3337.74 14887
3338.28 14999
3338.83 14455
3339.37 13363
3339.92 12394
3340.46 10935
3341.01 9058
3341.55 7516
3342.10 5991
3342.64 4918
3343.19 4182
3343.73 3263
3344.28 2882
3344.82 2570
3345.37 2227
3345.91 2043
3346.46 2024
3347.00 1833
3347.55 1898
3348.09 1906
3348.64 1910
3349.18 1804
3349.73 1883
3350.27 1836
3350.82 1825
3351.37 1833
3351.91 1773
3352.46 1816
3353.00 1807
3353.55 1777
3354.10 1917
3354.64 1941
3355.19 1839
3355.73 1725
3356.28 1795
3356.83 1766
3357.37 1627
3357.92 1684
3358.46 1823
3359.01 1685
3359.56 1602
3360.10 1538
3360.65 1480
3361.20 1464
3361.74 1686
3362.29 1580
3362.84 1549
3363.38 1587
3363.93 1532
3364.48 1507
3365.02 1531
3365.57 1533
3366.12 1668
3366.66 1658
3367.21 1759
3367.76 1664
3368.30 1497
3368.85 1690
3369.40 1660
3369.94 1685
3370.49 1710
3371.04 1662
3371.59 1692
3372.13 1770
3372.68 1969
3373.23 2013
3373.78 2257
3374.32 2365
3374.87 2567
3375.42 2514
3375.97 2675
3376.51 2744
3377.06 2703
3377.61 2643
3378.16 2415
3378.71 2282
3379.25 2129
3379.80 2005
3380.35 1816
3380.90 1791
3381.45 1469
3381.99 1455
3382.54 1446
3383.09 1405
3383.64 1409
3384.19 1421
3384.74 1385
3385.28 1406
3385.83 1495
3386.38 1298
3386.93 1207
3387.48 1282
3388.03 1267
3388.58 1245
3389.12 1211
3389.67 1239
3390.22 1333
3390.77 1345
3391.32 1290
3391.87 1247
3392.42 1285
3392.97 1265
3393.52 1360
3394.06 1233
3394.61 1219
3395.16 1082
3395.71 1140
3396.26 1125
3396.81 1150
3397.36 1234
3397.91 1083
3398.46 1219
3399.01 1257
3399.56 1236
3400.11 1303
3400.66 1465
3401.21 1280
3401.76 1233
3402.31 1096
3402.86 1144
3403.41 1147
3403.96 1189
3404.51 1245
3405.06 1130
3405.61 1237
3406.16 1275
3406.71 1268
3407.26 1192
3407.81 1263
3408.36 1253
3408.91 1237
3409.46 1144
3410.01 1216
3410.56 1337
3411.11 1345
3411.66 1486
3412.21 1527
3412.76 1517
3413.31 1537
3413.86 1606
3414.41 1696
3414.96 1686
3415.51 1704
3416.07 1504
3416.62 1529
3417.17 1507
3417.72 1379
3418.27 1382
3418.82 1287
3419.37 1343
3419.92 1225
3420.47 1233
3421.03 1131
3421.58 1070
3422.13 1168
3422.68 1169
3423.23 1172
3423.78 1231
3424.33 1325
3424.89 1360
3425.44 1318
3425.99 1282
3426.54 1412
3427.09 1329
3427.65 1344
3428.20 1285
3428.75 1232
3429.30 1295
3429.85 1154
3430.41 1147
3430.96 1238
3431.51 1242
3432.06 1168
3432.61 1140
3433.17 1034
3433.72 1009
3434.27 1061
3434.82 1146
3435.38 1086
3435.93 1129
3436.48 1130
3437.03 1162
3437.59 1163
3438.14 1137
3438.69 1134
3439.24 1151
3439.80 1218
3440.35 1139
3440.90 1157
3441.46 1191
3442.01 1191
3442.56 1131
3443.11 1176
3443.67 1113
3444.22 1313
3444.77 1294
3445.33 1270
3445.88 1197
3446.43 1059
3446.99 1142
3447.54 1214
3448.09 1173
3448.65 1201
3449.20 1127
3449.76 1075
3450.31 1120
3450.86 1242
3451.42 1164
3451.97 1043
3452.52 990
3453.08 1172
3453.63 1087
3454.19 1102
3454.74 1047
3455.29 1060
3455.85 958
3456.40 1074
3456.96 1202
3457.51 1151
3458.07 1064
3458.62 1103
3459.17 1002
3459.73 1170
3460.28 1104
3460.84 1116
3461.39 1071
3461.95 1009
3462.50 1033
3463.06 1013
3463.61 1148
3464.17 1176
3464.72 1094
3465.27 1049
3465.83 1115
3466.38 1085
3466.94 1074
3467.49 1172
3468.05 1153
3468.61 1133
3469.16 1117
3469.72 1244
3470.27 1110
3470.83 1008
3471.38 1033
3471.94 1018
3472.49 1015
3473.05 1168
3473.60 1206
3474.16 1269
3474.71 1201
3475.27 1105
3475.83 1119
3476.38 1199
3476.94 1171
3477.49 1113
3478.05 1175
3478.61 1234
3479.16 1304
3479.72 1325
3480.27 1323
3480.83 1367
3481.39 1472
3481.94 1410
3482.50 1452
3483.05 1345
3483.61 1347
3484.17 1346
3484.72 1295
3485.28 1368
3485.84 1434
3486.39 1426
3486.95 1399
3487.51 1441
3488.06 1309
3488.62 1390
3489.18 1502
3489.73 1587
3490.29 1636
3490.85 1987
3491.40 2119
3491.96 2248
3492.52 2485
3493.08 2590
3493.63 2952
3494.19 3133
3494.75 2891
3495.30 2853
3495.86 2616
3496.42 2522
3496.98 2690
3497.53 2544
3498.09 2268
3498.65 2281
3499.21 2713
3499.76 2847
3500.32 2992
3500.88 2989
3501.44 3113
3501.99 3279
3502.55 3105
3503.11 2840
3503.67 2943
3504.23 2790
3504.78 2625
3505.34 2487
3505.90 2344
3506.46 2265
3507.02 2419
3507.58 2347
3508.13 2196
3508.69 2289
3509.25 2218
3509.81 2095
3510.37 1995
3510.93 1899
3511.48 1852
3512.04 1819
3512.60 1702
3513.16 1602
3513.72 1594
3514.28 1513
3514.84 1465
3515.40 1218
3515.95 1277
3516.51 1210
3517.07 1275
3517.63 1245
3518.19 1211
3518.75 1215
3519.31 1300
3519.87 1382
3520.43 1529
3520.99 1394
3521.55 1387
3522.11 1438
3522.67 1370
3523.22 1333
3523.78 1372
3524.34 1355
3524.90 1280
3525.46 1354
3526.02 1283
3526.58 1197
3527.14 1265
3527.70 1307
3528.26 1145
3528.82 1006
3529.38 1150
3529.94 1158
3530.50 1150
3531.06 1147
3531.62 1037
3532.18 1114
3532.74 1079
3533.30 1154
3533.86 1175
3534.42 1211
3534.98 1186
3535.54 1182
3536.11 1187
3536.67 1128
3537.23 1056
3537.79 1112
3538.35 1158
3538.91 1182
3539.47 1133
3540.03 1217
3540.59 1132
3541.15 1190
3541.71 1249
3542.27 1168
3542.84 1237
3543.40 1231
3543.96 1277
3544.52 1213
3545.08 1137
3545.64 1168
3546.20 1131
3546.76 1151
3547.33 1092
3547.89 1240
3548.45 1167
3549.01 962
3549.57 875
3550.13 952
3550.69 1059
3551.26 1042
3551.82 1215
3552.38 1004
3552.94 1000
3553.50 1037
3554.07 1026
3554.63 1002
3555.19 956
3555.75 958
3556.31 1078
3556.88 1015
3557.44 1009
3558.00 960
3558.56 957
3559.13 1042
3559.69 1083
3560.25 1042
3560.81 951
3561.38 994
3561.94 1026
3562.50 1114
3563.06 1075
3563.63 1125
3564.19 1048
3564.75 1031
3565.31 1104
3565.88 1106
3566.44 1062
3567.00 1003
3567.57 975
3568.13 1017
3568.69 1026
3569.26 998
3569.82 1062
3570.38 997
3570.95 944
3571.51 928
3572.07 968
3572.64 978
3573.20 1008
3573.76 998
3574.33 1076
3574.89 1067
3575.45 1075
3576.02 1055
3576.58 1046
3577.14 1013
3577.71 1032
3578.27 978
3578.84 924
3579.40 953
3579.96 867
3580.53 990
3581.09 991
3581.66 1032
3582.22 1035
3582.78 1074
3583.35 975
3583.91 871
3584.48 974
3585.04 932
3585.61 973
3586.17 994
3586.74 908
3587.30 985
3587.86 971
3588.43 956
3588.99 1010
3589.56 914
3590.12 1045
3590.69 997
3591.25 915
3591.82 1001
3592.38 994
3592.95 1017
3593.51 1050
3594.08 1058
3594.64 917
3595.21 966
3595.77 959
3596.34 990
3596.90 986
3597.47 987
3598.04 963
3598.60 961
3599.17 1072
3599.73 1127
3600.30 1104
3600.86 985
3601.43 994
3601.99 942
3602.56 838
3603.13 990
3603.69 1020
3604.26 995
3604.82 914
3605.39 959
3605.96 1006
3606.52 1033
3607.09 999
3607.65 898
3608.22 909
3608.79 910
3609.35 861
3609.92 880
3610.49 908
3611.05 973
3611.62 851
3612.19 830
3612.75 781
3613.32 881
3613.89 841
3614.45 960
3615.02 927
3615.59 1021
3616.15 1099
3616.72 1035
3617.29 1205
3617.85 1289
3618.42 1319
3618.99 1273
3619.55 1333
3620.12 1326
3620.69 1437
3621.26 1313
3621.82 1203
3622.39 1382
3622.96 1301
3623.53 1175
3624.09 1119
3624.66 1160
3625.23 1074
3625.80 985
3626.36 1016
3626.93 938
3627.50 906
3628.07 826
3628.63 827
3629.20 862
3629.77 879
3630.34 915
3630.91 829
3631.47 863
3632.04 945
3632.61 959
3633.18 898
3633.75 876
3634.32 927
3634.88 983
3635.45 917
3636.02 966
3636.59 969
3637.16 940
3637.73 923
3638.29 936
3638.86 949
3639.43 999
3640.00 1055
3640.57 970
3641.14 1040
3641.71 1095
3642.28 1272
3642.84 1359
3643.41 1328
3643.98 1364
3644.55 1362
3645.12 1344
3645.69 1238
3646.26 1157
3646.83 1246
3647.40 1105
3647.97 1155
3648.54 1033
3649.11 1142
3649.68 1072
3650.25 1080
3650.81 1022
3651.38 1006
3651.95 1070
3652.52 1127
3653.09 1174
3653.66 1353
3654.23 1183
3654.80 1202
3655.37 1376
3655.94 1244
3656.51 1205
3657.08 1262
3657.65 1565
3658.22 1480
3658.79 1370
3659.36 1537
3659.93 1500
3660.50 1602
3661.07 1820
3661.64 1778
3662.22 1821
3662.79 1771
3663.36 1684
3663.93 1498
3664.50 1568
3665.07 1518
3665.64 1431
3666.21 1368
3666.78 1235
3667.35 1265
3667.92 1391
3668.49 1494
3669.06 1299
3669.64 1218
3670.21 1349
3670.78 1188
3671.35 1100
3671.92 1208
3672.49 1255
3673.06 1063
3673.63 1110
3674.21 1217
3674.78 1295
3675.35 1260
3675.92 1179
3676.49 1145
3677.06 1124
3677.63 1209
3678.21 1148
3678.78 1122
3679.35 1231
3679.92 1206
3680.49 1239
3681.07 1148
3681.64 1074
3682.21 1148
3682.78 1043
3683.35 1082
3683.93 1059
3684.50 1073
3685.07 1071
3685.64 1189
3686.21 1106
3686.79 1094
3687.36 1071
3687.93 1131
3688.50 1190
3689.08 1364
3689.65 1431
3690.22 1468
3690.80 1426
3691.37 1566
3691.94 1660
3692.51 1806
3693.09 1579
3693.66 1472
3694.23 1326
3694.81 1450
3695.38 1267
3695.95 1315
3696.52 1167
3697.10 1075
3697.67 1139
3698.24 1055
3698.82 1131
3699.39 1137
3699.96 1173
3700.54 1100
3701.11 1164
3701.68 1261
3702.26 1145
3702.83 1089
3703.41 1197
3703.98 1144
3704.55 1096
3705.13 1153
3705.70 1077
3706.27 1140
3706.85 1154
3707.42 1297
3708.00 1122
3708.57 975
3709.14 1079
3709.72 1166
3710.29 1043
3710.87 1045
3711.44 1331
3712.02 1187
3712.59 1134
3713.16 1126
3713.74 1020
3714.31 1154
3714.89 1106
3715.46 1054
3716.04 1096
3716.61 1168
3717.19 938
3717.76 1002
3718.34 1075
3718.91 873
3719.49 916
3720.06 998
3720.64 1046
3721.21 956
3721.79 864
3722.36 937
3722.94 950
3723.51 861
3724.09 866
3724.66 823
3725.24 929
3725.81 890
3726.39 841
3726.96 845
3727.54 812
3728.12 906
3728.69 975
3729.27 942
3729.84 1013
3730.42 964
3730.99 1001
3731.57 1118
3732.15 1166
3732.72 1141
3733.30 1174
3733.87 1184
3734.45 1049
3735.03 1093
3735.60 1073
3736.18 998
3736.75 1061
3737.33 1037
3737.91 1013
3738.48 936
3739.06 906
3739.64 825
3740.21 876
3740.79 978
3741.37 862
3741.94 859
3742.52 880
3743.10 969
3743.67 968
3744.25 904
3744.83 990
3745.40 971
3745.98 1007
3746.56 1098
3747.13 1049
3747.71 1145
3748.29 1019
3748.87 932
3749.44 1031
3750.02 1019
3750.60 942
3751.17 1057
3751.75 976
3752.33 923
3752.91 901
3753.48 850
3754.06 836
3754.64 788
3755.22 889
3755.80 893
3756.37 840
3756.95 885
3757.53 868
3758.11 857
3758.68 794
3759.26 833
3759.84 848
3760.42 860
3761.00 870
3761.58 875
3762.15 877
3762.73 857
3763.31 990
3763.89 952
3764.47 946
3765.04 920
3765.62 877
3766.20 807
3766.78 805
3767.36 802
3767.94 847
3768.52 847
3769.10 870
3769.67 754
3770.25 872
3770.83 835
3771.41 857
3771.99 1017
3772.57 958
3773.15 861
3773.73 952
3774.31 879
3774.89 883
3775.46 935
3776.04 961
3776.62 964
3777.20 908
3777.78 929
3778.36 959
3778.94 927
3779.52 859
3780.10 870
3780.68 906
3781.26 851
3781.84 895
3782.42 889
3783.00 881
3783.58 853
3784.16 909
3784.74 927
3785.32 796
3785.90 868
3786.48 924
3787.06 967
3787.64 888
3788.22 880
3788.80 871
3789.38 871
3789.96 909
3790.54 963
3791.12 849
3791.70 852
3792.28 933
3792.86 971
3793.44 769
3794.02 842
3794.60 914
3795.18 993
3795.77 939
3796.35 875
3796.93 851
3797.51 899
3798.09 911
3798.67 775
3799.25 887
3799.83 861
3800.41 886
3800.99 875
3801.58 968
3802.16 953
3802.74 992
3803.32 977
3803.90 983
3804.48 1065
3805.06 995
3805.65 930
3806.23 1031
3806.81 951
3807.39 994
3807.97 1037
3808.55 1002
3809.14 982
3809.72 1016
3810.30 1021
3810.88 958
3811.46 1053
3812.05 894
3812.63 961
3813.21 969
3813.79 985
3814.37 1005
3814.96 1009
3815.54 907
3816.12 1038
3816.70 1058
3817.29 1182
3817.87 1198
3818.45 1022
3819.03 1056
3819.62 1049
3820.20 837
3820.78 817
3821.36 870
3821.95 826
3822.53 909
3823.11 831
3823.70 855
3824.28 842
3824.86 835
3825.45 804
3826.03 814
3826.61 760
3827.19 908
3827.78 1004
3828.36 892
3828.94 897
3829.53 942
3830.11 861
3830.69 846
3831.28 894
3831.86 880
3832.45 797
3833.03 842
3833.61 867
3834.20 941
3834.78 884
3835.36 914
3835.95 758
3836.53 801
3837.12 796
3837.70 825
3838.28 870
3838.87 751
3839.45 768
3840.04 853
3840.62 880
3841.20 881
3841.79 899
3842.37 786
3842.96 868
3843.54 851
3844.13 832
3844.71 812
3845.30 786
3845.88 758
3846.47 760
3847.05 761
3847.63 800
3848.22 841
3848.80 812
3849.39 835
3849.97 802
3850.56 749
3851.14 820
3851.73 891
3852.31 828
3852.90 879
3853.48 841
3854.07 817
3854.66 837
3855.24 845
3855.83 893
3856.41 909
3857.00 924
3857.58 870
3858.17 856
3858.75 849
3859.34 864
3859.92 841
3860.51 960
3861.10 980
3861.68 971
3862.27 1055
3862.85 1051
3863.44 994
3864.03 1051
3864.61 1129
3865.20 1045
3865.78 1072
3866.37 1130
3866.96 1117
3867.54 1061
3868.13 1096
3868.72 1001
3869.30 1083
3869.89 965
3870.47 953
3871.06 994
3871.65 955
3872.23 899
3872.82 858
3873.41 973
3873.99 927
3874.58 840
3875.17 974
3875.76 944
3876.34 952
3876.93 1027
3877.52 1042
3878.10 914
3878.69 961
3879.28 952
3879.86 893
3880.45 924
3881.04 855
3881.63 843
3882.21 830
3882.80 847
3883.39 807
3883.98 766
3884.56 770
3885.15 737
3885.74 802
3886.33 866
3886.91 856
3887.50 949
3888.09 854
3888.68 896
3889.27 808
3889.85 905
3890.44 963
3891.03 891
3891.62 1018
3892.21 944
3892.79 1051
3893.38 1053
3893.97 1025
3894.56 1001
3895.15 983
3895.74 1028
3896.32 985
3896.91 982
3897.50 862
3898.09 895
3898.68 890
3899.27 869
3899.86 818
3900.45 890
3901.03 954
3901.62 929
3902.21 945
3902.80 917
3903.39 799
3903.98 832
3904.57 790
3905.16 917
3905.75 913
3906.34 833
3906.92 955
3907.51 1011
3908.10 878
3908.69 867
3909.28 921
3909.87 1012
3910.46 925
3911.05 850
3911.64 764
3912.23 774
3912.82 802
3913.41 869
3914.00 792
3914.59 764
3915.18 817
3915.77 871
3916.36 768
3916.95 775
3917.54 844
3918.13 870
3918.72 913
3919.31 857
3919.90 950
3920.49 956
3921.08 838
3921.67 861
3922.26 737
3922.85 726
3923.44 810
3924.03 887
3924.62 884
3925.21 768
3925.80 778
3926.40 899
3926.99 863
3927.58 757
3928.17 810
3928.76 846
3929.35 901
3929.94 898
3930.53 798
3931.12 821
3931.71 822
3932.30 745
3932.90 742
3933.49 806
3934.08 809
3934.67 707
3935.26 741
3935.85 792
3936.44 753
3937.04 742
3937.63 825
3938.22 835
3938.81 741
3939.40 787
3939.99 860
3940.59 873
3941.18 868
3941.77 816
3942.36 750
3942.95 683
3943.55 811
3944.14 909
3944.73 792
3945.32 810
3945.91 779
3946.51 886
3947.10 836
3947.69 859
3948.28 750
3948.88 713
3949.47 838
3950.06 795
3950.65 744
3951.25 757
3951.84 703
3952.43 770
3953.02 763
3953.62 810
3954.21 797
3954.80 839
3955.40 860
3955.99 849
3956.58 897
3957.17 775
3957.77 834
3958.36 900
3958.95 1044
3959.55 950
3960.14 919
3960.73 978
3961.33 1046
3961.92 938
3962.51 778
3963.11 879
3963.70 884
3964.29 789
3964.89 840
3965.48 871
3966.08 845
3966.67 915
3967.26 812
3967.86 767
3968.45 777
3969.04 805
3969.64 872
3970.23 962
3970.83 917
3971.42 915
3972.01 888
3972.61 894
3973.20 869
3973.80 858
3974.39 917
3974.99 960
3975.58 894
3976.18 948
3976.77 862
3977.36 977
3977.96 949
3978.55 919
3979.15 974
3979.74 963
3980.34 819
3980.93 820
3981.53 873
3982.12 754
3982.72 848
3983.31 882
3983.91 1000
3984.50 883
3985.10 806
3985.69 922
3986.29 929
3986.88 860
3987.48 825
3988.07 853
3988.67 863
3989.26 863
3989.86 909
3990.46 924
3991.05 871
3991.65 842
3992.24 814
3992.84 836
3993.43 898
3994.03 916
3994.63 853
3995.22 942
3995.82 895
3996.41 956
3997.01 1013
3997.61 952
3998.20 904
3998.80 920
3999.39 926
3999.99 854
4000.59 779
4001.18 892
4001.78 894
4002.38 937
4002.97 851
4003.57 844
4004.17 841
4004.76 862
4005.36 771
4005.96 818
4006.55 855
4007.15 968
4007.75 899
4008.34 921
4008.94 884
4009.54 861
4010.13 802
4010.73 882
4011.33 911
4011.93 969
4012.52 985
4013.12 942
4013.72 827
4014.31 788
4014.91 819
4015.51 834
4016.11 910
4016.70 893
4017.30 888
4017.90 849
4018.50 856
4019.09 875
4019.69 892
4020.29 888
4020.89 885
4021.49 834
4022.08 948
4022.68 870
4023.28 869
4023.88 867
4024.48 846
4025.07 916
4025.67 827
4026.27 842
4026.87 925
4027.47 872
4028.06 769
4028.66 982
4029.26 1024
4029.86 933
4030.46 924
4031.06 863
4031.66 926
4032.25 951
4032.85 979
4033.45 1002
4034.05 1021
4034.65 981
4035.25 1081
4035.85 1015
4036.45 998
4037.05 993
4037.64 884
4038.24 876
4038.84 858
4039.44 986
4040.04 868
4040.64 845
4041.24 851
4041.84 819
4042.44 757
4043.04 744
4043.64 783
4044.24 747
4044.84 753
4045.44 773
4046.04 744
4046.64 730
4047.24 711
4047.84 808
4048.44 856
4049.03 773
4049.63 860
4050.23 880
4050.83 858
4051.43 908
4052.04 876
4052.64 794
4053.24 859
4053.84 925
4054.44 910
4055.04 870
4055.64 828
4056.24 724
4056.84 745
4057.44 769
4058.04 808
4058.64 847
4059.24 826
4059.84 875
4060.44 855
4061.04 803
4061.64 719
4062.24 669
4062.85 749
4063.45 803
4064.05 797
4064.65 798
4065.25 731
4065.85 810
4066.45 801
4067.05 822
4067.65 741
4068.26 686
4068.86 798
4069.46 870
4070.06 736
4070.66 794
4071.26 799
4071.86 823
4072.47 757
4073.07 793
4073.67 794
4074.27 704
4074.87 790
4075.47 686
4076.08 735
4076.68 779
4077.28 764
4077.88 788
4078.48 804
4079.09 808
4079.69 847
4080.29 944
4080.89 878
4081.50 827
4082.10 851
4082.70 874
4083.30 891
4083.91 793
4084.51 846
4085.11 756
4085.71 745
4086.32 828
4086.92 771
4087.52 787
4088.12 779
4088.73 793
4089.33 786
4089.93 732
4090.54 646
4091.14 676
4091.74 781
4092.35 683
4092.95 726
4093.55 828
4094.15 795
4094.76 802
4095.36 805
4095.96 740
4096.57 838
4097.17 799
4097.78 705
4098.38 691
4098.98 743
4099.59 758
4100.19 704
4100.79 768
4101.40 792
4102.00 688
4102.61 721
4103.21 681
4103.81 696
4104.42 822
4105.02 694
4105.63 657
4106.23 663
4106.83 666
4107.44 675
4108.04 735
4108.65 690
4109.25 680
4109.85 697
4110.46 723
4111.06 689
4111.67 694
4112.27 724
4112.88 708
4113.48 671
4114.09 725
4114.69 735
4115.30 771
4115.90 734
4116.51 730
4117.11 771
4117.72 709
4118.32 764
4118.93 762
4119.53 714
4120.14 713
4120.74 752
4121.35 732
4121.95 827
4122.56 744
4123.16 799
4123.77 817
4124.37 809
4124.98 819
4125.59 809
4126.19 838
4126.80 809
4127.40 821
4128.01 711
4128.61 711
4129.22 684
4129.83 666
4130.43 688
4131.04 710
4131.64 690
4132.25 714
4132.86 749
4133.46 809
4134.07 805
4134.67 739
4135.28 814
4135.89 768
4136.49 767
4137.10 892
4137.71 800
4138.31 781
4138.92 764
4139.53 875
4140.13 834
4140.74 803
4141.35 814
4141.95 788
4142.56 817
4143.17 797
4143.77 768
4144.38 798
4144.99 746
4145.59 784
4146.20 848
4146.81 802
4147.42 746
4148.02 772
4148.63 713
4149.24 727
4149.84 735
4150.45 750
4151.06 758
4151.67 730
4152.27 675
4152.88 737
4153.49 731
4154.10 764
4154.70 744
4155.31 828
4155.92 746
4156.53 737
4157.14 728
4157.74 757
4158.35 766
4158.96 694
4159.57 778
4160.18 763
4160.78 725
4161.39 789
4162.00 687
4162.61 728
4163.22 738
4163.83 843
4164.43 845
4165.04 835
4165.65 877
4166.26 808
4166.87 749
4167.48 858
4168.09 833
4168.69 843
4169.30 789
4169.91 885
4170.52 856
4171.13 904
4171.74 800
4172.35 794
4172.96 750
4173.57 862
4174.17 741
4174.78 736
4175.39 823
4176.00 765
4176.61 770
4177.22 940
4177.83 879
4178.44 856
4179.05 893
4179.66 801
4180.27 799
4180.88 787
4181.49 764
4182.10 763
4182.71 865
4183.32 872
4183.93 793
4184.54 732
4185.15 732
4185.76 753
4186.37 838
4186.98 820
4187.59 825
4188.20 714
4188.81 668
4189.42 718
4190.03 739
4190.64 749
4191.25 734
4191.86 809
4192.47 713
4193.08 726
4193.69 872
4194.30 923
4194.91 950
4195.52 949
4196.13 825
4196.74 836
4197.35 969
4197.97 939
4198.58 964
4199.19 951
4199.80 844
4200.41 898
4201.02 822
4201.63 721
4202.24 783
4202.85 882
4203.47 907
4204.08 839
4204.69 819
4205.30 825
4205.91 852
4206.52 858
4207.13 852
4207.75 778
4208.36 812
4208.97 769
4209.58 793
4210.19 840
4210.80 795
4211.42 755
4212.03 743
4212.64 713
4213.25 848
4213.86 829
4214.48 780
4215.09 807
4215.70 768
4216.31 726
4216.92 787
4217.54 767
4218.15 798
4218.76 812
4219.37 903
4219.99 930
4220.60 1020
4221.21 1022
4221.82 1036
4222.44 979
4223.05 1057
4223.66 1105
4224.28 1137
4224.89 1115
4225.50 1213
4226.11 1194
4226.73 1114
4227.34 1240
4227.95 1304
4228.57 1365
4229.18 1227
4229.79 1269
4230.41 1329
4231.02 1488
4231.63 1419
4232.25 1396
4232.86 1438
4233.47 1536
4234.09 1413
4234.70 1409
4235.31 1548
4235.93 1733
4236.54 1843
4237.15 2012
4237.77 1900
4238.38 1703
4239.00 1539
4239.61 1383
4240.22 1248
4240.84 1227
4241.45 1146
4242.07 1083
4242.68 1177
4243.29 1080
4243.91 975
4244.52 1001
4245.14 971
4245.75 1118
4246.37 1125
4246.98 1065
4247.59 1051
4248.21 1087
4248.82 1043
4249.44 932
4250.05 966
4250.67 1049
4251.28 1084
4251.90 981
4252.51 954
4253.13 979
4253.74 1012
4254.36 1049
4254.97 967
4255.59 1028
4256.20 896
4256.82 998
4257.43 905
4258.05 920
4258.66 958
4259.28 972
4259.89 824
4260.51 791
4261.12 746
4261.74 853
4262.35 813
4262.97 878
4263.59 900
4264.20 865
4264.82 851
4265.43 911
4266.05 787
4266.66 778
4267.28 936
4267.90 927
4268.51 794
4269.13 837
4269.74 894
4270.36 980
4270.98 901
4271.59 822
4272.21 836
4272.83 857
4273.44 908
4274.06 811
4274.68 902
4275.29 905
4275.91 829
4276.52 902
4277.14 905
4277.76 1010
4278.37 1026
4278.99 937
4279.61 871
4280.23 873
4280.84 784
4281.46 839
4282.08 875
4282.69 809
4283.31 902
4283.93 838
4284.54 861
4285.16 843
4285.78 821
4286.40 726
4287.01 710
4287.63 779
4288.25 819
4288.87 807
4289.48 750
4290.10 701
4290.72 745
4291.34 698
4291.95 776
4292.57 763
4293.19 783
4293.81 796
4294.42 704
4295.04 736
4295.66 783
4296.28 821
4296.90 806
4297.51 727
4298.13 771
4298.75 786
4299.37 803
4299.99 904
4300.61 887
4301.22 783
4301.84 687
4302.46 709
4303.08 807
4303.70 830
4304.32 779
4304.94 773
4305.55 703
4306.17 770
4306.79 789
4307.41 811
4308.03 719
4308.65 720
4309.27 731
4309.89 764
4310.50 782
4311.12 829
4311.74 861
4312.36 712
4312.98 793
4313.60 825
4314.22 857
4314.84 852
4315.46 908
4316.08 789
4316.70 802
4317.32 886
4317.94 896
4318.56 917
4319.18 918
4319.80 911
4320.42 891
4321.04 872
4321.65 863
4322.27 787
4322.89 911
4323.51 976
4324.13 963
4324.75 905
4325.37 965
4325.99 864
4326.62 974
4327.24 969
4327.86 959
4328.48 856
4329.10 927
4329.72 892
4330.34 842
4330.96 845
4331.58 866
4332.20 868
4332.82 944
4333.44 896
4334.06 976
4334.68 931
4335.30 986
4335.92 1060
4336.54 1155
4337.16 1301
4337.79 1343
4338.41 1375
4339.03 1478
4339.65 1521
4340.27 1609
4340.89 1327
4341.51 1347
4342.13 1287
4342.76 1288
4343.38 1211
4344.00 1309
4344.62 1426
4345.24 1425
4345.86 1412
4346.48 1591
4347.11 1919
4347.73 1871
4348.35 2061
4348.97 2032
4349.59 2111
4350.22 1982
4350.84 1727
4351.46 1613
4352.08 1329
4352.70 1338
4353.33 1245
4353.95 1317
4354.57 1237
4355.19 1035
4355.81 1026
4356.44 1078
4357.06 1031
4357.68 889
4358.30 1044
4358.93 1013
4359.55 996
4360.17 988
4360.79 944
4361.42 1012
4362.04 997
4362.66 980
4363.28 1043
4363.91 942
4364.53 1016
4365.15 1032
4365.78 815
4366.40 994
4367.02 955
4367.65 916
4368.27 881
4368.89 835
4369.52 954
4370.14 863
4370.76 826
4371.39 897
4372.01 742
4372.63 772
4373.26 859
4373.88 797
4374.50 748
4375.13 769
4375.75 866
4376.37 824
4377.00 827
4377.62 827
4378.25 847
4378.87 776
4379.49 794
4380.12 838
4380.74 778
4381.37 759
4381.99 741
4382.61 796
4383.24 822
4383.86 839
4384.49 834
4385.11 857
4385.74 835
4386.36 895
4386.98 860
4387.61 851
4388.23 868
4388.86 812
4389.48 813
4390.11 765
4390.73 715
4391.36 681
4391.98 673
4392.61 764
4393.23 738
4393.86 797
4394.48 781
4395.11 764
4395.73 758
4396.36 845
4396.98 848
4397.61 854
4398.23 911
4398.86 827
4399.48 886
4400.11 825
4400.74 763
4401.36 785
4401.99 839
4402.61 852
4403.24 829
4403.86 780
4404.49 828
4405.11 796
4405.74 753
4406.37 767
4406.99 742
4407.62 755
4408.24 846
4408.87 831
4409.50 833
4410.12 813
4410.75 764
4411.38 805
4412.00 865
4412.63 830
4413.25 856
4413.88 801
4414.51 786
4415.13 853
4415.76 815
4416.39 669
4417.01 797
4417.64 751
4418.27 756
4418.89 722
4419.52 748
4420.15 768
4420.77 771
4421.40 826
4422.03 715
4422.66 763
4423.28 834
4423.91 749
4424.54 767
4425.16 713
4425.79 684
4426.42 615
4427.05 644
4427.67 689
4428.30 727
4428.93 750
4429.56 750
4430.18 729
4430.81 733
4431.44 759
4432.07 772
4432.69 751
4433.32 658
4433.95 784
4434.58 865
4435.21 879
4435.83 847
4436.46 778
4437.09 772
4437.72 764
4438.35 739
4438.97 756
4439.60 738
4440.23 764
4440.86 835
4441.49 725
4442.12 699
4442.74 701
4443.37 723
4444.00 740
4444.63 650
4445.26 681
4445.89 705
4446.52 733
4447.14 784
4447.77 786
4448.40 808
4449.03 666
4449.66 751
4450.29 665
4450.92 719
4451.55 850
4452.18 764
4452.81 804
4453.44 692
4454.06 821
4454.69 835
4455.32 683
4455.95 720
4456.58 788
4457.21 770
4457.84 783
4458.47 751
4459.10 802
4459.73 748
4460.36 812
4460.99 773
4461.62 740
4462.25 713
4462.88 703
4463.51 671
4464.14 628
4464.77 672
4465.40 650
4466.03 664
4466.66 684
4467.29 676
4467.92 678
4468.55 630
4469.18 674
4469.81 672
4470.44 641
4471.07 646
4471.70 563
4472.33 626
4472.96 695
4473.59 690
4474.22 720
4474.86 668
4475.49 635
4476.12 727
4476.75 777
4477.38 669
4478.01 734
4478.64 758
4479.27 749
4479.90 711
4480.53 620
4481.17 670
4481.80 776
4482.43 824
4483.06 769
4483.69 654
4484.32 772
4484.95 808
4485.58 731
4486.22 739
4486.85 803
4487.48 764
4488.11 792
4488.74 705
4489.37 686
4490.01 886
4490.64 821
4491.27 746
4491.90 806
4492.53 807
4493.17 773
4493.80 714
4494.43 733
4495.06 779
4495.70 800
4496.33 746
4496.96 701
4497.59 657
4498.22 747
4498.86 755
4499.49 782
4500.12 779
4500.75 862
4501.39 892
4502.02 952
4502.65 975
4503.29 872
4503.92 878
4504.55 887
4505.18 903
4505.82 870
4506.45 810
4507.08 727
4507.72 725
4508.35 707
4508.98 742
4509.62 785
4510.25 837
4510.88 813
4511.52 669
4512.15 597
4512.78 726
4513.42 751
4514.05 817
4514.68 759
4515.32 716
4515.95 754
4516.58 774
4517.22 810
4517.85 699
4518.48 701
4519.12 666
4519.75 729
4520.39 754
4521.02 715
4521.65 779
4522.29 649
4522.92 672
4523.56 706
4524.19 638
4524.83 726
4525.46 666
4526.09 737
4526.73 724
4527.36 685
4528.00 713
4528.63 709
4529.27 716
4529.90 765
4530.54 776
4531.17 896
4531.81 924
4532.44 948
4533.07 1046
4533.71 920
4534.34 957
4534.98 996
4535.61 940
4536.25 918
4536.88 987
4537.52 915
4538.16 701
4538.79 722
4539.43 713
4540.06 743
4540.70 707
4541.33 657
4541.97 651
4542.60 686
4543.24 702
4543.87 642
4544.51 707
4545.15 692
4545.78 646
4546.42 708
4547.05 747
4547.69 773
4548.32 700
4548.96 763
4549.60 726
4550.23 717
4550.87 663
4551.50 701
4552.14 786
4552.78 735
4553.41 709
4554.05 721
4554.69 697
4555.32 711
4555.96 649
4556.60 705
4557.23 741
4557.87 684
4558.51 764
4559.14 694
4559.78 755
4560.42 706
4561.05 675
4561.69 709
4562.33 678
4562.96 623
4563.60 709
4564.24 668
4564.87 678
4565.51 707
4566.15 717
4566.79 692
4567.42 735
4568.06 767
4568.70 706
4569.33 670
4569.97 766
4570.61 692
4571.25 674
4571.88 683
4572.52 762
4573.16 767
4573.80 696
4574.44 693
4575.07 716
4575.71 732
4576.35 670
4576.99 596
4577.62 690
4578.26 673
4578.90 706
4579.54 773
4580.18 723
4580.82 665
4581.45 666
4582.09 857
4582.73 716
4583.37 711
4584.01 727
4584.65 667
4585.28 668
4585.92 719
4586.56 623
4587.20 718
4587.84 721
4588.48 682
4589.12 766
4589.75 826
4590.39 886
4591.03 990
4591.67 1052
4592.31 1119
4592.95 1018
4593.59 1079
4594.23 1054
4594.87 961
4595.51 922
4596.15 841
4596.78 838
4597.42 795
4598.06 791
4598.70 750
4599.34 731
4599.98 821
4600.62 731
4601.26 726
4601.90 716
4602.54 895
4603.18 900
4603.82 843
4604.46 837
4605.10 837
4605.74 887
4606.38 902
4607.02 754
4607.66 803
4608.30 812
4608.94 872
4609.58 877
4610.22 759
4610.86 800
4611.50 795
4612.14 841
4612.78 800
4613.42 854
4614.06 808
4614.70 797
4615.34 777
4615.98 633
4616.63 722
4617.27 753
4617.91 674
4618.55 766
4619.19 729
4619.83 692
4620.47 731
4621.11 729
4621.75 765
4622.39 695
4623.03 687
4623.68 771
4624.32 804
4624.96 760
4625.60 799
4626.24 725
4626.88 705
4627.52 750
4628.17 685
4628.81 708
4629.45 732
4630.09 739
4630.73 730
4631.37 680
4632.02 633
4632.66 759
4633.30 905
4633.94 763
4634.58 752
4635.22 854
4635.87 726
4636.51 785
4637.15 742
4637.79 829
4638.44 918
4639.08 1009
4639.72 946
4640.36 938
4641.00 952
4641.65 925
4642.29 865
4642.93 807
4643.57 979
4644.22 957
4644.86 907
4645.50 856
4646.15 677
4646.79 646
4647.43 715
4648.07 767
4648.72 805
4649.36 775
4650.00 777
4650.65 760
4651.29 668
4651.93 666
4652.57 724
4653.22 680
4653.86 671
4654.50 672
4655.15 721
4655.79 731
4656.44 716
4657.08 654
4657.72 686
4658.37 678
4659.01 652
4659.65 622
4660.30 760
4660.94 720
4661.58 764
4662.23 794
4662.87 683
4663.52 626
4664.16 709
4664.80 703
4665.45 724
4666.09 693
4666.74 671
4667.38 602
4668.02 706
4668.67 674
4669.31 621
4669.96 686
4670.60 657
4671.25 751
4671.89 771
4672.54 771
4673.18 670
4673.83 704
4674.47 698
4675.11 798
4675.76 794
4676.40 794
4677.05 799
4677.69 722
4678.34 653
4678.98 722
4679.63 694
4680.27 669
4680.92 682
4681.56 656
4682.21 606
4682.85 629
4683.50 661
4684.15 688
4684.79 652
4685.44 643
4686.08 719
4686.73 689
4687.37 679
4688.02 607
4688.66 688
4689.31 766
4689.96 687
4690.60 694
4691.25 613
4691.89 627
4692.54 665
4693.19 687
4693.83 701
4694.48 732
4695.12 684
4695.77 682
4696.42 751
4697.06 785
4697.71 716
4698.36 735
4699.00 776
4699.65 858
4700.29 723
4700.94 725
4701.59 859
4702.23 888
4702.88 779
4703.53 695
4704.17 793
4704.82 768
4705.47 704
4706.11 679
4706.76 738
4707.41 655
4708.06 672
4708.70 701
4709.35 655
4710.00 713
4710.64 697
4711.29 699
4711.94 725
4712.59 748
4713.23 769
4713.88 664
4714.53 672
4715.18 623
4715.82 677
4716.47 676
4717.12 745
4717.77 793
4718.41 722
4719.06 764
4719.71 691
4720.36 656
4721.01 699
4721.65 742
4722.30 789
4722.95 731
4723.60 769
4724.25 697
4724.89 648
4725.54 645
4726.19 785
4726.84 788
4727.49 822
4728.14 737
4728.78 736
4729.43 709
4730.08 714
4730.73 664
4731.38 607
4732.03 656
4732.68 651
4733.32 666
4733.97 630
4734.62 752
4735.27 689
4735.92 658
4736.57 645
4737.22 627
4737.87 733
4738.52 747
4739.16 685
4739.81 691
4740.46 649
4741.11 673
4741.76 681
4742.41 667
4743.06 653
4743.71 682
4744.36 701
4745.01 715
4745.66 739
4746.31 715
4746.96 736
4747.61 752
4748.26 746
4748.91 706
4749.56 716
4750.21 711
4750.86 745
4751.51 762
4752.16 742
4752.81 840
4753.46 819
4754.11 865
4754.76 757
4755.41 809
4756.06 748
4756.71 776
4757.36 757
4758.01 760
4758.66 646
4759.31 621
4759.96 639
4760.61 643
4761.26 685
4761.91 713
4762.56 633
4763.22 651
4763.87 717
4764.52 814
4765.17 861
4765.82 840
4766.47 862
4767.12 878
4767.77 872
4768.42 995
4769.07 908
4769.73 823
4770.38 876
4771.03 874
4771.68 870
4772.33 786
4772.98 773
4773.63 834
4774.29 729
4774.94 777
4775.59 694
4776.24 765
4776.89 804
4777.54 731
4778.20 741
4778.85 805
4779.50 851
4780.15 779
4780.80 789
4781.46 746
4782.11 786
4782.76 783
4783.41 850
4784.06 768
4784.72 708
4785.37 762
4786.02 715
4786.67 728
4787.33 730
4787.98 667
4788.63 754
4789.28 724
4789.94 709
4790.59 688
4791.24 613
4791.89 681
4792.55 659
4793.20 689
4793.85 632
4794.51 655
4795.16 643
4795.81 728
4796.47 691
4797.12 725
4797.77 764
4798.42 616
4799.08 650
4799.73 681
4800.38 699
4801.04 707
4801.69 692
4802.35 724
4803.00 751
4803.65 657
4804.31 670
4804.96 671
4805.61 780
4806.27 757
4806.92 721
4807.57 678
4808.23 744
4808.88 668
4809.54 635
4810.19 671
4810.84 691
4811.50 729
4812.15 732
4812.81 671
4813.46 683
4814.12 773
4814.77 711
4815.42 707
4816.08 659
4816.73 773
4817.39 802
4818.04 697
4818.70 714
4819.35 713
4820.01 642
4820.66 715
4821.32 776
4821.97 748
4822.63 865
4823.28 794
4823.94 843
4824.59 809
4825.25 859
4825.90 911
4826.56 805
4827.21 822
4827.87 876
4828.52 879
4829.18 855
4829.83 860
4830.49 902
4831.14 894
4831.80 810
4832.45 807
4833.11 771
4833.76 775
4834.42 855
4835.08 865
4835.73 911
4836.39 968
4837.04 968
4837.70 985
4838.36 970
4839.01 1031
4839.67 1103
4840.32 1003
4840.98 1127
4841.64 954
4842.29 972
4842.95 1067
4843.60 1034
4844.26 1011
4844.92 921
4845.57 903
4846.23 861
4846.89 942
4847.54 986
4848.20 936
4848.86 927
4849.51 1012
4850.17 1021
4850.83 993
4851.48 1047
4852.14 1012
4852.80 1109
4853.45 1070
4854.11 1067
4854.77 1096
4855.43 1032
4856.08 1185
4856.74 1128
4857.40 1102
4858.05 1108
4858.71 1207
4859.37 1378
4860.03 1275
4860.68 1318
4861.34 1327
4862.00 1177
4862.66 1269
4863.31 1151
4863.97 1188
4864.63 1172
4865.29 1143
4865.95 1196
4866.60 1168
4867.26 1221
4867.92 1303
4868.58 1412
4869.23 1253
4869.89 1232
4870.55 1278
4871.21 1223
4871.87 1165
4872.53 1199
4873.18 1156
4873.84 1076
4874.50 1064
4875.16 1020
4875.82 1178
4876.48 1169
4877.13 1078
4877.79 1217
4878.45 1003
4879.11 1047
4879.77 1023
4880.43 1021
4881.09 1113
4881.75 1107
4882.40 1021
4883.06 1019
4883.72 1050
4884.38 1014
4885.04 958
4885.70 838
4886.36 867
4887.02 1003
4887.68 1044
4888.34 1034
4889.00 954
4889.66 917
4890.32 898
4890.97 948
4891.63 1021
4892.29 1003
4892.95 984
4893.61 946
4894.27 900
4894.93 852
4895.59 873
4896.25 817
4896.91 864
4897.57 854
4898.23 881
4898.89 776
4899.55 821
4900.21 817
4900.87 883
4901.53 880
4902.19 967
4902.85 974
4903.51 909
4904.17 879
4904.83 740
4905.50 803
4906.16 741
4906.82 765
4907.48 770
4908.14 835
4908.80 720
4909.46 776
4910.12 834
4910.78 785
4911.44 781
4912.10 717
4912.76 696
4913.42 786
4914.09 757
4914.75 707
4915.41 698
4916.07 763
4916.73 795
4917.39 737
4918.05 769
4918.71 778
4919.38 758
4920.04 715
4920.70 724
4921.36 700
4922.02 650
4922.68 736
4923.35 748
4924.01 698
4924.67 713
4925.33 731
4925.99 788
4926.65 687
4927.32 732
4927.98 789
4928.64 780
4929.30 819
4929.96 831
4930.63 790
4931.29 811
4931.95 922
4932.61 968
4933.28 833
4933.94 817
4934.60 879
4935.26 830
4935.93 763
4936.59 804
4937.25 681
4937.91 729
4938.58 761
4939.24 719
4939.90 759
4940.56 835
4941.23 698
4941.89 784
4942.55 788
4943.22 775
4943.88 766
4944.54 646
4945.21 651
4945.87 681
4946.53 777
4947.20 738
4947.86 765
4948.52 768
4949.19 678
4949.85 741
4950.51 754
4951.18 651
4951.84 675
4952.50 751
4953.17 717
4953.83 653
4954.49 695
4955.16 750
4955.82 721
4956.49 677
4957.15 676
4957.81 659
4958.48 632
4959.14 729
4959.81 711
4960.47 693
4961.14 747
4961.80 675
4962.46 632
4963.13 777
4963.79 730
4964.46 726
4965.12 801
4965.79 839
4966.45 804
4967.12 814
4967.78 824
4968.44 775
4969.11 791
4969.77 734
4970.44 726
4971.10 704
4971.77 697
4972.43 683
4973.10 663
4973.76 710
4974.43 682
4975.09 712
4975.76 617
4976.42 708
4977.09 718
4977.76 707
4978.42 635
4979.09 643
4979.75 629
4980.42 684
4981.08 681
4981.75 718
4982.41 664
4983.08 665
4983.75 615
4984.41 609
4985.08 552
4985.74 689
4986.41 697
4987.07 613
4987.74 653
4988.41 646
4989.07 609
4989.74 635
4990.41 719
4991.07 690
4991.74 722
4992.40 651
4993.07 615
4993.74 620
4994.40 718
4995.07 744
4995.74 629
4996.40 639
4997.07 658
4997.74 639
4998.40 657
4999.07 598
4999.74 582
5000.40 658
5001.07 669
5001.74 710
5002.40 631
5003.07 609
5003.74 624
5004.41 584
5005.07 628
5005.74 655
5006.41 746
5007.07 699
5007.74 593
5008.41 655
5009.08 729
5009.74 634
5010.41 658
5011.08 646
5011.75 677
5012.41 662
5013.08 680
5013.75 637
5014.42 685
5015.09 590
5015.75 658
5016.42 673
5017.09 670
5017.76 623
5018.43 661
5019.09 696
5019.76 703
5020.43 758
5021.10 728
5021.77 863
5022.44 981
5023.10 963
5023.77 932
5024.44 901
5025.11 904
5025.78 941
5026.45 979
5027.11 922
5027.78 933
5028.45 848
5029.12 770
5029.79 758
5030.46 712
5031.13 629
5031.80 650
5032.47 669
5033.13 577
5033.80 617
5034.47 720
5035.14 687
5035.81 632
5036.48 601
5037.15 627
5037.82 598
5038.49 673
5039.16 688
5039.83 626
5040.50 598
5041.17 614
5041.84 547
5042.51 603
5043.18 583
5043.85 606
5044.52 663
5045.18 661
5045.85 660
5046.52 608
5047.19 540
5047.86 576
5048.53 630
5049.20 663
5049.88 541
5050.55 624
5051.22 650
5051.89 683
5052.56 667
5053.23 640
5053.90 644
5054.57 639
5055.24 614
5055.91 548
5056.58 622
5057.25 614
5057.92 642
5058.59 773
5059.26 756
5059.93 652
5060.60 682
5061.27 647
5061.95 631
5062.62 618
5063.29 668
5063.96 662
5064.63 675
5065.30 571
5065.97 530
5066.64 640
5067.31 636
5067.99 598
5068.66 569
5069.33 669
5070.00 635
5070.67 662
5071.34 579
5072.02 571
5072.69 549
5073.36 563
5074.03 538
5074.70 635
5075.37 550
5076.05 629
5076.72 672
5077.39 551
5078.06 592
5078.73 628
5079.41 748
5080.08 676
5080.75 622
5081.42 686
5082.10 684
5082.77 659
5083.44 585
5084.11 606
5084.78 562
5085.46 603
5086.13 620
5086.80 610
5087.48 635
5088.15 730
5088.82 660
5089.49 685
5090.17 625
5090.84 634
5091.51 681
5092.19 599
5092.86 612
5093.53 630
5094.20 674
5094.88 696
5095.55 688
5096.22 664
5096.90 666
5097.57 650
5098.24 673
5098.92 648
5099.59 638
5100.26 524
5100.94 638
5101.61 680
5102.29 650
5102.96 660
5103.63 657
5104.31 652
5104.98 708
5105.65 645
5106.33 659
5107.00 609
5107.68 671
5108.35 639
5109.02 630
5109.70 591
5110.37 582
5111.05 578
5111.72 620
5112.40 594
5113.07 647
5113.74 598
5114.42 533
5115.09 547
5115.77 642
5116.44 608
5117.12 613
5117.79 654
5118.47 662
5119.14 659
5119.82 675
5120.49 662
5121.17 688
5121.84 755
5122.52 811
5123.19 633
5123.87 623
5124.54 667
5125.22 610
5125.89 636
5126.57 614
5127.24 647
5127.92 653
5128.59 683
5129.27 646
5129.94 686
5130.62 680
5131.29 672
5131.97 660
5132.65 672
5133.32 592
5134.00 646
5134.67 646
5135.35 648
5136.02 700
5136.70 639
5137.38 691
5138.05 601
5138.73 673
5139.40 617
5140.08 574
5140.76 624
5141.43 655
5142.11 629
5142.79 668
5143.46 608
5144.14 557
5144.81 599
5145.49 561
5146.17 569
5146.84 557
5147.52 548
5148.20 505
5148.87 604
5149.55 555
5150.23 543
5150.90 572
5151.58 534
5152.26 580
5152.94 555
5153.61 620
5154.29 607
5154.97 565
5155.64 587
5156.32 577
5157.00 618
5157.68 570
5158.35 510
5159.03 582
5159.71 549
5160.39 546
5161.06 525
5161.74 612
5162.42 592
5163.10 619
5163.77 589
5164.45 644
5165.13 692
5165.81 741
5166.48 752
5167.16 708
5167.84 751
5168.52 705
5169.20 618
5169.87 593
5170.55 611
5171.23 603
5171.91 625
5172.59 559
5173.27 503
5173.94 579
5174.62 600
5175.30 537
5175.98 607
5176.66 570
5177.34 622
5178.02 630
5178.69 652
5179.37 575
5180.05 566
5180.73 628
5181.41 665
5182.09 629
5182.77 622
5183.45 600
5184.12 573
5184.80 551
5185.48 540
5186.16 570
5186.84 509
5187.52 488
5188.20 552
5188.88 604
5189.56 575
5190.24 673
5190.92 631
5191.60 576
5192.28 624
5192.96 534
5193.64 623
5194.32 713
5195.00 606
5195.68 511
5196.36 532
5197.03 551
5197.71 570
5198.39 579
5199.07 513
5199.75 554
5200.44 594
5201.12 623
5201.80 562
5202.48 592
5203.16 546
5203.84 563
5204.52 558
5205.20 621
5205.88 555
5206.56 574
5207.24 563
5207.92 614
5208.60 660
5209.28 690
5209.96 668
5210.64 743
5211.32 618
5212.00 644
5212.68 601
5213.37 594
5214.05 670
5214.73 618
5215.41 716
5216.09 707
5216.77 792
5217.45 746
5218.13 730
5218.81 737
5219.50 617
5220.18 676
5220.86 639
5221.54 606
5222.22 670
5222.90 673
5223.59 633
5224.27 624
5224.95 601
5225.63 627
5226.31 608
5226.99 635
5227.68 648
5228.36 589
5229.04 562
5229.72 573
5230.40 617
5231.09 579
5231.77 587
5232.45 592
5233.13 628
5233.81 639
5234.50 595
5235.18 589
5235.86 583
5236.54 514
5237.23 604
5237.91 630
5238.59 673
5239.27 617
5239.96 664
5240.64 614
5241.32 576
5242.01 606
5242.69 565
5243.37 569
5244.05 534
5244.74 579
5245.42 594
5246.10 704
5246.79 616
5247.47 538
5248.15 661
5248.84 666
5249.52 630
5250.20 673
5250.89 626
5251.57 630
5252.25 675
5252.94 658
5253.62 677
5254.30 619
5254.99 583
5255.67 663
5256.36 587
5257.04 551
5257.72 620
5258.41 629
5259.09 611
5259.78 603
5260.46 611
5261.14 577
5261.83 581
5262.51 639
5263.20 625
5263.88 634
5264.56 648
5265.25 631
5265.93 693
5266.62 698
5267.30 661
5267.99 719
5268.67 707
5269.36 643
5270.04 647
5270.73 703
5271.41 598
5272.09 586
5272.78 682
5273.46 666
5274.15 618
5274.83 595
5275.52 638
5276.20 596
5276.89 671
5277.57 645
5278.26 558
5278.94 607
5279.63 668
5280.32 659
5281.00 674
5281.69 792
5282.37 827
5283.06 834
5283.74 767
5284.43 708
5285.11 743
5285.80 793
5286.49 725
5287.17 682
5287.86 671
5288.54 663
5289.23 640
5289.91 625
5290.60 598
5291.29 585
5291.97 629
5292.66 617
5293.35 630
5294.03 708
5294.72 645
5295.40 592
5296.09 601
5296.78 646
5297.46 641
5298.15 674
5298.84 627
5299.52 617
5300.21 673
5300.90 655
5301.58 640
5302.27 633
5302.96 623
5303.64 627
5304.33 658
5305.02 606
5305.70 550
5306.39 667
5307.08 626
5307.77 668
5308.45 597
5309.14 656
5309.83 615
5310.51 600
5311.20 625
5311.89 596
5312.58 690
5313.26 780
5313.95 702
5314.64 660
5315.33 619
5316.01 615
5316.70 572
5317.39 592
5318.08 675
5318.77 642
5319.45 539
5320.14 648
5320.83 748
5321.52 651
5322.20 678
5322.89 764
5323.58 787
5324.27 772
5324.96 636
5325.65 578
5326.33 622
5327.02 631
5327.71 586
5328.40 627
5329.09 604
5329.78 583
5330.46 620
5331.15 639
5331.84 608
5332.53 561
5333.22 588
5333.91 556
5334.60 629
5335.29 641
5335.98 619
5336.66 585
5337.35 578
5338.04 665
5338.73 679
5339.42 632
5340.11 639
5340.80 642
5341.49 642
5342.18 602
5342.87 640
5343.56 710
5344.25 652
5344.94 638
5345.62 607
5346.31 671
5347.00 662
5347.69 682
5348.38 672
5349.07 649
5349.76 672
5350.45 867
5351.14 849
5351.83 777
5352.52 775
5353.21 761
5353.90 758
5354.59 780
5355.28 640
5355.97 718
5356.66 715
5357.35 724
5358.04 722
5358.74 677
5359.43 636
5360.12 549
5360.81 648
5361.50 653
5362.19 637
5362.88 669
5363.57 663
5364.26 636
5364.95 632
5365.64 647
5366.33 584
5367.02 684
5367.71 688
5368.41 684
5369.10 522
5369.79 527
5370.48 559
5371.17 579
5371.86 563
5372.55 576
5373.24 568
5373.94 537
5374.63 522
5375.32 520
5376.01 631
5376.70 576
5377.39 654
5378.08 613
5378.78 617
5379.47 613
5380.16 618
5380.85 559
5381.54 598
5382.24 651
5382.93 512
5383.62 498
5384.31 522
5385.00 506
5385.70 575
5386.39 584
5387.08 515
5387.77 548
5388.47 503
5389.16 524
5389.85 527
5390.54 598
5391.23 576
5391.93 650
5392.62 601
5393.31 638
5394.01 626
5394.70 681
5395.39 587
5396.08 534
5396.78 574
5397.47 501
5398.16 622
5398.86 570
5399.55 541
5400.24 562
5400.93 558
5401.63 575
5402.32 567
5403.01 542
5403.71 560
5404.40 609
5405.09 547
5405.79 513
5406.48 521
5407.17 588
5407.87 665
5408.56 613
5409.26 600
5409.95 545
5410.64 476
5411.34 546
5412.03 610
5412.72 590
5413.42 554
5414.11 592
5414.81 523
5415.50 541
5416.19 580
5416.89 614
5417.58 569
5418.28 640
5418.97 619
5419.67 575
5420.36 545
5421.05 550
5421.75 561
5422.44 538
5423.14 641
5423.83 579
5424.53 656
5425.22 599
5425.92 581
5426.61 585
5427.31 594
5428.00 621
5428.70 574
5429.39 550
5430.09 520
5430.78 612
5431.48 554
5432.17 581
5432.87 542
5433.56 627
5434.26 543
5434.95 529
5435.65 601
5436.34 609
5437.04 681
5437.73 787
5438.43 765
5439.13 652
5439.82 706
5440.52 675
5441.21 642
5441.91 700
5442.60 701
5443.30 627
5444.00 637
5444.69 716
5445.39 699
5446.08 724
5446.78 761
5447.48 765
5448.17 792
5448.87 870
5449.56 990
5450.26 785
5450.96 776
5451.65 784
5452.35 734
5453.05 720
5453.74 760
5454.44 725
5455.14 771
5455.83 754
5456.53 647
5457.23 598
5457.92 628
5458.62 637
5459.32 763
5460.01 681
5460.71 663
5461.41 729
5462.11 686
5462.80 741
5463.50 723
5464.20 739
5464.89 737
5465.59 685
5466.29 735
5466.99 747
5467.68 725
5468.38 712
5469.08 809
5469.78 733
5470.47 735
5471.17 733
5471.87 730
5472.57 804
5473.26 782
5473.96 793
5474.66 844
5475.36 843
5476.06 805
5476.75 819
5477.45 742
5478.15 825
5478.85 806
5479.55 898
5480.24 857
5480.94 1017
5481.64 1161
5482.34 1137
5483.04 1026
5483.74 1034
5484.43 1019
5485.13 938
5485.83 1006
5486.53 949
5487.23 860
5487.93 856
5488.63 826
5489.33 952
5490.02 864
5490.72 773
5491.42 859
5492.12 984
5492.82 845
5493.52 938
5494.22 842
5494.92 925
5495.62 907
5496.32 917
5497.01 983
5497.71 1067
5498.41 1073
5499.11 1081
5499.81 1220
5500.51 1370
5501.21 1459
5501.91 1685
5502.61 1954
5503.31 1743
5504.01 1764
5504.71 1466
5505.41 1475
5506.11 1265
5506.81 1183
5507.51 1091
5508.21 1010
5508.91 892
5509.61 823
5510.31 856
5511.01 912
5511.71 854
5512.41 901
5513.11 861
5513.81 896
5514.51 869
5515.21 801
5515.91 940
5516.61 903
5517.31 909
5518.01 957
5518.72 879
5519.42 882
5520.12 844
5520.82 857
5521.52 969
5522.22 975
5522.92 903
5523.62 937
5524.32 867
5525.02 843
5525.72 729
5526.43 756
5527.13 700
5527.83 627
5528.53 698
5529.23 706
5529.93 772
5530.63 746
5531.33 696
5532.04 720
5532.74 698
5533.44 680
5534.14 701
5534.84 699
5535.54 747
5536.25 644
5536.95 665
5537.65 633
5538.35 635
5539.05 628
5539.76 659
5540.46 616
5541.16 691
5541.86 666
5542.56 622
5543.27 596
5543.97 657
5544.67 704
5545.37 635
5546.08 604
5546.78 662
5547.48 672
5548.18 654
5548.89 637
5549.59 707
5550.29 686
5550.99 731
5551.70 630
5552.40 679
5553.10 603
5553.81 587
5554.51 614
5555.21 653
5555.91 558
5556.62 628
5557.32 682
5558.02 683
5558.73 583
5559.43 579
5560.13 622
5560.84 603
5561.54 588
5562.24 620
5562.95 590
5563.65 623
5564.35 686
5565.06 621
5565.76 621
5566.47 677
5567.17 691
5567.87 615
5568.58 604
5569.28 567
5569.98 585
5570.69 596
5571.39 571
5572.10 598
5572.80 552
5573.50 585
5574.21 600
5574.91 649
5575.62 644
5576.32 613
5577.03 594
5577.73 580
5578.44 579
5579.14 582
5579.84 622
5580.55 618
5581.25 568
5581.96 566
5582.66 620
5583.37 568
5584.07 579
5584.78 595
5585.48 608
5586.19 542
5586.89 590
5587.60 612
5588.30 575
5589.01 572
5589.71 584
5590.42 539
5591.12 600
5591.83 531
5592.53 518
5593.24 571
5593.94 632
5594.65 624
5595.36 621
5596.06 633
5596.77 626
5597.47 651
5598.18 585
5598.88 529
5599.59 510
5600.30 543
5601.00 511
5601.71 522
5602.41 553
5603.12 545
5603.83 566
5604.53 562
5605.24 570
5605.94 561
5606.65 545
5607.36 615
5608.06 556
5608.77 524
5609.48 576
5610.18 575
5610.89 552
5611.60 540
5612.30 563
5613.01 604
5613.72 565
5614.42 578
5615.13 552
5615.84 577
5616.54 591
5617.25 654
5617.96 507
5618.66 491
5619.37 571
5620.08 534
5620.78 540
5621.49 519
5622.20 561
5622.91 517
5623.61 505
5624.32 550
5625.03 629
5625.74 526
5626.44 594
5627.15 605
5627.86 594
5628.57 537
5629.27 596
5629.98 640
5630.69 579
5631.40 647
5632.11 620
5632.81 580
5633.52 548
5634.23 605
5634.94 627
5635.65 634
5636.35 569
5637.06 531
5637.77 614
5638.48 635
5639.19 631
5639.89 607
5640.60 609
5641.31 601
5642.02 582
5642.73 595
5643.44 596
5644.15 613
5644.85 605
5645.56 595
5646.27 501
5646.98 576
5647.69 582
5648.40 634
5649.11 625
5649.82 554
5650.53 557
5651.23 588
5651.94 647
5652.65 534
5653.36 544
5654.07 583
5654.78 573
5655.49 560
5656.20 540
5656.91 558
5657.62 593
5658.33 659
5659.04 620
5659.75 661
5660.46 675
5661.17 660
5661.88 684
5662.59 643
5663.30 609
5664.00 638
5664.71 559
5665.42 594
5666.13 499
5666.84 559
5667.55 614
5668.27 638
5668.98 654
5669.69 567
5670.40 618
5671.11 636
5671.82 734
5672.53 637
5673.24 784
5673.95 685
5674.66 677
5675.37 691
5676.08 622
5676.79 557
5677.50 630
5678.21 650
5678.92 565
5679.63 598
5680.34 522
5681.06 555
5681.77 560
5682.48 597
5683.19 550
5683.90 619
5684.61 596
5685.32 560
5686.03 628
5686.74 608
5687.46 581
5688.17 596
5688.88 657
5689.59 545
5690.30 546
5691.01 589
5691.72 579
5692.44 555
5693.15 587
5693.86 598
5694.57 546
5695.28 570
5696.00 574
5696.71 572
5697.42 582
5698.13 529
5698.84 533
5699.56 565
5700.27 465
5700.98 487
5701.69 488
5702.40 586
5703.12 592
5703.83 549
5704.54 505
5705.25 524
5705.97 542
5706.68 590
5707.39 541
5708.10 560
5708.82 579
5709.53 574
5710.24 512
5710.95 560
5711.67 635
5712.38 531
5713.09 542
5713.81 542
5714.52 539
5715.23 581
5715.95 563
5716.66 523
5717.37 565
5718.09 535
5718.80 519
5719.51 483
5720.23 548
5720.94 514
5721.65 440
5722.37 463
5723.08 500
5723.79 541
5724.51 546
5725.22 594
5725.93 582
5726.65 578
5727.36 546
5728.08 657
5728.79 658
5729.50 635
5730.22 639
5730.93 629
5731.65 608
5732.36 638
5733.07 678
5733.79 638
5734.50 585
5735.22 536
5735.93 548
5736.65 544
5737.36 562
5738.07 596
5738.79 607
5739.50 592
5740.22 615
5740.93 584
5741.65 540
5742.36 548
5743.08 543
5743.79 510
5744.51 517
5745.22 489
5745.94 514
5746.65 506
5747.37 506
5748.08 543
5748.80 554
5749.51 535
5750.23 511
5750.94 570
5751.66 567
5752.37 536
5753.09 605
5753.80 613
5754.52 670
5755.24 597
5755.95 576
5756.67 571
5757.38 652
5758.10 596
5758.81 580
5759.53 607
5760.25 609
5760.96 623
5761.68 686
5762.39 576
5763.11 555
5763.83 494
5764.54 561
5765.26 515
5765.97 561
5766.69 584
5767.41 615
5768.12 546
5768.84 559
5769.56 544
5770.27 515
5770.99 630
5771.71 580
5772.42 564
5773.14 535
5773.86 563
5774.57 647
5775.29 563
5776.01 578
5776.72 572
5777.44 643
5778.16 620
5778.88 573
5779.59 527
5780.31 536
5781.03 551
5781.74 628
5782.46 611
5783.18 625
5783.90 552
5784.61 666
5785.33 570
5786.05 556
5786.77 554
5787.48 546
5788.20 627
5788.92 686
5789.64 673
5790.35 676
5791.07 615
5791.79 608
5792.51 666
5793.23 594
5793.94 617
5794.66 595
5795.38 664
5796.10 646
5796.82 710
5797.53 838
5798.25 891
5798.97 958
5799.69 1103
5800.41 1120
5801.13 1141
5801.84 1280
5802.56 1544
5803.28 1567
5804.00 1408
5804.72 1245
5805.44 995
5806.16 940
5806.87 931
5807.59 803
5808.31 807
5809.03 674
5809.75 664
5810.47 807
5811.19 741
5811.91 805
5812.63 702
5813.35 779
5814.07 755
5814.78 782
5815.50 850
5816.22 809
5816.94 789
5817.66 727
5818.38 774
5819.10 763
5819.82 716
5820.54 770
5821.26 807
5821.98 679
5822.70 653
5823.42 724
5824.14 716
5824.86 689
5825.58 622
5826.30 696
5827.02 626
5827.74 629
5828.46 672
5829.18 632
5829.90 568
5830.62 724
5831.34 668
5832.06 603
5832.78 604
5833.50 601
5834.22 642
5834.94 634
5835.66 591
5836.38 670
5837.10 646
5837.82 627
5838.55 663
5839.27 621
5839.99 627
5840.71 629
5841.43 621
5842.15 605
5842.87 586
5843.59 564
5844.31 640
5845.03 582
5845.76 579
5846.48 569
5847.20 476
5847.92 555
5848.64 582
5849.36 578
5850.08 544
5850.81 626
5851.53 635
5852.25 659
5852.97 638
5853.69 584
5854.41 515
5855.14 558
5855.86 562
5856.58 611
5857.30 601
5858.02 516
5858.74 547
5859.47 549
5860.19 632
5860.91 633
5861.63 648
5862.36 645
5863.08 608
5863.80 577
5864.52 595
5865.24 575
5865.97 560
5866.69 596
5867.41 627
5868.13 532
5868.86 524
5869.58 588
5870.30 513
5871.03 562
5871.75 578
5872.47 611
5873.19 567
5873.92 607
5874.64 602
5875.36 635
5876.09 612
5876.81 595
5877.53 582
5878.26 548
5878.98 586
5879.70 555
5880.43 599
5881.15 587
5881.87 545
5882.60 595
5883.32 576
5884.04 593
5884.77 570
5885.49 547
5886.21 604
5886.94 549
5887.66 530
5888.39 621
5889.11 625
5889.83 575
5890.56 683
5891.28 576
5892.01 510
5892.73 602
5893.45 606
5894.18 611
5894.90 598
5895.63 545
5896.35 493
5897.07 583
5897.80 552
5898.52 579
5899.25 620
5899.97 597
5900.70 559
5901.42 543
5902.15 496
5902.87 583
5903.60 638
5904.32 597
5905.05 623
5905.77 627
5906.50 658
5907.22 574
5907.95 564
5908.67 625
5909.40 593
5910.12 590
5910.85 576
5911.57 584
5912.30 544
5913.02 601
5913.75 587
5914.47 588
5915.20 652
5915.92 603
5916.65 610
5917.38 629
5918.10 559
5918.83 583
5919.55 602
5920.28 513
5921.00 587
5921.73 641
5922.46 627
5923.18 631
5923.91 593
5924.63 652
5925.36 605
5926.09 561
5926.81 668
5927.54 683
5928.26 660
5928.99 636
5929.72 699
5930.44 623
5931.17 673
5931.90 598
5932.62 674
5933.35 701
5934.08 672
5934.80 668
5935.53 708
5936.26 774
5936.98 767
5937.71 731
5938.44 725
5939.16 817
5939.89 751
5940.62 763
5941.35 772
5942.07 820
5942.80 880
5943.53 811
5944.25 815
5944.98 884
5945.71 828
5946.44 867
5947.16 874
5947.89 822
5948.62 900
5949.35 836
5950.07 826
5950.80 933
5951.53 991
5952.26 1011
5952.99 1060
5953.71 1101
5954.44 1159
5955.17 1091
5955.90 1088
5956.62 1154
5957.35 1028
5958.08 1000
5958.81 1056
5959.54 1121
5960.27 1039
5960.99 951
5961.72 1053
5962.45 1063
5963.18 1100
5963.91 1088
5964.64 1047
5965.36 1101
5966.09 1294
5966.82 1466
5967.55 1594
5968.28 1707
5969.01 1743
5969.74 1674
5970.47 1636
5971.19 1576
5971.92 1453
5972.65 1430
5973.38 1300
5974.11 1324
5974.84 1350
5975.57 1261
5976.30 1281
5977.03 1312
5977.76 1136
5978.49 1147
5979.22 1257
5979.95 1189
5980.67 1175
5981.40 1253
5982.13 1309
5982.86 1316
5983.59 1386
5984.32 1401
5985.05 1391
5985.78 1477
5986.51 1379
5987.24 1404
5987.97 1407
5988.70 1317
5989.43 1513
5990.16 1497
5990.89 1262
5991.62 1367
5992.35 1439
5993.08 1583
5993.81 1403
5994.54 1201
5995.27 1380
5996.00 1404
5996.73 1432
5997.47 1509
5998.20 1454
5998.93 1455
5999.66 1455
6000.39 1520
6001.12 1478
6001.85 1489
6002.58 1524
6003.31 1457
6004.04 1422
6004.77 1404
6005.50 1361
6006.24 1375
6006.97 1525
6007.70 1488
6008.43 1591
6009.16 1570
6009.89 1741
6010.62 2000
6011.35 2425
6012.09 2707
6012.82 3184
6013.55 3491
6014.28 3850
6015.01 4328
6015.74 4476
6016.47 4257
6017.21 4027
6017.94 3848
6018.67 3513
6019.40 3129
6020.13 2713
6020.87 2523
6021.60 2147
6022.33 1699
6023.06 1597
6023.79 1544
6024.53 1471
6025.26 1329
6025.99 1317
6026.72 1246
6027.46 1124
6028.19 1171
6028.92 1334
6029.65 1175
6030.39 1101
6031.12 1101
6031.85 1114
6032.58 1137
6033.32 1093
6034.05 1153
6034.78 1174
6035.51 1108
6036.25 1063
6036.98 1092
6037.71 1119
6038.45 1091
6039.18 1139
6039.91 1163
6040.65 1139
6041.38 1186
6042.11 1152
6042.85 1200
6043.58 1116
6044.31 1154
6045.05 1308
6045.78 1310
6046.51 1277
6047.25 1314
6047.98 1307
6048.71 1359
6049.45 1375
6050.18 1373
6050.91 1467
6051.65 1572
6052.38 1622
6053.12 1817
6053.85 1851
6054.58 1912
6055.32 2090
6056.05 1984
6056.79 1815
6057.52 1555
6058.25 1568
6058.99 1516
6059.72 1386
6060.46 1294
6061.19 1254
6061.93 1335
6062.66 1299
6063.40 1284
6064.13 1341
6064.86 1292
6065.60 1275
6066.33 1161
6067.07 1201
6067.80 1262
6068.54 1171
6069.27 1126
6070.01 1219
6070.74 1214
6071.48 1077
6072.21 1101
6072.95 1159
6073.68 1165
6074.42 1083
6075.15 1100
6075.89 1066
6076.63 1100
6077.36 1098
6078.10 1055
6078.83 1080
6079.57 1071
6080.30 1092
6081.04 1057
6081.77 1024
6082.51 986
6083.25 997
6083.98 994
6084.72 1002
6085.45 1055
6086.19 1057
6086.92 1010
6087.66 1034
6088.40 1085
6089.13 947
6089.87 946
6090.61 933
6091.34 1032
6092.08 1064
6092.81 1011
6093.55 1002
6094.29 1045
6095.02 1022
6095.76 1012
6096.50 969
6097.23 850
6097.97 882
6098.71 933
6099.44 936
6100.18 974
6100.92 1034
6101.65 1006
6102.39 922
6103.13 976
6103.86 951
6104.60 988
6105.34 952
6106.08 1010
6106.81 982
6107.55 877
6108.29 1012
6109.02 1009
6109.76 950
6110.50 982
6111.24 991
6111.97 927
6112.71 961
6113.45 881
6114.19 878
6114.92 1043
6115.66 1032
6116.40 960
6117.14 1016
6117.88 939
6118.61 960
6119.35 895
6120.09 1066
6120.83 980
6121.57 1015
6122.30 1015
6123.04 1067
6123.78 1118
6124.52 1063
6125.26 1034
6126.00 1137
6126.73 1139
6127.47 1134
6128.21 1143
6128.95 1177
6129.69 1187
6130.43 1076
6131.16 1060
6131.90 1014
6132.64 1046
6133.38 1084
6134.12 1123
6134.86 1102
6135.60 1043
6136.34 1066
6137.08 1091
6137.81 999
6138.55 1099
6139.29 1106
6140.03 1058
6140.77 1128
6141.51 1120
6142.25 1059
6142.99 1068
6143.73 1057
6144.47 1088
6145.21 1123
6145.95 1034
6146.69 987
6147.43 1122
6148.17 1128
6148.91 1001
6149.65 1029
6150.39 1171
6151.13 1150
6151.86 1161
6152.60 1168
6153.34 1179
6154.08 1201
6154.83 1160
6155.57 1238
6156.31 1354
6157.05 1456
6157.79 1442
6158.53 1480
6159.27 1635
6160.01 1577
6160.75 1591
6161.49 1651
6162.23 1636
6162.97 1645
6163.71 1545
6164.45 1481
6165.19 1507
6165.93 1510
6166.67 1449
6167.41 1505
6168.15 1554
6168.89 1602
6169.64 1598
6170.38 1617
6171.12 1639
6171.86 1602
6172.60 1612
6173.34 1497
6174.08 1452
6174.82 1374
6175.57 1451
6176.31 1266
6177.05 1385
6177.79 1438
6178.53 1335
6179.27 1280
6180.01 1336
6180.76 1394
6181.50 1375
6182.24 1292
6182.98 1266
6183.72 1382
6184.46 1449
6185.21 1431
6185.95 1447
6186.69 1434
6187.43 1480
6188.17 1419
6188.92 1423
6189.66 1456
6190.40 1355
6191.14 1437
6191.89 1589
6192.63 1562
6193.37 1643
6194.11 1722
6194.86 1690
6195.60 1697
6196.34 1805
6197.08 1761
6197.83 1766
6198.57 1835
6199.31 1737
6200.05 1785
6200.80 1737
6201.54 1691
6202.28 1818
6203.03 1748
6203.77 1945
6204.51 1873
6205.26 2083
6206.00 2586
6206.74 3077
6207.48 3739
6208.23 4633
6208.97 5686
6209.71 6526
6210.46 7514
6211.20 8189
6211.95 8115
6212.69 7810
6213.43 7257
6214.18 6423
6214.92 5709
6215.66 4791
6216.41 4113
6217.15 3411
6217.89 2800
6218.64 2264
6219.38 2065
6220.13 1944
6220.87 1772
6221.61 1571
6222.36 1582
6223.10 1533
6223.85 1641
6224.59 1675
6225.34 1639
6226.08 1806
6226.82 1689
6227.57 1638
6228.31 1555
6229.06 1529
6229.80 1518
6230.55 1321
6231.29 1197
6232.04 1163
6232.78 1198
6233.53 1315
6234.27 1191
6235.02 1235
6235.76 1251
6236.51 1207
6237.25 1164
6238.00 1075
6238.74 1155
6239.49 1261
6240.23 1154
6240.98 1154
6241.72 1290
6242.47 1341
6243.21 1328
6243.96 1316
6244.70 1327
6245.45 1451
6246.20 1457
6246.94 1556
6247.69 1741
6248.43 1941
6249.18 1981
6249.92 2081
6250.67 2188
6251.42 2229
6252.16 2153
6252.91 1955
6253.65 1720
6254.40 1619
6255.15 1489
6255.89 1387
6256.64 1417
6257.38 1304
6258.13 1296
6258.88 1227
6259.62 1211
6260.37 1194
6261.12 1287
6261.86 1315
6262.61 1378
6263.36 1292
6264.10 1331
6264.85 1215
6265.60 1188
6266.34 1309
6267.09 1369
6267.84 1300
6268.58 1262
6269.33 1305
6270.08 1230
6270.82 1268
6271.57 1309
6272.32 1305
6273.07 1231
6273.81 1361
6274.56 1276
6275.31 1267
6276.05 1313
6276.80 1365
6277.55 1406
6278.30 1488
6279.04 1546
6279.79 1478
6280.54 1402
6281.29 1421
6282.03 1333
6282.78 1307
6283.53 1337
6284.28 1268
6285.03 1221
6285.77 1162
6286.52 1252
6287.27 1279
6288.02 1430
6288.77 1523
6289.51 1439
6290.26 1441
6291.01 1333
6291.76 1327
6292.51 1245
6293.26 1224
6294.00 1174
6294.75 1151
6295.50 1154
6296.25 1140
6297.00 1103
6297.75 1074
6298.50 1090
6299.24 1150
6299.99 1019
6300.74 1107
6301.49 1087
6302.24 1118
6302.99 1151
6303.74 1097
6304.49 1132
6305.24 1136
6305.99 1209
6306.73 1134
6307.48 1208
6308.23 1196
6308.98 1197
6309.73 1122
6310.48 1134
6311.23 1143
6311.98 1142
6312.73 1107
6313.48 1052
6314.23 1115
6314.98 1040
6315.73 1098
6316.48 1100
6317.23 1106
6317.98 1027
6318.73 1056
6319.48 1027
6320.23 1063
6320.98 998
6321.73 995
6322.48 1026
6323.23 1083
6323.98 1017
6324.73 979
6325.48 1055
6326.23 988
6326.98 904
6327.73 979
6328.48 1049
6329.23 1007
6329.98 1074
6330.73 1065
6331.48 1034
6332.23 914
6332.98 889
6333.73 916
6334.49 994
6335.24 974
6335.99 978
6336.74 861
6337.49 848
6338.24 931
6338.99 880
6339.74 865
6340.49 879
6341.25 960
6342.00 1024
6342.75 909
6343.50 921
6344.25 924
6345.00 975
6345.75 939
6346.51 921
6347.26 1044
6348.01 970
6348.76 924
6349.51 952
6350.26 963
6351.02 1094
6351.77 1112
6352.52 1196
6353.27 1233
6354.02 1289
6354.78 1304
6355.53 1428
6356.28 1408
6357.03 1243
6357.78 1127
6358.54 1160
6359.29 1065
6360.04 1038
6360.79 1060
6361.55 1013
6362.30 1018
6363.05 989
6363.80 1041
6364.56 980
6365.31 965
6366.06 964
6366.81 965
6367.57 873
6368.32 858
6369.07 935
6369.83 891
6370.58 942
6371.33 902
6372.08 921
6372.84 983
6373.59 895
6374.34 997
6375.10 939
6375.85 908
6376.60 902
6377.36 870
6378.11 852
6378.86 926
6379.62 847
6380.37 803
6381.12 835
6381.88 908
6382.63 876
6383.39 819
6384.14 823
6384.89 860
6385.65 869
6386.40 833
6387.16 853
6387.91 770
6388.66 811
6389.42 840
6390.17 793
6390.93 802
6391.68 820
6392.43 823
6393.19 894
6393.94 792
6394.70 829
6395.45 815
6396.21 791
6396.96 775
6397.72 827
6398.47 813
6399.22 757
6399.98 760
6400.73 781
6401.49 804
6402.24 794
6403.00 810
6403.75 782
6404.51 792
6405.26 771
6406.02 766
6406.77 811
6407.53 763
6408.28 781
6409.04 717
6409.79 783
6410.55 803
6411.31 812
6412.06 815
6412.82 826
6413.57 745
6414.33 783
6415.08 754
6415.84 774
6416.59 772
6417.35 812
6418.11 793
6418.86 702
6419.62 830
6420.37 767
6421.13 710
6421.89 656
6422.64 736
6423.40 757
6424.15 857
6424.91 861
6425.67 776
6426.42 833
6427.18 768
6427.94 745
6428.69 734
6429.45 766
6430.20 807
6430.96 847
6431.72 834
6432.47 807
6433.23 759
6433.99 758
6434.74 763
6435.50 786
6436.26 870
6437.02 840
6437.77 824
6438.53 843
6439.29 856
6440.04 773
6440.80 810
6441.56 733
6442.32 786
6443.07 779
6443.83 792
6444.59 709
6445.34 777
6446.10 759
6446.86 750
6447.62 775
6448.37 703
6449.13 830
6449.89 813
6450.65 723
6451.41 754
6452.16 867
6452.92 807
6453.68 758
6454.44 733
6455.19 739
6455.95 791
6456.71 812
6457.47 738
6458.23 828
6458.99 842
6459.74 859
6460.50 788
6461.26 790
6462.02 782
6462.78 821
6463.54 891
6464.29 875
6465.05 896
6465.81 856
6466.57 892
6467.33 810
6468.09 881
6468.85 806
6469.60 784
6470.36 903
6471.12 879
6471.88 837
6472.64 836
6473.40 853
6474.16 810
6474.92 840
6475.68 854
6476.44 815
6477.20 772
6477.95 875
6478.71 932
6479.47 859
6480.23 853
6480.99 935
6481.75 988
6482.51 894
6483.27 867
6484.03 930
6484.79 901
6485.55 926
6486.31 940
6487.07 937
6487.83 995
6488.59 990
6489.35 1037
6490.11 973
6490.87 988
6491.63 1014
6492.39 1102
6493.15 1201
6493.91 1177
6494.67 1138
6495.43 1161
6496.19 1186
6496.95 1232
6497.71 1253
6498.47 1239
6499.23 1174
6499.99 1212
6500.76 1333
6501.52 1306
6502.28 1225
6503.04 1219
6503.80 1266
6504.56 1294
6505.32 1305
6506.08 1297
6506.84 1359
6507.60 1398
6508.36 1512
6509.13 1475
6509.89 1431
6510.65 1509
6511.41 1493
6512.17 1494
6512.93 1579
6513.69 1627
6514.45 1523
6515.22 1446
6515.98 1448
6516.74 1420
6517.50 1414
6518.26 1442
6519.02 1453
6519.79 1473
6520.55 1455
6521.31 1527
6522.07 1632
6522.83 1795
6523.60 1822
6524.36 1828
6525.12 1928
6525.88 1973
6526.64 2183
6527.41 2314
6528.17 2458
6528.93 2571
6529.69 2753
6530.46 2731
6531.22 2602
6531.98 2601
6532.74 2535
6533.51 2902
6534.27 3041
6535.03 3468
6535.79 4364
6536.56 5382
6537.32 5905
6538.08 6613
6538.85 7141
6539.61 7004
6540.37 6477
6541.13 5576
6541.90 4828
6542.66 4193
6543.42 3568
6544.19 2975
6544.95 2452
6545.71 2111
6546.48 1898
6547.24 1707
6548.00 1602
6548.77 1519
6549.53 1466
6550.29 1459
6551.06 1430
6551.82 1389
6552.58 1351
6553.35 1375
6554.11 1297
6554.88 1272
6555.64 1365
6556.40 1409
6557.17 1210
6557.93 1264
6558.70 1270
6559.46 1165
6560.22 1211
6560.99 1223
6561.75 1215
6562.52 1196
6563.28 1259
6564.05 1355
6564.81 1543
6565.57 1463
6566.34 1535
6567.10 1503
6567.87 1483
6568.63 1424
6569.40 1388
6570.16 1487
6570.93 1395
6571.69 1377
6572.46 1543
6573.22 1583
6573.99 1660
6574.75 1800
6575.52 1961
6576.28 1938
6577.05 1930
6577.81 1910
6578.58 1872
6579.34 1726
6580.11 1780
6580.87 1780
6581.64 1751
6582.40 1700
6583.17 1617
6583.93 1607
6584.70 1628
6585.47 1707
6586.23 1670
6587.00 1626
6587.76 1591
6588.53 1505
6589.29 1500
6590.06 1554
6590.83 1536
6591.59 1704
6592.36 1736
6593.12 1745
6593.89 1905
6594.66 2206
6595.42 2312
6596.19 2324
6596.96 2320
6597.72 2422
6598.49 2421
6599.25 2192
6600.02 1977
6600.79 1869
6601.55 1777
6602.32 1659
6603.09 1519
6603.85 1449
6604.62 1418
6605.39 1449
6606.15 1325
6606.92 1249
6607.69 1355
6608.46 1320
6609.22 1265
6609.99 1295
6610.76 1239
6611.52 1325
6612.29 1318
6613.06 1339
6613.83 1316
6614.59 1374
6615.36 1270
6616.13 1298
6616.89 1217
6617.66 1210
6618.43 1182
6619.20 1130
6619.96 1084
6620.73 1134
6621.50 1136
6622.27 1129
6623.04 1175
6623.80 1152
6624.57 1132
6625.34 1139
6626.11 1116
6626.88 1103
6627.64 1139
6628.41 1100
6629.18 1126
6629.95 1130
6630.72 1126
6631.48 1287
6632.25 1225
6633.02 1242
6633.79 1381
6634.56 1455
6635.33 1387
6636.10 1465
6636.86 1448
6637.63 1406
6638.40 1406
6639.17 1325
6639.94 1195
6640.71 1234
6641.48 1144
6642.25 1103
6643.01 1146
6643.78 1112
6644.55 1054
6645.32 1027
6646.09 1024
6646.86 1016
6647.63 1011
6648.40 977
6649.17 1006
6649.94 1060
6650.71 1059
6651.48 1028
6652.25 1032
6653.01 1049
6653.78 1131
6654.55 1084
6655.32 1158
6656.09 1114
6656.86 1072
6657.63 1141
6658.40 1139
6659.17 1144
6659.94 1023
6660.71 1020
6661.48 1042
6662.25 993
6663.02 982
6663.79 1028
6664.56 988
6665.33 1105
6666.10 979
6666.87 1035
6667.64 1097
6668.42 1073
6669.19 1006
6669.96 1015
6670.73 1031
6671.50 1092
6672.27 1083
6673.04 1093
6673.81 987
6674.58 1082
6675.35 1110
6676.12 1086
6676.89 1035
6677.66 1091
6678.44 1059
6679.21 1063
6679.98 1004
6680.75 903
6681.52 926
6682.29 1018
6683.06 1099
6683.83 1199
6684.60 1271
6685.38 1268
6686.15 1318
6686.92 1481
6687.69 1290
6688.46 1327
6689.23 1240
6690.01 1150
6690.78 1113
6691.55 1130
6692.32 980
6693.09 1015
6693.86 992
6694.64 976
6695.41 971
6696.18 1012
6696.95 1042
6697.73 1111
6698.50 978
6699.27 954
6700.04 925
6700.81 1003
6701.59 1012
6702.36 997
6703.13 927
6703.90 944
6704.68 997
6705.45 1025
6706.22 937
6706.99 912
6707.77 961
6708.54 988
6709.31 1005
6710.09 906
6710.86 1008
6711.63 981
6712.40 968
6713.18 970
6713.95 1017
6714.72 895
6715.50 822
6716.27 801
6717.04 905
6717.82 915
6718.59 910
6719.36 895
6720.14 879
6720.91 886
6721.68 905
6722.46 903
6723.23 941
6724.00 935
6724.78 974
6725.55 957
6726.33 904
6727.10 973
6727.87 975
6728.65 891
6729.42 851
6730.20 850
6730.97 831
6731.74 887
6732.52 797
6733.29 815
6734.07 869
6734.84 877
6735.61 979
6736.39 935
6737.16 934
6737.94 909
6738.71 892
6739.49 908
6740.26 991
6741.04 972
6741.81 936
6742.59 955
6743.36 921
6744.13 999
6744.91 976
6745.68 948
6746.46 893
6747.23 924
6748.01 1042
6748.78 982
6749.56 981
6750.33 1013
6751.11 1105
6751.89 1137
6752.66 1224
6753.44 1310
6754.21 1477
6754.99 1230
6755.76 1237
6756.54 1195
6757.31 1094
6758.09 1022
6758.86 1073
6759.64 983
6760.42 983
6761.19 884
6761.97 884
6762.74 1041
6763.52 902
6764.30 975
6765.07 908
6765.85 921
6766.62 898
6767.40 836
6768.18 873
6768.95 946
6769.73 911
6770.51 926
6771.28 896
6772.06 940
6772.83 948
6773.61 978
6774.39 941
6775.16 812
6775.94 817
6776.72 976
6777.49 912
6778.27 799
6779.05 917
6779.82 955
6780.60 842
6781.38 845
6782.16 839
6782.93 900
6783.71 876
6784.49 821
6785.26 848
6786.04 867
6786.82 858
6787.60 903
6788.37 877
6789.15 811
6789.93 891
6790.71 853
6791.48 806
6792.26 892
6793.04 894
6793.82 912
6794.59 779
6795.37 782
6796.15 796
6796.93 875
6797.70 817
6798.48 798
6799.26 794
6800.04 830
6800.82 843
6801.60 883
6802.37 887
6803.15 846
6803.93 837
6804.71 876
6805.49 906
6806.26 817
6807.04 823
6807.82 859
6808.60 874
6809.38 793
6810.16 797
6810.94 793
6811.71 811
6812.49 742
6813.27 773
6814.05 809
6814.83 892
6815.61 862
6816.39 800
6817.17 790
6817.95 913
6818.73 911
6819.50 897
6820.28 911
6821.06 850
6821.84 841
6822.62 958
6823.40 919
6824.18 874
6824.96 860
6825.74 856
6826.52 871
6827.30 864
6828.08 857
6828.86 828
6829.64 835
6830.42 801
6831.20 794
6831.98 803
6832.76 766
6833.54 837
6834.32 878
6835.10 785
6835.88 816
6836.66 785
6837.44 781
6838.22 764
6839.00 808
6839.78 781
6840.56 735
6841.34 790
6842.12 780
6842.90 750
6843.68 782
6844.46 847
6845.24 840
6846.02 932
6846.80 924
6847.58 864
6848.36 909
6849.14 1044
6849.93 1148
6850.71 1425
6851.49 1637
6852.27 1602
6853.05 1736
6853.83 1809
6854.61 1663
6855.39 1693
6856.17 1439
6856.96 1338
6857.74 1232
6858.52 1129
6859.30 1081
6860.08 1056
6860.86 962
6861.64 966
6862.43 1005
6863.21 950
6863.99 958
6864.77 979
6865.55 938
6866.33 970
6867.12 938
6867.90 970
6868.68 928
6869.46 984
6870.24 970
6871.03 950
6871.81 974
6872.59 1039
6873.37 882
6874.16 962
6874.94 906
6875.72 855
6876.50 895
6877.28 860
6878.07 916
6878.85 985
6879.63 1021
6880.42 1018
6881.20 1077
6881.98 1064
6882.76 1057
6883.55 1067
6884.33 1175
6885.11 1205
6885.89 1202
6886.68 1413
6887.46 1503
6888.24 1717
6889.03 1962
6889.81 1998
6890.59 1935
6891.38 1924
6892.16 1810
6892.94 1638
6893.73 1392
6894.51 1336
6895.29 1340
6896.08 1269
6896.86 1124
6897.64 1060
6898.43 1080
6899.21 1016
6900.00 1059
6900.78 1079
6901.56 1085
6902.35 1166
6903.13 1233
6903.91 1120
6904.70 1064
6905.48 1134
6906.27 1145
6907.05 1182
6907.84 1208
6908.62 1107
6909.40 1037
6910.19 1119
6910.97 1099
6911.76 1035
6912.54 969
6913.33 960
6914.11 965
6914.90 982
6915.68 1032
6916.46 1019
6917.25 1024
6918.03 1016
6918.82 974
6919.60 946
6920.39 887
6921.17 941
6921.96 921
6922.74 945
6923.53 945
6924.31 1001
6925.10 1058
6925.88 985
6926.67 1049
6927.45 1043
6928.24 1035
6929.03 1062
6929.81 1065
6930.60 1090
6931.38 1146
6932.17 1163
6932.95 1140
6933.74 1238
6934.52 1262
6935.31 1221
6936.10 1150
6936.88 1172
6937.67 1146
6938.45 1133
6939.24 1160
6940.03 1176
6940.81 1103
6941.60 1162
6942.38 1231
6943.17 1304
6943.96 1243
6944.74 1318
6945.53 1249
6946.32 1272
6947.10 1276
6947.89 1345
6948.68 1354
6949.46 1268
6950.25 1354
6951.03 1468
6951.82 1410
6952.61 1451
6953.40 1342
6954.18 1329
6954.97 1276
6955.76 1324
6956.54 1383
6957.33 1337
6958.12 1344
6958.90 1382
6959.69 1430
6960.48 1481
6961.27 1508
6962.05 1350
6962.84 1432
6963.63 1478
6964.41 1469
6965.20 1404
6965.99 1468
6966.78 1451
6967.56 1414
6968.35 1429
6969.14 1468
6969.93 1546
6970.72 1629
6971.50 1686
6972.29 1662
6973.08 1693
6973.87 1680
6974.66 1595
6975.44 1679
6976.23 1688
6977.02 1652
6977.81 1607
6978.60 1660
6979.38 1601
6980.17 1863
6980.96 1859
6981.75 1928
6982.54 2172
6983.33 2475
6984.11 2889
6984.90 3193
6985.69 3766
6986.48 4541
6987.27 5008
6988.06 5354
6988.85 5073
6989.64 4920
6990.42 4462
6991.21 3889
6992.00 3552
6992.79 3170
6993.58 2807
6994.37 2329
6995.16 2258
6995.95 2176
6996.74 2237
6997.53 2434
6998.32 2815
6999.10 3304
6999.89 3872
7000.68 4397
7001.47 4875
7002.26 4898
7003.05 4868
7003.84 4591
7004.63 4327
7005.42 3877
7006.21 3270
7007.00 2746
7007.79 2396
7008.58 2086
7009.37 1883
7010.16 1806
7010.95 1734
7011.74 1582
7012.53 1558
7013.32 1579
7014.11 1723
7014.90 1656
7015.69 1760
7016.48 1646
7017.27 1621
7018.06 1550
7018.85 1510
7019.64 1398
7020.43 1444
7021.23 1366
7022.02 1354
7022.81 1343
7023.60 1417
7024.39 1522
7025.18 1557
7025.97 1525
7026.76 1417
7027.55 1564
7028.34 1553
7029.13 1522
7029.93 1536
7030.72 1434
7031.51 1404
7032.30 1320
7033.09 1231
7033.88 1289
7034.67 1266
7035.46 1204
7036.26 1248
7037.05 1333
7037.84 1401
7038.63 1461
7039.42 1416
7040.21 1441
7041.01 1556
7041.80 1434
7042.59 1423
7043.38 1383
7044.17 1332
7044.97 1209
7045.76 1240
7046.55 1294
7047.34 1323
7048.13 1271
7048.93 1310
7049.72 1417
7050.51 1455
7051.30 1523
7052.09 1516
7052.89 1453
7053.68 1387
7054.47 1425
7055.26 1307
7056.06 1322
7056.85 1341
7057.64 1266
7058.44 1230
7059.23 1265
7060.02 1261
7060.81 1239
7061.61 1203
7062.40 1077
7063.19 1234
7063.99 1229
7064.78 1216
7065.57 1108
7066.37 1198
7067.16 1191
7067.95 1217
7068.74 1155
7069.54 1190
7070.33 1193
7071.13 1100
7071.92 1127
7072.71 1224
7073.51 1176
7074.30 1167
7075.09 1170
7075.89 1138
7076.68 1023
7077.47 1078
7078.27 1005
7079.06 1156
7079.86 1205
7080.65 1073
7081.44 1080
7082.24 1020
7083.03 1006
7083.83 990
7084.62 1059
7085.41 1084
7086.21 1032
7087.00 1008
7087.80 1003
7088.59 1142
7089.39 1182
7090.18 1208
7090.98 1036
7091.77 1024
7092.56 955
7093.36 998
7094.15 900
7094.95 952
7095.74 962
7096.54 895
7097.33 928
7098.13 862
7098.92 876
7099.72 864
7100.51 873
7101.31 868
7102.10 854
7102.90 896
7103.69 825
7104.49 865
7105.29 919
7106.08 846
7106.88 802
7107.67 782
7108.47 814
7109.26 806
7110.06 746
7110.85 700
7111.65 773
7112.45 734
7113.24 713
7114.04 755
7114.83 790
7115.63 834
7116.42 765
7117.22 763
7118.02 793
7118.81 781
7119.61 871
7120.41 875
7121.20 776
7122.00 763
7122.79 740
7123.59 780
7124.39 788
7125.18 765
7125.98 791
7126.78 754
7127.57 743
7128.37 711
7129.17 732
7129.96 794
7130.76 804
7131.56 768
7132.35 819
7133.15 776
7133.95 796
7134.74 734
7135.54 741
7136.34 782
7137.14 727
7137.93 770
7138.73 686
7139.53 697
7140.33 704
7141.12 772
7141.92 772
7142.72 821
7143.51 734
7144.31 739
7145.11 687
7145.91 777
7146.71 769
7147.50 808
7148.30 746
7149.10 708
7149.90 710
7150.69 733
7151.49 753
7152.29 714
7153.09 742
7153.89 714
7154.68 639
7155.48 675
7156.28 712
7157.08 709
7157.88 760
7158.68 704
7159.47 716
7160.27 795
7161.07 752
7161.87 776
7162.67 667
7163.47 677
7164.27 695
7165.06 654
7165.86 655
7166.66 598
7167.46 665
7168.26 683
7169.06 655
7169.86 699
7170.66 586
7171.46 707
7172.25 715
7173.05 600
7173.85 626
7174.65 709
7175.45 678
7176.25 664
7177.05 691
7177.85 620
7178.65 632
7179.45 660
7180.25 729
7181.05 663
7181.85 717
7182.65 786
7183.45 821
7184.25 788
7185.05 697
7185.85 741
7186.65 745
7187.45 756
7188.25 726
7189.05 734
7189.85 732
7190.65 655
7191.45 645
7192.25 622
7193.05 654
7193.85 660
7194.65 630
7195.45 638
7196.25 657
7197.05 582
7197.85 598
7198.65 669
7199.45 621
7200.25 636
7201.05 617
7201.85 702
7202.65 694
7203.46 648
7204.26 624
7205.06 566
7205.86 654
7206.66 598
7207.46 603
7208.26 629
7209.06 642
7209.86 622
7210.66 583
7211.47 626
7212.27 659
7213.07 619
7213.87 577
7214.67 645
7215.47 700
7216.27 627
7217.08 595
7217.88 615
7218.68 590
7219.48 622
7220.28 611
7221.09 632
7221.89 625
7222.69 574
7223.49 593
7224.29 597
7225.10 597
7225.90 572
7226.70 584
7227.50 623
7228.30 585
7229.11 597
7229.91 593
7230.71 647
7231.51 671
7232.32 584
7233.12 592
7233.92 695
7234.72 683
7235.53 660
7236.33 627
7237.13 661
7237.93 644
7238.74 716
7239.54 735
7240.34 722
7241.15 625
7241.95 659
7242.75 730
7243.55 742
7244.36 646
7245.16 691
7245.96 658
7246.77 718
7247.57 669
7248.37 669
7249.18 683
7249.98 675
7250.78 604
7251.59 721
7252.39 783
7253.20 732
7254.00 746
7254.80 667
7255.61 712
7256.41 776
7257.21 691
7258.02 706
7258.82 725
7259.63 720
7260.43 732
7261.23 731
7262.04 677
7262.84 760
7263.65 728
7264.45 722
7265.26 723
7266.06 781
7266.86 787
7267.67 783
7268.47 721
7269.28 734
7270.08 799
7270.89 761
7271.69 767
7272.50 781
7273.30 763
7274.11 873
7274.91 889
7275.71 830
7276.52 855
7277.32 889
7278.13 906
7278.93 917
7279.74 905
7280.55 879
7281.35 948
7282.16 1051
7282.96 1216
7283.77 1428
7284.57 1522
7285.38 1659
7286.18 1876
7286.99 1947
7287.79 2068
7288.60 1734
7289.40 1666
7290.21 1576
7291.02 1391
7291.82 1297
7292.63 1152
7293.43 1097
7294.24 1127
7295.05 1019
7295.85 973
7296.66 964
7297.46 967
7298.27 1001
7299.08 1005
7299.88 945
7300.69 1005
7301.49 981
7302.30 1013
7303.11 1068
7303.91 1057
7304.72 1133
7305.53 1159
7306.33 1119
7307.14 1081
7307.95 1115
7308.75 1238
7309.56 1359
7310.37 1426
7311.17 1413
7311.98 1403
7312.79 1536
7313.59 1581
7314.40 1475
7315.21 1495
7316.02 1561
7316.82 1544
7317.63 1707
7318.44 1587
7319.24 1924
7320.05 2120
7320.86 2372
7321.67 2507
7322.47 2594
7323.28 2757
7324.09 2727
7324.90 2419
7325.70 2302
7326.51 2105
7327.32 1870
7328.13 1610
7328.94 1481
7329.74 1319
7330.55 1234
7331.36 1238
7332.17 1240
7332.98 1106
7333.78 1098
7334.59 1083
7335.40 1007
7336.21 1021
7337.02 1035
7337.82 1062
7338.63 1079
7339.44 1151
7340.25 1112
7341.06 1051
7341.87 966
7342.68 1028
7343.48 1037
7344.29 976
7345.10 1025
7345.91 980
7346.72 1091
7347.53 1003
7348.34 1059
7349.15 1049
7349.95 1093
7350.76 1065
7351.57 1103
7352.38 1030
7353.19 968
7354.00 1018
7354.81 998
7355.62 1059
7356.43 1021
7357.24 1087
7358.05 1133
7358.86 1031
7359.67 1072
7360.48 1080
7361.29 1141
7362.09 1114
7362.90 1064
7363.71 1036
7364.52 1076
7365.33 1060
7366.14 958
7366.95 1067
7367.76 1135
7368.57 1073
7369.38 1013
7370.19 1054
7371.00 1097
7371.81 1026
7372.62 1044
7373.43 1063
7374.25 1030
7375.06 1055
7375.87 1059
7376.68 1080
7377.49 1103
7378.30 1166
7379.11 1316
7379.92 1436
7380.73 1448
7381.54 1592
7382.35 1672
7383.16 1820
7383.97 1736
7384.78 1721
7385.59 1597
7386.41 1607
7387.22 1516
7388.03 1540
7388.84 1261
7389.65 1129
7390.46 1151
7391.27 1133
7392.08 1027
7392.89 975
7393.71 1010
7394.52 995
7395.33 959
7396.14 987
7396.95 980
7397.76 1063
7398.58 1124
7399.39 1233
7400.20 1313
7401.01 1273
7401.82 1376
7402.63 1379
7403.45 1293
7404.26 1358
7405.07 1329
7405.88 1348
7406.69 1219
7407.51 1271
7408.32 1281
7409.13 1278
7409.94 1270
7410.76 1233
7411.57 1283
7412.38 1133
7413.19 1049
7414.01 1008
7414.82 1008
7415.63 942
7416.44 883
7417.26 922
7418.07 851
7418.88 870
7419.69 918
7420.51 851
7421.32 826
7422.13 919
7422.95 933
7423.76 838
7424.57 847
7425.39 820
7426.20 834
7427.01 834
7427.83 781
7428.64 793
7429.45 793
7430.27 731
7431.08 724
7431.89 740
7432.71 730
7433.52 694
7434.33 706
7435.15 694
7435.96 738
7436.77 802
7437.59 735
7438.40 776
7439.22 742
7440.03 702
7440.84 715
7441.66 778
7442.47 773
7443.29 767
7444.10 703
7444.91 801
7445.73 776
7446.54 763
7447.36 725
7448.17 761
7448.99 797
7449.80 784
7450.62 815
7451.43 702
7452.24 663
7453.06 689
7453.87 677
7454.69 686
7455.50 708
7456.32 751
7457.13 810
7457.95 744
7458.76 640
7459.58 649
7460.39 707
7461.21 766
7462.02 744
7462.84 704
7463.65 708
7464.47 758
7465.28 683
7466.10 724
7466.92 676
7467.73 697
7468.55 660
7469.36 742
7470.18 714
7470.99 673
7471.81 670
7472.62 701
7473.44 735
7474.26 594
7475.07 666
7475.89 685
7476.70 684
7477.52 698
7478.34 762
7479.15 749
7479.97 661
7480.78 693
7481.60 687
7482.42 639
7483.23 660
7484.05 654
7484.87 713
7485.68 591
7486.50 571
7487.32 613
7488.13 610
7488.95 621
7489.76 600
7490.58 652
7491.40 555
7492.22 634
7493.03 649
7493.85 647
7494.67 609
7495.48 582
7496.30 594
7497.12 584
7497.93 625
7498.75 639
7499.57 638
7500.39 617
7501.20 584
7502.02 619
7502.84 566
7503.66 564
7504.47 499
7505.29 578
7506.11 589
7506.93 580
7507.74 542
7508.56 595
7509.38 609
7510.20 589
7511.01 541
7511.83 610
7512.65 613
7513.47 519
7514.29 551
7515.10 581
7515.92 554
7516.74 597
7517.56 589
7518.38 566
7519.19 595
7520.01 586
7520.83 532
7521.65 523
7522.47 550
7523.29 530
7524.11 484
7524.92 559
7525.74 518
7526.56 529
7527.38 518
7528.20 541
7529.02 535
7529.84 547
7530.66 550
7531.47 529
7532.29 508
7533.11 537
7533.93 548
7534.75 511
7535.57 569
7536.39 554
7537.21 534
7538.03 537
7538.85 510
7539.67 527
7540.49 542
7541.31 611
7542.12 588
7542.94 549
7543.76 478
7544.58 531
7545.40 533
7546.22 564
7547.04 543
7547.86 514
7548.68 530
7549.50 538
7550.32 514
7551.14 528
7551.96 633
7552.78 600
7553.60 602
7554.42 512
7555.24 531
7556.06 567
7556.88 514
7557.70 563
7558.52 512
7559.35 543
7560.17 477
7560.99 548
7561.81 558
7562.63 511
7563.45 498
7564.27 556
7565.09 588
7565.91 523
7566.73 517
7567.55 554
7568.37 565
7569.19 514
7570.02 491
7570.84 542
7571.66 508
7572.48 532
7573.30 526
7574.12 533
7574.94 538
7575.76 508
7576.59 544
7577.41 577
7578.23 582
7579.05 527
7579.87 559
7580.69 534
7581.51 596
7582.34 616
7583.16 561
7583.98 526
7584.80 553
7585.62 552
7586.45 535
7587.27 545
7588.09 473
7588.91 533
7589.73 596
7590.56 630
7591.38 582
7592.20 609
7593.02 588
7593.85 581
7594.67 554
7595.49 580
7596.31 552
7597.14 558
7597.96 552
7598.78 572
7599.60 553
7600.43 584
7601.25 661
7602.07 544
7602.89 556
7603.72 617
7604.54 663
7605.36 665
7606.19 640
7607.01 686
7607.83 694
7608.66 713
7609.48 670
7610.30 617
7611.12 627
7611.95 639
7612.77 625
7613.59 591
7614.42 567
7615.24 606
7616.07 617
7616.89 635
7617.71 666
7618.54 691
7619.36 743
7620.18 674
7621.01 714
7621.83 689
7622.66 754
7623.48 694
7624.30 606
7625.13 662
7625.95 607
7626.78 590
7627.60 617
7628.42 642
7629.25 691
7630.07 686
7630.90 782
7631.72 750
7632.55 789
7633.37 783
7634.19 719
7635.02 817
7635.84 784
7636.67 773
7637.49 675
7638.32 692
7639.14 728
7639.97 593
7640.79 653
7641.62 581
7642.44 565
7643.27 552
7644.09 536
7644.92 530
7645.74 622
7646.57 592
7647.39 615
7648.22 586
7649.04 648
7649.87 529
7650.70 487
7651.52 538
7652.35 536
7653.17 502
7654.00 483
7654.82 521
7655.65 546
7656.47 552
7657.30 454
7658.13 505
7658.95 473
7659.78 531
7660.60 512
7661.43 496
7662.26 530
7663.08 498
7663.91 508
7664.73 488
7665.56 541
7666.39 580
7667.21 523
7668.04 529
7668.87 565
7669.69 528
7670.52 506
7671.35 565
7672.17 540
7673.00 499
7673.83 503
7674.65 531
7675.48 579
7676.31 520
7677.13 481
7677.96 516
7678.79 522
7679.61 508
7680.44 456
7681.27 523
7682.09 449
7682.92 542
7683.75 464
7684.58 499
7685.40 490
7686.23 533
7687.06 538
7687.89 510
7688.71 488
7689.54 523
7690.37 532
7691.20 538
7692.02 537
7692.85 512
7693.68 467
7694.51 463
7695.33 504
7696.16 477
7696.99 476
7697.82 508
7698.65 524
7699.47 514
7700.30 532
7701.13 509
7701.96 503
7702.79 528
7703.62 519
7704.44 515
7705.27 476
7706.10 530
7706.93 490
7707.76 532
7708.59 483
7709.41 548
7710.24 499
7711.07 507
7711.90 493
7712.73 495
7713.56 477
7714.39 476
7715.22 515
7716.05 556
7716.87 556
7717.70 500
7718.53 487
7719.36 487
7720.19 481
7721.02 477
7721.85 487
7722.68 524
7723.51 496
7724.34 514
7725.17 461
7726.00 456
7726.83 478
7727.66 493
7728.48 506
7729.31 496
7730.14 518
7730.97 473
7731.80 501
7732.63 483
7733.46 455
7734.29 523
7735.12 523
7735.95 442
7736.78 433
7737.61 501
7738.44 557
7739.27 566
7740.10 429
7740.93 486
7741.77 515
7742.60 500
7743.43 512
7744.26 485
7745.09 481
7745.92 581
7746.75 562
7747.58 588
7748.41 609
7749.24 713
7750.07 694
7750.90 672
7751.73 646
7752.56 675
7753.39 570
7754.23 576
7755.06 610
7755.89 518
7756.72 501
7757.55 561
7758.38 529
7759.21 589
7760.04 517
7760.88 512
7761.71 505
7762.54 507
7763.37 519
7764.20 513
7765.03 489
7765.86 524
7766.70 499
7767.53 549
7768.36 513
7769.19 506
7770.02 538
7770.86 496
7771.69 455
7772.52 510
7773.35 517
7774.18 487
7775.02 453
7775.85 483
7776.68 498
7777.51 491
7778.34 521
7779.18 451
7780.01 432
7780.84 533
7781.67 499
7782.51 489
7783.34 542
7784.17 521
7785.00 509
7785.84 540
7786.67 453
7787.50 530
7788.34 566
7789.17 566
7790.00 528
7790.83 499
7791.67 480
7792.50 533
7793.33 564
7794.17 523
7795.00 519
7795.83 540
7796.67 548
7797.50 522
7798.33 512
7799.17 508
7800.00 552
7800.83 488
7801.67 551
7802.50 522
7803.33 532
7804.17 549
7805.00 534
7805.84 512
7806.67 552
7807.50 592
7808.34 567
7809.17 608
7810.01 566
7810.84 582
7811.67 576
7812.51 600
7813.34 624
7814.18 644
7815.01 676
7815.84 631
7816.68 633
7817.51 643
7818.35 679
7819.18 675
7820.02 656
7820.85 609
7821.69 616
7822.52 677
7823.36 658
7824.19 639
7825.03 714
7825.86 675
7826.69 664
7827.53 703
7828.36 692
7829.20 639
7830.03 650
7830.87 621
7831.71 594
7832.54 604
7833.38 617
7834.21 691
7835.05 696
7835.88 667
7836.72 667
7837.55 677
7838.39 630
7839.22 640
7840.06 679
7840.90 631
7841.73 643
7842.57 652
7843.40 606
7844.24 654
7845.07 599
7845.91 612
7846.75 568
7847.58 520
7848.42 510
7849.25 552
7850.09 580
7850.93 586
7851.76 567
7852.60 622
7853.44 616
7854.27 572
7855.11 540
7855.94 534
7856.78 591
7857.62 511
7858.45 555
7859.29 538
7860.13 561
7860.96 616
7861.80 590
7862.64 578
7863.47 514
7864.31 534
7865.15 559
7865.99 614
7866.82 582
7867.66 594
7868.50 548
7869.33 563
7870.17 541
7871.01 482
7871.85 516
7872.68 551
7873.52 566
7874.36 577
7875.20 553
7876.03 555
7876.87 620
7877.71 596
7878.55 731
7879.38 735
7880.22 672
7881.06 645
7881.90 588
7882.74 606
7883.57 537
7884.41 575
7885.25 607
7886.09 560
7886.93 520
7887.76 550
7888.60 521
7889.44 536
7890.28 586
7891.12 673
7891.96 584
7892.79 583
7893.63 653
7894.47 631
7895.31 639
7896.15 610
7896.99 614
7897.83 649
7898.66 637
7899.50 534
7900.34 631
7901.18 695
7902.02 616
7902.86 628
7903.70 663
7904.54 597
7905.38 582
7906.21 584
7907.05 554
7907.89 599
7908.73 565
7909.57 573
7910.41 557
7911.25 534
7912.09 548
7912.93 568
7913.77 547
7914.61 623
7915.45 590
7916.29 582
7917.13 645
7917.97 769
7918.81 684
7919.65 694
7920.49 754
7921.33 759
7922.17 668
7923.01 668
7923.85 628
7924.69 615
7925.53 599
7926.37 548
7927.21 524
7928.05 517
7928.89 554
7929.73 496
7930.57 527
7931.41 484
7932.25 571
7933.09 544
7933.93 481
7934.77 507
7935.61 523
7936.45 473
7937.29 573
7938.14 494
7938.98 465
7939.82 462
7940.66 492
7941.50 500
7942.34 514
7943.18 574
7944.02 536
7944.86 570
7945.70 573
7946.55 548
7947.39 535
7948.23 573
7949.07 574
7949.91 559
7950.75 562
7951.59 575
7952.44 484
7953.28 542
7954.12 562
7954.96 537
7955.80 568
7956.65 541
7957.49 523
7958.33 629
7959.17 651
7960.01 552
7960.86 580
7961.70 527
7962.54 563
7963.38 501
7964.22 501
7965.07 556
7965.91 620
7966.75 631
7967.59 639
7968.44 622
7969.28 724
7970.12 690
7970.96 637
7971.81 609
7972.65 504
7973.49 526
7974.33 524
7975.18 522
7976.02 510
7976.86 570
7977.71 540
7978.55 540
7979.39 524
7980.23 520
7981.08 587
7981.92 603
7982.76 542
7983.61 564
7984.45 553
7985.29 569
7986.14 538
7986.98 514
7987.82 533
7988.67 502
7989.51 481
7990.36 492
7991.20 480
7992.04 478
7992.89 478
7993.73 480
7994.57 482
7995.42 480
7996.26 524
7997.11 486
7997.95 436
7998.79 447
7999.64 500
8000.48 505
8001.33 439
8002.17 457
8003.01 510
8003.86 484
8004.70 456
8005.55 397
8006.39 456
8007.24 447
8008.08 468
8008.93 494
8009.77 450
8010.62 480
8011.46 461
8012.30 385
8013.15 412
8013.99 440
8014.84 457
8015.68 454
8016.53 498
8017.37 418
8018.22 431
8019.06 426
8019.91 437
8020.76 429
8021.60 434
8022.45 405
8023.29 471
8024.14 452
8024.98 444
8025.83 429
8026.67 369
8027.52 446
8028.36 444
8029.21 417
8030.06 442
8030.90 465
8031.75 507
8032.59 453
8033.44 461
8034.28 517
8035.13 489
8035.98 502
8036.82 433
8037.67 437
8038.52 501
8039.36 439
8040.21 430
8041.05 419
8041.90 421
8042.75 443
8043.59 465
8044.44 453
8045.29 448
8046.13 416
8046.98 487
8047.83 484
8048.67 450
8049.52 417
8050.37 445
8051.21 438
8052.06 413
8052.91 434
8053.75 496
8054.60 495
8055.45 469
8056.30 421
8057.14 447
8057.99 441
8058.84 418
8059.68 432
8060.53 468
8061.38 463
8062.23 420
8063.07 468
8063.92 455
8064.77 446
8065.62 427
8066.46 473
8067.31 468
8068.16 456
8069.01 480
8069.85 411
8070.70 402
8071.55 416
8072.40 459
8073.25 436
8074.09 434
8074.94 434
8075.79 481
8076.64 398
8077.49 414
8078.34 431
8079.18 423
8080.03 463
8080.88 465
8081.73 431
8082.58 428
8083.43 432
8084.27 399
8085.12 453
8085.97 438
8086.82 428
8087.67 402
8088.52 474
8089.37 432
8090.22 393
8091.06 391
8091.91 450
8092.76 449
8093.61 410
8094.46 443
8095.31 415
8096.16 406
8097.01 414
8097.86 414
8098.71 430
8099.56 463
8100.41 451
8101.26 434
8102.11 452
8102.95 395
8103.80 398
8104.65 432
8105.50 429
8106.35 445
8107.20 463
8108.05 447
8108.90 452
8109.75 423
8110.60 424
8111.45 404
8112.30 411
8113.15 358
8114.00 446
8114.85 467
8115.70 409
8116.55 427
8117.40 376
8118.25 405
8119.10 396
8119.96 457
8120.81 499
8121.66 460
8122.51 504
8123.36 489
8124.21 428
8125.06 527
8125.91 468
8126.76 503
8127.61 436
8128.46 430
8129.31 462
8130.16 459
8131.02 429
8131.87 432
8132.72 472
8133.57 462
8134.42 431
8135.27 441
8136.12 444
8136.97 443
8137.83 513
8138.68 476
8139.53 469
8140.38 480
8141.23 494
8142.08 509
8142.93 482
8143.79 453
8144.64 494
8145.49 459
8146.34 433
8147.19 470
8148.05 439
8148.90 470
8149.75 457
8150.60 455
8151.45 481
8152.31 503
8153.16 523
8154.01 531
8154.86 475
8155.71 579
8156.57 529
8157.42 527
8158.27 560
8159.12 521
8159.98 537
8160.83 483
8161.68 462
8162.54 480
8163.39 428
8164.24 422
8165.09 433
8165.95 497
8166.80 472
8167.65 474
8168.51 496
8169.36 529
8170.21 450
8171.06 475
8171.92 516
8172.77 495
8173.62 541
8174.48 507
8175.33 479
8176.18 486
8177.04 508
8177.89 486
8178.74 461
8179.60 457
8180.45 397
8181.31 441
8182.16 437
8183.01 457
8183.87 455
8184.72 411
8185.57 447
8186.43 401
8187.28 435
8188.14 433
8188.99 457
8189.84 423
8190.70 448
8191.55 434
8192.41 382
8193.26 451
8194.12 534
8194.97 443
8195.83 443
8196.68 435
8197.53 439
8198.39 392
8199.24 374
8200.10 460
8200.95 469
8201.81 451
8202.66 411
8203.52 414
8204.37 423
8205.23 450
8206.08 429
8206.94 451
8207.79 407
8208.65 405
8209.50 408
8210.36 426
8211.21 408
8212.07 448
8212.92 471
8213.78 465
8214.63 427
8215.49 469
8216.34 446
8217.20 415
8218.06 427
8218.91 436
8219.77 383
8220.62 409
8221.48 475
8222.33 506
8223.19 449
8224.05 461
8224.90 490
8225.76 475
8226.61 492
8227.47 433
8228.33 435
8229.18 493
8230.04 488
8230.90 427
8231.75 399
8232.61 405
8233.46 420
8234.32 475
8235.18 463
8236.03 394
8236.89 342
8237.75 424
8238.60 461
8239.46 407
8240.32 392
8241.17 410
8242.03 395
8242.89 379
8243.74 414
8244.60 390
8245.46 428
8246.32 382
8247.17 468
8248.03 509
8248.89 385
8249.74 434
8250.60 449
8251.46 429
8252.32 399
8253.17 383
8254.03 421
8254.89 409
8255.75 389
8256.60 428
8257.46 406
8258.32 410
8259.18 452
8260.04 443
8260.89 401
8261.75 401
8262.61 390
8263.47 461
8264.32 392
8265.18 436
8266.04 400
8266.90 393
8267.76 401
8268.62 388
8269.47 365
8270.33 350
8271.19 365
8272.05 365
8272.91 428
8273.77 424
8274.62 461
8275.48 415
8276.34 424
8277.20 414
8278.06 382
8278.92 411
8279.78 405
8280.64 414
8281.49 401
8282.35 393
8283.21 456
8284.07 440
8284.93 433
8285.79 418
8286.65 437
8287.51 507
8288.37 483
8289.23 472
8290.09 506
8290.95 443
8291.80 455
8292.66 472
8293.52 512
8294.38 536
8295.24 474
8296.10 458
8296.96 496
8297.82 482
8298.68 505
8299.54 496
8300.40 514
8301.26 509
8302.12 486
8302.98 454
8303.84 474
8304.70 549
8305.56 512
8306.42 518
8307.28 495
8308.14 533
8309.00 514
8309.86 503
8310.72 464
8311.58 443
8312.44 417
8313.31 462
8314.17 424
8315.03 495
8315.89 459
8316.75 510
8317.61 469
8318.47 487
8319.33 446
8320.19 460
8321.05 467
8321.91 449
8322.77 411
8323.64 436
8324.50 452
8325.36 456
8326.22 452
8327.08 407
8327.94 405
8328.80 427
8329.66 381
8330.53 400
8331.39 388
8332.25 456
8333.11 468
8333.97 455
8334.83 483
8335.70 432
8336.56 400
8337.42 448
8338.28 505
8339.14 453
8340.00 395
8340.87 442
8341.73 463
8342.59 438
8343.45 393
8344.32 471
8345.18 489
8346.04 472
8346.90 457
8347.76 480
8348.63 534
8349.49 492
8350.35 473
8351.21 444
8352.08 444
8352.94 438
8353.80 466
8354.66 429
8355.53 431
8356.39 448
8357.25 499
8358.12 457
8358.98 431
8359.84 426
8360.71 458
8361.57 482
8362.43 462
8363.29 509
8364.16 446
8365.02 459
8365.88 481
8366.75 479
8367.61 469
8368.47 418
8369.34 484
8370.20 449
8371.06 455
8371.93 472
8372.79 475
8373.66 515
8374.52 545
8375.38 511
8376.25 467
8377.11 513
8377.97 465
8378.84 446
8379.70 408
8380.57 465
8381.43 509
8382.30 496
8383.16 454
8384.02 466
8384.89 442
8385.75 465
8386.62 441
8387.48 438
8388.35 476
8389.21 469
8390.07 451
8390.94 437
8391.80 451
8392.67 486
8393.53 497
8394.40 520
8395.26 494
8396.13 476
8396.99 523
8397.86 453
8398.72 455
8399.59 450
8400.45 563
8401.32 507
8402.18 512
8403.05 521
8403.91 516
8404.78 534
8405.64 518
8406.51 511
8407.37 446
8408.24 467
8409.11 477
8409.97 455
8410.84 558
8411.70 544
8412.57 567
8413.43 518
8414.30 491
8415.17 500
8416.03 549
8416.90 573
8417.76 523
8418.63 536
8419.50 533
8420.36 541
8421.23 546
8422.09 577
8422.96 539
8423.83 489
8424.69 575
8425.56 572
8426.43 595
8427.29 581
8428.16 562
8429.02 645
8429.89 572
8430.76 649
8431.62 676
8432.49 653
8433.36 673
8434.23 640
8435.09 605
8435.96 618
8436.83 585
8437.69 684
8438.56 675
8439.43 726
8440.29 707
8441.16 772
8442.03 765
8442.90 858
8443.76 859
8444.63 919
8445.50 938
8446.37 936
8447.23 968
8448.10 866
8448.97 872
8449.84 808
8450.70 785
8451.57 888
8452.44 871
8453.31 898
8454.17 974
8455.04 1074
8455.91 1229
8456.78 1352
8457.65 1442
8458.51 1589
8459.38 1562
8460.25 1503
8461.12 1435
8461.99 1321
8462.86 1275
8463.72 1117
8464.59 1066
8465.46 999
8466.33 941
8467.20 1024
8468.07 1101
8468.93 1428
8469.80 1649
8470.67 2046
8471.54 2296
8472.41 2436
8473.28 2447
8474.15 2235
8475.02 2036
8475.89 1708
8476.75 1592
8477.62 1349
8478.49 1206
8479.36 1067
8480.23 928
8481.10 850
8481.97 780
8482.84 733
8483.71 760
8484.58 725
8485.45 730
8486.32 766
8487.19 796
8488.06 782
8488.92 775
8489.79 705
8490.66 680
8491.53 687
8492.40 683
8493.27 663
8494.14 714
8495.01 712
8495.88 776
8496.75 746
8497.62 710
8498.49 785
8499.36 746
8500.23 736
8501.10 717
8501.97 674
8502.85 670
8503.72 692
8504.59 709
8505.46 701
8506.33 718
8507.20 722
8508.07 705
8508.94 773
8509.81 747
8510.68 753
8511.55 836
8512.42 772
8513.29 771
8514.16 746
8515.03 753
8515.91 679
8516.78 659
8517.65 633
8518.52 639
8519.39 644
8520.26 634
8521.13 672
8522.00 592
8522.88 690
8523.75 630
8524.62 560
8525.49 653
8526.36 604
8527.23 583
8528.10 607
8528.98 699
8529.85 636
8530.72 673
8531.59 736
8532.46 736
8533.34 741
8534.21 680
8535.08 701
8535.95 727
8536.82 763
8537.70 778
8538.57 757
8539.44 728
8540.31 694
8541.18 681
8542.06 684
8542.93 681
8543.80 653
8544.67 651
8545.55 638
8546.42 723
8547.29 695
8548.17 716
8549.04 749
8549.91 741
8550.78 764
8551.66 689
8552.53 674
8553.40 689
8554.28 682
8555.15 716
8556.02 760
8556.89 825
8557.77 765
8558.64 718
8559.51 623
8560.39 652
8561.26 681
8562.13 611
8563.01 608
8563.88 584
8564.75 538
8565.63 625
8566.50 591
8567.38 584
8568.25 571
8569.12 522
8570.00 604
8570.87 600
8571.74 579
8572.62 561
8573.49 606
8574.37 618
8575.24 618
8576.11 584
8576.99 569
8577.86 571
8578.74 549
8579.61 574
8580.49 565
8581.36 496
8582.23 526
8583.11 499
8583.98 538
8584.86 508
8585.73 459
8586.61 555
8587.48 528
8588.36 521
8589.23 512
8590.11 585
8590.98 510
8591.86 544
8592.73 552
8593.61 608
8594.48 516
8595.36 510
8596.23 548
8597.11 565
8597.98 541
8598.86 492
8599.73 517
8600.61 516
8601.48 598
8602.36 562
8603.23 507
8604.11 542
8604.99 527
8605.86 518
8606.74 522
8607.61 520
8608.49 550
8609.36 546
8610.24 563
8611.12 584
8611.99 508
8612.87 552
8613.74 580
8614.62 560
8615.50 517
8616.37 547
8617.25 563
8618.12 591
8619.00 512
8619.88 570
8620.75 555
8621.63 580
8622.51 595
8623.38 617
8624.26 644
8625.14 628
8626.01 614
8626.89 638
8627.77 613
8628.64 625
8629.52 618
8630.40 573
8631.27 604
8632.15 605
8633.03 611
8633.90 589
8634.78 545
8635.66 618
8636.54 665
8637.41 681
8638.29 638
8639.17 602
8640.05 668
8640.92 593
8641.80 640
8642.68 651
8643.55 712
8644.43 644
8645.31 686
8646.19 694
8647.07 671
8647.94 695
8648.82 664
8649.70 684
8650.58 707
8651.45 704
8652.33 648
8653.21 714
8654.09 726
8654.97 674
8655.85 753
8656.72 660
8657.60 724
8658.48 730
8659.36 737
8660.24 732
8661.12 751
8661.99 768
8662.87 730
8663.75 778
8664.63 770
8665.51 751
8666.39 784
8667.27 753
8668.14 789
8669.02 789
8669.90 794
8670.78 846
8671.66 929
8672.54 997
8673.42 1144
8674.30 1292
8675.18 1344
8676.06 1542
8676.94 1560
8677.81 1588
8678.69 1509
8679.57 1468
8680.45 1306
8681.33 1187
8682.21 1166
8683.09 1000
8683.97 931
8684.85 905
8685.73 940
8686.61 878
8687.49 920
8688.37 864
8689.25 909
8690.13 1052
8691.01 1099
8691.89 1289
8692.77 1608
8693.65 1826
8694.53 1889
8695.41 2023
8696.29 1867
8697.17 1808
8698.05 1589
8698.93 1351
8699.81 1248
8700.69 1079
8701.57 862
8702.45 864
8703.33 787
8704.21 755
8705.09 719
8705.98 649
8706.86 651
8707.74 602
8708.62 699
8709.50 690
8710.38 645
8711.26 646
8712.14 678
8713.02 610
8713.90 657
8714.79 630
8715.67 644
8716.55 619
8717.43 605
8718.31 617
8719.19 634
8720.07 589
8720.95 537
8721.84 613
8722.72 687
8723.60 641
8724.48 561
8725.36 602
8726.24 626
8727.13 663
8728.01 635
8728.89 620
8729.77 649
8730.65 664
8731.54 671
8732.42 668
8733.30 670
8734.18 729
8735.06 702
8735.95 609
8736.83 675
8737.71 662
8738.59 626
8739.48 618
8740.36 599
8741.24 547
8742.12 603
8743.01 593
8743.89 640
8744.77 523
8745.65 590
8746.54 609
8747.42 558
8748.30 591
8749.19 600
8750.07 544
8750.95 564
8751.83 563
8752.72 590
8753.60 608
8754.48 648
8755.37 537
8756.25 586
8757.13 589
8758.02 535
8758.90 615
8759.78 598
8760.67 576
8761.55 613
8762.43 599
8763.32 597
8764.20 509
8765.09 553
8765.97 569
8766.85 566
8767.74 510
8768.62 594
8769.51 617
8770.39 640
8771.27 623
8772.16 640
8773.04 629
8773.93 613
8774.81 630
8775.69 576
8776.58 616
8777.46 558
8778.35 598
8779.23 639
8780.12 577
8781.00 512
8781.89 502
8782.77 544
8783.65 584
8784.54 594
8785.42 507
8786.31 540
8787.19 561
8788.08 527
8788.96 504
8789.85 561
8790.73 570
8791.62 538
8792.50 579
8793.39 572
8794.27 539
8795.16 550
8796.04 566
8796.93 554
8797.82 547
8798.70 558
8799.59 517
8800.47 519
8801.36 597
8802.24 527
8803.13 494
8804.01 539
8804.90 532
8805.79 511
8806.67 503
8807.56 538
8808.44 566
8809.33 536
8810.22 538
8811.10 563
8811.99 561
8812.87 534
8813.76 478
8814.65 525
8815.53 499
8816.42 542
8817.30 498
8818.19 492
8819.08 494
8819.96 570
8820.85 542
8821.74 530
8822.62 526
8823.51 549
8824.40 522
8825.28 490
8826.17 462
8827.06 483
8827.94 484
8828.83 488
8829.72 542
8830.61 457
8831.49 486
8832.38 460
8833.27 436
8834.15 445
8835.04 436
8835.93 464
8836.82 504
8837.70 470
8838.59 455
8839.48 408
8840.37 436
8841.25 458
8842.14 434
8843.03 479
8843.92 458
8844.80 471
8845.69 436
8846.58 468
8847.47 474
8848.36 502
8849.24 445
8850.13 446
8851.02 432
8851.91 428
8852.80 437
8853.68 427
8854.57 446
8855.46 435
8856.35 421
8857.24 420
8858.13 386
8859.01 370
8859.90 428
8860.79 426
8861.68 438
8862.57 438
8863.46 451
8864.35 429
8865.23 415
8866.12 454
8867.01 441
8867.90 429
8868.79 382
8869.68 428
8870.57 429
8871.46 363
8872.35 390
8873.24 413
8874.12 422
8875.01 395
8875.90 369
8876.79 398
8877.68 382
8878.57 439
8879.46 366
8880.35 368
8881.24 360
8882.13 372
8883.02 394
8883.91 365
8884.80 358
8885.69 353
8886.58 429
8887.47 408
8888.36 377
8889.25 356
8890.14 400
8891.03 393
8891.92 362
8892.81 395
8893.70 413
8894.59 387
8895.48 432
8896.37 326
8897.26 353
8898.15 358
8899.04 394
8899.93 376
8900.82 348
8901.71 347
8902.60 344
8903.49 389
8904.38 396
8905.28 385
8906.17 387
8907.06 365
8907.95 384
8908.84 381
8909.73 345
8910.62 315
8911.51 353
8912.40 407
8913.29 409
8914.19 388
8915.08 348
8915.97 337
8916.86 307
8917.75 304
8918.64 333
8919.53 373
8920.43 345
8921.32 365
8922.21 387
8923.10 380
8923.99 340
8924.88 391
8925.78 339
8926.67 285
8927.56 303
8928.45 379
8929.34 383
8930.24 360
8931.13 396
8932.02 384
8932.91 385
8933.80 368
8934.70 377
8935.59 341
8936.48 328
8937.37 333
8938.27 358
8939.16 343
8940.05 304
8940.94 323
8941.84 377
8942.73 361
8943.62 371
8944.51 344
8945.41 375
8946.30 343
8947.19 342
8948.09 324
8948.98 331
8949.87 323
8950.77 322
8951.66 376
8952.55 343
8953.44 358
8954.34 310
8955.23 366
8956.12 296
8957.02 298
8957.91 366
8958.80 331
8959.70 360
8960.59 344
8961.49 323
8962.38 394
8963.27 357
8964.17 355
8965.06 340
8965.95 403
8966.85 394
8967.74 403
8968.64 314
8969.53 333
8970.42 362
8971.32 317
8972.21 338
8973.11 396
8974.00 342
8974.90 356
8975.79 351
8976.68 354
8977.58 328
8978.47 364
8979.37 360
8980.26 362
8981.16 326
8982.05 336
8982.95 350
8983.84 382
8984.74 329
8985.63 327
8986.52 327
8987.42 332
8988.31 349
8989.21 344
8990.10 315
8991.00 344
8991.89 323
8992.79 314
8993.69 320
8994.58 308
8995.48 297
8996.37 307
8997.27 299
8998.16 315
8999.06 318
8999.95 326
9000.85 301
9001.74 300
9002.64 286
9003.54 266
9004.43 293
9005.33 292
9006.22 316
9007.12 297
9008.01 335
9008.91 386
9009.81 305
9010.70 297
9011.60 304
9012.50 300
9013.39 293
9014.29 290
9015.18 325
9016.08 345
9016.98 316
9017.87 311
9018.77 332
9019.67 339
9020.56 309
9021.46 308
9022.36 383
9023.25 353
9024.15 318
9025.05 308
9025.94 317
9026.84 295
9027.74 302
9028.63 295
9029.53 311
9030.43 243
9031.32 279
9032.22 296
9033.12 363
9034.02 348
9034.91 321
9035.81 326
9036.71 295
9037.61 322
9038.50 313
9039.40 303
9040.30 293
9041.20 324
9042.09 316
9042.99 356
9043.89 316
9044.79 318
9045.68 340
9046.58 333
9047.48 303
9048.38 288
9049.28 321
9050.17 340
9051.07 331
9051.97 334
9052.87 310
9053.77 321
9054.66 318
9055.56 303
9056.46 288
9057.36 290
9058.26 329
9059.16 310
9060.06 283
9060.95 297
9061.85 332
9062.75 346
9063.65 322
9064.55 321
9065.45 295
9066.35 343
9067.25 330
9068.14 377
9069.04 325
9069.94 346
9070.84 330
9071.74 329
9072.64 307
9073.54 266
9074.44 305
9075.34 326
9076.24 309
9077.14 286
9078.04 335
9078.93 309
9079.83 336
9080.73 334
9081.63 311
9082.53 311
9083.43 294
9084.33 315
9085.23 330
9086.13 362
9087.03 338
9087.93 322
9088.83 314
9089.73 310
9090.63 323
9091.53 292
9092.43 383
9093.33 418
9094.23 380
9095.13 359
9096.03 321
9096.93 325
9097.83 322
9098.73 303
9099.63 303
9100.54 301
9101.44 273
9102.34 334
9103.24 354
9104.14 288
9105.04 309
9105.94 348
9106.84 328
9107.74 301
9108.64 298
9109.54 315
9110.44 277
9111.35 329
9112.25 327
9113.15 285
9114.05 293
9114.95 300
9115.85 299
9116.75 294
9117.65 301
9118.56 312
9119.46 305
9120.36 295
9121.26 303
9122.16 319
9123.06 381
9123.97 308
9124.87 270
9125.77 291
9126.67 305
9127.57 305
9128.47 309
9129.38 318
9130.28 305
9131.18 274
9132.08 287
9132.98 261
9133.89 294
9134.79 235
9135.69 275
9136.59 300
9137.50 302
9138.40 287
9139.30 334
9140.20 306
9141.11 321
9142.01 315
9142.91 271
9143.81 301
9144.72 296
9145.62 320
9146.52 307
9147.42 280
9148.33 287
9149.23 358
9150.13 314
9151.04 266
9151.94 288
9152.84 324
9153.75 277
9154.65 289
9155.55 280
9156.46 302
9157.36 308
9158.26 314
9159.17 292
9160.07 282
9160.97 287
9161.88 336
9162.78 325
9163.68 308
9164.59 326
9165.49 344
9166.40 321
9167.30 298
9168.20 329
9169.11 257
9170.01 275
9170.92 330
9171.82 287
9172.72 279
9173.63 268
9174.53 301
9175.44 298
9176.34 284
9177.24 287
9178.15 261
9179.05 280
9179.96 329
9180.86 372
9181.77 344
9182.67 291
9183.58 314
9184.48 298
9185.39 290
9186.29 301
9187.20 322
9188.10 292
9189.01 308
9189.91 324
9190.82 300
9191.72 255
9192.63 296
9193.53 371
9194.44 305
9195.34 328
9196.25 349
9197.15 326
9198.06 299
9198.96 294
9199.87 302
9200.77 359
9201.68 329
9202.58 342
9203.49 331
9204.40 322
9205.30 306
9206.21 334
9207.11 347
9208.02 325
9208.92 325
9209.83 287
9210.74 292
9211.64 311
9212.55 330
9213.45 301
9214.36 333
9215.27 333
9216.17 351
9217.08 332
9217.99 328
9218.89 336
9219.80 381
9220.71 342
9221.61 314
9222.52 341
9223.43 305
9224.33 352
9225.24 345
9226.15 352
9227.05 317
9227.96 333
9228.87 307
9229.77 336
9230.68 304
9231.59 276
9232.49 281
9233.40 347
9234.31 301
9235.22 283
9236.12 288
9237.03 331
9237.94 303
9238.84 300
9239.75 329
9240.66 320
9241.57 312
9242.47 317
9243.38 297
9244.29 297
9245.20 335
9246.11 284
9247.01 296
9247.92 307
9248.83 273
9249.74 293
9250.64 273
9251.55 292
9252.46 327
9253.37 292
9254.28 314
9255.19 284
9256.09 322
9257.00 326
9257.91 363
9258.82 315
9259.73 293
9260.64 274
9261.54 319
9262.45 309
9263.36 275
9264.27 323
9265.18 300
9266.09 340
9267.00 326
9267.90 299
9268.81 267
9269.72 286
9270.63 323
9271.54 299
9272.45 278
9273.36 320
9274.27 328
9275.18 306
9276.09 282
9277.00 288
9277.90 300
9278.81 313
9279.72 325
9280.63 313
9281.54 307
9282.45 284
9283.36 318
9284.27 365
9285.18 353
9286.09 295
9287.00 272
9287.91 328
9288.82 319
9289.73 270
9290.64 284
9291.55 314
9292.46 272
9293.37 305
9294.28 307
9295.19 322
9296.10 349
9297.01 299
9297.92 295
9298.83 305
9299.74 296
9300.65 300
9301.56 311
9302.47 322
9303.38 308
9304.29 359
9305.20 341
9306.12 309
9307.03 321
9307.94 359
9308.85 357
9309.76 391
9310.67 391
9311.58 357
9312.49 358
9313.40 379
9314.31 359
9315.22 343
9316.14 367
9317.05 344
9317.96 316
9318.87 294
9319.78 302
9320.69 293
9321.60 351
9322.52 301
9323.43 335
9324.34 320
9325.25 311
9326.16 334
9327.07 314
9327.99 327
9328.90 366
9329.81 285
9330.72 277
9331.63 333
9332.54 307
9333.46 289
9334.37 286
9335.28 316
9336.19 274
9337.11 274
9338.02 268
9338.93 270
9339.84 298
9340.75 309
9341.67 302
9342.58 301
9343.49 289
9344.40 267
9345.32 303
9346.23 327
9347.14 358
9348.06 354
9348.97 282
9349.88 290
9350.79 327
9351.71 312
9352.62 340
9353.53 283
9354.45 316
9355.36 320
9356.27 322
9357.19 314
9358.10 290
9359.01 338
9359.93 263
9360.84 273
9361.75 276
9362.67 285
9363.58 236
9364.49 276
9365.41 329
9366.32 321
9367.23 300
9368.15 264
9369.06 306
9369.97 321
9370.89 324
9371.80 319
9372.72 326
9373.63 341
9374.54 315
9375.46 298
9376.37 304
9377.29 319
9378.20 312
9379.12 314
9380.03 313
9380.94 284
9381.86 303
9382.77 352
9383.69 340
9384.60 322
9385.52 305
9386.43 340
9387.35 340
9388.26 293
9389.18 318
9390.09 359
9391.01 331
9391.92 329
9392.84 325
9393.75 314
9394.67 332
9395.58 325
9396.50 351
9397.41 386
9398.33 347
9399.24 342
9400.16 336
9401.07 302
9401.99 325
9402.90 327
9403.82 330
9404.73 334
9405.65 357
9406.56 342
9407.48 315
9408.40 318
9409.31 302
9410.23 329
9411.14 291
9412.06 292
9412.98 283
9413.89 309
9414.81 298
9415.72 293
9416.64 316
9417.56 294
9418.47 311
9419.39 303
9420.30 286
9421.22 331
9422.14 317
9423.05 312
9423.97 311
9424.89 327
9425.80 338
9426.72 300
9427.64 337
9428.55 325
9429.47 301
9430.39 300
9431.30 370
9432.22 351
9433.14 300
9434.05 291
9434.97 289
9435.89 322
9436.80 353
9437.72 365
9438.64 313
9439.56 326
9440.47 323
9441.39 353
9442.31 340
9443.23 336
9444.14 327
9445.06 354
9445.98 359
9446.90 299
9447.81 303
9448.73 291
9449.65 294
9450.57 361
9451.48 319
9452.40 328
9453.32 357
9454.24 383
9455.16 384
9456.07 402
9456.99 382
9457.91 412
9458.83 402
9459.75 356
9460.66 359
9461.58 352
9462.50 414
9463.42 364
9464.34 324
9465.26 329
9466.18 377
9467.09 326
9468.01 314
9468.93 316
9469.85 345
9470.77 369
9471.69 361
9472.61 369
9473.53 345
9474.44 311
9475.36 329
9476.28 346
9477.20 345
9478.12 293
9479.04 358
9479.96 396
9480.88 339
9481.80 362
9482.72 343
9483.64 329
9484.56 347
9485.47 380
9486.39 351
9487.31 344
9488.23 399
9489.15 410
9490.07 349
9490.99 352
9491.91 387
9492.83 388
9493.75 348
9494.67 373
9495.59 317
9496.51 318
9497.43 302
9498.35 329
9499.27 349
9500.19 369
9501.11 348
9502.03 380
9502.95 367
9503.87 380
9504.79 358
9505.71 367
9506.63 399
9507.56 373
9508.48 391
9509.40 352
9510.32 385
9511.24 353
9512.16 342
9513.08 362
9514.00 367
9514.92 376
9515.84 405
9516.76 444
9517.68 366
9518.61 362
9519.53 373
9520.45 422
9521.37 416
9522.29 386
9523.21 396
9524.13 377
9525.05 367
9525.98 373
9526.90 385
9527.82 347
9528.74 375
9529.66 429
9530.58 414
9531.50 437
9532.43 532
9533.35 617
9534.27 641
9535.19 670
9536.11 631
9537.04 590
9537.96 611
9538.88 614
9539.80 537
9540.72 517
9541.65 480
9542.57 459
9543.49 424
9544.41 409
9545.34 432
9546.26 442
9547.18 463
9548.10 423
9549.03 401
9549.95 406
9550.87 439
9551.79 408
9552.72 394
9553.64 415
9554.56 399
9555.48 410
9556.41 431
9557.33 434
9558.25 435
9559.18 417
9560.10 399
9561.02 506
9561.95 528
9562.87 476
9563.79 453
9564.72 428
9565.64 407
9566.56 400
9567.49 395
9568.41 406
9569.33 404
9570.26 428
9571.18 398
9572.10 394
9573.03 444
9573.95 394
9574.88 389
9575.80 378
9576.72 398
9577.65 395
9578.57 409
9579.49 381
9580.42 384
9581.34 375
9582.27 425
9583.19 423
9584.12 405
9585.04 415
9585.96 372
9586.89 390
9587.81 408
9588.74 379
9589.66 387
9590.59 403
9591.51 419
9592.44 405
9593.36 457
9594.29 437
9595.21 417
9596.14 374
9597.06 394
9597.98 376
9598.91 404
9599.83 373
9600.76 375
9601.68 423
9602.61 446
9603.54 471
9604.46 443
9605.39 466
9606.31 467
9607.24 416
9608.16 368
9609.09 415
9610.01 403
9610.94 435
9611.86 410
9612.79 411
9613.72 431
9614.64 433
9615.57 461
9616.49 393
9617.42 380
9618.34 407
9619.27 489
9620.20 446
9621.12 459
9622.05 464
9622.97 448
9623.90 442
9624.83 432
9625.75 438
9626.68 409
9627.61 442
9628.53 446
9629.46 456
9630.39 402
9631.31 484
9632.24 441
9633.16 451
9634.09 454
9635.02 493
9635.95 530
9636.87 529
9637.80 544
9638.73 476
9639.65 502
9640.58 501
9641.51 497
9642.43 499
9643.36 469
9644.29 538
9645.22 538
9646.14 548
9647.07 587
9648.00 642
9648.92 634
9649.85 608
9650.78 608
9651.71 705
9652.63 650
9653.56 671
9654.49 627
9655.42 564
9656.34 546
9657.27 594
9658.20 599
9659.13 566
9660.06 528
9660.98 532
9661.91 523
9662.84 521
9663.77 549
9664.70 530
9665.62 543
9666.55 529
9667.48 525
9668.41 520
9669.34 559
9670.27 563
9671.19 570
9672.12 572
9673.05 589
9673.98 576
9674.91 575
9675.84 615
9676.77 593
9677.70 578
9678.62 634
9679.55 672
9680.48 573
9681.41 611
9682.34 607
9683.27 648
9684.20 665
9685.13 658
9686.06 660
9686.99 691
9687.91 630
9688.84 662
9689.77 656
9690.70 695
9691.63 677
9692.56 711
9693.49 682
9694.42 644
9695.35 705
9696.28 684
9697.21 671
9698.14 836
9699.07 713
9700.00 713
9700.93 722
9701.86 721
9702.79 699
9703.72 720
9704.65 682
9705.58 671
9706.51 671
9707.44 626
9708.37 609
9709.30 694
9710.23 729
9711.16 728
9712.09 690
9713.02 779
9713.95 764
9714.88 772
9715.81 836
9716.74 865
9717.67 821
9718.61 842
9719.54 810
9720.47 771
9721.40 773
9722.33 733
9723.26 703
9724.19 685
9725.12 692
9726.05 678
9726.98 656
9727.92 608
9728.85 646
9729.78 606
9730.71 615
9731.64 660
9732.57 672
9733.50 731
9734.43 695
9735.37 631
9736.30 663
9737.23 648
9738.16 686
9739.09 679
9740.02 620
9740.96 642
9741.89 640
9742.82 601
9743.75 608
9744.68 551
9745.62 547
9746.55 560
9747.48 526
9748.41 530
9749.34 559
9750.28 571
9751.21 503
9752.14 510
9753.07 547
9754.01 502
9754.94 524
9755.87 505
9756.80 518
9757.74 554
9758.67 512
9759.60 541
9760.53 508
9761.47 508
9762.40 502
9763.33 510
9764.27 581
9765.20 561
9766.13 496
9767.07 518
9768.00 558
9768.93 492
9769.86 487
9770.80 534
9771.73 480
9772.66 520
9773.60 516
9774.53 525
9775.47 561
9776.40 475
9777.33 552
9778.27 585
9779.20 588
9780.13 594
9781.07 570
9782.00 628
9782.93 549
9783.87 561
9784.80 567
9785.74 559
9786.67 557
9787.60 540
9788.54 558
9789.47 525
9790.41 531
9791.34 493
9792.28 528
9793.21 513
9794.14 470
9795.08 450
9796.01 452
9796.95 496
9797.88 526
9798.82 482
9799.75 508
9800.69 530
9801.62 522
9802.56 496
9803.49 505
9804.42 465
9805.36 461
9806.29 491
9807.23 463
9808.16 431
9809.10 447
9810.03 492
9810.97 477
9811.91 493
9812.84 456
9813.78 435
9814.71 449
9815.65 430
9816.58 442
9817.52 413
9818.45 421
9819.39 405
9820.32 432
9821.26 444
9822.20 423
9823.13 518
9824.07 479
9825.00 419
9825.94 465
9826.87 425
9827.81 406
9828.75 411
9829.68 424
9830.62 446
9831.55 437
9832.49 428
9833.43 397
9834.36 383
9835.30 441
9836.24 449
9837.17 443
9838.11 441
9839.05 486
9839.98 430
9840.92 454
9841.86 405
9842.79 413
9843.73 486
9844.67 471
9845.60 440
9846.54 446
9847.48 423
9848.41 477
9849.35 473
9850.29 436
9851.22 460
9852.16 429
9853.10 504
9854.04 446
9854.97 469
9855.91 476
9856.85 461
9857.79 490
9858.72 499
9859.66 535
9860.60 500
9861.54 567
9862.47 520
9863.41 510
9864.35 476
9865.29 486
9866.22 488
9867.16 469
9868.10 442
9869.04 455
9869.98 428
9870.91 418
9871.85 450
9872.79 407
9873.73 390
9874.67 433
9875.60 435
9876.54 426
9877.48 405
9878.42 389
9879.36 423
9880.30 396
9881.24 418
9882.17 446
9883.11 408
9884.05 366
9884.99 391
9885.93 405
9886.87 474
9887.81 383
9888.74 387
9889.68 406
9890.62 369
9891.56 362
9892.50 375
9893.44 399
9894.38 397
9895.32 358
9896.26 335
9897.20 340
9898.14 373
9899.08 355
9900.01 316
9900.95 368
9901.89 349
9902.83 365
9903.77 386
9904.71 372
9905.65 367
9906.59 344
9907.53 419
9908.47 378
9909.41 407
9910.35 349
9911.29 362
9912.23 422
9913.17 343
9914.11 367
9915.05 394
9915.99 369
9916.93 376
9917.87 381
9918.81 391
9919.75 375
9920.69 360
9921.63 414
9922.57 378
9923.51 427
9924.46 397
9925.40 437
9926.34 485
9927.28 544
9928.22 547
9929.16 571
9930.10 550
9931.04 552
9931.98 552
9932.92 584
9933.86 568
9934.80 500
9935.75 504
9936.69 459
9937.63 457
9938.57 445
9939.51 365
9940.45 414
9941.39 402
9942.34 425
9943.28 371
9944.22 363
9945.16 381
9946.10 350
9947.04 356
9947.98 361
9948.93 377
9949.87 387
9950.81 415
9951.75 375
9952.69 364
9953.64 384
9954.58 389
9955.52 363
9956.46 401
9957.40 405
9958.35 347
9959.29 350
9960.23 396
9961.17 380
9962.12 361
9963.06 373
9964.00 377
9964.94 406
9965.89 385
9966.83 411
9967.77 375
9968.71 363
9969.66 435
9970.60 419
9971.54 395
9972.48 322
9973.43 354
9974.37 374
9975.31 355
9976.26 386
9977.20 367
9978.14 360
9979.09 410
9980.03 381
9980.97 387
9981.92 333
9982.86 318
9983.80 348
9984.75 380
9985.69 372
9986.63 348
9987.58 319
9988.52 353
9989.46 328
9990.41 316
9991.35 329
9992.30 345
9993.24 355
9994.18 320
9995.13 334
9996.07 360
9997.01 345
9997.96 327
9998.90 332
9999.85 323
10000.79 310
10001.74 316
10002.68 346
10003.62 301
10004.57 372
10005.51 401
10006.46 373
10007.40 366
10008.35 355
10009.29 369
10010.24 357
10011.18 362
10012.13 307
10013.07 353
10014.01 362
10014.96 311
10015.90 321
10016.85 345
10017.79 334
10018.74 361
10019.68 359
10020.63 320
10021.58 312
10022.52 332
10023.47 284
10024.41 262
10025.36 326
10026.30 335
10027.25 372
10028.19 315
10029.14 318
10030.08 331
10031.03 307
10031.98 326
10032.92 313
10033.87 313
10034.81 318
10035.76 319
10036.70 373
10037.65 330
10038.60 266
10039.54 295
10040.49 281
10041.43 282
10042.38 303
10043.33 269
10044.27 302
10045.22 312
10046.17 296
10047.11 314
10048.06 278
10049.01 291
10049.95 333
10050.90 290
10051.84 318
10052.79 302
10053.74 314
10054.69 302
10055.63 337
10056.58 341
10057.53 293
10058.47 286
10059.42 303
10060.37 297
10061.31 308
10062.26 284
10063.21 289
10064.16 301
10065.10 288
10066.05 322
10067.00 307
10067.94 303
10068.89 307
10069.84 257
10070.79 298
10071.73 313
10072.68 281
10073.63 271
10074.58 297
10075.53 301
10076.47 310
10077.42 282
10078.37 276
10079.32 306
10080.26 301
10081.21 290
10082.16 307
10083.11 284
10084.06 299
10085.01 333
10085.95 318
10086.90 239
10087.85 260
10088.80 268
10089.75 281
10090.70 263
10091.64 272
10092.59 306
10093.54 286
10094.49 319
10095.44 292
10096.39 272
10097.34 254
10098.28 339
10099.23 326
10100.18 298
10101.13 302
10102.08 301
10103.03 294
10103.98 306
10104.93 310
10105.88 303
10106.83 282
10107.78 276
10108.72 345
10109.67 281
10110.62 252
10111.57 285
10112.52 333
10113.47 281
10114.42 261
10115.37 295
10116.32 327
10117.27 330
10118.22 304
10119.17 273
10120.12 323
10121.07 352
10122.02 271
10122.97 313
10123.92 269
10124.87 354
10125.82 287
10126.77 254
10127.72 283
10128.67 270
10129.62 292
10130.57 275
10131.52 286
10132.47 275
10133.42 279
10134.37 270
10135.32 301
10136.27 283
10137.22 281
10138.18 333
10139.13 318
10140.08 284
10141.03 267
10141.98 267
10142.93 277
10143.88 263
10144.83 284
10145.78 266
10146.73 289
10147.68 295
10148.64 291
10149.59 297
10150.54 266
10151.49 273
10152.44 313
10153.39 284
10154.34 308
10155.30 322
10156.25 343
10157.20 315
10158.15 334
10159.10 305
10160.05 337
10161.01 310
10161.96 283
10162.91 346
10163.86 315
10164.81 312
10165.76 326
10166.72 301
10167.67 360
10168.62 295
10169.57 318
10170.53 303
10171.48 333
10172.43 303
10173.38 317
10174.33 355
10175.29 349
10176.24 413
10177.19 403
10178.14 297
10179.10 325
10180.05 373
10181.00 307
10181.96 321
10182.91 338
10183.86 361
10184.81 338
10185.77 359
10186.72 353
10187.67 388
10188.63 352
10189.58 360
10190.53 376
10191.49 369
10192.44 392
10193.39 401
10194.35 386
10195.30 385
10196.25 373
10197.21 351
10198.16 353
10199.11 333
10200.07 322
10201.02 336
10201.97 344
10202.93 369
10203.88 433
10204.84 432
10205.79 421
10206.74 388
10207.70 428
10208.65 458
10209.60 453
10210.56 394
10211.51 404
10212.47 438
10213.42 377
10214.38 373
10215.33 404
10216.28 382
10217.24 368
10218.19 356
10219.15 347
10220.10 341
10221.06 339
10222.01 368
10222.97 368
10223.92 379
10224.88 384
10225.83 389
10226.79 366
10227.74 298
10228.70 326
10229.65 361
10230.61 339
10231.56 364
10232.52 375
10233.47 358
10234.43 428
10235.38 425
10236.34 389
10237.29 428
10238.25 400
10239.20 409
10240.16 397
10241.11 413
10242.07 368
10243.03 386
10243.98 397
10244.94 414
10245.89 353
10246.85 343
10247.80 373
10248.76 352
10249.72 306
10250.67 304
10251.63 304
10252.58 287
10253.54 278
10254.50 273
10255.45 286
10256.41 340
10257.36 324
10258.32 308
10259.28 289
10260.23 274
10261.19 327
10262.15 299
10263.10 286
10264.06 262
10265.02 261
10265.97 259
10266.93 269
10267.89 319
10268.84 297
10269.80 264
10270.76 334
10271.71 328
10272.67 284
10273.63 269
10274.59 270
10275.54 297
10276.50 342
10277.46 284
10278.41 269
10279.37 305
10280.33 334
10281.29 324
10282.24 317
10283.20 302
10284.16 334
10285.12 270
10286.07 311
10287.03 263
10287.99 258
10288.95 290
10289.91 281
10290.86 290
10291.82 284
10292.78 290
10293.74 321
10294.70 312
10295.65 295
10296.61 268
10297.57 317
10298.53 296
10299.49 349
10300.44 292
10301.40 326
10302.36 307
10303.32 291
10304.28 299
10305.24 285
10306.20 298
10307.15 315
10308.11 402
10309.07 286
10310.03 285
10310.99 320
10311.95 343
10312.91 321
10313.87 299
10314.82 303
10315.78 286
10316.74 286
10317.70 296
10318.66 296
10319.62 309
10320.58 275
10321.54 304
10322.50 277
10323.46 325
10324.42 318
10325.38 313
10326.34 292
10327.29 298
10328.25 271
10329.21 290
10330.17 318
10331.13 350
10332.09 331
10333.05 322
10334.01 302
10334.97 313
10335.93 312
10336.89 342
10337.85 310
10338.81 314
10339.77 270
10340.73 282
10341.69 302
10342.65 282
10343.61 256
10344.57 294
10345.54 277
10346.50 265
10347.46 272
10348.42 256
10349.38 289
10350.34 298
10351.30 270
10352.26 252
10353.22 304
10354.18 257
10355.14 282
10356.10 245
10357.06 259
10358.02 308
10358.99 263
10359.95 262
10360.91 243
10361.87 277
10362.83 299
10363.79 294
10364.75 222
10365.71 268
10366.68 281
10367.64 278
10368.60 270
10369.56 274
10370.52 282
10371.48 287
10372.44 294
10373.41 308
10374.37 296
10375.33 304
10376.29 287
10377.25 262
10378.22 284
10379.18 261
10380.14 259
10381.10 256
10382.06 269
10383.03 265
10383.99 270
10384.95 272
10385.91 286
10386.88 294
10387.84 309
10388.80 257
10389.76 290
10390.72 244
10391.69 260
10392.65 246
10393.61 276
10394.58 293
10395.54 279
10396.50 293
10397.46 278
10398.43 292
10399.39 258
10400.35 248
10401.32 290
10402.28 274
10403.24 268
10404.20 268
10405.17 262
10406.13 288
10407.09 278
10408.06 259
10409.02 304
10409.98 265
10410.95 293
10411.91 274
10412.88 288
10413.84 304
10414.80 276
10415.77 275
10416.73 304
10417.69 355
10418.66 357
10419.62 372
10420.59 406
10421.55 405
10422.51 375
10423.48 392
10424.44 319
10425.41 377
10426.37 332
10427.33 312
10428.30 299
10429.26 287
10430.23 270
10431.19 279
10432.16 292
10433.12 280
10434.08 293
10435.05 291
10436.01 275
10436.98 236
10437.94 269
10438.91 295
10439.87 270
10440.84 279
10441.80 290
10442.77 265
10443.73 276
10444.70 280
10445.66 255
10446.63 263
10447.59 267
10448.56 258
10449.52 298
10450.49 305
10451.45 248
10452.42 281
10453.38 271
10454.35 273
10455.32 283
10456.28 234
10457.25 259
10458.21 290
10459.18 288
10460.14 282
10461.11 239
10462.08 301
10463.04 238
10464.01 231
10464.97 253
10465.94 281
10466.90 321
10467.87 303
10468.84 302
10469.80 256
10470.77 244
10471.74 294
10472.70 278
10473.67 246
10474.63 234
10475.60 240
10476.57 236
10477.53 250
10478.50 225
10479.47 240
10480.43 256
10481.40 238
10482.37 258
10483.33 274
10484.30 286
10485.27 265
10486.24 250
10487.20 225
10488.17 227
10489.14 279
10490.10 282
10491.07 261
10492.04 270
10493.01 269
10493.97 281
10494.94 276
10495.91 249
10496.87 273
10497.84 281
10498.81 260
10499.78 235
10500.74 286
10501.71 302
10502.68 314
10503.65 276
10504.62 264
10505.58 269
10506.55 284
10507.52 258
10508.49 216
10509.46 249
10510.42 278
10511.39 257
10512.36 285
10513.33 254
10514.30 274
10515.26 268
10516.23 265
10517.20 300
10518.17 237
10519.14 270
10520.11 294
10521.08 292
10522.04 266
10523.01 272
10523.98 291
10524.95 270
10525.92 259
10526.89 298
10527.86 276
10528.83 288
10529.79 312
10530.76 283
10531.73 290
10532.70 287
10533.67 321
10534.64 289
10535.61 277
10536.58 269
10537.55 262
10538.52 263
10539.49 272
10540.46 282
10541.43 270
10542.39 272
10543.36 289
10544.33 283
10545.30 251
10546.27 271
10547.24 259
10548.21 255
10549.18 254
10550.15 266
10551.12 265
10552.09 264
10553.06 262
10554.03 277
10555.00 256
10555.97 257
10556.94 303
10557.91 293
10558.88 322
10559.85 299
10560.82 358
10561.80 305
10562.77 346
10563.74 341
10564.71 332
10565.68 346
10566.65 353
10567.62 315
10568.59 296
10569.56 290
10570.53 262
10571.50 279
10572.47 297
10573.44 322
10574.41 273
10575.39 271
10576.36 266
10577.33 274
10578.30 262
10579.27 267
10580.24 296
10581.21 286
10582.18 272
10583.16 220
10584.13 235
10585.10 249
10586.07 269
10587.04 310
10588.01 302
10588.99 289
10589.96 307
10590.93 276
10591.90 262
10592.87 283
10593.84 287
10594.82 338
10595.79 283
10596.76 256
10597.73 275
10598.70 305
10599.68 339
10600.65 274
10601.62 258
10602.59 271
10603.57 260
10604.54 263
10605.51 271
10606.48 255
10607.46 268
10608.43 277
10609.40 261
10610.37 215
10611.35 246
10612.32 275
10613.29 246
10614.27 222
10615.24 232
10616.21 244
10617.18 266
10618.16 231
10619.13 269
10620.10 272
10621.08 284
10622.05 228
10623.02 285
10624.00 284
10624.97 275
10625.94 248
10626.92 273
10627.89 292
10628.86 270
10629.84 282
10630.81 268
10631.78 274
10632.76 283
10633.73 281
10634.71 316
10635.68 295
10636.65 299
10637.63 328
10638.60 302
10639.58 304
10640.55 321
10641.52 339
10642.50 334
10643.47 308
10644.45 358
10645.42 301
10646.39 312
10647.37 262
10648.34 264
10649.32 243
10650.29 252
10651.27 272
10652.24 255
10653.22 267
10654.19 278
10655.17 270
10656.14 304
10657.12 277
10658.09 242
10659.07 272
10660.04 227
10661.01 251
10661.99 243
10662.97 283
10663.94 248
10664.92 272
10665.89 284
10666.87 323
10667.84 289
10668.82 275
10669.79 309
10670.77 303
10671.74 320
10672.72 262
10673.69 257
10674.67 274
10675.65 253
10676.62 250
10677.60 300
10678.57 253
10679.55 312
10680.52 284
10681.50 304
10682.48 340
10683.45 320
10684.43 280
10685.40 277
10686.38 269
10687.36 281
10688.33 254
10689.31 276
10690.29 266
10691.26 263
10692.24 242
10693.22 240
10694.19 263
10695.17 254
10696.14 257
10697.12 238
10698.10 228
10699.08 224
10700.05 229
10701.03 243
10702.01 248
10702.98 280
10703.96 274
10704.94 257
10705.91 210
10706.89 258
10707.87 258
10708.85 295
10709.82 237
10710.80 246
10711.78 255
10712.75 238
10713.73 228
10714.71 244
10715.69 243
10716.66 233
10717.64 251
10718.62 264
10719.60 271
10720.57 230
10721.55 277
10722.53 242
10723.51 226
10724.49 241
10725.46 240
10726.44 229
10727.42 278
10728.40 254
10729.38 243
10730.35 241
10731.33 230
10732.31 250
10733.29 263
10734.27 240
10735.25 242
10736.22 242
10737.20 210
10738.18 263
10739.16 266
10740.14 246
10741.12 252
10742.10 232
10743.08 223
10744.05 250
10745.03 250
10746.01 262
10746.99 265
10747.97 270
10748.95 268
10749.93 226
10750.91 212
10751.89 204
10752.87 192
10753.84 224
10754.82 239
10755.80 200
10756.78 228
10757.76 217
10758.74 251
10759.72 259
10760.70 234
10761.68 247
10762.66 259
10763.64 236
10764.62 245
10765.60 221
10766.58 228
10767.56 254
10768.54 245
10769.52 225
10770.50 201
10771.48 255
10772.46 259
10773.44 258
10774.42 226
10775.40 248
10776.38 260
10777.36 256
10778.34 250
10779.32 228
10780.30 225
10781.28 233
10782.26 238
10783.24 260
10784.22 270
10785.20 223
10786.19 254
10787.17 219
10788.15 236
10789.13 225
10790.11 204
10791.09 214
10792.07 238
10793.05 266
10794.03 242
10795.01 249
10796.00 270
10796.98 271
10797.96 257
10798.94 240
10799.92 267
10800.90 241
10801.88 231
10802.86 246
10803.85 229
10804.83 218
10805.81 209
10806.79 237
10807.77 258
10808.75 273
10809.74 258
10810.72 251
10811.70 226
10812.68 204
10813.66 246
10814.65 255
10815.63 279
10816.61 262
10817.59 268
10818.57 253
10819.56 224
10820.54 205
10821.52 225
10822.50 228
10823.49 271
10824.47 251
10825.45 241
10826.43 251
10827.42 209
10828.40 233
10829.38 232
10830.36 254
10831.35 242
10832.33 242
10833.31 248
10834.30 228
10835.28 224
10836.26 242
10837.25 250
10838.23 263
10839.21 229
10840.19 219
10841.18 254
10842.16 268
10843.14 268
10844.13 245
10845.11 240
10846.09 199
10847.08 235
10848.06 255
10849.05 237
10850.03 236
10851.01 275
10852.00 310
10852.98 288
10853.96 288
10854.95 362
10855.93 309
10856.92 225
10857.90 296
10858.88 310
10859.87 243
10860.85 245
10861.84 260
10862.82 253
10863.80 256
10864.79 276
10865.77 313
10866.76 241
10867.74 281
10868.73 278
10869.71 275
10870.70 257
10871.68 285
10872.67 270
10873.65 301
10874.63 276
10875.62 245
10876.60 276
10877.59 296
10878.57 292
10879.56 284
10880.54 300
10881.53 311
10882.51 299
10883.50 309
10884.48 289
10885.47 286
10886.46 288
10887.44 301
10888.43 271
10889.41 310
10890.40 299
10891.38 303
10892.37 319
10893.35 268
10894.34 275
10895.33 306
10896.31 269
10897.30 315
10898.28 307
10899.27 286
10900.25 289
10901.24 307
10902.23 339
10903.21 268
10904.20 285
10905.18 331
10906.17 356
10907.16 294
10908.14 347
10909.13 304
10910.12 341
10911.10 314
10912.09 346
10913.08 328
10914.06 307
10915.05 330
10916.04 341
10917.02 357
10918.01 346
10919.00 336
10919.98 333
10920.97 385
10921.96 343
10922.94 360
10923.93 346
10924.92 335
10925.90 392
10926.89 343
10927.88 351
10928.87 351
10929.85 364
10930.84 349
10931.83 389
10932.82 364
10933.80 356
10934.79 377
10935.78 348
10936.77 365
10937.75 332
10938.74 329
10939.73 391
10940.72 381
10941.70 380
10942.69 382
10943.68 441
10944.67 444
10945.66 392
10946.64 370
10947.63 394
10948.62 432
10949.61 422
10950.60 476
10951.58 382
10952.57 412
10953.56 425
10954.55 443
10955.54 404
10956.53 457
10957.52 547
10958.50 571
10959.49 582
10960.48 537
10961.47 536
10962.46 601
10963.45 537
10964.44 514
10965.42 535
10966.41 522
10967.40 468
10968.39 440
10969.38 476
10970.37 468
10971.36 457
10972.35 461
10973.34 437
10974.33 395
10975.32 362
10976.31 404
10977.29 376
10978.28 402
10979.27 398
10980.26 410
10981.25 436
10982.24 441
10983.23 414
10984.22 424
10985.21 420
10986.20 444
10987.19 454
10988.18 453
10989.17 441
10990.16 442
10991.15 455
10992.14 464
10993.13 429
10994.12 465
10995.11 484
10996.10 441
10997.09 555
10998.08 605
10999.07 730
11000.06 703
11001.05 783
11002.05 801
11003.04 825
11004.03 840
11005.02 741
11006.01 669
11007.00 671
11007.99 588
11008.98 523
11009.97 509
11010.96 466
11011.95 473
11012.94 456
11013.94 427
11014.93 430
11015.92 402
11016.91 416
11017.90 404
11018.89 379
11019.88 367
11020.87 394
11021.87 401
11022.86 420
11023.85 391
11024.84 408
11025.83 370
11026.82 369
11027.81 384
11028.81 390
11029.80 419
11030.79 416
11031.78 373
11032.77 365
11033.77 344
11034.76 383
11035.75 381
11036.74 367
11037.73 392
11038.73 358
11039.72 396
11040.71 388
11041.70 398
11042.70 408
11043.69 354
11044.68 378
11045.67 362
11046.67 343
11047.66 331
11048.65 349
11049.64 309
11050.64 358
11051.63 361
11052.62 300
11053.61 304
11054.61 302
11055.60 301
11056.59 317
11057.59 314
11058.58 338
11059.57 322
11060.57 324
11061.56 326
11062.55 335
11063.55 342
11064.54 373
11065.53 357
11066.53 323
11067.52 296
11068.51 364
11069.51 357
11070.50 337
11071.49 341
11072.49 323
11073.48 335
11074.48 298
11075.47 330
11076.46 292
11077.46 293
11078.45 336
11079.45 286
11080.44 354
11081.43 333
11082.43 351
11083.42 374
11084.42 323
11085.41 333
11086.40 323
11087.40 287
11088.39 287
11089.39 284
11090.38 282
11091.38 277
11092.37 301
11093.37 292
11094.36 301
11095.36 325
11096.35 329
11097.35 299
11098.34 336
11099.34 332
11100.33 340
11101.33 321
11102.32 315
11103.32 295
11104.31 304
11105.31 321
11106.30 311
11107.30 256
11108.29 301
11109.29 292
11110.28 299
11111.28 296
11112.27 299
11113.27 308
11114.26 306
11115.26 307
11116.26 295
11117.25 315
11118.25 294
11119.24 297
11120.24 288
11121.24 298
11122.23 334
11123.23 326
11124.22 296
11125.22 317
11126.22 301
11127.21 277
11128.21 298
11129.20 291
11130.20 289
11131.20 309
11132.19 319
11133.19 287
11134.19 252
11135.18 274
11136.18 245
11137.18 243
11138.17 287
11139.17 300
11140.17 275
11141.16 286
11142.16 305
11143.16 279
11144.15 286
11145.15 248
11146.15 276
11147.14 301
11148.14 308
11149.14 289
11150.14 297
11151.13 313
11152.13 266
11153.13 245
11154.13 270
11155.12 281
11156.12 265
11157.12 274
11158.12 292
11159.11 279
11160.11 305
11161.11 284
11162.11 271
11163.10 279
11164.10 281
11165.10 283
11166.10 268
11167.10 268
11168.09 245
11169.09 274
11170.09 293
11171.09 305
11172.09 288
11173.08 274
11174.08 298
11175.08 278
11176.08 272
11177.08 282
11178.08 257
11179.08 260
11180.07 280
11181.07 309
11182.07 292
11183.07 281
11184.07 274
11185.07 243
11186.07 277
11187.06 304
11188.06 306
11189.06 273
11190.06 275
11191.06 254
11192.06 307
11193.06 302
11194.06 307
11195.06 280
11196.06 295
11197.06 318
11198.06 281
11199.05 279
11200.05 277
11201.05 291
11202.05 278
11203.05 315
11204.05 277
11205.05 256
11206.05 289
11207.05 259
11208.05 267
11209.05 271
11210.05 296
11211.05 278
11212.05 281
11213.05 265
11214.05 282
11215.05 267
11216.05 252
11217.05 260
11218.05 262
11219.05 279
11220.05 255
11221.05 239
11222.05 270
11223.05 281
11224.05 292
11225.06 275
11226.06 279
11227.06 229
11228.06 282
11229.06 259
11230.06 238
11231.06 230
11232.06 263
11233.06 244
11234.06 223
11235.06 247
11236.06 277
11237.07 269
11238.07 271
11239.07 237
11240.07 261
11241.07 241
11242.07 263
11243.07 246
11244.07 266
11245.08 286
11246.08 257
11247.08 255
11248.08 287
11249.08 238
11250.08 258
11251.09 250
11252.09 253
11253.09 241
11254.09 278
11255.09 251
11256.10 238
11257.10 262
11258.10 271
11259.10 271
11260.10 229
11261.11 253
11262.11 235
11263.11 264
11264.11 245
11265.11 245
11266.12 221
11267.12 243
11268.12 231
11269.12 266
11270.13 246
11271.13 262
11272.13 256
11273.14 247
11274.14 283
11275.14 275
11276.14 280
11277.15 282
11278.15 266
11279.15 293
11280.16 289
11281.16 306
11282.16 286
11283.17 283
11284.17 305
11285.17 267
11286.17 274
11287.18 275
11288.18 294
11289.18 261
11290.19 255
11291.19 244
11292.20 255
11293.20 280
11294.20 256
11295.21 276
11296.21 239
11297.21 249
11298.22 298
11299.22 258
11300.23 279
11301.23 292
11302.23 266
11303.24 298
11304.24 234
11305.25 251
11306.25 270
11307.25 220
11308.26 286
11309.26 258
11310.27 268
11311.27 257
11312.28 263
11313.28 309
11314.29 314
11315.29 320
11316.29 301
11317.30 300
11318.30 299
11319.31 286
11320.31 290
11321.32 259
11322.32 284
11323.33 292
11324.33 265
11325.34 240
11326.34 247
11327.35 274
11328.35 318
11329.36 285
11330.36 259
11331.37 251
11332.38 253
11333.38 282
11334.39 261
11335.39 282
11336.40 273
11337.40 266
11338.41 282
11339.41 261
11340.42 328
11341.43 319
11342.43 307
11343.44 306
11344.44 327
11345.45 328
11346.46 276
11347.46 280
11348.47 304
11349.47 313
11350.48 286
11351.49 258
11352.49 283
11353.50 271
11354.50 269
11355.51 234
11356.52 239
11357.52 247
11358.53 273
11359.54 268
11360.54 275
11361.55 214
11362.56 258
11363.56 258
11364.57 266
11365.58 276
11366.58 274
11367.59 236
11368.60 294
11369.61 273
11370.61 223
11371.62 266
11372.63 272
11373.63 259
11374.64 218
11375.65 259
11376.66 232
11377.66 285
11378.67 269
11379.68 273
11380.69 261
11381.69 268
11382.70 268
11383.71 264
11384.72 244
11385.72 249
11386.73 275
11387.74 280
11388.75 243
11389.76 242
11390.76 252
11391.77 243
11392.78 228
11393.79 233
11394.80 206
11395.80 269
11396.81 282
11397.82 282
11398.83 229
11399.84 243
11400.85 255
11401.85 255
11402.86 259
11403.87 229
11404.88 220
11405.89 258
11406.90 252
11407.91 272
11408.91 224
11409.92 234
11410.93 263
11411.94 228
11412.95 243
11413.96 241
11414.97 262
11415.98 255
11416.99 230
11418.00 237
11419.00 241
11420.01 236
11421.02 266
11422.03 226
11423.04 209
11424.05 211
11425.06 222
11426.07 244
11427.08 248
11428.09 250
11429.10 249
11430.11 242
11431.12 266
11432.13 216
11433.14 231
11434.15 257
11435.16 246
11436.17 223
11437.18 212
11438.19 276
11439.20 269
11440.21 240
11441.22 235
11442.23 219
11443.24 263
11444.25 249
11445.26 265
11446.27 273
11447.28 224
11448.29 237
11449.30 259
11450.31 252
11451.32 251
11452.33 235
11453.34 272
11454.36 294
11455.37 247
11456.38 243
11457.39 238
11458.40 211
11459.41 264
11460.42 275
11461.43 255
11462.44 220
11463.45 246
11464.47 258
11465.48 222
11466.49 237
11467.50 240
11468.51 270
11469.52 254
11470.53 246
11471.55 249
11472.56 253
11473.57 259
11474.58 255
11475.59 256
11476.60 265
11477.62 257
11478.63 250
11479.64 255
11480.65 249
11481.66 293
11482.68 240
11483.69 208
11484.70 254
11485.71 233
11486.72 252
11487.74 259
11488.75 242
11489.76 238
11490.77 253
11491.79 233
11492.80 250
11493.81 251
11494.82 272
11495.84 281
11496.85 273
11497.86 246
11498.87 274
11499.89 254
11500.90 275
11501.91 291
11502.93 269
11503.94 261
11504.95 242
11505.96 251
11506.98 238
11507.99 246
11509.00 231
11510.02 249
11511.03 263
11512.04 295
11513.06 242
11514.07 244
11515.08 242
11516.10 255
11517.11 261
11518.13 257
11519.14 249
11520.15 249
11521.17 251
11522.18 242
11523.19 228
11524.21 221
11525.22 280
11526.24 281
11527.25 277
11528.26 242
11529.28 218
11530.29 292
11531.31 236
11532.32 243
11533.33 264
11534.35 243
11535.36 240
11536.38 257
11537.39 274
11538.41 233
11539.42 218
11540.44 246
11541.45 265
11542.47 263
11543.48 255
11544.49 285
11545.51 266
11546.52 292
11547.54 268
11548.55 267
11549.57 268
11550.58 264
11551.60 286
11552.61 278
11553.63 277
11554.64 268
11555.66 302
11556.68 265
11557.69 262
11558.71 291
11559.72 300
11560.74 303
11561.75 312
11562.77 265
11563.78 270
11564.80 276
11565.82 304
11566.83 300
11567.85 286
11568.86 305
11569.88 287
11570.89 309
11571.91 298
11572.93 281
11573.94 289
11574.96 318
11575.97 372
11576.99 356
11578.01 305
11579.02 295
11580.04 303
11581.06 319
11582.07 364
11583.09 365
11584.11 360
11585.12 337
11586.14 338
11587.16 400
11588.17 387
11589.19 388
11590.21 362
11591.22 384
11592.24 384
11593.26 417
11594.27 414
11595.29 464
11596.31 567
11597.32 612
11598.34 635
11599.36 726
11600.38 820
11601.39 844
11602.41 877
11603.43 760
11604.45 789
11605.46 772
11606.48 642
11607.50 622
11608.52 559
11609.53 474
11610.55 446
11611.57 433
11612.59 411
11613.60 329
11614.62 345
11615.64 340
11616.66 316
11617.68 308
11618.69 317
11619.71 327
11620.73 319
11621.75 322
11622.77 332
11623.78 357
11624.80 304
11625.82 299
11626.84 300
11627.86 313
11628.88 261
11629.90 313
11630.91 311
11631.93 281
11632.95 310
11633.97 334
11634.99 326
11636.01 310
11637.03 299
11638.05 331
11639.06 328
11640.08 311
11641.10 317
11642.12 323
11643.14 332
11644.16 310
11645.18 257
11646.20 276
11647.22 282
11648.24 301
11649.26 294
11650.28 258
11651.30 285
11652.31 236
11653.33 254
11654.35 284
11655.37 270
11656.39 274
11657.41 281
11658.43 288
11659.45 285
11660.47 288
11661.49 249
11662.51 269
11663.53 292
11664.55 274
11665.57 273
11666.59 293
11667.61 280
11668.63 291
11669.65 275
11670.67 263
11671.69 296
11672.71 320
11673.73 270
11674.76 273
11675.78 311
11676.80 279
11677.82 312
11678.84 335
11679.86 306
11680.88 303
11681.90 291
11682.92 307
11683.94 312
11684.96 255
11685.98 300
11687.00 277
11688.03 289
11689.05 290
11690.07 286
11691.09 318
11692.11 288
11693.13 268
11694.15 291
11695.17 311
11696.20 304
11697.22 268
11698.24 276
11699.26 242
11700.28 278
11701.30 287
11702.33 255
11703.35 256
11704.37 259
11705.39 253
11706.41 260
11707.44 280
11708.46 282
11709.48 272
11710.50 293
11711.52 267
11712.55 257
11713.57 268
11714.59 250
11715.61 269
11716.63 272
11717.66 274
11718.68 268
11719.70 266
11720.72 290
11721.75 284
11722.77 235
11723.79 249
11724.82 265
11725.84 246
11726.86 239
11727.88 255
11728.91 249
11729.93 264
11730.95 242
11731.98 237
11733.00 242
11734.02 260
11735.04 243
11736.07 275
11737.09 230
11738.11 233
11739.14 238
11740.16 235
11741.18 256
11742.21 245
11743.23 245
11744.25 240
11745.28 242
11746.30 261
11747.33 245
11748.35 255
11749.37 241
11750.40 243
11751.42 223
11752.44 246
11753.47 237
11754.49 256
11755.52 270
11756.54 235
11757.57 225
11758.59 255
11759.61 278
11760.64 240
11761.66 249
11762.69 244
11763.71 225
11764.74 208
11765.76 222
11766.78 230
11767.81 251
11768.83 235
11769.86 246
11770.88 239
11771.91 236
11772.93 257
11773.96 232
11774.98 287
11776.01 251
11777.03 251
11778.06 258
11779.08 234
11780.11 220
11781.13 256
11782.16 233
11783.18 225
11784.21 224
11785.23 251
11786.26 282
11787.28 256
11788.31 249
11789.34 225
11790.36 246
11791.39 245
11792.41 247
11793.44 252
11794.46 222
11795.49 241
11796.52 265
11797.54 233
11798.57 221
11799.59 212
11800.62 258
11801.65 266
11802.67 239
11803.70 214
11804.72 224
11805.75 284
11806.78 278
11807.80 213
11808.83 256
11809.86 271
11810.88 269
11811.91 245
11812.93 255
11813.96 230
11814.99 248
11816.01 227
11817.04 256
11818.07 271
11819.10 247
11820.12 261
11821.15 259
11822.18 235
11823.20 262
11824.23 272
11825.26 266
11826.28 227
11827.31 266
11828.34 304
11829.37 292
11830.39 251
11831.42 260
11832.45 273
11833.48 271
11834.50 274
11835.53 244
11836.56 247
11837.59 268
11838.61 277
11839.64 278
11840.67 257
11841.70 244
11842.72 256
11843.75 244
11844.78 262
11845.81 256
11846.84 248
11847.86 269
11848.89 270
11849.92 269
11850.95 241
11851.98 265
11853.01 288
11854.03 281
11855.06 262
11856.09 251
11857.12 287
11858.15 331
11859.18 253
11860.20 277
11861.23 273
11862.26 268
11863.29 258
11864.32 305
11865.35 271
11866.38 240
11867.41 267
11868.44 295
11869.46 297
11870.49 278
11871.52 281
11872.55 264
11873.58 267
11874.61 242
11875.64 261
11876.67 243
11877.70 260
11878.73 269
11879.76 276
11880.79 249
11881.82 261
11882.85 317
11883.88 278
11884.91 306
11885.93 304
11886.96 325
11887.99 318
11889.02 327
11890.05 327
11891.08 302
11892.11 269
11893.14 306
11894.17 315
11895.20 306
11896.23 315
11897.26 372
11898.30 342
11899.33 343
11900.36 355
11901.39 366
11902.42 385
11903.45 400
11904.48 415
11905.51 372
11906.54 402
11907.57 408
11908.60 396
11909.63 335
11910.66 366
11911.69 396
11912.72 425
11913.75 383
11914.79 350
11915.82 362
11916.85 334
11917.88 363
11918.91 336
11919.94 339
11920.97 346
11922.00 339
11923.04 347
11924.07 320
11925.10 351
11926.13 360
11927.16 377
11928.19 328
11929.22 415
11930.26 491
11931.29 524
11932.32 553
11933.35 559
11934.38 541
11935.41 561
11936.45 551
11937.48 513
11938.51 454
11939.54 432
11940.58 411
11941.61 430
11942.64 376
11943.67 367
11944.70 356
11945.74 381
11946.77 344
11947.80 330
11948.83 286
11949.87 363
11950.90 321
11951.93 291
11952.96 298
11954.00 313
11955.03 333
11956.06 314
11957.09 299
11958.13 286
11959.16 283
11960.19 287
11961.23 304
11962.26 275
11963.29 282
11964.33 291
11965.36 309
11966.39 300
11967.43 319
11968.46 310
11969.49 297
11970.53 322
11971.56 313
11972.59 287
11973.63 270
11974.66 302
11975.69 277
11976.73 286
11977.76 271
11978.79 263
11979.83 287
11980.86 303
11981.90 313
11982.93 303
11983.96 274
11985.00 314
11986.03 326
11987.07 294
11988.10 275
11989.13 254
11990.17 281
11991.20 269
11992.24 263
11993.27 309
11994.31 287
11995.34 265
11996.38 283
11997.41 271
11998.44 298
11999.48 267
12000.51 297
12001.55 279
12002.58 281
12003.62 274
12004.65 292
12005.69 286
12006.72 285
12007.76 277
12008.79 303
12009.83 319
12010.86 278
12011.90 315
12012.93 306
12013.97 292
12015.00 325
12016.04 337
12017.08 278
12018.11 333
12019.15 324
12020.18 345
12021.22 325
12022.25 309
12023.29 308
12024.32 328
12025.36 305
12026.40 297
12027.43 306
12028.47 317
12029.50 334
12030.54 325
12031.58 302
12032.61 287
12033.65 351
12034.68 328
12035.72 335
12036.76 272
12037.79 325
12038.83 324
12039.87 315
12040.90 321
12041.94 311
12042.98 303
12044.01 321
12045.05 341
12046.09 302
12047.12 298
12048.16 296
12049.20 328
12050.23 319
12051.27 338
12052.31 307
12053.34 343
12054.38 341
12055.42 328
12056.45 332
12057.49 361
12058.53 326
12059.57 329
12060.60 351
12061.64 358
12062.68 350
12063.72 333
12064.75 346
12065.79 315
12066.83 320
12067.87 335
12068.90 357
12069.94 394
12070.98 314
12072.02 330
12073.06 300
12074.09 333
12075.13 340
12076.17 361
12077.21 330
12078.24 308
12079.28 326
12080.32 316
12081.36 339
12082.40 316
12083.44 311
12084.47 352
12085.51 361
12086.55 334
12087.59 378
12088.63 356
12089.67 374
12090.71 400
12091.74 360
12092.78 352
12093.82 372
12094.86 361
12095.90 368
12096.94 397
12097.98 393
12099.02 424
12100.05 445
12101.09 460
12102.13 449
12103.17 468
12104.21 515
12105.25 512
12106.29 473
12107.33 470
12108.37 482
12109.41 517
12110.45 455
12111.49 417
12112.53 418
12113.57 388
12114.61 380
12115.65 316
12116.69 307
12117.72 311
12118.76 344
12119.80 354
12120.84 343
12121.88 308
12122.92 343
12123.96 331
12125.00 309
12126.04 308
12127.08 333
12128.12 309
12129.17 305
12130.21 321
12131.25 303
12132.29 275
12133.33 326
12134.37 310
12135.41 278
12136.45 282
12137.49 280
12138.53 305
12139.57 302
12140.61 286
12141.65 296
12142.69 299
12143.73 294
12144.77 274
12145.82 311
12146.86 311
12147.90 275
12148.94 293
12149.98 262
12151.02 265
12152.06 252
12153.10 255
12154.15 272
12155.19 294
12156.23 314
12157.27 287
12158.31 268
12159.35 289
12160.39 282
12161.44 310
12162.48 274
12163.52 287
12164.56 278
12165.60 301
12166.64 276
12167.69 235
12168.73 242
12169.77 268
12170.81 250
12171.85 255
12172.90 260
12173.94 298
12174.98 274
12176.02 279
12177.07 307
12178.11 304
12179.15 303
12180.19 285
12181.24 253
12182.28 278
12183.32 253
12184.36 264
12185.41 268
12186.45 256
12187.49 279
12188.53 272
12189.58 275
12190.62 273
12191.66 251
12192.71 287
12193.75 287
12194.79 280
12195.84 314
12196.88 281
12197.92 302
12198.97 293
12200.01 297
12201.05 279
12202.10 269
12203.14 278
12204.18 249
12205.23 287
12206.27 259
12207.31 249
12208.36 268
12209.40 286
12210.44 274
12211.49 270
12212.53 281
12213.58 242
12214.62 306
12215.66 261
12216.71 280
12217.75 261
12218.80 266
12219.84 261
12220.88 286
12221.93 271
12222.97 302
12224.02 296
12225.06 277
12226.11 296
12227.15 267
12228.19 294
12229.24 270
12230.28 278
12231.33 305
12232.37 292
12233.42 265
12234.46 289
12235.51 284
12236.55 307
12237.60 266
12238.64 324
12239.69 299
12240.73 282
12241.78 260
12242.82 263
12243.87 277
12244.91 259
12245.96 295
12247.00 288
12248.05 287
12249.09 261
12250.14 296
12251.19 284
12252.23 252
12253.28 274
12254.32 311
12255.37 317
12256.41 296
12257.46 245
12258.51 247
12259.55 261
12260.60 243
12261.64 297
12262.69 283
12263.74 262
12264.78 222
12265.83 252
12266.87 257
12267.92 238
12268.97 233
12270.01 261
12271.06 296
12272.11 257
12273.15 253
12274.20 247
12275.24 226
12276.29 229
12277.34 222
12278.38 227
12279.43 241
12280.48 254
12281.52 244
12282.57 238
12283.62 249
12284.67 258
12285.71 257
12286.76 209
12287.81 247
12288.85 223
12289.90 234
12290.95 213
12292.00 248
12293.04 251
12294.09 247
12295.14 262
12296.18 233
12297.23 248
12298.28 227
12299.33 253
12300.38 235
12301.42 263
12302.47 243
12303.52 219
12304.57 236
12305.61 268
12306.66 263
12307.71 237
12308.76 242
12309.81 265
12310.85 262
12311.90 248
12312.95 232
12314.00 232
12315.05 270
12316.09 282
12317.14 254
12318.19 256
12319.24 255
12320.29 261
12321.34 213
12322.39 227
12323.43 229
12324.48 259
12325.53 225
12326.58 230
12327.63 257
12328.68 208
12329.73 209
12330.78 231
12331.82 240
12332.87 195
12333.92 208
12334.97 221
12336.02 227
12337.07 236
12338.12 256
12339.17 257
12340.22 205
12341.27 242
12342.32 230
12343.37 230
12344.42 231
12345.46 233
12346.51 246
12347.56 207
12348.61 219
12349.66 240
12350.71 245
12351.76 226
12352.81 231
12353.86 215
12354.91 242
12355.96 218
12357.01 242
12358.06 249
12359.11 230
12360.16 248
12361.21 239
12362.26 229
12363.31 226
12364.36 197
12365.41 247
12366.47 256
12367.52 239
12368.57 223
12369.62 220
12370.67 242
12371.72 229
12372.77 220
12373.82 227
12374.87 239
12375.92 259
12376.97 251
12378.02 218
12379.07 228
12380.12 223
12381.18 254
12382.23 252
12383.28 216
12384.33 240
12385.38 238
12386.43 233
12387.48 248
12388.53 267
12389.59 248
12390.64 247
12391.69 223
12392.74 237
12393.79 254
12394.84 264
12395.90 251
12396.95 235
12398.00 212
12399.05 251
12400.10 286
12401.15 269
12402.21 283
12403.26 217
12404.31 245
12405.36 259
12406.41 271
12407.47 251
12408.52 217
12409.57 235
12410.62 260
12411.68 247
12412.73 250
12413.78 266
12414.83 242
12415.89 258
12416.94 231
12417.99 241
12419.04 251
12420.10 277
12421.15 259
12422.20 257
12423.26 229
12424.31 228
12425.36 264
12426.41 239
12427.47 215
12428.52 256
12429.57 258
12430.63 274
12431.68 260
12432.73 238
12433.79 258
12434.84 247
12435.89 280
12436.95 257
12438.00 295
12439.05 282
12440.11 254
12441.16 270
12442.21 247
12443.27 263
12444.32 253
12445.38 252
12446.43 257
12447.48 259
12448.54 239
12449.59 275
12450.65 241
12451.70 261
12452.75 240
12453.81 268
12454.86 256
12455.92 262
12456.97 249
12458.02 241
12459.08 279
12460.13 307
12461.19 292
12462.24 287
12463.30 274
12464.35 280
12465.41 270
12466.46 260
12467.52 276
12468.57 285
12469.63 283
12470.68 281
12471.74 281
12472.79 257
12473.85 301
12474.90 297
12475.96 323
12477.01 282
12478.07 328
12479.12 329
12480.18 304
12481.23 316
12482.29 289
12483.34 307
12484.40 299
12485.45 307
12486.51 298
12487.56 321
12488.62 321
12489.68 355
12490.73 382
12491.79 420
12492.84 478
12493.90 481
12494.95 551
12496.01 569
12497.07 637
12498.12 603
12499.18 658
12500.23 598
12501.29 530
12502.35 524
12503.40 509
12504.46 439
12505.52 374
12506.57 382
12507.63 386
12508.69 347
12509.74 312
12510.80 301
12511.86 304
12512.91 274
12513.97 297
12515.03 260
12516.08 277
12517.14 294
12518.20 291
12519.25 309
12520.31 274
12521.37 342
12522.42 283
12523.48 321
12524.54 291
12525.60 290
12526.65 299
12527.71 291
12528.77 284
12529.82 255
12530.88 278
12531.94 310
12533.00 347
12534.05 342
12535.11 305
12536.17 299
12537.23 307
12538.29 321
12539.34 323
12540.40 286
12541.46 280
12542.52 278
12543.57 276
12544.63 252
12545.69 282
12546.75 270
12547.81 261
12548.87 302
12549.92 266
12550.98 290
12552.04 299
12553.10 298
12554.16 306
12555.22 346
12556.27 296
12557.33 294
12558.39 290
12559.45 294
12560.51 339
12561.57 358
12562.63 279
12563.68 301
12564.74 296
12565.80 309
12566.86 318
12567.92 350
12568.98 367
12570.04 381
12571.10 376
12572.16 369
12573.22 444
12574.28 456
12575.33 499
12576.39 449
12577.45 514
12578.51 508
12579.57 540
12580.63 479
12581.69 431
12582.75 436
12583.81 403
12584.87 407
12585.93 376
12586.99 345
12588.05 395
12589.11 373
12590.17 316
12591.23 327
12592.29 330
12593.35 363
12594.41 366
12595.47 318
12596.53 304
12597.59 338
12598.65 370
12599.71 336
12600.77 328
12601.83 315
12602.89 337
12603.95 331
12605.01 347
12606.07 353
12607.13 285
12608.20 291
12609.26 319
12610.32 340
12611.38 311
12612.44 326
12613.50 337
12614.56 343
12615.62 319
12616.68 344
12617.74 325
12618.81 336
12619.87 364
12620.93 329
12621.99 316
12623.05 295
12624.11 341
12625.17 351
12626.23 320
12627.30 311
12628.36 345
12629.42 311
12630.48 316
12631.54 284
12632.60 299
12633.67 298
12634.73 299
12635.79 297
12636.85 282
12637.91 301
12638.98 289
12640.04 341
12641.10 345
12642.16 286
12643.22 227
12644.29 333
12645.35 345
12646.41 316
12647.47 297
12648.54 306
12649.60 334
12650.66 351
12651.72 348
12652.79 347
12653.85 330
12654.91 358
12655.97 342
12657.04 391
12658.10 385
12659.16 381
12660.22 430
12661.29 403
12662.35 366
12663.41 340
12664.48 355
12665.54 347
12666.60 357
12667.67 352
12668.73 372
12669.79 353
12670.86 304
12671.92 318
12672.98 339
12674.05 342
12675.11 313
12676.17 338
12677.24 331
12678.30 317
12679.36 321
12680.43 316
12681.49 326
12682.56 343
12683.62 366
12684.68 339
12685.75 352
12686.81 310
12687.88 374
12688.94 352
12690.00 367
12691.07 324
12692.13 361
12693.20 345
12694.26 324
12695.33 352
12696.39 372
12697.45 356
12698.52 356
12699.58 398
12700.65 440
12701.71 368
12702.78 372
12703.84 412
12704.91 426
12705.97 444
12707.04 434
12708.10 448
12709.17 439
12710.23 437
12711.30 421
12712.36 370
12713.43 396
12714.49 357
12715.56 352
12716.62 381
12717.69 333
12718.75 328
12719.82 358
12720.88 321
12721.95 313
12723.02 325
12724.08 389
12725.15 368
12726.21 299
12727.28 283
12728.34 326
12729.41 346
12730.48 354
12731.54 336
12732.61 326
12733.67 307
12734.74 359
12735.81 361
12736.87 326
12737.94 336
12739.00 340
12740.07 328
12741.14 339
12742.20 302
12743.27 325
12744.34 308
12745.40 300
12746.47 311
12747.54 355
12748.60 336
12749.67 286
12750.74 285
12751.80 308
12752.87 322
12753.94 275
12755.00 309
12756.07 322
12757.14 313
12758.20 274
12759.27 270
12760.34 291
12761.40 299
12762.47 288
12763.54 263
12764.61 306
12765.67 315
12766.74 317
12767.81 279
12768.88 252
12769.94 252
12771.01 254
12772.08 264
12773.15 257
12774.21 282
12775.28 256
12776.35 273
12777.42 254
12778.49 266
12779.55 274
12780.62 263
12781.69 257
12782.76 270
12783.83 304
12784.89 289
12785.96 289
12787.03 320
12788.10 312
12789.17 253
12790.23 288
12791.30 286
12792.37 274
12793.44 267
12794.51 263
12795.58 268
12796.65 263
12797.71 263
12798.78 253
12799.85 258
12800.92 236
12801.99 232
12803.06 237
12804.13 266
12805.20 253
12806.27 258
12807.33 222
12808.40 263
12809.47 276
12810.54 262
12811.61 283
12812.68 248
12813.75 260
12814.82 282
12815.89 273
12816.96 256
12818.03 254
12819.10 264
12820.17 278
12821.24 259
12822.31 248
12823.38 286
12824.45 263
12825.52 233
12826.59 274
12827.66 244
12828.73 248
12829.80 266
12830.87 282
12831.94 253
12833.01 277
12834.08 267
12835.15 268
12836.22 302
12837.29 253
12838.36 241
12839.43 243
12840.50 253
12841.57 257
12842.64 260
12843.71 254
12844.78 254
12845.85 273
12846.92 246
12847.99 300
12849.06 278
12850.13 244
12851.21 238
12852.28 253
12853.35 269
12854.42 253
12855.49 286
12856.56 274
12857.63 247
12858.70 265
12859.77 271
12860.85 253
12861.92 249
12862.99 217
12864.06 205
12865.13 232
12866.20 246
12867.27 188
12868.35 238
12869.42 233
12870.49 220
12871.56 227
12872.63 246
12873.71 220
12874.78 208
12875.85 222
12876.92 229
12877.99 256
12879.07 261
12880.14 224
12881.21 203
12882.28 216
12883.35 230
12884.43 231
12885.50 226
12886.57 238
12887.64 218
12888.72 220
12889.79 200
12890.86 224
12891.93 243
12893.01 254
12894.08 217
12895.15 196
12896.22 215
12897.30 250
12898.37 248
12899.44 218
12900.52 232
12901.59 249
12902.66 219
12903.74 192
12904.81 246
12905.88 215
12906.96 254
12908.03 231
12909.10 225
12910.18 209
12911.25 217
12912.32 209
12913.40 195
12914.47 205
12915.54 189
12916.62 231
12917.69 203
12918.76 233
12919.84 254
12920.91 238
12921.99 241
12923.06 206
12924.13 205
12925.21 223
12926.28 187
12927.36 215
12928.43 228
12929.50 216
12930.58 220
12931.65 212
12932.73 229
12933.80 192
12934.88 244
12935.95 204
12937.02 210
12938.10 206
12939.17 211
12940.25 232
12941.32 213
12942.40 209
12943.47 221
12944.55 238
12945.62 223
12946.70 208
12947.77 200
12948.85 227
12949.92 204
12951.00 219
12952.07 184
12953.15 211
12954.22 185
12955.30 203
12956.37 193
12957.45 201
12958.52 200
12959.60 227
12960.68 230
12961.75 168
12962.83 199
12963.90 230
12964.98 219
12966.05 248
12967.13 220
12968.20 204
12969.28 205
12970.36 199
12971.43 206
12972.51 193
12973.58 223
12974.66 217
12975.74 228
12976.81 204
12977.89 199
12978.97 199
12980.04 209
12981.12 217
12982.19 233
12983.27 219
12984.35 218
12985.42 215
12986.50 176
12987.58 240
12988.65 217
12989.73 223
12990.81 265
12991.88 206
12992.96 213
12994.04 205
12995.11 201
12996.19 194
12997.27 203
12998.35 197
12999.42 220
13000.50 242
13001.58 232
13002.65 224
13003.73 197
13004.81 208
13005.89 216
13006.96 234
13008.04 216
13009.12 231
13010.20 182
13011.27 173
13012.35 191
13013.43 213
13014.51 224
13015.58 223
13016.66 224
13017.74 251
13018.82 191
13019.90 251
13020.97 237
13022.05 219
13023.13 220
13024.21 252
13025.29 234
13026.37 236
13027.44 193
13028.52 231
13029.60 221
13030.68 209
13031.76 236
13032.84 216
13033.91 231
13034.99 192
13036.07 226
13037.15 199
13038.23 227
13039.31 220
13040.39 263
13041.46 267
13042.54 251
13043.62 219
13044.70 256
13045.78 230
13046.86 240
13047.94 253
13049.02 221
13050.10 238
13051.18 188
13052.26 235
13053.34 221
13054.41 260
13055.49 232
13056.57 262
13057.65 279
13058.73 250
13059.81 233
13060.89 212
13061.97 235
13063.05 229
13064.13 217
13065.21 207
13066.29 241
13067.37 241
13068.45 261
13069.53 228
13070.61 234
13071.69 228
13072.77 255
13073.85 226
13074.93 240
13076.01 197
13077.09 240
13078.17 238
13079.25 247
13080.33 246
13081.41 235
13082.49 237
13083.58 226
13084.66 237
13085.74 218
13086.82 203
13087.90 218
13088.98 213
13090.06 215
13091.14 209
13092.22 234
13093.30 251
13094.38 250
13095.46 206
13096.55 203
13097.63 216
13098.71 206
13099.79 220
13100.87 205
13101.95 195
13103.03 212
13104.12 229
13105.20 217
13106.28 180
13107.36 195
13108.44 200
13109.52 213
13110.60 207
13111.69 213
13112.77 212
13113.85 195
13114.93 194
13116.01 201
13117.10 189
13118.18 195
13119.26 196
13120.34 196
13121.42 200
13122.51 166
13123.59 174
13124.67 200
13125.75 236
13126.84 203
13127.92 215
13129.00 214
13130.08 203
13131.17 196
13132.25 208
13133.33 226
13134.41 214
13135.50 186
13136.58 168
13137.66 196
13138.75 240
13139.83 209
13140.91 196
13141.99 181
13143.08 184
13144.16 187
13145.24 217
13146.33 195
13147.41 202
13148.49 192
13149.58 216
13150.66 214
13151.74 218
13152.83 206
13153.91 213
13154.99 192
13156.08 196
13157.16 195
13158.25 198
13159.33 203
13160.41 211
13161.50 220
13162.58 186
13163.66 182
13164.75 196
13165.83 210
13166.92 203
13168.00 222
13169.08 230
13170.17 238
13171.25 188
13172.34 215
13173.42 219
13174.51 224
13175.59 178
13176.67 188
13177.76 203
13178.84 214
13179.93 228
13181.01 174
13182.10 226
13183.18 233
13184.27 230
13185.35 208
13186.44 171
13187.52 187
13188.61 183
13189.69 211
13190.78 222
13191.86 206
13192.95 196
13194.03 206
13195.12 225
13196.20 188
13197.29 214
13198.37 212
13199.46 204
13200.54 182
13201.63 174
13202.72 200
13203.80 189
13204.89 198
13205.97 175
13207.06 229
13208.14 231
13209.23 226
13210.32 214
13211.40 198
13212.49 211
13213.57 228
13214.66 252
13215.75 197
13216.83 181
13217.92 193
13219.00 216
13220.09 203
13221.18 194
13222.26 183
13223.35 213
13224.44 213
13225.52 206
13226.61 211
13227.70 193
13228.78 190
13229.87 228
13230.96 221
13232.04 184
13233.13 219
13234.22 219
13235.30 213
13236.39 184
13237.48 215
13238.56 215
13239.65 225
13240.74 213
13241.82 225
13242.91 220
13244.00 232
13245.09 235
13246.17 237
13247.26 193
13248.35 201
13249.44 221
13250.52 219
13251.61 225
13252.70 184
13253.79 241
13254.87 263
13255.96 207
13257.05 180
13258.14 185
13259.23 194
13260.31 194
13261.40 188
13262.49 204
13263.58 194
13264.67 235
13265.75 243
13266.84 215
13267.93 234
13269.02 205
13270.11 244
13271.19 202
13272.28 208
13273.37 191
13274.46 220
13275.55 229
13276.64 207
13277.73 222
13278.81 221
13279.90 220
13280.99 214
13282.08 233
13283.17 231
13284.26 268
13285.35 205
13286.44 231
13287.53 207
13288.61 257
13289.70 249
13290.79 210
13291.88 237
13292.97 234
13294.06 205
13295.15 222
13296.24 244
13297.33 249
13298.42 230
13299.51 222
13300.60 207
13301.69 200
13302.78 249
13303.87 220
13304.96 217
13306.05 228
13307.14 274
13308.23 237
13309.32 274
13310.41 231
13311.50 248
13312.59 268
13313.68 254
13314.77 258
13315.86 260
13316.95 268
13318.04 242
13319.13 267
13320.22 302
13321.31 276
13322.40 259
13323.49 266
13324.58 242
13325.67 218
13326.76 219
13327.85 239
13328.94 242
13330.03 261
13331.12 263
13332.21 229
13333.31 260
13334.40 256
13335.49 293
13336.58 253
13337.67 243
13338.76 260
13339.85 265
13340.94 221
13342.03 250
13343.13 275
13344.22 285
13345.31 284
13346.40 261
13347.49 280
13348.58 267
13349.67 254
13350.77 263
13351.86 302
13352.95 243
13354.04 288
13355.13 309
13356.22 303
13357.32 262
13358.41 272
13359.50 271
13360.59 292
13361.68 287
13362.78 270
13363.87 302
13364.96 284
13366.05 290
13367.15 263
13368.24 294
13369.33 316
13370.42 360
13371.52 321
13372.61 332
13373.70 318
13374.79 323
13375.89 307
13376.98 288
13378.07 253
13379.16 295
13380.26 325
13381.35 265
13382.44 258
13383.54 228
13384.63 290
13385.72 270
13386.82 251
13387.91 229
13389.00 237
13390.09 264
13391.19 274
13392.28 244
13393.37 222
13394.47 243
13395.56 244
13396.66 284
13397.75 251
13398.84 257
13399.94 256
13401.03 276
13402.12 246
13403.22 274
13404.31 214
13405.40 206
13406.50 278
13407.59 261
13408.69 248
13409.78 237
13410.88 236
13411.97 262
13413.06 265
13414.16 244
13415.25 280
13416.35 243
13417.44 262
13418.53 248
13419.63 285
13420.72 259
13421.82 244
13422.91 250
13424.01 237
13425.10 189
13426.20 244
13427.29 255
13428.39 268
13429.48 253
13430.58 204
13431.67 245
13432.77 233
13433.86 246
13434.96 285
13436.05 241
13437.15 233
13438.24 227
13439.34 247
13440.43 247
13441.53 243
13442.62 256
13443.72 259
13444.81 267
13445.91 240
13447.01 256
13448.10 272
13449.20 253
13450.29 259
13451.39 271
13452.48 261
13453.58 249
13454.68 239
13455.77 236
13456.87 245
13457.96 253
13459.06 260
13460.16 260
13461.25 262
13462.35 269
13463.44 255
13464.54 279
13465.64 266
13466.73 277
13467.83 261
13468.93 259
13470.02 252
13471.12 247
13472.22 260
13473.31 305
13474.41 300
13475.51 248
13476.60 222
13477.70 284
13478.80 298
13479.89 230
13480.99 237
13482.09 247
13483.18 272
13484.28 280
13485.38 292
13486.48 295
13487.57 289
13488.67 231
13489.77 289
13490.87 261
13491.96 286
13493.06 271
13494.16 302
13495.26 316
13496.35 280
13497.45 299
13498.55 325
13499.65 328
13500.74 299
13501.84 336
13502.94 359
13504.04 334
13505.14 350
13506.23 364
13507.33 338
13508.43 351
13509.53 371
13510.63 344
13511.72 317
13512.82 339
13513.92 332
13515.02 272
13516.12 288
13517.22 299
13518.31 305
13519.41 309
13520.51 290
13521.61 289
13522.71 314
13523.81 285
13524.91 265
13526.01 269
13527.10 253
13528.20 251
13529.30 279
13530.40 307
13531.50 250
13532.60 256
13533.70 275
13534.80 262
13535.90 225
13537.00 248
13538.09 240
13539.19 248
13540.29 244
13541.39 240
13542.49 242
13543.59 222
13544.69 266
13545.79 234
13546.89 245
13547.99 244
13549.09 304
13550.19 272
13551.29 250
13552.39 247
13553.49 254
13554.59 277
13555.69 279
13556.79 246
13557.89 243
13558.99 236
13560.09 240
13561.19 240
13562.29 224
13563.39 214
13564.49 218
13565.59 240
13566.69 215
13567.79 238
13568.89 241
13569.99 249
13571.09 226
13572.20 223
13573.30 226
13574.40 226
13575.50 251
13576.60 248
13577.70 229
13578.80 233
13579.90 257
13581.00 235
13582.10 223
13583.20 227
13584.31 272
13585.41 236
13586.51 234
13587.61 286
13588.71 240
13589.81 264
13590.91 235
13592.02 247
13593.12 250
13594.22 246
13595.32 255
13596.42 248
13597.52 255
13598.63 274
13599.73 251
13600.83 228
13601.93 224
13603.03 263
13604.14 238
13605.24 234
13606.34 262
13607.44 263
13608.54 227
13609.65 262
13610.75 243
13611.85 244
13612.95 267
13614.06 230
13615.16 264
13616.26 254
13617.36 241
13618.47 258
13619.57 230
13620.67 257
13621.77 211
13622.88 238
13623.98 275
13625.08 235
13626.18 236
13627.29 272
13628.39 291
13629.49 232
13630.60 252
13631.70 278
13632.80 253
13633.91 232
13635.01 238
13636.11 245
13637.22 244
13638.32 237
13639.42 250
13640.53 230
13641.63 239
13642.73 246
13643.84 242
13644.94 266
13646.04 255
13647.15 244
13648.25 219
13649.36 227
13650.46 247
13651.56 227
13652.67 237
13653.77 255
13654.88 245
13655.98 263
13657.08 270
13658.19 248
13659.29 200
13660.40 242
13661.50 223
13662.60 222
13663.71 224
13664.81 232
13665.92 227
13667.02 236
13668.13 200
13669.23 215
13670.34 233
13671.44 227
13672.55 229
13673.65 223
13674.76 211
13675.86 229
13676.97 246
13678.07 255
13679.18 217
13680.28 204
13681.39 208
13682.49 229
13683.60 201
13684.70 211
13685.81 236
13686.91 230
13688.02 199
13689.12 236
13690.23 250
13691.33 253
13692.44 242
13693.55 251
13694.65 216
13695.76 243
13696.86 241
13697.97 265
13699.07 260
13700.18 244
13701.29 208
13702.39 231
13703.50 244
13704.60 245
13705.71 260
13706.82 201
13707.92 218
13709.03 236
13710.14 233
13711.24 268
13712.35 237
13713.45 243
13714.56 242
13715.67 229
13716.77 249
13717.88 254
13718.99 260
13720.09 249
13721.20 258
13722.31 278
13723.41 294
13724.52 238
13725.63 238
13726.74 295
13727.84 278
13728.95 276
13730.06 257
13731.16 297
13732.27 298
13733.38 286
13734.49 308
13735.59 291
13736.70 287
13737.81 308
13738.91 278
13740.02 285
13741.13 293
13742.24 307
13743.35 281
13744.45 280
13745.56 268
13746.67 275
13747.78 293
13748.88 281
13749.99 285
13751.10 285
13752.21 289
13753.32 275
13754.42 316
13755.53 360
13756.64 335
13757.75 316
13758.86 324
13759.97 331
13761.07 319
13762.18 359
13763.29 344
13764.40 370
13765.51 397
13766.62 403
13767.72 384
13768.83 401
13769.94 474
13771.05 468
13772.16 483
13773.27 491
13774.38 546
13775.49 474
13776.60 484
13777.70 505
13778.81 509
13779.92 524
13781.03 461
13782.14 435
13783.25 418
13784.36 403
13785.47 367
13786.58 344
13787.69 336
13788.80 345
13789.91 372
13791.02 313
13792.13 306
13793.24 316
13794.35 258
13795.45 302
13796.56 331
13797.67 284
13798.78 290
13799.89 328
13801.00 333
13802.11 323
13803.22 336
13804.33 320
13805.44 306
13806.55 306
13807.67 317
13808.78 273
13809.89 307
13811.00 284
13812.11 288
13813.22 301
13814.33 318
13815.44 306
13816.55 290
13817.66 280
13818.77 280
13819.88 292
13820.99 325
13822.10 283
13823.21 270
13824.32 257
13825.44 267
13826.55 292
13827.66 244
13828.77 241
13829.88 303
13830.99 256
13832.10 235
13833.21 271
13834.32 239
13835.44 281
13836.55 251
13837.66 272
13838.77 243
13839.88 253
13840.99 249
13842.10 237
13843.22 292
13844.33 282
13845.44 287
13846.55 290
13847.66 291
13848.78 252
13849.89 300
13851.00 313
13852.11 294
13853.22 303
13854.34 290
13855.45 302
13856.56 288
13857.67 309
13858.78 314
13859.90 308
13861.01 304
13862.12 313
13863.23 295
13864.35 318
13865.46 284
13866.57 335
13867.68 353
13868.80 327
13869.91 322
13871.02 328
13872.14 306
13873.25 349
13874.36 325
13875.47 311
13876.59 311
13877.70 275
13878.81 304
13879.93 289
13881.04 307
13882.15 262
13883.27 287
13884.38 278
13885.49 257
13886.61 268
13887.72 289
13888.83 293
13889.95 277
13891.06 305
13892.17 289
13893.29 290
13894.40 316
13895.52 322
13896.63 300
13897.74 290
13898.86 290
13899.97 327
13901.09 294
13902.20 310
13903.31 294
13904.43 278
13905.54 317
13906.66 285
13907.77 267
13908.89 277
13910.00 285
13911.11 247
13912.23 252
13913.34 282
13914.46 286
13915.57 265
13916.69 270
13917.80 251
13918.92 257
13920.03 289
13921.15 251
13922.26 225
13923.38 207
13924.49 245
13925.61 261
13926.72 275
13927.84 238
13928.95 226
13930.07 253
13931.18 271
13932.30 285
13933.41 269
13934.53 226
13935.64 269
13936.76 273
13937.87 248
13938.99 252
13940.10 270
13941.22 260
13942.34 274
13943.45 274
13944.57 246
13945.68 244
13946.80 262
13947.91 269
13949.03 215
13950.15 242
13951.26 263
13952.38 267
13953.49 237
13954.61 238
13955.73 220
13956.84 243
13957.96 274
13959.08 277
13960.19 247
13961.31 257
13962.43 254
13963.54 236
13964.66 242
13965.78 241
13966.89 271
13968.01 248
13969.13 260
13970.24 240
13971.36 215
13972.48 241
13973.59 250
13974.71 233
13975.83 219
13976.94 261
13978.06 273
13979.18 251
13980.30 236
13981.41 255
13982.53 238
13983.65 259
13984.76 257
13985.88 236
13987.00 243
13988.12 231
13989.23 258
13990.35 238
13991.47 253
13992.59 221
13993.71 248
13994.82 237
13995.94 268
13997.06 281
13998.18 212
13999.29 215
14000.41 260
14001.53 274
14002.65 219
14003.77 229
14004.88 261
14006.00 221
14007.12 235
14008.24 241
14009.36 279
14010.48 238
14011.59 235
14012.71 273
14013.83 271
14014.95 243
14016.07 250
14017.19 279
14018.31 282
14019.43 266
14020.54 255
14021.66 275
14022.78 267
14023.90 258
14025.02 243
14026.14 288
14027.26 286
14028.38 284
14029.50 276
14030.62 232
14031.73 289
14032.85 252
14033.97 231
14035.09 231
14036.21 227
14037.33 226
14038.45 254
14039.57 254
14040.69 245
14041.81 227
14042.93 238
14044.05 221
14045.17 239
14046.29 266
14047.41 238
14048.53 246
14049.65 242
14050.77 240
14051.89 259
14053.01 261
14054.13 271
14055.25 246
14056.37 226
14057.49 242
14058.61 284
14059.73 281
14060.85 237
14061.97 232
14063.09 231
14064.21 256
14065.33 258
14066.45 273
14067.57 282
14068.70 253
14069.82 241
14070.94 268
14072.06 296
14073.18 257
14074.30 251
14075.42 278
14076.54 225
14077.66 245
14078.78 219
14079.91 246
14081.03 251
14082.15 236
14083.27 281
14084.39 275
14085.51 291
14086.63 231
14087.75 255
14088.88 271
14090.00 270
14091.12 250
14092.24 273
14093.36 261
14094.48 264
14095.61 297
14096.73 310
14097.85 268
14098.97 271
14100.09 290
14101.22 301
14102.34 292
14103.46 315
14104.58 306
14105.71 277
14106.83 302
14107.95 268
14109.07 281
14110.19 266
14111.32 266
14112.44 282
14113.56 235
14114.68 253
14115.81 255
14116.93 287
14118.05 260
14119.18 245
14120.30 217
14121.42 261
14122.54 261
14123.67 231
14124.79 199
14125.91 207
14127.04 231
14128.16 231
14129.28 239
14130.41 223
14131.53 227
14132.65 239
14133.78 233
14134.90 238
14136.02 252
14137.15 260
14138.27 231
14139.39 255
14140.52 259
14141.64 233
14142.76 273
14143.89 257
14145.01 232
14146.13 251
14147.26 253
14148.38 247
14149.51 258
14150.63 216
14151.75 242
14152.88 245
14154.00 258
14155.13 242
14156.25 223
14157.38 224
14158.50 255
14159.62 257
14160.75 225
14161.87 218
14163.00 242
14164.12 239
14165.25 223
14166.37 249
14167.50 236
14168.62 250
14169.75 239
14170.87 228
14172.00 212
14173.12 236
14174.25 238
14175.37 241
14176.50 202
14177.62 218
14178.75 222
14179.87 221
14181.00 226
14182.12 214
14183.25 220
14184.37 224
14185.50 224
14186.62 207
14187.75 203
14188.87 224
14190.00 236
14191.13 198
14192.25 203
14193.38 216
14194.50 208
14195.63 233
14196.75 206
14197.88 196
14199.01 200
14200.13 205
14201.26 207
14202.38 221
14203.51 219
14204.64 226
14205.76 231
14206.89 231
14208.01 224
14209.14 224
14210.27 194
14211.39 214
14212.52 223
14213.65 193
14214.77 205
14215.90 221
14217.03 216
14218.15 214
14219.28 194
14220.41 216
14221.53 209
14222.66 202
14223.79 169
14224.91 176
14226.04 204
14227.17 224
14228.30 206
14229.42 211
14230.55 193
14231.68 205
14232.80 194
14233.93 194
14235.06 178
14236.19 182
14237.31 186
14238.44 185
14239.57 221
14240.70 197
14241.82 185
14242.95 206
14244.08 195
14245.21 166
14246.34 208
14247.46 201
14248.59 199
14249.72 182
14250.85 211
14251.98 180
14253.10 179
14254.23 171
14255.36 182
14256.49 183
14257.62 209
14258.74 178
14259.87 163
14261.00 186
14262.13 193
14263.26 205
14264.39 217
14265.52 207
14266.64 209
14267.77 190
14268.90 230
14270.03 192
14271.16 176
14272.29 169
14273.42 194
14274.55 217
14275.68 209
14276.80 213
14277.93 181
14279.06 212
14280.19 180
14281.32 236
14282.45 220
14283.58 200
14284.71 186
14285.84 192
14286.97 178
14288.10 169
14289.23 199
14290.36 194
14291.49 179
14292.62 169
14293.75 198
14294.87 202
14296.00 197
14297.13 176
14298.26 194
14299.39 186
14300.52 173
14301.65 168
14302.78 185
14303.91 159
14305.04 177
14306.17 189
14307.31 177
14308.44 150
14309.57 146
14310.70 181
14311.83 202
14312.96 178
14314.09 174
14315.22 179
14316.35 183
14317.48 180
14318.61 196
14319.74 156
14320.87 193
14322.00 204
14323.13 182
14324.26 168
14325.40 179
14326.53 208
14327.66 165
14328.79 178
14329.92 167
14331.05 156
14332.18 169
14333.31 157
14334.44 159
14335.58 173
14336.71 193
14337.84 195
14338.97 186
14340.10 190
14341.23 163
14342.37 166
14343.50 159
14344.63 150
14345.76 172
14346.89 167
14348.02 180
14349.16 175
14350.29 179
14351.42 152
14352.55 160
14353.68 181
14354.82 175
14355.95 184
14357.08 168
14358.21 171
14359.35 143
14360.48 155
14361.61 192
14362.74 208
14363.87 146
14365.01 156
14366.14 177
14367.27 186
14368.41 183
14369.54 170
14370.67 188
14371.80 177
14372.94 194
14374.07 209
14375.20 149
14376.34 174
14377.47 189
14378.60 202
14379.73 180
14380.87 170
14382.00 174
14383.13 167
14384.27 195
14385.40 159
14386.53 173
14387.67 189
14388.80 183
14389.93 178
14391.07 159
14392.20 176
14393.34 201
14394.47 205
14395.60 184
14396.74 177
14397.87 178
14399.00 173
14400.14 147
14401.27 191
14402.41 157
14403.54 164
14404.67 194
14405.81 177
14406.94 152
14408.08 209
14409.21 183
14410.35 159
14411.48 157
14412.61 187
14413.75 186
14414.88 177
14416.02 192
14417.15 158
14418.29 156
14419.42 169
14420.56 180
14421.69 175
14422.83 172
14423.96 180
14425.10 172
14426.23 198
14427.37 160
14428.50 190
14429.64 170
14430.77 177
14431.91 174
14433.04 174
14434.18 175
14435.31 173
14436.45 149
14437.58 167
14438.72 173
14439.85 186
14440.99 170
14442.13 166
14443.26 151
14444.40 180
14445.53 197
14446.67 177
14447.80 161
14448.94 166
14450.08 183
14451.21 176
14452.35 150
14453.48 160
14454.62 189
14455.76 186
14456.89 175
14458.03 167
14459.16 194
14460.30 161
14461.44 180
14462.57 179
14463.71 151
14464.85 206
14465.98 201
14467.12 182
14468.26 186
14469.39 184
14470.53 191
14471.67 207
14472.80 175
14473.94 194
14475.08 198
14476.21 184
14477.35 201
14478.49 188
14479.62 173
14480.76 196
14481.90 208
14483.04 186
14484.17 210
14485.31 183
14486.45 186
14487.59 191
14488.72 213
14489.86 187
14491.00 186
14492.14 211
14493.27 189
14494.41 189
14495.55 162
14496.69 177
14497.82 194
14498.96 163
14500.10 170
14501.24 199
14502.38 188
14503.51 209
14504.65 170
14505.79 186
14506.93 151
14508.07 172
14509.20 181
14510.34 176
14511.48 172
14512.62 166
14513.76 197
14514.90 194
14516.03 171
14517.17 185
14518.31 188
14519.45 197
14520.59 199
14521.73 178
14522.87 190
14524.01 173
14525.14 175
14526.28 182
14527.42 158
14528.56 190
14529.70 187
14530.84 181
14531.98 167
14533.12 173
14534.26 149
14535.40 163
14536.54 159
14537.67 168
14538.81 171
14539.95 183
14541.09 197
14542.23 186
14543.37 182
14544.51 178
14545.65 177
14546.79 186
14547.93 173
14549.07 177
14550.21 166
14551.35 180
14552.49 187
14553.63 180
14554.77 185
14555.91 178
14557.05 183
14558.19 159
14559.33 150
14560.47 170
14561.61 175
14562.75 202
14563.89 185
14565.03 185
14566.17 173
14567.31 197
14568.45 213
14569.60 202
14570.74 159
14571.88 194
14573.02 176
14574.16 182
14575.30 195
14576.44 191
14577.58 205
14578.72 197
14579.86 174
14581.00 173
14582.14 211
14583.29 189
14584.43 193
14585.57 199
14586.71 168
14587.85 209
14588.99 205
14590.13 198
14591.28 173
14592.42 192
14593.56 191
14594.70 208
14595.84 208
14596.98 206
14598.13 169
14599.27 209
14600.41 197
14601.55 210
14602.69 203
14603.83 184
14604.98 244
14606.12 233
14607.26 207
14608.40 179
14609.54 236
14610.69 240
14611.83 208
14612.97 217
14614.11 203
14615.26 237
14616.40 229
14617.54 213
14618.68 209
14619.83 212
14620.97 226
14622.11 201
14623.25 205
14624.40 208
14625.54 229
14626.68 221
14627.83 226
14628.97 255
14630.11 237
14631.25 238
14632.40 249
14633.54 276
14634.68 244
14635.83 281
14636.97 294
14638.11 283
14639.26 267
14640.40 239
14641.54 255
14642.69 296
14643.83 269
14644.97 236
14646.12 248
14647.26 256
14648.41 247
14649.55 237
14650.69 207
14651.84 238
14652.98 229
14654.13 219
14655.27 224
14656.41 206
14657.56 214
14658.70 218
14659.85 216
14660.99 191
14662.13 199
14663.28 224
14664.42 194
14665.57 178
14666.71 190
14667.86 188
14669.00 205
14670.14 228
14671.29 200
14672.43 183
14673.58 183
14674.72 191
14675.87 197
14677.01 191
14678.16 184
14679.30 215
14680.45 201
14681.59 192
14682.74 171
14683.88 176
14685.03 187
14686.17 194
14687.32 167
14688.46 160
14689.61 196
14690.75 193
14691.90 196
14693.05 185
14694.19 145
14695.34 170
14696.48 179
14697.63 179
14698.77 153
14699.92 181
14701.06 191
14702.21 203
14703.36 188
14704.50 165
14705.65 174
14706.79 182
14707.94 179
14709.09 165
14710.23 159
14711.38 205
14712.53 194
14713.67 178
14714.82 193
14715.96 186
14717.11 211
14718.26 157
14719.40 163
14720.55 180
14721.70 165
14722.84 178
14723.99 174
14725.14 155
14726.28 187
14727.43 174
14728.58 192
14729.72 188
14730.87 180
14732.02 165
14733.16 191
14734.31 191
14735.46 185
14736.61 199
14737.75 221
14738.90 203
14740.05 178
14741.20 170
14742.34 181
14743.49 200
14744.64 197
14745.79 156
14746.93 189
14748.08 176
14749.23 172
14750.38 167
14751.52 180
14752.67 187
14753.82 204
14754.97 218
14756.11 162
14757.26 162
14758.41 175
14759.56 164
14760.71 189
14761.86 154
14763.00 166
14764.15 183
14765.30 169
14766.45 212
14767.60 204
14768.74 205
14769.89 195
14771.04 211
14772.19 175
14773.34 164
14774.49 187
14775.64 223
14776.79 209
14777.93 188
14779.08 174
14780.23 192
14781.38 219
14782.53 231
14783.68 178
14784.83 190
14785.98 218
14787.13 219
14788.28 200
14789.42 200
14790.57 201
14791.72 186
14792.87 217
14794.02 181
14795.17 206
14796.32 214
14797.47 232
14798.62 240
14799.77 209
14800.92 189
14802.07 209
14803.22 224
14804.37 222
14805.52 225
14806.67 206
14807.82 228
14808.97 232
14810.12 229
14811.27 195
14812.42 229
14813.57 191
14814.72 184
14815.87 198
14817.02 208
14818.17 226
14819.32 225
14820.47 224
14821.62 192
14822.77 214
14823.92 232
14825.07 209
14826.22 213
14827.37 204
14828.52 206
14829.68 202
14830.83 172
14831.98 178
14833.13 175
14834.28 199
14835.43 185
14836.58 182
14837.73 187
14838.88 193
14840.03 156
14841.19 195
14842.34 145
14843.49 163
14844.64 166
14845.79 194
14846.94 184
14848.09 161
14849.25 184
14850.40 196
14851.55 211
14852.70 221
14853.85 189
14855.00 170
14856.16 131
14857.31 172
14858.46 201
14859.61 142
14860.76 149
14861.92 185
14863.07 167
14864.22 180
14865.37 192
14866.52 157
14867.68 152
14868.83 175
14869.98 198
14871.13 187
14872.29 197
14873.44 170
14874.59 142
14875.74 170
14876.90 152
14878.05 145
14879.20 176
14880.36 185
14881.51 157
14882.66 174
14883.81 196
14884.97 151
14886.12 162
14887.27 158
14888.43 167
14889.58 184
14890.73 155
14891.89 158
14893.04 162
14894.19 167
14895.35 146
14896.50 168
14897.65 140
14898.81 160
14899.96 148
14901.11 153
14902.27 162
14903.42 175
14904.57 184
14905.73 187
14906.88 164
14908.04 164
14909.19 183
14910.34 182
14911.50 187
14912.65 152
14913.81 179
14914.96 181
14916.11 154
14917.27 164
14918.42 162
14919.58 151
14920.73 150
14921.88 173
14923.04 167
14924.19 158
14925.35 146
14926.50 184
14927.66 168
14928.81 160
14929.97 167
14931.12 187
14932.28 158
14933.43 141
14934.59 152
14935.74 148
14936.90 183
14938.05 173
14939.21 158
14940.36 149
14941.52 164
14942.67 173
14943.83 173
14944.98 180
14946.14 155
14947.29 183
14948.45 154
14949.60 172
14950.76 162
14951.91 173
14953.07 166
14954.23 184
14955.38 154
14956.54 165
14957.69 169
14958.85 172
14960.00 163
14961.16 160
14962.32 149
14963.47 141
14964.63 153
14965.78 140
14966.94 151
14968.10 171
14969.25 166
14970.41 179
14971.57 173
14972.72 172
14973.88 160
14975.04 157
14976.19 176
14977.35 164
14978.50 131
14979.66 126
14980.82 180
14981.97 165
14983.13 156
14984.29 163
14985.45 137
14986.60 141
14987.76 151
14988.92 171
14990.07 154
14991.23 144
14992.39 163
14993.54 172
14994.70 150
14995.86 145
14997.02 167
14998.17 144
14999.33 158
15000.49 146
15001.65 148
15002.80 178
15003.96 147
15005.12 156
15006.28 149
15007.43 148
15008.59 136
15009.75 159
15010.91 153
15012.07 139
15013.22 144
15014.38 136
15015.54 147
15016.70 145
15017.86 143
15019.01 153
15020.17 133
15021.33 129
15022.49 134
15023.65 126
15024.81 127
15025.96 154
15027.12 153
15028.28 122
15029.44 149
15030.60 154
15031.76 159
15032.92 149
15034.07 139
15035.23 124
15036.39 129
15037.55 140
15038.71 124
15039.87 110
15041.03 139
15042.19 135
15043.35 122
15044.50 146
15045.66 146
15046.82 126
15047.98 133
15049.14 148
15050.30 125
15051.46 147
15052.62 148
15053.78 114
15054.94 134
15056.10 117
15057.26 139
15058.42 139
15059.58 123
15060.74 145
15061.90 142
15063.06 158
15064.22 143
15065.38 141
15066.54 139
15067.70 153
15068.86 150
15070.02 163
15071.18 140
15072.34 127
15073.50 127
15074.66 121
15075.82 134
15076.98 150
15078.14 151
15079.30 144
15080.46 139
15081.62 138
15082.78 142
15083.94 124
15085.10 128
15086.26 136
15087.42 156
15088.59 123
15089.75 116
15090.91 123
15092.07 133
15093.23 152
15094.39 120
15095.55 141
15096.71 158
15097.87 151
15099.04 124
15100.20 144
15101.36 132
15102.52 138
15103.68 123
15104.84 119
15106.00 129
15107.17 121
15108.33 133
15109.49 145
15110.65 130
15111.81 140
15112.97 121
15114.14 178
15115.30 139
15116.46 133
15117.62 153
15118.78 169
15119.95 153
15121.11 157
15122.27 154
15123.43 165
15124.59 145
15125.76 152
15126.92 120
15128.08 137
15129.24 150
15130.41 144
15131.57 153
15132.73 132
15133.89 137
15135.06 154
15136.22 142
15137.38 127
15138.54 124
15139.71 140
15140.87 164
15142.03 134
15143.20 148
15144.36 137
15145.52 139
15146.69 154
15147.85 135
15149.01 134
15150.17 146
15151.34 125
15152.50 136
15153.66 154
15154.83 133
15155.99 157
15157.16 157
15158.32 132
15159.48 137
15160.65 132
15161.81 176
15162.97 149
15164.14 149
15165.30 129
15166.46 155
15167.63 132
15168.79 151
15169.96 147
15171.12 128
15172.28 160
15173.45 133
15174.61 136
15175.78 142
15176.94 135
15178.11 145
15179.27 139
15180.43 114
15181.60 137
15182.76 123
15183.93 170
15185.09 151
15186.26 141
15187.42 138
15188.59 133
15189.75 149
15190.92 147
15192.08 161
15193.25 149
15194.41 153
15195.58 160
15196.74 134
15197.91 148
15199.07 147
15200.24 151
15201.40 145
15202.57 147
15203.73 145
15204.90 129
15206.06 158
15207.23 159
15208.39 138
15209.56 145
15210.72 144
15211.89 135
15213.06 136
15214.22 143
15215.39 155
15216.55 147
15217.72 147
15218.88 152
15220.05 140
15221.22 157
15222.38 168
15223.55 143
15224.71 152
15225.88 149
15227.05 176
15228.21 164
15229.38 132
15230.55 154
15231.71 149
15232.88 143
15234.05 197
15235.21 175
15236.38 147
15237.54 165
15238.71 176
15239.88 160
15241.04 163
15242.21 157
15243.38 140
15244.55 140
15245.71 156
15246.88 141
15248.05 128
15249.21 141
15250.38 141
15251.55 158
15252.71 139
15253.88 121
15255.05 155
15256.22 165
15257.38 149
15258.55 144
15259.72 131
15260.89 166
15262.05 171
15263.22 115
15264.39 130
15265.56 158
15266.72 152
15267.89 133
15269.06 152
15270.23 147
15271.40 146
15272.56 141
15273.73 160
15274.90 122
15276.07 142
15277.24 135
15278.40 138
15279.57 158
15280.74 155
15281.91 135
15283.08 144
15284.25 137
15285.41 149
15286.58 141
15287.75 140
15288.92 161
15290.09 128
15291.26 146
15292.43 144
15293.59 155
15294.76 108
15295.93 140
15297.10 116
15298.27 118
15299.44 121
15300.61 139
15301.78 129
15302.95 125
15304.12 133
15305.28 154
15306.45 149
15307.62 144
15308.79 141
15309.96 145
15311.13 142
15312.30 141
15313.47 130
15314.64 135
15315.81 139
15316.98 135
15318.15 111
15319.32 120
15320.49 140
15321.66 147
15322.83 134
15324.00 146
15325.17 146
15326.34 142
15327.51 131
15328.68 123
15329.85 155
15331.02 133
15332.19 166
15333.36 136
15334.53 146
15335.70 156
15336.87 135
15338.04 136
15339.21 153
15340.38 133
15341.55 143
15342.72 130
15343.89 144
15345.06 134
15346.23 149
15347.41 140
15348.58 156
15349.75 141
15350.92 167
15352.09 129
15353.26 144
15354.43 145
15355.60 111
15356.77 151
15357.94 116
15359.12 133
15360.29 113
15361.46 140
15362.63 141
15363.80 145
15364.97 143
15366.14 147
15367.32 146
15368.49 140
15369.66 131
15370.83 131
15372.00 131
15373.17 134
15374.35 130
15375.52 116
15376.69 134
15377.86 127
15379.03 148
15380.21 137
15381.38 141
15382.55 153
15383.72 158
15384.90 137
15386.07 118
15387.24 140
15388.41 138
15389.58 131
15390.76 135
15391.93 127
15393.10 118
15394.27 131
15395.45 141
15396.62 131
15397.79 151
15398.97 139
15400.14 131
15401.31 147
15402.48 124
15403.66 137
15404.83 146
15406.00 116
15407.18 121
15408.35 124
15409.52 124
15410.70 132
15411.87 151
15413.04 151
15414.22 125
15415.39 127
15416.56 123
15417.74 105
15418.91 136
15420.08 132
15421.26 154
15422.43 132
15423.60 114
15424.78 118
15425.95 124
15427.13 141
15428.30 108
15429.47 128
15430.65 130
15431.82 133
15433.00 122
15434.17 142
15435.34 133
15436.52 122
15437.69 133
15438.87 128
15440.04 130
15441.22 138
15442.39 132
15443.56 143
15444.74 146
15445.91 110
15447.09 121
15448.26 131
15449.44 137
15450.61 133
15451.79 141
15452.96 135
15454.14 139
15455.31 142
15456.49 141
15457.66 123
15458.84 123
15460.01 155
15461.19 144
15462.36 142
15463.54 131
15464.71 126
15465.89 145
15467.06 137
15468.24 131
15469.42 132
15470.59 142
15471.77 127
15472.94 110
15474.12 127
15475.29 134
15476.47 118
15477.64 128
15478.82 145
15480.00 142
15481.17 122
15482.35 137
15483.52 152
15484.70 155
15485.88 119
15487.05 126
15488.23 128
15489.41 150
15490.58 144
15491.76 133
15492.93 107
15494.11 116
15495.29 139
15496.46 122
15497.64 99
15498.82 123
15499.99 127
15501.17 133
15502.35 113
15503.52 136
15504.70 129
15505.88 139
15507.05 114
15508.23 118
15509.41 121
15510.59 115
15511.76 131
15512.94 136
15514.12 114
15515.29 141
15516.47 150
15517.65 111
15518.83 123
15520.00 115
15521.18 127
15522.36 121
15523.54 119
15524.71 122
15525.89 131
15527.07 171
15528.25 169
15529.42 167
15530.60 151
15531.78 124
15532.96 140
15534.14 154
15535.31 120
15536.49 142
15537.67 158
15538.85 121
15540.03 120
15541.20 134
15542.38 125
15543.56 125
15544.74 136
15545.92 149
15547.10 150
15548.27 134
15549.45 162
15550.63 136
15551.81 128
15552.99 115
15554.17 138
15555.35 151
15556.53 119
15557.70 129
15558.88 163
15560.06 134
15561.24 118
15562.42 123
15563.60 141
15564.78 143
15565.96 149
15567.14 150
15568.32 136
15569.50 146
15570.67 146
15571.85 163
15573.03 140
15574.21 160
15575.39 149
15576.57 137
15577.75 127
15578.93 139
15580.11 157
15581.29 134
15582.47 125
15583.65 132
15584.83 138
15586.01 130
15587.19 111
15588.37 137
15589.55 128
15590.73 139
15591.91 160
15593.09 160
15594.27 142
15595.45 153
15596.63 143
15597.81 144
15598.99 106
15600.17 137
15601.35 133
15602.53 167
15603.71 155
15604.90 147
15606.08 143
15607.26 144
15608.44 133
15609.62 113
15610.80 130
15611.98 154
15613.16 137
15614.34 134
15615.52 150
15616.70 149
15617.89 148
15619.07 146
15620.25 151
15621.43 152
15622.61 189
15623.79 144
15624.97 157
15626.15 151
15627.34 152
15628.52 163
15629.70 153
15630.88 150
15632.06 126
15633.24 153
15634.43 143
15635.61 139
15636.79 128
15637.97 154
15639.15 168
15640.34 157
15641.52 163
15642.70 172
15643.88 180
15645.06 170
15646.25 181
15647.43 157
15648.61 162
15649.79 184
15650.98 161
15652.16 179
15653.34 152
15654.52 174
15655.71 183
15656.89 163
15658.07 151
15659.25 159
15660.44 174
15661.62 159
15662.80 144
15663.98 158
15665.17 190
15666.35 171
15667.53 173
15668.72 161
15669.90 162
15671.08 155
15672.27 150
15673.45 154
15674.63 135
15675.82 133
15677.00 145
15678.18 154
15679.37 160
15680.55 189
15681.73 141
15682.92 170
15684.10 159
15685.28 154
15686.47 177
15687.65 181
15688.84 152
15690.02 136
15691.20 154
15692.39 172
15693.57 187
15694.76 148
15695.94 133
15697.12 154
15698.31 154
15699.49 153
15700.68 147
15701.86 141
15703.05 155
15704.23 171
15705.41 137
15706.60 121
15707.78 148
15708.97 155
15710.15 143
15711.34 149
15712.52 202
15713.71 161
15714.89 175
15716.08 139
15717.26 166
15718.45 154
15719.63 162
15720.82 177
15722.00 164
15723.19 138
15724.37 163
15725.56 193
15726.74 194
15727.93 167
15729.11 164
15730.30 171
15731.48 194
15732.67 150
15733.85 158
15735.04 202
15736.23 166
15737.41 148
15738.60 144
15739.78 157
15740.97 185
15742.15 147
15743.34 174
15744.53 152
15745.71 147
15746.90 180
15748.08 163
15749.27 159
15750.46 166
15751.64 195
15752.83 220
15754.02 190
15755.20 177
15756.39 166
15757.57 195
15758.76 197
15759.95 175
15761.13 191
15762.32 190
15763.51 189
15764.69 195
15765.88 166
15767.07 189
15768.25 187
15769.44 175
15770.63 197
15771.82 185
15773.00 149
15774.19 154
15775.38 176
15776.56 157
15777.75 174
15778.94 165
15780.13 161
15781.31 192
15782.50 175
15783.69 168
15784.88 170
15786.06 153
15787.25 169
15788.44 178
15789.63 165
15790.81 164
15792.00 149
15793.19 160
15794.38 155
15795.56 179
15796.75 170
15797.94 172
15799.13 142
15800.32 157
15801.50 156
15802.69 164
15803.88 135
15805.07 140
15806.26 150
15807.45 125
15808.63 125
15809.82 158
15811.01 170
15812.20 161
15813.39 151
15814.58 135
15815.77 150
15816.95 155
15818.14 140
15819.33 146
15820.52 132
15821.71 140
15822.90 154
15824.09 164
15825.28 153
15826.46 161
15827.65 160
15828.84 151
15830.03 159
15831.22 153
15832.41 144
15833.60 139
15834.79 131
15835.98 157
15837.17 142
15838.36 136
15839.55 183
15840.74 157
15841.93 140
15843.12 148
15844.31 147
15845.50 179
15846.69 170
15847.88 131
15849.07 132
15850.26 136
15851.45 137
15852.64 129
15853.83 138
15855.02 148
15856.21 117
15857.40 129
15858.59 154
15859.78 152
15860.97 119
15862.16 140
15863.35 180
15864.54 161
15865.73 138
15866.92 138
15868.11 154
15869.30 144
15870.49 133
15871.68 138
15872.87 162
15874.06 156
15875.25 145
15876.45 127
15877.64 144
15878.83 155
15880.02 158
15881.21 145
15882.40 132
15883.59 118
15884.78 134
15885.97 153
15887.17 150
15888.36 150
15889.55 136
15890.74 164
15891.93 156
15893.12 168
15894.31 171
15895.51 148
15896.70 163
15897.89 147
15899.08 161
15900.27 136
15901.46 137
15902.66 172
15903.85 127
15905.04 130
15906.23 147
15907.43 198
15908.62 199
15909.81 137
15911.00 141
15912.19 159
15913.39 164
15914.58 156
15915.77 159
15916.96 156
15918.16 150
15919.35 142
15920.54 159
15921.73 136
15922.93 142
15924.12 155
15925.31 169
15926.50 153
15927.70 152
15928.89 165
15930.08 149
15931.28 168
15932.47 172
15933.66 148
15934.86 156
15936.05 175
15937.24 160
15938.44 152
15939.63 142
15940.82 168
15942.02 141
15943.21 152
15944.40 151
15945.60 145
15946.79 138
15947.98 161
15949.18 170
15950.37 118
15951.56 114
15952.76 140
15953.95 133
15955.15 131
15956.34 174
15957.53 132
15958.73 117
15959.92 158
15961.12 124
15962.31 127
15963.50 130
15964.70 129
15965.89 159
15967.09 152
15968.28 128
15969.48 125
15970.67 158
15971.86 131
15973.06 118
15974.25 133
15975.45 143
15976.64 122
15977.84 116
15979.03 135
15980.23 137
15981.42 139
15982.62 133
15983.81 148
15985.01 124
15986.20 106
15987.40 165
15988.59 150
15989.79 119
15990.98 144
15992.18 148
15993.37 87
15994.57 108
15995.76 133
15996.96 114
15998.16 150
15999.35 158
16000.55 143
16001.74 128
16002.94 144
16004.13 124
16005.33 145
16006.53 111
16007.72 121
16008.92 129
16010.11 127
16011.31 138
16012.51 111
16013.70 118
16014.90 125
16016.09 125
16017.29 121
16018.49 127
16019.68 146
16020.88 144
16022.07 130
16023.27 132
16024.47 109
16025.66 146
16026.86 139
16028.06 144
16029.25 117
16030.45 135
16031.65 126
16032.84 114
16034.04 107
16035.24 113
16036.44 107
16037.63 130
16038.83 128
16040.03 125
16041.22 151
16042.42 141
16043.62 135
16044.82 124
16046.01 120
16047.21 126
16048.41 132
16049.60 140
16050.80 133
16052.00 142
16053.20 131
16054.39 116
16055.59 123
16056.79 131
16057.99 122
16059.19 134
16060.38 109
16061.58 107
16062.78 152
16063.98 126
16065.18 114
16066.37 133
16067.57 121
16068.77 131
16069.97 126
16071.17 121
16072.36 134
16073.56 150
16074.76 150
16075.96 121
16077.16 110
16078.36 136
16079.56 131
16080.75 141
16081.95 134
16083.15 131
16084.35 114
16085.55 107
16086.75 144
16087.95 128
16089.15 116
16090.34 117
16091.54 120
16092.74 135
16093.94 108
16095.14 134
16096.34 96
16097.54 118
16098.74 144
16099.94 138
16101.14 120
16102.34 115
16103.54 122
16104.74 123
16105.93 128
16107.13 112
16108.33 129
16109.53 128
16110.73 134
16111.93 107
16113.13 103
16114.33 111
16115.53 111
16116.73 107
16117.93 138
16119.13 113
16120.33 136
16121.53 118
16122.73 113
16123.93 113
16125.13 117
16126.33 116
16127.53 118
16128.73 109
16129.94 115
16131.14 116
16132.34 102
16133.54 110
16134.74 124
16135.94 130
16137.14 113
16138.34 133
16139.54 122
16140.74 121
16141.94 116
16143.14 116
16144.34 114
16145.55 109
16146.75 118
16147.95 113
16149.15 95
16150.35 111
16151.55 129
16152.75 116
16153.95 104
16155.15 110
16156.36 131
16157.56 96
16158.76 133
16159.96 103
16161.16 99
16162.36 115
16163.57 133
16164.77 126
16165.97 107
16167.17 111
16168.37 120
16169.58 128
16170.78 126
16171.98 137
16173.18 103
16174.38 129
16175.59 113
16176.79 135
16177.99 106
16179.19 119
16180.39 137
16181.60 120
16182.80 126
16184.00 130
16185.20 129
16186.41 112
16187.61 126
16188.81 108
16190.01 125
16191.22 133
16192.42 127
16193.62 120
16194.83 132
16196.03 110
16197.23 151
16198.43 125
16199.64 135
16200.84 143
16202.04 128
16203.25 118
16204.45 141
16205.65 129
16206.86 119
16208.06 123
16209.26 122
16210.47 107
16211.67 127
16212.87 127
16214.08 139
16215.28 107
16216.49 131
16217.69 122
16218.89 144
16220.10 119
16221.30 130
16222.50 106
16223.71 118
16224.91 150
16226.12 142
16227.32 133
16228.52 111
16229.73 130
16230.93 133
16232.14 127
16233.34 124
16234.55 143
16235.75 145
16236.95 118
16238.16 128
16239.36 130
16240.57 120
16241.77 125
16242.98 125
16244.18 134
16245.39 134
16246.59 150
16247.80 107
16249.00 119
16250.21 143
16251.41 112
16252.62 128
16253.82 140
16255.03 139
16256.23 133
16257.44 139
16258.64 134
16259.85 139
16261.05 109
16262.26 115
16263.46 118
16264.67 126
16265.87 109
16267.08 116
16268.29 120
16269.49 134
16270.70 142
16271.90 144
16273.11 129
16274.31 145
16275.52 133
16276.73 127
16277.93 146
16279.14 143
16280.34 136
16281.55 117
16282.76 100
16283.96 114
16285.17 132
16286.38 130
16287.58 128
16288.79 162
16289.99 134
16291.20 143
16292.41 142
16293.61 116
16294.82 130
16296.03 122
16297.23 128
16298.44 143
16299.65 120
16300.85 126
16302.06 122
16303.27 135
16304.47 127
16305.68 137
16306.89 159
16308.10 136
16309.30 136
16310.51 146
16311.72 124
16312.92 159
16314.13 126
16315.34 140
16316.55 158
16317.75 120
16318.96 145
16320.17 139
16321.38 139
16322.58 145
16323.79 138
16325.00 133
16326.21 138
16327.42 122
16328.62 127
16329.83 125
16331.04 136
16332.25 124
16333.46 106
16334.66 154
16335.87 129
16337.08 116
16338.29 120
16339.50 112
16340.70 129
16341.91 111
16343.12 143
16344.33 132
16345.54 108
16346.75 136
16347.96 132
16349.16 106
16350.37 107
16351.58 138
16352.79 133
16354.00 133
16355.21 128
16356.42 122
16357.63 116
16358.83 136
16360.04 129
16361.25 113
16362.46 110
16363.67 109
16364.88 133
16366.09 115
16367.30 131
16368.51 117
16369.72 136
16370.93 131
16372.14 121
16373.35 114
16374.56 109
16375.76 136
16376.97 138
16378.18 125
16379.39 111
16380.60 113
16381.81 132
16383.02 146
16384.23 148
16385.44 131
16386.65 121
16387.86 144
16389.07 127
16390.28 113
16391.49 83
16392.70 120
16393.91 114
16395.12 123
16396.33 122
16397.55 116
16398.76 116
16399.97 133
16401.18 135
16402.39 109
16403.60 99
16404.81 127
16406.02 114
16407.23 129
16408.44 118
16409.65 106
16410.86 111
16412.07 112
16413.28 108
16414.50 106
16415.71 126
16416.92 129
16418.13 105
16419.34 96
16420.55 103
16421.76 112
16422.97 131
16424.19 124
16425.40 129
16426.61 121
16427.82 118
16429.03 130
16430.24 142
16431.46 132
16432.67 141
16433.88 128
16435.09 93
16436.30 102
16437.51 122
16438.73 99
16439.94 107
16441.15 109
16442.36 119
16443.57 123
16444.79 108
16446.00 113
16447.21 115
16448.42 113
16449.64 105
16450.85 128
16452.06 98
16453.27 101
16454.49 125
16455.70 114
16456.91 136
16458.12 103
16459.34 136
16460.55 119
16461.76 112
16462.97 104
16464.19 111
16465.40 113
16466.61 109
16467.83 119
16469.04 101
16470.25 127
16471.47 124
16472.68 113
16473.89 115
16475.11 101
16476.32 119
16477.53 100
16478.75 119
16479.96 110
16481.17 129
16482.39 132
16483.60 119
16484.81 104
16486.03 97
16487.24 124
16488.45 112
16489.67 109
16490.88 105
16492.10 105
16493.31 116
16494.52 113
16495.74 121
16496.95 112
16498.17 132
16499.38 134
16500.59 123
16501.81 145
16503.02 113
16504.24 106
16505.45 113
16506.67 118
16507.88 105
16509.10 119
16510.31 131
16511.52 126
16512.74 118
16513.95 104
16515.17 131
16516.38 107
16517.60 114
16518.81 116
16520.03 105
16521.24 120
16522.46 122
16523.67 90
16524.89 87
16526.10 112
16527.32 110
16528.53 117
16529.75 111
16530.96 94
16532.18 143
16533.40 126
16534.61 124
16535.83 98
16537.04 111
16538.26 109
16539.47 130
16540.69 118
16541.91 105
16543.12 118
16544.34 137
16545.55 140
16546.77 102
16547.98 102
16549.20 119
16550.42 125
16551.63 115
16552.85 99
16554.07 96
16555.28 112
16556.50 127
16557.71 123
16558.93 141
16560.15 123
16561.36 117
16562.58 128
16563.80 103
16565.01 113
16566.23 106
16567.45 125
16568.66 134
16569.88 117
16571.10 123
16572.31 111
16573.53 113
16574.75 137
16575.96 134
16577.18 129
16578.40 117
16579.62 117
16580.83 148
16582.05 155
16583.27 128
16584.48 128
16585.70 118
16586.92 107
16588.14 111
16589.35 168
16590.57 157
16591.79 121
16593.01 136
16594.23 134
16595.44 128
16596.66 125
16597.88 103
16599.10 148
16600.31 126
16601.53 134
16602.75 119
16603.97 108
16605.19 114
16606.40 124
16607.62 142
16608.84 119
16610.06 129
16611.28 123
16612.50 128
16613.71 118
16614.93 115
16616.15 97
16617.37 111
16618.59 103
16619.81 101
16621.03 129
16622.24 107
16623.46 109
16624.68 133
16625.90 120
16627.12 127
16628.34 114
16629.56 106
16630.78 104
16632.00 101
16633.21 124
16634.43 112
16635.65 105
16636.87 110
16638.09 110
16639.31 117
16640.53 107
16641.75 126
16642.97 98
16644.19 108
16645.41 129
16646.63 97
16647.85 88
16649.07 104
16650.29 128
16651.51 124
16652.73 119
16653.95 125
16655.17 135
16656.39 112
16657.61 103
16658.83 110
16660.05 117
16661.27 112
16662.49 93
16663.71 100
16664.93 112
16666.15 117
16667.37 125
16668.59 110
16669.81 102
16671.03 155
16672.25 119
16673.47 104
16674.69 102
16675.91 131
16677.13 123
16678.35 102
16679.57 112
16680.80 106
16682.02 117
16683.24 95
16684.46 103
16685.68 128
16686.90 122
16688.12 145
16689.34 124
16690.56 117
16691.79 107
16693.01 119
16694.23 94
16695.45 100
16696.67 107
16697.89 123
16699.11 126
16700.34 101
16701.56 128
16702.78 101
16704.00 113
16705.22 145
16706.44 106
16707.67 122
16708.89 116
16710.11 98
16711.33 108
16712.55 112
16713.78 109
16715.00 105
16716.22 107
16717.44 109
16718.67 120
16719.89 111
16721.11 129
16722.33 130
16723.55 104
16724.78 117
16726.00 138
16727.22 130
16728.45 96
16729.67 130
16730.89 107
16732.11 103
16733.34 118
16734.56 128
16735.78 119
16737.00 111
16738.23 95
16739.45 106
16740.67 136
16741.90 147
16743.12 126
16744.34 128
16745.57 90
16746.79 81
16748.01 119
16749.24 112
16750.46 97
16751.68 90
16752.91 129
16754.13 131
16755.35 106
16756.58 73
16757.80 120
16759.03 112
16760.25 112
16761.47 117
16762.70 108
16763.92 110
16765.14 109
16766.37 92
16767.59 111
16768.82 106
16770.04 112
16771.27 124
16772.49 125
16773.71 127
16774.94 125
16776.16 110
16777.39 97
16778.61 104
16779.84 102
16781.06 94
16782.29 118
16783.51 107
16784.73 102
16785.96 104
16787.18 107
16788.41 95
16789.63 105
16790.86 128
16792.08 121
16793.31 92
16794.53 111
16795.76 85
16796.98 104
16798.21 116
16799.43 136
16800.66 106
16801.89 106
16803.11 129
16804.34 129
16805.56 109
16806.79 92
16808.01 117
16809.24 103
16810.46 124
16811.69 103
16812.91 106
16814.14 108
16815.37 100
16816.59 101
16817.82 95
16819.04 108
16820.27 96
16821.50 107
16822.72 108
16823.95 94
16825.17 121
16826.40 139
16827.63 119
16828.85 122
16830.08 105
16831.31 126
16832.53 91
16833.76 89
16834.99 94
16836.21 93
16837.44 108
16838.67 108
16839.89 112
16841.12 129
16842.35 145
16843.57 107
16844.80 97
16846.03 101
16847.25 106
16848.48 107
16849.71 142
16850.93 112
16852.16 108
16853.39 121
16854.62 142
16855.84 130
16857.07 102
16858.30 118
16859.53 143
16860.75 129
16861.98 125
16863.21 131
16864.44 121
16865.66 140
16866.89 123
16868.12 129
16869.35 125
16870.57 123
16871.80 127
16873.03 156
16874.26 121
16875.49 129
16876.71 122
16877.94 145
16879.17 134
16880.40 148
16881.63 145
16882.86 143
16884.08 128
16885.31 141
16886.54 153
16887.77 143
16889.00 147
16890.23 135
16891.45 148
16892.68 140
16893.91 131
16895.14 129
16896.37 121
16897.60 131
16898.83 136
16900.06 132
16901.29 136
16902.51 146
16903.74 130
16904.97 147
16906.20 133
16907.43 116
16908.66 129
16909.89 145
16911.12 154
16912.35 125
16913.58 133
16914.81 129
16916.04 122
16917.27 118
16918.50 126
16919.73 134
16920.95 144
16922.18 129
16923.41 134
16924.64 121
16925.87 137
16927.10 116
16928.33 137
16929.56 138
16930.79 129
16932.02 119
16933.25 119
16934.48 118
16935.71 98
16936.94 127
16938.18 123
16939.41 125
16940.64 106
16941.87 118
16943.10 121
16944.33 102
16945.56 108
16946.79 129
16948.02 115
16949.25 119
16950.48 143
16951.71 107
16952.94 116
16954.17 104
16955.40 113
16956.64 121
16957.87 114
16959.10 95
16960.33 114
16961.56 106
16962.79 94
16964.02 75
16965.25 120
16966.48 109
16967.72 114
16968.95 107
16970.18 113
16971.41 127
16972.64 119
16973.87 119
16975.11 132
16976.34 119
16977.57 108
16978.80 111
16980.03 109
16981.26 96
16982.50 108
16983.73 118
16984.96 121
16986.19 114
16987.42 130
16988.66 133
16989.89 111
16991.12 106
16992.35 117
16993.59 132
16994.82 115
16996.05 114
16997.28 109
16998.52 105
16999.75 115
17000.98 120
17002.21 113
17003.45 117
17004.68 129
17005.91 102
17007.14 118
17008.38 131
17009.61 136
17010.84 106
17012.08 109
17013.31 112
17014.54 113
17015.78 126
17017.01 98
17018.24 101
17019.47 94
17020.71 125
17021.94 102
17023.17 118
17024.41 112
17025.64 108
17026.88 105
17028.11 104
17029.34 109
17030.58 110
17031.81 111
17033.04 107
17034.28 97
17035.51 101
17036.75 110
17037.98 97
17039.21 125
17040.45 133
17041.68 130
17042.92 117
17044.15 133
17045.38 126
17046.62 118
17047.85 95
17049.09 101
17050.32 98
17051.56 100
17052.79 115
17054.02 109
17055.26 106
17056.49 98
17057.73 140
17058.96 107
17060.20 116
17061.43 95
17062.67 117
17063.90 111
17065.14 121
17066.37 132
17067.61 93
17068.84 110
17070.08 105
17071.31 114
17072.55 88
17073.78 86
17075.02 92
17076.25 125
17077.49 109
17078.72 101
17079.96 96
17081.20 113
17082.43 101
17083.67 113
17084.90 121
17086.14 116
17087.37 102
17088.61 81
17089.85 116
17091.08 96
17092.32 98
17093.55 109
17094.79 98
17096.03 117
17097.26 92
17098.50 106
17099.73 117
17100.97 126
17102.21 102
17103.44 119
17104.68 102
17105.92 111
17107.15 75
17108.39 94
17109.63 104
17110.86 99
17112.10 85
17113.34 98
17114.57 97
17115.81 111
17117.05 92
17118.28 94
17119.52 94
17120.76 107
17121.99 108
17123.23 118
17124.47 91
17125.70 88
17126.94 107
17128.18 106
17129.42 113
17130.65 117
17131.89 107
17133.13 98
17134.37 93
17135.60 82
17136.84 100
17138.08 88
17139.32 111
17140.55 81
17141.79 106
17143.03 112
17144.27 91
17145.50 99
17146.74 102
17147.98 112
17149.22 99
17150.46 93
17151.69 90
17152.93 111
17154.17 90
17155.41 102
17156.65 95
17157.89 119
17159.12 115
17160.36 122
17161.60 92
17162.84 104
17164.08 108
17165.32 101
17166.56 113
17167.79 87
17169.03 104
17170.27 71
17171.51 110
17172.75 110
17173.99 120
17175.23 106
17176.47 121
17177.70 114
17178.94 122
17180.18 74
17181.42 93
17182.66 99
17183.90 87
17185.14 102
17186.38 103
17187.62 105
17188.86 92
17190.10 96
17191.34 107
17192.58 105
17193.82 99
17195.06 102
17196.30 102
17197.54 105
17198.78 95
17200.01 114
17201.25 106
17202.49 102
17203.73 111
17204.97 108
17206.21 86
17207.45 90
17208.70 109
17209.94 96
17211.18 89
17212.42 103
17213.66 104
17214.90 90
17216.14 99
17217.38 96
17218.62 105
17219.86 96
17221.10 78
17222.34 112
17223.58 111
17224.82 108
17226.06 114
17227.30 92
17228.54 80
17229.78 83
17231.03 89
17232.27 114
17233.51 89
17234.75 86
17235.99 116
17237.23 105
17238.47 100
17239.71 108
17240.95 103
17242.20 94
17243.44 99
17244.68 77
17245.92 97
17247.16 110
17248.40 112
17249.65 104
17250.89 99
17252.13 95
17253.37 111
17254.61 110
17255.85 97
17257.10 88
17258.34 97
17259.58 78
17260.82 106
17262.06 107
17263.31 93
17264.55 87
17265.79 101
17267.03 103
17268.27 96
17269.52 82
17270.76 118
17272.00 100
17273.24 93
17274.49 113
17275.73 86
17276.97 111
17278.22 120
17279.46 96
17280.70 104
17281.94 116
17283.19 115
17284.43 111
17285.67 119
17286.91 132
17288.16 112
17289.40 96
17290.64 104
17291.89 86
17293.13 105
17294.37 98
17295.62 92
17296.86 100
17298.10 94
17299.35 84
17300.59 100
17301.83 103
17303.08 84
17304.32 84
17305.56 90
17306.81 92
17308.05 88
17309.30 89
17310.54 79
17311.78 91
17313.03 84
17314.27 95
17315.52 99
17316.76 104
17318.00 99
17319.25 99
17320.49 88
17321.74 94
17322.98 85
17324.23 100
17325.47 105
17326.71 110
17327.96 75
17329.20 91
17330.45 83
17331.69 83
17332.94 96
17334.18 79
17335.43 90
17336.67 94
17337.92 91
17339.16 109
17340.41 95
17341.65 108
17342.90 104
17344.14 118
17345.39 101
17346.63 106
17347.88 102
17349.12 111
17350.37 94
17351.61 97
17352.86 97
17354.10 95
17355.35 82
17356.59 106
17357.84 103
17359.08 81
17360.33 100
17361.58 103
17362.82 93
17364.07 106
17365.31 96
17366.56 88
17367.80 92
17369.05 74
17370.30 93
17371.54 101
17372.79 97
17374.03 95
17375.28 86
17376.53 84
17377.77 71
17379.02 112
17380.27 90
17381.51 104
17382.76 113
17384.01 118
17385.25 105
17386.50 85
17387.75 88
17388.99 94
17390.24 108
17391.49 97
17392.73 94
17393.98 112
17395.23 90
17396.47 101
17397.72 89
17398.97 117
17400.21 100
17401.46 119
17402.71 103
17403.96 96
17405.20 92
17406.45 83
17407.70 96
17408.94 88
17410.19 90
17411.44 76
17412.69 98
17413.93 99
17415.18 107
17416.43 109
17417.68 84
17418.93 80
17420.17 104
17421.42 97
17422.67 90
17423.92 99
17425.16 87
17426.41 93
17427.66 93
17428.91 98
17430.16 112
17431.41 103
17432.65 89
17433.90 96
17435.15 95
17436.40 118
17437.65 104
17438.90 104
17440.14 98
17441.39 107
17442.64 91
17443.89 89
17445.14 77
17446.39 104
17447.64 91
17448.88 68
17450.13 87
17451.38 120
17452.63 94
17453.88 107
17455.13 93
17456.38 81
17457.63 110
17458.88 129
17460.13 101
17461.38 85
17462.62 93
17463.87 113
17465.12 106
17466.37 98
17467.62 86
17468.87 93
17470.12 99
17471.37 99
17472.62 84
17473.87 74
17475.12 84
17476.37 80
17477.62 96
17478.87 84
17480.12 90
17481.37 119
17482.62 101
17483.87 72
17485.12 93
17486.37 104
17487.62 114
17488.87 100
17490.12 91
17491.37 85
17492.62 82
17493.87 86
17495.12 114
17496.37 109
17497.62 88
17498.87 107
17500.12 94
17501.38 109
17502.63 102
17503.88 104
17505.13 95
17506.38 88
17507.63 88
17508.88 98
17510.13 103
17511.38 84
17512.63 101
17513.89 101
17515.14 97
17516.39 105
17517.64 91
17518.89 102
17520.14 98
17521.39 94
17522.64 100
17523.90 92
17525.15 106
17526.40 98
17527.65 116
17528.90 110
17530.15 111
17531.41 106
17532.66 106
17533.91 101
17535.16 107
17536.41 112
17537.67 113
17538.92 103
17540.17 106
17541.42 110
17542.67 127
17543.93 109
17545.18 104
17546.43 99
17547.68 108
17548.94 104
17550.19 99
17551.44 99
17552.69 114
17553.95 107
17555.20 101
17556.45 103
17557.70 100
17558.96 102
17560.21 107
17561.46 89
17562.72 106
17563.97 91
17565.22 104
17566.47 109
17567.73 99
17568.98 104
17570.23 105
17571.49 121
17572.74 94
17573.99 107
17575.25 101
17576.50 112
17577.75 87
17579.01 101
17580.26 89
17581.51 93
17582.77 85
17584.02 106
17585.28 109
17586.53 104
17587.78 104
17589.04 97
17590.29 116
17591.54 90
17592.80 101
17594.05 86
17595.31 93
17596.56 108
17597.81 79
17599.07 92
17600.32 102
17601.58 92
17602.83 79
17604.09 93
17605.34 116
17606.60 115
17607.85 108
17609.10 110
17610.36 106
17611.61 109
17612.87 102
17614.12 107
17615.38 99
17616.63 110
17617.89 104
17619.14 105
17620.40 107
17621.65 112
17622.91 99
17624.16 110
17625.42 92
17626.67 106
17627.93 99
17629.18 85
17630.44 112
17631.69 111
17632.95 114
17634.21 81
17635.46 86
17636.72 108
17637.97 112
17639.23 101
17640.48 89
17641.74 103
17642.99 104
17644.25 89
17645.51 87
17646.76 109
17648.02 86
17649.27 111
17650.53 109
17651.79 110
17653.04 107
17654.30 104
17655.55 89
17656.81 98
17658.07 104
17659.32 101
17660.58 90
17661.84 114
17663.09 87
17664.35 98
17665.61 107
17666.86 85
17668.12 104
17669.38 114
17670.63 109
17671.89 90
17673.15 103
17674.40 101
17675.66 114
17676.92 106
17678.17 99
17679.43 100
17680.69 103
17681.95 99
17683.20 104
17684.46 112
17685.72 119
17686.98 98
17688.23 87
17689.49 93
17690.75 104
17692.01 98
17693.26 95
17694.52 87
17695.78 97
17697.04 90
17698.29 108
17699.55 93
17700.81 107
17702.07 104
17703.32 95
17704.58 101
17705.84 96
17707.10 110
17708.36 85
17709.62 97
17710.87 81
17712.13 97
17713.39 86
17714.65 96
17715.91 89
17717.17 94
17718.42 102
17719.68 73
17720.94 93
17722.20 113
17723.46 108
17724.72 91
17725.98 91
17727.23 91
17728.49 91
17729.75 90
17731.01 117
17732.27 92
17733.53 85
17734.79 86
17736.05 94
17737.31 112
17738.57 88
17739.82 100
17741.08 106
17742.34 109
17743.60 89
17744.86 83
17746.12 84
17747.38 104
17748.64 101
17749.90 126
17751.16 95
17752.42 108
17753.68 125
17754.94 95
17756.20 93
17757.46 97
17758.72 91
17759.98 98
17761.24 107
17762.50 99
17763.76 80
17765.02 99
17766.28 108
17767.54 101
17768.80 92
17770.06 79
17771.32 92
17772.58 103
17773.84 85
17775.10 72
17776.36 99
17777.62 112
17778.88 111
17780.14 95
17781.40 93
17782.67 104
17783.93 126
17785.19 93
17786.45 75
17787.71 103
17788.97 98
17790.23 95
17791.49 100
17792.75 108
17794.01 94
17795.28 97
17796.54 89
17797.80 102
17799.06 74
17800.32 109
17801.58 75
17802.84 114
17804.11 95
17805.37 93
17806.63 108
17807.89 109
17809.15 88
17810.41 104
17811.68 94
17812.94 95
17814.20 112
17815.46 93
17816.72 103
17817.99 91
17819.25 94
17820.51 89
17821.77 88
17823.03 75
17824.30 72
17825.56 104
17826.82 91
17828.08 82
17829.35 94
17830.61 109
17831.87 105
17833.13 81
17834.40 74
17835.66 88
17836.92 101
17838.18 94
17839.45 82
17840.71 89
17841.97 68
17843.24 117
17844.50 86
17845.76 89
17847.02 89
17848.29 94
17849.55 93
17850.81 92
17852.08 113
17853.34 84
17854.60 104
17855.87 88
17857.13 82
17858.39 82
17859.66 94
17860.92 87
17862.18 90
17863.45 82
17864.71 75
17865.98 82
17867.24 105
17868.50 103
17869.77 83
17871.03 82
17872.30 93
17873.56 104
17874.82 88
17876.09 104
17877.35 79
17878.62 107
17879.88 85
17881.14 84
17882.41 87
17883.67 81
17884.94 67
17886.20 83
17887.47 76
17888.73 87
17890.00 99
17891.26 91
17892.52 98
17893.79 87
17895.05 99
17896.32 90
17897.58 85
17898.85 83
17900.11 86
17901.38 100
17902.64 84
17903.91 81
17905.17 79
17906.44 95
17907.70 84
17908.97 94
17910.23 88
17911.50 89
17912.77 117
17914.03 109
17915.30 90
17916.56 84
17917.83 109
17919.09 95
17920.36 96
17921.62 94
17922.89 86
17924.16 92
17925.42 112
17926.69 78
17927.95 89
17929.22 86
17930.49 97
17931.75 94
17933.02 103
17934.28 85
17935.55 95
17936.82 100
17938.08 105
17939.35 95
17940.62 99
17941.88 98
17943.15 87
17944.42 99
17945.68 91
17946.95 96
17948.22 74
17949.48 90
17950.75 90
17952.02 81
17953.28 94
17954.55 78
17955.82 81
17957.08 79
17958.35 85
17959.62 94
17960.88 91
17962.15 109
17963.42 81
17964.69 78
17965.95 84
17967.22 81
17968.49 87
17969.76 89
17971.02 100
17972.29 104
17973.56 96
17974.83 95
17976.09 103
17977.36 72
17978.63 85
17979.90 102
17981.16 89
17982.43 84
17983.70 82
17984.97 93
17986.24 113
17987.50 119
17988.77 97
17990.04 84
17991.31 73
17992.58 90
17993.84 103
17995.11 69
17996.38 88
17997.65 80
17998.92 97
18000.19 90
18001.46 72
18002.72 99
18003.99 89
18005.26 86
18006.53 88
18007.80 80
18009.07 90
18010.34 91
18011.61 92
18012.87 76
18014.14 85
18015.41 78
18016.68 98
18017.95 71
18019.22 82
18020.49 65
18021.76 88
18023.03 94
18024.30 66
18025.57 76
18026.84 84
18028.11 98
18029.37 95
18030.64 78
18031.91 71
18033.18 87
18034.45 86
18035.72 84
18036.99 69
18038.26 80
18039.53 85
18040.80 73
18042.07 95
18043.34 77
18044.61 103
18045.88 92
18047.15 77
18048.42 84
18049.69 77
18050.96 90
18052.23 76
18053.50 98
18054.77 90
18056.05 78
18057.32 102
18058.59 100
18059.86 98
18061.13 91
18062.40 87
18063.67 88
18064.94 105
18066.21 98
18067.48 85
18068.75 91
18070.02 95
18071.29 75
18072.57 92
18073.84 90
18075.11 90
18076.38 87
18077.65 82
18078.92 75
18080.19 88
18081.46 95
18082.74 76
18084.01 101
18085.28 87
18086.55 83
18087.82 92
18089.09 65
18090.37 75
18091.64 93
18092.91 110
18094.18 113
18095.45 102
18096.72 76
18098.00 86
18099.27 88
18100.54 83
18101.81 94
18103.08 90
18104.36 101
18105.63 92
18106.90 100
18108.17 71
18109.45 72
18110.72 81
18111.99 91
18113.26 85
18114.54 86
18115.81 80
18117.08 92
18118.35 94
18119.63 86
18120.90 88
18122.17 82
18123.44 88
18124.72 90
18125.99 102
18127.26 81
18128.54 80
18129.81 88
18131.08 100
18132.36 94
18133.63 95
18134.90 101
18136.18 111
18137.45 85
18138.72 91
18140.00 87
18141.27 86
18142.54 89
18143.82 77
18145.09 96
18146.36 90
18147.64 84
18148.91 86
18150.19 96
18151.46 73
18152.73 91
18154.01 79
18155.28 85
18156.55 83
18157.83 94
18159.10 95
18160.38 86
18161.65 126
18162.93 90
18164.20 95
18165.47 81
18166.75 82
18168.02 96
18169.30 97
18170.57 80
18171.85 82
18173.12 115
18174.40 90
18175.67 92
18176.95 85
18178.22 74
18179.50 114
18180.77 99
18182.04 91
18183.32 102
18184.59 88
18185.87 119
18187.15 100
18188.42 79
18189.70 81
18190.97 97
18192.25 115
18193.52 86
18194.80 61
18196.07 87
18197.35 88
18198.62 101
18199.90 118
18201.17 92
18202.45 75
18203.73 95
18205.00 89
18206.28 99
18207.55 87
18208.83 81
18210.10 93
18211.38 97
18212.66 89
18213.93 104
18215.21 95
18216.48 113
18217.76 135
18219.04 94
18220.31 86
18221.59 95
18222.87 104
18224.14 95
18225.42 78
18226.70 81
18227.97 95
18229.25 115
18230.53 101
18231.80 78
18233.08 90
18234.36 104
18235.63 100
18236.91 72
18238.19 82
18239.46 78
18240.74 91
18242.02 93
18243.29 102
18244.57 78
18245.85 76
18247.13 98
18248.40 98
18249.68 80
18250.96 84
18252.24 80
18253.51 100
18254.79 93
18256.07 90
18257.35 76
18258.62 93
18259.90 99
18261.18 86
18262.46 104
18263.73 103
18265.01 109
18266.29 95
18267.57 106
18268.85 95
18270.12 90
18271.40 82
18272.68 96
18273.96 93
18275.24 82
18276.51 115
18277.79 98
18279.07 75
18280.35 71
18281.63 90
18282.91 72
18284.18 80
18285.46 85
18286.74 125
18288.02 91
18289.30 94
18290.58 78
18291.86 90
18293.14 95
18294.41 81
18295.69 83
18296.97 81
18298.25 97
18299.53 71
18300.81 92
18302.09 85
18303.37 75
18304.65 84
18305.93 88
18307.21 88
18308.49 98
18309.76 73
18311.04 102
18312.32 85
18313.60 110
18314.88 88
18316.16 92
18317.44 89
18318.72 88
18320.00 89
18321.28 90
18322.56 84
18323.84 84
18325.12 86
18326.40 78
18327.68 106
18328.96 87
18330.24 105
18331.52 91
18332.80 91
18334.08 80
18335.36 88
18336.64 98
18337.92 95
18339.20 98
18340.48 78
18341.76 89
18343.05 87
18344.33 88
18345.61 82
18346.89 96
18348.17 89
18349.45 94
18350.73 76
18352.01 93
18353.29 76
18354.57 88
18355.85 85
18357.13 81
18358.42 89
18359.70 70
18360.98 78
18362.26 87
18363.54 104
18364.82 93
18366.10 86
18367.38 85
18368.67 99
18369.95 84
18371.23 84
18372.51 92
18373.79 92
18375.07 89
18376.36 100
18377.64 112
18378.92 73
18380.20 93
18381.48 80
18382.77 104
18384.05 86
18385.33 93
18386.61 84
18387.89 95
18389.18 109
18390.46 85
18391.74 82
18393.02 79
18394.31 87
18395.59 87
18396.87 84
18398.15 75
18399.44 79
18400.72 90
18402.00 93
18403.28 83
18404.57 92
18405.85 79
18407.13 111
18408.41 96
18409.70 84
18410.98 66
18412.26 109
18413.55 94
18414.83 92
18416.11 73
18417.40 72
18418.68 95
18419.96 104
18421.25 107
18422.53 85
18423.81 83
18425.10 82
18426.38 101
18427.66 97
18428.95 86
18430.23 78
18431.51 111
18432.80 89
18434.08 99
18435.37 92
18436.65 110
18437.93 98
18439.22 98
18440.50 87
18441.79 82
18443.07 104
18444.35 90
18445.64 84
18446.92 87
18448.21 95
18449.49 100
18450.78 87
18452.06 72
18453.34 80
18454.63 104
18455.91 104
18457.20 96
18458.48 80
18459.77 88
18461.05 105
18462.34 101
18463.62 100
18464.91 99
18466.19 87
18467.48 99
18468.76 79
18470.05 88
18471.33 80
18472.62 80
18473.90 76
18475.19 86
18476.47 71
18477.76 85
18479.04 99
18480.33 87
18481.61 80
18482.90 91
18484.18 103
18485.47 103
18486.76 125
18488.04 88
18489.33 98
18490.61 92
18491.90 90
18493.18 93
18494.47 97
18495.76 80
18497.04 86
18498.33 93
18499.61 94
18500.90 100
18502.19 77
18503.47 101
18504.76 93
18506.05 66
18507.33 85
18508.62 127
18509.90 76
18511.19 97
18512.48 81
18513.76 70
18515.05 86
18516.34 73
18517.62 83
18518.91 72
18520.20 89
18521.48 76
18522.77 75
18524.06 85
18525.35 99
18526.63 94
18527.92 108
18529.21 74
18530.49 79
18531.78 90
18533.07 98
18534.36 92
18535.64 98
18536.93 105
18538.22 108
18539.50 82
18540.79 80
18542.08 90
18543.37 83
18544.66 94
18545.94 87
18547.23 85
18548.52 65
18549.81 78
18551.09 84
18552.38 117
18553.67 93
18554.96 89
18556.25 103
18557.53 101
18558.82 83
18560.11 83
18561.40 98
18562.69 84
18563.98 111
18565.26 64
18566.55 99
18567.84 87
18569.13 82
18570.42 87
18571.71 90
18572.99 89
18574.28 99
18575.57 99
18576.86 104
18578.15 94
18579.44 79
18580.73 111
18582.02 93
18583.31 87
18584.59 78
18585.88 88
18587.17 75
18588.46 99
18589.75 87
18591.04 102
18592.33 105
18593.62 100
18594.91 95
18596.20 84
18597.49 97
18598.78 92
18600.07 125
18601.36 95
18602.65 86
18603.94 103
18605.23 108
18606.52 100
18607.81 100
18609.09 94
18610.38 113
18611.67 112
18612.96 125
18614.25 98
18615.55 117
18616.84 115
18618.13 97
18619.42 114
18620.71 96
18622.00 121
18623.29 108
18624.58 109
18625.87 91
18627.16 97
18628.45 100
18629.74 84
18631.03 68
18632.32 96
18633.61 91
18634.90 120
18636.19 95
18637.48 84
18638.77 95
18640.07 99
18641.36 102
18642.65 93
18643.94 102
18645.23 104
18646.52 111
18647.81 105
18649.10 98
18650.40 73
18651.69 112
18652.98 117
18654.27 99
18655.56 77
18656.85 86
18658.14 117
18659.44 108
18660.73 95
18662.02 80
18663.31 106
18664.60 104
18665.89 95
18667.19 71
18668.48 80
18669.77 75
18671.06 110
18672.35 101
18673.65 77
18674.94 75
18676.23 99
18677.52 95
18678.82 87
18680.11 66
18681.40 78
18682.69 97
18683.99 96
18685.28 73
18686.57 84
18687.86 89
18689.16 101
18690.45 108
18691.74 88
18693.03 96
18694.33 79
18695.62 92
18696.91 106
18698.21 92
18699.50 81
18700.79 75
18702.09 109
18703.38 85
18704.67 101
18705.97 88
18707.26 108
18708.55 88
18709.85 88
18711.14 102
18712.43 113
18713.73 98
18715.02 101
18716.31 76
18717.61 85
18718.90 73
18720.19 84
18721.49 90
18722.78 74
18724.08 100
18725.37 104
18726.66 99
18727.96 78
18729.25 101
18730.55 98
18731.84 88
18733.13 96
18734.43 92
18735.72 100
18737.02 86
18738.31 105
18739.61 77
18740.90 99
18742.19 80
18743.49 96
18744.78 90
18746.08 115
18747.37 96
18748.67 96
18749.96 90
18751.26 78
18752.55 87
18753.85 89
18755.14 78
18756.44 99
18757.73 113
18759.03 98
18760.32 93
18761.62 102
18762.91 91
18764.21 91
18765.50 103
18766.80 88
18768.09 77
18769.39 100
18770.69 90
18771.98 68
18773.28 84
18774.57 78
18775.87 75
18777.16 99
18778.46 103
18779.76 82
18781.05 81
18782.35 101
18783.64 93
18784.94 92
18786.24 79
18787.53 84
18788.83 80
18790.12 85
18791.42 98
18792.72 105
18794.01 90
18795.31 84
18796.61 96
18797.90 102
18799.20 110
18800.49 85
18801.79 86
18803.09 78
18804.38 78
18805.68 92
18806.98 100
18808.28 90
18809.57 93
18810.87 97
18812.17 91
18813.46 85
18814.76 109
18816.06 124
18817.35 101
18818.65 108
18819.95 85
18821.25 83
18822.54 75
18823.84 89
18825.14 76
18826.44 88
18827.73 99
18829.03 87
18830.33 81
18831.63 74
18832.92 100
18834.22 100
18835.52 73
18836.82 87
18838.11 110
18839.41 111
18840.71 118
18842.01 79
18843.31 81
18844.60 91
18845.90 87
18847.20 94
18848.50 82
18849.80 78
18851.10 77
18852.39 103
18853.69 101
18854.99 71
18856.29 89
18857.59 93
18858.89 103
18860.18 61
18861.48 59
18862.78 86
18864.08 88
18865.38 119
18866.68 80
18867.98 68
18869.28 86
18870.58 83
18871.87 103
18873.17 84
18874.47 88
18875.77 84
18877.07 99
18878.37 92
18879.67 80
18880.97 86
18882.27 92
18883.57 104
18884.87 79
18886.17 77
18887.47 70
18888.77 87
18890.07 84
18891.36 71
18892.66 77
18893.96 87
18895.26 90
18896.56 84
18897.86 71
18899.16 74
18900.46 95
18901.76 97
18903.06 65
18904.36 89
18905.66 68
18906.96 95
18908.27 98
18909.57 68
18910.87 73
18912.17 98
18913.47 105
18914.77 83
18916.07 103
18917.37 80
18918.67 78
18919.97 87
18921.27 80
18922.57 84
18923.87 77
18925.17 80
18926.47 96
18927.77 71
18929.08 67
18930.38 76
18931.68 106
18932.98 102
18934.28 94
18935.58 91
18936.88 84
18938.18 79
18939.49 106
18940.79 68
18942.09 79
18943.39 97
18944.69 111
18945.99 92
18947.29 82
18948.60 82
18949.90 96
18951.20 105
18952.50 89
18953.80 104
18955.11 99
18956.41 92
18957.71 100
18959.01 92
18960.31 88
18961.62 86
18962.92 99
18964.22 94
18965.52 82
18966.82 82
18968.13 80
18969.43 100
18970.73 83
18972.03 65
18973.34 77
18974.64 85
18975.94 79
18977.24 78
18978.55 76
18979.85 77
18981.15 82
18982.46 79
18983.76 82
18985.06 89
18986.36 76
18987.67 80
18988.97 91
18990.27 97
18991.58 79
18992.88 80
18994.18 80
18995.49 83
18996.79 80
18998.09 86
18999.40 82
19000.70 78
19002.00 92
19003.31 75
19004.61 74
19005.91 76
19007.22 80
19008.52 86
19009.83 74
19011.13 79
19012.43 84
19013.74 64
19015.04 94
19016.34 98
19017.65 74
19018.95 97
19020.26 83
19021.56 82
19022.87 92
19024.17 76
19025.47 92
19026.78 77
19028.08 93
19029.39 97
19030.69 79
19032.00 77
19033.30 86
19034.61 94
19035.91 69
19037.22 80
19038.52 87
19039.82 81
19041.13 76
19042.43 81
19043.74 89
19045.04 74
19046.35 94
19047.65 67
19048.96 70
19050.26 86
19051.57 91
19052.88 92
19054.18 84
19055.49 98
19056.79 80
19058.10 86
19059.40 69
19060.71 71
19062.01 79
19063.32 88
19064.62 70
19065.93 63
19067.24 84
19068.54 83
19069.85 75
19071.15 89
19072.46 72
19073.77 85
19075.07 86
19076.38 101
19077.68 77
19078.99 65
19080.30 77
19081.60 84
19082.91 80
19084.22 81
19085.52 69
19086.83 95
19088.13 102
19089.44 81
19090.75 79
19092.05 70
19093.36 73
19094.67 77
19095.97 70
19097.28 66
19098.59 59
19099.90 68
19101.20 72
19102.51 71
19103.82 56
19105.12 76
19106.43 90
19107.74 93
19109.04 78
19110.35 78
19111.66 90
19112.97 80
19114.27 77
19115.58 89
19116.89 86
19118.20 81
19119.50 85
19120.81 74
19122.12 67
19123.43 75
19124.73 80
19126.04 75
19127.35 85
19128.66 70
19129.97 96
19131.27 94
19132.58 92
19133.89 90
19135.20 72
19136.51 87
19137.81 74
19139.12 75
19140.43 73
19141.74 79
19143.05 72
19144.36 84
19145.66 74
19146.97 82
19148.28 79
19149.59 88
19150.90 92
19152.21 75
19153.52 71
19154.83 99
19156.13 99
19157.44 86
19158.75 73
19160.06 90
19161.37 76
19162.68 89
19163.99 78
19165.30 76
19166.61 85
19167.92 84
19169.22 98
19170.53 78
19171.84 73
19173.15 81
19174.46 78
19175.77 79
19177.08 80
19178.39 77
19179.70 75
19181.01 89
19182.32 77
19183.63 84
19184.94 80
19186.25 85
19187.56 86
19188.87 95
19190.18 83
19191.49 79
19192.80 97
19194.11 90
19195.42 77
19196.73 79
19198.04 94
19199.35 90
19200.66 70
19201.97 75
19203.28 89
19204.59 89
19205.90 108
19207.21 100
19208.52 101
19209.83 83
19211.14 88
19212.46 76
19213.77 67
19215.08 83
19216.39 91
19217.70 84
19219.01 77
19220.32 66
19221.63 55
19222.94 87
19224.25 80
19225.57 86
19226.88 80
19228.19 82
19229.50 81
19230.81 86
19232.12 79
19233.43 99
19234.75 95
19236.06 71
19237.37 65
19238.68 86
19239.99 91
19241.30 81
19242.62 73
19243.93 82
19245.24 95
19246.55 85
19247.86 93
19249.18 101
19250.49 108
19251.80 82
19253.11 80
19254.42 81
19255.74 76
19257.05 71
19258.36 93
19259.67 90
19260.99 83
19262.30 114
19263.61 79
19264.92 88
19266.24 70
19267.55 87
19268.86 60
19270.17 77
19271.49 89
19272.80 83
19274.11 73
19275.42 79
19276.74 85
19278.05 76
19279.36 71
19280.68 78
19281.99 74
19283.30 78
19284.62 98
19285.93 98
19287.24 86
19288.56 88
19289.87 85
19291.18 64
19292.50 77
19293.81 83
19295.12 90
19296.44 67
19297.75 79
19299.06 65
19300.38 71
19301.69 79
19303.01 82
19304.32 89
19305.63 79
19306.95 75
19308.26 67
19309.58 81
19310.89 80
19312.20 95
19313.52 71
19314.83 85
19316.15 70
19317.46 90
19318.78 93
19320.09 84
19321.41 93
19322.72 68
19324.03 91
19325.35 87
19326.66 74
19327.98 75
19329.29 73
19330.61 76
19331.92 77
19333.24 87
19334.55 94
19335.87 87
19337.18 94
19338.50 73
19339.81 92
19341.13 77
19342.44 82
19343.76 75
19345.07 67
19346.39 83
19347.70 85
19349.02 84
19350.34 79
19351.65 83
19352.97 92
19354.28 72
19355.60 64
19356.91 78
19358.23 71
19359.54 67
19360.86 81
19362.18 73
19363.49 92
19364.81 78
19366.12 77
19367.44 83
19368.76 73
19370.07 82
19371.39 87
19372.71 74
19374.02 88
19375.34 70
19376.65 93
19377.97 74
19379.29 78
19380.60 59
19381.92 73
19383.24 70
19384.55 73
19385.87 82
19387.19 69
19388.50 73
19389.82 84
19391.14 73
19392.45 83
19393.77 82
19395.09 91
19396.41 89
19397.72 79
19399.04 77
19400.36 86
19401.67 74
19402.99 84
19404.31 71
19405.63 85
19406.94 124
19408.26 98
19409.58 83
19410.90 76
19412.21 76
19413.53 74
19414.85 75
19416.17 89
19417.48 65
19418.80 82
19420.12 87
19421.44 90
19422.76 65
19424.07 79
19425.39 77
19426.71 79
19428.03 87
19429.35 75
19430.66 72
19431.98 70
19433.30 87
19434.62 78
19435.94 79
19437.26 86
19438.57 88
19439.89 89
19441.21 74
19442.53 65
19443.85 59
19445.17 86
19446.49 108
19447.81 74
19449.12 93
19450.44 78
19451.76 83
19453.08 78
19454.40 86
19455.72 83
19457.04 84
19458.36 76
19459.68 93
19461.00 84
19462.32 73
19463.63 63
19464.95 88
19466.27 95
19467.59 77
19468.91 77
19470.23 87
19471.55 75
19472.87 86
19474.19 84
19475.51 83
19476.83 83
19478.15 82
19479.47 83
19480.79 76
19482.11 85
19483.43 95
19484.75 99
19486.07 81
19487.39 76
19488.71 75
19490.03 73
19491.35 67
19492.67 91
19493.99 79
19495.31 103
19496.63 79
19497.95 96
19499.27 93
19500.59 92
19501.91 85
19503.24 100
19504.56 100
19505.88 86
19507.20 77
19508.52 83
19509.84 84
19511.16 81
19512.48 77
19513.80 73
19515.12 71
19516.44 70
19517.77 86
19519.09 92
19520.41 87
19521.73 67
19523.05 63
19524.37 95
19525.69 72
19527.02 65
19528.34 90
19529.66 84
19530.98 87
19532.30 74
19533.62 100
19534.95 91
19536.27 74
19537.59 103
19538.91 98
19540.23 68
19541.56 64
19542.88 84
19544.20 92
19545.52 81
19546.84 75
19548.17 67
19549.49 77
19550.81 84
19552.13 94
19553.46 67
19554.78 74
19556.10 77
19557.42 97
19558.75 76
19560.07 87
19561.39 75
19562.71 71
19564.04 95
19565.36 88
19566.68 88
19568.00 90
19569.33 89
19570.65 72
19571.97 74
19573.30 87
19574.62 80
19575.94 84
19577.27 75
19578.59 77
19579.91 75
19581.24 87
19582.56 93
19583.88 82
19585.21 68
19586.53 79
19587.85 76
19589.18 72
19590.50 73
19591.82 76
19593.15 75
19594.47 77
19595.80 83
19597.12 75
19598.44 71
19599.77 74
19601.09 72
19602.42 83
19603.74 84
19605.06 93
19606.39 87
19607.71 84
19609.04 75
19610.36 86
19611.69 75
19613.01 70
19614.33 65
19615.66 77
19616.98 87
19618.31 89
19619.63 82
19620.96 77
19622.28 89
19623.61 70
19624.93 86
19626.26 87
19627.58 84
19628.91 100
19630.23 78
19631.56 73
19632.88 85
19634.21 77
19635.53 73
19636.86 81
19638.18 79
19639.51 64
19640.83 72
19642.16 76
19643.48 83
19644.81 90
19646.14 97
19647.46 89
19648.79 100
19650.11 81
19651.44 74
19652.76 85
19654.09 88
19655.42 90
19656.74 78
19658.07 75
19659.39 91
19660.72 81
19662.05 64
19663.37 69
19664.70 75
19666.02 98
19667.35 84
19668.68 66
19670.00 79
19671.33 80
19672.66 93
19673.98 94
19675.31 73
19676.64 101
19677.96 107
19679.29 87
19680.62 72
19681.94 87
19683.27 81
19684.60 79
19685.92 85
19687.25 82
19688.58 65
19689.90 74
19691.23 83
19692.56 77
19693.88 75
19695.21 65
19696.54 75
19697.87 94
19699.19 75
19700.52 92
19701.85 75
19703.18 88
19704.50 78
19705.83 93
19707.16 86
19708.49 72
19709.81 88
19711.14 80
19712.47 81
19713.80 78
19715.13 103
19716.45 82
19717.78 91
19719.11 87
19720.44 90
19721.77 77
19723.09 71
19724.42 88
19725.75 66
19727.08 77
19728.41 76
19729.74 76
19731.06 66
19732.39 65
19733.72 87
19735.05 98
19736.38 88
19737.71 84
19739.04 93
19740.36 85
19741.69 77
19743.02 64
19744.35 72
19745.68 78
19747.01 97
19748.34 91
19749.67 102
19751.00 81
19752.32 64
19753.65 72
19754.98 70
19756.31 81
19757.64 95
19758.97 77
19760.30 89
19761.63 73
19762.96 70
19764.29 64
19765.62 74
19766.95 79
19768.28 84
19769.61 88
19770.94 80
19772.27 88
19773.60 70
19774.93 86
19776.26 86
19777.59 99
19778.92 74
19780.25 84
19781.58 89
19782.91 70
19784.24 85
19785.57 95
19786.90 78
19788.23 67
19789.56 70
19790.89 84
19792.22 90
19793.55 72
19794.88 76
19796.21 80
19797.54 98
19798.87 90
19800.20 79
19801.53 73
19802.87 68
19804.20 77
19805.53 97
19806.86 81
19808.19 90
19809.52 70
19810.85 72
19812.18 93
19813.51 91
19814.85 93
19816.18 75
19817.51 82
19818.84 60
19820.17 76
19821.50 80
19822.83 76
19824.17 73
19825.50 79
19826.83 66
19828.16 80
19829.49 64
19830.82 73
19832.16 84
19833.49 67
19834.82 86
19836.15 83
19837.48 85
19838.82 87
19840.15 82
19841.48 96
19842.81 74
19844.14 90
19845.48 83
19846.81 80
19848.14 78
19849.47 71
19850.81 68
19852.14 75
19853.47 81
19854.80 91
19856.14 74
19857.47 73
19858.80 96
19860.14 85
19861.47 70
19862.80 86
19864.13 80
19865.47 69
19866.80 62
19868.13 89
19869.47 72
19870.80 72
19872.13 82
19873.47 76
19874.80 97
19876.13 76
19877.47 74
19878.80 70
19880.13 86
19881.47 65
19882.80 88
19884.13 78
19885.47 91
19886.80 88
19888.13 68
19889.47 71
19890.80 79
19892.14 87
19893.47 79
19894.80 85
19896.14 80
19897.47 72
19898.81 66
19900.14 81
19901.47 66
19902.81 89
19904.14 68
19905.48 84
19906.81 74
19908.15 71
19909.48 77
19910.81 77
19912.15 90
19913.48 79
19914.82 81
19916.15 72
19917.49 92
19918.82 74
19920.16 63
19921.49 83
19922.83 82
19924.16 77
19925.50 83
19926.83 64
19928.17 70
19929.50 73
19930.84 76
19932.17 85
19933.51 72
19934.84 66
19936.18 101
19937.51 83
19938.85 69
19940.18 78
19941.52 80
19942.86 96
19944.19 86
19945.53 89
19946.86 80
19948.20 82
19949.53 72
19950.87 84
19952.21 85
19953.54 88
19954.88 76
19956.21 78
19957.55 68
19958.89 83
19960.22 93
19961.56 88
19962.90 92
19964.23 75
19965.57 87
19966.90 89
19968.24 104
19969.58 92
19970.91 84
19972.25 89
19973.59 89
19974.92 72
19976.26 67
19977.60 83
19978.93 77
19980.27 81
19981.61 71
19982.94 71
19984.28 75
19985.62 94
19986.96 79
19988.29 89
19989.63 82
19990.97 86
19992.30 88
19993.64 86
19994.98 73
19996.32 89
19997.65 96
19998.99 74
20000.33 79
20001.67 78
20003.00 81
20004.34 76
20005.68 85
20007.02 72
20008.35 79
20009.69 63
20011.03 84
20012.37 98
20013.71 70
20015.04 46
20016.38 73
20017.72 80
20019.06 60
20020.40 69
20021.73 73
20023.07 92
20024.41 77
20025.75 100
20027.09 66
20028.43 69
20029.77 80
20031.10 86
20032.44 64
20033.78 67
20035.12 61
20036.46 70
20037.80 66
20039.14 99
20040.47 106
20041.81 82
20043.15 92
20044.49 79
20045.83 79
20047.17 82
20048.51 90
20049.85 98
20051.19 59
20052.53 68
20053.87 85
20055.21 94
20056.54 102
20057.88 80
20059.22 82
20060.56 74
20061.90 70
20063.24 65
20064.58 60
20065.92 91
20067.26 74
20068.60 87
20069.94 65
20071.28 88
20072.62 80
20073.96 88
20075.30 79
20076.64 73
20077.98 86
20079.32 88
20080.66 102
20082.00 70
20083.34 69
20084.68 72
20086.02 93
20087.36 78
20088.70 69
20090.04 81
20091.38 86
20092.73 79
20094.07 65
20095.41 76
20096.75 78
20098.09 95
20099.43 74
20100.77 84
20102.11 69
20103.45 70
20104.79 85
20106.13 81
20107.48 79
20108.82 74
20110.16 67
20111.50 78
20112.84 77
20114.18 64
20115.52 73
20116.86 96
20118.21 76
20119.55 76
20120.89 79
20122.23 78
20123.57 64
20124.91 57
20126.26 72
20127.60 74
20128.94 73
20130.28 76
20131.62 67
20132.96 74
20134.31 82
20135.65 67
