# Supplementary material for: MALDI-TOF MS typing enables the classification of brewing yeasts of the genus Saccharomyces to major beer styles
Source: PLoS One. 2017 Aug 9;12(8):e0181694. doi: 10.1371/journal.pone.0181694 (PMC5549903; doi:10.1371/journal.pone.0181694)
Supplement: S13 File — The directory includes 90 raw files and was zipped to “.zip”; the folder has three strains with 30 spectra per strain; S1 Text explains the raw files with an example and Table 1 represents the yeast strains used within the experiment. (ZIP) [file pone.0181694.s016.zip › 37-39/30634-341-OG-Alt-Alt-YPG-18h-E-E_2015-10-08__0_F6_1.dat]

2000.04 1853
2000.46 1909
2000.88 2026
2001.30 1779
2001.72 1905
2002.14 2117
2002.57 2260
2002.99 2057
2003.41 2063
2003.83 1915
2004.25 1783
2004.67 1915
2005.10 1667
2005.52 1741
2005.94 1815
2006.36 2025
2006.78 1839
2007.21 1843
2007.63 1756
2008.05 2013
2008.47 1981
2008.89 1912
2009.32 1978
2009.74 2069
2010.16 2313
2010.58 1998
2011.01 1977
2011.43 1837
2011.85 1750
2012.27 1788
2012.70 2053
2013.12 2102
2013.54 1719
2013.96 1749
2014.39 1747
2014.81 1786
2015.23 1776
2015.66 1874
2016.08 1896
2016.50 1790
2016.93 1932
2017.35 1783
2017.77 1647
2018.19 1669
2018.62 1783
2019.04 1735
2019.46 1814
2019.89 1958
2020.31 1971
2020.73 1847
2021.16 2001
2021.58 1916
2022.01 1947
2022.43 1805
2022.85 1861
2023.28 1978
2023.70 1729
2024.12 1748
2024.55 1737
2024.97 1658
2025.40 1601
2025.82 1740
2026.24 1724
2026.67 1707
2027.09 1682
2027.52 1701
2027.94 1717
2028.37 1849
2028.79 1779
2029.21 1833
2029.64 1788
2030.06 1667
2030.49 1701
2030.91 1724
2031.34 1811
2031.76 1737
2032.19 1817
2032.61 1937
2033.04 1705
2033.46 1938
2033.88 1918
2034.31 1827
2034.73 1979
2035.16 1817
2035.58 1929
2036.01 1858
2036.43 1778
2036.86 1814
2037.29 1727
2037.71 1735
2038.14 1983
2038.56 2044
2038.99 1811
2039.41 2007
2039.84 2211
2040.26 2066
2040.69 2111
2041.11 2080
2041.54 2114
2041.97 2068
2042.39 1973
2042.82 1954
2043.24 2023
2043.67 2059
2044.09 1912
2044.52 1846
2044.95 1893
2045.37 1772
2045.80 1774
2046.22 1952
2046.65 1920
2047.08 1852
2047.50 1888
2047.93 1926
2048.36 2006
2048.78 1845
2049.21 1893
2049.64 1966
2050.06 1989
2050.49 2069
2050.92 1825
2051.34 1698
2051.77 1818
2052.20 1718
2052.62 1775
2053.05 1719
2053.48 1847
2053.90 1682
2054.33 1626
2054.76 1745
2055.18 1671
2055.61 1787
2056.04 1691
2056.47 1758
2056.89 1751
2057.32 1607
2057.75 1756
2058.17 1774
2058.60 1695
2059.03 1654
2059.46 1743
2059.88 1863
2060.31 1753
2060.74 1765
2061.17 1910
2061.60 1919
2062.02 1841
2062.45 1757
2062.88 1780
2063.31 1806
2063.74 1837
2064.16 1700
2064.59 1783
2065.02 1908
2065.45 1985
2065.88 1977
2066.30 1980
2066.73 2194
2067.16 2262
2067.59 2354
2068.02 2126
2068.45 2048
2068.87 2048
2069.30 2008
2069.73 1939
2070.16 1858
2070.59 1717
2071.02 1726
2071.45 1701
2071.87 1735
2072.30 1852
2072.73 1957
2073.16 2107
2073.59 2019
2074.02 1898
2074.45 1865
2074.88 1846
2075.31 1836
2075.74 1804
2076.17 1747
2076.59 1760
2077.02 1803
2077.45 1867
2077.88 1819
2078.31 1869
2078.74 2055
2079.17 2097
2079.60 2065
2080.03 2123
2080.46 2030
2080.89 2128
2081.32 2186
2081.75 2430
2082.18 2385
2082.61 2159
2083.04 2262
2083.47 2121
2083.90 2101
2084.33 2129
2084.76 2017
2085.19 2097
2085.62 2073
2086.05 1919
2086.48 1963
2086.91 2056
2087.34 1949
2087.77 1693
2088.20 1759
2088.63 1751
2089.06 1808
2089.49 1720
2089.93 1759
2090.36 1856
2090.79 1867
2091.22 1786
2091.65 1664
2092.08 1684
2092.51 1747
2092.94 1631
2093.37 1726
2093.80 1820
2094.23 1765
2094.67 1768
2095.10 1867
2095.53 1710
2095.96 1745
2096.39 1785
2096.82 1760
2097.25 1807
2097.68 1913
2098.12 1778
2098.55 1815
2098.98 1782
2099.41 1769
2099.84 1783
2100.27 1788
2100.71 1738
2101.14 1813
2101.57 1750
2102.00 1649
2102.43 1818
2102.87 1897
2103.30 1871
2103.73 1825
2104.16 1766
2104.59 1841
2105.03 1790
2105.46 1753
2105.89 1748
2106.32 1734
2106.76 1670
2107.19 1618
2107.62 1825
2108.05 1656
2108.49 1703
2108.92 1835
2109.35 1866
2109.78 1798
2110.22 1701
2110.65 1696
2111.08 1871
2111.52 1931
2111.95 1770
2112.38 1800
2112.81 1818
2113.25 1720
2113.68 1680
2114.11 1604
2114.55 1704
2114.98 1622
2115.41 1696
2115.85 1701
2116.28 1836
2116.71 1692
2117.15 1876
2117.58 1794
2118.01 1633
2118.45 1684
2118.88 1698
2119.32 1756
2119.75 1858
2120.18 1809
2120.62 1745
2121.05 1637
2121.48 1689
2121.92 1857
2122.35 1754
2122.79 1855
2123.22 1712
2123.65 1678
2124.09 1692
2124.52 1793
2124.96 1770
2125.39 1742
2125.83 1649
2126.26 1518
2126.70 1569
2127.13 1779
2127.56 1509
2128.00 1581
2128.43 1481
2128.87 1446
2129.30 1608
2129.74 1648
2130.17 1661
2130.61 1692
2131.04 1535
2131.48 1663
2131.91 1648
2132.35 1756
2132.78 1599
2133.22 1548
2133.65 1759
2134.09 1796
2134.52 1700
2134.96 1744
2135.39 1798
2135.83 1897
2136.26 1910
2136.70 2050
2137.14 2009
2137.57 1995
2138.01 2095
2138.44 1926
2138.88 1981
2139.31 1923
2139.75 1998
2140.19 2041
2140.62 1847
2141.06 1920
2141.49 1737
2141.93 1834
2142.37 1822
2142.80 1860
2143.24 1692
2143.67 1597
2144.11 1816
2144.55 1688
2144.98 1684
2145.42 1772
2145.86 1735
2146.29 1608
2146.73 1607
2147.16 1699
2147.60 1588
2148.04 1683
2148.47 1682
2148.91 1600
2149.35 1700
2149.79 1784
2150.22 1743
2150.66 2003
2151.10 1794
2151.53 1867
2151.97 2161
2152.41 2089
2152.84 2090
2153.28 1974
2153.72 1925
2154.16 1901
2154.59 2162
2155.03 2118
2155.47 1906
2155.91 1994
2156.34 1844
2156.78 1854
2157.22 1832
2157.66 1853
2158.09 1764
2158.53 1836
2158.97 1741
2159.41 1804
2159.84 1831
2160.28 1704
2160.72 1903
2161.16 1787
2161.60 1910
2162.03 1786
2162.47 1584
2162.91 1741
2163.35 1894
2163.79 1853
2164.22 1930
2164.66 1881
2165.10 1786
2165.54 1921
2165.98 1925
2166.42 1873
2166.86 1788
2167.29 1891
2167.73 1870
2168.17 1882
2168.61 1923
2169.05 1676
2169.49 1693
2169.93 1616
2170.37 1692
2170.80 1830
2171.24 1941
2171.68 1725
2172.12 1826
2172.56 1757
2173.00 1796
2173.44 1893
2173.88 1802
2174.32 1983
2174.76 2130
2175.20 1939
2175.64 2094
2176.08 2065
2176.51 2083
2176.95 2182
2177.39 2359
2177.83 2346
2178.27 2273
2178.71 2081
2179.15 2123
2179.59 2038
2180.03 2117
2180.47 2041
2180.91 1742
2181.35 1702
2181.79 1776
2182.23 1705
2182.67 1841
2183.11 1847
2183.55 1874
2183.99 1828
2184.43 1778
2184.87 1760
2185.31 1623
2185.76 1652
2186.20 1839
2186.64 1859
2187.08 1772
2187.52 1773
2187.96 1719
2188.40 1737
2188.84 1721
2189.28 1856
2189.72 2007
2190.16 2057
2190.60 1902
2191.04 1753
2191.49 1924
2191.93 2040
2192.37 1890
2192.81 1834
2193.25 1907
2193.69 1935
2194.13 2009
2194.57 2005
2195.02 1836
2195.46 1711
2195.90 1825
2196.34 1906
2196.78 1953
2197.22 2001
2197.66 1836
2198.11 1962
2198.55 1970
2198.99 1890
2199.43 1924
2199.87 1914
2200.32 1914
2200.76 1921
2201.20 1968
2201.64 1908
2202.08 1721
2202.53 1604
2202.97 1811
2203.41 1926
2203.85 1978
2204.29 1889
2204.74 1786
2205.18 1610
2205.62 1530
2206.06 1563
2206.51 1531
2206.95 1599
2207.39 1798
2207.83 1700
2208.28 1608
2208.72 1823
2209.16 2060
2209.61 1784
2210.05 1850
2210.49 1845
2210.93 1927
2211.38 1921
2211.82 1800
2212.26 1850
2212.71 1815
2213.15 1839
2213.59 1996
2214.04 1944
2214.48 1826
2214.92 1783
2215.37 1782
2215.81 1869
2216.25 1720
2216.70 1703
2217.14 1654
2217.59 1561
2218.03 1588
2218.47 1610
2218.92 1641
2219.36 1734
2219.80 1718
2220.25 1709
2220.69 1873
2221.14 1822
2221.58 1626
2222.02 1655
2222.47 1669
2222.91 1758
2223.36 1633
2223.80 1572
2224.25 1612
2224.69 1545
2225.13 1650
2225.58 1672
2226.02 1678
2226.47 1707
2226.91 1776
2227.36 1871
2227.80 1859
2228.25 1791
2228.69 1940
2229.14 1921
2229.58 1892
2230.03 1793
2230.47 1910
2230.92 1995
2231.36 1917
2231.81 1860
2232.25 2009
2232.70 1787
2233.14 1801
2233.59 2030
2234.03 2092
2234.48 1749
2234.92 2026
2235.37 2024
2235.81 1870
2236.26 1867
2236.70 2074
2237.15 1958
2237.60 1986
2238.04 1946
2238.49 1875
2238.93 1838
2239.38 2002
2239.83 1875
2240.27 1792
2240.72 1980
2241.16 2080
2241.61 1838
2242.06 1783
2242.50 1785
2242.95 1626
2243.39 1647
2243.84 1680
2244.29 1697
2244.73 1785
2245.18 1683
2245.63 1683
2246.07 1760
2246.52 1683
2246.97 1667
2247.41 1732
2247.86 1614
2248.31 1669
2248.75 1694
2249.20 1667
2249.65 1687
2250.09 1628
2250.54 1834
2250.99 1672
2251.43 1638
2251.88 1620
2252.33 1677
2252.78 1613
2253.22 1714
2253.67 1647
2254.12 1620
2254.56 1768
2255.01 1851
2255.46 1737
2255.91 1695
2256.35 1732
2256.80 1644
2257.25 1633
2257.70 1635
2258.14 1797
2258.59 1813
2259.04 1552
2259.49 1540
2259.94 1633
2260.38 1574
2260.83 1763
2261.28 1723
2261.73 1789
2262.18 1760
2262.62 1772
2263.07 1877
2263.52 1831
2263.97 2000
2264.42 1833
2264.87 1773
2265.31 1783
2265.76 1993
2266.21 1866
2266.66 1847
2267.11 1967
2267.56 1812
2268.01 1857
2268.45 2014
2268.90 1911
2269.35 1901
2269.80 1856
2270.25 1837
2270.70 1866
2271.15 1846
2271.60 1902
2272.05 1856
2272.49 1881
2272.94 1807
2273.39 1815
2273.84 1733
2274.29 1891
2274.74 1782
2275.19 1726
2275.64 1740
2276.09 1800
2276.54 1789
2276.99 1704
2277.44 1755
2277.89 1783
2278.34 1851
2278.79 1933
2279.24 1665
2279.69 1743
2280.14 1786
2280.59 1714
2281.04 1802
2281.49 1864
2281.94 1905
2282.39 1803
2282.84 1919
2283.29 1891
2283.74 1732
2284.19 1859
2284.64 1931
2285.09 1732
2285.54 1816
2285.99 1845
2286.44 1882
2286.89 1841
2287.34 1894
2287.79 1858
2288.24 1938
2288.69 1888
2289.14 1712
2289.59 1899
2290.05 2015
2290.50 2041
2290.95 2158
2291.40 2310
2291.85 2331
2292.30 2478
2292.75 2687
2293.20 2849
2293.65 2698
2294.11 2458
2294.56 2454
2295.01 2445
2295.46 2301
2295.91 2281
2296.36 2254
2296.81 2249
2297.27 2245
2297.72 2307
2298.17 2161
2298.62 2099
2299.07 1995
2299.52 1944
2299.98 1745
2300.43 1835
2300.88 1959
2301.33 1957
2301.78 1878
2302.24 1783
2302.69 1764
2303.14 1860
2303.59 1801
2304.04 1771
2304.50 1773
2304.95 1705
2305.40 1834
2305.85 1867
2306.31 1750
2306.76 1797
2307.21 1735
2307.66 1777
2308.12 1733
2308.57 1772
2309.02 1862
2309.48 2026
2309.93 1861
2310.38 1977
2310.83 2075
2311.29 2170
2311.74 2184
2312.19 2227
2312.65 2231
2313.10 2159
2313.55 2073
2314.01 2010
2314.46 2096
2314.91 1847
2315.37 1823
2315.82 1773
2316.27 1760
2316.73 1836
2317.18 1835
2317.63 1860
2318.09 1679
2318.54 1786
2318.99 1782
2319.45 1810
2319.90 1778
2320.36 1955
2320.81 1917
2321.26 1940
2321.72 1832
2322.17 1904
2322.63 1720
2323.08 1897
2323.53 1970
2323.99 1978
2324.44 1894
2324.90 1842
2325.35 1926
2325.80 1829
2326.26 2128
2326.71 2046
2327.17 1891
2327.62 1980
2328.08 2215
2328.53 2210
2328.99 2061
2329.44 2055
2329.90 1921
2330.35 2122
2330.81 2049
2331.26 2082
2331.72 2079
2332.17 2199
2332.63 2263
2333.08 2348
2333.54 2156
2333.99 2055
2334.45 2004
2334.90 2126
2335.36 2087
2335.81 1851
2336.27 1856
2336.72 1916
2337.18 1795
2337.63 1923
2338.09 1978
2338.55 1988
2339.00 1881
2339.46 1892
2339.91 1998
2340.37 2079
2340.82 1971
2341.28 1843
2341.74 1862
2342.19 1825
2342.65 1831
2343.10 1744
2343.56 1812
2344.02 1932
2344.47 1836
2344.93 1794
2345.39 1795
2345.84 1735
2346.30 1872
2346.75 1707
2347.21 1905
2347.67 1975
2348.12 1862
2348.58 1957
2349.04 1908
2349.49 1883
2349.95 1860
2350.41 1870
2350.86 1866
2351.32 1748
2351.78 1723
2352.23 1834
2352.69 1722
2353.15 1901
2353.61 1867
2354.06 1836
2354.52 1751
2354.98 1664
2355.43 1756
2355.89 1868
2356.35 1802
2356.81 1752
2357.26 1874
2357.72 1814
2358.18 1843
2358.64 1931
2359.09 1726
2359.55 1721
2360.01 1874
2360.47 1901
2360.93 1771
2361.38 1804
2361.84 1789
2362.30 1767
2362.76 1738
2363.22 1872
2363.67 1662
2364.13 1646
2364.59 1760
2365.05 1804
2365.51 1765
2365.96 1902
2366.42 1795
2366.88 1748
2367.34 1835
2367.80 1769
2368.26 1793
2368.72 1941
2369.17 1980
2369.63 1788
2370.09 1685
2370.55 1822
2371.01 1678
2371.47 1751
2371.93 1760
2372.39 1783
2372.84 1668
2373.30 1677
2373.76 1716
2374.22 1616
2374.68 1660
2375.14 1574
2375.60 1627
2376.06 1734
2376.52 1837
2376.98 1780
2377.44 1733
2377.90 1715
2378.36 1573
2378.81 1567
2379.27 1699
2379.73 1731
2380.19 1587
2380.65 1679
2381.11 1754
2381.57 1742
2382.03 1865
2382.49 1830
2382.95 1945
2383.41 1814
2383.87 1859
2384.33 1670
2384.79 1630
2385.25 1833
2385.71 1825
2386.17 1815
2386.63 1977
2387.09 1844
2387.55 1953
2388.01 1779
2388.48 1658
2388.94 1821
2389.40 1877
2389.86 1730
2390.32 1725
2390.78 1765
2391.24 1798
2391.70 1773
2392.16 1884
2392.62 1853
2393.08 1768
2393.54 1708
2394.00 1568
2394.47 1561
2394.93 1498
2395.39 1488
2395.85 1703
2396.31 1695
2396.77 1618
2397.23 1758
2397.69 1481
2398.16 1542
2398.62 1674
2399.08 1801
2399.54 1731
2400.00 1669
2400.46 1628
2400.92 1541
2401.39 1615
2401.85 1592
2402.31 1513
2402.77 1487
2403.23 1578
2403.70 1688
2404.16 1626
2404.62 1521
2405.08 1592
2405.54 1607
2406.01 1739
2406.47 1776
2406.93 1710
2407.39 1715
2407.86 1720
2408.32 1779
2408.78 1787
2409.24 1751
2409.71 1810
2410.17 1825
2410.63 1628
2411.09 1601
2411.56 1661
2412.02 1662
2412.48 1700
2412.94 1701
2413.41 1752
2413.87 1874
2414.33 1925
2414.80 1834
2415.26 1727
2415.72 1727
2416.19 1764
2416.65 1784
2417.11 1653
2417.57 1959
2418.04 2094
2418.50 2068
2418.96 2114
2419.43 2135
2419.89 2352
2420.36 2064
2420.82 2234
2421.28 2460
2421.75 2270
2422.21 2229
2422.67 2204
2423.14 2162
2423.60 2115
2424.07 2051
2424.53 2057
2424.99 2008
2425.46 1975
2425.92 1854
2426.39 1870
2426.85 1923
2427.31 1750
2427.78 1690
2428.24 1676
2428.71 1712
2429.17 1661
2429.64 1805
2430.10 1842
2430.56 1654
2431.03 1701
2431.49 1959
2431.96 1650
2432.42 1681
2432.89 1629
2433.35 1883
2433.82 1966
2434.28 1921
2434.75 1874
2435.21 1959
2435.68 1874
2436.14 2136
2436.61 1978
2437.07 1779
2437.54 1835
2438.00 1824
2438.47 1852
2438.93 1923
2439.40 2100
2439.86 1993
2440.33 2036
2440.80 2086
2441.26 1983
2441.73 2213
2442.19 2153
2442.66 2149
2443.12 2124
2443.59 2065
2444.06 2189
2444.52 2019
2444.99 1984
2445.45 1964
2445.92 1735
2446.38 1887
2446.85 1793
2447.32 1809
2447.78 1792
2448.25 1770
2448.72 1759
2449.18 1548
2449.65 1537
2450.11 1635
2450.58 1511
2451.05 1672
2451.51 1583
2451.98 1571
2452.45 1718
2452.91 1749
2453.38 1682
2453.85 1670
2454.31 1685
2454.78 1620
2455.25 1623
2455.71 1783
2456.18 1878
2456.65 1578
2457.12 1730
2457.58 1825
2458.05 1861
2458.52 1839
2458.98 1793
2459.45 1787
2459.92 1821
2460.39 1747
2460.85 1618
2461.32 1736
2461.79 1766
2462.26 1832
2462.72 1748
2463.19 1811
2463.66 1701
2464.13 1729
2464.59 1667
2465.06 1671
2465.53 1515
2466.00 1728
2466.47 1754
2466.93 1690
2467.40 1826
2467.87 1725
2468.34 1838
2468.81 1856
2469.27 1815
2469.74 1725
2470.21 1728
2470.68 1845
2471.15 1868
2471.62 1800
2472.09 1620
2472.55 1612
2473.02 1694
2473.49 1584
2473.96 1680
2474.43 1704
2474.90 1656
2475.37 1678
2475.83 1646
2476.30 1745
2476.77 1820
2477.24 1766
2477.71 1628
2478.18 1650
2478.65 1675
2479.12 1682
2479.59 1710
2480.06 1773
2480.53 1762
2480.99 1670
2481.46 1738
2481.93 1736
2482.40 1848
2482.87 1954
2483.34 2003
2483.81 1976
2484.28 1824
2484.75 1792
2485.22 1848
2485.69 1740
2486.16 1635
2486.63 1763
2487.10 1645
2487.57 1711
2488.04 1719
2488.51 1628
2488.98 1553
2489.45 1403
2489.92 1634
2490.39 1635
2490.86 1559
2491.33 1605
2491.80 1749
2492.27 2036
2492.74 1827
2493.21 1784
2493.68 1811
2494.15 1895
2494.62 1823
2495.10 2000
2495.57 1986
2496.04 2043
2496.51 1876
2496.98 1900
2497.45 2027
2497.92 1996
2498.39 2001
2498.86 1881
2499.33 1774
2499.80 1743
2500.28 1647
2500.75 1661
2501.22 1704
2501.69 1415
2502.16 1619
2502.63 1598
2503.10 1584
2503.57 1560
2504.05 1423
2504.52 1685
2504.99 1591
2505.46 1586
2505.93 1743
2506.40 1705
2506.88 1676
2507.35 1696
2507.82 1721
2508.29 1773
2508.76 1773
2509.24 1846
2509.71 1922
2510.18 1975
2510.65 2122
2511.12 1995
2511.60 1968
2512.07 2028
2512.54 1967
2513.01 1765
2513.49 1764
2513.96 1815
2514.43 1819
2514.90 1889
2515.38 1778
2515.85 1749
2516.32 1783
2516.79 1703
2517.27 1729
2517.74 1801
2518.21 1740
2518.68 1591
2519.16 1713
2519.63 1657
2520.10 1711
2520.58 1694
2521.05 1734
2521.52 1841
2522.00 1769
2522.47 1767
2522.94 1665
2523.42 1558
2523.89 1508
2524.36 1597
2524.84 1595
2525.31 1620
2525.78 1508
2526.26 1626
2526.73 1556
2527.20 1457
2527.68 1632
2528.15 1492
2528.63 1544
2529.10 1636
2529.57 1490
2530.05 1535
2530.52 1656
2531.00 1719
2531.47 1622
2531.94 1674
2532.42 1676
2532.89 1719
2533.37 1845
2533.84 1715
2534.32 1757
2534.79 1721
2535.26 1703
2535.74 1664
2536.21 1629
2536.69 1705
2537.16 1836
2537.64 1677
2538.11 1595
2538.59 1675
2539.06 1618
2539.54 1714
2540.01 1820
2540.49 1871
2540.96 1816
2541.44 1664
2541.91 1797
2542.39 1900
2542.86 1866
2543.34 1776
2543.81 1734
2544.29 1604
2544.76 1657
2545.24 1545
2545.71 1716
2546.19 1696
2546.66 1691
2547.14 1774
2547.61 1769
2548.09 1761
2548.57 1889
2549.04 1966
2549.52 1892
2549.99 1882
2550.47 2006
2550.95 1971
2551.42 2133
2551.90 2016
2552.37 2020
2552.85 1955
2553.33 1678
2553.80 1797
2554.28 2017
2554.75 1851
2555.23 1968
2555.71 2049
2556.18 1914
2556.66 2066
2557.14 2043
2557.61 2040
2558.09 1984
2558.57 1958
2559.04 2050
2559.52 1845
2560.00 1871
2560.47 1805
2560.95 1758
2561.43 1699
2561.90 1723
2562.38 1577
2562.86 1652
2563.33 1681
2563.81 1663
2564.29 1711
2564.77 1643
2565.24 1724
2565.72 1695
2566.20 1606
2566.68 1543
2567.15 1634
2567.63 1534
2568.11 1544
2568.59 1597
2569.06 1560
2569.54 1572
2570.02 1634
2570.50 1508
2570.97 1593
2571.45 1679
2571.93 1534
2572.41 1494
2572.89 1648
2573.36 1799
2573.84 1504
2574.32 1494
2574.80 1580
2575.28 1663
2575.75 1617
2576.23 1585
2576.71 1812
2577.19 1661
2577.67 1676
2578.15 1594
2578.62 1621
2579.10 1587
2579.58 1566
2580.06 1589
2580.54 1547
2581.02 1526
2581.50 1529
2581.97 1635
2582.45 1726
2582.93 1597
2583.41 1544
2583.89 1615
2584.37 1608
2584.85 1518
2585.33 1532
2585.81 1658
2586.29 1696
2586.77 1553
2587.24 1641
2587.72 1698
2588.20 1542
2588.68 1482
2589.16 1530
2589.64 1682
2590.12 1667
2590.60 1706
2591.08 1624
2591.56 1604
2592.04 1763
2592.52 1724
2593.00 1713
2593.48 1684
2593.96 1612
2594.44 1678
2594.92 1723
2595.40 1817
2595.88 1772
2596.36 1574
2596.84 1668
2597.32 1806
2597.80 1757
2598.28 1639
2598.76 1631
2599.24 1630
2599.72 1562
2600.20 1567
2600.68 1585
2601.16 1620
2601.64 1570
2602.12 1637
2602.61 1492
2603.09 1595
2603.57 1672
2604.05 1722
2604.53 1668
2605.01 1603
2605.49 1580
2605.97 1506
2606.45 1387
2606.93 1482
2607.42 1623
2607.90 1636
2608.38 1676
2608.86 1669
2609.34 1602
2609.82 1666
2610.30 1900
2610.78 1770
2611.27 1742
2611.75 1779
2612.23 1708
2612.71 1655
2613.19 1676
2613.67 1732
2614.16 1708
2614.64 1746
2615.12 1832
2615.60 1631
2616.08 1669
2616.57 1779
2617.05 1808
2617.53 1656
2618.01 1796
2618.49 1691
2618.98 1597
2619.46 1672
2619.94 1674
2620.42 1781
2620.91 1718
2621.39 1727
2621.87 1758
2622.35 1739
2622.84 1690
2623.32 1778
2623.80 1731
2624.28 1677
2624.77 1598
2625.25 1590
2625.73 1691
2626.21 1712
2626.70 1658
2627.18 1560
2627.66 1549
2628.15 1475
2628.63 1503
2629.11 1531
2629.60 1478
2630.08 1530
2630.56 1747
2631.05 1554
2631.53 1480
2632.01 1482
2632.50 1490
2632.98 1499
2633.46 1475
2633.95 1504
2634.43 1589
2634.91 1662
2635.40 1575
2635.88 1494
2636.37 1514
2636.85 1448
2637.33 1513
2637.82 1548
2638.30 1518
2638.79 1786
2639.27 1636
2639.75 1555
2640.24 1505
2640.72 1577
2641.21 1594
2641.69 1542
2642.18 1644
2642.66 1817
2643.14 1670
2643.63 1686
2644.11 1750
2644.60 1726
2645.08 1738
2645.57 1805
2646.05 1703
2646.54 1615
2647.02 1553
2647.51 1636
2647.99 1621
2648.48 1638
2648.96 1549
2649.45 1551
2649.93 1532
2650.42 1669
2650.90 1601
2651.39 1565
2651.87 1622
2652.36 1622
2652.84 1692
2653.33 1646
2653.81 1716
2654.30 1510
2654.78 1564
2655.27 1632
2655.76 1439
2656.24 1570
2656.73 1520
2657.21 1400
2657.70 1564
2658.18 1571
2658.67 1567
2659.16 1514
2659.64 1671
2660.13 1609
2660.61 1627
2661.10 1529
2661.59 1590
2662.07 1544
2662.56 1584
2663.05 1557
2663.53 1582
2664.02 1536
2664.50 1519
2664.99 1519
2665.48 1586
2665.96 1468
2666.45 1440
2666.94 1666
2667.42 1578
2667.91 1739
2668.40 1621
2668.88 1689
2669.37 1585
2669.86 1631
2670.34 1570
2670.83 1604
2671.32 1603
2671.81 1656
2672.29 1622
2672.78 1506
2673.27 1512
2673.75 1607
2674.24 1557
2674.73 1701
2675.22 1734
2675.70 1785
2676.19 1795
2676.68 1875
2677.17 1854
2677.65 2001
2678.14 1872
2678.63 1879
2679.12 1765
2679.61 1753
2680.09 1769
2680.58 1721
2681.07 1874
2681.56 1859
2682.04 1748
2682.53 1721
2683.02 1836
2683.51 2046
2684.00 1868
2684.49 1759
2684.97 1845
2685.46 1853
2685.95 1974
2686.44 1845
2686.93 1691
2687.42 1777
2687.90 1825
2688.39 1780
2688.88 1700
2689.37 1643
2689.86 1718
2690.35 1768
2690.84 1739
2691.33 1653
2691.81 1596
2692.30 1721
2692.79 1609
2693.28 1656
2693.77 1708
2694.26 1615
2694.75 1653
2695.24 1656
2695.73 1532
2696.22 1587
2696.71 1621
2697.20 1517
2697.68 1649
2698.17 1455
2698.66 1609
2699.15 1735
2699.64 1619
2700.13 1633
2700.62 1782
2701.11 1732
2701.60 1731
2702.09 1749
2702.58 1725
2703.07 1786
2703.56 1677
2704.05 1734
2704.54 1693
2705.03 1779
2705.52 1836
2706.01 1603
2706.50 1605
2706.99 1546
2707.48 1491
2707.97 1679
2708.46 1650
2708.95 1603
2709.44 1506
2709.93 1506
2710.43 1484
2710.92 1655
2711.41 1597
2711.90 1522
2712.39 1471
2712.88 1509
2713.37 1455
2713.86 1414
2714.35 1469
2714.84 1430
2715.33 1574
2715.82 1705
2716.32 1751
2716.81 1608
2717.30 1581
2717.79 1688
2718.28 1488
2718.77 1439
2719.26 1444
2719.76 1446
2720.25 1441
2720.74 1571
2721.23 1588
2721.72 1561
2722.21 1665
2722.70 1669
2723.20 1577
2723.69 1604
2724.18 1575
2724.67 1697
2725.16 1761
2725.66 1567
2726.15 1596
2726.64 1643
2727.13 1665
2727.62 1631
2728.12 1504
2728.61 1632
2729.10 1479
2729.59 1539
2730.09 1601
2730.58 1596
2731.07 1521
2731.56 1628
2732.06 1589
2732.55 1612
2733.04 1578
2733.53 1524
2734.03 1543
2734.52 1501
2735.01 1603
2735.50 1520
2736.00 1487
2736.49 1396
2736.98 1482
2737.48 1569
2737.97 1557
2738.46 1488
2738.96 1506
2739.45 1550
2739.94 1572
2740.44 1597
2740.93 1727
2741.42 1568
2741.92 1510
2742.41 1648
2742.90 1470
2743.40 1463
2743.89 1422
2744.38 1369
2744.88 1337
2745.37 1387
2745.86 1434
2746.36 1434
2746.85 1438
2747.35 1464
2747.84 1567
2748.33 1446
2748.83 1532
2749.32 1572
2749.82 1576
2750.31 1381
2750.81 1489
2751.30 1485
2751.79 1544
2752.29 1543
2752.78 1533
2753.28 1500
2753.77 1544
2754.27 1497
2754.76 1384
2755.26 1446
2755.75 1416
2756.24 1406
2756.74 1406
2757.23 1629
2757.73 1653
2758.22 1489
2758.72 1597
2759.21 1498
2759.71 1470
2760.20 1486
2760.70 1422
2761.19 1531
2761.69 1522
2762.19 1527
2762.68 1624
2763.18 1567
2763.67 1444
2764.17 1540
2764.66 1485
2765.16 1409
2765.65 1323
2766.15 1388
2766.64 1439
2767.14 1517
2767.64 1440
2768.13 1394
2768.63 1452
2769.12 1488
2769.62 1572
2770.12 1521
2770.61 1497
2771.11 1457
2771.60 1537
2772.10 1532
2772.60 1638
2773.09 1602
2773.59 1471
2774.08 1645
2774.58 1613
2775.08 1498
2775.57 1642
2776.07 1599
2776.57 1605
2777.06 1647
2777.56 1727
2778.06 1741
2778.55 1748
2779.05 1737
2779.55 1708
2780.04 1578
2780.54 1657
2781.04 1675
2781.54 1738
2782.03 1662
2782.53 1570
2783.03 1448
2783.52 1591
2784.02 1501
2784.52 1716
2785.02 1667
2785.51 1412
2786.01 1462
2786.51 1647
2787.01 1550
2787.50 1476
2788.00 1484
2788.50 1603
2789.00 1633
2789.49 1613
2789.99 1480
2790.49 1402
2790.99 1509
2791.48 1543
2791.98 1398
2792.48 1443
2792.98 1476
2793.48 1435
2793.97 1519
2794.47 1705
2794.97 1661
2795.47 1722
2795.97 1735
2796.47 1641
2796.96 1696
2797.46 1761
2797.96 1702
2798.46 1783
2798.96 1702
2799.46 1695
2799.96 1657
2800.45 1727
2800.95 1697
2801.45 1749
2801.95 1724
2802.45 1870
2802.95 1674
2803.45 1656
2803.95 1709
2804.45 1778
2804.94 1809
2805.44 1841
2805.94 1828
2806.44 1912
2806.94 1961
2807.44 1949
2807.94 2098
2808.44 2258
2808.94 2197
2809.44 2355
2809.94 2347
2810.44 2417
2810.94 2392
2811.44 2337
2811.94 2385
2812.44 2367
2812.94 2125
2813.44 1839
2813.94 1782
2814.44 1786
2814.94 1774
2815.44 1694
2815.94 1654
2816.44 1719
2816.94 1809
2817.44 1754
2817.94 1578
2818.44 1722
2818.94 1647
2819.44 1867
2819.94 1783
2820.44 1946
2820.94 1978
2821.44 1846
2821.94 1984
2822.44 1916
2822.94 1863
2823.44 1934
2823.94 1987
2824.44 1864
2824.94 1801
2825.45 1756
2825.95 1826
2826.45 1643
2826.95 1686
2827.45 1805
2827.95 1609
2828.45 1569
2828.95 1543
2829.45 1562
2829.96 1603
2830.46 1638
2830.96 1634
2831.46 1677
2831.96 1664
2832.46 1708
2832.96 1566
2833.47 1492
2833.97 1507
2834.47 1472
2834.97 1513
2835.47 1633
2835.97 1523
2836.48 1516
2836.98 1698
2837.48 1671
2837.98 1647
2838.48 1537
2838.99 1593
2839.49 1577
2839.99 1668
2840.49 1699
2841.00 1555
2841.50 1658
2842.00 1655
2842.50 1522
2843.01 1550
2843.51 1531
2844.01 1558
2844.51 1625
2845.02 1468
2845.52 1575
2846.02 1657
2846.52 1717
2847.03 1660
2847.53 1786
2848.03 1765
2848.54 1855
2849.04 1769
2849.54 1842
2850.04 1943
2850.55 1941
2851.05 1885
2851.55 1939
2852.06 1852
2852.56 1765
2853.06 1700
2853.57 1468
2854.07 1551
2854.57 1526
2855.08 1567
2855.58 1596
2856.09 1499
2856.59 1421
2857.09 1470
2857.60 1408
2858.10 1571
2858.60 1678
2859.11 1619
2859.61 1649
2860.12 1553
2860.62 1643
2861.12 1663
2861.63 1569
2862.13 1495
2862.64 1634
2863.14 1605
2863.65 1514
2864.15 1421
2864.65 1379
2865.16 1423
2865.66 1494
2866.17 1424
2866.67 1418
2867.18 1408
2867.68 1428
2868.19 1366
2868.69 1326
2869.20 1392
2869.70 1428
2870.21 1556
2870.71 1450
2871.21 1540
2871.72 1561
2872.23 1595
2872.73 1571
2873.24 1580
2873.74 1587
2874.25 1426
2874.75 1604
2875.26 1555
2875.76 1518
2876.27 1539
2876.77 1502
2877.28 1416
2877.78 1410
2878.29 1412
2878.79 1402
2879.30 1493
2879.81 1632
2880.31 1576
2880.82 1741
2881.32 1672
2881.83 1678
2882.34 1703
2882.84 1644
2883.35 1800
2883.85 1721
2884.36 1674
2884.87 1754
2885.37 1803
2885.88 1808
2886.38 1898
2886.89 1828
2887.40 1888
2887.90 2032
2888.41 2070
2888.92 1941
2889.42 2091
2889.93 2151
2890.44 2163
2890.94 2074
2891.45 1927
2891.96 1926
2892.46 1889
2892.97 1769
2893.48 1756
2893.98 1998
2894.49 1992
2895.00 1986
2895.51 1951
2896.01 1948
2896.52 1893
2897.03 2007
2897.53 1957
2898.04 1843
2898.55 1747
2899.06 1946
2899.56 2133
2900.07 1939
2900.58 1914
2901.09 1828
2901.59 1789
2902.10 1950
2902.61 2007
2903.12 2009
2903.63 1840
2904.13 1961
2904.64 2008
2905.15 1965
2905.66 1904
2906.17 1934
2906.67 1763
2907.18 1826
2907.69 1879
2908.20 1715
2908.71 1651
2909.21 1552
2909.72 1627
2910.23 1630
2910.74 1504
2911.25 1511
2911.76 1600
2912.26 1579
2912.77 1630
2913.28 1662
2913.79 1559
2914.30 1616
2914.81 1539
2915.32 1544
2915.83 1456
2916.34 1707
2916.84 1701
2917.35 1675
2917.86 1550
2918.37 1496
2918.88 1489
2919.39 1489
2919.90 1411
2920.41 1623
2920.92 1505
2921.43 1373
2921.94 1524
2922.45 1676
2922.96 1496
2923.46 1627
2923.97 1579
2924.48 1551
2924.99 1585
2925.50 1552
2926.01 1805
2926.52 1818
2927.03 1878
2927.54 1925
2928.05 1802
2928.56 1760
2929.07 1915
2929.58 1826
2930.09 1765
2930.60 1694
2931.11 1405
2931.62 1546
2932.13 1783
2932.64 1529
2933.15 1472
2933.67 1603
2934.18 1517
2934.69 1534
2935.20 1496
2935.71 1692
2936.22 1664
2936.73 1655
2937.24 1858
2937.75 1776
2938.26 1778
2938.77 1625
2939.28 1642
2939.79 1613
2940.30 1494
2940.82 1673
2941.33 1663
2941.84 1549
2942.35 1510
2942.86 1567
2943.37 1751
2943.88 1713
2944.39 1591
2944.91 1727
2945.42 1667
2945.93 1862
2946.44 1869
2946.95 1781
2947.46 1928
2947.98 2138
2948.49 2068
2949.00 1961
2949.51 2037
2950.02 2158
2950.53 1888
2951.05 1718
2951.56 1743
2952.07 1723
2952.58 1552
2953.09 1632
2953.61 1634
2954.12 1473
2954.63 1421
2955.14 1686
2955.66 1594
2956.17 1480
2956.68 1524
2957.19 1431
2957.71 1392
2958.22 1386
2958.73 1511
2959.24 1462
2959.76 1480
2960.27 1489
2960.78 1505
2961.29 1579
2961.81 1667
2962.32 1749
2962.83 1781
2963.35 1658
2963.86 1664
2964.37 1712
2964.89 1687
2965.40 1563
2965.91 1592
2966.43 1684
2966.94 1733
2967.45 1735
2967.97 1736
2968.48 1603
2968.99 1729
2969.51 1652
2970.02 1682
2970.53 1589
2971.05 1619
2971.56 1556
2972.07 1582
2972.59 1495
2973.10 1525
2973.62 1496
2974.13 1441
2974.64 1532
2975.16 1476
2975.67 1389
2976.19 1519
2976.70 1507
2977.22 1599
2977.73 1685
2978.24 1432
2978.76 1377
2979.27 1502
2979.79 1616
2980.30 1653
2980.82 1488
2981.33 1609
2981.85 1568
2982.36 1642
2982.87 1545
2983.39 1562
2983.90 1533
2984.42 1426
2984.93 1579
2985.45 1629
2985.96 1737
2986.48 1836
2986.99 1822
2987.51 1752
2988.02 1765
2988.54 1706
2989.05 1731
2989.57 1678
2990.09 1732
2990.60 1838
2991.12 1671
2991.63 1654
2992.15 1706
2992.66 1647
2993.18 1651
2993.69 1656
2994.21 1735
2994.73 1871
2995.24 1877
2995.76 1932
2996.27 1908
2996.79 1988
2997.30 2025
2997.82 2143
2998.34 2267
2998.85 2357
2999.37 2355
2999.89 2376
3000.40 2219
3000.92 2291
3001.43 2189
3001.95 2125
3002.47 2443
3002.98 2406
3003.50 2449
3004.02 2681
3004.53 2787
3005.05 2914
3005.57 3002
3006.08 3325
3006.60 3269
3007.12 3486
3007.63 3257
3008.15 3249
3008.67 2957
3009.18 2558
3009.70 2627
3010.22 2563
3010.74 2250
3011.25 2028
3011.77 1863
3012.29 1966
3012.80 1749
3013.32 1797
3013.84 1882
3014.36 1769
3014.87 1775
3015.39 1777
3015.91 1864
3016.43 1809
3016.94 1722
3017.46 1940
3017.98 1944
3018.50 1863
3019.02 1844
3019.53 1916
3020.05 1915
3020.57 1943
3021.09 1913
3021.60 2001
3022.12 1979
3022.64 2012
3023.16 1861
3023.68 1986
3024.20 1901
3024.71 1845
3025.23 1883
3025.75 1987
3026.27 1956
3026.79 1802
3027.31 1752
3027.82 1982
3028.34 1812
3028.86 1888
3029.38 1846
3029.90 1857
3030.42 1704
3030.94 1669
3031.46 1599
3031.98 1533
3032.49 1796
3033.01 1741
3033.53 1616
3034.05 1653
3034.57 1873
3035.09 1818
3035.61 1831
3036.13 1799
3036.65 1835
3037.17 1774
3037.69 1797
3038.21 1883
3038.73 1813
3039.25 1649
3039.76 1696
3040.28 1736
3040.80 1565
3041.32 1763
3041.84 1538
3042.36 1653
3042.88 1728
3043.40 1638
3043.92 1569
3044.44 1714
3044.96 1675
3045.48 1607
3046.00 1685
3046.52 1720
3047.04 1832
3047.56 1914
3048.08 1871
3048.60 1715
3049.13 1709
3049.65 1775
3050.17 1631
3050.69 1683
3051.21 1604
3051.73 1489
3052.25 1536
3052.77 1460
3053.29 1365
3053.81 1488
3054.33 1616
3054.85 1532
3055.37 1449
3055.89 1564
3056.42 1611
3056.94 1598
3057.46 1483
3057.98 1466
3058.50 1444
3059.02 1620
3059.54 1680
3060.06 1557
3060.59 1518
3061.11 1659
3061.63 1695
3062.15 1601
3062.67 1502
3063.19 1516
3063.71 1729
3064.24 1812
3064.76 1717
3065.28 1608
3065.80 1678
3066.32 1819
3066.85 1839
3067.37 1609
3067.89 1571
3068.41 1501
3068.93 1546
3069.46 1671
3069.98 1575
3070.50 1693
3071.02 1712
3071.54 1607
3072.07 1529
3072.59 1715
3073.11 1634
3073.63 1757
3074.16 1675
3074.68 1730
3075.20 1805
3075.73 1839
3076.25 1802
3076.77 1801
3077.29 2018
3077.82 1938
3078.34 1944
3078.86 2020
3079.39 2145
3079.91 2256
3080.43 1978
3080.95 1970
3081.48 2083
3082.00 2161
3082.52 2004
3083.05 2032
3083.57 2048
3084.09 2262
3084.62 2218
3085.14 2076
3085.66 2005
3086.19 2109
3086.71 2132
3087.24 2120
3087.76 1920
3088.28 1974
3088.81 2147
3089.33 1957
3089.85 1768
3090.38 2071
3090.90 1915
3091.43 1822
3091.95 1896
3092.47 1814
3093.00 1813
3093.52 1743
3094.05 1854
3094.57 1997
3095.10 1869
3095.62 1865
3096.14 1880
3096.67 1811
3097.19 2108
3097.72 2084
3098.24 2230
3098.77 2135
3099.29 2169
3099.82 2326
3100.34 2538
3100.87 2598
3101.39 3034
3101.92 3407
3102.44 3774
3102.97 4416
3103.49 5001
3104.02 5565
3104.54 5999
3105.07 6495
3105.59 6414
3106.12 5976
3106.64 5587
3107.17 5287
3107.69 4455
3108.22 3704
3108.74 3248
3109.27 2830
3109.79 2682
3110.32 2504
3110.85 2419
3111.37 2425
3111.90 2348
3112.42 2423
3112.95 2430
3113.48 2417
3114.00 2256
3114.53 2298
3115.05 2102
3115.58 2062
3116.11 2142
3116.63 2086
3117.16 2120
3117.68 2004
3118.21 1993
3118.74 1825
3119.26 1796
3119.79 1823
3120.32 1843
3120.84 1919
3121.37 2049
3121.90 2071
3122.42 2035
3122.95 1987
3123.48 2041
3124.00 2095
3124.53 2138
3125.06 2246
3125.58 2072
3126.11 2218
3126.64 2044
3127.16 1932
3127.69 1809
3128.22 1762
3128.75 1820
3129.27 1757
3129.80 1751
3130.33 1768
3130.85 1858
3131.38 1579
3131.91 1782
3132.44 1749
3132.96 1795
3133.49 1877
3134.02 1733
3134.55 1539
3135.07 1584
3135.60 1533
3136.13 1567
3136.66 1619
3137.19 1736
3137.71 1584
3138.24 1607
3138.77 1699
3139.30 1783
3139.83 1765
3140.35 1695
3140.88 1560
3141.41 1540
3141.94 1654
3142.47 1572
3143.00 1555
3143.52 1565
3144.05 1552
3144.58 1614
3145.11 1769
3145.64 1857
3146.17 1937
3146.70 1753
3147.22 1752
3147.75 1716
3148.28 1925
3148.81 1882
3149.34 1770
3149.87 1953
3150.40 1848
3150.93 1765
3151.46 1729
3151.98 1750
3152.51 1763
3153.04 1779
3153.57 1820
3154.10 1677
3154.63 1813
3155.16 1750
3155.69 1747
3156.22 1810
3156.75 1827
3157.28 1834
3157.81 1657
3158.34 1613
3158.87 1699
3159.40 1682
3159.93 1711
3160.46 1769
3160.99 1844
3161.52 1851
3162.05 1694
3162.58 1807
3163.11 1818
3163.64 1722
3164.17 1710
3164.70 1426
3165.23 1455
3165.76 1483
3166.29 1529
3166.82 1578
3167.35 1616
3167.88 1642
3168.41 1467
3168.94 1554
3169.47 1531
3170.00 1451
3170.53 1488
3171.06 1492
3171.59 1401
3172.13 1471
3172.66 1672
3173.19 1565
3173.72 1684
3174.25 1747
3174.78 1713
3175.31 1677
3175.84 1490
3176.37 1610
3176.90 1742
3177.44 1798
3177.97 1838
3178.50 1973
3179.03 1870
3179.56 1761
3180.09 1735
3180.62 1736
3181.16 1612
3181.69 1622
3182.22 1675
3182.75 1705
3183.28 1592
3183.81 1454
3184.35 1738
3184.88 1718
3185.41 1586
3185.94 1622
3186.47 1572
3187.01 1522
3187.54 1674
3188.07 1569
3188.60 1512
3189.14 1470
3189.67 1522
3190.20 1590
3190.73 1561
3191.26 1531
3191.80 1505
3192.33 1509
3192.86 1490
3193.39 1515
3193.93 1526
3194.46 1410
3194.99 1485
3195.53 1563
3196.06 1464
3196.59 1454
3197.12 1435
3197.66 1519
3198.19 1540
3198.72 1544
3199.26 1542
3199.79 1555
3200.32 1509
3200.86 1527
3201.39 1443
3201.92 1460
3202.46 1478
3202.99 1657
3203.52 1713
3204.06 1752
3204.59 1816
3205.12 1601
3205.66 1696
3206.19 1817
3206.72 1842
3207.26 1700
3207.79 1651
3208.33 1716
3208.86 1578
3209.39 1648
3209.93 1761
3210.46 2020
3211.00 1731
3211.53 1924
3212.06 2078
3212.60 2037
3213.13 1915
3213.67 1905
3214.20 1840
3214.74 1853
3215.27 1829
3215.80 1896
3216.34 1753
3216.87 1745
3217.41 1653
3217.94 1832
3218.48 1699
3219.01 1836
3219.55 1679
3220.08 1771
3220.62 1842
3221.15 1754
3221.69 1736
3222.22 1760
3222.76 1844
3223.29 1769
3223.83 1802
3224.36 1677
3224.90 1720
3225.43 1828
3225.97 1995
3226.50 1695
3227.04 1730
3227.57 1838
3228.11 1871
3228.65 1956
3229.18 1757
3229.72 1813
3230.25 1707
3230.79 1612
3231.32 1665
3231.86 1783
3232.40 1721
3232.93 1724
3233.47 1608
3234.00 1710
3234.54 1587
3235.08 1611
3235.61 1582
3236.15 1744
3236.68 1830
3237.22 1808
3237.76 1749
3238.29 1762
3238.83 1818
3239.37 1850
3239.90 1900
3240.44 2042
3240.97 2016
3241.51 1892
3242.05 1864
3242.58 1703
3243.12 1838
3243.66 1733
3244.20 1581
3244.73 1648
3245.27 1842
3245.81 1669
3246.34 1651
3246.88 1657
3247.42 1762
3247.95 1802
3248.49 1764
3249.03 1848
3249.57 1768
3250.10 1747
3250.64 1977
3251.18 1821
3251.72 1775
3252.25 1824
3252.79 1896
3253.33 1971
3253.87 1983
3254.40 1910
3254.94 1976
3255.48 2092
3256.02 1967
3256.55 1852
3257.09 1891
3257.63 1908
3258.17 2041
3258.71 2045
3259.24 2028
3259.78 2111
3260.32 2360
3260.86 2649
3261.40 2472
3261.94 2731
3262.47 2680
3263.01 2675
3263.55 2985
3264.09 3219
3264.63 3317
3265.17 3687
3265.71 3834
3266.24 4005
3266.78 4304
3267.32 4545
3267.86 4615
3268.40 4943
3268.94 5170
3269.48 5312
3270.02 5177
3270.55 4736
3271.09 4363
3271.63 3903
3272.17 3343
3272.71 2902
3273.25 2598
3273.79 2368
3274.33 2316
3274.87 2092
3275.41 2014
3275.95 2109
3276.49 1983
3277.03 1851
3277.57 2022
3278.11 2120
3278.65 2126
3279.19 2110
3279.73 2115
3280.26 2208
3280.80 2252
3281.34 2041
3281.88 1984
3282.42 2189
3282.96 2208
3283.50 2038
3284.04 2047
3284.59 2205
3285.13 2240
3285.67 2077
3286.21 2014
3286.75 2065
3287.29 2204
3287.83 2339
3288.37 2449
3288.91 2473
3289.45 2512
3289.99 2525
3290.53 2555
3291.07 2568
3291.61 2463
3292.15 2349
3292.69 2311
3293.23 2439
3293.77 2611
3294.32 2647
3294.86 2679
3295.40 3050
3295.94 3171
3296.48 3092
3297.02 3180
3297.56 3318
3298.10 3521
3298.65 3582
3299.19 3300
3299.73 3188
3300.27 3086
3300.81 2935
3301.35 2568
3301.89 2571
3302.44 2419
3302.98 2213
3303.52 2217
3304.06 2126
3304.60 2123
3305.14 2246
3305.69 2092
3306.23 2133
3306.77 2071
3307.31 2203
3307.85 2152
3308.40 2042
3308.94 2019
3309.48 2200
3310.02 2125
3310.57 2034
3311.11 2125
3311.65 2069
3312.19 2012
3312.74 2159
3313.28 2210
3313.82 2031
3314.36 2109
3314.91 2190
3315.45 2257
3315.99 2309
3316.53 2457
3317.08 2458
3317.62 2400
3318.16 2586
3318.71 2477
3319.25 2539
3319.79 2676
3320.34 2765
3320.88 2934
3321.42 2895
3321.96 2972
3322.51 3072
3323.05 2852
3323.59 2902
3324.14 2828
3324.68 2796
3325.23 2885
3325.77 2794
3326.31 2725
3326.86 2693
3327.40 2695
3327.94 2473
3328.49 2481
3329.03 2257
3329.57 2305
3330.12 2541
3330.66 2363
3331.21 2488
3331.75 3017
3332.29 3470
3332.84 3937
3333.38 4864
3333.93 6064
3334.47 7791
3335.02 9620
3335.56 11516
3336.10 13322
3336.65 14932
3337.19 17059
3337.74 18358
3338.28 18473
3338.83 17942
3339.37 17030
3339.92 15230
3340.46 13636
3341.01 11392
3341.55 9591
3342.10 7749
3342.64 6423
3343.19 5361
3343.73 4423
3344.28 3691
3344.82 3479
3345.37 3167
3345.91 2890
3346.46 2745
3347.00 2650
3347.55 2653
3348.09 2507
3348.64 2769
3349.18 2612
3349.73 2677
3350.27 2738
3350.82 2694
3351.37 2759
3351.91 2826
3352.46 2843
3353.00 3057
3353.55 3054
3354.10 2954
3354.64 2997
3355.19 2955
3355.73 2729
3356.28 2817
3356.83 2841
3357.37 2507
3357.92 2307
3358.46 2354
3359.01 2479
3359.56 2234
3360.10 2261
3360.65 2268
3361.20 2230
3361.74 2192
3362.29 2130
3362.84 2098
3363.38 2140
3363.93 2284
3364.48 2159
3365.02 2197
3365.57 2366
3366.12 2119
3366.66 2369
3367.21 2435
3367.76 2143
3368.30 2380
3368.85 2373
3369.40 2368
3369.94 2431
3370.49 2378
3371.04 2283
3371.59 2233
3372.13 2520
3372.68 2808
3373.23 2818
3373.78 2967
3374.32 3336
3374.87 3491
3375.42 3742
3375.97 3745
3376.51 3507
3377.06 3514
3377.61 3521
3378.16 3429
3378.71 3302
3379.25 2794
3379.80 2518
3380.35 2352
3380.90 2115
3381.45 2180
3381.99 1987
3382.54 2030
3383.09 2066
3383.64 2060
3384.19 2009
3384.74 1945
3385.28 1969
3385.83 1978
3386.38 1829
3386.93 1960
3387.48 1845
3388.03 1858
3388.58 1888
3389.12 1883
3389.67 1810
3390.22 1697
3390.77 1870
3391.32 1860
3391.87 1755
3392.42 1888
3392.97 1927
3393.52 1868
3394.06 2075
3394.61 1872
3395.16 1787
3395.71 1941
3396.26 1856
3396.81 1802
3397.36 1825
3397.91 1860
3398.46 1795
3399.01 1819
3399.56 1817
3400.11 1905
3400.66 1765
3401.21 1659
3401.76 1695
3402.31 1575
3402.86 1567
3403.41 1705
3403.96 1796
3404.51 1743
3405.06 1639
3405.61 1627
3406.16 1721
3406.71 1675
3407.26 1611
3407.81 1819
3408.36 1763
3408.91 1732
3409.46 1857
3410.01 1787
3410.56 1832
3411.11 1725
3411.66 1894
3412.21 2126
3412.76 2041
3413.31 2180
3413.86 2311
3414.41 2214
3414.96 2175
3415.51 2274
3416.07 2016
3416.62 1955
3417.17 1997
3417.72 1979
3418.27 2022
3418.82 1708
3419.37 1699
3419.92 1842
3420.47 1856
3421.03 1683
3421.58 1697
3422.13 1672
3422.68 1709
3423.23 1807
3423.78 1777
3424.33 1979
3424.89 2039
3425.44 2097
3425.99 1994
3426.54 1987
3427.09 2026
3427.65 2041
3428.20 1892
3428.75 1715
3429.30 1805
3429.85 1755
3430.41 1610
3430.96 1449
3431.51 1560
3432.06 1715
3432.61 1635
3433.17 1765
3433.72 1780
3434.27 1687
3434.82 1606
3435.38 1727
3435.93 1651
3436.48 1600
3437.03 1664
3437.59 1725
3438.14 1676
3438.69 1634
3439.24 1597
3439.80 1738
3440.35 1819
3440.90 1639
3441.46 1689
3442.01 1803
3442.56 1728
3443.11 1832
3443.67 1847
3444.22 1666
3444.77 1859
3445.33 1718
3445.88 1668
3446.43 1662
3446.99 1437
3447.54 1520
3448.09 1568
3448.65 1605
3449.20 1688
3449.76 1605
3450.31 1589
3450.86 1677
3451.42 1679
3451.97 1574
3452.52 1605
3453.08 1532
3453.63 1475
3454.19 1503
3454.74 1508
3455.29 1554
3455.85 1474
3456.40 1511
3456.96 1431
3457.51 1460
3458.07 1460
3458.62 1501
3459.17 1518
3459.73 1438
3460.28 1439
3460.84 1543
3461.39 1615
3461.95 1508
3462.50 1514
3463.06 1645
3463.61 1750
3464.17 1486
3464.72 1550
3465.27 1474
3465.83 1525
3466.38 1602
3466.94 1603
3467.49 1641
3468.05 1596
3468.61 1647
3469.16 1675
3469.72 1634
3470.27 1630
3470.83 1476
3471.38 1608
3471.94 1608
3472.49 1721
3473.05 1661
3473.60 1604
3474.16 1705
3474.71 1661
3475.27 1589
3475.83 1583
3476.38 1628
3476.94 1524
3477.49 1588
3478.05 1751
3478.61 1775
3479.16 1828
3479.72 1765
3480.27 1851
3480.83 2106
3481.39 1997
3481.94 2036
3482.50 2003
3483.05 1945
3483.61 2162
3484.17 1995
3484.72 1781
3485.28 1958
3485.84 1890
3486.39 1785
3486.95 1940
3487.51 1901
3488.06 1969
3488.62 2047
3489.18 2156
3489.73 2328
3490.29 2568
3490.85 2787
3491.40 3013
3491.96 3239
3492.52 3479
3493.08 3867
3493.63 4025
3494.19 4064
3494.75 4287
3495.30 4214
3495.86 3914
3496.42 3921
3496.98 3759
3497.53 3401
3498.09 3419
3498.65 3472
3499.21 3629
3499.76 4015
3500.32 4108
3500.88 4412
3501.44 4647
3501.99 4790
3502.55 4810
3503.11 4215
3503.67 4182
3504.23 3899
3504.78 3554
3505.34 3415
3505.90 3486
3506.46 3689
3507.02 3495
3507.58 3454
3508.13 3288
3508.69 3187
3509.25 3106
3509.81 2945
3510.37 2774
3510.93 2533
3511.48 2455
3512.04 2609
3512.60 2379
3513.16 2368
3513.72 2260
3514.28 2172
3514.84 2163
3515.40 2098
3515.95 1948
3516.51 1880
3517.07 1655
3517.63 1861
3518.19 2010
3518.75 2013
3519.31 1965
3519.87 2046
3520.43 2022
3520.99 2294
3521.55 2229
3522.11 2119
3522.67 1983
3523.22 1920
3523.78 2032
3524.34 1975
3524.90 2083
3525.46 1898
3526.02 1900
3526.58 1977
3527.14 1918
3527.70 1707
3528.26 1739
3528.82 1795
3529.38 1740
3529.94 1568
3530.50 1630
3531.06 1641
3531.62 1709
3532.18 1621
3532.74 1653
3533.30 1705
3533.86 1690
3534.42 1769
3534.98 1715
3535.54 1727
3536.11 1823
3536.67 1562
3537.23 1690
3537.79 1759
3538.35 1745
3538.91 1833
3539.47 1851
3540.03 1634
3540.59 1673
3541.15 1742
3541.71 1692
3542.27 1724
3542.84 1679
3543.40 1650
3543.96 1798
3544.52 1643
3545.08 1622
3545.64 1624
3546.20 1685
3546.76 1662
3547.33 1704
3547.89 1708
3548.45 1624
3549.01 1638
3549.57 1677
3550.13 1526
3550.69 1363
3551.26 1507
3551.82 1546
3552.38 1477
3552.94 1438
3553.50 1576
3554.07 1499
3554.63 1417
3555.19 1422
3555.75 1450
3556.31 1530
3556.88 1423
3557.44 1336
3558.00 1353
3558.56 1437
3559.13 1547
3559.69 1615
3560.25 1426
3560.81 1273
3561.38 1468
3561.94 1580
3562.50 1516
3563.06 1449
3563.63 1393
3564.19 1551
3564.75 1516
3565.31 1591
3565.88 1569
3566.44 1449
3567.00 1510
3567.57 1486
3568.13 1534
3568.69 1443
3569.26 1459
3569.82 1275
3570.38 1474
3570.95 1342
3571.51 1381
3572.07 1444
3572.64 1325
3573.20 1342
3573.76 1373
3574.33 1375
3574.89 1453
3575.45 1460
3576.02 1595
3576.58 1530
3577.14 1500
3577.71 1478
3578.27 1504
3578.84 1453
3579.40 1412
3579.96 1380
3580.53 1430
3581.09 1382
3581.66 1563
3582.22 1557
3582.78 1415
3583.35 1499
3583.91 1499
3584.48 1465
3585.04 1535
3585.61 1441
3586.17 1385
3586.74 1526
3587.30 1385
3587.86 1426
3588.43 1523
3588.99 1375
3589.56 1489
3590.12 1376
3590.69 1460
3591.25 1538
3591.82 1524
3592.38 1443
3592.95 1465
3593.51 1600
3594.08 1403
3594.64 1461
3595.21 1444
3595.77 1452
3596.34 1606
3596.90 1500
3597.47 1491
3598.04 1591
3598.60 1412
3599.17 1502
3599.73 1367
3600.30 1358
3600.86 1448
3601.43 1390
3601.99 1442
3602.56 1372
3603.13 1407
3603.69 1320
3604.26 1447
3604.82 1601
3605.39 1322
3605.96 1341
3606.52 1297
3607.09 1334
3607.65 1328
3608.22 1329
3608.79 1343
3609.35 1478
3609.92 1389
3610.49 1272
3611.05 1261
3611.62 1258
3612.19 1295
3612.75 1286
3613.32 1340
3613.89 1261
3614.45 1336
3615.02 1383
3615.59 1379
3616.15 1373
3616.72 1533
3617.29 1679
3617.85 1844
3618.42 1856
3618.99 1856
3619.55 1934
3620.12 1991
3620.69 1951
3621.26 1903
3621.82 1802
3622.39 1781
3622.96 1657
3623.53 1602
3624.09 1518
3624.66 1477
3625.23 1347
3625.80 1590
3626.36 1572
3626.93 1407
3627.50 1383
3628.07 1384
3628.63 1404
3629.20 1279
3629.77 1340
3630.34 1364
3630.91 1541
3631.47 1532
3632.04 1292
3632.61 1414
3633.18 1429
3633.75 1389
3634.32 1564
3634.88 1499
3635.45 1569
3636.02 1474
3636.59 1236
3637.16 1367
3637.73 1478
3638.29 1543
3638.86 1531
3639.43 1625
3640.00 1622
3640.57 1575
3641.14 1816
3641.71 2010
3642.28 2070
3642.84 2134
3643.41 2189
3643.98 2145
3644.55 2084
3645.12 2105
3645.69 2041
3646.26 1944
3646.83 1910
3647.40 1790
3647.97 1644
3648.54 1637
3649.11 1642
3649.68 1619
3650.25 1618
3650.81 1710
3651.38 1655
3651.95 1689
3652.52 1796
3653.09 1931
3653.66 1905
3654.23 1909
3654.80 1874
3655.37 2108
3655.94 2185
3656.51 2130
3657.08 2235
3657.65 2330
3658.22 2264
3658.79 2353
3659.36 2626
3659.93 2564
3660.50 2543
3661.07 2761
3661.64 3040
3662.22 2928
3662.79 2799
3663.36 2639
3663.93 2442
3664.50 2448
3665.07 2036
3665.64 1938
3666.21 2127
3666.78 1996
3667.35 2041
3667.92 2177
3668.49 2502
3669.06 2042
3669.64 1951
3670.21 1919
3670.78 1814
3671.35 1862
3671.92 1861
3672.49 1889
3673.06 1902
3673.63 1650
3674.21 1754
3674.78 1884
3675.35 1889
3675.92 1870
3676.49 1884
3677.06 2031
3677.63 1939
3678.21 1876
3678.78 1821
3679.35 1921
3679.92 1746
3680.49 1642
3681.07 1735
3681.64 1649
3682.21 1630
3682.78 1656
3683.35 1680
3683.93 1638
3684.50 1607
3685.07 1592
3685.64 1717
3686.21 1727
3686.79 1680
3687.36 1747
3687.93 1819
3688.50 1980
3689.08 2123
3689.65 1962
3690.22 2411
3690.80 2552
3691.37 2412
3691.94 2560
3692.51 2542
3693.09 2470
3693.66 2345
3694.23 2124
3694.81 1976
3695.38 1954
3695.95 1914
3696.52 1701
3697.10 1749
3697.67 1626
3698.24 1644
3698.82 1754
3699.39 1702
3699.96 1785
3700.54 1889
3701.11 1767
3701.68 1821
3702.26 1728
3702.83 1821
3703.41 1760
3703.98 1900
3704.55 1774
3705.13 1795
3705.70 1763
3706.27 1566
3706.85 1607
3707.42 1641
3708.00 1599
3708.57 1589
3709.14 1794
3709.72 1762
3710.29 1614
3710.87 1654
3711.44 1749
3712.02 1867
3712.59 1683
3713.16 1681
3713.74 1672
3714.31 1568
3714.89 1467
3715.46 1332
3716.04 1374
3716.61 1559
3717.19 1586
3717.76 1434
3718.34 1347
3718.91 1580
3719.49 1539
3720.06 1386
3720.64 1315
3721.21 1425
3721.79 1499
3722.36 1407
3722.94 1372
3723.51 1448
3724.09 1305
3724.66 1350
3725.24 1406
3725.81 1245
3726.39 1240
3726.96 1417
3727.54 1411
3728.12 1411
3728.69 1305
3729.27 1438
3729.84 1483
3730.42 1564
3730.99 1506
3731.57 1571
3732.15 1478
3732.72 1523
3733.30 1621
3733.87 1569
3734.45 1459
3735.03 1538
3735.60 1630
3736.18 1573
3736.75 1479
3737.33 1382
3737.91 1441
3738.48 1332
3739.06 1390
3739.64 1408
3740.21 1336
3740.79 1439
3741.37 1346
3741.94 1266
3742.52 1310
3743.10 1383
3743.67 1366
3744.25 1411
3744.83 1444
3745.40 1327
3745.98 1390
3746.56 1526
3747.13 1414
3747.71 1454
3748.29 1359
3748.87 1482
3749.44 1472
3750.02 1325
3750.60 1363
3751.17 1427
3751.75 1330
3752.33 1450
3752.91 1417
3753.48 1410
3754.06 1267
3754.64 1246
3755.22 1364
3755.80 1260
3756.37 1173
3756.95 1309
3757.53 1408
3758.11 1430
3758.68 1415
3759.26 1351
3759.84 1213
3760.42 1285
3761.00 1211
3761.58 1212
3762.15 1203
3762.73 1342
3763.31 1249
3763.89 1279
3764.47 1300
3765.04 1451
3765.62 1346
3766.20 1249
3766.78 1343
3767.36 1231
3767.94 1315
3768.52 1300
3769.10 1321
3769.67 1337
3770.25 1236
3770.83 1250
3771.41 1344
3771.99 1234
3772.57 1294
3773.15 1213
3773.73 1273
3774.31 1390
3774.89 1451
3775.46 1494
3776.04 1426
3776.62 1331
3777.20 1289
3777.78 1263
3778.36 1216
3778.94 1351
3779.52 1343
3780.10 1285
3780.68 1271
3781.26 1303
3781.84 1252
3782.42 1286
3783.00 1286
3783.58 1258
3784.16 1392
3784.74 1338
3785.32 1237
3785.90 1226
3786.48 1346
3787.06 1312
3787.64 1150
3788.22 1203
3788.80 1268
3789.38 1406
3789.96 1308
3790.54 1201
3791.12 1283
3791.70 1401
3792.28 1324
3792.86 1235
3793.44 1232
3794.02 1224
3794.60 1226
3795.18 1256
3795.77 1398
3796.35 1390
3796.93 1266
3797.51 1262
3798.09 1247
3798.67 1205
3799.25 1261
3799.83 1348
3800.41 1362
3800.99 1356
3801.58 1382
3802.16 1483
3802.74 1500
3803.32 1475
3803.90 1465
3804.48 1433
3805.06 1474
3805.65 1496
3806.23 1440
3806.81 1459
3807.39 1466
3807.97 1569
3808.55 1617
3809.14 1589
3809.72 1346
3810.30 1413
3810.88 1436
3811.46 1498
3812.05 1532
3812.63 1565
3813.21 1551
3813.79 1575
3814.37 1478
3814.96 1562
3815.54 1686
3816.12 1814
3816.70 1841
3817.29 1777
3817.87 1610
3818.45 1817
3819.03 1685
3819.62 1562
3820.20 1526
3820.78 1364
3821.36 1446
3821.95 1355
3822.53 1359
3823.11 1369
3823.70 1395
3824.28 1426
3824.86 1373
3825.45 1362
3826.03 1439
3826.61 1380
3827.19 1209
3827.78 1321
3828.36 1465
3828.94 1361
3829.53 1350
3830.11 1274
3830.69 1258
3831.28 1403
3831.86 1356
3832.45 1253
3833.03 1239
3833.61 1215
3834.20 1199
3834.78 1241
3835.36 1157
3835.95 1309
3836.53 1403
3837.12 1274
3837.70 1179
3838.28 1220
3838.87 1235
3839.45 1212
3840.04 1303
3840.62 1260
3841.20 1111
3841.79 1221
3842.37 1236
3842.96 1045
3843.54 1248
3844.13 1271
3844.71 1126
3845.30 1209
3845.88 1186
3846.47 1142
3847.05 1131
3847.63 1164
3848.22 1127
3848.80 1194
3849.39 1216
3849.97 1246
3850.56 1302
3851.14 1285
3851.73 1263
3852.31 1124
3852.90 1223
3853.48 1357
3854.07 1256
3854.66 1295
3855.24 1217
3855.83 1101
3856.41 1199
3857.00 1199
3857.58 1258
3858.17 1216
3858.75 1104
3859.34 1287
3859.92 1296
3860.51 1399
3861.10 1363
3861.68 1473
3862.27 1547
3862.85 1538
3863.44 1548
3864.03 1429
3864.61 1727
3865.20 1672
3865.78 1543
3866.37 1783
3866.96 1637
3867.54 1390
3868.13 1476
3868.72 1472
3869.30 1616
3869.89 1680
3870.47 1423
3871.06 1401
3871.65 1369
3872.23 1359
3872.82 1451
3873.41 1489
3873.99 1514
3874.58 1460
3875.17 1421
3875.76 1334
3876.34 1399
3876.93 1375
3877.52 1399
3878.10 1421
3878.69 1375
3879.28 1274
3879.86 1324
3880.45 1395
3881.04 1262
3881.63 1293
3882.21 1359
3882.80 1320
3883.39 1179
3883.98 1158
3884.56 1242
3885.15 1243
3885.74 1208
3886.33 1128
3886.91 1160
3887.50 1300
3888.09 1363
3888.68 1282
3889.27 1265
3889.85 1386
3890.44 1364
3891.03 1349
3891.62 1406
3892.21 1460
3892.79 1556
3893.38 1426
3893.97 1426
3894.56 1541
3895.15 1543
3895.74 1336
3896.32 1339
3896.91 1406
3897.50 1319
3898.09 1211
3898.68 1332
3899.27 1379
3899.86 1279
3900.45 1241
3901.03 1282
3901.62 1341
3902.21 1511
3902.80 1325
3903.39 1316
3903.98 1324
3904.57 1342
3905.16 1372
3905.75 1369
3906.34 1392
3906.92 1364
3907.51 1287
3908.10 1412
3908.69 1360
3909.28 1263
3909.87 1269
3910.46 1290
3911.05 1176
3911.64 1299
3912.23 1196
3912.82 1199
3913.41 1236
3914.00 1316
3914.59 1295
3915.18 1198
3915.77 1216
3916.36 1169
3916.95 1080
3917.54 1217
3918.13 1243
3918.72 1363
3919.31 1276
3919.90 1162
3920.49 1214
3921.08 1422
3921.67 1455
3922.26 1435
3922.85 1297
3923.44 1361
3924.03 1295
3924.62 1136
3925.21 1185
3925.80 1163
3926.40 1082
3926.99 1164
3927.58 1148
3928.17 1157
3928.76 1180
3929.35 1309
3929.94 1214
3930.53 1180
3931.12 1225
3931.71 1205
3932.30 1189
3932.90 1151
3933.49 1004
3934.08 1159
3934.67 1166
3935.26 1166
3935.85 1106
3936.44 1210
3937.04 1170
3937.63 1268
3938.22 1140
3938.81 1136
3939.40 1043
3939.99 1182
3940.59 1272
3941.18 1170
3941.77 1206
3942.36 1240
3942.95 1224
3943.55 1259
3944.14 1342
3944.73 1291
3945.32 1258
3945.91 1227
3946.51 1389
3947.10 1295
3947.69 1220
3948.28 1230
3948.88 1263
3949.47 1261
3950.06 1193
3950.65 1240
3951.25 1252
3951.84 1300
3952.43 1183
3953.02 1168
3953.62 1251
3954.21 1270
3954.80 1242
3955.40 1303
3955.99 1181
3956.58 1277
3957.17 1284
3957.77 1206
3958.36 1330
3958.95 1320
3959.55 1214
3960.14 1180
3960.73 1231
3961.33 1231
3961.92 1384
3962.51 1380
3963.11 1292
3963.70 1357
3964.29 1295
3964.89 1253
3965.48 1239
3966.08 1195
3966.67 1279
3967.26 1280
3967.86 1234
3968.45 1423
3969.04 1461
3969.64 1277
3970.23 1260
3970.83 1350
3971.42 1459
3972.01 1214
3972.61 1264
3973.20 1408
3973.80 1427
3974.39 1360
3974.99 1356
3975.58 1444
3976.18 1410
3976.77 1462
3977.36 1356
3977.96 1445
3978.55 1459
3979.15 1393
3979.74 1360
3980.34 1520
3980.93 1593
3981.53 1254
3982.12 1236
3982.72 1365
3983.31 1310
3983.91 1159
3984.50 1254
3985.10 1362
3985.69 1276
3986.29 1257
3986.88 1368
3987.48 1346
3988.07 1448
3988.67 1390
3989.26 1338
3989.86 1370
3990.46 1305
3991.05 1341
3991.65 1216
3992.24 1145
3992.84 1270
3993.43 1255
3994.03 1308
3994.63 1320
3995.22 1361
3995.82 1404
3996.41 1370
3997.01 1280
3997.61 1291
3998.20 1342
3998.80 1228
3999.39 1220
3999.99 1239
4000.59 1291
4001.18 1166
4001.78 1164
4002.38 1233
4002.97 1299
4003.57 1261
4004.17 1190
4004.76 1282
4005.36 1313
4005.96 1215
4006.55 1186
4007.15 1274
4007.75 1243
4008.34 1335
4008.94 1286
4009.54 1292
4010.13 1358
4010.73 1236
4011.33 1093
4011.93 1217
4012.52 1280
4013.12 1258
4013.72 1276
4014.31 1274
4014.91 1240
4015.51 1259
4016.11 1407
4016.70 1384
4017.30 1393
4017.90 1464
4018.50 1274
4019.09 1279
4019.69 1262
4020.29 1226
4020.89 1240
4021.49 1381
4022.08 1359
4022.68 1255
4023.28 1237
4023.88 1284
4024.48 1336
4025.07 1285
4025.67 1234
4026.27 1313
4026.87 1225
4027.47 1220
4028.06 1320
4028.66 1277
4029.26 1319
4029.86 1340
4030.46 1377
4031.06 1316
4031.66 1338
4032.25 1408
4032.85 1398
4033.45 1384
4034.05 1334
4034.65 1481
4035.25 1497
4035.85 1672
4036.45 1446
4037.05 1422
4037.64 1438
4038.24 1366
4038.84 1306
4039.44 1365
4040.04 1243
4040.64 1191
4041.24 1190
4041.84 1143
4042.44 1305
4043.04 1166
4043.64 1240
4044.24 1246
4044.84 1318
4045.44 1260
4046.04 1200
4046.64 1187
4047.24 1229
4047.84 1167
4048.44 1241
4049.03 1191
4049.63 1384
4050.23 1262
4050.83 1324
4051.43 1323
4052.04 1324
4052.64 1365
4053.24 1334
4053.84 1382
4054.44 1318
4055.04 1420
4055.64 1343
4056.24 1299
4056.84 1288
4057.44 1333
4058.04 1212
4058.64 1307
4059.24 1206
4059.84 1155
4060.44 1155
4061.04 1274
4061.64 1239
4062.24 1148
4062.85 1139
4063.45 1144
4064.05 1134
4064.65 1121
4065.25 1221
4065.85 1056
4066.45 1070
4067.05 1261
4067.65 1136
4068.26 1094
4068.86 1188
4069.46 1091
4070.06 1021
4070.66 1018
4071.26 1181
4071.86 1196
4072.47 1096
4073.07 1124
4073.67 1021
4074.27 1090
4074.87 1041
4075.47 1115
4076.08 1202
4076.68 1130
4077.28 1169
4077.88 1173
4078.48 1153
4079.09 1117
4079.69 1143
4080.29 1139
4080.89 1175
4081.50 1159
4082.10 1140
4082.70 1233
4083.30 1174
4083.91 1156
4084.51 1177
4085.11 1151
4085.71 1074
4086.32 1154
4086.92 1154
4087.52 1109
4088.12 1164
4088.73 1233
4089.33 1245
4089.93 1242
4090.54 1122
4091.14 1118
4091.74 1027
4092.35 1142
4092.95 1074
4093.55 1133
4094.15 1154
4094.76 1204
4095.36 1136
4095.96 1167
4096.57 1060
4097.17 1122
4097.78 1124
4098.38 1148
4098.98 1173
4099.59 1105
4100.19 1076
4100.79 1134
4101.40 1146
4102.00 1056
4102.61 1069
4103.21 1026
4103.81 1186
4104.42 1076
4105.02 1037
4105.63 1013
4106.23 1105
4106.83 1134
4107.44 978
4108.04 1131
4108.65 1175
4109.25 1098
4109.85 1122
4110.46 1082
4111.06 1058
4111.67 1132
4112.27 1030
4112.88 1018
4113.48 998
4114.09 1102
4114.69 1110
4115.30 1042
4115.90 1112
4116.51 980
4117.11 941
4117.72 1044
4118.32 1108
4118.93 1184
4119.53 1209
4120.14 1193
4120.74 1162
4121.35 1115
4121.95 1041
4122.56 1075
4123.16 1040
4123.77 1083
4124.37 1117
4124.98 1120
4125.59 1118
4126.19 1140
4126.80 1047
4127.40 1080
4128.01 1092
4128.61 1141
4129.22 1116
4129.83 1068
4130.43 1003
4131.04 1106
4131.64 1160
4132.25 1121
4132.86 1087
4133.46 1168
4134.07 1180
4134.67 1089
4135.28 1118
4135.89 1182
4136.49 1272
4137.10 1359
4137.71 1261
4138.31 1334
4138.92 1362
4139.53 1284
4140.13 1231
4140.74 1259
4141.35 1241
4141.95 1233
4142.56 1312
4143.17 1336
4143.77 1246
4144.38 1256
4144.99 1168
4145.59 1174
4146.20 1096
4146.81 1095
4147.42 1097
4148.02 1060
4148.63 1183
4149.24 1151
4149.84 1034
4150.45 1123
4151.06 952
4151.67 989
4152.27 1090
4152.88 985
4153.49 1009
4154.10 1251
4154.70 1134
4155.31 1075
4155.92 1187
4156.53 1141
4157.14 1153
4157.74 1094
4158.35 1143
4158.96 1049
4159.57 1102
4160.18 991
4160.78 1102
4161.39 1152
4162.00 1041
4162.61 1096
4163.22 1137
4163.83 1180
4164.43 1098
4165.04 1289
4165.65 1418
4166.26 1271
4166.87 1375
4167.48 1419
4168.09 1420
4168.69 1411
4169.30 1350
4169.91 1228
4170.52 1228
4171.13 1323
4171.74 1298
4172.35 1221
4172.96 1228
4173.57 1214
4174.17 1183
4174.78 1220
4175.39 1221
4176.00 1236
4176.61 1197
4177.22 1307
4177.83 1293
4178.44 1298
4179.05 1271
4179.66 1262
4180.27 1255
4180.88 1156
4181.49 1125
4182.10 1165
4182.71 1202
4183.32 1203
4183.93 1135
4184.54 1075
4185.15 1136
4185.76 1136
4186.37 1126
4186.98 1173
4187.59 1141
4188.20 1145
4188.81 1146
4189.42 1199
4190.03 1107
4190.64 1095
4191.25 1309
4191.86 1296
4192.47 1341
4193.08 1419
4193.69 1418
4194.30 1409
4194.91 1384
4195.52 1420
4196.13 1430
4196.74 1448
4197.35 1394
4197.97 1493
4198.58 1399
4199.19 1329
4199.80 1296
4200.41 1331
4201.02 1281
4201.63 1354
4202.24 1258
4202.85 1204
4203.47 1180
4204.08 1191
4204.69 1267
4205.30 1190
4205.91 1189
4206.52 1221
4207.13 1183
4207.75 1163
4208.36 1114
4208.97 1172
4209.58 1116
4210.19 1168
4210.80 1243
4211.42 1127
4212.03 1145
4212.64 1194
4213.25 1250
4213.86 1278
4214.48 1280
4215.09 1273
4215.70 1283
4216.31 1225
4216.92 1267
4217.54 1244
4218.15 1188
4218.76 1231
4219.37 1388
4219.99 1438
4220.60 1433
4221.21 1505
4221.82 1578
4222.44 1460
4223.05 1596
4223.66 1690
4224.28 1669
4224.89 1647
4225.50 1830
4226.11 1982
4226.73 1996
4227.34 1946
4227.95 2045
4228.57 2233
4229.18 2143
4229.79 2206
4230.41 2373
4231.02 2482
4231.63 2481
4232.25 2233
4232.86 2427
4233.47 2418
4234.09 2583
4234.70 2825
4235.31 3022
4235.93 3093
4236.54 3070
4237.15 2981
4237.77 3046
4238.38 3101
4239.00 2924
4239.61 2548
4240.22 2391
4240.84 2062
4241.45 2036
4242.07 2020
4242.68 1773
4243.29 1565
4243.91 1638
4244.52 1495
4245.14 1494
4245.75 1576
4246.37 1569
4246.98 1665
4247.59 1561
4248.21 1648
4248.82 1693
4249.44 1669
4250.05 1739
4250.67 1598
4251.28 1680
4251.90 1573
4252.51 1576
4253.13 1601
4253.74 1673
4254.36 1632
4254.97 1492
4255.59 1524
4256.20 1559
4256.82 1526
4257.43 1469
4258.05 1431
4258.66 1402
4259.28 1408
4259.89 1247
4260.51 1331
4261.12 1325
4261.74 1290
4262.35 1440
4262.97 1427
4263.59 1252
4264.20 1252
4264.82 1203
4265.43 1294
4266.05 1354
4266.66 1452
4267.28 1345
4267.90 1274
4268.51 1319
4269.13 1391
4269.74 1521
4270.36 1331
4270.98 1369
4271.59 1351
4272.21 1381
4272.83 1349
4273.44 1365
4274.06 1375
4274.68 1384
4275.29 1545
4275.91 1489
4276.52 1502
4277.14 1499
4277.76 1542
4278.37 1453
4278.99 1406
4279.61 1598
4280.23 1534
4280.84 1448
4281.46 1389
4282.08 1308
4282.69 1310
4283.31 1136
4283.93 1138
4284.54 1194
4285.16 1285
4285.78 1219
4286.40 1157
4287.01 1154
4287.63 1276
4288.25 1235
4288.87 1091
4289.48 1041
4290.10 1111
4290.72 1160
4291.34 1127
4291.95 1119
4292.57 1130
4293.19 1238
4293.81 1034
4294.42 1145
4295.04 1203
4295.66 1183
4296.28 1195
4296.90 1049
4297.51 1095
4298.13 1177
4298.75 1192
4299.37 1207
4299.99 1134
4300.61 1258
4301.22 1207
4301.84 1083
4302.46 1165
4303.08 1117
4303.70 1140
4304.32 1083
4304.94 1058
4305.55 1088
4306.17 1185
4306.79 1150
4307.41 1178
4308.03 1194
4308.65 1199
4309.27 1170
4309.89 1221
4310.50 1194
4311.12 1280
4311.74 1171
4312.36 1161
4312.98 1201
4313.60 1366
4314.22 1227
4314.84 1135
4315.46 1216
4316.08 1133
4316.70 1078
4317.32 1083
4317.94 1189
4318.56 1293
4319.18 1284
4319.80 1308
4320.42 1338
4321.04 1249
4321.65 1254
4322.27 1169
4322.89 1211
4323.51 1301
4324.13 1185
4324.75 1194
4325.37 1213
4325.99 1319
4326.62 1304
4327.24 1323
4327.86 1389
4328.48 1494
4329.10 1530
4329.72 1304
4330.34 1272
4330.96 1329
4331.58 1424
4332.20 1344
4332.82 1445
4333.44 1356
4334.06 1409
4334.68 1605
4335.30 1577
4335.92 1583
4336.54 1625
4337.16 1734
4337.79 2166
4338.41 2180
4339.03 2406
4339.65 2460
4340.27 2257
4340.89 2228
4341.51 2248
4342.13 2014
4342.76 1900
4343.38 1877
4344.00 1998
4344.62 1913
4345.24 2190
4345.86 2599
4346.48 2797
4347.11 2899
4347.73 3229
4348.35 3527
4348.97 3377
4349.59 3339
4350.22 3214
4350.84 2814
4351.46 2477
4352.08 2175
4352.70 1943
4353.33 1807
4353.95 1502
4354.57 1543
4355.19 1551
4355.81 1546
4356.44 1498
4357.06 1433
4357.68 1323
4358.30 1404
4358.93 1565
4359.55 1580
4360.17 1463
4360.79 1462
4361.42 1633
4362.04 1495
4362.66 1508
4363.28 1541
4363.91 1573
4364.53 1660
4365.15 1514
4365.78 1435
4366.40 1461
4367.02 1530
4367.65 1661
4368.27 1564
4368.89 1595
4369.52 1460
4370.14 1314
4370.76 1295
4371.39 1218
4372.01 1160
4372.63 1144
4373.26 1185
4373.88 1228
4374.50 1150
4375.13 1081
4375.75 1181
4376.37 1300
4377.00 1306
4377.62 1311
4378.25 1282
4378.87 1240
4379.49 1185
4380.12 1186
4380.74 1157
4381.37 1272
4381.99 1261
4382.61 1252
4383.24 1185
4383.86 1116
4384.49 1111
4385.11 1123
4385.74 1254
4386.36 1115
4386.98 1183
4387.61 1206
4388.23 1152
4388.86 1167
4389.48 1200
4390.11 1099
4390.73 1156
4391.36 1104
4391.98 1056
4392.61 1014
4393.23 1065
4393.86 995
4394.48 1031
4395.11 1093
4395.73 1148
4396.36 1073
4396.98 1267
4397.61 1135
4398.23 1109
4398.86 1208
4399.48 1257
4400.11 1144
4400.74 1199
4401.36 1207
4401.99 1220
4402.61 1269
4403.24 1277
4403.86 1209
4404.49 1122
4405.11 1197
4405.74 1190
4406.37 1205
4406.99 1162
4407.62 1176
4408.24 1249
4408.87 1130
4409.50 1176
4410.12 1179
4410.75 1215
4411.38 1338
4412.00 1344
4412.63 1265
4413.25 1132
4413.88 1196
4414.51 1242
4415.13 1224
4415.76 1150
4416.39 1116
4417.01 1075
4417.64 1118
4418.27 1048
4418.89 1042
4419.52 1077
4420.15 1113
4420.77 1055
4421.40 1060
4422.03 1127
4422.66 1125
4423.28 1200
4423.91 1188
4424.54 1122
4425.16 1130
4425.79 1009
4426.42 1021
4427.05 1043
4427.67 985
4428.30 1000
4428.93 1107
4429.56 1141
4430.18 1102
4430.81 1034
4431.44 1055
4432.07 1061
4432.69 1070
4433.32 1031
4433.95 1029
4434.58 1038
4435.21 1063
4435.83 1094
4436.46 1061
4437.09 963
4437.72 1075
4438.35 1159
4438.97 1112
4439.60 1082
4440.23 1131
4440.86 1099
4441.49 1142
4442.12 1171
4442.74 1048
4443.37 968
4444.00 999
4444.63 986
4445.26 978
4445.89 1002
4446.52 1047
4447.14 1179
4447.77 1147
4448.40 1170
4449.03 1048
4449.66 1215
4450.29 1210
4450.92 1136
4451.55 1028
4452.18 1029
4452.81 1022
4453.44 1111
4454.06 1190
4454.69 1138
4455.32 1188
4455.95 1077
4456.58 1247
4457.21 1245
4457.84 1215
4458.47 1209
4459.10 1059
4459.73 1205
4460.36 1247
4460.99 1192
4461.62 1096
4462.25 1039
4462.88 1152
4463.51 1064
4464.14 1153
4464.77 1064
4465.40 968
4466.03 913
4466.66 898
4467.29 964
4467.92 972
4468.55 1006
4469.18 933
4469.81 902
4470.44 1047
4471.07 1047
4471.70 1044
4472.33 995
4472.96 1010
4473.59 962
4474.22 1045
4474.86 1023
4475.49 1049
4476.12 1037
4476.75 923
4477.38 1072
4478.01 927
4478.64 991
4479.27 1005
4479.90 1050
4480.53 969
4481.17 950
4481.80 1005
4482.43 1114
4483.06 1206
4483.69 1028
4484.32 1134
4484.95 1077
4485.58 1065
4486.22 1157
4486.85 1112
4487.48 1052
4488.11 1021
4488.74 1081
4489.37 1029
4490.01 1030
4490.64 1024
4491.27 1116
4491.90 1115
4492.53 1115
4493.17 1076
4493.80 1045
4494.43 1034
4495.06 1117
4495.70 1113
4496.33 1090
4496.96 1166
4497.59 1168
4498.22 1141
4498.86 1099
4499.49 1176
4500.12 1232
4500.75 1196
4501.39 1327
4502.02 1262
4502.65 1268
4503.29 1333
4503.92 1296
4504.55 1236
4505.18 1230
4505.82 1152
4506.45 1153
4507.08 1258
4507.72 1301
4508.35 1238
4508.98 1147
4509.62 1002
4510.25 1016
4510.88 1115
4511.52 1120
4512.15 976
4512.78 1124
4513.42 1040
4514.05 992
4514.68 1173
4515.32 1105
4515.95 1137
4516.58 1039
4517.22 1135
4517.85 1155
4518.48 1015
4519.12 1065
4519.75 1079
4520.39 1010
4521.02 1064
4521.65 984
4522.29 1024
4522.92 1014
4523.56 996
4524.19 976
4524.83 958
4525.46 1080
4526.09 1070
4526.73 1201
4527.36 1090
4528.00 1037
4528.63 1103
4529.27 1124
4529.90 1124
4530.54 1166
4531.17 1293
4531.81 1308
4532.44 1455
4533.07 1413
4533.71 1352
4534.34 1406
4534.98 1473
4535.61 1477
4536.25 1309
4536.88 1292
4537.52 1282
4538.16 1163
4538.79 1083
4539.43 1122
4540.06 1061
4540.70 1010
4541.33 1091
4541.97 1113
4542.60 1084
4543.24 1023
4543.87 993
4544.51 966
4545.15 1000
4545.78 939
4546.42 1000
4547.05 1043
4547.69 1031
4548.32 989
4548.96 1086
4549.60 1137
4550.23 1019
4550.87 867
4551.50 967
4552.14 1138
4552.78 1064
4553.41 1118
4554.05 1006
4554.69 1087
4555.32 1052
4555.96 1045
4556.60 999
4557.23 1124
4557.87 1023
4558.51 1080
4559.14 1006
4559.78 963
4560.42 1017
4561.05 1022
4561.69 1111
4562.33 1051
4562.96 989
4563.60 1010
4564.24 935
4564.87 920
4565.51 925
4566.15 969
4566.79 964
4567.42 1051
4568.06 1053
4568.70 983
4569.33 990
4569.97 1047
4570.61 1052
4571.25 966
4571.88 1125
4572.52 1156
4573.16 1071
4573.80 1074
4574.44 1051
4575.07 1066
4575.71 1077
4576.35 1128
4576.99 1062
4577.62 919
4578.26 950
4578.90 1032
4579.54 963
4580.18 1036
4580.82 988
4581.45 1100
4582.09 1090
4582.73 1040
4583.37 944
4584.01 1106
4584.65 1149
4585.28 1064
4585.92 1112
4586.56 1065
4587.20 1078
4587.84 1022
4588.48 1072
4589.12 1100
4589.75 1153
4590.39 1369
4591.03 1439
4591.67 1339
4592.31 1631
4592.95 1820
4593.59 1732
4594.23 1565
4594.87 1586
4595.51 1361
4596.15 1313
4596.78 1225
4597.42 1107
4598.06 1181
4598.70 1127
4599.34 1131
4599.98 1213
4600.62 1163
4601.26 1088
4601.90 1243
4602.54 1277
4603.18 1283
4603.82 1239
4604.46 1394
4605.10 1374
4605.74 1414
4606.38 1363
4607.02 1325
4607.66 1426
4608.30 1374
4608.94 1218
4609.58 1133
4610.22 1250
4610.86 1229
4611.50 1136
4612.14 1193
4612.78 1138
4613.42 1151
4614.06 1114
4614.70 1144
4615.34 1100
4615.98 955
4616.63 998
4617.27 992
4617.91 1057
4618.55 1023
4619.19 1008
4619.83 976
4620.47 1126
4621.11 1210
4621.75 1080
4622.39 1109
4623.03 1203
4623.68 1095
4624.32 1085
4624.96 1039
4625.60 1032
4626.24 1074
4626.88 1057
4627.52 1082
4628.17 1039
4628.81 945
4629.45 1140
4630.09 1089
4630.73 1234
4631.37 1216
4632.02 1257
4632.66 1286
4633.30 1220
4633.94 1151
4634.58 1042
4635.22 1129
4635.87 1102
4636.51 1011
4637.15 1048
4637.79 1202
4638.44 1173
4639.08 1217
4639.72 1250
4640.36 1294
4641.00 1318
4641.65 1220
4642.29 1134
4642.93 1180
4643.57 1187
4644.22 1175
4644.86 1089
4645.50 1284
4646.15 1146
4646.79 1045
4647.43 1161
4648.07 1048
4648.72 1056
4649.36 1043
4650.00 1061
4650.65 1073
4651.29 1043
4651.93 1099
4652.57 1035
4653.22 1063
4653.86 1141
4654.50 1195
4655.15 1120
4655.79 1247
4656.44 1193
4657.08 1077
4657.72 1066
4658.37 944
4659.01 1100
4659.65 1126
4660.30 1049
4660.94 1044
4661.58 1042
4662.23 1114
4662.87 1061
4663.52 982
4664.16 1016
4664.80 1086
4665.45 1031
4666.09 1060
4666.74 1074
4667.38 1125
4668.02 1063
4668.67 1021
4669.31 1005
4669.96 1038
4670.60 1099
4671.25 1166
4671.89 1158
4672.54 1002
4673.18 989
4673.83 978
4674.47 990
4675.11 1134
4675.76 1218
4676.40 1103
4677.05 1162
4677.69 1161
4678.34 1139
4678.98 1062
4679.63 1060
4680.27 1085
4680.92 983
4681.56 1126
4682.21 1176
4682.85 1099
4683.50 1136
4684.15 1149
4684.79 1018
4685.44 1038
4686.08 1008
4686.73 1106
4687.37 1057
4688.02 889
4688.66 1010
4689.31 1076
4689.96 1046
4690.60 1000
4691.25 1007
4691.89 1053
4692.54 1077
4693.19 1149
4693.83 1125
4694.48 1009
4695.12 1077
4695.77 1123
4696.42 1126
4697.06 1153
4697.71 1089
4698.36 1247
4699.00 1178
4699.65 1260
4700.29 1377
4700.94 1379
4701.59 1326
4702.23 1357
4702.88 1202
4703.53 1069
4704.17 1079
4704.82 1026
4705.47 1077
4706.11 1015
4706.76 1108
4707.41 1108
4708.06 1041
4708.70 1000
4709.35 1048
4710.00 1130
4710.64 1146
4711.29 1146
4711.94 1067
4712.59 998
4713.23 1023
4713.88 1023
4714.53 1080
4715.18 1090
4715.82 1006
4716.47 1011
4717.12 1050
4717.77 1082
4718.41 1015
4719.06 916
4719.71 994
4720.36 1028
4721.01 1178
4721.65 1049
4722.30 957
4722.95 994
4723.60 1028
4724.25 1071
4724.89 1057
4725.54 1100
4726.19 1106
4726.84 1180
4727.49 1068
4728.14 1139
4728.78 1123
4729.43 1136
4730.08 1171
4730.73 1091
4731.38 1152
4732.03 1119
4732.68 999
4733.32 1063
4733.97 981
4734.62 920
4735.27 1037
4735.92 1001
4736.57 975
4737.22 1012
4737.87 954
4738.52 1013
4739.16 1083
4739.81 922
4740.46 1101
4741.11 1158
4741.76 1181
4742.41 1142
4743.06 1169
4743.71 1115
4744.36 1051
4745.01 1035
4745.66 1080
4746.31 1060
4746.96 1029
4747.61 1077
4748.26 1056
4748.91 1169
4749.56 1122
4750.21 1094
4750.86 1196
4751.51 1201
4752.16 1123
4752.81 1218
4753.46 1245
4754.11 1184
4754.76 1144
4755.41 1235
4756.06 1203
4756.71 1154
4757.36 1257
4758.01 1111
4758.66 1122
4759.31 1058
4759.96 1093
4760.61 1116
4761.26 995
4761.91 1030
4762.56 1044
4763.22 1019
4763.87 1089
4764.52 1208
4765.17 1130
4765.82 1270
4766.47 1347
4767.12 1406
4767.77 1324
4768.42 1440
4769.07 1572
4769.73 1499
4770.38 1406
4771.03 1307
4771.68 1116
4772.33 1229
4772.98 1205
4773.63 1099
4774.29 1093
4774.94 1100
4775.59 1137
4776.24 1167
4776.89 1088
4777.54 1055
4778.20 1068
4778.85 1102
4779.50 1082
4780.15 1073
4780.80 1179
4781.46 1224
4782.11 1313
4782.76 1278
4783.41 1154
4784.06 1082
4784.72 1185
4785.37 1114
4786.02 1151
4786.67 1103
4787.33 1128
4787.98 1223
4788.63 1144
4789.28 1152
4789.94 1160
4790.59 1167
4791.24 1128
4791.89 1108
4792.55 1016
4793.20 1031
4793.85 1039
4794.51 987
4795.16 1013
4795.81 1092
4796.47 1045
4797.12 1078
4797.77 997
4798.42 1011
4799.08 1033
4799.73 1012
4800.38 940
4801.04 1084
4801.69 1083
4802.35 1064
4803.00 1037
4803.65 1001
4804.31 997
4804.96 967
4805.61 954
4806.27 1022
4806.92 956
4807.57 983
4808.23 1012
4808.88 1198
4809.54 1049
4810.19 904
4810.84 1026
4811.50 1090
4812.15 960
4812.81 928
4813.46 961
4814.12 1016
4814.77 1038
4815.42 977
4816.08 1010
4816.73 993
4817.39 1106
4818.04 1039
4818.70 1148
4819.35 1258
4820.01 1142
4820.66 1151
4821.32 1054
4821.97 1139
4822.63 1289
4823.28 1201
4823.94 1222
4824.59 1420
4825.25 1185
4825.90 1289
4826.56 1349
4827.21 1439
4827.87 1474
4828.52 1381
4829.18 1278
4829.83 1322
4830.49 1236
4831.14 1143
4831.80 1211
4832.45 1189
4833.11 1284
4833.76 1258
4834.42 1269
4835.08 1335
4835.73 1227
4836.39 1297
4837.04 1372
4837.70 1435
4838.36 1574
4839.01 1642
4839.67 1610
4840.32 1481
4840.98 1503
4841.64 1545
4842.29 1477
4842.95 1424
4843.60 1554
4844.26 1483
4844.92 1474
4845.57 1490
4846.23 1482
4846.89 1381
4847.54 1462
4848.20 1422
4848.86 1519
4849.51 1544
4850.17 1516
4850.83 1599
4851.48 1541
4852.14 1621
4852.80 1671
4853.45 1591
4854.11 1644
4854.77 1690
4855.43 1668
4856.08 1560
4856.74 1609
4857.40 1712
4858.05 1914
4858.71 2005
4859.37 2109
4860.03 2084
4860.68 2094
4861.34 1932
4862.00 1804
4862.66 1831
4863.31 1858
4863.97 1829
4864.63 1897
4865.29 1779
4865.95 1725
4866.60 1705
4867.26 1808
4867.92 1894
4868.58 1824
4869.23 1949
4869.89 1765
4870.55 1796
4871.21 1723
4871.87 1679
4872.53 1659
4873.18 1627
4873.84 1615
4874.50 1553
4875.16 1595
4875.82 1454
4876.48 1584
4877.13 1697
4877.79 1699
4878.45 1720
4879.11 1851
4879.77 1582
4880.43 1611
4881.09 1753
4881.75 1587
4882.40 1594
4883.06 1502
4883.72 1632
4884.38 1592
4885.04 1365
4885.70 1328
4886.36 1411
4887.02 1445
4887.68 1438
4888.34 1391
4889.00 1465
4889.66 1498
4890.32 1333
4890.97 1509
4891.63 1627
4892.29 1695
4892.95 1547
4893.61 1600
4894.27 1688
4894.93 1513
4895.59 1422
4896.25 1482
4896.91 1431
4897.57 1359
4898.23 1293
4898.89 1324
4899.55 1391
4900.21 1531
4900.87 1439
4901.53 1397
4902.19 1408
4902.85 1549
4903.51 1460
4904.17 1353
4904.83 1348
4905.50 1276
4906.16 1317
4906.82 1271
4907.48 1206
4908.14 1221
4908.80 1307
4909.46 1250
4910.12 1333
4910.78 1250
4911.44 1224
4912.10 1179
4912.76 1216
4913.42 1180
4914.09 1112
4914.75 1179
4915.41 1152
4916.07 1124
4916.73 1117
4917.39 1163
4918.05 1184
4918.71 1165
4919.38 1137
4920.04 1059
4920.70 1073
4921.36 1018
4922.02 1115
4922.68 1147
4923.35 1019
4924.01 1176
4924.67 1127
4925.33 1152
4925.99 1201
4926.65 1203
4927.32 1219
4927.98 1251
4928.64 1275
4929.30 1418
4929.96 1331
4930.63 1329
4931.29 1315
4931.95 1406
4932.61 1451
4933.28 1426
4933.94 1332
4934.60 1306
4935.26 1286
4935.93 1324
4936.59 1226
4937.25 1175
4937.91 1197
4938.58 1289
4939.24 1170
4939.90 1192
4940.56 1203
4941.23 1097
4941.89 1055
4942.55 1056
4943.22 1088
4943.88 1113
4944.54 1124
4945.21 1253
4945.87 1123
4946.53 993
4947.20 1082
4947.86 1096
4948.52 1082
4949.19 913
4949.85 995
4950.51 1050
4951.18 1003
4951.84 1059
4952.50 1087
4953.17 1072
4953.83 1121
4954.49 1145
4955.16 1173
4955.82 1058
4956.49 986
4957.15 1085
4957.81 1085
4958.48 969
4959.14 931
4959.81 1074
4960.47 1038
4961.14 1047
4961.80 1065
4962.46 1094
4963.13 1201
4963.79 1071
4964.46 1159
4965.12 1048
4965.79 1191
4966.45 1329
4967.12 1285
4967.78 1347
4968.44 1210
4969.11 1159
4969.77 1301
4970.44 1056
4971.10 1033
4971.77 1126
4972.43 1028
4973.10 988
4973.76 1027
4974.43 1048
4975.09 1036
4975.76 1016
4976.42 995
4977.09 1023
4977.76 993
4978.42 949
4979.09 1005
4979.75 979
4980.42 1038
4981.08 1094
4981.75 1068
4982.41 968
4983.08 971
4983.75 1067
4984.41 1084
4985.08 1105
4985.74 1017
4986.41 991
4987.07 928
4987.74 1042
4988.41 994
4989.07 982
4989.74 914
4990.41 979
4991.07 990
4991.74 875
4992.40 896
4993.07 944
4993.74 946
4994.40 966
4995.07 1072
4995.74 1023
4996.40 1001
4997.07 1029
4997.74 1000
4998.40 1006
4999.07 1033
4999.74 1021
5000.40 947
5001.07 910
5001.74 970
5002.40 873
5003.07 1040
5003.74 936
5004.41 1035
5005.07 904
5005.74 924
5006.41 966
5007.07 974
5007.74 984
5008.41 982
5009.08 965
5009.74 1081
5010.41 1077
5011.08 962
5011.75 1009
5012.41 1033
5013.08 961
5013.75 1004
5014.42 945
5015.09 987
5015.75 1100
5016.42 987
5017.09 945
5017.76 895
5018.43 990
5019.09 974
5019.76 1044
5020.43 1168
5021.10 1266
5021.77 1318
5022.44 1342
5023.10 1462
5023.77 1466
5024.44 1429
5025.11 1416
5025.78 1391
5026.45 1313
5027.11 1335
5027.78 1260
5028.45 1089
5029.12 1157
5029.79 1122
5030.46 1018
5031.13 955
5031.80 1004
5032.47 979
5033.13 977
5033.80 998
5034.47 1064
5035.14 992
5035.81 924
5036.48 933
5037.15 951
5037.82 920
5038.49 979
5039.16 986
5039.83 948
5040.50 963
5041.17 984
5041.84 946
5042.51 1027
5043.18 981
5043.85 965
5044.52 1098
5045.18 991
5045.85 1045
5046.52 1007
5047.19 988
5047.86 1042
5048.53 1167
5049.20 983
5049.88 1017
5050.55 1060
5051.22 930
5051.89 968
5052.56 996
5053.23 942
5053.90 862
5054.57 952
5055.24 929
5055.91 847
5056.58 936
5057.25 918
5057.92 863
5058.59 973
5059.26 884
5059.93 843
5060.60 932
5061.27 938
5061.95 950
5062.62 868
5063.29 901
5063.96 931
5064.63 985
5065.30 939
5065.97 947
5066.64 941
5067.31 977
5067.99 913
5068.66 888
5069.33 961
5070.00 968
5070.67 932
5071.34 1004
5072.02 998
5072.69 917
5073.36 889
5074.03 996
5074.70 1012
5075.37 999
5076.05 994
5076.72 1024
5077.39 1085
5078.06 1097
5078.73 1117
5079.41 1045
5080.08 1141
5080.75 1094
5081.42 1094
5082.10 958
5082.77 947
5083.44 966
5084.11 1025
5084.78 1060
5085.46 1065
5086.13 1059
5086.80 940
5087.48 1094
5088.15 1049
5088.82 1033
5089.49 1054
5090.17 968
5090.84 996
5091.51 1107
5092.19 1110
5092.86 1005
5093.53 1021
5094.20 1014
5094.88 1068
5095.55 990
5096.22 978
5096.90 1035
5097.57 992
5098.24 920
5098.92 943
5099.59 977
5100.26 1006
5100.94 1040
5101.61 977
5102.29 945
5102.96 995
5103.63 1081
5104.31 986
5104.98 1059
5105.65 1077
5106.33 1123
5107.00 979
5107.68 1043
5108.35 1068
5109.02 1028
5109.70 923
5110.37 963
5111.05 1092
5111.72 1031
5112.40 1016
5113.07 964
5113.74 998
5114.42 978
5115.09 941
5115.77 951
5116.44 960
5117.12 905
5117.79 975
5118.47 979
5119.14 1059
5119.82 1021
5120.49 1066
5121.17 1048
5121.84 1022
5122.52 1062
5123.19 1094
5123.87 1030
5124.54 1060
5125.22 1003
5125.89 995
5126.57 956
5127.24 883
5127.92 939
5128.59 934
5129.27 871
5129.94 906
5130.62 954
5131.29 1038
5131.97 1074
5132.65 926
5133.32 975
5134.00 949
5134.67 927
5135.35 1000
5136.02 991
5136.70 1014
5137.38 976
5138.05 962
5138.73 859
5139.40 1024
5140.08 994
5140.76 989
5141.43 1077
5142.11 1036
5142.79 956
5143.46 1004
5144.14 943
5144.81 888
5145.49 884
5146.17 941
5146.84 926
5147.52 889
5148.20 882
5148.87 871
5149.55 988
5150.23 801
5150.90 811
5151.58 930
5152.26 956
5152.94 853
5153.61 849
5154.29 792
5154.97 854
5155.64 881
5156.32 949
5157.00 847
5157.68 888
5158.35 874
5159.03 871
5159.71 870
5160.39 869
5161.06 864
5161.74 893
5162.42 913
5163.10 904
5163.77 882
5164.45 891
5165.13 984
5165.81 1003
5166.48 980
5167.16 1038
5167.84 997
5168.52 1011
5169.20 998
5169.87 911
5170.55 980
5171.23 930
5171.91 912
5172.59 845
5173.27 888
5173.94 886
5174.62 880
5175.30 934
5175.98 817
5176.66 820
5177.34 865
5178.02 917
5178.69 888
5179.37 837
5180.05 919
5180.73 863
5181.41 902
5182.09 853
5182.77 923
5183.45 886
5184.12 896
5184.80 802
5185.48 799
5186.16 879
5186.84 925
5187.52 912
5188.20 830
5188.88 799
5189.56 841
5190.24 853
5190.92 877
5191.60 834
5192.28 882
5192.96 904
5193.64 829
5194.32 767
5195.00 872
5195.68 840
5196.36 888
5197.03 847
5197.71 900
5198.39 901
5199.07 817
5199.75 913
5200.44 985
5201.12 975
5201.80 967
5202.48 871
5203.16 914
5203.84 955
5204.52 1035
5205.20 1034
5205.88 905
5206.56 1025
5207.24 999
5207.92 971
5208.60 987
5209.28 898
5209.96 1048
5210.64 1090
5211.32 1051
5212.00 1047
5212.68 1131
5213.37 994
5214.05 970
5214.73 939
5215.41 939
5216.09 1028
5216.77 927
5217.45 1002
5218.13 932
5218.81 936
5219.50 949
5220.18 1034
5220.86 906
5221.54 980
5222.22 1009
5222.90 1100
5223.59 1030
5224.27 1000
5224.95 1012
5225.63 1029
5226.31 984
5226.99 946
5227.68 915
5228.36 986
5229.04 1000
5229.72 946
5230.40 922
5231.09 968
5231.77 1031
5232.45 1016
5233.13 829
5233.81 907
5234.50 938
5235.18 888
5235.86 898
5236.54 897
5237.23 902
5237.91 829
5238.59 895
5239.27 910
5239.96 912
5240.64 946
5241.32 919
5242.01 908
5242.69 894
5243.37 969
5244.05 977
5244.74 1008
5245.42 979
5246.10 945
5246.79 934
5247.47 921
5248.15 920
5248.84 898
5249.52 994
5250.20 1058
5250.89 1031
5251.57 949
5252.25 1050
5252.94 1036
5253.62 959
5254.30 969
5254.99 1003
5255.67 1042
5256.36 934
5257.04 870
5257.72 904
5258.41 935
5259.09 940
5259.78 957
5260.46 1000
5261.14 952
5261.83 873
5262.51 979
5263.20 1013
5263.88 974
5264.56 1040
5265.25 971
5265.93 1028
5266.62 949
5267.30 1117
5267.99 1092
5268.67 1136
5269.36 1050
5270.04 983
5270.73 930
5271.41 901
5272.09 922
5272.78 935
5273.46 973
5274.15 1009
5274.83 962
5275.52 927
5276.20 985
5276.89 989
5277.57 1001
5278.26 1000
5278.94 993
5279.63 1002
5280.32 1016
5281.00 1116
5281.69 1151
5282.37 1184
5283.06 1213
5283.74 1250
5284.43 1246
5285.11 1280
5285.80 1142
5286.49 1119
5287.17 1127
5287.86 998
5288.54 941
5289.23 987
5289.91 931
5290.60 920
5291.29 973
5291.97 964
5292.66 958
5293.35 934
5294.03 949
5294.72 992
5295.40 905
5296.09 1022
5296.78 1055
5297.46 1032
5298.15 1071
5298.84 1019
5299.52 1075
5300.21 1023
5300.90 974
5301.58 977
5302.27 1027
5302.96 955
5303.64 982
5304.33 1047
5305.02 941
5305.70 996
5306.39 1020
5307.08 951
5307.77 918
5308.45 1002
5309.14 1000
5309.83 1073
5310.51 993
5311.20 988
5311.89 1078
5312.58 1080
5313.26 1095
5313.95 1081
5314.64 1074
5315.33 982
5316.01 988
5316.70 989
5317.39 853
5318.08 1011
5318.77 1148
5319.45 1049
5320.14 1061
5320.83 1100
5321.52 1142
5322.20 1059
5322.89 1148
5323.58 1210
5324.27 1172
5324.96 1096
5325.65 1024
5326.33 950
5327.02 1010
5327.71 903
5328.40 981
5329.09 888
5329.78 870
5330.46 1001
5331.15 909
5331.84 933
5332.53 1029
5333.22 939
5333.91 875
5334.60 1037
5335.29 920
5335.98 868
5336.66 855
5337.35 962
5338.04 951
5338.73 1036
5339.42 903
5340.11 1050
5340.80 1032
5341.49 986
5342.18 943
5342.87 933
5343.56 1091
5344.25 1016
5344.94 1041
5345.62 1043
5346.31 985
5347.00 997
5347.69 1033
5348.38 1029
5349.07 1060
5349.76 1057
5350.45 1187
5351.14 1189
5351.83 1100
5352.52 1079
5353.21 1122
5353.90 1279
5354.59 1207
5355.28 1144
5355.97 1136
5356.66 1123
5357.35 1055
5358.04 959
5358.74 989
5359.43 932
5360.12 959
5360.81 938
5361.50 893
5362.19 896
5362.88 956
5363.57 989
5364.26 934
5364.95 968
5365.64 935
5366.33 966
5367.02 1012
5367.71 885
5368.41 912
5369.10 983
5369.79 929
5370.48 873
5371.17 872
5371.86 898
5372.55 901
5373.24 844
5373.94 872
5374.63 820
5375.32 889
5376.01 935
5376.70 845
5377.39 815
5378.08 818
5378.78 766
5379.47 727
5380.16 748
5380.85 813
5381.54 858
5382.24 849
5382.93 749
5383.62 798
5384.31 787
5385.00 838
5385.70 858
5386.39 873
5387.08 798
5387.77 842
5388.47 845
5389.16 872
5389.85 833
5390.54 796
5391.23 882
5391.93 944
5392.62 913
5393.31 917
5394.01 908
5394.70 921
5395.39 893
5396.08 936
5396.78 858
5397.47 897
5398.16 895
5398.86 813
5399.55 769
5400.24 824
5400.93 771
5401.63 863
5402.32 834
5403.01 774
5403.71 877
5404.40 842
5405.09 849
5405.79 778
5406.48 759
5407.17 718
5407.87 792
5408.56 868
5409.26 853
5409.95 832
5410.64 801
5411.34 943
5412.03 861
5412.72 852
5413.42 875
5414.11 899
5414.81 859
5415.50 858
5416.19 783
5416.89 825
5417.58 847
5418.28 890
5418.97 855
5419.67 889
5420.36 808
5421.05 907
5421.75 895
5422.44 885
5423.14 826
5423.83 904
5424.53 863
5425.22 889
5425.92 858
5426.61 913
5427.31 893
5428.00 849
5428.70 827
5429.39 864
5430.09 935
5430.78 873
5431.48 869
5432.17 900
5432.87 897
5433.56 988
5434.26 970
5434.95 921
5435.65 988
5436.34 1025
5437.04 1034
5437.73 956
5438.43 1035
5439.13 991
5439.82 931
5440.52 860
5441.21 905
5441.91 990
5442.60 911
5443.30 1060
5444.00 1160
5444.69 1044
5445.39 1087
5446.08 1150
5446.78 1213
5447.48 1142
5448.17 1166
5448.87 1239
5449.56 1300
5450.26 1259
5450.96 1148
5451.65 1081
5452.35 1063
5453.05 1096
5453.74 1112
5454.44 999
5455.14 1009
5455.83 1069
5456.53 994
5457.23 921
5457.92 954
5458.62 1051
5459.32 1071
5460.01 998
5460.71 1017
5461.41 1112
5462.11 1051
5462.80 1142
5463.50 1109
5464.20 1093
5464.89 1122
5465.59 1095
5466.29 1152
5466.99 1206
5467.68 1110
5468.38 1051
5469.08 1062
5469.78 1055
5470.47 960
5471.17 940
5471.87 1093
5472.57 1112
5473.26 1148
5473.96 1046
5474.66 1087
5475.36 1129
5476.06 1139
5476.75 1186
5477.45 1151
5478.15 1223
5478.85 1293
5479.55 1388
5480.24 1537
5480.94 1563
5481.64 1655
5482.34 1716
5483.04 1766
5483.74 1567
5484.43 1518
5485.13 1459
5485.83 1505
5486.53 1523
5487.23 1339
5487.93 1399
5488.63 1439
5489.33 1272
5490.02 1232
5490.72 1255
5491.42 1231
5492.12 1280
5492.82 1226
5493.52 1321
5494.22 1341
5494.92 1394
5495.62 1437
5496.32 1573
5497.01 1492
5497.71 1572
5498.41 1614
5499.11 1849
5499.81 2095
5500.51 2176
5501.21 2484
5501.91 2745
5502.61 2746
5503.31 2852
5504.01 2874
5504.71 2522
5505.41 2349
5506.11 2027
5506.81 1751
5507.51 1675
5508.21 1404
5508.91 1467
5509.61 1362
5510.31 1408
5511.01 1408
5511.71 1374
5512.41 1390
5513.11 1444
5513.81 1346
5514.51 1356
5515.21 1368
5515.91 1360
5516.61 1306
5517.31 1293
5518.01 1328
5518.72 1426
5519.42 1485
5520.12 1417
5520.82 1417
5521.52 1411
5522.22 1405
5522.92 1343
5523.62 1485
5524.32 1346
5525.02 1372
5525.72 1225
5526.43 1101
5527.13 1116
5527.83 1192
5528.53 1132
5529.23 1061
5529.93 1162
5530.63 1060
5531.33 1156
5532.04 1043
5532.74 1069
5533.44 1115
5534.14 1116
5534.84 1157
5535.54 1128
5536.25 1040
5536.95 1090
5537.65 1066
5538.35 956
5539.05 1030
5539.76 1022
5540.46 971
5541.16 1004
5541.86 1006
5542.56 1070
5543.27 1088
5543.97 1029
5544.67 1001
5545.37 968
5546.08 1089
5546.78 953
5547.48 942
5548.18 1049
5548.89 1026
5549.59 1012
5550.29 1000
5550.99 1008
5551.70 1091
5552.40 1129
5553.10 975
5553.81 1004
5554.51 981
5555.21 997
5555.91 861
5556.62 882
5557.32 868
5558.02 937
5558.73 911
5559.43 940
5560.13 926
5560.84 948
5561.54 1081
5562.24 894
5562.95 915
5563.65 892
5564.35 976
5565.06 907
5565.76 867
5566.47 954
5567.17 946
5567.87 836
5568.58 1000
5569.28 909
5569.98 839
5570.69 968
5571.39 886
5572.10 867
5572.80 919
5573.50 918
5574.21 914
5574.91 834
5575.62 810
5576.32 843
5577.03 962
5577.73 961
5578.44 991
5579.14 920
5579.84 975
5580.55 985
5581.25 939
5581.96 912
5582.66 915
5583.37 913
5584.07 895
5584.78 921
5585.48 928
5586.19 923
5586.89 890
5587.60 876
5588.30 915
5589.01 928
5589.71 936
5590.42 886
5591.12 827
5591.83 751
5592.53 717
5593.24 870
5593.94 970
5594.65 902
5595.36 908
5596.06 816
5596.77 942
5597.47 905
5598.18 858
5598.88 844
5599.59 850
5600.30 878
5601.00 871
5601.71 885
5602.41 823
5603.12 900
5603.83 834
5604.53 801
5605.24 788
5605.94 850
5606.65 821
5607.36 803
5608.06 754
5608.77 811
5609.48 911
5610.18 886
5610.89 874
5611.60 792
5612.30 767
5613.01 818
5613.72 848
5614.42 987
5615.13 822
5615.84 777
5616.54 786
5617.25 830
5617.96 830
5618.66 812
5619.37 816
5620.08 859
5620.78 839
5621.49 671
5622.20 778
5622.91 877
5623.61 777
5624.32 780
5625.03 832
5625.74 803
5626.44 834
5627.15 833
5627.86 856
5628.57 929
5629.27 954
5629.98 851
5630.69 920
5631.40 942
5632.11 879
5632.81 784
5633.52 835
5634.23 922
5634.94 865
5635.65 888
5636.35 886
5637.06 854
5637.77 854
5638.48 891
5639.19 970
5639.89 999
5640.60 998
5641.31 988
5642.02 965
5642.73 988
5643.44 984
5644.15 951
5644.85 971
5645.56 967
5646.27 930
5646.98 855
5647.69 909
5648.40 929
5649.11 813
5649.82 925
5650.53 948
5651.23 930
5651.94 845
5652.65 846
5653.36 954
5654.07 926
5654.78 943
5655.49 965
5656.20 887
5656.91 911
5657.62 1001
5658.33 1041
5659.04 1034
5659.75 960
5660.46 1045
5661.17 1070
5661.88 948
5662.59 1057
5663.30 919
5664.00 915
5664.71 966
5665.42 937
5666.13 904
5666.84 950
5667.55 870
5668.27 889
5668.98 966
5669.69 1065
5670.40 1115
5671.11 1082
5671.82 1118
5672.53 1084
5673.24 1147
5673.95 1215
5674.66 1033
5675.37 1003
5676.08 911
5676.79 908
5677.50 937
5678.21 878
5678.92 859
5679.63 882
5680.34 849
5681.06 998
5681.77 923
5682.48 880
5683.19 849
5683.90 785
5684.61 861
5685.32 924
5686.03 845
5686.74 822
5687.46 880
5688.17 912
5688.88 843
5689.59 855
5690.30 815
5691.01 893
5691.72 894
5692.44 909
5693.15 832
5693.86 727
5694.57 783
5695.28 732
5696.00 853
5696.71 876
5697.42 907
5698.13 905
5698.84 849
5699.56 831
5700.27 846
5700.98 738
5701.69 767
5702.40 827
5703.12 849
5703.83 906
5704.54 737
5705.25 850
5705.97 893
5706.68 821
5707.39 833
5708.10 800
5708.82 811
5709.53 811
5710.24 812
5710.95 745
5711.67 814
5712.38 838
5713.09 822
5713.81 700
5714.52 706
5715.23 705
5715.95 791
5716.66 788
5717.37 808
5718.09 809
5718.80 801
5719.51 773
5720.23 856
5720.94 817
5721.65 806
5722.37 812
5723.08 772
5723.79 791
5724.51 735
5725.22 804
5725.93 818
5726.65 836
5727.36 884
5728.08 993
5728.79 1021
5729.50 1096
5730.22 1120
5730.93 969
5731.65 908
5732.36 949
5733.07 874
5733.79 897
5734.50 936
5735.22 901
5735.93 892
5736.65 853
5737.36 786
5738.07 847
5738.79 822
5739.50 835
5740.22 782
5740.93 798
5741.65 892
5742.36 876
5743.08 837
5743.79 856
5744.51 865
5745.22 836
5745.94 844
5746.65 842
5747.37 825
5748.08 777
5748.80 774
5749.51 846
5750.23 807
5750.94 774
5751.66 850
5752.37 913
5753.09 907
5753.80 1022
5754.52 929
5755.24 859
5755.95 921
5756.67 934
5757.38 931
5758.10 963
5758.81 799
5759.53 832
5760.25 803
5760.96 805
5761.68 858
5762.39 896
5763.11 858
5763.83 827
5764.54 771
5765.26 738
5765.97 798
5766.69 778
5767.41 770
5768.12 749
5768.84 807
5769.56 816
5770.27 830
5770.99 828
5771.71 827
5772.42 790
5773.14 801
5773.86 810
5774.57 808
5775.29 806
5776.01 791
5776.72 775
5777.44 798
5778.16 833
5778.88 832
5779.59 947
5780.31 951
5781.03 853
5781.74 907
5782.46 942
5783.18 979
5783.90 931
5784.61 788
5785.33 828
5786.05 843
5786.77 947
5787.48 852
5788.20 897
5788.92 905
5789.64 913
5790.35 958
5791.07 1031
5791.79 934
5792.51 1040
5793.23 1022
5793.94 968
5794.66 919
5795.38 993
5796.10 999
5796.82 1145
5797.53 1250
5798.25 1287
5798.97 1430
5799.69 1653
5800.41 1828
5801.13 1995
5801.84 2201
5802.56 2177
5803.28 2113
5804.00 2162
5804.72 1859
5805.44 1639
5806.16 1357
5806.87 1352
5807.59 1334
5808.31 1166
5809.03 1062
5809.75 1117
5810.47 1074
5811.19 1081
5811.91 1160
5812.63 1154
5813.35 1086
5814.07 1169
5814.78 1256
5815.50 1193
5816.22 1156
5816.94 1110
5817.66 1246
5818.38 1212
5819.10 1206
5819.82 1184
5820.54 1140
5821.26 1118
5821.98 1124
5822.70 1062
5823.42 1080
5824.14 1080
5824.86 1057
5825.58 1063
5826.30 1035
5827.02 975
5827.74 999
5828.46 926
5829.18 901
5829.90 889
5830.62 919
5831.34 939
5832.06 932
5832.78 939
5833.50 961
5834.22 968
5834.94 916
5835.66 883
5836.38 932
5837.10 911
5837.82 918
5838.55 987
5839.27 995
5839.99 925
5840.71 927
5841.43 1027
5842.15 974
5842.87 932
5843.59 934
5844.31 946
5845.03 968
5845.76 907
5846.48 797
5847.20 901
5847.92 1043
5848.64 1075
5849.36 989
5850.08 982
5850.81 947
5851.53 901
5852.25 907
5852.97 926
5853.69 972
5854.41 851
5855.14 909
5855.86 941
5856.58 895
5857.30 869
5858.02 851
5858.74 907
5859.47 878
5860.19 795
5860.91 868
5861.63 898
5862.36 954
5863.08 813
5863.80 826
5864.52 792
5865.24 805
5865.97 875
5866.69 835
5867.41 876
5868.13 842
5868.86 790
5869.58 867
5870.30 961
5871.03 921
5871.75 939
5872.47 903
5873.19 881
5873.92 803
5874.64 881
5875.36 850
5876.09 957
5876.81 926
5877.53 995
5878.26 891
5878.98 818
5879.70 896
5880.43 852
5881.15 878
5881.87 850
5882.60 897
5883.32 908
5884.04 797
5884.77 886
5885.49 955
5886.21 775
5886.94 833
5887.66 960
5888.39 856
5889.11 902
5889.83 843
5890.56 816
5891.28 853
5892.01 887
5892.73 934
5893.45 820
5894.18 840
5894.90 915
5895.63 771
5896.35 852
5897.07 890
5897.80 941
5898.52 879
5899.25 828
5899.97 865
5900.70 808
5901.42 804
5902.15 810
5902.87 851
5903.60 887
5904.32 972
5905.05 911
5905.77 914
5906.50 851
5907.22 861
5907.95 923
5908.67 882
5909.40 890
5910.12 935
5910.85 856
5911.57 835
5912.30 852
5913.02 885
5913.75 827
5914.47 898
5915.20 885
5915.92 931
5916.65 864
5917.38 926
5918.10 929
5918.83 981
5919.55 953
5920.28 909
5921.00 878
5921.73 810
5922.46 904
5923.18 904
5923.91 913
5924.63 970
5925.36 939
5926.09 997
5926.81 939
5927.54 991
5928.26 977
5928.99 917
5929.72 923
5930.44 971
5931.17 974
5931.90 997
5932.62 973
5933.35 1014
5934.08 1007
5934.80 979
5935.53 989
5936.26 976
5936.98 984
5937.71 983
5938.44 1130
5939.16 1145
5939.89 1133
5940.62 1141
5941.35 1129
5942.07 1211
5942.80 1127
5943.53 1168
5944.25 1219
5944.98 1170
5945.71 1315
5946.44 1246
5947.16 1305
5947.89 1273
5948.62 1251
5949.35 1207
5950.07 1297
5950.80 1413
5951.53 1414
5952.26 1480
5952.99 1627
5953.71 1704
5954.44 1583
5955.17 1628
5955.90 1544
5956.62 1628
5957.35 1583
5958.08 1578
5958.81 1494
5959.54 1458
5960.27 1403
5960.99 1525
5961.72 1602
5962.45 1560
5963.18 1533
5963.91 1608
5964.64 1694
5965.36 1692
5966.09 1918
5966.82 2188
5967.55 2454
5968.28 2312
5969.01 2476
5969.74 2649
5970.47 2507
5971.19 2355
5971.92 2299
5972.65 2072
5973.38 1935
5974.11 1940
5974.84 1883
5975.57 1734
5976.30 1669
5977.03 1742
5977.76 1850
5978.49 1763
5979.22 1794
5979.95 1933
5980.67 1871
5981.40 1977
5982.13 1994
5982.86 1919
5983.59 1872
5984.32 1992
5985.05 2032
5985.78 2183
5986.51 2028
5987.24 1911
5987.97 1848
5988.70 1954
5989.43 1987
5990.16 1832
5990.89 1917
5991.62 1887
5992.35 1941
5993.08 1937
5993.81 1861
5994.54 1952
5995.27 1873
5996.00 1961
5996.73 1987
5997.47 2049
5998.20 1995
5998.93 1950
5999.66 2068
6000.39 2118
6001.12 2043
6001.85 2080
6002.58 1891
6003.31 1987
6004.04 2007
6004.77 1979
6005.50 1866
6006.24 1914
6006.97 1907
6007.70 2024
6008.43 2072
6009.16 2334
6009.89 2569
6010.62 2934
6011.35 3199
6012.09 3859
6012.82 4524
6013.55 4850
6014.28 5277
6015.01 5496
6015.74 5694
6016.47 5530
6017.21 5181
6017.94 4697
6018.67 4320
6019.40 3870
6020.13 3276
6020.87 2892
6021.60 2589
6022.33 2310
6023.06 2168
6023.79 1962
6024.53 1956
6025.26 1764
6025.99 1727
6026.72 1741
6027.46 1803
6028.19 1647
6028.92 1595
6029.65 1604
6030.39 1705
6031.12 1627
6031.85 1596
6032.58 1549
6033.32 1626
6034.05 1648
6034.78 1677
6035.51 1528
6036.25 1553
6036.98 1553
6037.71 1512
6038.45 1588
6039.18 1631
6039.91 1743
6040.65 1699
6041.38 1657
6042.11 1787
6042.85 1796
6043.58 1710
6044.31 1746
6045.05 1785
6045.78 1914
6046.51 1916
6047.25 1892
6047.98 1991
6048.71 1936
6049.45 2036
6050.18 1935
6050.91 2171
6051.65 2320
6052.38 2498
6053.12 2555
6053.85 2750
6054.58 2774
6055.32 2847
6056.05 2801
6056.79 2534
6057.52 2397
6058.25 2090
6058.99 1985
6059.72 1961
6060.46 1908
6061.19 1779
6061.93 1868
6062.66 1827
6063.40 1712
6064.13 1815
6064.86 1730
6065.60 1624
6066.33 1649
6067.07 1740
6067.80 1642
6068.54 1659
6069.27 1675
6070.01 1561
6070.74 1595
6071.48 1499
6072.21 1554
6072.95 1485
6073.68 1513
6074.42 1527
6075.15 1505
6075.89 1520
6076.63 1612
6077.36 1516
6078.10 1405
6078.83 1435
6079.57 1469
6080.30 1512
6081.04 1547
6081.77 1547
6082.51 1514
6083.25 1483
6083.98 1415
6084.72 1483
6085.45 1486
6086.19 1485
6086.92 1370
6087.66 1368
6088.40 1415
6089.13 1468
6089.87 1449
6090.61 1389
6091.34 1461
6092.08 1391
6092.81 1429
6093.55 1463
6094.29 1497
6095.02 1458
6095.76 1404
6096.50 1409
6097.23 1326
6097.97 1275
6098.71 1300
6099.44 1242
6100.18 1353
6100.92 1241
6101.65 1265
6102.39 1356
6103.13 1327
6103.86 1331
6104.60 1341
6105.34 1307
6106.08 1269
6106.81 1341
6107.55 1371
6108.29 1390
6109.02 1372
6109.76 1303
6110.50 1287
6111.24 1254
6111.97 1258
6112.71 1323
6113.45 1371
6114.19 1441
6114.92 1434
6115.66 1331
6116.40 1370
6117.14 1358
6117.88 1502
6118.61 1410
6119.35 1425
6120.09 1480
6120.83 1519
6121.57 1341
6122.30 1431
6123.04 1545
6123.78 1567
6124.52 1540
6125.26 1545
6126.00 1545
6126.73 1601
6127.47 1656
6128.21 1642
6128.95 1534
6129.69 1517
6130.43 1709
6131.16 1597
6131.90 1554
6132.64 1497
6133.38 1498
6134.12 1565
6134.86 1474
6135.60 1413
6136.34 1448
6137.08 1516
6137.81 1438
6138.55 1516
6139.29 1585
6140.03 1510
6140.77 1559
6141.51 1482
6142.25 1470
6142.99 1471
6143.73 1499
6144.47 1604
6145.21 1638
6145.95 1436
6146.69 1501
6147.43 1544
6148.17 1581
6148.91 1575
6149.65 1697
6150.39 1675
6151.13 1718
6151.86 1650
6152.60 1528
6153.34 1536
6154.08 1710
6154.83 1706
6155.57 1748
6156.31 1713
6157.05 1764
6157.79 1978
6158.53 2146
6159.27 2175
6160.01 1957
6160.75 1990
6161.49 2000
6162.23 2034
6162.97 2071
6163.71 2051
6164.45 1959
6165.19 1970
6165.93 2035
6166.67 2267
6167.41 2284
6168.15 2213
6168.89 2253
6169.64 2220
6170.38 2211
6171.12 2202
6171.86 2120
6172.60 2146
6173.34 2209
6174.08 2190
6174.82 2004
6175.57 1982
6176.31 1836
6177.05 1818
6177.79 1848
6178.53 1786
6179.27 1813
6180.01 1861
6180.76 1888
6181.50 2013
6182.24 1960
6182.98 1948
6183.72 2087
6184.46 2144
6185.21 2029
6185.95 2140
6186.69 2081
6187.43 2118
6188.17 2282
6188.92 2222
6189.66 2134
6190.40 2271
6191.14 2259
6191.89 2099
6192.63 2241
6193.37 2405
6194.11 2461
6194.86 2555
6195.60 2594
6196.34 2553
6197.08 2641
6197.83 2776
6198.57 2807
6199.31 2699
6200.05 2750
6200.80 2813
6201.54 2694
6202.28 2604
6203.03 2612
6203.77 2814
6204.51 2958
6205.26 3352
6206.00 3742
6206.74 4793
6207.48 5890
6208.23 7207
6208.97 9167
6209.71 10457
6210.46 11821
6211.20 12179
6211.95 12487
6212.69 11889
6213.43 10937
6214.18 9653
6214.92 8090
6215.66 6546
6216.41 5475
6217.15 4552
6217.89 3758
6218.64 3458
6219.38 2957
6220.13 2685
6220.87 2428
6221.61 2427
6222.36 2487
6223.10 2474
6223.85 2574
6224.59 2527
6225.34 2639
6226.08 2611
6226.82 2712
6227.57 2629
6228.31 2595
6229.06 2456
6229.80 2381
6230.55 2005
6231.29 2012
6232.04 1879
6232.78 1870
6233.53 1737
6234.27 1668
6235.02 1728
6235.76 1781
6236.51 1769
6237.25 1905
6238.00 1956
6238.74 1829
6239.49 1800
6240.23 1809
6240.98 1995
6241.72 2011
6242.47 1969
6243.21 2032
6243.96 2225
6244.70 2102
6245.45 2162
6246.20 2435
6246.94 2537
6247.69 2790
6248.43 3008
6249.18 3383
6249.92 3456
6250.67 3545
6251.42 3267
6252.16 3177
6252.91 3074
6253.65 2717
6254.40 2626
6255.15 2293
6255.89 2187
6256.64 2050
6257.38 1966
6258.13 2011
6258.88 1988
6259.62 1943
6260.37 1947
6261.12 2051
6261.86 2039
6262.61 1848
6263.36 1895
6264.10 1852
6264.85 1943
6265.60 2022
6266.34 1962
6267.09 1963
6267.84 2057
6268.58 1941
6269.33 1946
6270.08 1958
6270.82 1975
6271.57 1852
6272.32 1946
6273.07 1807
6273.81 1841
6274.56 1908
6275.31 2062
6276.05 2079
6276.80 1973
6277.55 2093
6278.30 2045
6279.04 2230
6279.79 2196
6280.54 2160
6281.29 2141
6282.03 2125
6282.78 2093
6283.53 1883
6284.28 1745
6285.03 1855
6285.77 1860
6286.52 1887
6287.27 2005
6288.02 2173
6288.77 2253
6289.51 2416
6290.26 2453
6291.01 2344
6291.76 2292
6292.51 2053
6293.26 1963
6294.00 1847
6294.75 1741
6295.50 1651
6296.25 1559
6297.00 1581
6297.75 1645
6298.50 1599
6299.24 1627
6299.99 1633
6300.74 1749
6301.49 1765
6302.24 1775
6302.99 1746
6303.74 1756
6304.49 1666
6305.24 1716
6305.99 1645
6306.73 1731
6307.48 1868
6308.23 1681
6308.98 1621
6309.73 1569
6310.48 1654
6311.23 1641
6311.98 1669
6312.73 1663
6313.48 1696
6314.23 1655
6314.98 1653
6315.73 1697
6316.48 1570
6317.23 1642
6317.98 1662
6318.73 1683
6319.48 1681
6320.23 1700
6320.98 1624
6321.73 1617
6322.48 1548
6323.23 1516
6323.98 1478
6324.73 1487
6325.48 1558
6326.23 1461
6326.98 1529
6327.73 1445
6328.48 1606
6329.23 1644
6329.98 1629
6330.73 1584
6331.48 1525
6332.23 1498
6332.98 1462
6333.73 1569
6334.49 1547
6335.24 1423
6335.99 1381
6336.74 1333
6337.49 1277
6338.24 1437
6338.99 1379
6339.74 1346
6340.49 1354
6341.25 1377
6342.00 1357
6342.75 1362
6343.50 1460
6344.25 1405
6345.00 1334
6345.75 1327
6346.51 1354
6347.26 1470
6348.01 1442
6348.76 1549
6349.51 1415
6350.26 1558
6351.02 1667
6351.77 1752
6352.52 1714
6353.27 1726
6354.02 1929
6354.78 1869
6355.53 2028
6356.28 1973
6357.03 1858
6357.78 1784
6358.54 1744
6359.29 1510
6360.04 1535
6360.79 1524
6361.55 1458
6362.30 1518
6363.05 1485
6363.80 1441
6364.56 1536
6365.31 1439
6366.06 1534
6366.81 1547
6367.57 1491
6368.32 1485
6369.07 1519
6369.83 1492
6370.58 1398
6371.33 1429
6372.08 1450
6372.84 1500
6373.59 1531
6374.34 1441
6375.10 1486
6375.85 1438
6376.60 1406
6377.36 1405
6378.11 1405
6378.86 1379
6379.62 1365
6380.37 1436
6381.12 1398
6381.88 1458
6382.63 1376
6383.39 1438
6384.14 1379
6384.89 1443
6385.65 1318
6386.40 1295
6387.16 1298
6387.91 1264
6388.66 1256
6389.42 1273
6390.17 1225
6390.93 1274
6391.68 1256
6392.43 1248
6393.19 1203
6393.94 1299
6394.70 1341
6395.45 1322
6396.21 1232
6396.96 1284
6397.72 1257
6398.47 1270
6399.22 1182
6399.98 1276
6400.73 1238
6401.49 1097
6402.24 1145
6403.00 1176
6403.75 1057
6404.51 1146
6405.26 1190
6406.02 1220
6406.77 1189
6407.53 1267
6408.28 1160
6409.04 1181
6409.79 1304
6410.55 1319
6411.31 1301
6412.06 1303
6412.82 1340
6413.57 1214
6414.33 1217
6415.08 1145
6415.84 1148
6416.59 1123
6417.35 1192
6418.11 1182
6418.86 1143
6419.62 1198
6420.37 1255
6421.13 1141
6421.89 1176
6422.64 1141
6423.40 1130
6424.15 1165
6424.91 1182
6425.67 1243
6426.42 1180
6427.18 1235
6427.94 1149
6428.69 1117
6429.45 1089
6430.20 1099
6430.96 1162
6431.72 1189
6432.47 1133
6433.23 1127
6433.99 1128
6434.74 1118
6435.50 1146
6436.26 1246
6437.02 1175
6437.77 1177
6438.53 1154
6439.29 1175
6440.04 1207
6440.80 1152
6441.56 1112
6442.32 1115
6443.07 1145
6443.83 1188
6444.59 1188
6445.34 1188
6446.10 1200
6446.86 1246
6447.62 1158
6448.37 1128
6449.13 1207
6449.89 1125
6450.65 1170
6451.41 1117
6452.16 1067
6452.92 1180
6453.68 1203
6454.44 1151
6455.19 1211
6455.95 1220
6456.71 1198
6457.47 1294
6458.23 1230
6458.99 1220
6459.74 1146
6460.50 1139
6461.26 1230
6462.02 1279
6462.78 1220
6463.54 1280
6464.29 1244
6465.05 1130
6465.81 1135
6466.57 1141
6467.33 1188
6468.09 1194
6468.85 1226
6469.60 1205
6470.36 1366
6471.12 1436
6471.88 1331
6472.64 1267
6473.40 1298
6474.16 1267
6474.92 1258
6475.68 1318
6476.44 1331
6477.20 1339
6477.95 1297
6478.71 1343
6479.47 1315
6480.23 1287
6480.99 1311
6481.75 1311
6482.51 1296
6483.27 1358
6484.03 1386
6484.79 1434
6485.55 1385
6486.31 1401
6487.07 1502
6487.83 1607
6488.59 1550
6489.35 1526
6490.11 1554
6490.87 1574
6491.63 1586
6492.39 1622
6493.15 1577
6493.91 1671
6494.67 1703
6495.43 1831
6496.19 1909
6496.95 1803
6497.71 1880
6498.47 1735
6499.23 1795
6499.99 1799
6500.76 1770
6501.52 1717
6502.28 1733
6503.04 1670
6503.80 1747
6504.56 1852
6505.32 1891
6506.08 1880
6506.84 1943
6507.60 2046
6508.36 2101
6509.13 2039
6509.89 2093
6510.65 2146
6511.41 2299
6512.17 2250
6512.93 2228
6513.69 2296
6514.45 2276
6515.22 2291
6515.98 2162
6516.74 2110
6517.50 2112
6518.26 2200
6519.02 2195
6519.79 2190
6520.55 2295
6521.31 2338
6522.07 2337
6522.83 2438
6523.60 2417
6524.36 2702
6525.12 2760
6525.88 3018
6526.64 3256
6527.41 3429
6528.17 3463
6528.93 3875
6529.69 3984
6530.46 3871
6531.22 3903
6531.98 3846
6532.74 3830
6533.51 4024
6534.27 4488
6535.03 5391
6535.79 6371
6536.56 7594
6537.32 8660
6538.08 9483
6538.85 9964
6539.61 9692
6540.37 8743
6541.13 7741
6541.90 6740
6542.66 5410
6543.42 4510
6544.19 3789
6544.95 3258
6545.71 2883
6546.48 2479
6547.24 2207
6548.00 2131
6548.77 2085
6549.53 2112
6550.29 2025
6551.06 2043
6551.82 2055
6552.58 1965
6553.35 2029
6554.11 2065
6554.88 2003
6555.64 1878
6556.40 1811
6557.17 1828
6557.93 1750
6558.70 1919
6559.46 1755
6560.22 1805
6560.99 1792
6561.75 1773
6562.52 1886
6563.28 1925
6564.05 1935
6564.81 2077
6565.57 2117
6566.34 2252
6567.10 2270
6567.87 2177
6568.63 2151
6569.40 2025
6570.16 2037
6570.93 1979
6571.69 2066
6572.46 2104
6573.22 2314
6573.99 2452
6574.75 2421
6575.52 2570
6576.28 2621
6577.05 2743
6577.81 2810
6578.58 2952
6579.34 2766
6580.11 2623
6580.87 2631
6581.64 2529
6582.40 2559
6583.17 2521
6583.93 2334
6584.70 2387
6585.47 2450
6586.23 2291
6587.00 2303
6587.76 2193
6588.53 2107
6589.29 2145
6590.06 2238
6590.83 2307
6591.59 2446
6592.36 2434
6593.12 2495
6593.89 2858
6594.66 3004
6595.42 3315
6596.19 3552
6596.96 3524
6597.72 3546
6598.49 3326
6599.25 3257
6600.02 3016
6600.79 2893
6601.55 2686
6602.32 2395
6603.09 2234
6603.85 2045
6604.62 2012
6605.39 1979
6606.15 1886
6606.92 1844
6607.69 1841
6608.46 1932
6609.22 1903
6609.99 1860
6610.76 1956
6611.52 1962
6612.29 2008
6613.06 2048
6613.83 2058
6614.59 1949
6615.36 1797
6616.13 1782
6616.89 1705
6617.66 1720
6618.43 1738
6619.20 1777
6619.96 1822
6620.73 1711
6621.50 1712
6622.27 1663
6623.04 1724
6623.80 1751
6624.57 1784
6625.34 1695
6626.11 1628
6626.88 1646
6627.64 1634
6628.41 1667
6629.18 1669
6629.95 1619
6630.72 1584
6631.48 1629
6632.25 1801
6633.02 1892
6633.79 1963
6634.56 2026
6635.33 2211
6636.10 2307
6636.86 2262
6637.63 2155
6638.40 2115
6639.17 1993
6639.94 1946
6640.71 1844
6641.48 1755
6642.25 1683
6643.01 1651
6643.78 1565
6644.55 1483
6645.32 1601
6646.09 1550
6646.86 1560
6647.63 1687
6648.40 1631
6649.17 1587
6649.94 1583
6650.71 1685
6651.48 1709
6652.25 1612
6653.01 1649
6653.78 1554
6654.55 1626
6655.32 1625
6656.09 1645
6656.86 1688
6657.63 1613
6658.40 1644
6659.17 1505
6659.94 1604
6660.71 1564
6661.48 1499
6662.25 1551
6663.02 1416
6663.79 1524
6664.56 1515
6665.33 1472
6666.10 1504
6666.87 1565
6667.64 1547
6668.42 1493
6669.19 1609
6669.96 1569
6670.73 1580
6671.50 1609
6672.27 1810
6673.04 1679
6673.81 1707
6674.58 1801
6675.35 1772
6676.12 1718
6676.89 1539
6677.66 1615
6678.44 1625
6679.21 1668
6679.98 1733
6680.75 1711
6681.52 1660
6682.29 1688
6683.06 1801
6683.83 1907
6684.60 1763
6685.38 1931
6686.15 2097
6686.92 2238
6687.69 2181
6688.46 2183
6689.23 2114
6690.01 1964
6690.78 1787
6691.55 1660
6692.32 1621
6693.09 1536
6693.86 1611
6694.64 1615
6695.41 1461
6696.18 1454
6696.95 1563
6697.73 1529
6698.50 1470
6699.27 1488
6700.04 1570
6700.81 1600
6701.59 1478
6702.36 1445
6703.13 1428
6703.90 1509
6704.68 1514
6705.45 1489
6706.22 1379
6706.99 1483
6707.77 1697
6708.54 1512
6709.31 1519
6710.09 1523
6710.86 1432
6711.63 1437
6712.40 1423
6713.18 1460
6713.95 1371
6714.72 1316
6715.50 1327
6716.27 1397
6717.04 1390
6717.82 1392
6718.59 1511
6719.36 1349
6720.14 1345
6720.91 1423
6721.68 1306
6722.46 1370
6723.23 1388
6724.00 1459
6724.78 1445
6725.55 1377
6726.33 1383
6727.10 1432
6727.87 1334
6728.65 1463
6729.42 1417
6730.20 1337
6730.97 1295
6731.74 1401
6732.52 1399
6733.29 1398
6734.07 1513
6734.84 1505
6735.61 1362
6736.39 1398
6737.16 1472
6737.94 1408
6738.71 1428
6739.49 1488
6740.26 1465
6741.04 1567
6741.81 1551
6742.59 1580
6743.36 1619
6744.13 1529
6744.91 1504
6745.68 1538
6746.46 1514
6747.23 1472
6748.01 1689
6748.78 1554
6749.56 1636
6750.33 1670
6751.11 1793
6751.89 1920
6752.66 2053
6753.44 2053
6754.21 2191
6754.99 2270
6755.76 2280
6756.54 2115
6757.31 1912
6758.09 1865
6758.86 1645
6759.64 1733
6760.42 1710
6761.19 1521
6761.97 1455
6762.74 1435
6763.52 1433
6764.30 1411
6765.07 1404
6765.85 1406
6766.62 1464
6767.40 1363
6768.18 1337
6768.95 1478
6769.73 1377
6770.51 1468
6771.28 1422
6772.06 1440
6772.83 1411
6773.61 1377
6774.39 1427
6775.16 1484
6775.94 1391
6776.72 1262
6777.49 1319
6778.27 1320
6779.05 1338
6779.82 1337
6780.60 1465
6781.38 1350
6782.16 1356
6782.93 1355
6783.71 1377
6784.49 1344
6785.26 1337
6786.04 1368
6786.82 1327
6787.60 1250
6788.37 1166
6789.15 1315
6789.93 1383
6790.71 1301
6791.48 1282
6792.26 1296
6793.04 1305
6793.82 1263
6794.59 1254
6795.37 1344
6796.15 1345
6796.93 1270
6797.70 1323
6798.48 1281
6799.26 1191
6800.04 1314
6800.82 1295
6801.60 1419
6802.37 1383
6803.15 1280
6803.93 1381
6804.71 1391
6805.49 1311
6806.26 1401
6807.04 1428
6807.82 1414
6808.60 1368
6809.38 1400
6810.16 1366
6810.94 1323
6811.71 1279
6812.49 1214
6813.27 1149
6814.05 1267
6814.83 1345
6815.61 1278
6816.39 1304
6817.17 1295
6817.95 1322
6818.73 1261
6819.50 1230
6820.28 1318
6821.06 1276
6821.84 1319
6822.62 1324
6823.40 1209
6824.18 1288
6824.96 1378
6825.74 1371
6826.52 1370
6827.30 1411
6828.08 1494
6828.86 1358
6829.64 1324
6830.42 1157
6831.20 1337
6831.98 1443
6832.76 1259
6833.54 1357
6834.32 1192
6835.10 1183
6835.88 1273
6836.66 1274
6837.44 1173
6838.22 1192
6839.00 1311
6839.78 1360
6840.56 1288
6841.34 1215
6842.12 1251
6842.90 1311
6843.68 1260
6844.46 1206
6845.24 1197
6846.02 1213
6846.80 1312
6847.58 1363
6848.36 1494
6849.14 1664
6849.93 1815
6850.71 2066
6851.49 2287
6852.27 2484
6853.05 2662
6853.83 2655
6854.61 2396
6855.39 2289
6856.17 2138
6856.96 1863
6857.74 1788
6858.52 1520
6859.30 1485
6860.08 1455
6860.86 1347
6861.64 1342
6862.43 1317
6863.21 1295
6863.99 1458
6864.77 1389
6865.55 1304
6866.33 1392
6867.12 1470
6867.90 1559
6868.68 1538
6869.46 1572
6870.24 1601
6871.03 1501
6871.81 1474
6872.59 1580
6873.37 1460
6874.16 1384
6874.94 1329
6875.72 1310
6876.50 1423
6877.28 1564
6878.07 1606
6878.85 1494
6879.63 1556
6880.42 1635
6881.20 1622
6881.98 1603
6882.76 1708
6883.55 1736
6884.33 1744
6885.11 1833
6885.89 1816
6886.68 2324
6887.46 2562
6888.24 2986
6889.03 3235
6889.81 3351
6890.59 3177
6891.38 3096
6892.16 2768
6892.94 2389
6893.73 2098
6894.51 1945
6895.29 1824
6896.08 1737
6896.86 1714
6897.64 1775
6898.43 1557
6899.21 1655
6900.00 1680
6900.78 1736
6901.56 1710
6902.35 1779
6903.13 1761
6903.91 1751
6904.70 1726
6905.48 1756
6906.27 1746
6907.05 1772
6907.84 1790
6908.62 1672
6909.40 1789
6910.19 1696
6910.97 1633
6911.76 1557
6912.54 1492
6913.33 1426
6914.11 1409
6914.90 1454
6915.68 1412
6916.46 1496
6917.25 1573
6918.03 1427
6918.82 1415
6919.60 1402
6920.39 1479
6921.17 1581
6921.96 1522
6922.74 1537
6923.53 1438
6924.31 1555
6925.10 1514
6925.88 1525
6926.67 1619
6927.45 1547
6928.24 1717
6929.03 1700
6929.81 1644
6930.60 1624
6931.38 1665
6932.17 1691
6932.95 1726
6933.74 1727
6934.52 1790
6935.31 1835
6936.10 1873
6936.88 1770
6937.67 1746
6938.45 1691
6939.24 1784
6940.03 1711
6940.81 1582
6941.60 1715
6942.38 1721
6943.17 1672
6943.96 1768
6944.74 1853
6945.53 1863
6946.32 1897
6947.10 1982
6947.89 2044
6948.68 1982
6949.46 1916
6950.25 2013
6951.03 2019
6951.82 1983
6952.61 1932
6953.40 2007
6954.18 2000
6954.97 1940
6955.76 2101
6956.54 1973
6957.33 1912
6958.12 2021
6958.90 1957
6959.69 2168
6960.48 2068
6961.27 2154
6962.05 2125
6962.84 2059
6963.63 1997
6964.41 2070
6965.20 2077
6965.99 2213
6966.78 2150
6967.56 2034
6968.35 2094
6969.14 2224
6969.93 2304
6970.72 2149
6971.50 2310
6972.29 2435
6973.08 2325
6973.87 2274
6974.66 2359
6975.44 2372
6976.23 2300
6977.02 2480
6977.81 2504
6978.60 2325
6979.38 2337
6980.17 2693
6980.96 2712
6981.75 2971
6982.54 3148
6983.33 3616
6984.11 4217
6984.90 4796
6985.69 5688
6986.48 6278
6987.27 6932
6988.06 7165
6988.85 6904
6989.64 6414
6990.42 5855
6991.21 5353
6992.00 4503
6992.79 3783
6993.58 3331
6994.37 3164
6995.16 3063
6995.95 3008
6996.74 3262
6997.53 3673
6998.32 4210
6999.10 4774
6999.89 5725
7000.68 6276
7001.47 6863
7002.26 7383
7003.05 7175
7003.84 6494
7004.63 5897
7005.42 5121
7006.21 4258
7007.00 3676
7007.79 3278
7008.58 2701
7009.37 2498
7010.16 2377
7010.95 2432
7011.74 2392
7012.53 2505
7013.32 2458
7014.11 2633
7014.90 2584
7015.69 2613
7016.48 2510
7017.27 2476
7018.06 2414
7018.85 2371
7019.64 2259
7020.43 2179
7021.23 2078
7022.02 2154
7022.81 2167
7023.60 2204
7024.39 2103
7025.18 2146
7025.97 2306
7026.76 2363
7027.55 2313
7028.34 2225
7029.13 2156
7029.93 2241
7030.72 2158
7031.51 2133
7032.30 1944
7033.09 1936
7033.88 1857
7034.67 1810
7035.46 1835
7036.26 1950
7037.05 1955
7037.84 2027
7038.63 2116
7039.42 2219
7040.21 2247
7041.01 2143
7041.80 2157
7042.59 2193
7043.38 2088
7044.17 2083
7044.97 2112
7045.76 2056
7046.55 1919
7047.34 1991
7048.13 1974
7048.93 2149
7049.72 2351
7050.51 2357
7051.30 2496
7052.09 2543
7052.89 2529
7053.68 2373
7054.47 2342
7055.26 2115
7056.06 2051
7056.85 1970
7057.64 1866
7058.44 1799
7059.23 1721
7060.02 1744
7060.81 1757
7061.61 1807
7062.40 1897
7063.19 1807
7063.99 1884
7064.78 1914
7065.57 1875
7066.37 1787
7067.16 1833
7067.95 1954
7068.74 1757
7069.54 1686
7070.33 1753
7071.13 1707
7071.92 1785
7072.71 1685
7073.51 1683
7074.30 1793
7075.09 1765
7075.89 1743
7076.68 1716
7077.47 1768
7078.27 1795
7079.06 1721
7079.86 1719
7080.65 1740
7081.44 1647
7082.24 1621
7083.03 1599
7083.83 1495
7084.62 1621
7085.41 1635
7086.21 1698
7087.00 1784
7087.80 1746
7088.59 1726
7089.39 1780
7090.18 1769
7090.98 1627
7091.77 1637
7092.56 1469
7093.36 1459
7094.15 1499
7094.95 1464
7095.74 1394
7096.54 1422
7097.33 1379
7098.13 1460
7098.92 1326
7099.72 1325
7100.51 1300
7101.31 1310
7102.10 1345
7102.90 1287
7103.69 1330
7104.49 1283
7105.29 1271
7106.08 1311
7106.88 1210
7107.67 1290
7108.47 1182
7109.26 1222
7110.06 1165
7110.85 1196
7111.65 1284
7112.45 1259
7113.24 1194
7114.04 1206
7114.83 1247
7115.63 1193
7116.42 1218
7117.22 1265
7118.02 1196
7118.81 1122
7119.61 1193
7120.41 1297
7121.20 1114
7122.00 1133
7122.79 1231
7123.59 1116
7124.39 1090
7125.18 1168
7125.98 1206
7126.78 1201
7127.57 1168
7128.37 1206
7129.17 1097
7129.96 1199
7130.76 1195
7131.56 1219
7132.35 1194
7133.15 1193
7133.95 1246
7134.74 1152
7135.54 1192
7136.34 1117
7137.14 1154
7137.93 1237
7138.73 1122
7139.53 1120
7140.33 1135
7141.12 1084
7141.92 1099
7142.72 1200
7143.51 1156
7144.31 1146
7145.11 1112
7145.91 1159
7146.71 1108
7147.50 1015
7148.30 1096
7149.10 1094
7149.90 1110
7150.69 1092
7151.49 1093
7152.29 1085
7153.09 1041
7153.89 1000
7154.68 1085
7155.48 1097
7156.28 1032
7157.08 1133
7157.88 1056
7158.68 1053
7159.47 1018
7160.27 1085
7161.07 1085
7161.87 1052
7162.67 1053
7163.47 1058
7164.27 1003
7165.06 1077
7165.86 1071
7166.66 1018
7167.46 1109
7168.26 1074
7169.06 1024
7169.86 1066
7170.66 1049
7171.46 916
7172.25 979
7173.05 1049
7173.85 1026
7174.65 1070
7175.45 1010
7176.25 1045
7177.05 960
7177.85 975
7178.65 1047
7179.45 1059
7180.25 1075
7181.05 1098
7181.85 1079
7182.65 1171
7183.45 1176
7184.25 1201
7185.05 1156
7185.85 1211
7186.65 1117
7187.45 1112
7188.25 1077
7189.05 982
7189.85 1037
7190.65 1091
7191.45 1020
7192.25 1014
7193.05 1025
7193.85 1046
7194.65 1002
7195.45 957
7196.25 1008
7197.05 1009
7197.85 951
7198.65 894
7199.45 924
7200.25 998
7201.05 971
7201.85 1098
7202.65 998
7203.46 1043
7204.26 1032
7205.06 965
7205.86 821
7206.66 846
7207.46 939
7208.26 976
7209.06 883
7209.86 952
7210.66 925
7211.47 933
7212.27 926
7213.07 907
7213.87 925
7214.67 986
7215.47 1003
7216.27 944
7217.08 884
7217.88 860
7218.68 1017
7219.48 982
7220.28 879
7221.09 952
7221.89 994
7222.69 1060
7223.49 938
7224.29 954
7225.10 938
7225.90 916
7226.70 990
7227.50 1004
7228.30 1003
7229.11 919
7229.91 923
7230.71 927
7231.51 958
7232.32 934
7233.12 929
7233.92 949
7234.72 972
7235.53 974
7236.33 926
7237.13 944
7237.93 1023
7238.74 1088
7239.54 1103
7240.34 1049
7241.15 1104
7241.95 1110
7242.75 1077
7243.55 1104
7244.36 1076
7245.16 1100
7245.96 1014
7246.77 1052
7247.57 1055
7248.37 1018
7249.18 1133
7249.98 1067
7250.78 1143
7251.59 1105
7252.39 1029
7253.20 1113
7254.00 1160
7254.80 1083
7255.61 1112
7256.41 1180
7257.21 1117
7258.02 1122
7258.82 1107
7259.63 1144
7260.43 1134
7261.23 1028
7262.04 1031
7262.84 1175
7263.65 1028
7264.45 1021
7265.26 1131
7266.06 1105
7266.86 1126
7267.67 1192
7268.47 1153
7269.28 1162
7270.08 1209
7270.89 1178
7271.69 1245
7272.50 1252
7273.30 1260
7274.11 1339
7274.91 1248
7275.71 1335
7276.52 1292
7277.32 1295
7278.13 1333
7278.93 1346
7279.74 1400
7280.55 1455
7281.35 1540
7282.16 1685
7282.96 2062
7283.77 2469
7284.57 2742
7285.38 2896
7286.18 3225
7286.99 3400
7287.79 3386
7288.60 2997
7289.40 2711
7290.21 2515
7291.02 2285
7291.82 1905
7292.63 1741
7293.43 1601
7294.24 1602
7295.05 1656
7295.85 1545
7296.66 1550
7297.46 1568
7298.27 1541
7299.08 1447
7299.88 1610
7300.69 1661
7301.49 1681
7302.30 1647
7303.11 1637
7303.91 1574
7304.72 1574
7305.53 1657
7306.33 1704
7307.14 1793
7307.95 1794
7308.75 1750
7309.56 1979
7310.37 2168
7311.17 2334
7311.98 2326
7312.79 2493
7313.59 2725
7314.40 2560
7315.21 2336
7316.02 2206
7316.82 2464
7317.63 2508
7318.44 2755
7319.24 3085
7320.05 3405
7320.86 3690
7321.67 4132
7322.47 4273
7323.28 4196
7324.09 4050
7324.90 3890
7325.70 3612
7326.51 3124
7327.32 2807
7328.13 2503
7328.94 2111
7329.74 2061
7330.55 1984
7331.36 1851
7332.17 1804
7332.98 1701
7333.78 1608
7334.59 1660
7335.40 1725
7336.21 1609
7337.02 1578
7337.82 1524
7338.63 1592
7339.44 1660
7340.25 1684
7341.06 1642
7341.87 1643
7342.68 1664
7343.48 1616
7344.29 1543
7345.10 1472
7345.91 1560
7346.72 1627
7347.53 1612
7348.34 1685
7349.15 1700
7349.95 1713
7350.76 1795
7351.57 1686
7352.38 1697
7353.19 1605
7354.00 1588
7354.81 1568
7355.62 1497
7356.43 1586
7357.24 1556
7358.05 1596
7358.86 1583
7359.67 1635
7360.48 1611
7361.29 1718
7362.09 1829
7362.90 1831
7363.71 1721
7364.52 1743
7365.33 1736
7366.14 1680
7366.95 1662
7367.76 1713
7368.57 1784
7369.38 1714
7370.19 1706
7371.00 1710
7371.81 1726
7372.62 1730
7373.43 1635
7374.25 1592
7375.06 1693
7375.87 1699
7376.68 1707
7377.49 1834
7378.30 1823
7379.11 1956
7379.92 2258
7380.73 2490
7381.54 2777
7382.35 2938
7383.16 3020
7383.97 3031
7384.78 2969
7385.59 2744
7386.41 2421
7387.22 2301
7388.03 2031
7388.84 1917
7389.65 1812
7390.46 1705
7391.27 1706
7392.08 1565
7392.89 1637
7393.71 1572
7394.52 1591
7395.33 1689
7396.14 1709
7396.95 1642
7397.76 1857
7398.58 1825
7399.39 2081
7400.20 2242
7401.01 2336
7401.82 2367
7402.63 2320
7403.45 2251
7404.26 2284
7405.07 2280
7405.88 2111
7406.69 2023
7407.51 1967
7408.32 2134
7409.13 2120
7409.94 2006
7410.76 1937
7411.57 1876
7412.38 1717
7413.19 1593
7414.01 1634
7414.82 1573
7415.63 1517
7416.44 1473
7417.26 1550
7418.07 1451
7418.88 1360
7419.69 1372
7420.51 1394
7421.32 1518
7422.13 1500
7422.95 1347
7423.76 1363
7424.57 1389
7425.39 1353
7426.20 1308
7427.01 1302
7427.83 1232
7428.64 1234
7429.45 1231
7430.27 1212
7431.08 1205
7431.89 1210
7432.71 1267
7433.52 1189
7434.33 1136
7435.15 1172
7435.96 1175
7436.77 1169
7437.59 1272
7438.40 1239
7439.22 1230
7440.03 1211
7440.84 1263
7441.66 1223
7442.47 1200
7443.29 1285
7444.10 1209
7444.91 1230
7445.73 1293
7446.54 1205
7447.36 1105
7448.17 1221
7448.99 1176
7449.80 1204
7450.62 1183
7451.43 1158
7452.24 1136
7453.06 1216
7453.87 1131
7454.69 1118
7455.50 1102
7456.32 1240
7457.13 1192
7457.95 1193
7458.76 1215
7459.58 1148
7460.39 1162
7461.21 1128
7462.02 1229
7462.84 1210
7463.65 1110
7464.47 1114
7465.28 1135
7466.10 1201
7466.92 1125
7467.73 1153
7468.55 1178
7469.36 1089
7470.18 1027
7470.99 1098
7471.81 1123
7472.62 1135
7473.44 1165
7474.26 1104
7475.07 1117
7475.89 1192
7476.70 1112
7477.52 1114
7478.34 1181
7479.15 1201
7479.97 1132
7480.78 1153
7481.60 1094
7482.42 1105
7483.23 1167
7484.05 1070
7484.87 1031
7485.68 1022
7486.50 991
7487.32 1052
7488.13 1058
7488.95 1029
7489.76 987
7490.58 1037
7491.40 924
7492.22 913
7493.03 919
7493.85 919
7494.67 952
7495.48 961
7496.30 932
7497.12 915
7497.93 952
7498.75 983
7499.57 930
7500.39 920
7501.20 928
7502.02 953
7502.84 991
7503.66 943
7504.47 933
7505.29 938
7506.11 896
7506.93 826
7507.74 877
7508.56 901
7509.38 900
7510.20 899
7511.01 880
7511.83 917
7512.65 1007
7513.47 925
7514.29 998
7515.10 959
7515.92 996
7516.74 897
7517.56 915
7518.38 880
7519.19 843
7520.01 898
7520.83 837
7521.65 875
7522.47 862
7523.29 859
7524.11 850
7524.92 799
7525.74 790
7526.56 862
7527.38 905
7528.20 810
7529.02 736
7529.84 810
7530.66 886
7531.47 840
7532.29 857
7533.11 864
7533.93 886
7534.75 818
7535.57 848
7536.39 824
7537.21 851
7538.03 885
7538.85 896
7539.67 888
7540.49 853
7541.31 850
7542.12 803
7542.94 862
7543.76 898
7544.58 925
7545.40 829
7546.22 904
7547.04 911
7547.86 920
7548.68 914
7549.50 867
7550.32 815
7551.14 893
7551.96 845
7552.78 872
7553.60 878
7554.42 856
7555.24 900
7556.06 876
7556.88 889
7557.70 865
7558.52 784
7559.35 815
7560.17 858
7560.99 899
7561.81 938
7562.63 869
7563.45 940
7564.27 924
7565.09 936
7565.91 876
7566.73 769
7567.55 866
7568.37 887
7569.19 858
7570.02 837
7570.84 811
7571.66 877
7572.48 858
7573.30 873
7574.12 866
7574.94 827
7575.76 839
7576.59 886
7577.41 894
7578.23 883
7579.05 838
7579.87 770
7580.69 804
7581.51 827
7582.34 832
7583.16 810
7583.98 829
7584.80 886
7585.62 1036
7586.45 946
7587.27 993
7588.09 978
7588.91 902
7589.73 917
7590.56 1005
7591.38 994
7592.20 955
7593.02 954
7593.85 996
7594.67 968
7595.49 886
7596.31 920
7597.14 901
7597.96 831
7598.78 864
7599.60 925
7600.43 906
7601.25 935
7602.07 954
7602.89 1021
7603.72 1122
7604.54 1127
7605.36 1229
7606.19 1181
7607.01 1243
7607.83 1232
7608.66 1185
7609.48 1132
7610.30 1074
7611.12 1118
7611.95 1078
7612.77 988
7613.59 1051
7614.42 1082
7615.24 1034
7616.07 1078
7616.89 1142
7617.71 1162
7618.54 1299
7619.36 1291
7620.18 1335
7621.01 1281
7621.83 1220
7622.66 1110
7623.48 1215
7624.30 1232
7625.13 1079
7625.95 1137
7626.78 1056
7627.60 1077
7628.42 1097
7629.25 1098
7630.07 1248
7630.90 1350
7631.72 1414
7632.55 1534
7633.37 1588
7634.19 1539
7635.02 1377
7635.84 1375
7636.67 1266
7637.49 1268
7638.32 1092
7639.14 1117
7639.97 1029
7640.79 1028
7641.62 960
7642.44 906
7643.27 945
7644.09 986
7644.92 883
7645.74 869
7646.57 946
7647.39 937
7648.22 889
7649.04 916
7649.87 865
7650.70 958
7651.52 908
7652.35 913
7653.17 859
7654.00 902
7654.82 917
7655.65 955
7656.47 904
7657.30 861
7658.13 900
7658.95 779
7659.78 803
7660.60 832
7661.43 852
7662.26 820
7663.08 889
7663.91 871
7664.73 788
7665.56 763
7666.39 855
7667.21 885
7668.04 801
7668.87 823
7669.69 874
7670.52 855
7671.35 882
7672.17 873
7673.00 869
7673.83 906
7674.65 840
7675.48 797
7676.31 807
7677.13 820
7677.96 812
7678.79 790
7679.61 778
7680.44 806
7681.27 802
7682.09 805
7682.92 862
7683.75 877
7684.58 852
7685.40 750
7686.23 864
7687.06 825
7687.89 784
7688.71 754
7689.54 801
7690.37 769
7691.20 809
7692.02 871
7692.85 800
7693.68 788
7694.51 827
7695.33 817
7696.16 798
7696.99 794
7697.82 847
7698.65 916
7699.47 890
7700.30 889
7701.13 933
7701.96 864
7702.79 840
7703.62 855
7704.44 833
7705.27 839
7706.10 812
7706.93 832
7707.76 846
7708.59 824
7709.41 785
7710.24 721
7711.07 751
7711.90 797
7712.73 801
7713.56 788
7714.39 768
7715.22 763
7716.05 763
7716.87 745
7717.70 748
7718.53 787
7719.36 764
7720.19 771
7721.02 809
7721.85 785
7722.68 762
7723.51 789
7724.34 783
7725.17 748
7726.00 751
7726.83 750
7727.66 709
7728.48 776
7729.31 836
7730.14 809
7730.97 761
7731.80 780
7732.63 757
7733.46 715
7734.29 800
7735.12 801
7735.95 835
7736.78 759
7737.61 797
7738.44 775
7739.27 765
7740.10 712
7740.93 781
7741.77 733
7742.60 733
7743.43 723
7744.26 786
7745.09 788
7745.92 789
7746.75 816
7747.58 920
7748.41 912
7749.24 1002
7750.07 1086
7750.90 1013
7751.73 937
7752.56 911
7753.39 902
7754.23 944
7755.06 843
7755.89 832
7756.72 824
7757.55 817
7758.38 858
7759.21 866
7760.04 848
7760.88 780
7761.71 797
7762.54 760
7763.37 735
7764.20 758
7765.03 820
7765.86 829
7766.70 819
7767.53 804
7768.36 802
7769.19 826
7770.02 747
7770.86 716
7771.69 724
7772.52 811
7773.35 762
7774.18 781
7775.02 769
7775.85 756
7776.68 751
7777.51 777
7778.34 771
7779.18 765
7780.01 711
7780.84 748
7781.67 753
7782.51 827
7783.34 742
7784.17 792
7785.00 778
7785.84 844
7786.67 841
7787.50 869
7788.34 869
7789.17 787
7790.00 795
7790.83 769
7791.67 776
7792.50 752
7793.33 781
7794.17 750
7795.00 726
7795.83 759
7796.67 789
7797.50 820
7798.33 757
7799.17 705
7800.00 811
7800.83 828
7801.67 797
7802.50 827
7803.33 846
7804.17 874
7805.00 887
7805.84 837
7806.67 940
7807.50 940
7808.34 952
7809.17 879
7810.01 898
7810.84 860
7811.67 824
7812.51 907
7813.34 909
7814.18 999
7815.01 1003
7815.84 1147
7816.68 1100
7817.51 1134
7818.35 1153
7819.18 1100
7820.02 1060
7820.85 1088
7821.69 1106
7822.52 1001
7823.36 1036
7824.19 990
7825.03 997
7825.86 1026
7826.69 998
7827.53 1019
7828.36 1130
7829.20 1173
7830.03 1197
7830.87 1113
7831.71 1085
7832.54 996
7833.38 1032
7834.21 1145
7835.05 1202
7835.88 1145
7836.72 1255
7837.55 1191
7838.39 1053
7839.22 1062
7840.06 1096
7840.90 1127
7841.73 1016
7842.57 1001
7843.40 983
7844.24 956
7845.07 976
7845.91 949
7846.75 904
7847.58 882
7848.42 891
7849.25 888
7850.09 865
7850.93 918
7851.76 862
7852.60 869
7853.44 981
7854.27 937
7855.11 951
7855.94 957
7856.78 992
7857.62 915
7858.45 956
7859.29 994
7860.13 1038
7860.96 951
7861.80 960
7862.64 931
7863.47 993
7864.31 982
7865.15 943
7865.99 866
7866.82 945
7867.66 969
7868.50 926
7869.33 846
7870.17 945
7871.01 899
7871.85 939
7872.68 973
7873.52 978
7874.36 943
7875.20 871
7876.03 977
7876.87 994
7877.71 1042
7878.55 1176
7879.38 1151
7880.22 1115
7881.06 1104
7881.90 1034
7882.74 938
7883.57 1011
7884.41 1014
7885.25 954
7886.09 915
7886.93 930
7887.76 891
7888.60 925
7889.44 949
7890.28 922
7891.12 1025
7891.96 1054
7892.79 1076
7893.63 1058
7894.47 1006
7895.31 1044
7896.15 1043
7896.99 1021
7897.83 1094
7898.66 998
7899.50 999
7900.34 924
7901.18 1011
7902.02 1037
7902.86 946
7903.70 933
7904.54 896
7905.38 891
7906.21 957
7907.05 884
7907.89 917
7908.73 929
7909.57 896
7910.41 842
7911.25 933
7912.09 1000
7912.93 983
7913.77 1007
7914.61 1095
7915.45 1028
7916.29 1029
7917.13 1069
7917.97 1094
7918.81 1059
7919.65 1106
7920.49 1193
7921.33 1124
7922.17 1045
7923.01 1013
7923.85 943
7924.69 930
7925.53 912
7926.37 801
7927.21 842
7928.05 885
7928.89 924
7929.73 807
7930.57 832
7931.41 782
7932.25 778
7933.09 848
7933.93 828
7934.77 814
7935.61 777
7936.45 819
7937.29 877
7938.14 832
7938.98 812
7939.82 800
7940.66 850
7941.50 825
7942.34 874
7943.18 881
7944.02 866
7944.86 908
7945.70 945
7946.55 891
7947.39 942
7948.23 888
7949.07 878
7949.91 954
7950.75 909
7951.59 913
7952.44 853
7953.28 945
7954.12 940
7954.96 889
7955.80 949
7956.65 965
7957.49 967
7958.33 1013
7959.17 931
7960.01 892
7960.86 1024
7961.70 1047
7962.54 991
7963.38 967
7964.22 972
7965.07 976
7965.91 888
7966.75 1005
7967.59 1063
7968.44 1117
7969.28 1208
7970.12 1103
7970.96 1145
7971.81 1077
7972.65 977
7973.49 928
7974.33 804
7975.18 825
7976.02 910
7976.86 888
7977.71 915
7978.55 908
7979.39 925
7980.23 913
7981.08 889
7981.92 833
7982.76 922
7983.61 923
7984.45 916
7985.29 844
7986.14 840
7986.98 840
7987.82 902
7988.67 858
7989.51 843
7990.36 810
7991.20 802
7992.04 843
7992.89 836
7993.73 819
7994.57 821
7995.42 716
7996.26 779
7997.11 867
7997.95 748
7998.79 716
7999.64 790
8000.48 864
8001.33 784
8002.17 698
8003.01 711
8003.86 829
8004.70 787
8005.55 770
8006.39 754
8007.24 751
8008.08 758
8008.93 747
8009.77 684
8010.62 752
8011.46 691
8012.30 720
8013.15 720
8013.99 785
8014.84 672
8015.68 717
8016.53 763
8017.37 713
8018.22 690
8019.06 744
8019.91 756
8020.76 666
8021.60 659
8022.45 709
8023.29 667
8024.14 690
8024.98 705
8025.83 635
8026.67 669
8027.52 696
8028.36 680
8029.21 725
8030.06 688
8030.90 677
8031.75 662
8032.59 740
8033.44 724
8034.28 733
8035.13 678
8035.98 732
8036.82 708
8037.67 726
8038.52 766
8039.36 729
8040.21 661
8041.05 701
8041.90 721
8042.75 631
8043.59 638
8044.44 612
8045.29 673
8046.13 661
8046.98 638
8047.83 622
8048.67 645
8049.52 690
8050.37 707
8051.21 635
8052.06 719
8052.91 721
8053.75 709
8054.60 651
8055.45 673
8056.30 629
8057.14 615
8057.99 686
8058.84 710
8059.68 725
8060.53 678
8061.38 672
8062.23 655
8063.07 668
8063.92 708
8064.77 784
8065.62 761
8066.46 711
8067.31 707
8068.16 636
8069.01 707
8069.85 764
8070.70 659
8071.55 712
8072.40 714
8073.25 645
8074.09 675
8074.94 737
8075.79 659
8076.64 622
8077.49 690
8078.34 754
8079.18 651
8080.03 590
8080.88 635
8081.73 636
8082.58 686
8083.43 641
8084.27 654
8085.12 630
8085.97 634
8086.82 640
8087.67 581
8088.52 616
8089.37 675
8090.22 692
8091.06 688
8091.91 648
8092.76 669
8093.61 638
8094.46 695
8095.31 747
8096.16 668
8097.01 651
8097.86 654
8098.71 662
8099.56 604
8100.41 586
8101.26 600
8102.11 652
8102.95 669
8103.80 652
8104.65 690
8105.50 658
8106.35 645
8107.20 705
8108.05 693
8108.90 691
8109.75 654
8110.60 606
8111.45 659
8112.30 638
8113.15 642
8114.00 661
8114.85 627
8115.70 664
8116.55 719
8117.40 696
8118.25 722
8119.10 638
8119.96 664
8120.81 734
8121.66 781
8122.51 713
8123.36 653
8124.21 729
8125.06 780
8125.91 741
8126.76 726
8127.61 666
8128.46 675
8129.31 726
8130.16 709
8131.02 723
8131.87 693
8132.72 659
8133.57 663
8134.42 683
8135.27 678
8136.12 696
8136.97 728
8137.83 741
8138.68 712
8139.53 724
8140.38 813
8141.23 800
8142.08 812
8142.93 785
8143.79 850
8144.64 836
8145.49 851
8146.34 876
8147.19 861
8148.05 787
8148.90 810
8149.75 805
8150.60 753
8151.45 694
8152.31 722
8153.16 752
8154.01 811
8154.86 776
8155.71 864
8156.57 922
8157.42 882
8158.27 869
8159.12 877
8159.98 785
8160.83 771
8161.68 732
8162.54 714
8163.39 752
8164.24 658
8165.09 736
8165.95 781
8166.80 717
8167.65 691
8168.51 729
8169.36 800
8170.21 826
8171.06 751
8171.92 767
8172.77 797
8173.62 733
8174.48 769
8175.33 792
8176.18 741
8177.04 697
8177.89 641
8178.74 679
8179.60 653
8180.45 669
8181.31 676
8182.16 715
8183.01 669
8183.87 717
8184.72 694
8185.57 690
8186.43 688
8187.28 641
8188.14 551
8188.99 678
8189.84 667
8190.70 709
8191.55 634
8192.41 634
8193.26 619
8194.12 640
8194.97 699
8195.83 640
8196.68 633
8197.53 665
8198.39 645
8199.24 618
8200.10 619
8200.95 649
8201.81 646
8202.66 687
8203.52 612
8204.37 640
8205.23 589
8206.08 665
8206.94 634
8207.79 632
8208.65 617
8209.50 642
8210.36 699
8211.21 713
8212.07 616
8212.92 628
8213.78 627
8214.63 667
8215.49 693
8216.34 654
8217.20 660
8218.06 701
8218.91 652
8219.77 667
8220.62 669
8221.48 687
8222.33 772
8223.19 715
8224.05 704
8224.90 677
8225.76 729
8226.61 778
8227.47 686
8228.33 679
8229.18 689
8230.04 713
8230.90 701
8231.75 681
8232.61 681
8233.46 681
8234.32 656
8235.18 666
8236.03 649
8236.89 612
8237.75 643
8238.60 620
8239.46 621
8240.32 593
8241.17 614
8242.03 606
8242.89 650
8243.74 560
8244.60 614
8245.46 675
8246.32 659
8247.17 706
8248.03 681
8248.89 649
8249.74 667
8250.60 669
8251.46 683
8252.32 654
8253.17 719
8254.03 660
8254.89 666
8255.75 699
8256.60 673
8257.46 629
8258.32 599
8259.18 612
8260.04 634
8260.89 639
8261.75 645
8262.61 647
8263.47 618
8264.32 640
8265.18 700
8266.04 635
8266.90 668
8267.76 691
8268.62 665
8269.47 640
8270.33 631
8271.19 646
8272.05 631
8272.91 613
8273.77 620
8274.62 645
8275.48 594
8276.34 643
8277.20 636
8278.06 644
8278.92 723
8279.78 704
8280.64 698
8281.49 699
8282.35 670
8283.21 640
8284.07 692
8284.93 740
8285.79 718
8286.65 738
8287.51 731
8288.37 665
8289.23 729
8290.09 730
8290.95 737
8291.80 733
8292.66 761
8293.52 764
8294.38 775
8295.24 830
8296.10 838
8296.96 857
8297.82 781
8298.68 754
8299.54 831
8300.40 763
8301.26 700
8302.12 688
8302.98 719
8303.84 761
8304.70 717
8305.56 736
8306.42 793
8307.28 734
8308.14 761
8309.00 759
8309.86 711
8310.72 730
8311.58 745
8312.44 707
8313.31 697
8314.17 716
8315.03 762
8315.89 783
8316.75 750
8317.61 735
8318.47 737
8319.33 774
8320.19 785
8321.05 763
8321.91 692
8322.77 662
8323.64 740
8324.50 665
8325.36 652
8326.22 710
8327.08 702
8327.94 748
8328.80 638
8329.66 652
8330.53 668
8331.39 686
8332.25 715
8333.11 746
8333.97 781
8334.83 754
8335.70 697
8336.56 650
8337.42 663
8338.28 717
8339.14 673
8340.00 626
8340.87 657
8341.73 625
8342.59 698
8343.45 699
8344.32 757
8345.18 710
8346.04 733
8346.90 743
8347.76 717
8348.63 668
8349.49 726
8350.35 641
8351.21 693
8352.08 653
8352.94 638
8353.80 674
8354.66 679
8355.53 734
8356.39 668
8357.25 661
8358.12 685
8358.98 740
8359.84 666
8360.71 698
8361.57 714
8362.43 705
8363.29 711
8364.16 713
8365.02 637
8365.88 674
8366.75 736
8367.61 683
8368.47 697
8369.34 719
8370.20 711
8371.06 700
8371.93 740
8372.79 705
8373.66 702
8374.52 706
8375.38 724
8376.25 751
8377.11 766
8377.97 708
8378.84 716
8379.70 689
8380.57 681
8381.43 695
8382.30 692
8383.16 753
8384.02 765
8384.89 721
8385.75 774
8386.62 730
8387.48 701
8388.35 781
8389.21 775
8390.07 695
8390.94 680
8391.80 661
8392.67 688
8393.53 758
8394.40 737
8395.26 729
8396.13 854
8396.99 785
8397.86 771
8398.72 748
8399.59 778
8400.45 791
8401.32 824
8402.18 831
8403.05 782
8403.91 843
8404.78 854
8405.64 814
8406.51 808
8407.37 784
8408.24 803
8409.11 817
8409.97 736
8410.84 753
8411.70 767
8412.57 835
8413.43 834
8414.30 810
8415.17 813
8416.03 867
8416.90 840
8417.76 835
8418.63 849
8419.50 930
8420.36 923
8421.23 852
8422.09 830
8422.96 853
8423.83 880
8424.69 1035
8425.56 1011
8426.43 970
8427.29 974
8428.16 1014
8429.02 955
8429.89 964
8430.76 1002
8431.62 1005
8432.49 1050
8433.36 1041
8434.23 1116
8435.09 1028
8435.96 1075
8436.83 1070
8437.69 1096
8438.56 1177
8439.43 1174
8440.29 1263
8441.16 1367
8442.03 1342
8442.90 1329
8443.76 1480
8444.63 1453
8445.50 1566
8446.37 1539
8447.23 1537
8448.10 1440
8448.97 1431
8449.84 1405
8450.70 1433
8451.57 1438
8452.44 1503
8453.31 1579
8454.17 1706
8455.04 1904
8455.91 2158
8456.78 2438
8457.65 2775
8458.51 2914
8459.38 2858
8460.25 2680
8461.12 2616
8461.99 2394
8462.86 2135
8463.72 1922
8464.59 1882
8465.46 1737
8466.33 1652
8467.20 1745
8468.07 2171
8468.93 2489
8469.80 3060
8470.67 3771
8471.54 4445
8472.41 4660
8473.28 4529
8474.15 4269
8475.02 3863
8475.89 3190
8476.75 2559
8477.62 2202
8478.49 2010
8479.36 1725
8480.23 1511
8481.10 1354
8481.97 1250
8482.84 1240
8483.71 1225
8484.58 1206
8485.45 1170
8486.32 1098
8487.19 1154
8488.06 1204
8488.92 1160
8489.79 1114
8490.66 1152
8491.53 1105
8492.40 1140
8493.27 1225
8494.14 1150
8495.01 1196
8495.88 1242
8496.75 1209
8497.62 1220
8498.49 1230
8499.36 1244
8500.23 1233
8501.10 1201
8501.97 1136
8502.85 1107
8503.72 1149
8504.59 1079
8505.46 1091
8506.33 1080
8507.20 1189
8508.07 1303
8508.94 1433
8509.81 1405
8510.68 1396
8511.55 1380
8512.42 1421
8513.29 1409
8514.16 1283
8515.03 1243
8515.91 1173
8516.78 1112
8517.65 997
8518.52 1021
8519.39 1038
8520.26 1013
8521.13 1004
8522.00 1084
8522.88 997
8523.75 1029
8524.62 1054
8525.49 992
8526.36 1046
8527.23 1072
8528.10 1109
8528.98 1116
8529.85 1072
8530.72 1145
8531.59 1121
8532.46 1202
8533.34 1212
8534.21 1162
8535.08 1190
8535.95 1134
8536.82 1239
8537.70 1181
8538.57 1170
8539.44 1102
8540.31 1129
8541.18 1050
8542.06 1010
8542.93 1051
8543.80 1082
8544.67 1129
8545.55 1115
8546.42 1109
8547.29 1079
8548.17 1151
8549.04 1116
8549.91 1147
8550.78 1129
8551.66 1192
8552.53 1219
8553.40 1290
8554.28 1350
8555.15 1369
8556.02 1326
8556.89 1295
8557.77 1347
8558.64 1198
8559.51 1201
8560.39 1087
8561.26 968
8562.13 947
8563.01 998
8563.88 912
8564.75 903
8565.63 881
8566.50 925
8567.38 930
8568.25 941
8569.12 904
8570.00 908
8570.87 950
8571.74 898
8572.62 870
8573.49 870
8574.37 912
8575.24 873
8576.11 906
8576.99 913
8577.86 858
8578.74 805
8579.61 793
8580.49 824
8581.36 836
8582.23 896
8583.11 858
8583.98 877
8584.86 845
8585.73 786
8586.61 769
8587.48 884
8588.36 812
8589.23 816
8590.11 846
8590.98 808
8591.86 848
8592.73 864
8593.61 857
8594.48 910
8595.36 859
8596.23 859
8597.11 772
8597.98 776
8598.86 844
8599.73 838
8600.61 810
8601.48 749
8602.36 841
8603.23 738
8604.11 832
8604.99 806
8605.86 818
8606.74 765
8607.61 888
8608.49 890
8609.36 831
8610.24 830
8611.12 861
8611.99 832
8612.87 827
8613.74 828
8614.62 845
8615.50 937
8616.37 893
8617.25 876
8618.12 884
8619.00 958
8619.88 847
8620.75 887
8621.63 927
8622.51 951
8623.38 905
8624.26 919
8625.14 954
8626.01 924
8626.89 905
8627.77 911
8628.64 916
8629.52 1015
8630.40 965
8631.27 934
8632.15 963
8633.03 917
8633.90 1012
8634.78 981
8635.66 1068
8636.54 1003
8637.41 942
8638.29 919
8639.17 939
8640.05 970
8640.92 984
8641.80 990
8642.68 968
8643.55 979
8644.43 1025
8645.31 1075
8646.19 1023
8647.07 1047
8647.94 1057
8648.82 1039
8649.70 1067
8650.58 1058
8651.45 1141
8652.33 1070
8653.21 1077
8654.09 1084
8654.97 1132
8655.85 1070
8656.72 1126
8657.60 1082
8658.48 1119
8659.36 1095
8660.24 1174
8661.12 1104
8661.99 1150
8662.87 1141
8663.75 1143
8664.63 1158
8665.51 1178
8666.39 1151
8667.27 1161
8668.14 1132
8669.02 1117
8669.90 1248
8670.78 1325
8671.66 1463
8672.54 1568
8673.42 1793
8674.30 1925
8675.18 2209
8676.06 2305
8676.94 2348
8677.81 2283
8678.69 2276
8679.57 2161
8680.45 2006
8681.33 1749
8682.21 1493
8683.09 1497
8683.97 1427
8684.85 1385
8685.73 1317
8686.61 1296
8687.49 1354
8688.37 1412
8689.25 1504
8690.13 1688
8691.01 1990
8691.89 2385
8692.77 2815
8693.65 3241
8694.53 3386
8695.41 3298
8696.29 3069
8697.17 2761
8698.05 2558
8698.93 2157
8699.81 1864
8700.69 1579
8701.57 1459
8702.45 1327
8703.33 1267
8704.21 1256
8705.09 1121
8705.98 1104
8706.86 1075
8707.74 1066
8708.62 1061
8709.50 1112
8710.38 1036
8711.26 983
8712.14 1037
8713.02 1128
8713.90 1007
8714.79 984
8715.67 922
8716.55 961
8717.43 943
8718.31 993
8719.19 988
8720.07 973
8720.95 918
8721.84 1000
8722.72 1087
8723.60 1029
8724.48 964
8725.36 932
8726.24 929
8727.13 938
8728.01 979
8728.89 1038
8729.77 1056
8730.65 1106
8731.54 1160
8732.42 1121
8733.30 1094
8734.18 1123
8735.06 1171
8735.95 1113
8736.83 1021
8737.71 1024
8738.59 969
8739.48 901
8740.36 880
8741.24 931
8742.12 886
8743.01 940
8743.89 882
8744.77 868
8745.65 886
8746.54 821
8747.42 864
8748.30 864
8749.19 857
8750.07 896
8750.95 924
8751.83 886
8752.72 898
8753.60 935
8754.48 853
8755.37 825
8756.25 946
8757.13 853
8758.02 933
8758.90 967
8759.78 951
8760.67 994
8761.55 989
8762.43 973
8763.32 1027
8764.20 886
8765.09 881
8765.97 922
8766.85 888
8767.74 938
8768.62 916
8769.51 970
8770.39 1030
8771.27 1015
8772.16 1033
8773.04 1065
8773.93 1074
8774.81 986
8775.69 1012
8776.58 902
8777.46 990
8778.35 914
8779.23 854
8780.12 878
8781.00 841
8781.89 849
8782.77 903
8783.65 837
8784.54 825
8785.42 779
8786.31 832
8787.19 860
8788.08 826
8788.96 835
8789.85 883
8790.73 817
8791.62 797
8792.50 859
8793.39 837
8794.27 862
8795.16 854
8796.04 875
8796.93 851
8797.82 918
8798.70 824
8799.59 824
8800.47 812
8801.36 844
8802.24 855
8803.13 800
8804.01 827
8804.90 845
8805.79 861
8806.67 928
8807.56 930
8808.44 855
8809.33 851
8810.22 823
8811.10 835
8811.99 768
8812.87 770
8813.76 773
8814.65 774
8815.53 809
8816.42 807
8817.30 815
8818.19 803
8819.08 817
8819.96 772
8820.85 792
8821.74 826
8822.62 836
8823.51 826
8824.40 814
8825.28 835
8826.17 840
8827.06 775
8827.94 801
8828.83 770
8829.72 824
8830.61 813
8831.49 755
8832.38 715
8833.27 729
8834.15 734
8835.04 708
8835.93 696
8836.82 704
8837.70 795
8838.59 715
8839.48 721
8840.37 619
8841.25 695
8842.14 647
8843.03 670
8843.92 657
8844.80 753
8845.69 735
8846.58 649
8847.47 743
8848.36 705
8849.24 716
8850.13 633
8851.02 651
8851.91 662
8852.80 639
8853.68 664
8854.57 678
8855.46 657
8856.35 645
8857.24 675
8858.13 626
8859.01 602
8859.90 625
8860.79 658
8861.68 612
8862.57 666
8863.46 626
8864.35 605
8865.23 609
8866.12 649
8867.01 628
8867.90 650
8868.79 625
8869.68 570
8870.57 589
8871.46 613
8872.35 606
8873.24 599
8874.12 605
8875.01 631
8875.90 615
8876.79 640
8877.68 661
8878.57 620
8879.46 613
8880.35 596
8881.24 637
8882.13 652
8883.02 648
8883.91 610
8884.80 612
8885.69 574
8886.58 586
8887.47 622
8888.36 616
8889.25 596
8890.14 556
8891.03 619
8891.92 583
8892.81 636
8893.70 604
8894.59 587
8895.48 582
8896.37 537
8897.26 617
8898.15 648
8899.04 612
8899.93 620
8900.82 605
8901.71 614
8902.60 560
8903.49 571
8904.38 599
8905.28 593
8906.17 563
8907.06 548
8907.95 571
8908.84 574
8909.73 592
8910.62 564
8911.51 564
8912.40 553
8913.29 584
8914.19 589
8915.08 550
8915.97 597
8916.86 525
8917.75 524
8918.64 569
8919.53 574
8920.43 592
8921.32 556
8922.21 594
8923.10 574
8923.99 543
8924.88 604
8925.78 537
8926.67 571
8927.56 569
8928.45 540
8929.34 556
8930.24 566
8931.13 564
8932.02 545
8932.91 573
8933.80 566
8934.70 557
8935.59 578
8936.48 506
8937.37 542
8938.27 545
8939.16 524
8940.05 529
8940.94 549
8941.84 531
8942.73 578
8943.62 526
8944.51 527
8945.41 508
8946.30 540
8947.19 470
8948.09 466
8948.98 487
8949.87 497
8950.77 521
8951.66 581
8952.55 539
8953.44 525
8954.34 481
8955.23 534
8956.12 561
8957.02 529
8957.91 503
8958.80 512
8959.70 505
8960.59 495
8961.49 539
8962.38 509
8963.27 538
8964.17 554
8965.06 532
8965.95 517
8966.85 528
8967.74 594
8968.64 591
8969.53 593
8970.42 572
8971.32 551
8972.21 547
8973.11 582
8974.00 591
8974.90 558
8975.79 534
8976.68 557
8977.58 592
8978.47 521
8979.37 474
8980.26 525
8981.16 529
8982.05 540
8982.95 557
8983.84 546
8984.74 553
8985.63 534
8986.52 533
8987.42 534
8988.31 492
8989.21 513
8990.10 510
8991.00 505
8991.89 529
8992.79 510
8993.69 508
8994.58 462
8995.48 497
8996.37 466
8997.27 472
8998.16 454
8999.06 450
8999.95 495
9000.85 519
9001.74 459
9002.64 517
9003.54 488
9004.43 474
9005.33 490
9006.22 476
9007.12 507
9008.01 446
9008.91 478
9009.81 459
9010.70 516
9011.60 468
9012.50 480
9013.39 458
9014.29 462
9015.18 487
9016.08 472
9016.98 483
9017.87 476
9018.77 448
9019.67 447
9020.56 472
9021.46 471
9022.36 509
9023.25 442
9024.15 454
9025.05 449
9025.94 487
9026.84 503
9027.74 517
9028.63 451
9029.53 448
9030.43 446
9031.32 441
9032.22 495
9033.12 480
9034.02 468
9034.91 497
9035.81 456
9036.71 495
9037.61 467
9038.50 497
9039.40 490
9040.30 458
9041.20 485
9042.09 439
9042.99 498
9043.89 503
9044.79 450
9045.68 493
9046.58 535
9047.48 495
9048.38 445
9049.28 462
9050.17 506
9051.07 499
9051.97 477
9052.87 502
9053.77 475
9054.66 495
9055.56 497
9056.46 511
9057.36 502
9058.26 503
9059.16 450
9060.06 551
9060.95 543
9061.85 471
9062.75 474
9063.65 486
9064.55 495
9065.45 479
9066.35 495
9067.25 505
9068.14 495
9069.04 464
9069.94 500
9070.84 482
9071.74 537
9072.64 495
9073.54 478
9074.44 464
9075.34 491
9076.24 509
9077.14 482
9078.04 458
9078.93 456
9079.83 472
9080.73 468
9081.63 450
9082.53 454
9083.43 500
9084.33 521
9085.23 479
9086.13 476
9087.03 523
9087.93 497
9088.83 486
9089.73 528
9090.63 537
9091.53 553
9092.43 567
9093.33 527
9094.23 530
9095.13 545
9096.03 481
9096.93 529
9097.83 515
9098.73 534
9099.63 478
9100.54 503
9101.44 522
9102.34 550
9103.24 479
9104.14 501
9105.04 479
9105.94 513
9106.84 466
9107.74 446
9108.64 470
9109.54 505
9110.44 558
9111.35 476
9112.25 457
9113.15 460
9114.05 522
9114.95 463
9115.85 453
9116.75 459
9117.65 476
9118.56 521
9119.46 484
9120.36 504
9121.26 490
9122.16 484
9123.06 451
9123.97 487
9124.87 455
9125.77 512
9126.67 476
9127.57 487
9128.47 439
9129.38 457
9130.28 439
9131.18 481
9132.08 435
9132.98 446
9133.89 465
9134.79 449
9135.69 439
9136.59 434
9137.50 499
9138.40 504
9139.30 504
9140.20 393
9141.11 446
9142.01 434
9142.91 495
9143.81 412
9144.72 436
9145.62 442
9146.52 453
9147.42 456
9148.33 459
9149.23 465
9150.13 441
9151.04 502
9151.94 504
9152.84 440
9153.75 484
9154.65 465
9155.55 441
9156.46 503
9157.36 474
9158.26 472
9159.17 504
9160.07 479
9160.97 459
9161.88 435
9162.78 447
9163.68 499
9164.59 469
9165.49 470
9166.40 414
9167.30 495
9168.20 517
9169.11 494
9170.01 462
9170.92 488
9171.82 478
9172.72 504
9173.63 479
9174.53 474
9175.44 470
9176.34 504
9177.24 526
9178.15 481
9179.05 497
9179.96 572
9180.86 502
9181.77 509
9182.67 479
9183.58 515
9184.48 466
9185.39 509
9186.29 468
9187.20 476
9188.10 510
9189.01 467
9189.91 458
9190.82 486
9191.72 483
9192.63 452
9193.53 514
9194.44 495
9195.34 484
9196.25 452
9197.15 542
9198.06 464
9198.96 475
9199.87 447
9200.77 467
9201.68 473
9202.58 498
9203.49 490
9204.40 534
9205.30 511
9206.21 460
9207.11 499
9208.02 455
9208.92 498
9209.83 503
9210.74 454
9211.64 380
9212.55 474
9213.45 434
9214.36 487
9215.27 476
9216.17 478
9217.08 485
9217.99 519
9218.89 513
9219.80 518
9220.71 544
9221.61 572
9222.52 502
9223.43 491
9224.33 457
9225.24 474
9226.15 478
9227.05 492
9227.96 459
9228.87 398
9229.77 466
9230.68 448
9231.59 475
9232.49 450
9233.40 442
9234.31 476
9235.22 489
9236.12 533
9237.03 490
9237.94 507
9238.84 495
9239.75 493
9240.66 481
9241.57 451
9242.47 491
9243.38 463
9244.29 471
9245.20 418
9246.11 415
9247.01 471
9247.92 448
9248.83 423
9249.74 439
9250.64 426
9251.55 466
9252.46 420
9253.37 460
9254.28 466
9255.19 459
9256.09 444
9257.00 477
9257.91 435
9258.82 400
9259.73 437
9260.64 499
9261.54 460
9262.45 417
9263.36 424
9264.27 415
9265.18 467
9266.09 424
9267.00 447
9267.90 440
9268.81 469
9269.72 436
9270.63 425
9271.54 495
9272.45 432
9273.36 417
9274.27 460
9275.18 516
9276.09 475
9277.00 521
9277.90 491
9278.81 523
9279.72 426
9280.63 440
9281.54 437
9282.45 483
9283.36 465
9284.27 500
9285.18 426
9286.09 517
9287.00 509
9287.91 489
9288.82 470
9289.73 431
9290.64 460
9291.55 476
9292.46 492
9293.37 427
9294.28 443
9295.19 445
9296.10 462
9297.01 483
9297.92 478
9298.83 467
9299.74 461
9300.65 492
9301.56 493
9302.47 550
9303.38 463
9304.29 525
9305.20 502
9306.12 512
9307.03 504
9307.94 547
9308.85 578
9309.76 594
9310.67 578
9311.58 643
9312.49 665
9313.40 601
9314.31 539
9315.22 533
9316.14 510
9317.05 505
9317.96 484
9318.87 532
9319.78 513
9320.69 453
9321.60 437
9322.52 476
9323.43 488
9324.34 510
9325.25 526
9326.16 515
9327.07 528
9327.99 501
9328.90 498
9329.81 518
9330.72 466
9331.63 467
9332.54 472
9333.46 503
9334.37 466
9335.28 450
9336.19 436
9337.11 425
9338.02 403
9338.93 470
9339.84 469
9340.75 417
9341.67 452
9342.58 511
9343.49 513
9344.40 446
9345.32 445
9346.23 497
9347.14 472
9348.06 476
9348.97 442
9349.88 454
9350.79 479
9351.71 500
9352.62 437
9353.53 455
9354.45 470
9355.36 445
9356.27 512
9357.19 439
9358.10 428
9359.01 482
9359.93 465
9360.84 453
9361.75 445
9362.67 440
9363.58 440
9364.49 503
9365.41 467
9366.32 490
9367.23 444
9368.15 458
9369.06 460
9369.97 463
9370.89 484
9371.80 432
9372.72 487
9373.63 499
9374.54 468
9375.46 497
9376.37 462
9377.29 490
9378.20 491
9379.12 450
9380.03 503
9380.94 508
9381.86 472
9382.77 420
9383.69 469
9384.60 459
9385.52 493
9386.43 483
9387.35 497
9388.26 473
9389.18 507
9390.09 542
9391.01 576
9391.92 516
9392.84 500
9393.75 546
9394.67 555
9395.58 553
9396.50 523
9397.41 489
9398.33 563
9399.24 551
9400.16 530
9401.07 472
9401.99 492
9402.90 473
9403.82 455
9404.73 453
9405.65 468
9406.56 506
9407.48 481
9408.40 468
9409.31 482
9410.23 477
9411.14 481
9412.06 431
9412.98 442
9413.89 513
9414.81 465
9415.72 512
9416.64 487
9417.56 501
9418.47 497
9419.39 495
9420.30 499
9421.22 492
9422.14 492
9423.05 478
9423.97 488
9424.89 528
9425.80 516
9426.72 442
9427.64 477
9428.55 449
9429.47 468
9430.39 455
9431.30 471
9432.22 475
9433.14 537
9434.05 575
9434.97 544
9435.89 464
9436.80 472
9437.72 522
9438.64 512
9439.56 469
9440.47 462
9441.39 530
9442.31 453
9443.23 497
9444.14 480
9445.06 520
9445.98 558
9446.90 514
9447.81 513
9448.73 490
9449.65 477
9450.57 483
9451.48 534
9452.40 538
9453.32 578
9454.24 551
9455.16 533
9456.07 573
9456.99 557
9457.91 537
9458.83 519
9459.75 582
9460.66 572
9461.58 528
9462.50 527
9463.42 556
9464.34 523
9465.26 495
9466.18 463
9467.09 479
9468.01 469
9468.93 516
9469.85 517
9470.77 514
9471.69 575
9472.61 528
9473.53 459
9474.44 523
9475.36 521
9476.28 524
9477.20 523
9478.12 494
9479.04 527
9479.96 573
9480.88 534
9481.80 535
9482.72 597
9483.64 550
9484.56 572
9485.47 567
9486.39 574
9487.31 580
9488.23 552
9489.15 519
9490.07 525
9490.99 596
9491.91 559
9492.83 505
9493.75 517
9494.67 528
9495.59 525
9496.51 549
9497.43 506
9498.35 539
9499.27 541
9500.19 492
9501.11 504
9502.03 575
9502.95 514
9503.87 484
9504.79 514
9505.71 509
9506.63 511
9507.56 530
9508.48 574
9509.40 517
9510.32 565
9511.24 508
9512.16 568
9513.08 615
9514.00 599
9514.92 516
9515.84 581
9516.76 558
9517.68 587
9518.61 562
9519.53 539
9520.45 643
9521.37 620
9522.29 596
9523.21 588
9524.13 641
9525.05 604
9525.98 644
9526.90 691
9527.82 623
9528.74 642
9529.66 685
9530.58 700
9531.50 733
9532.43 871
9533.35 929
9534.27 968
9535.19 1006
9536.11 1012
9537.04 903
9537.96 814
9538.88 799
9539.80 726
9540.72 716
9541.65 730
9542.57 699
9543.49 714
9544.41 739
9545.34 674
9546.26 631
9547.18 582
9548.10 632
9549.03 649
9549.95 601
9550.87 641
9551.79 652
9552.72 567
9553.64 622
9554.56 632
9555.48 630
9556.41 626
9557.33 661
9558.25 638
9559.18 668
9560.10 740
9561.02 721
9561.95 677
9562.87 718
9563.79 740
9564.72 670
9565.64 629
9566.56 651
9567.49 602
9568.41 629
9569.33 622
9570.26 675
9571.18 595
9572.10 593
9573.03 606
9573.95 608
9574.88 633
9575.80 583
9576.72 583
9577.65 583
9578.57 596
9579.49 576
9580.42 539
9581.34 637
9582.27 610
9583.19 587
9584.12 520
9585.04 521
9585.96 567
9586.89 605
9587.81 625
9588.74 582
9589.66 539
9590.59 553
9591.51 579
9592.44 563
9593.36 549
9594.29 610
9595.21 598
9596.14 616
9597.06 570
9597.98 545
9598.91 642
9599.83 671
9600.76 591
9601.68 628
9602.61 572
9603.54 655
9604.46 659
9605.39 629
9606.31 619
9607.24 623
9608.16 610
9609.09 679
9610.01 642
9610.94 632
9611.86 625
9612.79 686
9613.72 692
9614.64 663
9615.57 700
9616.49 641
9617.42 618
9618.34 702
9619.27 712
9620.20 590
9621.12 666
9622.05 656
9622.97 605
9623.90 634
9624.83 649
9625.75 680
9626.68 691
9627.61 705
9628.53 640
9629.46 661
9630.39 657
9631.31 713
9632.24 726
9633.16 775
9634.09 733
9635.02 745
9635.95 711
9636.87 784
9637.80 769
9638.73 765
9639.65 759
9640.58 777
9641.51 746
9642.43 699
9643.36 729
9644.29 724
9645.22 825
9646.14 818
9647.07 805
9648.00 873
9648.92 846
9649.85 907
9650.78 1006
9651.71 1086
9652.63 983
9653.56 993
9654.49 1016
9655.42 968
9656.34 879
9657.27 868
9658.20 923
9659.13 869
9660.06 827
9660.98 838
9661.91 846
9662.84 795
9663.77 850
9664.70 819
9665.62 827
9666.55 820
9667.48 815
9668.41 850
9669.34 837
9670.27 859
9671.19 914
9672.12 931
9673.05 881
9673.98 936
9674.91 866
9675.84 826
9676.77 921
9677.70 970
9678.62 950
9679.55 995
9680.48 926
9681.41 883
9682.34 982
9683.27 924
9684.20 933
9685.13 939
9686.06 949
9686.99 1009
9687.91 1008
9688.84 886
9689.77 937
9690.70 1117
9691.63 1008
9692.56 1097
9693.49 1125
9694.42 1112
9695.35 1039
9696.28 1144
9697.21 1102
9698.14 1106
9699.07 1019
9700.00 1080
9700.93 1082
9701.86 1067
9702.79 1128
9703.72 1108
9704.65 1026
9705.58 1016
9706.51 1006
9707.44 1076
9708.37 1008
9709.30 1008
9710.23 1005
9711.16 1014
9712.09 999
9713.02 1072
9713.95 1095
9714.88 1157
9715.81 1173
9716.74 1223
9717.67 1263
9718.61 1224
9719.54 1122
9720.47 1082
9721.40 1075
9722.33 1019
9723.26 994
9724.19 1011
9725.12 971
9726.05 946
9726.98 924
9727.92 940
9728.85 952
9729.78 980
9730.71 973
9731.64 992
9732.57 1081
9733.50 1165
9734.43 1157
9735.37 1058
9736.30 1043
9737.23 1018
9738.16 975
9739.09 1010
9740.02 980
9740.96 935
9741.89 923
9742.82 924
9743.75 882
9744.68 905
9745.62 879
9746.55 854
9747.48 887
9748.41 882
9749.34 789
9750.28 848
9751.21 879
9752.14 787
9753.07 826
9754.01 788
9754.94 775
9755.87 809
9756.80 829
9757.74 801
9758.67 787
9759.60 801
9760.53 830
9761.47 794
9762.40 839
9763.33 845
9764.27 868
9765.20 876
9766.13 824
9767.07 810
9768.00 839
9768.93 891
9769.86 820
9770.80 817
9771.73 865
9772.66 833
9773.60 761
9774.53 794
9775.47 829
9776.40 812
9777.33 788
9778.27 852
9779.20 890
9780.13 938
9781.07 937
9782.00 947
9782.93 922
9783.87 862
9784.80 920
9785.74 952
9786.67 882
9787.60 840
9788.54 829
9789.47 807
9790.41 847
9791.34 847
9792.28 843
9793.21 811
9794.14 785
9795.08 704
9796.01 785
9796.95 790
9797.88 815
9798.82 794
9799.75 831
9800.69 800
9801.62 794
9802.56 840
9803.49 771
9804.42 800
9805.36 785
9806.29 829
9807.23 718
9808.16 683
9809.10 699
9810.03 708
9810.97 658
9811.91 743
9812.84 723
9813.78 731
9814.71 689
9815.65 694
9816.58 701
9817.52 679
9818.45 674
9819.39 707
9820.32 718
9821.26 686
9822.20 694
9823.13 708
9824.07 675
9825.00 619
9825.94 700
9826.87 675
9827.81 633
9828.75 649
9829.68 660
9830.62 635
9831.55 652
9832.49 681
9833.43 702
9834.36 688
9835.30 645
9836.24 614
9837.17 672
9838.11 683
9839.05 671
9839.98 691
9840.92 711
9841.86 695
9842.79 695
9843.73 696
9844.67 727
9845.60 752
9846.54 707
9847.48 713
9848.41 687
9849.35 671
9850.29 746
9851.22 702
9852.16 699
9853.10 677
9854.04 632
9854.97 677
9855.91 721
9856.85 722
9857.79 719
9858.72 798
9859.66 833
9860.60 823
9861.54 838
9862.47 846
9863.41 744
9864.35 791
9865.29 803
9866.22 749
9867.16 746
9868.10 757
9869.04 690
9869.98 630
9870.91 676
9871.85 649
9872.79 668
9873.73 674
9874.67 698
9875.60 714
9876.54 645
9877.48 638
9878.42 720
9879.36 676
9880.30 687
9881.24 689
9882.17 647
9883.11 640
9884.05 664
9884.99 617
9885.93 672
9886.87 638
9887.81 627
9888.74 620
9889.68 648
9890.62 623
9891.56 640
9892.50 620
9893.44 606
9894.38 603
9895.32 616
9896.26 604
9897.20 548
9898.14 571
9899.08 593
9900.01 588
9900.95 573
9901.89 662
9902.83 595
9903.77 620
9904.71 671
9905.65 607
9906.59 599
9907.53 567
9908.47 601
9909.41 577
9910.35 568
9911.29 608
9912.23 590
9913.17 566
9914.11 592
9915.05 596
9915.99 600
9916.93 600
9917.87 591
9918.81 614
9919.75 605
9920.69 669
9921.63 607
9922.57 635
9923.51 600
9924.46 699
9925.40 753
9926.34 762
9927.28 807
9928.22 873
9929.16 906
9930.10 966
9931.04 946
9931.98 912
9932.92 894
9933.86 847
9934.80 806
9935.75 692
9936.69 692
9937.63 656
9938.57 677
9939.51 636
9940.45 651
9941.39 619
9942.34 662
9943.28 648
9944.22 573
9945.16 613
9946.10 637
9947.04 614
9947.98 620
9948.93 618
9949.87 540
9950.81 569
9951.75 597
9952.69 623
9953.64 623
9954.58 593
9955.52 624
9956.46 581
9957.40 601
9958.35 614
9959.29 586
9960.23 601
9961.17 581
9962.12 614
9963.06 636
9964.00 603
9964.94 602
9965.89 583
9966.83 668
9967.77 649
9968.71 627
9969.66 624
9970.60 604
9971.54 596
9972.48 635
9973.43 661
9974.37 658
9975.31 565
9976.26 573
9977.20 584
9978.14 565
9979.09 538
9980.03 616
9980.97 555
9981.92 521
9982.86 505
9983.80 528
9984.75 582
9985.69 544
9986.63 522
9987.58 619
9988.52 583
9989.46 506
9990.41 560
9991.35 513
9992.30 553
9993.24 550
9994.18 570
9995.13 517
9996.07 538
9997.01 610
9997.96 514
9998.90 544
9999.85 519
10000.79 550
10001.74 543
10002.68 573
10003.62 544
10004.57 541
10005.51 530
10006.46 580
10007.40 579
10008.35 554
10009.29 576
10010.24 567
10011.18 559
10012.13 569
10013.07 581
10014.01 537
10014.96 469
10015.90 470
10016.85 527
10017.79 567
10018.74 510
10019.68 518
10020.63 573
10021.58 512
10022.52 493
10023.47 527
10024.41 486
10025.36 542
10026.30 475
10027.25 523
10028.19 602
10029.14 550
10030.08 562
10031.03 540
10031.98 553
10032.92 525
10033.87 522
10034.81 473
10035.76 505
10036.70 466
10037.65 498
10038.60 510
10039.54 513
10040.49 461
10041.43 458
10042.38 463
10043.33 514
10044.27 483
10045.22 450
10046.17 508
10047.11 500
10048.06 508
10049.01 481
10049.95 479
10050.90 476
10051.84 462
10052.79 499
10053.74 475
10054.69 462
10055.63 472
10056.58 459
10057.53 462
10058.47 519
10059.42 472
10060.37 491
10061.31 478
10062.26 497
10063.21 435
10064.16 488
10065.10 508
10066.05 473
10067.00 444
10067.94 516
10068.89 487
10069.84 469
10070.79 454
10071.73 470
10072.68 475
10073.63 490
10074.58 467
10075.53 464
10076.47 474
10077.42 425
10078.37 507
10079.32 455
10080.26 465
10081.21 466
10082.16 473
10083.11 477
10084.06 473
10085.01 443
10085.95 507
10086.90 437
10087.85 462
10088.80 470
10089.75 480
10090.70 485
10091.64 485
10092.59 511
10093.54 467
10094.49 464
10095.44 419
10096.39 415
10097.34 448
10098.28 468
10099.23 520
10100.18 479
10101.13 462
10102.08 482
10103.03 486
10103.98 481
10104.93 479
10105.88 461
10106.83 480
10107.78 465
10108.72 439
10109.67 425
10110.62 432
10111.57 462
10112.52 470
10113.47 441
10114.42 456
10115.37 432
10116.32 469
10117.27 465
10118.22 473
10119.17 421
10120.12 437
10121.07 418
10122.02 430
10122.97 490
10123.92 446
10124.87 454
10125.82 436
10126.77 488
10127.72 511
10128.67 455
10129.62 412
10130.57 400
10131.52 452
10132.47 459
10133.42 432
10134.37 473
10135.32 467
10136.27 455
10137.22 437
10138.18 465
10139.13 427
10140.08 430
10141.03 458
10141.98 444
10142.93 484
10143.88 502
10144.83 482
10145.78 441
10146.73 459
10147.68 488
10148.64 450
10149.59 459
10150.54 484
10151.49 468
10152.44 492
10153.39 461
10154.34 459
10155.30 486
10156.25 474
10157.20 453
10158.15 465
10159.10 530
10160.05 495
10161.01 454
10161.96 425
10162.91 464
10163.86 516
10164.81 470
10165.76 542
10166.72 575
10167.67 573
10168.62 481
10169.57 508
10170.53 537
10171.48 521
10172.43 529
10173.38 539
10174.33 516
10175.29 516
10176.24 503
10177.19 572
10178.14 513
10179.10 517
10180.05 529
10181.00 554
10181.96 558
10182.91 528
10183.86 521
10184.81 520
10185.77 554
10186.72 539
10187.67 533
10188.63 551
10189.58 528
10190.53 546
10191.49 548
10192.44 639
10193.39 599
10194.35 663
10195.30 598
10196.25 638
10197.21 619
10198.16 592
10199.11 592
10200.07 601
10201.02 631
10201.97 623
10202.93 619
10203.88 671
10204.84 672
10205.79 644
10206.74 665
10207.70 760
10208.65 846
10209.60 834
10210.56 833
10211.51 776
10212.47 720
10213.42 643
10214.38 640
10215.33 678
10216.28 689
10217.24 627
10218.19 598
10219.15 631
10220.10 596
10221.06 630
10222.01 633
10222.97 619
10223.92 668
10224.88 661
10225.83 635
10226.79 644
10227.74 583
10228.70 567
10229.65 584
10230.61 631
10231.56 577
10232.52 579
10233.47 614
10234.43 639
10235.38 667
10236.34 704
10237.29 717
10238.25 679
10239.20 697
10240.16 658
10241.11 683
10242.07 692
10243.03 660
10243.98 605
10244.94 635
10245.89 609
10246.85 547
10247.80 546
10248.76 581
10249.72 554
10250.67 507
10251.63 538
10252.58 505
10253.54 564
10254.50 556
10255.45 543
10256.41 521
10257.36 492
10258.32 514
10259.28 457
10260.23 475
10261.19 483
10262.15 489
10263.10 487
10264.06 534
10265.02 526
10265.97 492
10266.93 479
10267.89 459
10268.84 441
10269.80 493
10270.76 503
10271.71 512
10272.67 484
10273.63 488
10274.59 466
10275.54 487
10276.50 503
10277.46 480
10278.41 487
10279.37 496
10280.33 500
10281.29 445
10282.24 465
10283.20 441
10284.16 499
10285.12 437
10286.07 429
10287.03 479
10287.99 470
10288.95 465
10289.91 482
10290.86 452
10291.82 456
10292.78 415
10293.74 442
10294.70 488
10295.65 461
10296.61 450
10297.57 502
10298.53 473
10299.49 436
10300.44 440
10301.40 463
10302.36 441
10303.32 476
10304.28 452
10305.24 456
10306.20 502
10307.15 477
10308.11 427
10309.07 423
10310.03 432
10310.99 453
10311.95 435
10312.91 445
10313.87 412
10314.82 435
10315.78 441
10316.74 450
10317.70 463
10318.66 523
10319.62 481
10320.58 439
10321.54 467
10322.50 432
10323.46 433
10324.42 429
10325.38 474
10326.34 427
10327.29 464
10328.25 467
10329.21 440
10330.17 494
10331.13 482
10332.09 538
10333.05 564
10334.01 541
10334.97 470
10335.93 482
10336.89 436
10337.85 479
10338.81 479
10339.77 446
10340.73 449
10341.69 414
10342.65 405
10343.61 414
10344.57 422
10345.54 460
10346.50 435
10347.46 407
10348.42 423
10349.38 435
10350.34 449
10351.30 469
10352.26 486
10353.22 442
10354.18 423
10355.14 424
10356.10 488
10357.06 404
10358.02 423
10358.99 453
10359.95 402
10360.91 398
10361.87 372
10362.83 391
10363.79 381
10364.75 366
10365.71 361
10366.68 451
10367.64 446
10368.60 454
10369.56 445
10370.52 455
10371.48 415
10372.44 383
10373.41 366
10374.37 411
10375.33 409
10376.29 396
10377.25 454
10378.22 398
10379.18 415
10380.14 408
10381.10 417
10382.06 378
10383.03 387
10383.99 427
10384.95 403
10385.91 465
10386.88 441
10387.84 427
10388.80 429
10389.76 408
10390.72 423
10391.69 414
10392.65 427
10393.61 452
10394.58 408
10395.54 405
10396.50 426
10397.46 417
10398.43 423
10399.39 417
10400.35 418
10401.32 456
10402.28 459
10403.24 445
10404.20 431
10405.17 450
10406.13 415
10407.09 405
10408.06 417
10409.02 437
10409.98 408
10410.95 462
10411.91 446
10412.88 445
10413.84 440
10414.80 426
10415.77 479
10416.73 465
10417.69 497
10418.66 506
10419.62 591
10420.59 604
10421.55 625
10422.51 588
10423.48 594
10424.44 596
10425.41 571
10426.37 567
10427.33 479
10428.30 479
10429.26 469
10430.23 447
10431.19 392
10432.16 454
10433.12 406
10434.08 410
10435.05 428
10436.01 428
10436.98 450
10437.94 406
10438.91 401
10439.87 406
10440.84 415
10441.80 428
10442.77 396
10443.73 365
10444.70 430
10445.66 418
10446.63 407
10447.59 403
10448.56 400
10449.52 394
10450.49 398
10451.45 367
10452.42 400
10453.38 390
10454.35 403
10455.32 434
10456.28 435
10457.25 414
10458.21 405
10459.18 431
10460.14 437
10461.11 459
10462.08 378
10463.04 403
10464.01 380
10464.97 437
10465.94 397
10466.90 435
10467.87 435
10468.84 414
10469.80 416
10470.77 415
10471.74 409
10472.70 384
10473.67 389
10474.63 362
10475.60 383
10476.57 380
10477.53 384
10478.50 373
10479.47 398
10480.43 421
10481.40 404
10482.37 393
10483.33 399
10484.30 384
10485.27 418
10486.24 392
10487.20 427
10488.17 392
10489.14 389
10490.10 422
10491.07 379
10492.04 407
10493.01 388
10493.97 396
10494.94 372
10495.91 386
10496.87 387
10497.84 400
10498.81 424
10499.78 398
10500.74 383
10501.71 411
10502.68 414
10503.65 411
10504.62 374
10505.58 353
10506.55 402
10507.52 434
10508.49 436
10509.46 399
10510.42 372
10511.39 363
10512.36 419
10513.33 400
10514.30 400
10515.26 369
10516.23 406
10517.20 407
10518.17 374
10519.14 381
10520.11 374
10521.08 436
10522.04 399
10523.01 411
10523.98 413
10524.95 428
10525.92 414
10526.89 381
10527.86 365
10528.83 403
10529.79 424
10530.76 402
10531.73 414
10532.70 445
10533.67 472
10534.64 470
10535.61 416
10536.58 409
10537.55 429
10538.52 416
10539.49 416
10540.46 392
10541.43 429
10542.39 383
10543.36 398
10544.33 394
10545.30 430
10546.27 440
10547.24 383
10548.21 387
10549.18 407
10550.15 384
10551.12 408
10552.09 414
10553.06 385
10554.03 425
10555.00 434
10555.97 413
10556.94 434
10557.91 471
10558.88 484
10559.85 503
10560.82 442
10561.80 538
10562.77 523
10563.74 519
10564.71 521
10565.68 506
10566.65 500
10567.62 492
10568.59 477
10569.56 463
10570.53 422
10571.50 442
10572.47 422
10573.44 374
10574.41 427
10575.39 440
10576.36 388
10577.33 430
10578.30 418
10579.27 403
10580.24 388
10581.21 412
10582.18 436
10583.16 393
10584.13 395
10585.10 432
10586.07 439
10587.04 425
10588.01 425
10588.99 459
10589.96 448
10590.93 496
10591.90 493
10592.87 467
10593.84 421
10594.82 447
10595.79 439
10596.76 462
10597.73 414
10598.70 411
10599.68 432
10600.65 433
10601.62 441
10602.59 440
10603.57 435
10604.54 408
10605.51 394
10606.48 422
10607.46 381
10608.43 413
10609.40 389
10610.37 414
10611.35 432
10612.32 398
10613.29 403
10614.27 444
10615.24 422
10616.21 455
10617.18 454
10618.16 431
10619.13 400
10620.10 416
10621.08 438
10622.05 401
10623.02 431
10624.00 429
10624.97 468
10625.94 464
10626.92 433
10627.89 458
10628.86 451
10629.84 411
10630.81 404
10631.78 427
10632.76 451
10633.73 431
10634.71 462
10635.68 456
10636.65 484
10637.63 487
10638.60 483
10639.58 484
10640.55 533
10641.52 510
10642.50 539
10643.47 559
10644.45 509
10645.42 500
10646.39 449
10647.37 448
10648.34 443
10649.32 467
10650.29 389
10651.27 434
10652.24 470
10653.22 441
10654.19 415
10655.17 428
10656.14 417
10657.12 375
10658.09 392
10659.07 410
10660.04 402
10661.01 409
10661.99 404
10662.97 410
10663.94 370
10664.92 466
10665.89 401
10666.87 409
10667.84 431
10668.82 402
10669.79 356
10670.77 392
10671.74 414
10672.72 438
10673.69 431
10674.67 423
10675.65 413
10676.62 438
10677.60 411
10678.57 402
10679.55 420
10680.52 436
10681.50 443
10682.48 449
10683.45 428
10684.43 412
10685.40 428
10686.38 468
10687.36 433
10688.33 424
10689.31 419
10690.29 398
10691.26 416
10692.24 396
10693.22 395
10694.19 350
10695.17 368
10696.14 392
10697.12 414
10698.10 424
10699.08 396
10700.05 419
10701.03 375
10702.01 405
10702.98 392
10703.96 427
10704.94 402
10705.91 400
10706.89 348
10707.87 360
10708.85 387
10709.82 379
10710.80 359
10711.78 355
10712.75 352
10713.73 402
10714.71 373
10715.69 350
10716.66 365
10717.64 353
10718.62 369
10719.60 381
10720.57 387
10721.55 410
10722.53 388
10723.51 392
10724.49 379
10725.46 387
10726.44 346
10727.42 355
10728.40 334
10729.38 371
10730.35 365
10731.33 379
10732.31 359
10733.29 351
10734.27 344
10735.25 369
10736.22 380
10737.20 394
10738.18 387
10739.16 353
10740.14 369
10741.12 348
10742.10 388
10743.08 389
10744.05 420
10745.03 377
10746.01 427
10746.99 393
10747.97 394
10748.95 364
10749.93 394
10750.91 353
10751.89 390
10752.87 352
10753.84 397
10754.82 339
10755.80 350
10756.78 352
10757.76 390
10758.74 375
10759.72 391
10760.70 377
10761.68 346
10762.66 337
10763.64 371
10764.62 381
10765.60 382
10766.58 415
10767.56 363
10768.54 407
10769.52 410
10770.50 380
10771.48 390
10772.46 397
10773.44 409
10774.42 377
10775.40 413
10776.38 396
10777.36 405
10778.34 376
10779.32 368
10780.30 376
10781.28 390
10782.26 412
10783.24 376
10784.22 403
10785.20 426
10786.19 377
10787.17 388
10788.15 379
10789.13 407
10790.11 362
10791.09 362
10792.07 378
10793.05 322
10794.03 356
10795.01 369
10796.00 369
10796.98 370
10797.96 388
10798.94 379
10799.92 382
10800.90 346
10801.88 366
10802.86 352
10803.85 354
10804.83 344
10805.81 377
10806.79 330
10807.77 362
10808.75 397
10809.74 379
10810.72 392
10811.70 354
10812.68 368
10813.66 405
10814.65 361
10815.63 367
10816.61 367
10817.59 356
10818.57 317
10819.56 364
10820.54 390
10821.52 361
10822.50 367
10823.49 404
10824.47 369
10825.45 377
10826.43 347
10827.42 386
10828.40 381
10829.38 363
10830.36 356
10831.35 339
10832.33 363
10833.31 367
10834.30 364
10835.28 384
10836.26 355
10837.25 355
10838.23 348
10839.21 398
10840.19 358
10841.18 395
10842.16 382
10843.14 396
10844.13 380
10845.11 371
10846.09 384
10847.08 388
10848.06 362
10849.05 373
10850.03 392
10851.01 378
10852.00 417
10852.98 387
10853.96 345
10854.95 363
10855.93 421
10856.92 390
10857.90 438
10858.88 432
10859.87 418
10860.85 421
10861.84 457
10862.82 434
10863.80 429
10864.79 403
10865.77 391
10866.76 464
10867.74 411
10868.73 430
10869.71 371
10870.70 391
10871.68 403
10872.67 391
10873.65 392
10874.63 417
10875.62 403
10876.60 405
10877.59 450
10878.57 426
10879.56 421
10880.54 424
10881.53 434
10882.51 448
10883.50 454
10884.48 451
10885.47 447
10886.46 439
10887.44 424
10888.43 431
10889.41 444
10890.40 452
10891.38 472
10892.37 454
10893.35 459
10894.34 463
10895.33 441
10896.31 449
10897.30 508
10898.28 457
10899.27 412
10900.25 461
10901.24 462
10902.23 437
10903.21 504
10904.20 488
10905.18 453
10906.17 504
10907.16 494
10908.14 481
10909.13 487
10910.12 486
10911.10 531
10912.09 516
10913.08 523
10914.06 517
10915.05 557
10916.04 536
10917.02 513
10918.01 553
10919.00 499
10919.98 492
10920.97 489
10921.96 527
10922.94 529
10923.93 529
10924.92 522
10925.90 587
10926.89 543
10927.88 511
10928.87 496
10929.85 555
10930.84 579
10931.83 575
10932.82 529
10933.80 519
10934.79 549
10935.78 549
10936.77 560
10937.75 580
10938.74 612
10939.73 594
10940.72 553
10941.70 640
10942.69 566
10943.68 603
10944.67 659
10945.66 665
10946.64 635
10947.63 597
10948.62 666
10949.61 657
10950.60 644
10951.58 592
10952.57 621
10953.56 679
10954.55 653
10955.54 711
10956.53 750
10957.52 742
10958.50 862
10959.49 888
10960.48 836
10961.47 893
10962.46 873
10963.45 827
10964.44 800
10965.42 823
10966.41 793
10967.40 743
10968.39 715
10969.38 661
10970.37 639
10971.36 693
10972.35 698
10973.34 666
10974.33 599
10975.32 659
10976.31 705
10977.29 685
10978.28 653
10979.27 679
10980.26 742
10981.25 725
10982.24 669
10983.23 712
10984.22 756
10985.21 750
10986.20 759
10987.19 821
10988.18 704
10989.17 694
10990.16 743
10991.15 731
10992.14 765
10993.13 736
10994.12 778
10995.11 815
10996.10 909
10997.09 938
10998.08 1030
10999.07 1135
11000.06 1254
11001.05 1319
11002.05 1374
11003.04 1388
11004.03 1337
11005.02 1279
11006.01 1106
11007.00 1052
11007.99 929
11008.98 844
11009.97 785
11010.96 711
11011.95 748
11012.94 645
11013.94 652
11014.93 626
11015.92 642
11016.91 628
11017.90 592
11018.89 629
11019.88 658
11020.87 639
11021.87 615
11022.86 651
11023.85 608
11024.84 595
11025.83 604
11026.82 637
11027.81 600
11028.81 602
11029.80 600
11030.79 555
11031.78 619
11032.77 575
11033.77 564
11034.76 612
11035.75 613
11036.74 588
11037.73 648
11038.73 636
11039.72 668
11040.71 614
11041.70 604
11042.70 607
11043.69 585
11044.68 591
11045.67 599
11046.67 561
11047.66 526
11048.65 536
11049.64 536
11050.64 489
11051.63 475
11052.62 523
11053.61 538
11054.61 541
11055.60 536
11056.59 509
11057.59 471
11058.58 525
11059.57 483
11060.57 488
11061.56 502
11062.55 467
11063.55 488
11064.54 542
11065.53 508
11066.53 484
11067.52 468
11068.51 518
11069.51 511
11070.50 528
11071.49 510
11072.49 536
11073.48 559
11074.48 518
11075.47 522
11076.46 488
11077.46 523
11078.45 505
11079.45 478
11080.44 507
11081.43 488
11082.43 546
11083.42 505
11084.42 518
11085.41 455
11086.40 497
11087.40 458
11088.39 531
11089.39 523
11090.38 510
11091.38 486
11092.37 478
11093.37 513
11094.36 455
11095.36 461
11096.35 454
11097.35 493
11098.34 486
11099.34 484
11100.33 509
11101.33 438
11102.32 448
11103.32 429
11104.31 490
11105.31 509
11106.30 486
11107.30 451
11108.29 453
11109.29 449
11110.28 496
11111.28 495
11112.27 451
11113.27 483
11114.26 510
11115.26 500
11116.26 435
11117.25 429
11118.25 454
11119.24 466
11120.24 512
11121.24 409
11122.23 430
11123.23 451
11124.22 445
11125.22 448
11126.22 475
11127.21 459
11128.21 501
11129.20 427
11130.20 434
11131.20 444
11132.19 515
11133.19 507
11134.19 478
11135.18 464
11136.18 462
11137.18 425
11138.17 422
11139.17 458
11140.17 426
11141.16 451
11142.16 441
11143.16 430
11144.15 458
11145.15 446
11146.15 473
11147.14 473
11148.14 463
11149.14 445
11150.14 453
11151.13 453
11152.13 469
11153.13 441
11154.13 493
11155.12 494
11156.12 435
11157.12 442
11158.12 454
11159.11 466
11160.11 444
11161.11 395
11162.11 389
11163.10 392
11164.10 450
11165.10 418
11166.10 427
11167.10 433
11168.09 417
11169.09 427
11170.09 453
11171.09 423
11172.09 423
11173.08 434
11174.08 471
11175.08 433
11176.08 453
11177.08 463
11178.08 428
11179.08 445
11180.07 459
11181.07 485
11182.07 445
11183.07 441
11184.07 497
11185.07 443
11186.07 453
11187.06 461
11188.06 472
11189.06 453
11190.06 451
11191.06 460
11192.06 437
11193.06 451
11194.06 439
11195.06 472
11196.06 504
11197.06 466
11198.06 467
11199.05 469
11200.05 477
11201.05 436
11202.05 451
11203.05 432
11204.05 422
11205.05 464
11206.05 422
11207.05 480
11208.05 457
11209.05 421
11210.05 454
11211.05 447
11212.05 465
11213.05 436
11214.05 448
11215.05 451
11216.05 443
11217.05 439
11218.05 404
11219.05 397
11220.05 430
11221.05 467
11222.05 445
11223.05 417
11224.05 373
11225.06 379
11226.06 403
11227.06 387
11228.06 396
11229.06 361
11230.06 466
11231.06 423
11232.06 429
11233.06 404
11234.06 413
11235.06 412
11236.06 405
11237.07 415
11238.07 417
11239.07 413
11240.07 401
11241.07 407
11242.07 390
11243.07 416
11244.07 426
11245.08 401
11246.08 393
11247.08 414
11248.08 408
11249.08 421
11250.08 404
11251.09 375
11252.09 416
11253.09 378
11254.09 388
11255.09 429
11256.10 417
11257.10 407
11258.10 390
11259.10 427
11260.10 407
11261.11 418
11262.11 446
11263.11 438
11264.11 442
11265.11 438
11266.12 446
11267.12 460
11268.12 427
11269.12 364
11270.13 427
11271.13 404
11272.13 396
11273.14 414
11274.14 405
11275.14 432
11276.14 454
11277.15 404
11278.15 460
11279.15 469
11280.16 511
11281.16 473
11282.16 482
11283.17 440
11284.17 445
11285.17 429
11286.17 454
11287.18 439
11288.18 415
11289.18 405
11290.19 419
11291.19 413
11292.20 391
11293.20 367
11294.20 376
11295.21 446
11296.21 432
11297.21 466
11298.22 420
11299.22 397
11300.23 430
11301.23 433
11302.23 409
11303.24 427
11304.24 429
11305.25 457
11306.25 412
11307.25 432
11308.26 420
11309.26 392
11310.27 412
11311.27 398
11312.28 400
11313.28 409
11314.29 419
11315.29 423
11316.29 476
11317.30 444
11318.30 443
11319.31 484
11320.31 488
11321.32 460
11322.32 483
11323.33 468
11324.33 467
11325.34 401
11326.34 424
11327.35 427
11328.35 449
11329.36 414
11330.36 433
11331.37 412
11332.38 395
11333.38 391
11334.39 404
11335.39 433
11336.40 454
11337.40 435
11338.41 449
11339.41 443
11340.42 477
11341.43 496
11342.43 501
11343.44 505
11344.44 545
11345.45 474
11346.46 496
11347.46 483
11348.47 479
11349.47 409
11350.48 405
11351.49 400
11352.49 410
11353.50 405
11354.50 392
11355.51 377
11356.52 396
11357.52 415
11358.53 450
11359.54 424
11360.54 448
11361.55 418
11362.56 414
11363.56 414
11364.57 391
11365.58 373
11366.58 391
11367.59 402
11368.60 413
11369.61 376
11370.61 390
11371.62 423
11372.63 381
11373.63 382
11374.64 401
11375.65 389
11376.66 391
11377.66 417
11378.67 391
11379.68 348
11380.69 381
11381.69 368
11382.70 404
11383.71 379
11384.72 381
11385.72 382
11386.73 407
11387.74 421
11388.75 368
11389.76 355
11390.76 414
11391.77 379
11392.78 416
11393.79 380
11394.80 352
11395.80 380
11396.81 342
11397.82 341
11398.83 400
11399.84 393
11400.85 378
11401.85 396
11402.86 376
11403.87 372
11404.88 390
11405.89 393
11406.90 407
11407.91 404
11408.91 379
11409.92 384
11410.93 407
11411.94 333
11412.95 349
11413.96 381
11414.97 386
11415.98 344
11416.99 372
11418.00 358
11419.00 332
11420.01 364
11421.02 365
11422.03 310
11423.04 361
11424.05 366
11425.06 393
11426.07 372
11427.08 376
11428.09 351
11429.10 399
11430.11 370
11431.12 386
11432.13 363
11433.14 386
11434.15 378
11435.16 387
11436.17 366
11437.18 389
11438.19 406
11439.20 430
11440.21 400
11441.22 382
11442.23 350
11443.24 353
11444.25 381
11445.26 403
11446.27 372
11447.28 384
11448.29 377
11449.30 378
11450.31 369
11451.32 353
11452.33 341
11453.34 373
11454.36 399
11455.37 429
11456.38 418
11457.39 369
11458.40 381
11459.41 381
11460.42 365
11461.43 358
11462.44 380
11463.45 417
11464.47 355
11465.48 350
11466.49 374
11467.50 366
11468.51 384
11469.52 367
11470.53 370
11471.55 398
11472.56 385
11473.57 371
11474.58 400
11475.59 385
11476.60 386
11477.62 410
11478.63 365
11479.64 383
11480.65 364
11481.66 343
11482.68 346
11483.69 398
11484.70 375
11485.71 397
11486.72 411
11487.74 387
11488.75 377
11489.76 387
11490.77 393
11491.79 378
11492.80 409
11493.81 392
11494.82 350
11495.84 356
11496.85 335
11497.86 335
11498.87 313
11499.89 373
11500.90 339
11501.91 362
11502.93 349
11503.94 347
11504.95 356
11505.96 346
11506.98 360
11507.99 374
11509.00 358
11510.02 369
11511.03 382
11512.04 360
11513.06 409
11514.07 333
11515.08 328
11516.10 350
11517.11 387
11518.13 413
11519.14 396
11520.15 382
11521.17 370
11522.18 377
11523.19 367
11524.21 426
11525.22 389
11526.24 370
11527.25 394
11528.26 386
11529.28 348
11530.29 385
11531.31 408
11532.32 418
11533.33 379
11534.35 350
11535.36 362
11536.38 377
11537.39 409
11538.41 399
11539.42 364
11540.44 343
11541.45 403
11542.47 406
11543.48 402
11544.49 391
11545.51 413
11546.52 387
11547.54 392
11548.55 418
11549.57 345
11550.58 395
11551.60 431
11552.61 392
11553.63 394
11554.64 412
11555.66 422
11556.68 449
11557.69 464
11558.71 368
11559.72 417
11560.74 417
11561.75 460
11562.77 435
11563.78 387
11564.80 408
11565.82 489
11566.83 418
11567.85 434
11568.86 482
11569.88 445
11570.89 429
11571.91 414
11572.93 442
11573.94 469
11574.96 481
11575.97 489
11576.99 464
11578.01 480
11579.02 515
11580.04 497
11581.06 440
11582.07 486
11583.09 559
11584.11 548
11585.12 604
11586.14 590
11587.16 581
11588.17 578
11589.19 590
11590.21 620
11591.22 591
11592.24 608
11593.26 616
11594.27 673
11595.29 782
11596.31 777
11597.32 864
11598.34 1027
11599.36 1151
11600.38 1132
11601.39 1201
11602.41 1250
11603.43 1257
11604.45 1233
11605.46 1113
11606.48 964
11607.50 900
11608.52 836
11609.53 742
11610.55 601
11611.57 632
11612.59 590
11613.60 544
11614.62 543
11615.64 552
11616.66 496
11617.68 515
11618.69 484
11619.71 488
11620.73 511
11621.75 544
11622.77 533
11623.78 541
11624.80 470
11625.82 441
11626.84 463
11627.86 486
11628.88 475
11629.90 474
11630.91 488
11631.93 468
11632.95 451
11633.97 483
11634.99 469
11636.01 454
11637.03 472
11638.05 489
11639.06 502
11640.08 495
11641.10 495
11642.12 514
11643.14 446
11644.16 457
11645.18 419
11646.20 397
11647.22 431
11648.24 395
11649.26 393
11650.28 395
11651.30 373
11652.31 394
11653.33 397
11654.35 378
11655.37 408
11656.39 425
11657.41 432
11658.43 419
11659.45 417
11660.47 447
11661.49 420
11662.51 396
11663.53 388
11664.55 407
11665.57 382
11666.59 355
11667.61 414
11668.63 444
11669.65 433
11670.67 438
11671.69 435
11672.71 433
11673.73 390
11674.76 427
11675.78 426
11676.80 418
11677.82 409
11678.84 430
11679.86 450
11680.88 479
11681.90 437
11682.92 431
11683.94 404
11684.96 433
11685.98 414
11687.00 408
11688.03 400
11689.05 398
11690.07 427
11691.09 438
11692.11 414
11693.13 411
11694.15 376
11695.17 437
11696.20 431
11697.22 396
11698.24 394
11699.26 397
11700.28 386
11701.30 392
11702.33 370
11703.35 405
11704.37 383
11705.39 406
11706.41 377
11707.44 382
11708.46 364
11709.48 375
11710.50 379
11711.52 398
11712.55 384
11713.57 427
11714.59 421
11715.61 428
11716.63 395
11717.66 390
11718.68 401
11719.70 391
11720.72 412
11721.75 407
11722.77 391
11723.79 384
11724.82 391
11725.84 427
11726.86 403
11727.88 400
11728.91 373
11729.93 353
11730.95 341
11731.98 341
11733.00 356
11734.02 343
11735.04 347
11736.07 336
11737.09 364
11738.11 378
11739.14 348
11740.16 374
11741.18 372
11742.21 324
11743.23 325
11744.25 362
11745.28 382
11746.30 373
11747.33 419
11748.35 399
11749.37 389
11750.40 381
11751.42 418
11752.44 401
11753.47 384
11754.49 356
11755.52 401
11756.54 387
11757.57 383
11758.59 379
11759.61 385
11760.64 389
11761.66 383
11762.69 380
11763.71 392
11764.74 330
11765.76 337
11766.78 349
11767.81 366
11768.83 375
11769.86 358
11770.88 361
11771.91 352
11772.93 376
11773.96 323
11774.98 360
11776.01 369
11777.03 353
11778.06 348
11779.08 361
11780.11 333
11781.13 357
11782.16 379
11783.18 380
11784.21 356
11785.23 349
11786.26 404
11787.28 383
11788.31 324
11789.34 314
11790.36 371
11791.39 394
11792.41 352
11793.44 353
11794.46 360
11795.49 433
11796.52 368
11797.54 331
11798.57 368
11799.59 402
11800.62 374
11801.65 360
11802.67 333
11803.70 392
11804.72 386
11805.75 392
11806.78 343
11807.80 352
11808.83 347
11809.86 343
11810.88 418
11811.91 388
11812.93 364
11813.96 369
11814.99 351
11816.01 384
11817.04 362
11818.07 368
11819.10 377
11820.12 403
11821.15 422
11822.18 359
11823.20 355
11824.23 431
11825.26 468
11826.28 381
11827.31 353
11828.34 385
11829.37 396
11830.39 404
11831.42 375
11832.45 389
11833.48 375
11834.50 376
11835.53 419
11836.56 382
11837.59 400
11838.61 434
11839.64 395
11840.67 404
11841.70 379
11842.72 432
11843.75 434
11844.78 394
11845.81 385
11846.84 363
11847.86 409
11848.89 399
11849.92 426
11850.95 418
11851.98 394
11853.01 366
11854.03 403
11855.06 384
11856.09 398
11857.12 381
11858.15 391
11859.18 407
11860.20 434
11861.23 401
11862.26 408
11863.29 416
11864.32 400
11865.35 396
11866.38 432
11867.41 452
11868.44 405
11869.46 392
11870.49 406
11871.52 455
11872.55 396
11873.58 438
11874.61 430
11875.64 419
11876.67 456
11877.70 456
11878.73 467
11879.76 423
11880.79 448
11881.82 468
11882.85 488
11883.88 437
11884.91 473
11885.93 480
11886.96 476
11887.99 438
11889.02 514
11890.05 475
11891.08 494
11892.11 454
11893.14 515
11894.17 503
11895.20 477
11896.23 501
11897.26 471
11898.30 511
11899.33 545
11900.36 522
11901.39 569
11902.42 612
11903.45 617
11904.48 652
11905.51 608
11906.54 635
11907.57 597
11908.60 602
11909.63 604
11910.66 558
11911.69 610
11912.72 565
11913.75 535
11914.79 538
11915.82 553
11916.85 539
11917.88 603
11918.91 602
11919.94 537
11920.97 500
11922.00 527
11923.04 536
11924.07 551
11925.10 579
11926.13 587
11927.16 594
11928.19 666
11929.22 677
11930.26 693
11931.29 751
11932.32 826
11933.35 914
11934.38 956
11935.41 902
11936.45 841
11937.48 835
11938.51 770
11939.54 726
11940.58 672
11941.61 681
11942.64 603
11943.67 573
11944.70 563
11945.74 534
11946.77 547
11947.80 486
11948.83 522
11949.87 517
11950.90 497
11951.93 524
11952.96 484
11954.00 479
11955.03 491
11956.06 477
11957.09 469
11958.13 452
11959.16 443
11960.19 465
11961.23 462
11962.26 466
11963.29 468
11964.33 496
11965.36 454
11966.39 466
11967.43 464
11968.46 472
11969.49 424
11970.53 519
11971.56 490
11972.59 467
11973.63 454
11974.66 484
11975.69 482
11976.73 441
11977.76 436
11978.79 443
11979.83 462
11980.86 461
11981.90 493
11982.93 392
11983.96 414
11985.00 450
11986.03 481
11987.07 474
11988.10 480
11989.13 492
11990.17 511
11991.20 473
11992.24 407
11993.27 457
11994.31 425
11995.34 455
11996.38 468
11997.41 481
11998.44 464
11999.48 497
12000.51 507
12001.55 484
12002.58 502
12003.62 473
12004.65 501
12005.69 535
12006.72 466
12007.76 519
12008.79 534
12009.83 523
12010.86 551
12011.90 501
12012.93 484
12013.97 529
12015.00 533
12016.04 518
12017.08 503
12018.11 499
12019.15 510
12020.18 574
12021.22 565
12022.25 550
12023.29 546
12024.32 584
12025.36 574
12026.40 535
12027.43 488
12028.47 510
12029.50 550
12030.54 561
12031.58 548
12032.61 521
12033.65 511
12034.68 505
12035.72 506
12036.76 511
12037.79 496
12038.83 456
12039.87 529
12040.90 518
12041.94 511
12042.98 478
12044.01 489
12045.05 504
12046.09 498
12047.12 501
12048.16 505
12049.20 479
12050.23 523
12051.27 529
12052.31 519
12053.34 499
12054.38 549
12055.42 526
12056.45 511
12057.49 516
12058.53 540
12059.57 523
12060.60 552
12061.64 511
12062.68 501
12063.72 535
12064.75 568
12065.79 546
12066.83 564
12067.87 542
12068.90 535
12069.94 524
12070.98 531
12072.02 547
12073.06 529
12074.09 520
12075.13 553
12076.17 590
12077.21 584
12078.24 535
12079.28 542
12080.32 576
12081.36 550
12082.40 564
12083.44 517
12084.47 520
12085.51 546
12086.55 575
12087.59 524
12088.63 546
12089.67 574
12090.71 579
12091.74 588
12092.78 585
12093.82 541
12094.86 620
12095.90 622
12096.94 563
12097.98 627
12099.02 620
12100.05 666
12101.09 679
12102.13 714
12103.17 708
12104.21 710
12105.25 765
12106.29 757
12107.33 771
12108.37 739
12109.41 726
12110.45 692
12111.49 656
12112.53 631
12113.57 576
12114.61 529
12115.65 557
12116.69 552
12117.72 551
12118.76 532
12119.80 520
12120.84 521
12121.88 497
12122.92 475
12123.96 461
12125.00 456
12126.04 504
12127.08 461
12128.12 449
12129.17 476
12130.21 432
12131.25 422
12132.29 458
12133.33 494
12134.37 451
12135.41 473
12136.45 489
12137.49 510
12138.53 433
12139.57 451
12140.61 453
12141.65 483
12142.69 477
12143.73 485
12144.77 450
12145.82 451
12146.86 482
12147.90 415
12148.94 396
12149.98 442
12151.02 443
12152.06 419
12153.10 403
12154.15 406
12155.19 429
12156.23 423
12157.27 440
12158.31 431
12159.35 433
12160.39 454
12161.44 412
12162.48 426
12163.52 441
12164.56 458
12165.60 436
12166.64 399
12167.69 392
12168.73 419
12169.77 431
12170.81 439
12171.85 419
12172.90 448
12173.94 412
12174.98 416
12176.02 427
12177.07 429
12178.11 427
12179.15 425
12180.19 414
12181.24 409
12182.28 437
12183.32 436
12184.36 383
12185.41 418
12186.45 422
12187.49 424
12188.53 414
12189.58 456
12190.62 462
12191.66 445
12192.71 402
12193.75 415
12194.79 452
12195.84 403
12196.88 424
12197.92 456
12198.97 434
12200.01 417
12201.05 409
12202.10 373
12203.14 417
12204.18 451
12205.23 459
12206.27 476
12207.31 425
12208.36 449
12209.40 431
12210.44 413
12211.49 416
12212.53 420
12213.58 408
12214.62 435
12215.66 411
12216.71 437
12217.75 408
12218.80 419
12219.84 481
12220.88 420
12221.93 443
12222.97 425
12224.02 463
12225.06 451
12226.11 424
12227.15 415
12228.19 421
12229.24 434
12230.28 458
12231.33 439
12232.37 405
12233.42 443
12234.46 464
12235.51 442
12236.55 442
12237.60 399
12238.64 450
12239.69 463
12240.73 418
12241.78 384
12242.82 419
12243.87 449
12244.91 465
12245.96 431
12247.00 438
12248.05 461
12249.09 466
12250.14 415
12251.19 401
12252.23 408
12253.28 421
12254.32 420
12255.37 386
12256.41 405
12257.46 447
12258.51 432
12259.55 448
12260.60 406
12261.64 415
12262.69 408
12263.74 389
12264.78 440
12265.83 405
12266.87 420
12267.92 400
12268.97 414
12270.01 419
12271.06 404
12272.11 377
12273.15 398
12274.20 382
12275.24 377
12276.29 375
12277.34 376
12278.38 413
12279.43 412
12280.48 384
12281.52 379
12282.57 395
12283.62 379
12284.67 365
12285.71 383
12286.76 398
12287.81 431
12288.85 386
12289.90 376
12290.95 332
12292.00 375
12293.04 385
12294.09 373
12295.14 365
12296.18 374
12297.23 371
12298.28 431
12299.33 392
12300.38 359
12301.42 360
12302.47 392
12303.52 367
12304.57 390
12305.61 419
12306.66 372
12307.71 371
12308.76 352
12309.81 413
12310.85 395
12311.90 390
12312.95 364
12314.00 397
12315.05 383
12316.09 389
12317.14 397
12318.19 368
12319.24 333
12320.29 400
12321.34 390
12322.39 350
12323.43 357
12324.48 363
12325.53 346
12326.58 329
12327.63 349
12328.68 344
12329.73 353
12330.78 367
12331.82 371
12332.87 354
12333.92 340
12334.97 363
12336.02 346
12337.07 383
12338.12 340
12339.17 370
12340.22 374
12341.27 381
12342.32 340
12343.37 342
12344.42 371
12345.46 367
12346.51 366
12347.56 362
12348.61 339
12349.66 352
12350.71 357
12351.76 352
12352.81 371
12353.86 376
12354.91 390
12355.96 367
12357.01 367
12358.06 358
12359.11 376
12360.16 343
12361.21 360
12362.26 331
12363.31 370
12364.36 378
12365.41 358
12366.47 368
12367.52 335
12368.57 395
12369.62 363
12370.67 346
12371.72 349
12372.77 370
12373.82 398
12374.87 438
12375.92 403
12376.97 363
12378.02 347
12379.07 401
12380.12 403
12381.18 390
12382.23 372
12383.28 372
12384.33 381
12385.38 358
12386.43 363
12387.48 354
12388.53 371
12389.59 356
12390.64 352
12391.69 387
12392.74 366
12393.79 332
12394.84 427
12395.90 400
12396.95 401
12398.00 407
12399.05 392
12400.10 337
12401.15 415
12402.21 404
12403.26 411
12404.31 459
12405.36 435
12406.41 400
12407.47 333
12408.52 377
12409.57 385
12410.62 417
12411.68 381
12412.73 430
12413.78 397
12414.83 435
12415.89 418
12416.94 421
12417.99 374
12419.04 381
12420.10 368
12421.15 374
12422.20 393
12423.26 389
12424.31 399
12425.36 379
12426.41 378
12427.47 418
12428.52 432
12429.57 423
12430.63 401
12431.68 341
12432.73 357
12433.79 412
12434.84 402
12435.89 411
12436.95 381
12438.00 464
12439.05 439
12440.11 428
12441.16 365
12442.21 408
12443.27 397
12444.32 402
12445.38 406
12446.43 399
12447.48 433
12448.54 399
12449.59 428
12450.65 424
12451.70 408
12452.75 364
12453.81 413
12454.86 369
12455.92 362
12456.97 406
12458.02 428
12459.08 385
12460.13 403
12461.19 389
12462.24 405
12463.30 401
12464.35 420
12465.41 466
12466.46 463
12467.52 433
12468.57 375
12469.63 409
12470.68 427
12471.74 414
12472.79 456
12473.85 430
12474.90 408
12475.96 445
12477.01 446
12478.07 460
12479.12 440
12480.18 454
12481.23 494
12482.29 475
12483.34 504
12484.40 493
12485.45 506
12486.51 524
12487.56 546
12488.62 520
12489.68 584
12490.73 610
12491.79 680
12492.84 681
12493.90 793
12494.95 863
12496.01 931
12497.07 953
12498.12 944
12499.18 972
12500.23 868
12501.29 834
12502.35 814
12503.40 767
12504.46 707
12505.52 738
12506.57 635
12507.63 575
12508.69 563
12509.74 512
12510.80 510
12511.86 515
12512.91 495
12513.97 497
12515.03 495
12516.08 479
12517.14 488
12518.20 485
12519.25 490
12520.31 459
12521.37 464
12522.42 462
12523.48 446
12524.54 389
12525.60 446
12526.65 511
12527.71 532
12528.77 477
12529.82 436
12530.88 476
12531.94 477
12533.00 481
12534.05 472
12535.11 499
12536.17 509
12537.23 489
12538.29 462
12539.34 511
12540.40 505
12541.46 448
12542.52 442
12543.57 451
12544.63 438
12545.69 477
12546.75 473
12547.81 453
12548.87 441
12549.92 432
12550.98 495
12552.04 498
12553.10 469
12554.16 504
12555.22 502
12556.27 484
12557.33 437
12558.39 472
12559.45 513
12560.51 549
12561.57 495
12562.63 520
12563.68 535
12564.74 561
12565.80 530
12566.86 546
12567.92 549
12568.98 558
12570.04 601
12571.10 664
12572.16 681
12573.22 753
12574.28 772
12575.33 846
12576.39 839
12577.45 823
12578.51 818
12579.57 814
12580.63 768
12581.69 712
12582.75 723
12583.81 668
12584.87 647
12585.93 629
12586.99 621
12588.05 549
12589.11 559
12590.17 554
12591.23 595
12592.29 580
12593.35 535
12594.41 530
12595.47 573
12596.53 541
12597.59 546
12598.65 538
12599.71 482
12600.77 517
12601.83 527
12602.89 484
12603.95 455
12605.01 482
12606.07 470
12607.13 527
12608.20 469
12609.26 462
12610.32 517
12611.38 563
12612.44 532
12613.50 524
12614.56 524
12615.62 567
12616.68 567
12617.74 521
12618.81 545
12619.87 502
12620.93 542
12621.99 482
12623.05 478
12624.11 502
12625.17 474
12626.23 471
12627.30 487
12628.36 444
12629.42 441
12630.48 486
12631.54 478
12632.60 444
12633.67 451
12634.73 479
12635.79 437
12636.85 483
12637.91 428
12638.98 426
12640.04 467
12641.10 503
12642.16 470
12643.22 480
12644.29 460
12645.35 485
12646.41 495
12647.47 472
12648.54 500
12649.60 534
12650.66 549
12651.72 542
12652.79 564
12653.85 576
12654.91 560
12655.97 615
12657.04 627
12658.10 631
12659.16 573
12660.22 619
12661.29 614
12662.35 593
12663.41 589
12664.48 562
12665.54 549
12666.60 541
12667.67 513
12668.73 572
12669.79 518
12670.86 511
12671.92 523
12672.98 504
12674.05 507
12675.11 531
12676.17 543
12677.24 549
12678.30 549
12679.36 511
12680.43 520
12681.49 514
12682.56 494
12683.62 502
12684.68 523
12685.75 573
12686.81 557
12687.88 536
12688.94 575
12690.00 560
12691.07 542
12692.13 592
12693.20 535
12694.26 553
12695.33 571
12696.39 574
12697.45 571
12698.52 539
12699.58 570
12700.65 624
12701.71 656
12702.78 666
12703.84 696
12704.91 642
12705.97 621
12707.04 692
12708.10 673
12709.17 644
12710.23 672
12711.30 655
12712.36 614
12713.43 565
12714.49 583
12715.56 523
12716.62 549
12717.69 510
12718.75 564
12719.82 559
12720.88 565
12721.95 489
12723.02 532
12724.08 540
12725.15 537
12726.21 504
12727.28 507
12728.34 538
12729.41 535
12730.48 572
12731.54 562
12732.61 585
12733.67 532
12734.74 520
12735.81 499
12736.87 529
12737.94 524
12739.00 505
12740.07 511
12741.14 537
12742.20 477
12743.27 513
12744.34 502
12745.40 507
12746.47 482
12747.54 538
12748.60 542
12749.67 487
12750.74 482
12751.80 469
12752.87 453
12753.94 464
12755.00 434
12756.07 464
12757.14 471
12758.20 467
12759.27 456
12760.34 436
12761.40 467
12762.47 449
12763.54 445
12764.61 446
12765.67 444
12766.74 469
12767.81 418
12768.88 419
12769.94 409
12771.01 436
12772.08 457
12773.15 442
12774.21 449
12775.28 428
12776.35 388
12777.42 457
12778.49 412
12779.55 397
12780.62 459
12781.69 406
12782.76 434
12783.83 439
12784.89 451
12785.96 399
12787.03 408
12788.10 416
12789.17 425
12790.23 413
12791.30 403
12792.37 391
12793.44 427
12794.51 420
12795.58 406
12796.65 410
12797.71 412
12798.78 447
12799.85 440
12800.92 412
12801.99 421
12803.06 425
12804.13 411
12805.20 399
12806.27 421
12807.33 437
12808.40 398
12809.47 368
12810.54 392
12811.61 392
12812.68 400
12813.75 416
12814.82 425
12815.89 413
12816.96 428
12818.03 438
12819.10 466
12820.17 469
12821.24 434
12822.31 467
12823.38 456
12824.45 397
12825.52 411
12826.59 383
12827.66 349
12828.73 437
12829.80 428
12830.87 399
12831.94 390
12833.01 440
12834.08 397
12835.15 388
12836.22 440
12837.29 424
12838.36 380
12839.43 403
12840.50 395
12841.57 365
12842.64 356
12843.71 378
12844.78 380
12845.85 405
12846.92 386
12847.99 405
12849.06 399
12850.13 368
12851.21 391
12852.28 360
12853.35 354
12854.42 383
12855.49 393
12856.56 370
12857.63 397
12858.70 381
12859.77 376
12860.85 392
12861.92 372
12862.99 374
12864.06 359
12865.13 400
12866.20 396
12867.27 379
12868.35 327
12869.42 390
12870.49 387
12871.56 386
12872.63 362
12873.71 358
12874.78 358
12875.85 369
12876.92 354
12877.99 347
12879.07 384
12880.14 363
12881.21 347
12882.28 348
12883.35 325
12884.43 343
12885.50 335
12886.57 316
12887.64 349
12888.72 317
12889.79 355
12890.86 374
12891.93 329
12893.01 332
12894.08 326
12895.15 354
12896.22 350
12897.30 335
12898.37 363
12899.44 341
12900.52 323
12901.59 353
12902.66 322
12903.74 355
12904.81 341
12905.88 345
12906.96 345
12908.03 359
12909.10 342
12910.18 349
12911.25 397
12912.32 325
12913.40 369
12914.47 330
12915.54 338
12916.62 319
12917.69 343
12918.76 339
12919.84 342
12920.91 292
12921.99 319
12923.06 338
12924.13 319
12925.21 335
12926.28 332
12927.36 303
12928.43 312
12929.50 325
12930.58 325
12931.65 333
12932.73 301
12933.80 353
12934.88 331
12935.95 317
12937.02 307
12938.10 336
12939.17 361
12940.25 304
12941.32 306
12942.40 339
12943.47 325
12944.55 338
12945.62 284
12946.70 263
12947.77 291
12948.85 325
12949.92 323
12951.00 315
12952.07 335
12953.15 318
12954.22 318
12955.30 316
12956.37 316
12957.45 306
12958.52 339
12959.60 338
12960.68 330
12961.75 317
12962.83 292
12963.90 346
12964.98 327
12966.05 308
12967.13 309
12968.20 353
12969.28 357
12970.36 349
12971.43 327
12972.51 314
12973.58 313
12974.66 311
12975.74 296
12976.81 324
12977.89 338
12978.97 317
12980.04 337
12981.12 322
12982.19 315
12983.27 345
12984.35 397
12985.42 328
12986.50 331
12987.58 322
12988.65 317
12989.73 339
12990.81 356
12991.88 335
12992.96 311
12994.04 325
12995.11 349
12996.19 350
12997.27 334
12998.35 342
12999.42 332
13000.50 327
13001.58 346
13002.65 325
13003.73 320
13004.81 371
13005.89 373
13006.96 320
13008.04 338
13009.12 344
13010.20 341
13011.27 377
13012.35 344
13013.43 327
13014.51 331
13015.58 332
13016.66 332
13017.74 314
13018.82 322
13019.90 342
13020.97 312
13022.05 316
13023.13 349
13024.21 315
13025.29 316
13026.37 366
13027.44 329
13028.52 348
13029.60 343
13030.68 306
13031.76 330
13032.84 354
13033.91 350
13034.99 381
13036.07 337
13037.15 371
13038.23 358
13039.31 356
13040.39 377
13041.46 361
13042.54 349
13043.62 320
13044.70 366
13045.78 370
13046.86 360
13047.94 347
13049.02 334
13050.10 367
13051.18 340
13052.26 360
13053.34 363
13054.41 379
13055.49 366
13056.57 377
13057.65 381
13058.73 365
13059.81 366
13060.89 337
13061.97 366
13063.05 386
13064.13 393
13065.21 320
13066.29 352
13067.37 380
13068.45 364
13069.53 363
13070.61 377
13071.69 380
13072.77 331
13073.85 344
13074.93 359
13076.01 337
13077.09 343
13078.17 337
13079.25 342
13080.33 385
13081.41 314
13082.49 336
13083.58 336
13084.66 339
13085.74 372
13086.82 329
13087.90 344
13088.98 366
13090.06 361
13091.14 351
13092.22 337
13093.30 332
13094.38 364
13095.46 344
13096.55 328
13097.63 339
13098.71 359
13099.79 339
13100.87 349
13101.95 331
13103.03 332
13104.12 352
13105.20 333
13106.28 327
13107.36 337
13108.44 310
13109.52 353
13110.60 335
13111.69 308
13112.77 327
13113.85 349
13114.93 335
13116.01 294
13117.10 313
13118.18 298
13119.26 311
13120.34 308
13121.42 296
13122.51 292
13123.59 340
13124.67 280
13125.75 317
13126.84 310
13127.92 317
13129.00 319
13130.08 307
13131.17 337
13132.25 320
13133.33 320
13134.41 330
13135.50 331
13136.58 322
13137.66 283
13138.75 283
13139.83 317
13140.91 308
13141.99 287
13143.08 313
13144.16 315
13145.24 324
13146.33 345
13147.41 292
13148.49 261
13149.58 277
13150.66 328
13151.74 347
13152.83 340
13153.91 304
13154.99 349
13156.08 347
13157.16 330
13158.25 321
13159.33 296
13160.41 319
13161.50 309
13162.58 296
13163.66 312
13164.75 291
13165.83 324
13166.92 340
13168.00 303
13169.08 320
13170.17 288
13171.25 330
13172.34 326
13173.42 319
13174.51 352
13175.59 338
13176.67 314
13177.76 325
13178.84 292
13179.93 286
13181.01 319
13182.10 300
13183.18 295
13184.27 312
13185.35 284
13186.44 297
13187.52 326
13188.61 335
13189.69 309
13190.78 276
13191.86 284
13192.95 305
13194.03 288
13195.12 259
13196.20 283
13197.29 305
13198.37 332
13199.46 361
13200.54 331
13201.63 296
13202.72 296
13203.80 335
13204.89 319
13205.97 300
13207.06 335
13208.14 353
13209.23 300
13210.32 310
13211.40 279
13212.49 288
13213.57 326
13214.66 350
13215.75 310
13216.83 308
13217.92 342
13219.00 339
13220.09 309
13221.18 336
13222.26 359
13223.35 362
13224.44 341
13225.52 341
13226.61 302
13227.70 310
13228.78 306
13229.87 286
13230.96 319
13232.04 334
13233.13 306
13234.22 336
13235.30 306
13236.39 325
13237.48 308
13238.56 295
13239.65 325
13240.74 324
13241.82 260
13242.91 313
13244.00 336
13245.09 318
13246.17 335
13247.26 334
13248.35 322
13249.44 320
13250.52 314
13251.61 299
13252.70 290
13253.79 320
13254.87 352
13255.96 318
13257.05 335
13258.14 323
13259.23 332
13260.31 343
13261.40 316
13262.49 329
13263.58 326
13264.67 348
13265.75 366
13266.84 339
13267.93 324
13269.02 346
13270.11 369
13271.19 356
13272.28 319
13273.37 337
13274.46 335
13275.55 321
13276.64 357
13277.73 384
13278.81 337
13279.90 360
13280.99 374
13282.08 341
13283.17 335
13284.26 350
13285.35 358
13286.44 343
13287.53 348
13288.61 362
13289.70 384
13290.79 333
13291.88 356
13292.97 347
13294.06 368
13295.15 348
13296.24 356
13297.33 328
13298.42 382
13299.51 398
13300.60 380
13301.69 342
13302.78 329
13303.87 365
13304.96 378
13306.05 377
13307.14 394
13308.23 378
13309.32 378
13310.41 407
13311.50 425
13312.59 418
13313.68 378
13314.77 372
13315.86 414
13316.95 393
13318.04 393
13319.13 363
13320.22 372
13321.31 388
13322.40 397
13323.49 396
13324.58 407
13325.67 405
13326.76 376
13327.85 345
13328.94 374
13330.03 415
13331.12 413
13332.21 413
13333.31 433
13334.40 395
13335.49 436
13336.58 419
13337.67 450
13338.76 429
13339.85 407
13340.94 395
13342.03 426
13343.13 427
13344.22 427
13345.31 389
13346.40 411
13347.49 426
13348.58 433
13349.67 416
13350.77 427
13351.86 392
13352.95 423
13354.04 436
13355.13 386
13356.22 428
13357.32 384
13358.41 424
13359.50 430
13360.59 461
13361.68 449
13362.78 471
13363.87 461
13364.96 466
13366.05 477
13367.15 455
13368.24 488
13369.33 527
13370.42 513
13371.52 522
13372.61 506
13373.70 499
13374.79 501
13375.89 473
13376.98 475
13378.07 495
13379.16 490
13380.26 442
13381.35 421
13382.44 410
13383.54 397
13384.63 418
13385.72 440
13386.82 414
13387.91 403
13389.00 366
13390.09 374
13391.19 410
13392.28 378
13393.37 365
13394.47 387
13395.56 379
13396.66 429
13397.75 404
13398.84 406
13399.94 371
13401.03 377
13402.12 402
13403.22 397
13404.31 356
13405.40 385
13406.50 362
13407.59 410
13408.69 353
13409.78 349
13410.88 375
13411.97 388
13413.06 356
13414.16 369
13415.25 420
13416.35 366
13417.44 402
13418.53 400
13419.63 385
13420.72 357
13421.82 362
13422.91 413
13424.01 441
13425.10 370
13426.20 387
13427.29 359
13428.39 404
13429.48 436
13430.58 392
13431.67 405
13432.77 442
13433.86 388
13434.96 376
13436.05 390
13437.15 352
13438.24 404
13439.34 387
13440.43 384
13441.53 432
13442.62 433
13443.72 377
13444.81 372
13445.91 385
13447.01 381
13448.10 435
13449.20 452
13450.29 410
13451.39 410
13452.48 445
13453.58 426
13454.68 398
13455.77 402
13456.87 425
13457.96 453
13459.06 474
13460.16 456
13461.25 444
13462.35 394
13463.44 465
13464.54 463
13465.64 427
13466.73 469
13467.83 478
13468.93 457
13470.02 428
13471.12 411
13472.22 450
13473.31 456
13474.41 457
13475.51 451
13476.60 444
13477.70 436
13478.80 436
13479.89 465
13480.99 458
13482.09 456
13483.18 455
13484.28 495
13485.38 506
13486.48 505
13487.57 515
13488.67 447
13489.77 500
13490.87 471
13491.96 459
13493.06 485
13494.16 490
13495.26 490
13496.35 477
13497.45 515
13498.55 519
13499.65 592
13500.74 582
13501.84 558
13502.94 566
13504.04 566
13505.14 601
13506.23 592
13507.33 548
13508.43 573
13509.53 573
13510.63 550
13511.72 542
13512.82 540
13513.92 500
13515.02 485
13516.12 482
13517.22 484
13518.31 414
13519.41 445
13520.51 445
13521.61 437
13522.71 436
13523.81 394
13524.91 423
13526.01 411
13527.10 402
13528.20 433
13529.30 450
13530.40 443
13531.50 434
13532.60 404
13533.70 451
13534.80 419
13535.90 368
13537.00 415
13538.09 413
13539.19 414
13540.29 397
13541.39 426
13542.49 441
13543.59 410
13544.69 392
13545.79 388
13546.89 396
13547.99 409
13549.09 420
13550.19 398
13551.29 409
13552.39 421
13553.49 375
13554.59 389
13555.69 431
13556.79 403
13557.89 407
13558.99 359
13560.09 374
13561.19 362
13562.29 373
13563.39 380
13564.49 373
13565.59 389
13566.69 383
13567.79 411
13568.89 353
13569.99 382
13571.09 376
13572.20 343
13573.30 349
13574.40 343
13575.50 365
13576.60 359
13577.70 361
13578.80 407
13579.90 415
13581.00 393
13582.10 401
13583.20 394
13584.31 403
13585.41 358
13586.51 386
13587.61 408
13588.71 419
13589.81 411
13590.91 414
13592.02 369
13593.12 382
13594.22 415
13595.32 432
13596.42 411
13597.52 396
13598.63 393
13599.73 383
13600.83 405
13601.93 384
13603.03 407
13604.14 396
13605.24 422
13606.34 444
13607.44 440
13608.54 431
13609.65 422
13610.75 399
13611.85 388
13612.95 415
13614.06 400
13615.16 430
13616.26 414
13617.36 409
13618.47 409
13619.57 396
13620.67 406
13621.77 450
13622.88 429
13623.98 390
13625.08 341
13626.18 395
13627.29 377
13628.39 394
13629.49 383
13630.60 392
13631.70 470
13632.80 445
13633.91 423
13635.01 368
13636.11 374
13637.22 396
13638.32 397
13639.42 424
13640.53 394
13641.63 369
13642.73 409
13643.84 426
13644.94 393
13646.04 370
13647.15 365
13648.25 438
13649.36 448
13650.46 414
13651.56 394
13652.67 405
13653.77 417
13654.88 397
13655.98 400
13657.08 398
13658.19 373
13659.29 414
13660.40 408
13661.50 423
13662.60 423
13663.71 401
13664.81 383
13665.92 365
13667.02 297
13668.13 345
13669.23 394
13670.34 387
13671.44 384
13672.55 368
13673.65 367
13674.76 363
13675.86 372
13676.97 370
13678.07 388
13679.18 394
13680.28 368
13681.39 398
13682.49 376
13683.60 391
13684.70 401
13685.81 356
13686.91 324
13688.02 400
13689.12 414
13690.23 362
13691.33 346
13692.44 380
13693.55 344
13694.65 371
13695.76 395
13696.86 387
13697.97 395
13699.07 365
13700.18 351
13701.29 352
13702.39 381
13703.50 385
13704.60 361
13705.71 402
13706.82 417
13707.92 376
13709.03 393
13710.14 397
13711.24 385
13712.35 392
13713.45 396
13714.56 415
13715.67 430
13716.77 414
13717.88 419
13718.99 450
13720.09 428
13721.20 437
13722.31 426
13723.41 462
13724.52 451
13725.63 453
13726.74 386
13727.84 461
13728.95 447
13730.06 448
13731.16 464
13732.27 454
13733.38 508
13734.49 451
13735.59 488
13736.70 456
13737.81 441
13738.91 434
13740.02 434
13741.13 439
13742.24 459
13743.35 455
13744.45 510
13745.56 503
13746.67 453
13747.78 460
13748.88 503
13749.99 468
13751.10 520
13752.21 516
13753.32 505
13754.42 531
13755.53 523
13756.64 552
13757.75 527
13758.86 586
13759.97 565
13761.07 565
13762.18 586
13763.29 607
13764.40 638
13765.51 653
13766.62 658
13767.72 661
13768.83 686
13769.94 733
13771.05 774
13772.16 769
13773.27 758
13774.38 770
13775.49 814
13776.60 853
13777.70 823
13778.81 812
13779.92 799
13781.03 766
13782.14 743
13783.25 727
13784.36 661
13785.47 569
13786.58 570
13787.69 590
13788.80 600
13789.91 538
13791.02 501
13792.13 519
13793.24 524
13794.35 468
13795.45 484
13796.56 568
13797.67 545
13798.78 473
13799.89 526
13801.00 467
13802.11 486
13803.22 482
13804.33 476
13805.44 483
13806.55 493
13807.67 481
13808.78 479
13809.89 458
13811.00 475
13812.11 497
13813.22 509
13814.33 482
13815.44 490
13816.55 525
13817.66 552
13818.77 485
13819.88 437
13820.99 489
13822.10 463
13823.21 465
13824.32 399
13825.44 452
13826.55 472
13827.66 431
13828.77 398
13829.88 405
13830.99 424
13832.10 442
13833.21 407
13834.32 467
13835.44 444
13836.55 453
13837.66 488
13838.77 458
13839.88 483
13840.99 459
13842.10 473
13843.22 445
13844.33 448
13845.44 470
13846.55 458
13847.66 494
13848.78 501
13849.89 454
13851.00 467
13852.11 490
13853.22 432
13854.34 473
13855.45 488
13856.56 498
13857.67 460
13858.78 534
13859.90 462
13861.01 455
13862.12 441
13863.23 486
13864.35 520
13865.46 524
13866.57 515
13867.68 566
13868.80 547
13869.91 530
13871.02 552
13872.14 552
13873.25 502
13874.36 514
13875.47 513
13876.59 495
13877.70 479
13878.81 485
13879.93 492
13881.04 491
13882.15 475
13883.27 447
13884.38 476
13885.49 459
13886.61 449
13887.72 484
13888.83 486
13889.95 503
13891.06 503
13892.17 472
13893.29 496
13894.40 496
13895.52 504
13896.63 523
13897.74 519
13898.86 470
13899.97 482
13901.09 475
13902.20 467
13903.31 470
13904.43 469
13905.54 464
13906.66 416
13907.77 448
13908.89 500
13910.00 495
13911.11 485
13912.23 446
13913.34 433
13914.46 477
13915.57 520
13916.69 465
13917.80 439
13918.92 440
13920.03 442
13921.15 439
13922.26 413
13923.38 428
13924.49 450
13925.61 420
13926.72 440
13927.84 403
13928.95 441
13930.07 422
13931.18 403
13932.30 454
13933.41 436
13934.53 423
13935.64 445
13936.76 444
13937.87 394
13938.99 383
13940.10 437
13941.22 398
13942.34 410
13943.45 376
13944.57 396
13945.68 408
13946.80 392
13947.91 413
13949.03 431
13950.15 424
13951.26 407
13952.38 449
13953.49 418
13954.61 424
13955.73 388
13956.84 382
13957.96 387
13959.08 389
13960.19 383
13961.31 421
13962.43 450
13963.54 424
13964.66 391
13965.78 391
13966.89 401
13968.01 388
13969.13 392
13970.24 409
13971.36 422
13972.48 409
13973.59 397
13974.71 364
13975.83 388
13976.94 430
13978.06 435
13979.18 431
13980.30 414
13981.41 408
13982.53 440
13983.65 402
13984.76 434
13985.88 392
13987.00 411
13988.12 439
13989.23 407
13990.35 389
13991.47 374
13992.59 418
13993.71 433
13994.82 417
13995.94 433
13997.06 394
13998.18 397
13999.29 438
14000.41 418
14001.53 398
14002.65 408
14003.77 453
14004.88 445
14006.00 460
14007.12 457
14008.24 471
14009.36 422
14010.48 443
14011.59 421
14012.71 413
14013.83 445
14014.95 490
14016.07 452
14017.19 439
14018.31 438
14019.43 469
14020.54 477
14021.66 472
14022.78 475
14023.90 420
14025.02 475
14026.14 526
14027.26 500
14028.38 463
14029.50 445
14030.62 452
14031.73 440
14032.85 410
14033.97 463
14035.09 475
14036.21 437
14037.33 437
14038.45 435
14039.57 378
14040.69 399
14041.81 435
14042.93 423
14044.05 354
14045.17 373
14046.29 420
14047.41 426
14048.53 457
14049.65 395
14050.77 449
14051.89 427
14053.01 413
14054.13 426
14055.25 414
14056.37 390
14057.49 400
14058.61 395
14059.73 427
14060.85 410
14061.97 393
14063.09 458
14064.21 422
14065.33 404
14066.45 431
14067.57 446
14068.70 403
14069.82 381
14070.94 385
14072.06 441
14073.18 443
14074.30 426
14075.42 411
14076.54 441
14077.66 415
14078.78 428
14079.91 447
14081.03 430
14082.15 452
14083.27 466
14084.39 467
14085.51 445
14086.63 487
14087.75 477
14088.88 503
14090.00 486
14091.12 508
14092.24 497
14093.36 552
14094.48 536
14095.61 537
14096.73 513
14097.85 540
14098.97 557
14100.09 540
14101.22 552
14102.34 603
14103.46 564
14104.58 563
14105.71 538
14106.83 534
14107.95 514
14109.07 503
14110.19 483
14111.32 480
14112.44 435
14113.56 503
14114.68 461
14115.81 480
14116.93 415
14118.05 383
14119.18 400
14120.30 438
14121.42 429
14122.54 466
14123.67 420
14124.79 440
14125.91 410
14127.04 448
14128.16 419
14129.28 424
14130.41 434
14131.53 382
14132.65 403
14133.78 422
14134.90 366
14136.02 366
14137.15 429
14138.27 458
14139.39 441
14140.52 404
14141.64 426
14142.76 416
14143.89 413
14145.01 425
14146.13 423
14147.26 425
14148.38 408
14149.51 421
14150.63 411
14151.75 393
14152.88 383
14154.00 413
14155.13 408
14156.25 427
14157.38 423
14158.50 397
14159.62 396
14160.75 373
14161.87 419
14163.00 403
14164.12 460
14165.25 416
14166.37 376
14167.50 389
14168.62 404
14169.75 394
14170.87 401
14172.00 365
14173.12 399
14174.25 411
14175.37 403
14176.50 357
14177.62 353
14178.75 384
14179.87 385
14181.00 402
14182.12 382
14183.25 401
14184.37 377
14185.50 402
14186.62 361
14187.75 372
14188.87 327
14190.00 348
14191.13 365
14192.25 365
14193.38 339
14194.50 352
14195.63 350
14196.75 337
14197.88 357
14199.01 365
14200.13 388
14201.26 336
14202.38 368
14203.51 359
14204.64 389
14205.76 392
14206.89 378
14208.01 338
14209.14 358
14210.27 344
14211.39 384
14212.52 352
14213.65 347
14214.77 377
14215.90 342
14217.03 371
14218.15 349
14219.28 359
14220.41 316
14221.53 335
14222.66 322
14223.79 363
14224.91 320
14226.04 365
14227.17 305
14228.30 288
14229.42 303
14230.55 316
14231.68 339
14232.80 307
14233.93 336
14235.06 344
14236.19 355
14237.31 315
14238.44 316
14239.57 335
14240.70 320
14241.82 327
14242.95 331
14244.08 317
14245.21 309
14246.34 313
14247.46 326
14248.59 313
14249.72 336
14250.85 334
14251.98 323
14253.10 335
14254.23 338
14255.36 318
14256.49 330
14257.62 333
14258.74 333
14259.87 343
14261.00 309
14262.13 321
14263.26 310
14264.39 328
14265.52 302
14266.64 307
14267.77 291
14268.90 317
14270.03 309
14271.16 314
14272.29 292
14273.42 299
14274.55 322
14275.68 294
14276.80 315
14277.93 304
14279.06 322
14280.19 323
14281.32 351
14282.45 301
14283.58 264
14284.71 305
14285.84 321
14286.97 298
14288.10 295
14289.23 284
14290.36 314
14291.49 328
14292.62 339
14293.75 341
14294.87 271
14296.00 290
14297.13 287
14298.26 306
14299.39 281
14300.52 303
14301.65 302
14302.78 296
14303.91 307
14305.04 277
14306.17 304
14307.31 307
14308.44 282
14309.57 280
14310.70 273
14311.83 298
14312.96 315
14314.09 303
14315.22 300
14316.35 277
14317.48 281
14318.61 295
14319.74 298
14320.87 270
14322.00 307
14323.13 273
14324.26 290
14325.40 293
14326.53 259
14327.66 278
14328.79 266
14329.92 320
14331.05 261
14332.18 262
14333.31 264
14334.44 291
14335.58 281
14336.71 273
14337.84 290
14338.97 281
14340.10 297
14341.23 291
14342.37 288
14343.50 324
14344.63 297
14345.76 275
14346.89 270
14348.02 288
14349.16 299
14350.29 251
14351.42 246
14352.55 269
14353.68 265
14354.82 278
14355.95 304
14357.08 300
14358.21 277
14359.35 285
14360.48 310
14361.61 303
14362.74 267
14363.87 293
14365.01 321
14366.14 313
14367.27 265
14368.41 245
14369.54 271
14370.67 302
14371.80 289
14372.94 310
14374.07 267
14375.20 288
14376.34 291
14377.47 288
14378.60 272
14379.73 273
14380.87 276
14382.00 293
14383.13 301
14384.27 278
14385.40 281
14386.53 307
14387.67 302
14388.80 278
14389.93 279
14391.07 293
14392.20 293
14393.34 323
14394.47 258
14395.60 276
14396.74 274
14397.87 329
14399.00 311
14400.14 301
14401.27 262
14402.41 318
14403.54 303
14404.67 317
14405.81 272
14406.94 296
14408.08 303
14409.21 289
14410.35 308
14411.48 263
14412.61 287
14413.75 319
14414.88 300
14416.02 294
14417.15 251
14418.29 267
14419.42 279
14420.56 292
14421.69 260
14422.83 259
14423.96 266
14425.10 276
14426.23 269
14427.37 238
14428.50 266
14429.64 297
14430.77 273
14431.91 258
14433.04 269
14434.18 274
14435.31 289
14436.45 265
14437.58 285
14438.72 273
14439.85 278
14440.99 291
14442.13 273
14443.26 268
14444.40 259
14445.53 300
14446.67 294
14447.80 288
14448.94 257
14450.08 258
14451.21 282
14452.35 303
14453.48 278
14454.62 291
14455.76 310
14456.89 251
14458.03 290
14459.16 304
14460.30 268
14461.44 291
14462.57 336
14463.71 320
14464.85 313
14465.98 317
14467.12 302
14468.26 268
14469.39 292
14470.53 325
14471.67 292
14472.80 323
14473.94 316
14475.08 315
14476.21 303
14477.35 286
14478.49 284
14479.62 288
14480.76 320
14481.90 323
14483.04 282
14484.17 337
14485.31 322
14486.45 319
14487.59 310
14488.72 331
14489.86 309
14491.00 302
14492.14 302
14493.27 294
14494.41 281
14495.55 283
14496.69 309
14497.82 282
14498.96 272
14500.10 296
14501.24 275
14502.38 293
14503.51 255
14504.65 293
14505.79 286
14506.93 282
14508.07 307
14509.20 298
14510.34 278
14511.48 259
14512.62 288
14513.76 289
14514.90 309
14516.03 278
14517.17 293
14518.31 326
14519.45 273
14520.59 265
14521.73 312
14522.87 294
14524.01 302
14525.14 231
14526.28 250
14527.42 294
14528.56 252
14529.70 258
14530.84 284
14531.98 266
14533.12 262
14534.26 266
14535.40 282
14536.54 275
14537.67 280
14538.81 270
14539.95 279
14541.09 268
14542.23 280
14543.37 293
14544.51 268
14545.65 273
14546.79 286
14547.93 313
14549.07 291
14550.21 305
14551.35 276
14552.49 310
14553.63 309
14554.77 305
14555.91 315
14557.05 316
14558.19 331
14559.33 287
14560.47 266
14561.61 280
14562.75 299
14563.89 285
14565.03 278
14566.17 270
14567.31 279
14568.45 312
14569.60 313
14570.74 319
14571.88 307
14573.02 298
14574.16 309
14575.30 292
14576.44 274
14577.58 301
14578.72 329
14579.86 301
14581.00 293
14582.14 279
14583.29 267
14584.43 303
14585.57 328
14586.71 310
14587.85 289
14588.99 297
14590.13 311
14591.28 348
14592.42 304
14593.56 304
14594.70 339
14595.84 330
14596.98 279
14598.13 323
14599.27 342
14600.41 348
14601.55 330
14602.69 344
14603.83 306
14604.98 284
14606.12 329
14607.26 327
14608.40 344
14609.54 349
14610.69 334
14611.83 323
14612.97 364
14614.11 344
14615.26 336
14616.40 377
14617.54 384
14618.68 394
14619.83 361
14620.97 370
14622.11 371
14623.25 374
14624.40 351
14625.54 365
14626.68 360
14627.83 435
14628.97 442
14630.11 393
14631.25 400
14632.40 376
14633.54 432
14634.68 459
14635.83 420
14636.97 449
14638.11 473
14639.26 471
14640.40 480
14641.54 441
14642.69 424
14643.83 435
14644.97 418
14646.12 441
14647.26 356
14648.41 364
14649.55 381
14650.69 387
14651.84 389
14652.98 387
14654.13 356
14655.27 366
14656.41 332
14657.56 329
14658.70 348
14659.85 377
14660.99 332
14662.13 321
14663.28 339
14664.42 323
14665.57 305
14666.71 331
14667.86 354
14669.00 332
14670.14 341
14671.29 332
14672.43 350
14673.58 324
14674.72 340
14675.87 361
14677.01 350
14678.16 344
14679.30 336
14680.45 282
14681.59 315
14682.74 307
14683.88 323
14685.03 311
14686.17 287
14687.32 308
14688.46 287
14689.61 308
14690.75 306
14691.90 267
14693.05 310
14694.19 311
14695.34 262
14696.48 292
14697.63 263
14698.77 310
14699.92 294
14701.06 306
14702.21 325
14703.36 288
14704.50 301
14705.65 296
14706.79 310
14707.94 309
14709.09 296
14710.23 283
14711.38 267
14712.53 271
14713.67 265
14714.82 294
14715.96 285
14717.11 278
14718.26 281
14719.40 299
14720.55 299
14721.70 311
14722.84 299
14723.99 289
14725.14 293
14726.28 276
14727.43 325
14728.58 268
14729.72 248
14730.87 281
14732.02 266
14733.16 306
14734.31 269
14735.46 303
14736.61 272
14737.75 310
14738.90 306
14740.05 332
14741.20 322
14742.34 290
14743.49 275
14744.64 325
14745.79 284
14746.93 266
14748.08 303
14749.23 323
14750.38 279
14751.52 288
14752.67 288
14753.82 275
14754.97 317
14756.11 268
14757.26 318
14758.41 315
14759.56 309
14760.71 303
14761.86 330
14763.00 282
14764.15 282
14765.30 305
14766.45 287
14767.60 320
14768.74 307
14769.89 362
14771.04 335
14772.19 311
14773.34 298
14774.49 313
14775.64 312
14776.79 340
14777.93 317
14779.08 351
14780.23 339
14781.38 371
14782.53 331
14783.68 348
14784.83 372
14785.98 327
14787.13 350
14788.28 361
14789.42 364
14790.57 345
14791.72 399
14792.87 350
14794.02 372
14795.17 358
14796.32 405
14797.47 363
14798.62 354
14799.77 363
14800.92 330
14802.07 385
14803.22 364
14804.37 353
14805.52 351
14806.67 356
14807.82 339
14808.97 333
14810.12 319
14811.27 361
14812.42 345
14813.57 331
14814.72 303
14815.87 306
14817.02 301
14818.17 300
14819.32 331
14820.47 327
14821.62 367
14822.77 354
14823.92 332
14825.07 317
14826.22 338
14827.37 311
14828.52 289
14829.68 305
14830.83 302
14831.98 305
14833.13 340
14834.28 320
14835.43 268
14836.58 304
14837.73 297
14838.88 297
14840.03 261
14841.19 283
14842.34 258
14843.49 298
14844.64 288
14845.79 271
14846.94 285
14848.09 275
14849.25 270
14850.40 296
14851.55 308
14852.70 277
14853.85 272
14855.00 291
14856.16 328
14857.31 309
14858.46 290
14859.61 249
14860.76 227
14861.92 241
14863.07 270
14864.22 256
14865.37 290
14866.52 268
14867.68 261
14868.83 249
14869.98 240
14871.13 243
14872.29 264
14873.44 280
14874.59 232
14875.74 265
14876.90 254
14878.05 259
14879.20 269
14880.36 288
14881.51 236
14882.66 251
14883.81 259
14884.97 270
14886.12 251
14887.27 267
14888.43 270
14889.58 268
14890.73 270
14891.89 254
14893.04 246
14894.19 208
14895.35 271
14896.50 244
14897.65 296
14898.81 256
14899.96 275
14901.11 256
14902.27 280
14903.42 259
14904.57 257
14905.73 253
14906.88 260
14908.04 254
14909.19 248
14910.34 270
14911.50 234
14912.65 286
14913.81 271
14914.96 263
14916.11 259
14917.27 273
14918.42 276
14919.58 276
14920.73 254
14921.88 269
14923.04 252
14924.19 273
14925.35 279
14926.50 247
14927.66 272
14928.81 286
14929.97 266
14931.12 271
14932.28 241
14933.43 254
14934.59 273
14935.74 282
14936.90 290
14938.05 297
14939.21 288
14940.36 281
14941.52 279
14942.67 288
14943.83 285
14944.98 279
14946.14 265
14947.29 280
14948.45 275
14949.60 299
14950.76 259
14951.91 278
14953.07 265
14954.23 265
14955.38 222
14956.54 291
14957.69 282
14958.85 296
14960.00 270
14961.16 251
14962.32 248
14963.47 272
14964.63 296
14965.78 291
14966.94 263
14968.10 239
14969.25 250
14970.41 238
14971.57 245
14972.72 271
14973.88 283
14975.04 258
14976.19 245
14977.35 234
14978.50 223
14979.66 249
14980.82 240
14981.97 250
14983.13 251
14984.29 248
14985.45 235
14986.60 252
14987.76 254
14988.92 258
14990.07 243
14991.23 283
14992.39 269
14993.54 265
14994.70 254
14995.86 245
14997.02 200
14998.17 252
14999.33 257
15000.49 227
15001.65 236
15002.80 223
15003.96 223
15005.12 223
15006.28 227
15007.43 224
15008.59 235
15009.75 266
15010.91 225
15012.07 228
15013.22 239
15014.38 229
15015.54 247
15016.70 244
15017.86 236
15019.01 219
15020.17 215
15021.33 255
15022.49 253
15023.65 234
15024.81 216
15025.96 232
15027.12 227
15028.28 249
15029.44 228
15030.60 242
15031.76 223
15032.92 247
15034.07 233
15035.23 206
15036.39 220
15037.55 212
15038.71 212
15039.87 204
15041.03 221
15042.19 219
15043.35 221
15044.50 213
15045.66 203
15046.82 181
15047.98 217
15049.14 195
15050.30 213
15051.46 198
15052.62 212
15053.78 223
15054.94 212
15056.10 211
15057.26 266
15058.42 237
15059.58 221
15060.74 211
15061.90 200
15063.06 199
15064.22 192
15065.38 208
15066.54 160
15067.70 190
15068.86 208
15070.02 215
15071.18 228
15072.34 191
15073.50 220
15074.66 211
15075.82 204
15076.98 184
15078.14 207
15079.30 191
15080.46 205
15081.62 219
15082.78 222
15083.94 207
15085.10 197
15086.26 194
15087.42 197
15088.59 205
15089.75 213
15090.91 208
15092.07 202
15093.23 202
15094.39 214
15095.55 198
15096.71 208
15097.87 221
15099.04 212
15100.20 219
15101.36 201
15102.52 209
15103.68 220
15104.84 163
15106.00 196
15107.17 214
15108.33 223
15109.49 218
15110.65 203
15111.81 228
15112.97 229
15114.14 221
15115.30 208
15116.46 200
15117.62 205
15118.78 201
15119.95 221
15121.11 209
15122.27 197
15123.43 195
15124.59 188
15125.76 203
15126.92 193
15128.08 208
15129.24 238
15130.41 230
15131.57 177
15132.73 189
15133.89 221
15135.06 222
15136.22 211
15137.38 205
15138.54 208
15139.71 216
15140.87 223
15142.03 231
15143.20 188
15144.36 197
15145.52 200
15146.69 230
15147.85 225
15149.01 212
15150.17 222
15151.34 220
15152.50 216
15153.66 211
15154.83 208
15155.99 228
15157.16 258
15158.32 206
15159.48 217
15160.65 212
15161.81 202
15162.97 225
15164.14 194
15165.30 212
15166.46 200
15167.63 202
15168.79 221
15169.96 225
15171.12 193
15172.28 204
15173.45 197
15174.61 211
15175.78 217
15176.94 192
15178.11 219
15179.27 218
15180.43 205
15181.60 215
15182.76 210
15183.93 228
15185.09 225
15186.26 201
15187.42 220
15188.59 209
15189.75 228
15190.92 232
15192.08 218
15193.25 225
15194.41 236
15195.58 234
15196.74 213
15197.91 238
15199.07 229
15200.24 229
15201.40 241
15202.57 225
15203.73 212
15204.90 225
15206.06 229
15207.23 265
15208.39 224
15209.56 211
15210.72 229
15211.89 263
15213.06 237
15214.22 244
15215.39 242
15216.55 232
15217.72 248
15218.88 233
15220.05 229
15221.22 231
15222.38 284
15223.55 263
15224.71 245
15225.88 242
15227.05 241
15228.21 265
15229.38 250
15230.55 264
15231.71 264
15232.88 287
15234.05 258
15235.21 287
15236.38 294
15237.54 271
15238.71 293
15239.88 284
15241.04 262
15242.21 262
15243.38 253
15244.55 254
15245.71 241
15246.88 254
15248.05 256
15249.21 249
15250.38 221
15251.55 280
15252.71 215
15253.88 245
15255.05 229
15256.22 235
15257.38 233
15258.55 215
15259.72 209
15260.89 225
15262.05 221
15263.22 230
15264.39 211
15265.56 207
15266.72 246
15267.89 211
15269.06 213
15270.23 196
15271.40 225
15272.56 210
15273.73 224
15274.90 233
15276.07 223
15277.24 243
15278.40 235
15279.57 223
15280.74 219
15281.91 227
15283.08 228
15284.25 231
15285.41 218
15286.58 227
15287.75 229
15288.92 243
15290.09 215
15291.26 212
15292.43 232
15293.59 231
15294.76 203
15295.93 214
15297.10 180
15298.27 200
15299.44 197
15300.61 219
15301.78 202
15302.95 215
15304.12 213
15305.28 222
15306.45 195
15307.62 185
15308.79 193
15309.96 210
15311.13 227
15312.30 235
15313.47 257
15314.64 197
15315.81 223
15316.98 236
15318.15 216
15319.32 219
15320.49 225
15321.66 237
15322.83 226
15324.00 216
15325.17 200
15326.34 215
15327.51 183
15328.68 215
15329.85 175
15331.02 221
15332.19 213
15333.36 240
15334.53 233
15335.70 225
15336.87 232
15338.04 202
15339.21 228
15340.38 220
15341.55 235
15342.72 212
15343.89 220
15345.06 236
15346.23 225
15347.41 221
15348.58 235
15349.75 236
15350.92 243
15352.09 244
15353.26 236
15354.43 214
15355.60 198
15356.77 231
15357.94 205
15359.12 203
15360.29 223
15361.46 275
15362.63 217
15363.80 189
15364.97 200
15366.14 236
15367.32 227
15368.49 229
15369.66 176
15370.83 200
15372.00 206
15373.17 208
15374.35 201
15375.52 219
15376.69 214
15377.86 200
15379.03 203
15380.21 213
15381.38 194
15382.55 202
15383.72 222
15384.90 227
15386.07 203
15387.24 203
15388.41 251
15389.58 239
15390.76 231
15391.93 213
15393.10 231
15394.27 250
15395.45 232
15396.62 250
15397.79 233
15398.97 257
15400.14 220
15401.31 266
15402.48 205
15403.66 206
15404.83 235
15406.00 240
15407.18 191
15408.35 215
15409.52 220
15410.70 203
15411.87 215
15413.04 182
15414.22 205
15415.39 209
15416.56 204
15417.74 211
15418.91 182
15420.08 212
15421.26 188
15422.43 188
15423.60 198
15424.78 193
15425.95 188
15427.13 209
15428.30 183
15429.47 214
15430.65 179
15431.82 244
15433.00 238
15434.17 205
15435.34 198
15436.52 240
15437.69 210
15438.87 195
15440.04 169
15441.22 194
15442.39 184
15443.56 189
15444.74 196
15445.91 204
15447.09 211
15448.26 192
15449.44 227
15450.61 219
15451.79 214
15452.96 208
15454.14 201
15455.31 229
15456.49 209
15457.66 193
15458.84 210
15460.01 197
15461.19 178
15462.36 210
15463.54 191
15464.71 179
15465.89 187
15467.06 227
15468.24 217
15469.42 221
15470.59 192
15471.77 216
15472.94 191
15474.12 181
15475.29 188
15476.47 232
15477.64 204
15478.82 210
15480.00 190
15481.17 209
15482.35 193
15483.52 190
15484.70 224
15485.88 205
15487.05 197
15488.23 197
15489.41 207
15490.58 183
15491.76 208
15492.93 205
15494.11 192
15495.29 204
15496.46 189
15497.64 186
15498.82 191
15499.99 220
15501.17 224
15502.35 191
15503.52 185
15504.70 195
15505.88 197
15507.05 223
15508.23 185
15509.41 217
15510.59 220
15511.76 231
15512.94 199
15514.12 194
15515.29 195
15516.47 221
15517.65 206
15518.83 173
15520.00 219
15521.18 233
15522.36 223
15523.54 216
15524.71 209
15525.89 180
15527.07 196
15528.25 176
15529.42 204
15530.60 178
15531.78 187
15532.96 200
15534.14 205
15535.31 201
15536.49 201
15537.67 192
15538.85 191
15540.03 198
15541.20 202
15542.38 236
15543.56 217
15544.74 208
15545.92 199
15547.10 213
15548.27 189
15549.45 185
15550.63 170
15551.81 225
15552.99 203
15554.17 228
15555.35 199
15556.53 186
15557.70 196
15558.88 201
15560.06 211
15561.24 189
15562.42 186
15563.60 206
15564.78 210
15565.96 205
15567.14 223
15568.32 225
15569.50 229
15570.67 205
15571.85 176
15573.03 200
15574.21 218
15575.39 221
15576.57 208
15577.75 252
15578.93 234
15580.11 237
15581.29 203
15582.47 215
15583.65 204
15584.83 228
15586.01 222
15587.19 227
15588.37 219
15589.55 219
15590.73 257
15591.91 249
15593.09 206
15594.27 198
15595.45 240
15596.63 246
15597.81 261
15598.99 246
15600.17 236
15601.35 224
15602.53 221
15603.71 227
15604.90 236
15606.08 247
15607.26 235
15608.44 248
15609.62 255
15610.80 236
15611.98 223
15613.16 250
15614.34 232
15615.52 239
15616.70 216
15617.89 275
15619.07 241
15620.25 290
15621.43 257
15622.61 264
15623.79 215
15624.97 240
15626.15 261
15627.34 256
15628.52 239
15629.70 274
15630.88 255
15632.06 237
15633.24 253
15634.43 253
15635.61 265
15636.79 257
15637.97 245
15639.15 282
15640.34 279
15641.52 239
15642.70 280
15643.88 284
15645.06 240
15646.25 255
15647.43 245
15648.61 260
15649.79 261
15650.98 282
15652.16 301
15653.34 290
15654.52 285
15655.71 302
15656.89 282
15658.07 303
15659.25 288
15660.44 285
15661.62 263
15662.80 268
15663.98 272
15665.17 283
15666.35 300
15667.53 287
15668.72 261
15669.90 308
15671.08 316
15672.27 304
15673.45 301
15674.63 289
15675.82 305
15677.00 303
15678.18 350
15679.37 274
15680.55 255
15681.73 255
15682.92 263
15684.10 254
15685.28 238
15686.47 261
15687.65 247
15688.84 275
15690.02 233
15691.20 233
15692.39 232
15693.57 294
15694.76 261
15695.94 274
15697.12 263
15698.31 279
15699.49 278
15700.68 233
15701.86 265
15703.05 255
15704.23 262
15705.41 251
15706.60 277
15707.78 246
15708.97 285
15710.15 225
15711.34 249
15712.52 248
15713.71 252
15714.89 301
15716.08 309
15717.26 275
15718.45 295
15719.63 284
15720.82 272
15722.00 309
15723.19 289
15724.37 299
15725.56 264
15726.74 280
15727.93 257
15729.11 269
15730.30 284
15731.48 275
15732.67 264
15733.85 331
15735.04 263
15736.23 271
15737.41 281
15738.60 291
15739.78 304
15740.97 290
15742.15 301
15743.34 280
15744.53 302
15745.71 305
15746.90 345
15748.08 279
15749.27 315
15750.46 303
15751.64 317
15752.83 319
15754.02 310
15755.20 276
15756.39 324
15757.57 344
15758.76 300
15759.95 338
15761.13 291
15762.32 327
15763.51 342
15764.69 339
15765.88 298
15767.07 312
15768.25 284
15769.44 297
15770.63 306
15771.82 325
15773.00 281
15774.19 279
15775.38 298
15776.56 300
15777.75 319
15778.94 275
15780.13 298
15781.31 268
15782.50 288
15783.69 283
15784.88 282
15786.06 273
15787.25 284
15788.44 249
15789.63 281
15790.81 275
15792.00 290
15793.19 287
15794.38 289
15795.56 322
15796.75 258
15797.94 256
15799.13 263
15800.32 277
15801.50 265
15802.69 250
15803.88 257
15805.07 284
15806.26 258
15807.45 235
15808.63 240
15809.82 267
15811.01 287
15812.20 250
15813.39 280
15814.58 229
15815.77 253
15816.95 242
15818.14 252
15819.33 241
15820.52 257
15821.71 230
15822.90 248
15824.09 248
15825.28 248
15826.46 227
15827.65 276
15828.84 256
15830.03 261
15831.22 251
15832.41 218
15833.60 250
15834.79 249
15835.98 258
15837.17 243
15838.36 257
15839.55 239
15840.74 280
15841.93 265
15843.12 218
15844.31 226
15845.50 229
15846.69 243
15847.88 257
15849.07 255
15850.26 234
15851.45 228
15852.64 225
15853.83 263
15855.02 241
15856.21 250
15857.40 242
15858.59 267
15859.78 248
15860.97 249
15862.16 222
15863.35 275
15864.54 257
15865.73 271
15866.92 256
15868.11 242
15869.30 268
15870.49 238
15871.68 249
15872.87 240
15874.06 291
15875.25 258
15876.45 252
15877.64 209
15878.83 219
15880.02 250
15881.21 280
15882.40 236
15883.59 237
15884.78 262
15885.97 252
15887.17 233
15888.36 245
15889.55 287
15890.74 278
15891.93 265
15893.12 247
15894.31 275
15895.51 243
15896.70 237
15897.89 283
15899.08 270
15900.27 266
15901.46 288
15902.66 286
15903.85 268
15905.04 277
15906.23 249
15907.43 273
15908.62 272
15909.81 280
15911.00 282
15912.19 296
15913.39 247
15914.58 249
15915.77 261
15916.96 268
15918.16 253
15919.35 278
15920.54 315
15921.73 280
15922.93 270
15924.12 269
15925.31 287
15926.50 271
15927.70 288
15928.89 277
15930.08 277
15931.28 253
15932.47 307
15933.66 281
15934.86 308
15936.05 261
15937.24 299
15938.44 303
15939.63 273
15940.82 280
15942.02 273
15943.21 289
15944.40 282
15945.60 254
15946.79 252
15947.98 260
15949.18 250
15950.37 267
15951.56 251
15952.76 259
15953.95 240
15955.15 253
15956.34 265
15957.53 239
15958.73 250
15959.92 229
15961.12 254
15962.31 248
15963.50 240
15964.70 223
15965.89 248
15967.09 225
15968.28 236
15969.48 239
15970.67 235
15971.86 226
15973.06 224
15974.25 224
15975.45 228
15976.64 221
15977.84 226
15979.03 236
15980.23 213
15981.42 214
15982.62 200
15983.81 231
15985.01 206
15986.20 200
15987.40 237
15988.59 238
15989.79 207
15990.98 184
15992.18 221
15993.37 242
15994.57 236
15995.76 193
15996.96 173
15998.16 185
15999.35 233
16000.55 212
16001.74 259
16002.94 191
16004.13 209
16005.33 200
16006.53 264
16007.72 197
16008.92 213
16010.11 210
16011.31 216
16012.51 229
16013.70 212
16014.90 197
16016.09 212
16017.29 206
16018.49 201
16019.68 216
16020.88 196
16022.07 226
16023.27 191
16024.47 217
16025.66 198
16026.86 201
16028.06 201
16029.25 199
16030.45 222
16031.65 197
16032.84 207
16034.04 226
16035.24 224
16036.44 180
16037.63 196
16038.83 209
16040.03 209
16041.22 200
16042.42 212
16043.62 185
16044.82 226
16046.01 231
16047.21 195
16048.41 187
16049.60 197
16050.80 220
16052.00 198
16053.20 212
16054.39 208
16055.59 200
16056.79 193
16057.99 233
16059.19 204
16060.38 223
16061.58 186
16062.78 188
16063.98 206
16065.18 182
16066.37 181
16067.57 221
16068.77 188
16069.97 199
16071.17 199
16072.36 153
16073.56 172
16074.76 185
16075.96 180
16077.16 205
16078.36 203
16079.56 215
16080.75 200
16081.95 199
16083.15 201
16084.35 193
16085.55 193
16086.75 185
16087.95 177
16089.15 179
16090.34 178
16091.54 184
16092.74 165
16093.94 187
16095.14 192
16096.34 210
16097.54 181
16098.74 159
16099.94 195
16101.14 189
16102.34 188
16103.54 159
16104.74 164
16105.93 187
16107.13 195
16108.33 173
16109.53 177
16110.73 177
16111.93 206
16113.13 190
16114.33 166
16115.53 168
16116.73 188
16117.93 200
16119.13 185
16120.33 174
16121.53 162
16122.73 145
16123.93 170
16125.13 162
16126.33 172
16127.53 154
16128.73 182
16129.94 182
16131.14 171
16132.34 169
16133.54 187
16134.74 186
16135.94 176
16137.14 148
16138.34 142
16139.54 194
16140.74 183
16141.94 199
16143.14 179
16144.34 186
16145.55 216
16146.75 168
16147.95 188
16149.15 193
16150.35 172
16151.55 166
16152.75 187
16153.95 190
16155.15 183
16156.36 186
16157.56 219
16158.76 196
16159.96 177
16161.16 181
16162.36 204
16163.57 197
16164.77 191
16165.97 167
16167.17 185
16168.37 160
16169.58 151
16170.78 165
16171.98 208
16173.18 205
16174.38 178
16175.59 193
16176.79 173
16177.99 201
16179.19 200
16180.39 206
16181.60 158
16182.80 196
16184.00 206
16185.20 191
16186.41 173
16187.61 203
16188.81 210
16190.01 192
16191.22 175
16192.42 167
16193.62 202
16194.83 194
16196.03 185
16197.23 171
16198.43 162
16199.64 203
16200.84 182
16202.04 187
16203.25 176
16204.45 180
16205.65 185
16206.86 181
16208.06 211
16209.26 170
16210.47 149
16211.67 204
16212.87 188
16214.08 168
16215.28 173
16216.49 172
16217.69 179
16218.89 213
16220.10 176
16221.30 175
16222.50 186
16223.71 183
16224.91 194
16226.12 188
16227.32 156
16228.52 168
16229.73 176
16230.93 198
16232.14 212
16233.34 187
16234.55 178
16235.75 200
16236.95 226
16238.16 198
16239.36 178
16240.57 191
16241.77 205
16242.98 172
16244.18 187
16245.39 201
16246.59 207
16247.80 189
16249.00 203
16250.21 205
16251.41 182
16252.62 207
16253.82 236
16255.03 225
16256.23 183
16257.44 182
16258.64 212
16259.85 207
16261.05 195
16262.26 195
16263.46 182
16264.67 191
16265.87 210
16267.08 205
16268.29 187
16269.49 195
16270.70 200
16271.90 219
16273.11 201
16274.31 206
16275.52 227
16276.73 201
16277.93 206
16279.14 212
16280.34 230
16281.55 179
16282.76 195
16283.96 195
16285.17 203
16286.38 205
16287.58 218
16288.79 225
16289.99 158
16291.20 221
16292.41 193
16293.61 233
16294.82 238
16296.03 226
16297.23 194
16298.44 217
16299.65 230
16300.85 213
16302.06 210
16303.27 226
16304.47 227
16305.68 234
16306.89 209
16308.10 226
16309.30 246
16310.51 231
16311.72 228
16312.92 203
16314.13 229
16315.34 246
16316.55 230
16317.75 194
16318.96 228
16320.17 192
16321.38 239
16322.58 221
16323.79 202
16325.00 186
16326.21 191
16327.42 220
16328.62 191
16329.83 190
16331.04 178
16332.25 226
16333.46 209
16334.66 200
16335.87 205
16337.08 197
16338.29 190
16339.50 202
16340.70 179
16341.91 203
16343.12 211
16344.33 196
16345.54 195
16346.75 180
16347.96 195
16349.16 161
16350.37 185
16351.58 184
16352.79 178
16354.00 182
16355.21 183
16356.42 182
16357.63 177
16358.83 178
16360.04 202
16361.25 180
16362.46 181
16363.67 184
16364.88 166
16366.09 210
16367.30 179
16368.51 187
16369.72 151
16370.93 183
16372.14 180
16373.35 185
16374.56 185
16375.76 170
16376.97 183
16378.18 197
16379.39 224
16380.60 195
16381.81 188
16383.02 184
16384.23 179
16385.44 176
16386.65 180
16387.86 180
16389.07 172
16390.28 162
16391.49 176
16392.70 165
16393.91 161
16395.12 161
16396.33 201
16397.55 182
16398.76 160
16399.97 172
16401.18 193
16402.39 158
16403.60 181
16404.81 162
16406.02 181
16407.23 185
16408.44 183
16409.65 201
16410.86 172
16412.07 171
16413.28 170
16414.50 149
16415.71 148
16416.92 180
16418.13 161
16419.34 153
16420.55 152
16421.76 157
16422.97 167
16424.19 170
16425.40 194
16426.61 148
16427.82 160
16429.03 174
16430.24 175
16431.46 150
16432.67 154
16433.88 150
16435.09 178
16436.30 183
16437.51 188
16438.73 203
16439.94 199
16441.15 207
16442.36 170
16443.57 193
16444.79 176
16446.00 183
16447.21 172
16448.42 183
16449.64 177
16450.85 215
16452.06 167
16453.27 177
16454.49 177
16455.70 184
16456.91 167
16458.12 158
16459.34 158
16460.55 175
16461.76 171
16462.97 168
16464.19 156
16465.40 158
16466.61 155
16467.83 160
16469.04 196
16470.25 170
16471.47 151
16472.68 160
16473.89 168
16475.11 179
16476.32 177
16477.53 160
16478.75 160
16479.96 184
16481.17 173
16482.39 198
16483.60 178
16484.81 182
16486.03 166
16487.24 142
16488.45 148
16489.67 186
16490.88 158
16492.10 165
16493.31 158
16494.52 161
16495.74 149
16496.95 171
16498.17 172
16499.38 148
16500.59 154
16501.81 162
16503.02 165
16504.24 147
16505.45 171
16506.67 137
16507.88 148
16509.10 166
16510.31 189
16511.52 147
16512.74 172
16513.95 179
16515.17 174
16516.38 174
16517.60 145
16518.81 162
16520.03 158
16521.24 182
16522.46 167
16523.67 178
16524.89 174
16526.10 185
16527.32 159
16528.53 178
16529.75 151
16530.96 154
16532.18 178
16533.40 165
16534.61 180
16535.83 174
16537.04 173
16538.26 179
16539.47 198
16540.69 163
16541.91 184
16543.12 175
16544.34 174
16545.55 143
16546.77 167
16547.98 161
16549.20 187
16550.42 172
16551.63 159
16552.85 168
16554.07 162
16555.28 154
16556.50 154
16557.71 162
16558.93 155
16560.15 207
16561.36 178
16562.58 203
16563.80 160
16565.01 188
16566.23 151
16567.45 171
16568.66 182
16569.88 188
16571.10 184
16572.31 192
16573.53 192
16574.75 194
16575.96 200
16577.18 170
16578.40 187
16579.62 176
16580.83 212
16582.05 182
16583.27 204
16584.48 174
16585.70 188
16586.92 193
16588.14 227
16589.35 182
16590.57 194
16591.79 201
16593.01 199
16594.23 202
16595.44 155
16596.66 178
16597.88 164
16599.10 213
16600.31 198
16601.53 182
16602.75 162
16603.97 167
16605.19 192
16606.40 184
16607.62 171
16608.84 142
16610.06 144
16611.28 177
16612.50 176
16613.71 134
16614.93 189
16616.15 159
16617.37 178
16618.59 165
16619.81 171
16621.03 164
16622.24 194
16623.46 221
16624.68 165
16625.90 173
16627.12 193
16628.34 186
16629.56 162
16630.78 180
16632.00 159
16633.21 168
16634.43 164
16635.65 169
16636.87 158
16638.09 190
16639.31 152
16640.53 172
16641.75 174
16642.97 175
16644.19 159
16645.41 164
16646.63 146
16647.85 195
16649.07 179
16650.29 135
16651.51 168
16652.73 162
16653.95 149
16655.17 159
16656.39 169
16657.61 151
16658.83 164
16660.05 149
16661.27 172
16662.49 171
16663.71 166
16664.93 156
16666.15 158
16667.37 148
16668.59 163
16669.81 149
16671.03 150
16672.25 172
16673.47 158
16674.69 193
16675.91 163
16677.13 152
16678.35 145
16679.57 164
16680.80 162
16682.02 164
16683.24 160
16684.46 168
16685.68 159
16686.90 181
16688.12 184
16689.34 152
16690.56 154
16691.79 151
16693.01 183
16694.23 163
16695.45 166
16696.67 164
16697.89 171
16699.11 141
16700.34 152
16701.56 139
16702.78 163
16704.00 169
16705.22 157
16706.44 172
16707.67 157
16708.89 137
16710.11 163
16711.33 169
16712.55 149
16713.78 187
16715.00 165
16716.22 215
16717.44 176
16718.67 181
16719.89 176
16721.11 174
16722.33 186
16723.55 149
16724.78 164
16726.00 163
16727.22 169
16728.45 147
16729.67 188
16730.89 166
16732.11 175
16733.34 179
16734.56 176
16735.78 168
16737.00 180
16738.23 183
16739.45 188
16740.67 140
16741.90 145
16743.12 169
16744.34 153
16745.57 145
16746.79 174
16748.01 184
16749.24 156
16750.46 184
16751.68 174
16752.91 178
16754.13 145
16755.35 172
16756.58 160
16757.80 180
16759.03 135
16760.25 175
16761.47 177
16762.70 153
16763.92 162
16765.14 147
16766.37 171
16767.59 159
16768.82 166
16770.04 175
16771.27 164
16772.49 147
16773.71 150
16774.94 169
16776.16 149
16777.39 141
16778.61 146
16779.84 154
16781.06 136
16782.29 164
16783.51 169
16784.73 186
16785.96 162
16787.18 171
16788.41 143
16789.63 155
16790.86 158
16792.08 167
16793.31 152
16794.53 166
16795.76 154
16796.98 160
16798.21 171
16799.43 180
16800.66 149
16801.89 133
16803.11 143
16804.34 162
16805.56 169
16806.79 164
16808.01 178
16809.24 165
16810.46 165
16811.69 176
16812.91 150
16814.14 154
16815.37 177
16816.59 167
16817.82 147
16819.04 150
16820.27 183
16821.50 192
16822.72 168
16823.95 160
16825.17 154
16826.40 160
16827.63 135
16828.85 154
16830.08 152
16831.31 179
16832.53 179
16833.76 162
16834.99 184
16836.21 189
16837.44 150
16838.67 177
16839.89 153
16841.12 164
16842.35 160
16843.57 177
16844.80 187
16846.03 150
16847.25 184
16848.48 189
16849.71 170
16850.93 162
16852.16 181
16853.39 159
16854.62 159
16855.84 188
16857.07 201
16858.30 180
16859.53 152
16860.75 165
16861.98 194
16863.21 218
16864.44 193
16865.66 215
16866.89 184
16868.12 185
16869.35 194
16870.57 210
16871.80 184
16873.03 164
16874.26 178
16875.49 200
16876.71 202
16877.94 201
16879.17 199
16880.40 212
16881.63 223
16882.86 206
16884.08 221
16885.31 262
16886.54 289
16887.77 271
16889.00 259
16890.23 211
16891.45 214
16892.68 226
16893.91 221
16895.14 196
16896.37 215
16897.60 237
16898.83 244
16900.06 223
16901.29 180
16902.51 209
16903.74 195
16904.97 220
16906.20 175
16907.43 184
16908.66 195
16909.89 196
16911.12 206
16912.35 222
16913.58 179
16914.81 185
16916.04 216
16917.27 188
16918.50 210
16919.73 163
16920.95 156
16922.18 182
16923.41 159
16924.64 168
16925.87 174
16927.10 186
16928.33 190
16929.56 196
16930.79 190
16932.02 195
16933.25 180
16934.48 190
16935.71 189
16936.94 185
16938.18 156
16939.41 185
16940.64 185
16941.87 160
16943.10 168
16944.33 185
16945.56 164
16946.79 164
16948.02 156
16949.25 169
16950.48 158
16951.71 190
16952.94 188
16954.17 184
16955.40 166
16956.64 143
16957.87 150
16959.10 153
16960.33 141
16961.56 177
16962.79 194
16964.02 174
16965.25 177
16966.48 185
16967.72 174
16968.95 174
16970.18 159
16971.41 137
16972.64 134
16973.87 178
16975.11 179
16976.34 187
16977.57 175
16978.80 169
16980.03 175
16981.26 163
16982.50 161
16983.73 154
16984.96 165
16986.19 170
16987.42 161
16988.66 164
16989.89 150
16991.12 178
16992.35 164
16993.59 174
16994.82 146
16996.05 174
16997.28 152
16998.52 161
16999.75 147
17000.98 166
17002.21 174
17003.45 166
17004.68 181
17005.91 169
17007.14 191
17008.38 152
17009.61 146
17010.84 146
17012.08 157
17013.31 159
17014.54 155
17015.78 140
17017.01 150
17018.24 158
17019.47 169
17020.71 177
17021.94 167
17023.17 161
17024.41 180
17025.64 146
17026.88 167
17028.11 161
17029.34 152
17030.58 151
17031.81 156
17033.04 183
17034.28 164
17035.51 150
17036.75 145
17037.98 152
17039.21 161
17040.45 141
17041.68 160
17042.92 172
17044.15 154
17045.38 156
17046.62 150
17047.85 151
17049.09 137
17050.32 119
17051.56 112
17052.79 126
17054.02 130
17055.26 144
17056.49 162
17057.73 149
17058.96 151
17060.20 133
17061.43 145
17062.67 163
17063.90 145
17065.14 106
17066.37 151
17067.61 156
17068.84 119
17070.08 107
17071.31 144
17072.55 135
17073.78 134
17075.02 154
17076.25 161
17077.49 166
17078.72 134
17079.96 145
17081.20 144
17082.43 126
17083.67 137
17084.90 140
17086.14 164
17087.37 145
17088.61 157
17089.85 163
17091.08 171
17092.32 164
17093.55 143
17094.79 157
17096.03 173
17097.26 162
17098.50 160
17099.73 168
17100.97 128
17102.21 142
17103.44 140
17104.68 157
17105.92 133
17107.15 133
17108.39 153
17109.63 175
17110.86 122
17112.10 116
17113.34 143
17114.57 161
17115.81 148
17117.05 155
17118.28 131
17119.52 145
17120.76 146
17121.99 153
17123.23 143
17124.47 135
17125.70 147
17126.94 137
17128.18 145
17129.42 168
17130.65 163
17131.89 148
17133.13 161
17134.37 166
17135.60 149
17136.84 140
17138.08 123
17139.32 169
17140.55 146
17141.79 136
17143.03 137
17144.27 145
17145.50 126
17146.74 141
17147.98 146
17149.22 134
17150.46 143
17151.69 158
17152.93 137
17154.17 149
17155.41 148
17156.65 145
17157.89 125
17159.12 166
17160.36 164
17161.60 165
17162.84 143
17164.08 127
17165.32 156
17166.56 132
17167.79 140
17169.03 143
17170.27 138
17171.51 152
17172.75 144
17173.99 134
17175.23 135
17176.47 155
17177.70 169
17178.94 137
17180.18 151
17181.42 129
17182.66 157
17183.90 138
17185.14 131
17186.38 151
17187.62 132
17188.86 148
17190.10 129
17191.34 154
17192.58 130
17193.82 128
17195.06 139
17196.30 143
17197.54 146
17198.78 136
17200.01 167
17201.25 140
17202.49 143
17203.73 123
17204.97 143
17206.21 162
17207.45 130
17208.70 124
17209.94 154
17211.18 146
17212.42 164
17213.66 143
17214.90 156
17216.14 116
17217.38 131
17218.62 138
17219.86 135
17221.10 146
17222.34 145
17223.58 156
17224.82 127
17226.06 141
17227.30 140
17228.54 149
17229.78 136
17231.03 145
17232.27 130
17233.51 140
17234.75 150
17235.99 142
17237.23 135
17238.47 127
17239.71 134
17240.95 150
17242.20 134
17243.44 139
17244.68 145
17245.92 145
17247.16 142
17248.40 135
17249.65 132
17250.89 124
17252.13 131
17253.37 142
17254.61 135
17255.85 148
17257.10 132
17258.34 119
17259.58 128
17260.82 157
17262.06 150
17263.31 142
17264.55 132
17265.79 158
17267.03 140
17268.27 152
17269.52 136
17270.76 144
17272.00 114
17273.24 149
17274.49 150
17275.73 148
17276.97 126
17278.22 130
17279.46 160
17280.70 135
17281.94 145
17283.19 140
17284.43 134
17285.67 107
17286.91 136
17288.16 130
17289.40 133
17290.64 131
17291.89 134
17293.13 153
17294.37 122
17295.62 143
17296.86 140
17298.10 135
17299.35 129
17300.59 161
17301.83 149
17303.08 129
17304.32 130
17305.56 173
17306.81 133
17308.05 121
17309.30 117
17310.54 153
17311.78 129
17313.03 116
17314.27 132
17315.52 130
17316.76 143
17318.00 120
17319.25 127
17320.49 128
17321.74 132
17322.98 102
17324.23 101
17325.47 108
17326.71 121
17327.96 121
17329.20 132
17330.45 138
17331.69 117
17332.94 136
17334.18 141
17335.43 125
17336.67 128
17337.92 129
17339.16 116
17340.41 145
17341.65 141
17342.90 134
17344.14 156
17345.39 141
17346.63 115
17347.88 141
17349.12 104
17350.37 111
17351.61 132
17352.86 123
17354.10 128
17355.35 149
17356.59 140
17357.84 133
17359.08 149
17360.33 118
17361.58 128
17362.82 107
17364.07 127
17365.31 129
17366.56 138
17367.80 144
17369.05 115
17370.30 123
17371.54 128
17372.79 138
17374.03 142
17375.28 131
17376.53 136
17377.77 129
17379.02 147
17380.27 142
17381.51 131
17382.76 128
17384.01 129
17385.25 134
17386.50 137
17387.75 136
17388.99 131
17390.24 113
17391.49 125
17392.73 135
17393.98 121
17395.23 128
17396.47 142
17397.72 111
17398.97 151
17400.21 138
17401.46 142
17402.71 158
17403.96 145
17405.20 151
17406.45 115
17407.70 137
17408.94 148
17410.19 133
17411.44 142
17412.69 129
17413.93 135
17415.18 119
17416.43 134
17417.68 134
17418.93 137
17420.17 144
17421.42 122
17422.67 118
17423.92 132
17425.16 149
17426.41 141
17427.66 112
17428.91 110
17430.16 133
17431.41 133
17432.65 129
17433.90 127
17435.15 138
17436.40 147
17437.65 133
17438.90 130
17440.14 145
17441.39 152
17442.64 128
17443.89 132
17445.14 122
17446.39 147
17447.64 143
17448.88 135
17450.13 140
17451.38 133
17452.63 126
17453.88 121
17455.13 144
17456.38 143
17457.63 142
17458.88 139
17460.13 141
17461.38 129
17462.62 142
17463.87 156
17465.12 122
17466.37 129
17467.62 150
17468.87 120
17470.12 154
17471.37 146
17472.62 136
17473.87 171
17475.12 143
17476.37 138
17477.62 115
17478.87 150
17480.12 137
17481.37 134
17482.62 131
17483.87 124
17485.12 141
17486.37 140
17487.62 138
17488.87 148
17490.12 165
17491.37 126
17492.62 125
17493.87 142
17495.12 143
17496.37 134
17497.62 152
17498.87 150
17500.12 153
17501.38 132
17502.63 141
17503.88 160
17505.13 174
17506.38 151
17507.63 141
17508.88 169
17510.13 148
17511.38 140
17512.63 153
17513.89 151
17515.14 153
17516.39 173
17517.64 148
17518.89 147
17520.14 113
17521.39 136
17522.64 147
17523.90 136
17525.15 168
17526.40 142
17527.65 136
17528.90 139
17530.15 156
17531.41 149
17532.66 147
17533.91 148
17535.16 134
17536.41 163
17537.67 170
17538.92 160
17540.17 138
17541.42 135
17542.67 169
17543.93 164
17545.18 132
17546.43 154
17547.68 179
17548.94 159
17550.19 147
17551.44 163
17552.69 148
17553.95 154
17555.20 168
17556.45 159
17557.70 144
17558.96 159
17560.21 160
17561.46 172
17562.72 135
17563.97 136
17565.22 140
17566.47 153
17567.73 141
17568.98 134
17570.23 143
17571.49 151
17572.74 143
17573.99 154
17575.25 152
17576.50 144
17577.75 142
17579.01 160
17580.26 186
17581.51 136
17582.77 154
17584.02 142
17585.28 140
17586.53 142
17587.78 123
17589.04 153
17590.29 165
17591.54 146
17592.80 143
17594.05 147
17595.31 139
17596.56 162
17597.81 169
17599.07 191
17600.32 146
17601.58 155
17602.83 155
17604.09 172
17605.34 150
17606.60 141
17607.85 165
17609.10 167
17610.36 180
17611.61 135
17612.87 165
17614.12 164
17615.38 175
17616.63 158
17617.89 148
17619.14 118
17620.40 141
17621.65 125
17622.91 139
17624.16 133
17625.42 135
17626.67 168
17627.93 150
17629.18 117
17630.44 153
17631.69 156
17632.95 136
17634.21 153
17635.46 147
17636.72 143
17637.97 148
17639.23 144
17640.48 163
17641.74 167
17642.99 145
17644.25 169
17645.51 147
17646.76 151
17648.02 144
17649.27 152
17650.53 156
17651.79 132
17653.04 166
17654.30 133
17655.55 167
17656.81 174
17658.07 164
17659.32 150
17660.58 139
17661.84 155
17663.09 157
17664.35 142
17665.61 160
17666.86 142
17668.12 139
17669.38 148
17670.63 128
17671.89 148
17673.15 170
17674.40 147
17675.66 128
17676.92 141
17678.17 161
17679.43 138
17680.69 145
17681.95 152
17683.20 149
17684.46 134
17685.72 138
17686.98 153
17688.23 145
17689.49 126
17690.75 135
17692.01 140
17693.26 168
17694.52 127
17695.78 137
17697.04 151
17698.29 142
17699.55 134
17700.81 158
17702.07 133
17703.32 140
17704.58 138
17705.84 145
17707.10 128
17708.36 124
17709.62 144
17710.87 161
17712.13 134
17713.39 136
17714.65 144
17715.91 138
17717.17 135
17718.42 133
17719.68 149
17720.94 153
17722.20 147
17723.46 143
17724.72 148
17725.98 139
17727.23 123
17728.49 149
17729.75 140
17731.01 129
17732.27 97
17733.53 134
17734.79 120
17736.05 121
17737.31 123
17738.57 136
17739.82 125
17741.08 114
17742.34 151
17743.60 154
17744.86 128
17746.12 102
17747.38 149
17748.64 164
17749.90 149
17751.16 119
17752.42 158
17753.68 135
17754.94 151
17756.20 134
17757.46 140
17758.72 138
17759.98 144
17761.24 172
17762.50 146
17763.76 138
17765.02 127
17766.28 148
17767.54 125
17768.80 115
17770.06 110
17771.32 136
17772.58 134
17773.84 162
17775.10 144
17776.36 151
17777.62 128
17778.88 126
17780.14 118
17781.40 139
17782.67 124
17783.93 136
17785.19 138
17786.45 147
17787.71 131
17788.97 118
17790.23 131
17791.49 140
17792.75 156
17794.01 132
17795.28 125
17796.54 110
17797.80 138
17799.06 123
17800.32 130
17801.58 120
17802.84 121
17804.11 151
17805.37 110
17806.63 123
17807.89 138
17809.15 137
17810.41 131
17811.68 127
17812.94 132
17814.20 129
17815.46 119
17816.72 120
17817.99 132
17819.25 133
17820.51 130
17821.77 123
17823.03 130
17824.30 133
17825.56 107
17826.82 123
17828.08 117
17829.35 135
17830.61 147
17831.87 131
17833.13 138
17834.40 115
17835.66 109
17836.92 116
17838.18 146
17839.45 144
17840.71 117
17841.97 140
17843.24 133
17844.50 136
17845.76 122
17847.02 131
17848.29 126
17849.55 128
17850.81 123
17852.08 137
17853.34 140
17854.60 121
17855.87 135
17857.13 144
17858.39 124
17859.66 121
17860.92 122
17862.18 136
17863.45 133
17864.71 120
17865.98 120
17867.24 120
17868.50 124
17869.77 138
17871.03 114
17872.30 107
17873.56 121
17874.82 143
17876.09 159
17877.35 128
17878.62 115
17879.88 127
17881.14 134
17882.41 133
17883.67 126
17884.94 154
17886.20 131
17887.47 132
17888.73 120
17890.00 150
17891.26 146
17892.52 128
17893.79 142
17895.05 120
17896.32 136
17897.58 123
17898.85 114
17900.11 119
17901.38 91
17902.64 136
17903.91 125
17905.17 129
17906.44 117
17907.70 111
17908.97 129
17910.23 123
17911.50 127
17912.77 135
17914.03 125
17915.30 122
17916.56 113
17917.83 113
17919.09 135
17920.36 127
17921.62 110
17922.89 99
17924.16 126
17925.42 120
17926.69 134
17927.95 160
17929.22 150
17930.49 113
17931.75 122
17933.02 144
17934.28 145
17935.55 124
17936.82 124
17938.08 128
17939.35 108
17940.62 125
17941.88 133
17943.15 137
17944.42 129
17945.68 126
17946.95 160
17948.22 99
17949.48 123
17950.75 128
17952.02 127
17953.28 102
17954.55 108
17955.82 113
17957.08 128
17958.35 127
17959.62 122
17960.88 120
17962.15 98
17963.42 120
17964.69 132
17965.95 141
17967.22 101
17968.49 112
17969.76 130
17971.02 144
17972.29 117
17973.56 105
17974.83 133
17976.09 120
17977.36 112
17978.63 121
17979.90 123
17981.16 115
17982.43 115
17983.70 106
17984.97 123
17986.24 110
17987.50 124
17988.77 116
17990.04 118
17991.31 137
17992.58 133
17993.84 131
17995.11 118
17996.38 109
17997.65 118
17998.92 126
18000.19 124
18001.46 116
18002.72 119
18003.99 123
18005.26 123
18006.53 110
18007.80 111
18009.07 143
18010.34 117
18011.61 100
18012.87 100
18014.14 121
18015.41 134
18016.68 122
18017.95 140
18019.22 121
18020.49 124
18021.76 109
18023.03 134
18024.30 106
18025.57 122
18026.84 127
18028.11 133
18029.37 131
18030.64 118
18031.91 105
18033.18 119
18034.45 107
18035.72 127
18036.99 119
18038.26 129
18039.53 125
18040.80 121
18042.07 134
18043.34 104
18044.61 105
18045.88 124
18047.15 128
18048.42 129
18049.69 111
18050.96 129
18052.23 142
18053.50 105
18054.77 119
18056.05 106
18057.32 123
18058.59 132
18059.86 114
18061.13 125
18062.40 117
18063.67 115
18064.94 121
18066.21 149
18067.48 117
18068.75 107
18070.02 99
18071.29 117
18072.57 117
18073.84 137
18075.11 112
18076.38 145
18077.65 121
18078.92 127
18080.19 114
18081.46 112
18082.74 124
18084.01 161
18085.28 120
18086.55 139
18087.82 114
18089.09 146
18090.37 126
18091.64 116
18092.91 137
18094.18 142
18095.45 123
18096.72 92
18098.00 100
18099.27 139
18100.54 123
18101.81 117
18103.08 98
18104.36 130
18105.63 121
18106.90 136
18108.17 114
18109.45 129
18110.72 150
18111.99 115
18113.26 136
18114.54 115
18115.81 119
18117.08 138
18118.35 144
18119.63 141
18120.90 145
18122.17 131
18123.44 126
18124.72 133
18125.99 127
18127.26 133
18128.54 121
18129.81 113
18131.08 141
18132.36 122
18133.63 147
18134.90 122
18136.18 172
18137.45 135
18138.72 108
18140.00 111
18141.27 156
18142.54 150
18143.82 112
18145.09 129
18146.36 118
18147.64 134
18148.91 133
18150.19 129
18151.46 121
18152.73 120
18154.01 118
18155.28 141
18156.55 135
18157.83 129
18159.10 133
18160.38 102
18161.65 143
18162.93 106
18164.20 111
18165.47 97
18166.75 140
18168.02 120
18169.30 109
18170.57 124
18171.85 111
18173.12 131
18174.40 129
18175.67 109
18176.95 120
18178.22 113
18179.50 132
18180.77 135
18182.04 110
18183.32 104
18184.59 111
18185.87 124
18187.15 108
18188.42 116
18189.70 119
18190.97 108
18192.25 125
18193.52 120
18194.80 132
18196.07 145
18197.35 112
18198.62 125
18199.90 132
18201.17 113
18202.45 108
18203.73 100
18205.00 119
18206.28 109
18207.55 133
18208.83 102
18210.10 111
18211.38 104
18212.66 123
18213.93 117
18215.21 126
18216.48 130
18217.76 123
18219.04 113
18220.31 102
18221.59 120
18222.87 104
18224.14 144
18225.42 137
18226.70 130
18227.97 129
18229.25 119
18230.53 126
18231.80 109
18233.08 111
18234.36 132
18235.63 147
18236.91 126
18238.19 113
18239.46 121
18240.74 121
18242.02 142
18243.29 125
18244.57 104
18245.85 141
18247.13 131
18248.40 128
18249.68 109
18250.96 99
18252.24 105
18253.51 134
18254.79 113
18256.07 140
18257.35 154
18258.62 129
18259.90 130
18261.18 121
18262.46 118
18263.73 117
18265.01 139
18266.29 119
18267.57 138
18268.85 131
18270.12 146
18271.40 132
18272.68 122
18273.96 106
18275.24 116
18276.51 111
18277.79 115
18279.07 116
18280.35 130
18281.63 140
18282.91 115
18284.18 137
18285.46 114
18286.74 147
18288.02 110
18289.30 118
18290.58 121
18291.86 137
18293.14 138
18294.41 131
18295.69 151
18296.97 115
18298.25 95
18299.53 111
18300.81 108
18302.09 99
18303.37 126
18304.65 110
18305.93 121
18307.21 130
18308.49 116
18309.76 126
18311.04 117
18312.32 99
18313.60 113
18314.88 121
18316.16 116
18317.44 117
18318.72 120
18320.00 132
18321.28 110
18322.56 119
18323.84 128
18325.12 116
18326.40 116
18327.68 117
18328.96 114
18330.24 109
18331.52 111
18332.80 128
18334.08 158
18335.36 124
18336.64 122
18337.92 144
18339.20 120
18340.48 114
18341.76 111
18343.05 108
18344.33 123
18345.61 115
18346.89 135
18348.17 139
18349.45 141
18350.73 106
18352.01 111
18353.29 110
18354.57 119
18355.85 121
18357.13 122
18358.42 136
18359.70 96
18360.98 136
18362.26 116
18363.54 150
18364.82 111
18366.10 118
18367.38 109
18368.67 126
18369.95 122
18371.23 140
18372.51 123
18373.79 137
18375.07 122
18376.36 111
18377.64 141
18378.92 131
18380.20 117
18381.48 118
18382.77 134
18384.05 109
18385.33 113
18386.61 94
18387.89 109
18389.18 114
18390.46 104
18391.74 126
18393.02 131
18394.31 134
18395.59 119
18396.87 138
18398.15 125
18399.44 134
18400.72 112
18402.00 118
18403.28 120
18404.57 109
18405.85 92
18407.13 112
18408.41 119
18409.70 114
18410.98 112
18412.26 106
18413.55 126
18414.83 113
18416.11 111
18417.40 112
18418.68 108
18419.96 130
18421.25 113
18422.53 129
18423.81 108
18425.10 110
18426.38 139
18427.66 109
18428.95 116
18430.23 120
18431.51 128
18432.80 91
18434.08 127
18435.37 90
18436.65 119
18437.93 122
18439.22 98
18440.50 107
18441.79 112
18443.07 136
18444.35 118
18445.64 108
18446.92 103
18448.21 113
18449.49 120
18450.78 110
18452.06 107
18453.34 129
18454.63 147
18455.91 144
18457.20 109
18458.48 101
18459.77 140
18461.05 137
18462.34 119
18463.62 104
18464.91 136
18466.19 102
18467.48 139
18468.76 129
18470.05 127
18471.33 134
18472.62 131
18473.90 123
18475.19 124
18476.47 129
18477.76 105
18479.04 110
18480.33 130
18481.61 128
18482.90 103
18484.18 115
18485.47 123
18486.76 128
18488.04 107
18489.33 99
18490.61 98
18491.90 111
18493.18 106
18494.47 101
18495.76 111
18497.04 112
18498.33 113
18499.61 118
18500.90 140
18502.19 114
18503.47 136
18504.76 108
18506.05 137
18507.33 151
18508.62 130
18509.90 118
18511.19 125
18512.48 111
18513.76 112
18515.05 118
18516.34 82
18517.62 109
18518.91 124
18520.20 120
18521.48 127
18522.77 120
18524.06 111
18525.35 128
18526.63 123
18527.92 111
18529.21 103
18530.49 127
18531.78 131
18533.07 116
18534.36 116
18535.64 120
18536.93 116
18538.22 89
18539.50 109
18540.79 104
18542.08 113
18543.37 119
18544.66 125
18545.94 105
18547.23 100
18548.52 124
18549.81 108
18551.09 101
18552.38 128
18553.67 127
18554.96 138
18556.25 113
18557.53 117
18558.82 122
18560.11 117
18561.40 127
18562.69 120
18563.98 114
18565.26 106
18566.55 124
18567.84 116
18569.13 105
18570.42 117
18571.71 152
18572.99 144
18574.28 119
18575.57 118
18576.86 137
18578.15 124
18579.44 135
18580.73 135
18582.02 131
18583.31 165
18584.59 127
18585.88 126
18587.17 135
18588.46 134
18589.75 110
18591.04 151
18592.33 135
18593.62 122
18594.91 113
18596.20 133
18597.49 126
18598.78 123
18600.07 147
18601.36 143
18602.65 149
18603.94 147
18605.23 123
18606.52 149
18607.81 132
18609.09 143
18610.38 154
18611.67 144
18612.96 133
18614.25 139
18615.55 115
18616.84 133
18618.13 130
18619.42 153
18620.71 141
18622.00 146
18623.29 118
18624.58 137
18625.87 150
18627.16 137
18628.45 131
18629.74 127
18631.03 155
18632.32 141
18633.61 168
18634.90 124
18636.19 106
18637.48 118
18638.77 149
18640.07 161
18641.36 151
18642.65 139
18643.94 144
18645.23 135
18646.52 139
18647.81 110
18649.10 135
18650.40 114
18651.69 122
18652.98 123
18654.27 137
18655.56 114
18656.85 117
18658.14 153
18659.44 122
18660.73 125
18662.02 127
18663.31 136
18664.60 146
18665.89 127
18667.19 133
18668.48 158
18669.77 120
18671.06 148
18672.35 127
18673.65 126
18674.94 110
18676.23 125
18677.52 137
18678.82 122
18680.11 112
18681.40 123
18682.69 148
18683.99 149
18685.28 147
18686.57 119
18687.86 136
18689.16 117
18690.45 134
18691.74 105
18693.03 119
18694.33 116
18695.62 122
18696.91 115
18698.21 118
18699.50 132
18700.79 105
18702.09 149
18703.38 127
18704.67 132
18705.97 93
18707.26 110
18708.55 116
18709.85 104
18711.14 120
18712.43 104
18713.73 111
18715.02 120
18716.31 125
18717.61 117
18718.90 106
18720.19 111
18721.49 122
18722.78 123
18724.08 112
18725.37 112
18726.66 126
18727.96 120
18729.25 107
18730.55 113
18731.84 118
18733.13 124
18734.43 124
18735.72 130
18737.02 100
18738.31 125
18739.61 101
18740.90 131
18742.19 113
18743.49 107
18744.78 98
18746.08 128
18747.37 109
18748.67 112
18749.96 115
18751.26 91
18752.55 120
18753.85 124
18755.14 120
18756.44 101
18757.73 151
18759.03 90
18760.32 113
18761.62 114
18762.91 101
18764.21 122
18765.50 113
18766.80 94
18768.09 110
18769.39 119
18770.69 122
18771.98 114
18773.28 115
18774.57 130
18775.87 99
18777.16 109
18778.46 118
18779.76 123
18781.05 120
18782.35 122
18783.64 124
18784.94 106
18786.24 121
18787.53 113
18788.83 113
18790.12 108
18791.42 110
18792.72 116
18794.01 122
18795.31 109
18796.61 148
18797.90 112
18799.20 110
18800.49 123
18801.79 100
18803.09 119
18804.38 126
18805.68 126
18806.98 117
18808.28 106
18809.57 119
18810.87 115
18812.17 108
18813.46 109
18814.76 105
18816.06 134
18817.35 116
18818.65 102
18819.95 114
18821.25 123
18822.54 95
18823.84 143
18825.14 118
18826.44 107
18827.73 94
18829.03 103
18830.33 101
18831.63 109
18832.92 122
18834.22 132
18835.52 140
18836.82 126
18838.11 128
18839.41 121
18840.71 116
18842.01 92
18843.31 103
18844.60 112
18845.90 108
18847.20 113
18848.50 140
18849.80 111
18851.10 120
18852.39 119
18853.69 137
18854.99 105
18856.29 101
18857.59 103
18858.89 102
18860.18 121
18861.48 111
18862.78 112
18864.08 100
18865.38 115
18866.68 106
18867.98 114
18869.28 131
18870.58 100
18871.87 140
18873.17 156
18874.47 142
18875.77 106
18877.07 129
18878.37 124
18879.67 130
18880.97 100
18882.27 109
18883.57 120
18884.87 108
18886.17 94
18887.47 113
18888.77 132
18890.07 118
18891.36 125
18892.66 98
18893.96 90
18895.26 94
18896.56 106
18897.86 109
18899.16 105
18900.46 104
18901.76 115
18903.06 113
18904.36 115
18905.66 114
18906.96 106
18908.27 126
18909.57 114
18910.87 127
18912.17 111
18913.47 107
18914.77 107
18916.07 123
18917.37 116
18918.67 120
18919.97 125
18921.27 113
18922.57 107
18923.87 117
18925.17 105
18926.47 113
18927.77 140
18929.08 122
18930.38 120
18931.68 104
18932.98 128
18934.28 109
18935.58 133
18936.88 126
18938.18 108
18939.49 107
18940.79 110
18942.09 130
18943.39 110
18944.69 102
18945.99 84
18947.29 109
18948.60 124
18949.90 115
18951.20 118
18952.50 101
18953.80 111
18955.11 133
18956.41 110
18957.71 125
18959.01 93
18960.31 118
18961.62 118
18962.92 110
18964.22 98
18965.52 109
18966.82 122
18968.13 87
18969.43 131
18970.73 100
18972.03 113
18973.34 119
18974.64 120
18975.94 94
18977.24 94
18978.55 111
18979.85 131
18981.15 128
18982.46 78
18983.76 92
18985.06 120
18986.36 95
18987.67 83
18988.97 91
18990.27 89
18991.58 126
18992.88 111
18994.18 108
18995.49 98
18996.79 100
18998.09 118
18999.40 113
19000.70 95
19002.00 101
19003.31 99
19004.61 116
19005.91 109
19007.22 83
19008.52 98
19009.83 113
19011.13 109
19012.43 90
19013.74 106
19015.04 100
19016.34 112
19017.65 114
19018.95 95
19020.26 95
19021.56 102
19022.87 108
19024.17 112
19025.47 122
19026.78 117
19028.08 112
19029.39 107
19030.69 121
19032.00 103
19033.30 107
19034.61 92
19035.91 97
19037.22 103
19038.52 129
19039.82 111
19041.13 94
19042.43 101
19043.74 104
19045.04 129
19046.35 109
19047.65 122
19048.96 96
19050.26 126
19051.57 119
19052.88 137
19054.18 116
19055.49 107
19056.79 110
19058.10 97
19059.40 83
19060.71 125
19062.01 135
19063.32 122
19064.62 93
19065.93 122
19067.24 121
19068.54 101
19069.85 112
19071.15 110
19072.46 103
19073.77 100
19075.07 117
19076.38 111
19077.68 111
19078.99 97
19080.30 109
19081.60 117
19082.91 111
19084.22 95
19085.52 96
19086.83 94
19088.13 107
19089.44 89
19090.75 108
19092.05 113
19093.36 100
19094.67 107
19095.97 98
19097.28 118
19098.59 115
19099.90 109
19101.20 122
19102.51 116
19103.82 117
19105.12 124
19106.43 125
19107.74 104
19109.04 110
19110.35 123
19111.66 114
19112.97 112
19114.27 117
19115.58 97
19116.89 118
19118.20 107
19119.50 110
19120.81 124
19122.12 97
19123.43 111
19124.73 118
19126.04 122
19127.35 115
19128.66 114
19129.97 120
19131.27 112
19132.58 101
19133.89 117
19135.20 102
19136.51 109
19137.81 105
19139.12 111
19140.43 124
19141.74 105
19143.05 109
19144.36 101
19145.66 95
19146.97 101
19148.28 93
19149.59 108
19150.90 107
19152.21 84
19153.52 106
19154.83 105
19156.13 108
19157.44 108
19158.75 110
19160.06 107
19161.37 105
19162.68 122
19163.99 104
19165.30 107
19166.61 97
19167.92 115
19169.22 100
19170.53 110
19171.84 112
19173.15 95
19174.46 115
19175.77 115
19177.08 121
19178.39 102
19179.70 99
19181.01 125
19182.32 122
19183.63 95
19184.94 107
19186.25 98
19187.56 125
19188.87 115
19190.18 118
19191.49 96
19192.80 100
19194.11 106
19195.42 110
19196.73 112
19198.04 109
19199.35 107
19200.66 112
19201.97 109
19203.28 101
19204.59 107
19205.90 110
19207.21 96
19208.52 107
19209.83 115
19211.14 93
19212.46 129
19213.77 106
19215.08 96
19216.39 118
19217.70 115
19219.01 108
19220.32 105
19221.63 106
19222.94 105
19224.25 105
19225.57 107
19226.88 99
19228.19 88
19229.50 113
19230.81 80
19232.12 106
19233.43 107
19234.75 111
19236.06 87
19237.37 108
19238.68 96
19239.99 99
19241.30 104
19242.62 95
19243.93 105
19245.24 104
19246.55 86
19247.86 120
19249.18 85
19250.49 94
19251.80 100
19253.11 105
19254.42 107
19255.74 102
19257.05 106
19258.36 132
19259.67 101
19260.99 122
19262.30 111
19263.61 132
19264.92 121
19266.24 108
19267.55 112
19268.86 92
19270.17 86
19271.49 112
19272.80 86
19274.11 117
19275.42 95
19276.74 107
19278.05 111
19279.36 115
19280.68 119
19281.99 120
19283.30 97
19284.62 96
19285.93 119
19287.24 111
19288.56 110
19289.87 108
19291.18 104
19292.50 86
19293.81 115
19295.12 83
19296.44 99
19297.75 100
19299.06 103
19300.38 108
19301.69 91
19303.01 101
19304.32 118
19305.63 97
19306.95 116
19308.26 100
19309.58 106
19310.89 115
19312.20 92
19313.52 98
19314.83 125
19316.15 112
19317.46 105
19318.78 107
19320.09 100
19321.41 92
19322.72 86
19324.03 119
19325.35 118
19326.66 103
19327.98 101
19329.29 109
19330.61 99
19331.92 102
19333.24 108
19334.55 103
19335.87 108
19337.18 93
19338.50 92
19339.81 84
19341.13 108
19342.44 110
19343.76 91
19345.07 89
19346.39 119
19347.70 116
19349.02 104
19350.34 100
19351.65 109
19352.97 96
19354.28 107
19355.60 100
19356.91 117
19358.23 115
19359.54 111
19360.86 109
19362.18 100
19363.49 81
19364.81 94
19366.12 112
19367.44 115
19368.76 98
19370.07 94
19371.39 94
19372.71 100
19374.02 105
19375.34 113
19376.65 115
19377.97 115
19379.29 97
19380.60 105
19381.92 96
19383.24 122
19384.55 107
19385.87 122
19387.19 99
19388.50 108
19389.82 112
19391.14 102
19392.45 121
19393.77 104
19395.09 95
19396.41 103
19397.72 109
19399.04 111
19400.36 111
19401.67 101
19402.99 116
19404.31 114
19405.63 118
19406.94 111
19408.26 112
19409.58 107
19410.90 81
19412.21 128
19413.53 102
19414.85 106
19416.17 113
19417.48 111
19418.80 119
19420.12 104
19421.44 98
19422.76 102
19424.07 116
19425.39 115
19426.71 115
19428.03 95
19429.35 99
19430.66 117
19431.98 107
19433.30 94
19434.62 99
19435.94 99
19437.26 131
19438.57 100
19439.89 94
19441.21 109
19442.53 116
19443.85 108
19445.17 89
19446.49 80
19447.81 120
19449.12 113
19450.44 105
19451.76 99
19453.08 84
19454.40 84
19455.72 109
19457.04 99
19458.36 105
19459.68 127
19461.00 136
19462.32 121
19463.63 117
19464.95 118
19466.27 109
19467.59 106
19468.91 99
19470.23 104
19471.55 100
19472.87 123
19474.19 116
19475.51 95
19476.83 80
19478.15 99
19479.47 117
19480.79 109
19482.11 98
19483.43 107
19484.75 131
19486.07 105
19487.39 99
19488.71 94
19490.03 100
19491.35 104
19492.67 111
19493.99 104
19495.31 95
19496.63 105
19497.95 95
19499.27 101
19500.59 98
19501.91 86
19503.24 109
19504.56 148
19505.88 129
19507.20 115
19508.52 131
19509.84 141
19511.16 115
19512.48 109
19513.80 119
19515.12 119
19516.44 117
19517.77 122
19519.09 121
19520.41 100
19521.73 100
19523.05 110
19524.37 126
19525.69 88
19527.02 100
19528.34 107
19529.66 100
19530.98 99
19532.30 97
19533.62 112
19534.95 105
19536.27 111
19537.59 108
19538.91 111
19540.23 85
19541.56 100
19542.88 116
19544.20 127
19545.52 102
19546.84 134
19548.17 105
19549.49 93
19550.81 87
19552.13 109
19553.46 92
19554.78 106
19556.10 114
19557.42 118
19558.75 113
19560.07 115
19561.39 89
19562.71 94
19564.04 114
19565.36 97
19566.68 112
19568.00 98
19569.33 108
19570.65 106
19571.97 117
19573.30 104
19574.62 112
19575.94 132
19577.27 118
19578.59 108
19579.91 97
19581.24 103
19582.56 107
19583.88 123
19585.21 97
19586.53 110
19587.85 124
19589.18 108
19590.50 102
19591.82 118
19593.15 106
19594.47 109
19595.80 98
19597.12 107
19598.44 93
19599.77 94
19601.09 89
19602.42 111
19603.74 112
19605.06 92
19606.39 127
19607.71 121
19609.04 98
19610.36 78
19611.69 118
19613.01 117
19614.33 91
19615.66 100
19616.98 118
19618.31 114
19619.63 101
19620.96 97
19622.28 114
19623.61 117
19624.93 89
19626.26 83
19627.58 123
19628.91 115
19630.23 93
19631.56 89
19632.88 111
19634.21 103
19635.53 100
19636.86 107
19638.18 140
19639.51 108
19640.83 96
19642.16 94
19643.48 111
19644.81 90
19646.14 135
19647.46 113
19648.79 96
19650.11 89
19651.44 120
19652.76 106
19654.09 100
19655.42 73
19656.74 92
19658.07 106
19659.39 109
19660.72 98
19662.05 86
19663.37 117
19664.70 98
19666.02 116
19667.35 103
19668.68 96
19670.00 93
19671.33 123
19672.66 122
19673.98 121
19675.31 100
19676.64 121
19677.96 105
19679.29 81
19680.62 109
19681.94 102
19683.27 119
19684.60 104
19685.92 108
19687.25 94
19688.58 114
19689.90 113
19691.23 123
19692.56 102
19693.88 112
19695.21 105
19696.54 135
19697.87 115
19699.19 96
19700.52 98
19701.85 93
19703.18 108
19704.50 118
19705.83 124
19707.16 105
19708.49 93
19709.81 74
19711.14 99
19712.47 105
19713.80 105
19715.13 84
19716.45 98
19717.78 96
19719.11 110
19720.44 107
19721.77 105
19723.09 109
19724.42 91
19725.75 106
19727.08 108
19728.41 109
19729.74 101
19731.06 112
19732.39 91
19733.72 74
19735.05 117
19736.38 113
19737.71 120
19739.04 83
19740.36 109
19741.69 108
19743.02 100
19744.35 111
19745.68 123
19747.01 113
19748.34 102
19749.67 105
19751.00 102
19752.32 94
19753.65 98
19754.98 92
19756.31 129
19757.64 95
19758.97 95
19760.30 98
19761.63 94
19762.96 99
19764.29 108
19765.62 110
19766.95 106
19768.28 100
19769.61 102
19770.94 111
19772.27 101
19773.60 99
19774.93 69
19776.26 98
19777.59 95
19778.92 106
19780.25 97
19781.58 106
19782.91 90
19784.24 92
19785.57 107
19786.90 85
19788.23 93
19789.56 103
19790.89 106
19792.22 104
19793.55 99
19794.88 97
19796.21 123
19797.54 111
19798.87 97
19800.20 88
19801.53 110
19802.87 94
19804.20 112
19805.53 117
19806.86 121
19808.19 114
19809.52 96
19810.85 100
19812.18 94
19813.51 101
19814.85 124
19816.18 98
19817.51 90
19818.84 90
19820.17 122
19821.50 116
19822.83 89
19824.17 86
19825.50 98
19826.83 112
19828.16 93
19829.49 84
19830.82 112
19832.16 100
19833.49 117
19834.82 109
19836.15 105
19837.48 99
19838.82 136
19840.15 115
19841.48 130
19842.81 109
19844.14 118
19845.48 118
19846.81 133
19848.14 110
19849.47 118
19850.81 115
19852.14 112
19853.47 99
19854.80 100
19856.14 107
19857.47 93
19858.80 103
19860.14 134
19861.47 100
19862.80 103
19864.13 106
19865.47 113
19866.80 117
19868.13 108
19869.47 98
19870.80 110
19872.13 127
19873.47 117
19874.80 104
19876.13 106
19877.47 102
19878.80 104
19880.13 117
19881.47 96
19882.80 83
19884.13 108
19885.47 122
19886.80 111
19888.13 102
19889.47 120
19890.80 95
19892.14 80
19893.47 99
19894.80 103
19896.14 118
19897.47 109
19898.81 109
19900.14 110
19901.47 96
19902.81 88
19904.14 97
19905.48 90
19906.81 97
19908.15 88
19909.48 97
19910.81 100
19912.15 90
19913.48 92
19914.82 108
19916.15 97
19917.49 99
19918.82 115
19920.16 100
19921.49 111
19922.83 102
19924.16 95
19925.50 112
19926.83 92
19928.17 82
19929.50 92
19930.84 95
19932.17 91
19933.51 97
19934.84 105
19936.18 122
19937.51 97
19938.85 101
19940.18 111
19941.52 106
19942.86 93
19944.19 104
19945.53 126
19946.86 110
19948.20 103
19949.53 122
19950.87 111
19952.21 86
19953.54 92
19954.88 115
19956.21 100
19957.55 103
19958.89 112
19960.22 93
19961.56 95
19962.90 66
19964.23 105
19965.57 108
19966.90 116
19968.24 108
19969.58 112
19970.91 110
19972.25 104
19973.59 94
19974.92 111
19976.26 99
19977.60 122
19978.93 108
19980.27 87
19981.61 98
19982.94 106
19984.28 120
19985.62 87
19986.96 91
19988.29 96
19989.63 119
19990.97 97
19992.30 92
19993.64 101
19994.98 113
19996.32 98
19997.65 109
19998.99 100
20000.33 90
20001.67 99
20003.00 93
20004.34 113
20005.68 88
20007.02 101
20008.35 97
20009.69 93
20011.03 83
20012.37 83
20013.71 109
20015.04 88
20016.38 112
20017.72 92
20019.06 86
20020.40 83
20021.73 102
20023.07 101
20024.41 109
20025.75 107
20027.09 98
20028.43 120
20029.77 121
20031.10 101
20032.44 86
20033.78 94
20035.12 114
20036.46 101
20037.80 103
20039.14 94
20040.47 106
20041.81 106
20043.15 105
20044.49 106
20045.83 89
20047.17 89
20048.51 117
20049.85 98
20051.19 86
20052.53 105
20053.87 102
20055.21 114
20056.54 108
20057.88 100
20059.22 87
20060.56 105
20061.90 110
20063.24 92
20064.58 120
20065.92 104
20067.26 114
20068.60 105
20069.94 117
20071.28 112
20072.62 104
20073.96 114
20075.30 93
20076.64 102
20077.98 97
20079.32 115
20080.66 98
20082.00 92
20083.34 101
20084.68 119
20086.02 109
20087.36 94
20088.70 90
20090.04 103
20091.38 108
20092.73 105
20094.07 96
20095.41 103
20096.75 112
20098.09 121
20099.43 113
20100.77 89
20102.11 111
20103.45 86
20104.79 92
20106.13 106
20107.48 118
20108.82 116
20110.16 111
20111.50 95
20112.84 96
20114.18 94
20115.52 106
20116.86 97
20118.21 88
20119.55 103
20120.89 85
20122.23 105
20123.57 90
20124.91 107
20126.26 113
20127.60 108
20128.94 124
20130.28 94
20131.62 94
20132.96 91
20134.31 113
20135.65 109
