# Supplementary material for: MALDI-TOF MS typing enables the classification of brewing yeasts of the genus Saccharomyces to major beer styles
Source: PLoS One. 2017 Aug 9;12(8):e0181694. doi: 10.1371/journal.pone.0181694 (PMC5549903; doi:10.1371/journal.pone.0181694)
Supplement: S13 File — The directory includes 90 raw files and was zipped to “.zip”; the folder has three strains with 30 spectra per strain; S1 Text explains the raw files with an example and Table 1 represents the yeast strains used within the experiment. (ZIP) [file pone.0181694.s016.zip › 37-39/30634-341-OG-Alt-Alt-YPG-18h-E-E_2015-10-09__0_C4_1.dat]

2000.04 1245
2000.46 1328
2000.88 1328
2001.30 1312
2001.72 1431
2002.14 1461
2002.57 1234
2002.99 1294
2003.41 1268
2003.83 1369
2004.25 1402
2004.67 1214
2005.10 1198
2005.52 1252
2005.94 1330
2006.36 1284
2006.78 1294
2007.21 1248
2007.63 1259
2008.05 1294
2008.47 1366
2008.89 1276
2009.32 1280
2009.74 1275
2010.16 1111
2010.58 1337
2011.01 1341
2011.43 1298
2011.85 1291
2012.27 1351
2012.70 1159
2013.12 1185
2013.54 1078
2013.96 1168
2014.39 1167
2014.81 1251
2015.23 1049
2015.66 1164
2016.08 1167
2016.50 1260
2016.93 1200
2017.35 1105
2017.77 1172
2018.19 1151
2018.62 1163
2019.04 1248
2019.46 1273
2019.89 1189
2020.31 1210
2020.73 1283
2021.16 1211
2021.58 1261
2022.01 1296
2022.43 1278
2022.85 1264
2023.28 1358
2023.70 1292
2024.12 1253
2024.55 1120
2024.97 1151
2025.40 1111
2025.82 1099
2026.24 1319
2026.67 1136
2027.09 1051
2027.52 1263
2027.94 1349
2028.37 1232
2028.79 1094
2029.21 1065
2029.64 1153
2030.06 1253
2030.49 1292
2030.91 1171
2031.34 994
2031.76 1023
2032.19 1043
2032.61 1037
2033.04 1202
2033.46 1136
2033.88 1193
2034.31 1257
2034.73 1254
2035.16 1254
2035.58 1218
2036.01 1195
2036.43 1346
2036.86 1289
2037.29 1270
2037.71 1321
2038.14 1259
2038.56 1324
2038.99 1271
2039.41 1340
2039.84 1205
2040.26 1336
2040.69 1429
2041.11 1452
2041.54 1369
2041.97 1308
2042.39 1401
2042.82 1342
2043.24 1264
2043.67 1274
2044.09 1210
2044.52 1194
2044.95 1281
2045.37 1224
2045.80 1242
2046.22 1185
2046.65 1199
2047.08 1319
2047.50 1443
2047.93 1290
2048.36 1369
2048.78 1378
2049.21 1295
2049.64 1266
2050.06 1274
2050.49 1274
2050.92 1216
2051.34 1185
2051.77 1142
2052.20 1261
2052.62 1229
2053.05 1282
2053.48 1179
2053.90 1161
2054.33 1114
2054.76 1287
2055.18 1211
2055.61 1090
2056.04 1077
2056.47 1100
2056.89 1144
2057.32 1212
2057.75 1259
2058.17 1251
2058.60 1177
2059.03 1134
2059.46 1239
2059.88 1285
2060.31 1308
2060.74 1259
2061.17 1225
2061.60 1214
2062.02 1322
2062.45 1246
2062.88 1228
2063.31 1257
2063.74 1297
2064.16 1247
2064.59 1105
2065.02 1286
2065.45 1361
2065.88 1292
2066.30 1313
2066.73 1388
2067.16 1559
2067.59 1437
2068.02 1566
2068.45 1406
2068.87 1300
2069.30 1452
2069.73 1269
2070.16 1363
2070.59 1160
2071.02 1331
2071.45 1371
2071.87 1257
2072.30 1194
2072.73 1186
2073.16 1229
2073.59 1292
2074.02 1375
2074.45 1258
2074.88 1192
2075.31 1247
2075.74 1274
2076.17 1378
2076.59 1191
2077.02 1226
2077.45 1254
2077.88 1182
2078.31 1248
2078.74 1319
2079.17 1380
2079.60 1462
2080.03 1427
2080.46 1459
2080.89 1495
2081.32 1512
2081.75 1597
2082.18 1488
2082.61 1601
2083.04 1597
2083.47 1423
2083.90 1353
2084.33 1455
2084.76 1330
2085.19 1311
2085.62 1253
2086.05 1233
2086.48 1244
2086.91 1113
2087.34 1235
2087.77 1183
2088.20 1238
2088.63 1357
2089.06 1306
2089.49 1099
2089.93 1202
2090.36 1115
2090.79 1165
2091.22 1192
2091.65 1153
2092.08 1145
2092.51 1091
2092.94 1185
2093.37 1172
2093.80 1161
2094.23 1110
2094.67 1143
2095.10 1267
2095.53 1189
2095.96 1207
2096.39 1308
2096.82 1099
2097.25 1099
2097.68 1106
2098.12 1081
2098.55 1189
2098.98 1234
2099.41 1215
2099.84 1126
2100.27 1244
2100.71 1196
2101.14 1192
2101.57 1163
2102.00 1164
2102.43 1339
2102.87 1261
2103.30 1049
2103.73 1170
2104.16 1226
2104.59 1192
2105.03 1229
2105.46 1109
2105.89 1126
2106.32 1178
2106.76 1254
2107.19 1224
2107.62 1239
2108.05 1185
2108.49 1305
2108.92 1271
2109.35 1170
2109.78 1214
2110.22 1226
2110.65 1311
2111.08 1235
2111.52 1170
2111.95 1181
2112.38 1155
2112.81 1171
2113.25 1123
2113.68 1106
2114.11 1168
2114.55 1197
2114.98 1177
2115.41 1118
2115.85 977
2116.28 1090
2116.71 1164
2117.15 1182
2117.58 1231
2118.01 1251
2118.45 1299
2118.88 1166
2119.32 1117
2119.75 1045
2120.18 1228
2120.62 1193
2121.05 1158
2121.48 1204
2121.92 1092
2122.35 1100
2122.79 1158
2123.22 1185
2123.65 1130
2124.09 1138
2124.52 1107
2124.96 1203
2125.39 1096
2125.83 1105
2126.26 1170
2126.70 1231
2127.13 1156
2127.56 1106
2128.00 1079
2128.43 1234
2128.87 1151
2129.30 1128
2129.74 1178
2130.17 1185
2130.61 1198
2131.04 1078
2131.48 1165
2131.91 1266
2132.35 1240
2132.78 1030
2133.22 1244
2133.65 1248
2134.09 1361
2134.52 1199
2134.96 1136
2135.39 1268
2135.83 1240
2136.26 1433
2136.70 1243
2137.14 1238
2137.57 1187
2138.01 1412
2138.44 1305
2138.88 1156
2139.31 1205
2139.75 1285
2140.19 1133
2140.62 1188
2141.06 1178
2141.49 1086
2141.93 1194
2142.37 1139
2142.80 1210
2143.24 1168
2143.67 1132
2144.11 1224
2144.55 1190
2144.98 1158
2145.42 1211
2145.86 1203
2146.29 1240
2146.73 1290
2147.16 1182
2147.60 1189
2148.04 1302
2148.47 1215
2148.91 1113
2149.35 1201
2149.79 1119
2150.22 1257
2150.66 1214
2151.10 1211
2151.53 1344
2151.97 1387
2152.41 1403
2152.84 1412
2153.28 1341
2153.72 1460
2154.16 1387
2154.59 1353
2155.03 1353
2155.47 1347
2155.91 1140
2156.34 1099
2156.78 1100
2157.22 1131
2157.66 1182
2158.09 1270
2158.53 1203
2158.97 1114
2159.41 1073
2159.84 1161
2160.28 1209
2160.72 1230
2161.16 1210
2161.60 1199
2162.03 1208
2162.47 1130
2162.91 1101
2163.35 1150
2163.79 1174
2164.22 1179
2164.66 1260
2165.10 1260
2165.54 1187
2165.98 1135
2166.42 1371
2166.86 1273
2167.29 1154
2167.73 1140
2168.17 1187
2168.61 1142
2169.05 1332
2169.49 1240
2169.93 1308
2170.37 1223
2170.80 1137
2171.24 1172
2171.68 1268
2172.12 1216
2172.56 1205
2173.00 1376
2173.44 1401
2173.88 1378
2174.32 1356
2174.76 1248
2175.20 1585
2175.64 1520
2176.08 1605
2176.51 1701
2176.95 1588
2177.39 1580
2177.83 1571
2178.27 1543
2178.71 1582
2179.15 1397
2179.59 1360
2180.03 1379
2180.47 1340
2180.91 1420
2181.35 1358
2181.79 1317
2182.23 1392
2182.67 1284
2183.11 1311
2183.55 1372
2183.99 1224
2184.43 1211
2184.87 1295
2185.31 1283
2185.76 1397
2186.20 1194
2186.64 1159
2187.08 1249
2187.52 1278
2187.96 1116
2188.40 1193
2188.84 1337
2189.28 1310
2189.72 1294
2190.16 1229
2190.60 1188
2191.04 1235
2191.49 1201
2191.93 1238
2192.37 1231
2192.81 1162
2193.25 1149
2193.69 1194
2194.13 1231
2194.57 1232
2195.02 1173
2195.46 1249
2195.90 1429
2196.34 1522
2196.78 1421
2197.22 1368
2197.66 1437
2198.11 1321
2198.55 1426
2198.99 1247
2199.43 1276
2199.87 1284
2200.32 1350
2200.76 1235
2201.20 1258
2201.64 1266
2202.08 1327
2202.53 1325
2202.97 1246
2203.41 1284
2203.85 1354
2204.29 1215
2204.74 1110
2205.18 1090
2205.62 1256
2206.06 1229
2206.51 1177
2206.95 1232
2207.39 1169
2207.83 1098
2208.28 1164
2208.72 1172
2209.16 1219
2209.61 1155
2210.05 1278
2210.49 1247
2210.93 1204
2211.38 1276
2211.82 1200
2212.26 1280
2212.71 1230
2213.15 1198
2213.59 1228
2214.04 1293
2214.48 1393
2214.92 1234
2215.37 1281
2215.81 1209
2216.25 1315
2216.70 1235
2217.14 1152
2217.59 1142
2218.03 1285
2218.47 1207
2218.92 1210
2219.36 1327
2219.80 1138
2220.25 1137
2220.69 1215
2221.14 1170
2221.58 1145
2222.02 1211
2222.47 1229
2222.91 1103
2223.36 1082
2223.80 1104
2224.25 1114
2224.69 1219
2225.13 1285
2225.58 1264
2226.02 1199
2226.47 1292
2226.91 1253
2227.36 1300
2227.80 1286
2228.25 1304
2228.69 1284
2229.14 1290
2229.58 1255
2230.03 1237
2230.47 1241
2230.92 1272
2231.36 1303
2231.81 1270
2232.25 1262
2232.70 1331
2233.14 1320
2233.59 1196
2234.03 1307
2234.48 1301
2234.92 1326
2235.37 1377
2235.81 1221
2236.26 1219
2236.70 1372
2237.15 1327
2237.60 1403
2238.04 1255
2238.49 1190
2238.93 1240
2239.38 1272
2239.83 1307
2240.27 1257
2240.72 1388
2241.16 1270
2241.61 1358
2242.06 1351
2242.50 1293
2242.95 1365
2243.39 1273
2243.84 1167
2244.29 1102
2244.73 1018
2245.18 1186
2245.63 1365
2246.07 1135
2246.52 1041
2246.97 1064
2247.41 1184
2247.86 1014
2248.31 1089
2248.75 1272
2249.20 1182
2249.65 1152
2250.09 1124
2250.54 1089
2250.99 1268
2251.43 1297
2251.88 1297
2252.33 1197
2252.78 1393
2253.22 1270
2253.67 1217
2254.12 1139
2254.56 1129
2255.01 1274
2255.46 1041
2255.91 1000
2256.35 1162
2256.80 1134
2257.25 1097
2257.70 1047
2258.14 1181
2258.59 1101
2259.04 1122
2259.49 1171
2259.94 1223
2260.38 1170
2260.83 1153
2261.28 1221
2261.73 1200
2262.18 1162
2262.62 1078
2263.07 1139
2263.52 1296
2263.97 1350
2264.42 1200
2264.87 1169
2265.31 1219
2265.76 1242
2266.21 1256
2266.66 1239
2267.11 1279
2267.56 1432
2268.01 1312
2268.45 1324
2268.90 1317
2269.35 1320
2269.80 1377
2270.25 1298
2270.70 1343
2271.15 1241
2271.60 1256
2272.05 1325
2272.49 1357
2272.94 1313
2273.39 1170
2273.84 1363
2274.29 1385
2274.74 1304
2275.19 1285
2275.64 1248
2276.09 1279
2276.54 1156
2276.99 1260
2277.44 1219
2277.89 1290
2278.34 1229
2278.79 1212
2279.24 1241
2279.69 1238
2280.14 1153
2280.59 1075
2281.04 1177
2281.49 1304
2281.94 1331
2282.39 1280
2282.84 1357
2283.29 1384
2283.74 1294
2284.19 1270
2284.64 1296
2285.09 1202
2285.54 1174
2285.99 1271
2286.44 1355
2286.89 1408
2287.34 1375
2287.79 1299
2288.24 1362
2288.69 1299
2289.14 1170
2289.59 1448
2290.05 1581
2290.50 1715
2290.95 1816
2291.40 1707
2291.85 1814
2292.30 1872
2292.75 2011
2293.20 2068
2293.65 2013
2294.11 2000
2294.56 1840
2295.01 1767
2295.46 1855
2295.91 1642
2296.36 1592
2296.81 1560
2297.27 1489
2297.72 1462
2298.17 1341
2298.62 1349
2299.07 1405
2299.52 1308
2299.98 1259
2300.43 1166
2300.88 1347
2301.33 1455
2301.78 1270
2302.24 1224
2302.69 1176
2303.14 1213
2303.59 1191
2304.04 1181
2304.50 1172
2304.95 1203
2305.40 1274
2305.85 1200
2306.31 1200
2306.76 1287
2307.21 1140
2307.66 1169
2308.12 1289
2308.57 1389
2309.02 1402
2309.48 1302
2309.93 1398
2310.38 1499
2310.83 1458
2311.29 1524
2311.74 1370
2312.19 1452
2312.65 1473
2313.10 1487
2313.55 1514
2314.01 1501
2314.46 1495
2314.91 1409
2315.37 1328
2315.82 1442
2316.27 1306
2316.73 1246
2317.18 1151
2317.63 1314
2318.09 1302
2318.54 1270
2318.99 1287
2319.45 1310
2319.90 1213
2320.36 1177
2320.81 1157
2321.26 1342
2321.72 1245
2322.17 1233
2322.63 1368
2323.08 1445
2323.53 1316
2323.99 1367
2324.44 1262
2324.90 1363
2325.35 1302
2325.80 1277
2326.26 1398
2326.71 1424
2327.17 1561
2327.62 1505
2328.08 1413
2328.53 1346
2328.99 1211
2329.44 1379
2329.90 1403
2330.35 1554
2330.81 1534
2331.26 1446
2331.72 1437
2332.17 1305
2332.63 1400
2333.08 1537
2333.54 1334
2333.99 1291
2334.45 1344
2334.90 1239
2335.36 1291
2335.81 1325
2336.27 1247
2336.72 1218
2337.18 1286
2337.63 1332
2338.09 1238
2338.55 1240
2339.00 1307
2339.46 1269
2339.91 1275
2340.37 1352
2340.82 1445
2341.28 1407
2341.74 1497
2342.19 1504
2342.65 1406
2343.10 1385
2343.56 1324
2344.02 1260
2344.47 1224
2344.93 1323
2345.39 1326
2345.84 1280
2346.30 1301
2346.75 1357
2347.21 1301
2347.67 1268
2348.12 1297
2348.58 1357
2349.04 1290
2349.49 1509
2349.95 1414
2350.41 1400
2350.86 1255
2351.32 1203
2351.78 1342
2352.23 1246
2352.69 1212
2353.15 1298
2353.61 1249
2354.06 1200
2354.52 1311
2354.98 1258
2355.43 1232
2355.89 1165
2356.35 1219
2356.81 1181
2357.26 1237
2357.72 1301
2358.18 1185
2358.64 1275
2359.09 1261
2359.55 1370
2360.01 1494
2360.47 1373
2360.93 1320
2361.38 1327
2361.84 1364
2362.30 1338
2362.76 1107
2363.22 1102
2363.67 1228
2364.13 1332
2364.59 1205
2365.05 1351
2365.51 1244
2365.96 1221
2366.42 1277
2366.88 1296
2367.34 1231
2367.80 1354
2368.26 1167
2368.72 1393
2369.17 1372
2369.63 1375
2370.09 1359
2370.55 1338
2371.01 1331
2371.47 1259
2371.93 1349
2372.39 1288
2372.84 1219
2373.30 1293
2373.76 1265
2374.22 1239
2374.68 1156
2375.14 1222
2375.60 1251
2376.06 1266
2376.52 1281
2376.98 1232
2377.44 1257
2377.90 1264
2378.36 1105
2378.81 1241
2379.27 1302
2379.73 1444
2380.19 1259
2380.65 1206
2381.11 1244
2381.57 1217
2382.03 1212
2382.49 1231
2382.95 1205
2383.41 1263
2383.87 1285
2384.33 1120
2384.79 1055
2385.25 1083
2385.71 1305
2386.17 1298
2386.63 1301
2387.09 1230
2387.55 1203
2388.01 1282
2388.48 1301
2388.94 1365
2389.40 1259
2389.86 1338
2390.32 1278
2390.78 1192
2391.24 1200
2391.70 1330
2392.16 1325
2392.62 1253
2393.08 1355
2393.54 1306
2394.00 1139
2394.47 1134
2394.93 1182
2395.39 1226
2395.85 1249
2396.31 1188
2396.77 1132
2397.23 1258
2397.69 1177
2398.16 1155
2398.62 1109
2399.08 1192
2399.54 1151
2400.00 1139
2400.46 1170
2400.92 1310
2401.39 1295
2401.85 1179
2402.31 1154
2402.77 1102
2403.23 1173
2403.70 1150
2404.16 1163
2404.62 1228
2405.08 1034
2405.54 1012
2406.01 1147
2406.47 1130
2406.93 1240
2407.39 1215
2407.86 1226
2408.32 1187
2408.78 1075
2409.24 1088
2409.71 1082
2410.17 1098
2410.63 1069
2411.09 1187
2411.56 1165
2412.02 1072
2412.48 1175
2412.94 1237
2413.41 1141
2413.87 1174
2414.33 1190
2414.80 1156
2415.26 1198
2415.72 1119
2416.19 1161
2416.65 1446
2417.11 1278
2417.57 1447
2418.04 1563
2418.50 1580
2418.96 1649
2419.43 1773
2419.89 1648
2420.36 1520
2420.82 1646
2421.28 1656
2421.75 1749
2422.21 1741
2422.67 1587
2423.14 1634
2423.60 1451
2424.07 1349
2424.53 1456
2424.99 1364
2425.46 1368
2425.92 1370
2426.39 1294
2426.85 1245
2427.31 1303
2427.78 1352
2428.24 1245
2428.71 1252
2429.17 1318
2429.64 1137
2430.10 1228
2430.56 1288
2431.03 1285
2431.49 1314
2431.96 1285
2432.42 1358
2432.89 1272
2433.35 1386
2433.82 1326
2434.28 1371
2434.75 1366
2435.21 1247
2435.68 1380
2436.14 1343
2436.61 1300
2437.07 1286
2437.54 1368
2438.00 1376
2438.47 1359
2438.93 1336
2439.40 1314
2439.86 1156
2440.33 1303
2440.80 1487
2441.26 1483
2441.73 1532
2442.19 1408
2442.66 1327
2443.12 1423
2443.59 1461
2444.06 1389
2444.52 1447
2444.99 1328
2445.45 1236
2445.92 1296
2446.38 1257
2446.85 1116
2447.32 1133
2447.78 1234
2448.25 1135
2448.72 1168
2449.18 1136
2449.65 1154
2450.11 1102
2450.58 1046
2451.05 1061
2451.51 1050
2451.98 1165
2452.45 1175
2452.91 1317
2453.38 1188
2453.85 1231
2454.31 1193
2454.78 1223
2455.25 1175
2455.71 1232
2456.18 1325
2456.65 1303
2457.12 1330
2457.58 1281
2458.05 1308
2458.52 1293
2458.98 1136
2459.45 1290
2459.92 1308
2460.39 1049
2460.85 1126
2461.32 1229
2461.79 1135
2462.26 1118
2462.72 1256
2463.19 1286
2463.66 1284
2464.13 1215
2464.59 1192
2465.06 1123
2465.53 1131
2466.00 1157
2466.47 1188
2466.93 1286
2467.40 1186
2467.87 1181
2468.34 1420
2468.81 1365
2469.27 1337
2469.74 1308
2470.21 1137
2470.68 1128
2471.15 1214
2471.62 1228
2472.09 1215
2472.55 1194
2473.02 1183
2473.49 1302
2473.96 1231
2474.43 1125
2474.90 1082
2475.37 1081
2475.83 1085
2476.30 1105
2476.77 1109
2477.24 1121
2477.71 1086
2478.18 1052
2478.65 1156
2479.12 1169
2479.59 1156
2480.06 1176
2480.53 1226
2480.99 1362
2481.46 1364
2481.93 1214
2482.40 1295
2482.87 1323
2483.34 1170
2483.81 1167
2484.28 1128
2484.75 1114
2485.22 1226
2485.69 1199
2486.16 1168
2486.63 1211
2487.10 1328
2487.57 1316
2488.04 1220
2488.51 1180
2488.98 1193
2489.45 1200
2489.92 1157
2490.39 1169
2490.86 1221
2491.33 1160
2491.80 1215
2492.27 1095
2492.74 1216
2493.21 1229
2493.68 1302
2494.15 1243
2494.62 1280
2495.10 1281
2495.57 1333
2496.04 1342
2496.51 1535
2496.98 1425
2497.45 1243
2497.92 1276
2498.39 1347
2498.86 1191
2499.33 1382
2499.80 1370
2500.28 1326
2500.75 1201
2501.22 1207
2501.69 1116
2502.16 1151
2502.63 1202
2503.10 1189
2503.57 1178
2504.05 1185
2504.52 1139
2504.99 1152
2505.46 1070
2505.93 970
2506.40 1135
2506.88 1192
2507.35 1207
2507.82 1123
2508.29 1251
2508.76 1218
2509.24 1308
2509.71 1353
2510.18 1224
2510.65 1359
2511.12 1456
2511.60 1311
2512.07 1295
2512.54 1300
2513.01 1226
2513.49 1342
2513.96 1232
2514.43 1271
2514.90 1292
2515.38 1254
2515.85 1342
2516.32 1370
2516.79 1196
2517.27 1268
2517.74 1254
2518.21 1238
2518.68 1270
2519.16 1348
2519.63 1282
2520.10 1227
2520.58 1191
2521.05 1288
2521.52 1301
2522.00 1225
2522.47 1192
2522.94 1191
2523.42 1242
2523.89 1130
2524.36 1188
2524.84 1138
2525.31 1125
2525.78 1101
2526.26 1150
2526.73 1139
2527.20 1106
2527.68 1145
2528.15 1172
2528.63 1128
2529.10 1131
2529.57 1165
2530.05 1159
2530.52 1192
2531.00 1250
2531.47 1218
2531.94 1108
2532.42 1196
2532.89 1092
2533.37 1145
2533.84 1060
2534.32 1267
2534.79 1300
2535.26 1277
2535.74 1323
2536.21 1228
2536.69 1134
2537.16 1284
2537.64 1202
2538.11 1267
2538.59 1226
2539.06 1170
2539.54 1237
2540.01 1187
2540.49 1123
2540.96 1192
2541.44 1267
2541.91 1363
2542.39 1261
2542.86 1294
2543.34 1280
2543.81 1277
2544.29 1313
2544.76 1384
2545.24 1302
2545.71 1247
2546.19 1234
2546.66 1252
2547.14 1370
2547.61 1374
2548.09 1281
2548.57 1461
2549.04 1597
2549.52 1599
2549.99 1558
2550.47 1462
2550.95 1439
2551.42 1547
2551.90 1697
2552.37 1560
2552.85 1468
2553.33 1300
2553.80 1349
2554.28 1386
2554.75 1496
2555.23 1429
2555.71 1476
2556.18 1337
2556.66 1471
2557.14 1473
2557.61 1475
2558.09 1458
2558.57 1538
2559.04 1391
2559.52 1409
2560.00 1248
2560.47 1244
2560.95 1271
2561.43 1245
2561.90 1252
2562.38 1258
2562.86 1149
2563.33 1212
2563.81 1256
2564.29 1202
2564.77 1335
2565.24 1272
2565.72 1173
2566.20 1196
2566.68 1111
2567.15 1026
2567.63 1159
2568.11 1121
2568.59 1093
2569.06 1080
2569.54 991
2570.02 1099
2570.50 1197
2570.97 1329
2571.45 1267
2571.93 1121
2572.41 1063
2572.89 1072
2573.36 1218
2573.84 1178
2574.32 1144
2574.80 1081
2575.28 1122
2575.75 1030
2576.23 1061
2576.71 1072
2577.19 1071
2577.67 1159
2578.15 1252
2578.62 1242
2579.10 1191
2579.58 1156
2580.06 1063
2580.54 1171
2581.02 1247
2581.50 1126
2581.97 1082
2582.45 1108
2582.93 1321
2583.41 1307
2583.89 1199
2584.37 1118
2584.85 1203
2585.33 1209
2585.81 1074
2586.29 1037
2586.77 1167
2587.24 1104
2587.72 1107
2588.20 1199
2588.68 1160
2589.16 1159
2589.64 1211
2590.12 1165
2590.60 997
2591.08 995
2591.56 1027
2592.04 1053
2592.52 1174
2593.00 1243
2593.48 1318
2593.96 1192
2594.44 1108
2594.92 1170
2595.40 1266
2595.88 1368
2596.36 1233
2596.84 1260
2597.32 1216
2597.80 1428
2598.28 1310
2598.76 1150
2599.24 1224
2599.72 1257
2600.20 1140
2600.68 1201
2601.16 1199
2601.64 1072
2602.12 1185
2602.61 1155
2603.09 1118
2603.57 1133
2604.05 1078
2604.53 1080
2605.01 1239
2605.49 1190
2605.97 1132
2606.45 1235
2606.93 1135
2607.42 1146
2607.90 1233
2608.38 1232
2608.86 1174
2609.34 1185
2609.82 1159
2610.30 1224
2610.78 1221
2611.27 1208
2611.75 1333
2612.23 1273
2612.71 1281
2613.19 1284
2613.67 1222
2614.16 1260
2614.64 1345
2615.12 1337
2615.60 1256
2616.08 1290
2616.57 1313
2617.05 1094
2617.53 1236
2618.01 1146
2618.49 1143
2618.98 1264
2619.46 1251
2619.94 1162
2620.42 1171
2620.91 1334
2621.39 1255
2621.87 1219
2622.35 1160
2622.84 1253
2623.32 1093
2623.80 1104
2624.28 1189
2624.77 1166
2625.25 1190
2625.73 1101
2626.21 1197
2626.70 1188
2627.18 1067
2627.66 1163
2628.15 1087
2628.63 1064
2629.11 1087
2629.60 1159
2630.08 1138
2630.56 1227
2631.05 1112
2631.53 1151
2632.01 1260
2632.50 1173
2632.98 1139
2633.46 1254
2633.95 1248
2634.43 1185
2634.91 1136
2635.40 1260
2635.88 1151
2636.37 1106
2636.85 1086
2637.33 1221
2637.82 1182
2638.30 1092
2638.79 1098
2639.27 1093
2639.75 1090
2640.24 1260
2640.72 1263
2641.21 1181
2641.69 1202
2642.18 1216
2642.66 1273
2643.14 1285
2643.63 1331
2644.11 1317
2644.60 1284
2645.08 1273
2645.57 1215
2646.05 1255
2646.54 1225
2647.02 1081
2647.51 1214
2647.99 1169
2648.48 1186
2648.96 1158
2649.45 1301
2649.93 1260
2650.42 1314
2650.90 1298
2651.39 1278
2651.87 1362
2652.36 1322
2652.84 1267
2653.33 1149
2653.81 1212
2654.30 1121
2654.78 1198
2655.27 1226
2655.76 1150
2656.24 1042
2656.73 1169
2657.21 1230
2657.70 1251
2658.18 1282
2658.67 1337
2659.16 1274
2659.64 1347
2660.13 1316
2660.61 1215
2661.10 1176
2661.59 1128
2662.07 1310
2662.56 1138
2663.05 1127
2663.53 1064
2664.02 1066
2664.50 1048
2664.99 1168
2665.48 1092
2665.96 1145
2666.45 1277
2666.94 1198
2667.42 1170
2667.91 1046
2668.40 1253
2668.88 1152
2669.37 1205
2669.86 1304
2670.34 1068
2670.83 1005
2671.32 1208
2671.81 1113
2672.29 1082
2672.78 1205
2673.27 1294
2673.75 1264
2674.24 1311
2674.73 1343
2675.22 1511
2675.70 1497
2676.19 1355
2676.68 1389
2677.17 1390
2677.65 1390
2678.14 1406
2678.63 1406
2679.12 1325
2679.61 1508
2680.09 1463
2680.58 1444
2681.07 1295
2681.56 1260
2682.04 1291
2682.53 1257
2683.02 1375
2683.51 1345
2684.00 1387
2684.49 1427
2684.97 1320
2685.46 1261
2685.95 1285
2686.44 1255
2686.93 1300
2687.42 1140
2687.90 1058
2688.39 1177
2688.88 1132
2689.37 1100
2689.86 1221
2690.35 1155
2690.84 1144
2691.33 1238
2691.81 1217
2692.30 1216
2692.79 1166
2693.28 1104
2693.77 1066
2694.26 1088
2694.75 1076
2695.24 1129
2695.73 1104
2696.22 1164
2696.71 1148
2697.20 1235
2697.68 1157
2698.17 1232
2698.66 1256
2699.15 1169
2699.64 1262
2700.13 1167
2700.62 1186
2701.11 1238
2701.60 1257
2702.09 1391
2702.58 1344
2703.07 1445
2703.56 1322
2704.05 1380
2704.54 1241
2705.03 1195
2705.52 1230
2706.01 1156
2706.50 1206
2706.99 1236
2707.48 1075
2707.97 1124
2708.46 1080
2708.95 1192
2709.44 1199
2709.93 1103
2710.43 1225
2710.92 1176
2711.41 1145
2711.90 1077
2712.39 1261
2712.88 1221
2713.37 1148
2713.86 1107
2714.35 1101
2714.84 1213
2715.33 1131
2715.82 1110
2716.32 1188
2716.81 1164
2717.30 1063
2717.79 972
2718.28 1046
2718.77 1086
2719.26 1100
2719.76 1058
2720.25 986
2720.74 1246
2721.23 1247
2721.72 1103
2722.21 1172
2722.70 1251
2723.20 1180
2723.69 1246
2724.18 1162
2724.67 1220
2725.16 1197
2725.66 1215
2726.15 1165
2726.64 1120
2727.13 1200
2727.62 1116
2728.12 1100
2728.61 1153
2729.10 1186
2729.59 1092
2730.09 1122
2730.58 1099
2731.07 1078
2731.56 1072
2732.06 1142
2732.55 1147
2733.04 1079
2733.53 1162
2734.03 1131
2734.52 1088
2735.01 1134
2735.50 1198
2736.00 1235
2736.49 1299
2736.98 1109
2737.48 1046
2737.97 1124
2738.46 1217
2738.96 1211
2739.45 1215
2739.94 1272
2740.44 1269
2740.93 1162
2741.42 1218
2741.92 1260
2742.41 1243
2742.90 1239
2743.40 1103
2743.89 993
2744.38 1053
2744.88 988
2745.37 1094
2745.86 1105
2746.36 1041
2746.85 968
2747.35 1176
2747.84 1031
2748.33 1082
2748.83 1100
2749.32 1071
2749.82 1071
2750.31 1244
2750.81 1174
2751.30 1070
2751.79 1009
2752.29 1070
2752.78 1009
2753.28 1071
2753.77 1065
2754.27 1058
2754.76 1063
2755.26 1056
2755.75 1038
2756.24 1084
2756.74 1123
2757.23 1044
2757.73 1032
2758.22 1071
2758.72 1102
2759.21 1119
2759.71 1214
2760.20 1224
2760.70 1133
2761.19 1012
2761.69 1067
2762.19 1104
2762.68 1194
2763.18 1040
2763.67 1066
2764.17 1020
2764.66 1110
2765.16 1024
2765.65 1022
2766.15 1175
2766.64 1261
2767.14 1104
2767.64 996
2768.13 1065
2768.63 1070
2769.12 1110
2769.62 1177
2770.12 1200
2770.61 1217
2771.11 1099
2771.60 997
2772.10 1141
2772.60 1181
2773.09 1149
2773.59 1217
2774.08 1187
2774.58 1306
2775.08 1224
2775.57 1164
2776.07 1150
2776.57 1194
2777.06 1209
2777.56 1311
2778.06 1365
2778.55 1352
2779.05 1289
2779.55 1306
2780.04 1288
2780.54 1291
2781.04 1190
2781.54 1194
2782.03 1208
2782.53 1343
2783.03 1141
2783.52 1129
2784.02 1155
2784.52 1137
2785.02 1220
2785.51 1062
2786.01 1122
2786.51 1119
2787.01 1161
2787.50 1062
2788.00 1091
2788.50 1077
2789.00 1064
2789.49 1102
2789.99 990
2790.49 1067
2790.99 1063
2791.48 1013
2791.98 917
2792.48 968
2792.98 1010
2793.48 1050
2793.97 1113
2794.47 1062
2794.97 1184
2795.47 1192
2795.97 1215
2796.47 1333
2796.96 1251
2797.46 1332
2797.96 1327
2798.46 1528
2798.96 1557
2799.46 1448
2799.96 1387
2800.45 1441
2800.95 1440
2801.45 1458
2801.95 1341
2802.45 1261
2802.95 1284
2803.45 1287
2803.95 1368
2804.45 1327
2804.94 1335
2805.44 1345
2805.94 1456
2806.44 1527
2806.94 1410
2807.44 1642
2807.94 1551
2808.44 1751
2808.94 1604
2809.44 1610
2809.94 1706
2810.44 1620
2810.94 1698
2811.44 1500
2811.94 1648
2812.44 1598
2812.94 1357
2813.44 1329
2813.94 1372
2814.44 1140
2814.94 1171
2815.44 1228
2815.94 1230
2816.44 1246
2816.94 1228
2817.44 1357
2817.94 1230
2818.44 1115
2818.94 1211
2819.44 1195
2819.94 1345
2820.44 1377
2820.94 1292
2821.44 1208
2821.94 1229
2822.44 1078
2822.94 1238
2823.44 1211
2823.94 1222
2824.44 1237
2824.94 1156
2825.45 1162
2825.95 1235
2826.45 1228
2826.95 1158
2827.45 1115
2827.95 1208
2828.45 1273
2828.95 1100
2829.45 1178
2829.96 1108
2830.46 1160
2830.96 984
2831.46 1172
2831.96 1204
2832.46 1184
2832.96 1163
2833.47 905
2833.97 1021
2834.47 1154
2834.97 1133
2835.47 1063
2835.97 1072
2836.48 1164
2836.98 1253
2837.48 1239
2837.98 1130
2838.48 1239
2838.99 1128
2839.49 1222
2839.99 1143
2840.49 1061
2841.00 1099
2841.50 1127
2842.00 1138
2842.50 1103
2843.01 1110
2843.51 1150
2844.01 1137
2844.51 1133
2845.02 1098
2845.52 1132
2846.02 1112
2846.52 1128
2847.03 1289
2847.53 1306
2848.03 1264
2848.54 1340
2849.04 1349
2849.54 1222
2850.04 1283
2850.55 1391
2851.05 1352
2851.55 1312
2852.06 1276
2852.56 1253
2853.06 1149
2853.57 1111
2854.07 1102
2854.57 1091
2855.08 1143
2855.58 1059
2856.09 1062
2856.59 1114
2857.09 1098
2857.60 1142
2858.10 1150
2858.60 1134
2859.11 1160
2859.61 1224
2860.12 1055
2860.62 1131
2861.12 1233
2861.63 1273
2862.13 1139
2862.64 1062
2863.14 1118
2863.65 1050
2864.15 1114
2864.65 1116
2865.16 1068
2865.66 977
2866.17 1044
2866.67 1098
2867.18 1039
2867.68 966
2868.19 987
2868.69 987
2869.20 1010
2869.70 994
2870.21 956
2870.71 1155
2871.21 1107
2871.72 1080
2872.23 1132
2872.73 1037
2873.24 1025
2873.74 1154
2874.25 1241
2874.75 1163
2875.26 1203
2875.76 1195
2876.27 1258
2876.77 1331
2877.28 1248
2877.78 1085
2878.29 1183
2878.79 1128
2879.30 1189
2879.81 1190
2880.31 1178
2880.82 1195
2881.32 1203
2881.83 1141
2882.34 1174
2882.84 1195
2883.35 1228
2883.85 1317
2884.36 1358
2884.87 1330
2885.37 1375
2885.88 1302
2886.38 1389
2886.89 1378
2887.40 1348
2887.90 1361
2888.41 1565
2888.92 1676
2889.42 1530
2889.93 1529
2890.44 1823
2890.94 1700
2891.45 1557
2891.96 1464
2892.46 1489
2892.97 1460
2893.48 1340
2893.98 1341
2894.49 1280
2895.00 1377
2895.51 1365
2896.01 1268
2896.52 1340
2897.03 1444
2897.53 1299
2898.04 1403
2898.55 1353
2899.06 1465
2899.56 1498
2900.07 1504
2900.58 1309
2901.09 1439
2901.59 1432
2902.10 1283
2902.61 1349
2903.12 1474
2903.63 1476
2904.13 1443
2904.64 1371
2905.15 1427
2905.66 1454
2906.17 1391
2906.67 1383
2907.18 1355
2907.69 1425
2908.20 1396
2908.71 1267
2909.21 1259
2909.72 1229
2910.23 1328
2910.74 1171
2911.25 1148
2911.76 1189
2912.26 1283
2912.77 1210
2913.28 1074
2913.79 1061
2914.30 1056
2914.81 1082
2915.32 1110
2915.83 1181
2916.34 1157
2916.84 1195
2917.35 1191
2917.86 1054
2918.37 1110
2918.88 1004
2919.39 1127
2919.90 1217
2920.41 1270
2920.92 1139
2921.43 1082
2921.94 1197
2922.45 1372
2922.96 1294
2923.46 1227
2923.97 1371
2924.48 1417
2924.99 1270
2925.50 1473
2926.01 1499
2926.52 1465
2927.03 1522
2927.54 1540
2928.05 1407
2928.56 1317
2929.07 1504
2929.58 1277
2930.09 1304
2930.60 1298
2931.11 1196
2931.62 1205
2932.13 1119
2932.64 1185
2933.15 1091
2933.67 1094
2934.18 1261
2934.69 1132
2935.20 1146
2935.71 1248
2936.22 1262
2936.73 1274
2937.24 1336
2937.75 1319
2938.26 1130
2938.77 1293
2939.28 1365
2939.79 1297
2940.30 1204
2940.82 1158
2941.33 1081
2941.84 1231
2942.35 1171
2942.86 1267
2943.37 1295
2943.88 1266
2944.39 1098
2944.91 1161
2945.42 1379
2945.93 1410
2946.44 1395
2946.95 1472
2947.46 1416
2947.98 1582
2948.49 1515
2949.00 1569
2949.51 1521
2950.02 1407
2950.53 1374
2951.05 1343
2951.56 1308
2952.07 1195
2952.58 1155
2953.09 1213
2953.61 1152
2954.12 1123
2954.63 1234
2955.14 1225
2955.66 1107
2956.17 1086
2956.68 1078
2957.19 1062
2957.71 1105
2958.22 1128
2958.73 1212
2959.24 1159
2959.76 1111
2960.27 1146
2960.78 1201
2961.29 1132
2961.81 1239
2962.32 1368
2962.83 1327
2963.35 1294
2963.86 1294
2964.37 1317
2964.89 1268
2965.40 1307
2965.91 1246
2966.43 1386
2966.94 1190
2967.45 1178
2967.97 1255
2968.48 1149
2968.99 1068
2969.51 1104
2970.02 1125
2970.53 1187
2971.05 1213
2971.56 1169
2972.07 1122
2972.59 1109
2973.10 1131
2973.62 1247
2974.13 1339
2974.64 1212
2975.16 1209
2975.67 1223
2976.19 1270
2976.70 1262
2977.22 1168
2977.73 1150
2978.24 1210
2978.76 1193
2979.27 1127
2979.79 1044
2980.30 1094
2980.82 1231
2981.33 1288
2981.85 1269
2982.36 1169
2982.87 1276
2983.39 1368
2983.90 1278
2984.42 1188
2984.93 1291
2985.45 1390
2985.96 1240
2986.48 1212
2986.99 1465
2987.51 1378
2988.02 1369
2988.54 1323
2989.05 1275
2989.57 1326
2990.09 1314
2990.60 1298
2991.12 1384
2991.63 1478
2992.15 1475
2992.66 1313
2993.18 1482
2993.69 1460
2994.21 1440
2994.73 1231
2995.24 1434
2995.76 1471
2996.27 1398
2996.79 1553
2997.30 1602
2997.82 1678
2998.34 1771
2998.85 1840
2999.37 1811
2999.89 1618
3000.40 1607
3000.92 1687
3001.43 1679
3001.95 1937
3002.47 1941
3002.98 1909
3003.50 1988
3004.02 2295
3004.53 2400
3005.05 2670
3005.57 2745
3006.08 3011
3006.60 3280
3007.12 3432
3007.63 3285
3008.15 3112
3008.67 2865
3009.18 2608
3009.70 2371
3010.22 2167
3010.74 1967
3011.25 1675
3011.77 1571
3012.29 1443
3012.80 1486
3013.32 1336
3013.84 1414
3014.36 1408
3014.87 1263
3015.39 1439
3015.91 1255
3016.43 1268
3016.94 1356
3017.46 1440
3017.98 1484
3018.50 1488
3019.02 1408
3019.53 1431
3020.05 1319
3020.57 1389
3021.09 1508
3021.60 1549
3022.12 1506
3022.64 1396
3023.16 1461
3023.68 1440
3024.20 1422
3024.71 1534
3025.23 1499
3025.75 1482
3026.27 1557
3026.79 1540
3027.31 1543
3027.82 1513
3028.34 1451
3028.86 1409
3029.38 1433
3029.90 1348
3030.42 1411
3030.94 1308
3031.46 1310
3031.98 1259
3032.49 1297
3033.01 1291
3033.53 1256
3034.05 1471
3034.57 1308
3035.09 1203
3035.61 1217
3036.13 1363
3036.65 1320
3037.17 1355
3037.69 1340
3038.21 1353
3038.73 1353
3039.25 1261
3039.76 1177
3040.28 1192
3040.80 1210
3041.32 1147
3041.84 1269
3042.36 1141
3042.88 1238
3043.40 1320
3043.92 1369
3044.44 1256
3044.96 1124
3045.48 1136
3046.00 1177
3046.52 1310
3047.04 1306
3047.56 1212
3048.08 1185
3048.60 1329
3049.13 1318
3049.65 1240
3050.17 1179
3050.69 1285
3051.21 1191
3051.73 1198
3052.25 1181
3052.77 1252
3053.29 1253
3053.81 1225
3054.33 1155
3054.85 1094
3055.37 1099
3055.89 1135
3056.42 1156
3056.94 1163
3057.46 1157
3057.98 1064
3058.50 1095
3059.02 1066
3059.54 1032
3060.06 1048
3060.59 1084
3061.11 1146
3061.63 1211
3062.15 1109
3062.67 1228
3063.19 1249
3063.71 1224
3064.24 1132
3064.76 1217
3065.28 1200
3065.80 1211
3066.32 1229
3066.85 1111
3067.37 1153
3067.89 1235
3068.41 1297
3068.93 1233
3069.46 1278
3069.98 1241
3070.50 1300
3071.02 1284
3071.54 1186
3072.07 1223
3072.59 1106
3073.11 1133
3073.63 1238
3074.16 1192
3074.68 1342
3075.20 1186
3075.73 1280
3076.25 1200
3076.77 1162
3077.29 1242
3077.82 1257
3078.34 1181
3078.86 1178
3079.39 1226
3079.91 1328
3080.43 1190
3080.95 1312
3081.48 1370
3082.00 1463
3082.52 1453
3083.05 1410
3083.57 1367
3084.09 1453
3084.62 1452
3085.14 1434
3085.66 1431
3086.19 1367
3086.71 1429
3087.24 1564
3087.76 1552
3088.28 1520
3088.81 1300
3089.33 1376
3089.85 1482
3090.38 1435
3090.90 1414
3091.43 1289
3091.95 1347
3092.47 1237
3093.00 1242
3093.52 1146
3094.05 1325
3094.57 1379
3095.10 1315
3095.62 1435
3096.14 1368
3096.67 1479
3097.19 1556
3097.72 1452
3098.24 1566
3098.77 1508
3099.29 1631
3099.82 1692
3100.34 1845
3100.87 2111
3101.39 2456
3101.92 2606
3102.44 2903
3102.97 3596
3103.49 3706
3104.02 4202
3104.54 4744
3105.07 4696
3105.59 4795
3106.12 4552
3106.64 4176
3107.17 3754
3107.69 3132
3108.22 2682
3108.74 2363
3109.27 2057
3109.79 1912
3110.32 1720
3110.85 1502
3111.37 1522
3111.90 1495
3112.42 1532
3112.95 1506
3113.48 1494
3114.00 1428
3114.53 1400
3115.05 1353
3115.58 1360
3116.11 1390
3116.63 1383
3117.16 1470
3117.68 1536
3118.21 1402
3118.74 1208
3119.26 1265
3119.79 1336
3120.32 1359
3120.84 1430
3121.37 1473
3121.90 1415
3122.42 1425
3122.95 1573
3123.48 1545
3124.00 1519
3124.53 1615
3125.06 1510
3125.58 1549
3126.11 1450
3126.64 1299
3127.16 1126
3127.69 1298
3128.22 1327
3128.75 1336
3129.27 1363
3129.80 1425
3130.33 1416
3130.85 1326
3131.38 1305
3131.91 1268
3132.44 1102
3132.96 1244
3133.49 1260
3134.02 1283
3134.55 1129
3135.07 1172
3135.60 1152
3136.13 1188
3136.66 1105
3137.19 1085
3137.71 1121
3138.24 1091
3138.77 1176
3139.30 1301
3139.83 1237
3140.35 1147
3140.88 1177
3141.41 1101
3141.94 1175
3142.47 1050
3143.00 1065
3143.52 1127
3144.05 1244
3144.58 1312
3145.11 1184
3145.64 1164
3146.17 1122
3146.70 1322
3147.22 1196
3147.75 1138
3148.28 1361
3148.81 1287
3149.34 1383
3149.87 1443
3150.40 1485
3150.93 1454
3151.46 1497
3151.98 1510
3152.51 1470
3153.04 1387
3153.57 1350
3154.10 1300
3154.63 1498
3155.16 1338
3155.69 1275
3156.22 1262
3156.75 1247
3157.28 1306
3157.81 1277
3158.34 1389
3158.87 1376
3159.40 1292
3159.93 1145
3160.46 1241
3160.99 1258
3161.52 1331
3162.05 1178
3162.58 1309
3163.11 1434
3163.64 1280
3164.17 1105
3164.70 1121
3165.23 1136
3165.76 1118
3166.29 1185
3166.82 1180
3167.35 1012
3167.88 1093
3168.41 1126
3168.94 1108
3169.47 1025
3170.00 1061
3170.53 1146
3171.06 1144
3171.59 1226
3172.13 1053
3172.66 1032
3173.19 1164
3173.72 1168
3174.25 1127
3174.78 1151
3175.31 1310
3175.84 1313
3176.37 1187
3176.90 1266
3177.44 1276
3177.97 1321
3178.50 1357
3179.03 1253
3179.56 1169
3180.09 1207
3180.62 1235
3181.16 1186
3181.69 1171
3182.22 1120
3182.75 1192
3183.28 1207
3183.81 1231
3184.35 1200
3184.88 1155
3185.41 1234
3185.94 1066
3186.47 1151
3187.01 1184
3187.54 1268
3188.07 1165
3188.60 1044
3189.14 984
3189.67 1115
3190.20 1231
3190.73 1243
3191.26 1150
3191.80 1111
3192.33 1126
3192.86 1195
3193.39 1093
3193.93 978
3194.46 1081
3194.99 1070
3195.53 1123
3196.06 1092
3196.59 1169
3197.12 1207
3197.66 1037
3198.19 1061
3198.72 1184
3199.26 1168
3199.79 1099
3200.32 1124
3200.86 1162
3201.39 1166
3201.92 1196
3202.46 1104
3202.99 1172
3203.52 1298
3204.06 1256
3204.59 1371
3205.12 1290
3205.66 1397
3206.19 1335
3206.72 1197
3207.26 1137
3207.79 1172
3208.33 1262
3208.86 1297
3209.39 1325
3209.93 1381
3210.46 1296
3211.00 1306
3211.53 1335
3212.06 1353
3212.60 1342
3213.13 1287
3213.67 1374
3214.20 1417
3214.74 1300
3215.27 1174
3215.80 1261
3216.34 1256
3216.87 1225
3217.41 1251
3217.94 1265
3218.48 1232
3219.01 1225
3219.55 1265
3220.08 1221
3220.62 1163
3221.15 1247
3221.69 1103
3222.22 1195
3222.76 1251
3223.29 1252
3223.83 1304
3224.36 1411
3224.90 1458
3225.43 1355
3225.97 1381
3226.50 1422
3227.04 1439
3227.57 1371
3228.11 1277
3228.65 1318
3229.18 1217
3229.72 1181
3230.25 1217
3230.79 1292
3231.32 1307
3231.86 1279
3232.40 1231
3232.93 1177
3233.47 1199
3234.00 1274
3234.54 1290
3235.08 1409
3235.61 1347
3236.15 1342
3236.68 1440
3237.22 1315
3237.76 1322
3238.29 1443
3238.83 1292
3239.37 1298
3239.90 1501
3240.44 1456
3240.97 1518
3241.51 1563
3242.05 1493
3242.58 1337
3243.12 1372
3243.66 1499
3244.20 1451
3244.73 1463
3245.27 1507
3245.81 1301
3246.34 1332
3246.88 1363
3247.42 1301
3247.95 1416
3248.49 1399
3249.03 1427
3249.57 1333
3250.10 1353
3250.64 1276
3251.18 1306
3251.72 1405
3252.25 1414
3252.79 1353
3253.33 1499
3253.87 1489
3254.40 1376
3254.94 1417
3255.48 1361
3256.02 1417
3256.55 1444
3257.09 1545
3257.63 1537
3258.17 1683
3258.71 1791
3259.24 1808
3259.78 1814
3260.32 1780
3260.86 1734
3261.40 1931
3261.94 1819
3262.47 1958
3263.01 2228
3263.55 2545
3264.09 2675
3264.63 2843
3265.17 3199
3265.71 3554
3266.24 3502
3266.78 3410
3267.32 3678
3267.86 3798
3268.40 3903
3268.94 3966
3269.48 3755
3270.02 3639
3270.55 3327
3271.09 3162
3271.63 2774
3272.17 2590
3272.71 2235
3273.25 1913
3273.79 1838
3274.33 1814
3274.87 1728
3275.41 1714
3275.95 1677
3276.49 1605
3277.03 1673
3277.57 1605
3278.11 1669
3278.65 1657
3279.19 1591
3279.73 1675
3280.26 1596
3280.80 1687
3281.34 1565
3281.88 1648
3282.42 1605
3282.96 1550
3283.50 1608
3284.04 1627
3284.59 1814
3285.13 1832
3285.67 1714
3286.21 1716
3286.75 1837
3287.29 1902
3287.83 1893
3288.37 1777
3288.91 1906
3289.45 1846
3289.99 1840
3290.53 1875
3291.07 1895
3291.61 1816
3292.15 1722
3292.69 1789
3293.23 2025
3293.77 2213
3294.32 2355
3294.86 2412
3295.40 2570
3295.94 2570
3296.48 2725
3297.02 2933
3297.56 3013
3298.10 3069
3298.65 2877
3299.19 2665
3299.73 2658
3300.27 2367
3300.81 2124
3301.35 2130
3301.89 2025
3302.44 1962
3302.98 1909
3303.52 1914
3304.06 1739
3304.60 1808
3305.14 1721
3305.69 1764
3306.23 1681
3306.77 1566
3307.31 1674
3307.85 1621
3308.40 1574
3308.94 1658
3309.48 1775
3310.02 1835
3310.57 1663
3311.11 1600
3311.65 1570
3312.19 1555
3312.74 1736
3313.28 1629
3313.82 1606
3314.36 1729
3314.91 1775
3315.45 1908
3315.99 1863
3316.53 1871
3317.08 1945
3317.62 1928
3318.16 2024
3318.71 1979
3319.25 2124
3319.79 2304
3320.34 2353
3320.88 2420
3321.42 2506
3321.96 2549
3322.51 2561
3323.05 2659
3323.59 2625
3324.14 2709
3324.68 2689
3325.23 2612
3325.77 2656
3326.31 2450
3326.86 2261
3327.40 2199
3327.94 2076
3328.49 2138
3329.03 1946
3329.57 1964
3330.12 2095
3330.66 2121
3331.21 2343
3331.75 2809
3332.29 3421
3332.84 3994
3333.38 5069
3333.93 6549
3334.47 7981
3335.02 9911
3335.56 12197
3336.10 14457
3336.65 16179
3337.19 17659
3337.74 18108
3338.28 18020
3338.83 18595
3339.37 17246
3339.92 15039
3340.46 12712
3341.01 10306
3341.55 8595
3342.10 6666
3342.64 5461
3343.19 4519
3343.73 3478
3344.28 3324
3344.82 2814
3345.37 2636
3345.91 2477
3346.46 2150
3347.00 2077
3347.55 2021
3348.09 2149
3348.64 2148
3349.18 1961
3349.73 2153
3350.27 2135
3350.82 1970
3351.37 1894
3351.91 1916
3352.46 1845
3353.00 1878
3353.55 1801
3354.10 1775
3354.64 1789
3355.19 1922
3355.73 1889
3356.28 1986
3356.83 1804
3357.37 1914
3357.92 1829
3358.46 1870
3359.01 1747
3359.56 1792
3360.10 1843
3360.65 1704
3361.20 1860
3361.74 1907
3362.29 1733
3362.84 1627
3363.38 1830
3363.93 1803
3364.48 1728
3365.02 1727
3365.57 1698
3366.12 1759
3366.66 1696
3367.21 1831
3367.76 1767
3368.30 1779
3368.85 1749
3369.40 1583
3369.94 1685
3370.49 1830
3371.04 1880
3371.59 2043
3372.13 2156
3372.68 2272
3373.23 2336
3373.78 2504
3374.32 2732
3374.87 3107
3375.42 3158
3375.97 3495
3376.51 3243
3377.06 3159
3377.61 3056
3378.16 2899
3378.71 2477
3379.25 2309
3379.80 2245
3380.35 1892
3380.90 1802
3381.45 1777
3381.99 1709
3382.54 1590
3383.09 1337
3383.64 1572
3384.19 1334
3384.74 1361
3385.28 1547
3385.83 1464
3386.38 1468
3386.93 1519
3387.48 1415
3388.03 1380
3388.58 1485
3389.12 1385
3389.67 1433
3390.22 1371
3390.77 1450
3391.32 1410
3391.87 1266
3392.42 1410
3392.97 1558
3393.52 1534
3394.06 1413
3394.61 1486
3395.16 1572
3395.71 1421
3396.26 1462
3396.81 1482
3397.36 1545
3397.91 1530
3398.46 1509
3399.01 1538
3399.56 1540
3400.11 1478
3400.66 1536
3401.21 1382
3401.76 1286
3402.31 1379
3402.86 1376
3403.41 1379
3403.96 1353
3404.51 1434
3405.06 1338
3405.61 1340
3406.16 1401
3406.71 1353
3407.26 1330
3407.81 1255
3408.36 1195
3408.91 1250
3409.46 1378
3410.01 1514
3410.56 1600
3411.11 1666
3411.66 1691
3412.21 1640
3412.76 1794
3413.31 1813
3413.86 1895
3414.41 1806
3414.96 1787
3415.51 1905
3416.07 1894
3416.62 1682
3417.17 1597
3417.72 1543
3418.27 1485
3418.82 1439
3419.37 1416
3419.92 1434
3420.47 1364
3421.03 1357
3421.58 1201
3422.13 1377
3422.68 1385
3423.23 1328
3423.78 1336
3424.33 1461
3424.89 1578
3425.44 1462
3425.99 1646
3426.54 1688
3427.09 1458
3427.65 1435
3428.20 1204
3428.75 1291
3429.30 1378
3429.85 1327
3430.41 1281
3430.96 1190
3431.51 1201
3432.06 1189
3432.61 1126
3433.17 1304
3433.72 1322
3434.27 1349
3434.82 1266
3435.38 1261
3435.93 1345
3436.48 1377
3437.03 1269
3437.59 1195
3438.14 1223
3438.69 1418
3439.24 1357
3439.80 1277
3440.35 1258
3440.90 1412
3441.46 1433
3442.01 1390
3442.56 1414
3443.11 1378
3443.67 1380
3444.22 1338
3444.77 1414
3445.33 1362
3445.88 1221
3446.43 1152
3446.99 1209
3447.54 1294
3448.09 1190
3448.65 1153
3449.20 1248
3449.76 1136
3450.31 1128
3450.86 1251
3451.42 1171
3451.97 1185
3452.52 994
3453.08 1096
3453.63 1076
3454.19 1017
3454.74 1097
3455.29 1112
3455.85 1098
3456.40 1087
3456.96 1068
3457.51 1080
3458.07 1176
3458.62 1165
3459.17 1108
3459.73 1208
3460.28 1102
3460.84 1111
3461.39 1122
3461.95 1140
3462.50 1089
3463.06 1175
3463.61 1210
3464.17 1159
3464.72 1252
3465.27 1221
3465.83 1146
3466.38 1146
3466.94 1168
3467.49 1314
3468.05 1134
3468.61 1084
3469.16 1170
3469.72 1377
3470.27 1371
3470.83 1287
3471.38 1279
3471.94 1339
3472.49 1120
3473.05 1140
3473.60 1171
3474.16 1259
3474.71 1207
3475.27 1209
3475.83 1344
3476.38 1248
3476.94 1237
3477.49 1245
3478.05 1392
3478.61 1381
3479.16 1387
3479.72 1464
3480.27 1617
3480.83 1459
3481.39 1488
3481.94 1552
3482.50 1429
3483.05 1534
3483.61 1506
3484.17 1521
3484.72 1483
3485.28 1365
3485.84 1436
3486.39 1410
3486.95 1438
3487.51 1486
3488.06 1494
3488.62 1595
3489.18 1733
3489.73 1978
3490.29 1949
3490.85 2055
3491.40 2171
3491.96 2471
3492.52 2818
3493.08 3101
3493.63 3120
3494.19 3276
3494.75 3283
3495.30 3165
3495.86 3002
3496.42 3004
3496.98 2797
3497.53 2593
3498.09 2649
3498.65 2800
3499.21 2917
3499.76 3107
3500.32 3402
3500.88 3506
3501.44 3721
3501.99 3703
3502.55 3579
3503.11 3125
3503.67 3113
3504.23 3074
3504.78 2617
3505.34 2486
3505.90 2580
3506.46 2453
3507.02 2245
3507.58 2333
3508.13 2234
3508.69 2316
3509.25 2244
3509.81 2122
3510.37 2134
3510.93 1936
3511.48 1773
3512.04 1762
3512.60 1688
3513.16 1645
3513.72 1660
3514.28 1629
3514.84 1563
3515.40 1339
3515.95 1422
3516.51 1554
3517.07 1306
3517.63 1431
3518.19 1475
3518.75 1261
3519.31 1352
3519.87 1464
3520.43 1438
3520.99 1465
3521.55 1424
3522.11 1365
3522.67 1556
3523.22 1728
3523.78 1598
3524.34 1511
3524.90 1521
3525.46 1433
3526.02 1498
3526.58 1347
3527.14 1314
3527.70 1339
3528.26 1330
3528.82 1164
3529.38 1254
3529.94 1191
3530.50 1213
3531.06 1215
3531.62 1417
3532.18 1223
3532.74 1201
3533.30 1203
3533.86 1302
3534.42 1293
3534.98 1416
3535.54 1251
3536.11 1199
3536.67 1260
3537.23 1324
3537.79 1376
3538.35 1362
3538.91 1306
3539.47 1330
3540.03 1329
3540.59 1252
3541.15 1372
3541.71 1295
3542.27 1333
3542.84 1273
3543.40 1291
3543.96 1307
3544.52 1408
3545.08 1323
3545.64 1138
3546.20 1226
3546.76 1099
3547.33 1197
3547.89 1225
3548.45 1107
3549.01 1250
3549.57 1227
3550.13 1217
3550.69 1159
3551.26 1035
3551.82 1148
3552.38 1184
3552.94 1091
3553.50 1105
3554.07 1108
3554.63 1089
3555.19 998
3555.75 1104
3556.31 1035
3556.88 1173
3557.44 1002
3558.00 1002
3558.56 975
3559.13 1153
3559.69 1250
3560.25 1193
3560.81 1117
3561.38 1214
3561.94 1113
3562.50 1122
3563.06 1150
3563.63 1131
3564.19 1106
3564.75 1005
3565.31 1134
3565.88 1111
3566.44 1042
3567.00 1063
3567.57 1010
3568.13 1047
3568.69 1140
3569.26 1076
3569.82 1134
3570.38 951
3570.95 1078
3571.51 1048
3572.07 949
3572.64 989
3573.20 1001
3573.76 987
3574.33 980
3574.89 1091
3575.45 1034
3576.02 974
3576.58 1089
3577.14 1083
3577.71 992
3578.27 1029
3578.84 1049
3579.40 1092
3579.96 1045
3580.53 1012
3581.09 999
3581.66 1116
3582.22 1070
3582.78 1095
3583.35 1139
3583.91 1179
3584.48 1037
3585.04 1021
3585.61 1141
3586.17 1067
3586.74 1108
3587.30 1115
3587.86 1090
3588.43 1165
3588.99 1066
3589.56 1081
3590.12 1104
3590.69 1196
3591.25 1100
3591.82 1022
3592.38 969
3592.95 962
3593.51 1062
3594.08 1115
3594.64 1133
3595.21 1084
3595.77 1086
3596.34 1071
3596.90 1090
3597.47 984
3598.04 1057
3598.60 1022
3599.17 1173
3599.73 1276
3600.30 1198
3600.86 1136
3601.43 1111
3601.99 1043
3602.56 1061
3603.13 994
3603.69 1075
3604.26 1077
3604.82 979
3605.39 966
3605.96 954
3606.52 970
3607.09 1062
3607.65 990
3608.22 915
3608.79 851
3609.35 942
3609.92 982
3610.49 1001
3611.05 961
3611.62 945
3612.19 849
3612.75 879
3613.32 994
3613.89 965
3614.45 1049
3615.02 1101
3615.59 1224
3616.15 1140
3616.72 1209
3617.29 1274
3617.85 1291
3618.42 1385
3618.99 1432
3619.55 1626
3620.12 1721
3620.69 1746
3621.26 1591
3621.82 1533
3622.39 1589
3622.96 1594
3623.53 1366
3624.09 1368
3624.66 1270
3625.23 1188
3625.80 1110
3626.36 1038
3626.93 1034
3627.50 992
3628.07 1081
3628.63 1118
3629.20 1052
3629.77 915
3630.34 1096
3630.91 1037
3631.47 922
3632.04 932
3632.61 995
3633.18 1089
3633.75 1149
3634.32 1150
3634.88 1112
3635.45 1093
3636.02 1065
3636.59 1072
3637.16 1071
3637.73 1058
3638.29 1061
3638.86 1083
3639.43 1066
3640.00 1201
3640.57 1312
3641.14 1272
3641.71 1301
3642.28 1332
3642.84 1454
3643.41 1423
3643.98 1668
3644.55 1575
3645.12 1494
3645.69 1386
3646.26 1354
3646.83 1295
3647.40 1253
3647.97 1110
3648.54 1099
3649.11 1209
3649.68 1245
3650.25 1262
3650.81 1223
3651.38 1192
3651.95 1153
3652.52 1312
3653.09 1399
3653.66 1334
3654.23 1415
3654.80 1439
3655.37 1396
3655.94 1451
3656.51 1376
3657.08 1626
3657.65 1679
3658.22 1602
3658.79 1701
3659.36 1822
3659.93 1887
3660.50 2028
3661.07 1983
3661.64 2134
3662.22 1956
3662.79 1920
3663.36 2006
3663.93 1786
3664.50 1593
3665.07 1535
3665.64 1484
3666.21 1566
3666.78 1430
3667.35 1395
3667.92 1479
3668.49 1473
3669.06 1450
3669.64 1452
3670.21 1379
3670.78 1339
3671.35 1350
3671.92 1211
3672.49 1262
3673.06 1225
3673.63 1279
3674.21 1417
3674.78 1423
3675.35 1360
3675.92 1348
3676.49 1207
3677.06 1375
3677.63 1300
3678.21 1267
3678.78 1318
3679.35 1321
3679.92 1234
3680.49 1285
3681.07 1273
3681.64 1271
3682.21 1196
3682.78 1168
3683.35 1158
3683.93 1252
3684.50 1176
3685.07 1193
3685.64 1185
3686.21 1185
3686.79 1163
3687.36 1209
3687.93 1189
3688.50 1388
3689.08 1506
3689.65 1522
3690.22 1726
3690.80 1660
3691.37 1683
3691.94 1670
3692.51 1771
3693.09 1581
3693.66 1416
3694.23 1355
3694.81 1348
3695.38 1320
3695.95 1236
3696.52 1131
3697.10 1122
3697.67 1136
3698.24 1285
3698.82 1193
3699.39 1124
3699.96 1223
3700.54 1224
3701.11 1361
3701.68 1297
3702.26 1310
3702.83 1361
3703.41 1252
3703.98 1098
3704.55 1091
3705.13 1099
3705.70 1249
3706.27 1310
3706.85 1257
3707.42 1171
3708.00 1323
3708.57 1241
3709.14 1252
3709.72 1216
3710.29 1261
3710.87 1409
3711.44 1292
3712.02 1252
3712.59 1240
3713.16 1245
3713.74 1120
3714.31 1147
3714.89 1050
3715.46 1158
3716.04 1258
3716.61 1038
3717.19 1094
3717.76 1112
3718.34 1041
3718.91 1077
3719.49 1023
3720.06 1095
3720.64 998
3721.21 968
3721.79 1138
3722.36 1091
3722.94 915
3723.51 948
3724.09 1157
3724.66 1004
3725.24 878
3725.81 979
3726.39 1009
3726.96 1031
3727.54 1019
3728.12 960
3728.69 1060
3729.27 998
3729.84 1022
3730.42 1017
3730.99 984
3731.57 1049
3732.15 1242
3732.72 1212
3733.30 1119
3733.87 1054
3734.45 1168
3735.03 1357
3735.60 1376
3736.18 1262
3736.75 1121
3737.33 1083
3737.91 1096
3738.48 1172
3739.06 1291
3739.64 1151
3740.21 1043
3740.79 836
3741.37 874
3741.94 943
3742.52 914
3743.10 1032
3743.67 1006
3744.25 964
3744.83 1028
3745.40 926
3745.98 986
3746.56 1068
3747.13 1068
3747.71 985
3748.29 1044
3748.87 1081
3749.44 1055
3750.02 1112
3750.60 1087
3751.17 990
3751.75 1023
3752.33 1056
3752.91 998
3753.48 942
3754.06 928
3754.64 999
3755.22 984
3755.80 1015
3756.37 1088
3756.95 1043
3757.53 990
3758.11 1010
3758.68 997
3759.26 913
3759.84 915
3760.42 977
3761.00 968
3761.58 982
3762.15 981
3762.73 1002
3763.31 928
3763.89 890
3764.47 923
3765.04 941
3765.62 989
3766.20 1014
3766.78 933
3767.36 999
3767.94 970
3768.52 988
3769.10 954
3769.67 943
3770.25 986
3770.83 1034
3771.41 986
3771.99 1042
3772.57 1020
3773.15 1043
3773.73 1021
3774.31 929
3774.89 933
3775.46 947
3776.04 939
3776.62 1092
3777.20 993
3777.78 961
3778.36 929
3778.94 992
3779.52 969
3780.10 931
3780.68 866
3781.26 779
3781.84 926
3782.42 986
3783.00 863
3783.58 899
3784.16 851
3784.74 1014
3785.32 1019
3785.90 974
3786.48 1004
3787.06 1010
3787.64 957
3788.22 961
3788.80 1083
3789.38 1048
3789.96 892
3790.54 872
3791.12 847
3791.70 869
3792.28 938
3792.86 808
3793.44 903
3794.02 825
3794.60 969
3795.18 920
3795.77 875
3796.35 913
3796.93 996
3797.51 908
3798.09 960
3798.67 929
3799.25 989
3799.83 974
3800.41 918
3800.99 863
3801.58 833
3802.16 858
3802.74 1049
3803.32 944
3803.90 981
3804.48 1030
3805.06 1048
3805.65 1068
3806.23 1099
3806.81 1034
3807.39 1086
3807.97 906
3808.55 998
3809.14 1049
3809.72 1097
3810.30 1125
3810.88 1280
3811.46 1160
3812.05 1086
3812.63 1128
3813.21 1185
3813.79 1132
3814.37 1116
3814.96 1154
3815.54 1066
3816.12 1010
3816.70 1186
3817.29 1274
3817.87 1146
3818.45 1157
3819.03 1062
3819.62 972
3820.20 1048
3820.78 1055
3821.36 977
3821.95 984
3822.53 963
3823.11 935
3823.70 982
3824.28 971
3824.86 988
3825.45 1029
3826.03 898
3826.61 984
3827.19 1030
3827.78 915
3828.36 916
3828.94 960
3829.53 828
3830.11 847
3830.69 945
3831.28 988
3831.86 984
3832.45 949
3833.03 1055
3833.61 1009
3834.20 853
3834.78 911
3835.36 998
3835.95 980
3836.53 961
3837.12 1002
3837.70 939
3838.28 933
3838.87 960
3839.45 913
3840.04 857
3840.62 911
3841.20 1007
3841.79 901
3842.37 778
3842.96 857
3843.54 932
3844.13 858
3844.71 981
3845.30 908
3845.88 846
3846.47 872
3847.05 936
3847.63 883
3848.22 908
3848.80 949
3849.39 1059
3849.97 964
3850.56 923
3851.14 955
3851.73 1003
3852.31 951
3852.90 941
3853.48 1004
3854.07 997
3854.66 1010
3855.24 1056
3855.83 1006
3856.41 972
3857.00 914
3857.58 880
3858.17 959
3858.75 1035
3859.34 886
3859.92 1015
3860.51 1167
3861.10 1138
3861.68 1163
3862.27 1278
3862.85 1265
3863.44 1274
3864.03 1256
3864.61 1250
3865.20 1331
3865.78 1349
3866.37 1453
3866.96 1370
3867.54 1288
3868.13 1111
3868.72 1215
3869.30 1232
3869.89 1111
3870.47 1072
3871.06 1053
3871.65 1054
3872.23 996
3872.82 883
3873.41 958
3873.99 1043
3874.58 1105
3875.17 986
3875.76 1148
3876.34 1068
3876.93 1119
3877.52 1146
3878.10 1174
3878.69 1144
3879.28 1105
3879.86 1050
3880.45 979
3881.04 940
3881.63 1013
3882.21 997
3882.80 929
3883.39 936
3883.98 893
3884.56 998
3885.15 1006
3885.74 895
3886.33 897
3886.91 921
3887.50 903
3888.09 958
3888.68 1013
3889.27 1072
3889.85 1091
3890.44 1022
3891.03 1105
3891.62 1113
3892.21 1167
3892.79 1251
3893.38 1104
3893.97 1111
3894.56 1196
3895.15 1079
3895.74 1136
3896.32 1130
3896.91 1006
3897.50 1103
3898.09 981
3898.68 1065
3899.27 1058
3899.86 1051
3900.45 1014
3901.03 975
3901.62 1058
3902.21 989
3902.80 988
3903.39 1029
3903.98 1000
3904.57 975
3905.16 1028
3905.75 983
3906.34 959
3906.92 1030
3907.51 1115
3908.10 1007
3908.69 1030
3909.28 1001
3909.87 939
3910.46 897
3911.05 970
3911.64 1077
3912.23 908
3912.82 865
3913.41 861
3914.00 836
3914.59 850
3915.18 975
3915.77 961
3916.36 958
3916.95 920
3917.54 903
3918.13 914
3918.72 886
3919.31 894
3919.90 926
3920.49 943
3921.08 927
3921.67 979
3922.26 879
3922.85 853
3923.44 933
3924.03 943
3924.62 981
3925.21 1019
3925.80 964
3926.40 966
3926.99 885
3927.58 915
3928.17 970
3928.76 981
3929.35 921
3929.94 822
3930.53 862
3931.12 886
3931.71 810
3932.30 839
3932.90 816
3933.49 807
3934.08 834
3934.67 928
3935.26 904
3935.85 836
3936.44 862
3937.04 798
3937.63 852
3938.22 901
3938.81 923
3939.40 910
3939.99 860
3940.59 761
3941.18 779
3941.77 894
3942.36 879
3942.95 923
3943.55 975
3944.14 885
3944.73 967
3945.32 977
3945.91 982
3946.51 897
3947.10 883
3947.69 867
3948.28 912
3948.88 961
3949.47 959
3950.06 909
3950.65 878
3951.25 910
3951.84 883
3952.43 932
3953.02 984
3953.62 862
3954.21 1075
3954.80 1000
3955.40 918
3955.99 981
3956.58 993
3957.17 993
3957.77 1008
3958.36 946
3958.95 996
3959.55 956
3960.14 1105
3960.73 1099
3961.33 989
3961.92 938
3962.51 956
3963.11 999
3963.70 963
3964.29 964
3964.89 992
3965.48 959
3966.08 1007
3966.67 959
3967.26 1092
3967.86 1081
3968.45 1040
3969.04 978
3969.64 904
3970.23 1027
3970.83 998
3971.42 989
3972.01 1003
3972.61 906
3973.20 928
3973.80 932
3974.39 1042
3974.99 896
3975.58 923
3976.18 981
3976.77 1036
3977.36 1010
3977.96 966
3978.55 1054
3979.15 1096
3979.74 1059
3980.34 1068
3980.93 1072
3981.53 990
3982.12 992
3982.72 908
3983.31 952
3983.91 1033
3984.50 998
3985.10 919
3985.69 973
3986.29 955
3986.88 1025
3987.48 987
3988.07 1082
3988.67 991
3989.26 874
3989.86 1026
3990.46 1062
3991.05 994
3991.65 960
3992.24 986
3992.84 938
3993.43 922
3994.03 940
3994.63 936
3995.22 891
3995.82 936
3996.41 915
3997.01 914
3997.61 881
3998.20 1016
3998.80 955
3999.39 923
3999.99 1044
4000.59 979
4001.18 1021
4001.78 964
4002.38 998
4002.97 1046
4003.57 1178
4004.17 975
4004.76 921
4005.36 902
4005.96 975
4006.55 948
4007.15 929
4007.75 1024
4008.34 985
4008.94 903
4009.54 936
4010.13 922
4010.73 1046
4011.33 1035
4011.93 1024
4012.52 965
4013.12 995
4013.72 987
4014.31 1090
4014.91 1029
4015.51 1024
4016.11 1029
4016.70 1154
4017.30 1084
4017.90 1180
4018.50 1016
4019.09 1039
4019.69 1164
4020.29 1069
4020.89 1031
4021.49 1079
4022.08 1033
4022.68 980
4023.28 994
4023.88 1031
4024.48 1050
4025.07 1116
4025.67 1156
4026.27 1111
4026.87 982
4027.47 1119
4028.06 1185
4028.66 1116
4029.26 1220
4029.86 1190
4030.46 1140
4031.06 1090
4031.66 1178
4032.25 1135
4032.85 1108
4033.45 1214
4034.05 1067
4034.65 1195
4035.25 1185
4035.85 1206
4036.45 1199
4037.05 1243
4037.64 1226
4038.24 1116
4038.84 1117
4039.44 1011
4040.04 1061
4040.64 1043
4041.24 883
4041.84 820
4042.44 944
4043.04 913
4043.64 925
4044.24 826
4044.84 852
4045.44 855
4046.04 824
4046.64 978
4047.24 999
4047.84 895
4048.44 843
4049.03 962
4049.63 1009
4050.23 947
4050.83 944
4051.43 1065
4052.04 1104
4052.64 973
4053.24 1034
4053.84 1096
4054.44 1121
4055.04 1110
4055.64 1011
4056.24 1062
4056.84 983
4057.44 980
4058.04 1001
4058.64 951
4059.24 882
4059.84 934
4060.44 752
4061.04 855
4061.64 888
4062.24 785
4062.85 851
4063.45 807
4064.05 837
4064.65 808
4065.25 801
4065.85 874
4066.45 826
4067.05 833
4067.65 832
4068.26 789
4068.86 862
4069.46 825
4070.06 803
4070.66 843
4071.26 824
4071.86 708
4072.47 731
4073.07 707
4073.67 817
4074.27 714
4074.87 850
4075.47 970
4076.08 875
4076.68 870
4077.28 911
4077.88 834
4078.48 870
4079.09 877
4079.69 879
4080.29 810
4080.89 832
4081.50 858
4082.10 809
4082.70 850
4083.30 782
4083.91 854
4084.51 895
4085.11 809
4085.71 883
4086.32 850
4086.92 872
4087.52 784
4088.12 863
4088.73 887
4089.33 802
4089.93 830
4090.54 723
4091.14 807
4091.74 798
4092.35 826
4092.95 887
4093.55 844
4094.15 783
4094.76 901
4095.36 810
4095.96 840
4096.57 864
4097.17 703
4097.78 741
4098.38 823
4098.98 789
4099.59 868
4100.19 820
4100.79 849
4101.40 780
4102.00 728
4102.61 773
4103.21 772
4103.81 741
4104.42 654
4105.02 728
4105.63 771
4106.23 760
4106.83 835
4107.44 811
4108.04 764
4108.65 702
4109.25 753
4109.85 884
4110.46 801
4111.06 714
4111.67 759
4112.27 804
4112.88 795
4113.48 759
4114.09 762
4114.69 741
4115.30 834
4115.90 853
4116.51 802
4117.11 777
4117.72 808
4118.32 860
4118.93 836
4119.53 771
4120.14 832
4120.74 862
4121.35 821
4121.95 830
4122.56 879
4123.16 862
4123.77 796
4124.37 893
4124.98 845
4125.59 858
4126.19 868
4126.80 821
4127.40 870
4128.01 828
4128.61 766
4129.22 841
4129.83 793
4130.43 820
4131.04 791
4131.64 770
4132.25 830
4132.86 823
4133.46 805
4134.07 878
4134.67 842
4135.28 929
4135.89 883
4136.49 906
4137.10 925
4137.71 968
4138.31 906
4138.92 939
4139.53 894
4140.13 1019
4140.74 1005
4141.35 862
4141.95 928
4142.56 1015
4143.17 900
4143.77 1003
4144.38 962
4144.99 848
4145.59 859
4146.20 929
4146.81 860
4147.42 841
4148.02 850
4148.63 731
4149.24 856
4149.84 826
4150.45 804
4151.06 760
4151.67 838
4152.27 812
4152.88 816
4153.49 699
4154.10 751
4154.70 762
4155.31 716
4155.92 839
4156.53 874
4157.14 751
4157.74 702
4158.35 731
4158.96 802
4159.57 872
4160.18 893
4160.78 836
4161.39 846
4162.00 850
4162.61 871
4163.22 901
4163.83 831
4164.43 938
4165.04 1021
4165.65 1035
4166.26 1032
4166.87 1020
4167.48 964
4168.09 881
4168.69 972
4169.30 961
4169.91 1025
4170.52 916
4171.13 876
4171.74 863
4172.35 941
4172.96 878
4173.57 888
4174.17 886
4174.78 889
4175.39 856
4176.00 899
4176.61 955
4177.22 975
4177.83 811
4178.44 923
4179.05 1002
4179.66 993
4180.27 943
4180.88 924
4181.49 953
4182.10 846
4182.71 928
4183.32 909
4183.93 837
4184.54 846
4185.15 848
4185.76 850
4186.37 900
4186.98 851
4187.59 850
4188.20 844
4188.81 831
4189.42 877
4190.03 880
4190.64 878
4191.25 947
4191.86 883
4192.47 799
4193.08 993
4193.69 999
4194.30 988
4194.91 1144
4195.52 1117
4196.13 1069
4196.74 1034
4197.35 1053
4197.97 1167
4198.58 999
4199.19 984
4199.80 966
4200.41 932
4201.02 970
4201.63 1028
4202.24 971
4202.85 917
4203.47 903
4204.08 920
4204.69 879
4205.30 827
4205.91 901
4206.52 935
4207.13 842
4207.75 848
4208.36 776
4208.97 828
4209.58 875
4210.19 840
4210.80 776
4211.42 846
4212.03 854
4212.64 955
4213.25 880
4213.86 808
4214.48 934
4215.09 939
4215.70 975
4216.31 980
4216.92 978
4217.54 926
4218.15 936
4218.76 1048
4219.37 982
4219.99 1037
4220.60 1135
4221.21 1114
4221.82 1204
4222.44 1257
4223.05 1295
4223.66 1330
4224.28 1330
4224.89 1352
4225.50 1448
4226.11 1415
4226.73 1445
4227.34 1557
4227.95 1497
4228.57 1353
4229.18 1486
4229.79 1545
4230.41 1487
4231.02 1600
4231.63 1534
4232.25 1572
4232.86 1655
4233.47 1651
4234.09 1729
4234.70 1881
4235.31 1949
4235.93 1984
4236.54 2077
4237.15 2066
4237.77 2065
4238.38 1926
4239.00 1664
4239.61 1580
4240.22 1469
4240.84 1418
4241.45 1261
4242.07 1204
4242.68 1220
4243.29 1146
4243.91 1173
4244.52 1139
4245.14 1113
4245.75 1028
4246.37 1062
4246.98 1145
4247.59 1088
4248.21 1066
4248.82 1168
4249.44 1274
4250.05 1111
4250.67 1203
4251.28 1154
4251.90 1024
4252.51 1114
4253.13 1096
4253.74 1026
4254.36 964
4254.97 1035
4255.59 1113
4256.20 1093
4256.82 992
4257.43 1101
4258.05 1037
4258.66 1071
4259.28 906
4259.89 958
4260.51 912
4261.12 901
4261.74 882
4262.35 956
4262.97 915
4263.59 871
4264.20 914
4264.82 980
4265.43 1021
4266.05 1009
4266.66 1037
4267.28 1002
4267.90 1026
4268.51 1076
4269.13 984
4269.74 875
4270.36 928
4270.98 908
4271.59 975
4272.21 950
4272.83 900
4273.44 923
4274.06 1070
4274.68 1089
4275.29 1013
4275.91 971
4276.52 1022
4277.14 1091
4277.76 933
4278.37 1011
4278.99 862
4279.61 958
4280.23 959
4280.84 917
4281.46 895
4282.08 894
4282.69 826
4283.31 840
4283.93 924
4284.54 874
4285.16 919
4285.78 875
4286.40 870
4287.01 768
4287.63 799
4288.25 730
4288.87 855
4289.48 754
4290.10 732
4290.72 847
4291.34 819
4291.95 897
4292.57 818
4293.19 846
4293.81 814
4294.42 910
4295.04 806
4295.66 767
4296.28 747
4296.90 815
4297.51 826
4298.13 871
4298.75 800
4299.37 845
4299.99 911
4300.61 883
4301.22 823
4301.84 827
4302.46 796
4303.08 709
4303.70 791
4304.32 894
4304.94 869
4305.55 806
4306.17 815
4306.79 869
4307.41 976
4308.03 782
4308.65 734
4309.27 848
4309.89 843
4310.50 848
4311.12 843
4311.74 852
4312.36 907
4312.98 942
4313.60 876
4314.22 815
4314.84 849
4315.46 828
4316.08 830
4316.70 903
4317.32 872
4317.94 817
4318.56 830
4319.18 914
4319.80 913
4320.42 933
4321.04 955
4321.65 903
4322.27 988
4322.89 993
4323.51 1031
4324.13 948
4324.75 944
4325.37 958
4325.99 998
4326.62 1070
4327.24 1108
4327.86 1115
4328.48 1086
4329.10 1065
4329.72 1087
4330.34 1022
4330.96 946
4331.58 1108
4332.20 1102
4332.82 1044
4333.44 1141
4334.06 1020
4334.68 1058
4335.30 1236
4335.92 1385
4336.54 1677
4337.16 1690
4337.79 1733
4338.41 1854
4339.03 2124
4339.65 2080
4340.27 1904
4340.89 2014
4341.51 1963
4342.13 1779
4342.76 1495
4343.38 1468
4344.00 1587
4344.62 1701
4345.24 1834
4345.86 1864
4346.48 1975
4347.11 2158
4347.73 2469
4348.35 2653
4348.97 2386
4349.59 2385
4350.22 2385
4350.84 2015
4351.46 1907
4352.08 1483
4352.70 1449
4353.33 1307
4353.95 1217
4354.57 1321
4355.19 1242
4355.81 1248
4356.44 1262
4357.06 1150
4357.68 1148
4358.30 1144
4358.93 1169
4359.55 1259
4360.17 1165
4360.79 1150
4361.42 1108
4362.04 1052
4362.66 1104
4363.28 1003
4363.91 1036
4364.53 1096
4365.15 1165
4365.78 1104
4366.40 1086
4367.02 1116
4367.65 1102
4368.27 1074
4368.89 1063
4369.52 963
4370.14 945
4370.76 878
4371.39 764
4372.01 827
4372.63 871
4373.26 970
4373.88 876
4374.50 799
4375.13 817
4375.75 885
4376.37 925
4377.00 918
4377.62 809
4378.25 863
4378.87 856
4379.49 866
4380.12 873
4380.74 873
4381.37 938
4381.99 892
4382.61 862
4383.24 886
4383.86 954
4384.49 1036
4385.11 863
4385.74 918
4386.36 868
4386.98 851
4387.61 904
4388.23 898
4388.86 866
4389.48 856
4390.11 900
4390.73 905
4391.36 889
4391.98 869
4392.61 831
4393.23 807
4393.86 792
4394.48 778
4395.11 859
4395.73 855
4396.36 845
4396.98 799
4397.61 813
4398.23 799
4398.86 838
4399.48 865
4400.11 889
4400.74 970
4401.36 852
4401.99 915
4402.61 917
4403.24 861
4403.86 865
4404.49 957
4405.11 907
4405.74 911
4406.37 863
4406.99 922
4407.62 924
4408.24 938
4408.87 941
4409.50 880
4410.12 860
4410.75 873
4411.38 958
4412.00 815
4412.63 818
4413.25 931
4413.88 940
4414.51 882
4415.13 852
4415.76 840
4416.39 925
4417.01 961
4417.64 815
4418.27 761
4418.89 791
4419.52 889
4420.15 849
4420.77 873
4421.40 811
4422.03 816
4422.66 787
4423.28 788
4423.91 744
4424.54 831
4425.16 833
4425.79 802
4426.42 709
4427.05 768
4427.67 799
4428.30 795
4428.93 784
4429.56 784
4430.18 758
4430.81 771
4431.44 815
4432.07 858
4432.69 806
4433.32 791
4433.95 887
4434.58 726
4435.21 764
4435.83 795
4436.46 751
4437.09 803
4437.72 870
4438.35 818
4438.97 759
4439.60 785
4440.23 719
4440.86 810
4441.49 772
4442.12 795
4442.74 881
4443.37 878
4444.00 776
4444.63 738
4445.26 744
4445.89 887
4446.52 881
4447.14 864
4447.77 859
4448.40 857
4449.03 831
4449.66 838
4450.29 849
4450.92 801
4451.55 857
4452.18 887
4452.81 851
4453.44 843
4454.06 811
4454.69 825
4455.32 863
4455.95 865
4456.58 870
4457.21 891
4457.84 970
4458.47 957
4459.10 931
4459.73 891
4460.36 881
4460.99 939
4461.62 769
4462.25 748
4462.88 819
4463.51 864
4464.14 787
4464.77 789
4465.40 729
4466.03 756
4466.66 728
4467.29 748
4467.92 887
4468.55 811
4469.18 730
4469.81 730
4470.44 733
4471.07 793
4471.70 855
4472.33 768
4472.96 760
4473.59 782
4474.22 832
4474.86 806
4475.49 749
4476.12 713
4476.75 785
4477.38 804
4478.01 818
4478.64 817
4479.27 694
4479.90 821
4480.53 791
4481.17 767
4481.80 789
4482.43 820
4483.06 806
4483.69 806
4484.32 776
4484.95 875
4485.58 869
4486.22 894
4486.85 873
4487.48 877
4488.11 894
4488.74 893
4489.37 824
4490.01 749
4490.64 814
4491.27 842
4491.90 871
4492.53 870
4493.17 934
4493.80 863
4494.43 849
4495.06 838
4495.70 747
4496.33 750
4496.96 818
4497.59 844
4498.22 800
4498.86 980
4499.49 943
4500.12 820
4500.75 1002
4501.39 1117
4502.02 1081
4502.65 1006
4503.29 1174
4503.92 1111
4504.55 865
4505.18 880
4505.82 947
4506.45 987
4507.08 1020
4507.72 905
4508.35 939
4508.98 864
4509.62 871
4510.25 834
4510.88 869
4511.52 864
4512.15 823
4512.78 801
4513.42 853
4514.05 796
4514.68 885
4515.32 808
4515.95 890
4516.58 836
4517.22 794
4517.85 876
4518.48 760
4519.12 780
4519.75 841
4520.39 773
4521.02 909
4521.65 879
4522.29 809
4522.92 698
4523.56 836
4524.19 813
4524.83 853
4525.46 772
4526.09 892
4526.73 809
4527.36 883
4528.00 928
4528.63 989
4529.27 961
4529.90 878
4530.54 1058
4531.17 1146
4531.81 1193
4532.44 1224
4533.07 1245
4533.71 1351
4534.34 1326
4534.98 1279
4535.61 1129
4536.25 1128
4536.88 1108
4537.52 1117
4538.16 996
4538.79 895
4539.43 954
4540.06 837
4540.70 802
4541.33 770
4541.97 806
4542.60 792
4543.24 820
4543.87 865
4544.51 809
4545.15 852
4545.78 825
4546.42 779
4547.05 718
4547.69 776
4548.32 837
4548.96 790
4549.60 753
4550.23 876
4550.87 872
4551.50 767
4552.14 806
4552.78 748
4553.41 774
4554.05 860
4554.69 826
4555.32 919
4555.96 796
4556.60 844
4557.23 780
4557.87 749
4558.51 775
4559.14 717
4559.78 764
4560.42 797
4561.05 698
4561.69 699
4562.33 784
4562.96 822
4563.60 776
4564.24 700
4564.87 696
4565.51 791
4566.15 776
4566.79 816
4567.42 728
4568.06 832
4568.70 818
4569.33 829
4569.97 879
4570.61 892
4571.25 809
4571.88 859
4572.52 827
4573.16 912
4573.80 848
4574.44 775
4575.07 787
4575.71 788
4576.35 822
4576.99 723
4577.62 807
4578.26 720
4578.90 761
4579.54 854
4580.18 771
4580.82 866
4581.45 781
4582.09 825
4582.73 844
4583.37 768
4584.01 856
4584.65 731
4585.28 770
4585.92 753
4586.56 796
4587.20 795
4587.84 798
4588.48 821
4589.12 837
4589.75 984
4590.39 1121
4591.03 995
4591.67 1095
4592.31 1124
4592.95 1235
4593.59 1196
4594.23 1139
4594.87 1022
4595.51 1024
4596.15 1003
4596.78 917
4597.42 969
4598.06 877
4598.70 890
4599.34 938
4599.98 906
4600.62 854
4601.26 851
4601.90 967
4602.54 987
4603.18 1031
4603.82 1049
4604.46 983
4605.10 954
4605.74 872
4606.38 986
4607.02 929
4607.66 923
4608.30 919
4608.94 851
4609.58 819
4610.22 838
4610.86 937
4611.50 854
4612.14 859
4612.78 871
4613.42 907
4614.06 841
4614.70 837
4615.34 864
4615.98 930
4616.63 946
4617.27 809
4617.91 736
4618.55 817
4619.19 836
4619.83 800
4620.47 811
4621.11 908
4621.75 849
4622.39 838
4623.03 885
4623.68 804
4624.32 789
4624.96 836
4625.60 903
4626.24 812
4626.88 758
4627.52 813
4628.17 863
4628.81 821
4629.45 746
4630.09 730
4630.73 823
4631.37 866
4632.02 821
4632.66 847
4633.30 852
4633.94 819
4634.58 818
4635.22 897
4635.87 822
4636.51 805
4637.15 798
4637.79 799
4638.44 899
4639.08 926
4639.72 1009
4640.36 1026
4641.00 992
4641.65 901
4642.29 979
4642.93 891
4643.57 974
4644.22 879
4644.86 845
4645.50 858
4646.15 864
4646.79 828
4647.43 820
4648.07 805
4648.72 785
4649.36 766
4650.00 793
4650.65 776
4651.29 811
4651.93 944
4652.57 908
4653.22 878
4653.86 924
4654.50 977
4655.15 922
4655.79 890
4656.44 868
4657.08 880
4657.72 810
4658.37 783
4659.01 805
4659.65 842
4660.30 835
4660.94 756
4661.58 801
4662.23 723
4662.87 837
4663.52 795
4664.16 668
4664.80 724
4665.45 822
4666.09 754
4666.74 753
4667.38 765
4668.02 770
4668.67 712
4669.31 755
4669.96 745
4670.60 700
4671.25 793
4671.89 756
4672.54 715
4673.18 729
4673.83 776
4674.47 752
4675.11 758
4675.76 756
4676.40 786
4677.05 852
4677.69 816
4678.34 789
4678.98 860
4679.63 764
4680.27 737
4680.92 766
4681.56 712
4682.21 749
4682.85 790
4683.50 702
4684.15 752
4684.79 753
4685.44 774
4686.08 785
4686.73 720
4687.37 784
4688.02 769
4688.66 851
4689.31 810
4689.96 782
4690.60 698
4691.25 709
4691.89 722
4692.54 762
4693.19 772
4693.83 703
4694.48 766
4695.12 774
4695.77 668
4696.42 772
4697.06 775
4697.71 782
4698.36 882
4699.00 912
4699.65 834
4700.29 968
4700.94 926
4701.59 951
4702.23 1021
4702.88 931
4703.53 862
4704.17 861
4704.82 794
4705.47 719
4706.11 768
4706.76 731
4707.41 772
4708.06 828
4708.70 787
4709.35 758
4710.00 757
4710.64 740
4711.29 826
4711.94 761
4712.59 838
4713.23 796
4713.88 785
4714.53 786
4715.18 827
4715.82 883
4716.47 874
4717.12 799
4717.77 757
4718.41 765
4719.06 782
4719.71 775
4720.36 728
4721.01 818
4721.65 863
4722.30 826
4722.95 805
4723.60 775
4724.25 856
4724.89 834
4725.54 765
4726.19 748
4726.84 726
4727.49 846
4728.14 832
4728.78 768
4729.43 763
4730.08 775
4730.73 867
4731.38 816
4732.03 785
4732.68 693
4733.32 728
4733.97 836
4734.62 801
4735.27 730
4735.92 723
4736.57 667
4737.22 683
4737.87 781
4738.52 709
4739.16 769
4739.81 768
4740.46 724
4741.11 752
4741.76 815
4742.41 796
4743.06 832
4743.71 777
4744.36 740
4745.01 769
4745.66 711
4746.31 787
4746.96 773
4747.61 786
4748.26 929
4748.91 809
4749.56 846
4750.21 836
4750.86 893
4751.51 845
4752.16 848
4752.81 901
4753.46 852
4754.11 996
4754.76 889
4755.41 915
4756.06 904
4756.71 881
4757.36 877
4758.01 861
4758.66 769
4759.31 862
4759.96 775
4760.61 798
4761.26 774
4761.91 762
4762.56 704
4763.22 785
4763.87 786
4764.52 919
4765.17 1004
4765.82 969
4766.47 1030
4767.12 1006
4767.77 1046
4768.42 1079
4769.07 1050
4769.73 976
4770.38 926
4771.03 968
4771.68 891
4772.33 836
4772.98 821
4773.63 763
4774.29 794
4774.94 864
4775.59 806
4776.24 913
4776.89 848
4777.54 707
4778.20 771
4778.85 833
4779.50 882
4780.15 860
4780.80 843
4781.46 972
4782.11 1017
4782.76 930
4783.41 821
4784.06 832
4784.72 840
4785.37 909
4786.02 893
4786.67 833
4787.33 753
4787.98 745
4788.63 932
4789.28 842
4789.94 750
4790.59 804
4791.24 824
4791.89 819
4792.55 760
4793.20 782
4793.85 784
4794.51 677
4795.16 782
4795.81 805
4796.47 731
4797.12 755
4797.77 788
4798.42 851
4799.08 820
4799.73 684
4800.38 727
4801.04 683
4801.69 775
4802.35 737
4803.00 757
4803.65 755
4804.31 732
4804.96 771
4805.61 807
4806.27 733
4806.92 774
4807.57 771
4808.23 718
4808.88 748
4809.54 742
4810.19 700
4810.84 735
4811.50 778
4812.15 769
4812.81 781
4813.46 687
4814.12 875
4814.77 923
4815.42 869
4816.08 819
4816.73 818
4817.39 840
4818.04 815
4818.70 812
4819.35 949
4820.01 921
4820.66 810
4821.32 924
4821.97 878
4822.63 874
4823.28 916
4823.94 843
4824.59 900
4825.25 1063
4825.90 974
4826.56 1001
4827.21 1105
4827.87 1000
4828.52 928
4829.18 1010
4829.83 865
4830.49 859
4831.14 934
4831.80 1003
4832.45 1087
4833.11 1084
4833.76 1094
4834.42 949
4835.08 971
4835.73 1095
4836.39 1059
4837.04 1030
4837.70 1158
4838.36 1122
4839.01 1249
4839.67 1228
4840.32 1190
4840.98 1159
4841.64 1150
4842.29 1165
4842.95 1203
4843.60 1259
4844.26 1242
4844.92 1136
4845.57 1166
4846.23 1246
4846.89 1160
4847.54 1137
4848.20 1082
4848.86 1114
4849.51 1189
4850.17 1201
4850.83 1221
4851.48 1334
4852.14 1246
4852.80 1207
4853.45 1322
4854.11 1307
4854.77 1305
4855.43 1319
4856.08 1370
4856.74 1509
4857.40 1745
4858.05 1638
4858.71 1728
4859.37 1781
4860.03 1847
4860.68 1818
4861.34 1734
4862.00 1577
4862.66 1532
4863.31 1473
4863.97 1522
4864.63 1477
4865.29 1455
4865.95 1522
4866.60 1570
4867.26 1696
4867.92 1627
4868.58 1625
4869.23 1654
4869.89 1772
4870.55 1520
4871.21 1365
4871.87 1445
4872.53 1387
4873.18 1270
4873.84 1284
4874.50 1124
4875.16 1149
4875.82 1251
4876.48 1258
4877.13 1226
4877.79 1266
4878.45 1316
4879.11 1417
4879.77 1317
4880.43 1370
4881.09 1438
4881.75 1355
4882.40 1289
4883.06 1174
4883.72 1160
4884.38 1026
4885.04 1072
4885.70 1108
4886.36 1075
4887.02 1006
4887.68 1002
4888.34 1018
4889.00 1116
4889.66 1187
4890.32 1155
4890.97 1162
4891.63 1090
4892.29 1182
4892.95 1204
4893.61 1161
4894.27 1176
4894.93 1194
4895.59 1089
4896.25 983
4896.91 992
4897.57 989
4898.23 1008
4898.89 982
4899.55 979
4900.21 1062
4900.87 1070
4901.53 1065
4902.19 1075
4902.85 1016
4903.51 975
4904.17 967
4904.83 924
4905.50 1043
4906.16 1129
4906.82 1128
4907.48 987
4908.14 826
4908.80 912
4909.46 887
4910.12 789
4910.78 845
4911.44 1015
4912.10 978
4912.76 921
4913.42 958
4914.09 937
4914.75 893
4915.41 887
4916.07 912
4916.73 926
4917.39 811
4918.05 855
4918.71 840
4919.38 793
4920.04 807
4920.70 799
4921.36 880
4922.02 680
4922.68 757
4923.35 747
4924.01 790
4924.67 809
4925.33 834
4925.99 844
4926.65 921
4927.32 837
4927.98 878
4928.64 860
4929.30 904
4929.96 894
4930.63 1035
4931.29 1034
4931.95 1043
4932.61 986
4933.28 885
4933.94 822
4934.60 858
4935.26 970
4935.93 845
4936.59 900
4937.25 905
4937.91 830
4938.58 797
4939.24 847
4939.90 870
4940.56 887
4941.23 803
4941.89 712
4942.55 827
4943.22 902
4943.88 892
4944.54 800
4945.21 750
4945.87 738
4946.53 700
4947.20 826
4947.86 768
4948.52 750
4949.19 673
4949.85 639
4950.51 693
4951.18 714
4951.84 797
4952.50 828
4953.17 843
4953.83 773
4954.49 730
4955.16 786
4955.82 689
4956.49 773
4957.15 822
4957.81 722
4958.48 684
4959.14 720
4959.81 762
4960.47 914
4961.14 851
4961.80 736
4962.46 849
4963.13 855
4963.79 823
4964.46 883
4965.12 874
4965.79 863
4966.45 879
4967.12 865
4967.78 817
4968.44 846
4969.11 781
4969.77 780
4970.44 749
4971.10 708
4971.77 711
4972.43 761
4973.10 822
4973.76 784
4974.43 723
4975.09 713
4975.76 781
4976.42 737
4977.09 606
4977.76 711
4978.42 788
4979.09 816
4979.75 820
4980.42 744
4981.08 688
4981.75 753
4982.41 860
4983.08 696
4983.75 729
4984.41 757
4985.08 796
4985.74 727
4986.41 744
4987.07 785
4987.74 828
4988.41 840
4989.07 766
4989.74 732
4990.41 727
4991.07 733
4991.74 642
4992.40 716
4993.07 628
4993.74 695
4994.40 694
4995.07 799
4995.74 735
4996.40 690
4997.07 656
4997.74 665
4998.40 752
4999.07 657
4999.74 681
5000.40 701
5001.07 713
5001.74 678
5002.40 728
5003.07 663
5003.74 679
5004.41 769
5005.07 743
5005.74 757
5006.41 708
5007.07 679
5007.74 718
5008.41 748
5009.08 749
5009.74 775
5010.41 793
5011.08 893
5011.75 766
5012.41 788
5013.08 744
5013.75 779
5014.42 756
5015.09 743
5015.75 657
5016.42 720
5017.09 662
5017.76 740
5018.43 768
5019.09 729
5019.76 742
5020.43 851
5021.10 902
5021.77 911
5022.44 998
5023.10 949
5023.77 1003
5024.44 971
5025.11 1075
5025.78 1026
5026.45 1035
5027.11 1001
5027.78 1018
5028.45 882
5029.12 805
5029.79 798
5030.46 766
5031.13 802
5031.80 794
5032.47 632
5033.13 667
5033.80 769
5034.47 700
5035.14 663
5035.81 729
5036.48 768
5037.15 666
5037.82 679
5038.49 681
5039.16 721
5039.83 690
5040.50 718
5041.17 665
5041.84 674
5042.51 711
5043.18 668
5043.85 620
5044.52 644
5045.18 661
5045.85 632
5046.52 710
5047.19 676
5047.86 719
5048.53 735
5049.20 733
5049.88 710
5050.55 776
5051.22 722
5051.89 683
5052.56 744
5053.23 745
5053.90 727
5054.57 673
5055.24 656
5055.91 699
5056.58 792
5057.25 753
5057.92 670
5058.59 658
5059.26 675
5059.93 669
5060.60 660
5061.27 677
5061.95 728
5062.62 661
5063.29 717
5063.96 707
5064.63 663
5065.30 677
5065.97 745
5066.64 730
5067.31 691
5067.99 712
5068.66 700
5069.33 677
5070.00 640
5070.67 697
5071.34 750
5072.02 592
5072.69 608
5073.36 602
5074.03 681
5074.70 696
5075.37 720
5076.05 582
5076.72 643
5077.39 723
5078.06 745
5078.73 789
5079.41 807
5080.08 733
5080.75 659
5081.42 608
5082.10 639
5082.77 612
5083.44 620
5084.11 713
5084.78 715
5085.46 723
5086.13 823
5086.80 702
5087.48 735
5088.15 771
5088.82 730
5089.49 762
5090.17 775
5090.84 800
5091.51 763
5092.19 820
5092.86 777
5093.53 812
5094.20 792
5094.88 782
5095.55 855
5096.22 787
5096.90 789
5097.57 696
5098.24 698
5098.92 727
5099.59 721
5100.26 673
5100.94 759
5101.61 625
5102.29 622
5102.96 649
5103.63 699
5104.31 658
5104.98 753
5105.65 749
5106.33 780
5107.00 803
5107.68 668
5108.35 741
5109.02 715
5109.70 704
5110.37 712
5111.05 701
5111.72 704
5112.40 701
5113.07 733
5113.74 778
5114.42 708
5115.09 725
5115.77 696
5116.44 775
5117.12 837
5117.79 752
5118.47 785
5119.14 797
5119.82 814
5120.49 770
5121.17 851
5121.84 796
5122.52 739
5123.19 775
5123.87 749
5124.54 801
5125.22 778
5125.89 684
5126.57 647
5127.24 646
5127.92 678
5128.59 648
5129.27 601
5129.94 706
5130.62 796
5131.29 720
5131.97 730
5132.65 758
5133.32 710
5134.00 665
5134.67 721
5135.35 852
5136.02 786
5136.70 720
5137.38 642
5138.05 763
5138.73 820
5139.40 795
5140.08 732
5140.76 712
5141.43 738
5142.11 661
5142.79 730
5143.46 780
5144.14 715
5144.81 681
5145.49 711
5146.17 647
5146.84 526
5147.52 616
5148.20 652
5148.87 642
5149.55 625
5150.23 655
5150.90 740
5151.58 727
5152.26 644
5152.94 640
5153.61 625
5154.29 640
5154.97 671
5155.64 601
5156.32 654
5157.00 628
5157.68 651
5158.35 659
5159.03 692
5159.71 650
5160.39 670
5161.06 656
5161.74 610
5162.42 574
5163.10 581
5163.77 609
5164.45 744
5165.13 666
5165.81 712
5166.48 833
5167.16 799
5167.84 699
5168.52 828
5169.20 743
5169.87 790
5170.55 717
5171.23 728
5171.91 663
5172.59 728
5173.27 672
5173.94 612
5174.62 664
5175.30 618
5175.98 652
5176.66 656
5177.34 610
5178.02 639
5178.69 681
5179.37 688
5180.05 692
5180.73 718
5181.41 661
5182.09 602
5182.77 598
5183.45 646
5184.12 726
5184.80 654
5185.48 605
5186.16 677
5186.84 634
5187.52 635
5188.20 716
5188.88 610
5189.56 624
5190.24 574
5190.92 593
5191.60 618
5192.28 590
5192.96 622
5193.64 581
5194.32 545
5195.00 565
5195.68 609
5196.36 645
5197.03 553
5197.71 619
5198.39 563
5199.07 634
5199.75 635
5200.44 648
5201.12 690
5201.80 641
5202.48 610
5203.16 712
5203.84 736
5204.52 687
5205.20 697
5205.88 756
5206.56 778
5207.24 728
5207.92 739
5208.60 713
5209.28 792
5209.96 844
5210.64 756
5211.32 753
5212.00 724
5212.68 700
5213.37 678
5214.05 716
5214.73 693
5215.41 742
5216.09 698
5216.77 680
5217.45 577
5218.13 640
5218.81 818
5219.50 903
5220.18 731
5220.86 661
5221.54 635
5222.22 721
5222.90 685
5223.59 707
5224.27 693
5224.95 729
5225.63 755
5226.31 685
5226.99 730
5227.68 671
5228.36 593
5229.04 682
5229.72 644
5230.40 588
5231.09 643
5231.77 678
5232.45 634
5233.13 637
5233.81 651
5234.50 755
5235.18 667
5235.86 654
5236.54 624
5237.23 662
5237.91 629
5238.59 685
5239.27 655
5239.96 676
5240.64 753
5241.32 671
5242.01 604
5242.69 635
5243.37 649
5244.05 593
5244.74 582
5245.42 663
5246.10 665
5246.79 658
5247.47 714
5248.15 685
5248.84 695
5249.52 771
5250.20 811
5250.89 800
5251.57 755
5252.25 826
5252.94 829
5253.62 704
5254.30 657
5254.99 698
5255.67 701
5256.36 687
5257.04 682
5257.72 694
5258.41 650
5259.09 725
5259.78 670
5260.46 702
5261.14 663
5261.83 671
5262.51 642
5263.20 626
5263.88 703
5264.56 656
5265.25 632
5265.93 737
5266.62 789
5267.30 729
5267.99 810
5268.67 739
5269.36 795
5270.04 693
5270.73 671
5271.41 635
5272.09 757
5272.78 737
5273.46 724
5274.15 707
5274.83 652
5275.52 595
5276.20 705
5276.89 712
5277.57 725
5278.26 660
5278.94 609
5279.63 612
5280.32 629
5281.00 756
5281.69 692
5282.37 826
5283.06 843
5283.74 860
5284.43 874
5285.11 836
5285.80 788
5286.49 809
5287.17 691
5287.86 635
5288.54 736
5289.23 657
5289.91 657
5290.60 668
5291.29 718
5291.97 749
5292.66 640
5293.35 657
5294.03 722
5294.72 698
5295.40 701
5296.09 728
5296.78 708
5297.46 701
5298.15 732
5298.84 726
5299.52 726
5300.21 677
5300.90 664
5301.58 729
5302.27 762
5302.96 695
5303.64 740
5304.33 778
5305.02 746
5305.70 746
5306.39 693
5307.08 656
5307.77 744
5308.45 737
5309.14 733
5309.83 747
5310.51 722
5311.20 739
5311.89 739
5312.58 802
5313.26 790
5313.95 696
5314.64 700
5315.33 678
5316.01 661
5316.70 782
5317.39 732
5318.08 744
5318.77 786
5319.45 692
5320.14 827
5320.83 805
5321.52 835
5322.20 787
5322.89 751
5323.58 836
5324.27 806
5324.96 693
5325.65 665
5326.33 705
5327.02 740
5327.71 756
5328.40 599
5329.09 705
5329.78 751
5330.46 751
5331.15 689
5331.84 642
5332.53 758
5333.22 773
5333.91 803
5334.60 645
5335.29 726
5335.98 720
5336.66 722
5337.35 698
5338.04 757
5338.73 738
5339.42 753
5340.11 777
5340.80 784
5341.49 760
5342.18 706
5342.87 690
5343.56 693
5344.25 703
5344.94 745
5345.62 758
5346.31 769
5347.00 793
5347.69 803
5348.38 881
5349.07 763
5349.76 836
5350.45 872
5351.14 928
5351.83 992
5352.52 985
5353.21 1032
5353.90 973
5354.59 983
5355.28 920
5355.97 880
5356.66 847
5357.35 829
5358.04 796
5358.74 750
5359.43 726
5360.12 657
5360.81 691
5361.50 613
5362.19 724
5362.88 652
5363.57 628
5364.26 701
5364.95 685
5365.64 621
5366.33 659
5367.02 584
5367.71 605
5368.41 596
5369.10 643
5369.79 632
5370.48 640
5371.17 634
5371.86 586
5372.55 565
5373.24 612
5373.94 655
5374.63 613
5375.32 693
5376.01 634
5376.70 618
5377.39 675
5378.08 660
5378.78 686
5379.47 627
5380.16 751
5380.85 744
5381.54 729
5382.24 575
5382.93 616
5383.62 687
5384.31 647
5385.00 604
5385.70 660
5386.39 615
5387.08 589
5387.77 653
5388.47 608
5389.16 622
5389.85 726
5390.54 607
5391.23 648
5391.93 752
5392.62 771
5393.31 731
5394.01 727
5394.70 733
5395.39 743
5396.08 612
5396.78 566
5397.47 661
5398.16 586
5398.86 682
5399.55 693
5400.24 629
5400.93 680
5401.63 607
5402.32 637
5403.01 699
5403.71 681
5404.40 642
5405.09 673
5405.79 568
5406.48 594
5407.17 653
5407.87 593
5408.56 626
5409.26 676
5409.95 627
5410.64 619
5411.34 633
5412.03 626
5412.72 626
5413.42 648
5414.11 666
5414.81 628
5415.50 640
5416.19 663
5416.89 680
5417.58 661
5418.28 737
5418.97 667
5419.67 676
5420.36 702
5421.05 640
5421.75 658
5422.44 660
5423.14 658
5423.83 729
5424.53 750
5425.22 712
5425.92 588
5426.61 655
5427.31 664
5428.00 674
5428.70 612
5429.39 651
5430.09 621
5430.78 687
5431.48 698
5432.17 648
5432.87 661
5433.56 668
5434.26 690
5434.95 763
5435.65 774
5436.34 716
5437.04 687
5437.73 771
5438.43 786
5439.13 805
5439.82 770
5440.52 770
5441.21 678
5441.91 740
5442.60 736
5443.30 739
5444.00 734
5444.69 712
5445.39 836
5446.08 859
5446.78 894
5447.48 896
5448.17 923
5448.87 926
5449.56 945
5450.26 951
5450.96 949
5451.65 902
5452.35 912
5453.05 866
5453.74 844
5454.44 771
5455.14 758
5455.83 751
5456.53 710
5457.23 668
5457.92 711
5458.62 714
5459.32 727
5460.01 731
5460.71 719
5461.41 778
5462.11 738
5462.80 771
5463.50 902
5464.20 935
5464.89 844
5465.59 911
5466.29 974
5466.99 936
5467.68 855
5468.38 827
5469.08 886
5469.78 792
5470.47 764
5471.17 781
5471.87 779
5472.57 876
5473.26 822
5473.96 820
5474.66 857
5475.36 831
5476.06 994
5476.75 1022
5477.45 920
5478.15 876
5478.85 1086
5479.55 1128
5480.24 1112
5480.94 1245
5481.64 1264
5482.34 1334
5483.04 1315
5483.74 1295
5484.43 1155
5485.13 978
5485.83 964
5486.53 947
5487.23 940
5487.93 1005
5488.63 929
5489.33 976
5490.02 994
5490.72 1035
5491.42 865
5492.12 971
5492.82 1130
5493.52 1069
5494.22 1098
5494.92 1127
5495.62 1087
5496.32 1192
5497.01 1260
5497.71 1258
5498.41 1341
5499.11 1430
5499.81 1694
5500.51 1786
5501.21 1917
5501.91 1956
5502.61 2191
5503.31 2249
5504.01 1765
5504.71 1642
5505.41 1640
5506.11 1456
5506.81 1354
5507.51 1093
5508.21 1065
5508.91 1062
5509.61 1004
5510.31 1056
5511.01 914
5511.71 881
5512.41 985
5513.11 1120
5513.81 1091
5514.51 900
5515.21 1020
5515.91 1044
5516.61 1026
5517.31 926
5518.01 939
5518.72 950
5519.42 940
5520.12 1039
5520.82 1018
5521.52 1030
5522.22 947
5522.92 928
5523.62 898
5524.32 852
5525.02 831
5525.72 809
5526.43 774
5527.13 799
5527.83 873
5528.53 823
5529.23 708
5529.93 741
5530.63 651
5531.33 769
5532.04 872
5532.74 791
5533.44 703
5534.14 781
5534.84 720
5535.54 686
5536.25 654
5536.95 733
5537.65 796
5538.35 753
5539.05 818
5539.76 778
5540.46 755
5541.16 849
5541.86 706
5542.56 777
5543.27 848
5543.97 753
5544.67 713
5545.37 682
5546.08 688
5546.78 717
5547.48 787
5548.18 737
5548.89 740
5549.59 758
5550.29 793
5550.99 798
5551.70 797
5552.40 741
5553.10 743
5553.81 621
5554.51 653
5555.21 710
5555.91 671
5556.62 688
5557.32 708
5558.02 681
5558.73 634
5559.43 745
5560.13 690
5560.84 705
5561.54 685
5562.24 655
5562.95 754
5563.65 837
5564.35 730
5565.06 759
5565.76 679
5566.47 684
5567.17 594
5567.87 707
5568.58 742
5569.28 692
5569.98 655
5570.69 648
5571.39 624
5572.10 632
5572.80 642
5573.50 687
5574.21 704
5574.91 703
5575.62 722
5576.32 707
5577.03 752
5577.73 777
5578.44 730
5579.14 704
5579.84 747
5580.55 660
5581.25 615
5581.96 649
5582.66 692
5583.37 678
5584.07 584
5584.78 654
5585.48 701
5586.19 705
5586.89 616
5587.60 633
5588.30 571
5589.01 654
5589.71 593
5590.42 633
5591.12 622
5591.83 580
5592.53 633
5593.24 607
5593.94 580
5594.65 645
5595.36 623
5596.06 613
5596.77 643
5597.47 624
5598.18 635
5598.88 634
5599.59 575
5600.30 626
5601.00 593
5601.71 634
5602.41 649
5603.12 665
5603.83 570
5604.53 525
5605.24 587
5605.94 589
5606.65 633
5607.36 636
5608.06 618
5608.77 655
5609.48 666
5610.18 662
5610.89 601
5611.60 679
5612.30 596
5613.01 590
5613.72 589
5614.42 613
5615.13 641
5615.84 602
5616.54 599
5617.25 625
5617.96 693
5618.66 610
5619.37 682
5620.08 647
5620.78 722
5621.49 684
5622.20 542
5622.91 592
5623.61 650
5624.32 627
5625.03 665
5625.74 588
5626.44 609
5627.15 640
5627.86 614
5628.57 640
5629.27 681
5629.98 691
5630.69 651
5631.40 672
5632.11 636
5632.81 563
5633.52 691
5634.23 664
5634.94 686
5635.65 703
5636.35 706
5637.06 704
5637.77 607
5638.48 678
5639.19 664
5639.89 675
5640.60 774
5641.31 713
5642.02 672
5642.73 631
5643.44 590
5644.15 597
5644.85 624
5645.56 614
5646.27 673
5646.98 658
5647.69 671
5648.40 632
5649.11 613
5649.82 619
5650.53 617
5651.23 669
5651.94 600
5652.65 650
5653.36 696
5654.07 680
5654.78 612
5655.49 715
5656.20 683
5656.91 651
5657.62 748
5658.33 683
5659.04 669
5659.75 747
5660.46 686
5661.17 636
5661.88 705
5662.59 710
5663.30 747
5664.00 693
5664.71 687
5665.42 681
5666.13 701
5666.84 605
5667.55 682
5668.27 692
5668.98 698
5669.69 767
5670.40 730
5671.11 716
5671.82 873
5672.53 877
5673.24 876
5673.95 764
5674.66 824
5675.37 840
5676.08 679
5676.79 738
5677.50 699
5678.21 666
5678.92 712
5679.63 748
5680.34 660
5681.06 658
5681.77 665
5682.48 619
5683.19 669
5683.90 649
5684.61 687
5685.32 709
5686.03 645
5686.74 664
5687.46 606
5688.17 635
5688.88 646
5689.59 666
5690.30 668
5691.01 743
5691.72 708
5692.44 599
5693.15 620
5693.86 679
5694.57 655
5695.28 591
5696.00 530
5696.71 570
5697.42 641
5698.13 653
5698.84 623
5699.56 590
5700.27 550
5700.98 685
5701.69 650
5702.40 603
5703.12 578
5703.83 555
5704.54 629
5705.25 543
5705.97 560
5706.68 606
5707.39 573
5708.10 643
5708.82 666
5709.53 560
5710.24 570
5710.95 626
5711.67 578
5712.38 612
5713.09 600
5713.81 593
5714.52 632
5715.23 599
5715.95 563
5716.66 619
5717.37 568
5718.09 644
5718.80 561
5719.51 598
5720.23 617
5720.94 627
5721.65 667
5722.37 623
5723.08 545
5723.79 604
5724.51 551
5725.22 513
5725.93 584
5726.65 625
5727.36 594
5728.08 714
5728.79 692
5729.50 676
5730.22 801
5730.93 774
5731.65 756
5732.36 639
5733.07 733
5733.79 653
5734.50 612
5735.22 616
5735.93 705
5736.65 651
5737.36 635
5738.07 597
5738.79 580
5739.50 714
5740.22 690
5740.93 692
5741.65 613
5742.36 591
5743.08 616
5743.79 647
5744.51 647
5745.22 583
5745.94 611
5746.65 714
5747.37 698
5748.08 634
5748.80 615
5749.51 542
5750.23 566
5750.94 626
5751.66 607
5752.37 640
5753.09 693
5753.80 650
5754.52 594
5755.24 614
5755.95 644
5756.67 690
5757.38 692
5758.10 736
5758.81 752
5759.53 724
5760.25 697
5760.96 721
5761.68 693
5762.39 637
5763.11 638
5763.83 613
5764.54 613
5765.26 641
5765.97 585
5766.69 616
5767.41 637
5768.12 646
5768.84 626
5769.56 547
5770.27 606
5770.99 638
5771.71 592
5772.42 600
5773.14 650
5773.86 719
5774.57 658
5775.29 612
5776.01 606
5776.72 674
5777.44 612
5778.16 641
5778.88 703
5779.59 746
5780.31 749
5781.03 690
5781.74 664
5782.46 645
5783.18 743
5783.90 757
5784.61 718
5785.33 661
5786.05 661
5786.77 742
5787.48 686
5788.20 652
5788.92 742
5789.64 813
5790.35 789
5791.07 653
5791.79 682
5792.51 804
5793.23 872
5793.94 776
5794.66 868
5795.38 846
5796.10 886
5796.82 894
5797.53 900
5798.25 1024
5798.97 1181
5799.69 1378
5800.41 1504
5801.13 1804
5801.84 2230
5802.56 2149
5803.28 1896
5804.00 1738
5804.72 1561
5805.44 1366
5806.16 1175
5806.87 1041
5807.59 984
5808.31 943
5809.03 956
5809.75 897
5810.47 828
5811.19 870
5811.91 905
5812.63 841
5813.35 866
5814.07 859
5814.78 888
5815.50 950
5816.22 818
5816.94 984
5817.66 915
5818.38 854
5819.10 903
5819.82 990
5820.54 943
5821.26 887
5821.98 840
5822.70 848
5823.42 838
5824.14 765
5824.86 838
5825.58 809
5826.30 784
5827.02 741
5827.74 808
5828.46 753
5829.18 722
5829.90 781
5830.62 766
5831.34 733
5832.06 682
5832.78 677
5833.50 765
5834.22 760
5834.94 784
5835.66 686
5836.38 710
5837.10 786
5837.82 772
5838.55 776
5839.27 809
5839.99 759
5840.71 717
5841.43 771
5842.15 793
5842.87 759
5843.59 698
5844.31 745
5845.03 743
5845.76 759
5846.48 691
5847.20 668
5847.92 695
5848.64 655
5849.36 654
5850.08 689
5850.81 848
5851.53 797
5852.25 787
5852.97 738
5853.69 686
5854.41 707
5855.14 735
5855.86 760
5856.58 735
5857.30 726
5858.02 749
5858.74 750
5859.47 737
5860.19 724
5860.91 689
5861.63 655
5862.36 654
5863.08 724
5863.80 667
5864.52 657
5865.24 666
5865.97 661
5866.69 687
5867.41 717
5868.13 623
5868.86 734
5869.58 730
5870.30 810
5871.03 853
5871.75 738
5872.47 754
5873.19 748
5873.92 712
5874.64 661
5875.36 688
5876.09 695
5876.81 714
5877.53 698
5878.26 734
5878.98 766
5879.70 752
5880.43 761
5881.15 708
5881.87 722
5882.60 665
5883.32 633
5884.04 659
5884.77 713
5885.49 725
5886.21 774
5886.94 760
5887.66 726
5888.39 635
5889.11 597
5889.83 696
5890.56 717
5891.28 721
5892.01 679
5892.73 679
5893.45 676
5894.18 719
5894.90 727
5895.63 681
5896.35 632
5897.07 655
5897.80 608
5898.52 665
5899.25 761
5899.97 771
5900.70 714
5901.42 681
5902.15 661
5902.87 612
5903.60 617
5904.32 670
5905.05 711
5905.77 693
5906.50 791
5907.22 732
5907.95 755
5908.67 718
5909.40 750
5910.12 752
5910.85 674
5911.57 718
5912.30 799
5913.02 724
5913.75 741
5914.47 692
5915.20 684
5915.92 804
5916.65 770
5917.38 745
5918.10 751
5918.83 765
5919.55 780
5920.28 785
5921.00 740
5921.73 767
5922.46 739
5923.18 748
5923.91 803
5924.63 815
5925.36 749
5926.09 738
5926.81 757
5927.54 801
5928.26 792
5928.99 757
5929.72 851
5930.44 856
5931.17 830
5931.90 820
5932.62 798
5933.35 908
5934.08 928
5934.80 887
5935.53 922
5936.26 921
5936.98 828
5937.71 966
5938.44 879
5939.16 865
5939.89 900
5940.62 967
5941.35 998
5942.07 980
5942.80 944
5943.53 986
5944.25 970
5944.98 1046
5945.71 1087
5946.44 1021
5947.16 1099
5947.89 1184
5948.62 1146
5949.35 1154
5950.07 1181
5950.80 1187
5951.53 1347
5952.26 1388
5952.99 1432
5953.71 1416
5954.44 1544
5955.17 1519
5955.90 1542
5956.62 1352
5957.35 1323
5958.08 1314
5958.81 1364
5959.54 1383
5960.27 1364
5960.99 1394
5961.72 1427
5962.45 1357
5963.18 1407
5963.91 1546
5964.64 1546
5965.36 1603
5966.09 1803
5966.82 1987
5967.55 1984
5968.28 2190
5969.01 2482
5969.74 2323
5970.47 2208
5971.19 2069
5971.92 1804
5972.65 1718
5973.38 1747
5974.11 1700
5974.84 1657
5975.57 1614
5976.30 1597
5977.03 1531
5977.76 1630
5978.49 1661
5979.22 1713
5979.95 1698
5980.67 1881
5981.40 1817
5982.13 1855
5982.86 1810
5983.59 1806
5984.32 1790
5985.05 1737
5985.78 1887
5986.51 2000
5987.24 1966
5987.97 1887
5988.70 1949
5989.43 1983
5990.16 1913
5990.89 1979
5991.62 1904
5992.35 1845
5993.08 1850
5993.81 1946
5994.54 1971
5995.27 1937
5996.00 2048
5996.73 1966
5997.47 2024
5998.20 2096
5998.93 2085
5999.66 2085
6000.39 2115
6001.12 2096
6001.85 2131
6002.58 2119
6003.31 2015
6004.04 2093
6004.77 2006
6005.50 2062
6006.24 1949
6006.97 1940
6007.70 1981
6008.43 1980
6009.16 2315
6009.89 2450
6010.62 2977
6011.35 3502
6012.09 4148
6012.82 4835
6013.55 5661
6014.28 6234
6015.01 6462
6015.74 6982
6016.47 6864
6017.21 6390
6017.94 5859
6018.67 5272
6019.40 4470
6020.13 4109
6020.87 3223
6021.60 2785
6022.33 2431
6023.06 2215
6023.79 2011
6024.53 1757
6025.26 1743
6025.99 1696
6026.72 1688
6027.46 1593
6028.19 1686
6028.92 1548
6029.65 1611
6030.39 1583
6031.12 1539
6031.85 1568
6032.58 1613
6033.32 1546
6034.05 1449
6034.78 1511
6035.51 1322
6036.25 1377
6036.98 1505
6037.71 1507
6038.45 1564
6039.18 1472
6039.91 1504
6040.65 1473
6041.38 1583
6042.11 1679
6042.85 1647
6043.58 1695
6044.31 1647
6045.05 1671
6045.78 1790
6046.51 1810
6047.25 1761
6047.98 1842
6048.71 1834
6049.45 1795
6050.18 1917
6050.91 2113
6051.65 2356
6052.38 2544
6053.12 2574
6053.85 2972
6054.58 2966
6055.32 2899
6056.05 2732
6056.79 2553
6057.52 2271
6058.25 2071
6058.99 1897
6059.72 1970
6060.46 1718
6061.19 1763
6061.93 1694
6062.66 1684
6063.40 1646
6064.13 1561
6064.86 1538
6065.60 1571
6066.33 1606
6067.07 1528
6067.80 1558
6068.54 1589
6069.27 1553
6070.01 1517
6070.74 1433
6071.48 1422
6072.21 1348
6072.95 1369
6073.68 1439
6074.42 1514
6075.15 1451
6075.89 1359
6076.63 1336
6077.36 1372
6078.10 1380
6078.83 1301
6079.57 1222
6080.30 1227
6081.04 1361
6081.77 1339
6082.51 1264
6083.25 1229
6083.98 1246
6084.72 1286
6085.45 1289
6086.19 1145
6086.92 1221
6087.66 1275
6088.40 1229
6089.13 1166
6089.87 1165
6090.61 1261
6091.34 1255
6092.08 1183
6092.81 1402
6093.55 1375
6094.29 1236
6095.02 1220
6095.76 1193
6096.50 1173
6097.23 1110
6097.97 1087
6098.71 1106
6099.44 1056
6100.18 1147
6100.92 1231
6101.65 1153
6102.39 1090
6103.13 1128
6103.86 1098
6104.60 1104
6105.34 1145
6106.08 1123
6106.81 1080
6107.55 1189
6108.29 1200
6109.02 1224
6109.76 1110
6110.50 1164
6111.24 1133
6111.97 1063
6112.71 1215
6113.45 1284
6114.19 1169
6114.92 1192
6115.66 1243
6116.40 1226
6117.14 1259
6117.88 1132
6118.61 1181
6119.35 1169
6120.09 1101
6120.83 1067
6121.57 1200
6122.30 1157
6123.04 1111
6123.78 1248
6124.52 1225
6125.26 1185
6126.00 1184
6126.73 1203
6127.47 1161
6128.21 1208
6128.95 1214
6129.69 1276
6130.43 1268
6131.16 1232
6131.90 1181
6132.64 1159
6133.38 1120
6134.12 1162
6134.86 1246
6135.60 1282
6136.34 1190
6137.08 1266
6137.81 1233
6138.55 1287
6139.29 1260
6140.03 1314
6140.77 1296
6141.51 1260
6142.25 1396
6142.99 1268
6143.73 1249
6144.47 1284
6145.21 1229
6145.95 1166
6146.69 1249
6147.43 1243
6148.17 1199
6148.91 1117
6149.65 1177
6150.39 1200
6151.13 1144
6151.86 1186
6152.60 1179
6153.34 1185
6154.08 1112
6154.83 1164
6155.57 1319
6156.31 1314
6157.05 1294
6157.79 1358
6158.53 1272
6159.27 1301
6160.01 1381
6160.75 1288
6161.49 1245
6162.23 1378
6162.97 1479
6163.71 1428
6164.45 1500
6165.19 1471
6165.93 1585
6166.67 1567
6167.41 1663
6168.15 1839
6168.89 1892
6169.64 1794
6170.38 1905
6171.12 1906
6171.86 1802
6172.60 1831
6173.34 1683
6174.08 1712
6174.82 1629
6175.57 1516
6176.31 1492
6177.05 1549
6177.79 1567
6178.53 1480
6179.27 1524
6180.01 1646
6180.76 1636
6181.50 1507
6182.24 1504
6182.98 1551
6183.72 1655
6184.46 1655
6185.21 1697
6185.95 1626
6186.69 1730
6187.43 1723
6188.17 1771
6188.92 1792
6189.66 1702
6190.40 1751
6191.14 1739
6191.89 1885
6192.63 1949
6193.37 1995
6194.11 2120
6194.86 2057
6195.60 2123
6196.34 2244
6197.08 2134
6197.83 2116
6198.57 2244
6199.31 2291
6200.05 2160
6200.80 2122
6201.54 2127
6202.28 2198
6203.03 2158
6203.77 2265
6204.51 2444
6205.26 2802
6206.00 3255
6206.74 4014
6207.48 5219
6208.23 6382
6208.97 7849
6209.71 9442
6210.46 10419
6211.20 10916
6211.95 10896
6212.69 10331
6213.43 9423
6214.18 8193
6214.92 6946
6215.66 5742
6216.41 4718
6217.15 3906
6217.89 3193
6218.64 2703
6219.38 2250
6220.13 2188
6220.87 1978
6221.61 1817
6222.36 1872
6223.10 1775
6223.85 1695
6224.59 1802
6225.34 1721
6226.08 1745
6226.82 1763
6227.57 1693
6228.31 1575
6229.06 1443
6229.80 1475
6230.55 1410
6231.29 1352
6232.04 1329
6232.78 1246
6233.53 1327
6234.27 1397
6235.02 1248
6235.76 1350
6236.51 1274
6237.25 1349
6238.00 1359
6238.74 1357
6239.49 1385
6240.23 1345
6240.98 1535
6241.72 1409
6242.47 1415
6243.21 1596
6243.96 1587
6244.70 1662
6245.45 1809
6246.20 1819
6246.94 1954
6247.69 2302
6248.43 2391
6249.18 2671
6249.92 2694
6250.67 2667
6251.42 2620
6252.16 2370
6252.91 2234
6253.65 1983
6254.40 1775
6255.15 1657
6255.89 1592
6256.64 1484
6257.38 1483
6258.13 1511
6258.88 1453
6259.62 1459
6260.37 1323
6261.12 1434
6261.86 1444
6262.61 1336
6263.36 1411
6264.10 1378
6264.85 1354
6265.60 1426
6266.34 1468
6267.09 1429
6267.84 1378
6268.58 1432
6269.33 1536
6270.08 1422
6270.82 1441
6271.57 1483
6272.32 1482
6273.07 1387
6273.81 1529
6274.56 1458
6275.31 1397
6276.05 1509
6276.80 1686
6277.55 1598
6278.30 1607
6279.04 1610
6279.79 1648
6280.54 1587
6281.29 1557
6282.03 1447
6282.78 1478
6283.53 1397
6284.28 1433
6285.03 1515
6285.77 1495
6286.52 1467
6287.27 1451
6288.02 1567
6288.77 1583
6289.51 1615
6290.26 1694
6291.01 1756
6291.76 1637
6292.51 1432
6293.26 1397
6294.00 1318
6294.75 1224
6295.50 1144
6296.25 1166
6297.00 1217
6297.75 1064
6298.50 1089
6299.24 1077
6299.99 1122
6300.74 1188
6301.49 1277
6302.24 1176
6302.99 1130
6303.74 1151
6304.49 1185
6305.24 1196
6305.99 1218
6306.73 1206
6307.48 1261
6308.23 1157
6308.98 1249
6309.73 1224
6310.48 1165
6311.23 1123
6311.98 1229
6312.73 1247
6313.48 1251
6314.23 1185
6314.98 1161
6315.73 1147
6316.48 1108
6317.23 1164
6317.98 1162
6318.73 1144
6319.48 1059
6320.23 1132
6320.98 1116
6321.73 1007
6322.48 952
6323.23 1019
6323.98 1070
6324.73 1099
6325.48 1086
6326.23 1151
6326.98 1069
6327.73 1057
6328.48 1168
6329.23 1187
6329.98 1210
6330.73 1180
6331.48 1029
6332.23 1163
6332.98 1182
6333.73 1121
6334.49 1011
6335.24 1035
6335.99 1120
6336.74 1105
6337.49 1117
6338.24 1114
6338.99 1053
6339.74 1071
6340.49 1120
6341.25 1108
6342.00 1127
6342.75 1124
6343.50 1064
6344.25 989
6345.00 1019
6345.75 992
6346.51 1061
6347.26 1066
6348.01 1181
6348.76 1173
6349.51 1146
6350.26 1140
6351.02 1281
6351.77 1386
6352.52 1452
6353.27 1388
6354.02 1520
6354.78 1652
6355.53 1650
6356.28 1459
6357.03 1405
6357.78 1346
6358.54 1290
6359.29 1273
6360.04 1281
6360.79 1194
6361.55 1191
6362.30 1122
6363.05 1194
6363.80 1176
6364.56 1180
6365.31 1048
6366.06 1115
6366.81 1053
6367.57 976
6368.32 1092
6369.07 1024
6369.83 1202
6370.58 1167
6371.33 1083
6372.08 1142
6372.84 1113
6373.59 1013
6374.34 1075
6375.10 1065
6375.85 1093
6376.60 1094
6377.36 1050
6378.11 1023
6378.86 1000
6379.62 1043
6380.37 991
6381.12 990
6381.88 1067
6382.63 984
6383.39 1037
6384.14 1072
6384.89 942
6385.65 987
6386.40 967
6387.16 933
6387.91 914
6388.66 890
6389.42 899
6390.17 937
6390.93 1008
6391.68 956
6392.43 949
6393.19 986
6393.94 918
6394.70 913
6395.45 873
6396.21 989
6396.96 967
6397.72 846
6398.47 859
6399.22 862
6399.98 843
6400.73 860
6401.49 868
6402.24 820
6403.00 815
6403.75 878
6404.51 847
6405.26 865
6406.02 877
6406.77 852
6407.53 852
6408.28 949
6409.04 943
6409.79 945
6410.55 876
6411.31 857
6412.06 886
6412.82 911
6413.57 860
6414.33 899
6415.08 925
6415.84 798
6416.59 911
6417.35 906
6418.11 957
6418.86 873
6419.62 820
6420.37 856
6421.13 881
6421.89 904
6422.64 875
6423.40 915
6424.15 885
6424.91 879
6425.67 867
6426.42 864
6427.18 829
6427.94 764
6428.69 820
6429.45 860
6430.20 803
6430.96 804
6431.72 803
6432.47 805
6433.23 805
6433.99 895
6434.74 877
6435.50 876
6436.26 813
6437.02 777
6437.77 898
6438.53 893
6439.29 917
6440.04 926
6440.80 902
6441.56 864
6442.32 862
6443.07 822
6443.83 885
6444.59 947
6445.34 970
6446.10 814
6446.86 917
6447.62 882
6448.37 904
6449.13 830
6449.89 833
6450.65 885
6451.41 837
6452.16 818
6452.92 792
6453.68 860
6454.44 891
6455.19 896
6455.95 899
6456.71 955
6457.47 898
6458.23 962
6458.99 937
6459.74 918
6460.50 923
6461.26 981
6462.02 956
6462.78 946
6463.54 927
6464.29 861
6465.05 918
6465.81 978
6466.57 956
6467.33 1041
6468.09 997
6468.85 1016
6469.60 914
6470.36 947
6471.12 969
6471.88 982
6472.64 1067
6473.40 1053
6474.16 1028
6474.92 1031
6475.68 1081
6476.44 1084
6477.20 1051
6477.95 975
6478.71 1053
6479.47 1120
6480.23 1120
6480.99 1134
6481.75 1105
6482.51 1250
6483.27 1090
6484.03 1155
6484.79 1166
6485.55 1092
6486.31 1136
6487.07 1254
6487.83 1189
6488.59 1241
6489.35 1285
6490.11 1195
6490.87 1281
6491.63 1377
6492.39 1365
6493.15 1445
6493.91 1468
6494.67 1446
6495.43 1472
6496.19 1559
6496.95 1687
6497.71 1733
6498.47 1622
6499.23 1631
6499.99 1571
6500.76 1640
6501.52 1509
6502.28 1579
6503.04 1558
6503.80 1542
6504.56 1578
6505.32 1644
6506.08 1669
6506.84 1592
6507.60 1687
6508.36 1688
6509.13 1738
6509.89 1929
6510.65 1970
6511.41 1902
6512.17 1959
6512.93 1906
6513.69 1945
6514.45 2039
6515.22 1993
6515.98 1871
6516.74 1842
6517.50 1858
6518.26 1892
6519.02 1954
6519.79 2070
6520.55 2032
6521.31 2043
6522.07 2150
6522.83 2170
6523.60 2253
6524.36 2401
6525.12 2551
6525.88 2657
6526.64 2990
6527.41 3045
6528.17 3315
6528.93 3532
6529.69 3505
6530.46 3721
6531.22 3788
6531.98 3605
6532.74 3645
6533.51 3846
6534.27 4405
6535.03 5088
6535.79 5918
6536.56 7391
6537.32 8587
6538.08 9112
6538.85 9370
6539.61 8963
6540.37 8166
6541.13 7364
6541.90 6328
6542.66 5145
6543.42 4220
6544.19 3514
6544.95 2906
6545.71 2473
6546.48 2222
6547.24 1935
6548.00 1865
6548.77 1811
6549.53 1724
6550.29 1742
6551.06 1774
6551.82 1778
6552.58 1794
6553.35 1712
6554.11 1596
6554.88 1600
6555.64 1608
6556.40 1551
6557.17 1541
6557.93 1464
6558.70 1623
6559.46 1516
6560.22 1545
6560.99 1551
6561.75 1491
6562.52 1610
6563.28 1670
6564.05 1644
6564.81 1725
6565.57 1767
6566.34 1830
6567.10 1846
6567.87 1777
6568.63 1858
6569.40 1671
6570.16 1787
6570.93 1832
6571.69 1793
6572.46 1870
6573.22 2007
6573.99 2135
6574.75 2071
6575.52 2166
6576.28 2332
6577.05 2337
6577.81 2286
6578.58 2278
6579.34 2281
6580.11 2151
6580.87 2231
6581.64 2130
6582.40 2135
6583.17 2040
6583.93 2089
6584.70 2101
6585.47 2080
6586.23 1927
6587.00 1925
6587.76 1928
6588.53 1871
6589.29 1915
6590.06 2034
6590.83 2019
6591.59 2179
6592.36 2234
6593.12 2269
6593.89 2520
6594.66 2797
6595.42 3037
6596.19 3265
6596.96 3162
6597.72 3090
6598.49 3037
6599.25 2932
6600.02 2614
6600.79 2510
6601.55 2248
6602.32 2118
6603.09 1816
6603.85 1843
6604.62 1809
6605.39 1604
6606.15 1543
6606.92 1633
6607.69 1649
6608.46 1602
6609.22 1598
6609.99 1495
6610.76 1568
6611.52 1453
6612.29 1425
6613.06 1552
6613.83 1609
6614.59 1530
6615.36 1493
6616.13 1374
6616.89 1469
6617.66 1459
6618.43 1418
6619.20 1467
6619.96 1426
6620.73 1438
6621.50 1392
6622.27 1472
6623.04 1376
6623.80 1446
6624.57 1385
6625.34 1388
6626.11 1314
6626.88 1318
6627.64 1356
6628.41 1361
6629.18 1276
6629.95 1314
6630.72 1292
6631.48 1361
6632.25 1426
6633.02 1510
6633.79 1644
6634.56 1762
6635.33 1802
6636.10 1827
6636.86 1908
6637.63 1848
6638.40 1860
6639.17 1718
6639.94 1589
6640.71 1435
6641.48 1408
6642.25 1435
6643.01 1384
6643.78 1331
6644.55 1238
6645.32 1298
6646.09 1286
6646.86 1261
6647.63 1315
6648.40 1295
6649.17 1268
6649.94 1259
6650.71 1288
6651.48 1324
6652.25 1345
6653.01 1390
6653.78 1348
6654.55 1312
6655.32 1371
6656.09 1374
6656.86 1380
6657.63 1336
6658.40 1253
6659.17 1308
6659.94 1346
6660.71 1331
6661.48 1252
6662.25 1191
6663.02 1218
6663.79 1218
6664.56 1203
6665.33 1300
6666.10 1215
6666.87 1180
6667.64 1278
6668.42 1197
6669.19 1219
6669.96 1260
6670.73 1199
6671.50 1292
6672.27 1215
6673.04 1289
6673.81 1280
6674.58 1269
6675.35 1297
6676.12 1276
6676.89 1243
6677.66 1330
6678.44 1325
6679.21 1222
6679.98 1246
6680.75 1270
6681.52 1222
6682.29 1345
6683.06 1481
6683.83 1474
6684.60 1557
6685.38 1749
6686.15 1754
6686.92 1763
6687.69 1658
6688.46 1687
6689.23 1638
6690.01 1490
6690.78 1413
6691.55 1321
6692.32 1295
6693.09 1158
6693.86 1086
6694.64 1115
6695.41 1198
6696.18 1165
6696.95 1148
6697.73 1119
6698.50 1124
6699.27 1160
6700.04 1123
6700.81 1084
6701.59 1027
6702.36 1087
6703.13 1131
6703.90 1167
6704.68 1175
6705.45 1161
6706.22 1249
6706.99 1218
6707.77 1251
6708.54 1168
6709.31 1116
6710.09 1108
6710.86 1116
6711.63 1140
6712.40 1183
6713.18 1169
6713.95 1094
6714.72 1093
6715.50 1120
6716.27 1161
6717.04 1073
6717.82 1160
6718.59 1061
6719.36 1050
6720.14 1040
6720.91 1137
6721.68 1087
6722.46 1131
6723.23 1188
6724.00 1145
6724.78 1098
6725.55 1033
6726.33 1149
6727.10 1032
6727.87 949
6728.65 961
6729.42 1032
6730.20 1101
6730.97 1003
6731.74 1086
6732.52 1100
6733.29 1060
6734.07 1157
6734.84 1083
6735.61 1144
6736.39 1081
6737.16 1100
6737.94 1153
6738.71 1127
6739.49 1146
6740.26 1131
6741.04 1088
6741.81 1150
6742.59 1127
6743.36 1168
6744.13 1078
6744.91 1114
6745.68 1172
6746.46 1149
6747.23 1194
6748.01 1127
6748.78 1151
6749.56 1213
6750.33 1272
6751.11 1447
6751.89 1465
6752.66 1518
6753.44 1655
6754.21 1655
6754.99 1765
6755.76 1700
6756.54 1574
6757.31 1535
6758.09 1291
6758.86 1331
6759.64 1271
6760.42 1186
6761.19 1093
6761.97 1074
6762.74 1094
6763.52 1114
6764.30 1105
6765.07 1123
6765.85 1063
6766.62 1041
6767.40 1089
6768.18 1109
6768.95 1053
6769.73 1103
6770.51 1121
6771.28 1048
6772.06 1015
6772.83 1118
6773.61 1095
6774.39 937
6775.16 970
6775.94 1063
6776.72 968
6777.49 1023
6778.27 1102
6779.05 1067
6779.82 1016
6780.60 1070
6781.38 1075
6782.16 969
6782.93 1070
6783.71 1085
6784.49 1073
6785.26 1059
6786.04 985
6786.82 969
6787.60 914
6788.37 938
6789.15 847
6789.93 931
6790.71 990
6791.48 971
6792.26 966
6793.04 947
6793.82 971
6794.59 854
6795.37 898
6796.15 907
6796.93 872
6797.70 795
6798.48 836
6799.26 946
6800.04 923
6800.82 862
6801.60 920
6802.37 923
6803.15 884
6803.93 950
6804.71 983
6805.49 1053
6806.26 984
6807.04 1005
6807.82 932
6808.60 1020
6809.38 919
6810.16 940
6810.94 905
6811.71 943
6812.49 906
6813.27 939
6814.05 941
6814.83 911
6815.61 976
6816.39 971
6817.17 894
6817.95 921
6818.73 937
6819.50 987
6820.28 1089
6821.06 1009
6821.84 917
6822.62 875
6823.40 881
6824.18 848
6824.96 887
6825.74 909
6826.52 841
6827.30 901
6828.08 895
6828.86 899
6829.64 908
6830.42 930
6831.20 907
6831.98 889
6832.76 844
6833.54 882
6834.32 824
6835.10 814
6835.88 856
6836.66 931
6837.44 904
6838.22 901
6839.00 940
6839.78 900
6840.56 914
6841.34 878
6842.12 947
6842.90 869
6843.68 898
6844.46 897
6845.24 937
6846.02 901
6846.80 1050
6847.58 1088
6848.36 1246
6849.14 1192
6849.93 1348
6850.71 1628
6851.49 1728
6852.27 1967
6853.05 1967
6853.83 1966
6854.61 2002
6855.39 1769
6856.17 1593
6856.96 1510
6857.74 1417
6858.52 1199
6859.30 1076
6860.08 1090
6860.86 1092
6861.64 1008
6862.43 1037
6863.21 1081
6863.99 1083
6864.77 970
6865.55 1062
6866.33 1073
6867.12 1035
6867.90 1095
6868.68 1273
6869.46 1131
6870.24 1076
6871.03 1075
6871.81 1043
6872.59 1084
6873.37 1087
6874.16 1127
6874.94 1059
6875.72 1084
6876.50 1044
6877.28 1081
6878.07 1033
6878.85 1126
6879.63 1328
6880.42 1260
6881.20 1216
6881.98 1293
6882.76 1249
6883.55 1274
6884.33 1350
6885.11 1507
6885.89 1463
6886.68 1778
6887.46 2040
6888.24 2109
6889.03 2541
6889.81 2539
6890.59 2562
6891.38 2250
6892.16 2146
6892.94 1883
6893.73 1591
6894.51 1473
6895.29 1378
6896.08 1265
6896.86 1389
6897.64 1317
6898.43 1215
6899.21 1298
6900.00 1262
6900.78 1282
6901.56 1390
6902.35 1339
6903.13 1371
6903.91 1351
6904.70 1319
6905.48 1292
6906.27 1361
6907.05 1385
6907.84 1416
6908.62 1281
6909.40 1352
6910.19 1350
6910.97 1131
6911.76 1149
6912.54 1150
6913.33 1126
6914.11 1122
6914.90 1085
6915.68 1164
6916.46 1098
6917.25 1236
6918.03 1168
6918.82 1201
6919.60 1100
6920.39 1137
6921.17 1073
6921.96 1124
6922.74 1093
6923.53 1062
6924.31 1118
6925.10 1110
6925.88 1133
6926.67 1121
6927.45 1189
6928.24 1173
6929.03 1260
6929.81 1260
6930.60 1211
6931.38 1141
6932.17 1181
6932.95 1195
6933.74 1353
6934.52 1294
6935.31 1424
6936.10 1319
6936.88 1264
6937.67 1283
6938.45 1270
6939.24 1306
6940.03 1312
6940.81 1261
6941.60 1325
6942.38 1392
6943.17 1513
6943.96 1527
6944.74 1492
6945.53 1635
6946.32 1564
6947.10 1628
6947.89 1577
6948.68 1512
6949.46 1566
6950.25 1585
6951.03 1688
6951.82 1641
6952.61 1548
6953.40 1576
6954.18 1632
6954.97 1570
6955.76 1687
6956.54 1568
6957.33 1481
6958.12 1624
6958.90 1611
6959.69 1768
6960.48 1693
6961.27 1622
6962.05 1669
6962.84 1692
6963.63 1712
6964.41 1589
6965.20 1757
6965.99 1703
6966.78 1652
6967.56 1666
6968.35 1800
6969.14 1888
6969.93 1907
6970.72 1997
6971.50 1867
6972.29 1836
6973.08 1823
6973.87 1751
6974.66 1838
6975.44 1911
6976.23 2055
6977.02 1982
6977.81 1871
6978.60 1885
6979.38 2032
6980.17 2153
6980.96 2218
6981.75 2404
6982.54 2597
6983.33 2849
6984.11 3433
6984.90 4322
6985.69 5221
6986.48 5755
6987.27 6359
6988.06 6424
6988.85 6114
6989.64 5751
6990.42 5211
6991.21 4719
6992.00 4095
6992.79 3620
6993.58 3138
6994.37 2898
6995.16 2622
6995.95 2528
6996.74 2806
6997.53 3069
6998.32 3691
6999.10 4182
6999.89 4904
7000.68 5591
7001.47 5892
7002.26 6047
7003.05 5848
7003.84 5287
7004.63 4879
7005.42 4294
7006.21 3527
7007.00 2925
7007.79 2468
7008.58 2174
7009.37 1942
7010.16 1860
7010.95 1891
7011.74 1884
7012.53 1823
7013.32 1891
7014.11 1915
7014.90 1956
7015.69 1910
7016.48 1840
7017.27 1748
7018.06 1638
7018.85 1587
7019.64 1650
7020.43 1602
7021.23 1458
7022.02 1600
7022.81 1613
7023.60 1528
7024.39 1576
7025.18 1797
7025.97 1781
7026.76 1734
7027.55 1719
7028.34 1789
7029.13 1750
7029.93 1708
7030.72 1640
7031.51 1534
7032.30 1542
7033.09 1498
7033.88 1496
7034.67 1490
7035.46 1471
7036.26 1657
7037.05 1646
7037.84 1661
7038.63 1690
7039.42 1764
7040.21 1732
7041.01 1746
7041.80 1634
7042.59 1598
7043.38 1605
7044.17 1676
7044.97 1630
7045.76 1520
7046.55 1474
7047.34 1485
7048.13 1502
7048.93 1512
7049.72 1569
7050.51 1767
7051.30 1890
7052.09 1900
7052.89 1760
7053.68 1734
7054.47 1674
7055.26 1581
7056.06 1457
7056.85 1436
7057.64 1368
7058.44 1376
7059.23 1362
7060.02 1368
7060.81 1432
7061.61 1383
7062.40 1457
7063.19 1469
7063.99 1500
7064.78 1513
7065.57 1451
7066.37 1350
7067.16 1419
7067.95 1423
7068.74 1448
7069.54 1412
7070.33 1385
7071.13 1450
7071.92 1286
7072.71 1282
7073.51 1362
7074.30 1342
7075.09 1300
7075.89 1251
7076.68 1189
7077.47 1232
7078.27 1293
7079.06 1237
7079.86 1281
7080.65 1278
7081.44 1229
7082.24 1240
7083.03 1292
7083.83 1124
7084.62 1269
7085.41 1300
7086.21 1267
7087.00 1264
7087.80 1249
7088.59 1357
7089.39 1326
7090.18 1328
7090.98 1347
7091.77 1272
7092.56 1217
7093.36 1195
7094.15 1166
7094.95 1104
7095.74 1020
7096.54 1089
7097.33 982
7098.13 1009
7098.92 1130
7099.72 978
7100.51 1015
7101.31 1093
7102.10 1043
7102.90 935
7103.69 981
7104.49 1037
7105.29 941
7106.08 946
7106.88 978
7107.67 1009
7108.47 983
7109.26 958
7110.06 966
7110.85 942
7111.65 875
7112.45 828
7113.24 875
7114.04 860
7114.83 911
7115.63 952
7116.42 853
7117.22 997
7118.02 964
7118.81 911
7119.61 919
7120.41 866
7121.20 881
7122.00 912
7122.79 907
7123.59 921
7124.39 947
7125.18 894
7125.98 804
7126.78 901
7127.57 891
7128.37 819
7129.17 883
7129.96 860
7130.76 883
7131.56 913
7132.35 863
7133.15 885
7133.95 853
7134.74 816
7135.54 887
7136.34 893
7137.14 874
7137.93 829
7138.73 812
7139.53 811
7140.33 820
7141.12 852
7141.92 776
7142.72 868
7143.51 787
7144.31 893
7145.11 960
7145.91 942
7146.71 856
7147.50 914
7148.30 952
7149.10 832
7149.90 793
7150.69 810
7151.49 801
7152.29 790
7153.09 764
7153.89 786
7154.68 788
7155.48 808
7156.28 833
7157.08 739
7157.88 829
7158.68 852
7159.47 862
7160.27 793
7161.07 741
7161.87 769
7162.67 854
7163.47 785
7164.27 739
7165.06 780
7165.86 790
7166.66 779
7167.46 761
7168.26 724
7169.06 676
7169.86 786
7170.66 819
7171.46 776
7172.25 751
7173.05 753
7173.85 804
7174.65 818
7175.45 760
7176.25 740
7177.05 783
7177.85 700
7178.65 719
7179.45 719
7180.25 779
7181.05 789
7181.85 815
7182.65 853
7183.45 934
7184.25 967
7185.05 983
7185.85 989
7186.65 888
7187.45 831
7188.25 880
7189.05 853
7189.85 732
7190.65 695
7191.45 753
7192.25 782
7193.05 748
7193.85 725
7194.65 689
7195.45 675
7196.25 687
7197.05 769
7197.85 709
7198.65 714
7199.45 747
7200.25 701
7201.05 701
7201.85 666
7202.65 629
7203.46 636
7204.26 684
7205.06 667
7205.86 710
7206.66 695
7207.46 665
7208.26 715
7209.06 740
7209.86 713
7210.66 732
7211.47 732
7212.27 691
7213.07 678
7213.87 667
7214.67 587
7215.47 674
7216.27 715
7217.08 646
7217.88 663
7218.68 671
7219.48 714
7220.28 719
7221.09 651
7221.89 630
7222.69 703
7223.49 690
7224.29 772
7225.10 773
7225.90 691
7226.70 705
7227.50 685
7228.30 722
7229.11 751
7229.91 720
7230.71 733
7231.51 709
7232.32 698
7233.12 773
7233.92 749
7234.72 749
7235.53 759
7236.33 714
7237.13 711
7237.93 681
7238.74 731
7239.54 756
7240.34 819
7241.15 807
7241.95 868
7242.75 847
7243.55 797
7244.36 748
7245.16 792
7245.96 823
7246.77 790
7247.57 801
7248.37 793
7249.18 796
7249.98 809
7250.78 779
7251.59 763
7252.39 794
7253.20 798
7254.00 894
7254.80 846
7255.61 781
7256.41 844
7257.21 805
7258.02 859
7258.82 780
7259.63 807
7260.43 912
7261.23 866
7262.04 871
7262.84 934
7263.65 895
7264.45 844
7265.26 833
7266.06 871
7266.86 875
7267.67 916
7268.47 940
7269.28 949
7270.08 996
7270.89 964
7271.69 843
7272.50 929
7273.30 836
7274.11 890
7274.91 868
7275.71 911
7276.52 944
7277.32 934
7278.13 985
7278.93 1082
7279.74 1114
7280.55 1079
7281.35 1204
7282.16 1323
7282.96 1432
7283.77 1607
7284.57 1859
7285.38 2004
7286.18 2218
7286.99 2267
7287.79 2306
7288.60 2158
7289.40 1841
7290.21 1718
7291.02 1527
7291.82 1365
7292.63 1173
7293.43 1165
7294.24 1171
7295.05 1118
7295.85 1077
7296.66 1217
7297.46 1142
7298.27 1142
7299.08 1107
7299.88 1155
7300.69 1195
7301.49 1291
7302.30 1150
7303.11 1205
7303.91 1253
7304.72 1246
7305.53 1419
7306.33 1365
7307.14 1334
7307.95 1464
7308.75 1651
7309.56 1621
7310.37 1737
7311.17 1730
7311.98 1777
7312.79 1875
7313.59 1795
7314.40 1851
7315.21 1734
7316.02 1793
7316.82 1769
7317.63 1886
7318.44 2186
7319.24 2382
7320.05 2656
7320.86 2900
7321.67 3049
7322.47 3198
7323.28 3270
7324.09 3165
7324.90 2783
7325.70 2663
7326.51 2345
7327.32 2067
7328.13 1885
7328.94 1652
7329.74 1543
7330.55 1431
7331.36 1384
7332.17 1232
7332.98 1228
7333.78 1189
7334.59 1224
7335.40 1184
7336.21 1224
7337.02 1219
7337.82 1272
7338.63 1249
7339.44 1307
7340.25 1272
7341.06 1275
7341.87 1163
7342.68 1142
7343.48 1200
7344.29 1176
7345.10 1217
7345.91 1256
7346.72 1207
7347.53 1252
7348.34 1212
7349.15 1233
7349.95 1246
7350.76 1098
7351.57 1228
7352.38 1191
7353.19 1062
7354.00 1196
7354.81 1142
7355.62 1158
7356.43 1117
7357.24 1170
7358.05 1129
7358.86 1146
7359.67 1233
7360.48 1313
7361.29 1297
7362.09 1246
7362.90 1281
7363.71 1276
7364.52 1272
7365.33 1223
7366.14 1330
7366.95 1287
7367.76 1110
7368.57 1204
7369.38 1211
7370.19 1214
7371.00 1249
7371.81 1275
7372.62 1295
7373.43 1315
7374.25 1236
7375.06 1194
7375.87 1183
7376.68 1328
7377.49 1327
7378.30 1337
7379.11 1517
7379.92 1696
7380.73 1736
7381.54 2019
7382.35 2111
7383.16 2046
7383.97 2046
7384.78 1977
7385.59 1879
7386.41 1738
7387.22 1576
7388.03 1406
7388.84 1426
7389.65 1339
7390.46 1211
7391.27 1226
7392.08 1145
7392.89 1166
7393.71 1127
7394.52 1108
7395.33 1053
7396.14 1142
7396.95 1228
7397.76 1220
7398.58 1344
7399.39 1381
7400.20 1498
7401.01 1515
7401.82 1571
7402.63 1672
7403.45 1671
7404.26 1660
7405.07 1559
7405.88 1417
7406.69 1339
7407.51 1374
7408.32 1436
7409.13 1390
7409.94 1471
7410.76 1303
7411.57 1276
7412.38 1256
7413.19 1202
7414.01 1103
7414.82 1006
7415.63 944
7416.44 906
7417.26 902
7418.07 1036
7418.88 976
7419.69 979
7420.51 949
7421.32 1031
7422.13 1067
7422.95 924
7423.76 886
7424.57 908
7425.39 916
7426.20 913
7427.01 990
7427.83 862
7428.64 861
7429.45 863
7430.27 811
7431.08 759
7431.89 800
7432.71 852
7433.52 830
7434.33 872
7435.15 938
7435.96 894
7436.77 891
7437.59 871
7438.40 815
7439.22 853
7440.03 926
7440.84 953
7441.66 972
7442.47 818
7443.29 839
7444.10 879
7444.91 880
7445.73 949
7446.54 914
7447.36 824
7448.17 809
7448.99 774
7449.80 822
7450.62 808
7451.43 789
7452.24 823
7453.06 827
7453.87 866
7454.69 771
7455.50 816
7456.32 799
7457.13 739
7457.95 750
7458.76 752
7459.58 791
7460.39 843
7461.21 781
7462.02 732
7462.84 809
7463.65 825
7464.47 784
7465.28 811
7466.10 774
7466.92 785
7467.73 823
7468.55 827
7469.36 817
7470.18 828
7470.99 795
7471.81 839
7472.62 850
7473.44 850
7474.26 798
7475.07 759
7475.89 783
7476.70 826
7477.52 831
7478.34 816
7479.15 835
7479.97 773
7480.78 786
7481.60 753
7482.42 764
7483.23 727
7484.05 755
7484.87 735
7485.68 714
7486.50 753
7487.32 718
7488.13 714
7488.95 653
7489.76 737
7490.58 716
7491.40 719
7492.22 711
7493.03 682
7493.85 708
7494.67 745
7495.48 695
7496.30 690
7497.12 740
7497.93 691
7498.75 691
7499.57 709
7500.39 592
7501.20 600
7502.02 607
7502.84 614
7503.66 663
7504.47 665
7505.29 635
7506.11 570
7506.93 665
7507.74 678
7508.56 615
7509.38 688
7510.20 699
7511.01 709
7511.83 696
7512.65 706
7513.47 638
7514.29 676
7515.10 692
7515.92 605
7516.74 699
7517.56 689
7518.38 619
7519.19 658
7520.01 637
7520.83 592
7521.65 613
7522.47 597
7523.29 609
7524.11 624
7524.92 608
7525.74 629
7526.56 593
7527.38 649
7528.20 627
7529.02 655
7529.84 718
7530.66 652
7531.47 629
7532.29 606
7533.11 617
7533.93 632
7534.75 662
7535.57 587
7536.39 619
7537.21 594
7538.03 615
7538.85 606
7539.67 637
7540.49 601
7541.31 603
7542.12 591
7542.94 636
7543.76 568
7544.58 580
7545.40 533
7546.22 621
7547.04 597
7547.86 590
7548.68 610
7549.50 590
7550.32 666
7551.14 599
7551.96 592
7552.78 614
7553.60 626
7554.42 617
7555.24 631
7556.06 572
7556.88 638
7557.70 540
7558.52 572
7559.35 586
7560.17 608
7560.99 608
7561.81 682
7562.63 647
7563.45 530
7564.27 594
7565.09 596
7565.91 637
7566.73 572
7567.55 622
7568.37 637
7569.19 608
7570.02 641
7570.84 675
7571.66 577
7572.48 622
7573.30 699
7574.12 651
7574.94 529
7575.76 534
7576.59 616
7577.41 644
7578.23 611
7579.05 597
7579.87 593
7580.69 572
7581.51 611
7582.34 563
7583.16 564
7583.98 558
7584.80 588
7585.62 581
7586.45 598
7587.27 602
7588.09 640
7588.91 645
7589.73 638
7590.56 644
7591.38 644
7592.20 701
7593.02 612
7593.85 667
7594.67 661
7595.49 642
7596.31 663
7597.14 659
7597.96 655
7598.78 602
7599.60 648
7600.43 608
7601.25 639
7602.07 713
7602.89 720
7603.72 764
7604.54 742
7605.36 724
7606.19 834
7607.01 887
7607.83 801
7608.66 816
7609.48 831
7610.30 823
7611.12 736
7611.95 761
7612.77 702
7613.59 722
7614.42 742
7615.24 795
7616.07 712
7616.89 743
7617.71 760
7618.54 831
7619.36 840
7620.18 801
7621.01 742
7621.83 781
7622.66 753
7623.48 741
7624.30 739
7625.13 676
7625.95 702
7626.78 726
7627.60 670
7628.42 735
7629.25 753
7630.07 869
7630.90 858
7631.72 883
7632.55 936
7633.37 945
7634.19 938
7635.02 958
7635.84 933
7636.67 891
7637.49 807
7638.32 803
7639.14 698
7639.97 719
7640.79 631
7641.62 647
7642.44 620
7643.27 681
7644.09 602
7644.92 636
7645.74 623
7646.57 666
7647.39 666
7648.22 635
7649.04 628
7649.87 577
7650.70 640
7651.52 617
7652.35 541
7653.17 550
7654.00 602
7654.82 523
7655.65 559
7656.47 562
7657.30 567
7658.13 559
7658.95 632
7659.78 602
7660.60 638
7661.43 533
7662.26 587
7663.08 583
7663.91 581
7664.73 568
7665.56 535
7666.39 652
7667.21 554
7668.04 523
7668.87 563
7669.69 616
7670.52 633
7671.35 611
7672.17 543
7673.00 580
7673.83 596
7674.65 573
7675.48 616
7676.31 596
7677.13 544
7677.96 515
7678.79 515
7679.61 553
7680.44 548
7681.27 545
7682.09 625
7682.92 583
7683.75 533
7684.58 536
7685.40 595
7686.23 571
7687.06 557
7687.89 513
7688.71 547
7689.54 605
7690.37 629
7691.20 607
7692.02 553
7692.85 551
7693.68 550
7694.51 564
7695.33 575
7696.16 578
7696.99 572
7697.82 567
7698.65 521
7699.47 604
7700.30 619
7701.13 638
7701.96 547
7702.79 588
7703.62 561
7704.44 595
7705.27 549
7706.10 495
7706.93 565
7707.76 547
7708.59 578
7709.41 541
7710.24 519
7711.07 609
7711.90 548
7712.73 529
7713.56 632
7714.39 571
7715.22 613
7716.05 545
7716.87 541
7717.70 537
7718.53 573
7719.36 565
7720.19 499
7721.02 517
7721.85 546
7722.68 551
7723.51 521
7724.34 504
7725.17 510
7726.00 524
7726.83 488
7727.66 601
7728.48 529
7729.31 567
7730.14 579
7730.97 519
7731.80 546
7732.63 493
7733.46 511
7734.29 528
7735.12 557
7735.95 475
7736.78 491
7737.61 517
7738.44 527
7739.27 543
7740.10 583
7740.93 590
7741.77 511
7742.60 534
7743.43 557
7744.26 604
7745.09 603
7745.92 638
7746.75 674
7747.58 730
7748.41 711
7749.24 762
7750.07 728
7750.90 726
7751.73 718
7752.56 720
7753.39 691
7754.23 684
7755.06 666
7755.89 642
7756.72 560
7757.55 534
7758.38 535
7759.21 540
7760.04 561
7760.88 554
7761.71 557
7762.54 547
7763.37 536
7764.20 557
7765.03 592
7765.86 588
7766.70 571
7767.53 531
7768.36 525
7769.19 520
7770.02 538
7770.86 566
7771.69 576
7772.52 574
7773.35 546
7774.18 579
7775.02 499
7775.85 508
7776.68 487
7777.51 479
7778.34 520
7779.18 495
7780.01 543
7780.84 546
7781.67 524
7782.51 552
7783.34 513
7784.17 545
7785.00 559
7785.84 500
7786.67 619
7787.50 619
7788.34 574
7789.17 505
7790.00 589
7790.83 620
7791.67 596
7792.50 574
7793.33 634
7794.17 590
7795.00 619
7795.83 556
7796.67 535
7797.50 601
7798.33 540
7799.17 576
7800.00 492
7800.83 592
7801.67 605
7802.50 605
7803.33 551
7804.17 602
7805.00 618
7805.84 615
7806.67 583
7807.50 640
7808.34 617
7809.17 606
7810.01 579
7810.84 643
7811.67 641
7812.51 630
7813.34 664
7814.18 719
7815.01 760
7815.84 740
7816.68 775
7817.51 789
7818.35 770
7819.18 794
7820.02 764
7820.85 757
7821.69 781
7822.52 728
7823.36 718
7824.19 747
7825.03 754
7825.86 728
7826.69 668
7827.53 758
7828.36 720
7829.20 672
7830.03 653
7830.87 704
7831.71 694
7832.54 660
7833.38 724
7834.21 812
7835.05 804
7835.88 776
7836.72 699
7837.55 747
7838.39 773
7839.22 707
7840.06 722
7840.90 724
7841.73 651
7842.57 734
7843.40 697
7844.24 656
7845.07 716
7845.91 669
7846.75 678
7847.58 635
7848.42 642
7849.25 612
7850.09 573
7850.93 638
7851.76 610
7852.60 618
7853.44 577
7854.27 641
7855.11 635
7855.94 671
7856.78 558
7857.62 574
7858.45 640
7859.29 679
7860.13 749
7860.96 697
7861.80 664
7862.64 679
7863.47 628
7864.31 678
7865.15 662
7865.99 675
7866.82 704
7867.66 612
7868.50 614
7869.33 556
7870.17 639
7871.01 633
7871.85 680
7872.68 623
7873.52 664
7874.36 670
7875.20 714
7876.03 706
7876.87 731
7877.71 733
7878.55 763
7879.38 848
7880.22 774
7881.06 852
7881.90 779
7882.74 766
7883.57 693
7884.41 569
7885.25 657
7886.09 675
7886.93 613
7887.76 651
7888.60 733
7889.44 727
7890.28 698
7891.12 790
7891.96 751
7892.79 728
7893.63 779
7894.47 719
7895.31 684
7896.15 693
7896.99 614
7897.83 672
7898.66 683
7899.50 614
7900.34 650
7901.18 633
7902.02 631
7902.86 648
7903.70 701
7904.54 709
7905.38 663
7906.21 686
7907.05 641
7907.89 684
7908.73 609
7909.57 619
7910.41 571
7911.25 598
7912.09 612
7912.93 657
7913.77 702
7914.61 613
7915.45 762
7916.29 757
7917.13 774
7917.97 821
7918.81 880
7919.65 929
7920.49 961
7921.33 973
7922.17 886
7923.01 878
7923.85 804
7924.69 706
7925.53 649
7926.37 576
7927.21 620
7928.05 572
7928.89 546
7929.73 569
7930.57 582
7931.41 591
7932.25 537
7933.09 596
7933.93 585
7934.77 621
7935.61 580
7936.45 556
7937.29 545
7938.14 527
7938.98 581
7939.82 626
7940.66 626
7941.50 598
7942.34 598
7943.18 557
7944.02 567
7944.86 607
7945.70 638
7946.55 627
7947.39 647
7948.23 687
7949.07 651
7949.91 624
7950.75 597
7951.59 578
7952.44 580
7953.28 611
7954.12 627
7954.96 576
7955.80 640
7956.65 633
7957.49 633
7958.33 692
7959.17 622
7960.01 642
7960.86 602
7961.70 696
7962.54 688
7963.38 615
7964.22 587
7965.07 612
7965.91 689
7966.75 706
7967.59 682
7968.44 698
7969.28 785
7970.12 714
7970.96 655
7971.81 641
7972.65 646
7973.49 606
7974.33 619
7975.18 559
7976.02 630
7976.86 650
7977.71 566
7978.55 617
7979.39 620
7980.23 575
7981.08 557
7981.92 549
7982.76 588
7983.61 592
7984.45 564
7985.29 578
7986.14 570
7986.98 631
7987.82 639
7988.67 575
7989.51 558
7990.36 552
7991.20 519
7992.04 503
7992.89 551
7993.73 499
7994.57 483
7995.42 530
7996.26 501
7997.11 499
7997.95 549
7998.79 563
7999.64 450
8000.48 451
8001.33 536
8002.17 531
8003.01 539
8003.86 530
8004.70 480
8005.55 576
8006.39 525
8007.24 485
8008.08 517
8008.93 518
8009.77 487
8010.62 499
8011.46 516
8012.30 479
8013.15 404
8013.99 497
8014.84 455
8015.68 527
8016.53 484
8017.37 462
8018.22 505
8019.06 509
8019.91 512
8020.76 487
8021.60 520
8022.45 485
8023.29 497
8024.14 501
8024.98 540
8025.83 483
8026.67 503
8027.52 484
8028.36 512
8029.21 474
8030.06 476
8030.90 518
8031.75 495
8032.59 494
8033.44 497
8034.28 545
8035.13 515
8035.98 478
8036.82 528
8037.67 503
8038.52 465
8039.36 437
8040.21 496
8041.05 581
8041.90 476
8042.75 525
8043.59 466
8044.44 442
8045.29 452
8046.13 506
8046.98 538
8047.83 519
8048.67 475
8049.52 529
8050.37 493
8051.21 498
8052.06 511
8052.91 515
8053.75 509
8054.60 448
8055.45 472
8056.30 481
8057.14 499
8057.99 451
8058.84 443
8059.68 469
8060.53 439
8061.38 426
8062.23 464
8063.07 471
8063.92 493
8064.77 443
8065.62 522
8066.46 514
8067.31 475
8068.16 466
8069.01 448
8069.85 453
8070.70 446
8071.55 432
8072.40 454
8073.25 442
8074.09 549
8074.94 451
8075.79 389
8076.64 453
8077.49 470
8078.34 422
8079.18 466
8080.03 451
8080.88 465
8081.73 474
8082.58 495
8083.43 468
8084.27 423
8085.12 454
8085.97 488
8086.82 485
8087.67 431
8088.52 393
8089.37 429
8090.22 516
8091.06 397
8091.91 421
8092.76 448
8093.61 471
8094.46 485
8095.31 423
8096.16 399
8097.01 464
8097.86 428
8098.71 439
8099.56 445
8100.41 431
8101.26 437
8102.11 458
8102.95 470
8103.80 415
8104.65 408
8105.50 439
8106.35 461
8107.20 419
8108.05 468
8108.90 442
8109.75 490
8110.60 407
8111.45 469
8112.30 448
8113.15 487
8114.00 438
8114.85 411
8115.70 424
8116.55 448
8117.40 465
8118.25 462
8119.10 498
8119.96 493
8120.81 484
8121.66 534
8122.51 513
8123.36 442
8124.21 532
8125.06 521
8125.91 509
8126.76 458
8127.61 465
8128.46 524
8129.31 466
8130.16 496
8131.02 463
8131.87 495
8132.72 489
8133.57 517
8134.42 512
8135.27 468
8136.12 504
8136.97 489
8137.83 545
8138.68 520
8139.53 519
8140.38 518
8141.23 560
8142.08 569
8142.93 585
8143.79 577
8144.64 528
8145.49 574
8146.34 607
8147.19 553
8148.05 612
8148.90 571
8149.75 618
8150.60 577
8151.45 535
8152.31 513
8153.16 524
8154.01 630
8154.86 655
8155.71 722
8156.57 672
8157.42 702
8158.27 621
8159.12 567
8159.98 571
8160.83 542
8161.68 515
8162.54 541
8163.39 539
8164.24 460
8165.09 476
8165.95 521
8166.80 539
8167.65 464
8168.51 463
8169.36 497
8170.21 596
8171.06 553
8171.92 513
8172.77 432
8173.62 508
8174.48 510
8175.33 521
8176.18 503
8177.04 507
8177.89 489
8178.74 532
8179.60 410
8180.45 482
8181.31 503
8182.16 493
8183.01 463
8183.87 474
8184.72 481
8185.57 429
8186.43 548
8187.28 514
8188.14 566
8188.99 523
8189.84 465
8190.70 479
8191.55 436
8192.41 466
8193.26 403
8194.12 450
8194.97 504
8195.83 443
8196.68 430
8197.53 429
8198.39 473
8199.24 476
8200.10 470
8200.95 493
8201.81 487
8202.66 471
8203.52 520
8204.37 460
8205.23 412
8206.08 442
8206.94 456
8207.79 403
8208.65 383
8209.50 389
8210.36 522
8211.21 482
8212.07 441
8212.92 396
8213.78 440
8214.63 441
8215.49 466
8216.34 476
8217.20 481
8218.06 458
8218.91 480
8219.77 523
8220.62 450
8221.48 456
8222.33 476
8223.19 487
8224.05 434
8224.90 440
8225.76 459
8226.61 483
8227.47 419
8228.33 524
8229.18 486
8230.04 465
8230.90 503
8231.75 456
8232.61 467
8233.46 448
8234.32 442
8235.18 449
8236.03 427
8236.89 453
8237.75 503
8238.60 425
8239.46 476
8240.32 439
8241.17 458
8242.03 472
8242.89 431
8243.74 481
8244.60 526
8245.46 407
8246.32 452
8247.17 482
8248.03 449
8248.89 545
8249.74 467
8250.60 480
8251.46 498
8252.32 516
8253.17 441
8254.03 508
8254.89 468
8255.75 476
8256.60 468
8257.46 455
8258.32 500
8259.18 488
8260.04 450
8260.89 462
8261.75 490
8262.61 441
8263.47 458
8264.32 480
8265.18 516
8266.04 447
8266.90 451
8267.76 431
8268.62 424
8269.47 422
8270.33 408
8271.19 470
8272.05 466
8272.91 481
8273.77 402
8274.62 466
8275.48 457
8276.34 435
8277.20 437
8278.06 437
8278.92 506
8279.78 439
8280.64 499
8281.49 502
8282.35 512
8283.21 477
8284.07 472
8284.93 469
8285.79 469
8286.65 465
8287.51 469
8288.37 461
8289.23 485
8290.09 490
8290.95 528
8291.80 524
8292.66 494
8293.52 505
8294.38 575
8295.24 595
8296.10 578
8296.96 525
8297.82 604
8298.68 543
8299.54 538
8300.40 529
8301.26 484
8302.12 508
8302.98 576
8303.84 497
8304.70 511
8305.56 546
8306.42 561
8307.28 551
8308.14 560
8309.00 511
8309.86 563
8310.72 545
8311.58 573
8312.44 535
8313.31 466
8314.17 488
8315.03 560
8315.89 544
8316.75 497
8317.61 522
8318.47 571
8319.33 541
8320.19 508
8321.05 517
8321.91 501
8322.77 538
8323.64 499
8324.50 547
8325.36 486
8326.22 440
8327.08 484
8327.94 489
8328.80 461
8329.66 491
8330.53 516
8331.39 528
8332.25 466
8333.11 488
8333.97 534
8334.83 506
8335.70 512
8336.56 522
8337.42 511
8338.28 478
8339.14 441
8340.00 482
8340.87 484
8341.73 522
8342.59 512
8343.45 508
8344.32 481
8345.18 504
8346.04 517
8346.90 525
8347.76 526
8348.63 587
8349.49 519
8350.35 451
8351.21 521
8352.08 514
8352.94 456
8353.80 451
8354.66 461
8355.53 536
8356.39 480
8357.25 464
8358.12 445
8358.98 483
8359.84 448
8360.71 432
8361.57 440
8362.43 563
8363.29 538
8364.16 506
8365.02 485
8365.88 495
8366.75 455
8367.61 489
8368.47 519
8369.34 511
8370.20 544
8371.06 530
8371.93 535
8372.79 554
8373.66 517
8374.52 473
8375.38 522
8376.25 485
8377.11 491
8377.97 494
8378.84 544
8379.70 521
8380.57 467
8381.43 497
8382.30 498
8383.16 546
8384.02 476
8384.89 455
8385.75 517
8386.62 551
8387.48 606
8388.35 571
8389.21 533
8390.07 519
8390.94 589
8391.80 506
8392.67 529
8393.53 533
8394.40 471
8395.26 537
8396.13 538
8396.99 554
8397.86 507
8398.72 513
8399.59 643
8400.45 625
8401.32 534
8402.18 536
8403.05 555
8403.91 594
8404.78 563
8405.64 581
8406.51 576
8407.37 593
8408.24 527
8409.11 613
8409.97 589
8410.84 595
8411.70 601
8412.57 618
8413.43 644
8414.30 621
8415.17 578
8416.03 587
8416.90 646
8417.76 599
8418.63 640
8419.50 632
8420.36 594
8421.23 652
8422.09 695
8422.96 664
8423.83 672
8424.69 718
8425.56 707
8426.43 722
8427.29 688
8428.16 735
8429.02 702
8429.89 786
8430.76 732
8431.62 708
8432.49 765
8433.36 766
8434.23 755
8435.09 790
8435.96 805
8436.83 806
8437.69 794
8438.56 794
8439.43 840
8440.29 914
8441.16 959
8442.03 933
8442.90 942
8443.76 993
8444.63 1044
8445.50 1067
8446.37 1034
8447.23 997
8448.10 947
8448.97 1012
8449.84 949
8450.70 919
8451.57 961
8452.44 975
8453.31 997
8454.17 1082
8455.04 1226
8455.91 1311
8456.78 1573
8457.65 1847
8458.51 1916
8459.38 1920
8460.25 1804
8461.12 1723
8461.99 1638
8462.86 1537
8463.72 1344
8464.59 1231
8465.46 1182
8466.33 1178
8467.20 1214
8468.07 1328
8468.93 1710
8469.80 2015
8470.67 2496
8471.54 2952
8472.41 3156
8473.28 3065
8474.15 2985
8475.02 2630
8475.89 2114
8476.75 1782
8477.62 1547
8478.49 1324
8479.36 1129
8480.23 1006
8481.10 926
8481.97 881
8482.84 861
8483.71 835
8484.58 852
8485.45 875
8486.32 877
8487.19 823
8488.06 815
8488.92 865
8489.79 782
8490.66 773
8491.53 777
8492.40 768
8493.27 818
8494.14 764
8495.01 753
8495.88 778
8496.75 818
8497.62 793
8498.49 828
8499.36 821
8500.23 879
8501.10 872
8501.97 833
8502.85 781
8503.72 779
8504.59 704
8505.46 713
8506.33 832
8507.20 765
8508.07 858
8508.94 901
8509.81 916
8510.68 968
8511.55 965
8512.42 972
8513.29 924
8514.16 829
8515.03 773
8515.91 857
8516.78 763
8517.65 711
8518.52 673
8519.39 717
8520.26 688
8521.13 747
8522.00 707
8522.88 696
8523.75 680
8524.62 688
8525.49 699
8526.36 742
8527.23 735
8528.10 772
8528.98 678
8529.85 783
8530.72 792
8531.59 767
8532.46 848
8533.34 820
8534.21 783
8535.08 734
8535.95 836
8536.82 841
8537.70 799
8538.57 785
8539.44 819
8540.31 746
8541.18 712
8542.06 694
8542.93 786
8543.80 755
8544.67 756
8545.55 764
8546.42 764
8547.29 723
8548.17 744
8549.04 799
8549.91 787
8550.78 872
8551.66 832
8552.53 832
8553.40 800
8554.28 834
8555.15 845
8556.02 890
8556.89 847
8557.77 912
8558.64 791
8559.51 760
8560.39 723
8561.26 729
8562.13 691
8563.01 678
8563.88 775
8564.75 639
8565.63 635
8566.50 616
8567.38 655
8568.25 633
8569.12 655
8570.00 648
8570.87 656
8571.74 678
8572.62 611
8573.49 631
8574.37 607
8575.24 630
8576.11 614
8576.99 649
8577.86 646
8578.74 601
8579.61 605
8580.49 590
8581.36 589
8582.23 555
8583.11 541
8583.98 623
8584.86 655
8585.73 650
8586.61 574
8587.48 605
8588.36 638
8589.23 635
8590.11 621
8590.98 647
8591.86 678
8592.73 653
8593.61 657
8594.48 655
8595.36 650
8596.23 609
8597.11 596
8597.98 580
8598.86 610
8599.73 609
8600.61 614
8601.48 633
8602.36 658
8603.23 660
8604.11 654
8604.99 669
8605.86 634
8606.74 654
8607.61 648
8608.49 637
8609.36 674
8610.24 685
8611.12 674
8611.99 645
8612.87 623
8613.74 641
8614.62 641
8615.50 637
8616.37 685
8617.25 700
8618.12 769
8619.00 680
8619.88 682
8620.75 705
8621.63 757
8622.51 661
8623.38 688
8624.26 693
8625.14 673
8626.01 704
8626.89 741
8627.77 741
8628.64 660
8629.52 771
8630.40 744
8631.27 740
8632.15 840
8633.03 835
8633.90 792
8634.78 810
8635.66 784
8636.54 821
8637.41 752
8638.29 795
8639.17 819
8640.05 793
8640.92 842
8641.80 837
8642.68 882
8643.55 889
8644.43 881
8645.31 909
8646.19 876
8647.07 864
8647.94 916
8648.82 897
8649.70 855
8650.58 815
8651.45 909
8652.33 908
8653.21 922
8654.09 948
8654.97 924
8655.85 927
8656.72 912
8657.60 965
8658.48 945
8659.36 981
8660.24 991
8661.12 953
8661.99 998
8662.87 1099
8663.75 1009
8664.63 960
8665.51 958
8666.39 1060
8667.27 932
8668.14 991
8669.02 1032
8669.90 1097
8670.78 1235
8671.66 1311
8672.54 1557
8673.42 1704
8674.30 2025
8675.18 2350
8676.06 2428
8676.94 2403
8677.81 2449
8678.69 2250
8679.57 2127
8680.45 1913
8681.33 1755
8682.21 1620
8683.09 1392
8683.97 1271
8684.85 1106
8685.73 1089
8686.61 1058
8687.49 993
8688.37 1110
8689.25 1180
8690.13 1266
8691.01 1550
8691.89 1812
8692.77 2166
8693.65 2431
8694.53 2565
8695.41 2538
8696.29 2473
8697.17 2237
8698.05 1957
8698.93 1655
8699.81 1442
8700.69 1317
8701.57 1114
8702.45 1011
8703.33 869
8704.21 850
8705.09 852
8705.98 798
8706.86 771
8707.74 820
8708.62 851
8709.50 781
8710.38 769
8711.26 804
8712.14 830
8713.02 888
8713.90 886
8714.79 841
8715.67 845
8716.55 796
8717.43 855
8718.31 824
8719.19 819
8720.07 821
8720.95 726
8721.84 752
8722.72 702
8723.60 690
8724.48 666
8725.36 718
8726.24 671
8727.13 714
8728.01 703
8728.89 775
8729.77 796
8730.65 845
8731.54 925
8732.42 934
8733.30 885
8734.18 904
8735.06 852
8735.95 884
8736.83 778
8737.71 743
8738.59 802
8739.48 776
8740.36 702
8741.24 657
8742.12 714
8743.01 717
8743.89 741
8744.77 691
8745.65 723
8746.54 707
8747.42 728
8748.30 669
8749.19 687
8750.07 698
8750.95 728
8751.83 794
8752.72 741
8753.60 685
8754.48 703
8755.37 725
8756.25 729
8757.13 766
8758.02 717
8758.90 737
8759.78 749
8760.67 807
8761.55 764
8762.43 764
8763.32 774
8764.20 688
8765.09 717
8765.97 740
8766.85 804
8767.74 765
8768.62 820
8769.51 759
8770.39 796
8771.27 794
8772.16 797
8773.04 784
8773.93 836
8774.81 836
8775.69 766
8776.58 717
8777.46 728
8778.35 683
8779.23 723
8780.12 753
8781.00 732
8781.89 749
8782.77 714
8783.65 651
8784.54 626
8785.42 665
8786.31 639
8787.19 646
8788.08 627
8788.96 649
8789.85 621
8790.73 606
8791.62 665
8792.50 644
8793.39 635
8794.27 615
8795.16 676
8796.04 664
8796.93 717
8797.82 636
8798.70 611
8799.59 639
8800.47 643
8801.36 647
8802.24 654
8803.13 656
8804.01 650
8804.90 683
8805.79 715
8806.67 725
8807.56 661
8808.44 640
8809.33 655
8810.22 668
8811.10 638
8811.99 628
8812.87 606
8813.76 587
8814.65 542
8815.53 573
8816.42 573
8817.30 585
8818.19 526
8819.08 518
8819.96 568
8820.85 590
8821.74 572
8822.62 546
8823.51 574
8824.40 523
8825.28 572
8826.17 536
8827.06 502
8827.94 502
8828.83 550
8829.72 511
8830.61 483
8831.49 477
8832.38 510
8833.27 506
8834.15 581
8835.04 528
8835.93 486
8836.82 534
8837.70 542
8838.59 508
8839.48 498
8840.37 520
8841.25 507
8842.14 488
8843.03 508
8843.92 527
8844.80 497
8845.69 530
8846.58 545
8847.47 510
8848.36 437
8849.24 513
8850.13 531
8851.02 507
8851.91 525
8852.80 472
8853.68 506
8854.57 478
8855.46 462
8856.35 450
8857.24 464
8858.13 481
8859.01 501
8859.90 445
8860.79 480
8861.68 536
8862.57 470
8863.46 494
8864.35 491
8865.23 507
8866.12 419
8867.01 401
8867.90 464
8868.79 471
8869.68 397
8870.57 447
8871.46 459
8872.35 432
8873.24 447
8874.12 438
8875.01 482
8875.90 479
8876.79 414
8877.68 448
8878.57 439
8879.46 436
8880.35 465
8881.24 438
8882.13 444
8883.02 448
8883.91 434
8884.80 430
8885.69 433
8886.58 434
8887.47 427
8888.36 442
8889.25 463
8890.14 439
8891.03 419
8891.92 410
8892.81 378
8893.70 442
8894.59 423
8895.48 426
8896.37 434
8897.26 460
8898.15 413
8899.04 403
8899.93 390
8900.82 380
8901.71 389
8902.60 404
8903.49 356
8904.38 366
8905.28 408
8906.17 431
8907.06 434
8907.95 417
8908.84 481
8909.73 402
8910.62 426
8911.51 345
8912.40 374
8913.29 377
8914.19 444
8915.08 419
8915.97 411
8916.86 381
8917.75 397
8918.64 424
8919.53 416
8920.43 410
8921.32 426
8922.21 395
8923.10 383
8923.99 388
8924.88 398
8925.78 398
8926.67 400
8927.56 394
8928.45 395
8929.34 387
8930.24 400
8931.13 415
8932.02 397
8932.91 364
8933.80 372
8934.70 402
8935.59 444
8936.48 446
8937.37 471
8938.27 441
8939.16 404
8940.05 383
8940.94 409
8941.84 418
8942.73 434
8943.62 384
8944.51 387
8945.41 423
8946.30 420
8947.19 426
8948.09 422
8948.98 425
8949.87 381
8950.77 388
8951.66 429
8952.55 374
8953.44 335
8954.34 371
8955.23 349
8956.12 356
8957.02 355
8957.91 378
8958.80 391
8959.70 378
8960.59 406
8961.49 344
8962.38 339
8963.27 372
8964.17 433
8965.06 360
8965.95 393
8966.85 390
8967.74 418
8968.64 413
8969.53 385
8970.42 409
8971.32 392
8972.21 434
8973.11 413
8974.00 364
8974.90 376
8975.79 370
8976.68 344
8977.58 355
8978.47 378
8979.37 364
8980.26 388
8981.16 390
8982.05 436
8982.95 379
8983.84 350
8984.74 370
8985.63 418
8986.52 357
8987.42 305
8988.31 370
8989.21 347
8990.10 324
8991.00 374
8991.89 376
8992.79 364
8993.69 335
8994.58 323
8995.48 379
8996.37 426
8997.27 377
8998.16 370
8999.06 346
8999.95 347
9000.85 369
9001.74 340
9002.64 379
9003.54 361
9004.43 329
9005.33 342
9006.22 380
9007.12 358
9008.01 356
9008.91 378
9009.81 380
9010.70 384
9011.60 338
9012.50 362
9013.39 346
9014.29 373
9015.18 399
9016.08 368
9016.98 345
9017.87 344
9018.77 367
9019.67 367
9020.56 332
9021.46 353
9022.36 360
9023.25 368
9024.15 336
9025.05 354
9025.94 330
9026.84 367
9027.74 403
9028.63 405
9029.53 423
9030.43 334
9031.32 352
9032.22 369
9033.12 325
9034.02 332
9034.91 335
9035.81 326
9036.71 343
9037.61 364
9038.50 373
9039.40 332
9040.30 346
9041.20 336
9042.09 347
9042.99 392
9043.89 388
9044.79 341
9045.68 385
9046.58 348
9047.48 344
9048.38 343
9049.28 321
9050.17 342
9051.07 348
9051.97 371
9052.87 345
9053.77 363
9054.66 323
9055.56 308
9056.46 322
9057.36 346
9058.26 353
9059.16 363
9060.06 327
9060.95 318
9061.85 371
9062.75 395
9063.65 358
9064.55 349
9065.45 367
9066.35 370
9067.25 377
9068.14 366
9069.04 333
9069.94 332
9070.84 372
9071.74 409
9072.64 369
9073.54 360
9074.44 341
9075.34 381
9076.24 431
9077.14 385
9078.04 351
9078.93 335
9079.83 327
9080.73 317
9081.63 333
9082.53 362
9083.43 325
9084.33 361
9085.23 358
9086.13 386
9087.03 362
9087.93 386
9088.83 362
9089.73 360
9090.63 385
9091.53 404
9092.43 385
9093.33 384
9094.23 404
9095.13 377
9096.03 329
9096.93 329
9097.83 352
9098.73 338
9099.63 348
9100.54 393
9101.44 341
9102.34 341
9103.24 362
9104.14 356
9105.04 363
9105.94 320
9106.84 375
9107.74 364
9108.64 369
9109.54 371
9110.44 353
9111.35 341
9112.25 380
9113.15 370
9114.05 356
9114.95 324
9115.85 309
9116.75 305
9117.65 355
9118.56 352
9119.46 339
9120.36 334
9121.26 342
9122.16 415
9123.06 361
9123.97 324
9124.87 317
9125.77 321
9126.67 346
9127.57 387
9128.47 359
9129.38 368
9130.28 341
9131.18 343
9132.08 327
9132.98 349
9133.89 320
9134.79 339
9135.69 321
9136.59 294
9137.50 301
9138.40 318
9139.30 335
9140.20 386
9141.11 353
9142.01 313
9142.91 362
9143.81 375
9144.72 362
9145.62 308
9146.52 311
9147.42 336
9148.33 333
9149.23 326
9150.13 332
9151.04 288
9151.94 307
9152.84 344
9153.75 364
9154.65 349
9155.55 305
9156.46 323
9157.36 310
9158.26 319
9159.17 328
9160.07 358
9160.97 378
9161.88 331
9162.78 377
9163.68 310
9164.59 332
9165.49 362
9166.40 352
9167.30 360
9168.20 386
9169.11 373
9170.01 349
9170.92 389
9171.82 359
9172.72 362
9173.63 349
9174.53 350
9175.44 311
9176.34 358
9177.24 339
9178.15 335
9179.05 351
9179.96 411
9180.86 370
9181.77 372
9182.67 384
9183.58 343
9184.48 357
9185.39 355
9186.29 361
9187.20 318
9188.10 335
9189.01 357
9189.91 363
9190.82 334
9191.72 309
9192.63 345
9193.53 316
9194.44 319
9195.34 339
9196.25 344
9197.15 340
9198.06 360
9198.96 378
9199.87 337
9200.77 378
9201.68 399
9202.58 400
9203.49 382
9204.40 381
9205.30 388
9206.21 365
9207.11 377
9208.02 404
9208.92 342
9209.83 341
9210.74 349
9211.64 366
9212.55 385
9213.45 350
9214.36 309
9215.27 355
9216.17 365
9217.08 408
9217.99 421
9218.89 412
9219.80 355
9220.71 415
9221.61 408
9222.52 415
9223.43 363
9224.33 352
9225.24 351
9226.15 351
9227.05 349
9227.96 338
9228.87 328
9229.77 378
9230.68 372
9231.59 427
9232.49 359
9233.40 350
9234.31 347
9235.22 334
9236.12 362
9237.03 339
9237.94 370
9238.84 366
9239.75 381
9240.66 331
9241.57 300
9242.47 320
9243.38 300
9244.29 314
9245.20 295
9246.11 330
9247.01 342
9247.92 374
9248.83 335
9249.74 313
9250.64 305
9251.55 312
9252.46 323
9253.37 354
9254.28 317
9255.19 329
9256.09 307
9257.00 343
9257.91 358
9258.82 327
9259.73 336
9260.64 335
9261.54 330
9262.45 337
9263.36 348
9264.27 276
9265.18 330
9266.09 348
9267.00 341
9267.90 351
9268.81 342
9269.72 342
9270.63 336
9271.54 320
9272.45 277
9273.36 312
9274.27 321
9275.18 345
9276.09 367
9277.00 319
9277.90 344
9278.81 343
9279.72 333
9280.63 338
9281.54 338
9282.45 341
9283.36 300
9284.27 302
9285.18 348
9286.09 391
9287.00 349
9287.91 360
9288.82 370
9289.73 360
9290.64 362
9291.55 388
9292.46 355
9293.37 359
9294.28 373
9295.19 350
9296.10 342
9297.01 369
9297.92 356
9298.83 360
9299.74 363
9300.65 353
9301.56 418
9302.47 378
9303.38 368
9304.29 394
9305.20 343
9306.12 370
9307.03 368
9307.94 423
9308.85 445
9309.76 403
9310.67 436
9311.58 436
9312.49 393
9313.40 405
9314.31 380
9315.22 356
9316.14 356
9317.05 357
9317.96 392
9318.87 380
9319.78 379
9320.69 398
9321.60 420
9322.52 388
9323.43 361
9324.34 343
9325.25 334
9326.16 298
9327.07 319
9327.99 385
9328.90 371
9329.81 355
9330.72 404
9331.63 378
9332.54 331
9333.46 331
9334.37 350
9335.28 337
9336.19 348
9337.11 367
9338.02 371
9338.93 388
9339.84 367
9340.75 351
9341.67 339
9342.58 359
9343.49 342
9344.40 320
9345.32 326
9346.23 370
9347.14 372
9348.06 366
9348.97 362
9349.88 357
9350.79 343
9351.71 334
9352.62 350
9353.53 367
9354.45 385
9355.36 379
9356.27 362
9357.19 351
9358.10 355
9359.01 319
9359.93 346
9360.84 384
9361.75 367
9362.67 349
9363.58 380
9364.49 379
9365.41 347
9366.32 328
9367.23 329
9368.15 331
9369.06 314
9369.97 369
9370.89 350
9371.80 317
9372.72 348
9373.63 331
9374.54 367
9375.46 333
9376.37 371
9377.29 372
9378.20 391
9379.12 386
9380.03 325
9380.94 352
9381.86 360
9382.77 353
9383.69 370
9384.60 326
9385.52 334
9386.43 405
9387.35 453
9388.26 383
9389.18 363
9390.09 365
9391.01 372
9391.92 372
9392.84 426
9393.75 437
9394.67 408
9395.58 358
9396.50 354
9397.41 335
9398.33 365
9399.24 375
9400.16 433
9401.07 381
9401.99 326
9402.90 396
9403.82 405
9404.73 338
9405.65 336
9406.56 376
9407.48 358
9408.40 346
9409.31 347
9410.23 385
9411.14 371
9412.06 342
9412.98 343
9413.89 350
9414.81 335
9415.72 327
9416.64 343
9417.56 346
9418.47 373
9419.39 360
9420.30 323
9421.22 375
9422.14 351
9423.05 383
9423.97 375
9424.89 359
9425.80 353
9426.72 332
9427.64 352
9428.55 371
9429.47 346
9430.39 372
9431.30 374
9432.22 430
9433.14 346
9434.05 346
9434.97 353
9435.89 391
9436.80 347
9437.72 379
9438.64 386
9439.56 382
9440.47 357
9441.39 383
9442.31 430
9443.23 404
9444.14 403
9445.06 360
9445.98 361
9446.90 381
9447.81 375
9448.73 406
9449.65 409
9450.57 392
9451.48 385
9452.40 378
9453.32 397
9454.24 426
9455.16 373
9456.07 430
9456.99 363
9457.91 375
9458.83 367
9459.75 400
9460.66 395
9461.58 393
9462.50 395
9463.42 367
9464.34 382
9465.26 376
9466.18 409
9467.09 398
9468.01 350
9468.93 381
9469.85 387
9470.77 399
9471.69 369
9472.61 360
9473.53 374
9474.44 366
9475.36 374
9476.28 350
9477.20 386
9478.12 400
9479.04 350
9479.96 350
9480.88 392
9481.80 441
9482.72 388
9483.64 394
9484.56 373
9485.47 377
9486.39 446
9487.31 434
9488.23 409
9489.15 425
9490.07 390
9490.99 428
9491.91 410
9492.83 364
9493.75 342
9494.67 405
9495.59 426
9496.51 456
9497.43 383
9498.35 361
9499.27 411
9500.19 451
9501.11 388
9502.03 376
9502.95 389
9503.87 413
9504.79 424
9505.71 413
9506.63 437
9507.56 464
9508.48 485
9509.40 437
9510.32 372
9511.24 425
9512.16 451
9513.08 401
9514.00 403
9514.92 481
9515.84 448
9516.76 478
9517.68 463
9518.61 459
9519.53 474
9520.45 453
9521.37 485
9522.29 471
9523.21 436
9524.13 457
9525.05 472
9525.98 469
9526.90 464
9527.82 464
9528.74 565
9529.66 505
9530.58 566
9531.50 626
9532.43 652
9533.35 740
9534.27 722
9535.19 776
9536.11 797
9537.04 835
9537.96 690
9538.88 677
9539.80 632
9540.72 642
9541.65 534
9542.57 523
9543.49 521
9544.41 488
9545.34 530
9546.26 494
9547.18 439
9548.10 472
9549.03 498
9549.95 449
9550.87 464
9551.79 496
9552.72 487
9553.64 486
9554.56 493
9555.48 473
9556.41 459
9557.33 508
9558.25 525
9559.18 520
9560.10 545
9561.02 528
9561.95 513
9562.87 460
9563.79 477
9564.72 492
9565.64 488
9566.56 498
9567.49 536
9568.41 505
9569.33 482
9570.26 475
9571.18 450
9572.10 466
9573.03 463
9573.95 473
9574.88 530
9575.80 489
9576.72 470
9577.65 472
9578.57 440
9579.49 462
9580.42 441
9581.34 444
9582.27 481
9583.19 454
9584.12 425
9585.04 439
9585.96 494
9586.89 474
9587.81 454
9588.74 496
9589.66 526
9590.59 459
9591.51 486
9592.44 467
9593.36 444
9594.29 483
9595.21 446
9596.14 449
9597.06 468
9597.98 480
9598.91 468
9599.83 469
9600.76 516
9601.68 535
9602.61 535
9603.54 519
9604.46 487
9605.39 537
9606.31 493
9607.24 502
9608.16 470
9609.09 510
9610.01 547
9610.94 531
9611.86 543
9612.79 571
9613.72 545
9614.64 535
9615.57 556
9616.49 562
9617.42 576
9618.34 576
9619.27 550
9620.20 542
9621.12 575
9622.05 568
9622.97 587
9623.90 576
9624.83 548
9625.75 537
9626.68 589
9627.61 589
9628.53 612
9629.46 643
9630.39 656
9631.31 579
9632.24 598
9633.16 589
9634.09 604
9635.02 625
9635.95 662
9636.87 630
9637.80 631
9638.73 701
9639.65 625
9640.58 633
9641.51 645
9642.43 710
9643.36 664
9644.29 574
9645.22 630
9646.14 702
9647.07 701
9648.00 720
9648.92 799
9649.85 752
9650.78 793
9651.71 842
9652.63 801
9653.56 807
9654.49 766
9655.42 809
9656.34 797
9657.27 776
9658.20 732
9659.13 704
9660.06 703
9660.98 642
9661.91 673
9662.84 631
9663.77 691
9664.70 685
9665.62 658
9666.55 681
9667.48 750
9668.41 713
9669.34 760
9670.27 731
9671.19 693
9672.12 690
9673.05 717
9673.98 790
9674.91 808
9675.84 790
9676.77 800
9677.70 758
9678.62 814
9679.55 784
9680.48 806
9681.41 798
9682.34 784
9683.27 796
9684.20 842
9685.13 862
9686.06 844
9686.99 881
9687.91 843
9688.84 833
9689.77 833
9690.70 921
9691.63 947
9692.56 917
9693.49 950
9694.42 1011
9695.35 932
9696.28 873
9697.21 889
9698.14 965
9699.07 973
9700.00 937
9700.93 974
9701.86 974
9702.79 914
9703.72 932
9704.65 935
9705.58 906
9706.51 904
9707.44 917
9708.37 915
9709.30 911
9710.23 857
9711.16 885
9712.09 952
9713.02 977
9713.95 1078
9714.88 1084
9715.81 1100
9716.74 1111
9717.67 1027
9718.61 1108
9719.54 1079
9720.47 1026
9721.40 989
9722.33 1005
9723.26 929
9724.19 856
9725.12 843
9726.05 837
9726.98 847
9727.92 788
9728.85 844
9729.78 864
9730.71 837
9731.64 949
9732.57 1022
9733.50 910
9734.43 880
9735.37 908
9736.30 918
9737.23 916
9738.16 852
9739.09 862
9740.02 814
9740.96 754
9741.89 763
9742.82 717
9743.75 740
9744.68 681
9745.62 743
9746.55 729
9747.48 739
9748.41 690
9749.34 715
9750.28 683
9751.21 667
9752.14 617
9753.07 644
9754.01 669
9754.94 665
9755.87 694
9756.80 681
9757.74 687
9758.67 663
9759.60 601
9760.53 659
9761.47 656
9762.40 640
9763.33 716
9764.27 735
9765.20 681
9766.13 658
9767.07 680
9768.00 661
9768.93 610
9769.86 624
9770.80 635
9771.73 639
9772.66 620
9773.60 602
9774.53 621
9775.47 636
9776.40 693
9777.33 638
9778.27 631
9779.20 669
9780.13 711
9781.07 734
9782.00 821
9782.93 800
9783.87 770
9784.80 759
9785.74 739
9786.67 729
9787.60 685
9788.54 623
9789.47 647
9790.41 629
9791.34 606
9792.28 573
9793.21 561
9794.14 625
9795.08 571
9796.01 562
9796.95 570
9797.88 588
9798.82 662
9799.75 603
9800.69 624
9801.62 602
9802.56 549
9803.49 629
9804.42 622
9805.36 583
9806.29 556
9807.23 583
9808.16 547
9809.10 542
9810.03 525
9810.97 507
9811.91 570
9812.84 557
9813.78 505
9814.71 498
9815.65 537
9816.58 535
9817.52 521
9818.45 458
9819.39 547
9820.32 503
9821.26 480
9822.20 473
9823.13 514
9824.07 472
9825.00 533
9825.94 497
9826.87 477
9827.81 449
9828.75 478
9829.68 469
9830.62 459
9831.55 544
9832.49 498
9833.43 550
9834.36 561
9835.30 574
9836.24 482
9837.17 515
9838.11 524
9839.05 521
9839.98 509
9840.92 472
9841.86 476
9842.79 506
9843.73 522
9844.67 504
9845.60 514
9846.54 496
9847.48 478
9848.41 498
9849.35 526
9850.29 528
9851.22 536
9852.16 545
9853.10 507
9854.04 531
9854.97 558
9855.91 522
9856.85 555
9857.79 594
9858.72 558
9859.66 592
9860.60 642
9861.54 610
9862.47 570
9863.41 644
9864.35 569
9865.29 545
9866.22 507
9867.16 514
9868.10 553
9869.04 475
9869.98 488
9870.91 476
9871.85 503
9872.79 504
9873.73 469
9874.67 426
9875.60 490
9876.54 499
9877.48 490
9878.42 495
9879.36 411
9880.30 416
9881.24 412
9882.17 411
9883.11 417
9884.05 443
9884.99 441
9885.93 465
9886.87 443
9887.81 441
9888.74 447
9889.68 454
9890.62 453
9891.56 435
9892.50 466
9893.44 421
9894.38 425
9895.32 433
9896.26 450
9897.20 381
9898.14 389
9899.08 439
9900.01 443
9900.95 468
9901.89 440
9902.83 440
9903.77 445
9904.71 415
9905.65 421
9906.59 452
9907.53 462
9908.47 425
9909.41 420
9910.35 421
9911.29 437
9912.23 418
9913.17 417
9914.11 434
9915.05 450
9915.99 456
9916.93 453
9917.87 431
9918.81 458
9919.75 480
9920.69 434
9921.63 451
9922.57 475
9923.51 459
9924.46 453
9925.40 504
9926.34 587
9927.28 700
9928.22 709
9929.16 714
9930.10 715
9931.04 748
9931.98 721
9932.92 643
9933.86 668
9934.80 559
9935.75 541
9936.69 525
9937.63 481
9938.57 481
9939.51 493
9940.45 406
9941.39 491
9942.34 457
9943.28 462
9944.22 453
9945.16 470
9946.10 436
9947.04 382
9947.98 419
9948.93 443
9949.87 412
9950.81 374
9951.75 384
9952.69 424
9953.64 402
9954.58 422
9955.52 477
9956.46 464
9957.40 446
9958.35 478
9959.29 473
9960.23 433
9961.17 419
9962.12 452
9963.06 465
9964.00 429
9964.94 371
9965.89 398
9966.83 417
9967.77 450
9968.71 470
9969.66 450
9970.60 486
9971.54 447
9972.48 395
9973.43 427
9974.37 370
9975.31 452
9976.26 445
9977.20 395
9978.14 382
9979.09 393
9980.03 396
9980.97 354
9981.92 391
9982.86 392
9983.80 375
9984.75 363
9985.69 400
9986.63 382
9987.58 428
9988.52 390
9989.46 380
9990.41 359
9991.35 378
9992.30 441
9993.24 400
9994.18 388
9995.13 388
9996.07 391
9997.01 389
9997.96 388
9998.90 378
9999.85 382
10000.79 410
10001.74 396
10002.68 373
10003.62 344
10004.57 387
10005.51 402
10006.46 366
10007.40 392
10008.35 418
10009.29 385
10010.24 416
10011.18 339
10012.13 399
10013.07 378
10014.01 386
10014.96 346
10015.90 344
10016.85 353
10017.79 376
10018.74 377
10019.68 386
10020.63 361
10021.58 335
10022.52 329
10023.47 351
10024.41 372
10025.36 320
10026.30 350
10027.25 348
10028.19 353
10029.14 374
10030.08 392
10031.03 375
10031.98 369
10032.92 354
10033.87 387
10034.81 356
10035.76 402
10036.70 385
10037.65 347
10038.60 332
10039.54 360
10040.49 363
10041.43 347
10042.38 367
10043.33 378
10044.27 407
10045.22 353
10046.17 350
10047.11 362
10048.06 336
10049.01 303
10049.95 326
10050.90 329
10051.84 346
10052.79 391
10053.74 355
10054.69 371
10055.63 347
10056.58 390
10057.53 320
10058.47 361
10059.42 329
10060.37 318
10061.31 329
10062.26 325
10063.21 304
10064.16 338
10065.10 366
10066.05 336
10067.00 351
10067.94 321
10068.89 366
10069.84 358
10070.79 328
10071.73 329
10072.68 346
10073.63 350
10074.58 323
10075.53 349
10076.47 320
10077.42 330
10078.37 349
10079.32 346
10080.26 358
10081.21 336
10082.16 359
10083.11 344
10084.06 321
10085.01 346
10085.95 315
10086.90 309
10087.85 300
10088.80 369
10089.75 335
10090.70 354
10091.64 347
10092.59 311
10093.54 317
10094.49 359
10095.44 316
10096.39 331
10097.34 308
10098.28 292
10099.23 303
10100.18 302
10101.13 355
10102.08 342
10103.03 323
10103.98 333
10104.93 304
10105.88 299
10106.83 330
10107.78 323
10108.72 314
10109.67 311
10110.62 264
10111.57 270
10112.52 300
10113.47 322
10114.42 325
10115.37 333
10116.32 317
10117.27 340
10118.22 323
10119.17 317
10120.12 281
10121.07 312
10122.02 298
10122.97 299
10123.92 317
10124.87 307
10125.82 318
10126.77 304
10127.72 317
10128.67 315
10129.62 326
10130.57 337
10131.52 337
10132.47 318
10133.42 325
10134.37 316
10135.32 340
10136.27 328
10137.22 304
10138.18 340
10139.13 327
10140.08 320
10141.03 295
10141.98 327
10142.93 334
10143.88 326
10144.83 316
10145.78 294
10146.73 325
10147.68 331
10148.64 323
10149.59 310
10150.54 312
10151.49 328
10152.44 323
10153.39 307
10154.34 317
10155.30 333
10156.25 359
10157.20 345
10158.15 353
10159.10 356
10160.05 353
10161.01 327
10161.96 365
10162.91 338
10163.86 354
10164.81 351
10165.76 359
10166.72 354
10167.67 349
10168.62 352
10169.57 390
10170.53 400
10171.48 371
10172.43 377
10173.38 391
10174.33 391
10175.29 359
10176.24 363
10177.19 368
10178.14 334
10179.10 350
10180.05 307
10181.00 308
10181.96 359
10182.91 366
10183.86 402
10184.81 442
10185.77 457
10186.72 408
10187.67 433
10188.63 417
10189.58 369
10190.53 350
10191.49 374
10192.44 374
10193.39 405
10194.35 386
10195.30 413
10196.25 392
10197.21 395
10198.16 388
10199.11 409
10200.07 446
10201.02 430
10201.97 422
10202.93 446
10203.88 423
10204.84 497
10205.79 514
10206.74 486
10207.70 527
10208.65 518
10209.60 467
10210.56 466
10211.51 467
10212.47 465
10213.42 446
10214.38 401
10215.33 401
10216.28 405
10217.24 423
10218.19 406
10219.15 429
10220.10 419
10221.06 409
10222.01 384
10222.97 436
10223.92 422
10224.88 383
10225.83 380
10226.79 409
10227.74 359
10228.70 360
10229.65 387
10230.61 410
10231.56 375
10232.52 364
10233.47 380
10234.43 403
10235.38 439
10236.34 462
10237.29 474
10238.25 472
10239.20 483
10240.16 455
10241.11 466
10242.07 476
10243.03 470
10243.98 383
10244.94 403
10245.89 357
10246.85 381
10247.80 341
10248.76 352
10249.72 353
10250.67 357
10251.63 349
10252.58 356
10253.54 326
10254.50 320
10255.45 321
10256.41 316
10257.36 349
10258.32 350
10259.28 336
10260.23 354
10261.19 321
10262.15 312
10263.10 326
10264.06 362
10265.02 367
10265.97 352
10266.93 354
10267.89 397
10268.84 361
10269.80 337
10270.76 294
10271.71 322
10272.67 346
10273.63 384
10274.59 343
10275.54 345
10276.50 328
10277.46 319
10278.41 307
10279.37 356
10280.33 322
10281.29 378
10282.24 351
10283.20 336
10284.16 361
10285.12 284
10286.07 317
10287.03 322
10287.99 309
10288.95 333
10289.91 310
10290.86 306
10291.82 334
10292.78 332
10293.74 342
10294.70 354
10295.65 348
10296.61 318
10297.57 357
10298.53 322
10299.49 327
10300.44 327
10301.40 312
10302.36 327
10303.32 329
10304.28 335
10305.24 350
10306.20 333
10307.15 366
10308.11 329
10309.07 308
10310.03 340
10310.99 308
10311.95 347
10312.91 329
10313.87 333
10314.82 340
10315.78 355
10316.74 334
10317.70 326
10318.66 298
10319.62 323
10320.58 356
10321.54 354
10322.50 376
10323.46 357
10324.42 367
10325.38 341
10326.34 334
10327.29 365
10328.25 363
10329.21 360
10330.17 353
10331.13 378
10332.09 402
10333.05 409
10334.01 423
10334.97 395
10335.93 367
10336.89 371
10337.85 349
10338.81 348
10339.77 277
10340.73 314
10341.69 320
10342.65 345
10343.61 304
10344.57 323
10345.54 291
10346.50 291
10347.46 290
10348.42 300
10349.38 329
10350.34 285
10351.30 348
10352.26 301
10353.22 318
10354.18 264
10355.14 311
10356.10 330
10357.06 303
10358.02 350
10358.99 351
10359.95 296
10360.91 280
10361.87 306
10362.83 279
10363.79 296
10364.75 306
10365.71 291
10366.68 296
10367.64 291
10368.60 275
10369.56 313
10370.52 316
10371.48 306
10372.44 291
10373.41 311
10374.37 306
10375.33 322
10376.29 305
10377.25 281
10378.22 318
10379.18 285
10380.14 298
10381.10 298
10382.06 293
10383.03 296
10383.99 317
10384.95 301
10385.91 269
10386.88 289
10387.84 293
10388.80 321
10389.76 296
10390.72 310
10391.69 299
10392.65 291
10393.61 298
10394.58 334
10395.54 366
10396.50 366
10397.46 297
10398.43 310
10399.39 308
10400.35 293
10401.32 310
10402.28 300
10403.24 325
10404.20 314
10405.17 323
10406.13 285
10407.09 276
10408.06 301
10409.02 345
10409.98 326
10410.95 311
10411.91 310
10412.88 334
10413.84 326
10414.80 315
10415.77 381
10416.73 347
10417.69 343
10418.66 339
10419.62 356
10420.59 402
10421.55 362
10422.51 359
10423.48 395
10424.44 380
10425.41 353
10426.37 296
10427.33 343
10428.30 326
10429.26 282
10430.23 305
10431.19 307
10432.16 289
10433.12 329
10434.08 298
10435.05 251
10436.01 255
10436.98 284
10437.94 292
10438.91 262
10439.87 278
10440.84 296
10441.80 303
10442.77 305
10443.73 284
10444.70 301
10445.66 300
10446.63 299
10447.59 262
10448.56 266
10449.52 300
10450.49 330
10451.45 324
10452.42 292
10453.38 294
10454.35 238
10455.32 302
10456.28 314
10457.25 245
10458.21 295
10459.18 292
10460.14 286
10461.11 282
10462.08 319
10463.04 281
10464.01 288
10464.97 278
10465.94 265
10466.90 299
10467.87 269
10468.84 268
10469.80 260
10470.77 276
10471.74 288
10472.70 263
10473.67 281
10474.63 280
10475.60 288
10476.57 271
10477.53 305
10478.50 309
10479.47 300
10480.43 259
10481.40 291
10482.37 300
10483.33 313
10484.30 279
10485.27 275
10486.24 302
10487.20 284
10488.17 265
10489.14 310
10490.10 299
10491.07 252
10492.04 261
10493.01 267
10493.97 277
10494.94 269
10495.91 288
10496.87 282
10497.84 283
10498.81 326
10499.78 300
10500.74 306
10501.71 314
10502.68 274
10503.65 275
10504.62 273
10505.58 310
10506.55 312
10507.52 297
10508.49 269
10509.46 270
10510.42 301
10511.39 290
10512.36 267
10513.33 295
10514.30 315
10515.26 274
10516.23 278
10517.20 279
10518.17 310
10519.14 308
10520.11 276
10521.08 286
10522.04 288
10523.01 290
10523.98 274
10524.95 317
10525.92 329
10526.89 278
10527.86 281
10528.83 294
10529.79 321
10530.76 322
10531.73 292
10532.70 305
10533.67 327
10534.64 322
10535.61 347
10536.58 293
10537.55 283
10538.52 326
10539.49 335
10540.46 322
10541.43 281
10542.39 297
10543.36 299
10544.33 294
10545.30 284
10546.27 319
10547.24 280
10548.21 272
10549.18 309
10550.15 324
10551.12 310
10552.09 295
10553.06 297
10554.03 289
10555.00 306
10555.97 327
10556.94 322
10557.91 304
10558.88 299
10559.85 348
10560.82 356
10561.80 398
10562.77 364
10563.74 400
10564.71 398
10565.68 384
10566.65 386
10567.62 355
10568.59 324
10569.56 333
10570.53 314
10571.50 289
10572.47 310
10573.44 302
10574.41 289
10575.39 296
10576.36 276
10577.33 303
10578.30 318
10579.27 301
10580.24 280
10581.21 260
10582.18 328
10583.16 310
10584.13 330
10585.10 315
10586.07 268
10587.04 288
10588.01 322
10588.99 275
10589.96 318
10590.93 293
10591.90 276
10592.87 350
10593.84 354
10594.82 312
10595.79 298
10596.76 304
10597.73 361
10598.70 379
10599.68 336
10600.65 339
10601.62 325
10602.59 323
10603.57 321
10604.54 300
10605.51 243
10606.48 290
10607.46 303
10608.43 281
10609.40 275
10610.37 285
10611.35 313
10612.32 339
10613.29 323
10614.27 303
10615.24 283
10616.21 250
10617.18 308
10618.16 265
10619.13 270
10620.10 294
10621.08 311
10622.05 304
10623.02 292
10624.00 323
10624.97 316
10625.94 313
10626.92 294
10627.89 304
10628.86 306
10629.84 330
10630.81 323
10631.78 272
10632.76 247
10633.73 282
10634.71 337
10635.68 360
10636.65 306
10637.63 345
10638.60 377
10639.58 431
10640.55 380
10641.52 464
10642.50 451
10643.47 406
10644.45 420
10645.42 367
10646.39 356
10647.37 322
10648.34 300
10649.32 296
10650.29 282
10651.27 263
10652.24 303
10653.22 328
10654.19 328
10655.17 319
10656.14 306
10657.12 290
10658.09 318
10659.07 318
10660.04 279
10661.01 281
10661.99 323
10662.97 332
10663.94 289
10664.92 273
10665.89 330
10666.87 351
10667.84 341
10668.82 298
10669.79 303
10670.77 363
10671.74 309
10672.72 328
10673.69 299
10674.67 286
10675.65 298
10676.62 339
10677.60 310
10678.57 337
10679.55 281
10680.52 336
10681.50 379
10682.48 340
10683.45 335
10684.43 332
10685.40 366
10686.38 365
10687.36 352
10688.33 318
10689.31 294
10690.29 289
10691.26 264
10692.24 264
10693.22 267
10694.19 244
10695.17 309
10696.14 268
10697.12 313
10698.10 289
10699.08 303
10700.05 267
10701.03 284
10702.01 256
10702.98 283
10703.96 297
10704.94 305
10705.91 259
10706.89 278
10707.87 304
10708.85 321
10709.82 295
10710.80 307
10711.78 331
10712.75 306
10713.73 265
10714.71 272
10715.69 297
10716.66 291
10717.64 299
10718.62 282
10719.60 258
10720.57 277
10721.55 315
10722.53 287
10723.51 275
10724.49 286
10725.46 277
10726.44 273
10727.42 305
10728.40 309
10729.38 277
10730.35 283
10731.33 271
10732.31 275
10733.29 271
10734.27 259
10735.25 281
10736.22 312
10737.20 317
10738.18 299
10739.16 278
10740.14 287
10741.12 244
10742.10 280
10743.08 273
10744.05 288
10745.03 266
10746.01 300
10746.99 279
10747.97 275
10748.95 245
10749.93 257
10750.91 312
10751.89 247
10752.87 258
10753.84 262
10754.82 319
10755.80 289
10756.78 283
10757.76 274
10758.74 268
10759.72 286
10760.70 312
10761.68 288
10762.66 270
10763.64 246
10764.62 282
10765.60 255
10766.58 234
10767.56 258
10768.54 305
10769.52 301
10770.50 294
10771.48 255
10772.46 294
10773.44 311
10774.42 263
10775.40 308
10776.38 318
10777.36 299
10778.34 274
10779.32 295
10780.30 282
10781.28 294
10782.26 288
10783.24 308
10784.22 317
10785.20 307
10786.19 264
10787.17 306
10788.15 311
10789.13 299
10790.11 289
10791.09 276
10792.07 288
10793.05 255
10794.03 282
10795.01 308
10796.00 279
10796.98 250
10797.96 281
10798.94 303
10799.92 313
10800.90 305
10801.88 303
10802.86 314
10803.85 289
10804.83 290
10805.81 275
10806.79 300
10807.77 282
10808.75 267
10809.74 276
10810.72 274
10811.70 255
10812.68 280
10813.66 265
10814.65 253
10815.63 236
10816.61 276
10817.59 279
10818.57 264
10819.56 284
10820.54 297
10821.52 314
10822.50 287
10823.49 290
10824.47 271
10825.45 274
10826.43 274
10827.42 271
10828.40 268
10829.38 262
10830.36 302
10831.35 319
10832.33 303
10833.31 269
10834.30 306
10835.28 321
10836.26 280
10837.25 276
10838.23 266
10839.21 258
10840.19 253
10841.18 296
10842.16 268
10843.14 309
10844.13 316
10845.11 278
10846.09 288
10847.08 311
10848.06 297
10849.05 313
10850.03 305
10851.01 231
10852.00 291
10852.98 294
10853.96 306
10854.95 311
10855.93 271
10856.92 291
10857.90 299
10858.88 340
10859.87 307
10860.85 312
10861.84 348
10862.82 320
10863.80 308
10864.79 283
10865.77 310
10866.76 300
10867.74 304
10868.73 330
10869.71 323
10870.70 291
10871.68 318
10872.67 326
10873.65 326
10874.63 320
10875.62 294
10876.60 354
10877.59 347
10878.57 332
10879.56 308
10880.54 322
10881.53 367
10882.51 359
10883.50 341
10884.48 364
10885.47 333
10886.46 312
10887.44 317
10888.43 340
10889.41 400
10890.40 360
10891.38 407
10892.37 375
10893.35 326
10894.34 334
10895.33 371
10896.31 363
10897.30 338
10898.28 353
10899.27 333
10900.25 399
10901.24 386
10902.23 341
10903.21 362
10904.20 375
10905.18 332
10906.17 378
10907.16 329
10908.14 329
10909.13 400
10910.12 383
10911.10 377
10912.09 391
10913.08 375
10914.06 366
10915.05 375
10916.04 364
10917.02 371
10918.01 348
10919.00 364
10919.98 409
10920.97 382
10921.96 434
10922.94 456
10923.93 459
10924.92 435
10925.90 426
10926.89 415
10927.88 395
10928.87 401
10929.85 462
10930.84 444
10931.83 424
10932.82 466
10933.80 480
10934.79 408
10935.78 365
10936.77 392
10937.75 389
10938.74 406
10939.73 451
10940.72 491
10941.70 479
10942.69 468
10943.68 509
10944.67 526
10945.66 547
10946.64 512
10947.63 525
10948.62 503
10949.61 466
10950.60 439
10951.58 438
10952.57 475
10953.56 531
10954.55 484
10955.54 561
10956.53 557
10957.52 579
10958.50 636
10959.49 622
10960.48 674
10961.47 658
10962.46 734
10963.45 671
10964.44 651
10965.42 625
10966.41 641
10967.40 643
10968.39 557
10969.38 508
10970.37 559
10971.36 469
10972.35 516
10973.34 490
10974.33 497
10975.32 488
10976.31 495
10977.29 536
10978.28 525
10979.27 461
10980.26 523
10981.25 506
10982.24 547
10983.23 554
10984.22 585
10985.21 541
10986.20 536
10987.19 587
10988.18 524
10989.17 521
10990.16 552
10991.15 588
10992.14 551
10993.13 535
10994.12 560
10995.11 596
10996.10 662
10997.09 683
10998.08 784
10999.07 865
11000.06 953
11001.05 998
11002.05 1071
11003.04 1058
11004.03 1069
11005.02 1025
11006.01 847
11007.00 757
11007.99 704
11008.98 710
11009.97 614
11010.96 583
11011.95 505
11012.94 456
11013.94 481
11014.93 483
11015.92 452
11016.91 497
11017.90 451
11018.89 447
11019.88 485
11020.87 454
11021.87 474
11022.86 503
11023.85 454
11024.84 421
11025.83 442
11026.82 453
11027.81 394
11028.81 421
11029.80 441
11030.79 458
11031.78 430
11032.77 434
11033.77 410
11034.76 391
11035.75 447
11036.74 455
11037.73 454
11038.73 479
11039.72 461
11040.71 463
11041.70 474
11042.70 455
11043.69 437
11044.68 413
11045.67 386
11046.67 373
11047.66 376
11048.65 365
11049.64 400
11050.64 382
11051.63 383
11052.62 374
11053.61 420
11054.61 427
11055.60 420
11056.59 369
11057.59 394
11058.58 362
11059.57 424
11060.57 361
11061.56 409
11062.55 411
11063.55 357
11064.54 369
11065.53 341
11066.53 364
11067.52 397
11068.51 363
11069.51 380
11070.50 449
11071.49 390
11072.49 417
11073.48 359
11074.48 393
11075.47 448
11076.46 386
11077.46 398
11078.45 396
11079.45 386
11080.44 393
11081.43 369
11082.43 368
11083.42 374
11084.42 418
11085.41 388
11086.40 378
11087.40 411
11088.39 337
11089.39 355
11090.38 366
11091.38 417
11092.37 385
11093.37 340
11094.36 314
11095.36 356
11096.35 351
11097.35 326
11098.34 356
11099.34 333
11100.33 371
11101.33 330
11102.32 353
11103.32 295
11104.31 326
11105.31 348
11106.30 331
11107.30 347
11108.29 343
11109.29 333
11110.28 303
11111.28 361
11112.27 362
11113.27 319
11114.26 368
11115.26 358
11116.26 301
11117.25 347
11118.25 373
11119.24 328
11120.24 332
11121.24 335
11122.23 343
11123.23 297
11124.22 309
11125.22 339
11126.22 325
11127.21 336
11128.21 331
11129.20 323
11130.20 361
11131.20 357
11132.19 324
11133.19 333
11134.19 370
11135.18 335
11136.18 326
11137.18 301
11138.17 317
11139.17 329
11140.17 337
11141.16 334
11142.16 319
11143.16 320
11144.15 336
11145.15 323
11146.15 354
11147.14 313
11148.14 327
11149.14 341
11150.14 351
11151.13 334
11152.13 338
11153.13 302
11154.13 323
11155.12 303
11156.12 283
11157.12 322
11158.12 323
11159.11 306
11160.11 309
11161.11 290
11162.11 300
11163.10 292
11164.10 310
11165.10 302
11166.10 351
11167.10 294
11168.09 306
11169.09 331
11170.09 358
11171.09 338
11172.09 327
11173.08 317
11174.08 319
11175.08 344
11176.08 340
11177.08 336
11178.08 290
11179.08 310
11180.07 293
11181.07 292
11182.07 330
11183.07 287
11184.07 286
11185.07 317
11186.07 320
11187.06 361
11188.06 290
11189.06 283
11190.06 304
11191.06 313
11192.06 294
11193.06 321
11194.06 355
11195.06 322
11196.06 342
11197.06 333
11198.06 343
11199.05 350
11200.05 320
11201.05 322
11202.05 332
11203.05 314
11204.05 287
11205.05 274
11206.05 300
11207.05 341
11208.05 290
11209.05 300
11210.05 325
11211.05 304
11212.05 291
11213.05 302
11214.05 285
11215.05 331
11216.05 296
11217.05 238
11218.05 277
11219.05 340
11220.05 287
11221.05 315
11222.05 323
11223.05 281
11224.05 328
11225.06 279
11226.06 293
11227.06 278
11228.06 288
11229.06 291
11230.06 315
11231.06 282
11232.06 303
11233.06 288
11234.06 272
11235.06 293
11236.06 306
11237.07 290
11238.07 296
11239.07 300
11240.07 280
11241.07 293
11242.07 275
11243.07 284
11244.07 303
11245.08 305
11246.08 297
11247.08 285
11248.08 290
11249.08 309
11250.08 293
11251.09 259
11252.09 308
11253.09 334
11254.09 319
11255.09 306
11256.10 293
11257.10 255
11258.10 291
11259.10 324
11260.10 287
11261.11 290
11262.11 296
11263.11 291
11264.11 310
11265.11 301
11266.12 270
11267.12 284
11268.12 288
11269.12 296
11270.13 301
11271.13 306
11272.13 274
11273.14 246
11274.14 245
11275.14 290
11276.14 320
11277.15 327
11278.15 276
11279.15 278
11280.16 303
11281.16 316
11282.16 321
11283.17 305
11284.17 301
11285.17 316
11286.17 280
11287.18 277
11288.18 289
11289.18 282
11290.19 320
11291.19 334
11292.20 309
11293.20 286
11294.20 258
11295.21 249
11296.21 294
11297.21 282
11298.22 291
11299.22 294
11300.23 269
11301.23 347
11302.23 318
11303.24 310
11304.24 303
11305.25 317
11306.25 265
11307.25 303
11308.26 276
11309.26 288
11310.27 284
11311.27 317
11312.28 312
11313.28 328
11314.29 340
11315.29 330
11316.29 332
11317.30 352
11318.30 353
11319.31 364
11320.31 332
11321.32 281
11322.32 329
11323.33 337
11324.33 278
11325.34 319
11326.34 310
11327.35 342
11328.35 283
11329.36 261
11330.36 263
11331.37 285
11332.38 277
11333.38 280
11334.39 304
11335.39 303
11336.40 342
11337.40 344
11338.41 351
11339.41 342
11340.42 322
11341.43 320
11342.43 402
11343.44 384
11344.44 368
11345.45 370
11346.46 353
11347.46 348
11348.47 291
11349.47 281
11350.48 305
11351.49 319
11352.49 306
11353.50 295
11354.50 276
11355.51 290
11356.52 266
11357.52 305
11358.53 294
11359.54 290
11360.54 277
11361.55 338
11362.56 325
11363.56 288
11364.57 268
11365.58 286
11366.58 302
11367.59 278
11368.60 262
11369.61 285
11370.61 327
11371.62 273
11372.63 243
11373.63 265
11374.64 289
11375.65 291
11376.66 297
11377.66 287
11378.67 266
11379.68 269
11380.69 310
11381.69 295
11382.70 261
11383.71 279
11384.72 276
11385.72 279
11386.73 259
11387.74 264
11388.75 288
11389.76 304
11390.76 272
11391.77 254
11392.78 246
11393.79 282
11394.80 277
11395.80 283
11396.81 247
11397.82 264
11398.83 298
11399.84 264
11400.85 278
11401.85 251
11402.86 253
11403.87 222
11404.88 256
11405.89 236
11406.90 255
11407.91 259
11408.91 290
11409.92 250
11410.93 287
11411.94 285
11412.95 286
11413.96 303
11414.97 297
11415.98 265
11416.99 279
11418.00 270
11419.00 267
11420.01 261
11421.02 288
11422.03 295
11423.04 273
11424.05 310
11425.06 249
11426.07 292
11427.08 264
11428.09 263
11429.10 236
11430.11 259
11431.12 265
11432.13 250
11433.14 253
11434.15 281
11435.16 268
11436.17 247
11437.18 286
11438.19 271
11439.20 292
11440.21 304
11441.22 324
11442.23 275
11443.24 286
11444.25 277
11445.26 265
11446.27 280
11447.28 309
11448.29 282
11449.30 297
11450.31 298
11451.32 287
11452.33 273
11453.34 266
11454.36 290
11455.37 275
11456.38 286
11457.39 273
11458.40 286
11459.41 300
11460.42 255
11461.43 265
11462.44 284
11463.45 255
11464.47 256
11465.48 319
11466.49 269
11467.50 270
11468.51 261
11469.52 297
11470.53 314
11471.55 295
11472.56 269
11473.57 268
11474.58 292
11475.59 300
11476.60 282
11477.62 287
11478.63 265
11479.64 282
11480.65 289
11481.66 253
11482.68 280
11483.69 335
11484.70 299
11485.71 253
11486.72 266
11487.74 280
11488.75 291
11489.76 290
11490.77 273
11491.79 237
11492.80 268
11493.81 288
11494.82 281
11495.84 264
11496.85 260
11497.86 266
11498.87 308
11499.89 291
11500.90 248
11501.91 308
11502.93 278
11503.94 310
11504.95 292
11505.96 281
11506.98 272
11507.99 323
11509.00 316
11510.02 237
11511.03 245
11512.04 305
11513.06 289
11514.07 312
11515.08 286
11516.10 300
11517.11 293
11518.13 305
11519.14 325
11520.15 271
11521.17 299
11522.18 298
11523.19 306
11524.21 286
11525.22 335
11526.24 318
11527.25 332
11528.26 306
11529.28 310
11530.29 320
11531.31 298
11532.32 297
11533.33 273
11534.35 309
11535.36 319
11536.38 310
11537.39 296
11538.41 276
11539.42 291
11540.44 314
11541.45 332
11542.47 349
11543.48 304
11544.49 288
11545.51 309
11546.52 295
11547.54 299
11548.55 335
11549.57 353
11550.58 369
11551.60 313
11552.61 312
11553.63 364
11554.64 339
11555.66 365
11556.68 371
11557.69 340
11558.71 338
11559.72 366
11560.74 360
11561.75 345
11562.77 379
11563.78 349
11564.80 395
11565.82 376
11566.83 368
11567.85 399
11568.86 408
11569.88 378
11570.89 419
11571.91 374
11572.93 385
11573.94 377
11574.96 393
11575.97 393
11576.99 423
11578.01 425
11579.02 429
11580.04 405
11581.06 408
11582.07 485
11583.09 475
11584.11 498
11585.12 519
11586.14 549
11587.16 517
11588.17 524
11589.19 466
11590.21 485
11591.22 506
11592.24 496
11593.26 544
11594.27 599
11595.29 603
11596.31 697
11597.32 780
11598.34 829
11599.36 1011
11600.38 1095
11601.39 1231
11602.41 1274
11603.43 1195
11604.45 1137
11605.46 1099
11606.48 919
11607.50 821
11608.52 771
11609.53 691
11610.55 543
11611.57 548
11612.59 469
11613.60 470
11614.62 447
11615.64 454
11616.66 442
11617.68 450
11618.69 416
11619.71 389
11620.73 444
11621.75 378
11622.77 408
11623.78 375
11624.80 412
11625.82 367
11626.84 392
11627.86 450
11628.88 381
11629.90 381
11630.91 377
11631.93 373
11632.95 382
11633.97 371
11634.99 331
11636.01 375
11637.03 404
11638.05 419
11639.06 402
11640.08 383
11641.10 403
11642.12 375
11643.14 375
11644.16 386
11645.18 427
11646.20 382
11647.22 357
11648.24 339
11649.26 327
11650.28 299
11651.30 275
11652.31 298
11653.33 318
11654.35 333
11655.37 356
11656.39 330
11657.41 301
11658.43 311
11659.45 329
11660.47 331
11661.49 348
11662.51 352
11663.53 336
11664.55 344
11665.57 307
11666.59 353
11667.61 316
11668.63 353
11669.65 334
11670.67 311
11671.69 316
11672.71 342
11673.73 370
11674.76 374
11675.78 319
11676.80 353
11677.82 402
11678.84 379
11679.86 366
11680.88 348
11681.90 358
11682.92 368
11683.94 342
11684.96 332
11685.98 338
11687.00 371
11688.03 399
11689.05 360
11690.07 329
11691.09 299
11692.11 318
11693.13 369
11694.15 337
11695.17 329
11696.20 297
11697.22 336
11698.24 356
11699.26 321
11700.28 360
11701.30 340
11702.33 325
11703.35 320
11704.37 315
11705.39 318
11706.41 301
11707.44 295
11708.46 305
11709.48 300
11710.50 335
11711.52 306
11712.55 304
11713.57 306
11714.59 294
11715.61 320
11716.63 354
11717.66 309
11718.68 317
11719.70 305
11720.72 311
11721.75 351
11722.77 294
11723.79 300
11724.82 286
11725.84 303
11726.86 322
11727.88 342
11728.91 316
11729.93 303
11730.95 315
11731.98 320
11733.00 287
11734.02 276
11735.04 305
11736.07 294
11737.09 291
11738.11 293
11739.14 262
11740.16 293
11741.18 298
11742.21 281
11743.23 297
11744.25 280
11745.28 316
11746.30 289
11747.33 303
11748.35 272
11749.37 312
11750.40 309
11751.42 278
11752.44 265
11753.47 333
11754.49 303
11755.52 299
11756.54 340
11757.57 346
11758.59 294
11759.61 316
11760.64 292
11761.66 271
11762.69 321
11763.71 264
11764.74 278
11765.76 284
11766.78 302
11767.81 301
11768.83 299
11769.86 289
11770.88 272
11771.91 279
11772.93 290
11773.96 312
11774.98 266
11776.01 273
11777.03 294
11778.06 266
11779.08 313
11780.11 284
11781.13 262
11782.16 289
11783.18 299
11784.21 286
11785.23 275
11786.26 333
11787.28 284
11788.31 311
11789.34 304
11790.36 262
11791.39 300
11792.41 289
11793.44 284
11794.46 262
11795.49 256
11796.52 276
11797.54 249
11798.57 255
11799.59 278
11800.62 278
11801.65 313
11802.67 279
11803.70 313
11804.72 299
11805.75 256
11806.78 286
11807.80 319
11808.83 287
11809.86 242
11810.88 305
11811.91 320
11812.93 345
11813.96 316
11814.99 275
11816.01 276
11817.04 301
11818.07 295
11819.10 285
11820.12 309
11821.15 306
11822.18 299
11823.20 248
11824.23 275
11825.26 303
11826.28 349
11827.31 310
11828.34 305
11829.37 323
11830.39 327
11831.42 287
11832.45 310
11833.48 305
11834.50 320
11835.53 331
11836.56 337
11837.59 308
11838.61 310
11839.64 303
11840.67 332
11841.70 336
11842.72 280
11843.75 308
11844.78 283
11845.81 281
11846.84 279
11847.86 299
11848.89 321
11849.92 314
11850.95 315
11851.98 328
11853.01 293
11854.03 290
11855.06 324
11856.09 272
11857.12 289
11858.15 315
11859.18 332
11860.20 322
11861.23 317
11862.26 352
11863.29 402
11864.32 328
11865.35 317
11866.38 311
11867.41 306
11868.44 339
11869.46 339
11870.49 350
11871.52 340
11872.55 304
11873.58 310
11874.61 292
11875.64 322
11876.67 317
11877.70 368
11878.73 358
11879.76 327
11880.79 324
11881.82 350
11882.85 388
11883.88 366
11884.91 366
11885.93 334
11886.96 384
11887.99 381
11889.02 381
11890.05 423
11891.08 398
11892.11 355
11893.14 361
11894.17 405
11895.20 413
11896.23 447
11897.26 453
11898.30 414
11899.33 432
11900.36 428
11901.39 478
11902.42 454
11903.45 479
11904.48 481
11905.51 567
11906.54 524
11907.57 456
11908.60 427
11909.63 451
11910.66 471
11911.69 465
11912.72 402
11913.75 395
11914.79 362
11915.82 389
11916.85 389
11917.88 422
11918.91 435
11919.94 442
11920.97 446
11922.00 389
11923.04 400
11924.07 445
11925.10 476
11926.13 421
11927.16 473
11928.19 500
11929.22 572
11930.26 588
11931.29 571
11932.32 684
11933.35 720
11934.38 762
11935.41 731
11936.45 704
11937.48 668
11938.51 687
11939.54 643
11940.58 552
11941.61 523
11942.64 525
11943.67 481
11944.70 423
11945.74 405
11946.77 425
11947.80 395
11948.83 435
11949.87 365
11950.90 361
11951.93 360
11952.96 339
11954.00 354
11955.03 367
11956.06 357
11957.09 345
11958.13 338
11959.16 351
11960.19 359
11961.23 361
11962.26 386
11963.29 403
11964.33 370
11965.36 373
11966.39 368
11967.43 330
11968.46 329
11969.49 334
11970.53 391
11971.56 388
11972.59 386
11973.63 421
11974.66 361
11975.69 367
11976.73 370
11977.76 375
11978.79 344
11979.83 397
11980.86 357
11981.90 333
11982.93 349
11983.96 343
11985.00 381
11986.03 357
11987.07 361
11988.10 387
11989.13 420
11990.17 407
11991.20 395
11992.24 389
11993.27 372
11994.31 378
11995.34 373
11996.38 359
11997.41 357
11998.44 409
11999.48 384
12000.51 358
12001.55 315
12002.58 353
12003.62 369
12004.65 421
12005.69 376
12006.72 390
12007.76 387
12008.79 424
12009.83 422
12010.86 395
12011.90 321
12012.93 355
12013.97 390
12015.00 378
12016.04 377
12017.08 375
12018.11 387
12019.15 426
12020.18 377
12021.22 367
12022.25 440
12023.29 446
12024.32 438
12025.36 416
12026.40 410
12027.43 436
12028.47 377
12029.50 401
12030.54 442
12031.58 414
12032.61 398
12033.65 388
12034.68 416
12035.72 425
12036.76 400
12037.79 459
12038.83 441
12039.87 428
12040.90 426
12041.94 364
12042.98 374
12044.01 392
12045.05 385
12046.09 442
12047.12 415
12048.16 431
12049.20 438
12050.23 409
12051.27 390
12052.31 372
12053.34 430
12054.38 442
12055.42 416
12056.45 420
12057.49 452
12058.53 417
12059.57 447
12060.60 477
12061.64 501
12062.68 463
12063.72 466
12064.75 466
12065.79 440
12066.83 425
12067.87 482
12068.90 486
12069.94 468
12070.98 468
12072.02 446
12073.06 471
12074.09 484
12075.13 502
12076.17 493
12077.21 476
12078.24 474
12079.28 432
12080.32 465
12081.36 434
12082.40 467
12083.44 478
12084.47 465
12085.51 439
12086.55 454
12087.59 498
12088.63 518
12089.67 528
12090.71 516
12091.74 502
12092.78 590
12093.82 580
12094.86 535
12095.90 529
12096.94 550
12097.98 591
12099.02 544
12100.05 553
12101.09 617
12102.13 680
12103.17 764
12104.21 736
12105.25 750
12106.29 762
12107.33 764
12108.37 757
12109.41 713
12110.45 637
12111.49 662
12112.53 590
12113.57 545
12114.61 470
12115.65 490
12116.69 447
12117.72 488
12118.76 480
12119.80 428
12120.84 390
12121.88 428
12122.92 426
12123.96 370
12125.00 374
12126.04 389
12127.08 403
12128.12 429
12129.17 390
12130.21 366
12131.25 424
12132.29 422
12133.33 429
12134.37 434
12135.41 408
12136.45 357
12137.49 393
12138.53 367
12139.57 349
12140.61 388
12141.65 378
12142.69 397
12143.73 393
12144.77 428
12145.82 372
12146.86 365
12147.90 384
12148.94 420
12149.98 377
12151.02 376
12152.06 366
12153.10 339
12154.15 340
12155.19 333
12156.23 331
12157.27 367
12158.31 365
12159.35 366
12160.39 357
12161.44 329
12162.48 365
12163.52 336
12164.56 352
12165.60 349
12166.64 378
12167.69 365
12168.73 348
12169.77 337
12170.81 351
12171.85 339
12172.90 319
12173.94 348
12174.98 365
12176.02 324
12177.07 338
12178.11 369
12179.15 342
12180.19 383
12181.24 361
12182.28 387
12183.32 364
12184.36 352
12185.41 332
12186.45 354
12187.49 321
12188.53 331
12189.58 333
12190.62 294
12191.66 336
12192.71 341
12193.75 338
12194.79 327
12195.84 388
12196.88 363
12197.92 345
12198.97 356
12200.01 340
12201.05 341
12202.10 337
12203.14 340
12204.18 369
12205.23 377
12206.27 312
12207.31 323
12208.36 342
12209.40 361
12210.44 324
12211.49 327
12212.53 334
12213.58 303
12214.62 341
12215.66 373
12216.71 315
12217.75 328
12218.80 337
12219.84 334
12220.88 332
12221.93 351
12222.97 284
12224.02 311
12225.06 333
12226.11 335
12227.15 343
12228.19 338
12229.24 332
12230.28 319
12231.33 346
12232.37 332
12233.42 322
12234.46 319
12235.51 291
12236.55 340
12237.60 338
12238.64 333
12239.69 295
12240.73 323
12241.78 292
12242.82 308
12243.87 315
12244.91 287
12245.96 322
12247.00 294
12248.05 292
12249.09 347
12250.14 319
12251.19 285
12252.23 328
12253.28 361
12254.32 354
12255.37 358
12256.41 345
12257.46 310
12258.51 296
12259.55 280
12260.60 288
12261.64 319
12262.69 329
12263.74 281
12264.78 290
12265.83 288
12266.87 274
12267.92 243
12268.97 318
12270.01 300
12271.06 265
12272.11 290
12273.15 285
12274.20 282
12275.24 267
12276.29 276
12277.34 264
12278.38 290
12279.43 257
12280.48 284
12281.52 309
12282.57 306
12283.62 283
12284.67 267
12285.71 303
12286.76 276
12287.81 275
12288.85 296
12289.90 295
12290.95 317
12292.00 285
12293.04 258
12294.09 276
12295.14 305
12296.18 270
12297.23 265
12298.28 281
12299.33 251
12300.38 274
12301.42 301
12302.47 287
12303.52 267
12304.57 278
12305.61 271
12306.66 260
12307.71 302
12308.76 282
12309.81 310
12310.85 294
12311.90 321
12312.95 301
12314.00 301
12315.05 267
12316.09 265
12317.14 333
12318.19 332
12319.24 307
12320.29 279
12321.34 270
12322.39 261
12323.43 239
12324.48 268
12325.53 286
12326.58 279
12327.63 255
12328.68 299
12329.73 288
12330.78 254
12331.82 258
12332.87 289
12333.92 259
12334.97 243
12336.02 260
12337.07 277
12338.12 272
12339.17 258
12340.22 240
12341.27 293
12342.32 270
12343.37 262
12344.42 265
12345.46 275
12346.51 262
12347.56 277
12348.61 248
12349.66 246
12350.71 246
12351.76 259
12352.81 287
12353.86 275
12354.91 311
12355.96 227
12357.01 294
12358.06 271
12359.11 269
12360.16 274
12361.21 276
12362.26 306
12363.31 300
12364.36 256
12365.41 254
12366.47 275
12367.52 309
12368.57 238
12369.62 226
12370.67 268
12371.72 279
12372.77 292
12373.82 267
12374.87 281
12375.92 247
12376.97 298
12378.02 266
12379.07 303
12380.12 278
12381.18 251
12382.23 294
12383.28 307
12384.33 287
12385.38 281
12386.43 306
12387.48 291
12388.53 290
12389.59 258
12390.64 293
12391.69 332
12392.74 307
12393.79 276
12394.84 268
12395.90 272
12396.95 296
12398.00 272
12399.05 255
12400.10 262
12401.15 278
12402.21 289
12403.26 311
12404.31 303
12405.36 298
12406.41 262
12407.47 300
12408.52 300
12409.57 290
12410.62 288
12411.68 297
12412.73 311
12413.78 282
12414.83 270
12415.89 293
12416.94 284
12417.99 308
12419.04 324
12420.10 329
12421.15 301
12422.20 303
12423.26 306
12424.31 309
12425.36 281
12426.41 295
12427.47 284
12428.52 268
12429.57 295
12430.63 309
12431.68 282
12432.73 263
12433.79 286
12434.84 315
12435.89 323
12436.95 302
12438.00 299
12439.05 324
12440.11 322
12441.16 279
12442.21 298
12443.27 303
12444.32 304
12445.38 320
12446.43 298
12447.48 301
12448.54 327
12449.59 312
12450.65 285
12451.70 293
12452.75 300
12453.81 300
12454.86 308
12455.92 317
12456.97 299
12458.02 315
12459.08 299
12460.13 306
12461.19 301
12462.24 316
12463.30 359
12464.35 305
12465.41 309
12466.46 311
12467.52 326
12468.57 307
12469.63 305
12470.68 303
12471.74 347
12472.79 312
12473.85 324
12474.90 329
12475.96 339
12477.01 372
12478.07 346
12479.12 354
12480.18 355
12481.23 363
12482.29 385
12483.34 353
12484.40 415
12485.45 380
12486.51 417
12487.56 405
12488.62 408
12489.68 444
12490.73 448
12491.79 485
12492.84 572
12493.90 588
12494.95 620
12496.01 736
12497.07 764
12498.12 836
12499.18 806
12500.23 741
12501.29 706
12502.35 662
12503.40 607
12504.46 536
12505.52 545
12506.57 461
12507.63 456
12508.69 426
12509.74 398
12510.80 390
12511.86 339
12512.91 358
12513.97 382
12515.03 394
12516.08 367
12517.14 342
12518.20 354
12519.25 336
12520.31 338
12521.37 383
12522.42 351
12523.48 352
12524.54 323
12525.60 355
12526.65 370
12527.71 370
12528.77 361
12529.82 391
12530.88 391
12531.94 362
12533.00 314
12534.05 337
12535.11 407
12536.17 377
12537.23 371
12538.29 370
12539.34 368
12540.40 362
12541.46 400
12542.52 369
12543.57 359
12544.63 370
12545.69 328
12546.75 350
12547.81 346
12548.87 334
12549.92 368
12550.98 369
12552.04 356
12553.10 368
12554.16 378
12555.22 337
12556.27 339
12557.33 384
12558.39 393
12559.45 368
12560.51 411
12561.57 386
12562.63 421
12563.68 417
12564.74 427
12565.80 401
12566.86 416
12567.92 467
12568.98 453
12570.04 462
12571.10 486
12572.16 516
12573.22 564
12574.28 603
12575.33 594
12576.39 579
12577.45 678
12578.51 650
12579.57 633
12580.63 600
12581.69 595
12582.75 585
12583.81 542
12584.87 494
12585.93 488
12586.99 478
12588.05 415
12589.11 421
12590.17 412
12591.23 402
12592.29 437
12593.35 410
12594.41 430
12595.47 392
12596.53 414
12597.59 421
12598.65 396
12599.71 394
12600.77 417
12601.83 408
12602.89 402
12603.95 395
12605.01 384
12606.07 407
12607.13 421
12608.20 363
12609.26 402
12610.32 412
12611.38 455
12612.44 373
12613.50 411
12614.56 456
12615.62 423
12616.68 431
12617.74 361
12618.81 404
12619.87 423
12620.93 410
12621.99 370
12623.05 363
12624.11 370
12625.17 370
12626.23 392
12627.30 361
12628.36 342
12629.42 347
12630.48 378
12631.54 370
12632.60 378
12633.67 366
12634.73 356
12635.79 373
12636.85 372
12637.91 368
12638.98 358
12640.04 390
12641.10 417
12642.16 422
12643.22 411
12644.29 384
12645.35 362
12646.41 399
12647.47 392
12648.54 445
12649.60 432
12650.66 449
12651.72 447
12652.79 435
12653.85 485
12654.91 470
12655.97 416
12657.04 488
12658.10 494
12659.16 489
12660.22 468
12661.29 443
12662.35 465
12663.41 467
12664.48 477
12665.54 454
12666.60 464
12667.67 396
12668.73 396
12669.79 415
12670.86 405
12671.92 384
12672.98 416
12674.05 383
12675.11 405
12676.17 416
12677.24 420
12678.30 409
12679.36 418
12680.43 398
12681.49 409
12682.56 373
12683.62 366
12684.68 368
12685.75 409
12686.81 429
12687.88 428
12688.94 423
12690.00 403
12691.07 436
12692.13 455
12693.20 459
12694.26 490
12695.33 496
12696.39 431
12697.45 472
12698.52 528
12699.58 513
12700.65 480
12701.71 526
12702.78 539
12703.84 522
12704.91 581
12705.97 529
12707.04 576
12708.10 573
12709.17 538
12710.23 530
12711.30 561
12712.36 505
12713.43 519
12714.49 463
12715.56 438
12716.62 442
12717.69 430
12718.75 421
12719.82 415
12720.88 362
12721.95 372
12723.02 399
12724.08 419
12725.15 421
12726.21 373
12727.28 419
12728.34 454
12729.41 422
12730.48 385
12731.54 387
12732.61 386
12733.67 403
12734.74 394
12735.81 392
12736.87 399
12737.94 464
12739.00 401
12740.07 412
12741.14 408
12742.20 359
12743.27 388
12744.34 429
12745.40 416
12746.47 333
12747.54 372
12748.60 410
12749.67 393
12750.74 378
12751.80 350
12752.87 338
12753.94 351
12755.00 372
12756.07 347
12757.14 347
12758.20 360
12759.27 355
12760.34 352
12761.40 324
12762.47 334
12763.54 330
12764.61 317
12765.67 338
12766.74 318
12767.81 303
12768.88 301
12769.94 352
12771.01 307
12772.08 340
12773.15 320
12774.21 352
12775.28 306
12776.35 311
12777.42 296
12778.49 318
12779.55 329
12780.62 319
12781.69 304
12782.76 292
12783.83 301
12784.89 324
12785.96 316
12787.03 290
12788.10 337
12789.17 331
12790.23 327
12791.30 354
12792.37 322
12793.44 308
12794.51 293
12795.58 301
12796.65 316
12797.71 318
12798.78 305
12799.85 309
12800.92 358
12801.99 331
12803.06 327
12804.13 303
12805.20 329
12806.27 329
12807.33 253
12808.40 313
12809.47 326
12810.54 308
12811.61 291
12812.68 313
12813.75 281
12814.82 283
12815.89 306
12816.96 316
12818.03 315
12819.10 302
12820.17 332
12821.24 319
12822.31 309
12823.38 278
12824.45 322
12825.52 305
12826.59 300
12827.66 324
12828.73 278
12829.80 287
12830.87 291
12831.94 298
12833.01 247
12834.08 297
12835.15 301
12836.22 282
12837.29 240
12838.36 289
12839.43 284
12840.50 296
12841.57 320
12842.64 293
12843.71 274
12844.78 295
12845.85 317
12846.92 309
12847.99 317
12849.06 252
12850.13 297
12851.21 285
12852.28 263
12853.35 248
12854.42 287
12855.49 294
12856.56 266
12857.63 248
12858.70 247
12859.77 286
12860.85 289
12861.92 284
12862.99 254
12864.06 274
12865.13 260
12866.20 266
12867.27 259
12868.35 262
12869.42 278
12870.49 247
12871.56 257
12872.63 260
12873.71 275
12874.78 259
12875.85 246
12876.92 220
12877.99 264
12879.07 252
12880.14 246
12881.21 272
12882.28 254
12883.35 212
12884.43 269
12885.50 260
12886.57 246
12887.64 236
12888.72 258
12889.79 267
12890.86 265
12891.93 252
12893.01 260
12894.08 233
12895.15 249
12896.22 263
12897.30 263
12898.37 256
12899.44 264
12900.52 224
12901.59 226
12902.66 251
12903.74 243
12904.81 239
12905.88 223
12906.96 252
12908.03 255
12909.10 246
12910.18 210
12911.25 259
12912.32 261
12913.40 230
12914.47 227
12915.54 230
12916.62 207
12917.69 223
12918.76 226
12919.84 222
12920.91 244
12921.99 250
12923.06 258
12924.13 244
12925.21 258
12926.28 235
12927.36 256
12928.43 246
12929.50 219
12930.58 251
12931.65 262
12932.73 269
12933.80 237
12934.88 217
12935.95 217
12937.02 257
12938.10 253
12939.17 231
12940.25 217
12941.32 227
12942.40 270
12943.47 255
12944.55 205
12945.62 223
12946.70 233
12947.77 241
12948.85 222
12949.92 227
12951.00 216
12952.07 216
12953.15 239
12954.22 240
12955.30 246
12956.37 229
12957.45 268
12958.52 212
12959.60 248
12960.68 258
12961.75 242
12962.83 256
12963.90 247
12964.98 278
12966.05 245
12967.13 249
12968.20 202
12969.28 241
12970.36 236
12971.43 230
12972.51 235
12973.58 234
12974.66 205
12975.74 221
12976.81 202
12977.89 250
12978.97 239
12980.04 219
12981.12 219
12982.19 222
12983.27 250
12984.35 219
12985.42 220
12986.50 225
12987.58 227
12988.65 211
12989.73 236
12990.81 238
12991.88 248
12992.96 269
12994.04 265
12995.11 184
12996.19 231
12997.27 268
12998.35 260
12999.42 250
13000.50 241
13001.58 267
13002.65 230
13003.73 255
13004.81 241
13005.89 244
13006.96 273
13008.04 276
13009.12 262
13010.20 263
13011.27 247
13012.35 265
13013.43 237
13014.51 249
13015.58 270
13016.66 233
13017.74 259
13018.82 242
13019.90 258
13020.97 234
13022.05 307
13023.13 243
13024.21 239
13025.29 237
13026.37 274
13027.44 276
13028.52 235
13029.60 260
13030.68 258
13031.76 200
13032.84 246
13033.91 299
13034.99 242
13036.07 251
13037.15 233
13038.23 264
13039.31 251
13040.39 250
13041.46 260
13042.54 251
13043.62 231
13044.70 230
13045.78 256
13046.86 286
13047.94 276
13049.02 266
13050.10 281
13051.18 269
13052.26 275
13053.34 269
13054.41 301
13055.49 286
13056.57 304
13057.65 282
13058.73 348
13059.81 309
13060.89 293
13061.97 272
13063.05 293
13064.13 288
13065.21 272
13066.29 297
13067.37 262
13068.45 271
13069.53 292
13070.61 298
13071.69 274
13072.77 288
13073.85 282
13074.93 267
13076.01 252
13077.09 293
13078.17 252
13079.25 256
13080.33 221
13081.41 255
13082.49 297
13083.58 277
13084.66 268
13085.74 256
13086.82 267
13087.90 257
13088.98 269
13090.06 255
13091.14 283
13092.22 248
13093.30 262
13094.38 242
13095.46 262
13096.55 251
13097.63 260
13098.71 229
13099.79 226
13100.87 239
13101.95 215
13103.03 289
13104.12 250
13105.20 241
13106.28 254
13107.36 266
13108.44 232
13109.52 231
13110.60 221
13111.69 263
13112.77 239
13113.85 226
13114.93 244
13116.01 216
13117.10 246
13118.18 259
13119.26 242
13120.34 211
13121.42 282
13122.51 245
13123.59 237
13124.67 243
13125.75 258
13126.84 267
13127.92 268
13129.00 231
13130.08 240
13131.17 239
13132.25 240
13133.33 241
13134.41 217
13135.50 253
13136.58 275
13137.66 302
13138.75 268
13139.83 212
13140.91 214
13141.99 277
13143.08 246
13144.16 301
13145.24 212
13146.33 226
13147.41 236
13148.49 221
13149.58 206
13150.66 211
13151.74 216
13152.83 230
13153.91 246
13154.99 231
13156.08 237
13157.16 228
13158.25 253
13159.33 237
13160.41 236
13161.50 245
13162.58 250
13163.66 239
13164.75 229
13165.83 238
13166.92 234
13168.00 221
13169.08 243
13170.17 229
13171.25 211
13172.34 240
13173.42 212
13174.51 220
13175.59 226
13176.67 238
13177.76 237
13178.84 230
13179.93 233
13181.01 273
13182.10 254
13183.18 254
13184.27 252
13185.35 241
13186.44 265
13187.52 232
13188.61 243
13189.69 228
13190.78 239
13191.86 239
13192.95 248
13194.03 245
13195.12 243
13196.20 244
13197.29 246
13198.37 255
13199.46 245
13200.54 218
13201.63 244
13202.72 255
13203.80 236
13204.89 244
13205.97 239
13207.06 237
13208.14 248
13209.23 264
13210.32 240
13211.40 270
13212.49 237
13213.57 241
13214.66 242
13215.75 240
13216.83 213
13217.92 259
13219.00 273
13220.09 264
13221.18 254
13222.26 214
13223.35 247
13224.44 227
13225.52 266
13226.61 252
13227.70 266
13228.78 220
13229.87 227
13230.96 237
13232.04 231
13233.13 248
13234.22 245
13235.30 247
13236.39 245
13237.48 254
13238.56 257
13239.65 244
13240.74 224
13241.82 244
13242.91 264
13244.00 251
13245.09 260
13246.17 230
13247.26 269
13248.35 266
13249.44 238
13250.52 236
13251.61 238
13252.70 217
13253.79 239
13254.87 269
13255.96 257
13257.05 281
13258.14 287
13259.23 259
13260.31 279
13261.40 251
13262.49 283
13263.58 309
13264.67 275
13265.75 266
13266.84 290
13267.93 255
13269.02 295
13270.11 277
13271.19 277
13272.28 279
13273.37 246
13274.46 276
13275.55 314
13276.64 269
13277.73 268
13278.81 242
13279.90 287
13280.99 278
13282.08 278
13283.17 286
13284.26 316
13285.35 283
13286.44 283
13287.53 290
13288.61 291
13289.70 314
13290.79 329
13291.88 289
13292.97 292
13294.06 293
13295.15 282
13296.24 320
13297.33 334
13298.42 308
13299.51 315
13300.60 293
13301.69 276
13302.78 287
13303.87 300
13304.96 295
13306.05 293
13307.14 297
13308.23 339
13309.32 327
13310.41 357
13311.50 345
13312.59 349
13313.68 353
13314.77 338
13315.86 302
13316.95 333
13318.04 343
13319.13 311
13320.22 320
13321.31 336
13322.40 357
13323.49 342
13324.58 314
13325.67 346
13326.76 321
13327.85 306
13328.94 330
13330.03 310
13331.12 289
13332.21 321
13333.31 350
13334.40 301
13335.49 324
13336.58 343
13337.67 325
13338.76 330
13339.85 333
13340.94 337
13342.03 359
13343.13 341
13344.22 330
13345.31 334
13346.40 375
13347.49 348
13348.58 343
13349.67 336
13350.77 317
13351.86 321
13352.95 328
13354.04 329
13355.13 361
13356.22 374
13357.32 364
13358.41 363
13359.50 351
13360.59 364
13361.68 411
13362.78 395
13363.87 382
13364.96 411
13366.05 384
13367.15 379
13368.24 440
13369.33 438
13370.42 424
13371.52 393
13372.61 441
13373.70 430
13374.79 390
13375.89 384
13376.98 416
13378.07 377
13379.16 334
13380.26 342
13381.35 333
13382.44 330
13383.54 351
13384.63 282
13385.72 290
13386.82 325
13387.91 311
13389.00 305
13390.09 304
13391.19 362
13392.28 307
13393.37 262
13394.47 257
13395.56 337
13396.66 318
13397.75 314
13398.84 298
13399.94 303
13401.03 298
13402.12 322
13403.22 301
13404.31 275
13405.40 323
13406.50 307
13407.59 294
13408.69 315
13409.78 329
13410.88 326
13411.97 323
13413.06 288
13414.16 312
13415.25 292
13416.35 314
13417.44 327
13418.53 283
13419.63 305
13420.72 326
13421.82 310
13422.91 288
13424.01 263
13425.10 304
13426.20 332
13427.29 286
13428.39 284
13429.48 308
13430.58 307
13431.67 300
13432.77 330
13433.86 298
13434.96 308
13436.05 284
13437.15 329
13438.24 319
13439.34 308
13440.43 342
13441.53 332
13442.62 330
13443.72 311
13444.81 339
13445.91 335
13447.01 333
13448.10 309
13449.20 332
13450.29 343
13451.39 370
13452.48 313
13453.58 319
13454.68 316
13455.77 375
13456.87 352
13457.96 367
13459.06 334
13460.16 374
13461.25 371
13462.35 368
13463.44 345
13464.54 356
13465.64 358
13466.73 354
13467.83 357
13468.93 343
13470.02 380
13471.12 349
13472.22 388
13473.31 386
13474.41 383
13475.51 360
13476.60 383
13477.70 365
13478.80 362
13479.89 334
13480.99 382
13482.09 369
13483.18 379
13484.28 369
13485.38 381
13486.48 380
13487.57 351
13488.67 388
13489.77 392
13490.87 370
13491.96 359
13493.06 385
13494.16 389
13495.26 468
13496.35 461
13497.45 403
13498.55 426
13499.65 440
13500.74 448
13501.84 438
13502.94 492
13504.04 516
13505.14 525
13506.23 530
13507.33 467
13508.43 436
13509.53 498
13510.63 480
13511.72 467
13512.82 465
13513.92 439
13515.02 406
13516.12 382
13517.22 367
13518.31 368
13519.41 312
13520.51 354
13521.61 367
13522.71 321
13523.81 310
13524.91 322
13526.01 312
13527.10 304
13528.20 334
13529.30 322
13530.40 376
13531.50 339
13532.60 313
13533.70 311
13534.80 295
13535.90 285
13537.00 310
13538.09 365
13539.19 330
13540.29 299
13541.39 317
13542.49 336
13543.59 332
13544.69 339
13545.79 328
13546.89 336
13547.99 349
13549.09 339
13550.19 304
13551.29 348
13552.39 327
13553.49 284
13554.59 284
13555.69 299
13556.79 323
13557.89 320
13558.99 307
13560.09 269
13561.19 270
13562.29 311
13563.39 314
13564.49 310
13565.59 320
13566.69 324
13567.79 306
13568.89 274
13569.99 274
13571.09 314
13572.20 294
13573.30 354
13574.40 335
13575.50 318
13576.60 295
13577.70 384
13578.80 329
13579.90 321
13581.00 291
13582.10 287
13583.20 289
13584.31 270
13585.41 283
13586.51 260
13587.61 275
13588.71 296
13589.81 315
13590.91 286
13592.02 291
13593.12 298
13594.22 312
13595.32 331
13596.42 299
13597.52 306
13598.63 319
13599.73 307
13600.83 284
13601.93 312
13603.03 315
13604.14 310
13605.24 270
13606.34 286
13607.44 293
13608.54 320
13609.65 267
13610.75 309
13611.85 322
13612.95 326
13614.06 300
13615.16 326
13616.26 298
13617.36 296
13618.47 305
13619.57 296
13620.67 296
13621.77 299
13622.88 278
13623.98 282
13625.08 312
13626.18 301
13627.29 286
13628.39 289
13629.49 297
13630.60 309
13631.70 310
13632.80 264
13633.91 295
13635.01 291
13636.11 320
13637.22 305
13638.32 303
13639.42 276
13640.53 283
13641.63 292
13642.73 277
13643.84 300
13644.94 279
13646.04 291
13647.15 274
13648.25 310
13649.36 277
13650.46 268
13651.56 265
13652.67 253
13653.77 278
13654.88 255
13655.98 267
13657.08 279
13658.19 283
13659.29 241
13660.40 256
13661.50 274
13662.60 265
13663.71 263
13664.81 253
13665.92 259
13667.02 262
13668.13 264
13669.23 299
13670.34 283
13671.44 270
13672.55 301
13673.65 261
13674.76 267
13675.86 262
13676.97 288
13678.07 284
13679.18 282
13680.28 273
13681.39 303
13682.49 300
13683.60 281
13684.70 245
13685.81 298
13686.91 291
13688.02 266
13689.12 315
13690.23 285
13691.33 287
13692.44 272
13693.55 297
13694.65 272
13695.76 280
13696.86 282
13697.97 298
13699.07 282
13700.18 302
13701.29 287
13702.39 310
13703.50 321
13704.60 281
13705.71 306
13706.82 300
13707.92 284
13709.03 287
13710.14 315
13711.24 298
13712.35 303
13713.45 277
13714.56 306
13715.67 281
13716.77 298
13717.88 278
13718.99 289
13720.09 303
13721.20 288
13722.31 284
13723.41 327
13724.52 380
13725.63 302
13726.74 324
13727.84 359
13728.95 343
13730.06 373
13731.16 380
13732.27 348
13733.38 331
13734.49 342
13735.59 392
13736.70 349
13737.81 357
13738.91 340
13740.02 375
13741.13 394
13742.24 363
13743.35 342
13744.45 333
13745.56 325
13746.67 335
13747.78 387
13748.88 401
13749.99 376
13751.10 366
13752.21 393
13753.32 368
13754.42 386
13755.53 360
13756.64 407
13757.75 417
13758.86 385
13759.97 418
13761.07 408
13762.18 415
13763.29 407
13764.40 453
13765.51 424
13766.62 453
13767.72 500
13768.83 469
13769.94 484
13771.05 561
13772.16 638
13773.27 665
13774.38 623
13775.49 642
13776.60 685
13777.70 676
13778.81 664
13779.92 634
13781.03 544
13782.14 536
13783.25 564
13784.36 507
13785.47 476
13786.58 485
13787.69 417
13788.80 404
13789.91 425
13791.02 372
13792.13 378
13793.24 371
13794.35 383
13795.45 411
13796.56 368
13797.67 360
13798.78 329
13799.89 354
13801.00 405
13802.11 370
13803.22 345
13804.33 388
13805.44 418
13806.55 353
13807.67 368
13808.78 386
13809.89 359
13811.00 352
13812.11 396
13813.22 385
13814.33 380
13815.44 386
13816.55 344
13817.66 355
13818.77 340
13819.88 331
13820.99 378
13822.10 335
13823.21 357
13824.32 316
13825.44 318
13826.55 334
13827.66 339
13828.77 316
13829.88 317
13830.99 293
13832.10 318
13833.21 318
13834.32 338
13835.44 358
13836.55 315
13837.66 331
13838.77 308
13839.88 311
13840.99 312
13842.10 313
13843.22 325
13844.33 290
13845.44 325
13846.55 332
13847.66 348
13848.78 319
13849.89 336
13851.00 326
13852.11 306
13853.22 334
13854.34 337
13855.45 366
13856.56 371
13857.67 344
13858.78 361
13859.90 345
13861.01 340
13862.12 344
13863.23 400
13864.35 394
13865.46 389
13866.57 429
13867.68 404
13868.80 378
13869.91 380
13871.02 418
13872.14 436
13873.25 352
13874.36 346
13875.47 390
13876.59 391
13877.70 376
13878.81 347
13879.93 352
13881.04 331
13882.15 344
13883.27 353
13884.38 322
13885.49 339
13886.61 355
13887.72 361
13888.83 354
13889.95 340
13891.06 323
13892.17 346
13893.29 340
13894.40 323
13895.52 353
13896.63 318
13897.74 360
13898.86 383
13899.97 350
13901.09 354
13902.20 330
13903.31 336
13904.43 340
13905.54 320
13906.66 350
13907.77 313
13908.89 326
13910.00 331
13911.11 323
13912.23 343
13913.34 318
13914.46 326
13915.57 340
13916.69 324
13917.80 360
13918.92 312
13920.03 294
13921.15 288
13922.26 303
13923.38 344
13924.49 301
13925.61 273
13926.72 292
13927.84 296
13928.95 303
13930.07 322
13931.18 323
13932.30 307
13933.41 325
13934.53 320
13935.64 293
13936.76 328
13937.87 339
13938.99 317
13940.10 329
13941.22 314
13942.34 302
13943.45 287
13944.57 289
13945.68 309
13946.80 245
13947.91 276
13949.03 282
13950.15 300
13951.26 306
13952.38 298
13953.49 291
13954.61 282
13955.73 285
13956.84 320
13957.96 284
13959.08 282
13960.19 301
13961.31 251
13962.43 298
13963.54 259
13964.66 292
13965.78 288
13966.89 269
13968.01 273
13969.13 304
13970.24 289
13971.36 315
13972.48 291
13973.59 263
13974.71 261
13975.83 321
13976.94 318
13978.06 265
13979.18 258
13980.30 304
13981.41 282
13982.53 279
13983.65 284
13984.76 264
13985.88 284
13987.00 275
13988.12 280
13989.23 260
13990.35 288
13991.47 301
13992.59 302
13993.71 295
13994.82 285
13995.94 305
13997.06 286
13998.18 326
13999.29 320
14000.41 285
14001.53 332
14002.65 351
14003.77 344
14004.88 306
14006.00 295
14007.12 331
14008.24 362
14009.36 345
14010.48 303
14011.59 283
14012.71 315
14013.83 292
14014.95 314
14016.07 297
14017.19 308
14018.31 308
14019.43 311
14020.54 283
14021.66 312
14022.78 324
14023.90 316
14025.02 356
14026.14 288
14027.26 308
14028.38 341
14029.50 322
14030.62 336
14031.73 304
14032.85 289
14033.97 324
14035.09 298
14036.21 265
14037.33 246
14038.45 262
14039.57 272
14040.69 265
14041.81 282
14042.93 260
14044.05 288
14045.17 291
14046.29 270
14047.41 249
14048.53 261
14049.65 259
14050.77 266
14051.89 292
14053.01 292
14054.13 275
14055.25 302
14056.37 299
14057.49 279
14058.61 277
14059.73 286
14060.85 309
14061.97 297
14063.09 287
14064.21 292
14065.33 314
14066.45 321
14067.57 323
14068.70 339
14069.82 297
14070.94 298
14072.06 278
14073.18 308
14074.30 302
14075.42 310
14076.54 280
14077.66 294
14078.78 320
14079.91 307
14081.03 324
14082.15 346
14083.27 327
14084.39 330
14085.51 347
14086.63 354
14087.75 337
14088.88 349
14090.00 348
14091.12 288
14092.24 330
14093.36 317
14094.48 341
14095.61 326
14096.73 331
14097.85 361
14098.97 377
14100.09 367
14101.22 347
14102.34 378
14103.46 386
14104.58 392
14105.71 399
14106.83 360
14107.95 369
14109.07 314
14110.19 323
14111.32 331
14112.44 302
14113.56 311
14114.68 326
14115.81 291
14116.93 279
14118.05 264
14119.18 293
14120.30 314
14121.42 291
14122.54 285
14123.67 278
14124.79 301
14125.91 303
14127.04 310
14128.16 284
14129.28 272
14130.41 284
14131.53 296
14132.65 318
14133.78 238
14134.90 305
14136.02 310
14137.15 289
14138.27 281
14139.39 261
14140.52 269
14141.64 335
14142.76 325
14143.89 278
14145.01 272
14146.13 329
14147.26 286
14148.38 274
14149.51 268
14150.63 288
14151.75 294
14152.88 278
14154.00 295
14155.13 277
14156.25 302
14157.38 280
14158.50 272
14159.62 310
14160.75 296
14161.87 310
14163.00 298
14164.12 319
14165.25 278
14166.37 287
14167.50 284
14168.62 291
14169.75 264
14170.87 285
14172.00 295
14173.12 270
14174.25 293
14175.37 252
14176.50 236
14177.62 281
14178.75 271
14179.87 269
14181.00 254
14182.12 238
14183.25 271
14184.37 282
14185.50 304
14186.62 260
14187.75 261
14188.87 237
14190.00 250
14191.13 264
14192.25 257
14193.38 276
14194.50 280
14195.63 291
14196.75 294
14197.88 270
14199.01 285
14200.13 278
14201.26 263
14202.38 238
14203.51 256
14204.64 267
14205.76 260
14206.89 252
14208.01 230
14209.14 226
14210.27 227
14211.39 286
14212.52 274
14213.65 248
14214.77 221
14215.90 256
14217.03 249
14218.15 218
14219.28 222
14220.41 237
14221.53 240
14222.66 281
14223.79 229
14224.91 227
14226.04 233
14227.17 242
14228.30 264
14229.42 251
14230.55 228
14231.68 270
14232.80 260
14233.93 257
14235.06 255
14236.19 268
14237.31 246
14238.44 230
14239.57 215
14240.70 219
14241.82 242
14242.95 253
14244.08 222
14245.21 229
14246.34 237
14247.46 220
14248.59 236
14249.72 254
14250.85 202
14251.98 227
14253.10 243
14254.23 254
14255.36 209
14256.49 218
14257.62 247
14258.74 221
14259.87 237
14261.00 199
14262.13 207
14263.26 257
14264.39 250
14265.52 259
14266.64 217
14267.77 232
14268.90 242
14270.03 233
14271.16 248
14272.29 220
14273.42 206
14274.55 235
14275.68 228
14276.80 207
14277.93 227
14279.06 247
14280.19 264
14281.32 221
14282.45 234
14283.58 215
14284.71 240
14285.84 217
14286.97 237
14288.10 224
14289.23 220
14290.36 222
14291.49 240
14292.62 229
14293.75 217
14294.87 249
14296.00 211
14297.13 260
14298.26 227
14299.39 200
14300.52 215
14301.65 226
14302.78 238
14303.91 227
14305.04 232
14306.17 206
14307.31 258
14308.44 234
14309.57 238
14310.70 196
14311.83 199
14312.96 192
14314.09 215
14315.22 222
14316.35 200
14317.48 208
14318.61 209
14319.74 221
14320.87 205
14322.00 209
14323.13 198
14324.26 236
14325.40 219
14326.53 211
14327.66 217
14328.79 212
14329.92 202
14331.05 195
14332.18 234
14333.31 189
14334.44 208
14335.58 220
14336.71 215
14337.84 207
14338.97 180
14340.10 213
14341.23 196
14342.37 195
14343.50 195
14344.63 229
14345.76 217
14346.89 202
14348.02 209
14349.16 190
14350.29 188
14351.42 211
14352.55 225
14353.68 214
14354.82 200
14355.95 210
14357.08 219
14358.21 215
14359.35 201
14360.48 214
14361.61 216
14362.74 197
14363.87 207
14365.01 216
14366.14 214
14367.27 200
14368.41 187
14369.54 206
14370.67 216
14371.80 202
14372.94 202
14374.07 181
14375.20 192
14376.34 207
14377.47 190
14378.60 197
14379.73 180
14380.87 190
14382.00 171
14383.13 223
14384.27 225
14385.40 211
14386.53 219
14387.67 188
14388.80 194
14389.93 203
14391.07 241
14392.20 187
14393.34 226
14394.47 210
14395.60 215
14396.74 212
14397.87 205
14399.00 199
14400.14 185
14401.27 213
14402.41 202
14403.54 192
14404.67 182
14405.81 205
14406.94 185
14408.08 212
14409.21 207
14410.35 197
14411.48 192
14412.61 189
14413.75 193
14414.88 199
14416.02 205
14417.15 212
14418.29 205
14419.42 197
14420.56 210
14421.69 212
14422.83 205
14423.96 201
14425.10 190
14426.23 204
14427.37 213
14428.50 223
14429.64 209
14430.77 191
14431.91 184
14433.04 184
14434.18 212
14435.31 245
14436.45 181
14437.58 211
14438.72 184
14439.85 196
14440.99 177
14442.13 204
14443.26 226
14444.40 229
14445.53 209
14446.67 216
14447.80 205
14448.94 226
14450.08 221
14451.21 210
14452.35 226
14453.48 200
14454.62 208
14455.76 206
14456.89 226
14458.03 214
14459.16 219
14460.30 203
14461.44 244
14462.57 213
14463.71 200
14464.85 193
14465.98 213
14467.12 231
14468.26 206
14469.39 210
14470.53 217
14471.67 203
14472.80 238
14473.94 238
14475.08 248
14476.21 232
14477.35 207
14478.49 233
14479.62 225
14480.76 248
14481.90 232
14483.04 214
14484.17 217
14485.31 209
14486.45 209
14487.59 211
14488.72 237
14489.86 208
14491.00 227
14492.14 191
14493.27 210
14494.41 208
14495.55 206
14496.69 195
14497.82 227
14498.96 257
14500.10 236
14501.24 200
14502.38 196
14503.51 223
14504.65 180
14505.79 197
14506.93 193
14508.07 190
14509.20 216
14510.34 222
14511.48 188
14512.62 204
14513.76 247
14514.90 206
14516.03 201
14517.17 212
14518.31 243
14519.45 190
14520.59 187
14521.73 214
14522.87 195
14524.01 188
14525.14 211
14526.28 204
14527.42 225
14528.56 190
14529.70 204
14530.84 178
14531.98 190
14533.12 188
14534.26 190
14535.40 179
14536.54 210
14537.67 227
14538.81 208
14539.95 193
14541.09 194
14542.23 210
14543.37 216
14544.51 191
14545.65 177
14546.79 228
14547.93 209
14549.07 220
14550.21 187
14551.35 240
14552.49 209
14553.63 207
14554.77 226
14555.91 210
14557.05 213
14558.19 221
14559.33 219
14560.47 217
14561.61 207
14562.75 238
14563.89 235
14565.03 228
14566.17 215
14567.31 196
14568.45 263
14569.60 247
14570.74 216
14571.88 220
14573.02 229
14574.16 210
14575.30 242
14576.44 221
14577.58 206
14578.72 276
14579.86 247
14581.00 271
14582.14 234
14583.29 236
14584.43 235
14585.57 234
14586.71 250
14587.85 244
14588.99 214
14590.13 247
14591.28 254
14592.42 251
14593.56 246
14594.70 239
14595.84 232
14596.98 216
14598.13 259
14599.27 233
14600.41 248
14601.55 246
14602.69 224
14603.83 231
14604.98 239
14606.12 230
14607.26 269
14608.40 237
14609.54 235
14610.69 257
14611.83 269
14612.97 282
14614.11 218
14615.26 284
14616.40 235
14617.54 241
14618.68 254
14619.83 288
14620.97 267
14622.11 287
14623.25 292
14624.40 298
14625.54 274
14626.68 283
14627.83 300
14628.97 267
14630.11 279
14631.25 287
14632.40 311
14633.54 318
14634.68 334
14635.83 336
14636.97 360
14638.11 388
14639.26 356
14640.40 348
14641.54 329
14642.69 331
14643.83 346
14644.97 292
14646.12 313
14647.26 276
14648.41 263
14649.55 266
14650.69 230
14651.84 248
14652.98 243
14654.13 260
14655.27 252
14656.41 282
14657.56 250
14658.70 281
14659.85 231
14660.99 238
14662.13 286
14663.28 262
14664.42 256
14665.57 229
14666.71 249
14667.86 225
14669.00 289
14670.14 249
14671.29 240
14672.43 222
14673.58 276
14674.72 279
14675.87 242
14677.01 273
14678.16 254
14679.30 219
14680.45 219
14681.59 242
14682.74 228
14683.88 206
14685.03 210
14686.17 220
14687.32 226
14688.46 193
14689.61 223
14690.75 218
14691.90 230
14693.05 230
14694.19 212
14695.34 215
14696.48 207
14697.63 196
14698.77 211
14699.92 209
14701.06 216
14702.21 239
14703.36 218
14704.50 223
14705.65 217
14706.79 226
14707.94 217
14709.09 229
14710.23 225
14711.38 220
14712.53 244
14713.67 196
14714.82 218
14715.96 239
14717.11 225
14718.26 209
14719.40 199
14720.55 225
14721.70 236
14722.84 266
14723.99 257
14725.14 220
14726.28 188
14727.43 203
14728.58 195
14729.72 225
14730.87 186
14732.02 212
14733.16 243
14734.31 250
14735.46 250
14736.61 222
14737.75 262
14738.90 217
14740.05 216
14741.20 195
14742.34 225
14743.49 203
14744.64 228
14745.79 233
14746.93 228
14748.08 197
14749.23 205
14750.38 221
14751.52 214
14752.67 253
14753.82 234
14754.97 222
14756.11 197
14757.26 221
14758.41 216
14759.56 221
14760.71 203
14761.86 205
14763.00 247
14764.15 255
14765.30 211
14766.45 189
14767.60 208
14768.74 236
14769.89 188
14771.04 180
14772.19 221
14773.34 232
14774.49 259
14775.64 264
14776.79 248
14777.93 208
14779.08 251
14780.23 236
14781.38 259
14782.53 215
14783.68 240
14784.83 244
14785.98 258
14787.13 279
14788.28 215
14789.42 239
14790.57 239
14791.72 241
14792.87 247
14794.02 253
14795.17 225
14796.32 226
14797.47 249
14798.62 288
14799.77 250
14800.92 264
14802.07 246
14803.22 273
14804.37 264
14805.52 219
14806.67 252
14807.82 266
14808.97 256
14810.12 262
14811.27 262
14812.42 233
14813.57 225
14814.72 194
14815.87 239
14817.02 209
14818.17 261
14819.32 250
14820.47 282
14821.62 250
14822.77 228
14823.92 243
14825.07 227
14826.22 221
14827.37 235
14828.52 231
14829.68 222
14830.83 219
14831.98 208
14833.13 196
14834.28 190
14835.43 211
14836.58 209
14837.73 214
14838.88 193
14840.03 207
14841.19 223
14842.34 205
14843.49 179
14844.64 208
14845.79 215
14846.94 192
14848.09 230
14849.25 198
14850.40 216
14851.55 187
14852.70 224
14853.85 179
14855.00 200
14856.16 165
14857.31 176
14858.46 190
14859.61 172
14860.76 187
14861.92 156
14863.07 180
14864.22 200
14865.37 203
14866.52 168
14867.68 187
14868.83 201
14869.98 189
14871.13 204
14872.29 195
14873.44 190
14874.59 194
14875.74 190
14876.90 188
14878.05 210
14879.20 195
14880.36 208
14881.51 181
14882.66 186
14883.81 148
14884.97 175
14886.12 211
14887.27 194
14888.43 211
14889.58 169
14890.73 186
14891.89 227
14893.04 176
14894.19 166
14895.35 179
14896.50 200
14897.65 226
14898.81 201
14899.96 192
14901.11 192
14902.27 212
14903.42 223
14904.57 214
14905.73 177
14906.88 183
14908.04 218
14909.19 203
14910.34 199
14911.50 187
14912.65 208
14913.81 210
14914.96 194
14916.11 170
14917.27 185
14918.42 202
14919.58 222
14920.73 203
14921.88 185
14923.04 186
14924.19 217
14925.35 195
14926.50 205
14927.66 175
14928.81 205
14929.97 211
14931.12 205
14932.28 217
14933.43 184
14934.59 210
14935.74 235
14936.90 195
14938.05 197
14939.21 201
14940.36 197
14941.52 181
14942.67 204
14943.83 225
14944.98 231
14946.14 201
14947.29 216
14948.45 183
14949.60 209
14950.76 187
14951.91 187
14953.07 196
14954.23 217
14955.38 212
14956.54 216
14957.69 190
14958.85 201
14960.00 213
14961.16 219
14962.32 176
14963.47 183
14964.63 200
14965.78 202
14966.94 183
14968.10 195
14969.25 201
14970.41 181
14971.57 186
14972.72 198
14973.88 168
14975.04 196
14976.19 178
14977.35 175
14978.50 188
14979.66 219
14980.82 182
14981.97 204
14983.13 180
14984.29 180
14985.45 189
14986.60 196
14987.76 180
14988.92 166
14990.07 167
14991.23 181
14992.39 180
14993.54 204
14994.70 174
14995.86 169
14997.02 207
14998.17 150
14999.33 153
15000.49 145
15001.65 169
15002.80 161
15003.96 149
15005.12 133
15006.28 140
15007.43 185
15008.59 182
15009.75 171
15010.91 178
15012.07 173
15013.22 174
15014.38 151
15015.54 150
15016.70 121
15017.86 176
15019.01 184
15020.17 168
15021.33 150
15022.49 139
15023.65 152
15024.81 159
15025.96 179
15027.12 155
15028.28 184
15029.44 174
15030.60 174
15031.76 177
15032.92 172
15034.07 185
15035.23 193
15036.39 161
15037.55 172
15038.71 174
15039.87 167
15041.03 180
15042.19 148
15043.35 158
15044.50 160
15045.66 182
15046.82 151
15047.98 149
15049.14 166
15050.30 165
15051.46 149
15052.62 164
15053.78 155
15054.94 150
15056.10 195
15057.26 164
15058.42 150
15059.58 156
15060.74 170
15061.90 199
15063.06 178
15064.22 148
15065.38 148
15066.54 132
15067.70 152
15068.86 148
15070.02 170
15071.18 215
15072.34 181
15073.50 161
15074.66 146
15075.82 149
15076.98 184
15078.14 166
15079.30 170
15080.46 179
15081.62 190
15082.78 171
15083.94 155
15085.10 141
15086.26 146
15087.42 171
15088.59 179
15089.75 160
15090.91 159
15092.07 166
15093.23 148
15094.39 160
15095.55 143
15096.71 137
15097.87 161
15099.04 172
15100.20 147
15101.36 148
15102.52 171
15103.68 159
15104.84 147
15106.00 161
15107.17 156
15108.33 159
15109.49 155
15110.65 158
15111.81 133
15112.97 158
15114.14 154
15115.30 154
15116.46 166
15117.62 181
15118.78 146
15119.95 153
15121.11 155
15122.27 155
15123.43 159
15124.59 165
15125.76 159
15126.92 141
15128.08 154
15129.24 161
15130.41 156
15131.57 126
15132.73 135
15133.89 150
15135.06 159
15136.22 149
15137.38 144
15138.54 165
15139.71 140
15140.87 143
15142.03 162
15143.20 155
15144.36 141
15145.52 142
15146.69 163
15147.85 141
15149.01 160
15150.17 162
15151.34 165
15152.50 144
15153.66 159
15154.83 154
15155.99 181
15157.16 151
15158.32 145
15159.48 179
15160.65 144
15161.81 126
15162.97 131
15164.14 151
15165.30 147
15166.46 150
15167.63 151
15168.79 155
15169.96 177
15171.12 145
15172.28 182
15173.45 166
15174.61 150
15175.78 141
15176.94 137
15178.11 154
15179.27 154
15180.43 132
15181.60 175
15182.76 155
15183.93 170
15185.09 165
15186.26 169
15187.42 164
15188.59 159
15189.75 139
15190.92 142
15192.08 171
15193.25 163
15194.41 150
15195.58 159
15196.74 168
15197.91 166
15199.07 160
15200.24 135
15201.40 139
15202.57 165
15203.73 164
15204.90 160
15206.06 132
15207.23 151
15208.39 165
15209.56 165
15210.72 164
15211.89 169
15213.06 196
15214.22 174
15215.39 169
15216.55 159
15217.72 180
15218.88 168
15220.05 147
15221.22 157
15222.38 146
15223.55 156
15224.71 171
15225.88 210
15227.05 163
15228.21 159
15229.38 176
15230.55 174
15231.71 158
15232.88 166
15234.05 156
15235.21 168
15236.38 180
15237.54 170
15238.71 189
15239.88 175
15241.04 178
15242.21 175
15243.38 156
15244.55 169
15245.71 172
15246.88 204
15248.05 171
15249.21 166
15250.38 158
15251.55 170
15252.71 198
15253.88 166
15255.05 155
15256.22 156
15257.38 133
15258.55 153
15259.72 149
15260.89 130
15262.05 160
15263.22 179
15264.39 173
15265.56 148
15266.72 138
15267.89 159
15269.06 180
15270.23 162
15271.40 148
15272.56 153
15273.73 138
15274.90 162
15276.07 168
15277.24 149
15278.40 158
15279.57 159
15280.74 178
15281.91 135
15283.08 138
15284.25 140
15285.41 180
15286.58 159
15287.75 172
15288.92 157
15290.09 152
15291.26 155
15292.43 168
15293.59 170
15294.76 172
15295.93 158
15297.10 165
15298.27 156
15299.44 157
15300.61 149
15301.78 149
15302.95 171
15304.12 140
15305.28 138
15306.45 133
15307.62 172
15308.79 165
15309.96 169
15311.13 159
15312.30 159
15313.47 151
15314.64 161
15315.81 162
15316.98 169
15318.15 160
15319.32 147
15320.49 157
15321.66 131
15322.83 137
15324.00 144
15325.17 153
15326.34 153
15327.51 163
15328.68 159
15329.85 179
15331.02 153
15332.19 157
15333.36 161
15334.53 147
15335.70 142
15336.87 144
15338.04 151
15339.21 159
15340.38 149
15341.55 155
15342.72 154
15343.89 166
15345.06 171
15346.23 141
15347.41 152
15348.58 142
15349.75 158
15350.92 170
15352.09 162
15353.26 148
15354.43 149
15355.60 153
15356.77 153
15357.94 150
15359.12 155
15360.29 181
15361.46 167
15362.63 161
15363.80 172
15364.97 169
15366.14 167
15367.32 179
15368.49 162
15369.66 174
15370.83 189
15372.00 162
15373.17 152
15374.35 139
15375.52 135
15376.69 157
15377.86 156
15379.03 134
15380.21 153
15381.38 167
15382.55 143
15383.72 126
15384.90 144
15386.07 162
15387.24 159
15388.41 169
15389.58 133
15390.76 120
15391.93 132
15393.10 175
15394.27 193
15395.45 194
15396.62 174
15397.79 192
15398.97 150
15400.14 139
15401.31 134
15402.48 152
15403.66 172
15404.83 179
15406.00 172
15407.18 143
15408.35 158
15409.52 167
15410.70 160
15411.87 155
15413.04 153
15414.22 156
15415.39 169
15416.56 156
15417.74 165
15418.91 142
15420.08 162
15421.26 152
15422.43 146
15423.60 147
15424.78 151
15425.95 170
15427.13 152
15428.30 135
15429.47 158
15430.65 164
15431.82 159
15433.00 164
15434.17 163
15435.34 145
15436.52 183
15437.69 155
15438.87 174
15440.04 149
15441.22 155
15442.39 182
15443.56 165
15444.74 153
15445.91 150
15447.09 131
15448.26 160
15449.44 150
15450.61 174
15451.79 143
15452.96 176
15454.14 165
15455.31 149
15456.49 143
15457.66 121
15458.84 161
15460.01 183
15461.19 182
15462.36 156
15463.54 131
15464.71 155
15465.89 142
15467.06 160
15468.24 155
15469.42 170
15470.59 153
15471.77 150
15472.94 150
15474.12 126
15475.29 154
15476.47 142
15477.64 164
15478.82 150
15480.00 148
15481.17 156
15482.35 153
15483.52 150
15484.70 140
15485.88 162
15487.05 141
15488.23 156
15489.41 130
15490.58 129
15491.76 145
15492.93 166
15494.11 179
15495.29 172
15496.46 169
15497.64 143
15498.82 157
15499.99 124
15501.17 144
15502.35 163
15503.52 179
15504.70 140
15505.88 149
15507.05 137
15508.23 144
15509.41 145
15510.59 152
15511.76 127
15512.94 143
15514.12 145
15515.29 158
15516.47 147
15517.65 189
15518.83 158
15520.00 171
15521.18 158
15522.36 144
15523.54 173
15524.71 161
15525.89 171
15527.07 152
15528.25 152
15529.42 140
15530.60 163
15531.78 149
15532.96 142
15534.14 149
15535.31 163
15536.49 146
15537.67 157
15538.85 139
15540.03 125
15541.20 162
15542.38 144
15543.56 164
15544.74 141
15545.92 162
15547.10 143
15548.27 155
15549.45 148
15550.63 182
15551.81 176
15552.99 155
15554.17 135
15555.35 151
15556.53 140
15557.70 148
15558.88 147
15560.06 154
15561.24 160
15562.42 164
15563.60 164
15564.78 154
15565.96 172
15567.14 154
15568.32 168
15569.50 124
15570.67 129
15571.85 167
15573.03 195
15574.21 148
15575.39 123
15576.57 152
15577.75 142
15578.93 144
15580.11 171
15581.29 144
15582.47 135
15583.65 124
15584.83 151
15586.01 157
15587.19 153
15588.37 163
15589.55 142
15590.73 167
15591.91 149
15593.09 127
15594.27 163
15595.45 161
15596.63 167
15597.81 166
15598.99 201
15600.17 153
15601.35 163
15602.53 148
15603.71 179
15604.90 137
15606.08 158
15607.26 141
15608.44 186
15609.62 163
15610.80 151
15611.98 145
15613.16 176
15614.34 165
15615.52 170
15616.70 163
15617.89 153
15619.07 170
15620.25 164
15621.43 209
15622.61 179
15623.79 182
15624.97 181
15626.15 194
15627.34 199
15628.52 153
15629.70 167
15630.88 199
15632.06 195
15633.24 168
15634.43 154
15635.61 179
15636.79 185
15637.97 206
15639.15 200
15640.34 168
15641.52 154
15642.70 184
15643.88 215
15645.06 177
15646.25 201
15647.43 183
15648.61 184
15649.79 195
15650.98 190
15652.16 180
15653.34 172
15654.52 216
15655.71 220
15656.89 198
15658.07 221
15659.25 220
15660.44 216
15661.62 198
15662.80 191
15663.98 201
15665.17 191
15666.35 215
15667.53 208
15668.72 213
15669.90 212
15671.08 198
15672.27 202
15673.45 196
15674.63 211
15675.82 167
15677.00 192
15678.18 176
15679.37 200
15680.55 172
15681.73 197
15682.92 203
15684.10 172
15685.28 176
15686.47 197
15687.65 176
15688.84 183
15690.02 181
15691.20 182
15692.39 204
15693.57 185
15694.76 203
15695.94 195
15697.12 191
15698.31 169
15699.49 194
15700.68 193
15701.86 200
15703.05 170
15704.23 205
15705.41 227
15706.60 173
15707.78 193
15708.97 152
15710.15 184
15711.34 184
15712.52 192
15713.71 187
15714.89 226
15716.08 214
15717.26 206
15718.45 176
15719.63 186
15720.82 181
15722.00 193
15723.19 197
15724.37 185
15725.56 189
15726.74 202
15727.93 205
15729.11 162
15730.30 197
15731.48 188
15732.67 211
15733.85 206
15735.04 208
15736.23 181
15737.41 194
15738.60 200
15739.78 214
15740.97 204
15742.15 209
15743.34 223
15744.53 211
15745.71 199
15746.90 180
15748.08 195
15749.27 249
15750.46 238
15751.64 237
15752.83 223
15754.02 207
15755.20 247
15756.39 210
15757.57 219
15758.76 202
15759.95 204
15761.13 231
15762.32 228
15763.51 208
15764.69 206
15765.88 232
15767.07 221
15768.25 208
15769.44 205
15770.63 222
15771.82 163
15773.00 233
15774.19 213
15775.38 222
15776.56 194
15777.75 221
15778.94 210
15780.13 218
15781.31 203
15782.50 183
15783.69 234
15784.88 231
15786.06 221
15787.25 201
15788.44 212
15789.63 201
15790.81 232
15792.00 191
15793.19 198
15794.38 197
15795.56 197
15796.75 176
15797.94 190
15799.13 155
15800.32 198
15801.50 188
15802.69 179
15803.88 173
15805.07 187
15806.26 196
15807.45 200
15808.63 199
15809.82 162
15811.01 192
15812.20 181
15813.39 182
15814.58 181
15815.77 160
15816.95 183
15818.14 154
15819.33 167
15820.52 184
15821.71 193
15822.90 173
15824.09 192
15825.28 192
15826.46 194
15827.65 162
15828.84 169
15830.03 179
15831.22 194
15832.41 175
15833.60 152
15834.79 160
15835.98 201
15837.17 202
15838.36 202
15839.55 159
15840.74 182
15841.93 179
15843.12 153
15844.31 170
15845.50 149
15846.69 172
15847.88 190
15849.07 185
15850.26 173
15851.45 168
15852.64 176
15853.83 182
15855.02 172
15856.21 186
15857.40 209
15858.59 189
15859.78 173
15860.97 173
15862.16 184
15863.35 155
15864.54 171
15865.73 148
15866.92 158
15868.11 157
15869.30 184
15870.49 157
15871.68 158
15872.87 141
15874.06 164
15875.25 170
15876.45 196
15877.64 156
15878.83 151
15880.02 189
15881.21 169
15882.40 176
15883.59 167
15884.78 169
15885.97 170
15887.17 186
15888.36 183
15889.55 160
15890.74 152
15891.93 173
15893.12 182
15894.31 162
15895.51 165
15896.70 157
15897.89 190
15899.08 166
15900.27 201
15901.46 186
15902.66 175
15903.85 185
15905.04 168
15906.23 174
15907.43 156
15908.62 201
15909.81 193
15911.00 173
15912.19 184
15913.39 186
15914.58 168
15915.77 159
15916.96 158
15918.16 210
15919.35 176
15920.54 211
15921.73 199
15922.93 191
15924.12 181
15925.31 175
15926.50 202
15927.70 198
15928.89 191
15930.08 196
15931.28 192
15932.47 192
15933.66 198
15934.86 227
15936.05 249
15937.24 209
15938.44 221
15939.63 193
15940.82 182
15942.02 196
15943.21 193
15944.40 194
15945.60 197
15946.79 191
15947.98 178
15949.18 163
15950.37 172
15951.56 195
15952.76 161
15953.95 197
15955.15 145
15956.34 169
15957.53 153
15958.73 168
15959.92 153
15961.12 176
15962.31 199
15963.50 176
15964.70 165
15965.89 168
15967.09 157
15968.28 180
15969.48 174
15970.67 170
15971.86 176
15973.06 142
15974.25 157
15975.45 153
15976.64 157
15977.84 122
15979.03 151
15980.23 156
15981.42 165
15982.62 135
15983.81 166
15985.01 168
15986.20 154
15987.40 152
15988.59 125
15989.79 190
15990.98 151
15992.18 152
15993.37 139
15994.57 146
15995.76 171
15996.96 157
15998.16 144
15999.35 122
16000.55 135
16001.74 136
16002.94 158
16004.13 172
16005.33 133
16006.53 153
16007.72 179
16008.92 148
16010.11 150
16011.31 133
16012.51 157
16013.70 177
16014.90 166
16016.09 159
16017.29 162
16018.49 163
16019.68 167
16020.88 145
16022.07 150
16023.27 134
16024.47 140
16025.66 162
16026.86 162
16028.06 143
16029.25 151
16030.45 151
16031.65 126
16032.84 138
16034.04 136
16035.24 146
16036.44 148
16037.63 166
16038.83 126
16040.03 139
16041.22 145
16042.42 172
16043.62 157
16044.82 127
16046.01 144
16047.21 167
16048.41 161
16049.60 142
16050.80 137
16052.00 133
16053.20 158
16054.39 154
16055.59 157
16056.79 163
16057.99 145
16059.19 136
16060.38 156
16061.58 125
16062.78 144
16063.98 135
16065.18 157
16066.37 154
16067.57 153
16068.77 134
16069.97 111
16071.17 144
16072.36 130
16073.56 144
16074.76 153
16075.96 142
16077.16 143
16078.36 151
16079.56 134
16080.75 141
16081.95 139
16083.15 136
16084.35 123
16085.55 138
16086.75 128
16087.95 120
16089.15 130
16090.34 111
16091.54 149
16092.74 160
16093.94 158
16095.14 131
16096.34 128
16097.54 139
16098.74 135
16099.94 128
16101.14 136
16102.34 129
16103.54 135
16104.74 144
16105.93 127
16107.13 126
16108.33 153
16109.53 163
16110.73 142
16111.93 110
16113.13 115
16114.33 156
16115.53 149
16116.73 144
16117.93 139
16119.13 144
16120.33 145
16121.53 132
16122.73 143
16123.93 109
16125.13 123
16126.33 136
16127.53 140
16128.73 132
16129.94 141
16131.14 134
16132.34 130
16133.54 126
16134.74 129
16135.94 155
16137.14 139
16138.34 123
16139.54 124
16140.74 149
16141.94 158
16143.14 137
16144.34 130
16145.55 159
16146.75 157
16147.95 142
16149.15 151
16150.35 137
16151.55 134
16152.75 108
16153.95 135
16155.15 122
16156.36 153
16157.56 144
16158.76 157
16159.96 141
16161.16 137
16162.36 123
16163.57 147
16164.77 136
16165.97 125
16167.17 124
16168.37 142
16169.58 137
16170.78 141
16171.98 134
16173.18 132
16174.38 150
16175.59 114
16176.79 131
16177.99 143
16179.19 122
16180.39 139
16181.60 137
16182.80 127
16184.00 110
16185.20 124
16186.41 137
16187.61 157
16188.81 150
16190.01 130
16191.22 149
16192.42 108
16193.62 141
16194.83 142
16196.03 157
16197.23 144
16198.43 157
16199.64 155
16200.84 133
16202.04 160
16203.25 150
16204.45 147
16205.65 137
16206.86 148
16208.06 142
16209.26 136
16210.47 162
16211.67 141
16212.87 124
16214.08 163
16215.28 134
16216.49 129
16217.69 101
16218.89 136
16220.10 142
16221.30 128
16222.50 151
16223.71 160
16224.91 157
16226.12 142
16227.32 138
16228.52 136
16229.73 140
16230.93 162
16232.14 178
16233.34 132
16234.55 159
16235.75 181
16236.95 140
16238.16 136
16239.36 114
16240.57 140
16241.77 120
16242.98 151
16244.18 134
16245.39 119
16246.59 150
16247.80 164
16249.00 164
16250.21 157
16251.41 169
16252.62 162
16253.82 129
16255.03 147
16256.23 164
16257.44 154
16258.64 151
16259.85 153
16261.05 173
16262.26 174
16263.46 159
16264.67 129
16265.87 145
16267.08 160
16268.29 167
16269.49 136
16270.70 142
16271.90 160
16273.11 160
16274.31 140
16275.52 146
16276.73 170
16277.93 148
16279.14 146
16280.34 154
16281.55 164
16282.76 151
16283.96 156
16285.17 178
16286.38 173
16287.58 129
16288.79 156
16289.99 169
16291.20 171
16292.41 151
16293.61 151
16294.82 162
16296.03 158
16297.23 145
16298.44 140
16299.65 160
16300.85 160
16302.06 185
16303.27 160
16304.47 154
16305.68 137
16306.89 166
16308.10 182
16309.30 188
16310.51 167
16311.72 191
16312.92 166
16314.13 142
16315.34 153
16316.55 137
16317.75 159
16318.96 171
16320.17 170
16321.38 143
16322.58 162
16323.79 157
16325.00 187
16326.21 170
16327.42 155
16328.62 168
16329.83 139
16331.04 140
16332.25 134
16333.46 130
16334.66 161
16335.87 150
16337.08 154
16338.29 156
16339.50 127
16340.70 135
16341.91 175
16343.12 148
16344.33 164
16345.54 148
16346.75 153
16347.96 151
16349.16 138
16350.37 136
16351.58 129
16352.79 145
16354.00 150
16355.21 150
16356.42 132
16357.63 165
16358.83 140
16360.04 144
16361.25 142
16362.46 119
16363.67 140
16364.88 153
16366.09 172
16367.30 120
16368.51 126
16369.72 144
16370.93 134
16372.14 143
16373.35 153
16374.56 148
16375.76 141
16376.97 140
16378.18 131
16379.39 120
16380.60 137
16381.81 148
16383.02 139
16384.23 137
16385.44 131
16386.65 139
16387.86 144
16389.07 137
16390.28 136
16391.49 123
16392.70 134
16393.91 130
16395.12 115
16396.33 129
16397.55 148
16398.76 147
16399.97 163
16401.18 123
16402.39 113
16403.60 138
16404.81 142
16406.02 111
16407.23 140
16408.44 122
16409.65 146
16410.86 180
16412.07 118
16413.28 142
16414.50 107
16415.71 128
16416.92 127
16418.13 106
16419.34 104
16420.55 131
16421.76 122
16422.97 128
16424.19 121
16425.40 124
16426.61 139
16427.82 129
16429.03 113
16430.24 96
16431.46 136
16432.67 119
16433.88 141
16435.09 154
16436.30 141
16437.51 128
16438.73 138
16439.94 141
16441.15 147
16442.36 109
16443.57 136
16444.79 141
16446.00 125
16447.21 107
16448.42 138
16449.64 156
16450.85 128
16452.06 122
16453.27 111
16454.49 129
16455.70 123
16456.91 136
16458.12 130
16459.34 130
16460.55 132
16461.76 145
16462.97 122
16464.19 94
16465.40 117
16466.61 124
16467.83 135
16469.04 109
16470.25 119
16471.47 139
16472.68 124
16473.89 129
16475.11 109
16476.32 107
16477.53 121
16478.75 128
16479.96 131
16481.17 139
16482.39 131
16483.60 135
16484.81 134
16486.03 134
16487.24 122
16488.45 122
16489.67 121
16490.88 124
16492.10 107
16493.31 128
16494.52 145
16495.74 163
16496.95 147
16498.17 126
16499.38 120
16500.59 119
16501.81 116
16503.02 122
16504.24 146
16505.45 125
16506.67 123
16507.88 119
16509.10 137
16510.31 119
16511.52 131
16512.74 127
16513.95 122
16515.17 118
16516.38 140
16517.60 137
16518.81 113
16520.03 105
16521.24 107
16522.46 123
16523.67 119
16524.89 123
16526.10 117
16527.32 123
16528.53 110
16529.75 145
16530.96 137
16532.18 132
16533.40 131
16534.61 116
16535.83 144
16537.04 121
16538.26 125
16539.47 125
16540.69 129
16541.91 130
16543.12 123
16544.34 132
16545.55 140
16546.77 126
16547.98 122
16549.20 125
16550.42 114
16551.63 104
16552.85 145
16554.07 149
16555.28 134
16556.50 121
16557.71 133
16558.93 148
16560.15 126
16561.36 131
16562.58 125
16563.80 138
16565.01 147
16566.23 124
16567.45 129
16568.66 111
16569.88 101
16571.10 149
16572.31 146
16573.53 129
16574.75 149
16575.96 152
16577.18 142
16578.40 133
16579.62 158
16580.83 130
16582.05 141
16583.27 140
16584.48 136
16585.70 136
16586.92 146
16588.14 147
16589.35 147
16590.57 124
16591.79 152
16593.01 154
16594.23 136
16595.44 133
16596.66 160
16597.88 149
16599.10 137
16600.31 127
16601.53 129
16602.75 140
16603.97 125
16605.19 141
16606.40 133
16607.62 153
16608.84 128
16610.06 121
16611.28 123
16612.50 126
16613.71 136
16614.93 115
16616.15 124
16617.37 131
16618.59 132
16619.81 134
16621.03 115
16622.24 101
16623.46 122
16624.68 101
16625.90 127
16627.12 135
16628.34 126
16629.56 119
16630.78 129
16632.00 128
16633.21 128
16634.43 138
16635.65 129
16636.87 118
16638.09 103
16639.31 126
16640.53 149
16641.75 111
16642.97 96
16644.19 105
16645.41 140
16646.63 134
16647.85 145
16649.07 136
16650.29 116
16651.51 109
16652.73 136
16653.95 151
16655.17 118
16656.39 131
16657.61 148
16658.83 118
16660.05 133
16661.27 113
16662.49 134
16663.71 143
16664.93 124
16666.15 118
16667.37 120
16668.59 121
16669.81 145
16671.03 113
16672.25 107
16673.47 135
16674.69 128
16675.91 138
16677.13 117
16678.35 128
16679.57 119
16680.80 134
16682.02 125
16683.24 109
16684.46 128
16685.68 140
16686.90 147
16688.12 141
16689.34 143
16690.56 138
16691.79 156
16693.01 122
16694.23 122
16695.45 129
16696.67 151
16697.89 124
16699.11 129
16700.34 127
16701.56 131
16702.78 158
16704.00 144
16705.22 132
16706.44 110
16707.67 144
16708.89 124
16710.11 143
16711.33 114
16712.55 135
16713.78 137
16715.00 145
16716.22 116
16717.44 132
16718.67 136
16719.89 137
16721.11 126
16722.33 123
16723.55 114
16724.78 132
16726.00 138
16727.22 133
16728.45 126
16729.67 122
16730.89 125
16732.11 112
16733.34 129
16734.56 120
16735.78 122
16737.00 119
16738.23 122
16739.45 121
16740.67 143
16741.90 130
16743.12 125
16744.34 110
16745.57 140
16746.79 134
16748.01 129
16749.24 125
16750.46 110
16751.68 147
16752.91 117
16754.13 108
16755.35 111
16756.58 130
16757.80 125
16759.03 117
16760.25 132
16761.47 110
16762.70 99
16763.92 110
16765.14 134
16766.37 136
16767.59 147
16768.82 138
16770.04 141
16771.27 113
16772.49 110
16773.71 113
16774.94 100
16776.16 104
16777.39 120
16778.61 112
16779.84 101
16781.06 131
16782.29 123
16783.51 121
16784.73 106
16785.96 123
16787.18 125
16788.41 120
16789.63 107
16790.86 123
16792.08 109
16793.31 119
16794.53 130
16795.76 115
16796.98 130
16798.21 119
16799.43 95
16800.66 127
16801.89 139
16803.11 116
16804.34 106
16805.56 99
16806.79 120
16808.01 112
16809.24 132
16810.46 120
16811.69 109
16812.91 125
16814.14 112
16815.37 104
16816.59 128
16817.82 121
16819.04 119
16820.27 120
16821.50 135
16822.72 107
16823.95 118
16825.17 117
16826.40 118
16827.63 113
16828.85 124
16830.08 142
16831.31 123
16832.53 108
16833.76 126
16834.99 118
16836.21 127
16837.44 148
16838.67 125
16839.89 127
16841.12 136
16842.35 124
16843.57 137
16844.80 106
16846.03 119
16847.25 127
16848.48 113
16849.71 129
16850.93 120
16852.16 124
16853.39 136
16854.62 136
16855.84 144
16857.07 134
16858.30 119
16859.53 125
16860.75 154
16861.98 137
16863.21 141
16864.44 141
16865.66 139
16866.89 147
16868.12 127
16869.35 135
16870.57 164
16871.80 160
16873.03 127
16874.26 145
16875.49 156
16876.71 148
16877.94 167
16879.17 150
16880.40 194
16881.63 161
16882.86 160
16884.08 176
16885.31 186
16886.54 181
16887.77 168
16889.00 172
16890.23 142
16891.45 150
16892.68 170
16893.91 168
16895.14 168
16896.37 158
16897.60 147
16898.83 139
16900.06 151
16901.29 148
16902.51 158
16903.74 158
16904.97 178
16906.20 135
16907.43 140
16908.66 168
16909.89 141
16911.12 132
16912.35 162
16913.58 136
16914.81 118
16916.04 134
16917.27 134
16918.50 137
16919.73 114
16920.95 112
16922.18 153
16923.41 122
16924.64 143
16925.87 142
16927.10 108
16928.33 135
16929.56 135
16930.79 154
16932.02 122
16933.25 129
16934.48 141
16935.71 134
16936.94 123
16938.18 126
16939.41 124
16940.64 139
16941.87 106
16943.10 102
16944.33 138
16945.56 144
16946.79 112
16948.02 112
16949.25 123
16950.48 137
16951.71 128
16952.94 118
16954.17 118
16955.40 118
16956.64 127
16957.87 117
16959.10 126
16960.33 121
16961.56 121
16962.79 126
16964.02 151
16965.25 120
16966.48 148
16967.72 128
16968.95 121
16970.18 124
16971.41 120
16972.64 135
16973.87 125
16975.11 117
16976.34 146
16977.57 133
16978.80 122
16980.03 107
16981.26 117
16982.50 95
16983.73 119
16984.96 135
16986.19 121
16987.42 107
16988.66 109
16989.89 121
16991.12 148
16992.35 125
16993.59 107
16994.82 129
16996.05 138
16997.28 131
16998.52 137
16999.75 128
17000.98 140
17002.21 131
17003.45 135
17004.68 146
17005.91 113
17007.14 132
17008.38 110
17009.61 135
17010.84 165
17012.08 109
17013.31 118
17014.54 121
17015.78 123
17017.01 109
17018.24 135
17019.47 123
17020.71 126
17021.94 121
17023.17 117
17024.41 132
17025.64 117
17026.88 112
17028.11 119
17029.34 115
17030.58 127
17031.81 107
17033.04 124
17034.28 120
17035.51 120
17036.75 128
17037.98 141
17039.21 130
17040.45 117
17041.68 131
17042.92 129
17044.15 149
17045.38 139
17046.62 122
17047.85 136
17049.09 99
17050.32 102
17051.56 107
17052.79 126
17054.02 130
17055.26 106
17056.49 112
17057.73 111
17058.96 125
17060.20 97
17061.43 103
17062.67 146
17063.90 121
17065.14 128
17066.37 104
17067.61 110
17068.84 124
17070.08 119
17071.31 129
17072.55 141
17073.78 121
17075.02 118
17076.25 122
17077.49 115
17078.72 114
17079.96 137
17081.20 118
17082.43 136
17083.67 117
17084.90 109
17086.14 107
17087.37 119
17088.61 118
17089.85 123
17091.08 115
17092.32 150
17093.55 116
17094.79 106
17096.03 133
17097.26 121
17098.50 126
17099.73 107
17100.97 120
17102.21 120
17103.44 128
17104.68 121
17105.92 112
17107.15 115
17108.39 123
17109.63 129
17110.86 120
17112.10 130
17113.34 125
17114.57 129
17115.81 122
17117.05 139
17118.28 119
17119.52 117
17120.76 112
17121.99 103
17123.23 128
17124.47 109
17125.70 125
17126.94 127
17128.18 134
17129.42 126
17130.65 119
17131.89 109
17133.13 110
17134.37 118
17135.60 114
17136.84 123
17138.08 99
17139.32 141
17140.55 128
17141.79 135
17143.03 126
17144.27 123
17145.50 125
17146.74 146
17147.98 121
17149.22 121
17150.46 111
17151.69 127
17152.93 116
17154.17 94
17155.41 95
17156.65 111
17157.89 120
17159.12 99
17160.36 112
17161.60 144
17162.84 116
17164.08 124
17165.32 116
17166.56 111
17167.79 117
17169.03 98
17170.27 125
17171.51 101
17172.75 96
17173.99 104
17175.23 105
17176.47 109
17177.70 107
17178.94 85
17180.18 82
17181.42 117
17182.66 103
17183.90 128
17185.14 110
17186.38 117
17187.62 112
17188.86 121
17190.10 112
17191.34 112
17192.58 110
17193.82 99
17195.06 125
17196.30 136
17197.54 107
17198.78 111
17200.01 106
17201.25 137
17202.49 124
17203.73 123
17204.97 115
17206.21 130
17207.45 119
17208.70 121
17209.94 102
17211.18 91
17212.42 110
17213.66 115
17214.90 115
17216.14 127
17217.38 120
17218.62 112
17219.86 113
17221.10 132
17222.34 110
17223.58 117
17224.82 107
17226.06 106
17227.30 115
17228.54 108
17229.78 107
17231.03 94
17232.27 113
17233.51 97
17234.75 101
17235.99 113
17237.23 118
17238.47 106
17239.71 109
17240.95 110
17242.20 114
17243.44 105
17244.68 114
17245.92 98
17247.16 106
17248.40 104
17249.65 107
17250.89 118
17252.13 101
17253.37 96
17254.61 104
17255.85 92
17257.10 95
17258.34 113
17259.58 133
17260.82 112
17262.06 117
17263.31 103
17264.55 94
17265.79 112
17267.03 114
17268.27 92
17269.52 108
17270.76 128
17272.00 105
17273.24 127
17274.49 121
17275.73 112
17276.97 98
17278.22 97
17279.46 118
17280.70 115
17281.94 140
17283.19 102
17284.43 105
17285.67 126
17286.91 128
17288.16 112
17289.40 123
17290.64 95
17291.89 120
17293.13 107
17294.37 113
17295.62 115
17296.86 111
17298.10 118
17299.35 141
17300.59 109
17301.83 96
17303.08 90
17304.32 121
17305.56 116
17306.81 106
17308.05 107
17309.30 125
17310.54 115
17311.78 93
17313.03 102
17314.27 97
17315.52 111
17316.76 112
17318.00 101
17319.25 137
17320.49 111
17321.74 100
17322.98 117
17324.23 108
17325.47 93
17326.71 107
17327.96 119
17329.20 111
17330.45 103
17331.69 103
17332.94 96
17334.18 120
17335.43 134
17336.67 134
17337.92 115
17339.16 106
17340.41 138
17341.65 120
17342.90 105
17344.14 94
17345.39 130
17346.63 123
17347.88 120
17349.12 100
17350.37 109
17351.61 90
17352.86 109
17354.10 105
17355.35 92
17356.59 116
17357.84 124
17359.08 144
17360.33 104
17361.58 96
17362.82 104
17364.07 131
17365.31 116
17366.56 123
17367.80 117
17369.05 108
17370.30 98
17371.54 121
17372.79 125
17374.03 104
17375.28 136
17376.53 113
17377.77 94
17379.02 114
17380.27 113
17381.51 105
17382.76 105
17384.01 105
17385.25 120
17386.50 106
17387.75 115
17388.99 118
17390.24 110
17391.49 114
17392.73 127
17393.98 144
17395.23 136
17396.47 131
17397.72 121
17398.97 100
17400.21 121
17401.46 116
17402.71 118
17403.96 124
17405.20 107
17406.45 105
17407.70 90
17408.94 117
17410.19 112
17411.44 109
17412.69 148
17413.93 140
17415.18 133
17416.43 133
17417.68 109
17418.93 89
17420.17 110
17421.42 95
17422.67 112
17423.92 102
17425.16 104
17426.41 93
17427.66 114
17428.91 101
17430.16 132
17431.41 124
17432.65 111
17433.90 123
17435.15 149
17436.40 119
17437.65 107
17438.90 113
17440.14 110
17441.39 101
17442.64 99
17443.89 130
17445.14 122
17446.39 113
17447.64 93
17448.88 121
17450.13 114
17451.38 114
17452.63 113
17453.88 117
17455.13 103
17456.38 120
17457.63 114
17458.88 87
17460.13 114
17461.38 102
17462.62 94
17463.87 119
17465.12 119
17466.37 101
17467.62 99
17468.87 118
17470.12 116
17471.37 111
17472.62 144
17473.87 129
17475.12 104
17476.37 90
17477.62 126
17478.87 124
17480.12 109
17481.37 105
17482.62 126
17483.87 144
17485.12 107
17486.37 135
17487.62 104
17488.87 95
17490.12 117
17491.37 121
17492.62 125
17493.87 110
17495.12 114
17496.37 108
17497.62 113
17498.87 125
17500.12 111
17501.38 129
17502.63 125
17503.88 120
17505.13 122
17506.38 104
17507.63 114
17508.88 110
17510.13 131
17511.38 134
17512.63 112
17513.89 129
17515.14 134
17516.39 128
17517.64 125
17518.89 131
17520.14 110
17521.39 126
17522.64 112
17523.90 129
17525.15 109
17526.40 99
17527.65 115
17528.90 138
17530.15 126
17531.41 123
17532.66 119
17533.91 129
17535.16 128
17536.41 132
17537.67 147
17538.92 124
17540.17 125
17541.42 131
17542.67 147
17543.93 127
17545.18 135
17546.43 120
17547.68 148
17548.94 143
17550.19 131
17551.44 129
17552.69 120
17553.95 122
17555.20 115
17556.45 116
17557.70 119
17558.96 109
17560.21 126
17561.46 123
17562.72 116
17563.97 117
17565.22 132
17566.47 127
17567.73 134
17568.98 125
17570.23 102
17571.49 131
17572.74 115
17573.99 119
17575.25 120
17576.50 114
17577.75 131
17579.01 122
17580.26 113
17581.51 121
17582.77 103
17584.02 118
17585.28 121
17586.53 118
17587.78 122
17589.04 117
17590.29 124
17591.54 138
17592.80 139
17594.05 118
17595.31 126
17596.56 141
17597.81 113
17599.07 124
17600.32 140
17601.58 129
17602.83 118
17604.09 118
17605.34 129
17606.60 137
17607.85 139
17609.10 128
17610.36 135
17611.61 119
17612.87 116
17614.12 109
17615.38 128
17616.63 119
17617.89 98
17619.14 98
17620.40 120
17621.65 125
17622.91 113
17624.16 125
17625.42 123
17626.67 132
17627.93 136
17629.18 102
17630.44 109
17631.69 116
17632.95 134
17634.21 135
17635.46 109
17636.72 128
17637.97 123
17639.23 111
17640.48 90
17641.74 117
17642.99 137
17644.25 127
17645.51 122
17646.76 120
17648.02 119
17649.27 121
17650.53 110
17651.79 116
17653.04 123
17654.30 120
17655.55 118
17656.81 129
17658.07 97
17659.32 106
17660.58 114
17661.84 127
17663.09 117
17664.35 104
17665.61 108
17666.86 113
17668.12 101
17669.38 93
17670.63 102
17671.89 135
17673.15 135
17674.40 124
17675.66 126
17676.92 96
17678.17 98
17679.43 115
17680.69 120
17681.95 103
17683.20 123
17684.46 135
17685.72 124
17686.98 122
17688.23 132
17689.49 125
17690.75 116
17692.01 89
17693.26 131
17694.52 124
17695.78 102
17697.04 96
17698.29 127
17699.55 88
17700.81 111
17702.07 96
17703.32 116
17704.58 119
17705.84 95
17707.10 103
17708.36 106
17709.62 97
17710.87 116
17712.13 111
17713.39 127
17714.65 111
17715.91 116
17717.17 110
17718.42 111
17719.68 90
17720.94 104
17722.20 129
17723.46 104
17724.72 114
17725.98 135
17727.23 102
17728.49 92
17729.75 102
17731.01 114
17732.27 85
17733.53 106
17734.79 110
17736.05 125
17737.31 99
17738.57 88
17739.82 117
17741.08 105
17742.34 85
17743.60 83
17744.86 102
17746.12 117
17747.38 95
17748.64 101
17749.90 102
17751.16 115
17752.42 112
17753.68 96
17754.94 97
17756.20 118
17757.46 105
17758.72 87
17759.98 102
17761.24 112
17762.50 132
17763.76 125
17765.02 98
17766.28 120
17767.54 100
17768.80 109
17770.06 93
17771.32 99
17772.58 97
17773.84 107
17775.10 110
17776.36 124
17777.62 101
17778.88 95
17780.14 112
17781.40 98
17782.67 95
17783.93 94
17785.19 79
17786.45 109
17787.71 117
17788.97 115
17790.23 97
17791.49 112
17792.75 113
17794.01 116
17795.28 102
17796.54 89
17797.80 79
17799.06 85
17800.32 84
17801.58 89
17802.84 112
17804.11 112
17805.37 102
17806.63 103
17807.89 92
17809.15 97
17810.41 100
17811.68 111
17812.94 75
17814.20 105
17815.46 101
17816.72 137
17817.99 116
17819.25 111
17820.51 88
17821.77 97
17823.03 80
17824.30 123
17825.56 87
17826.82 101
17828.08 118
17829.35 100
17830.61 111
17831.87 88
17833.13 93
17834.40 119
17835.66 108
17836.92 91
17838.18 107
17839.45 117
17840.71 102
17841.97 83
17843.24 109
17844.50 118
17845.76 119
17847.02 100
17848.29 116
17849.55 96
17850.81 105
17852.08 111
17853.34 104
17854.60 122
17855.87 94
17857.13 82
17858.39 108
17859.66 118
17860.92 106
17862.18 101
17863.45 105
17864.71 100
17865.98 114
17867.24 94
17868.50 113
17869.77 100
17871.03 80
17872.30 112
17873.56 112
17874.82 104
17876.09 113
17877.35 103
17878.62 103
17879.88 82
17881.14 107
17882.41 95
17883.67 97
17884.94 89
17886.20 104
17887.47 107
17888.73 107
17890.00 124
17891.26 95
17892.52 97
17893.79 104
17895.05 104
17896.32 97
17897.58 86
17898.85 116
17900.11 114
17901.38 100
17902.64 93
17903.91 106
17905.17 103
17906.44 91
17907.70 96
17908.97 111
17910.23 105
17911.50 116
17912.77 106
17914.03 86
17915.30 95
17916.56 116
17917.83 96
17919.09 104
17920.36 92
17921.62 105
17922.89 83
17924.16 91
17925.42 95
17926.69 96
17927.95 104
17929.22 98
17930.49 101
17931.75 106
17933.02 111
17934.28 98
17935.55 96
17936.82 93
17938.08 107
17939.35 108
17940.62 117
17941.88 92
17943.15 87
17944.42 86
17945.68 103
17946.95 94
17948.22 88
17949.48 87
17950.75 71
17952.02 94
17953.28 101
17954.55 109
17955.82 93
17957.08 118
17958.35 110
17959.62 110
17960.88 90
17962.15 98
17963.42 83
17964.69 94
17965.95 104
17967.22 113
17968.49 107
17969.76 104
17971.02 106
17972.29 101
17973.56 108
17974.83 82
17976.09 109
17977.36 97
17978.63 90
17979.90 98
17981.16 104
17982.43 97
17983.70 105
17984.97 101
17986.24 103
17987.50 100
17988.77 99
17990.04 91
17991.31 96
17992.58 100
17993.84 94
17995.11 102
17996.38 98
17997.65 119
17998.92 120
18000.19 117
18001.46 104
18002.72 103
18003.99 96
18005.26 114
18006.53 96
18007.80 93
18009.07 108
18010.34 99
18011.61 88
18012.87 101
18014.14 124
18015.41 113
18016.68 96
18017.95 110
18019.22 94
18020.49 92
18021.76 76
18023.03 94
18024.30 99
18025.57 104
18026.84 77
18028.11 100
18029.37 99
18030.64 101
18031.91 93
18033.18 100
18034.45 78
18035.72 82
18036.99 100
18038.26 86
18039.53 111
18040.80 101
18042.07 105
18043.34 109
18044.61 116
18045.88 95
18047.15 109
18048.42 75
18049.69 92
18050.96 101
18052.23 90
18053.50 81
18054.77 98
18056.05 83
18057.32 100
18058.59 101
18059.86 99
18061.13 100
18062.40 90
18063.67 118
18064.94 108
18066.21 103
18067.48 94
18068.75 124
18070.02 119
18071.29 111
18072.57 100
18073.84 94
18075.11 115
18076.38 114
18077.65 103
18078.92 96
18080.19 93
18081.46 108
18082.74 96
18084.01 99
18085.28 105
18086.55 106
18087.82 98
18089.09 87
18090.37 99
18091.64 94
18092.91 96
18094.18 99
18095.45 96
18096.72 98
18098.00 85
18099.27 76
18100.54 99
18101.81 101
18103.08 115
18104.36 104
18105.63 104
18106.90 115
18108.17 120
18109.45 91
18110.72 112
18111.99 97
18113.26 90
18114.54 103
18115.81 84
18117.08 88
18118.35 100
18119.63 83
18120.90 87
18122.17 83
18123.44 105
18124.72 102
18125.99 106
18127.26 95
18128.54 98
18129.81 94
18131.08 106
18132.36 101
18133.63 89
18134.90 102
18136.18 119
18137.45 100
18138.72 100
18140.00 89
18141.27 134
18142.54 80
18143.82 86
18145.09 104
18146.36 81
18147.64 95
18148.91 109
18150.19 110
18151.46 88
18152.73 92
18154.01 98
18155.28 95
18156.55 93
18157.83 81
18159.10 99
18160.38 98
18161.65 110
18162.93 116
18164.20 110
18165.47 109
18166.75 82
18168.02 96
18169.30 90
18170.57 99
18171.85 87
18173.12 91
18174.40 100
18175.67 104
18176.95 98
18178.22 109
18179.50 115
18180.77 104
18182.04 89
18183.32 119
18184.59 99
18185.87 99
18187.15 110
18188.42 99
18189.70 122
18190.97 121
18192.25 93
18193.52 105
18194.80 96
18196.07 83
18197.35 105
18198.62 79
18199.90 95
18201.17 109
18202.45 104
18203.73 83
18205.00 89
18206.28 99
18207.55 131
18208.83 100
18210.10 120
18211.38 102
18212.66 100
18213.93 88
18215.21 102
18216.48 101
18217.76 109
18219.04 99
18220.31 118
18221.59 98
18222.87 94
18224.14 89
18225.42 98
18226.70 116
18227.97 116
18229.25 95
18230.53 91
18231.80 114
18233.08 108
18234.36 102
18235.63 105
18236.91 93
18238.19 114
18239.46 94
18240.74 101
18242.02 98
18243.29 101
18244.57 122
18245.85 95
18247.13 107
18248.40 110
18249.68 104
18250.96 95
18252.24 98
18253.51 98
18254.79 85
18256.07 91
18257.35 104
18258.62 107
18259.90 107
18261.18 106
18262.46 100
18263.73 70
18265.01 100
18266.29 118
18267.57 117
18268.85 104
18270.12 123
18271.40 101
18272.68 116
18273.96 118
18275.24 104
18276.51 102
18277.79 104
18279.07 104
18280.35 110
18281.63 86
18282.91 92
18284.18 128
18285.46 112
18286.74 101
18288.02 106
18289.30 117
18290.58 113
18291.86 93
18293.14 95
18294.41 102
18295.69 86
18296.97 91
18298.25 91
18299.53 72
18300.81 82
18302.09 105
18303.37 109
18304.65 96
18305.93 89
18307.21 97
18308.49 107
18309.76 101
18311.04 102
18312.32 86
18313.60 100
18314.88 82
18316.16 94
18317.44 101
18318.72 104
18320.00 94
18321.28 105
18322.56 96
18323.84 101
18325.12 95
18326.40 117
18327.68 101
18328.96 90
18330.24 94
18331.52 107
18332.80 99
18334.08 93
18335.36 93
18336.64 113
18337.92 112
18339.20 118
18340.48 112
18341.76 134
18343.05 120
18344.33 114
18345.61 97
18346.89 84
18348.17 96
18349.45 100
18350.73 91
18352.01 99
18353.29 95
18354.57 109
18355.85 117
18357.13 118
18358.42 95
18359.70 92
18360.98 101
18362.26 94
18363.54 105
18364.82 110
18366.10 95
18367.38 110
18368.67 106
18369.95 114
18371.23 93
18372.51 97
18373.79 103
18375.07 105
18376.36 93
18377.64 88
18378.92 94
18380.20 124
18381.48 88
18382.77 91
18384.05 98
18385.33 126
18386.61 108
18387.89 121
18389.18 109
18390.46 95
18391.74 98
18393.02 92
18394.31 104
18395.59 114
18396.87 115
18398.15 96
18399.44 106
18400.72 124
18402.00 98
18403.28 96
18404.57 116
18405.85 116
18407.13 110
18408.41 97
18409.70 102
18410.98 111
18412.26 98
18413.55 111
18414.83 91
18416.11 94
18417.40 102
18418.68 128
18419.96 102
18421.25 84
18422.53 82
18423.81 116
18425.10 95
18426.38 100
18427.66 98
18428.95 109
18430.23 105
18431.51 88
18432.80 102
18434.08 102
18435.37 123
18436.65 97
18437.93 99
18439.22 87
18440.50 87
18441.79 123
18443.07 103
18444.35 73
18445.64 97
18446.92 99
18448.21 87
18449.49 96
18450.78 105
18452.06 94
18453.34 113
18454.63 108
18455.91 89
18457.20 125
18458.48 91
18459.77 93
18461.05 98
18462.34 101
18463.62 80
18464.91 100
18466.19 96
18467.48 113
18468.76 92
18470.05 128
18471.33 109
18472.62 119
18473.90 99
18475.19 109
18476.47 103
18477.76 113
18479.04 103
18480.33 108
18481.61 108
18482.90 91
18484.18 98
18485.47 101
18486.76 91
18488.04 99
18489.33 104
18490.61 89
18491.90 110
18493.18 103
18494.47 121
18495.76 105
18497.04 102
18498.33 88
18499.61 95
18500.90 109
18502.19 98
18503.47 99
18504.76 92
18506.05 102
18507.33 89
18508.62 104
18509.90 78
18511.19 105
18512.48 92
18513.76 100
18515.05 110
18516.34 108
18517.62 109
18518.91 105
18520.20 119
18521.48 96
18522.77 97
18524.06 97
18525.35 97
18526.63 82
18527.92 94
18529.21 98
18530.49 99
18531.78 81
18533.07 117
18534.36 124
18535.64 121
18536.93 84
18538.22 100
18539.50 102
18540.79 81
18542.08 104
18543.37 91
18544.66 81
18545.94 75
18547.23 105
18548.52 99
18549.81 116
18551.09 89
18552.38 104
18553.67 110
18554.96 111
18556.25 102
18557.53 92
18558.82 123
18560.11 107
18561.40 109
18562.69 109
18563.98 85
18565.26 106
18566.55 99
18567.84 86
18569.13 105
18570.42 86
18571.71 93
18572.99 104
18574.28 79
18575.57 101
18576.86 105
18578.15 114
18579.44 93
18580.73 99
18582.02 107
18583.31 97
18584.59 106
18585.88 99
18587.17 104
18588.46 95
18589.75 85
18591.04 92
18592.33 111
18593.62 102
18594.91 84
18596.20 102
18597.49 121
18598.78 114
18600.07 110
18601.36 117
18602.65 127
18603.94 115
18605.23 118
18606.52 100
18607.81 109
18609.09 117
18610.38 106
18611.67 112
18612.96 97
18614.25 115
18615.55 106
18616.84 112
18618.13 115
18619.42 98
18620.71 125
18622.00 94
18623.29 89
18624.58 113
18625.87 113
18627.16 116
18628.45 107
18629.74 84
18631.03 117
18632.32 111
18633.61 107
18634.90 116
18636.19 108
18637.48 104
18638.77 100
18640.07 113
18641.36 111
18642.65 100
18643.94 115
18645.23 109
18646.52 116
18647.81 95
18649.10 127
18650.40 120
18651.69 110
18652.98 117
18654.27 91
18655.56 106
18656.85 109
18658.14 91
18659.44 74
18660.73 99
18662.02 90
18663.31 119
18664.60 86
18665.89 96
18667.19 74
18668.48 119
18669.77 124
18671.06 77
18672.35 109
18673.65 106
18674.94 96
18676.23 81
18677.52 77
18678.82 85
18680.11 72
18681.40 83
18682.69 100
18683.99 81
18685.28 81
18686.57 91
18687.86 89
18689.16 99
18690.45 102
18691.74 102
18693.03 92
18694.33 102
18695.62 89
18696.91 90
18698.21 91
18699.50 103
18700.79 85
18702.09 104
18703.38 102
18704.67 93
18705.97 90
18707.26 98
18708.55 112
18709.85 101
18711.14 91
18712.43 109
18713.73 107
18715.02 83
18716.31 121
18717.61 104
18718.90 100
18720.19 95
18721.49 113
18722.78 100
18724.08 82
18725.37 102
18726.66 92
18727.96 95
18729.25 88
18730.55 104
18731.84 111
18733.13 91
18734.43 108
18735.72 110
18737.02 89
18738.31 108
18739.61 92
18740.90 97
18742.19 99
18743.49 91
18744.78 100
18746.08 115
18747.37 92
18748.67 90
18749.96 104
18751.26 110
18752.55 99
18753.85 103
18755.14 103
18756.44 92
18757.73 98
18759.03 84
18760.32 95
18761.62 114
18762.91 94
18764.21 78
18765.50 97
18766.80 73
18768.09 107
18769.39 113
18770.69 99
18771.98 79
18773.28 102
18774.57 114
18775.87 92
18777.16 86
18778.46 83
18779.76 88
18781.05 111
18782.35 96
18783.64 93
18784.94 86
18786.24 85
18787.53 100
18788.83 96
18790.12 102
18791.42 75
18792.72 90
18794.01 101
18795.31 106
18796.61 77
18797.90 89
18799.20 122
18800.49 104
18801.79 103
18803.09 118
18804.38 109
18805.68 108
18806.98 114
18808.28 102
18809.57 96
18810.87 97
18812.17 102
18813.46 104
18814.76 95
18816.06 95
18817.35 98
18818.65 102
18819.95 108
18821.25 85
18822.54 96
18823.84 124
18825.14 87
18826.44 101
18827.73 89
18829.03 113
18830.33 123
18831.63 115
18832.92 98
18834.22 99
18835.52 94
18836.82 103
18838.11 118
18839.41 91
18840.71 80
18842.01 84
18843.31 102
18844.60 112
18845.90 93
18847.20 90
18848.50 106
18849.80 100
18851.10 93
18852.39 102
18853.69 110
18854.99 105
18856.29 89
18857.59 90
18858.89 98
18860.18 96
18861.48 102
18862.78 89
18864.08 76
18865.38 94
18866.68 96
18867.98 112
18869.28 89
18870.58 99
18871.87 118
18873.17 116
18874.47 89
18875.77 88
18877.07 98
18878.37 99
18879.67 95
18880.97 107
18882.27 115
18883.57 106
18884.87 85
18886.17 107
18887.47 100
18888.77 91
18890.07 95
18891.36 107
18892.66 117
18893.96 80
18895.26 86
18896.56 83
18897.86 90
18899.16 100
18900.46 131
18901.76 87
18903.06 103
18904.36 104
18905.66 89
18906.96 93
18908.27 107
18909.57 103
18910.87 100
18912.17 103
18913.47 99
18914.77 88
18916.07 86
18917.37 95
18918.67 117
18919.97 102
18921.27 98
18922.57 89
18923.87 78
18925.17 92
18926.47 100
18927.77 119
18929.08 122
18930.38 108
18931.68 94
18932.98 86
18934.28 93
18935.58 83
18936.88 94
18938.18 102
18939.49 116
18940.79 102
18942.09 95
18943.39 89
18944.69 97
18945.99 100
18947.29 82
18948.60 91
18949.90 97
18951.20 108
18952.50 83
18953.80 105
18955.11 87
18956.41 103
18957.71 93
18959.01 97
18960.31 91
18961.62 99
18962.92 103
18964.22 87
18965.52 83
18966.82 98
18968.13 100
18969.43 85
18970.73 85
18972.03 94
18973.34 93
18974.64 106
18975.94 124
18977.24 113
18978.55 103
18979.85 82
18981.15 108
18982.46 108
18983.76 86
18985.06 82
18986.36 95
18987.67 107
18988.97 94
18990.27 102
18991.58 86
18992.88 85
18994.18 103
18995.49 118
18996.79 95
18998.09 110
18999.40 103
19000.70 96
19002.00 89
19003.31 86
19004.61 99
19005.91 80
19007.22 102
19008.52 116
19009.83 97
19011.13 94
19012.43 138
19013.74 106
19015.04 82
19016.34 100
19017.65 95
19018.95 99
19020.26 70
19021.56 88
19022.87 94
19024.17 112
19025.47 117
19026.78 108
19028.08 85
19029.39 111
19030.69 122
19032.00 99
19033.30 85
19034.61 128
19035.91 101
19037.22 101
19038.52 94
19039.82 100
19041.13 108
19042.43 91
19043.74 110
19045.04 90
19046.35 77
19047.65 82
19048.96 109
19050.26 92
19051.57 96
19052.88 96
19054.18 104
19055.49 103
19056.79 117
19058.10 90
19059.40 100
19060.71 118
19062.01 99
19063.32 86
19064.62 83
19065.93 98
19067.24 96
19068.54 94
19069.85 80
19071.15 97
19072.46 82
19073.77 102
19075.07 103
19076.38 80
19077.68 78
19078.99 82
19080.30 101
19081.60 96
19082.91 89
19084.22 113
19085.52 97
19086.83 104
19088.13 92
19089.44 75
19090.75 83
19092.05 103
19093.36 116
19094.67 91
19095.97 89
19097.28 113
19098.59 108
19099.90 97
19101.20 111
19102.51 107
19103.82 103
19105.12 85
19106.43 94
19107.74 99
19109.04 90
19110.35 94
19111.66 126
19112.97 114
19114.27 92
19115.58 93
19116.89 97
19118.20 88
19119.50 83
19120.81 98
19122.12 97
19123.43 100
19124.73 114
19126.04 99
19127.35 117
19128.66 103
19129.97 88
19131.27 74
19132.58 85
19133.89 97
19135.20 107
19136.51 111
19137.81 98
19139.12 88
19140.43 92
19141.74 100
19143.05 101
19144.36 97
19145.66 115
19146.97 101
19148.28 74
19149.59 103
19150.90 94
19152.21 107
19153.52 87
19154.83 121
19156.13 99
19157.44 82
19158.75 104
19160.06 108
19161.37 90
19162.68 89
19163.99 96
19165.30 123
19166.61 84
19167.92 105
19169.22 107
19170.53 91
19171.84 106
19173.15 108
19174.46 103
19175.77 84
19177.08 96
19178.39 109
19179.70 104
19181.01 93
19182.32 89
19183.63 92
19184.94 97
19186.25 127
19187.56 99
19188.87 83
19190.18 95
19191.49 116
19192.80 119
19194.11 95
19195.42 84
19196.73 108
19198.04 99
19199.35 101
19200.66 86
19201.97 96
19203.28 98
19204.59 99
19205.90 91
19207.21 76
19208.52 107
19209.83 90
19211.14 100
19212.46 94
19213.77 93
19215.08 97
19216.39 100
19217.70 100
19219.01 69
19220.32 84
19221.63 97
19222.94 97
19224.25 111
19225.57 92
19226.88 92
19228.19 100
19229.50 86
19230.81 96
19232.12 96
19233.43 101
19234.75 109
19236.06 105
19237.37 90
19238.68 111
19239.99 92
19241.30 94
19242.62 84
19243.93 86
19245.24 87
19246.55 103
19247.86 89
19249.18 81
19250.49 111
19251.80 111
19253.11 94
19254.42 90
19255.74 90
19257.05 89
19258.36 130
19259.67 107
19260.99 80
19262.30 85
19263.61 108
19264.92 87
19266.24 86
19267.55 100
19268.86 98
19270.17 84
19271.49 84
19272.80 102
19274.11 114
19275.42 93
19276.74 101
19278.05 90
19279.36 86
19280.68 95
19281.99 84
19283.30 85
19284.62 87
19285.93 82
19287.24 92
19288.56 79
19289.87 103
19291.18 99
19292.50 103
19293.81 97
19295.12 83
19296.44 90
19297.75 98
19299.06 99
19300.38 105
19301.69 106
19303.01 98
19304.32 90
19305.63 103
19306.95 88
19308.26 84
19309.58 92
19310.89 84
19312.20 85
19313.52 90
19314.83 84
19316.15 81
19317.46 93
19318.78 98
19320.09 98
19321.41 84
19322.72 78
19324.03 80
19325.35 90
19326.66 101
19327.98 88
19329.29 120
19330.61 102
19331.92 96
19333.24 95
19334.55 97
19335.87 80
19337.18 101
19338.50 105
19339.81 102
19341.13 68
19342.44 95
19343.76 114
19345.07 104
19346.39 81
19347.70 80
19349.02 95
19350.34 117
19351.65 88
19352.97 75
19354.28 105
19355.60 89
19356.91 99
19358.23 103
19359.54 88
19360.86 87
19362.18 84
19363.49 98
19364.81 89
19366.12 67
19367.44 91
19368.76 88
19370.07 97
19371.39 89
19372.71 91
19374.02 92
19375.34 85
19376.65 118
19377.97 81
19379.29 102
19380.60 85
19381.92 112
19383.24 89
19384.55 99
19385.87 87
19387.19 94
19388.50 113
19389.82 109
19391.14 105
19392.45 99
19393.77 94
19395.09 97
19396.41 99
19397.72 91
19399.04 79
19400.36 93
19401.67 74
19402.99 77
19404.31 92
19405.63 97
19406.94 84
19408.26 78
19409.58 106
19410.90 95
19412.21 95
19413.53 90
19414.85 87
19416.17 89
19417.48 89
19418.80 103
19420.12 89
19421.44 98
19422.76 83
19424.07 71
19425.39 90
19426.71 112
19428.03 133
19429.35 102
19430.66 100
19431.98 85
19433.30 93
19434.62 93
19435.94 99
19437.26 82
19438.57 97
19439.89 107
19441.21 117
19442.53 80
19443.85 78
19445.17 75
19446.49 82
19447.81 106
19449.12 89
19450.44 90
19451.76 112
19453.08 93
19454.40 82
19455.72 74
19457.04 77
19458.36 106
19459.68 81
19461.00 110
19462.32 87
19463.63 78
19464.95 79
19466.27 89
19467.59 82
19468.91 56
19470.23 88
19471.55 80
19472.87 106
19474.19 80
19475.51 112
19476.83 110
19478.15 104
19479.47 89
19480.79 90
19482.11 94
19483.43 92
19484.75 98
19486.07 81
19487.39 90
19488.71 101
19490.03 111
19491.35 106
19492.67 95
19493.99 77
19495.31 105
19496.63 98
19497.95 98
19499.27 88
19500.59 102
19501.91 110
19503.24 99
19504.56 75
19505.88 86
19507.20 82
19508.52 99
19509.84 97
19511.16 82
19512.48 95
19513.80 76
19515.12 103
19516.44 86
19517.77 97
19519.09 99
19520.41 87
19521.73 104
19523.05 91
19524.37 98
19525.69 101
19527.02 102
19528.34 115
19529.66 92
19530.98 90
19532.30 84
19533.62 72
19534.95 79
19536.27 79
19537.59 81
19538.91 92
19540.23 83
19541.56 90
19542.88 97
19544.20 95
19545.52 93
19546.84 67
19548.17 94
19549.49 113
19550.81 85
19552.13 82
19553.46 101
19554.78 106
19556.10 97
19557.42 92
19558.75 103
19560.07 87
19561.39 83
19562.71 99
19564.04 93
19565.36 88
19566.68 92
19568.00 95
19569.33 100
19570.65 94
19571.97 110
19573.30 93
19574.62 91
19575.94 93
19577.27 92
19578.59 103
19579.91 111
19581.24 107
19582.56 91
19583.88 92
19585.21 85
19586.53 92
19587.85 99
19589.18 90
19590.50 92
19591.82 88
19593.15 81
19594.47 95
19595.80 75
19597.12 90
19598.44 103
19599.77 79
19601.09 71
19602.42 103
19603.74 105
19605.06 104
19606.39 81
19607.71 84
19609.04 93
19610.36 101
19611.69 89
19613.01 75
19614.33 98
19615.66 74
19616.98 91
19618.31 110
19619.63 87
19620.96 71
19622.28 91
19623.61 86
19624.93 84
19626.26 78
19627.58 107
19628.91 85
19630.23 78
19631.56 81
19632.88 62
19634.21 95
19635.53 89
19636.86 88
19638.18 104
19639.51 103
19640.83 93
19642.16 109
19643.48 98
19644.81 83
19646.14 67
19647.46 96
19648.79 103
19650.11 104
19651.44 67
19652.76 95
19654.09 108
19655.42 117
19656.74 73
19658.07 92
19659.39 101
19660.72 79
19662.05 94
19663.37 81
19664.70 82
19666.02 83
19667.35 96
19668.68 87
19670.00 80
19671.33 81
19672.66 87
19673.98 102
19675.31 85
19676.64 83
19677.96 93
19679.29 90
19680.62 93
19681.94 95
19683.27 85
19684.60 89
19685.92 102
19687.25 129
19688.58 101
19689.90 74
19691.23 85
19692.56 113
19693.88 97
19695.21 86
19696.54 108
19697.87 103
19699.19 112
19700.52 90
19701.85 94
19703.18 88
19704.50 90
19705.83 85
19707.16 91
19708.49 85
19709.81 84
19711.14 86
19712.47 102
19713.80 102
19715.13 90
19716.45 96
19717.78 84
19719.11 94
19720.44 87
19721.77 94
19723.09 94
19724.42 88
19725.75 82
19727.08 89
19728.41 105
19729.74 100
19731.06 83
19732.39 90
19733.72 94
19735.05 80
19736.38 82
19737.71 95
19739.04 76
19740.36 89
19741.69 88
19743.02 85
19744.35 96
19745.68 75
19747.01 92
19748.34 68
19749.67 70
19751.00 103
19752.32 129
19753.65 98
19754.98 103
19756.31 103
19757.64 94
19758.97 101
19760.30 78
19761.63 94
19762.96 79
19764.29 79
19765.62 73
19766.95 76
19768.28 85
19769.61 90
19770.94 76
19772.27 95
19773.60 98
19774.93 98
19776.26 96
19777.59 77
19778.92 71
19780.25 78
19781.58 83
19782.91 82
19784.24 105
19785.57 86
19786.90 78
19788.23 86
19789.56 103
19790.89 94
19792.22 90
19793.55 75
19794.88 94
19796.21 100
19797.54 103
19798.87 87
19800.20 99
19801.53 109
19802.87 100
19804.20 95
19805.53 97
19806.86 91
19808.19 98
19809.52 96
19810.85 86
19812.18 103
19813.51 93
19814.85 85
19816.18 68
19817.51 81
19818.84 85
19820.17 87
19821.50 107
19822.83 86
19824.17 79
19825.50 79
19826.83 94
19828.16 92
19829.49 78
19830.82 86
19832.16 94
19833.49 86
19834.82 97
19836.15 100
19837.48 82
19838.82 100
19840.15 78
19841.48 80
19842.81 83
19844.14 83
19845.48 82
19846.81 99
19848.14 76
19849.47 99
19850.81 84
19852.14 83
19853.47 86
19854.80 101
19856.14 102
19857.47 89
19858.80 86
19860.14 91
19861.47 98
19862.80 106
19864.13 81
19865.47 76
19866.80 79
19868.13 83
19869.47 92
19870.80 82
19872.13 80
19873.47 93
19874.80 82
19876.13 94
19877.47 69
19878.80 89
19880.13 81
19881.47 79
19882.80 79
19884.13 108
19885.47 88
19886.80 88
19888.13 94
19889.47 86
19890.80 97
19892.14 93
19893.47 88
19894.80 85
19896.14 79
19897.47 74
19898.81 80
19900.14 76
19901.47 85
19902.81 95
19904.14 81
19905.48 75
19906.81 80
19908.15 85
19909.48 66
19910.81 100
19912.15 72
19913.48 78
19914.82 77
19916.15 86
19917.49 90
19918.82 98
19920.16 99
19921.49 92
19922.83 89
19924.16 118
19925.50 90
19926.83 94
19928.17 80
19929.50 59
19930.84 88
19932.17 75
19933.51 74
19934.84 77
19936.18 96
19937.51 83
19938.85 95
19940.18 83
19941.52 79
19942.86 89
19944.19 77
19945.53 98
19946.86 100
19948.20 98
19949.53 89
19950.87 95
19952.21 100
19953.54 99
19954.88 91
19956.21 84
19957.55 82
19958.89 73
19960.22 90
19961.56 79
19962.90 91
19964.23 109
19965.57 87
19966.90 91
19968.24 91
19969.58 90
19970.91 96
19972.25 85
19973.59 93
19974.92 93
19976.26 113
19977.60 75
19978.93 107
19980.27 80
19981.61 76
19982.94 76
19984.28 83
19985.62 94
19986.96 83
19988.29 110
19989.63 88
19990.97 73
19992.30 108
19993.64 93
19994.98 84
19996.32 81
19997.65 76
19998.99 83
20000.33 83
20001.67 88
20003.00 65
20004.34 90
20005.68 82
20007.02 101
20008.35 89
20009.69 116
20011.03 105
20012.37 109
20013.71 102
20015.04 89
20016.38 90
20017.72 95
20019.06 119
20020.40 93
20021.73 90
20023.07 85
20024.41 81
20025.75 93
20027.09 95
20028.43 81
20029.77 116
20031.10 74
20032.44 82
20033.78 89
20035.12 84
20036.46 93
20037.80 107
20039.14 96
20040.47 89
20041.81 106
20043.15 90
20044.49 90
20045.83 83
20047.17 86
20048.51 78
20049.85 90
20051.19 81
20052.53 101
20053.87 90
20055.21 85
20056.54 76
20057.88 85
20059.22 107
20060.56 94
20061.90 108
20063.24 81
20064.58 95
20065.92 81
20067.26 90
20068.60 98
20069.94 89
20071.28 91
20072.62 93
20073.96 94
20075.30 87
20076.64 81
20077.98 96
20079.32 89
20080.66 113
20082.00 99
20083.34 70
20084.68 96
20086.02 104
20087.36 99
20088.70 93
20090.04 105
20091.38 72
20092.73 87
20094.07 80
20095.41 85
20096.75 90
20098.09 86
20099.43 111
20100.77 84
20102.11 101
20103.45 91
20104.79 90
20106.13 77
20107.48 95
20108.82 79
20110.16 84
20111.50 83
20112.84 104
20114.18 92
20115.52 82
20116.86 80
20118.21 85
20119.55 108
20120.89 85
20122.23 82
20123.57 73
20124.91 101
20126.26 106
20127.60 95
20128.94 83
20130.28 112
20131.62 97
20132.96 91
20134.31 99
20135.65 86
