# Supplementary material for: MALDI-TOF MS typing enables the classification of brewing yeasts of the genus Saccharomyces to major beer styles
Source: PLoS One. 2017 Aug 9;12(8):e0181694. doi: 10.1371/journal.pone.0181694 (PMC5549903; doi:10.1371/journal.pone.0181694)
Supplement: S13 File — The directory includes 90 raw files and was zipped to “.zip”; the folder has three strains with 30 spectra per strain; S1 Text explains the raw files with an example and Table 1 represents the yeast strains used within the experiment. (ZIP) [file pone.0181694.s016.zip › 37-39/30634-341-OG-Alt-Alt-YPG-18h-E-E_2015-10-09__0_C5_1.dat]

2000.04 1432
2000.46 1546
2000.88 1685
2001.30 1605
2001.72 1815
2002.14 1646
2002.57 1761
2002.99 1581
2003.41 1663
2003.83 1561
2004.25 1529
2004.67 1479
2005.10 1337
2005.52 1425
2005.94 1514
2006.36 1367
2006.78 1452
2007.21 1451
2007.63 1396
2008.05 1405
2008.47 1405
2008.89 1506
2009.32 1488
2009.74 1608
2010.16 1607
2010.58 1516
2011.01 1393
2011.43 1515
2011.85 1399
2012.27 1266
2012.70 1370
2013.12 1555
2013.54 1488
2013.96 1435
2014.39 1323
2014.81 1339
2015.23 1338
2015.66 1358
2016.08 1347
2016.50 1295
2016.93 1315
2017.35 1417
2017.77 1316
2018.19 1230
2018.62 1325
2019.04 1455
2019.46 1385
2019.89 1299
2020.31 1445
2020.73 1509
2021.16 1397
2021.58 1412
2022.01 1367
2022.43 1401
2022.85 1494
2023.28 1414
2023.70 1401
2024.12 1528
2024.55 1388
2024.97 1431
2025.40 1443
2025.82 1375
2026.24 1311
2026.67 1281
2027.09 1286
2027.52 1313
2027.94 1450
2028.37 1325
2028.79 1295
2029.21 1513
2029.64 1573
2030.06 1475
2030.49 1380
2030.91 1387
2031.34 1295
2031.76 1355
2032.19 1405
2032.61 1403
2033.04 1406
2033.46 1455
2033.88 1387
2034.31 1392
2034.73 1376
2035.16 1363
2035.58 1357
2036.01 1425
2036.43 1541
2036.86 1253
2037.29 1387
2037.71 1594
2038.14 1521
2038.56 1437
2038.99 1493
2039.41 1441
2039.84 1424
2040.26 1456
2040.69 1584
2041.11 1679
2041.54 1641
2041.97 1562
2042.39 1533
2042.82 1567
2043.24 1489
2043.67 1462
2044.09 1438
2044.52 1349
2044.95 1445
2045.37 1483
2045.80 1415
2046.22 1433
2046.65 1607
2047.08 1434
2047.50 1469
2047.93 1585
2048.36 1622
2048.78 1530
2049.21 1312
2049.64 1480
2050.06 1514
2050.49 1462
2050.92 1381
2051.34 1400
2051.77 1401
2052.20 1559
2052.62 1460
2053.05 1445
2053.48 1380
2053.90 1305
2054.33 1440
2054.76 1441
2055.18 1312
2055.61 1336
2056.04 1398
2056.47 1366
2056.89 1358
2057.32 1349
2057.75 1549
2058.17 1506
2058.60 1310
2059.03 1340
2059.46 1394
2059.88 1357
2060.31 1332
2060.74 1274
2061.17 1396
2061.60 1422
2062.02 1540
2062.45 1443
2062.88 1570
2063.31 1398
2063.74 1286
2064.16 1483
2064.59 1466
2065.02 1587
2065.45 1634
2065.88 1673
2066.30 1765
2066.73 1602
2067.16 1641
2067.59 1663
2068.02 1559
2068.45 1761
2068.87 1479
2069.30 1421
2069.73 1641
2070.16 1451
2070.59 1437
2071.02 1412
2071.45 1477
2071.87 1437
2072.30 1467
2072.73 1290
2073.16 1425
2073.59 1479
2074.02 1379
2074.45 1254
2074.88 1333
2075.31 1361
2075.74 1339
2076.17 1291
2076.59 1406
2077.02 1419
2077.45 1560
2077.88 1649
2078.31 1630
2078.74 1529
2079.17 1533
2079.60 1801
2080.03 1786
2080.46 1797
2080.89 1730
2081.32 1804
2081.75 1795
2082.18 1591
2082.61 1506
2083.04 1531
2083.47 1440
2083.90 1598
2084.33 1733
2084.76 1608
2085.19 1513
2085.62 1437
2086.05 1505
2086.48 1459
2086.91 1408
2087.34 1515
2087.77 1589
2088.20 1348
2088.63 1376
2089.06 1263
2089.49 1375
2089.93 1435
2090.36 1427
2090.79 1381
2091.22 1367
2091.65 1194
2092.08 1263
2092.51 1267
2092.94 1231
2093.37 1355
2093.80 1277
2094.23 1282
2094.67 1327
2095.10 1337
2095.53 1303
2095.96 1292
2096.39 1433
2096.82 1428
2097.25 1268
2097.68 1363
2098.12 1446
2098.55 1378
2098.98 1273
2099.41 1408
2099.84 1311
2100.27 1274
2100.71 1223
2101.14 1243
2101.57 1411
2102.00 1359
2102.43 1291
2102.87 1395
2103.30 1302
2103.73 1363
2104.16 1365
2104.59 1434
2105.03 1454
2105.46 1400
2105.89 1415
2106.32 1424
2106.76 1419
2107.19 1360
2107.62 1359
2108.05 1430
2108.49 1373
2108.92 1422
2109.35 1437
2109.78 1452
2110.22 1481
2110.65 1406
2111.08 1301
2111.52 1357
2111.95 1439
2112.38 1348
2112.81 1246
2113.25 1314
2113.68 1343
2114.11 1375
2114.55 1276
2114.98 1335
2115.41 1220
2115.85 1302
2116.28 1247
2116.71 1309
2117.15 1278
2117.58 1301
2118.01 1166
2118.45 1158
2118.88 1191
2119.32 1355
2119.75 1428
2120.18 1301
2120.62 1324
2121.05 1354
2121.48 1247
2121.92 1247
2122.35 1344
2122.79 1377
2123.22 1374
2123.65 1203
2124.09 1153
2124.52 1240
2124.96 1250
2125.39 1336
2125.83 1350
2126.26 1463
2126.70 1306
2127.13 1285
2127.56 1349
2128.00 1226
2128.43 1174
2128.87 1350
2129.30 1330
2129.74 1250
2130.17 1377
2130.61 1259
2131.04 1381
2131.48 1484
2131.91 1371
2132.35 1224
2132.78 1259
2133.22 1408
2133.65 1635
2134.09 1447
2134.52 1485
2134.96 1441
2135.39 1406
2135.83 1395
2136.26 1258
2136.70 1451
2137.14 1720
2137.57 1538
2138.01 1525
2138.44 1508
2138.88 1438
2139.31 1466
2139.75 1385
2140.19 1413
2140.62 1313
2141.06 1468
2141.49 1373
2141.93 1406
2142.37 1295
2142.80 1273
2143.24 1429
2143.67 1253
2144.11 1416
2144.55 1370
2144.98 1233
2145.42 1196
2145.86 1235
2146.29 1227
2146.73 1371
2147.16 1296
2147.60 1410
2148.04 1351
2148.47 1335
2148.91 1385
2149.35 1487
2149.79 1352
2150.22 1410
2150.66 1344
2151.10 1361
2151.53 1499
2151.97 1544
2152.41 1589
2152.84 1600
2153.28 1568
2153.72 1551
2154.16 1531
2154.59 1638
2155.03 1468
2155.47 1426
2155.91 1501
2156.34 1477
2156.78 1414
2157.22 1252
2157.66 1472
2158.09 1420
2158.53 1473
2158.97 1426
2159.41 1406
2159.84 1363
2160.28 1334
2160.72 1326
2161.16 1352
2161.60 1358
2162.03 1300
2162.47 1511
2162.91 1410
2163.35 1306
2163.79 1297
2164.22 1517
2164.66 1541
2165.10 1494
2165.54 1434
2165.98 1199
2166.42 1329
2166.86 1299
2167.29 1182
2167.73 1272
2168.17 1338
2168.61 1307
2169.05 1267
2169.49 1241
2169.93 1259
2170.37 1396
2170.80 1368
2171.24 1360
2171.68 1359
2172.12 1361
2172.56 1327
2173.00 1328
2173.44 1521
2173.88 1608
2174.32 1524
2174.76 1473
2175.20 1505
2175.64 1601
2176.08 1542
2176.51 1780
2176.95 1835
2177.39 1645
2177.83 1848
2178.27 1791
2178.71 1624
2179.15 1457
2179.59 1728
2180.03 1718
2180.47 1570
2180.91 1478
2181.35 1493
2181.79 1359
2182.23 1433
2182.67 1327
2183.11 1480
2183.55 1499
2183.99 1391
2184.43 1393
2184.87 1425
2185.31 1439
2185.76 1362
2186.20 1247
2186.64 1312
2187.08 1443
2187.52 1357
2187.96 1349
2188.40 1305
2188.84 1385
2189.28 1537
2189.72 1486
2190.16 1447
2190.60 1375
2191.04 1422
2191.49 1459
2191.93 1398
2192.37 1371
2192.81 1227
2193.25 1255
2193.69 1368
2194.13 1377
2194.57 1268
2195.02 1259
2195.46 1446
2195.90 1458
2196.34 1308
2196.78 1483
2197.22 1325
2197.66 1373
2198.11 1348
2198.55 1494
2198.99 1590
2199.43 1363
2199.87 1269
2200.32 1510
2200.76 1466
2201.20 1487
2201.64 1473
2202.08 1574
2202.53 1392
2202.97 1392
2203.41 1355
2203.85 1296
2204.29 1424
2204.74 1428
2205.18 1469
2205.62 1478
2206.06 1427
2206.51 1342
2206.95 1385
2207.39 1330
2207.83 1416
2208.28 1545
2208.72 1504
2209.16 1402
2209.61 1460
2210.05 1435
2210.49 1387
2210.93 1378
2211.38 1572
2211.82 1555
2212.26 1613
2212.71 1477
2213.15 1430
2213.59 1274
2214.04 1274
2214.48 1393
2214.92 1575
2215.37 1508
2215.81 1486
2216.25 1516
2216.70 1514
2217.14 1397
2217.59 1284
2218.03 1296
2218.47 1338
2218.92 1452
2219.36 1313
2219.80 1232
2220.25 1339
2220.69 1321
2221.14 1277
2221.58 1371
2222.02 1368
2222.47 1464
2222.91 1435
2223.36 1403
2223.80 1418
2224.25 1389
2224.69 1514
2225.13 1411
2225.58 1368
2226.02 1354
2226.47 1452
2226.91 1547
2227.36 1526
2227.80 1458
2228.25 1459
2228.69 1418
2229.14 1536
2229.58 1545
2230.03 1395
2230.47 1405
2230.92 1540
2231.36 1579
2231.81 1527
2232.25 1449
2232.70 1516
2233.14 1471
2233.59 1472
2234.03 1558
2234.48 1577
2234.92 1534
2235.37 1286
2235.81 1376
2236.26 1352
2236.70 1385
2237.15 1350
2237.60 1348
2238.04 1460
2238.49 1434
2238.93 1546
2239.38 1455
2239.83 1498
2240.27 1551
2240.72 1537
2241.16 1450
2241.61 1367
2242.06 1332
2242.50 1316
2242.95 1316
2243.39 1364
2243.84 1360
2244.29 1307
2244.73 1266
2245.18 1270
2245.63 1193
2246.07 1224
2246.52 1358
2246.97 1311
2247.41 1119
2247.86 1108
2248.31 1150
2248.75 1236
2249.20 1258
2249.65 1417
2250.09 1400
2250.54 1365
2250.99 1275
2251.43 1295
2251.88 1437
2252.33 1349
2252.78 1203
2253.22 1346
2253.67 1293
2254.12 1227
2254.56 1290
2255.01 1227
2255.46 1321
2255.91 1371
2256.35 1455
2256.80 1292
2257.25 1345
2257.70 1377
2258.14 1367
2258.59 1351
2259.04 1210
2259.49 1234
2259.94 1277
2260.38 1333
2260.83 1314
2261.28 1416
2261.73 1514
2262.18 1449
2262.62 1162
2263.07 1367
2263.52 1454
2263.97 1481
2264.42 1460
2264.87 1506
2265.31 1497
2265.76 1553
2266.21 1436
2266.66 1407
2267.11 1495
2267.56 1557
2268.01 1284
2268.45 1401
2268.90 1573
2269.35 1423
2269.80 1463
2270.25 1454
2270.70 1473
2271.15 1534
2271.60 1537
2272.05 1483
2272.49 1419
2272.94 1434
2273.39 1390
2273.84 1519
2274.29 1423
2274.74 1366
2275.19 1382
2275.64 1400
2276.09 1451
2276.54 1487
2276.99 1451
2277.44 1468
2277.89 1232
2278.34 1248
2278.79 1280
2279.24 1247
2279.69 1359
2280.14 1391
2280.59 1308
2281.04 1415
2281.49 1314
2281.94 1430
2282.39 1441
2282.84 1419
2283.29 1554
2283.74 1648
2284.19 1487
2284.64 1436
2285.09 1454
2285.54 1261
2285.99 1246
2286.44 1332
2286.89 1378
2287.34 1346
2287.79 1438
2288.24 1404
2288.69 1607
2289.14 1598
2289.59 1745
2290.05 1677
2290.50 1867
2290.95 1852
2291.40 1861
2291.85 2017
2292.30 2118
2292.75 2014
2293.20 2054
2293.65 2223
2294.11 2162
2294.56 1954
2295.01 1861
2295.46 1780
2295.91 1690
2296.36 1798
2296.81 1825
2297.27 1569
2297.72 1487
2298.17 1538
2298.62 1597
2299.07 1430
2299.52 1437
2299.98 1454
2300.43 1497
2300.88 1413
2301.33 1295
2301.78 1358
2302.24 1347
2302.69 1325
2303.14 1403
2303.59 1465
2304.04 1310
2304.50 1326
2304.95 1409
2305.40 1365
2305.85 1210
2306.31 1420
2306.76 1462
2307.21 1364
2307.66 1348
2308.12 1428
2308.57 1429
2309.02 1423
2309.48 1657
2309.93 1446
2310.38 1584
2310.83 1671
2311.29 1615
2311.74 1498
2312.19 1734
2312.65 1764
2313.10 1700
2313.55 1707
2314.01 1683
2314.46 1536
2314.91 1409
2315.37 1392
2315.82 1423
2316.27 1492
2316.73 1489
2317.18 1335
2317.63 1321
2318.09 1393
2318.54 1467
2318.99 1361
2319.45 1357
2319.90 1544
2320.36 1443
2320.81 1495
2321.26 1467
2321.72 1449
2322.17 1389
2322.63 1455
2323.08 1551
2323.53 1360
2323.99 1455
2324.44 1550
2324.90 1350
2325.35 1358
2325.80 1417
2326.26 1568
2326.71 1520
2327.17 1524
2327.62 1733
2328.08 1355
2328.53 1508
2328.99 1677
2329.44 1735
2329.90 1565
2330.35 1468
2330.81 1565
2331.26 1704
2331.72 1610
2332.17 1645
2332.63 1578
2333.08 1598
2333.54 1589
2333.99 1524
2334.45 1541
2334.90 1454
2335.36 1340
2335.81 1226
2336.27 1267
2336.72 1448
2337.18 1381
2337.63 1331
2338.09 1329
2338.55 1339
2339.00 1280
2339.46 1369
2339.91 1427
2340.37 1402
2340.82 1361
2341.28 1520
2341.74 1644
2342.19 1617
2342.65 1513
2343.10 1509
2343.56 1471
2344.02 1402
2344.47 1534
2344.93 1580
2345.39 1446
2345.84 1529
2346.30 1584
2346.75 1511
2347.21 1588
2347.67 1601
2348.12 1472
2348.58 1502
2349.04 1489
2349.49 1441
2349.95 1492
2350.41 1493
2350.86 1426
2351.32 1498
2351.78 1624
2352.23 1517
2352.69 1502
2353.15 1382
2353.61 1328
2354.06 1484
2354.52 1478
2354.98 1462
2355.43 1541
2355.89 1502
2356.35 1460
2356.81 1581
2357.26 1355
2357.72 1242
2358.18 1445
2358.64 1360
2359.09 1441
2359.55 1482
2360.01 1543
2360.47 1368
2360.93 1342
2361.38 1407
2361.84 1348
2362.30 1508
2362.76 1320
2363.22 1385
2363.67 1501
2364.13 1387
2364.59 1329
2365.05 1412
2365.51 1323
2365.96 1386
2366.42 1445
2366.88 1502
2367.34 1490
2367.80 1436
2368.26 1374
2368.72 1375
2369.17 1560
2369.63 1494
2370.09 1358
2370.55 1551
2371.01 1520
2371.47 1389
2371.93 1452
2372.39 1547
2372.84 1401
2373.30 1415
2373.76 1365
2374.22 1403
2374.68 1357
2375.14 1385
2375.60 1360
2376.06 1388
2376.52 1311
2376.98 1374
2377.44 1475
2377.90 1446
2378.36 1257
2378.81 1311
2379.27 1174
2379.73 1218
2380.19 1296
2380.65 1403
2381.11 1347
2381.57 1234
2382.03 1444
2382.49 1342
2382.95 1365
2383.41 1536
2383.87 1469
2384.33 1441
2384.79 1330
2385.25 1347
2385.71 1414
2386.17 1396
2386.63 1311
2387.09 1343
2387.55 1405
2388.01 1462
2388.48 1451
2388.94 1264
2389.40 1395
2389.86 1375
2390.32 1512
2390.78 1401
2391.24 1333
2391.70 1477
2392.16 1562
2392.62 1447
2393.08 1357
2393.54 1353
2394.00 1288
2394.47 1353
2394.93 1503
2395.39 1465
2395.85 1324
2396.31 1306
2396.77 1213
2397.23 1330
2397.69 1317
2398.16 1352
2398.62 1338
2399.08 1318
2399.54 1293
2400.00 1251
2400.46 1231
2400.92 1200
2401.39 1335
2401.85 1223
2402.31 1225
2402.77 1189
2403.23 1237
2403.70 1239
2404.16 1295
2404.62 1172
2405.08 1303
2405.54 1261
2406.01 1328
2406.47 1337
2406.93 1279
2407.39 1354
2407.86 1434
2408.32 1407
2408.78 1314
2409.24 1344
2409.71 1357
2410.17 1356
2410.63 1321
2411.09 1273
2411.56 1273
2412.02 1291
2412.48 1371
2412.94 1271
2413.41 1315
2413.87 1402
2414.33 1364
2414.80 1243
2415.26 1368
2415.72 1454
2416.19 1419
2416.65 1363
2417.11 1629
2417.57 1480
2418.04 1497
2418.50 1611
2418.96 1775
2419.43 1846
2419.89 1863
2420.36 1949
2420.82 1850
2421.28 1709
2421.75 1741
2422.21 1649
2422.67 1766
2423.14 1673
2423.60 1556
2424.07 1503
2424.53 1413
2424.99 1447
2425.46 1523
2425.92 1519
2426.39 1313
2426.85 1399
2427.31 1412
2427.78 1455
2428.24 1456
2428.71 1489
2429.17 1361
2429.64 1398
2430.10 1353
2430.56 1249
2431.03 1346
2431.49 1345
2431.96 1477
2432.42 1329
2432.89 1442
2433.35 1483
2433.82 1544
2434.28 1628
2434.75 1491
2435.21 1508
2435.68 1503
2436.14 1615
2436.61 1477
2437.07 1431
2437.54 1645
2438.00 1633
2438.47 1406
2438.93 1485
2439.40 1597
2439.86 1546
2440.33 1567
2440.80 1618
2441.26 1577
2441.73 1553
2442.19 1684
2442.66 1809
2443.12 1654
2443.59 1579
2444.06 1659
2444.52 1415
2444.99 1381
2445.45 1332
2445.92 1222
2446.38 1286
2446.85 1298
2447.32 1478
2447.78 1388
2448.25 1348
2448.72 1350
2449.18 1280
2449.65 1302
2450.11 1418
2450.58 1450
2451.05 1256
2451.51 1367
2451.98 1245
2452.45 1244
2452.91 1298
2453.38 1289
2453.85 1290
2454.31 1425
2454.78 1357
2455.25 1358
2455.71 1399
2456.18 1302
2456.65 1382
2457.12 1363
2457.58 1354
2458.05 1252
2458.52 1257
2458.98 1550
2459.45 1506
2459.92 1503
2460.39 1386
2460.85 1270
2461.32 1291
2461.79 1315
2462.26 1345
2462.72 1377
2463.19 1388
2463.66 1457
2464.13 1349
2464.59 1248
2465.06 1475
2465.53 1354
2466.00 1289
2466.47 1361
2466.93 1463
2467.40 1407
2467.87 1343
2468.34 1287
2468.81 1335
2469.27 1355
2469.74 1343
2470.21 1293
2470.68 1417
2471.15 1384
2471.62 1247
2472.09 1234
2472.55 1218
2473.02 1216
2473.49 1230
2473.96 1302
2474.43 1200
2474.90 1285
2475.37 1213
2475.83 1227
2476.30 1226
2476.77 1224
2477.24 1157
2477.71 1317
2478.18 1356
2478.65 1251
2479.12 1175
2479.59 1140
2480.06 1196
2480.53 1266
2480.99 1305
2481.46 1367
2481.93 1368
2482.40 1426
2482.87 1287
2483.34 1345
2483.81 1396
2484.28 1412
2484.75 1303
2485.22 1374
2485.69 1448
2486.16 1323
2486.63 1294
2487.10 1342
2487.57 1426
2488.04 1339
2488.51 1292
2488.98 1265
2489.45 1282
2489.92 1177
2490.39 1229
2490.86 1283
2491.33 1273
2491.80 1329
2492.27 1264
2492.74 1264
2493.21 1301
2493.68 1422
2494.15 1429
2494.62 1500
2495.10 1533
2495.57 1635
2496.04 1548
2496.51 1340
2496.98 1391
2497.45 1482
2497.92 1562
2498.39 1580
2498.86 1429
2499.33 1311
2499.80 1325
2500.28 1322
2500.75 1217
2501.22 1224
2501.69 1173
2502.16 1239
2502.63 1127
2503.10 1043
2503.57 1142
2504.05 1221
2504.52 1276
2504.99 1342
2505.46 1249
2505.93 1253
2506.40 1212
2506.88 1293
2507.35 1303
2507.82 1388
2508.29 1400
2508.76 1341
2509.24 1390
2509.71 1510
2510.18 1447
2510.65 1381
2511.12 1520
2511.60 1452
2512.07 1354
2512.54 1535
2513.01 1528
2513.49 1410
2513.96 1497
2514.43 1492
2514.90 1424
2515.38 1444
2515.85 1429
2516.32 1502
2516.79 1286
2517.27 1289
2517.74 1269
2518.21 1383
2518.68 1266
2519.16 1171
2519.63 1263
2520.10 1215
2520.58 1261
2521.05 1373
2521.52 1379
2522.00 1115
2522.47 1233
2522.94 1386
2523.42 1319
2523.89 1188
2524.36 1228
2524.84 1155
2525.31 1233
2525.78 1306
2526.26 1183
2526.73 1266
2527.20 1259
2527.68 1254
2528.15 1296
2528.63 1359
2529.10 1316
2529.57 1249
2530.05 1256
2530.52 1336
2531.00 1337
2531.47 1374
2531.94 1321
2532.42 1421
2532.89 1333
2533.37 1283
2533.84 1297
2534.32 1322
2534.79 1421
2535.26 1288
2535.74 1346
2536.21 1423
2536.69 1318
2537.16 1235
2537.64 1247
2538.11 1240
2538.59 1212
2539.06 1321
2539.54 1411
2540.01 1419
2540.49 1319
2540.96 1383
2541.44 1468
2541.91 1419
2542.39 1411
2542.86 1438
2543.34 1554
2543.81 1350
2544.29 1366
2544.76 1353
2545.24 1371
2545.71 1444
2546.19 1467
2546.66 1537
2547.14 1605
2547.61 1437
2548.09 1485
2548.57 1639
2549.04 1652
2549.52 1796
2549.99 1806
2550.47 1657
2550.95 1677
2551.42 1728
2551.90 1687
2552.37 1491
2552.85 1615
2553.33 1483
2553.80 1554
2554.28 1570
2554.75 1473
2555.23 1428
2555.71 1578
2556.18 1633
2556.66 1604
2557.14 1632
2557.61 1594
2558.09 1528
2558.57 1535
2559.04 1427
2559.52 1451
2560.00 1501
2560.47 1423
2560.95 1235
2561.43 1330
2561.90 1280
2562.38 1308
2562.86 1263
2563.33 1169
2563.81 1157
2564.29 1261
2564.77 1228
2565.24 1160
2565.72 1160
2566.20 1143
2566.68 1181
2567.15 1210
2567.63 1191
2568.11 1126
2568.59 1216
2569.06 1323
2569.54 1299
2570.02 1229
2570.50 1202
2570.97 1298
2571.45 1194
2571.93 1190
2572.41 1247
2572.89 1227
2573.36 1096
2573.84 1319
2574.32 1248
2574.80 1275
2575.28 1300
2575.75 1333
2576.23 1162
2576.71 1163
2577.19 1224
2577.67 1298
2578.15 1310
2578.62 1287
2579.10 1169
2579.58 1298
2580.06 1173
2580.54 1215
2581.02 1221
2581.50 1093
2581.97 1271
2582.45 1316
2582.93 1307
2583.41 1252
2583.89 1127
2584.37 1305
2584.85 1361
2585.33 1305
2585.81 1199
2586.29 1138
2586.77 1194
2587.24 1276
2587.72 1162
2588.20 1145
2588.68 1184
2589.16 1176
2589.64 1269
2590.12 1403
2590.60 1291
2591.08 1299
2591.56 1243
2592.04 1321
2592.52 1336
2593.00 1323
2593.48 1334
2593.96 1313
2594.44 1273
2594.92 1236
2595.40 1374
2595.88 1430
2596.36 1260
2596.84 1295
2597.32 1297
2597.80 1351
2598.28 1260
2598.76 1234
2599.24 1230
2599.72 1342
2600.20 1271
2600.68 1265
2601.16 1144
2601.64 1285
2602.12 1232
2602.61 1184
2603.09 1360
2603.57 1228
2604.05 1213
2604.53 1212
2605.01 1203
2605.49 1205
2605.97 1216
2606.45 1229
2606.93 1234
2607.42 1177
2607.90 1288
2608.38 1295
2608.86 1300
2609.34 1354
2609.82 1362
2610.30 1291
2610.78 1337
2611.27 1369
2611.75 1281
2612.23 1105
2612.71 1237
2613.19 1345
2613.67 1357
2614.16 1539
2614.64 1488
2615.12 1355
2615.60 1201
2616.08 1348
2616.57 1346
2617.05 1304
2617.53 1348
2618.01 1372
2618.49 1237
2618.98 1211
2619.46 1251
2619.94 1416
2620.42 1388
2620.91 1306
2621.39 1463
2621.87 1329
2622.35 1276
2622.84 1144
2623.32 1251
2623.80 1319
2624.28 1269
2624.77 1432
2625.25 1330
2625.73 1297
2626.21 1262
2626.70 1169
2627.18 1378
2627.66 1231
2628.15 1240
2628.63 1217
2629.11 1268
2629.60 1260
2630.08 1331
2630.56 1308
2631.05 1153
2631.53 1286
2632.01 1317
2632.50 1210
2632.98 1261
2633.46 1234
2633.95 1228
2634.43 1254
2634.91 1251
2635.40 1259
2635.88 1369
2636.37 1320
2636.85 1213
2637.33 1140
2637.82 1305
2638.30 1278
2638.79 1369
2639.27 1198
2639.75 1261
2640.24 1171
2640.72 1200
2641.21 1156
2641.69 1294
2642.18 1293
2642.66 1349
2643.14 1348
2643.63 1480
2644.11 1371
2644.60 1256
2645.08 1232
2645.57 1270
2646.05 1224
2646.54 1248
2647.02 1367
2647.51 1280
2647.99 1205
2648.48 1295
2648.96 1345
2649.45 1374
2649.93 1248
2650.42 1285
2650.90 1183
2651.39 1301
2651.87 1259
2652.36 1280
2652.84 1216
2653.33 1143
2653.81 1216
2654.30 1212
2654.78 1340
2655.27 1302
2655.76 1423
2656.24 1356
2656.73 1422
2657.21 1255
2657.70 1255
2658.18 1336
2658.67 1310
2659.16 1255
2659.64 1287
2660.13 1276
2660.61 1257
2661.10 1372
2661.59 1174
2662.07 1189
2662.56 1141
2663.05 1225
2663.53 1263
2664.02 1353
2664.50 1303
2664.99 1284
2665.48 1245
2665.96 1294
2666.45 1273
2666.94 1223
2667.42 1140
2667.91 1149
2668.40 1237
2668.88 1256
2669.37 1451
2669.86 1288
2670.34 1228
2670.83 1270
2671.32 1235
2671.81 1126
2672.29 1183
2672.78 1345
2673.27 1465
2673.75 1384
2674.24 1319
2674.73 1475
2675.22 1541
2675.70 1606
2676.19 1579
2676.68 1516
2677.17 1504
2677.65 1424
2678.14 1423
2678.63 1410
2679.12 1406
2679.61 1536
2680.09 1612
2680.58 1435
2681.07 1375
2681.56 1255
2682.04 1395
2682.53 1390
2683.02 1421
2683.51 1400
2684.00 1537
2684.49 1414
2684.97 1361
2685.46 1393
2685.95 1304
2686.44 1252
2686.93 1295
2687.42 1283
2687.90 1228
2688.39 1259
2688.88 1270
2689.37 1258
2689.86 1178
2690.35 1276
2690.84 1227
2691.33 1150
2691.81 1225
2692.30 1379
2692.79 1375
2693.28 1164
2693.77 1193
2694.26 1194
2694.75 1265
2695.24 1122
2695.73 1245
2696.22 1260
2696.71 1226
2697.20 1197
2697.68 1266
2698.17 1270
2698.66 1223
2699.15 1184
2699.64 1190
2700.13 1240
2700.62 1308
2701.11 1256
2701.60 1435
2702.09 1412
2702.58 1381
2703.07 1352
2703.56 1412
2704.05 1363
2704.54 1402
2705.03 1406
2705.52 1358
2706.01 1412
2706.50 1307
2706.99 1327
2707.48 1250
2707.97 1184
2708.46 1230
2708.95 1267
2709.44 1214
2709.93 1182
2710.43 1152
2710.92 1239
2711.41 1177
2711.90 1188
2712.39 1220
2712.88 1239
2713.37 1121
2713.86 1117
2714.35 1230
2714.84 1213
2715.33 1218
2715.82 1294
2716.32 1369
2716.81 1318
2717.30 1146
2717.79 1209
2718.28 1200
2718.77 1159
2719.26 1109
2719.76 1149
2720.25 1219
2720.74 1268
2721.23 1179
2721.72 1190
2722.21 1431
2722.70 1204
2723.20 1324
2723.69 1288
2724.18 1227
2724.67 1375
2725.16 1335
2725.66 1288
2726.15 1195
2726.64 1172
2727.13 1184
2727.62 1126
2728.12 1190
2728.61 1036
2729.10 1219
2729.59 1189
2730.09 1149
2730.58 1157
2731.07 1154
2731.56 1174
2732.06 1065
2732.55 1180
2733.04 1346
2733.53 1321
2734.03 1317
2734.52 1219
2735.01 1023
2735.50 1245
2736.00 1194
2736.49 1249
2736.98 1105
2737.48 1258
2737.97 1399
2738.46 1247
2738.96 1132
2739.45 1205
2739.94 1226
2740.44 1214
2740.93 1305
2741.42 1261
2741.92 1295
2742.41 1302
2742.90 1300
2743.40 1329
2743.89 1213
2744.38 1178
2744.88 1174
2745.37 1180
2745.86 1133
2746.36 1160
2746.85 1264
2747.35 1076
2747.84 1237
2748.33 1274
2748.83 1243
2749.32 1161
2749.82 1041
2750.31 1239
2750.81 1223
2751.30 1161
2751.79 1036
2752.29 1215
2752.78 1285
2753.28 1489
2753.77 1310
2754.27 1131
2754.76 1169
2755.26 1143
2755.75 1173
2756.24 1116
2756.74 1126
2757.23 1156
2757.73 1120
2758.22 1181
2758.72 1143
2759.21 1203
2759.71 1154
2760.20 1247
2760.70 1143
2761.19 1180
2761.69 1225
2762.19 1117
2762.68 1219
2763.18 1272
2763.67 1173
2764.17 1137
2764.66 1101
2765.16 1175
2765.65 1195
2766.15 1206
2766.64 1197
2767.14 1156
2767.64 1051
2768.13 1078
2768.63 1042
2769.12 1008
2769.62 1175
2770.12 1234
2770.61 1209
2771.11 1226
2771.60 1248
2772.10 1144
2772.60 1347
2773.09 1315
2773.59 1261
2774.08 1231
2774.58 1187
2775.08 1299
2775.57 1306
2776.07 1445
2776.57 1374
2777.06 1350
2777.56 1374
2778.06 1378
2778.55 1322
2779.05 1293
2779.55 1407
2780.04 1383
2780.54 1309
2781.04 1376
2781.54 1351
2782.03 1217
2782.53 1216
2783.03 1179
2783.52 1262
2784.02 1254
2784.52 1209
2785.02 1261
2785.51 1317
2786.01 1240
2786.51 1211
2787.01 1244
2787.50 1232
2788.00 1116
2788.50 1093
2789.00 1152
2789.49 1216
2789.99 1162
2790.49 1179
2790.99 1155
2791.48 1140
2791.98 1113
2792.48 1156
2792.98 1082
2793.48 1030
2793.97 1091
2794.47 1185
2794.97 1218
2795.47 1292
2795.97 1274
2796.47 1288
2796.96 1280
2797.46 1410
2797.96 1595
2798.46 1596
2798.96 1610
2799.46 1640
2799.96 1536
2800.45 1585
2800.95 1531
2801.45 1450
2801.95 1380
2802.45 1458
2802.95 1384
2803.45 1284
2803.95 1331
2804.45 1265
2804.94 1353
2805.44 1467
2805.94 1427
2806.44 1554
2806.94 1581
2807.44 1572
2807.94 1783
2808.44 1756
2808.94 1676
2809.44 1702
2809.94 1800
2810.44 1855
2810.94 1853
2811.44 1794
2811.94 1837
2812.44 1569
2812.94 1632
2813.44 1440
2813.94 1489
2814.44 1285
2814.94 1324
2815.44 1352
2815.94 1314
2816.44 1257
2816.94 1310
2817.44 1304
2817.94 1242
2818.44 1251
2818.94 1207
2819.44 1204
2819.94 1294
2820.44 1320
2820.94 1317
2821.44 1366
2821.94 1271
2822.44 1228
2822.94 1206
2823.44 1312
2823.94 1403
2824.44 1355
2824.94 1363
2825.45 1155
2825.95 1190
2826.45 1155
2826.95 1259
2827.45 1200
2827.95 1212
2828.45 1135
2828.95 1325
2829.45 1323
2829.96 1210
2830.46 1204
2830.96 1191
2831.46 1148
2831.96 1299
2832.46 1078
2832.96 1245
2833.47 1192
2833.97 1278
2834.47 1340
2834.97 1303
2835.47 1294
2835.97 1261
2836.48 1127
2836.98 1312
2837.48 1286
2837.98 1099
2838.48 1239
2838.99 1234
2839.49 1238
2839.99 1317
2840.49 1191
2841.00 1294
2841.50 1211
2842.00 1219
2842.50 1201
2843.01 1311
2843.51 1196
2844.01 1085
2844.51 1264
2845.02 1187
2845.52 1147
2846.02 1170
2846.52 1141
2847.03 1319
2847.53 1376
2848.03 1341
2848.54 1576
2849.04 1498
2849.54 1239
2850.04 1289
2850.55 1305
2851.05 1357
2851.55 1260
2852.06 1235
2852.56 1218
2853.06 1214
2853.57 1357
2854.07 1206
2854.57 1147
2855.08 1230
2855.58 1201
2856.09 1029
2856.59 1024
2857.09 1072
2857.60 1109
2858.10 1159
2858.60 1178
2859.11 1062
2859.61 1169
2860.12 1093
2860.62 1163
2861.12 1155
2861.63 1168
2862.13 1222
2862.64 1209
2863.14 1226
2863.65 1083
2864.15 1106
2864.65 1119
2865.16 1159
2865.66 1091
2866.17 1121
2866.67 1222
2867.18 1146
2867.68 1034
2868.19 1117
2868.69 1107
2869.20 1144
2869.70 1291
2870.21 1230
2870.71 1238
2871.21 1181
2871.72 1229
2872.23 1211
2872.73 1287
2873.24 1363
2873.74 1324
2874.25 1247
2874.75 1340
2875.26 1162
2875.76 1139
2876.27 1255
2876.77 1203
2877.28 1416
2877.78 1243
2878.29 1176
2878.79 1197
2879.30 1358
2879.81 1214
2880.31 1253
2880.82 1182
2881.32 1253
2881.83 1304
2882.34 1262
2882.84 1355
2883.35 1337
2883.85 1369
2884.36 1351
2884.87 1307
2885.37 1397
2885.88 1463
2886.38 1520
2886.89 1468
2887.40 1534
2887.90 1686
2888.41 1580
2888.92 1677
2889.42 1722
2889.93 1846
2890.44 1645
2890.94 1699
2891.45 1695
2891.96 1499
2892.46 1522
2892.97 1403
2893.48 1412
2893.98 1417
2894.49 1448
2895.00 1576
2895.51 1450
2896.01 1331
2896.52 1341
2897.03 1409
2897.53 1519
2898.04 1491
2898.55 1583
2899.06 1565
2899.56 1404
2900.07 1251
2900.58 1397
2901.09 1336
2901.59 1365
2902.10 1518
2902.61 1531
2903.12 1408
2903.63 1396
2904.13 1361
2904.64 1410
2905.15 1401
2905.66 1441
2906.17 1492
2906.67 1374
2907.18 1364
2907.69 1381
2908.20 1314
2908.71 1243
2909.21 1274
2909.72 1280
2910.23 1162
2910.74 1091
2911.25 1126
2911.76 1284
2912.26 1376
2912.77 1195
2913.28 1114
2913.79 1304
2914.30 1326
2914.81 1162
2915.32 1306
2915.83 1339
2916.34 1283
2916.84 1217
2917.35 1199
2917.86 1029
2918.37 1250
2918.88 1267
2919.39 1171
2919.90 1183
2920.41 1202
2920.92 1281
2921.43 1239
2921.94 1257
2922.45 1257
2922.96 1223
2923.46 1265
2923.97 1424
2924.48 1490
2924.99 1530
2925.50 1574
2926.01 1789
2926.52 1533
2927.03 1555
2927.54 1665
2928.05 1832
2928.56 1598
2929.07 1532
2929.58 1469
2930.09 1501
2930.60 1328
2931.11 1250
2931.62 1179
2932.13 1181
2932.64 1106
2933.15 1152
2933.67 1273
2934.18 1412
2934.69 1244
2935.20 1195
2935.71 1280
2936.22 1381
2936.73 1333
2937.24 1355
2937.75 1371
2938.26 1457
2938.77 1340
2939.28 1267
2939.79 1316
2940.30 1179
2940.82 1189
2941.33 1105
2941.84 1159
2942.35 1193
2942.86 1207
2943.37 1298
2943.88 1247
2944.39 1381
2944.91 1430
2945.42 1453
2945.93 1303
2946.44 1576
2946.95 1559
2947.46 1535
2947.98 1616
2948.49 1727
2949.00 1596
2949.51 1713
2950.02 1592
2950.53 1575
2951.05 1490
2951.56 1445
2952.07 1394
2952.58 1255
2953.09 1195
2953.61 1236
2954.12 1195
2954.63 1149
2955.14 1079
2955.66 1288
2956.17 1304
2956.68 1128
2957.19 1240
2957.71 1280
2958.22 1154
2958.73 1062
2959.24 1098
2959.76 1272
2960.27 1151
2960.78 1290
2961.29 1235
2961.81 1294
2962.32 1281
2962.83 1385
2963.35 1337
2963.86 1155
2964.37 1267
2964.89 1382
2965.40 1437
2965.91 1319
2966.43 1356
2966.94 1301
2967.45 1348
2967.97 1413
2968.48 1198
2968.99 1253
2969.51 1265
2970.02 1158
2970.53 1183
2971.05 1206
2971.56 1202
2972.07 1231
2972.59 1169
2973.10 1114
2973.62 1293
2974.13 1224
2974.64 1158
2975.16 1209
2975.67 1083
2976.19 1234
2976.70 1229
2977.22 1248
2977.73 1122
2978.24 1276
2978.76 1246
2979.27 1223
2979.79 1200
2980.30 1211
2980.82 1255
2981.33 1225
2981.85 1302
2982.36 1235
2982.87 1231
2983.39 1228
2983.90 1256
2984.42 1287
2984.93 1392
2985.45 1455
2985.96 1373
2986.48 1281
2986.99 1368
2987.51 1455
2988.02 1622
2988.54 1509
2989.05 1632
2989.57 1532
2990.09 1537
2990.60 1542
2991.12 1400
2991.63 1358
2992.15 1373
2992.66 1553
2993.18 1442
2993.69 1505
2994.21 1623
2994.73 1697
2995.24 1654
2995.76 1679
2996.27 1550
2996.79 1551
2997.30 1546
2997.82 1791
2998.34 1807
2998.85 1748
2999.37 1823
2999.89 1899
3000.40 1915
3000.92 1845
3001.43 1775
3001.95 1893
3002.47 1821
3002.98 1920
3003.50 2127
3004.02 2361
3004.53 2363
3005.05 2485
3005.57 2690
3006.08 2994
3006.60 3062
3007.12 3526
3007.63 3608
3008.15 3713
3008.67 3117
3009.18 2856
3009.70 2648
3010.22 2497
3010.74 2157
3011.25 1977
3011.77 1530
3012.29 1560
3012.80 1453
3013.32 1408
3013.84 1428
3014.36 1362
3014.87 1413
3015.39 1393
3015.91 1391
3016.43 1288
3016.94 1423
3017.46 1386
3017.98 1402
3018.50 1529
3019.02 1376
3019.53 1375
3020.05 1369
3020.57 1576
3021.09 1410
3021.60 1417
3022.12 1429
3022.64 1623
3023.16 1497
3023.68 1474
3024.20 1562
3024.71 1503
3025.23 1412
3025.75 1486
3026.27 1571
3026.79 1701
3027.31 1407
3027.82 1381
3028.34 1434
3028.86 1375
3029.38 1265
3029.90 1418
3030.42 1530
3030.94 1510
3031.46 1431
3031.98 1285
3032.49 1369
3033.01 1399
3033.53 1382
3034.05 1310
3034.57 1320
3035.09 1381
3035.61 1398
3036.13 1469
3036.65 1437
3037.17 1332
3037.69 1407
3038.21 1453
3038.73 1316
3039.25 1389
3039.76 1343
3040.28 1391
3040.80 1252
3041.32 1211
3041.84 1170
3042.36 1267
3042.88 1219
3043.40 1192
3043.92 1289
3044.44 1219
3044.96 1284
3045.48 1271
3046.00 1377
3046.52 1332
3047.04 1274
3047.56 1272
3048.08 1220
3048.60 1257
3049.13 1275
3049.65 1157
3050.17 1298
3050.69 1130
3051.21 1126
3051.73 1163
3052.25 1156
3052.77 1206
3053.29 1209
3053.81 1051
3054.33 1081
3054.85 1213
3055.37 1211
3055.89 1236
3056.42 1169
3056.94 1198
3057.46 1186
3057.98 1301
3058.50 1141
3059.02 1249
3059.54 1290
3060.06 1204
3060.59 1065
3061.11 1189
3061.63 1179
3062.15 1267
3062.67 1303
3063.19 1191
3063.71 1243
3064.24 1288
3064.76 1311
3065.28 1283
3065.80 1230
3066.32 1305
3066.85 1386
3067.37 1361
3067.89 1315
3068.41 1488
3068.93 1476
3069.46 1386
3069.98 1358
3070.50 1354
3071.02 1418
3071.54 1417
3072.07 1258
3072.59 1369
3073.11 1301
3073.63 1209
3074.16 1133
3074.68 1191
3075.20 1187
3075.73 1255
3076.25 1347
3076.77 1342
3077.29 1360
3077.82 1201
3078.34 1404
3078.86 1303
3079.39 1370
3079.91 1394
3080.43 1552
3080.95 1576
3081.48 1545
3082.00 1478
3082.52 1316
3083.05 1387
3083.57 1571
3084.09 1605
3084.62 1535
3085.14 1329
3085.66 1505
3086.19 1621
3086.71 1491
3087.24 1486
3087.76 1528
3088.28 1515
3088.81 1598
3089.33 1380
3089.85 1330
3090.38 1365
3090.90 1310
3091.43 1405
3091.95 1321
3092.47 1496
3093.00 1432
3093.52 1369
3094.05 1261
3094.57 1433
3095.10 1484
3095.62 1712
3096.14 1520
3096.67 1508
3097.19 1551
3097.72 1455
3098.24 1487
3098.77 1627
3099.29 1558
3099.82 1596
3100.34 1728
3100.87 1847
3101.39 1830
3101.92 2242
3102.44 2792
3102.97 2954
3103.49 3439
3104.02 3902
3104.54 4415
3105.07 4460
3105.59 4485
3106.12 4478
3106.64 3877
3107.17 3474
3107.69 3080
3108.22 2811
3108.74 2288
3109.27 2026
3109.79 1925
3110.32 1950
3110.85 1758
3111.37 1742
3111.90 1737
3112.42 1744
3112.95 1654
3113.48 1634
3114.00 1384
3114.53 1445
3115.05 1617
3115.58 1598
3116.11 1443
3116.63 1296
3117.16 1379
3117.68 1380
3118.21 1137
3118.74 1192
3119.26 1333
3119.79 1286
3120.32 1264
3120.84 1331
3121.37 1372
3121.90 1396
3122.42 1422
3122.95 1410
3123.48 1410
3124.00 1471
3124.53 1452
3125.06 1604
3125.58 1419
3126.11 1405
3126.64 1452
3127.16 1494
3127.69 1222
3128.22 1251
3128.75 1276
3129.27 1390
3129.80 1348
3130.33 1316
3130.85 1198
3131.38 1185
3131.91 1237
3132.44 1162
3132.96 1254
3133.49 1296
3134.02 1187
3134.55 1167
3135.07 1166
3135.60 1139
3136.13 1185
3136.66 1295
3137.19 1307
3137.71 1208
3138.24 1369
3138.77 1288
3139.30 1183
3139.83 1206
3140.35 1187
3140.88 1113
3141.41 1140
3141.94 1176
3142.47 1140
3143.00 1237
3143.52 1177
3144.05 1066
3144.58 1136
3145.11 1196
3145.64 1205
3146.17 1157
3146.70 1253
3147.22 1211
3147.75 1409
3148.28 1425
3148.81 1462
3149.34 1419
3149.87 1466
3150.40 1582
3150.93 1483
3151.46 1427
3151.98 1377
3152.51 1396
3153.04 1242
3153.57 1312
3154.10 1307
3154.63 1181
3155.16 1160
3155.69 1281
3156.22 1368
3156.75 1372
3157.28 1323
3157.81 1362
3158.34 1268
3158.87 1369
3159.40 1287
3159.93 1307
3160.46 1326
3160.99 1284
3161.52 1301
3162.05 1313
3162.58 1229
3163.11 1236
3163.64 1162
3164.17 1268
3164.70 1298
3165.23 1324
3165.76 1376
3166.29 1223
3166.82 1100
3167.35 1200
3167.88 1141
3168.41 1153
3168.94 1219
3169.47 1178
3170.00 1217
3170.53 1230
3171.06 1172
3171.59 1188
3172.13 1066
3172.66 1168
3173.19 1208
3173.72 1184
3174.25 1097
3174.78 1143
3175.31 1229
3175.84 1315
3176.37 1194
3176.90 1152
3177.44 1255
3177.97 1297
3178.50 1318
3179.03 1327
3179.56 1349
3180.09 1325
3180.62 1342
3181.16 1177
3181.69 1058
3182.22 1162
3182.75 1121
3183.28 1200
3183.81 1221
3184.35 1123
3184.88 1088
3185.41 1114
3185.94 1122
3186.47 1197
3187.01 1119
3187.54 1082
3188.07 1173
3188.60 1173
3189.14 1108
3189.67 1160
3190.20 1132
3190.73 1172
3191.26 999
3191.80 1063
3192.33 1304
3192.86 1321
3193.39 1153
3193.93 1145
3194.46 1090
3194.99 1082
3195.53 1062
3196.06 1092
3196.59 1092
3197.12 1057
3197.66 1142
3198.19 1157
3198.72 1076
3199.26 1161
3199.79 1204
3200.32 1116
3200.86 1153
3201.39 1115
3201.92 1125
3202.46 1064
3202.99 1197
3203.52 1208
3204.06 1229
3204.59 1363
3205.12 1274
3205.66 1187
3206.19 1166
3206.72 1178
3207.26 1187
3207.79 1251
3208.33 1251
3208.86 1297
3209.39 1221
3209.93 1231
3210.46 1192
3211.00 1212
3211.53 1311
3212.06 1358
3212.60 1348
3213.13 1480
3213.67 1293
3214.20 1337
3214.74 1392
3215.27 1329
3215.80 1371
3216.34 1371
3216.87 1255
3217.41 1209
3217.94 1278
3218.48 1156
3219.01 1165
3219.55 1310
3220.08 1265
3220.62 1183
3221.15 1217
3221.69 1339
3222.22 1413
3222.76 1449
3223.29 1374
3223.83 1353
3224.36 1258
3224.90 1315
3225.43 1393
3225.97 1360
3226.50 1371
3227.04 1503
3227.57 1439
3228.11 1389
3228.65 1399
3229.18 1376
3229.72 1466
3230.25 1407
3230.79 1379
3231.32 1328
3231.86 1197
3232.40 1199
3232.93 1286
3233.47 1241
3234.00 1336
3234.54 1267
3235.08 1264
3235.61 1267
3236.15 1212
3236.68 1307
3237.22 1388
3237.76 1432
3238.29 1479
3238.83 1356
3239.37 1542
3239.90 1368
3240.44 1328
3240.97 1367
3241.51 1414
3242.05 1535
3242.58 1485
3243.12 1413
3243.66 1406
3244.20 1365
3244.73 1298
3245.27 1473
3245.81 1372
3246.34 1333
3246.88 1363
3247.42 1486
3247.95 1456
3248.49 1393
3249.03 1429
3249.57 1461
3250.10 1407
3250.64 1291
3251.18 1312
3251.72 1420
3252.25 1490
3252.79 1511
3253.33 1367
3253.87 1422
3254.40 1561
3254.94 1523
3255.48 1393
3256.02 1514
3256.55 1500
3257.09 1714
3257.63 1749
3258.17 1699
3258.71 1637
3259.24 1771
3259.78 1606
3260.32 1749
3260.86 1928
3261.40 1845
3261.94 1982
3262.47 2120
3263.01 2297
3263.55 2243
3264.09 2435
3264.63 2604
3265.17 2790
3265.71 3234
3266.24 3466
3266.78 3687
3267.32 3774
3267.86 4073
3268.40 3992
3268.94 4426
3269.48 4462
3270.02 4132
3270.55 3895
3271.09 3169
3271.63 2899
3272.17 2602
3272.71 2495
3273.25 2197
3273.79 2016
3274.33 1788
3274.87 1779
3275.41 1756
3275.95 1671
3276.49 1670
3277.03 1595
3277.57 1696
3278.11 1681
3278.65 1653
3279.19 1689
3279.73 1711
3280.26 1695
3280.80 1682
3281.34 1913
3281.88 1635
3282.42 1590
3282.96 1697
3283.50 2048
3284.04 1932
3284.59 1704
3285.13 1847
3285.67 1884
3286.21 1889
3286.75 1950
3287.29 1967
3287.83 1808
3288.37 1672
3288.91 2050
3289.45 1998
3289.99 1927
3290.53 1822
3291.07 2029
3291.61 1970
3292.15 1949
3292.69 2010
3293.23 2074
3293.77 2293
3294.32 2504
3294.86 2467
3295.40 2434
3295.94 2598
3296.48 2757
3297.02 2928
3297.56 2826
3298.10 3114
3298.65 3113
3299.19 2910
3299.73 2633
3300.27 2598
3300.81 2329
3301.35 2091
3301.89 1901
3302.44 1851
3302.98 1832
3303.52 1825
3304.06 1806
3304.60 1827
3305.14 1716
3305.69 1759
3306.23 1809
3306.77 1614
3307.31 1643
3307.85 1509
3308.40 1632
3308.94 1743
3309.48 1638
3310.02 1553
3310.57 1654
3311.11 1544
3311.65 1629
3312.19 1711
3312.74 1629
3313.28 1714
3313.82 1748
3314.36 1744
3314.91 1685
3315.45 1870
3315.99 2058
3316.53 1877
3317.08 2078
3317.62 2101
3318.16 2120
3318.71 2418
3319.25 2384
3319.79 2455
3320.34 2548
3320.88 2528
3321.42 2558
3321.96 2757
3322.51 2791
3323.05 2501
3323.59 2491
3324.14 2664
3324.68 2759
3325.23 2766
3325.77 2696
3326.31 2601
3326.86 2352
3327.40 2277
3327.94 2304
3328.49 2194
3329.03 2095
3329.57 2085
3330.12 1989
3330.66 2338
3331.21 2192
3331.75 2787
3332.29 3203
3332.84 4198
3333.38 5460
3333.93 6889
3334.47 8528
3335.02 10813
3335.56 12727
3336.10 14690
3336.65 17428
3337.19 19385
3337.74 20637
3338.28 20648
3338.83 20138
3339.37 18485
3339.92 16796
3340.46 14490
3341.01 11741
3341.55 9467
3342.10 7711
3342.64 6510
3343.19 4859
3343.73 4211
3344.28 3717
3344.82 3186
3345.37 2885
3345.91 2529
3346.46 2425
3347.00 2304
3347.55 2301
3348.09 2223
3348.64 2174
3349.18 2062
3349.73 2031
3350.27 1969
3350.82 1956
3351.37 1991
3351.91 2079
3352.46 2072
3353.00 1979
3353.55 1777
3354.10 1851
3354.64 1855
3355.19 1799
3355.73 1879
3356.28 1882
3356.83 1784
3357.37 1770
3357.92 1750
3358.46 1851
3359.01 1801
3359.56 1807
3360.10 1799
3360.65 1992
3361.20 1955
3361.74 1873
3362.29 1894
3362.84 1792
3363.38 1824
3363.93 1814
3364.48 1795
3365.02 1826
3365.57 1873
3366.12 1966
3366.66 1862
3367.21 1753
3367.76 1869
3368.30 1851
3368.85 1818
3369.40 1827
3369.94 1853
3370.49 1900
3371.04 1987
3371.59 2118
3372.13 2118
3372.68 2169
3373.23 2414
3373.78 2593
3374.32 2979
3374.87 3041
3375.42 3440
3375.97 3404
3376.51 3634
3377.06 3649
3377.61 3413
3378.16 3151
3378.71 2871
3379.25 2452
3379.80 2131
3380.35 2011
3380.90 1869
3381.45 1821
3381.99 1677
3382.54 1651
3383.09 1590
3383.64 1525
3384.19 1533
3384.74 1472
3385.28 1591
3385.83 1500
3386.38 1380
3386.93 1446
3387.48 1342
3388.03 1478
3388.58 1464
3389.12 1430
3389.67 1390
3390.22 1532
3390.77 1495
3391.32 1414
3391.87 1433
3392.42 1420
3392.97 1427
3393.52 1543
3394.06 1455
3394.61 1483
3395.16 1533
3395.71 1412
3396.26 1512
3396.81 1489
3397.36 1566
3397.91 1442
3398.46 1505
3399.01 1598
3399.56 1536
3400.11 1507
3400.66 1439
3401.21 1428
3401.76 1498
3402.31 1539
3402.86 1350
3403.41 1262
3403.96 1491
3404.51 1457
3405.06 1291
3405.61 1288
3406.16 1445
3406.71 1386
3407.26 1304
3407.81 1338
3408.36 1355
3408.91 1373
3409.46 1367
3410.01 1466
3410.56 1536
3411.11 1582
3411.66 1686
3412.21 1739
3412.76 1789
3413.31 1912
3413.86 2083
3414.41 2169
3414.96 1909
3415.51 1950
3416.07 1851
3416.62 1782
3417.17 1563
3417.72 1523
3418.27 1457
3418.82 1451
3419.37 1453
3419.92 1505
3420.47 1402
3421.03 1412
3421.58 1382
3422.13 1254
3422.68 1358
3423.23 1381
3423.78 1473
3424.33 1604
3424.89 1588
3425.44 1451
3425.99 1647
3426.54 1580
3427.09 1508
3427.65 1515
3428.20 1507
3428.75 1410
3429.30 1475
3429.85 1569
3430.41 1373
3430.96 1214
3431.51 1364
3432.06 1207
3432.61 1227
3433.17 1236
3433.72 1365
3434.27 1231
3434.82 1192
3435.38 1260
3435.93 1190
3436.48 1158
3437.03 1196
3437.59 1204
3438.14 1206
3438.69 1237
3439.24 1331
3439.80 1267
3440.35 1362
3440.90 1389
3441.46 1364
3442.01 1304
3442.56 1344
3443.11 1416
3443.67 1352
3444.22 1233
3444.77 1280
3445.33 1316
3445.88 1253
3446.43 1324
3446.99 1315
3447.54 1235
3448.09 1139
3448.65 1106
3449.20 1153
3449.76 1214
3450.31 1268
3450.86 1261
3451.42 1284
3451.97 1261
3452.52 1105
3453.08 1054
3453.63 1172
3454.19 1110
3454.74 1238
3455.29 1147
3455.85 1029
3456.40 1010
3456.96 1081
3457.51 1079
3458.07 1076
3458.62 954
3459.17 1219
3459.73 1221
3460.28 1223
3460.84 1317
3461.39 1170
3461.95 1160
3462.50 1203
3463.06 1198
3463.61 1104
3464.17 1126
3464.72 1156
3465.27 1173
3465.83 1222
3466.38 1187
3466.94 1271
3467.49 1317
3468.05 1269
3468.61 1378
3469.16 1235
3469.72 1286
3470.27 1255
3470.83 1234
3471.38 1090
3471.94 1189
3472.49 1263
3473.05 1249
3473.60 1166
3474.16 1210
3474.71 1200
3475.27 1401
3475.83 1403
3476.38 1402
3476.94 1367
3477.49 1367
3478.05 1195
3478.61 1280
3479.16 1384
3479.72 1412
3480.27 1494
3480.83 1584
3481.39 1508
3481.94 1590
3482.50 1519
3483.05 1619
3483.61 1614
3484.17 1542
3484.72 1529
3485.28 1549
3485.84 1422
3486.39 1411
3486.95 1490
3487.51 1507
3488.06 1564
3488.62 1630
3489.18 1663
3489.73 1783
3490.29 2020
3490.85 2198
3491.40 2394
3491.96 2561
3492.52 2845
3493.08 3045
3493.63 3147
3494.19 3355
3494.75 3535
3495.30 3329
3495.86 3353
3496.42 2965
3496.98 2677
3497.53 2622
3498.09 2559
3498.65 2701
3499.21 2986
3499.76 3214
3500.32 3438
3500.88 3388
3501.44 3560
3501.99 3750
3502.55 3792
3503.11 3351
3503.67 3007
3504.23 2815
3504.78 2906
3505.34 2663
3505.90 2318
3506.46 2349
3507.02 2247
3507.58 2289
3508.13 2233
3508.69 2007
3509.25 2174
3509.81 2098
3510.37 1757
3510.93 1660
3511.48 1792
3512.04 1794
3512.60 1722
3513.16 1642
3513.72 1707
3514.28 1738
3514.84 1528
3515.40 1505
3515.95 1439
3516.51 1566
3517.07 1474
3517.63 1413
3518.19 1397
3518.75 1354
3519.31 1444
3519.87 1529
3520.43 1474
3520.99 1590
3521.55 1682
3522.11 1557
3522.67 1539
3523.22 1654
3523.78 1622
3524.34 1558
3524.90 1572
3525.46 1603
3526.02 1455
3526.58 1459
3527.14 1609
3527.70 1392
3528.26 1459
3528.82 1350
3529.38 1214
3529.94 1383
3530.50 1341
3531.06 1219
3531.62 1298
3532.18 1198
3532.74 1093
3533.30 1043
3533.86 1187
3534.42 1254
3534.98 1188
3535.54 1169
3536.11 1169
3536.67 1303
3537.23 1390
3537.79 1297
3538.35 1402
3538.91 1250
3539.47 1387
3540.03 1276
3540.59 1239
3541.15 1360
3541.71 1204
3542.27 1261
3542.84 1196
3543.40 1138
3543.96 1264
3544.52 1302
3545.08 1283
3545.64 1308
3546.20 1271
3546.76 1301
3547.33 1424
3547.89 1164
3548.45 1219
3549.01 1200
3549.57 1279
3550.13 1089
3550.69 1078
3551.26 1126
3551.82 1172
3552.38 1145
3552.94 1078
3553.50 1084
3554.07 1086
3554.63 1035
3555.19 1061
3555.75 1099
3556.31 1022
3556.88 1029
3557.44 1032
3558.00 1051
3558.56 1136
3559.13 1024
3559.69 1016
3560.25 1188
3560.81 1099
3561.38 1074
3561.94 1091
3562.50 1107
3563.06 1202
3563.63 1078
3564.19 1126
3564.75 1098
3565.31 1104
3565.88 1223
3566.44 1228
3567.00 1088
3567.57 1106
3568.13 1141
3568.69 1068
3569.26 1141
3569.82 1058
3570.38 1055
3570.95 1072
3571.51 1064
3572.07 1010
3572.64 1083
3573.20 1126
3573.76 1096
3574.33 1038
3574.89 999
3575.45 971
3576.02 980
3576.58 948
3577.14 1011
3577.71 1122
3578.27 1005
3578.84 992
3579.40 1061
3579.96 1038
3580.53 1101
3581.09 1161
3581.66 1020
3582.22 1056
3582.78 1112
3583.35 1026
3583.91 1095
3584.48 1062
3585.04 1052
3585.61 1017
3586.17 1176
3586.74 1161
3587.30 1062
3587.86 1028
3588.43 1053
3588.99 1238
3589.56 966
3590.12 1020
3590.69 1056
3591.25 1113
3591.82 1143
3592.38 1146
3592.95 1168
3593.51 1047
3594.08 1105
3594.64 1070
3595.21 1079
3595.77 1039
3596.34 1116
3596.90 1112
3597.47 1027
3598.04 1017
3598.60 1075
3599.17 982
3599.73 963
3600.30 1060
3600.86 1132
3601.43 1161
3601.99 1052
3602.56 1003
3603.13 1056
3603.69 1048
3604.26 981
3604.82 948
3605.39 957
3605.96 998
3606.52 969
3607.09 969
3607.65 921
3608.22 941
3608.79 945
3609.35 1012
3609.92 943
3610.49 1018
3611.05 999
3611.62 982
3612.19 1068
3612.75 1025
3613.32 1006
3613.89 984
3614.45 942
3615.02 1027
3615.59 1080
3616.15 1131
3616.72 1353
3617.29 1355
3617.85 1548
3618.42 1557
3618.99 1654
3619.55 1641
3620.12 1704
3620.69 1739
3621.26 1700
3621.82 1515
3622.39 1574
3622.96 1565
3623.53 1358
3624.09 1362
3624.66 1293
3625.23 1257
3625.80 1216
3626.36 1060
3626.93 989
3627.50 1037
3628.07 983
3628.63 997
3629.20 1057
3629.77 1072
3630.34 987
3630.91 1026
3631.47 1076
3632.04 1080
3632.61 1066
3633.18 1046
3633.75 953
3634.32 1003
3634.88 1064
3635.45 1025
3636.02 1061
3636.59 998
3637.16 1062
3637.73 1121
3638.29 1022
3638.86 1018
3639.43 898
3640.00 1046
3640.57 1155
3641.14 1194
3641.71 1286
3642.28 1315
3642.84 1433
3643.41 1464
3643.98 1342
3644.55 1444
3645.12 1364
3645.69 1416
3646.26 1446
3646.83 1313
3647.40 1201
3647.97 1219
3648.54 1148
3649.11 1265
3649.68 1229
3650.25 1210
3650.81 1324
3651.38 1199
3651.95 1265
3652.52 1485
3653.09 1255
3653.66 1453
3654.23 1489
3654.80 1354
3655.37 1344
3655.94 1395
3656.51 1380
3657.08 1542
3657.65 1522
3658.22 1498
3658.79 1689
3659.36 1955
3659.93 1935
3660.50 1972
3661.07 1881
3661.64 2239
3662.22 2036
3662.79 2132
3663.36 1870
3663.93 1787
3664.50 1837
3665.07 1771
3665.64 1537
3666.21 1460
3666.78 1426
3667.35 1630
3667.92 1649
3668.49 1500
3669.06 1411
3669.64 1497
3670.21 1491
3670.78 1363
3671.35 1301
3671.92 1229
3672.49 1322
3673.06 1439
3673.63 1437
3674.21 1295
3674.78 1229
3675.35 1331
3675.92 1309
3676.49 1326
3677.06 1429
3677.63 1424
3678.21 1458
3678.78 1373
3679.35 1324
3679.92 1338
3680.49 1229
3681.07 1267
3681.64 1296
3682.21 1121
3682.78 1201
3683.35 1206
3683.93 1226
3684.50 1115
3685.07 1081
3685.64 1063
3686.21 1169
3686.79 1127
3687.36 1175
3687.93 1171
3688.50 1184
3689.08 1396
3689.65 1454
3690.22 1455
3690.80 1809
3691.37 1661
3691.94 1727
3692.51 1787
3693.09 1616
3693.66 1562
3694.23 1619
3694.81 1479
3695.38 1376
3695.95 1348
3696.52 1276
3697.10 1190
3697.67 1116
3698.24 1130
3698.82 1334
3699.39 1437
3699.96 1262
3700.54 1262
3701.11 1196
3701.68 1194
3702.26 1239
3702.83 1121
3703.41 1249
3703.98 1360
3704.55 1422
3705.13 1240
3705.70 1193
3706.27 1179
3706.85 1206
3707.42 1231
3708.00 1200
3708.57 1156
3709.14 1259
3709.72 1274
3710.29 1268
3710.87 1379
3711.44 1260
3712.02 1185
3712.59 1298
3713.16 1494
3713.74 1432
3714.31 1169
3714.89 1208
3715.46 1313
3716.04 1324
3716.61 1225
3717.19 1194
3717.76 1235
3718.34 1286
3718.91 1107
3719.49 1090
3720.06 1105
3720.64 960
3721.21 1028
3721.79 1096
3722.36 1093
3722.94 1003
3723.51 1005
3724.09 1080
3724.66 1062
3725.24 1051
3725.81 1070
3726.39 1094
3726.96 1060
3727.54 1015
3728.12 991
3728.69 1028
3729.27 1006
3729.84 1094
3730.42 1078
3730.99 1004
3731.57 1132
3732.15 1179
3732.72 1266
3733.30 1162
3733.87 1290
3734.45 1204
3735.03 1128
3735.60 1219
3736.18 1275
3736.75 1242
3737.33 1129
3737.91 1140
3738.48 1095
3739.06 966
3739.64 1054
3740.21 1076
3740.79 1059
3741.37 999
3741.94 974
3742.52 995
3743.10 1085
3743.67 1000
3744.25 1008
3744.83 959
3745.40 989
3745.98 1031
3746.56 1071
3747.13 1013
3747.71 1023
3748.29 995
3748.87 1123
3749.44 1024
3750.02 1025
3750.60 1028
3751.17 1126
3751.75 1019
3752.33 1080
3752.91 1063
3753.48 1057
3754.06 1031
3754.64 996
3755.22 949
3755.80 977
3756.37 925
3756.95 1027
3757.53 1026
3758.11 1017
3758.68 988
3759.26 1013
3759.84 1093
3760.42 1083
3761.00 1049
3761.58 1087
3762.15 1050
3762.73 1048
3763.31 1102
3763.89 1091
3764.47 1153
3765.04 1094
3765.62 988
3766.20 918
3766.78 1005
3767.36 867
3767.94 1069
3768.52 1057
3769.10 995
3769.67 1041
3770.25 1039
3770.83 1079
3771.41 1011
3771.99 1027
3772.57 1124
3773.15 997
3773.73 1082
3774.31 1063
3774.89 1026
3775.46 1030
3776.04 937
3776.62 971
3777.20 966
3777.78 953
3778.36 1053
3778.94 1061
3779.52 1070
3780.10 1041
3780.68 926
3781.26 969
3781.84 957
3782.42 1001
3783.00 926
3783.58 988
3784.16 1081
3784.74 1028
3785.32 1076
3785.90 1025
3786.48 918
3787.06 1050
3787.64 939
3788.22 963
3788.80 1000
3789.38 1012
3789.96 936
3790.54 916
3791.12 925
3791.70 1017
3792.28 1017
3792.86 980
3793.44 993
3794.02 1014
3794.60 990
3795.18 956
3795.77 1013
3796.35 998
3796.93 921
3797.51 973
3798.09 918
3798.67 940
3799.25 988
3799.83 967
3800.41 885
3800.99 877
3801.58 912
3802.16 995
3802.74 1000
3803.32 1200
3803.90 1096
3804.48 1103
3805.06 1142
3805.65 1098
3806.23 1077
3806.81 989
3807.39 1150
3807.97 1034
3808.55 1046
3809.14 1143
3809.72 1148
3810.30 1177
3810.88 1120
3811.46 1073
3812.05 1132
3812.63 1084
3813.21 1089
3813.79 1125
3814.37 1120
3814.96 1142
3815.54 1215
3816.12 1161
3816.70 1167
3817.29 1150
3817.87 1200
3818.45 1159
3819.03 1096
3819.62 1146
3820.20 1037
3820.78 1028
3821.36 1009
3821.95 1005
3822.53 1028
3823.11 1049
3823.70 985
3824.28 899
3824.86 908
3825.45 993
3826.03 961
3826.61 1036
3827.19 1041
3827.78 905
3828.36 901
3828.94 808
3829.53 906
3830.11 1033
3830.69 960
3831.28 926
3831.86 928
3832.45 972
3833.03 955
3833.61 907
3834.20 967
3834.78 1026
3835.36 1022
3835.95 1018
3836.53 1001
3837.12 1002
3837.70 1021
3838.28 1023
3838.87 947
3839.45 921
3840.04 941
3840.62 897
3841.20 937
3841.79 886
3842.37 1012
3842.96 919
3843.54 989
3844.13 1020
3844.71 915
3845.30 1075
3845.88 934
3846.47 917
3847.05 964
3847.63 931
3848.22 939
3848.80 928
3849.39 946
3849.97 993
3850.56 980
3851.14 1080
3851.73 883
3852.31 910
3852.90 929
3853.48 888
3854.07 896
3854.66 1033
3855.24 984
3855.83 847
3856.41 843
3857.00 943
3857.58 977
3858.17 1036
3858.75 972
3859.34 959
3859.92 1039
3860.51 1143
3861.10 1141
3861.68 1198
3862.27 1246
3862.85 1237
3863.44 1335
3864.03 1370
3864.61 1374
3865.20 1394
3865.78 1360
3866.37 1403
3866.96 1356
3867.54 1342
3868.13 1284
3868.72 1355
3869.30 1189
3869.89 1029
3870.47 1103
3871.06 1170
3871.65 1208
3872.23 1033
3872.82 1042
3873.41 1130
3873.99 1092
3874.58 1194
3875.17 1149
3875.76 1123
3876.34 1162
3876.93 1257
3877.52 1094
3878.10 1132
3878.69 1106
3879.28 1058
3879.86 1118
3880.45 1045
3881.04 985
3881.63 982
3882.21 1014
3882.80 1049
3883.39 1019
3883.98 942
3884.56 876
3885.15 819
3885.74 857
3886.33 966
3886.91 896
3887.50 945
3888.09 1046
3888.68 970
3889.27 1098
3889.85 1055
3890.44 1174
3891.03 1274
3891.62 1158
3892.21 1052
3892.79 1189
3893.38 1123
3893.97 1168
3894.56 1140
3895.15 1063
3895.74 1083
3896.32 967
3896.91 1027
3897.50 1019
3898.09 967
3898.68 993
3899.27 1011
3899.86 1032
3900.45 1076
3901.03 1005
3901.62 959
3902.21 1072
3902.80 996
3903.39 972
3903.98 926
3904.57 1099
3905.16 1038
3905.75 1046
3906.34 1096
3906.92 1027
3907.51 950
3908.10 1006
3908.69 1059
3909.28 1029
3909.87 1051
3910.46 1046
3911.05 1022
3911.64 989
3912.23 985
3912.82 956
3913.41 930
3914.00 942
3914.59 937
3915.18 848
3915.77 908
3916.36 966
3916.95 903
3917.54 982
3918.13 897
3918.72 955
3919.31 996
3919.90 876
3920.49 974
3921.08 1016
3921.67 1031
3922.26 965
3922.85 1019
3923.44 902
3924.03 852
3924.62 827
3925.21 938
3925.80 997
3926.40 944
3926.99 933
3927.58 989
3928.17 877
3928.76 875
3929.35 886
3929.94 998
3930.53 889
3931.12 907
3931.71 952
3932.30 924
3932.90 857
3933.49 879
3934.08 843
3934.67 915
3935.26 868
3935.85 916
3936.44 939
3937.04 799
3937.63 847
3938.22 868
3938.81 911
3939.40 1021
3939.99 951
3940.59 889
3941.18 996
3941.77 912
3942.36 915
3942.95 1013
3943.55 1014
3944.14 919
3944.73 933
3945.32 1088
3945.91 967
3946.51 870
3947.10 941
3947.69 1028
3948.28 953
3948.88 945
3949.47 944
3950.06 947
3950.65 980
3951.25 993
3951.84 903
3952.43 924
3953.02 997
3953.62 920
3954.21 895
3954.80 906
3955.40 823
3955.99 890
3956.58 942
3957.17 980
3957.77 920
3958.36 910
3958.95 999
3959.55 1124
3960.14 1034
3960.73 946
3961.33 954
3961.92 1010
3962.51 997
3963.11 970
3963.70 905
3964.29 888
3964.89 866
3965.48 926
3966.08 1001
3966.67 1013
3967.26 1030
3967.86 1039
3968.45 1029
3969.04 1036
3969.64 952
3970.23 1028
3970.83 988
3971.42 946
3972.01 1108
3972.61 1086
3973.20 1051
3973.80 1060
3974.39 934
3974.99 942
3975.58 1003
3976.18 1029
3976.77 955
3977.36 1206
3977.96 1123
3978.55 957
3979.15 1160
3979.74 1104
3980.34 959
3980.93 933
3981.53 1077
3982.12 1113
3982.72 1045
3983.31 970
3983.91 919
3984.50 990
3985.10 929
3985.69 857
3986.29 867
3986.88 827
3987.48 950
3988.07 998
3988.67 1060
3989.26 936
3989.86 944
3990.46 975
3991.05 1043
3991.65 939
3992.24 883
3992.84 922
3993.43 950
3994.03 1005
3994.63 980
3995.22 1003
3995.82 938
3996.41 950
3997.01 961
3997.61 989
3998.20 1109
3998.80 1038
3999.39 1024
3999.99 988
4000.59 976
4001.18 1018
4001.78 1027
4002.38 1046
4002.97 935
4003.57 998
4004.17 905
4004.76 894
4005.36 992
4005.96 914
4006.55 1098
4007.15 980
4007.75 971
4008.34 907
4008.94 840
4009.54 853
4010.13 968
4010.73 951
4011.33 1036
4011.93 976
4012.52 943
4013.12 941
4013.72 946
4014.31 1063
4014.91 1044
4015.51 1000
4016.11 1052
4016.70 1028
4017.30 1132
4017.90 1091
4018.50 1079
4019.09 1162
4019.69 1118
4020.29 1118
4020.89 1064
4021.49 1117
4022.08 1054
4022.68 984
4023.28 1044
4023.88 1109
4024.48 1050
4025.07 978
4025.67 1059
4026.27 1192
4026.87 1049
4027.47 1170
4028.06 1168
4028.66 1212
4029.26 1173
4029.86 1106
4030.46 1130
4031.06 1221
4031.66 1188
4032.25 1319
4032.85 1112
4033.45 1286
4034.05 1208
4034.65 1154
4035.25 1302
4035.85 1262
4036.45 1221
4037.05 1199
4037.64 1164
4038.24 1249
4038.84 1059
4039.44 990
4040.04 956
4040.64 911
4041.24 954
4041.84 883
4042.44 898
4043.04 824
4043.64 972
4044.24 892
4044.84 872
4045.44 919
4046.04 920
4046.64 915
4047.24 900
4047.84 912
4048.44 989
4049.03 909
4049.63 953
4050.23 1030
4050.83 854
4051.43 923
4052.04 915
4052.64 1051
4053.24 896
4053.84 952
4054.44 992
4055.04 984
4055.64 1003
4056.24 1055
4056.84 921
4057.44 1017
4058.04 1005
4058.64 876
4059.24 922
4059.84 835
4060.44 851
4061.04 856
4061.64 882
4062.24 906
4062.85 817
4063.45 900
4064.05 868
4064.65 808
4065.25 889
4065.85 863
4066.45 940
4067.05 892
4067.65 881
4068.26 865
4068.86 907
4069.46 960
4070.06 932
4070.66 909
4071.26 838
4071.86 866
4072.47 854
4073.07 885
4073.67 874
4074.27 802
4074.87 816
4075.47 762
4076.08 693
4076.68 833
4077.28 839
4077.88 846
4078.48 842
4079.09 764
4079.69 811
4080.29 894
4080.89 906
4081.50 904
4082.10 870
4082.70 767
4083.30 805
4083.91 839
4084.51 872
4085.11 860
4085.71 749
4086.32 856
4086.92 862
4087.52 894
4088.12 842
4088.73 850
4089.33 817
4089.93 894
4090.54 896
4091.14 860
4091.74 886
4092.35 921
4092.95 880
4093.55 820
4094.15 766
4094.76 777
4095.36 781
4095.96 832
4096.57 899
4097.17 901
4097.78 854
4098.38 887
4098.98 869
4099.59 902
4100.19 831
4100.79 768
4101.40 820
4102.00 744
4102.61 770
4103.21 808
4103.81 798
4104.42 872
4105.02 809
4105.63 888
4106.23 831
4106.83 789
4107.44 876
4108.04 895
4108.65 922
4109.25 923
4109.85 852
4110.46 866
4111.06 776
4111.67 752
4112.27 770
4112.88 853
4113.48 821
4114.09 765
4114.69 703
4115.30 798
4115.90 838
4116.51 823
4117.11 822
4117.72 815
4118.32 804
4118.93 872
4119.53 827
4120.14 856
4120.74 755
4121.35 825
4121.95 893
4122.56 903
4123.16 937
4123.77 904
4124.37 834
4124.98 867
4125.59 843
4126.19 903
4126.80 838
4127.40 819
4128.01 852
4128.61 862
4129.22 784
4129.83 906
4130.43 908
4131.04 779
4131.64 816
4132.25 873
4132.86 812
4133.46 838
4134.07 855
4134.67 860
4135.28 863
4135.89 835
4136.49 945
4137.10 963
4137.71 919
4138.31 854
4138.92 980
4139.53 949
4140.13 860
4140.74 931
4141.35 917
4141.95 936
4142.56 922
4143.17 843
4143.77 993
4144.38 921
4144.99 870
4145.59 860
4146.20 860
4146.81 927
4147.42 951
4148.02 850
4148.63 786
4149.24 925
4149.84 850
4150.45 782
4151.06 868
4151.67 890
4152.27 745
4152.88 855
4153.49 869
4154.10 795
4154.70 779
4155.31 830
4155.92 740
4156.53 721
4157.14 766
4157.74 769
4158.35 806
4158.96 798
4159.57 861
4160.18 800
4160.78 874
4161.39 828
4162.00 834
4162.61 899
4163.22 897
4163.83 848
4164.43 863
4165.04 1048
4165.65 1099
4166.26 1163
4166.87 1067
4167.48 917
4168.09 925
4168.69 995
4169.30 908
4169.91 906
4170.52 851
4171.13 827
4171.74 979
4172.35 1061
4172.96 858
4173.57 886
4174.17 992
4174.78 946
4175.39 973
4176.00 917
4176.61 926
4177.22 1028
4177.83 982
4178.44 1006
4179.05 929
4179.66 945
4180.27 802
4180.88 876
4181.49 956
4182.10 845
4182.71 870
4183.32 869
4183.93 812
4184.54 831
4185.15 820
4185.76 738
4186.37 808
4186.98 840
4187.59 873
4188.20 906
4188.81 881
4189.42 843
4190.03 929
4190.64 951
4191.25 940
4191.86 927
4192.47 940
4193.08 939
4193.69 972
4194.30 971
4194.91 1011
4195.52 1013
4196.13 1109
4196.74 1027
4197.35 975
4197.97 928
4198.58 1034
4199.19 932
4199.80 913
4200.41 931
4201.02 917
4201.63 1027
4202.24 1010
4202.85 889
4203.47 929
4204.08 954
4204.69 860
4205.30 904
4205.91 838
4206.52 895
4207.13 848
4207.75 834
4208.36 910
4208.97 849
4209.58 777
4210.19 913
4210.80 881
4211.42 894
4212.03 837
4212.64 812
4213.25 940
4213.86 950
4214.48 800
4215.09 864
4215.70 831
4216.31 900
4216.92 932
4217.54 989
4218.15 1029
4218.76 1084
4219.37 992
4219.99 978
4220.60 1159
4221.21 1146
4221.82 1189
4222.44 1209
4223.05 1226
4223.66 1239
4224.28 1310
4224.89 1522
4225.50 1396
4226.11 1295
4226.73 1477
4227.34 1457
4227.95 1604
4228.57 1681
4229.18 1522
4229.79 1564
4230.41 1420
4231.02 1509
4231.63 1462
4232.25 1351
4232.86 1559
4233.47 1546
4234.09 1583
4234.70 1542
4235.31 1883
4235.93 1927
4236.54 2154
4237.15 1978
4237.77 2038
4238.38 1948
4239.00 2032
4239.61 1743
4240.22 1574
4240.84 1298
4241.45 1311
4242.07 1259
4242.68 1243
4243.29 1198
4243.91 1038
4244.52 1001
4245.14 1035
4245.75 1062
4246.37 1107
4246.98 1097
4247.59 1015
4248.21 1049
4248.82 1185
4249.44 1172
4250.05 1115
4250.67 1122
4251.28 1129
4251.90 1038
4252.51 1121
4253.13 1157
4253.74 1078
4254.36 1084
4254.97 1027
4255.59 1064
4256.20 1065
4256.82 1100
4257.43 1040
4258.05 1103
4258.66 1017
4259.28 1070
4259.89 1057
4260.51 982
4261.12 937
4261.74 971
4262.35 1072
4262.97 922
4263.59 911
4264.20 1049
4264.82 1161
4265.43 1094
4266.05 983
4266.66 1056
4267.28 1072
4267.90 1068
4268.51 1019
4269.13 899
4269.74 960
4270.36 936
4270.98 950
4271.59 942
4272.21 915
4272.83 959
4273.44 962
4274.06 951
4274.68 874
4275.29 915
4275.91 993
4276.52 1036
4277.14 1016
4277.76 1069
4278.37 986
4278.99 866
4279.61 875
4280.23 864
4280.84 828
4281.46 900
4282.08 889
4282.69 918
4283.31 889
4283.93 797
4284.54 787
4285.16 752
4285.78 836
4286.40 819
4287.01 820
4287.63 796
4288.25 1003
4288.87 955
4289.48 885
4290.10 807
4290.72 795
4291.34 771
4291.95 743
4292.57 821
4293.19 812
4293.81 765
4294.42 732
4295.04 744
4295.66 776
4296.28 829
4296.90 860
4297.51 826
4298.13 817
4298.75 912
4299.37 903
4299.99 925
4300.61 862
4301.22 851
4301.84 859
4302.46 872
4303.08 954
4303.70 872
4304.32 852
4304.94 835
4305.55 788
4306.17 800
4306.79 817
4307.41 933
4308.03 964
4308.65 920
4309.27 862
4309.89 765
4310.50 776
4311.12 808
4311.74 755
4312.36 762
4312.98 843
4313.60 906
4314.22 813
4314.84 863
4315.46 847
4316.08 925
4316.70 840
4317.32 809
4317.94 862
4318.56 899
4319.18 816
4319.80 932
4320.42 912
4321.04 951
4321.65 930
4322.27 875
4322.89 1049
4323.51 978
4324.13 974
4324.75 990
4325.37 1038
4325.99 1067
4326.62 1051
4327.24 1075
4327.86 1047
4328.48 1146
4329.10 1087
4329.72 1113
4330.34 1028
4330.96 1002
4331.58 975
4332.20 982
4332.82 995
4333.44 1065
4334.06 1184
4334.68 1211
4335.30 1229
4335.92 1442
4336.54 1483
4337.16 1728
4337.79 1797
4338.41 2004
4339.03 2111
4339.65 2019
4340.27 2123
4340.89 2103
4341.51 1960
4342.13 1832
4342.76 1654
4343.38 1543
4344.00 1488
4344.62 1597
4345.24 1666
4345.86 1779
4346.48 1941
4347.11 2205
4347.73 2264
4348.35 2295
4348.97 2267
4349.59 2346
4350.22 2229
4350.84 2049
4351.46 1839
4352.08 1736
4352.70 1480
4353.33 1402
4353.95 1313
4354.57 1182
4355.19 1256
4355.81 1177
4356.44 1006
4357.06 1123
4357.68 1110
4358.30 1140
4358.93 1216
4359.55 1175
4360.17 1171
4360.79 1153
4361.42 1157
4362.04 1146
4362.66 1141
4363.28 1085
4363.91 1098
4364.53 1165
4365.15 1091
4365.78 1024
4366.40 1035
4367.02 1149
4367.65 1109
4368.27 1090
4368.89 1035
4369.52 990
4370.14 977
4370.76 1032
4371.39 948
4372.01 865
4372.63 927
4373.26 833
4373.88 910
4374.50 959
4375.13 932
4375.75 920
4376.37 939
4377.00 902
4377.62 958
4378.25 930
4378.87 914
4379.49 964
4380.12 984
4380.74 921
4381.37 894
4381.99 880
4382.61 825
4383.24 979
4383.86 944
4384.49 841
4385.11 850
4385.74 873
4386.36 907
4386.98 882
4387.61 825
4388.23 760
4388.86 841
4389.48 969
4390.11 867
4390.73 906
4391.36 830
4391.98 899
4392.61 810
4393.23 793
4393.86 831
4394.48 788
4395.11 835
4395.73 871
4396.36 791
4396.98 824
4397.61 798
4398.23 879
4398.86 917
4399.48 954
4400.11 873
4400.74 928
4401.36 968
4401.99 1015
4402.61 970
4403.24 953
4403.86 971
4404.49 1003
4405.11 859
4405.74 854
4406.37 942
4406.99 968
4407.62 859
4408.24 841
4408.87 916
4409.50 997
4410.12 970
4410.75 942
4411.38 907
4412.00 831
4412.63 823
4413.25 911
4413.88 921
4414.51 850
4415.13 852
4415.76 915
4416.39 847
4417.01 802
4417.64 794
4418.27 877
4418.89 854
4419.52 768
4420.15 767
4420.77 904
4421.40 882
4422.03 872
4422.66 788
4423.28 861
4423.91 851
4424.54 876
4425.16 807
4425.79 830
4426.42 783
4427.05 747
4427.67 809
4428.30 854
4428.93 831
4429.56 789
4430.18 835
4430.81 883
4431.44 853
4432.07 835
4432.69 767
4433.32 764
4433.95 808
4434.58 743
4435.21 774
4435.83 815
4436.46 760
4437.09 815
4437.72 806
4438.35 916
4438.97 917
4439.60 874
4440.23 852
4440.86 888
4441.49 771
4442.12 721
4442.74 791
4443.37 863
4444.00 823
4444.63 779
4445.26 805
4445.89 813
4446.52 725
4447.14 752
4447.77 786
4448.40 818
4449.03 864
4449.66 961
4450.29 855
4450.92 914
4451.55 996
4452.18 806
4452.81 789
4453.44 757
4454.06 878
4454.69 894
4455.32 929
4455.95 868
4456.58 900
4457.21 1042
4457.84 970
4458.47 897
4459.10 1007
4459.73 877
4460.36 909
4460.99 744
4461.62 860
4462.25 823
4462.88 784
4463.51 884
4464.14 836
4464.77 738
4465.40 776
4466.03 816
4466.66 830
4467.29 763
4467.92 671
4468.55 717
4469.18 738
4469.81 734
4470.44 726
4471.07 803
4471.70 775
4472.33 785
4472.96 708
4473.59 690
4474.22 711
4474.86 742
4475.49 797
4476.12 753
4476.75 694
4477.38 719
4478.01 751
4478.64 767
4479.27 826
4479.90 786
4480.53 757
4481.17 753
4481.80 734
4482.43 806
4483.06 784
4483.69 768
4484.32 900
4484.95 859
4485.58 822
4486.22 795
4486.85 822
4487.48 780
4488.11 808
4488.74 936
4489.37 827
4490.01 785
4490.64 803
4491.27 885
4491.90 769
4492.53 769
4493.17 779
4493.80 860
4494.43 934
4495.06 800
4495.70 789
4496.33 847
4496.96 875
4497.59 791
4498.22 737
4498.86 749
4499.49 945
4500.12 984
4500.75 949
4501.39 894
4502.02 967
4502.65 1008
4503.29 950
4503.92 902
4504.55 994
4505.18 1075
4505.82 974
4506.45 981
4507.08 885
4507.72 867
4508.35 899
4508.98 918
4509.62 848
4510.25 880
4510.88 819
4511.52 861
4512.15 1010
4512.78 1045
4513.42 982
4514.05 838
4514.68 954
4515.32 939
4515.95 831
4516.58 723
4517.22 751
4517.85 814
4518.48 846
4519.12 834
4519.75 833
4520.39 745
4521.02 911
4521.65 758
4522.29 811
4522.92 847
4523.56 833
4524.19 744
4524.83 785
4525.46 830
4526.09 809
4526.73 845
4527.36 894
4528.00 821
4528.63 872
4529.27 932
4529.90 1035
4530.54 1086
4531.17 1053
4531.81 1267
4532.44 1332
4533.07 1361
4533.71 1358
4534.34 1372
4534.98 1377
4535.61 1380
4536.25 1152
4536.88 1151
4537.52 1117
4538.16 1099
4538.79 977
4539.43 955
4540.06 831
4540.70 741
4541.33 838
4541.97 808
4542.60 835
4543.24 794
4543.87 815
4544.51 767
4545.15 859
4545.78 792
4546.42 683
4547.05 745
4547.69 831
4548.32 752
4548.96 643
4549.60 664
4550.23 762
4550.87 856
4551.50 701
4552.14 746
4552.78 730
4553.41 851
4554.05 772
4554.69 805
4555.32 759
4555.96 732
4556.60 873
4557.23 816
4557.87 865
4558.51 796
4559.14 759
4559.78 709
4560.42 732
4561.05 764
4561.69 754
4562.33 757
4562.96 737
4563.60 716
4564.24 714
4564.87 787
4565.51 939
4566.15 855
4566.79 766
4567.42 786
4568.06 789
4568.70 834
4569.33 871
4569.97 844
4570.61 822
4571.25 920
4571.88 943
4572.52 828
4573.16 770
4573.80 856
4574.44 830
4575.07 854
4575.71 891
4576.35 755
4576.99 762
4577.62 751
4578.26 811
4578.90 815
4579.54 775
4580.18 768
4580.82 816
4581.45 791
4582.09 740
4582.73 800
4583.37 908
4584.01 877
4584.65 847
4585.28 785
4585.92 758
4586.56 778
4587.20 753
4587.84 761
4588.48 865
4589.12 865
4589.75 940
4590.39 1057
4591.03 998
4591.67 1101
4592.31 1177
4592.95 1172
4593.59 1204
4594.23 1187
4594.87 1222
4595.51 1156
4596.15 964
4596.78 893
4597.42 983
4598.06 883
4598.70 850
4599.34 802
4599.98 846
4600.62 851
4601.26 835
4601.90 822
4602.54 870
4603.18 897
4603.82 904
4604.46 979
4605.10 1024
4605.74 939
4606.38 886
4607.02 968
4607.66 1024
4608.30 938
4608.94 816
4609.58 910
4610.22 871
4610.86 840
4611.50 852
4612.14 828
4612.78 786
4613.42 799
4614.06 892
4614.70 874
4615.34 799
4615.98 831
4616.63 809
4617.27 836
4617.91 829
4618.55 721
4619.19 726
4619.83 770
4620.47 863
4621.11 714
4621.75 725
4622.39 728
4623.03 796
4623.68 784
4624.32 791
4624.96 860
4625.60 833
4626.24 834
4626.88 783
4627.52 783
4628.17 765
4628.81 760
4629.45 826
4630.09 792
4630.73 836
4631.37 833
4632.02 751
4632.66 785
4633.30 799
4633.94 792
4634.58 816
4635.22 881
4635.87 858
4636.51 892
4637.15 815
4637.79 882
4638.44 974
4639.08 839
4639.72 892
4640.36 988
4641.00 992
4641.65 1006
4642.29 998
4642.93 919
4643.57 995
4644.22 958
4644.86 831
4645.50 804
4646.15 795
4646.79 878
4647.43 824
4648.07 781
4648.72 790
4649.36 841
4650.00 763
4650.65 906
4651.29 826
4651.93 882
4652.57 896
4653.22 950
4653.86 983
4654.50 896
4655.15 871
4655.79 845
4656.44 925
4657.08 856
4657.72 790
4658.37 791
4659.01 740
4659.65 660
4660.30 786
4660.94 823
4661.58 675
4662.23 645
4662.87 675
4663.52 792
4664.16 767
4664.80 709
4665.45 705
4666.09 783
4666.74 835
4667.38 748
4668.02 701
4668.67 798
4669.31 735
4669.96 826
4670.60 706
4671.25 761
4671.89 793
4672.54 810
4673.18 726
4673.83 755
4674.47 755
4675.11 841
4675.76 869
4676.40 878
4677.05 782
4677.69 773
4678.34 860
4678.98 802
4679.63 828
4680.27 801
4680.92 812
4681.56 778
4682.21 739
4682.85 834
4683.50 777
4684.15 781
4684.79 790
4685.44 773
4686.08 834
4686.73 682
4687.37 736
4688.02 773
4688.66 779
4689.31 902
4689.96 751
4690.60 746
4691.25 735
4691.89 770
4692.54 741
4693.19 773
4693.83 866
4694.48 789
4695.12 690
4695.77 709
4696.42 906
4697.06 873
4697.71 826
4698.36 852
4699.00 864
4699.65 1026
4700.29 1141
4700.94 936
4701.59 956
4702.23 923
4702.88 1024
4703.53 853
4704.17 903
4704.82 888
4705.47 822
4706.11 825
4706.76 746
4707.41 857
4708.06 915
4708.70 757
4709.35 779
4710.00 849
4710.64 733
4711.29 877
4711.94 811
4712.59 807
4713.23 736
4713.88 813
4714.53 831
4715.18 792
4715.82 777
4716.47 744
4717.12 740
4717.77 806
4718.41 779
4719.06 830
4719.71 883
4720.36 762
4721.01 769
4721.65 762
4722.30 821
4722.95 800
4723.60 781
4724.25 728
4724.89 810
4725.54 796
4726.19 900
4726.84 923
4727.49 798
4728.14 791
4728.78 760
4729.43 797
4730.08 816
4730.73 814
4731.38 791
4732.03 786
4732.68 740
4733.32 733
4733.97 769
4734.62 783
4735.27 737
4735.92 771
4736.57 721
4737.22 731
4737.87 802
4738.52 808
4739.16 846
4739.81 833
4740.46 853
4741.11 982
4741.76 843
4742.41 690
4743.06 792
4743.71 924
4744.36 810
4745.01 701
4745.66 769
4746.31 798
4746.96 779
4747.61 779
4748.26 885
4748.91 915
4749.56 833
4750.21 833
4750.86 854
4751.51 847
4752.16 867
4752.81 886
4753.46 821
4754.11 934
4754.76 978
4755.41 974
4756.06 892
4756.71 852
4757.36 835
4758.01 902
4758.66 917
4759.31 849
4759.96 790
4760.61 821
4761.26 829
4761.91 792
4762.56 782
4763.22 770
4763.87 809
4764.52 826
4765.17 852
4765.82 912
4766.47 989
4767.12 1042
4767.77 1090
4768.42 1043
4769.07 1153
4769.73 1103
4770.38 1057
4771.03 1025
4771.68 945
4772.33 879
4772.98 884
4773.63 864
4774.29 738
4774.94 822
4775.59 762
4776.24 715
4776.89 748
4777.54 831
4778.20 884
4778.85 856
4779.50 809
4780.15 855
4780.80 979
4781.46 884
4782.11 862
4782.76 803
4783.41 870
4784.06 851
4784.72 817
4785.37 851
4786.02 759
4786.67 803
4787.33 858
4787.98 878
4788.63 745
4789.28 713
4789.94 670
4790.59 755
4791.24 787
4791.89 835
4792.55 871
4793.20 811
4793.85 789
4794.51 747
4795.16 746
4795.81 788
4796.47 845
4797.12 764
4797.77 733
4798.42 820
4799.08 727
4799.73 739
4800.38 662
4801.04 746
4801.69 765
4802.35 747
4803.00 800
4803.65 839
4804.31 854
4804.96 836
4805.61 846
4806.27 840
4806.92 865
4807.57 825
4808.23 831
4808.88 864
4809.54 718
4810.19 828
4810.84 782
4811.50 775
4812.15 791
4812.81 760
4813.46 791
4814.12 809
4814.77 798
4815.42 691
4816.08 741
4816.73 812
4817.39 787
4818.04 775
4818.70 815
4819.35 806
4820.01 845
4820.66 856
4821.32 844
4821.97 748
4822.63 852
4823.28 956
4823.94 828
4824.59 873
4825.25 956
4825.90 975
4826.56 1067
4827.21 1055
4827.87 962
4828.52 939
4829.18 935
4829.83 998
4830.49 1077
4831.14 999
4831.80 917
4832.45 870
4833.11 896
4833.76 929
4834.42 1070
4835.08 1006
4835.73 1053
4836.39 1043
4837.04 1096
4837.70 1230
4838.36 1260
4839.01 1343
4839.67 1215
4840.32 1237
4840.98 1282
4841.64 1242
4842.29 1247
4842.95 1167
4843.60 1022
4844.26 1100
4844.92 1251
4845.57 1190
4846.23 1142
4846.89 1163
4847.54 1114
4848.20 1167
4848.86 1154
4849.51 1187
4850.17 1141
4850.83 1183
4851.48 1138
4852.14 1292
4852.80 1386
4853.45 1231
4854.11 1169
4854.77 1154
4855.43 1186
4856.08 1340
4856.74 1278
4857.40 1253
4858.05 1495
4858.71 1552
4859.37 1565
4860.03 1669
4860.68 1748
4861.34 1725
4862.00 1747
4862.66 1742
4863.31 1602
4863.97 1626
4864.63 1563
4865.29 1444
4865.95 1506
4866.60 1610
4867.26 1603
4867.92 1537
4868.58 1624
4869.23 1691
4869.89 1660
4870.55 1603
4871.21 1502
4871.87 1387
4872.53 1349
4873.18 1307
4873.84 1299
4874.50 1294
4875.16 1351
4875.82 1345
4876.48 1298
4877.13 1433
4877.79 1372
4878.45 1289
4879.11 1417
4879.77 1453
4880.43 1400
4881.09 1345
4881.75 1279
4882.40 1374
4883.06 1298
4883.72 1233
4884.38 1112
4885.04 1079
4885.70 1068
4886.36 1125
4887.02 1078
4887.68 1034
4888.34 1026
4889.00 1013
4889.66 1148
4890.32 1198
4890.97 1299
4891.63 1283
4892.29 1279
4892.95 1237
4893.61 1220
4894.27 1081
4894.93 1095
4895.59 1067
4896.25 1101
4896.91 1074
4897.57 1006
4898.23 978
4898.89 1066
4899.55 1076
4900.21 1023
4900.87 1021
4901.53 1005
4902.19 1041
4902.85 971
4903.51 1041
4904.17 984
4904.83 1051
4905.50 973
4906.16 896
4906.82 880
4907.48 1005
4908.14 946
4908.80 883
4909.46 1022
4910.12 863
4910.78 921
4911.44 837
4912.10 916
4912.76 863
4913.42 870
4914.09 938
4914.75 872
4915.41 813
4916.07 886
4916.73 864
4917.39 814
4918.05 865
4918.71 783
4919.38 965
4920.04 855
4920.70 902
4921.36 791
4922.02 810
4922.68 801
4923.35 802
4924.01 778
4924.67 811
4925.33 868
4925.99 863
4926.65 785
4927.32 930
4927.98 859
4928.64 913
4929.30 890
4929.96 1056
4930.63 949
4931.29 947
4931.95 1012
4932.61 966
4933.28 931
4933.94 984
4934.60 935
4935.26 898
4935.93 886
4936.59 952
4937.25 852
4937.91 825
4938.58 785
4939.24 821
4939.90 891
4940.56 917
4941.23 870
4941.89 849
4942.55 789
4943.22 788
4943.88 774
4944.54 824
4945.21 879
4945.87 765
4946.53 744
4947.20 727
4947.86 658
4948.52 755
4949.19 811
4949.85 846
4950.51 741
4951.18 761
4951.84 774
4952.50 791
4953.17 722
4953.83 771
4954.49 851
4955.16 793
4955.82 782
4956.49 699
4957.15 848
4957.81 805
4958.48 779
4959.14 849
4959.81 799
4960.47 750
4961.14 731
4961.80 754
4962.46 801
4963.13 870
4963.79 811
4964.46 994
4965.12 804
4965.79 933
4966.45 968
4967.12 866
4967.78 843
4968.44 808
4969.11 731
4969.77 816
4970.44 878
4971.10 804
4971.77 843
4972.43 899
4973.10 828
4973.76 794
4974.43 806
4975.09 792
4975.76 757
4976.42 694
4977.09 771
4977.76 794
4978.42 843
4979.09 816
4979.75 804
4980.42 771
4981.08 782
4981.75 714
4982.41 677
4983.08 764
4983.75 701
4984.41 680
4985.08 766
4985.74 868
4986.41 800
4987.07 863
4987.74 788
4988.41 791
4989.07 731
4989.74 728
4990.41 764
4991.07 677
4991.74 666
4992.40 720
4993.07 665
4993.74 736
4994.40 709
4995.07 730
4995.74 823
4996.40 776
4997.07 759
4997.74 688
4998.40 783
4999.07 755
4999.74 647
5000.40 699
5001.07 731
5001.74 686
5002.40 713
5003.07 649
5003.74 691
5004.41 646
5005.07 721
5005.74 698
5006.41 698
5007.07 715
5007.74 705
5008.41 751
5009.08 785
5009.74 807
5010.41 785
5011.08 703
5011.75 771
5012.41 712
5013.08 697
5013.75 673
5014.42 787
5015.09 684
5015.75 731
5016.42 737
5017.09 672
5017.76 722
5018.43 701
5019.09 667
5019.76 714
5020.43 767
5021.10 845
5021.77 879
5022.44 1048
5023.10 969
5023.77 999
5024.44 1056
5025.11 1179
5025.78 1240
5026.45 1052
5027.11 1025
5027.78 842
5028.45 894
5029.12 923
5029.79 798
5030.46 654
5031.13 735
5031.80 760
5032.47 780
5033.13 722
5033.80 764
5034.47 673
5035.14 682
5035.81 647
5036.48 685
5037.15 706
5037.82 687
5038.49 667
5039.16 620
5039.83 675
5040.50 682
5041.17 722
5041.84 711
5042.51 797
5043.18 674
5043.85 725
5044.52 669
5045.18 696
5045.85 662
5046.52 679
5047.19 737
5047.86 657
5048.53 677
5049.20 673
5049.88 649
5050.55 636
5051.22 642
5051.89 711
5052.56 737
5053.23 725
5053.90 701
5054.57 729
5055.24 735
5055.91 712
5056.58 712
5057.25 644
5057.92 624
5058.59 651
5059.26 608
5059.93 700
5060.60 706
5061.27 699
5061.95 720
5062.62 770
5063.29 775
5063.96 802
5064.63 717
5065.30 682
5065.97 631
5066.64 663
5067.31 730
5067.99 742
5068.66 740
5069.33 740
5070.00 578
5070.67 606
5071.34 706
5072.02 678
5072.69 652
5073.36 673
5074.03 680
5074.70 685
5075.37 643
5076.05 621
5076.72 699
5077.39 695
5078.06 766
5078.73 813
5079.41 809
5080.08 750
5080.75 730
5081.42 755
5082.10 663
5082.77 738
5083.44 793
5084.11 728
5084.78 764
5085.46 689
5086.13 726
5086.80 673
5087.48 664
5088.15 670
5088.82 698
5089.49 669
5090.17 692
5090.84 698
5091.51 840
5092.19 872
5092.86 859
5093.53 827
5094.20 813
5094.88 719
5095.55 776
5096.22 750
5096.90 713
5097.57 740
5098.24 673
5098.92 736
5099.59 678
5100.26 675
5100.94 688
5101.61 702
5102.29 715
5102.96 731
5103.63 679
5104.31 686
5104.98 715
5105.65 744
5106.33 701
5107.00 696
5107.68 656
5108.35 721
5109.02 700
5109.70 715
5110.37 700
5111.05 635
5111.72 658
5112.40 654
5113.07 649
5113.74 696
5114.42 658
5115.09 675
5115.77 714
5116.44 673
5117.12 742
5117.79 740
5118.47 659
5119.14 637
5119.82 761
5120.49 817
5121.17 815
5121.84 688
5122.52 810
5123.19 774
5123.87 748
5124.54 704
5125.22 750
5125.89 668
5126.57 700
5127.24 776
5127.92 664
5128.59 715
5129.27 761
5129.94 784
5130.62 780
5131.29 800
5131.97 737
5132.65 712
5133.32 790
5134.00 696
5134.67 700
5135.35 729
5136.02 735
5136.70 739
5137.38 769
5138.05 650
5138.73 622
5139.40 716
5140.08 720
5140.76 780
5141.43 639
5142.11 680
5142.79 808
5143.46 705
5144.14 603
5144.81 674
5145.49 706
5146.17 654
5146.84 664
5147.52 678
5148.20 632
5148.87 584
5149.55 632
5150.23 654
5150.90 644
5151.58 680
5152.26 696
5152.94 659
5153.61 642
5154.29 656
5154.97 699
5155.64 699
5156.32 654
5157.00 597
5157.68 636
5158.35 680
5159.03 646
5159.71 598
5160.39 653
5161.06 693
5161.74 719
5162.42 690
5163.10 707
5163.77 675
5164.45 683
5165.13 714
5165.81 660
5166.48 697
5167.16 642
5167.84 686
5168.52 715
5169.20 790
5169.87 693
5170.55 677
5171.23 635
5171.91 650
5172.59 700
5173.27 589
5173.94 612
5174.62 713
5175.30 641
5175.98 670
5176.66 603
5177.34 668
5178.02 644
5178.69 611
5179.37 638
5180.05 667
5180.73 650
5181.41 634
5182.09 610
5182.77 732
5183.45 716
5184.12 726
5184.80 639
5185.48 671
5186.16 657
5186.84 647
5187.52 697
5188.20 702
5188.88 620
5189.56 661
5190.24 734
5190.92 594
5191.60 640
5192.28 644
5192.96 578
5193.64 630
5194.32 636
5195.00 630
5195.68 644
5196.36 657
5197.03 647
5197.71 647
5198.39 575
5199.07 634
5199.75 658
5200.44 654
5201.12 643
5201.80 606
5202.48 608
5203.16 661
5203.84 679
5204.52 580
5205.20 646
5205.88 644
5206.56 746
5207.24 763
5207.92 656
5208.60 713
5209.28 737
5209.96 748
5210.64 768
5211.32 767
5212.00 706
5212.68 765
5213.37 745
5214.05 718
5214.73 680
5215.41 681
5216.09 803
5216.77 763
5217.45 738
5218.13 593
5218.81 684
5219.50 737
5220.18 751
5220.86 638
5221.54 735
5222.22 805
5222.90 758
5223.59 693
5224.27 786
5224.95 797
5225.63 724
5226.31 701
5226.99 634
5227.68 679
5228.36 691
5229.04 676
5229.72 663
5230.40 602
5231.09 633
5231.77 667
5232.45 692
5233.13 661
5233.81 659
5234.50 640
5235.18 652
5235.86 698
5236.54 723
5237.23 645
5237.91 665
5238.59 720
5239.27 657
5239.96 650
5240.64 650
5241.32 614
5242.01 656
5242.69 671
5243.37 655
5244.05 744
5244.74 664
5245.42 559
5246.10 599
5246.79 652
5247.47 769
5248.15 719
5248.84 679
5249.52 625
5250.20 830
5250.89 754
5251.57 710
5252.25 754
5252.94 783
5253.62 664
5254.30 650
5254.99 633
5255.67 632
5256.36 604
5257.04 660
5257.72 624
5258.41 601
5259.09 572
5259.78 689
5260.46 763
5261.14 700
5261.83 643
5262.51 656
5263.20 786
5263.88 807
5264.56 779
5265.25 736
5265.93 725
5266.62 647
5267.30 638
5267.99 750
5268.67 717
5269.36 768
5270.04 664
5270.73 641
5271.41 629
5272.09 633
5272.78 661
5273.46 626
5274.15 681
5274.83 683
5275.52 736
5276.20 721
5276.89 669
5277.57 718
5278.26 754
5278.94 651
5279.63 719
5280.32 729
5281.00 818
5281.69 838
5282.37 860
5283.06 877
5283.74 838
5284.43 793
5285.11 713
5285.80 785
5286.49 777
5287.17 777
5287.86 721
5288.54 759
5289.23 702
5289.91 687
5290.60 635
5291.29 577
5291.97 586
5292.66 667
5293.35 686
5294.03 624
5294.72 595
5295.40 582
5296.09 675
5296.78 711
5297.46 660
5298.15 709
5298.84 650
5299.52 713
5300.21 752
5300.90 694
5301.58 781
5302.27 773
5302.96 720
5303.64 687
5304.33 692
5305.02 766
5305.70 700
5306.39 739
5307.08 745
5307.77 670
5308.45 758
5309.14 745
5309.83 697
5310.51 683
5311.20 703
5311.89 745
5312.58 822
5313.26 883
5313.95 747
5314.64 716
5315.33 651
5316.01 657
5316.70 721
5317.39 689
5318.08 762
5318.77 798
5319.45 841
5320.14 720
5320.83 747
5321.52 792
5322.20 776
5322.89 740
5323.58 840
5324.27 845
5324.96 808
5325.65 755
5326.33 774
5327.02 711
5327.71 690
5328.40 637
5329.09 633
5329.78 664
5330.46 734
5331.15 813
5331.84 764
5332.53 788
5333.22 751
5333.91 678
5334.60 704
5335.29 661
5335.98 732
5336.66 745
5337.35 737
5338.04 759
5338.73 734
5339.42 794
5340.11 746
5340.80 708
5341.49 800
5342.18 845
5342.87 843
5343.56 873
5344.25 818
5344.94 799
5345.62 770
5346.31 692
5347.00 718
5347.69 733
5348.38 866
5349.07 834
5349.76 833
5350.45 921
5351.14 979
5351.83 975
5352.52 1242
5353.21 1163
5353.90 1117
5354.59 1007
5355.28 998
5355.97 905
5356.66 936
5357.35 913
5358.04 852
5358.74 754
5359.43 713
5360.12 752
5360.81 775
5361.50 810
5362.19 713
5362.88 693
5363.57 743
5364.26 708
5364.95 737
5365.64 782
5366.33 685
5367.02 591
5367.71 682
5368.41 657
5369.10 653
5369.79 679
5370.48 669
5371.17 591
5371.86 563
5372.55 551
5373.24 626
5373.94 629
5374.63 618
5375.32 630
5376.01 668
5376.70 597
5377.39 612
5378.08 586
5378.78 595
5379.47 581
5380.16 589
5380.85 605
5381.54 613
5382.24 650
5382.93 577
5383.62 636
5384.31 624
5385.00 638
5385.70 561
5386.39 608
5387.08 601
5387.77 614
5388.47 756
5389.16 725
5389.85 659
5390.54 740
5391.23 709
5391.93 679
5392.62 677
5393.31 726
5394.01 718
5394.70 655
5395.39 664
5396.08 575
5396.78 553
5397.47 661
5398.16 710
5398.86 675
5399.55 629
5400.24 715
5400.93 640
5401.63 610
5402.32 609
5403.01 644
5403.71 666
5404.40 498
5405.09 545
5405.79 562
5406.48 575
5407.17 589
5407.87 597
5408.56 621
5409.26 684
5409.95 663
5410.64 626
5411.34 539
5412.03 628
5412.72 595
5413.42 645
5414.11 677
5414.81 671
5415.50 676
5416.19 640
5416.89 613
5417.58 538
5418.28 577
5418.97 632
5419.67 613
5420.36 661
5421.05 666
5421.75 689
5422.44 708
5423.14 673
5423.83 602
5424.53 641
5425.22 775
5425.92 754
5426.61 704
5427.31 758
5428.00 697
5428.70 699
5429.39 670
5430.09 671
5430.78 683
5431.48 690
5432.17 645
5432.87 655
5433.56 709
5434.26 770
5434.95 714
5435.65 702
5436.34 791
5437.04 806
5437.73 876
5438.43 866
5439.13 882
5439.82 801
5440.52 758
5441.21 720
5441.91 731
5442.60 720
5443.30 711
5444.00 711
5444.69 812
5445.39 836
5446.08 911
5446.78 840
5447.48 872
5448.17 1037
5448.87 1018
5449.56 990
5450.26 949
5450.96 933
5451.65 897
5452.35 896
5453.05 983
5453.74 885
5454.44 762
5455.14 806
5455.83 758
5456.53 733
5457.23 727
5457.92 764
5458.62 732
5459.32 777
5460.01 810
5460.71 790
5461.41 723
5462.11 796
5462.80 760
5463.50 671
5464.20 733
5464.89 779
5465.59 817
5466.29 866
5466.99 767
5467.68 748
5468.38 753
5469.08 786
5469.78 846
5470.47 858
5471.17 865
5471.87 803
5472.57 861
5473.26 892
5473.96 767
5474.66 861
5475.36 926
5476.06 945
5476.75 905
5477.45 942
5478.15 913
5478.85 918
5479.55 1009
5480.24 1136
5480.94 1106
5481.64 1266
5482.34 1298
5483.04 1313
5483.74 1287
5484.43 1309
5485.13 1198
5485.83 1192
5486.53 1027
5487.23 1053
5487.93 1013
5488.63 974
5489.33 1026
5490.02 928
5490.72 945
5491.42 995
5492.12 939
5492.82 942
5493.52 1059
5494.22 1014
5494.92 1059
5495.62 1093
5496.32 1008
5497.01 989
5497.71 1051
5498.41 1121
5499.11 1322
5499.81 1377
5500.51 1529
5501.21 1786
5501.91 1878
5502.61 1919
5503.31 1952
5504.01 1948
5504.71 1759
5505.41 1488
5506.11 1487
5506.81 1315
5507.51 1166
5508.21 1183
5508.91 1093
5509.61 891
5510.31 886
5511.01 931
5511.71 954
5512.41 876
5513.11 946
5513.81 967
5514.51 909
5515.21 961
5515.91 948
5516.61 1009
5517.31 988
5518.01 984
5518.72 1030
5519.42 1075
5520.12 926
5520.82 890
5521.52 928
5522.22 925
5522.92 858
5523.62 976
5524.32 847
5525.02 796
5525.72 875
5526.43 785
5527.13 700
5527.83 754
5528.53 778
5529.23 738
5529.93 770
5530.63 804
5531.33 716
5532.04 734
5532.74 763
5533.44 737
5534.14 781
5534.84 757
5535.54 729
5536.25 813
5536.95 819
5537.65 805
5538.35 782
5539.05 735
5539.76 795
5540.46 787
5541.16 724
5541.86 745
5542.56 725
5543.27 715
5543.97 663
5544.67 681
5545.37 732
5546.08 708
5546.78 734
5547.48 738
5548.18 813
5548.89 810
5549.59 821
5550.29 792
5550.99 796
5551.70 846
5552.40 703
5553.10 645
5553.81 715
5554.51 683
5555.21 663
5555.91 665
5556.62 690
5557.32 629
5558.02 670
5558.73 713
5559.43 693
5560.13 687
5560.84 646
5561.54 681
5562.24 655
5562.95 700
5563.65 692
5564.35 683
5565.06 682
5565.76 676
5566.47 695
5567.17 684
5567.87 634
5568.58 710
5569.28 709
5569.98 723
5570.69 765
5571.39 756
5572.10 757
5572.80 721
5573.50 655
5574.21 671
5574.91 627
5575.62 635
5576.32 683
5577.03 794
5577.73 705
5578.44 745
5579.14 691
5579.84 645
5580.55 685
5581.25 632
5581.96 733
5582.66 678
5583.37 620
5584.07 638
5584.78 728
5585.48 700
5586.19 627
5586.89 650
5587.60 652
5588.30 676
5589.01 737
5589.71 723
5590.42 676
5591.12 639
5591.83 654
5592.53 636
5593.24 677
5593.94 616
5594.65 666
5595.36 626
5596.06 652
5596.77 638
5597.47 652
5598.18 688
5598.88 673
5599.59 683
5600.30 681
5601.00 668
5601.71 537
5602.41 524
5603.12 603
5603.83 647
5604.53 627
5605.24 579
5605.94 589
5606.65 589
5607.36 553
5608.06 606
5608.77 593
5609.48 580
5610.18 590
5610.89 585
5611.60 500
5612.30 595
5613.01 523
5613.72 596
5614.42 649
5615.13 622
5615.84 574
5616.54 612
5617.25 719
5617.96 667
5618.66 752
5619.37 639
5620.08 579
5620.78 657
5621.49 647
5622.20 740
5622.91 682
5623.61 651
5624.32 673
5625.03 560
5625.74 625
5626.44 602
5627.15 670
5627.86 615
5628.57 597
5629.27 673
5629.98 633
5630.69 644
5631.40 638
5632.11 539
5632.81 660
5633.52 649
5634.23 647
5634.94 670
5635.65 663
5636.35 642
5637.06 579
5637.77 668
5638.48 639
5639.19 619
5639.89 567
5640.60 580
5641.31 551
5642.02 704
5642.73 705
5643.44 668
5644.15 644
5644.85 699
5645.56 644
5646.27 641
5646.98 649
5647.69 584
5648.40 594
5649.11 646
5649.82 668
5650.53 611
5651.23 685
5651.94 764
5652.65 626
5653.36 625
5654.07 728
5654.78 626
5655.49 631
5656.20 650
5656.91 675
5657.62 689
5658.33 654
5659.04 680
5659.75 724
5660.46 641
5661.17 657
5661.88 684
5662.59 681
5663.30 644
5664.00 622
5664.71 608
5665.42 564
5666.13 575
5666.84 535
5667.55 658
5668.27 695
5668.98 738
5669.69 688
5670.40 743
5671.11 680
5671.82 802
5672.53 826
5673.24 857
5673.95 832
5674.66 865
5675.37 850
5676.08 750
5676.79 681
5677.50 710
5678.21 622
5678.92 614
5679.63 679
5680.34 647
5681.06 608
5681.77 678
5682.48 612
5683.19 685
5683.90 647
5684.61 628
5685.32 639
5686.03 719
5686.74 676
5687.46 685
5688.17 635
5688.88 615
5689.59 686
5690.30 605
5691.01 600
5691.72 641
5692.44 560
5693.15 635
5693.86 682
5694.57 648
5695.28 635
5696.00 614
5696.71 592
5697.42 636
5698.13 629
5698.84 555
5699.56 638
5700.27 662
5700.98 616
5701.69 569
5702.40 662
5703.12 653
5703.83 622
5704.54 621
5705.25 624
5705.97 613
5706.68 667
5707.39 673
5708.10 660
5708.82 594
5709.53 567
5710.24 531
5710.95 527
5711.67 533
5712.38 651
5713.09 681
5713.81 585
5714.52 611
5715.23 652
5715.95 594
5716.66 635
5717.37 642
5718.09 584
5718.80 533
5719.51 567
5720.23 621
5720.94 579
5721.65 558
5722.37 630
5723.08 598
5723.79 603
5724.51 605
5725.22 591
5725.93 618
5726.65 639
5727.36 671
5728.08 651
5728.79 675
5729.50 708
5730.22 685
5730.93 675
5731.65 626
5732.36 644
5733.07 680
5733.79 626
5734.50 638
5735.22 663
5735.93 706
5736.65 642
5737.36 636
5738.07 659
5738.79 661
5739.50 603
5740.22 591
5740.93 650
5741.65 622
5742.36 583
5743.08 549
5743.79 592
5744.51 587
5745.22 643
5745.94 617
5746.65 582
5747.37 603
5748.08 626
5748.80 595
5749.51 671
5750.23 690
5750.94 637
5751.66 583
5752.37 635
5753.09 729
5753.80 709
5754.52 671
5755.24 660
5755.95 723
5756.67 662
5757.38 689
5758.10 723
5758.81 680
5759.53 773
5760.25 705
5760.96 694
5761.68 660
5762.39 636
5763.11 675
5763.83 661
5764.54 593
5765.26 516
5765.97 624
5766.69 591
5767.41 586
5768.12 612
5768.84 622
5769.56 623
5770.27 611
5770.99 654
5771.71 622
5772.42 655
5773.14 717
5773.86 590
5774.57 636
5775.29 619
5776.01 654
5776.72 656
5777.44 623
5778.16 629
5778.88 615
5779.59 656
5780.31 635
5781.03 665
5781.74 685
5782.46 708
5783.18 639
5783.90 695
5784.61 729
5785.33 688
5786.05 702
5786.77 753
5787.48 706
5788.20 709
5788.92 807
5789.64 802
5790.35 769
5791.07 746
5791.79 762
5792.51 757
5793.23 729
5793.94 825
5794.66 782
5795.38 789
5796.10 752
5796.82 870
5797.53 976
5798.25 1089
5798.97 1231
5799.69 1261
5800.41 1522
5801.13 1907
5801.84 1954
5802.56 1952
5803.28 2018
5804.00 1926
5804.72 1916
5805.44 1595
5806.16 1300
5806.87 1186
5807.59 979
5808.31 976
5809.03 1021
5809.75 1012
5810.47 815
5811.19 852
5811.91 860
5812.63 942
5813.35 958
5814.07 931
5814.78 917
5815.50 879
5816.22 959
5816.94 898
5817.66 959
5818.38 994
5819.10 1009
5819.82 956
5820.54 952
5821.26 963
5821.98 920
5822.70 1034
5823.42 902
5824.14 838
5824.86 946
5825.58 849
5826.30 766
5827.02 711
5827.74 747
5828.46 791
5829.18 818
5829.90 751
5830.62 807
5831.34 733
5832.06 681
5832.78 724
5833.50 730
5834.22 772
5834.94 762
5835.66 746
5836.38 792
5837.10 757
5837.82 825
5838.55 789
5839.27 788
5839.99 772
5840.71 786
5841.43 783
5842.15 816
5842.87 755
5843.59 732
5844.31 732
5845.03 691
5845.76 676
5846.48 680
5847.20 698
5847.92 655
5848.64 613
5849.36 677
5850.08 755
5850.81 724
5851.53 702
5852.25 700
5852.97 761
5853.69 772
5854.41 708
5855.14 684
5855.86 721
5856.58 704
5857.30 722
5858.02 675
5858.74 684
5859.47 701
5860.19 694
5860.91 738
5861.63 708
5862.36 697
5863.08 714
5863.80 699
5864.52 717
5865.24 689
5865.97 652
5866.69 631
5867.41 733
5868.13 748
5868.86 724
5869.58 729
5870.30 692
5871.03 727
5871.75 756
5872.47 692
5873.19 762
5873.92 707
5874.64 741
5875.36 689
5876.09 721
5876.81 694
5877.53 719
5878.26 696
5878.98 757
5879.70 664
5880.43 690
5881.15 652
5881.87 674
5882.60 656
5883.32 759
5884.04 821
5884.77 729
5885.49 679
5886.21 692
5886.94 681
5887.66 755
5888.39 693
5889.11 704
5889.83 701
5890.56 727
5891.28 672
5892.01 674
5892.73 644
5893.45 698
5894.18 690
5894.90 662
5895.63 678
5896.35 666
5897.07 683
5897.80 634
5898.52 643
5899.25 636
5899.97 620
5900.70 672
5901.42 767
5902.15 629
5902.87 578
5903.60 664
5904.32 724
5905.05 742
5905.77 694
5906.50 648
5907.22 675
5907.95 740
5908.67 756
5909.40 767
5910.12 708
5910.85 726
5911.57 753
5912.30 648
5913.02 697
5913.75 749
5914.47 688
5915.20 751
5915.92 785
5916.65 733
5917.38 748
5918.10 810
5918.83 830
5919.55 816
5920.28 703
5921.00 749
5921.73 823
5922.46 776
5923.18 715
5923.91 749
5924.63 703
5925.36 728
5926.09 678
5926.81 744
5927.54 739
5928.26 836
5928.99 813
5929.72 916
5930.44 820
5931.17 856
5931.90 833
5932.62 890
5933.35 856
5934.08 815
5934.80 782
5935.53 808
5936.26 796
5936.98 803
5937.71 838
5938.44 1019
5939.16 1002
5939.89 1040
5940.62 949
5941.35 976
5942.07 1005
5942.80 1027
5943.53 1027
5944.25 1068
5944.98 1040
5945.71 1009
5946.44 1036
5947.16 1057
5947.89 1070
5948.62 1176
5949.35 1109
5950.07 1144
5950.80 1088
5951.53 1191
5952.26 1364
5952.99 1352
5953.71 1398
5954.44 1464
5955.17 1531
5955.90 1454
5956.62 1433
5957.35 1455
5958.08 1307
5958.81 1325
5959.54 1307
5960.27 1317
5960.99 1391
5961.72 1322
5962.45 1405
5963.18 1305
5963.91 1469
5964.64 1608
5965.36 1656
5966.09 1773
5966.82 1943
5967.55 1969
5968.28 2045
5969.01 2111
5969.74 2185
5970.47 2286
5971.19 2062
5971.92 1869
5972.65 1757
5973.38 1675
5974.11 1656
5974.84 1644
5975.57 1655
5976.30 1662
5977.03 1656
5977.76 1644
5978.49 1591
5979.22 1722
5979.95 1658
5980.67 1948
5981.40 1781
5982.13 1857
5982.86 1785
5983.59 1812
5984.32 1925
5985.05 1844
5985.78 1797
5986.51 1924
5987.24 1940
5987.97 2085
5988.70 1972
5989.43 1958
5990.16 1930
5990.89 1927
5991.62 1852
5992.35 1826
5993.08 1827
5993.81 1875
5994.54 1870
5995.27 1836
5996.00 2006
5996.73 2069
5997.47 2088
5998.20 2178
5998.93 2240
5999.66 2278
6000.39 2130
6001.12 2179
6001.85 2273
6002.58 2224
6003.31 2026
6004.04 2031
6004.77 2002
6005.50 2063
6006.24 1994
6006.97 2114
6007.70 2102
6008.43 2135
6009.16 2251
6009.89 2405
6010.62 2940
6011.35 3388
6012.09 3777
6012.82 4608
6013.55 5431
6014.28 6074
6015.01 6773
6015.74 6869
6016.47 6961
6017.21 6819
6017.94 6360
6018.67 5778
6019.40 4972
6020.13 4201
6020.87 3493
6021.60 3057
6022.33 2517
6023.06 2314
6023.79 2161
6024.53 1907
6025.26 1732
6025.99 1768
6026.72 1703
6027.46 1718
6028.19 1581
6028.92 1558
6029.65 1540
6030.39 1506
6031.12 1519
6031.85 1465
6032.58 1513
6033.32 1473
6034.05 1595
6034.78 1544
6035.51 1563
6036.25 1472
6036.98 1511
6037.71 1501
6038.45 1450
6039.18 1458
6039.91 1546
6040.65 1647
6041.38 1571
6042.11 1583
6042.85 1604
6043.58 1639
6044.31 1762
6045.05 1716
6045.78 1649
6046.51 1752
6047.25 1663
6047.98 1719
6048.71 1777
6049.45 1882
6050.18 1925
6050.91 2100
6051.65 2346
6052.38 2607
6053.12 2651
6053.85 2893
6054.58 3063
6055.32 2925
6056.05 2860
6056.79 2573
6057.52 2459
6058.25 2254
6058.99 2023
6059.72 1890
6060.46 1919
6061.19 1812
6061.93 1921
6062.66 1846
6063.40 1719
6064.13 1507
6064.86 1635
6065.60 1709
6066.33 1539
6067.07 1504
6067.80 1590
6068.54 1631
6069.27 1549
6070.01 1477
6070.74 1491
6071.48 1473
6072.21 1476
6072.95 1547
6073.68 1519
6074.42 1380
6075.15 1414
6075.89 1370
6076.63 1457
6077.36 1386
6078.10 1405
6078.83 1309
6079.57 1306
6080.30 1355
6081.04 1383
6081.77 1327
6082.51 1315
6083.25 1300
6083.98 1214
6084.72 1296
6085.45 1338
6086.19 1142
6086.92 1180
6087.66 1226
6088.40 1153
6089.13 1261
6089.87 1198
6090.61 1263
6091.34 1159
6092.08 1287
6092.81 1248
6093.55 1336
6094.29 1308
6095.02 1235
6095.76 1172
6096.50 1192
6097.23 1149
6097.97 1208
6098.71 1107
6099.44 1116
6100.18 1135
6100.92 1232
6101.65 1127
6102.39 1159
6103.13 1104
6103.86 1150
6104.60 1179
6105.34 1189
6106.08 1077
6106.81 1088
6107.55 1074
6108.29 1053
6109.02 1049
6109.76 1104
6110.50 1161
6111.24 1080
6111.97 1054
6112.71 1010
6113.45 997
6114.19 1079
6114.92 1131
6115.66 1235
6116.40 1090
6117.14 1098
6117.88 1136
6118.61 1134
6119.35 1097
6120.09 1169
6120.83 1067
6121.57 1114
6122.30 1122
6123.04 1056
6123.78 1087
6124.52 1131
6125.26 1164
6126.00 1195
6126.73 1209
6127.47 1134
6128.21 1217
6128.95 1271
6129.69 1158
6130.43 1105
6131.16 1202
6131.90 1199
6132.64 1198
6133.38 1173
6134.12 1120
6134.86 1158
6135.60 1185
6136.34 1205
6137.08 1323
6137.81 1296
6138.55 1311
6139.29 1338
6140.03 1400
6140.77 1323
6141.51 1235
6142.25 1301
6142.99 1290
6143.73 1193
6144.47 1297
6145.21 1316
6145.95 1249
6146.69 1246
6147.43 1173
6148.17 1053
6148.91 1078
6149.65 1155
6150.39 1093
6151.13 1251
6151.86 1184
6152.60 1173
6153.34 1249
6154.08 1127
6154.83 1113
6155.57 1160
6156.31 1272
6157.05 1357
6157.79 1332
6158.53 1256
6159.27 1293
6160.01 1334
6160.75 1366
6161.49 1194
6162.23 1285
6162.97 1267
6163.71 1410
6164.45 1369
6165.19 1247
6165.93 1436
6166.67 1543
6167.41 1664
6168.15 1692
6168.89 1733
6169.64 1737
6170.38 1784
6171.12 1774
6171.86 1615
6172.60 1572
6173.34 1584
6174.08 1615
6174.82 1511
6175.57 1434
6176.31 1465
6177.05 1406
6177.79 1543
6178.53 1419
6179.27 1343
6180.01 1406
6180.76 1544
6181.50 1458
6182.24 1523
6182.98 1587
6183.72 1586
6184.46 1518
6185.21 1626
6185.95 1590
6186.69 1618
6187.43 1604
6188.17 1671
6188.92 1655
6189.66 1734
6190.40 1645
6191.14 1739
6191.89 1768
6192.63 1827
6193.37 1914
6194.11 1935
6194.86 1983
6195.60 1984
6196.34 1949
6197.08 2098
6197.83 1996
6198.57 2042
6199.31 2008
6200.05 1985
6200.80 1990
6201.54 1975
6202.28 2017
6203.03 2102
6203.77 2110
6204.51 2251
6205.26 2509
6206.00 2891
6206.74 3657
6207.48 4401
6208.23 5567
6208.97 6767
6209.71 8022
6210.46 9335
6211.20 9894
6211.95 10175
6212.69 9448
6213.43 8839
6214.18 8053
6214.92 6780
6215.66 5667
6216.41 4732
6217.15 3776
6217.89 3011
6218.64 2642
6219.38 2300
6220.13 2106
6220.87 1882
6221.61 1802
6222.36 1689
6223.10 1670
6223.85 1730
6224.59 1702
6225.34 1558
6226.08 1541
6226.82 1628
6227.57 1613
6228.31 1440
6229.06 1378
6229.80 1364
6230.55 1249
6231.29 1210
6232.04 1209
6232.78 1293
6233.53 1244
6234.27 1272
6235.02 1288
6235.76 1348
6236.51 1341
6237.25 1344
6238.00 1338
6238.74 1290
6239.49 1317
6240.23 1281
6240.98 1377
6241.72 1392
6242.47 1439
6243.21 1452
6243.96 1498
6244.70 1508
6245.45 1575
6246.20 1703
6246.94 1864
6247.69 2112
6248.43 2207
6249.18 2222
6249.92 2390
6250.67 2384
6251.42 2508
6252.16 2515
6252.91 2149
6253.65 1998
6254.40 1815
6255.15 1673
6255.89 1603
6256.64 1513
6257.38 1414
6258.13 1333
6258.88 1474
6259.62 1433
6260.37 1358
6261.12 1376
6261.86 1352
6262.61 1312
6263.36 1373
6264.10 1452
6264.85 1342
6265.60 1292
6266.34 1373
6267.09 1416
6267.84 1370
6268.58 1364
6269.33 1366
6270.08 1410
6270.82 1468
6271.57 1422
6272.32 1349
6273.07 1380
6273.81 1421
6274.56 1379
6275.31 1297
6276.05 1346
6276.80 1481
6277.55 1502
6278.30 1443
6279.04 1514
6279.79 1590
6280.54 1580
6281.29 1644
6282.03 1498
6282.78 1395
6283.53 1391
6284.28 1304
6285.03 1387
6285.77 1351
6286.52 1373
6287.27 1452
6288.02 1431
6288.77 1483
6289.51 1589
6290.26 1590
6291.01 1590
6291.76 1589
6292.51 1490
6293.26 1441
6294.00 1348
6294.75 1256
6295.50 1120
6296.25 1118
6297.00 1149
6297.75 1067
6298.50 1177
6299.24 1099
6299.99 1056
6300.74 1087
6301.49 1054
6302.24 1077
6302.99 1136
6303.74 1130
6304.49 1283
6305.24 1193
6305.99 1316
6306.73 1255
6307.48 1244
6308.23 1271
6308.98 1240
6309.73 1166
6310.48 1128
6311.23 1077
6311.98 1069
6312.73 1104
6313.48 1170
6314.23 1156
6314.98 1187
6315.73 1133
6316.48 1158
6317.23 1221
6317.98 1144
6318.73 1066
6319.48 1128
6320.23 1225
6320.98 1184
6321.73 1160
6322.48 1122
6323.23 1136
6323.98 1098
6324.73 1153
6325.48 1102
6326.23 1062
6326.98 1052
6327.73 1087
6328.48 1090
6329.23 1093
6329.98 1137
6330.73 1121
6331.48 1194
6332.23 1210
6332.98 1070
6333.73 1133
6334.49 1145
6335.24 1086
6335.99 1023
6336.74 1049
6337.49 1081
6338.24 1033
6338.99 1031
6339.74 1077
6340.49 1072
6341.25 1107
6342.00 1073
6342.75 1037
6343.50 1090
6344.25 1018
6345.00 1055
6345.75 984
6346.51 1082
6347.26 1121
6348.01 1104
6348.76 1057
6349.51 1095
6350.26 1166
6351.02 1136
6351.77 1225
6352.52 1284
6353.27 1343
6354.02 1460
6354.78 1592
6355.53 1591
6356.28 1426
6357.03 1360
6357.78 1287
6358.54 1226
6359.29 1183
6360.04 1190
6360.79 1115
6361.55 1082
6362.30 1030
6363.05 1077
6363.80 1158
6364.56 1128
6365.31 989
6366.06 973
6366.81 1108
6367.57 1089
6368.32 1025
6369.07 1045
6369.83 1144
6370.58 1140
6371.33 1110
6372.08 1165
6372.84 1111
6373.59 1022
6374.34 1047
6375.10 1009
6375.85 979
6376.60 1049
6377.36 1033
6378.11 1009
6378.86 936
6379.62 1024
6380.37 1013
6381.12 1068
6381.88 1066
6382.63 977
6383.39 953
6384.14 975
6384.89 1037
6385.65 1028
6386.40 913
6387.16 907
6387.91 877
6388.66 934
6389.42 937
6390.17 892
6390.93 949
6391.68 929
6392.43 898
6393.19 938
6393.94 914
6394.70 856
6395.45 906
6396.21 893
6396.96 837
6397.72 776
6398.47 812
6399.22 820
6399.98 839
6400.73 794
6401.49 873
6402.24 860
6403.00 775
6403.75 837
6404.51 800
6405.26 744
6406.02 784
6406.77 841
6407.53 884
6408.28 917
6409.04 846
6409.79 919
6410.55 902
6411.31 884
6412.06 906
6412.82 849
6413.57 843
6414.33 889
6415.08 889
6415.84 875
6416.59 844
6417.35 882
6418.11 840
6418.86 881
6419.62 832
6420.37 832
6421.13 853
6421.89 843
6422.64 906
6423.40 810
6424.15 756
6424.91 904
6425.67 801
6426.42 774
6427.18 845
6427.94 816
6428.69 851
6429.45 816
6430.20 830
6430.96 819
6431.72 807
6432.47 815
6433.23 838
6433.99 843
6434.74 852
6435.50 880
6436.26 842
6437.02 791
6437.77 825
6438.53 906
6439.29 856
6440.04 838
6440.80 903
6441.56 826
6442.32 894
6443.07 890
6443.83 852
6444.59 857
6445.34 849
6446.10 839
6446.86 852
6447.62 816
6448.37 774
6449.13 819
6449.89 895
6450.65 923
6451.41 899
6452.16 816
6452.92 841
6453.68 888
6454.44 865
6455.19 834
6455.95 906
6456.71 922
6457.47 962
6458.23 952
6458.99 881
6459.74 932
6460.50 945
6461.26 965
6462.02 882
6462.78 930
6463.54 940
6464.29 869
6465.05 898
6465.81 890
6466.57 880
6467.33 947
6468.09 898
6468.85 969
6469.60 1007
6470.36 966
6471.12 906
6471.88 918
6472.64 1002
6473.40 1051
6474.16 1001
6474.92 935
6475.68 961
6476.44 1026
6477.20 978
6477.95 947
6478.71 1091
6479.47 1049
6480.23 1043
6480.99 1110
6481.75 1093
6482.51 1054
6483.27 1112
6484.03 1046
6484.79 1092
6485.55 1114
6486.31 1105
6487.07 1154
6487.83 1084
6488.59 1133
6489.35 1200
6490.11 1167
6490.87 1142
6491.63 1206
6492.39 1306
6493.15 1312
6493.91 1410
6494.67 1439
6495.43 1492
6496.19 1461
6496.95 1551
6497.71 1529
6498.47 1535
6499.23 1457
6499.99 1475
6500.76 1598
6501.52 1621
6502.28 1603
6503.04 1553
6503.80 1490
6504.56 1509
6505.32 1494
6506.08 1494
6506.84 1605
6507.60 1704
6508.36 1680
6509.13 1830
6509.89 1764
6510.65 1803
6511.41 1975
6512.17 1848
6512.93 1879
6513.69 1844
6514.45 1931
6515.22 1857
6515.98 1765
6516.74 1910
6517.50 1957
6518.26 1910
6519.02 1881
6519.79 1790
6520.55 1984
6521.31 2003
6522.07 2113
6522.83 2108
6523.60 2166
6524.36 2382
6525.12 2352
6525.88 2538
6526.64 2714
6527.41 2884
6528.17 3164
6528.93 3354
6529.69 3396
6530.46 3545
6531.22 3636
6531.98 3727
6532.74 3624
6533.51 3713
6534.27 4167
6535.03 4788
6535.79 5627
6536.56 6781
6537.32 7891
6538.08 8832
6538.85 9363
6539.61 9202
6540.37 8629
6541.13 7841
6541.90 6565
6542.66 5584
6543.42 4693
6544.19 3683
6544.95 3108
6545.71 2619
6546.48 2346
6547.24 2121
6548.00 1890
6548.77 1807
6549.53 1844
6550.29 1638
6551.06 1686
6551.82 1642
6552.58 1672
6553.35 1715
6554.11 1678
6554.88 1614
6555.64 1617
6556.40 1546
6557.17 1531
6557.93 1500
6558.70 1395
6559.46 1399
6560.22 1382
6560.99 1455
6561.75 1482
6562.52 1480
6563.28 1488
6564.05 1551
6564.81 1739
6565.57 1773
6566.34 1779
6567.10 1741
6567.87 1708
6568.63 1715
6569.40 1767
6570.16 1706
6570.93 1702
6571.69 1833
6572.46 1827
6573.22 1924
6573.99 1881
6574.75 1972
6575.52 2224
6576.28 2297
6577.05 2301
6577.81 2368
6578.58 2312
6579.34 2183
6580.11 2116
6580.87 2009
6581.64 2124
6582.40 2157
6583.17 2035
6583.93 2054
6584.70 2056
6585.47 1952
6586.23 1858
6587.00 1790
6587.76 1820
6588.53 1838
6589.29 1803
6590.06 1853
6590.83 1929
6591.59 2043
6592.36 2002
6593.12 2172
6593.89 2345
6594.66 2533
6595.42 2672
6596.19 2889
6596.96 2975
6597.72 2992
6598.49 3030
6599.25 2976
6600.02 2850
6600.79 2504
6601.55 2263
6602.32 2090
6603.09 1952
6603.85 1749
6604.62 1765
6605.39 1656
6606.15 1604
6606.92 1618
6607.69 1595
6608.46 1551
6609.22 1483
6609.99 1511
6610.76 1520
6611.52 1534
6612.29 1639
6613.06 1492
6613.83 1610
6614.59 1585
6615.36 1524
6616.13 1475
6616.89 1484
6617.66 1490
6618.43 1421
6619.20 1311
6619.96 1345
6620.73 1319
6621.50 1378
6622.27 1390
6623.04 1337
6623.80 1327
6624.57 1250
6625.34 1256
6626.11 1289
6626.88 1215
6627.64 1346
6628.41 1266
6629.18 1258
6629.95 1255
6630.72 1230
6631.48 1349
6632.25 1434
6633.02 1552
6633.79 1625
6634.56 1621
6635.33 1827
6636.10 1873
6636.86 1885
6637.63 1845
6638.40 1839
6639.17 1754
6639.94 1568
6640.71 1469
6641.48 1405
6642.25 1440
6643.01 1275
6643.78 1276
6644.55 1254
6645.32 1234
6646.09 1246
6646.86 1314
6647.63 1317
6648.40 1269
6649.17 1342
6649.94 1310
6650.71 1301
6651.48 1251
6652.25 1281
6653.01 1290
6653.78 1326
6654.55 1305
6655.32 1345
6656.09 1350
6656.86 1330
6657.63 1231
6658.40 1380
6659.17 1303
6659.94 1293
6660.71 1272
6661.48 1286
6662.25 1248
6663.02 1256
6663.79 1260
6664.56 1147
6665.33 1282
6666.10 1088
6666.87 1080
6667.64 1143
6668.42 1185
6669.19 1194
6669.96 1199
6670.73 1158
6671.50 1230
6672.27 1401
6673.04 1327
6673.81 1298
6674.58 1255
6675.35 1283
6676.12 1230
6676.89 1307
6677.66 1355
6678.44 1348
6679.21 1327
6679.98 1260
6680.75 1338
6681.52 1241
6682.29 1335
6683.06 1361
6683.83 1263
6684.60 1395
6685.38 1548
6686.15 1716
6686.92 1612
6687.69 1674
6688.46 1708
6689.23 1550
6690.01 1477
6690.78 1408
6691.55 1386
6692.32 1223
6693.09 1269
6693.86 1151
6694.64 1061
6695.41 1139
6696.18 1205
6696.95 1105
6697.73 1044
6698.50 1079
6699.27 1171
6700.04 1154
6700.81 1119
6701.59 1172
6702.36 1140
6703.13 1197
6703.90 1147
6704.68 1148
6705.45 1082
6706.22 1156
6706.99 1182
6707.77 1114
6708.54 1121
6709.31 1184
6710.09 1139
6710.86 1189
6711.63 1053
6712.40 1062
6713.18 1115
6713.95 1141
6714.72 1138
6715.50 1127
6716.27 1116
6717.04 1152
6717.82 1067
6718.59 1010
6719.36 980
6720.14 1001
6720.91 1001
6721.68 1063
6722.46 1106
6723.23 1114
6724.00 1026
6724.78 1067
6725.55 1069
6726.33 1091
6727.10 988
6727.87 946
6728.65 961
6729.42 1031
6730.20 1073
6730.97 1111
6731.74 1083
6732.52 1086
6733.29 1182
6734.07 1158
6734.84 1031
6735.61 1118
6736.39 1176
6737.16 1195
6737.94 1230
6738.71 1169
6739.49 1139
6740.26 1021
6741.04 1108
6741.81 1091
6742.59 1093
6743.36 1147
6744.13 1145
6744.91 1131
6745.68 1085
6746.46 1095
6747.23 1190
6748.01 1218
6748.78 1255
6749.56 1197
6750.33 1212
6751.11 1265
6751.89 1379
6752.66 1545
6753.44 1670
6754.21 1577
6754.99 1705
6755.76 1778
6756.54 1689
6757.31 1345
6758.09 1295
6758.86 1252
6759.64 1229
6760.42 1147
6761.19 1052
6761.97 1207
6762.74 1067
6763.52 1088
6764.30 1104
6765.07 1003
6765.85 986
6766.62 1023
6767.40 1011
6768.18 1107
6768.95 1101
6769.73 1000
6770.51 1050
6771.28 1155
6772.06 1072
6772.83 1057
6773.61 1061
6774.39 1070
6775.16 1079
6775.94 1028
6776.72 999
6777.49 1037
6778.27 1003
6779.05 1020
6779.82 953
6780.60 972
6781.38 1021
6782.16 987
6782.93 1018
6783.71 957
6784.49 1042
6785.26 911
6786.04 984
6786.82 1016
6787.60 1044
6788.37 924
6789.15 927
6789.93 922
6790.71 949
6791.48 886
6792.26 943
6793.04 888
6793.82 946
6794.59 926
6795.37 857
6796.15 905
6796.93 915
6797.70 921
6798.48 908
6799.26 921
6800.04 918
6800.82 864
6801.60 895
6802.37 937
6803.15 931
6803.93 901
6804.71 1007
6805.49 960
6806.26 963
6807.04 945
6807.82 973
6808.60 847
6809.38 894
6810.16 941
6810.94 882
6811.71 947
6812.49 911
6813.27 930
6814.05 952
6814.83 902
6815.61 840
6816.39 847
6817.17 923
6817.95 990
6818.73 919
6819.50 922
6820.28 911
6821.06 928
6821.84 912
6822.62 953
6823.40 907
6824.18 884
6824.96 982
6825.74 957
6826.52 972
6827.30 921
6828.08 965
6828.86 969
6829.64 921
6830.42 949
6831.20 982
6831.98 965
6832.76 916
6833.54 848
6834.32 850
6835.10 907
6835.88 897
6836.66 893
6837.44 882
6838.22 934
6839.00 928
6839.78 867
6840.56 877
6841.34 826
6842.12 830
6842.90 814
6843.68 880
6844.46 942
6845.24 950
6846.02 936
6846.80 903
6847.58 976
6848.36 987
6849.14 1135
6849.93 1279
6850.71 1680
6851.49 1819
6852.27 1908
6853.05 2101
6853.83 2054
6854.61 2022
6855.39 1894
6856.17 1755
6856.96 1547
6857.74 1427
6858.52 1307
6859.30 1236
6860.08 1154
6860.86 1049
6861.64 962
6862.43 957
6863.21 976
6863.99 976
6864.77 1031
6865.55 998
6866.33 962
6867.12 952
6867.90 1042
6868.68 1052
6869.46 1063
6870.24 1091
6871.03 1041
6871.81 1101
6872.59 985
6873.37 966
6874.16 997
6874.94 1063
6875.72 1079
6876.50 1046
6877.28 1057
6878.07 1119
6878.85 1097
6879.63 1137
6880.42 1094
6881.20 1209
6881.98 1242
6882.76 1262
6883.55 1185
6884.33 1163
6885.11 1320
6885.89 1476
6886.68 1688
6887.46 1688
6888.24 1884
6889.03 2167
6889.81 2443
6890.59 2563
6891.38 2352
6892.16 2004
6892.94 1792
6893.73 1556
6894.51 1428
6895.29 1286
6896.08 1249
6896.86 1173
6897.64 1118
6898.43 1180
6899.21 1199
6900.00 1223
6900.78 1215
6901.56 1260
6902.35 1284
6903.13 1360
6903.91 1270
6904.70 1304
6905.48 1280
6906.27 1290
6907.05 1257
6907.84 1286
6908.62 1343
6909.40 1258
6910.19 1182
6910.97 1297
6911.76 1225
6912.54 1124
6913.33 1028
6914.11 1033
6914.90 1047
6915.68 1048
6916.46 1081
6917.25 1041
6918.03 999
6918.82 1093
6919.60 1112
6920.39 1075
6921.17 1127
6921.96 1063
6922.74 1108
6923.53 1011
6924.31 1092
6925.10 1045
6925.88 1064
6926.67 1106
6927.45 1098
6928.24 1109
6929.03 1183
6929.81 1182
6930.60 1176
6931.38 1184
6932.17 1123
6932.95 1147
6933.74 1333
6934.52 1284
6935.31 1212
6936.10 1295
6936.88 1306
6937.67 1241
6938.45 1218
6939.24 1250
6940.03 1201
6940.81 1247
6941.60 1346
6942.38 1344
6943.17 1380
6943.96 1458
6944.74 1531
6945.53 1447
6946.32 1382
6947.10 1419
6947.89 1576
6948.68 1503
6949.46 1558
6950.25 1407
6951.03 1423
6951.82 1541
6952.61 1517
6953.40 1519
6954.18 1484
6954.97 1546
6955.76 1597
6956.54 1476
6957.33 1544
6958.12 1625
6958.90 1519
6959.69 1599
6960.48 1511
6961.27 1517
6962.05 1644
6962.84 1623
6963.63 1590
6964.41 1703
6965.20 1586
6965.99 1556
6966.78 1668
6967.56 1634
6968.35 1600
6969.14 1629
6969.93 1708
6970.72 1774
6971.50 1828
6972.29 1875
6973.08 1816
6973.87 1871
6974.66 1895
6975.44 1922
6976.23 1927
6977.02 1842
6977.81 1874
6978.60 1884
6979.38 2066
6980.17 2072
6980.96 2117
6981.75 2331
6982.54 2439
6983.33 2897
6984.11 3501
6984.90 3935
6985.69 4711
6986.48 5295
6987.27 6023
6988.06 6168
6988.85 6399
6989.64 6075
6990.42 5569
6991.21 5005
6992.00 4242
6992.79 3601
6993.58 3103
6994.37 2747
6995.16 2670
6995.95 2540
6996.74 2466
6997.53 2915
6998.32 3293
6999.10 4021
6999.89 4728
7000.68 5312
7001.47 5865
7002.26 6016
7003.05 6174
7003.84 5710
7004.63 5138
7005.42 4509
7006.21 3992
7007.00 3287
7007.79 2845
7008.58 2445
7009.37 2180
7010.16 1930
7010.95 1940
7011.74 1848
7012.53 2023
7013.32 1887
7014.11 1887
7014.90 1993
7015.69 1993
7016.48 1915
7017.27 1824
7018.06 1630
7018.85 1727
7019.64 1608
7020.43 1499
7021.23 1514
7022.02 1504
7022.81 1555
7023.60 1622
7024.39 1691
7025.18 1709
7025.97 1751
7026.76 1871
7027.55 1858
7028.34 1755
7029.13 1702
7029.93 1636
7030.72 1661
7031.51 1535
7032.30 1648
7033.09 1496
7033.88 1448
7034.67 1470
7035.46 1458
7036.26 1453
7037.05 1428
7037.84 1547
7038.63 1587
7039.42 1550
7040.21 1601
7041.01 1692
7041.80 1626
7042.59 1579
7043.38 1614
7044.17 1578
7044.97 1453
7045.76 1445
7046.55 1489
7047.34 1459
7048.13 1486
7048.93 1467
7049.72 1580
7050.51 1794
7051.30 1842
7052.09 1841
7052.89 1843
7053.68 1650
7054.47 1642
7055.26 1621
7056.06 1467
7056.85 1495
7057.64 1413
7058.44 1408
7059.23 1297
7060.02 1346
7060.81 1365
7061.61 1382
7062.40 1370
7063.19 1484
7063.99 1450
7064.78 1404
7065.57 1421
7066.37 1448
7067.16 1314
7067.95 1303
7068.74 1417
7069.54 1338
7070.33 1341
7071.13 1301
7071.92 1318
7072.71 1267
7073.51 1335
7074.30 1295
7075.09 1304
7075.89 1263
7076.68 1291
7077.47 1307
7078.27 1288
7079.06 1224
7079.86 1351
7080.65 1294
7081.44 1214
7082.24 1256
7083.03 1195
7083.83 1238
7084.62 1157
7085.41 1232
7086.21 1213
7087.00 1223
7087.80 1277
7088.59 1373
7089.39 1398
7090.18 1359
7090.98 1294
7091.77 1331
7092.56 1177
7093.36 1131
7094.15 1157
7094.95 1156
7095.74 1065
7096.54 1069
7097.33 1033
7098.13 1121
7098.92 1036
7099.72 934
7100.51 996
7101.31 1003
7102.10 1045
7102.90 1037
7103.69 930
7104.49 928
7105.29 962
7106.08 892
7106.88 932
7107.67 991
7108.47 875
7109.26 882
7110.06 828
7110.85 868
7111.65 930
7112.45 827
7113.24 819
7114.04 825
7114.83 859
7115.63 882
7116.42 840
7117.22 907
7118.02 928
7118.81 974
7119.61 933
7120.41 924
7121.20 979
7122.00 902
7122.79 838
7123.59 916
7124.39 855
7125.18 880
7125.98 860
7126.78 815
7127.57 915
7128.37 940
7129.17 857
7129.96 913
7130.76 955
7131.56 925
7132.35 923
7133.15 906
7133.95 878
7134.74 846
7135.54 849
7136.34 865
7137.14 788
7137.93 843
7138.73 817
7139.53 800
7140.33 842
7141.12 753
7141.92 727
7142.72 774
7143.51 762
7144.31 845
7145.11 895
7145.91 844
7146.71 898
7147.50 820
7148.30 841
7149.10 793
7149.90 814
7150.69 809
7151.49 791
7152.29 800
7153.09 791
7153.89 747
7154.68 782
7155.48 800
7156.28 763
7157.08 805
7157.88 828
7158.68 839
7159.47 820
7160.27 710
7161.07 793
7161.87 810
7162.67 770
7163.47 727
7164.27 774
7165.06 765
7165.86 797
7166.66 786
7167.46 727
7168.26 726
7169.06 784
7169.86 733
7170.66 714
7171.46 726
7172.25 737
7173.05 740
7173.85 778
7174.65 825
7175.45 807
7176.25 796
7177.05 808
7177.85 741
7178.65 720
7179.45 731
7180.25 759
7181.05 807
7181.85 834
7182.65 971
7183.45 919
7184.25 875
7185.05 905
7185.85 839
7186.65 806
7187.45 794
7188.25 836
7189.05 835
7189.85 795
7190.65 774
7191.45 800
7192.25 746
7193.05 707
7193.85 648
7194.65 661
7195.45 660
7196.25 660
7197.05 655
7197.85 719
7198.65 673
7199.45 714
7200.25 718
7201.05 692
7201.85 695
7202.65 682
7203.46 725
7204.26 764
7205.06 758
7205.86 762
7206.66 683
7207.46 717
7208.26 685
7209.06 742
7209.86 703
7210.66 664
7211.47 657
7212.27 694
7213.07 669
7213.87 699
7214.67 742
7215.47 697
7216.27 645
7217.08 720
7217.88 741
7218.68 729
7219.48 758
7220.28 644
7221.09 681
7221.89 648
7222.69 742
7223.49 802
7224.29 757
7225.10 735
7225.90 645
7226.70 680
7227.50 686
7228.30 662
7229.11 748
7229.91 724
7230.71 656
7231.51 696
7232.32 701
7233.12 700
7233.92 704
7234.72 749
7235.53 734
7236.33 700
7237.13 657
7237.93 737
7238.74 705
7239.54 686
7240.34 770
7241.15 742
7241.95 808
7242.75 803
7243.55 734
7244.36 756
7245.16 809
7245.96 829
7246.77 894
7247.57 779
7248.37 698
7249.18 758
7249.98 759
7250.78 799
7251.59 784
7252.39 757
7253.20 747
7254.00 762
7254.80 760
7255.61 823
7256.41 718
7257.21 801
7258.02 816
7258.82 746
7259.63 789
7260.43 793
7261.23 834
7262.04 755
7262.84 738
7263.65 810
7264.45 809
7265.26 844
7266.06 860
7266.86 820
7267.67 838
7268.47 876
7269.28 873
7270.08 948
7270.89 886
7271.69 839
7272.50 923
7273.30 897
7274.11 853
7274.91 954
7275.71 989
7276.52 896
7277.32 921
7278.13 926
7278.93 933
7279.74 912
7280.55 1016
7281.35 1099
7282.16 1135
7282.96 1282
7283.77 1371
7284.57 1518
7285.38 1693
7286.18 1949
7286.99 1907
7287.79 1941
7288.60 1858
7289.40 1742
7290.21 1584
7291.02 1495
7291.82 1362
7292.63 1296
7293.43 1189
7294.24 1141
7295.05 1073
7295.85 1137
7296.66 1117
7297.46 1089
7298.27 1141
7299.08 1205
7299.88 1165
7300.69 1206
7301.49 1163
7302.30 1190
7303.11 1200
7303.91 1217
7304.72 1290
7305.53 1294
7306.33 1287
7307.14 1300
7307.95 1321
7308.75 1323
7309.56 1469
7310.37 1687
7311.17 1680
7311.98 1605
7312.79 1687
7313.59 1680
7314.40 1742
7315.21 1672
7316.02 1595
7316.82 1758
7317.63 1800
7318.44 1851
7319.24 2218
7320.05 2439
7320.86 2840
7321.67 3051
7322.47 3436
7323.28 3484
7324.09 3331
7324.90 3161
7325.70 2870
7326.51 2543
7327.32 2200
7328.13 1991
7328.94 1796
7329.74 1534
7330.55 1442
7331.36 1364
7332.17 1251
7332.98 1207
7333.78 1174
7334.59 1140
7335.40 1139
7336.21 1232
7337.02 1221
7337.82 1247
7338.63 1261
7339.44 1248
7340.25 1209
7341.06 1157
7341.87 1185
7342.68 1196
7343.48 1213
7344.29 1098
7345.10 1162
7345.91 1198
7346.72 1205
7347.53 1141
7348.34 1170
7349.15 1189
7349.95 1220
7350.76 1213
7351.57 1229
7352.38 1237
7353.19 1235
7354.00 1182
7354.81 1092
7355.62 1130
7356.43 1069
7357.24 995
7358.05 1149
7358.86 1177
7359.67 1214
7360.48 1268
7361.29 1200
7362.09 1259
7362.90 1303
7363.71 1286
7364.52 1261
7365.33 1191
7366.14 1208
7366.95 1182
7367.76 1155
7368.57 1197
7369.38 1219
7370.19 1230
7371.00 1264
7371.81 1177
7372.62 1190
7373.43 1199
7374.25 1147
7375.06 1165
7375.87 1162
7376.68 1210
7377.49 1259
7378.30 1325
7379.11 1375
7379.92 1447
7380.73 1611
7381.54 1803
7382.35 1820
7383.16 1970
7383.97 1988
7384.78 1965
7385.59 1865
7386.41 1664
7387.22 1593
7388.03 1540
7388.84 1390
7389.65 1257
7390.46 1263
7391.27 1230
7392.08 1199
7392.89 1199
7393.71 1125
7394.52 1141
7395.33 1128
7396.14 1066
7396.95 1176
7397.76 1268
7398.58 1222
7399.39 1335
7400.20 1375
7401.01 1378
7401.82 1585
7402.63 1544
7403.45 1496
7404.26 1590
7405.07 1518
7405.88 1395
7406.69 1430
7407.51 1358
7408.32 1368
7409.13 1369
7409.94 1384
7410.76 1335
7411.57 1276
7412.38 1278
7413.19 1221
7414.01 1128
7414.82 1084
7415.63 1081
7416.44 1029
7417.26 882
7418.07 1008
7418.88 973
7419.69 938
7420.51 999
7421.32 974
7422.13 967
7422.95 1015
7423.76 919
7424.57 894
7425.39 869
7426.20 837
7427.01 875
7427.83 855
7428.64 903
7429.45 873
7430.27 834
7431.08 877
7431.89 934
7432.71 849
7433.52 813
7434.33 773
7435.15 770
7435.96 859
7436.77 866
7437.59 885
7438.40 810
7439.22 877
7440.03 923
7440.84 882
7441.66 823
7442.47 765
7443.29 830
7444.10 808
7444.91 861
7445.73 826
7446.54 787
7447.36 836
7448.17 840
7448.99 831
7449.80 809
7450.62 796
7451.43 824
7452.24 815
7453.06 740
7453.87 694
7454.69 747
7455.50 808
7456.32 816
7457.13 823
7457.95 795
7458.76 754
7459.58 725
7460.39 748
7461.21 716
7462.02 804
7462.84 868
7463.65 838
7464.47 802
7465.28 787
7466.10 743
7466.92 729
7467.73 754
7468.55 767
7469.36 730
7470.18 734
7470.99 749
7471.81 820
7472.62 748
7473.44 783
7474.26 781
7475.07 774
7475.89 807
7476.70 789
7477.52 760
7478.34 722
7479.15 725
7479.97 789
7480.78 652
7481.60 640
7482.42 671
7483.23 697
7484.05 721
7484.87 703
7485.68 650
7486.50 660
7487.32 688
7488.13 665
7488.95 678
7489.76 653
7490.58 708
7491.40 776
7492.22 699
7493.03 671
7493.85 716
7494.67 700
7495.48 650
7496.30 624
7497.12 626
7497.93 668
7498.75 674
7499.57 632
7500.39 729
7501.20 649
7502.02 653
7502.84 633
7503.66 682
7504.47 684
7505.29 615
7506.11 708
7506.93 729
7507.74 630
7508.56 695
7509.38 647
7510.20 654
7511.01 637
7511.83 596
7512.65 636
7513.47 565
7514.29 600
7515.10 702
7515.92 622
7516.74 617
7517.56 618
7518.38 585
7519.19 607
7520.01 638
7520.83 641
7521.65 671
7522.47 620
7523.29 594
7524.11 582
7524.92 632
7525.74 602
7526.56 601
7527.38 623
7528.20 618
7529.02 601
7529.84 606
7530.66 605
7531.47 648
7532.29 608
7533.11 602
7533.93 618
7534.75 647
7535.57 607
7536.39 628
7537.21 596
7538.03 565
7538.85 553
7539.67 599
7540.49 661
7541.31 579
7542.12 567
7542.94 567
7543.76 586
7544.58 624
7545.40 655
7546.22 671
7547.04 577
7547.86 575
7548.68 650
7549.50 615
7550.32 588
7551.14 626
7551.96 649
7552.78 615
7553.60 606
7554.42 574
7555.24 600
7556.06 556
7556.88 569
7557.70 567
7558.52 596
7559.35 617
7560.17 676
7560.99 607
7561.81 567
7562.63 583
7563.45 629
7564.27 638
7565.09 582
7565.91 609
7566.73 590
7567.55 640
7568.37 669
7569.19 609
7570.02 588
7570.84 570
7571.66 565
7572.48 547
7573.30 618
7574.12 571
7574.94 568
7575.76 588
7576.59 587
7577.41 588
7578.23 583
7579.05 630
7579.87 648
7580.69 607
7581.51 589
7582.34 584
7583.16 599
7583.98 602
7584.80 620
7585.62 602
7586.45 574
7587.27 650
7588.09 624
7588.91 573
7589.73 612
7590.56 669
7591.38 685
7592.20 670
7593.02 587
7593.85 637
7594.67 652
7595.49 629
7596.31 577
7597.14 607
7597.96 608
7598.78 532
7599.60 603
7600.43 629
7601.25 666
7602.07 721
7602.89 660
7603.72 648
7604.54 696
7605.36 647
7606.19 797
7607.01 824
7607.83 789
7608.66 758
7609.48 788
7610.30 771
7611.12 758
7611.95 788
7612.77 760
7613.59 760
7614.42 647
7615.24 641
7616.07 693
7616.89 766
7617.71 812
7618.54 821
7619.36 759
7620.18 792
7621.01 756
7621.83 799
7622.66 779
7623.48 755
7624.30 704
7625.13 742
7625.95 769
7626.78 711
7627.60 735
7628.42 779
7629.25 803
7630.07 763
7630.90 774
7631.72 775
7632.55 847
7633.37 875
7634.19 853
7635.02 817
7635.84 830
7636.67 802
7637.49 843
7638.32 734
7639.14 752
7639.97 641
7640.79 619
7641.62 643
7642.44 617
7643.27 634
7644.09 583
7644.92 583
7645.74 623
7646.57 581
7647.39 554
7648.22 702
7649.04 668
7649.87 595
7650.70 590
7651.52 650
7652.35 609
7653.17 553
7654.00 570
7654.82 565
7655.65 603
7656.47 575
7657.30 584
7658.13 616
7658.95 657
7659.78 569
7660.60 505
7661.43 625
7662.26 597
7663.08 592
7663.91 573
7664.73 588
7665.56 559
7666.39 567
7667.21 601
7668.04 588
7668.87 561
7669.69 542
7670.52 606
7671.35 650
7672.17 642
7673.00 585
7673.83 550
7674.65 559
7675.48 527
7676.31 565
7677.13 595
7677.96 582
7678.79 533
7679.61 567
7680.44 603
7681.27 542
7682.09 526
7682.92 545
7683.75 576
7684.58 553
7685.40 594
7686.23 554
7687.06 563
7687.89 607
7688.71 570
7689.54 501
7690.37 589
7691.20 586
7692.02 591
7692.85 584
7693.68 578
7694.51 601
7695.33 518
7696.16 560
7696.99 555
7697.82 524
7698.65 521
7699.47 604
7700.30 596
7701.13 549
7701.96 543
7702.79 558
7703.62 531
7704.44 508
7705.27 617
7706.10 584
7706.93 573
7707.76 567
7708.59 561
7709.41 600
7710.24 633
7711.07 607
7711.90 540
7712.73 579
7713.56 599
7714.39 651
7715.22 579
7716.05 530
7716.87 517
7717.70 572
7718.53 610
7719.36 551
7720.19 582
7721.02 499
7721.85 580
7722.68 538
7723.51 555
7724.34 556
7725.17 547
7726.00 557
7726.83 590
7727.66 541
7728.48 528
7729.31 625
7730.14 536
7730.97 555
7731.80 552
7732.63 567
7733.46 588
7734.29 561
7735.12 601
7735.95 516
7736.78 534
7737.61 592
7738.44 609
7739.27 570
7740.10 580
7740.93 544
7741.77 565
7742.60 573
7743.43 583
7744.26 563
7745.09 566
7745.92 660
7746.75 688
7747.58 712
7748.41 760
7749.24 826
7750.07 826
7750.90 791
7751.73 824
7752.56 772
7753.39 701
7754.23 635
7755.06 630
7755.89 604
7756.72 579
7757.55 561
7758.38 545
7759.21 584
7760.04 574
7760.88 599
7761.71 650
7762.54 585
7763.37 553
7764.20 616
7765.03 603
7765.86 523
7766.70 525
7767.53 550
7768.36 518
7769.19 492
7770.02 521
7770.86 579
7771.69 513
7772.52 567
7773.35 601
7774.18 562
7775.02 582
7775.85 584
7776.68 597
7777.51 577
7778.34 559
7779.18 589
7780.01 601
7780.84 569
7781.67 565
7782.51 528
7783.34 487
7784.17 544
7785.00 554
7785.84 583
7786.67 553
7787.50 497
7788.34 573
7789.17 587
7790.00 579
7790.83 548
7791.67 547
7792.50 536
7793.33 548
7794.17 581
7795.00 594
7795.83 513
7796.67 555
7797.50 605
7798.33 608
7799.17 528
7800.00 542
7800.83 639
7801.67 590
7802.50 537
7803.33 578
7804.17 642
7805.00 581
7805.84 580
7806.67 608
7807.50 636
7808.34 610
7809.17 624
7810.01 631
7810.84 542
7811.67 584
7812.51 616
7813.34 638
7814.18 681
7815.01 745
7815.84 726
7816.68 726
7817.51 749
7818.35 711
7819.18 813
7820.02 765
7820.85 746
7821.69 742
7822.52 690
7823.36 679
7824.19 670
7825.03 702
7825.86 712
7826.69 716
7827.53 738
7828.36 719
7829.20 731
7830.03 709
7830.87 702
7831.71 663
7832.54 743
7833.38 773
7834.21 770
7835.05 686
7835.88 724
7836.72 695
7837.55 703
7838.39 749
7839.22 721
7840.06 683
7840.90 704
7841.73 699
7842.57 654
7843.40 676
7844.24 706
7845.07 646
7845.91 721
7846.75 698
7847.58 631
7848.42 610
7849.25 642
7850.09 610
7850.93 612
7851.76 611
7852.60 597
7853.44 602
7854.27 592
7855.11 635
7855.94 615
7856.78 613
7857.62 608
7858.45 674
7859.29 655
7860.13 690
7860.96 645
7861.80 650
7862.64 642
7863.47 593
7864.31 614
7865.15 665
7865.99 627
7866.82 664
7867.66 656
7868.50 639
7869.33 603
7870.17 591
7871.01 591
7871.85 624
7872.68 680
7873.52 589
7874.36 570
7875.20 567
7876.03 687
7876.87 705
7877.71 726
7878.55 752
7879.38 806
7880.22 786
7881.06 788
7881.90 749
7882.74 643
7883.57 660
7884.41 714
7885.25 631
7886.09 616
7886.93 695
7887.76 638
7888.60 584
7889.44 629
7890.28 589
7891.12 636
7891.96 691
7892.79 690
7893.63 712
7894.47 662
7895.31 649
7896.15 746
7896.99 696
7897.83 676
7898.66 662
7899.50 694
7900.34 701
7901.18 697
7902.02 656
7902.86 680
7903.70 666
7904.54 671
7905.38 673
7906.21 642
7907.05 637
7907.89 650
7908.73 627
7909.57 677
7910.41 641
7911.25 638
7912.09 588
7912.93 594
7913.77 616
7914.61 636
7915.45 677
7916.29 731
7917.13 747
7917.97 829
7918.81 862
7919.65 898
7920.49 925
7921.33 850
7922.17 861
7923.01 824
7923.85 781
7924.69 721
7925.53 744
7926.37 688
7927.21 660
7928.05 641
7928.89 639
7929.73 606
7930.57 550
7931.41 507
7932.25 541
7933.09 575
7933.93 577
7934.77 553
7935.61 567
7936.45 559
7937.29 546
7938.14 568
7938.98 564
7939.82 557
7940.66 571
7941.50 659
7942.34 702
7943.18 599
7944.02 642
7944.86 608
7945.70 626
7946.55 649
7947.39 631
7948.23 678
7949.07 625
7949.91 580
7950.75 614
7951.59 629
7952.44 612
7953.28 600
7954.12 634
7954.96 618
7955.80 619
7956.65 586
7957.49 594
7958.33 654
7959.17 589
7960.01 620
7960.86 637
7961.70 644
7962.54 635
7963.38 684
7964.22 586
7965.07 623
7965.91 692
7966.75 699
7967.59 688
7968.44 766
7969.28 796
7970.12 750
7970.96 704
7971.81 716
7972.65 670
7973.49 644
7974.33 662
7975.18 605
7976.02 609
7976.86 585
7977.71 575
7978.55 613
7979.39 618
7980.23 592
7981.08 615
7981.92 633
7982.76 549
7983.61 623
7984.45 645
7985.29 600
7986.14 604
7986.98 604
7987.82 561
7988.67 559
7989.51 625
7990.36 584
7991.20 616
7992.04 592
7992.89 555
7993.73 583
7994.57 531
7995.42 578
7996.26 548
7997.11 531
7997.95 507
7998.79 529
7999.64 585
8000.48 544
8001.33 552
8002.17 567
8003.01 551
8003.86 487
8004.70 502
8005.55 507
8006.39 557
8007.24 557
8008.08 551
8008.93 536
8009.77 530
8010.62 502
8011.46 460
8012.30 508
8013.15 516
8013.99 543
8014.84 523
8015.68 491
8016.53 488
8017.37 463
8018.22 478
8019.06 532
8019.91 531
8020.76 503
8021.60 517
8022.45 492
8023.29 486
8024.14 493
8024.98 496
8025.83 477
8026.67 462
8027.52 502
8028.36 508
8029.21 584
8030.06 479
8030.90 479
8031.75 480
8032.59 512
8033.44 500
8034.28 544
8035.13 551
8035.98 545
8036.82 479
8037.67 487
8038.52 495
8039.36 536
8040.21 489
8041.05 475
8041.90 511
8042.75 513
8043.59 492
8044.44 505
8045.29 467
8046.13 514
8046.98 483
8047.83 502
8048.67 496
8049.52 495
8050.37 556
8051.21 593
8052.06 519
8052.91 564
8053.75 476
8054.60 564
8055.45 563
8056.30 507
8057.14 474
8057.99 442
8058.84 448
8059.68 456
8060.53 466
8061.38 497
8062.23 497
8063.07 469
8063.92 507
8064.77 519
8065.62 519
8066.46 448
8067.31 474
8068.16 435
8069.01 514
8069.85 455
8070.70 508
8071.55 500
8072.40 458
8073.25 476
8074.09 524
8074.94 527
8075.79 470
8076.64 482
8077.49 436
8078.34 437
8079.18 457
8080.03 447
8080.88 515
8081.73 500
8082.58 526
8083.43 474
8084.27 454
8085.12 448
8085.97 478
8086.82 468
8087.67 410
8088.52 444
8089.37 458
8090.22 513
8091.06 467
8091.91 429
8092.76 487
8093.61 520
8094.46 442
8095.31 456
8096.16 463
8097.01 483
8097.86 439
8098.71 451
8099.56 441
8100.41 420
8101.26 430
8102.11 486
8102.95 473
8103.80 417
8104.65 453
8105.50 503
8106.35 491
8107.20 453
8108.05 470
8108.90 389
8109.75 464
8110.60 462
8111.45 456
8112.30 533
8113.15 475
8114.00 415
8114.85 425
8115.70 443
8116.55 486
8117.40 453
8118.25 451
8119.10 500
8119.96 474
8120.81 489
8121.66 500
8122.51 470
8123.36 526
8124.21 486
8125.06 480
8125.91 453
8126.76 439
8127.61 452
8128.46 504
8129.31 459
8130.16 484
8131.02 483
8131.87 511
8132.72 492
8133.57 530
8134.42 577
8135.27 534
8136.12 465
8136.97 512
8137.83 574
8138.68 590
8139.53 534
8140.38 606
8141.23 570
8142.08 584
8142.93 555
8143.79 630
8144.64 650
8145.49 576
8146.34 557
8147.19 580
8148.05 588
8148.90 536
8149.75 581
8150.60 603
8151.45 489
8152.31 560
8153.16 544
8154.01 576
8154.86 642
8155.71 690
8156.57 686
8157.42 721
8158.27 649
8159.12 640
8159.98 645
8160.83 559
8161.68 551
8162.54 558
8163.39 541
8164.24 532
8165.09 554
8165.95 498
8166.80 427
8167.65 488
8168.51 479
8169.36 570
8170.21 580
8171.06 523
8171.92 528
8172.77 562
8173.62 521
8174.48 498
8175.33 483
8176.18 531
8177.04 497
8177.89 485
8178.74 484
8179.60 514
8180.45 457
8181.31 496
8182.16 481
8183.01 468
8183.87 454
8184.72 435
8185.57 442
8186.43 491
8187.28 478
8188.14 476
8188.99 506
8189.84 479
8190.70 465
8191.55 458
8192.41 485
8193.26 435
8194.12 485
8194.97 518
8195.83 516
8196.68 491
8197.53 455
8198.39 552
8199.24 516
8200.10 528
8200.95 517
8201.81 505
8202.66 469
8203.52 482
8204.37 514
8205.23 488
8206.08 482
8206.94 498
8207.79 505
8208.65 487
8209.50 422
8210.36 469
8211.21 452
8212.07 445
8212.92 456
8213.78 515
8214.63 509
8215.49 496
8216.34 530
8217.20 479
8218.06 450
8218.91 451
8219.77 499
8220.62 538
8221.48 514
8222.33 458
8223.19 470
8224.05 457
8224.90 465
8225.76 517
8226.61 478
8227.47 465
8228.33 451
8229.18 495
8230.04 472
8230.90 489
8231.75 485
8232.61 450
8233.46 413
8234.32 468
8235.18 466
8236.03 508
8236.89 507
8237.75 517
8238.60 449
8239.46 465
8240.32 472
8241.17 423
8242.03 514
8242.89 533
8243.74 498
8244.60 486
8245.46 451
8246.32 425
8247.17 395
8248.03 472
8248.89 447
8249.74 476
8250.60 423
8251.46 456
8252.32 475
8253.17 523
8254.03 472
8254.89 470
8255.75 437
8256.60 493
8257.46 505
8258.32 463
8259.18 467
8260.04 491
8260.89 444
8261.75 473
8262.61 439
8263.47 500
8264.32 537
8265.18 437
8266.04 449
8266.90 501
8267.76 479
8268.62 456
8269.47 461
8270.33 436
8271.19 498
8272.05 520
8272.91 477
8273.77 435
8274.62 437
8275.48 466
8276.34 439
8277.20 404
8278.06 441
8278.92 511
8279.78 487
8280.64 455
8281.49 450
8282.35 463
8283.21 456
8284.07 492
8284.93 500
8285.79 488
8286.65 467
8287.51 501
8288.37 519
8289.23 514
8290.09 438
8290.95 521
8291.80 566
8292.66 559
8293.52 559
8294.38 552
8295.24 598
8296.10 602
8296.96 562
8297.82 547
8298.68 537
8299.54 512
8300.40 541
8301.26 496
8302.12 548
8302.98 520
8303.84 487
8304.70 483
8305.56 504
8306.42 516
8307.28 512
8308.14 443
8309.00 538
8309.86 557
8310.72 474
8311.58 487
8312.44 494
8313.31 533
8314.17 518
8315.03 546
8315.89 567
8316.75 598
8317.61 537
8318.47 540
8319.33 556
8320.19 570
8321.05 507
8321.91 569
8322.77 552
8323.64 502
8324.50 503
8325.36 519
8326.22 504
8327.08 537
8327.94 587
8328.80 548
8329.66 523
8330.53 521
8331.39 433
8332.25 480
8333.11 538
8333.97 496
8334.83 504
8335.70 506
8336.56 493
8337.42 514
8338.28 483
8339.14 435
8340.00 460
8340.87 473
8341.73 504
8342.59 482
8343.45 482
8344.32 524
8345.18 528
8346.04 525
8346.90 531
8347.76 528
8348.63 500
8349.49 552
8350.35 589
8351.21 531
8352.08 505
8352.94 507
8353.80 499
8354.66 525
8355.53 511
8356.39 501
8357.25 483
8358.12 525
8358.98 486
8359.84 516
8360.71 490
8361.57 571
8362.43 533
8363.29 511
8364.16 529
8365.02 532
8365.88 512
8366.75 493
8367.61 518
8368.47 493
8369.34 550
8370.20 560
8371.06 545
8371.93 562
8372.79 488
8373.66 486
8374.52 512
8375.38 500
8376.25 528
8377.11 497
8377.97 551
8378.84 549
8379.70 511
8380.57 479
8381.43 523
8382.30 522
8383.16 567
8384.02 485
8384.89 464
8385.75 570
8386.62 561
8387.48 551
8388.35 565
8389.21 548
8390.07 530
8390.94 527
8391.80 476
8392.67 509
8393.53 544
8394.40 532
8395.26 506
8396.13 501
8396.99 562
8397.86 552
8398.72 573
8399.59 567
8400.45 506
8401.32 533
8402.18 588
8403.05 546
8403.91 612
8404.78 510
8405.64 545
8406.51 577
8407.37 573
8408.24 593
8409.11 552
8409.97 559
8410.84 565
8411.70 593
8412.57 616
8413.43 648
8414.30 671
8415.17 669
8416.03 626
8416.90 666
8417.76 594
8418.63 606
8419.50 606
8420.36 619
8421.23 573
8422.09 627
8422.96 702
8423.83 670
8424.69 660
8425.56 607
8426.43 665
8427.29 732
8428.16 731
8429.02 698
8429.89 662
8430.76 713
8431.62 749
8432.49 740
8433.36 729
8434.23 680
8435.09 755
8435.96 796
8436.83 777
8437.69 757
8438.56 745
8439.43 793
8440.29 791
8441.16 905
8442.03 915
8442.90 888
8443.76 943
8444.63 1031
8445.50 975
8446.37 945
8447.23 931
8448.10 967
8448.97 893
8449.84 888
8450.70 903
8451.57 930
8452.44 942
8453.31 1087
8454.17 1113
8455.04 1164
8455.91 1282
8456.78 1441
8457.65 1698
8458.51 1761
8459.38 1690
8460.25 1595
8461.12 1782
8461.99 1609
8462.86 1352
8463.72 1330
8464.59 1229
8465.46 1192
8466.33 1117
8467.20 1171
8468.07 1263
8468.93 1548
8469.80 1923
8470.67 2215
8471.54 2531
8472.41 2892
8473.28 2878
8474.15 2761
8475.02 2640
8475.89 2423
8476.75 1906
8477.62 1530
8478.49 1350
8479.36 1172
8480.23 1004
8481.10 918
8481.97 935
8482.84 929
8483.71 873
8484.58 788
8485.45 838
8486.32 862
8487.19 818
8488.06 804
8488.92 751
8489.79 737
8490.66 812
8491.53 783
8492.40 711
8493.27 792
8494.14 785
8495.01 799
8495.88 848
8496.75 858
8497.62 778
8498.49 769
8499.36 857
8500.23 832
8501.10 738
8501.97 792
8502.85 777
8503.72 759
8504.59 808
8505.46 795
8506.33 758
8507.20 781
8508.07 854
8508.94 957
8509.81 988
8510.68 995
8511.55 986
8512.42 932
8513.29 952
8514.16 868
8515.03 858
8515.91 891
8516.78 778
8517.65 748
8518.52 745
8519.39 744
8520.26 744
8521.13 751
8522.00 711
8522.88 616
8523.75 676
8524.62 757
8525.49 697
8526.36 732
8527.23 828
8528.10 785
8528.98 710
8529.85 739
8530.72 757
8531.59 814
8532.46 869
8533.34 764
8534.21 798
8535.08 775
8535.95 855
8536.82 803
8537.70 804
8538.57 772
8539.44 782
8540.31 770
8541.18 780
8542.06 781
8542.93 763
8543.80 716
8544.67 743
8545.55 770
8546.42 736
8547.29 723
8548.17 796
8549.04 793
8549.91 835
8550.78 784
8551.66 784
8552.53 823
8553.40 809
8554.28 860
8555.15 826
8556.02 854
8556.89 801
8557.77 721
8558.64 805
8559.51 855
8560.39 746
8561.26 764
8562.13 645
8563.01 663
8563.88 654
8564.75 655
8565.63 695
8566.50 649
8567.38 624
8568.25 667
8569.12 660
8570.00 613
8570.87 648
8571.74 621
8572.62 652
8573.49 669
8574.37 692
8575.24 665
8576.11 680
8576.99 685
8577.86 650
8578.74 634
8579.61 624
8580.49 660
8581.36 626
8582.23 609
8583.11 553
8583.98 571
8584.86 628
8585.73 635
8586.61 608
8587.48 549
8588.36 615
8589.23 647
8590.11 634
8590.98 622
8591.86 610
8592.73 663
8593.61 674
8594.48 621
8595.36 655
8596.23 634
8597.11 596
8597.98 650
8598.86 638
8599.73 625
8600.61 606
8601.48 634
8602.36 629
8603.23 646
8604.11 599
8604.99 627
8605.86 613
8606.74 711
8607.61 744
8608.49 657
8609.36 597
8610.24 645
8611.12 583
8611.99 605
8612.87 612
8613.74 661
8614.62 654
8615.50 703
8616.37 704
8617.25 665
8618.12 637
8619.00 692
8619.88 672
8620.75 684
8621.63 664
8622.51 677
8623.38 672
8624.26 738
8625.14 727
8626.01 703
8626.89 690
8627.77 714
8628.64 723
8629.52 706
8630.40 718
8631.27 754
8632.15 796
8633.03 823
8633.90 791
8634.78 834
8635.66 795
8636.54 757
8637.41 789
8638.29 771
8639.17 758
8640.05 808
8640.92 741
8641.80 821
8642.68 853
8643.55 909
8644.43 931
8645.31 953
8646.19 906
8647.07 841
8647.94 818
8648.82 850
8649.70 868
8650.58 888
8651.45 905
8652.33 897
8653.21 828
8654.09 912
8654.97 887
8655.85 863
8656.72 886
8657.60 932
8658.48 978
8659.36 986
8660.24 1031
8661.12 1005
8661.99 1001
8662.87 1035
8663.75 1082
8664.63 1056
8665.51 993
8666.39 1004
8667.27 976
8668.14 994
8669.02 994
8669.90 1105
8670.78 1139
8671.66 1180
8672.54 1406
8673.42 1646
8674.30 1787
8675.18 2026
8676.06 2353
8676.94 2500
8677.81 2604
8678.69 2473
8679.57 2299
8680.45 2040
8681.33 1852
8682.21 1580
8683.09 1421
8683.97 1278
8684.85 1187
8685.73 1084
8686.61 1140
8687.49 1146
8688.37 1049
8689.25 1149
8690.13 1343
8691.01 1482
8691.89 1723
8692.77 1960
8693.65 2164
8694.53 2305
8695.41 2486
8696.29 2625
8697.17 2326
8698.05 1970
8698.93 1765
8699.81 1517
8700.69 1333
8701.57 1196
8702.45 1029
8703.33 984
8704.21 897
8705.09 938
8705.98 833
8706.86 832
8707.74 832
8708.62 816
8709.50 792
8710.38 822
8711.26 792
8712.14 807
8713.02 825
8713.90 880
8714.79 865
8715.67 726
8716.55 795
8717.43 809
8718.31 771
8719.19 794
8720.07 784
8720.95 741
8721.84 751
8722.72 663
8723.60 742
8724.48 749
8725.36 805
8726.24 669
8727.13 719
8728.01 723
8728.89 768
8729.77 794
8730.65 844
8731.54 857
8732.42 871
8733.30 894
8734.18 889
8735.06 863
8735.95 829
8736.83 833
8737.71 770
8738.59 771
8739.48 703
8740.36 690
8741.24 719
8742.12 674
8743.01 660
8743.89 594
8744.77 687
8745.65 743
8746.54 716
8747.42 675
8748.30 682
8749.19 676
8750.07 766
8750.95 742
8751.83 730
8752.72 767
8753.60 742
8754.48 736
8755.37 745
8756.25 733
8757.13 717
8758.02 747
8758.90 780
8759.78 721
8760.67 678
8761.55 659
8762.43 706
8763.32 748
8764.20 702
8765.09 699
8765.97 710
8766.85 708
8767.74 756
8768.62 738
8769.51 705
8770.39 785
8771.27 770
8772.16 777
8773.04 798
8773.93 799
8774.81 836
8775.69 793
8776.58 716
8777.46 712
8778.35 682
8779.23 663
8780.12 741
8781.00 663
8781.89 607
8782.77 673
8783.65 609
8784.54 659
8785.42 653
8786.31 692
8787.19 597
8788.08 646
8788.96 592
8789.85 660
8790.73 682
8791.62 684
8792.50 768
8793.39 743
8794.27 675
8795.16 734
8796.04 689
8796.93 663
8797.82 664
8798.70 663
8799.59 651
8800.47 617
8801.36 613
8802.24 657
8803.13 669
8804.01 683
8804.90 682
8805.79 619
8806.67 674
8807.56 649
8808.44 691
8809.33 694
8810.22 689
8811.10 644
8811.99 635
8812.87 656
8813.76 598
8814.65 536
8815.53 490
8816.42 519
8817.30 567
8818.19 620
8819.08 551
8819.96 591
8820.85 582
8821.74 620
8822.62 622
8823.51 639
8824.40 598
8825.28 589
8826.17 541
8827.06 581
8827.94 565
8828.83 597
8829.72 580
8830.61 574
8831.49 538
8832.38 500
8833.27 555
8834.15 537
8835.04 493
8835.93 542
8836.82 536
8837.70 548
8838.59 526
8839.48 491
8840.37 511
8841.25 517
8842.14 530
8843.03 512
8843.92 491
8844.80 529
8845.69 528
8846.58 518
8847.47 485
8848.36 488
8849.24 470
8850.13 472
8851.02 509
8851.91 516
8852.80 497
8853.68 492
8854.57 484
8855.46 475
8856.35 507
8857.24 462
8858.13 428
8859.01 453
8859.90 455
8860.79 431
8861.68 429
8862.57 436
8863.46 479
8864.35 506
8865.23 453
8866.12 465
8867.01 512
8867.90 484
8868.79 475
8869.68 433
8870.57 459
8871.46 498
8872.35 484
8873.24 449
8874.12 459
8875.01 462
8875.90 489
8876.79 491
8877.68 423
8878.57 446
8879.46 460
8880.35 501
8881.24 512
8882.13 483
8883.02 480
8883.91 434
8884.80 418
8885.69 429
8886.58 410
8887.47 438
8888.36 444
8889.25 497
8890.14 473
8891.03 434
8891.92 407
8892.81 458
8893.70 441
8894.59 404
8895.48 410
8896.37 446
8897.26 424
8898.15 446
8899.04 434
8899.93 459
8900.82 453
8901.71 432
8902.60 400
8903.49 382
8904.38 371
8905.28 412
8906.17 413
8907.06 457
8907.95 427
8908.84 413
8909.73 390
8910.62 434
8911.51 435
8912.40 473
8913.29 403
8914.19 444
8915.08 417
8915.97 419
8916.86 496
8917.75 430
8918.64 415
8919.53 388
8920.43 406
8921.32 384
8922.21 396
8923.10 449
8923.99 411
8924.88 464
8925.78 404
8926.67 423
8927.56 452
8928.45 399
8929.34 393
8930.24 439
8931.13 444
8932.02 438
8932.91 417
8933.80 404
8934.70 405
8935.59 405
8936.48 379
8937.37 404
8938.27 368
8939.16 387
8940.05 410
8940.94 432
8941.84 424
8942.73 389
8943.62 410
8944.51 364
8945.41 399
8946.30 349
8947.19 377
8948.09 383
8948.98 372
8949.87 365
8950.77 393
8951.66 422
8952.55 429
8953.44 407
8954.34 379
8955.23 372
8956.12 373
8957.02 372
8957.91 334
8958.80 347
8959.70 381
8960.59 397
8961.49 396
8962.38 412
8963.27 454
8964.17 398
8965.06 394
8965.95 365
8966.85 390
8967.74 409
8968.64 437
8969.53 417
8970.42 432
8971.32 405
8972.21 383
8973.11 395
8974.00 399
8974.90 349
8975.79 386
8976.68 462
8977.58 377
8978.47 392
8979.37 413
8980.26 395
8981.16 369
8982.05 384
8982.95 378
8983.84 375
8984.74 353
8985.63 343
8986.52 382
8987.42 408
8988.31 387
8989.21 382
8990.10 364
8991.00 386
8991.89 375
8992.79 341
8993.69 347
8994.58 346
8995.48 361
8996.37 400
8997.27 403
8998.16 376
8999.06 369
8999.95 352
9000.85 401
9001.74 402
9002.64 396
9003.54 381
9004.43 355
9005.33 357
9006.22 427
9007.12 412
9008.01 360
9008.91 377
9009.81 372
9010.70 415
9011.60 357
9012.50 293
9013.39 364
9014.29 374
9015.18 325
9016.08 350
9016.98 354
9017.87 386
9018.77 299
9019.67 333
9020.56 357
9021.46 371
9022.36 364
9023.25 374
9024.15 369
9025.05 349
9025.94 324
9026.84 361
9027.74 386
9028.63 395
9029.53 347
9030.43 361
9031.32 359
9032.22 331
9033.12 374
9034.02 412
9034.91 399
9035.81 367
9036.71 319
9037.61 307
9038.50 327
9039.40 310
9040.30 379
9041.20 323
9042.09 347
9042.99 332
9043.89 326
9044.79 331
9045.68 299
9046.58 346
9047.48 374
9048.38 395
9049.28 313
9050.17 354
9051.07 342
9051.97 345
9052.87 385
9053.77 378
9054.66 378
9055.56 371
9056.46 369
9057.36 359
9058.26 345
9059.16 364
9060.06 366
9060.95 396
9061.85 376
9062.75 336
9063.65 372
9064.55 372
9065.45 403
9066.35 359
9067.25 379
9068.14 396
9069.04 394
9069.94 373
9070.84 391
9071.74 373
9072.64 348
9073.54 373
9074.44 362
9075.34 363
9076.24 339
9077.14 368
9078.04 357
9078.93 340
9079.83 309
9080.73 392
9081.63 383
9082.53 362
9083.43 369
9084.33 345
9085.23 373
9086.13 408
9087.03 362
9087.93 359
9088.83 325
9089.73 370
9090.63 396
9091.53 389
9092.43 381
9093.33 369
9094.23 374
9095.13 369
9096.03 369
9096.93 358
9097.83 337
9098.73 347
9099.63 364
9100.54 365
9101.44 386
9102.34 391
9103.24 369
9104.14 351
9105.04 341
9105.94 397
9106.84 349
9107.74 354
9108.64 335
9109.54 330
9110.44 369
9111.35 350
9112.25 333
9113.15 330
9114.05 371
9114.95 375
9115.85 353
9116.75 341
9117.65 324
9118.56 331
9119.46 350
9120.36 334
9121.26 313
9122.16 361
9123.06 409
9123.97 363
9124.87 352
9125.77 372
9126.67 349
9127.57 377
9128.47 380
9129.38 373
9130.28 389
9131.18 390
9132.08 344
9132.98 329
9133.89 350
9134.79 363
9135.69 333
9136.59 331
9137.50 359
9138.40 355
9139.30 326
9140.20 326
9141.11 370
9142.01 323
9142.91 317
9143.81 353
9144.72 363
9145.62 333
9146.52 339
9147.42 343
9148.33 393
9149.23 365
9150.13 339
9151.04 362
9151.94 352
9152.84 375
9153.75 328
9154.65 337
9155.55 330
9156.46 391
9157.36 359
9158.26 361
9159.17 342
9160.07 357
9160.97 324
9161.88 326
9162.78 324
9163.68 299
9164.59 314
9165.49 395
9166.40 386
9167.30 366
9168.20 391
9169.11 347
9170.01 363
9170.92 335
9171.82 341
9172.72 333
9173.63 364
9174.53 341
9175.44 347
9176.34 385
9177.24 381
9178.15 322
9179.05 340
9179.96 377
9180.86 362
9181.77 349
9182.67 343
9183.58 338
9184.48 355
9185.39 350
9186.29 343
9187.20 308
9188.10 298
9189.01 331
9189.91 342
9190.82 368
9191.72 370
9192.63 364
9193.53 343
9194.44 368
9195.34 336
9196.25 387
9197.15 357
9198.06 379
9198.96 363
9199.87 337
9200.77 349
9201.68 372
9202.58 410
9203.49 378
9204.40 425
9205.30 342
9206.21 363
9207.11 311
9208.02 378
9208.92 345
9209.83 381
9210.74 398
9211.64 378
9212.55 366
9213.45 379
9214.36 383
9215.27 430
9216.17 398
9217.08 370
9217.99 386
9218.89 411
9219.80 393
9220.71 354
9221.61 411
9222.52 373
9223.43 371
9224.33 360
9225.24 370
9226.15 375
9227.05 406
9227.96 309
9228.87 329
9229.77 338
9230.68 317
9231.59 342
9232.49 380
9233.40 294
9234.31 337
9235.22 350
9236.12 324
9237.03 347
9237.94 326
9238.84 320
9239.75 316
9240.66 347
9241.57 339
9242.47 362
9243.38 348
9244.29 325
9245.20 372
9246.11 343
9247.01 380
9247.92 269
9248.83 317
9249.74 315
9250.64 339
9251.55 326
9252.46 336
9253.37 355
9254.28 320
9255.19 312
9256.09 325
9257.00 309
9257.91 330
9258.82 306
9259.73 363
9260.64 354
9261.54 336
9262.45 309
9263.36 326
9264.27 350
9265.18 303
9266.09 351
9267.00 306
9267.90 360
9268.81 353
9269.72 352
9270.63 335
9271.54 303
9272.45 331
9273.36 377
9274.27 342
9275.18 355
9276.09 378
9277.00 341
9277.90 423
9278.81 363
9279.72 353
9280.63 384
9281.54 350
9282.45 373
9283.36 351
9284.27 325
9285.18 334
9286.09 362
9287.00 317
9287.91 329
9288.82 337
9289.73 358
9290.64 301
9291.55 440
9292.46 376
9293.37 369
9294.28 385
9295.19 418
9296.10 380
9297.01 311
9297.92 375
9298.83 373
9299.74 386
9300.65 374
9301.56 361
9302.47 355
9303.38 437
9304.29 371
9305.20 358
9306.12 388
9307.03 419
9307.94 399
9308.85 401
9309.76 464
9310.67 411
9311.58 414
9312.49 424
9313.40 391
9314.31 360
9315.22 376
9316.14 343
9317.05 385
9317.96 401
9318.87 368
9319.78 405
9320.69 333
9321.60 378
9322.52 374
9323.43 404
9324.34 419
9325.25 363
9326.16 315
9327.07 366
9327.99 354
9328.90 345
9329.81 341
9330.72 356
9331.63 331
9332.54 355
9333.46 350
9334.37 358
9335.28 340
9336.19 324
9337.11 321
9338.02 310
9338.93 346
9339.84 326
9340.75 365
9341.67 359
9342.58 350
9343.49 356
9344.40 358
9345.32 323
9346.23 376
9347.14 372
9348.06 364
9348.97 322
9349.88 320
9350.79 310
9351.71 300
9352.62 334
9353.53 365
9354.45 332
9355.36 333
9356.27 368
9357.19 365
9358.10 374
9359.01 350
9359.93 371
9360.84 371
9361.75 329
9362.67 292
9363.58 311
9364.49 379
9365.41 370
9366.32 327
9367.23 338
9368.15 351
9369.06 336
9369.97 301
9370.89 296
9371.80 378
9372.72 343
9373.63 333
9374.54 327
9375.46 319
9376.37 357
9377.29 370
9378.20 344
9379.12 393
9380.03 378
9380.94 376
9381.86 332
9382.77 335
9383.69 287
9384.60 345
9385.52 388
9386.43 363
9387.35 384
9388.26 395
9389.18 404
9390.09 415
9391.01 381
9391.92 374
9392.84 381
9393.75 395
9394.67 374
9395.58 412
9396.50 430
9397.41 433
9398.33 382
9399.24 419
9400.16 397
9401.07 440
9401.99 422
9402.90 394
9403.82 362
9404.73 341
9405.65 366
9406.56 348
9407.48 381
9408.40 376
9409.31 348
9410.23 342
9411.14 338
9412.06 374
9412.98 333
9413.89 342
9414.81 355
9415.72 374
9416.64 345
9417.56 379
9418.47 394
9419.39 386
9420.30 409
9421.22 386
9422.14 373
9423.05 326
9423.97 415
9424.89 427
9425.80 437
9426.72 393
9427.64 385
9428.55 381
9429.47 336
9430.39 334
9431.30 361
9432.22 365
9433.14 371
9434.05 404
9434.97 358
9435.89 387
9436.80 369
9437.72 347
9438.64 389
9439.56 452
9440.47 407
9441.39 366
9442.31 347
9443.23 396
9444.14 390
9445.06 358
9445.98 389
9446.90 394
9447.81 380
9448.73 372
9449.65 387
9450.57 405
9451.48 382
9452.40 411
9453.32 397
9454.24 422
9455.16 437
9456.07 422
9456.99 449
9457.91 443
9458.83 382
9459.75 451
9460.66 453
9461.58 431
9462.50 372
9463.42 449
9464.34 428
9465.26 405
9466.18 405
9467.09 417
9468.01 467
9468.93 383
9469.85 438
9470.77 383
9471.69 396
9472.61 412
9473.53 366
9474.44 395
9475.36 388
9476.28 434
9477.20 439
9478.12 427
9479.04 371
9479.96 393
9480.88 409
9481.80 445
9482.72 388
9483.64 410
9484.56 482
9485.47 466
9486.39 449
9487.31 421
9488.23 428
9489.15 415
9490.07 445
9490.99 412
9491.91 396
9492.83 430
9493.75 382
9494.67 386
9495.59 440
9496.51 405
9497.43 380
9498.35 403
9499.27 414
9500.19 419
9501.11 444
9502.03 439
9502.95 441
9503.87 463
9504.79 393
9505.71 464
9506.63 497
9507.56 443
9508.48 418
9509.40 441
9510.32 451
9511.24 446
9512.16 469
9513.08 478
9514.00 436
9514.92 442
9515.84 429
9516.76 453
9517.68 518
9518.61 511
9519.53 531
9520.45 461
9521.37 451
9522.29 496
9523.21 504
9524.13 523
9525.05 501
9525.98 471
9526.90 491
9527.82 549
9528.74 494
9529.66 515
9530.58 555
9531.50 587
9532.43 687
9533.35 739
9534.27 769
9535.19 832
9536.11 813
9537.04 882
9537.96 756
9538.88 712
9539.80 685
9540.72 630
9541.65 584
9542.57 537
9543.49 565
9544.41 517
9545.34 498
9546.26 450
9547.18 495
9548.10 466
9549.03 494
9549.95 476
9550.87 499
9551.79 484
9552.72 479
9553.64 485
9554.56 491
9555.48 502
9556.41 501
9557.33 454
9558.25 495
9559.18 557
9560.10 581
9561.02 561
9561.95 604
9562.87 551
9563.79 528
9564.72 514
9565.64 480
9566.56 481
9567.49 477
9568.41 466
9569.33 488
9570.26 505
9571.18 481
9572.10 493
9573.03 440
9573.95 482
9574.88 497
9575.80 463
9576.72 479
9577.65 519
9578.57 441
9579.49 455
9580.42 502
9581.34 492
9582.27 475
9583.19 497
9584.12 441
9585.04 455
9585.96 449
9586.89 473
9587.81 472
9588.74 468
9589.66 436
9590.59 468
9591.51 456
9592.44 462
9593.36 478
9594.29 529
9595.21 527
9596.14 504
9597.06 510
9597.98 490
9598.91 533
9599.83 500
9600.76 461
9601.68 491
9602.61 515
9603.54 518
9604.46 473
9605.39 477
9606.31 547
9607.24 481
9608.16 503
9609.09 479
9610.01 538
9610.94 530
9611.86 535
9612.79 554
9613.72 529
9614.64 513
9615.57 560
9616.49 515
9617.42 570
9618.34 572
9619.27 558
9620.20 575
9621.12 526
9622.05 550
9622.97 525
9623.90 549
9624.83 523
9625.75 572
9626.68 564
9627.61 541
9628.53 559
9629.46 560
9630.39 569
9631.31 535
9632.24 562
9633.16 584
9634.09 631
9635.02 586
9635.95 681
9636.87 673
9637.80 598
9638.73 594
9639.65 572
9640.58 631
9641.51 632
9642.43 613
9643.36 674
9644.29 634
9645.22 606
9646.14 618
9647.07 686
9648.00 659
9648.92 690
9649.85 771
9650.78 812
9651.71 774
9652.63 817
9653.56 792
9654.49 805
9655.42 797
9656.34 791
9657.27 813
9658.20 678
9659.13 712
9660.06 725
9660.98 729
9661.91 748
9662.84 732
9663.77 683
9664.70 686
9665.62 686
9666.55 646
9667.48 751
9668.41 783
9669.34 706
9670.27 730
9671.19 741
9672.12 781
9673.05 747
9673.98 779
9674.91 807
9675.84 756
9676.77 735
9677.70 863
9678.62 846
9679.55 841
9680.48 769
9681.41 807
9682.34 836
9683.27 855
9684.20 795
9685.13 814
9686.06 790
9686.99 817
9687.91 822
9688.84 882
9689.77 920
9690.70 950
9691.63 1002
9692.56 952
9693.49 936
9694.42 910
9695.35 966
9696.28 972
9697.21 894
9698.14 821
9699.07 944
9700.00 981
9700.93 991
9701.86 1025
9702.79 970
9703.72 1021
9704.65 990
9705.58 898
9706.51 970
9707.44 942
9708.37 898
9709.30 881
9710.23 863
9711.16 849
9712.09 942
9713.02 967
9713.95 1027
9714.88 999
9715.81 1111
9716.74 1244
9717.67 1113
9718.61 1153
9719.54 1134
9720.47 1130
9721.40 1066
9722.33 1017
9723.26 988
9724.19 913
9725.12 917
9726.05 909
9726.98 901
9727.92 800
9728.85 793
9729.78 856
9730.71 865
9731.64 851
9732.57 874
9733.50 900
9734.43 990
9735.37 990
9736.30 956
9737.23 983
9738.16 982
9739.09 900
9740.02 845
9740.96 848
9741.89 822
9742.82 718
9743.75 729
9744.68 694
9745.62 721
9746.55 686
9747.48 723
9748.41 691
9749.34 691
9750.28 751
9751.21 673
9752.14 670
9753.07 662
9754.01 627
9754.94 625
9755.87 647
9756.80 638
9757.74 697
9758.67 666
9759.60 704
9760.53 637
9761.47 573
9762.40 622
9763.33 647
9764.27 632
9765.20 633
9766.13 625
9767.07 566
9768.00 624
9768.93 689
9769.86 721
9770.80 698
9771.73 653
9772.66 644
9773.60 645
9774.53 679
9775.47 665
9776.40 645
9777.33 674
9778.27 673
9779.20 783
9780.13 732
9781.07 731
9782.00 750
9782.93 792
9783.87 746
9784.80 775
9785.74 730
9786.67 752
9787.60 698
9788.54 703
9789.47 666
9790.41 606
9791.34 621
9792.28 578
9793.21 561
9794.14 566
9795.08 603
9796.01 608
9796.95 605
9797.88 601
9798.82 592
9799.75 647
9800.69 644
9801.62 601
9802.56 602
9803.49 592
9804.42 612
9805.36 603
9806.29 550
9807.23 523
9808.16 547
9809.10 555
9810.03 516
9810.97 537
9811.91 532
9812.84 556
9813.78 572
9814.71 563
9815.65 584
9816.58 509
9817.52 577
9818.45 546
9819.39 529
9820.32 519
9821.26 529
9822.20 534
9823.13 538
9824.07 518
9825.00 509
9825.94 490
9826.87 507
9827.81 476
9828.75 494
9829.68 484
9830.62 530
9831.55 530
9832.49 523
9833.43 514
9834.36 507
9835.30 479
9836.24 511
9837.17 480
9838.11 547
9839.05 520
9839.98 514
9840.92 532
9841.86 488
9842.79 497
9843.73 514
9844.67 535
9845.60 512
9846.54 473
9847.48 487
9848.41 497
9849.35 526
9850.29 494
9851.22 523
9852.16 533
9853.10 497
9854.04 477
9854.97 524
9855.91 531
9856.85 571
9857.79 568
9858.72 653
9859.66 638
9860.60 609
9861.54 623
9862.47 616
9863.41 650
9864.35 627
9865.29 569
9866.22 596
9867.16 533
9868.10 544
9869.04 558
9869.98 483
9870.91 520
9871.85 508
9872.79 508
9873.73 418
9874.67 457
9875.60 472
9876.54 447
9877.48 510
9878.42 467
9879.36 444
9880.30 455
9881.24 460
9882.17 481
9883.11 431
9884.05 471
9884.99 445
9885.93 421
9886.87 440
9887.81 477
9888.74 504
9889.68 455
9890.62 477
9891.56 463
9892.50 431
9893.44 394
9894.38 448
9895.32 434
9896.26 467
9897.20 466
9898.14 484
9899.08 450
9900.01 411
9900.95 408
9901.89 420
9902.83 474
9903.77 470
9904.71 445
9905.65 404
9906.59 403
9907.53 410
9908.47 453
9909.41 452
9910.35 411
9911.29 416
9912.23 449
9913.17 452
9914.11 424
9915.05 389
9915.99 445
9916.93 497
9917.87 435
9918.81 432
9919.75 444
9920.69 481
9921.63 428
9922.57 465
9923.51 465
9924.46 475
9925.40 512
9926.34 563
9927.28 551
9928.22 649
9929.16 703
9930.10 685
9931.04 654
9931.98 682
9932.92 648
9933.86 638
9934.80 599
9935.75 586
9936.69 531
9937.63 503
9938.57 478
9939.51 497
9940.45 483
9941.39 424
9942.34 439
9943.28 446
9944.22 412
9945.16 479
9946.10 421
9947.04 397
9947.98 450
9948.93 417
9949.87 400
9950.81 418
9951.75 434
9952.69 433
9953.64 470
9954.58 432
9955.52 427
9956.46 465
9957.40 471
9958.35 445
9959.29 480
9960.23 470
9961.17 446
9962.12 413
9963.06 435
9964.00 426
9964.94 426
9965.89 449
9966.83 450
9967.77 445
9968.71 472
9969.66 514
9970.60 496
9971.54 523
9972.48 440
9973.43 462
9974.37 454
9975.31 444
9976.26 421
9977.20 384
9978.14 457
9979.09 452
9980.03 406
9980.97 416
9981.92 403
9982.86 459
9983.80 390
9984.75 358
9985.69 372
9986.63 406
9987.58 423
9988.52 407
9989.46 406
9990.41 412
9991.35 374
9992.30 373
9993.24 367
9994.18 390
9995.13 412
9996.07 398
9997.01 449
9997.96 432
9998.90 440
9999.85 402
10000.79 432
10001.74 444
10002.68 376
10003.62 376
10004.57 430
10005.51 409
10006.46 416
10007.40 361
10008.35 369
10009.29 417
10010.24 376
10011.18 363
10012.13 374
10013.07 359
10014.01 373
10014.96 388
10015.90 367
10016.85 401
10017.79 404
10018.74 397
10019.68 344
10020.63 347
10021.58 363
10022.52 374
10023.47 394
10024.41 360
10025.36 366
10026.30 384
10027.25 372
10028.19 332
10029.14 353
10030.08 370
10031.03 326
10031.98 335
10032.92 386
10033.87 327
10034.81 354
10035.76 360
10036.70 354
10037.65 379
10038.60 361
10039.54 351
10040.49 379
10041.43 402
10042.38 367
10043.33 336
10044.27 340
10045.22 366
10046.17 339
10047.11 318
10048.06 349
10049.01 347
10049.95 390
10050.90 366
10051.84 387
10052.79 345
10053.74 370
10054.69 359
10055.63 339
10056.58 329
10057.53 357
10058.47 302
10059.42 335
10060.37 295
10061.31 358
10062.26 352
10063.21 305
10064.16 301
10065.10 327
10066.05 322
10067.00 350
10067.94 335
10068.89 362
10069.84 354
10070.79 334
10071.73 335
10072.68 336
10073.63 282
10074.58 327
10075.53 346
10076.47 322
10077.42 348
10078.37 347
10079.32 324
10080.26 334
10081.21 368
10082.16 355
10083.11 352
10084.06 374
10085.01 373
10085.95 336
10086.90 299
10087.85 343
10088.80 332
10089.75 329
10090.70 268
10091.64 349
10092.59 317
10093.54 373
10094.49 367
10095.44 333
10096.39 326
10097.34 351
10098.28 345
10099.23 339
10100.18 335
10101.13 304
10102.08 307
10103.03 336
10103.98 338
10104.93 319
10105.88 351
10106.83 339
10107.78 313
10108.72 260
10109.67 315
10110.62 354
10111.57 352
10112.52 324
10113.47 317
10114.42 322
10115.37 301
10116.32 302
10117.27 309
10118.22 310
10119.17 323
10120.12 329
10121.07 320
10122.02 305
10122.97 335
10123.92 394
10124.87 352
10125.82 349
10126.77 323
10127.72 383
10128.67 354
10129.62 339
10130.57 324
10131.52 296
10132.47 339
10133.42 347
10134.37 349
10135.32 315
10136.27 332
10137.22 328
10138.18 316
10139.13 315
10140.08 323
10141.03 339
10141.98 312
10142.93 313
10143.88 326
10144.83 313
10145.78 327
10146.73 331
10147.68 327
10148.64 342
10149.59 356
10150.54 317
10151.49 306
10152.44 328
10153.39 326
10154.34 347
10155.30 325
10156.25 358
10157.20 313
10158.15 322
10159.10 315
10160.05 329
10161.01 365
10161.96 344
10162.91 315
10163.86 331
10164.81 326
10165.76 318
10166.72 364
10167.67 348
10168.62 378
10169.57 324
10170.53 335
10171.48 340
10172.43 336
10173.38 366
10174.33 373
10175.29 379
10176.24 358
10177.19 319
10178.14 329
10179.10 369
10180.05 391
10181.00 360
10181.96 350
10182.91 379
10183.86 381
10184.81 378
10185.77 351
10186.72 399
10187.67 429
10188.63 409
10189.58 367
10190.53 365
10191.49 361
10192.44 401
10193.39 386
10194.35 369
10195.30 423
10196.25 384
10197.21 395
10198.16 375
10199.11 401
10200.07 370
10201.02 383
10201.97 396
10202.93 377
10203.88 396
10204.84 453
10205.79 432
10206.74 435
10207.70 460
10208.65 487
10209.60 438
10210.56 477
10211.51 482
10212.47 422
10213.42 456
10214.38 416
10215.33 452
10216.28 456
10217.24 405
10218.19 411
10219.15 386
10220.10 381
10221.06 380
10222.01 362
10222.97 410
10223.92 422
10224.88 380
10225.83 384
10226.79 413
10227.74 423
10228.70 421
10229.65 381
10230.61 335
10231.56 381
10232.52 374
10233.47 391
10234.43 375
10235.38 442
10236.34 458
10237.29 433
10238.25 490
10239.20 465
10240.16 471
10241.11 411
10242.07 450
10243.03 459
10243.98 376
10244.94 380
10245.89 367
10246.85 374
10247.80 349
10248.76 333
10249.72 328
10250.67 340
10251.63 428
10252.58 362
10253.54 358
10254.50 366
10255.45 377
10256.41 380
10257.36 335
10258.32 348
10259.28 319
10260.23 323
10261.19 351
10262.15 334
10263.10 334
10264.06 323
10265.02 347
10265.97 330
10266.93 343
10267.89 325
10268.84 333
10269.80 363
10270.76 342
10271.71 322
10272.67 343
10273.63 347
10274.59 328
10275.54 341
10276.50 337
10277.46 332
10278.41 349
10279.37 376
10280.33 365
10281.29 335
10282.24 343
10283.20 325
10284.16 338
10285.12 321
10286.07 310
10287.03 280
10287.99 328
10288.95 355
10289.91 295
10290.86 301
10291.82 300
10292.78 324
10293.74 314
10294.70 315
10295.65 297
10296.61 299
10297.57 323
10298.53 298
10299.49 313
10300.44 334
10301.40 323
10302.36 314
10303.32 379
10304.28 336
10305.24 353
10306.20 304
10307.15 329
10308.11 340
10309.07 340
10310.03 329
10310.99 330
10311.95 325
10312.91 352
10313.87 332
10314.82 333
10315.78 321
10316.74 344
10317.70 355
10318.66 344
10319.62 329
10320.58 310
10321.54 350
10322.50 351
10323.46 343
10324.42 316
10325.38 336
10326.34 345
10327.29 352
10328.25 381
10329.21 387
10330.17 405
10331.13 372
10332.09 379
10333.05 399
10334.01 456
10334.97 365
10335.93 375
10336.89 355
10337.85 340
10338.81 364
10339.77 327
10340.73 328
10341.69 318
10342.65 336
10343.61 381
10344.57 348
10345.54 286
10346.50 319
10347.46 322
10348.42 345
10349.38 344
10350.34 350
10351.30 344
10352.26 348
10353.22 332
10354.18 357
10355.14 331
10356.10 313
10357.06 342
10358.02 328
10358.99 320
10359.95 303
10360.91 331
10361.87 306
10362.83 316
10363.79 308
10364.75 298
10365.71 335
10366.68 314
10367.64 316
10368.60 314
10369.56 300
10370.52 339
10371.48 307
10372.44 332
10373.41 266
10374.37 270
10375.33 343
10376.29 299
10377.25 340
10378.22 318
10379.18 300
10380.14 315
10381.10 334
10382.06 276
10383.03 283
10383.99 343
10384.95 323
10385.91 341
10386.88 299
10387.84 332
10388.80 325
10389.76 339
10390.72 271
10391.69 289
10392.65 315
10393.61 308
10394.58 263
10395.54 293
10396.50 277
10397.46 283
10398.43 306
10399.39 298
10400.35 331
10401.32 303
10402.28 303
10403.24 292
10404.20 295
10405.17 324
10406.13 334
10407.09 304
10408.06 281
10409.02 327
10409.98 334
10410.95 289
10411.91 340
10412.88 301
10413.84 309
10414.80 255
10415.77 305
10416.73 323
10417.69 312
10418.66 363
10419.62 363
10420.59 445
10421.55 435
10422.51 437
10423.48 399
10424.44 357
10425.41 368
10426.37 385
10427.33 349
10428.30 319
10429.26 287
10430.23 302
10431.19 295
10432.16 313
10433.12 306
10434.08 316
10435.05 322
10436.01 311
10436.98 294
10437.94 291
10438.91 278
10439.87 295
10440.84 301
10441.80 301
10442.77 335
10443.73 276
10444.70 274
10445.66 302
10446.63 244
10447.59 269
10448.56 282
10449.52 293
10450.49 273
10451.45 288
10452.42 292
10453.38 280
10454.35 282
10455.32 297
10456.28 297
10457.25 292
10458.21 277
10459.18 290
10460.14 292
10461.11 306
10462.08 283
10463.04 299
10464.01 279
10464.97 282
10465.94 281
10466.90 268
10467.87 301
10468.84 282
10469.80 304
10470.77 259
10471.74 262
10472.70 246
10473.67 258
10474.63 257
10475.60 228
10476.57 287
10477.53 255
10478.50 271
10479.47 299
10480.43 304
10481.40 297
10482.37 291
10483.33 344
10484.30 305
10485.27 283
10486.24 288
10487.20 282
10488.17 297
10489.14 289
10490.10 288
10491.07 290
10492.04 295
10493.01 287
10493.97 276
10494.94 338
10495.91 268
10496.87 274
10497.84 297
10498.81 314
10499.78 293
10500.74 273
10501.71 286
10502.68 272
10503.65 300
10504.62 292
10505.58 334
10506.55 292
10507.52 279
10508.49 295
10509.46 309
10510.42 292
10511.39 237
10512.36 274
10513.33 277
10514.30 257
10515.26 282
10516.23 278
10517.20 300
10518.17 279
10519.14 262
10520.11 293
10521.08 292
10522.04 285
10523.01 318
10523.98 349
10524.95 297
10525.92 310
10526.89 294
10527.86 321
10528.83 318
10529.79 322
10530.76 317
10531.73 330
10532.70 306
10533.67 301
10534.64 318
10535.61 341
10536.58 279
10537.55 267
10538.52 287
10539.49 288
10540.46 285
10541.43 300
10542.39 301
10543.36 274
10544.33 271
10545.30 292
10546.27 315
10547.24 315
10548.21 325
10549.18 309
10550.15 328
10551.12 302
10552.09 330
10553.06 320
10554.03 348
10555.00 301
10555.97 287
10556.94 288
10557.91 296
10558.88 294
10559.85 301
10560.82 324
10561.80 354
10562.77 371
10563.74 354
10564.71 377
10565.68 386
10566.65 407
10567.62 352
10568.59 322
10569.56 317
10570.53 340
10571.50 358
10572.47 300
10573.44 312
10574.41 287
10575.39 304
10576.36 296
10577.33 293
10578.30 265
10579.27 277
10580.24 298
10581.21 313
10582.18 317
10583.16 278
10584.13 279
10585.10 287
10586.07 304
10587.04 307
10588.01 340
10588.99 320
10589.96 316
10590.93 288
10591.90 311
10592.87 376
10593.84 343
10594.82 324
10595.79 318
10596.76 314
10597.73 301
10598.70 326
10599.68 336
10600.65 320
10601.62 310
10602.59 304
10603.57 275
10604.54 277
10605.51 290
10606.48 316
10607.46 284
10608.43 292
10609.40 249
10610.37 320
10611.35 308
10612.32 269
10613.29 245
10614.27 278
10615.24 328
10616.21 325
10617.18 356
10618.16 296
10619.13 307
10620.10 315
10621.08 323
10622.05 321
10623.02 292
10624.00 294
10624.97 351
10625.94 283
10626.92 300
10627.89 335
10628.86 339
10629.84 338
10630.81 320
10631.78 306
10632.76 300
10633.73 322
10634.71 330
10635.68 325
10636.65 334
10637.63 324
10638.60 353
10639.58 381
10640.55 385
10641.52 412
10642.50 442
10643.47 422
10644.45 407
10645.42 372
10646.39 374
10647.37 389
10648.34 334
10649.32 303
10650.29 307
10651.27 296
10652.24 265
10653.22 263
10654.19 302
10655.17 271
10656.14 321
10657.12 277
10658.09 286
10659.07 285
10660.04 300
10661.01 299
10661.99 249
10662.97 258
10663.94 287
10664.92 278
10665.89 300
10666.87 349
10667.84 323
10668.82 304
10669.79 282
10670.77 319
10671.74 327
10672.72 286
10673.69 305
10674.67 312
10675.65 303
10676.62 294
10677.60 304
10678.57 322
10679.55 289
10680.52 316
10681.50 317
10682.48 322
10683.45 324
10684.43 329
10685.40 317
10686.38 306
10687.36 334
10688.33 355
10689.31 321
10690.29 256
10691.26 290
10692.24 284
10693.22 283
10694.19 307
10695.17 285
10696.14 274
10697.12 292
10698.10 305
10699.08 334
10700.05 291
10701.03 290
10702.01 292
10702.98 341
10703.96 350
10704.94 286
10705.91 284
10706.89 286
10707.87 320
10708.85 260
10709.82 276
10710.80 322
10711.78 318
10712.75 260
10713.73 262
10714.71 302
10715.69 304
10716.66 290
10717.64 283
10718.62 331
10719.60 293
10720.57 292
10721.55 294
10722.53 278
10723.51 270
10724.49 280
10725.46 275
10726.44 235
10727.42 251
10728.40 277
10729.38 316
10730.35 292
10731.33 278
10732.31 301
10733.29 238
10734.27 294
10735.25 300
10736.22 305
10737.20 281
10738.18 276
10739.16 286
10740.14 286
10741.12 237
10742.10 209
10743.08 287
10744.05 277
10745.03 295
10746.01 269
10746.99 254
10747.97 268
10748.95 278
10749.93 281
10750.91 277
10751.89 264
10752.87 279
10753.84 315
10754.82 291
10755.80 294
10756.78 264
10757.76 289
10758.74 261
10759.72 266
10760.70 279
10761.68 306
10762.66 290
10763.64 282
10764.62 269
10765.60 275
10766.58 288
10767.56 289
10768.54 268
10769.52 259
10770.50 328
10771.48 338
10772.46 313
10773.44 299
10774.42 307
10775.40 295
10776.38 283
10777.36 290
10778.34 286
10779.32 283
10780.30 304
10781.28 292
10782.26 290
10783.24 312
10784.22 285
10785.20 296
10786.19 298
10787.17 316
10788.15 296
10789.13 298
10790.11 270
10791.09 267
10792.07 288
10793.05 298
10794.03 310
10795.01 313
10796.00 282
10796.98 259
10797.96 258
10798.94 280
10799.92 296
10800.90 265
10801.88 283
10802.86 293
10803.85 265
10804.83 256
10805.81 269
10806.79 251
10807.77 284
10808.75 301
10809.74 315
10810.72 312
10811.70 268
10812.68 285
10813.66 251
10814.65 269
10815.63 304
10816.61 269
10817.59 287
10818.57 301
10819.56 286
10820.54 261
10821.52 296
10822.50 279
10823.49 289
10824.47 284
10825.45 317
10826.43 325
10827.42 295
10828.40 315
10829.38 282
10830.36 267
10831.35 285
10832.33 310
10833.31 283
10834.30 264
10835.28 250
10836.26 278
10837.25 300
10838.23 295
10839.21 279
10840.19 255
10841.18 267
10842.16 287
10843.14 289
10844.13 278
10845.11 309
10846.09 336
10847.08 276
10848.06 295
10849.05 307
10850.03 276
10851.01 301
10852.00 306
10852.98 297
10853.96 283
10854.95 294
10855.93 312
10856.92 296
10857.90 360
10858.88 326
10859.87 282
10860.85 323
10861.84 313
10862.82 310
10863.80 283
10864.79 285
10865.77 338
10866.76 314
10867.74 301
10868.73 296
10869.71 310
10870.70 341
10871.68 335
10872.67 330
10873.65 306
10874.63 298
10875.62 320
10876.60 332
10877.59 330
10878.57 260
10879.56 344
10880.54 333
10881.53 343
10882.51 319
10883.50 326
10884.48 302
10885.47 356
10886.46 326
10887.44 347
10888.43 333
10889.41 350
10890.40 366
10891.38 370
10892.37 356
10893.35 317
10894.34 370
10895.33 363
10896.31 374
10897.30 274
10898.28 326
10899.27 338
10900.25 338
10901.24 312
10902.23 360
10903.21 338
10904.20 331
10905.18 296
10906.17 359
10907.16 356
10908.14 332
10909.13 379
10910.12 351
10911.10 405
10912.09 354
10913.08 363
10914.06 383
10915.05 387
10916.04 387
10917.02 400
10918.01 388
10919.00 399
10919.98 400
10920.97 420
10921.96 472
10922.94 419
10923.93 430
10924.92 439
10925.90 426
10926.89 398
10927.88 411
10928.87 400
10929.85 411
10930.84 420
10931.83 440
10932.82 436
10933.80 410
10934.79 400
10935.78 458
10936.77 478
10937.75 478
10938.74 463
10939.73 412
10940.72 447
10941.70 445
10942.69 428
10943.68 444
10944.67 461
10945.66 500
10946.64 502
10947.63 419
10948.62 462
10949.61 460
10950.60 473
10951.58 468
10952.57 490
10953.56 491
10954.55 505
10955.54 534
10956.53 516
10957.52 589
10958.50 612
10959.49 649
10960.48 640
10961.47 669
10962.46 709
10963.45 716
10964.44 614
10965.42 636
10966.41 634
10967.40 531
10968.39 536
10969.38 572
10970.37 513
10971.36 486
10972.35 486
10973.34 444
10974.33 509
10975.32 489
10976.31 527
10977.29 478
10978.28 528
10979.27 479
10980.26 507
10981.25 564
10982.24 595
10983.23 566
10984.22 578
10985.21 559
10986.20 539
10987.19 551
10988.18 518
10989.17 558
10990.16 574
10991.15 568
10992.14 494
10993.13 557
10994.12 582
10995.11 629
10996.10 666
10997.09 699
10998.08 734
10999.07 796
11000.06 923
11001.05 974
11002.05 969
11003.04 973
11004.03 1065
11005.02 979
11006.01 969
11007.00 805
11007.99 761
11008.98 640
11009.97 607
11010.96 626
11011.95 576
11012.94 557
11013.94 504
11014.93 514
11015.92 475
11016.91 486
11017.90 471
11018.89 439
11019.88 443
11020.87 465
11021.87 458
11022.86 443
11023.85 471
11024.84 463
11025.83 459
11026.82 450
11027.81 434
11028.81 457
11029.80 388
11030.79 436
11031.78 435
11032.77 420
11033.77 387
11034.76 413
11035.75 439
11036.74 473
11037.73 464
11038.73 445
11039.72 454
11040.71 445
11041.70 474
11042.70 446
11043.69 444
11044.68 443
11045.67 442
11046.67 403
11047.66 373
11048.65 402
11049.64 386
11050.64 404
11051.63 394
11052.62 406
11053.61 356
11054.61 401
11055.60 385
11056.59 442
11057.59 387
11058.58 379
11059.57 339
11060.57 370
11061.56 394
11062.55 372
11063.55 374
11064.54 380
11065.53 360
11066.53 322
11067.52 376
11068.51 370
11069.51 371
11070.50 337
11071.49 375
11072.49 369
11073.48 408
11074.48 380
11075.47 372
11076.46 378
11077.46 344
11078.45 364
11079.45 356
11080.44 357
11081.43 333
11082.43 380
11083.42 348
11084.42 344
11085.41 357
11086.40 387
11087.40 370
11088.39 375
11089.39 344
11090.38 413
11091.38 361
11092.37 388
11093.37 326
11094.36 355
11095.36 384
11096.35 346
11097.35 369
11098.34 358
11099.34 375
11100.33 378
11101.33 349
11102.32 355
11103.32 327
11104.31 345
11105.31 401
11106.30 374
11107.30 358
11108.29 316
11109.29 324
11110.28 303
11111.28 297
11112.27 335
11113.27 352
11114.26 385
11115.26 351
11116.26 313
11117.25 315
11118.25 354
11119.24 312
11120.24 288
11121.24 328
11122.23 360
11123.23 258
11124.22 292
11125.22 302
11126.22 337
11127.21 327
11128.21 320
11129.20 337
11130.20 286
11131.20 331
11132.19 341
11133.19 370
11134.19 322
11135.18 312
11136.18 304
11137.18 313
11138.17 309
11139.17 271
11140.17 323
11141.16 357
11142.16 330
11143.16 328
11144.15 320
11145.15 330
11146.15 343
11147.14 293
11148.14 306
11149.14 334
11150.14 386
11151.13 334
11152.13 312
11153.13 268
11154.13 293
11155.12 301
11156.12 304
11157.12 313
11158.12 306
11159.11 353
11160.11 319
11161.11 315
11162.11 279
11163.10 341
11164.10 322
11165.10 320
11166.10 297
11167.10 299
11168.09 300
11169.09 282
11170.09 301
11171.09 315
11172.09 330
11173.08 277
11174.08 340
11175.08 310
11176.08 307
11177.08 330
11178.08 314
11179.08 299
11180.07 306
11181.07 278
11182.07 295
11183.07 286
11184.07 309
11185.07 304
11186.07 296
11187.06 263
11188.06 291
11189.06 293
11190.06 296
11191.06 294
11192.06 295
11193.06 317
11194.06 317
11195.06 317
11196.06 293
11197.06 332
11198.06 296
11199.05 352
11200.05 345
11201.05 333
11202.05 300
11203.05 313
11204.05 271
11205.05 258
11206.05 291
11207.05 274
11208.05 309
11209.05 305
11210.05 314
11211.05 299
11212.05 296
11213.05 310
11214.05 344
11215.05 308
11216.05 307
11217.05 295
11218.05 301
11219.05 314
11220.05 322
11221.05 312
11222.05 263
11223.05 260
11224.05 254
11225.06 317
11226.06 290
11227.06 272
11228.06 279
11229.06 300
11230.06 308
11231.06 265
11232.06 277
11233.06 311
11234.06 329
11235.06 273
11236.06 323
11237.07 285
11238.07 312
11239.07 278
11240.07 311
11241.07 266
11242.07 287
11243.07 313
11244.07 273
11245.08 272
11246.08 307
11247.08 315
11248.08 312
11249.08 276
11250.08 269
11251.09 258
11252.09 256
11253.09 274
11254.09 253
11255.09 277
11256.10 291
11257.10 321
11258.10 215
11259.10 264
11260.10 244
11261.11 277
11262.11 258
11263.11 278
11264.11 288
11265.11 309
11266.12 321
11267.12 253
11268.12 274
11269.12 253
11270.13 271
11271.13 259
11272.13 291
11273.14 274
11274.14 300
11275.14 253
11276.14 301
11277.15 313
11278.15 282
11279.15 259
11280.16 276
11281.16 283
11282.16 285
11283.17 303
11284.17 294
11285.17 313
11286.17 258
11287.18 301
11288.18 286
11289.18 270
11290.19 261
11291.19 247
11292.20 257
11293.20 274
11294.20 266
11295.21 280
11296.21 251
11297.21 240
11298.22 270
11299.22 257
11300.23 301
11301.23 301
11302.23 316
11303.24 314
11304.24 312
11305.25 290
11306.25 282
11307.25 266
11308.26 283
11309.26 278
11310.27 319
11311.27 286
11312.28 290
11313.28 279
11314.29 300
11315.29 300
11316.29 324
11317.30 337
11318.30 338
11319.31 337
11320.31 344
11321.32 367
11322.32 290
11323.33 255
11324.33 314
11325.34 297
11326.34 277
11327.35 279
11328.35 284
11329.36 245
11330.36 308
11331.37 320
11332.38 291
11333.38 315
11334.39 291
11335.39 307
11336.40 279
11337.40 322
11338.41 315
11339.41 275
11340.42 319
11341.43 348
11342.43 390
11343.44 317
11344.44 382
11345.45 339
11346.46 380
11347.46 347
11348.47 322
11349.47 288
11350.48 290
11351.49 323
11352.49 299
11353.50 294
11354.50 286
11355.51 274
11356.52 333
11357.52 279
11358.53 320
11359.54 289
11360.54 316
11361.55 300
11362.56 322
11363.56 288
11364.57 263
11365.58 282
11366.58 294
11367.59 279
11368.60 267
11369.61 279
11370.61 291
11371.62 292
11372.63 265
11373.63 300
11374.64 307
11375.65 282
11376.66 274
11377.66 269
11378.67 249
11379.68 266
11380.69 301
11381.69 289
11382.70 297
11383.71 298
11384.72 313
11385.72 309
11386.73 256
11387.74 275
11388.75 315
11389.76 305
11390.76 290
11391.77 277
11392.78 260
11393.79 268
11394.80 259
11395.80 265
11396.81 273
11397.82 292
11398.83 268
11399.84 293
11400.85 258
11401.85 245
11402.86 260
11403.87 291
11404.88 242
11405.89 273
11406.90 275
11407.91 287
11408.91 279
11409.92 263
11410.93 263
11411.94 237
11412.95 267
11413.96 264
11414.97 259
11415.98 241
11416.99 256
11418.00 300
11419.00 287
11420.01 244
11421.02 251
11422.03 243
11423.04 261
11424.05 294
11425.06 259
11426.07 301
11427.08 273
11428.09 245
11429.10 259
11430.11 304
11431.12 302
11432.13 306
11433.14 281
11434.15 270
11435.16 283
11436.17 281
11437.18 274
11438.19 239
11439.20 278
11440.21 251
11441.22 298
11442.23 282
11443.24 320
11444.25 265
11445.26 278
11446.27 287
11447.28 294
11448.29 340
11449.30 295
11450.31 280
11451.32 262
11452.33 322
11453.34 299
11454.36 277
11455.37 275
11456.38 280
11457.39 320
11458.40 294
11459.41 293
11460.42 311
11461.43 301
11462.44 276
11463.45 338
11464.47 296
11465.48 271
11466.49 290
11467.50 273
11468.51 284
11469.52 293
11470.53 292
11471.55 296
11472.56 323
11473.57 269
11474.58 290
11475.59 319
11476.60 296
11477.62 291
11478.63 256
11479.64 299
11480.65 298
11481.66 314
11482.68 302
11483.69 261
11484.70 257
11485.71 300
11486.72 337
11487.74 306
11488.75 322
11489.76 287
11490.77 309
11491.79 326
11492.80 250
11493.81 285
11494.82 316
11495.84 336
11496.85 301
11497.86 350
11498.87 364
11499.89 312
11500.90 303
11501.91 298
11502.93 300
11503.94 320
11504.95 310
11505.96 346
11506.98 323
11507.99 320
11509.00 313
11510.02 330
11511.03 302
11512.04 303
11513.06 308
11514.07 310
11515.08 325
11516.10 304
11517.11 333
11518.13 330
11519.14 322
11520.15 293
11521.17 318
11522.18 272
11523.19 327
11524.21 305
11525.22 285
11526.24 279
11527.25 296
11528.26 329
11529.28 309
11530.29 305
11531.31 288
11532.32 292
11533.33 323
11534.35 323
11535.36 333
11536.38 364
11537.39 331
11538.41 300
11539.42 306
11540.44 323
11541.45 296
11542.47 357
11543.48 346
11544.49 323
11545.51 340
11546.52 327
11547.54 332
11548.55 316
11549.57 354
11550.58 339
11551.60 333
11552.61 328
11553.63 342
11554.64 346
11555.66 333
11556.68 356
11557.69 363
11558.71 374
11559.72 348
11560.74 351
11561.75 363
11562.77 361
11563.78 380
11564.80 372
11565.82 349
11566.83 350
11567.85 361
11568.86 388
11569.88 440
11570.89 400
11571.91 424
11572.93 436
11573.94 430
11574.96 387
11575.97 395
11576.99 408
11578.01 438
11579.02 464
11580.04 493
11581.06 450
11582.07 533
11583.09 471
11584.11 526
11585.12 519
11586.14 540
11587.16 560
11588.17 539
11589.19 539
11590.21 584
11591.22 575
11592.24 598
11593.26 592
11594.27 639
11595.29 695
11596.31 718
11597.32 784
11598.34 916
11599.36 1084
11600.38 1147
11601.39 1244
11602.41 1280
11603.43 1248
11604.45 1141
11605.46 1122
11606.48 1008
11607.50 982
11608.52 832
11609.53 715
11610.55 613
11611.57 556
11612.59 562
11613.60 479
11614.62 451
11615.64 435
11616.66 436
11617.68 434
11618.69 442
11619.71 466
11620.73 432
11621.75 421
11622.77 419
11623.78 404
11624.80 372
11625.82 353
11626.84 410
11627.86 409
11628.88 392
11629.90 430
11630.91 414
11631.93 380
11632.95 391
11633.97 417
11634.99 411
11636.01 401
11637.03 438
11638.05 441
11639.06 420
11640.08 416
11641.10 423
11642.12 438
11643.14 393
11644.16 362
11645.18 404
11646.20 367
11647.22 353
11648.24 386
11649.26 361
11650.28 356
11651.30 382
11652.31 392
11653.33 338
11654.35 317
11655.37 309
11656.39 346
11657.41 320
11658.43 375
11659.45 385
11660.47 400
11661.49 347
11662.51 314
11663.53 350
11664.55 352
11665.57 338
11666.59 366
11667.61 369
11668.63 356
11669.65 354
11670.67 343
11671.69 363
11672.71 400
11673.73 412
11674.76 397
11675.78 400
11676.80 391
11677.82 406
11678.84 399
11679.86 396
11680.88 380
11681.90 366
11682.92 349
11683.94 379
11684.96 375
11685.98 406
11687.00 396
11688.03 347
11689.05 372
11690.07 367
11691.09 397
11692.11 374
11693.13 354
11694.15 347
11695.17 352
11696.20 372
11697.22 375
11698.24 360
11699.26 361
11700.28 352
11701.30 361
11702.33 360
11703.35 342
11704.37 332
11705.39 388
11706.41 362
11707.44 331
11708.46 325
11709.48 319
11710.50 338
11711.52 309
11712.55 304
11713.57 350
11714.59 379
11715.61 328
11716.63 327
11717.66 295
11718.68 332
11719.70 292
11720.72 312
11721.75 315
11722.77 342
11723.79 382
11724.82 321
11725.84 323
11726.86 320
11727.88 294
11728.91 327
11729.93 294
11730.95 324
11731.98 308
11733.00 319
11734.02 303
11735.04 329
11736.07 291
11737.09 354
11738.11 318
11739.14 310
11740.16 344
11741.18 330
11742.21 325
11743.23 333
11744.25 312
11745.28 305
11746.30 328
11747.33 285
11748.35 276
11749.37 309
11750.40 334
11751.42 316
11752.44 331
11753.47 328
11754.49 284
11755.52 314
11756.54 315
11757.57 308
11758.59 288
11759.61 351
11760.64 336
11761.66 297
11762.69 260
11763.71 288
11764.74 305
11765.76 266
11766.78 311
11767.81 291
11768.83 287
11769.86 306
11770.88 279
11771.91 282
11772.93 308
11773.96 246
11774.98 270
11776.01 278
11777.03 308
11778.06 312
11779.08 289
11780.11 283
11781.13 280
11782.16 287
11783.18 274
11784.21 294
11785.23 298
11786.26 263
11787.28 298
11788.31 308
11789.34 306
11790.36 278
11791.39 284
11792.41 353
11793.44 299
11794.46 262
11795.49 292
11796.52 316
11797.54 373
11798.57 325
11799.59 302
11800.62 296
11801.65 287
11802.67 295
11803.70 304
11804.72 308
11805.75 304
11806.78 302
11807.80 294
11808.83 283
11809.86 286
11810.88 280
11811.91 291
11812.93 299
11813.96 273
11814.99 307
11816.01 295
11817.04 323
11818.07 337
11819.10 299
11820.12 279
11821.15 341
11822.18 333
11823.20 303
11824.23 291
11825.26 297
11826.28 313
11827.31 305
11828.34 319
11829.37 281
11830.39 286
11831.42 324
11832.45 276
11833.48 296
11834.50 319
11835.53 306
11836.56 334
11837.59 301
11838.61 325
11839.64 336
11840.67 328
11841.70 332
11842.72 310
11843.75 310
11844.78 348
11845.81 282
11846.84 303
11847.86 311
11848.89 320
11849.92 338
11850.95 299
11851.98 285
11853.01 327
11854.03 329
11855.06 378
11856.09 338
11857.12 299
11858.15 313
11859.18 359
11860.20 315
11861.23 307
11862.26 321
11863.29 328
11864.32 317
11865.35 305
11866.38 303
11867.41 330
11868.44 325
11869.46 326
11870.49 311
11871.52 359
11872.55 332
11873.58 328
11874.61 329
11875.64 385
11876.67 363
11877.70 370
11878.73 372
11879.76 333
11880.79 381
11881.82 364
11882.85 375
11883.88 372
11884.91 387
11885.93 388
11886.96 356
11887.99 335
11889.02 382
11890.05 360
11891.08 376
11892.11 378
11893.14 381
11894.17 411
11895.20 419
11896.23 412
11897.26 348
11898.30 382
11899.33 413
11900.36 446
11901.39 481
11902.42 430
11903.45 422
11904.48 526
11905.51 488
11906.54 534
11907.57 515
11908.60 501
11909.63 497
11910.66 512
11911.69 501
11912.72 412
11913.75 406
11914.79 417
11915.82 468
11916.85 442
11917.88 424
11918.91 406
11919.94 472
11920.97 431
11922.00 401
11923.04 384
11924.07 420
11925.10 497
11926.13 515
11927.16 498
11928.19 475
11929.22 527
11930.26 608
11931.29 595
11932.32 533
11933.35 698
11934.38 672
11935.41 739
11936.45 661
11937.48 681
11938.51 663
11939.54 640
11940.58 533
11941.61 531
11942.64 510
11943.67 509
11944.70 473
11945.74 471
11946.77 422
11947.80 393
11948.83 382
11949.87 385
11950.90 401
11951.93 387
11952.96 427
11954.00 372
11955.03 367
11956.06 390
11957.09 343
11958.13 351
11959.16 377
11960.19 357
11961.23 361
11962.26 363
11963.29 353
11964.33 397
11965.36 393
11966.39 369
11967.43 379
11968.46 432
11969.49 402
11970.53 366
11971.56 368
11972.59 384
11973.63 393
11974.66 396
11975.69 403
11976.73 368
11977.76 385
11978.79 369
11979.83 337
11980.86 333
11981.90 342
11982.93 388
11983.96 371
11985.00 338
11986.03 341
11987.07 352
11988.10 377
11989.13 362
11990.17 400
11991.20 364
11992.24 350
11993.27 334
11994.31 345
11995.34 381
11996.38 354
11997.41 365
11998.44 351
11999.48 358
12000.51 352
12001.55 385
12002.58 369
12003.62 365
12004.65 355
12005.69 342
12006.72 379
12007.76 390
12008.79 332
12009.83 346
12010.86 407
12011.90 420
12012.93 396
12013.97 412
12015.00 398
12016.04 373
12017.08 392
12018.11 405
12019.15 438
12020.18 367
12021.22 396
12022.25 394
12023.29 426
12024.32 393
12025.36 405
12026.40 416
12027.43 411
12028.47 386
12029.50 421
12030.54 428
12031.58 414
12032.61 440
12033.65 404
12034.68 437
12035.72 378
12036.76 389
12037.79 450
12038.83 435
12039.87 434
12040.90 419
12041.94 409
12042.98 449
12044.01 440
12045.05 429
12046.09 409
12047.12 431
12048.16 407
12049.20 450
12050.23 452
12051.27 395
12052.31 405
12053.34 424
12054.38 461
12055.42 461
12056.45 440
12057.49 438
12058.53 449
12059.57 426
12060.60 448
12061.64 418
12062.68 408
12063.72 442
12064.75 433
12065.79 436
12066.83 449
12067.87 447
12068.90 474
12069.94 474
12070.98 459
12072.02 429
12073.06 430
12074.09 458
12075.13 427
12076.17 464
12077.21 491
12078.24 434
12079.28 479
12080.32 476
12081.36 449
12082.40 428
12083.44 502
12084.47 527
12085.51 506
12086.55 487
12087.59 517
12088.63 499
12089.67 495
12090.71 466
12091.74 521
12092.78 557
12093.82 574
12094.86 520
12095.90 520
12096.94 543
12097.98 537
12099.02 629
12100.05 611
12101.09 640
12102.13 641
12103.17 704
12104.21 729
12105.25 750
12106.29 755
12107.33 771
12108.37 751
12109.41 699
12110.45 714
12111.49 691
12112.53 640
12113.57 573
12114.61 543
12115.65 495
12116.69 481
12117.72 474
12118.76 412
12119.80 401
12120.84 416
12121.88 422
12122.92 427
12123.96 414
12125.00 403
12126.04 372
12127.08 390
12128.12 366
12129.17 424
12130.21 437
12131.25 425
12132.29 410
12133.33 412
12134.37 396
12135.41 380
12136.45 405
12137.49 384
12138.53 401
12139.57 379
12140.61 379
12141.65 381
12142.69 419
12143.73 375
12144.77 387
12145.82 435
12146.86 407
12147.90 460
12148.94 418
12149.98 365
12151.02 327
12152.06 373
12153.10 358
12154.15 351
12155.19 348
12156.23 357
12157.27 357
12158.31 361
12159.35 329
12160.39 317
12161.44 358
12162.48 302
12163.52 307
12164.56 333
12165.60 346
12166.64 359
12167.69 367
12168.73 336
12169.77 376
12170.81 351
12171.85 384
12172.90 350
12173.94 332
12174.98 345
12176.02 356
12177.07 385
12178.11 337
12179.15 349
12180.19 363
12181.24 353
12182.28 383
12183.32 364
12184.36 340
12185.41 339
12186.45 322
12187.49 352
12188.53 314
12189.58 314
12190.62 358
12191.66 372
12192.71 348
12193.75 307
12194.79 355
12195.84 313
12196.88 354
12197.92 355
12198.97 390
12200.01 361
12201.05 370
12202.10 348
12203.14 343
12204.18 341
12205.23 349
12206.27 334
12207.31 328
12208.36 341
12209.40 319
12210.44 331
12211.49 327
12212.53 328
12213.58 304
12214.62 354
12215.66 327
12216.71 327
12217.75 343
12218.80 372
12219.84 369
12220.88 377
12221.93 343
12222.97 335
12224.02 321
12225.06 330
12226.11 328
12227.15 322
12228.19 312
12229.24 305
12230.28 348
12231.33 334
12232.37 367
12233.42 359
12234.46 350
12235.51 353
12236.55 353
12237.60 333
12238.64 344
12239.69 333
12240.73 309
12241.78 320
12242.82 309
12243.87 329
12244.91 333
12245.96 349
12247.00 353
12248.05 348
12249.09 328
12250.14 320
12251.19 321
12252.23 299
12253.28 312
12254.32 342
12255.37 317
12256.41 312
12257.46 314
12258.51 294
12259.55 321
12260.60 299
12261.64 265
12262.69 256
12263.74 288
12264.78 295
12265.83 291
12266.87 297
12267.92 310
12268.97 251
12270.01 297
12271.06 301
12272.11 279
12273.15 278
12274.20 288
12275.24 291
12276.29 289
12277.34 285
12278.38 278
12279.43 285
12280.48 322
12281.52 298
12282.57 289
12283.62 278
12284.67 287
12285.71 284
12286.76 292
12287.81 282
12288.85 265
12289.90 299
12290.95 309
12292.00 285
12293.04 259
12294.09 276
12295.14 300
12296.18 298
12297.23 262
12298.28 291
12299.33 274
12300.38 274
12301.42 279
12302.47 276
12303.52 284
12304.57 282
12305.61 316
12306.66 303
12307.71 264
12308.76 274
12309.81 273
12310.85 292
12311.90 271
12312.95 278
12314.00 293
12315.05 322
12316.09 278
12317.14 260
12318.19 274
12319.24 305
12320.29 263
12321.34 302
12322.39 248
12323.43 289
12324.48 293
12325.53 259
12326.58 296
12327.63 255
12328.68 275
12329.73 240
12330.78 228
12331.82 246
12332.87 257
12333.92 278
12334.97 293
12336.02 282
12337.07 257
12338.12 260
12339.17 250
12340.22 297
12341.27 283
12342.32 258
12343.37 257
12344.42 292
12345.46 268
12346.51 251
12347.56 290
12348.61 283
12349.66 258
12350.71 261
12351.76 275
12352.81 277
12353.86 249
12354.91 250
12355.96 260
12357.01 279
12358.06 243
12359.11 269
12360.16 287
12361.21 283
12362.26 285
12363.31 300
12364.36 287
12365.41 249
12366.47 258
12367.52 278
12368.57 288
12369.62 246
12370.67 277
12371.72 259
12372.77 293
12373.82 295
12374.87 292
12375.92 290
12376.97 282
12378.02 305
12379.07 297
12380.12 283
12381.18 268
12382.23 282
12383.28 303
12384.33 278
12385.38 246
12386.43 261
12387.48 235
12388.53 290
12389.59 273
12390.64 245
12391.69 252
12392.74 277
12393.79 271
12394.84 254
12395.90 275
12396.95 277
12398.00 298
12399.05 311
12400.10 287
12401.15 281
12402.21 286
12403.26 256
12404.31 288
12405.36 278
12406.41 284
12407.47 297
12408.52 335
12409.57 300
12410.62 286
12411.68 316
12412.73 334
12413.78 317
12414.83 292
12415.89 278
12416.94 267
12417.99 295
12419.04 294
12420.10 270
12421.15 250
12422.20 295
12423.26 309
12424.31 270
12425.36 283
12426.41 293
12427.47 313
12428.52 323
12429.57 326
12430.63 301
12431.68 326
12432.73 296
12433.79 294
12434.84 283
12435.89 264
12436.95 315
12438.00 311
12439.05 288
12440.11 281
12441.16 271
12442.21 292
12443.27 337
12444.32 319
12445.38 282
12446.43 261
12447.48 322
12448.54 301
12449.59 288
12450.65 306
12451.70 319
12452.75 350
12453.81 295
12454.86 288
12455.92 285
12456.97 321
12458.02 331
12459.08 319
12460.13 295
12461.19 283
12462.24 314
12463.30 306
12464.35 285
12465.41 281
12466.46 262
12467.52 308
12468.57 333
12469.63 324
12470.68 286
12471.74 342
12472.79 375
12473.85 335
12474.90 316
12475.96 330
12477.01 314
12478.07 365
12479.12 304
12480.18 305
12481.23 351
12482.29 390
12483.34 374
12484.40 335
12485.45 348
12486.51 347
12487.56 417
12488.62 430
12489.68 415
12490.73 378
12491.79 446
12492.84 520
12493.90 529
12494.95 655
12496.01 630
12497.07 693
12498.12 765
12499.18 702
12500.23 650
12501.29 646
12502.35 629
12503.40 675
12504.46 602
12505.52 506
12506.57 448
12507.63 412
12508.69 423
12509.74 383
12510.80 316
12511.86 375
12512.91 417
12513.97 373
12515.03 342
12516.08 329
12517.14 362
12518.20 381
12519.25 344
12520.31 331
12521.37 354
12522.42 363
12523.48 321
12524.54 327
12525.60 353
12526.65 360
12527.71 361
12528.77 364
12529.82 312
12530.88 342
12531.94 351
12533.00 376
12534.05 360
12535.11 387
12536.17 346
12537.23 410
12538.29 391
12539.34 355
12540.40 348
12541.46 364
12542.52 389
12543.57 380
12544.63 353
12545.69 292
12546.75 311
12547.81 368
12548.87 367
12549.92 327
12550.98 327
12552.04 326
12553.10 360
12554.16 350
12555.22 344
12556.27 381
12557.33 403
12558.39 394
12559.45 381
12560.51 378
12561.57 367
12562.63 383
12563.68 356
12564.74 391
12565.80 386
12566.86 433
12567.92 406
12568.98 410
12570.04 441
12571.10 448
12572.16 467
12573.22 530
12574.28 539
12575.33 587
12576.39 630
12577.45 641
12578.51 674
12579.57 657
12580.63 688
12581.69 591
12582.75 520
12583.81 523
12584.87 487
12585.93 487
12586.99 410
12588.05 404
12589.11 406
12590.17 416
12591.23 397
12592.29 432
12593.35 451
12594.41 404
12595.47 361
12596.53 381
12597.59 362
12598.65 393
12599.71 402
12600.77 404
12601.83 383
12602.89 377
12603.95 337
12605.01 371
12606.07 362
12607.13 375
12608.20 351
12609.26 361
12610.32 382
12611.38 342
12612.44 373
12613.50 387
12614.56 430
12615.62 389
12616.68 392
12617.74 386
12618.81 380
12619.87 383
12620.93 387
12621.99 382
12623.05 375
12624.11 373
12625.17 398
12626.23 368
12627.30 355
12628.36 341
12629.42 364
12630.48 404
12631.54 357
12632.60 405
12633.67 369
12634.73 363
12635.79 382
12636.85 367
12637.91 352
12638.98 380
12640.04 363
12641.10 357
12642.16 337
12643.22 391
12644.29 385
12645.35 365
12646.41 405
12647.47 392
12648.54 407
12649.60 394
12650.66 379
12651.72 395
12652.79 394
12653.85 419
12654.91 455
12655.97 471
12657.04 505
12658.10 506
12659.16 468
12660.22 504
12661.29 463
12662.35 455
12663.41 438
12664.48 439
12665.54 434
12666.60 423
12667.67 432
12668.73 401
12669.79 377
12670.86 424
12671.92 446
12672.98 397
12674.05 414
12675.11 405
12676.17 403
12677.24 403
12678.30 386
12679.36 405
12680.43 415
12681.49 373
12682.56 374
12683.62 404
12684.68 417
12685.75 414
12686.81 445
12687.88 421
12688.94 434
12690.00 414
12691.07 422
12692.13 437
12693.20 430
12694.26 472
12695.33 441
12696.39 454
12697.45 425
12698.52 479
12699.58 405
12700.65 440
12701.71 466
12702.78 471
12703.84 515
12704.91 538
12705.97 572
12707.04 506
12708.10 531
12709.17 542
12710.23 522
12711.30 536
12712.36 496
12713.43 461
12714.49 448
12715.56 491
12716.62 453
12717.69 390
12718.75 433
12719.82 432
12720.88 367
12721.95 423
12723.02 405
12724.08 398
12725.15 406
12726.21 369
12727.28 395
12728.34 409
12729.41 357
12730.48 412
12731.54 366
12732.61 393
12733.67 406
12734.74 406
12735.81 374
12736.87 365
12737.94 376
12739.00 386
12740.07 398
12741.14 383
12742.20 382
12743.27 369
12744.34 393
12745.40 361
12746.47 386
12747.54 403
12748.60 406
12749.67 356
12750.74 380
12751.80 383
12752.87 310
12753.94 336
12755.00 398
12756.07 366
12757.14 337
12758.20 337
12759.27 337
12760.34 330
12761.40 326
12762.47 334
12763.54 332
12764.61 332
12765.67 335
12766.74 327
12767.81 316
12768.88 344
12769.94 356
12771.01 347
12772.08 306
12773.15 335
12774.21 318
12775.28 332
12776.35 328
12777.42 317
12778.49 349
12779.55 316
12780.62 326
12781.69 322
12782.76 290
12783.83 331
12784.89 331
12785.96 328
12787.03 271
12788.10 293
12789.17 308
12790.23 347
12791.30 313
12792.37 305
12793.44 306
12794.51 324
12795.58 331
12796.65 319
12797.71 288
12798.78 323
12799.85 310
12800.92 317
12801.99 289
12803.06 306
12804.13 294
12805.20 301
12806.27 332
12807.33 312
12808.40 293
12809.47 286
12810.54 310
12811.61 268
12812.68 298
12813.75 265
12814.82 305
12815.89 296
12816.96 292
12818.03 333
12819.10 322
12820.17 300
12821.24 288
12822.31 325
12823.38 302
12824.45 330
12825.52 327
12826.59 323
12827.66 263
12828.73 304
12829.80 320
12830.87 277
12831.94 264
12833.01 288
12834.08 263
12835.15 297
12836.22 319
12837.29 295
12838.36 297
12839.43 308
12840.50 319
12841.57 296
12842.64 250
12843.71 231
12844.78 286
12845.85 296
12846.92 326
12847.99 307
12849.06 265
12850.13 298
12851.21 304
12852.28 246
12853.35 262
12854.42 299
12855.49 302
12856.56 280
12857.63 260
12858.70 239
12859.77 260
12860.85 323
12861.92 264
12862.99 269
12864.06 289
12865.13 295
12866.20 291
12867.27 279
12868.35 274
12869.42 259
12870.49 290
12871.56 271
12872.63 245
12873.71 250
12874.78 259
12875.85 247
12876.92 238
12877.99 224
12879.07 259
12880.14 242
12881.21 242
12882.28 275
12883.35 264
12884.43 252
12885.50 225
12886.57 283
12887.64 283
12888.72 247
12889.79 204
12890.86 267
12891.93 250
12893.01 231
12894.08 220
12895.15 253
12896.22 237
12897.30 234
12898.37 228
12899.44 280
12900.52 272
12901.59 262
12902.66 255
12903.74 222
12904.81 246
12905.88 254
12906.96 252
12908.03 202
12909.10 221
12910.18 211
12911.25 252
12912.32 260
12913.40 271
12914.47 245
12915.54 250
12916.62 268
12917.69 244
12918.76 236
12919.84 236
12920.91 277
12921.99 270
12923.06 283
12924.13 248
12925.21 245
12926.28 231
12927.36 259
12928.43 260
12929.50 230
12930.58 255
12931.65 258
12932.73 256
12933.80 229
12934.88 283
12935.95 233
12937.02 238
12938.10 243
12939.17 313
12940.25 253
12941.32 224
12942.40 200
12943.47 241
12944.55 267
12945.62 259
12946.70 231
12947.77 251
12948.85 239
12949.92 246
12951.00 251
12952.07 229
12953.15 262
12954.22 240
12955.30 245
12956.37 284
12957.45 263
12958.52 245
12959.60 254
12960.68 228
12961.75 261
12962.83 249
12963.90 274
12964.98 245
12966.05 247
12967.13 254
12968.20 239
12969.28 249
12970.36 209
12971.43 222
12972.51 229
12973.58 236
12974.66 225
12975.74 232
12976.81 227
12977.89 226
12978.97 230
12980.04 256
12981.12 273
12982.19 231
12983.27 217
12984.35 229
12985.42 263
12986.50 208
12987.58 243
12988.65 255
12989.73 251
12990.81 248
12991.88 254
12992.96 242
12994.04 260
12995.11 234
12996.19 246
12997.27 278
12998.35 234
12999.42 239
13000.50 242
13001.58 256
13002.65 225
13003.73 264
13004.81 242
13005.89 271
13006.96 259
13008.04 219
13009.12 251
13010.20 256
13011.27 216
13012.35 253
13013.43 233
13014.51 253
13015.58 257
13016.66 254
13017.74 236
13018.82 232
13019.90 247
13020.97 237
13022.05 244
13023.13 244
13024.21 246
13025.29 273
13026.37 235
13027.44 227
13028.52 259
13029.60 240
13030.68 249
13031.76 249
13032.84 244
13033.91 266
13034.99 271
13036.07 237
13037.15 219
13038.23 245
13039.31 245
13040.39 284
13041.46 259
13042.54 246
13043.62 237
13044.70 283
13045.78 272
13046.86 271
13047.94 280
13049.02 251
13050.10 296
13051.18 293
13052.26 267
13053.34 228
13054.41 276
13055.49 278
13056.57 301
13057.65 259
13058.73 302
13059.81 300
13060.89 316
13061.97 289
13063.05 269
13064.13 276
13065.21 272
13066.29 296
13067.37 273
13068.45 227
13069.53 269
13070.61 273
13071.69 290
13072.77 303
13073.85 232
13074.93 257
13076.01 270
13077.09 239
13078.17 230
13079.25 264
13080.33 288
13081.41 241
13082.49 237
13083.58 244
13084.66 250
13085.74 246
13086.82 287
13087.90 264
13088.98 244
13090.06 248
13091.14 278
13092.22 255
13093.30 267
13094.38 248
13095.46 255
13096.55 259
13097.63 250
13098.71 256
13099.79 243
13100.87 237
13101.95 242
13103.03 236
13104.12 234
13105.20 255
13106.28 247
13107.36 236
13108.44 226
13109.52 243
13110.60 262
13111.69 245
13112.77 229
13113.85 248
13114.93 219
13116.01 241
13117.10 236
13118.18 243
13119.26 252
13120.34 219
13121.42 256
13122.51 230
13123.59 230
13124.67 230
13125.75 236
13126.84 198
13127.92 219
13129.00 263
13130.08 269
13131.17 275
13132.25 270
13133.33 254
13134.41 262
13135.50 268
13136.58 257
13137.66 248
13138.75 218
13139.83 262
13140.91 209
13141.99 213
13143.08 221
13144.16 249
13145.24 243
13146.33 232
13147.41 206
13148.49 268
13149.58 269
13150.66 277
13151.74 237
13152.83 246
13153.91 258
13154.99 221
13156.08 252
13157.16 227
13158.25 254
13159.33 277
13160.41 300
13161.50 254
13162.58 217
13163.66 246
13164.75 240
13165.83 220
13166.92 245
13168.00 242
13169.08 227
13170.17 257
13171.25 204
13172.34 244
13173.42 221
13174.51 234
13175.59 244
13176.67 259
13177.76 251
13178.84 225
13179.93 221
13181.01 238
13182.10 249
13183.18 226
13184.27 221
13185.35 225
13186.44 234
13187.52 244
13188.61 262
13189.69 217
13190.78 279
13191.86 260
13192.95 210
13194.03 247
13195.12 249
13196.20 250
13197.29 256
13198.37 261
13199.46 227
13200.54 246
13201.63 248
13202.72 251
13203.80 232
13204.89 234
13205.97 253
13207.06 269
13208.14 256
13209.23 251
13210.32 240
13211.40 254
13212.49 269
13213.57 256
13214.66 248
13215.75 242
13216.83 240
13217.92 268
13219.00 265
13220.09 228
13221.18 258
13222.26 247
13223.35 255
13224.44 210
13225.52 247
13226.61 285
13227.70 249
13228.78 232
13229.87 268
13230.96 250
13232.04 255
13233.13 262
13234.22 228
13235.30 265
13236.39 273
13237.48 266
13238.56 239
13239.65 230
13240.74 258
13241.82 286
13242.91 283
13244.00 254
13245.09 264
13246.17 259
13247.26 254
13248.35 253
13249.44 258
13250.52 264
13251.61 282
13252.70 262
13253.79 255
13254.87 229
13255.96 277
13257.05 264
13258.14 233
13259.23 238
13260.31 250
13261.40 249
13262.49 252
13263.58 257
13264.67 226
13265.75 283
13266.84 269
13267.93 264
13269.02 244
13270.11 241
13271.19 234
13272.28 269
13273.37 276
13274.46 240
13275.55 266
13276.64 274
13277.73 259
13278.81 293
13279.90 279
13280.99 261
13282.08 284
13283.17 284
13284.26 303
13285.35 272
13286.44 289
13287.53 287
13288.61 268
13289.70 278
13290.79 316
13291.88 293
13292.97 296
13294.06 297
13295.15 309
13296.24 283
13297.33 296
13298.42 314
13299.51 293
13300.60 272
13301.69 286
13302.78 294
13303.87 307
13304.96 344
13306.05 306
13307.14 308
13308.23 341
13309.32 309
13310.41 303
13311.50 327
13312.59 340
13313.68 359
13314.77 333
13315.86 346
13316.95 319
13318.04 302
13319.13 321
13320.22 301
13321.31 336
13322.40 319
13323.49 322
13324.58 338
13325.67 306
13326.76 311
13327.85 306
13328.94 327
13330.03 323
13331.12 288
13332.21 306
13333.31 343
13334.40 330
13335.49 297
13336.58 323
13337.67 345
13338.76 353
13339.85 323
13340.94 331
13342.03 305
13343.13 304
13344.22 333
13345.31 328
13346.40 342
13347.49 322
13348.58 341
13349.67 341
13350.77 346
13351.86 381
13352.95 352
13354.04 324
13355.13 349
13356.22 335
13357.32 361
13358.41 371
13359.50 376
13360.59 373
13361.68 356
13362.78 393
13363.87 384
13364.96 348
13366.05 391
13367.15 423
13368.24 408
13369.33 426
13370.42 408
13371.52 398
13372.61 392
13373.70 375
13374.79 386
13375.89 389
13376.98 359
13378.07 365
13379.16 355
13380.26 402
13381.35 389
13382.44 391
13383.54 320
13384.63 331
13385.72 315
13386.82 350
13387.91 349
13389.00 307
13390.09 294
13391.19 296
13392.28 291
13393.37 281
13394.47 285
13395.56 305
13396.66 327
13397.75 338
13398.84 272
13399.94 288
13401.03 326
13402.12 282
13403.22 279
13404.31 316
13405.40 319
13406.50 290
13407.59 303
13408.69 320
13409.78 324
13410.88 285
13411.97 315
13413.06 323
13414.16 294
13415.25 308
13416.35 297
13417.44 307
13418.53 338
13419.63 330
13420.72 341
13421.82 299
13422.91 284
13424.01 308
13425.10 319
13426.20 303
13427.29 320
13428.39 271
13429.48 309
13430.58 330
13431.67 322
13432.77 267
13433.86 306
13434.96 312
13436.05 346
13437.15 294
13438.24 307
13439.34 329
13440.43 328
13441.53 304
13442.62 339
13443.72 368
13444.81 319
13445.91 341
13447.01 319
13448.10 303
13449.20 363
13450.29 327
13451.39 344
13452.48 292
13453.58 303
13454.68 320
13455.77 337
13456.87 344
13457.96 339
13459.06 327
13460.16 349
13461.25 324
13462.35 351
13463.44 374
13464.54 378
13465.64 349
13466.73 365
13467.83 327
13468.93 345
13470.02 324
13471.12 337
13472.22 361
13473.31 318
13474.41 362
13475.51 357
13476.60 375
13477.70 366
13478.80 347
13479.89 358
13480.99 340
13482.09 359
13483.18 376
13484.28 340
13485.38 370
13486.48 384
13487.57 408
13488.67 381
13489.77 386
13490.87 377
13491.96 368
13493.06 384
13494.16 397
13495.26 401
13496.35 423
13497.45 495
13498.55 444
13499.65 433
13500.74 456
13501.84 455
13502.94 452
13504.04 470
13505.14 469
13506.23 489
13507.33 448
13508.43 474
13509.53 484
13510.63 442
13511.72 436
13512.82 416
13513.92 457
13515.02 453
13516.12 442
13517.22 411
13518.31 373
13519.41 330
13520.51 376
13521.61 354
13522.71 348
13523.81 356
13524.91 339
13526.01 321
13527.10 325
13528.20 352
13529.30 353
13530.40 341
13531.50 345
13532.60 321
13533.70 313
13534.80 318
13535.90 306
13537.00 342
13538.09 330
13539.19 292
13540.29 307
13541.39 353
13542.49 327
13543.59 346
13544.69 360
13545.79 306
13546.89 338
13547.99 330
13549.09 321
13550.19 331
13551.29 323
13552.39 282
13553.49 314
13554.59 305
13555.69 297
13556.79 282
13557.89 278
13558.99 270
13560.09 306
13561.19 315
13562.29 312
13563.39 332
13564.49 288
13565.59 296
13566.69 285
13567.79 314
13568.89 288
13569.99 274
13571.09 304
13572.20 289
13573.30 304
13574.40 320
13575.50 282
13576.60 293
13577.70 328
13578.80 342
13579.90 302
13581.00 347
13582.10 329
13583.20 288
13584.31 288
13585.41 274
13586.51 286
13587.61 280
13588.71 312
13589.81 264
13590.91 301
13592.02 317
13593.12 312
13594.22 308
13595.32 281
13596.42 299
13597.52 288
13598.63 307
13599.73 320
13600.83 307
13601.93 274
13603.03 315
13604.14 328
13605.24 329
13606.34 292
13607.44 297
13608.54 304
13609.65 317
13610.75 292
13611.85 277
13612.95 306
13614.06 318
13615.16 292
13616.26 246
13617.36 282
13618.47 282
13619.57 285
13620.67 276
13621.77 327
13622.88 301
13623.98 286
13625.08 319
13626.18 311
13627.29 299
13628.39 286
13629.49 293
13630.60 286
13631.70 311
13632.80 314
13633.91 292
13635.01 276
13636.11 298
13637.22 292
13638.32 283
13639.42 278
13640.53 277
13641.63 285
13642.73 288
13643.84 262
13644.94 310
13646.04 304
13647.15 297
13648.25 329
13649.36 282
13650.46 277
13651.56 250
13652.67 280
13653.77 271
13654.88 315
13655.98 286
13657.08 266
13658.19 257
13659.29 287
13660.40 302
13661.50 289
13662.60 269
13663.71 291
13664.81 276
13665.92 273
13667.02 280
13668.13 319
13669.23 294
13670.34 276
13671.44 327
13672.55 273
13673.65 299
13674.76 268
13675.86 300
13676.97 251
13678.07 277
13679.18 298
13680.28 289
13681.39 284
13682.49 236
13683.60 251
13684.70 240
13685.81 321
13686.91 283
13688.02 269
13689.12 275
13690.23 287
13691.33 280
13692.44 285
13693.55 291
13694.65 289
13695.76 306
13696.86 281
13697.97 256
13699.07 256
13700.18 262
13701.29 276
13702.39 283
13703.50 250
13704.60 295
13705.71 303
13706.82 273
13707.92 251
13709.03 239
13710.14 259
13711.24 314
13712.35 296
13713.45 279
13714.56 279
13715.67 288
13716.77 339
13717.88 307
13718.99 266
13720.09 282
13721.20 308
13722.31 309
13723.41 286
13724.52 261
13725.63 278
13726.74 299
13727.84 323
13728.95 344
13730.06 331
13731.16 335
13732.27 362
13733.38 376
13734.49 373
13735.59 375
13736.70 370
13737.81 381
13738.91 360
13740.02 364
13741.13 315
13742.24 341
13743.35 361
13744.45 360
13745.56 363
13746.67 380
13747.78 362
13748.88 376
13749.99 345
13751.10 369
13752.21 370
13753.32 383
13754.42 365
13755.53 359
13756.64 373
13757.75 394
13758.86 428
13759.97 432
13761.07 420
13762.18 411
13763.29 476
13764.40 456
13765.51 470
13766.62 459
13767.72 462
13768.83 452
13769.94 530
13771.05 570
13772.16 600
13773.27 549
13774.38 647
13775.49 631
13776.60 612
13777.70 654
13778.81 601
13779.92 606
13781.03 571
13782.14 532
13783.25 519
13784.36 531
13785.47 513
13786.58 450
13787.69 427
13788.80 416
13789.91 410
13791.02 388
13792.13 334
13793.24 336
13794.35 340
13795.45 335
13796.56 383
13797.67 360
13798.78 359
13799.89 368
13801.00 386
13802.11 309
13803.22 328
13804.33 360
13805.44 372
13806.55 336
13807.67 362
13808.78 379
13809.89 366
13811.00 345
13812.11 341
13813.22 320
13814.33 331
13815.44 334
13816.55 358
13817.66 350
13818.77 306
13819.88 365
13820.99 326
13822.10 303
13823.21 297
13824.32 302
13825.44 303
13826.55 337
13827.66 317
13828.77 324
13829.88 289
13830.99 292
13832.10 289
13833.21 339
13834.32 336
13835.44 313
13836.55 321
13837.66 321
13838.77 302
13839.88 316
13840.99 295
13842.10 299
13843.22 316
13844.33 311
13845.44 324
13846.55 331
13847.66 347
13848.78 332
13849.89 309
13851.00 317
13852.11 317
13853.22 343
13854.34 325
13855.45 333
13856.56 311
13857.67 364
13858.78 311
13859.90 304
13861.01 312
13862.12 333
13863.23 334
13864.35 307
13865.46 328
13866.57 332
13867.68 352
13868.80 356
13869.91 333
13871.02 346
13872.14 353
13873.25 322
13874.36 340
13875.47 344
13876.59 349
13877.70 299
13878.81 323
13879.93 350
13881.04 343
13882.15 333
13883.27 326
13884.38 309
13885.49 314
13886.61 314
13887.72 294
13888.83 280
13889.95 316
13891.06 333
13892.17 349
13893.29 345
13894.40 329
13895.52 364
13896.63 350
13897.74 344
13898.86 329
13899.97 327
13901.09 364
13902.20 336
13903.31 342
13904.43 311
13905.54 332
13906.66 335
13907.77 325
13908.89 310
13910.00 321
13911.11 309
13912.23 316
13913.34 310
13914.46 302
13915.57 285
13916.69 295
13917.80 289
13918.92 275
13920.03 295
13921.15 300
13922.26 286
13923.38 269
13924.49 272
13925.61 275
13926.72 280
13927.84 321
13928.95 302
13930.07 298
13931.18 296
13932.30 292
13933.41 307
13934.53 294
13935.64 287
13936.76 262
13937.87 288
13938.99 278
13940.10 277
13941.22 297
13942.34 292
13943.45 267
13944.57 336
13945.68 322
13946.80 280
13947.91 302
13949.03 304
13950.15 332
13951.26 268
13952.38 293
13953.49 264
13954.61 270
13955.73 288
13956.84 301
13957.96 282
13959.08 273
13960.19 285
13961.31 318
13962.43 274
13963.54 265
13964.66 290
13965.78 281
13966.89 283
13968.01 257
13969.13 265
13970.24 295
13971.36 300
13972.48 297
13973.59 283
13974.71 312
13975.83 270
13976.94 278
13978.06 270
13979.18 297
13980.30 286
13981.41 294
13982.53 282
13983.65 302
13984.76 245
13985.88 278
13987.00 280
13988.12 280
13989.23 286
13990.35 287
13991.47 306
13992.59 316
13993.71 306
13994.82 267
13995.94 291
13997.06 319
13998.18 309
13999.29 289
14000.41 305
14001.53 287
14002.65 333
14003.77 289
14004.88 301
14006.00 284
14007.12 302
14008.24 270
14009.36 288
14010.48 284
14011.59 301
14012.71 273
14013.83 284
14014.95 306
14016.07 282
14017.19 295
14018.31 340
14019.43 330
14020.54 324
14021.66 327
14022.78 337
14023.90 320
14025.02 317
14026.14 312
14027.26 334
14028.38 317
14029.50 301
14030.62 336
14031.73 318
14032.85 299
14033.97 297
14035.09 298
14036.21 312
14037.33 278
14038.45 295
14039.57 310
14040.69 302
14041.81 281
14042.93 286
14044.05 299
14045.17 278
14046.29 263
14047.41 292
14048.53 306
14049.65 273
14050.77 279
14051.89 286
14053.01 304
14054.13 306
14055.25 320
14056.37 298
14057.49 296
14058.61 302
14059.73 313
14060.85 278
14061.97 264
14063.09 291
14064.21 286
14065.33 289
14066.45 292
14067.57 266
14068.70 278
14069.82 296
14070.94 284
14072.06 274
14073.18 272
14074.30 302
14075.42 280
14076.54 304
14077.66 302
14078.78 333
14079.91 331
14081.03 297
14082.15 342
14083.27 315
14084.39 327
14085.51 332
14086.63 316
14087.75 318
14088.88 317
14090.00 346
14091.12 342
14092.24 355
14093.36 352
14094.48 342
14095.61 367
14096.73 377
14097.85 373
14098.97 357
14100.09 379
14101.22 407
14102.34 387
14103.46 411
14104.58 378
14105.71 386
14106.83 366
14107.95 381
14109.07 343
14110.19 353
14111.32 332
14112.44 344
14113.56 288
14114.68 269
14115.81 313
14116.93 301
14118.05 272
14119.18 313
14120.30 304
14121.42 282
14122.54 308
14123.67 289
14124.79 303
14125.91 308
14127.04 308
14128.16 287
14129.28 277
14130.41 260
14131.53 269
14132.65 272
14133.78 284
14134.90 258
14136.02 257
14137.15 256
14138.27 269
14139.39 275
14140.52 288
14141.64 284
14142.76 294
14143.89 303
14145.01 303
14146.13 291
14147.26 283
14148.38 284
14149.51 306
14150.63 273
14151.75 288
14152.88 310
14154.00 291
14155.13 290
14156.25 309
14157.38 288
14158.50 295
14159.62 274
14160.75 279
14161.87 281
14163.00 278
14164.12 259
14165.25 288
14166.37 278
14167.50 303
14168.62 301
14169.75 283
14170.87 301
14172.00 289
14173.12 307
14174.25 275
14175.37 258
14176.50 277
14177.62 273
14178.75 255
14179.87 284
14181.00 254
14182.12 266
14183.25 282
14184.37 281
14185.50 244
14186.62 238
14187.75 259
14188.87 260
14190.00 297
14191.13 291
14192.25 235
14193.38 228
14194.50 237
14195.63 250
14196.75 241
14197.88 220
14199.01 251
14200.13 269
14201.26 277
14202.38 266
14203.51 238
14204.64 290
14205.76 256
14206.89 257
14208.01 215
14209.14 264
14210.27 226
14211.39 225
14212.52 247
14213.65 259
14214.77 253
14215.90 279
14217.03 242
14218.15 232
14219.28 229
14220.41 205
14221.53 223
14222.66 234
14223.79 262
14224.91 216
14226.04 220
14227.17 239
14228.30 275
14229.42 231
14230.55 244
14231.68 240
14232.80 251
14233.93 228
14235.06 236
14236.19 221
14237.31 221
14238.44 232
14239.57 216
14240.70 241
14241.82 241
14242.95 219
14244.08 203
14245.21 248
14246.34 241
14247.46 252
14248.59 245
14249.72 232
14250.85 264
14251.98 256
14253.10 231
14254.23 241
14255.36 221
14256.49 205
14257.62 210
14258.74 221
14259.87 202
14261.00 221
14262.13 230
14263.26 259
14264.39 220
14265.52 229
14266.64 227
14267.77 204
14268.90 223
14270.03 224
14271.16 230
14272.29 255
14273.42 281
14274.55 266
14275.68 256
14276.80 257
14277.93 227
14279.06 222
14280.19 213
14281.32 199
14282.45 194
14283.58 230
14284.71 253
14285.84 212
14286.97 210
14288.10 221
14289.23 210
14290.36 215
14291.49 210
14292.62 185
14293.75 244
14294.87 212
14296.00 217
14297.13 217
14298.26 233
14299.39 227
14300.52 223
14301.65 221
14302.78 188
14303.91 198
14305.04 219
14306.17 200
14307.31 236
14308.44 238
14309.57 184
14310.70 209
14311.83 212
14312.96 216
14314.09 232
14315.22 242
14316.35 225
14317.48 214
14318.61 216
14319.74 219
14320.87 205
14322.00 203
14323.13 211
14324.26 232
14325.40 207
14326.53 214
14327.66 252
14328.79 205
14329.92 203
14331.05 208
14332.18 213
14333.31 238
14334.44 212
14335.58 190
14336.71 200
14337.84 193
14338.97 196
14340.10 217
14341.23 240
14342.37 215
14343.50 196
14344.63 237
14345.76 212
14346.89 200
14348.02 208
14349.16 199
14350.29 203
14351.42 196
14352.55 220
14353.68 231
14354.82 203
14355.95 212
14357.08 198
14358.21 224
14359.35 202
14360.48 189
14361.61 220
14362.74 198
14363.87 203
14365.01 230
14366.14 226
14367.27 218
14368.41 225
14369.54 211
14370.67 204
14371.80 212
14372.94 229
14374.07 203
14375.20 240
14376.34 200
14377.47 190
14378.60 194
14379.73 209
14380.87 207
14382.00 190
14383.13 215
14384.27 238
14385.40 168
14386.53 179
14387.67 228
14388.80 250
14389.93 220
14391.07 207
14392.20 197
14393.34 208
14394.47 199
14395.60 203
14396.74 212
14397.87 186
14399.00 169
14400.14 206
14401.27 185
14402.41 207
14403.54 204
14404.67 177
14405.81 159
14406.94 177
14408.08 176
14409.21 187
14410.35 199
14411.48 204
14412.61 209
14413.75 194
14414.88 198
14416.02 207
14417.15 193
14418.29 188
14419.42 225
14420.56 203
14421.69 198
14422.83 177
14423.96 208
14425.10 210
14426.23 216
14427.37 204
14428.50 197
14429.64 204
14430.77 206
14431.91 234
14433.04 211
14434.18 210
14435.31 199
14436.45 197
14437.58 205
14438.72 198
14439.85 211
14440.99 197
14442.13 245
14443.26 231
14444.40 202
14445.53 207
14446.67 214
14447.80 241
14448.94 216
14450.08 191
14451.21 229
14452.35 231
14453.48 222
14454.62 251
14455.76 220
14456.89 232
14458.03 229
14459.16 199
14460.30 221
14461.44 226
14462.57 213
14463.71 235
14464.85 228
14465.98 206
14467.12 219
14468.26 246
14469.39 237
14470.53 240
14471.67 196
14472.80 216
14473.94 208
14475.08 235
14476.21 259
14477.35 215
14478.49 226
14479.62 216
14480.76 249
14481.90 216
14483.04 216
14484.17 240
14485.31 223
14486.45 209
14487.59 223
14488.72 212
14489.86 234
14491.00 221
14492.14 216
14493.27 218
14494.41 232
14495.55 236
14496.69 200
14497.82 215
14498.96 222
14500.10 246
14501.24 234
14502.38 180
14503.51 201
14504.65 244
14505.79 219
14506.93 218
14508.07 224
14509.20 202
14510.34 223
14511.48 227
14512.62 202
14513.76 192
14514.90 205
14516.03 215
14517.17 225
14518.31 209
14519.45 208
14520.59 218
14521.73 237
14522.87 225
14524.01 196
14525.14 188
14526.28 218
14527.42 199
14528.56 201
14529.70 183
14530.84 197
14531.98 200
14533.12 179
14534.26 220
14535.40 219
14536.54 220
14537.67 221
14538.81 215
14539.95 211
14541.09 199
14542.23 234
14543.37 193
14544.51 214
14545.65 216
14546.79 233
14547.93 221
14549.07 195
14550.21 195
14551.35 210
14552.49 230
14553.63 226
14554.77 192
14555.91 220
14557.05 188
14558.19 203
14559.33 215
14560.47 198
14561.61 252
14562.75 218
14563.89 240
14565.03 236
14566.17 213
14567.31 258
14568.45 222
14569.60 240
14570.74 243
14571.88 237
14573.02 223
14574.16 234
14575.30 233
14576.44 224
14577.58 184
14578.72 239
14579.86 255
14581.00 237
14582.14 222
14583.29 223
14584.43 264
14585.57 243
14586.71 220
14587.85 209
14588.99 229
14590.13 237
14591.28 265
14592.42 227
14593.56 211
14594.70 240
14595.84 253
14596.98 255
14598.13 263
14599.27 224
14600.41 225
14601.55 276
14602.69 253
14603.83 246
14604.98 275
14606.12 234
14607.26 270
14608.40 252
14609.54 234
14610.69 236
14611.83 259
14612.97 275
14614.11 236
14615.26 267
14616.40 245
14617.54 289
14618.68 286
14619.83 270
14620.97 250
14622.11 268
14623.25 270
14624.40 249
14625.54 281
14626.68 284
14627.83 293
14628.97 251
14630.11 303
14631.25 274
14632.40 323
14633.54 324
14634.68 357
14635.83 321
14636.97 353
14638.11 367
14639.26 382
14640.40 337
14641.54 348
14642.69 336
14643.83 317
14644.97 353
14646.12 329
14647.26 305
14648.41 251
14649.55 292
14650.69 293
14651.84 271
14652.98 250
14654.13 257
14655.27 254
14656.41 259
14657.56 249
14658.70 269
14659.85 247
14660.99 223
14662.13 241
14663.28 244
14664.42 257
14665.57 244
14666.71 233
14667.86 214
14669.00 242
14670.14 247
14671.29 286
14672.43 225
14673.58 227
14674.72 231
14675.87 232
14677.01 246
14678.16 246
14679.30 231
14680.45 238
14681.59 257
14682.74 228
14683.88 231
14685.03 216
14686.17 211
14687.32 229
14688.46 206
14689.61 197
14690.75 216
14691.90 219
14693.05 236
14694.19 225
14695.34 212
14696.48 212
14697.63 213
14698.77 254
14699.92 238
14701.06 211
14702.21 202
14703.36 228
14704.50 228
14705.65 225
14706.79 200
14707.94 220
14709.09 197
14710.23 201
14711.38 222
14712.53 199
14713.67 194
14714.82 224
14715.96 222
14717.11 185
14718.26 196
14719.40 221
14720.55 241
14721.70 202
14722.84 204
14723.99 201
14725.14 236
14726.28 219
14727.43 177
14728.58 229
14729.72 210
14730.87 226
14732.02 208
14733.16 213
14734.31 191
14735.46 189
14736.61 224
14737.75 237
14738.90 223
14740.05 196
14741.20 217
14742.34 210
14743.49 195
14744.64 226
14745.79 240
14746.93 245
14748.08 220
14749.23 219
14750.38 241
14751.52 200
14752.67 199
14753.82 230
14754.97 228
14756.11 236
14757.26 228
14758.41 213
14759.56 194
14760.71 196
14761.86 239
14763.00 229
14764.15 233
14765.30 228
14766.45 232
14767.60 230
14768.74 218
14769.89 218
14771.04 244
14772.19 209
14773.34 259
14774.49 248
14775.64 212
14776.79 219
14777.93 236
14779.08 219
14780.23 233
14781.38 254
14782.53 246
14783.68 242
14784.83 231
14785.98 233
14787.13 254
14788.28 250
14789.42 248
14790.57 264
14791.72 279
14792.87 272
14794.02 269
14795.17 259
14796.32 257
14797.47 267
14798.62 266
14799.77 258
14800.92 233
14802.07 265
14803.22 233
14804.37 238
14805.52 258
14806.67 240
14807.82 262
14808.97 279
14810.12 280
14811.27 240
14812.42 233
14813.57 275
14814.72 275
14815.87 237
14817.02 243
14818.17 242
14819.32 257
14820.47 240
14821.62 243
14822.77 260
14823.92 241
14825.07 211
14826.22 234
14827.37 226
14828.52 238
14829.68 220
14830.83 224
14831.98 243
14833.13 231
14834.28 232
14835.43 219
14836.58 237
14837.73 244
14838.88 222
14840.03 203
14841.19 209
14842.34 209
14843.49 205
14844.64 204
14845.79 213
14846.94 193
14848.09 199
14849.25 194
14850.40 192
14851.55 203
14852.70 194
14853.85 208
14855.00 250
14856.16 239
14857.31 182
14858.46 185
14859.61 172
14860.76 187
14861.92 203
14863.07 189
14864.22 173
14865.37 181
14866.52 199
14867.68 216
14868.83 201
14869.98 197
14871.13 210
14872.29 209
14873.44 200
14874.59 194
14875.74 192
14876.90 220
14878.05 196
14879.20 182
14880.36 212
14881.51 195
14882.66 176
14883.81 193
14884.97 209
14886.12 208
14887.27 195
14888.43 183
14889.58 208
14890.73 209
14891.89 174
14893.04 196
14894.19 200
14895.35 197
14896.50 199
14897.65 199
14898.81 199
14899.96 191
14901.11 174
14902.27 193
14903.42 205
14904.57 227
14905.73 175
14906.88 189
14908.04 209
14909.19 196
14910.34 189
14911.50 184
14912.65 171
14913.81 208
14914.96 202
14916.11 199
14917.27 212
14918.42 187
14919.58 200
14920.73 208
14921.88 199
14923.04 192
14924.19 200
14925.35 187
14926.50 199
14927.66 189
14928.81 219
14929.97 216
14931.12 196
14932.28 217
14933.43 215
14934.59 187
14935.74 192
14936.90 197
14938.05 178
14939.21 190
14940.36 207
14941.52 212
14942.67 184
14943.83 193
14944.98 240
14946.14 240
14947.29 200
14948.45 203
14949.60 193
14950.76 220
14951.91 203
14953.07 212
14954.23 211
14955.38 210
14956.54 201
14957.69 218
14958.85 233
14960.00 265
14961.16 209
14962.32 196
14963.47 188
14964.63 184
14965.78 252
14966.94 240
14968.10 180
14969.25 182
14970.41 204
14971.57 200
14972.72 195
14973.88 185
14975.04 164
14976.19 224
14977.35 230
14978.50 199
14979.66 198
14980.82 192
14981.97 179
14983.13 186
14984.29 173
14985.45 176
14986.60 202
14987.76 200
14988.92 169
14990.07 161
14991.23 168
14992.39 165
14993.54 184
14994.70 181
14995.86 198
14997.02 179
14998.17 197
14999.33 167
15000.49 169
15001.65 182
15002.80 193
15003.96 201
15005.12 182
15006.28 153
15007.43 152
15008.59 174
15009.75 174
15010.91 182
15012.07 192
15013.22 160
15014.38 154
15015.54 169
15016.70 182
15017.86 184
15019.01 183
15020.17 183
15021.33 177
15022.49 179
15023.65 157
15024.81 173
15025.96 172
15027.12 162
15028.28 185
15029.44 161
15030.60 170
15031.76 146
15032.92 141
15034.07 135
15035.23 170
15036.39 138
15037.55 173
15038.71 147
15039.87 156
15041.03 185
15042.19 169
15043.35 155
15044.50 167
15045.66 170
15046.82 150
15047.98 159
15049.14 169
15050.30 179
15051.46 166
15052.62 162
15053.78 147
15054.94 160
15056.10 144
15057.26 154
15058.42 130
15059.58 167
15060.74 157
15061.90 152
15063.06 159
15064.22 187
15065.38 194
15066.54 163
15067.70 138
15068.86 145
15070.02 158
15071.18 186
15072.34 185
15073.50 162
15074.66 149
15075.82 163
15076.98 145
15078.14 157
15079.30 185
15080.46 144
15081.62 134
15082.78 141
15083.94 168
15085.10 161
15086.26 141
15087.42 157
15088.59 175
15089.75 201
15090.91 144
15092.07 162
15093.23 141
15094.39 137
15095.55 135
15096.71 155
15097.87 130
15099.04 162
15100.20 153
15101.36 165
15102.52 182
15103.68 146
15104.84 176
15106.00 167
15107.17 173
15108.33 133
15109.49 165
15110.65 144
15111.81 167
15112.97 170
15114.14 155
15115.30 123
15116.46 169
15117.62 184
15118.78 172
15119.95 134
15121.11 127
15122.27 160
15123.43 158
15124.59 172
15125.76 125
15126.92 149
15128.08 148
15129.24 135
15130.41 137
15131.57 151
15132.73 143
15133.89 161
15135.06 167
15136.22 173
15137.38 162
15138.54 163
15139.71 177
15140.87 154
15142.03 158
15143.20 138
15144.36 165
15145.52 158
15146.69 174
15147.85 128
15149.01 144
15150.17 158
15151.34 157
15152.50 156
15153.66 140
15154.83 140
15155.99 131
15157.16 139
15158.32 147
15159.48 176
15160.65 172
15161.81 177
15162.97 151
15164.14 158
15165.30 170
15166.46 167
15167.63 177
15168.79 184
15169.96 152
15171.12 169
15172.28 162
15173.45 150
15174.61 152
15175.78 173
15176.94 168
15178.11 150
15179.27 161
15180.43 148
15181.60 154
15182.76 158
15183.93 157
15185.09 145
15186.26 161
15187.42 170
15188.59 181
15189.75 172
15190.92 168
15192.08 170
15193.25 176
15194.41 164
15195.58 170
15196.74 160
15197.91 150
15199.07 182
15200.24 180
15201.40 159
15202.57 147
15203.73 152
15204.90 160
15206.06 160
15207.23 166
15208.39 166
15209.56 138
15210.72 171
15211.89 175
15213.06 161
15214.22 155
15215.39 177
15216.55 157
15217.72 166
15218.88 177
15220.05 186
15221.22 190
15222.38 180
15223.55 186
15224.71 174
15225.88 173
15227.05 159
15228.21 163
15229.38 169
15230.55 181
15231.71 178
15232.88 166
15234.05 189
15235.21 185
15236.38 207
15237.54 192
15238.71 174
15239.88 169
15241.04 168
15242.21 179
15243.38 175
15244.55 187
15245.71 181
15246.88 154
15248.05 158
15249.21 161
15250.38 180
15251.55 183
15252.71 173
15253.88 171
15255.05 169
15256.22 168
15257.38 166
15258.55 201
15259.72 185
15260.89 181
15262.05 164
15263.22 163
15264.39 159
15265.56 158
15266.72 162
15267.89 160
15269.06 153
15270.23 164
15271.40 166
15272.56 184
15273.73 189
15274.90 155
15276.07 144
15277.24 176
15278.40 158
15279.57 153
15280.74 184
15281.91 174
15283.08 145
15284.25 169
15285.41 184
15286.58 172
15287.75 160
15288.92 178
15290.09 184
15291.26 186
15292.43 146
15293.59 154
15294.76 163
15295.93 150
15297.10 141
15298.27 157
15299.44 158
15300.61 199
15301.78 188
15302.95 172
15304.12 131
15305.28 142
15306.45 176
15307.62 195
15308.79 158
15309.96 138
15311.13 165
15312.30 172
15313.47 143
15314.64 144
15315.81 145
15316.98 141
15318.15 173
15319.32 156
15320.49 145
15321.66 156
15322.83 173
15324.00 177
15325.17 158
15326.34 168
15327.51 161
15328.68 147
15329.85 151
15331.02 157
15332.19 155
15333.36 167
15334.53 167
15335.70 176
15336.87 162
15338.04 141
15339.21 158
15340.38 175
15341.55 159
15342.72 140
15343.89 141
15345.06 178
15346.23 175
15347.41 148
15348.58 173
15349.75 157
15350.92 161
15352.09 148
15353.26 138
15354.43 145
15355.60 140
15356.77 167
15357.94 151
15359.12 162
15360.29 145
15361.46 173
15362.63 146
15363.80 179
15364.97 158
15366.14 173
15367.32 156
15368.49 142
15369.66 150
15370.83 149
15372.00 165
15373.17 150
15374.35 158
15375.52 136
15376.69 166
15377.86 139
15379.03 147
15380.21 135
15381.38 158
15382.55 176
15383.72 141
15384.90 164
15386.07 190
15387.24 175
15388.41 153
15389.58 180
15390.76 161
15391.93 165
15393.10 148
15394.27 187
15395.45 149
15396.62 147
15397.79 114
15398.97 144
15400.14 161
15401.31 141
15402.48 169
15403.66 132
15404.83 151
15406.00 146
15407.18 145
15408.35 150
15409.52 167
15410.70 159
15411.87 163
15413.04 166
15414.22 137
15415.39 146
15416.56 157
15417.74 161
15418.91 150
15420.08 158
15421.26 144
15422.43 132
15423.60 181
15424.78 165
15425.95 164
15427.13 150
15428.30 156
15429.47 173
15430.65 152
15431.82 158
15433.00 140
15434.17 152
15435.34 161
15436.52 182
15437.69 166
15438.87 156
15440.04 177
15441.22 176
15442.39 155
15443.56 154
15444.74 165
15445.91 168
15447.09 154
15448.26 168
15449.44 180
15450.61 150
15451.79 156
15452.96 162
15454.14 175
15455.31 147
15456.49 132
15457.66 147
15458.84 143
15460.01 147
15461.19 124
15462.36 149
15463.54 153
15464.71 153
15465.89 152
15467.06 144
15468.24 157
15469.42 166
15470.59 161
15471.77 177
15472.94 137
15474.12 138
15475.29 140
15476.47 140
15477.64 153
15478.82 138
15480.00 149
15481.17 141
15482.35 156
15483.52 164
15484.70 120
15485.88 137
15487.05 158
15488.23 168
15489.41 151
15490.58 147
15491.76 148
15492.93 155
15494.11 157
15495.29 133
15496.46 139
15497.64 162
15498.82 176
15499.99 156
15501.17 131
15502.35 144
15503.52 156
15504.70 168
15505.88 141
15507.05 135
15508.23 153
15509.41 156
15510.59 157
15511.76 152
15512.94 148
15514.12 130
15515.29 183
15516.47 154
15517.65 117
15518.83 133
15520.00 159
15521.18 158
15522.36 161
15523.54 138
15524.71 141
15525.89 127
15527.07 146
15528.25 143
15529.42 150
15530.60 163
15531.78 160
15532.96 168
15534.14 145
15535.31 152
15536.49 126
15537.67 149
15538.85 156
15540.03 157
15541.20 176
15542.38 148
15543.56 149
15544.74 126
15545.92 149
15547.10 167
15548.27 182
15549.45 166
15550.63 162
15551.81 156
15552.99 172
15554.17 150
15555.35 184
15556.53 141
15557.70 167
15558.88 163
15560.06 164
15561.24 150
15562.42 138
15563.60 153
15564.78 153
15565.96 174
15567.14 149
15568.32 149
15569.50 153
15570.67 160
15571.85 147
15573.03 140
15574.21 139
15575.39 138
15576.57 166
15577.75 147
15578.93 133
15580.11 152
15581.29 149
15582.47 154
15583.65 132
15584.83 134
15586.01 170
15587.19 152
15588.37 152
15589.55 163
15590.73 148
15591.91 161
15593.09 188
15594.27 175
15595.45 162
15596.63 152
15597.81 169
15598.99 188
15600.17 179
15601.35 187
15602.53 141
15603.71 174
15604.90 193
15606.08 174
15607.26 150
15608.44 160
15609.62 132
15610.80 191
15611.98 200
15613.16 173
15614.34 176
15615.52 180
15616.70 192
15617.89 191
15619.07 179
15620.25 194
15621.43 167
15622.61 179
15623.79 175
15624.97 161
15626.15 160
15627.34 169
15628.52 200
15629.70 185
15630.88 176
15632.06 164
15633.24 158
15634.43 175
15635.61 148
15636.79 180
15637.97 171
15639.15 181
15640.34 176
15641.52 184
15642.70 172
15643.88 187
15645.06 183
15646.25 182
15647.43 182
15648.61 193
15649.79 149
15650.98 169
15652.16 175
15653.34 161
15654.52 165
15655.71 171
15656.89 196
15658.07 203
15659.25 223
15660.44 199
15661.62 200
15662.80 161
15663.98 209
15665.17 206
15666.35 195
15667.53 173
15668.72 209
15669.90 200
15671.08 201
15672.27 211
15673.45 169
15674.63 199
15675.82 188
15677.00 176
15678.18 190
15679.37 178
15680.55 195
15681.73 215
15682.92 159
15684.10 169
15685.28 175
15686.47 180
15687.65 167
15688.84 174
15690.02 197
15691.20 162
15692.39 198
15693.57 192
15694.76 175
15695.94 197
15697.12 209
15698.31 180
15699.49 191
15700.68 199
15701.86 173
15703.05 174
15704.23 203
15705.41 201
15706.60 206
15707.78 199
15708.97 184
15710.15 194
15711.34 202
15712.52 191
15713.71 180
15714.89 211
15716.08 170
15717.26 207
15718.45 187
15719.63 213
15720.82 227
15722.00 216
15723.19 194
15724.37 203
15725.56 184
15726.74 179
15727.93 208
15729.11 187
15730.30 184
15731.48 197
15732.67 199
15733.85 220
15735.04 211
15736.23 171
15737.41 197
15738.60 195
15739.78 207
15740.97 198
15742.15 200
15743.34 198
15744.53 191
15745.71 166
15746.90 193
15748.08 197
15749.27 200
15750.46 178
15751.64 196
15752.83 208
15754.02 183
15755.20 200
15756.39 186
15757.57 190
15758.76 201
15759.95 230
15761.13 188
15762.32 192
15763.51 192
15764.69 190
15765.88 202
15767.07 187
15768.25 193
15769.44 174
15770.63 172
15771.82 167
15773.00 159
15774.19 170
15775.38 163
15776.56 171
15777.75 207
15778.94 204
15780.13 203
15781.31 193
15782.50 202
15783.69 186
15784.88 198
15786.06 213
15787.25 188
15788.44 196
15789.63 172
15790.81 190
15792.00 177
15793.19 198
15794.38 204
15795.56 209
15796.75 191
15797.94 183
15799.13 161
15800.32 199
15801.50 179
15802.69 193
15803.88 198
15805.07 156
15806.26 195
15807.45 175
15808.63 184
15809.82 163
15811.01 176
15812.20 161
15813.39 175
15814.58 164
15815.77 161
15816.95 144
15818.14 166
15819.33 176
15820.52 185
15821.71 177
15822.90 172
15824.09 208
15825.28 183
15826.46 167
15827.65 136
15828.84 194
15830.03 151
15831.22 176
15832.41 159
15833.60 152
15834.79 169
15835.98 176
15837.17 181
15838.36 220
15839.55 167
15840.74 172
15841.93 158
15843.12 182
15844.31 179
15845.50 165
15846.69 202
15847.88 145
15849.07 163
15850.26 154
15851.45 191
15852.64 160
15853.83 147
15855.02 161
15856.21 168
15857.40 201
15858.59 151
15859.78 172
15860.97 160
15862.16 193
15863.35 158
15864.54 167
15865.73 171
15866.92 163
15868.11 172
15869.30 162
15870.49 180
15871.68 188
15872.87 163
15874.06 191
15875.25 165
15876.45 137
15877.64 153
15878.83 181
15880.02 179
15881.21 148
15882.40 156
15883.59 190
15884.78 171
15885.97 161
15887.17 164
15888.36 160
15889.55 195
15890.74 161
15891.93 166
15893.12 161
15894.31 179
15895.51 174
15896.70 193
15897.89 151
15899.08 140
15900.27 183
15901.46 169
15902.66 188
15903.85 167
15905.04 209
15906.23 164
15907.43 200
15908.62 160
15909.81 180
15911.00 193
15912.19 180
15913.39 190
15914.58 175
15915.77 177
15916.96 188
15918.16 171
15919.35 176
15920.54 188
15921.73 190
15922.93 186
15924.12 172
15925.31 168
15926.50 170
15927.70 184
15928.89 181
15930.08 213
15931.28 193
15932.47 201
15933.66 202
15934.86 167
15936.05 205
15937.24 209
15938.44 167
15939.63 170
15940.82 200
15942.02 192
15943.21 191
15944.40 170
15945.60 190
15946.79 182
15947.98 168
15949.18 170
15950.37 153
15951.56 176
15952.76 175
15953.95 159
15955.15 168
15956.34 144
15957.53 163
15958.73 202
15959.92 167
15961.12 148
15962.31 165
15963.50 168
15964.70 172
15965.89 164
15967.09 151
15968.28 172
15969.48 162
15970.67 154
15971.86 142
15973.06 134
15974.25 145
15975.45 138
15976.64 158
15977.84 160
15979.03 167
15980.23 173
15981.42 165
15982.62 157
15983.81 159
15985.01 166
15986.20 179
15987.40 173
15988.59 161
15989.79 152
15990.98 159
15992.18 161
15993.37 136
15994.57 153
15995.76 151
15996.96 158
15998.16 163
15999.35 133
16000.55 125
16001.74 147
16002.94 153
16004.13 148
16005.33 169
16006.53 140
16007.72 156
16008.92 151
16010.11 152
16011.31 136
16012.51 139
16013.70 125
16014.90 144
16016.09 134
16017.29 168
16018.49 152
16019.68 135
16020.88 138
16022.07 142
16023.27 120
16024.47 159
16025.66 158
16026.86 160
16028.06 178
16029.25 161
16030.45 155
16031.65 136
16032.84 125
16034.04 173
16035.24 159
16036.44 131
16037.63 160
16038.83 143
16040.03 167
16041.22 160
16042.42 144
16043.62 149
16044.82 136
16046.01 164
16047.21 164
16048.41 164
16049.60 133
16050.80 160
16052.00 151
16053.20 146
16054.39 117
16055.59 158
16056.79 157
16057.99 154
16059.19 156
16060.38 150
16061.58 166
16062.78 135
16063.98 152
16065.18 127
16066.37 135
16067.57 156
16068.77 171
16069.97 154
16071.17 142
16072.36 143
16073.56 154
16074.76 157
16075.96 165
16077.16 140
16078.36 146
16079.56 128
16080.75 126
16081.95 150
16083.15 135
16084.35 142
16085.55 144
16086.75 148
16087.95 144
16089.15 145
16090.34 119
16091.54 136
16092.74 137
16093.94 140
16095.14 118
16096.34 147
16097.54 136
16098.74 144
16099.94 133
16101.14 160
16102.34 157
16103.54 152
16104.74 180
16105.93 135
16107.13 133
16108.33 109
16109.53 148
16110.73 140
16111.93 134
16113.13 142
16114.33 179
16115.53 146
16116.73 116
16117.93 136
16119.13 133
16120.33 152
16121.53 131
16122.73 160
16123.93 130
16125.13 123
16126.33 171
16127.53 146
16128.73 115
16129.94 141
16131.14 129
16132.34 135
16133.54 144
16134.74 134
16135.94 162
16137.14 153
16138.34 162
16139.54 133
16140.74 159
16141.94 136
16143.14 135
16144.34 150
16145.55 129
16146.75 114
16147.95 141
16149.15 151
16150.35 150
16151.55 122
16152.75 109
16153.95 144
16155.15 142
16156.36 131
16157.56 146
16158.76 159
16159.96 137
16161.16 151
16162.36 131
16163.57 149
16164.77 138
16165.97 131
16167.17 139
16168.37 147
16169.58 112
16170.78 123
16171.98 152
16173.18 159
16174.38 149
16175.59 138
16176.79 137
16177.99 122
16179.19 115
16180.39 134
16181.60 154
16182.80 143
16184.00 151
16185.20 143
16186.41 138
16187.61 136
16188.81 139
16190.01 140
16191.22 131
16192.42 129
16193.62 134
16194.83 130
16196.03 144
16197.23 152
16198.43 127
16199.64 125
16200.84 158
16202.04 137
16203.25 135
16204.45 171
16205.65 127
16206.86 146
16208.06 147
16209.26 160
16210.47 134
16211.67 120
16212.87 131
16214.08 125
16215.28 139
16216.49 161
16217.69 142
16218.89 120
16220.10 138
16221.30 128
16222.50 147
16223.71 113
16224.91 142
16226.12 136
16227.32 147
16228.52 160
16229.73 115
16230.93 123
16232.14 133
16233.34 140
16234.55 156
16235.75 153
16236.95 129
16238.16 157
16239.36 129
16240.57 145
16241.77 138
16242.98 151
16244.18 133
16245.39 149
16246.59 141
16247.80 133
16249.00 133
16250.21 152
16251.41 144
16252.62 114
16253.82 146
16255.03 128
16256.23 155
16257.44 149
16258.64 146
16259.85 136
16261.05 131
16262.26 140
16263.46 140
16264.67 150
16265.87 179
16267.08 164
16268.29 147
16269.49 142
16270.70 141
16271.90 130
16273.11 127
16274.31 145
16275.52 109
16276.73 146
16277.93 144
16279.14 196
16280.34 144
16281.55 153
16282.76 143
16283.96 147
16285.17 154
16286.38 141
16287.58 156
16288.79 167
16289.99 149
16291.20 132
16292.41 148
16293.61 155
16294.82 157
16296.03 149
16297.23 164
16298.44 150
16299.65 158
16300.85 164
16302.06 174
16303.27 184
16304.47 158
16305.68 184
16306.89 198
16308.10 164
16309.30 152
16310.51 176
16311.72 169
16312.92 195
16314.13 150
16315.34 182
16316.55 190
16317.75 192
16318.96 158
16320.17 155
16321.38 132
16322.58 153
16323.79 143
16325.00 163
16326.21 139
16327.42 146
16328.62 180
16329.83 172
16331.04 172
16332.25 165
16333.46 178
16334.66 160
16335.87 165
16337.08 144
16338.29 155
16339.50 158
16340.70 147
16341.91 142
16343.12 137
16344.33 146
16345.54 131
16346.75 141
16347.96 147
16349.16 129
16350.37 147
16351.58 136
16352.79 136
16354.00 128
16355.21 141
16356.42 126
16357.63 163
16358.83 144
16360.04 121
16361.25 116
16362.46 143
16363.67 130
16364.88 146
16366.09 149
16367.30 139
16368.51 129
16369.72 156
16370.93 122
16372.14 121
16373.35 142
16374.56 131
16375.76 127
16376.97 132
16378.18 140
16379.39 129
16380.60 130
16381.81 124
16383.02 146
16384.23 131
16385.44 160
16386.65 129
16387.86 120
16389.07 111
16390.28 134
16391.49 126
16392.70 127
16393.91 129
16395.12 153
16396.33 109
16397.55 139
16398.76 129
16399.97 146
16401.18 133
16402.39 131
16403.60 164
16404.81 115
16406.02 114
16407.23 129
16408.44 140
16409.65 141
16410.86 167
16412.07 162
16413.28 136
16414.50 134
16415.71 148
16416.92 141
16418.13 140
16419.34 137
16420.55 138
16421.76 152
16422.97 117
16424.19 126
16425.40 138
16426.61 124
16427.82 125
16429.03 112
16430.24 124
16431.46 145
16432.67 151
16433.88 151
16435.09 132
16436.30 142
16437.51 134
16438.73 163
16439.94 122
16441.15 125
16442.36 143
16443.57 125
16444.79 104
16446.00 125
16447.21 113
16448.42 170
16449.64 138
16450.85 118
16452.06 125
16453.27 154
16454.49 122
16455.70 144
16456.91 135
16458.12 126
16459.34 130
16460.55 143
16461.76 137
16462.97 144
16464.19 136
16465.40 139
16466.61 124
16467.83 134
16469.04 139
16470.25 141
16471.47 130
16472.68 134
16473.89 111
16475.11 125
16476.32 158
16477.53 132
16478.75 114
16479.96 134
16481.17 144
16482.39 151
16483.60 141
16484.81 125
16486.03 117
16487.24 134
16488.45 141
16489.67 125
16490.88 129
16492.10 116
16493.31 139
16494.52 148
16495.74 125
16496.95 110
16498.17 114
16499.38 139
16500.59 147
16501.81 146
16503.02 116
16504.24 124
16505.45 145
16506.67 141
16507.88 126
16509.10 116
16510.31 143
16511.52 155
16512.74 135
16513.95 120
16515.17 131
16516.38 151
16517.60 134
16518.81 120
16520.03 121
16521.24 140
16522.46 150
16523.67 124
16524.89 130
16526.10 123
16527.32 133
16528.53 132
16529.75 129
16530.96 123
16532.18 131
16533.40 133
16534.61 162
16535.83 109
16537.04 135
16538.26 107
16539.47 130
16540.69 144
16541.91 140
16543.12 145
16544.34 123
16545.55 138
16546.77 124
16547.98 116
16549.20 114
16550.42 114
16551.63 147
16552.85 156
16554.07 128
16555.28 136
16556.50 134
16557.71 141
16558.93 135
16560.15 120
16561.36 152
16562.58 153
16563.80 128
16565.01 103
16566.23 125
16567.45 102
16568.66 130
16569.88 137
16571.10 132
16572.31 125
16573.53 136
16574.75 166
16575.96 147
16577.18 129
16578.40 139
16579.62 151
16580.83 134
16582.05 155
16583.27 139
16584.48 132
16585.70 174
16586.92 179
16588.14 147
16589.35 118
16590.57 135
16591.79 146
16593.01 142
16594.23 143
16595.44 149
16596.66 154
16597.88 141
16599.10 140
16600.31 121
16601.53 131
16602.75 149
16603.97 127
16605.19 133
16606.40 133
16607.62 121
16608.84 158
16610.06 158
16611.28 130
16612.50 123
16613.71 133
16614.93 110
16616.15 120
16617.37 97
16618.59 156
16619.81 109
16621.03 128
16622.24 128
16623.46 122
16624.68 123
16625.90 137
16627.12 113
16628.34 132
16629.56 119
16630.78 123
16632.00 138
16633.21 133
16634.43 113
16635.65 110
16636.87 124
16638.09 116
16639.31 130
16640.53 132
16641.75 135
16642.97 119
16644.19 122
16645.41 109
16646.63 121
16647.85 142
16649.07 122
16650.29 136
16651.51 150
16652.73 143
16653.95 130
16655.17 140
16656.39 142
16657.61 135
16658.83 123
16660.05 115
16661.27 128
16662.49 149
16663.71 133
16664.93 127
16666.15 127
16667.37 125
16668.59 136
16669.81 152
16671.03 130
16672.25 126
16673.47 129
16674.69 116
16675.91 109
16677.13 111
16678.35 131
16679.57 130
16680.80 147
16682.02 134
16683.24 132
16684.46 139
16685.68 138
16686.90 149
16688.12 108
16689.34 134
16690.56 143
16691.79 120
16693.01 130
16694.23 144
16695.45 114
16696.67 124
16697.89 126
16699.11 116
16700.34 120
16701.56 122
16702.78 140
16704.00 131
16705.22 154
16706.44 137
16707.67 115
16708.89 132
16710.11 119
16711.33 131
16712.55 142
16713.78 114
16715.00 136
16716.22 138
16717.44 130
16718.67 127
16719.89 130
16721.11 123
16722.33 125
16723.55 116
16724.78 133
16726.00 135
16727.22 136
16728.45 108
16729.67 120
16730.89 152
16732.11 119
16733.34 118
16734.56 120
16735.78 139
16737.00 134
16738.23 131
16739.45 135
16740.67 118
16741.90 134
16743.12 133
16744.34 121
16745.57 132
16746.79 140
16748.01 127
16749.24 132
16750.46 122
16751.68 140
16752.91 116
16754.13 123
16755.35 113
16756.58 122
16757.80 141
16759.03 138
16760.25 125
16761.47 119
16762.70 142
16763.92 157
16765.14 136
16766.37 111
16767.59 120
16768.82 131
16770.04 116
16771.27 110
16772.49 134
16773.71 97
16774.94 134
16776.16 144
16777.39 150
16778.61 113
16779.84 122
16781.06 137
16782.29 114
16783.51 136
16784.73 118
16785.96 116
16787.18 119
16788.41 131
16789.63 137
16790.86 155
16792.08 126
16793.31 110
16794.53 120
16795.76 167
16796.98 146
16798.21 136
16799.43 124
16800.66 130
16801.89 124
16803.11 101
16804.34 123
16805.56 117
16806.79 116
16808.01 111
16809.24 130
16810.46 128
16811.69 118
16812.91 110
16814.14 130
16815.37 119
16816.59 129
16817.82 120
16819.04 131
16820.27 123
16821.50 113
16822.72 128
16823.95 124
16825.17 127
16826.40 111
16827.63 115
16828.85 109
16830.08 126
16831.31 116
16832.53 121
16833.76 121
16834.99 138
16836.21 154
16837.44 119
16838.67 120
16839.89 106
16841.12 128
16842.35 139
16843.57 116
16844.80 105
16846.03 128
16847.25 113
16848.48 128
16849.71 130
16850.93 121
16852.16 135
16853.39 127
16854.62 117
16855.84 121
16857.07 120
16858.30 131
16859.53 130
16860.75 100
16861.98 137
16863.21 127
16864.44 135
16865.66 125
16866.89 141
16868.12 131
16869.35 119
16870.57 131
16871.80 154
16873.03 136
16874.26 139
16875.49 133
16876.71 172
16877.94 172
16879.17 179
16880.40 123
16881.63 144
16882.86 181
16884.08 139
16885.31 149
16886.54 160
16887.77 152
16889.00 132
16890.23 161
16891.45 178
16892.68 150
16893.91 147
16895.14 154
16896.37 165
16897.60 162
16898.83 147
16900.06 140
16901.29 150
16902.51 182
16903.74 152
16904.97 131
16906.20 141
16907.43 130
16908.66 130
16909.89 155
16911.12 130
16912.35 144
16913.58 145
16914.81 129
16916.04 124
16917.27 135
16918.50 157
16919.73 118
16920.95 149
16922.18 162
16923.41 159
16924.64 151
16925.87 112
16927.10 141
16928.33 139
16929.56 136
16930.79 115
16932.02 141
16933.25 163
16934.48 126
16935.71 148
16936.94 143
16938.18 122
16939.41 133
16940.64 140
16941.87 125
16943.10 137
16944.33 115
16945.56 143
16946.79 121
16948.02 133
16949.25 147
16950.48 151
16951.71 128
16952.94 126
16954.17 131
16955.40 127
16956.64 151
16957.87 117
16959.10 146
16960.33 130
16961.56 119
16962.79 110
16964.02 136
16965.25 105
16966.48 124
16967.72 131
16968.95 127
16970.18 109
16971.41 124
16972.64 138
16973.87 138
16975.11 145
16976.34 117
16977.57 132
16978.80 120
16980.03 135
16981.26 119
16982.50 113
16983.73 130
16984.96 115
16986.19 122
16987.42 122
16988.66 137
16989.89 124
16991.12 120
16992.35 131
16993.59 129
16994.82 114
16996.05 145
16997.28 118
16998.52 113
16999.75 120
17000.98 138
17002.21 129
17003.45 129
17004.68 135
17005.91 144
17007.14 128
17008.38 97
17009.61 110
17010.84 131
17012.08 121
17013.31 141
17014.54 139
17015.78 108
17017.01 114
17018.24 104
17019.47 136
17020.71 144
17021.94 141
17023.17 129
17024.41 130
17025.64 117
17026.88 105
17028.11 118
17029.34 131
17030.58 146
17031.81 114
17033.04 100
17034.28 114
17035.51 112
17036.75 139
17037.98 124
17039.21 115
17040.45 131
17041.68 115
17042.92 119
17044.15 123
17045.38 110
17046.62 116
17047.85 120
17049.09 123
17050.32 118
17051.56 116
17052.79 121
17054.02 100
17055.26 127
17056.49 113
17057.73 97
17058.96 119
17060.20 110
17061.43 104
17062.67 120
17063.90 133
17065.14 107
17066.37 112
17067.61 131
17068.84 103
17070.08 93
17071.31 87
17072.55 106
17073.78 119
17075.02 152
17076.25 105
17077.49 107
17078.72 107
17079.96 114
17081.20 112
17082.43 96
17083.67 118
17084.90 99
17086.14 131
17087.37 140
17088.61 135
17089.85 133
17091.08 110
17092.32 136
17093.55 118
17094.79 108
17096.03 112
17097.26 134
17098.50 138
17099.73 96
17100.97 107
17102.21 111
17103.44 98
17104.68 132
17105.92 101
17107.15 126
17108.39 105
17109.63 116
17110.86 117
17112.10 113
17113.34 104
17114.57 134
17115.81 124
17117.05 108
17118.28 133
17119.52 109
17120.76 127
17121.99 104
17123.23 112
17124.47 118
17125.70 102
17126.94 105
17128.18 116
17129.42 108
17130.65 138
17131.89 123
17133.13 112
17134.37 107
17135.60 116
17136.84 111
17138.08 116
17139.32 119
17140.55 116
17141.79 139
17143.03 139
17144.27 112
17145.50 113
17146.74 129
17147.98 118
17149.22 103
17150.46 116
17151.69 125
17152.93 105
17154.17 105
17155.41 116
17156.65 112
17157.89 99
17159.12 109
17160.36 138
17161.60 152
17162.84 127
17164.08 112
17165.32 101
17166.56 132
17167.79 115
17169.03 123
17170.27 130
17171.51 102
17172.75 110
17173.99 106
17175.23 104
17176.47 103
17177.70 112
17178.94 100
17180.18 125
17181.42 99
17182.66 106
17183.90 103
17185.14 97
17186.38 146
17187.62 125
17188.86 111
17190.10 112
17191.34 115
17192.58 115
17193.82 127
17195.06 120
17196.30 112
17197.54 145
17198.78 122
17200.01 118
17201.25 110
17202.49 113
17203.73 124
17204.97 122
17206.21 133
17207.45 125
17208.70 109
17209.94 143
17211.18 111
17212.42 119
17213.66 108
17214.90 121
17216.14 114
17217.38 100
17218.62 110
17219.86 103
17221.10 122
17222.34 124
17223.58 156
17224.82 105
17226.06 120
17227.30 114
17228.54 132
17229.78 134
17231.03 105
17232.27 116
17233.51 127
17234.75 117
17235.99 118
17237.23 120
17238.47 131
17239.71 128
17240.95 136
17242.20 135
17243.44 127
17244.68 134
17245.92 111
17247.16 131
17248.40 121
17249.65 110
17250.89 139
17252.13 113
17253.37 123
17254.61 101
17255.85 111
17257.10 124
17258.34 120
17259.58 109
17260.82 107
17262.06 123
17263.31 129
17264.55 144
17265.79 106
17267.03 126
17268.27 123
17269.52 119
17270.76 138
17272.00 126
17273.24 90
17274.49 96
17275.73 126
17276.97 127
17278.22 102
17279.46 103
17280.70 127
17281.94 122
17283.19 119
17284.43 107
17285.67 110
17286.91 99
17288.16 104
17289.40 83
17290.64 99
17291.89 110
17293.13 112
17294.37 94
17295.62 103
17296.86 100
17298.10 108
17299.35 99
17300.59 115
17301.83 83
17303.08 106
17304.32 109
17305.56 98
17306.81 82
17308.05 101
17309.30 115
17310.54 106
17311.78 93
17313.03 89
17314.27 126
17315.52 118
17316.76 102
17318.00 92
17319.25 113
17320.49 98
17321.74 112
17322.98 95
17324.23 104
17325.47 89
17326.71 131
17327.96 124
17329.20 114
17330.45 119
17331.69 94
17332.94 117
17334.18 105
17335.43 120
17336.67 100
17337.92 101
17339.16 113
17340.41 117
17341.65 115
17342.90 113
17344.14 96
17345.39 105
17346.63 114
17347.88 95
17349.12 94
17350.37 98
17351.61 118
17352.86 103
17354.10 105
17355.35 113
17356.59 133
17357.84 113
17359.08 87
17360.33 92
17361.58 97
17362.82 92
17364.07 85
17365.31 103
17366.56 107
17367.80 97
17369.05 91
17370.30 95
17371.54 104
17372.79 100
17374.03 103
17375.28 108
17376.53 92
17377.77 114
17379.02 105
17380.27 107
17381.51 100
17382.76 106
17384.01 116
17385.25 122
17386.50 106
17387.75 78
17388.99 109
17390.24 115
17391.49 123
17392.73 110
17393.98 113
17395.23 90
17396.47 118
17397.72 127
17398.97 121
17400.21 93
17401.46 109
17402.71 98
17403.96 94
17405.20 106
17406.45 88
17407.70 107
17408.94 118
17410.19 107
17411.44 98
17412.69 92
17413.93 103
17415.18 116
17416.43 115
17417.68 110
17418.93 117
17420.17 108
17421.42 118
17422.67 115
17423.92 105
17425.16 101
17426.41 101
17427.66 102
17428.91 116
17430.16 113
17431.41 112
17432.65 91
17433.90 123
17435.15 99
17436.40 94
17437.65 101
17438.90 127
17440.14 97
17441.39 87
17442.64 113
17443.89 103
17445.14 111
17446.39 94
17447.64 107
17448.88 99
17450.13 121
17451.38 122
17452.63 102
17453.88 102
17455.13 129
17456.38 112
17457.63 107
17458.88 111
17460.13 115
17461.38 112
17462.62 116
17463.87 87
17465.12 103
17466.37 105
17467.62 130
17468.87 106
17470.12 93
17471.37 94
17472.62 101
17473.87 128
17475.12 128
17476.37 100
17477.62 108
17478.87 115
17480.12 109
17481.37 98
17482.62 96
17483.87 96
17485.12 128
17486.37 120
17487.62 98
17488.87 92
17490.12 128
17491.37 138
17492.62 96
17493.87 115
17495.12 105
17496.37 116
17497.62 90
17498.87 128
17500.12 102
17501.38 123
17502.63 115
17503.88 112
17505.13 103
17506.38 99
17507.63 106
17508.88 113
17510.13 92
17511.38 121
17512.63 136
17513.89 146
17515.14 133
17516.39 110
17517.64 124
17518.89 115
17520.14 136
17521.39 131
17522.64 134
17523.90 128
17525.15 123
17526.40 120
17527.65 104
17528.90 97
17530.15 119
17531.41 141
17532.66 132
17533.91 115
17535.16 117
17536.41 139
17537.67 132
17538.92 116
17540.17 117
17541.42 119
17542.67 119
17543.93 116
17545.18 121
17546.43 138
17547.68 122
17548.94 143
17550.19 128
17551.44 110
17552.69 130
17553.95 125
17555.20 110
17556.45 134
17557.70 119
17558.96 113
17560.21 134
17561.46 115
17562.72 122
17563.97 132
17565.22 130
17566.47 126
17567.73 135
17568.98 128
17570.23 121
17571.49 142
17572.74 111
17573.99 112
17575.25 120
17576.50 106
17577.75 117
17579.01 117
17580.26 134
17581.51 102
17582.77 108
17584.02 125
17585.28 114
17586.53 138
17587.78 119
17589.04 105
17590.29 113
17591.54 121
17592.80 126
17594.05 92
17595.31 108
17596.56 145
17597.81 124
17599.07 136
17600.32 147
17601.58 112
17602.83 119
17604.09 132
17605.34 113
17606.60 111
17607.85 130
17609.10 133
17610.36 145
17611.61 127
17612.87 111
17614.12 116
17615.38 117
17616.63 124
17617.89 120
17619.14 108
17620.40 116
17621.65 112
17622.91 106
17624.16 114
17625.42 134
17626.67 120
17627.93 130
17629.18 120
17630.44 122
17631.69 125
17632.95 119
17634.21 119
17635.46 103
17636.72 124
17637.97 116
17639.23 123
17640.48 112
17641.74 111
17642.99 124
17644.25 117
17645.51 122
17646.76 106
17648.02 120
17649.27 139
17650.53 117
17651.79 119
17653.04 133
17654.30 130
17655.55 108
17656.81 131
17658.07 129
17659.32 114
17660.58 116
17661.84 113
17663.09 125
17664.35 100
17665.61 115
17666.86 96
17668.12 117
17669.38 120
17670.63 130
17671.89 140
17673.15 111
17674.40 101
17675.66 112
17676.92 109
17678.17 108
17679.43 107
17680.69 125
17681.95 106
17683.20 106
17684.46 104
17685.72 121
17686.98 142
17688.23 123
17689.49 122
17690.75 137
17692.01 136
17693.26 136
17694.52 129
17695.78 108
17697.04 106
17698.29 124
17699.55 123
17700.81 129
17702.07 100
17703.32 116
17704.58 113
17705.84 121
17707.10 116
17708.36 108
17709.62 107
17710.87 119
17712.13 109
17713.39 114
17714.65 100
17715.91 103
17717.17 114
17718.42 96
17719.68 125
17720.94 98
17722.20 136
17723.46 121
17724.72 140
17725.98 106
17727.23 109
17728.49 116
17729.75 106
17731.01 136
17732.27 104
17733.53 118
17734.79 99
17736.05 103
17737.31 117
17738.57 109
17739.82 118
17741.08 108
17742.34 97
17743.60 99
17744.86 91
17746.12 118
17747.38 100
17748.64 104
17749.90 109
17751.16 106
17752.42 113
17753.68 107
17754.94 118
17756.20 107
17757.46 113
17758.72 85
17759.98 91
17761.24 107
17762.50 108
17763.76 107
17765.02 103
17766.28 88
17767.54 97
17768.80 119
17770.06 111
17771.32 115
17772.58 91
17773.84 101
17775.10 123
17776.36 105
17777.62 90
17778.88 89
17780.14 111
17781.40 115
17782.67 105
17783.93 111
17785.19 106
17786.45 101
17787.71 101
17788.97 100
17790.23 91
17791.49 93
17792.75 100
17794.01 122
17795.28 111
17796.54 87
17797.80 112
17799.06 120
17800.32 101
17801.58 115
17802.84 89
17804.11 120
17805.37 100
17806.63 132
17807.89 114
17809.15 109
17810.41 117
17811.68 137
17812.94 114
17814.20 84
17815.46 95
17816.72 90
17817.99 133
17819.25 121
17820.51 99
17821.77 108
17823.03 143
17824.30 118
17825.56 105
17826.82 97
17828.08 99
17829.35 130
17830.61 116
17831.87 98
17833.13 98
17834.40 119
17835.66 101
17836.92 104
17838.18 105
17839.45 80
17840.71 89
17841.97 112
17843.24 104
17844.50 99
17845.76 113
17847.02 124
17848.29 126
17849.55 138
17850.81 117
17852.08 122
17853.34 116
17854.60 125
17855.87 107
17857.13 98
17858.39 102
17859.66 139
17860.92 88
17862.18 83
17863.45 98
17864.71 106
17865.98 122
17867.24 96
17868.50 87
17869.77 97
17871.03 96
17872.30 99
17873.56 99
17874.82 93
17876.09 98
17877.35 95
17878.62 103
17879.88 98
17881.14 94
17882.41 86
17883.67 100
17884.94 123
17886.20 101
17887.47 98
17888.73 105
17890.00 114
17891.26 103
17892.52 86
17893.79 131
17895.05 112
17896.32 102
17897.58 100
17898.85 100
17900.11 106
17901.38 98
17902.64 103
17903.91 101
17905.17 103
17906.44 104
17907.70 110
17908.97 86
17910.23 99
17911.50 89
17912.77 93
17914.03 116
17915.30 101
17916.56 85
17917.83 104
17919.09 108
17920.36 98
17921.62 106
17922.89 104
17924.16 108
17925.42 127
17926.69 135
17927.95 104
17929.22 79
17930.49 95
17931.75 99
17933.02 99
17934.28 98
17935.55 79
17936.82 93
17938.08 108
17939.35 92
17940.62 114
17941.88 96
17943.15 91
17944.42 103
17945.68 96
17946.95 85
17948.22 97
17949.48 103
17950.75 103
17952.02 114
17953.28 106
17954.55 90
17955.82 112
17957.08 101
17958.35 113
17959.62 106
17960.88 90
17962.15 94
17963.42 107
17964.69 114
17965.95 106
17967.22 99
17968.49 116
17969.76 117
17971.02 87
17972.29 85
17973.56 99
17974.83 124
17976.09 96
17977.36 76
17978.63 87
17979.90 99
17981.16 115
17982.43 107
17983.70 95
17984.97 95
17986.24 103
17987.50 101
17988.77 81
17990.04 73
17991.31 100
17992.58 108
17993.84 100
17995.11 105
17996.38 105
17997.65 114
17998.92 99
18000.19 99
18001.46 86
18002.72 89
18003.99 96
18005.26 86
18006.53 111
18007.80 90
18009.07 104
18010.34 100
18011.61 120
18012.87 98
18014.14 101
18015.41 116
18016.68 107
18017.95 86
18019.22 93
18020.49 104
18021.76 87
18023.03 101
18024.30 87
18025.57 109
18026.84 99
18028.11 104
18029.37 99
18030.64 85
18031.91 89
18033.18 84
18034.45 91
18035.72 82
18036.99 84
18038.26 109
18039.53 117
18040.80 91
18042.07 97
18043.34 106
18044.61 99
18045.88 78
18047.15 91
18048.42 120
18049.69 94
18050.96 119
18052.23 108
18053.50 126
18054.77 88
18056.05 94
18057.32 92
18058.59 100
18059.86 99
18061.13 107
18062.40 107
18063.67 121
18064.94 85
18066.21 95
18067.48 116
18068.75 100
18070.02 92
18071.29 93
18072.57 82
18073.84 100
18075.11 101
18076.38 96
18077.65 87
18078.92 81
18080.19 105
18081.46 121
18082.74 125
18084.01 93
18085.28 106
18086.55 96
18087.82 109
18089.09 96
18090.37 84
18091.64 126
18092.91 113
18094.18 80
18095.45 76
18096.72 86
18098.00 92
18099.27 98
18100.54 81
18101.81 100
18103.08 89
18104.36 80
18105.63 73
18106.90 77
18108.17 83
18109.45 97
18110.72 125
18111.99 103
18113.26 95
18114.54 101
18115.81 114
18117.08 78
18118.35 101
18119.63 85
18120.90 99
18122.17 100
18123.44 90
18124.72 104
18125.99 103
18127.26 116
18128.54 122
18129.81 106
18131.08 97
18132.36 88
18133.63 118
18134.90 97
18136.18 95
18137.45 116
18138.72 120
18140.00 119
18141.27 94
18142.54 121
18143.82 112
18145.09 111
18146.36 89
18147.64 107
18148.91 108
18150.19 89
18151.46 122
18152.73 110
18154.01 112
18155.28 87
18156.55 116
18157.83 114
18159.10 91
18160.38 97
18161.65 94
18162.93 95
18164.20 103
18165.47 89
18166.75 94
18168.02 115
18169.30 111
18170.57 114
18171.85 105
18173.12 96
18174.40 106
18175.67 112
18176.95 94
18178.22 107
18179.50 88
18180.77 108
18182.04 122
18183.32 107
18184.59 83
18185.87 91
18187.15 114
18188.42 104
18189.70 86
18190.97 103
18192.25 105
18193.52 87
18194.80 100
18196.07 122
18197.35 105
18198.62 87
18199.90 113
18201.17 106
18202.45 99
18203.73 90
18205.00 101
18206.28 97
18207.55 77
18208.83 82
18210.10 104
18211.38 124
18212.66 101
18213.93 112
18215.21 110
18216.48 115
18217.76 92
18219.04 117
18220.31 96
18221.59 106
18222.87 105
18224.14 116
18225.42 99
18226.70 98
18227.97 103
18229.25 98
18230.53 126
18231.80 107
18233.08 95
18234.36 88
18235.63 109
18236.91 95
18238.19 96
18239.46 100
18240.74 90
18242.02 97
18243.29 109
18244.57 115
18245.85 95
18247.13 109
18248.40 116
18249.68 101
18250.96 79
18252.24 101
18253.51 102
18254.79 95
18256.07 99
18257.35 113
18258.62 109
18259.90 110
18261.18 92
18262.46 84
18263.73 88
18265.01 111
18266.29 117
18267.57 118
18268.85 99
18270.12 106
18271.40 142
18272.68 118
18273.96 111
18275.24 88
18276.51 98
18277.79 127
18279.07 108
18280.35 101
18281.63 82
18282.91 128
18284.18 138
18285.46 102
18286.74 93
18288.02 91
18289.30 104
18290.58 111
18291.86 111
18293.14 110
18294.41 100
18295.69 115
18296.97 101
18298.25 113
18299.53 88
18300.81 115
18302.09 99
18303.37 87
18304.65 89
18305.93 92
18307.21 89
18308.49 112
18309.76 98
18311.04 108
18312.32 91
18313.60 94
18314.88 121
18316.16 102
18317.44 140
18318.72 89
18320.00 109
18321.28 119
18322.56 104
18323.84 103
18325.12 119
18326.40 122
18327.68 85
18328.96 77
18330.24 102
18331.52 114
18332.80 110
18334.08 98
18335.36 100
18336.64 97
18337.92 117
18339.20 106
18340.48 89
18341.76 96
18343.05 105
18344.33 113
18345.61 96
18346.89 89
18348.17 95
18349.45 105
18350.73 111
18352.01 94
18353.29 102
18354.57 89
18355.85 87
18357.13 100
18358.42 104
18359.70 79
18360.98 112
18362.26 110
18363.54 115
18364.82 106
18366.10 97
18367.38 112
18368.67 102
18369.95 120
18371.23 109
18372.51 82
18373.79 92
18375.07 104
18376.36 90
18377.64 84
18378.92 115
18380.20 103
18381.48 101
18382.77 113
18384.05 96
18385.33 82
18386.61 113
18387.89 111
18389.18 96
18390.46 91
18391.74 100
18393.02 98
18394.31 95
18395.59 85
18396.87 102
18398.15 93
18399.44 95
18400.72 106
18402.00 101
18403.28 94
18404.57 107
18405.85 108
18407.13 103
18408.41 93
18409.70 98
18410.98 88
18412.26 98
18413.55 104
18414.83 100
18416.11 89
18417.40 116
18418.68 107
18419.96 91
18421.25 120
18422.53 106
18423.81 120
18425.10 100
18426.38 84
18427.66 109
18428.95 112
18430.23 106
18431.51 92
18432.80 97
18434.08 87
18435.37 125
18436.65 123
18437.93 86
18439.22 88
18440.50 91
18441.79 105
18443.07 104
18444.35 95
18445.64 110
18446.92 126
18448.21 113
18449.49 92
18450.78 90
18452.06 110
18453.34 99
18454.63 112
18455.91 100
18457.20 88
18458.48 90
18459.77 108
18461.05 91
18462.34 86
18463.62 95
18464.91 94
18466.19 111
18467.48 124
18468.76 78
18470.05 98
18471.33 90
18472.62 120
18473.90 107
18475.19 96
18476.47 102
18477.76 106
18479.04 93
18480.33 92
18481.61 84
18482.90 93
18484.18 91
18485.47 94
18486.76 100
18488.04 96
18489.33 82
18490.61 87
18491.90 85
18493.18 123
18494.47 107
18495.76 83
18497.04 103
18498.33 114
18499.61 147
18500.90 115
18502.19 95
18503.47 94
18504.76 107
18506.05 97
18507.33 84
18508.62 110
18509.90 107
18511.19 93
18512.48 88
18513.76 96
18515.05 93
18516.34 110
18517.62 98
18518.91 90
18520.20 93
18521.48 125
18522.77 95
18524.06 101
18525.35 121
18526.63 84
18527.92 75
18529.21 103
18530.49 121
18531.78 78
18533.07 73
18534.36 79
18535.64 98
18536.93 123
18538.22 94
18539.50 90
18540.79 91
18542.08 94
18543.37 107
18544.66 104
18545.94 87
18547.23 105
18548.52 100
18549.81 101
18551.09 90
18552.38 100
18553.67 101
18554.96 125
18556.25 84
18557.53 85
18558.82 96
18560.11 94
18561.40 116
18562.69 99
18563.98 96
18565.26 101
18566.55 107
18567.84 90
18569.13 110
18570.42 97
18571.71 106
18572.99 120
18574.28 103
18575.57 110
18576.86 105
18578.15 96
18579.44 108
18580.73 100
18582.02 98
18583.31 84
18584.59 99
18585.88 68
18587.17 85
18588.46 108
18589.75 96
18591.04 92
18592.33 103
18593.62 117
18594.91 115
18596.20 128
18597.49 116
18598.78 149
18600.07 109
18601.36 101
18602.65 103
18603.94 89
18605.23 103
18606.52 108
18607.81 109
18609.09 98
18610.38 115
18611.67 124
18612.96 120
18614.25 110
18615.55 105
18616.84 112
18618.13 109
18619.42 100
18620.71 113
18622.00 103
18623.29 135
18624.58 109
18625.87 96
18627.16 103
18628.45 93
18629.74 122
18631.03 97
18632.32 92
18633.61 101
18634.90 102
18636.19 118
18637.48 120
18638.77 109
18640.07 106
18641.36 118
18642.65 136
18643.94 113
18645.23 98
18646.52 97
18647.81 122
18649.10 139
18650.40 111
18651.69 89
18652.98 92
18654.27 126
18655.56 115
18656.85 133
18658.14 92
18659.44 93
18660.73 101
18662.02 101
18663.31 104
18664.60 99
18665.89 97
18667.19 117
18668.48 110
18669.77 111
18671.06 104
18672.35 98
18673.65 121
18674.94 105
18676.23 102
18677.52 97
18678.82 101
18680.11 116
18681.40 88
18682.69 96
18683.99 105
18685.28 104
18686.57 106
18687.86 89
18689.16 98
18690.45 97
18691.74 125
18693.03 113
18694.33 86
18695.62 107
18696.91 100
18698.21 112
18699.50 108
18700.79 114
18702.09 102
18703.38 105
18704.67 97
18705.97 105
18707.26 127
18708.55 94
18709.85 123
18711.14 114
18712.43 102
18713.73 79
18715.02 103
18716.31 102
18717.61 96
18718.90 88
18720.19 76
18721.49 105
18722.78 121
18724.08 129
18725.37 122
18726.66 98
18727.96 79
18729.25 95
18730.55 95
18731.84 105
18733.13 95
18734.43 107
18735.72 87
18737.02 87
18738.31 103
18739.61 93
18740.90 101
18742.19 103
18743.49 97
18744.78 98
18746.08 94
18747.37 114
18748.67 78
18749.96 101
18751.26 95
18752.55 91
18753.85 86
18755.14 98
18756.44 121
18757.73 100
18759.03 101
18760.32 82
18761.62 107
18762.91 105
18764.21 99
18765.50 90
18766.80 79
18768.09 99
18769.39 88
18770.69 82
18771.98 80
18773.28 95
18774.57 82
18775.87 104
18777.16 81
18778.46 93
18779.76 89
18781.05 95
18782.35 89
18783.64 104
18784.94 92
18786.24 100
18787.53 107
18788.83 92
18790.12 105
18791.42 80
18792.72 90
18794.01 108
18795.31 113
18796.61 131
18797.90 104
18799.20 76
18800.49 103
18801.79 95
18803.09 118
18804.38 95
18805.68 74
18806.98 86
18808.28 101
18809.57 119
18810.87 91
18812.17 92
18813.46 85
18814.76 90
18816.06 100
18817.35 94
18818.65 83
18819.95 78
18821.25 95
18822.54 102
18823.84 72
18825.14 101
18826.44 100
18827.73 93
18829.03 111
18830.33 104
18831.63 99
18832.92 106
18834.22 125
18835.52 111
18836.82 84
18838.11 81
18839.41 90
18840.71 100
18842.01 98
18843.31 79
18844.60 110
18845.90 94
18847.20 91
18848.50 78
18849.80 75
18851.10 110
18852.39 90
18853.69 98
18854.99 88
18856.29 97
18857.59 85
18858.89 113
18860.18 107
18861.48 97
18862.78 92
18864.08 101
18865.38 97
18866.68 98
18867.98 87
18869.28 75
18870.58 107
18871.87 78
18873.17 93
18874.47 97
18875.77 103
18877.07 87
18878.37 105
18879.67 92
18880.97 111
18882.27 96
18883.57 86
18884.87 80
18886.17 79
18887.47 82
18888.77 92
18890.07 104
18891.36 78
18892.66 90
18893.96 108
18895.26 107
18896.56 80
18897.86 89
18899.16 81
18900.46 87
18901.76 86
18903.06 101
18904.36 101
18905.66 98
18906.96 59
18908.27 103
18909.57 79
18910.87 96
18912.17 95
18913.47 99
18914.77 102
18916.07 103
18917.37 106
18918.67 102
18919.97 104
18921.27 81
18922.57 93
18923.87 97
18925.17 94
18926.47 88
18927.77 103
18929.08 96
18930.38 91
18931.68 92
18932.98 108
18934.28 94
18935.58 84
18936.88 96
18938.18 97
18939.49 101
18940.79 86
18942.09 123
18943.39 97
18944.69 98
18945.99 94
18947.29 93
18948.60 92
18949.90 102
18951.20 108
18952.50 114
18953.80 114
18955.11 104
18956.41 91
18957.71 88
18959.01 91
18960.31 89
18961.62 104
18962.92 90
18964.22 125
18965.52 103
18966.82 102
18968.13 103
18969.43 80
18970.73 74
18972.03 93
18973.34 105
18974.64 75
18975.94 75
18977.24 78
18978.55 105
18979.85 104
18981.15 121
18982.46 102
18983.76 91
18985.06 95
18986.36 92
18987.67 98
18988.97 107
18990.27 87
18991.58 83
18992.88 81
18994.18 65
18995.49 94
18996.79 91
18998.09 91
18999.40 100
19000.70 94
19002.00 82
19003.31 109
19004.61 102
19005.91 96
19007.22 82
19008.52 98
19009.83 86
19011.13 102
19012.43 87
19013.74 82
19015.04 100
19016.34 118
19017.65 98
19018.95 81
19020.26 85
19021.56 83
19022.87 97
19024.17 96
19025.47 110
19026.78 94
19028.08 83
19029.39 83
19030.69 85
19032.00 98
19033.30 92
19034.61 95
19035.91 92
19037.22 128
19038.52 102
19039.82 105
19041.13 88
19042.43 88
19043.74 103
19045.04 99
19046.35 95
19047.65 98
19048.96 94
19050.26 94
19051.57 86
19052.88 71
19054.18 81
19055.49 84
19056.79 105
19058.10 96
19059.40 105
19060.71 71
19062.01 111
19063.32 107
19064.62 117
19065.93 90
19067.24 82
19068.54 87
19069.85 98
19071.15 100
19072.46 80
19073.77 92
19075.07 91
19076.38 90
19077.68 100
19078.99 90
19080.30 100
19081.60 103
19082.91 109
19084.22 88
19085.52 89
19086.83 78
19088.13 98
19089.44 118
19090.75 101
19092.05 86
19093.36 100
19094.67 95
19095.97 105
19097.28 85
19098.59 87
19099.90 78
19101.20 86
19102.51 77
19103.82 108
19105.12 77
19106.43 88
19107.74 101
19109.04 88
19110.35 91
19111.66 99
19112.97 90
19114.27 79
19115.58 92
19116.89 90
19118.20 84
19119.50 91
19120.81 92
19122.12 89
19123.43 98
19124.73 88
19126.04 89
19127.35 93
19128.66 83
19129.97 102
19131.27 80
19132.58 90
19133.89 108
19135.20 111
19136.51 89
19137.81 80
19139.12 88
19140.43 90
19141.74 85
19143.05 87
19144.36 96
19145.66 88
19146.97 99
19148.28 97
19149.59 109
19150.90 92
19152.21 100
19153.52 76
19154.83 98
19156.13 99
19157.44 89
19158.75 81
19160.06 91
19161.37 103
19162.68 96
19163.99 103
19165.30 90
19166.61 108
19167.92 92
19169.22 73
19170.53 86
19171.84 89
19173.15 71
19174.46 94
19175.77 108
19177.08 82
19178.39 87
19179.70 96
19181.01 74
19182.32 76
19183.63 75
19184.94 87
19186.25 100
19187.56 90
19188.87 91
19190.18 91
19191.49 110
19192.80 88
19194.11 88
19195.42 94
19196.73 80
19198.04 86
19199.35 94
19200.66 87
19201.97 94
19203.28 107
19204.59 101
19205.90 109
19207.21 86
19208.52 113
19209.83 97
19211.14 92
19212.46 70
19213.77 73
19215.08 101
19216.39 98
19217.70 104
19219.01 107
19220.32 110
19221.63 86
19222.94 91
19224.25 81
19225.57 77
19226.88 104
19228.19 103
19229.50 82
19230.81 97
19232.12 90
19233.43 80
19234.75 73
19236.06 90
19237.37 93
19238.68 86
19239.99 90
19241.30 98
19242.62 94
19243.93 101
19245.24 97
19246.55 92
19247.86 111
19249.18 77
19250.49 105
19251.80 97
19253.11 90
19254.42 86
19255.74 105
19257.05 97
19258.36 101
19259.67 85
19260.99 87
19262.30 84
19263.61 77
19264.92 78
19266.24 95
19267.55 91
19268.86 93
19270.17 103
19271.49 85
19272.80 79
19274.11 88
19275.42 102
19276.74 107
19278.05 108
19279.36 87
19280.68 103
19281.99 90
19283.30 94
19284.62 98
19285.93 86
19287.24 90
19288.56 87
19289.87 81
19291.18 91
19292.50 82
19293.81 103
19295.12 99
19296.44 76
19297.75 93
19299.06 81
19300.38 86
19301.69 88
19303.01 109
19304.32 82
19305.63 84
19306.95 93
19308.26 92
19309.58 79
19310.89 83
19312.20 90
19313.52 81
19314.83 80
19316.15 94
19317.46 104
19318.78 73
19320.09 92
19321.41 84
19322.72 84
19324.03 81
19325.35 86
19326.66 99
19327.98 77
19329.29 79
19330.61 84
19331.92 89
19333.24 73
19334.55 74
19335.87 83
19337.18 103
19338.50 79
19339.81 73
19341.13 95
19342.44 98
19343.76 78
19345.07 103
19346.39 89
19347.70 87
19349.02 105
19350.34 96
19351.65 83
19352.97 72
19354.28 92
19355.60 76
19356.91 77
19358.23 84
19359.54 81
19360.86 104
19362.18 94
19363.49 95
19364.81 89
19366.12 93
19367.44 80
19368.76 97
19370.07 79
19371.39 95
19372.71 87
19374.02 106
19375.34 81
19376.65 85
19377.97 89
19379.29 85
19380.60 83
19381.92 95
19383.24 104
19384.55 102
19385.87 103
19387.19 79
19388.50 96
19389.82 96
19391.14 93
19392.45 73
19393.77 76
19395.09 82
19396.41 114
19397.72 97
19399.04 102
19400.36 107
19401.67 99
19402.99 93
19404.31 92
19405.63 83
19406.94 94
19408.26 85
19409.58 103
19410.90 89
19412.21 90
19413.53 117
19414.85 109
19416.17 97
19417.48 99
19418.80 100
19420.12 85
19421.44 94
19422.76 95
19424.07 90
19425.39 121
19426.71 69
19428.03 79
19429.35 101
19430.66 109
19431.98 89
19433.30 100
19434.62 91
19435.94 94
19437.26 73
19438.57 93
19439.89 100
19441.21 120
19442.53 98
19443.85 127
19445.17 79
19446.49 90
19447.81 100
19449.12 101
19450.44 108
19451.76 85
19453.08 86
19454.40 85
19455.72 91
19457.04 88
19458.36 107
19459.68 79
19461.00 78
19462.32 96
19463.63 95
19464.95 97
19466.27 85
19467.59 106
19468.91 83
19470.23 97
19471.55 78
19472.87 97
19474.19 110
19475.51 122
19476.83 119
19478.15 105
19479.47 74
19480.79 85
19482.11 101
19483.43 108
19484.75 73
19486.07 110
19487.39 121
19488.71 102
19490.03 100
19491.35 98
19492.67 108
19493.99 103
19495.31 104
19496.63 91
19497.95 87
19499.27 96
19500.59 123
19501.91 87
19503.24 69
19504.56 90
19505.88 87
19507.20 95
19508.52 101
19509.84 71
19511.16 89
19512.48 118
19513.80 97
19515.12 94
19516.44 77
19517.77 107
19519.09 83
19520.41 94
19521.73 93
19523.05 90
19524.37 88
19525.69 99
19527.02 88
19528.34 76
19529.66 107
19530.98 99
19532.30 97
19533.62 87
19534.95 130
19536.27 107
19537.59 118
19538.91 94
19540.23 81
19541.56 92
19542.88 109
19544.20 82
19545.52 89
19546.84 59
19548.17 95
19549.49 106
19550.81 107
19552.13 79
19553.46 93
19554.78 106
19556.10 82
19557.42 91
19558.75 97
19560.07 93
19561.39 101
19562.71 91
19564.04 81
19565.36 101
19566.68 90
19568.00 94
19569.33 80
19570.65 99
19571.97 88
19573.30 84
19574.62 75
19575.94 82
19577.27 102
19578.59 86
19579.91 82
19581.24 94
19582.56 89
19583.88 93
19585.21 83
19586.53 85
19587.85 83
19589.18 85
19590.50 102
19591.82 96
19593.15 82
19594.47 87
19595.80 97
19597.12 97
19598.44 77
19599.77 70
19601.09 94
19602.42 104
19603.74 77
19605.06 77
19606.39 82
19607.71 91
19609.04 96
19610.36 80
19611.69 81
19613.01 73
19614.33 82
19615.66 91
19616.98 84
19618.31 98
19619.63 93
19620.96 103
19622.28 97
19623.61 81
19624.93 93
19626.26 84
19627.58 105
19628.91 94
19630.23 89
19631.56 85
19632.88 91
19634.21 97
19635.53 82
19636.86 101
19638.18 98
19639.51 115
19640.83 105
19642.16 109
19643.48 88
19644.81 81
19646.14 98
19647.46 84
19648.79 97
19650.11 95
19651.44 101
19652.76 95
19654.09 63
19655.42 82
19656.74 90
19658.07 83
19659.39 70
19660.72 68
19662.05 85
19663.37 87
19664.70 95
19666.02 78
19667.35 107
19668.68 90
19670.00 108
19671.33 68
19672.66 70
19673.98 82
19675.31 78
19676.64 86
19677.96 84
19679.29 82
19680.62 107
19681.94 96
19683.27 86
19684.60 86
19685.92 94
19687.25 92
19688.58 86
19689.90 94
19691.23 87
19692.56 79
19693.88 80
19695.21 84
19696.54 79
19697.87 84
19699.19 91
19700.52 90
19701.85 96
19703.18 95
19704.50 99
19705.83 90
19707.16 99
19708.49 87
19709.81 78
19711.14 95
19712.47 98
19713.80 74
19715.13 103
19716.45 93
19717.78 92
19719.11 82
19720.44 88
19721.77 98
19723.09 90
19724.42 101
19725.75 99
19727.08 93
19728.41 94
19729.74 89
19731.06 101
19732.39 97
19733.72 73
19735.05 82
19736.38 111
19737.71 91
19739.04 92
19740.36 107
19741.69 106
19743.02 100
19744.35 87
19745.68 80
19747.01 86
19748.34 82
19749.67 95
19751.00 91
19752.32 83
19753.65 76
19754.98 94
19756.31 89
19757.64 85
19758.97 94
19760.30 84
19761.63 82
19762.96 92
19764.29 95
19765.62 87
19766.95 98
19768.28 82
19769.61 80
19770.94 82
19772.27 89
19773.60 84
19774.93 107
19776.26 101
19777.59 85
19778.92 107
19780.25 78
19781.58 80
19782.91 77
19784.24 95
19785.57 80
19786.90 92
19788.23 91
19789.56 79
19790.89 95
19792.22 102
19793.55 94
19794.88 100
19796.21 85
19797.54 88
19798.87 92
19800.20 93
19801.53 78
19802.87 71
19804.20 91
19805.53 105
19806.86 94
19808.19 80
19809.52 83
19810.85 75
19812.18 95
19813.51 96
19814.85 83
19816.18 87
19817.51 79
19818.84 93
19820.17 100
19821.50 79
19822.83 86
19824.17 94
19825.50 77
19826.83 76
19828.16 79
19829.49 99
19830.82 102
19832.16 91
19833.49 77
19834.82 75
19836.15 88
19837.48 96
19838.82 96
19840.15 83
19841.48 76
19842.81 89
19844.14 90
19845.48 73
19846.81 79
19848.14 98
19849.47 79
19850.81 93
19852.14 71
19853.47 74
19854.80 72
19856.14 78
19857.47 98
19858.80 96
19860.14 77
19861.47 87
19862.80 87
19864.13 86
19865.47 78
19866.80 85
19868.13 94
19869.47 98
19870.80 80
19872.13 72
19873.47 80
19874.80 76
19876.13 86
19877.47 94
19878.80 92
19880.13 90
19881.47 91
19882.80 112
19884.13 92
19885.47 76
19886.80 94
19888.13 86
19889.47 87
19890.80 88
19892.14 84
19893.47 82
19894.80 86
19896.14 99
19897.47 96
19898.81 85
19900.14 86
19901.47 92
19902.81 119
19904.14 73
19905.48 80
19906.81 81
19908.15 88
19909.48 74
19910.81 66
19912.15 68
19913.48 91
19914.82 99
19916.15 92
19917.49 86
19918.82 84
19920.16 101
19921.49 83
19922.83 90
19924.16 88
19925.50 101
19926.83 85
19928.17 78
19929.50 83
19930.84 87
19932.17 84
19933.51 83
19934.84 116
19936.18 77
19937.51 96
19938.85 82
19940.18 80
19941.52 80
19942.86 96
19944.19 95
19945.53 96
19946.86 76
19948.20 84
19949.53 81
19950.87 100
19952.21 95
19953.54 84
19954.88 94
19956.21 91
19957.55 109
19958.89 78
19960.22 82
19961.56 90
19962.90 85
19964.23 83
19965.57 74
19966.90 78
19968.24 75
19969.58 86
19970.91 82
19972.25 58
19973.59 67
19974.92 104
19976.26 100
19977.60 100
19978.93 74
19980.27 82
19981.61 76
19982.94 65
19984.28 97
19985.62 75
19986.96 97
19988.29 86
19989.63 100
19990.97 87
19992.30 91
19993.64 97
19994.98 97
19996.32 88
19997.65 97
19998.99 75
20000.33 93
20001.67 101
20003.00 92
20004.34 69
20005.68 77
20007.02 83
20008.35 83
20009.69 87
20011.03 81
20012.37 91
20013.71 97
20015.04 98
20016.38 84
20017.72 96
20019.06 88
20020.40 101
20021.73 94
20023.07 83
20024.41 93
20025.75 90
20027.09 91
20028.43 82
20029.77 98
20031.10 85
20032.44 80
20033.78 75
20035.12 91
20036.46 87
20037.80 88
20039.14 97
20040.47 99
20041.81 93
20043.15 67
20044.49 110
20045.83 100
20047.17 78
20048.51 86
20049.85 100
20051.19 90
20052.53 92
20053.87 79
20055.21 73
20056.54 77
20057.88 87
20059.22 94
20060.56 78
20061.90 85
20063.24 87
20064.58 104
20065.92 95
20067.26 84
20068.60 86
20069.94 97
20071.28 100
20072.62 106
20073.96 86
20075.30 86
20076.64 98
20077.98 101
20079.32 93
20080.66 105
20082.00 99
20083.34 88
20084.68 101
20086.02 83
20087.36 96
20088.70 97
20090.04 89
20091.38 100
20092.73 84
20094.07 125
20095.41 100
20096.75 95
20098.09 76
20099.43 87
20100.77 80
20102.11 90
20103.45 116
20104.79 87
20106.13 69
20107.48 80
20108.82 87
20110.16 83
20111.50 95
20112.84 82
20114.18 94
20115.52 104
20116.86 91
20118.21 89
20119.55 90
20120.89 102
20122.23 86
20123.57 72
20124.91 77
20126.26 87
20127.60 87
20128.94 88
20130.28 76
20131.62 80
20132.96 85
20134.31 69
20135.65 83
