# Supplementary material for: MALDI-TOF MS typing enables the classification of brewing yeasts of the genus Saccharomyces to major beer styles
Source: PLoS One. 2017 Aug 9;12(8):e0181694. doi: 10.1371/journal.pone.0181694 (PMC5549903; doi:10.1371/journal.pone.0181694)
Supplement: S13 File — The directory includes 90 raw files and was zipped to “.zip”; the folder has three strains with 30 spectra per strain; S1 Text explains the raw files with an example and Table 1 represents the yeast strains used within the experiment. (ZIP) [file pone.0181694.s016.zip › 37-39/30634-341-OG-Alt-Alt-YPG-18h-E-E_2015-10-09__0_C6_1.dat]

2000.04 1191
2000.46 1361
2000.88 1378
2001.30 1144
2001.72 1073
2002.14 1158
2002.57 1032
2002.99 1150
2003.41 1197
2003.83 1183
2004.25 1182
2004.67 1266
2005.10 1094
2005.52 1067
2005.94 1131
2006.36 1216
2006.78 1237
2007.21 1044
2007.63 1013
2008.05 1068
2008.47 1154
2008.89 1225
2009.32 1129
2009.74 1064
2010.16 1086
2010.58 1161
2011.01 1050
2011.43 1014
2011.85 1004
2012.27 989
2012.70 1125
2013.12 1063
2013.54 1149
2013.96 1164
2014.39 1110
2014.81 1014
2015.23 899
2015.66 1026
2016.08 1028
2016.50 1063
2016.93 1006
2017.35 1017
2017.77 937
2018.19 1023
2018.62 1124
2019.04 982
2019.46 911
2019.89 921
2020.31 1148
2020.73 1140
2021.16 1177
2021.58 1232
2022.01 1087
2022.43 1051
2022.85 1017
2023.28 1066
2023.70 1042
2024.12 1036
2024.55 1096
2024.97 1081
2025.40 1001
2025.82 1126
2026.24 1161
2026.67 1083
2027.09 1023
2027.52 968
2027.94 1106
2028.37 1057
2028.79 978
2029.21 971
2029.64 1035
2030.06 1054
2030.49 1091
2030.91 1067
2031.34 1100
2031.76 987
2032.19 1041
2032.61 1004
2033.04 913
2033.46 1048
2033.88 1057
2034.31 1027
2034.73 1042
2035.16 1000
2035.58 1102
2036.01 1101
2036.43 1024
2036.86 992
2037.29 974
2037.71 1064
2038.14 1057
2038.56 1064
2038.99 1100
2039.41 1166
2039.84 1192
2040.26 1132
2040.69 1267
2041.11 1191
2041.54 1109
2041.97 1174
2042.39 1217
2042.82 1130
2043.24 1223
2043.67 1265
2044.09 1177
2044.52 1114
2044.95 998
2045.37 1149
2045.80 1163
2046.22 1191
2046.65 1159
2047.08 1299
2047.50 1135
2047.93 1238
2048.36 1164
2048.78 1021
2049.21 1048
2049.64 1202
2050.06 1149
2050.49 1065
2050.92 1014
2051.34 1142
2051.77 1061
2052.20 1090
2052.62 1016
2053.05 1045
2053.48 1021
2053.90 1054
2054.33 1055
2054.76 1058
2055.18 984
2055.61 1030
2056.04 1160
2056.47 1024
2056.89 945
2057.32 985
2057.75 1027
2058.17 1007
2058.60 1065
2059.03 1136
2059.46 1004
2059.88 956
2060.31 1042
2060.74 975
2061.17 1040
2061.60 1057
2062.02 1046
2062.45 1045
2062.88 1055
2063.31 1107
2063.74 1094
2064.16 950
2064.59 1003
2065.02 1061
2065.45 1156
2065.88 1167
2066.30 1276
2066.73 1223
2067.16 1295
2067.59 1347
2068.02 1337
2068.45 1130
2068.87 1062
2069.30 1091
2069.73 1073
2070.16 1174
2070.59 1150
2071.02 936
2071.45 1000
2071.87 996
2072.30 946
2072.73 984
2073.16 969
2073.59 1012
2074.02 1020
2074.45 1069
2074.88 1141
2075.31 1109
2075.74 1054
2076.17 1073
2076.59 1121
2077.02 1127
2077.45 1115
2077.88 1063
2078.31 1045
2078.74 1057
2079.17 1098
2079.60 1246
2080.03 1304
2080.46 1157
2080.89 1104
2081.32 1258
2081.75 1312
2082.18 1302
2082.61 1334
2083.04 1290
2083.47 1163
2083.90 1003
2084.33 1081
2084.76 1076
2085.19 1134
2085.62 1110
2086.05 1075
2086.48 1061
2086.91 1211
2087.34 987
2087.77 1017
2088.20 1051
2088.63 1158
2089.06 1060
2089.49 1022
2089.93 977
2090.36 971
2090.79 1024
2091.22 1022
2091.65 1087
2092.08 1026
2092.51 1009
2092.94 1020
2093.37 1042
2093.80 951
2094.23 925
2094.67 1012
2095.10 986
2095.53 1038
2095.96 925
2096.39 954
2096.82 878
2097.25 955
2097.68 965
2098.12 966
2098.55 1022
2098.98 1038
2099.41 1024
2099.84 1089
2100.27 1001
2100.71 1055
2101.14 1024
2101.57 989
2102.00 1065
2102.43 978
2102.87 960
2103.30 1025
2103.73 1027
2104.16 878
2104.59 1010
2105.03 988
2105.46 999
2105.89 1010
2106.32 1104
2106.76 1041
2107.19 970
2107.62 1006
2108.05 955
2108.49 1097
2108.92 1002
2109.35 911
2109.78 1019
2110.22 935
2110.65 979
2111.08 1074
2111.52 1060
2111.95 1037
2112.38 956
2112.81 1083
2113.25 1092
2113.68 1022
2114.11 993
2114.55 968
2114.98 968
2115.41 1033
2115.85 1016
2116.28 998
2116.71 951
2117.15 947
2117.58 966
2118.01 940
2118.45 799
2118.88 752
2119.32 841
2119.75 944
2120.18 1025
2120.62 1015
2121.05 1067
2121.48 895
2121.92 861
2122.35 961
2122.79 966
2123.22 1041
2123.65 982
2124.09 878
2124.52 923
2124.96 1087
2125.39 1072
2125.83 1073
2126.26 1026
2126.70 985
2127.13 1027
2127.56 1099
2128.00 1054
2128.43 984
2128.87 1006
2129.30 1165
2129.74 1105
2130.17 1080
2130.61 962
2131.04 929
2131.48 1131
2131.91 1056
2132.35 958
2132.78 911
2133.22 1089
2133.65 1017
2134.09 979
2134.52 1114
2134.96 1182
2135.39 1161
2135.83 1134
2136.26 1004
2136.70 1076
2137.14 1149
2137.57 1112
2138.01 1144
2138.44 1151
2138.88 1145
2139.31 1138
2139.75 1026
2140.19 1032
2140.62 1066
2141.06 1077
2141.49 998
2141.93 1089
2142.37 1004
2142.80 1012
2143.24 982
2143.67 875
2144.11 955
2144.55 898
2144.98 911
2145.42 938
2145.86 957
2146.29 1035
2146.73 1008
2147.16 1022
2147.60 939
2148.04 962
2148.47 1110
2148.91 995
2149.35 1088
2149.79 1028
2150.22 1122
2150.66 1130
2151.10 1115
2151.53 979
2151.97 1103
2152.41 1230
2152.84 1046
2153.28 1159
2153.72 1083
2154.16 1077
2154.59 1095
2155.03 1097
2155.47 1032
2155.91 1099
2156.34 1067
2156.78 993
2157.22 1027
2157.66 999
2158.09 1015
2158.53 996
2158.97 973
2159.41 946
2159.84 1006
2160.28 1037
2160.72 1017
2161.16 1028
2161.60 1072
2162.03 1087
2162.47 1070
2162.91 1038
2163.35 1000
2163.79 968
2164.22 1016
2164.66 941
2165.10 988
2165.54 1017
2165.98 984
2166.42 968
2166.86 1028
2167.29 999
2167.73 972
2168.17 976
2168.61 1205
2169.05 1114
2169.49 986
2169.93 1062
2170.37 1060
2170.80 1026
2171.24 1133
2171.68 1104
2172.12 1176
2172.56 1281
2173.00 1135
2173.44 1245
2173.88 1336
2174.32 1234
2174.76 1281
2175.20 1440
2175.64 1504
2176.08 1357
2176.51 1332
2176.95 1346
2177.39 1232
2177.83 1232
2178.27 1272
2178.71 1327
2179.15 1227
2179.59 1199
2180.03 1116
2180.47 1243
2180.91 1251
2181.35 1150
2181.79 1101
2182.23 1090
2182.67 1026
2183.11 1044
2183.55 1058
2183.99 937
2184.43 1128
2184.87 1102
2185.31 955
2185.76 881
2186.20 964
2186.64 1065
2187.08 989
2187.52 934
2187.96 1125
2188.40 1217
2188.84 1210
2189.28 1078
2189.72 1083
2190.16 1209
2190.60 1228
2191.04 1140
2191.49 1001
2191.93 1020
2192.37 971
2192.81 1109
2193.25 1049
2193.69 1036
2194.13 1024
2194.57 1149
2195.02 1156
2195.46 947
2195.90 1054
2196.34 1035
2196.78 1029
2197.22 1073
2197.66 1150
2198.11 1021
2198.55 984
2198.99 1127
2199.43 1113
2199.87 1119
2200.32 1016
2200.76 1049
2201.20 1054
2201.64 1090
2202.08 1156
2202.53 1160
2202.97 1143
2203.41 1024
2203.85 1043
2204.29 1002
2204.74 1031
2205.18 1069
2205.62 1001
2206.06 1060
2206.51 1068
2206.95 1073
2207.39 914
2207.83 1061
2208.28 1096
2208.72 1126
2209.16 1174
2209.61 1147
2210.05 1111
2210.49 1168
2210.93 1096
2211.38 1006
2211.82 1091
2212.26 1216
2212.71 1140
2213.15 1276
2213.59 1113
2214.04 990
2214.48 1100
2214.92 1115
2215.37 1071
2215.81 1105
2216.25 1199
2216.70 1091
2217.14 1052
2217.59 937
2218.03 1016
2218.47 966
2218.92 1125
2219.36 992
2219.80 989
2220.25 1124
2220.69 1080
2221.14 1061
2221.58 965
2222.02 962
2222.47 1038
2222.91 1075
2223.36 1038
2223.80 1027
2224.25 820
2224.69 935
2225.13 909
2225.58 977
2226.02 1106
2226.47 1081
2226.91 1053
2227.36 1049
2227.80 1067
2228.25 981
2228.69 1162
2229.14 1170
2229.58 1226
2230.03 1117
2230.47 1103
2230.92 1034
2231.36 1097
2231.81 1148
2232.25 1225
2232.70 1260
2233.14 1149
2233.59 1208
2234.03 1108
2234.48 1160
2234.92 1161
2235.37 1177
2235.81 1174
2236.26 1212
2236.70 1182
2237.15 1204
2237.60 1075
2238.04 986
2238.49 1174
2238.93 1031
2239.38 1189
2239.83 1096
2240.27 1112
2240.72 1189
2241.16 1126
2241.61 1115
2242.06 1011
2242.50 1061
2242.95 1003
2243.39 972
2243.84 1036
2244.29 993
2244.73 951
2245.18 920
2245.63 952
2246.07 881
2246.52 870
2246.97 949
2247.41 897
2247.86 978
2248.31 1070
2248.75 902
2249.20 973
2249.65 1005
2250.09 979
2250.54 984
2250.99 1086
2251.43 1050
2251.88 1100
2252.33 1061
2252.78 1004
2253.22 960
2253.67 1059
2254.12 910
2254.56 960
2255.01 941
2255.46 1039
2255.91 1058
2256.35 1031
2256.80 1215
2257.25 1020
2257.70 1055
2258.14 979
2258.59 982
2259.04 959
2259.49 973
2259.94 926
2260.38 985
2260.83 934
2261.28 966
2261.73 1163
2262.18 1121
2262.62 1041
2263.07 1077
2263.52 1033
2263.97 977
2264.42 1024
2264.87 978
2265.31 1010
2265.76 1104
2266.21 1186
2266.66 1054
2267.11 1084
2267.56 1146
2268.01 1183
2268.45 1253
2268.90 1175
2269.35 1147
2269.80 1106
2270.25 1122
2270.70 981
2271.15 1001
2271.60 1166
2272.05 1080
2272.49 1098
2272.94 1111
2273.39 1088
2273.84 1024
2274.29 1060
2274.74 1099
2275.19 1187
2275.64 1050
2276.09 1063
2276.54 1034
2276.99 1045
2277.44 1006
2277.89 988
2278.34 989
2278.79 1012
2279.24 1043
2279.69 1145
2280.14 1095
2280.59 1105
2281.04 1029
2281.49 1045
2281.94 1082
2282.39 1194
2282.84 1116
2283.29 1139
2283.74 1098
2284.19 1081
2284.64 1148
2285.09 1256
2285.54 1172
2285.99 1202
2286.44 1045
2286.89 1084
2287.34 1043
2287.79 1090
2288.24 1147
2288.69 1119
2289.14 1179
2289.59 1210
2290.05 1304
2290.50 1373
2290.95 1421
2291.40 1464
2291.85 1541
2292.30 1532
2292.75 1696
2293.20 1585
2293.65 1613
2294.11 1713
2294.56 1538
2295.01 1416
2295.46 1550
2295.91 1285
2296.36 1419
2296.81 1303
2297.27 1217
2297.72 1172
2298.17 1177
2298.62 1338
2299.07 1193
2299.52 1087
2299.98 1185
2300.43 1190
2300.88 1017
2301.33 979
2301.78 985
2302.24 1123
2302.69 1059
2303.14 1033
2303.59 1046
2304.04 1046
2304.50 1035
2304.95 985
2305.40 953
2305.85 1031
2306.31 1137
2306.76 1113
2307.21 1064
2307.66 1101
2308.12 1040
2308.57 1042
2309.02 1053
2309.48 1035
2309.93 1199
2310.38 1274
2310.83 1290
2311.29 1209
2311.74 1138
2312.19 1279
2312.65 1177
2313.10 1198
2313.55 1216
2314.01 1204
2314.46 1091
2314.91 1114
2315.37 1132
2315.82 1161
2316.27 1149
2316.73 1084
2317.18 1061
2317.63 1225
2318.09 1133
2318.54 1058
2318.99 945
2319.45 1105
2319.90 1191
2320.36 1113
2320.81 1055
2321.26 1199
2321.72 1038
2322.17 1198
2322.63 1059
2323.08 948
2323.53 1064
2323.99 1103
2324.44 1108
2324.90 1084
2325.35 1165
2325.80 1189
2326.26 1078
2326.71 1244
2327.17 1336
2327.62 1200
2328.08 1243
2328.53 1139
2328.99 1135
2329.44 1179
2329.90 1202
2330.35 1215
2330.81 1268
2331.26 1293
2331.72 1319
2332.17 1227
2332.63 1251
2333.08 1181
2333.54 1237
2333.99 1170
2334.45 1128
2334.90 1183
2335.36 1114
2335.81 1062
2336.27 1056
2336.72 1071
2337.18 1046
2337.63 1129
2338.09 1061
2338.55 1094
2339.00 1060
2339.46 1043
2339.91 1148
2340.37 1136
2340.82 1120
2341.28 1266
2341.74 1237
2342.19 1221
2342.65 1255
2343.10 1112
2343.56 1179
2344.02 1165
2344.47 1217
2344.93 1207
2345.39 1113
2345.84 1195
2346.30 1304
2346.75 1100
2347.21 1163
2347.67 1251
2348.12 1138
2348.58 1151
2349.04 1045
2349.49 1027
2349.95 1033
2350.41 1135
2350.86 1170
2351.32 1055
2351.78 1214
2352.23 1149
2352.69 1203
2353.15 1067
2353.61 1088
2354.06 1068
2354.52 1046
2354.98 1161
2355.43 1041
2355.89 954
2356.35 1010
2356.81 1118
2357.26 1172
2357.72 1178
2358.18 1047
2358.64 1041
2359.09 1179
2359.55 1107
2360.01 1169
2360.47 1118
2360.93 1049
2361.38 1043
2361.84 1043
2362.30 1044
2362.76 1082
2363.22 1014
2363.67 996
2364.13 1009
2364.59 971
2365.05 1183
2365.51 1016
2365.96 1105
2366.42 1035
2366.88 1106
2367.34 1153
2367.80 964
2368.26 1017
2368.72 1160
2369.17 1200
2369.63 1155
2370.09 1224
2370.55 1132
2371.01 1204
2371.47 1169
2371.93 1210
2372.39 1053
2372.84 1045
2373.30 1112
2373.76 1111
2374.22 973
2374.68 1039
2375.14 1006
2375.60 1028
2376.06 1014
2376.52 1170
2376.98 1179
2377.44 1075
2377.90 1011
2378.36 1034
2378.81 1078
2379.27 1154
2379.73 1177
2380.19 1107
2380.65 996
2381.11 1065
2381.57 951
2382.03 1040
2382.49 1262
2382.95 1012
2383.41 1011
2383.87 1150
2384.33 1031
2384.79 943
2385.25 1071
2385.71 1007
2386.17 1065
2386.63 1121
2387.09 1023
2387.55 947
2388.01 916
2388.48 1018
2388.94 1007
2389.40 1054
2389.86 1157
2390.32 1163
2390.78 1062
2391.24 1114
2391.70 1184
2392.16 1156
2392.62 1039
2393.08 1191
2393.54 1069
2394.00 923
2394.47 1019
2394.93 946
2395.39 1005
2395.85 1043
2396.31 1083
2396.77 1109
2397.23 1052
2397.69 1006
2398.16 1041
2398.62 968
2399.08 918
2399.54 989
2400.00 1027
2400.46 1055
2400.92 987
2401.39 1073
2401.85 1106
2402.31 1127
2402.77 1009
2403.23 1054
2403.70 1036
2404.16 995
2404.62 1044
2405.08 995
2405.54 1009
2406.01 917
2406.47 969
2406.93 1010
2407.39 992
2407.86 966
2408.32 1046
2408.78 1118
2409.24 966
2409.71 979
2410.17 1088
2410.63 1051
2411.09 979
2411.56 954
2412.02 913
2412.48 874
2412.94 952
2413.41 1013
2413.87 928
2414.33 1085
2414.80 1045
2415.26 1101
2415.72 1103
2416.19 1079
2416.65 1087
2417.11 1132
2417.57 1240
2418.04 1233
2418.50 1195
2418.96 1395
2419.43 1535
2419.89 1462
2420.36 1543
2420.82 1535
2421.28 1562
2421.75 1571
2422.21 1415
2422.67 1365
2423.14 1332
2423.60 1314
2424.07 1274
2424.53 1082
2424.99 1193
2425.46 1138
2425.92 1019
2426.39 1160
2426.85 1037
2427.31 1004
2427.78 1005
2428.24 1102
2428.71 1136
2429.17 1078
2429.64 1016
2430.10 1033
2430.56 1081
2431.03 1005
2431.49 1059
2431.96 1002
2432.42 976
2432.89 1104
2433.35 1081
2433.82 1092
2434.28 1095
2434.75 1172
2435.21 1273
2435.68 1123
2436.14 1001
2436.61 1032
2437.07 1130
2437.54 1129
2438.00 1069
2438.47 1076
2438.93 1022
2439.40 1098
2439.86 1102
2440.33 1147
2440.80 1061
2441.26 1026
2441.73 1130
2442.19 1156
2442.66 1084
2443.12 1203
2443.59 1112
2444.06 1145
2444.52 1078
2444.99 1089
2445.45 1149
2445.92 1168
2446.38 991
2446.85 1053
2447.32 939
2447.78 961
2448.25 1062
2448.72 1069
2449.18 900
2449.65 870
2450.11 828
2450.58 1007
2451.05 995
2451.51 954
2451.98 1005
2452.45 1142
2452.91 1181
2453.38 1093
2453.85 1050
2454.31 926
2454.78 925
2455.25 966
2455.71 991
2456.18 1012
2456.65 974
2457.12 1103
2457.58 1021
2458.05 945
2458.52 924
2458.98 959
2459.45 1070
2459.92 1058
2460.39 1079
2460.85 1076
2461.32 1013
2461.79 1060
2462.26 950
2462.72 977
2463.19 1008
2463.66 979
2464.13 1075
2464.59 973
2465.06 912
2465.53 963
2466.00 987
2466.47 998
2466.93 1060
2467.40 1104
2467.87 1013
2468.34 1042
2468.81 1095
2469.27 1065
2469.74 981
2470.21 983
2470.68 929
2471.15 875
2471.62 1012
2472.09 1011
2472.55 1004
2473.02 1011
2473.49 1020
2473.96 860
2474.43 847
2474.90 885
2475.37 892
2475.83 1009
2476.30 996
2476.77 876
2477.24 939
2477.71 1005
2478.18 1008
2478.65 1023
2479.12 967
2479.59 962
2480.06 1097
2480.53 1123
2480.99 1132
2481.46 1014
2481.93 1116
2482.40 1157
2482.87 1111
2483.34 1126
2483.81 1042
2484.28 1024
2484.75 1006
2485.22 932
2485.69 1056
2486.16 1024
2486.63 960
2487.10 1072
2487.57 1140
2488.04 1092
2488.51 988
2488.98 954
2489.45 1128
2489.92 1152
2490.39 1052
2490.86 1111
2491.33 924
2491.80 977
2492.27 1005
2492.74 897
2493.21 986
2493.68 975
2494.15 987
2494.62 1197
2495.10 1193
2495.57 1106
2496.04 1251
2496.51 1432
2496.98 1268
2497.45 1203
2497.92 1221
2498.39 1171
2498.86 1009
2499.33 1069
2499.80 1030
2500.28 1018
2500.75 993
2501.22 984
2501.69 1000
2502.16 917
2502.63 789
2503.10 864
2503.57 874
2504.05 862
2504.52 899
2504.99 980
2505.46 1025
2505.93 928
2506.40 1066
2506.88 999
2507.35 909
2507.82 1049
2508.29 985
2508.76 1039
2509.24 1161
2509.71 1267
2510.18 1275
2510.65 1125
2511.12 1002
2511.60 1178
2512.07 1260
2512.54 1201
2513.01 1230
2513.49 1091
2513.96 1097
2514.43 1088
2514.90 999
2515.38 944
2515.85 1068
2516.32 1100
2516.79 1111
2517.27 993
2517.74 977
2518.21 926
2518.68 1036
2519.16 1086
2519.63 1117
2520.10 1082
2520.58 1021
2521.05 982
2521.52 1068
2522.00 1045
2522.47 1044
2522.94 1038
2523.42 1078
2523.89 941
2524.36 983
2524.84 972
2525.31 966
2525.78 941
2526.26 927
2526.73 929
2527.20 961
2527.68 1014
2528.15 1022
2528.63 1055
2529.10 928
2529.57 1052
2530.05 1041
2530.52 845
2531.00 949
2531.47 974
2531.94 1045
2532.42 1030
2532.89 1014
2533.37 978
2533.84 908
2534.32 894
2534.79 1082
2535.26 1150
2535.74 1006
2536.21 909
2536.69 920
2537.16 905
2537.64 892
2538.11 1012
2538.59 972
2539.06 876
2539.54 1012
2540.01 1023
2540.49 928
2540.96 981
2541.44 1048
2541.91 953
2542.39 1147
2542.86 1123
2543.34 1038
2543.81 1172
2544.29 1089
2544.76 1078
2545.24 1181
2545.71 1242
2546.19 1089
2546.66 1101
2547.14 1102
2547.61 1116
2548.09 1192
2548.57 1231
2549.04 1295
2549.52 1343
2549.99 1230
2550.47 1372
2550.95 1444
2551.42 1390
2551.90 1319
2552.37 1395
2552.85 1282
2553.33 1269
2553.80 1199
2554.28 1150
2554.75 1158
2555.23 1268
2555.71 1225
2556.18 1110
2556.66 1230
2557.14 1309
2557.61 1268
2558.09 1123
2558.57 1118
2559.04 1126
2559.52 1276
2560.00 1125
2560.47 1058
2560.95 1154
2561.43 1163
2561.90 1078
2562.38 1101
2562.86 1070
2563.33 923
2563.81 988
2564.29 985
2564.77 939
2565.24 971
2565.72 964
2566.20 945
2566.68 964
2567.15 906
2567.63 869
2568.11 938
2568.59 896
2569.06 900
2569.54 984
2570.02 971
2570.50 1014
2570.97 1070
2571.45 959
2571.93 1017
2572.41 997
2572.89 912
2573.36 941
2573.84 906
2574.32 955
2574.80 932
2575.28 937
2575.75 1013
2576.23 1068
2576.71 1014
2577.19 1056
2577.67 988
2578.15 1023
2578.62 1072
2579.10 969
2579.58 996
2580.06 924
2580.54 939
2581.02 1111
2581.50 947
2581.97 981
2582.45 918
2582.93 1000
2583.41 870
2583.89 936
2584.37 1018
2584.85 951
2585.33 1020
2585.81 1043
2586.29 1023
2586.77 1050
2587.24 1004
2587.72 1072
2588.20 1022
2588.68 949
2589.16 892
2589.64 941
2590.12 1005
2590.60 966
2591.08 987
2591.56 941
2592.04 1008
2592.52 998
2593.00 1061
2593.48 1123
2593.96 983
2594.44 1021
2594.92 1004
2595.40 1060
2595.88 1067
2596.36 978
2596.84 1100
2597.32 990
2597.80 880
2598.28 989
2598.76 1109
2599.24 1018
2599.72 953
2600.20 896
2600.68 957
2601.16 925
2601.64 941
2602.12 817
2602.61 904
2603.09 857
2603.57 945
2604.05 946
2604.53 966
2605.01 882
2605.49 863
2605.97 935
2606.45 950
2606.93 860
2607.42 920
2607.90 978
2608.38 1064
2608.86 1058
2609.34 955
2609.82 1046
2610.30 1038
2610.78 943
2611.27 1043
2611.75 1093
2612.23 1002
2612.71 1028
2613.19 1071
2613.67 1186
2614.16 1140
2614.64 1098
2615.12 1060
2615.60 1044
2616.08 1006
2616.57 1051
2617.05 867
2617.53 1030
2618.01 1106
2618.49 1079
2618.98 1012
2619.46 1060
2619.94 1146
2620.42 983
2620.91 1051
2621.39 1076
2621.87 1000
2622.35 1037
2622.84 1020
2623.32 996
2623.80 1080
2624.28 1109
2624.77 1059
2625.25 949
2625.73 933
2626.21 1067
2626.70 983
2627.18 1005
2627.66 1067
2628.15 979
2628.63 947
2629.11 1011
2629.60 1014
2630.08 944
2630.56 972
2631.05 870
2631.53 951
2632.01 1003
2632.50 964
2632.98 942
2633.46 953
2633.95 936
2634.43 1013
2634.91 1246
2635.40 1004
2635.88 906
2636.37 1040
2636.85 1006
2637.33 869
2637.82 947
2638.30 962
2638.79 1039
2639.27 1097
2639.75 953
2640.24 967
2640.72 1026
2641.21 981
2641.69 1014
2642.18 983
2642.66 979
2643.14 912
2643.63 931
2644.11 946
2644.60 1018
2645.08 1035
2645.57 1046
2646.05 988
2646.54 985
2647.02 1101
2647.51 1098
2647.99 901
2648.48 889
2648.96 956
2649.45 919
2649.93 1040
2650.42 1024
2650.90 977
2651.39 1039
2651.87 1019
2652.36 1057
2652.84 913
2653.33 980
2653.81 1022
2654.30 1057
2654.78 982
2655.27 990
2655.76 904
2656.24 1032
2656.73 1041
2657.21 988
2657.70 983
2658.18 950
2658.67 1031
2659.16 1132
2659.64 919
2660.13 941
2660.61 1022
2661.10 994
2661.59 975
2662.07 964
2662.56 958
2663.05 970
2663.53 1056
2664.02 1037
2664.50 1026
2664.99 998
2665.48 991
2665.96 979
2666.45 1026
2666.94 955
2667.42 982
2667.91 1032
2668.40 930
2668.88 1036
2669.37 1101
2669.86 956
2670.34 984
2670.83 1073
2671.32 920
2671.81 1015
2672.29 1007
2672.78 1077
2673.27 1015
2673.75 977
2674.24 1128
2674.73 1233
2675.22 1324
2675.70 1333
2676.19 1335
2676.68 1156
2677.17 1198
2677.65 1199
2678.14 1266
2678.63 1261
2679.12 1209
2679.61 1151
2680.09 1061
2680.58 1025
2681.07 984
2681.56 1078
2682.04 1106
2682.53 1169
2683.02 1125
2683.51 1114
2684.00 1034
2684.49 1182
2684.97 1081
2685.46 1091
2685.95 1123
2686.44 1018
2686.93 937
2687.42 1032
2687.90 962
2688.39 1046
2688.88 954
2689.37 1031
2689.86 1038
2690.35 970
2690.84 1077
2691.33 986
2691.81 965
2692.30 1035
2692.79 1026
2693.28 908
2693.77 1032
2694.26 1138
2694.75 1074
2695.24 969
2695.73 851
2696.22 907
2696.71 967
2697.20 942
2697.68 1122
2698.17 1045
2698.66 993
2699.15 933
2699.64 1040
2700.13 1148
2700.62 1150
2701.11 1059
2701.60 975
2702.09 1059
2702.58 1128
2703.07 1113
2703.56 952
2704.05 1113
2704.54 995
2705.03 1038
2705.52 1002
2706.01 995
2706.50 1101
2706.99 980
2707.48 1089
2707.97 962
2708.46 1033
2708.95 1021
2709.44 1110
2709.93 970
2710.43 1044
2710.92 1062
2711.41 1129
2711.90 1028
2712.39 961
2712.88 985
2713.37 964
2713.86 931
2714.35 950
2714.84 896
2715.33 823
2715.82 929
2716.32 876
2716.81 932
2717.30 953
2717.79 906
2718.28 1078
2718.77 943
2719.26 967
2719.76 901
2720.25 991
2720.74 987
2721.23 1042
2721.72 946
2722.21 1039
2722.70 956
2723.20 1120
2723.69 1076
2724.18 932
2724.67 905
2725.16 1044
2725.66 1085
2726.15 1059
2726.64 937
2727.13 998
2727.62 962
2728.12 1006
2728.61 862
2729.10 946
2729.59 956
2730.09 986
2730.58 891
2731.07 897
2731.56 955
2732.06 861
2732.55 948
2733.04 959
2733.53 896
2734.03 1000
2734.52 1056
2735.01 1035
2735.50 897
2736.00 834
2736.49 1027
2736.98 1072
2737.48 1098
2737.97 1028
2738.46 1122
2738.96 1104
2739.45 1049
2739.94 1012
2740.44 1113
2740.93 1103
2741.42 1054
2741.92 1103
2742.41 1024
2742.90 1003
2743.40 882
2743.89 877
2744.38 913
2744.88 926
2745.37 827
2745.86 932
2746.36 1055
2746.85 943
2747.35 915
2747.84 987
2748.33 1032
2748.83 999
2749.32 854
2749.82 972
2750.31 1106
2750.81 957
2751.30 810
2751.79 841
2752.29 820
2752.78 1044
2753.28 943
2753.77 936
2754.27 934
2754.76 892
2755.26 918
2755.75 907
2756.24 1031
2756.74 896
2757.23 906
2757.73 995
2758.22 958
2758.72 1091
2759.21 1014
2759.71 923
2760.20 929
2760.70 934
2761.19 924
2761.69 895
2762.19 829
2762.68 901
2763.18 1020
2763.67 986
2764.17 958
2764.66 908
2765.16 827
2765.65 791
2766.15 911
2766.64 939
2767.14 837
2767.64 883
2768.13 917
2768.63 882
2769.12 947
2769.62 978
2770.12 948
2770.61 944
2771.11 958
2771.60 986
2772.10 1008
2772.60 1042
2773.09 1074
2773.59 1045
2774.08 1068
2774.58 1010
2775.08 982
2775.57 1018
2776.07 1038
2776.57 1161
2777.06 1062
2777.56 971
2778.06 926
2778.55 1032
2779.05 1247
2779.55 1021
2780.04 991
2780.54 1052
2781.04 1190
2781.54 1107
2782.03 1015
2782.53 1073
2783.03 1024
2783.52 991
2784.02 1083
2784.52 1102
2785.02 997
2785.51 954
2786.01 948
2786.51 932
2787.01 1013
2787.50 930
2788.00 958
2788.50 949
2789.00 862
2789.49 1010
2789.99 908
2790.49 864
2790.99 860
2791.48 876
2791.98 902
2792.48 932
2792.98 1007
2793.48 939
2793.97 987
2794.47 932
2794.97 1001
2795.47 1014
2795.97 989
2796.47 1085
2796.96 1154
2797.46 1234
2797.96 1196
2798.46 1157
2798.96 1301
2799.46 1266
2799.96 1262
2800.45 1203
2800.95 1166
2801.45 1084
2801.95 1151
2802.45 1095
2802.95 1104
2803.45 1193
2803.95 1095
2804.45 1059
2804.94 1094
2805.44 1117
2805.94 1248
2806.44 1249
2806.94 1162
2807.44 1223
2807.94 1348
2808.44 1310
2808.94 1342
2809.44 1390
2809.94 1400
2810.44 1343
2810.94 1410
2811.44 1344
2811.94 1380
2812.44 1274
2812.94 1282
2813.44 1192
2813.94 1159
2814.44 1138
2814.94 1027
2815.44 950
2815.94 1067
2816.44 903
2816.94 915
2817.44 1025
2817.94 1036
2818.44 1014
2818.94 997
2819.44 1015
2819.94 948
2820.44 1060
2820.94 1025
2821.44 1130
2821.94 1103
2822.44 1146
2822.94 1106
2823.44 959
2823.94 1039
2824.44 1052
2824.94 1061
2825.45 1033
2825.95 997
2826.45 936
2826.95 1028
2827.45 1047
2827.95 984
2828.45 1050
2828.95 905
2829.45 973
2829.96 897
2830.46 885
2830.96 753
2831.46 875
2831.96 956
2832.46 921
2832.96 916
2833.47 971
2833.97 1047
2834.47 988
2834.97 932
2835.47 911
2835.97 906
2836.48 972
2836.98 969
2837.48 981
2837.98 935
2838.48 919
2838.99 1002
2839.49 965
2839.99 944
2840.49 837
2841.00 961
2841.50 1016
2842.00 1044
2842.50 970
2843.01 942
2843.51 953
2844.01 962
2844.51 913
2845.02 959
2845.52 978
2846.02 1067
2846.52 1033
2847.03 969
2847.53 1022
2848.03 1009
2848.54 956
2849.04 1144
2849.54 1007
2850.04 1107
2850.55 1269
2851.05 1013
2851.55 1050
2852.06 1069
2852.56 1006
2853.06 862
2853.57 913
2854.07 1134
2854.57 987
2855.08 1030
2855.58 935
2856.09 896
2856.59 884
2857.09 918
2857.60 923
2858.10 1052
2858.60 995
2859.11 988
2859.61 985
2860.12 921
2860.62 991
2861.12 1035
2861.63 990
2862.13 980
2862.64 1055
2863.14 998
2863.65 932
2864.15 1118
2864.65 943
2865.16 950
2865.66 864
2866.17 926
2866.67 851
2867.18 871
2867.68 886
2868.19 837
2868.69 824
2869.20 892
2869.70 897
2870.21 1096
2870.71 1061
2871.21 946
2871.72 904
2872.23 949
2872.73 1024
2873.24 1010
2873.74 993
2874.25 982
2874.75 976
2875.26 998
2875.76 1034
2876.27 1051
2876.77 1013
2877.28 941
2877.78 894
2878.29 884
2878.79 959
2879.30 979
2879.81 1021
2880.31 944
2880.82 981
2881.32 1105
2881.83 989
2882.34 966
2882.84 971
2883.35 1066
2883.85 1068
2884.36 999
2884.87 1095
2885.37 1104
2885.88 1101
2886.38 1206
2886.89 1177
2887.40 1348
2887.90 1332
2888.41 1364
2888.92 1379
2889.42 1437
2889.93 1514
2890.44 1483
2890.94 1280
2891.45 1305
2891.96 1259
2892.46 1227
2892.97 1158
2893.48 1176
2893.98 1078
2894.49 1012
2895.00 1225
2895.51 1247
2896.01 1087
2896.52 987
2897.03 1098
2897.53 1254
2898.04 1023
2898.55 1110
2899.06 1299
2899.56 1127
2900.07 1156
2900.58 1251
2901.09 1107
2901.59 1064
2902.10 1102
2902.61 1066
2903.12 1120
2903.63 1176
2904.13 1204
2904.64 1296
2905.15 1203
2905.66 1133
2906.17 1100
2906.67 1141
2907.18 1151
2907.69 1107
2908.20 1058
2908.71 984
2909.21 1104
2909.72 1071
2910.23 965
2910.74 925
2911.25 1056
2911.76 928
2912.26 823
2912.77 889
2913.28 916
2913.79 1064
2914.30 1017
2914.81 984
2915.32 1022
2915.83 916
2916.34 918
2916.84 864
2917.35 1036
2917.86 1022
2918.37 1008
2918.88 905
2919.39 980
2919.90 1009
2920.41 1048
2920.92 966
2921.43 988
2921.94 979
2922.45 947
2922.96 969
2923.46 1070
2923.97 1125
2924.48 1014
2924.99 1053
2925.50 1221
2926.01 1136
2926.52 1175
2927.03 1167
2927.54 1238
2928.05 1247
2928.56 1347
2929.07 1194
2929.58 1100
2930.09 1089
2930.60 1149
2931.11 980
2931.62 1009
2932.13 929
2932.64 884
2933.15 967
2933.67 899
2934.18 1008
2934.69 1008
2935.20 976
2935.71 1055
2936.22 1030
2936.73 1054
2937.24 1083
2937.75 992
2938.26 955
2938.77 963
2939.28 989
2939.79 974
2940.30 1008
2940.82 998
2941.33 1040
2941.84 1001
2942.35 971
2942.86 984
2943.37 951
2943.88 1023
2944.39 841
2944.91 933
2945.42 982
2945.93 1113
2946.44 1200
2946.95 1058
2947.46 1109
2947.98 1400
2948.49 1239
2949.00 1224
2949.51 1256
2950.02 1171
2950.53 1176
2951.05 1116
2951.56 955
2952.07 968
2952.58 1017
2953.09 1072
2953.61 1013
2954.12 878
2954.63 999
2955.14 985
2955.66 950
2956.17 874
2956.68 968
2957.19 962
2957.71 943
2958.22 905
2958.73 859
2959.24 823
2959.76 818
2960.27 954
2960.78 949
2961.29 976
2961.81 970
2962.32 898
2962.83 1012
2963.35 1078
2963.86 1075
2964.37 1089
2964.89 1079
2965.40 1127
2965.91 1024
2966.43 1050
2966.94 1071
2967.45 1070
2967.97 1053
2968.48 1059
2968.99 984
2969.51 962
2970.02 967
2970.53 1042
2971.05 969
2971.56 959
2972.07 944
2972.59 961
2973.10 1052
2973.62 937
2974.13 906
2974.64 969
2975.16 986
2975.67 965
2976.19 973
2976.70 883
2977.22 941
2977.73 863
2978.24 840
2978.76 908
2979.27 998
2979.79 997
2980.30 901
2980.82 964
2981.33 1049
2981.85 1055
2982.36 1056
2982.87 1034
2983.39 987
2983.90 1070
2984.42 1031
2984.93 1022
2985.45 1019
2985.96 1081
2986.48 1080
2986.99 1080
2987.51 1136
2988.02 1190
2988.54 1142
2989.05 1188
2989.57 1202
2990.09 1110
2990.60 1247
2991.12 1115
2991.63 1109
2992.15 1097
2992.66 1169
2993.18 1300
2993.69 1250
2994.21 1318
2994.73 1267
2995.24 1168
2995.76 1169
2996.27 1170
2996.79 1267
2997.30 1359
2997.82 1501
2998.34 1435
2998.85 1490
2999.37 1433
2999.89 1437
3000.40 1539
3000.92 1485
3001.43 1460
3001.95 1593
3002.47 1513
3002.98 1432
3003.50 1695
3004.02 1939
3004.53 1927
3005.05 2027
3005.57 2416
3006.08 2526
3006.60 2507
3007.12 2730
3007.63 2600
3008.15 2502
3008.67 2385
3009.18 2166
3009.70 2229
3010.22 1823
3010.74 1543
3011.25 1501
3011.77 1485
3012.29 1275
3012.80 1198
3013.32 1232
3013.84 1110
3014.36 1062
3014.87 1091
3015.39 1214
3015.91 1111
3016.43 1080
3016.94 1208
3017.46 1059
3017.98 1031
3018.50 930
3019.02 1040
3019.53 1123
3020.05 1162
3020.57 1278
3021.09 1048
3021.60 1112
3022.12 1207
3022.64 1190
3023.16 1272
3023.68 1174
3024.20 1277
3024.71 1140
3025.23 1196
3025.75 1203
3026.27 1302
3026.79 1285
3027.31 1251
3027.82 1259
3028.34 1052
3028.86 1149
3029.38 1067
3029.90 1117
3030.42 1119
3030.94 1010
3031.46 1063
3031.98 1156
3032.49 1070
3033.01 1053
3033.53 1038
3034.05 1025
3034.57 1092
3035.09 1105
3035.61 1160
3036.13 1159
3036.65 1107
3037.17 1084
3037.69 1119
3038.21 997
3038.73 982
3039.25 1160
3039.76 1084
3040.28 1063
3040.80 902
3041.32 1004
3041.84 1010
3042.36 1017
3042.88 794
3043.40 997
3043.92 1071
3044.44 1034
3044.96 858
3045.48 894
3046.00 1137
3046.52 1120
3047.04 923
3047.56 1031
3048.08 1025
3048.60 1113
3049.13 1103
3049.65 997
3050.17 1025
3050.69 964
3051.21 1111
3051.73 1092
3052.25 936
3052.77 994
3053.29 1041
3053.81 978
3054.33 1000
3054.85 930
3055.37 959
3055.89 1032
3056.42 967
3056.94 919
3057.46 871
3057.98 922
3058.50 1016
3059.02 1028
3059.54 1036
3060.06 1077
3060.59 940
3061.11 963
3061.63 1076
3062.15 981
3062.67 867
3063.19 1032
3063.71 1016
3064.24 1031
3064.76 1035
3065.28 949
3065.80 966
3066.32 957
3066.85 1015
3067.37 971
3067.89 1082
3068.41 1066
3068.93 1044
3069.46 1006
3069.98 919
3070.50 1004
3071.02 1197
3071.54 1005
3072.07 984
3072.59 962
3073.11 954
3073.63 950
3074.16 1048
3074.68 1041
3075.20 1053
3075.73 988
3076.25 1166
3076.77 989
3077.29 1077
3077.82 1263
3078.34 1243
3078.86 1282
3079.39 1243
3079.91 1153
3080.43 1241
3080.95 1204
3081.48 1255
3082.00 1113
3082.52 1102
3083.05 1140
3083.57 1149
3084.09 1120
3084.62 1236
3085.14 1190
3085.66 1233
3086.19 1205
3086.71 1260
3087.24 1201
3087.76 1366
3088.28 1160
3088.81 1155
3089.33 1128
3089.85 1170
3090.38 1131
3090.90 953
3091.43 854
3091.95 1000
3092.47 989
3093.00 901
3093.52 1145
3094.05 1065
3094.57 1093
3095.10 940
3095.62 1051
3096.14 1220
3096.67 1310
3097.19 1187
3097.72 1325
3098.24 1288
3098.77 1318
3099.29 1347
3099.82 1208
3100.34 1432
3100.87 1616
3101.39 1804
3101.92 2155
3102.44 2333
3102.97 2480
3103.49 3180
3104.02 3433
3104.54 3537
3105.07 3641
3105.59 3308
3106.12 3446
3106.64 3267
3107.17 3074
3107.69 2700
3108.22 2319
3108.74 2108
3109.27 1811
3109.79 1556
3110.32 1615
3110.85 1411
3111.37 1340
3111.90 1277
3112.42 1173
3112.95 1318
3113.48 1466
3114.00 1234
3114.53 1138
3115.05 1141
3115.58 1037
3116.11 1099
3116.63 1192
3117.16 1189
3117.68 1126
3118.21 1057
3118.74 981
3119.26 1049
3119.79 1142
3120.32 1030
3120.84 975
3121.37 1019
3121.90 964
3122.42 1008
3122.95 1131
3123.48 997
3124.00 1029
3124.53 1207
3125.06 1314
3125.58 1342
3126.11 1250
3126.64 1116
3127.16 1100
3127.69 925
3128.22 1097
3128.75 975
3129.27 1014
3129.80 1089
3130.33 985
3130.85 958
3131.38 1021
3131.91 1050
3132.44 904
3132.96 971
3133.49 883
3134.02 885
3134.55 836
3135.07 856
3135.60 868
3136.13 964
3136.66 1002
3137.19 1068
3137.71 942
3138.24 908
3138.77 952
3139.30 926
3139.83 986
3140.35 946
3140.88 997
3141.41 1042
3141.94 1089
3142.47 841
3143.00 887
3143.52 936
3144.05 945
3144.58 975
3145.11 1010
3145.64 988
3146.17 966
3146.70 1018
3147.22 984
3147.75 1115
3148.28 1122
3148.81 1155
3149.34 1114
3149.87 1105
3150.40 1185
3150.93 1254
3151.46 1063
3151.98 1067
3152.51 1106
3153.04 1109
3153.57 1018
3154.10 985
3154.63 1075
3155.16 993
3155.69 991
3156.22 1092
3156.75 1128
3157.28 1108
3157.81 1083
3158.34 1022
3158.87 990
3159.40 1003
3159.93 981
3160.46 940
3160.99 935
3161.52 950
3162.05 985
3162.58 1019
3163.11 996
3163.64 1004
3164.17 1094
3164.70 997
3165.23 1006
3165.76 1053
3166.29 1066
3166.82 962
3167.35 895
3167.88 955
3168.41 807
3168.94 812
3169.47 957
3170.00 873
3170.53 924
3171.06 895
3171.59 923
3172.13 956
3172.66 936
3173.19 891
3173.72 960
3174.25 941
3174.78 862
3175.31 928
3175.84 888
3176.37 911
3176.90 991
3177.44 1022
3177.97 1098
3178.50 1039
3179.03 1054
3179.56 944
3180.09 982
3180.62 995
3181.16 970
3181.69 997
3182.22 868
3182.75 1063
3183.28 963
3183.81 920
3184.35 913
3184.88 920
3185.41 866
3185.94 907
3186.47 848
3187.01 850
3187.54 855
3188.07 855
3188.60 979
3189.14 927
3189.67 924
3190.20 926
3190.73 919
3191.26 858
3191.80 914
3192.33 908
3192.86 952
3193.39 962
3193.93 982
3194.46 853
3194.99 787
3195.53 865
3196.06 905
3196.59 937
3197.12 851
3197.66 843
3198.19 913
3198.72 960
3199.26 835
3199.79 893
3200.32 1074
3200.86 937
3201.39 891
3201.92 1005
3202.46 998
3202.99 1032
3203.52 1044
3204.06 1091
3204.59 1111
3205.12 993
3205.66 1110
3206.19 1049
3206.72 1008
3207.26 954
3207.79 1053
3208.33 929
3208.86 997
3209.39 995
3209.93 912
3210.46 967
3211.00 985
3211.53 1081
3212.06 993
3212.60 1057
3213.13 1096
3213.67 1087
3214.20 1089
3214.74 1141
3215.27 1173
3215.80 1036
3216.34 1018
3216.87 1048
3217.41 912
3217.94 1012
3218.48 950
3219.01 923
3219.55 996
3220.08 1015
3220.62 892
3221.15 960
3221.69 915
3222.22 979
3222.76 1037
3223.29 980
3223.83 938
3224.36 1045
3224.90 1037
3225.43 881
3225.97 958
3226.50 959
3227.04 1016
3227.57 1165
3228.11 1164
3228.65 1043
3229.18 961
3229.72 1026
3230.25 1053
3230.79 978
3231.32 1006
3231.86 987
3232.40 1075
3232.93 952
3233.47 986
3234.00 1014
3234.54 1172
3235.08 1045
3235.61 949
3236.15 918
3236.68 975
3237.22 1071
3237.76 1081
3238.29 1131
3238.83 1051
3239.37 1197
3239.90 1237
3240.44 1160
3240.97 1227
3241.51 1056
3242.05 1183
3242.58 1116
3243.12 1123
3243.66 1156
3244.20 1090
3244.73 1028
3245.27 1111
3245.81 1191
3246.34 1143
3246.88 1093
3247.42 1074
3247.95 1136
3248.49 1149
3249.03 1053
3249.57 1100
3250.10 1133
3250.64 1128
3251.18 1130
3251.72 1226
3252.25 1189
3252.79 1197
3253.33 1239
3253.87 1126
3254.40 1187
3254.94 1250
3255.48 1213
3256.02 1220
3256.55 1331
3257.09 1270
3257.63 1278
3258.17 1263
3258.71 1362
3259.24 1410
3259.78 1399
3260.32 1371
3260.86 1468
3261.40 1539
3261.94 1501
3262.47 1786
3263.01 1733
3263.55 1868
3264.09 2080
3264.63 2094
3265.17 2244
3265.71 2539
3266.24 2783
3266.78 2779
3267.32 3095
3267.86 3167
3268.40 3363
3268.94 3242
3269.48 2873
3270.02 2935
3270.55 2952
3271.09 2709
3271.63 2267
3272.17 2000
3272.71 1857
3273.25 1676
3273.79 1454
3274.33 1395
3274.87 1410
3275.41 1453
3275.95 1341
3276.49 1324
3277.03 1414
3277.57 1363
3278.11 1361
3278.65 1368
3279.19 1405
3279.73 1247
3280.26 1389
3280.80 1479
3281.34 1365
3281.88 1295
3282.42 1357
3282.96 1304
3283.50 1318
3284.04 1213
3284.59 1222
3285.13 1432
3285.67 1331
3286.21 1449
3286.75 1439
3287.29 1570
3287.83 1428
3288.37 1493
3288.91 1493
3289.45 1554
3289.99 1626
3290.53 1605
3291.07 1578
3291.61 1543
3292.15 1550
3292.69 1480
3293.23 1585
3293.77 1802
3294.32 1704
3294.86 1911
3295.40 2191
3295.94 2255
3296.48 2256
3297.02 2559
3297.56 2411
3298.10 2415
3298.65 2485
3299.19 2253
3299.73 2172
3300.27 2071
3300.81 1897
3301.35 2060
3301.89 1742
3302.44 1463
3302.98 1562
3303.52 1552
3304.06 1487
3304.60 1499
3305.14 1430
3305.69 1407
3306.23 1439
3306.77 1394
3307.31 1383
3307.85 1402
3308.40 1425
3308.94 1395
3309.48 1386
3310.02 1298
3310.57 1442
3311.11 1336
3311.65 1364
3312.19 1246
3312.74 1361
3313.28 1371
3313.82 1412
3314.36 1509
3314.91 1416
3315.45 1519
3315.99 1429
3316.53 1486
3317.08 1598
3317.62 1767
3318.16 1954
3318.71 1866
3319.25 1677
3319.79 1799
3320.34 1995
3320.88 2137
3321.42 1993
3321.96 1984
3322.51 1917
3323.05 2122
3323.59 2168
3324.14 2243
3324.68 2007
3325.23 1988
3325.77 2034
3326.31 1953
3326.86 1948
3327.40 1815
3327.94 1794
3328.49 1674
3329.03 1718
3329.57 1751
3330.12 1765
3330.66 1844
3331.21 2019
3331.75 2239
3332.29 2676
3332.84 3510
3333.38 4244
3333.93 5274
3334.47 6716
3335.02 8400
3335.56 10215
3336.10 11761
3336.65 12656
3337.19 14084
3337.74 15742
3338.28 15885
3338.83 15803
3339.37 14400
3339.92 12965
3340.46 11373
3341.01 9805
3341.55 8161
3342.10 6675
3342.64 5279
3343.19 4357
3343.73 3650
3344.28 2884
3344.82 2554
3345.37 2158
3345.91 1998
3346.46 2094
3347.00 1850
3347.55 1751
3348.09 1725
3348.64 1651
3349.18 1648
3349.73 1518
3350.27 1403
3350.82 1560
3351.37 1602
3351.91 1507
3352.46 1462
3353.00 1427
3353.55 1510
3354.10 1600
3354.64 1605
3355.19 1521
3355.73 1415
3356.28 1561
3356.83 1686
3357.37 1555
3357.92 1351
3358.46 1458
3359.01 1355
3359.56 1350
3360.10 1481
3360.65 1370
3361.20 1419
3361.74 1492
3362.29 1547
3362.84 1359
3363.38 1369
3363.93 1345
3364.48 1372
3365.02 1390
3365.57 1406
3366.12 1445
3366.66 1452
3367.21 1456
3367.76 1437
3368.30 1342
3368.85 1408
3369.40 1446
3369.94 1563
3370.49 1605
3371.04 1641
3371.59 1504
3372.13 1602
3372.68 1747
3373.23 1846
3373.78 2042
3374.32 1976
3374.87 2207
3375.42 2387
3375.97 2386
3376.51 2331
3377.06 2426
3377.61 2324
3378.16 2155
3378.71 1937
3379.25 1790
3379.80 1808
3380.35 1618
3380.90 1420
3381.45 1484
3381.99 1315
3382.54 1313
3383.09 1218
3383.64 1195
3384.19 1176
3384.74 1172
3385.28 1035
3385.83 1054
3386.38 1151
3386.93 1066
3387.48 1157
3388.03 1056
3388.58 1049
3389.12 943
3389.67 1130
3390.22 1138
3390.77 1157
3391.32 1121
3391.87 1102
3392.42 1099
3392.97 984
3393.52 1033
3394.06 1041
3394.61 1106
3395.16 1168
3395.71 1114
3396.26 1146
3396.81 1091
3397.36 1171
3397.91 1119
3398.46 1181
3399.01 1175
3399.56 1114
3400.11 1187
3400.66 1211
3401.21 1237
3401.76 1208
3402.31 1130
3402.86 1198
3403.41 1268
3403.96 1256
3404.51 1187
3405.06 1096
3405.61 1166
3406.16 1028
3406.71 1018
3407.26 1104
3407.81 1074
3408.36 1031
3408.91 1038
3409.46 1175
3410.01 1148
3410.56 1134
3411.11 1079
3411.66 1195
3412.21 1329
3412.76 1377
3413.31 1394
3413.86 1359
3414.41 1397
3414.96 1373
3415.51 1447
3416.07 1396
3416.62 1301
3417.17 1292
3417.72 1226
3418.27 1096
3418.82 1055
3419.37 1027
3419.92 951
3420.47 953
3421.03 1067
3421.58 1052
3422.13 1067
3422.68 1152
3423.23 1116
3423.78 1147
3424.33 1171
3424.89 1279
3425.44 1235
3425.99 1147
3426.54 1204
3427.09 1332
3427.65 1218
3428.20 1168
3428.75 1137
3429.30 1167
3429.85 980
3430.41 987
3430.96 1084
3431.51 924
3432.06 951
3432.61 956
3433.17 1015
3433.72 1010
3434.27 1025
3434.82 991
3435.38 1059
3435.93 983
3436.48 1054
3437.03 1158
3437.59 1089
3438.14 1075
3438.69 914
3439.24 1045
3439.80 1004
3440.35 1055
3440.90 1021
3441.46 986
3442.01 999
3442.56 1115
3443.11 1064
3443.67 1066
3444.22 1065
3444.77 1130
3445.33 1188
3445.88 987
3446.43 1070
3446.99 996
3447.54 995
3448.09 1019
3448.65 997
3449.20 956
3449.76 884
3450.31 976
3450.86 885
3451.42 917
3451.97 963
3452.52 901
3453.08 902
3453.63 830
3454.19 886
3454.74 941
3455.29 847
3455.85 850
3456.40 822
3456.96 854
3457.51 881
3458.07 922
3458.62 925
3459.17 991
3459.73 954
3460.28 900
3460.84 844
3461.39 763
3461.95 875
3462.50 1008
3463.06 1013
3463.61 973
3464.17 957
3464.72 1037
3465.27 1020
3465.83 860
3466.38 942
3466.94 1007
3467.49 937
3468.05 1000
3468.61 948
3469.16 929
3469.72 954
3470.27 1061
3470.83 1013
3471.38 911
3471.94 919
3472.49 954
3473.05 969
3473.60 1046
3474.16 1093
3474.71 1012
3475.27 955
3475.83 882
3476.38 898
3476.94 948
3477.49 1005
3478.05 1005
3478.61 1028
3479.16 1091
3479.72 1236
3480.27 1082
3480.83 1071
3481.39 1037
3481.94 1218
3482.50 1215
3483.05 1278
3483.61 1185
3484.17 1180
3484.72 1207
3485.28 1186
3485.84 1215
3486.39 1147
3486.95 1067
3487.51 1150
3488.06 1261
3488.62 1333
3489.18 1453
3489.73 1307
3490.29 1394
3490.85 1611
3491.40 1821
3491.96 2178
3492.52 2385
3493.08 2514
3493.63 2459
3494.19 2720
3494.75 2622
3495.30 2612
3495.86 2839
3496.42 2232
3496.98 2257
3497.53 2276
3498.09 2325
3498.65 2269
3499.21 2321
3499.76 2715
3500.32 2868
3500.88 2771
3501.44 2712
3501.99 2918
3502.55 2790
3503.11 2655
3503.67 2280
3504.23 2208
3504.78 2003
3505.34 1907
3505.90 1757
3506.46 1825
3507.02 1868
3507.58 1842
3508.13 1765
3508.69 1505
3509.25 1744
3509.81 1611
3510.37 1535
3510.93 1601
3511.48 1488
3512.04 1395
3512.60 1320
3513.16 1333
3513.72 1256
3514.28 1301
3514.84 1326
3515.40 1191
3515.95 1118
3516.51 987
3517.07 1022
3517.63 1097
3518.19 1020
3518.75 1051
3519.31 1061
3519.87 1159
3520.43 1186
3520.99 1218
3521.55 1235
3522.11 1298
3522.67 1260
3523.22 1129
3523.78 1135
3524.34 1267
3524.90 1358
3525.46 1346
3526.02 1380
3526.58 1194
3527.14 1203
3527.70 1167
3528.26 1122
3528.82 995
3529.38 1076
3529.94 995
3530.50 1091
3531.06 1130
3531.62 1157
3532.18 973
3532.74 980
3533.30 926
3533.86 980
3534.42 1078
3534.98 1014
3535.54 956
3536.11 978
3536.67 995
3537.23 951
3537.79 1013
3538.35 1015
3538.91 1001
3539.47 987
3540.03 1113
3540.59 1018
3541.15 936
3541.71 1044
3542.27 1107
3542.84 1110
3543.40 976
3543.96 867
3544.52 1029
3545.08 1060
3545.64 1040
3546.20 900
3546.76 986
3547.33 953
3547.89 896
3548.45 961
3549.01 969
3549.57 945
3550.13 983
3550.69 851
3551.26 888
3551.82 916
3552.38 889
3552.94 949
3553.50 953
3554.07 828
3554.63 771
3555.19 943
3555.75 822
3556.31 844
3556.88 854
3557.44 879
3558.00 769
3558.56 951
3559.13 884
3559.69 771
3560.25 812
3560.81 882
3561.38 987
3561.94 905
3562.50 877
3563.06 1050
3563.63 1036
3564.19 1030
3564.75 1010
3565.31 952
3565.88 949
3566.44 927
3567.00 837
3567.57 864
3568.13 873
3568.69 823
3569.26 898
3569.82 884
3570.38 850
3570.95 846
3571.51 819
3572.07 798
3572.64 737
3573.20 701
3573.76 832
3574.33 788
3574.89 773
3575.45 856
3576.02 921
3576.58 856
3577.14 989
3577.71 882
3578.27 881
3578.84 850
3579.40 902
3579.96 887
3580.53 756
3581.09 854
3581.66 750
3582.22 819
3582.78 949
3583.35 898
3583.91 860
3584.48 881
3585.04 933
3585.61 863
3586.17 904
3586.74 867
3587.30 876
3587.86 853
3588.43 797
3588.99 755
3589.56 788
3590.12 835
3590.69 845
3591.25 864
3591.82 812
3592.38 856
3592.95 865
3593.51 767
3594.08 815
3594.64 775
3595.21 823
3595.77 894
3596.34 915
3596.90 923
3597.47 850
3598.04 792
3598.60 818
3599.17 889
3599.73 880
3600.30 854
3600.86 852
3601.43 882
3601.99 867
3602.56 774
3603.13 724
3603.69 826
3604.26 848
3604.82 813
3605.39 853
3605.96 839
3606.52 842
3607.09 797
3607.65 818
3608.22 686
3608.79 804
3609.35 785
3609.92 752
3610.49 755
3611.05 804
3611.62 855
3612.19 711
3612.75 772
3613.32 848
3613.89 939
3614.45 958
3615.02 874
3615.59 918
3616.15 941
3616.72 1034
3617.29 1059
3617.85 1214
3618.42 1244
3618.99 1347
3619.55 1474
3620.12 1375
3620.69 1344
3621.26 1515
3621.82 1442
3622.39 1287
3622.96 1145
3623.53 1149
3624.09 1037
3624.66 992
3625.23 1022
3625.80 798
3626.36 820
3626.93 894
3627.50 816
3628.07 865
3628.63 962
3629.20 928
3629.77 825
3630.34 896
3630.91 889
3631.47 953
3632.04 803
3632.61 824
3633.18 838
3633.75 1024
3634.32 979
3634.88 815
3635.45 783
3636.02 782
3636.59 869
3637.16 790
3637.73 889
3638.29 836
3638.86 793
3639.43 908
3640.00 955
3640.57 1057
3641.14 1114
3641.71 1085
3642.28 1073
3642.84 1101
3643.41 1017
3643.98 1120
3644.55 1105
3645.12 1273
3645.69 1086
3646.26 967
3646.83 1014
3647.40 1030
3647.97 1070
3648.54 1034
3649.11 1062
3649.68 1011
3650.25 1091
3650.81 1071
3651.38 1050
3651.95 1000
3652.52 1076
3653.09 1173
3653.66 1087
3654.23 1129
3654.80 1188
3655.37 1305
3655.94 1089
3656.51 1138
3657.08 1214
3657.65 1337
3658.22 1394
3658.79 1434
3659.36 1567
3659.93 1469
3660.50 1528
3661.07 1459
3661.64 1668
3662.22 1612
3662.79 1515
3663.36 1375
3663.93 1308
3664.50 1379
3665.07 1341
3665.64 1210
3666.21 1264
3666.78 1266
3667.35 1239
3667.92 1183
3668.49 1131
3669.06 1007
3669.64 1102
3670.21 1078
3670.78 1049
3671.35 989
3671.92 839
3672.49 1024
3673.06 1027
3673.63 1108
3674.21 1001
3674.78 985
3675.35 1029
3675.92 1040
3676.49 1207
3677.06 1032
3677.63 1066
3678.21 1030
3678.78 1044
3679.35 1061
3679.92 1039
3680.49 931
3681.07 1023
3681.64 1122
3682.21 862
3682.78 960
3683.35 1033
3683.93 886
3684.50 1008
3685.07 924
3685.64 935
3686.21 1014
3686.79 1043
3687.36 1090
3687.93 1006
3688.50 1103
3689.08 1192
3689.65 1081
3690.22 1295
3690.80 1215
3691.37 1310
3691.94 1294
3692.51 1331
3693.09 1237
3693.66 1171
3694.23 1036
3694.81 993
3695.38 1026
3695.95 1091
3696.52 973
3697.10 879
3697.67 1048
3698.24 953
3698.82 877
3699.39 913
3699.96 973
3700.54 1082
3701.11 1013
3701.68 1135
3702.26 1046
3702.83 957
3703.41 935
3703.98 961
3704.55 1031
3705.13 934
3705.70 1078
3706.27 1022
3706.85 943
3707.42 910
3708.00 945
3708.57 881
3709.14 891
3709.72 994
3710.29 1099
3710.87 1021
3711.44 932
3712.02 945
3712.59 974
3713.16 1089
3713.74 941
3714.31 864
3714.89 989
3715.46 1071
3716.04 912
3716.61 910
3717.19 933
3717.76 987
3718.34 902
3718.91 887
3719.49 918
3720.06 830
3720.64 771
3721.21 908
3721.79 928
3722.36 793
3722.94 813
3723.51 805
3724.09 810
3724.66 723
3725.24 833
3725.81 748
3726.39 865
3726.96 988
3727.54 862
3728.12 759
3728.69 881
3729.27 1032
3729.84 996
3730.42 963
3730.99 916
3731.57 959
3732.15 1025
3732.72 937
3733.30 827
3733.87 892
3734.45 992
3735.03 911
3735.60 900
3736.18 870
3736.75 947
3737.33 909
3737.91 862
3738.48 820
3739.06 903
3739.64 931
3740.21 826
3740.79 705
3741.37 756
3741.94 786
3742.52 808
3743.10 894
3743.67 752
3744.25 779
3744.83 819
3745.40 815
3745.98 782
3746.56 788
3747.13 838
3747.71 837
3748.29 884
3748.87 935
3749.44 888
3750.02 832
3750.60 831
3751.17 760
3751.75 813
3752.33 688
3752.91 800
3753.48 877
3754.06 767
3754.64 795
3755.22 767
3755.80 746
3756.37 735
3756.95 626
3757.53 748
3758.11 721
3758.68 775
3759.26 780
3759.84 796
3760.42 796
3761.00 809
3761.58 776
3762.15 822
3762.73 762
3763.31 816
3763.89 843
3764.47 779
3765.04 876
3765.62 807
3766.20 760
3766.78 775
3767.36 909
3767.94 917
3768.52 831
3769.10 805
3769.67 680
3770.25 720
3770.83 760
3771.41 764
3771.99 832
3772.57 848
3773.15 851
3773.73 813
3774.31 888
3774.89 814
3775.46 786
3776.04 802
3776.62 802
3777.20 782
3777.78 709
3778.36 814
3778.94 765
3779.52 842
3780.10 785
3780.68 709
3781.26 707
3781.84 768
3782.42 753
3783.00 764
3783.58 739
3784.16 738
3784.74 699
3785.32 755
3785.90 767
3786.48 730
3787.06 773
3787.64 781
3788.22 710
3788.80 697
3789.38 740
3789.96 908
3790.54 776
3791.12 670
3791.70 766
3792.28 715
3792.86 675
3793.44 793
3794.02 829
3794.60 876
3795.18 870
3795.77 808
3796.35 865
3796.93 873
3797.51 720
3798.09 755
3798.67 779
3799.25 746
3799.83 801
3800.41 845
3800.99 840
3801.58 700
3802.16 818
3802.74 703
3803.32 751
3803.90 771
3804.48 931
3805.06 849
3805.65 810
3806.23 817
3806.81 826
3807.39 935
3807.97 906
3808.55 803
3809.14 809
3809.72 800
3810.30 815
3810.88 831
3811.46 892
3812.05 930
3812.63 888
3813.21 839
3813.79 832
3814.37 958
3814.96 1003
3815.54 1071
3816.12 952
3816.70 821
3817.29 886
3817.87 923
3818.45 853
3819.03 800
3819.62 741
3820.20 755
3820.78 778
3821.36 650
3821.95 775
3822.53 680
3823.11 628
3823.70 771
3824.28 824
3824.86 818
3825.45 755
3826.03 689
3826.61 682
3827.19 735
3827.78 832
3828.36 708
3828.94 647
3829.53 721
3830.11 738
3830.69 803
3831.28 697
3831.86 752
3832.45 777
3833.03 701
3833.61 739
3834.20 729
3834.78 724
3835.36 669
3835.95 694
3836.53 855
3837.12 832
3837.70 711
3838.28 799
3838.87 792
3839.45 787
3840.04 746
3840.62 701
3841.20 731
3841.79 726
3842.37 696
3842.96 669
3843.54 704
3844.13 696
3844.71 685
3845.30 633
3845.88 722
3846.47 737
3847.05 807
3847.63 801
3848.22 722
3848.80 698
3849.39 667
3849.97 694
3850.56 735
3851.14 815
3851.73 820
3852.31 789
3852.90 797
3853.48 762
3854.07 751
3854.66 793
3855.24 819
3855.83 733
3856.41 742
3857.00 796
3857.58 747
3858.17 798
3858.75 832
3859.34 720
3859.92 759
3860.51 840
3861.10 881
3861.68 899
3862.27 941
3862.85 927
3863.44 951
3864.03 1092
3864.61 1052
3865.20 1118
3865.78 1135
3866.37 1120
3866.96 1038
3867.54 1024
3868.13 952
3868.72 972
3869.30 856
3869.89 850
3870.47 877
3871.06 881
3871.65 936
3872.23 898
3872.82 942
3873.41 908
3873.99 910
3874.58 955
3875.17 1021
3875.76 874
3876.34 886
3876.93 963
3877.52 963
3878.10 939
3878.69 842
3879.28 793
3879.86 849
3880.45 803
3881.04 791
3881.63 784
3882.21 811
3882.80 823
3883.39 847
3883.98 748
3884.56 817
3885.15 772
3885.74 738
3886.33 710
3886.91 616
3887.50 788
3888.09 707
3888.68 732
3889.27 778
3889.85 855
3890.44 781
3891.03 888
3891.62 882
3892.21 985
3892.79 897
3893.38 855
3893.97 976
3894.56 1009
3895.15 964
3895.74 960
3896.32 936
3896.91 909
3897.50 904
3898.09 906
3898.68 849
3899.27 794
3899.86 810
3900.45 810
3901.03 750
3901.62 736
3902.21 726
3902.80 852
3903.39 827
3903.98 807
3904.57 815
3905.16 788
3905.75 713
3906.34 649
3906.92 722
3907.51 758
3908.10 723
3908.69 754
3909.28 759
3909.87 797
3910.46 707
3911.05 740
3911.64 756
3912.23 725
3912.82 729
3913.41 745
3914.00 796
3914.59 819
3915.18 734
3915.77 682
3916.36 680
3916.95 717
3917.54 730
3918.13 825
3918.72 855
3919.31 729
3919.90 755
3920.49 656
3921.08 698
3921.67 835
3922.26 758
3922.85 698
3923.44 748
3924.03 759
3924.62 695
3925.21 704
3925.80 775
3926.40 849
3926.99 758
3927.58 705
3928.17 647
3928.76 724
3929.35 738
3929.94 719
3930.53 693
3931.12 701
3931.71 717
3932.30 638
3932.90 686
3933.49 698
3934.08 716
3934.67 682
3935.26 684
3935.85 729
3936.44 741
3937.04 625
3937.63 728
3938.22 756
3938.81 721
3939.40 726
3939.99 763
3940.59 803
3941.18 825
3941.77 774
3942.36 776
3942.95 791
3943.55 690
3944.14 801
3944.73 700
3945.32 781
3945.91 745
3946.51 749
3947.10 687
3947.69 760
3948.28 730
3948.88 699
3949.47 702
3950.06 651
3950.65 714
3951.25 758
3951.84 705
3952.43 767
3953.02 772
3953.62 732
3954.21 771
3954.80 703
3955.40 687
3955.99 710
3956.58 718
3957.17 802
3957.77 755
3958.36 758
3958.95 674
3959.55 870
3960.14 876
3960.73 741
3961.33 696
3961.92 687
3962.51 793
3963.11 817
3963.70 806
3964.29 791
3964.89 768
3965.48 798
3966.08 790
3966.67 795
3967.26 861
3967.86 820
3968.45 838
3969.04 823
3969.64 854
3970.23 834
3970.83 726
3971.42 785
3972.01 721
3972.61 722
3973.20 703
3973.80 789
3974.39 825
3974.99 740
3975.58 686
3976.18 853
3976.77 841
3977.36 792
3977.96 911
3978.55 885
3979.15 855
3979.74 854
3980.34 824
3980.93 739
3981.53 753
3982.12 781
3982.72 774
3983.31 760
3983.91 755
3984.50 744
3985.10 741
3985.69 754
3986.29 767
3986.88 772
3987.48 685
3988.07 757
3988.67 726
3989.26 784
3989.86 723
3990.46 755
3991.05 806
3991.65 804
3992.24 756
3992.84 785
3993.43 816
3994.03 766
3994.63 776
3995.22 916
3995.82 769
3996.41 736
3997.01 796
3997.61 803
3998.20 805
3998.80 796
3999.39 758
3999.99 784
4000.59 788
4001.18 810
4001.78 907
4002.38 879
4002.97 823
4003.57 784
4004.17 767
4004.76 801
4005.36 744
4005.96 737
4006.55 771
4007.15 785
4007.75 798
4008.34 749
4008.94 743
4009.54 741
4010.13 795
4010.73 753
4011.33 780
4011.93 702
4012.52 664
4013.12 732
4013.72 803
4014.31 817
4014.91 838
4015.51 751
4016.11 748
4016.70 813
4017.30 863
4017.90 883
4018.50 917
4019.09 899
4019.69 991
4020.29 898
4020.89 847
4021.49 767
4022.08 764
4022.68 709
4023.28 796
4023.88 794
4024.48 813
4025.07 851
4025.67 807
4026.27 876
4026.87 880
4027.47 879
4028.06 813
4028.66 779
4029.26 790
4029.86 856
4030.46 987
4031.06 971
4031.66 839
4032.25 812
4032.85 949
4033.45 993
4034.05 1072
4034.65 1023
4035.25 1003
4035.85 961
4036.45 1037
4037.05 939
4037.64 897
4038.24 891
4038.84 785
4039.44 764
4040.04 796
4040.64 802
4041.24 617
4041.84 680
4042.44 770
4043.04 756
4043.64 739
4044.24 668
4044.84 726
4045.44 687
4046.04 653
4046.64 531
4047.24 684
4047.84 787
4048.44 772
4049.03 771
4049.63 789
4050.23 843
4050.83 726
4051.43 863
4052.04 809
4052.64 837
4053.24 916
4053.84 908
4054.44 903
4055.04 826
4055.64 717
4056.24 871
4056.84 896
4057.44 812
4058.04 747
4058.64 747
4059.24 826
4059.84 746
4060.44 701
4061.04 730
4061.64 677
4062.24 738
4062.85 728
4063.45 661
4064.05 675
4064.65 668
4065.25 743
4065.85 774
4066.45 755
4067.05 725
4067.65 690
4068.26 626
4068.86 586
4069.46 625
4070.06 677
4070.66 746
4071.26 682
4071.86 600
4072.47 649
4073.07 627
4073.67 648
4074.27 684
4074.87 678
4075.47 586
4076.08 615
4076.68 678
4077.28 666
4077.88 625
4078.48 650
4079.09 749
4079.69 730
4080.29 705
4080.89 765
4081.50 657
4082.10 657
4082.70 672
4083.30 676
4083.91 735
4084.51 739
4085.11 673
4085.71 654
4086.32 677
4086.92 770
4087.52 708
4088.12 630
4088.73 551
4089.33 621
4089.93 720
4090.54 690
4091.14 646
4091.74 706
4092.35 731
4092.95 682
4093.55 637
4094.15 620
4094.76 595
4095.36 687
4095.96 638
4096.57 556
4097.17 549
4097.78 610
4098.38 660
4098.98 603
4099.59 540
4100.19 649
4100.79 687
4101.40 658
4102.00 619
4102.61 684
4103.21 601
4103.81 637
4104.42 605
4105.02 648
4105.63 591
4106.23 583
4106.83 593
4107.44 684
4108.04 709
4108.65 642
4109.25 606
4109.85 611
4110.46 590
4111.06 697
4111.67 605
4112.27 579
4112.88 655
4113.48 539
4114.09 564
4114.69 596
4115.30 586
4115.90 583
4116.51 604
4117.11 656
4117.72 612
4118.32 617
4118.93 617
4119.53 625
4120.14 647
4120.74 581
4121.35 644
4121.95 680
4122.56 593
4123.16 685
4123.77 650
4124.37 675
4124.98 681
4125.59 651
4126.19 644
4126.80 702
4127.40 657
4128.01 702
4128.61 756
4129.22 702
4129.83 684
4130.43 596
4131.04 646
4131.64 638
4132.25 689
4132.86 709
4133.46 522
4134.07 617
4134.67 665
4135.28 697
4135.89 675
4136.49 682
4137.10 743
4137.71 675
4138.31 710
4138.92 674
4139.53 711
4140.13 697
4140.74 647
4141.35 690
4141.95 725
4142.56 721
4143.17 711
4143.77 709
4144.38 683
4144.99 712
4145.59 625
4146.20 672
4146.81 700
4147.42 607
4148.02 621
4148.63 565
4149.24 646
4149.84 647
4150.45 720
4151.06 711
4151.67 632
4152.27 630
4152.88 693
4153.49 632
4154.10 604
4154.70 569
4155.31 626
4155.92 685
4156.53 642
4157.14 599
4157.74 541
4158.35 563
4158.96 595
4159.57 637
4160.18 598
4160.78 735
4161.39 669
4162.00 659
4162.61 730
4163.22 747
4163.83 679
4164.43 785
4165.04 798
4165.65 791
4166.26 775
4166.87 694
4167.48 759
4168.09 761
4168.69 737
4169.30 711
4169.91 755
4170.52 629
4171.13 669
4171.74 739
4172.35 693
4172.96 793
4173.57 712
4174.17 724
4174.78 712
4175.39 733
4176.00 757
4176.61 724
4177.22 791
4177.83 864
4178.44 857
4179.05 763
4179.66 738
4180.27 656
4180.88 721
4181.49 733
4182.10 649
4182.71 743
4183.32 678
4183.93 661
4184.54 655
4185.15 616
4185.76 690
4186.37 716
4186.98 714
4187.59 714
4188.20 624
4188.81 663
4189.42 645
4190.03 685
4190.64 674
4191.25 683
4191.86 752
4192.47 708
4193.08 698
4193.69 864
4194.30 887
4194.91 815
4195.52 886
4196.13 832
4196.74 767
4197.35 766
4197.97 853
4198.58 836
4199.19 854
4199.80 765
4200.41 808
4201.02 725
4201.63 771
4202.24 721
4202.85 830
4203.47 818
4204.08 803
4204.69 677
4205.30 726
4205.91 711
4206.52 785
4207.13 716
4207.75 776
4208.36 695
4208.97 703
4209.58 763
4210.19 773
4210.80 708
4211.42 698
4212.03 721
4212.64 686
4213.25 701
4213.86 682
4214.48 724
4215.09 711
4215.70 722
4216.31 764
4216.92 746
4217.54 701
4218.15 873
4218.76 834
4219.37 828
4219.99 927
4220.60 991
4221.21 1080
4221.82 1031
4222.44 1116
4223.05 1052
4223.66 956
4224.28 1011
4224.89 1071
4225.50 1054
4226.11 1145
4226.73 1220
4227.34 1257
4227.95 1379
4228.57 1295
4229.18 1165
4229.79 1115
4230.41 1112
4231.02 1116
4231.63 1176
4232.25 1217
4232.86 1218
4233.47 1289
4234.09 1439
4234.70 1474
4235.31 1541
4235.93 1520
4236.54 1658
4237.15 1516
4237.77 1434
4238.38 1647
4239.00 1401
4239.61 1258
4240.22 1286
4240.84 1151
4241.45 1047
4242.07 1018
4242.68 945
4243.29 827
4243.91 926
4244.52 895
4245.14 798
4245.75 776
4246.37 852
4246.98 931
4247.59 842
4248.21 900
4248.82 914
4249.44 889
4250.05 882
4250.67 921
4251.28 1002
4251.90 942
4252.51 948
4253.13 898
4253.74 796
4254.36 709
4254.97 974
4255.59 943
4256.20 806
4256.82 809
4257.43 869
4258.05 849
4258.66 735
4259.28 843
4259.89 785
4260.51 780
4261.12 781
4261.74 699
4262.35 749
4262.97 836
4263.59 787
4264.20 755
4264.82 786
4265.43 759
4266.05 832
4266.66 897
4267.28 802
4267.90 811
4268.51 782
4269.13 749
4269.74 807
4270.36 737
4270.98 782
4271.59 817
4272.21 740
4272.83 709
4273.44 732
4274.06 712
4274.68 773
4275.29 707
4275.91 792
4276.52 829
4277.14 751
4277.76 784
4278.37 777
4278.99 744
4279.61 662
4280.23 736
4280.84 759
4281.46 692
4282.08 718
4282.69 698
4283.31 650
4283.93 650
4284.54 641
4285.16 674
4285.78 738
4286.40 712
4287.01 594
4287.63 666
4288.25 725
4288.87 703
4289.48 639
4290.10 676
4290.72 672
4291.34 679
4291.95 713
4292.57 615
4293.19 719
4293.81 743
4294.42 722
4295.04 692
4295.66 633
4296.28 612
4296.90 654
4297.51 692
4298.13 711
4298.75 730
4299.37 615
4299.99 604
4300.61 672
4301.22 672
4301.84 706
4302.46 679
4303.08 679
4303.70 700
4304.32 752
4304.94 632
4305.55 670
4306.17 765
4306.79 688
4307.41 664
4308.03 850
4308.65 804
4309.27 787
4309.89 754
4310.50 707
4311.12 752
4311.74 685
4312.36 651
4312.98 725
4313.60 725
4314.22 701
4314.84 744
4315.46 680
4316.08 674
4316.70 708
4317.32 690
4317.94 692
4318.56 651
4319.18 682
4319.80 736
4320.42 755
4321.04 844
4321.65 784
4322.27 830
4322.89 705
4323.51 768
4324.13 835
4324.75 753
4325.37 972
4325.99 938
4326.62 950
4327.24 924
4327.86 923
4328.48 811
4329.10 847
4329.72 827
4330.34 821
4330.96 814
4331.58 862
4332.20 840
4332.82 850
4333.44 891
4334.06 982
4334.68 960
4335.30 1021
4335.92 1100
4336.54 1303
4337.16 1350
4337.79 1494
4338.41 1459
4339.03 1532
4339.65 1725
4340.27 1549
4340.89 1567
4341.51 1605
4342.13 1582
4342.76 1538
4343.38 1290
4344.00 1218
4344.62 1348
4345.24 1395
4345.86 1634
4346.48 1738
4347.11 1907
4347.73 2014
4348.35 1876
4348.97 1849
4349.59 1926
4350.22 1741
4350.84 1709
4351.46 1469
4352.08 1410
4352.70 1253
4353.33 1078
4353.95 1017
4354.57 1024
4355.19 973
4355.81 899
4356.44 916
4357.06 928
4357.68 1011
4358.30 937
4358.93 817
4359.55 860
4360.17 865
4360.79 946
4361.42 963
4362.04 943
4362.66 935
4363.28 934
4363.91 965
4364.53 921
4365.15 887
4365.78 825
4366.40 840
4367.02 816
4367.65 829
4368.27 889
4368.89 952
4369.52 843
4370.14 841
4370.76 858
4371.39 771
4372.01 653
4372.63 683
4373.26 763
4373.88 766
4374.50 714
4375.13 687
4375.75 662
4376.37 695
4377.00 790
4377.62 685
4378.25 681
4378.87 745
4379.49 777
4380.12 766
4380.74 746
4381.37 802
4381.99 778
4382.61 775
4383.24 720
4383.86 671
4384.49 701
4385.11 731
4385.74 672
4386.36 668
4386.98 670
4387.61 697
4388.23 657
4388.86 761
4389.48 690
4390.11 706
4390.73 659
4391.36 721
4391.98 739
4392.61 568
4393.23 643
4393.86 693
4394.48 753
4395.11 649
4395.73 704
4396.36 717
4396.98 781
4397.61 703
4398.23 645
4398.86 664
4399.48 662
4400.11 615
4400.74 708
4401.36 671
4401.99 716
4402.61 678
4403.24 712
4403.86 649
4404.49 753
4405.11 664
4405.74 613
4406.37 714
4406.99 734
4407.62 691
4408.24 729
4408.87 713
4409.50 754
4410.12 725
4410.75 846
4411.38 802
4412.00 787
4412.63 775
4413.25 757
4413.88 754
4414.51 696
4415.13 723
4415.76 748
4416.39 702
4417.01 736
4417.64 746
4418.27 655
4418.89 719
4419.52 715
4420.15 641
4420.77 678
4421.40 590
4422.03 678
4422.66 620
4423.28 635
4423.91 609
4424.54 617
4425.16 677
4425.79 674
4426.42 611
4427.05 587
4427.67 605
4428.30 636
4428.93 612
4429.56 611
4430.18 658
4430.81 656
4431.44 709
4432.07 677
4432.69 650
4433.32 528
4433.95 660
4434.58 703
4435.21 723
4435.83 695
4436.46 712
4437.09 610
4437.72 667
4438.35 763
4438.97 610
4439.60 654
4440.23 754
4440.86 683
4441.49 653
4442.12 668
4442.74 726
4443.37 723
4444.00 564
4444.63 654
4445.26 690
4445.89 647
4446.52 721
4447.14 653
4447.77 678
4448.40 764
4449.03 746
4449.66 705
4450.29 676
4450.92 748
4451.55 714
4452.18 723
4452.81 727
4453.44 682
4454.06 716
4454.69 703
4455.32 624
4455.95 685
4456.58 784
4457.21 784
4457.84 714
4458.47 645
4459.10 691
4459.73 778
4460.36 706
4460.99 605
4461.62 588
4462.25 699
4462.88 732
4463.51 632
4464.14 547
4464.77 570
4465.40 594
4466.03 567
4466.66 567
4467.29 586
4467.92 671
4468.55 620
4469.18 579
4469.81 586
4470.44 596
4471.07 625
4471.70 582
4472.33 683
4472.96 602
4473.59 637
4474.22 600
4474.86 602
4475.49 611
4476.12 605
4476.75 532
4477.38 569
4478.01 672
4478.64 564
4479.27 598
4479.90 593
4480.53 708
4481.17 712
4481.80 610
4482.43 605
4483.06 645
4483.69 647
4484.32 623
4484.95 686
4485.58 812
4486.22 684
4486.85 719
4487.48 719
4488.11 636
4488.74 661
4489.37 707
4490.01 706
4490.64 779
4491.27 650
4491.90 666
4492.53 683
4493.17 629
4493.80 633
4494.43 600
4495.06 592
4495.70 633
4496.33 637
4496.96 684
4497.59 638
4498.22 621
4498.86 629
4499.49 669
4500.12 718
4500.75 796
4501.39 964
4502.02 913
4502.65 931
4503.29 1038
4503.92 833
4504.55 803
4505.18 822
4505.82 760
4506.45 660
4507.08 792
4507.72 692
4508.35 694
4508.98 703
4509.62 684
4510.25 657
4510.88 685
4511.52 644
4512.15 706
4512.78 653
4513.42 693
4514.05 693
4514.68 659
4515.32 662
4515.95 726
4516.58 667
4517.22 628
4517.85 694
4518.48 645
4519.12 679
4519.75 643
4520.39 574
4521.02 593
4521.65 627
4522.29 660
4522.92 658
4523.56 650
4524.19 617
4524.83 621
4525.46 686
4526.09 682
4526.73 712
4527.36 695
4528.00 699
4528.63 800
4529.27 810
4529.90 771
4530.54 797
4531.17 892
4531.81 937
4532.44 1024
4533.07 992
4533.71 1056
4534.34 1054
4534.98 1139
4535.61 1040
4536.25 928
4536.88 946
4537.52 868
4538.16 811
4538.79 755
4539.43 710
4540.06 702
4540.70 700
4541.33 665
4541.97 662
4542.60 609
4543.24 660
4543.87 612
4544.51 608
4545.15 572
4545.78 606
4546.42 581
4547.05 666
4547.69 635
4548.32 566
4548.96 612
4549.60 618
4550.23 635
4550.87 651
4551.50 614
4552.14 659
4552.78 660
4553.41 711
4554.05 688
4554.69 698
4555.32 647
4555.96 643
4556.60 623
4557.23 564
4557.87 635
4558.51 648
4559.14 618
4559.78 661
4560.42 667
4561.05 672
4561.69 623
4562.33 562
4562.96 640
4563.60 655
4564.24 653
4564.87 654
4565.51 641
4566.15 582
4566.79 628
4567.42 696
4568.06 671
4568.70 617
4569.33 642
4569.97 577
4570.61 589
4571.25 649
4571.88 650
4572.52 692
4573.16 629
4573.80 566
4574.44 653
4575.07 638
4575.71 583
4576.35 609
4576.99 622
4577.62 554
4578.26 572
4578.90 629
4579.54 634
4580.18 641
4580.82 640
4581.45 562
4582.09 669
4582.73 687
4583.37 691
4584.01 641
4584.65 563
4585.28 601
4585.92 646
4586.56 608
4587.20 650
4587.84 653
4588.48 675
4589.12 665
4589.75 741
4590.39 796
4591.03 862
4591.67 848
4592.31 923
4592.95 1004
4593.59 1005
4594.23 871
4594.87 890
4595.51 706
4596.15 746
4596.78 692
4597.42 667
4598.06 736
4598.70 666
4599.34 673
4599.98 742
4600.62 786
4601.26 720
4601.90 669
4602.54 729
4603.18 688
4603.82 774
4604.46 765
4605.10 773
4605.74 777
4606.38 677
4607.02 704
4607.66 683
4608.30 767
4608.94 761
4609.58 696
4610.22 738
4610.86 714
4611.50 759
4612.14 746
4612.78 696
4613.42 666
4614.06 621
4614.70 701
4615.34 657
4615.98 619
4616.63 642
4617.27 621
4617.91 619
4618.55 660
4619.19 605
4619.83 613
4620.47 707
4621.11 638
4621.75 620
4622.39 562
4623.03 601
4623.68 594
4624.32 646
4624.96 680
4625.60 581
4626.24 545
4626.88 652
4627.52 742
4628.17 674
4628.81 622
4629.45 628
4630.09 610
4630.73 624
4631.37 582
4632.02 624
4632.66 623
4633.30 569
4633.94 680
4634.58 775
4635.22 708
4635.87 686
4636.51 726
4637.15 804
4637.79 764
4638.44 777
4639.08 772
4639.72 796
4640.36 694
4641.00 743
4641.65 794
4642.29 809
4642.93 714
4643.57 892
4644.22 812
4644.86 641
4645.50 742
4646.15 703
4646.79 677
4647.43 623
4648.07 667
4648.72 672
4649.36 664
4650.00 721
4650.65 735
4651.29 653
4651.93 651
4652.57 646
4653.22 607
4653.86 638
4654.50 761
4655.15 821
4655.79 704
4656.44 693
4657.08 621
4657.72 631
4658.37 639
4659.01 557
4659.65 607
4660.30 638
4660.94 560
4661.58 580
4662.23 621
4662.87 681
4663.52 634
4664.16 605
4664.80 638
4665.45 593
4666.09 599
4666.74 563
4667.38 573
4668.02 593
4668.67 611
4669.31 588
4669.96 586
4670.60 601
4671.25 594
4671.89 574
4672.54 636
4673.18 591
4673.83 636
4674.47 682
4675.11 614
4675.76 722
4676.40 703
4677.05 730
4677.69 569
4678.34 628
4678.98 663
4679.63 656
4680.27 580
4680.92 593
4681.56 580
4682.21 633
4682.85 693
4683.50 684
4684.15 649
4684.79 593
4685.44 575
4686.08 637
4686.73 592
4687.37 616
4688.02 645
4688.66 743
4689.31 688
4689.96 572
4690.60 575
4691.25 636
4691.89 653
4692.54 676
4693.19 606
4693.83 657
4694.48 690
4695.12 639
4695.77 609
4696.42 632
4697.06 713
4697.71 695
4698.36 759
4699.00 724
4699.65 739
4700.29 717
4700.94 773
4701.59 795
4702.23 756
4702.88 723
4703.53 641
4704.17 627
4704.82 645
4705.47 622
4706.11 631
4706.76 613
4707.41 614
4708.06 630
4708.70 576
4709.35 556
4710.00 653
4710.64 682
4711.29 721
4711.94 534
4712.59 654
4713.23 697
4713.88 689
4714.53 643
4715.18 581
4715.82 653
4716.47 548
4717.12 653
4717.77 610
4718.41 555
4719.06 539
4719.71 622
4720.36 631
4721.01 654
4721.65 604
4722.30 643
4722.95 638
4723.60 655
4724.25 652
4724.89 579
4725.54 641
4726.19 671
4726.84 602
4727.49 644
4728.14 633
4728.78 631
4729.43 585
4730.08 603
4730.73 608
4731.38 583
4732.03 605
4732.68 538
4733.32 587
4733.97 649
4734.62 632
4735.27 625
4735.92 676
4736.57 655
4737.22 700
4737.87 634
4738.52 611
4739.16 630
4739.81 606
4740.46 587
4741.11 581
4741.76 620
4742.41 680
4743.06 637
4743.71 555
4744.36 593
4745.01 587
4745.66 652
4746.31 557
4746.96 635
4747.61 696
4748.26 662
4748.91 688
4749.56 699
4750.21 684
4750.86 712
4751.51 755
4752.16 773
4752.81 763
4753.46 690
4754.11 782
4754.76 756
4755.41 731
4756.06 663
4756.71 740
4757.36 767
4758.01 687
4758.66 644
4759.31 596
4759.96 707
4760.61 725
4761.26 758
4761.91 651
4762.56 594
4763.22 607
4763.87 717
4764.52 748
4765.17 761
4765.82 737
4766.47 760
4767.12 788
4767.77 761
4768.42 833
4769.07 848
4769.73 950
4770.38 901
4771.03 812
4771.68 657
4772.33 773
4772.98 675
4773.63 638
4774.29 696
4774.94 627
4775.59 572
4776.24 620
4776.89 695
4777.54 695
4778.20 633
4778.85 622
4779.50 643
4780.15 593
4780.80 654
4781.46 614
4782.11 756
4782.76 754
4783.41 745
4784.06 628
4784.72 609
4785.37 638
4786.02 694
4786.67 633
4787.33 593
4787.98 653
4788.63 658
4789.28 567
4789.94 594
4790.59 607
4791.24 604
4791.89 595
4792.55 569
4793.20 571
4793.85 632
4794.51 585
4795.16 562
4795.81 624
4796.47 595
4797.12 578
4797.77 562
4798.42 617
4799.08 571
4799.73 609
4800.38 645
4801.04 625
4801.69 588
4802.35 625
4803.00 591
4803.65 616
4804.31 542
4804.96 603
4805.61 672
4806.27 595
4806.92 606
4807.57 634
4808.23 601
4808.88 631
4809.54 677
4810.19 538
4810.84 573
4811.50 613
4812.15 572
4812.81 598
4813.46 605
4814.12 661
4814.77 666
4815.42 590
4816.08 561
4816.73 656
4817.39 609
4818.04 677
4818.70 657
4819.35 617
4820.01 762
4820.66 768
4821.32 707
4821.97 736
4822.63 765
4823.28 744
4823.94 756
4824.59 720
4825.25 729
4825.90 710
4826.56 722
4827.21 763
4827.87 839
4828.52 847
4829.18 781
4829.83 776
4830.49 875
4831.14 751
4831.80 761
4832.45 742
4833.11 757
4833.76 818
4834.42 909
4835.08 810
4835.73 886
4836.39 936
4837.04 875
4837.70 980
4838.36 1011
4839.01 1064
4839.67 1073
4840.32 1087
4840.98 1086
4841.64 991
4842.29 996
4842.95 1026
4843.60 1031
4844.26 1050
4844.92 1003
4845.57 947
4846.23 910
4846.89 937
4847.54 936
4848.20 995
4848.86 1083
4849.51 973
4850.17 980
4850.83 1035
4851.48 1156
4852.14 1048
4852.80 1005
4853.45 1084
4854.11 1102
4854.77 1035
4855.43 1126
4856.08 1148
4856.74 1104
4857.40 1207
4858.05 1243
4858.71 1233
4859.37 1417
4860.03 1387
4860.68 1472
4861.34 1363
4862.00 1408
4862.66 1233
4863.31 1217
4863.97 1293
4864.63 1120
4865.29 1217
4865.95 1370
4866.60 1363
4867.26 1407
4867.92 1441
4868.58 1316
4869.23 1303
4869.89 1226
4870.55 1076
4871.21 1195
4871.87 1209
4872.53 1063
4873.18 1146
4873.84 1065
4874.50 1071
4875.16 1051
4875.82 1094
4876.48 1061
4877.13 1004
4877.79 1042
4878.45 1042
4879.11 953
4879.77 1023
4880.43 1091
4881.09 1088
4881.75 965
4882.40 904
4883.06 890
4883.72 880
4884.38 886
4885.04 896
4885.70 816
4886.36 900
4887.02 810
4887.68 849
4888.34 941
4889.00 931
4889.66 971
4890.32 1025
4890.97 923
4891.63 925
4892.29 916
4892.95 1006
4893.61 1004
4894.27 952
4894.93 863
4895.59 858
4896.25 880
4896.91 864
4897.57 717
4898.23 767
4898.89 691
4899.55 761
4900.21 766
4900.87 792
4901.53 817
4902.19 751
4902.85 794
4903.51 793
4904.17 780
4904.83 854
4905.50 758
4906.16 736
4906.82 755
4907.48 774
4908.14 682
4908.80 727
4909.46 770
4910.12 777
4910.78 758
4911.44 729
4912.10 674
4912.76 601
4913.42 695
4914.09 646
4914.75 644
4915.41 707
4916.07 650
4916.73 699
4917.39 624
4918.05 700
4918.71 684
4919.38 629
4920.04 586
4920.70 638
4921.36 637
4922.02 624
4922.68 671
4923.35 635
4924.01 551
4924.67 631
4925.33 573
4925.99 630
4926.65 677
4927.32 689
4927.98 666
4928.64 811
4929.30 741
4929.96 691
4930.63 798
4931.29 846
4931.95 715
4932.61 655
4933.28 778
4933.94 832
4934.60 793
4935.26 807
4935.93 745
4936.59 661
4937.25 659
4937.91 673
4938.58 669
4939.24 661
4939.90 621
4940.56 663
4941.23 632
4941.89 675
4942.55 596
4943.22 600
4943.88 670
4944.54 678
4945.21 667
4945.87 636
4946.53 564
4947.20 615
4947.86 616
4948.52 569
4949.19 549
4949.85 584
4950.51 645
4951.18 621
4951.84 579
4952.50 655
4953.17 645
4953.83 574
4954.49 621
4955.16 542
4955.82 651
4956.49 653
4957.15 618
4957.81 741
4958.48 655
4959.14 675
4959.81 619
4960.47 616
4961.14 570
4961.80 624
4962.46 676
4963.13 630
4963.79 675
4964.46 736
4965.12 654
4965.79 738
4966.45 732
4967.12 658
4967.78 640
4968.44 699
4969.11 706
4969.77 605
4970.44 656
4971.10 619
4971.77 680
4972.43 608
4973.10 566
4973.76 594
4974.43 588
4975.09 562
4975.76 615
4976.42 627
4977.09 662
4977.76 637
4978.42 739
4979.09 776
4979.75 579
4980.42 615
4981.08 575
4981.75 581
4982.41 576
4983.08 607
4983.75 572
4984.41 621
4985.08 580
4985.74 580
4986.41 618
4987.07 571
4987.74 622
4988.41 531
4989.07 491
4989.74 609
4990.41 604
4991.07 637
4991.74 574
4992.40 523
4993.07 433
4993.74 523
4994.40 554
4995.07 583
4995.74 570
4996.40 533
4997.07 567
4997.74 624
4998.40 583
4999.07 576
4999.74 566
5000.40 633
5001.07 598
5001.74 590
5002.40 563
5003.07 542
5003.74 547
5004.41 556
5005.07 560
5005.74 547
5006.41 629
5007.07 628
5007.74 583
5008.41 608
5009.08 661
5009.74 606
5010.41 547
5011.08 613
5011.75 591
5012.41 577
5013.08 560
5013.75 574
5014.42 612
5015.09 565
5015.75 643
5016.42 559
5017.09 563
5017.76 577
5018.43 553
5019.09 573
5019.76 611
5020.43 675
5021.10 711
5021.77 754
5022.44 780
5023.10 890
5023.77 907
5024.44 921
5025.11 832
5025.78 802
5026.45 941
5027.11 889
5027.78 667
5028.45 668
5029.12 655
5029.79 685
5030.46 622
5031.13 634
5031.80 589
5032.47 601
5033.13 575
5033.80 510
5034.47 525
5035.14 553
5035.81 584
5036.48 490
5037.15 576
5037.82 561
5038.49 522
5039.16 573
5039.83 528
5040.50 557
5041.17 595
5041.84 621
5042.51 546
5043.18 495
5043.85 534
5044.52 542
5045.18 617
5045.85 562
5046.52 511
5047.19 586
5047.86 641
5048.53 557
5049.20 593
5049.88 592
5050.55 567
5051.22 586
5051.89 561
5052.56 567
5053.23 513
5053.90 548
5054.57 495
5055.24 598
5055.91 628
5056.58 564
5057.25 568
5057.92 476
5058.59 453
5059.26 498
5059.93 581
5060.60 586
5061.27 557
5061.95 527
5062.62 624
5063.29 636
5063.96 530
5064.63 593
5065.30 584
5065.97 602
5066.64 552
5067.31 531
5067.99 499
5068.66 506
5069.33 551
5070.00 612
5070.67 569
5071.34 475
5072.02 525
5072.69 501
5073.36 515
5074.03 547
5074.70 560
5075.37 531
5076.05 593
5076.72 578
5077.39 602
5078.06 539
5078.73 560
5079.41 557
5080.08 540
5080.75 659
5081.42 555
5082.10 605
5082.77 566
5083.44 582
5084.11 541
5084.78 528
5085.46 575
5086.13 599
5086.80 611
5087.48 587
5088.15 601
5088.82 686
5089.49 625
5090.17 604
5090.84 592
5091.51 606
5092.19 683
5092.86 646
5093.53 679
5094.20 686
5094.88 615
5095.55 648
5096.22 663
5096.90 685
5097.57 618
5098.24 623
5098.92 571
5099.59 563
5100.26 521
5100.94 567
5101.61 706
5102.29 556
5102.96 601
5103.63 611
5104.31 602
5104.98 584
5105.65 601
5106.33 632
5107.00 558
5107.68 525
5108.35 512
5109.02 541
5109.70 569
5110.37 554
5111.05 610
5111.72 635
5112.40 548
5113.07 519
5113.74 447
5114.42 514
5115.09 553
5115.77 541
5116.44 613
5117.12 634
5117.79 629
5118.47 641
5119.14 534
5119.82 606
5120.49 601
5121.17 544
5121.84 608
5122.52 534
5123.19 560
5123.87 498
5124.54 575
5125.22 533
5125.89 544
5126.57 601
5127.24 603
5127.92 539
5128.59 558
5129.27 582
5129.94 572
5130.62 613
5131.29 546
5131.97 513
5132.65 557
5133.32 555
5134.00 562
5134.67 543
5135.35 543
5136.02 616
5136.70 575
5137.38 570
5138.05 544
5138.73 514
5139.40 542
5140.08 633
5140.76 616
5141.43 588
5142.11 593
5142.79 570
5143.46 609
5144.14 510
5144.81 511
5145.49 466
5146.17 482
5146.84 554
5147.52 524
5148.20 481
5148.87 528
5149.55 442
5150.23 448
5150.90 460
5151.58 461
5152.26 515
5152.94 517
5153.61 523
5154.29 484
5154.97 474
5155.64 498
5156.32 594
5157.00 553
5157.68 540
5158.35 525
5159.03 516
5159.71 563
5160.39 534
5161.06 588
5161.74 508
5162.42 544
5163.10 477
5163.77 505
5164.45 512
5165.13 511
5165.81 545
5166.48 634
5167.16 541
5167.84 600
5168.52 557
5169.20 579
5169.87 515
5170.55 518
5171.23 502
5171.91 574
5172.59 529
5173.27 567
5173.94 619
5174.62 524
5175.30 525
5175.98 565
5176.66 440
5177.34 511
5178.02 514
5178.69 510
5179.37 511
5180.05 556
5180.73 567
5181.41 556
5182.09 526
5182.77 492
5183.45 505
5184.12 461
5184.80 498
5185.48 503
5186.16 550
5186.84 493
5187.52 485
5188.20 478
5188.88 504
5189.56 501
5190.24 480
5190.92 507
5191.60 502
5192.28 493
5192.96 463
5193.64 526
5194.32 564
5195.00 535
5195.68 601
5196.36 556
5197.03 517
5197.71 475
5198.39 522
5199.07 537
5199.75 413
5200.44 451
5201.12 504
5201.80 470
5202.48 473
5203.16 455
5203.84 590
5204.52 563
5205.20 533
5205.88 517
5206.56 570
5207.24 573
5207.92 537
5208.60 665
5209.28 597
5209.96 673
5210.64 637
5211.32 564
5212.00 615
5212.68 583
5213.37 597
5214.05 580
5214.73 496
5215.41 498
5216.09 598
5216.77 510
5217.45 612
5218.13 516
5218.81 575
5219.50 521
5220.18 543
5220.86 552
5221.54 523
5222.22 508
5222.90 491
5223.59 519
5224.27 538
5224.95 496
5225.63 508
5226.31 477
5226.99 515
5227.68 535
5228.36 602
5229.04 542
5229.72 483
5230.40 457
5231.09 502
5231.77 489
5232.45 515
5233.13 570
5233.81 493
5234.50 541
5235.18 513
5235.86 526
5236.54 596
5237.23 557
5237.91 517
5238.59 560
5239.27 465
5239.96 472
5240.64 577
5241.32 516
5242.01 575
5242.69 455
5243.37 511
5244.05 585
5244.74 636
5245.42 586
5246.10 543
5246.79 484
5247.47 538
5248.15 570
5248.84 538
5249.52 555
5250.20 485
5250.89 483
5251.57 471
5252.25 552
5252.94 574
5253.62 601
5254.30 597
5254.99 594
5255.67 525
5256.36 590
5257.04 579
5257.72 501
5258.41 494
5259.09 526
5259.78 584
5260.46 566
5261.14 503
5261.83 494
5262.51 528
5263.20 457
5263.88 568
5264.56 518
5265.25 557
5265.93 558
5266.62 565
5267.30 480
5267.99 508
5268.67 561
5269.36 557
5270.04 522
5270.73 493
5271.41 531
5272.09 480
5272.78 537
5273.46 518
5274.15 556
5274.83 532
5275.52 510
5276.20 568
5276.89 573
5277.57 523
5278.26 576
5278.94 544
5279.63 555
5280.32 617
5281.00 636
5281.69 611
5282.37 662
5283.06 623
5283.74 623
5284.43 714
5285.11 595
5285.80 621
5286.49 581
5287.17 578
5287.86 605
5288.54 582
5289.23 542
5289.91 519
5290.60 460
5291.29 468
5291.97 482
5292.66 518
5293.35 492
5294.03 562
5294.72 544
5295.40 554
5296.09 558
5296.78 602
5297.46 625
5298.15 540
5298.84 573
5299.52 585
5300.21 595
5300.90 592
5301.58 589
5302.27 611
5302.96 585
5303.64 500
5304.33 501
5305.02 588
5305.70 568
5306.39 514
5307.08 556
5307.77 608
5308.45 555
5309.14 626
5309.83 594
5310.51 520
5311.20 519
5311.89 611
5312.58 598
5313.26 581
5313.95 620
5314.64 596
5315.33 606
5316.01 552
5316.70 491
5317.39 551
5318.08 621
5318.77 624
5319.45 634
5320.14 650
5320.83 707
5321.52 635
5322.20 636
5322.89 731
5323.58 659
5324.27 615
5324.96 594
5325.65 613
5326.33 552
5327.02 558
5327.71 603
5328.40 524
5329.09 483
5329.78 530
5330.46 473
5331.15 597
5331.84 616
5332.53 568
5333.22 570
5333.91 558
5334.60 518
5335.29 513
5335.98 571
5336.66 532
5337.35 547
5338.04 519
5338.73 564
5339.42 548
5340.11 588
5340.80 558
5341.49 540
5342.18 570
5342.87 625
5343.56 627
5344.25 576
5344.94 641
5345.62 702
5346.31 676
5347.00 649
5347.69 638
5348.38 662
5349.07 640
5349.76 736
5350.45 750
5351.14 741
5351.83 798
5352.52 880
5353.21 896
5353.90 831
5354.59 810
5355.28 869
5355.97 813
5356.66 787
5357.35 691
5358.04 693
5358.74 602
5359.43 654
5360.12 559
5360.81 610
5361.50 621
5362.19 487
5362.88 554
5363.57 559
5364.26 561
5364.95 580
5365.64 509
5366.33 478
5367.02 474
5367.71 518
5368.41 519
5369.10 460
5369.79 503
5370.48 502
5371.17 554
5371.86 513
5372.55 515
5373.24 507
5373.94 521
5374.63 493
5375.32 461
5376.01 475
5376.70 487
5377.39 462
5378.08 509
5378.78 498
5379.47 518
5380.16 490
5380.85 493
5381.54 460
5382.24 483
5382.93 485
5383.62 529
5384.31 499
5385.00 562
5385.70 503
5386.39 554
5387.08 462
5387.77 488
5388.47 531
5389.16 504
5389.85 562
5390.54 606
5391.23 578
5391.93 526
5392.62 547
5393.31 549
5394.01 492
5394.70 568
5395.39 578
5396.08 577
5396.78 498
5397.47 448
5398.16 482
5398.86 461
5399.55 507
5400.24 525
5400.93 458
5401.63 532
5402.32 473
5403.01 458
5403.71 528
5404.40 510
5405.09 480
5405.79 547
5406.48 476
5407.17 451
5407.87 511
5408.56 522
5409.26 618
5409.95 583
5410.64 564
5411.34 476
5412.03 555
5412.72 531
5413.42 577
5414.11 552
5414.81 572
5415.50 556
5416.19 523
5416.89 541
5417.58 578
5418.28 508
5418.97 451
5419.67 547
5420.36 620
5421.05 523
5421.75 464
5422.44 509
5423.14 467
5423.83 558
5424.53 546
5425.22 526
5425.92 531
5426.61 545
5427.31 571
5428.00 563
5428.70 536
5429.39 516
5430.09 529
5430.78 581
5431.48 516
5432.17 490
5432.87 542
5433.56 549
5434.26 604
5434.95 583
5435.65 604
5436.34 653
5437.04 671
5437.73 601
5438.43 574
5439.13 646
5439.82 670
5440.52 639
5441.21 620
5441.91 592
5442.60 560
5443.30 553
5444.00 569
5444.69 625
5445.39 583
5446.08 628
5446.78 645
5447.48 724
5448.17 676
5448.87 740
5449.56 753
5450.26 790
5450.96 732
5451.65 654
5452.35 688
5453.05 750
5453.74 748
5454.44 635
5455.14 695
5455.83 687
5456.53 588
5457.23 594
5457.92 532
5458.62 533
5459.32 599
5460.01 544
5460.71 507
5461.41 628
5462.11 659
5462.80 579
5463.50 650
5464.20 701
5464.89 656
5465.59 626
5466.29 681
5466.99 729
5467.68 635
5468.38 654
5469.08 726
5469.78 682
5470.47 618
5471.17 599
5471.87 662
5472.57 749
5473.26 807
5473.96 727
5474.66 726
5475.36 767
5476.06 720
5476.75 659
5477.45 655
5478.15 804
5478.85 895
5479.55 892
5480.24 904
5480.94 856
5481.64 994
5482.34 1165
5483.04 1165
5483.74 1001
5484.43 1019
5485.13 908
5485.83 920
5486.53 913
5487.23 782
5487.93 783
5488.63 782
5489.33 797
5490.02 673
5490.72 741
5491.42 807
5492.12 835
5492.82 774
5493.52 794
5494.22 769
5494.92 875
5495.62 910
5496.32 797
5497.01 895
5497.71 1097
5498.41 1004
5499.11 1177
5499.81 1309
5500.51 1486
5501.21 1633
5501.91 1775
5502.61 1846
5503.31 1700
5504.01 1558
5504.71 1477
5505.41 1335
5506.11 1165
5506.81 1004
5507.51 911
5508.21 810
5508.91 838
5509.61 751
5510.31 730
5511.01 762
5511.71 729
5512.41 729
5513.11 745
5513.81 815
5514.51 687
5515.21 783
5515.91 752
5516.61 859
5517.31 879
5518.01 714
5518.72 649
5519.42 762
5520.12 768
5520.82 804
5521.52 776
5522.22 823
5522.92 766
5523.62 645
5524.32 684
5525.02 657
5525.72 662
5526.43 715
5527.13 659
5527.83 650
5528.53 590
5529.23 702
5529.93 656
5530.63 643
5531.33 625
5532.04 640
5532.74 561
5533.44 563
5534.14 580
5534.84 564
5535.54 572
5536.25 610
5536.95 623
5537.65 562
5538.35 566
5539.05 526
5539.76 532
5540.46 560
5541.16 572
5541.86 542
5542.56 541
5543.27 568
5543.97 524
5544.67 525
5545.37 566
5546.08 533
5546.78 539
5547.48 565
5548.18 538
5548.89 612
5549.59 643
5550.29 565
5550.99 608
5551.70 588
5552.40 620
5553.10 650
5553.81 609
5554.51 618
5555.21 594
5555.91 485
5556.62 534
5557.32 530
5558.02 493
5558.73 555
5559.43 582
5560.13 561
5560.84 507
5561.54 556
5562.24 603
5562.95 573
5563.65 497
5564.35 502
5565.06 500
5565.76 463
5566.47 524
5567.17 591
5567.87 504
5568.58 529
5569.28 524
5569.98 504
5570.69 435
5571.39 431
5572.10 508
5572.80 552
5573.50 531
5574.21 521
5574.91 566
5575.62 528
5576.32 498
5577.03 483
5577.73 512
5578.44 552
5579.14 534
5579.84 510
5580.55 540
5581.25 563
5581.96 519
5582.66 517
5583.37 480
5584.07 488
5584.78 555
5585.48 581
5586.19 497
5586.89 537
5587.60 485
5588.30 520
5589.01 590
5589.71 545
5590.42 481
5591.12 527
5591.83 498
5592.53 515
5593.24 517
5593.94 540
5594.65 490
5595.36 444
5596.06 459
5596.77 471
5597.47 513
5598.18 491
5598.88 531
5599.59 475
5600.30 447
5601.00 452
5601.71 479
5602.41 548
5603.12 496
5603.83 484
5604.53 472
5605.24 507
5605.94 500
5606.65 464
5607.36 472
5608.06 511
5608.77 513
5609.48 553
5610.18 513
5610.89 492
5611.60 468
5612.30 519
5613.01 497
5613.72 441
5614.42 519
5615.13 506
5615.84 481
5616.54 472
5617.25 461
5617.96 564
5618.66 493
5619.37 589
5620.08 499
5620.78 440
5621.49 464
5622.20 473
5622.91 474
5623.61 456
5624.32 392
5625.03 437
5625.74 486
5626.44 470
5627.15 412
5627.86 504
5628.57 504
5629.27 418
5629.98 484
5630.69 507
5631.40 463
5632.11 577
5632.81 562
5633.52 450
5634.23 495
5634.94 535
5635.65 498
5636.35 609
5637.06 495
5637.77 503
5638.48 520
5639.19 534
5639.89 500
5640.60 519
5641.31 492
5642.02 452
5642.73 506
5643.44 515
5644.15 535
5644.85 468
5645.56 461
5646.27 477
5646.98 488
5647.69 445
5648.40 584
5649.11 547
5649.82 459
5650.53 524
5651.23 524
5651.94 523
5652.65 570
5653.36 529
5654.07 536
5654.78 516
5655.49 515
5656.20 507
5656.91 506
5657.62 602
5658.33 622
5659.04 648
5659.75 520
5660.46 566
5661.17 598
5661.88 571
5662.59 567
5663.30 518
5664.00 528
5664.71 553
5665.42 615
5666.13 571
5666.84 541
5667.55 538
5668.27 571
5668.98 496
5669.69 545
5670.40 615
5671.11 565
5671.82 582
5672.53 626
5673.24 624
5673.95 696
5674.66 701
5675.37 548
5676.08 619
5676.79 568
5677.50 558
5678.21 512
5678.92 598
5679.63 523
5680.34 557
5681.06 530
5681.77 483
5682.48 461
5683.19 547
5683.90 569
5684.61 483
5685.32 527
5686.03 584
5686.74 633
5687.46 609
5688.17 609
5688.88 495
5689.59 524
5690.30 472
5691.01 508
5691.72 511
5692.44 459
5693.15 434
5693.86 468
5694.57 489
5695.28 504
5696.00 493
5696.71 473
5697.42 418
5698.13 417
5698.84 478
5699.56 494
5700.27 441
5700.98 436
5701.69 474
5702.40 544
5703.12 464
5703.83 451
5704.54 496
5705.25 437
5705.97 460
5706.68 501
5707.39 525
5708.10 560
5708.82 460
5709.53 525
5710.24 474
5710.95 471
5711.67 479
5712.38 479
5713.09 444
5713.81 497
5714.52 459
5715.23 477
5715.95 451
5716.66 517
5717.37 477
5718.09 473
5718.80 453
5719.51 491
5720.23 472
5720.94 465
5721.65 455
5722.37 483
5723.08 504
5723.79 510
5724.51 545
5725.22 484
5725.93 488
5726.65 526
5727.36 511
5728.08 491
5728.79 534
5729.50 528
5730.22 520
5730.93 513
5731.65 485
5732.36 437
5733.07 462
5733.79 481
5734.50 527
5735.22 496
5735.93 448
5736.65 507
5737.36 491
5738.07 477
5738.79 478
5739.50 516
5740.22 519
5740.93 502
5741.65 494
5742.36 493
5743.08 474
5743.79 488
5744.51 486
5745.22 520
5745.94 543
5746.65 478
5747.37 521
5748.08 484
5748.80 515
5749.51 464
5750.23 495
5750.94 555
5751.66 542
5752.37 501
5753.09 535
5753.80 520
5754.52 609
5755.24 603
5755.95 641
5756.67 630
5757.38 493
5758.10 536
5758.81 590
5759.53 526
5760.25 399
5760.96 506
5761.68 479
5762.39 553
5763.11 481
5763.83 519
5764.54 577
5765.26 496
5765.97 486
5766.69 511
5767.41 511
5768.12 475
5768.84 513
5769.56 511
5770.27 492
5770.99 441
5771.71 476
5772.42 532
5773.14 553
5773.86 568
5774.57 580
5775.29 543
5776.01 562
5776.72 581
5777.44 557
5778.16 504
5778.88 513
5779.59 541
5780.31 511
5781.03 544
5781.74 679
5782.46 562
5783.18 557
5783.90 492
5784.61 491
5785.33 507
5786.05 623
5786.77 634
5787.48 498
5788.20 553
5788.92 526
5789.64 511
5790.35 579
5791.07 608
5791.79 593
5792.51 558
5793.23 516
5793.94 587
5794.66 701
5795.38 685
5796.10 742
5796.82 733
5797.53 715
5798.25 831
5798.97 888
5799.69 1088
5800.41 1240
5801.13 1429
5801.84 1576
5802.56 1767
5803.28 1640
5804.00 1588
5804.72 1501
5805.44 1203
5806.16 1045
5806.87 899
5807.59 843
5808.31 799
5809.03 761
5809.75 752
5810.47 701
5811.19 756
5811.91 752
5812.63 681
5813.35 667
5814.07 656
5814.78 682
5815.50 743
5816.22 743
5816.94 804
5817.66 789
5818.38 706
5819.10 716
5819.82 742
5820.54 725
5821.26 793
5821.98 753
5822.70 674
5823.42 721
5824.14 651
5824.86 638
5825.58 625
5826.30 561
5827.02 646
5827.74 645
5828.46 585
5829.18 605
5829.90 665
5830.62 664
5831.34 626
5832.06 568
5832.78 560
5833.50 614
5834.22 623
5834.94 594
5835.66 569
5836.38 521
5837.10 495
5837.82 521
5838.55 640
5839.27 630
5839.99 598
5840.71 628
5841.43 650
5842.15 575
5842.87 515
5843.59 552
5844.31 580
5845.03 597
5845.76 572
5846.48 487
5847.20 504
5847.92 476
5848.64 520
5849.36 513
5850.08 580
5850.81 575
5851.53 545
5852.25 513
5852.97 509
5853.69 536
5854.41 506
5855.14 559
5855.86 600
5856.58 548
5857.30 603
5858.02 526
5858.74 538
5859.47 523
5860.19 549
5860.91 595
5861.63 559
5862.36 559
5863.08 537
5863.80 550
5864.52 520
5865.24 515
5865.97 536
5866.69 526
5867.41 473
5868.13 512
5868.86 546
5869.58 545
5870.30 575
5871.03 571
5871.75 605
5872.47 534
5873.19 591
5873.92 601
5874.64 614
5875.36 551
5876.09 553
5876.81 637
5877.53 610
5878.26 604
5878.98 529
5879.70 575
5880.43 554
5881.15 523
5881.87 577
5882.60 546
5883.32 520
5884.04 602
5884.77 618
5885.49 536
5886.21 535
5886.94 567
5887.66 612
5888.39 589
5889.11 541
5889.83 591
5890.56 617
5891.28 647
5892.01 589
5892.73 599
5893.45 571
5894.18 469
5894.90 551
5895.63 574
5896.35 532
5897.07 542
5897.80 530
5898.52 565
5899.25 556
5899.97 530
5900.70 558
5901.42 592
5902.15 583
5902.87 549
5903.60 581
5904.32 603
5905.05 644
5905.77 665
5906.50 616
5907.22 567
5907.95 514
5908.67 508
5909.40 552
5910.12 610
5910.85 607
5911.57 568
5912.30 695
5913.02 656
5913.75 612
5914.47 580
5915.20 555
5915.92 606
5916.65 597
5917.38 623
5918.10 657
5918.83 606
5919.55 574
5920.28 609
5921.00 594
5921.73 558
5922.46 550
5923.18 675
5923.91 579
5924.63 605
5925.36 602
5926.09 580
5926.81 572
5927.54 586
5928.26 649
5928.99 674
5929.72 626
5930.44 608
5931.17 658
5931.90 591
5932.62 642
5933.35 671
5934.08 658
5934.80 707
5935.53 712
5936.26 758
5936.98 744
5937.71 745
5938.44 746
5939.16 719
5939.89 799
5940.62 750
5941.35 743
5942.07 894
5942.80 821
5943.53 892
5944.25 720
5944.98 740
5945.71 795
5946.44 838
5947.16 786
5947.89 828
5948.62 852
5949.35 881
5950.07 882
5950.80 994
5951.53 1050
5952.26 1109
5952.99 1084
5953.71 1116
5954.44 1136
5955.17 1184
5955.90 1120
5956.62 1086
5957.35 1064
5958.08 1150
5958.81 1118
5959.54 1142
5960.27 1197
5960.99 1101
5961.72 1229
5962.45 1226
5963.18 1249
5963.91 1241
5964.64 1171
5965.36 1263
5966.09 1455
5966.82 1481
5967.55 1739
5968.28 1882
5969.01 1928
5969.74 1870
5970.47 1872
5971.19 1782
5971.92 1611
5972.65 1560
5973.38 1480
5974.11 1415
5974.84 1441
5975.57 1415
5976.30 1327
5977.03 1300
5977.76 1312
5978.49 1343
5979.22 1339
5979.95 1427
5980.67 1485
5981.40 1542
5982.13 1559
5982.86 1558
5983.59 1613
5984.32 1658
5985.05 1679
5985.78 1587
5986.51 1562
5987.24 1590
5987.97 1660
5988.70 1655
5989.43 1560
5990.16 1645
5990.89 1633
5991.62 1620
5992.35 1568
5993.08 1518
5993.81 1517
5994.54 1658
5995.27 1719
5996.00 1668
5996.73 1827
5997.47 1873
5998.20 1881
5998.93 1862
5999.66 1845
6000.39 1754
6001.12 1782
6001.85 1791
6002.58 1765
6003.31 1742
6004.04 1747
6004.77 1822
6005.50 1705
6006.24 1663
6006.97 1660
6007.70 1707
6008.43 1881
6009.16 1930
6009.89 2190
6010.62 2331
6011.35 2770
6012.09 3315
6012.82 3833
6013.55 4288
6014.28 4972
6015.01 5283
6015.74 5804
6016.47 5820
6017.21 5804
6017.94 5543
6018.67 5030
6019.40 4503
6020.13 3699
6020.87 3274
6021.60 2692
6022.33 2320
6023.06 1950
6023.79 1865
6024.53 1642
6025.26 1509
6025.99 1445
6026.72 1488
6027.46 1404
6028.19 1379
6028.92 1356
6029.65 1334
6030.39 1257
6031.12 1283
6031.85 1259
6032.58 1248
6033.32 1270
6034.05 1123
6034.78 1131
6035.51 1087
6036.25 1132
6036.98 1192
6037.71 1159
6038.45 1245
6039.18 1232
6039.91 1207
6040.65 1392
6041.38 1373
6042.11 1340
6042.85 1416
6043.58 1423
6044.31 1477
6045.05 1437
6045.78 1382
6046.51 1456
6047.25 1511
6047.98 1437
6048.71 1523
6049.45 1569
6050.18 1685
6050.91 1894
6051.65 1877
6052.38 1913
6053.12 2190
6053.85 2464
6054.58 2409
6055.32 2375
6056.05 2217
6056.79 2200
6057.52 1962
6058.25 2022
6058.99 1761
6059.72 1702
6060.46 1597
6061.19 1467
6061.93 1404
6062.66 1355
6063.40 1334
6064.13 1292
6064.86 1293
6065.60 1324
6066.33 1364
6067.07 1431
6067.80 1333
6068.54 1200
6069.27 1269
6070.01 1251
6070.74 1196
6071.48 1181
6072.21 1204
6072.95 1120
6073.68 1139
6074.42 1111
6075.15 1125
6075.89 1199
6076.63 1164
6077.36 1119
6078.10 1230
6078.83 1213
6079.57 1181
6080.30 1094
6081.04 1034
6081.77 1124
6082.51 1061
6083.25 988
6083.98 1039
6084.72 1024
6085.45 976
6086.19 1056
6086.92 986
6087.66 981
6088.40 1012
6089.13 944
6089.87 919
6090.61 1027
6091.34 1048
6092.08 992
6092.81 962
6093.55 998
6094.29 1039
6095.02 997
6095.76 1027
6096.50 889
6097.23 864
6097.97 953
6098.71 920
6099.44 850
6100.18 829
6100.92 858
6101.65 922
6102.39 854
6103.13 783
6103.86 864
6104.60 829
6105.34 827
6106.08 744
6106.81 830
6107.55 895
6108.29 890
6109.02 869
6109.76 843
6110.50 860
6111.24 909
6111.97 920
6112.71 948
6113.45 894
6114.19 842
6114.92 867
6115.66 976
6116.40 900
6117.14 946
6117.88 971
6118.61 1023
6119.35 980
6120.09 854
6120.83 896
6121.57 949
6122.30 899
6123.04 870
6123.78 870
6124.52 1023
6125.26 932
6126.00 969
6126.73 935
6127.47 899
6128.21 1006
6128.95 1002
6129.69 952
6130.43 927
6131.16 935
6131.90 955
6132.64 897
6133.38 903
6134.12 910
6134.86 842
6135.60 943
6136.34 975
6137.08 959
6137.81 1081
6138.55 1052
6139.29 1069
6140.03 1020
6140.77 1057
6141.51 1009
6142.25 1057
6142.99 1035
6143.73 1047
6144.47 1039
6145.21 958
6145.95 1059
6146.69 1001
6147.43 975
6148.17 1022
6148.91 996
6149.65 899
6150.39 998
6151.13 1021
6151.86 1044
6152.60 934
6153.34 1051
6154.08 1063
6154.83 1033
6155.57 993
6156.31 1024
6157.05 1150
6157.79 1058
6158.53 1052
6159.27 1055
6160.01 1043
6160.75 1005
6161.49 1089
6162.23 1112
6162.97 1122
6163.71 1179
6164.45 1196
6165.19 1237
6165.93 1315
6166.67 1287
6167.41 1234
6168.15 1463
6168.89 1639
6169.64 1628
6170.38 1592
6171.12 1562
6171.86 1490
6172.60 1382
6173.34 1370
6174.08 1383
6174.82 1328
6175.57 1260
6176.31 1250
6177.05 1243
6177.79 1263
6178.53 1291
6179.27 1225
6180.01 1284
6180.76 1305
6181.50 1284
6182.24 1325
6182.98 1318
6183.72 1275
6184.46 1332
6185.21 1455
6185.95 1497
6186.69 1446
6187.43 1356
6188.17 1355
6188.92 1419
6189.66 1381
6190.40 1490
6191.14 1552
6191.89 1507
6192.63 1671
6193.37 1583
6194.11 1672
6194.86 1752
6195.60 1705
6196.34 1768
6197.08 1808
6197.83 1844
6198.57 1775
6199.31 1704
6200.05 1837
6200.80 1871
6201.54 1774
6202.28 1758
6203.03 1822
6203.77 1947
6204.51 2057
6205.26 2426
6206.00 2747
6206.74 3226
6207.48 3826
6208.23 4873
6208.97 6042
6209.71 6967
6210.46 7920
6211.20 8537
6211.95 8709
6212.69 8326
6213.43 8141
6214.18 7095
6214.92 6027
6215.66 5342
6216.41 4362
6217.15 3731
6217.89 2966
6218.64 2386
6219.38 1996
6220.13 1813
6220.87 1664
6221.61 1667
6222.36 1450
6223.10 1442
6223.85 1467
6224.59 1510
6225.34 1420
6226.08 1439
6226.82 1334
6227.57 1344
6228.31 1242
6229.06 1148
6229.80 1065
6230.55 1188
6231.29 1140
6232.04 1073
6232.78 989
6233.53 992
6234.27 1055
6235.02 1084
6235.76 1111
6236.51 1078
6237.25 1096
6238.00 1086
6238.74 1066
6239.49 1025
6240.23 1072
6240.98 1068
6241.72 1119
6242.47 1132
6243.21 1104
6243.96 1222
6244.70 1174
6245.45 1348
6246.20 1376
6246.94 1403
6247.69 1517
6248.43 1607
6249.18 1790
6249.92 1971
6250.67 1936
6251.42 1864
6252.16 1759
6252.91 1761
6253.65 1742
6254.40 1598
6255.15 1384
6255.89 1315
6256.64 1253
6257.38 1157
6258.13 1240
6258.88 1083
6259.62 1097
6260.37 1075
6261.12 1181
6261.86 1161
6262.61 1203
6263.36 1211
6264.10 1156
6264.85 1134
6265.60 1063
6266.34 1143
6267.09 1108
6267.84 1116
6268.58 1191
6269.33 1203
6270.08 1194
6270.82 1263
6271.57 1167
6272.32 1223
6273.07 1205
6273.81 1117
6274.56 1134
6275.31 1198
6276.05 1235
6276.80 1285
6277.55 1213
6278.30 1279
6279.04 1229
6279.79 1299
6280.54 1369
6281.29 1246
6282.03 1187
6282.78 1187
6283.53 1226
6284.28 1148
6285.03 1167
6285.77 1142
6286.52 1205
6287.27 1183
6288.02 1179
6288.77 1254
6289.51 1254
6290.26 1304
6291.01 1308
6291.76 1251
6292.51 1295
6293.26 1178
6294.00 1162
6294.75 1027
6295.50 895
6296.25 901
6297.00 884
6297.75 874
6298.50 910
6299.24 982
6299.99 900
6300.74 977
6301.49 967
6302.24 874
6302.99 857
6303.74 875
6304.49 985
6305.24 978
6305.99 976
6306.73 975
6307.48 972
6308.23 914
6308.98 903
6309.73 855
6310.48 932
6311.23 952
6311.98 895
6312.73 915
6313.48 944
6314.23 952
6314.98 978
6315.73 897
6316.48 899
6317.23 973
6317.98 934
6318.73 882
6319.48 905
6320.23 949
6320.98 900
6321.73 899
6322.48 857
6323.23 831
6323.98 814
6324.73 786
6325.48 854
6326.23 788
6326.98 822
6327.73 810
6328.48 881
6329.23 827
6329.98 870
6330.73 905
6331.48 1030
6332.23 963
6332.98 943
6333.73 867
6334.49 864
6335.24 917
6335.99 875
6336.74 941
6337.49 783
6338.24 787
6338.99 743
6339.74 805
6340.49 807
6341.25 854
6342.00 831
6342.75 825
6343.50 828
6344.25 806
6345.00 833
6345.75 879
6346.51 926
6347.26 879
6348.01 800
6348.76 904
6349.51 967
6350.26 919
6351.02 979
6351.77 1059
6352.52 1117
6353.27 1141
6354.02 1260
6354.78 1214
6355.53 1163
6356.28 1097
6357.03 1068
6357.78 1053
6358.54 1060
6359.29 966
6360.04 851
6360.79 799
6361.55 888
6362.30 851
6363.05 857
6363.80 877
6364.56 810
6365.31 821
6366.06 858
6366.81 873
6367.57 880
6368.32 835
6369.07 794
6369.83 876
6370.58 823
6371.33 776
6372.08 791
6372.84 826
6373.59 850
6374.34 825
6375.10 861
6375.85 915
6376.60 817
6377.36 812
6378.11 809
6378.86 814
6379.62 790
6380.37 863
6381.12 789
6381.88 777
6382.63 717
6383.39 701
6384.14 758
6384.89 798
6385.65 762
6386.40 731
6387.16 741
6387.91 745
6388.66 690
6389.42 670
6390.17 656
6390.93 759
6391.68 854
6392.43 759
6393.19 638
6393.94 679
6394.70 676
6395.45 700
6396.21 691
6396.96 698
6397.72 741
6398.47 767
6399.22 760
6399.98 681
6400.73 718
6401.49 696
6402.24 659
6403.00 683
6403.75 687
6404.51 609
6405.26 612
6406.02 681
6406.77 643
6407.53 666
6408.28 689
6409.04 731
6409.79 759
6410.55 676
6411.31 675
6412.06 729
6412.82 716
6413.57 735
6414.33 670
6415.08 654
6415.84 632
6416.59 634
6417.35 671
6418.11 684
6418.86 715
6419.62 603
6420.37 687
6421.13 592
6421.89 600
6422.64 597
6423.40 632
6424.15 616
6424.91 681
6425.67 613
6426.42 603
6427.18 700
6427.94 678
6428.69 691
6429.45 697
6430.20 733
6430.96 710
6431.72 699
6432.47 679
6433.23 764
6433.99 741
6434.74 660
6435.50 708
6436.26 638
6437.02 700
6437.77 702
6438.53 652
6439.29 609
6440.04 631
6440.80 727
6441.56 708
6442.32 741
6443.07 732
6443.83 756
6444.59 733
6445.34 652
6446.10 720
6446.86 694
6447.62 711
6448.37 686
6449.13 696
6449.89 689
6450.65 676
6451.41 681
6452.16 661
6452.92 663
6453.68 741
6454.44 754
6455.19 736
6455.95 738
6456.71 687
6457.47 748
6458.23 750
6458.99 699
6459.74 707
6460.50 710
6461.26 732
6462.02 785
6462.78 830
6463.54 800
6464.29 720
6465.05 728
6465.81 778
6466.57 809
6467.33 766
6468.09 711
6468.85 772
6469.60 707
6470.36 730
6471.12 819
6471.88 875
6472.64 877
6473.40 826
6474.16 855
6474.92 824
6475.68 850
6476.44 804
6477.20 837
6477.95 863
6478.71 897
6479.47 963
6480.23 908
6480.99 878
6481.75 839
6482.51 934
6483.27 908
6484.03 899
6484.79 1005
6485.55 909
6486.31 998
6487.07 1037
6487.83 978
6488.59 989
6489.35 980
6490.11 978
6490.87 1017
6491.63 1000
6492.39 1053
6493.15 1121
6493.91 1186
6494.67 1232
6495.43 1273
6496.19 1292
6496.95 1331
6497.71 1243
6498.47 1209
6499.23 1355
6499.99 1351
6500.76 1292
6501.52 1271
6502.28 1324
6503.04 1302
6503.80 1342
6504.56 1335
6505.32 1335
6506.08 1296
6506.84 1282
6507.60 1321
6508.36 1527
6509.13 1544
6509.89 1493
6510.65 1574
6511.41 1712
6512.17 1580
6512.93 1619
6513.69 1629
6514.45 1714
6515.22 1695
6515.98 1618
6516.74 1580
6517.50 1606
6518.26 1644
6519.02 1668
6519.79 1581
6520.55 1642
6521.31 1695
6522.07 1667
6522.83 1931
6523.60 1934
6524.36 1933
6525.12 2064
6525.88 2151
6526.64 2331
6527.41 2480
6528.17 2736
6528.93 2794
6529.69 2866
6530.46 3153
6531.22 3177
6531.98 3129
6532.74 3034
6533.51 3165
6534.27 3552
6535.03 4042
6535.79 4575
6536.56 5311
6537.32 6280
6538.08 7117
6538.85 7466
6539.61 7489
6540.37 7096
6541.13 6401
6541.90 5807
6542.66 4944
6543.42 4035
6544.19 3346
6544.95 2777
6545.71 2336
6546.48 2012
6547.24 1696
6548.00 1599
6548.77 1486
6549.53 1402
6550.29 1402
6551.06 1327
6551.82 1251
6552.58 1318
6553.35 1316
6554.11 1356
6554.88 1358
6555.64 1304
6556.40 1325
6557.17 1255
6557.93 1131
6558.70 1078
6559.46 1156
6560.22 1312
6560.99 1286
6561.75 1218
6562.52 1323
6563.28 1323
6564.05 1402
6564.81 1448
6565.57 1437
6566.34 1426
6567.10 1561
6567.87 1494
6568.63 1603
6569.40 1510
6570.16 1562
6570.93 1446
6571.69 1416
6572.46 1503
6573.22 1459
6573.99 1576
6574.75 1639
6575.52 1724
6576.28 1698
6577.05 1735
6577.81 1709
6578.58 1832
6579.34 1852
6580.11 1832
6580.87 1791
6581.64 1682
6582.40 1746
6583.17 1780
6583.93 1738
6584.70 1658
6585.47 1612
6586.23 1510
6587.00 1471
6587.76 1551
6588.53 1526
6589.29 1441
6590.06 1565
6590.83 1615
6591.59 1656
6592.36 1765
6593.12 1834
6593.89 2076
6594.66 2049
6595.42 2199
6596.19 2555
6596.96 2593
6597.72 2556
6598.49 2559
6599.25 2405
6600.02 2323
6600.79 2219
6601.55 1954
6602.32 1852
6603.09 1737
6603.85 1563
6604.62 1405
6605.39 1389
6606.15 1336
6606.92 1199
6607.69 1239
6608.46 1305
6609.22 1277
6609.99 1217
6610.76 1125
6611.52 1143
6612.29 1287
6613.06 1268
6613.83 1206
6614.59 1256
6615.36 1168
6616.13 1195
6616.89 1057
6617.66 1152
6618.43 1207
6619.20 1114
6619.96 1163
6620.73 1196
6621.50 1126
6622.27 1076
6623.04 1084
6623.80 974
6624.57 1049
6625.34 1016
6626.11 1010
6626.88 1010
6627.64 1007
6628.41 1078
6629.18 1066
6629.95 974
6630.72 1094
6631.48 1143
6632.25 1232
6633.02 1302
6633.79 1388
6634.56 1407
6635.33 1412
6636.10 1478
6636.86 1523
6637.63 1589
6638.40 1488
6639.17 1385
6639.94 1362
6640.71 1260
6641.48 1155
6642.25 1199
6643.01 1181
6643.78 1104
6644.55 1076
6645.32 1027
6646.09 1037
6646.86 1094
6647.63 966
6648.40 1019
6649.17 1020
6649.94 1007
6650.71 1033
6651.48 1028
6652.25 1092
6653.01 1098
6653.78 1082
6654.55 1056
6655.32 1050
6656.09 993
6656.86 1018
6657.63 1067
6658.40 1083
6659.17 1109
6659.94 1045
6660.71 1012
6661.48 910
6662.25 977
6663.02 920
6663.79 978
6664.56 912
6665.33 932
6666.10 890
6666.87 939
6667.64 930
6668.42 960
6669.19 967
6669.96 988
6670.73 989
6671.50 958
6672.27 980
6673.04 1012
6673.81 1056
6674.58 976
6675.35 1087
6676.12 1050
6676.89 1159
6677.66 1127
6678.44 1055
6679.21 1152
6679.98 1106
6680.75 1066
6681.52 1035
6682.29 1051
6683.06 1091
6683.83 1101
6684.60 1188
6685.38 1259
6686.15 1309
6686.92 1312
6687.69 1324
6688.46 1395
6689.23 1226
6690.01 1231
6690.78 1179
6691.55 1080
6692.32 951
6693.09 940
6693.86 969
6694.64 936
6695.41 952
6696.18 903
6696.95 957
6697.73 906
6698.50 881
6699.27 901
6700.04 911
6700.81 950
6701.59 911
6702.36 980
6703.13 937
6703.90 843
6704.68 854
6705.45 828
6706.22 963
6706.99 944
6707.77 948
6708.54 954
6709.31 861
6710.09 913
6710.86 910
6711.63 960
6712.40 967
6713.18 858
6713.95 829
6714.72 892
6715.50 799
6716.27 790
6717.04 749
6717.82 723
6718.59 771
6719.36 823
6720.14 829
6720.91 865
6721.68 855
6722.46 797
6723.23 799
6724.00 811
6724.78 879
6725.55 931
6726.33 871
6727.10 796
6727.87 806
6728.65 786
6729.42 774
6730.20 804
6730.97 852
6731.74 837
6732.52 778
6733.29 841
6734.07 923
6734.84 886
6735.61 909
6736.39 883
6737.16 941
6737.94 925
6738.71 951
6739.49 920
6740.26 931
6741.04 867
6741.81 934
6742.59 971
6743.36 964
6744.13 796
6744.91 803
6745.68 975
6746.46 1009
6747.23 982
6748.01 1036
6748.78 1053
6749.56 1041
6750.33 1018
6751.11 1189
6751.89 1211
6752.66 1303
6753.44 1354
6754.21 1422
6754.99 1456
6755.76 1463
6756.54 1466
6757.31 1334
6758.09 1184
6758.86 1080
6759.64 1041
6760.42 897
6761.19 905
6761.97 912
6762.74 898
6763.52 885
6764.30 871
6765.07 874
6765.85 880
6766.62 850
6767.40 863
6768.18 996
6768.95 912
6769.73 893
6770.51 964
6771.28 871
6772.06 800
6772.83 910
6773.61 796
6774.39 791
6775.16 829
6775.94 762
6776.72 773
6777.49 792
6778.27 833
6779.05 822
6779.82 838
6780.60 819
6781.38 789
6782.16 769
6782.93 749
6783.71 850
6784.49 880
6785.26 765
6786.04 845
6786.82 739
6787.60 778
6788.37 818
6789.15 727
6789.93 702
6790.71 747
6791.48 785
6792.26 793
6793.04 748
6793.82 748
6794.59 797
6795.37 752
6796.15 689
6796.93 730
6797.70 709
6798.48 765
6799.26 731
6800.04 739
6800.82 699
6801.60 671
6802.37 767
6803.15 639
6803.93 669
6804.71 747
6805.49 809
6806.26 884
6807.04 794
6807.82 737
6808.60 703
6809.38 726
6810.16 758
6810.94 708
6811.71 716
6812.49 719
6813.27 747
6814.05 741
6814.83 747
6815.61 745
6816.39 729
6817.17 735
6817.95 809
6818.73 777
6819.50 731
6820.28 706
6821.06 778
6821.84 762
6822.62 753
6823.40 734
6824.18 750
6824.96 711
6825.74 647
6826.52 721
6827.30 768
6828.08 725
6828.86 729
6829.64 734
6830.42 728
6831.20 692
6831.98 664
6832.76 720
6833.54 754
6834.32 706
6835.10 765
6835.88 686
6836.66 619
6837.44 693
6838.22 721
6839.00 740
6839.78 718
6840.56 698
6841.34 722
6842.12 682
6842.90 734
6843.68 665
6844.46 682
6845.24 705
6846.02 697
6846.80 783
6847.58 860
6848.36 928
6849.14 1031
6849.93 1165
6850.71 1330
6851.49 1584
6852.27 1665
6853.05 1727
6853.83 1767
6854.61 1802
6855.39 1658
6856.17 1541
6856.96 1330
6857.74 1192
6858.52 1048
6859.30 982
6860.08 825
6860.86 827
6861.64 836
6862.43 823
6863.21 787
6863.99 818
6864.77 807
6865.55 796
6866.33 876
6867.12 855
6867.90 885
6868.68 860
6869.46 849
6870.24 892
6871.03 899
6871.81 841
6872.59 825
6873.37 776
6874.16 858
6874.94 894
6875.72 844
6876.50 819
6877.28 813
6878.07 899
6878.85 983
6879.63 873
6880.42 882
6881.20 937
6881.98 905
6882.76 1013
6883.55 1043
6884.33 1016
6885.11 1105
6885.89 1122
6886.68 1196
6887.46 1364
6888.24 1652
6889.03 1793
6889.81 1841
6890.59 1996
6891.38 1802
6892.16 1655
6892.94 1437
6893.73 1272
6894.51 1192
6895.29 1097
6896.08 1047
6896.86 1058
6897.64 916
6898.43 954
6899.21 1002
6900.00 1002
6900.78 949
6901.56 890
6902.35 985
6903.13 1023
6903.91 1026
6904.70 1052
6905.48 1031
6906.27 1011
6907.05 1048
6907.84 961
6908.62 977
6909.40 982
6910.19 1008
6910.97 943
6911.76 904
6912.54 875
6913.33 876
6914.11 927
6914.90 858
6915.68 875
6916.46 906
6917.25 914
6918.03 922
6918.82 930
6919.60 929
6920.39 991
6921.17 966
6921.96 943
6922.74 933
6923.53 933
6924.31 926
6925.10 920
6925.88 941
6926.67 888
6927.45 897
6928.24 924
6929.03 1014
6929.81 948
6930.60 942
6931.38 1004
6932.17 980
6932.95 941
6933.74 971
6934.52 1025
6935.31 921
6936.10 968
6936.88 992
6937.67 1021
6938.45 1043
6939.24 984
6940.03 972
6940.81 1046
6941.60 964
6942.38 989
6943.17 1156
6943.96 1139
6944.74 1190
6945.53 1295
6946.32 1250
6947.10 1280
6947.89 1311
6948.68 1315
6949.46 1237
6950.25 1191
6951.03 1210
6951.82 1240
6952.61 1141
6953.40 1189
6954.18 1149
6954.97 1234
6955.76 1316
6956.54 1290
6957.33 1291
6958.12 1295
6958.90 1302
6959.69 1314
6960.48 1276
6961.27 1372
6962.05 1376
6962.84 1350
6963.63 1300
6964.41 1309
6965.20 1350
6965.99 1377
6966.78 1463
6967.56 1418
6968.35 1427
6969.14 1374
6969.93 1433
6970.72 1564
6971.50 1579
6972.29 1653
6973.08 1535
6973.87 1547
6974.66 1586
6975.44 1566
6976.23 1552
6977.02 1459
6977.81 1525
6978.60 1563
6979.38 1721
6980.17 1645
6980.96 1729
6981.75 2068
6982.54 2227
6983.33 2446
6984.11 2954
6984.90 3359
6985.69 3773
6986.48 4518
6987.27 5114
6988.06 5405
6988.85 5652
6989.64 5328
6990.42 4819
6991.21 4589
6992.00 3700
6992.79 3248
6993.58 2816
6994.37 2506
6995.16 2382
6995.95 2182
6996.74 2330
6997.53 2551
6998.32 3018
6999.10 3453
6999.89 4007
7000.68 4427
7001.47 4941
7002.26 5436
7003.05 5336
7003.84 5150
7004.63 4628
7005.42 3971
7006.21 3531
7007.00 2989
7007.79 2519
7008.58 2282
7009.37 1895
7010.16 1807
7010.95 1540
7011.74 1475
7012.53 1471
7013.32 1565
7014.11 1717
7014.90 1667
7015.69 1620
7016.48 1584
7017.27 1511
7018.06 1440
7018.85 1368
7019.64 1195
7020.43 1300
7021.23 1294
7022.02 1217
7022.81 1261
7023.60 1244
7024.39 1312
7025.18 1432
7025.97 1486
7026.76 1380
7027.55 1339
7028.34 1446
7029.13 1342
7029.93 1429
7030.72 1351
7031.51 1265
7032.30 1249
7033.09 1285
7033.88 1274
7034.67 1221
7035.46 1145
7036.26 1210
7037.05 1211
7037.84 1287
7038.63 1263
7039.42 1317
7040.21 1386
7041.01 1376
7041.80 1376
7042.59 1335
7043.38 1380
7044.17 1370
7044.97 1288
7045.76 1226
7046.55 1264
7047.34 1224
7048.13 1202
7048.93 1340
7049.72 1399
7050.51 1503
7051.30 1510
7052.09 1510
7052.89 1532
7053.68 1389
7054.47 1361
7055.26 1364
7056.06 1299
7056.85 1132
7057.64 1110
7058.44 1193
7059.23 1048
7060.02 1070
7060.81 1106
7061.61 1204
7062.40 1110
7063.19 1086
7063.99 1144
7064.78 1198
7065.57 1094
7066.37 1065
7067.16 1190
7067.95 1040
7068.74 1050
7069.54 993
7070.33 1063
7071.13 1028
7071.92 1031
7072.71 1016
7073.51 1084
7074.30 1120
7075.09 1049
7075.89 1152
7076.68 1071
7077.47 1040
7078.27 1001
7079.06 980
7079.86 983
7080.65 1000
7081.44 1073
7082.24 1013
7083.03 1027
7083.83 1062
7084.62 997
7085.41 1000
7086.21 951
7087.00 1031
7087.80 1097
7088.59 1041
7089.39 1059
7090.18 1136
7090.98 1078
7091.77 1069
7092.56 1190
7093.36 1062
7094.15 958
7094.95 972
7095.74 872
7096.54 845
7097.33 873
7098.13 824
7098.92 844
7099.72 851
7100.51 827
7101.31 873
7102.10 824
7102.90 779
7103.69 759
7104.49 822
7105.29 849
7106.08 809
7106.88 781
7107.67 722
7108.47 646
7109.26 674
7110.06 722
7110.85 691
7111.65 734
7112.45 703
7113.24 692
7114.04 686
7114.83 677
7115.63 696
7116.42 654
7117.22 730
7118.02 718
7118.81 805
7119.61 804
7120.41 748
7121.20 691
7122.00 647
7122.79 761
7123.59 648
7124.39 645
7125.18 652
7125.98 655
7126.78 653
7127.57 653
7128.37 704
7129.17 755
7129.96 807
7130.76 851
7131.56 848
7132.35 763
7133.15 678
7133.95 742
7134.74 700
7135.54 642
7136.34 677
7137.14 716
7137.93 640
7138.73 735
7139.53 738
7140.33 719
7141.12 681
7141.92 686
7142.72 684
7143.51 697
7144.31 669
7145.11 705
7145.91 689
7146.71 719
7147.50 711
7148.30 681
7149.10 720
7149.90 712
7150.69 678
7151.49 615
7152.29 668
7153.09 669
7153.89 634
7154.68 583
7155.48 774
7156.28 744
7157.08 717
7157.88 661
7158.68 676
7159.47 675
7160.27 673
7161.07 665
7161.87 616
7162.67 613
7163.47 620
7164.27 666
7165.06 654
7165.86 615
7166.66 634
7167.46 689
7168.26 612
7169.06 611
7169.86 659
7170.66 680
7171.46 627
7172.25 627
7173.05 636
7173.85 635
7174.65 589
7175.45 565
7176.25 665
7177.05 626
7177.85 655
7178.65 643
7179.45 666
7180.25 639
7181.05 688
7181.85 709
7182.65 699
7183.45 764
7184.25 708
7185.05 765
7185.85 786
7186.65 665
7187.45 644
7188.25 704
7189.05 697
7189.85 660
7190.65 607
7191.45 597
7192.25 543
7193.05 567
7193.85 501
7194.65 531
7195.45 605
7196.25 575
7197.05 553
7197.85 515
7198.65 543
7199.45 490
7200.25 549
7201.05 563
7201.85 565
7202.65 564
7203.46 587
7204.26 560
7205.06 592
7205.86 575
7206.66 625
7207.46 541
7208.26 499
7209.06 489
7209.86 507
7210.66 522
7211.47 591
7212.27 536
7213.07 587
7213.87 545
7214.67 552
7215.47 530
7216.27 548
7217.08 555
7217.88 586
7218.68 559
7219.48 564
7220.28 542
7221.09 480
7221.89 602
7222.69 549
7223.49 535
7224.29 527
7225.10 593
7225.90 608
7226.70 594
7227.50 633
7228.30 657
7229.11 608
7229.91 580
7230.71 567
7231.51 604
7232.32 616
7233.12 529
7233.92 585
7234.72 615
7235.53 595
7236.33 576
7237.13 574
7237.93 632
7238.74 635
7239.54 590
7240.34 644
7241.15 661
7241.95 687
7242.75 748
7243.55 617
7244.36 594
7245.16 604
7245.96 597
7246.77 589
7247.57 614
7248.37 608
7249.18 607
7249.98 663
7250.78 598
7251.59 596
7252.39 639
7253.20 630
7254.00 625
7254.80 619
7255.61 629
7256.41 593
7257.21 628
7258.02 677
7258.82 626
7259.63 602
7260.43 627
7261.23 647
7262.04 666
7262.84 674
7263.65 660
7264.45 701
7265.26 647
7266.06 695
7266.86 684
7267.67 728
7268.47 779
7269.28 778
7270.08 798
7270.89 744
7271.69 768
7272.50 740
7273.30 751
7274.11 758
7274.91 767
7275.71 742
7276.52 824
7277.32 827
7278.13 863
7278.93 804
7279.74 762
7280.55 906
7281.35 947
7282.16 1018
7282.96 1124
7283.77 1283
7284.57 1346
7285.38 1417
7286.18 1633
7286.99 1696
7287.79 1656
7288.60 1626
7289.40 1520
7290.21 1399
7291.02 1264
7291.82 1179
7292.63 1152
7293.43 1008
7294.24 983
7295.05 998
7295.85 910
7296.66 874
7297.46 918
7298.27 907
7299.08 865
7299.88 908
7300.69 952
7301.49 969
7302.30 956
7303.11 986
7303.91 1032
7304.72 1079
7305.53 1070
7306.33 1120
7307.14 1100
7307.95 1130
7308.75 1216
7309.56 1203
7310.37 1347
7311.17 1373
7311.98 1285
7312.79 1368
7313.59 1454
7314.40 1496
7315.21 1460
7316.02 1431
7316.82 1472
7317.63 1444
7318.44 1658
7319.24 1825
7320.05 2068
7320.86 2240
7321.67 2443
7322.47 2560
7323.28 2660
7324.09 2601
7324.90 2559
7325.70 2329
7326.51 2129
7327.32 1923
7328.13 1621
7328.94 1369
7329.74 1312
7330.55 1225
7331.36 1031
7332.17 1060
7332.98 1057
7333.78 1041
7334.59 1050
7335.40 999
7336.21 936
7337.02 924
7337.82 972
7338.63 946
7339.44 1019
7340.25 995
7341.06 945
7341.87 983
7342.68 955
7343.48 961
7344.29 980
7345.10 1043
7345.91 984
7346.72 899
7347.53 980
7348.34 947
7349.15 997
7349.95 1021
7350.76 953
7351.57 912
7352.38 947
7353.19 1001
7354.00 908
7354.81 898
7355.62 887
7356.43 867
7357.24 881
7358.05 960
7358.86 925
7359.67 934
7360.48 883
7361.29 983
7362.09 964
7362.90 1001
7363.71 960
7364.52 997
7365.33 1000
7366.14 968
7366.95 978
7367.76 981
7368.57 939
7369.38 990
7370.19 1110
7371.00 956
7371.81 942
7372.62 896
7373.43 904
7374.25 945
7375.06 986
7375.87 1004
7376.68 1050
7377.49 944
7378.30 1066
7379.11 1228
7379.92 1259
7380.73 1351
7381.54 1461
7382.35 1547
7383.16 1594
7383.97 1581
7384.78 1614
7385.59 1468
7386.41 1450
7387.22 1358
7388.03 1379
7388.84 1183
7389.65 1145
7390.46 1006
7391.27 956
7392.08 892
7392.89 949
7393.71 945
7394.52 911
7395.33 961
7396.14 936
7396.95 945
7397.76 967
7398.58 1009
7399.39 1071
7400.20 1117
7401.01 1317
7401.82 1351
7402.63 1260
7403.45 1269
7404.26 1168
7405.07 1191
7405.88 1220
7406.69 1314
7407.51 1187
7408.32 1161
7409.13 1139
7409.94 1112
7410.76 1059
7411.57 1139
7412.38 1073
7413.19 1001
7414.01 982
7414.82 898
7415.63 844
7416.44 760
7417.26 815
7418.07 839
7418.88 805
7419.69 793
7420.51 820
7421.32 772
7422.13 773
7422.95 718
7423.76 805
7424.57 762
7425.39 745
7426.20 644
7427.01 647
7427.83 716
7428.64 708
7429.45 731
7430.27 786
7431.08 824
7431.89 697
7432.71 662
7433.52 688
7434.33 702
7435.15 632
7435.96 623
7436.77 660
7437.59 699
7438.40 639
7439.22 655
7440.03 734
7440.84 683
7441.66 724
7442.47 736
7443.29 741
7444.10 735
7444.91 620
7445.73 638
7446.54 641
7447.36 625
7448.17 606
7448.99 609
7449.80 657
7450.62 643
7451.43 554
7452.24 572
7453.06 624
7453.87 627
7454.69 631
7455.50 629
7456.32 600
7457.13 643
7457.95 617
7458.76 707
7459.58 605
7460.39 651
7461.21 664
7462.02 675
7462.84 690
7463.65 625
7464.47 635
7465.28 668
7466.10 642
7466.92 649
7467.73 622
7468.55 618
7469.36 528
7470.18 580
7470.99 662
7471.81 667
7472.62 626
7473.44 630
7474.26 646
7475.07 649
7475.89 647
7476.70 554
7477.52 590
7478.34 657
7479.15 608
7479.97 592
7480.78 559
7481.60 560
7482.42 645
7483.23 601
7484.05 538
7484.87 505
7485.68 516
7486.50 558
7487.32 552
7488.13 537
7488.95 547
7489.76 524
7490.58 555
7491.40 557
7492.22 566
7493.03 516
7493.85 534
7494.67 562
7495.48 511
7496.30 500
7497.12 516
7497.93 511
7498.75 493
7499.57 526
7500.39 528
7501.20 472
7502.02 520
7502.84 512
7503.66 520
7504.47 518
7505.29 472
7506.11 495
7506.93 454
7507.74 499
7508.56 544
7509.38 551
7510.20 524
7511.01 508
7511.83 468
7512.65 508
7513.47 514
7514.29 502
7515.10 513
7515.92 444
7516.74 460
7517.56 512
7518.38 544
7519.19 529
7520.01 531
7520.83 540
7521.65 557
7522.47 444
7523.29 467
7524.11 564
7524.92 530
7525.74 466
7526.56 522
7527.38 465
7528.20 542
7529.02 497
7529.84 495
7530.66 521
7531.47 431
7532.29 451
7533.11 496
7533.93 495
7534.75 430
7535.57 475
7536.39 422
7537.21 459
7538.03 444
7538.85 451
7539.67 512
7540.49 442
7541.31 456
7542.12 461
7542.94 516
7543.76 504
7544.58 446
7545.40 479
7546.22 499
7547.04 465
7547.86 471
7548.68 437
7549.50 480
7550.32 502
7551.14 461
7551.96 484
7552.78 516
7553.60 499
7554.42 473
7555.24 448
7556.06 482
7556.88 475
7557.70 465
7558.52 438
7559.35 499
7560.17 495
7560.99 519
7561.81 532
7562.63 452
7563.45 508
7564.27 538
7565.09 501
7565.91 497
7566.73 512
7567.55 454
7568.37 435
7569.19 458
7570.02 452
7570.84 490
7571.66 487
7572.48 474
7573.30 450
7574.12 457
7574.94 440
7575.76 492
7576.59 447
7577.41 449
7578.23 477
7579.05 450
7579.87 472
7580.69 473
7581.51 447
7582.34 437
7583.16 459
7583.98 439
7584.80 540
7585.62 494
7586.45 515
7587.27 520
7588.09 513
7588.91 456
7589.73 496
7590.56 529
7591.38 494
7592.20 518
7593.02 511
7593.85 551
7594.67 501
7595.49 517
7596.31 495
7597.14 533
7597.96 505
7598.78 490
7599.60 496
7600.43 528
7601.25 536
7602.07 487
7602.89 526
7603.72 525
7604.54 603
7605.36 609
7606.19 595
7607.01 582
7607.83 580
7608.66 575
7609.48 555
7610.30 567
7611.12 593
7611.95 544
7612.77 567
7613.59 606
7614.42 555
7615.24 569
7616.07 611
7616.89 614
7617.71 572
7618.54 652
7619.36 655
7620.18 632
7621.01 611
7621.83 635
7622.66 551
7623.48 564
7624.30 549
7625.13 590
7625.95 654
7626.78 589
7627.60 558
7628.42 594
7629.25 642
7630.07 605
7630.90 618
7631.72 666
7632.55 702
7633.37 716
7634.19 692
7635.02 637
7635.84 706
7636.67 627
7637.49 580
7638.32 551
7639.14 547
7639.97 521
7640.79 507
7641.62 416
7642.44 421
7643.27 517
7644.09 493
7644.92 530
7645.74 476
7646.57 481
7647.39 485
7648.22 503
7649.04 543
7649.87 480
7650.70 445
7651.52 474
7652.35 464
7653.17 474
7654.00 496
7654.82 450
7655.65 491
7656.47 456
7657.30 421
7658.13 432
7658.95 491
7659.78 519
7660.60 530
7661.43 478
7662.26 487
7663.08 465
7663.91 516
7664.73 461
7665.56 449
7666.39 471
7667.21 459
7668.04 465
7668.87 477
7669.69 480
7670.52 453
7671.35 445
7672.17 431
7673.00 460
7673.83 483
7674.65 462
7675.48 409
7676.31 416
7677.13 387
7677.96 393
7678.79 429
7679.61 456
7680.44 491
7681.27 507
7682.09 462
7682.92 424
7683.75 501
7684.58 428
7685.40 425
7686.23 381
7687.06 447
7687.89 473
7688.71 490
7689.54 476
7690.37 442
7691.20 459
7692.02 417
7692.85 449
7693.68 433
7694.51 409
7695.33 460
7696.16 438
7696.99 450
7697.82 479
7698.65 470
7699.47 505
7700.30 450
7701.13 447
7701.96 430
7702.79 511
7703.62 511
7704.44 418
7705.27 418
7706.10 484
7706.93 431
7707.76 403
7708.59 449
7709.41 404
7710.24 444
7711.07 401
7711.90 420
7712.73 447
7713.56 460
7714.39 459
7715.22 474
7716.05 426
7716.87 465
7717.70 446
7718.53 440
7719.36 463
7720.19 445
7721.02 456
7721.85 473
7722.68 460
7723.51 435
7724.34 435
7725.17 375
7726.00 428
7726.83 480
7727.66 469
7728.48 442
7729.31 421
7730.14 439
7730.97 426
7731.80 458
7732.63 454
7733.46 454
7734.29 445
7735.12 411
7735.95 395
7736.78 401
7737.61 401
7738.44 387
7739.27 427
7740.10 449
7740.93 422
7741.77 498
7742.60 495
7743.43 470
7744.26 433
7745.09 467
7745.92 480
7746.75 507
7747.58 591
7748.41 599
7749.24 670
7750.07 638
7750.90 615
7751.73 535
7752.56 596
7753.39 555
7754.23 521
7755.06 523
7755.89 513
7756.72 445
7757.55 448
7758.38 449
7759.21 473
7760.04 463
7760.88 430
7761.71 426
7762.54 419
7763.37 415
7764.20 462
7765.03 427
7765.86 396
7766.70 493
7767.53 424
7768.36 439
7769.19 468
7770.02 434
7770.86 419
7771.69 455
7772.52 435
7773.35 487
7774.18 417
7775.02 442
7775.85 468
7776.68 481
7777.51 427
7778.34 412
7779.18 447
7780.01 413
7780.84 413
7781.67 467
7782.51 508
7783.34 421
7784.17 406
7785.00 455
7785.84 390
7786.67 516
7787.50 439
7788.34 510
7789.17 477
7790.00 480
7790.83 398
7791.67 449
7792.50 448
7793.33 441
7794.17 405
7795.00 485
7795.83 464
7796.67 480
7797.50 451
7798.33 445
7799.17 414
7800.00 461
7800.83 469
7801.67 479
7802.50 537
7803.33 460
7804.17 561
7805.00 558
7805.84 521
7806.67 477
7807.50 533
7808.34 475
7809.17 450
7810.01 480
7810.84 528
7811.67 553
7812.51 481
7813.34 545
7814.18 542
7815.01 545
7815.84 646
7816.68 595
7817.51 606
7818.35 668
7819.18 602
7820.02 621
7820.85 632
7821.69 583
7822.52 561
7823.36 509
7824.19 553
7825.03 594
7825.86 541
7826.69 541
7827.53 579
7828.36 573
7829.20 604
7830.03 556
7830.87 548
7831.71 500
7832.54 561
7833.38 531
7834.21 540
7835.05 529
7835.88 540
7836.72 540
7837.55 488
7838.39 567
7839.22 582
7840.06 565
7840.90 614
7841.73 622
7842.57 570
7843.40 514
7844.24 515
7845.07 511
7845.91 464
7846.75 462
7847.58 500
7848.42 496
7849.25 518
7850.09 530
7850.93 509
7851.76 473
7852.60 465
7853.44 503
7854.27 520
7855.11 440
7855.94 492
7856.78 440
7857.62 529
7858.45 490
7859.29 508
7860.13 569
7860.96 487
7861.80 519
7862.64 498
7863.47 489
7864.31 513
7865.15 468
7865.99 480
7866.82 515
7867.66 493
7868.50 544
7869.33 481
7870.17 477
7871.01 474
7871.85 519
7872.68 536
7873.52 524
7874.36 463
7875.20 494
7876.03 546
7876.87 640
7877.71 624
7878.55 579
7879.38 539
7880.22 512
7881.06 515
7881.90 445
7882.74 548
7883.57 501
7884.41 527
7885.25 515
7886.09 505
7886.93 506
7887.76 451
7888.60 518
7889.44 478
7890.28 536
7891.12 572
7891.96 611
7892.79 605
7893.63 596
7894.47 577
7895.31 549
7896.15 482
7896.99 540
7897.83 539
7898.66 555
7899.50 519
7900.34 472
7901.18 504
7902.02 529
7902.86 582
7903.70 575
7904.54 503
7905.38 552
7906.21 542
7907.05 507
7907.89 481
7908.73 450
7909.57 438
7910.41 449
7911.25 474
7912.09 459
7912.93 518
7913.77 479
7914.61 507
7915.45 562
7916.29 615
7917.13 621
7917.97 611
7918.81 647
7919.65 754
7920.49 787
7921.33 748
7922.17 795
7923.01 794
7923.85 659
7924.69 664
7925.53 671
7926.37 658
7927.21 576
7928.05 526
7928.89 543
7929.73 542
7930.57 513
7931.41 475
7932.25 483
7933.09 511
7933.93 562
7934.77 448
7935.61 503
7936.45 484
7937.29 463
7938.14 507
7938.98 491
7939.82 406
7940.66 417
7941.50 450
7942.34 460
7943.18 485
7944.02 534
7944.86 536
7945.70 560
7946.55 512
7947.39 510
7948.23 507
7949.07 541
7949.91 525
7950.75 499
7951.59 548
7952.44 479
7953.28 567
7954.12 502
7954.96 516
7955.80 471
7956.65 452
7957.49 464
7958.33 535
7959.17 488
7960.01 502
7960.86 442
7961.70 487
7962.54 554
7963.38 559
7964.22 591
7965.07 531
7965.91 528
7966.75 547
7967.59 557
7968.44 602
7969.28 597
7970.12 620
7970.96 642
7971.81 588
7972.65 579
7973.49 503
7974.33 519
7975.18 516
7976.02 460
7976.86 503
7977.71 415
7978.55 491
7979.39 506
7980.23 464
7981.08 502
7981.92 496
7982.76 492
7983.61 521
7984.45 501
7985.29 524
7986.14 470
7986.98 463
7987.82 445
7988.67 524
7989.51 481
7990.36 525
7991.20 504
7992.04 422
7992.89 433
7993.73 454
7994.57 530
7995.42 516
7996.26 456
7997.11 415
7997.95 390
7998.79 461
7999.64 454
8000.48 399
8001.33 405
8002.17 394
8003.01 440
8003.86 455
8004.70 451
8005.55 430
8006.39 416
8007.24 436
8008.08 442
8008.93 429
8009.77 351
8010.62 385
8011.46 417
8012.30 430
8013.15 382
8013.99 399
8014.84 352
8015.68 362
8016.53 425
8017.37 373
8018.22 412
8019.06 434
8019.91 502
8020.76 462
8021.60 397
8022.45 384
8023.29 374
8024.14 428
8024.98 356
8025.83 376
8026.67 384
8027.52 430
8028.36 367
8029.21 397
8030.06 403
8030.90 362
8031.75 348
8032.59 415
8033.44 434
8034.28 385
8035.13 387
8035.98 404
8036.82 409
8037.67 403
8038.52 449
8039.36 459
8040.21 446
8041.05 390
8041.90 421
8042.75 425
8043.59 443
8044.44 409
8045.29 419
8046.13 350
8046.98 397
8047.83 433
8048.67 390
8049.52 356
8050.37 386
8051.21 379
8052.06 385
8052.91 375
8053.75 364
8054.60 377
8055.45 383
8056.30 410
8057.14 387
8057.99 431
8058.84 399
8059.68 358
8060.53 391
8061.38 360
8062.23 381
8063.07 422
8063.92 436
8064.77 384
8065.62 385
8066.46 398
8067.31 433
8068.16 369
8069.01 366
8069.85 368
8070.70 440
8071.55 378
8072.40 316
8073.25 343
8074.09 351
8074.94 379
8075.79 374
8076.64 374
8077.49 343
8078.34 374
8079.18 350
8080.03 412
8080.88 419
8081.73 400
8082.58 382
8083.43 396
8084.27 367
8085.12 394
8085.97 396
8086.82 383
8087.67 416
8088.52 336
8089.37 375
8090.22 349
8091.06 363
8091.91 373
8092.76 340
8093.61 364
8094.46 382
8095.31 387
8096.16 318
8097.01 349
8097.86 375
8098.71 379
8099.56 360
8100.41 347
8101.26 424
8102.11 359
8102.95 385
8103.80 375
8104.65 362
8105.50 414
8106.35 420
8107.20 353
8108.05 354
8108.90 415
8109.75 384
8110.60 336
8111.45 371
8112.30 377
8113.15 382
8114.00 405
8114.85 399
8115.70 371
8116.55 369
8117.40 359
8118.25 428
8119.10 403
8119.96 416
8120.81 392
8121.66 402
8122.51 394
8123.36 467
8124.21 439
8125.06 388
8125.91 425
8126.76 411
8127.61 451
8128.46 424
8129.31 388
8130.16 354
8131.02 384
8131.87 382
8132.72 386
8133.57 422
8134.42 433
8135.27 433
8136.12 394
8136.97 411
8137.83 449
8138.68 425
8139.53 438
8140.38 444
8141.23 477
8142.08 495
8142.93 478
8143.79 492
8144.64 441
8145.49 457
8146.34 423
8147.19 448
8148.05 421
8148.90 439
8149.75 449
8150.60 465
8151.45 445
8152.31 401
8153.16 501
8154.01 475
8154.86 535
8155.71 503
8156.57 495
8157.42 525
8158.27 611
8159.12 595
8159.98 529
8160.83 491
8161.68 488
8162.54 429
8163.39 432
8164.24 424
8165.09 422
8165.95 456
8166.80 417
8167.65 400
8168.51 401
8169.36 416
8170.21 392
8171.06 457
8171.92 451
8172.77 416
8173.62 456
8174.48 385
8175.33 436
8176.18 485
8177.04 391
8177.89 384
8178.74 428
8179.60 352
8180.45 345
8181.31 341
8182.16 390
8183.01 402
8183.87 426
8184.72 412
8185.57 387
8186.43 351
8187.28 396
8188.14 339
8188.99 311
8189.84 331
8190.70 359
8191.55 385
8192.41 341
8193.26 326
8194.12 357
8194.97 349
8195.83 354
8196.68 379
8197.53 369
8198.39 358
8199.24 376
8200.10 414
8200.95 395
8201.81 411
8202.66 341
8203.52 394
8204.37 378
8205.23 329
8206.08 361
8206.94 411
8207.79 415
8208.65 410
8209.50 413
8210.36 410
8211.21 396
8212.07 395
8212.92 373
8213.78 346
8214.63 352
8215.49 412
8216.34 431
8217.20 338
8218.06 356
8218.91 356
8219.77 368
8220.62 365
8221.48 387
8222.33 428
8223.19 428
8224.05 404
8224.90 405
8225.76 399
8226.61 383
8227.47 379
8228.33 334
8229.18 389
8230.04 403
8230.90 377
8231.75 363
8232.61 412
8233.46 389
8234.32 375
8235.18 390
8236.03 346
8236.89 363
8237.75 373
8238.60 432
8239.46 404
8240.32 407
8241.17 462
8242.03 451
8242.89 425
8243.74 373
8244.60 327
8245.46 365
8246.32 359
8247.17 368
8248.03 368
8248.89 362
8249.74 385
8250.60 418
8251.46 479
8252.32 400
8253.17 369
8254.03 371
8254.89 354
8255.75 415
8256.60 396
8257.46 334
8258.32 330
8259.18 399
8260.04 362
8260.89 414
8261.75 334
8262.61 353
8263.47 361
8264.32 330
8265.18 293
8266.04 332
8266.90 358
8267.76 441
8268.62 402
8269.47 366
8270.33 372
8271.19 335
8272.05 391
8272.91 378
8273.77 406
8274.62 422
8275.48 422
8276.34 374
8277.20 428
8278.06 371
8278.92 405
8279.78 414
8280.64 381
8281.49 415
8282.35 442
8283.21 371
8284.07 355
8284.93 392
8285.79 380
8286.65 404
8287.51 416
8288.37 451
8289.23 436
8290.09 454
8290.95 417
8291.80 448
8292.66 431
8293.52 451
8294.38 458
8295.24 501
8296.10 451
8296.96 415
8297.82 403
8298.68 433
8299.54 431
8300.40 399
8301.26 455
8302.12 409
8302.98 409
8303.84 433
8304.70 405
8305.56 409
8306.42 440
8307.28 407
8308.14 459
8309.00 455
8309.86 464
8310.72 406
8311.58 364
8312.44 371
8313.31 429
8314.17 452
8315.03 386
8315.89 413
8316.75 513
8317.61 448
8318.47 430
8319.33 407
8320.19 443
8321.05 484
8321.91 457
8322.77 434
8323.64 408
8324.50 446
8325.36 494
8326.22 383
8327.08 408
8327.94 367
8328.80 427
8329.66 443
8330.53 409
8331.39 387
8332.25 416
8333.11 413
8333.97 409
8334.83 422
8335.70 433
8336.56 384
8337.42 398
8338.28 422
8339.14 397
8340.00 396
8340.87 429
8341.73 417
8342.59 395
8343.45 397
8344.32 388
8345.18 448
8346.04 434
8346.90 450
8347.76 465
8348.63 394
8349.49 466
8350.35 442
8351.21 428
8352.08 377
8352.94 403
8353.80 380
8354.66 421
8355.53 370
8356.39 440
8357.25 401
8358.12 414
8358.98 369
8359.84 443
8360.71 420
8361.57 430
8362.43 410
8363.29 363
8364.16 379
8365.02 398
8365.88 425
8366.75 355
8367.61 411
8368.47 386
8369.34 437
8370.20 376
8371.06 390
8371.93 367
8372.79 362
8373.66 374
8374.52 390
8375.38 434
8376.25 442
8377.11 435
8377.97 426
8378.84 432
8379.70 394
8380.57 393
8381.43 472
8382.30 456
8383.16 428
8384.02 514
8384.89 496
8385.75 478
8386.62 451
8387.48 426
8388.35 492
8389.21 478
8390.07 456
8390.94 434
8391.80 433
8392.67 387
8393.53 393
8394.40 419
8395.26 447
8396.13 429
8396.99 376
8397.86 448
8398.72 484
8399.59 428
8400.45 484
8401.32 481
8402.18 459
8403.05 454
8403.91 485
8404.78 501
8405.64 492
8406.51 511
8407.37 497
8408.24 483
8409.11 462
8409.97 482
8410.84 469
8411.70 443
8412.57 455
8413.43 447
8414.30 466
8415.17 511
8416.03 540
8416.90 538
8417.76 519
8418.63 496
8419.50 543
8420.36 542
8421.23 537
8422.09 460
8422.96 508
8423.83 510
8424.69 463
8425.56 488
8426.43 555
8427.29 580
8428.16 527
8429.02 579
8429.89 621
8430.76 644
8431.62 657
8432.49 684
8433.36 664
8434.23 629
8435.09 634
8435.96 629
8436.83 665
8437.69 708
8438.56 657
8439.43 703
8440.29 707
8441.16 767
8442.03 710
8442.90 764
8443.76 871
8444.63 905
8445.50 865
8446.37 868
8447.23 851
8448.10 759
8448.97 814
8449.84 787
8450.70 842
8451.57 821
8452.44 890
8453.31 859
8454.17 851
8455.04 1033
8455.91 1137
8456.78 1269
8457.65 1381
8458.51 1579
8459.38 1633
8460.25 1557
8461.12 1422
8461.99 1466
8462.86 1286
8463.72 1227
8464.59 1064
8465.46 1026
8466.33 1005
8467.20 996
8468.07 1105
8468.93 1284
8469.80 1562
8470.67 1939
8471.54 2176
8472.41 2404
8473.28 2410
8474.15 2369
8475.02 2256
8475.89 1984
8476.75 1723
8477.62 1482
8478.49 1285
8479.36 1093
8480.23 966
8481.10 809
8481.97 778
8482.84 786
8483.71 714
8484.58 692
8485.45 664
8486.32 670
8487.19 618
8488.06 750
8488.92 640
8489.79 625
8490.66 652
8491.53 647
8492.40 650
8493.27 645
8494.14 642
8495.01 749
8495.88 738
8496.75 725
8497.62 702
8498.49 670
8499.36 731
8500.23 715
8501.10 711
8501.97 634
8502.85 612
8503.72 660
8504.59 659
8505.46 579
8506.33 659
8507.20 607
8508.07 726
8508.94 725
8509.81 739
8510.68 760
8511.55 787
8512.42 743
8513.29 804
8514.16 742
8515.03 701
8515.91 690
8516.78 647
8517.65 650
8518.52 623
8519.39 584
8520.26 529
8521.13 604
8522.00 572
8522.88 560
8523.75 620
8524.62 669
8525.49 601
8526.36 568
8527.23 597
8528.10 596
8528.98 612
8529.85 647
8530.72 665
8531.59 647
8532.46 672
8533.34 698
8534.21 728
8535.08 691
8535.95 718
8536.82 675
8537.70 698
8538.57 675
8539.44 635
8540.31 650
8541.18 598
8542.06 607
8542.93 633
8543.80 603
8544.67 627
8545.55 646
8546.42 635
8547.29 609
8548.17 564
8549.04 662
8549.91 633
8550.78 660
8551.66 698
8552.53 656
8553.40 685
8554.28 654
8555.15 706
8556.02 739
8556.89 700
8557.77 649
8558.64 692
8559.51 617
8560.39 576
8561.26 647
8562.13 603
8563.01 552
8563.88 552
8564.75 560
8565.63 528
8566.50 539
8567.38 522
8568.25 541
8569.12 565
8570.00 501
8570.87 528
8571.74 468
8572.62 512
8573.49 539
8574.37 539
8575.24 538
8576.11 509
8576.99 529
8577.86 512
8578.74 512
8579.61 567
8580.49 547
8581.36 516
8582.23 484
8583.11 461
8583.98 473
8584.86 516
8585.73 483
8586.61 456
8587.48 498
8588.36 481
8589.23 508
8590.11 554
8590.98 553
8591.86 512
8592.73 518
8593.61 506
8594.48 501
8595.36 521
8596.23 513
8597.11 496
8597.98 549
8598.86 530
8599.73 571
8600.61 524
8601.48 524
8602.36 519
8603.23 532
8604.11 565
8604.99 506
8605.86 526
8606.74 576
8607.61 579
8608.49 496
8609.36 533
8610.24 509
8611.12 533
8611.99 517
8612.87 560
8613.74 533
8614.62 620
8615.50 535
8616.37 548
8617.25 540
8618.12 495
8619.00 520
8619.88 591
8620.75 613
8621.63 565
8622.51 576
8623.38 538
8624.26 566
8625.14 546
8626.01 576
8626.89 600
8627.77 573
8628.64 620
8629.52 648
8630.40 571
8631.27 665
8632.15 704
8633.03 669
8633.90 620
8634.78 672
8635.66 697
8636.54 670
8637.41 685
8638.29 650
8639.17 667
8640.05 682
8640.92 694
8641.80 714
8642.68 746
8643.55 719
8644.43 734
8645.31 747
8646.19 751
8647.07 706
8647.94 737
8648.82 684
8649.70 721
8650.58 682
8651.45 754
8652.33 750
8653.21 758
8654.09 809
8654.97 764
8655.85 748
8656.72 746
8657.60 785
8658.48 801
8659.36 775
8660.24 850
8661.12 902
8661.99 857
8662.87 860
8663.75 823
8664.63 768
8665.51 882
8666.39 805
8667.27 822
8668.14 812
8669.02 845
8669.90 875
8670.78 958
8671.66 1072
8672.54 1194
8673.42 1341
8674.30 1614
8675.18 1811
8676.06 2021
8676.94 2168
8677.81 2173
8678.69 2189
8679.57 2118
8680.45 1795
8681.33 1602
8682.21 1440
8683.09 1284
8683.97 1125
8684.85 1080
8685.73 1034
8686.61 922
8687.49 890
8688.37 965
8689.25 989
8690.13 1022
8691.01 1225
8691.89 1495
8692.77 1608
8693.65 1903
8694.53 2027
8695.41 2121
8696.29 2167
8697.17 1856
8698.05 1712
8698.93 1562
8699.81 1312
8700.69 1150
8701.57 1026
8702.45 958
8703.33 864
8704.21 774
8705.09 716
8705.98 768
8706.86 685
8707.74 705
8708.62 664
8709.50 673
8710.38 678
8711.26 697
8712.14 726
8713.02 734
8713.90 720
8714.79 716
8715.67 755
8716.55 693
8717.43 673
8718.31 634
8719.19 587
8720.07 579
8720.95 565
8721.84 591
8722.72 588
8723.60 569
8724.48 588
8725.36 552
8726.24 602
8727.13 615
8728.01 650
8728.89 614
8729.77 613
8730.65 659
8731.54 733
8732.42 668
8733.30 671
8734.18 686
8735.06 659
8735.95 665
8736.83 674
8737.71 639
8738.59 615
8739.48 640
8740.36 557
8741.24 556
8742.12 516
8743.01 559
8743.89 629
8744.77 569
8745.65 559
8746.54 557
8747.42 550
8748.30 562
8749.19 536
8750.07 592
8750.95 585
8751.83 634
8752.72 586
8753.60 578
8754.48 596
8755.37 551
8756.25 586
8757.13 608
8758.02 623
8758.90 605
8759.78 610
8760.67 620
8761.55 580
8762.43 542
8763.32 561
8764.20 629
8765.09 641
8765.97 654
8766.85 612
8767.74 591
8768.62 582
8769.51 560
8770.39 559
8771.27 585
8772.16 644
8773.04 652
8773.93 708
8774.81 621
8775.69 591
8776.58 610
8777.46 624
8778.35 561
8779.23 553
8780.12 547
8781.00 522
8781.89 508
8782.77 519
8783.65 529
8784.54 568
8785.42 533
8786.31 514
8787.19 543
8788.08 542
8788.96 529
8789.85 518
8790.73 547
8791.62 556
8792.50 637
8793.39 606
8794.27 588
8795.16 604
8796.04 588
8796.93 517
8797.82 572
8798.70 583
8799.59 589
8800.47 548
8801.36 528
8802.24 544
8803.13 585
8804.01 582
8804.90 573
8805.79 592
8806.67 547
8807.56 544
8808.44 567
8809.33 457
8810.22 504
8811.10 458
8811.99 520
8812.87 502
8813.76 491
8814.65 527
8815.53 487
8816.42 465
8817.30 513
8818.19 489
8819.08 449
8819.96 497
8820.85 498
8821.74 486
8822.62 466
8823.51 390
8824.40 453
8825.28 475
8826.17 469
8827.06 482
8827.94 406
8828.83 454
8829.72 472
8830.61 462
8831.49 431
8832.38 448
8833.27 442
8834.15 424
8835.04 427
8835.93 357
8836.82 418
8837.70 407
8838.59 405
8839.48 417
8840.37 401
8841.25 405
8842.14 397
8843.03 428
8843.92 440
8844.80 406
8845.69 392
8846.58 474
8847.47 419
8848.36 384
8849.24 409
8850.13 403
8851.02 450
8851.91 390
8852.80 384
8853.68 416
8854.57 404
8855.46 402
8856.35 381
8857.24 403
8858.13 449
8859.01 375
8859.90 371
8860.79 430
8861.68 370
8862.57 401
8863.46 395
8864.35 409
8865.23 379
8866.12 371
8867.01 383
8867.90 381
8868.79 368
8869.68 407
8870.57 415
8871.46 413
8872.35 367
8873.24 413
8874.12 405
8875.01 332
8875.90 357
8876.79 350
8877.68 369
8878.57 344
8879.46 307
8880.35 339
8881.24 372
8882.13 328
8883.02 386
8883.91 357
8884.80 338
8885.69 347
8886.58 380
8887.47 322
8888.36 387
8889.25 386
8890.14 374
8891.03 363
8891.92 364
8892.81 312
8893.70 383
8894.59 344
8895.48 330
8896.37 330
8897.26 339
8898.15 310
8899.04 321
8899.93 357
8900.82 335
8901.71 287
8902.60 332
8903.49 334
8904.38 379
8905.28 352
8906.17 354
8907.06 343
8907.95 368
8908.84 324
8909.73 382
8910.62 365
8911.51 311
8912.40 328
8913.29 337
8914.19 308
8915.08 356
8915.97 401
8916.86 365
8917.75 338
8918.64 303
8919.53 375
8920.43 342
8921.32 324
8922.21 324
8923.10 347
8923.99 338
8924.88 289
8925.78 324
8926.67 278
8927.56 297
8928.45 295
8929.34 316
8930.24 293
8931.13 263
8932.02 324
8932.91 341
8933.80 346
8934.70 315
8935.59 303
8936.48 308
8937.37 320
8938.27 301
8939.16 322
8940.05 268
8940.94 297
8941.84 312
8942.73 318
8943.62 323
8944.51 349
8945.41 318
8946.30 342
8947.19 344
8948.09 348
8948.98 322
8949.87 319
8950.77 295
8951.66 273
8952.55 316
8953.44 328
8954.34 355
8955.23 348
8956.12 268
8957.02 342
8957.91 289
8958.80 307
8959.70 291
8960.59 320
8961.49 328
8962.38 335
8963.27 314
8964.17 339
8965.06 327
8965.95 323
8966.85 340
8967.74 303
8968.64 275
8969.53 310
8970.42 323
8971.32 318
8972.21 322
8973.11 358
8974.00 359
8974.90 279
8975.79 297
8976.68 299
8977.58 270
8978.47 268
8979.37 285
8980.26 288
8981.16 302
8982.05 347
8982.95 360
8983.84 298
8984.74 297
8985.63 334
8986.52 295
8987.42 309
8988.31 284
8989.21 259
8990.10 262
8991.00 294
8991.89 261
8992.79 265
8993.69 308
8994.58 287
8995.48 337
8996.37 345
8997.27 317
8998.16 312
8999.06 279
8999.95 285
9000.85 299
9001.74 268
9002.64 284
9003.54 288
9004.43 308
9005.33 292
9006.22 306
9007.12 293
9008.01 264
9008.91 296
9009.81 292
9010.70 288
9011.60 270
9012.50 308
9013.39 286
9014.29 279
9015.18 255
9016.08 293
9016.98 287
9017.87 267
9018.77 292
9019.67 301
9020.56 347
9021.46 304
9022.36 273
9023.25 323
9024.15 268
9025.05 243
9025.94 274
9026.84 268
9027.74 266
9028.63 281
9029.53 275
9030.43 285
9031.32 316
9032.22 303
9033.12 298
9034.02 286
9034.91 265
9035.81 279
9036.71 294
9037.61 308
9038.50 254
9039.40 286
9040.30 293
9041.20 305
9042.09 290
9042.99 254
9043.89 293
9044.79 331
9045.68 319
9046.58 271
9047.48 260
9048.38 297
9049.28 253
9050.17 290
9051.07 270
9051.97 282
9052.87 345
9053.77 318
9054.66 329
9055.56 294
9056.46 263
9057.36 313
9058.26 324
9059.16 322
9060.06 299
9060.95 306
9061.85 310
9062.75 282
9063.65 309
9064.55 268
9065.45 301
9066.35 280
9067.25 317
9068.14 298
9069.04 333
9069.94 303
9070.84 283
9071.74 284
9072.64 265
9073.54 272
9074.44 316
9075.34 292
9076.24 294
9077.14 276
9078.04 254
9078.93 287
9079.83 327
9080.73 295
9081.63 288
9082.53 282
9083.43 296
9084.33 283
9085.23 263
9086.13 305
9087.03 299
9087.93 304
9088.83 291
9089.73 305
9090.63 302
9091.53 306
9092.43 327
9093.33 303
9094.23 294
9095.13 276
9096.03 271
9096.93 309
9097.83 279
9098.73 337
9099.63 306
9100.54 298
9101.44 323
9102.34 299
9103.24 285
9104.14 297
9105.04 320
9105.94 316
9106.84 288
9107.74 307
9108.64 317
9109.54 290
9110.44 292
9111.35 307
9112.25 283
9113.15 307
9114.05 294
9114.95 307
9115.85 343
9116.75 302
9117.65 298
9118.56 302
9119.46 320
9120.36 315
9121.26 309
9122.16 275
9123.06 247
9123.97 253
9124.87 280
9125.77 257
9126.67 257
9127.57 275
9128.47 282
9129.38 281
9130.28 268
9131.18 291
9132.08 269
9132.98 304
9133.89 293
9134.79 283
9135.69 279
9136.59 280
9137.50 297
9138.40 306
9139.30 320
9140.20 313
9141.11 314
9142.01 313
9142.91 322
9143.81 298
9144.72 270
9145.62 299
9146.52 290
9147.42 277
9148.33 283
9149.23 272
9150.13 273
9151.04 320
9151.94 301
9152.84 335
9153.75 282
9154.65 292
9155.55 320
9156.46 283
9157.36 254
9158.26 254
9159.17 239
9160.07 264
9160.97 273
9161.88 269
9162.78 310
9163.68 323
9164.59 290
9165.49 284
9166.40 283
9167.30 282
9168.20 318
9169.11 284
9170.01 287
9170.92 280
9171.82 288
9172.72 322
9173.63 271
9174.53 280
9175.44 272
9176.34 298
9177.24 292
9178.15 322
9179.05 335
9179.96 341
9180.86 331
9181.77 299
9182.67 338
9183.58 257
9184.48 266
9185.39 322
9186.29 289
9187.20 243
9188.10 247
9189.01 331
9189.91 342
9190.82 290
9191.72 277
9192.63 319
9193.53 259
9194.44 264
9195.34 325
9196.25 294
9197.15 300
9198.06 301
9198.96 336
9199.87 295
9200.77 256
9201.68 283
9202.58 304
9203.49 350
9204.40 296
9205.30 270
9206.21 289
9207.11 293
9208.02 286
9208.92 277
9209.83 264
9210.74 298
9211.64 309
9212.55 281
9213.45 282
9214.36 291
9215.27 321
9216.17 307
9217.08 329
9217.99 283
9218.89 286
9219.80 340
9220.71 353
9221.61 338
9222.52 329
9223.43 329
9224.33 299
9225.24 334
9226.15 330
9227.05 285
9227.96 287
9228.87 288
9229.77 293
9230.68 308
9231.59 329
9232.49 296
9233.40 289
9234.31 304
9235.22 265
9236.12 258
9237.03 293
9237.94 307
9238.84 267
9239.75 272
9240.66 237
9241.57 318
9242.47 326
9243.38 295
9244.29 301
9245.20 282
9246.11 308
9247.01 299
9247.92 299
9248.83 287
9249.74 304
9250.64 288
9251.55 277
9252.46 254
9253.37 291
9254.28 304
9255.19 256
9256.09 229
9257.00 271
9257.91 272
9258.82 288
9259.73 289
9260.64 287
9261.54 224
9262.45 253
9263.36 267
9264.27 249
9265.18 273
9266.09 283
9267.00 285
9267.90 261
9268.81 239
9269.72 274
9270.63 285
9271.54 249
9272.45 259
9273.36 250
9274.27 252
9275.18 299
9276.09 284
9277.00 283
9277.90 305
9278.81 322
9279.72 302
9280.63 273
9281.54 251
9282.45 316
9283.36 299
9284.27 292
9285.18 240
9286.09 257
9287.00 303
9287.91 281
9288.82 320
9289.73 263
9290.64 286
9291.55 318
9292.46 288
9293.37 294
9294.28 327
9295.19 305
9296.10 267
9297.01 289
9297.92 288
9298.83 308
9299.74 271
9300.65 291
9301.56 284
9302.47 313
9303.38 296
9304.29 286
9305.20 307
9306.12 266
9307.03 292
9307.94 321
9308.85 315
9309.76 307
9310.67 329
9311.58 339
9312.49 357
9313.40 305
9314.31 258
9315.22 276
9316.14 290
9317.05 250
9317.96 279
9318.87 307
9319.78 274
9320.69 285
9321.60 329
9322.52 279
9323.43 292
9324.34 298
9325.25 369
9326.16 332
9327.07 313
9327.99 315
9328.90 282
9329.81 299
9330.72 301
9331.63 302
9332.54 272
9333.46 237
9334.37 297
9335.28 298
9336.19 284
9337.11 234
9338.02 288
9338.93 238
9339.84 264
9340.75 294
9341.67 328
9342.58 300
9343.49 286
9344.40 279
9345.32 287
9346.23 302
9347.14 292
9348.06 243
9348.97 261
9349.88 285
9350.79 296
9351.71 295
9352.62 276
9353.53 281
9354.45 307
9355.36 324
9356.27 262
9357.19 288
9358.10 227
9359.01 286
9359.93 276
9360.84 295
9361.75 286
9362.67 277
9363.58 264
9364.49 275
9365.41 258
9366.32 263
9367.23 287
9368.15 303
9369.06 260
9369.97 267
9370.89 284
9371.80 299
9372.72 297
9373.63 302
9374.54 258
9375.46 315
9376.37 316
9377.29 280
9378.20 283
9379.12 269
9380.03 253
9380.94 319
9381.86 288
9382.77 257
9383.69 277
9384.60 328
9385.52 309
9386.43 274
9387.35 284
9388.26 328
9389.18 284
9390.09 296
9391.01 313
9391.92 266
9392.84 329
9393.75 289
9394.67 304
9395.58 265
9396.50 327
9397.41 300
9398.33 353
9399.24 327
9400.16 315
9401.07 278
9401.99 297
9402.90 273
9403.82 286
9404.73 256
9405.65 258
9406.56 274
9407.48 290
9408.40 307
9409.31 342
9410.23 288
9411.14 243
9412.06 283
9412.98 272
9413.89 283
9414.81 273
9415.72 306
9416.64 254
9417.56 309
9418.47 312
9419.39 333
9420.30 332
9421.22 271
9422.14 297
9423.05 306
9423.97 319
9424.89 305
9425.80 314
9426.72 343
9427.64 318
9428.55 275
9429.47 298
9430.39 273
9431.30 318
9432.22 287
9433.14 290
9434.05 344
9434.97 327
9435.89 346
9436.80 359
9437.72 311
9438.64 300
9439.56 327
9440.47 327
9441.39 370
9442.31 354
9443.23 341
9444.14 320
9445.06 288
9445.98 324
9446.90 328
9447.81 343
9448.73 319
9449.65 331
9450.57 334
9451.48 302
9452.40 312
9453.32 324
9454.24 325
9455.16 397
9456.07 363
9456.99 357
9457.91 360
9458.83 309
9459.75 350
9460.66 375
9461.58 356
9462.50 322
9463.42 310
9464.34 334
9465.26 339
9466.18 354
9467.09 369
9468.01 369
9468.93 294
9469.85 287
9470.77 298
9471.69 328
9472.61 320
9473.53 329
9474.44 350
9475.36 288
9476.28 347
9477.20 358
9478.12 338
9479.04 312
9479.96 345
9480.88 378
9481.80 363
9482.72 328
9483.64 323
9484.56 345
9485.47 350
9486.39 395
9487.31 376
9488.23 362
9489.15 357
9490.07 312
9490.99 327
9491.91 366
9492.83 351
9493.75 382
9494.67 364
9495.59 353
9496.51 371
9497.43 360
9498.35 409
9499.27 363
9500.19 354
9501.11 343
9502.03 354
9502.95 346
9503.87 360
9504.79 389
9505.71 368
9506.63 336
9507.56 312
9508.48 348
9509.40 345
9510.32 372
9511.24 334
9512.16 397
9513.08 395
9514.00 427
9514.92 390
9515.84 396
9516.76 394
9517.68 397
9518.61 409
9519.53 397
9520.45 411
9521.37 351
9522.29 399
9523.21 391
9524.13 409
9525.05 399
9525.98 394
9526.90 377
9527.82 392
9528.74 380
9529.66 402
9530.58 496
9531.50 527
9532.43 579
9533.35 632
9534.27 631
9535.19 641
9536.11 740
9537.04 717
9537.96 677
9538.88 603
9539.80 598
9540.72 511
9541.65 512
9542.57 460
9543.49 481
9544.41 426
9545.34 489
9546.26 490
9547.18 434
9548.10 405
9549.03 398
9549.95 405
9550.87 374
9551.79 396
9552.72 398
9553.64 377
9554.56 445
9555.48 376
9556.41 405
9557.33 384
9558.25 412
9559.18 434
9560.10 450
9561.02 445
9561.95 402
9562.87 456
9563.79 490
9564.72 480
9565.64 399
9566.56 420
9567.49 441
9568.41 408
9569.33 380
9570.26 410
9571.18 423
9572.10 387
9573.03 406
9573.95 451
9574.88 440
9575.80 377
9576.72 399
9577.65 408
9578.57 401
9579.49 413
9580.42 430
9581.34 427
9582.27 424
9583.19 426
9584.12 366
9585.04 394
9585.96 348
9586.89 331
9587.81 372
9588.74 384
9589.66 367
9590.59 345
9591.51 422
9592.44 372
9593.36 397
9594.29 373
9595.21 371
9596.14 382
9597.06 394
9597.98 415
9598.91 403
9599.83 425
9600.76 408
9601.68 409
9602.61 419
9603.54 444
9604.46 440
9605.39 426
9606.31 432
9607.24 419
9608.16 405
9609.09 434
9610.01 427
9610.94 449
9611.86 487
9612.79 419
9613.72 414
9614.64 477
9615.57 466
9616.49 512
9617.42 479
9618.34 434
9619.27 413
9620.20 442
9621.12 444
9622.05 491
9622.97 455
9623.90 449
9624.83 450
9625.75 495
9626.68 480
9627.61 433
9628.53 462
9629.46 448
9630.39 541
9631.31 489
9632.24 540
9633.16 514
9634.09 499
9635.02 492
9635.95 490
9636.87 494
9637.80 505
9638.73 463
9639.65 499
9640.58 521
9641.51 534
9642.43 560
9643.36 495
9644.29 516
9645.22 543
9646.14 531
9647.07 548
9648.00 549
9648.92 569
9649.85 585
9650.78 608
9651.71 682
9652.63 703
9653.56 736
9654.49 689
9655.42 708
9656.34 645
9657.27 634
9658.20 660
9659.13 577
9660.06 592
9660.98 619
9661.91 612
9662.84 610
9663.77 620
9664.70 619
9665.62 568
9666.55 602
9667.48 652
9668.41 676
9669.34 618
9670.27 582
9671.19 605
9672.12 607
9673.05 658
9673.98 725
9674.91 753
9675.84 700
9676.77 689
9677.70 707
9678.62 638
9679.55 637
9680.48 646
9681.41 701
9682.34 765
9683.27 720
9684.20 707
9685.13 712
9686.06 719
9686.99 674
9687.91 715
9688.84 756
9689.77 812
9690.70 721
9691.63 729
9692.56 727
9693.49 715
9694.42 720
9695.35 784
9696.28 766
9697.21 807
9698.14 815
9699.07 795
9700.00 828
9700.93 831
9701.86 872
9702.79 865
9703.72 839
9704.65 778
9705.58 820
9706.51 848
9707.44 777
9708.37 751
9709.30 776
9710.23 759
9711.16 762
9712.09 766
9713.02 799
9713.95 867
9714.88 872
9715.81 907
9716.74 1032
9717.67 1026
9718.61 1050
9719.54 1023
9720.47 875
9721.40 936
9722.33 884
9723.26 865
9724.19 781
9725.12 754
9726.05 723
9726.98 691
9727.92 680
9728.85 683
9729.78 640
9730.71 719
9731.64 703
9732.57 779
9733.50 746
9734.43 844
9735.37 814
9736.30 810
9737.23 792
9738.16 833
9739.09 787
9740.02 784
9740.96 694
9741.89 656
9742.82 663
9743.75 699
9744.68 652
9745.62 575
9746.55 546
9747.48 595
9748.41 561
9749.34 566
9750.28 535
9751.21 590
9752.14 544
9753.07 522
9754.01 526
9754.94 515
9755.87 531
9756.80 544
9757.74 527
9758.67 560
9759.60 533
9760.53 542
9761.47 546
9762.40 536
9763.33 581
9764.27 554
9765.20 544
9766.13 525
9767.07 533
9768.00 553
9768.93 602
9769.86 559
9770.80 535
9771.73 557
9772.66 563
9773.60 516
9774.53 553
9775.47 521
9776.40 488
9777.33 561
9778.27 562
9779.20 582
9780.13 566
9781.07 608
9782.00 640
9782.93 692
9783.87 651
9784.80 582
9785.74 564
9786.67 577
9787.60 678
9788.54 575
9789.47 509
9790.41 499
9791.34 523
9792.28 553
9793.21 492
9794.14 464
9795.08 454
9796.01 517
9796.95 499
9797.88 496
9798.82 500
9799.75 526
9800.69 567
9801.62 536
9802.56 485
9803.49 475
9804.42 533
9805.36 490
9806.29 481
9807.23 456
9808.16 446
9809.10 486
9810.03 420
9810.97 424
9811.91 406
9812.84 437
9813.78 454
9814.71 430
9815.65 437
9816.58 392
9817.52 463
9818.45 442
9819.39 445
9820.32 467
9821.26 439
9822.20 420
9823.13 415
9824.07 402
9825.00 408
9825.94 394
9826.87 433
9827.81 416
9828.75 435
9829.68 406
9830.62 435
9831.55 435
9832.49 410
9833.43 407
9834.36 374
9835.30 386
9836.24 406
9837.17 413
9838.11 404
9839.05 388
9839.98 424
9840.92 441
9841.86 449
9842.79 417
9843.73 425
9844.67 427
9845.60 436
9846.54 457
9847.48 422
9848.41 405
9849.35 456
9850.29 450
9851.22 414
9852.16 412
9853.10 414
9854.04 492
9854.97 422
9855.91 400
9856.85 414
9857.79 480
9858.72 497
9859.66 487
9860.60 491
9861.54 514
9862.47 543
9863.41 537
9864.35 479
9865.29 509
9866.22 485
9867.16 466
9868.10 420
9869.04 422
9869.98 397
9870.91 392
9871.85 411
9872.79 388
9873.73 378
9874.67 351
9875.60 430
9876.54 386
9877.48 368
9878.42 417
9879.36 375
9880.30 394
9881.24 371
9882.17 386
9883.11 375
9884.05 365
9884.99 359
9885.93 347
9886.87 411
9887.81 419
9888.74 388
9889.68 363
9890.62 355
9891.56 309
9892.50 401
9893.44 387
9894.38 378
9895.32 389
9896.26 384
9897.20 373
9898.14 332
9899.08 418
9900.01 347
9900.95 370
9901.89 351
9902.83 349
9903.77 383
9904.71 352
9905.65 320
9906.59 364
9907.53 339
9908.47 325
9909.41 378
9910.35 368
9911.29 353
9912.23 349
9913.17 346
9914.11 336
9915.05 372
9915.99 358
9916.93 363
9917.87 347
9918.81 347
9919.75 363
9920.69 331
9921.63 339
9922.57 397
9923.51 394
9924.46 395
9925.40 413
9926.34 424
9927.28 450
9928.22 505
9929.16 524
9930.10 527
9931.04 582
9931.98 605
9932.92 619
9933.86 534
9934.80 543
9935.75 457
9936.69 444
9937.63 441
9938.57 408
9939.51 402
9940.45 349
9941.39 386
9942.34 329
9943.28 353
9944.22 304
9945.16 296
9946.10 266
9947.04 331
9947.98 342
9948.93 346
9949.87 377
9950.81 321
9951.75 298
9952.69 306
9953.64 370
9954.58 353
9955.52 368
9956.46 358
9957.40 308
9958.35 326
9959.29 394
9960.23 379
9961.17 366
9962.12 327
9963.06 327
9964.00 314
9964.94 420
9965.89 427
9966.83 377
9967.77 362
9968.71 354
9969.66 393
9970.60 389
9971.54 344
9972.48 324
9973.43 343
9974.37 290
9975.31 330
9976.26 308
9977.20 307
9978.14 337
9979.09 337
9980.03 364
9980.97 360
9981.92 369
9982.86 324
9983.80 326
9984.75 303
9985.69 315
9986.63 353
9987.58 405
9988.52 318
9989.46 269
9990.41 274
9991.35 347
9992.30 300
9993.24 306
9994.18 310
9995.13 310
9996.07 352
9997.01 307
9997.96 288
9998.90 263
9999.85 286
10000.79 300
10001.74 367
10002.68 304
10003.62 307
10004.57 324
10005.51 360
10006.46 334
10007.40 344
10008.35 353
10009.29 344
10010.24 318
10011.18 300
10012.13 310
10013.07 295
10014.01 321
10014.96 310
10015.90 307
10016.85 319
10017.79 307
10018.74 286
10019.68 306
10020.63 292
10021.58 341
10022.52 339
10023.47 335
10024.41 314
10025.36 292
10026.30 319
10027.25 274
10028.19 336
10029.14 312
10030.08 317
10031.03 308
10031.98 306
10032.92 250
10033.87 297
10034.81 312
10035.76 306
10036.70 309
10037.65 321
10038.60 285
10039.54 262
10040.49 287
10041.43 302
10042.38 322
10043.33 294
10044.27 280
10045.22 286
10046.17 261
10047.11 312
10048.06 318
10049.01 282
10049.95 295
10050.90 316
10051.84 291
10052.79 306
10053.74 269
10054.69 267
10055.63 265
10056.58 289
10057.53 272
10058.47 288
10059.42 287
10060.37 309
10061.31 297
10062.26 270
10063.21 257
10064.16 272
10065.10 275
10066.05 283
10067.00 300
10067.94 282
10068.89 280
10069.84 284
10070.79 283
10071.73 296
10072.68 306
10073.63 291
10074.58 288
10075.53 286
10076.47 309
10077.42 247
10078.37 286
10079.32 286
10080.26 269
10081.21 265
10082.16 275
10083.11 281
10084.06 288
10085.01 225
10085.95 238
10086.90 300
10087.85 269
10088.80 275
10089.75 254
10090.70 277
10091.64 271
10092.59 272
10093.54 250
10094.49 257
10095.44 258
10096.39 272
10097.34 272
10098.28 270
10099.23 254
10100.18 255
10101.13 315
10102.08 270
10103.03 232
10103.98 239
10104.93 303
10105.88 260
10106.83 256
10107.78 231
10108.72 239
10109.67 280
10110.62 259
10111.57 250
10112.52 278
10113.47 258
10114.42 245
10115.37 236
10116.32 243
10117.27 234
10118.22 266
10119.17 295
10120.12 251
10121.07 250
10122.02 281
10122.97 278
10123.92 287
10124.87 261
10125.82 262
10126.77 256
10127.72 268
10128.67 232
10129.62 231
10130.57 248
10131.52 250
10132.47 263
10133.42 310
10134.37 245
10135.32 292
10136.27 221
10137.22 267
10138.18 237
10139.13 239
10140.08 255
10141.03 298
10141.98 302
10142.93 280
10143.88 277
10144.83 268
10145.78 248
10146.73 269
10147.68 296
10148.64 296
10149.59 269
10150.54 245
10151.49 282
10152.44 232
10153.39 302
10154.34 284
10155.30 286
10156.25 275
10157.20 260
10158.15 267
10159.10 266
10160.05 256
10161.01 267
10161.96 252
10162.91 287
10163.86 273
10164.81 281
10165.76 279
10166.72 292
10167.67 302
10168.62 274
10169.57 298
10170.53 241
10171.48 266
10172.43 271
10173.38 260
10174.33 270
10175.29 254
10176.24 301
10177.19 294
10178.14 273
10179.10 268
10180.05 267
10181.00 264
10181.96 310
10182.91 286
10183.86 281
10184.81 265
10185.77 278
10186.72 268
10187.67 301
10188.63 311
10189.58 332
10190.53 290
10191.49 319
10192.44 314
10193.39 307
10194.35 285
10195.30 331
10196.25 320
10197.21 268
10198.16 311
10199.11 300
10200.07 321
10201.02 289
10201.97 297
10202.93 302
10203.88 324
10204.84 357
10205.79 335
10206.74 325
10207.70 342
10208.65 365
10209.60 348
10210.56 336
10211.51 366
10212.47 364
10213.42 312
10214.38 341
10215.33 290
10216.28 302
10217.24 334
10218.19 322
10219.15 335
10220.10 298
10221.06 308
10222.01 326
10222.97 318
10223.92 312
10224.88 285
10225.83 269
10226.79 274
10227.74 304
10228.70 290
10229.65 301
10230.61 290
10231.56 332
10232.52 323
10233.47 300
10234.43 308
10235.38 329
10236.34 375
10237.29 402
10238.25 372
10239.20 419
10240.16 387
10241.11 349
10242.07 339
10243.03 335
10243.98 361
10244.94 319
10245.89 306
10246.85 276
10247.80 258
10248.76 272
10249.72 301
10250.67 285
10251.63 271
10252.58 282
10253.54 305
10254.50 276
10255.45 279
10256.41 263
10257.36 267
10258.32 252
10259.28 258
10260.23 242
10261.19 270
10262.15 282
10263.10 249
10264.06 253
10265.02 261
10265.97 277
10266.93 267
10267.89 260
10268.84 265
10269.80 251
10270.76 257
10271.71 256
10272.67 257
10273.63 276
10274.59 266
10275.54 222
10276.50 243
10277.46 262
10278.41 253
10279.37 285
10280.33 267
10281.29 245
10282.24 271
10283.20 262
10284.16 295
10285.12 276
10286.07 277
10287.03 265
10287.99 236
10288.95 258
10289.91 276
10290.86 280
10291.82 254
10292.78 246
10293.74 257
10294.70 284
10295.65 262
10296.61 257
10297.57 229
10298.53 287
10299.49 244
10300.44 240
10301.40 250
10302.36 289
10303.32 284
10304.28 265
10305.24 265
10306.20 251
10307.15 256
10308.11 256
10309.07 302
10310.03 310
10310.99 293
10311.95 275
10312.91 274
10313.87 291
10314.82 301
10315.78 309
10316.74 289
10317.70 292
10318.66 273
10319.62 291
10320.58 266
10321.54 287
10322.50 313
10323.46 311
10324.42 315
10325.38 276
10326.34 287
10327.29 299
10328.25 292
10329.21 304
10330.17 270
10331.13 263
10332.09 308
10333.05 356
10334.01 314
10334.97 289
10335.93 317
10336.89 335
10337.85 291
10338.81 254
10339.77 270
10340.73 275
10341.69 266
10342.65 223
10343.61 269
10344.57 230
10345.54 276
10346.50 271
10347.46 228
10348.42 239
10349.38 270
10350.34 255
10351.30 269
10352.26 283
10353.22 283
10354.18 279
10355.14 236
10356.10 263
10357.06 261
10358.02 273
10358.99 234
10359.95 240
10360.91 260
10361.87 284
10362.83 264
10363.79 280
10364.75 258
10365.71 261
10366.68 260
10367.64 245
10368.60 246
10369.56 236
10370.52 262
10371.48 278
10372.44 253
10373.41 232
10374.37 253
10375.33 270
10376.29 238
10377.25 258
10378.22 246
10379.18 260
10380.14 241
10381.10 248
10382.06 264
10383.03 230
10383.99 241
10384.95 237
10385.91 227
10386.88 246
10387.84 253
10388.80 234
10389.76 274
10390.72 278
10391.69 243
10392.65 219
10393.61 224
10394.58 268
10395.54 252
10396.50 242
10397.46 262
10398.43 233
10399.39 206
10400.35 251
10401.32 245
10402.28 231
10403.24 266
10404.20 230
10405.17 259
10406.13 232
10407.09 244
10408.06 235
10409.02 245
10409.98 254
10410.95 238
10411.91 256
10412.88 248
10413.84 276
10414.80 283
10415.77 236
10416.73 267
10417.69 284
10418.66 300
10419.62 310
10420.59 291
10421.55 327
10422.51 327
10423.48 303
10424.44 275
10425.41 238
10426.37 318
10427.33 302
10428.30 290
10429.26 304
10430.23 246
10431.19 228
10432.16 208
10433.12 229
10434.08 228
10435.05 250
10436.01 247
10436.98 240
10437.94 215
10438.91 255
10439.87 234
10440.84 264
10441.80 241
10442.77 241
10443.73 231
10444.70 266
10445.66 242
10446.63 250
10447.59 273
10448.56 233
10449.52 195
10450.49 253
10451.45 229
10452.42 242
10453.38 261
10454.35 233
10455.32 225
10456.28 230
10457.25 225
10458.21 230
10459.18 240
10460.14 242
10461.11 246
10462.08 227
10463.04 248
10464.01 256
10464.97 261
10465.94 245
10466.90 237
10467.87 218
10468.84 255
10469.80 236
10470.77 219
10471.74 255
10472.70 260
10473.67 223
10474.63 264
10475.60 227
10476.57 201
10477.53 212
10478.50 234
10479.47 245
10480.43 218
10481.40 220
10482.37 251
10483.33 261
10484.30 253
10485.27 232
10486.24 228
10487.20 209
10488.17 233
10489.14 240
10490.10 232
10491.07 253
10492.04 226
10493.01 218
10493.97 238
10494.94 227
10495.91 259
10496.87 226
10497.84 252
10498.81 256
10499.78 226
10500.74 245
10501.71 254
10502.68 233
10503.65 251
10504.62 248
10505.58 252
10506.55 225
10507.52 224
10508.49 223
10509.46 262
10510.42 233
10511.39 227
10512.36 225
10513.33 229
10514.30 206
10515.26 231
10516.23 226
10517.20 220
10518.17 203
10519.14 211
10520.11 250
10521.08 281
10522.04 240
10523.01 253
10523.98 241
10524.95 199
10525.92 202
10526.89 235
10527.86 253
10528.83 227
10529.79 205
10530.76 207
10531.73 267
10532.70 238
10533.67 235
10534.64 230
10535.61 239
10536.58 223
10537.55 227
10538.52 241
10539.49 256
10540.46 242
10541.43 251
10542.39 240
10543.36 237
10544.33 224
10545.30 241
10546.27 256
10547.24 253
10548.21 233
10549.18 257
10550.15 247
10551.12 276
10552.09 234
10553.06 225
10554.03 262
10555.00 257
10555.97 266
10556.94 227
10557.91 242
10558.88 272
10559.85 267
10560.82 262
10561.80 305
10562.77 267
10563.74 288
10564.71 334
10565.68 303
10566.65 269
10567.62 249
10568.59 322
10569.56 289
10570.53 257
10571.50 251
10572.47 234
10573.44 256
10574.41 238
10575.39 239
10576.36 225
10577.33 257
10578.30 261
10579.27 287
10580.24 269
10581.21 271
10582.18 235
10583.16 300
10584.13 230
10585.10 234
10586.07 270
10587.04 229
10588.01 232
10588.99 245
10589.96 259
10590.93 308
10591.90 267
10592.87 253
10593.84 263
10594.82 233
10595.79 242
10596.76 259
10597.73 297
10598.70 256
10599.68 239
10600.65 244
10601.62 228
10602.59 252
10603.57 230
10604.54 213
10605.51 223
10606.48 234
10607.46 235
10608.43 217
10609.40 261
10610.37 309
10611.35 238
10612.32 230
10613.29 218
10614.27 282
10615.24 218
10616.21 191
10617.18 241
10618.16 229
10619.13 224
10620.10 262
10621.08 251
10622.05 236
10623.02 267
10624.00 241
10624.97 273
10625.94 271
10626.92 254
10627.89 272
10628.86 250
10629.84 268
10630.81 288
10631.78 277
10632.76 237
10633.73 247
10634.71 283
10635.68 281
10636.65 283
10637.63 294
10638.60 277
10639.58 262
10640.55 308
10641.52 376
10642.50 354
10643.47 365
10644.45 323
10645.42 340
10646.39 332
10647.37 314
10648.34 285
10649.32 248
10650.29 254
10651.27 254
10652.24 234
10653.22 232
10654.19 283
10655.17 273
10656.14 278
10657.12 234
10658.09 219
10659.07 239
10660.04 291
10661.01 289
10661.99 278
10662.97 317
10663.94 229
10664.92 279
10665.89 266
10666.87 260
10667.84 223
10668.82 260
10669.79 259
10670.77 252
10671.74 243
10672.72 264
10673.69 264
10674.67 260
10675.65 239
10676.62 237
10677.60 254
10678.57 270
10679.55 256
10680.52 281
10681.50 274
10682.48 292
10683.45 282
10684.43 311
10685.40 330
10686.38 242
10687.36 220
10688.33 264
10689.31 249
10690.29 227
10691.26 234
10692.24 252
10693.22 224
10694.19 242
10695.17 245
10696.14 197
10697.12 198
10698.10 256
10699.08 251
10700.05 246
10701.03 239
10702.01 191
10702.98 267
10703.96 241
10704.94 223
10705.91 237
10706.89 243
10707.87 225
10708.85 185
10709.82 195
10710.80 193
10711.78 239
10712.75 225
10713.73 239
10714.71 235
10715.69 233
10716.66 242
10717.64 242
10718.62 273
10719.60 255
10720.57 258
10721.55 237
10722.53 263
10723.51 256
10724.49 250
10725.46 259
10726.44 243
10727.42 199
10728.40 245
10729.38 228
10730.35 211
10731.33 212
10732.31 235
10733.29 236
10734.27 239
10735.25 200
10736.22 206
10737.20 233
10738.18 214
10739.16 259
10740.14 256
10741.12 237
10742.10 233
10743.08 228
10744.05 245
10745.03 231
10746.01 216
10746.99 223
10747.97 237
10748.95 206
10749.93 223
10750.91 224
10751.89 248
10752.87 200
10753.84 228
10754.82 234
10755.80 249
10756.78 249
10757.76 230
10758.74 225
10759.72 218
10760.70 196
10761.68 242
10762.66 243
10763.64 243
10764.62 243
10765.60 271
10766.58 219
10767.56 231
10768.54 285
10769.52 257
10770.50 235
10771.48 265
10772.46 259
10773.44 223
10774.42 219
10775.40 186
10776.38 225
10777.36 279
10778.34 238
10779.32 238
10780.30 250
10781.28 239
10782.26 268
10783.24 246
10784.22 237
10785.20 255
10786.19 250
10787.17 272
10788.15 273
10789.13 248
10790.11 227
10791.09 229
10792.07 229
10793.05 215
10794.03 212
10795.01 211
10796.00 233
10796.98 230
10797.96 202
10798.94 192
10799.92 228
10800.90 220
10801.88 253
10802.86 225
10803.85 208
10804.83 230
10805.81 250
10806.79 256
10807.77 192
10808.75 207
10809.74 230
10810.72 243
10811.70 198
10812.68 209
10813.66 241
10814.65 218
10815.63 234
10816.61 227
10817.59 231
10818.57 224
10819.56 215
10820.54 214
10821.52 254
10822.50 220
10823.49 232
10824.47 230
10825.45 245
10826.43 233
10827.42 210
10828.40 226
10829.38 224
10830.36 220
10831.35 253
10832.33 228
10833.31 231
10834.30 257
10835.28 248
10836.26 219
10837.25 201
10838.23 256
10839.21 220
10840.19 245
10841.18 231
10842.16 243
10843.14 258
10844.13 252
10845.11 266
10846.09 253
10847.08 238
10848.06 220
10849.05 212
10850.03 240
10851.01 206
10852.00 235
10852.98 286
10853.96 260
10854.95 237
10855.93 228
10856.92 254
10857.90 267
10858.88 236
10859.87 221
10860.85 266
10861.84 239
10862.82 274
10863.80 269
10864.79 254
10865.77 287
10866.76 286
10867.74 298
10868.73 264
10869.71 276
10870.70 270
10871.68 277
10872.67 243
10873.65 247
10874.63 267
10875.62 284
10876.60 252
10877.59 217
10878.57 240
10879.56 284
10880.54 291
10881.53 240
10882.51 273
10883.50 254
10884.48 297
10885.47 290
10886.46 267
10887.44 259
10888.43 294
10889.41 254
10890.40 286
10891.38 287
10892.37 270
10893.35 337
10894.34 325
10895.33 292
10896.31 267
10897.30 290
10898.28 303
10899.27 306
10900.25 287
10901.24 287
10902.23 334
10903.21 334
10904.20 296
10905.18 339
10906.17 322
10907.16 303
10908.14 309
10909.13 321
10910.12 322
10911.10 341
10912.09 325
10913.08 313
10914.06 314
10915.05 319
10916.04 317
10917.02 318
10918.01 316
10919.00 281
10919.98 302
10920.97 357
10921.96 356
10922.94 315
10923.93 301
10924.92 316
10925.90 335
10926.89 387
10927.88 360
10928.87 327
10929.85 349
10930.84 360
10931.83 355
10932.82 337
10933.80 375
10934.79 401
10935.78 379
10936.77 381
10937.75 365
10938.74 329
10939.73 347
10940.72 366
10941.70 360
10942.69 359
10943.68 364
10944.67 387
10945.66 408
10946.64 410
10947.63 408
10948.62 421
10949.61 401
10950.60 393
10951.58 398
10952.57 392
10953.56 387
10954.55 427
10955.54 489
10956.53 459
10957.52 456
10958.50 485
10959.49 529
10960.48 579
10961.47 589
10962.46 578
10963.45 563
10964.44 542
10965.42 512
10966.41 551
10967.40 484
10968.39 465
10969.38 430
10970.37 453
10971.36 427
10972.35 402
10973.34 382
10974.33 378
10975.32 408
10976.31 404
10977.29 381
10978.28 374
10979.27 426
10980.26 414
10981.25 405
10982.24 430
10983.23 432
10984.22 431
10985.21 469
10986.20 439
10987.19 428
10988.18 436
10989.17 476
10990.16 453
10991.15 474
10992.14 468
10993.13 499
10994.12 454
10995.11 474
10996.10 480
10997.09 516
10998.08 542
10999.07 653
11000.06 745
11001.05 793
11002.05 872
11003.04 864
11004.03 868
11005.02 840
11006.01 757
11007.00 705
11007.99 568
11008.98 589
11009.97 498
11010.96 536
11011.95 427
11012.94 437
11013.94 425
11014.93 393
11015.92 363
11016.91 370
11017.90 379
11018.89 376
11019.88 357
11020.87 380
11021.87 348
11022.86 374
11023.85 382
11024.84 367
11025.83 384
11026.82 353
11027.81 352
11028.81 370
11029.80 366
11030.79 361
11031.78 369
11032.77 342
11033.77 365
11034.76 352
11035.75 343
11036.74 347
11037.73 344
11038.73 332
11039.72 348
11040.71 353
11041.70 338
11042.70 386
11043.69 347
11044.68 340
11045.67 330
11046.67 297
11047.66 320
11048.65 280
11049.64 317
11050.64 321
11051.63 303
11052.62 312
11053.61 263
11054.61 298
11055.60 323
11056.59 371
11057.59 337
11058.58 328
11059.57 335
11060.57 321
11061.56 316
11062.55 351
11063.55 347
11064.54 291
11065.53 300
11066.53 317
11067.52 295
11068.51 286
11069.51 279
11070.50 297
11071.49 301
11072.49 300
11073.48 286
11074.48 314
11075.47 325
11076.46 330
11077.46 289
11078.45 283
11079.45 278
11080.44 310
11081.43 313
11082.43 334
11083.42 323
11084.42 299
11085.41 297
11086.40 304
11087.40 308
11088.39 269
11089.39 284
11090.38 299
11091.38 275
11092.37 278
11093.37 282
11094.36 270
11095.36 266
11096.35 276
11097.35 300
11098.34 265
11099.34 245
11100.33 278
11101.33 301
11102.32 268
11103.32 224
11104.31 265
11105.31 256
11106.30 257
11107.30 247
11108.29 268
11109.29 321
11110.28 265
11111.28 275
11112.27 227
11113.27 273
11114.26 254
11115.26 204
11116.26 248
11117.25 251
11118.25 252
11119.24 253
11120.24 310
11121.24 318
11122.23 268
11123.23 270
11124.22 244
11125.22 247
11126.22 284
11127.21 297
11128.21 289
11129.20 247
11130.20 296
11131.20 321
11132.19 229
11133.19 242
11134.19 260
11135.18 252
11136.18 258
11137.18 262
11138.17 310
11139.17 268
11140.17 248
11141.16 294
11142.16 287
11143.16 266
11144.15 281
11145.15 309
11146.15 259
11147.14 245
11148.14 262
11149.14 259
11150.14 270
11151.13 231
11152.13 265
11153.13 236
11154.13 258
11155.12 241
11156.12 238
11157.12 265
11158.12 266
11159.11 267
11160.11 250
11161.11 234
11162.11 250
11163.10 283
11164.10 230
11165.10 243
11166.10 245
11167.10 252
11168.09 245
11169.09 237
11170.09 228
11171.09 237
11172.09 251
11173.08 270
11174.08 254
11175.08 253
11176.08 240
11177.08 231
11178.08 221
11179.08 277
11180.07 247
11181.07 252
11182.07 242
11183.07 249
11184.07 239
11185.07 243
11186.07 256
11187.06 223
11188.06 248
11189.06 198
11190.06 227
11191.06 227
11192.06 241
11193.06 282
11194.06 258
11195.06 278
11196.06 236
11197.06 239
11198.06 243
11199.05 216
11200.05 275
11201.05 249
11202.05 233
11203.05 221
11204.05 231
11205.05 236
11206.05 210
11207.05 243
11208.05 239
11209.05 252
11210.05 274
11211.05 240
11212.05 242
11213.05 217
11214.05 234
11215.05 256
11216.05 253
11217.05 249
11218.05 252
11219.05 254
11220.05 238
11221.05 217
11222.05 216
11223.05 214
11224.05 215
11225.06 234
11226.06 221
11227.06 238
11228.06 241
11229.06 281
11230.06 253
11231.06 251
11232.06 218
11233.06 225
11234.06 227
11235.06 237
11236.06 244
11237.07 224
11238.07 230
11239.07 273
11240.07 246
11241.07 237
11242.07 254
11243.07 260
11244.07 202
11245.08 213
11246.08 242
11247.08 241
11248.08 206
11249.08 176
11250.08 241
11251.09 226
11252.09 207
11253.09 246
11254.09 256
11255.09 226
11256.10 226
11257.10 239
11258.10 226
11259.10 217
11260.10 253
11261.11 204
11262.11 226
11263.11 215
11264.11 221
11265.11 228
11266.12 206
11267.12 248
11268.12 243
11269.12 209
11270.13 223
11271.13 239
11272.13 257
11273.14 209
11274.14 229
11275.14 237
11276.14 235
11277.15 239
11278.15 245
11279.15 252
11280.16 228
11281.16 241
11282.16 257
11283.17 236
11284.17 244
11285.17 219
11286.17 263
11287.18 246
11288.18 212
11289.18 238
11290.19 229
11291.19 269
11292.20 235
11293.20 235
11294.20 251
11295.21 251
11296.21 234
11297.21 251
11298.22 238
11299.22 275
11300.23 240
11301.23 240
11302.23 261
11303.24 246
11304.24 260
11305.25 244
11306.25 229
11307.25 225
11308.26 247
11309.26 228
11310.27 250
11311.27 269
11312.28 220
11313.28 247
11314.29 249
11315.29 241
11316.29 255
11317.30 254
11318.30 286
11319.31 245
11320.31 232
11321.32 272
11322.32 281
11323.33 300
11324.33 240
11325.34 256
11326.34 287
11327.35 286
11328.35 236
11329.36 227
11330.36 221
11331.37 251
11332.38 237
11333.38 266
11334.39 237
11335.39 255
11336.40 258
11337.40 267
11338.41 286
11339.41 265
11340.42 285
11341.43 295
11342.43 331
11343.44 345
11344.44 320
11345.45 325
11346.46 319
11347.46 287
11348.47 269
11349.47 243
11350.48 255
11351.49 252
11352.49 267
11353.50 243
11354.50 220
11355.51 239
11356.52 211
11357.52 247
11358.53 215
11359.54 232
11360.54 235
11361.55 261
11362.56 240
11363.56 229
11364.57 220
11365.58 231
11366.58 261
11367.59 255
11368.60 218
11369.61 208
11370.61 245
11371.62 212
11372.63 243
11373.63 217
11374.64 255
11375.65 271
11376.66 249
11377.66 215
11378.67 216
11379.68 236
11380.69 278
11381.69 233
11382.70 217
11383.71 242
11384.72 236
11385.72 247
11386.73 191
11387.74 206
11388.75 194
11389.76 221
11390.76 202
11391.77 199
11392.78 197
11393.79 196
11394.80 210
11395.80 220
11396.81 247
11397.82 248
11398.83 242
11399.84 218
11400.85 234
11401.85 216
11402.86 233
11403.87 235
11404.88 233
11405.89 242
11406.90 232
11407.91 232
11408.91 215
11409.92 223
11410.93 243
11411.94 239
11412.95 235
11413.96 218
11414.97 263
11415.98 221
11416.99 229
11418.00 229
11419.00 234
11420.01 226
11421.02 227
11422.03 242
11423.04 208
11424.05 252
11425.06 247
11426.07 245
11427.08 245
11428.09 220
11429.10 237
11430.11 253
11431.12 212
11432.13 252
11433.14 246
11434.15 210
11435.16 255
11436.17 230
11437.18 270
11438.19 221
11439.20 262
11440.21 239
11441.22 219
11442.23 236
11443.24 254
11444.25 253
11445.26 240
11446.27 229
11447.28 244
11448.29 286
11449.30 259
11450.31 273
11451.32 234
11452.33 271
11453.34 258
11454.36 246
11455.37 224
11456.38 250
11457.39 257
11458.40 252
11459.41 268
11460.42 219
11461.43 286
11462.44 226
11463.45 234
11464.47 215
11465.48 257
11466.49 214
11467.50 236
11468.51 255
11469.52 233
11470.53 237
11471.55 230
11472.56 245
11473.57 229
11474.58 218
11475.59 223
11476.60 231
11477.62 243
11478.63 210
11479.64 206
11480.65 254
11481.66 228
11482.68 244
11483.69 214
11484.70 228
11485.71 226
11486.72 214
11487.74 231
11488.75 241
11489.76 259
11490.77 220
11491.79 213
11492.80 218
11493.81 241
11494.82 220
11495.84 237
11496.85 227
11497.86 277
11498.87 240
11499.89 235
11500.90 248
11501.91 262
11502.93 239
11503.94 267
11504.95 249
11505.96 259
11506.98 244
11507.99 250
11509.00 226
11510.02 237
11511.03 250
11512.04 224
11513.06 259
11514.07 266
11515.08 252
11516.10 252
11517.11 259
11518.13 249
11519.14 281
11520.15 255
11521.17 250
11522.18 261
11523.19 277
11524.21 251
11525.22 246
11526.24 279
11527.25 243
11528.26 257
11529.28 243
11530.29 278
11531.31 259
11532.32 260
11533.33 267
11534.35 281
11535.36 264
11536.38 279
11537.39 313
11538.41 269
11539.42 267
11540.44 299
11541.45 267
11542.47 249
11543.48 256
11544.49 238
11545.51 253
11546.52 272
11547.54 284
11548.55 266
11549.57 296
11550.58 294
11551.60 340
11552.61 311
11553.63 268
11554.64 319
11555.66 306
11556.68 295
11557.69 294
11558.71 316
11559.72 306
11560.74 314
11561.75 359
11562.77 327
11563.78 309
11564.80 322
11565.82 303
11566.83 314
11567.85 317
11568.86 336
11569.88 333
11570.89 319
11571.91 314
11572.93 355
11573.94 358
11574.96 331
11575.97 333
11576.99 311
11578.01 342
11579.02 332
11580.04 379
11581.06 386
11582.07 383
11583.09 415
11584.11 412
11585.12 434
11586.14 445
11587.16 410
11588.17 447
11589.19 469
11590.21 426
11591.22 478
11592.24 456
11593.26 509
11594.27 557
11595.29 565
11596.31 623
11597.32 628
11598.34 750
11599.36 820
11600.38 1024
11601.39 1089
11602.41 1151
11603.43 1086
11604.45 1094
11605.46 945
11606.48 850
11607.50 799
11608.52 695
11609.53 638
11610.55 546
11611.57 462
11612.59 455
11613.60 429
11614.62 397
11615.64 394
11616.66 388
11617.68 381
11618.69 352
11619.71 352
11620.73 320
11621.75 319
11622.77 328
11623.78 361
11624.80 329
11625.82 325
11626.84 346
11627.86 337
11628.88 342
11629.90 322
11630.91 317
11631.93 323
11632.95 365
11633.97 299
11634.99 283
11636.01 298
11637.03 329
11638.05 348
11639.06 343
11640.08 318
11641.10 318
11642.12 331
11643.14 342
11644.16 333
11645.18 330
11646.20 327
11647.22 340
11648.24 289
11649.26 286
11650.28 245
11651.30 274
11652.31 299
11653.33 287
11654.35 262
11655.37 271
11656.39 280
11657.41 254
11658.43 268
11659.45 275
11660.47 299
11661.49 271
11662.51 291
11663.53 309
11664.55 305
11665.57 278
11666.59 285
11667.61 264
11668.63 257
11669.65 316
11670.67 319
11671.69 288
11672.71 265
11673.73 302
11674.76 288
11675.78 302
11676.80 297
11677.82 293
11678.84 299
11679.86 275
11680.88 345
11681.90 276
11682.92 311
11683.94 324
11684.96 316
11685.98 322
11687.00 330
11688.03 308
11689.05 291
11690.07 296
11691.09 261
11692.11 277
11693.13 268
11694.15 301
11695.17 263
11696.20 293
11697.22 283
11698.24 274
11699.26 290
11700.28 295
11701.30 283
11702.33 280
11703.35 296
11704.37 310
11705.39 277
11706.41 315
11707.44 272
11708.46 269
11709.48 241
11710.50 263
11711.52 279
11712.55 293
11713.57 259
11714.59 267
11715.61 284
11716.63 260
11717.66 297
11718.68 291
11719.70 284
11720.72 272
11721.75 252
11722.77 224
11723.79 242
11724.82 238
11725.84 299
11726.86 291
11727.88 271
11728.91 261
11729.93 241
11730.95 267
11731.98 270
11733.00 250
11734.02 243
11735.04 249
11736.07 238
11737.09 202
11738.11 223
11739.14 267
11740.16 277
11741.18 252
11742.21 245
11743.23 258
11744.25 268
11745.28 267
11746.30 287
11747.33 255
11748.35 277
11749.37 256
11750.40 270
11751.42 246
11752.44 258
11753.47 251
11754.49 288
11755.52 252
11756.54 270
11757.57 259
11758.59 235
11759.61 234
11760.64 262
11761.66 254
11762.69 227
11763.71 224
11764.74 252
11765.76 256
11766.78 247
11767.81 230
11768.83 215
11769.86 251
11770.88 270
11771.91 253
11772.93 251
11773.96 218
11774.98 223
11776.01 241
11777.03 251
11778.06 202
11779.08 216
11780.11 267
11781.13 275
11782.16 253
11783.18 239
11784.21 223
11785.23 267
11786.26 277
11787.28 286
11788.31 226
11789.34 233
11790.36 267
11791.39 221
11792.41 219
11793.44 214
11794.46 257
11795.49 255
11796.52 211
11797.54 220
11798.57 247
11799.59 240
11800.62 240
11801.65 226
11802.67 263
11803.70 254
11804.72 267
11805.75 232
11806.78 234
11807.80 213
11808.83 214
11809.86 248
11810.88 244
11811.91 277
11812.93 241
11813.96 248
11814.99 229
11816.01 265
11817.04 266
11818.07 322
11819.10 268
11820.12 263
11821.15 227
11822.18 244
11823.20 244
11824.23 217
11825.26 232
11826.28 225
11827.31 237
11828.34 251
11829.37 261
11830.39 245
11831.42 286
11832.45 275
11833.48 262
11834.50 241
11835.53 225
11836.56 232
11837.59 252
11838.61 236
11839.64 263
11840.67 282
11841.70 276
11842.72 270
11843.75 268
11844.78 278
11845.81 229
11846.84 251
11847.86 260
11848.89 290
11849.92 248
11850.95 271
11851.98 257
11853.01 248
11854.03 246
11855.06 222
11856.09 249
11857.12 268
11858.15 286
11859.18 279
11860.20 288
11861.23 264
11862.26 241
11863.29 276
11864.32 277
11865.35 227
11866.38 277
11867.41 243
11868.44 295
11869.46 294
11870.49 247
11871.52 278
11872.55 287
11873.58 301
11874.61 305
11875.64 273
11876.67 309
11877.70 296
11878.73 275
11879.76 283
11880.79 263
11881.82 287
11882.85 290
11883.88 328
11884.91 265
11885.93 287
11886.96 273
11887.99 304
11889.02 339
11890.05 290
11891.08 325
11892.11 312
11893.14 334
11894.17 312
11895.20 327
11896.23 347
11897.26 334
11898.30 369
11899.33 366
11900.36 362
11901.39 377
11902.42 362
11903.45 414
11904.48 470
11905.51 495
11906.54 410
11907.57 387
11908.60 392
11909.63 368
11910.66 374
11911.69 380
11912.72 386
11913.75 357
11914.79 376
11915.82 382
11916.85 362
11917.88 361
11918.91 323
11919.94 343
11920.97 338
11922.00 347
11923.04 305
11924.07 390
11925.10 351
11926.13 359
11927.16 372
11928.19 389
11929.22 411
11930.26 415
11931.29 469
11932.32 486
11933.35 550
11934.38 572
11935.41 602
11936.45 635
11937.48 571
11938.51 584
11939.54 526
11940.58 488
11941.61 453
11942.64 438
11943.67 399
11944.70 357
11945.74 362
11946.77 313
11947.80 326
11948.83 345
11949.87 374
11950.90 304
11951.93 294
11952.96 290
11954.00 348
11955.03 315
11956.06 315
11957.09 304
11958.13 326
11959.16 289
11960.19 277
11961.23 295
11962.26 346
11963.29 287
11964.33 298
11965.36 310
11966.39 304
11967.43 301
11968.46 288
11969.49 297
11970.53 315
11971.56 321
11972.59 324
11973.63 353
11974.66 331
11975.69 356
11976.73 358
11977.76 336
11978.79 251
11979.83 286
11980.86 310
11981.90 336
11982.93 342
11983.96 299
11985.00 274
11986.03 305
11987.07 312
11988.10 330
11989.13 321
11990.17 328
11991.20 330
11992.24 292
11993.27 270
11994.31 303
11995.34 289
11996.38 311
11997.41 296
11998.44 295
11999.48 315
12000.51 325
12001.55 316
12002.58 318
12003.62 306
12004.65 314
12005.69 313
12006.72 304
12007.76 322
12008.79 314
12009.83 284
12010.86 316
12011.90 351
12012.93 318
12013.97 350
12015.00 339
12016.04 311
12017.08 322
12018.11 366
12019.15 376
12020.18 330
12021.22 313
12022.25 348
12023.29 395
12024.32 354
12025.36 332
12026.40 370
12027.43 374
12028.47 348
12029.50 377
12030.54 361
12031.58 326
12032.61 374
12033.65 353
12034.68 369
12035.72 322
12036.76 351
12037.79 347
12038.83 301
12039.87 303
12040.90 340
12041.94 353
12042.98 334
12044.01 372
12045.05 362
12046.09 354
12047.12 349
12048.16 373
12049.20 353
12050.23 313
12051.27 329
12052.31 325
12053.34 391
12054.38 386
12055.42 371
12056.45 374
12057.49 367
12058.53 374
12059.57 402
12060.60 394
12061.64 401
12062.68 366
12063.72 415
12064.75 415
12065.79 384
12066.83 392
12067.87 361
12068.90 356
12069.94 403
12070.98 411
12072.02 388
12073.06 387
12074.09 411
12075.13 366
12076.17 428
12077.21 361
12078.24 382
12079.28 380
12080.32 392
12081.36 418
12082.40 378
12083.44 406
12084.47 426
12085.51 401
12086.55 421
12087.59 452
12088.63 429
12089.67 495
12090.71 473
12091.74 481
12092.78 496
12093.82 439
12094.86 507
12095.90 512
12096.94 465
12097.98 490
12099.02 512
12100.05 524
12101.09 562
12102.13 611
12103.17 576
12104.21 665
12105.25 720
12106.29 723
12107.33 690
12108.37 735
12109.41 730
12110.45 643
12111.49 591
12112.53 562
12113.57 488
12114.61 473
12115.65 472
12116.69 423
12117.72 371
12118.76 390
12119.80 377
12120.84 340
12121.88 335
12122.92 347
12123.96 315
12125.00 325
12126.04 356
12127.08 375
12128.12 362
12129.17 342
12130.21 318
12131.25 333
12132.29 315
12133.33 324
12134.37 344
12135.41 326
12136.45 351
12137.49 323
12138.53 363
12139.57 357
12140.61 312
12141.65 289
12142.69 313
12143.73 320
12144.77 368
12145.82 327
12146.86 342
12147.90 294
12148.94 341
12149.98 278
12151.02 278
12152.06 303
12153.10 312
12154.15 329
12155.19 324
12156.23 325
12157.27 308
12158.31 284
12159.35 270
12160.39 298
12161.44 272
12162.48 266
12163.52 294
12164.56 284
12165.60 303
12166.64 283
12167.69 296
12168.73 300
12169.77 286
12170.81 275
12171.85 316
12172.90 301
12173.94 365
12174.98 287
12176.02 279
12177.07 292
12178.11 297
12179.15 292
12180.19 302
12181.24 301
12182.28 319
12183.32 313
12184.36 321
12185.41 285
12186.45 291
12187.49 309
12188.53 263
12189.58 278
12190.62 268
12191.66 295
12192.71 315
12193.75 291
12194.79 283
12195.84 329
12196.88 336
12197.92 303
12198.97 307
12200.01 283
12201.05 312
12202.10 296
12203.14 284
12204.18 292
12205.23 290
12206.27 251
12207.31 286
12208.36 284
12209.40 276
12210.44 290
12211.49 299
12212.53 265
12213.58 272
12214.62 279
12215.66 287
12216.71 280
12217.75 270
12218.80 318
12219.84 267
12220.88 270
12221.93 266
12222.97 272
12224.02 258
12225.06 283
12226.11 283
12227.15 267
12228.19 276
12229.24 277
12230.28 313
12231.33 274
12232.37 285
12233.42 265
12234.46 283
12235.51 269
12236.55 287
12237.60 237
12238.64 260
12239.69 289
12240.73 267
12241.78 269
12242.82 267
12243.87 257
12244.91 298
12245.96 261
12247.00 243
12248.05 245
12249.09 287
12250.14 272
12251.19 274
12252.23 278
12253.28 266
12254.32 272
12255.37 231
12256.41 242
12257.46 245
12258.51 267
12259.55 274
12260.60 271
12261.64 256
12262.69 255
12263.74 276
12264.78 283
12265.83 248
12266.87 235
12267.92 249
12268.97 274
12270.01 273
12271.06 241
12272.11 242
12273.15 235
12274.20 270
12275.24 228
12276.29 226
12277.34 242
12278.38 250
12279.43 211
12280.48 233
12281.52 227
12282.57 234
12283.62 233
12284.67 263
12285.71 253
12286.76 222
12287.81 235
12288.85 258
12289.90 265
12290.95 233
12292.00 231
12293.04 252
12294.09 223
12295.14 238
12296.18 244
12297.23 239
12298.28 257
12299.33 240
12300.38 229
12301.42 237
12302.47 250
12303.52 243
12304.57 236
12305.61 250
12306.66 258
12307.71 279
12308.76 239
12309.81 271
12310.85 245
12311.90 255
12312.95 239
12314.00 246
12315.05 261
12316.09 250
12317.14 241
12318.19 241
12319.24 218
12320.29 209
12321.34 244
12322.39 239
12323.43 231
12324.48 194
12325.53 223
12326.58 240
12327.63 206
12328.68 220
12329.73 220
12330.78 249
12331.82 232
12332.87 244
12333.92 230
12334.97 211
12336.02 215
12337.07 203
12338.12 221
12339.17 212
12340.22 211
12341.27 219
12342.32 223
12343.37 228
12344.42 259
12345.46 188
12346.51 212
12347.56 214
12348.61 208
12349.66 186
12350.71 174
12351.76 222
12352.81 220
12353.86 213
12354.91 228
12355.96 223
12357.01 240
12358.06 236
12359.11 242
12360.16 246
12361.21 253
12362.26 240
12363.31 206
12364.36 225
12365.41 187
12366.47 197
12367.52 229
12368.57 240
12369.62 220
12370.67 246
12371.72 225
12372.77 237
12373.82 205
12374.87 215
12375.92 222
12376.97 220
12378.02 231
12379.07 231
12380.12 245
12381.18 229
12382.23 235
12383.28 261
12384.33 248
12385.38 234
12386.43 227
12387.48 256
12388.53 237
12389.59 233
12390.64 245
12391.69 251
12392.74 278
12393.79 233
12394.84 251
12395.90 254
12396.95 240
12398.00 262
12399.05 263
12400.10 283
12401.15 248
12402.21 269
12403.26 229
12404.31 221
12405.36 265
12406.41 248
12407.47 245
12408.52 251
12409.57 244
12410.62 249
12411.68 244
12412.73 255
12413.78 208
12414.83 217
12415.89 245
12416.94 229
12417.99 263
12419.04 234
12420.10 245
12421.15 263
12422.20 252
12423.26 224
12424.31 199
12425.36 216
12426.41 232
12427.47 276
12428.52 242
12429.57 261
12430.63 233
12431.68 224
12432.73 238
12433.79 281
12434.84 267
12435.89 266
12436.95 272
12438.00 263
12439.05 264
12440.11 266
12441.16 242
12442.21 240
12443.27 244
12444.32 241
12445.38 217
12446.43 285
12447.48 287
12448.54 260
12449.59 300
12450.65 281
12451.70 254
12452.75 274
12453.81 246
12454.86 241
12455.92 242
12456.97 253
12458.02 280
12459.08 237
12460.13 240
12461.19 219
12462.24 245
12463.30 262
12464.35 229
12465.41 237
12466.46 260
12467.52 280
12468.57 278
12469.63 258
12470.68 240
12471.74 257
12472.79 256
12473.85 297
12474.90 285
12475.96 271
12477.01 279
12478.07 282
12479.12 342
12480.18 317
12481.23 317
12482.29 307
12483.34 297
12484.40 311
12485.45 298
12486.51 301
12487.56 315
12488.62 305
12489.68 345
12490.73 352
12491.79 334
12492.84 426
12493.90 473
12494.95 516
12496.01 564
12497.07 603
12498.12 666
12499.18 680
12500.23 656
12501.29 579
12502.35 566
12503.40 562
12504.46 498
12505.52 450
12506.57 416
12507.63 358
12508.69 329
12509.74 308
12510.80 313
12511.86 324
12512.91 359
12513.97 307
12515.03 328
12516.08 309
12517.14 274
12518.20 307
12519.25 300
12520.31 288
12521.37 300
12522.42 280
12523.48 293
12524.54 283
12525.60 291
12526.65 300
12527.71 280
12528.77 294
12529.82 312
12530.88 311
12531.94 284
12533.00 304
12534.05 320
12535.11 272
12536.17 273
12537.23 304
12538.29 274
12539.34 298
12540.40 328
12541.46 297
12542.52 282
12543.57 333
12544.63 285
12545.69 229
12546.75 277
12547.81 315
12548.87 283
12549.92 317
12550.98 305
12552.04 281
12553.10 308
12554.16 277
12555.22 287
12556.27 318
12557.33 320
12558.39 279
12559.45 286
12560.51 290
12561.57 327
12562.63 326
12563.68 359
12564.74 356
12565.80 354
12566.86 303
12567.92 329
12568.98 314
12570.04 356
12571.10 375
12572.16 400
12573.22 431
12574.28 444
12575.33 434
12576.39 494
12577.45 519
12578.51 564
12579.57 548
12580.63 550
12581.69 544
12582.75 492
12583.81 478
12584.87 445
12585.93 390
12586.99 394
12588.05 403
12589.11 348
12590.17 295
12591.23 326
12592.29 323
12593.35 333
12594.41 357
12595.47 328
12596.53 298
12597.59 356
12598.65 366
12599.71 346
12600.77 320
12601.83 285
12602.89 323
12603.95 333
12605.01 357
12606.07 274
12607.13 275
12608.20 309
12609.26 302
12610.32 350
12611.38 345
12612.44 317
12613.50 289
12614.56 296
12615.62 287
12616.68 341
12617.74 345
12618.81 337
12619.87 329
12620.93 298
12621.99 298
12623.05 308
12624.11 274
12625.17 324
12626.23 318
12627.30 284
12628.36 264
12629.42 297
12630.48 294
12631.54 293
12632.60 308
12633.67 299
12634.73 312
12635.79 272
12636.85 312
12637.91 314
12638.98 269
12640.04 302
12641.10 313
12642.16 307
12643.22 329
12644.29 290
12645.35 328
12646.41 292
12647.47 298
12648.54 305
12649.60 351
12650.66 349
12651.72 358
12652.79 358
12653.85 379
12654.91 355
12655.97 336
12657.04 399
12658.10 417
12659.16 401
12660.22 445
12661.29 442
12662.35 385
12663.41 400
12664.48 346
12665.54 376
12666.60 363
12667.67 368
12668.73 364
12669.79 317
12670.86 315
12671.92 317
12672.98 329
12674.05 329
12675.11 356
12676.17 297
12677.24 298
12678.30 323
12679.36 294
12680.43 329
12681.49 312
12682.56 369
12683.62 326
12684.68 316
12685.75 358
12686.81 352
12687.88 356
12688.94 358
12690.00 334
12691.07 353
12692.13 335
12693.20 347
12694.26 363
12695.33 373
12696.39 341
12697.45 340
12698.52 422
12699.58 365
12700.65 372
12701.71 407
12702.78 395
12703.84 438
12704.91 414
12705.97 425
12707.04 432
12708.10 426
12709.17 425
12710.23 427
12711.30 399
12712.36 407
12713.43 389
12714.49 376
12715.56 336
12716.62 319
12717.69 324
12718.75 334
12719.82 309
12720.88 286
12721.95 305
12723.02 314
12724.08 307
12725.15 323
12726.21 330
12727.28 344
12728.34 319
12729.41 314
12730.48 315
12731.54 336
12732.61 355
12733.67 298
12734.74 342
12735.81 314
12736.87 329
12737.94 306
12739.00 298
12740.07 319
12741.14 302
12742.20 313
12743.27 331
12744.34 304
12745.40 260
12746.47 319
12747.54 325
12748.60 317
12749.67 310
12750.74 272
12751.80 296
12752.87 303
12753.94 287
12755.00 292
12756.07 327
12757.14 299
12758.20 264
12759.27 273
12760.34 262
12761.40 261
12762.47 268
12763.54 234
12764.61 274
12765.67 248
12766.74 236
12767.81 228
12768.88 248
12769.94 234
12771.01 245
12772.08 273
12773.15 273
12774.21 256
12775.28 212
12776.35 236
12777.42 233
12778.49 235
12779.55 234
12780.62 232
12781.69 241
12782.76 251
12783.83 273
12784.89 251
12785.96 263
12787.03 228
12788.10 263
12789.17 266
12790.23 225
12791.30 242
12792.37 256
12793.44 258
12794.51 239
12795.58 226
12796.65 225
12797.71 268
12798.78 282
12799.85 250
12800.92 239
12801.99 260
12803.06 259
12804.13 220
12805.20 236
12806.27 226
12807.33 244
12808.40 259
12809.47 250
12810.54 247
12811.61 217
12812.68 264
12813.75 243
12814.82 210
12815.89 230
12816.96 282
12818.03 275
12819.10 211
12820.17 276
12821.24 237
12822.31 227
12823.38 195
12824.45 238
12825.52 227
12826.59 240
12827.66 218
12828.73 253
12829.80 249
12830.87 211
12831.94 215
12833.01 234
12834.08 247
12835.15 210
12836.22 228
12837.29 230
12838.36 218
12839.43 193
12840.50 226
12841.57 224
12842.64 251
12843.71 231
12844.78 192
12845.85 173
12846.92 213
12847.99 247
12849.06 192
12850.13 204
12851.21 237
12852.28 252
12853.35 204
12854.42 205
12855.49 187
12856.56 211
12857.63 205
12858.70 214
12859.77 210
12860.85 202
12861.92 197
12862.99 194
12864.06 178
12865.13 186
12866.20 182
12867.27 173
12868.35 223
12869.42 222
12870.49 178
12871.56 213
12872.63 207
12873.71 206
12874.78 190
12875.85 212
12876.92 222
12877.99 190
12879.07 160
12880.14 214
12881.21 192
12882.28 224
12883.35 189
12884.43 216
12885.50 250
12886.57 197
12887.64 184
12888.72 198
12889.79 199
12890.86 210
12891.93 199
12893.01 224
12894.08 199
12895.15 179
12896.22 216
12897.30 197
12898.37 172
12899.44 199
12900.52 204
12901.59 235
12902.66 194
12903.74 181
12904.81 197
12905.88 218
12906.96 238
12908.03 183
12909.10 208
12910.18 186
12911.25 192
12912.32 211
12913.40 198
12914.47 197
12915.54 168
12916.62 201
12917.69 197
12918.76 192
12919.84 186
12920.91 204
12921.99 194
12923.06 193
12924.13 158
12925.21 190
12926.28 175
12927.36 192
12928.43 202
12929.50 205
12930.58 205
12931.65 189
12932.73 209
12933.80 153
12934.88 171
12935.95 189
12937.02 220
12938.10 211
12939.17 181
12940.25 173
12941.32 184
12942.40 195
12943.47 172
12944.55 193
12945.62 189
12946.70 226
12947.77 218
12948.85 201
12949.92 175
12951.00 177
12952.07 198
12953.15 189
12954.22 167
12955.30 176
12956.37 188
12957.45 201
12958.52 179
12959.60 173
12960.68 205
12961.75 209
12962.83 184
12963.90 207
12964.98 198
12966.05 196
12967.13 215
12968.20 216
12969.28 219
12970.36 189
12971.43 179
12972.51 207
12973.58 250
12974.66 163
12975.74 157
12976.81 186
12977.89 184
12978.97 201
12980.04 189
12981.12 206
12982.19 216
12983.27 203
12984.35 193
12985.42 167
12986.50 214
12987.58 217
12988.65 199
12989.73 188
12990.81 209
12991.88 196
12992.96 182
12994.04 191
12995.11 200
12996.19 196
12997.27 189
12998.35 202
12999.42 202
13000.50 214
13001.58 226
13002.65 228
13003.73 231
13004.81 226
13005.89 200
13006.96 187
13008.04 229
13009.12 239
13010.20 253
13011.27 188
13012.35 185
13013.43 233
13014.51 224
13015.58 220
13016.66 201
13017.74 200
13018.82 213
13019.90 198
13020.97 222
13022.05 209
13023.13 175
13024.21 218
13025.29 228
13026.37 184
13027.44 170
13028.52 227
13029.60 202
13030.68 210
13031.76 224
13032.84 225
13033.91 237
13034.99 231
13036.07 227
13037.15 217
13038.23 208
13039.31 211
13040.39 238
13041.46 210
13042.54 204
13043.62 230
13044.70 236
13045.78 257
13046.86 234
13047.94 223
13049.02 196
13050.10 227
13051.18 201
13052.26 223
13053.34 229
13054.41 243
13055.49 210
13056.57 229
13057.65 203
13058.73 189
13059.81 231
13060.89 247
13061.97 216
13063.05 184
13064.13 235
13065.21 231
13066.29 199
13067.37 205
13068.45 225
13069.53 206
13070.61 246
13071.69 237
13072.77 224
13073.85 214
13074.93 219
13076.01 216
13077.09 211
13078.17 187
13079.25 190
13080.33 226
13081.41 196
13082.49 190
13083.58 166
13084.66 201
13085.74 217
13086.82 218
13087.90 185
13088.98 204
13090.06 204
13091.14 178
13092.22 192
13093.30 204
13094.38 226
13095.46 221
13096.55 229
13097.63 216
13098.71 206
13099.79 206
13100.87 189
13101.95 210
13103.03 209
13104.12 240
13105.20 197
13106.28 176
13107.36 199
13108.44 190
13109.52 192
13110.60 168
13111.69 166
13112.77 216
13113.85 164
13114.93 179
13116.01 177
13117.10 175
13118.18 206
13119.26 192
13120.34 184
13121.42 206
13122.51 197
13123.59 185
13124.67 201
13125.75 184
13126.84 202
13127.92 198
13129.00 190
13130.08 190
13131.17 203
13132.25 194
13133.33 208
13134.41 229
13135.50 217
13136.58 208
13137.66 207
13138.75 210
13139.83 205
13140.91 173
13141.99 188
13143.08 222
13144.16 216
13145.24 205
13146.33 229
13147.41 217
13148.49 209
13149.58 216
13150.66 205
13151.74 222
13152.83 220
13153.91 203
13154.99 183
13156.08 198
13157.16 190
13158.25 198
13159.33 201
13160.41 186
13161.50 197
13162.58 188
13163.66 221
13164.75 209
13165.83 196
13166.92 170
13168.00 200
13169.08 199
13170.17 210
13171.25 196
13172.34 250
13173.42 230
13174.51 211
13175.59 176
13176.67 182
13177.76 212
13178.84 207
13179.93 232
13181.01 194
13182.10 206
13183.18 209
13184.27 198
13185.35 187
13186.44 210
13187.52 180
13188.61 190
13189.69 225
13190.78 266
13191.86 206
13192.95 174
13194.03 173
13195.12 173
13196.20 199
13197.29 200
13198.37 242
13199.46 210
13200.54 218
13201.63 204
13202.72 186
13203.80 192
13204.89 207
13205.97 202
13207.06 197
13208.14 209
13209.23 215
13210.32 203
13211.40 206
13212.49 217
13213.57 209
13214.66 212
13215.75 232
13216.83 199
13217.92 181
13219.00 218
13220.09 206
13221.18 223
13222.26 223
13223.35 205
13224.44 217
13225.52 241
13226.61 186
13227.70 196
13228.78 188
13229.87 206
13230.96 233
13232.04 205
13233.13 218
13234.22 183
13235.30 202
13236.39 225
13237.48 185
13238.56 203
13239.65 179
13240.74 240
13241.82 218
13242.91 188
13244.00 194
13245.09 215
13246.17 237
13247.26 223
13248.35 183
13249.44 201
13250.52 217
13251.61 250
13252.70 192
13253.79 201
13254.87 219
13255.96 250
13257.05 215
13258.14 230
13259.23 236
13260.31 236
13261.40 246
13262.49 220
13263.58 226
13264.67 243
13265.75 230
13266.84 225
13267.93 242
13269.02 209
13270.11 226
13271.19 233
13272.28 217
13273.37 227
13274.46 261
13275.55 239
13276.64 203
13277.73 243
13278.81 256
13279.90 246
13280.99 253
13282.08 240
13283.17 281
13284.26 246
13285.35 239
13286.44 260
13287.53 236
13288.61 206
13289.70 245
13290.79 271
13291.88 233
13292.97 248
13294.06 220
13295.15 242
13296.24 255
13297.33 216
13298.42 249
13299.51 236
13300.60 262
13301.69 253
13302.78 253
13303.87 233
13304.96 261
13306.05 272
13307.14 298
13308.23 234
13309.32 246
13310.41 268
13311.50 284
13312.59 265
13313.68 264
13314.77 246
13315.86 280
13316.95 293
13318.04 301
13319.13 242
13320.22 228
13321.31 260
13322.40 263
13323.49 266
13324.58 270
13325.67 284
13326.76 255
13327.85 277
13328.94 239
13330.03 234
13331.12 244
13332.21 292
13333.31 273
13334.40 241
13335.49 275
13336.58 268
13337.67 272
13338.76 262
13339.85 258
13340.94 238
13342.03 270
13343.13 304
13344.22 290
13345.31 286
13346.40 304
13347.49 298
13348.58 286
13349.67 247
13350.77 280
13351.86 266
13352.95 276
13354.04 261
13355.13 300
13356.22 280
13357.32 286
13358.41 290
13359.50 347
13360.59 312
13361.68 305
13362.78 337
13363.87 321
13364.96 281
13366.05 297
13367.15 296
13368.24 363
13369.33 366
13370.42 343
13371.52 358
13372.61 362
13373.70 341
13374.79 364
13375.89 325
13376.98 357
13378.07 356
13379.16 339
13380.26 287
13381.35 300
13382.44 306
13383.54 301
13384.63 267
13385.72 233
13386.82 261
13387.91 245
13389.00 231
13390.09 232
13391.19 224
13392.28 279
13393.37 293
13394.47 274
13395.56 272
13396.66 226
13397.75 278
13398.84 277
13399.94 234
13401.03 259
13402.12 256
13403.22 285
13404.31 264
13405.40 274
13406.50 233
13407.59 287
13408.69 240
13409.78 248
13410.88 253
13411.97 247
13413.06 274
13414.16 265
13415.25 256
13416.35 257
13417.44 207
13418.53 214
13419.63 235
13420.72 250
13421.82 252
13422.91 230
13424.01 239
13425.10 261
13426.20 256
13427.29 227
13428.39 257
13429.48 262
13430.58 229
13431.67 238
13432.77 229
13433.86 242
13434.96 253
13436.05 283
13437.15 282
13438.24 252
13439.34 287
13440.43 276
13441.53 241
13442.62 282
13443.72 319
13444.81 279
13445.91 294
13447.01 299
13448.10 277
13449.20 256
13450.29 272
13451.39 266
13452.48 287
13453.58 287
13454.68 311
13455.77 302
13456.87 276
13457.96 294
13459.06 272
13460.16 240
13461.25 321
13462.35 312
13463.44 318
13464.54 304
13465.64 294
13466.73 298
13467.83 334
13468.93 340
13470.02 341
13471.12 326
13472.22 274
13473.31 323
13474.41 341
13475.51 301
13476.60 337
13477.70 313
13478.80 284
13479.89 292
13480.99 296
13482.09 329
13483.18 321
13484.28 328
13485.38 318
13486.48 312
13487.57 324
13488.67 317
13489.77 333
13490.87 342
13491.96 307
13493.06 302
13494.16 330
13495.26 330
13496.35 342
13497.45 407
13498.55 364
13499.65 377
13500.74 405
13501.84 404
13502.94 397
13504.04 418
13505.14 422
13506.23 428
13507.33 426
13508.43 416
13509.53 394
13510.63 388
13511.72 380
13512.82 388
13513.92 397
13515.02 375
13516.12 345
13517.22 320
13518.31 316
13519.41 310
13520.51 301
13521.61 301
13522.71 290
13523.81 266
13524.91 252
13526.01 280
13527.10 292
13528.20 288
13529.30 266
13530.40 289
13531.50 232
13532.60 253
13533.70 262
13534.80 271
13535.90 242
13537.00 240
13538.09 261
13539.19 250
13540.29 245
13541.39 223
13542.49 271
13543.59 285
13544.69 269
13545.79 262
13546.89 289
13547.99 241
13549.09 282
13550.19 280
13551.29 231
13552.39 246
13553.49 277
13554.59 286
13555.69 272
13556.79 253
13557.89 253
13558.99 266
13560.09 198
13561.19 211
13562.29 269
13563.39 276
13564.49 252
13565.59 280
13566.69 267
13567.79 275
13568.89 244
13569.99 247
13571.09 253
13572.20 250
13573.30 259
13574.40 232
13575.50 229
13576.60 267
13577.70 256
13578.80 238
13579.90 283
13581.00 275
13582.10 235
13583.20 246
13584.31 263
13585.41 227
13586.51 233
13587.61 241
13588.71 255
13589.81 253
13590.91 248
13592.02 272
13593.12 260
13594.22 247
13595.32 250
13596.42 254
13597.52 249
13598.63 235
13599.73 258
13600.83 244
13601.93 251
13603.03 261
13604.14 237
13605.24 228
13606.34 257
13607.44 223
13608.54 243
13609.65 213
13610.75 221
13611.85 232
13612.95 286
13614.06 267
13615.16 257
13616.26 247
13617.36 257
13618.47 222
13619.57 239
13620.67 261
13621.77 231
13622.88 224
13623.98 237
13625.08 264
13626.18 263
13627.29 257
13628.39 220
13629.49 264
13630.60 256
13631.70 269
13632.80 233
13633.91 241
13635.01 236
13636.11 254
13637.22 267
13638.32 259
13639.42 238
13640.53 210
13641.63 232
13642.73 211
13643.84 226
13644.94 254
13646.04 228
13647.15 225
13648.25 230
13649.36 208
13650.46 219
13651.56 238
13652.67 224
13653.77 225
13654.88 230
13655.98 271
13657.08 248
13658.19 237
13659.29 220
13660.40 273
13661.50 226
13662.60 224
13663.71 207
13664.81 229
13665.92 242
13667.02 238
13668.13 207
13669.23 210
13670.34 214
13671.44 210
13672.55 228
13673.65 230
13674.76 247
13675.86 227
13676.97 239
13678.07 252
13679.18 261
13680.28 189
13681.39 229
13682.49 258
13683.60 231
13684.70 244
13685.81 223
13686.91 215
13688.02 198
13689.12 198
13690.23 226
13691.33 250
13692.44 245
13693.55 241
13694.65 247
13695.76 216
13696.86 224
13697.97 252
13699.07 249
13700.18 251
13701.29 235
13702.39 215
13703.50 221
13704.60 228
13705.71 279
13706.82 228
13707.92 242
13709.03 244
13710.14 246
13711.24 231
13712.35 291
13713.45 240
13714.56 284
13715.67 245
13716.77 241
13717.88 290
13718.99 265
13720.09 254
13721.20 192
13722.31 235
13723.41 242
13724.52 265
13725.63 293
13726.74 282
13727.84 260
13728.95 270
13730.06 285
13731.16 274
13732.27 254
13733.38 273
13734.49 301
13735.59 297
13736.70 259
13737.81 303
13738.91 252
13740.02 278
13741.13 309
13742.24 271
13743.35 269
13744.45 270
13745.56 297
13746.67 286
13747.78 255
13748.88 265
13749.99 273
13751.10 307
13752.21 295
13753.32 323
13754.42 285
13755.53 277
13756.64 319
13757.75 316
13758.86 333
13759.97 346
13761.07 372
13762.18 341
13763.29 339
13764.40 345
13765.51 361
13766.62 372
13767.72 405
13768.83 455
13769.94 422
13771.05 421
13772.16 424
13773.27 466
13774.38 514
13775.49 471
13776.60 538
13777.70 529
13778.81 490
13779.92 480
13781.03 494
13782.14 450
13783.25 439
13784.36 422
13785.47 404
13786.58 397
13787.69 348
13788.80 274
13789.91 291
13791.02 325
13792.13 307
13793.24 315
13794.35 278
13795.45 272
13796.56 269
13797.67 290
13798.78 254
13799.89 287
13801.00 311
13802.11 301
13803.22 271
13804.33 271
13805.44 272
13806.55 255
13807.67 248
13808.78 281
13809.89 307
13811.00 277
13812.11 303
13813.22 241
13814.33 302
13815.44 270
13816.55 259
13817.66 246
13818.77 296
13819.88 284
13820.99 247
13822.10 296
13823.21 271
13824.32 263
13825.44 284
13826.55 246
13827.66 233
13828.77 251
13829.88 258
13830.99 240
13832.10 224
13833.21 251
13834.32 250
13835.44 223
13836.55 249
13837.66 265
13838.77 241
13839.88 220
13840.99 225
13842.10 245
13843.22 263
13844.33 243
13845.44 240
13846.55 242
13847.66 252
13848.78 234
13849.89 244
13851.00 241
13852.11 211
13853.22 262
13854.34 278
13855.45 283
13856.56 270
13857.67 242
13858.78 261
13859.90 292
13861.01 259
13862.12 269
13863.23 281
13864.35 250
13865.46 283
13866.57 278
13867.68 261
13868.80 268
13869.91 269
13871.02 292
13872.14 272
13873.25 244
13874.36 295
13875.47 273
13876.59 241
13877.70 286
13878.81 265
13879.93 278
13881.04 246
13882.15 233
13883.27 199
13884.38 231
13885.49 256
13886.61 259
13887.72 252
13888.83 248
13889.95 255
13891.06 265
13892.17 284
13893.29 279
13894.40 244
13895.52 249
13896.63 288
13897.74 280
13898.86 268
13899.97 277
13901.09 272
13902.20 294
13903.31 267
13904.43 272
13905.54 243
13906.66 256
13907.77 250
13908.89 278
13910.00 248
13911.11 244
13912.23 263
13913.34 263
13914.46 223
13915.57 244
13916.69 226
13917.80 273
13918.92 215
13920.03 227
13921.15 230
13922.26 235
13923.38 248
13924.49 218
13925.61 229
13926.72 240
13927.84 263
13928.95 256
13930.07 250
13931.18 206
13932.30 231
13933.41 273
13934.53 239
13935.64 245
13936.76 196
13937.87 249
13938.99 232
13940.10 209
13941.22 252
13942.34 205
13943.45 218
13944.57 252
13945.68 234
13946.80 214
13947.91 208
13949.03 273
13950.15 240
13951.26 225
13952.38 225
13953.49 231
13954.61 264
13955.73 222
13956.84 190
13957.96 221
13959.08 230
13960.19 228
13961.31 196
13962.43 209
13963.54 224
13964.66 226
13965.78 232
13966.89 219
13968.01 186
13969.13 215
13970.24 217
13971.36 255
13972.48 214
13973.59 223
13974.71 210
13975.83 223
13976.94 198
13978.06 198
13979.18 215
13980.30 221
13981.41 242
13982.53 237
13983.65 258
13984.76 245
13985.88 216
13987.00 253
13988.12 208
13989.23 249
13990.35 220
13991.47 229
13992.59 226
13993.71 201
13994.82 238
13995.94 237
13997.06 245
13998.18 223
13999.29 224
14000.41 233
14001.53 223
14002.65 245
14003.77 228
14004.88 243
14006.00 271
14007.12 251
14008.24 272
14009.36 248
14010.48 232
14011.59 256
14012.71 229
14013.83 235
14014.95 229
14016.07 273
14017.19 275
14018.31 273
14019.43 283
14020.54 270
14021.66 263
14022.78 288
14023.90 314
14025.02 292
14026.14 262
14027.26 282
14028.38 295
14029.50 285
14030.62 262
14031.73 223
14032.85 258
14033.97 281
14035.09 274
14036.21 243
14037.33 248
14038.45 252
14039.57 259
14040.69 235
14041.81 251
14042.93 293
14044.05 230
14045.17 264
14046.29 243
14047.41 234
14048.53 238
14049.65 251
14050.77 254
14051.89 252
14053.01 227
14054.13 224
14055.25 244
14056.37 232
14057.49 247
14058.61 252
14059.73 262
14060.85 255
14061.97 268
14063.09 243
14064.21 240
14065.33 217
14066.45 238
14067.57 216
14068.70 239
14069.82 237
14070.94 241
14072.06 236
14073.18 236
14074.30 244
14075.42 238
14076.54 224
14077.66 237
14078.78 245
14079.91 256
14081.03 244
14082.15 285
14083.27 268
14084.39 260
14085.51 233
14086.63 255
14087.75 263
14088.88 274
14090.00 239
14091.12 259
14092.24 258
14093.36 272
14094.48 278
14095.61 278
14096.73 314
14097.85 303
14098.97 331
14100.09 335
14101.22 323
14102.34 340
14103.46 318
14104.58 347
14105.71 325
14106.83 315
14107.95 313
14109.07 305
14110.19 296
14111.32 295
14112.44 260
14113.56 259
14114.68 254
14115.81 286
14116.93 265
14118.05 269
14119.18 229
14120.30 266
14121.42 249
14122.54 245
14123.67 218
14124.79 218
14125.91 217
14127.04 258
14128.16 217
14129.28 241
14130.41 288
14131.53 220
14132.65 224
14133.78 244
14134.90 248
14136.02 228
14137.15 257
14138.27 236
14139.39 227
14140.52 247
14141.64 238
14142.76 239
14143.89 247
14145.01 249
14146.13 235
14147.26 238
14148.38 241
14149.51 207
14150.63 225
14151.75 230
14152.88 214
14154.00 227
14155.13 257
14156.25 226
14157.38 230
14158.50 198
14159.62 234
14160.75 232
14161.87 239
14163.00 235
14164.12 238
14165.25 219
14166.37 228
14167.50 234
14168.62 240
14169.75 200
14170.87 244
14172.00 231
14173.12 221
14174.25 220
14175.37 234
14176.50 234
14177.62 225
14178.75 250
14179.87 215
14181.00 229
14182.12 213
14183.25 211
14184.37 216
14185.50 202
14186.62 225
14187.75 245
14188.87 237
14190.00 248
14191.13 238
14192.25 232
14193.38 208
14194.50 208
14195.63 204
14196.75 209
14197.88 202
14199.01 210
14200.13 223
14201.26 206
14202.38 215
14203.51 187
14204.64 217
14205.76 233
14206.89 196
14208.01 229
14209.14 199
14210.27 217
14211.39 225
14212.52 238
14213.65 194
14214.77 195
14215.90 183
14217.03 212
14218.15 185
14219.28 192
14220.41 190
14221.53 215
14222.66 199
14223.79 211
14224.91 206
14226.04 205
14227.17 217
14228.30 203
14229.42 189
14230.55 215
14231.68 191
14232.80 212
14233.93 180
14235.06 158
14236.19 204
14237.31 187
14238.44 211
14239.57 215
14240.70 197
14241.82 196
14242.95 198
14244.08 180
14245.21 189
14246.34 207
14247.46 223
14248.59 223
14249.72 202
14250.85 217
14251.98 191
14253.10 216
14254.23 186
14255.36 203
14256.49 189
14257.62 191
14258.74 195
14259.87 181
14261.00 204
14262.13 186
14263.26 218
14264.39 200
14265.52 196
14266.64 193
14267.77 197
14268.90 182
14270.03 200
14271.16 185
14272.29 196
14273.42 159
14274.55 189
14275.68 161
14276.80 176
14277.93 200
14279.06 198
14280.19 201
14281.32 158
14282.45 169
14283.58 192
14284.71 186
14285.84 179
14286.97 169
14288.10 168
14289.23 187
14290.36 194
14291.49 188
14292.62 185
14293.75 184
14294.87 156
14296.00 183
14297.13 198
14298.26 174
14299.39 136
14300.52 181
14301.65 167
14302.78 182
14303.91 197
14305.04 158
14306.17 190
14307.31 208
14308.44 203
14309.57 154
14310.70 167
14311.83 192
14312.96 182
14314.09 175
14315.22 141
14316.35 154
14317.48 172
14318.61 186
14319.74 159
14320.87 160
14322.00 209
14323.13 183
14324.26 177
14325.40 177
14326.53 168
14327.66 157
14328.79 199
14329.92 177
14331.05 148
14332.18 160
14333.31 187
14334.44 205
14335.58 190
14336.71 165
14337.84 160
14338.97 181
14340.10 183
14341.23 154
14342.37 154
14343.50 165
14344.63 174
14345.76 200
14346.89 150
14348.02 164
14349.16 161
14350.29 168
14351.42 194
14352.55 131
14353.68 170
14354.82 163
14355.95 191
14357.08 147
14358.21 148
14359.35 172
14360.48 185
14361.61 173
14362.74 160
14363.87 189
14365.01 162
14366.14 181
14367.27 146
14368.41 161
14369.54 149
14370.67 142
14371.80 176
14372.94 157
14374.07 150
14375.20 151
14376.34 192
14377.47 165
14378.60 157
14379.73 181
14380.87 155
14382.00 132
14383.13 173
14384.27 169
14385.40 162
14386.53 193
14387.67 158
14388.80 164
14389.93 176
14391.07 179
14392.20 183
14393.34 195
14394.47 180
14395.60 170
14396.74 170
14397.87 157
14399.00 150
14400.14 171
14401.27 178
14402.41 174
14403.54 204
14404.67 163
14405.81 174
14406.94 155
14408.08 152
14409.21 155
14410.35 166
14411.48 179
14412.61 134
14413.75 156
14414.88 185
14416.02 166
14417.15 163
14418.29 169
14419.42 183
14420.56 164
14421.69 178
14422.83 186
14423.96 179
14425.10 166
14426.23 161
14427.37 174
14428.50 151
14429.64 165
14430.77 171
14431.91 171
14433.04 157
14434.18 169
14435.31 181
14436.45 167
14437.58 168
14438.72 178
14439.85 175
14440.99 182
14442.13 140
14443.26 165
14444.40 194
14445.53 152
14446.67 168
14447.80 160
14448.94 141
14450.08 134
14451.21 168
14452.35 197
14453.48 199
14454.62 170
14455.76 163
14456.89 167
14458.03 168
14459.16 167
14460.30 193
14461.44 182
14462.57 178
14463.71 172
14464.85 173
14465.98 172
14467.12 172
14468.26 183
14469.39 203
14470.53 180
14471.67 193
14472.80 181
14473.94 186
14475.08 179
14476.21 187
14477.35 176
14478.49 197
14479.62 186
14480.76 201
14481.90 207
14483.04 151
14484.17 178
14485.31 167
14486.45 161
14487.59 159
14488.72 156
14489.86 158
14491.00 166
14492.14 167
14493.27 158
14494.41 180
14495.55 176
14496.69 183
14497.82 200
14498.96 162
14500.10 144
14501.24 150
14502.38 176
14503.51 185
14504.65 144
14505.79 174
14506.93 169
14508.07 169
14509.20 183
14510.34 176
14511.48 165
14512.62 173
14513.76 157
14514.90 164
14516.03 147
14517.17 163
14518.31 156
14519.45 165
14520.59 162
14521.73 152
14522.87 149
14524.01 165
14525.14 174
14526.28 171
14527.42 167
14528.56 176
14529.70 189
14530.84 161
14531.98 162
14533.12 176
14534.26 174
14535.40 160
14536.54 185
14537.67 185
14538.81 173
14539.95 155
14541.09 181
14542.23 169
14543.37 159
14544.51 155
14545.65 195
14546.79 168
14547.93 164
14549.07 161
14550.21 179
14551.35 163
14552.49 188
14553.63 159
14554.77 159
14555.91 172
14557.05 195
14558.19 192
14559.33 181
14560.47 146
14561.61 180
14562.75 182
14563.89 162
14565.03 189
14566.17 175
14567.31 173
14568.45 186
14569.60 175
14570.74 169
14571.88 184
14573.02 197
14574.16 181
14575.30 185
14576.44 196
14577.58 189
14578.72 201
14579.86 190
14581.00 180
14582.14 200
14583.29 209
14584.43 220
14585.57 201
14586.71 198
14587.85 187
14588.99 200
14590.13 180
14591.28 195
14592.42 183
14593.56 196
14594.70 209
14595.84 193
14596.98 193
14598.13 194
14599.27 223
14600.41 211
14601.55 257
14602.69 188
14603.83 216
14604.98 249
14606.12 195
14607.26 221
14608.40 193
14609.54 227
14610.69 230
14611.83 215
14612.97 195
14614.11 243
14615.26 229
14616.40 212
14617.54 230
14618.68 242
14619.83 213
14620.97 254
14622.11 257
14623.25 248
14624.40 209
14625.54 260
14626.68 256
14627.83 263
14628.97 259
14630.11 230
14631.25 272
14632.40 257
14633.54 261
14634.68 253
14635.83 277
14636.97 269
14638.11 248
14639.26 276
14640.40 272
14641.54 270
14642.69 267
14643.83 260
14644.97 254
14646.12 257
14647.26 274
14648.41 258
14649.55 259
14650.69 237
14651.84 236
14652.98 235
14654.13 228
14655.27 220
14656.41 197
14657.56 225
14658.70 192
14659.85 208
14660.99 204
14662.13 182
14663.28 187
14664.42 208
14665.57 203
14666.71 183
14667.86 188
14669.00 224
14670.14 196
14671.29 204
14672.43 189
14673.58 186
14674.72 221
14675.87 190
14677.01 198
14678.16 188
14679.30 200
14680.45 185
14681.59 164
14682.74 193
14683.88 191
14685.03 207
14686.17 201
14687.32 199
14688.46 187
14689.61 178
14690.75 197
14691.90 188
14693.05 188
14694.19 196
14695.34 170
14696.48 162
14697.63 192
14698.77 174
14699.92 201
14701.06 182
14702.21 183
14703.36 176
14704.50 192
14705.65 183
14706.79 184
14707.94 162
14709.09 192
14710.23 173
14711.38 173
14712.53 156
14713.67 172
14714.82 182
14715.96 187
14717.11 177
14718.26 175
14719.40 182
14720.55 189
14721.70 222
14722.84 162
14723.99 156
14725.14 206
14726.28 207
14727.43 209
14728.58 166
14729.72 163
14730.87 155
14732.02 212
14733.16 169
14734.31 184
14735.46 174
14736.61 163
14737.75 207
14738.90 170
14740.05 152
14741.20 161
14742.34 180
14743.49 172
14744.64 176
14745.79 176
14746.93 179
14748.08 192
14749.23 193
14750.38 183
14751.52 186
14752.67 171
14753.82 224
14754.97 193
14756.11 179
14757.26 190
14758.41 205
14759.56 185
14760.71 168
14761.86 193
14763.00 190
14764.15 181
14765.30 184
14766.45 209
14767.60 199
14768.74 192
14769.89 184
14771.04 192
14772.19 201
14773.34 209
14774.49 185
14775.64 191
14776.79 228
14777.93 191
14779.08 187
14780.23 188
14781.38 200
14782.53 225
14783.68 233
14784.83 205
14785.98 205
14787.13 231
14788.28 218
14789.42 194
14790.57 226
14791.72 206
14792.87 208
14794.02 243
14795.17 229
14796.32 221
14797.47 233
14798.62 245
14799.77 231
14800.92 224
14802.07 223
14803.22 226
14804.37 241
14805.52 221
14806.67 227
14807.82 224
14808.97 214
14810.12 204
14811.27 215
14812.42 216
14813.57 221
14814.72 231
14815.87 239
14817.02 178
14818.17 185
14819.32 256
14820.47 192
14821.62 209
14822.77 195
14823.92 205
14825.07 188
14826.22 196
14827.37 188
14828.52 197
14829.68 188
14830.83 171
14831.98 201
14833.13 186
14834.28 192
14835.43 168
14836.58 198
14837.73 206
14838.88 145
14840.03 148
14841.19 170
14842.34 197
14843.49 164
14844.64 164
14845.79 177
14846.94 185
14848.09 181
14849.25 164
14850.40 154
14851.55 155
14852.70 150
14853.85 174
14855.00 149
14856.16 160
14857.31 141
14858.46 155
14859.61 186
14860.76 174
14861.92 157
14863.07 132
14864.22 155
14865.37 158
14866.52 161
14867.68 148
14868.83 166
14869.98 179
14871.13 183
14872.29 173
14873.44 165
14874.59 140
14875.74 142
14876.90 148
14878.05 138
14879.20 143
14880.36 159
14881.51 166
14882.66 179
14883.81 167
14884.97 145
14886.12 149
14887.27 170
14888.43 158
14889.58 152
14890.73 162
14891.89 180
14893.04 162
14894.19 144
14895.35 163
14896.50 154
14897.65 194
14898.81 172
14899.96 158
14901.11 141
14902.27 148
14903.42 157
14904.57 157
14905.73 158
14906.88 137
14908.04 161
14909.19 180
14910.34 161
14911.50 169
14912.65 171
14913.81 169
14914.96 161
14916.11 161
14917.27 155
14918.42 178
14919.58 163
14920.73 172
14921.88 153
14923.04 159
14924.19 157
14925.35 177
14926.50 148
14927.66 162
14928.81 154
14929.97 147
14931.12 160
14932.28 172
14933.43 165
14934.59 173
14935.74 186
14936.90 181
14938.05 163
14939.21 145
14940.36 161
14941.52 158
14942.67 192
14943.83 169
14944.98 174
14946.14 199
14947.29 196
14948.45 182
14949.60 166
14950.76 169
14951.91 167
14953.07 175
14954.23 149
14955.38 174
14956.54 173
14957.69 152
14958.85 164
14960.00 163
14961.16 168
14962.32 159
14963.47 182
14964.63 188
14965.78 172
14966.94 154
14968.10 139
14969.25 151
14970.41 165
14971.57 152
14972.72 137
14973.88 167
14975.04 173
14976.19 166
14977.35 168
14978.50 166
14979.66 157
14980.82 181
14981.97 173
14983.13 157
14984.29 152
14985.45 164
14986.60 162
14987.76 160
14988.92 119
14990.07 129
14991.23 141
14992.39 155
14993.54 137
14994.70 157
14995.86 154
14997.02 134
14998.17 169
14999.33 162
15000.49 148
15001.65 141
15002.80 138
15003.96 165
15005.12 155
15006.28 148
15007.43 121
15008.59 149
15009.75 134
15010.91 142
15012.07 128
15013.22 132
15014.38 120
15015.54 153
15016.70 129
15017.86 136
15019.01 148
15020.17 160
15021.33 155
15022.49 145
15023.65 141
15024.81 137
15025.96 138
15027.12 158
15028.28 155
15029.44 120
15030.60 142
15031.76 144
15032.92 142
15034.07 140
15035.23 134
15036.39 152
15037.55 151
15038.71 155
15039.87 132
15041.03 122
15042.19 156
15043.35 150
15044.50 159
15045.66 104
15046.82 110
15047.98 136
15049.14 141
15050.30 131
15051.46 126
15052.62 114
15053.78 97
15054.94 138
15056.10 130
15057.26 158
15058.42 132
15059.58 131
15060.74 135
15061.90 121
15063.06 137
15064.22 130
15065.38 142
15066.54 121
15067.70 120
15068.86 136
15070.02 145
15071.18 115
15072.34 148
15073.50 122
15074.66 151
15075.82 139
15076.98 134
15078.14 121
15079.30 126
15080.46 129
15081.62 118
15082.78 131
15083.94 113
15085.10 129
15086.26 131
15087.42 133
15088.59 127
15089.75 134
15090.91 137
15092.07 129
15093.23 125
15094.39 129
15095.55 124
15096.71 140
15097.87 120
15099.04 131
15100.20 121
15101.36 132
15102.52 138
15103.68 108
15104.84 120
15106.00 92
15107.17 142
15108.33 107
15109.49 124
15110.65 125
15111.81 139
15112.97 137
15114.14 131
15115.30 131
15116.46 144
15117.62 146
15118.78 125
15119.95 138
15121.11 140
15122.27 140
15123.43 144
15124.59 123
15125.76 133
15126.92 154
15128.08 152
15129.24 147
15130.41 142
15131.57 127
15132.73 134
15133.89 147
15135.06 151
15136.22 129
15137.38 162
15138.54 139
15139.71 119
15140.87 123
15142.03 151
15143.20 150
15144.36 163
15145.52 151
15146.69 125
15147.85 129
15149.01 135
15150.17 126
15151.34 128
15152.50 137
15153.66 132
15154.83 133
15155.99 126
15157.16 118
15158.32 132
15159.48 150
15160.65 119
15161.81 131
15162.97 153
15164.14 172
15165.30 149
15166.46 147
15167.63 143
15168.79 123
15169.96 132
15171.12 135
15172.28 135
15173.45 124
15174.61 118
15175.78 127
15176.94 118
15178.11 121
15179.27 123
15180.43 130
15181.60 145
15182.76 112
15183.93 138
15185.09 139
15186.26 135
15187.42 129
15188.59 113
15189.75 141
15190.92 163
15192.08 148
15193.25 145
15194.41 164
15195.58 131
15196.74 156
15197.91 134
15199.07 125
15200.24 119
15201.40 137
15202.57 145
15203.73 128
15204.90 150
15206.06 142
15207.23 162
15208.39 148
15209.56 122
15210.72 124
15211.89 144
15213.06 142
15214.22 139
15215.39 155
15216.55 146
15217.72 131
15218.88 141
15220.05 110
15221.22 118
15222.38 130
15223.55 142
15224.71 154
15225.88 119
15227.05 135
15228.21 133
15229.38 151
15230.55 123
15231.71 131
15232.88 140
15234.05 138
15235.21 132
15236.38 140
15237.54 149
15238.71 128
15239.88 164
15241.04 149
15242.21 145
15243.38 122
15244.55 133
15245.71 150
15246.88 154
15248.05 150
15249.21 141
15250.38 137
15251.55 117
15252.71 135
15253.88 121
15255.05 134
15256.22 109
15257.38 108
15258.55 127
15259.72 136
15260.89 128
15262.05 105
15263.22 130
15264.39 147
15265.56 113
15266.72 113
15267.89 122
15269.06 133
15270.23 133
15271.40 140
15272.56 135
15273.73 119
15274.90 150
15276.07 133
15277.24 145
15278.40 132
15279.57 122
15280.74 145
15281.91 137
15283.08 118
15284.25 119
15285.41 133
15286.58 138
15287.75 148
15288.92 124
15290.09 145
15291.26 146
15292.43 135
15293.59 144
15294.76 98
15295.93 119
15297.10 153
15298.27 158
15299.44 102
15300.61 94
15301.78 128
15302.95 115
15304.12 137
15305.28 149
15306.45 133
15307.62 130
15308.79 138
15309.96 127
15311.13 147
15312.30 125
15313.47 115
15314.64 128
15315.81 143
15316.98 119
15318.15 114
15319.32 150
15320.49 122
15321.66 113
15322.83 124
15324.00 136
15325.17 123
15326.34 139
15327.51 137
15328.68 121
15329.85 138
15331.02 159
15332.19 132
15333.36 126
15334.53 110
15335.70 101
15336.87 133
15338.04 141
15339.21 124
15340.38 103
15341.55 123
15342.72 123
15343.89 121
15345.06 119
15346.23 136
15347.41 129
15348.58 118
15349.75 126
15350.92 123
15352.09 114
15353.26 138
15354.43 123
15355.60 130
15356.77 125
15357.94 131
15359.12 101
15360.29 112
15361.46 100
15362.63 132
15363.80 122
15364.97 134
15366.14 123
15367.32 118
15368.49 138
15369.66 115
15370.83 121
15372.00 119
15373.17 140
15374.35 133
15375.52 146
15376.69 150
15377.86 112
15379.03 120
15380.21 128
15381.38 133
15382.55 139
15383.72 150
15384.90 109
15386.07 131
15387.24 112
15388.41 118
15389.58 129
15390.76 119
15391.93 133
15393.10 148
15394.27 162
15395.45 126
15396.62 111
15397.79 143
15398.97 129
15400.14 141
15401.31 145
15402.48 169
15403.66 147
15404.83 124
15406.00 138
15407.18 102
15408.35 131
15409.52 139
15410.70 122
15411.87 135
15413.04 124
15414.22 127
15415.39 121
15416.56 101
15417.74 101
15418.91 109
15420.08 129
15421.26 135
15422.43 127
15423.60 101
15424.78 115
15425.95 115
15427.13 112
15428.30 116
15429.47 117
15430.65 124
15431.82 130
15433.00 118
15434.17 113
15435.34 106
15436.52 112
15437.69 120
15438.87 122
15440.04 109
15441.22 112
15442.39 124
15443.56 143
15444.74 121
15445.91 125
15447.09 127
15448.26 129
15449.44 126
15450.61 133
15451.79 135
15452.96 133
15454.14 116
15455.31 138
15456.49 112
15457.66 104
15458.84 138
15460.01 136
15461.19 117
15462.36 117
15463.54 141
15464.71 125
15465.89 118
15467.06 118
15468.24 137
15469.42 112
15470.59 84
15471.77 109
15472.94 116
15474.12 98
15475.29 128
15476.47 123
15477.64 132
15478.82 132
15480.00 124
15481.17 124
15482.35 128
15483.52 145
15484.70 121
15485.88 119
15487.05 135
15488.23 127
15489.41 144
15490.58 133
15491.76 121
15492.93 116
15494.11 113
15495.29 126
15496.46 126
15497.64 121
15498.82 101
15499.99 125
15501.17 125
15502.35 128
15503.52 109
15504.70 109
15505.88 125
15507.05 125
15508.23 122
15509.41 113
15510.59 121
15511.76 125
15512.94 132
15514.12 128
15515.29 139
15516.47 108
15517.65 109
15518.83 121
15520.00 123
15521.18 111
15522.36 113
15523.54 112
15524.71 127
15525.89 136
15527.07 144
15528.25 138
15529.42 126
15530.60 126
15531.78 146
15532.96 136
15534.14 124
15535.31 124
15536.49 128
15537.67 121
15538.85 114
15540.03 107
15541.20 127
15542.38 118
15543.56 119
15544.74 125
15545.92 123
15547.10 114
15548.27 125
15549.45 149
15550.63 124
15551.81 125
15552.99 106
15554.17 100
15555.35 118
15556.53 131
15557.70 116
15558.88 118
15560.06 108
15561.24 111
15562.42 105
15563.60 130
15564.78 125
15565.96 110
15567.14 99
15568.32 117
15569.50 119
15570.67 109
15571.85 139
15573.03 136
15574.21 129
15575.39 136
15576.57 118
15577.75 123
15578.93 139
15580.11 120
15581.29 121
15582.47 146
15583.65 135
15584.83 117
15586.01 105
15587.19 103
15588.37 128
15589.55 120
15590.73 139
15591.91 135
15593.09 156
15594.27 133
15595.45 136
15596.63 119
15597.81 136
15598.99 150
15600.17 135
15601.35 128
15602.53 136
15603.71 130
15604.90 127
15606.08 132
15607.26 118
15608.44 145
15609.62 132
15610.80 118
15611.98 99
15613.16 134
15614.34 145
15615.52 127
15616.70 147
15617.89 131
15619.07 142
15620.25 133
15621.43 134
15622.61 102
15623.79 133
15624.97 164
15626.15 159
15627.34 141
15628.52 129
15629.70 161
15630.88 138
15632.06 170
15633.24 154
15634.43 159
15635.61 155
15636.79 150
15637.97 134
15639.15 136
15640.34 124
15641.52 142
15642.70 142
15643.88 138
15645.06 148
15646.25 154
15647.43 159
15648.61 139
15649.79 147
15650.98 138
15652.16 138
15653.34 177
15654.52 176
15655.71 170
15656.89 167
15658.07 154
15659.25 156
15660.44 157
15661.62 166
15662.80 154
15663.98 133
15665.17 131
15666.35 143
15667.53 153
15668.72 161
15669.90 164
15671.08 162
15672.27 138
15673.45 154
15674.63 160
15675.82 135
15677.00 120
15678.18 124
15679.37 158
15680.55 167
15681.73 136
15682.92 137
15684.10 154
15685.28 171
15686.47 163
15687.65 171
15688.84 135
15690.02 166
15691.20 156
15692.39 143
15693.57 163
15694.76 165
15695.94 170
15697.12 146
15698.31 166
15699.49 159
15700.68 161
15701.86 147
15703.05 135
15704.23 129
15705.41 164
15706.60 127
15707.78 153
15708.97 147
15710.15 130
15711.34 135
15712.52 149
15713.71 140
15714.89 139
15716.08 141
15717.26 155
15718.45 176
15719.63 166
15720.82 167
15722.00 123
15723.19 160
15724.37 149
15725.56 160
15726.74 130
15727.93 136
15729.11 134
15730.30 126
15731.48 157
15732.67 151
15733.85 135
15735.04 138
15736.23 150
15737.41 157
15738.60 153
15739.78 140
15740.97 151
15742.15 127
15743.34 165
15744.53 157
15745.71 167
15746.90 150
15748.08 147
15749.27 174
15750.46 149
15751.64 132
15752.83 146
15754.02 171
15755.20 178
15756.39 164
15757.57 151
15758.76 163
15759.95 144
15761.13 182
15762.32 143
15763.51 138
15764.69 149
15765.88 137
15767.07 173
15768.25 133
15769.44 144
15770.63 149
15771.82 162
15773.00 157
15774.19 147
15775.38 142
15776.56 160
15777.75 143
15778.94 138
15780.13 130
15781.31 140
15782.50 127
15783.69 156
15784.88 147
15786.06 133
15787.25 140
15788.44 138
15789.63 144
15790.81 151
15792.00 164
15793.19 161
15794.38 182
15795.56 144
15796.75 149
15797.94 148
15799.13 147
15800.32 128
15801.50 143
15802.69 145
15803.88 138
15805.07 122
15806.26 151
15807.45 149
15808.63 145
15809.82 122
15811.01 130
15812.20 143
15813.39 140
15814.58 155
15815.77 155
15816.95 150
15818.14 120
15819.33 140
15820.52 132
15821.71 166
15822.90 138
15824.09 136
15825.28 126
15826.46 133
15827.65 136
15828.84 116
15830.03 159
15831.22 114
15832.41 131
15833.60 116
15834.79 139
15835.98 146
15837.17 149
15838.36 142
15839.55 114
15840.74 138
15841.93 152
15843.12 160
15844.31 139
15845.50 132
15846.69 146
15847.88 181
15849.07 121
15850.26 114
15851.45 130
15852.64 178
15853.83 135
15855.02 130
15856.21 149
15857.40 139
15858.59 125
15859.78 142
15860.97 149
15862.16 148
15863.35 139
15864.54 150
15865.73 162
15866.92 150
15868.11 151
15869.30 139
15870.49 127
15871.68 107
15872.87 152
15874.06 150
15875.25 144
15876.45 121
15877.64 170
15878.83 143
15880.02 139
15881.21 152
15882.40 144
15883.59 159
15884.78 148
15885.97 135
15887.17 143
15888.36 150
15889.55 158
15890.74 143
15891.93 126
15893.12 128
15894.31 134
15895.51 145
15896.70 155
15897.89 138
15899.08 136
15900.27 131
15901.46 151
15902.66 141
15903.85 161
15905.04 146
15906.23 143
15907.43 139
15908.62 156
15909.81 143
15911.00 133
15912.19 130
15913.39 143
15914.58 119
15915.77 135
15916.96 146
15918.16 150
15919.35 170
15920.54 133
15921.73 138
15922.93 160
15924.12 171
15925.31 174
15926.50 182
15927.70 165
15928.89 150
15930.08 155
15931.28 160
15932.47 172
15933.66 156
15934.86 138
15936.05 146
15937.24 145
15938.44 155
15939.63 134
15940.82 137
15942.02 145
15943.21 166
15944.40 168
15945.60 149
15946.79 163
15947.98 142
15949.18 137
15950.37 136
15951.56 107
15952.76 143
15953.95 131
15955.15 128
15956.34 131
15957.53 140
15958.73 133
15959.92 134
15961.12 152
15962.31 148
15963.50 108
15964.70 148
15965.89 135
15967.09 149
15968.28 123
15969.48 130
15970.67 130
15971.86 149
15973.06 137
15974.25 138
15975.45 128
15976.64 112
15977.84 138
15979.03 106
15980.23 140
15981.42 106
15982.62 128
15983.81 108
15985.01 138
15986.20 137
15987.40 106
15988.59 120
15989.79 123
15990.98 130
15992.18 130
15993.37 128
15994.57 108
15995.76 138
15996.96 138
15998.16 136
15999.35 109
16000.55 127
16001.74 120
16002.94 144
16004.13 130
16005.33 115
16006.53 120
16007.72 103
16008.92 117
16010.11 124
16011.31 136
16012.51 139
16013.70 145
16014.90 111
16016.09 114
16017.29 115
16018.49 153
16019.68 120
16020.88 139
16022.07 127
16023.27 115
16024.47 125
16025.66 118
16026.86 120
16028.06 108
16029.25 113
16030.45 86
16031.65 124
16032.84 109
16034.04 137
16035.24 107
16036.44 125
16037.63 107
16038.83 127
16040.03 136
16041.22 117
16042.42 93
16043.62 119
16044.82 120
16046.01 92
16047.21 108
16048.41 126
16049.60 122
16050.80 142
16052.00 117
16053.20 113
16054.39 134
16055.59 128
16056.79 135
16057.99 112
16059.19 128
16060.38 134
16061.58 141
16062.78 96
16063.98 117
16065.18 98
16066.37 126
16067.57 119
16068.77 107
16069.97 116
16071.17 100
16072.36 125
16073.56 111
16074.76 125
16075.96 101
16077.16 133
16078.36 126
16079.56 131
16080.75 108
16081.95 98
16083.15 107
16084.35 121
16085.55 129
16086.75 111
16087.95 106
16089.15 103
16090.34 146
16091.54 129
16092.74 143
16093.94 123
16095.14 138
16096.34 115
16097.54 106
16098.74 104
16099.94 117
16101.14 111
16102.34 109
16103.54 128
16104.74 119
16105.93 131
16107.13 108
16108.33 118
16109.53 115
16110.73 114
16111.93 105
16113.13 139
16114.33 129
16115.53 113
16116.73 108
16117.93 130
16119.13 114
16120.33 116
16121.53 117
16122.73 138
16123.93 97
16125.13 91
16126.33 100
16127.53 101
16128.73 116
16129.94 103
16131.14 112
16132.34 100
16133.54 111
16134.74 105
16135.94 112
16137.14 136
16138.34 132
16139.54 100
16140.74 105
16141.94 111
16143.14 92
16144.34 124
16145.55 112
16146.75 89
16147.95 110
16149.15 126
16150.35 91
16151.55 101
16152.75 95
16153.95 147
16155.15 123
16156.36 105
16157.56 102
16158.76 109
16159.96 138
16161.16 98
16162.36 108
16163.57 97
16164.77 106
16165.97 116
16167.17 105
16168.37 117
16169.58 119
16170.78 119
16171.98 117
16173.18 117
16174.38 121
16175.59 125
16176.79 126
16177.99 111
16179.19 98
16180.39 108
16181.60 111
16182.80 117
16184.00 95
16185.20 117
16186.41 93
16187.61 124
16188.81 107
16190.01 114
16191.22 97
16192.42 106
16193.62 116
16194.83 91
16196.03 110
16197.23 123
16198.43 120
16199.64 113
16200.84 106
16202.04 116
16203.25 110
16204.45 114
16205.65 121
16206.86 91
16208.06 105
16209.26 121
16210.47 119
16211.67 116
16212.87 116
16214.08 127
16215.28 115
16216.49 106
16217.69 118
16218.89 116
16220.10 132
16221.30 138
16222.50 112
16223.71 125
16224.91 116
16226.12 130
16227.32 135
16228.52 138
16229.73 99
16230.93 111
16232.14 137
16233.34 120
16234.55 116
16235.75 121
16236.95 121
16238.16 111
16239.36 144
16240.57 103
16241.77 107
16242.98 135
16244.18 120
16245.39 118
16246.59 125
16247.80 128
16249.00 132
16250.21 125
16251.41 140
16252.62 117
16253.82 126
16255.03 125
16256.23 115
16257.44 124
16258.64 107
16259.85 123
16261.05 136
16262.26 153
16263.46 104
16264.67 100
16265.87 136
16267.08 150
16268.29 137
16269.49 127
16270.70 135
16271.90 128
16273.11 143
16274.31 143
16275.52 149
16276.73 114
16277.93 142
16279.14 144
16280.34 139
16281.55 125
16282.76 127
16283.96 133
16285.17 173
16286.38 162
16287.58 143
16288.79 114
16289.99 135
16291.20 134
16292.41 141
16293.61 155
16294.82 121
16296.03 140
16297.23 152
16298.44 143
16299.65 147
16300.85 144
16302.06 143
16303.27 152
16304.47 153
16305.68 146
16306.89 136
16308.10 163
16309.30 154
16310.51 135
16311.72 140
16312.92 148
16314.13 159
16315.34 147
16316.55 145
16317.75 129
16318.96 143
16320.17 153
16321.38 148
16322.58 146
16323.79 154
16325.00 151
16326.21 154
16327.42 142
16328.62 143
16329.83 150
16331.04 128
16332.25 138
16333.46 144
16334.66 133
16335.87 121
16337.08 144
16338.29 107
16339.50 134
16340.70 132
16341.91 136
16343.12 129
16344.33 148
16345.54 108
16346.75 135
16347.96 130
16349.16 127
16350.37 130
16351.58 115
16352.79 131
16354.00 103
16355.21 111
16356.42 111
16357.63 123
16358.83 134
16360.04 129
16361.25 112
16362.46 133
16363.67 131
16364.88 130
16366.09 124
16367.30 127
16368.51 124
16369.72 138
16370.93 128
16372.14 90
16373.35 116
16374.56 115
16375.76 118
16376.97 106
16378.18 113
16379.39 107
16380.60 110
16381.81 120
16383.02 117
16384.23 107
16385.44 103
16386.65 132
16387.86 122
16389.07 99
16390.28 111
16391.49 116
16392.70 90
16393.91 99
16395.12 134
16396.33 133
16397.55 117
16398.76 140
16399.97 107
16401.18 120
16402.39 114
16403.60 110
16404.81 102
16406.02 114
16407.23 115
16408.44 116
16409.65 119
16410.86 121
16412.07 129
16413.28 118
16414.50 114
16415.71 98
16416.92 128
16418.13 117
16419.34 123
16420.55 109
16421.76 127
16422.97 95
16424.19 109
16425.40 139
16426.61 132
16427.82 134
16429.03 121
16430.24 100
16431.46 105
16432.67 130
16433.88 126
16435.09 120
16436.30 110
16437.51 102
16438.73 107
16439.94 84
16441.15 97
16442.36 126
16443.57 115
16444.79 122
16446.00 91
16447.21 123
16448.42 131
16449.64 110
16450.85 116
16452.06 105
16453.27 127
16454.49 110
16455.70 117
16456.91 116
16458.12 89
16459.34 93
16460.55 101
16461.76 108
16462.97 90
16464.19 91
16465.40 105
16466.61 122
16467.83 131
16469.04 121
16470.25 92
16471.47 100
16472.68 109
16473.89 89
16475.11 111
16476.32 104
16477.53 99
16478.75 111
16479.96 107
16481.17 128
16482.39 94
16483.60 101
16484.81 115
16486.03 116
16487.24 103
16488.45 100
16489.67 112
16490.88 110
16492.10 127
16493.31 110
16494.52 122
16495.74 119
16496.95 117
16498.17 87
16499.38 116
16500.59 86
16501.81 99
16503.02 104
16504.24 118
16505.45 100
16506.67 105
16507.88 108
16509.10 111
16510.31 120
16511.52 108
16512.74 96
16513.95 93
16515.17 110
16516.38 102
16517.60 106
16518.81 114
16520.03 106
16521.24 101
16522.46 91
16523.67 105
16524.89 121
16526.10 111
16527.32 96
16528.53 98
16529.75 123
16530.96 112
16532.18 99
16533.40 115
16534.61 97
16535.83 109
16537.04 111
16538.26 126
16539.47 100
16540.69 117
16541.91 114
16543.12 102
16544.34 91
16545.55 114
16546.77 112
16547.98 114
16549.20 130
16550.42 115
16551.63 107
16552.85 95
16554.07 101
16555.28 99
16556.50 104
16557.71 93
16558.93 102
16560.15 108
16561.36 105
16562.58 106
16563.80 108
16565.01 122
16566.23 116
16567.45 111
16568.66 90
16569.88 110
16571.10 112
16572.31 123
16573.53 101
16574.75 105
16575.96 88
16577.18 106
16578.40 110
16579.62 136
16580.83 98
16582.05 99
16583.27 121
16584.48 114
16585.70 131
16586.92 130
16588.14 131
16589.35 103
16590.57 113
16591.79 137
16593.01 136
16594.23 110
16595.44 127
16596.66 115
16597.88 127
16599.10 129
16600.31 106
16601.53 116
16602.75 117
16603.97 125
16605.19 120
16606.40 115
16607.62 103
16608.84 122
16610.06 108
16611.28 142
16612.50 109
16613.71 94
16614.93 108
16616.15 135
16617.37 124
16618.59 96
16619.81 102
16621.03 88
16622.24 142
16623.46 107
16624.68 104
16625.90 117
16627.12 107
16628.34 102
16629.56 121
16630.78 119
16632.00 94
16633.21 119
16634.43 123
16635.65 117
16636.87 129
16638.09 98
16639.31 114
16640.53 108
16641.75 103
16642.97 107
16644.19 110
16645.41 121
16646.63 105
16647.85 115
16649.07 93
16650.29 103
16651.51 103
16652.73 102
16653.95 110
16655.17 117
16656.39 112
16657.61 117
16658.83 108
16660.05 127
16661.27 128
16662.49 98
16663.71 128
16664.93 114
16666.15 98
16667.37 95
16668.59 143
16669.81 117
16671.03 107
16672.25 92
16673.47 111
16674.69 128
16675.91 93
16677.13 96
16678.35 97
16679.57 121
16680.80 110
16682.02 103
16683.24 117
16684.46 124
16685.68 95
16686.90 114
16688.12 79
16689.34 86
16690.56 85
16691.79 88
16693.01 101
16694.23 94
16695.45 88
16696.67 97
16697.89 128
16699.11 107
16700.34 106
16701.56 105
16702.78 135
16704.00 91
16705.22 106
16706.44 122
16707.67 127
16708.89 119
16710.11 105
16711.33 119
16712.55 106
16713.78 112
16715.00 97
16716.22 111
16717.44 91
16718.67 117
16719.89 103
16721.11 82
16722.33 86
16723.55 104
16724.78 103
16726.00 95
16727.22 99
16728.45 117
16729.67 111
16730.89 122
16732.11 98
16733.34 90
16734.56 101
16735.78 97
16737.00 126
16738.23 92
16739.45 90
16740.67 109
16741.90 109
16743.12 113
16744.34 102
16745.57 93
16746.79 120
16748.01 127
16749.24 119
16750.46 103
16751.68 112
16752.91 99
16754.13 108
16755.35 97
16756.58 98
16757.80 107
16759.03 129
16760.25 115
16761.47 106
16762.70 79
16763.92 112
16765.14 130
16766.37 108
16767.59 94
16768.82 94
16770.04 118
16771.27 132
16772.49 122
16773.71 98
16774.94 114
16776.16 138
16777.39 113
16778.61 117
16779.84 85
16781.06 112
16782.29 139
16783.51 100
16784.73 107
16785.96 102
16787.18 108
16788.41 105
16789.63 106
16790.86 97
16792.08 101
16793.31 99
16794.53 127
16795.76 122
16796.98 110
16798.21 115
16799.43 123
16800.66 127
16801.89 120
16803.11 99
16804.34 103
16805.56 103
16806.79 91
16808.01 95
16809.24 100
16810.46 94
16811.69 116
16812.91 115
16814.14 102
16815.37 101
16816.59 97
16817.82 100
16819.04 104
16820.27 85
16821.50 82
16822.72 99
16823.95 108
16825.17 118
16826.40 107
16827.63 102
16828.85 115
16830.08 128
16831.31 112
16832.53 128
16833.76 113
16834.99 127
16836.21 131
16837.44 102
16838.67 93
16839.89 120
16841.12 116
16842.35 108
16843.57 104
16844.80 128
16846.03 109
16847.25 106
16848.48 100
16849.71 114
16850.93 101
16852.16 97
16853.39 119
16854.62 99
16855.84 108
16857.07 114
16858.30 127
16859.53 123
16860.75 128
16861.98 125
16863.21 124
16864.44 118
16865.66 103
16866.89 122
16868.12 146
16869.35 123
16870.57 106
16871.80 136
16873.03 144
16874.26 120
16875.49 104
16876.71 125
16877.94 110
16879.17 129
16880.40 117
16881.63 136
16882.86 118
16884.08 144
16885.31 131
16886.54 123
16887.77 135
16889.00 116
16890.23 129
16891.45 135
16892.68 123
16893.91 128
16895.14 130
16896.37 170
16897.60 130
16898.83 123
16900.06 114
16901.29 126
16902.51 119
16903.74 130
16904.97 126
16906.20 109
16907.43 100
16908.66 86
16909.89 118
16911.12 112
16912.35 118
16913.58 118
16914.81 114
16916.04 128
16917.27 117
16918.50 116
16919.73 96
16920.95 114
16922.18 101
16923.41 98
16924.64 118
16925.87 110
16927.10 108
16928.33 119
16929.56 136
16930.79 119
16932.02 132
16933.25 112
16934.48 102
16935.71 109
16936.94 104
16938.18 131
16939.41 126
16940.64 98
16941.87 121
16943.10 110
16944.33 93
16945.56 104
16946.79 120
16948.02 99
16949.25 82
16950.48 122
16951.71 123
16952.94 117
16954.17 109
16955.40 122
16956.64 99
16957.87 115
16959.10 84
16960.33 103
16961.56 112
16962.79 105
16964.02 106
16965.25 95
16966.48 113
16967.72 91
16968.95 117
16970.18 115
16971.41 126
16972.64 102
16973.87 134
16975.11 102
16976.34 107
16977.57 114
16978.80 112
16980.03 103
16981.26 93
16982.50 98
16983.73 94
16984.96 106
16986.19 106
16987.42 103
16988.66 114
16989.89 117
16991.12 107
16992.35 115
16993.59 100
16994.82 110
16996.05 115
16997.28 98
16998.52 94
16999.75 83
17000.98 110
17002.21 115
17003.45 116
17004.68 97
17005.91 105
17007.14 96
17008.38 109
17009.61 101
17010.84 109
17012.08 104
17013.31 100
17014.54 104
17015.78 113
17017.01 116
17018.24 98
17019.47 107
17020.71 133
17021.94 125
17023.17 109
17024.41 95
17025.64 91
17026.88 97
17028.11 82
17029.34 101
17030.58 94
17031.81 117
17033.04 100
17034.28 114
17035.51 98
17036.75 96
17037.98 96
17039.21 99
17040.45 114
17041.68 103
17042.92 112
17044.15 108
17045.38 102
17046.62 97
17047.85 94
17049.09 95
17050.32 111
17051.56 106
17052.79 108
17054.02 105
17055.26 101
17056.49 113
17057.73 116
17058.96 93
17060.20 86
17061.43 130
17062.67 92
17063.90 76
17065.14 94
17066.37 96
17067.61 94
17068.84 118
17070.08 91
17071.31 108
17072.55 91
17073.78 108
17075.02 115
17076.25 107
17077.49 84
17078.72 112
17079.96 109
17081.20 85
17082.43 84
17083.67 87
17084.90 101
17086.14 88
17087.37 87
17088.61 100
17089.85 112
17091.08 103
17092.32 101
17093.55 86
17094.79 111
17096.03 112
17097.26 101
17098.50 133
17099.73 100
17100.97 66
17102.21 111
17103.44 121
17104.68 82
17105.92 93
17107.15 86
17108.39 116
17109.63 97
17110.86 117
17112.10 111
17113.34 104
17114.57 100
17115.81 99
17117.05 105
17118.28 82
17119.52 101
17120.76 107
17121.99 108
17123.23 72
17124.47 106
17125.70 122
17126.94 129
17128.18 96
17129.42 101
17130.65 93
17131.89 92
17133.13 91
17134.37 74
17135.60 103
17136.84 97
17138.08 95
17139.32 104
17140.55 97
17141.79 91
17143.03 90
17144.27 90
17145.50 105
17146.74 95
17147.98 97
17149.22 107
17150.46 106
17151.69 80
17152.93 114
17154.17 102
17155.41 100
17156.65 98
17157.89 106
17159.12 94
17160.36 87
17161.60 119
17162.84 101
17164.08 114
17165.32 70
17166.56 94
17167.79 85
17169.03 99
17170.27 99
17171.51 108
17172.75 117
17173.99 86
17175.23 76
17176.47 113
17177.70 91
17178.94 77
17180.18 96
17181.42 78
17182.66 90
17183.90 78
17185.14 70
17186.38 103
17187.62 125
17188.86 105
17190.10 94
17191.34 97
17192.58 88
17193.82 93
17195.06 79
17196.30 106
17197.54 104
17198.78 88
17200.01 103
17201.25 96
17202.49 79
17203.73 98
17204.97 81
17206.21 98
17207.45 77
17208.70 96
17209.94 98
17211.18 103
17212.42 94
17213.66 101
17214.90 83
17216.14 98
17217.38 109
17218.62 107
17219.86 86
17221.10 66
17222.34 96
17223.58 94
17224.82 97
17226.06 88
17227.30 106
17228.54 111
17229.78 103
17231.03 84
17232.27 113
17233.51 102
17234.75 98
17235.99 114
17237.23 84
17238.47 92
17239.71 95
17240.95 129
17242.20 93
17243.44 91
17244.68 72
17245.92 111
17247.16 99
17248.40 90
17249.65 78
17250.89 101
17252.13 93
17253.37 101
17254.61 92
17255.85 72
17257.10 103
17258.34 97
17259.58 84
17260.82 82
17262.06 75
17263.31 88
17264.55 118
17265.79 80
17267.03 93
17268.27 81
17269.52 99
17270.76 134
17272.00 86
17273.24 83
17274.49 88
17275.73 128
17276.97 90
17278.22 82
17279.46 80
17280.70 102
17281.94 93
17283.19 101
17284.43 101
17285.67 99
17286.91 91
17288.16 102
17289.40 93
17290.64 107
17291.89 117
17293.13 110
17294.37 104
17295.62 82
17296.86 88
17298.10 94
17299.35 112
17300.59 93
17301.83 91
17303.08 74
17304.32 101
17305.56 81
17306.81 110
17308.05 71
17309.30 77
17310.54 94
17311.78 100
17313.03 119
17314.27 107
17315.52 96
17316.76 116
17318.00 100
17319.25 89
17320.49 113
17321.74 97
17322.98 100
17324.23 86
17325.47 100
17326.71 102
17327.96 88
17329.20 81
17330.45 92
17331.69 90
17332.94 68
17334.18 101
17335.43 96
17336.67 107
17337.92 83
17339.16 122
17340.41 88
17341.65 94
17342.90 110
17344.14 94
17345.39 85
17346.63 99
17347.88 103
17349.12 88
17350.37 66
17351.61 87
17352.86 103
17354.10 91
17355.35 87
17356.59 94
17357.84 84
17359.08 71
17360.33 93
17361.58 76
17362.82 89
17364.07 81
17365.31 91
17366.56 100
17367.80 90
17369.05 80
17370.30 106
17371.54 96
17372.79 78
17374.03 93
17375.28 106
17376.53 107
17377.77 109
17379.02 83
17380.27 83
17381.51 89
17382.76 90
17384.01 94
17385.25 86
17386.50 95
17387.75 100
17388.99 106
17390.24 90
17391.49 93
17392.73 81
17393.98 115
17395.23 107
17396.47 76
17397.72 106
17398.97 124
17400.21 110
17401.46 83
17402.71 103
17403.96 87
17405.20 94
17406.45 90
17407.70 103
17408.94 138
17410.19 87
17411.44 83
17412.69 73
17413.93 78
17415.18 90
17416.43 104
17417.68 89
17418.93 78
17420.17 94
17421.42 92
17422.67 96
17423.92 98
17425.16 87
17426.41 95
17427.66 115
17428.91 108
17430.16 69
17431.41 91
17432.65 90
17433.90 63
17435.15 105
17436.40 89
17437.65 89
17438.90 97
17440.14 109
17441.39 83
17442.64 87
17443.89 98
17445.14 97
17446.39 97
17447.64 96
17448.88 101
17450.13 108
17451.38 101
17452.63 92
17453.88 103
17455.13 102
17456.38 87
17457.63 112
17458.88 126
17460.13 102
17461.38 97
17462.62 93
17463.87 112
17465.12 110
17466.37 108
17467.62 101
17468.87 122
17470.12 104
17471.37 91
17472.62 109
17473.87 90
17475.12 101
17476.37 95
17477.62 92
17478.87 82
17480.12 81
17481.37 93
17482.62 97
17483.87 102
17485.12 94
17486.37 109
17487.62 100
17488.87 99
17490.12 98
17491.37 95
17492.62 118
17493.87 105
17495.12 107
17496.37 98
17497.62 128
17498.87 100
17500.12 104
17501.38 87
17502.63 81
17503.88 80
17505.13 112
17506.38 114
17507.63 113
17508.88 100
17510.13 79
17511.38 98
17512.63 99
17513.89 98
17515.14 107
17516.39 105
17517.64 113
17518.89 96
17520.14 113
17521.39 105
17522.64 100
17523.90 102
17525.15 101
17526.40 133
17527.65 90
17528.90 120
17530.15 122
17531.41 109
17532.66 92
17533.91 131
17535.16 117
17536.41 118
17537.67 109
17538.92 99
17540.17 106
17541.42 106
17542.67 110
17543.93 116
17545.18 112
17546.43 116
17547.68 114
17548.94 92
17550.19 102
17551.44 119
17552.69 102
17553.95 108
17555.20 91
17556.45 108
17557.70 116
17558.96 94
17560.21 118
17561.46 127
17562.72 114
17563.97 110
17565.22 113
17566.47 120
17567.73 107
17568.98 97
17570.23 107
17571.49 119
17572.74 100
17573.99 101
17575.25 94
17576.50 105
17577.75 110
17579.01 101
17580.26 107
17581.51 105
17582.77 106
17584.02 103
17585.28 106
17586.53 84
17587.78 82
17589.04 100
17590.29 112
17591.54 117
17592.80 94
17594.05 108
17595.31 120
17596.56 103
17597.81 116
17599.07 102
17600.32 94
17601.58 107
17602.83 116
17604.09 125
17605.34 106
17606.60 106
17607.85 90
17609.10 127
17610.36 100
17611.61 103
17612.87 114
17614.12 126
17615.38 115
17616.63 106
17617.89 96
17619.14 103
17620.40 110
17621.65 77
17622.91 109
17624.16 92
17625.42 103
17626.67 90
17627.93 91
17629.18 101
17630.44 83
17631.69 83
17632.95 124
17634.21 117
17635.46 97
17636.72 104
17637.97 109
17639.23 107
17640.48 90
17641.74 99
17642.99 110
17644.25 100
17645.51 91
17646.76 103
17648.02 88
17649.27 114
17650.53 73
17651.79 83
17653.04 91
17654.30 96
17655.55 100
17656.81 100
17658.07 104
17659.32 105
17660.58 111
17661.84 78
17663.09 94
17664.35 94
17665.61 99
17666.86 85
17668.12 104
17669.38 105
17670.63 87
17671.89 75
17673.15 88
17674.40 104
17675.66 61
17676.92 95
17678.17 108
17679.43 102
17680.69 96
17681.95 87
17683.20 93
17684.46 83
17685.72 86
17686.98 100
17688.23 103
17689.49 89
17690.75 86
17692.01 98
17693.26 82
17694.52 90
17695.78 97
17697.04 93
17698.29 85
17699.55 78
17700.81 87
17702.07 97
17703.32 94
17704.58 112
17705.84 88
17707.10 92
17708.36 78
17709.62 74
17710.87 91
17712.13 92
17713.39 79
17714.65 92
17715.91 98
17717.17 94
17718.42 83
17719.68 90
17720.94 112
17722.20 108
17723.46 80
17724.72 84
17725.98 88
17727.23 107
17728.49 75
17729.75 83
17731.01 98
17732.27 97
17733.53 76
17734.79 76
17736.05 93
17737.31 88
17738.57 88
17739.82 88
17741.08 93
17742.34 78
17743.60 103
17744.86 94
17746.12 94
17747.38 74
17748.64 86
17749.90 80
17751.16 85
17752.42 75
17753.68 95
17754.94 82
17756.20 75
17757.46 96
17758.72 87
17759.98 93
17761.24 86
17762.50 89
17763.76 79
17765.02 83
17766.28 110
17767.54 98
17768.80 103
17770.06 78
17771.32 88
17772.58 111
17773.84 101
17775.10 95
17776.36 101
17777.62 82
17778.88 70
17780.14 86
17781.40 94
17782.67 82
17783.93 76
17785.19 87
17786.45 87
17787.71 94
17788.97 89
17790.23 108
17791.49 88
17792.75 78
17794.01 61
17795.28 89
17796.54 99
17797.80 79
17799.06 84
17800.32 75
17801.58 80
17802.84 81
17804.11 77
17805.37 86
17806.63 80
17807.89 87
17809.15 93
17810.41 115
17811.68 104
17812.94 105
17814.20 104
17815.46 93
17816.72 89
17817.99 103
17819.25 91
17820.51 80
17821.77 94
17823.03 76
17824.30 93
17825.56 88
17826.82 87
17828.08 97
17829.35 103
17830.61 97
17831.87 101
17833.13 98
17834.40 77
17835.66 87
17836.92 85
17838.18 81
17839.45 77
17840.71 69
17841.97 87
17843.24 95
17844.50 75
17845.76 78
17847.02 97
17848.29 108
17849.55 59
17850.81 84
17852.08 84
17853.34 83
17854.60 78
17855.87 88
17857.13 84
17858.39 76
17859.66 94
17860.92 98
17862.18 86
17863.45 94
17864.71 88
17865.98 82
17867.24 75
17868.50 80
17869.77 71
17871.03 77
17872.30 84
17873.56 78
17874.82 76
17876.09 105
17877.35 78
17878.62 76
17879.88 82
17881.14 97
17882.41 91
17883.67 95
17884.94 98
17886.20 103
17887.47 86
17888.73 83
17890.00 86
17891.26 87
17892.52 70
17893.79 97
17895.05 100
17896.32 87
17897.58 63
17898.85 97
17900.11 76
17901.38 86
17902.64 77
17903.91 85
17905.17 101
17906.44 85
17907.70 111
17908.97 69
17910.23 77
17911.50 87
17912.77 92
17914.03 95
17915.30 97
17916.56 92
17917.83 81
17919.09 88
17920.36 94
17921.62 85
17922.89 82
17924.16 91
17925.42 76
17926.69 89
17927.95 91
17929.22 83
17930.49 76
17931.75 93
17933.02 97
17934.28 98
17935.55 94
17936.82 107
17938.08 87
17939.35 104
17940.62 95
17941.88 99
17943.15 106
17944.42 100
17945.68 98
17946.95 77
17948.22 112
17949.48 98
17950.75 85
17952.02 91
17953.28 70
17954.55 95
17955.82 79
17957.08 90
17958.35 81
17959.62 108
17960.88 95
17962.15 108
17963.42 94
17964.69 78
17965.95 96
17967.22 92
17968.49 107
17969.76 116
17971.02 97
17972.29 99
17973.56 78
17974.83 91
17976.09 87
17977.36 74
17978.63 101
17979.90 94
17981.16 112
17982.43 94
17983.70 91
17984.97 79
17986.24 72
17987.50 75
17988.77 87
17990.04 109
17991.31 92
17992.58 105
17993.84 109
17995.11 102
17996.38 109
17997.65 99
17998.92 72
18000.19 86
18001.46 91
18002.72 99
18003.99 98
18005.26 91
18006.53 80
18007.80 110
18009.07 96
18010.34 88
18011.61 86
18012.87 77
18014.14 104
18015.41 93
18016.68 94
18017.95 81
18019.22 90
18020.49 100
18021.76 104
18023.03 89
18024.30 113
18025.57 93
18026.84 86
18028.11 86
18029.37 92
18030.64 92
18031.91 91
18033.18 109
18034.45 96
18035.72 90
18036.99 72
18038.26 93
18039.53 125
18040.80 104
18042.07 91
18043.34 79
18044.61 96
18045.88 92
18047.15 93
18048.42 73
18049.69 78
18050.96 89
18052.23 90
18053.50 94
18054.77 90
18056.05 88
18057.32 96
18058.59 94
18059.86 82
18061.13 82
18062.40 107
18063.67 99
18064.94 100
18066.21 88
18067.48 91
18068.75 118
18070.02 102
18071.29 63
18072.57 97
18073.84 77
18075.11 92
18076.38 113
18077.65 89
18078.92 88
18080.19 106
18081.46 111
18082.74 73
18084.01 107
18085.28 83
18086.55 93
18087.82 81
18089.09 84
18090.37 74
18091.64 95
18092.91 81
18094.18 86
18095.45 89
18096.72 101
18098.00 82
18099.27 84
18100.54 79
18101.81 95
18103.08 82
18104.36 93
18105.63 77
18106.90 78
18108.17 83
18109.45 89
18110.72 120
18111.99 77
18113.26 53
18114.54 75
18115.81 99
18117.08 112
18118.35 71
18119.63 82
18120.90 104
18122.17 69
18123.44 84
18124.72 93
18125.99 72
18127.26 93
18128.54 102
18129.81 105
18131.08 98
18132.36 72
18133.63 104
18134.90 108
18136.18 103
18137.45 95
18138.72 87
18140.00 100
18141.27 98
18142.54 82
18143.82 99
18145.09 98
18146.36 95
18147.64 89
18148.91 113
18150.19 85
18151.46 92
18152.73 90
18154.01 106
18155.28 85
18156.55 91
18157.83 101
18159.10 87
18160.38 98
18161.65 119
18162.93 102
18164.20 96
18165.47 101
18166.75 93
18168.02 83
18169.30 79
18170.57 89
18171.85 95
18173.12 101
18174.40 102
18175.67 94
18176.95 77
18178.22 90
18179.50 108
18180.77 94
18182.04 83
18183.32 68
18184.59 75
18185.87 79
18187.15 86
18188.42 82
18189.70 76
18190.97 93
18192.25 103
18193.52 80
18194.80 85
18196.07 78
18197.35 98
18198.62 88
18199.90 73
18201.17 79
18202.45 80
18203.73 95
18205.00 90
18206.28 100
18207.55 109
18208.83 108
18210.10 105
18211.38 101
18212.66 67
18213.93 79
18215.21 91
18216.48 100
18217.76 84
18219.04 75
18220.31 73
18221.59 87
18222.87 88
18224.14 65
18225.42 79
18226.70 105
18227.97 90
18229.25 87
18230.53 83
18231.80 62
18233.08 99
18234.36 74
18235.63 82
18236.91 96
18238.19 79
18239.46 72
18240.74 75
18242.02 83
18243.29 77
18244.57 103
18245.85 111
18247.13 99
18248.40 76
18249.68 83
18250.96 102
18252.24 99
18253.51 100
18254.79 82
18256.07 82
18257.35 114
18258.62 95
18259.90 76
18261.18 87
18262.46 80
18263.73 108
18265.01 89
18266.29 84
18267.57 90
18268.85 103
18270.12 81
18271.40 100
18272.68 67
18273.96 71
18275.24 85
18276.51 82
18277.79 83
18279.07 79
18280.35 77
18281.63 81
18282.91 88
18284.18 84
18285.46 91
18286.74 106
18288.02 100
18289.30 72
18290.58 73
18291.86 83
18293.14 76
18294.41 91
18295.69 89
18296.97 65
18298.25 74
18299.53 96
18300.81 80
18302.09 58
18303.37 51
18304.65 94
18305.93 89
18307.21 93
18308.49 86
18309.76 78
18311.04 77
18312.32 98
18313.60 89
18314.88 63
18316.16 77
18317.44 89
18318.72 71
18320.00 79
18321.28 81
18322.56 88
18323.84 102
18325.12 96
18326.40 81
18327.68 81
18328.96 96
18330.24 119
18331.52 98
18332.80 89
18334.08 91
18335.36 102
18336.64 103
18337.92 89
18339.20 89
18340.48 73
18341.76 95
18343.05 104
18344.33 86
18345.61 79
18346.89 76
18348.17 102
18349.45 77
18350.73 100
18352.01 97
18353.29 85
18354.57 81
18355.85 84
18357.13 82
18358.42 84
18359.70 83
18360.98 86
18362.26 102
18363.54 74
18364.82 83
18366.10 85
18367.38 76
18368.67 73
18369.95 91
18371.23 102
18372.51 85
18373.79 75
18375.07 72
18376.36 82
18377.64 84
18378.92 100
18380.20 99
18381.48 91
18382.77 83
18384.05 75
18385.33 96
18386.61 96
18387.89 81
18389.18 95
18390.46 88
18391.74 93
18393.02 82
18394.31 92
18395.59 97
18396.87 89
18398.15 100
18399.44 84
18400.72 93
18402.00 82
18403.28 71
18404.57 72
18405.85 93
18407.13 84
18408.41 93
18409.70 91
18410.98 82
18412.26 89
18413.55 76
18414.83 92
18416.11 80
18417.40 77
18418.68 97
18419.96 90
18421.25 72
18422.53 72
18423.81 79
18425.10 99
18426.38 83
18427.66 95
18428.95 92
18430.23 75
18431.51 79
18432.80 100
18434.08 85
18435.37 84
18436.65 69
18437.93 93
18439.22 61
18440.50 70
18441.79 89
18443.07 98
18444.35 93
18445.64 82
18446.92 73
18448.21 86
18449.49 93
18450.78 90
18452.06 112
18453.34 59
18454.63 91
18455.91 106
18457.20 100
18458.48 81
18459.77 98
18461.05 99
18462.34 94
18463.62 87
18464.91 66
18466.19 102
18467.48 94
18468.76 101
18470.05 85
18471.33 67
18472.62 78
18473.90 110
18475.19 76
18476.47 88
18477.76 72
18479.04 99
18480.33 100
18481.61 80
18482.90 104
18484.18 77
18485.47 91
18486.76 102
18488.04 74
18489.33 70
18490.61 70
18491.90 71
18493.18 95
18494.47 78
18495.76 112
18497.04 87
18498.33 81
18499.61 98
18500.90 85
18502.19 73
18503.47 98
18504.76 93
18506.05 99
18507.33 107
18508.62 78
18509.90 85
18511.19 96
18512.48 91
18513.76 101
18515.05 99
18516.34 100
18517.62 78
18518.91 97
18520.20 95
18521.48 70
18522.77 81
18524.06 98
18525.35 95
18526.63 87
18527.92 76
18529.21 105
18530.49 72
18531.78 93
18533.07 92
18534.36 104
18535.64 112
18536.93 74
18538.22 78
18539.50 75
18540.79 89
18542.08 98
18543.37 79
18544.66 78
18545.94 89
18547.23 105
18548.52 91
18549.81 88
18551.09 83
18552.38 88
18553.67 113
18554.96 86
18556.25 85
18557.53 84
18558.82 93
18560.11 82
18561.40 86
18562.69 74
18563.98 78
18565.26 107
18566.55 96
18567.84 98
18569.13 103
18570.42 112
18571.71 90
18572.99 95
18574.28 89
18575.57 100
18576.86 99
18578.15 82
18579.44 81
18580.73 93
18582.02 99
18583.31 84
18584.59 75
18585.88 92
18587.17 108
18588.46 76
18589.75 86
18591.04 97
18592.33 96
18593.62 95
18594.91 90
18596.20 100
18597.49 79
18598.78 100
18600.07 77
18601.36 80
18602.65 106
18603.94 114
18605.23 95
18606.52 102
18607.81 76
18609.09 80
18610.38 86
18611.67 103
18612.96 100
18614.25 95
18615.55 82
18616.84 80
18618.13 106
18619.42 84
18620.71 86
18622.00 87
18623.29 112
18624.58 86
18625.87 80
18627.16 84
18628.45 100
18629.74 105
18631.03 93
18632.32 82
18633.61 79
18634.90 96
18636.19 92
18637.48 105
18638.77 96
18640.07 83
18641.36 90
18642.65 90
18643.94 94
18645.23 85
18646.52 92
18647.81 106
18649.10 94
18650.40 114
18651.69 101
18652.98 77
18654.27 86
18655.56 87
18656.85 76
18658.14 84
18659.44 73
18660.73 94
18662.02 128
18663.31 88
18664.60 100
18665.89 97
18667.19 95
18668.48 82
18669.77 73
18671.06 100
18672.35 90
18673.65 91
18674.94 69
18676.23 79
18677.52 87
18678.82 88
18680.11 98
18681.40 94
18682.69 102
18683.99 93
18685.28 87
18686.57 110
18687.86 96
18689.16 70
18690.45 81
18691.74 98
18693.03 99
18694.33 87
18695.62 110
18696.91 105
18698.21 103
18699.50 87
18700.79 94
18702.09 70
18703.38 72
18704.67 89
18705.97 88
18707.26 88
18708.55 81
18709.85 91
18711.14 92
18712.43 88
18713.73 72
18715.02 89
18716.31 75
18717.61 75
18718.90 78
18720.19 94
18721.49 79
18722.78 85
18724.08 79
18725.37 82
18726.66 79
18727.96 85
18729.25 82
18730.55 104
18731.84 71
18733.13 102
18734.43 92
18735.72 75
18737.02 91
18738.31 105
18739.61 102
18740.90 102
18742.19 95
18743.49 87
18744.78 80
18746.08 88
18747.37 72
18748.67 83
18749.96 95
18751.26 80
18752.55 77
18753.85 80
18755.14 81
18756.44 98
18757.73 85
18759.03 75
18760.32 80
18761.62 104
18762.91 96
18764.21 90
18765.50 79
18766.80 84
18768.09 87
18769.39 85
18770.69 82
18771.98 106
18773.28 117
18774.57 108
18775.87 92
18777.16 89
18778.46 83
18779.76 101
18781.05 79
18782.35 84
18783.64 78
18784.94 65
18786.24 95
18787.53 66
18788.83 57
18790.12 79
18791.42 69
18792.72 65
18794.01 72
18795.31 88
18796.61 78
18797.90 87
18799.20 74
18800.49 79
18801.79 82
18803.09 99
18804.38 81
18805.68 80
18806.98 78
18808.28 87
18809.57 84
18810.87 85
18812.17 68
18813.46 74
18814.76 113
18816.06 91
18817.35 82
18818.65 76
18819.95 81
18821.25 82
18822.54 81
18823.84 82
18825.14 87
18826.44 81
18827.73 100
18829.03 91
18830.33 74
18831.63 75
18832.92 97
18834.22 107
18835.52 66
18836.82 72
18838.11 68
18839.41 112
18840.71 94
18842.01 72
18843.31 69
18844.60 79
18845.90 83
18847.20 82
18848.50 88
18849.80 86
18851.10 97
18852.39 105
18853.69 93
18854.99 83
18856.29 81
18857.59 100
18858.89 96
18860.18 76
18861.48 82
18862.78 87
18864.08 87
18865.38 81
18866.68 83
18867.98 63
18869.28 68
18870.58 73
18871.87 98
18873.17 91
18874.47 61
18875.77 71
18877.07 81
18878.37 91
18879.67 73
18880.97 66
18882.27 74
18883.57 62
18884.87 73
18886.17 68
18887.47 77
18888.77 88
18890.07 100
18891.36 76
18892.66 93
18893.96 71
18895.26 98
18896.56 92
18897.86 80
18899.16 84
18900.46 78
18901.76 79
18903.06 67
18904.36 85
18905.66 76
18906.96 62
18908.27 80
18909.57 90
18910.87 77
18912.17 72
18913.47 91
18914.77 80
18916.07 72
18917.37 87
18918.67 89
18919.97 101
18921.27 76
18922.57 79
18923.87 69
18925.17 94
18926.47 82
18927.77 85
18929.08 89
18930.38 89
18931.68 92
18932.98 75
18934.28 71
18935.58 70
18936.88 102
18938.18 69
18939.49 78
18940.79 101
18942.09 79
18943.39 82
18944.69 84
18945.99 88
18947.29 74
18948.60 71
18949.90 88
18951.20 82
18952.50 78
18953.80 86
18955.11 71
18956.41 70
18957.71 54
18959.01 81
18960.31 79
18961.62 85
18962.92 68
18964.22 82
18965.52 84
18966.82 89
18968.13 77
18969.43 85
18970.73 93
18972.03 83
18973.34 63
18974.64 66
18975.94 93
18977.24 79
18978.55 88
18979.85 75
18981.15 86
18982.46 83
18983.76 83
18985.06 56
18986.36 80
18987.67 79
18988.97 86
18990.27 85
18991.58 73
18992.88 70
18994.18 85
18995.49 78
18996.79 80
18998.09 103
18999.40 75
19000.70 96
19002.00 96
19003.31 86
19004.61 63
19005.91 69
19007.22 85
19008.52 82
19009.83 60
19011.13 58
19012.43 92
19013.74 79
19015.04 81
19016.34 56
19017.65 80
19018.95 72
19020.26 79
19021.56 76
19022.87 77
19024.17 79
19025.47 84
19026.78 73
19028.08 82
19029.39 92
19030.69 94
19032.00 90
19033.30 82
19034.61 87
19035.91 71
19037.22 79
19038.52 76
19039.82 66
19041.13 78
19042.43 109
19043.74 67
19045.04 78
19046.35 73
19047.65 87
19048.96 83
19050.26 88
19051.57 91
19052.88 71
19054.18 64
19055.49 80
19056.79 69
19058.10 70
19059.40 82
19060.71 84
19062.01 84
19063.32 58
19064.62 97
19065.93 83
19067.24 79
19068.54 89
19069.85 74
19071.15 76
19072.46 84
19073.77 84
19075.07 67
19076.38 72
19077.68 73
19078.99 78
19080.30 82
19081.60 94
19082.91 57
19084.22 84
19085.52 66
19086.83 83
19088.13 69
19089.44 74
19090.75 86
19092.05 71
19093.36 75
19094.67 73
19095.97 76
19097.28 69
19098.59 84
19099.90 64
19101.20 87
19102.51 77
19103.82 94
19105.12 96
19106.43 88
19107.74 96
19109.04 88
19110.35 99
19111.66 82
19112.97 77
19114.27 75
19115.58 96
19116.89 73
19118.20 66
19119.50 95
19120.81 85
19122.12 83
19123.43 79
19124.73 59
19126.04 82
19127.35 86
19128.66 76
19129.97 84
19131.27 84
19132.58 83
19133.89 75
19135.20 69
19136.51 66
19137.81 69
19139.12 91
19140.43 88
19141.74 78
19143.05 84
19144.36 76
19145.66 84
19146.97 84
19148.28 83
19149.59 86
19150.90 79
19152.21 74
19153.52 68
19154.83 73
19156.13 77
19157.44 70
19158.75 108
19160.06 114
19161.37 79
19162.68 79
19163.99 64
19165.30 88
19166.61 57
19167.92 67
19169.22 78
19170.53 74
19171.84 83
19173.15 65
19174.46 95
19175.77 72
19177.08 79
19178.39 78
19179.70 109
19181.01 59
19182.32 63
19183.63 60
19184.94 75
19186.25 75
19187.56 87
19188.87 67
19190.18 67
19191.49 64
19192.80 82
19194.11 70
19195.42 81
19196.73 96
19198.04 81
19199.35 95
19200.66 64
19201.97 70
19203.28 63
19204.59 81
19205.90 87
19207.21 98
19208.52 82
19209.83 90
19211.14 68
19212.46 54
19213.77 70
19215.08 51
19216.39 68
19217.70 71
19219.01 77
19220.32 74
19221.63 90
19222.94 60
19224.25 66
19225.57 75
19226.88 96
19228.19 74
19229.50 78
19230.81 94
19232.12 72
19233.43 77
19234.75 67
19236.06 73
19237.37 85
19238.68 102
19239.99 75
19241.30 78
19242.62 67
19243.93 64
19245.24 86
19246.55 94
19247.86 69
19249.18 84
19250.49 77
19251.80 78
19253.11 77
19254.42 76
19255.74 97
19257.05 82
19258.36 85
19259.67 78
19260.99 81
19262.30 71
19263.61 82
19264.92 84
19266.24 86
19267.55 69
19268.86 92
19270.17 99
19271.49 64
19272.80 90
19274.11 74
19275.42 77
19276.74 75
19278.05 68
19279.36 58
19280.68 83
19281.99 91
19283.30 75
19284.62 89
19285.93 72
19287.24 64
19288.56 85
19289.87 69
19291.18 71
19292.50 77
19293.81 76
19295.12 78
19296.44 88
19297.75 87
19299.06 63
19300.38 62
19301.69 78
19303.01 76
19304.32 98
19305.63 79
19306.95 83
19308.26 88
19309.58 63
19310.89 76
19312.20 83
19313.52 75
19314.83 97
19316.15 65
19317.46 86
19318.78 66
19320.09 86
19321.41 78
19322.72 89
19324.03 75
19325.35 74
19326.66 80
19327.98 83
19329.29 70
19330.61 81
19331.92 89
19333.24 70
19334.55 91
19335.87 91
19337.18 97
19338.50 92
19339.81 76
19341.13 66
19342.44 70
19343.76 70
19345.07 82
19346.39 84
19347.70 67
19349.02 80
19350.34 90
19351.65 76
19352.97 60
19354.28 81
19355.60 83
19356.91 86
19358.23 71
19359.54 73
19360.86 67
19362.18 83
19363.49 81
19364.81 67
19366.12 65
19367.44 85
19368.76 75
19370.07 68
19371.39 81
19372.71 78
19374.02 83
19375.34 89
19376.65 80
19377.97 97
19379.29 84
19380.60 85
19381.92 71
19383.24 72
19384.55 81
19385.87 60
19387.19 85
19388.50 69
19389.82 77
19391.14 75
19392.45 64
19393.77 78
19395.09 78
19396.41 74
19397.72 76
19399.04 78
19400.36 82
19401.67 69
19402.99 70
19404.31 80
19405.63 83
19406.94 87
19408.26 77
19409.58 69
19410.90 98
19412.21 106
19413.53 78
19414.85 79
19416.17 69
19417.48 89
19418.80 71
19420.12 63
19421.44 76
19422.76 91
19424.07 95
19425.39 69
19426.71 81
19428.03 82
19429.35 86
19430.66 89
19431.98 60
19433.30 69
19434.62 117
19435.94 95
19437.26 64
19438.57 82
19439.89 71
19441.21 97
19442.53 85
19443.85 89
19445.17 56
19446.49 77
19447.81 72
19449.12 73
19450.44 68
19451.76 64
19453.08 66
19454.40 71
19455.72 77
19457.04 61
19458.36 65
19459.68 65
19461.00 62
19462.32 73
19463.63 93
19464.95 67
19466.27 55
19467.59 76
19468.91 98
19470.23 65
19471.55 80
19472.87 74
19474.19 51
19475.51 67
19476.83 76
19478.15 80
19479.47 57
19480.79 63
19482.11 61
19483.43 77
19484.75 73
19486.07 77
19487.39 72
19488.71 80
19490.03 82
19491.35 64
19492.67 56
19493.99 71
19495.31 75
19496.63 60
19497.95 49
19499.27 68
19500.59 83
19501.91 82
19503.24 82
19504.56 53
19505.88 81
19507.20 72
19508.52 76
19509.84 81
19511.16 84
19512.48 83
19513.80 83
19515.12 76
19516.44 60
19517.77 68
19519.09 59
19520.41 77
19521.73 73
19523.05 75
19524.37 72
19525.69 90
19527.02 84
19528.34 69
19529.66 75
19530.98 77
19532.30 79
19533.62 71
19534.95 85
19536.27 63
19537.59 75
19538.91 72
19540.23 71
19541.56 75
19542.88 86
19544.20 71
19545.52 86
19546.84 72
19548.17 70
19549.49 76
19550.81 79
19552.13 86
19553.46 74
19554.78 83
19556.10 72
19557.42 70
19558.75 71
19560.07 70
19561.39 71
19562.71 70
19564.04 66
19565.36 77
19566.68 70
19568.00 72
19569.33 95
19570.65 74
19571.97 69
19573.30 70
19574.62 74
19575.94 77
19577.27 87
19578.59 85
19579.91 106
19581.24 88
19582.56 89
19583.88 60
19585.21 70
19586.53 56
19587.85 75
19589.18 71
19590.50 81
19591.82 64
19593.15 58
19594.47 84
19595.80 76
19597.12 93
19598.44 83
19599.77 66
19601.09 56
19602.42 78
19603.74 88
19605.06 71
19606.39 63
19607.71 82
19609.04 69
19610.36 67
19611.69 64
19613.01 88
19614.33 71
19615.66 72
19616.98 67
19618.31 64
19619.63 72
19620.96 65
19622.28 81
19623.61 81
19624.93 72
19626.26 61
19627.58 83
19628.91 69
19630.23 72
19631.56 75
19632.88 92
19634.21 77
19635.53 63
19636.86 84
19638.18 64
19639.51 81
19640.83 79
19642.16 73
19643.48 71
19644.81 66
19646.14 64
19647.46 63
19648.79 59
19650.11 75
19651.44 74
19652.76 76
19654.09 81
19655.42 57
19656.74 83
19658.07 66
19659.39 66
19660.72 67
19662.05 75
19663.37 79
19664.70 71
19666.02 67
19667.35 63
19668.68 86
19670.00 90
19671.33 70
19672.66 82
19673.98 63
19675.31 72
19676.64 76
19677.96 66
19679.29 73
19680.62 72
19681.94 88
19683.27 68
19684.60 79
19685.92 79
19687.25 76
19688.58 80
19689.90 89
19691.23 64
19692.56 66
19693.88 62
19695.21 90
19696.54 75
19697.87 79
19699.19 76
19700.52 82
19701.85 74
19703.18 83
19704.50 62
19705.83 67
19707.16 78
19708.49 83
19709.81 98
19711.14 79
19712.47 85
19713.80 97
19715.13 89
19716.45 98
19717.78 64
19719.11 71
19720.44 69
19721.77 99
19723.09 78
19724.42 69
19725.75 80
19727.08 88
19728.41 59
19729.74 62
19731.06 88
19732.39 81
19733.72 79
19735.05 91
19736.38 83
19737.71 52
19739.04 73
19740.36 105
19741.69 103
19743.02 84
19744.35 95
19745.68 80
19747.01 84
19748.34 77
19749.67 91
19751.00 77
19752.32 74
19753.65 94
19754.98 96
19756.31 70
19757.64 73
19758.97 104
19760.30 89
19761.63 87
19762.96 66
19764.29 84
19765.62 83
19766.95 86
19768.28 76
19769.61 68
19770.94 73
19772.27 66
19773.60 90
19774.93 69
19776.26 68
19777.59 79
19778.92 70
19780.25 77
19781.58 86
19782.91 79
19784.24 97
19785.57 87
19786.90 86
19788.23 85
19789.56 81
19790.89 59
19792.22 77
19793.55 69
19794.88 78
19796.21 70
19797.54 69
19798.87 98
19800.20 84
19801.53 69
19802.87 71
19804.20 80
19805.53 84
19806.86 79
19808.19 73
19809.52 73
19810.85 84
19812.18 86
19813.51 68
19814.85 65
19816.18 72
19817.51 87
19818.84 70
19820.17 68
19821.50 85
19822.83 75
19824.17 78
19825.50 67
19826.83 52
19828.16 94
19829.49 81
19830.82 83
19832.16 84
19833.49 71
19834.82 75
19836.15 68
19837.48 64
19838.82 67
19840.15 95
19841.48 82
19842.81 64
19844.14 83
19845.48 66
19846.81 65
19848.14 65
19849.47 81
19850.81 57
19852.14 72
19853.47 80
19854.80 77
19856.14 74
19857.47 66
19858.80 67
19860.14 65
19861.47 77
19862.80 79
19864.13 73
19865.47 74
19866.80 78
19868.13 65
19869.47 60
19870.80 67
19872.13 58
19873.47 65
19874.80 64
19876.13 68
19877.47 76
19878.80 71
19880.13 68
19881.47 81
19882.80 94
19884.13 78
19885.47 79
19886.80 81
19888.13 93
19889.47 79
19890.80 73
19892.14 94
19893.47 81
19894.80 78
19896.14 85
19897.47 78
19898.81 74
19900.14 82
19901.47 85
19902.81 90
19904.14 71
19905.48 65
19906.81 71
19908.15 83
19909.48 69
19910.81 83
19912.15 68
19913.48 80
19914.82 85
19916.15 72
19917.49 61
19918.82 84
19920.16 76
19921.49 76
19922.83 79
19924.16 66
19925.50 73
19926.83 73
19928.17 75
19929.50 87
19930.84 81
19932.17 70
19933.51 82
19934.84 69
19936.18 58
19937.51 60
19938.85 81
19940.18 84
19941.52 60
19942.86 68
19944.19 59
19945.53 84
19946.86 84
19948.20 65
19949.53 73
19950.87 64
19952.21 87
19953.54 79
19954.88 75
19956.21 63
19957.55 74
19958.89 77
19960.22 74
19961.56 75
19962.90 82
19964.23 65
19965.57 74
19966.90 56
19968.24 70
19969.58 79
19970.91 77
19972.25 71
19973.59 74
19974.92 80
19976.26 81
19977.60 77
19978.93 71
19980.27 71
19981.61 78
19982.94 85
19984.28 84
19985.62 66
19986.96 70
19988.29 71
19989.63 64
19990.97 72
19992.30 75
19993.64 73
19994.98 78
19996.32 94
19997.65 77
19998.99 79
20000.33 71
20001.67 84
20003.00 74
20004.34 71
20005.68 69
20007.02 59
20008.35 78
20009.69 107
20011.03 71
20012.37 96
20013.71 62
20015.04 90
20016.38 67
20017.72 54
20019.06 50
20020.40 81
20021.73 95
20023.07 80
20024.41 83
20025.75 66
20027.09 76
20028.43 88
20029.77 88
20031.10 69
20032.44 134
20033.78 86
20035.12 97
20036.46 80
20037.80 70
20039.14 83
20040.47 63
20041.81 97
20043.15 61
20044.49 61
20045.83 72
20047.17 72
20048.51 65
20049.85 81
20051.19 78
20052.53 88
20053.87 57
20055.21 74
20056.54 65
20057.88 72
20059.22 78
20060.56 59
20061.90 74
20063.24 87
20064.58 89
20065.92 83
20067.26 93
20068.60 80
20069.94 93
20071.28 75
20072.62 75
20073.96 80
20075.30 70
20076.64 72
20077.98 71
20079.32 82
20080.66 74
20082.00 77
20083.34 69
20084.68 80
20086.02 45
20087.36 52
20088.70 60
20090.04 76
20091.38 77
20092.73 59
20094.07 87
20095.41 75
20096.75 92
20098.09 77
20099.43 55
20100.77 67
20102.11 85
20103.45 63
20104.79 80
20106.13 87
20107.48 79
20108.82 73
20110.16 77
20111.50 66
20112.84 72
20114.18 68
20115.52 99
20116.86 71
20118.21 67
20119.55 77
20120.89 91
20122.23 111
20123.57 70
20124.91 74
20126.26 64
20127.60 75
20128.94 54
20130.28 78
20131.62 61
20132.96 83
20134.31 72
20135.65 60
