# Supplementary material for: MALDI-TOF MS typing enables the classification of brewing yeasts of the genus Saccharomyces to major beer styles
Source: PLoS One. 2017 Aug 9;12(8):e0181694. doi: 10.1371/journal.pone.0181694 (PMC5549903; doi:10.1371/journal.pone.0181694)
Supplement: S13 File — The directory includes 90 raw files and was zipped to “.zip”; the folder has three strains with 30 spectra per strain; S1 Text explains the raw files with an example and Table 1 represents the yeast strains used within the experiment. (ZIP) [file pone.0181694.s016.zip › 37-39/30634-341-OG-Alt-Alt-YPG-18h-E-E_2015-10-10__0_C4_1.dat]

2000.04 1399
2000.46 1367
2000.88 1576
2001.30 1601
2001.72 1437
2002.14 1543
2002.57 1659
2002.99 1504
2003.41 1350
2003.83 1468
2004.25 1338
2004.67 1348
2005.10 1437
2005.52 1407
2005.94 1508
2006.36 1499
2006.78 1521
2007.21 1414
2007.63 1405
2008.05 1577
2008.47 1559
2008.89 1587
2009.32 1627
2009.74 1688
2010.16 1535
2010.58 1424
2011.01 1548
2011.43 1365
2011.85 1371
2012.27 1380
2012.70 1501
2013.12 1473
2013.54 1413
2013.96 1296
2014.39 1183
2014.81 1122
2015.23 1370
2015.66 1408
2016.08 1414
2016.50 1330
2016.93 1259
2017.35 1378
2017.77 1352
2018.19 1329
2018.62 1244
2019.04 1345
2019.46 1373
2019.89 1337
2020.31 1362
2020.73 1488
2021.16 1550
2021.58 1493
2022.01 1374
2022.43 1286
2022.85 1451
2023.28 1428
2023.70 1282
2024.12 1335
2024.55 1343
2024.97 1316
2025.40 1305
2025.82 1296
2026.24 1277
2026.67 1331
2027.09 1357
2027.52 1379
2027.94 1191
2028.37 1324
2028.79 1583
2029.21 1463
2029.64 1347
2030.06 1285
2030.49 1200
2030.91 1309
2031.34 1388
2031.76 1377
2032.19 1320
2032.61 1384
2033.04 1484
2033.46 1421
2033.88 1422
2034.31 1471
2034.73 1485
2035.16 1384
2035.58 1405
2036.01 1453
2036.43 1327
2036.86 1454
2037.29 1403
2037.71 1296
2038.14 1481
2038.56 1553
2038.99 1527
2039.41 1525
2039.84 1525
2040.26 1451
2040.69 1616
2041.11 1512
2041.54 1427
2041.97 1441
2042.39 1600
2042.82 1551
2043.24 1550
2043.67 1496
2044.09 1523
2044.52 1555
2044.95 1496
2045.37 1550
2045.80 1377
2046.22 1295
2046.65 1328
2047.08 1328
2047.50 1468
2047.93 1420
2048.36 1321
2048.78 1352
2049.21 1521
2049.64 1445
2050.06 1506
2050.49 1446
2050.92 1507
2051.34 1385
2051.77 1490
2052.20 1414
2052.62 1515
2053.05 1498
2053.48 1368
2053.90 1353
2054.33 1339
2054.76 1316
2055.18 1289
2055.61 1369
2056.04 1362
2056.47 1435
2056.89 1385
2057.32 1426
2057.75 1268
2058.17 1232
2058.60 1486
2059.03 1426
2059.46 1264
2059.88 1373
2060.31 1415
2060.74 1462
2061.17 1331
2061.60 1433
2062.02 1338
2062.45 1458
2062.88 1570
2063.31 1435
2063.74 1306
2064.16 1528
2064.59 1403
2065.02 1716
2065.45 1734
2065.88 1621
2066.30 1659
2066.73 1660
2067.16 1782
2067.59 1777
2068.02 1858
2068.45 1752
2068.87 1587
2069.30 1729
2069.73 1788
2070.16 1509
2070.59 1369
2071.02 1381
2071.45 1418
2071.87 1491
2072.30 1431
2072.73 1359
2073.16 1277
2073.59 1313
2074.02 1298
2074.45 1410
2074.88 1411
2075.31 1534
2075.74 1579
2076.17 1525
2076.59 1537
2077.02 1553
2077.45 1626
2077.88 1674
2078.31 1542
2078.74 1657
2079.17 1478
2079.60 1477
2080.03 1654
2080.46 1651
2080.89 1637
2081.32 1874
2081.75 1684
2082.18 1573
2082.61 1690
2083.04 1627
2083.47 1509
2083.90 1487
2084.33 1561
2084.76 1587
2085.19 1524
2085.62 1300
2086.05 1433
2086.48 1398
2086.91 1319
2087.34 1406
2087.77 1410
2088.20 1463
2088.63 1381
2089.06 1309
2089.49 1386
2089.93 1362
2090.36 1374
2090.79 1308
2091.22 1422
2091.65 1260
2092.08 1436
2092.51 1350
2092.94 1435
2093.37 1436
2093.80 1332
2094.23 1607
2094.67 1353
2095.10 1442
2095.53 1444
2095.96 1323
2096.39 1421
2096.82 1424
2097.25 1423
2097.68 1342
2098.12 1381
2098.55 1295
2098.98 1328
2099.41 1275
2099.84 1344
2100.27 1367
2100.71 1275
2101.14 1325
2101.57 1306
2102.00 1178
2102.43 1194
2102.87 1405
2103.30 1359
2103.73 1379
2104.16 1386
2104.59 1291
2105.03 1241
2105.46 1276
2105.89 1285
2106.32 1375
2106.76 1340
2107.19 1385
2107.62 1402
2108.05 1446
2108.49 1396
2108.92 1355
2109.35 1378
2109.78 1459
2110.22 1385
2110.65 1396
2111.08 1551
2111.52 1494
2111.95 1462
2112.38 1295
2112.81 1163
2113.25 1220
2113.68 1321
2114.11 1295
2114.55 1287
2114.98 1455
2115.41 1374
2115.85 1340
2116.28 1387
2116.71 1324
2117.15 1386
2117.58 1414
2118.01 1261
2118.45 1279
2118.88 1355
2119.32 1348
2119.75 1389
2120.18 1407
2120.62 1455
2121.05 1428
2121.48 1483
2121.92 1296
2122.35 1207
2122.79 1239
2123.22 1293
2123.65 1308
2124.09 1449
2124.52 1415
2124.96 1247
2125.39 1241
2125.83 1194
2126.26 1333
2126.70 1316
2127.13 1224
2127.56 1288
2128.00 1260
2128.43 1321
2128.87 1233
2129.30 1274
2129.74 1311
2130.17 1212
2130.61 1277
2131.04 1514
2131.48 1446
2131.91 1344
2132.35 1312
2132.78 1320
2133.22 1355
2133.65 1501
2134.09 1547
2134.52 1374
2134.96 1370
2135.39 1438
2135.83 1445
2136.26 1486
2136.70 1321
2137.14 1365
2137.57 1414
2138.01 1495
2138.44 1481
2138.88 1527
2139.31 1519
2139.75 1538
2140.19 1484
2140.62 1414
2141.06 1340
2141.49 1395
2141.93 1430
2142.37 1346
2142.80 1308
2143.24 1427
2143.67 1229
2144.11 1350
2144.55 1336
2144.98 1328
2145.42 1245
2145.86 1180
2146.29 1250
2146.73 1501
2147.16 1375
2147.60 1378
2148.04 1271
2148.47 1332
2148.91 1423
2149.35 1519
2149.79 1495
2150.22 1562
2150.66 1565
2151.10 1417
2151.53 1579
2151.97 1649
2152.41 1486
2152.84 1544
2153.28 1551
2153.72 1590
2154.16 1576
2154.59 1510
2155.03 1567
2155.47 1471
2155.91 1365
2156.34 1443
2156.78 1436
2157.22 1390
2157.66 1370
2158.09 1444
2158.53 1311
2158.97 1362
2159.41 1528
2159.84 1470
2160.28 1394
2160.72 1251
2161.16 1355
2161.60 1426
2162.03 1308
2162.47 1549
2162.91 1454
2163.35 1405
2163.79 1392
2164.22 1419
2164.66 1399
2165.10 1374
2165.54 1328
2165.98 1381
2166.42 1318
2166.86 1428
2167.29 1567
2167.73 1381
2168.17 1304
2168.61 1332
2169.05 1369
2169.49 1455
2169.93 1427
2170.37 1500
2170.80 1537
2171.24 1379
2171.68 1541
2172.12 1518
2172.56 1628
2173.00 1706
2173.44 1575
2173.88 1495
2174.32 1677
2174.76 1752
2175.20 1739
2175.64 1831
2176.08 1797
2176.51 1680
2176.95 1715
2177.39 1645
2177.83 1602
2178.27 1684
2178.71 1720
2179.15 1733
2179.59 1599
2180.03 1514
2180.47 1442
2180.91 1643
2181.35 1502
2181.79 1434
2182.23 1384
2182.67 1381
2183.11 1366
2183.55 1313
2183.99 1408
2184.43 1256
2184.87 1308
2185.31 1437
2185.76 1455
2186.20 1414
2186.64 1341
2187.08 1426
2187.52 1342
2187.96 1414
2188.40 1449
2188.84 1488
2189.28 1409
2189.72 1489
2190.16 1471
2190.60 1497
2191.04 1532
2191.49 1578
2191.93 1489
2192.37 1517
2192.81 1464
2193.25 1586
2193.69 1685
2194.13 1506
2194.57 1443
2195.02 1452
2195.46 1588
2195.90 1678
2196.34 1578
2196.78 1472
2197.22 1361
2197.66 1411
2198.11 1448
2198.55 1407
2198.99 1478
2199.43 1433
2199.87 1456
2200.32 1452
2200.76 1421
2201.20 1487
2201.64 1473
2202.08 1545
2202.53 1451
2202.97 1459
2203.41 1513
2203.85 1560
2204.29 1559
2204.74 1479
2205.18 1392
2205.62 1483
2206.06 1434
2206.51 1347
2206.95 1456
2207.39 1406
2207.83 1439
2208.28 1490
2208.72 1454
2209.16 1564
2209.61 1695
2210.05 1675
2210.49 1587
2210.93 1581
2211.38 1576
2211.82 1507
2212.26 1596
2212.71 1447
2213.15 1470
2213.59 1425
2214.04 1494
2214.48 1402
2214.92 1447
2215.37 1410
2215.81 1427
2216.25 1420
2216.70 1449
2217.14 1461
2217.59 1490
2218.03 1506
2218.47 1460
2218.92 1534
2219.36 1535
2219.80 1414
2220.25 1405
2220.69 1326
2221.14 1267
2221.58 1336
2222.02 1360
2222.47 1365
2222.91 1446
2223.36 1521
2223.80 1458
2224.25 1431
2224.69 1336
2225.13 1384
2225.58 1495
2226.02 1431
2226.47 1385
2226.91 1355
2227.36 1455
2227.80 1440
2228.25 1354
2228.69 1377
2229.14 1569
2229.58 1438
2230.03 1332
2230.47 1530
2230.92 1592
2231.36 1451
2231.81 1566
2232.25 1587
2232.70 1522
2233.14 1589
2233.59 1434
2234.03 1509
2234.48 1469
2234.92 1481
2235.37 1491
2235.81 1537
2236.26 1594
2236.70 1574
2237.15 1617
2237.60 1593
2238.04 1490
2238.49 1507
2238.93 1568
2239.38 1436
2239.83 1363
2240.27 1409
2240.72 1500
2241.16 1527
2241.61 1448
2242.06 1362
2242.50 1279
2242.95 1328
2243.39 1287
2243.84 1134
2244.29 1179
2244.73 1206
2245.18 1247
2245.63 1292
2246.07 1343
2246.52 1366
2246.97 1351
2247.41 1351
2247.86 1313
2248.31 1280
2248.75 1405
2249.20 1283
2249.65 1263
2250.09 1251
2250.54 1450
2250.99 1418
2251.43 1436
2251.88 1425
2252.33 1310
2252.78 1350
2253.22 1465
2253.67 1411
2254.12 1482
2254.56 1495
2255.01 1414
2255.46 1310
2255.91 1299
2256.35 1340
2256.80 1481
2257.25 1474
2257.70 1451
2258.14 1431
2258.59 1313
2259.04 1265
2259.49 1311
2259.94 1460
2260.38 1379
2260.83 1336
2261.28 1275
2261.73 1461
2262.18 1480
2262.62 1385
2263.07 1472
2263.52 1617
2263.97 1521
2264.42 1458
2264.87 1477
2265.31 1468
2265.76 1690
2266.21 1637
2266.66 1491
2267.11 1413
2267.56 1565
2268.01 1533
2268.45 1418
2268.90 1500
2269.35 1473
2269.80 1439
2270.25 1528
2270.70 1474
2271.15 1542
2271.60 1711
2272.05 1679
2272.49 1508
2272.94 1513
2273.39 1466
2273.84 1416
2274.29 1572
2274.74 1555
2275.19 1475
2275.64 1453
2276.09 1446
2276.54 1314
2276.99 1428
2277.44 1364
2277.89 1314
2278.34 1442
2278.79 1390
2279.24 1434
2279.69 1371
2280.14 1325
2280.59 1335
2281.04 1407
2281.49 1322
2281.94 1297
2282.39 1520
2282.84 1574
2283.29 1527
2283.74 1359
2284.19 1450
2284.64 1458
2285.09 1409
2285.54 1359
2285.99 1437
2286.44 1359
2286.89 1390
2287.34 1528
2287.79 1507
2288.24 1634
2288.69 1737
2289.14 1737
2289.59 1846
2290.05 1981
2290.50 2024
2290.95 2113
2291.40 2041
2291.85 2134
2292.30 2388
2292.75 2262
2293.20 2393
2293.65 2221
2294.11 2091
2294.56 2074
2295.01 1905
2295.46 1860
2295.91 1740
2296.36 1792
2296.81 1794
2297.27 1758
2297.72 1593
2298.17 1616
2298.62 1610
2299.07 1559
2299.52 1499
2299.98 1500
2300.43 1490
2300.88 1496
2301.33 1490
2301.78 1609
2302.24 1448
2302.69 1285
2303.14 1361
2303.59 1465
2304.04 1324
2304.50 1355
2304.95 1383
2305.40 1285
2305.85 1394
2306.31 1476
2306.76 1527
2307.21 1482
2307.66 1432
2308.12 1452
2308.57 1454
2309.02 1538
2309.48 1710
2309.93 1668
2310.38 1663
2310.83 1751
2311.29 1587
2311.74 1574
2312.19 1647
2312.65 1715
2313.10 1615
2313.55 1594
2314.01 1609
2314.46 1658
2314.91 1544
2315.37 1389
2315.82 1461
2316.27 1571
2316.73 1605
2317.18 1504
2317.63 1574
2318.09 1528
2318.54 1537
2318.99 1569
2319.45 1549
2319.90 1475
2320.36 1486
2320.81 1623
2321.26 1583
2321.72 1405
2322.17 1472
2322.63 1461
2323.08 1421
2323.53 1477
2323.99 1453
2324.44 1487
2324.90 1547
2325.35 1603
2325.80 1622
2326.26 1479
2326.71 1406
2327.17 1441
2327.62 1677
2328.08 1670
2328.53 1528
2328.99 1526
2329.44 1552
2329.90 1630
2330.35 1735
2330.81 1674
2331.26 1841
2331.72 1798
2332.17 1719
2332.63 1698
2333.08 1597
2333.54 1802
2333.99 1780
2334.45 1676
2334.90 1549
2335.36 1436
2335.81 1454
2336.27 1515
2336.72 1405
2337.18 1390
2337.63 1484
2338.09 1428
2338.55 1365
2339.00 1466
2339.46 1531
2339.91 1559
2340.37 1447
2340.82 1358
2341.28 1455
2341.74 1631
2342.19 1661
2342.65 1596
2343.10 1441
2343.56 1531
2344.02 1681
2344.47 1586
2344.93 1528
2345.39 1472
2345.84 1546
2346.30 1619
2346.75 1630
2347.21 1538
2347.67 1515
2348.12 1622
2348.58 1754
2349.04 1675
2349.49 1473
2349.95 1573
2350.41 1524
2350.86 1501
2351.32 1386
2351.78 1417
2352.23 1369
2352.69 1295
2353.15 1372
2353.61 1434
2354.06 1473
2354.52 1459
2354.98 1543
2355.43 1280
2355.89 1282
2356.35 1263
2356.81 1331
2357.26 1399
2357.72 1433
2358.18 1445
2358.64 1527
2359.09 1412
2359.55 1392
2360.01 1485
2360.47 1428
2360.93 1583
2361.38 1468
2361.84 1544
2362.30 1510
2362.76 1393
2363.22 1406
2363.67 1630
2364.13 1429
2364.59 1376
2365.05 1522
2365.51 1440
2365.96 1377
2366.42 1435
2366.88 1466
2367.34 1519
2367.80 1677
2368.26 1474
2368.72 1532
2369.17 1428
2369.63 1687
2370.09 1654
2370.55 1583
2371.01 1519
2371.47 1499
2371.93 1564
2372.39 1542
2372.84 1516
2373.30 1493
2373.76 1360
2374.22 1466
2374.68 1437
2375.14 1444
2375.60 1465
2376.06 1458
2376.52 1615
2376.98 1416
2377.44 1398
2377.90 1385
2378.36 1396
2378.81 1303
2379.27 1421
2379.73 1404
2380.19 1482
2380.65 1365
2381.11 1542
2381.57 1557
2382.03 1568
2382.49 1615
2382.95 1436
2383.41 1452
2383.87 1530
2384.33 1541
2384.79 1344
2385.25 1478
2385.71 1317
2386.17 1350
2386.63 1452
2387.09 1395
2387.55 1407
2388.01 1503
2388.48 1520
2388.94 1524
2389.40 1356
2389.86 1498
2390.32 1589
2390.78 1414
2391.24 1380
2391.70 1427
2392.16 1483
2392.62 1422
2393.08 1336
2393.54 1349
2394.00 1339
2394.47 1454
2394.93 1410
2395.39 1272
2395.85 1313
2396.31 1515
2396.77 1424
2397.23 1303
2397.69 1488
2398.16 1395
2398.62 1299
2399.08 1387
2399.54 1257
2400.00 1282
2400.46 1296
2400.92 1369
2401.39 1297
2401.85 1264
2402.31 1260
2402.77 1304
2403.23 1335
2403.70 1233
2404.16 1338
2404.62 1271
2405.08 1244
2405.54 1297
2406.01 1344
2406.47 1277
2406.93 1276
2407.39 1266
2407.86 1245
2408.32 1171
2408.78 1223
2409.24 1343
2409.71 1309
2410.17 1367
2410.63 1357
2411.09 1424
2411.56 1454
2412.02 1340
2412.48 1329
2412.94 1314
2413.41 1278
2413.87 1276
2414.33 1453
2414.80 1441
2415.26 1391
2415.72 1594
2416.19 1634
2416.65 1451
2417.11 1496
2417.57 1734
2418.04 1719
2418.50 1695
2418.96 1730
2419.43 1701
2419.89 1836
2420.36 1924
2420.82 1885
2421.28 1765
2421.75 1953
2422.21 1779
2422.67 1675
2423.14 1543
2423.60 1613
2424.07 1575
2424.53 1580
2424.99 1498
2425.46 1684
2425.92 1504
2426.39 1514
2426.85 1447
2427.31 1442
2427.78 1512
2428.24 1400
2428.71 1537
2429.17 1388
2429.64 1487
2430.10 1531
2430.56 1487
2431.03 1425
2431.49 1582
2431.96 1425
2432.42 1353
2432.89 1355
2433.35 1353
2433.82 1342
2434.28 1558
2434.75 1536
2435.21 1483
2435.68 1403
2436.14 1483
2436.61 1518
2437.07 1586
2437.54 1735
2438.00 1652
2438.47 1422
2438.93 1484
2439.40 1608
2439.86 1586
2440.33 1592
2440.80 1680
2441.26 1774
2441.73 1746
2442.19 1641
2442.66 1575
2443.12 1630
2443.59 1613
2444.06 1545
2444.52 1598
2444.99 1649
2445.45 1595
2445.92 1455
2446.38 1336
2446.85 1339
2447.32 1358
2447.78 1287
2448.25 1304
2448.72 1442
2449.18 1369
2449.65 1299
2450.11 1320
2450.58 1334
2451.05 1284
2451.51 1382
2451.98 1531
2452.45 1313
2452.91 1253
2453.38 1191
2453.85 1291
2454.31 1315
2454.78 1231
2455.25 1289
2455.71 1483
2456.18 1518
2456.65 1482
2457.12 1333
2457.58 1417
2458.05 1370
2458.52 1339
2458.98 1406
2459.45 1390
2459.92 1537
2460.39 1468
2460.85 1496
2461.32 1427
2461.79 1431
2462.26 1351
2462.72 1436
2463.19 1417
2463.66 1422
2464.13 1388
2464.59 1406
2465.06 1278
2465.53 1370
2466.00 1439
2466.47 1477
2466.93 1646
2467.40 1527
2467.87 1417
2468.34 1386
2468.81 1543
2469.27 1485
2469.74 1389
2470.21 1439
2470.68 1534
2471.15 1475
2471.62 1287
2472.09 1451
2472.55 1416
2473.02 1338
2473.49 1258
2473.96 1296
2474.43 1315
2474.90 1268
2475.37 1255
2475.83 1367
2476.30 1460
2476.77 1260
2477.24 1343
2477.71 1289
2478.18 1308
2478.65 1458
2479.12 1333
2479.59 1363
2480.06 1510
2480.53 1367
2480.99 1345
2481.46 1295
2481.93 1300
2482.40 1408
2482.87 1405
2483.34 1479
2483.81 1406
2484.28 1446
2484.75 1471
2485.22 1297
2485.69 1394
2486.16 1354
2486.63 1450
2487.10 1385
2487.57 1488
2488.04 1537
2488.51 1389
2488.98 1449
2489.45 1292
2489.92 1349
2490.39 1301
2490.86 1395
2491.33 1410
2491.80 1454
2492.27 1473
2492.74 1529
2493.21 1394
2493.68 1467
2494.15 1411
2494.62 1499
2495.10 1528
2495.57 1606
2496.04 1400
2496.51 1561
2496.98 1643
2497.45 1519
2497.92 1604
2498.39 1631
2498.86 1523
2499.33 1528
2499.80 1389
2500.28 1392
2500.75 1350
2501.22 1343
2501.69 1323
2502.16 1168
2502.63 1321
2503.10 1357
2503.57 1241
2504.05 1176
2504.52 1306
2504.99 1322
2505.46 1328
2505.93 1284
2506.40 1330
2506.88 1328
2507.35 1275
2507.82 1547
2508.29 1477
2508.76 1446
2509.24 1512
2509.71 1530
2510.18 1400
2510.65 1397
2511.12 1622
2511.60 1363
2512.07 1396
2512.54 1424
2513.01 1464
2513.49 1476
2513.96 1554
2514.43 1512
2514.90 1545
2515.38 1501
2515.85 1657
2516.32 1469
2516.79 1540
2517.27 1405
2517.74 1478
2518.21 1190
2518.68 1251
2519.16 1313
2519.63 1422
2520.10 1431
2520.58 1402
2521.05 1331
2521.52 1363
2522.00 1333
2522.47 1380
2522.94 1378
2523.42 1358
2523.89 1330
2524.36 1340
2524.84 1339
2525.31 1402
2525.78 1287
2526.26 1312
2526.73 1335
2527.20 1477
2527.68 1441
2528.15 1265
2528.63 1291
2529.10 1385
2529.57 1355
2530.05 1350
2530.52 1362
2531.00 1377
2531.47 1319
2531.94 1359
2532.42 1448
2532.89 1529
2533.37 1608
2533.84 1388
2534.32 1322
2534.79 1536
2535.26 1457
2535.74 1474
2536.21 1485
2536.69 1437
2537.16 1490
2537.64 1462
2538.11 1495
2538.59 1383
2539.06 1397
2539.54 1387
2540.01 1502
2540.49 1488
2540.96 1458
2541.44 1369
2541.91 1425
2542.39 1371
2542.86 1449
2543.34 1435
2543.81 1435
2544.29 1700
2544.76 1543
2545.24 1542
2545.71 1491
2546.19 1452
2546.66 1367
2547.14 1393
2547.61 1461
2548.09 1625
2548.57 1677
2549.04 1816
2549.52 1753
2549.99 1816
2550.47 1661
2550.95 1641
2551.42 1601
2551.90 1584
2552.37 1614
2552.85 1605
2553.33 1570
2553.80 1551
2554.28 1457
2554.75 1589
2555.23 1538
2555.71 1511
2556.18 1724
2556.66 1647
2557.14 1677
2557.61 1628
2558.09 1720
2558.57 1525
2559.04 1500
2559.52 1452
2560.00 1406
2560.47 1361
2560.95 1381
2561.43 1346
2561.90 1299
2562.38 1470
2562.86 1359
2563.33 1247
2563.81 1292
2564.29 1231
2564.77 1404
2565.24 1353
2565.72 1388
2566.20 1382
2566.68 1341
2567.15 1315
2567.63 1310
2568.11 1394
2568.59 1266
2569.06 1145
2569.54 1295
2570.02 1382
2570.50 1338
2570.97 1330
2571.45 1142
2571.93 1232
2572.41 1361
2572.89 1402
2573.36 1452
2573.84 1393
2574.32 1378
2574.80 1402
2575.28 1267
2575.75 1428
2576.23 1438
2576.71 1241
2577.19 1213
2577.67 1381
2578.15 1392
2578.62 1329
2579.10 1373
2579.58 1330
2580.06 1388
2580.54 1379
2581.02 1409
2581.50 1373
2581.97 1354
2582.45 1273
2582.93 1291
2583.41 1302
2583.89 1406
2584.37 1370
2584.85 1297
2585.33 1391
2585.81 1389
2586.29 1423
2586.77 1268
2587.24 1433
2587.72 1443
2588.20 1360
2588.68 1345
2589.16 1287
2589.64 1149
2590.12 1278
2590.60 1437
2591.08 1275
2591.56 1208
2592.04 1257
2592.52 1488
2593.00 1432
2593.48 1501
2593.96 1454
2594.44 1461
2594.92 1388
2595.40 1414
2595.88 1439
2596.36 1361
2596.84 1381
2597.32 1337
2597.80 1345
2598.28 1278
2598.76 1375
2599.24 1375
2599.72 1246
2600.20 1283
2600.68 1388
2601.16 1301
2601.64 1383
2602.12 1432
2602.61 1281
2603.09 1383
2603.57 1338
2604.05 1246
2604.53 1362
2605.01 1309
2605.49 1173
2605.97 1277
2606.45 1204
2606.93 1234
2607.42 1245
2607.90 1313
2608.38 1281
2608.86 1346
2609.34 1355
2609.82 1378
2610.30 1396
2610.78 1555
2611.27 1591
2611.75 1504
2612.23 1391
2612.71 1465
2613.19 1511
2613.67 1473
2614.16 1388
2614.64 1352
2615.12 1377
2615.60 1397
2616.08 1338
2616.57 1357
2617.05 1264
2617.53 1334
2618.01 1312
2618.49 1370
2618.98 1336
2619.46 1349
2619.94 1309
2620.42 1350
2620.91 1362
2621.39 1439
2621.87 1526
2622.35 1483
2622.84 1477
2623.32 1404
2623.80 1328
2624.28 1421
2624.77 1254
2625.25 1334
2625.73 1356
2626.21 1194
2626.70 1259
2627.18 1311
2627.66 1306
2628.15 1318
2628.63 1317
2629.11 1216
2629.60 1349
2630.08 1401
2630.56 1444
2631.05 1247
2631.53 1228
2632.01 1341
2632.50 1262
2632.98 1420
2633.46 1426
2633.95 1298
2634.43 1362
2634.91 1359
2635.40 1362
2635.88 1319
2636.37 1266
2636.85 1284
2637.33 1312
2637.82 1271
2638.30 1328
2638.79 1273
2639.27 1461
2639.75 1544
2640.24 1447
2640.72 1408
2641.21 1379
2641.69 1496
2642.18 1453
2642.66 1402
2643.14 1321
2643.63 1401
2644.11 1336
2644.60 1295
2645.08 1396
2645.57 1387
2646.05 1231
2646.54 1406
2647.02 1341
2647.51 1229
2647.99 1409
2648.48 1443
2648.96 1397
2649.45 1299
2649.93 1290
2650.42 1374
2650.90 1361
2651.39 1401
2651.87 1409
2652.36 1384
2652.84 1329
2653.33 1401
2653.81 1347
2654.30 1487
2654.78 1481
2655.27 1382
2655.76 1310
2656.24 1349
2656.73 1397
2657.21 1435
2657.70 1458
2658.18 1508
2658.67 1503
2659.16 1299
2659.64 1447
2660.13 1622
2660.61 1338
2661.10 1389
2661.59 1531
2662.07 1491
2662.56 1511
2663.05 1416
2663.53 1322
2664.02 1334
2664.50 1355
2664.99 1428
2665.48 1447
2665.96 1362
2666.45 1377
2666.94 1332
2667.42 1473
2667.91 1418
2668.40 1370
2668.88 1297
2669.37 1224
2669.86 1363
2670.34 1428
2670.83 1318
2671.32 1474
2671.81 1330
2672.29 1381
2672.78 1486
2673.27 1546
2673.75 1570
2674.24 1667
2674.73 1694
2675.22 1839
2675.70 1900
2676.19 1943
2676.68 1754
2677.17 1717
2677.65 1814
2678.14 1785
2678.63 1706
2679.12 1607
2679.61 1576
2680.09 1660
2680.58 1550
2681.07 1414
2681.56 1450
2682.04 1547
2682.53 1329
2683.02 1280
2683.51 1392
2684.00 1580
2684.49 1715
2684.97 1469
2685.46 1580
2685.95 1346
2686.44 1545
2686.93 1500
2687.42 1368
2687.90 1311
2688.39 1353
2688.88 1438
2689.37 1428
2689.86 1368
2690.35 1264
2690.84 1297
2691.33 1363
2691.81 1391
2692.30 1356
2692.79 1451
2693.28 1420
2693.77 1436
2694.26 1377
2694.75 1387
2695.24 1391
2695.73 1432
2696.22 1570
2696.71 1384
2697.20 1337
2697.68 1399
2698.17 1444
2698.66 1372
2699.15 1362
2699.64 1288
2700.13 1514
2700.62 1570
2701.11 1448
2701.60 1460
2702.09 1614
2702.58 1690
2703.07 1564
2703.56 1606
2704.05 1508
2704.54 1428
2705.03 1399
2705.52 1409
2706.01 1461
2706.50 1449
2706.99 1436
2707.48 1344
2707.97 1232
2708.46 1366
2708.95 1236
2709.44 1324
2709.93 1434
2710.43 1327
2710.92 1289
2711.41 1201
2711.90 1242
2712.39 1343
2712.88 1241
2713.37 1270
2713.86 1297
2714.35 1382
2714.84 1301
2715.33 1158
2715.82 1226
2716.32 1372
2716.81 1333
2717.30 1277
2717.79 1204
2718.28 1218
2718.77 1234
2719.26 1151
2719.76 1329
2720.25 1258
2720.74 1350
2721.23 1503
2721.72 1412
2722.21 1423
2722.70 1445
2723.20 1412
2723.69 1349
2724.18 1532
2724.67 1487
2725.16 1379
2725.66 1499
2726.15 1371
2726.64 1317
2727.13 1199
2727.62 1250
2728.12 1211
2728.61 1167
2729.10 1105
2729.59 1185
2730.09 1286
2730.58 1377
2731.07 1434
2731.56 1318
2732.06 1257
2732.55 1274
2733.04 1340
2733.53 1226
2734.03 1381
2734.52 1346
2735.01 1431
2735.50 1330
2736.00 1347
2736.49 1217
2736.98 1312
2737.48 1238
2737.97 1358
2738.46 1333
2738.96 1276
2739.45 1394
2739.94 1270
2740.44 1368
2740.93 1253
2741.42 1347
2741.92 1391
2742.41 1390
2742.90 1347
2743.40 1367
2743.89 1320
2744.38 1192
2744.88 1137
2745.37 1279
2745.86 1396
2746.36 1248
2746.85 1160
2747.35 1219
2747.84 1253
2748.33 1282
2748.83 1379
2749.32 1194
2749.82 1348
2750.31 1354
2750.81 1391
2751.30 1321
2751.79 1418
2752.29 1347
2752.78 1328
2753.28 1227
2753.77 1342
2754.27 1209
2754.76 1276
2755.26 1230
2755.75 1355
2756.24 1362
2756.74 1296
2757.23 1311
2757.73 1370
2758.22 1316
2758.72 1188
2759.21 1157
2759.71 1232
2760.20 1294
2760.70 1406
2761.19 1316
2761.69 1203
2762.19 1302
2762.68 1274
2763.18 1305
2763.67 1282
2764.17 1291
2764.66 1339
2765.16 1342
2765.65 1425
2766.15 1451
2766.64 1343
2767.14 1312
2767.64 1265
2768.13 1210
2768.63 1306
2769.12 1357
2769.62 1221
2770.12 1187
2770.61 1341
2771.11 1248
2771.60 1342
2772.10 1483
2772.60 1550
2773.09 1411
2773.59 1322
2774.08 1476
2774.58 1523
2775.08 1388
2775.57 1596
2776.07 1548
2776.57 1521
2777.06 1620
2777.56 1514
2778.06 1437
2778.55 1575
2779.05 1575
2779.55 1574
2780.04 1585
2780.54 1444
2781.04 1441
2781.54 1421
2782.03 1319
2782.53 1461
2783.03 1454
2783.52 1310
2784.02 1327
2784.52 1418
2785.02 1428
2785.51 1372
2786.01 1241
2786.51 1366
2787.01 1313
2787.50 1315
2788.00 1272
2788.50 1407
2789.00 1354
2789.49 1213
2789.99 1290
2790.49 1287
2790.99 1336
2791.48 1209
2791.98 1310
2792.48 1285
2792.98 1252
2793.48 1282
2793.97 1165
2794.47 1319
2794.97 1439
2795.47 1422
2795.97 1342
2796.47 1494
2796.96 1495
2797.46 1545
2797.96 1643
2798.46 1590
2798.96 1769
2799.46 1602
2799.96 1690
2800.45 1671
2800.95 1665
2801.45 1602
2801.95 1520
2802.45 1566
2802.95 1493
2803.45 1582
2803.95 1545
2804.45 1477
2804.94 1471
2805.44 1523
2805.94 1437
2806.44 1646
2806.94 1531
2807.44 1541
2807.94 1600
2808.44 1628
2808.94 1811
2809.44 1874
2809.94 1914
2810.44 1876
2810.94 1937
2811.44 1717
2811.94 1735
2812.44 1686
2812.94 1648
2813.44 1600
2813.94 1632
2814.44 1525
2814.94 1505
2815.44 1411
2815.94 1466
2816.44 1439
2816.94 1350
2817.44 1275
2817.94 1316
2818.44 1454
2818.94 1506
2819.44 1384
2819.94 1420
2820.44 1313
2820.94 1390
2821.44 1431
2821.94 1430
2822.44 1536
2822.94 1299
2823.44 1404
2823.94 1479
2824.44 1441
2824.94 1469
2825.45 1414
2825.95 1342
2826.45 1322
2826.95 1264
2827.45 1294
2827.95 1339
2828.45 1358
2828.95 1280
2829.45 1311
2829.96 1407
2830.46 1395
2830.96 1509
2831.46 1292
2831.96 1324
2832.46 1239
2832.96 1263
2833.47 1313
2833.97 1305
2834.47 1292
2834.97 1159
2835.47 1276
2835.97 1333
2836.48 1354
2836.98 1422
2837.48 1438
2837.98 1259
2838.48 1426
2838.99 1400
2839.49 1468
2839.99 1366
2840.49 1421
2841.00 1473
2841.50 1370
2842.00 1383
2842.50 1369
2843.01 1407
2843.51 1274
2844.01 1243
2844.51 1272
2845.02 1295
2845.52 1368
2846.02 1340
2846.52 1348
2847.03 1319
2847.53 1328
2848.03 1364
2848.54 1570
2849.04 1412
2849.54 1568
2850.04 1492
2850.55 1367
2851.05 1334
2851.55 1423
2852.06 1441
2852.56 1458
2853.06 1409
2853.57 1283
2854.07 1319
2854.57 1346
2855.08 1232
2855.58 1307
2856.09 1306
2856.59 1247
2857.09 1248
2857.60 1245
2858.10 1397
2858.60 1359
2859.11 1420
2859.61 1288
2860.12 1249
2860.62 1320
2861.12 1279
2861.63 1431
2862.13 1436
2862.64 1329
2863.14 1427
2863.65 1450
2864.15 1382
2864.65 1427
2865.16 1287
2865.66 1347
2866.17 1280
2866.67 1340
2867.18 1229
2867.68 1215
2868.19 1253
2868.69 1203
2869.20 1346
2869.70 1265
2870.21 1357
2870.71 1333
2871.21 1377
2871.72 1463
2872.23 1509
2872.73 1375
2873.24 1356
2873.74 1419
2874.25 1559
2874.75 1401
2875.26 1334
2875.76 1366
2876.27 1490
2876.77 1418
2877.28 1400
2877.78 1362
2878.29 1331
2878.79 1227
2879.30 1366
2879.81 1358
2880.31 1443
2880.82 1461
2881.32 1292
2881.83 1294
2882.34 1343
2882.84 1329
2883.35 1407
2883.85 1531
2884.36 1400
2884.87 1515
2885.37 1427
2885.88 1400
2886.38 1566
2886.89 1550
2887.40 1570
2887.90 1574
2888.41 1580
2888.92 1754
2889.42 1774
2889.93 1708
2890.44 1692
2890.94 1557
2891.45 1399
2891.96 1534
2892.46 1586
2892.97 1483
2893.48 1502
2893.98 1567
2894.49 1500
2895.00 1524
2895.51 1451
2896.01 1668
2896.52 1723
2897.03 1658
2897.53 1684
2898.04 1782
2898.55 1826
2899.06 1847
2899.56 1855
2900.07 1922
2900.58 1800
2901.09 1702
2901.59 1780
2902.10 1808
2902.61 1773
2903.12 1755
2903.63 1691
2904.13 1722
2904.64 1564
2905.15 1721
2905.66 1783
2906.17 1630
2906.67 1640
2907.18 1637
2907.69 1622
2908.20 1516
2908.71 1440
2909.21 1518
2909.72 1466
2910.23 1479
2910.74 1431
2911.25 1381
2911.76 1256
2912.26 1393
2912.77 1375
2913.28 1373
2913.79 1306
2914.30 1362
2914.81 1428
2915.32 1360
2915.83 1179
2916.34 1177
2916.84 1244
2917.35 1330
2917.86 1193
2918.37 1309
2918.88 1336
2919.39 1360
2919.90 1329
2920.41 1295
2920.92 1318
2921.43 1378
2921.94 1436
2922.45 1338
2922.96 1342
2923.46 1443
2923.97 1547
2924.48 1556
2924.99 1660
2925.50 1540
2926.01 1629
2926.52 1656
2927.03 1704
2927.54 1585
2928.05 1699
2928.56 1680
2929.07 1522
2929.58 1511
2930.09 1429
2930.60 1373
2931.11 1339
2931.62 1224
2932.13 1275
2932.64 1313
2933.15 1310
2933.67 1311
2934.18 1320
2934.69 1305
2935.20 1257
2935.71 1418
2936.22 1468
2936.73 1412
2937.24 1446
2937.75 1520
2938.26 1565
2938.77 1391
2939.28 1327
2939.79 1334
2940.30 1555
2940.82 1541
2941.33 1420
2941.84 1453
2942.35 1432
2942.86 1393
2943.37 1551
2943.88 1558
2944.39 1660
2944.91 1668
2945.42 1572
2945.93 1624
2946.44 1653
2946.95 1655
2947.46 1688
2947.98 1737
2948.49 1622
2949.00 1802
2949.51 1789
2950.02 1622
2950.53 1711
2951.05 1673
2951.56 1548
2952.07 1476
2952.58 1538
2953.09 1497
2953.61 1353
2954.12 1323
2954.63 1406
2955.14 1280
2955.66 1330
2956.17 1318
2956.68 1363
2957.19 1342
2957.71 1268
2958.22 1251
2958.73 1271
2959.24 1378
2959.76 1300
2960.27 1435
2960.78 1466
2961.29 1386
2961.81 1473
2962.32 1498
2962.83 1444
2963.35 1525
2963.86 1474
2964.37 1485
2964.89 1527
2965.40 1454
2965.91 1555
2966.43 1454
2966.94 1493
2967.45 1395
2967.97 1423
2968.48 1415
2968.99 1517
2969.51 1484
2970.02 1326
2970.53 1278
2971.05 1426
2971.56 1309
2972.07 1387
2972.59 1356
2973.10 1249
2973.62 1234
2974.13 1256
2974.64 1325
2975.16 1478
2975.67 1223
2976.19 1374
2976.70 1283
2977.22 1236
2977.73 1216
2978.24 1131
2978.76 1281
2979.27 1330
2979.79 1419
2980.30 1256
2980.82 1272
2981.33 1228
2981.85 1562
2982.36 1527
2982.87 1458
2983.39 1465
2983.90 1447
2984.42 1444
2984.93 1452
2985.45 1583
2985.96 1476
2986.48 1623
2986.99 1459
2987.51 1642
2988.02 1659
2988.54 1546
2989.05 1607
2989.57 1755
2990.09 1548
2990.60 1594
2991.12 1591
2991.63 1501
2992.15 1613
2992.66 1638
2993.18 1719
2993.69 1648
2994.21 1725
2994.73 1715
2995.24 1587
2995.76 1591
2996.27 1709
2996.79 1707
2997.30 1769
2997.82 1883
2998.34 1912
2998.85 1899
2999.37 1939
2999.89 1847
3000.40 1995
3000.92 2035
3001.43 1837
3001.95 1904
3002.47 2144
3002.98 2291
3003.50 2532
3004.02 2906
3004.53 3057
3005.05 3244
3005.57 3671
3006.08 3586
3006.60 3540
3007.12 3820
3007.63 3497
3008.15 3188
3008.67 3005
3009.18 2738
3009.70 2464
3010.22 2405
3010.74 2067
3011.25 1966
3011.77 1820
3012.29 1695
3012.80 1715
3013.32 1529
3013.84 1607
3014.36 1801
3014.87 1557
3015.39 1568
3015.91 1516
3016.43 1503
3016.94 1567
3017.46 1552
3017.98 1628
3018.50 1696
3019.02 1587
3019.53 1684
3020.05 1662
3020.57 1803
3021.09 1671
3021.60 1775
3022.12 1782
3022.64 1524
3023.16 1635
3023.68 1883
3024.20 1727
3024.71 1646
3025.23 1809
3025.75 1729
3026.27 1741
3026.79 1650
3027.31 1747
3027.82 1761
3028.34 1712
3028.86 1525
3029.38 1460
3029.90 1609
3030.42 1558
3030.94 1527
3031.46 1429
3031.98 1581
3032.49 1494
3033.01 1420
3033.53 1469
3034.05 1417
3034.57 1468
3035.09 1419
3035.61 1485
3036.13 1661
3036.65 1440
3037.17 1408
3037.69 1586
3038.21 1487
3038.73 1397
3039.25 1362
3039.76 1310
3040.28 1315
3040.80 1561
3041.32 1541
3041.84 1555
3042.36 1365
3042.88 1333
3043.40 1258
3043.92 1443
3044.44 1504
3044.96 1404
3045.48 1469
3046.00 1476
3046.52 1466
3047.04 1525
3047.56 1463
3048.08 1450
3048.60 1505
3049.13 1464
3049.65 1487
3050.17 1360
3050.69 1220
3051.21 1385
3051.73 1299
3052.25 1280
3052.77 1346
3053.29 1438
3053.81 1303
3054.33 1190
3054.85 1229
3055.37 1276
3055.89 1215
3056.42 1393
3056.94 1361
3057.46 1304
3057.98 1376
3058.50 1312
3059.02 1410
3059.54 1340
3060.06 1252
3060.59 1285
3061.11 1287
3061.63 1379
3062.15 1259
3062.67 1309
3063.19 1317
3063.71 1466
3064.24 1482
3064.76 1538
3065.28 1492
3065.80 1469
3066.32 1452
3066.85 1441
3067.37 1468
3067.89 1423
3068.41 1582
3068.93 1402
3069.46 1412
3069.98 1555
3070.50 1473
3071.02 1499
3071.54 1393
3072.07 1287
3072.59 1258
3073.11 1375
3073.63 1294
3074.16 1309
3074.68 1396
3075.20 1346
3075.73 1556
3076.25 1479
3076.77 1575
3077.29 1484
3077.82 1432
3078.34 1554
3078.86 1581
3079.39 1665
3079.91 1654
3080.43 1603
3080.95 1683
3081.48 1807
3082.00 1907
3082.52 1857
3083.05 1885
3083.57 1985
3084.09 1883
3084.62 1837
3085.14 1825
3085.66 1861
3086.19 1761
3086.71 1839
3087.24 1815
3087.76 1754
3088.28 1801
3088.81 1721
3089.33 1664
3089.85 1583
3090.38 1670
3090.90 1608
3091.43 1584
3091.95 1555
3092.47 1637
3093.00 1611
3093.52 1538
3094.05 1796
3094.57 1895
3095.10 1792
3095.62 1670
3096.14 1705
3096.67 1740
3097.19 1792
3097.72 1948
3098.24 2019
3098.77 1748
3099.29 2050
3099.82 2221
3100.34 2379
3100.87 2751
3101.39 3155
3101.92 3567
3102.44 4300
3102.97 4770
3103.49 5140
3104.02 5597
3104.54 6227
3105.07 6285
3105.59 6251
3106.12 5917
3106.64 5217
3107.17 4430
3107.69 3888
3108.22 3611
3108.74 3229
3109.27 2560
3109.79 2352
3110.32 2327
3110.85 2266
3111.37 2159
3111.90 2088
3112.42 1928
3112.95 1960
3113.48 2009
3114.00 1987
3114.53 1889
3115.05 1684
3115.58 1794
3116.11 1729
3116.63 1667
3117.16 1728
3117.68 1692
3118.21 1549
3118.74 1497
3119.26 1545
3119.79 1474
3120.32 1416
3120.84 1537
3121.37 1786
3121.90 1939
3122.42 1847
3122.95 1637
3123.48 1781
3124.00 1902
3124.53 1916
3125.06 1773
3125.58 1823
3126.11 1848
3126.64 1693
3127.16 1666
3127.69 1576
3128.22 1548
3128.75 1665
3129.27 1730
3129.80 1594
3130.33 1595
3130.85 1464
3131.38 1595
3131.91 1517
3132.44 1416
3132.96 1591
3133.49 1425
3134.02 1382
3134.55 1401
3135.07 1425
3135.60 1370
3136.13 1336
3136.66 1458
3137.19 1384
3137.71 1484
3138.24 1500
3138.77 1542
3139.30 1530
3139.83 1455
3140.35 1669
3140.88 1565
3141.41 1283
3141.94 1390
3142.47 1296
3143.00 1445
3143.52 1490
3144.05 1461
3144.58 1475
3145.11 1466
3145.64 1514
3146.17 1678
3146.70 1651
3147.22 1654
3147.75 1462
3148.28 1516
3148.81 1786
3149.34 1697
3149.87 1703
3150.40 1775
3150.93 1836
3151.46 1714
3151.98 1670
3152.51 1674
3153.04 1607
3153.57 1635
3154.10 1614
3154.63 1481
3155.16 1524
3155.69 1541
3156.22 1550
3156.75 1578
3157.28 1371
3157.81 1585
3158.34 1527
3158.87 1467
3159.40 1657
3159.93 1521
3160.46 1497
3160.99 1464
3161.52 1586
3162.05 1492
3162.58 1541
3163.11 1551
3163.64 1552
3164.17 1672
3164.70 1470
3165.23 1374
3165.76 1421
3166.29 1406
3166.82 1343
3167.35 1273
3167.88 1345
3168.41 1388
3168.94 1400
3169.47 1283
3170.00 1294
3170.53 1196
3171.06 1375
3171.59 1374
3172.13 1326
3172.66 1384
3173.19 1275
3173.72 1454
3174.25 1397
3174.78 1459
3175.31 1578
3175.84 1655
3176.37 1543
3176.90 1486
3177.44 1636
3177.97 1655
3178.50 1664
3179.03 1543
3179.56 1466
3180.09 1364
3180.62 1457
3181.16 1401
3181.69 1349
3182.22 1382
3182.75 1515
3183.28 1493
3183.81 1411
3184.35 1300
3184.88 1261
3185.41 1296
3185.94 1371
3186.47 1372
3187.01 1422
3187.54 1272
3188.07 1341
3188.60 1371
3189.14 1502
3189.67 1360
3190.20 1419
3190.73 1405
3191.26 1380
3191.80 1211
3192.33 1162
3192.86 1410
3193.39 1327
3193.93 1321
3194.46 1238
3194.99 1181
3195.53 1281
3196.06 1217
3196.59 1245
3197.12 1307
3197.66 1348
3198.19 1252
3198.72 1426
3199.26 1427
3199.79 1367
3200.32 1370
3200.86 1344
3201.39 1431
3201.92 1547
3202.46 1403
3202.99 1310
3203.52 1392
3204.06 1413
3204.59 1410
3205.12 1455
3205.66 1438
3206.19 1387
3206.72 1308
3207.26 1453
3207.79 1456
3208.33 1465
3208.86 1473
3209.39 1439
3209.93 1530
3210.46 1495
3211.00 1552
3211.53 1452
3212.06 1434
3212.60 1668
3213.13 1644
3213.67 1559
3214.20 1637
3214.74 1634
3215.27 1537
3215.80 1639
3216.34 1558
3216.87 1661
3217.41 1420
3217.94 1466
3218.48 1475
3219.01 1440
3219.55 1306
3220.08 1498
3220.62 1423
3221.15 1512
3221.69 1451
3222.22 1499
3222.76 1691
3223.29 1432
3223.83 1420
3224.36 1594
3224.90 1519
3225.43 1460
3225.97 1586
3226.50 1454
3227.04 1558
3227.57 1564
3228.11 1537
3228.65 1417
3229.18 1444
3229.72 1645
3230.25 1477
3230.79 1451
3231.32 1427
3231.86 1483
3232.40 1495
3232.93 1591
3233.47 1539
3234.00 1426
3234.54 1435
3235.08 1536
3235.61 1442
3236.15 1522
3236.68 1518
3237.22 1584
3237.76 1681
3238.29 1668
3238.83 1557
3239.37 1642
3239.90 1702
3240.44 1777
3240.97 1706
3241.51 1586
3242.05 1716
3242.58 1565
3243.12 1672
3243.66 1571
3244.20 1493
3244.73 1704
3245.27 1680
3245.81 1702
3246.34 1683
3246.88 1733
3247.42 1847
3247.95 1598
3248.49 1619
3249.03 1574
3249.57 1772
3250.10 1660
3250.64 1499
3251.18 1532
3251.72 1609
3252.25 1583
3252.79 1529
3253.33 1702
3253.87 1781
3254.40 1794
3254.94 1770
3255.48 1887
3256.02 1773
3256.55 1711
3257.09 1900
3257.63 1998
3258.17 1871
3258.71 1857
3259.24 2022
3259.78 2127
3260.32 2172
3260.86 2431
3261.40 2565
3261.94 2626
3262.47 2755
3263.01 2682
3263.55 2983
3264.09 3354
3264.63 3359
3265.17 3742
3265.71 3642
3266.24 4127
3266.78 3935
3267.32 3928
3267.86 4154
3268.40 4597
3268.94 4171
3269.48 4313
3270.02 3997
3270.55 3879
3271.09 3221
3271.63 2888
3272.17 2624
3272.71 2299
3273.25 2232
3273.79 1968
3274.33 1862
3274.87 1863
3275.41 1765
3275.95 1805
3276.49 1869
3277.03 1856
3277.57 1934
3278.11 1933
3278.65 1809
3279.19 1994
3279.73 2034
3280.26 2172
3280.80 2051
3281.34 1720
3281.88 1769
3282.42 1899
3282.96 1955
3283.50 2043
3284.04 1963
3284.59 2055
3285.13 2054
3285.67 2062
3286.21 2020
3286.75 1991
3287.29 2052
3287.83 2006
3288.37 2011
3288.91 1986
3289.45 2053
3289.99 1968
3290.53 2050
3291.07 2173
3291.61 2151
3292.15 1977
3292.69 2062
3293.23 2396
3293.77 2409
3294.32 2565
3294.86 2739
3295.40 2836
3295.94 3053
3296.48 3269
3297.02 3351
3297.56 3389
3298.10 3204
3298.65 3069
3299.19 3006
3299.73 2813
3300.27 2827
3300.81 2662
3301.35 2419
3301.89 2462
3302.44 2043
3302.98 1935
3303.52 2108
3304.06 2158
3304.60 1963
3305.14 1903
3305.69 1974
3306.23 2063
3306.77 2051
3307.31 2059
3307.85 1944
3308.40 1873
3308.94 1845
3309.48 1791
3310.02 1725
3310.57 1685
3311.11 1717
3311.65 1752
3312.19 1755
3312.74 1803
3313.28 1752
3313.82 1684
3314.36 1929
3314.91 1936
3315.45 2186
3315.99 2015
3316.53 2208
3317.08 2054
3317.62 2104
3318.16 2043
3318.71 2372
3319.25 2248
3319.79 2172
3320.34 2418
3320.88 2354
3321.42 2295
3321.96 2422
3322.51 2412
3323.05 2412
3323.59 2504
3324.14 2140
3324.68 2281
3325.23 2323
3325.77 2255
3326.31 2223
3326.86 2235
3327.40 2044
3327.94 2166
3328.49 2037
3329.03 1981
3329.57 2078
3330.12 2110
3330.66 2329
3331.21 2533
3331.75 2676
3332.29 3118
3332.84 3929
3333.38 4456
3333.93 5243
3334.47 6708
3335.02 7853
3335.56 9275
3336.10 10547
3336.65 11785
3337.19 12856
3337.74 13393
3338.28 13300
3338.83 12881
3339.37 11270
3339.92 10163
3340.46 9124
3341.01 7639
3341.55 6580
3342.10 5385
3342.64 4353
3343.19 3492
3343.73 3180
3344.28 3063
3344.82 2888
3345.37 2523
3345.91 2243
3346.46 2408
3347.00 2261
3347.55 2287
3348.09 2356
3348.64 2021
3349.18 2045
3349.73 1846
3350.27 1970
3350.82 2068
3351.37 1930
3351.91 2028
3352.46 1870
3353.00 1770
3353.55 1970
3354.10 1890
3354.64 1998
3355.19 1899
3355.73 1939
3356.28 1767
3356.83 1850
3357.37 1857
3357.92 1836
3358.46 1862
3359.01 1895
3359.56 1778
3360.10 1781
3360.65 1870
3361.20 1801
3361.74 1631
3362.29 1800
3362.84 1784
3363.38 1731
3363.93 1865
3364.48 1810
3365.02 1726
3365.57 1672
3366.12 1673
3366.66 1614
3367.21 1678
3367.76 1705
3368.30 1773
3368.85 1729
3369.40 1757
3369.94 1819
3370.49 1783
3371.04 1806
3371.59 2000
3372.13 1989
3372.68 2346
3373.23 2480
3373.78 2487
3374.32 2501
3374.87 2761
3375.42 2795
3375.97 2639
3376.51 2832
3377.06 2710
3377.61 2616
3378.16 2484
3378.71 2223
3379.25 2015
3379.80 1983
3380.35 1851
3380.90 1817
3381.45 1704
3381.99 1693
3382.54 1519
3383.09 1664
3383.64 1634
3384.19 1523
3384.74 1553
3385.28 1518
3385.83 1557
3386.38 1544
3386.93 1484
3387.48 1474
3388.03 1640
3388.58 1538
3389.12 1521
3389.67 1638
3390.22 1570
3390.77 1583
3391.32 1523
3391.87 1502
3392.42 1485
3392.97 1600
3393.52 1554
3394.06 1425
3394.61 1343
3395.16 1312
3395.71 1503
3396.26 1517
3396.81 1646
3397.36 1519
3397.91 1451
3398.46 1421
3399.01 1497
3399.56 1418
3400.11 1469
3400.66 1487
3401.21 1420
3401.76 1528
3402.31 1464
3402.86 1353
3403.41 1431
3403.96 1472
3404.51 1288
3405.06 1540
3405.61 1449
3406.16 1350
3406.71 1547
3407.26 1512
3407.81 1442
3408.36 1503
3408.91 1391
3409.46 1441
3410.01 1345
3410.56 1480
3411.11 1655
3411.66 1617
3412.21 1736
3412.76 1811
3413.31 1761
3413.86 1836
3414.41 1785
3414.96 1844
3415.51 1700
3416.07 1666
3416.62 1720
3417.17 1622
3417.72 1644
3418.27 1555
3418.82 1530
3419.37 1445
3419.92 1572
3420.47 1482
3421.03 1601
3421.58 1601
3422.13 1628
3422.68 1619
3423.23 1588
3423.78 1558
3424.33 1805
3424.89 1918
3425.44 1706
3425.99 1674
3426.54 1790
3427.09 1663
3427.65 1753
3428.20 1535
3428.75 1521
3429.30 1427
3429.85 1351
3430.41 1337
3430.96 1234
3431.51 1482
3432.06 1398
3432.61 1504
3433.17 1426
3433.72 1279
3434.27 1325
3434.82 1463
3435.38 1518
3435.93 1355
3436.48 1262
3437.03 1376
3437.59 1457
3438.14 1546
3438.69 1444
3439.24 1505
3439.80 1471
3440.35 1623
3440.90 1616
3441.46 1532
3442.01 1473
3442.56 1505
3443.11 1583
3443.67 1482
3444.22 1448
3444.77 1482
3445.33 1479
3445.88 1510
3446.43 1540
3446.99 1422
3447.54 1563
3448.09 1448
3448.65 1328
3449.20 1372
3449.76 1237
3450.31 1345
3450.86 1223
3451.42 1381
3451.97 1137
3452.52 1294
3453.08 1244
3453.63 1222
3454.19 1224
3454.74 1302
3455.29 1283
3455.85 1321
3456.40 1233
3456.96 1208
3457.51 1298
3458.07 1301
3458.62 1366
3459.17 1348
3459.73 1363
3460.28 1290
3460.84 1250
3461.39 1214
3461.95 1315
3462.50 1305
3463.06 1322
3463.61 1259
3464.17 1257
3464.72 1376
3465.27 1472
3465.83 1492
3466.38 1322
3466.94 1326
3467.49 1388
3468.05 1231
3468.61 1222
3469.16 1341
3469.72 1289
3470.27 1340
3470.83 1440
3471.38 1428
3471.94 1475
3472.49 1481
3473.05 1493
3473.60 1494
3474.16 1449
3474.71 1535
3475.27 1501
3475.83 1533
3476.38 1574
3476.94 1490
3477.49 1463
3478.05 1573
3478.61 1544
3479.16 1592
3479.72 1754
3480.27 1764
3480.83 1683
3481.39 1552
3481.94 1786
3482.50 1810
3483.05 1679
3483.61 1790
3484.17 1732
3484.72 1720
3485.28 1757
3485.84 1683
3486.39 1680
3486.95 1641
3487.51 1810
3488.06 1901
3488.62 1949
3489.18 2015
3489.73 2198
3490.29 2580
3490.85 2856
3491.40 3181
3491.96 3253
3492.52 3390
3493.08 3807
3493.63 3641
3494.19 3873
3494.75 3735
3495.30 3709
3495.86 3527
3496.42 3550
3496.98 3579
3497.53 3436
3498.09 3666
3498.65 3673
3499.21 3936
3499.76 4112
3500.32 4151
3500.88 4417
3501.44 4373
3501.99 4560
3502.55 4083
3503.11 3940
3503.67 3914
3504.23 3908
3504.78 3859
3505.34 3650
3505.90 3779
3506.46 3644
3507.02 3638
3507.58 3521
3508.13 3622
3508.69 3434
3509.25 3160
3509.81 2953
3510.37 2850
3510.93 2576
3511.48 2464
3512.04 2054
3512.60 2056
3513.16 1978
3513.72 2004
3514.28 1867
3514.84 1793
3515.40 1711
3515.95 1736
3516.51 1738
3517.07 1611
3517.63 1649
3518.19 1739
3518.75 1743
3519.31 1716
3519.87 1700
3520.43 1662
3520.99 1737
3521.55 1735
3522.11 1672
3522.67 1657
3523.22 1768
3523.78 1682
3524.34 1828
3524.90 1748
3525.46 1648
3526.02 1778
3526.58 1804
3527.14 1801
3527.70 1713
3528.26 1592
3528.82 1414
3529.38 1409
3529.94 1338
3530.50 1330
3531.06 1367
3531.62 1423
3532.18 1367
3532.74 1615
3533.30 1542
3533.86 1583
3534.42 1636
3534.98 1616
3535.54 1625
3536.11 1613
3536.67 1699
3537.23 1693
3537.79 1605
3538.35 1616
3538.91 1639
3539.47 1515
3540.03 1618
3540.59 1617
3541.15 1556
3541.71 1631
3542.27 1667
3542.84 1679
3543.40 1614
3543.96 1559
3544.52 1576
3545.08 1618
3545.64 1739
3546.20 1644
3546.76 1461
3547.33 1469
3547.89 1515
3548.45 1416
3549.01 1499
3549.57 1359
3550.13 1407
3550.69 1420
3551.26 1395
3551.82 1402
3552.38 1288
3552.94 1242
3553.50 1254
3554.07 1328
3554.63 1381
3555.19 1227
3555.75 1311
3556.31 1390
3556.88 1294
3557.44 1216
3558.00 1360
3558.56 1448
3559.13 1314
3559.69 1282
3560.25 1386
3560.81 1355
3561.38 1342
3561.94 1501
3562.50 1529
3563.06 1422
3563.63 1441
3564.19 1413
3564.75 1365
3565.31 1352
3565.88 1356
3566.44 1321
3567.00 1257
3567.57 1340
3568.13 1338
3568.69 1255
3569.26 1380
3569.82 1202
3570.38 1227
3570.95 1234
3571.51 1252
3572.07 1163
3572.64 1198
3573.20 1236
3573.76 1247
3574.33 1309
3574.89 1366
3575.45 1320
3576.02 1283
3576.58 1407
3577.14 1414
3577.71 1430
3578.27 1512
3578.84 1291
3579.40 1306
3579.96 1462
3580.53 1440
3581.09 1305
3581.66 1262
3582.22 1258
3582.78 1189
3583.35 1394
3583.91 1346
3584.48 1268
3585.04 1369
3585.61 1456
3586.17 1360
3586.74 1288
3587.30 1227
3587.86 1240
3588.43 1339
3588.99 1275
3589.56 1320
3590.12 1328
3590.69 1458
3591.25 1332
3591.82 1285
3592.38 1399
3592.95 1356
3593.51 1358
3594.08 1306
3594.64 1282
3595.21 1230
3595.77 1259
3596.34 1199
3596.90 1249
3597.47 1367
3598.04 1330
3598.60 1299
3599.17 1351
3599.73 1370
3600.30 1377
3600.86 1204
3601.43 1312
3601.99 1403
3602.56 1292
3603.13 1264
3603.69 1219
3604.26 1300
3604.82 1244
3605.39 1183
3605.96 1064
3606.52 1186
3607.09 1255
3607.65 1193
3608.22 1167
3608.79 1143
3609.35 1054
3609.92 1069
3610.49 1118
3611.05 1107
3611.62 1069
3612.19 1226
3612.75 1229
3613.32 1198
3613.89 1274
3614.45 1360
3615.02 1353
3615.59 1332
3616.15 1506
3616.72 1448
3617.29 1524
3617.85 1650
3618.42 1800
3618.99 1978
3619.55 2019
3620.12 2071
3620.69 2058
3621.26 1870
3621.82 1905
3622.39 1942
3622.96 1624
3623.53 1605
3624.09 1487
3624.66 1460
3625.23 1329
3625.80 1296
3626.36 1276
3626.93 1200
3627.50 1215
3628.07 1338
3628.63 1288
3629.20 1208
3629.77 1230
3630.34 1284
3630.91 1380
3631.47 1441
3632.04 1414
3632.61 1207
3633.18 1323
3633.75 1335
3634.32 1298
3634.88 1304
3635.45 1325
3636.02 1400
3636.59 1250
3637.16 1368
3637.73 1457
3638.29 1341
3638.86 1428
3639.43 1495
3640.00 1592
3640.57 1660
3641.14 1824
3641.71 1925
3642.28 1985
3642.84 2038
3643.41 2099
3643.98 2051
3644.55 2040
3645.12 1935
3645.69 1790
3646.26 1710
3646.83 1638
3647.40 1591
3647.97 1576
3648.54 1638
3649.11 1519
3649.68 1624
3650.25 1644
3650.81 1634
3651.38 1698
3651.95 1660
3652.52 1742
3653.09 1761
3653.66 1926
3654.23 1940
3654.80 1925
3655.37 1853
3655.94 1904
3656.51 1776
3657.08 2000
3657.65 1948
3658.22 1993
3658.79 1979
3659.36 1994
3659.93 2266
3660.50 2453
3661.07 2247
3661.64 2486
3662.22 2664
3662.79 2463
3663.36 2355
3663.93 2281
3664.50 2047
3665.07 2020
3665.64 1736
3666.21 1747
3666.78 1934
3667.35 1842
3667.92 1893
3668.49 1724
3669.06 1705
3669.64 1657
3670.21 1583
3670.78 1661
3671.35 1484
3671.92 1472
3672.49 1636
3673.06 1608
3673.63 1544
3674.21 1591
3674.78 1663
3675.35 1599
3675.92 1641
3676.49 1701
3677.06 1737
3677.63 1674
3678.21 1535
3678.78 1476
3679.35 1535
3679.92 1367
3680.49 1511
3681.07 1495
3681.64 1518
3682.21 1461
3682.78 1545
3683.35 1468
3683.93 1552
3684.50 1401
3685.07 1533
3685.64 1506
3686.21 1425
3686.79 1594
3687.36 1547
3687.93 1729
3688.50 1788
3689.08 1889
3689.65 2092
3690.22 2012
3690.80 2131
3691.37 2181
3691.94 2217
3692.51 2048
3693.09 1882
3693.66 1952
3694.23 1901
3694.81 1580
3695.38 1618
3695.95 1571
3696.52 1436
3697.10 1469
3697.67 1530
3698.24 1562
3698.82 1530
3699.39 1529
3699.96 1609
3700.54 1653
3701.11 1687
3701.68 1796
3702.26 1806
3702.83 1836
3703.41 1755
3703.98 1676
3704.55 1527
3705.13 1528
3705.70 1595
3706.27 1579
3706.85 1636
3707.42 1610
3708.00 1451
3708.57 1456
3709.14 1555
3709.72 1569
3710.29 1492
3710.87 1371
3711.44 1468
3712.02 1503
3712.59 1522
3713.16 1509
3713.74 1425
3714.31 1319
3714.89 1269
3715.46 1278
3716.04 1260
3716.61 1353
3717.19 1345
3717.76 1338
3718.34 1320
3718.91 1274
3719.49 1395
3720.06 1492
3720.64 1469
3721.21 1331
3721.79 1275
3722.36 1179
3722.94 1311
3723.51 1277
3724.09 1229
3724.66 1094
3725.24 1180
3725.81 1113
3726.39 1172
3726.96 1108
3727.54 1293
3728.12 1279
3728.69 1270
3729.27 1232
3729.84 1171
3730.42 1292
3730.99 1389
3731.57 1498
3732.15 1414
3732.72 1298
3733.30 1424
3733.87 1489
3734.45 1431
3735.03 1416
3735.60 1430
3736.18 1350
3736.75 1238
3737.33 1408
3737.91 1418
3738.48 1337
3739.06 1404
3739.64 1349
3740.21 1231
3740.79 1191
3741.37 1301
3741.94 1287
3742.52 1260
3743.10 1334
3743.67 1234
3744.25 1221
3744.83 1274
3745.40 1299
3745.98 1309
3746.56 1205
3747.13 1267
3747.71 1280
3748.29 1187
3748.87 1232
3749.44 1327
3750.02 1206
3750.60 1153
3751.17 1136
3751.75 1296
3752.33 1297
3752.91 1233
3753.48 1140
3754.06 1193
3754.64 1168
3755.22 1142
3755.80 1199
3756.37 1124
3756.95 1166
3757.53 1232
3758.11 1285
3758.68 1141
3759.26 1189
3759.84 1234
3760.42 1155
3761.00 1183
3761.58 1155
3762.15 1094
3762.73 1110
3763.31 1263
3763.89 1214
3764.47 1273
3765.04 1365
3765.62 1282
3766.20 1266
3766.78 1217
3767.36 1316
3767.94 1322
3768.52 1175
3769.10 1144
3769.67 1169
3770.25 1222
3770.83 1230
3771.41 1182
3771.99 1222
3772.57 1231
3773.15 1187
3773.73 1271
3774.31 1195
3774.89 1185
3775.46 1139
3776.04 1179
3776.62 1274
3777.20 1170
3777.78 1111
3778.36 1201
3778.94 1255
3779.52 1158
3780.10 1170
3780.68 1240
3781.26 1349
3781.84 1276
3782.42 1193
3783.00 1234
3783.58 1275
3784.16 1386
3784.74 1211
3785.32 1138
3785.90 1153
3786.48 1242
3787.06 1203
3787.64 1236
3788.22 1214
3788.80 1200
3789.38 1214
3789.96 1299
3790.54 1198
3791.12 1103
3791.70 1142
3792.28 1159
3792.86 1269
3793.44 1175
3794.02 1088
3794.60 1197
3795.18 1161
3795.77 1104
3796.35 1087
3796.93 1191
3797.51 1166
3798.09 1174
3798.67 1192
3799.25 1093
3799.83 1096
3800.41 1247
3800.99 1395
3801.58 1334
3802.16 1345
3802.74 1432
3803.32 1432
3803.90 1390
3804.48 1378
3805.06 1364
3805.65 1289
3806.23 1483
3806.81 1571
3807.39 1355
3807.97 1328
3808.55 1391
3809.14 1368
3809.72 1315
3810.30 1293
3810.88 1378
3811.46 1535
3812.05 1517
3812.63 1483
3813.21 1507
3813.79 1478
3814.37 1517
3814.96 1508
3815.54 1546
3816.12 1672
3816.70 1581
3817.29 1571
3817.87 1644
3818.45 1527
3819.03 1529
3819.62 1368
3820.20 1389
3820.78 1292
3821.36 1253
3821.95 1266
3822.53 1227
3823.11 1168
3823.70 1129
3824.28 1227
3824.86 1176
3825.45 1155
3826.03 1150
3826.61 1162
3827.19 1220
3827.78 1195
3828.36 1164
3828.94 1049
3829.53 1044
3830.11 1074
3830.69 1103
3831.28 1083
3831.86 1097
3832.45 1225
3833.03 1300
3833.61 1244
3834.20 1328
3834.78 1179
3835.36 1090
3835.95 1290
3836.53 1282
3837.12 1125
3837.70 1174
3838.28 1190
3838.87 1053
3839.45 1061
3840.04 1084
3840.62 1112
3841.20 1142
3841.79 1122
3842.37 1234
3842.96 1309
3843.54 1182
3844.13 1058
3844.71 1017
3845.30 934
3845.88 1182
3846.47 1048
3847.05 1093
3847.63 1068
3848.22 1124
3848.80 1060
3849.39 1104
3849.97 1058
3850.56 1089
3851.14 1095
3851.73 1026
3852.31 1084
3852.90 1204
3853.48 1114
3854.07 1112
3854.66 1104
3855.24 1095
3855.83 1164
3856.41 1149
3857.00 1299
3857.58 1257
3858.17 1170
3858.75 1177
3859.34 1199
3859.92 1275
3860.51 1442
3861.10 1330
3861.68 1389
3862.27 1494
3862.85 1581
3863.44 1579
3864.03 1640
3864.61 1558
3865.20 1450
3865.78 1695
3866.37 1602
3866.96 1681
3867.54 1667
3868.13 1450
3868.72 1537
3869.30 1378
3869.89 1420
3870.47 1369
3871.06 1315
3871.65 1261
3872.23 1174
3872.82 1389
3873.41 1342
3873.99 1358
3874.58 1257
3875.17 1296
3875.76 1315
3876.34 1373
3876.93 1355
3877.52 1270
3878.10 1336
3878.69 1372
3879.28 1227
3879.86 1105
3880.45 1176
3881.04 1247
3881.63 1135
3882.21 1352
3882.80 1172
3883.39 1116
3883.98 1065
3884.56 1055
3885.15 1062
3885.74 1008
3886.33 1143
3886.91 1269
3887.50 1303
3888.09 1295
3888.68 1285
3889.27 1297
3889.85 1367
3890.44 1442
3891.03 1428
3891.62 1290
3892.21 1388
3892.79 1323
3893.38 1399
3893.97 1257
3894.56 1288
3895.15 1299
3895.74 1266
3896.32 1336
3896.91 1338
3897.50 1309
3898.09 1227
3898.68 1316
3899.27 1185
3899.86 1306
3900.45 1253
3901.03 1139
3901.62 1068
3902.21 1195
3902.80 1304
3903.39 1145
3903.98 1084
3904.57 1257
3905.16 1150
3905.75 1102
3906.34 1181
3906.92 1215
3907.51 1181
3908.10 1183
3908.69 1156
3909.28 1197
3909.87 1194
3910.46 1140
3911.05 986
3911.64 1025
3912.23 1111
3912.82 1211
3913.41 1107
3914.00 1118
3914.59 1080
3915.18 1067
3915.77 1127
3916.36 1190
3916.95 1078
3917.54 1070
3918.13 1141
3918.72 1150
3919.31 1067
3919.90 1127
3920.49 1080
3921.08 1115
3921.67 1053
3922.26 1134
3922.85 1138
3923.44 1134
3924.03 1167
3924.62 1084
3925.21 1209
3925.80 1130
3926.40 1127
3926.99 1179
3927.58 1069
3928.17 1158
3928.76 1043
3929.35 1059
3929.94 1259
3930.53 1199
3931.12 1053
3931.71 1121
3932.30 1090
3932.90 943
3933.49 928
3934.08 1019
3934.67 1031
3935.26 1002
3935.85 977
3936.44 1017
3937.04 1065
3937.63 973
3938.22 973
3938.81 1041
3939.40 1002
3939.99 1106
3940.59 1049
3941.18 1054
3941.77 1077
3942.36 1197
3942.95 1171
3943.55 1119
3944.14 1173
3944.73 1108
3945.32 1140
3945.91 1128
3946.51 1099
3947.10 1025
3947.69 1141
3948.28 1146
3948.88 1050
3949.47 1121
3950.06 1048
3950.65 1086
3951.25 1029
3951.84 1115
3952.43 1057
3953.02 1069
3953.62 1067
3954.21 1013
3954.80 1138
3955.40 1074
3955.99 1063
3956.58 1175
3957.17 1161
3957.77 1142
3958.36 1139
3958.95 1131
3959.55 1128
3960.14 1163
3960.73 1185
3961.33 1090
3961.92 1160
3962.51 1115
3963.11 1188
3963.70 1073
3964.29 1059
3964.89 1180
3965.48 1113
3966.08 1089
3966.67 1141
3967.26 1071
3967.86 1161
3968.45 1280
3969.04 1224
3969.64 1168
3970.23 1133
3970.83 1120
3971.42 1104
3972.01 1142
3972.61 1176
3973.20 1074
3973.80 1071
3974.39 1068
3974.99 1282
3975.58 1124
3976.18 1271
3976.77 1255
3977.36 1133
3977.96 1155
3978.55 1177
3979.15 1174
3979.74 1111
3980.34 1157
3980.93 1178
3981.53 1197
3982.12 1299
3982.72 1177
3983.31 1183
3983.91 1221
3984.50 1028
3985.10 1167
3985.69 1176
3986.29 1280
3986.88 1225
3987.48 1186
3988.07 1095
3988.67 1042
3989.26 1180
3989.86 1235
3990.46 1146
3991.05 1120
3991.65 1110
3992.24 1103
3992.84 1131
3993.43 1126
3994.03 1028
3994.63 1009
3995.22 1097
3995.82 1183
3996.41 1174
3997.01 1089
3997.61 1126
3998.20 1124
3998.80 1116
3999.39 1104
3999.99 1142
4000.59 1091
4001.18 1248
4001.78 1122
4002.38 1028
4002.97 1048
4003.57 1156
4004.17 1185
4004.76 1092
4005.36 1101
4005.96 1132
4006.55 1105
4007.15 1228
4007.75 1187
4008.34 1260
4008.94 1256
4009.54 1329
4010.13 1260
4010.73 1094
4011.33 1118
4011.93 1199
4012.52 1261
4013.12 1316
4013.72 1230
4014.31 1152
4014.91 1136
4015.51 1024
4016.11 1132
4016.70 1157
4017.30 1228
4017.90 1392
4018.50 1252
4019.09 1226
4019.69 1081
4020.29 1116
4020.89 1213
4021.49 1150
4022.08 1193
4022.68 1246
4023.28 1194
4023.88 1209
4024.48 1177
4025.07 1075
4025.67 1154
4026.27 1112
4026.87 1262
4027.47 1272
4028.06 1240
4028.66 1328
4029.26 1290
4029.86 1256
4030.46 1191
4031.06 1252
4031.66 1287
4032.25 1393
4032.85 1220
4033.45 1270
4034.05 1317
4034.65 1403
4035.25 1260
4035.85 1225
4036.45 1214
4037.05 1176
4037.64 1188
4038.24 1149
4038.84 1106
4039.44 1099
4040.04 1182
4040.64 1181
4041.24 1180
4041.84 1076
4042.44 1013
4043.04 998
4043.64 983
4044.24 1140
4044.84 1057
4045.44 1111
4046.04 1151
4046.64 1083
4047.24 1008
4047.84 1076
4048.44 1065
4049.03 1037
4049.63 1071
4050.23 1123
4050.83 1166
4051.43 1057
4052.04 1154
4052.64 1287
4053.24 1166
4053.84 1151
4054.44 1191
4055.04 1238
4055.64 1231
4056.24 1255
4056.84 1270
4057.44 1130
4058.04 1202
4058.64 1037
4059.24 1040
4059.84 995
4060.44 976
4061.04 1065
4061.64 1040
4062.24 998
4062.85 1053
4063.45 1011
4064.05 936
4064.65 946
4065.25 964
4065.85 1067
4066.45 1027
4067.05 1001
4067.65 949
4068.26 974
4068.86 960
4069.46 1043
4070.06 889
4070.66 861
4071.26 842
4071.86 1002
4072.47 1074
4073.07 990
4073.67 894
4074.27 1038
4074.87 945
4075.47 1013
4076.08 1087
4076.68 958
4077.28 968
4077.88 973
4078.48 1007
4079.09 964
4079.69 963
4080.29 1014
4080.89 1140
4081.50 1110
4082.10 1094
4082.70 1052
4083.30 1048
4083.91 1091
4084.51 1023
4085.11 1055
4085.71 1052
4086.32 960
4086.92 1114
4087.52 994
4088.12 974
4088.73 904
4089.33 978
4089.93 964
4090.54 1047
4091.14 1062
4091.74 1049
4092.35 999
4092.95 995
4093.55 1017
4094.15 1010
4094.76 1014
4095.36 1037
4095.96 1033
4096.57 1078
4097.17 1005
4097.78 1036
4098.38 1002
4098.98 947
4099.59 923
4100.19 1085
4100.79 1020
4101.40 960
4102.00 956
4102.61 1024
4103.21 1045
4103.81 1003
4104.42 921
4105.02 881
4105.63 868
4106.23 924
4106.83 998
4107.44 914
4108.04 971
4108.65 998
4109.25 1065
4109.85 971
4110.46 987
4111.06 908
4111.67 951
4112.27 999
4112.88 994
4113.48 889
4114.09 945
4114.69 894
4115.30 953
4115.90 986
4116.51 1001
4117.11 993
4117.72 909
4118.32 999
4118.93 909
4119.53 1008
4120.14 924
4120.74 946
4121.35 918
4121.95 933
4122.56 982
4123.16 1026
4123.77 1110
4124.37 1136
4124.98 1100
4125.59 1051
4126.19 1007
4126.80 945
4127.40 1092
4128.01 1026
4128.61 1075
4129.22 927
4129.83 973
4130.43 982
4131.04 1041
4131.64 1089
4132.25 988
4132.86 1014
4133.46 1028
4134.07 997
4134.67 1169
4135.28 1198
4135.89 1102
4136.49 1075
4137.10 1121
4137.71 1177
4138.31 1231
4138.92 1110
4139.53 1216
4140.13 1255
4140.74 1083
4141.35 1029
4141.95 1134
4142.56 1146
4143.17 1208
4143.77 1235
4144.38 1316
4144.99 1162
4145.59 1087
4146.20 1074
4146.81 1094
4147.42 1067
4148.02 1028
4148.63 1069
4149.24 962
4149.84 965
4150.45 1142
4151.06 1088
4151.67 994
4152.27 1043
4152.88 902
4153.49 953
4154.10 894
4154.70 1029
4155.31 917
4155.92 931
4156.53 948
4157.14 920
4157.74 996
4158.35 954
4158.96 1027
4159.57 937
4160.18 930
4160.78 906
4161.39 989
4162.00 1042
4162.61 1152
4163.22 1084
4163.83 1114
4164.43 1089
4165.04 1029
4165.65 1155
4166.26 1213
4166.87 1207
4167.48 1172
4168.09 1179
4168.69 1143
4169.30 1022
4169.91 1106
4170.52 1189
4171.13 1095
4171.74 1221
4172.35 1170
4172.96 1092
4173.57 1028
4174.17 1012
4174.78 1064
4175.39 1038
4176.00 965
4176.61 1072
4177.22 1104
4177.83 1129
4178.44 1124
4179.05 1153
4179.66 1238
4180.27 1133
4180.88 995
4181.49 1035
4182.10 1077
4182.71 1032
4183.32 1067
4183.93 973
4184.54 999
4185.15 1000
4185.76 1023
4186.37 1000
4186.98 1002
4187.59 1054
4188.20 1087
4188.81 1066
4189.42 1034
4190.03 1058
4190.64 1139
4191.25 1291
4191.86 1291
4192.47 1222
4193.08 1320
4193.69 1305
4194.30 1455
4194.91 1622
4195.52 1440
4196.13 1427
4196.74 1420
4197.35 1401
4197.97 1328
4198.58 1484
4199.19 1354
4199.80 1286
4200.41 1310
4201.02 1227
4201.63 1244
4202.24 1218
4202.85 1118
4203.47 1064
4204.08 1214
4204.69 1242
4205.30 1240
4205.91 1206
4206.52 1118
4207.13 1074
4207.75 1126
4208.36 1094
4208.97 1109
4209.58 1067
4210.19 1082
4210.80 1163
4211.42 1134
4212.03 1123
4212.64 1124
4213.25 1123
4213.86 1265
4214.48 1188
4215.09 1212
4215.70 1124
4216.31 1178
4216.92 1242
4217.54 1244
4218.15 1233
4218.76 1352
4219.37 1327
4219.99 1319
4220.60 1412
4221.21 1458
4221.82 1547
4222.44 1540
4223.05 1536
4223.66 1602
4224.28 1607
4224.89 1687
4225.50 1691
4226.11 1922
4226.73 1861
4227.34 1960
4227.95 2017
4228.57 1965
4229.18 2054
4229.79 2186
4230.41 2096
4231.02 1998
4231.63 2062
4232.25 2117
4232.86 2243
4233.47 2550
4234.09 2639
4234.70 2806
4235.31 2867
4235.93 2766
4236.54 2716
4237.15 2634
4237.77 2651
4238.38 2511
4239.00 2341
4239.61 2116
4240.22 1840
4240.84 1865
4241.45 1588
4242.07 1557
4242.68 1526
4243.29 1556
4243.91 1481
4244.52 1347
4245.14 1309
4245.75 1329
4246.37 1353
4246.98 1356
4247.59 1443
4248.21 1590
4248.82 1527
4249.44 1356
4250.05 1469
4250.67 1487
4251.28 1385
4251.90 1408
4252.51 1381
4253.13 1263
4253.74 1254
4254.36 1282
4254.97 1200
4255.59 1360
4256.20 1304
4256.82 1438
4257.43 1336
4258.05 1271
4258.66 1287
4259.28 1217
4259.89 1198
4260.51 1105
4261.12 1197
4261.74 1220
4262.35 1104
4262.97 1206
4263.59 1181
4264.20 1148
4264.82 1114
4265.43 1132
4266.05 1161
4266.66 1082
4267.28 1127
4267.90 1192
4268.51 1210
4269.13 1277
4269.74 1271
4270.36 1224
4270.98 1104
4271.59 1123
4272.21 1141
4272.83 1164
4273.44 1200
4274.06 1161
4274.68 1261
4275.29 1173
4275.91 1172
4276.52 1295
4277.14 1176
4277.76 1095
4278.37 1212
4278.99 1264
4279.61 1243
4280.23 1328
4280.84 1260
4281.46 1192
4282.08 1125
4282.69 1069
4283.31 1069
4283.93 1104
4284.54 1033
4285.16 1069
4285.78 1050
4286.40 1035
4287.01 997
4287.63 1015
4288.25 1036
4288.87 1078
4289.48 1136
4290.10 1063
4290.72 897
4291.34 934
4291.95 907
4292.57 892
4293.19 943
4293.81 993
4294.42 1002
4295.04 978
4295.66 1087
4296.28 1196
4296.90 1040
4297.51 978
4298.13 984
4298.75 1031
4299.37 1072
4299.99 1078
4300.61 1189
4301.22 1116
4301.84 1041
4302.46 972
4303.08 1032
4303.70 1132
4304.32 1097
4304.94 1158
4305.55 1154
4306.17 1059
4306.79 1032
4307.41 1036
4308.03 1060
4308.65 1056
4309.27 1075
4309.89 1037
4310.50 1019
4311.12 1019
4311.74 1012
4312.36 1061
4312.98 1119
4313.60 1048
4314.22 1026
4314.84 960
4315.46 951
4316.08 1009
4316.70 1042
4317.32 1062
4317.94 974
4318.56 988
4319.18 1108
4319.80 1047
4320.42 979
4321.04 969
4321.65 1074
4322.27 1116
4322.89 1091
4323.51 1040
4324.13 1108
4324.75 1191
4325.37 1155
4325.99 1172
4326.62 1182
4327.24 1177
4327.86 1157
4328.48 1212
4329.10 1179
4329.72 1237
4330.34 1278
4330.96 1251
4331.58 1169
4332.20 1238
4332.82 1230
4333.44 1267
4334.06 1218
4334.68 1221
4335.30 1297
4335.92 1533
4336.54 1635
4337.16 1673
4337.79 1723
4338.41 1776
4339.03 1898
4339.65 1778
4340.27 1790
4340.89 1826
4341.51 1664
4342.13 1714
4342.76 1643
4343.38 1815
4344.00 1806
4344.62 2062
4345.24 2146
4345.86 2272
4346.48 2438
4347.11 2645
4347.73 2719
4348.35 2643
4348.97 2658
4349.59 2749
4350.22 2565
4350.84 2180
4351.46 2234
4352.08 2016
4352.70 1645
4353.33 1556
4353.95 1513
4354.57 1338
4355.19 1342
4355.81 1400
4356.44 1299
4357.06 1178
4357.68 1292
4358.30 1386
4358.93 1331
4359.55 1335
4360.17 1284
4360.79 1198
4361.42 1231
4362.04 1157
4362.66 1181
4363.28 1167
4363.91 1259
4364.53 1240
4365.15 1138
4365.78 1298
4366.40 1229
4367.02 1210
4367.65 1263
4368.27 1252
4368.89 1266
4369.52 1100
4370.14 1192
4370.76 1151
4371.39 1060
4372.01 1011
4372.63 921
4373.26 951
4373.88 1047
4374.50 1044
4375.13 1036
4375.75 1065
4376.37 1059
4377.00 976
4377.62 1061
4378.25 1100
4378.87 1116
4379.49 1053
4380.12 1112
4380.74 1120
4381.37 1046
4381.99 1038
4382.61 1077
4383.24 1079
4383.86 1168
4384.49 1046
4385.11 970
4385.74 1066
4386.36 1096
4386.98 1108
4387.61 1084
4388.23 995
4388.86 1022
4389.48 871
4390.11 1076
4390.73 980
4391.36 951
4391.98 958
4392.61 1023
4393.23 1101
4393.86 960
4394.48 1055
4395.11 914
4395.73 873
4396.36 945
4396.98 989
4397.61 971
4398.23 992
4398.86 1094
4399.48 1059
4400.11 895
4400.74 1004
4401.36 1071
4401.99 1039
4402.61 1024
4403.24 1017
4403.86 951
4404.49 1004
4405.11 1045
4405.74 1011
4406.37 987
4406.99 1064
4407.62 946
4408.24 1059
4408.87 989
4409.50 1004
4410.12 1022
4410.75 1037
4411.38 1150
4412.00 1066
4412.63 962
4413.25 1040
4413.88 1067
4414.51 959
4415.13 1034
4415.76 998
4416.39 1004
4417.01 1017
4417.64 975
4418.27 927
4418.89 906
4419.52 986
4420.15 1139
4420.77 1126
4421.40 898
4422.03 924
4422.66 921
4423.28 904
4423.91 1046
4424.54 855
4425.16 1016
4425.79 960
4426.42 877
4427.05 907
4427.67 939
4428.30 932
4428.93 952
4429.56 851
4430.18 876
4430.81 818
4431.44 881
4432.07 926
4432.69 960
4433.32 950
4433.95 1014
4434.58 909
4435.21 934
4435.83 902
4436.46 1022
4437.09 1017
4437.72 955
4438.35 975
4438.97 995
4439.60 956
4440.23 1023
4440.86 951
4441.49 908
4442.12 918
4442.74 914
4443.37 979
4444.00 1031
4444.63 936
4445.26 1017
4445.89 1001
4446.52 958
4447.14 1096
4447.77 992
4448.40 968
4449.03 1083
4449.66 1031
4450.29 1041
4450.92 1060
4451.55 990
4452.18 890
4452.81 1000
4453.44 1170
4454.06 1169
4454.69 1028
4455.32 1075
4455.95 1123
4456.58 1156
4457.21 1084
4457.84 1063
4458.47 1198
4459.10 1106
4459.73 1081
4460.36 985
4460.99 1037
4461.62 1083
4462.25 928
4462.88 859
4463.51 917
4464.14 870
4464.77 892
4465.40 920
4466.03 955
4466.66 876
4467.29 882
4467.92 896
4468.55 831
4469.18 930
4469.81 885
4470.44 851
4471.07 937
4471.70 920
4472.33 847
4472.96 847
4473.59 871
4474.22 828
4474.86 842
4475.49 930
4476.12 918
4476.75 903
4477.38 802
4478.01 909
4478.64 929
4479.27 879
4479.90 886
4480.53 976
4481.17 953
4481.80 993
4482.43 1099
4483.06 1076
4483.69 1049
4484.32 929
4484.95 1004
4485.58 939
4486.22 1047
4486.85 1021
4487.48 953
4488.11 1000
4488.74 994
4489.37 994
4490.01 1045
4490.64 967
4491.27 1004
4491.90 951
4492.53 885
4493.17 859
4493.80 845
4494.43 879
4495.06 975
4495.70 1052
4496.33 989
4496.96 1048
4497.59 975
4498.22 1011
4498.86 1104
4499.49 1198
4500.12 1220
4500.75 1269
4501.39 1326
4502.02 1175
4502.65 1335
4503.29 1289
4503.92 1297
4504.55 1322
4505.18 1278
4505.82 1222
4506.45 1107
4507.08 1066
4507.72 1063
4508.35 1031
4508.98 1171
4509.62 1170
4510.25 1036
4510.88 1060
4511.52 1046
4512.15 927
4512.78 1071
4513.42 1013
4514.05 1026
4514.68 883
4515.32 909
4515.95 1019
4516.58 959
4517.22 870
4517.85 896
4518.48 916
4519.12 848
4519.75 891
4520.39 939
4521.02 925
4521.65 936
4522.29 991
4522.92 995
4523.56 945
4524.19 959
4524.83 909
4525.46 1002
4526.09 1055
4526.73 1105
4527.36 1128
4528.00 1098
4528.63 1128
4529.27 1179
4529.90 1291
4530.54 1401
4531.17 1392
4531.81 1448
4532.44 1506
4533.07 1549
4533.71 1580
4534.34 1561
4534.98 1613
4535.61 1436
4536.25 1236
4536.88 1207
4537.52 1262
4538.16 1150
4538.79 1031
4539.43 1004
4540.06 971
4540.70 914
4541.33 955
4541.97 994
4542.60 960
4543.24 961
4543.87 961
4544.51 976
4545.15 934
4545.78 892
4546.42 876
4547.05 949
4547.69 920
4548.32 917
4548.96 981
4549.60 919
4550.23 963
4550.87 929
4551.50 940
4552.14 1052
4552.78 1056
4553.41 984
4554.05 1020
4554.69 1018
4555.32 973
4555.96 968
4556.60 1002
4557.23 1048
4557.87 1031
4558.51 1002
4559.14 994
4559.78 964
4560.42 936
4561.05 920
4561.69 885
4562.33 852
4562.96 928
4563.60 955
4564.24 1003
4564.87 952
4565.51 979
4566.15 926
4566.79 926
4567.42 875
4568.06 951
4568.70 1004
4569.33 959
4569.97 943
4570.61 1021
4571.25 997
4571.88 909
4572.52 960
4573.16 952
4573.80 979
4574.44 952
4575.07 1013
4575.71 1043
4576.35 976
4576.99 820
4577.62 884
4578.26 901
4578.90 825
4579.54 989
4580.18 1057
4580.82 990
4581.45 998
4582.09 1074
4582.73 1030
4583.37 970
4584.01 1040
4584.65 1055
4585.28 881
4585.92 1018
4586.56 930
4587.20 921
4587.84 945
4588.48 1076
4589.12 1046
4589.75 960
4590.39 1068
4591.03 1214
4591.67 1264
4592.31 1283
4592.95 1341
4593.59 1321
4594.23 1119
4594.87 1210
4595.51 1191
4596.15 1072
4596.78 1079
4597.42 1113
4598.06 1046
4598.70 922
4599.34 992
4599.98 1094
4600.62 1098
4601.26 1040
4601.90 995
4602.54 1042
4603.18 1046
4603.82 1073
4604.46 1073
4605.10 1021
4605.74 1051
4606.38 1013
4607.02 1065
4607.66 1174
4608.30 1141
4608.94 1039
4609.58 1065
4610.22 1125
4610.86 1022
4611.50 882
4612.14 970
4612.78 967
4613.42 961
4614.06 980
4614.70 936
4615.34 959
4615.98 853
4616.63 774
4617.27 907
4617.91 938
4618.55 931
4619.19 1026
4619.83 1071
4620.47 1056
4621.11 1032
4621.75 1034
4622.39 975
4623.03 934
4623.68 986
4624.32 972
4624.96 898
4625.60 937
4626.24 989
4626.88 852
4627.52 938
4628.17 908
4628.81 875
4629.45 917
4630.09 956
4630.73 1084
4631.37 1012
4632.02 980
4632.66 992
4633.30 1041
4633.94 1103
4634.58 1055
4635.22 1046
4635.87 921
4636.51 1029
4637.15 1085
4637.79 967
4638.44 952
4639.08 1115
4639.72 1161
4640.36 1085
4641.00 1173
4641.65 1093
4642.29 1175
4642.93 1156
4643.57 1016
4644.22 977
4644.86 1028
4645.50 1059
4646.15 1034
4646.79 916
4647.43 931
4648.07 951
4648.72 948
4649.36 1003
4650.00 1022
4650.65 962
4651.29 1056
4651.93 1094
4652.57 1004
4653.22 1085
4653.86 1105
4654.50 1103
4655.15 1148
4655.79 1160
4656.44 1045
4657.08 945
4657.72 937
4658.37 931
4659.01 930
4659.65 890
4660.30 894
4660.94 940
4661.58 877
4662.23 980
4662.87 967
4663.52 927
4664.16 916
4664.80 832
4665.45 930
4666.09 898
4666.74 836
4667.38 808
4668.02 840
4668.67 869
4669.31 888
4669.96 954
4670.60 825
4671.25 897
4671.89 932
4672.54 876
4673.18 872
4673.83 1011
4674.47 915
4675.11 972
4675.76 1092
4676.40 1051
4677.05 1030
4677.69 1019
4678.34 958
4678.98 882
4679.63 927
4680.27 879
4680.92 991
4681.56 847
4682.21 994
4682.85 989
4683.50 1078
4684.15 1021
4684.79 901
4685.44 921
4686.08 844
4686.73 904
4687.37 866
4688.02 830
4688.66 882
4689.31 892
4689.96 827
4690.60 810
4691.25 915
4691.89 929
4692.54 974
4693.19 1039
4693.83 963
4694.48 1111
4695.12 1011
4695.77 987
4696.42 1034
4697.06 1066
4697.71 1076
4698.36 1042
4699.00 1128
4699.65 1149
4700.29 1163
4700.94 1141
4701.59 1117
4702.23 985
4702.88 1064
4703.53 1002
4704.17 1032
4704.82 985
4705.47 1029
4706.11 984
4706.76 925
4707.41 947
4708.06 925
4708.70 964
4709.35 935
4710.00 979
4710.64 942
4711.29 1032
4711.94 980
4712.59 993
4713.23 974
4713.88 1050
4714.53 990
4715.18 1002
4715.82 1013
4716.47 957
4717.12 917
4717.77 865
4718.41 921
4719.06 913
4719.71 927
4720.36 864
4721.01 940
4721.65 991
4722.30 1118
4722.95 1101
4723.60 1069
4724.25 1026
4724.89 952
4725.54 989
4726.19 909
4726.84 1037
4727.49 1046
4728.14 984
4728.78 961
4729.43 950
4730.08 969
4730.73 1011
4731.38 986
4732.03 881
4732.68 869
4733.32 894
4733.97 867
4734.62 912
4735.27 870
4735.92 800
4736.57 907
4737.22 950
4737.87 1035
4738.52 957
4739.16 923
4739.81 982
4740.46 924
4741.11 978
4741.76 1072
4742.41 923
4743.06 914
4743.71 929
4744.36 1007
4745.01 959
4745.66 1006
4746.31 1016
4746.96 936
4747.61 1023
4748.26 894
4748.91 1006
4749.56 1016
4750.21 1130
4750.86 1088
4751.51 1117
4752.16 1074
4752.81 1125
4753.46 1070
4754.11 1117
4754.76 1031
4755.41 932
4756.06 977
4756.71 1100
4757.36 1065
4758.01 1027
4758.66 994
4759.31 895
4759.96 825
4760.61 886
4761.26 1022
4761.91 957
4762.56 956
4763.22 924
4763.87 1085
4764.52 1165
4765.17 1234
4765.82 1142
4766.47 1198
4767.12 1333
4767.77 1279
4768.42 1241
4769.07 1325
4769.73 1338
4770.38 1159
4771.03 1220
4771.68 1118
4772.33 1007
4772.98 1082
4773.63 996
4774.29 1051
4774.94 1053
4775.59 977
4776.24 994
4776.89 1038
4777.54 1058
4778.20 1038
4778.85 1150
4779.50 1061
4780.15 969
4780.80 1023
4781.46 915
4782.11 985
4782.76 1119
4783.41 990
4784.06 997
4784.72 976
4785.37 1025
4786.02 1016
4786.67 994
4787.33 1004
4787.98 890
4788.63 1052
4789.28 976
4789.94 1030
4790.59 889
4791.24 908
4791.89 930
4792.55 1003
4793.20 895
4793.85 905
4794.51 951
4795.16 892
4795.81 979
4796.47 875
4797.12 844
4797.77 896
4798.42 894
4799.08 917
4799.73 968
4800.38 1012
4801.04 951
4801.69 918
4802.35 863
4803.00 897
4803.65 920
4804.31 939
4804.96 895
4805.61 893
4806.27 925
4806.92 845
4807.57 876
4808.23 871
4808.88 877
4809.54 890
4810.19 903
4810.84 910
4811.50 944
4812.15 884
4812.81 968
4813.46 986
4814.12 895
4814.77 917
4815.42 998
4816.08 974
4816.73 1059
4817.39 1048
4818.04 976
4818.70 924
4819.35 940
4820.01 994
4820.66 973
4821.32 1033
4821.97 1072
4822.63 1160
4823.28 1157
4823.94 1235
4824.59 1193
4825.25 1211
4825.90 1308
4826.56 1238
4827.21 1207
4827.87 1379
4828.52 1287
4829.18 1260
4829.83 1231
4830.49 1200
4831.14 1066
4831.80 1115
4832.45 989
4833.11 1037
4833.76 1128
4834.42 1241
4835.08 1219
4835.73 1250
4836.39 1403
4837.04 1519
4837.70 1481
4838.36 1400
4839.01 1405
4839.67 1395
4840.32 1452
4840.98 1458
4841.64 1443
4842.29 1348
4842.95 1420
4843.60 1405
4844.26 1260
4844.92 1232
4845.57 1335
4846.23 1222
4846.89 1293
4847.54 1392
4848.20 1486
4848.86 1507
4849.51 1572
4850.17 1564
4850.83 1536
4851.48 1528
4852.14 1374
4852.80 1453
4853.45 1431
4854.11 1401
4854.77 1401
4855.43 1439
4856.08 1533
4856.74 1596
4857.40 1609
4858.05 1603
4858.71 1674
4859.37 1912
4860.03 1857
4860.68 1702
4861.34 1629
4862.00 1710
4862.66 1680
4863.31 1690
4863.97 1597
4864.63 1526
4865.29 1502
4865.95 1585
4866.60 1648
4867.26 1506
4867.92 1650
4868.58 1739
4869.23 1615
4869.89 1564
4870.55 1725
4871.21 1461
4871.87 1412
4872.53 1442
4873.18 1435
4873.84 1401
4874.50 1375
4875.16 1428
4875.82 1384
4876.48 1361
4877.13 1490
4877.79 1397
4878.45 1304
4879.11 1406
4879.77 1433
4880.43 1464
4881.09 1484
4881.75 1498
4882.40 1434
4883.06 1327
4883.72 1273
4884.38 1183
4885.04 1166
4885.70 1242
4886.36 1245
4887.02 1172
4887.68 1133
4888.34 1277
4889.00 1272
4889.66 1280
4890.32 1289
4890.97 1438
4891.63 1490
4892.29 1381
4892.95 1357
4893.61 1370
4894.27 1390
4894.93 1347
4895.59 1267
4896.25 1321
4896.91 1187
4897.57 1253
4898.23 1154
4898.89 1205
4899.55 1084
4900.21 1143
4900.87 1216
4901.53 1160
4902.19 1271
4902.85 1227
4903.51 1198
4904.17 1264
4904.83 1129
4905.50 1146
4906.16 1098
4906.82 1167
4907.48 1086
4908.14 970
4908.80 1009
4909.46 1053
4910.12 993
4910.78 942
4911.44 1007
4912.10 1076
4912.76 1064
4913.42 1129
4914.09 1066
4914.75 998
4915.41 1042
4916.07 1009
4916.73 913
4917.39 958
4918.05 959
4918.71 965
4919.38 863
4920.04 944
4920.70 924
4921.36 970
4922.02 988
4922.68 949
4923.35 973
4924.01 956
4924.67 906
4925.33 950
4925.99 1044
4926.65 1077
4927.32 1102
4927.98 1058
4928.64 1203
4929.30 1111
4929.96 1168
4930.63 1317
4931.29 1130
4931.95 1240
4932.61 1123
4933.28 1071
4933.94 941
4934.60 1051
4935.26 989
4935.93 1001
4936.59 983
4937.25 962
4937.91 991
4938.58 1021
4939.24 1035
4939.90 1071
4940.56 1053
4941.23 1097
4941.89 1033
4942.55 1083
4943.22 1012
4943.88 1062
4944.54 1026
4945.21 992
4945.87 923
4946.53 972
4947.20 800
4947.86 846
4948.52 849
4949.19 902
4949.85 1005
4950.51 1016
4951.18 1026
4951.84 1088
4952.50 941
4953.17 1003
4953.83 931
4954.49 904
4955.16 997
4955.82 966
4956.49 956
4957.15 931
4957.81 919
4958.48 966
4959.14 821
4959.81 932
4960.47 917
4961.14 988
4961.80 1012
4962.46 1002
4963.13 1111
4963.79 1138
4964.46 1110
4965.12 1168
4965.79 1066
4966.45 1076
4967.12 992
4967.78 936
4968.44 1049
4969.11 1022
4969.77 978
4970.44 937
4971.10 853
4971.77 924
4972.43 946
4973.10 1036
4973.76 998
4974.43 962
4975.09 955
4975.76 976
4976.42 903
4977.09 963
4977.76 863
4978.42 873
4979.09 937
4979.75 857
4980.42 821
4981.08 882
4981.75 898
4982.41 767
4983.08 915
4983.75 907
4984.41 877
4985.08 843
4985.74 889
4986.41 918
4987.07 972
4987.74 905
4988.41 990
4989.07 914
4989.74 899
4990.41 845
4991.07 857
4991.74 888
4992.40 918
4993.07 811
4993.74 811
4994.40 852
4995.07 860
4995.74 851
4996.40 785
4997.07 843
4997.74 759
4998.40 910
4999.07 909
4999.74 960
5000.40 895
5001.07 884
5001.74 896
5002.40 808
5003.07 713
5003.74 757
5004.41 771
5005.07 799
5005.74 792
5006.41 770
5007.07 821
5007.74 854
5008.41 845
5009.08 856
5009.74 861
5010.41 819
5011.08 849
5011.75 859
5012.41 846
5013.08 825
5013.75 819
5014.42 866
5015.09 903
5015.75 900
5016.42 936
5017.09 895
5017.76 959
5018.43 939
5019.09 826
5019.76 879
5020.43 1024
5021.10 1070
5021.77 1080
5022.44 1044
5023.10 1076
5023.77 1215
5024.44 1203
5025.11 1246
5025.78 1308
5026.45 1264
5027.11 1129
5027.78 1173
5028.45 1076
5029.12 1022
5029.79 1001
5030.46 1024
5031.13 867
5031.80 835
5032.47 872
5033.13 787
5033.80 827
5034.47 919
5035.14 856
5035.81 878
5036.48 868
5037.15 820
5037.82 874
5038.49 777
5039.16 851
5039.83 927
5040.50 858
5041.17 843
5041.84 830
5042.51 812
5043.18 793
5043.85 864
5044.52 852
5045.18 877
5045.85 838
5046.52 850
5047.19 837
5047.86 844
5048.53 788
5049.20 743
5049.88 773
5050.55 857
5051.22 798
5051.89 769
5052.56 872
5053.23 787
5053.90 821
5054.57 820
5055.24 914
5055.91 861
5056.58 794
5057.25 784
5057.92 763
5058.59 799
5059.26 897
5059.93 945
5060.60 821
5061.27 906
5061.95 793
5062.62 902
5063.29 916
5063.96 859
5064.63 886
5065.30 767
5065.97 831
5066.64 914
5067.31 799
5067.99 835
5068.66 772
5069.33 821
5070.00 851
5070.67 796
5071.34 898
5072.02 733
5072.69 749
5073.36 805
5074.03 868
5074.70 818
5075.37 811
5076.05 880
5076.72 885
5077.39 871
5078.06 887
5078.73 758
5079.41 896
5080.08 972
5080.75 935
5081.42 904
5082.10 883
5082.77 912
5083.44 973
5084.11 894
5084.78 834
5085.46 907
5086.13 824
5086.80 779
5087.48 873
5088.15 883
5088.82 738
5089.49 798
5090.17 920
5090.84 940
5091.51 936
5092.19 995
5092.86 1066
5093.53 1127
5094.20 1006
5094.88 911
5095.55 864
5096.22 885
5096.90 929
5097.57 892
5098.24 875
5098.92 806
5099.59 807
5100.26 886
5100.94 824
5101.61 906
5102.29 920
5102.96 911
5103.63 980
5104.31 973
5104.98 933
5105.65 934
5106.33 1008
5107.00 943
5107.68 891
5108.35 894
5109.02 837
5109.70 817
5110.37 798
5111.05 835
5111.72 734
5112.40 681
5113.07 850
5113.74 843
5114.42 813
5115.09 894
5115.77 816
5116.44 834
5117.12 883
5117.79 985
5118.47 924
5119.14 968
5119.82 1068
5120.49 1050
5121.17 905
5121.84 991
5122.52 1042
5123.19 977
5123.87 979
5124.54 973
5125.22 925
5125.89 960
5126.57 821
5127.24 869
5127.92 830
5128.59 827
5129.27 868
5129.94 891
5130.62 905
5131.29 835
5131.97 912
5132.65 864
5133.32 941
5134.00 944
5134.67 842
5135.35 872
5136.02 804
5136.70 784
5137.38 809
5138.05 867
5138.73 866
5139.40 930
5140.08 858
5140.76 853
5141.43 830
5142.11 760
5142.79 820
5143.46 837
5144.14 880
5144.81 799
5145.49 816
5146.17 772
5146.84 818
5147.52 778
5148.20 751
5148.87 737
5149.55 841
5150.23 792
5150.90 834
5151.58 790
5152.26 814
5152.94 834
5153.61 816
5154.29 809
5154.97 771
5155.64 805
5156.32 842
5157.00 831
5157.68 841
5158.35 854
5159.03 816
5159.71 751
5160.39 791
5161.06 800
5161.74 847
5162.42 857
5163.10 823
5163.77 826
5164.45 800
5165.13 828
5165.81 883
5166.48 868
5167.16 768
5167.84 819
5168.52 846
5169.20 830
5169.87 827
5170.55 830
5171.23 880
5171.91 803
5172.59 732
5173.27 782
5173.94 762
5174.62 776
5175.30 782
5175.98 868
5176.66 850
5177.34 834
5178.02 911
5178.69 849
5179.37 811
5180.05 729
5180.73 823
5181.41 810
5182.09 723
5182.77 796
5183.45 719
5184.12 790
5184.80 923
5185.48 786
5186.16 800
5186.84 826
5187.52 838
5188.20 797
5188.88 791
5189.56 749
5190.24 773
5190.92 750
5191.60 756
5192.28 704
5192.96 694
5193.64 708
5194.32 722
5195.00 730
5195.68 766
5196.36 738
5197.03 759
5197.71 709
5198.39 709
5199.07 702
5199.75 814
5200.44 810
5201.12 827
5201.80 791
5202.48 776
5203.16 833
5203.84 835
5204.52 924
5205.20 897
5205.88 860
5206.56 836
5207.24 799
5207.92 799
5208.60 821
5209.28 845
5209.96 889
5210.64 867
5211.32 967
5212.00 849
5212.68 785
5213.37 803
5214.05 843
5214.73 868
5215.41 886
5216.09 801
5216.77 815
5217.45 854
5218.13 846
5218.81 908
5219.50 886
5220.18 848
5220.86 810
5221.54 926
5222.22 882
5222.90 878
5223.59 923
5224.27 890
5224.95 775
5225.63 746
5226.31 856
5226.99 829
5227.68 773
5228.36 899
5229.04 917
5229.72 768
5230.40 869
5231.09 816
5231.77 941
5232.45 796
5233.13 663
5233.81 733
5234.50 796
5235.18 755
5235.86 790
5236.54 785
5237.23 827
5237.91 879
5238.59 851
5239.27 859
5239.96 862
5240.64 863
5241.32 830
5242.01 846
5242.69 883
5243.37 919
5244.05 807
5244.74 774
5245.42 746
5246.10 789
5246.79 748
5247.47 837
5248.15 805
5248.84 849
5249.52 847
5250.20 890
5250.89 866
5251.57 842
5252.25 784
5252.94 839
5253.62 779
5254.30 819
5254.99 894
5255.67 792
5256.36 798
5257.04 727
5257.72 835
5258.41 878
5259.09 800
5259.78 641
5260.46 798
5261.14 859
5261.83 872
5262.51 849
5263.20 811
5263.88 764
5264.56 808
5265.25 833
5265.93 865
5266.62 846
5267.30 879
5267.99 900
5268.67 1015
5269.36 896
5270.04 827
5270.73 896
5271.41 815
5272.09 834
5272.78 845
5273.46 851
5274.15 895
5274.83 864
5275.52 774
5276.20 846
5276.89 842
5277.57 820
5278.26 868
5278.94 930
5279.63 952
5280.32 836
5281.00 851
5281.69 867
5282.37 1043
5283.06 1048
5283.74 1067
5284.43 1092
5285.11 970
5285.80 1010
5286.49 956
5287.17 937
5287.86 852
5288.54 869
5289.23 835
5289.91 819
5290.60 808
5291.29 748
5291.97 844
5292.66 814
5293.35 768
5294.03 875
5294.72 826
5295.40 844
5296.09 885
5296.78 869
5297.46 845
5298.15 805
5298.84 840
5299.52 785
5300.21 810
5300.90 855
5301.58 879
5302.27 923
5302.96 908
5303.64 866
5304.33 811
5305.02 830
5305.70 847
5306.39 797
5307.08 830
5307.77 790
5308.45 912
5309.14 938
5309.83 917
5310.51 910
5311.20 918
5311.89 848
5312.58 942
5313.26 807
5313.95 771
5314.64 878
5315.33 892
5316.01 1016
5316.70 940
5317.39 952
5318.08 953
5318.77 975
5319.45 975
5320.14 1030
5320.83 1006
5321.52 973
5322.20 1035
5322.89 923
5323.58 959
5324.27 824
5324.96 908
5325.65 893
5326.33 894
5327.02 840
5327.71 804
5328.40 857
5329.09 920
5329.78 857
5330.46 848
5331.15 861
5331.84 814
5332.53 837
5333.22 844
5333.91 920
5334.60 855
5335.29 817
5335.98 883
5336.66 871
5337.35 829
5338.04 812
5338.73 867
5339.42 843
5340.11 847
5340.80 919
5341.49 933
5342.18 912
5342.87 936
5343.56 1005
5344.25 954
5344.94 970
5345.62 994
5346.31 1001
5347.00 987
5347.69 961
5348.38 1027
5349.07 1077
5349.76 1098
5350.45 1204
5351.14 1193
5351.83 1129
5352.52 1213
5353.21 1148
5353.90 1114
5354.59 1233
5355.28 1140
5355.97 1063
5356.66 980
5357.35 999
5358.04 905
5358.74 817
5359.43 849
5360.12 849
5360.81 823
5361.50 762
5362.19 756
5362.88 799
5363.57 888
5364.26 788
5364.95 736
5365.64 761
5366.33 818
5367.02 746
5367.71 756
5368.41 691
5369.10 687
5369.79 812
5370.48 802
5371.17 793
5371.86 741
5372.55 809
5373.24 788
5373.94 767
5374.63 750
5375.32 871
5376.01 759
5376.70 759
5377.39 735
5378.08 813
5378.78 785
5379.47 781
5380.16 741
5380.85 792
5381.54 746
5382.24 817
5382.93 742
5383.62 795
5384.31 731
5385.00 760
5385.70 743
5386.39 815
5387.08 873
5387.77 856
5388.47 766
5389.16 826
5389.85 817
5390.54 869
5391.23 798
5391.93 896
5392.62 765
5393.31 814
5394.01 899
5394.70 854
5395.39 819
5396.08 810
5396.78 855
5397.47 867
5398.16 874
5398.86 773
5399.55 831
5400.24 747
5400.93 711
5401.63 776
5402.32 778
5403.01 753
5403.71 729
5404.40 776
5405.09 845
5405.79 781
5406.48 813
5407.17 737
5407.87 767
5408.56 749
5409.26 765
5409.95 756
5410.64 819
5411.34 747
5412.03 707
5412.72 729
5413.42 725
5414.11 678
5414.81 704
5415.50 775
5416.19 732
5416.89 802
5417.58 805
5418.28 779
5418.97 737
5419.67 764
5420.36 815
5421.05 817
5421.75 860
5422.44 807
5423.14 722
5423.83 849
5424.53 860
5425.22 843
5425.92 801
5426.61 835
5427.31 848
5428.00 837
5428.70 890
5429.39 897
5430.09 811
5430.78 880
5431.48 814
5432.17 783
5432.87 812
5433.56 810
5434.26 855
5434.95 881
5435.65 997
5436.34 965
5437.04 957
5437.73 917
5438.43 970
5439.13 812
5439.82 914
5440.52 910
5441.21 947
5441.91 846
5442.60 829
5443.30 818
5444.00 901
5444.69 918
5445.39 951
5446.08 1083
5446.78 1043
5447.48 1120
5448.17 1113
5448.87 1068
5449.56 1135
5450.26 1104
5450.96 1113
5451.65 1044
5452.35 968
5453.05 1036
5453.74 975
5454.44 931
5455.14 943
5455.83 864
5456.53 902
5457.23 865
5457.92 842
5458.62 970
5459.32 910
5460.01 870
5460.71 996
5461.41 964
5462.11 939
5462.80 1026
5463.50 999
5464.20 980
5464.89 935
5465.59 1023
5466.29 997
5466.99 1004
5467.68 993
5468.38 924
5469.08 955
5469.78 969
5470.47 1060
5471.17 1003
5471.87 1027
5472.57 1083
5473.26 1125
5473.96 1178
5474.66 1150
5475.36 1089
5476.06 1117
5476.75 1153
5477.45 1232
5478.15 1309
5478.85 1404
5479.55 1436
5480.24 1557
5480.94 1439
5481.64 1602
5482.34 1641
5483.04 1648
5483.74 1512
5484.43 1474
5485.13 1385
5485.83 1322
5486.53 1240
5487.23 1206
5487.93 1226
5488.63 1087
5489.33 1186
5490.02 1169
5490.72 1286
5491.42 1351
5492.12 1301
5492.82 1316
5493.52 1303
5494.22 1176
5494.92 1247
5495.62 1290
5496.32 1423
5497.01 1548
5497.71 1627
5498.41 1744
5499.11 1897
5499.81 2089
5500.51 2407
5501.21 2610
5501.91 2749
5502.61 2760
5503.31 2527
5504.01 2412
5504.71 2071
5505.41 1937
5506.11 1727
5506.81 1530
5507.51 1482
5508.21 1363
5508.91 1375
5509.61 1156
5510.31 1186
5511.01 1174
5511.71 1127
5512.41 1213
5513.11 1109
5513.81 1135
5514.51 1218
5515.21 1138
5515.91 1173
5516.61 1179
5517.31 1085
5518.01 1168
5518.72 1163
5519.42 1024
5520.12 1053
5520.82 1064
5521.52 1108
5522.22 1130
5522.92 1112
5523.62 1148
5524.32 1134
5525.02 973
5525.72 907
5526.43 1000
5527.13 1016
5527.83 1006
5528.53 966
5529.23 868
5529.93 949
5530.63 1053
5531.33 952
5532.04 941
5532.74 931
5533.44 953
5534.14 958
5534.84 893
5535.54 899
5536.25 877
5536.95 837
5537.65 941
5538.35 970
5539.05 953
5539.76 954
5540.46 798
5541.16 829
5541.86 890
5542.56 857
5543.27 887
5543.97 889
5544.67 860
5545.37 715
5546.08 811
5546.78 915
5547.48 990
5548.18 898
5548.89 870
5549.59 861
5550.29 851
5550.99 784
5551.70 949
5552.40 882
5553.10 783
5553.81 869
5554.51 864
5555.21 825
5555.91 866
5556.62 750
5557.32 818
5558.02 867
5558.73 823
5559.43 886
5560.13 869
5560.84 868
5561.54 849
5562.24 889
5562.95 815
5563.65 811
5564.35 858
5565.06 874
5565.76 888
5566.47 797
5567.17 764
5567.87 763
5568.58 878
5569.28 900
5569.98 863
5570.69 830
5571.39 773
5572.10 883
5572.80 853
5573.50 822
5574.21 798
5574.91 868
5575.62 911
5576.32 773
5577.03 817
5577.73 888
5578.44 881
5579.14 916
5579.84 836
5580.55 889
5581.25 823
5581.96 869
5582.66 851
5583.37 849
5584.07 780
5584.78 736
5585.48 792
5586.19 881
5586.89 841
5587.60 799
5588.30 753
5589.01 711
5589.71 795
5590.42 729
5591.12 807
5591.83 814
5592.53 838
5593.24 783
5593.94 742
5594.65 707
5595.36 806
5596.06 782
5596.77 715
5597.47 731
5598.18 756
5598.88 789
5599.59 783
5600.30 845
5601.00 685
5601.71 780
5602.41 762
5603.12 753
5603.83 779
5604.53 750
5605.24 783
5605.94 834
5606.65 749
5607.36 793
5608.06 745
5608.77 794
5609.48 744
5610.18 749
5610.89 809
5611.60 750
5612.30 814
5613.01 792
5613.72 822
5614.42 864
5615.13 827
5615.84 764
5616.54 757
5617.25 794
5617.96 815
5618.66 787
5619.37 771
5620.08 770
5620.78 727
5621.49 781
5622.20 716
5622.91 781
5623.61 738
5624.32 733
5625.03 762
5625.74 746
5626.44 763
5627.15 784
5627.86 748
5628.57 752
5629.27 837
5629.98 790
5630.69 765
5631.40 848
5632.11 847
5632.81 803
5633.52 820
5634.23 754
5634.94 816
5635.65 800
5636.35 737
5637.06 710
5637.77 771
5638.48 750
5639.19 733
5639.89 806
5640.60 845
5641.31 863
5642.02 793
5642.73 772
5643.44 743
5644.15 755
5644.85 812
5645.56 751
5646.27 807
5646.98 721
5647.69 783
5648.40 774
5649.11 772
5649.82 734
5650.53 766
5651.23 830
5651.94 830
5652.65 840
5653.36 848
5654.07 795
5654.78 808
5655.49 863
5656.20 852
5656.91 785
5657.62 814
5658.33 886
5659.04 903
5659.75 919
5660.46 858
5661.17 901
5661.88 836
5662.59 854
5663.30 833
5664.00 952
5664.71 798
5665.42 809
5666.13 811
5666.84 832
5667.55 846
5668.27 883
5668.98 898
5669.69 926
5670.40 971
5671.11 966
5671.82 1062
5672.53 1021
5673.24 1034
5673.95 899
5674.66 902
5675.37 864
5676.08 930
5676.79 820
5677.50 793
5678.21 817
5678.92 877
5679.63 756
5680.34 755
5681.06 888
5681.77 846
5682.48 797
5683.19 829
5683.90 856
5684.61 861
5685.32 853
5686.03 849
5686.74 767
5687.46 719
5688.17 816
5688.88 879
5689.59 857
5690.30 869
5691.01 780
5691.72 775
5692.44 779
5693.15 772
5693.86 798
5694.57 694
5695.28 690
5696.00 761
5696.71 698
5697.42 761
5698.13 723
5698.84 733
5699.56 733
5700.27 758
5700.98 716
5701.69 728
5702.40 761
5703.12 731
5703.83 737
5704.54 683
5705.25 762
5705.97 717
5706.68 747
5707.39 696
5708.10 729
5708.82 771
5709.53 712
5710.24 700
5710.95 673
5711.67 708
5712.38 780
5713.09 805
5713.81 699
5714.52 755
5715.23 790
5715.95 804
5716.66 795
5717.37 752
5718.09 707
5718.80 684
5719.51 740
5720.23 693
5720.94 814
5721.65 777
5722.37 798
5723.08 782
5723.79 728
5724.51 750
5725.22 727
5725.93 820
5726.65 783
5727.36 856
5728.08 885
5728.79 944
5729.50 928
5730.22 871
5730.93 895
5731.65 896
5732.36 935
5733.07 976
5733.79 874
5734.50 809
5735.22 812
5735.93 764
5736.65 767
5737.36 726
5738.07 738
5738.79 821
5739.50 823
5740.22 847
5740.93 771
5741.65 705
5742.36 816
5743.08 790
5743.79 704
5744.51 724
5745.22 702
5745.94 703
5746.65 700
5747.37 693
5748.08 752
5748.80 735
5749.51 808
5750.23 820
5750.94 821
5751.66 786
5752.37 797
5753.09 853
5753.80 870
5754.52 932
5755.24 902
5755.95 890
5756.67 855
5757.38 811
5758.10 851
5758.81 870
5759.53 842
5760.25 798
5760.96 792
5761.68 802
5762.39 818
5763.11 783
5763.83 754
5764.54 765
5765.26 689
5765.97 780
5766.69 720
5767.41 748
5768.12 781
5768.84 739
5769.56 827
5770.27 857
5770.99 852
5771.71 814
5772.42 716
5773.14 821
5773.86 816
5774.57 787
5775.29 825
5776.01 777
5776.72 777
5777.44 883
5778.16 750
5778.88 887
5779.59 837
5780.31 799
5781.03 774
5781.74 776
5782.46 846
5783.18 842
5783.90 824
5784.61 779
5785.33 849
5786.05 802
5786.77 903
5787.48 866
5788.20 812
5788.92 955
5789.64 938
5790.35 925
5791.07 878
5791.79 872
5792.51 996
5793.23 987
5793.94 1042
5794.66 1057
5795.38 1055
5796.10 1051
5796.82 1185
5797.53 1265
5798.25 1396
5798.97 1695
5799.69 1863
5800.41 2138
5801.13 2157
5801.84 2152
5802.56 2267
5803.28 2222
5804.00 1967
5804.72 1744
5805.44 1535
5806.16 1394
5806.87 1256
5807.59 1271
5808.31 1073
5809.03 1027
5809.75 945
5810.47 1040
5811.19 992
5811.91 1023
5812.63 1124
5813.35 1096
5814.07 1173
5814.78 986
5815.50 958
5816.22 1091
5816.94 957
5817.66 1049
5818.38 1097
5819.10 1070
5819.82 1072
5820.54 1069
5821.26 964
5821.98 1085
5822.70 1069
5823.42 1035
5824.14 1056
5824.86 1049
5825.58 933
5826.30 903
5827.02 981
5827.74 955
5828.46 888
5829.18 820
5829.90 845
5830.62 862
5831.34 855
5832.06 862
5832.78 859
5833.50 894
5834.22 932
5834.94 928
5835.66 951
5836.38 887
5837.10 883
5837.82 956
5838.55 1042
5839.27 1017
5839.99 947
5840.71 939
5841.43 935
5842.15 908
5842.87 824
5843.59 862
5844.31 783
5845.03 849
5845.76 839
5846.48 797
5847.20 901
5847.92 818
5848.64 811
5849.36 901
5850.08 821
5850.81 766
5851.53 824
5852.25 852
5852.97 795
5853.69 762
5854.41 798
5855.14 876
5855.86 852
5856.58 809
5857.30 883
5858.02 903
5858.74 834
5859.47 829
5860.19 846
5860.91 750
5861.63 805
5862.36 799
5863.08 737
5863.80 783
5864.52 741
5865.24 748
5865.97 802
5866.69 806
5867.41 739
5868.13 745
5868.86 816
5869.58 890
5870.30 817
5871.03 843
5871.75 778
5872.47 832
5873.19 839
5873.92 769
5874.64 867
5875.36 883
5876.09 842
5876.81 860
5877.53 801
5878.26 748
5878.98 763
5879.70 767
5880.43 858
5881.15 869
5881.87 897
5882.60 865
5883.32 896
5884.04 901
5884.77 806
5885.49 845
5886.21 903
5886.94 900
5887.66 779
5888.39 870
5889.11 840
5889.83 805
5890.56 819
5891.28 808
5892.01 734
5892.73 773
5893.45 788
5894.18 780
5894.90 794
5895.63 848
5896.35 841
5897.07 874
5897.80 869
5898.52 874
5899.25 843
5899.97 793
5900.70 802
5901.42 829
5902.15 808
5902.87 771
5903.60 827
5904.32 850
5905.05 853
5905.77 825
5906.50 839
5907.22 900
5907.95 834
5908.67 829
5909.40 878
5910.12 881
5910.85 941
5911.57 874
5912.30 818
5913.02 853
5913.75 836
5914.47 816
5915.20 858
5915.92 914
5916.65 930
5917.38 892
5918.10 907
5918.83 927
5919.55 910
5920.28 891
5921.00 826
5921.73 846
5922.46 802
5923.18 909
5923.91 957
5924.63 1003
5925.36 944
5926.09 861
5926.81 826
5927.54 883
5928.26 913
5928.99 970
5929.72 960
5930.44 983
5931.17 984
5931.90 906
5932.62 966
5933.35 967
5934.08 991
5934.80 1047
5935.53 1065
5936.26 1098
5936.98 1117
5937.71 1018
5938.44 1109
5939.16 1129
5939.89 1144
5940.62 1129
5941.35 1186
5942.07 1212
5942.80 1167
5943.53 1258
5944.25 1377
5944.98 1203
5945.71 1217
5946.44 1304
5947.16 1255
5947.89 1243
5948.62 1326
5949.35 1309
5950.07 1266
5950.80 1340
5951.53 1469
5952.26 1618
5952.99 1639
5953.71 1702
5954.44 1670
5955.17 1608
5955.90 1679
5956.62 1629
5957.35 1567
5958.08 1564
5958.81 1485
5959.54 1546
5960.27 1461
5960.99 1385
5961.72 1631
5962.45 1597
5963.18 1673
5963.91 1752
5964.64 1705
5965.36 1820
5966.09 1776
5966.82 2086
5967.55 2462
5968.28 2422
5969.01 2412
5969.74 2510
5970.47 2303
5971.19 2166
5971.92 2020
5972.65 2048
5973.38 1959
5974.11 1842
5974.84 1819
5975.57 1898
5976.30 1968
5977.03 1889
5977.76 1880
5978.49 1928
5979.22 1929
5979.95 1926
5980.67 2084
5981.40 2207
5982.13 2216
5982.86 2210
5983.59 2135
5984.32 2171
5985.05 2214
5985.78 2170
5986.51 2157
5987.24 2231
5987.97 2286
5988.70 2285
5989.43 2344
5990.16 2244
5990.89 2263
5991.62 2296
5992.35 2308
5993.08 2380
5993.81 2377
5994.54 2351
5995.27 2356
5996.00 2354
5996.73 2386
5997.47 2428
5998.20 2646
5998.93 2567
5999.66 2488
6000.39 2508
6001.12 2599
6001.85 2399
6002.58 2436
6003.31 2580
6004.04 2533
6004.77 2452
6005.50 2488
6006.24 2359
6006.97 2476
6007.70 2671
6008.43 2793
6009.16 3001
6009.89 3541
6010.62 4049
6011.35 4720
6012.09 5737
6012.82 6640
6013.55 7204
6014.28 7972
6015.01 8035
6015.74 8368
6016.47 8233
6017.21 7491
6017.94 6878
6018.67 6157
6019.40 5388
6020.13 4630
6020.87 3874
6021.60 3266
6022.33 2932
6023.06 2596
6023.79 2334
6024.53 2057
6025.26 2014
6025.99 1935
6026.72 1950
6027.46 1918
6028.19 1883
6028.92 1871
6029.65 1825
6030.39 1844
6031.12 1869
6031.85 1711
6032.58 1670
6033.32 1694
6034.05 1714
6034.78 1651
6035.51 1670
6036.25 1749
6036.98 1808
6037.71 1823
6038.45 1798
6039.18 1808
6039.91 1694
6040.65 1688
6041.38 1712
6042.11 1758
6042.85 1829
6043.58 1879
6044.31 1828
6045.05 1819
6045.78 1823
6046.51 1948
6047.25 1988
6047.98 2057
6048.71 2111
6049.45 2178
6050.18 2392
6050.91 2463
6051.65 2519
6052.38 2725
6053.12 3031
6053.85 3147
6054.58 3257
6055.32 3285
6056.05 2895
6056.79 2696
6057.52 2522
6058.25 2390
6058.99 2186
6059.72 2156
6060.46 2054
6061.19 2010
6061.93 1941
6062.66 1867
6063.40 1888
6064.13 1859
6064.86 1930
6065.60 1800
6066.33 1770
6067.07 1700
6067.80 1742
6068.54 1768
6069.27 1722
6070.01 1671
6070.74 1751
6071.48 1647
6072.21 1662
6072.95 1649
6073.68 1645
6074.42 1492
6075.15 1597
6075.89 1644
6076.63 1567
6077.36 1555
6078.10 1734
6078.83 1600
6079.57 1538
6080.30 1624
6081.04 1673
6081.77 1733
6082.51 1467
6083.25 1456
6083.98 1482
6084.72 1514
6085.45 1413
6086.19 1494
6086.92 1444
6087.66 1452
6088.40 1546
6089.13 1479
6089.87 1500
6090.61 1593
6091.34 1491
6092.08 1399
6092.81 1489
6093.55 1504
6094.29 1473
6095.02 1470
6095.76 1421
6096.50 1459
6097.23 1317
6097.97 1348
6098.71 1334
6099.44 1296
6100.18 1320
6100.92 1274
6101.65 1217
6102.39 1184
6103.13 1286
6103.86 1236
6104.60 1268
6105.34 1221
6106.08 1216
6106.81 1217
6107.55 1258
6108.29 1291
6109.02 1267
6109.76 1284
6110.50 1356
6111.24 1306
6111.97 1279
6112.71 1349
6113.45 1391
6114.19 1316
6114.92 1251
6115.66 1296
6116.40 1282
6117.14 1278
6117.88 1320
6118.61 1368
6119.35 1363
6120.09 1408
6120.83 1384
6121.57 1342
6122.30 1418
6123.04 1364
6123.78 1407
6124.52 1415
6125.26 1396
6126.00 1329
6126.73 1394
6127.47 1407
6128.21 1441
6128.95 1356
6129.69 1369
6130.43 1394
6131.16 1419
6131.90 1396
6132.64 1389
6133.38 1404
6134.12 1368
6134.86 1397
6135.60 1400
6136.34 1452
6137.08 1504
6137.81 1552
6138.55 1405
6139.29 1494
6140.03 1411
6140.77 1517
6141.51 1553
6142.25 1537
6142.99 1511
6143.73 1489
6144.47 1477
6145.21 1457
6145.95 1471
6146.69 1471
6147.43 1597
6148.17 1524
6148.91 1463
6149.65 1460
6150.39 1524
6151.13 1434
6151.86 1509
6152.60 1593
6153.34 1553
6154.08 1553
6154.83 1671
6155.57 1653
6156.31 1669
6157.05 1596
6157.79 1490
6158.53 1664
6159.27 1613
6160.01 1711
6160.75 1626
6161.49 1631
6162.23 1720
6162.97 1848
6163.71 1942
6164.45 1918
6165.19 2106
6165.93 2319
6166.67 2271
6167.41 2406
6168.15 2469
6168.89 2458
6169.64 2559
6170.38 2538
6171.12 2503
6171.86 2400
6172.60 2258
6173.34 2242
6174.08 2185
6174.82 2135
6175.57 2104
6176.31 2126
6177.05 2128
6177.79 1984
6178.53 2106
6179.27 2013
6180.01 2117
6180.76 2166
6181.50 2081
6182.24 2156
6182.98 2222
6183.72 2097
6184.46 2206
6185.21 2326
6185.95 2289
6186.69 2268
6187.43 2184
6188.17 2343
6188.92 2411
6189.66 2594
6190.40 2564
6191.14 2551
6191.89 2695
6192.63 2816
6193.37 2928
6194.11 2973
6194.86 2972
6195.60 2827
6196.34 2977
6197.08 2981
6197.83 2974
6198.57 3013
6199.31 3037
6200.05 2929
6200.80 2940
6201.54 3077
6202.28 3100
6203.03 3119
6203.77 3508
6204.51 4144
6205.26 4810
6206.00 5972
6206.74 7579
6207.48 9019
6208.23 10648
6208.97 12708
6209.71 14287
6210.46 15282
6211.20 15660
6211.95 15104
6212.69 13931
6213.43 12187
6214.18 10439
6214.92 8699
6215.66 7048
6216.41 5690
6217.15 4830
6217.89 3985
6218.64 3559
6219.38 3102
6220.13 2889
6220.87 2706
6221.61 2381
6222.36 2458
6223.10 2505
6223.85 2469
6224.59 2564
6225.34 2513
6226.08 2538
6226.82 2565
6227.57 2409
6228.31 2299
6229.06 2087
6229.80 2015
6230.55 1893
6231.29 1779
6232.04 1765
6232.78 1846
6233.53 1807
6234.27 1699
6235.02 1775
6235.76 1819
6236.51 1838
6237.25 1801
6238.00 1951
6238.74 1810
6239.49 1809
6240.23 1875
6240.98 1901
6241.72 1918
6242.47 1962
6243.21 1932
6243.96 1993
6244.70 2309
6245.45 2452
6246.20 2563
6246.94 2727
6247.69 2958
6248.43 3191
6249.18 3409
6249.92 3417
6250.67 3362
6251.42 3141
6252.16 3008
6252.91 2823
6253.65 2634
6254.40 2317
6255.15 2171
6255.89 1979
6256.64 2027
6257.38 1961
6258.13 1842
6258.88 1867
6259.62 1952
6260.37 1899
6261.12 1919
6261.86 1999
6262.61 1886
6263.36 1803
6264.10 1869
6264.85 1882
6265.60 1804
6266.34 1985
6267.09 1954
6267.84 1812
6268.58 1926
6269.33 1984
6270.08 1974
6270.82 1881
6271.57 1861
6272.32 1923
6273.07 1929
6273.81 1737
6274.56 1855
6275.31 1796
6276.05 1831
6276.80 1997
6277.55 1973
6278.30 1890
6279.04 1946
6279.79 1980
6280.54 1901
6281.29 1830
6282.03 1846
6282.78 1815
6283.53 1823
6284.28 1900
6285.03 1874
6285.77 1964
6286.52 1899
6287.27 1892
6288.02 2114
6288.77 2187
6289.51 2154
6290.26 2116
6291.01 2075
6291.76 2037
6292.51 1815
6293.26 1679
6294.00 1741
6294.75 1624
6295.50 1535
6296.25 1639
6297.00 1618
6297.75 1492
6298.50 1573
6299.24 1440
6299.99 1543
6300.74 1450
6301.49 1521
6302.24 1507
6302.99 1498
6303.74 1635
6304.49 1606
6305.24 1528
6305.99 1637
6306.73 1450
6307.48 1390
6308.23 1472
6308.98 1493
6309.73 1564
6310.48 1450
6311.23 1502
6311.98 1555
6312.73 1594
6313.48 1605
6314.23 1639
6314.98 1485
6315.73 1530
6316.48 1481
6317.23 1443
6317.98 1402
6318.73 1448
6319.48 1431
6320.23 1486
6320.98 1582
6321.73 1535
6322.48 1494
6323.23 1368
6323.98 1319
6324.73 1354
6325.48 1404
6326.23 1334
6326.98 1387
6327.73 1554
6328.48 1497
6329.23 1456
6329.98 1427
6330.73 1470
6331.48 1456
6332.23 1387
6332.98 1490
6333.73 1459
6334.49 1411
6335.24 1265
6335.99 1276
6336.74 1323
6337.49 1307
6338.24 1267
6338.99 1335
6339.74 1392
6340.49 1328
6341.25 1321
6342.00 1365
6342.75 1284
6343.50 1264
6344.25 1339
6345.00 1371
6345.75 1416
6346.51 1434
6347.26 1382
6348.01 1417
6348.76 1458
6349.51 1504
6350.26 1558
6351.02 1666
6351.77 1670
6352.52 1638
6353.27 1757
6354.02 1951
6354.78 2038
6355.53 1882
6356.28 1832
6357.03 1778
6357.78 1763
6358.54 1668
6359.29 1616
6360.04 1470
6360.79 1448
6361.55 1343
6362.30 1447
6363.05 1395
6363.80 1383
6364.56 1453
6365.31 1242
6366.06 1371
6366.81 1338
6367.57 1377
6368.32 1291
6369.07 1420
6369.83 1403
6370.58 1404
6371.33 1492
6372.08 1460
6372.84 1432
6373.59 1327
6374.34 1230
6375.10 1226
6375.85 1258
6376.60 1411
6377.36 1412
6378.11 1251
6378.86 1300
6379.62 1234
6380.37 1282
6381.12 1309
6381.88 1238
6382.63 1282
6383.39 1320
6384.14 1245
6384.89 1264
6385.65 1244
6386.40 1190
6387.16 1158
6387.91 1103
6388.66 1089
6389.42 1077
6390.17 1176
6390.93 1085
6391.68 1103
6392.43 1106
6393.19 1211
6393.94 1175
6394.70 1077
6395.45 1115
6396.21 1153
6396.96 1115
6397.72 1188
6398.47 1141
6399.22 1193
6399.98 1155
6400.73 1136
6401.49 1117
6402.24 1117
6403.00 1065
6403.75 1035
6404.51 1102
6405.26 1125
6406.02 1107
6406.77 1118
6407.53 1068
6408.28 1097
6409.04 1059
6409.79 1132
6410.55 1054
6411.31 1145
6412.06 1148
6412.82 1156
6413.57 1134
6414.33 1096
6415.08 1129
6415.84 1105
6416.59 1073
6417.35 1082
6418.11 1049
6418.86 1099
6419.62 1062
6420.37 1080
6421.13 992
6421.89 1013
6422.64 1181
6423.40 1086
6424.15 1049
6424.91 1035
6425.67 1080
6426.42 1031
6427.18 1161
6427.94 1115
6428.69 1143
6429.45 1165
6430.20 1023
6430.96 999
6431.72 1069
6432.47 1131
6433.23 1149
6433.99 1037
6434.74 998
6435.50 1124
6436.26 1029
6437.02 1082
6437.77 1115
6438.53 1086
6439.29 1110
6440.04 1093
6440.80 1116
6441.56 1064
6442.32 1111
6443.07 1048
6443.83 1132
6444.59 1018
6445.34 1038
6446.10 1094
6446.86 1104
6447.62 1074
6448.37 1053
6449.13 1136
6449.89 1164
6450.65 1075
6451.41 1053
6452.16 1076
6452.92 1109
6453.68 1065
6454.44 1064
6455.19 1046
6455.95 1041
6456.71 1154
6457.47 1183
6458.23 1151
6458.99 1153
6459.74 1119
6460.50 1164
6461.26 1098
6462.02 1037
6462.78 1116
6463.54 1088
6464.29 1149
6465.05 1220
6465.81 1216
6466.57 1165
6467.33 1219
6468.09 1290
6468.85 1320
6469.60 1225
6470.36 1233
6471.12 1305
6471.88 1373
6472.64 1341
6473.40 1234
6474.16 1340
6474.92 1371
6475.68 1335
6476.44 1324
6477.20 1289
6477.95 1343
6478.71 1358
6479.47 1476
6480.23 1412
6480.99 1351
6481.75 1429
6482.51 1371
6483.27 1367
6484.03 1379
6484.79 1438
6485.55 1601
6486.31 1470
6487.07 1568
6487.83 1502
6488.59 1489
6489.35 1540
6490.11 1552
6490.87 1574
6491.63 1617
6492.39 1634
6493.15 1573
6493.91 1850
6494.67 1971
6495.43 1958
6496.19 1929
6496.95 1836
6497.71 2005
6498.47 2007
6499.23 1906
6499.99 2028
6500.76 1932
6501.52 1910
6502.28 1895
6503.04 1895
6503.80 1874
6504.56 1935
6505.32 1984
6506.08 2026
6506.84 2129
6507.60 2214
6508.36 2235
6509.13 2302
6509.89 2336
6510.65 2281
6511.41 2439
6512.17 2309
6512.93 2309
6513.69 2425
6514.45 2317
6515.22 2419
6515.98 2377
6516.74 2360
6517.50 2344
6518.26 2353
6519.02 2506
6519.79 2701
6520.55 2706
6521.31 2720
6522.07 2757
6522.83 2825
6523.60 2829
6524.36 3027
6525.12 3356
6525.88 3708
6526.64 4009
6527.41 4541
6528.17 4730
6528.93 4923
6529.69 5102
6530.46 4960
6531.22 4835
6531.98 4954
6532.74 5244
6533.51 5489
6534.27 5818
6535.03 6642
6535.79 7678
6536.56 8366
6537.32 9071
6538.08 9619
6538.85 9318
6539.61 8755
6540.37 7701
6541.13 6707
6541.90 5811
6542.66 4813
6543.42 4038
6544.19 3483
6544.95 3020
6545.71 2648
6546.48 2400
6547.24 2344
6548.00 2282
6548.77 2126
6549.53 2126
6550.29 2072
6551.06 2064
6551.82 2052
6552.58 2107
6553.35 2091
6554.11 2102
6554.88 2172
6555.64 2001
6556.40 1951
6557.17 1907
6557.93 2002
6558.70 1924
6559.46 2018
6560.22 2002
6560.99 1927
6561.75 2058
6562.52 2129
6563.28 2155
6564.05 2237
6564.81 2139
6565.57 2191
6566.34 2401
6567.10 2402
6567.87 2435
6568.63 2500
6569.40 2451
6570.16 2307
6570.93 2329
6571.69 2372
6572.46 2313
6573.22 2498
6573.99 2544
6574.75 2596
6575.52 2790
6576.28 2831
6577.05 2925
6577.81 2840
6578.58 2838
6579.34 2890
6580.11 2852
6580.87 2928
6581.64 2739
6582.40 2724
6583.17 2618
6583.93 2580
6584.70 2524
6585.47 2474
6586.23 2453
6587.00 2417
6587.76 2529
6588.53 2483
6589.29 2649
6590.06 2721
6590.83 2724
6591.59 2792
6592.36 3053
6593.12 3331
6593.89 3955
6594.66 4223
6595.42 4256
6596.19 4339
6596.96 4548
6597.72 4432
6598.49 4295
6599.25 3881
6600.02 3470
6600.79 3261
6601.55 3024
6602.32 2555
6603.09 2424
6603.85 2343
6604.62 2255
6605.39 2157
6606.15 2122
6606.92 2098
6607.69 2018
6608.46 2002
6609.22 1966
6609.99 2066
6610.76 2071
6611.52 2023
6612.29 2085
6613.06 1996
6613.83 1816
6614.59 1785
6615.36 1921
6616.13 1869
6616.89 1768
6617.66 1819
6618.43 1725
6619.20 1857
6619.96 1658
6620.73 1555
6621.50 1798
6622.27 1709
6623.04 1720
6623.80 1832
6624.57 1838
6625.34 1790
6626.11 1758
6626.88 1610
6627.64 1683
6628.41 1620
6629.18 1703
6629.95 1753
6630.72 1800
6631.48 1919
6632.25 2079
6633.02 2364
6633.79 2346
6634.56 2373
6635.33 2511
6636.10 2548
6636.86 2524
6637.63 2425
6638.40 2382
6639.17 2179
6639.94 1968
6640.71 1981
6641.48 1882
6642.25 1725
6643.01 1635
6643.78 1538
6644.55 1647
6645.32 1618
6646.09 1674
6646.86 1739
6647.63 1656
6648.40 1704
6649.17 1530
6649.94 1596
6650.71 1716
6651.48 1731
6652.25 1674
6653.01 1737
6653.78 1724
6654.55 1667
6655.32 1627
6656.09 1636
6656.86 1564
6657.63 1670
6658.40 1655
6659.17 1624
6659.94 1649
6660.71 1571
6661.48 1498
6662.25 1411
6663.02 1416
6663.79 1517
6664.56 1644
6665.33 1579
6666.10 1610
6666.87 1558
6667.64 1574
6668.42 1513
6669.19 1547
6669.96 1645
6670.73 1535
6671.50 1594
6672.27 1621
6673.04 1569
6673.81 1562
6674.58 1619
6675.35 1596
6676.12 1612
6676.89 1526
6677.66 1606
6678.44 1515
6679.21 1564
6679.98 1544
6680.75 1478
6681.52 1753
6682.29 1769
6683.06 1723
6683.83 1808
6684.60 1968
6685.38 2009
6686.15 2025
6686.92 2012
6687.69 2068
6688.46 1890
6689.23 1771
6690.01 1717
6690.78 1561
6691.55 1520
6692.32 1540
6693.09 1469
6693.86 1362
6694.64 1345
6695.41 1498
6696.18 1446
6696.95 1309
6697.73 1412
6698.50 1497
6699.27 1405
6700.04 1368
6700.81 1445
6701.59 1451
6702.36 1363
6703.13 1340
6703.90 1395
6704.68 1366
6705.45 1501
6706.22 1559
6706.99 1381
6707.77 1407
6708.54 1402
6709.31 1370
6710.09 1438
6710.86 1377
6711.63 1419
6712.40 1387
6713.18 1236
6713.95 1389
6714.72 1304
6715.50 1285
6716.27 1260
6717.04 1216
6717.82 1375
6718.59 1308
6719.36 1341
6720.14 1328
6720.91 1185
6721.68 1216
6722.46 1254
6723.23 1230
6724.00 1178
6724.78 1269
6725.55 1351
6726.33 1286
6727.10 1279
6727.87 1300
6728.65 1280
6729.42 1334
6730.20 1300
6730.97 1299
6731.74 1435
6732.52 1371
6733.29 1356
6734.07 1318
6734.84 1316
6735.61 1265
6736.39 1259
6737.16 1423
6737.94 1477
6738.71 1389
6739.49 1321
6740.26 1365
6741.04 1320
6741.81 1319
6742.59 1360
6743.36 1316
6744.13 1469
6744.91 1544
6745.68 1470
6746.46 1375
6747.23 1445
6748.01 1478
6748.78 1606
6749.56 1508
6750.33 1691
6751.11 1717
6751.89 2030
6752.66 2044
6753.44 2051
6754.21 2090
6754.99 2043
6755.76 2025
6756.54 1754
6757.31 1697
6758.09 1494
6758.86 1502
6759.64 1441
6760.42 1459
6761.19 1400
6761.97 1404
6762.74 1376
6763.52 1305
6764.30 1238
6765.07 1268
6765.85 1319
6766.62 1279
6767.40 1384
6768.18 1281
6768.95 1239
6769.73 1222
6770.51 1250
6771.28 1288
6772.06 1386
6772.83 1241
6773.61 1309
6774.39 1371
6775.16 1352
6775.94 1355
6776.72 1376
6777.49 1305
6778.27 1342
6779.05 1309
6779.82 1335
6780.60 1298
6781.38 1322
6782.16 1333
6782.93 1317
6783.71 1224
6784.49 1116
6785.26 1176
6786.04 1250
6786.82 1271
6787.60 1252
6788.37 1302
6789.15 1255
6789.93 1255
6790.71 1164
6791.48 1198
6792.26 1294
6793.04 1214
6793.82 1065
6794.59 1128
6795.37 1147
6796.15 1143
6796.93 1245
6797.70 1246
6798.48 1141
6799.26 1139
6800.04 1155
6800.82 1137
6801.60 1185
6802.37 1210
6803.15 1243
6803.93 1248
6804.71 1288
6805.49 1231
6806.26 1212
6807.04 1281
6807.82 1216
6808.60 1219
6809.38 1181
6810.16 1150
6810.94 1193
6811.71 1158
6812.49 1083
6813.27 1080
6814.05 1132
6814.83 1146
6815.61 1181
6816.39 1200
6817.17 1137
6817.95 1206
6818.73 1250
6819.50 1092
6820.28 1140
6821.06 1147
6821.84 1159
6822.62 1102
6823.40 1101
6824.18 1091
6824.96 1123
6825.74 1075
6826.52 1050
6827.30 1131
6828.08 1234
6828.86 1225
6829.64 1222
6830.42 1212
6831.20 1152
6831.98 1163
6832.76 1137
6833.54 1136
6834.32 1151
6835.10 1170
6835.88 1137
6836.66 1102
6837.44 1097
6838.22 1127
6839.00 1145
6839.78 1052
6840.56 1001
6841.34 1006
6842.12 1148
6842.90 1122
6843.68 1132
6844.46 1083
6845.24 1135
6846.02 1212
6846.80 1320
6847.58 1313
6848.36 1466
6849.14 1855
6849.93 1921
6850.71 2241
6851.49 2249
6852.27 2450
6853.05 2455
6853.83 2348
6854.61 2223
6855.39 2014
6856.17 1845
6856.96 1640
6857.74 1541
6858.52 1443
6859.30 1261
6860.08 1262
6860.86 1284
6861.64 1223
6862.43 1228
6863.21 1225
6863.99 1178
6864.77 1235
6865.55 1325
6866.33 1275
6867.12 1279
6867.90 1349
6868.68 1317
6869.46 1326
6870.24 1400
6871.03 1184
6871.81 1228
6872.59 1242
6873.37 1222
6874.16 1238
6874.94 1199
6875.72 1200
6876.50 1241
6877.28 1352
6878.07 1446
6878.85 1475
6879.63 1458
6880.42 1527
6881.20 1477
6881.98 1545
6882.76 1586
6883.55 1628
6884.33 1662
6885.11 1718
6885.89 1891
6886.68 2086
6887.46 2405
6888.24 2480
6889.03 2761
6889.81 2615
6890.59 2600
6891.38 2446
6892.16 2250
6892.94 2021
6893.73 1893
6894.51 1600
6895.29 1672
6896.08 1611
6896.86 1586
6897.64 1640
6898.43 1547
6899.21 1581
6900.00 1568
6900.78 1541
6901.56 1479
6902.35 1520
6903.13 1568
6903.91 1549
6904.70 1626
6905.48 1528
6906.27 1498
6907.05 1572
6907.84 1521
6908.62 1545
6909.40 1605
6910.19 1509
6910.97 1537
6911.76 1360
6912.54 1355
6913.33 1320
6914.11 1408
6914.90 1386
6915.68 1259
6916.46 1395
6917.25 1473
6918.03 1369
6918.82 1417
6919.60 1349
6920.39 1398
6921.17 1373
6921.96 1372
6922.74 1389
6923.53 1329
6924.31 1413
6925.10 1374
6925.88 1346
6926.67 1464
6927.45 1499
6928.24 1467
6929.03 1493
6929.81 1458
6930.60 1524
6931.38 1563
6932.17 1588
6932.95 1551
6933.74 1713
6934.52 1751
6935.31 1682
6936.10 1575
6936.88 1569
6937.67 1601
6938.45 1547
6939.24 1580
6940.03 1535
6940.81 1500
6941.60 1625
6942.38 1666
6943.17 1675
6943.96 1686
6944.74 1699
6945.53 1814
6946.32 1801
6947.10 1995
6947.89 1952
6948.68 1836
6949.46 1798
6950.25 1969
6951.03 1877
6951.82 1794
6952.61 1766
6953.40 1801
6954.18 1795
6954.97 1830
6955.76 1872
6956.54 2016
6957.33 1861
6958.12 1972
6958.90 2014
6959.69 2123
6960.48 2033
6961.27 1940
6962.05 1972
6962.84 1949
6963.63 1916
6964.41 1949
6965.20 2008
6965.99 2016
6966.78 2049
6967.56 2197
6968.35 2174
6969.14 2077
6969.93 2220
6970.72 2263
6971.50 2304
6972.29 2360
6973.08 2254
6973.87 2329
6974.66 2349
6975.44 2427
6976.23 2484
6977.02 2392
6977.81 2468
6978.60 2510
6979.38 2739
6980.17 2819
6980.96 3119
6981.75 3399
6982.54 3815
6983.33 4213
6984.11 5174
6984.90 6099
6985.69 6782
6986.48 7356
6987.27 7757
6988.06 7487
6988.85 7131
6989.64 6771
6990.42 5807
6991.21 5051
6992.00 4494
6992.79 3895
6993.58 3514
6994.37 3306
6995.16 3175
6995.95 3325
6996.74 3720
6997.53 4261
6998.32 4995
6999.10 5739
6999.89 6737
7000.68 7185
7001.47 7337
7002.26 7185
7003.05 6712
7003.84 6130
7004.63 5257
7005.42 4595
7006.21 4125
7007.00 3449
7007.79 2977
7008.58 2617
7009.37 2386
7010.16 2334
7010.95 2292
7011.74 2324
7012.53 2310
7013.32 2277
7014.11 2437
7014.90 2245
7015.69 2153
7016.48 2024
7017.27 1948
7018.06 1980
7018.85 1907
7019.64 1907
7020.43 1864
7021.23 1876
7022.02 1925
7022.81 1924
7023.60 2042
7024.39 2052
7025.18 2091
7025.97 2168
7026.76 2175
7027.55 2242
7028.34 2061
7029.13 1975
7029.93 1981
7030.72 1895
7031.51 1885
7032.30 1765
7033.09 1818
7033.88 1740
7034.67 1808
7035.46 1785
7036.26 1786
7037.05 1902
7037.84 2005
7038.63 2086
7039.42 2062
7040.21 1989
7041.01 2049
7041.80 2084
7042.59 2042
7043.38 2035
7044.17 1969
7044.97 1887
7045.76 1870
7046.55 1918
7047.34 1942
7048.13 1848
7048.93 1905
7049.72 2059
7050.51 2104
7051.30 2337
7052.09 2172
7052.89 2135
7053.68 2055
7054.47 1871
7055.26 1813
7056.06 1676
7056.85 1715
7057.64 1704
7058.44 1671
7059.23 1573
7060.02 1569
7060.81 1576
7061.61 1617
7062.40 1689
7063.19 1750
7063.99 1626
7064.78 1583
7065.57 1605
7066.37 1638
7067.16 1603
7067.95 1516
7068.74 1575
7069.54 1488
7070.33 1594
7071.13 1534
7071.92 1513
7072.71 1628
7073.51 1571
7074.30 1501
7075.09 1470
7075.89 1464
7076.68 1364
7077.47 1417
7078.27 1535
7079.06 1483
7079.86 1489
7080.65 1472
7081.44 1421
7082.24 1394
7083.03 1378
7083.83 1446
7084.62 1461
7085.41 1409
7086.21 1445
7087.00 1445
7087.80 1439
7088.59 1556
7089.39 1583
7090.18 1516
7090.98 1427
7091.77 1363
7092.56 1428
7093.36 1446
7094.15 1404
7094.95 1254
7095.74 1302
7096.54 1244
7097.33 1238
7098.13 1161
7098.92 1133
7099.72 1157
7100.51 1143
7101.31 1166
7102.10 1120
7102.90 1141
7103.69 1171
7104.49 1118
7105.29 1167
7106.08 1120
7106.88 1130
7107.67 1039
7108.47 1065
7109.26 1021
7110.06 1021
7110.85 997
7111.65 1006
7112.45 1039
7113.24 1002
7114.04 1060
7114.83 1107
7115.63 1054
7116.42 1098
7117.22 1063
7118.02 1102
7118.81 1070
7119.61 1080
7120.41 983
7121.20 994
7122.00 1096
7122.79 1160
7123.59 1051
7124.39 1034
7125.18 993
7125.98 1006
7126.78 1074
7127.57 1117
7128.37 1143
7129.17 1114
7129.96 1013
7130.76 1056
7131.56 1002
7132.35 1048
7133.15 1044
7133.95 1032
7134.74 1007
7135.54 994
7136.34 1008
7137.14 980
7137.93 974
7138.73 1011
7139.53 1043
7140.33 1012
7141.12 1104
7141.92 1038
7142.72 971
7143.51 1053
7144.31 1080
7145.11 1015
7145.91 965
7146.71 1029
7147.50 1028
7148.30 1025
7149.10 963
7149.90 1035
7150.69 1049
7151.49 1036
7152.29 1010
7153.09 916
7153.89 961
7154.68 1024
7155.48 1035
7156.28 1029
7157.08 964
7157.88 972
7158.68 926
7159.47 934
7160.27 988
7161.07 1006
7161.87 928
7162.67 934
7163.47 930
7164.27 928
7165.06 933
7165.86 968
7166.66 987
7167.46 1042
7168.26 1045
7169.06 963
7169.86 892
7170.66 929
7171.46 1003
7172.25 944
7173.05 967
7173.85 979
7174.65 1001
7175.45 956
7176.25 909
7177.05 913
7177.85 880
7178.65 894
7179.45 967
7180.25 956
7181.05 1084
7181.85 1077
7182.65 1068
7183.45 1158
7184.25 1228
7185.05 1177
7185.85 1145
7186.65 1082
7187.45 1071
7188.25 1090
7189.05 998
7189.85 1020
7190.65 995
7191.45 971
7192.25 861
7193.05 903
7193.85 933
7194.65 891
7195.45 816
7196.25 815
7197.05 810
7197.85 883
7198.65 893
7199.45 873
7200.25 876
7201.05 848
7201.85 873
7202.65 895
7203.46 965
7204.26 906
7205.06 799
7205.86 846
7206.66 857
7207.46 889
7208.26 874
7209.06 808
7209.86 812
7210.66 869
7211.47 902
7212.27 917
7213.07 903
7213.87 839
7214.67 854
7215.47 826
7216.27 766
7217.08 816
7217.88 845
7218.68 819
7219.48 861
7220.28 854
7221.09 848
7221.89 896
7222.69 853
7223.49 882
7224.29 820
7225.10 953
7225.90 939
7226.70 931
7227.50 883
7228.30 848
7229.11 932
7229.91 967
7230.71 923
7231.51 862
7232.32 861
7233.12 881
7233.92 935
7234.72 985
7235.53 969
7236.33 998
7237.13 924
7237.93 1027
7238.74 1018
7239.54 1013
7240.34 1049
7241.15 1011
7241.95 956
7242.75 998
7243.55 1026
7244.36 943
7245.16 926
7245.96 1017
7246.77 1047
7247.57 962
7248.37 946
7249.18 947
7249.98 943
7250.78 959
7251.59 969
7252.39 1038
7253.20 1074
7254.00 1019
7254.80 1057
7255.61 1056
7256.41 974
7257.21 989
7258.02 1040
7258.82 1063
7259.63 1019
7260.43 1112
7261.23 1117
7262.04 1119
7262.84 1070
7263.65 1038
7264.45 1159
7265.26 1199
7266.06 1141
7266.86 1137
7267.67 1199
7268.47 1090
7269.28 1110
7270.08 1093
7270.89 1157
7271.69 1166
7272.50 1225
7273.30 1193
7274.11 1217
7274.91 1194
7275.71 1271
7276.52 1378
7277.32 1375
7278.13 1336
7278.93 1291
7279.74 1452
7280.55 1541
7281.35 1731
7282.16 2035
7282.96 2264
7283.77 2816
7284.57 3124
7285.38 3323
7286.18 3359
7286.99 3439
7287.79 3255
7288.60 2760
7289.40 2601
7290.21 2287
7291.02 2152
7291.82 1804
7292.63 1697
7293.43 1639
7294.24 1520
7295.05 1580
7295.85 1493
7296.66 1550
7297.46 1523
7298.27 1658
7299.08 1473
7299.88 1459
7300.69 1570
7301.49 1649
7302.30 1528
7303.11 1568
7303.91 1819
7304.72 1710
7305.53 1697
7306.33 1687
7307.14 1816
7307.95 1955
7308.75 2157
7309.56 2223
7310.37 2456
7311.17 2499
7311.98 2405
7312.79 2416
7313.59 2466
7314.40 2393
7315.21 2289
7316.02 2153
7316.82 2327
7317.63 2646
7318.44 2837
7319.24 3124
7320.05 3394
7320.86 3840
7321.67 4042
7322.47 3996
7323.28 3988
7324.09 3845
7324.90 3560
7325.70 3188
7326.51 2779
7327.32 2445
7328.13 2269
7328.94 2036
7329.74 1827
7330.55 1645
7331.36 1532
7332.17 1478
7332.98 1524
7333.78 1635
7334.59 1597
7335.40 1504
7336.21 1560
7337.02 1573
7337.82 1591
7338.63 1519
7339.44 1540
7340.25 1635
7341.06 1560
7341.87 1565
7342.68 1535
7343.48 1435
7344.29 1436
7345.10 1499
7345.91 1577
7346.72 1636
7347.53 1575
7348.34 1636
7349.15 1645
7349.95 1625
7350.76 1683
7351.57 1685
7352.38 1595
7353.19 1639
7354.00 1615
7354.81 1447
7355.62 1475
7356.43 1513
7357.24 1556
7358.05 1475
7358.86 1507
7359.67 1600
7360.48 1717
7361.29 1781
7362.09 1662
7362.90 1696
7363.71 1714
7364.52 1687
7365.33 1706
7366.14 1644
7366.95 1610
7367.76 1651
7368.57 1679
7369.38 1661
7370.19 1574
7371.00 1505
7371.81 1548
7372.62 1583
7373.43 1739
7374.25 1733
7375.06 1580
7375.87 1712
7376.68 1697
7377.49 1797
7378.30 1968
7379.11 2209
7379.92 2321
7380.73 2410
7381.54 2665
7382.35 2766
7383.16 2909
7383.97 2803
7384.78 2625
7385.59 2395
7386.41 2317
7387.22 1965
7388.03 2000
7388.84 1865
7389.65 1714
7390.46 1596
7391.27 1495
7392.08 1529
7392.89 1453
7393.71 1554
7394.52 1519
7395.33 1468
7396.14 1495
7396.95 1574
7397.76 1609
7398.58 1801
7399.39 1946
7400.20 2042
7401.01 2109
7401.82 2214
7402.63 2295
7403.45 2394
7404.26 2266
7405.07 2110
7405.88 1973
7406.69 2028
7407.51 1991
7408.32 2003
7409.13 2002
7409.94 1999
7410.76 1782
7411.57 1672
7412.38 1683
7413.19 1518
7414.01 1412
7414.82 1336
7415.63 1389
7416.44 1344
7417.26 1259
7418.07 1216
7418.88 1230
7419.69 1309
7420.51 1393
7421.32 1333
7422.13 1237
7422.95 1328
7423.76 1268
7424.57 1196
7425.39 1163
7426.20 1112
7427.01 1173
7427.83 1207
7428.64 1107
7429.45 1103
7430.27 1024
7431.08 1041
7431.89 1016
7432.71 1064
7433.52 1130
7434.33 1045
7435.15 1103
7435.96 1216
7436.77 1214
7437.59 1147
7438.40 1163
7439.22 1089
7440.03 1214
7440.84 1174
7441.66 1177
7442.47 1195
7443.29 1129
7444.10 1095
7444.91 1064
7445.73 1060
7446.54 1106
7447.36 1039
7448.17 1041
7448.99 1012
7449.80 980
7450.62 1085
7451.43 1053
7452.24 1003
7453.06 1029
7453.87 1082
7454.69 1051
7455.50 1062
7456.32 1027
7457.13 1088
7457.95 1073
7458.76 1013
7459.58 1081
7460.39 1057
7461.21 1063
7462.02 1095
7462.84 1133
7463.65 958
7464.47 1013
7465.28 1045
7466.10 1019
7466.92 1011
7467.73 990
7468.55 1076
7469.36 1106
7470.18 1030
7470.99 1061
7471.81 1067
7472.62 1063
7473.44 1029
7474.26 1001
7475.07 949
7475.89 988
7476.70 999
7477.52 982
7478.34 1009
7479.15 1011
7479.97 962
7480.78 925
7481.60 1015
7482.42 910
7483.23 922
7484.05 867
7484.87 924
7485.68 949
7486.50 876
7487.32 843
7488.13 817
7488.95 831
7489.76 923
7490.58 881
7491.40 867
7492.22 887
7493.03 936
7493.85 785
7494.67 757
7495.48 830
7496.30 907
7497.12 850
7497.93 853
7498.75 825
7499.57 825
7500.39 844
7501.20 860
7502.02 854
7502.84 837
7503.66 782
7504.47 815
7505.29 801
7506.11 842
7506.93 803
7507.74 849
7508.56 817
7509.38 895
7510.20 915
7511.01 764
7511.83 867
7512.65 870
7513.47 827
7514.29 843
7515.10 794
7515.92 795
7516.74 824
7517.56 760
7518.38 771
7519.19 817
7520.01 759
7520.83 830
7521.65 736
7522.47 755
7523.29 775
7524.11 767
7524.92 753
7525.74 730
7526.56 700
7527.38 723
7528.20 729
7529.02 694
7529.84 772
7530.66 771
7531.47 763
7532.29 806
7533.11 823
7533.93 812
7534.75 792
7535.57 830
7536.39 791
7537.21 780
7538.03 906
7538.85 883
7539.67 742
7540.49 785
7541.31 758
7542.12 781
7542.94 803
7543.76 773
7544.58 854
7545.40 810
7546.22 809
7547.04 851
7547.86 814
7548.68 829
7549.50 820
7550.32 857
7551.14 738
7551.96 764
7552.78 774
7553.60 799
7554.42 730
7555.24 770
7556.06 855
7556.88 830
7557.70 742
7558.52 739
7559.35 770
7560.17 792
7560.99 813
7561.81 818
7562.63 867
7563.45 839
7564.27 810
7565.09 818
7565.91 854
7566.73 763
7567.55 798
7568.37 794
7569.19 795
7570.02 807
7570.84 862
7571.66 816
7572.48 793
7573.30 844
7574.12 794
7574.94 752
7575.76 764
7576.59 802
7577.41 818
7578.23 826
7579.05 733
7579.87 713
7580.69 837
7581.51 809
7582.34 770
7583.16 753
7583.98 822
7584.80 798
7585.62 791
7586.45 794
7587.27 851
7588.09 855
7588.91 893
7589.73 844
7590.56 909
7591.38 857
7592.20 870
7593.02 943
7593.85 944
7594.67 864
7595.49 869
7596.31 813
7597.14 796
7597.96 876
7598.78 832
7599.60 912
7600.43 853
7601.25 907
7602.07 942
7602.89 975
7603.72 968
7604.54 1029
7605.36 1029
7606.19 1105
7607.01 1155
7607.83 1142
7608.66 1028
7609.48 1063
7610.30 983
7611.12 931
7611.95 879
7612.77 884
7613.59 872
7614.42 957
7615.24 918
7616.07 906
7616.89 975
7617.71 949
7618.54 991
7619.36 939
7620.18 1035
7621.01 994
7621.83 1049
7622.66 1000
7623.48 1002
7624.30 1021
7625.13 994
7625.95 954
7626.78 954
7627.60 1002
7628.42 1006
7629.25 1077
7630.07 1119
7630.90 1194
7631.72 1241
7632.55 1335
7633.37 1363
7634.19 1333
7635.02 1266
7635.84 1288
7636.67 1188
7637.49 1041
7638.32 931
7639.14 948
7639.97 861
7640.79 768
7641.62 845
7642.44 811
7643.27 781
7644.09 773
7644.92 830
7645.74 850
7646.57 875
7647.39 831
7648.22 811
7649.04 871
7649.87 802
7650.70 798
7651.52 772
7652.35 774
7653.17 725
7654.00 701
7654.82 739
7655.65 721
7656.47 672
7657.30 758
7658.13 746
7658.95 708
7659.78 717
7660.60 847
7661.43 787
7662.26 690
7663.08 722
7663.91 746
7664.73 730
7665.56 697
7666.39 784
7667.21 737
7668.04 742
7668.87 720
7669.69 836
7670.52 778
7671.35 774
7672.17 767
7673.00 743
7673.83 832
7674.65 797
7675.48 725
7676.31 751
7677.13 755
7677.96 685
7678.79 713
7679.61 770
7680.44 720
7681.27 710
7682.09 696
7682.92 734
7683.75 652
7684.58 714
7685.40 746
7686.23 736
7687.06 662
7687.89 713
7688.71 653
7689.54 694
7690.37 735
7691.20 767
7692.02 760
7692.85 757
7693.68 774
7694.51 738
7695.33 778
7696.16 729
7696.99 698
7697.82 725
7698.65 747
7699.47 690
7700.30 764
7701.13 718
7701.96 738
7702.79 682
7703.62 764
7704.44 760
7705.27 781
7706.10 681
7706.93 646
7707.76 642
7708.59 691
7709.41 735
7710.24 791
7711.07 735
7711.90 665
7712.73 671
7713.56 731
7714.39 715
7715.22 651
7716.05 675
7716.87 622
7717.70 634
7718.53 668
7719.36 678
7720.19 685
7721.02 652
7721.85 622
7722.68 664
7723.51 686
7724.34 640
7725.17 654
7726.00 718
7726.83 728
7727.66 657
7728.48 658
7729.31 684
7730.14 698
7730.97 718
7731.80 837
7732.63 778
7733.46 676
7734.29 678
7735.12 730
7735.95 713
7736.78 662
7737.61 686
7738.44 730
7739.27 678
7740.10 644
7740.93 657
7741.77 701
7742.60 719
7743.43 697
7744.26 748
7745.09 772
7745.92 845
7746.75 846
7747.58 883
7748.41 889
7749.24 950
7750.07 987
7750.90 996
7751.73 891
7752.56 842
7753.39 834
7754.23 800
7755.06 721
7755.89 686
7756.72 728
7757.55 706
7758.38 752
7759.21 683
7760.04 687
7760.88 730
7761.71 743
7762.54 673
7763.37 699
7764.20 725
7765.03 662
7765.86 733
7766.70 695
7767.53 698
7768.36 643
7769.19 660
7770.02 689
7770.86 639
7771.69 630
7772.52 679
7773.35 761
7774.18 729
7775.02 692
7775.85 671
7776.68 618
7777.51 687
7778.34 739
7779.18 722
7780.01 625
7780.84 667
7781.67 700
7782.51 743
7783.34 703
7784.17 701
7785.00 761
7785.84 715
7786.67 721
7787.50 667
7788.34 718
7789.17 701
7790.00 714
7790.83 691
7791.67 681
7792.50 666
7793.33 728
7794.17 777
7795.00 691
7795.83 724
7796.67 748
7797.50 723
7798.33 724
7799.17 732
7800.00 736
7800.83 752
7801.67 760
7802.50 773
7803.33 735
7804.17 762
7805.00 816
7805.84 801
7806.67 739
7807.50 655
7808.34 677
7809.17 706
7810.01 741
7810.84 733
7811.67 742
7812.51 749
7813.34 842
7814.18 879
7815.01 857
7815.84 901
7816.68 916
7817.51 926
7818.35 912
7819.18 972
7820.02 839
7820.85 905
7821.69 920
7822.52 899
7823.36 798
7824.19 748
7825.03 851
7825.86 921
7826.69 867
7827.53 873
7828.36 913
7829.20 894
7830.03 822
7830.87 860
7831.71 815
7832.54 802
7833.38 851
7834.21 850
7835.05 905
7835.88 857
7836.72 884
7837.55 891
7838.39 841
7839.22 839
7840.06 780
7840.90 892
7841.73 870
7842.57 889
7843.40 833
7844.24 783
7845.07 755
7845.91 897
7846.75 816
7847.58 789
7848.42 840
7849.25 768
7850.09 706
7850.93 749
7851.76 713
7852.60 738
7853.44 825
7854.27 760
7855.11 732
7855.94 769
7856.78 727
7857.62 769
7858.45 728
7859.29 719
7860.13 760
7860.96 738
7861.80 719
7862.64 741
7863.47 760
7864.31 753
7865.15 765
7865.99 756
7866.82 712
7867.66 743
7868.50 728
7869.33 730
7870.17 677
7871.01 693
7871.85 726
7872.68 754
7873.52 741
7874.36 775
7875.20 750
7876.03 836
7876.87 897
7877.71 942
7878.55 860
7879.38 839
7880.22 920
7881.06 896
7881.90 813
7882.74 816
7883.57 765
7884.41 763
7885.25 744
7886.09 754
7886.93 766
7887.76 710
7888.60 771
7889.44 734
7890.28 789
7891.12 848
7891.96 819
7892.79 890
7893.63 834
7894.47 816
7895.31 815
7896.15 802
7896.99 754
7897.83 826
7898.66 856
7899.50 812
7900.34 833
7901.18 867
7902.02 839
7902.86 856
7903.70 770
7904.54 799
7905.38 827
7906.21 770
7907.05 702
7907.89 650
7908.73 775
7909.57 810
7910.41 719
7911.25 757
7912.09 858
7912.93 813
7913.77 818
7914.61 810
7915.45 889
7916.29 912
7917.13 1010
7917.97 985
7918.81 1092
7919.65 1053
7920.49 1076
7921.33 1096
7922.17 959
7923.01 994
7923.85 914
7924.69 866
7925.53 822
7926.37 795
7927.21 722
7928.05 720
7928.89 715
7929.73 713
7930.57 656
7931.41 729
7932.25 811
7933.09 683
7933.93 649
7934.77 629
7935.61 661
7936.45 703
7937.29 764
7938.14 705
7938.98 692
7939.82 723
7940.66 665
7941.50 777
7942.34 733
7943.18 717
7944.02 746
7944.86 849
7945.70 810
7946.55 757
7947.39 815
7948.23 849
7949.07 790
7949.91 738
7950.75 784
7951.59 804
7952.44 733
7953.28 750
7954.12 732
7954.96 826
7955.80 799
7956.65 764
7957.49 788
7958.33 805
7959.17 784
7960.01 749
7960.86 829
7961.70 774
7962.54 798
7963.38 776
7964.22 763
7965.07 760
7965.91 752
7966.75 757
7967.59 801
7968.44 804
7969.28 783
7970.12 750
7970.96 772
7971.81 703
7972.65 721
7973.49 757
7974.33 702
7975.18 698
7976.02 672
7976.86 698
7977.71 679
7978.55 759
7979.39 727
7980.23 746
7981.08 699
7981.92 705
7982.76 687
7983.61 745
7984.45 712
7985.29 674
7986.14 728
7986.98 681
7987.82 648
7988.67 619
7989.51 670
7990.36 674
7991.20 622
7992.04 605
7992.89 611
7993.73 620
7994.57 606
7995.42 642
7996.26 697
7997.11 634
7997.95 612
7998.79 591
7999.64 624
8000.48 588
8001.33 595
8002.17 645
8003.01 651
8003.86 721
8004.70 650
8005.55 636
8006.39 589
8007.24 659
8008.08 602
8008.93 610
8009.77 630
8010.62 616
8011.46 605
8012.30 532
8013.15 560
8013.99 531
8014.84 607
8015.68 673
8016.53 639
8017.37 618
8018.22 618
8019.06 637
8019.91 572
8020.76 573
8021.60 575
8022.45 636
8023.29 659
8024.14 579
8024.98 570
8025.83 608
8026.67 607
8027.52 599
8028.36 609
8029.21 595
8030.06 647
8030.90 590
8031.75 600
8032.59 577
8033.44 579
8034.28 661
8035.13 666
8035.98 643
8036.82 578
8037.67 610
8038.52 676
8039.36 604
8040.21 568
8041.05 559
8041.90 596
8042.75 568
8043.59 567
8044.44 578
8045.29 548
8046.13 596
8046.98 629
8047.83 545
8048.67 581
8049.52 597
8050.37 627
8051.21 606
8052.06 539
8052.91 573
8053.75 567
8054.60 569
8055.45 566
8056.30 582
8057.14 556
8057.99 561
8058.84 541
8059.68 545
8060.53 523
8061.38 631
8062.23 612
8063.07 621
8063.92 621
8064.77 609
8065.62 616
8066.46 563
8067.31 576
8068.16 606
8069.01 611
8069.85 559
8070.70 518
8071.55 577
8072.40 604
8073.25 571
8074.09 613
8074.94 550
8075.79 589
8076.64 588
8077.49 545
8078.34 572
8079.18 574
8080.03 604
8080.88 601
8081.73 596
8082.58 544
8083.43 516
8084.27 559
8085.12 534
8085.97 559
8086.82 548
8087.67 563
8088.52 594
8089.37 545
8090.22 572
8091.06 616
8091.91 607
8092.76 662
8093.61 535
8094.46 568
8095.31 542
8096.16 601
8097.01 588
8097.86 555
8098.71 502
8099.56 541
8100.41 559
8101.26 577
8102.11 509
8102.95 560
8103.80 610
8104.65 583
8105.50 608
8106.35 560
8107.20 526
8108.05 589
8108.90 622
8109.75 590
8110.60 562
8111.45 549
8112.30 590
8113.15 579
8114.00 560
8114.85 613
8115.70 631
8116.55 565
8117.40 573
8118.25 621
8119.10 656
8119.96 657
8120.81 638
8121.66 620
8122.51 661
8123.36 590
8124.21 573
8125.06 596
8125.91 569
8126.76 580
8127.61 612
8128.46 602
8129.31 593
8130.16 637
8131.02 593
8131.87 584
8132.72 618
8133.57 602
8134.42 654
8135.27 643
8136.12 671
8136.97 731
8137.83 725
8138.68 707
8139.53 673
8140.38 766
8141.23 724
8142.08 694
8142.93 716
8143.79 747
8144.64 769
8145.49 692
8146.34 691
8147.19 644
8148.05 684
8148.90 696
8149.75 671
8150.60 659
8151.45 626
8152.31 667
8153.16 761
8154.01 785
8154.86 792
8155.71 864
8156.57 826
8157.42 872
8158.27 785
8159.12 708
8159.98 689
8160.83 677
8161.68 656
8162.54 670
8163.39 650
8164.24 675
8165.09 679
8165.95 642
8166.80 667
8167.65 624
8168.51 671
8169.36 603
8170.21 677
8171.06 632
8171.92 620
8172.77 644
8173.62 674
8174.48 668
8175.33 607
8176.18 584
8177.04 617
8177.89 636
8178.74 655
8179.60 579
8180.45 564
8181.31 583
8182.16 538
8183.01 607
8183.87 594
8184.72 579
8185.57 548
8186.43 533
8187.28 581
8188.14 515
8188.99 566
8189.84 533
8190.70 503
8191.55 518
8192.41 554
8193.26 550
8194.12 522
8194.97 589
8195.83 620
8196.68 580
8197.53 556
8198.39 502
8199.24 543
8200.10 586
8200.95 542
8201.81 547
8202.66 655
8203.52 558
8204.37 577
8205.23 584
8206.08 557
8206.94 545
8207.79 567
8208.65 557
8209.50 605
8210.36 574
8211.21 573
8212.07 530
8212.92 570
8213.78 541
8214.63 554
8215.49 571
8216.34 602
8217.20 621
8218.06 600
8218.91 651
8219.77 586
8220.62 560
8221.48 596
8222.33 537
8223.19 582
8224.05 588
8224.90 618
8225.76 620
8226.61 664
8227.47 567
8228.33 610
8229.18 632
8230.04 578
8230.90 534
8231.75 543
8232.61 558
8233.46 541
8234.32 543
8235.18 585
8236.03 539
8236.89 484
8237.75 574
8238.60 595
8239.46 539
8240.32 491
8241.17 550
8242.03 544
8242.89 513
8243.74 584
8244.60 537
8245.46 572
8246.32 603
8247.17 585
8248.03 510
8248.89 562
8249.74 570
8250.60 481
8251.46 532
8252.32 547
8253.17 572
8254.03 614
8254.89 532
8255.75 594
8256.60 516
8257.46 520
8258.32 541
8259.18 602
8260.04 515
8260.89 498
8261.75 574
8262.61 576
8263.47 573
8264.32 546
8265.18 507
8266.04 537
8266.90 538
8267.76 524
8268.62 500
8269.47 519
8270.33 587
8271.19 560
8272.05 476
8272.91 536
8273.77 521
8274.62 539
8275.48 576
8276.34 626
8277.20 579
8278.06 588
8278.92 535
8279.78 541
8280.64 558
8281.49 587
8282.35 525
8283.21 564
8284.07 589
8284.93 580
8285.79 531
8286.65 577
8287.51 575
8288.37 561
8289.23 559
8290.09 542
8290.95 623
8291.80 573
8292.66 690
8293.52 695
8294.38 658
8295.24 655
8296.10 631
8296.96 610
8297.82 633
8298.68 611
8299.54 594
8300.40 652
8301.26 660
8302.12 632
8302.98 637
8303.84 633
8304.70 661
8305.56 648
8306.42 650
8307.28 672
8308.14 601
8309.00 652
8309.86 595
8310.72 656
8311.58 662
8312.44 593
8313.31 620
8314.17 639
8315.03 594
8315.89 700
8316.75 684
8317.61 731
8318.47 701
8319.33 661
8320.19 694
8321.05 699
8321.91 606
8322.77 584
8323.64 627
8324.50 606
8325.36 577
8326.22 709
8327.08 675
8327.94 639
8328.80 621
8329.66 604
8330.53 599
8331.39 618
8332.25 661
8333.11 639
8333.97 611
8334.83 611
8335.70 600
8336.56 635
8337.42 582
8338.28 571
8339.14 597
8340.00 547
8340.87 533
8341.73 559
8342.59 591
8343.45 633
8344.32 604
8345.18 607
8346.04 576
8346.90 687
8347.76 639
8348.63 669
8349.49 611
8350.35 599
8351.21 631
8352.08 564
8352.94 682
8353.80 582
8354.66 600
8355.53 563
8356.39 603
8357.25 580
8358.12 579
8358.98 622
8359.84 617
8360.71 598
8361.57 590
8362.43 629
8363.29 633
8364.16 600
8365.02 624
8365.88 604
8366.75 606
8367.61 634
8368.47 650
8369.34 662
8370.20 670
8371.06 640
8371.93 652
8372.79 718
8373.66 684
8374.52 605
8375.38 618
8376.25 651
8377.11 705
8377.97 715
8378.84 627
8379.70 689
8380.57 725
8381.43 694
8382.30 700
8383.16 623
8384.02 645
8384.89 676
8385.75 684
8386.62 700
8387.48 681
8388.35 734
8389.21 709
8390.07 652
8390.94 691
8391.80 644
8392.67 657
8393.53 667
8394.40 722
8395.26 694
8396.13 739
8396.99 790
8397.86 724
8398.72 780
8399.59 687
8400.45 713
8401.32 729
8402.18 811
8403.05 722
8403.91 747
8404.78 679
8405.64 707
8406.51 743
8407.37 654
8408.24 686
8409.11 683
8409.97 715
8410.84 696
8411.70 797
8412.57 731
8413.43 780
8414.30 752
8415.17 763
8416.03 773
8416.90 782
8417.76 849
8418.63 867
8419.50 770
8420.36 813
8421.23 837
8422.09 858
8422.96 840
8423.83 876
8424.69 980
8425.56 994
8426.43 942
8427.29 1028
8428.16 950
8429.02 954
8429.89 1003
8430.76 966
8431.62 1004
8432.49 987
8433.36 989
8434.23 1045
8435.09 1014
8435.96 1073
8436.83 1033
8437.69 1092
8438.56 1060
8439.43 1183
8440.29 1192
8441.16 1198
8442.03 1192
8442.90 1303
8443.76 1236
8444.63 1303
8445.50 1324
8446.37 1292
8447.23 1178
8448.10 1287
8448.97 1372
8449.84 1419
8450.70 1468
8451.57 1446
8452.44 1478
8453.31 1671
8454.17 1772
8455.04 2011
8455.91 2334
8456.78 2540
8457.65 2655
8458.51 2667
8459.38 2644
8460.25 2502
8461.12 2317
8461.99 2152
8462.86 2003
8463.72 1880
8464.59 1848
8465.46 1763
8466.33 1875
8467.20 2137
8468.07 2347
8468.93 2972
8469.80 3709
8470.67 4088
8471.54 4417
8472.41 4535
8473.28 4276
8474.15 3747
8475.02 3342
8475.89 2888
8476.75 2322
8477.62 2025
8478.49 1620
8479.36 1465
8480.23 1335
8481.10 1265
8481.97 1145
8482.84 1092
8483.71 1116
8484.58 1173
8485.45 1106
8486.32 1078
8487.19 1028
8488.06 1054
8488.92 1046
8489.79 1023
8490.66 1032
8491.53 1030
8492.40 1017
8493.27 1048
8494.14 1138
8495.01 1135
8495.88 1106
8496.75 1125
8497.62 1179
8498.49 1162
8499.36 1078
8500.23 1049
8501.10 1032
8501.97 1069
8502.85 1081
8503.72 976
8504.59 979
8505.46 1035
8506.33 1103
8507.20 1136
8508.07 1222
8508.94 1343
8509.81 1307
8510.68 1357
8511.55 1283
8512.42 1262
8513.29 1189
8514.16 1171
8515.03 1108
8515.91 1096
8516.78 1013
8517.65 1032
8518.52 996
8519.39 1003
8520.26 940
8521.13 1003
8522.00 953
8522.88 986
8523.75 956
8524.62 907
8525.49 940
8526.36 961
8527.23 959
8528.10 947
8528.98 935
8529.85 1076
8530.72 1159
8531.59 1113
8532.46 1065
8533.34 1049
8534.21 1081
8535.08 1017
8535.95 1048
8536.82 1060
8537.70 1082
8538.57 1069
8539.44 1026
8540.31 1044
8541.18 1047
8542.06 1050
8542.93 1051
8543.80 1088
8544.67 1019
8545.55 1016
8546.42 1020
8547.29 990
8548.17 1022
8549.04 1060
8549.91 1020
8550.78 1063
8551.66 1091
8552.53 1115
8553.40 1084
8554.28 1101
8555.15 1106
8556.02 1194
8556.89 1185
8557.77 1115
8558.64 1157
8559.51 1072
8560.39 1004
8561.26 884
8562.13 892
8563.01 895
8563.88 900
8564.75 871
8565.63 876
8566.50 904
8567.38 826
8568.25 858
8569.12 786
8570.00 831
8570.87 838
8571.74 783
8572.62 815
8573.49 855
8574.37 798
8575.24 806
8576.11 753
8576.99 762
8577.86 764
8578.74 774
8579.61 724
8580.49 700
8581.36 728
8582.23 798
8583.11 816
8583.98 724
8584.86 813
8585.73 766
8586.61 747
8587.48 812
8588.36 800
8589.23 844
8590.11 800
8590.98 749
8591.86 776
8592.73 769
8593.61 760
8594.48 806
8595.36 808
8596.23 717
8597.11 737
8597.98 746
8598.86 745
8599.73 784
8600.61 793
8601.48 755
8602.36 727
8603.23 781
8604.11 826
8604.99 829
8605.86 808
8606.74 808
8607.61 821
8608.49 790
8609.36 740
8610.24 825
8611.12 797
8611.99 716
8612.87 781
8613.74 827
8614.62 783
8615.50 859
8616.37 794
8617.25 788
8618.12 809
8619.00 858
8619.88 862
8620.75 824
8621.63 804
8622.51 814
8623.38 812
8624.26 879
8625.14 797
8626.01 847
8626.89 909
8627.77 922
8628.64 964
8629.52 950
8630.40 871
8631.27 890
8632.15 834
8633.03 873
8633.90 866
8634.78 926
8635.66 913
8636.54 867
8637.41 915
8638.29 984
8639.17 974
8640.05 880
8640.92 955
8641.80 1048
8642.68 1042
8643.55 972
8644.43 959
8645.31 921
8646.19 892
8647.07 909
8647.94 974
8648.82 993
8649.70 1021
8650.58 1025
8651.45 1009
8652.33 939
8653.21 1018
8654.09 1005
8654.97 1015
8655.85 1023
8656.72 1117
8657.60 1097
8658.48 1012
8659.36 1029
8660.24 1041
8661.12 1084
8661.99 997
8662.87 1049
8663.75 1097
8664.63 1041
8665.51 1126
8666.39 1070
8667.27 1110
8668.14 1101
8669.02 1109
8669.90 1156
8670.78 1195
8671.66 1353
8672.54 1581
8673.42 1795
8674.30 1963
8675.18 2082
8676.06 2143
8676.94 2108
8677.81 2121
8678.69 2094
8679.57 1832
8680.45 1719
8681.33 1551
8682.21 1422
8683.09 1296
8683.97 1211
8684.85 1227
8685.73 1163
8686.61 1223
8687.49 1281
8688.37 1355
8689.25 1573
8690.13 1807
8691.01 2199
8691.89 2547
8692.77 2826
8693.65 3129
8694.53 3261
8695.41 3129
8696.29 2830
8697.17 2450
8698.05 2121
8698.93 1842
8699.81 1601
8700.69 1429
8701.57 1252
8702.45 1111
8703.33 1102
8704.21 982
8705.09 990
8705.98 985
8706.86 927
8707.74 966
8708.62 822
8709.50 883
8710.38 931
8711.26 927
8712.14 847
8713.02 878
8713.90 867
8714.79 863
8715.67 842
8716.55 811
8717.43 858
8718.31 813
8719.19 825
8720.07 762
8720.95 793
8721.84 785
8722.72 821
8723.60 830
8724.48 724
8725.36 718
8726.24 833
8727.13 819
8728.01 890
8728.89 888
8729.77 889
8730.65 869
8731.54 1024
8732.42 1032
8733.30 1021
8734.18 932
8735.06 885
8735.95 859
8736.83 793
8737.71 777
8738.59 795
8739.48 838
8740.36 793
8741.24 692
8742.12 749
8743.01 740
8743.89 778
8744.77 735
8745.65 752
8746.54 753
8747.42 791
8748.30 791
8749.19 766
8750.07 818
8750.95 802
8751.83 798
8752.72 803
8753.60 859
8754.48 811
8755.37 826
8756.25 815
8757.13 812
8758.02 852
8758.90 892
8759.78 883
8760.67 826
8761.55 834
8762.43 814
8763.32 767
8764.20 790
8765.09 801
8765.97 795
8766.85 790
8767.74 762
8768.62 798
8769.51 845
8770.39 846
8771.27 790
8772.16 788
8773.04 775
8773.93 826
8774.81 738
8775.69 766
8776.58 769
8777.46 797
8778.35 720
8779.23 781
8780.12 741
8781.00 688
8781.89 686
8782.77 654
8783.65 692
8784.54 738
8785.42 712
8786.31 690
8787.19 661
8788.08 667
8788.96 670
8789.85 702
8790.73 664
8791.62 709
8792.50 797
8793.39 743
8794.27 737
8795.16 689
8796.04 726
8796.93 662
8797.82 685
8798.70 669
8799.59 614
8800.47 613
8801.36 674
8802.24 673
8803.13 622
8804.01 658
8804.90 625
8805.79 663
8806.67 675
8807.56 632
8808.44 640
8809.33 609
8810.22 628
8811.10 630
8811.99 596
8812.87 620
8813.76 660
8814.65 647
8815.53 629
8816.42 589
8817.30 624
8818.19 648
8819.08 646
8819.96 578
8820.85 626
8821.74 576
8822.62 604
8823.51 563
8824.40 577
8825.28 649
8826.17 603
8827.06 589
8827.94 579
8828.83 589
8829.72 579
8830.61 599
8831.49 599
8832.38 567
8833.27 602
8834.15 654
8835.04 621
8835.93 626
8836.82 615
8837.70 547
8838.59 622
8839.48 558
8840.37 639
8841.25 593
8842.14 576
8843.03 497
8843.92 563
8844.80 584
8845.69 560
8846.58 632
8847.47 578
8848.36 599
8849.24 550
8850.13 556
8851.02 548
8851.91 520
8852.80 589
8853.68 532
8854.57 470
8855.46 544
8856.35 565
8857.24 535
8858.13 488
8859.01 555
8859.90 513
8860.79 523
8861.68 488
8862.57 532
8863.46 539
8864.35 545
8865.23 564
8866.12 624
8867.01 617
8867.90 524
8868.79 501
8869.68 473
8870.57 580
8871.46 477
8872.35 489
8873.24 512
8874.12 496
8875.01 522
8875.90 516
8876.79 513
8877.68 528
8878.57 493
8879.46 510
8880.35 514
8881.24 540
8882.13 573
8883.02 518
8883.91 545
8884.80 488
8885.69 498
8886.58 516
8887.47 525
8888.36 521
8889.25 509
8890.14 476
8891.03 488
8891.92 499
8892.81 528
8893.70 491
8894.59 484
8895.48 558
8896.37 493
8897.26 481
8898.15 444
8899.04 506
8899.93 478
8900.82 500
8901.71 514
8902.60 555
8903.49 510
8904.38 502
8905.28 494
8906.17 492
8907.06 498
8907.95 483
8908.84 466
8909.73 459
8910.62 451
8911.51 505
8912.40 503
8913.29 442
8914.19 461
8915.08 474
8915.97 464
8916.86 508
8917.75 500
8918.64 482
8919.53 477
8920.43 433
8921.32 462
8922.21 491
8923.10 488
8923.99 479
8924.88 444
8925.78 498
8926.67 416
8927.56 462
8928.45 440
8929.34 462
8930.24 490
8931.13 486
8932.02 496
8932.91 477
8933.80 486
8934.70 455
8935.59 436
8936.48 446
8937.37 457
8938.27 459
8939.16 502
8940.05 447
8940.94 462
8941.84 480
8942.73 447
8943.62 456
8944.51 473
8945.41 445
8946.30 449
8947.19 467
8948.09 502
8948.98 488
8949.87 470
8950.77 428
8951.66 448
8952.55 526
8953.44 487
8954.34 467
8955.23 470
8956.12 534
8957.02 451
8957.91 478
8958.80 490
8959.70 461
8960.59 450
8961.49 479
8962.38 485
8963.27 474
8964.17 471
8965.06 494
8965.95 487
8966.85 500
8967.74 454
8968.64 475
8969.53 459
8970.42 416
8971.32 472
8972.21 437
8973.11 443
8974.00 457
8974.90 439
8975.79 449
8976.68 461
8977.58 428
8978.47 465
8979.37 459
8980.26 448
8981.16 476
8982.05 449
8982.95 478
8983.84 429
8984.74 412
8985.63 424
8986.52 489
8987.42 429
8988.31 423
8989.21 458
8990.10 430
8991.00 470
8991.89 451
8992.79 424
8993.69 438
8994.58 446
8995.48 440
8996.37 433
8997.27 430
8998.16 436
8999.06 442
8999.95 432
9000.85 415
9001.74 420
9002.64 456
9003.54 462
9004.43 433
9005.33 447
9006.22 409
9007.12 444
9008.01 420
9008.91 408
9009.81 439
9010.70 407
9011.60 430
9012.50 420
9013.39 430
9014.29 399
9015.18 398
9016.08 454
9016.98 439
9017.87 457
9018.77 418
9019.67 443
9020.56 440
9021.46 437
9022.36 444
9023.25 414
9024.15 470
9025.05 505
9025.94 430
9026.84 424
9027.74 424
9028.63 428
9029.53 400
9030.43 423
9031.32 425
9032.22 389
9033.12 430
9034.02 434
9034.91 392
9035.81 415
9036.71 377
9037.61 384
9038.50 374
9039.40 413
9040.30 397
9041.20 426
9042.09 458
9042.99 486
9043.89 423
9044.79 435
9045.68 451
9046.58 468
9047.48 451
9048.38 436
9049.28 389
9050.17 409
9051.07 381
9051.97 416
9052.87 427
9053.77 408
9054.66 405
9055.56 427
9056.46 392
9057.36 411
9058.26 447
9059.16 428
9060.06 402
9060.95 441
9061.85 451
9062.75 485
9063.65 436
9064.55 390
9065.45 436
9066.35 441
9067.25 416
9068.14 465
9069.04 482
9069.94 500
9070.84 463
9071.74 471
9072.64 461
9073.54 497
9074.44 440
9075.34 475
9076.24 435
9077.14 459
9078.04 451
9078.93 442
9079.83 415
9080.73 437
9081.63 448
9082.53 401
9083.43 464
9084.33 490
9085.23 485
9086.13 411
9087.03 428
9087.93 443
9088.83 448
9089.73 454
9090.63 416
9091.53 442
9092.43 481
9093.33 429
9094.23 461
9095.13 405
9096.03 471
9096.93 449
9097.83 456
9098.73 428
9099.63 368
9100.54 399
9101.44 491
9102.34 410
9103.24 394
9104.14 440
9105.04 409
9105.94 499
9106.84 447
9107.74 398
9108.64 499
9109.54 481
9110.44 447
9111.35 431
9112.25 433
9113.15 437
9114.05 438
9114.95 434
9115.85 427
9116.75 414
9117.65 416
9118.56 424
9119.46 476
9120.36 406
9121.26 444
9122.16 428
9123.06 432
9123.97 429
9124.87 412
9125.77 426
9126.67 440
9127.57 460
9128.47 430
9129.38 416
9130.28 392
9131.18 450
9132.08 410
9132.98 451
9133.89 423
9134.79 408
9135.69 470
9136.59 469
9137.50 431
9138.40 425
9139.30 435
9140.20 496
9141.11 465
9142.01 448
9142.91 432
9143.81 461
9144.72 427
9145.62 484
9146.52 414
9147.42 416
9148.33 431
9149.23 479
9150.13 454
9151.04 442
9151.94 455
9152.84 425
9153.75 455
9154.65 425
9155.55 413
9156.46 424
9157.36 461
9158.26 482
9159.17 432
9160.07 403
9160.97 470
9161.88 465
9162.78 424
9163.68 460
9164.59 475
9165.49 422
9166.40 425
9167.30 402
9168.20 437
9169.11 383
9170.01 417
9170.92 439
9171.82 410
9172.72 392
9173.63 450
9174.53 436
9175.44 418
9176.34 420
9177.24 419
9178.15 450
9179.05 436
9179.96 444
9180.86 429
9181.77 418
9182.67 440
9183.58 435
9184.48 449
9185.39 418
9186.29 389
9187.20 421
9188.10 436
9189.01 442
9189.91 418
9190.82 418
9191.72 404
9192.63 437
9193.53 450
9194.44 400
9195.34 421
9196.25 428
9197.15 524
9198.06 465
9198.96 496
9199.87 472
9200.77 440
9201.68 481
9202.58 479
9203.49 438
9204.40 471
9205.30 473
9206.21 457
9207.11 515
9208.02 425
9208.92 409
9209.83 449
9210.74 476
9211.64 456
9212.55 441
9213.45 422
9214.36 409
9215.27 449
9216.17 452
9217.08 458
9217.99 464
9218.89 474
9219.80 479
9220.71 499
9221.61 449
9222.52 552
9223.43 494
9224.33 460
9225.24 431
9226.15 452
9227.05 416
9227.96 377
9228.87 458
9229.77 453
9230.68 439
9231.59 434
9232.49 449
9233.40 398
9234.31 410
9235.22 382
9236.12 468
9237.03 457
9237.94 420
9238.84 419
9239.75 410
9240.66 402
9241.57 433
9242.47 419
9243.38 430
9244.29 396
9245.20 439
9246.11 439
9247.01 381
9247.92 394
9248.83 455
9249.74 399
9250.64 360
9251.55 383
9252.46 431
9253.37 423
9254.28 406
9255.19 427
9256.09 422
9257.00 396
9257.91 379
9258.82 373
9259.73 423
9260.64 383
9261.54 430
9262.45 378
9263.36 401
9264.27 403
9265.18 417
9266.09 419
9267.00 446
9267.90 401
9268.81 402
9269.72 385
9270.63 374
9271.54 406
9272.45 426
9273.36 392
9274.27 372
9275.18 397
9276.09 376
9277.00 425
9277.90 429
9278.81 376
9279.72 367
9280.63 410
9281.54 374
9282.45 443
9283.36 460
9284.27 429
9285.18 418
9286.09 399
9287.00 383
9287.91 385
9288.82 410
9289.73 399
9290.64 418
9291.55 393
9292.46 433
9293.37 431
9294.28 438
9295.19 407
9296.10 450
9297.01 453
9297.92 524
9298.83 431
9299.74 412
9300.65 444
9301.56 422
9302.47 473
9303.38 460
9304.29 463
9305.20 397
9306.12 404
9307.03 442
9307.94 492
9308.85 482
9309.76 507
9310.67 533
9311.58 473
9312.49 494
9313.40 519
9314.31 490
9315.22 471
9316.14 451
9317.05 457
9317.96 444
9318.87 409
9319.78 459
9320.69 426
9321.60 471
9322.52 446
9323.43 479
9324.34 451
9325.25 453
9326.16 408
9327.07 408
9327.99 416
9328.90 428
9329.81 436
9330.72 431
9331.63 429
9332.54 401
9333.46 385
9334.37 405
9335.28 455
9336.19 437
9337.11 448
9338.02 450
9338.93 415
9339.84 419
9340.75 401
9341.67 446
9342.58 430
9343.49 415
9344.40 445
9345.32 443
9346.23 427
9347.14 394
9348.06 396
9348.97 411
9349.88 391
9350.79 438
9351.71 385
9352.62 411
9353.53 413
9354.45 434
9355.36 433
9356.27 429
9357.19 452
9358.10 435
9359.01 413
9359.93 447
9360.84 456
9361.75 420
9362.67 436
9363.58 429
9364.49 433
9365.41 452
9366.32 448
9367.23 389
9368.15 394
9369.06 455
9369.97 397
9370.89 430
9371.80 465
9372.72 433
9373.63 438
9374.54 443
9375.46 432
9376.37 426
9377.29 476
9378.20 465
9379.12 453
9380.03 432
9380.94 474
9381.86 428
9382.77 415
9383.69 435
9384.60 474
9385.52 433
9386.43 468
9387.35 484
9388.26 448
9389.18 452
9390.09 527
9391.01 504
9391.92 485
9392.84 473
9393.75 546
9394.67 501
9395.58 522
9396.50 503
9397.41 527
9398.33 450
9399.24 510
9400.16 497
9401.07 461
9401.99 483
9402.90 465
9403.82 471
9404.73 490
9405.65 477
9406.56 451
9407.48 445
9408.40 422
9409.31 482
9410.23 432
9411.14 424
9412.06 407
9412.98 414
9413.89 432
9414.81 411
9415.72 410
9416.64 425
9417.56 462
9418.47 454
9419.39 418
9420.30 412
9421.22 447
9422.14 460
9423.05 473
9423.97 457
9424.89 445
9425.80 389
9426.72 425
9427.64 427
9428.55 465
9429.47 428
9430.39 470
9431.30 457
9432.22 460
9433.14 453
9434.05 464
9434.97 458
9435.89 490
9436.80 502
9437.72 487
9438.64 577
9439.56 503
9440.47 421
9441.39 416
9442.31 458
9443.23 480
9444.14 455
9445.06 507
9445.98 466
9446.90 433
9447.81 470
9448.73 484
9449.65 496
9450.57 481
9451.48 499
9452.40 534
9453.32 538
9454.24 535
9455.16 549
9456.07 586
9456.99 590
9457.91 515
9458.83 494
9459.75 480
9460.66 456
9461.58 460
9462.50 507
9463.42 459
9464.34 483
9465.26 487
9466.18 486
9467.09 473
9468.01 500
9468.93 458
9469.85 471
9470.77 455
9471.69 439
9472.61 519
9473.53 498
9474.44 496
9475.36 504
9476.28 496
9477.20 539
9478.12 569
9479.04 547
9479.96 489
9480.88 519
9481.80 462
9482.72 500
9483.64 472
9484.56 518
9485.47 573
9486.39 513
9487.31 528
9488.23 502
9489.15 527
9490.07 505
9490.99 490
9491.91 493
9492.83 474
9493.75 571
9494.67 484
9495.59 501
9496.51 465
9497.43 478
9498.35 501
9499.27 512
9500.19 548
9501.11 522
9502.03 485
9502.95 521
9503.87 551
9504.79 510
9505.71 478
9506.63 563
9507.56 509
9508.48 500
9509.40 525
9510.32 556
9511.24 554
9512.16 494
9513.08 548
9514.00 553
9514.92 577
9515.84 579
9516.76 580
9517.68 581
9518.61 550
9519.53 552
9520.45 590
9521.37 575
9522.29 544
9523.21 579
9524.13 614
9525.05 574
9525.98 639
9526.90 598
9527.82 558
9528.74 590
9529.66 696
9530.58 747
9531.50 773
9532.43 896
9533.35 941
9534.27 994
9535.19 1030
9536.11 1000
9537.04 835
9537.96 791
9538.88 783
9539.80 754
9540.72 699
9541.65 711
9542.57 699
9543.49 655
9544.41 652
9545.34 618
9546.26 593
9547.18 588
9548.10 614
9549.03 550
9549.95 560
9550.87 543
9551.79 575
9552.72 584
9553.64 645
9554.56 666
9555.48 571
9556.41 553
9557.33 580
9558.25 622
9559.18 635
9560.10 669
9561.02 661
9561.95 636
9562.87 656
9563.79 627
9564.72 502
9565.64 548
9566.56 598
9567.49 568
9568.41 560
9569.33 561
9570.26 595
9571.18 581
9572.10 562
9573.03 586
9573.95 643
9574.88 603
9575.80 579
9576.72 521
9577.65 578
9578.57 535
9579.49 543
9580.42 573
9581.34 540
9582.27 530
9583.19 516
9584.12 534
9585.04 529
9585.96 588
9586.89 636
9587.81 579
9588.74 541
9589.66 563
9590.59 560
9591.51 578
9592.44 591
9593.36 628
9594.29 628
9595.21 601
9596.14 569
9597.06 558
9597.98 546
9598.91 592
9599.83 644
9600.76 616
9601.68 588
9602.61 576
9603.54 597
9604.46 616
9605.39 601
9606.31 611
9607.24 582
9608.16 637
9609.09 603
9610.01 624
9610.94 602
9611.86 666
9612.79 667
9613.72 673
9614.64 666
9615.57 637
9616.49 645
9617.42 719
9618.34 728
9619.27 653
9620.20 639
9621.12 664
9622.05 697
9622.97 667
9623.90 739
9624.83 655
9625.75 640
9626.68 728
9627.61 696
9628.53 683
9629.46 691
9630.39 723
9631.31 783
9632.24 775
9633.16 804
9634.09 817
9635.02 778
9635.95 801
9636.87 809
9637.80 822
9638.73 823
9639.65 808
9640.58 879
9641.51 903
9642.43 836
9643.36 864
9644.29 913
9645.22 974
9646.14 969
9647.07 972
9648.00 1071
9648.92 1104
9649.85 1165
9650.78 1139
9651.71 1150
9652.63 1129
9653.56 1129
9654.49 1051
9655.42 1029
9656.34 952
9657.27 933
9658.20 894
9659.13 885
9660.06 892
9660.98 893
9661.91 815
9662.84 821
9663.77 878
9664.70 914
9665.62 898
9666.55 877
9667.48 903
9668.41 886
9669.34 836
9670.27 894
9671.19 937
9672.12 933
9673.05 906
9673.98 898
9674.91 943
9675.84 907
9676.77 966
9677.70 920
9678.62 996
9679.55 1022
9680.48 946
9681.41 947
9682.34 987
9683.27 998
9684.20 1053
9685.13 993
9686.06 1027
9686.99 985
9687.91 1043
9688.84 1036
9689.77 1048
9690.70 1100
9691.63 1127
9692.56 1158
9693.49 1089
9694.42 1117
9695.35 1062
9696.28 1116
9697.21 1123
9698.14 1143
9699.07 1224
9700.00 1197
9700.93 1160
9701.86 1141
9702.79 1143
9703.72 1032
9704.65 1059
9705.58 1067
9706.51 1048
9707.44 1091
9708.37 1048
9709.30 1041
9710.23 1040
9711.16 1061
9712.09 1063
9713.02 1065
9713.95 1138
9714.88 1261
9715.81 1202
9716.74 1302
9717.67 1336
9718.61 1235
9719.54 1225
9720.47 1174
9721.40 1071
9722.33 1040
9723.26 1035
9724.19 1001
9725.12 893
9726.05 936
9726.98 966
9727.92 953
9728.85 986
9729.78 1095
9730.71 991
9731.64 932
9732.57 1009
9733.50 1072
9734.43 1048
9735.37 1002
9736.30 1015
9737.23 1006
9738.16 949
9739.09 970
9740.02 999
9740.96 842
9741.89 826
9742.82 814
9743.75 802
9744.68 806
9745.62 755
9746.55 792
9747.48 823
9748.41 806
9749.34 831
9750.28 833
9751.21 760
9752.14 780
9753.07 783
9754.01 827
9754.94 766
9755.87 724
9756.80 745
9757.74 762
9758.67 730
9759.60 755
9760.53 746
9761.47 766
9762.40 799
9763.33 720
9764.27 774
9765.20 755
9766.13 810
9767.07 830
9768.00 801
9768.93 742
9769.86 759
9770.80 813
9771.73 809
9772.66 772
9773.60 810
9774.53 843
9775.47 806
9776.40 811
9777.33 853
9778.27 843
9779.20 936
9780.13 953
9781.07 898
9782.00 875
9782.93 914
9783.87 859
9784.80 829
9785.74 842
9786.67 881
9787.60 872
9788.54 800
9789.47 852
9790.41 746
9791.34 724
9792.28 741
9793.21 772
9794.14 786
9795.08 707
9796.01 693
9796.95 748
9797.88 784
9798.82 797
9799.75 775
9800.69 725
9801.62 706
9802.56 749
9803.49 804
9804.42 760
9805.36 721
9806.29 665
9807.23 724
9808.16 655
9809.10 611
9810.03 627
9810.97 630
9811.91 629
9812.84 653
9813.78 559
9814.71 577
9815.65 585
9816.58 604
9817.52 640
9818.45 668
9819.39 605
9820.32 628
9821.26 619
9822.20 617
9823.13 622
9824.07 665
9825.00 626
9825.94 581
9826.87 590
9827.81 585
9828.75 623
9829.68 564
9830.62 636
9831.55 667
9832.49 635
9833.43 579
9834.36 583
9835.30 623
9836.24 662
9837.17 708
9838.11 652
9839.05 635
9839.98 637
9840.92 641
9841.86 661
9842.79 675
9843.73 635
9844.67 617
9845.60 621
9846.54 671
9847.48 679
9848.41 649
9849.35 610
9850.29 592
9851.22 630
9852.16 596
9853.10 590
9854.04 609
9854.97 712
9855.91 757
9856.85 674
9857.79 741
9858.72 752
9859.66 819
9860.60 839
9861.54 751
9862.47 693
9863.41 721
9864.35 725
9865.29 709
9866.22 642
9867.16 673
9868.10 657
9869.04 655
9869.98 633
9870.91 606
9871.85 529
9872.79 580
9873.73 632
9874.67 560
9875.60 584
9876.54 552
9877.48 551
9878.42 641
9879.36 636
9880.30 566
9881.24 544
9882.17 648
9883.11 633
9884.05 596
9884.99 550
9885.93 537
9886.87 569
9887.81 557
9888.74 558
9889.68 565
9890.62 560
9891.56 602
9892.50 547
9893.44 471
9894.38 503
9895.32 593
9896.26 550
9897.20 553
9898.14 543
9899.08 581
9900.01 562
9900.95 550
9901.89 608
9902.83 557
9903.77 578
9904.71 599
9905.65 600
9906.59 548
9907.53 552
9908.47 535
9909.41 582
9910.35 638
9911.29 627
9912.23 557
9913.17 556
9914.11 571
9915.05 566
9915.99 559
9916.93 574
9917.87 612
9918.81 558
9919.75 586
9920.69 531
9921.63 549
9922.57 551
9923.51 668
9924.46 713
9925.40 739
9926.34 849
9927.28 891
9928.22 983
9929.16 1047
9930.10 1050
9931.04 1005
9931.98 920
9932.92 847
9933.86 794
9934.80 726
9935.75 667
9936.69 688
9937.63 593
9938.57 543
9939.51 566
9940.45 542
9941.39 565
9942.34 598
9943.28 528
9944.22 565
9945.16 550
9946.10 511
9947.04 488
9947.98 514
9948.93 508
9949.87 512
9950.81 524
9951.75 533
9952.69 583
9953.64 539
9954.58 511
9955.52 518
9956.46 524
9957.40 495
9958.35 477
9959.29 487
9960.23 499
9961.17 523
9962.12 518
9963.06 527
9964.00 526
9964.94 518
9965.89 498
9966.83 595
9967.77 616
9968.71 645
9969.66 575
9970.60 481
9971.54 491
9972.48 505
9973.43 483
9974.37 432
9975.31 464
9976.26 522
9977.20 464
9978.14 461
9979.09 491
9980.03 465
9980.97 466
9981.92 439
9982.86 448
9983.80 462
9984.75 491
9985.69 449
9986.63 457
9987.58 479
9988.52 462
9989.46 464
9990.41 510
9991.35 496
9992.30 503
9993.24 536
9994.18 462
9995.13 471
9996.07 498
9997.01 488
9997.96 462
9998.90 483
9999.85 482
10000.79 506
10001.74 519
10002.68 501
10003.62 505
10004.57 478
10005.51 484
10006.46 489
10007.40 514
10008.35 452
10009.29 444
10010.24 427
10011.18 438
10012.13 487
10013.07 485
10014.01 479
10014.96 462
10015.90 444
10016.85 443
10017.79 427
10018.74 455
10019.68 454
10020.63 470
10021.58 501
10022.52 492
10023.47 449
10024.41 487
10025.36 471
10026.30 459
10027.25 448
10028.19 453
10029.14 443
10030.08 453
10031.03 479
10031.98 408
10032.92 433
10033.87 483
10034.81 457
10035.76 431
10036.70 459
10037.65 463
10038.60 431
10039.54 468
10040.49 467
10041.43 469
10042.38 425
10043.33 466
10044.27 439
10045.22 446
10046.17 401
10047.11 380
10048.06 440
10049.01 441
10049.95 440
10050.90 398
10051.84 483
10052.79 443
10053.74 429
10054.69 404
10055.63 370
10056.58 439
10057.53 467
10058.47 424
10059.42 404
10060.37 398
10061.31 425
10062.26 417
10063.21 386
10064.16 372
10065.10 413
10066.05 404
10067.00 440
10067.94 415
10068.89 373
10069.84 404
10070.79 453
10071.73 444
10072.68 414
10073.63 415
10074.58 462
10075.53 440
10076.47 428
10077.42 467
10078.37 467
10079.32 458
10080.26 415
10081.21 395
10082.16 416
10083.11 400
10084.06 386
10085.01 388
10085.95 441
10086.90 437
10087.85 438
10088.80 417
10089.75 408
10090.70 414
10091.64 438
10092.59 442
10093.54 426
10094.49 391
10095.44 397
10096.39 425
10097.34 401
10098.28 390
10099.23 432
10100.18 448
10101.13 450
10102.08 393
10103.03 390
10103.98 376
10104.93 392
10105.88 423
10106.83 392
10107.78 379
10108.72 371
10109.67 372
10110.62 374
10111.57 383
10112.52 400
10113.47 383
10114.42 394
10115.37 372
10116.32 359
10117.27 397
10118.22 372
10119.17 416
10120.12 432
10121.07 478
10122.02 433
10122.97 423
10123.92 439
10124.87 423
10125.82 413
10126.77 410
10127.72 401
10128.67 382
10129.62 419
10130.57 382
10131.52 382
10132.47 415
10133.42 388
10134.37 397
10135.32 415
10136.27 390
10137.22 413
10138.18 428
10139.13 458
10140.08 435
10141.03 422
10141.98 398
10142.93 443
10143.88 393
10144.83 396
10145.78 390
10146.73 392
10147.68 409
10148.64 415
10149.59 420
10150.54 422
10151.49 397
10152.44 410
10153.39 356
10154.34 420
10155.30 408
10156.25 441
10157.20 441
10158.15 437
10159.10 422
10160.05 402
10161.01 447
10161.96 462
10162.91 465
10163.86 426
10164.81 429
10165.76 406
10166.72 429
10167.67 455
10168.62 433
10169.57 458
10170.53 471
10171.48 406
10172.43 428
10173.38 433
10174.33 422
10175.29 432
10176.24 443
10177.19 493
10178.14 435
10179.10 455
10180.05 489
10181.00 447
10181.96 477
10182.91 474
10183.86 472
10184.81 491
10185.77 449
10186.72 491
10187.67 490
10188.63 509
10189.58 532
10190.53 527
10191.49 497
10192.44 430
10193.39 533
10194.35 536
10195.30 536
10196.25 528
10197.21 506
10198.16 499
10199.11 521
10200.07 539
10201.02 567
10201.97 526
10202.93 532
10203.88 631
10204.84 621
10205.79 599
10206.74 655
10207.70 630
10208.65 600
10209.60 560
10210.56 642
10211.51 593
10212.47 580
10213.42 607
10214.38 584
10215.33 557
10216.28 520
10217.24 510
10218.19 529
10219.15 530
10220.10 507
10221.06 554
10222.01 564
10222.97 510
10223.92 505
10224.88 545
10225.83 566
10226.79 520
10227.74 432
10228.70 468
10229.65 494
10230.61 541
10231.56 537
10232.52 492
10233.47 571
10234.43 605
10235.38 642
10236.34 660
10237.29 761
10238.25 639
10239.20 688
10240.16 628
10241.11 626
10242.07 611
10243.03 584
10243.98 529
10244.94 475
10245.89 454
10246.85 448
10247.80 500
10248.76 480
10249.72 474
10250.67 475
10251.63 449
10252.58 433
10253.54 450
10254.50 455
10255.45 427
10256.41 425
10257.36 458
10258.32 441
10259.28 424
10260.23 378
10261.19 421
10262.15 427
10263.10 393
10264.06 437
10265.02 487
10265.97 410
10266.93 443
10267.89 431
10268.84 460
10269.80 422
10270.76 407
10271.71 466
10272.67 456
10273.63 440
10274.59 399
10275.54 458
10276.50 452
10277.46 406
10278.41 399
10279.37 419
10280.33 413
10281.29 415
10282.24 378
10283.20 417
10284.16 431
10285.12 452
10286.07 469
10287.03 428
10287.99 437
10288.95 458
10289.91 407
10290.86 457
10291.82 425
10292.78 415
10293.74 453
10294.70 413
10295.65 398
10296.61 454
10297.57 396
10298.53 392
10299.49 415
10300.44 411
10301.40 411
10302.36 428
10303.32 438
10304.28 443
10305.24 403
10306.20 420
10307.15 389
10308.11 410
10309.07 474
10310.03 443
10310.99 425
10311.95 429
10312.91 404
10313.87 360
10314.82 382
10315.78 439
10316.74 428
10317.70 430
10318.66 400
10319.62 461
10320.58 437
10321.54 394
10322.50 421
10323.46 426
10324.42 415
10325.38 437
10326.34 374
10327.29 405
10328.25 461
10329.21 437
10330.17 436
10331.13 470
10332.09 446
10333.05 432
10334.01 415
10334.97 415
10335.93 471
10336.89 443
10337.85 388
10338.81 417
10339.77 438
10340.73 431
10341.69 410
10342.65 428
10343.61 403
10344.57 421
10345.54 427
10346.50 363
10347.46 381
10348.42 384
10349.38 432
10350.34 446
10351.30 421
10352.26 375
10353.22 378
10354.18 422
10355.14 431
10356.10 373
10357.06 375
10358.02 415
10358.99 404
10359.95 400
10360.91 377
10361.87 365
10362.83 373
10363.79 365
10364.75 375
10365.71 395
10366.68 382
10367.64 389
10368.60 418
10369.56 415
10370.52 393
10371.48 374
10372.44 392
10373.41 376
10374.37 398
10375.33 402
10376.29 412
10377.25 403
10378.22 366
10379.18 383
10380.14 401
10381.10 387
10382.06 414
10383.03 379
10383.99 382
10384.95 378
10385.91 340
10386.88 359
10387.84 383
10388.80 388
10389.76 429
10390.72 372
10391.69 388
10392.65 355
10393.61 388
10394.58 352
10395.54 408
10396.50 406
10397.46 382
10398.43 380
10399.39 345
10400.35 370
10401.32 341
10402.28 369
10403.24 357
10404.20 449
10405.17 471
10406.13 434
10407.09 380
10408.06 415
10409.02 385
10409.98 397
10410.95 397
10411.91 387
10412.88 424
10413.84 416
10414.80 412
10415.77 403
10416.73 418
10417.69 508
10418.66 533
10419.62 485
10420.59 486
10421.55 492
10422.51 485
10423.48 459
10424.44 490
10425.41 509
10426.37 456
10427.33 435
10428.30 422
10429.26 398
10430.23 371
10431.19 362
10432.16 374
10433.12 385
10434.08 379
10435.05 341
10436.01 354
10436.98 340
10437.94 351
10438.91 428
10439.87 425
10440.84 377
10441.80 400
10442.77 360
10443.73 357
10444.70 372
10445.66 378
10446.63 364
10447.59 370
10448.56 340
10449.52 320
10450.49 338
10451.45 353
10452.42 319
10453.38 341
10454.35 387
10455.32 402
10456.28 357
10457.25 375
10458.21 414
10459.18 381
10460.14 407
10461.11 339
10462.08 403
10463.04 396
10464.01 387
10464.97 368
10465.94 338
10466.90 330
10467.87 393
10468.84 342
10469.80 358
10470.77 343
10471.74 344
10472.70 338
10473.67 340
10474.63 346
10475.60 395
10476.57 353
10477.53 345
10478.50 371
10479.47 355
10480.43 307
10481.40 300
10482.37 332
10483.33 344
10484.30 367
10485.27 369
10486.24 351
10487.20 378
10488.17 430
10489.14 346
10490.10 382
10491.07 347
10492.04 348
10493.01 398
10493.97 359
10494.94 375
10495.91 368
10496.87 361
10497.84 322
10498.81 330
10499.78 346
10500.74 379
10501.71 381
10502.68 386
10503.65 413
10504.62 376
10505.58 347
10506.55 353
10507.52 388
10508.49 381
10509.46 333
10510.42 355
10511.39 388
10512.36 346
10513.33 334
10514.30 362
10515.26 354
10516.23 360
10517.20 357
10518.17 358
10519.14 345
10520.11 378
10521.08 389
10522.04 376
10523.01 317
10523.98 383
10524.95 405
10525.92 373
10526.89 315
10527.86 347
10528.83 393
10529.79 426
10530.76 341
10531.73 345
10532.70 382
10533.67 381
10534.64 387
10535.61 359
10536.58 382
10537.55 427
10538.52 413
10539.49 403
10540.46 361
10541.43 352
10542.39 377
10543.36 376
10544.33 396
10545.30 387
10546.27 396
10547.24 399
10548.21 427
10549.18 383
10550.15 363
10551.12 328
10552.09 335
10553.06 377
10554.03 369
10555.00 403
10555.97 382
10556.94 449
10557.91 445
10558.88 415
10559.85 414
10560.82 450
10561.80 430
10562.77 494
10563.74 529
10564.71 513
10565.68 549
10566.65 448
10567.62 421
10568.59 441
10569.56 416
10570.53 358
10571.50 393
10572.47 349
10573.44 391
10574.41 360
10575.39 383
10576.36 357
10577.33 392
10578.30 386
10579.27 371
10580.24 409
10581.21 357
10582.18 426
10583.16 402
10584.13 374
10585.10 367
10586.07 379
10587.04 404
10588.01 430
10588.99 380
10589.96 403
10590.93 420
10591.90 434
10592.87 390
10593.84 348
10594.82 397
10595.79 418
10596.76 444
10597.73 405
10598.70 443
10599.68 424
10600.65 392
10601.62 363
10602.59 408
10603.57 376
10604.54 366
10605.51 368
10606.48 388
10607.46 347
10608.43 351
10609.40 362
10610.37 375
10611.35 410
10612.32 386
10613.29 415
10614.27 395
10615.24 328
10616.21 405
10617.18 434
10618.16 402
10619.13 374
10620.10 389
10621.08 399
10622.05 378
10623.02 414
10624.00 407
10624.97 440
10625.94 438
10626.92 428
10627.89 418
10628.86 432
10629.84 405
10630.81 381
10631.78 406
10632.76 406
10633.73 430
10634.71 422
10635.68 404
10636.65 467
10637.63 494
10638.60 478
10639.58 537
10640.55 501
10641.52 495
10642.50 541
10643.47 518
10644.45 482
10645.42 470
10646.39 425
10647.37 383
10648.34 401
10649.32 396
10650.29 407
10651.27 398
10652.24 425
10653.22 375
10654.19 375
10655.17 364
10656.14 414
10657.12 407
10658.09 375
10659.07 389
10660.04 368
10661.01 371
10661.99 416
10662.97 356
10663.94 384
10664.92 383
10665.89 386
10666.87 398
10667.84 365
10668.82 419
10669.79 381
10670.77 336
10671.74 365
10672.72 397
10673.69 380
10674.67 399
10675.65 372
10676.62 368
10677.60 401
10678.57 400
10679.55 412
10680.52 438
10681.50 419
10682.48 419
10683.45 415
10684.43 435
10685.40 454
10686.38 426
10687.36 408
10688.33 437
10689.31 388
10690.29 333
10691.26 368
10692.24 382
10693.22 362
10694.19 380
10695.17 360
10696.14 365
10697.12 336
10698.10 365
10699.08 378
10700.05 336
10701.03 329
10702.01 310
10702.98 339
10703.96 325
10704.94 366
10705.91 319
10706.89 328
10707.87 368
10708.85 329
10709.82 339
10710.80 349
10711.78 392
10712.75 337
10713.73 350
10714.71 362
10715.69 370
10716.66 349
10717.64 333
10718.62 326
10719.60 347
10720.57 342
10721.55 391
10722.53 341
10723.51 347
10724.49 314
10725.46 366
10726.44 378
10727.42 357
10728.40 290
10729.38 347
10730.35 360
10731.33 382
10732.31 347
10733.29 320
10734.27 363
10735.25 359
10736.22 340
10737.20 326
10738.18 374
10739.16 390
10740.14 410
10741.12 360
10742.10 352
10743.08 339
10744.05 359
10745.03 357
10746.01 356
10746.99 349
10747.97 391
10748.95 385
10749.93 333
10750.91 323
10751.89 343
10752.87 401
10753.84 337
10754.82 320
10755.80 311
10756.78 339
10757.76 339
10758.74 302
10759.72 332
10760.70 320
10761.68 359
10762.66 377
10763.64 359
10764.62 334
10765.60 319
10766.58 346
10767.56 361
10768.54 306
10769.52 285
10770.50 308
10771.48 334
10772.46 299
10773.44 325
10774.42 297
10775.40 343
10776.38 363
10777.36 385
10778.34 350
10779.32 331
10780.30 338
10781.28 341
10782.26 368
10783.24 343
10784.22 347
10785.20 399
10786.19 373
10787.17 374
10788.15 372
10789.13 329
10790.11 343
10791.09 352
10792.07 331
10793.05 321
10794.03 304
10795.01 345
10796.00 319
10796.98 305
10797.96 299
10798.94 368
10799.92 316
10800.90 341
10801.88 324
10802.86 322
10803.85 344
10804.83 318
10805.81 344
10806.79 354
10807.77 389
10808.75 332
10809.74 341
10810.72 307
10811.70 307
10812.68 313
10813.66 324
10814.65 326
10815.63 347
10816.61 335
10817.59 381
10818.57 315
10819.56 345
10820.54 328
10821.52 333
10822.50 337
10823.49 352
10824.47 334
10825.45 337
10826.43 340
10827.42 334
10828.40 359
10829.38 360
10830.36 348
10831.35 331
10832.33 371
10833.31 355
10834.30 360
10835.28 392
10836.26 363
10837.25 366
10838.23 361
10839.21 362
10840.19 348
10841.18 362
10842.16 366
10843.14 317
10844.13 343
10845.11 388
10846.09 402
10847.08 381
10848.06 337
10849.05 374
10850.03 357
10851.01 361
10852.00 340
10852.98 363
10853.96 372
10854.95 350
10855.93 370
10856.92 389
10857.90 374
10858.88 407
10859.87 344
10860.85 358
10861.84 370
10862.82 361
10863.80 396
10864.79 375
10865.77 415
10866.76 362
10867.74 368
10868.73 383
10869.71 374
10870.70 361
10871.68 384
10872.67 359
10873.65 366
10874.63 381
10875.62 360
10876.60 387
10877.59 386
10878.57 419
10879.56 422
10880.54 422
10881.53 399
10882.51 434
10883.50 437
10884.48 441
10885.47 450
10886.46 455
10887.44 448
10888.43 444
10889.41 462
10890.40 454
10891.38 447
10892.37 451
10893.35 431
10894.34 434
10895.33 462
10896.31 453
10897.30 457
10898.28 432
10899.27 406
10900.25 433
10901.24 438
10902.23 465
10903.21 486
10904.20 474
10905.18 494
10906.17 454
10907.16 459
10908.14 493
10909.13 487
10910.12 454
10911.10 471
10912.09 481
10913.08 476
10914.06 467
10915.05 523
10916.04 465
10917.02 460
10918.01 518
10919.00 543
10919.98 481
10920.97 489
10921.96 513
10922.94 548
10923.93 524
10924.92 472
10925.90 498
10926.89 606
10927.88 513
10928.87 504
10929.85 555
10930.84 524
10931.83 555
10932.82 535
10933.80 558
10934.79 537
10935.78 562
10936.77 557
10937.75 523
10938.74 555
10939.73 581
10940.72 597
10941.70 620
10942.69 575
10943.68 559
10944.67 614
10945.66 646
10946.64 635
10947.63 635
10948.62 566
10949.61 597
10950.60 628
10951.58 624
10952.57 691
10953.56 678
10954.55 679
10955.54 791
10956.53 823
10957.52 817
10958.50 875
10959.49 914
10960.48 964
10961.47 955
10962.46 934
10963.45 819
10964.44 786
10965.42 769
10966.41 736
10967.40 714
10968.39 739
10969.38 675
10970.37 694
10971.36 660
10972.35 685
10973.34 660
10974.33 665
10975.32 651
10976.31 609
10977.29 651
10978.28 636
10979.27 654
10980.26 637
10981.25 721
10982.24 718
10983.23 661
10984.22 679
10985.21 741
10986.20 739
10987.19 716
10988.18 673
10989.17 700
10990.16 704
10991.15 730
10992.14 767
10993.13 754
10994.12 859
10995.11 883
10996.10 977
10997.09 1067
10998.08 1132
10999.07 1242
11000.06 1351
11001.05 1428
11002.05 1305
11003.04 1387
11004.03 1306
11005.02 1178
11006.01 1061
11007.00 999
11007.99 923
11008.98 809
11009.97 698
11010.96 688
11011.95 658
11012.94 663
11013.94 598
11014.93 611
11015.92 623
11016.91 644
11017.90 643
11018.89 604
11019.88 611
11020.87 561
11021.87 627
11022.86 609
11023.85 567
11024.84 564
11025.83 567
11026.82 577
11027.81 614
11028.81 516
11029.80 541
11030.79 568
11031.78 617
11032.77 591
11033.77 574
11034.76 527
11035.75 573
11036.74 557
11037.73 597
11038.73 596
11039.72 537
11040.71 594
11041.70 547
11042.70 536
11043.69 553
11044.68 574
11045.67 469
11046.67 507
11047.66 498
11048.65 494
11049.64 555
11050.64 522
11051.63 489
11052.62 482
11053.61 444
11054.61 470
11055.60 482
11056.59 455
11057.59 475
11058.58 482
11059.57 451
11060.57 504
11061.56 484
11062.55 456
11063.55 481
11064.54 447
11065.53 497
11066.53 523
11067.52 482
11068.51 461
11069.51 445
11070.50 518
11071.49 540
11072.49 466
11073.48 481
11074.48 518
11075.47 512
11076.46 499
11077.46 478
11078.45 491
11079.45 499
11080.44 478
11081.43 511
11082.43 441
11083.42 490
11084.42 503
11085.41 441
11086.40 453
11087.40 482
11088.39 491
11089.39 501
11090.38 502
11091.38 440
11092.37 432
11093.37 490
11094.36 443
11095.36 440
11096.35 454
11097.35 454
11098.34 477
11099.34 445
11100.33 459
11101.33 446
11102.32 456
11103.32 434
11104.31 457
11105.31 414
11106.30 391
11107.30 421
11108.29 520
11109.29 427
11110.28 446
11111.28 426
11112.27 459
11113.27 413
11114.26 380
11115.26 420
11116.26 440
11117.25 447
11118.25 432
11119.24 409
11120.24 392
11121.24 406
11122.23 442
11123.23 521
11124.22 401
11125.22 392
11126.22 435
11127.21 479
11128.21 451
11129.20 409
11130.20 401
11131.20 426
11132.19 380
11133.19 386
11134.19 431
11135.18 413
11136.18 370
11137.18 424
11138.17 468
11139.17 380
11140.17 380
11141.16 392
11142.16 421
11143.16 427
11144.15 406
11145.15 427
11146.15 470
11147.14 424
11148.14 411
11149.14 460
11150.14 440
11151.13 391
11152.13 371
11153.13 424
11154.13 395
11155.12 393
11156.12 382
11157.12 383
11158.12 400
11159.11 424
11160.11 432
11161.11 416
11162.11 426
11163.10 383
11164.10 412
11165.10 380
11166.10 391
11167.10 392
11168.09 411
11169.09 391
11170.09 400
11171.09 389
11172.09 407
11173.08 361
11174.08 446
11175.08 439
11176.08 414
11177.08 417
11178.08 377
11179.08 391
11180.07 418
11181.07 352
11182.07 373
11183.07 362
11184.07 378
11185.07 388
11186.07 391
11187.06 342
11188.06 364
11189.06 393
11190.06 360
11191.06 418
11192.06 380
11193.06 392
11194.06 389
11195.06 386
11196.06 400
11197.06 393
11198.06 405
11199.05 358
11200.05 370
11201.05 362
11202.05 395
11203.05 384
11204.05 356
11205.05 358
11206.05 381
11207.05 401
11208.05 358
11209.05 369
11210.05 360
11211.05 387
11212.05 399
11213.05 432
11214.05 382
11215.05 375
11216.05 392
11217.05 395
11218.05 375
11219.05 387
11220.05 342
11221.05 343
11222.05 360
11223.05 334
11224.05 355
11225.06 358
11226.06 332
11227.06 336
11228.06 370
11229.06 348
11230.06 395
11231.06 368
11232.06 369
11233.06 335
11234.06 374
11235.06 355
11236.06 360
11237.07 406
11238.07 389
11239.07 359
11240.07 347
11241.07 365
11242.07 401
11243.07 392
11244.07 369
11245.08 394
11246.08 357
11247.08 342
11248.08 314
11249.08 372
11250.08 370
11251.09 354
11252.09 364
11253.09 344
11254.09 363
11255.09 365
11256.10 363
11257.10 334
11258.10 341
11259.10 366
11260.10 382
11261.11 390
11262.11 388
11263.11 335
11264.11 337
11265.11 362
11266.12 333
11267.12 353
11268.12 383
11269.12 398
11270.13 375
11271.13 344
11272.13 376
11273.14 415
11274.14 346
11275.14 345
11276.14 401
11277.15 362
11278.15 352
11279.15 377
11280.16 358
11281.16 390
11282.16 400
11283.17 396
11284.17 366
11285.17 369
11286.17 394
11287.18 379
11288.18 373
11289.18 336
11290.19 335
11291.19 342
11292.20 348
11293.20 383
11294.20 352
11295.21 400
11296.21 354
11297.21 356
11298.22 351
11299.22 365
11300.23 362
11301.23 371
11302.23 392
11303.24 332
11304.24 364
11305.25 408
11306.25 386
11307.25 366
11308.26 355
11309.26 339
11310.27 388
11311.27 384
11312.28 418
11313.28 427
11314.29 385
11315.29 390
11316.29 395
11317.30 420
11318.30 425
11319.31 416
11320.31 454
11321.32 378
11322.32 327
11323.33 381
11324.33 400
11325.34 385
11326.34 409
11327.35 423
11328.35 385
11329.36 349
11330.36 381
11331.37 439
11332.38 412
11333.38 395
11334.39 397
11335.39 407
11336.40 385
11337.40 428
11338.41 394
11339.41 458
11340.42 465
11341.43 475
11342.43 485
11343.44 454
11344.44 434
11345.45 431
11346.46 430
11347.46 430
11348.47 412
11349.47 416
11350.48 393
11351.49 373
11352.49 381
11353.50 342
11354.50 354
11355.51 372
11356.52 330
11357.52 336
11358.53 381
11359.54 348
11360.54 364
11361.55 372
11362.56 386
11363.56 372
11364.57 389
11365.58 412
11366.58 352
11367.59 393
11368.60 361
11369.61 357
11370.61 333
11371.62 387
11372.63 419
11373.63 387
11374.64 372
11375.65 371
11376.66 357
11377.66 372
11378.67 357
11379.68 313
11380.69 367
11381.69 352
11382.70 353
11383.71 388
11384.72 351
11385.72 315
11386.73 337
11387.74 373
11388.75 353
11389.76 352
11390.76 354
11391.77 336
11392.78 361
11393.79 330
11394.80 332
11395.80 359
11396.81 347
11397.82 347
11398.83 337
11399.84 313
11400.85 346
11401.85 338
11402.86 348
11403.87 351
11404.88 347
11405.89 334
11406.90 358
11407.91 351
11408.91 337
11409.92 315
11410.93 363
11411.94 357
11412.95 334
11413.96 354
11414.97 339
11415.98 365
11416.99 328
11418.00 318
11419.00 311
11420.01 355
11421.02 359
11422.03 385
11423.04 361
11424.05 370
11425.06 349
11426.07 329
11427.08 328
11428.09 324
11429.10 333
11430.11 317
11431.12 342
11432.13 378
11433.14 355
11434.15 350
11435.16 343
11436.17 382
11437.18 334
11438.19 355
11439.20 334
11440.21 305
11441.22 344
11442.23 340
11443.24 348
11444.25 371
11445.26 328
11446.27 400
11447.28 380
11448.29 366
11449.30 349
11450.31 357
11451.32 353
11452.33 337
11453.34 333
11454.36 364
11455.37 363
11456.38 334
11457.39 325
11458.40 312
11459.41 384
11460.42 374
11461.43 322
11462.44 375
11463.45 368
11464.47 344
11465.48 317
11466.49 328
11467.50 362
11468.51 364
11469.52 349
11470.53 357
11471.55 341
11472.56 328
11473.57 369
11474.58 372
11475.59 318
11476.60 344
11477.62 386
11478.63 390
11479.64 364
11480.65 354
11481.66 340
11482.68 374
11483.69 348
11484.70 352
11485.71 374
11486.72 322
11487.74 343
11488.75 343
11489.76 337
11490.77 332
11491.79 403
11492.80 365
11493.81 384
11494.82 333
11495.84 362
11496.85 381
11497.86 372
11498.87 350
11499.89 349
11500.90 354
11501.91 342
11502.93 347
11503.94 399
11504.95 378
11505.96 358
11506.98 347
11507.99 357
11509.00 397
11510.02 353
11511.03 402
11512.04 379
11513.06 361
11514.07 335
11515.08 366
11516.10 351
11517.11 397
11518.13 355
11519.14 357
11520.15 332
11521.17 379
11522.18 401
11523.19 400
11524.21 382
11525.22 371
11526.24 412
11527.25 352
11528.26 381
11529.28 379
11530.29 359
11531.31 402
11532.32 367
11533.33 368
11534.35 390
11535.36 445
11536.38 402
11537.39 371
11538.41 362
11539.42 368
11540.44 358
11541.45 377
11542.47 411
11543.48 379
11544.49 370
11545.51 410
11546.52 382
11547.54 370
11548.55 417
11549.57 374
11550.58 419
11551.60 396
11552.61 415
11553.63 427
11554.64 443
11555.66 438
11556.68 471
11557.69 412
11558.71 471
11559.72 466
11560.74 460
11561.75 428
11562.77 493
11563.78 485
11564.80 454
11565.82 439
11566.83 457
11567.85 469
11568.86 454
11569.88 442
11570.89 492
11571.91 488
11572.93 517
11573.94 491
11574.96 494
11575.97 505
11576.99 530
11578.01 522
11579.02 541
11580.04 540
11581.06 560
11582.07 629
11583.09 635
11584.11 624
11585.12 600
11586.14 601
11587.16 679
11588.17 644
11589.19 689
11590.21 689
11591.22 701
11592.24 731
11593.26 754
11594.27 808
11595.29 914
11596.31 1015
11597.32 1128
11598.34 1308
11599.36 1405
11600.38 1497
11601.39 1562
11602.41 1494
11603.43 1382
11604.45 1283
11605.46 1098
11606.48 1027
11607.50 902
11608.52 824
11609.53 730
11610.55 640
11611.57 632
11612.59 592
11613.60 484
11614.62 519
11615.64 565
11616.66 522
11617.68 501
11618.69 491
11619.71 522
11620.73 512
11621.75 487
11622.77 475
11623.78 486
11624.80 464
11625.82 445
11626.84 428
11627.86 467
11628.88 502
11629.90 465
11630.91 425
11631.93 420
11632.95 515
11633.97 480
11634.99 468
11636.01 495
11637.03 534
11638.05 506
11639.06 520
11640.08 492
11641.10 532
11642.12 521
11643.14 494
11644.16 473
11645.18 451
11646.20 412
11647.22 414
11648.24 445
11649.26 439
11650.28 398
11651.30 379
11652.31 414
11653.33 381
11654.35 431
11655.37 421
11656.39 436
11657.41 506
11658.43 425
11659.45 446
11660.47 428
11661.49 427
11662.51 411
11663.53 435
11664.55 419
11665.57 460
11666.59 410
11667.61 447
11668.63 445
11669.65 402
11670.67 392
11671.69 438
11672.71 477
11673.73 438
11674.76 435
11675.78 458
11676.80 499
11677.82 481
11678.84 488
11679.86 437
11680.88 446
11681.90 467
11682.92 435
11683.94 402
11684.96 452
11685.98 445
11687.00 445
11688.03 392
11689.05 464
11690.07 453
11691.09 406
11692.11 438
11693.13 407
11694.15 382
11695.17 422
11696.20 439
11697.22 443
11698.24 404
11699.26 392
11700.28 411
11701.30 401
11702.33 434
11703.35 401
11704.37 368
11705.39 364
11706.41 386
11707.44 345
11708.46 394
11709.48 378
11710.50 381
11711.52 401
11712.55 392
11713.57 399
11714.59 424
11715.61 449
11716.63 336
11717.66 379
11718.68 389
11719.70 385
11720.72 409
11721.75 408
11722.77 379
11723.79 364
11724.82 407
11725.84 356
11726.86 391
11727.88 384
11728.91 352
11729.93 346
11730.95 366
11731.98 333
11733.00 375
11734.02 399
11735.04 369
11736.07 342
11737.09 340
11738.11 376
11739.14 392
11740.16 375
11741.18 339
11742.21 329
11743.23 374
11744.25 360
11745.28 378
11746.30 387
11747.33 368
11748.35 366
11749.37 350
11750.40 368
11751.42 347
11752.44 352
11753.47 384
11754.49 340
11755.52 370
11756.54 381
11757.57 362
11758.59 362
11759.61 388
11760.64 370
11761.66 371
11762.69 332
11763.71 373
11764.74 347
11765.76 349
11766.78 348
11767.81 345
11768.83 361
11769.86 364
11770.88 335
11771.91 353
11772.93 374
11773.96 381
11774.98 366
11776.01 351
11777.03 359
11778.06 390
11779.08 376
11780.11 356
11781.13 359
11782.16 348
11783.18 372
11784.21 364
11785.23 370
11786.26 339
11787.28 361
11788.31 343
11789.34 321
11790.36 343
11791.39 340
11792.41 369
11793.44 383
11794.46 375
11795.49 366
11796.52 364
11797.54 367
11798.57 374
11799.59 367
11800.62 344
11801.65 373
11802.67 358
11803.70 352
11804.72 343
11805.75 360
11806.78 306
11807.80 320
11808.83 303
11809.86 325
11810.88 321
11811.91 357
11812.93 332
11813.96 348
11814.99 341
11816.01 337
11817.04 319
11818.07 320
11819.10 339
11820.12 289
11821.15 337
11822.18 352
11823.20 293
11824.23 353
11825.26 342
11826.28 392
11827.31 321
11828.34 351
11829.37 388
11830.39 354
11831.42 362
11832.45 371
11833.48 366
11834.50 385
11835.53 354
11836.56 364
11837.59 333
11838.61 370
11839.64 344
11840.67 380
11841.70 376
11842.72 328
11843.75 361
11844.78 358
11845.81 348
11846.84 375
11847.86 365
11848.89 364
11849.92 328
11850.95 342
11851.98 325
11853.01 376
11854.03 357
11855.06 312
11856.09 387
11857.12 364
11858.15 387
11859.18 318
11860.20 368
11861.23 368
11862.26 346
11863.29 373
11864.32 415
11865.35 395
11866.38 368
11867.41 393
11868.44 369
11869.46 423
11870.49 406
11871.52 390
11872.55 373
11873.58 374
11874.61 404
11875.64 425
11876.67 389
11877.70 383
11878.73 415
11879.76 365
11880.79 398
11881.82 409
11882.85 398
11883.88 447
11884.91 467
11885.93 414
11886.96 426
11887.99 424
11889.02 456
11890.05 431
11891.08 397
11892.11 406
11893.14 416
11894.17 421
11895.20 417
11896.23 443
11897.26 486
11898.30 499
11899.33 503
11900.36 560
11901.39 507
11902.42 454
11903.45 514
11904.48 520
11905.51 496
11906.54 476
11907.57 497
11908.60 495
11909.63 477
11910.66 521
11911.69 495
11912.72 479
11913.75 477
11914.79 505
11915.82 508
11916.85 499
11917.88 439
11918.91 431
11919.94 470
11920.97 484
11922.00 457
11923.04 522
11924.07 541
11925.10 442
11926.13 535
11927.16 579
11928.19 572
11929.22 618
11930.26 677
11931.29 734
11932.32 675
11933.35 746
11934.38 766
11935.41 756
11936.45 696
11937.48 694
11938.51 634
11939.54 606
11940.58 571
11941.61 571
11942.64 530
11943.67 517
11944.70 502
11945.74 424
11946.77 424
11947.80 431
11948.83 434
11949.87 432
11950.90 412
11951.93 410
11952.96 418
11954.00 411
11955.03 392
11956.06 371
11957.09 387
11958.13 363
11959.16 399
11960.19 432
11961.23 415
11962.26 465
11963.29 387
11964.33 445
11965.36 417
11966.39 407
11967.43 430
11968.46 420
11969.49 416
11970.53 470
11971.56 426
11972.59 426
11973.63 425
11974.66 398
11975.69 384
11976.73 390
11977.76 396
11978.79 398
11979.83 426
11980.86 452
11981.90 402
11982.93 382
11983.96 411
11985.00 418
11986.03 440
11987.07 432
11988.10 425
11989.13 399
11990.17 402
11991.20 435
11992.24 396
11993.27 423
11994.31 424
11995.34 479
11996.38 408
11997.41 416
11998.44 375
11999.48 429
12000.51 388
12001.55 435
12002.58 419
12003.62 401
12004.65 430
12005.69 420
12006.72 410
12007.76 434
12008.79 453
12009.83 406
12010.86 438
12011.90 415
12012.93 470
12013.97 443
12015.00 429
12016.04 517
12017.08 487
12018.11 425
12019.15 460
12020.18 461
12021.22 445
12022.25 407
12023.29 463
12024.32 501
12025.36 445
12026.40 465
12027.43 447
12028.47 436
12029.50 458
12030.54 447
12031.58 439
12032.61 481
12033.65 482
12034.68 460
12035.72 457
12036.76 434
12037.79 403
12038.83 465
12039.87 492
12040.90 441
12041.94 456
12042.98 452
12044.01 504
12045.05 462
12046.09 478
12047.12 485
12048.16 487
12049.20 466
12050.23 507
12051.27 461
12052.31 447
12053.34 477
12054.38 453
12055.42 454
12056.45 475
12057.49 501
12058.53 529
12059.57 500
12060.60 469
12061.64 502
12062.68 498
12063.72 526
12064.75 485
12065.79 519
12066.83 502
12067.87 500
12068.90 512
12069.94 510
12070.98 538
12072.02 478
12073.06 485
12074.09 461
12075.13 466
12076.17 499
12077.21 486
12078.24 488
12079.28 486
12080.32 553
12081.36 551
12082.40 487
12083.44 517
12084.47 564
12085.51 504
12086.55 555
12087.59 583
12088.63 522
12089.67 592
12090.71 544
12091.74 542
12092.78 556
12093.82 571
12094.86 527
12095.90 506
12096.94 646
12097.98 642
12099.02 639
12100.05 675
12101.09 734
12102.13 772
12103.17 811
12104.21 837
12105.25 804
12106.29 796
12107.33 795
12108.37 793
12109.41 702
12110.45 655
12111.49 620
12112.53 596
12113.57 548
12114.61 565
12115.65 548
12116.69 532
12117.72 473
12118.76 508
12119.80 499
12120.84 455
12121.88 433
12122.92 474
12123.96 450
12125.00 464
12126.04 464
12127.08 460
12128.12 451
12129.17 438
12130.21 426
12131.25 466
12132.29 426
12133.33 430
12134.37 463
12135.41 472
12136.45 473
12137.49 423
12138.53 441
12139.57 412
12140.61 436
12141.65 419
12142.69 422
12143.73 436
12144.77 429
12145.82 368
12146.86 454
12147.90 442
12148.94 437
12149.98 415
12151.02 414
12152.06 432
12153.10 418
12154.15 409
12155.19 422
12156.23 407
12157.27 358
12158.31 418
12159.35 405
12160.39 387
12161.44 390
12162.48 417
12163.52 412
12164.56 401
12165.60 353
12166.64 372
12167.69 380
12168.73 429
12169.77 399
12170.81 383
12171.85 378
12172.90 371
12173.94 420
12174.98 425
12176.02 412
12177.07 414
12178.11 408
12179.15 376
12180.19 369
12181.24 390
12182.28 399
12183.32 393
12184.36 354
12185.41 417
12186.45 422
12187.49 401
12188.53 369
12189.58 473
12190.62 419
12191.66 352
12192.71 388
12193.75 407
12194.79 381
12195.84 366
12196.88 392
12197.92 391
12198.97 409
12200.01 406
12201.05 406
12202.10 369
12203.14 376
12204.18 390
12205.23 369
12206.27 423
12207.31 433
12208.36 418
12209.40 399
12210.44 382
12211.49 373
12212.53 409
12213.58 395
12214.62 400
12215.66 331
12216.71 401
12217.75 376
12218.80 383
12219.84 414
12220.88 401
12221.93 405
12222.97 404
12224.02 355
12225.06 373
12226.11 408
12227.15 437
12228.19 397
12229.24 409
12230.28 391
12231.33 369
12232.37 414
12233.42 399
12234.46 405
12235.51 410
12236.55 422
12237.60 414
12238.64 421
12239.69 350
12240.73 355
12241.78 335
12242.82 391
12243.87 386
12244.91 374
12245.96 410
12247.00 413
12248.05 392
12249.09 411
12250.14 378
12251.19 408
12252.23 432
12253.28 377
12254.32 347
12255.37 370
12256.41 405
12257.46 396
12258.51 390
12259.55 369
12260.60 374
12261.64 359
12262.69 368
12263.74 362
12264.78 315
12265.83 332
12266.87 337
12267.92 367
12268.97 365
12270.01 361
12271.06 335
12272.11 311
12273.15 362
12274.20 364
12275.24 361
12276.29 338
12277.34 340
12278.38 316
12279.43 368
12280.48 385
12281.52 337
12282.57 361
12283.62 374
12284.67 375
12285.71 334
12286.76 350
12287.81 397
12288.85 357
12289.90 362
12290.95 366
12292.00 346
12293.04 363
12294.09 341
12295.14 340
12296.18 342
12297.23 353
12298.28 335
12299.33 368
12300.38 328
12301.42 363
12302.47 350
12303.52 355
12304.57 362
12305.61 397
12306.66 356
12307.71 376
12308.76 380
12309.81 362
12310.85 326
12311.90 344
12312.95 337
12314.00 330
12315.05 314
12316.09 342
12317.14 307
12318.19 299
12319.24 317
12320.29 333
12321.34 366
12322.39 310
12323.43 314
12324.48 336
12325.53 319
12326.58 330
12327.63 335
12328.68 333
12329.73 324
12330.78 305
12331.82 310
12332.87 301
12333.92 292
12334.97 314
12336.02 321
12337.07 313
12338.12 323
12339.17 320
12340.22 376
12341.27 325
12342.32 333
12343.37 338
12344.42 371
12345.46 357
12346.51 327
12347.56 329
12348.61 319
12349.66 312
12350.71 355
12351.76 333
12352.81 363
12353.86 317
12354.91 374
12355.96 335
12357.01 282
12358.06 326
12359.11 336
12360.16 339
12361.21 324
12362.26 334
12363.31 340
12364.36 363
12365.41 342
12366.47 327
12367.52 327
12368.57 359
12369.62 335
12370.67 330
12371.72 366
12372.77 333
12373.82 354
12374.87 347
12375.92 357
12376.97 332
12378.02 360
12379.07 323
12380.12 331
12381.18 346
12382.23 339
12383.28 336
12384.33 346
12385.38 378
12386.43 385
12387.48 340
12388.53 336
12389.59 363
12390.64 350
12391.69 322
12392.74 370
12393.79 374
12394.84 418
12395.90 356
12396.95 378
12398.00 376
12399.05 375
12400.10 361
12401.15 326
12402.21 385
12403.26 368
12404.31 370
12405.36 378
12406.41 375
12407.47 373
12408.52 370
12409.57 348
12410.62 360
12411.68 359
12412.73 381
12413.78 388
12414.83 339
12415.89 340
12416.94 402
12417.99 418
12419.04 396
12420.10 378
12421.15 407
12422.20 393
12423.26 328
12424.31 379
12425.36 374
12426.41 385
12427.47 393
12428.52 319
12429.57 375
12430.63 363
12431.68 324
12432.73 350
12433.79 370
12434.84 346
12435.89 369
12436.95 383
12438.00 388
12439.05 370
12440.11 371
12441.16 381
12442.21 393
12443.27 354
12444.32 351
12445.38 424
12446.43 403
12447.48 392
12448.54 376
12449.59 359
12450.65 347
12451.70 352
12452.75 365
12453.81 381
12454.86 410
12455.92 416
12456.97 388
12458.02 362
12459.08 381
12460.13 403
12461.19 399
12462.24 393
12463.30 391
12464.35 411
12465.41 391
12466.46 404
12467.52 429
12468.57 375
12469.63 401
12470.68 394
12471.74 393
12472.79 411
12473.85 437
12474.90 484
12475.96 487
12477.01 465
12478.07 466
12479.12 485
12480.18 451
12481.23 496
12482.29 499
12483.34 487
12484.40 523
12485.45 499
12486.51 522
12487.56 503
12488.62 591
12489.68 620
12490.73 633
12491.79 731
12492.84 822
12493.90 911
12494.95 989
12496.01 1118
12497.07 1001
12498.12 993
12499.18 1033
12500.23 873
12501.29 874
12502.35 723
12503.40 683
12504.46 673
12505.52 617
12506.57 514
12507.63 522
12508.69 512
12509.74 469
12510.80 476
12511.86 466
12512.91 447
12513.97 472
12515.03 473
12516.08 483
12517.14 486
12518.20 448
12519.25 476
12520.31 479
12521.37 452
12522.42 459
12523.48 463
12524.54 472
12525.60 458
12526.65 468
12527.71 463
12528.77 483
12529.82 474
12530.88 493
12531.94 531
12533.00 458
12534.05 465
12535.11 521
12536.17 512
12537.23 470
12538.29 473
12539.34 494
12540.40 535
12541.46 453
12542.52 429
12543.57 412
12544.63 418
12545.69 465
12546.75 446
12547.81 468
12548.87 436
12549.92 502
12550.98 505
12552.04 494
12553.10 479
12554.16 463
12555.22 499
12556.27 519
12557.33 509
12558.39 512
12559.45 551
12560.51 522
12561.57 513
12562.63 518
12563.68 538
12564.74 530
12565.80 532
12566.86 550
12567.92 536
12568.98 575
12570.04 643
12571.10 674
12572.16 678
12573.22 726
12574.28 816
12575.33 808
12576.39 854
12577.45 843
12578.51 828
12579.57 806
12580.63 792
12581.69 753
12582.75 747
12583.81 647
12584.87 628
12585.93 597
12586.99 596
12588.05 565
12589.11 546
12590.17 572
12591.23 562
12592.29 547
12593.35 598
12594.41 571
12595.47 533
12596.53 518
12597.59 488
12598.65 532
12599.71 518
12600.77 486
12601.83 494
12602.89 467
12603.95 460
12605.01 425
12606.07 462
12607.13 533
12608.20 534
12609.26 491
12610.32 526
12611.38 471
12612.44 462
12613.50 532
12614.56 478
12615.62 526
12616.68 519
12617.74 513
12618.81 517
12619.87 493
12620.93 521
12621.99 502
12623.05 466
12624.11 448
12625.17 489
12626.23 496
12627.30 444
12628.36 433
12629.42 451
12630.48 464
12631.54 470
12632.60 531
12633.67 448
12634.73 472
12635.79 465
12636.85 462
12637.91 472
12638.98 475
12640.04 463
12641.10 489
12642.16 482
12643.22 428
12644.29 445
12645.35 530
12646.41 473
12647.47 520
12648.54 467
12649.60 484
12650.66 530
12651.72 525
12652.79 563
12653.85 589
12654.91 590
12655.97 568
12657.04 640
12658.10 627
12659.16 562
12660.22 617
12661.29 612
12662.35 575
12663.41 570
12664.48 554
12665.54 528
12666.60 498
12667.67 478
12668.73 518
12669.79 547
12670.86 571
12671.92 495
12672.98 503
12674.05 537
12675.11 535
12676.17 519
12677.24 478
12678.30 542
12679.36 557
12680.43 548
12681.49 493
12682.56 558
12683.62 544
12684.68 561
12685.75 566
12686.81 539
12687.88 565
12688.94 545
12690.00 573
12691.07 597
12692.13 599
12693.20 608
12694.26 655
12695.33 635
12696.39 572
12697.45 573
12698.52 580
12699.58 606
12700.65 629
12701.71 637
12702.78 654
12703.84 674
12704.91 724
12705.97 715
12707.04 671
12708.10 736
12709.17 685
12710.23 643
12711.30 651
12712.36 653
12713.43 608
12714.49 552
12715.56 557
12716.62 592
12717.69 544
12718.75 558
12719.82 518
12720.88 514
12721.95 511
12723.02 503
12724.08 544
12725.15 534
12726.21 561
12727.28 489
12728.34 517
12729.41 549
12730.48 510
12731.54 506
12732.61 538
12733.67 531
12734.74 507
12735.81 517
12736.87 543
12737.94 499
12739.00 526
12740.07 510
12741.14 504
12742.20 499
12743.27 509
12744.34 474
12745.40 478
12746.47 473
12747.54 461
12748.60 495
12749.67 483
12750.74 498
12751.80 448
12752.87 438
12753.94 465
12755.00 455
12756.07 468
12757.14 441
12758.20 435
12759.27 475
12760.34 430
12761.40 416
12762.47 392
12763.54 396
12764.61 439
12765.67 420
12766.74 406
12767.81 415
12768.88 399
12769.94 404
12771.01 405
12772.08 419
12773.15 412
12774.21 388
12775.28 415
12776.35 411
12777.42 430
12778.49 401
12779.55 393
12780.62 384
12781.69 378
12782.76 391
12783.83 370
12784.89 395
12785.96 389
12787.03 430
12788.10 418
12789.17 388
12790.23 411
12791.30 419
12792.37 383
12793.44 422
12794.51 417
12795.58 398
12796.65 359
12797.71 392
12798.78 412
12799.85 413
12800.92 401
12801.99 366
12803.06 381
12804.13 365
12805.20 400
12806.27 394
12807.33 383
12808.40 399
12809.47 386
12810.54 367
12811.61 403
12812.68 408
12813.75 361
12814.82 397
12815.89 390
12816.96 376
12818.03 398
12819.10 414
12820.17 372
12821.24 355
12822.31 344
12823.38 387
12824.45 384
12825.52 390
12826.59 361
12827.66 376
12828.73 401
12829.80 388
12830.87 364
12831.94 382
12833.01 386
12834.08 372
12835.15 404
12836.22 373
12837.29 382
12838.36 394
12839.43 409
12840.50 353
12841.57 359
12842.64 349
12843.71 379
12844.78 372
12845.85 372
12846.92 360
12847.99 324
12849.06 323
12850.13 403
12851.21 368
12852.28 346
12853.35 339
12854.42 351
12855.49 368
12856.56 322
12857.63 348
12858.70 328
12859.77 379
12860.85 358
12861.92 416
12862.99 355
12864.06 344
12865.13 316
12866.20 341
12867.27 355
12868.35 334
12869.42 322
12870.49 354
12871.56 342
12872.63 311
12873.71 308
12874.78 314
12875.85 305
12876.92 291
12877.99 331
12879.07 327
12880.14 355
12881.21 340
12882.28 350
12883.35 310
12884.43 346
12885.50 297
12886.57 294
12887.64 324
12888.72 294
12889.79 354
12890.86 347
12891.93 351
12893.01 344
12894.08 331
12895.15 349
12896.22 297
12897.30 329
12898.37 307
12899.44 291
12900.52 318
12901.59 323
12902.66 320
12903.74 340
12904.81 347
12905.88 345
12906.96 301
12908.03 339
12909.10 336
12910.18 308
12911.25 305
12912.32 311
12913.40 297
12914.47 306
12915.54 311
12916.62 313
12917.69 285
12918.76 314
12919.84 302
12920.91 298
12921.99 323
12923.06 294
12924.13 285
12925.21 317
12926.28 300
12927.36 302
12928.43 278
12929.50 293
12930.58 360
12931.65 300
12932.73 257
12933.80 298
12934.88 345
12935.95 288
12937.02 344
12938.10 330
12939.17 290
12940.25 315
12941.32 307
12942.40 299
12943.47 305
12944.55 299
12945.62 266
12946.70 322
12947.77 286
12948.85 290
12949.92 314
12951.00 324
12952.07 255
12953.15 266
12954.22 299
12955.30 339
12956.37 274
12957.45 250
12958.52 286
12959.60 308
12960.68 285
12961.75 292
12962.83 294
12963.90 297
12964.98 288
12966.05 301
12967.13 310
12968.20 295
12969.28 351
12970.36 317
12971.43 335
12972.51 314
12973.58 318
12974.66 357
12975.74 317
12976.81 285
12977.89 309
12978.97 309
12980.04 337
12981.12 296
12982.19 327
12983.27 301
12984.35 335
12985.42 322
12986.50 336
12987.58 309
12988.65 318
12989.73 334
12990.81 313
12991.88 298
12992.96 304
12994.04 301
12995.11 328
12996.19 298
12997.27 333
12998.35 348
12999.42 309
13000.50 268
13001.58 314
13002.65 296
13003.73 329
13004.81 346
13005.89 359
13006.96 321
13008.04 315
13009.12 316
13010.20 326
13011.27 312
13012.35 344
13013.43 345
13014.51 387
13015.58 337
13016.66 293
13017.74 366
13018.82 385
13019.90 317
13020.97 328
13022.05 324
13023.13 319
13024.21 372
13025.29 317
13026.37 314
13027.44 305
13028.52 334
13029.60 324
13030.68 308
13031.76 330
13032.84 330
13033.91 350
13034.99 365
13036.07 368
13037.15 348
13038.23 351
13039.31 326
13040.39 377
13041.46 368
13042.54 386
13043.62 370
13044.70 319
13045.78 330
13046.86 316
13047.94 360
13049.02 388
13050.10 363
13051.18 366
13052.26 356
13053.34 370
13054.41 402
13055.49 347
13056.57 357
13057.65 403
13058.73 372
13059.81 355
13060.89 417
13061.97 407
13063.05 357
13064.13 369
13065.21 352
13066.29 381
13067.37 380
13068.45 377
13069.53 325
13070.61 352
13071.69 368
13072.77 334
13073.85 329
13074.93 358
13076.01 333
13077.09 326
13078.17 354
13079.25 345
13080.33 338
13081.41 323
13082.49 346
13083.58 341
13084.66 329
13085.74 345
13086.82 344
13087.90 318
13088.98 340
13090.06 320
13091.14 305
13092.22 325
13093.30 343
13094.38 332
13095.46 339
13096.55 323
13097.63 335
13098.71 310
13099.79 302
13100.87 325
13101.95 350
13103.03 325
13104.12 319
13105.20 321
13106.28 331
13107.36 331
13108.44 365
13109.52 343
13110.60 333
13111.69 324
13112.77 322
13113.85 334
13114.93 341
13116.01 327
13117.10 327
13118.18 324
13119.26 291
13120.34 292
13121.42 321
13122.51 338
13123.59 323
13124.67 341
13125.75 292
13126.84 298
13127.92 316
13129.00 318
13130.08 286
13131.17 279
13132.25 291
13133.33 280
13134.41 276
13135.50 298
13136.58 331
13137.66 354
13138.75 301
13139.83 301
13140.91 278
13141.99 295
13143.08 284
13144.16 281
13145.24 331
13146.33 290
13147.41 321
13148.49 294
13149.58 302
13150.66 309
13151.74 292
13152.83 274
13153.91 323
13154.99 318
13156.08 315
13157.16 296
13158.25 283
13159.33 306
13160.41 304
13161.50 329
13162.58 320
13163.66 325
13164.75 315
13165.83 315
13166.92 340
13168.00 308
13169.08 295
13170.17 319
13171.25 309
13172.34 315
13173.42 313
13174.51 312
13175.59 306
13176.67 310
13177.76 335
13178.84 325
13179.93 325
13181.01 292
13182.10 301
13183.18 309
13184.27 320
13185.35 332
13186.44 336
13187.52 323
13188.61 347
13189.69 334
13190.78 359
13191.86 337
13192.95 308
13194.03 315
13195.12 320
13196.20 327
13197.29 357
13198.37 325
13199.46 357
13200.54 288
13201.63 309
13202.72 345
13203.80 340
13204.89 340
13205.97 339
13207.06 337
13208.14 347
13209.23 343
13210.32 331
13211.40 329
13212.49 350
13213.57 322
13214.66 333
13215.75 346
13216.83 345
13217.92 333
13219.00 335
13220.09 293
13221.18 300
13222.26 326
13223.35 324
13224.44 314
13225.52 294
13226.61 303
13227.70 295
13228.78 303
13229.87 338
13230.96 308
13232.04 319
13233.13 338
13234.22 318
13235.30 307
13236.39 291
13237.48 289
13238.56 316
13239.65 316
13240.74 335
13241.82 296
13242.91 322
13244.00 302
13245.09 305
13246.17 314
13247.26 335
13248.35 337
13249.44 359
13250.52 315
13251.61 301
13252.70 321
13253.79 332
13254.87 327
13255.96 303
13257.05 328
13258.14 334
13259.23 338
13260.31 338
13261.40 340
13262.49 347
13263.58 360
13264.67 345
13265.75 344
13266.84 362
13267.93 345
13269.02 327
13270.11 350
13271.19 345
13272.28 334
13273.37 343
13274.46 339
13275.55 305
13276.64 352
13277.73 392
13278.81 365
13279.90 346
13280.99 360
13282.08 361
13283.17 351
13284.26 396
13285.35 337
13286.44 346
13287.53 355
13288.61 389
13289.70 344
13290.79 305
13291.88 332
13292.97 351
13294.06 360
13295.15 367
13296.24 369
13297.33 372
13298.42 398
13299.51 347
13300.60 354
13301.69 369
13302.78 369
13303.87 380
13304.96 402
13306.05 372
13307.14 418
13308.23 418
13309.32 410
13310.41 406
13311.50 397
13312.59 393
13313.68 414
13314.77 410
13315.86 383
13316.95 381
13318.04 374
13319.13 388
13320.22 384
13321.31 403
13322.40 388
13323.49 422
13324.58 406
13325.67 405
13326.76 373
13327.85 368
13328.94 400
13330.03 428
13331.12 417
13332.21 422
13333.31 440
13334.40 457
13335.49 385
13336.58 400
13337.67 421
13338.76 444
13339.85 408
13340.94 365
13342.03 350
13343.13 407
13344.22 417
13345.31 407
13346.40 367
13347.49 349
13348.58 415
13349.67 384
13350.77 388
13351.86 385
13352.95 395
13354.04 405
13355.13 436
13356.22 443
13357.32 412
13358.41 448
13359.50 476
13360.59 414
13361.68 463
13362.78 457
13363.87 492
13364.96 446
13366.05 484
13367.15 477
13368.24 520
13369.33 511
13370.42 491
13371.52 497
13372.61 527
13373.70 452
13374.79 424
13375.89 497
13376.98 432
13378.07 411
13379.16 409
13380.26 412
13381.35 436
13382.44 412
13383.54 382
13384.63 408
13385.72 376
13386.82 364
13387.91 369
13389.00 371
13390.09 363
13391.19 376
13392.28 397
13393.37 406
13394.47 415
13395.56 345
13396.66 363
13397.75 373
13398.84 368
13399.94 386
13401.03 361
13402.12 405
13403.22 386
13404.31 385
13405.40 369
13406.50 353
13407.59 355
13408.69 405
13409.78 370
13410.88 386
13411.97 382
13413.06 344
13414.16 337
13415.25 356
13416.35 380
13417.44 396
13418.53 370
13419.63 384
13420.72 383
13421.82 396
13422.91 374
13424.01 379
13425.10 397
13426.20 357
13427.29 343
13428.39 401
13429.48 396
13430.58 361
13431.67 377
13432.77 395
13433.86 431
13434.96 412
13436.05 380
13437.15 364
13438.24 412
13439.34 412
13440.43 423
13441.53 399
13442.62 394
13443.72 405
13444.81 426
13445.91 393
13447.01 373
13448.10 397
13449.20 400
13450.29 439
13451.39 421
13452.48 401
13453.58 412
13454.68 425
13455.77 435
13456.87 412
13457.96 412
13459.06 424
13460.16 457
13461.25 438
13462.35 400
13463.44 438
13464.54 482
13465.64 504
13466.73 461
13467.83 444
13468.93 458
13470.02 405
13471.12 453
13472.22 472
13473.31 426
13474.41 435
13475.51 481
13476.60 502
13477.70 459
13478.80 452
13479.89 473
13480.99 484
13482.09 468
13483.18 462
13484.28 462
13485.38 440
13486.48 467
13487.57 429
13488.67 463
13489.77 458
13490.87 468
13491.96 525
13493.06 449
13494.16 462
13495.26 491
13496.35 513
13497.45 540
13498.55 529
13499.65 534
13500.74 564
13501.84 615
13502.94 525
13504.04 563
13505.14 561
13506.23 606
13507.33 574
13508.43 534
13509.53 533
13510.63 554
13511.72 500
13512.82 502
13513.92 521
13515.02 476
13516.12 514
13517.22 474
13518.31 479
13519.41 508
13520.51 442
13521.61 446
13522.71 430
13523.81 412
13524.91 454
13526.01 409
13527.10 405
13528.20 414
13529.30 418
13530.40 428
13531.50 397
13532.60 381
13533.70 408
13534.80 460
13535.90 450
13537.00 403
13538.09 420
13539.19 389
13540.29 362
13541.39 358
13542.49 367
13543.59 368
13544.69 384
13545.79 404
13546.89 362
13547.99 395
13549.09 413
13550.19 372
13551.29 362
13552.39 392
13553.49 404
13554.59 381
13555.69 378
13556.79 386
13557.89 389
13558.99 372
13560.09 413
13561.19 374
13562.29 356
13563.39 332
13564.49 342
13565.59 313
13566.69 348
13567.79 345
13568.89 394
13569.99 388
13571.09 354
13572.20 350
13573.30 359
13574.40 374
13575.50 360
13576.60 348
13577.70 329
13578.80 349
13579.90 336
13581.00 351
13582.10 411
13583.20 366
13584.31 358
13585.41 404
13586.51 407
13587.61 343
13588.71 361
13589.81 401
13590.91 378
13592.02 380
13593.12 373
13594.22 364
13595.32 434
13596.42 420
13597.52 375
13598.63 361
13599.73 349
13600.83 384
13601.93 431
13603.03 393
13604.14 363
13605.24 327
13606.34 385
13607.44 383
13608.54 314
13609.65 370
13610.75 364
13611.85 372
13612.95 364
13614.06 334
13615.16 364
13616.26 386
13617.36 383
13618.47 372
13619.57 352
13620.67 331
13621.77 367
13622.88 347
13623.98 356
13625.08 332
13626.18 375
13627.29 357
13628.39 371
13629.49 345
13630.60 336
13631.70 337
13632.80 360
13633.91 380
13635.01 366
13636.11 343
13637.22 327
13638.32 373
13639.42 345
13640.53 342
13641.63 339
13642.73 325
13643.84 364
13644.94 337
13646.04 332
13647.15 364
13648.25 378
13649.36 353
13650.46 314
13651.56 330
13652.67 372
13653.77 331
13654.88 386
13655.98 338
13657.08 339
13658.19 373
13659.29 353
13660.40 337
13661.50 315
13662.60 351
13663.71 351
13664.81 383
13665.92 344
13667.02 339
13668.13 339
13669.23 337
13670.34 306
13671.44 378
13672.55 332
13673.65 349
13674.76 349
13675.86 371
13676.97 339
13678.07 335
13679.18 342
13680.28 401
13681.39 373
13682.49 323
13683.60 370
13684.70 410
13685.81 353
13686.91 358
13688.02 372
13689.12 377
13690.23 371
13691.33 319
13692.44 346
13693.55 343
13694.65 335
13695.76 319
13696.86 359
13697.97 347
13699.07 322
13700.18 346
13701.29 302
13702.39 338
13703.50 366
13704.60 349
13705.71 380
13706.82 392
13707.92 376
13709.03 357
13710.14 359
13711.24 354
13712.35 367
13713.45 356
13714.56 357
13715.67 397
13716.77 388
13717.88 386
13718.99 401
13720.09 370
13721.20 368
13722.31 374
13723.41 404
13724.52 401
13725.63 430
13726.74 442
13727.84 417
13728.95 407
13730.06 475
13731.16 429
13732.27 484
13733.38 437
13734.49 436
13735.59 444
13736.70 443
13737.81 456
13738.91 452
13740.02 468
13741.13 406
13742.24 419
13743.35 406
13744.45 441
13745.56 439
13746.67 450
13747.78 442
13748.88 469
13749.99 470
13751.10 488
13752.21 481
13753.32 454
13754.42 466
13755.53 496
13756.64 510
13757.75 460
13758.86 530
13759.97 478
13761.07 510
13762.18 529
13763.29 502
13764.40 530
13765.51 584
13766.62 621
13767.72 678
13768.83 686
13769.94 735
13771.05 743
13772.16 745
13773.27 729
13774.38 715
13775.49 785
13776.60 763
13777.70 746
13778.81 753
13779.92 684
13781.03 653
13782.14 651
13783.25 597
13784.36 572
13785.47 551
13786.58 550
13787.69 513
13788.80 464
13789.91 444
13791.02 460
13792.13 461
13793.24 449
13794.35 415
13795.45 416
13796.56 409
13797.67 415
13798.78 439
13799.89 407
13801.00 403
13802.11 403
13803.22 429
13804.33 450
13805.44 430
13806.55 430
13807.67 440
13808.78 442
13809.89 394
13811.00 443
13812.11 416
13813.22 435
13814.33 460
13815.44 476
13816.55 462
13817.66 404
13818.77 420
13819.88 473
13820.99 417
13822.10 426
13823.21 385
13824.32 408
13825.44 411
13826.55 421
13827.66 419
13828.77 388
13829.88 418
13830.99 378
13832.10 398
13833.21 354
13834.32 374
13835.44 371
13836.55 384
13837.66 384
13838.77 392
13839.88 378
13840.99 372
13842.10 435
13843.22 375
13844.33 370
13845.44 398
13846.55 403
13847.66 412
13848.78 416
13849.89 405
13851.00 448
13852.11 418
13853.22 404
13854.34 386
13855.45 414
13856.56 485
13857.67 460
13858.78 442
13859.90 427
13861.01 508
13862.12 449
13863.23 439
13864.35 537
13865.46 545
13866.57 466
13867.68 486
13868.80 498
13869.91 528
13871.02 448
13872.14 463
13873.25 448
13874.36 463
13875.47 422
13876.59 413
13877.70 401
13878.81 428
13879.93 422
13881.04 426
13882.15 479
13883.27 423
13884.38 443
13885.49 406
13886.61 445
13887.72 367
13888.83 434
13889.95 436
13891.06 419
13892.17 418
13893.29 438
13894.40 430
13895.52 453
13896.63 424
13897.74 431
13898.86 454
13899.97 394
13901.09 403
13902.20 377
13903.31 391
13904.43 401
13905.54 438
13906.66 422
13907.77 414
13908.89 395
13910.00 390
13911.11 388
13912.23 395
13913.34 376
13914.46 360
13915.57 418
13916.69 411
13917.80 373
13918.92 373
13920.03 398
13921.15 356
13922.26 367
13923.38 350
13924.49 347
13925.61 363
13926.72 364
13927.84 359
13928.95 347
13930.07 385
13931.18 384
13932.30 424
13933.41 376
13934.53 373
13935.64 352
13936.76 404
13937.87 339
13938.99 371
13940.10 396
13941.22 421
13942.34 351
13943.45 351
13944.57 377
13945.68 358
13946.80 360
13947.91 372
13949.03 360
13950.15 359
13951.26 382
13952.38 344
13953.49 381
13954.61 334
13955.73 384
13956.84 362
13957.96 368
13959.08 372
13960.19 354
13961.31 340
13962.43 355
13963.54 349
13964.66 359
13965.78 376
13966.89 346
13968.01 369
13969.13 365
13970.24 359
13971.36 339
13972.48 341
13973.59 372
13974.71 417
13975.83 323
13976.94 345
13978.06 345
13979.18 352
13980.30 338
13981.41 370
13982.53 371
13983.65 342
13984.76 413
13985.88 382
13987.00 392
13988.12 365
13989.23 423
13990.35 375
13991.47 402
13992.59 360
13993.71 376
13994.82 345
13995.94 428
13997.06 392
13998.18 364
13999.29 383
14000.41 371
14001.53 408
14002.65 377
14003.77 359
14004.88 351
14006.00 405
14007.12 436
14008.24 383
14009.36 349
14010.48 388
14011.59 361
14012.71 394
14013.83 374
14014.95 395
14016.07 371
14017.19 409
14018.31 397
14019.43 392
14020.54 434
14021.66 447
14022.78 449
14023.90 383
14025.02 409
14026.14 450
14027.26 412
14028.38 405
14029.50 389
14030.62 369
14031.73 427
14032.85 410
14033.97 384
14035.09 360
14036.21 389
14037.33 376
14038.45 369
14039.57 386
14040.69 354
14041.81 344
14042.93 350
14044.05 377
14045.17 345
14046.29 369
14047.41 350
14048.53 373
14049.65 353
14050.77 394
14051.89 311
14053.01 364
14054.13 400
14055.25 394
14056.37 353
14057.49 314
14058.61 372
14059.73 349
14060.85 384
14061.97 347
14063.09 409
14064.21 390
14065.33 369
14066.45 321
14067.57 356
14068.70 370
14069.82 389
14070.94 356
14072.06 361
14073.18 389
14074.30 410
14075.42 406
14076.54 377
14077.66 366
14078.78 375
14079.91 392
14081.03 383
14082.15 413
14083.27 414
14084.39 423
14085.51 385
14086.63 399
14087.75 432
14088.88 435
14090.00 443
14091.12 391
14092.24 450
14093.36 447
14094.48 456
14095.61 451
14096.73 497
14097.85 468
14098.97 470
14100.09 499
14101.22 517
14102.34 524
14103.46 458
14104.58 440
14105.71 450
14106.83 476
14107.95 422
14109.07 440
14110.19 399
14111.32 352
14112.44 338
14113.56 382
14114.68 396
14115.81 392
14116.93 366
14118.05 404
14119.18 374
14120.30 365
14121.42 384
14122.54 374
14123.67 403
14124.79 393
14125.91 370
14127.04 337
14128.16 378
14129.28 352
14130.41 380
14131.53 346
14132.65 368
14133.78 348
14134.90 368
14136.02 349
14137.15 350
14138.27 345
14139.39 331
14140.52 355
14141.64 338
14142.76 292
14143.89 300
14145.01 338
14146.13 356
14147.26 334
14148.38 305
14149.51 345
14150.63 320
14151.75 361
14152.88 339
14154.00 313
14155.13 321
14156.25 329
14157.38 322
14158.50 320
14159.62 312
14160.75 332
14161.87 348
14163.00 348
14164.12 334
14165.25 336
14166.37 359
14167.50 355
14168.62 345
14169.75 334
14170.87 341
14172.00 326
14173.12 337
14174.25 319
14175.37 309
14176.50 334
14177.62 345
14178.75 323
14179.87 284
14181.00 287
14182.12 334
14183.25 349
14184.37 307
14185.50 298
14186.62 279
14187.75 310
14188.87 321
14190.00 335
14191.13 303
14192.25 280
14193.38 268
14194.50 295
14195.63 311
14196.75 289
14197.88 290
14199.01 332
14200.13 312
14201.26 296
14202.38 276
14203.51 291
14204.64 310
14205.76 307
14206.89 305
14208.01 352
14209.14 322
14210.27 309
14211.39 289
14212.52 283
14213.65 302
14214.77 319
14215.90 321
14217.03 271
14218.15 290
14219.28 281
14220.41 333
14221.53 310
14222.66 268
14223.79 299
14224.91 332
14226.04 305
14227.17 274
14228.30 258
14229.42 286
14230.55 280
14231.68 276
14232.80 304
14233.93 302
14235.06 284
14236.19 294
14237.31 294
14238.44 261
14239.57 281
14240.70 291
14241.82 290
14242.95 295
14244.08 289
14245.21 289
14246.34 297
14247.46 309
14248.59 283
14249.72 270
14250.85 298
14251.98 288
14253.10 283
14254.23 290
14255.36 261
14256.49 303
14257.62 312
14258.74 275
14259.87 304
14261.00 287
14262.13 276
14263.26 285
14264.39 300
14265.52 278
14266.64 256
14267.77 275
14268.90 278
14270.03 249
14271.16 240
14272.29 251
14273.42 268
14274.55 281
14275.68 288
14276.80 288
14277.93 260
14279.06 240
14280.19 244
14281.32 277
14282.45 258
14283.58 264
14284.71 306
14285.84 261
14286.97 280
14288.10 287
14289.23 253
14290.36 263
14291.49 248
14292.62 270
14293.75 258
14294.87 261
14296.00 254
14297.13 270
14298.26 279
14299.39 254
14300.52 262
14301.65 261
14302.78 291
14303.91 281
14305.04 239
14306.17 232
14307.31 244
14308.44 282
14309.57 284
14310.70 262
14311.83 257
14312.96 247
14314.09 258
14315.22 260
14316.35 247
14317.48 259
14318.61 262
14319.74 267
14320.87 261
14322.00 234
14323.13 219
14324.26 258
14325.40 267
14326.53 260
14327.66 245
14328.79 253
14329.92 253
14331.05 230
14332.18 249
14333.31 243
14334.44 257
14335.58 269
14336.71 260
14337.84 267
14338.97 255
14340.10 232
14341.23 235
14342.37 256
14343.50 268
14344.63 251
14345.76 243
14346.89 243
14348.02 241
14349.16 246
14350.29 241
14351.42 250
14352.55 254
14353.68 247
14354.82 213
14355.95 227
14357.08 241
14358.21 243
14359.35 218
14360.48 257
14361.61 260
14362.74 249
14363.87 246
14365.01 234
14366.14 224
14367.27 264
14368.41 259
14369.54 231
14370.67 254
14371.80 252
14372.94 283
14374.07 257
14375.20 282
14376.34 267
14377.47 286
14378.60 291
14379.73 228
14380.87 269
14382.00 251
14383.13 245
14384.27 245
14385.40 232
14386.53 226
14387.67 249
14388.80 260
14389.93 251
14391.07 244
14392.20 212
14393.34 231
14394.47 268
14395.60 223
14396.74 251
14397.87 254
14399.00 260
14400.14 232
14401.27 253
14402.41 204
14403.54 248
14404.67 261
14405.81 228
14406.94 241
14408.08 245
14409.21 252
14410.35 245
14411.48 231
14412.61 225
14413.75 225
14414.88 234
14416.02 240
14417.15 268
14418.29 242
14419.42 230
14420.56 219
14421.69 271
14422.83 249
14423.96 254
14425.10 257
14426.23 242
14427.37 253
14428.50 230
14429.64 247
14430.77 274
14431.91 262
14433.04 252
14434.18 281
14435.31 267
14436.45 277
14437.58 258
14438.72 260
14439.85 245
14440.99 248
14442.13 267
14443.26 265
14444.40 242
14445.53 216
14446.67 233
14447.80 273
14448.94 257
14450.08 262
14451.21 251
14452.35 247
14453.48 243
14454.62 250
14455.76 249
14456.89 228
14458.03 247
14459.16 280
14460.30 261
14461.44 249
14462.57 233
14463.71 230
14464.85 270
14465.98 272
14467.12 265
14468.26 269
14469.39 273
14470.53 236
14471.67 278
14472.80 258
14473.94 257
14475.08 256
14476.21 274
14477.35 274
14478.49 261
14479.62 271
14480.76 263
14481.90 251
14483.04 278
14484.17 275
14485.31 267
14486.45 276
14487.59 244
14488.72 259
14489.86 242
14491.00 232
14492.14 262
14493.27 252
14494.41 264
14495.55 244
14496.69 230
14497.82 247
14498.96 259
14500.10 227
14501.24 264
14502.38 256
14503.51 273
14504.65 260
14505.79 283
14506.93 301
14508.07 258
14509.20 233
14510.34 248
14511.48 235
14512.62 248
14513.76 254
14514.90 261
14516.03 264
14517.17 237
14518.31 249
14519.45 235
14520.59 254
14521.73 231
14522.87 236
14524.01 247
14525.14 245
14526.28 251
14527.42 220
14528.56 263
14529.70 253
14530.84 256
14531.98 217
14533.12 220
14534.26 214
14535.40 272
14536.54 265
14537.67 261
14538.81 230
14539.95 219
14541.09 248
14542.23 236
14543.37 264
14544.51 261
14545.65 231
14546.79 290
14547.93 246
14549.07 246
14550.21 256
14551.35 246
14552.49 280
14553.63 261
14554.77 255
14555.91 214
14557.05 262
14558.19 260
14559.33 225
14560.47 267
14561.61 255
14562.75 305
14563.89 296
14565.03 266
14566.17 241
14567.31 251
14568.45 251
14569.60 266
14570.74 243
14571.88 246
14573.02 265
14574.16 271
14575.30 239
14576.44 234
14577.58 261
14578.72 268
14579.86 270
14581.00 262
14582.14 230
14583.29 261
14584.43 276
14585.57 272
14586.71 263
14587.85 254
14588.99 282
14590.13 281
14591.28 306
14592.42 264
14593.56 261
14594.70 308
14595.84 297
14596.98 287
14598.13 276
14599.27 288
14600.41 296
14601.55 286
14602.69 268
14603.83 321
14604.98 249
14606.12 280
14607.26 257
14608.40 274
14609.54 240
14610.69 296
14611.83 297
14612.97 255
14614.11 285
14615.26 305
14616.40 300
14617.54 268
14618.68 278
14619.83 293
14620.97 336
14622.11 354
14623.25 298
14624.40 292
14625.54 327
14626.68 294
14627.83 337
14628.97 318
14630.11 331
14631.25 351
14632.40 365
14633.54 334
14634.68 385
14635.83 425
14636.97 385
14638.11 390
14639.26 362
14640.40 376
14641.54 350
14642.69 369
14643.83 341
14644.97 357
14646.12 344
14647.26 341
14648.41 322
14649.55 317
14650.69 302
14651.84 330
14652.98 301
14654.13 307
14655.27 291
14656.41 298
14657.56 288
14658.70 248
14659.85 265
14660.99 275
14662.13 254
14663.28 253
14664.42 278
14665.57 271
14666.71 269
14667.86 254
14669.00 278
14670.14 284
14671.29 304
14672.43 259
14673.58 233
14674.72 259
14675.87 300
14677.01 277
14678.16 262
14679.30 289
14680.45 274
14681.59 290
14682.74 253
14683.88 251
14685.03 262
14686.17 289
14687.32 274
14688.46 254
14689.61 251
14690.75 244
14691.90 258
14693.05 298
14694.19 250
14695.34 236
14696.48 245
14697.63 245
14698.77 265
14699.92 238
14701.06 254
14702.21 267
14703.36 300
14704.50 252
14705.65 269
14706.79 264
14707.94 229
14709.09 262
14710.23 207
14711.38 253
14712.53 226
14713.67 275
14714.82 239
14715.96 259
14717.11 250
14718.26 250
14719.40 265
14720.55 252
14721.70 243
14722.84 292
14723.99 253
14725.14 283
14726.28 254
14727.43 243
14728.58 248
14729.72 243
14730.87 266
14732.02 246
14733.16 269
14734.31 271
14735.46 251
14736.61 214
14737.75 245
14738.90 253
14740.05 264
14741.20 273
14742.34 234
14743.49 281
14744.64 274
14745.79 249
14746.93 225
14748.08 251
14749.23 244
14750.38 267
14751.52 254
14752.67 256
14753.82 256
14754.97 288
14756.11 257
14757.26 277
14758.41 237
14759.56 245
14760.71 229
14761.86 274
14763.00 268
14764.15 297
14765.30 260
14766.45 248
14767.60 259
14768.74 282
14769.89 271
14771.04 262
14772.19 248
14773.34 294
14774.49 268
14775.64 268
14776.79 268
14777.93 286
14779.08 286
14780.23 258
14781.38 295
14782.53 256
14783.68 276
14784.83 280
14785.98 286
14787.13 306
14788.28 306
14789.42 303
14790.57 297
14791.72 273
14792.87 350
14794.02 304
14795.17 296
14796.32 286
14797.47 303
14798.62 323
14799.77 314
14800.92 326
14802.07 301
14803.22 319
14804.37 298
14805.52 298
14806.67 317
14807.82 321
14808.97 275
14810.12 267
14811.27 327
14812.42 312
14813.57 263
14814.72 277
14815.87 283
14817.02 287
14818.17 284
14819.32 320
14820.47 292
14821.62 336
14822.77 269
14823.92 263
14825.07 241
14826.22 281
14827.37 283
14828.52 278
14829.68 262
14830.83 261
14831.98 262
14833.13 239
14834.28 234
14835.43 265
14836.58 241
14837.73 245
14838.88 265
14840.03 259
14841.19 247
14842.34 261
14843.49 265
14844.64 252
14845.79 218
14846.94 207
14848.09 227
14849.25 250
14850.40 263
14851.55 230
14852.70 271
14853.85 245
14855.00 243
14856.16 213
14857.31 245
14858.46 262
14859.61 218
14860.76 245
14861.92 249
14863.07 213
14864.22 211
14865.37 220
14866.52 233
14867.68 210
14868.83 245
14869.98 262
14871.13 217
14872.29 210
14873.44 224
14874.59 234
14875.74 240
14876.90 235
14878.05 245
14879.20 254
14880.36 271
14881.51 236
14882.66 202
14883.81 206
14884.97 243
14886.12 199
14887.27 227
14888.43 211
14889.58 216
14890.73 223
14891.89 226
14893.04 230
14894.19 222
14895.35 246
14896.50 223
14897.65 226
14898.81 195
14899.96 211
14901.11 245
14902.27 232
14903.42 215
14904.57 202
14905.73 223
14906.88 242
14908.04 208
14909.19 229
14910.34 198
14911.50 216
14912.65 230
14913.81 228
14914.96 220
14916.11 231
14917.27 235
14918.42 242
14919.58 231
14920.73 204
14921.88 226
14923.04 238
14924.19 213
14925.35 231
14926.50 240
14927.66 217
14928.81 218
14929.97 227
14931.12 222
14932.28 211
14933.43 218
14934.59 213
14935.74 217
14936.90 215
14938.05 237
14939.21 242
14940.36 227
14941.52 203
14942.67 215
14943.83 222
14944.98 206
14946.14 209
14947.29 243
14948.45 238
14949.60 220
14950.76 224
14951.91 211
14953.07 227
14954.23 223
14955.38 209
14956.54 223
14957.69 234
14958.85 216
14960.00 208
14961.16 221
14962.32 213
14963.47 215
14964.63 214
14965.78 224
14966.94 190
14968.10 221
14969.25 198
14970.41 196
14971.57 199
14972.72 181
14973.88 199
14975.04 214
14976.19 214
14977.35 198
14978.50 208
14979.66 214
14980.82 223
14981.97 229
14983.13 211
14984.29 221
14985.45 208
14986.60 204
14987.76 188
14988.92 211
14990.07 209
14991.23 207
14992.39 220
14993.54 227
14994.70 217
14995.86 211
14997.02 181
14998.17 203
14999.33 180
15000.49 194
15001.65 202
15002.80 201
15003.96 203
15005.12 191
15006.28 212
15007.43 207
15008.59 189
15009.75 171
15010.91 213
15012.07 224
15013.22 215
15014.38 197
15015.54 172
15016.70 193
15017.86 214
15019.01 193
15020.17 170
15021.33 170
15022.49 201
15023.65 194
15024.81 204
15025.96 192
15027.12 170
15028.28 178
15029.44 194
15030.60 210
15031.76 195
15032.92 166
15034.07 185
15035.23 211
15036.39 188
15037.55 214
15038.71 230
15039.87 215
15041.03 212
15042.19 186
15043.35 185
15044.50 167
15045.66 203
15046.82 181
15047.98 174
15049.14 204
15050.30 228
15051.46 206
15052.62 199
15053.78 201
15054.94 200
15056.10 223
15057.26 209
15058.42 174
15059.58 219
15060.74 180
15061.90 179
15063.06 190
15064.22 168
15065.38 169
15066.54 166
15067.70 172
15068.86 160
15070.02 198
15071.18 187
15072.34 177
15073.50 174
15074.66 176
15075.82 203
15076.98 178
15078.14 183
15079.30 184
15080.46 168
15081.62 158
15082.78 201
15083.94 197
15085.10 170
15086.26 179
15087.42 186
15088.59 175
15089.75 174
15090.91 184
15092.07 176
15093.23 200
15094.39 202
15095.55 191
15096.71 153
15097.87 166
15099.04 194
15100.20 183
15101.36 179
15102.52 149
15103.68 181
15104.84 186
15106.00 194
15107.17 188
15108.33 190
15109.49 216
15110.65 204
15111.81 183
15112.97 167
15114.14 192
15115.30 201
15116.46 204
15117.62 199
15118.78 199
15119.95 181
15121.11 198
15122.27 195
15123.43 153
15124.59 192
15125.76 185
15126.92 196
15128.08 195
15129.24 171
15130.41 166
15131.57 207
15132.73 185
15133.89 171
15135.06 179
15136.22 180
15137.38 156
15138.54 180
15139.71 179
15140.87 188
15142.03 186
15143.20 179
15144.36 183
15145.52 173
15146.69 210
15147.85 181
15149.01 195
15150.17 185
15151.34 177
15152.50 220
15153.66 196
15154.83 171
15155.99 158
15157.16 170
15158.32 201
15159.48 163
15160.65 180
15161.81 201
15162.97 201
15164.14 210
15165.30 191
15166.46 208
15167.63 171
15168.79 176
15169.96 163
15171.12 189
15172.28 184
15173.45 180
15174.61 208
15175.78 223
15176.94 198
15178.11 224
15179.27 188
15180.43 167
15181.60 197
15182.76 175
15183.93 195
15185.09 192
15186.26 193
15187.42 204
15188.59 220
15189.75 192
15190.92 188
15192.08 177
15193.25 212
15194.41 202
15195.58 162
15196.74 194
15197.91 194
15199.07 182
15200.24 181
15201.40 181
15202.57 172
15203.73 207
15204.90 193
15206.06 208
15207.23 192
15208.39 211
15209.56 213
15210.72 213
15211.89 194
15213.06 221
15214.22 204
15215.39 192
15216.55 219
15217.72 173
15218.88 206
15220.05 201
15221.22 184
15222.38 195
15223.55 183
15224.71 207
15225.88 201
15227.05 209
15228.21 193
15229.38 191
15230.55 197
15231.71 195
15232.88 195
15234.05 175
15235.21 210
15236.38 213
15237.54 227
15238.71 226
15239.88 207
15241.04 208
15242.21 222
15243.38 220
15244.55 221
15245.71 217
15246.88 197
15248.05 215
15249.21 223
15250.38 204
15251.55 197
15252.71 184
15253.88 215
15255.05 199
15256.22 210
15257.38 190
15258.55 174
15259.72 196
15260.89 194
15262.05 179
15263.22 191
15264.39 217
15265.56 210
15266.72 201
15267.89 175
15269.06 159
15270.23 179
15271.40 192
15272.56 175
15273.73 182
15274.90 184
15276.07 191
15277.24 193
15278.40 178
15279.57 181
15280.74 168
15281.91 212
15283.08 214
15284.25 203
15285.41 170
15286.58 181
15287.75 170
15288.92 189
15290.09 183
15291.26 209
15292.43 209
15293.59 191
15294.76 172
15295.93 164
15297.10 162
15298.27 176
15299.44 193
15300.61 187
15301.78 200
15302.95 175
15304.12 186
15305.28 187
15306.45 183
15307.62 189
15308.79 200
15309.96 191
15311.13 172
15312.30 176
15313.47 168
15314.64 199
15315.81 197
15316.98 199
15318.15 215
15319.32 187
15320.49 172
15321.66 175
15322.83 193
15324.00 179
15325.17 164
15326.34 174
15327.51 182
15328.68 176
15329.85 170
15331.02 181
15332.19 170
15333.36 150
15334.53 155
15335.70 189
15336.87 190
15338.04 163
15339.21 171
15340.38 184
15341.55 175
15342.72 166
15343.89 205
15345.06 171
15346.23 189
15347.41 203
15348.58 168
15349.75 188
15350.92 203
15352.09 186
15353.26 175
15354.43 154
15355.60 150
15356.77 155
15357.94 170
15359.12 187
15360.29 193
15361.46 177
15362.63 206
15363.80 154
15364.97 150
15366.14 167
15367.32 178
15368.49 185
15369.66 184
15370.83 177
15372.00 161
15373.17 175
15374.35 191
15375.52 193
15376.69 186
15377.86 189
15379.03 182
15380.21 171
15381.38 169
15382.55 171
15383.72 181
15384.90 168
15386.07 172
15387.24 154
15388.41 185
15389.58 163
15390.76 152
15391.93 159
15393.10 170
15394.27 166
15395.45 184
15396.62 169
15397.79 184
15398.97 170
15400.14 183
15401.31 172
15402.48 187
15403.66 174
15404.83 193
15406.00 193
15407.18 197
15408.35 187
15409.52 173
15410.70 206
15411.87 173
15413.04 174
15414.22 155
15415.39 193
15416.56 166
15417.74 181
15418.91 176
15420.08 186
15421.26 198
15422.43 189
15423.60 172
15424.78 163
15425.95 176
15427.13 184
15428.30 204
15429.47 180
15430.65 166
15431.82 138
15433.00 193
15434.17 194
15435.34 180
15436.52 155
15437.69 179
15438.87 160
15440.04 162
15441.22 182
15442.39 184
15443.56 175
15444.74 180
15445.91 205
15447.09 187
15448.26 157
15449.44 174
15450.61 164
15451.79 172
15452.96 170
15454.14 154
15455.31 180
15456.49 178
15457.66 168
15458.84 175
15460.01 169
15461.19 201
15462.36 185
15463.54 174
15464.71 172
15465.89 196
15467.06 177
15468.24 174
15469.42 149
15470.59 171
15471.77 164
15472.94 198
15474.12 194
15475.29 177
15476.47 155
15477.64 174
15478.82 204
15480.00 181
15481.17 164
15482.35 157
15483.52 221
15484.70 191
15485.88 201
15487.05 173
15488.23 174
15489.41 195
15490.58 197
15491.76 161
15492.93 152
15494.11 182
15495.29 215
15496.46 173
15497.64 155
15498.82 173
15499.99 180
15501.17 176
15502.35 175
15503.52 188
15504.70 174
15505.88 195
15507.05 190
15508.23 164
15509.41 171
15510.59 191
15511.76 170
15512.94 153
15514.12 152
15515.29 175
15516.47 162
15517.65 162
15518.83 180
15520.00 164
15521.18 215
15522.36 199
15523.54 180
15524.71 144
15525.89 176
15527.07 185
15528.25 197
15529.42 169
15530.60 186
15531.78 154
15532.96 200
15534.14 205
15535.31 201
15536.49 196
15537.67 207
15538.85 192
15540.03 199
15541.20 204
15542.38 163
15543.56 218
15544.74 161
15545.92 187
15547.10 165
15548.27 172
15549.45 187
15550.63 183
15551.81 167
15552.99 177
15554.17 196
15555.35 202
15556.53 168
15557.70 164
15558.88 193
15560.06 175
15561.24 183
15562.42 186
15563.60 175
15564.78 159
15565.96 191
15567.14 168
15568.32 189
15569.50 182
15570.67 168
15571.85 182
15573.03 189
15574.21 171
15575.39 168
15576.57 172
15577.75 168
15578.93 210
15580.11 201
15581.29 213
15582.47 151
15583.65 203
15584.83 174
15586.01 206
15587.19 198
15588.37 183
15589.55 186
15590.73 193
15591.91 187
15593.09 181
15594.27 185
15595.45 204
15596.63 199
15597.81 211
15598.99 215
15600.17 211
15601.35 217
15602.53 209
15603.71 177
15604.90 192
15606.08 197
15607.26 191
15608.44 199
15609.62 199
15610.80 179
15611.98 186
15613.16 195
15614.34 215
15615.52 201
15616.70 217
15617.89 209
15619.07 213
15620.25 187
15621.43 224
15622.61 247
15623.79 193
15624.97 196
15626.15 202
15627.34 217
15628.52 218
15629.70 207
15630.88 188
15632.06 199
15633.24 226
15634.43 232
15635.61 194
15636.79 200
15637.97 193
15639.15 208
15640.34 214
15641.52 213
15642.70 222
15643.88 246
15645.06 233
15646.25 209
15647.43 223
15648.61 260
15649.79 234
15650.98 247
15652.16 266
15653.34 242
15654.52 252
15655.71 202
15656.89 212
15658.07 209
15659.25 224
15660.44 223
15661.62 229
15662.80 241
15663.98 228
15665.17 240
15666.35 234
15667.53 246
15668.72 200
15669.90 227
15671.08 247
15672.27 243
15673.45 193
15674.63 224
15675.82 213
15677.00 206
15678.18 225
15679.37 217
15680.55 210
15681.73 201
15682.92 249
15684.10 231
15685.28 203
15686.47 205
15687.65 240
15688.84 207
15690.02 217
15691.20 196
15692.39 215
15693.57 202
15694.76 228
15695.94 180
15697.12 216
15698.31 203
15699.49 228
15700.68 244
15701.86 227
15703.05 206
15704.23 207
15705.41 233
15706.60 204
15707.78 215
15708.97 196
15710.15 243
15711.34 234
15712.52 231
15713.71 204
15714.89 220
15716.08 252
15717.26 257
15718.45 237
15719.63 225
15720.82 231
15722.00 253
15723.19 251
15724.37 228
15725.56 223
15726.74 223
15727.93 248
15729.11 221
15730.30 229
15731.48 210
15732.67 252
15733.85 246
15735.04 228
15736.23 195
15737.41 215
15738.60 229
15739.78 196
15740.97 217
15742.15 221
15743.34 207
15744.53 230
15745.71 236
15746.90 250
15748.08 248
15749.27 226
15750.46 235
15751.64 218
15752.83 215
15754.02 228
15755.20 270
15756.39 252
15757.57 226
15758.76 242
15759.95 225
15761.13 237
15762.32 267
15763.51 240
15764.69 227
15765.88 239
15767.07 234
15768.25 262
15769.44 244
15770.63 214
15771.82 242
15773.00 225
15774.19 193
15775.38 194
15776.56 205
15777.75 235
15778.94 236
15780.13 210
15781.31 223
15782.50 249
15783.69 223
15784.88 235
15786.06 254
15787.25 205
15788.44 197
15789.63 232
15790.81 246
15792.00 222
15793.19 202
15794.38 252
15795.56 220
15796.75 226
15797.94 207
15799.13 213
15800.32 205
15801.50 201
15802.69 199
15803.88 220
15805.07 174
15806.26 200
15807.45 177
15808.63 177
15809.82 194
15811.01 241
15812.20 222
15813.39 222
15814.58 182
15815.77 217
15816.95 223
15818.14 205
15819.33 211
15820.52 208
15821.71 228
15822.90 181
15824.09 209
15825.28 201
15826.46 200
15827.65 184
15828.84 220
15830.03 223
15831.22 227
15832.41 199
15833.60 204
15834.79 207
15835.98 174
15837.17 209
15838.36 201
15839.55 191
15840.74 191
15841.93 192
15843.12 184
15844.31 175
15845.50 165
15846.69 218
15847.88 207
15849.07 195
15850.26 198
15851.45 193
15852.64 223
15853.83 178
15855.02 200
15856.21 189
15857.40 222
15858.59 194
15859.78 201
15860.97 208
15862.16 181
15863.35 202
15864.54 229
15865.73 221
15866.92 199
15868.11 197
15869.30 192
15870.49 210
15871.68 216
15872.87 216
15874.06 223
15875.25 226
15876.45 209
15877.64 209
15878.83 202
15880.02 202
15881.21 189
15882.40 178
15883.59 197
15884.78 209
15885.97 234
15887.17 208
15888.36 177
15889.55 204
15890.74 202
15891.93 214
15893.12 202
15894.31 183
15895.51 230
15896.70 227
15897.89 222
15899.08 193
15900.27 248
15901.46 208
15902.66 236
15903.85 233
15905.04 245
15906.23 252
15907.43 242
15908.62 220
15909.81 216
15911.00 224
15912.19 212
15913.39 210
15914.58 187
15915.77 199
15916.96 238
15918.16 243
15919.35 264
15920.54 220
15921.73 183
15922.93 198
15924.12 230
15925.31 182
15926.50 192
15927.70 203
15928.89 243
15930.08 221
15931.28 240
15932.47 209
15933.66 227
15934.86 220
15936.05 232
15937.24 203
15938.44 205
15939.63 217
15940.82 243
15942.02 217
15943.21 179
15944.40 203
15945.60 199
15946.79 208
15947.98 193
15949.18 217
15950.37 171
15951.56 197
15952.76 192
15953.95 186
15955.15 188
15956.34 187
15957.53 207
15958.73 205
15959.92 183
15961.12 177
15962.31 185
15963.50 188
15964.70 179
15965.89 194
15967.09 204
15968.28 202
15969.48 190
15970.67 201
15971.86 209
15973.06 179
15974.25 206
15975.45 187
15976.64 192
15977.84 172
15979.03 164
15980.23 175
15981.42 201
15982.62 198
15983.81 176
15985.01 189
15986.20 190
15987.40 192
15988.59 191
15989.79 168
15990.98 185
15992.18 161
15993.37 198
15994.57 178
15995.76 187
15996.96 159
15998.16 183
15999.35 190
16000.55 170
16001.74 186
16002.94 171
16004.13 172
16005.33 185
16006.53 176
16007.72 182
16008.92 197
16010.11 189
16011.31 183
16012.51 178
16013.70 183
16014.90 176
16016.09 168
16017.29 161
16018.49 155
16019.68 152
16020.88 176
16022.07 174
16023.27 174
16024.47 180
16025.66 195
16026.86 187
16028.06 197
16029.25 153
16030.45 188
16031.65 182
16032.84 162
16034.04 179
16035.24 156
16036.44 168
16037.63 158
16038.83 188
16040.03 186
16041.22 180
16042.42 181
16043.62 191
16044.82 172
16046.01 158
16047.21 170
16048.41 171
16049.60 169
16050.80 168
16052.00 156
16053.20 160
16054.39 163
16055.59 179
16056.79 206
16057.99 164
16059.19 202
16060.38 178
16061.58 177
16062.78 178
16063.98 171
16065.18 166
16066.37 173
16067.57 174
16068.77 189
16069.97 199
16071.17 151
16072.36 171
16073.56 172
16074.76 170
16075.96 155
16077.16 163
16078.36 169
16079.56 173
16080.75 166
16081.95 191
16083.15 173
16084.35 176
16085.55 173
16086.75 184
16087.95 176
16089.15 150
16090.34 155
16091.54 154
16092.74 158
16093.94 169
16095.14 174
16096.34 142
16097.54 147
16098.74 160
16099.94 155
16101.14 161
16102.34 178
16103.54 159
16104.74 168
16105.93 165
16107.13 174
16108.33 162
16109.53 178
16110.73 172
16111.93 181
16113.13 163
16114.33 137
16115.53 157
16116.73 163
16117.93 183
16119.13 167
16120.33 129
16121.53 156
16122.73 171
16123.93 166
16125.13 143
16126.33 136
16127.53 154
16128.73 197
16129.94 147
16131.14 131
16132.34 148
16133.54 175
16134.74 178
16135.94 157
16137.14 135
16138.34 145
16139.54 173
16140.74 151
16141.94 172
16143.14 165
16144.34 162
16145.55 168
16146.75 182
16147.95 177
16149.15 152
16150.35 157
16151.55 193
16152.75 155
16153.95 149
16155.15 174
16156.36 170
16157.56 182
16158.76 177
16159.96 155
16161.16 184
16162.36 159
16163.57 136
16164.77 146
16165.97 162
16167.17 181
16168.37 181
16169.58 157
16170.78 147
16171.98 187
16173.18 181
16174.38 170
16175.59 173
16176.79 166
16177.99 184
16179.19 159
16180.39 170
16181.60 149
16182.80 181
16184.00 163
16185.20 152
16186.41 198
16187.61 169
16188.81 141
16190.01 187
16191.22 173
16192.42 148
16193.62 180
16194.83 157
16196.03 179
16197.23 155
16198.43 181
16199.64 170
16200.84 194
16202.04 182
16203.25 172
16204.45 187
16205.65 177
16206.86 150
16208.06 174
16209.26 163
16210.47 183
16211.67 166
16212.87 176
16214.08 132
16215.28 183
16216.49 189
16217.69 180
16218.89 141
16220.10 157
16221.30 172
16222.50 189
16223.71 187
16224.91 178
16226.12 175
16227.32 204
16228.52 192
16229.73 171
16230.93 143
16232.14 169
16233.34 146
16234.55 199
16235.75 160
16236.95 180
16238.16 170
16239.36 178
16240.57 179
16241.77 168
16242.98 160
16244.18 178
16245.39 186
16246.59 196
16247.80 188
16249.00 199
16250.21 186
16251.41 206
16252.62 198
16253.82 171
16255.03 174
16256.23 177
16257.44 189
16258.64 188
16259.85 208
16261.05 208
16262.26 224
16263.46 194
16264.67 230
16265.87 200
16267.08 184
16268.29 191
16269.49 193
16270.70 199
16271.90 180
16273.11 191
16274.31 181
16275.52 194
16276.73 166
16277.93 181
16279.14 205
16280.34 188
16281.55 221
16282.76 174
16283.96 188
16285.17 182
16286.38 185
16287.58 226
16288.79 200
16289.99 198
16291.20 224
16292.41 220
16293.61 186
16294.82 196
16296.03 227
16297.23 216
16298.44 234
16299.65 231
16300.85 208
16302.06 210
16303.27 210
16304.47 182
16305.68 206
16306.89 242
16308.10 179
16309.30 194
16310.51 209
16311.72 221
16312.92 248
16314.13 230
16315.34 238
16316.55 219
16317.75 192
16318.96 168
16320.17 202
16321.38 182
16322.58 162
16323.79 183
16325.00 212
16326.21 205
16327.42 205
16328.62 198
16329.83 187
16331.04 202
16332.25 165
16333.46 159
16334.66 196
16335.87 185
16337.08 184
16338.29 202
16339.50 191
16340.70 179
16341.91 183
16343.12 180
16344.33 194
16345.54 161
16346.75 159
16347.96 188
16349.16 174
16350.37 206
16351.58 165
16352.79 175
16354.00 177
16355.21 188
16356.42 206
16357.63 163
16358.83 160
16360.04 185
16361.25 172
16362.46 164
16363.67 175
16364.88 170
16366.09 174
16367.30 161
16368.51 152
16369.72 176
16370.93 214
16372.14 177
16373.35 186
16374.56 160
16375.76 178
16376.97 187
16378.18 202
16379.39 158
16380.60 156
16381.81 188
16383.02 165
16384.23 211
16385.44 205
16386.65 181
16387.86 172
16389.07 161
16390.28 165
16391.49 181
16392.70 174
16393.91 182
16395.12 167
16396.33 178
16397.55 188
16398.76 160
16399.97 161
16401.18 176
16402.39 172
16403.60 152
16404.81 191
16406.02 182
16407.23 152
16408.44 164
16409.65 166
16410.86 158
16412.07 187
16413.28 165
16414.50 173
16415.71 164
16416.92 176
16418.13 191
16419.34 178
16420.55 142
16421.76 158
16422.97 180
16424.19 166
16425.40 142
16426.61 173
16427.82 188
16429.03 174
16430.24 153
16431.46 160
16432.67 179
16433.88 150
16435.09 158
16436.30 175
16437.51 172
16438.73 193
16439.94 172
16441.15 158
16442.36 159
16443.57 146
16444.79 171
16446.00 161
16447.21 153
16448.42 154
16449.64 153
16450.85 175
16452.06 148
16453.27 128
16454.49 156
16455.70 160
16456.91 171
16458.12 157
16459.34 153
16460.55 164
16461.76 169
16462.97 158
16464.19 163
16465.40 163
16466.61 158
16467.83 171
16469.04 171
16470.25 153
16471.47 177
16472.68 164
16473.89 148
16475.11 152
16476.32 135
16477.53 170
16478.75 144
16479.96 125
16481.17 151
16482.39 149
16483.60 158
16484.81 134
16486.03 140
16487.24 160
16488.45 141
16489.67 168
16490.88 199
16492.10 164
16493.31 153
16494.52 157
16495.74 176
16496.95 160
16498.17 146
16499.38 171
16500.59 167
16501.81 154
16503.02 155
16504.24 172
16505.45 181
16506.67 147
16507.88 146
16509.10 150
16510.31 180
16511.52 150
16512.74 174
16513.95 160
16515.17 161
16516.38 169
16517.60 194
16518.81 163
16520.03 137
16521.24 131
16522.46 153
16523.67 146
16524.89 141
16526.10 157
16527.32 172
16528.53 176
16529.75 167
16530.96 147
16532.18 144
16533.40 160
16534.61 173
16535.83 159
16537.04 178
16538.26 132
16539.47 159
16540.69 169
16541.91 147
16543.12 135
16544.34 168
16545.55 144
16546.77 163
16547.98 145
16549.20 142
16550.42 179
16551.63 166
16552.85 150
16554.07 168
16555.28 187
16556.50 150
16557.71 156
16558.93 154
16560.15 165
16561.36 168
16562.58 168
16563.80 158
16565.01 153
16566.23 143
16567.45 149
16568.66 160
16569.88 153
16571.10 162
16572.31 170
16573.53 137
16574.75 139
16575.96 154
16577.18 169
16578.40 161
16579.62 146
16580.83 158
16582.05 163
16583.27 157
16584.48 158
16585.70 163
16586.92 150
16588.14 159
16589.35 152
16590.57 157
16591.79 152
16593.01 136
16594.23 168
16595.44 177
16596.66 150
16597.88 147
16599.10 155
16600.31 148
16601.53 148
16602.75 135
16603.97 159
16605.19 144
16606.40 163
16607.62 138
16608.84 192
16610.06 153
16611.28 170
16612.50 153
16613.71 169
16614.93 157
16616.15 159
16617.37 138
16618.59 138
16619.81 139
16621.03 158
16622.24 175
16623.46 158
16624.68 148
16625.90 167
16627.12 145
16628.34 136
16629.56 125
16630.78 132
16632.00 154
16633.21 138
16634.43 143
16635.65 140
16636.87 131
16638.09 135
16639.31 146
16640.53 134
16641.75 164
16642.97 175
16644.19 154
16645.41 159
16646.63 134
16647.85 153
16649.07 158
16650.29 163
16651.51 131
16652.73 133
16653.95 174
16655.17 168
16656.39 132
16657.61 141
16658.83 151
16660.05 140
16661.27 186
16662.49 180
16663.71 155
16664.93 140
16666.15 175
16667.37 164
16668.59 151
16669.81 125
16671.03 145
16672.25 146
16673.47 125
16674.69 126
16675.91 132
16677.13 145
16678.35 137
16679.57 136
16680.80 164
16682.02 171
16683.24 129
16684.46 148
16685.68 135
16686.90 142
16688.12 147
16689.34 158
16690.56 126
16691.79 137
16693.01 133
16694.23 140
16695.45 154
16696.67 126
16697.89 160
16699.11 158
16700.34 172
16701.56 174
16702.78 124
16704.00 124
16705.22 147
16706.44 133
16707.67 155
16708.89 130
16710.11 138
16711.33 159
16712.55 139
16713.78 152
16715.00 146
16716.22 146
16717.44 163
16718.67 158
16719.89 128
16721.11 157
16722.33 142
16723.55 156
16724.78 138
16726.00 152
16727.22 155
16728.45 143
16729.67 121
16730.89 143
16732.11 130
16733.34 139
16734.56 139
16735.78 139
16737.00 157
16738.23 130
16739.45 155
16740.67 143
16741.90 132
16743.12 156
16744.34 144
16745.57 131
16746.79 142
16748.01 128
16749.24 140
16750.46 140
16751.68 137
16752.91 143
16754.13 128
16755.35 148
16756.58 122
16757.80 139
16759.03 125
16760.25 137
16761.47 146
16762.70 151
16763.92 137
16765.14 145
16766.37 140
16767.59 134
16768.82 135
16770.04 132
16771.27 153
16772.49 153
16773.71 191
16774.94 142
16776.16 150
16777.39 145
16778.61 154
16779.84 146
16781.06 165
16782.29 142
16783.51 156
16784.73 130
16785.96 137
16787.18 145
16788.41 164
16789.63 134
16790.86 157
16792.08 131
16793.31 113
16794.53 152
16795.76 144
16796.98 161
16798.21 148
16799.43 158
16800.66 143
16801.89 162
16803.11 139
16804.34 136
16805.56 129
16806.79 134
16808.01 135
16809.24 138
16810.46 132
16811.69 144
16812.91 155
16814.14 170
16815.37 146
16816.59 148
16817.82 179
16819.04 152
16820.27 160
16821.50 154
16822.72 170
16823.95 156
16825.17 158
16826.40 164
16827.63 142
16828.85 153
16830.08 152
16831.31 162
16832.53 150
16833.76 163
16834.99 147
16836.21 164
16837.44 147
16838.67 176
16839.89 118
16841.12 147
16842.35 147
16843.57 144
16844.80 131
16846.03 143
16847.25 134
16848.48 154
16849.71 165
16850.93 147
16852.16 159
16853.39 150
16854.62 160
16855.84 155
16857.07 150
16858.30 145
16859.53 168
16860.75 151
16861.98 159
16863.21 135
16864.44 149
16865.66 187
16866.89 183
16868.12 167
16869.35 148
16870.57 162
16871.80 156
16873.03 167
16874.26 148
16875.49 158
16876.71 177
16877.94 206
16879.17 157
16880.40 153
16881.63 176
16882.86 176
16884.08 170
16885.31 181
16886.54 176
16887.77 182
16889.00 192
16890.23 163
16891.45 170
16892.68 164
16893.91 181
16895.14 148
16896.37 169
16897.60 155
16898.83 164
16900.06 154
16901.29 187
16902.51 161
16903.74 164
16904.97 184
16906.20 161
16907.43 149
16908.66 148
16909.89 163
16911.12 141
16912.35 164
16913.58 130
16914.81 155
16916.04 174
16917.27 147
16918.50 160
16919.73 149
16920.95 137
16922.18 172
16923.41 167
16924.64 164
16925.87 173
16927.10 174
16928.33 181
16929.56 173
16930.79 142
16932.02 148
16933.25 184
16934.48 146
16935.71 143
16936.94 148
16938.18 166
16939.41 141
16940.64 154
16941.87 151
16943.10 195
16944.33 184
16945.56 127
16946.79 132
16948.02 140
16949.25 162
16950.48 155
16951.71 168
16952.94 142
16954.17 171
16955.40 158
16956.64 157
16957.87 142
16959.10 124
16960.33 138
16961.56 165
16962.79 157
16964.02 146
16965.25 162
16966.48 160
16967.72 148
16968.95 140
16970.18 165
16971.41 136
16972.64 156
16973.87 122
16975.11 141
16976.34 141
16977.57 154
16978.80 188
16980.03 150
16981.26 145
16982.50 133
16983.73 150
16984.96 165
16986.19 143
16987.42 146
16988.66 146
16989.89 166
16991.12 175
16992.35 139
16993.59 135
16994.82 143
16996.05 171
16997.28 134
16998.52 132
16999.75 166
17000.98 152
17002.21 135
17003.45 140
17004.68 136
17005.91 129
17007.14 151
17008.38 156
17009.61 161
17010.84 126
17012.08 125
17013.31 137
17014.54 152
17015.78 149
17017.01 187
17018.24 162
17019.47 169
17020.71 169
17021.94 140
17023.17 143
17024.41 154
17025.64 145
17026.88 154
17028.11 154
17029.34 131
17030.58 138
17031.81 132
17033.04 144
17034.28 125
17035.51 131
17036.75 137
17037.98 148
17039.21 157
17040.45 133
17041.68 121
17042.92 129
17044.15 148
17045.38 122
17046.62 121
17047.85 122
17049.09 134
17050.32 137
17051.56 128
17052.79 135
17054.02 154
17055.26 161
17056.49 145
17057.73 127
17058.96 147
17060.20 150
17061.43 132
17062.67 137
17063.90 139
17065.14 152
17066.37 132
17067.61 143
17068.84 135
17070.08 149
17071.31 143
17072.55 134
17073.78 129
17075.02 141
17076.25 158
17077.49 175
17078.72 140
17079.96 120
17081.20 144
17082.43 146
17083.67 135
17084.90 131
17086.14 154
17087.37 162
17088.61 148
17089.85 131
17091.08 149
17092.32 119
17093.55 155
17094.79 148
17096.03 114
17097.26 137
17098.50 151
17099.73 144
17100.97 146
17102.21 136
17103.44 146
17104.68 146
17105.92 137
17107.15 135
17108.39 136
17109.63 138
17110.86 153
17112.10 140
17113.34 148
17114.57 165
17115.81 159
17117.05 127
17118.28 158
17119.52 153
17120.76 154
17121.99 125
17123.23 148
17124.47 173
17125.70 152
17126.94 141
17128.18 137
17129.42 120
17130.65 136
17131.89 149
17133.13 138
17134.37 133
17135.60 128
17136.84 138
17138.08 133
17139.32 164
17140.55 132
17141.79 145
17143.03 133
17144.27 151
17145.50 129
17146.74 147
17147.98 161
17149.22 158
17150.46 146
17151.69 130
17152.93 153
17154.17 163
17155.41 145
17156.65 151
17157.89 171
17159.12 140
17160.36 139
17161.60 135
17162.84 144
17164.08 134
17165.32 152
17166.56 153
17167.79 139
17169.03 143
17170.27 137
17171.51 159
17172.75 132
17173.99 135
17175.23 136
17176.47 172
17177.70 160
17178.94 123
17180.18 163
17181.42 146
17182.66 153
17183.90 148
17185.14 144
17186.38 139
17187.62 146
17188.86 149
17190.10 151
17191.34 115
17192.58 125
17193.82 128
17195.06 149
17196.30 146
17197.54 119
17198.78 149
17200.01 133
17201.25 142
17202.49 133
17203.73 130
17204.97 125
17206.21 153
17207.45 158
17208.70 138
17209.94 121
17211.18 126
17212.42 136
17213.66 124
17214.90 118
17216.14 125
17217.38 131
17218.62 168
17219.86 131
17221.10 120
17222.34 103
17223.58 117
17224.82 138
17226.06 140
17227.30 120
17228.54 122
17229.78 125
17231.03 115
17232.27 157
17233.51 150
17234.75 141
17235.99 148
17237.23 157
17238.47 127
17239.71 137
17240.95 142
17242.20 137
17243.44 155
17244.68 134
17245.92 145
17247.16 132
17248.40 135
17249.65 137
17250.89 131
17252.13 140
17253.37 155
17254.61 145
17255.85 144
17257.10 117
17258.34 113
17259.58 124
17260.82 134
17262.06 130
17263.31 130
17264.55 140
17265.79 148
17267.03 150
17268.27 141
17269.52 125
17270.76 122
17272.00 122
17273.24 136
17274.49 156
17275.73 134
17276.97 125
17278.22 144
17279.46 113
17280.70 147
17281.94 136
17283.19 132
17284.43 134
17285.67 112
17286.91 112
17288.16 149
17289.40 135
17290.64 117
17291.89 118
17293.13 126
17294.37 166
17295.62 128
17296.86 140
17298.10 117
17299.35 97
17300.59 124
17301.83 158
17303.08 111
17304.32 112
17305.56 116
17306.81 121
17308.05 111
17309.30 107
17310.54 120
17311.78 158
17313.03 134
17314.27 114
17315.52 123
17316.76 116
17318.00 151
17319.25 111
17320.49 146
17321.74 127
17322.98 104
17324.23 122
17325.47 136
17326.71 126
17327.96 126
17329.20 129
17330.45 128
17331.69 133
17332.94 126
17334.18 128
17335.43 146
17336.67 113
17337.92 132
17339.16 144
17340.41 134
17341.65 158
17342.90 139
17344.14 140
17345.39 116
17346.63 128
17347.88 140
17349.12 112
17350.37 144
17351.61 148
17352.86 123
17354.10 113
17355.35 119
17356.59 144
17357.84 111
17359.08 127
17360.33 146
17361.58 167
17362.82 139
17364.07 117
17365.31 96
17366.56 122
17367.80 149
17369.05 134
17370.30 137
17371.54 141
17372.79 152
17374.03 145
17375.28 134
17376.53 115
17377.77 114
17379.02 145
17380.27 159
17381.51 143
17382.76 140
17384.01 137
17385.25 123
17386.50 135
17387.75 128
17388.99 136
17390.24 130
17391.49 140
17392.73 130
17393.98 121
17395.23 122
17396.47 131
17397.72 135
17398.97 117
17400.21 126
17401.46 111
17402.71 142
17403.96 119
17405.20 146
17406.45 129
17407.70 122
17408.94 163
17410.19 141
17411.44 116
17412.69 141
17413.93 128
17415.18 126
17416.43 114
17417.68 126
17418.93 156
17420.17 104
17421.42 118
17422.67 116
17423.92 149
17425.16 154
17426.41 147
17427.66 131
17428.91 137
17430.16 115
17431.41 122
17432.65 133
17433.90 125
17435.15 128
17436.40 122
17437.65 132
17438.90 114
17440.14 114
17441.39 124
17442.64 135
17443.89 131
17445.14 122
17446.39 116
17447.64 130
17448.88 123
17450.13 121
17451.38 138
17452.63 142
17453.88 122
17455.13 124
17456.38 142
17457.63 156
17458.88 143
17460.13 117
17461.38 140
17462.62 159
17463.87 142
17465.12 139
17466.37 120
17467.62 127
17468.87 139
17470.12 130
17471.37 118
17472.62 108
17473.87 146
17475.12 136
17476.37 136
17477.62 133
17478.87 106
17480.12 148
17481.37 125
17482.62 154
17483.87 126
17485.12 136
17486.37 147
17487.62 160
17488.87 131
17490.12 102
17491.37 145
17492.62 141
17493.87 111
17495.12 118
17496.37 153
17497.62 142
17498.87 141
17500.12 118
17501.38 123
17502.63 129
17503.88 141
17505.13 155
17506.38 126
17507.63 111
17508.88 139
17510.13 119
17511.38 140
17512.63 122
17513.89 130
17515.14 133
17516.39 137
17517.64 126
17518.89 116
17520.14 119
17521.39 158
17522.64 140
17523.90 121
17525.15 152
17526.40 115
17527.65 141
17528.90 125
17530.15 115
17531.41 143
17532.66 127
17533.91 144
17535.16 116
17536.41 121
17537.67 141
17538.92 135
17540.17 124
17541.42 142
17542.67 122
17543.93 127
17545.18 136
17546.43 133
17547.68 112
17548.94 126
17550.19 125
17551.44 152
17552.69 133
17553.95 149
17555.20 120
17556.45 154
17557.70 138
17558.96 116
17560.21 130
17561.46 107
17562.72 137
17563.97 147
17565.22 141
17566.47 137
17567.73 140
17568.98 140
17570.23 130
17571.49 126
17572.74 117
17573.99 123
17575.25 147
17576.50 126
17577.75 119
17579.01 106
17580.26 135
17581.51 134
17582.77 123
17584.02 147
17585.28 101
17586.53 125
17587.78 120
17589.04 122
17590.29 137
17591.54 140
17592.80 127
17594.05 143
17595.31 140
17596.56 128
17597.81 147
17599.07 134
17600.32 145
17601.58 129
17602.83 156
17604.09 131
17605.34 125
17606.60 132
17607.85 131
17609.10 150
17610.36 119
17611.61 117
17612.87 140
17614.12 132
17615.38 134
17616.63 132
17617.89 112
17619.14 129
17620.40 125
17621.65 129
17622.91 120
17624.16 118
17625.42 140
17626.67 160
17627.93 149
17629.18 128
17630.44 102
17631.69 150
17632.95 141
17634.21 128
17635.46 133
17636.72 106
17637.97 117
17639.23 108
17640.48 149
17641.74 117
17642.99 141
17644.25 140
17645.51 142
17646.76 153
17648.02 137
17649.27 138
17650.53 140
17651.79 122
17653.04 125
17654.30 120
17655.55 146
17656.81 149
17658.07 143
17659.32 127
17660.58 109
17661.84 141
17663.09 147
17664.35 148
17665.61 99
17666.86 125
17668.12 116
17669.38 112
17670.63 157
17671.89 150
17673.15 126
17674.40 122
17675.66 138
17676.92 158
17678.17 125
17679.43 110
17680.69 125
17681.95 126
17683.20 120
17684.46 127
17685.72 117
17686.98 135
17688.23 132
17689.49 140
17690.75 118
17692.01 137
17693.26 121
17694.52 119
17695.78 139
17697.04 127
17698.29 111
17699.55 124
17700.81 148
17702.07 132
17703.32 105
17704.58 101
17705.84 118
17707.10 128
17708.36 139
17709.62 113
17710.87 125
17712.13 123
17713.39 119
17714.65 123
17715.91 115
17717.17 118
17718.42 119
17719.68 130
17720.94 117
17722.20 117
17723.46 130
17724.72 134
17725.98 129
17727.23 114
17728.49 110
17729.75 128
17731.01 108
17732.27 112
17733.53 112
17734.79 136
17736.05 105
17737.31 141
17738.57 129
17739.82 124
17741.08 123
17742.34 115
17743.60 137
17744.86 121
17746.12 105
17747.38 96
17748.64 112
17749.90 115
17751.16 113
17752.42 126
17753.68 122
17754.94 124
17756.20 93
17757.46 115
17758.72 126
17759.98 110
17761.24 144
17762.50 116
17763.76 129
17765.02 124
17766.28 122
17767.54 138
17768.80 125
17770.06 142
17771.32 151
17772.58 130
17773.84 123
17775.10 127
17776.36 140
17777.62 132
17778.88 120
17780.14 118
17781.40 107
17782.67 122
17783.93 107
17785.19 119
17786.45 122
17787.71 107
17788.97 110
17790.23 135
17791.49 130
17792.75 131
17794.01 122
17795.28 133
17796.54 125
17797.80 122
17799.06 125
17800.32 101
17801.58 117
17802.84 112
17804.11 103
17805.37 109
17806.63 117
17807.89 127
17809.15 140
17810.41 117
17811.68 118
17812.94 123
17814.20 124
17815.46 112
17816.72 121
17817.99 113
17819.25 122
17820.51 124
17821.77 108
17823.03 118
17824.30 119
17825.56 121
17826.82 137
17828.08 120
17829.35 130
17830.61 115
17831.87 121
17833.13 99
17834.40 111
17835.66 125
17836.92 153
17838.18 135
17839.45 146
17840.71 132
17841.97 122
17843.24 96
17844.50 117
17845.76 109
17847.02 132
17848.29 121
17849.55 108
17850.81 127
17852.08 111
17853.34 105
17854.60 114
17855.87 130
17857.13 138
17858.39 107
17859.66 113
17860.92 122
17862.18 132
17863.45 114
17864.71 118
17865.98 128
17867.24 118
17868.50 137
17869.77 134
17871.03 113
17872.30 112
17873.56 134
17874.82 135
17876.09 107
17877.35 110
17878.62 113
17879.88 132
17881.14 98
17882.41 96
17883.67 101
17884.94 120
17886.20 111
17887.47 115
17888.73 101
17890.00 110
17891.26 121
17892.52 120
17893.79 149
17895.05 111
17896.32 122
17897.58 115
17898.85 132
17900.11 122
17901.38 104
17902.64 131
17903.91 144
17905.17 121
17906.44 109
17907.70 111
17908.97 122
17910.23 113
17911.50 127
17912.77 139
17914.03 124
17915.30 118
17916.56 114
17917.83 109
17919.09 117
17920.36 118
17921.62 110
17922.89 131
17924.16 136
17925.42 122
17926.69 98
17927.95 119
17929.22 109
17930.49 129
17931.75 130
17933.02 120
17934.28 115
17935.55 115
17936.82 108
17938.08 108
17939.35 115
17940.62 115
17941.88 126
17943.15 135
17944.42 106
17945.68 112
17946.95 144
17948.22 106
17949.48 111
17950.75 119
17952.02 132
17953.28 113
17954.55 121
17955.82 126
17957.08 110
17958.35 124
17959.62 113
17960.88 130
17962.15 96
17963.42 116
17964.69 103
17965.95 136
17967.22 111
17968.49 129
17969.76 127
17971.02 132
17972.29 120
17973.56 120
17974.83 126
17976.09 133
17977.36 106
17978.63 121
17979.90 120
17981.16 111
17982.43 104
17983.70 129
17984.97 121
17986.24 104
17987.50 130
17988.77 112
17990.04 149
17991.31 106
17992.58 123
17993.84 117
17995.11 110
17996.38 135
17997.65 138
17998.92 124
18000.19 105
18001.46 124
18002.72 127
18003.99 113
18005.26 109
18006.53 108
18007.80 131
18009.07 118
18010.34 128
18011.61 122
18012.87 110
18014.14 116
18015.41 109
18016.68 116
18017.95 114
18019.22 115
18020.49 129
18021.76 120
18023.03 113
18024.30 133
18025.57 110
18026.84 112
18028.11 86
18029.37 112
18030.64 117
18031.91 113
18033.18 128
18034.45 111
18035.72 100
18036.99 126
18038.26 117
18039.53 117
18040.80 129
18042.07 117
18043.34 135
18044.61 126
18045.88 122
18047.15 128
18048.42 108
18049.69 146
18050.96 137
18052.23 132
18053.50 120
18054.77 122
18056.05 129
18057.32 104
18058.59 115
18059.86 120
18061.13 131
18062.40 127
18063.67 126
18064.94 115
18066.21 115
18067.48 128
18068.75 144
18070.02 120
18071.29 128
18072.57 120
18073.84 118
18075.11 121
18076.38 131
18077.65 146
18078.92 149
18080.19 131
18081.46 127
18082.74 128
18084.01 125
18085.28 141
18086.55 116
18087.82 95
18089.09 120
18090.37 151
18091.64 139
18092.91 118
18094.18 131
18095.45 108
18096.72 143
18098.00 123
18099.27 116
18100.54 119
18101.81 112
18103.08 131
18104.36 130
18105.63 125
18106.90 136
18108.17 168
18109.45 130
18110.72 114
18111.99 140
18113.26 155
18114.54 143
18115.81 132
18117.08 111
18118.35 114
18119.63 120
18120.90 140
18122.17 122
18123.44 131
18124.72 113
18125.99 118
18127.26 134
18128.54 134
18129.81 136
18131.08 130
18132.36 129
18133.63 123
18134.90 123
18136.18 146
18137.45 122
18138.72 103
18140.00 107
18141.27 114
18142.54 117
18143.82 145
18145.09 134
18146.36 136
18147.64 126
18148.91 130
18150.19 98
18151.46 125
18152.73 121
18154.01 133
18155.28 116
18156.55 129
18157.83 119
18159.10 108
18160.38 120
18161.65 125
18162.93 115
18164.20 108
18165.47 124
18166.75 131
18168.02 104
18169.30 114
18170.57 122
18171.85 117
18173.12 131
18174.40 116
18175.67 103
18176.95 121
18178.22 114
18179.50 116
18180.77 110
18182.04 129
18183.32 128
18184.59 130
18185.87 126
18187.15 116
18188.42 100
18189.70 108
18190.97 140
18192.25 139
18193.52 109
18194.80 111
18196.07 135
18197.35 134
18198.62 114
18199.90 120
18201.17 115
18202.45 129
18203.73 124
18205.00 120
18206.28 113
18207.55 113
18208.83 135
18210.10 127
18211.38 121
18212.66 127
18213.93 117
18215.21 118
18216.48 118
18217.76 89
18219.04 118
18220.31 114
18221.59 119
18222.87 126
18224.14 142
18225.42 148
18226.70 139
18227.97 125
18229.25 129
18230.53 141
18231.80 127
18233.08 110
18234.36 128
18235.63 149
18236.91 129
18238.19 117
18239.46 100
18240.74 129
18242.02 130
18243.29 126
18244.57 112
18245.85 116
18247.13 104
18248.40 129
18249.68 112
18250.96 116
18252.24 122
18253.51 128
18254.79 114
18256.07 102
18257.35 116
18258.62 117
18259.90 135
18261.18 132
18262.46 146
18263.73 115
18265.01 114
18266.29 123
18267.57 131
18268.85 124
18270.12 95
18271.40 113
18272.68 128
18273.96 116
18275.24 148
18276.51 119
18277.79 117
18279.07 116
18280.35 129
18281.63 133
18282.91 111
18284.18 128
18285.46 140
18286.74 126
18288.02 126
18289.30 128
18290.58 124
18291.86 143
18293.14 113
18294.41 111
18295.69 107
18296.97 112
18298.25 134
18299.53 113
18300.81 109
18302.09 119
18303.37 162
18304.65 138
18305.93 120
18307.21 120
18308.49 135
18309.76 121
18311.04 118
18312.32 112
18313.60 120
18314.88 126
18316.16 125
18317.44 135
18318.72 141
18320.00 126
18321.28 130
18322.56 115
18323.84 156
18325.12 141
18326.40 112
18327.68 94
18328.96 112
18330.24 94
18331.52 123
18332.80 143
18334.08 146
18335.36 131
18336.64 127
18337.92 130
18339.20 143
18340.48 149
18341.76 122
18343.05 109
18344.33 127
18345.61 141
18346.89 120
18348.17 128
18349.45 129
18350.73 106
18352.01 109
18353.29 112
18354.57 129
18355.85 132
18357.13 129
18358.42 108
18359.70 137
18360.98 120
18362.26 138
18363.54 130
18364.82 128
18366.10 127
18367.38 140
18368.67 135
18369.95 104
18371.23 115
18372.51 133
18373.79 136
18375.07 167
18376.36 157
18377.64 104
18378.92 114
18380.20 122
18381.48 115
18382.77 128
18384.05 119
18385.33 130
18386.61 119
18387.89 110
18389.18 120
18390.46 144
18391.74 119
18393.02 107
18394.31 130
18395.59 120
18396.87 130
18398.15 105
18399.44 110
18400.72 123
18402.00 125
18403.28 128
18404.57 117
18405.85 120
18407.13 116
18408.41 123
18409.70 125
18410.98 108
18412.26 124
18413.55 115
18414.83 132
18416.11 101
18417.40 112
18418.68 100
18419.96 101
18421.25 103
18422.53 131
18423.81 118
18425.10 120
18426.38 123
18427.66 113
18428.95 97
18430.23 127
18431.51 131
18432.80 125
18434.08 107
18435.37 114
18436.65 129
18437.93 117
18439.22 111
18440.50 113
18441.79 100
18443.07 100
18444.35 117
18445.64 107
18446.92 123
18448.21 126
18449.49 132
18450.78 115
18452.06 99
18453.34 107
18454.63 120
18455.91 120
18457.20 110
18458.48 128
18459.77 109
18461.05 127
18462.34 116
18463.62 130
18464.91 111
18466.19 124
18467.48 121
18468.76 130
18470.05 107
18471.33 109
18472.62 119
18473.90 123
18475.19 154
18476.47 124
18477.76 115
18479.04 131
18480.33 127
18481.61 129
18482.90 111
18484.18 111
18485.47 129
18486.76 121
18488.04 116
18489.33 96
18490.61 111
18491.90 117
18493.18 118
18494.47 119
18495.76 116
18497.04 106
18498.33 123
18499.61 134
18500.90 129
18502.19 114
18503.47 119
18504.76 113
18506.05 115
18507.33 99
18508.62 121
18509.90 140
18511.19 115
18512.48 94
18513.76 114
18515.05 155
18516.34 118
18517.62 145
18518.91 152
18520.20 139
18521.48 108
18522.77 101
18524.06 115
18525.35 111
18526.63 116
18527.92 132
18529.21 126
18530.49 111
18531.78 117
18533.07 129
18534.36 111
18535.64 118
18536.93 137
18538.22 115
18539.50 114
18540.79 121
18542.08 120
18543.37 114
18544.66 128
18545.94 110
18547.23 118
18548.52 126
18549.81 114
18551.09 127
18552.38 121
18553.67 127
18554.96 112
18556.25 117
18557.53 115
18558.82 139
18560.11 113
18561.40 129
18562.69 123
18563.98 117
18565.26 117
18566.55 104
18567.84 124
18569.13 110
18570.42 144
18571.71 122
18572.99 108
18574.28 108
18575.57 131
18576.86 136
18578.15 140
18579.44 150
18580.73 150
18582.02 137
18583.31 101
18584.59 127
18585.88 128
18587.17 143
18588.46 109
18589.75 115
18591.04 135
18592.33 130
18593.62 138
18594.91 98
18596.20 114
18597.49 119
18598.78 129
18600.07 136
18601.36 130
18602.65 123
18603.94 137
18605.23 123
18606.52 166
18607.81 126
18609.09 136
18610.38 138
18611.67 126
18612.96 143
18614.25 126
18615.55 120
18616.84 137
18618.13 149
18619.42 120
18620.71 131
18622.00 117
18623.29 138
18624.58 110
18625.87 120
18627.16 103
18628.45 136
18629.74 132
18631.03 151
18632.32 113
18633.61 123
18634.90 154
18636.19 153
18637.48 142
18638.77 120
18640.07 125
18641.36 118
18642.65 140
18643.94 131
18645.23 128
18646.52 106
18647.81 145
18649.10 134
18650.40 137
18651.69 108
18652.98 127
18654.27 112
18655.56 124
18656.85 116
18658.14 116
18659.44 129
18660.73 142
18662.02 116
18663.31 120
18664.60 132
18665.89 108
18667.19 110
18668.48 119
18669.77 113
18671.06 97
18672.35 119
18673.65 104
18674.94 123
18676.23 129
18677.52 121
18678.82 126
18680.11 111
18681.40 130
18682.69 134
18683.99 126
18685.28 95
18686.57 122
18687.86 133
18689.16 109
18690.45 121
18691.74 127
18693.03 121
18694.33 128
18695.62 119
18696.91 128
18698.21 137
18699.50 108
18700.79 122
18702.09 120
18703.38 124
18704.67 114
18705.97 133
18707.26 132
18708.55 123
18709.85 132
18711.14 142
18712.43 101
18713.73 103
18715.02 108
18716.31 123
18717.61 147
18718.90 123
18720.19 118
18721.49 130
18722.78 123
18724.08 86
18725.37 133
18726.66 126
18727.96 126
18729.25 107
18730.55 122
18731.84 106
18733.13 105
18734.43 108
18735.72 116
18737.02 109
18738.31 99
18739.61 123
18740.90 112
18742.19 129
18743.49 112
18744.78 134
18746.08 103
18747.37 125
18748.67 112
18749.96 112
18751.26 95
18752.55 108
18753.85 115
18755.14 115
18756.44 109
18757.73 121
18759.03 110
18760.32 107
18761.62 109
18762.91 116
18764.21 120
18765.50 130
18766.80 126
18768.09 99
18769.39 123
18770.69 118
18771.98 129
18773.28 97
18774.57 124
18775.87 122
18777.16 98
18778.46 115
18779.76 111
18781.05 115
18782.35 102
18783.64 129
18784.94 118
18786.24 112
18787.53 94
18788.83 106
18790.12 105
18791.42 98
18792.72 123
18794.01 143
18795.31 137
18796.61 122
18797.90 120
18799.20 134
18800.49 129
18801.79 119
18803.09 121
18804.38 81
18805.68 117
18806.98 98
18808.28 142
18809.57 118
18810.87 126
18812.17 131
18813.46 107
18814.76 109
18816.06 115
18817.35 117
18818.65 113
18819.95 113
18821.25 116
18822.54 117
18823.84 112
18825.14 119
18826.44 101
18827.73 138
18829.03 133
18830.33 123
18831.63 100
18832.92 102
18834.22 107
18835.52 115
18836.82 100
18838.11 108
18839.41 113
18840.71 122
18842.01 139
18843.31 123
18844.60 126
18845.90 117
18847.20 127
18848.50 107
18849.80 112
18851.10 112
18852.39 107
18853.69 97
18854.99 117
18856.29 116
18857.59 139
18858.89 118
18860.18 123
18861.48 122
18862.78 108
18864.08 105
18865.38 110
18866.68 109
18867.98 92
18869.28 113
18870.58 112
18871.87 124
18873.17 112
18874.47 116
18875.77 101
18877.07 116
18878.37 103
18879.67 102
18880.97 101
18882.27 143
18883.57 93
18884.87 112
18886.17 126
18887.47 115
18888.77 127
18890.07 116
18891.36 126
18892.66 108
18893.96 124
18895.26 108
18896.56 120
18897.86 106
18899.16 108
18900.46 115
18901.76 123
18903.06 129
18904.36 116
18905.66 122
18906.96 117
18908.27 97
18909.57 119
18910.87 124
18912.17 120
18913.47 103
18914.77 99
18916.07 124
18917.37 116
18918.67 101
18919.97 117
18921.27 127
18922.57 122
18923.87 105
18925.17 101
18926.47 93
18927.77 109
18929.08 111
18930.38 121
18931.68 107
18932.98 116
18934.28 110
18935.58 118
18936.88 116
18938.18 100
18939.49 116
18940.79 135
18942.09 116
18943.39 101
18944.69 112
18945.99 118
18947.29 148
18948.60 114
18949.90 140
18951.20 88
18952.50 115
18953.80 114
18955.11 123
18956.41 112
18957.71 116
18959.01 121
18960.31 140
18961.62 119
18962.92 108
18964.22 139
18965.52 130
18966.82 127
18968.13 105
18969.43 120
18970.73 103
18972.03 117
18973.34 114
18974.64 108
18975.94 107
18977.24 110
18978.55 116
18979.85 110
18981.15 89
18982.46 111
18983.76 119
18985.06 113
18986.36 112
18987.67 93
18988.97 126
18990.27 94
18991.58 102
18992.88 113
18994.18 106
18995.49 125
18996.79 117
18998.09 113
18999.40 107
19000.70 120
19002.00 116
19003.31 102
19004.61 100
19005.91 95
19007.22 106
19008.52 107
19009.83 112
19011.13 112
19012.43 109
19013.74 130
19015.04 107
19016.34 108
19017.65 110
19018.95 139
19020.26 107
19021.56 112
19022.87 112
19024.17 107
19025.47 129
19026.78 128
19028.08 120
19029.39 99
19030.69 105
19032.00 125
19033.30 108
19034.61 105
19035.91 123
19037.22 104
19038.52 125
19039.82 108
19041.13 136
19042.43 113
19043.74 116
19045.04 116
19046.35 96
19047.65 102
19048.96 102
19050.26 101
19051.57 95
19052.88 104
19054.18 107
19055.49 99
19056.79 100
19058.10 102
19059.40 119
19060.71 122
19062.01 102
19063.32 124
19064.62 114
19065.93 98
19067.24 105
19068.54 84
19069.85 102
19071.15 89
19072.46 114
19073.77 129
19075.07 110
19076.38 97
19077.68 101
19078.99 101
19080.30 136
19081.60 136
19082.91 122
19084.22 106
19085.52 117
19086.83 113
19088.13 93
19089.44 98
19090.75 100
19092.05 108
19093.36 100
19094.67 116
19095.97 97
19097.28 95
19098.59 98
19099.90 103
19101.20 109
19102.51 128
19103.82 111
19105.12 112
19106.43 120
19107.74 112
19109.04 112
19110.35 116
19111.66 118
19112.97 116
19114.27 120
19115.58 90
19116.89 96
19118.20 99
19119.50 112
19120.81 117
19122.12 110
19123.43 107
19124.73 128
19126.04 136
19127.35 110
19128.66 93
19129.97 120
19131.27 115
19132.58 114
19133.89 129
19135.20 111
19136.51 102
19137.81 116
19139.12 125
19140.43 126
19141.74 119
19143.05 98
19144.36 124
19145.66 127
19146.97 107
19148.28 101
19149.59 103
19150.90 101
19152.21 104
19153.52 109
19154.83 96
19156.13 118
19157.44 104
19158.75 124
19160.06 112
19161.37 117
19162.68 110
19163.99 110
19165.30 117
19166.61 102
19167.92 119
19169.22 126
19170.53 143
19171.84 130
19173.15 98
19174.46 116
19175.77 109
19177.08 106
19178.39 112
19179.70 127
19181.01 118
19182.32 133
19183.63 120
19184.94 102
19186.25 81
19187.56 132
19188.87 119
19190.18 89
19191.49 121
19192.80 124
19194.11 116
19195.42 124
19196.73 110
19198.04 124
19199.35 122
19200.66 111
19201.97 122
19203.28 99
19204.59 124
19205.90 106
19207.21 130
19208.52 116
19209.83 116
19211.14 107
19212.46 106
19213.77 117
19215.08 107
19216.39 111
19217.70 114
19219.01 111
19220.32 107
19221.63 122
19222.94 95
19224.25 120
19225.57 104
19226.88 103
19228.19 107
19229.50 88
19230.81 105
19232.12 125
19233.43 107
19234.75 113
19236.06 110
19237.37 101
19238.68 120
19239.99 107
19241.30 113
19242.62 125
19243.93 108
19245.24 119
19246.55 116
19247.86 100
19249.18 101
19250.49 111
19251.80 105
19253.11 127
19254.42 105
19255.74 88
19257.05 96
19258.36 103
19259.67 107
19260.99 107
19262.30 118
19263.61 110
19264.92 134
19266.24 115
19267.55 94
19268.86 102
19270.17 97
19271.49 109
19272.80 97
19274.11 113
19275.42 137
19276.74 116
19278.05 112
19279.36 99
19280.68 141
19281.99 115
19283.30 107
19284.62 92
19285.93 111
19287.24 101
19288.56 122
19289.87 116
19291.18 113
19292.50 109
19293.81 113
19295.12 118
19296.44 130
19297.75 114
19299.06 105
19300.38 123
19301.69 102
19303.01 112
19304.32 103
19305.63 106
19306.95 98
19308.26 89
19309.58 107
19310.89 121
19312.20 131
19313.52 114
19314.83 113
19316.15 126
19317.46 112
19318.78 106
19320.09 106
19321.41 103
19322.72 123
19324.03 113
19325.35 107
19326.66 90
19327.98 114
19329.29 103
19330.61 113
19331.92 98
19333.24 106
19334.55 116
19335.87 121
19337.18 99
19338.50 112
19339.81 120
19341.13 100
19342.44 104
19343.76 89
19345.07 94
19346.39 109
19347.70 137
19349.02 102
19350.34 97
19351.65 93
19352.97 103
19354.28 109
19355.60 111
19356.91 114
19358.23 105
19359.54 128
19360.86 108
19362.18 106
19363.49 111
19364.81 120
19366.12 112
19367.44 110
19368.76 103
19370.07 83
19371.39 118
19372.71 120
19374.02 93
19375.34 103
19376.65 112
19377.97 114
19379.29 123
19380.60 91
19381.92 103
19383.24 96
19384.55 96
19385.87 96
19387.19 100
19388.50 106
19389.82 87
19391.14 95
19392.45 108
19393.77 95
19395.09 110
19396.41 133
19397.72 106
19399.04 126
19400.36 86
19401.67 97
19402.99 115
19404.31 122
19405.63 102
19406.94 117
19408.26 123
19409.58 96
19410.90 89
19412.21 114
19413.53 107
19414.85 122
19416.17 107
19417.48 126
19418.80 126
19420.12 120
19421.44 128
19422.76 94
19424.07 100
19425.39 136
19426.71 120
19428.03 115
19429.35 97
19430.66 132
19431.98 138
19433.30 135
19434.62 121
19435.94 95
19437.26 104
19438.57 110
19439.89 127
19441.21 126
19442.53 124
19443.85 106
19445.17 93
19446.49 96
19447.81 110
19449.12 130
19450.44 135
19451.76 116
19453.08 114
19454.40 112
19455.72 114
19457.04 134
19458.36 106
19459.68 111
19461.00 109
19462.32 113
19463.63 106
19464.95 116
19466.27 111
19467.59 110
19468.91 109
19470.23 109
19471.55 109
19472.87 142
19474.19 125
19475.51 110
19476.83 107
19478.15 134
19479.47 91
19480.79 115
19482.11 116
19483.43 94
19484.75 116
19486.07 116
19487.39 101
19488.71 93
19490.03 123
19491.35 108
19492.67 120
19493.99 120
19495.31 109
19496.63 104
19497.95 103
19499.27 118
19500.59 105
19501.91 104
19503.24 119
19504.56 125
19505.88 115
19507.20 109
19508.52 91
19509.84 106
19511.16 130
19512.48 130
19513.80 108
19515.12 88
19516.44 132
19517.77 114
19519.09 98
19520.41 126
19521.73 108
19523.05 103
19524.37 114
19525.69 101
19527.02 100
19528.34 115
19529.66 122
19530.98 121
19532.30 109
19533.62 104
19534.95 98
19536.27 113
19537.59 123
19538.91 114
19540.23 108
19541.56 90
19542.88 89
19544.20 125
19545.52 122
19546.84 101
19548.17 96
19549.49 105
19550.81 114
19552.13 110
19553.46 105
19554.78 106
19556.10 103
19557.42 125
19558.75 98
19560.07 112
19561.39 110
19562.71 93
19564.04 117
19565.36 98
19566.68 115
19568.00 107
19569.33 109
19570.65 100
19571.97 104
19573.30 103
19574.62 123
19575.94 122
19577.27 100
19578.59 105
19579.91 118
19581.24 116
19582.56 105
19583.88 116
19585.21 103
19586.53 106
19587.85 97
19589.18 113
19590.50 116
19591.82 80
19593.15 105
19594.47 118
19595.80 99
19597.12 103
19598.44 128
19599.77 113
19601.09 110
19602.42 88
19603.74 81
19605.06 88
19606.39 100
19607.71 91
19609.04 93
19610.36 119
19611.69 106
19613.01 114
19614.33 101
19615.66 120
19616.98 126
19618.31 94
19619.63 109
19620.96 106
19622.28 107
19623.61 109
19624.93 88
19626.26 95
19627.58 117
19628.91 97
19630.23 114
19631.56 103
19632.88 106
19634.21 124
19635.53 91
19636.86 122
19638.18 99
19639.51 112
19640.83 105
19642.16 114
19643.48 116
19644.81 106
19646.14 105
19647.46 117
19648.79 95
19650.11 128
19651.44 117
19652.76 118
19654.09 93
19655.42 106
19656.74 90
19658.07 92
19659.39 118
19660.72 110
19662.05 119
19663.37 102
19664.70 112
19666.02 102
19667.35 112
19668.68 113
19670.00 110
19671.33 111
19672.66 94
19673.98 85
19675.31 108
19676.64 101
19677.96 105
19679.29 109
19680.62 116
19681.94 112
19683.27 128
19684.60 106
19685.92 97
19687.25 101
19688.58 105
19689.90 99
19691.23 100
19692.56 102
19693.88 124
19695.21 117
19696.54 103
19697.87 114
19699.19 109
19700.52 114
19701.85 107
19703.18 151
19704.50 128
19705.83 95
19707.16 100
19708.49 116
19709.81 87
19711.14 100
19712.47 88
19713.80 106
19715.13 115
19716.45 103
19717.78 99
19719.11 119
19720.44 96
19721.77 98
19723.09 98
19724.42 88
19725.75 128
19727.08 118
19728.41 92
19729.74 107
19731.06 126
19732.39 102
19733.72 92
19735.05 84
19736.38 93
19737.71 110
19739.04 90
19740.36 110
19741.69 116
19743.02 94
19744.35 85
19745.68 96
19747.01 111
19748.34 111
19749.67 122
19751.00 110
19752.32 100
19753.65 105
19754.98 90
19756.31 105
19757.64 101
19758.97 98
19760.30 112
19761.63 128
19762.96 91
19764.29 98
19765.62 106
19766.95 108
19768.28 96
19769.61 103
19770.94 114
19772.27 123
19773.60 114
19774.93 106
19776.26 111
19777.59 115
19778.92 105
19780.25 98
19781.58 120
19782.91 109
19784.24 98
19785.57 101
19786.90 117
19788.23 98
19789.56 91
19790.89 95
19792.22 104
19793.55 105
19794.88 104
19796.21 100
19797.54 115
19798.87 114
19800.20 89
19801.53 120
19802.87 97
19804.20 94
19805.53 90
19806.86 98
19808.19 104
19809.52 104
19810.85 102
19812.18 106
19813.51 105
19814.85 99
19816.18 109
19817.51 116
19818.84 110
19820.17 113
19821.50 107
19822.83 114
19824.17 96
19825.50 102
19826.83 121
19828.16 101
19829.49 91
19830.82 101
19832.16 113
19833.49 103
19834.82 113
19836.15 107
19837.48 108
19838.82 105
19840.15 90
19841.48 101
19842.81 109
19844.14 100
19845.48 106
19846.81 121
19848.14 121
19849.47 97
19850.81 91
19852.14 104
19853.47 115
19854.80 98
19856.14 112
19857.47 97
19858.80 123
19860.14 108
19861.47 111
19862.80 93
19864.13 80
19865.47 99
19866.80 106
19868.13 100
19869.47 104
19870.80 116
19872.13 104
19873.47 100
19874.80 106
19876.13 118
19877.47 108
19878.80 118
19880.13 108
19881.47 122
19882.80 113
19884.13 100
19885.47 107
19886.80 116
19888.13 93
19889.47 98
19890.80 133
19892.14 124
19893.47 87
19894.80 90
19896.14 95
19897.47 108
19898.81 119
19900.14 88
19901.47 105
19902.81 107
19904.14 112
19905.48 106
19906.81 114
19908.15 85
19909.48 95
19910.81 108
19912.15 100
19913.48 112
19914.82 115
19916.15 111
19917.49 84
19918.82 85
19920.16 98
19921.49 111
19922.83 115
19924.16 118
19925.50 106
19926.83 102
19928.17 128
19929.50 101
19930.84 102
19932.17 105
19933.51 132
19934.84 123
19936.18 108
19937.51 103
19938.85 92
19940.18 106
19941.52 108
19942.86 114
19944.19 108
19945.53 114
19946.86 118
19948.20 130
19949.53 89
19950.87 129
19952.21 119
19953.54 114
19954.88 103
19956.21 99
19957.55 103
19958.89 122
19960.22 94
19961.56 101
19962.90 97
19964.23 115
19965.57 115
19966.90 111
19968.24 104
19969.58 90
19970.91 127
19972.25 113
19973.59 103
19974.92 97
19976.26 109
19977.60 117
19978.93 138
19980.27 107
19981.61 93
19982.94 113
19984.28 150
19985.62 124
19986.96 121
19988.29 114
19989.63 112
19990.97 133
19992.30 98
19993.64 115
19994.98 104
19996.32 136
19997.65 110
19998.99 123
20000.33 97
20001.67 100
20003.00 118
20004.34 108
20005.68 97
20007.02 88
20008.35 106
20009.69 89
20011.03 101
20012.37 99
20013.71 108
20015.04 110
20016.38 96
20017.72 121
20019.06 113
20020.40 105
20021.73 109
20023.07 112
20024.41 118
20025.75 92
20027.09 99
20028.43 113
20029.77 94
20031.10 124
20032.44 107
20033.78 113
20035.12 125
20036.46 105
20037.80 100
20039.14 110
20040.47 111
20041.81 142
20043.15 99
20044.49 108
20045.83 98
20047.17 105
20048.51 127
20049.85 112
20051.19 108
20052.53 124
20053.87 126
20055.21 105
20056.54 100
20057.88 116
20059.22 133
20060.56 98
20061.90 104
20063.24 95
20064.58 74
20065.92 96
20067.26 117
20068.60 97
20069.94 114
20071.28 102
20072.62 143
20073.96 122
20075.30 101
20076.64 95
20077.98 105
20079.32 98
20080.66 77
20082.00 93
20083.34 110
20084.68 104
20086.02 120
20087.36 119
20088.70 102
20090.04 116
20091.38 115
20092.73 107
20094.07 139
20095.41 97
20096.75 117
20098.09 117
20099.43 110
20100.77 116
20102.11 93
20103.45 98
20104.79 142
20106.13 97
20107.48 96
20108.82 105
20110.16 124
20111.50 141
20112.84 107
20114.18 95
20115.52 108
20116.86 112
20118.21 111
20119.55 94
20120.89 77
20122.23 100
20123.57 128
20124.91 114
20126.26 112
20127.60 117
20128.94 125
20130.28 109
20131.62 101
20132.96 101
20134.31 109
20135.65 112
