# Supplementary material for: MALDI-TOF MS typing enables the classification of brewing yeasts of the genus Saccharomyces to major beer styles
Source: PLoS One. 2017 Aug 9;12(8):e0181694. doi: 10.1371/journal.pone.0181694 (PMC5549903; doi:10.1371/journal.pone.0181694)
Supplement: S13 File — The directory includes 90 raw files and was zipped to “.zip”; the folder has three strains with 30 spectra per strain; S1 Text explains the raw files with an example and Table 1 represents the yeast strains used within the experiment. (ZIP) [file pone.0181694.s016.zip › 37-39/30634-341-OG-Alt-Alt-YPG-18h-E-E_2015-10-10__0_C5_1.dat]

2000.04 2049
2000.46 2092
2000.88 2217
2001.30 2225
2001.72 2078
2002.14 2125
2002.57 2239
2002.99 2166
2003.41 2157
2003.83 2293
2004.25 2117
2004.67 2083
2005.10 2015
2005.52 2057
2005.94 1972
2006.36 2143
2006.78 2107
2007.21 2135
2007.63 2050
2008.05 1944
2008.47 1950
2008.89 1903
2009.32 2053
2009.74 2162
2010.16 2259
2010.58 2206
2011.01 1989
2011.43 2090
2011.85 2188
2012.27 1935
2012.70 2041
2013.12 2190
2013.54 1982
2013.96 1993
2014.39 2210
2014.81 1942
2015.23 1970
2015.66 2085
2016.08 1932
2016.50 1910
2016.93 1742
2017.35 1782
2017.77 1795
2018.19 1796
2018.62 1875
2019.04 1995
2019.46 1933
2019.89 1937
2020.31 1968
2020.73 2062
2021.16 2187
2021.58 2004
2022.01 1906
2022.43 1990
2022.85 1962
2023.28 1821
2023.70 1779
2024.12 2020
2024.55 2096
2024.97 1983
2025.40 1830
2025.82 1967
2026.24 1872
2026.67 1874
2027.09 1865
2027.52 1856
2027.94 1821
2028.37 1865
2028.79 1852
2029.21 1919
2029.64 1917
2030.06 1843
2030.49 1964
2030.91 1958
2031.34 1820
2031.76 1962
2032.19 1819
2032.61 1943
2033.04 1935
2033.46 1925
2033.88 2053
2034.31 2104
2034.73 1961
2035.16 2026
2035.58 2054
2036.01 1964
2036.43 2012
2036.86 1836
2037.29 1903
2037.71 2196
2038.14 2054
2038.56 2103
2038.99 2241
2039.41 2161
2039.84 2076
2040.26 2136
2040.69 2002
2041.11 2114
2041.54 2193
2041.97 2248
2042.39 2298
2042.82 2274
2043.24 2044
2043.67 2039
2044.09 1942
2044.52 2070
2044.95 1905
2045.37 2030
2045.80 1964
2046.22 2000
2046.65 1934
2047.08 2001
2047.50 2020
2047.93 2089
2048.36 2082
2048.78 2013
2049.21 2033
2049.64 1950
2050.06 1893
2050.49 1851
2050.92 1831
2051.34 1946
2051.77 1952
2052.20 1925
2052.62 1804
2053.05 1814
2053.48 1934
2053.90 1928
2054.33 1813
2054.76 1947
2055.18 1989
2055.61 1876
2056.04 1770
2056.47 1789
2056.89 1853
2057.32 1930
2057.75 1795
2058.17 1907
2058.60 2052
2059.03 1901
2059.46 2064
2059.88 2015
2060.31 2068
2060.74 1941
2061.17 1997
2061.60 1927
2062.02 1958
2062.45 1825
2062.88 2020
2063.31 2084
2063.74 2001
2064.16 1930
2064.59 2136
2065.02 2118
2065.45 2123
2065.88 2100
2066.30 2181
2066.73 2359
2067.16 2256
2067.59 2301
2068.02 2494
2068.45 2446
2068.87 2497
2069.30 2212
2069.73 2146
2070.16 2092
2070.59 1941
2071.02 1937
2071.45 1947
2071.87 1936
2072.30 1934
2072.73 2003
2073.16 1961
2073.59 1959
2074.02 2033
2074.45 1918
2074.88 1917
2075.31 1891
2075.74 1950
2076.17 2061
2076.59 1897
2077.02 1921
2077.45 2043
2077.88 1903
2078.31 1898
2078.74 2030
2079.17 2015
2079.60 2344
2080.03 2297
2080.46 2279
2080.89 2320
2081.32 2240
2081.75 2035
2082.18 2202
2082.61 2251
2083.04 2097
2083.47 2084
2083.90 2170
2084.33 2166
2084.76 1944
2085.19 2004
2085.62 1826
2086.05 1790
2086.48 1979
2086.91 1971
2087.34 1905
2087.77 1972
2088.20 2019
2088.63 2019
2089.06 1887
2089.49 1991
2089.93 2044
2090.36 1955
2090.79 1836
2091.22 1860
2091.65 1858
2092.08 1755
2092.51 1946
2092.94 1934
2093.37 1936
2093.80 1670
2094.23 1794
2094.67 2003
2095.10 2101
2095.53 1971
2095.96 2043
2096.39 1862
2096.82 1846
2097.25 1735
2097.68 1809
2098.12 1841
2098.55 1701
2098.98 1881
2099.41 1910
2099.84 1988
2100.27 1914
2100.71 1719
2101.14 1742
2101.57 1762
2102.00 1839
2102.43 1894
2102.87 1888
2103.30 1765
2103.73 1794
2104.16 1865
2104.59 1839
2105.03 1863
2105.46 1956
2105.89 1829
2106.32 1892
2106.76 1900
2107.19 1764
2107.62 1847
2108.05 1815
2108.49 2070
2108.92 1984
2109.35 1896
2109.78 1915
2110.22 1804
2110.65 1924
2111.08 2065
2111.52 1770
2111.95 1840
2112.38 1883
2112.81 2054
2113.25 1819
2113.68 1757
2114.11 1801
2114.55 1840
2114.98 1838
2115.41 1956
2115.85 1945
2116.28 1995
2116.71 1891
2117.15 1811
2117.58 1815
2118.01 1913
2118.45 1894
2118.88 1837
2119.32 1860
2119.75 1835
2120.18 1728
2120.62 1826
2121.05 1848
2121.48 1812
2121.92 1891
2122.35 1761
2122.79 1852
2123.22 2015
2123.65 2170
2124.09 1952
2124.52 1803
2124.96 1782
2125.39 1796
2125.83 1871
2126.26 1903
2126.70 1738
2127.13 1796
2127.56 1897
2128.00 1885
2128.43 1851
2128.87 1860
2129.30 1847
2129.74 1867
2130.17 1768
2130.61 1734
2131.04 1785
2131.48 1826
2131.91 1778
2132.35 2111
2132.78 1977
2133.22 2078
2133.65 2132
2134.09 1946
2134.52 1983
2134.96 1998
2135.39 1865
2135.83 1944
2136.26 2055
2136.70 2150
2137.14 1943
2137.57 2201
2138.01 2240
2138.44 2061
2138.88 2079
2139.31 1869
2139.75 1935
2140.19 1878
2140.62 1970
2141.06 1897
2141.49 1836
2141.93 2060
2142.37 2065
2142.80 2091
2143.24 1961
2143.67 1879
2144.11 1881
2144.55 1674
2144.98 1869
2145.42 1816
2145.86 1817
2146.29 1724
2146.73 1863
2147.16 1856
2147.60 1944
2148.04 1992
2148.47 1989
2148.91 1913
2149.35 1955
2149.79 1883
2150.22 1998
2150.66 1989
2151.10 1960
2151.53 2032
2151.97 2133
2152.41 2034
2152.84 2067
2153.28 1973
2153.72 2082
2154.16 1948
2154.59 2170
2155.03 2034
2155.47 1941
2155.91 1851
2156.34 1852
2156.78 2028
2157.22 1962
2157.66 1931
2158.09 2018
2158.53 1971
2158.97 2036
2159.41 1778
2159.84 1957
2160.28 1880
2160.72 1843
2161.16 2035
2161.60 2064
2162.03 1974
2162.47 1833
2162.91 1754
2163.35 1859
2163.79 1911
2164.22 2048
2164.66 1890
2165.10 1874
2165.54 1863
2165.98 1841
2166.42 2012
2166.86 2082
2167.29 1962
2167.73 1910
2168.17 1845
2168.61 1977
2169.05 1937
2169.49 2008
2169.93 1987
2170.37 2018
2170.80 2152
2171.24 2121
2171.68 2026
2172.12 1831
2172.56 1883
2173.00 2057
2173.44 2084
2173.88 2305
2174.32 2288
2174.76 2095
2175.20 2084
2175.64 2385
2176.08 2267
2176.51 2225
2176.95 2260
2177.39 2376
2177.83 2377
2178.27 2339
2178.71 2225
2179.15 2181
2179.59 2046
2180.03 2053
2180.47 2254
2180.91 2215
2181.35 2193
2181.79 1990
2182.23 1902
2182.67 1958
2183.11 1988
2183.55 1920
2183.99 1982
2184.43 2073
2184.87 2029
2185.31 2002
2185.76 1885
2186.20 1820
2186.64 1813
2187.08 1917
2187.52 1915
2187.96 2012
2188.40 2061
2188.84 1936
2189.28 2068
2189.72 2132
2190.16 1958
2190.60 2027
2191.04 1996
2191.49 1898
2191.93 1957
2192.37 1844
2192.81 1784
2193.25 1786
2193.69 1931
2194.13 1982
2194.57 1950
2195.02 1881
2195.46 1967
2195.90 1996
2196.34 2130
2196.78 2203
2197.22 2154
2197.66 2096
2198.11 2118
2198.55 2175
2198.99 2077
2199.43 2107
2199.87 2108
2200.32 2024
2200.76 2127
2201.20 2160
2201.64 2102
2202.08 1963
2202.53 2038
2202.97 1894
2203.41 1881
2203.85 1970
2204.29 1894
2204.74 1818
2205.18 1755
2205.62 2002
2206.06 1923
2206.51 1883
2206.95 2110
2207.39 1928
2207.83 1953
2208.28 2127
2208.72 2135
2209.16 2027
2209.61 2122
2210.05 2045
2210.49 2027
2210.93 2083
2211.38 2045
2211.82 1894
2212.26 1962
2212.71 2061
2213.15 1964
2213.59 2069
2214.04 2083
2214.48 2119
2214.92 1863
2215.37 2008
2215.81 1988
2216.25 2030
2216.70 1972
2217.14 1882
2217.59 2034
2218.03 2083
2218.47 1958
2218.92 1870
2219.36 1792
2219.80 1810
2220.25 1858
2220.69 1787
2221.14 1842
2221.58 1914
2222.02 1975
2222.47 1917
2222.91 1820
2223.36 1850
2223.80 1969
2224.25 1934
2224.69 1935
2225.13 1819
2225.58 2085
2226.02 2015
2226.47 2033
2226.91 2027
2227.36 2261
2227.80 1995
2228.25 2050
2228.69 2084
2229.14 1931
2229.58 1984
2230.03 1915
2230.47 1997
2230.92 2090
2231.36 2115
2231.81 2068
2232.25 1989
2232.70 2223
2233.14 2111
2233.59 1973
2234.03 2004
2234.48 2250
2234.92 1998
2235.37 2066
2235.81 2016
2236.26 1969
2236.70 2119
2237.15 2015
2237.60 2177
2238.04 2150
2238.49 2013
2238.93 1800
2239.38 1967
2239.83 1976
2240.27 1870
2240.72 2001
2241.16 1958
2241.61 1917
2242.06 1859
2242.50 1908
2242.95 1819
2243.39 1865
2243.84 1846
2244.29 1717
2244.73 1685
2245.18 1841
2245.63 1986
2246.07 1833
2246.52 1819
2246.97 1716
2247.41 1679
2247.86 1758
2248.31 1779
2248.75 1766
2249.20 1796
2249.65 1917
2250.09 1979
2250.54 1769
2250.99 1718
2251.43 1786
2251.88 1701
2252.33 1871
2252.78 1766
2253.22 1844
2253.67 1845
2254.12 1968
2254.56 2031
2255.01 1902
2255.46 1857
2255.91 1880
2256.35 1849
2256.80 1659
2257.25 1754
2257.70 1714
2258.14 1776
2258.59 1679
2259.04 1715
2259.49 1854
2259.94 1855
2260.38 1780
2260.83 1706
2261.28 1704
2261.73 1818
2262.18 2062
2262.62 2077
2263.07 1991
2263.52 1993
2263.97 2089
2264.42 2037
2264.87 2142
2265.31 2243
2265.76 2048
2266.21 2061
2266.66 1951
2267.11 1949
2267.56 1941
2268.01 1992
2268.45 2025
2268.90 2175
2269.35 2114
2269.80 1894
2270.25 2030
2270.70 2066
2271.15 2098
2271.60 1982
2272.05 2089
2272.49 2066
2272.94 2199
2273.39 2206
2273.84 1960
2274.29 1984
2274.74 2062
2275.19 2000
2275.64 1844
2276.09 1888
2276.54 1974
2276.99 1979
2277.44 1788
2277.89 1759
2278.34 1687
2278.79 1833
2279.24 1941
2279.69 1904
2280.14 2022
2280.59 2076
2281.04 2098
2281.49 2028
2281.94 1750
2282.39 2154
2282.84 1990
2283.29 1976
2283.74 1875
2284.19 1837
2284.64 1864
2285.09 1840
2285.54 1793
2285.99 1872
2286.44 1847
2286.89 1856
2287.34 2085
2287.79 2063
2288.24 2025
2288.69 2198
2289.14 2329
2289.59 2222
2290.05 2464
2290.50 2710
2290.95 2488
2291.40 2682
2291.85 2663
2292.30 3098
2292.75 2999
2293.20 2798
2293.65 2842
2294.11 2814
2294.56 2750
2295.01 2765
2295.46 2739
2295.91 2694
2296.36 2591
2296.81 2342
2297.27 2404
2297.72 2467
2298.17 2205
2298.62 2094
2299.07 2047
2299.52 2065
2299.98 2215
2300.43 2121
2300.88 1936
2301.33 1840
2301.78 1833
2302.24 1974
2302.69 1982
2303.14 1834
2303.59 1757
2304.04 1787
2304.50 1699
2304.95 1805
2305.40 1914
2305.85 1796
2306.31 1828
2306.76 1950
2307.21 1957
2307.66 1994
2308.12 1928
2308.57 2033
2309.02 2011
2309.48 2024
2309.93 2143
2310.38 2262
2310.83 2212
2311.29 2281
2311.74 2377
2312.19 2290
2312.65 2247
2313.10 2196
2313.55 2312
2314.01 2189
2314.46 2212
2314.91 2204
2315.37 2139
2315.82 2084
2316.27 2207
2316.73 2070
2317.18 2012
2317.63 2037
2318.09 1964
2318.54 2083
2318.99 2024
2319.45 2004
2319.90 2063
2320.36 2027
2320.81 2029
2321.26 2100
2321.72 1964
2322.17 2007
2322.63 2084
2323.08 2112
2323.53 2089
2323.99 2115
2324.44 2021
2324.90 1883
2325.35 1994
2325.80 2164
2326.26 2136
2326.71 2078
2327.17 2046
2327.62 2099
2328.08 2197
2328.53 2088
2328.99 2103
2329.44 2354
2329.90 2352
2330.35 2136
2330.81 2059
2331.26 2289
2331.72 2359
2332.17 2260
2332.63 2213
2333.08 2293
2333.54 2140
2333.99 2106
2334.45 2016
2334.90 2110
2335.36 2081
2335.81 2088
2336.27 1929
2336.72 1803
2337.18 2012
2337.63 1915
2338.09 1939
2338.55 1968
2339.00 2064
2339.46 2149
2339.91 2029
2340.37 2139
2340.82 2157
2341.28 2167
2341.74 2249
2342.19 2091
2342.65 2000
2343.10 2055
2343.56 2263
2344.02 2297
2344.47 2205
2344.93 2132
2345.39 1891
2345.84 2022
2346.30 2103
2346.75 2021
2347.21 2125
2347.67 2222
2348.12 2200
2348.58 2247
2349.04 2056
2349.49 1999
2349.95 2147
2350.41 2145
2350.86 2109
2351.32 2045
2351.78 2164
2352.23 2242
2352.69 2062
2353.15 1988
2353.61 1953
2354.06 2034
2354.52 2033
2354.98 1915
2355.43 1971
2355.89 1955
2356.35 2107
2356.81 2066
2357.26 1984
2357.72 1716
2358.18 1792
2358.64 2037
2359.09 1885
2359.55 1900
2360.01 2113
2360.47 1935
2360.93 1896
2361.38 1975
2361.84 2027
2362.30 2303
2362.76 2134
2363.22 1960
2363.67 1951
2364.13 2006
2364.59 1923
2365.05 1906
2365.51 1783
2365.96 1881
2366.42 1778
2366.88 1817
2367.34 2007
2367.80 2245
2368.26 2220
2368.72 2071
2369.17 2007
2369.63 1943
2370.09 2162
2370.55 2157
2371.01 1914
2371.47 2139
2371.93 2157
2372.39 2004
2372.84 1989
2373.30 1900
2373.76 2006
2374.22 1894
2374.68 1918
2375.14 1800
2375.60 1945
2376.06 1992
2376.52 1978
2376.98 1949
2377.44 1889
2377.90 1930
2378.36 1989
2378.81 1997
2379.27 2006
2379.73 1842
2380.19 1917
2380.65 1963
2381.11 2017
2381.57 1900
2382.03 2050
2382.49 2108
2382.95 2076
2383.41 1926
2383.87 1984
2384.33 2088
2384.79 1811
2385.25 1717
2385.71 1816
2386.17 2021
2386.63 1834
2387.09 1898
2387.55 2000
2388.01 2098
2388.48 1921
2388.94 1872
2389.40 1943
2389.86 1876
2390.32 1814
2390.78 1849
2391.24 1892
2391.70 1778
2392.16 1841
2392.62 2016
2393.08 2019
2393.54 1961
2394.00 1969
2394.47 2057
2394.93 2088
2395.39 1993
2395.85 1962
2396.31 1840
2396.77 1914
2397.23 1806
2397.69 1879
2398.16 1941
2398.62 1842
2399.08 1812
2399.54 1760
2400.00 1829
2400.46 1862
2400.92 2048
2401.39 1944
2401.85 1892
2402.31 1853
2402.77 1857
2403.23 1830
2403.70 1694
2404.16 1759
2404.62 1742
2405.08 1797
2405.54 1812
2406.01 1955
2406.47 1800
2406.93 1810
2407.39 1741
2407.86 1731
2408.32 1876
2408.78 1935
2409.24 2031
2409.71 1977
2410.17 1769
2410.63 1855
2411.09 1998
2411.56 1893
2412.02 1883
2412.48 1923
2412.94 1836
2413.41 1895
2413.87 1773
2414.33 1684
2414.80 1788
2415.26 1942
2415.72 1964
2416.19 1948
2416.65 2023
2417.11 2205
2417.57 2354
2418.04 2355
2418.50 2333
2418.96 2249
2419.43 2434
2419.89 2483
2420.36 2458
2420.82 2466
2421.28 2266
2421.75 2490
2422.21 2435
2422.67 2294
2423.14 2470
2423.60 2352
2424.07 2148
2424.53 2086
2424.99 1952
2425.46 2071
2425.92 1944
2426.39 2134
2426.85 1970
2427.31 1986
2427.78 1862
2428.24 1958
2428.71 1834
2429.17 1912
2429.64 1874
2430.10 1824
2430.56 1807
2431.03 1853
2431.49 1905
2431.96 1857
2432.42 1891
2432.89 1896
2433.35 1932
2433.82 2003
2434.28 2177
2434.75 1986
2435.21 1938
2435.68 2059
2436.14 2054
2436.61 2071
2437.07 2011
2437.54 2140
2438.00 2026
2438.47 1755
2438.93 1928
2439.40 1956
2439.86 2009
2440.33 2071
2440.80 2032
2441.26 2128
2441.73 2189
2442.19 2212
2442.66 2085
2443.12 2016
2443.59 2141
2444.06 2010
2444.52 2103
2444.99 1973
2445.45 2020
2445.92 1831
2446.38 1951
2446.85 1857
2447.32 1913
2447.78 1909
2448.25 2046
2448.72 1925
2449.18 1766
2449.65 1744
2450.11 1747
2450.58 1766
2451.05 1806
2451.51 1785
2451.98 1684
2452.45 1874
2452.91 1851
2453.38 1874
2453.85 1793
2454.31 1783
2454.78 1892
2455.25 1911
2455.71 1859
2456.18 1698
2456.65 1805
2457.12 1900
2457.58 1903
2458.05 1820
2458.52 1787
2458.98 1699
2459.45 1992
2459.92 1902
2460.39 1837
2460.85 1925
2461.32 1796
2461.79 1722
2462.26 2022
2462.72 1923
2463.19 1776
2463.66 1959
2464.13 1982
2464.59 1915
2465.06 1917
2465.53 1979
2466.00 1785
2466.47 1745
2466.93 1956
2467.40 2041
2467.87 2104
2468.34 2015
2468.81 1910
2469.27 1853
2469.74 1931
2470.21 1994
2470.68 1917
2471.15 1897
2471.62 1869
2472.09 1909
2472.55 1832
2473.02 1766
2473.49 1651
2473.96 1726
2474.43 1718
2474.90 1718
2475.37 1655
2475.83 1707
2476.30 1812
2476.77 1809
2477.24 1765
2477.71 1870
2478.18 1903
2478.65 1925
2479.12 2002
2479.59 2246
2480.06 1851
2480.53 1839
2480.99 1851
2481.46 1923
2481.93 1857
2482.40 1875
2482.87 1894
2483.34 1919
2483.81 1907
2484.28 1752
2484.75 1793
2485.22 1870
2485.69 1770
2486.16 1676
2486.63 1740
2487.10 1901
2487.57 2012
2488.04 1936
2488.51 1916
2488.98 1873
2489.45 1841
2489.92 1789
2490.39 1786
2490.86 1685
2491.33 1864
2491.80 1927
2492.27 1989
2492.74 1917
2493.21 2005
2493.68 1940
2494.15 1929
2494.62 1979
2495.10 1991
2495.57 2068
2496.04 2225
2496.51 2209
2496.98 2098
2497.45 1955
2497.92 2077
2498.39 2006
2498.86 2025
2499.33 1903
2499.80 1800
2500.28 1786
2500.75 1933
2501.22 1983
2501.69 1708
2502.16 1753
2502.63 1807
2503.10 1747
2503.57 1704
2504.05 1756
2504.52 1650
2504.99 1626
2505.46 1728
2505.93 1920
2506.40 1653
2506.88 1735
2507.35 1852
2507.82 1905
2508.29 1930
2508.76 1906
2509.24 1929
2509.71 2023
2510.18 2027
2510.65 1941
2511.12 1968
2511.60 2180
2512.07 1998
2512.54 1927
2513.01 2074
2513.49 2183
2513.96 2019
2514.43 2076
2514.90 2016
2515.38 1928
2515.85 2039
2516.32 1801
2516.79 1831
2517.27 1736
2517.74 1727
2518.21 1776
2518.68 1740
2519.16 1831
2519.63 1905
2520.10 1769
2520.58 1842
2521.05 1951
2521.52 1784
2522.00 1839
2522.47 1802
2522.94 1807
2523.42 1944
2523.89 1865
2524.36 1807
2524.84 1688
2525.31 1769
2525.78 1752
2526.26 1783
2526.73 1564
2527.20 1665
2527.68 1768
2528.15 1775
2528.63 1836
2529.10 1828
2529.57 1771
2530.05 1725
2530.52 1840
2531.00 1740
2531.47 1770
2531.94 1927
2532.42 1917
2532.89 1834
2533.37 1855
2533.84 1960
2534.32 2040
2534.79 2021
2535.26 1887
2535.74 1882
2536.21 1986
2536.69 1982
2537.16 1870
2537.64 1825
2538.11 1843
2538.59 1982
2539.06 1866
2539.54 1812
2540.01 1824
2540.49 2003
2540.96 2033
2541.44 2040
2541.91 1949
2542.39 2017
2542.86 1994
2543.34 1993
2543.81 2008
2544.29 2141
2544.76 2014
2545.24 1968
2545.71 1960
2546.19 1812
2546.66 1884
2547.14 1937
2547.61 1979
2548.09 1942
2548.57 1928
2549.04 2084
2549.52 2233
2549.99 2069
2550.47 2183
2550.95 2191
2551.42 2152
2551.90 2105
2552.37 2023
2552.85 2013
2553.33 1935
2553.80 2003
2554.28 2117
2554.75 2111
2555.23 2112
2555.71 2221
2556.18 2244
2556.66 2167
2557.14 2219
2557.61 1986
2558.09 2114
2558.57 2063
2559.04 1945
2559.52 1921
2560.00 2015
2560.47 1917
2560.95 1832
2561.43 1826
2561.90 1894
2562.38 1792
2562.86 1903
2563.33 1897
2563.81 1711
2564.29 1791
2564.77 1828
2565.24 1909
2565.72 1759
2566.20 1794
2566.68 1752
2567.15 1756
2567.63 1781
2568.11 1639
2568.59 1716
2569.06 1673
2569.54 1805
2570.02 1837
2570.50 1796
2570.97 1799
2571.45 1713
2571.93 1750
2572.41 1765
2572.89 1712
2573.36 1800
2573.84 1764
2574.32 1815
2574.80 1675
2575.28 1697
2575.75 1697
2576.23 1863
2576.71 1849
2577.19 1865
2577.67 1687
2578.15 1786
2578.62 1796
2579.10 1675
2579.58 1713
2580.06 1758
2580.54 1723
2581.02 1619
2581.50 1554
2581.97 1710
2582.45 1756
2582.93 1879
2583.41 1902
2583.89 1634
2584.37 1669
2584.85 1664
2585.33 1764
2585.81 1765
2586.29 1727
2586.77 1796
2587.24 1878
2587.72 1659
2588.20 1706
2588.68 1756
2589.16 1752
2589.64 1753
2590.12 1841
2590.60 1854
2591.08 1727
2591.56 1796
2592.04 1795
2592.52 1777
2593.00 1736
2593.48 1839
2593.96 1874
2594.44 1876
2594.92 1870
2595.40 1699
2595.88 1854
2596.36 1983
2596.84 1940
2597.32 1788
2597.80 1666
2598.28 1588
2598.76 1720
2599.24 1631
2599.72 1803
2600.20 1742
2600.68 1723
2601.16 1726
2601.64 1701
2602.12 1896
2602.61 1879
2603.09 1908
2603.57 1795
2604.05 1702
2604.53 1739
2605.01 1703
2605.49 1729
2605.97 1763
2606.45 1691
2606.93 1785
2607.42 1753
2607.90 1869
2608.38 1966
2608.86 1970
2609.34 1930
2609.82 1842
2610.30 1869
2610.78 1925
2611.27 2045
2611.75 1976
2612.23 1859
2612.71 1971
2613.19 1918
2613.67 1922
2614.16 1950
2614.64 1836
2615.12 1991
2615.60 1802
2616.08 1650
2616.57 1724
2617.05 1808
2617.53 1633
2618.01 1807
2618.49 1829
2618.98 1896
2619.46 1789
2619.94 1654
2620.42 1784
2620.91 1755
2621.39 1675
2621.87 1762
2622.35 1715
2622.84 1839
2623.32 1715
2623.80 1825
2624.28 1765
2624.77 1669
2625.25 1590
2625.73 1690
2626.21 1777
2626.70 1827
2627.18 1679
2627.66 1751
2628.15 1692
2628.63 1788
2629.11 1586
2629.60 1738
2630.08 1821
2630.56 1632
2631.05 1633
2631.53 1723
2632.01 1799
2632.50 1747
2632.98 1663
2633.46 1691
2633.95 1721
2634.43 1828
2634.91 1652
2635.40 1755
2635.88 1835
2636.37 1735
2636.85 1669
2637.33 1708
2637.82 1717
2638.30 1729
2638.79 1681
2639.27 1771
2639.75 1749
2640.24 1785
2640.72 1865
2641.21 1861
2641.69 1753
2642.18 1715
2642.66 1667
2643.14 1749
2643.63 1926
2644.11 1815
2644.60 1719
2645.08 1763
2645.57 1924
2646.05 1941
2646.54 1875
2647.02 1783
2647.51 1824
2647.99 1754
2648.48 1788
2648.96 1731
2649.45 1741
2649.93 1769
2650.42 1845
2650.90 1755
2651.39 1766
2651.87 1819
2652.36 1880
2652.84 1759
2653.33 1753
2653.81 1812
2654.30 1733
2654.78 1660
2655.27 1853
2655.76 1873
2656.24 1755
2656.73 1929
2657.21 2001
2657.70 1823
2658.18 1935
2658.67 1792
2659.16 1774
2659.64 1750
2660.13 1841
2660.61 1763
2661.10 1816
2661.59 1854
2662.07 1781
2662.56 1564
2663.05 1622
2663.53 1698
2664.02 1783
2664.50 1710
2664.99 1572
2665.48 1709
2665.96 1884
2666.45 1696
2666.94 1800
2667.42 1718
2667.91 1828
2668.40 1718
2668.88 1800
2669.37 1724
2669.86 1685
2670.34 1664
2670.83 1746
2671.32 1781
2671.81 1732
2672.29 2060
2672.78 1847
2673.27 1952
2673.75 2038
2674.24 2071
2674.73 2207
2675.22 2287
2675.70 2215
2676.19 2361
2676.68 2426
2677.17 2533
2677.65 2367
2678.14 2347
2678.63 2336
2679.12 2323
2679.61 2105
2680.09 2022
2680.58 1977
2681.07 2070
2681.56 2082
2682.04 1866
2682.53 1927
2683.02 1880
2683.51 1860
2684.00 1982
2684.49 1901
2684.97 2040
2685.46 2137
2685.95 1930
2686.44 1846
2686.93 1963
2687.42 1885
2687.90 1909
2688.39 1847
2688.88 1805
2689.37 1803
2689.86 1835
2690.35 1651
2690.84 1817
2691.33 1717
2691.81 1755
2692.30 1819
2692.79 1786
2693.28 1899
2693.77 1739
2694.26 1659
2694.75 1704
2695.24 1605
2695.73 1744
2696.22 1750
2696.71 1714
2697.20 1723
2697.68 1754
2698.17 1757
2698.66 1870
2699.15 1854
2699.64 1741
2700.13 1974
2700.62 1834
2701.11 1865
2701.60 1928
2702.09 1836
2702.58 1859
2703.07 1816
2703.56 1849
2704.05 1886
2704.54 2011
2705.03 1924
2705.52 1862
2706.01 1846
2706.50 1882
2706.99 1965
2707.48 1834
2707.97 1775
2708.46 1751
2708.95 1810
2709.44 1738
2709.93 1692
2710.43 1560
2710.92 1578
2711.41 1734
2711.90 1706
2712.39 1742
2712.88 1774
2713.37 1716
2713.86 1656
2714.35 1626
2714.84 1783
2715.33 1740
2715.82 1627
2716.32 1778
2716.81 1731
2717.30 1736
2717.79 1774
2718.28 1787
2718.77 1640
2719.26 1670
2719.76 1751
2720.25 1655
2720.74 1765
2721.23 2011
2721.72 1764
2722.21 1793
2722.70 1825
2723.20 1880
2723.69 1896
2724.18 1857
2724.67 2004
2725.16 1973
2725.66 1890
2726.15 1875
2726.64 1822
2727.13 1828
2727.62 1872
2728.12 1775
2728.61 1748
2729.10 1599
2729.59 1726
2730.09 1891
2730.58 1792
2731.07 1651
2731.56 1649
2732.06 1688
2732.55 1645
2733.04 1667
2733.53 1827
2734.03 1735
2734.52 1779
2735.01 1753
2735.50 1721
2736.00 1774
2736.49 1758
2736.98 1911
2737.48 1923
2737.97 1973
2738.46 1853
2738.96 1756
2739.45 1852
2739.94 1873
2740.44 1819
2740.93 1826
2741.42 1722
2741.92 1702
2742.41 1697
2742.90 1635
2743.40 1689
2743.89 1768
2744.38 1728
2744.88 1630
2745.37 1678
2745.86 1476
2746.36 1578
2746.85 1785
2747.35 1582
2747.84 1687
2748.33 1678
2748.83 1508
2749.32 1590
2749.82 1709
2750.31 1661
2750.81 1777
2751.30 1637
2751.79 1636
2752.29 1736
2752.78 1801
2753.28 1801
2753.77 1700
2754.27 1625
2754.76 1761
2755.26 1719
2755.75 1700
2756.24 1713
2756.74 1765
2757.23 1841
2757.73 1732
2758.22 1668
2758.72 1627
2759.21 1706
2759.71 1651
2760.20 1652
2760.70 1809
2761.19 1747
2761.69 1611
2762.19 1724
2762.68 1746
2763.18 1676
2763.67 1697
2764.17 1620
2764.66 1690
2765.16 1763
2765.65 1671
2766.15 1680
2766.64 1703
2767.14 1719
2767.64 1740
2768.13 1524
2768.63 1537
2769.12 1762
2769.62 1799
2770.12 1654
2770.61 1623
2771.11 1693
2771.60 1736
2772.10 1820
2772.60 1700
2773.09 1765
2773.59 1946
2774.08 1935
2774.58 1886
2775.08 1846
2775.57 1890
2776.07 1953
2776.57 2082
2777.06 1941
2777.56 1771
2778.06 1889
2778.55 1994
2779.05 1904
2779.55 2001
2780.04 1993
2780.54 2063
2781.04 2118
2781.54 1896
2782.03 1698
2782.53 1825
2783.03 1910
2783.52 1762
2784.02 1761
2784.52 1695
2785.02 1626
2785.51 1659
2786.01 1652
2786.51 1722
2787.01 1789
2787.50 1705
2788.00 1874
2788.50 1772
2789.00 1577
2789.49 1564
2789.99 1556
2790.49 1655
2790.99 1699
2791.48 1569
2791.98 1566
2792.48 1703
2792.98 1499
2793.48 1619
2793.97 1570
2794.47 1714
2794.97 1702
2795.47 1828
2795.97 1780
2796.47 1765
2796.96 1833
2797.46 1890
2797.96 1864
2798.46 2086
2798.96 2101
2799.46 2034
2799.96 2209
2800.45 2025
2800.95 1911
2801.45 1782
2801.95 1854
2802.45 1843
2802.95 1940
2803.45 1794
2803.95 1683
2804.45 1717
2804.94 1957
2805.44 1965
2805.94 2012
2806.44 2089
2806.94 2058
2807.44 2151
2807.94 2158
2808.44 2311
2808.94 2299
2809.44 2323
2809.94 2320
2810.44 2528
2810.94 2400
2811.44 2375
2811.94 2250
2812.44 2091
2812.94 2099
2813.44 2091
2813.94 1862
2814.44 1987
2814.94 1823
2815.44 1874
2815.94 1686
2816.44 1844
2816.94 1816
2817.44 1794
2817.94 1763
2818.44 1835
2818.94 1918
2819.44 2007
2819.94 1946
2820.44 1950
2820.94 1839
2821.44 1897
2821.94 1912
2822.44 2000
2822.94 1883
2823.44 1978
2823.94 1652
2824.44 1712
2824.94 1880
2825.45 1783
2825.95 1909
2826.45 1905
2826.95 1861
2827.45 1860
2827.95 1784
2828.45 1861
2828.95 1665
2829.45 1596
2829.96 1702
2830.46 1683
2830.96 1744
2831.46 1758
2831.96 1686
2832.46 1556
2832.96 1596
2833.47 1570
2833.97 1696
2834.47 1630
2834.97 1655
2835.47 1600
2835.97 1823
2836.48 1779
2836.98 1777
2837.48 1646
2837.98 1633
2838.48 1748
2838.99 1842
2839.49 1813
2839.99 1696
2840.49 1715
2841.00 1779
2841.50 1720
2842.00 1738
2842.50 1860
2843.01 1824
2843.51 1620
2844.01 1650
2844.51 1698
2845.02 1711
2845.52 1704
2846.02 1803
2846.52 1626
2847.03 1785
2847.53 1954
2848.03 1862
2848.54 1965
2849.04 2090
2849.54 1969
2850.04 1956
2850.55 2049
2851.05 2040
2851.55 1831
2852.06 1906
2852.56 1804
2853.06 1875
2853.57 1764
2854.07 1629
2854.57 1710
2855.08 1626
2855.58 1712
2856.09 1832
2856.59 1620
2857.09 1719
2857.60 1633
2858.10 1662
2858.60 1739
2859.11 1823
2859.61 1698
2860.12 1757
2860.62 1817
2861.12 1973
2861.63 1961
2862.13 1806
2862.64 1857
2863.14 1854
2863.65 1777
2864.15 1783
2864.65 1915
2865.16 1799
2865.66 1835
2866.17 1640
2866.67 1645
2867.18 1745
2867.68 1519
2868.19 1593
2868.69 1725
2869.20 1639
2869.70 1561
2870.21 1642
2870.71 1650
2871.21 1614
2871.72 1742
2872.23 1881
2872.73 1770
2873.24 1719
2873.74 1701
2874.25 1717
2874.75 1699
2875.26 1676
2875.76 1842
2876.27 1792
2876.77 2031
2877.28 1881
2877.78 1756
2878.29 1743
2878.79 1755
2879.30 1741
2879.81 1873
2880.31 1879
2880.82 1874
2881.32 1836
2881.83 1771
2882.34 1748
2882.84 1825
2883.35 1744
2883.85 1765
2884.36 1773
2884.87 1892
2885.37 1956
2885.88 1838
2886.38 2070
2886.89 2070
2887.40 2042
2887.90 2144
2888.41 2194
2888.92 2333
2889.42 2245
2889.93 2294
2890.44 2082
2890.94 2128
2891.45 2049
2891.96 1942
2892.46 1993
2892.97 2046
2893.48 2051
2893.98 2135
2894.49 1960
2895.00 2002
2895.51 2125
2896.01 1956
2896.52 2010
2897.03 1949
2897.53 1973
2898.04 2168
2898.55 2314
2899.06 2373
2899.56 2490
2900.07 2191
2900.58 2158
2901.09 2161
2901.59 2199
2902.10 2293
2902.61 2251
2903.12 2220
2903.63 2429
2904.13 2180
2904.64 2180
2905.15 2290
2905.66 2268
2906.17 2349
2906.67 2187
2907.18 2267
2907.69 2094
2908.20 2100
2908.71 2012
2909.21 2071
2909.72 1905
2910.23 1816
2910.74 1780
2911.25 1961
2911.76 1831
2912.26 1738
2912.77 1777
2913.28 1636
2913.79 1624
2914.30 1660
2914.81 1659
2915.32 1814
2915.83 1816
2916.34 1806
2916.84 1757
2917.35 1716
2917.86 1810
2918.37 1664
2918.88 1836
2919.39 1740
2919.90 1526
2920.41 1645
2920.92 1629
2921.43 1834
2921.94 1849
2922.45 1750
2922.96 1775
2923.46 1596
2923.97 1698
2924.48 1921
2924.99 2074
2925.50 1929
2926.01 2048
2926.52 2289
2927.03 2097
2927.54 2152
2928.05 2135
2928.56 2128
2929.07 2202
2929.58 1941
2930.09 1813
2930.60 1948
2931.11 1945
2931.62 1909
2932.13 1694
2932.64 1567
2933.15 1673
2933.67 1528
2934.18 1593
2934.69 1757
2935.20 1751
2935.71 1753
2936.22 1728
2936.73 1847
2937.24 1844
2937.75 1784
2938.26 1775
2938.77 1841
2939.28 1773
2939.79 1845
2940.30 1720
2940.82 1975
2941.33 1846
2941.84 1799
2942.35 1820
2942.86 1891
2943.37 1777
2943.88 1845
2944.39 1952
2944.91 2020
2945.42 1851
2945.93 2017
2946.44 2107
2946.95 2130
2947.46 2147
2947.98 2222
2948.49 2300
2949.00 2262
2949.51 2290
2950.02 2195
2950.53 2257
2951.05 2169
2951.56 2149
2952.07 2061
2952.58 1886
2953.09 1715
2953.61 1758
2954.12 1543
2954.63 1667
2955.14 1707
2955.66 1817
2956.17 1723
2956.68 1598
2957.19 1721
2957.71 1574
2958.22 1507
2958.73 1658
2959.24 1678
2959.76 1722
2960.27 1667
2960.78 1814
2961.29 1777
2961.81 1952
2962.32 2022
2962.83 1841
2963.35 1975
2963.86 1982
2964.37 1838
2964.89 1868
2965.40 1818
2965.91 1849
2966.43 1804
2966.94 1951
2967.45 1848
2967.97 1811
2968.48 1729
2968.99 1642
2969.51 1645
2970.02 1701
2970.53 1748
2971.05 1808
2971.56 1766
2972.07 1796
2972.59 1754
2973.10 1614
2973.62 1856
2974.13 1735
2974.64 1846
2975.16 1777
2975.67 1741
2976.19 1826
2976.70 1692
2977.22 1694
2977.73 1806
2978.24 1796
2978.76 1826
2979.27 1837
2979.79 1763
2980.30 1721
2980.82 1776
2981.33 1974
2981.85 1866
2982.36 1724
2982.87 1905
2983.39 1901
2983.90 1823
2984.42 1775
2984.93 1911
2985.45 1901
2985.96 1958
2986.48 1893
2986.99 1905
2987.51 1865
2988.02 1904
2988.54 1979
2989.05 2110
2989.57 2115
2990.09 2120
2990.60 2096
2991.12 2077
2991.63 2042
2992.15 1989
2992.66 2040
2993.18 1982
2993.69 2049
2994.21 2107
2994.73 2082
2995.24 2028
2995.76 2016
2996.27 2262
2996.79 2236
2997.30 2181
2997.82 2384
2998.34 2368
2998.85 2431
2999.37 2402
2999.89 2588
3000.40 2529
3000.92 2676
3001.43 2425
3001.95 2688
3002.47 2572
3002.98 2500
3003.50 2930
3004.02 3186
3004.53 3548
3005.05 3823
3005.57 4139
3006.08 4462
3006.60 4703
3007.12 5120
3007.63 4598
3008.15 4195
3008.67 4052
3009.18 3796
3009.70 3269
3010.22 3001
3010.74 2873
3011.25 2512
3011.77 2566
3012.29 2364
3012.80 2211
3013.32 2008
3013.84 1937
3014.36 2046
3014.87 1995
3015.39 1930
3015.91 2011
3016.43 1944
3016.94 2062
3017.46 2033
3017.98 2044
3018.50 2085
3019.02 1999
3019.53 2016
3020.05 2242
3020.57 2125
3021.09 2051
3021.60 2126
3022.12 2292
3022.64 2184
3023.16 2113
3023.68 2141
3024.20 2225
3024.71 2311
3025.23 2367
3025.75 2429
3026.27 2592
3026.79 2443
3027.31 2363
3027.82 2181
3028.34 2098
3028.86 2052
3029.38 2108
3029.90 2171
3030.42 2094
3030.94 2012
3031.46 2118
3031.98 2023
3032.49 1979
3033.01 1943
3033.53 1968
3034.05 1845
3034.57 1968
3035.09 1878
3035.61 1798
3036.13 1969
3036.65 2043
3037.17 1964
3037.69 1981
3038.21 1886
3038.73 1909
3039.25 2020
3039.76 1796
3040.28 1889
3040.80 1910
3041.32 1737
3041.84 1855
3042.36 1698
3042.88 1776
3043.40 1863
3043.92 1753
3044.44 1890
3044.96 1964
3045.48 1931
3046.00 1834
3046.52 1807
3047.04 1810
3047.56 1952
3048.08 1988
3048.60 1863
3049.13 1796
3049.65 1822
3050.17 1814
3050.69 1836
3051.21 1646
3051.73 1733
3052.25 1809
3052.77 1913
3053.29 1848
3053.81 1691
3054.33 1757
3054.85 1640
3055.37 1694
3055.89 1779
3056.42 1759
3056.94 1668
3057.46 1668
3057.98 1776
3058.50 1749
3059.02 1726
3059.54 1636
3060.06 1580
3060.59 1614
3061.11 1586
3061.63 1673
3062.15 1674
3062.67 1636
3063.19 1474
3063.71 1641
3064.24 1707
3064.76 1834
3065.28 1908
3065.80 1865
3066.32 1829
3066.85 2015
3067.37 1887
3067.89 1867
3068.41 1721
3068.93 1677
3069.46 1854
3069.98 1825
3070.50 1696
3071.02 1764
3071.54 1769
3072.07 1632
3072.59 1808
3073.11 1778
3073.63 1750
3074.16 1612
3074.68 1655
3075.20 1740
3075.73 1868
3076.25 1911
3076.77 1982
3077.29 1893
3077.82 1819
3078.34 1968
3078.86 1981
3079.39 1885
3079.91 2084
3080.43 2056
3080.95 2141
3081.48 2199
3082.00 2172
3082.52 2118
3083.05 2242
3083.57 2246
3084.09 2345
3084.62 2446
3085.14 2326
3085.66 2515
3086.19 2254
3086.71 1988
3087.24 2294
3087.76 2183
3088.28 2134
3088.81 2201
3089.33 2131
3089.85 2093
3090.38 2001
3090.90 1994
3091.43 1983
3091.95 2084
3092.47 2122
3093.00 2163
3093.52 1989
3094.05 2047
3094.57 2057
3095.10 2085
3095.62 2055
3096.14 2160
3096.67 2311
3097.19 2185
3097.72 2296
3098.24 2235
3098.77 2085
3099.29 2273
3099.82 2647
3100.34 2816
3100.87 3207
3101.39 3670
3101.92 4115
3102.44 4752
3102.97 5302
3103.49 5886
3104.02 6654
3104.54 7062
3105.07 7178
3105.59 7607
3106.12 7542
3106.64 6957
3107.17 6237
3107.69 5449
3108.22 4275
3108.74 3836
3109.27 3410
3109.79 3032
3110.32 2880
3110.85 2456
3111.37 2543
3111.90 2609
3112.42 2694
3112.95 2489
3113.48 2474
3114.00 2502
3114.53 2556
3115.05 2471
3115.58 2278
3116.11 2210
3116.63 2216
3117.16 2055
3117.68 1929
3118.21 2085
3118.74 2092
3119.26 2121
3119.79 1953
3120.32 1932
3120.84 2123
3121.37 2180
3121.90 2192
3122.42 2259
3122.95 2434
3123.48 2371
3124.00 2427
3124.53 2446
3125.06 2475
3125.58 2486
3126.11 2295
3126.64 2201
3127.16 2132
3127.69 2173
3128.22 2036
3128.75 1858
3129.27 1908
3129.80 1974
3130.33 2022
3130.85 1947
3131.38 2011
3131.91 1931
3132.44 1898
3132.96 1849
3133.49 1821
3134.02 2146
3134.55 1855
3135.07 1884
3135.60 1956
3136.13 1796
3136.66 1750
3137.19 1790
3137.71 2051
3138.24 1854
3138.77 2033
3139.30 1812
3139.83 1773
3140.35 1800
3140.88 1782
3141.41 1863
3141.94 1755
3142.47 1768
3143.00 2044
3143.52 1891
3144.05 1817
3144.58 1740
3145.11 1825
3145.64 2026
3146.17 1868
3146.70 1976
3147.22 2221
3147.75 2044
3148.28 2123
3148.81 2057
3149.34 2144
3149.87 2196
3150.40 2136
3150.93 2396
3151.46 2332
3151.98 2134
3152.51 1986
3153.04 2186
3153.57 2062
3154.10 1978
3154.63 2103
3155.16 2044
3155.69 1912
3156.22 1937
3156.75 1914
3157.28 1910
3157.81 2007
3158.34 2060
3158.87 1948
3159.40 2104
3159.93 1973
3160.46 2057
3160.99 2113
3161.52 2093
3162.05 2040
3162.58 1913
3163.11 2094
3163.64 1906
3164.17 1799
3164.70 1799
3165.23 1830
3165.76 1671
3166.29 1656
3166.82 1776
3167.35 1748
3167.88 1709
3168.41 1754
3168.94 1801
3169.47 1753
3170.00 1647
3170.53 1697
3171.06 1745
3171.59 1754
3172.13 1769
3172.66 1697
3173.19 1699
3173.72 1932
3174.25 1788
3174.78 1707
3175.31 1746
3175.84 1827
3176.37 2014
3176.90 1869
3177.44 1844
3177.97 1788
3178.50 1929
3179.03 1977
3179.56 2015
3180.09 2017
3180.62 1920
3181.16 1865
3181.69 1733
3182.22 1760
3182.75 1770
3183.28 1848
3183.81 1879
3184.35 1675
3184.88 1743
3185.41 1634
3185.94 1665
3186.47 1762
3187.01 1750
3187.54 1769
3188.07 1745
3188.60 1601
3189.14 1648
3189.67 1855
3190.20 1695
3190.73 1628
3191.26 1685
3191.80 1829
3192.33 1531
3192.86 1539
3193.39 1722
3193.93 1702
3194.46 1708
3194.99 1581
3195.53 1555
3196.06 1604
3196.59 1568
3197.12 1506
3197.66 1768
3198.19 1759
3198.72 1880
3199.26 1901
3199.79 1995
3200.32 1782
3200.86 1811
3201.39 1703
3201.92 1801
3202.46 1770
3202.99 1903
3203.52 1893
3204.06 1769
3204.59 1921
3205.12 1867
3205.66 1903
3206.19 1808
3206.72 1785
3207.26 1725
3207.79 1730
3208.33 1915
3208.86 1855
3209.39 1943
3209.93 1946
3210.46 1929
3211.00 1883
3211.53 2070
3212.06 1984
3212.60 2011
3213.13 2056
3213.67 1898
3214.20 2081
3214.74 2148
3215.27 2013
3215.80 2012
3216.34 1812
3216.87 1944
3217.41 2009
3217.94 1865
3218.48 1845
3219.01 1748
3219.55 1744
3220.08 1694
3220.62 1867
3221.15 1838
3221.69 1920
3222.22 1824
3222.76 2049
3223.29 1977
3223.83 1998
3224.36 1913
3224.90 1884
3225.43 1969
3225.97 2215
3226.50 2177
3227.04 2132
3227.57 2049
3228.11 2066
3228.65 1995
3229.18 2007
3229.72 1882
3230.25 1789
3230.79 1686
3231.32 1859
3231.86 1981
3232.40 1908
3232.93 1915
3233.47 1862
3234.00 1866
3234.54 1869
3235.08 1631
3235.61 1640
3236.15 1882
3236.68 2076
3237.22 2202
3237.76 2125
3238.29 2004
3238.83 2050
3239.37 2016
3239.90 2078
3240.44 2209
3240.97 2069
3241.51 2068
3242.05 2025
3242.58 1945
3243.12 2048
3243.66 2058
3244.20 2081
3244.73 1882
3245.27 1988
3245.81 2031
3246.34 1984
3246.88 1925
3247.42 1821
3247.95 1988
3248.49 1998
3249.03 2086
3249.57 2237
3250.10 2138
3250.64 2052
3251.18 2137
3251.72 2142
3252.25 2119
3252.79 2083
3253.33 2265
3253.87 2238
3254.40 2147
3254.94 2161
3255.48 2209
3256.02 2167
3256.55 2131
3257.09 2319
3257.63 2321
3258.17 2287
3258.71 2367
3259.24 2540
3259.78 2415
3260.32 2676
3260.86 2739
3261.40 2829
3261.94 3081
3262.47 3276
3263.01 3324
3263.55 3471
3264.09 3741
3264.63 3839
3265.17 4293
3265.71 4620
3266.24 4652
3266.78 4786
3267.32 4845
3267.86 4984
3268.40 5364
3268.94 5447
3269.48 5058
3270.02 4868
3270.55 4805
3271.09 4188
3271.63 3787
3272.17 3428
3272.71 3077
3273.25 2745
3273.79 2609
3274.33 2392
3274.87 2399
3275.41 2271
3275.95 2406
3276.49 2316
3277.03 2262
3277.57 2324
3278.11 2287
3278.65 2386
3279.19 2451
3279.73 2363
3280.26 2340
3280.80 2454
3281.34 2512
3281.88 2503
3282.42 2443
3282.96 2401
3283.50 2299
3284.04 2329
3284.59 2468
3285.13 2404
3285.67 2555
3286.21 2565
3286.75 2472
3287.29 2511
3287.83 2590
3288.37 2598
3288.91 2500
3289.45 2695
3289.99 2762
3290.53 2635
3291.07 2451
3291.61 2559
3292.15 2652
3292.69 2639
3293.23 2580
3293.77 2732
3294.32 2970
3294.86 3090
3295.40 3126
3295.94 3495
3296.48 3565
3297.02 3692
3297.56 4078
3298.10 3817
3298.65 3843
3299.19 3688
3299.73 3645
3300.27 3348
3300.81 3149
3301.35 2770
3301.89 2661
3302.44 2691
3302.98 2571
3303.52 2524
3304.06 2380
3304.60 2501
3305.14 2320
3305.69 2148
3306.23 2348
3306.77 2206
3307.31 2335
3307.85 2307
3308.40 2177
3308.94 2344
3309.48 2277
3310.02 2497
3310.57 2176
3311.11 2180
3311.65 2057
3312.19 2180
3312.74 2191
3313.28 2182
3313.82 2308
3314.36 2324
3314.91 2413
3315.45 2386
3315.99 2770
3316.53 2693
3317.08 2769
3317.62 2843
3318.16 2885
3318.71 2846
3319.25 2929
3319.79 2833
3320.34 2789
3320.88 2809
3321.42 2727
3321.96 2964
3322.51 3016
3323.05 2902
3323.59 3070
3324.14 2921
3324.68 2797
3325.23 2898
3325.77 2949
3326.31 2769
3326.86 2599
3327.40 2705
3327.94 2625
3328.49 2513
3329.03 2529
3329.57 2481
3330.12 2387
3330.66 2550
3331.21 2643
3331.75 2872
3332.29 3410
3332.84 4224
3333.38 5007
3333.93 6418
3334.47 7834
3335.02 9065
3335.56 10982
3336.10 13071
3336.65 14955
3337.19 16204
3337.74 17124
3338.28 16711
3338.83 16194
3339.37 15196
3339.92 13113
3340.46 11480
3341.01 9870
3341.55 8202
3342.10 6981
3342.64 5878
3343.19 4870
3343.73 4284
3344.28 3755
3344.82 3465
3345.37 3260
3345.91 3012
3346.46 2904
3347.00 2661
3347.55 2676
3348.09 2725
3348.64 2732
3349.18 2634
3349.73 2699
3350.27 2691
3350.82 2572
3351.37 2484
3351.91 2524
3352.46 2737
3353.00 2645
3353.55 2554
3354.10 2631
3354.64 2577
3355.19 2586
3355.73 2548
3356.28 2682
3356.83 2439
3357.37 2621
3357.92 2509
3358.46 2514
3359.01 2495
3359.56 2371
3360.10 2287
3360.65 2335
3361.20 2356
3361.74 2445
3362.29 2273
3362.84 2296
3363.38 2087
3363.93 2189
3364.48 2226
3365.02 2166
3365.57 2093
3366.12 2118
3366.66 2342
3367.21 2310
3367.76 2286
3368.30 2313
3368.85 2284
3369.40 2292
3369.94 2296
3370.49 2290
3371.04 2566
3371.59 2552
3372.13 2596
3372.68 2665
3373.23 2959
3373.78 3225
3374.32 3129
3374.87 3126
3375.42 3521
3375.97 3703
3376.51 3806
3377.06 3425
3377.61 3537
3378.16 3379
3378.71 3161
3379.25 2780
3379.80 2562
3380.35 2617
3380.90 2339
3381.45 2206
3381.99 2213
3382.54 2364
3383.09 2264
3383.64 2140
3384.19 1999
3384.74 2238
3385.28 2124
3385.83 1998
3386.38 1943
3386.93 1975
3387.48 2065
3388.03 2010
3388.58 1854
3389.12 1844
3389.67 1951
3390.22 2012
3390.77 1931
3391.32 1957
3391.87 1998
3392.42 2162
3392.97 1937
3393.52 1874
3394.06 1951
3394.61 1972
3395.16 2033
3395.71 1936
3396.26 1804
3396.81 1958
3397.36 2208
3397.91 2087
3398.46 2118
3399.01 2020
3399.56 2013
3400.11 2070
3400.66 1950
3401.21 1993
3401.76 1780
3402.31 1771
3402.86 1966
3403.41 1856
3403.96 1780
3404.51 1910
3405.06 1888
3405.61 1890
3406.16 1748
3406.71 1909
3407.26 1906
3407.81 1763
3408.36 1855
3408.91 1811
3409.46 1790
3410.01 2012
3410.56 2031
3411.11 2093
3411.66 2060
3412.21 1955
3412.76 2140
3413.31 2259
3413.86 2169
3414.41 2201
3414.96 2276
3415.51 2336
3416.07 2339
3416.62 2189
3417.17 2049
3417.72 2028
3418.27 1849
3418.82 1866
3419.37 2041
3419.92 1820
3420.47 1793
3421.03 1844
3421.58 1881
3422.13 1935
3422.68 1898
3423.23 2055
3423.78 2067
3424.33 2154
3424.89 2256
3425.44 2191
3425.99 2110
3426.54 2226
3427.09 2232
3427.65 2090
3428.20 2195
3428.75 1951
3429.30 1946
3429.85 2013
3430.41 2018
3430.96 1772
3431.51 1889
3432.06 1710
3432.61 1823
3433.17 1893
3433.72 1937
3434.27 1740
3434.82 1871
3435.38 1772
3435.93 1968
3436.48 1923
3437.03 1770
3437.59 1750
3438.14 1801
3438.69 1820
3439.24 1960
3439.80 2032
3440.35 1970
3440.90 1893
3441.46 1899
3442.01 1991
3442.56 1927
3443.11 2039
3443.67 2047
3444.22 2014
3444.77 1978
3445.33 1851
3445.88 1779
3446.43 1816
3446.99 1777
3447.54 1748
3448.09 1743
3448.65 1706
3449.20 1644
3449.76 1705
3450.31 1770
3450.86 1654
3451.42 1644
3451.97 1717
3452.52 1658
3453.08 1723
3453.63 1558
3454.19 1589
3454.74 1614
3455.29 1566
3455.85 1659
3456.40 1672
3456.96 1547
3457.51 1587
3458.07 1692
3458.62 1745
3459.17 1678
3459.73 1616
3460.28 1667
3460.84 1720
3461.39 1598
3461.95 1715
3462.50 1721
3463.06 1638
3463.61 1659
3464.17 1823
3464.72 1840
3465.27 1761
3465.83 1688
3466.38 1714
3466.94 1992
3467.49 1907
3468.05 1769
3468.61 1828
3469.16 1882
3469.72 1777
3470.27 1628
3470.83 1751
3471.38 1720
3471.94 1751
3472.49 1841
3473.05 1777
3473.60 1620
3474.16 1730
3474.71 1864
3475.27 1811
3475.83 1853
3476.38 1897
3476.94 1894
3477.49 1910
3478.05 1956
3478.61 1952
3479.16 1997
3479.72 2057
3480.27 2113
3480.83 2260
3481.39 2170
3481.94 2180
3482.50 2243
3483.05 2319
3483.61 2279
3484.17 2214
3484.72 2199
3485.28 2201
3485.84 2207
3486.39 2040
3486.95 2294
3487.51 2339
3488.06 2273
3488.62 2425
3489.18 2398
3489.73 2745
3490.29 2970
3490.85 3369
3491.40 3612
3491.96 3992
3492.52 4068
3493.08 4334
3493.63 4580
3494.19 4992
3494.75 4962
3495.30 4835
3495.86 4543
3496.42 4238
3496.98 3994
3497.53 3977
3498.09 4013
3498.65 4000
3499.21 4488
3499.76 4662
3500.32 5089
3500.88 5331
3501.44 5701
3501.99 5567
3502.55 5562
3503.11 5160
3503.67 5109
3504.23 5126
3504.78 4587
3505.34 4681
3505.90 4534
3506.46 4578
3507.02 4522
3507.58 4635
3508.13 4604
3508.69 4367
3509.25 4249
3509.81 4001
3510.37 3603
3510.93 3275
3511.48 3198
3512.04 3012
3512.60 2984
3513.16 2893
3513.72 2584
3514.28 2492
3514.84 2268
3515.40 2328
3515.95 2270
3516.51 2339
3517.07 2067
3517.63 2174
3518.19 2011
3518.75 1945
3519.31 2088
3519.87 2223
3520.43 2333
3520.99 2454
3521.55 2466
3522.11 2476
3522.67 2207
3523.22 2221
3523.78 2225
3524.34 2150
3524.90 2171
3525.46 2335
3526.02 2258
3526.58 2128
3527.14 2150
3527.70 2069
3528.26 1997
3528.82 2034
3529.38 2155
3529.94 1954
3530.50 1888
3531.06 1842
3531.62 1795
3532.18 1968
3532.74 1947
3533.30 1832
3533.86 1949
3534.42 1961
3534.98 1777
3535.54 1952
3536.11 2135
3536.67 2112
3537.23 1950
3537.79 1867
3538.35 1986
3538.91 2043
3539.47 2112
3540.03 2020
3540.59 1990
3541.15 1951
3541.71 2135
3542.27 2081
3542.84 2116
3543.40 2021
3543.96 2037
3544.52 2018
3545.08 1952
3545.64 1945
3546.20 2048
3546.76 2163
3547.33 2178
3547.89 1955
3548.45 1877
3549.01 1836
3549.57 1974
3550.13 1843
3550.69 1683
3551.26 1664
3551.82 1688
3552.38 1789
3552.94 1748
3553.50 1654
3554.07 1649
3554.63 1536
3555.19 1654
3555.75 1712
3556.31 1773
3556.88 1555
3557.44 1436
3558.00 1499
3558.56 1598
3559.13 1543
3559.69 1610
3560.25 1694
3560.81 1512
3561.38 1638
3561.94 1602
3562.50 1638
3563.06 1658
3563.63 1737
3564.19 1814
3564.75 1896
3565.31 1750
3565.88 1802
3566.44 1722
3567.00 1559
3567.57 1655
3568.13 1738
3568.69 1730
3569.26 1659
3569.82 1672
3570.38 1766
3570.95 1743
3571.51 1588
3572.07 1589
3572.64 1537
3573.20 1623
3573.76 1583
3574.33 1692
3574.89 1703
3575.45 1610
3576.02 1657
3576.58 1708
3577.14 1720
3577.71 1726
3578.27 1713
3578.84 1742
3579.40 1710
3579.96 1632
3580.53 1690
3581.09 1722
3581.66 1799
3582.22 1689
3582.78 1667
3583.35 1658
3583.91 1620
3584.48 1753
3585.04 1825
3585.61 1710
3586.17 1625
3586.74 1638
3587.30 1741
3587.86 1699
3588.43 1714
3588.99 1695
3589.56 1616
3590.12 1685
3590.69 1600
3591.25 1596
3591.82 1610
3592.38 1569
3592.95 1841
3593.51 1797
3594.08 1721
3594.64 1752
3595.21 1675
3595.77 1498
3596.34 1612
3596.90 1707
3597.47 1783
3598.04 1665
3598.60 1841
3599.17 1686
3599.73 1597
3600.30 1656
3600.86 1626
3601.43 1601
3601.99 1741
3602.56 1765
3603.13 1704
3603.69 1691
3604.26 1564
3604.82 1613
3605.39 1573
3605.96 1587
3606.52 1584
3607.09 1640
3607.65 1654
3608.22 1606
3608.79 1479
3609.35 1421
3609.92 1366
3610.49 1531
3611.05 1572
3611.62 1468
3612.19 1455
3612.75 1531
3613.32 1430
3613.89 1428
3614.45 1424
3615.02 1629
3615.59 1655
3616.15 1733
3616.72 1841
3617.29 1905
3617.85 2084
3618.42 2386
3618.99 2325
3619.55 2513
3620.12 2605
3620.69 2481
3621.26 2416
3621.82 2429
3622.39 2356
3622.96 2335
3623.53 2089
3624.09 1986
3624.66 1790
3625.23 1721
3625.80 1561
3626.36 1493
3626.93 1482
3627.50 1455
3628.07 1473
3628.63 1573
3629.20 1537
3629.77 1573
3630.34 1450
3630.91 1394
3631.47 1652
3632.04 1671
3632.61 1674
3633.18 1769
3633.75 1689
3634.32 1681
3634.88 1602
3635.45 1671
3636.02 1704
3636.59 1753
3637.16 1716
3637.73 1710
3638.29 1847
3638.86 1778
3639.43 1732
3640.00 2004
3640.57 2036
3641.14 2138
3641.71 2224
3642.28 2416
3642.84 2398
3643.41 2421
3643.98 2343
3644.55 2359
3645.12 2345
3645.69 2309
3646.26 2099
3646.83 2012
3647.40 2006
3647.97 1933
3648.54 1893
3649.11 1808
3649.68 1911
3650.25 1892
3650.81 1928
3651.38 2119
3651.95 2104
3652.52 2005
3653.09 2190
3653.66 2310
3654.23 2319
3654.80 2168
3655.37 2127
3655.94 2331
3656.51 2486
3657.08 2499
3657.65 2589
3658.22 2689
3658.79 3028
3659.36 2766
3659.93 3020
3660.50 2877
3661.07 3012
3661.64 3031
3662.22 3019
3662.79 3104
3663.36 2858
3663.93 2565
3664.50 2700
3665.07 2506
3665.64 2439
3666.21 2351
3666.78 2259
3667.35 2271
3667.92 2166
3668.49 2174
3669.06 2154
3669.64 2149
3670.21 2045
3670.78 2100
3671.35 2078
3671.92 2068
3672.49 2159
3673.06 1984
3673.63 1969
3674.21 2124
3674.78 2124
3675.35 2013
3675.92 2133
3676.49 2070
3677.06 1999
3677.63 1774
3678.21 1916
3678.78 2080
3679.35 2030
3679.92 1893
3680.49 1842
3681.07 1919
3681.64 1909
3682.21 1967
3682.78 1910
3683.35 1813
3683.93 1724
3684.50 1717
3685.07 1742
3685.64 1811
3686.21 1692
3686.79 1855
3687.36 2006
3687.93 1939
3688.50 1912
3689.08 2051
3689.65 2110
3690.22 2455
3690.80 2593
3691.37 2432
3691.94 2633
3692.51 2724
3693.09 2375
3693.66 2390
3694.23 2346
3694.81 2304
3695.38 1946
3695.95 1718
3696.52 2009
3697.10 1912
3697.67 1843
3698.24 1857
3698.82 1944
3699.39 1804
3699.96 1897
3700.54 1897
3701.11 1965
3701.68 2042
3702.26 2059
3702.83 2177
3703.41 2025
3703.98 2135
3704.55 2024
3705.13 1934
3705.70 1868
3706.27 1966
3706.85 2033
3707.42 1809
3708.00 1733
3708.57 1974
3709.14 1960
3709.72 1895
3710.29 1814
3710.87 1896
3711.44 1905
3712.02 1866
3712.59 1786
3713.16 1664
3713.74 1881
3714.31 1738
3714.89 1742
3715.46 1880
3716.04 1910
3716.61 1740
3717.19 1649
3717.76 1667
3718.34 1710
3718.91 1649
3719.49 1631
3720.06 1636
3720.64 1682
3721.21 1627
3721.79 1520
3722.36 1613
3722.94 1749
3723.51 1479
3724.09 1541
3724.66 1614
3725.24 1605
3725.81 1602
3726.39 1613
3726.96 1550
3727.54 1484
3728.12 1533
3728.69 1513
3729.27 1638
3729.84 1594
3730.42 1748
3730.99 1749
3731.57 1766
3732.15 1746
3732.72 1791
3733.30 1845
3733.87 1828
3734.45 1766
3735.03 1961
3735.60 1920
3736.18 1789
3736.75 1764
3737.33 1766
3737.91 1654
3738.48 1578
3739.06 1733
3739.64 1653
3740.21 1748
3740.79 1676
3741.37 1646
3741.94 1594
3742.52 1592
3743.10 1663
3743.67 1533
3744.25 1522
3744.83 1567
3745.40 1507
3745.98 1538
3746.56 1553
3747.13 1583
3747.71 1561
3748.29 1510
3748.87 1651
3749.44 1735
3750.02 1678
3750.60 1593
3751.17 1492
3751.75 1591
3752.33 1613
3752.91 1568
3753.48 1527
3754.06 1529
3754.64 1583
3755.22 1513
3755.80 1581
3756.37 1438
3756.95 1403
3757.53 1427
3758.11 1417
3758.68 1478
3759.26 1346
3759.84 1385
3760.42 1599
3761.00 1583
3761.58 1592
3762.15 1614
3762.73 1622
3763.31 1584
3763.89 1646
3764.47 1540
3765.04 1490
3765.62 1573
3766.20 1550
3766.78 1567
3767.36 1483
3767.94 1455
3768.52 1521
3769.10 1465
3769.67 1516
3770.25 1486
3770.83 1530
3771.41 1532
3771.99 1441
3772.57 1534
3773.15 1572
3773.73 1620
3774.31 1538
3774.89 1577
3775.46 1456
3776.04 1512
3776.62 1549
3777.20 1458
3777.78 1427
3778.36 1566
3778.94 1609
3779.52 1492
3780.10 1618
3780.68 1522
3781.26 1616
3781.84 1578
3782.42 1564
3783.00 1416
3783.58 1386
3784.16 1540
3784.74 1598
3785.32 1549
3785.90 1493
3786.48 1490
3787.06 1451
3787.64 1495
3788.22 1521
3788.80 1562
3789.38 1514
3789.96 1423
3790.54 1423
3791.12 1406
3791.70 1316
3792.28 1301
3792.86 1631
3793.44 1596
3794.02 1675
3794.60 1535
3795.18 1389
3795.77 1440
3796.35 1594
3796.93 1471
3797.51 1462
3798.09 1556
3798.67 1544
3799.25 1479
3799.83 1673
3800.41 1626
3800.99 1541
3801.58 1606
3802.16 1615
3802.74 1608
3803.32 1668
3803.90 1646
3804.48 1647
3805.06 1803
3805.65 1860
3806.23 1744
3806.81 1724
3807.39 1740
3807.97 1682
3808.55 1699
3809.14 1737
3809.72 1824
3810.30 1734
3810.88 1696
3811.46 1809
3812.05 1794
3812.63 1875
3813.21 1875
3813.79 1806
3814.37 1740
3814.96 1829
3815.54 1935
3816.12 1898
3816.70 1908
3817.29 1853
3817.87 1879
3818.45 2073
3819.03 1930
3819.62 1882
3820.20 1707
3820.78 1577
3821.36 1652
3821.95 1553
3822.53 1507
3823.11 1477
3823.70 1468
3824.28 1454
3824.86 1465
3825.45 1456
3826.03 1482
3826.61 1480
3827.19 1424
3827.78 1456
3828.36 1542
3828.94 1589
3829.53 1511
3830.11 1417
3830.69 1397
3831.28 1534
3831.86 1618
3832.45 1521
3833.03 1511
3833.61 1588
3834.20 1471
3834.78 1586
3835.36 1474
3835.95 1456
3836.53 1419
3837.12 1381
3837.70 1473
3838.28 1551
3838.87 1428
3839.45 1468
3840.04 1447
3840.62 1470
3841.20 1531
3841.79 1454
3842.37 1430
3842.96 1440
3843.54 1340
3844.13 1369
3844.71 1408
3845.30 1449
3845.88 1461
3846.47 1428
3847.05 1459
3847.63 1429
3848.22 1428
3848.80 1470
3849.39 1455
3849.97 1439
3850.56 1488
3851.14 1456
3851.73 1502
3852.31 1501
3852.90 1438
3853.48 1448
3854.07 1406
3854.66 1514
3855.24 1557
3855.83 1339
3856.41 1359
3857.00 1446
3857.58 1390
3858.17 1282
3858.75 1391
3859.34 1489
3859.92 1590
3860.51 1673
3861.10 1602
3861.68 1790
3862.27 1730
3862.85 1859
3863.44 2053
3864.03 2035
3864.61 1904
3865.20 2000
3865.78 2043
3866.37 1932
3866.96 1991
3867.54 1890
3868.13 1794
3868.72 1791
3869.30 1782
3869.89 1693
3870.47 1651
3871.06 1512
3871.65 1494
3872.23 1573
3872.82 1606
3873.41 1526
3873.99 1719
3874.58 1574
3875.17 1600
3875.76 1662
3876.34 1625
3876.93 1763
3877.52 1820
3878.10 1754
3878.69 1643
3879.28 1575
3879.86 1620
3880.45 1580
3881.04 1565
3881.63 1571
3882.21 1507
3882.80 1323
3883.39 1388
3883.98 1410
3884.56 1476
3885.15 1562
3885.74 1446
3886.33 1338
3886.91 1437
3887.50 1568
3888.09 1514
3888.68 1571
3889.27 1544
3889.85 1457
3890.44 1666
3891.03 1735
3891.62 1698
3892.21 1512
3892.79 1683
3893.38 1694
3893.97 1662
3894.56 1576
3895.15 1652
3895.74 1573
3896.32 1621
3896.91 1526
3897.50 1560
3898.09 1581
3898.68 1521
3899.27 1657
3899.86 1555
3900.45 1530
3901.03 1455
3901.62 1466
3902.21 1479
3902.80 1520
3903.39 1636
3903.98 1454
3904.57 1378
3905.16 1288
3905.75 1430
3906.34 1375
3906.92 1529
3907.51 1535
3908.10 1468
3908.69 1544
3909.28 1620
3909.87 1435
3910.46 1563
3911.05 1434
3911.64 1457
3912.23 1404
3912.82 1446
3913.41 1336
3914.00 1411
3914.59 1345
3915.18 1245
3915.77 1261
3916.36 1305
3916.95 1370
3917.54 1378
3918.13 1323
3918.72 1445
3919.31 1465
3919.90 1483
3920.49 1489
3921.08 1409
3921.67 1455
3922.26 1409
3922.85 1357
3923.44 1337
3924.03 1401
3924.62 1356
3925.21 1391
3925.80 1437
3926.40 1360
3926.99 1296
3927.58 1350
3928.17 1478
3928.76 1531
3929.35 1419
3929.94 1489
3930.53 1444
3931.12 1312
3931.71 1341
3932.30 1307
3932.90 1290
3933.49 1262
3934.08 1307
3934.67 1350
3935.26 1279
3935.85 1235
3936.44 1309
3937.04 1320
3937.63 1237
3938.22 1187
3938.81 1289
3939.40 1332
3939.99 1306
3940.59 1334
3941.18 1305
3941.77 1370
3942.36 1420
3942.95 1468
3943.55 1367
3944.14 1400
3944.73 1453
3945.32 1398
3945.91 1399
3946.51 1467
3947.10 1398
3947.69 1427
3948.28 1354
3948.88 1223
3949.47 1283
3950.06 1316
3950.65 1397
3951.25 1378
3951.84 1378
3952.43 1269
3953.02 1327
3953.62 1349
3954.21 1375
3954.80 1394
3955.40 1405
3955.99 1408
3956.58 1427
3957.17 1467
3957.77 1339
3958.36 1414
3958.95 1434
3959.55 1428
3960.14 1555
3960.73 1541
3961.33 1396
3961.92 1465
3962.51 1452
3963.11 1394
3963.70 1348
3964.29 1354
3964.89 1350
3965.48 1278
3966.08 1290
3966.67 1298
3967.26 1449
3967.86 1464
3968.45 1447
3969.04 1363
3969.64 1336
3970.23 1452
3970.83 1489
3971.42 1453
3972.01 1371
3972.61 1460
3973.20 1459
3973.80 1476
3974.39 1384
3974.99 1481
3975.58 1416
3976.18 1314
3976.77 1417
3977.36 1514
3977.96 1534
3978.55 1488
3979.15 1437
3979.74 1506
3980.34 1554
3980.93 1497
3981.53 1477
3982.12 1515
3982.72 1606
3983.31 1610
3983.91 1426
3984.50 1343
3985.10 1655
3985.69 1482
3986.29 1372
3986.88 1455
3987.48 1468
3988.07 1426
3988.67 1423
3989.26 1451
3989.86 1479
3990.46 1446
3991.05 1380
3991.65 1405
3992.24 1404
3992.84 1375
3993.43 1500
3994.03 1422
3994.63 1415
3995.22 1416
3995.82 1475
3996.41 1457
3997.01 1488
3997.61 1476
3998.20 1455
3998.80 1471
3999.39 1443
3999.99 1434
4000.59 1510
4001.18 1499
4001.78 1458
4002.38 1365
4002.97 1511
4003.57 1448
4004.17 1484
4004.76 1444
4005.36 1384
4005.96 1493
4006.55 1579
4007.15 1454
4007.75 1496
4008.34 1438
4008.94 1446
4009.54 1506
4010.13 1417
4010.73 1470
4011.33 1448
4011.93 1508
4012.52 1474
4013.12 1367
4013.72 1366
4014.31 1379
4014.91 1401
4015.51 1433
4016.11 1521
4016.70 1512
4017.30 1555
4017.90 1526
4018.50 1493
4019.09 1580
4019.69 1487
4020.29 1476
4020.89 1390
4021.49 1384
4022.08 1451
4022.68 1522
4023.28 1590
4023.88 1452
4024.48 1444
4025.07 1532
4025.67 1575
4026.27 1562
4026.87 1603
4027.47 1632
4028.06 1589
4028.66 1638
4029.26 1742
4029.86 1615
4030.46 1491
4031.06 1561
4031.66 1510
4032.25 1460
4032.85 1418
4033.45 1530
4034.05 1598
4034.65 1689
4035.25 1652
4035.85 1770
4036.45 1691
4037.05 1451
4037.64 1313
4038.24 1495
4038.84 1601
4039.44 1493
4040.04 1348
4040.64 1384
4041.24 1396
4041.84 1285
4042.44 1364
4043.04 1323
4043.64 1323
4044.24 1308
4044.84 1293
4045.44 1306
4046.04 1297
4046.64 1343
4047.24 1495
4047.84 1511
4048.44 1444
4049.03 1451
4049.63 1478
4050.23 1544
4050.83 1592
4051.43 1483
4052.04 1488
4052.64 1449
4053.24 1495
4053.84 1477
4054.44 1587
4055.04 1578
4055.64 1453
4056.24 1468
4056.84 1469
4057.44 1522
4058.04 1455
4058.64 1447
4059.24 1388
4059.84 1313
4060.44 1303
4061.04 1278
4061.64 1360
4062.24 1335
4062.85 1343
4063.45 1393
4064.05 1339
4064.65 1158
4065.25 1202
4065.85 1195
4066.45 1221
4067.05 1245
4067.65 1345
4068.26 1309
4068.86 1335
4069.46 1363
4070.06 1275
4070.66 1341
4071.26 1133
4071.86 1254
4072.47 1254
4073.07 1324
4073.67 1308
4074.27 1267
4074.87 1338
4075.47 1365
4076.08 1133
4076.68 1216
4077.28 1181
4077.88 1100
4078.48 1219
4079.09 1286
4079.69 1234
4080.29 1259
4080.89 1307
4081.50 1268
4082.10 1289
4082.70 1284
4083.30 1316
4083.91 1330
4084.51 1313
4085.11 1314
4085.71 1309
4086.32 1179
4086.92 1221
4087.52 1225
4088.12 1235
4088.73 1360
4089.33 1181
4089.93 1216
4090.54 1325
4091.14 1292
4091.74 1375
4092.35 1171
4092.95 1249
4093.55 1265
4094.15 1254
4094.76 1286
4095.36 1347
4095.96 1331
4096.57 1252
4097.17 1246
4097.78 1122
4098.38 1189
4098.98 1364
4099.59 1346
4100.19 1273
4100.79 1142
4101.40 1204
4102.00 1263
4102.61 1161
4103.21 1056
4103.81 1109
4104.42 1153
4105.02 1186
4105.63 1234
4106.23 1361
4106.83 1207
4107.44 1212
4108.04 1193
4108.65 1255
4109.25 1287
4109.85 1246
4110.46 1254
4111.06 1268
4111.67 1171
4112.27 1292
4112.88 1243
4113.48 1232
4114.09 1253
4114.69 1161
4115.30 1105
4115.90 1141
4116.51 1231
4117.11 1227
4117.72 1249
4118.32 1204
4118.93 1225
4119.53 1223
4120.14 1271
4120.74 1272
4121.35 1260
4121.95 1260
4122.56 1326
4123.16 1365
4123.77 1394
4124.37 1293
4124.98 1223
4125.59 1242
4126.19 1171
4126.80 1181
4127.40 1158
4128.01 1199
4128.61 1265
4129.22 1224
4129.83 1259
4130.43 1260
4131.04 1301
4131.64 1333
4132.25 1220
4132.86 1273
4133.46 1211
4134.07 1362
4134.67 1314
4135.28 1267
4135.89 1252
4136.49 1311
4137.10 1355
4137.71 1367
4138.31 1374
4138.92 1294
4139.53 1362
4140.13 1288
4140.74 1375
4141.35 1396
4141.95 1491
4142.56 1463
4143.17 1502
4143.77 1489
4144.38 1481
4144.99 1429
4145.59 1365
4146.20 1373
4146.81 1304
4147.42 1288
4148.02 1250
4148.63 1211
4149.24 1346
4149.84 1254
4150.45 1270
4151.06 1197
4151.67 1142
4152.27 1143
4152.88 1261
4153.49 1293
4154.10 1292
4154.70 1302
4155.31 1317
4155.92 1280
4156.53 1358
4157.14 1213
4157.74 1238
4158.35 1257
4158.96 1242
4159.57 1240
4160.18 1306
4160.78 1303
4161.39 1226
4162.00 1250
4162.61 1283
4163.22 1413
4163.83 1538
4164.43 1509
4165.04 1509
4165.65 1555
4166.26 1499
4166.87 1517
4167.48 1560
4168.09 1352
4168.69 1553
4169.30 1569
4169.91 1466
4170.52 1433
4171.13 1323
4171.74 1362
4172.35 1372
4172.96 1321
4173.57 1278
4174.17 1339
4174.78 1324
4175.39 1370
4176.00 1408
4176.61 1409
4177.22 1433
4177.83 1447
4178.44 1516
4179.05 1477
4179.66 1495
4180.27 1361
4180.88 1302
4181.49 1341
4182.10 1381
4182.71 1353
4183.32 1256
4183.93 1272
4184.54 1284
4185.15 1262
4185.76 1289
4186.37 1219
4186.98 1295
4187.59 1294
4188.20 1248
4188.81 1327
4189.42 1307
4190.03 1253
4190.64 1355
4191.25 1365
4191.86 1424
4192.47 1416
4193.08 1609
4193.69 1689
4194.30 1654
4194.91 1770
4195.52 1778
4196.13 1701
4196.74 1800
4197.35 1714
4197.97 1749
4198.58 1711
4199.19 1797
4199.80 1609
4200.41 1543
4201.02 1623
4201.63 1531
4202.24 1565
4202.85 1432
4203.47 1518
4204.08 1486
4204.69 1457
4205.30 1484
4205.91 1376
4206.52 1409
4207.13 1435
4207.75 1496
4208.36 1526
4208.97 1350
4209.58 1345
4210.19 1435
4210.80 1355
4211.42 1287
4212.03 1361
4212.64 1316
4213.25 1400
4213.86 1367
4214.48 1443
4215.09 1570
4215.70 1512
4216.31 1504
4216.92 1400
4217.54 1535
4218.15 1507
4218.76 1459
4219.37 1467
4219.99 1486
4220.60 1885
4221.21 2042
4221.82 1876
4222.44 1856
4223.05 2007
4223.66 1960
4224.28 2064
4224.89 2231
4225.50 2220
4226.11 2269
4226.73 2279
4227.34 2448
4227.95 2429
4228.57 2447
4229.18 2274
4229.79 2288
4230.41 2411
4231.02 2494
4231.63 2343
4232.25 2475
4232.86 2722
4233.47 2790
4234.09 2754
4234.70 3078
4235.31 3332
4235.93 3406
4236.54 3394
4237.15 3302
4237.77 3197
4238.38 3030
4239.00 2800
4239.61 2557
4240.22 2274
4240.84 2099
4241.45 2003
4242.07 2048
4242.68 1789
4243.29 1675
4243.91 1620
4244.52 1807
4245.14 1834
4245.75 1781
4246.37 1580
4246.98 1812
4247.59 1796
4248.21 1737
4248.82 1833
4249.44 1807
4250.05 1779
4250.67 1751
4251.28 1766
4251.90 1724
4252.51 1679
4253.13 1654
4253.74 1709
4254.36 1737
4254.97 1637
4255.59 1649
4256.20 1660
4256.82 1730
4257.43 1600
4258.05 1639
4258.66 1667
4259.28 1665
4259.89 1667
4260.51 1575
4261.12 1595
4261.74 1499
4262.35 1655
4262.97 1524
4263.59 1482
4264.20 1467
4264.82 1527
4265.43 1540
4266.05 1493
4266.66 1561
4267.28 1572
4267.90 1664
4268.51 1536
4269.13 1477
4269.74 1577
4270.36 1562
4270.98 1486
4271.59 1407
4272.21 1549
4272.83 1541
4273.44 1502
4274.06 1694
4274.68 1586
4275.29 1419
4275.91 1572
4276.52 1742
4277.14 1644
4277.76 1662
4278.37 1677
4278.99 1575
4279.61 1610
4280.23 1625
4280.84 1517
4281.46 1514
4282.08 1337
4282.69 1440
4283.31 1310
4283.93 1257
4284.54 1229
4285.16 1369
4285.78 1275
4286.40 1365
4287.01 1255
4287.63 1301
4288.25 1337
4288.87 1297
4289.48 1402
4290.10 1392
4290.72 1370
4291.34 1375
4291.95 1288
4292.57 1344
4293.19 1345
4293.81 1308
4294.42 1307
4295.04 1343
4295.66 1250
4296.28 1215
4296.90 1320
4297.51 1320
4298.13 1302
4298.75 1260
4299.37 1279
4299.99 1443
4300.61 1386
4301.22 1326
4301.84 1254
4302.46 1367
4303.08 1278
4303.70 1334
4304.32 1223
4304.94 1227
4305.55 1305
4306.17 1470
4306.79 1335
4307.41 1122
4308.03 1204
4308.65 1229
4309.27 1232
4309.89 1264
4310.50 1333
4311.12 1429
4311.74 1308
4312.36 1316
4312.98 1430
4313.60 1320
4314.22 1300
4314.84 1310
4315.46 1314
4316.08 1234
4316.70 1305
4317.32 1295
4317.94 1259
4318.56 1216
4319.18 1265
4319.80 1336
4320.42 1266
4321.04 1312
4321.65 1331
4322.27 1349
4322.89 1352
4323.51 1480
4324.13 1488
4324.75 1399
4325.37 1421
4325.99 1367
4326.62 1504
4327.24 1513
4327.86 1536
4328.48 1546
4329.10 1520
4329.72 1500
4330.34 1493
4330.96 1371
4331.58 1420
4332.20 1485
4332.82 1450
4333.44 1331
4334.06 1464
4334.68 1528
4335.30 1619
4335.92 1632
4336.54 1656
4337.16 1789
4337.79 1967
4338.41 2035
4339.03 2220
4339.65 2190
4340.27 2068
4340.89 2012
4341.51 1973
4342.13 1954
4342.76 1868
4343.38 1943
4344.00 1900
4344.62 2000
4345.24 2348
4345.86 2533
4346.48 2614
4347.11 2919
4347.73 3154
4348.35 3314
4348.97 3474
4349.59 3070
4350.22 2686
4350.84 2537
4351.46 2592
4352.08 2277
4352.70 2074
4353.33 1897
4353.95 1627
4354.57 1692
4355.19 1595
4355.81 1598
4356.44 1613
4357.06 1655
4357.68 1712
4358.30 1589
4358.93 1521
4359.55 1553
4360.17 1664
4360.79 1624
4361.42 1714
4362.04 1607
4362.66 1575
4363.28 1444
4363.91 1501
4364.53 1504
4365.15 1540
4365.78 1572
4366.40 1628
4367.02 1554
4367.65 1531
4368.27 1417
4368.89 1428
4369.52 1304
4370.14 1343
4370.76 1352
4371.39 1378
4372.01 1423
4372.63 1346
4373.26 1255
4373.88 1242
4374.50 1286
4375.13 1317
4375.75 1202
4376.37 1272
4377.00 1271
4377.62 1243
4378.25 1377
4378.87 1458
4379.49 1386
4380.12 1247
4380.74 1390
4381.37 1339
4381.99 1289
4382.61 1247
4383.24 1205
4383.86 1288
4384.49 1179
4385.11 1409
4385.74 1350
4386.36 1447
4386.98 1214
4387.61 1274
4388.23 1276
4388.86 1237
4389.48 1163
4390.11 1280
4390.73 1146
4391.36 1248
4391.98 1208
4392.61 1262
4393.23 1329
4393.86 1280
4394.48 1190
4395.11 1150
4395.73 1297
4396.36 1265
4396.98 1198
4397.61 1256
4398.23 1274
4398.86 1259
4399.48 1228
4400.11 1203
4400.74 1160
4401.36 1351
4401.99 1308
4402.61 1290
4403.24 1230
4403.86 1221
4404.49 1345
4405.11 1263
4405.74 1298
4406.37 1337
4406.99 1285
4407.62 1319
4408.24 1238
4408.87 1295
4409.50 1302
4410.12 1322
4410.75 1408
4411.38 1303
4412.00 1338
4412.63 1390
4413.25 1210
4413.88 1161
4414.51 1225
4415.13 1256
4415.76 1167
4416.39 1177
4417.01 1281
4417.64 1229
4418.27 1034
4418.89 1165
4419.52 1143
4420.15 1199
4420.77 1156
4421.40 1113
4422.03 1150
4422.66 1145
4423.28 1137
4423.91 1143
4424.54 1182
4425.16 1061
4425.79 1125
4426.42 1101
4427.05 1153
4427.67 1139
4428.30 1124
4428.93 1183
4429.56 1121
4430.18 1192
4430.81 1147
4431.44 1148
4432.07 1181
4432.69 1037
4433.32 1152
4433.95 1267
4434.58 1299
4435.21 1200
4435.83 1194
4436.46 1211
4437.09 1266
4437.72 1278
4438.35 1309
4438.97 1305
4439.60 1284
4440.23 1173
4440.86 1203
4441.49 1243
4442.12 1235
4442.74 1256
4443.37 1090
4444.00 1138
4444.63 1247
4445.26 1182
4445.89 1150
4446.52 1206
4447.14 1188
4447.77 1244
4448.40 1391
4449.03 1310
4449.66 1189
4450.29 1252
4450.92 1261
4451.55 1206
4452.18 1289
4452.81 1364
4453.44 1323
4454.06 1250
4454.69 1339
4455.32 1279
4455.95 1369
4456.58 1340
4457.21 1305
4457.84 1252
4458.47 1282
4459.10 1368
4459.73 1278
4460.36 1271
4460.99 1024
4461.62 1113
4462.25 1174
4462.88 1238
4463.51 1152
4464.14 1070
4464.77 1070
4465.40 1060
4466.03 1022
4466.66 1119
4467.29 1150
4467.92 1098
4468.55 1188
4469.18 1173
4469.81 1163
4470.44 1100
4471.07 1208
4471.70 1102
4472.33 1070
4472.96 1142
4473.59 1152
4474.22 1224
4474.86 1069
4475.49 1117
4476.12 1161
4476.75 1100
4477.38 1006
4478.01 943
4478.64 1110
4479.27 1118
4479.90 1139
4480.53 1099
4481.17 1131
4481.80 1136
4482.43 1226
4483.06 1266
4483.69 1240
4484.32 1216
4484.95 1221
4485.58 1224
4486.22 1235
4486.85 1166
4487.48 1234
4488.11 1219
4488.74 1210
4489.37 1223
4490.01 1212
4490.64 1224
4491.27 1233
4491.90 1230
4492.53 1083
4493.17 1111
4493.80 1169
4494.43 1139
4495.06 1108
4495.70 1255
4496.33 1280
4496.96 1212
4497.59 1219
4498.22 1277
4498.86 1317
4499.49 1208
4500.12 1198
4500.75 1373
4501.39 1359
4502.02 1380
4502.65 1479
4503.29 1494
4503.92 1549
4504.55 1482
4505.18 1562
4505.82 1604
4506.45 1377
4507.08 1334
4507.72 1389
4508.35 1290
4508.98 1157
4509.62 1287
4510.25 1291
4510.88 1164
4511.52 1199
4512.15 1355
4512.78 1277
4513.42 1264
4514.05 1324
4514.68 1282
4515.32 1139
4515.95 1205
4516.58 1239
4517.22 1214
4517.85 1223
4518.48 1235
4519.12 1161
4519.75 1154
4520.39 1112
4521.02 1123
4521.65 1251
4522.29 1212
4522.92 1211
4523.56 1196
4524.19 1197
4524.83 1115
4525.46 1051
4526.09 1082
4526.73 1193
4527.36 1151
4528.00 1314
4528.63 1451
4529.27 1359
4529.90 1424
4530.54 1602
4531.17 1563
4531.81 1679
4532.44 1755
4533.07 1883
4533.71 1836
4534.34 1981
4534.98 1887
4535.61 1682
4536.25 1625
4536.88 1544
4537.52 1550
4538.16 1370
4538.79 1338
4539.43 1254
4540.06 1276
4540.70 1235
4541.33 1148
4541.97 1304
4542.60 1165
4543.24 1163
4543.87 1077
4544.51 1184
4545.15 1105
4545.78 1164
4546.42 1203
4547.05 1161
4547.69 1062
4548.32 1074
4548.96 1059
4549.60 1154
4550.23 1170
4550.87 1121
4551.50 1144
4552.14 1191
4552.78 1262
4553.41 1317
4554.05 1275
4554.69 1136
4555.32 1193
4555.96 1353
4556.60 1252
4557.23 1152
4557.87 1184
4558.51 1194
4559.14 1175
4559.78 1126
4560.42 1240
4561.05 1222
4561.69 1117
4562.33 1148
4562.96 1100
4563.60 1083
4564.24 1100
4564.87 1086
4565.51 1019
4566.15 1101
4566.79 1164
4567.42 1167
4568.06 1098
4568.70 1207
4569.33 1235
4569.97 1165
4570.61 1198
4571.25 1210
4571.88 1375
4572.52 1266
4573.16 1184
4573.80 1156
4574.44 1211
4575.07 1124
4575.71 1104
4576.35 1207
4576.99 1149
4577.62 1031
4578.26 1130
4578.90 1181
4579.54 1112
4580.18 1125
4580.82 1224
4581.45 1161
4582.09 1194
4582.73 1227
4583.37 1081
4584.01 1079
4584.65 1195
4585.28 1141
4585.92 1214
4586.56 1267
4587.20 1238
4587.84 1267
4588.48 1245
4589.12 1332
4589.75 1429
4590.39 1432
4591.03 1480
4591.67 1544
4592.31 1774
4592.95 1773
4593.59 1581
4594.23 1412
4594.87 1478
4595.51 1413
4596.15 1296
4596.78 1353
4597.42 1238
4598.06 1168
4598.70 1154
4599.34 1237
4599.98 1229
4600.62 1207
4601.26 1214
4601.90 1145
4602.54 1248
4603.18 1337
4603.82 1271
4604.46 1355
4605.10 1375
4605.74 1293
4606.38 1285
4607.02 1406
4607.66 1399
4608.30 1378
4608.94 1341
4609.58 1261
4610.22 1353
4610.86 1336
4611.50 1251
4612.14 1265
4612.78 1315
4613.42 1276
4614.06 1198
4614.70 1214
4615.34 1280
4615.98 1318
4616.63 1140
4617.27 1128
4617.91 1138
4618.55 1197
4619.19 1098
4619.83 1054
4620.47 1253
4621.11 1169
4621.75 1116
4622.39 1174
4623.03 1190
4623.68 1199
4624.32 1200
4624.96 1278
4625.60 1402
4626.24 1296
4626.88 1189
4627.52 1272
4628.17 1234
4628.81 1207
4629.45 1218
4630.09 1173
4630.73 1253
4631.37 1252
4632.02 1239
4632.66 1173
4633.30 1297
4633.94 1266
4634.58 1301
4635.22 1199
4635.87 1250
4636.51 1341
4637.15 1363
4637.79 1345
4638.44 1420
4639.08 1323
4639.72 1377
4640.36 1310
4641.00 1409
4641.65 1350
4642.29 1431
4642.93 1321
4643.57 1265
4644.22 1198
4644.86 1249
4645.50 1316
4646.15 1260
4646.79 1220
4647.43 1342
4648.07 1247
4648.72 1199
4649.36 1242
4650.00 1261
4650.65 1371
4651.29 1336
4651.93 1412
4652.57 1352
4653.22 1412
4653.86 1317
4654.50 1280
4655.15 1414
4655.79 1368
4656.44 1254
4657.08 1165
4657.72 1146
4658.37 1246
4659.01 1202
4659.65 1137
4660.30 1193
4660.94 1169
4661.58 1155
4662.23 1122
4662.87 1110
4663.52 1239
4664.16 1307
4664.80 1122
4665.45 1113
4666.09 1063
4666.74 998
4667.38 1033
4668.02 1033
4668.67 1059
4669.31 1098
4669.96 1094
4670.60 1108
4671.25 1080
4671.89 1081
4672.54 1097
4673.18 1193
4673.83 1213
4674.47 1263
4675.11 1242
4675.76 1158
4676.40 1144
4677.05 1132
4677.69 1274
4678.34 1191
4678.98 1335
4679.63 1322
4680.27 1220
4680.92 1171
4681.56 1270
4682.21 1212
4682.85 1166
4683.50 1228
4684.15 1251
4684.79 1212
4685.44 1278
4686.08 1134
4686.73 1210
4687.37 1096
4688.02 1132
4688.66 1247
4689.31 1233
4689.96 1189
4690.60 1207
4691.25 1278
4691.89 1102
4692.54 1194
4693.19 1186
4693.83 1152
4694.48 1222
4695.12 1311
4695.77 1241
4696.42 1286
4697.06 1329
4697.71 1286
4698.36 1272
4699.00 1346
4699.65 1400
4700.29 1522
4700.94 1438
4701.59 1418
4702.23 1340
4702.88 1319
4703.53 1309
4704.17 1200
4704.82 1219
4705.47 1140
4706.11 1063
4706.76 1123
4707.41 1228
4708.06 1146
4708.70 1077
4709.35 1086
4710.00 1048
4710.64 1059
4711.29 1126
4711.94 1106
4712.59 1179
4713.23 1179
4713.88 1177
4714.53 1203
4715.18 1084
4715.82 1159
4716.47 1221
4717.12 1127
4717.77 1160
4718.41 1102
4719.06 1189
4719.71 1116
4720.36 1089
4721.01 1204
4721.65 1266
4722.30 1248
4722.95 1248
4723.60 1201
4724.25 1142
4724.89 1165
4725.54 1195
4726.19 1033
4726.84 1132
4727.49 1197
4728.14 1175
4728.78 1271
4729.43 1235
4730.08 1305
4730.73 1313
4731.38 1174
4732.03 1122
4732.68 1167
4733.32 1174
4733.97 1092
4734.62 1176
4735.27 1159
4735.92 1111
4736.57 1142
4737.22 1178
4737.87 1225
4738.52 1217
4739.16 1102
4739.81 1146
4740.46 1186
4741.11 1204
4741.76 1214
4742.41 1225
4743.06 1227
4743.71 1151
4744.36 1089
4745.01 1171
4745.66 1161
4746.31 1125
4746.96 1184
4747.61 1171
4748.26 1394
4748.91 1191
4749.56 1299
4750.21 1414
4750.86 1247
4751.51 1336
4752.16 1356
4752.81 1288
4753.46 1278
4754.11 1405
4754.76 1538
4755.41 1514
4756.06 1410
4756.71 1232
4757.36 1276
4758.01 1090
4758.66 1141
4759.31 1145
4759.96 1155
4760.61 1239
4761.26 1278
4761.91 1167
4762.56 1260
4763.22 1262
4763.87 1276
4764.52 1246
4765.17 1306
4765.82 1306
4766.47 1374
4767.12 1474
4767.77 1514
4768.42 1610
4769.07 1551
4769.73 1457
4770.38 1468
4771.03 1430
4771.68 1334
4772.33 1123
4772.98 1228
4773.63 1227
4774.29 1206
4774.94 1238
4775.59 1106
4776.24 1228
4776.89 1248
4777.54 1267
4778.20 1288
4778.85 1229
4779.50 1265
4780.15 1374
4780.80 1265
4781.46 1223
4782.11 1287
4782.76 1222
4783.41 1131
4784.06 1318
4784.72 1311
4785.37 1255
4786.02 1197
4786.67 1258
4787.33 1237
4787.98 1177
4788.63 1116
4789.28 1214
4789.94 1232
4790.59 1108
4791.24 1131
4791.89 1154
4792.55 1121
4793.20 1110
4793.85 1205
4794.51 1170
4795.16 1190
4795.81 1247
4796.47 1185
4797.12 1191
4797.77 1279
4798.42 1171
4799.08 1136
4799.73 1151
4800.38 1205
4801.04 1146
4801.69 1117
4802.35 1137
4803.00 1116
4803.65 1148
4804.31 1143
4804.96 1133
4805.61 1162
4806.27 1164
4806.92 1066
4807.57 1086
4808.23 1048
4808.88 1162
4809.54 1258
4810.19 1145
4810.84 1145
4811.50 1148
4812.15 1137
4812.81 1180
4813.46 1233
4814.12 1198
4814.77 1178
4815.42 1192
4816.08 1183
4816.73 1193
4817.39 1179
4818.04 1293
4818.70 1223
4819.35 1223
4820.01 1350
4820.66 1358
4821.32 1406
4821.97 1286
4822.63 1386
4823.28 1436
4823.94 1368
4824.59 1433
4825.25 1498
4825.90 1472
4826.56 1563
4827.21 1450
4827.87 1503
4828.52 1512
4829.18 1413
4829.83 1345
4830.49 1389
4831.14 1456
4831.80 1426
4832.45 1520
4833.11 1503
4833.76 1541
4834.42 1480
4835.08 1543
4835.73 1545
4836.39 1589
4837.04 1631
4837.70 1641
4838.36 1604
4839.01 1667
4839.67 1851
4840.32 1801
4840.98 1576
4841.64 1682
4842.29 1683
4842.95 1626
4843.60 1526
4844.26 1480
4844.92 1659
4845.57 1619
4846.23 1487
4846.89 1587
4847.54 1725
4848.20 1618
4848.86 1648
4849.51 1695
4850.17 1818
4850.83 1712
4851.48 1603
4852.14 1632
4852.80 1780
4853.45 1729
4854.11 1651
4854.77 1819
4855.43 1647
4856.08 1919
4856.74 1840
4857.40 1950
4858.05 2022
4858.71 2183
4859.37 2337
4860.03 2224
4860.68 2133
4861.34 2247
4862.00 2130
4862.66 2122
4863.31 2050
4863.97 1962
4864.63 2007
4865.29 1912
4865.95 1901
4866.60 1980
4867.26 2023
4867.92 1977
4868.58 2161
4869.23 2071
4869.89 2102
4870.55 1840
4871.21 1874
4871.87 1925
4872.53 1866
4873.18 1851
4873.84 1844
4874.50 1766
4875.16 1736
4875.82 1820
4876.48 1803
4877.13 1745
4877.79 1886
4878.45 1827
4879.11 1772
4879.77 1620
4880.43 1639
4881.09 1811
4881.75 1803
4882.40 1786
4883.06 1425
4883.72 1486
4884.38 1546
4885.04 1509
4885.70 1543
4886.36 1447
4887.02 1581
4887.68 1555
4888.34 1500
4889.00 1651
4889.66 1664
4890.32 1699
4890.97 1694
4891.63 1795
4892.29 1713
4892.95 1553
4893.61 1818
4894.27 1664
4894.93 1511
4895.59 1360
4896.25 1400
4896.91 1360
4897.57 1428
4898.23 1543
4898.89 1538
4899.55 1508
4900.21 1422
4900.87 1492
4901.53 1619
4902.19 1636
4902.85 1597
4903.51 1484
4904.17 1479
4904.83 1361
4905.50 1460
4906.16 1432
4906.82 1475
4907.48 1369
4908.14 1316
4908.80 1247
4909.46 1299
4910.12 1199
4910.78 1355
4911.44 1357
4912.10 1327
4912.76 1321
4913.42 1333
4914.09 1342
4914.75 1423
4915.41 1327
4916.07 1237
4916.73 1211
4917.39 1223
4918.05 1174
4918.71 1119
4919.38 1153
4920.04 1139
4920.70 1292
4921.36 1295
4922.02 1254
4922.68 1297
4923.35 1234
4924.01 1252
4924.67 1193
4925.33 1078
4925.99 1230
4926.65 1203
4927.32 1273
4927.98 1305
4928.64 1301
4929.30 1335
4929.96 1292
4930.63 1428
4931.29 1404
4931.95 1467
4932.61 1579
4933.28 1547
4933.94 1387
4934.60 1333
4935.26 1321
4935.93 1279
4936.59 1291
4937.25 1230
4937.91 1237
4938.58 1231
4939.24 1297
4939.90 1268
4940.56 1371
4941.23 1283
4941.89 1245
4942.55 1256
4943.22 1277
4943.88 1128
4944.54 1247
4945.21 1183
4945.87 1231
4946.53 1112
4947.20 1155
4947.86 1157
4948.52 1060
4949.19 1106
4949.85 1152
4950.51 1066
4951.18 1151
4951.84 1171
4952.50 1032
4953.17 1072
4953.83 1050
4954.49 1112
4955.16 1166
4955.82 1191
4956.49 1149
4957.15 1187
4957.81 1117
4958.48 1083
4959.14 1168
4959.81 1131
4960.47 1205
4961.14 1099
4961.80 1183
4962.46 1288
4963.13 1380
4963.79 1264
4964.46 1339
4965.12 1302
4965.79 1263
4966.45 1411
4967.12 1291
4967.78 1319
4968.44 1260
4969.11 1234
4969.77 1205
4970.44 1175
4971.10 1176
4971.77 1256
4972.43 1197
4973.10 1129
4973.76 1129
4974.43 1226
4975.09 1109
4975.76 1209
4976.42 1136
4977.09 1175
4977.76 1166
4978.42 1048
4979.09 1059
4979.75 1102
4980.42 1230
4981.08 1146
4981.75 1150
4982.41 1047
4983.08 1118
4983.75 1112
4984.41 1242
4985.08 1138
4985.74 1087
4986.41 1119
4987.07 1063
4987.74 1128
4988.41 1119
4989.07 1110
4989.74 1066
4990.41 1054
4991.07 1081
4991.74 1075
4992.40 1120
4993.07 1100
4993.74 1015
4994.40 971
4995.07 998
4995.74 1109
4996.40 1056
4997.07 1083
4997.74 1058
4998.40 1043
4999.07 1145
4999.74 1169
5000.40 1312
5001.07 1063
5001.74 1111
5002.40 1112
5003.07 1089
5003.74 1061
5004.41 1028
5005.07 971
5005.74 994
5006.41 1071
5007.07 1085
5007.74 1076
5008.41 986
5009.08 1092
5009.74 1074
5010.41 1034
5011.08 997
5011.75 1044
5012.41 1075
5013.08 1192
5013.75 1065
5014.42 1090
5015.09 1022
5015.75 1022
5016.42 1015
5017.09 1039
5017.76 1100
5018.43 1075
5019.09 1156
5019.76 1118
5020.43 1256
5021.10 1303
5021.77 1357
5022.44 1566
5023.10 1625
5023.77 1626
5024.44 1605
5025.11 1599
5025.78 1498
5026.45 1435
5027.11 1359
5027.78 1444
5028.45 1286
5029.12 1174
5029.79 1082
5030.46 1174
5031.13 1130
5031.80 1202
5032.47 1127
5033.13 1029
5033.80 1097
5034.47 1127
5035.14 1034
5035.81 1015
5036.48 1060
5037.15 1004
5037.82 1040
5038.49 1009
5039.16 1013
5039.83 1039
5040.50 1061
5041.17 966
5041.84 1034
5042.51 957
5043.18 1046
5043.85 1011
5044.52 1043
5045.18 1008
5045.85 1077
5046.52 1047
5047.19 1047
5047.86 1093
5048.53 1080
5049.20 1055
5049.88 1136
5050.55 1154
5051.22 1021
5051.89 1000
5052.56 1072
5053.23 1078
5053.90 1022
5054.57 980
5055.24 997
5055.91 1003
5056.58 950
5057.25 975
5057.92 1085
5058.59 1028
5059.26 1041
5059.93 1108
5060.60 1014
5061.27 914
5061.95 1161
5062.62 1128
5063.29 1252
5063.96 1149
5064.63 1152
5065.30 997
5065.97 949
5066.64 1008
5067.31 1088
5067.99 1133
5068.66 1016
5069.33 901
5070.00 1025
5070.67 993
5071.34 970
5072.02 1008
5072.69 952
5073.36 997
5074.03 1040
5074.70 986
5075.37 949
5076.05 1004
5076.72 1009
5077.39 976
5078.06 1052
5078.73 1056
5079.41 1086
5080.08 1067
5080.75 1092
5081.42 1132
5082.10 1165
5082.77 1152
5083.44 1119
5084.11 1162
5084.78 1077
5085.46 1042
5086.13 1028
5086.80 1024
5087.48 985
5088.15 1148
5088.82 1177
5089.49 1180
5090.17 1025
5090.84 1143
5091.51 1280
5092.19 1115
5092.86 1180
5093.53 1186
5094.20 1194
5094.88 1277
5095.55 1203
5096.22 1127
5096.90 1027
5097.57 1117
5098.24 1136
5098.92 1149
5099.59 1114
5100.26 1080
5100.94 1116
5101.61 1152
5102.29 1067
5102.96 1048
5103.63 1157
5104.31 1032
5104.98 1117
5105.65 1175
5106.33 1226
5107.00 1147
5107.68 1139
5108.35 1066
5109.02 1125
5109.70 1013
5110.37 990
5111.05 1108
5111.72 1102
5112.40 1013
5113.07 1068
5113.74 1061
5114.42 1028
5115.09 1104
5115.77 1143
5116.44 1046
5117.12 990
5117.79 1070
5118.47 1177
5119.14 1220
5119.82 1196
5120.49 1151
5121.17 1214
5121.84 1304
5122.52 1301
5123.19 1227
5123.87 1138
5124.54 1043
5125.22 1232
5125.89 1134
5126.57 1120
5127.24 1135
5127.92 1103
5128.59 1008
5129.27 1052
5129.94 1126
5130.62 1103
5131.29 1122
5131.97 1095
5132.65 1113
5133.32 1175
5134.00 1138
5134.67 1093
5135.35 1088
5136.02 1090
5136.70 1120
5137.38 1087
5138.05 975
5138.73 1105
5139.40 1104
5140.08 1053
5140.76 1064
5141.43 1143
5142.11 1115
5142.79 1047
5143.46 1113
5144.14 1088
5144.81 1036
5145.49 1149
5146.17 994
5146.84 954
5147.52 976
5148.20 993
5148.87 1005
5149.55 977
5150.23 963
5150.90 962
5151.58 957
5152.26 921
5152.94 906
5153.61 921
5154.29 976
5154.97 981
5155.64 953
5156.32 932
5157.00 947
5157.68 906
5158.35 865
5159.03 799
5159.71 940
5160.39 898
5161.06 904
5161.74 972
5162.42 995
5163.10 996
5163.77 985
5164.45 1023
5165.13 1055
5165.81 1029
5166.48 1030
5167.16 1142
5167.84 1172
5168.52 1152
5169.20 1111
5169.87 957
5170.55 947
5171.23 1074
5171.91 963
5172.59 970
5173.27 954
5173.94 883
5174.62 1020
5175.30 1031
5175.98 987
5176.66 938
5177.34 1012
5178.02 939
5178.69 985
5179.37 1013
5180.05 973
5180.73 919
5181.41 1058
5182.09 1091
5182.77 957
5183.45 936
5184.12 947
5184.80 971
5185.48 1044
5186.16 1011
5186.84 968
5187.52 1026
5188.20 1056
5188.88 992
5189.56 865
5190.24 919
5190.92 882
5191.60 928
5192.28 989
5192.96 959
5193.64 853
5194.32 896
5195.00 974
5195.68 994
5196.36 1006
5197.03 937
5197.71 894
5198.39 964
5199.07 973
5199.75 891
5200.44 944
5201.12 878
5201.80 984
5202.48 913
5203.16 973
5203.84 1020
5204.52 868
5205.20 899
5205.88 988
5206.56 953
5207.24 992
5207.92 1028
5208.60 1037
5209.28 1088
5209.96 1180
5210.64 1355
5211.32 1232
5212.00 1215
5212.68 1124
5213.37 1186
5214.05 1143
5214.73 1064
5215.41 1093
5216.09 1200
5216.77 1162
5217.45 1103
5218.13 1180
5218.81 1145
5219.50 1122
5220.18 1095
5220.86 1169
5221.54 1114
5222.22 1105
5222.90 1051
5223.59 1044
5224.27 1015
5224.95 1113
5225.63 1139
5226.31 1049
5226.99 1004
5227.68 967
5228.36 978
5229.04 980
5229.72 1040
5230.40 1023
5231.09 1037
5231.77 1116
5232.45 1008
5233.13 1005
5233.81 962
5234.50 978
5235.18 1008
5235.86 1038
5236.54 1056
5237.23 1006
5237.91 1064
5238.59 1046
5239.27 951
5239.96 984
5240.64 1008
5241.32 1006
5242.01 1032
5242.69 1005
5243.37 987
5244.05 976
5244.74 1022
5245.42 1013
5246.10 986
5246.79 989
5247.47 1015
5248.15 1014
5248.84 980
5249.52 992
5250.20 1043
5250.89 1088
5251.57 966
5252.25 1009
5252.94 1077
5253.62 1035
5254.30 1181
5254.99 1119
5255.67 1022
5256.36 978
5257.04 907
5257.72 968
5258.41 955
5259.09 908
5259.78 932
5260.46 983
5261.14 997
5261.83 1018
5262.51 1059
5263.20 983
5263.88 1039
5264.56 1056
5265.25 1006
5265.93 1068
5266.62 1101
5267.30 1007
5267.99 1127
5268.67 1052
5269.36 1106
5270.04 1050
5270.73 1017
5271.41 920
5272.09 1025
5272.78 1017
5273.46 1072
5274.15 1064
5274.83 967
5275.52 1059
5276.20 940
5276.89 998
5277.57 952
5278.26 1012
5278.94 1097
5279.63 1089
5280.32 1238
5281.00 1207
5281.69 1359
5282.37 1291
5283.06 1269
5283.74 1355
5284.43 1283
5285.11 1203
5285.80 1225
5286.49 1107
5287.17 1119
5287.86 1119
5288.54 1068
5289.23 1004
5289.91 963
5290.60 924
5291.29 929
5291.97 962
5292.66 1000
5293.35 994
5294.03 1039
5294.72 999
5295.40 1021
5296.09 1044
5296.78 1005
5297.46 1080
5298.15 1061
5298.84 1118
5299.52 1120
5300.21 1021
5300.90 1036
5301.58 1005
5302.27 1131
5302.96 1053
5303.64 994
5304.33 980
5305.02 1112
5305.70 1074
5306.39 1031
5307.08 1027
5307.77 1088
5308.45 1006
5309.14 1001
5309.83 1045
5310.51 999
5311.20 1060
5311.89 1058
5312.58 1159
5313.26 1149
5313.95 981
5314.64 1040
5315.33 1083
5316.01 1148
5316.70 987
5317.39 966
5318.08 1196
5318.77 1210
5319.45 1001
5320.14 1058
5320.83 1189
5321.52 1230
5322.20 1243
5322.89 1197
5323.58 1176
5324.27 1140
5324.96 1111
5325.65 1206
5326.33 1121
5327.02 1023
5327.71 1106
5328.40 1034
5329.09 1047
5329.78 1118
5330.46 1095
5331.15 976
5331.84 942
5332.53 1071
5333.22 1090
5333.91 1101
5334.60 1075
5335.29 1070
5335.98 971
5336.66 1010
5337.35 1090
5338.04 1099
5338.73 1050
5339.42 1137
5340.11 1117
5340.80 1128
5341.49 1141
5342.18 1195
5342.87 1242
5343.56 1379
5344.25 1267
5344.94 1150
5345.62 1142
5346.31 1279
5347.00 1253
5347.69 1358
5348.38 1259
5349.07 1347
5349.76 1370
5350.45 1461
5351.14 1526
5351.83 1500
5352.52 1642
5353.21 1588
5353.90 1504
5354.59 1484
5355.28 1411
5355.97 1401
5356.66 1281
5357.35 1157
5358.04 1113
5358.74 1029
5359.43 1012
5360.12 1120
5360.81 1185
5361.50 1036
5362.19 1123
5362.88 1112
5363.57 1102
5364.26 1126
5364.95 1116
5365.64 899
5366.33 918
5367.02 978
5367.71 904
5368.41 925
5369.10 994
5369.79 972
5370.48 961
5371.17 1011
5371.86 941
5372.55 944
5373.24 1040
5373.94 964
5374.63 1030
5375.32 930
5376.01 895
5376.70 995
5377.39 983
5378.08 997
5378.78 959
5379.47 955
5380.16 1069
5380.85 1042
5381.54 1011
5382.24 993
5382.93 931
5383.62 957
5384.31 973
5385.00 1018
5385.70 965
5386.39 1014
5387.08 1018
5387.77 1036
5388.47 1013
5389.16 1077
5389.85 1044
5390.54 1084
5391.23 1075
5391.93 1084
5392.62 1071
5393.31 1037
5394.01 1015
5394.70 1022
5395.39 994
5396.08 959
5396.78 966
5397.47 952
5398.16 1005
5398.86 973
5399.55 919
5400.24 956
5400.93 1060
5401.63 931
5402.32 905
5403.01 924
5403.71 964
5404.40 908
5405.09 882
5405.79 1013
5406.48 986
5407.17 938
5407.87 868
5408.56 958
5409.26 1064
5409.95 1135
5410.64 929
5411.34 969
5412.03 1015
5412.72 993
5413.42 1039
5414.11 961
5414.81 879
5415.50 894
5416.19 915
5416.89 1026
5417.58 937
5418.28 954
5418.97 1005
5419.67 1065
5420.36 1036
5421.05 937
5421.75 1023
5422.44 945
5423.14 1062
5423.83 1019
5424.53 997
5425.22 1028
5425.92 977
5426.61 1040
5427.31 975
5428.00 944
5428.70 995
5429.39 964
5430.09 987
5430.78 894
5431.48 946
5432.17 947
5432.87 1016
5433.56 974
5434.26 927
5434.95 997
5435.65 1146
5436.34 1101
5437.04 1073
5437.73 1098
5438.43 1127
5439.13 1197
5439.82 1069
5440.52 1033
5441.21 1050
5441.91 1113
5442.60 1140
5443.30 1149
5444.00 1189
5444.69 1113
5445.39 1266
5446.08 1250
5446.78 1263
5447.48 1314
5448.17 1434
5448.87 1327
5449.56 1343
5450.26 1327
5450.96 1323
5451.65 1235
5452.35 1296
5453.05 1235
5453.74 1130
5454.44 1120
5455.14 1044
5455.83 1063
5456.53 1053
5457.23 1032
5457.92 1119
5458.62 1126
5459.32 1032
5460.01 981
5460.71 1120
5461.41 1206
5462.11 1036
5462.80 1042
5463.50 1122
5464.20 1165
5464.89 1233
5465.59 1253
5466.29 1202
5466.99 1177
5467.68 1112
5468.38 1180
5469.08 1134
5469.78 1146
5470.47 1140
5471.17 1194
5471.87 1169
5472.57 1243
5473.26 1252
5473.96 1307
5474.66 1240
5475.36 1200
5476.06 1275
5476.75 1370
5477.45 1298
5478.15 1269
5478.85 1436
5479.55 1548
5480.24 1643
5480.94 1697
5481.64 1922
5482.34 1796
5483.04 1940
5483.74 1926
5484.43 1622
5485.13 1612
5485.83 1523
5486.53 1502
5487.23 1407
5487.93 1534
5488.63 1547
5489.33 1479
5490.02 1370
5490.72 1497
5491.42 1548
5492.12 1424
5492.82 1444
5493.52 1441
5494.22 1522
5494.92 1632
5495.62 1656
5496.32 1566
5497.01 1700
5497.71 1743
5498.41 1900
5499.11 2142
5499.81 2235
5500.51 2446
5501.21 2773
5501.91 3029
5502.61 3105
5503.31 2894
5504.01 2703
5504.71 2570
5505.41 2333
5506.11 1981
5506.81 1767
5507.51 1762
5508.21 1597
5508.91 1531
5509.61 1456
5510.31 1468
5511.01 1352
5511.71 1384
5512.41 1450
5513.11 1471
5513.81 1428
5514.51 1371
5515.21 1344
5515.91 1407
5516.61 1385
5517.31 1490
5518.01 1371
5518.72 1414
5519.42 1422
5520.12 1329
5520.82 1401
5521.52 1480
5522.22 1278
5522.92 1190
5523.62 1247
5524.32 1318
5525.02 1170
5525.72 1164
5526.43 1230
5527.13 1230
5527.83 1081
5528.53 1071
5529.23 1025
5529.93 1121
5530.63 1112
5531.33 1109
5532.04 1103
5532.74 1156
5533.44 1088
5534.14 1092
5534.84 1149
5535.54 1177
5536.25 1154
5536.95 1119
5537.65 1158
5538.35 1036
5539.05 1057
5539.76 1149
5540.46 1182
5541.16 1134
5541.86 1046
5542.56 1035
5543.27 993
5543.97 1089
5544.67 1062
5545.37 1048
5546.08 1088
5546.78 1167
5547.48 1111
5548.18 1060
5548.89 1124
5549.59 1191
5550.29 1124
5550.99 1131
5551.70 1099
5552.40 1111
5553.10 1144
5553.81 1012
5554.51 1025
5555.21 1011
5555.91 933
5556.62 974
5557.32 959
5558.02 1008
5558.73 982
5559.43 950
5560.13 942
5560.84 988
5561.54 1053
5562.24 978
5562.95 948
5563.65 955
5564.35 1034
5565.06 1098
5565.76 1087
5566.47 986
5567.17 962
5567.87 965
5568.58 961
5569.28 986
5569.98 966
5570.69 960
5571.39 992
5572.10 935
5572.80 1012
5573.50 1089
5574.21 1055
5574.91 989
5575.62 1056
5576.32 1061
5577.03 939
5577.73 952
5578.44 993
5579.14 1050
5579.84 1001
5580.55 947
5581.25 1030
5581.96 988
5582.66 989
5583.37 1069
5584.07 937
5584.78 953
5585.48 1007
5586.19 981
5586.89 875
5587.60 932
5588.30 1001
5589.01 962
5589.71 1047
5590.42 1055
5591.12 1020
5591.83 898
5592.53 917
5593.24 1001
5593.94 988
5594.65 850
5595.36 953
5596.06 966
5596.77 913
5597.47 872
5598.18 861
5598.88 936
5599.59 890
5600.30 893
5601.00 948
5601.71 898
5602.41 954
5603.12 930
5603.83 871
5604.53 938
5605.24 929
5605.94 969
5606.65 927
5607.36 928
5608.06 976
5608.77 956
5609.48 988
5610.18 975
5610.89 899
5611.60 932
5612.30 907
5613.01 914
5613.72 959
5614.42 1023
5615.13 910
5615.84 951
5616.54 950
5617.25 930
5617.96 901
5618.66 955
5619.37 981
5620.08 914
5620.78 883
5621.49 863
5622.20 871
5622.91 898
5623.61 916
5624.32 924
5625.03 880
5625.74 968
5626.44 956
5627.15 1012
5627.86 1019
5628.57 997
5629.27 1010
5629.98 961
5630.69 918
5631.40 973
5632.11 902
5632.81 1007
5633.52 936
5634.23 957
5634.94 993
5635.65 995
5636.35 1052
5637.06 912
5637.77 893
5638.48 935
5639.19 1018
5639.89 993
5640.60 979
5641.31 1054
5642.02 1134
5642.73 1104
5643.44 1011
5644.15 1071
5644.85 1043
5645.56 975
5646.27 961
5646.98 1009
5647.69 946
5648.40 970
5649.11 957
5649.82 920
5650.53 998
5651.23 1037
5651.94 951
5652.65 884
5653.36 929
5654.07 869
5654.78 976
5655.49 1052
5656.20 984
5656.91 1073
5657.62 1070
5658.33 1069
5659.04 1119
5659.75 1115
5660.46 1134
5661.17 1096
5661.88 1011
5662.59 1001
5663.30 1013
5664.00 1015
5664.71 946
5665.42 1085
5666.13 978
5666.84 956
5667.55 1011
5668.27 1098
5668.98 1058
5669.69 1048
5670.40 1014
5671.11 1070
5671.82 1187
5672.53 1285
5673.24 1190
5673.95 1129
5674.66 1044
5675.37 1165
5676.08 1147
5676.79 995
5677.50 982
5678.21 1077
5678.92 1051
5679.63 1071
5680.34 939
5681.06 1050
5681.77 1027
5682.48 1039
5683.19 1087
5683.90 1086
5684.61 984
5685.32 1077
5686.03 1015
5686.74 935
5687.46 1091
5688.17 1043
5688.88 1105
5689.59 1095
5690.30 985
5691.01 1040
5691.72 1162
5692.44 1034
5693.15 932
5693.86 961
5694.57 948
5695.28 876
5696.00 868
5696.71 935
5697.42 884
5698.13 884
5698.84 927
5699.56 942
5700.27 960
5700.98 903
5701.69 1027
5702.40 1040
5703.12 892
5703.83 895
5704.54 853
5705.25 834
5705.97 813
5706.68 914
5707.39 877
5708.10 888
5708.82 893
5709.53 880
5710.24 925
5710.95 889
5711.67 931
5712.38 948
5713.09 872
5713.81 830
5714.52 885
5715.23 936
5715.95 894
5716.66 851
5717.37 866
5718.09 866
5718.80 839
5719.51 832
5720.23 879
5720.94 921
5721.65 864
5722.37 967
5723.08 914
5723.79 913
5724.51 1019
5725.22 1004
5725.93 1075
5726.65 1090
5727.36 1150
5728.08 1241
5728.79 1204
5729.50 1349
5730.22 1390
5730.93 1255
5731.65 1231
5732.36 1211
5733.07 1188
5733.79 1141
5734.50 1019
5735.22 1016
5735.93 1037
5736.65 977
5737.36 936
5738.07 981
5738.79 976
5739.50 952
5740.22 885
5740.93 921
5741.65 871
5742.36 829
5743.08 846
5743.79 858
5744.51 856
5745.22 954
5745.94 900
5746.65 987
5747.37 1001
5748.08 1012
5748.80 981
5749.51 976
5750.23 993
5750.94 998
5751.66 1187
5752.37 1074
5753.09 1072
5753.80 1103
5754.52 1135
5755.24 1038
5755.95 1172
5756.67 1160
5757.38 1106
5758.10 1083
5758.81 1016
5759.53 1061
5760.25 1077
5760.96 1060
5761.68 982
5762.39 899
5763.11 938
5763.83 908
5764.54 957
5765.26 914
5765.97 859
5766.69 1017
5767.41 992
5768.12 976
5768.84 992
5769.56 1055
5770.27 1003
5770.99 1042
5771.71 951
5772.42 899
5773.14 1024
5773.86 999
5774.57 949
5775.29 953
5776.01 1115
5776.72 981
5777.44 1056
5778.16 1110
5778.88 1058
5779.59 1045
5780.31 1110
5781.03 929
5781.74 945
5782.46 1008
5783.18 1053
5783.90 1020
5784.61 1002
5785.33 956
5786.05 1021
5786.77 1017
5787.48 1069
5788.20 1069
5788.92 1018
5789.64 1209
5790.35 1108
5791.07 1112
5791.79 1178
5792.51 1143
5793.23 1265
5793.94 1233
5794.66 1152
5795.38 1260
5796.10 1224
5796.82 1383
5797.53 1497
5798.25 1587
5798.97 1920
5799.69 2248
5800.41 2472
5801.13 2680
5801.84 2878
5802.56 2953
5803.28 2846
5804.00 2696
5804.72 2326
5805.44 1871
5806.16 1637
5806.87 1595
5807.59 1468
5808.31 1341
5809.03 1323
5809.75 1286
5810.47 1319
5811.19 1168
5811.91 1219
5812.63 1290
5813.35 1240
5814.07 1267
5814.78 1317
5815.50 1293
5816.22 1435
5816.94 1353
5817.66 1287
5818.38 1358
5819.10 1324
5819.82 1267
5820.54 1287
5821.26 1314
5821.98 1370
5822.70 1284
5823.42 1271
5824.14 1278
5824.86 1239
5825.58 1184
5826.30 1201
5827.02 1163
5827.74 1078
5828.46 990
5829.18 1058
5829.90 1107
5830.62 1080
5831.34 1121
5832.06 1213
5832.78 1145
5833.50 973
5834.22 1040
5834.94 1106
5835.66 1062
5836.38 1101
5837.10 1120
5837.82 1092
5838.55 1102
5839.27 1106
5839.99 1182
5840.71 1052
5841.43 1078
5842.15 1074
5842.87 1119
5843.59 1020
5844.31 1069
5845.03 1029
5845.76 993
5846.48 1124
5847.20 985
5847.92 1002
5848.64 1001
5849.36 1034
5850.08 1047
5850.81 1021
5851.53 1052
5852.25 998
5852.97 898
5853.69 965
5854.41 1088
5855.14 1000
5855.86 1031
5856.58 903
5857.30 983
5858.02 1052
5858.74 963
5859.47 1044
5860.19 1066
5860.91 1093
5861.63 992
5862.36 989
5863.08 1043
5863.80 1020
5864.52 968
5865.24 902
5865.97 929
5866.69 1027
5867.41 971
5868.13 1008
5868.86 1001
5869.58 955
5870.30 989
5871.03 932
5871.75 964
5872.47 962
5873.19 904
5873.92 1001
5874.64 984
5875.36 990
5876.09 960
5876.81 946
5877.53 1077
5878.26 1042
5878.98 957
5879.70 922
5880.43 1006
5881.15 990
5881.87 965
5882.60 939
5883.32 977
5884.04 1024
5884.77 1029
5885.49 1056
5886.21 1049
5886.94 1048
5887.66 1033
5888.39 1117
5889.11 1101
5889.83 1011
5890.56 1051
5891.28 1099
5892.01 980
5892.73 942
5893.45 996
5894.18 996
5894.90 963
5895.63 928
5896.35 881
5897.07 949
5897.80 904
5898.52 915
5899.25 965
5899.97 1014
5900.70 966
5901.42 1039
5902.15 1049
5902.87 1003
5903.60 960
5904.32 1006
5905.05 1020
5905.77 1041
5906.50 979
5907.22 1000
5907.95 1024
5908.67 955
5909.40 1042
5910.12 964
5910.85 973
5911.57 1028
5912.30 985
5913.02 977
5913.75 1058
5914.47 1034
5915.20 946
5915.92 954
5916.65 1002
5917.38 1030
5918.10 1012
5918.83 1066
5919.55 1039
5920.28 1046
5921.00 976
5921.73 945
5922.46 990
5923.18 1022
5923.91 1074
5924.63 1052
5925.36 1131
5926.09 1074
5926.81 1083
5927.54 1034
5928.26 1077
5928.99 1061
5929.72 1104
5930.44 1144
5931.17 1232
5931.90 1104
5932.62 1069
5933.35 1012
5934.08 1146
5934.80 1234
5935.53 1182
5936.26 1197
5936.98 1152
5937.71 1241
5938.44 1312
5939.16 1279
5939.89 1268
5940.62 1353
5941.35 1331
5942.07 1246
5942.80 1249
5943.53 1366
5944.25 1380
5944.98 1516
5945.71 1440
5946.44 1382
5947.16 1381
5947.89 1456
5948.62 1539
5949.35 1350
5950.07 1524
5950.80 1730
5951.53 1689
5952.26 1809
5952.99 1898
5953.71 1830
5954.44 1778
5955.17 1735
5955.90 1676
5956.62 1752
5957.35 1778
5958.08 1802
5958.81 1784
5959.54 1817
5960.27 1792
5960.99 2106
5961.72 1936
5962.45 1784
5963.18 1852
5963.91 1832
5964.64 1931
5965.36 2063
5966.09 2315
5966.82 2556
5967.55 2833
5968.28 2836
5969.01 2701
5969.74 2758
5970.47 2571
5971.19 2646
5971.92 2445
5972.65 2495
5973.38 2458
5974.11 2261
5974.84 2250
5975.57 2230
5976.30 2325
5977.03 2141
5977.76 2098
5978.49 2165
5979.22 2182
5979.95 2318
5980.67 2512
5981.40 2514
5982.13 2540
5982.86 2534
5983.59 2631
5984.32 2671
5985.05 2543
5985.78 2498
5986.51 2508
5987.24 2662
5987.97 2678
5988.70 2752
5989.43 2632
5990.16 2508
5990.89 2654
5991.62 2662
5992.35 2520
5993.08 2641
5993.81 2692
5994.54 2636
5995.27 2803
5996.00 2803
5996.73 2801
5997.47 2937
5998.20 2899
5998.93 3111
5999.66 2981
6000.39 3028
6001.12 2947
6001.85 2890
6002.58 2904
6003.31 2960
6004.04 2868
6004.77 2829
6005.50 2958
6006.24 2717
6006.97 2866
6007.70 2824
6008.43 3055
6009.16 3289
6009.89 3831
6010.62 4436
6011.35 5351
6012.09 6274
6012.82 7538
6013.55 8610
6014.28 9296
6015.01 10102
6015.74 10259
6016.47 10102
6017.21 9165
6017.94 8469
6018.67 7642
6019.40 6502
6020.13 5529
6020.87 4807
6021.60 3845
6022.33 3463
6023.06 2981
6023.79 2781
6024.53 2598
6025.26 2445
6025.99 2477
6026.72 2416
6027.46 2344
6028.19 2365
6028.92 2259
6029.65 2299
6030.39 2283
6031.12 2179
6031.85 2100
6032.58 2145
6033.32 2126
6034.05 2056
6034.78 1896
6035.51 2015
6036.25 2112
6036.98 2000
6037.71 1959
6038.45 2058
6039.18 2084
6039.91 2212
6040.65 2358
6041.38 2252
6042.11 2257
6042.85 2198
6043.58 2224
6044.31 2454
6045.05 2358
6045.78 2427
6046.51 2499
6047.25 2346
6047.98 2295
6048.71 2528
6049.45 2638
6050.18 2850
6050.91 2767
6051.65 3059
6052.38 3311
6053.12 3584
6053.85 3981
6054.58 3868
6055.32 3884
6056.05 3544
6056.79 3268
6057.52 3044
6058.25 2818
6058.99 2676
6059.72 2620
6060.46 2563
6061.19 2521
6061.93 2384
6062.66 2383
6063.40 2354
6064.13 2349
6064.86 2174
6065.60 2238
6066.33 2341
6067.07 2263
6067.80 2183
6068.54 2218
6069.27 2210
6070.01 2033
6070.74 2051
6071.48 2067
6072.21 2081
6072.95 2086
6073.68 2049
6074.42 2007
6075.15 1974
6075.89 1914
6076.63 1921
6077.36 1924
6078.10 1927
6078.83 1815
6079.57 1846
6080.30 1882
6081.04 1876
6081.77 1875
6082.51 1830
6083.25 1806
6083.98 1869
6084.72 1780
6085.45 1770
6086.19 1764
6086.92 1725
6087.66 1773
6088.40 1784
6089.13 1835
6089.87 1797
6090.61 1834
6091.34 1970
6092.08 1887
6092.81 1793
6093.55 1879
6094.29 1918
6095.02 1787
6095.76 1765
6096.50 1719
6097.23 1725
6097.97 1679
6098.71 1612
6099.44 1543
6100.18 1465
6100.92 1590
6101.65 1510
6102.39 1581
6103.13 1534
6103.86 1577
6104.60 1540
6105.34 1554
6106.08 1550
6106.81 1512
6107.55 1457
6108.29 1551
6109.02 1540
6109.76 1588
6110.50 1614
6111.24 1745
6111.97 1628
6112.71 1624
6113.45 1637
6114.19 1566
6114.92 1676
6115.66 1671
6116.40 1623
6117.14 1648
6117.88 1609
6118.61 1623
6119.35 1612
6120.09 1709
6120.83 1667
6121.57 1610
6122.30 1697
6123.04 1513
6123.78 1662
6124.52 1628
6125.26 1714
6126.00 1733
6126.73 1718
6127.47 1727
6128.21 1877
6128.95 1842
6129.69 1667
6130.43 1759
6131.16 1748
6131.90 1701
6132.64 1768
6133.38 1774
6134.12 1681
6134.86 1719
6135.60 1740
6136.34 1810
6137.08 1812
6137.81 1712
6138.55 1783
6139.29 1778
6140.03 1671
6140.77 1716
6141.51 1748
6142.25 1722
6142.99 1686
6143.73 1674
6144.47 1712
6145.21 1759
6145.95 1645
6146.69 1699
6147.43 1752
6148.17 1700
6148.91 1804
6149.65 1848
6150.39 1806
6151.13 1733
6151.86 1799
6152.60 1903
6153.34 1924
6154.08 1923
6154.83 1919
6155.57 1783
6156.31 1871
6157.05 1955
6157.79 1858
6158.53 1979
6159.27 1929
6160.01 2020
6160.75 1978
6161.49 1953
6162.23 2097
6162.97 2142
6163.71 2259
6164.45 2467
6165.19 2525
6165.93 2500
6166.67 2521
6167.41 2602
6168.15 2894
6168.89 2855
6169.64 2861
6170.38 2949
6171.12 2931
6171.86 2819
6172.60 2806
6173.34 2720
6174.08 2663
6174.82 2577
6175.57 2455
6176.31 2417
6177.05 2426
6177.79 2528
6178.53 2353
6179.27 2331
6180.01 2430
6180.76 2530
6181.50 2551
6182.24 2512
6182.98 2463
6183.72 2633
6184.46 2662
6185.21 2672
6185.95 2768
6186.69 2651
6187.43 2645
6188.17 2650
6188.92 2950
6189.66 2849
6190.40 2939
6191.14 2943
6191.89 2956
6192.63 3183
6193.37 3345
6194.11 3436
6194.86 3217
6195.60 3386
6196.34 3453
6197.08 3554
6197.83 3513
6198.57 3558
6199.31 3459
6200.05 3392
6200.80 3423
6201.54 3423
6202.28 3504
6203.03 3416
6203.77 3537
6204.51 4189
6205.26 4989
6206.00 6111
6206.74 7379
6207.48 9400
6208.23 11653
6208.97 14250
6209.71 16295
6210.46 17745
6211.20 18620
6211.95 18070
6212.69 16923
6213.43 14715
6214.18 12531
6214.92 10627
6215.66 8653
6216.41 7014
6217.15 5681
6217.89 4744
6218.64 4094
6219.38 3731
6220.13 3424
6220.87 3290
6221.61 3121
6222.36 2992
6223.10 3032
6223.85 3042
6224.59 3028
6225.34 3089
6226.08 3102
6226.82 2929
6227.57 3065
6228.31 2865
6229.06 2737
6229.80 2621
6230.55 2500
6231.29 2277
6232.04 2252
6232.78 2198
6233.53 2173
6234.27 2272
6235.02 2109
6235.76 2058
6236.51 2249
6237.25 2169
6238.00 2188
6238.74 2242
6239.49 2264
6240.23 2224
6240.98 2228
6241.72 2321
6242.47 2232
6243.21 2369
6243.96 2478
6244.70 2555
6245.45 2782
6246.20 3079
6246.94 3459
6247.69 3685
6248.43 4008
6249.18 4352
6249.92 4476
6250.67 4346
6251.42 4394
6252.16 3995
6252.91 3445
6253.65 3233
6254.40 2993
6255.15 2759
6255.89 2604
6256.64 2508
6257.38 2521
6258.13 2415
6258.88 2361
6259.62 2377
6260.37 2260
6261.12 2250
6261.86 2250
6262.61 2379
6263.36 2277
6264.10 2273
6264.85 2231
6265.60 2386
6266.34 2507
6267.09 2494
6267.84 2438
6268.58 2353
6269.33 2445
6270.08 2401
6270.82 2406
6271.57 2321
6272.32 2402
6273.07 2350
6273.81 2348
6274.56 2295
6275.31 2272
6276.05 2231
6276.80 2363
6277.55 2557
6278.30 2433
6279.04 2415
6279.79 2324
6280.54 2334
6281.29 2319
6282.03 2311
6282.78 2183
6283.53 2327
6284.28 2344
6285.03 2445
6285.77 2339
6286.52 2383
6287.27 2580
6288.02 2637
6288.77 2778
6289.51 2820
6290.26 2774
6291.01 2545
6291.76 2387
6292.51 2345
6293.26 2244
6294.00 2191
6294.75 2047
6295.50 2076
6296.25 2028
6297.00 1926
6297.75 2044
6298.50 1841
6299.24 1851
6299.99 1951
6300.74 1939
6301.49 1903
6302.24 1863
6302.99 1874
6303.74 1890
6304.49 1801
6305.24 1857
6305.99 1929
6306.73 2050
6307.48 1915
6308.23 1908
6308.98 1920
6309.73 1938
6310.48 2046
6311.23 1971
6311.98 1909
6312.73 1924
6313.48 1808
6314.23 1877
6314.98 2007
6315.73 2013
6316.48 1855
6317.23 1915
6317.98 1963
6318.73 1922
6319.48 1857
6320.23 1763
6320.98 1823
6321.73 1822
6322.48 1857
6323.23 1770
6323.98 1735
6324.73 1757
6325.48 1869
6326.23 1791
6326.98 1824
6327.73 1821
6328.48 1969
6329.23 1878
6329.98 1955
6330.73 1783
6331.48 1791
6332.23 1794
6332.98 1808
6333.73 1787
6334.49 1705
6335.24 1663
6335.99 1522
6336.74 1632
6337.49 1619
6338.24 1658
6338.99 1609
6339.74 1602
6340.49 1545
6341.25 1663
6342.00 1613
6342.75 1628
6343.50 1628
6344.25 1666
6345.00 1718
6345.75 1617
6346.51 1637
6347.26 1648
6348.01 1636
6348.76 1681
6349.51 1700
6350.26 1742
6351.02 1796
6351.77 2010
6352.52 2010
6353.27 2063
6354.02 2259
6354.78 2292
6355.53 2289
6356.28 2266
6357.03 2149
6357.78 2118
6358.54 2023
6359.29 1897
6360.04 1804
6360.79 1769
6361.55 1803
6362.30 1759
6363.05 1832
6363.80 1702
6364.56 1731
6365.31 1698
6366.06 1682
6366.81 1784
6367.57 1777
6368.32 1704
6369.07 1628
6369.83 1737
6370.58 1762
6371.33 1728
6372.08 1634
6372.84 1631
6373.59 1636
6374.34 1753
6375.10 1604
6375.85 1510
6376.60 1577
6377.36 1678
6378.11 1579
6378.86 1637
6379.62 1629
6380.37 1491
6381.12 1553
6381.88 1472
6382.63 1435
6383.39 1439
6384.14 1491
6384.89 1608
6385.65 1428
6386.40 1477
6387.16 1539
6387.91 1382
6388.66 1354
6389.42 1398
6390.17 1506
6390.93 1377
6391.68 1491
6392.43 1410
6393.19 1501
6393.94 1465
6394.70 1441
6395.45 1385
6396.21 1437
6396.96 1399
6397.72 1412
6398.47 1436
6399.22 1436
6399.98 1395
6400.73 1272
6401.49 1271
6402.24 1209
6403.00 1231
6403.75 1238
6404.51 1270
6405.26 1352
6406.02 1244
6406.77 1262
6407.53 1310
6408.28 1343
6409.04 1321
6409.79 1337
6410.55 1347
6411.31 1291
6412.06 1347
6412.82 1394
6413.57 1444
6414.33 1272
6415.08 1227
6415.84 1213
6416.59 1241
6417.35 1298
6418.11 1302
6418.86 1323
6419.62 1307
6420.37 1289
6421.13 1234
6421.89 1353
6422.64 1382
6423.40 1352
6424.15 1254
6424.91 1323
6425.67 1343
6426.42 1254
6427.18 1329
6427.94 1285
6428.69 1292
6429.45 1216
6430.20 1270
6430.96 1257
6431.72 1330
6432.47 1279
6433.23 1320
6433.99 1244
6434.74 1344
6435.50 1335
6436.26 1345
6437.02 1324
6437.77 1250
6438.53 1206
6439.29 1258
6440.04 1375
6440.80 1378
6441.56 1301
6442.32 1408
6443.07 1414
6443.83 1361
6444.59 1313
6445.34 1404
6446.10 1423
6446.86 1376
6447.62 1289
6448.37 1332
6449.13 1275
6449.89 1315
6450.65 1279
6451.41 1315
6452.16 1326
6452.92 1395
6453.68 1336
6454.44 1391
6455.19 1374
6455.95 1388
6456.71 1501
6457.47 1469
6458.23 1413
6458.99 1335
6459.74 1375
6460.50 1494
6461.26 1493
6462.02 1451
6462.78 1365
6463.54 1461
6464.29 1365
6465.05 1353
6465.81 1432
6466.57 1489
6467.33 1432
6468.09 1433
6468.85 1426
6469.60 1525
6470.36 1583
6471.12 1479
6471.88 1497
6472.64 1539
6473.40 1521
6474.16 1549
6474.92 1569
6475.68 1499
6476.44 1542
6477.20 1464
6477.95 1520
6478.71 1678
6479.47 1609
6480.23 1548
6480.99 1568
6481.75 1588
6482.51 1658
6483.27 1701
6484.03 1661
6484.79 1768
6485.55 1713
6486.31 1725
6487.07 1751
6487.83 1869
6488.59 1840
6489.35 1898
6490.11 1914
6490.87 1988
6491.63 1955
6492.39 2030
6493.15 2022
6493.91 2094
6494.67 2256
6495.43 2229
6496.19 2311
6496.95 2405
6497.71 2314
6498.47 2385
6499.23 2380
6499.99 2186
6500.76 2163
6501.52 2274
6502.28 2205
6503.04 2214
6503.80 2168
6504.56 2168
6505.32 2288
6506.08 2446
6506.84 2472
6507.60 2613
6508.36 2645
6509.13 2516
6509.89 2622
6510.65 2707
6511.41 2704
6512.17 2647
6512.93 2734
6513.69 2739
6514.45 2699
6515.22 2621
6515.98 2555
6516.74 2650
6517.50 2831
6518.26 2724
6519.02 2795
6519.79 2785
6520.55 2875
6521.31 3051
6522.07 3058
6522.83 3208
6523.60 3424
6524.36 3572
6525.12 3701
6525.88 4204
6526.64 4642
6527.41 5018
6528.17 5522
6528.93 5715
6529.69 5754
6530.46 5786
6531.22 5764
6531.98 5651
6532.74 5637
6533.51 5721
6534.27 6382
6535.03 7425
6535.79 8541
6536.56 9757
6537.32 10918
6538.08 11652
6538.85 11830
6539.61 11214
6540.37 10088
6541.13 8852
6541.90 7687
6542.66 5971
6543.42 5177
6544.19 4348
6544.95 3731
6545.71 3323
6546.48 2941
6547.24 2872
6548.00 2670
6548.77 2565
6549.53 2690
6550.29 2628
6551.06 2583
6551.82 2471
6552.58 2513
6553.35 2465
6554.11 2397
6554.88 2364
6555.64 2371
6556.40 2366
6557.17 2153
6557.93 2226
6558.70 2187
6559.46 2325
6560.22 2332
6560.99 2431
6561.75 2368
6562.52 2337
6563.28 2428
6564.05 2578
6564.81 2752
6565.57 2734
6566.34 2868
6567.10 2763
6567.87 2668
6568.63 2753
6569.40 2623
6570.16 2741
6570.93 2858
6571.69 2833
6572.46 2803
6573.22 3007
6573.99 3167
6574.75 3189
6575.52 3230
6576.28 3413
6577.05 3522
6577.81 3495
6578.58 3470
6579.34 3570
6580.11 3364
6580.87 3338
6581.64 3240
6582.40 3160
6583.17 3132
6583.93 3006
6584.70 3062
6585.47 3056
6586.23 2991
6587.00 2827
6587.76 2744
6588.53 2737
6589.29 2890
6590.06 2961
6590.83 3051
6591.59 3234
6592.36 3424
6593.12 3832
6593.89 4371
6594.66 4649
6595.42 4797
6596.19 5042
6596.96 5388
6597.72 5316
6598.49 4905
6599.25 4631
6600.02 4291
6600.79 3849
6601.55 3516
6602.32 3226
6603.09 2946
6603.85 2726
6604.62 2673
6605.39 2573
6606.15 2527
6606.92 2448
6607.69 2517
6608.46 2589
6609.22 2406
6609.99 2345
6610.76 2513
6611.52 2558
6612.29 2408
6613.06 2295
6613.83 2452
6614.59 2389
6615.36 2289
6616.13 2234
6616.89 2205
6617.66 2228
6618.43 2141
6619.20 2233
6619.96 2264
6620.73 2154
6621.50 2093
6622.27 2122
6623.04 2108
6623.80 2098
6624.57 2188
6625.34 2246
6626.11 2102
6626.88 2102
6627.64 2128
6628.41 2141
6629.18 2092
6629.95 2149
6630.72 2243
6631.48 2203
6632.25 2414
6633.02 2675
6633.79 2765
6634.56 2866
6635.33 3063
6636.10 3139
6636.86 3075
6637.63 2979
6638.40 2750
6639.17 2569
6639.94 2467
6640.71 2351
6641.48 2205
6642.25 2077
6643.01 2008
6643.78 2057
6644.55 2070
6645.32 2016
6646.09 2071
6646.86 2040
6647.63 1895
6648.40 1904
6649.17 2088
6649.94 2003
6650.71 1949
6651.48 2050
6652.25 2090
6653.01 2067
6653.78 2021
6654.55 2066
6655.32 1974
6656.09 2046
6656.86 2009
6657.63 2038
6658.40 1901
6659.17 1758
6659.94 1824
6660.71 1867
6661.48 1891
6662.25 1733
6663.02 1790
6663.79 1781
6664.56 1764
6665.33 1704
6666.10 1811
6666.87 1795
6667.64 1837
6668.42 1873
6669.19 1730
6669.96 1929
6670.73 1782
6671.50 1926
6672.27 1994
6673.04 2067
6673.81 1962
6674.58 2075
6675.35 1971
6676.12 1888
6676.89 1917
6677.66 1828
6678.44 1950
6679.21 1922
6679.98 1908
6680.75 1860
6681.52 1962
6682.29 2009
6683.06 2013
6683.83 2036
6684.60 2261
6685.38 2246
6686.15 2379
6686.92 2460
6687.69 2523
6688.46 2451
6689.23 2288
6690.01 2116
6690.78 1936
6691.55 1893
6692.32 1883
6693.09 1867
6693.86 1852
6694.64 1821
6695.41 1662
6696.18 1669
6696.95 1721
6697.73 1797
6698.50 1701
6699.27 1697
6700.04 1766
6700.81 1876
6701.59 1789
6702.36 1716
6703.13 1880
6703.90 1747
6704.68 1887
6705.45 1807
6706.22 1693
6706.99 1619
6707.77 1733
6708.54 1796
6709.31 1703
6710.09 1716
6710.86 1725
6711.63 1713
6712.40 1678
6713.18 1585
6713.95 1607
6714.72 1595
6715.50 1632
6716.27 1671
6717.04 1581
6717.82 1623
6718.59 1595
6719.36 1600
6720.14 1518
6720.91 1470
6721.68 1518
6722.46 1561
6723.23 1598
6724.00 1542
6724.78 1453
6725.55 1590
6726.33 1585
6727.10 1563
6727.87 1569
6728.65 1666
6729.42 1633
6730.20 1597
6730.97 1619
6731.74 1530
6732.52 1533
6733.29 1573
6734.07 1516
6734.84 1523
6735.61 1551
6736.39 1585
6737.16 1582
6737.94 1631
6738.71 1542
6739.49 1560
6740.26 1626
6741.04 1697
6741.81 1658
6742.59 1741
6743.36 1643
6744.13 1689
6744.91 1763
6745.68 1732
6746.46 1789
6747.23 1816
6748.01 1670
6748.78 1734
6749.56 1813
6750.33 1918
6751.11 2059
6751.89 2185
6752.66 2274
6753.44 2378
6754.21 2508
6754.99 2557
6755.76 2352
6756.54 2148
6757.31 1914
6758.09 1937
6758.86 1742
6759.64 1601
6760.42 1527
6761.19 1581
6761.97 1644
6762.74 1757
6763.52 1610
6764.30 1585
6765.07 1636
6765.85 1710
6766.62 1645
6767.40 1689
6768.18 1625
6768.95 1592
6769.73 1559
6770.51 1535
6771.28 1545
6772.06 1588
6772.83 1527
6773.61 1591
6774.39 1694
6775.16 1570
6775.94 1570
6776.72 1524
6777.49 1493
6778.27 1522
6779.05 1489
6779.82 1562
6780.60 1563
6781.38 1541
6782.16 1540
6782.93 1583
6783.71 1528
6784.49 1462
6785.26 1515
6786.04 1547
6786.82 1473
6787.60 1432
6788.37 1483
6789.15 1516
6789.93 1422
6790.71 1563
6791.48 1472
6792.26 1423
6793.04 1395
6793.82 1321
6794.59 1359
6795.37 1438
6796.15 1353
6796.93 1425
6797.70 1474
6798.48 1383
6799.26 1429
6800.04 1463
6800.82 1477
6801.60 1401
6802.37 1497
6803.15 1548
6803.93 1481
6804.71 1546
6805.49 1603
6806.26 1622
6807.04 1574
6807.82 1460
6808.60 1496
6809.38 1424
6810.16 1483
6810.94 1373
6811.71 1315
6812.49 1338
6813.27 1472
6814.05 1416
6814.83 1368
6815.61 1547
6816.39 1496
6817.17 1484
6817.95 1481
6818.73 1404
6819.50 1407
6820.28 1442
6821.06 1411
6821.84 1298
6822.62 1387
6823.40 1468
6824.18 1481
6824.96 1471
6825.74 1358
6826.52 1414
6827.30 1510
6828.08 1460
6828.86 1425
6829.64 1389
6830.42 1415
6831.20 1394
6831.98 1354
6832.76 1459
6833.54 1494
6834.32 1379
6835.10 1434
6835.88 1397
6836.66 1348
6837.44 1302
6838.22 1297
6839.00 1346
6839.78 1358
6840.56 1349
6841.34 1413
6842.12 1363
6842.90 1306
6843.68 1371
6844.46 1381
6845.24 1335
6846.02 1423
6846.80 1514
6847.58 1573
6848.36 1675
6849.14 1932
6849.93 2285
6850.71 2621
6851.49 2803
6852.27 2867
6853.05 3088
6853.83 2881
6854.61 2860
6855.39 2490
6856.17 2280
6856.96 2114
6857.74 1915
6858.52 1708
6859.30 1622
6860.08 1551
6860.86 1542
6861.64 1456
6862.43 1436
6863.21 1529
6863.99 1512
6864.77 1482
6865.55 1561
6866.33 1595
6867.12 1582
6867.90 1568
6868.68 1627
6869.46 1598
6870.24 1621
6871.03 1627
6871.81 1558
6872.59 1535
6873.37 1522
6874.16 1595
6874.94 1652
6875.72 1525
6876.50 1486
6877.28 1581
6878.07 1544
6878.85 1599
6879.63 1629
6880.42 1605
6881.20 1721
6881.98 1732
6882.76 1684
6883.55 1807
6884.33 1892
6885.11 1993
6885.89 2147
6886.68 2404
6887.46 2790
6888.24 2981
6889.03 3239
6889.81 3286
6890.59 3154
6891.38 2951
6892.16 2742
6892.94 2399
6893.73 2195
6894.51 2123
6895.29 1948
6896.08 1854
6896.86 1893
6897.64 1800
6898.43 1846
6899.21 1913
6900.00 1769
6900.78 1749
6901.56 1838
6902.35 1776
6903.13 1889
6903.91 1960
6904.70 1924
6905.48 1912
6906.27 1936
6907.05 2010
6907.84 1853
6908.62 1840
6909.40 1834
6910.19 1746
6910.97 1756
6911.76 1720
6912.54 1692
6913.33 1707
6914.11 1648
6914.90 1744
6915.68 1596
6916.46 1660
6917.25 1588
6918.03 1608
6918.82 1661
6919.60 1532
6920.39 1687
6921.17 1766
6921.96 1736
6922.74 1715
6923.53 1758
6924.31 1720
6925.10 1717
6925.88 1637
6926.67 1760
6927.45 1783
6928.24 1777
6929.03 1928
6929.81 1798
6930.60 1858
6931.38 1885
6932.17 1910
6932.95 1976
6933.74 1949
6934.52 1976
6935.31 1910
6936.10 2033
6936.88 1934
6937.67 1970
6938.45 1947
6939.24 1822
6940.03 1834
6940.81 1962
6941.60 2011
6942.38 1977
6943.17 2031
6943.96 2162
6944.74 2133
6945.53 2165
6946.32 2159
6947.10 2144
6947.89 2147
6948.68 2357
6949.46 2296
6950.25 2288
6951.03 2364
6951.82 2341
6952.61 2318
6953.40 2283
6954.18 2290
6954.97 2290
6955.76 2316
6956.54 2351
6957.33 2511
6958.12 2354
6958.90 2367
6959.69 2508
6960.48 2494
6961.27 2446
6962.05 2444
6962.84 2468
6963.63 2445
6964.41 2369
6965.20 2450
6965.99 2374
6966.78 2486
6967.56 2597
6968.35 2647
6969.14 2614
6969.93 2789
6970.72 2794
6971.50 2933
6972.29 2918
6973.08 2896
6973.87 2786
6974.66 2747
6975.44 2890
6976.23 2879
6977.02 2979
6977.81 3096
6978.60 3095
6979.38 3163
6980.17 3373
6980.96 3531
6981.75 3909
6982.54 4148
6983.33 4829
6984.11 5687
6984.90 6699
6985.69 7847
6986.48 8720
6987.27 9152
6988.06 9311
6988.85 8886
6989.64 8206
6990.42 7190
6991.21 6375
6992.00 5496
6992.79 4709
6993.58 4273
6994.37 4092
6995.16 3815
6995.95 3819
6996.74 4107
6997.53 4878
6998.32 5680
6999.10 6735
6999.89 7720
7000.68 8430
7001.47 9019
7002.26 9078
7003.05 8744
7003.84 7827
7004.63 7050
7005.42 6283
7006.21 5335
7007.00 4290
7007.79 3792
7008.58 3317
7009.37 3062
7010.16 2851
7010.95 2756
7011.74 2839
7012.53 2830
7013.32 2850
7014.11 2931
7014.90 2922
7015.69 2850
7016.48 2702
7017.27 2578
7018.06 2491
7018.85 2517
7019.64 2420
7020.43 2398
7021.23 2388
7022.02 2205
7022.81 2386
7023.60 2486
7024.39 2583
7025.18 2702
7025.97 2672
7026.76 2701
7027.55 2761
7028.34 2709
7029.13 2632
7029.93 2421
7030.72 2378
7031.51 2351
7032.30 2269
7033.09 2285
7033.88 2208
7034.67 2227
7035.46 2273
7036.26 2311
7037.05 2315
7037.84 2415
7038.63 2567
7039.42 2580
7040.21 2573
7041.01 2547
7041.80 2565
7042.59 2458
7043.38 2426
7044.17 2505
7044.97 2384
7045.76 2264
7046.55 2094
7047.34 2297
7048.13 2348
7048.93 2375
7049.72 2531
7050.51 2574
7051.30 2677
7052.09 2689
7052.89 2674
7053.68 2541
7054.47 2415
7055.26 2188
7056.06 2196
7056.85 2055
7057.64 2180
7058.44 1982
7059.23 1963
7060.02 1978
7060.81 1995
7061.61 2141
7062.40 2143
7063.19 2197
7063.99 2298
7064.78 2162
7065.57 2066
7066.37 2113
7067.16 1963
7067.95 1944
7068.74 1907
7069.54 1911
7070.33 1873
7071.13 1985
7071.92 1972
7072.71 1900
7073.51 2010
7074.30 1948
7075.09 2001
7075.89 2004
7076.68 2011
7077.47 1963
7078.27 1904
7079.06 1832
7079.86 1887
7080.65 1891
7081.44 1841
7082.24 1749
7083.03 1805
7083.83 1756
7084.62 1821
7085.41 1973
7086.21 1830
7087.00 1836
7087.80 1892
7088.59 1996
7089.39 2026
7090.18 1948
7090.98 1861
7091.77 1969
7092.56 1807
7093.36 1710
7094.15 1759
7094.95 1659
7095.74 1499
7096.54 1521
7097.33 1556
7098.13 1560
7098.92 1493
7099.72 1514
7100.51 1485
7101.31 1516
7102.10 1496
7102.90 1513
7103.69 1555
7104.49 1418
7105.29 1427
7106.08 1427
7106.88 1455
7107.67 1343
7108.47 1376
7109.26 1432
7110.06 1386
7110.85 1310
7111.65 1335
7112.45 1276
7113.24 1337
7114.04 1354
7114.83 1350
7115.63 1371
7116.42 1337
7117.22 1325
7118.02 1327
7118.81 1422
7119.61 1380
7120.41 1328
7121.20 1256
7122.00 1324
7122.79 1302
7123.59 1280
7124.39 1320
7125.18 1273
7125.98 1287
7126.78 1293
7127.57 1379
7128.37 1372
7129.17 1441
7129.96 1327
7130.76 1208
7131.56 1295
7132.35 1377
7133.15 1319
7133.95 1314
7134.74 1326
7135.54 1294
7136.34 1314
7137.14 1273
7137.93 1259
7138.73 1251
7139.53 1243
7140.33 1257
7141.12 1250
7141.92 1289
7142.72 1358
7143.51 1281
7144.31 1256
7145.11 1296
7145.91 1312
7146.71 1333
7147.50 1329
7148.30 1295
7149.10 1319
7149.90 1218
7150.69 1249
7151.49 1270
7152.29 1177
7153.09 1210
7153.89 1155
7154.68 1259
7155.48 1152
7156.28 1276
7157.08 1337
7157.88 1233
7158.68 1309
7159.47 1281
7160.27 1241
7161.07 1242
7161.87 1177
7162.67 1092
7163.47 1144
7164.27 1162
7165.06 1191
7165.86 1161
7166.66 1179
7167.46 1107
7168.26 1093
7169.06 1133
7169.86 1132
7170.66 1125
7171.46 1218
7172.25 1207
7173.05 1133
7173.85 1147
7174.65 1152
7175.45 1175
7176.25 1172
7177.05 1164
7177.85 1164
7178.65 1136
7179.45 1188
7180.25 1162
7181.05 1208
7181.85 1259
7182.65 1376
7183.45 1281
7184.25 1351
7185.05 1406
7185.85 1436
7186.65 1342
7187.45 1348
7188.25 1302
7189.05 1271
7189.85 1197
7190.65 1126
7191.45 1182
7192.25 1126
7193.05 1060
7193.85 1158
7194.65 1124
7195.45 993
7196.25 1036
7197.05 1157
7197.85 1097
7198.65 1061
7199.45 1126
7200.25 1067
7201.05 1044
7201.85 1031
7202.65 1077
7203.46 967
7204.26 1007
7205.06 998
7205.86 1048
7206.66 1091
7207.46 1133
7208.26 1066
7209.06 1057
7209.86 1087
7210.66 1016
7211.47 1090
7212.27 1060
7213.07 1056
7213.87 1039
7214.67 1021
7215.47 1049
7216.27 1046
7217.08 1090
7217.88 1151
7218.68 1112
7219.48 1070
7220.28 1073
7221.09 1123
7221.89 1047
7222.69 1115
7223.49 1160
7224.29 1110
7225.10 1042
7225.90 1082
7226.70 1140
7227.50 1030
7228.30 1079
7229.11 1066
7229.91 1053
7230.71 1036
7231.51 1102
7232.32 1071
7233.12 1118
7233.92 1094
7234.72 1115
7235.53 1099
7236.33 1088
7237.13 1075
7237.93 1181
7238.74 1358
7239.54 1205
7240.34 1345
7241.15 1281
7241.95 1173
7242.75 1232
7243.55 1166
7244.36 1128
7245.16 1206
7245.96 1183
7246.77 1148
7247.57 1178
7248.37 1182
7249.18 1212
7249.98 1171
7250.78 1272
7251.59 1213
7252.39 1286
7253.20 1135
7254.00 1143
7254.80 1211
7255.61 1143
7256.41 1175
7257.21 1252
7258.02 1245
7258.82 1246
7259.63 1269
7260.43 1308
7261.23 1342
7262.04 1250
7262.84 1280
7263.65 1192
7264.45 1363
7265.26 1468
7266.06 1372
7266.86 1357
7267.67 1461
7268.47 1374
7269.28 1413
7270.08 1486
7270.89 1426
7271.69 1402
7272.50 1348
7273.30 1401
7274.11 1484
7274.91 1598
7275.71 1551
7276.52 1561
7277.32 1607
7278.13 1554
7278.93 1598
7279.74 1661
7280.55 1785
7281.35 1934
7282.16 2197
7282.96 2581
7283.77 2959
7284.57 3322
7285.38 3717
7286.18 3904
7286.99 3886
7287.79 3600
7288.60 3270
7289.40 3082
7290.21 2740
7291.02 2458
7291.82 2217
7292.63 1981
7293.43 1900
7294.24 1809
7295.05 1829
7295.85 1706
7296.66 1772
7297.46 1786
7298.27 1748
7299.08 1712
7299.88 1836
7300.69 1872
7301.49 1881
7302.30 1845
7303.11 1898
7303.91 1830
7304.72 1968
7305.53 2104
7306.33 1994
7307.14 2027
7307.95 2016
7308.75 2305
7309.56 2466
7310.37 2675
7311.17 2874
7311.98 2919
7312.79 2999
7313.59 3020
7314.40 2909
7315.21 2769
7316.02 2592
7316.82 2662
7317.63 2729
7318.44 2983
7319.24 3434
7320.05 3893
7320.86 4402
7321.67 4769
7322.47 4711
7323.28 4756
7324.09 4548
7324.90 4347
7325.70 3973
7326.51 3400
7327.32 3080
7328.13 2727
7328.94 2286
7329.74 2134
7330.55 1999
7331.36 1874
7332.17 1908
7332.98 1882
7333.78 1830
7334.59 1739
7335.40 1832
7336.21 1839
7337.02 1840
7337.82 1906
7338.63 1947
7339.44 2004
7340.25 1913
7341.06 2003
7341.87 1971
7342.68 1816
7343.48 1852
7344.29 1860
7345.10 1876
7345.91 1897
7346.72 1953
7347.53 1926
7348.34 1952
7349.15 1876
7349.95 2044
7350.76 1990
7351.57 1950
7352.38 1889
7353.19 1764
7354.00 1815
7354.81 1792
7355.62 1781
7356.43 1801
7357.24 1894
7358.05 1872
7358.86 1864
7359.67 1960
7360.48 2031
7361.29 2090
7362.09 2000
7362.90 2051
7363.71 2137
7364.52 1993
7365.33 2012
7366.14 2081
7366.95 1940
7367.76 2041
7368.57 2076
7369.38 1950
7370.19 1816
7371.00 1871
7371.81 1814
7372.62 1798
7373.43 1930
7374.25 1935
7375.06 2026
7375.87 1959
7376.68 2074
7377.49 2118
7378.30 2289
7379.11 2455
7379.92 2699
7380.73 2925
7381.54 3332
7382.35 3525
7383.16 3580
7383.97 3510
7384.78 3281
7385.59 2947
7386.41 2837
7387.22 2603
7388.03 2309
7388.84 2173
7389.65 1962
7390.46 1864
7391.27 1897
7392.08 1787
7392.89 1829
7393.71 1764
7394.52 1779
7395.33 1805
7396.14 1853
7396.95 1958
7397.76 1956
7398.58 2220
7399.39 2278
7400.20 2520
7401.01 2605
7401.82 2756
7402.63 2829
7403.45 2773
7404.26 2578
7405.07 2649
7405.88 2652
7406.69 2466
7407.51 2458
7408.32 2507
7409.13 2312
7409.94 2355
7410.76 2282
7411.57 2096
7412.38 1914
7413.19 1767
7414.01 1704
7414.82 1703
7415.63 1650
7416.44 1562
7417.26 1585
7418.07 1577
7418.88 1573
7419.69 1693
7420.51 1660
7421.32 1560
7422.13 1541
7422.95 1686
7423.76 1552
7424.57 1549
7425.39 1517
7426.20 1449
7427.01 1408
7427.83 1438
7428.64 1270
7429.45 1384
7430.27 1389
7431.08 1355
7431.89 1349
7432.71 1310
7433.52 1324
7434.33 1250
7435.15 1383
7435.96 1352
7436.77 1494
7437.59 1436
7438.40 1375
7439.22 1277
7440.03 1459
7440.84 1515
7441.66 1461
7442.47 1488
7443.29 1455
7444.10 1450
7444.91 1409
7445.73 1460
7446.54 1339
7447.36 1269
7448.17 1246
7448.99 1366
7449.80 1307
7450.62 1209
7451.43 1272
7452.24 1233
7453.06 1227
7453.87 1350
7454.69 1333
7455.50 1323
7456.32 1275
7457.13 1321
7457.95 1234
7458.76 1313
7459.58 1333
7460.39 1328
7461.21 1332
7462.02 1284
7462.84 1310
7463.65 1287
7464.47 1280
7465.28 1272
7466.10 1223
7466.92 1190
7467.73 1326
7468.55 1231
7469.36 1241
7470.18 1340
7470.99 1180
7471.81 1194
7472.62 1188
7473.44 1283
7474.26 1209
7475.07 1261
7475.89 1328
7476.70 1358
7477.52 1254
7478.34 1199
7479.15 1163
7479.97 1183
7480.78 1158
7481.60 1237
7482.42 1131
7483.23 1164
7484.05 1039
7484.87 1097
7485.68 1151
7486.50 1112
7487.32 1147
7488.13 1153
7488.95 1165
7489.76 1112
7490.58 1091
7491.40 1062
7492.22 1108
7493.03 1097
7493.85 1066
7494.67 986
7495.48 1047
7496.30 1050
7497.12 1038
7497.93 1122
7498.75 1028
7499.57 1096
7500.39 1128
7501.20 1011
7502.02 964
7502.84 1036
7503.66 1081
7504.47 1007
7505.29 1008
7506.11 924
7506.93 1040
7507.74 1099
7508.56 1061
7509.38 1063
7510.20 1077
7511.01 1069
7511.83 1039
7512.65 1031
7513.47 1034
7514.29 989
7515.10 1016
7515.92 1015
7516.74 1028
7517.56 1021
7518.38 975
7519.19 971
7520.01 961
7520.83 948
7521.65 1026
7522.47 996
7523.29 1009
7524.11 1039
7524.92 955
7525.74 887
7526.56 958
7527.38 981
7528.20 1024
7529.02 1012
7529.84 955
7530.66 992
7531.47 994
7532.29 935
7533.11 915
7533.93 934
7534.75 949
7535.57 947
7536.39 976
7537.21 963
7538.03 1001
7538.85 1010
7539.67 982
7540.49 906
7541.31 975
7542.12 952
7542.94 954
7543.76 905
7544.58 969
7545.40 959
7546.22 1011
7547.04 993
7547.86 1050
7548.68 981
7549.50 938
7550.32 976
7551.14 986
7551.96 991
7552.78 969
7553.60 1007
7554.42 926
7555.24 900
7556.06 982
7556.88 918
7557.70 974
7558.52 1009
7559.35 984
7560.17 971
7560.99 999
7561.81 985
7562.63 1005
7563.45 1013
7564.27 988
7565.09 975
7565.91 953
7566.73 1005
7567.55 977
7568.37 972
7569.19 959
7570.02 996
7570.84 1032
7571.66 1035
7572.48 1048
7573.30 990
7574.12 999
7574.94 975
7575.76 1041
7576.59 1010
7577.41 961
7578.23 980
7579.05 953
7579.87 986
7580.69 945
7581.51 1032
7582.34 1064
7583.16 1062
7583.98 1027
7584.80 989
7585.62 999
7586.45 1023
7587.27 1021
7588.09 1114
7588.91 1097
7589.73 1099
7590.56 1095
7591.38 996
7592.20 1059
7593.02 1042
7593.85 1099
7594.67 1062
7595.49 1102
7596.31 1081
7597.14 1077
7597.96 1140
7598.78 1116
7599.60 1050
7600.43 1110
7601.25 1173
7602.07 1221
7602.89 1311
7603.72 1299
7604.54 1438
7605.36 1384
7606.19 1458
7607.01 1470
7607.83 1501
7608.66 1404
7609.48 1335
7610.30 1258
7611.12 1199
7611.95 1200
7612.77 1179
7613.59 1218
7614.42 1186
7615.24 1226
7616.07 1182
7616.89 1155
7617.71 1255
7618.54 1311
7619.36 1267
7620.18 1216
7621.01 1185
7621.83 1219
7622.66 1305
7623.48 1200
7624.30 1100
7625.13 1158
7625.95 1170
7626.78 1221
7627.60 1244
7628.42 1223
7629.25 1391
7630.07 1338
7630.90 1640
7631.72 1673
7632.55 1764
7633.37 1729
7634.19 1709
7635.02 1596
7635.84 1605
7636.67 1498
7637.49 1381
7638.32 1220
7639.14 1132
7639.97 1134
7640.79 1110
7641.62 1071
7642.44 966
7643.27 1018
7644.09 1009
7644.92 963
7645.74 971
7646.57 995
7647.39 958
7648.22 1065
7649.04 950
7649.87 961
7650.70 1021
7651.52 974
7652.35 944
7653.17 999
7654.00 929
7654.82 899
7655.65 970
7656.47 972
7657.30 963
7658.13 921
7658.95 853
7659.78 862
7660.60 935
7661.43 886
7662.26 932
7663.08 905
7663.91 898
7664.73 863
7665.56 961
7666.39 1002
7667.21 950
7668.04 920
7668.87 1027
7669.69 943
7670.52 977
7671.35 948
7672.17 1032
7673.00 1016
7673.83 955
7674.65 1071
7675.48 998
7676.31 959
7677.13 902
7677.96 933
7678.79 887
7679.61 889
7680.44 923
7681.27 891
7682.09 870
7682.92 902
7683.75 886
7684.58 870
7685.40 979
7686.23 964
7687.06 920
7687.89 933
7688.71 960
7689.54 929
7690.37 957
7691.20 927
7692.02 920
7692.85 927
7693.68 948
7694.51 935
7695.33 881
7696.16 898
7696.99 887
7697.82 951
7698.65 905
7699.47 907
7700.30 886
7701.13 897
7701.96 904
7702.79 1007
7703.62 881
7704.44 863
7705.27 919
7706.10 859
7706.93 918
7707.76 863
7708.59 900
7709.41 905
7710.24 843
7711.07 863
7711.90 901
7712.73 883
7713.56 905
7714.39 899
7715.22 897
7716.05 837
7716.87 800
7717.70 831
7718.53 857
7719.36 814
7720.19 785
7721.02 824
7721.85 877
7722.68 832
7723.51 827
7724.34 852
7725.17 839
7726.00 860
7726.83 760
7727.66 843
7728.48 888
7729.31 869
7730.14 866
7730.97 816
7731.80 880
7732.63 881
7733.46 865
7734.29 894
7735.12 859
7735.95 853
7736.78 928
7737.61 753
7738.44 827
7739.27 850
7740.10 815
7740.93 840
7741.77 866
7742.60 837
7743.43 852
7744.26 878
7745.09 935
7745.92 1043
7746.75 1024
7747.58 1126
7748.41 1182
7749.24 1282
7750.07 1246
7750.90 1279
7751.73 1116
7752.56 1090
7753.39 977
7754.23 971
7755.06 979
7755.89 940
7756.72 844
7757.55 869
7758.38 910
7759.21 966
7760.04 893
7760.88 862
7761.71 887
7762.54 896
7763.37 822
7764.20 817
7765.03 850
7765.86 867
7766.70 850
7767.53 813
7768.36 808
7769.19 804
7770.02 854
7770.86 829
7771.69 829
7772.52 842
7773.35 857
7774.18 757
7775.02 764
7775.85 863
7776.68 889
7777.51 898
7778.34 890
7779.18 883
7780.01 863
7780.84 872
7781.67 840
7782.51 858
7783.34 848
7784.17 889
7785.00 912
7785.84 875
7786.67 948
7787.50 898
7788.34 987
7789.17 865
7790.00 906
7790.83 826
7791.67 815
7792.50 849
7793.33 810
7794.17 841
7795.00 829
7795.83 891
7796.67 882
7797.50 903
7798.33 853
7799.17 905
7800.00 901
7800.83 888
7801.67 962
7802.50 932
7803.33 901
7804.17 859
7805.00 898
7805.84 934
7806.67 865
7807.50 971
7808.34 954
7809.17 947
7810.01 908
7810.84 1023
7811.67 982
7812.51 969
7813.34 1028
7814.18 1081
7815.01 1122
7815.84 1135
7816.68 1148
7817.51 1209
7818.35 1239
7819.18 1174
7820.02 1126
7820.85 1133
7821.69 1207
7822.52 1157
7823.36 1089
7824.19 1099
7825.03 1140
7825.86 1097
7826.69 1130
7827.53 1197
7828.36 1187
7829.20 1156
7830.03 1139
7830.87 1221
7831.71 1119
7832.54 1005
7833.38 1053
7834.21 1143
7835.05 1233
7835.88 1204
7836.72 1099
7837.55 1053
7838.39 1085
7839.22 1069
7840.06 1100
7840.90 1095
7841.73 1061
7842.57 1061
7843.40 1102
7844.24 1019
7845.07 942
7845.91 992
7846.75 940
7847.58 930
7848.42 970
7849.25 899
7850.09 900
7850.93 893
7851.76 997
7852.60 963
7853.44 967
7854.27 1008
7855.11 946
7855.94 956
7856.78 943
7857.62 903
7858.45 954
7859.29 940
7860.13 904
7860.96 1008
7861.80 1041
7862.64 951
7863.47 889
7864.31 920
7865.15 942
7865.99 939
7866.82 896
7867.66 973
7868.50 981
7869.33 930
7870.17 989
7871.01 1021
7871.85 983
7872.68 1004
7873.52 1005
7874.36 879
7875.20 889
7876.03 895
7876.87 1036
7877.71 1132
7878.55 1112
7879.38 1155
7880.22 1165
7881.06 1123
7881.90 1097
7882.74 989
7883.57 1034
7884.41 987
7885.25 1022
7886.09 1004
7886.93 911
7887.76 962
7888.60 936
7889.44 1061
7890.28 970
7891.12 1039
7891.96 1020
7892.79 1084
7893.63 1076
7894.47 1089
7895.31 1093
7896.15 1077
7896.99 1024
7897.83 1054
7898.66 1061
7899.50 1016
7900.34 1028
7901.18 1106
7902.02 1048
7902.86 1040
7903.70 1006
7904.54 986
7905.38 949
7906.21 962
7907.05 942
7907.89 887
7908.73 1036
7909.57 909
7910.41 945
7911.25 983
7912.09 955
7912.93 971
7913.77 967
7914.61 1094
7915.45 1088
7916.29 1167
7917.13 1133
7917.97 1234
7918.81 1281
7919.65 1289
7920.49 1295
7921.33 1306
7922.17 1196
7923.01 1169
7923.85 1120
7924.69 1096
7925.53 1012
7926.37 937
7927.21 947
7928.05 887
7928.89 904
7929.73 895
7930.57 929
7931.41 901
7932.25 874
7933.09 889
7933.93 900
7934.77 891
7935.61 897
7936.45 891
7937.29 847
7938.14 913
7938.98 898
7939.82 902
7940.66 808
7941.50 810
7942.34 871
7943.18 937
7944.02 996
7944.86 965
7945.70 985
7946.55 1052
7947.39 1043
7948.23 1035
7949.07 1001
7949.91 1010
7950.75 949
7951.59 909
7952.44 985
7953.28 1007
7954.12 945
7954.96 927
7955.80 901
7956.65 998
7957.49 1002
7958.33 928
7959.17 929
7960.01 938
7960.86 915
7961.70 967
7962.54 928
7963.38 1014
7964.22 1009
7965.07 1024
7965.91 976
7966.75 1121
7967.59 1072
7968.44 1096
7969.28 967
7970.12 941
7970.96 956
7971.81 948
7972.65 1020
7973.49 1005
7974.33 935
7975.18 829
7976.02 848
7976.86 818
7977.71 874
7978.55 899
7979.39 905
7980.23 842
7981.08 892
7981.92 926
7982.76 942
7983.61 884
7984.45 925
7985.29 909
7986.14 881
7986.98 856
7987.82 881
7988.67 832
7989.51 853
7990.36 907
7991.20 833
7992.04 753
7992.89 758
7993.73 830
7994.57 799
7995.42 831
7996.26 847
7997.11 849
7997.95 799
7998.79 778
7999.64 823
8000.48 817
8001.33 793
8002.17 747
8003.01 804
8003.86 780
8004.70 739
8005.55 741
8006.39 779
8007.24 771
8008.08 741
8008.93 766
8009.77 758
8010.62 763
8011.46 770
8012.30 760
8013.15 761
8013.99 774
8014.84 736
8015.68 806
8016.53 746
8017.37 747
8018.22 785
8019.06 825
8019.91 733
8020.76 776
8021.60 791
8022.45 830
8023.29 819
8024.14 791
8024.98 720
8025.83 764
8026.67 675
8027.52 721
8028.36 768
8029.21 734
8030.06 740
8030.90 688
8031.75 719
8032.59 694
8033.44 718
8034.28 757
8035.13 738
8035.98 731
8036.82 706
8037.67 775
8038.52 751
8039.36 757
8040.21 822
8041.05 765
8041.90 831
8042.75 760
8043.59 667
8044.44 680
8045.29 752
8046.13 833
8046.98 803
8047.83 797
8048.67 707
8049.52 781
8050.37 729
8051.21 756
8052.06 779
8052.91 748
8053.75 762
8054.60 747
8055.45 716
8056.30 666
8057.14 700
8057.99 696
8058.84 702
8059.68 681
8060.53 787
8061.38 716
8062.23 714
8063.07 706
8063.92 686
8064.77 747
8065.62 758
8066.46 726
8067.31 703
8068.16 723
8069.01 709
8069.85 717
8070.70 708
8071.55 712
8072.40 656
8073.25 662
8074.09 691
8074.94 674
8075.79 650
8076.64 695
8077.49 673
8078.34 626
8079.18 692
8080.03 690
8080.88 741
8081.73 706
8082.58 741
8083.43 693
8084.27 669
8085.12 630
8085.97 682
8086.82 691
8087.67 623
8088.52 639
8089.37 730
8090.22 737
8091.06 737
8091.91 689
8092.76 722
8093.61 682
8094.46 666
8095.31 682
8096.16 680
8097.01 647
8097.86 659
8098.71 686
8099.56 624
8100.41 701
8101.26 660
8102.11 629
8102.95 648
8103.80 697
8104.65 701
8105.50 760
8106.35 689
8107.20 711
8108.05 702
8108.90 728
8109.75 686
8110.60 741
8111.45 694
8112.30 703
8113.15 769
8114.00 730
8114.85 683
8115.70 674
8116.55 724
8117.40 712
8118.25 723
8119.10 802
8119.96 802
8120.81 767
8121.66 863
8122.51 748
8123.36 750
8124.21 822
8125.06 780
8125.91 690
8126.76 720
8127.61 776
8128.46 780
8129.31 765
8130.16 766
8131.02 794
8131.87 786
8132.72 767
8133.57 810
8134.42 783
8135.27 809
8136.12 764
8136.97 804
8137.83 818
8138.68 800
8139.53 779
8140.38 786
8141.23 792
8142.08 882
8142.93 816
8143.79 818
8144.64 874
8145.49 864
8146.34 862
8147.19 880
8148.05 856
8148.90 843
8149.75 848
8150.60 797
8151.45 872
8152.31 835
8153.16 850
8154.01 849
8154.86 913
8155.71 1039
8156.57 1071
8157.42 1075
8158.27 985
8159.12 869
8159.98 840
8160.83 799
8161.68 798
8162.54 781
8163.39 787
8164.24 771
8165.09 701
8165.95 712
8166.80 739
8167.65 783
8168.51 829
8169.36 800
8170.21 728
8171.06 692
8171.92 765
8172.77 716
8173.62 761
8174.48 802
8175.33 801
8176.18 733
8177.04 755
8177.89 703
8178.74 736
8179.60 764
8180.45 728
8181.31 722
8182.16 801
8183.01 751
8183.87 727
8184.72 711
8185.57 769
8186.43 687
8187.28 682
8188.14 757
8188.99 732
8189.84 710
8190.70 722
8191.55 646
8192.41 635
8193.26 683
8194.12 701
8194.97 685
8195.83 655
8196.68 676
8197.53 630
8198.39 662
8199.24 728
8200.10 703
8200.95 643
8201.81 659
8202.66 679
8203.52 660
8204.37 677
8205.23 706
8206.08 673
8206.94 750
8207.79 726
8208.65 670
8209.50 705
8210.36 716
8211.21 659
8212.07 668
8212.92 683
8213.78 661
8214.63 690
8215.49 721
8216.34 668
8217.20 619
8218.06 617
8218.91 715
8219.77 694
8220.62 671
8221.48 745
8222.33 773
8223.19 753
8224.05 690
8224.90 653
8225.76 739
8226.61 743
8227.47 724
8228.33 748
8229.18 753
8230.04 769
8230.90 788
8231.75 697
8232.61 691
8233.46 682
8234.32 727
8235.18 659
8236.03 698
8236.89 667
8237.75 646
8238.60 659
8239.46 710
8240.32 681
8241.17 666
8242.03 707
8242.89 658
8243.74 695
8244.60 686
8245.46 704
8246.32 658
8247.17 662
8248.03 652
8248.89 660
8249.74 720
8250.60 755
8251.46 682
8252.32 651
8253.17 692
8254.03 727
8254.89 744
8255.75 690
8256.60 688
8257.46 704
8258.32 657
8259.18 630
8260.04 661
8260.89 689
8261.75 660
8262.61 621
8263.47 650
8264.32 647
8265.18 604
8266.04 644
8266.90 680
8267.76 618
8268.62 693
8269.47 735
8270.33 722
8271.19 709
8272.05 729
8272.91 707
8273.77 688
8274.62 664
8275.48 729
8276.34 728
8277.20 670
8278.06 654
8278.92 675
8279.78 705
8280.64 700
8281.49 761
8282.35 697
8283.21 642
8284.07 690
8284.93 664
8285.79 722
8286.65 717
8287.51 745
8288.37 784
8289.23 846
8290.09 815
8290.95 756
8291.80 741
8292.66 759
8293.52 743
8294.38 793
8295.24 792
8296.10 760
8296.96 742
8297.82 743
8298.68 760
8299.54 775
8300.40 779
8301.26 734
8302.12 730
8302.98 680
8303.84 807
8304.70 814
8305.56 756
8306.42 808
8307.28 746
8308.14 727
8309.00 780
8309.86 802
8310.72 781
8311.58 789
8312.44 818
8313.31 762
8314.17 736
8315.03 743
8315.89 776
8316.75 905
8317.61 842
8318.47 834
8319.33 776
8320.19 716
8321.05 802
8321.91 724
8322.77 680
8323.64 720
8324.50 721
8325.36 689
8326.22 687
8327.08 751
8327.94 743
8328.80 661
8329.66 686
8330.53 706
8331.39 710
8332.25 786
8333.11 753
8333.97 726
8334.83 717
8335.70 657
8336.56 709
8337.42 702
8338.28 719
8339.14 725
8340.00 739
8340.87 784
8341.73 723
8342.59 766
8343.45 688
8344.32 758
8345.18 726
8346.04 721
8346.90 782
8347.76 779
8348.63 753
8349.49 727
8350.35 709
8351.21 738
8352.08 690
8352.94 708
8353.80 722
8354.66 718
8355.53 714
8356.39 731
8357.25 796
8358.12 705
8358.98 744
8359.84 714
8360.71 736
8361.57 691
8362.43 762
8363.29 759
8364.16 779
8365.02 743
8365.88 760
8366.75 747
8367.61 726
8368.47 766
8369.34 753
8370.20 716
8371.06 713
8371.93 787
8372.79 774
8373.66 798
8374.52 764
8375.38 721
8376.25 770
8377.11 748
8377.97 756
8378.84 794
8379.70 763
8380.57 830
8381.43 804
8382.30 787
8383.16 825
8384.02 777
8384.89 803
8385.75 783
8386.62 876
8387.48 864
8388.35 793
8389.21 884
8390.07 869
8390.94 751
8391.80 742
8392.67 812
8393.53 884
8394.40 822
8395.26 822
8396.13 826
8396.99 772
8397.86 821
8398.72 867
8399.59 827
8400.45 849
8401.32 922
8402.18 946
8403.05 929
8403.91 902
8404.78 882
8405.64 874
8406.51 905
8407.37 902
8408.24 876
8409.11 942
8409.97 911
8410.84 868
8411.70 864
8412.57 856
8413.43 923
8414.30 935
8415.17 900
8416.03 959
8416.90 957
8417.76 966
8418.63 890
8419.50 932
8420.36 978
8421.23 1048
8422.09 1067
8422.96 1015
8423.83 1043
8424.69 1123
8425.56 1027
8426.43 1164
8427.29 1202
8428.16 1112
8429.02 1224
8429.89 1229
8430.76 1217
8431.62 1188
8432.49 1170
8433.36 1221
8434.23 1175
8435.09 1166
8435.96 1188
8436.83 1198
8437.69 1253
8438.56 1348
8439.43 1371
8440.29 1327
8441.16 1428
8442.03 1471
8442.90 1460
8443.76 1549
8444.63 1631
8445.50 1597
8446.37 1591
8447.23 1518
8448.10 1643
8448.97 1551
8449.84 1526
8450.70 1490
8451.57 1581
8452.44 1601
8453.31 1849
8454.17 2184
8455.04 2472
8455.91 2590
8456.78 2879
8457.65 3203
8458.51 3226
8459.38 3145
8460.25 2997
8461.12 2993
8461.99 2586
8462.86 2296
8463.72 2195
8464.59 2154
8465.46 2166
8466.33 2190
8467.20 2386
8468.07 2796
8468.93 3500
8469.80 4142
8470.67 4763
8471.54 5422
8472.41 5551
8473.28 5371
8474.15 4716
8475.02 4129
8475.89 3458
8476.75 2970
8477.62 2501
8478.49 2183
8479.36 1891
8480.23 1635
8481.10 1601
8481.97 1454
8482.84 1412
8483.71 1397
8484.58 1409
8485.45 1430
8486.32 1379
8487.19 1388
8488.06 1314
8488.92 1287
8489.79 1225
8490.66 1215
8491.53 1234
8492.40 1234
8493.27 1275
8494.14 1318
8495.01 1443
8495.88 1414
8496.75 1362
8497.62 1425
8498.49 1418
8499.36 1304
8500.23 1397
8501.10 1383
8501.97 1277
8502.85 1287
8503.72 1210
8504.59 1201
8505.46 1330
8506.33 1370
8507.20 1410
8508.07 1501
8508.94 1665
8509.81 1732
8510.68 1676
8511.55 1645
8512.42 1618
8513.29 1540
8514.16 1364
8515.03 1368
8515.91 1331
8516.78 1292
8517.65 1240
8518.52 1154
8519.39 1159
8520.26 1208
8521.13 1172
8522.00 1189
8522.88 1136
8523.75 1197
8524.62 1232
8525.49 1223
8526.36 1350
8527.23 1274
8528.10 1229
8528.98 1234
8529.85 1263
8530.72 1357
8531.59 1296
8532.46 1277
8533.34 1349
8534.21 1321
8535.08 1317
8535.95 1362
8536.82 1352
8537.70 1373
8538.57 1303
8539.44 1207
8540.31 1248
8541.18 1248
8542.06 1222
8542.93 1271
8543.80 1209
8544.67 1314
8545.55 1200
8546.42 1249
8547.29 1311
8548.17 1369
8549.04 1271
8549.91 1235
8550.78 1314
8551.66 1382
8552.53 1405
8553.40 1456
8554.28 1504
8555.15 1518
8556.02 1568
8556.89 1395
8557.77 1411
8558.64 1359
8559.51 1247
8560.39 1225
8561.26 1141
8562.13 1104
8563.01 1115
8563.88 1076
8564.75 1148
8565.63 1056
8566.50 1053
8567.38 1029
8568.25 1042
8569.12 1014
8570.00 1062
8570.87 1038
8571.74 1034
8572.62 1061
8573.49 1040
8574.37 980
8575.24 990
8576.11 978
8576.99 973
8577.86 974
8578.74 963
8579.61 889
8580.49 899
8581.36 906
8582.23 884
8583.11 990
8583.98 986
8584.86 975
8585.73 975
8586.61 1025
8587.48 955
8588.36 921
8589.23 1016
8590.11 966
8590.98 926
8591.86 926
8592.73 927
8593.61 912
8594.48 886
8595.36 935
8596.23 949
8597.11 953
8597.98 925
8598.86 931
8599.73 947
8600.61 986
8601.48 972
8602.36 910
8603.23 893
8604.11 911
8604.99 987
8605.86 967
8606.74 941
8607.61 968
8608.49 932
8609.36 961
8610.24 1024
8611.12 981
8611.99 941
8612.87 996
8613.74 1013
8614.62 928
8615.50 966
8616.37 950
8617.25 1043
8618.12 1023
8619.00 1102
8619.88 991
8620.75 961
8621.63 888
8622.51 1020
8623.38 1054
8624.26 984
8625.14 1012
8626.01 1046
8626.89 1080
8627.77 1008
8628.64 1056
8629.52 1139
8630.40 1084
8631.27 1114
8632.15 1111
8633.03 1025
8633.90 1023
8634.78 1005
8635.66 1022
8636.54 1053
8637.41 1120
8638.29 1116
8639.17 1085
8640.05 1169
8640.92 1106
8641.80 1085
8642.68 1117
8643.55 1121
8644.43 1037
8645.31 1161
8646.19 1116
8647.07 1203
8647.94 1173
8648.82 1176
8649.70 1154
8650.58 1119
8651.45 1248
8652.33 1217
8653.21 1153
8654.09 1208
8654.97 1214
8655.85 1191
8656.72 1244
8657.60 1254
8658.48 1289
8659.36 1223
8660.24 1233
8661.12 1213
8661.99 1211
8662.87 1307
8663.75 1292
8664.63 1204
8665.51 1223
8666.39 1293
8667.27 1308
8668.14 1252
8669.02 1310
8669.90 1257
8670.78 1398
8671.66 1582
8672.54 1870
8673.42 2098
8674.30 2176
8675.18 2322
8676.06 2594
8676.94 2522
8677.81 2569
8678.69 2474
8679.57 2199
8680.45 2024
8681.33 1876
8682.21 1674
8683.09 1600
8683.97 1429
8684.85 1407
8685.73 1420
8686.61 1480
8687.49 1385
8688.37 1534
8689.25 1673
8690.13 1896
8691.01 2272
8691.89 2740
8692.77 3168
8693.65 3435
8694.53 3586
8695.41 3521
8696.29 3226
8697.17 2861
8698.05 2707
8698.93 2248
8699.81 1879
8700.69 1650
8701.57 1571
8702.45 1415
8703.33 1252
8704.21 1188
8705.09 1154
8705.98 1120
8706.86 1111
8707.74 1019
8708.62 1052
8709.50 1103
8710.38 1076
8711.26 1078
8712.14 1040
8713.02 1109
8713.90 1088
8714.79 1148
8715.67 1029
8716.55 1068
8717.43 1026
8718.31 960
8719.19 964
8720.07 988
8720.95 919
8721.84 958
8722.72 977
8723.60 905
8724.48 1018
8725.36 981
8726.24 961
8727.13 973
8728.01 1005
8728.89 1062
8729.77 1124
8730.65 1193
8731.54 1204
8732.42 1240
8733.30 1218
8734.18 1214
8735.06 1193
8735.95 1139
8736.83 1024
8737.71 1011
8738.59 1027
8739.48 985
8740.36 911
8741.24 965
8742.12 880
8743.01 943
8743.89 969
8744.77 934
8745.65 885
8746.54 889
8747.42 928
8748.30 926
8749.19 952
8750.07 931
8750.95 960
8751.83 914
8752.72 947
8753.60 1046
8754.48 1016
8755.37 952
8756.25 1002
8757.13 1012
8758.02 1007
8758.90 973
8759.78 946
8760.67 960
8761.55 941
8762.43 990
8763.32 907
8764.20 907
8765.09 994
8765.97 999
8766.85 989
8767.74 942
8768.62 920
8769.51 1002
8770.39 965
8771.27 1023
8772.16 1078
8773.04 1006
8773.93 936
8774.81 931
8775.69 880
8776.58 864
8777.46 914
8778.35 860
8779.23 817
8780.12 883
8781.00 844
8781.89 887
8782.77 884
8783.65 907
8784.54 854
8785.42 827
8786.31 829
8787.19 832
8788.08 780
8788.96 758
8789.85 782
8790.73 885
8791.62 904
8792.50 895
8793.39 858
8794.27 839
8795.16 809
8796.04 836
8796.93 791
8797.82 823
8798.70 853
8799.59 767
8800.47 764
8801.36 802
8802.24 776
8803.13 808
8804.01 838
8804.90 826
8805.79 809
8806.67 866
8807.56 852
8808.44 837
8809.33 867
8810.22 748
8811.10 783
8811.99 734
8812.87 730
8813.76 726
8814.65 697
8815.53 705
8816.42 726
8817.30 757
8818.19 723
8819.08 755
8819.96 821
8820.85 904
8821.74 796
8822.62 789
8823.51 794
8824.40 821
8825.28 801
8826.17 785
8827.06 755
8827.94 789
8828.83 756
8829.72 724
8830.61 766
8831.49 716
8832.38 743
8833.27 784
8834.15 745
8835.04 708
8835.93 789
8836.82 750
8837.70 720
8838.59 734
8839.48 687
8840.37 697
8841.25 718
8842.14 709
8843.03 701
8843.92 709
8844.80 770
8845.69 734
8846.58 728
8847.47 682
8848.36 677
8849.24 707
8850.13 657
8851.02 663
8851.91 655
8852.80 679
8853.68 654
8854.57 588
8855.46 586
8856.35 586
8857.24 670
8858.13 728
8859.01 688
8859.90 657
8860.79 641
8861.68 653
8862.57 670
8863.46 647
8864.35 677
8865.23 586
8866.12 668
8867.01 662
8867.90 655
8868.79 590
8869.68 614
8870.57 631
8871.46 607
8872.35 672
8873.24 672
8874.12 654
8875.01 642
8875.90 653
8876.79 597
8877.68 610
8878.57 616
8879.46 635
8880.35 631
8881.24 625
8882.13 605
8883.02 653
8883.91 628
8884.80 680
8885.69 610
8886.58 639
8887.47 699
8888.36 635
8889.25 608
8890.14 608
8891.03 616
8891.92 605
8892.81 619
8893.70 623
8894.59 643
8895.48 613
8896.37 612
8897.26 611
8898.15 656
8899.04 595
8899.93 587
8900.82 616
8901.71 576
8902.60 596
8903.49 598
8904.38 621
8905.28 591
8906.17 623
8907.06 646
8907.95 604
8908.84 593
8909.73 607
8910.62 556
8911.51 555
8912.40 566
8913.29 592
8914.19 612
8915.08 627
8915.97 621
8916.86 578
8917.75 645
8918.64 634
8919.53 591
8920.43 621
8921.32 542
8922.21 589
8923.10 578
8923.99 554
8924.88 595
8925.78 550
8926.67 565
8927.56 616
8928.45 555
8929.34 561
8930.24 576
8931.13 564
8932.02 566
8932.91 538
8933.80 534
8934.70 604
8935.59 581
8936.48 590
8937.37 511
8938.27 574
8939.16 582
8940.05 565
8940.94 590
8941.84 576
8942.73 569
8943.62 591
8944.51 603
8945.41 545
8946.30 555
8947.19 578
8948.09 617
8948.98 560
8949.87 569
8950.77 557
8951.66 631
8952.55 604
8953.44 597
8954.34 577
8955.23 572
8956.12 560
8957.02 586
8957.91 556
8958.80 566
8959.70 549
8960.59 582
8961.49 527
8962.38 553
8963.27 528
8964.17 543
8965.06 563
8965.95 578
8966.85 562
8967.74 566
8968.64 591
8969.53 547
8970.42 579
8971.32 558
8972.21 557
8973.11 544
8974.00 538
8974.90 568
8975.79 498
8976.68 581
8977.58 527
8978.47 505
8979.37 569
8980.26 570
8981.16 593
8982.05 586
8982.95 579
8983.84 530
8984.74 557
8985.63 509
8986.52 536
8987.42 540
8988.31 545
8989.21 540
8990.10 520
8991.00 515
8991.89 514
8992.79 531
8993.69 509
8994.58 576
8995.48 520
8996.37 492
8997.27 542
8998.16 559
8999.06 592
8999.95 548
9000.85 556
9001.74 573
9002.64 533
9003.54 535
9004.43 544
9005.33 572
9006.22 536
9007.12 540
9008.01 532
9008.91 514
9009.81 548
9010.70 529
9011.60 575
9012.50 517
9013.39 504
9014.29 540
9015.18 516
9016.08 494
9016.98 546
9017.87 544
9018.77 509
9019.67 469
9020.56 529
9021.46 506
9022.36 544
9023.25 543
9024.15 519
9025.05 522
9025.94 525
9026.84 527
9027.74 536
9028.63 538
9029.53 546
9030.43 542
9031.32 502
9032.22 501
9033.12 480
9034.02 518
9034.91 541
9035.81 506
9036.71 530
9037.61 515
9038.50 497
9039.40 511
9040.30 520
9041.20 466
9042.09 541
9042.99 520
9043.89 479
9044.79 503
9045.68 486
9046.58 509
9047.48 569
9048.38 558
9049.28 515
9050.17 516
9051.07 527
9051.97 518
9052.87 488
9053.77 496
9054.66 463
9055.56 487
9056.46 521
9057.36 572
9058.26 538
9059.16 456
9060.06 471
9060.95 539
9061.85 550
9062.75 579
9063.65 574
9064.55 526
9065.45 500
9066.35 476
9067.25 561
9068.14 505
9069.04 534
9069.94 517
9070.84 538
9071.74 519
9072.64 537
9073.54 513
9074.44 569
9075.34 566
9076.24 530
9077.14 543
9078.04 574
9078.93 606
9079.83 579
9080.73 519
9081.63 541
9082.53 549
9083.43 512
9084.33 516
9085.23 600
9086.13 501
9087.03 536
9087.93 524
9088.83 546
9089.73 551
9090.63 582
9091.53 542
9092.43 534
9093.33 541
9094.23 532
9095.13 542
9096.03 524
9096.93 519
9097.83 536
9098.73 540
9099.63 556
9100.54 527
9101.44 525
9102.34 533
9103.24 532
9104.14 531
9105.04 517
9105.94 568
9106.84 498
9107.74 496
9108.64 464
9109.54 476
9110.44 500
9111.35 506
9112.25 484
9113.15 496
9114.05 458
9114.95 502
9115.85 480
9116.75 508
9117.65 516
9118.56 484
9119.46 480
9120.36 488
9121.26 489
9122.16 530
9123.06 522
9123.97 529
9124.87 529
9125.77 542
9126.67 479
9127.57 492
9128.47 506
9129.38 513
9130.28 479
9131.18 478
9132.08 497
9132.98 476
9133.89 536
9134.79 556
9135.69 533
9136.59 495
9137.50 460
9138.40 462
9139.30 473
9140.20 491
9141.11 473
9142.01 525
9142.91 548
9143.81 533
9144.72 525
9145.62 506
9146.52 513
9147.42 496
9148.33 524
9149.23 514
9150.13 494
9151.04 534
9151.94 467
9152.84 458
9153.75 528
9154.65 494
9155.55 497
9156.46 511
9157.36 509
9158.26 525
9159.17 482
9160.07 482
9160.97 502
9161.88 537
9162.78 527
9163.68 526
9164.59 474
9165.49 525
9166.40 508
9167.30 510
9168.20 532
9169.11 568
9170.01 538
9170.92 525
9171.82 485
9172.72 513
9173.63 516
9174.53 520
9175.44 543
9176.34 511
9177.24 512
9178.15 487
9179.05 507
9179.96 445
9180.86 559
9181.77 518
9182.67 496
9183.58 481
9184.48 545
9185.39 502
9186.29 509
9187.20 583
9188.10 502
9189.01 499
9189.91 526
9190.82 516
9191.72 487
9192.63 545
9193.53 546
9194.44 504
9195.34 547
9196.25 513
9197.15 490
9198.06 540
9198.96 568
9199.87 546
9200.77 611
9201.68 558
9202.58 589
9203.49 602
9204.40 627
9205.30 586
9206.21 578
9207.11 507
9208.02 524
9208.92 552
9209.83 590
9210.74 539
9211.64 499
9212.55 470
9213.45 473
9214.36 571
9215.27 557
9216.17 548
9217.08 567
9217.99 623
9218.89 640
9219.80 625
9220.71 581
9221.61 594
9222.52 550
9223.43 555
9224.33 628
9225.24 579
9226.15 561
9227.05 574
9227.96 547
9228.87 529
9229.77 523
9230.68 516
9231.59 539
9232.49 514
9233.40 520
9234.31 527
9235.22 502
9236.12 509
9237.03 478
9237.94 509
9238.84 547
9239.75 511
9240.66 482
9241.57 465
9242.47 500
9243.38 517
9244.29 475
9245.20 462
9246.11 446
9247.01 554
9247.92 492
9248.83 460
9249.74 444
9250.64 482
9251.55 528
9252.46 493
9253.37 455
9254.28 496
9255.19 529
9256.09 473
9257.00 511
9257.91 517
9258.82 570
9259.73 428
9260.64 497
9261.54 508
9262.45 484
9263.36 490
9264.27 480
9265.18 502
9266.09 480
9267.00 535
9267.90 531
9268.81 473
9269.72 482
9270.63 513
9271.54 560
9272.45 499
9273.36 440
9274.27 482
9275.18 507
9276.09 531
9277.00 478
9277.90 442
9278.81 469
9279.72 516
9280.63 525
9281.54 550
9282.45 474
9283.36 488
9284.27 552
9285.18 520
9286.09 566
9287.00 461
9287.91 534
9288.82 494
9289.73 529
9290.64 499
9291.55 491
9292.46 530
9293.37 557
9294.28 491
9295.19 486
9296.10 516
9297.01 524
9297.92 526
9298.83 532
9299.74 564
9300.65 526
9301.56 529
9302.47 533
9303.38 576
9304.29 570
9305.20 547
9306.12 532
9307.03 575
9307.94 551
9308.85 568
9309.76 599
9310.67 615
9311.58 566
9312.49 594
9313.40 569
9314.31 548
9315.22 567
9316.14 571
9317.05 561
9317.96 547
9318.87 535
9319.78 537
9320.69 554
9321.60 577
9322.52 572
9323.43 484
9324.34 546
9325.25 527
9326.16 544
9327.07 531
9327.99 526
9328.90 589
9329.81 520
9330.72 491
9331.63 574
9332.54 547
9333.46 502
9334.37 515
9335.28 522
9336.19 531
9337.11 542
9338.02 508
9338.93 533
9339.84 567
9340.75 600
9341.67 529
9342.58 498
9343.49 554
9344.40 553
9345.32 493
9346.23 521
9347.14 552
9348.06 501
9348.97 508
9349.88 526
9350.79 520
9351.71 486
9352.62 514
9353.53 544
9354.45 520
9355.36 509
9356.27 469
9357.19 501
9358.10 535
9359.01 486
9359.93 495
9360.84 475
9361.75 530
9362.67 473
9363.58 536
9364.49 567
9365.41 500
9366.32 477
9367.23 495
9368.15 516
9369.06 447
9369.97 468
9370.89 491
9371.80 547
9372.72 541
9373.63 494
9374.54 506
9375.46 541
9376.37 492
9377.29 536
9378.20 544
9379.12 506
9380.03 477
9380.94 492
9381.86 542
9382.77 575
9383.69 565
9384.60 570
9385.52 523
9386.43 575
9387.35 562
9388.26 536
9389.18 507
9390.09 598
9391.01 605
9391.92 595
9392.84 601
9393.75 637
9394.67 616
9395.58 616
9396.50 607
9397.41 631
9398.33 582
9399.24 591
9400.16 606
9401.07 593
9401.99 568
9402.90 522
9403.82 544
9404.73 526
9405.65 510
9406.56 506
9407.48 528
9408.40 567
9409.31 548
9410.23 529
9411.14 536
9412.06 608
9412.98 515
9413.89 528
9414.81 538
9415.72 544
9416.64 578
9417.56 498
9418.47 538
9419.39 539
9420.30 525
9421.22 554
9422.14 579
9423.05 515
9423.97 520
9424.89 578
9425.80 569
9426.72 515
9427.64 556
9428.55 552
9429.47 519
9430.39 523
9431.30 522
9432.22 576
9433.14 538
9434.05 509
9434.97 546
9435.89 585
9436.80 577
9437.72 519
9438.64 537
9439.56 575
9440.47 531
9441.39 576
9442.31 594
9443.23 539
9444.14 521
9445.06 559
9445.98 593
9446.90 546
9447.81 544
9448.73 570
9449.65 614
9450.57 607
9451.48 615
9452.40 574
9453.32 561
9454.24 614
9455.16 637
9456.07 616
9456.99 603
9457.91 575
9458.83 580
9459.75 579
9460.66 560
9461.58 609
9462.50 608
9463.42 572
9464.34 562
9465.26 580
9466.18 627
9467.09 596
9468.01 565
9468.93 525
9469.85 611
9470.77 622
9471.69 569
9472.61 572
9473.53 582
9474.44 585
9475.36 543
9476.28 566
9477.20 623
9478.12 558
9479.04 588
9479.96 632
9480.88 616
9481.80 610
9482.72 595
9483.64 644
9484.56 558
9485.47 611
9486.39 605
9487.31 601
9488.23 619
9489.15 618
9490.07 624
9490.99 592
9491.91 608
9492.83 583
9493.75 607
9494.67 645
9495.59 578
9496.51 588
9497.43 577
9498.35 572
9499.27 555
9500.19 577
9501.11 575
9502.03 619
9502.95 617
9503.87 602
9504.79 633
9505.71 612
9506.63 637
9507.56 662
9508.48 662
9509.40 602
9510.32 655
9511.24 627
9512.16 600
9513.08 634
9514.00 686
9514.92 696
9515.84 682
9516.76 724
9517.68 693
9518.61 660
9519.53 718
9520.45 670
9521.37 727
9522.29 645
9523.21 638
9524.13 682
9525.05 692
9525.98 678
9526.90 687
9527.82 713
9528.74 785
9529.66 834
9530.58 854
9531.50 937
9532.43 1011
9533.35 1130
9534.27 1234
9535.19 1234
9536.11 1186
9537.04 1105
9537.96 1001
9538.88 940
9539.80 918
9540.72 897
9541.65 822
9542.57 791
9543.49 784
9544.41 797
9545.34 766
9546.26 752
9547.18 722
9548.10 696
9549.03 728
9549.95 716
9550.87 668
9551.79 699
9552.72 685
9553.64 647
9554.56 704
9555.48 749
9556.41 762
9557.33 742
9558.25 690
9559.18 791
9560.10 790
9561.02 784
9561.95 779
9562.87 789
9563.79 769
9564.72 765
9565.64 717
9566.56 691
9567.49 675
9568.41 682
9569.33 680
9570.26 693
9571.18 667
9572.10 677
9573.03 731
9573.95 710
9574.88 685
9575.80 684
9576.72 697
9577.65 679
9578.57 665
9579.49 665
9580.42 615
9581.34 685
9582.27 686
9583.19 688
9584.12 669
9585.04 681
9585.96 647
9586.89 692
9587.81 660
9588.74 662
9589.66 636
9590.59 638
9591.51 628
9592.44 625
9593.36 671
9594.29 654
9595.21 660
9596.14 714
9597.06 742
9597.98 702
9598.91 693
9599.83 690
9600.76 714
9601.68 688
9602.61 656
9603.54 720
9604.46 748
9605.39 711
9606.31 719
9607.24 748
9608.16 737
9609.09 801
9610.01 734
9610.94 706
9611.86 766
9612.79 699
9613.72 806
9614.64 798
9615.57 813
9616.49 777
9617.42 782
9618.34 777
9619.27 701
9620.20 717
9621.12 722
9622.05 852
9622.97 766
9623.90 793
9624.83 795
9625.75 845
9626.68 830
9627.61 769
9628.53 863
9629.46 868
9630.39 813
9631.31 839
9632.24 886
9633.16 899
9634.09 901
9635.02 900
9635.95 947
9636.87 977
9637.80 965
9638.73 990
9639.65 910
9640.58 972
9641.51 922
9642.43 956
9643.36 991
9644.29 948
9645.22 982
9646.14 973
9647.07 1046
9648.00 1073
9648.92 1098
9649.85 1222
9650.78 1299
9651.71 1321
9652.63 1333
9653.56 1290
9654.49 1141
9655.42 1157
9656.34 1127
9657.27 1060
9658.20 1022
9659.13 997
9660.06 1030
9660.98 1030
9661.91 1020
9662.84 983
9663.77 970
9664.70 1011
9665.62 1010
9666.55 1021
9667.48 1048
9668.41 1070
9669.34 1012
9670.27 1043
9671.19 1006
9672.12 1044
9673.05 1130
9673.98 1147
9674.91 1197
9675.84 1149
9676.77 1155
9677.70 1208
9678.62 1183
9679.55 1129
9680.48 1160
9681.41 1169
9682.34 1200
9683.27 1199
9684.20 1238
9685.13 1128
9686.06 1153
9686.99 1136
9687.91 1169
9688.84 1235
9689.77 1273
9690.70 1311
9691.63 1338
9692.56 1285
9693.49 1355
9694.42 1384
9695.35 1363
9696.28 1344
9697.21 1332
9698.14 1302
9699.07 1275
9700.00 1327
9700.93 1368
9701.86 1372
9702.79 1342
9703.72 1295
9704.65 1340
9705.58 1286
9706.51 1242
9707.44 1195
9708.37 1199
9709.30 1229
9710.23 1157
9711.16 1234
9712.09 1341
9713.02 1362
9713.95 1409
9714.88 1446
9715.81 1493
9716.74 1475
9717.67 1541
9718.61 1481
9719.54 1403
9720.47 1403
9721.40 1330
9722.33 1266
9723.26 1306
9724.19 1226
9725.12 1157
9726.05 1154
9726.98 1150
9727.92 1176
9728.85 1187
9729.78 1160
9730.71 1231
9731.64 1248
9732.57 1349
9733.50 1280
9734.43 1321
9735.37 1294
9736.30 1291
9737.23 1286
9738.16 1128
9739.09 1142
9740.02 1180
9740.96 1083
9741.89 1058
9742.82 1051
9743.75 1039
9744.68 983
9745.62 1016
9746.55 1053
9747.48 1001
9748.41 957
9749.34 1010
9750.28 983
9751.21 974
9752.14 1017
9753.07 952
9754.01 973
9754.94 984
9755.87 952
9756.80 919
9757.74 915
9758.67 932
9759.60 912
9760.53 954
9761.47 959
9762.40 936
9763.33 972
9764.27 927
9765.20 934
9766.13 898
9767.07 947
9768.00 969
9768.93 960
9769.86 954
9770.80 908
9771.73 890
9772.66 1002
9773.60 950
9774.53 962
9775.47 1029
9776.40 1013
9777.33 1005
9778.27 1056
9779.20 1051
9780.13 1156
9781.07 1229
9782.00 1078
9782.93 1079
9783.87 1078
9784.80 1132
9785.74 1064
9786.67 1047
9787.60 976
9788.54 991
9789.47 998
9790.41 940
9791.34 925
9792.28 910
9793.21 887
9794.14 888
9795.08 918
9796.01 983
9796.95 921
9797.88 933
9798.82 956
9799.75 909
9800.69 931
9801.62 937
9802.56 970
9803.49 922
9804.42 882
9805.36 877
9806.29 832
9807.23 864
9808.16 804
9809.10 845
9810.03 790
9810.97 797
9811.91 823
9812.84 824
9813.78 762
9814.71 762
9815.65 860
9816.58 806
9817.52 794
9818.45 746
9819.39 795
9820.32 796
9821.26 837
9822.20 808
9823.13 779
9824.07 768
9825.00 723
9825.94 700
9826.87 749
9827.81 701
9828.75 804
9829.68 750
9830.62 764
9831.55 781
9832.49 687
9833.43 713
9834.36 734
9835.30 729
9836.24 764
9837.17 794
9838.11 724
9839.05 804
9839.98 795
9840.92 804
9841.86 797
9842.79 666
9843.73 735
9844.67 831
9845.60 805
9846.54 767
9847.48 767
9848.41 810
9849.35 787
9850.29 786
9851.22 736
9852.16 719
9853.10 766
9854.04 809
9854.97 844
9855.91 860
9856.85 960
9857.79 921
9858.72 902
9859.66 897
9860.60 969
9861.54 982
9862.47 916
9863.41 883
9864.35 870
9865.29 851
9866.22 842
9867.16 779
9868.10 790
9869.04 795
9869.98 743
9870.91 724
9871.85 710
9872.79 716
9873.73 741
9874.67 734
9875.60 717
9876.54 743
9877.48 686
9878.42 695
9879.36 731
9880.30 736
9881.24 739
9882.17 683
9883.11 709
9884.05 696
9884.99 699
9885.93 708
9886.87 683
9887.81 706
9888.74 636
9889.68 674
9890.62 625
9891.56 613
9892.50 666
9893.44 673
9894.38 650
9895.32 672
9896.26 679
9897.20 678
9898.14 652
9899.08 649
9900.01 593
9900.95 672
9901.89 660
9902.83 657
9903.77 655
9904.71 670
9905.65 663
9906.59 674
9907.53 690
9908.47 698
9909.41 731
9910.35 688
9911.29 666
9912.23 679
9913.17 689
9914.11 653
9915.05 609
9915.99 667
9916.93 679
9917.87 703
9918.81 721
9919.75 699
9920.69 638
9921.63 649
9922.57 686
9923.51 748
9924.46 830
9925.40 833
9926.34 944
9927.28 938
9928.22 1031
9929.16 1025
9930.10 1022
9931.04 1105
9931.98 1096
9932.92 954
9933.86 837
9934.80 872
9935.75 769
9936.69 772
9937.63 788
9938.57 738
9939.51 696
9940.45 645
9941.39 658
9942.34 652
9943.28 631
9944.22 671
9945.16 631
9946.10 564
9947.04 599
9947.98 519
9948.93 627
9949.87 684
9950.81 644
9951.75 626
9952.69 658
9953.64 615
9954.58 586
9955.52 617
9956.46 630
9957.40 626
9958.35 645
9959.29 600
9960.23 627
9961.17 627
9962.12 618
9963.06 608
9964.00 638
9964.94 668
9965.89 610
9966.83 711
9967.77 717
9968.71 676
9969.66 683
9970.60 637
9971.54 668
9972.48 662
9973.43 611
9974.37 607
9975.31 658
9976.26 599
9977.20 592
9978.14 546
9979.09 544
9980.03 582
9980.97 615
9981.92 598
9982.86 564
9983.80 564
9984.75 617
9985.69 575
9986.63 624
9987.58 574
9988.52 586
9989.46 607
9990.41 604
9991.35 538
9992.30 534
9993.24 546
9994.18 581
9995.13 582
9996.07 537
9997.01 561
9997.96 596
9998.90 591
9999.85 561
10000.79 581
10001.74 549
10002.68 625
10003.62 596
10004.57 597
10005.51 609
10006.46 609
10007.40 536
10008.35 569
10009.29 611
10010.24 570
10011.18 562
10012.13 556
10013.07 554
10014.01 544
10014.96 565
10015.90 542
10016.85 543
10017.79 577
10018.74 644
10019.68 608
10020.63 593
10021.58 568
10022.52 595
10023.47 605
10024.41 518
10025.36 484
10026.30 558
10027.25 557
10028.19 499
10029.14 497
10030.08 571
10031.03 564
10031.98 560
10032.92 520
10033.87 531
10034.81 546
10035.76 560
10036.70 581
10037.65 546
10038.60 526
10039.54 554
10040.49 614
10041.43 622
10042.38 543
10043.33 577
10044.27 572
10045.22 535
10046.17 529
10047.11 583
10048.06 564
10049.01 543
10049.95 524
10050.90 527
10051.84 505
10052.79 521
10053.74 540
10054.69 498
10055.63 493
10056.58 488
10057.53 522
10058.47 551
10059.42 513
10060.37 549
10061.31 514
10062.26 545
10063.21 505
10064.16 518
10065.10 518
10066.05 548
10067.00 567
10067.94 505
10068.89 530
10069.84 509
10070.79 482
10071.73 549
10072.68 473
10073.63 500
10074.58 499
10075.53 490
10076.47 512
10077.42 545
10078.37 527
10079.32 539
10080.26 496
10081.21 558
10082.16 493
10083.11 510
10084.06 508
10085.01 522
10085.95 519
10086.90 518
10087.85 502
10088.80 476
10089.75 481
10090.70 448
10091.64 491
10092.59 518
10093.54 471
10094.49 494
10095.44 460
10096.39 487
10097.34 544
10098.28 555
10099.23 517
10100.18 505
10101.13 477
10102.08 488
10103.03 478
10103.98 501
10104.93 486
10105.88 508
10106.83 446
10107.78 453
10108.72 499
10109.67 496
10110.62 483
10111.57 467
10112.52 512
10113.47 499
10114.42 496
10115.37 464
10116.32 478
10117.27 477
10118.22 516
10119.17 467
10120.12 498
10121.07 523
10122.02 460
10122.97 496
10123.92 511
10124.87 516
10125.82 512
10126.77 507
10127.72 470
10128.67 493
10129.62 520
10130.57 529
10131.52 517
10132.47 562
10133.42 517
10134.37 485
10135.32 456
10136.27 458
10137.22 506
10138.18 521
10139.13 513
10140.08 505
10141.03 527
10141.98 503
10142.93 553
10143.88 513
10144.83 509
10145.78 518
10146.73 551
10147.68 538
10148.64 493
10149.59 475
10150.54 526
10151.49 517
10152.44 530
10153.39 493
10154.34 503
10155.30 526
10156.25 566
10157.20 561
10158.15 526
10159.10 544
10160.05 549
10161.01 540
10161.96 491
10162.91 526
10163.86 516
10164.81 556
10165.76 524
10166.72 589
10167.67 576
10168.62 575
10169.57 552
10170.53 527
10171.48 539
10172.43 580
10173.38 581
10174.33 569
10175.29 619
10176.24 623
10177.19 601
10178.14 559
10179.10 582
10180.05 523
10181.00 598
10181.96 630
10182.91 612
10183.86 580
10184.81 579
10185.77 609
10186.72 603
10187.67 650
10188.63 589
10189.58 589
10190.53 600
10191.49 675
10192.44 645
10193.39 628
10194.35 616
10195.30 604
10196.25 633
10197.21 624
10198.16 680
10199.11 653
10200.07 595
10201.02 576
10201.97 669
10202.93 678
10203.88 776
10204.84 724
10205.79 750
10206.74 771
10207.70 787
10208.65 796
10209.60 821
10210.56 799
10211.51 745
10212.47 783
10213.42 741
10214.38 686
10215.33 635
10216.28 648
10217.24 665
10218.19 641
10219.15 654
10220.10 694
10221.06 712
10222.01 653
10222.97 632
10223.92 691
10224.88 627
10225.83 627
10226.79 629
10227.74 643
10228.70 619
10229.65 620
10230.61 626
10231.56 646
10232.52 610
10233.47 656
10234.43 744
10235.38 804
10236.34 864
10237.29 872
10238.25 879
10239.20 888
10240.16 815
10241.11 779
10242.07 727
10243.03 688
10243.98 656
10244.94 586
10245.89 537
10246.85 591
10247.80 590
10248.76 592
10249.72 556
10250.67 557
10251.63 555
10252.58 633
10253.54 579
10254.50 581
10255.45 579
10256.41 590
10257.36 511
10258.32 510
10259.28 501
10260.23 488
10261.19 521
10262.15 540
10263.10 537
10264.06 564
10265.02 512
10265.97 517
10266.93 517
10267.89 480
10268.84 515
10269.80 564
10270.76 563
10271.71 544
10272.67 541
10273.63 519
10274.59 540
10275.54 560
10276.50 526
10277.46 511
10278.41 539
10279.37 503
10280.33 509
10281.29 544
10282.24 535
10283.20 506
10284.16 474
10285.12 509
10286.07 463
10287.03 492
10287.99 514
10288.95 543
10289.91 547
10290.86 555
10291.82 575
10292.78 565
10293.74 504
10294.70 517
10295.65 522
10296.61 506
10297.57 490
10298.53 475
10299.49 546
10300.44 511
10301.40 523
10302.36 514
10303.32 519
10304.28 473
10305.24 445
10306.20 455
10307.15 449
10308.11 483
10309.07 511
10310.03 561
10310.99 488
10311.95 487
10312.91 469
10313.87 555
10314.82 554
10315.78 518
10316.74 484
10317.70 535
10318.66 530
10319.62 493
10320.58 510
10321.54 514
10322.50 515
10323.46 507
10324.42 529
10325.38 474
10326.34 512
10327.29 481
10328.25 526
10329.21 544
10330.17 607
10331.13 563
10332.09 545
10333.05 516
10334.01 499
10334.97 511
10335.93 495
10336.89 467
10337.85 484
10338.81 503
10339.77 524
10340.73 548
10341.69 507
10342.65 533
10343.61 500
10344.57 480
10345.54 508
10346.50 518
10347.46 458
10348.42 511
10349.38 477
10350.34 475
10351.30 454
10352.26 516
10353.22 503
10354.18 462
10355.14 490
10356.10 461
10357.06 508
10358.02 508
10358.99 456
10359.95 444
10360.91 460
10361.87 490
10362.83 500
10363.79 441
10364.75 454
10365.71 462
10366.68 473
10367.64 534
10368.60 507
10369.56 467
10370.52 455
10371.48 505
10372.44 516
10373.41 465
10374.37 464
10375.33 456
10376.29 459
10377.25 445
10378.22 439
10379.18 511
10380.14 443
10381.10 440
10382.06 464
10383.03 434
10383.99 416
10384.95 427
10385.91 464
10386.88 456
10387.84 464
10388.80 446
10389.76 483
10390.72 479
10391.69 436
10392.65 450
10393.61 432
10394.58 475
10395.54 467
10396.50 491
10397.46 504
10398.43 456
10399.39 457
10400.35 526
10401.32 495
10402.28 427
10403.24 435
10404.20 416
10405.17 443
10406.13 452
10407.09 432
10408.06 452
10409.02 437
10409.98 456
10410.95 448
10411.91 440
10412.88 460
10413.84 502
10414.80 443
10415.77 526
10416.73 535
10417.69 535
10418.66 616
10419.62 658
10420.59 630
10421.55 632
10422.51 595
10423.48 635
10424.44 610
10425.41 635
10426.37 578
10427.33 517
10428.30 499
10429.26 490
10430.23 445
10431.19 443
10432.16 415
10433.12 405
10434.08 400
10435.05 454
10436.01 429
10436.98 448
10437.94 468
10438.91 465
10439.87 459
10440.84 469
10441.80 425
10442.77 454
10443.73 410
10444.70 428
10445.66 438
10446.63 446
10447.59 448
10448.56 432
10449.52 423
10450.49 440
10451.45 456
10452.42 458
10453.38 464
10454.35 426
10455.32 457
10456.28 441
10457.25 469
10458.21 425
10459.18 444
10460.14 438
10461.11 433
10462.08 462
10463.04 446
10464.01 478
10464.97 403
10465.94 436
10466.90 422
10467.87 407
10468.84 392
10469.80 430
10470.77 413
10471.74 443
10472.70 417
10473.67 440
10474.63 444
10475.60 467
10476.57 453
10477.53 383
10478.50 420
10479.47 427
10480.43 444
10481.40 437
10482.37 453
10483.33 397
10484.30 466
10485.27 436
10486.24 439
10487.20 417
10488.17 425
10489.14 437
10490.10 419
10491.07 424
10492.04 434
10493.01 428
10493.97 432
10494.94 429
10495.91 463
10496.87 511
10497.84 461
10498.81 461
10499.78 460
10500.74 476
10501.71 433
10502.68 480
10503.65 445
10504.62 423
10505.58 425
10506.55 446
10507.52 408
10508.49 424
10509.46 477
10510.42 457
10511.39 450
10512.36 409
10513.33 411
10514.30 443
10515.26 460
10516.23 452
10517.20 467
10518.17 478
10519.14 424
10520.11 471
10521.08 472
10522.04 435
10523.01 402
10523.98 425
10524.95 408
10525.92 431
10526.89 448
10527.86 476
10528.83 486
10529.79 433
10530.76 471
10531.73 465
10532.70 449
10533.67 503
10534.64 474
10535.61 475
10536.58 471
10537.55 425
10538.52 452
10539.49 440
10540.46 440
10541.43 429
10542.39 470
10543.36 490
10544.33 472
10545.30 452
10546.27 439
10547.24 445
10548.21 443
10549.18 447
10550.15 451
10551.12 443
10552.09 487
10553.06 445
10554.03 464
10555.00 475
10555.97 436
10556.94 470
10557.91 512
10558.88 559
10559.85 513
10560.82 561
10561.80 607
10562.77 608
10563.74 578
10564.71 564
10565.68 565
10566.65 517
10567.62 516
10568.59 498
10569.56 418
10570.53 450
10571.50 480
10572.47 450
10573.44 435
10574.41 467
10575.39 443
10576.36 461
10577.33 431
10578.30 444
10579.27 438
10580.24 410
10581.21 491
10582.18 468
10583.16 497
10584.13 444
10585.10 442
10586.07 493
10587.04 465
10588.01 484
10588.99 459
10589.96 518
10590.93 492
10591.90 501
10592.87 482
10593.84 539
10594.82 535
10595.79 485
10596.76 519
10597.73 476
10598.70 505
10599.68 532
10600.65 465
10601.62 457
10602.59 495
10603.57 477
10604.54 423
10605.51 449
10606.48 480
10607.46 452
10608.43 535
10609.40 483
10610.37 469
10611.35 449
10612.32 505
10613.29 497
10614.27 437
10615.24 423
10616.21 436
10617.18 445
10618.16 479
10619.13 456
10620.10 454
10621.08 479
10622.05 405
10623.02 474
10624.00 459
10624.97 451
10625.94 479
10626.92 505
10627.89 452
10628.86 458
10629.84 476
10630.81 473
10631.78 460
10632.76 469
10633.73 504
10634.71 500
10635.68 523
10636.65 609
10637.63 582
10638.60 562
10639.58 625
10640.55 597
10641.52 593
10642.50 603
10643.47 616
10644.45 580
10645.42 578
10646.39 549
10647.37 506
10648.34 524
10649.32 499
10650.29 525
10651.27 522
10652.24 505
10653.22 442
10654.19 471
10655.17 446
10656.14 447
10657.12 423
10658.09 461
10659.07 450
10660.04 414
10661.01 442
10661.99 464
10662.97 443
10663.94 457
10664.92 406
10665.89 420
10666.87 450
10667.84 448
10668.82 484
10669.79 435
10670.77 454
10671.74 434
10672.72 449
10673.69 450
10674.67 437
10675.65 504
10676.62 496
10677.60 488
10678.57 485
10679.55 477
10680.52 455
10681.50 479
10682.48 489
10683.45 507
10684.43 515
10685.40 496
10686.38 468
10687.36 496
10688.33 489
10689.31 419
10690.29 408
10691.26 405
10692.24 434
10693.22 457
10694.19 384
10695.17 419
10696.14 412
10697.12 411
10698.10 423
10699.08 388
10700.05 393
10701.03 400
10702.01 457
10702.98 408
10703.96 418
10704.94 386
10705.91 411
10706.89 416
10707.87 428
10708.85 392
10709.82 428
10710.80 451
10711.78 406
10712.75 480
10713.73 424
10714.71 423
10715.69 438
10716.66 442
10717.64 416
10718.62 372
10719.60 396
10720.57 435
10721.55 417
10722.53 392
10723.51 391
10724.49 415
10725.46 420
10726.44 366
10727.42 403
10728.40 395
10729.38 404
10730.35 344
10731.33 415
10732.31 422
10733.29 392
10734.27 434
10735.25 432
10736.22 415
10737.20 411
10738.18 422
10739.16 396
10740.14 402
10741.12 428
10742.10 423
10743.08 414
10744.05 369
10745.03 407
10746.01 434
10746.99 379
10747.97 448
10748.95 451
10749.93 420
10750.91 350
10751.89 405
10752.87 418
10753.84 388
10754.82 389
10755.80 388
10756.78 361
10757.76 401
10758.74 367
10759.72 410
10760.70 391
10761.68 401
10762.66 409
10763.64 371
10764.62 389
10765.60 398
10766.58 418
10767.56 402
10768.54 400
10769.52 368
10770.50 367
10771.48 410
10772.46 386
10773.44 370
10774.42 360
10775.40 373
10776.38 418
10777.36 394
10778.34 371
10779.32 404
10780.30 372
10781.28 382
10782.26 416
10783.24 420
10784.22 434
10785.20 459
10786.19 402
10787.17 368
10788.15 374
10789.13 380
10790.11 362
10791.09 380
10792.07 381
10793.05 410
10794.03 432
10795.01 390
10796.00 409
10796.98 432
10797.96 379
10798.94 379
10799.92 389
10800.90 399
10801.88 385
10802.86 378
10803.85 402
10804.83 442
10805.81 401
10806.79 382
10807.77 421
10808.75 437
10809.74 396
10810.72 423
10811.70 351
10812.68 433
10813.66 426
10814.65 406
10815.63 378
10816.61 403
10817.59 423
10818.57 434
10819.56 398
10820.54 367
10821.52 409
10822.50 406
10823.49 416
10824.47 391
10825.45 383
10826.43 372
10827.42 451
10828.40 448
10829.38 432
10830.36 404
10831.35 393
10832.33 376
10833.31 414
10834.30 400
10835.28 397
10836.26 380
10837.25 403
10838.23 412
10839.21 390
10840.19 441
10841.18 419
10842.16 407
10843.14 449
10844.13 395
10845.11 419
10846.09 423
10847.08 395
10848.06 393
10849.05 395
10850.03 412
10851.01 446
10852.00 429
10852.98 398
10853.96 444
10854.95 437
10855.93 465
10856.92 416
10857.90 404
10858.88 402
10859.87 427
10860.85 406
10861.84 449
10862.82 456
10863.80 417
10864.79 436
10865.77 427
10866.76 448
10867.74 519
10868.73 503
10869.71 452
10870.70 432
10871.68 441
10872.67 483
10873.65 439
10874.63 449
10875.62 486
10876.60 497
10877.59 455
10878.57 531
10879.56 452
10880.54 468
10881.53 466
10882.51 514
10883.50 490
10884.48 477
10885.47 525
10886.46 476
10887.44 494
10888.43 515
10889.41 522
10890.40 526
10891.38 525
10892.37 534
10893.35 489
10894.34 477
10895.33 489
10896.31 516
10897.30 534
10898.28 534
10899.27 475
10900.25 530
10901.24 492
10902.23 517
10903.21 522
10904.20 568
10905.18 543
10906.17 548
10907.16 514
10908.14 510
10909.13 489
10910.12 536
10911.10 538
10912.09 571
10913.08 582
10914.06 521
10915.05 562
10916.04 615
10917.02 587
10918.01 545
10919.00 553
10919.98 574
10920.97 584
10921.96 593
10922.94 626
10923.93 603
10924.92 568
10925.90 575
10926.89 644
10927.88 612
10928.87 585
10929.85 546
10930.84 594
10931.83 659
10932.82 655
10933.80 611
10934.79 599
10935.78 641
10936.77 629
10937.75 686
10938.74 656
10939.73 687
10940.72 709
10941.70 722
10942.69 665
10943.68 787
10944.67 781
10945.66 759
10946.64 727
10947.63 718
10948.62 689
10949.61 738
10950.60 714
10951.58 704
10952.57 785
10953.56 814
10954.55 787
10955.54 896
10956.53 929
10957.52 910
10958.50 942
10959.49 1027
10960.48 1122
10961.47 1123
10962.46 1032
10963.45 1030
10964.44 902
10965.42 847
10966.41 829
10967.40 884
10968.39 835
10969.38 758
10970.37 744
10971.36 731
10972.35 779
10973.34 767
10974.33 786
10975.32 815
10976.31 783
10977.29 762
10978.28 770
10979.27 713
10980.26 765
10981.25 763
10982.24 839
10983.23 829
10984.22 816
10985.21 840
10986.20 863
10987.19 871
10988.18 835
10989.17 763
10990.16 859
10991.15 786
10992.14 876
10993.13 889
10994.12 888
10995.11 987
10996.10 1056
10997.09 1231
10998.08 1289
10999.07 1315
11000.06 1420
11001.05 1506
11002.05 1602
11003.04 1603
11004.03 1454
11005.02 1410
11006.01 1233
11007.00 1168
11007.99 971
11008.98 965
11009.97 864
11010.96 809
11011.95 773
11012.94 747
11013.94 741
11014.93 746
11015.92 749
11016.91 680
11017.90 709
11018.89 711
11019.88 753
11020.87 729
11021.87 672
11022.86 680
11023.85 673
11024.84 747
11025.83 668
11026.82 773
11027.81 712
11028.81 672
11029.80 672
11030.79 694
11031.78 633
11032.77 640
11033.77 692
11034.76 724
11035.75 704
11036.74 719
11037.73 709
11038.73 758
11039.72 693
11040.71 718
11041.70 690
11042.70 660
11043.69 624
11044.68 686
11045.67 683
11046.67 643
11047.66 598
11048.65 636
11049.64 645
11050.64 559
11051.63 567
11052.62 592
11053.61 596
11054.61 537
11055.60 568
11056.59 594
11057.59 569
11058.58 542
11059.57 604
11060.57 545
11061.56 559
11062.55 562
11063.55 580
11064.54 624
11065.53 592
11066.53 572
11067.52 536
11068.51 542
11069.51 535
11070.50 582
11071.49 600
11072.49 566
11073.48 588
11074.48 582
11075.47 541
11076.46 545
11077.46 574
11078.45 642
11079.45 571
11080.44 515
11081.43 560
11082.43 567
11083.42 577
11084.42 560
11085.41 527
11086.40 587
11087.40 584
11088.39 569
11089.39 561
11090.38 538
11091.38 498
11092.37 529
11093.37 540
11094.36 522
11095.36 517
11096.35 528
11097.35 544
11098.34 534
11099.34 550
11100.33 585
11101.33 568
11102.32 514
11103.32 503
11104.31 549
11105.31 590
11106.30 502
11107.30 522
11108.29 511
11109.29 511
11110.28 473
11111.28 538
11112.27 539
11113.27 535
11114.26 502
11115.26 525
11116.26 556
11117.25 536
11118.25 497
11119.24 536
11120.24 487
11121.24 460
11122.23 456
11123.23 493
11124.22 490
11125.22 439
11126.22 492
11127.21 451
11128.21 498
11129.20 463
11130.20 510
11131.20 453
11132.19 450
11133.19 520
11134.19 543
11135.18 529
11136.18 471
11137.18 458
11138.17 468
11139.17 455
11140.17 446
11141.16 475
11142.16 471
11143.16 470
11144.15 496
11145.15 510
11146.15 510
11147.14 494
11148.14 500
11149.14 520
11150.14 498
11151.13 479
11152.13 530
11153.13 474
11154.13 487
11155.12 452
11156.12 462
11157.12 477
11158.12 452
11159.11 468
11160.11 445
11161.11 472
11162.11 434
11163.10 436
11164.10 432
11165.10 442
11166.10 451
11167.10 460
11168.09 482
11169.09 493
11170.09 465
11171.09 487
11172.09 428
11173.08 498
11174.08 473
11175.08 493
11176.08 484
11177.08 449
11178.08 450
11179.08 486
11180.07 448
11181.07 463
11182.07 499
11183.07 512
11184.07 493
11185.07 449
11186.07 506
11187.06 493
11188.06 472
11189.06 468
11190.06 477
11191.06 469
11192.06 430
11193.06 459
11194.06 489
11195.06 485
11196.06 463
11197.06 482
11198.06 464
11199.05 459
11200.05 442
11201.05 524
11202.05 443
11203.05 442
11204.05 451
11205.05 457
11206.05 410
11207.05 413
11208.05 404
11209.05 441
11210.05 420
11211.05 445
11212.05 453
11213.05 434
11214.05 397
11215.05 401
11216.05 432
11217.05 441
11218.05 394
11219.05 407
11220.05 427
11221.05 434
11222.05 412
11223.05 428
11224.05 436
11225.06 413
11226.06 399
11227.06 421
11228.06 438
11229.06 428
11230.06 398
11231.06 426
11232.06 389
11233.06 419
11234.06 407
11235.06 443
11236.06 479
11237.07 474
11238.07 439
11239.07 479
11240.07 442
11241.07 447
11242.07 441
11243.07 408
11244.07 422
11245.08 449
11246.08 454
11247.08 435
11248.08 447
11249.08 413
11250.08 485
11251.09 443
11252.09 415
11253.09 412
11254.09 419
11255.09 404
11256.10 448
11257.10 421
11258.10 429
11259.10 444
11260.10 429
11261.11 469
11262.11 444
11263.11 409
11264.11 417
11265.11 440
11266.12 456
11267.12 469
11268.12 450
11269.12 414
11270.13 434
11271.13 441
11272.13 475
11273.14 480
11274.14 437
11275.14 479
11276.14 527
11277.15 463
11278.15 489
11279.15 468
11280.16 542
11281.16 504
11282.16 514
11283.17 469
11284.17 513
11285.17 468
11286.17 453
11287.18 428
11288.18 488
11289.18 407
11290.19 384
11291.19 403
11292.20 409
11293.20 423
11294.20 442
11295.21 423
11296.21 430
11297.21 444
11298.22 466
11299.22 457
11300.23 431
11301.23 398
11302.23 443
11303.24 411
11304.24 435
11305.25 489
11306.25 436
11307.25 456
11308.26 433
11309.26 446
11310.27 435
11311.27 422
11312.28 451
11313.28 410
11314.29 441
11315.29 452
11316.29 483
11317.30 447
11318.30 466
11319.31 439
11320.31 495
11321.32 481
11322.32 439
11323.33 454
11324.33 415
11325.34 407
11326.34 381
11327.35 434
11328.35 464
11329.36 527
11330.36 481
11331.37 421
11332.38 478
11333.38 478
11334.39 423
11335.39 519
11336.40 469
11337.40 469
11338.41 472
11339.41 487
11340.42 547
11341.43 545
11342.43 548
11343.44 551
11344.44 579
11345.45 561
11346.46 494
11347.46 472
11348.47 535
11349.47 432
11350.48 471
11351.49 463
11352.49 483
11353.50 446
11354.50 456
11355.51 437
11356.52 420
11357.52 470
11358.53 463
11359.54 458
11360.54 452
11361.55 425
11362.56 415
11363.56 409
11364.57 375
11365.58 444
11366.58 418
11367.59 431
11368.60 422
11369.61 428
11370.61 431
11371.62 391
11372.63 403
11373.63 443
11374.64 422
11375.65 421
11376.66 394
11377.66 387
11378.67 430
11379.68 444
11380.69 470
11381.69 462
11382.70 479
11383.71 414
11384.72 393
11385.72 424
11386.73 458
11387.74 438
11388.75 384
11389.76 398
11390.76 369
11391.77 428
11392.78 383
11393.79 372
11394.80 359
11395.80 420
11396.81 415
11397.82 423
11398.83 372
11399.84 440
11400.85 376
11401.85 394
11402.86 397
11403.87 383
11404.88 385
11405.89 392
11406.90 399
11407.91 391
11408.91 422
11409.92 402
11410.93 420
11411.94 400
11412.95 425
11413.96 438
11414.97 465
11415.98 379
11416.99 425
11418.00 413
11419.00 396
11420.01 419
11421.02 410
11422.03 466
11423.04 398
11424.05 413
11425.06 404
11426.07 432
11427.08 402
11428.09 402
11429.10 370
11430.11 407
11431.12 419
11432.13 397
11433.14 430
11434.15 399
11435.16 369
11436.17 436
11437.18 394
11438.19 408
11439.20 400
11440.21 346
11441.22 410
11442.23 395
11443.24 443
11444.25 419
11445.26 434
11446.27 405
11447.28 397
11448.29 389
11449.30 389
11450.31 415
11451.32 421
11452.33 448
11453.34 426
11454.36 411
11455.37 394
11456.38 436
11457.39 432
11458.40 431
11459.41 412
11460.42 452
11461.43 429
11462.44 447
11463.45 422
11464.47 459
11465.48 439
11466.49 432
11467.50 420
11468.51 411
11469.52 429
11470.53 426
11471.55 445
11472.56 433
11473.57 463
11474.58 420
11475.59 458
11476.60 424
11477.62 419
11478.63 405
11479.64 459
11480.65 421
11481.66 442
11482.68 419
11483.69 387
11484.70 418
11485.71 455
11486.72 437
11487.74 434
11488.75 441
11489.76 420
11490.77 424
11491.79 442
11492.80 408
11493.81 411
11494.82 416
11495.84 416
11496.85 381
11497.86 385
11498.87 409
11499.89 424
11500.90 429
11501.91 451
11502.93 449
11503.94 423
11504.95 407
11505.96 454
11506.98 446
11507.99 460
11509.00 418
11510.02 439
11511.03 433
11512.04 395
11513.06 454
11514.07 423
11515.08 405
11516.10 415
11517.11 409
11518.13 358
11519.14 447
11520.15 453
11521.17 444
11522.18 401
11523.19 446
11524.21 426
11525.22 430
11526.24 415
11527.25 482
11528.26 463
11529.28 507
11530.29 482
11531.31 470
11532.32 490
11533.33 497
11534.35 456
11535.36 441
11536.38 466
11537.39 508
11538.41 539
11539.42 490
11540.44 462
11541.45 476
11542.47 502
11543.48 465
11544.49 484
11545.51 489
11546.52 496
11547.54 474
11548.55 432
11549.57 477
11550.58 448
11551.60 488
11552.61 542
11553.63 500
11554.64 495
11555.66 558
11556.68 493
11557.69 522
11558.71 528
11559.72 507
11560.74 497
11561.75 530
11562.77 584
11563.78 574
11564.80 582
11565.82 571
11566.83 609
11567.85 531
11568.86 541
11569.88 556
11570.89 573
11571.91 570
11572.93 629
11573.94 590
11574.96 633
11575.97 647
11576.99 628
11578.01 594
11579.02 616
11580.04 692
11581.06 657
11582.07 706
11583.09 702
11584.11 748
11585.12 779
11586.14 777
11587.16 725
11588.17 753
11589.19 757
11590.21 821
11591.22 795
11592.24 842
11593.26 893
11594.27 915
11595.29 1029
11596.31 1273
11597.32 1333
11598.34 1504
11599.36 1611
11600.38 1644
11601.39 1747
11602.41 1732
11603.43 1713
11604.45 1675
11605.46 1447
11606.48 1378
11607.50 1292
11608.52 1035
11609.53 893
11610.55 844
11611.57 795
11612.59 777
11613.60 711
11614.62 673
11615.64 628
11616.66 651
11617.68 624
11618.69 620
11619.71 603
11620.73 632
11621.75 611
11622.77 599
11623.78 602
11624.80 559
11625.82 570
11626.84 601
11627.86 581
11628.88 594
11629.90 542
11630.91 566
11631.93 552
11632.95 534
11633.97 568
11634.99 575
11636.01 627
11637.03 629
11638.05 611
11639.06 616
11640.08 604
11641.10 613
11642.12 629
11643.14 619
11644.16 574
11645.18 569
11646.20 548
11647.22 556
11648.24 492
11649.26 523
11650.28 497
11651.30 489
11652.31 478
11653.33 540
11654.35 509
11655.37 503
11656.39 460
11657.41 482
11658.43 475
11659.45 486
11660.47 506
11661.49 549
11662.51 472
11663.53 495
11664.55 490
11665.57 509
11666.59 517
11667.61 522
11668.63 518
11669.65 468
11670.67 492
11671.69 512
11672.71 529
11673.73 538
11674.76 560
11675.78 556
11676.80 527
11677.82 524
11678.84 534
11679.86 548
11680.88 559
11681.90 523
11682.92 535
11683.94 569
11684.96 497
11685.98 539
11687.00 482
11688.03 533
11689.05 480
11690.07 523
11691.09 528
11692.11 509
11693.13 521
11694.15 523
11695.17 536
11696.20 515
11697.22 536
11698.24 489
11699.26 460
11700.28 475
11701.30 526
11702.33 511
11703.35 479
11704.37 489
11705.39 486
11706.41 512
11707.44 494
11708.46 523
11709.48 468
11710.50 413
11711.52 432
11712.55 466
11713.57 454
11714.59 491
11715.61 467
11716.63 462
11717.66 486
11718.68 475
11719.70 451
11720.72 430
11721.75 483
11722.77 448
11723.79 423
11724.82 445
11725.84 450
11726.86 418
11727.88 419
11728.91 489
11729.93 451
11730.95 462
11731.98 472
11733.00 417
11734.02 420
11735.04 421
11736.07 438
11737.09 444
11738.11 496
11739.14 439
11740.16 420
11741.18 435
11742.21 475
11743.23 433
11744.25 484
11745.28 438
11746.30 437
11747.33 428
11748.35 433
11749.37 489
11750.40 468
11751.42 482
11752.44 520
11753.47 455
11754.49 411
11755.52 454
11756.54 456
11757.57 431
11758.59 443
11759.61 398
11760.64 415
11761.66 384
11762.69 402
11763.71 397
11764.74 410
11765.76 385
11766.78 405
11767.81 354
11768.83 421
11769.86 411
11770.88 413
11771.91 411
11772.93 430
11773.96 420
11774.98 451
11776.01 396
11777.03 377
11778.06 390
11779.08 436
11780.11 403
11781.13 394
11782.16 473
11783.18 415
11784.21 435
11785.23 414
11786.26 429
11787.28 416
11788.31 393
11789.34 430
11790.36 465
11791.39 420
11792.41 458
11793.44 419
11794.46 399
11795.49 405
11796.52 448
11797.54 408
11798.57 382
11799.59 380
11800.62 426
11801.65 392
11802.67 389
11803.70 394
11804.72 414
11805.75 405
11806.78 398
11807.80 397
11808.83 423
11809.86 433
11810.88 423
11811.91 412
11812.93 417
11813.96 409
11814.99 449
11816.01 371
11817.04 404
11818.07 409
11819.10 416
11820.12 395
11821.15 480
11822.18 399
11823.20 371
11824.23 401
11825.26 422
11826.28 384
11827.31 433
11828.34 471
11829.37 398
11830.39 436
11831.42 388
11832.45 431
11833.48 428
11834.50 399
11835.53 419
11836.56 463
11837.59 420
11838.61 440
11839.64 406
11840.67 400
11841.70 377
11842.72 459
11843.75 440
11844.78 471
11845.81 454
11846.84 421
11847.86 415
11848.89 415
11849.92 437
11850.95 421
11851.98 372
11853.01 421
11854.03 409
11855.06 411
11856.09 443
11857.12 423
11858.15 439
11859.18 452
11860.20 433
11861.23 491
11862.26 451
11863.29 478
11864.32 444
11865.35 440
11866.38 404
11867.41 401
11868.44 422
11869.46 451
11870.49 439
11871.52 423
11872.55 424
11873.58 461
11874.61 474
11875.64 447
11876.67 506
11877.70 463
11878.73 468
11879.76 426
11880.79 449
11881.82 446
11882.85 475
11883.88 483
11884.91 495
11885.93 461
11886.96 533
11887.99 507
11889.02 484
11890.05 483
11891.08 477
11892.11 476
11893.14 530
11894.17 501
11895.20 492
11896.23 522
11897.26 565
11898.30 594
11899.33 532
11900.36 515
11901.39 523
11902.42 577
11903.45 620
11904.48 622
11905.51 677
11906.54 614
11907.57 651
11908.60 627
11909.63 593
11910.66 567
11911.69 560
11912.72 597
11913.75 553
11914.79 448
11915.82 500
11916.85 568
11917.88 585
11918.91 544
11919.94 495
11920.97 547
11922.00 585
11923.04 554
11924.07 568
11925.10 534
11926.13 652
11927.16 652
11928.19 692
11929.22 683
11930.26 722
11931.29 825
11932.32 818
11933.35 895
11934.38 854
11935.41 834
11936.45 865
11937.48 788
11938.51 700
11939.54 695
11940.58 643
11941.61 632
11942.64 630
11943.67 488
11944.70 525
11945.74 536
11946.77 561
11947.80 495
11948.83 530
11949.87 547
11950.90 584
11951.93 509
11952.96 516
11954.00 477
11955.03 502
11956.06 484
11957.09 489
11958.13 464
11959.16 459
11960.19 485
11961.23 498
11962.26 461
11963.29 483
11964.33 489
11965.36 456
11966.39 451
11967.43 465
11968.46 471
11969.49 500
11970.53 506
11971.56 495
11972.59 497
11973.63 526
11974.66 556
11975.69 541
11976.73 490
11977.76 469
11978.79 479
11979.83 499
11980.86 534
11981.90 501
11982.93 462
11983.96 453
11985.00 466
11986.03 502
11987.07 478
11988.10 487
11989.13 499
11990.17 508
11991.20 493
11992.24 459
11993.27 516
11994.31 496
11995.34 500
11996.38 531
11997.41 518
11998.44 498
11999.48 506
12000.51 510
12001.55 499
12002.58 515
12003.62 494
12004.65 538
12005.69 523
12006.72 549
12007.76 496
12008.79 545
12009.83 508
12010.86 520
12011.90 513
12012.93 528
12013.97 523
12015.00 521
12016.04 514
12017.08 537
12018.11 580
12019.15 583
12020.18 582
12021.22 545
12022.25 601
12023.29 575
12024.32 569
12025.36 520
12026.40 568
12027.43 539
12028.47 599
12029.50 518
12030.54 510
12031.58 523
12032.61 537
12033.65 556
12034.68 572
12035.72 519
12036.76 558
12037.79 562
12038.83 512
12039.87 508
12040.90 549
12041.94 600
12042.98 533
12044.01 542
12045.05 563
12046.09 575
12047.12 591
12048.16 566
12049.20 542
12050.23 556
12051.27 541
12052.31 587
12053.34 585
12054.38 581
12055.42 537
12056.45 528
12057.49 567
12058.53 558
12059.57 543
12060.60 601
12061.64 618
12062.68 605
12063.72 573
12064.75 583
12065.79 646
12066.83 632
12067.87 611
12068.90 565
12069.94 602
12070.98 636
12072.02 609
12073.06 668
12074.09 556
12075.13 572
12076.17 601
12077.21 589
12078.24 572
12079.28 573
12080.32 591
12081.36 620
12082.40 602
12083.44 598
12084.47 574
12085.51 624
12086.55 645
12087.59 608
12088.63 585
12089.67 599
12090.71 682
12091.74 682
12092.78 694
12093.82 664
12094.86 676
12095.90 760
12096.94 752
12097.98 705
12099.02 739
12100.05 773
12101.09 816
12102.13 840
12103.17 831
12104.21 883
12105.25 901
12106.29 857
12107.33 925
12108.37 903
12109.41 868
12110.45 748
12111.49 754
12112.53 689
12113.57 662
12114.61 641
12115.65 544
12116.69 642
12117.72 588
12118.76 595
12119.80 555
12120.84 508
12121.88 541
12122.92 526
12123.96 531
12125.00 547
12126.04 533
12127.08 543
12128.12 566
12129.17 535
12130.21 564
12131.25 503
12132.29 506
12133.33 551
12134.37 514
12135.41 495
12136.45 507
12137.49 521
12138.53 480
12139.57 480
12140.61 556
12141.65 541
12142.69 524
12143.73 506
12144.77 545
12145.82 509
12146.86 529
12147.90 510
12148.94 504
12149.98 511
12151.02 488
12152.06 509
12153.10 479
12154.15 461
12155.19 462
12156.23 442
12157.27 462
12158.31 502
12159.35 481
12160.39 426
12161.44 460
12162.48 427
12163.52 468
12164.56 450
12165.60 495
12166.64 458
12167.69 444
12168.73 476
12169.77 516
12170.81 477
12171.85 466
12172.90 436
12173.94 496
12174.98 478
12176.02 477
12177.07 494
12178.11 491
12179.15 503
12180.19 510
12181.24 527
12182.28 511
12183.32 505
12184.36 450
12185.41 432
12186.45 469
12187.49 429
12188.53 458
12189.58 464
12190.62 489
12191.66 497
12192.71 491
12193.75 500
12194.79 473
12195.84 464
12196.88 440
12197.92 446
12198.97 461
12200.01 506
12201.05 445
12202.10 517
12203.14 517
12204.18 484
12205.23 471
12206.27 464
12207.31 461
12208.36 470
12209.40 498
12210.44 453
12211.49 431
12212.53 487
12213.58 481
12214.62 433
12215.66 469
12216.71 461
12217.75 433
12218.80 489
12219.84 495
12220.88 505
12221.93 486
12222.97 453
12224.02 474
12225.06 475
12226.11 478
12227.15 506
12228.19 481
12229.24 472
12230.28 467
12231.33 449
12232.37 454
12233.42 444
12234.46 494
12235.51 471
12236.55 498
12237.60 432
12238.64 472
12239.69 502
12240.73 527
12241.78 497
12242.82 434
12243.87 514
12244.91 472
12245.96 480
12247.00 457
12248.05 429
12249.09 446
12250.14 474
12251.19 429
12252.23 422
12253.28 450
12254.32 459
12255.37 500
12256.41 434
12257.46 421
12258.51 412
12259.55 475
12260.60 451
12261.64 409
12262.69 397
12263.74 422
12264.78 427
12265.83 387
12266.87 349
12267.92 422
12268.97 424
12270.01 372
12271.06 397
12272.11 428
12273.15 399
12274.20 431
12275.24 450
12276.29 441
12277.34 380
12278.38 396
12279.43 437
12280.48 439
12281.52 395
12282.57 391
12283.62 402
12284.67 403
12285.71 382
12286.76 414
12287.81 405
12288.85 431
12289.90 401
12290.95 392
12292.00 416
12293.04 366
12294.09 411
12295.14 446
12296.18 401
12297.23 439
12298.28 426
12299.33 409
12300.38 410
12301.42 394
12302.47 409
12303.52 409
12304.57 440
12305.61 420
12306.66 383
12307.71 402
12308.76 436
12309.81 460
12310.85 443
12311.90 454
12312.95 431
12314.00 440
12315.05 420
12316.09 390
12317.14 422
12318.19 400
12319.24 407
12320.29 433
12321.34 436
12322.39 410
12323.43 393
12324.48 404
12325.53 377
12326.58 387
12327.63 364
12328.68 372
12329.73 362
12330.78 424
12331.82 388
12332.87 393
12333.92 426
12334.97 418
12336.02 457
12337.07 424
12338.12 418
12339.17 377
12340.22 413
12341.27 411
12342.32 393
12343.37 408
12344.42 429
12345.46 407
12346.51 395
12347.56 362
12348.61 356
12349.66 425
12350.71 380
12351.76 362
12352.81 361
12353.86 379
12354.91 400
12355.96 426
12357.01 404
12358.06 379
12359.11 408
12360.16 430
12361.21 415
12362.26 383
12363.31 374
12364.36 407
12365.41 397
12366.47 434
12367.52 395
12368.57 371
12369.62 390
12370.67 404
12371.72 419
12372.77 403
12373.82 402
12374.87 413
12375.92 440
12376.97 421
12378.02 440
12379.07 395
12380.12 413
12381.18 430
12382.23 399
12383.28 413
12384.33 435
12385.38 420
12386.43 421
12387.48 442
12388.53 422
12389.59 469
12390.64 453
12391.69 395
12392.74 405
12393.79 462
12394.84 465
12395.90 388
12396.95 413
12398.00 451
12399.05 445
12400.10 436
12401.15 418
12402.21 394
12403.26 409
12404.31 449
12405.36 472
12406.41 469
12407.47 460
12408.52 412
12409.57 397
12410.62 448
12411.68 454
12412.73 448
12413.78 404
12414.83 379
12415.89 422
12416.94 434
12417.99 461
12419.04 418
12420.10 424
12421.15 450
12422.20 425
12423.26 424
12424.31 470
12425.36 477
12426.41 451
12427.47 435
12428.52 448
12429.57 419
12430.63 452
12431.68 465
12432.73 436
12433.79 419
12434.84 455
12435.89 460
12436.95 458
12438.00 420
12439.05 491
12440.11 487
12441.16 457
12442.21 466
12443.27 471
12444.32 468
12445.38 441
12446.43 464
12447.48 493
12448.54 475
12449.59 473
12450.65 445
12451.70 430
12452.75 468
12453.81 436
12454.86 450
12455.92 445
12456.97 438
12458.02 446
12459.08 473
12460.13 498
12461.19 493
12462.24 501
12463.30 478
12464.35 474
12465.41 501
12466.46 494
12467.52 429
12468.57 484
12469.63 530
12470.68 558
12471.74 542
12472.79 505
12473.85 453
12474.90 523
12475.96 573
12477.01 573
12478.07 561
12479.12 585
12480.18 583
12481.23 567
12482.29 589
12483.34 581
12484.40 599
12485.45 634
12486.51 719
12487.56 659
12488.62 727
12489.68 786
12490.73 848
12491.79 903
12492.84 979
12493.90 1000
12494.95 1112
12496.01 1243
12497.07 1266
12498.12 1187
12499.18 1245
12500.23 1216
12501.29 1062
12502.35 1043
12503.40 938
12504.46 883
12505.52 771
12506.57 756
12507.63 718
12508.69 639
12509.74 611
12510.80 613
12511.86 603
12512.91 580
12513.97 551
12515.03 602
12516.08 585
12517.14 540
12518.20 562
12519.25 573
12520.31 581
12521.37 530
12522.42 539
12523.48 571
12524.54 541
12525.60 542
12526.65 574
12527.71 534
12528.77 531
12529.82 568
12530.88 528
12531.94 623
12533.00 554
12534.05 584
12535.11 618
12536.17 660
12537.23 618
12538.29 598
12539.34 609
12540.40 581
12541.46 552
12542.52 555
12543.57 542
12544.63 573
12545.69 577
12546.75 538
12547.81 532
12548.87 544
12549.92 540
12550.98 536
12552.04 569
12553.10 552
12554.16 543
12555.22 598
12556.27 618
12557.33 618
12558.39 635
12559.45 641
12560.51 585
12561.57 606
12562.63 611
12563.68 616
12564.74 639
12565.80 655
12566.86 664
12567.92 703
12568.98 726
12570.04 775
12571.10 813
12572.16 838
12573.22 945
12574.28 950
12575.33 974
12576.39 952
12577.45 979
12578.51 947
12579.57 1000
12580.63 1006
12581.69 950
12582.75 909
12583.81 881
12584.87 845
12585.93 822
12586.99 690
12588.05 686
12589.11 681
12590.17 690
12591.23 692
12592.29 663
12593.35 647
12594.41 646
12595.47 682
12596.53 671
12597.59 707
12598.65 679
12599.71 603
12600.77 652
12601.83 641
12602.89 636
12603.95 673
12605.01 633
12606.07 584
12607.13 564
12608.20 590
12609.26 631
12610.32 621
12611.38 614
12612.44 596
12613.50 623
12614.56 638
12615.62 690
12616.68 666
12617.74 687
12618.81 654
12619.87 675
12620.93 624
12621.99 602
12623.05 602
12624.11 629
12625.17 576
12626.23 566
12627.30 567
12628.36 515
12629.42 583
12630.48 611
12631.54 613
12632.60 576
12633.67 560
12634.73 563
12635.79 610
12636.85 586
12637.91 558
12638.98 559
12640.04 592
12641.10 555
12642.16 583
12643.22 603
12644.29 628
12645.35 684
12646.41 697
12647.47 636
12648.54 621
12649.60 704
12650.66 664
12651.72 693
12652.79 697
12653.85 743
12654.91 713
12655.97 765
12657.04 795
12658.10 720
12659.16 704
12660.22 749
12661.29 751
12662.35 746
12663.41 690
12664.48 688
12665.54 727
12666.60 655
12667.67 665
12668.73 655
12669.79 709
12670.86 633
12671.92 672
12672.98 624
12674.05 602
12675.11 650
12676.17 637
12677.24 613
12678.30 587
12679.36 593
12680.43 647
12681.49 624
12682.56 573
12683.62 659
12684.68 638
12685.75 641
12686.81 657
12687.88 619
12688.94 624
12690.00 660
12691.07 642
12692.13 650
12693.20 699
12694.26 661
12695.33 712
12696.39 679
12697.45 731
12698.52 657
12699.58 709
12700.65 724
12701.71 748
12702.78 774
12703.84 781
12704.91 813
12705.97 807
12707.04 792
12708.10 803
12709.17 815
12710.23 713
12711.30 719
12712.36 715
12713.43 706
12714.49 674
12715.56 661
12716.62 639
12717.69 668
12718.75 585
12719.82 652
12720.88 634
12721.95 588
12723.02 569
12724.08 571
12725.15 660
12726.21 641
12727.28 563
12728.34 542
12729.41 565
12730.48 580
12731.54 606
12732.61 560
12733.67 578
12734.74 585
12735.81 628
12736.87 589
12737.94 598
12739.00 628
12740.07 607
12741.14 611
12742.20 536
12743.27 550
12744.34 549
12745.40 571
12746.47 574
12747.54 562
12748.60 612
12749.67 560
12750.74 598
12751.80 595
12752.87 533
12753.94 532
12755.00 532
12756.07 562
12757.14 593
12758.20 519
12759.27 526
12760.34 525
12761.40 473
12762.47 486
12763.54 504
12764.61 491
12765.67 502
12766.74 502
12767.81 499
12768.88 514
12769.94 523
12771.01 457
12772.08 457
12773.15 452
12774.21 496
12775.28 533
12776.35 501
12777.42 516
12778.49 511
12779.55 496
12780.62 468
12781.69 482
12782.76 439
12783.83 499
12784.89 533
12785.96 492
12787.03 485
12788.10 485
12789.17 460
12790.23 518
12791.30 487
12792.37 481
12793.44 462
12794.51 454
12795.58 494
12796.65 416
12797.71 446
12798.78 453
12799.85 458
12800.92 444
12801.99 437
12803.06 434
12804.13 432
12805.20 479
12806.27 447
12807.33 474
12808.40 474
12809.47 530
12810.54 460
12811.61 479
12812.68 470
12813.75 436
12814.82 428
12815.89 462
12816.96 469
12818.03 445
12819.10 432
12820.17 452
12821.24 456
12822.31 471
12823.38 437
12824.45 440
12825.52 455
12826.59 430
12827.66 423
12828.73 422
12829.80 490
12830.87 463
12831.94 448
12833.01 421
12834.08 448
12835.15 405
12836.22 418
12837.29 446
12838.36 457
12839.43 471
12840.50 426
12841.57 444
12842.64 417
12843.71 452
12844.78 433
12845.85 464
12846.92 474
12847.99 471
12849.06 438
12850.13 455
12851.21 463
12852.28 421
12853.35 439
12854.42 463
12855.49 402
12856.56 366
12857.63 441
12858.70 464
12859.77 411
12860.85 399
12861.92 422
12862.99 430
12864.06 428
12865.13 426
12866.20 455
12867.27 403
12868.35 396
12869.42 366
12870.49 364
12871.56 391
12872.63 408
12873.71 361
12874.78 395
12875.85 415
12876.92 361
12877.99 423
12879.07 363
12880.14 386
12881.21 370
12882.28 410
12883.35 445
12884.43 443
12885.50 418
12886.57 402
12887.64 395
12888.72 365
12889.79 387
12890.86 352
12891.93 381
12893.01 354
12894.08 365
12895.15 345
12896.22 383
12897.30 387
12898.37 402
12899.44 391
12900.52 361
12901.59 346
12902.66 395
12903.74 388
12904.81 376
12905.88 340
12906.96 366
12908.03 414
12909.10 355
12910.18 387
12911.25 408
12912.32 363
12913.40 358
12914.47 364
12915.54 310
12916.62 365
12917.69 373
12918.76 337
12919.84 330
12920.91 322
12921.99 339
12923.06 396
12924.13 353
12925.21 338
12926.28 359
12927.36 379
12928.43 412
12929.50 341
12930.58 389
12931.65 347
12932.73 350
12933.80 359
12934.88 389
12935.95 352
12937.02 345
12938.10 333
12939.17 345
12940.25 432
12941.32 415
12942.40 380
12943.47 376
12944.55 351
12945.62 335
12946.70 369
12947.77 372
12948.85 362
12949.92 378
12951.00 332
12952.07 388
12953.15 386
12954.22 330
12955.30 357
12956.37 373
12957.45 400
12958.52 375
12959.60 384
12960.68 412
12961.75 411
12962.83 432
12963.90 367
12964.98 348
12966.05 341
12967.13 391
12968.20 358
12969.28 370
12970.36 371
12971.43 348
12972.51 368
12973.58 317
12974.66 365
12975.74 372
12976.81 355
12977.89 355
12978.97 401
12980.04 363
12981.12 342
12982.19 379
12983.27 378
12984.35 357
12985.42 353
12986.50 406
12987.58 414
12988.65 384
12989.73 375
12990.81 366
12991.88 326
12992.96 352
12994.04 359
12995.11 386
12996.19 361
12997.27 409
12998.35 405
12999.42 379
13000.50 352
13001.58 415
13002.65 422
13003.73 408
13004.81 375
13005.89 378
13006.96 384
13008.04 396
13009.12 354
13010.20 351
13011.27 375
13012.35 372
13013.43 436
13014.51 390
13015.58 428
13016.66 410
13017.74 415
13018.82 395
13019.90 392
13020.97 363
13022.05 365
13023.13 392
13024.21 406
13025.29 414
13026.37 372
13027.44 383
13028.52 384
13029.60 395
13030.68 403
13031.76 388
13032.84 440
13033.91 443
13034.99 364
13036.07 427
13037.15 405
13038.23 406
13039.31 398
13040.39 362
13041.46 438
13042.54 406
13043.62 406
13044.70 386
13045.78 402
13046.86 413
13047.94 438
13049.02 384
13050.10 387
13051.18 402
13052.26 432
13053.34 427
13054.41 445
13055.49 449
13056.57 427
13057.65 449
13058.73 404
13059.81 415
13060.89 409
13061.97 466
13063.05 445
13064.13 424
13065.21 424
13066.29 433
13067.37 421
13068.45 420
13069.53 389
13070.61 422
13071.69 437
13072.77 386
13073.85 424
13074.93 419
13076.01 414
13077.09 394
13078.17 390
13079.25 381
13080.33 437
13081.41 394
13082.49 411
13083.58 383
13084.66 410
13085.74 401
13086.82 412
13087.90 374
13088.98 372
13090.06 358
13091.14 379
13092.22 374
13093.30 361
13094.38 366
13095.46 385
13096.55 407
13097.63 386
13098.71 400
13099.79 385
13100.87 341
13101.95 382
13103.03 392
13104.12 358
13105.20 379
13106.28 389
13107.36 403
13108.44 365
13109.52 363
13110.60 407
13111.69 358
13112.77 381
13113.85 386
13114.93 385
13116.01 386
13117.10 361
13118.18 330
13119.26 331
13120.34 356
13121.42 335
13122.51 347
13123.59 381
13124.67 400
13125.75 359
13126.84 381
13127.92 359
13129.00 373
13130.08 384
13131.17 388
13132.25 359
13133.33 402
13134.41 400
13135.50 367
13136.58 371
13137.66 371
13138.75 334
13139.83 348
13140.91 339
13141.99 321
13143.08 357
13144.16 337
13145.24 350
13146.33 357
13147.41 340
13148.49 359
13149.58 364
13150.66 358
13151.74 358
13152.83 333
13153.91 374
13154.99 372
13156.08 360
13157.16 339
13158.25 373
13159.33 363
13160.41 355
13161.50 356
13162.58 364
13163.66 378
13164.75 374
13165.83 369
13166.92 336
13168.00 354
13169.08 348
13170.17 376
13171.25 343
13172.34 348
13173.42 358
13174.51 390
13175.59 362
13176.67 378
13177.76 355
13178.84 390
13179.93 407
13181.01 382
13182.10 383
13183.18 357
13184.27 382
13185.35 390
13186.44 394
13187.52 342
13188.61 350
13189.69 381
13190.78 392
13191.86 392
13192.95 363
13194.03 363
13195.12 383
13196.20 382
13197.29 389
13198.37 349
13199.46 389
13200.54 352
13201.63 378
13202.72 370
13203.80 398
13204.89 352
13205.97 371
13207.06 378
13208.14 348
13209.23 367
13210.32 391
13211.40 362
13212.49 344
13213.57 343
13214.66 335
13215.75 370
13216.83 354
13217.92 391
13219.00 384
13220.09 345
13221.18 352
13222.26 373
13223.35 386
13224.44 396
13225.52 377
13226.61 365
13227.70 362
13228.78 340
13229.87 364
13230.96 371
13232.04 375
13233.13 381
13234.22 371
13235.30 386
13236.39 364
13237.48 358
13238.56 397
13239.65 424
13240.74 371
13241.82 345
13242.91 334
13244.00 341
13245.09 370
13246.17 356
13247.26 390
13248.35 332
13249.44 374
13250.52 343
13251.61 373
13252.70 339
13253.79 352
13254.87 396
13255.96 374
13257.05 381
13258.14 389
13259.23 399
13260.31 347
13261.40 351
13262.49 348
13263.58 394
13264.67 356
13265.75 393
13266.84 384
13267.93 409
13269.02 405
13270.11 414
13271.19 402
13272.28 369
13273.37 369
13274.46 413
13275.55 431
13276.64 357
13277.73 378
13278.81 395
13279.90 392
13280.99 383
13282.08 411
13283.17 414
13284.26 387
13285.35 405
13286.44 422
13287.53 404
13288.61 399
13289.70 376
13290.79 392
13291.88 427
13292.97 399
13294.06 403
13295.15 422
13296.24 411
13297.33 405
13298.42 413
13299.51 379
13300.60 441
13301.69 414
13302.78 434
13303.87 416
13304.96 376
13306.05 390
13307.14 437
13308.23 459
13309.32 408
13310.41 409
13311.50 471
13312.59 512
13313.68 479
13314.77 476
13315.86 453
13316.95 455
13318.04 445
13319.13 502
13320.22 467
13321.31 424
13322.40 470
13323.49 428
13324.58 395
13325.67 445
13326.76 468
13327.85 482
13328.94 443
13330.03 453
13331.12 445
13332.21 494
13333.31 504
13334.40 470
13335.49 458
13336.58 461
13337.67 484
13338.76 480
13339.85 462
13340.94 438
13342.03 480
13343.13 443
13344.22 449
13345.31 447
13346.40 468
13347.49 492
13348.58 510
13349.67 472
13350.77 466
13351.86 492
13352.95 525
13354.04 476
13355.13 488
13356.22 492
13357.32 484
13358.41 483
13359.50 495
13360.59 462
13361.68 501
13362.78 497
13363.87 510
13364.96 489
13366.05 508
13367.15 554
13368.24 594
13369.33 567
13370.42 562
13371.52 544
13372.61 530
13373.70 543
13374.79 558
13375.89 523
13376.98 544
13378.07 509
13379.16 517
13380.26 495
13381.35 501
13382.44 466
13383.54 429
13384.63 478
13385.72 504
13386.82 476
13387.91 437
13389.00 440
13390.09 447
13391.19 409
13392.28 411
13393.37 433
13394.47 447
13395.56 446
13396.66 434
13397.75 417
13398.84 436
13399.94 413
13401.03 423
13402.12 464
13403.22 452
13404.31 418
13405.40 415
13406.50 417
13407.59 404
13408.69 400
13409.78 417
13410.88 415
13411.97 416
13413.06 430
13414.16 446
13415.25 442
13416.35 428
13417.44 412
13418.53 426
13419.63 415
13420.72 445
13421.82 427
13422.91 423
13424.01 430
13425.10 481
13426.20 460
13427.29 390
13428.39 442
13429.48 453
13430.58 440
13431.67 452
13432.77 475
13433.86 433
13434.96 460
13436.05 427
13437.15 448
13438.24 452
13439.34 461
13440.43 443
13441.53 455
13442.62 430
13443.72 441
13444.81 440
13445.91 445
13447.01 441
13448.10 483
13449.20 452
13450.29 432
13451.39 464
13452.48 470
13453.58 483
13454.68 495
13455.77 493
13456.87 468
13457.96 491
13459.06 558
13460.16 534
13461.25 474
13462.35 507
13463.44 467
13464.54 538
13465.64 500
13466.73 504
13467.83 452
13468.93 503
13470.02 501
13471.12 497
13472.22 500
13473.31 513
13474.41 536
13475.51 501
13476.60 514
13477.70 509
13478.80 483
13479.89 481
13480.99 507
13482.09 483
13483.18 522
13484.28 519
13485.38 511
13486.48 526
13487.57 519
13488.67 554
13489.77 569
13490.87 591
13491.96 545
13493.06 523
13494.16 550
13495.26 572
13496.35 569
13497.45 564
13498.55 600
13499.65 636
13500.74 621
13501.84 607
13502.94 648
13504.04 668
13505.14 675
13506.23 705
13507.33 698
13508.43 634
13509.53 657
13510.63 646
13511.72 656
13512.82 606
13513.92 542
13515.02 512
13516.12 523
13517.22 532
13518.31 495
13519.41 510
13520.51 475
13521.61 476
13522.71 491
13523.81 508
13524.91 452
13526.01 471
13527.10 474
13528.20 484
13529.30 461
13530.40 447
13531.50 437
13532.60 463
13533.70 472
13534.80 483
13535.90 488
13537.00 459
13538.09 455
13539.19 467
13540.29 488
13541.39 441
13542.49 434
13543.59 449
13544.69 442
13545.79 455
13546.89 453
13547.99 451
13549.09 496
13550.19 423
13551.29 436
13552.39 493
13553.49 447
13554.59 459
13555.69 464
13556.79 439
13557.89 372
13558.99 415
13560.09 446
13561.19 398
13562.29 364
13563.39 422
13564.49 421
13565.59 464
13566.69 436
13567.79 428
13568.89 440
13569.99 408
13571.09 416
13572.20 397
13573.30 432
13574.40 427
13575.50 408
13576.60 390
13577.70 471
13578.80 465
13579.90 480
13581.00 436
13582.10 458
13583.20 444
13584.31 393
13585.41 403
13586.51 432
13587.61 471
13588.71 444
13589.81 393
13590.91 427
13592.02 413
13593.12 368
13594.22 455
13595.32 416
13596.42 390
13597.52 397
13598.63 447
13599.73 414
13600.83 404
13601.93 403
13603.03 423
13604.14 425
13605.24 435
13606.34 437
13607.44 451
13608.54 410
13609.65 394
13610.75 414
13611.85 450
13612.95 427
13614.06 457
13615.16 446
13616.26 382
13617.36 405
13618.47 425
13619.57 421
13620.67 406
13621.77 380
13622.88 441
13623.98 407
13625.08 390
13626.18 384
13627.29 428
13628.39 400
13629.49 449
13630.60 412
13631.70 388
13632.80 411
13633.91 399
13635.01 401
13636.11 363
13637.22 392
13638.32 416
13639.42 442
13640.53 410
13641.63 369
13642.73 397
13643.84 431
13644.94 430
13646.04 446
13647.15 382
13648.25 386
13649.36 401
13650.46 378
13651.56 401
13652.67 382
13653.77 379
13654.88 411
13655.98 354
13657.08 391
13658.19 358
13659.29 359
13660.40 412
13661.50 400
13662.60 452
13663.71 392
13664.81 403
13665.92 408
13667.02 435
13668.13 382
13669.23 360
13670.34 423
13671.44 394
13672.55 424
13673.65 436
13674.76 399
13675.86 429
13676.97 409
13678.07 389
13679.18 395
13680.28 392
13681.39 392
13682.49 403
13683.60 424
13684.70 368
13685.81 403
13686.91 406
13688.02 399
13689.12 395
13690.23 370
13691.33 430
13692.44 425
13693.55 407
13694.65 382
13695.76 397
13696.86 381
13697.97 400
13699.07 389
13700.18 443
13701.29 381
13702.39 385
13703.50 411
13704.60 390
13705.71 411
13706.82 449
13707.92 397
13709.03 428
13710.14 453
13711.24 428
13712.35 429
13713.45 422
13714.56 439
13715.67 431
13716.77 427
13717.88 428
13718.99 481
13720.09 423
13721.20 422
13722.31 438
13723.41 461
13724.52 489
13725.63 475
13726.74 453
13727.84 470
13728.95 495
13730.06 458
13731.16 487
13732.27 486
13733.38 502
13734.49 500
13735.59 505
13736.70 494
13737.81 475
13738.91 514
13740.02 516
13741.13 479
13742.24 483
13743.35 508
13744.45 505
13745.56 496
13746.67 522
13747.78 502
13748.88 480
13749.99 557
13751.10 519
13752.21 525
13753.32 530
13754.42 554
13755.53 502
13756.64 591
13757.75 576
13758.86 588
13759.97 620
13761.07 605
13762.18 657
13763.29 627
13764.40 628
13765.51 644
13766.62 687
13767.72 753
13768.83 773
13769.94 728
13771.05 849
13772.16 795
13773.27 812
13774.38 824
13775.49 849
13776.60 860
13777.70 854
13778.81 825
13779.92 755
13781.03 764
13782.14 754
13783.25 724
13784.36 658
13785.47 664
13786.58 628
13787.69 609
13788.80 559
13789.91 558
13791.02 544
13792.13 584
13793.24 541
13794.35 497
13795.45 509
13796.56 519
13797.67 517
13798.78 481
13799.89 503
13801.00 454
13802.11 497
13803.22 503
13804.33 524
13805.44 537
13806.55 557
13807.67 527
13808.78 526
13809.89 532
13811.00 491
13812.11 521
13813.22 498
13814.33 551
13815.44 538
13816.55 524
13817.66 481
13818.77 521
13819.88 530
13820.99 485
13822.10 445
13823.21 455
13824.32 482
13825.44 506
13826.55 483
13827.66 443
13828.77 480
13829.88 451
13830.99 458
13832.10 442
13833.21 410
13834.32 463
13835.44 513
13836.55 458
13837.66 458
13838.77 510
13839.88 452
13840.99 481
13842.10 543
13843.22 475
13844.33 466
13845.44 523
13846.55 469
13847.66 504
13848.78 499
13849.89 522
13851.00 509
13852.11 543
13853.22 487
13854.34 506
13855.45 530
13856.56 567
13857.67 527
13858.78 473
13859.90 512
13861.01 546
13862.12 587
13863.23 600
13864.35 553
13865.46 520
13866.57 560
13867.68 567
13868.80 543
13869.91 570
13871.02 569
13872.14 605
13873.25 560
13874.36 544
13875.47 548
13876.59 498
13877.70 517
13878.81 500
13879.93 502
13881.04 480
13882.15 484
13883.27 474
13884.38 470
13885.49 454
13886.61 526
13887.72 521
13888.83 490
13889.95 451
13891.06 482
13892.17 522
13893.29 529
13894.40 506
13895.52 482
13896.63 517
13897.74 538
13898.86 493
13899.97 474
13901.09 482
13902.20 518
13903.31 505
13904.43 464
13905.54 482
13906.66 500
13907.77 458
13908.89 474
13910.00 475
13911.11 468
13912.23 468
13913.34 516
13914.46 481
13915.57 468
13916.69 462
13917.80 452
13918.92 478
13920.03 460
13921.15 446
13922.26 445
13923.38 451
13924.49 457
13925.61 476
13926.72 435
13927.84 441
13928.95 450
13930.07 451
13931.18 423
13932.30 464
13933.41 432
13934.53 466
13935.64 472
13936.76 460
13937.87 450
13938.99 489
13940.10 451
13941.22 488
13942.34 423
13943.45 460
13944.57 453
13945.68 483
13946.80 433
13947.91 436
13949.03 433
13950.15 435
13951.26 424
13952.38 404
13953.49 425
13954.61 432
13955.73 450
13956.84 392
13957.96 389
13959.08 383
13960.19 385
13961.31 393
13962.43 432
13963.54 395
13964.66 433
13965.78 408
13966.89 423
13968.01 410
13969.13 418
13970.24 411
13971.36 422
13972.48 434
13973.59 448
13974.71 426
13975.83 407
13976.94 406
13978.06 441
13979.18 414
13980.30 456
13981.41 450
13982.53 440
13983.65 442
13984.76 420
13985.88 415
13987.00 393
13988.12 432
13989.23 477
13990.35 427
13991.47 429
13992.59 426
13993.71 466
13994.82 453
13995.94 418
13997.06 436
13998.18 482
13999.29 442
14000.41 477
14001.53 443
14002.65 421
14003.77 445
14004.88 431
14006.00 451
14007.12 442
14008.24 449
14009.36 467
14010.48 443
14011.59 432
14012.71 440
14013.83 437
14014.95 449
14016.07 441
14017.19 455
14018.31 493
14019.43 489
14020.54 484
14021.66 455
14022.78 539
14023.90 503
14025.02 489
14026.14 448
14027.26 465
14028.38 406
14029.50 447
14030.62 462
14031.73 507
14032.85 492
14033.97 461
14035.09 485
14036.21 463
14037.33 433
14038.45 412
14039.57 433
14040.69 416
14041.81 429
14042.93 401
14044.05 433
14045.17 420
14046.29 433
14047.41 437
14048.53 417
14049.65 407
14050.77 397
14051.89 431
14053.01 464
14054.13 449
14055.25 402
14056.37 386
14057.49 378
14058.61 407
14059.73 439
14060.85 434
14061.97 440
14063.09 443
14064.21 430
14065.33 414
14066.45 415
14067.57 446
14068.70 471
14069.82 421
14070.94 416
14072.06 426
14073.18 464
14074.30 486
14075.42 473
14076.54 455
14077.66 443
14078.78 449
14079.91 471
14081.03 485
14082.15 488
14083.27 481
14084.39 468
14085.51 485
14086.63 488
14087.75 466
14088.88 483
14090.00 503
14091.12 498
14092.24 520
14093.36 488
14094.48 517
14095.61 499
14096.73 563
14097.85 561
14098.97 565
14100.09 561
14101.22 576
14102.34 540
14103.46 516
14104.58 546
14105.71 536
14106.83 579
14107.95 535
14109.07 536
14110.19 513
14111.32 485
14112.44 449
14113.56 460
14114.68 417
14115.81 416
14116.93 454
14118.05 457
14119.18 391
14120.30 413
14121.42 439
14122.54 456
14123.67 422
14124.79 407
14125.91 460
14127.04 442
14128.16 413
14129.28 397
14130.41 378
14131.53 376
14132.65 438
14133.78 395
14134.90 421
14136.02 391
14137.15 417
14138.27 398
14139.39 424
14140.52 382
14141.64 425
14142.76 414
14143.89 404
14145.01 393
14146.13 359
14147.26 415
14148.38 368
14149.51 371
14150.63 373
14151.75 393
14152.88 409
14154.00 405
14155.13 395
14156.25 375
14157.38 390
14158.50 404
14159.62 403
14160.75 374
14161.87 397
14163.00 398
14164.12 433
14165.25 411
14166.37 413
14167.50 426
14168.62 399
14169.75 415
14170.87 400
14172.00 372
14173.12 393
14174.25 378
14175.37 366
14176.50 379
14177.62 360
14178.75 391
14179.87 370
14181.00 389
14182.12 400
14183.25 383
14184.37 372
14185.50 373
14186.62 381
14187.75 392
14188.87 341
14190.00 350
14191.13 409
14192.25 393
14193.38 359
14194.50 309
14195.63 339
14196.75 345
14197.88 374
14199.01 336
14200.13 325
14201.26 354
14202.38 352
14203.51 306
14204.64 327
14205.76 327
14206.89 333
14208.01 322
14209.14 342
14210.27 318
14211.39 348
14212.52 348
14213.65 316
14214.77 329
14215.90 348
14217.03 367
14218.15 340
14219.28 395
14220.41 314
14221.53 308
14222.66 281
14223.79 337
14224.91 332
14226.04 334
14227.17 379
14228.30 347
14229.42 372
14230.55 325
14231.68 340
14232.80 339
14233.93 358
14235.06 340
14236.19 357
14237.31 309
14238.44 311
14239.57 341
14240.70 324
14241.82 308
14242.95 363
14244.08 311
14245.21 337
14246.34 354
14247.46 318
14248.59 331
14249.72 316
14250.85 329
14251.98 344
14253.10 349
14254.23 314
14255.36 331
14256.49 308
14257.62 346
14258.74 348
14259.87 320
14261.00 342
14262.13 327
14263.26 326
14264.39 318
14265.52 319
14266.64 313
14267.77 324
14268.90 293
14270.03 321
14271.16 289
14272.29 332
14273.42 321
14274.55 333
14275.68 313
14276.80 322
14277.93 291
14279.06 302
14280.19 322
14281.32 315
14282.45 293
14283.58 321
14284.71 327
14285.84 321
14286.97 358
14288.10 298
14289.23 346
14290.36 336
14291.49 370
14292.62 303
14293.75 283
14294.87 297
14296.00 292
14297.13 281
14298.26 299
14299.39 344
14300.52 324
14301.65 314
14302.78 306
14303.91 301
14305.04 255
14306.17 312
14307.31 311
14308.44 343
14309.57 291
14310.70 277
14311.83 298
14312.96 315
14314.09 293
14315.22 317
14316.35 304
14317.48 264
14318.61 333
14319.74 262
14320.87 301
14322.00 280
14323.13 295
14324.26 296
14325.40 299
14326.53 279
14327.66 306
14328.79 284
14329.92 310
14331.05 260
14332.18 288
14333.31 295
14334.44 271
14335.58 273
14336.71 283
14337.84 282
14338.97 297
14340.10 330
14341.23 318
14342.37 282
14343.50 253
14344.63 259
14345.76 289
14346.89 273
14348.02 235
14349.16 269
14350.29 326
14351.42 278
14352.55 312
14353.68 304
14354.82 275
14355.95 274
14357.08 286
14358.21 256
14359.35 269
14360.48 236
14361.61 278
14362.74 291
14363.87 268
14365.01 283
14366.14 297
14367.27 276
14368.41 298
14369.54 309
14370.67 309
14371.80 339
14372.94 308
14374.07 300
14375.20 283
14376.34 302
14377.47 296
14378.60 290
14379.73 284
14380.87 290
14382.00 316
14383.13 270
14384.27 252
14385.40 230
14386.53 326
14387.67 286
14388.80 305
14389.93 262
14391.07 260
14392.20 291
14393.34 326
14394.47 266
14395.60 286
14396.74 267
14397.87 299
14399.00 297
14400.14 299
14401.27 266
14402.41 277
14403.54 312
14404.67 297
14405.81 286
14406.94 270
14408.08 280
14409.21 247
14410.35 264
14411.48 263
14412.61 326
14413.75 341
14414.88 280
14416.02 235
14417.15 259
14418.29 254
14419.42 266
14420.56 299
14421.69 294
14422.83 302
14423.96 287
14425.10 284
14426.23 287
14427.37 283
14428.50 251
14429.64 283
14430.77 301
14431.91 304
14433.04 291
14434.18 285
14435.31 278
14436.45 253
14437.58 294
14438.72 309
14439.85 245
14440.99 280
14442.13 279
14443.26 266
14444.40 288
14445.53 299
14446.67 304
14447.80 262
14448.94 273
14450.08 304
14451.21 344
14452.35 303
14453.48 271
14454.62 308
14455.76 310
14456.89 301
14458.03 293
14459.16 330
14460.30 279
14461.44 311
14462.57 277
14463.71 298
14464.85 273
14465.98 299
14467.12 292
14468.26 296
14469.39 339
14470.53 292
14471.67 302
14472.80 310
14473.94 294
14475.08 266
14476.21 326
14477.35 343
14478.49 320
14479.62 318
14480.76 291
14481.90 299
14483.04 332
14484.17 352
14485.31 302
14486.45 298
14487.59 320
14488.72 339
14489.86 336
14491.00 299
14492.14 231
14493.27 294
14494.41 303
14495.55 285
14496.69 268
14497.82 278
14498.96 294
14500.10 277
14501.24 298
14502.38 308
14503.51 307
14504.65 310
14505.79 313
14506.93 331
14508.07 312
14509.20 302
14510.34 314
14511.48 308
14512.62 272
14513.76 264
14514.90 292
14516.03 290
14517.17 276
14518.31 298
14519.45 297
14520.59 289
14521.73 293
14522.87 301
14524.01 318
14525.14 302
14526.28 284
14527.42 294
14528.56 294
14529.70 282
14530.84 296
14531.98 287
14533.12 282
14534.26 266
14535.40 258
14536.54 294
14537.67 300
14538.81 271
14539.95 274
14541.09 263
14542.23 252
14543.37 277
14544.51 261
14545.65 286
14546.79 291
14547.93 285
14549.07 286
14550.21 294
14551.35 292
14552.49 282
14553.63 294
14554.77 279
14555.91 306
14557.05 318
14558.19 324
14559.33 304
14560.47 313
14561.61 279
14562.75 306
14563.89 268
14565.03 277
14566.17 315
14567.31 287
14568.45 291
14569.60 290
14570.74 320
14571.88 276
14573.02 284
14574.16 285
14575.30 308
14576.44 327
14577.58 283
14578.72 288
14579.86 285
14581.00 270
14582.14 308
14583.29 291
14584.43 253
14585.57 320
14586.71 295
14587.85 313
14588.99 313
14590.13 323
14591.28 335
14592.42 332
14593.56 296
14594.70 305
14595.84 345
14596.98 340
14598.13 301
14599.27 334
14600.41 331
14601.55 322
14602.69 340
14603.83 348
14604.98 326
14606.12 316
14607.26 349
14608.40 365
14609.54 351
14610.69 324
14611.83 338
14612.97 328
14614.11 349
14615.26 375
14616.40 349
14617.54 348
14618.68 369
14619.83 330
14620.97 316
14622.11 353
14623.25 322
14624.40 387
14625.54 339
14626.68 373
14627.83 351
14628.97 390
14630.11 414
14631.25 384
14632.40 372
14633.54 448
14634.68 447
14635.83 417
14636.97 432
14638.11 441
14639.26 395
14640.40 422
14641.54 362
14642.69 358
14643.83 383
14644.97 385
14646.12 381
14647.26 355
14648.41 358
14649.55 347
14650.69 344
14651.84 339
14652.98 299
14654.13 322
14655.27 329
14656.41 337
14657.56 318
14658.70 304
14659.85 329
14660.99 317
14662.13 314
14663.28 301
14664.42 303
14665.57 352
14666.71 309
14667.86 332
14669.00 348
14670.14 324
14671.29 327
14672.43 300
14673.58 287
14674.72 302
14675.87 310
14677.01 315
14678.16 299
14679.30 248
14680.45 321
14681.59 310
14682.74 312
14683.88 274
14685.03 286
14686.17 285
14687.32 261
14688.46 228
14689.61 277
14690.75 281
14691.90 288
14693.05 284
14694.19 271
14695.34 273
14696.48 291
14697.63 333
14698.77 301
14699.92 267
14701.06 276
14702.21 303
14703.36 342
14704.50 311
14705.65 281
14706.79 263
14707.94 261
14709.09 281
14710.23 275
14711.38 284
14712.53 270
14713.67 300
14714.82 307
14715.96 268
14717.11 248
14718.26 289
14719.40 298
14720.55 267
14721.70 269
14722.84 280
14723.99 279
14725.14 271
14726.28 270
14727.43 256
14728.58 279
14729.72 289
14730.87 280
14732.02 291
14733.16 303
14734.31 276
14735.46 271
14736.61 297
14737.75 263
14738.90 291
14740.05 272
14741.20 284
14742.34 291
14743.49 304
14744.64 311
14745.79 256
14746.93 278
14748.08 288
14749.23 329
14750.38 298
14751.52 296
14752.67 279
14753.82 310
14754.97 266
14756.11 298
14757.26 286
14758.41 254
14759.56 297
14760.71 254
14761.86 295
14763.00 309
14764.15 302
14765.30 283
14766.45 311
14767.60 287
14768.74 325
14769.89 291
14771.04 315
14772.19 285
14773.34 302
14774.49 302
14775.64 315
14776.79 321
14777.93 322
14779.08 320
14780.23 305
14781.38 341
14782.53 358
14783.68 397
14784.83 342
14785.98 334
14787.13 316
14788.28 341
14789.42 336
14790.57 350
14791.72 332
14792.87 330
14794.02 355
14795.17 356
14796.32 383
14797.47 347
14798.62 330
14799.77 368
14800.92 379
14802.07 356
14803.22 368
14804.37 353
14805.52 338
14806.67 342
14807.82 351
14808.97 323
14810.12 317
14811.27 389
14812.42 331
14813.57 330
14814.72 322
14815.87 293
14817.02 332
14818.17 357
14819.32 307
14820.47 323
14821.62 319
14822.77 322
14823.92 309
14825.07 309
14826.22 300
14827.37 305
14828.52 294
14829.68 301
14830.83 287
14831.98 290
14833.13 289
14834.28 295
14835.43 263
14836.58 302
14837.73 297
14838.88 296
14840.03 290
14841.19 285
14842.34 302
14843.49 269
14844.64 264
14845.79 275
14846.94 278
14848.09 257
14849.25 285
14850.40 247
14851.55 294
14852.70 261
14853.85 256
14855.00 262
14856.16 257
14857.31 243
14858.46 259
14859.61 279
14860.76 272
14861.92 283
14863.07 257
14864.22 235
14865.37 250
14866.52 246
14867.68 234
14868.83 254
14869.98 297
14871.13 235
14872.29 219
14873.44 257
14874.59 263
14875.74 233
14876.90 309
14878.05 262
14879.20 268
14880.36 268
14881.51 252
14882.66 239
14883.81 250
14884.97 247
14886.12 255
14887.27 257
14888.43 254
14889.58 229
14890.73 285
14891.89 244
14893.04 253
14894.19 286
14895.35 258
14896.50 241
14897.65 266
14898.81 283
14899.96 268
14901.11 279
14902.27 264
14903.42 276
14904.57 267
14905.73 234
14906.88 227
14908.04 224
14909.19 266
14910.34 288
14911.50 273
14912.65 231
14913.81 260
14914.96 266
14916.11 241
14917.27 253
14918.42 280
14919.58 254
14920.73 256
14921.88 287
14923.04 262
14924.19 255
14925.35 261
14926.50 259
14927.66 253
14928.81 228
14929.97 227
14931.12 254
14932.28 237
14933.43 234
14934.59 226
14935.74 231
14936.90 231
14938.05 226
14939.21 253
14940.36 248
14941.52 286
14942.67 286
14943.83 226
14944.98 223
14946.14 208
14947.29 250
14948.45 242
14949.60 249
14950.76 265
14951.91 257
14953.07 254
14954.23 241
14955.38 218
14956.54 258
14957.69 244
14958.85 245
14960.00 252
14961.16 244
14962.32 238
14963.47 262
14964.63 253
14965.78 221
14966.94 243
14968.10 226
14969.25 217
14970.41 228
14971.57 235
14972.72 229
14973.88 241
14975.04 232
14976.19 230
14977.35 231
14978.50 212
14979.66 206
14980.82 220
14981.97 234
14983.13 263
14984.29 263
14985.45 241
14986.60 213
14987.76 231
14988.92 242
14990.07 219
14991.23 226
14992.39 219
14993.54 229
14994.70 255
14995.86 244
14997.02 238
14998.17 240
14999.33 242
15000.49 237
15001.65 229
15002.80 209
15003.96 215
15005.12 217
15006.28 228
15007.43 227
15008.59 223
15009.75 197
15010.91 234
15012.07 236
15013.22 237
15014.38 231
15015.54 241
15016.70 209
15017.86 205
15019.01 201
15020.17 238
15021.33 251
15022.49 247
15023.65 203
15024.81 205
15025.96 219
15027.12 228
15028.28 204
15029.44 219
15030.60 207
15031.76 193
15032.92 191
15034.07 223
15035.23 216
15036.39 225
15037.55 256
15038.71 232
15039.87 238
15041.03 205
15042.19 222
15043.35 252
15044.50 230
15045.66 242
15046.82 219
15047.98 246
15049.14 204
15050.30 229
15051.46 211
15052.62 222
15053.78 194
15054.94 217
15056.10 218
15057.26 222
15058.42 219
15059.58 215
15060.74 228
15061.90 201
15063.06 195
15064.22 212
15065.38 194
15066.54 208
15067.70 227
15068.86 189
15070.02 205
15071.18 215
15072.34 221
15073.50 209
15074.66 218
15075.82 227
15076.98 210
15078.14 227
15079.30 215
15080.46 218
15081.62 229
15082.78 239
15083.94 200
15085.10 221
15086.26 201
15087.42 205
15088.59 215
15089.75 182
15090.91 169
15092.07 191
15093.23 219
15094.39 191
15095.55 206
15096.71 226
15097.87 235
15099.04 222
15100.20 204
15101.36 190
15102.52 235
15103.68 237
15104.84 214
15106.00 223
15107.17 227
15108.33 220
15109.49 214
15110.65 225
15111.81 218
15112.97 204
15114.14 201
15115.30 231
15116.46 200
15117.62 206
15118.78 191
15119.95 243
15121.11 199
15122.27 178
15123.43 181
15124.59 188
15125.76 213
15126.92 200
15128.08 214
15129.24 199
15130.41 231
15131.57 200
15132.73 199
15133.89 226
15135.06 228
15136.22 216
15137.38 232
15138.54 202
15139.71 198
15140.87 206
15142.03 189
15143.20 203
15144.36 194
15145.52 205
15146.69 214
15147.85 198
15149.01 227
15150.17 201
15151.34 180
15152.50 203
15153.66 202
15154.83 213
15155.99 187
15157.16 199
15158.32 233
15159.48 194
15160.65 191
15161.81 183
15162.97 214
15164.14 212
15165.30 208
15166.46 191
15167.63 214
15168.79 198
15169.96 213
15171.12 201
15172.28 224
15173.45 191
15174.61 212
15175.78 195
15176.94 202
15178.11 203
15179.27 195
15180.43 193
15181.60 207
15182.76 197
15183.93 215
15185.09 205
15186.26 197
15187.42 215
15188.59 212
15189.75 215
15190.92 207
15192.08 213
15193.25 200
15194.41 254
15195.58 206
15196.74 218
15197.91 238
15199.07 216
15200.24 214
15201.40 210
15202.57 218
15203.73 229
15204.90 197
15206.06 228
15207.23 251
15208.39 222
15209.56 250
15210.72 213
15211.89 233
15213.06 229
15214.22 206
15215.39 206
15216.55 223
15217.72 201
15218.88 238
15220.05 216
15221.22 221
15222.38 240
15223.55 247
15224.71 244
15225.88 242
15227.05 255
15228.21 244
15229.38 240
15230.55 242
15231.71 227
15232.88 254
15234.05 262
15235.21 258
15236.38 230
15237.54 225
15238.71 233
15239.88 246
15241.04 264
15242.21 223
15243.38 220
15244.55 235
15245.71 244
15246.88 230
15248.05 207
15249.21 227
15250.38 222
15251.55 237
15252.71 212
15253.88 212
15255.05 236
15256.22 202
15257.38 194
15258.55 199
15259.72 217
15260.89 206
15262.05 236
15263.22 216
15264.39 224
15265.56 227
15266.72 244
15267.89 217
15269.06 227
15270.23 236
15271.40 222
15272.56 203
15273.73 216
15274.90 209
15276.07 202
15277.24 228
15278.40 219
15279.57 218
15280.74 200
15281.91 208
15283.08 212
15284.25 219
15285.41 210
15286.58 223
15287.75 199
15288.92 218
15290.09 206
15291.26 195
15292.43 225
15293.59 195
15294.76 180
15295.93 210
15297.10 195
15298.27 217
15299.44 234
15300.61 211
15301.78 244
15302.95 200
15304.12 238
15305.28 229
15306.45 240
15307.62 218
15308.79 207
15309.96 230
15311.13 236
15312.30 222
15313.47 184
15314.64 218
15315.81 202
15316.98 191
15318.15 187
15319.32 241
15320.49 221
15321.66 255
15322.83 219
15324.00 210
15325.17 193
15326.34 214
15327.51 182
15328.68 191
15329.85 195
15331.02 193
15332.19 198
15333.36 210
15334.53 222
15335.70 213
15336.87 241
15338.04 205
15339.21 235
15340.38 201
15341.55 229
15342.72 215
15343.89 228
15345.06 212
15346.23 213
15347.41 224
15348.58 199
15349.75 206
15350.92 206
15352.09 211
15353.26 197
15354.43 224
15355.60 229
15356.77 240
15357.94 203
15359.12 207
15360.29 212
15361.46 212
15362.63 194
15363.80 185
15364.97 188
15366.14 224
15367.32 213
15368.49 228
15369.66 229
15370.83 201
15372.00 226
15373.17 208
15374.35 194
15375.52 196
15376.69 212
15377.86 227
15379.03 223
15380.21 202
15381.38 213
15382.55 231
15383.72 234
15384.90 206
15386.07 199
15387.24 219
15388.41 202
15389.58 259
15390.76 203
15391.93 204
15393.10 200
15394.27 222
15395.45 179
15396.62 218
15397.79 223
15398.97 219
15400.14 203
15401.31 226
15402.48 211
15403.66 214
15404.83 225
15406.00 194
15407.18 222
15408.35 195
15409.52 217
15410.70 220
15411.87 244
15413.04 185
15414.22 212
15415.39 205
15416.56 223
15417.74 183
15418.91 230
15420.08 210
15421.26 222
15422.43 201
15423.60 188
15424.78 180
15425.95 187
15427.13 187
15428.30 189
15429.47 176
15430.65 178
15431.82 225
15433.00 183
15434.17 207
15435.34 189
15436.52 187
15437.69 210
15438.87 188
15440.04 171
15441.22 216
15442.39 221
15443.56 187
15444.74 195
15445.91 201
15447.09 204
15448.26 207
15449.44 210
15450.61 185
15451.79 213
15452.96 213
15454.14 242
15455.31 218
15456.49 204
15457.66 195
15458.84 211
15460.01 227
15461.19 198
15462.36 204
15463.54 200
15464.71 215
15465.89 229
15467.06 231
15468.24 201
15469.42 235
15470.59 193
15471.77 207
15472.94 186
15474.12 213
15475.29 215
15476.47 203
15477.64 221
15478.82 217
15480.00 227
15481.17 178
15482.35 203
15483.52 193
15484.70 222
15485.88 195
15487.05 186
15488.23 176
15489.41 202
15490.58 211
15491.76 199
15492.93 206
15494.11 195
15495.29 208
15496.46 191
15497.64 202
15498.82 201
15499.99 215
15501.17 188
15502.35 200
15503.52 207
15504.70 213
15505.88 188
15507.05 198
15508.23 211
15509.41 190
15510.59 234
15511.76 215
15512.94 221
15514.12 188
15515.29 178
15516.47 206
15517.65 162
15518.83 187
15520.00 227
15521.18 181
15522.36 186
15523.54 180
15524.71 236
15525.89 222
15527.07 209
15528.25 206
15529.42 183
15530.60 206
15531.78 171
15532.96 185
15534.14 201
15535.31 216
15536.49 187
15537.67 229
15538.85 212
15540.03 210
15541.20 178
15542.38 208
15543.56 224
15544.74 213
15545.92 207
15547.10 199
15548.27 223
15549.45 207
15550.63 204
15551.81 202
15552.99 232
15554.17 184
15555.35 222
15556.53 204
15557.70 221
15558.88 193
15560.06 200
15561.24 205
15562.42 210
15563.60 207
15564.78 237
15565.96 213
15567.14 210
15568.32 184
15569.50 219
15570.67 219
15571.85 182
15573.03 215
15574.21 217
15575.39 238
15576.57 215
15577.75 218
15578.93 211
15580.11 215
15581.29 174
15582.47 203
15583.65 210
15584.83 209
15586.01 213
15587.19 199
15588.37 212
15589.55 215
15590.73 243
15591.91 225
15593.09 214
15594.27 218
15595.45 202
15596.63 235
15597.81 224
15598.99 216
15600.17 242
15601.35 239
15602.53 210
15603.71 214
15604.90 224
15606.08 233
15607.26 253
15608.44 245
15609.62 253
15610.80 218
15611.98 247
15613.16 248
15614.34 266
15615.52 251
15616.70 253
15617.89 233
15619.07 252
15620.25 223
15621.43 252
15622.61 302
15623.79 245
15624.97 276
15626.15 268
15627.34 257
15628.52 254
15629.70 288
15630.88 282
15632.06 249
15633.24 265
15634.43 261
15635.61 273
15636.79 263
15637.97 247
15639.15 244
15640.34 240
15641.52 226
15642.70 229
15643.88 241
15645.06 286
15646.25 272
15647.43 275
15648.61 294
15649.79 264
15650.98 265
15652.16 276
15653.34 292
15654.52 280
15655.71 296
15656.89 287
15658.07 285
15659.25 298
15660.44 266
15661.62 302
15662.80 274
15663.98 291
15665.17 300
15666.35 277
15667.53 250
15668.72 257
15669.90 276
15671.08 297
15672.27 292
15673.45 286
15674.63 324
15675.82 289
15677.00 291
15678.18 284
15679.37 234
15680.55 273
15681.73 291
15682.92 258
15684.10 289
15685.28 304
15686.47 265
15687.65 251
15688.84 255
15690.02 249
15691.20 265
15692.39 274
15693.57 294
15694.76 250
15695.94 261
15697.12 309
15698.31 264
15699.49 258
15700.68 237
15701.86 270
15703.05 259
15704.23 256
15705.41 257
15706.60 287
15707.78 280
15708.97 239
15710.15 274
15711.34 241
15712.52 241
15713.71 281
15714.89 278
15716.08 288
15717.26 274
15718.45 264
15719.63 249
15720.82 251
15722.00 276
15723.19 304
15724.37 279
15725.56 282
15726.74 286
15727.93 265
15729.11 256
15730.30 261
15731.48 259
15732.67 299
15733.85 309
15735.04 293
15736.23 283
15737.41 320
15738.60 312
15739.78 278
15740.97 289
15742.15 273
15743.34 319
15744.53 294
15745.71 288
15746.90 297
15748.08 284
15749.27 301
15750.46 343
15751.64 342
15752.83 311
15754.02 268
15755.20 272
15756.39 296
15757.57 287
15758.76 316
15759.95 310
15761.13 308
15762.32 312
15763.51 299
15764.69 308
15765.88 258
15767.07 303
15768.25 286
15769.44 314
15770.63 274
15771.82 275
15773.00 264
15774.19 274
15775.38 290
15776.56 280
15777.75 263
15778.94 308
15780.13 321
15781.31 274
15782.50 271
15783.69 280
15784.88 271
15786.06 293
15787.25 296
15788.44 309
15789.63 282
15790.81 280
15792.00 277
15793.19 288
15794.38 261
15795.56 280
15796.75 299
15797.94 288
15799.13 248
15800.32 237
15801.50 244
15802.69 266
15803.88 260
15805.07 257
15806.26 263
15807.45 236
15808.63 245
15809.82 227
15811.01 240
15812.20 234
15813.39 232
15814.58 241
15815.77 260
15816.95 256
15818.14 230
15819.33 233
15820.52 247
15821.71 247
15822.90 222
15824.09 249
15825.28 233
15826.46 241
15827.65 251
15828.84 239
15830.03 218
15831.22 226
15832.41 262
15833.60 245
15834.79 282
15835.98 245
15837.17 236
15838.36 291
15839.55 281
15840.74 239
15841.93 217
15843.12 216
15844.31 250
15845.50 269
15846.69 231
15847.88 237
15849.07 247
15850.26 258
15851.45 273
15852.64 221
15853.83 257
15855.02 290
15856.21 247
15857.40 237
15858.59 242
15859.78 229
15860.97 242
15862.16 256
15863.35 251
15864.54 212
15865.73 230
15866.92 233
15868.11 266
15869.30 251
15870.49 241
15871.68 258
15872.87 229
15874.06 232
15875.25 253
15876.45 227
15877.64 261
15878.83 257
15880.02 216
15881.21 229
15882.40 240
15883.59 251
15884.78 240
15885.97 252
15887.17 282
15888.36 308
15889.55 263
15890.74 250
15891.93 280
15893.12 265
15894.31 238
15895.51 268
15896.70 258
15897.89 271
15899.08 278
15900.27 266
15901.46 270
15902.66 245
15903.85 238
15905.04 254
15906.23 264
15907.43 283
15908.62 276
15909.81 273
15911.00 298
15912.19 302
15913.39 282
15914.58 246
15915.77 258
15916.96 261
15918.16 281
15919.35 289
15920.54 291
15921.73 283
15922.93 318
15924.12 314
15925.31 247
15926.50 257
15927.70 286
15928.89 277
15930.08 265
15931.28 267
15932.47 284
15933.66 262
15934.86 258
15936.05 295
15937.24 280
15938.44 268
15939.63 294
15940.82 292
15942.02 263
15943.21 269
15944.40 259
15945.60 254
15946.79 235
15947.98 224
15949.18 245
15950.37 209
15951.56 207
15952.76 215
15953.95 261
15955.15 243
15956.34 217
15957.53 226
15958.73 226
15959.92 235
15961.12 242
15962.31 249
15963.50 246
15964.70 259
15965.89 237
15967.09 225
15968.28 211
15969.48 214
15970.67 232
15971.86 231
15973.06 239
15974.25 228
15975.45 192
15976.64 208
15977.84 221
15979.03 200
15980.23 219
15981.42 169
15982.62 217
15983.81 222
15985.01 205
15986.20 219
15987.40 205
15988.59 207
15989.79 215
15990.98 203
15992.18 215
15993.37 197
15994.57 216
15995.76 221
15996.96 202
15998.16 208
15999.35 241
16000.55 201
16001.74 194
16002.94 238
16004.13 217
16005.33 215
16006.53 185
16007.72 198
16008.92 203
16010.11 206
16011.31 197
16012.51 223
16013.70 204
16014.90 177
16016.09 187
16017.29 208
16018.49 193
16019.68 195
16020.88 182
16022.07 211
16023.27 203
16024.47 176
16025.66 220
16026.86 207
16028.06 181
16029.25 184
16030.45 210
16031.65 222
16032.84 196
16034.04 198
16035.24 179
16036.44 199
16037.63 178
16038.83 198
16040.03 199
16041.22 215
16042.42 211
16043.62 222
16044.82 200
16046.01 215
16047.21 204
16048.41 192
16049.60 193
16050.80 184
16052.00 194
16053.20 174
16054.39 222
16055.59 227
16056.79 201
16057.99 160
16059.19 196
16060.38 178
16061.58 203
16062.78 212
16063.98 183
16065.18 172
16066.37 180
16067.57 198
16068.77 199
16069.97 206
16071.17 234
16072.36 180
16073.56 188
16074.76 207
16075.96 185
16077.16 196
16078.36 212
16079.56 227
16080.75 195
16081.95 175
16083.15 176
16084.35 221
16085.55 207
16086.75 185
16087.95 184
16089.15 214
16090.34 183
16091.54 186
16092.74 193
16093.94 165
16095.14 179
16096.34 180
16097.54 179
16098.74 184
16099.94 202
16101.14 185
16102.34 200
16103.54 169
16104.74 149
16105.93 195
16107.13 221
16108.33 173
16109.53 164
16110.73 167
16111.93 185
16113.13 204
16114.33 203
16115.53 207
16116.73 186
16117.93 199
16119.13 186
16120.33 191
16121.53 174
16122.73 170
16123.93 218
16125.13 229
16126.33 190
16127.53 172
16128.73 198
16129.94 188
16131.14 185
16132.34 175
16133.54 183
16134.74 189
16135.94 232
16137.14 190
16138.34 171
16139.54 195
16140.74 179
16141.94 217
16143.14 206
16144.34 200
16145.55 198
16146.75 218
16147.95 195
16149.15 191
16150.35 184
16151.55 203
16152.75 210
16153.95 212
16155.15 180
16156.36 166
16157.56 192
16158.76 199
16159.96 176
16161.16 213
16162.36 172
16163.57 199
16164.77 197
16165.97 174
16167.17 162
16168.37 208
16169.58 178
16170.78 182
16171.98 192
16173.18 174
16174.38 198
16175.59 195
16176.79 191
16177.99 159
16179.19 179
16180.39 181
16181.60 212
16182.80 202
16184.00 184
16185.20 195
16186.41 186
16187.61 181
16188.81 204
16190.01 200
16191.22 198
16192.42 216
16193.62 225
16194.83 186
16196.03 183
16197.23 191
16198.43 195
16199.64 200
16200.84 209
16202.04 190
16203.25 186
16204.45 189
16205.65 169
16206.86 195
16208.06 211
16209.26 219
16210.47 201
16211.67 186
16212.87 168
16214.08 179
16215.28 195
16216.49 199
16217.69 212
16218.89 190
16220.10 190
16221.30 219
16222.50 215
16223.71 213
16224.91 204
16226.12 218
16227.32 222
16228.52 195
16229.73 178
16230.93 210
16232.14 217
16233.34 217
16234.55 184
16235.75 196
16236.95 218
16238.16 202
16239.36 197
16240.57 185
16241.77 214
16242.98 220
16244.18 185
16245.39 194
16246.59 187
16247.80 205
16249.00 213
16250.21 208
16251.41 195
16252.62 219
16253.82 247
16255.03 232
16256.23 201
16257.44 178
16258.64 202
16259.85 214
16261.05 211
16262.26 198
16263.46 199
16264.67 195
16265.87 235
16267.08 206
16268.29 198
16269.49 220
16270.70 223
16271.90 216
16273.11 186
16274.31 197
16275.52 225
16276.73 256
16277.93 223
16279.14 255
16280.34 207
16281.55 216
16282.76 206
16283.96 218
16285.17 203
16286.38 207
16287.58 218
16288.79 227
16289.99 230
16291.20 215
16292.41 211
16293.61 213
16294.82 260
16296.03 229
16297.23 255
16298.44 258
16299.65 241
16300.85 223
16302.06 253
16303.27 247
16304.47 250
16305.68 245
16306.89 235
16308.10 258
16309.30 238
16310.51 230
16311.72 244
16312.92 265
16314.13 252
16315.34 252
16316.55 245
16317.75 239
16318.96 226
16320.17 229
16321.38 224
16322.58 247
16323.79 266
16325.00 228
16326.21 229
16327.42 200
16328.62 195
16329.83 195
16331.04 251
16332.25 211
16333.46 210
16334.66 200
16335.87 204
16337.08 197
16338.29 180
16339.50 184
16340.70 180
16341.91 202
16343.12 195
16344.33 198
16345.54 206
16346.75 196
16347.96 195
16349.16 174
16350.37 182
16351.58 182
16352.79 185
16354.00 191
16355.21 179
16356.42 190
16357.63 162
16358.83 173
16360.04 195
16361.25 205
16362.46 190
16363.67 202
16364.88 189
16366.09 197
16367.30 190
16368.51 178
16369.72 189
16370.93 181
16372.14 200
16373.35 160
16374.56 186
16375.76 192
16376.97 170
16378.18 208
16379.39 186
16380.60 187
16381.81 187
16383.02 196
16384.23 169
16385.44 184
16386.65 180
16387.86 197
16389.07 189
16390.28 155
16391.49 152
16392.70 161
16393.91 166
16395.12 186
16396.33 200
16397.55 202
16398.76 178
16399.97 198
16401.18 172
16402.39 170
16403.60 199
16404.81 182
16406.02 182
16407.23 191
16408.44 178
16409.65 194
16410.86 182
16412.07 200
16413.28 181
16414.50 182
16415.71 197
16416.92 187
16418.13 164
16419.34 195
16420.55 207
16421.76 180
16422.97 187
16424.19 179
16425.40 191
16426.61 179
16427.82 209
16429.03 179
16430.24 150
16431.46 172
16432.67 172
16433.88 191
16435.09 169
16436.30 175
16437.51 201
16438.73 210
16439.94 172
16441.15 149
16442.36 151
16443.57 202
16444.79 201
16446.00 176
16447.21 189
16448.42 187
16449.64 181
16450.85 152
16452.06 182
16453.27 200
16454.49 184
16455.70 194
16456.91 170
16458.12 172
16459.34 157
16460.55 185
16461.76 165
16462.97 178
16464.19 177
16465.40 195
16466.61 181
16467.83 168
16469.04 177
16470.25 188
16471.47 182
16472.68 158
16473.89 193
16475.11 168
16476.32 162
16477.53 185
16478.75 170
16479.96 175
16481.17 168
16482.39 173
16483.60 194
16484.81 173
16486.03 169
16487.24 170
16488.45 172
16489.67 172
16490.88 177
16492.10 167
16493.31 150
16494.52 180
16495.74 204
16496.95 175
16498.17 190
16499.38 164
16500.59 159
16501.81 200
16503.02 163
16504.24 164
16505.45 178
16506.67 205
16507.88 193
16509.10 177
16510.31 191
16511.52 188
16512.74 184
16513.95 159
16515.17 182
16516.38 163
16517.60 180
16518.81 204
16520.03 197
16521.24 153
16522.46 192
16523.67 170
16524.89 189
16526.10 200
16527.32 157
16528.53 168
16529.75 192
16530.96 196
16532.18 173
16533.40 184
16534.61 176
16535.83 167
16537.04 155
16538.26 188
16539.47 176
16540.69 188
16541.91 186
16543.12 158
16544.34 168
16545.55 152
16546.77 178
16547.98 180
16549.20 173
16550.42 173
16551.63 146
16552.85 157
16554.07 153
16555.28 185
16556.50 187
16557.71 157
16558.93 157
16560.15 181
16561.36 163
16562.58 156
16563.80 168
16565.01 190
16566.23 168
16567.45 164
16568.66 156
16569.88 191
16571.10 174
16572.31 175
16573.53 159
16574.75 171
16575.96 184
16577.18 183
16578.40 175
16579.62 179
16580.83 181
16582.05 183
16583.27 198
16584.48 180
16585.70 168
16586.92 185
16588.14 204
16589.35 189
16590.57 185
16591.79 189
16593.01 214
16594.23 198
16595.44 164
16596.66 179
16597.88 171
16599.10 180
16600.31 183
16601.53 156
16602.75 181
16603.97 157
16605.19 189
16606.40 170
16607.62 177
16608.84 179
16610.06 159
16611.28 174
16612.50 164
16613.71 168
16614.93 166
16616.15 182
16617.37 198
16618.59 170
16619.81 174
16621.03 159
16622.24 167
16623.46 183
16624.68 151
16625.90 179
16627.12 165
16628.34 173
16629.56 187
16630.78 147
16632.00 167
16633.21 169
16634.43 162
16635.65 174
16636.87 186
16638.09 176
16639.31 164
16640.53 165
16641.75 163
16642.97 164
16644.19 183
16645.41 155
16646.63 150
16647.85 145
16649.07 143
16650.29 130
16651.51 142
16652.73 177
16653.95 188
16655.17 138
16656.39 153
16657.61 164
16658.83 163
16660.05 184
16661.27 153
16662.49 166
16663.71 173
16664.93 139
16666.15 153
16667.37 144
16668.59 158
16669.81 188
16671.03 165
16672.25 153
16673.47 152
16674.69 162
16675.91 160
16677.13 168
16678.35 180
16679.57 163
16680.80 175
16682.02 186
16683.24 163
16684.46 173
16685.68 198
16686.90 161
16688.12 169
16689.34 199
16690.56 183
16691.79 175
16693.01 182
16694.23 162
16695.45 163
16696.67 174
16697.89 161
16699.11 139
16700.34 179
16701.56 166
16702.78 185
16704.00 174
16705.22 172
16706.44 161
16707.67 170
16708.89 178
16710.11 149
16711.33 186
16712.55 167
16713.78 153
16715.00 155
16716.22 144
16717.44 157
16718.67 157
16719.89 164
16721.11 163
16722.33 170
16723.55 150
16724.78 166
16726.00 181
16727.22 178
16728.45 183
16729.67 170
16730.89 176
16732.11 160
16733.34 153
16734.56 155
16735.78 141
16737.00 161
16738.23 159
16739.45 149
16740.67 137
16741.90 151
16743.12 162
16744.34 144
16745.57 157
16746.79 146
16748.01 169
16749.24 173
16750.46 150
16751.68 131
16752.91 154
16754.13 166
16755.35 183
16756.58 175
16757.80 169
16759.03 163
16760.25 151
16761.47 159
16762.70 168
16763.92 166
16765.14 157
16766.37 154
16767.59 192
16768.82 185
16770.04 158
16771.27 151
16772.49 160
16773.71 171
16774.94 154
16776.16 171
16777.39 146
16778.61 166
16779.84 176
16781.06 153
16782.29 151
16783.51 156
16784.73 165
16785.96 153
16787.18 169
16788.41 159
16789.63 151
16790.86 141
16792.08 166
16793.31 144
16794.53 167
16795.76 173
16796.98 171
16798.21 171
16799.43 141
16800.66 191
16801.89 166
16803.11 155
16804.34 158
16805.56 165
16806.79 160
16808.01 162
16809.24 148
16810.46 153
16811.69 156
16812.91 185
16814.14 156
16815.37 163
16816.59 179
16817.82 159
16819.04 187
16820.27 193
16821.50 146
16822.72 145
16823.95 157
16825.17 164
16826.40 151
16827.63 152
16828.85 162
16830.08 156
16831.31 171
16832.53 145
16833.76 175
16834.99 162
16836.21 176
16837.44 183
16838.67 167
16839.89 161
16841.12 181
16842.35 170
16843.57 190
16844.80 189
16846.03 162
16847.25 164
16848.48 185
16849.71 190
16850.93 158
16852.16 154
16853.39 195
16854.62 203
16855.84 183
16857.07 143
16858.30 170
16859.53 200
16860.75 194
16861.98 176
16863.21 177
16864.44 179
16865.66 183
16866.89 186
16868.12 187
16869.35 171
16870.57 177
16871.80 189
16873.03 204
16874.26 168
16875.49 171
16876.71 192
16877.94 226
16879.17 184
16880.40 190
16881.63 206
16882.86 213
16884.08 214
16885.31 201
16886.54 203
16887.77 186
16889.00 185
16890.23 184
16891.45 170
16892.68 190
16893.91 186
16895.14 197
16896.37 192
16897.60 184
16898.83 166
16900.06 185
16901.29 170
16902.51 195
16903.74 150
16904.97 191
16906.20 222
16907.43 208
16908.66 168
16909.89 160
16911.12 180
16912.35 188
16913.58 179
16914.81 157
16916.04 155
16917.27 191
16918.50 169
16919.73 150
16920.95 162
16922.18 156
16923.41 172
16924.64 151
16925.87 182
16927.10 165
16928.33 164
16929.56 191
16930.79 175
16932.02 166
16933.25 172
16934.48 175
16935.71 168
16936.94 179
16938.18 168
16939.41 175
16940.64 174
16941.87 170
16943.10 166
16944.33 185
16945.56 148
16946.79 154
16948.02 165
16949.25 176
16950.48 169
16951.71 184
16952.94 162
16954.17 145
16955.40 169
16956.64 161
16957.87 176
16959.10 156
16960.33 152
16961.56 169
16962.79 195
16964.02 158
16965.25 159
16966.48 169
16967.72 180
16968.95 169
16970.18 205
16971.41 188
16972.64 166
16973.87 150
16975.11 143
16976.34 152
16977.57 178
16978.80 184
16980.03 173
16981.26 193
16982.50 179
16983.73 163
16984.96 171
16986.19 172
16987.42 171
16988.66 174
16989.89 149
16991.12 163
16992.35 168
16993.59 153
16994.82 149
16996.05 166
16997.28 164
16998.52 166
16999.75 177
17000.98 164
17002.21 146
17003.45 138
17004.68 162
17005.91 188
17007.14 159
17008.38 160
17009.61 182
17010.84 156
17012.08 175
17013.31 159
17014.54 159
17015.78 149
17017.01 169
17018.24 177
17019.47 165
17020.71 156
17021.94 152
17023.17 156
17024.41 155
17025.64 190
17026.88 146
17028.11 186
17029.34 184
17030.58 179
17031.81 172
17033.04 157
17034.28 157
17035.51 175
17036.75 184
17037.98 158
17039.21 152
17040.45 151
17041.68 161
17042.92 147
17044.15 172
17045.38 156
17046.62 168
17047.85 162
17049.09 170
17050.32 135
17051.56 131
17052.79 168
17054.02 173
17055.26 177
17056.49 152
17057.73 129
17058.96 154
17060.20 188
17061.43 163
17062.67 149
17063.90 147
17065.14 166
17066.37 134
17067.61 148
17068.84 169
17070.08 182
17071.31 158
17072.55 153
17073.78 146
17075.02 163
17076.25 173
17077.49 156
17078.72 171
17079.96 129
17081.20 142
17082.43 174
17083.67 174
17084.90 142
17086.14 128
17087.37 166
17088.61 163
17089.85 123
17091.08 149
17092.32 128
17093.55 147
17094.79 147
17096.03 165
17097.26 140
17098.50 127
17099.73 147
17100.97 159
17102.21 146
17103.44 156
17104.68 168
17105.92 161
17107.15 146
17108.39 137
17109.63 161
17110.86 153
17112.10 131
17113.34 134
17114.57 167
17115.81 153
17117.05 156
17118.28 154
17119.52 158
17120.76 155
17121.99 146
17123.23 164
17124.47 149
17125.70 132
17126.94 158
17128.18 157
17129.42 159
17130.65 136
17131.89 148
17133.13 147
17134.37 131
17135.60 138
17136.84 193
17138.08 152
17139.32 156
17140.55 146
17141.79 164
17143.03 174
17144.27 144
17145.50 135
17146.74 158
17147.98 174
17149.22 154
17150.46 174
17151.69 181
17152.93 168
17154.17 138
17155.41 146
17156.65 155
17157.89 184
17159.12 151
17160.36 176
17161.60 169
17162.84 143
17164.08 144
17165.32 172
17166.56 164
17167.79 165
17169.03 144
17170.27 140
17171.51 151
17172.75 161
17173.99 157
17175.23 134
17176.47 131
17177.70 125
17178.94 149
17180.18 173
17181.42 135
17182.66 139
17183.90 159
17185.14 138
17186.38 139
17187.62 146
17188.86 141
17190.10 138
17191.34 163
17192.58 128
17193.82 150
17195.06 132
17196.30 157
17197.54 139
17198.78 150
17200.01 149
17201.25 162
17202.49 158
17203.73 133
17204.97 127
17206.21 126
17207.45 170
17208.70 157
17209.94 147
17211.18 137
17212.42 156
17213.66 139
17214.90 143
17216.14 149
17217.38 145
17218.62 152
17219.86 143
17221.10 152
17222.34 122
17223.58 136
17224.82 141
17226.06 136
17227.30 124
17228.54 114
17229.78 124
17231.03 165
17232.27 145
17233.51 125
17234.75 152
17235.99 130
17237.23 138
17238.47 162
17239.71 170
17240.95 144
17242.20 165
17243.44 163
17244.68 165
17245.92 119
17247.16 119
17248.40 123
17249.65 163
17250.89 139
17252.13 138
17253.37 143
17254.61 157
17255.85 138
17257.10 141
17258.34 140
17259.58 134
17260.82 152
17262.06 142
17263.31 151
17264.55 132
17265.79 143
17267.03 145
17268.27 133
17269.52 142
17270.76 135
17272.00 154
17273.24 131
17274.49 133
17275.73 140
17276.97 126
17278.22 117
17279.46 120
17280.70 128
17281.94 120
17283.19 136
17284.43 127
17285.67 126
17286.91 126
17288.16 144
17289.40 142
17290.64 128
17291.89 144
17293.13 125
17294.37 150
17295.62 125
17296.86 134
17298.10 136
17299.35 155
17300.59 138
17301.83 120
17303.08 132
17304.32 152
17305.56 132
17306.81 126
17308.05 162
17309.30 151
17310.54 138
17311.78 165
17313.03 152
17314.27 149
17315.52 145
17316.76 156
17318.00 141
17319.25 143
17320.49 153
17321.74 132
17322.98 134
17324.23 150
17325.47 156
17326.71 147
17327.96 135
17329.20 161
17330.45 146
17331.69 156
17332.94 130
17334.18 144
17335.43 148
17336.67 142
17337.92 120
17339.16 145
17340.41 129
17341.65 134
17342.90 131
17344.14 140
17345.39 142
17346.63 139
17347.88 146
17349.12 147
17350.37 145
17351.61 118
17352.86 138
17354.10 150
17355.35 157
17356.59 129
17357.84 125
17359.08 136
17360.33 134
17361.58 139
17362.82 135
17364.07 140
17365.31 135
17366.56 141
17367.80 132
17369.05 143
17370.30 135
17371.54 162
17372.79 159
17374.03 151
17375.28 141
17376.53 152
17377.77 143
17379.02 128
17380.27 147
17381.51 149
17382.76 173
17384.01 150
17385.25 132
17386.50 133
17387.75 141
17388.99 124
17390.24 139
17391.49 142
17392.73 152
17393.98 153
17395.23 150
17396.47 135
17397.72 120
17398.97 140
17400.21 141
17401.46 151
17402.71 127
17403.96 131
17405.20 135
17406.45 151
17407.70 126
17408.94 129
17410.19 138
17411.44 140
17412.69 162
17413.93 161
17415.18 132
17416.43 137
17417.68 143
17418.93 151
17420.17 117
17421.42 114
17422.67 150
17423.92 150
17425.16 160
17426.41 153
17427.66 143
17428.91 124
17430.16 141
17431.41 152
17432.65 145
17433.90 128
17435.15 125
17436.40 155
17437.65 143
17438.90 137
17440.14 122
17441.39 150
17442.64 138
17443.89 139
17445.14 125
17446.39 145
17447.64 168
17448.88 152
17450.13 129
17451.38 145
17452.63 151
17453.88 144
17455.13 132
17456.38 119
17457.63 145
17458.88 118
17460.13 135
17461.38 136
17462.62 136
17463.87 136
17465.12 151
17466.37 128
17467.62 138
17468.87 119
17470.12 146
17471.37 130
17472.62 145
17473.87 134
17475.12 152
17476.37 150
17477.62 163
17478.87 144
17480.12 145
17481.37 156
17482.62 144
17483.87 145
17485.12 129
17486.37 138
17487.62 148
17488.87 146
17490.12 153
17491.37 146
17492.62 170
17493.87 127
17495.12 111
17496.37 121
17497.62 143
17498.87 129
17500.12 132
17501.38 125
17502.63 146
17503.88 132
17505.13 119
17506.38 130
17507.63 129
17508.88 144
17510.13 137
17511.38 147
17512.63 153
17513.89 134
17515.14 129
17516.39 142
17517.64 145
17518.89 125
17520.14 112
17521.39 141
17522.64 144
17523.90 147
17525.15 158
17526.40 147
17527.65 137
17528.90 154
17530.15 138
17531.41 124
17532.66 136
17533.91 124
17535.16 142
17536.41 138
17537.67 145
17538.92 147
17540.17 136
17541.42 144
17542.67 130
17543.93 129
17545.18 166
17546.43 153
17547.68 158
17548.94 139
17550.19 154
17551.44 139
17552.69 124
17553.95 150
17555.20 128
17556.45 138
17557.70 137
17558.96 139
17560.21 125
17561.46 142
17562.72 126
17563.97 119
17565.22 148
17566.47 156
17567.73 133
17568.98 135
17570.23 154
17571.49 154
17572.74 154
17573.99 137
17575.25 151
17576.50 167
17577.75 173
17579.01 144
17580.26 141
17581.51 148
17582.77 168
17584.02 150
17585.28 165
17586.53 137
17587.78 143
17589.04 154
17590.29 139
17591.54 159
17592.80 153
17594.05 150
17595.31 141
17596.56 138
17597.81 117
17599.07 134
17600.32 155
17601.58 153
17602.83 146
17604.09 142
17605.34 157
17606.60 138
17607.85 151
17609.10 156
17610.36 147
17611.61 143
17612.87 139
17614.12 154
17615.38 129
17616.63 148
17617.89 131
17619.14 140
17620.40 146
17621.65 113
17622.91 123
17624.16 143
17625.42 146
17626.67 126
17627.93 158
17629.18 148
17630.44 136
17631.69 132
17632.95 125
17634.21 148
17635.46 132
17636.72 158
17637.97 149
17639.23 139
17640.48 134
17641.74 158
17642.99 148
17644.25 152
17645.51 131
17646.76 149
17648.02 160
17649.27 148
17650.53 160
17651.79 156
17653.04 158
17654.30 141
17655.55 149
17656.81 165
17658.07 121
17659.32 111
17660.58 149
17661.84 133
17663.09 148
17664.35 146
17665.61 140
17666.86 130
17668.12 124
17669.38 141
17670.63 138
17671.89 127
17673.15 148
17674.40 139
17675.66 135
17676.92 152
17678.17 118
17679.43 139
17680.69 124
17681.95 153
17683.20 137
17684.46 132
17685.72 112
17686.98 121
17688.23 145
17689.49 141
17690.75 127
17692.01 111
17693.26 118
17694.52 147
17695.78 118
17697.04 126
17698.29 153
17699.55 117
17700.81 139
17702.07 143
17703.32 115
17704.58 123
17705.84 124
17707.10 144
17708.36 160
17709.62 126
17710.87 127
17712.13 130
17713.39 140
17714.65 146
17715.91 129
17717.17 143
17718.42 135
17719.68 137
17720.94 130
17722.20 128
17723.46 122
17724.72 148
17725.98 144
17727.23 134
17728.49 153
17729.75 126
17731.01 167
17732.27 145
17733.53 155
17734.79 127
17736.05 119
17737.31 125
17738.57 109
17739.82 130
17741.08 127
17742.34 136
17743.60 123
17744.86 137
17746.12 138
17747.38 124
17748.64 154
17749.90 109
17751.16 123
17752.42 141
17753.68 147
17754.94 144
17756.20 125
17757.46 140
17758.72 135
17759.98 133
17761.24 146
17762.50 128
17763.76 157
17765.02 144
17766.28 136
17767.54 134
17768.80 128
17770.06 142
17771.32 130
17772.58 126
17773.84 134
17775.10 121
17776.36 110
17777.62 127
17778.88 129
17780.14 138
17781.40 129
17782.67 112
17783.93 141
17785.19 136
17786.45 137
17787.71 149
17788.97 169
17790.23 143
17791.49 134
17792.75 121
17794.01 150
17795.28 134
17796.54 121
17797.80 130
17799.06 134
17800.32 138
17801.58 124
17802.84 109
17804.11 122
17805.37 131
17806.63 130
17807.89 156
17809.15 127
17810.41 148
17811.68 139
17812.94 130
17814.20 117
17815.46 108
17816.72 131
17817.99 138
17819.25 125
17820.51 111
17821.77 118
17823.03 136
17824.30 162
17825.56 150
17826.82 138
17828.08 121
17829.35 133
17830.61 142
17831.87 130
17833.13 123
17834.40 134
17835.66 117
17836.92 146
17838.18 139
17839.45 139
17840.71 129
17841.97 138
17843.24 130
17844.50 120
17845.76 139
17847.02 131
17848.29 142
17849.55 141
17850.81 148
17852.08 137
17853.34 161
17854.60 117
17855.87 126
17857.13 129
17858.39 120
17859.66 124
17860.92 133
17862.18 103
17863.45 122
17864.71 140
17865.98 137
17867.24 132
17868.50 122
17869.77 131
17871.03 138
17872.30 133
17873.56 118
17874.82 127
17876.09 153
17877.35 139
17878.62 136
17879.88 128
17881.14 133
17882.41 108
17883.67 140
17884.94 136
17886.20 128
17887.47 136
17888.73 145
17890.00 130
17891.26 112
17892.52 112
17893.79 133
17895.05 141
17896.32 147
17897.58 127
17898.85 124
17900.11 131
17901.38 122
17902.64 108
17903.91 121
17905.17 120
17906.44 133
17907.70 158
17908.97 133
17910.23 133
17911.50 137
17912.77 143
17914.03 132
17915.30 144
17916.56 147
17917.83 137
17919.09 128
17920.36 126
17921.62 131
17922.89 128
17924.16 124
17925.42 125
17926.69 126
17927.95 113
17929.22 131
17930.49 100
17931.75 132
17933.02 131
17934.28 154
17935.55 128
17936.82 141
17938.08 113
17939.35 115
17940.62 145
17941.88 111
17943.15 133
17944.42 125
17945.68 151
17946.95 133
17948.22 145
17949.48 122
17950.75 144
17952.02 157
17953.28 139
17954.55 113
17955.82 141
17957.08 146
17958.35 146
17959.62 124
17960.88 126
17962.15 126
17963.42 134
17964.69 137
17965.95 102
17967.22 143
17968.49 117
17969.76 135
17971.02 131
17972.29 115
17973.56 110
17974.83 116
17976.09 122
17977.36 121
17978.63 117
17979.90 136
17981.16 131
17982.43 143
17983.70 116
17984.97 115
17986.24 111
17987.50 131
17988.77 119
17990.04 109
17991.31 131
17992.58 122
17993.84 129
17995.11 130
17996.38 114
17997.65 134
17998.92 140
18000.19 152
18001.46 121
18002.72 128
18003.99 122
18005.26 132
18006.53 135
18007.80 120
18009.07 137
18010.34 132
18011.61 126
18012.87 146
18014.14 123
18015.41 122
18016.68 129
18017.95 119
18019.22 120
18020.49 131
18021.76 130
18023.03 134
18024.30 141
18025.57 127
18026.84 129
18028.11 111
18029.37 116
18030.64 125
18031.91 152
18033.18 102
18034.45 114
18035.72 126
18036.99 146
18038.26 147
18039.53 104
18040.80 98
18042.07 132
18043.34 117
18044.61 102
18045.88 103
18047.15 118
18048.42 143
18049.69 133
18050.96 130
18052.23 115
18053.50 109
18054.77 95
18056.05 110
18057.32 125
18058.59 122
18059.86 127
18061.13 126
18062.40 139
18063.67 124
18064.94 143
18066.21 133
18067.48 130
18068.75 123
18070.02 142
18071.29 120
18072.57 129
18073.84 118
18075.11 130
18076.38 105
18077.65 116
18078.92 127
18080.19 130
18081.46 145
18082.74 130
18084.01 132
18085.28 145
18086.55 126
18087.82 127
18089.09 143
18090.37 115
18091.64 132
18092.91 125
18094.18 117
18095.45 143
18096.72 142
18098.00 121
18099.27 122
18100.54 115
18101.81 99
18103.08 119
18104.36 135
18105.63 131
18106.90 116
18108.17 141
18109.45 112
18110.72 125
18111.99 116
18113.26 140
18114.54 125
18115.81 132
18117.08 113
18118.35 113
18119.63 140
18120.90 128
18122.17 124
18123.44 109
18124.72 152
18125.99 129
18127.26 140
18128.54 120
18129.81 128
18131.08 135
18132.36 120
18133.63 140
18134.90 113
18136.18 124
18137.45 122
18138.72 150
18140.00 123
18141.27 128
18142.54 134
18143.82 145
18145.09 122
18146.36 144
18147.64 139
18148.91 117
18150.19 120
18151.46 136
18152.73 133
18154.01 138
18155.28 144
18156.55 138
18157.83 120
18159.10 115
18160.38 123
18161.65 136
18162.93 131
18164.20 103
18165.47 150
18166.75 131
18168.02 117
18169.30 119
18170.57 146
18171.85 159
18173.12 132
18174.40 124
18175.67 132
18176.95 146
18178.22 137
18179.50 133
18180.77 125
18182.04 128
18183.32 126
18184.59 139
18185.87 138
18187.15 141
18188.42 122
18189.70 132
18190.97 134
18192.25 153
18193.52 135
18194.80 119
18196.07 131
18197.35 105
18198.62 130
18199.90 102
18201.17 152
18202.45 128
18203.73 117
18205.00 139
18206.28 122
18207.55 140
18208.83 129
18210.10 127
18211.38 145
18212.66 129
18213.93 110
18215.21 135
18216.48 136
18217.76 142
18219.04 125
18220.31 121
18221.59 108
18222.87 136
18224.14 123
18225.42 124
18226.70 128
18227.97 130
18229.25 143
18230.53 117
18231.80 120
18233.08 122
18234.36 109
18235.63 138
18236.91 119
18238.19 116
18239.46 149
18240.74 122
18242.02 142
18243.29 134
18244.57 118
18245.85 119
18247.13 143
18248.40 143
18249.68 130
18250.96 138
18252.24 128
18253.51 128
18254.79 124
18256.07 124
18257.35 119
18258.62 107
18259.90 130
18261.18 139
18262.46 135
18263.73 132
18265.01 149
18266.29 136
18267.57 121
18268.85 125
18270.12 112
18271.40 132
18272.68 136
18273.96 122
18275.24 138
18276.51 134
18277.79 126
18279.07 123
18280.35 132
18281.63 134
18282.91 117
18284.18 146
18285.46 156
18286.74 125
18288.02 105
18289.30 107
18290.58 125
18291.86 126
18293.14 137
18294.41 131
18295.69 139
18296.97 136
18298.25 136
18299.53 122
18300.81 139
18302.09 123
18303.37 116
18304.65 120
18305.93 124
18307.21 130
18308.49 122
18309.76 129
18311.04 135
18312.32 134
18313.60 137
18314.88 129
18316.16 134
18317.44 129
18318.72 124
18320.00 140
18321.28 134
18322.56 142
18323.84 116
18325.12 115
18326.40 148
18327.68 147
18328.96 124
18330.24 121
18331.52 119
18332.80 134
18334.08 142
18335.36 121
18336.64 136
18337.92 132
18339.20 147
18340.48 126
18341.76 114
18343.05 125
18344.33 131
18345.61 127
18346.89 118
18348.17 113
18349.45 128
18350.73 139
18352.01 141
18353.29 107
18354.57 129
18355.85 133
18357.13 127
18358.42 116
18359.70 101
18360.98 135
18362.26 135
18363.54 133
18364.82 116
18366.10 135
18367.38 142
18368.67 158
18369.95 114
18371.23 137
18372.51 123
18373.79 141
18375.07 134
18376.36 111
18377.64 121
18378.92 113
18380.20 121
18381.48 119
18382.77 117
18384.05 121
18385.33 111
18386.61 114
18387.89 105
18389.18 123
18390.46 136
18391.74 141
18393.02 127
18394.31 115
18395.59 132
18396.87 132
18398.15 97
18399.44 122
18400.72 127
18402.00 126
18403.28 126
18404.57 127
18405.85 133
18407.13 128
18408.41 135
18409.70 119
18410.98 135
18412.26 136
18413.55 136
18414.83 134
18416.11 131
18417.40 125
18418.68 148
18419.96 162
18421.25 146
18422.53 109
18423.81 119
18425.10 126
18426.38 142
18427.66 122
18428.95 112
18430.23 96
18431.51 129
18432.80 135
18434.08 152
18435.37 113
18436.65 114
18437.93 129
18439.22 162
18440.50 122
18441.79 99
18443.07 112
18444.35 126
18445.64 131
18446.92 118
18448.21 104
18449.49 119
18450.78 143
18452.06 132
18453.34 140
18454.63 105
18455.91 112
18457.20 126
18458.48 140
18459.77 129
18461.05 110
18462.34 126
18463.62 138
18464.91 136
18466.19 121
18467.48 131
18468.76 135
18470.05 141
18471.33 136
18472.62 122
18473.90 132
18475.19 135
18476.47 128
18477.76 118
18479.04 114
18480.33 133
18481.61 126
18482.90 127
18484.18 149
18485.47 123
18486.76 134
18488.04 124
18489.33 122
18490.61 138
18491.90 142
18493.18 132
18494.47 133
18495.76 125
18497.04 128
18498.33 113
18499.61 137
18500.90 139
18502.19 126
18503.47 100
18504.76 123
18506.05 136
18507.33 136
18508.62 139
18509.90 135
18511.19 132
18512.48 144
18513.76 139
18515.05 113
18516.34 124
18517.62 133
18518.91 131
18520.20 113
18521.48 131
18522.77 127
18524.06 120
18525.35 147
18526.63 134
18527.92 136
18529.21 128
18530.49 122
18531.78 140
18533.07 108
18534.36 104
18535.64 123
18536.93 122
18538.22 131
18539.50 108
18540.79 115
18542.08 109
18543.37 111
18544.66 112
18545.94 111
18547.23 118
18548.52 139
18549.81 134
18551.09 127
18552.38 150
18553.67 142
18554.96 146
18556.25 115
18557.53 141
18558.82 149
18560.11 132
18561.40 131
18562.69 134
18563.98 127
18565.26 137
18566.55 135
18567.84 141
18569.13 145
18570.42 130
18571.71 131
18572.99 128
18574.28 153
18575.57 134
18576.86 120
18578.15 134
18579.44 151
18580.73 131
18582.02 134
18583.31 145
18584.59 152
18585.88 152
18587.17 142
18588.46 134
18589.75 143
18591.04 152
18592.33 143
18593.62 122
18594.91 136
18596.20 140
18597.49 139
18598.78 133
18600.07 147
18601.36 147
18602.65 156
18603.94 156
18605.23 121
18606.52 144
18607.81 167
18609.09 139
18610.38 147
18611.67 132
18612.96 144
18614.25 132
18615.55 184
18616.84 149
18618.13 143
18619.42 119
18620.71 154
18622.00 133
18623.29 181
18624.58 151
18625.87 153
18627.16 133
18628.45 157
18629.74 151
18631.03 151
18632.32 171
18633.61 129
18634.90 149
18636.19 130
18637.48 161
18638.77 123
18640.07 161
18641.36 141
18642.65 131
18643.94 118
18645.23 142
18646.52 138
18647.81 128
18649.10 150
18650.40 153
18651.69 135
18652.98 150
18654.27 145
18655.56 122
18656.85 143
18658.14 130
18659.44 144
18660.73 111
18662.02 139
18663.31 125
18664.60 147
18665.89 159
18667.19 130
18668.48 139
18669.77 112
18671.06 155
18672.35 144
18673.65 149
18674.94 105
18676.23 127
18677.52 135
18678.82 140
18680.11 130
18681.40 138
18682.69 150
18683.99 164
18685.28 127
18686.57 127
18687.86 129
18689.16 156
18690.45 144
18691.74 132
18693.03 137
18694.33 136
18695.62 123
18696.91 117
18698.21 114
18699.50 118
18700.79 131
18702.09 99
18703.38 136
18704.67 128
18705.97 112
18707.26 132
18708.55 116
18709.85 136
18711.14 124
18712.43 136
18713.73 120
18715.02 100
18716.31 127
18717.61 138
18718.90 123
18720.19 146
18721.49 110
18722.78 123
18724.08 111
18725.37 138
18726.66 101
18727.96 138
18729.25 132
18730.55 142
18731.84 126
18733.13 124
18734.43 129
18735.72 115
18737.02 160
18738.31 143
18739.61 132
18740.90 112
18742.19 131
18743.49 136
18744.78 121
18746.08 128
18747.37 132
18748.67 159
18749.96 130
18751.26 126
18752.55 118
18753.85 141
18755.14 115
18756.44 119
18757.73 134
18759.03 137
18760.32 134
18761.62 121
18762.91 142
18764.21 134
18765.50 115
18766.80 134
18768.09 140
18769.39 129
18770.69 135
18771.98 134
18773.28 143
18774.57 135
18775.87 136
18777.16 102
18778.46 121
18779.76 151
18781.05 135
18782.35 103
18783.64 119
18784.94 126
18786.24 128
18787.53 136
18788.83 112
18790.12 139
18791.42 149
18792.72 127
18794.01 118
18795.31 126
18796.61 127
18797.90 129
18799.20 137
18800.49 154
18801.79 118
18803.09 128
18804.38 120
18805.68 149
18806.98 121
18808.28 118
18809.57 178
18810.87 135
18812.17 120
18813.46 111
18814.76 140
18816.06 113
18817.35 129
18818.65 135
18819.95 114
18821.25 99
18822.54 129
18823.84 107
18825.14 100
18826.44 118
18827.73 133
18829.03 128
18830.33 128
18831.63 120
18832.92 109
18834.22 109
18835.52 114
18836.82 128
18838.11 137
18839.41 122
18840.71 128
18842.01 141
18843.31 118
18844.60 121
18845.90 129
18847.20 139
18848.50 134
18849.80 132
18851.10 119
18852.39 103
18853.69 121
18854.99 123
18856.29 133
18857.59 119
18858.89 106
18860.18 134
18861.48 123
18862.78 133
18864.08 132
18865.38 129
18866.68 121
18867.98 113
18869.28 125
18870.58 148
18871.87 120
18873.17 104
18874.47 118
18875.77 119
18877.07 109
18878.37 113
18879.67 143
18880.97 130
18882.27 97
18883.57 134
18884.87 117
18886.17 117
18887.47 139
18888.77 112
18890.07 119
18891.36 130
18892.66 128
18893.96 124
18895.26 124
18896.56 134
18897.86 121
18899.16 90
18900.46 110
18901.76 116
18903.06 129
18904.36 111
18905.66 111
18906.96 114
18908.27 113
18909.57 112
18910.87 119
18912.17 115
18913.47 113
18914.77 134
18916.07 103
18917.37 131
18918.67 109
18919.97 135
18921.27 110
18922.57 113
18923.87 117
18925.17 98
18926.47 106
18927.77 120
18929.08 87
18930.38 106
18931.68 109
18932.98 130
18934.28 133
18935.58 97
18936.88 105
18938.18 108
18939.49 125
18940.79 125
18942.09 139
18943.39 138
18944.69 122
18945.99 94
18947.29 113
18948.60 123
18949.90 133
18951.20 110
18952.50 120
18953.80 128
18955.11 128
18956.41 110
18957.71 120
18959.01 135
18960.31 133
18961.62 100
18962.92 111
18964.22 132
18965.52 129
18966.82 114
18968.13 116
18969.43 128
18970.73 118
18972.03 120
18973.34 118
18974.64 116
18975.94 125
18977.24 118
18978.55 142
18979.85 149
18981.15 109
18982.46 118
18983.76 128
18985.06 125
18986.36 118
18987.67 90
18988.97 104
18990.27 122
18991.58 129
18992.88 114
18994.18 99
18995.49 123
18996.79 120
18998.09 127
18999.40 110
19000.70 109
19002.00 123
19003.31 136
19004.61 100
19005.91 110
19007.22 110
19008.52 132
19009.83 127
19011.13 112
19012.43 115
19013.74 158
19015.04 136
19016.34 124
19017.65 107
19018.95 124
19020.26 118
19021.56 108
19022.87 126
19024.17 99
19025.47 95
19026.78 118
19028.08 115
19029.39 98
19030.69 114
19032.00 112
19033.30 135
19034.61 127
19035.91 127
19037.22 138
19038.52 107
19039.82 129
19041.13 98
19042.43 101
19043.74 92
19045.04 125
19046.35 106
19047.65 95
19048.96 114
19050.26 112
19051.57 130
19052.88 125
19054.18 108
19055.49 124
19056.79 134
19058.10 130
19059.40 130
19060.71 117
19062.01 116
19063.32 116
19064.62 152
19065.93 114
19067.24 124
19068.54 106
19069.85 116
19071.15 106
19072.46 134
19073.77 118
19075.07 103
19076.38 143
19077.68 115
19078.99 107
19080.30 113
19081.60 144
19082.91 122
19084.22 121
19085.52 121
19086.83 135
19088.13 112
19089.44 115
19090.75 125
19092.05 117
19093.36 107
19094.67 126
19095.97 124
19097.28 111
19098.59 100
19099.90 105
19101.20 136
19102.51 113
19103.82 105
19105.12 105
19106.43 128
19107.74 108
19109.04 119
19110.35 106
19111.66 112
19112.97 111
19114.27 122
19115.58 115
19116.89 141
19118.20 120
19119.50 123
19120.81 119
19122.12 110
19123.43 113
19124.73 139
19126.04 147
19127.35 137
19128.66 116
19129.97 102
19131.27 138
19132.58 126
19133.89 122
19135.20 106
19136.51 135
19137.81 117
19139.12 126
19140.43 121
19141.74 102
19143.05 104
19144.36 109
19145.66 147
19146.97 121
19148.28 130
19149.59 119
19150.90 113
19152.21 127
19153.52 116
19154.83 119
19156.13 112
19157.44 125
19158.75 139
19160.06 109
19161.37 103
19162.68 119
19163.99 134
19165.30 117
19166.61 105
19167.92 108
19169.22 132
19170.53 134
19171.84 103
19173.15 113
19174.46 109
19175.77 119
19177.08 135
19178.39 126
19179.70 134
19181.01 142
19182.32 125
19183.63 130
19184.94 116
19186.25 95
19187.56 124
19188.87 143
19190.18 110
19191.49 96
19192.80 115
19194.11 145
19195.42 132
19196.73 100
19198.04 111
19199.35 121
19200.66 111
19201.97 126
19203.28 118
19204.59 100
19205.90 117
19207.21 133
19208.52 146
19209.83 131
19211.14 110
19212.46 107
19213.77 136
19215.08 124
19216.39 118
19217.70 132
19219.01 106
19220.32 122
19221.63 128
19222.94 113
19224.25 141
19225.57 150
19226.88 116
19228.19 111
19229.50 129
19230.81 125
19232.12 130
19233.43 117
19234.75 104
19236.06 112
19237.37 106
19238.68 127
19239.99 117
19241.30 117
19242.62 116
19243.93 115
19245.24 120
19246.55 137
19247.86 124
19249.18 122
19250.49 131
19251.80 126
19253.11 113
19254.42 110
19255.74 102
19257.05 129
19258.36 134
19259.67 140
19260.99 112
19262.30 126
19263.61 133
19264.92 113
19266.24 111
19267.55 124
19268.86 116
19270.17 115
19271.49 157
19272.80 114
19274.11 105
19275.42 96
19276.74 113
19278.05 126
19279.36 121
19280.68 112
19281.99 103
19283.30 116
19284.62 123
19285.93 111
19287.24 118
19288.56 122
19289.87 122
19291.18 153
19292.50 118
19293.81 103
19295.12 115
19296.44 124
19297.75 90
19299.06 98
19300.38 100
19301.69 135
19303.01 170
19304.32 128
19305.63 121
19306.95 110
19308.26 127
19309.58 112
19310.89 122
19312.20 112
19313.52 129
19314.83 133
19316.15 119
19317.46 109
19318.78 113
19320.09 130
19321.41 143
19322.72 116
19324.03 121
19325.35 127
19326.66 133
19327.98 134
19329.29 118
19330.61 118
19331.92 104
19333.24 106
19334.55 118
19335.87 123
19337.18 109
19338.50 144
19339.81 134
19341.13 127
19342.44 124
19343.76 104
19345.07 99
19346.39 138
19347.70 127
19349.02 113
19350.34 120
19351.65 134
19352.97 123
19354.28 114
19355.60 106
19356.91 108
19358.23 125
19359.54 136
19360.86 116
19362.18 102
19363.49 120
19364.81 125
19366.12 123
19367.44 123
19368.76 106
19370.07 115
19371.39 112
19372.71 106
19374.02 109
19375.34 127
19376.65 106
19377.97 123
19379.29 121
19380.60 119
19381.92 113
19383.24 131
19384.55 113
19385.87 113
19387.19 109
19388.50 108
19389.82 98
19391.14 115
19392.45 106
19393.77 112
19395.09 127
19396.41 109
19397.72 119
19399.04 102
19400.36 126
19401.67 131
19402.99 129
19404.31 105
19405.63 109
19406.94 105
19408.26 128
19409.58 125
19410.90 135
19412.21 139
19413.53 120
19414.85 138
19416.17 111
19417.48 114
19418.80 120
19420.12 112
19421.44 93
19422.76 103
19424.07 109
19425.39 125
19426.71 133
19428.03 119
19429.35 106
19430.66 98
19431.98 97
19433.30 105
19434.62 120
19435.94 110
19437.26 115
19438.57 102
19439.89 130
19441.21 102
19442.53 120
19443.85 107
19445.17 122
19446.49 93
19447.81 127
19449.12 123
19450.44 154
19451.76 130
19453.08 115
19454.40 123
19455.72 138
19457.04 144
19458.36 133
19459.68 140
19461.00 107
19462.32 88
19463.63 94
19464.95 118
19466.27 117
19467.59 127
19468.91 105
19470.23 121
19471.55 124
19472.87 126
19474.19 134
19475.51 116
19476.83 142
19478.15 117
19479.47 122
19480.79 125
19482.11 135
19483.43 132
19484.75 132
19486.07 116
19487.39 102
19488.71 119
19490.03 134
19491.35 117
19492.67 125
19493.99 127
19495.31 101
19496.63 121
19497.95 117
19499.27 125
19500.59 119
19501.91 138
19503.24 137
19504.56 121
19505.88 119
19507.20 116
19508.52 109
19509.84 119
19511.16 127
19512.48 118
19513.80 111
19515.12 97
19516.44 129
19517.77 119
19519.09 115
19520.41 116
19521.73 102
19523.05 135
19524.37 107
19525.69 118
19527.02 136
19528.34 128
19529.66 108
19530.98 127
19532.30 110
19533.62 134
19534.95 128
19536.27 154
19537.59 103
19538.91 123
19540.23 116
19541.56 116
19542.88 113
19544.20 133
19545.52 133
19546.84 131
19548.17 135
19549.49 119
19550.81 115
19552.13 133
19553.46 118
19554.78 125
19556.10 141
19557.42 109
19558.75 113
19560.07 120
19561.39 148
19562.71 131
19564.04 113
19565.36 114
19566.68 134
19568.00 129
19569.33 136
19570.65 128
19571.97 118
19573.30 126
19574.62 120
19575.94 123
19577.27 135
19578.59 127
19579.91 139
19581.24 137
19582.56 111
19583.88 127
19585.21 133
19586.53 138
19587.85 90
19589.18 109
19590.50 111
19591.82 117
19593.15 131
19594.47 111
19595.80 121
19597.12 124
19598.44 135
19599.77 139
19601.09 124
19602.42 109
19603.74 95
19605.06 146
19606.39 134
19607.71 131
19609.04 100
19610.36 125
19611.69 126
19613.01 102
19614.33 97
19615.66 115
19616.98 127
19618.31 126
19619.63 113
19620.96 121
19622.28 97
19623.61 104
19624.93 103
19626.26 122
19627.58 111
19628.91 98
19630.23 125
19631.56 117
19632.88 122
19634.21 120
19635.53 136
19636.86 111
19638.18 129
19639.51 112
19640.83 124
19642.16 108
19643.48 116
19644.81 109
19646.14 121
19647.46 119
19648.79 105
19650.11 122
19651.44 122
19652.76 144
19654.09 119
19655.42 115
19656.74 105
19658.07 125
19659.39 130
19660.72 104
19662.05 103
19663.37 107
19664.70 139
19666.02 96
19667.35 112
19668.68 109
19670.00 122
19671.33 103
19672.66 94
19673.98 109
19675.31 111
19676.64 133
19677.96 135
19679.29 124
19680.62 91
19681.94 115
19683.27 114
19684.60 100
19685.92 129
19687.25 132
19688.58 136
19689.90 130
19691.23 112
19692.56 116
19693.88 109
19695.21 140
19696.54 139
19697.87 127
19699.19 108
19700.52 126
19701.85 137
19703.18 131
19704.50 119
19705.83 127
19707.16 123
19708.49 115
19709.81 119
19711.14 98
19712.47 112
19713.80 102
19715.13 122
19716.45 129
19717.78 132
19719.11 118
19720.44 119
19721.77 107
19723.09 107
19724.42 110
19725.75 120
19727.08 112
19728.41 103
19729.74 104
19731.06 101
19732.39 115
19733.72 122
19735.05 136
19736.38 116
19737.71 128
19739.04 112
19740.36 130
19741.69 100
19743.02 123
19744.35 108
19745.68 124
19747.01 118
19748.34 108
19749.67 113
19751.00 122
19752.32 115
19753.65 100
19754.98 123
19756.31 122
19757.64 138
19758.97 125
19760.30 105
19761.63 111
19762.96 112
19764.29 103
19765.62 104
19766.95 106
19768.28 102
19769.61 82
19770.94 111
19772.27 134
19773.60 120
19774.93 113
19776.26 97
19777.59 114
19778.92 108
19780.25 102
19781.58 99
19782.91 120
19784.24 111
19785.57 112
19786.90 119
19788.23 107
19789.56 102
19790.89 94
19792.22 118
19793.55 120
19794.88 104
19796.21 124
19797.54 137
19798.87 102
19800.20 99
19801.53 112
19802.87 110
19804.20 116
19805.53 118
19806.86 109
19808.19 102
19809.52 101
19810.85 103
19812.18 104
19813.51 122
19814.85 115
19816.18 97
19817.51 118
19818.84 107
19820.17 107
19821.50 96
19822.83 106
19824.17 119
19825.50 124
19826.83 120
19828.16 105
19829.49 92
19830.82 106
19832.16 106
19833.49 95
19834.82 102
19836.15 92
19837.48 110
19838.82 100
19840.15 114
19841.48 114
19842.81 119
19844.14 109
19845.48 121
19846.81 97
19848.14 113
19849.47 110
19850.81 108
19852.14 112
19853.47 113
19854.80 101
19856.14 119
19857.47 116
19858.80 126
19860.14 114
19861.47 94
19862.80 115
19864.13 127
19865.47 126
19866.80 87
19868.13 117
19869.47 124
19870.80 119
19872.13 110
19873.47 103
19874.80 135
19876.13 104
19877.47 104
19878.80 98
19880.13 118
19881.47 117
19882.80 102
19884.13 125
19885.47 131
19886.80 106
19888.13 120
19889.47 123
19890.80 125
19892.14 121
19893.47 133
19894.80 113
19896.14 121
19897.47 127
19898.81 130
19900.14 111
19901.47 115
19902.81 129
19904.14 127
19905.48 139
19906.81 119
19908.15 126
19909.48 108
19910.81 116
19912.15 104
19913.48 104
19914.82 103
19916.15 120
19917.49 122
19918.82 131
19920.16 97
19921.49 113
19922.83 113
19924.16 112
19925.50 125
19926.83 104
19928.17 109
19929.50 98
19930.84 115
19932.17 117
19933.51 104
19934.84 124
19936.18 129
19937.51 136
19938.85 112
19940.18 120
19941.52 127
19942.86 122
19944.19 119
19945.53 128
19946.86 117
19948.20 113
19949.53 102
19950.87 125
19952.21 94
19953.54 118
19954.88 83
19956.21 119
19957.55 112
19958.89 123
19960.22 111
19961.56 108
19962.90 122
19964.23 124
19965.57 140
19966.90 94
19968.24 119
19969.58 108
19970.91 115
19972.25 112
19973.59 103
19974.92 102
19976.26 103
19977.60 122
19978.93 97
19980.27 94
19981.61 103
19982.94 120
19984.28 119
19985.62 97
19986.96 109
19988.29 146
19989.63 115
19990.97 135
19992.30 83
19993.64 97
19994.98 122
19996.32 112
19997.65 106
19998.99 117
20000.33 117
20001.67 101
20003.00 124
20004.34 112
20005.68 103
20007.02 108
20008.35 109
20009.69 111
20011.03 104
20012.37 106
20013.71 130
20015.04 106
20016.38 123
20017.72 108
20019.06 112
20020.40 110
20021.73 106
20023.07 116
20024.41 109
20025.75 108
20027.09 110
20028.43 98
20029.77 121
20031.10 131
20032.44 110
20033.78 106
20035.12 100
20036.46 120
20037.80 107
20039.14 103
20040.47 113
20041.81 118
20043.15 139
20044.49 109
20045.83 117
20047.17 106
20048.51 104
20049.85 104
20051.19 105
20052.53 93
20053.87 132
20055.21 101
20056.54 112
20057.88 116
20059.22 110
20060.56 116
20061.90 134
20063.24 114
20064.58 122
20065.92 109
20067.26 114
20068.60 137
20069.94 114
20071.28 94
20072.62 94
20073.96 124
20075.30 115
20076.64 124
20077.98 115
20079.32 115
20080.66 118
20082.00 118
20083.34 104
20084.68 122
20086.02 139
20087.36 132
20088.70 128
20090.04 102
20091.38 105
20092.73 111
20094.07 127
20095.41 115
20096.75 115
20098.09 107
20099.43 127
20100.77 126
20102.11 116
20103.45 99
20104.79 124
20106.13 127
20107.48 125
20108.82 109
20110.16 107
20111.50 116
20112.84 128
20114.18 120
20115.52 123
20116.86 100
20118.21 109
20119.55 125
20120.89 116
20122.23 114
20123.57 101
20124.91 131
20126.26 121
20127.60 121
20128.94 113
20130.28 110
20131.62 125
20132.96 123
20134.31 95
20135.65 117
