# Supplementary material for: MALDI-TOF MS typing enables the classification of brewing yeasts of the genus Saccharomyces to major beer styles
Source: PLoS One. 2017 Aug 9;12(8):e0181694. doi: 10.1371/journal.pone.0181694 (PMC5549903; doi:10.1371/journal.pone.0181694)
Supplement: S13 File — The directory includes 90 raw files and was zipped to “.zip”; the folder has three strains with 30 spectra per strain; S1 Text explains the raw files with an example and Table 1 represents the yeast strains used within the experiment. (ZIP) [file pone.0181694.s016.zip › 37-39/30634-341-OG-Alt-Alt-YPG-18h-E-E_2015-10-10__0_C6_1.dat]

2000.04 2458
2000.46 2559
2000.88 2777
2001.30 2700
2001.72 2790
2002.14 2894
2002.57 2744
2002.99 2856
2003.41 2716
2003.83 2558
2004.25 2723
2004.67 2667
2005.10 2647
2005.52 2502
2005.94 2596
2006.36 2595
2006.78 2673
2007.21 2410
2007.63 2564
2008.05 2598
2008.47 2520
2008.89 2701
2009.32 2967
2009.74 2759
2010.16 2686
2010.58 2616
2011.01 2589
2011.43 2534
2011.85 2585
2012.27 2606
2012.70 2439
2013.12 2407
2013.54 2349
2013.96 2459
2014.39 2395
2014.81 2283
2015.23 2141
2015.66 2272
2016.08 2420
2016.50 2378
2016.93 2342
2017.35 2290
2017.77 2367
2018.19 2475
2018.62 2449
2019.04 2281
2019.46 2327
2019.89 2439
2020.31 2592
2020.73 2599
2021.16 2386
2021.58 2371
2022.01 2535
2022.43 2523
2022.85 2695
2023.28 2795
2023.70 2687
2024.12 2231
2024.55 2350
2024.97 2457
2025.40 2241
2025.82 2408
2026.24 2442
2026.67 2213
2027.09 2323
2027.52 2341
2027.94 2316
2028.37 2321
2028.79 2590
2029.21 2492
2029.64 2332
2030.06 2291
2030.49 2157
2030.91 2257
2031.34 2432
2031.76 2504
2032.19 2467
2032.61 2574
2033.04 2298
2033.46 2302
2033.88 2455
2034.31 2454
2034.73 2430
2035.16 2505
2035.58 2436
2036.01 2326
2036.43 2386
2036.86 2577
2037.29 2705
2037.71 2591
2038.14 2589
2038.56 2573
2038.99 2599
2039.41 2510
2039.84 2572
2040.26 2780
2040.69 2723
2041.11 2651
2041.54 2813
2041.97 2805
2042.39 2657
2042.82 2754
2043.24 2630
2043.67 2589
2044.09 2723
2044.52 2525
2044.95 2542
2045.37 2433
2045.80 2537
2046.22 2599
2046.65 2613
2047.08 2603
2047.50 2434
2047.93 2502
2048.36 2485
2048.78 2386
2049.21 2492
2049.64 2506
2050.06 2474
2050.49 2383
2050.92 2434
2051.34 2653
2051.77 2505
2052.20 2391
2052.62 2583
2053.05 2176
2053.48 2495
2053.90 2418
2054.33 2417
2054.76 2399
2055.18 2346
2055.61 2399
2056.04 2077
2056.47 2136
2056.89 2319
2057.32 2525
2057.75 2333
2058.17 2538
2058.60 2775
2059.03 2516
2059.46 2467
2059.88 2214
2060.31 2442
2060.74 2559
2061.17 2311
2061.60 2618
2062.02 2563
2062.45 2460
2062.88 2337
2063.31 2579
2063.74 2541
2064.16 2529
2064.59 2603
2065.02 2568
2065.45 2764
2065.88 2864
2066.30 2988
2066.73 2822
2067.16 2919
2067.59 3045
2068.02 3067
2068.45 2808
2068.87 2916
2069.30 2858
2069.73 2656
2070.16 2510
2070.59 2592
2071.02 2420
2071.45 2451
2071.87 2448
2072.30 2310
2072.73 2410
2073.16 2528
2073.59 2430
2074.02 2562
2074.45 2413
2074.88 2433
2075.31 2374
2075.74 2363
2076.17 2345
2076.59 2387
2077.02 2467
2077.45 2427
2077.88 2316
2078.31 2359
2078.74 2564
2079.17 2509
2079.60 2689
2080.03 2927
2080.46 2825
2080.89 2737
2081.32 2715
2081.75 2993
2082.18 3115
2082.61 2885
2083.04 2859
2083.47 2926
2083.90 2788
2084.33 2503
2084.76 2482
2085.19 2345
2085.62 2566
2086.05 2391
2086.48 2393
2086.91 2464
2087.34 2267
2087.77 2474
2088.20 2476
2088.63 2251
2089.06 2206
2089.49 2412
2089.93 2342
2090.36 2496
2090.79 2432
2091.22 2491
2091.65 2262
2092.08 2268
2092.51 2324
2092.94 2176
2093.37 2313
2093.80 2345
2094.23 2296
2094.67 2213
2095.10 2340
2095.53 2345
2095.96 2344
2096.39 2279
2096.82 2308
2097.25 2280
2097.68 2372
2098.12 2466
2098.55 2228
2098.98 2403
2099.41 2396
2099.84 2413
2100.27 2339
2100.71 2402
2101.14 2339
2101.57 2306
2102.00 2226
2102.43 2173
2102.87 2319
2103.30 2274
2103.73 2317
2104.16 2322
2104.59 2196
2105.03 2288
2105.46 2108
2105.89 2251
2106.32 2197
2106.76 2283
2107.19 2431
2107.62 2196
2108.05 2408
2108.49 2463
2108.92 2582
2109.35 2540
2109.78 2551
2110.22 2424
2110.65 2558
2111.08 2269
2111.52 2399
2111.95 2304
2112.38 2222
2112.81 2366
2113.25 2281
2113.68 2313
2114.11 2285
2114.55 2296
2114.98 2376
2115.41 2272
2115.85 2337
2116.28 2259
2116.71 2292
2117.15 2421
2117.58 2352
2118.01 2448
2118.45 2255
2118.88 2223
2119.32 2144
2119.75 2316
2120.18 2193
2120.62 2362
2121.05 2194
2121.48 2161
2121.92 2224
2122.35 2366
2122.79 2430
2123.22 2198
2123.65 2434
2124.09 2270
2124.52 2380
2124.96 2411
2125.39 2437
2125.83 2444
2126.26 2327
2126.70 2511
2127.13 2446
2127.56 2309
2128.00 2239
2128.43 2361
2128.87 2308
2129.30 2286
2129.74 2224
2130.17 2213
2130.61 2328
2131.04 2324
2131.48 2271
2131.91 2340
2132.35 2401
2132.78 2480
2133.22 2485
2133.65 2311
2134.09 2340
2134.52 2301
2134.96 2426
2135.39 2413
2135.83 2376
2136.26 2353
2136.70 2394
2137.14 2358
2137.57 2483
2138.01 2501
2138.44 2711
2138.88 2470
2139.31 2526
2139.75 2478
2140.19 2354
2140.62 2335
2141.06 2452
2141.49 2514
2141.93 2399
2142.37 2268
2142.80 2396
2143.24 2400
2143.67 2258
2144.11 2085
2144.55 2265
2144.98 2321
2145.42 2252
2145.86 2299
2146.29 2363
2146.73 2297
2147.16 2158
2147.60 2283
2148.04 2275
2148.47 2312
2148.91 2211
2149.35 2240
2149.79 2328
2150.22 2425
2150.66 2466
2151.10 2430
2151.53 2515
2151.97 2589
2152.41 2605
2152.84 2544
2153.28 2652
2153.72 2620
2154.16 2604
2154.59 2681
2155.03 2754
2155.47 2552
2155.91 2545
2156.34 2409
2156.78 2508
2157.22 2419
2157.66 2424
2158.09 2248
2158.53 2211
2158.97 2250
2159.41 2288
2159.84 2518
2160.28 2428
2160.72 2349
2161.16 2480
2161.60 2479
2162.03 2370
2162.47 2374
2162.91 2245
2163.35 2229
2163.79 2289
2164.22 2209
2164.66 2337
2165.10 2531
2165.54 2658
2165.98 2486
2166.42 2297
2166.86 2391
2167.29 2414
2167.73 2245
2168.17 2057
2168.61 2221
2169.05 2297
2169.49 2395
2169.93 2307
2170.37 2191
2170.80 2344
2171.24 2363
2171.68 2456
2172.12 2350
2172.56 2446
2173.00 2434
2173.44 2501
2173.88 2598
2174.32 2717
2174.76 2824
2175.20 2630
2175.64 2697
2176.08 2783
2176.51 2586
2176.95 2803
2177.39 2849
2177.83 2885
2178.27 2844
2178.71 2724
2179.15 2720
2179.59 2708
2180.03 2847
2180.47 2789
2180.91 2578
2181.35 2406
2181.79 2525
2182.23 2603
2182.67 2466
2183.11 2288
2183.55 2378
2183.99 2409
2184.43 2519
2184.87 2663
2185.31 2479
2185.76 2127
2186.20 2071
2186.64 2226
2187.08 2422
2187.52 2421
2187.96 2345
2188.40 2464
2188.84 2377
2189.28 2463
2189.72 2541
2190.16 2568
2190.60 2319
2191.04 2460
2191.49 2484
2191.93 2349
2192.37 2432
2192.81 2485
2193.25 2400
2193.69 2465
2194.13 2487
2194.57 2602
2195.02 2510
2195.46 2308
2195.90 2342
2196.34 2287
2196.78 2340
2197.22 2530
2197.66 2405
2198.11 2553
2198.55 2601
2198.99 2476
2199.43 2406
2199.87 2466
2200.32 2509
2200.76 2531
2201.20 2481
2201.64 2373
2202.08 2495
2202.53 2386
2202.97 2374
2203.41 2302
2203.85 2253
2204.29 2358
2204.74 2417
2205.18 2416
2205.62 2362
2206.06 2373
2206.51 2348
2206.95 2421
2207.39 2471
2207.83 2523
2208.28 2540
2208.72 2325
2209.16 2346
2209.61 2396
2210.05 2428
2210.49 2520
2210.93 2391
2211.38 2349
2211.82 2546
2212.26 2480
2212.71 2545
2213.15 2597
2213.59 2439
2214.04 2405
2214.48 2268
2214.92 2249
2215.37 2421
2215.81 2512
2216.25 2465
2216.70 2543
2217.14 2569
2217.59 2344
2218.03 2424
2218.47 2483
2218.92 2573
2219.36 2438
2219.80 2250
2220.25 2225
2220.69 2308
2221.14 2406
2221.58 2260
2222.02 2306
2222.47 2291
2222.91 2414
2223.36 2201
2223.80 2317
2224.25 2216
2224.69 2258
2225.13 2403
2225.58 2268
2226.02 2416
2226.47 2565
2226.91 2357
2227.36 2385
2227.80 2419
2228.25 2124
2228.69 2243
2229.14 2456
2229.58 2300
2230.03 2501
2230.47 2646
2230.92 2436
2231.36 2470
2231.81 2456
2232.25 2601
2232.70 2548
2233.14 2677
2233.59 2494
2234.03 2446
2234.48 2601
2234.92 2729
2235.37 2457
2235.81 2458
2236.26 2763
2236.70 2647
2237.15 2642
2237.60 2579
2238.04 2378
2238.49 2574
2238.93 2580
2239.38 2659
2239.83 2298
2240.27 2356
2240.72 2419
2241.16 2439
2241.61 2499
2242.06 2441
2242.50 2214
2242.95 2131
2243.39 2154
2243.84 2193
2244.29 2395
2244.73 2315
2245.18 2318
2245.63 2180
2246.07 2168
2246.52 2173
2246.97 2354
2247.41 2130
2247.86 2083
2248.31 2289
2248.75 2314
2249.20 2356
2249.65 2236
2250.09 2212
2250.54 2166
2250.99 2376
2251.43 2346
2251.88 2046
2252.33 2213
2252.78 2215
2253.22 2316
2253.67 2281
2254.12 2296
2254.56 2239
2255.01 2200
2255.46 2223
2255.91 2154
2256.35 2207
2256.80 2087
2257.25 2118
2257.70 2179
2258.14 2084
2258.59 2176
2259.04 2320
2259.49 2055
2259.94 2116
2260.38 2107
2260.83 2295
2261.28 2223
2261.73 2146
2262.18 2182
2262.62 2288
2263.07 2491
2263.52 2455
2263.97 2572
2264.42 2331
2264.87 2233
2265.31 2589
2265.76 2731
2266.21 2467
2266.66 2429
2267.11 2570
2267.56 2556
2268.01 2510
2268.45 2393
2268.90 2473
2269.35 2576
2269.80 2536
2270.25 2382
2270.70 2314
2271.15 2425
2271.60 2478
2272.05 2488
2272.49 2471
2272.94 2371
2273.39 2388
2273.84 2399
2274.29 2510
2274.74 2345
2275.19 2275
2275.64 2483
2276.09 2536
2276.54 2534
2276.99 2231
2277.44 2240
2277.89 2320
2278.34 2343
2278.79 2320
2279.24 2213
2279.69 2213
2280.14 2363
2280.59 2370
2281.04 2360
2281.49 2262
2281.94 2268
2282.39 2420
2282.84 2476
2283.29 2255
2283.74 2421
2284.19 2518
2284.64 2486
2285.09 2543
2285.54 2491
2285.99 2579
2286.44 2495
2286.89 2449
2287.34 2455
2287.79 2348
2288.24 2268
2288.69 2216
2289.14 2390
2289.59 2504
2290.05 2547
2290.50 2807
2290.95 3101
2291.40 3162
2291.85 3448
2292.30 3352
2292.75 3273
2293.20 3610
2293.65 3525
2294.11 3303
2294.56 3286
2295.01 3199
2295.46 3093
2295.91 3089
2296.36 2973
2296.81 2879
2297.27 2689
2297.72 2818
2298.17 2738
2298.62 2452
2299.07 2474
2299.52 2490
2299.98 2475
2300.43 2459
2300.88 2174
2301.33 2129
2301.78 2253
2302.24 2572
2302.69 2346
2303.14 2340
2303.59 2421
2304.04 2189
2304.50 2167
2304.95 2183
2305.40 2218
2305.85 2157
2306.31 2145
2306.76 2131
2307.21 2083
2307.66 2177
2308.12 2377
2308.57 2314
2309.02 2594
2309.48 2533
2309.93 2435
2310.38 2596
2310.83 2655
2311.29 2810
2311.74 2789
2312.19 2741
2312.65 2707
2313.10 2690
2313.55 2681
2314.01 2842
2314.46 2699
2314.91 2631
2315.37 2489
2315.82 2482
2316.27 2421
2316.73 2297
2317.18 2505
2317.63 2333
2318.09 2313
2318.54 2335
2318.99 2388
2319.45 2352
2319.90 2383
2320.36 2414
2320.81 2473
2321.26 2565
2321.72 2596
2322.17 2259
2322.63 2361
2323.08 2343
2323.53 2486
2323.99 2330
2324.44 2431
2324.90 2555
2325.35 2470
2325.80 2442
2326.26 2443
2326.71 2569
2327.17 2582
2327.62 2394
2328.08 2612
2328.53 2585
2328.99 2660
2329.44 2606
2329.90 2545
2330.35 2630
2330.81 2709
2331.26 2672
2331.72 2858
2332.17 2901
2332.63 2717
2333.08 2813
2333.54 2854
2333.99 2727
2334.45 2392
2334.90 2386
2335.36 2291
2335.81 2426
2336.27 2296
2336.72 2322
2337.18 2362
2337.63 2306
2338.09 2340
2338.55 2098
2339.00 2315
2339.46 2265
2339.91 2435
2340.37 2577
2340.82 2422
2341.28 2201
2341.74 2571
2342.19 2648
2342.65 2376
2343.10 2312
2343.56 2587
2344.02 2426
2344.47 2328
2344.93 2428
2345.39 2396
2345.84 2489
2346.30 2534
2346.75 2472
2347.21 2451
2347.67 2507
2348.12 2491
2348.58 2680
2349.04 2752
2349.49 2778
2349.95 2680
2350.41 2586
2350.86 2628
2351.32 2564
2351.78 2406
2352.23 2358
2352.69 2466
2353.15 2493
2353.61 2513
2354.06 2380
2354.52 2434
2354.98 2323
2355.43 2383
2355.89 2472
2356.35 2330
2356.81 2264
2357.26 2294
2357.72 2381
2358.18 2300
2358.64 2203
2359.09 2186
2359.55 2298
2360.01 2305
2360.47 2363
2360.93 2216
2361.38 2275
2361.84 2285
2362.30 2270
2362.76 2355
2363.22 2379
2363.67 2403
2364.13 2269
2364.59 2279
2365.05 2242
2365.51 2302
2365.96 2351
2366.42 2281
2366.88 2309
2367.34 2482
2367.80 2520
2368.26 2476
2368.72 2633
2369.17 2350
2369.63 2599
2370.09 2501
2370.55 2468
2371.01 2696
2371.47 2722
2371.93 2572
2372.39 2466
2372.84 2371
2373.30 2653
2373.76 2419
2374.22 2301
2374.68 2329
2375.14 2348
2375.60 2436
2376.06 2146
2376.52 2103
2376.98 2378
2377.44 2397
2377.90 2321
2378.36 2438
2378.81 2480
2379.27 2272
2379.73 2250
2380.19 2427
2380.65 2316
2381.11 2509
2381.57 2379
2382.03 2283
2382.49 2343
2382.95 2425
2383.41 2102
2383.87 2229
2384.33 2293
2384.79 2388
2385.25 2246
2385.71 2279
2386.17 2381
2386.63 2407
2387.09 2430
2387.55 2253
2388.01 2311
2388.48 2312
2388.94 2151
2389.40 2116
2389.86 2392
2390.32 2268
2390.78 2414
2391.24 2341
2391.70 2546
2392.16 2449
2392.62 2426
2393.08 2641
2393.54 2540
2394.00 2396
2394.47 2363
2394.93 2383
2395.39 2365
2395.85 2319
2396.31 2243
2396.77 2335
2397.23 2194
2397.69 2219
2398.16 2285
2398.62 2100
2399.08 2307
2399.54 2206
2400.00 2265
2400.46 2381
2400.92 2237
2401.39 2324
2401.85 2212
2402.31 2032
2402.77 2062
2403.23 2285
2403.70 2195
2404.16 2258
2404.62 2239
2405.08 2155
2405.54 2186
2406.01 2302
2406.47 2270
2406.93 2036
2407.39 2184
2407.86 2051
2408.32 2152
2408.78 2172
2409.24 2255
2409.71 2099
2410.17 2047
2410.63 2157
2411.09 2008
2411.56 2041
2412.02 2113
2412.48 2059
2412.94 2062
2413.41 2079
2413.87 2008
2414.33 2092
2414.80 2309
2415.26 2372
2415.72 2443
2416.19 2399
2416.65 2485
2417.11 2457
2417.57 2629
2418.04 2570
2418.50 2433
2418.96 2631
2419.43 2941
2419.89 2637
2420.36 2638
2420.82 2835
2421.28 2854
2421.75 2954
2422.21 2702
2422.67 2679
2423.14 2868
2423.60 2758
2424.07 2575
2424.53 2427
2424.99 2401
2425.46 2507
2425.92 2303
2426.39 2422
2426.85 2411
2427.31 2305
2427.78 2436
2428.24 2332
2428.71 2233
2429.17 2358
2429.64 2435
2430.10 2406
2430.56 2264
2431.03 2377
2431.49 2369
2431.96 2379
2432.42 2370
2432.89 2311
2433.35 2206
2433.82 2244
2434.28 2406
2434.75 2600
2435.21 2492
2435.68 2440
2436.14 2552
2436.61 2471
2437.07 2421
2437.54 2463
2438.00 2405
2438.47 2402
2438.93 2470
2439.40 2583
2439.86 2678
2440.33 2650
2440.80 2674
2441.26 2552
2441.73 2531
2442.19 2600
2442.66 2571
2443.12 2715
2443.59 2831
2444.06 2381
2444.52 2418
2444.99 2385
2445.45 2458
2445.92 2366
2446.38 2445
2446.85 2258
2447.32 2246
2447.78 2082
2448.25 2081
2448.72 2259
2449.18 2075
2449.65 2210
2450.11 2130
2450.58 1988
2451.05 2089
2451.51 2221
2451.98 2052
2452.45 2090
2452.91 2197
2453.38 2189
2453.85 2172
2454.31 2207
2454.78 2219
2455.25 2188
2455.71 2213
2456.18 2341
2456.65 2265
2457.12 2398
2457.58 2191
2458.05 2199
2458.52 2320
2458.98 2306
2459.45 2316
2459.92 2307
2460.39 2299
2460.85 2301
2461.32 2539
2461.79 2417
2462.26 2341
2462.72 2236
2463.19 2145
2463.66 2090
2464.13 2011
2464.59 2089
2465.06 2272
2465.53 2339
2466.00 2143
2466.47 2024
2466.93 2287
2467.40 2388
2467.87 2234
2468.34 2200
2468.81 2324
2469.27 2429
2469.74 2261
2470.21 2237
2470.68 2247
2471.15 2220
2471.62 2160
2472.09 2178
2472.55 2246
2473.02 2160
2473.49 2184
2473.96 2084
2474.43 2071
2474.90 2105
2475.37 2071
2475.83 2126
2476.30 2150
2476.77 2056
2477.24 2160
2477.71 2051
2478.18 2127
2478.65 2193
2479.12 2273
2479.59 2150
2480.06 2029
2480.53 2063
2480.99 2291
2481.46 2373
2481.93 2302
2482.40 2226
2482.87 2397
2483.34 2283
2483.81 2352
2484.28 2143
2484.75 2229
2485.22 2243
2485.69 2148
2486.16 2143
2486.63 2230
2487.10 2136
2487.57 2207
2488.04 2130
2488.51 2093
2488.98 2343
2489.45 2242
2489.92 2240
2490.39 2152
2490.86 2206
2491.33 2171
2491.80 2197
2492.27 2286
2492.74 2297
2493.21 2220
2493.68 2318
2494.15 2421
2494.62 2418
2495.10 2567
2495.57 2568
2496.04 2370
2496.51 2404
2496.98 2453
2497.45 2516
2497.92 2512
2498.39 2419
2498.86 2454
2499.33 2466
2499.80 2282
2500.28 2093
2500.75 2212
2501.22 2149
2501.69 2059
2502.16 2039
2502.63 1969
2503.10 1984
2503.57 2124
2504.05 2037
2504.52 1960
2504.99 1953
2505.46 2112
2505.93 2049
2506.40 2215
2506.88 2231
2507.35 2265
2507.82 2151
2508.29 2234
2508.76 2146
2509.24 2142
2509.71 2270
2510.18 2546
2510.65 2487
2511.12 2350
2511.60 2325
2512.07 2386
2512.54 2335
2513.01 2474
2513.49 2200
2513.96 2268
2514.43 2373
2514.90 2472
2515.38 2353
2515.85 2272
2516.32 2253
2516.79 2256
2517.27 2408
2517.74 2243
2518.21 2142
2518.68 2186
2519.16 2243
2519.63 2267
2520.10 2474
2520.58 2316
2521.05 2215
2521.52 2070
2522.00 2119
2522.47 2110
2522.94 2193
2523.42 2171
2523.89 2088
2524.36 2260
2524.84 2214
2525.31 2194
2525.78 2010
2526.26 2003
2526.73 2083
2527.20 2113
2527.68 2240
2528.15 2194
2528.63 2185
2529.10 2014
2529.57 2065
2530.05 2133
2530.52 2204
2531.00 2178
2531.47 2118
2531.94 2058
2532.42 2241
2532.89 2360
2533.37 2305
2533.84 2285
2534.32 2272
2534.79 2270
2535.26 2279
2535.74 2111
2536.21 2108
2536.69 2136
2537.16 2220
2537.64 2214
2538.11 2233
2538.59 2183
2539.06 2098
2539.54 2245
2540.01 2193
2540.49 2171
2540.96 2142
2541.44 2404
2541.91 2290
2542.39 2191
2542.86 2219
2543.34 2345
2543.81 2266
2544.29 2408
2544.76 2365
2545.24 2266
2545.71 2384
2546.19 2347
2546.66 2176
2547.14 2378
2547.61 2410
2548.09 2536
2548.57 2463
2549.04 2498
2549.52 2582
2549.99 2539
2550.47 2687
2550.95 2584
2551.42 2352
2551.90 2395
2552.37 2411
2552.85 2472
2553.33 2529
2553.80 2680
2554.28 2558
2554.75 2516
2555.23 2587
2555.71 2582
2556.18 2604
2556.66 2624
2557.14 2427
2557.61 2593
2558.09 2634
2558.57 2627
2559.04 2364
2559.52 2403
2560.00 2678
2560.47 2394
2560.95 2411
2561.43 2312
2561.90 2220
2562.38 2256
2562.86 2121
2563.33 2204
2563.81 2317
2564.29 2326
2564.77 2212
2565.24 2179
2565.72 2262
2566.20 2122
2566.68 2189
2567.15 2105
2567.63 2029
2568.11 2221
2568.59 2094
2569.06 2222
2569.54 1983
2570.02 2106
2570.50 2082
2570.97 2258
2571.45 2034
2571.93 2092
2572.41 2250
2572.89 2324
2573.36 2338
2573.84 2112
2574.32 2020
2574.80 2042
2575.28 2056
2575.75 1990
2576.23 2124
2576.71 2151
2577.19 2210
2577.67 2097
2578.15 2083
2578.62 2015
2579.10 1923
2579.58 1904
2580.06 2059
2580.54 2171
2581.02 2193
2581.50 2064
2581.97 2152
2582.45 2073
2582.93 2074
2583.41 2177
2583.89 2049
2584.37 1976
2584.85 2216
2585.33 2100
2585.81 2055
2586.29 2078
2586.77 2196
2587.24 2194
2587.72 2092
2588.20 2153
2588.68 2244
2589.16 2131
2589.64 2070
2590.12 2046
2590.60 2041
2591.08 2304
2591.56 2195
2592.04 2129
2592.52 2297
2593.00 2429
2593.48 2405
2593.96 2222
2594.44 2200
2594.92 2291
2595.40 2237
2595.88 2372
2596.36 2187
2596.84 2325
2597.32 2296
2597.80 2364
2598.28 2303
2598.76 2090
2599.24 2201
2599.72 2146
2600.20 2230
2600.68 2300
2601.16 2159
2601.64 1967
2602.12 2127
2602.61 1983
2603.09 2049
2603.57 2012
2604.05 2126
2604.53 1917
2605.01 2169
2605.49 2218
2605.97 2147
2606.45 1951
2606.93 2006
2607.42 2172
2607.90 2330
2608.38 2183
2608.86 2137
2609.34 2275
2609.82 2124
2610.30 2061
2610.78 2244
2611.27 2283
2611.75 2433
2612.23 2172
2612.71 2319
2613.19 2080
2613.67 2111
2614.16 2127
2614.64 2157
2615.12 2199
2615.60 2102
2616.08 2175
2616.57 2034
2617.05 2066
2617.53 2107
2618.01 2197
2618.49 2368
2618.98 2313
2619.46 2166
2619.94 2227
2620.42 2082
2620.91 2091
2621.39 2169
2621.87 2078
2622.35 2084
2622.84 1957
2623.32 2084
2623.80 2146
2624.28 2016
2624.77 2077
2625.25 2230
2625.73 2012
2626.21 2056
2626.70 2109
2627.18 2076
2627.66 2041
2628.15 2039
2628.63 2112
2629.11 2075
2629.60 2257
2630.08 2030
2630.56 2034
2631.05 2218
2631.53 2400
2632.01 2258
2632.50 2070
2632.98 2226
2633.46 2188
2633.95 2062
2634.43 2140
2634.91 2096
2635.40 2073
2635.88 2252
2636.37 2248
2636.85 2139
2637.33 2203
2637.82 2008
2638.30 2091
2638.79 2163
2639.27 2082
2639.75 2088
2640.24 1988
2640.72 2106
2641.21 2120
2641.69 2261
2642.18 2138
2642.66 2350
2643.14 2441
2643.63 2373
2644.11 2196
2644.60 2028
2645.08 2093
2645.57 2274
2646.05 2188
2646.54 2246
2647.02 2173
2647.51 2176
2647.99 2347
2648.48 2116
2648.96 2232
2649.45 2386
2649.93 2188
2650.42 2243
2650.90 2165
2651.39 2284
2651.87 2387
2652.36 2308
2652.84 2387
2653.33 2284
2653.81 1949
2654.30 2173
2654.78 2095
2655.27 2161
2655.76 2091
2656.24 2160
2656.73 2148
2657.21 2264
2657.70 1980
2658.18 2269
2658.67 2371
2659.16 2204
2659.64 2143
2660.13 2238
2660.61 2126
2661.10 2051
2661.59 2079
2662.07 2220
2662.56 2290
2663.05 2111
2663.53 2157
2664.02 2121
2664.50 2035
2664.99 2159
2665.48 2021
2665.96 1929
2666.45 2029
2666.94 1955
2667.42 2070
2667.91 2163
2668.40 2025
2668.88 2158
2669.37 2276
2669.86 2339
2670.34 2159
2670.83 2206
2671.32 2107
2671.81 2050
2672.29 2111
2672.78 2078
2673.27 2234
2673.75 2145
2674.24 2302
2674.73 2590
2675.22 2726
2675.70 2671
2676.19 2839
2676.68 3003
2677.17 2837
2677.65 2717
2678.14 2736
2678.63 2840
2679.12 2544
2679.61 2619
2680.09 2571
2680.58 2402
2681.07 2396
2681.56 2339
2682.04 2418
2682.53 2358
2683.02 2147
2683.51 2332
2684.00 2418
2684.49 2362
2684.97 2292
2685.46 2272
2685.95 2353
2686.44 2462
2686.93 2371
2687.42 2318
2687.90 2009
2688.39 2200
2688.88 2252
2689.37 2095
2689.86 2177
2690.35 2128
2690.84 2106
2691.33 1984
2691.81 1990
2692.30 1954
2692.79 2080
2693.28 1945
2693.77 2124
2694.26 2213
2694.75 2052
2695.24 1902
2695.73 2068
2696.22 2166
2696.71 2253
2697.20 2082
2697.68 2135
2698.17 2130
2698.66 2243
2699.15 2202
2699.64 2167
2700.13 2252
2700.62 2256
2701.11 2256
2701.60 2197
2702.09 2211
2702.58 2207
2703.07 2315
2703.56 2256
2704.05 2230
2704.54 2253
2705.03 2201
2705.52 2100
2706.01 2202
2706.50 2237
2706.99 2173
2707.48 2186
2707.97 2033
2708.46 2147
2708.95 2202
2709.44 2115
2709.93 1996
2710.43 2094
2710.92 1955
2711.41 1945
2711.90 1824
2712.39 1957
2712.88 1868
2713.37 1971
2713.86 1985
2714.35 2108
2714.84 2073
2715.33 1777
2715.82 1883
2716.32 2002
2716.81 1963
2717.30 2018
2717.79 1924
2718.28 1942
2718.77 2061
2719.26 2062
2719.76 2029
2720.25 2021
2720.74 2126
2721.23 2088
2721.72 2054
2722.21 2047
2722.70 2172
2723.20 2125
2723.69 2277
2724.18 2331
2724.67 2310
2725.16 2177
2725.66 2112
2726.15 2204
2726.64 2172
2727.13 2098
2727.62 2190
2728.12 2126
2728.61 1964
2729.10 2051
2729.59 2032
2730.09 1942
2730.58 1994
2731.07 2104
2731.56 2165
2732.06 2009
2732.55 1988
2733.04 1926
2733.53 1862
2734.03 1888
2734.52 2049
2735.01 2145
2735.50 2079
2736.00 2232
2736.49 2224
2736.98 1927
2737.48 2023
2737.97 2198
2738.46 2144
2738.96 2088
2739.45 1891
2739.94 2179
2740.44 2252
2740.93 2343
2741.42 2217
2741.92 2135
2742.41 2303
2742.90 2209
2743.40 2158
2743.89 2049
2744.38 2017
2744.88 2038
2745.37 2059
2745.86 1987
2746.36 1824
2746.85 1981
2747.35 1843
2747.84 1967
2748.33 1947
2748.83 1966
2749.32 2010
2749.82 2068
2750.31 1855
2750.81 1852
2751.30 2088
2751.79 1903
2752.29 2123
2752.78 2041
2753.28 1852
2753.77 1868
2754.27 1997
2754.76 1977
2755.26 2137
2755.75 2022
2756.24 2017
2756.74 1843
2757.23 1979
2757.73 1970
2758.22 2059
2758.72 1863
2759.21 2028
2759.71 1886
2760.20 1925
2760.70 2146
2761.19 1997
2761.69 1781
2762.19 1858
2762.68 1917
2763.18 1901
2763.67 1867
2764.17 2043
2764.66 1876
2765.16 1920
2765.65 1871
2766.15 1787
2766.64 1918
2767.14 2007
2767.64 1994
2768.13 1857
2768.63 1917
2769.12 1915
2769.62 2100
2770.12 2050
2770.61 2093
2771.11 2205
2771.60 2115
2772.10 2068
2772.60 2175
2773.09 2104
2773.59 2086
2774.08 2093
2774.58 2273
2775.08 2162
2775.57 2313
2776.07 2328
2776.57 2541
2777.06 2345
2777.56 2275
2778.06 2418
2778.55 2348
2779.05 2378
2779.55 2330
2780.04 2146
2780.54 2275
2781.04 2222
2781.54 2216
2782.03 2082
2782.53 2055
2783.03 1973
2783.52 2172
2784.02 2255
2784.52 2018
2785.02 2095
2785.51 2159
2786.01 1904
2786.51 1974
2787.01 2149
2787.50 2080
2788.00 2174
2788.50 2095
2789.00 2050
2789.49 2145
2789.99 2023
2790.49 1975
2790.99 1946
2791.48 1849
2791.98 1927
2792.48 2000
2792.98 1840
2793.48 1906
2793.97 1930
2794.47 2027
2794.97 2119
2795.47 2000
2795.97 2050
2796.47 2105
2796.96 2100
2797.46 2134
2797.96 2227
2798.46 2324
2798.96 2410
2799.46 2631
2799.96 2584
2800.45 2618
2800.95 2483
2801.45 2322
2801.95 2306
2802.45 2254
2802.95 2373
2803.45 2146
2803.95 2124
2804.45 2109
2804.94 2061
2805.44 2083
2805.94 2215
2806.44 2210
2806.94 2202
2807.44 2503
2807.94 2518
2808.44 2546
2808.94 2729
2809.44 2818
2809.94 2642
2810.44 2781
2810.94 2772
2811.44 2721
2811.94 2740
2812.44 2623
2812.94 2575
2813.44 2308
2813.94 2370
2814.44 2307
2814.94 2248
2815.44 2237
2815.94 2291
2816.44 2030
2816.94 2133
2817.44 2126
2817.94 2090
2818.44 2232
2818.94 2018
2819.44 2086
2819.94 2148
2820.44 2075
2820.94 2119
2821.44 2272
2821.94 2055
2822.44 2082
2822.94 2283
2823.44 2353
2823.94 2183
2824.44 2285
2824.94 2220
2825.45 2079
2825.95 2228
2826.45 2081
2826.95 2147
2827.45 2213
2827.95 2062
2828.45 1880
2828.95 2000
2829.45 1958
2829.96 2025
2830.46 2027
2830.96 2147
2831.46 2108
2831.96 1982
2832.46 2029
2832.96 2021
2833.47 2068
2833.97 2128
2834.47 2079
2834.97 2044
2835.47 2104
2835.97 2044
2836.48 1876
2836.98 1918
2837.48 2024
2837.98 2025
2838.48 2129
2838.99 2182
2839.49 2083
2839.99 2080
2840.49 2114
2841.00 2121
2841.50 2164
2842.00 1973
2842.50 1964
2843.01 2262
2843.51 2221
2844.01 2037
2844.51 2118
2845.02 2079
2845.52 2097
2846.02 2009
2846.52 2246
2847.03 2147
2847.53 2045
2848.03 2162
2848.54 2356
2849.04 2333
2849.54 2288
2850.04 2296
2850.55 2274
2851.05 2360
2851.55 2397
2852.06 2499
2852.56 2318
2853.06 2144
2853.57 2022
2854.07 2059
2854.57 2053
2855.08 2044
2855.58 2099
2856.09 2101
2856.59 2111
2857.09 2102
2857.60 2027
2858.10 2022
2858.60 2037
2859.11 2012
2859.61 2035
2860.12 1986
2860.62 1972
2861.12 2074
2861.63 2025
2862.13 1995
2862.64 2055
2863.14 2038
2863.65 2055
2864.15 2058
2864.65 1912
2865.16 1913
2865.66 1781
2866.17 1938
2866.67 2107
2867.18 1948
2867.68 2067
2868.19 1838
2868.69 1872
2869.20 2010
2869.70 1979
2870.21 2055
2870.71 2004
2871.21 1918
2871.72 1995
2872.23 1947
2872.73 2022
2873.24 2033
2873.74 2049
2874.25 1962
2874.75 2009
2875.26 2294
2875.76 2326
2876.27 2179
2876.77 2032
2877.28 2018
2877.78 2172
2878.29 2173
2878.79 2196
2879.30 2280
2879.81 2062
2880.31 2025
2880.82 2142
2881.32 1989
2881.83 1999
2882.34 2059
2882.84 2052
2883.35 2019
2883.85 2152
2884.36 2313
2884.87 2184
2885.37 2281
2885.88 2314
2886.38 2374
2886.89 2414
2887.40 2296
2887.90 2376
2888.41 2518
2888.92 2424
2889.42 2624
2889.93 2487
2890.44 2479
2890.94 2392
2891.45 2458
2891.96 2343
2892.46 2389
2892.97 2364
2893.48 2260
2893.98 2082
2894.49 2103
2895.00 2142
2895.51 2162
2896.01 2311
2896.52 2308
2897.03 2198
2897.53 2371
2898.04 2358
2898.55 2500
2899.06 2733
2899.56 2690
2900.07 2600
2900.58 2501
2901.09 2417
2901.59 2514
2902.10 2280
2902.61 2453
2903.12 2567
2903.63 2447
2904.13 2619
2904.64 2451
2905.15 2524
2905.66 2537
2906.17 2552
2906.67 2462
2907.18 2511
2907.69 2564
2908.20 2288
2908.71 2120
2909.21 1993
2909.72 2183
2910.23 2130
2910.74 2197
2911.25 2129
2911.76 2280
2912.26 2156
2912.77 2105
2913.28 2053
2913.79 2079
2914.30 2059
2914.81 1977
2915.32 2099
2915.83 2036
2916.34 2225
2916.84 2252
2917.35 2241
2917.86 2043
2918.37 2057
2918.88 1984
2919.39 2021
2919.90 1883
2920.41 1790
2920.92 1855
2921.43 1959
2921.94 2068
2922.45 1954
2922.96 1831
2923.46 2024
2923.97 2172
2924.48 2052
2924.99 2233
2925.50 2286
2926.01 2320
2926.52 2317
2927.03 2505
2927.54 2497
2928.05 2539
2928.56 2522
2929.07 2554
2929.58 2468
2930.09 2359
2930.60 2257
2931.11 2167
2931.62 2045
2932.13 1877
2932.64 1986
2933.15 2056
2933.67 1954
2934.18 2118
2934.69 1987
2935.20 1991
2935.71 2023
2936.22 2061
2936.73 2049
2937.24 2112
2937.75 2067
2938.26 2166
2938.77 2134
2939.28 2189
2939.79 2241
2940.30 2169
2940.82 2178
2941.33 2137
2941.84 2120
2942.35 2084
2942.86 2179
2943.37 2048
2943.88 2084
2944.39 2228
2944.91 2232
2945.42 2293
2945.93 2294
2946.44 2544
2946.95 2490
2947.46 2594
2947.98 2596
2948.49 2677
2949.00 2743
2949.51 2718
2950.02 2624
2950.53 2484
2951.05 2558
2951.56 2422
2952.07 2318
2952.58 2132
2953.09 2039
2953.61 2081
2954.12 1953
2954.63 1822
2955.14 1982
2955.66 2055
2956.17 2070
2956.68 2122
2957.19 2024
2957.71 1864
2958.22 1955
2958.73 1982
2959.24 1998
2959.76 2071
2960.27 1976
2960.78 2060
2961.29 2130
2961.81 2122
2962.32 2159
2962.83 2209
2963.35 2311
2963.86 2318
2964.37 2252
2964.89 2295
2965.40 2347
2965.91 2403
2966.43 2316
2966.94 2249
2967.45 1936
2967.97 2077
2968.48 1971
2968.99 1961
2969.51 2182
2970.02 2204
2970.53 2044
2971.05 2156
2971.56 1847
2972.07 1931
2972.59 1965
2973.10 1897
2973.62 2035
2974.13 2129
2974.64 2049
2975.16 1981
2975.67 2070
2976.19 2129
2976.70 1883
2977.22 2001
2977.73 2025
2978.24 1984
2978.76 1929
2979.27 2015
2979.79 2020
2980.30 2056
2980.82 2152
2981.33 2061
2981.85 2033
2982.36 2127
2982.87 1994
2983.39 1964
2983.90 1987
2984.42 2120
2984.93 2136
2985.45 2054
2985.96 2071
2986.48 2226
2986.99 2351
2987.51 2305
2988.02 2292
2988.54 2366
2989.05 2269
2989.57 2269
2990.09 2417
2990.60 2353
2991.12 2437
2991.63 2228
2992.15 2124
2992.66 2212
2993.18 2062
2993.69 2076
2994.21 2423
2994.73 2312
2995.24 2340
2995.76 2499
2996.27 2417
2996.79 2465
2997.30 2385
2997.82 2364
2998.34 2763
2998.85 2767
2999.37 2623
2999.89 2721
3000.40 2754
3000.92 2753
3001.43 2681
3001.95 2744
3002.47 2823
3002.98 2914
3003.50 3137
3004.02 3193
3004.53 3575
3005.05 3907
3005.57 4046
3006.08 4477
3006.60 4857
3007.12 5507
3007.63 5817
3008.15 5513
3008.67 5377
3009.18 5064
3009.70 4423
3010.22 4039
3010.74 3530
3011.25 3126
3011.77 2754
3012.29 2411
3012.80 2457
3013.32 2289
3013.84 2271
3014.36 2342
3014.87 2340
3015.39 2391
3015.91 2350
3016.43 2113
3016.94 2303
3017.46 2348
3017.98 2370
3018.50 2513
3019.02 2533
3019.53 2243
3020.05 2437
3020.57 2627
3021.09 2494
3021.60 2413
3022.12 2618
3022.64 2426
3023.16 2574
3023.68 2630
3024.20 2520
3024.71 2629
3025.23 2666
3025.75 2609
3026.27 2516
3026.79 2731
3027.31 2717
3027.82 2705
3028.34 2896
3028.86 2755
3029.38 2544
3029.90 2334
3030.42 2361
3030.94 2393
3031.46 2275
3031.98 2129
3032.49 2200
3033.01 2205
3033.53 2241
3034.05 2229
3034.57 2075
3035.09 2025
3035.61 2107
3036.13 2198
3036.65 2327
3037.17 2165
3037.69 2176
3038.21 2100
3038.73 2381
3039.25 2342
3039.76 2047
3040.28 2196
3040.80 2232
3041.32 2240
3041.84 2057
3042.36 2162
3042.88 2069
3043.40 2066
3043.92 2274
3044.44 1997
3044.96 2111
3045.48 2126
3046.00 2289
3046.52 2174
3047.04 2114
3047.56 2084
3048.08 2084
3048.60 2159
3049.13 2130
3049.65 2011
3050.17 2162
3050.69 2104
3051.21 2047
3051.73 2030
3052.25 1939
3052.77 1958
3053.29 1988
3053.81 1924
3054.33 2000
3054.85 2029
3055.37 1943
3055.89 2024
3056.42 2029
3056.94 1967
3057.46 1893
3057.98 1986
3058.50 1962
3059.02 2121
3059.54 1927
3060.06 1924
3060.59 1952
3061.11 1955
3061.63 2146
3062.15 2157
3062.67 2073
3063.19 2139
3063.71 2099
3064.24 2106
3064.76 2190
3065.28 2026
3065.80 2016
3066.32 2062
3066.85 2062
3067.37 2075
3067.89 2211
3068.41 2204
3068.93 2174
3069.46 2149
3069.98 2222
3070.50 2211
3071.02 2259
3071.54 2239
3072.07 2078
3072.59 2025
3073.11 2185
3073.63 2224
3074.16 2204
3074.68 2225
3075.20 2075
3075.73 2184
3076.25 2099
3076.77 2183
3077.29 2326
3077.82 2301
3078.34 2141
3078.86 2027
3079.39 2006
3079.91 2196
3080.43 2134
3080.95 2341
3081.48 2265
3082.00 2358
3082.52 2350
3083.05 2618
3083.57 2543
3084.09 2540
3084.62 2588
3085.14 2682
3085.66 2521
3086.19 2624
3086.71 2543
3087.24 2599
3087.76 2541
3088.28 2513
3088.81 2558
3089.33 2578
3089.85 2372
3090.38 2247
3090.90 2310
3091.43 2225
3091.95 2067
3092.47 2327
3093.00 2296
3093.52 2281
3094.05 2317
3094.57 2363
3095.10 2476
3095.62 2440
3096.14 2491
3096.67 2694
3097.19 2533
3097.72 2521
3098.24 2692
3098.77 2622
3099.29 2647
3099.82 2788
3100.34 2980
3100.87 3246
3101.39 3837
3101.92 4378
3102.44 4689
3102.97 5466
3103.49 6694
3104.02 7491
3104.54 8107
3105.07 8806
3105.59 9097
3106.12 8744
3106.64 8439
3107.17 7752
3107.69 6507
3108.22 5576
3108.74 4485
3109.27 4205
3109.79 3670
3110.32 3071
3110.85 2877
3111.37 2821
3111.90 2928
3112.42 2799
3112.95 2908
3113.48 3030
3114.00 3030
3114.53 2649
3115.05 2724
3115.58 2958
3116.11 2667
3116.63 2769
3117.16 2633
3117.68 2310
3118.21 2322
3118.74 2209
3119.26 2327
3119.79 2364
3120.32 2260
3120.84 2315
3121.37 2498
3121.90 2641
3122.42 2591
3122.95 2815
3123.48 2743
3124.00 3097
3124.53 2947
3125.06 2849
3125.58 2859
3126.11 2837
3126.64 2742
3127.16 2623
3127.69 2606
3128.22 2673
3128.75 2542
3129.27 2224
3129.80 2334
3130.33 2317
3130.85 2295
3131.38 2351
3131.91 2329
3132.44 2107
3132.96 2188
3133.49 2287
3134.02 2294
3134.55 2201
3135.07 1982
3135.60 2072
3136.13 2288
3136.66 2365
3137.19 2139
3137.71 2104
3138.24 2004
3138.77 2205
3139.30 2229
3139.83 2193
3140.35 2217
3140.88 2263
3141.41 2261
3141.94 2364
3142.47 2118
3143.00 2181
3143.52 2181
3144.05 2188
3144.58 2054
3145.11 2083
3145.64 2243
3146.17 2294
3146.70 2178
3147.22 2151
3147.75 2389
3148.28 2520
3148.81 2526
3149.34 2482
3149.87 2612
3150.40 2588
3150.93 2592
3151.46 2488
3151.98 2505
3152.51 2576
3153.04 2565
3153.57 2494
3154.10 2337
3154.63 2378
3155.16 2476
3155.69 2227
3156.22 2298
3156.75 2262
3157.28 2291
3157.81 2201
3158.34 2183
3158.87 2193
3159.40 2159
3159.93 2220
3160.46 2122
3160.99 2431
3161.52 2311
3162.05 2205
3162.58 2222
3163.11 2240
3163.64 2294
3164.17 2269
3164.70 2154
3165.23 2170
3165.76 2188
3166.29 2183
3166.82 1955
3167.35 2051
3167.88 2127
3168.41 2105
3168.94 2082
3169.47 2108
3170.00 2022
3170.53 2010
3171.06 2046
3171.59 2110
3172.13 2066
3172.66 2190
3173.19 2167
3173.72 1975
3174.25 2074
3174.78 2127
3175.31 2121
3175.84 2135
3176.37 2209
3176.90 2286
3177.44 2323
3177.97 2357
3178.50 2360
3179.03 2400
3179.56 2250
3180.09 2069
3180.62 2057
3181.16 2115
3181.69 1933
3182.22 2113
3182.75 2091
3183.28 2249
3183.81 2093
3184.35 2006
3184.88 2061
3185.41 2014
3185.94 2006
3186.47 1994
3187.01 2078
3187.54 2008
3188.07 1942
3188.60 1980
3189.14 2148
3189.67 2251
3190.20 2130
3190.73 2006
3191.26 2031
3191.80 1980
3192.33 2086
3192.86 1998
3193.39 1886
3193.93 2011
3194.46 1946
3194.99 1864
3195.53 1995
3196.06 1996
3196.59 1906
3197.12 1853
3197.66 2000
3198.19 2037
3198.72 1906
3199.26 2006
3199.79 1992
3200.32 1899
3200.86 1931
3201.39 1980
3201.92 2097
3202.46 2008
3202.99 2086
3203.52 2059
3204.06 2110
3204.59 2090
3205.12 2076
3205.66 2135
3206.19 2100
3206.72 2046
3207.26 2069
3207.79 1943
3208.33 1873
3208.86 2023
3209.39 1974
3209.93 2038
3210.46 2179
3211.00 2188
3211.53 2126
3212.06 2188
3212.60 2332
3213.13 2195
3213.67 2093
3214.20 2247
3214.74 2230
3215.27 2162
3215.80 2138
3216.34 2156
3216.87 2073
3217.41 2216
3217.94 2099
3218.48 2204
3219.01 2311
3219.55 2329
3220.08 2176
3220.62 2285
3221.15 2176
3221.69 2079
3222.22 2289
3222.76 2208
3223.29 2406
3223.83 2282
3224.36 1972
3224.90 2093
3225.43 2228
3225.97 2175
3226.50 2297
3227.04 2303
3227.57 2271
3228.11 2463
3228.65 2244
3229.18 2268
3229.72 2241
3230.25 2170
3230.79 2341
3231.32 2047
3231.86 2025
3232.40 2169
3232.93 2022
3233.47 2037
3234.00 1998
3234.54 1994
3235.08 2019
3235.61 2092
3236.15 2084
3236.68 2287
3237.22 2190
3237.76 2129
3238.29 2392
3238.83 2279
3239.37 2278
3239.90 2313
3240.44 2390
3240.97 2194
3241.51 2374
3242.05 2385
3242.58 2362
3243.12 2322
3243.66 2296
3244.20 2259
3244.73 2394
3245.27 2383
3245.81 2138
3246.34 2227
3246.88 2197
3247.42 2337
3247.95 2194
3248.49 2262
3249.03 2306
3249.57 2243
3250.10 2188
3250.64 2392
3251.18 2359
3251.72 2371
3252.25 2355
3252.79 2446
3253.33 2382
3253.87 2466
3254.40 2457
3254.94 2429
3255.48 2547
3256.02 2505
3256.55 2473
3257.09 2536
3257.63 2754
3258.17 2745
3258.71 2761
3259.24 2896
3259.78 2843
3260.32 2865
3260.86 2862
3261.40 3110
3261.94 3369
3262.47 3592
3263.01 3477
3263.55 3517
3264.09 3804
3264.63 4091
3265.17 4083
3265.71 4308
3266.24 4993
3266.78 5149
3267.32 5425
3267.86 6060
3268.40 6225
3268.94 6318
3269.48 6280
3270.02 6275
3270.55 6131
3271.09 5737
3271.63 4885
3272.17 4073
3272.71 3702
3273.25 3377
3273.79 2986
3274.33 2958
3274.87 2877
3275.41 2736
3275.95 2753
3276.49 2692
3277.03 2790
3277.57 2808
3278.11 2548
3278.65 2590
3279.19 2574
3279.73 2522
3280.26 2549
3280.80 2730
3281.34 2753
3281.88 2558
3282.42 2610
3282.96 2811
3283.50 2817
3284.04 2734
3284.59 2597
3285.13 2660
3285.67 2832
3286.21 2867
3286.75 2930
3287.29 2867
3287.83 2972
3288.37 2977
3288.91 2928
3289.45 2937
3289.99 2994
3290.53 2863
3291.07 2710
3291.61 2783
3292.15 2795
3292.69 2778
3293.23 2745
3293.77 2933
3294.32 2921
3294.86 3160
3295.40 3430
3295.94 3677
3296.48 3685
3297.02 3676
3297.56 4087
3298.10 4312
3298.65 4366
3299.19 4175
3299.73 3921
3300.27 3663
3300.81 3531
3301.35 3298
3301.89 3149
3302.44 3193
3302.98 2709
3303.52 2699
3304.06 2645
3304.60 2705
3305.14 2723
3305.69 2623
3306.23 2660
3306.77 2544
3307.31 2787
3307.85 2741
3308.40 2654
3308.94 2563
3309.48 2502
3310.02 2565
3310.57 2537
3311.11 2427
3311.65 2438
3312.19 2477
3312.74 2504
3313.28 2536
3313.82 2598
3314.36 2679
3314.91 2648
3315.45 2681
3315.99 2702
3316.53 2826
3317.08 2992
3317.62 3040
3318.16 3157
3318.71 2935
3319.25 3094
3319.79 2981
3320.34 2883
3320.88 3131
3321.42 3146
3321.96 3260
3322.51 3328
3323.05 3283
3323.59 3162
3324.14 3001
3324.68 3260
3325.23 3016
3325.77 3116
3326.31 2968
3326.86 3094
3327.40 3119
3327.94 3194
3328.49 3042
3329.03 2886
3329.57 2710
3330.12 2811
3330.66 2777
3331.21 2855
3331.75 3109
3332.29 3386
3332.84 4121
3333.38 4891
3333.93 6117
3334.47 7432
3335.02 8777
3335.56 11050
3336.10 13519
3336.65 15450
3337.19 17195
3337.74 19256
3338.28 20444
3338.83 20656
3339.37 19592
3339.92 17822
3340.46 15838
3341.01 13376
3341.55 11265
3342.10 8948
3342.64 7293
3343.19 6221
3343.73 5402
3344.28 4589
3344.82 4109
3345.37 3674
3345.91 3368
3346.46 3348
3347.00 3201
3347.55 3173
3348.09 2947
3348.64 2842
3349.18 3056
3349.73 3070
3350.27 2794
3350.82 2949
3351.37 3170
3351.91 3034
3352.46 2908
3353.00 2888
3353.55 2891
3354.10 3069
3354.64 3048
3355.19 3035
3355.73 2955
3356.28 2889
3356.83 2853
3357.37 2801
3357.92 2802
3358.46 2822
3359.01 2804
3359.56 2656
3360.10 2506
3360.65 2750
3361.20 2687
3361.74 2565
3362.29 2660
3362.84 2642
3363.38 2565
3363.93 2564
3364.48 2583
3365.02 2569
3365.57 2550
3366.12 2446
3366.66 2620
3367.21 2707
3367.76 2703
3368.30 2608
3368.85 2669
3369.40 2433
3369.94 2465
3370.49 2537
3371.04 2714
3371.59 2916
3372.13 2995
3372.68 3283
3373.23 3542
3373.78 3988
3374.32 4067
3374.87 4313
3375.42 4712
3375.97 4994
3376.51 4728
3377.06 4895
3377.61 4741
3378.16 4504
3378.71 4264
3379.25 3854
3379.80 3589
3380.35 3182
3380.90 2883
3381.45 2715
3381.99 2582
3382.54 2486
3383.09 2609
3383.64 2502
3384.19 2312
3384.74 2144
3385.28 2274
3385.83 2329
3386.38 2405
3386.93 2496
3387.48 2442
3388.03 2331
3388.58 2220
3389.12 2231
3389.67 2448
3390.22 2360
3390.77 2267
3391.32 2377
3391.87 2277
3392.42 2153
3392.97 2290
3393.52 2180
3394.06 2161
3394.61 2187
3395.16 2358
3395.71 2407
3396.26 2282
3396.81 2374
3397.36 2481
3397.91 2299
3398.46 2364
3399.01 2390
3399.56 2277
3400.11 2289
3400.66 2321
3401.21 2300
3401.76 2344
3402.31 2206
3402.86 2079
3403.41 2121
3403.96 2077
3404.51 2241
3405.06 2189
3405.61 2304
3406.16 2195
3406.71 2151
3407.26 2208
3407.81 2194
3408.36 2167
3408.91 2282
3409.46 2396
3410.01 2209
3410.56 2297
3411.11 2253
3411.66 2421
3412.21 2438
3412.76 2686
3413.31 2976
3413.86 2894
3414.41 2961
3414.96 3052
3415.51 2857
3416.07 2946
3416.62 2789
3417.17 2818
3417.72 2637
3418.27 2484
3418.82 2435
3419.37 2345
3419.92 2349
3420.47 2276
3421.03 2313
3421.58 2251
3422.13 2116
3422.68 2182
3423.23 2128
3423.78 2260
3424.33 2614
3424.89 2689
3425.44 2702
3425.99 2485
3426.54 2525
3427.09 2557
3427.65 2646
3428.20 2572
3428.75 2204
3429.30 2213
3429.85 2198
3430.41 2238
3430.96 2095
3431.51 1954
3432.06 2110
3432.61 2187
3433.17 2049
3433.72 2229
3434.27 2141
3434.82 2097
3435.38 2017
3435.93 1998
3436.48 2010
3437.03 2054
3437.59 2097
3438.14 2147
3438.69 2237
3439.24 2136
3439.80 2145
3440.35 2079
3440.90 2070
3441.46 2065
3442.01 2220
3442.56 2185
3443.11 2111
3443.67 2053
3444.22 2404
3444.77 2380
3445.33 2298
3445.88 2140
3446.43 2050
3446.99 2080
3447.54 2025
3448.09 2010
3448.65 1939
3449.20 2005
3449.76 2009
3450.31 2066
3450.86 2035
3451.42 1999
3451.97 1913
3452.52 1934
3453.08 2007
3453.63 1893
3454.19 1906
3454.74 1932
3455.29 1915
3455.85 1924
3456.40 1886
3456.96 1921
3457.51 1819
3458.07 1926
3458.62 1938
3459.17 1883
3459.73 1846
3460.28 1894
3460.84 1973
3461.39 1976
3461.95 1940
3462.50 1952
3463.06 2025
3463.61 2079
3464.17 2149
3464.72 2128
3465.27 1970
3465.83 1958
3466.38 1965
3466.94 2080
3467.49 2032
3468.05 2061
3468.61 1999
3469.16 2018
3469.72 1932
3470.27 2115
3470.83 2115
3471.38 2023
3471.94 1974
3472.49 1892
3473.05 1946
3473.60 1986
3474.16 2017
3474.71 1993
3475.27 2096
3475.83 2025
3476.38 2135
3476.94 2090
3477.49 2171
3478.05 2096
3478.61 2054
3479.16 2210
3479.72 2353
3480.27 2400
3480.83 2221
3481.39 2305
3481.94 2428
3482.50 2591
3483.05 2447
3483.61 2271
3484.17 2254
3484.72 2370
3485.28 2424
3485.84 2354
3486.39 2283
3486.95 2376
3487.51 2428
3488.06 2515
3488.62 2573
3489.18 2702
3489.73 2718
3490.29 2893
3490.85 3269
3491.40 3445
3491.96 3742
3492.52 4057
3493.08 4603
3493.63 5099
3494.19 5415
3494.75 5130
3495.30 5233
3495.86 5183
3496.42 4690
3496.98 4446
3497.53 4120
3498.09 4194
3498.65 3992
3499.21 4372
3499.76 4671
3500.32 5363
3500.88 5442
3501.44 5580
3501.99 5549
3502.55 5615
3503.11 5586
3503.67 5259
3504.23 4745
3504.78 4524
3505.34 4559
3505.90 4573
3506.46 4770
3507.02 4666
3507.58 4840
3508.13 4628
3508.69 4522
3509.25 4488
3509.81 4178
3510.37 3903
3510.93 3874
3511.48 3473
3512.04 3154
3512.60 3120
3513.16 3100
3513.72 2845
3514.28 2751
3514.84 2702
3515.40 2578
3515.95 2550
3516.51 2424
3517.07 2471
3517.63 2304
3518.19 2433
3518.75 2516
3519.31 2288
3519.87 2573
3520.43 2591
3520.99 2672
3521.55 2792
3522.11 2764
3522.67 2725
3523.22 2500
3523.78 2526
3524.34 2704
3524.90 2445
3525.46 2555
3526.02 2639
3526.58 2814
3527.14 2631
3527.70 2361
3528.26 2342
3528.82 2253
3529.38 2300
3529.94 2253
3530.50 2171
3531.06 2201
3531.62 2295
3532.18 2161
3532.74 2183
3533.30 2175
3533.86 2077
3534.42 2197
3534.98 2164
3535.54 2164
3536.11 2208
3536.67 2194
3537.23 2312
3537.79 2378
3538.35 2326
3538.91 2277
3539.47 2342
3540.03 2225
3540.59 2272
3541.15 2268
3541.71 2371
3542.27 2313
3542.84 2222
3543.40 2184
3543.96 2416
3544.52 2359
3545.08 2396
3545.64 2304
3546.20 2253
3546.76 2450
3547.33 2239
3547.89 2149
3548.45 2231
3549.01 2095
3549.57 2109
3550.13 2105
3550.69 2130
3551.26 2002
3551.82 1853
3552.38 1892
3552.94 1968
3553.50 2002
3554.07 1934
3554.63 1824
3555.19 1724
3555.75 1835
3556.31 1975
3556.88 1809
3557.44 1863
3558.00 1844
3558.56 1788
3559.13 1898
3559.69 1951
3560.25 1877
3560.81 1905
3561.38 2146
3561.94 2109
3562.50 2024
3563.06 1901
3563.63 1903
3564.19 1888
3564.75 1856
3565.31 1800
3565.88 1876
3566.44 1883
3567.00 1963
3567.57 2016
3568.13 1866
3568.69 2047
3569.26 2045
3569.82 1907
3570.38 1902
3570.95 1939
3571.51 1845
3572.07 1905
3572.64 1746
3573.20 1827
3573.76 2006
3574.33 1951
3574.89 1784
3575.45 2097
3576.02 1974
3576.58 1950
3577.14 1926
3577.71 1992
3578.27 1892
3578.84 1889
3579.40 1947
3579.96 1948
3580.53 2084
3581.09 2027
3581.66 1810
3582.22 1856
3582.78 1936
3583.35 1851
3583.91 1872
3584.48 1819
3585.04 1796
3585.61 1947
3586.17 1880
3586.74 2054
3587.30 1845
3587.86 1889
3588.43 1840
3588.99 1827
3589.56 1865
3590.12 1850
3590.69 1869
3591.25 1782
3591.82 1679
3592.38 1877
3592.95 1810
3593.51 1807
3594.08 1832
3594.64 1800
3595.21 1830
3595.77 1857
3596.34 1877
3596.90 1918
3597.47 1952
3598.04 1976
3598.60 1868
3599.17 1898
3599.73 1821
3600.30 1881
3600.86 1921
3601.43 1829
3601.99 1857
3602.56 1881
3603.13 1813
3603.69 1757
3604.26 1831
3604.82 1941
3605.39 1785
3605.96 1812
3606.52 1914
3607.09 1812
3607.65 1666
3608.22 1586
3608.79 1588
3609.35 1696
3609.92 1675
3610.49 1653
3611.05 1546
3611.62 1681
3612.19 1775
3612.75 1765
3613.32 1756
3613.89 1738
3614.45 1794
3615.02 1778
3615.59 1717
3616.15 1891
3616.72 1975
3617.29 2123
3617.85 2264
3618.42 2551
3618.99 2645
3619.55 2624
3620.12 2708
3620.69 2832
3621.26 2876
3621.82 2888
3622.39 2567
3622.96 2746
3623.53 2544
3624.09 2374
3624.66 2166
3625.23 2098
3625.80 2091
3626.36 1932
3626.93 1693
3627.50 1672
3628.07 1885
3628.63 1806
3629.20 1810
3629.77 1849
3630.34 1678
3630.91 1674
3631.47 1645
3632.04 1709
3632.61 1732
3633.18 1737
3633.75 1752
3634.32 1640
3634.88 1866
3635.45 1879
3636.02 1876
3636.59 1880
3637.16 1873
3637.73 1851
3638.29 1921
3638.86 1971
3639.43 2011
3640.00 2029
3640.57 2101
3641.14 2359
3641.71 2317
3642.28 2333
3642.84 2480
3643.41 2526
3643.98 2748
3644.55 2997
3645.12 2592
3645.69 2523
3646.26 2417
3646.83 2198
3647.40 2203
3647.97 2209
3648.54 2021
3649.11 2003
3649.68 2049
3650.25 2005
3650.81 2072
3651.38 2118
3651.95 2156
3652.52 2136
3653.09 2171
3653.66 2313
3654.23 2271
3654.80 2424
3655.37 2574
3655.94 2565
3656.51 2458
3657.08 2641
3657.65 2742
3658.22 2678
3658.79 2939
3659.36 3079
3659.93 3409
3660.50 3440
3661.07 3537
3661.64 3544
3662.22 3479
3662.79 3574
3663.36 3410
3663.93 3254
3664.50 2943
3665.07 2869
3665.64 2827
3666.21 2744
3666.78 2405
3667.35 2495
3667.92 2550
3668.49 2420
3669.06 2444
3669.64 2546
3670.21 2428
3670.78 2341
3671.35 2318
3671.92 2252
3672.49 2156
3673.06 2281
3673.63 2185
3674.21 2250
3674.78 2127
3675.35 2328
3675.92 2320
3676.49 2450
3677.06 2165
3677.63 2300
3678.21 2429
3678.78 2449
3679.35 2387
3679.92 2333
3680.49 2180
3681.07 2243
3681.64 2291
3682.21 2359
3682.78 2096
3683.35 2241
3683.93 2051
3684.50 2072
3685.07 2042
3685.64 1937
3686.21 1880
3686.79 2035
3687.36 2124
3687.93 2292
3688.50 2242
3689.08 2443
3689.65 2564
3690.22 2761
3690.80 2936
3691.37 2930
3691.94 2997
3692.51 3195
3693.09 3216
3693.66 2930
3694.23 2753
3694.81 2827
3695.38 2367
3695.95 2158
3696.52 2208
3697.10 2240
3697.67 2123
3698.24 2121
3698.82 2370
3699.39 2235
3699.96 2219
3700.54 2273
3701.11 2337
3701.68 2370
3702.26 2376
3702.83 2405
3703.41 2711
3703.98 2514
3704.55 2433
3705.13 2292
3705.70 2082
3706.27 2204
3706.85 2109
3707.42 2115
3708.00 2216
3708.57 2027
3709.14 1968
3709.72 2230
3710.29 2212
3710.87 2031
3711.44 2179
3712.02 2177
3712.59 2134
3713.16 2232
3713.74 2007
3714.31 2209
3714.89 2077
3715.46 2065
3716.04 1879
3716.61 2038
3717.19 1947
3717.76 1937
3718.34 1798
3718.91 1763
3719.49 1863
3720.06 1762
3720.64 1884
3721.21 1859
3721.79 1725
3722.36 1760
3722.94 1899
3723.51 1780
3724.09 1706
3724.66 1749
3725.24 1754
3725.81 1716
3726.39 1730
3726.96 1619
3727.54 1740
3728.12 1770
3728.69 1626
3729.27 1637
3729.84 1837
3730.42 1854
3730.99 1993
3731.57 2167
3732.15 2070
3732.72 2086
3733.30 2090
3733.87 2118
3734.45 2243
3735.03 2104
3735.60 2122
3736.18 2164
3736.75 2104
3737.33 2120
3737.91 2097
3738.48 2077
3739.06 1852
3739.64 1845
3740.21 1775
3740.79 1803
3741.37 1909
3741.94 2003
3742.52 1737
3743.10 1584
3743.67 1730
3744.25 1884
3744.83 1861
3745.40 1841
3745.98 1782
3746.56 1748
3747.13 1926
3747.71 1916
3748.29 1865
3748.87 1922
3749.44 1831
3750.02 1710
3750.60 1796
3751.17 1922
3751.75 1821
3752.33 1795
3752.91 1695
3753.48 1637
3754.06 1714
3754.64 1702
3755.22 1729
3755.80 1772
3756.37 1689
3756.95 1698
3757.53 1739
3758.11 1743
3758.68 1723
3759.26 1659
3759.84 1631
3760.42 1690
3761.00 1650
3761.58 1764
3762.15 1780
3762.73 1579
3763.31 1670
3763.89 1781
3764.47 1684
3765.04 1695
3765.62 1751
3766.20 1707
3766.78 1752
3767.36 1855
3767.94 1702
3768.52 1746
3769.10 1692
3769.67 1696
3770.25 1752
3770.83 1785
3771.41 1693
3771.99 1694
3772.57 1724
3773.15 1790
3773.73 1794
3774.31 1727
3774.89 1762
3775.46 1717
3776.04 1676
3776.62 1744
3777.20 1677
3777.78 1629
3778.36 1790
3778.94 1721
3779.52 1641
3780.10 1649
3780.68 1685
3781.26 1738
3781.84 1838
3782.42 1799
3783.00 1676
3783.58 1698
3784.16 1760
3784.74 1679
3785.32 1655
3785.90 1678
3786.48 1767
3787.06 1760
3787.64 1739
3788.22 1662
3788.80 1796
3789.38 1591
3789.96 1590
3790.54 1573
3791.12 1618
3791.70 1722
3792.28 1691
3792.86 1672
3793.44 1789
3794.02 1634
3794.60 1707
3795.18 1766
3795.77 1736
3796.35 1728
3796.93 1772
3797.51 1761
3798.09 1690
3798.67 1718
3799.25 1767
3799.83 1675
3800.41 1623
3800.99 1714
3801.58 1733
3802.16 1605
3802.74 1712
3803.32 1803
3803.90 1876
3804.48 1768
3805.06 1861
3805.65 1883
3806.23 1938
3806.81 1906
3807.39 1931
3807.97 1885
3808.55 1852
3809.14 1975
3809.72 1945
3810.30 2093
3810.88 2001
3811.46 2031
3812.05 2001
3812.63 1910
3813.21 2013
3813.79 2018
3814.37 1880
3814.96 1861
3815.54 2005
3816.12 2126
3816.70 2148
3817.29 2217
3817.87 2150
3818.45 2074
3819.03 1922
3819.62 1905
3820.20 1871
3820.78 1820
3821.36 1670
3821.95 1805
3822.53 1702
3823.11 1618
3823.70 1672
3824.28 1656
3824.86 1706
3825.45 1743
3826.03 1791
3826.61 1708
3827.19 1691
3827.78 1819
3828.36 1664
3828.94 1730
3829.53 1668
3830.11 1621
3830.69 1699
3831.28 1632
3831.86 1591
3832.45 1731
3833.03 1689
3833.61 1645
3834.20 1751
3834.78 1775
3835.36 1579
3835.95 1655
3836.53 1749
3837.12 1753
3837.70 1688
3838.28 1695
3838.87 1611
3839.45 1549
3840.04 1564
3840.62 1632
3841.20 1645
3841.79 1518
3842.37 1617
3842.96 1726
3843.54 1503
3844.13 1475
3844.71 1455
3845.30 1412
3845.88 1521
3846.47 1551
3847.05 1524
3847.63 1485
3848.22 1445
3848.80 1513
3849.39 1468
3849.97 1561
3850.56 1668
3851.14 1674
3851.73 1692
3852.31 1742
3852.90 1833
3853.48 1692
3854.07 1701
3854.66 1664
3855.24 1869
3855.83 1661
3856.41 1755
3857.00 1688
3857.58 1634
3858.17 1450
3858.75 1522
3859.34 1572
3859.92 1720
3860.51 1757
3861.10 1847
3861.68 1892
3862.27 1887
3862.85 2147
3863.44 2034
3864.03 2061
3864.61 2133
3865.20 2077
3865.78 2216
3866.37 2242
3866.96 2230
3867.54 2150
3868.13 2060
3868.72 2075
3869.30 1858
3869.89 1851
3870.47 1972
3871.06 1918
3871.65 1887
3872.23 1848
3872.82 1979
3873.41 1878
3873.99 1777
3874.58 1828
3875.17 1882
3875.76 1890
3876.34 1825
3876.93 1860
3877.52 1976
3878.10 1878
3878.69 1852
3879.28 1779
3879.86 1855
3880.45 1862
3881.04 1831
3881.63 1702
3882.21 1672
3882.80 1791
3883.39 1616
3883.98 1656
3884.56 1617
3885.15 1624
3885.74 1496
3886.33 1578
3886.91 1571
3887.50 1716
3888.09 1704
3888.68 1739
3889.27 1738
3889.85 1755
3890.44 1975
3891.03 1822
3891.62 2024
3892.21 2007
3892.79 1957
3893.38 1967
3893.97 1969
3894.56 1920
3895.15 1868
3895.74 1871
3896.32 2093
3896.91 1855
3897.50 1782
3898.09 1715
3898.68 1908
3899.27 1775
3899.86 1641
3900.45 1765
3901.03 1795
3901.62 1663
3902.21 1685
3902.80 1686
3903.39 1693
3903.98 1685
3904.57 1648
3905.16 1706
3905.75 1689
3906.34 1616
3906.92 1571
3907.51 1586
3908.10 1665
3908.69 1651
3909.28 1591
3909.87 1651
3910.46 1649
3911.05 1573
3911.64 1703
3912.23 1538
3912.82 1613
3913.41 1834
3914.00 1731
3914.59 1584
3915.18 1477
3915.77 1639
3916.36 1605
3916.95 1472
3917.54 1615
3918.13 1533
3918.72 1646
3919.31 1772
3919.90 1646
3920.49 1664
3921.08 1547
3921.67 1639
3922.26 1517
3922.85 1525
3923.44 1605
3924.03 1566
3924.62 1656
3925.21 1680
3925.80 1582
3926.40 1588
3926.99 1474
3927.58 1629
3928.17 1552
3928.76 1468
3929.35 1667
3929.94 1560
3930.53 1575
3931.12 1693
3931.71 1786
3932.30 1590
3932.90 1454
3933.49 1571
3934.08 1563
3934.67 1375
3935.26 1495
3935.85 1552
3936.44 1637
3937.04 1554
3937.63 1364
3938.22 1594
3938.81 1512
3939.40 1620
3939.99 1581
3940.59 1695
3941.18 1589
3941.77 1478
3942.36 1549
3942.95 1557
3943.55 1613
3944.14 1640
3944.73 1561
3945.32 1608
3945.91 1614
3946.51 1536
3947.10 1682
3947.69 1531
3948.28 1611
3948.88 1548
3949.47 1475
3950.06 1453
3950.65 1597
3951.25 1518
3951.84 1411
3952.43 1387
3953.02 1602
3953.62 1641
3954.21 1620
3954.80 1651
3955.40 1606
3955.99 1616
3956.58 1626
3957.17 1618
3957.77 1712
3958.36 1759
3958.95 1621
3959.55 1767
3960.14 1550
3960.73 1770
3961.33 1823
3961.92 1602
3962.51 1583
3963.11 1732
3963.70 1799
3964.29 1540
3964.89 1606
3965.48 1542
3966.08 1568
3966.67 1592
3967.26 1632
3967.86 1669
3968.45 1629
3969.04 1624
3969.64 1606
3970.23 1562
3970.83 1570
3971.42 1566
3972.01 1614
3972.61 1558
3973.20 1511
3973.80 1473
3974.39 1509
3974.99 1608
3975.58 1571
3976.18 1686
3976.77 1743
3977.36 1686
3977.96 1639
3978.55 1668
3979.15 1693
3979.74 1659
3980.34 1775
3980.93 1630
3981.53 1616
3982.12 1640
3982.72 1520
3983.31 1420
3983.91 1723
3984.50 1746
3985.10 1536
3985.69 1632
3986.29 1569
3986.88 1674
3987.48 1607
3988.07 1620
3988.67 1608
3989.26 1605
3989.86 1508
3990.46 1542
3991.05 1567
3991.65 1499
3992.24 1606
3992.84 1558
3993.43 1619
3994.03 1693
3994.63 1585
3995.22 1584
3995.82 1803
3996.41 1660
3997.01 1739
3997.61 1568
3998.20 1658
3998.80 1613
3999.39 1547
3999.99 1603
4000.59 1591
4001.18 1553
4001.78 1623
4002.38 1636
4002.97 1547
4003.57 1540
4004.17 1539
4004.76 1784
4005.36 1657
4005.96 1606
4006.55 1616
4007.15 1603
4007.75 1580
4008.34 1744
4008.94 1691
4009.54 1649
4010.13 1592
4010.73 1649
4011.33 1551
4011.93 1627
4012.52 1534
4013.12 1524
4013.72 1571
4014.31 1626
4014.91 1625
4015.51 1717
4016.11 1734
4016.70 1770
4017.30 1847
4017.90 1702
4018.50 1615
4019.09 1720
4019.69 1615
4020.29 1705
4020.89 1745
4021.49 1504
4022.08 1548
4022.68 1569
4023.28 1552
4023.88 1735
4024.48 1608
4025.07 1639
4025.67 1693
4026.27 1636
4026.87 1631
4027.47 1783
4028.06 1810
4028.66 1622
4029.26 1629
4029.86 1701
4030.46 1864
4031.06 1706
4031.66 1726
4032.25 1593
4032.85 1685
4033.45 1727
4034.05 1794
4034.65 1838
4035.25 1813
4035.85 1830
4036.45 1767
4037.05 1763
4037.64 1614
4038.24 1780
4038.84 1788
4039.44 1536
4040.04 1626
4040.64 1592
4041.24 1549
4041.84 1400
4042.44 1446
4043.04 1546
4043.64 1403
4044.24 1380
4044.84 1516
4045.44 1524
4046.04 1431
4046.64 1500
4047.24 1474
4047.84 1468
4048.44 1388
4049.03 1476
4049.63 1606
4050.23 1655
4050.83 1602
4051.43 1703
4052.04 1763
4052.64 1669
4053.24 1695
4053.84 1684
4054.44 1753
4055.04 1636
4055.64 1606
4056.24 1510
4056.84 1613
4057.44 1640
4058.04 1573
4058.64 1297
4059.24 1454
4059.84 1490
4060.44 1492
4061.04 1486
4061.64 1489
4062.24 1482
4062.85 1363
4063.45 1400
4064.05 1387
4064.65 1398
4065.25 1423
4065.85 1355
4066.45 1384
4067.05 1529
4067.65 1351
4068.26 1364
4068.86 1475
4069.46 1464
4070.06 1418
4070.66 1533
4071.26 1470
4071.86 1450
4072.47 1405
4073.07 1377
4073.67 1306
4074.27 1336
4074.87 1383
4075.47 1465
4076.08 1491
4076.68 1431
4077.28 1373
4077.88 1481
4078.48 1575
4079.09 1478
4079.69 1584
4080.29 1500
4080.89 1469
4081.50 1409
4082.10 1453
4082.70 1537
4083.30 1434
4083.91 1389
4084.51 1561
4085.11 1474
4085.71 1444
4086.32 1417
4086.92 1420
4087.52 1384
4088.12 1542
4088.73 1540
4089.33 1375
4089.93 1366
4090.54 1483
4091.14 1518
4091.74 1365
4092.35 1365
4092.95 1489
4093.55 1549
4094.15 1541
4094.76 1437
4095.36 1412
4095.96 1369
4096.57 1488
4097.17 1484
4097.78 1413
4098.38 1360
4098.98 1395
4099.59 1394
4100.19 1433
4100.79 1408
4101.40 1345
4102.00 1402
4102.61 1378
4103.21 1349
4103.81 1209
4104.42 1291
4105.02 1310
4105.63 1346
4106.23 1385
4106.83 1318
4107.44 1399
4108.04 1406
4108.65 1410
4109.25 1274
4109.85 1261
4110.46 1420
4111.06 1408
4111.67 1402
4112.27 1396
4112.88 1398
4113.48 1348
4114.09 1240
4114.69 1274
4115.30 1416
4115.90 1359
4116.51 1329
4117.11 1406
4117.72 1258
4118.32 1291
4118.93 1358
4119.53 1305
4120.14 1304
4120.74 1395
4121.35 1349
4121.95 1403
4122.56 1527
4123.16 1474
4123.77 1372
4124.37 1483
4124.98 1447
4125.59 1505
4126.19 1435
4126.80 1411
4127.40 1469
4128.01 1279
4128.61 1292
4129.22 1170
4129.83 1378
4130.43 1287
4131.04 1303
4131.64 1428
4132.25 1436
4132.86 1430
4133.46 1447
4134.07 1500
4134.67 1433
4135.28 1413
4135.89 1464
4136.49 1513
4137.10 1563
4137.71 1530
4138.31 1450
4138.92 1573
4139.53 1616
4140.13 1619
4140.74 1639
4141.35 1567
4141.95 1519
4142.56 1597
4143.17 1679
4143.77 1525
4144.38 1502
4144.99 1485
4145.59 1593
4146.20 1607
4146.81 1539
4147.42 1427
4148.02 1344
4148.63 1370
4149.24 1288
4149.84 1307
4150.45 1319
4151.06 1440
4151.67 1354
4152.27 1445
4152.88 1451
4153.49 1566
4154.10 1442
4154.70 1265
4155.31 1312
4155.92 1367
4156.53 1497
4157.14 1380
4157.74 1313
4158.35 1320
4158.96 1489
4159.57 1442
4160.18 1426
4160.78 1466
4161.39 1333
4162.00 1359
4162.61 1428
4163.22 1369
4163.83 1434
4164.43 1556
4165.04 1503
4165.65 1533
4166.26 1591
4166.87 1661
4167.48 1743
4168.09 1699
4168.69 1487
4169.30 1560
4169.91 1543
4170.52 1499
4171.13 1587
4171.74 1462
4172.35 1454
4172.96 1414
4173.57 1410
4174.17 1408
4174.78 1499
4175.39 1503
4176.00 1516
4176.61 1554
4177.22 1618
4177.83 1521
4178.44 1661
4179.05 1759
4179.66 1810
4180.27 1577
4180.88 1685
4181.49 1541
4182.10 1652
4182.71 1513
4183.32 1327
4183.93 1413
4184.54 1386
4185.15 1385
4185.76 1353
4186.37 1423
4186.98 1336
4187.59 1282
4188.20 1304
4188.81 1364
4189.42 1565
4190.03 1441
4190.64 1403
4191.25 1488
4191.86 1545
4192.47 1495
4193.08 1430
4193.69 1522
4194.30 1658
4194.91 1812
4195.52 1787
4196.13 1778
4196.74 1801
4197.35 1731
4197.97 1728
4198.58 1834
4199.19 1742
4199.80 1644
4200.41 1724
4201.02 1600
4201.63 1586
4202.24 1648
4202.85 1561
4203.47 1546
4204.08 1479
4204.69 1387
4205.30 1425
4205.91 1468
4206.52 1488
4207.13 1449
4207.75 1462
4208.36 1513
4208.97 1495
4209.58 1388
4210.19 1439
4210.80 1502
4211.42 1280
4212.03 1424
4212.64 1554
4213.25 1497
4213.86 1492
4214.48 1435
4215.09 1380
4215.70 1515
4216.31 1550
4216.92 1532
4217.54 1466
4218.15 1633
4218.76 1711
4219.37 1809
4219.99 1724
4220.60 1837
4221.21 1952
4221.82 1815
4222.44 1981
4223.05 2022
4223.66 2043
4224.28 2027
4224.89 2139
4225.50 2324
4226.11 2392
4226.73 2267
4227.34 2358
4227.95 2302
4228.57 2348
4229.18 2332
4229.79 2262
4230.41 2445
4231.02 2611
4231.63 2552
4232.25 2480
4232.86 2424
4233.47 2434
4234.09 2632
4234.70 2852
4235.31 2997
4235.93 3264
4236.54 3302
4237.15 3379
4237.77 3470
4238.38 3166
4239.00 2904
4239.61 2686
4240.22 2341
4240.84 2272
4241.45 2074
4242.07 2051
4242.68 2005
4243.29 1830
4243.91 1883
4244.52 1845
4245.14 1903
4245.75 1649
4246.37 1785
4246.98 1744
4247.59 1913
4248.21 2005
4248.82 1908
4249.44 1925
4250.05 1882
4250.67 2040
4251.28 1933
4251.90 2001
4252.51 1847
4253.13 1901
4253.74 1939
4254.36 1911
4254.97 1866
4255.59 1931
4256.20 1858
4256.82 1793
4257.43 1706
4258.05 1723
4258.66 1724
4259.28 1631
4259.89 1667
4260.51 1704
4261.12 1699
4261.74 1554
4262.35 1485
4262.97 1640
4263.59 1668
4264.20 1582
4264.82 1659
4265.43 1737
4266.05 1695
4266.66 1566
4267.28 1591
4267.90 1715
4268.51 1765
4269.13 1760
4269.74 1633
4270.36 1713
4270.98 1585
4271.59 1570
4272.21 1656
4272.83 1584
4273.44 1751
4274.06 1615
4274.68 1472
4275.29 1578
4275.91 1631
4276.52 1704
4277.14 1635
4277.76 1826
4278.37 1779
4278.99 1778
4279.61 1750
4280.23 1656
4280.84 1567
4281.46 1546
4282.08 1407
4282.69 1449
4283.31 1474
4283.93 1352
4284.54 1394
4285.16 1283
4285.78 1415
4286.40 1381
4287.01 1292
4287.63 1459
4288.25 1395
4288.87 1447
4289.48 1457
4290.10 1543
4290.72 1423
4291.34 1411
4291.95 1412
4292.57 1375
4293.19 1477
4293.81 1304
4294.42 1365
4295.04 1402
4295.66 1338
4296.28 1356
4296.90 1455
4297.51 1413
4298.13 1405
4298.75 1447
4299.37 1452
4299.99 1461
4300.61 1463
4301.22 1458
4301.84 1577
4302.46 1471
4303.08 1307
4303.70 1499
4304.32 1441
4304.94 1421
4305.55 1386
4306.17 1421
4306.79 1333
4307.41 1414
4308.03 1513
4308.65 1349
4309.27 1471
4309.89 1407
4310.50 1423
4311.12 1389
4311.74 1424
4312.36 1514
4312.98 1513
4313.60 1434
4314.22 1370
4314.84 1400
4315.46 1459
4316.08 1407
4316.70 1344
4317.32 1435
4317.94 1353
4318.56 1401
4319.18 1301
4319.80 1298
4320.42 1371
4321.04 1441
4321.65 1566
4322.27 1498
4322.89 1562
4323.51 1539
4324.13 1486
4324.75 1487
4325.37 1524
4325.99 1548
4326.62 1491
4327.24 1479
4327.86 1497
4328.48 1635
4329.10 1530
4329.72 1638
4330.34 1706
4330.96 1647
4331.58 1460
4332.20 1552
4332.82 1535
4333.44 1593
4334.06 1580
4334.68 1631
4335.30 1742
4335.92 1690
4336.54 1681
4337.16 1702
4337.79 1838
4338.41 1986
4339.03 2237
4339.65 2315
4340.27 2300
4340.89 2194
4341.51 2164
4342.13 2115
4342.76 2029
4343.38 1979
4344.00 1962
4344.62 2049
4345.24 2117
4345.86 2227
4346.48 2565
4347.11 2576
4347.73 2885
4348.35 3158
4348.97 3182
4349.59 3182
4350.22 3001
4350.84 2756
4351.46 2411
4352.08 2161
4352.70 2049
4353.33 1888
4353.95 1733
4354.57 1837
4355.19 1682
4355.81 1642
4356.44 1617
4357.06 1494
4357.68 1512
4358.30 1619
4358.93 1795
4359.55 1770
4360.17 1711
4360.79 1693
4361.42 1740
4362.04 1608
4362.66 1602
4363.28 1571
4363.91 1629
4364.53 1595
4365.15 1641
4365.78 1705
4366.40 1677
4367.02 1642
4367.65 1632
4368.27 1648
4368.89 1581
4369.52 1607
4370.14 1546
4370.76 1474
4371.39 1460
4372.01 1572
4372.63 1500
4373.26 1346
4373.88 1428
4374.50 1371
4375.13 1376
4375.75 1244
4376.37 1323
4377.00 1386
4377.62 1395
4378.25 1287
4378.87 1391
4379.49 1407
4380.12 1423
4380.74 1312
4381.37 1501
4381.99 1496
4382.61 1398
4383.24 1431
4383.86 1412
4384.49 1358
4385.11 1311
4385.74 1330
4386.36 1361
4386.98 1465
4387.61 1415
4388.23 1463
4388.86 1353
4389.48 1341
4390.11 1307
4390.73 1377
4391.36 1411
4391.98 1361
4392.61 1380
4393.23 1394
4393.86 1348
4394.48 1256
4395.11 1308
4395.73 1327
4396.36 1440
4396.98 1343
4397.61 1324
4398.23 1363
4398.86 1433
4399.48 1486
4400.11 1463
4400.74 1459
4401.36 1416
4401.99 1393
4402.61 1397
4403.24 1415
4403.86 1443
4404.49 1368
4405.11 1362
4405.74 1372
4406.37 1469
4406.99 1431
4407.62 1378
4408.24 1326
4408.87 1368
4409.50 1364
4410.12 1500
4410.75 1345
4411.38 1387
4412.00 1506
4412.63 1385
4413.25 1434
4413.88 1323
4414.51 1316
4415.13 1259
4415.76 1271
4416.39 1394
4417.01 1370
4417.64 1375
4418.27 1400
4418.89 1293
4419.52 1283
4420.15 1231
4420.77 1171
4421.40 1272
4422.03 1346
4422.66 1319
4423.28 1361
4423.91 1286
4424.54 1285
4425.16 1262
4425.79 1142
4426.42 1143
4427.05 1290
4427.67 1202
4428.30 1140
4428.93 1172
4429.56 1273
4430.18 1217
4430.81 1271
4431.44 1343
4432.07 1339
4432.69 1226
4433.32 1254
4433.95 1254
4434.58 1375
4435.21 1394
4435.83 1405
4436.46 1337
4437.09 1212
4437.72 1285
4438.35 1317
4438.97 1310
4439.60 1372
4440.23 1331
4440.86 1316
4441.49 1401
4442.12 1376
4442.74 1346
4443.37 1247
4444.00 1265
4444.63 1426
4445.26 1382
4445.89 1319
4446.52 1253
4447.14 1400
4447.77 1454
4448.40 1433
4449.03 1400
4449.66 1441
4450.29 1444
4450.92 1559
4451.55 1576
4452.18 1423
4452.81 1387
4453.44 1468
4454.06 1361
4454.69 1450
4455.32 1420
4455.95 1322
4456.58 1462
4457.21 1497
4457.84 1328
4458.47 1383
4459.10 1351
4459.73 1283
4460.36 1373
4460.99 1382
4461.62 1411
4462.25 1240
4462.88 1310
4463.51 1245
4464.14 1355
4464.77 1214
4465.40 1203
4466.03 1363
4466.66 1327
4467.29 1289
4467.92 1182
4468.55 1195
4469.18 1263
4469.81 1320
4470.44 1266
4471.07 1227
4471.70 1245
4472.33 1160
4472.96 1273
4473.59 1272
4474.22 1286
4474.86 1257
4475.49 1180
4476.12 1261
4476.75 1271
4477.38 1209
4478.01 1255
4478.64 1164
4479.27 1199
4479.90 1275
4480.53 1261
4481.17 1210
4481.80 1271
4482.43 1324
4483.06 1288
4483.69 1357
4484.32 1402
4484.95 1376
4485.58 1476
4486.22 1285
4486.85 1403
4487.48 1336
4488.11 1240
4488.74 1254
4489.37 1325
4490.01 1449
4490.64 1502
4491.27 1420
4491.90 1313
4492.53 1408
4493.17 1366
4493.80 1303
4494.43 1386
4495.06 1263
4495.70 1252
4496.33 1233
4496.96 1400
4497.59 1385
4498.22 1435
4498.86 1372
4499.49 1335
4500.12 1330
4500.75 1458
4501.39 1586
4502.02 1515
4502.65 1561
4503.29 1604
4503.92 1777
4504.55 1711
4505.18 1672
4505.82 1427
4506.45 1491
4507.08 1504
4507.72 1551
4508.35 1356
4508.98 1315
4509.62 1305
4510.25 1284
4510.88 1429
4511.52 1370
4512.15 1345
4512.78 1398
4513.42 1378
4514.05 1368
4514.68 1422
4515.32 1337
4515.95 1303
4516.58 1320
4517.22 1350
4517.85 1353
4518.48 1187
4519.12 1351
4519.75 1390
4520.39 1301
4521.02 1276
4521.65 1306
4522.29 1343
4522.92 1331
4523.56 1259
4524.19 1247
4524.83 1388
4525.46 1320
4526.09 1321
4526.73 1386
4527.36 1358
4528.00 1435
4528.63 1447
4529.27 1464
4529.90 1418
4530.54 1639
4531.17 1838
4531.81 1974
4532.44 2124
4533.07 2081
4533.71 2085
4534.34 2049
4534.98 2148
4535.61 2052
4536.25 1929
4536.88 1753
4537.52 1540
4538.16 1495
4538.79 1425
4539.43 1471
4540.06 1356
4540.70 1352
4541.33 1347
4541.97 1380
4542.60 1281
4543.24 1180
4543.87 1279
4544.51 1285
4545.15 1283
4545.78 1289
4546.42 1253
4547.05 1312
4547.69 1320
4548.32 1412
4548.96 1236
4549.60 1240
4550.23 1242
4550.87 1301
4551.50 1343
4552.14 1282
4552.78 1283
4553.41 1282
4554.05 1290
4554.69 1410
4555.32 1254
4555.96 1228
4556.60 1196
4557.23 1397
4557.87 1463
4558.51 1361
4559.14 1408
4559.78 1296
4560.42 1207
4561.05 1218
4561.69 1310
4562.33 1242
4562.96 1249
4563.60 1323
4564.24 1276
4564.87 1319
4565.51 1104
4566.15 1170
4566.79 1162
4567.42 1286
4568.06 1302
4568.70 1240
4569.33 1243
4569.97 1313
4570.61 1356
4571.25 1323
4571.88 1446
4572.52 1408
4573.16 1513
4573.80 1337
4574.44 1337
4575.07 1383
4575.71 1270
4576.35 1314
4576.99 1313
4577.62 1167
4578.26 1187
4578.90 1220
4579.54 1281
4580.18 1362
4580.82 1290
4581.45 1357
4582.09 1314
4582.73 1451
4583.37 1258
4584.01 1336
4584.65 1324
4585.28 1412
4585.92 1198
4586.56 1024
4587.20 1221
4587.84 1289
4588.48 1288
4589.12 1270
4589.75 1441
4590.39 1516
4591.03 1484
4591.67 1607
4592.31 1726
4592.95 1568
4593.59 1618
4594.23 1634
4594.87 1710
4595.51 1671
4596.15 1601
4596.78 1579
4597.42 1498
4598.06 1391
4598.70 1339
4599.34 1233
4599.98 1320
4600.62 1274
4601.26 1292
4601.90 1257
4602.54 1281
4603.18 1453
4603.82 1492
4604.46 1392
4605.10 1359
4605.74 1447
4606.38 1539
4607.02 1402
4607.66 1531
4608.30 1486
4608.94 1506
4609.58 1422
4610.22 1418
4610.86 1471
4611.50 1405
4612.14 1417
4612.78 1352
4613.42 1334
4614.06 1360
4614.70 1505
4615.34 1360
4615.98 1357
4616.63 1366
4617.27 1287
4617.91 1305
4618.55 1328
4619.19 1203
4619.83 1299
4620.47 1297
4621.11 1390
4621.75 1277
4622.39 1344
4623.03 1383
4623.68 1383
4624.32 1411
4624.96 1248
4625.60 1251
4626.24 1198
4626.88 1262
4627.52 1282
4628.17 1168
4628.81 1210
4629.45 1267
4630.09 1174
4630.73 1294
4631.37 1373
4632.02 1311
4632.66 1295
4633.30 1234
4633.94 1321
4634.58 1414
4635.22 1358
4635.87 1285
4636.51 1298
4637.15 1421
4637.79 1376
4638.44 1392
4639.08 1356
4639.72 1352
4640.36 1514
4641.00 1517
4641.65 1373
4642.29 1379
4642.93 1438
4643.57 1387
4644.22 1414
4644.86 1431
4645.50 1404
4646.15 1458
4646.79 1513
4647.43 1464
4648.07 1558
4648.72 1459
4649.36 1430
4650.00 1391
4650.65 1444
4651.29 1385
4651.93 1432
4652.57 1450
4653.22 1413
4653.86 1454
4654.50 1475
4655.15 1531
4655.79 1528
4656.44 1298
4657.08 1260
4657.72 1239
4658.37 1313
4659.01 1175
4659.65 1145
4660.30 1183
4660.94 1233
4661.58 1271
4662.23 1229
4662.87 1202
4663.52 1303
4664.16 1334
4664.80 1276
4665.45 1234
4666.09 1260
4666.74 1229
4667.38 1239
4668.02 1229
4668.67 1248
4669.31 1128
4669.96 1241
4670.60 1167
4671.25 1145
4671.89 1194
4672.54 1196
4673.18 1249
4673.83 1306
4674.47 1304
4675.11 1250
4675.76 1333
4676.40 1391
4677.05 1329
4677.69 1325
4678.34 1331
4678.98 1266
4679.63 1210
4680.27 1256
4680.92 1214
4681.56 1292
4682.21 1280
4682.85 1349
4683.50 1273
4684.15 1225
4684.79 1368
4685.44 1264
4686.08 1197
4686.73 1185
4687.37 1212
4688.02 1274
4688.66 1257
4689.31 1195
4689.96 1258
4690.60 1238
4691.25 1177
4691.89 1211
4692.54 1212
4693.19 1255
4693.83 1402
4694.48 1295
4695.12 1265
4695.77 1244
4696.42 1345
4697.06 1368
4697.71 1350
4698.36 1337
4699.00 1326
4699.65 1428
4700.29 1425
4700.94 1610
4701.59 1556
4702.23 1423
4702.88 1408
4703.53 1560
4704.17 1406
4704.82 1344
4705.47 1318
4706.11 1246
4706.76 1236
4707.41 1268
4708.06 1289
4708.70 1257
4709.35 1312
4710.00 1226
4710.64 1125
4711.29 1370
4711.94 1324
4712.59 1571
4713.23 1399
4713.88 1407
4714.53 1299
4715.18 1342
4715.82 1294
4716.47 1263
4717.12 1315
4717.77 1229
4718.41 1308
4719.06 1204
4719.71 1230
4720.36 1250
4721.01 1201
4721.65 1288
4722.30 1260
4722.95 1400
4723.60 1375
4724.25 1326
4724.89 1333
4725.54 1270
4726.19 1292
4726.84 1244
4727.49 1314
4728.14 1274
4728.78 1310
4729.43 1299
4730.08 1339
4730.73 1273
4731.38 1231
4732.03 1210
4732.68 1243
4733.32 1198
4733.97 1120
4734.62 1181
4735.27 1151
4735.92 1118
4736.57 1167
4737.22 1304
4737.87 1379
4738.52 1347
4739.16 1275
4739.81 1262
4740.46 1259
4741.11 1253
4741.76 1251
4742.41 1271
4743.06 1305
4743.71 1327
4744.36 1258
4745.01 1366
4745.66 1289
4746.31 1274
4746.96 1281
4747.61 1334
4748.26 1372
4748.91 1423
4749.56 1449
4750.21 1413
4750.86 1343
4751.51 1404
4752.16 1436
4752.81 1522
4753.46 1540
4754.11 1478
4754.76 1502
4755.41 1549
4756.06 1430
4756.71 1423
4757.36 1482
4758.01 1352
4758.66 1250
4759.31 1323
4759.96 1210
4760.61 1257
4761.26 1282
4761.91 1248
4762.56 1201
4763.22 1184
4763.87 1249
4764.52 1313
4765.17 1398
4765.82 1529
4766.47 1551
4767.12 1641
4767.77 1577
4768.42 1749
4769.07 1706
4769.73 1802
4770.38 1693
4771.03 1626
4771.68 1646
4772.33 1385
4772.98 1367
4773.63 1242
4774.29 1260
4774.94 1400
4775.59 1326
4776.24 1327
4776.89 1189
4777.54 1294
4778.20 1424
4778.85 1300
4779.50 1399
4780.15 1434
4780.80 1406
4781.46 1528
4782.11 1596
4782.76 1402
4783.41 1528
4784.06 1466
4784.72 1371
4785.37 1370
4786.02 1360
4786.67 1269
4787.33 1298
4787.98 1261
4788.63 1333
4789.28 1377
4789.94 1294
4790.59 1254
4791.24 1198
4791.89 1183
4792.55 1307
4793.20 1263
4793.85 1314
4794.51 1180
4795.16 1256
4795.81 1173
4796.47 1169
4797.12 1218
4797.77 1220
4798.42 1261
4799.08 1276
4799.73 1185
4800.38 1146
4801.04 1268
4801.69 1266
4802.35 1201
4803.00 1213
4803.65 1244
4804.31 1218
4804.96 1166
4805.61 1221
4806.27 1186
4806.92 1153
4807.57 1233
4808.23 1208
4808.88 1207
4809.54 1171
4810.19 1216
4810.84 1180
4811.50 1173
4812.15 1270
4812.81 1293
4813.46 1099
4814.12 1075
4814.77 1193
4815.42 1162
4816.08 1255
4816.73 1361
4817.39 1243
4818.04 1347
4818.70 1357
4819.35 1318
4820.01 1314
4820.66 1286
4821.32 1412
4821.97 1400
4822.63 1271
4823.28 1424
4823.94 1400
4824.59 1497
4825.25 1466
4825.90 1629
4826.56 1701
4827.21 1598
4827.87 1535
4828.52 1490
4829.18 1435
4829.83 1496
4830.49 1453
4831.14 1532
4831.80 1504
4832.45 1353
4833.11 1487
4833.76 1386
4834.42 1397
4835.08 1505
4835.73 1516
4836.39 1488
4837.04 1706
4837.70 1692
4838.36 1738
4839.01 1890
4839.67 1766
4840.32 1844
4840.98 1899
4841.64 1827
4842.29 1705
4842.95 1770
4843.60 1729
4844.26 1688
4844.92 1650
4845.57 1724
4846.23 1697
4846.89 1605
4847.54 1628
4848.20 1641
4848.86 1750
4849.51 1635
4850.17 1758
4850.83 1777
4851.48 1870
4852.14 1846
4852.80 1929
4853.45 1837
4854.11 1841
4854.77 1854
4855.43 1681
4856.08 1715
4856.74 1785
4857.40 1840
4858.05 2072
4858.71 2125
4859.37 2259
4860.03 2351
4860.68 2058
4861.34 2259
4862.00 2239
4862.66 2162
4863.31 2188
4863.97 2008
4864.63 1837
4865.29 2001
4865.95 2145
4866.60 1971
4867.26 2146
4867.92 2213
4868.58 2184
4869.23 2217
4869.89 2083
4870.55 2057
4871.21 1985
4871.87 2068
4872.53 2091
4873.18 1915
4873.84 1788
4874.50 1721
4875.16 1671
4875.82 1776
4876.48 1845
4877.13 1807
4877.79 1971
4878.45 1880
4879.11 1817
4879.77 1783
4880.43 1768
4881.09 1849
4881.75 1897
4882.40 1800
4883.06 1895
4883.72 1774
4884.38 1695
4885.04 1733
4885.70 1594
4886.36 1608
4887.02 1645
4887.68 1680
4888.34 1692
4889.00 1538
4889.66 1743
4890.32 1818
4890.97 1805
4891.63 1872
4892.29 1996
4892.95 1870
4893.61 1926
4894.27 1853
4894.93 1714
4895.59 1713
4896.25 1653
4896.91 1652
4897.57 1618
4898.23 1755
4898.89 1680
4899.55 1582
4900.21 1624
4900.87 1555
4901.53 1667
4902.19 1758
4902.85 1572
4903.51 1551
4904.17 1428
4904.83 1558
4905.50 1417
4906.16 1473
4906.82 1396
4907.48 1431
4908.14 1535
4908.80 1617
4909.46 1544
4910.12 1407
4910.78 1358
4911.44 1369
4912.10 1366
4912.76 1423
4913.42 1457
4914.09 1532
4914.75 1346
4915.41 1364
4916.07 1347
4916.73 1410
4917.39 1346
4918.05 1277
4918.71 1132
4919.38 1257
4920.04 1308
4920.70 1268
4921.36 1260
4922.02 1223
4922.68 1323
4923.35 1342
4924.01 1247
4924.67 1241
4925.33 1217
4925.99 1148
4926.65 1315
4927.32 1310
4927.98 1325
4928.64 1282
4929.30 1240
4929.96 1457
4930.63 1486
4931.29 1551
4931.95 1495
4932.61 1458
4933.28 1550
4933.94 1541
4934.60 1464
4935.26 1359
4935.93 1302
4936.59 1297
4937.25 1405
4937.91 1283
4938.58 1351
4939.24 1293
4939.90 1272
4940.56 1332
4941.23 1307
4941.89 1343
4942.55 1295
4943.22 1287
4943.88 1358
4944.54 1292
4945.21 1231
4945.87 1338
4946.53 1249
4947.20 1206
4947.86 1274
4948.52 1247
4949.19 1275
4949.85 1228
4950.51 1216
4951.18 1234
4951.84 1225
4952.50 1265
4953.17 1363
4953.83 1238
4954.49 1238
4955.16 1160
4955.82 1073
4956.49 1142
4957.15 1178
4957.81 1168
4958.48 1298
4959.14 1152
4959.81 1183
4960.47 1139
4961.14 1147
4961.80 1250
4962.46 1223
4963.13 1312
4963.79 1417
4964.46 1412
4965.12 1431
4965.79 1356
4966.45 1436
4967.12 1475
4967.78 1398
4968.44 1403
4969.11 1402
4969.77 1380
4970.44 1389
4971.10 1220
4971.77 1237
4972.43 1178
4973.10 1195
4973.76 1236
4974.43 1240
4975.09 1261
4975.76 1336
4976.42 1172
4977.09 1294
4977.76 1187
4978.42 1192
4979.09 1215
4979.75 1067
4980.42 1189
4981.08 1180
4981.75 1229
4982.41 1244
4983.08 1280
4983.75 1367
4984.41 1365
4985.08 1291
4985.74 1252
4986.41 1147
4987.07 1119
4987.74 1258
4988.41 1347
4989.07 1230
4989.74 1331
4990.41 1261
4991.07 1251
4991.74 1187
4992.40 1064
4993.07 1151
4993.74 1225
4994.40 1170
4995.07 1123
4995.74 1039
4996.40 1097
4997.07 1183
4997.74 1338
4998.40 1256
4999.07 1113
4999.74 1167
5000.40 1113
5001.07 1024
5001.74 1063
5002.40 1069
5003.07 1175
5003.74 1164
5004.41 1217
5005.07 1178
5005.74 1205
5006.41 1113
5007.07 1084
5007.74 1178
5008.41 1128
5009.08 1168
5009.74 1127
5010.41 1192
5011.08 1147
5011.75 1127
5012.41 1091
5013.08 1157
5013.75 1115
5014.42 1122
5015.09 1057
5015.75 1183
5016.42 1164
5017.09 1141
5017.76 1107
5018.43 1123
5019.09 1146
5019.76 1259
5020.43 1323
5021.10 1389
5021.77 1348
5022.44 1450
5023.10 1497
5023.77 1559
5024.44 1706
5025.11 1802
5025.78 1824
5026.45 1795
5027.11 1745
5027.78 1528
5028.45 1457
5029.12 1470
5029.79 1326
5030.46 1204
5031.13 1176
5031.80 1226
5032.47 1244
5033.13 1213
5033.80 1076
5034.47 1145
5035.14 1137
5035.81 1070
5036.48 1167
5037.15 1312
5037.82 1117
5038.49 1107
5039.16 1078
5039.83 1131
5040.50 1234
5041.17 1264
5041.84 1234
5042.51 1202
5043.18 1225
5043.85 1271
5044.52 1237
5045.18 1102
5045.85 1197
5046.52 1159
5047.19 1226
5047.86 1175
5048.53 1249
5049.20 1361
5049.88 1225
5050.55 1203
5051.22 1207
5051.89 1255
5052.56 1126
5053.23 1096
5053.90 1126
5054.57 1070
5055.24 1134
5055.91 1153
5056.58 1163
5057.25 1144
5057.92 1247
5058.59 1206
5059.26 1122
5059.93 1081
5060.60 1078
5061.27 1042
5061.95 1200
5062.62 1144
5063.29 1129
5063.96 1220
5064.63 1240
5065.30 1233
5065.97 1166
5066.64 1176
5067.31 1032
5067.99 1086
5068.66 1103
5069.33 1163
5070.00 1179
5070.67 1080
5071.34 1111
5072.02 1120
5072.69 1104
5073.36 1135
5074.03 1010
5074.70 1097
5075.37 1081
5076.05 1025
5076.72 1058
5077.39 1098
5078.06 1197
5078.73 1192
5079.41 1169
5080.08 1208
5080.75 1301
5081.42 1278
5082.10 1176
5082.77 1227
5083.44 1210
5084.11 1233
5084.78 1125
5085.46 1054
5086.13 1031
5086.80 1021
5087.48 1128
5088.15 1111
5088.82 1132
5089.49 1259
5090.17 1207
5090.84 1282
5091.51 1236
5092.19 1290
5092.86 1344
5093.53 1328
5094.20 1299
5094.88 1343
5095.55 1271
5096.22 1220
5096.90 1175
5097.57 1247
5098.24 1191
5098.92 1141
5099.59 1175
5100.26 1109
5100.94 1228
5101.61 1206
5102.29 1206
5102.96 1206
5103.63 1139
5104.31 1240
5104.98 1177
5105.65 1272
5106.33 1271
5107.00 1284
5107.68 1156
5108.35 1144
5109.02 1199
5109.70 1239
5110.37 1151
5111.05 1233
5111.72 1149
5112.40 1214
5113.07 1250
5113.74 1174
5114.42 1141
5115.09 1049
5115.77 1111
5116.44 1130
5117.12 1190
5117.79 1289
5118.47 1176
5119.14 1176
5119.82 1359
5120.49 1421
5121.17 1358
5121.84 1345
5122.52 1274
5123.19 1398
5123.87 1258
5124.54 1201
5125.22 1238
5125.89 1302
5126.57 1261
5127.24 1143
5127.92 1101
5128.59 1204
5129.27 1270
5129.94 1151
5130.62 1118
5131.29 1172
5131.97 1172
5132.65 1151
5133.32 1185
5134.00 1150
5134.67 1189
5135.35 1131
5136.02 1193
5136.70 1215
5137.38 1083
5138.05 1125
5138.73 1209
5139.40 1168
5140.08 1160
5140.76 1057
5141.43 999
5142.11 1159
5142.79 1237
5143.46 1112
5144.14 1092
5144.81 1174
5145.49 992
5146.17 1039
5146.84 977
5147.52 1079
5148.20 1114
5148.87 1091
5149.55 1074
5150.23 1093
5150.90 1054
5151.58 996
5152.26 1110
5152.94 1167
5153.61 1198
5154.29 1116
5154.97 1119
5155.64 1071
5156.32 1030
5157.00 1096
5157.68 1024
5158.35 1067
5159.03 1127
5159.71 1169
5160.39 1098
5161.06 1081
5161.74 1130
5162.42 1038
5163.10 1107
5163.77 1162
5164.45 1112
5165.13 1205
5165.81 1253
5166.48 1112
5167.16 1174
5167.84 1328
5168.52 1279
5169.20 1240
5169.87 1185
5170.55 1195
5171.23 1165
5171.91 1216
5172.59 1132
5173.27 1047
5173.94 1118
5174.62 1027
5175.30 1019
5175.98 967
5176.66 993
5177.34 1057
5178.02 1132
5178.69 1146
5179.37 1166
5180.05 1146
5180.73 1125
5181.41 1085
5182.09 1108
5182.77 1162
5183.45 1093
5184.12 1112
5184.80 1110
5185.48 1023
5186.16 1170
5186.84 1113
5187.52 1000
5188.20 1042
5188.88 1121
5189.56 1050
5190.24 944
5190.92 960
5191.60 973
5192.28 948
5192.96 1028
5193.64 1064
5194.32 1091
5195.00 1092
5195.68 1033
5196.36 963
5197.03 966
5197.71 969
5198.39 1044
5199.07 975
5199.75 1057
5200.44 1114
5201.12 1070
5201.80 1079
5202.48 986
5203.16 1034
5203.84 990
5204.52 1153
5205.20 1214
5205.88 1119
5206.56 1061
5207.24 1068
5207.92 1152
5208.60 1159
5209.28 1180
5209.96 1166
5210.64 1223
5211.32 1273
5212.00 1249
5212.68 1226
5213.37 1231
5214.05 1282
5214.73 1163
5215.41 1139
5216.09 1087
5216.77 1162
5217.45 1133
5218.13 1156
5218.81 1244
5219.50 1147
5220.18 1173
5220.86 1195
5221.54 1283
5222.22 1174
5222.90 1196
5223.59 1254
5224.27 1274
5224.95 1205
5225.63 1232
5226.31 1109
5226.99 1219
5227.68 1176
5228.36 1132
5229.04 1179
5229.72 1152
5230.40 1003
5231.09 1103
5231.77 1104
5232.45 1063
5233.13 1015
5233.81 1133
5234.50 1129
5235.18 1096
5235.86 1131
5236.54 1070
5237.23 1006
5237.91 976
5238.59 1086
5239.27 1100
5239.96 1097
5240.64 1123
5241.32 1172
5242.01 1136
5242.69 1180
5243.37 1056
5244.05 1091
5244.74 1063
5245.42 1040
5246.10 1102
5246.79 1134
5247.47 1177
5248.15 1143
5248.84 1168
5249.52 1102
5250.20 1104
5250.89 1079
5251.57 1136
5252.25 1058
5252.94 1079
5253.62 1223
5254.30 1211
5254.99 1140
5255.67 1134
5256.36 1092
5257.04 1045
5257.72 1043
5258.41 1103
5259.09 1041
5259.78 957
5260.46 1011
5261.14 1028
5261.83 1128
5262.51 1165
5263.20 1046
5263.88 1189
5264.56 1137
5265.25 1255
5265.93 1200
5266.62 1138
5267.30 1138
5267.99 1165
5268.67 1193
5269.36 1196
5270.04 1159
5270.73 1200
5271.41 1128
5272.09 1055
5272.78 1154
5273.46 1142
5274.15 1107
5274.83 1110
5275.52 1116
5276.20 1072
5276.89 1105
5277.57 1126
5278.26 1099
5278.94 1155
5279.63 1208
5280.32 1226
5281.00 1255
5281.69 1277
5282.37 1298
5283.06 1305
5283.74 1381
5284.43 1389
5285.11 1327
5285.80 1184
5286.49 1135
5287.17 1264
5287.86 1245
5288.54 1123
5289.23 1068
5289.91 1100
5290.60 1091
5291.29 1097
5291.97 1072
5292.66 1116
5293.35 1157
5294.03 1136
5294.72 1151
5295.40 1165
5296.09 1135
5296.78 1140
5297.46 1140
5298.15 1221
5298.84 1197
5299.52 1173
5300.21 1119
5300.90 1144
5301.58 1184
5302.27 1187
5302.96 1203
5303.64 1151
5304.33 1241
5305.02 1231
5305.70 1143
5306.39 1178
5307.08 1177
5307.77 1113
5308.45 1193
5309.14 1154
5309.83 1155
5310.51 1162
5311.20 1167
5311.89 1062
5312.58 1117
5313.26 1040
5313.95 1087
5314.64 1127
5315.33 1130
5316.01 1144
5316.70 1192
5317.39 1191
5318.08 1205
5318.77 1136
5319.45 1329
5320.14 1267
5320.83 1301
5321.52 1357
5322.20 1315
5322.89 1326
5323.58 1345
5324.27 1284
5324.96 1183
5325.65 1231
5326.33 1144
5327.02 1100
5327.71 1026
5328.40 1007
5329.09 1030
5329.78 1132
5330.46 1150
5331.15 1127
5331.84 1113
5332.53 1178
5333.22 1161
5333.91 1030
5334.60 1158
5335.29 1232
5335.98 1197
5336.66 1090
5337.35 1174
5338.04 1104
5338.73 1072
5339.42 1192
5340.11 1215
5340.80 1182
5341.49 1274
5342.18 1407
5342.87 1355
5343.56 1271
5344.25 1378
5344.94 1457
5345.62 1253
5346.31 1215
5347.00 1303
5347.69 1394
5348.38 1370
5349.07 1442
5349.76 1403
5350.45 1538
5351.14 1572
5351.83 1660
5352.52 1774
5353.21 1723
5353.90 1759
5354.59 1600
5355.28 1772
5355.97 1554
5356.66 1497
5357.35 1350
5358.04 1184
5358.74 1113
5359.43 1115
5360.12 1119
5360.81 1110
5361.50 1102
5362.19 1136
5362.88 1042
5363.57 936
5364.26 1017
5364.95 1063
5365.64 1072
5366.33 1119
5367.02 1078
5367.71 949
5368.41 936
5369.10 945
5369.79 1027
5370.48 1049
5371.17 1132
5371.86 1105
5372.55 1148
5373.24 1019
5373.94 1045
5374.63 1052
5375.32 967
5376.01 972
5376.70 995
5377.39 1141
5378.08 963
5378.78 939
5379.47 969
5380.16 1053
5380.85 1013
5381.54 994
5382.24 1063
5382.93 994
5383.62 984
5384.31 961
5385.00 1012
5385.70 933
5386.39 961
5387.08 980
5387.77 947
5388.47 992
5389.16 984
5389.85 1231
5390.54 1187
5391.23 1050
5391.93 1140
5392.62 1178
5393.31 1234
5394.01 1155
5394.70 1134
5395.39 1008
5396.08 1035
5396.78 1105
5397.47 1088
5398.16 1072
5398.86 985
5399.55 1110
5400.24 1120
5400.93 1037
5401.63 1027
5402.32 1043
5403.01 1052
5403.71 1027
5404.40 1012
5405.09 1011
5405.79 965
5406.48 988
5407.17 1070
5407.87 1018
5408.56 1000
5409.26 1077
5409.95 1039
5410.64 1009
5411.34 931
5412.03 1024
5412.72 1078
5413.42 1095
5414.11 1080
5414.81 1065
5415.50 1079
5416.19 1061
5416.89 1030
5417.58 994
5418.28 994
5418.97 1067
5419.67 1059
5420.36 1086
5421.05 1047
5421.75 1093
5422.44 1002
5423.14 1074
5423.83 1119
5424.53 1201
5425.22 1096
5425.92 1120
5426.61 1096
5427.31 1101
5428.00 1069
5428.70 1065
5429.39 1059
5430.09 1016
5430.78 1032
5431.48 966
5432.17 1059
5432.87 1006
5433.56 1038
5434.26 1058
5434.95 1075
5435.65 991
5436.34 1137
5437.04 1202
5437.73 1204
5438.43 1181
5439.13 1177
5439.82 1245
5440.52 1189
5441.21 1193
5441.91 1209
5442.60 1146
5443.30 1114
5444.00 1156
5444.69 1243
5445.39 1176
5446.08 1201
5446.78 1300
5447.48 1492
5448.17 1509
5448.87 1575
5449.56 1501
5450.26 1545
5450.96 1576
5451.65 1430
5452.35 1418
5453.05 1272
5453.74 1261
5454.44 1302
5455.14 1175
5455.83 1093
5456.53 1182
5457.23 1189
5457.92 1137
5458.62 1121
5459.32 1125
5460.01 1053
5460.71 1229
5461.41 1181
5462.11 1171
5462.80 1200
5463.50 1177
5464.20 1123
5464.89 1207
5465.59 1357
5466.29 1399
5466.99 1374
5467.68 1342
5468.38 1198
5469.08 1260
5469.78 1312
5470.47 1268
5471.17 1170
5471.87 1201
5472.57 1374
5473.26 1263
5473.96 1334
5474.66 1419
5475.36 1439
5476.06 1374
5476.75 1279
5477.45 1469
5478.15 1466
5478.85 1435
5479.55 1520
5480.24 1717
5480.94 1704
5481.64 1904
5482.34 2024
5483.04 1998
5483.74 1949
5484.43 1860
5485.13 1624
5485.83 1654
5486.53 1686
5487.23 1682
5487.93 1535
5488.63 1506
5489.33 1425
5490.02 1477
5490.72 1451
5491.42 1417
5492.12 1457
5492.82 1595
5493.52 1620
5494.22 1559
5494.92 1627
5495.62 1585
5496.32 1634
5497.01 1603
5497.71 1693
5498.41 1667
5499.11 1782
5499.81 1940
5500.51 2326
5501.21 2587
5501.91 2887
5502.61 3187
5503.31 3503
5504.01 2998
5504.71 2809
5505.41 2567
5506.11 2192
5506.81 1951
5507.51 1761
5508.21 1581
5508.91 1621
5509.61 1525
5510.31 1469
5511.01 1559
5511.71 1627
5512.41 1595
5513.11 1533
5513.81 1632
5514.51 1547
5515.21 1526
5515.91 1663
5516.61 1497
5517.31 1428
5518.01 1408
5518.72 1418
5519.42 1578
5520.12 1633
5520.82 1445
5521.52 1590
5522.22 1623
5522.92 1645
5523.62 1664
5524.32 1491
5525.02 1534
5525.72 1448
5526.43 1334
5527.13 1376
5527.83 1316
5528.53 1296
5529.23 1188
5529.93 1203
5530.63 1288
5531.33 1204
5532.04 1120
5532.74 1253
5533.44 1206
5534.14 1256
5534.84 1181
5535.54 1212
5536.25 1214
5536.95 1201
5537.65 1251
5538.35 1334
5539.05 1194
5539.76 1204
5540.46 1225
5541.16 1271
5541.86 1177
5542.56 1178
5543.27 1115
5543.97 1062
5544.67 1133
5545.37 1180
5546.08 1222
5546.78 1125
5547.48 1226
5548.18 1311
5548.89 1216
5549.59 1275
5550.29 1279
5550.99 1144
5551.70 1223
5552.40 1100
5553.10 1120
5553.81 1123
5554.51 1049
5555.21 1083
5555.91 1086
5556.62 972
5557.32 1084
5558.02 1059
5558.73 1118
5559.43 1149
5560.13 1014
5560.84 1073
5561.54 1138
5562.24 1139
5562.95 1063
5563.65 1139
5564.35 1132
5565.06 1062
5565.76 1146
5566.47 1140
5567.17 1225
5567.87 1182
5568.58 1126
5569.28 1165
5569.98 1159
5570.69 1052
5571.39 1062
5572.10 1056
5572.80 1172
5573.50 1221
5574.21 1102
5574.91 1186
5575.62 1114
5576.32 1152
5577.03 1220
5577.73 1148
5578.44 1114
5579.14 1137
5579.84 1085
5580.55 1121
5581.25 1124
5581.96 1068
5582.66 1098
5583.37 1040
5584.07 1017
5584.78 1068
5585.48 1102
5586.19 1011
5586.89 1063
5587.60 1028
5588.30 1057
5589.01 1083
5589.71 962
5590.42 1019
5591.12 1055
5591.83 1060
5592.53 1144
5593.24 1042
5593.94 1062
5594.65 1000
5595.36 1052
5596.06 984
5596.77 1079
5597.47 1109
5598.18 1046
5598.88 953
5599.59 905
5600.30 970
5601.00 1030
5601.71 1017
5602.41 962
5603.12 978
5603.83 1005
5604.53 970
5605.24 987
5605.94 1020
5606.65 983
5607.36 1044
5608.06 964
5608.77 959
5609.48 903
5610.18 933
5610.89 938
5611.60 983
5612.30 995
5613.01 1021
5613.72 932
5614.42 902
5615.13 974
5615.84 1042
5616.54 1089
5617.25 941
5617.96 1026
5618.66 1085
5619.37 1019
5620.08 933
5620.78 944
5621.49 1030
5622.20 1027
5622.91 1115
5623.61 1033
5624.32 972
5625.03 1064
5625.74 1137
5626.44 1014
5627.15 895
5627.86 923
5628.57 1099
5629.27 1034
5629.98 1072
5630.69 1147
5631.40 1113
5632.11 1159
5632.81 1107
5633.52 985
5634.23 975
5634.94 1091
5635.65 1064
5636.35 1032
5637.06 1011
5637.77 1091
5638.48 1034
5639.19 1128
5639.89 1109
5640.60 967
5641.31 1129
5642.02 1161
5642.73 1228
5643.44 1172
5644.15 1104
5644.85 1092
5645.56 1072
5646.27 1108
5646.98 1037
5647.69 1009
5648.40 1079
5649.11 1082
5649.82 1099
5650.53 1054
5651.23 1075
5651.94 1153
5652.65 1128
5653.36 1013
5654.07 1011
5654.78 1102
5655.49 1049
5656.20 972
5656.91 1033
5657.62 1136
5658.33 1095
5659.04 1229
5659.75 1083
5660.46 1225
5661.17 1246
5661.88 1130
5662.59 1129
5663.30 1082
5664.00 1062
5664.71 1121
5665.42 1080
5666.13 1060
5666.84 1056
5667.55 1088
5668.27 1094
5668.98 1038
5669.69 1068
5670.40 1232
5671.11 1183
5671.82 1342
5672.53 1338
5673.24 1365
5673.95 1401
5674.66 1304
5675.37 1254
5676.08 1222
5676.79 1088
5677.50 1057
5678.21 1084
5678.92 1134
5679.63 1129
5680.34 1084
5681.06 1071
5681.77 1009
5682.48 1045
5683.19 1118
5683.90 1072
5684.61 1019
5685.32 1058
5686.03 1123
5686.74 1014
5687.46 1063
5688.17 1014
5688.88 1045
5689.59 957
5690.30 1018
5691.01 1205
5691.72 1078
5692.44 1038
5693.15 1051
5693.86 1060
5694.57 1069
5695.28 935
5696.00 1013
5696.71 988
5697.42 938
5698.13 899
5698.84 941
5699.56 992
5700.27 988
5700.98 1029
5701.69 975
5702.40 957
5703.12 999
5703.83 1020
5704.54 983
5705.25 925
5705.97 924
5706.68 990
5707.39 944
5708.10 971
5708.82 998
5709.53 975
5710.24 936
5710.95 1052
5711.67 1071
5712.38 969
5713.09 971
5713.81 975
5714.52 989
5715.23 999
5715.95 1014
5716.66 971
5717.37 947
5718.09 952
5718.80 942
5719.51 886
5720.23 891
5720.94 910
5721.65 918
5722.37 1039
5723.08 988
5723.79 946
5724.51 1008
5725.22 1044
5725.93 1043
5726.65 1070
5727.36 1084
5728.08 1084
5728.79 1181
5729.50 1382
5730.22 1354
5730.93 1293
5731.65 1231
5732.36 1212
5733.07 1249
5733.79 1207
5734.50 1129
5735.22 1051
5735.93 1114
5736.65 1047
5737.36 1011
5738.07 1089
5738.79 1036
5739.50 1000
5740.22 1048
5740.93 943
5741.65 1040
5742.36 985
5743.08 1003
5743.79 999
5744.51 1035
5745.22 1016
5745.94 941
5746.65 892
5747.37 916
5748.08 1020
5748.80 1052
5749.51 1061
5750.23 994
5750.94 995
5751.66 977
5752.37 1014
5753.09 1054
5753.80 1131
5754.52 1178
5755.24 1198
5755.95 1142
5756.67 1221
5757.38 1169
5758.10 1109
5758.81 1150
5759.53 1103
5760.25 1082
5760.96 1104
5761.68 1090
5762.39 1025
5763.11 1005
5763.83 974
5764.54 994
5765.26 975
5765.97 1030
5766.69 1100
5767.41 973
5768.12 1089
5768.84 1113
5769.56 1101
5770.27 1058
5770.99 1151
5771.71 1013
5772.42 1070
5773.14 1108
5773.86 1148
5774.57 1006
5775.29 1065
5776.01 1128
5776.72 1082
5777.44 1057
5778.16 1126
5778.88 1128
5779.59 1056
5780.31 1121
5781.03 1156
5781.74 1022
5782.46 995
5783.18 1118
5783.90 1075
5784.61 1005
5785.33 1019
5786.05 1094
5786.77 1168
5787.48 1173
5788.20 1108
5788.92 1132
5789.64 1163
5790.35 1223
5791.07 1208
5791.79 1199
5792.51 1206
5793.23 1380
5793.94 1276
5794.66 1284
5795.38 1271
5796.10 1286
5796.82 1330
5797.53 1354
5798.25 1628
5798.97 1862
5799.69 2119
5800.41 2392
5801.13 2740
5801.84 3018
5802.56 3325
5803.28 3090
5804.00 2853
5804.72 2656
5805.44 2226
5806.16 1834
5806.87 1716
5807.59 1581
5808.31 1444
5809.03 1372
5809.75 1424
5810.47 1426
5811.19 1391
5811.91 1402
5812.63 1410
5813.35 1385
5814.07 1344
5814.78 1327
5815.50 1353
5816.22 1480
5816.94 1438
5817.66 1383
5818.38 1386
5819.10 1541
5819.82 1538
5820.54 1562
5821.26 1554
5821.98 1548
5822.70 1446
5823.42 1391
5824.14 1386
5824.86 1324
5825.58 1155
5826.30 1247
5827.02 1195
5827.74 1099
5828.46 1141
5829.18 1171
5829.90 1164
5830.62 1131
5831.34 1251
5832.06 1188
5832.78 1116
5833.50 1157
5834.22 1267
5834.94 1237
5835.66 1132
5836.38 1155
5837.10 1256
5837.82 1226
5838.55 1086
5839.27 1191
5839.99 1236
5840.71 1230
5841.43 1194
5842.15 1202
5842.87 1138
5843.59 1128
5844.31 1088
5845.03 1139
5845.76 1003
5846.48 965
5847.20 1076
5847.92 1008
5848.64 1014
5849.36 1012
5850.08 994
5850.81 1088
5851.53 1110
5852.25 1152
5852.97 1089
5853.69 995
5854.41 1081
5855.14 1050
5855.86 1014
5856.58 1079
5857.30 1008
5858.02 1093
5858.74 1052
5859.47 1080
5860.19 1021
5860.91 1074
5861.63 1090
5862.36 1011
5863.08 961
5863.80 1033
5864.52 1048
5865.24 1110
5865.97 1041
5866.69 1072
5867.41 1023
5868.13 1027
5868.86 1113
5869.58 975
5870.30 1010
5871.03 1023
5871.75 1166
5872.47 1065
5873.19 1003
5873.92 1065
5874.64 1127
5875.36 1071
5876.09 1000
5876.81 1063
5877.53 1006
5878.26 1145
5878.98 1120
5879.70 1024
5880.43 995
5881.15 1129
5881.87 1141
5882.60 1095
5883.32 1014
5884.04 994
5884.77 1041
5885.49 1096
5886.21 1044
5886.94 1126
5887.66 1122
5888.39 1101
5889.11 1103
5889.83 1014
5890.56 1077
5891.28 1029
5892.01 1129
5892.73 1032
5893.45 991
5894.18 1109
5894.90 1144
5895.63 1088
5896.35 1024
5897.07 1027
5897.80 1064
5898.52 1046
5899.25 1097
5899.97 1025
5900.70 1018
5901.42 1053
5902.15 1208
5902.87 1068
5903.60 1164
5904.32 1083
5905.05 1059
5905.77 1030
5906.50 986
5907.22 1119
5907.95 1141
5908.67 1079
5909.40 980
5910.12 939
5910.85 1076
5911.57 1154
5912.30 1196
5913.02 1030
5913.75 985
5914.47 1027
5915.20 1064
5915.92 1050
5916.65 1025
5917.38 1039
5918.10 1177
5918.83 1099
5919.55 1086
5920.28 1074
5921.00 1118
5921.73 1193
5922.46 1125
5923.18 1094
5923.91 1056
5924.63 1022
5925.36 1070
5926.09 1232
5926.81 1160
5927.54 1166
5928.26 1241
5928.99 1156
5929.72 1130
5930.44 1223
5931.17 1283
5931.90 1235
5932.62 1123
5933.35 1075
5934.08 1077
5934.80 1073
5935.53 1153
5936.26 1230
5936.98 1294
5937.71 1283
5938.44 1267
5939.16 1360
5939.89 1339
5940.62 1376
5941.35 1392
5942.07 1278
5942.80 1271
5943.53 1404
5944.25 1309
5944.98 1315
5945.71 1342
5946.44 1357
5947.16 1403
5947.89 1451
5948.62 1455
5949.35 1398
5950.07 1508
5950.80 1532
5951.53 1467
5952.26 1647
5952.99 1846
5953.71 1890
5954.44 1871
5955.17 1842
5955.90 1896
5956.62 1772
5957.35 1779
5958.08 1736
5958.81 1721
5959.54 1733
5960.27 1760
5960.99 1754
5961.72 1698
5962.45 1770
5963.18 1849
5963.91 1959
5964.64 1838
5965.36 1961
5966.09 2064
5966.82 2398
5967.55 2425
5968.28 2561
5969.01 2656
5969.74 2790
5970.47 2715
5971.19 2554
5971.92 2491
5972.65 2330
5973.38 2276
5974.11 2203
5974.84 2275
5975.57 2180
5976.30 2094
5977.03 2134
5977.76 2293
5978.49 2270
5979.22 2310
5979.95 2290
5980.67 2293
5981.40 2410
5982.13 2526
5982.86 2583
5983.59 2569
5984.32 2463
5985.05 2525
5985.78 2431
5986.51 2519
5987.24 2676
5987.97 2722
5988.70 2689
5989.43 2705
5990.16 2665
5990.89 2693
5991.62 2735
5992.35 2608
5993.08 2626
5993.81 2668
5994.54 2583
5995.27 2640
5996.00 2794
5996.73 2764
5997.47 2850
5998.20 2949
5998.93 3233
5999.66 3113
6000.39 2975
6001.12 3187
6001.85 3092
6002.58 3042
6003.31 3045
6004.04 3006
6004.77 2906
6005.50 2814
6006.24 2882
6006.97 2913
6007.70 2707
6008.43 2878
6009.16 3198
6009.89 3494
6010.62 4014
6011.35 4826
6012.09 5553
6012.82 6797
6013.55 7997
6014.28 8963
6015.01 10090
6015.74 10931
6016.47 11163
6017.21 10461
6017.94 9739
6018.67 8760
6019.40 7677
6020.13 6443
6020.87 5614
6021.60 4753
6022.33 4049
6023.06 3609
6023.79 3184
6024.53 2917
6025.26 2642
6025.99 2503
6026.72 2502
6027.46 2384
6028.19 2309
6028.92 2411
6029.65 2358
6030.39 2197
6031.12 2193
6031.85 2230
6032.58 2285
6033.32 2293
6034.05 2132
6034.78 2163
6035.51 2147
6036.25 2040
6036.98 1962
6037.71 2079
6038.45 2271
6039.18 2284
6039.91 2265
6040.65 2233
6041.38 2203
6042.11 2332
6042.85 2353
6043.58 2509
6044.31 2392
6045.05 2267
6045.78 2447
6046.51 2488
6047.25 2438
6047.98 2464
6048.71 2596
6049.45 2756
6050.18 2685
6050.91 2742
6051.65 3108
6052.38 3432
6053.12 3648
6053.85 3815
6054.58 3897
6055.32 3983
6056.05 3983
6056.79 3681
6057.52 3368
6058.25 3226
6058.99 2854
6059.72 2640
6060.46 2629
6061.19 2584
6061.93 2420
6062.66 2499
6063.40 2472
6064.13 2399
6064.86 2408
6065.60 2331
6066.33 2388
6067.07 2294
6067.80 2212
6068.54 2203
6069.27 2130
6070.01 2125
6070.74 2079
6071.48 2058
6072.21 2099
6072.95 2121
6073.68 2012
6074.42 2084
6075.15 2089
6075.89 2063
6076.63 2010
6077.36 1997
6078.10 2043
6078.83 2054
6079.57 2028
6080.30 1913
6081.04 1991
6081.77 1885
6082.51 1943
6083.25 1886
6083.98 1828
6084.72 1815
6085.45 1854
6086.19 1718
6086.92 1799
6087.66 1938
6088.40 1909
6089.13 1853
6089.87 1877
6090.61 1968
6091.34 2016
6092.08 1983
6092.81 1989
6093.55 1959
6094.29 1932
6095.02 1972
6095.76 1982
6096.50 1983
6097.23 1854
6097.97 1768
6098.71 1713
6099.44 1734
6100.18 1724
6100.92 1748
6101.65 1622
6102.39 1639
6103.13 1658
6103.86 1636
6104.60 1660
6105.34 1657
6106.08 1648
6106.81 1592
6107.55 1725
6108.29 1618
6109.02 1577
6109.76 1656
6110.50 1747
6111.24 1737
6111.97 1700
6112.71 1680
6113.45 1679
6114.19 1757
6114.92 1698
6115.66 1640
6116.40 1774
6117.14 1877
6117.88 1770
6118.61 1847
6119.35 1722
6120.09 1722
6120.83 1685
6121.57 1710
6122.30 1603
6123.04 1747
6123.78 1658
6124.52 1683
6125.26 1762
6126.00 1756
6126.73 1925
6127.47 1846
6128.21 1818
6128.95 1739
6129.69 1883
6130.43 1812
6131.16 1862
6131.90 1774
6132.64 1810
6133.38 1758
6134.12 1770
6134.86 1708
6135.60 1688
6136.34 1750
6137.08 1794
6137.81 1860
6138.55 1812
6139.29 1777
6140.03 1747
6140.77 1820
6141.51 1841
6142.25 1787
6142.99 1736
6143.73 1688
6144.47 1657
6145.21 1806
6145.95 1695
6146.69 1700
6147.43 1663
6148.17 1678
6148.91 1764
6149.65 1865
6150.39 1747
6151.13 1875
6151.86 1959
6152.60 1856
6153.34 1985
6154.08 1933
6154.83 1923
6155.57 2014
6156.31 1947
6157.05 1862
6157.79 1828
6158.53 1869
6159.27 1931
6160.01 2009
6160.75 1877
6161.49 1918
6162.23 1962
6162.97 2077
6163.71 2131
6164.45 2235
6165.19 2295
6165.93 2468
6166.67 2576
6167.41 2779
6168.15 2808
6168.89 2935
6169.64 2991
6170.38 3113
6171.12 2943
6171.86 3014
6172.60 2945
6173.34 2872
6174.08 2813
6174.82 2574
6175.57 2593
6176.31 2641
6177.05 2647
6177.79 2460
6178.53 2405
6179.27 2393
6180.01 2382
6180.76 2453
6181.50 2532
6182.24 2620
6182.98 2591
6183.72 2642
6184.46 2794
6185.21 2824
6185.95 2629
6186.69 2743
6187.43 2708
6188.17 2805
6188.92 2633
6189.66 2721
6190.40 2747
6191.14 2835
6191.89 2799
6192.63 2922
6193.37 3197
6194.11 3261
6194.86 3431
6195.60 3581
6196.34 3637
6197.08 3553
6197.83 3382
6198.57 3547
6199.31 3622
6200.05 3288
6200.80 3280
6201.54 3353
6202.28 3367
6203.03 3338
6203.77 3629
6204.51 3869
6205.26 4278
6206.00 5027
6206.74 6100
6207.48 7910
6208.23 9955
6208.97 12765
6209.71 15579
6210.46 18031
6211.20 19113
6211.95 19618
6212.69 19481
6213.43 17808
6214.18 15628
6214.92 13254
6215.66 10655
6216.41 8981
6217.15 7118
6217.89 5906
6218.64 4963
6219.38 4195
6220.13 3743
6220.87 3509
6221.61 3345
6222.36 3360
6223.10 3219
6223.85 3018
6224.59 3143
6225.34 3203
6226.08 3187
6226.82 3079
6227.57 3029
6228.31 3081
6229.06 2961
6229.80 2832
6230.55 2688
6231.29 2666
6232.04 2503
6232.78 2351
6233.53 2314
6234.27 2362
6235.02 2360
6235.76 2433
6236.51 2325
6237.25 2423
6238.00 2353
6238.74 2356
6239.49 2416
6240.23 2432
6240.98 2483
6241.72 2509
6242.47 2478
6243.21 2661
6243.96 2644
6244.70 2796
6245.45 2915
6246.20 3337
6246.94 3687
6247.69 4112
6248.43 4574
6249.18 4923
6249.92 5160
6250.67 5030
6251.42 4847
6252.16 4634
6252.91 4253
6253.65 3842
6254.40 3334
6255.15 3183
6255.89 3007
6256.64 2746
6257.38 2621
6258.13 2560
6258.88 2429
6259.62 2408
6260.37 2491
6261.12 2470
6261.86 2440
6262.61 2451
6263.36 2449
6264.10 2308
6264.85 2433
6265.60 2566
6266.34 2326
6267.09 2357
6267.84 2496
6268.58 2498
6269.33 2442
6270.08 2478
6270.82 2654
6271.57 2583
6272.32 2446
6273.07 2517
6273.81 2551
6274.56 2582
6275.31 2547
6276.05 2446
6276.80 2581
6277.55 2671
6278.30 2619
6279.04 2624
6279.79 2574
6280.54 2474
6281.29 2561
6282.03 2561
6282.78 2433
6283.53 2362
6284.28 2367
6285.03 2500
6285.77 2461
6286.52 2579
6287.27 2595
6288.02 2769
6288.77 2813
6289.51 3039
6290.26 3021
6291.01 2893
6291.76 2823
6292.51 2650
6293.26 2511
6294.00 2343
6294.75 2266
6295.50 2212
6296.25 2057
6297.00 2029
6297.75 2101
6298.50 2081
6299.24 2041
6299.99 1968
6300.74 2014
6301.49 1981
6302.24 1902
6302.99 1907
6303.74 2090
6304.49 2002
6305.24 2012
6305.99 2124
6306.73 2071
6307.48 2092
6308.23 1972
6308.98 2145
6309.73 2162
6310.48 2124
6311.23 1930
6311.98 1983
6312.73 2057
6313.48 2128
6314.23 2186
6314.98 2053
6315.73 2077
6316.48 2076
6317.23 2013
6317.98 2012
6318.73 2036
6319.48 2022
6320.23 2003
6320.98 1896
6321.73 1915
6322.48 1941
6323.23 1994
6323.98 1827
6324.73 1816
6325.48 1874
6326.23 1851
6326.98 1804
6327.73 1837
6328.48 1939
6329.23 1946
6329.98 1863
6330.73 2007
6331.48 1988
6332.23 1905
6332.98 1864
6333.73 1844
6334.49 1889
6335.24 1715
6335.99 1678
6336.74 1644
6337.49 1705
6338.24 1694
6338.99 1791
6339.74 1756
6340.49 1691
6341.25 1661
6342.00 1746
6342.75 1722
6343.50 1699
6344.25 1809
6345.00 1774
6345.75 1774
6346.51 1791
6347.26 1834
6348.01 1784
6348.76 1770
6349.51 1723
6350.26 1824
6351.02 1854
6351.77 1926
6352.52 2146
6353.27 2141
6354.02 2296
6354.78 2391
6355.53 2558
6356.28 2572
6357.03 2346
6357.78 2289
6358.54 2137
6359.29 2007
6360.04 1960
6360.79 1841
6361.55 1666
6362.30 1831
6363.05 1777
6363.80 1735
6364.56 1770
6365.31 1654
6366.06 1716
6366.81 1763
6367.57 1712
6368.32 1724
6369.07 1768
6369.83 1808
6370.58 1718
6371.33 1695
6372.08 1807
6372.84 1847
6373.59 1777
6374.34 1899
6375.10 1822
6375.85 1601
6376.60 1711
6377.36 1665
6378.11 1710
6378.86 1695
6379.62 1567
6380.37 1625
6381.12 1665
6381.88 1556
6382.63 1575
6383.39 1568
6384.14 1652
6384.89 1600
6385.65 1713
6386.40 1689
6387.16 1597
6387.91 1613
6388.66 1519
6389.42 1613
6390.17 1538
6390.93 1523
6391.68 1607
6392.43 1740
6393.19 1618
6393.94 1542
6394.70 1509
6395.45 1544
6396.21 1500
6396.96 1553
6397.72 1463
6398.47 1495
6399.22 1477
6399.98 1429
6400.73 1344
6401.49 1454
6402.24 1385
6403.00 1376
6403.75 1296
6404.51 1279
6405.26 1377
6406.02 1434
6406.77 1418
6407.53 1356
6408.28 1414
6409.04 1424
6409.79 1401
6410.55 1423
6411.31 1362
6412.06 1331
6412.82 1546
6413.57 1533
6414.33 1368
6415.08 1371
6415.84 1261
6416.59 1322
6417.35 1320
6418.11 1266
6418.86 1156
6419.62 1202
6420.37 1273
6421.13 1225
6421.89 1241
6422.64 1293
6423.40 1319
6424.15 1258
6424.91 1309
6425.67 1347
6426.42 1280
6427.18 1275
6427.94 1261
6428.69 1285
6429.45 1363
6430.20 1326
6430.96 1320
6431.72 1281
6432.47 1350
6433.23 1350
6433.99 1233
6434.74 1251
6435.50 1313
6436.26 1299
6437.02 1338
6437.77 1357
6438.53 1453
6439.29 1418
6440.04 1379
6440.80 1375
6441.56 1300
6442.32 1354
6443.07 1378
6443.83 1375
6444.59 1384
6445.34 1365
6446.10 1365
6446.86 1262
6447.62 1295
6448.37 1307
6449.13 1339
6449.89 1403
6450.65 1353
6451.41 1396
6452.16 1364
6452.92 1358
6453.68 1317
6454.44 1349
6455.19 1358
6455.95 1243
6456.71 1307
6457.47 1343
6458.23 1432
6458.99 1319
6459.74 1342
6460.50 1384
6461.26 1371
6462.02 1320
6462.78 1335
6463.54 1420
6464.29 1424
6465.05 1413
6465.81 1369
6466.57 1338
6467.33 1349
6468.09 1398
6468.85 1398
6469.60 1439
6470.36 1427
6471.12 1424
6471.88 1456
6472.64 1457
6473.40 1497
6474.16 1458
6474.92 1475
6475.68 1474
6476.44 1512
6477.20 1549
6477.95 1580
6478.71 1517
6479.47 1495
6480.23 1461
6480.99 1563
6481.75 1670
6482.51 1681
6483.27 1516
6484.03 1587
6484.79 1558
6485.55 1579
6486.31 1666
6487.07 1744
6487.83 1722
6488.59 1728
6489.35 1703
6490.11 1715
6490.87 1769
6491.63 1889
6492.39 1806
6493.15 1726
6493.91 1928
6494.67 2011
6495.43 2061
6496.19 2137
6496.95 2234
6497.71 2166
6498.47 2289
6499.23 2168
6499.99 2132
6500.76 2216
6501.52 2130
6502.28 2055
6503.04 2032
6503.80 2078
6504.56 1990
6505.32 2105
6506.08 2303
6506.84 2220
6507.60 2384
6508.36 2363
6509.13 2483
6509.89 2487
6510.65 2397
6511.41 2629
6512.17 2633
6512.93 2705
6513.69 2611
6514.45 2576
6515.22 2629
6515.98 2548
6516.74 2640
6517.50 2548
6518.26 2392
6519.02 2600
6519.79 2754
6520.55 2822
6521.31 2806
6522.07 2782
6522.83 3090
6523.60 3232
6524.36 3179
6525.12 3240
6525.88 3421
6526.64 3847
6527.41 4162
6528.17 4435
6528.93 4918
6529.69 4982
6530.46 5144
6531.22 5126
6531.98 5090
6532.74 5291
6533.51 5236
6534.27 5765
6535.03 6786
6535.79 8020
6536.56 9686
6537.32 11383
6538.08 12770
6538.85 13153
6539.61 12938
6540.37 12416
6541.13 11252
6541.90 9445
6542.66 7859
6543.42 6311
6544.19 5368
6544.95 4507
6545.71 3664
6546.48 3429
6547.24 3071
6548.00 2893
6548.77 2796
6549.53 2670
6550.29 2769
6551.06 2536
6551.82 2433
6552.58 2533
6553.35 2590
6554.11 2685
6554.88 2386
6555.64 2417
6556.40 2491
6557.17 2323
6557.93 2200
6558.70 2273
6559.46 2336
6560.22 2188
6560.99 2294
6561.75 2325
6562.52 2477
6563.28 2445
6564.05 2524
6564.81 2512
6565.57 2670
6566.34 2733
6567.10 2709
6567.87 2664
6568.63 2525
6569.40 2608
6570.16 2634
6570.93 2634
6571.69 2611
6572.46 2654
6573.22 2832
6573.99 3092
6574.75 3389
6575.52 3605
6576.28 3628
6577.05 3794
6577.81 3872
6578.58 3908
6579.34 3584
6580.11 3518
6580.87 3498
6581.64 3171
6582.40 3090
6583.17 3104
6583.93 2993
6584.70 3050
6585.47 2911
6586.23 2833
6587.00 2811
6587.76 2647
6588.53 2780
6589.29 2699
6590.06 2813
6590.83 2798
6591.59 2825
6592.36 2888
6593.12 3198
6593.89 3479
6594.66 3938
6595.42 4432
6596.19 4842
6596.96 4812
6597.72 4921
6598.49 4882
6599.25 4502
6600.02 4336
6600.79 3849
6601.55 3478
6602.32 3217
6603.09 3090
6603.85 2821
6604.62 2697
6605.39 2603
6606.15 2459
6606.92 2395
6607.69 2459
6608.46 2301
6609.22 2370
6609.99 2389
6610.76 2430
6611.52 2486
6612.29 2520
6613.06 2622
6613.83 2535
6614.59 2543
6615.36 2525
6616.13 2460
6616.89 2457
6617.66 2302
6618.43 2311
6619.20 2202
6619.96 2254
6620.73 2103
6621.50 2078
6622.27 2171
6623.04 2227
6623.80 2221
6624.57 2065
6625.34 2048
6626.11 2091
6626.88 2079
6627.64 2050
6628.41 2050
6629.18 2103
6629.95 2031
6630.72 2128
6631.48 2129
6632.25 2293
6633.02 2590
6633.79 2644
6634.56 2719
6635.33 2877
6636.10 2956
6636.86 3059
6637.63 2941
6638.40 2737
6639.17 2709
6639.94 2572
6640.71 2397
6641.48 2364
6642.25 2169
6643.01 2020
6643.78 1987
6644.55 1977
6645.32 1898
6646.09 1871
6646.86 1938
6647.63 1910
6648.40 1909
6649.17 2055
6649.94 1956
6650.71 1977
6651.48 2026
6652.25 2157
6653.01 2083
6653.78 2066
6654.55 1987
6655.32 1975
6656.09 2036
6656.86 2029
6657.63 1990
6658.40 2035
6659.17 1934
6659.94 1863
6660.71 1807
6661.48 1817
6662.25 1812
6663.02 1787
6663.79 1734
6664.56 1838
6665.33 1937
6666.10 1818
6666.87 1805
6667.64 1805
6668.42 1816
6669.19 1808
6669.96 1854
6670.73 1884
6671.50 1809
6672.27 1999
6673.04 1984
6673.81 2000
6674.58 2056
6675.35 2085
6676.12 1990
6676.89 1925
6677.66 1948
6678.44 1991
6679.21 1863
6679.98 1948
6680.75 1893
6681.52 1920
6682.29 1908
6683.06 1980
6683.83 2043
6684.60 2151
6685.38 2284
6686.15 2397
6686.92 2382
6687.69 2548
6688.46 2450
6689.23 2422
6690.01 2318
6690.78 2212
6691.55 2031
6692.32 1869
6693.09 1864
6693.86 1878
6694.64 1849
6695.41 1793
6696.18 1722
6696.95 1677
6697.73 1787
6698.50 1819
6699.27 1731
6700.04 1800
6700.81 1719
6701.59 1833
6702.36 1890
6703.13 1710
6703.90 1751
6704.68 1943
6705.45 1862
6706.22 1858
6706.99 1814
6707.77 1729
6708.54 1691
6709.31 1761
6710.09 1765
6710.86 1760
6711.63 1731
6712.40 1728
6713.18 1773
6713.95 1694
6714.72 1679
6715.50 1683
6716.27 1679
6717.04 1603
6717.82 1598
6718.59 1608
6719.36 1693
6720.14 1590
6720.91 1414
6721.68 1578
6722.46 1663
6723.23 1563
6724.00 1641
6724.78 1551
6725.55 1517
6726.33 1566
6727.10 1631
6727.87 1488
6728.65 1542
6729.42 1621
6730.20 1644
6730.97 1619
6731.74 1511
6732.52 1579
6733.29 1512
6734.07 1565
6734.84 1550
6735.61 1538
6736.39 1563
6737.16 1560
6737.94 1552
6738.71 1631
6739.49 1586
6740.26 1650
6741.04 1682
6741.81 1610
6742.59 1705
6743.36 1563
6744.13 1613
6744.91 1701
6745.68 1811
6746.46 1735
6747.23 1701
6748.01 1748
6748.78 1961
6749.56 1883
6750.33 1803
6751.11 1930
6751.89 2070
6752.66 2062
6753.44 2204
6754.21 2236
6754.99 2233
6755.76 2250
6756.54 2180
6757.31 2031
6758.09 1892
6758.86 1836
6759.64 1758
6760.42 1623
6761.19 1646
6761.97 1632
6762.74 1652
6763.52 1575
6764.30 1526
6765.07 1610
6765.85 1618
6766.62 1603
6767.40 1531
6768.18 1706
6768.95 1578
6769.73 1537
6770.51 1579
6771.28 1573
6772.06 1584
6772.83 1524
6773.61 1557
6774.39 1663
6775.16 1619
6775.94 1637
6776.72 1568
6777.49 1561
6778.27 1684
6779.05 1647
6779.82 1675
6780.60 1610
6781.38 1616
6782.16 1604
6782.93 1603
6783.71 1659
6784.49 1609
6785.26 1712
6786.04 1659
6786.82 1491
6787.60 1525
6788.37 1549
6789.15 1520
6789.93 1467
6790.71 1400
6791.48 1496
6792.26 1527
6793.04 1502
6793.82 1602
6794.59 1525
6795.37 1522
6796.15 1403
6796.93 1479
6797.70 1453
6798.48 1408
6799.26 1565
6800.04 1486
6800.82 1546
6801.60 1569
6802.37 1535
6803.15 1522
6803.93 1528
6804.71 1745
6805.49 1733
6806.26 1629
6807.04 1602
6807.82 1660
6808.60 1580
6809.38 1531
6810.16 1436
6810.94 1479
6811.71 1387
6812.49 1502
6813.27 1525
6814.05 1457
6814.83 1415
6815.61 1467
6816.39 1608
6817.17 1492
6817.95 1471
6818.73 1531
6819.50 1556
6820.28 1485
6821.06 1522
6821.84 1362
6822.62 1455
6823.40 1561
6824.18 1539
6824.96 1424
6825.74 1370
6826.52 1421
6827.30 1507
6828.08 1436
6828.86 1538
6829.64 1517
6830.42 1284
6831.20 1455
6831.98 1439
6832.76 1342
6833.54 1326
6834.32 1370
6835.10 1463
6835.88 1417
6836.66 1328
6837.44 1386
6838.22 1367
6839.00 1388
6839.78 1391
6840.56 1420
6841.34 1435
6842.12 1486
6842.90 1474
6843.68 1379
6844.46 1413
6845.24 1375
6846.02 1454
6846.80 1434
6847.58 1512
6848.36 1689
6849.14 1843
6849.93 2236
6850.71 2661
6851.49 2887
6852.27 3049
6853.05 3228
6853.83 3343
6854.61 3228
6855.39 3133
6856.17 2844
6856.96 2489
6857.74 2273
6858.52 1984
6859.30 1796
6860.08 1602
6860.86 1665
6861.64 1663
6862.43 1586
6863.21 1552
6863.99 1482
6864.77 1543
6865.55 1555
6866.33 1617
6867.12 1616
6867.90 1559
6868.68 1575
6869.46 1601
6870.24 1596
6871.03 1603
6871.81 1602
6872.59 1601
6873.37 1626
6874.16 1559
6874.94 1530
6875.72 1489
6876.50 1472
6877.28 1538
6878.07 1730
6878.85 1645
6879.63 1612
6880.42 1668
6881.20 1728
6881.98 1806
6882.76 1812
6883.55 1825
6884.33 1970
6885.11 2025
6885.89 1982
6886.68 2188
6887.46 2453
6888.24 2783
6889.03 3221
6889.81 3488
6890.59 3622
6891.38 3468
6892.16 3103
6892.94 2814
6893.73 2460
6894.51 2248
6895.29 2093
6896.08 2088
6896.86 1993
6897.64 1976
6898.43 1968
6899.21 1871
6900.00 1913
6900.78 1862
6901.56 1907
6902.35 1936
6903.13 1986
6903.91 2015
6904.70 1994
6905.48 2004
6906.27 2063
6907.05 1923
6907.84 1900
6908.62 1987
6909.40 1929
6910.19 1874
6910.97 1918
6911.76 1891
6912.54 1785
6913.33 1790
6914.11 1853
6914.90 1664
6915.68 1789
6916.46 1760
6917.25 1696
6918.03 1719
6918.82 1676
6919.60 1681
6920.39 1672
6921.17 1745
6921.96 1719
6922.74 1701
6923.53 1799
6924.31 1709
6925.10 1621
6925.88 1676
6926.67 1890
6927.45 1771
6928.24 1752
6929.03 1828
6929.81 1801
6930.60 1754
6931.38 1883
6932.17 1886
6932.95 1804
6933.74 1783
6934.52 2036
6935.31 2087
6936.10 2262
6936.88 2179
6937.67 2020
6938.45 1955
6939.24 1955
6940.03 1901
6940.81 2021
6941.60 1859
6942.38 1948
6943.17 2071
6943.96 2099
6944.74 2161
6945.53 2209
6946.32 2120
6947.10 2118
6947.89 2177
6948.68 2240
6949.46 2250
6950.25 2232
6951.03 2248
6951.82 2232
6952.61 2256
6953.40 2166
6954.18 2205
6954.97 2226
6955.76 2426
6956.54 2313
6957.33 2357
6958.12 2283
6958.90 2352
6959.69 2320
6960.48 2392
6961.27 2280
6962.05 2347
6962.84 2293
6963.63 2319
6964.41 2323
6965.20 2285
6965.99 2278
6966.78 2316
6967.56 2323
6968.35 2297
6969.14 2517
6969.93 2593
6970.72 2556
6971.50 2608
6972.29 2656
6973.08 2504
6973.87 2545
6974.66 2650
6975.44 2689
6976.23 2608
6977.02 2567
6977.81 2797
6978.60 2748
6979.38 2866
6980.17 2870
6980.96 3098
6981.75 3284
6982.54 3663
6983.33 4026
6984.11 4685
6984.90 5450
6985.69 6512
6986.48 7369
6987.27 8326
6988.06 8735
6988.85 8721
6989.64 8272
6990.42 7582
6991.21 6834
6992.00 5927
6992.79 5163
6993.58 4512
6994.37 3989
6995.16 3719
6995.95 3717
6996.74 3786
6997.53 4099
6998.32 4804
6999.10 5309
6999.89 6318
7000.68 7425
7001.47 8486
7002.26 8592
7003.05 8671
7003.84 8151
7004.63 7401
7005.42 6382
7006.21 5604
7007.00 4832
7007.79 4035
7008.58 3553
7009.37 3102
7010.16 2853
7010.95 2721
7011.74 2822
7012.53 2675
7013.32 2614
7014.11 2706
7014.90 2871
7015.69 2718
7016.48 2733
7017.27 2700
7018.06 2528
7018.85 2444
7019.64 2554
7020.43 2423
7021.23 2425
7022.02 2459
7022.81 2559
7023.60 2485
7024.39 2638
7025.18 2806
7025.97 2912
7026.76 2804
7027.55 2817
7028.34 2815
7029.13 2738
7029.93 2641
7030.72 2525
7031.51 2423
7032.30 2294
7033.09 2233
7033.88 2265
7034.67 2413
7035.46 2277
7036.26 2261
7037.05 2391
7037.84 2402
7038.63 2545
7039.42 2670
7040.21 2824
7041.01 2815
7041.80 2740
7042.59 2623
7043.38 2434
7044.17 2434
7044.97 2350
7045.76 2392
7046.55 2294
7047.34 2228
7048.13 2129
7048.93 2183
7049.72 2298
7050.51 2379
7051.30 2444
7052.09 2529
7052.89 2636
7053.68 2621
7054.47 2547
7055.26 2439
7056.06 2220
7056.85 2286
7057.64 2164
7058.44 2177
7059.23 2138
7060.02 2044
7060.81 2027
7061.61 2142
7062.40 2161
7063.19 2160
7063.99 2145
7064.78 2297
7065.57 2128
7066.37 2091
7067.16 2131
7067.95 2082
7068.74 2063
7069.54 1965
7070.33 1960
7071.13 2008
7071.92 2123
7072.71 2025
7073.51 2005
7074.30 1997
7075.09 1954
7075.89 1865
7076.68 2042
7077.47 2064
7078.27 2038
7079.06 2105
7079.86 2088
7080.65 1975
7081.44 1941
7082.24 1796
7083.03 1946
7083.83 1891
7084.62 1848
7085.41 1854
7086.21 1897
7087.00 1853
7087.80 2059
7088.59 2062
7089.39 2017
7090.18 2053
7090.98 2081
7091.77 2068
7092.56 1970
7093.36 1835
7094.15 1780
7094.95 1700
7095.74 1710
7096.54 1674
7097.33 1615
7098.13 1593
7098.92 1530
7099.72 1533
7100.51 1536
7101.31 1568
7102.10 1441
7102.90 1611
7103.69 1556
7104.49 1509
7105.29 1459
7106.08 1453
7106.88 1414
7107.67 1453
7108.47 1483
7109.26 1348
7110.06 1333
7110.85 1362
7111.65 1425
7112.45 1420
7113.24 1381
7114.04 1448
7114.83 1338
7115.63 1351
7116.42 1387
7117.22 1459
7118.02 1424
7118.81 1468
7119.61 1436
7120.41 1360
7121.20 1365
7122.00 1317
7122.79 1427
7123.59 1348
7124.39 1364
7125.18 1403
7125.98 1339
7126.78 1312
7127.57 1337
7128.37 1359
7129.17 1391
7129.96 1381
7130.76 1314
7131.56 1393
7132.35 1463
7133.15 1378
7133.95 1366
7134.74 1387
7135.54 1360
7136.34 1324
7137.14 1339
7137.93 1372
7138.73 1256
7139.53 1288
7140.33 1361
7141.12 1330
7141.92 1308
7142.72 1295
7143.51 1316
7144.31 1418
7145.11 1397
7145.91 1363
7146.71 1371
7147.50 1324
7148.30 1327
7149.10 1384
7149.90 1323
7150.69 1315
7151.49 1368
7152.29 1274
7153.09 1270
7153.89 1349
7154.68 1236
7155.48 1268
7156.28 1323
7157.08 1390
7157.88 1362
7158.68 1357
7159.47 1377
7160.27 1329
7161.07 1230
7161.87 1285
7162.67 1303
7163.47 1196
7164.27 1181
7165.06 1129
7165.86 1200
7166.66 1184
7167.46 1208
7168.26 1205
7169.06 1084
7169.86 1151
7170.66 1229
7171.46 1229
7172.25 1269
7173.05 1195
7173.85 1234
7174.65 1302
7175.45 1227
7176.25 1251
7177.05 1169
7177.85 1180
7178.65 1139
7179.45 1169
7180.25 1152
7181.05 1173
7181.85 1224
7182.65 1336
7183.45 1474
7184.25 1401
7185.05 1451
7185.85 1512
7186.65 1505
7187.45 1421
7188.25 1387
7189.05 1220
7189.85 1272
7190.65 1287
7191.45 1231
7192.25 1086
7193.05 1130
7193.85 1096
7194.65 1145
7195.45 1115
7196.25 1101
7197.05 1124
7197.85 1171
7198.65 1119
7199.45 1164
7200.25 1108
7201.05 1164
7201.85 1115
7202.65 1119
7203.46 1166
7204.26 1104
7205.06 1091
7205.86 1113
7206.66 1125
7207.46 1139
7208.26 1049
7209.06 1091
7209.86 1122
7210.66 1185
7211.47 1181
7212.27 1120
7213.07 1113
7213.87 1161
7214.67 1145
7215.47 1147
7216.27 1073
7217.08 1112
7217.88 1109
7218.68 1117
7219.48 1106
7220.28 1120
7221.09 1150
7221.89 1149
7222.69 1139
7223.49 1165
7224.29 1118
7225.10 1178
7225.90 1160
7226.70 1123
7227.50 1084
7228.30 1116
7229.11 1147
7229.91 1109
7230.71 1215
7231.51 1108
7232.32 1159
7233.12 1071
7233.92 1143
7234.72 1156
7235.53 1106
7236.33 1088
7237.13 1199
7237.93 1189
7238.74 1195
7239.54 1232
7240.34 1253
7241.15 1239
7241.95 1407
7242.75 1299
7243.55 1261
7244.36 1284
7245.16 1170
7245.96 1151
7246.77 1246
7247.57 1329
7248.37 1230
7249.18 1214
7249.98 1118
7250.78 1159
7251.59 1178
7252.39 1210
7253.20 1204
7254.00 1286
7254.80 1293
7255.61 1183
7256.41 1211
7257.21 1193
7258.02 1226
7258.82 1266
7259.63 1263
7260.43 1254
7261.23 1112
7262.04 1282
7262.84 1360
7263.65 1354
7264.45 1353
7265.26 1315
7266.06 1346
7266.86 1397
7267.67 1479
7268.47 1548
7269.28 1458
7270.08 1438
7270.89 1415
7271.69 1575
7272.50 1603
7273.30 1483
7274.11 1479
7274.91 1503
7275.71 1568
7276.52 1545
7277.32 1599
7278.13 1481
7278.93 1500
7279.74 1630
7280.55 1683
7281.35 1719
7282.16 1924
7282.96 2248
7283.77 2538
7284.57 2874
7285.38 3392
7286.18 3694
7286.99 3964
7287.79 3790
7288.60 3611
7289.40 3415
7290.21 3102
7291.02 2745
7291.82 2331
7292.63 2091
7293.43 2033
7294.24 1852
7295.05 1795
7295.85 1772
7296.66 1760
7297.46 1728
7298.27 1795
7299.08 1746
7299.88 1886
7300.69 1881
7301.49 1861
7302.30 1854
7303.11 1934
7303.91 1975
7304.72 2015
7305.53 2054
7306.33 2066
7307.14 2099
7307.95 2261
7308.75 2320
7309.56 2433
7310.37 2499
7311.17 2744
7311.98 2920
7312.79 2910
7313.59 2929
7314.40 2985
7315.21 2796
7316.02 2731
7316.82 2667
7317.63 2750
7318.44 2816
7319.24 3302
7320.05 3715
7320.86 4301
7321.67 4923
7322.47 5282
7323.28 5401
7324.09 5464
7324.90 5298
7325.70 4787
7326.51 4157
7327.32 3713
7328.13 3304
7328.94 2979
7329.74 2599
7330.55 2181
7331.36 2077
7332.17 2011
7332.98 1941
7333.78 1966
7334.59 1871
7335.40 1828
7336.21 1870
7337.02 1990
7337.82 1895
7338.63 1942
7339.44 2057
7340.25 2132
7341.06 2066
7341.87 2086
7342.68 2136
7343.48 1950
7344.29 1907
7345.10 1961
7345.91 1896
7346.72 1992
7347.53 2004
7348.34 2041
7349.15 2127
7349.95 2053
7350.76 2184
7351.57 2129
7352.38 2111
7353.19 2064
7354.00 1995
7354.81 2018
7355.62 1932
7356.43 1800
7357.24 1786
7358.05 1877
7358.86 2005
7359.67 2142
7360.48 2167
7361.29 2266
7362.09 2354
7362.90 2314
7363.71 2304
7364.52 2267
7365.33 2114
7366.14 2094
7366.95 2143
7367.76 2091
7368.57 2114
7369.38 2048
7370.19 2031
7371.00 2096
7371.81 2091
7372.62 2027
7373.43 2022
7374.25 1908
7375.06 1915
7375.87 1949
7376.68 2108
7377.49 2154
7378.30 2278
7379.11 2480
7379.92 2742
7380.73 2937
7381.54 3268
7382.35 3458
7383.16 3586
7383.97 3663
7384.78 3761
7385.59 3417
7386.41 3187
7387.22 2949
7388.03 2733
7388.84 2435
7389.65 2264
7390.46 2135
7391.27 2062
7392.08 2001
7392.89 1870
7393.71 1882
7394.52 1882
7395.33 1954
7396.14 2046
7396.95 2024
7397.76 2170
7398.58 2163
7399.39 2303
7400.20 2411
7401.01 2580
7401.82 2929
7402.63 2815
7403.45 2789
7404.26 2799
7405.07 2662
7405.88 2517
7406.69 2504
7407.51 2504
7408.32 2587
7409.13 2428
7409.94 2401
7410.76 2400
7411.57 2253
7412.38 2068
7413.19 1971
7414.01 1865
7414.82 1777
7415.63 1780
7416.44 1696
7417.26 1591
7418.07 1615
7418.88 1669
7419.69 1793
7420.51 1771
7421.32 1699
7422.13 1752
7422.95 1665
7423.76 1731
7424.57 1684
7425.39 1662
7426.20 1572
7427.01 1596
7427.83 1523
7428.64 1533
7429.45 1502
7430.27 1547
7431.08 1593
7431.89 1450
7432.71 1503
7433.52 1493
7434.33 1372
7435.15 1448
7435.96 1499
7436.77 1431
7437.59 1482
7438.40 1653
7439.22 1577
7440.03 1490
7440.84 1582
7441.66 1620
7442.47 1616
7443.29 1609
7444.10 1575
7444.91 1453
7445.73 1511
7446.54 1531
7447.36 1478
7448.17 1423
7448.99 1512
7449.80 1511
7450.62 1388
7451.43 1425
7452.24 1373
7453.06 1368
7453.87 1394
7454.69 1379
7455.50 1440
7456.32 1350
7457.13 1491
7457.95 1562
7458.76 1447
7459.58 1330
7460.39 1359
7461.21 1401
7462.02 1398
7462.84 1442
7463.65 1492
7464.47 1411
7465.28 1384
7466.10 1383
7466.92 1371
7467.73 1304
7468.55 1281
7469.36 1353
7470.18 1371
7470.99 1276
7471.81 1294
7472.62 1330
7473.44 1360
7474.26 1449
7475.07 1345
7475.89 1336
7476.70 1377
7477.52 1304
7478.34 1276
7479.15 1336
7479.97 1349
7480.78 1356
7481.60 1378
7482.42 1219
7483.23 1211
7484.05 1259
7484.87 1312
7485.68 1226
7486.50 1204
7487.32 1167
7488.13 1133
7488.95 1191
7489.76 1217
7490.58 1129
7491.40 1104
7492.22 1165
7493.03 1108
7493.85 1185
7494.67 1154
7495.48 1173
7496.30 1196
7497.12 1164
7497.93 1083
7498.75 1129
7499.57 1138
7500.39 1142
7501.20 1157
7502.02 1165
7502.84 1144
7503.66 1085
7504.47 1042
7505.29 1124
7506.11 1231
7506.93 1056
7507.74 1076
7508.56 1063
7509.38 1053
7510.20 1092
7511.01 980
7511.83 1044
7512.65 1069
7513.47 1046
7514.29 1076
7515.10 1077
7515.92 1072
7516.74 1101
7517.56 1054
7518.38 1038
7519.19 1130
7520.01 1070
7520.83 992
7521.65 1033
7522.47 1058
7523.29 1109
7524.11 1022
7524.92 1067
7525.74 1062
7526.56 1076
7527.38 1082
7528.20 989
7529.02 989
7529.84 1013
7530.66 1048
7531.47 1089
7532.29 1082
7533.11 1093
7533.93 1069
7534.75 963
7535.57 960
7536.39 962
7537.21 1077
7538.03 1036
7538.85 1001
7539.67 1048
7540.49 983
7541.31 1034
7542.12 1090
7542.94 1030
7543.76 1015
7544.58 1084
7545.40 1039
7546.22 1114
7547.04 1079
7547.86 1028
7548.68 1015
7549.50 1026
7550.32 1021
7551.14 998
7551.96 1031
7552.78 1083
7553.60 981
7554.42 959
7555.24 1023
7556.06 1053
7556.88 1114
7557.70 1026
7558.52 1096
7559.35 1021
7560.17 1041
7560.99 1048
7561.81 1042
7562.63 1045
7563.45 983
7564.27 1031
7565.09 984
7565.91 1005
7566.73 937
7567.55 962
7568.37 1007
7569.19 977
7570.02 1009
7570.84 1034
7571.66 1068
7572.48 1075
7573.30 1013
7574.12 1081
7574.94 997
7575.76 1034
7576.59 1044
7577.41 1020
7578.23 1005
7579.05 960
7579.87 1005
7580.69 962
7581.51 930
7582.34 960
7583.16 1027
7583.98 1000
7584.80 1040
7585.62 1076
7586.45 1031
7587.27 1059
7588.09 1059
7588.91 1142
7589.73 1176
7590.56 1184
7591.38 1119
7592.20 1043
7593.02 1077
7593.85 1096
7594.67 1060
7595.49 1048
7596.31 1136
7597.14 1157
7597.96 1152
7598.78 1189
7599.60 1201
7600.43 1145
7601.25 1034
7602.07 1113
7602.89 1166
7603.72 1114
7604.54 1185
7605.36 1395
7606.19 1501
7607.01 1346
7607.83 1417
7608.66 1330
7609.48 1339
7610.30 1255
7611.12 1203
7611.95 1194
7612.77 1191
7613.59 1275
7614.42 1142
7615.24 1147
7616.07 1104
7616.89 1149
7617.71 1145
7618.54 1242
7619.36 1337
7620.18 1348
7621.01 1345
7621.83 1351
7622.66 1267
7623.48 1333
7624.30 1248
7625.13 1162
7625.95 1231
7626.78 1238
7627.60 1193
7628.42 1136
7629.25 1148
7630.07 1225
7630.90 1265
7631.72 1412
7632.55 1524
7633.37 1517
7634.19 1672
7635.02 1622
7635.84 1613
7636.67 1448
7637.49 1420
7638.32 1370
7639.14 1243
7639.97 1129
7640.79 1069
7641.62 1084
7642.44 1036
7643.27 941
7644.09 1038
7644.92 1131
7645.74 1075
7646.57 1081
7647.39 1109
7648.22 1058
7649.04 1037
7649.87 1013
7650.70 1048
7651.52 1053
7652.35 994
7653.17 977
7654.00 987
7654.82 922
7655.65 911
7656.47 1055
7657.30 1052
7658.13 957
7658.95 1000
7659.78 988
7660.60 995
7661.43 959
7662.26 926
7663.08 955
7663.91 1005
7664.73 950
7665.56 966
7666.39 969
7667.21 983
7668.04 990
7668.87 1017
7669.69 1102
7670.52 1123
7671.35 1022
7672.17 1066
7673.00 1014
7673.83 1055
7674.65 1009
7675.48 956
7676.31 949
7677.13 933
7677.96 925
7678.79 972
7679.61 937
7680.44 912
7681.27 939
7682.09 864
7682.92 928
7683.75 945
7684.58 917
7685.40 879
7686.23 909
7687.06 936
7687.89 1000
7688.71 997
7689.54 865
7690.37 953
7691.20 944
7692.02 937
7692.85 940
7693.68 998
7694.51 982
7695.33 956
7696.16 919
7696.99 879
7697.82 947
7698.65 1023
7699.47 997
7700.30 1007
7701.13 1057
7701.96 978
7702.79 999
7703.62 898
7704.44 889
7705.27 931
7706.10 968
7706.93 976
7707.76 1048
7708.59 1044
7709.41 998
7710.24 966
7711.07 928
7711.90 896
7712.73 969
7713.56 1045
7714.39 916
7715.22 902
7716.05 927
7716.87 939
7717.70 909
7718.53 888
7719.36 942
7720.19 1003
7721.02 944
7721.85 937
7722.68 881
7723.51 831
7724.34 952
7725.17 895
7726.00 817
7726.83 908
7727.66 909
7728.48 877
7729.31 865
7730.14 893
7730.97 971
7731.80 894
7732.63 901
7733.46 946
7734.29 888
7735.12 860
7735.95 956
7736.78 884
7737.61 858
7738.44 923
7739.27 898
7740.10 879
7740.93 911
7741.77 912
7742.60 970
7743.43 865
7744.26 880
7745.09 975
7745.92 987
7746.75 1024
7747.58 1043
7748.41 1130
7749.24 1180
7750.07 1239
7750.90 1227
7751.73 1205
7752.56 1179
7753.39 1071
7754.23 1061
7755.06 1060
7755.89 1004
7756.72 950
7757.55 884
7758.38 972
7759.21 1011
7760.04 970
7760.88 939
7761.71 902
7762.54 904
7763.37 854
7764.20 824
7765.03 888
7765.86 864
7766.70 974
7767.53 879
7768.36 877
7769.19 931
7770.02 913
7770.86 906
7771.69 904
7772.52 890
7773.35 818
7774.18 944
7775.02 893
7775.85 851
7776.68 920
7777.51 895
7778.34 952
7779.18 927
7780.01 868
7780.84 939
7781.67 874
7782.51 915
7783.34 929
7784.17 893
7785.00 914
7785.84 974
7786.67 936
7787.50 936
7788.34 974
7789.17 919
7790.00 963
7790.83 963
7791.67 944
7792.50 932
7793.33 923
7794.17 904
7795.00 869
7795.83 877
7796.67 830
7797.50 883
7798.33 972
7799.17 939
7800.00 957
7800.83 896
7801.67 1001
7802.50 992
7803.33 984
7804.17 947
7805.00 962
7805.84 1002
7806.67 1002
7807.50 959
7808.34 957
7809.17 1013
7810.01 1062
7810.84 977
7811.67 1071
7812.51 1010
7813.34 1005
7814.18 1165
7815.01 1142
7815.84 1181
7816.68 1323
7817.51 1373
7818.35 1426
7819.18 1370
7820.02 1323
7820.85 1277
7821.69 1237
7822.52 1164
7823.36 1208
7824.19 1232
7825.03 1095
7825.86 1032
7826.69 1126
7827.53 1193
7828.36 1219
7829.20 1214
7830.03 1188
7830.87 1176
7831.71 1148
7832.54 1175
7833.38 1182
7834.21 1151
7835.05 1157
7835.88 1211
7836.72 1189
7837.55 1120
7838.39 1132
7839.22 1168
7840.06 1073
7840.90 1108
7841.73 1102
7842.57 1108
7843.40 1122
7844.24 1107
7845.07 1105
7845.91 1046
7846.75 1086
7847.58 1054
7848.42 1042
7849.25 987
7850.09 1044
7850.93 1062
7851.76 1072
7852.60 938
7853.44 1009
7854.27 1048
7855.11 1017
7855.94 1011
7856.78 1028
7857.62 1092
7858.45 1056
7859.29 1092
7860.13 1049
7860.96 1087
7861.80 1021
7862.64 1055
7863.47 1003
7864.31 984
7865.15 970
7865.99 1000
7866.82 1011
7867.66 988
7868.50 957
7869.33 988
7870.17 1086
7871.01 1022
7871.85 1012
7872.68 991
7873.52 1047
7874.36 1006
7875.20 1042
7876.03 1056
7876.87 1171
7877.71 1155
7878.55 1132
7879.38 1240
7880.22 1247
7881.06 1175
7881.90 1112
7882.74 1150
7883.57 1046
7884.41 1077
7885.25 1051
7886.09 989
7886.93 1068
7887.76 1069
7888.60 1113
7889.44 1092
7890.28 1084
7891.12 1121
7891.96 1212
7892.79 1162
7893.63 1318
7894.47 1253
7895.31 1165
7896.15 1151
7896.99 1064
7897.83 1086
7898.66 1073
7899.50 1118
7900.34 1121
7901.18 1105
7902.02 1100
7902.86 1087
7903.70 1086
7904.54 1056
7905.38 1102
7906.21 1144
7907.05 1009
7907.89 1019
7908.73 985
7909.57 1033
7910.41 1011
7911.25 1002
7912.09 1020
7912.93 1004
7913.77 964
7914.61 1033
7915.45 1077
7916.29 1109
7917.13 1224
7917.97 1249
7918.81 1343
7919.65 1453
7920.49 1492
7921.33 1411
7922.17 1349
7923.01 1315
7923.85 1349
7924.69 1252
7925.53 1157
7926.37 1044
7927.21 1070
7928.05 1050
7928.89 1028
7929.73 1010
7930.57 957
7931.41 961
7932.25 1008
7933.09 951
7933.93 929
7934.77 980
7935.61 932
7936.45 977
7937.29 900
7938.14 889
7938.98 955
7939.82 1027
7940.66 972
7941.50 962
7942.34 972
7943.18 935
7944.02 994
7944.86 1067
7945.70 1122
7946.55 1049
7947.39 1017
7948.23 1045
7949.07 1101
7949.91 1051
7950.75 1036
7951.59 998
7952.44 963
7953.28 1004
7954.12 1065
7954.96 1030
7955.80 1059
7956.65 1056
7957.49 1054
7958.33 1031
7959.17 1078
7960.01 1102
7960.86 1102
7961.70 1132
7962.54 1129
7963.38 1037
7964.22 983
7965.07 1031
7965.91 1045
7966.75 1017
7967.59 1005
7968.44 1089
7969.28 1141
7970.12 1168
7970.96 1109
7971.81 1051
7972.65 1053
7973.49 1006
7974.33 997
7975.18 943
7976.02 998
7976.86 946
7977.71 1003
7978.55 971
7979.39 928
7980.23 926
7981.08 939
7981.92 946
7982.76 982
7983.61 1004
7984.45 899
7985.29 903
7986.14 955
7986.98 891
7987.82 973
7988.67 935
7989.51 960
7990.36 927
7991.20 916
7992.04 925
7992.89 955
7993.73 892
7994.57 877
7995.42 855
7996.26 871
7997.11 869
7997.95 810
7998.79 869
7999.64 943
8000.48 871
8001.33 932
8002.17 871
8003.01 841
8003.86 938
8004.70 966
8005.55 835
8006.39 855
8007.24 847
8008.08 809
8008.93 825
8009.77 843
8010.62 826
8011.46 768
8012.30 751
8013.15 793
8013.99 769
8014.84 843
8015.68 816
8016.53 747
8017.37 818
8018.22 804
8019.06 804
8019.91 822
8020.76 807
8021.60 863
8022.45 842
8023.29 776
8024.14 772
8024.98 856
8025.83 811
8026.67 840
8027.52 777
8028.36 788
8029.21 786
8030.06 823
8030.90 909
8031.75 803
8032.59 786
8033.44 783
8034.28 821
8035.13 785
8035.98 764
8036.82 745
8037.67 749
8038.52 816
8039.36 865
8040.21 816
8041.05 831
8041.90 794
8042.75 836
8043.59 861
8044.44 762
8045.29 791
8046.13 794
8046.98 750
8047.83 760
8048.67 830
8049.52 843
8050.37 769
8051.21 774
8052.06 793
8052.91 791
8053.75 749
8054.60 767
8055.45 859
8056.30 834
8057.14 800
8057.99 800
8058.84 822
8059.68 727
8060.53 731
8061.38 715
8062.23 785
8063.07 851
8063.92 800
8064.77 775
8065.62 700
8066.46 758
8067.31 805
8068.16 766
8069.01 826
8069.85 844
8070.70 755
8071.55 774
8072.40 775
8073.25 713
8074.09 759
8074.94 769
8075.79 774
8076.64 779
8077.49 728
8078.34 749
8079.18 847
8080.03 790
8080.88 824
8081.73 791
8082.58 735
8083.43 842
8084.27 777
8085.12 722
8085.97 712
8086.82 744
8087.67 758
8088.52 777
8089.37 677
8090.22 740
8091.06 799
8091.91 739
8092.76 741
8093.61 778
8094.46 725
8095.31 718
8096.16 727
8097.01 727
8097.86 696
8098.71 782
8099.56 785
8100.41 726
8101.26 715
8102.11 710
8102.95 681
8103.80 772
8104.65 688
8105.50 698
8106.35 741
8107.20 752
8108.05 797
8108.90 739
8109.75 700
8110.60 711
8111.45 797
8112.30 764
8113.15 756
8114.00 796
8114.85 785
8115.70 707
8116.55 733
8117.40 697
8118.25 757
8119.10 847
8119.96 765
8120.81 838
8121.66 870
8122.51 801
8123.36 821
8124.21 767
8125.06 816
8125.91 809
8126.76 902
8127.61 859
8128.46 905
8129.31 849
8130.16 903
8131.02 839
8131.87 771
8132.72 785
8133.57 711
8134.42 816
8135.27 838
8136.12 845
8136.97 883
8137.83 956
8138.68 886
8139.53 840
8140.38 920
8141.23 883
8142.08 933
8142.93 947
8143.79 1000
8144.64 999
8145.49 1014
8146.34 934
8147.19 1001
8148.05 1000
8148.90 938
8149.75 929
8150.60 839
8151.45 882
8152.31 925
8153.16 917
8154.01 843
8154.86 870
8155.71 1019
8156.57 976
8157.42 1050
8158.27 1047
8159.12 1037
8159.98 937
8160.83 873
8161.68 922
8162.54 845
8163.39 804
8164.24 853
8165.09 797
8165.95 784
8166.80 862
8167.65 826
8168.51 824
8169.36 803
8170.21 756
8171.06 832
8171.92 772
8172.77 832
8173.62 878
8174.48 823
8175.33 824
8176.18 854
8177.04 867
8177.89 928
8178.74 760
8179.60 787
8180.45 801
8181.31 805
8182.16 790
8183.01 778
8183.87 840
8184.72 835
8185.57 769
8186.43 765
8187.28 750
8188.14 736
8188.99 760
8189.84 734
8190.70 734
8191.55 697
8192.41 756
8193.26 739
8194.12 747
8194.97 707
8195.83 718
8196.68 814
8197.53 731
8198.39 727
8199.24 731
8200.10 713
8200.95 775
8201.81 776
8202.66 756
8203.52 739
8204.37 732
8205.23 773
8206.08 725
8206.94 668
8207.79 671
8208.65 740
8209.50 696
8210.36 713
8211.21 732
8212.07 799
8212.92 765
8213.78 750
8214.63 745
8215.49 794
8216.34 764
8217.20 725
8218.06 778
8218.91 759
8219.77 730
8220.62 785
8221.48 808
8222.33 780
8223.19 747
8224.05 834
8224.90 864
8225.76 871
8226.61 807
8227.47 824
8228.33 776
8229.18 763
8230.04 785
8230.90 706
8231.75 822
8232.61 771
8233.46 804
8234.32 731
8235.18 710
8236.03 763
8236.89 749
8237.75 731
8238.60 733
8239.46 730
8240.32 801
8241.17 754
8242.03 776
8242.89 747
8243.74 751
8244.60 771
8245.46 697
8246.32 701
8247.17 709
8248.03 710
8248.89 683
8249.74 672
8250.60 719
8251.46 735
8252.32 755
8253.17 747
8254.03 773
8254.89 710
8255.75 719
8256.60 761
8257.46 732
8258.32 728
8259.18 724
8260.04 726
8260.89 749
8261.75 728
8262.61 704
8263.47 731
8264.32 754
8265.18 719
8266.04 721
8266.90 681
8267.76 726
8268.62 711
8269.47 707
8270.33 699
8271.19 685
8272.05 735
8272.91 778
8273.77 703
8274.62 680
8275.48 717
8276.34 640
8277.20 716
8278.06 733
8278.92 715
8279.78 709
8280.64 687
8281.49 732
8282.35 736
8283.21 702
8284.07 712
8284.93 732
8285.79 787
8286.65 772
8287.51 769
8288.37 763
8289.23 728
8290.09 767
8290.95 795
8291.80 743
8292.66 823
8293.52 765
8294.38 814
8295.24 797
8296.10 883
8296.96 894
8297.82 810
8298.68 778
8299.54 799
8300.40 752
8301.26 741
8302.12 750
8302.98 806
8303.84 818
8304.70 827
8305.56 820
8306.42 749
8307.28 822
8308.14 908
8309.00 804
8309.86 814
8310.72 800
8311.58 804
8312.44 774
8313.31 784
8314.17 810
8315.03 746
8315.89 822
8316.75 771
8317.61 858
8318.47 919
8319.33 836
8320.19 889
8321.05 843
8321.91 761
8322.77 773
8323.64 748
8324.50 731
8325.36 751
8326.22 744
8327.08 711
8327.94 796
8328.80 785
8329.66 760
8330.53 760
8331.39 801
8332.25 746
8333.11 744
8333.97 763
8334.83 778
8335.70 792
8336.56 795
8337.42 766
8338.28 805
8339.14 777
8340.00 779
8340.87 762
8341.73 763
8342.59 749
8343.45 833
8344.32 773
8345.18 789
8346.04 819
8346.90 796
8347.76 794
8348.63 847
8349.49 760
8350.35 738
8351.21 775
8352.08 770
8352.94 786
8353.80 782
8354.66 747
8355.53 709
8356.39 753
8357.25 778
8358.12 795
8358.98 818
8359.84 751
8360.71 750
8361.57 790
8362.43 736
8363.29 735
8364.16 736
8365.02 779
8365.88 768
8366.75 810
8367.61 793
8368.47 800
8369.34 696
8370.20 700
8371.06 759
8371.93 770
8372.79 742
8373.66 746
8374.52 779
8375.38 733
8376.25 705
8377.11 758
8377.97 761
8378.84 784
8379.70 824
8380.57 823
8381.43 818
8382.30 794
8383.16 817
8384.02 772
8384.89 789
8385.75 854
8386.62 809
8387.48 852
8388.35 800
8389.21 781
8390.07 764
8390.94 807
8391.80 816
8392.67 818
8393.53 749
8394.40 859
8395.26 772
8396.13 829
8396.99 822
8397.86 770
8398.72 805
8399.59 845
8400.45 910
8401.32 850
8402.18 870
8403.05 852
8403.91 829
8404.78 827
8405.64 832
8406.51 832
8407.37 830
8408.24 859
8409.11 871
8409.97 880
8410.84 887
8411.70 912
8412.57 908
8413.43 867
8414.30 890
8415.17 861
8416.03 900
8416.90 884
8417.76 920
8418.63 904
8419.50 919
8420.36 922
8421.23 902
8422.09 910
8422.96 945
8423.83 968
8424.69 1003
8425.56 1002
8426.43 1028
8427.29 1061
8428.16 1060
8429.02 1038
8429.89 1070
8430.76 999
8431.62 1000
8432.49 1062
8433.36 1120
8434.23 1032
8435.09 1091
8435.96 1175
8436.83 1157
8437.69 1190
8438.56 1124
8439.43 1201
8440.29 1224
8441.16 1243
8442.03 1306
8442.90 1378
8443.76 1444
8444.63 1509
8445.50 1568
8446.37 1483
8447.23 1398
8448.10 1457
8448.97 1430
8449.84 1447
8450.70 1512
8451.57 1390
8452.44 1450
8453.31 1531
8454.17 1620
8455.04 1766
8455.91 1960
8456.78 2300
8457.65 2335
8458.51 2479
8459.38 2734
8460.25 2663
8461.12 2490
8461.99 2376
8462.86 2156
8463.72 2146
8464.59 1954
8465.46 1875
8466.33 1750
8467.20 1765
8468.07 1978
8468.93 2406
8469.80 2922
8470.67 3441
8471.54 3841
8472.41 4350
8473.28 4604
8474.15 4199
8475.02 3868
8475.89 3271
8476.75 2779
8477.62 2399
8478.49 2176
8479.36 1845
8480.23 1683
8481.10 1548
8481.97 1381
8482.84 1344
8483.71 1265
8484.58 1230
8485.45 1233
8486.32 1229
8487.19 1202
8488.06 1228
8488.92 1162
8489.79 1178
8490.66 1120
8491.53 1122
8492.40 1125
8493.27 1223
8494.14 1194
8495.01 1260
8495.88 1235
8496.75 1291
8497.62 1347
8498.49 1323
8499.36 1361
8500.23 1414
8501.10 1306
8501.97 1261
8502.85 1103
8503.72 1131
8504.59 1139
8505.46 1131
8506.33 1121
8507.20 1190
8508.07 1315
8508.94 1495
8509.81 1540
8510.68 1590
8511.55 1588
8512.42 1659
8513.29 1555
8514.16 1441
8515.03 1338
8515.91 1265
8516.78 1258
8517.65 1183
8518.52 1130
8519.39 1142
8520.26 1141
8521.13 1114
8522.00 1107
8522.88 1081
8523.75 1124
8524.62 993
8525.49 1084
8526.36 1074
8527.23 1060
8528.10 1173
8528.98 1153
8529.85 1106
8530.72 1200
8531.59 1142
8532.46 1203
8533.34 1207
8534.21 1231
8535.08 1221
8535.95 1236
8536.82 1207
8537.70 1188
8538.57 1179
8539.44 1230
8540.31 1117
8541.18 1142
8542.06 1215
8542.93 1061
8543.80 1110
8544.67 1168
8545.55 1139
8546.42 1203
8547.29 1239
8548.17 1261
8549.04 1238
8549.91 1227
8550.78 1246
8551.66 1222
8552.53 1206
8553.40 1320
8554.28 1293
8555.15 1345
8556.02 1356
8556.89 1337
8557.77 1346
8558.64 1312
8559.51 1291
8560.39 1233
8561.26 1151
8562.13 1103
8563.01 1055
8563.88 974
8564.75 968
8565.63 998
8566.50 982
8567.38 964
8568.25 941
8569.12 971
8570.00 965
8570.87 981
8571.74 976
8572.62 992
8573.49 986
8574.37 976
8575.24 1013
8576.11 954
8576.99 963
8577.86 910
8578.74 826
8579.61 916
8580.49 898
8581.36 905
8582.23 899
8583.11 917
8583.98 892
8584.86 852
8585.73 993
8586.61 1023
8587.48 999
8588.36 957
8589.23 958
8590.11 886
8590.98 938
8591.86 894
8592.73 948
8593.61 914
8594.48 881
8595.36 907
8596.23 910
8597.11 896
8597.98 849
8598.86 961
8599.73 885
8600.61 898
8601.48 871
8602.36 909
8603.23 946
8604.11 924
8604.99 909
8605.86 890
8606.74 947
8607.61 995
8608.49 988
8609.36 880
8610.24 877
8611.12 857
8611.99 882
8612.87 899
8613.74 879
8614.62 892
8615.50 945
8616.37 927
8617.25 872
8618.12 905
8619.00 978
8619.88 915
8620.75 961
8621.63 977
8622.51 937
8623.38 875
8624.26 912
8625.14 909
8626.01 895
8626.89 956
8627.77 1008
8628.64 1058
8629.52 1065
8630.40 1037
8631.27 1056
8632.15 1007
8633.03 980
8633.90 988
8634.78 988
8635.66 1038
8636.54 937
8637.41 964
8638.29 949
8639.17 927
8640.05 944
8640.92 954
8641.80 991
8642.68 981
8643.55 1121
8644.43 1097
8645.31 1047
8646.19 1049
8647.07 1038
8647.94 1088
8648.82 1119
8649.70 1093
8650.58 1068
8651.45 1088
8652.33 1021
8653.21 1036
8654.09 1099
8654.97 1082
8655.85 1018
8656.72 1070
8657.60 1096
8658.48 1073
8659.36 1121
8660.24 1184
8661.12 1120
8661.99 1094
8662.87 1077
8663.75 1211
8664.63 1212
8665.51 1136
8666.39 1142
8667.27 1125
8668.14 1143
8669.02 1189
8669.90 1236
8670.78 1196
8671.66 1282
8672.54 1440
8673.42 1547
8674.30 1683
8675.18 1924
8676.06 2030
8676.94 2190
8677.81 2084
8678.69 2055
8679.57 2048
8680.45 1786
8681.33 1726
8682.21 1536
8683.09 1476
8683.97 1357
8684.85 1328
8685.73 1169
8686.61 1207
8687.49 1244
8688.37 1269
8689.25 1343
8690.13 1462
8691.01 1746
8691.89 2092
8692.77 2306
8693.65 2594
8694.53 2840
8695.41 2850
8696.29 2803
8697.17 2601
8698.05 2432
8698.93 2110
8699.81 1800
8700.69 1600
8701.57 1432
8702.45 1271
8703.33 1173
8704.21 1053
8705.09 1055
8705.98 1073
8706.86 1067
8707.74 986
8708.62 1018
8709.50 1025
8710.38 987
8711.26 987
8712.14 953
8713.02 1008
8713.90 1027
8714.79 1029
8715.67 1087
8716.55 1069
8717.43 1027
8718.31 941
8719.19 981
8720.07 984
8720.95 977
8721.84 947
8722.72 955
8723.60 887
8724.48 866
8725.36 893
8726.24 908
8727.13 908
8728.01 939
8728.89 1083
8729.77 992
8730.65 1061
8731.54 1136
8732.42 1073
8733.30 1046
8734.18 1114
8735.06 1072
8735.95 1086
8736.83 1105
8737.71 999
8738.59 898
8739.48 908
8740.36 866
8741.24 825
8742.12 871
8743.01 919
8743.89 883
8744.77 870
8745.65 837
8746.54 849
8747.42 878
8748.30 891
8749.19 920
8750.07 903
8750.95 859
8751.83 913
8752.72 901
8753.60 905
8754.48 910
8755.37 979
8756.25 999
8757.13 880
8758.02 857
8758.90 914
8759.78 955
8760.67 974
8761.55 879
8762.43 882
8763.32 879
8764.20 950
8765.09 902
8765.97 906
8766.85 933
8767.74 906
8768.62 931
8769.51 959
8770.39 918
8771.27 984
8772.16 975
8773.04 1006
8773.93 977
8774.81 918
8775.69 930
8776.58 953
8777.46 898
8778.35 877
8779.23 828
8780.12 894
8781.00 873
8781.89 865
8782.77 862
8783.65 819
8784.54 847
8785.42 862
8786.31 786
8787.19 796
8788.08 761
8788.96 811
8789.85 801
8790.73 874
8791.62 819
8792.50 842
8793.39 845
8794.27 915
8795.16 880
8796.04 824
8796.93 853
8797.82 879
8798.70 848
8799.59 795
8800.47 798
8801.36 822
8802.24 803
8803.13 778
8804.01 793
8804.90 780
8805.79 856
8806.67 799
8807.56 781
8808.44 749
8809.33 808
8810.22 789
8811.10 807
8811.99 824
8812.87 841
8813.76 802
8814.65 800
8815.53 766
8816.42 741
8817.30 788
8818.19 743
8819.08 719
8819.96 706
8820.85 728
8821.74 773
8822.62 753
8823.51 797
8824.40 733
8825.28 766
8826.17 787
8827.06 807
8827.94 838
8828.83 754
8829.72 764
8830.61 788
8831.49 734
8832.38 712
8833.27 750
8834.15 791
8835.04 806
8835.93 769
8836.82 698
8837.70 703
8838.59 686
8839.48 773
8840.37 768
8841.25 715
8842.14 798
8843.03 809
8843.92 741
8844.80 721
8845.69 690
8846.58 747
8847.47 711
8848.36 650
8849.24 626
8850.13 731
8851.02 694
8851.91 650
8852.80 687
8853.68 688
8854.57 662
8855.46 659
8856.35 683
8857.24 755
8858.13 707
8859.01 716
8859.90 683
8860.79 661
8861.68 646
8862.57 653
8863.46 664
8864.35 584
8865.23 617
8866.12 717
8867.01 695
8867.90 672
8868.79 688
8869.68 683
8870.57 653
8871.46 696
8872.35 681
8873.24 718
8874.12 697
8875.01 648
8875.90 672
8876.79 669
8877.68 710
8878.57 639
8879.46 706
8880.35 669
8881.24 650
8882.13 653
8883.02 746
8883.91 663
8884.80 743
8885.69 721
8886.58 693
8887.47 626
8888.36 632
8889.25 618
8890.14 605
8891.03 593
8891.92 603
8892.81 593
8893.70 670
8894.59 643
8895.48 618
8896.37 638
8897.26 652
8898.15 643
8899.04 689
8899.93 649
8900.82 670
8901.71 688
8902.60 702
8903.49 650
8904.38 671
8905.28 679
8906.17 666
8907.06 628
8907.95 631
8908.84 646
8909.73 635
8910.62 622
8911.51 626
8912.40 663
8913.29 644
8914.19 663
8915.08 628
8915.97 581
8916.86 601
8917.75 636
8918.64 615
8919.53 649
8920.43 629
8921.32 605
8922.21 623
8923.10 616
8923.99 628
8924.88 646
8925.78 599
8926.67 621
8927.56 653
8928.45 631
8929.34 660
8930.24 645
8931.13 604
8932.02 574
8932.91 604
8933.80 559
8934.70 582
8935.59 649
8936.48 673
8937.37 618
8938.27 550
8939.16 639
8940.05 599
8940.94 626
8941.84 592
8942.73 589
8943.62 637
8944.51 616
8945.41 586
8946.30 583
8947.19 590
8948.09 560
8948.98 598
8949.87 583
8950.77 563
8951.66 593
8952.55 634
8953.44 609
8954.34 614
8955.23 588
8956.12 604
8957.02 634
8957.91 578
8958.80 585
8959.70 620
8960.59 648
8961.49 606
8962.38 584
8963.27 590
8964.17 614
8965.06 588
8965.95 596
8966.85 635
8967.74 579
8968.64 545
8969.53 579
8970.42 547
8971.32 653
8972.21 614
8973.11 604
8974.00 603
8974.90 581
8975.79 568
8976.68 565
8977.58 600
8978.47 660
8979.37 625
8980.26 586
8981.16 572
8982.05 596
8982.95 632
8983.84 633
8984.74 552
8985.63 575
8986.52 573
8987.42 562
8988.31 574
8989.21 580
8990.10 558
8991.00 608
8991.89 561
8992.79 581
8993.69 596
8994.58 558
8995.48 571
8996.37 602
8997.27 603
8998.16 601
8999.06 559
8999.95 510
9000.85 532
9001.74 566
9002.64 513
9003.54 519
9004.43 557
9005.33 608
9006.22 541
9007.12 522
9008.01 592
9008.91 597
9009.81 518
9010.70 544
9011.60 539
9012.50 558
9013.39 574
9014.29 541
9015.18 575
9016.08 501
9016.98 482
9017.87 470
9018.77 477
9019.67 530
9020.56 475
9021.46 502
9022.36 586
9023.25 539
9024.15 499
9025.05 576
9025.94 589
9026.84 520
9027.74 499
9028.63 577
9029.53 556
9030.43 571
9031.32 573
9032.22 542
9033.12 527
9034.02 545
9034.91 536
9035.81 512
9036.71 571
9037.61 563
9038.50 504
9039.40 535
9040.30 539
9041.20 536
9042.09 568
9042.99 541
9043.89 552
9044.79 542
9045.68 601
9046.58 571
9047.48 596
9048.38 559
9049.28 547
9050.17 492
9051.07 548
9051.97 580
9052.87 599
9053.77 621
9054.66 525
9055.56 598
9056.46 617
9057.36 602
9058.26 572
9059.16 560
9060.06 544
9060.95 564
9061.85 560
9062.75 571
9063.65 600
9064.55 556
9065.45 572
9066.35 572
9067.25 569
9068.14 523
9069.04 576
9069.94 558
9070.84 529
9071.74 605
9072.64 611
9073.54 549
9074.44 571
9075.34 593
9076.24 581
9077.14 568
9078.04 588
9078.93 582
9079.83 579
9080.73 504
9081.63 513
9082.53 569
9083.43 588
9084.33 520
9085.23 532
9086.13 596
9087.03 548
9087.93 535
9088.83 506
9089.73 588
9090.63 576
9091.53 573
9092.43 612
9093.33 582
9094.23 629
9095.13 594
9096.03 581
9096.93 552
9097.83 553
9098.73 568
9099.63 555
9100.54 606
9101.44 573
9102.34 514
9103.24 554
9104.14 565
9105.04 558
9105.94 564
9106.84 556
9107.74 548
9108.64 545
9109.54 509
9110.44 480
9111.35 601
9112.25 607
9113.15 601
9114.05 543
9114.95 547
9115.85 585
9116.75 596
9117.65 520
9118.56 511
9119.46 539
9120.36 566
9121.26 557
9122.16 614
9123.06 621
9123.97 599
9124.87 607
9125.77 584
9126.67 557
9127.57 538
9128.47 538
9129.38 555
9130.28 558
9131.18 540
9132.08 572
9132.98 565
9133.89 547
9134.79 546
9135.69 589
9136.59 514
9137.50 520
9138.40 561
9139.30 487
9140.20 468
9141.11 500
9142.01 548
9142.91 540
9143.81 538
9144.72 526
9145.62 535
9146.52 604
9147.42 540
9148.33 562
9149.23 558
9150.13 545
9151.04 543
9151.94 492
9152.84 508
9153.75 486
9154.65 485
9155.55 562
9156.46 570
9157.36 586
9158.26 625
9159.17 591
9160.07 587
9160.97 523
9161.88 524
9162.78 496
9163.68 475
9164.59 484
9165.49 546
9166.40 526
9167.30 567
9168.20 570
9169.11 569
9170.01 519
9170.92 551
9171.82 540
9172.72 531
9173.63 526
9174.53 557
9175.44 542
9176.34 619
9177.24 583
9178.15 523
9179.05 543
9179.96 527
9180.86 512
9181.77 476
9182.67 524
9183.58 525
9184.48 586
9185.39 543
9186.29 501
9187.20 499
9188.10 508
9189.01 504
9189.91 506
9190.82 545
9191.72 536
9192.63 523
9193.53 608
9194.44 563
9195.34 485
9196.25 559
9197.15 519
9198.06 558
9198.96 574
9199.87 615
9200.77 588
9201.68 610
9202.58 626
9203.49 574
9204.40 625
9205.30 583
9206.21 559
9207.11 563
9208.02 552
9208.92 565
9209.83 498
9210.74 515
9211.64 487
9212.55 535
9213.45 588
9214.36 514
9215.27 546
9216.17 554
9217.08 583
9217.99 575
9218.89 667
9219.80 574
9220.71 594
9221.61 593
9222.52 623
9223.43 628
9224.33 574
9225.24 595
9226.15 554
9227.05 523
9227.96 532
9228.87 600
9229.77 567
9230.68 545
9231.59 497
9232.49 509
9233.40 557
9234.31 517
9235.22 545
9236.12 546
9237.03 543
9237.94 529
9238.84 515
9239.75 532
9240.66 556
9241.57 570
9242.47 512
9243.38 510
9244.29 519
9245.20 518
9246.11 519
9247.01 512
9247.92 525
9248.83 536
9249.74 492
9250.64 552
9251.55 508
9252.46 510
9253.37 547
9254.28 548
9255.19 567
9256.09 528
9257.00 540
9257.91 531
9258.82 559
9259.73 533
9260.64 475
9261.54 466
9262.45 478
9263.36 489
9264.27 519
9265.18 539
9266.09 541
9267.00 496
9267.90 546
9268.81 543
9269.72 506
9270.63 551
9271.54 534
9272.45 504
9273.36 514
9274.27 482
9275.18 524
9276.09 489
9277.00 451
9277.90 499
9278.81 571
9279.72 595
9280.63 552
9281.54 503
9282.45 485
9283.36 459
9284.27 486
9285.18 536
9286.09 469
9287.00 474
9287.91 495
9288.82 473
9289.73 496
9290.64 544
9291.55 583
9292.46 582
9293.37 583
9294.28 542
9295.19 472
9296.10 513
9297.01 560
9297.92 614
9298.83 582
9299.74 485
9300.65 472
9301.56 563
9302.47 506
9303.38 522
9304.29 583
9305.20 581
9306.12 547
9307.03 568
9307.94 568
9308.85 539
9309.76 561
9310.67 665
9311.58 729
9312.49 736
9313.40 667
9314.31 657
9315.22 669
9316.14 617
9317.05 587
9317.96 553
9318.87 567
9319.78 546
9320.69 543
9321.60 559
9322.52 570
9323.43 580
9324.34 537
9325.25 515
9326.16 542
9327.07 558
9327.99 502
9328.90 520
9329.81 519
9330.72 506
9331.63 533
9332.54 554
9333.46 591
9334.37 567
9335.28 581
9336.19 558
9337.11 514
9338.02 571
9338.93 535
9339.84 565
9340.75 526
9341.67 546
9342.58 503
9343.49 529
9344.40 525
9345.32 542
9346.23 510
9347.14 540
9348.06 534
9348.97 529
9349.88 520
9350.79 520
9351.71 591
9352.62 562
9353.53 603
9354.45 576
9355.36 568
9356.27 544
9357.19 507
9358.10 541
9359.01 568
9359.93 580
9360.84 557
9361.75 567
9362.67 552
9363.58 565
9364.49 522
9365.41 497
9366.32 529
9367.23 550
9368.15 523
9369.06 489
9369.97 506
9370.89 524
9371.80 509
9372.72 529
9373.63 530
9374.54 551
9375.46 531
9376.37 538
9377.29 543
9378.20 567
9379.12 591
9380.03 570
9380.94 567
9381.86 524
9382.77 570
9383.69 546
9384.60 534
9385.52 543
9386.43 612
9387.35 582
9388.26 554
9389.18 513
9390.09 529
9391.01 576
9391.92 642
9392.84 629
9393.75 624
9394.67 587
9395.58 581
9396.50 626
9397.41 653
9398.33 594
9399.24 615
9400.16 595
9401.07 577
9401.99 590
9402.90 571
9403.82 555
9404.73 554
9405.65 563
9406.56 575
9407.48 594
9408.40 577
9409.31 609
9410.23 542
9411.14 542
9412.06 563
9412.98 575
9413.89 543
9414.81 525
9415.72 551
9416.64 538
9417.56 539
9418.47 549
9419.39 596
9420.30 578
9421.22 530
9422.14 592
9423.05 554
9423.97 512
9424.89 524
9425.80 566
9426.72 579
9427.64 573
9428.55 620
9429.47 539
9430.39 562
9431.30 591
9432.22 605
9433.14 618
9434.05 600
9434.97 598
9435.89 627
9436.80 638
9437.72 629
9438.64 565
9439.56 591
9440.47 594
9441.39 579
9442.31 638
9443.23 560
9444.14 536
9445.06 580
9445.98 582
9446.90 527
9447.81 575
9448.73 554
9449.65 598
9450.57 597
9451.48 572
9452.40 596
9453.32 612
9454.24 669
9455.16 614
9456.07 704
9456.99 689
9457.91 651
9458.83 619
9459.75 596
9460.66 639
9461.58 582
9462.50 608
9463.42 590
9464.34 620
9465.26 685
9466.18 618
9467.09 576
9468.01 577
9468.93 613
9469.85 558
9470.77 608
9471.69 598
9472.61 625
9473.53 639
9474.44 634
9475.36 636
9476.28 603
9477.20 617
9478.12 575
9479.04 618
9479.96 619
9480.88 611
9481.80 665
9482.72 649
9483.64 680
9484.56 653
9485.47 674
9486.39 670
9487.31 657
9488.23 595
9489.15 626
9490.07 581
9490.99 598
9491.91 651
9492.83 618
9493.75 597
9494.67 685
9495.59 634
9496.51 652
9497.43 641
9498.35 629
9499.27 540
9500.19 591
9501.11 700
9502.03 638
9502.95 642
9503.87 606
9504.79 612
9505.71 675
9506.63 666
9507.56 596
9508.48 653
9509.40 613
9510.32 647
9511.24 724
9512.16 650
9513.08 673
9514.00 621
9514.92 646
9515.84 714
9516.76 747
9517.68 749
9518.61 653
9519.53 671
9520.45 692
9521.37 690
9522.29 696
9523.21 725
9524.13 686
9525.05 734
9525.98 742
9526.90 692
9527.82 711
9528.74 786
9529.66 739
9530.58 846
9531.50 854
9532.43 1016
9533.35 1136
9534.27 1160
9535.19 1225
9536.11 1307
9537.04 1273
9537.96 1159
9538.88 1151
9539.80 1079
9540.72 953
9541.65 880
9542.57 902
9543.49 827
9544.41 780
9545.34 847
9546.26 781
9547.18 777
9548.10 697
9549.03 690
9549.95 684
9550.87 673
9551.79 686
9552.72 686
9553.64 764
9554.56 733
9555.48 672
9556.41 655
9557.33 730
9558.25 772
9559.18 783
9560.10 795
9561.02 803
9561.95 739
9562.87 788
9563.79 780
9564.72 768
9565.64 720
9566.56 770
9567.49 793
9568.41 762
9569.33 738
9570.26 721
9571.18 747
9572.10 752
9573.03 740
9573.95 726
9574.88 722
9575.80 690
9576.72 722
9577.65 677
9578.57 659
9579.49 715
9580.42 663
9581.34 680
9582.27 663
9583.19 629
9584.12 621
9585.04 630
9585.96 632
9586.89 621
9587.81 655
9588.74 683
9589.66 692
9590.59 670
9591.51 683
9592.44 638
9593.36 699
9594.29 684
9595.21 715
9596.14 740
9597.06 699
9597.98 754
9598.91 745
9599.83 696
9600.76 733
9601.68 657
9602.61 678
9603.54 697
9604.46 703
9605.39 757
9606.31 791
9607.24 735
9608.16 734
9609.09 720
9610.01 690
9610.94 699
9611.86 810
9612.79 773
9613.72 745
9614.64 741
9615.57 825
9616.49 802
9617.42 734
9618.34 758
9619.27 775
9620.20 733
9621.12 738
9622.05 744
9622.97 807
9623.90 774
9624.83 758
9625.75 756
9626.68 761
9627.61 786
9628.53 802
9629.46 821
9630.39 852
9631.31 808
9632.24 848
9633.16 844
9634.09 874
9635.02 876
9635.95 870
9636.87 844
9637.80 878
9638.73 881
9639.65 877
9640.58 915
9641.51 931
9642.43 919
9643.36 934
9644.29 936
9645.22 989
9646.14 971
9647.07 896
9648.00 1019
9648.92 1082
9649.85 1164
9650.78 1220
9651.71 1258
9652.63 1284
9653.56 1308
9654.49 1190
9655.42 1153
9656.34 1095
9657.27 1032
9658.20 974
9659.13 926
9660.06 934
9660.98 917
9661.91 967
9662.84 977
9663.77 938
9664.70 929
9665.62 956
9666.55 937
9667.48 883
9668.41 984
9669.34 995
9670.27 947
9671.19 977
9672.12 931
9673.05 1035
9673.98 1036
9674.91 1008
9675.84 1073
9676.77 1079
9677.70 1049
9678.62 1096
9679.55 1130
9680.48 1015
9681.41 1024
9682.34 1101
9683.27 1113
9684.20 1100
9685.13 1047
9686.06 1013
9686.99 1093
9687.91 1136
9688.84 1153
9689.77 1189
9690.70 1179
9691.63 1296
9692.56 1257
9693.49 1325
9694.42 1267
9695.35 1245
9696.28 1252
9697.21 1249
9698.14 1188
9699.07 1166
9700.00 1259
9700.93 1249
9701.86 1262
9702.79 1185
9703.72 1168
9704.65 1216
9705.58 1205
9706.51 1168
9707.44 1203
9708.37 1174
9709.30 1164
9710.23 1115
9711.16 1169
9712.09 1193
9713.02 1259
9713.95 1252
9714.88 1234
9715.81 1300
9716.74 1402
9717.67 1415
9718.61 1456
9719.54 1395
9720.47 1393
9721.40 1352
9722.33 1281
9723.26 1321
9724.19 1243
9725.12 1148
9726.05 1166
9726.98 1127
9727.92 1120
9728.85 1023
9729.78 1118
9730.71 1129
9731.64 1119
9732.57 1194
9733.50 1132
9734.43 1245
9735.37 1230
9736.30 1233
9737.23 1228
9738.16 1270
9739.09 1149
9740.02 1137
9740.96 1130
9741.89 1052
9742.82 1047
9743.75 971
9744.68 967
9745.62 972
9746.55 971
9747.48 949
9748.41 946
9749.34 917
9750.28 901
9751.21 905
9752.14 891
9753.07 932
9754.01 912
9754.94 953
9755.87 907
9756.80 878
9757.74 891
9758.67 879
9759.60 922
9760.53 937
9761.47 934
9762.40 884
9763.33 887
9764.27 984
9765.20 955
9766.13 941
9767.07 945
9768.00 914
9768.93 923
9769.86 934
9770.80 892
9771.73 938
9772.66 866
9773.60 904
9774.53 922
9775.47 936
9776.40 975
9777.33 929
9778.27 958
9779.20 982
9780.13 1069
9781.07 1072
9782.00 1075
9782.93 1055
9783.87 1033
9784.80 1039
9785.74 1090
9786.67 1022
9787.60 1020
9788.54 969
9789.47 920
9790.41 928
9791.34 890
9792.28 884
9793.21 860
9794.14 937
9795.08 818
9796.01 826
9796.95 867
9797.88 870
9798.82 844
9799.75 950
9800.69 851
9801.62 953
9802.56 885
9803.49 877
9804.42 898
9805.36 869
9806.29 866
9807.23 891
9808.16 805
9809.10 837
9810.03 794
9810.97 841
9811.91 831
9812.84 785
9813.78 773
9814.71 779
9815.65 776
9816.58 799
9817.52 795
9818.45 814
9819.39 806
9820.32 790
9821.26 799
9822.20 758
9823.13 731
9824.07 744
9825.00 765
9825.94 774
9826.87 724
9827.81 721
9828.75 759
9829.68 762
9830.62 716
9831.55 794
9832.49 742
9833.43 766
9834.36 700
9835.30 759
9836.24 723
9837.17 678
9838.11 760
9839.05 746
9839.98 708
9840.92 797
9841.86 736
9842.79 752
9843.73 787
9844.67 776
9845.60 768
9846.54 800
9847.48 751
9848.41 731
9849.35 701
9850.29 731
9851.22 755
9852.16 767
9853.10 744
9854.04 756
9854.97 807
9855.91 846
9856.85 828
9857.79 842
9858.72 810
9859.66 902
9860.60 819
9861.54 858
9862.47 967
9863.41 983
9864.35 933
9865.29 823
9866.22 763
9867.16 811
9868.10 775
9869.04 740
9869.98 698
9870.91 686
9871.85 700
9872.79 734
9873.73 726
9874.67 702
9875.60 688
9876.54 729
9877.48 717
9878.42 721
9879.36 733
9880.30 731
9881.24 757
9882.17 727
9883.11 687
9884.05 769
9884.99 722
9885.93 742
9886.87 731
9887.81 703
9888.74 728
9889.68 696
9890.62 660
9891.56 714
9892.50 718
9893.44 682
9894.38 725
9895.32 709
9896.26 677
9897.20 685
9898.14 672
9899.08 692
9900.01 727
9900.95 708
9901.89 669
9902.83 673
9903.77 705
9904.71 694
9905.65 643
9906.59 669
9907.53 682
9908.47 719
9909.41 694
9910.35 614
9911.29 646
9912.23 693
9913.17 686
9914.11 654
9915.05 672
9915.99 647
9916.93 673
9917.87 685
9918.81 670
9919.75 699
9920.69 675
9921.63 659
9922.57 676
9923.51 710
9924.46 750
9925.40 751
9926.34 863
9927.28 918
9928.22 980
9929.16 1040
9930.10 1209
9931.04 1181
9931.98 1141
9932.92 1096
9933.86 1047
9934.80 900
9935.75 851
9936.69 818
9937.63 824
9938.57 765
9939.51 712
9940.45 725
9941.39 723
9942.34 704
9943.28 707
9944.22 656
9945.16 639
9946.10 677
9947.04 647
9947.98 643
9948.93 616
9949.87 649
9950.81 659
9951.75 579
9952.69 623
9953.64 635
9954.58 707
9955.52 682
9956.46 605
9957.40 631
9958.35 628
9959.29 640
9960.23 612
9961.17 666
9962.12 588
9963.06 676
9964.00 698
9964.94 655
9965.89 690
9966.83 674
9967.77 644
9968.71 710
9969.66 712
9970.60 668
9971.54 682
9972.48 608
9973.43 633
9974.37 624
9975.31 646
9976.26 652
9977.20 689
9978.14 635
9979.09 603
9980.03 620
9980.97 580
9981.92 588
9982.86 623
9983.80 619
9984.75 649
9985.69 629
9986.63 595
9987.58 582
9988.52 587
9989.46 640
9990.41 600
9991.35 595
9992.30 602
9993.24 607
9994.18 598
9995.13 594
9996.07 587
9997.01 576
9997.96 624
9998.90 552
9999.85 583
10000.79 599
10001.74 601
10002.68 570
10003.62 611
10004.57 613
10005.51 638
10006.46 603
10007.40 641
10008.35 582
10009.29 569
10010.24 576
10011.18 547
10012.13 535
10013.07 597
10014.01 559
10014.96 591
10015.90 590
10016.85 544
10017.79 612
10018.74 531
10019.68 592
10020.63 567
10021.58 566
10022.52 590
10023.47 591
10024.41 613
10025.36 555
10026.30 563
10027.25 555
10028.19 534
10029.14 565
10030.08 550
10031.03 556
10031.98 595
10032.92 561
10033.87 564
10034.81 552
10035.76 569
10036.70 558
10037.65 577
10038.60 554
10039.54 549
10040.49 530
10041.43 535
10042.38 526
10043.33 576
10044.27 578
10045.22 569
10046.17 570
10047.11 549
10048.06 598
10049.01 556
10049.95 497
10050.90 512
10051.84 517
10052.79 545
10053.74 507
10054.69 535
10055.63 536
10056.58 521
10057.53 529
10058.47 527
10059.42 492
10060.37 552
10061.31 521
10062.26 534
10063.21 523
10064.16 529
10065.10 545
10066.05 551
10067.00 489
10067.94 513
10068.89 532
10069.84 580
10070.79 487
10071.73 482
10072.68 515
10073.63 573
10074.58 535
10075.53 525
10076.47 541
10077.42 476
10078.37 467
10079.32 534
10080.26 543
10081.21 527
10082.16 485
10083.11 537
10084.06 592
10085.01 501
10085.95 489
10086.90 549
10087.85 590
10088.80 546
10089.75 540
10090.70 530
10091.64 520
10092.59 488
10093.54 504
10094.49 453
10095.44 494
10096.39 478
10097.34 491
10098.28 481
10099.23 459
10100.18 506
10101.13 485
10102.08 506
10103.03 505
10103.98 505
10104.93 547
10105.88 528
10106.83 497
10107.78 482
10108.72 474
10109.67 482
10110.62 524
10111.57 498
10112.52 516
10113.47 494
10114.42 499
10115.37 503
10116.32 537
10117.27 515
10118.22 528
10119.17 495
10120.12 514
10121.07 525
10122.02 530
10122.97 539
10123.92 546
10124.87 527
10125.82 514
10126.77 542
10127.72 487
10128.67 533
10129.62 577
10130.57 540
10131.52 510
10132.47 520
10133.42 497
10134.37 504
10135.32 497
10136.27 483
10137.22 525
10138.18 523
10139.13 570
10140.08 502
10141.03 499
10141.98 503
10142.93 477
10143.88 503
10144.83 501
10145.78 539
10146.73 545
10147.68 544
10148.64 493
10149.59 512
10150.54 577
10151.49 555
10152.44 558
10153.39 519
10154.34 546
10155.30 522
10156.25 487
10157.20 559
10158.15 554
10159.10 462
10160.05 513
10161.01 532
10161.96 520
10162.91 558
10163.86 625
10164.81 558
10165.76 628
10166.72 538
10167.67 565
10168.62 588
10169.57 564
10170.53 515
10171.48 531
10172.43 590
10173.38 585
10174.33 603
10175.29 561
10176.24 557
10177.19 607
10178.14 583
10179.10 617
10180.05 667
10181.00 608
10181.96 605
10182.91 574
10183.86 585
10184.81 620
10185.77 643
10186.72 635
10187.67 672
10188.63 631
10189.58 627
10190.53 656
10191.49 664
10192.44 595
10193.39 646
10194.35 640
10195.30 616
10196.25 654
10197.21 670
10198.16 648
10199.11 649
10200.07 721
10201.02 741
10201.97 650
10202.93 628
10203.88 656
10204.84 658
10205.79 704
10206.74 779
10207.70 766
10208.65 852
10209.60 866
10210.56 858
10211.51 785
10212.47 788
10213.42 729
10214.38 708
10215.33 743
10216.28 680
10217.24 688
10218.19 707
10219.15 654
10220.10 679
10221.06 660
10222.01 687
10222.97 657
10223.92 620
10224.88 684
10225.83 670
10226.79 708
10227.74 644
10228.70 637
10229.65 660
10230.61 640
10231.56 597
10232.52 596
10233.47 689
10234.43 748
10235.38 780
10236.34 804
10237.29 785
10238.25 792
10239.20 876
10240.16 860
10241.11 761
10242.07 713
10243.03 769
10243.98 761
10244.94 673
10245.89 609
10246.85 625
10247.80 585
10248.76 585
10249.72 516
10250.67 585
10251.63 537
10252.58 566
10253.54 582
10254.50 574
10255.45 564
10256.41 565
10257.36 637
10258.32 593
10259.28 524
10260.23 513
10261.19 553
10262.15 584
10263.10 558
10264.06 559
10265.02 573
10265.97 570
10266.93 592
10267.89 517
10268.84 526
10269.80 568
10270.76 602
10271.71 568
10272.67 554
10273.63 620
10274.59 527
10275.54 529
10276.50 541
10277.46 555
10278.41 576
10279.37 595
10280.33 540
10281.29 561
10282.24 543
10283.20 568
10284.16 581
10285.12 527
10286.07 561
10287.03 520
10287.99 513
10288.95 486
10289.91 546
10290.86 553
10291.82 567
10292.78 594
10293.74 578
10294.70 589
10295.65 507
10296.61 534
10297.57 528
10298.53 529
10299.49 482
10300.44 534
10301.40 522
10302.36 516
10303.32 495
10304.28 521
10305.24 553
10306.20 586
10307.15 543
10308.11 523
10309.07 553
10310.03 575
10310.99 527
10311.95 535
10312.91 586
10313.87 539
10314.82 564
10315.78 530
10316.74 516
10317.70 507
10318.66 545
10319.62 506
10320.58 546
10321.54 534
10322.50 571
10323.46 502
10324.42 502
10325.38 511
10326.34 517
10327.29 525
10328.25 565
10329.21 544
10330.17 606
10331.13 566
10332.09 611
10333.05 615
10334.01 637
10334.97 581
10335.93 574
10336.89 557
10337.85 537
10338.81 582
10339.77 499
10340.73 546
10341.69 517
10342.65 462
10343.61 497
10344.57 518
10345.54 503
10346.50 531
10347.46 480
10348.42 522
10349.38 559
10350.34 548
10351.30 577
10352.26 531
10353.22 494
10354.18 533
10355.14 492
10356.10 479
10357.06 476
10358.02 459
10358.99 506
10359.95 481
10360.91 470
10361.87 499
10362.83 474
10363.79 481
10364.75 474
10365.71 500
10366.68 466
10367.64 512
10368.60 534
10369.56 507
10370.52 521
10371.48 476
10372.44 474
10373.41 483
10374.37 518
10375.33 462
10376.29 499
10377.25 465
10378.22 502
10379.18 472
10380.14 507
10381.10 494
10382.06 490
10383.03 483
10383.99 515
10384.95 514
10385.91 502
10386.88 512
10387.84 506
10388.80 501
10389.76 470
10390.72 488
10391.69 427
10392.65 478
10393.61 490
10394.58 488
10395.54 474
10396.50 481
10397.46 474
10398.43 472
10399.39 483
10400.35 512
10401.32 537
10402.28 525
10403.24 509
10404.20 492
10405.17 507
10406.13 520
10407.09 499
10408.06 498
10409.02 457
10409.98 479
10410.95 495
10411.91 547
10412.88 518
10413.84 485
10414.80 521
10415.77 520
10416.73 520
10417.69 580
10418.66 560
10419.62 589
10420.59 639
10421.55 623
10422.51 592
10423.48 659
10424.44 611
10425.41 589
10426.37 525
10427.33 553
10428.30 553
10429.26 537
10430.23 478
10431.19 479
10432.16 464
10433.12 455
10434.08 465
10435.05 486
10436.01 477
10436.98 432
10437.94 505
10438.91 451
10439.87 442
10440.84 439
10441.80 474
10442.77 452
10443.73 441
10444.70 477
10445.66 418
10446.63 449
10447.59 468
10448.56 464
10449.52 470
10450.49 451
10451.45 448
10452.42 496
10453.38 422
10454.35 449
10455.32 478
10456.28 485
10457.25 447
10458.21 432
10459.18 459
10460.14 467
10461.11 440
10462.08 420
10463.04 490
10464.01 459
10464.97 452
10465.94 449
10466.90 481
10467.87 437
10468.84 494
10469.80 508
10470.77 476
10471.74 471
10472.70 448
10473.67 458
10474.63 464
10475.60 494
10476.57 444
10477.53 427
10478.50 441
10479.47 473
10480.43 467
10481.40 493
10482.37 451
10483.33 496
10484.30 470
10485.27 454
10486.24 482
10487.20 450
10488.17 426
10489.14 478
10490.10 449
10491.07 424
10492.04 436
10493.01 474
10493.97 474
10494.94 461
10495.91 452
10496.87 453
10497.84 468
10498.81 477
10499.78 468
10500.74 431
10501.71 462
10502.68 452
10503.65 460
10504.62 456
10505.58 470
10506.55 478
10507.52 454
10508.49 476
10509.46 440
10510.42 444
10511.39 435
10512.36 514
10513.33 477
10514.30 457
10515.26 441
10516.23 455
10517.20 468
10518.17 465
10519.14 415
10520.11 434
10521.08 454
10522.04 445
10523.01 467
10523.98 486
10524.95 519
10525.92 496
10526.89 473
10527.86 420
10528.83 521
10529.79 513
10530.76 516
10531.73 529
10532.70 494
10533.67 535
10534.64 487
10535.61 499
10536.58 454
10537.55 479
10538.52 508
10539.49 506
10540.46 496
10541.43 476
10542.39 460
10543.36 517
10544.33 524
10545.30 486
10546.27 426
10547.24 488
10548.21 485
10549.18 440
10550.15 474
10551.12 475
10552.09 465
10553.06 481
10554.03 494
10555.00 467
10555.97 461
10556.94 474
10557.91 532
10558.88 515
10559.85 505
10560.82 541
10561.80 601
10562.77 601
10563.74 709
10564.71 664
10565.68 618
10566.65 636
10567.62 636
10568.59 598
10569.56 536
10570.53 554
10571.50 514
10572.47 562
10573.44 490
10574.41 449
10575.39 491
10576.36 508
10577.33 514
10578.30 461
10579.27 428
10580.24 491
10581.21 503
10582.18 530
10583.16 488
10584.13 479
10585.10 487
10586.07 482
10587.04 497
10588.01 494
10588.99 550
10589.96 512
10590.93 541
10591.90 487
10592.87 460
10593.84 500
10594.82 531
10595.79 536
10596.76 503
10597.73 491
10598.70 516
10599.68 568
10600.65 508
10601.62 489
10602.59 515
10603.57 501
10604.54 499
10605.51 521
10606.48 485
10607.46 513
10608.43 484
10609.40 502
10610.37 440
10611.35 479
10612.32 463
10613.29 479
10614.27 500
10615.24 447
10616.21 445
10617.18 469
10618.16 451
10619.13 456
10620.10 489
10621.08 461
10622.05 470
10623.02 520
10624.00 521
10624.97 489
10625.94 471
10626.92 540
10627.89 511
10628.86 469
10629.84 462
10630.81 510
10631.78 489
10632.76 510
10633.73 445
10634.71 521
10635.68 487
10636.65 511
10637.63 535
10638.60 593
10639.58 661
10640.55 610
10641.52 563
10642.50 643
10643.47 617
10644.45 581
10645.42 623
10646.39 576
10647.37 537
10648.34 485
10649.32 514
10650.29 509
10651.27 465
10652.24 483
10653.22 482
10654.19 456
10655.17 454
10656.14 517
10657.12 464
10658.09 448
10659.07 457
10660.04 443
10661.01 451
10661.99 463
10662.97 496
10663.94 452
10664.92 462
10665.89 498
10666.87 475
10667.84 483
10668.82 488
10669.79 521
10670.77 462
10671.74 466
10672.72 449
10673.69 492
10674.67 459
10675.65 466
10676.62 432
10677.60 488
10678.57 470
10679.55 528
10680.52 570
10681.50 531
10682.48 545
10683.45 569
10684.43 596
10685.40 533
10686.38 515
10687.36 456
10688.33 467
10689.31 464
10690.29 431
10691.26 437
10692.24 483
10693.22 469
10694.19 408
10695.17 424
10696.14 445
10697.12 498
10698.10 428
10699.08 432
10700.05 438
10701.03 431
10702.01 429
10702.98 444
10703.96 444
10704.94 456
10705.91 465
10706.89 432
10707.87 462
10708.85 450
10709.82 432
10710.80 426
10711.78 429
10712.75 417
10713.73 416
10714.71 439
10715.69 430
10716.66 467
10717.64 491
10718.62 451
10719.60 453
10720.57 426
10721.55 406
10722.53 445
10723.51 480
10724.49 474
10725.46 429
10726.44 414
10727.42 391
10728.40 440
10729.38 451
10730.35 421
10731.33 419
10732.31 426
10733.29 388
10734.27 433
10735.25 441
10736.22 451
10737.20 443
10738.18 422
10739.16 467
10740.14 456
10741.12 475
10742.10 433
10743.08 416
10744.05 435
10745.03 435
10746.01 406
10746.99 384
10747.97 408
10748.95 398
10749.93 445
10750.91 390
10751.89 379
10752.87 441
10753.84 416
10754.82 386
10755.80 444
10756.78 412
10757.76 414
10758.74 423
10759.72 402
10760.70 428
10761.68 427
10762.66 442
10763.64 424
10764.62 411
10765.60 418
10766.58 418
10767.56 448
10768.54 437
10769.52 406
10770.50 382
10771.48 405
10772.46 408
10773.44 413
10774.42 438
10775.40 374
10776.38 401
10777.36 437
10778.34 408
10779.32 453
10780.30 437
10781.28 403
10782.26 402
10783.24 454
10784.22 410
10785.20 391
10786.19 408
10787.17 440
10788.15 385
10789.13 409
10790.11 442
10791.09 381
10792.07 392
10793.05 414
10794.03 429
10795.01 433
10796.00 430
10796.98 468
10797.96 416
10798.94 398
10799.92 403
10800.90 399
10801.88 394
10802.86 390
10803.85 457
10804.83 430
10805.81 427
10806.79 391
10807.77 465
10808.75 424
10809.74 416
10810.72 430
10811.70 393
10812.68 376
10813.66 418
10814.65 420
10815.63 460
10816.61 430
10817.59 430
10818.57 477
10819.56 421
10820.54 409
10821.52 427
10822.50 415
10823.49 426
10824.47 447
10825.45 384
10826.43 397
10827.42 503
10828.40 455
10829.38 429
10830.36 395
10831.35 396
10832.33 456
10833.31 426
10834.30 405
10835.28 423
10836.26 409
10837.25 495
10838.23 429
10839.21 405
10840.19 423
10841.18 463
10842.16 458
10843.14 454
10844.13 434
10845.11 396
10846.09 400
10847.08 405
10848.06 451
10849.05 467
10850.03 444
10851.01 469
10852.00 432
10852.98 385
10853.96 434
10854.95 427
10855.93 455
10856.92 491
10857.90 413
10858.88 457
10859.87 473
10860.85 481
10861.84 490
10862.82 485
10863.80 473
10864.79 480
10865.77 451
10866.76 438
10867.74 462
10868.73 494
10869.71 448
10870.70 449
10871.68 491
10872.67 422
10873.65 474
10874.63 485
10875.62 462
10876.60 507
10877.59 474
10878.57 474
10879.56 445
10880.54 441
10881.53 485
10882.51 454
10883.50 489
10884.48 493
10885.47 528
10886.46 506
10887.44 484
10888.43 522
10889.41 543
10890.40 502
10891.38 511
10892.37 548
10893.35 479
10894.34 454
10895.33 505
10896.31 523
10897.30 498
10898.28 477
10899.27 515
10900.25 502
10901.24 510
10902.23 518
10903.21 541
10904.20 550
10905.18 515
10906.17 543
10907.16 556
10908.14 561
10909.13 492
10910.12 517
10911.10 505
10912.09 536
10913.08 510
10914.06 481
10915.05 525
10916.04 514
10917.02 516
10918.01 564
10919.00 546
10919.98 602
10920.97 576
10921.96 577
10922.94 569
10923.93 553
10924.92 594
10925.90 599
10926.89 642
10927.88 622
10928.87 584
10929.85 589
10930.84 572
10931.83 577
10932.82 570
10933.80 584
10934.79 587
10935.78 579
10936.77 592
10937.75 628
10938.74 585
10939.73 612
10940.72 607
10941.70 649
10942.69 662
10943.68 698
10944.67 697
10945.66 653
10946.64 679
10947.63 672
10948.62 639
10949.61 676
10950.60 741
10951.58 753
10952.57 735
10953.56 777
10954.55 745
10955.54 795
10956.53 838
10957.52 832
10958.50 900
10959.49 944
10960.48 976
10961.47 995
10962.46 989
10963.45 988
10964.44 937
10965.42 922
10966.41 869
10967.40 836
10968.39 869
10969.38 811
10970.37 776
10971.36 790
10972.35 742
10973.34 773
10974.33 708
10975.32 736
10976.31 743
10977.29 769
10978.28 738
10979.27 767
10980.26 801
10981.25 742
10982.24 786
10983.23 808
10984.22 767
10985.21 779
10986.20 771
10987.19 808
10988.18 766
10989.17 744
10990.16 807
10991.15 765
10992.14 779
10993.13 796
10994.12 874
10995.11 958
10996.10 917
10997.09 1027
10998.08 1209
10999.07 1222
11000.06 1311
11001.05 1428
11002.05 1485
11003.04 1546
11004.03 1453
11005.02 1409
11006.01 1278
11007.00 1248
11007.99 1176
11008.98 1016
11009.97 949
11010.96 899
11011.95 821
11012.94 777
11013.94 747
11014.93 732
11015.92 740
11016.91 686
11017.90 709
11018.89 716
11019.88 716
11020.87 743
11021.87 694
11022.86 703
11023.85 688
11024.84 672
11025.83 757
11026.82 671
11027.81 648
11028.81 730
11029.80 757
11030.79 724
11031.78 640
11032.77 686
11033.77 690
11034.76 679
11035.75 626
11036.74 618
11037.73 681
11038.73 738
11039.72 748
11040.71 768
11041.70 730
11042.70 735
11043.69 661
11044.68 640
11045.67 644
11046.67 622
11047.66 643
11048.65 560
11049.64 592
11050.64 624
11051.63 605
11052.62 584
11053.61 577
11054.61 599
11055.60 547
11056.59 593
11057.59 568
11058.58 561
11059.57 554
11060.57 573
11061.56 557
11062.55 597
11063.55 601
11064.54 599
11065.53 526
11066.53 548
11067.52 603
11068.51 597
11069.51 572
11070.50 550
11071.49 607
11072.49 554
11073.48 583
11074.48 575
11075.47 506
11076.46 572
11077.46 601
11078.45 601
11079.45 612
11080.44 593
11081.43 628
11082.43 594
11083.42 583
11084.42 583
11085.41 602
11086.40 596
11087.40 658
11088.39 581
11089.39 512
11090.38 512
11091.38 543
11092.37 570
11093.37 502
11094.36 503
11095.36 540
11096.35 569
11097.35 552
11098.34 538
11099.34 510
11100.33 518
11101.33 517
11102.32 528
11103.32 546
11104.31 535
11105.31 506
11106.30 550
11107.30 560
11108.29 537
11109.29 516
11110.28 530
11111.28 512
11112.27 516
11113.27 512
11114.26 524
11115.26 532
11116.26 581
11117.25 531
11118.25 554
11119.24 502
11120.24 509
11121.24 555
11122.23 563
11123.23 504
11124.22 507
11125.22 478
11126.22 480
11127.21 520
11128.21 533
11129.20 533
11130.20 512
11131.20 494
11132.19 490
11133.19 516
11134.19 504
11135.18 484
11136.18 494
11137.18 481
11138.17 453
11139.17 491
11140.17 520
11141.16 522
11142.16 517
11143.16 557
11144.15 573
11145.15 499
11146.15 522
11147.14 505
11148.14 493
11149.14 522
11150.14 605
11151.13 513
11152.13 507
11153.13 512
11154.13 521
11155.12 473
11156.12 506
11157.12 495
11158.12 516
11159.11 530
11160.11 483
11161.11 486
11162.11 469
11163.10 457
11164.10 475
11165.10 479
11166.10 486
11167.10 497
11168.09 494
11169.09 486
11170.09 510
11171.09 506
11172.09 513
11173.08 512
11174.08 476
11175.08 513
11176.08 509
11177.08 497
11178.08 482
11179.08 467
11180.07 508
11181.07 458
11182.07 494
11183.07 474
11184.07 511
11185.07 470
11186.07 452
11187.06 534
11188.06 527
11189.06 498
11190.06 488
11191.06 491
11192.06 493
11193.06 468
11194.06 521
11195.06 547
11196.06 514
11197.06 532
11198.06 540
11199.05 538
11200.05 499
11201.05 486
11202.05 498
11203.05 512
11204.05 477
11205.05 455
11206.05 480
11207.05 520
11208.05 495
11209.05 442
11210.05 498
11211.05 471
11212.05 499
11213.05 453
11214.05 468
11215.05 456
11216.05 505
11217.05 513
11218.05 478
11219.05 419
11220.05 438
11221.05 458
11222.05 447
11223.05 435
11224.05 456
11225.06 485
11226.06 466
11227.06 467
11228.06 446
11229.06 471
11230.06 443
11231.06 455
11232.06 459
11233.06 479
11234.06 463
11235.06 433
11236.06 464
11237.07 466
11238.07 464
11239.07 403
11240.07 492
11241.07 485
11242.07 451
11243.07 425
11244.07 440
11245.08 450
11246.08 459
11247.08 477
11248.08 439
11249.08 394
11250.08 455
11251.09 477
11252.09 450
11253.09 422
11254.09 450
11255.09 451
11256.10 452
11257.10 433
11258.10 435
11259.10 443
11260.10 473
11261.11 456
11262.11 472
11263.11 460
11264.11 463
11265.11 465
11266.12 432
11267.12 430
11268.12 474
11269.12 468
11270.13 488
11271.13 451
11272.13 454
11273.14 442
11274.14 490
11275.14 467
11276.14 434
11277.15 462
11278.15 494
11279.15 520
11280.16 526
11281.16 461
11282.16 467
11283.17 519
11284.17 532
11285.17 469
11286.17 465
11287.18 476
11288.18 425
11289.18 421
11290.19 397
11291.19 460
11292.20 472
11293.20 458
11294.20 430
11295.21 442
11296.21 501
11297.21 450
11298.22 409
11299.22 428
11300.23 443
11301.23 479
11302.23 479
11303.24 476
11304.24 427
11305.25 434
11306.25 459
11307.25 449
11308.26 429
11309.26 433
11310.27 433
11311.27 463
11312.28 449
11313.28 448
11314.29 466
11315.29 509
11316.29 528
11317.30 546
11318.30 468
11319.31 485
11320.31 493
11321.32 518
11322.32 468
11323.33 496
11324.33 490
11325.34 496
11326.34 467
11327.35 476
11328.35 454
11329.36 400
11330.36 433
11331.37 407
11332.38 420
11333.38 463
11334.39 458
11335.39 459
11336.40 464
11337.40 489
11338.41 490
11339.41 528
11340.42 563
11341.43 547
11342.43 575
11343.44 574
11344.44 631
11345.45 556
11346.46 514
11347.46 497
11348.47 484
11349.47 453
11350.48 498
11351.49 474
11352.49 447
11353.50 479
11354.50 429
11355.51 497
11356.52 475
11357.52 452
11358.53 448
11359.54 460
11360.54 453
11361.55 411
11362.56 445
11363.56 461
11364.57 484
11365.58 465
11366.58 432
11367.59 434
11368.60 410
11369.61 443
11370.61 424
11371.62 429
11372.63 414
11373.63 419
11374.64 410
11375.65 455
11376.66 457
11377.66 417
11378.67 422
11379.68 425
11380.69 430
11381.69 457
11382.70 399
11383.71 427
11384.72 445
11385.72 460
11386.73 426
11387.74 456
11388.75 402
11389.76 394
11390.76 456
11391.77 409
11392.78 464
11393.79 423
11394.80 400
11395.80 384
11396.81 426
11397.82 413
11398.83 395
11399.84 412
11400.85 417
11401.85 391
11402.86 379
11403.87 441
11404.88 421
11405.89 371
11406.90 398
11407.91 417
11408.91 468
11409.92 403
11410.93 443
11411.94 388
11412.95 408
11413.96 447
11414.97 422
11415.98 449
11416.99 474
11418.00 395
11419.00 410
11420.01 423
11421.02 382
11422.03 414
11423.04 421
11424.05 424
11425.06 438
11426.07 427
11427.08 434
11428.09 400
11429.10 427
11430.11 468
11431.12 424
11432.13 401
11433.14 406
11434.15 380
11435.16 406
11436.17 426
11437.18 431
11438.19 412
11439.20 413
11440.21 438
11441.22 471
11442.23 451
11443.24 424
11444.25 421
11445.26 393
11446.27 454
11447.28 383
11448.29 395
11449.30 418
11450.31 443
11451.32 464
11452.33 453
11453.34 426
11454.36 414
11455.37 443
11456.38 451
11457.39 408
11458.40 404
11459.41 456
11460.42 447
11461.43 430
11462.44 423
11463.45 467
11464.47 464
11465.48 423
11466.49 412
11467.50 441
11468.51 462
11469.52 413
11470.53 418
11471.55 450
11472.56 509
11473.57 431
11474.58 447
11475.59 434
11476.60 479
11477.62 429
11478.63 441
11479.64 430
11480.65 466
11481.66 441
11482.68 411
11483.69 488
11484.70 466
11485.71 427
11486.72 417
11487.74 393
11488.75 421
11489.76 457
11490.77 441
11491.79 428
11492.80 406
11493.81 458
11494.82 398
11495.84 392
11496.85 411
11497.86 418
11498.87 445
11499.89 438
11500.90 453
11501.91 435
11502.93 447
11503.94 429
11504.95 437
11505.96 431
11506.98 416
11507.99 457
11509.00 448
11510.02 428
11511.03 432
11512.04 468
11513.06 471
11514.07 436
11515.08 441
11516.10 433
11517.11 453
11518.13 426
11519.14 430
11520.15 460
11521.17 497
11522.18 440
11523.19 445
11524.21 447
11525.22 392
11526.24 445
11527.25 424
11528.26 466
11529.28 442
11530.29 415
11531.31 410
11532.32 420
11533.33 442
11534.35 520
11535.36 450
11536.38 429
11537.39 426
11538.41 439
11539.42 469
11540.44 491
11541.45 486
11542.47 485
11543.48 499
11544.49 477
11545.51 523
11546.52 483
11547.54 519
11548.55 511
11549.57 519
11550.58 473
11551.60 502
11552.61 519
11553.63 481
11554.64 471
11555.66 500
11556.68 459
11557.69 512
11558.71 559
11559.72 524
11560.74 491
11561.75 515
11562.77 585
11563.78 497
11564.80 515
11565.82 483
11566.83 557
11567.85 566
11568.86 544
11569.88 553
11570.89 548
11571.91 584
11572.93 583
11573.94 563
11574.96 553
11575.97 592
11576.99 605
11578.01 679
11579.02 629
11580.04 638
11581.06 670
11582.07 623
11583.09 714
11584.11 769
11585.12 728
11586.14 719
11587.16 779
11588.17 771
11589.19 724
11590.21 777
11591.22 768
11592.24 785
11593.26 784
11594.27 877
11595.29 936
11596.31 1100
11597.32 1196
11598.34 1313
11599.36 1441
11600.38 1647
11601.39 1740
11602.41 1771
11603.43 1802
11604.45 1667
11605.46 1534
11606.48 1425
11607.50 1255
11608.52 1079
11609.53 986
11610.55 951
11611.57 838
11612.59 800
11613.60 690
11614.62 683
11615.64 641
11616.66 646
11617.68 635
11618.69 680
11619.71 673
11620.73 641
11621.75 646
11622.77 621
11623.78 634
11624.80 552
11625.82 580
11626.84 640
11627.86 642
11628.88 557
11629.90 592
11630.91 611
11631.93 600
11632.95 626
11633.97 621
11634.99 605
11636.01 608
11637.03 657
11638.05 665
11639.06 718
11640.08 698
11641.10 708
11642.12 668
11643.14 612
11644.16 637
11645.18 595
11646.20 587
11647.22 583
11648.24 548
11649.26 528
11650.28 530
11651.30 520
11652.31 544
11653.33 471
11654.35 486
11655.37 515
11656.39 520
11657.41 516
11658.43 542
11659.45 497
11660.47 533
11661.49 536
11662.51 507
11663.53 496
11664.55 499
11665.57 494
11666.59 480
11667.61 517
11668.63 522
11669.65 499
11670.67 505
11671.69 551
11672.71 552
11673.73 559
11674.76 567
11675.78 531
11676.80 585
11677.82 570
11678.84 543
11679.86 558
11680.88 607
11681.90 608
11682.92 565
11683.94 562
11684.96 583
11685.98 567
11687.00 515
11688.03 507
11689.05 528
11690.07 527
11691.09 505
11692.11 522
11693.13 522
11694.15 554
11695.17 525
11696.20 543
11697.22 555
11698.24 522
11699.26 529
11700.28 489
11701.30 474
11702.33 491
11703.35 474
11704.37 558
11705.39 520
11706.41 480
11707.44 465
11708.46 463
11709.48 440
11710.50 537
11711.52 507
11712.55 515
11713.57 470
11714.59 514
11715.61 488
11716.63 469
11717.66 432
11718.68 441
11719.70 494
11720.72 465
11721.75 461
11722.77 427
11723.79 454
11724.82 472
11725.84 491
11726.86 454
11727.88 423
11728.91 429
11729.93 430
11730.95 425
11731.98 430
11733.00 444
11734.02 425
11735.04 434
11736.07 434
11737.09 472
11738.11 461
11739.14 437
11740.16 440
11741.18 479
11742.21 432
11743.23 450
11744.25 446
11745.28 433
11746.30 446
11747.33 418
11748.35 495
11749.37 472
11750.40 449
11751.42 427
11752.44 459
11753.47 438
11754.49 468
11755.52 445
11756.54 425
11757.57 449
11758.59 464
11759.61 447
11760.64 441
11761.66 405
11762.69 416
11763.71 438
11764.74 443
11765.76 403
11766.78 420
11767.81 445
11768.83 417
11769.86 401
11770.88 421
11771.91 418
11772.93 463
11773.96 438
11774.98 433
11776.01 487
11777.03 447
11778.06 422
11779.08 455
11780.11 402
11781.13 439
11782.16 458
11783.18 434
11784.21 435
11785.23 420
11786.26 438
11787.28 464
11788.31 422
11789.34 446
11790.36 440
11791.39 410
11792.41 405
11793.44 431
11794.46 448
11795.49 476
11796.52 414
11797.54 377
11798.57 424
11799.59 411
11800.62 399
11801.65 436
11802.67 423
11803.70 394
11804.72 451
11805.75 450
11806.78 395
11807.80 404
11808.83 435
11809.86 405
11810.88 385
11811.91 438
11812.93 451
11813.96 439
11814.99 404
11816.01 399
11817.04 404
11818.07 432
11819.10 430
11820.12 437
11821.15 444
11822.18 429
11823.20 401
11824.23 442
11825.26 423
11826.28 491
11827.31 420
11828.34 447
11829.37 465
11830.39 437
11831.42 426
11832.45 426
11833.48 432
11834.50 432
11835.53 425
11836.56 449
11837.59 433
11838.61 420
11839.64 408
11840.67 403
11841.70 453
11842.72 447
11843.75 432
11844.78 427
11845.81 432
11846.84 407
11847.86 421
11848.89 441
11849.92 409
11850.95 481
11851.98 431
11853.01 433
11854.03 435
11855.06 423
11856.09 443
11857.12 450
11858.15 444
11859.18 369
11860.20 425
11861.23 459
11862.26 451
11863.29 417
11864.32 441
11865.35 434
11866.38 404
11867.41 431
11868.44 441
11869.46 421
11870.49 399
11871.52 435
11872.55 431
11873.58 423
11874.61 398
11875.64 411
11876.67 423
11877.70 426
11878.73 419
11879.76 424
11880.79 430
11881.82 416
11882.85 430
11883.88 456
11884.91 465
11885.93 485
11886.96 494
11887.99 473
11889.02 414
11890.05 471
11891.08 465
11892.11 471
11893.14 488
11894.17 497
11895.20 485
11896.23 482
11897.26 510
11898.30 525
11899.33 566
11900.36 511
11901.39 588
11902.42 574
11903.45 568
11904.48 571
11905.51 571
11906.54 592
11907.57 586
11908.60 598
11909.63 585
11910.66 587
11911.69 584
11912.72 538
11913.75 532
11914.79 523
11915.82 522
11916.85 539
11917.88 544
11918.91 548
11919.94 544
11920.97 521
11922.00 556
11923.04 530
11924.07 537
11925.10 537
11926.13 568
11927.16 560
11928.19 588
11929.22 673
11930.26 654
11931.29 670
11932.32 693
11933.35 780
11934.38 693
11935.41 748
11936.45 756
11937.48 699
11938.51 668
11939.54 682
11940.58 668
11941.61 626
11942.64 607
11943.67 567
11944.70 565
11945.74 514
11946.77 490
11947.80 511
11948.83 521
11949.87 520
11950.90 541
11951.93 519
11952.96 488
11954.00 487
11955.03 470
11956.06 520
11957.09 480
11958.13 452
11959.16 436
11960.19 467
11961.23 410
11962.26 437
11963.29 438
11964.33 504
11965.36 501
11966.39 432
11967.43 536
11968.46 484
11969.49 503
11970.53 479
11971.56 487
11972.59 500
11973.63 500
11974.66 533
11975.69 504
11976.73 495
11977.76 467
11978.79 507
11979.83 472
11980.86 509
11981.90 510
11982.93 499
11983.96 426
11985.00 442
11986.03 494
11987.07 443
11988.10 460
11989.13 470
11990.17 471
11991.20 463
11992.24 475
11993.27 444
11994.31 464
11995.34 446
11996.38 458
11997.41 427
11998.44 420
11999.48 453
12000.51 505
12001.55 479
12002.58 475
12003.62 470
12004.65 424
12005.69 485
12006.72 491
12007.76 457
12008.79 509
12009.83 472
12010.86 479
12011.90 467
12012.93 474
12013.97 572
12015.00 518
12016.04 536
12017.08 562
12018.11 515
12019.15 547
12020.18 564
12021.22 510
12022.25 570
12023.29 499
12024.32 513
12025.36 541
12026.40 547
12027.43 530
12028.47 527
12029.50 560
12030.54 563
12031.58 541
12032.61 510
12033.65 517
12034.68 495
12035.72 498
12036.76 522
12037.79 520
12038.83 523
12039.87 513
12040.90 542
12041.94 499
12042.98 505
12044.01 555
12045.05 509
12046.09 472
12047.12 486
12048.16 485
12049.20 497
12050.23 487
12051.27 487
12052.31 525
12053.34 575
12054.38 509
12055.42 507
12056.45 541
12057.49 502
12058.53 499
12059.57 516
12060.60 548
12061.64 584
12062.68 531
12063.72 518
12064.75 559
12065.79 579
12066.83 565
12067.87 531
12068.90 509
12069.94 537
12070.98 545
12072.02 513
12073.06 525
12074.09 546
12075.13 566
12076.17 552
12077.21 560
12078.24 521
12079.28 534
12080.32 553
12081.36 583
12082.40 600
12083.44 496
12084.47 546
12085.51 541
12086.55 544
12087.59 596
12088.63 607
12089.67 624
12090.71 604
12091.74 625
12092.78 639
12093.82 613
12094.86 656
12095.90 626
12096.94 593
12097.98 626
12099.02 617
12100.05 687
12101.09 678
12102.13 682
12103.17 783
12104.21 861
12105.25 840
12106.29 806
12107.33 829
12108.37 774
12109.41 795
12110.45 755
12111.49 678
12112.53 694
12113.57 648
12114.61 616
12115.65 556
12116.69 586
12117.72 588
12118.76 592
12119.80 519
12120.84 507
12121.88 486
12122.92 565
12123.96 542
12125.00 490
12126.04 527
12127.08 497
12128.12 530
12129.17 494
12130.21 452
12131.25 497
12132.29 504
12133.33 500
12134.37 503
12135.41 499
12136.45 477
12137.49 465
12138.53 507
12139.57 494
12140.61 514
12141.65 495
12142.69 527
12143.73 488
12144.77 512
12145.82 503
12146.86 491
12147.90 483
12148.94 518
12149.98 499
12151.02 479
12152.06 468
12153.10 450
12154.15 481
12155.19 507
12156.23 459
12157.27 447
12158.31 475
12159.35 509
12160.39 498
12161.44 449
12162.48 450
12163.52 467
12164.56 459
12165.60 448
12166.64 464
12167.69 478
12168.73 520
12169.77 497
12170.81 445
12171.85 426
12172.90 446
12173.94 477
12174.98 456
12176.02 473
12177.07 392
12178.11 471
12179.15 483
12180.19 489
12181.24 495
12182.28 453
12183.32 451
12184.36 473
12185.41 457
12186.45 450
12187.49 453
12188.53 465
12189.58 462
12190.62 505
12191.66 467
12192.71 412
12193.75 487
12194.79 452
12195.84 445
12196.88 420
12197.92 497
12198.97 515
12200.01 476
12201.05 426
12202.10 398
12203.14 486
12204.18 456
12205.23 455
12206.27 479
12207.31 505
12208.36 497
12209.40 467
12210.44 426
12211.49 421
12212.53 430
12213.58 480
12214.62 478
12215.66 477
12216.71 493
12217.75 509
12218.80 471
12219.84 477
12220.88 492
12221.93 453
12222.97 477
12224.02 440
12225.06 451
12226.11 479
12227.15 420
12228.19 431
12229.24 446
12230.28 457
12231.33 447
12232.37 454
12233.42 450
12234.46 433
12235.51 448
12236.55 470
12237.60 479
12238.64 460
12239.69 467
12240.73 487
12241.78 410
12242.82 448
12243.87 420
12244.91 427
12245.96 447
12247.00 477
12248.05 475
12249.09 476
12250.14 422
12251.19 428
12252.23 481
12253.28 486
12254.32 482
12255.37 435
12256.41 444
12257.46 427
12258.51 458
12259.55 476
12260.60 453
12261.64 428
12262.69 436
12263.74 434
12264.78 391
12265.83 405
12266.87 416
12267.92 410
12268.97 413
12270.01 400
12271.06 366
12272.11 425
12273.15 444
12274.20 405
12275.24 411
12276.29 399
12277.34 419
12278.38 436
12279.43 411
12280.48 404
12281.52 383
12282.57 411
12283.62 424
12284.67 411
12285.71 430
12286.76 426
12287.81 427
12288.85 417
12289.90 392
12290.95 360
12292.00 399
12293.04 397
12294.09 437
12295.14 376
12296.18 418
12297.23 433
12298.28 389
12299.33 389
12300.38 390
12301.42 372
12302.47 426
12303.52 390
12304.57 393
12305.61 422
12306.66 439
12307.71 425
12308.76 416
12309.81 386
12310.85 393
12311.90 421
12312.95 409
12314.00 423
12315.05 392
12316.09 415
12317.14 413
12318.19 393
12319.24 394
12320.29 386
12321.34 410
12322.39 366
12323.43 404
12324.48 425
12325.53 384
12326.58 370
12327.63 397
12328.68 354
12329.73 373
12330.78 404
12331.82 389
12332.87 399
12333.92 372
12334.97 384
12336.02 335
12337.07 373
12338.12 382
12339.17 395
12340.22 381
12341.27 384
12342.32 366
12343.37 386
12344.42 412
12345.46 401
12346.51 401
12347.56 383
12348.61 387
12349.66 410
12350.71 408
12351.76 360
12352.81 384
12353.86 381
12354.91 428
12355.96 380
12357.01 366
12358.06 383
12359.11 410
12360.16 431
12361.21 405
12362.26 404
12363.31 381
12364.36 358
12365.41 377
12366.47 413
12367.52 386
12368.57 400
12369.62 386
12370.67 356
12371.72 386
12372.77 429
12373.82 395
12374.87 428
12375.92 405
12376.97 414
12378.02 378
12379.07 364
12380.12 402
12381.18 384
12382.23 396
12383.28 377
12384.33 382
12385.38 394
12386.43 375
12387.48 380
12388.53 384
12389.59 394
12390.64 411
12391.69 438
12392.74 429
12393.79 423
12394.84 448
12395.90 399
12396.95 382
12398.00 457
12399.05 432
12400.10 444
12401.15 411
12402.21 434
12403.26 446
12404.31 454
12405.36 408
12406.41 434
12407.47 462
12408.52 417
12409.57 434
12410.62 406
12411.68 430
12412.73 383
12413.78 404
12414.83 418
12415.89 459
12416.94 452
12417.99 433
12419.04 427
12420.10 420
12421.15 427
12422.20 431
12423.26 434
12424.31 377
12425.36 414
12426.41 414
12427.47 434
12428.52 403
12429.57 432
12430.63 441
12431.68 441
12432.73 421
12433.79 454
12434.84 419
12435.89 440
12436.95 443
12438.00 417
12439.05 408
12440.11 448
12441.16 393
12442.21 437
12443.27 452
12444.32 423
12445.38 458
12446.43 419
12447.48 436
12448.54 397
12449.59 437
12450.65 419
12451.70 442
12452.75 450
12453.81 381
12454.86 413
12455.92 418
12456.97 450
12458.02 476
12459.08 459
12460.13 474
12461.19 477
12462.24 451
12463.30 454
12464.35 461
12465.41 480
12466.46 500
12467.52 476
12468.57 435
12469.63 454
12470.68 448
12471.74 478
12472.79 497
12473.85 509
12474.90 492
12475.96 490
12477.01 538
12478.07 572
12479.12 515
12480.18 514
12481.23 550
12482.29 539
12483.34 563
12484.40 547
12485.45 589
12486.51 584
12487.56 590
12488.62 606
12489.68 653
12490.73 723
12491.79 745
12492.84 839
12493.90 848
12494.95 944
12496.01 1019
12497.07 1069
12498.12 1123
12499.18 1063
12500.23 1044
12501.29 1009
12502.35 990
12503.40 921
12504.46 794
12505.52 757
12506.57 695
12507.63 643
12508.69 597
12509.74 564
12510.80 559
12511.86 578
12512.91 560
12513.97 546
12515.03 516
12516.08 540
12517.14 515
12518.20 528
12519.25 527
12520.31 533
12521.37 559
12522.42 575
12523.48 530
12524.54 578
12525.60 534
12526.65 528
12527.71 519
12528.77 485
12529.82 521
12530.88 564
12531.94 533
12533.00 589
12534.05 577
12535.11 587
12536.17 633
12537.23 595
12538.29 577
12539.34 571
12540.40 604
12541.46 534
12542.52 514
12543.57 543
12544.63 548
12545.69 511
12546.75 501
12547.81 455
12548.87 465
12549.92 502
12550.98 517
12552.04 524
12553.10 578
12554.16 573
12555.22 586
12556.27 535
12557.33 513
12558.39 552
12559.45 579
12560.51 604
12561.57 601
12562.63 642
12563.68 588
12564.74 596
12565.80 633
12566.86 617
12567.92 645
12568.98 638
12570.04 700
12571.10 719
12572.16 738
12573.22 793
12574.28 880
12575.33 857
12576.39 897
12577.45 936
12578.51 955
12579.57 960
12580.63 906
12581.69 891
12582.75 914
12583.81 859
12584.87 784
12585.93 722
12586.99 711
12588.05 690
12589.11 661
12590.17 665
12591.23 643
12592.29 626
12593.35 656
12594.41 625
12595.47 596
12596.53 616
12597.59 579
12598.65 581
12599.71 579
12600.77 599
12601.83 551
12602.89 580
12603.95 578
12605.01 639
12606.07 595
12607.13 594
12608.20 593
12609.26 615
12610.32 617
12611.38 593
12612.44 592
12613.50 602
12614.56 633
12615.62 619
12616.68 589
12617.74 599
12618.81 658
12619.87 644
12620.93 637
12621.99 605
12623.05 582
12624.11 614
12625.17 585
12626.23 595
12627.30 576
12628.36 527
12629.42 557
12630.48 537
12631.54 552
12632.60 587
12633.67 606
12634.73 578
12635.79 564
12636.85 519
12637.91 519
12638.98 637
12640.04 562
12641.10 593
12642.16 525
12643.22 504
12644.29 591
12645.35 605
12646.41 586
12647.47 582
12648.54 581
12649.60 576
12650.66 616
12651.72 649
12652.79 665
12653.85 648
12654.91 682
12655.97 696
12657.04 694
12658.10 666
12659.16 652
12660.22 696
12661.29 703
12662.35 659
12663.41 692
12664.48 703
12665.54 667
12666.60 652
12667.67 612
12668.73 588
12669.79 589
12670.86 625
12671.92 607
12672.98 560
12674.05 586
12675.11 610
12676.17 562
12677.24 562
12678.30 615
12679.36 622
12680.43 623
12681.49 594
12682.56 577
12683.62 579
12684.68 664
12685.75 635
12686.81 587
12687.88 561
12688.94 620
12690.00 625
12691.07 594
12692.13 631
12693.20 598
12694.26 636
12695.33 691
12696.39 696
12697.45 627
12698.52 679
12699.58 703
12700.65 718
12701.71 705
12702.78 725
12703.84 766
12704.91 803
12705.97 806
12707.04 785
12708.10 840
12709.17 775
12710.23 712
12711.30 751
12712.36 720
12713.43 703
12714.49 616
12715.56 632
12716.62 617
12717.69 634
12718.75 652
12719.82 646
12720.88 649
12721.95 619
12723.02 632
12724.08 674
12725.15 677
12726.21 635
12727.28 626
12728.34 597
12729.41 669
12730.48 637
12731.54 613
12732.61 568
12733.67 585
12734.74 629
12735.81 625
12736.87 600
12737.94 586
12739.00 637
12740.07 611
12741.14 619
12742.20 597
12743.27 569
12744.34 584
12745.40 585
12746.47 606
12747.54 597
12748.60 581
12749.67 568
12750.74 595
12751.80 599
12752.87 571
12753.94 555
12755.00 529
12756.07 557
12757.14 557
12758.20 500
12759.27 565
12760.34 548
12761.40 500
12762.47 500
12763.54 546
12764.61 532
12765.67 498
12766.74 485
12767.81 504
12768.88 513
12769.94 447
12771.01 513
12772.08 533
12773.15 462
12774.21 504
12775.28 483
12776.35 472
12777.42 473
12778.49 478
12779.55 508
12780.62 506
12781.69 452
12782.76 489
12783.83 502
12784.89 484
12785.96 433
12787.03 458
12788.10 434
12789.17 426
12790.23 425
12791.30 463
12792.37 508
12793.44 429
12794.51 450
12795.58 463
12796.65 455
12797.71 450
12798.78 428
12799.85 447
12800.92 457
12801.99 445
12803.06 488
12804.13 442
12805.20 454
12806.27 470
12807.33 474
12808.40 481
12809.47 513
12810.54 456
12811.61 468
12812.68 465
12813.75 471
12814.82 469
12815.89 470
12816.96 468
12818.03 479
12819.10 471
12820.17 487
12821.24 442
12822.31 456
12823.38 454
12824.45 490
12825.52 458
12826.59 427
12827.66 468
12828.73 432
12829.80 415
12830.87 484
12831.94 461
12833.01 459
12834.08 456
12835.15 436
12836.22 457
12837.29 470
12838.36 448
12839.43 459
12840.50 461
12841.57 459
12842.64 451
12843.71 444
12844.78 469
12845.85 407
12846.92 443
12847.99 407
12849.06 451
12850.13 431
12851.21 473
12852.28 403
12853.35 442
12854.42 433
12855.49 452
12856.56 414
12857.63 436
12858.70 453
12859.77 439
12860.85 440
12861.92 436
12862.99 423
12864.06 398
12865.13 396
12866.20 417
12867.27 405
12868.35 373
12869.42 399
12870.49 373
12871.56 385
12872.63 434
12873.71 447
12874.78 436
12875.85 410
12876.92 382
12877.99 386
12879.07 416
12880.14 419
12881.21 362
12882.28 389
12883.35 418
12884.43 413
12885.50 349
12886.57 358
12887.64 368
12888.72 356
12889.79 386
12890.86 385
12891.93 396
12893.01 362
12894.08 418
12895.15 396
12896.22 354
12897.30 362
12898.37 403
12899.44 404
12900.52 370
12901.59 400
12902.66 368
12903.74 401
12904.81 385
12905.88 329
12906.96 362
12908.03 390
12909.10 372
12910.18 406
12911.25 360
12912.32 361
12913.40 384
12914.47 383
12915.54 376
12916.62 367
12917.69 328
12918.76 377
12919.84 400
12920.91 417
12921.99 371
12923.06 378
12924.13 383
12925.21 375
12926.28 367
12927.36 405
12928.43 353
12929.50 382
12930.58 375
12931.65 330
12932.73 324
12933.80 365
12934.88 385
12935.95 408
12937.02 360
12938.10 346
12939.17 340
12940.25 403
12941.32 364
12942.40 371
12943.47 414
12944.55 389
12945.62 340
12946.70 398
12947.77 354
12948.85 369
12949.92 373
12951.00 355
12952.07 384
12953.15 361
12954.22 357
12955.30 359
12956.37 361
12957.45 328
12958.52 358
12959.60 371
12960.68 362
12961.75 327
12962.83 335
12963.90 332
12964.98 333
12966.05 323
12967.13 346
12968.20 357
12969.28 374
12970.36 379
12971.43 393
12972.51 353
12973.58 325
12974.66 323
12975.74 341
12976.81 340
12977.89 365
12978.97 368
12980.04 380
12981.12 352
12982.19 384
12983.27 354
12984.35 356
12985.42 380
12986.50 377
12987.58 363
12988.65 364
12989.73 380
12990.81 436
12991.88 407
12992.96 384
12994.04 382
12995.11 380
12996.19 379
12997.27 382
12998.35 424
12999.42 374
13000.50 411
13001.58 394
13002.65 338
13003.73 388
13004.81 397
13005.89 396
13006.96 362
13008.04 400
13009.12 372
13010.20 385
13011.27 370
13012.35 391
13013.43 378
13014.51 400
13015.58 403
13016.66 411
13017.74 422
13018.82 390
13019.90 391
13020.97 350
13022.05 394
13023.13 382
13024.21 390
13025.29 381
13026.37 384
13027.44 414
13028.52 404
13029.60 379
13030.68 404
13031.76 374
13032.84 362
13033.91 412
13034.99 404
13036.07 397
13037.15 404
13038.23 453
13039.31 442
13040.39 379
13041.46 397
13042.54 422
13043.62 482
13044.70 435
13045.78 422
13046.86 421
13047.94 400
13049.02 396
13050.10 418
13051.18 414
13052.26 416
13053.34 395
13054.41 419
13055.49 424
13056.57 436
13057.65 461
13058.73 441
13059.81 419
13060.89 447
13061.97 457
13063.05 430
13064.13 445
13065.21 431
13066.29 409
13067.37 444
13068.45 388
13069.53 389
13070.61 403
13071.69 485
13072.77 413
13073.85 432
13074.93 435
13076.01 429
13077.09 423
13078.17 428
13079.25 428
13080.33 388
13081.41 381
13082.49 384
13083.58 377
13084.66 407
13085.74 402
13086.82 380
13087.90 378
13088.98 337
13090.06 399
13091.14 436
13092.22 404
13093.30 407
13094.38 379
13095.46 359
13096.55 392
13097.63 405
13098.71 337
13099.79 327
13100.87 360
13101.95 387
13103.03 374
13104.12 368
13105.20 343
13106.28 365
13107.36 390
13108.44 372
13109.52 389
13110.60 339
13111.69 356
13112.77 351
13113.85 319
13114.93 347
13116.01 405
13117.10 371
13118.18 380
13119.26 398
13120.34 368
13121.42 346
13122.51 355
13123.59 377
13124.67 360
13125.75 301
13126.84 355
13127.92 363
13129.00 356
13130.08 348
13131.17 379
13132.25 359
13133.33 389
13134.41 411
13135.50 391
13136.58 412
13137.66 360
13138.75 380
13139.83 370
13140.91 379
13141.99 383
13143.08 332
13144.16 336
13145.24 360
13146.33 362
13147.41 354
13148.49 356
13149.58 358
13150.66 419
13151.74 392
13152.83 399
13153.91 376
13154.99 345
13156.08 361
13157.16 405
13158.25 337
13159.33 361
13160.41 388
13161.50 414
13162.58 394
13163.66 408
13164.75 376
13165.83 376
13166.92 374
13168.00 369
13169.08 359
13170.17 368
13171.25 352
13172.34 351
13173.42 338
13174.51 372
13175.59 382
13176.67 372
13177.76 319
13178.84 348
13179.93 368
13181.01 353
13182.10 342
13183.18 387
13184.27 365
13185.35 400
13186.44 356
13187.52 363
13188.61 357
13189.69 352
13190.78 372
13191.86 330
13192.95 349
13194.03 343
13195.12 333
13196.20 369
13197.29 346
13198.37 320
13199.46 387
13200.54 361
13201.63 357
13202.72 363
13203.80 381
13204.89 384
13205.97 411
13207.06 362
13208.14 378
13209.23 353
13210.32 354
13211.40 357
13212.49 349
13213.57 373
13214.66 374
13215.75 408
13216.83 349
13217.92 394
13219.00 357
13220.09 372
13221.18 389
13222.26 378
13223.35 375
13224.44 363
13225.52 349
13226.61 375
13227.70 374
13228.78 346
13229.87 366
13230.96 342
13232.04 352
13233.13 343
13234.22 350
13235.30 331
13236.39 366
13237.48 386
13238.56 405
13239.65 362
13240.74 367
13241.82 341
13242.91 343
13244.00 364
13245.09 408
13246.17 363
13247.26 347
13248.35 362
13249.44 394
13250.52 347
13251.61 345
13252.70 391
13253.79 358
13254.87 365
13255.96 339
13257.05 349
13258.14 363
13259.23 374
13260.31 380
13261.40 384
13262.49 378
13263.58 372
13264.67 382
13265.75 322
13266.84 337
13267.93 403
13269.02 396
13270.11 367
13271.19 347
13272.28 371
13273.37 358
13274.46 367
13275.55 357
13276.64 383
13277.73 390
13278.81 398
13279.90 363
13280.99 389
13282.08 346
13283.17 361
13284.26 381
13285.35 398
13286.44 384
13287.53 376
13288.61 433
13289.70 418
13290.79 343
13291.88 376
13292.97 430
13294.06 446
13295.15 400
13296.24 358
13297.33 422
13298.42 396
13299.51 467
13300.60 398
13301.69 381
13302.78 375
13303.87 387
13304.96 383
13306.05 429
13307.14 455
13308.23 404
13309.32 439
13310.41 431
13311.50 451
13312.59 477
13313.68 444
13314.77 464
13315.86 435
13316.95 415
13318.04 403
13319.13 401
13320.22 444
13321.31 405
13322.40 430
13323.49 437
13324.58 471
13325.67 415
13326.76 421
13327.85 417
13328.94 418
13330.03 478
13331.12 404
13332.21 387
13333.31 385
13334.40 442
13335.49 432
13336.58 425
13337.67 419
13338.76 470
13339.85 427
13340.94 410
13342.03 408
13343.13 445
13344.22 446
13345.31 452
13346.40 468
13347.49 440
13348.58 439
13349.67 431
13350.77 474
13351.86 426
13352.95 470
13354.04 454
13355.13 468
13356.22 447
13357.32 450
13358.41 467
13359.50 489
13360.59 486
13361.68 497
13362.78 533
13363.87 498
13364.96 498
13366.05 489
13367.15 516
13368.24 505
13369.33 551
13370.42 525
13371.52 571
13372.61 526
13373.70 548
13374.79 522
13375.89 523
13376.98 493
13378.07 495
13379.16 474
13380.26 497
13381.35 514
13382.44 446
13383.54 431
13384.63 405
13385.72 454
13386.82 415
13387.91 431
13389.00 458
13390.09 494
13391.19 451
13392.28 446
13393.37 430
13394.47 417
13395.56 377
13396.66 387
13397.75 432
13398.84 405
13399.94 413
13401.03 382
13402.12 419
13403.22 434
13404.31 389
13405.40 368
13406.50 402
13407.59 430
13408.69 428
13409.78 381
13410.88 420
13411.97 426
13413.06 432
13414.16 454
13415.25 413
13416.35 379
13417.44 387
13418.53 461
13419.63 382
13420.72 424
13421.82 373
13422.91 421
13424.01 423
13425.10 391
13426.20 398
13427.29 427
13428.39 408
13429.48 404
13430.58 418
13431.67 408
13432.77 426
13433.86 435
13434.96 431
13436.05 361
13437.15 396
13438.24 411
13439.34 458
13440.43 443
13441.53 437
13442.62 399
13443.72 432
13444.81 396
13445.91 441
13447.01 429
13448.10 392
13449.20 411
13450.29 474
13451.39 464
13452.48 446
13453.58 386
13454.68 437
13455.77 481
13456.87 441
13457.96 402
13459.06 385
13460.16 459
13461.25 457
13462.35 489
13463.44 479
13464.54 456
13465.64 473
13466.73 445
13467.83 453
13468.93 490
13470.02 479
13471.12 487
13472.22 496
13473.31 459
13474.41 468
13475.51 462
13476.60 448
13477.70 455
13478.80 489
13479.89 473
13480.99 493
13482.09 455
13483.18 483
13484.28 478
13485.38 452
13486.48 468
13487.57 508
13488.67 532
13489.77 486
13490.87 527
13491.96 513
13493.06 487
13494.16 510
13495.26 511
13496.35 536
13497.45 520
13498.55 537
13499.65 556
13500.74 583
13501.84 571
13502.94 577
13504.04 578
13505.14 632
13506.23 615
13507.33 618
13508.43 581
13509.53 580
13510.63 567
13511.72 551
13512.82 554
13513.92 602
13515.02 568
13516.12 509
13517.22 484
13518.31 496
13519.41 495
13520.51 470
13521.61 470
13522.71 441
13523.81 478
13524.91 495
13526.01 493
13527.10 478
13528.20 447
13529.30 493
13530.40 501
13531.50 442
13532.60 422
13533.70 476
13534.80 439
13535.90 438
13537.00 438
13538.09 450
13539.19 417
13540.29 485
13541.39 427
13542.49 458
13543.59 409
13544.69 456
13545.79 495
13546.89 509
13547.99 450
13549.09 434
13550.19 416
13551.29 439
13552.39 444
13553.49 403
13554.59 413
13555.69 382
13556.79 396
13557.89 405
13558.99 422
13560.09 404
13561.19 415
13562.29 441
13563.39 410
13564.49 435
13565.59 377
13566.69 397
13567.79 410
13568.89 406
13569.99 401
13571.09 388
13572.20 372
13573.30 420
13574.40 390
13575.50 434
13576.60 445
13577.70 407
13578.80 386
13579.90 442
13581.00 421
13582.10 364
13583.20 407
13584.31 420
13585.41 417
13586.51 395
13587.61 448
13588.71 393
13589.81 423
13590.91 383
13592.02 398
13593.12 399
13594.22 412
13595.32 449
13596.42 463
13597.52 425
13598.63 414
13599.73 436
13600.83 362
13601.93 434
13603.03 418
13604.14 430
13605.24 399
13606.34 429
13607.44 413
13608.54 386
13609.65 407
13610.75 390
13611.85 407
13612.95 421
13614.06 389
13615.16 419
13616.26 405
13617.36 412
13618.47 410
13619.57 425
13620.67 459
13621.77 426
13622.88 388
13623.98 376
13625.08 431
13626.18 433
13627.29 407
13628.39 429
13629.49 441
13630.60 465
13631.70 452
13632.80 414
13633.91 399
13635.01 419
13636.11 399
13637.22 424
13638.32 410
13639.42 415
13640.53 393
13641.63 400
13642.73 387
13643.84 398
13644.94 370
13646.04 378
13647.15 394
13648.25 356
13649.36 398
13650.46 391
13651.56 422
13652.67 405
13653.77 394
13654.88 396
13655.98 382
13657.08 394
13658.19 406
13659.29 391
13660.40 342
13661.50 369
13662.60 388
13663.71 384
13664.81 359
13665.92 394
13667.02 390
13668.13 376
13669.23 376
13670.34 375
13671.44 395
13672.55 418
13673.65 406
13674.76 389
13675.86 389
13676.97 395
13678.07 377
13679.18 368
13680.28 391
13681.39 376
13682.49 367
13683.60 403
13684.70 421
13685.81 368
13686.91 400
13688.02 409
13689.12 390
13690.23 392
13691.33 414
13692.44 377
13693.55 374
13694.65 375
13695.76 389
13696.86 406
13697.97 420
13699.07 438
13700.18 406
13701.29 379
13702.39 396
13703.50 440
13704.60 404
13705.71 430
13706.82 381
13707.92 388
13709.03 391
13710.14 386
13711.24 376
13712.35 441
13713.45 439
13714.56 443
13715.67 425
13716.77 443
13717.88 401
13718.99 372
13720.09 439
13721.20 419
13722.31 449
13723.41 452
13724.52 473
13725.63 465
13726.74 475
13727.84 507
13728.95 454
13730.06 467
13731.16 429
13732.27 483
13733.38 480
13734.49 413
13735.59 456
13736.70 454
13737.81 472
13738.91 482
13740.02 465
13741.13 494
13742.24 465
13743.35 505
13744.45 521
13745.56 520
13746.67 494
13747.78 460
13748.88 465
13749.99 530
13751.10 548
13752.21 543
13753.32 538
13754.42 553
13755.53 588
13756.64 517
13757.75 515
13758.86 563
13759.97 580
13761.07 569
13762.18 579
13763.29 596
13764.40 644
13765.51 674
13766.62 646
13767.72 654
13768.83 649
13769.94 715
13771.05 729
13772.16 793
13773.27 820
13774.38 824
13775.49 843
13776.60 792
13777.70 808
13778.81 811
13779.92 800
13781.03 734
13782.14 748
13783.25 716
13784.36 677
13785.47 681
13786.58 649
13787.69 603
13788.80 576
13789.91 583
13791.02 551
13792.13 545
13793.24 522
13794.35 556
13795.45 558
13796.56 529
13797.67 507
13798.78 527
13799.89 530
13801.00 505
13802.11 516
13803.22 536
13804.33 505
13805.44 520
13806.55 521
13807.67 562
13808.78 524
13809.89 542
13811.00 544
13812.11 564
13813.22 542
13814.33 526
13815.44 521
13816.55 529
13817.66 549
13818.77 563
13819.88 491
13820.99 495
13822.10 519
13823.21 511
13824.32 494
13825.44 490
13826.55 480
13827.66 518
13828.77 471
13829.88 478
13830.99 463
13832.10 467
13833.21 428
13834.32 433
13835.44 438
13836.55 444
13837.66 484
13838.77 492
13839.88 474
13840.99 500
13842.10 467
13843.22 487
13844.33 507
13845.44 479
13846.55 489
13847.66 455
13848.78 470
13849.89 474
13851.00 541
13852.11 513
13853.22 497
13854.34 508
13855.45 536
13856.56 512
13857.67 519
13858.78 519
13859.90 505
13861.01 584
13862.12 487
13863.23 543
13864.35 535
13865.46 541
13866.57 577
13867.68 554
13868.80 551
13869.91 540
13871.02 531
13872.14 545
13873.25 555
13874.36 589
13875.47 571
13876.59 548
13877.70 529
13878.81 529
13879.93 526
13881.04 490
13882.15 507
13883.27 532
13884.38 473
13885.49 486
13886.61 558
13887.72 552
13888.83 579
13889.95 543
13891.06 501
13892.17 515
13893.29 494
13894.40 512
13895.52 527
13896.63 525
13897.74 533
13898.86 547
13899.97 551
13901.09 494
13902.20 538
13903.31 500
13904.43 489
13905.54 544
13906.66 547
13907.77 507
13908.89 485
13910.00 496
13911.11 509
13912.23 484
13913.34 493
13914.46 487
13915.57 452
13916.69 475
13917.80 479
13918.92 474
13920.03 455
13921.15 424
13922.26 444
13923.38 455
13924.49 418
13925.61 450
13926.72 480
13927.84 489
13928.95 457
13930.07 464
13931.18 433
13932.30 431
13933.41 456
13934.53 440
13935.64 431
13936.76 484
13937.87 412
13938.99 451
13940.10 436
13941.22 457
13942.34 442
13943.45 459
13944.57 430
13945.68 448
13946.80 484
13947.91 443
13949.03 454
13950.15 421
13951.26 429
13952.38 437
13953.49 438
13954.61 378
13955.73 389
13956.84 412
13957.96 421
13959.08 433
13960.19 439
13961.31 464
13962.43 416
13963.54 429
13964.66 421
13965.78 414
13966.89 407
13968.01 456
13969.13 424
13970.24 411
13971.36 409
13972.48 422
13973.59 423
13974.71 442
13975.83 430
13976.94 448
13978.06 414
13979.18 421
13980.30 449
13981.41 452
13982.53 447
13983.65 428
13984.76 460
13985.88 409
13987.00 397
13988.12 389
13989.23 443
13990.35 419
13991.47 407
13992.59 439
13993.71 442
13994.82 463
13995.94 464
13997.06 424
13998.18 413
13999.29 429
14000.41 471
14001.53 458
14002.65 449
14003.77 420
14004.88 414
14006.00 450
14007.12 422
14008.24 405
14009.36 422
14010.48 453
14011.59 441
14012.71 433
14013.83 463
14014.95 433
14016.07 452
14017.19 436
14018.31 411
14019.43 436
14020.54 472
14021.66 468
14022.78 497
14023.90 455
14025.02 422
14026.14 486
14027.26 488
14028.38 484
14029.50 485
14030.62 496
14031.73 452
14032.85 452
14033.97 466
14035.09 441
14036.21 433
14037.33 447
14038.45 416
14039.57 388
14040.69 386
14041.81 438
14042.93 395
14044.05 375
14045.17 398
14046.29 399
14047.41 429
14048.53 432
14049.65 376
14050.77 409
14051.89 444
14053.01 395
14054.13 421
14055.25 429
14056.37 407
14057.49 455
14058.61 442
14059.73 436
14060.85 453
14061.97 432
14063.09 433
14064.21 443
14065.33 410
14066.45 419
14067.57 425
14068.70 440
14069.82 447
14070.94 448
14072.06 443
14073.18 437
14074.30 426
14075.42 451
14076.54 411
14077.66 426
14078.78 439
14079.91 457
14081.03 456
14082.15 469
14083.27 442
14084.39 469
14085.51 540
14086.63 481
14087.75 485
14088.88 475
14090.00 450
14091.12 519
14092.24 524
14093.36 492
14094.48 470
14095.61 492
14096.73 525
14097.85 553
14098.97 542
14100.09 559
14101.22 526
14102.34 534
14103.46 515
14104.58 543
14105.71 490
14106.83 515
14107.95 543
14109.07 558
14110.19 506
14111.32 464
14112.44 474
14113.56 441
14114.68 469
14115.81 417
14116.93 401
14118.05 406
14119.18 437
14120.30 423
14121.42 433
14122.54 372
14123.67 435
14124.79 396
14125.91 397
14127.04 406
14128.16 431
14129.28 429
14130.41 391
14131.53 383
14132.65 427
14133.78 387
14134.90 412
14136.02 404
14137.15 422
14138.27 440
14139.39 433
14140.52 410
14141.64 428
14142.76 392
14143.89 385
14145.01 407
14146.13 398
14147.26 426
14148.38 396
14149.51 397
14150.63 361
14151.75 414
14152.88 365
14154.00 403
14155.13 404
14156.25 407
14157.38 366
14158.50 393
14159.62 373
14160.75 385
14161.87 372
14163.00 410
14164.12 392
14165.25 355
14166.37 339
14167.50 397
14168.62 395
14169.75 408
14170.87 369
14172.00 367
14173.12 390
14174.25 409
14175.37 416
14176.50 381
14177.62 380
14178.75 401
14179.87 402
14181.00 398
14182.12 385
14183.25 396
14184.37 370
14185.50 376
14186.62 411
14187.75 395
14188.87 399
14190.00 355
14191.13 376
14192.25 373
14193.38 342
14194.50 355
14195.63 351
14196.75 343
14197.88 340
14199.01 325
14200.13 337
14201.26 343
14202.38 335
14203.51 354
14204.64 363
14205.76 329
14206.89 337
14208.01 372
14209.14 345
14210.27 300
14211.39 342
14212.52 351
14213.65 341
14214.77 318
14215.90 354
14217.03 341
14218.15 326
14219.28 312
14220.41 324
14221.53 352
14222.66 341
14223.79 357
14224.91 359
14226.04 345
14227.17 326
14228.30 341
14229.42 358
14230.55 345
14231.68 331
14232.80 321
14233.93 340
14235.06 363
14236.19 362
14237.31 353
14238.44 341
14239.57 320
14240.70 331
14241.82 330
14242.95 329
14244.08 364
14245.21 335
14246.34 346
14247.46 330
14248.59 341
14249.72 316
14250.85 317
14251.98 356
14253.10 335
14254.23 326
14255.36 326
14256.49 313
14257.62 299
14258.74 322
14259.87 316
14261.00 323
14262.13 298
14263.26 347
14264.39 344
14265.52 342
14266.64 347
14267.77 322
14268.90 330
14270.03 354
14271.16 351
14272.29 283
14273.42 313
14274.55 382
14275.68 372
14276.80 347
14277.93 309
14279.06 323
14280.19 324
14281.32 336
14282.45 327
14283.58 352
14284.71 331
14285.84 341
14286.97 324
14288.10 302
14289.23 321
14290.36 345
14291.49 333
14292.62 330
14293.75 322
14294.87 348
14296.00 357
14297.13 321
14298.26 313
14299.39 337
14300.52 348
14301.65 338
14302.78 324
14303.91 289
14305.04 274
14306.17 329
14307.31 336
14308.44 295
14309.57 305
14310.70 329
14311.83 347
14312.96 319
14314.09 292
14315.22 315
14316.35 326
14317.48 320
14318.61 299
14319.74 291
14320.87 301
14322.00 329
14323.13 323
14324.26 319
14325.40 313
14326.53 326
14327.66 326
14328.79 329
14329.92 318
14331.05 296
14332.18 323
14333.31 335
14334.44 305
14335.58 282
14336.71 301
14337.84 308
14338.97 299
14340.10 298
14341.23 286
14342.37 314
14343.50 327
14344.63 312
14345.76 307
14346.89 344
14348.02 315
14349.16 324
14350.29 290
14351.42 291
14352.55 310
14353.68 295
14354.82 314
14355.95 287
14357.08 317
14358.21 319
14359.35 299
14360.48 308
14361.61 311
14362.74 306
14363.87 306
14365.01 296
14366.14 316
14367.27 276
14368.41 327
14369.54 318
14370.67 292
14371.80 285
14372.94 273
14374.07 277
14375.20 318
14376.34 274
14377.47 295
14378.60 323
14379.73 319
14380.87 290
14382.00 303
14383.13 279
14384.27 264
14385.40 316
14386.53 297
14387.67 248
14388.80 255
14389.93 301
14391.07 307
14392.20 294
14393.34 304
14394.47 304
14395.60 296
14396.74 311
14397.87 311
14399.00 303
14400.14 317
14401.27 315
14402.41 339
14403.54 308
14404.67 287
14405.81 286
14406.94 313
14408.08 321
14409.21 293
14410.35 300
14411.48 284
14412.61 313
14413.75 322
14414.88 300
14416.02 311
14417.15 308
14418.29 291
14419.42 309
14420.56 288
14421.69 287
14422.83 339
14423.96 289
14425.10 301
14426.23 340
14427.37 320
14428.50 308
14429.64 314
14430.77 316
14431.91 276
14433.04 285
14434.18 328
14435.31 306
14436.45 301
14437.58 315
14438.72 291
14439.85 303
14440.99 328
14442.13 304
14443.26 333
14444.40 302
14445.53 329
14446.67 343
14447.80 328
14448.94 311
14450.08 291
14451.21 306
14452.35 324
14453.48 317
14454.62 291
14455.76 355
14456.89 282
14458.03 278
14459.16 303
14460.30 293
14461.44 278
14462.57 306
14463.71 333
14464.85 327
14465.98 310
14467.12 338
14468.26 296
14469.39 290
14470.53 334
14471.67 347
14472.80 334
14473.94 322
14475.08 353
14476.21 341
14477.35 328
14478.49 281
14479.62 332
14480.76 335
14481.90 379
14483.04 337
14484.17 315
14485.31 346
14486.45 296
14487.59 290
14488.72 303
14489.86 305
14491.00 302
14492.14 304
14493.27 274
14494.41 323
14495.55 325
14496.69 327
14497.82 287
14498.96 334
14500.10 290
14501.24 322
14502.38 295
14503.51 330
14504.65 327
14505.79 300
14506.93 314
14508.07 291
14509.20 310
14510.34 315
14511.48 328
14512.62 277
14513.76 302
14514.90 267
14516.03 273
14517.17 298
14518.31 310
14519.45 283
14520.59 295
14521.73 310
14522.87 326
14524.01 346
14525.14 317
14526.28 313
14527.42 311
14528.56 275
14529.70 278
14530.84 300
14531.98 271
14533.12 318
14534.26 313
14535.40 300
14536.54 294
14537.67 303
14538.81 318
14539.95 324
14541.09 313
14542.23 303
14543.37 289
14544.51 322
14545.65 331
14546.79 309
14547.93 295
14549.07 280
14550.21 283
14551.35 310
14552.49 295
14553.63 302
14554.77 282
14555.91 327
14557.05 292
14558.19 308
14559.33 320
14560.47 350
14561.61 288
14562.75 312
14563.89 286
14565.03 291
14566.17 302
14567.31 307
14568.45 308
14569.60 306
14570.74 331
14571.88 312
14573.02 320
14574.16 334
14575.30 328
14576.44 313
14577.58 357
14578.72 335
14579.86 354
14581.00 322
14582.14 358
14583.29 340
14584.43 340
14585.57 337
14586.71 366
14587.85 334
14588.99 338
14590.13 345
14591.28 351
14592.42 345
14593.56 355
14594.70 345
14595.84 311
14596.98 324
14598.13 314
14599.27 359
14600.41 359
14601.55 324
14602.69 323
14603.83 357
14604.98 342
14606.12 326
14607.26 313
14608.40 339
14609.54 378
14610.69 359
14611.83 336
14612.97 316
14614.11 374
14615.26 340
14616.40 358
14617.54 340
14618.68 378
14619.83 341
14620.97 358
14622.11 367
14623.25 326
14624.40 339
14625.54 366
14626.68 394
14627.83 370
14628.97 382
14630.11 386
14631.25 408
14632.40 375
14633.54 417
14634.68 409
14635.83 398
14636.97 379
14638.11 420
14639.26 465
14640.40 451
14641.54 410
14642.69 419
14643.83 430
14644.97 445
14646.12 416
14647.26 393
14648.41 375
14649.55 324
14650.69 361
14651.84 372
14652.98 382
14654.13 340
14655.27 359
14656.41 352
14657.56 338
14658.70 310
14659.85 336
14660.99 372
14662.13 351
14663.28 341
14664.42 307
14665.57 297
14666.71 347
14667.86 333
14669.00 324
14670.14 315
14671.29 345
14672.43 354
14673.58 333
14674.72 352
14675.87 341
14677.01 311
14678.16 297
14679.30 305
14680.45 306
14681.59 321
14682.74 335
14683.88 341
14685.03 326
14686.17 282
14687.32 316
14688.46 344
14689.61 327
14690.75 311
14691.90 325
14693.05 304
14694.19 329
14695.34 327
14696.48 360
14697.63 313
14698.77 302
14699.92 312
14701.06 314
14702.21 321
14703.36 308
14704.50 314
14705.65 314
14706.79 305
14707.94 288
14709.09 321
14710.23 292
14711.38 297
14712.53 312
14713.67 292
14714.82 299
14715.96 319
14717.11 351
14718.26 302
14719.40 311
14720.55 285
14721.70 297
14722.84 294
14723.99 282
14725.14 291
14726.28 304
14727.43 318
14728.58 305
14729.72 324
14730.87 309
14732.02 334
14733.16 315
14734.31 302
14735.46 301
14736.61 303
14737.75 315
14738.90 300
14740.05 277
14741.20 321
14742.34 303
14743.49 306
14744.64 293
14745.79 285
14746.93 291
14748.08 301
14749.23 311
14750.38 312
14751.52 318
14752.67 293
14753.82 317
14754.97 334
14756.11 327
14757.26 325
14758.41 313
14759.56 316
14760.71 305
14761.86 318
14763.00 307
14764.15 315
14765.30 323
14766.45 302
14767.60 320
14768.74 301
14769.89 314
14771.04 325
14772.19 315
14773.34 331
14774.49 337
14775.64 324
14776.79 348
14777.93 307
14779.08 323
14780.23 383
14781.38 379
14782.53 332
14783.68 359
14784.83 364
14785.98 361
14787.13 369
14788.28 348
14789.42 327
14790.57 353
14791.72 362
14792.87 355
14794.02 360
14795.17 348
14796.32 375
14797.47 345
14798.62 350
14799.77 332
14800.92 347
14802.07 332
14803.22 348
14804.37 364
14805.52 371
14806.67 368
14807.82 355
14808.97 322
14810.12 351
14811.27 359
14812.42 333
14813.57 322
14814.72 339
14815.87 339
14817.02 342
14818.17 327
14819.32 303
14820.47 320
14821.62 318
14822.77 330
14823.92 357
14825.07 375
14826.22 350
14827.37 282
14828.52 314
14829.68 314
14830.83 318
14831.98 320
14833.13 311
14834.28 287
14835.43 323
14836.58 297
14837.73 311
14838.88 292
14840.03 290
14841.19 295
14842.34 331
14843.49 329
14844.64 333
14845.79 296
14846.94 276
14848.09 316
14849.25 297
14850.40 270
14851.55 300
14852.70 279
14853.85 296
14855.00 310
14856.16 295
14857.31 260
14858.46 299
14859.61 326
14860.76 287
14861.92 270
14863.07 280
14864.22 280
14865.37 237
14866.52 280
14867.68 275
14868.83 260
14869.98 281
14871.13 288
14872.29 260
14873.44 270
14874.59 265
14875.74 265
14876.90 277
14878.05 271
14879.20 268
14880.36 265
14881.51 280
14882.66 269
14883.81 292
14884.97 303
14886.12 269
14887.27 251
14888.43 274
14889.58 279
14890.73 252
14891.89 251
14893.04 293
14894.19 286
14895.35 273
14896.50 277
14897.65 295
14898.81 304
14899.96 280
14901.11 263
14902.27 272
14903.42 261
14904.57 275
14905.73 230
14906.88 276
14908.04 285
14909.19 271
14910.34 279
14911.50 251
14912.65 234
14913.81 258
14914.96 267
14916.11 272
14917.27 273
14918.42 275
14919.58 302
14920.73 273
14921.88 258
14923.04 250
14924.19 292
14925.35 287
14926.50 316
14927.66 266
14928.81 242
14929.97 243
14931.12 299
14932.28 303
14933.43 293
14934.59 288
14935.74 251
14936.90 278
14938.05 250
14939.21 264
14940.36 268
14941.52 279
14942.67 291
14943.83 267
14944.98 273
14946.14 298
14947.29 291
14948.45 292
14949.60 270
14950.76 283
14951.91 292
14953.07 288
14954.23 269
14955.38 281
14956.54 273
14957.69 286
14958.85 283
14960.00 261
14961.16 268
14962.32 249
14963.47 253
14964.63 263
14965.78 248
14966.94 283
14968.10 273
14969.25 267
14970.41 283
14971.57 301
14972.72 283
14973.88 286
14975.04 269
14976.19 280
14977.35 269
14978.50 238
14979.66 240
14980.82 240
14981.97 222
14983.13 262
14984.29 279
14985.45 292
14986.60 237
14987.76 237
14988.92 260
14990.07 243
14991.23 281
14992.39 247
14993.54 223
14994.70 225
14995.86 259
14997.02 270
14998.17 257
14999.33 247
15000.49 247
15001.65 250
15002.80 256
15003.96 252
15005.12 264
15006.28 216
15007.43 240
15008.59 256
15009.75 238
15010.91 287
15012.07 254
15013.22 261
15014.38 242
15015.54 248
15016.70 236
15017.86 249
15019.01 249
15020.17 219
15021.33 226
15022.49 240
15023.65 235
15024.81 221
15025.96 252
15027.12 244
15028.28 248
15029.44 229
15030.60 245
15031.76 216
15032.92 238
15034.07 255
15035.23 246
15036.39 213
15037.55 216
15038.71 262
15039.87 224
15041.03 215
15042.19 229
15043.35 247
15044.50 228
15045.66 217
15046.82 229
15047.98 243
15049.14 231
15050.30 239
15051.46 250
15052.62 249
15053.78 239
15054.94 210
15056.10 223
15057.26 211
15058.42 231
15059.58 259
15060.74 226
15061.90 215
15063.06 246
15064.22 199
15065.38 238
15066.54 234
15067.70 222
15068.86 195
15070.02 212
15071.18 206
15072.34 229
15073.50 230
15074.66 223
15075.82 211
15076.98 216
15078.14 234
15079.30 197
15080.46 189
15081.62 225
15082.78 240
15083.94 273
15085.10 222
15086.26 176
15087.42 222
15088.59 213
15089.75 183
15090.91 222
15092.07 230
15093.23 235
15094.39 245
15095.55 237
15096.71 209
15097.87 231
15099.04 226
15100.20 210
15101.36 221
15102.52 213
15103.68 204
15104.84 217
15106.00 232
15107.17 229
15108.33 230
15109.49 212
15110.65 243
15111.81 286
15112.97 282
15114.14 230
15115.30 237
15116.46 233
15117.62 228
15118.78 218
15119.95 206
15121.11 222
15122.27 223
15123.43 234
15124.59 254
15125.76 248
15126.92 217
15128.08 201
15129.24 202
15130.41 223
15131.57 247
15132.73 227
15133.89 219
15135.06 260
15136.22 224
15137.38 215
15138.54 196
15139.71 252
15140.87 219
15142.03 239
15143.20 218
15144.36 219
15145.52 248
15146.69 218
15147.85 227
15149.01 237
15150.17 226
15151.34 222
15152.50 225
15153.66 231
15154.83 216
15155.99 252
15157.16 231
15158.32 231
15159.48 207
15160.65 230
15161.81 229
15162.97 232
15164.14 229
15165.30 234
15166.46 232
15167.63 214
15168.79 235
15169.96 239
15171.12 192
15172.28 229
15173.45 215
15174.61 218
15175.78 214
15176.94 237
15178.11 242
15179.27 227
15180.43 222
15181.60 246
15182.76 243
15183.93 211
15185.09 243
15186.26 249
15187.42 237
15188.59 226
15189.75 239
15190.92 208
15192.08 242
15193.25 256
15194.41 258
15195.58 234
15196.74 227
15197.91 223
15199.07 251
15200.24 264
15201.40 244
15202.57 231
15203.73 249
15204.90 245
15206.06 230
15207.23 244
15208.39 227
15209.56 242
15210.72 235
15211.89 230
15213.06 245
15214.22 236
15215.39 257
15216.55 259
15217.72 240
15218.88 258
15220.05 284
15221.22 243
15222.38 240
15223.55 240
15224.71 230
15225.88 237
15227.05 255
15228.21 275
15229.38 271
15230.55 246
15231.71 232
15232.88 253
15234.05 250
15235.21 268
15236.38 247
15237.54 254
15238.71 265
15239.88 323
15241.04 268
15242.21 255
15243.38 265
15244.55 262
15245.71 257
15246.88 285
15248.05 273
15249.21 232
15250.38 232
15251.55 263
15252.71 234
15253.88 219
15255.05 234
15256.22 236
15257.38 268
15258.55 249
15259.72 260
15260.89 234
15262.05 263
15263.22 242
15264.39 210
15265.56 232
15266.72 217
15267.89 233
15269.06 251
15270.23 222
15271.40 214
15272.56 238
15273.73 243
15274.90 244
15276.07 206
15277.24 192
15278.40 227
15279.57 240
15280.74 259
15281.91 240
15283.08 232
15284.25 233
15285.41 236
15286.58 235
15287.75 216
15288.92 228
15290.09 242
15291.26 226
15292.43 215
15293.59 213
15294.76 220
15295.93 214
15297.10 243
15298.27 208
15299.44 234
15300.61 250
15301.78 231
15302.95 227
15304.12 214
15305.28 195
15306.45 226
15307.62 246
15308.79 253
15309.96 238
15311.13 238
15312.30 245
15313.47 234
15314.64 246
15315.81 225
15316.98 244
15318.15 217
15319.32 219
15320.49 201
15321.66 207
15322.83 229
15324.00 252
15325.17 246
15326.34 240
15327.51 252
15328.68 242
15329.85 214
15331.02 221
15332.19 215
15333.36 262
15334.53 259
15335.70 208
15336.87 213
15338.04 207
15339.21 230
15340.38 208
15341.55 219
15342.72 230
15343.89 249
15345.06 273
15346.23 229
15347.41 203
15348.58 205
15349.75 234
15350.92 248
15352.09 261
15353.26 221
15354.43 208
15355.60 215
15356.77 217
15357.94 236
15359.12 221
15360.29 231
15361.46 220
15362.63 219
15363.80 208
15364.97 205
15366.14 233
15367.32 253
15368.49 241
15369.66 232
15370.83 239
15372.00 219
15373.17 193
15374.35 206
15375.52 212
15376.69 219
15377.86 202
15379.03 215
15380.21 212
15381.38 215
15382.55 227
15383.72 231
15384.90 221
15386.07 224
15387.24 212
15388.41 216
15389.58 246
15390.76 214
15391.93 237
15393.10 257
15394.27 258
15395.45 224
15396.62 232
15397.79 246
15398.97 216
15400.14 223
15401.31 206
15402.48 258
15403.66 232
15404.83 260
15406.00 220
15407.18 263
15408.35 254
15409.52 244
15410.70 220
15411.87 233
15413.04 217
15414.22 212
15415.39 267
15416.56 205
15417.74 232
15418.91 239
15420.08 245
15421.26 278
15422.43 249
15423.60 226
15424.78 237
15425.95 234
15427.13 218
15428.30 183
15429.47 191
15430.65 228
15431.82 222
15433.00 227
15434.17 212
15435.34 209
15436.52 239
15437.69 224
15438.87 229
15440.04 231
15441.22 197
15442.39 253
15443.56 226
15444.74 203
15445.91 204
15447.09 219
15448.26 227
15449.44 210
15450.61 208
15451.79 236
15452.96 227
15454.14 237
15455.31 226
15456.49 244
15457.66 255
15458.84 213
15460.01 188
15461.19 184
15462.36 184
15463.54 232
15464.71 243
15465.89 187
15467.06 198
15468.24 197
15469.42 236
15470.59 228
15471.77 204
15472.94 222
15474.12 199
15475.29 239
15476.47 237
15477.64 235
15478.82 215
15480.00 221
15481.17 216
15482.35 224
15483.52 237
15484.70 223
15485.88 213
15487.05 205
15488.23 222
15489.41 194
15490.58 242
15491.76 208
15492.93 218
15494.11 211
15495.29 214
15496.46 226
15497.64 224
15498.82 207
15499.99 215
15501.17 208
15502.35 226
15503.52 197
15504.70 206
15505.88 234
15507.05 217
15508.23 189
15509.41 197
15510.59 212
15511.76 205
15512.94 216
15514.12 216
15515.29 221
15516.47 224
15517.65 225
15518.83 211
15520.00 207
15521.18 233
15522.36 218
15523.54 215
15524.71 212
15525.89 212
15527.07 218
15528.25 252
15529.42 208
15530.60 234
15531.78 217
15532.96 241
15534.14 206
15535.31 209
15536.49 213
15537.67 219
15538.85 238
15540.03 236
15541.20 203
15542.38 213
15543.56 218
15544.74 219
15545.92 220
15547.10 195
15548.27 207
15549.45 208
15550.63 252
15551.81 221
15552.99 233
15554.17 230
15555.35 249
15556.53 230
15557.70 226
15558.88 231
15560.06 240
15561.24 245
15562.42 257
15563.60 237
15564.78 218
15565.96 268
15567.14 244
15568.32 267
15569.50 233
15570.67 245
15571.85 222
15573.03 226
15574.21 223
15575.39 237
15576.57 232
15577.75 204
15578.93 218
15580.11 236
15581.29 247
15582.47 212
15583.65 198
15584.83 212
15586.01 235
15587.19 253
15588.37 223
15589.55 231
15590.73 256
15591.91 226
15593.09 239
15594.27 244
15595.45 261
15596.63 241
15597.81 222
15598.99 253
15600.17 242
15601.35 250
15602.53 216
15603.71 257
15604.90 239
15606.08 251
15607.26 268
15608.44 275
15609.62 221
15610.80 266
15611.98 254
15613.16 287
15614.34 252
15615.52 251
15616.70 259
15617.89 252
15619.07 259
15620.25 231
15621.43 254
15622.61 253
15623.79 260
15624.97 261
15626.15 256
15627.34 267
15628.52 279
15629.70 251
15630.88 246
15632.06 300
15633.24 265
15634.43 262
15635.61 271
15636.79 263
15637.97 273
15639.15 258
15640.34 244
15641.52 280
15642.70 280
15643.88 294
15645.06 263
15646.25 284
15647.43 279
15648.61 303
15649.79 271
15650.98 271
15652.16 320
15653.34 292
15654.52 310
15655.71 319
15656.89 315
15658.07 302
15659.25 305
15660.44 271
15661.62 310
15662.80 321
15663.98 342
15665.17 300
15666.35 310
15667.53 287
15668.72 286
15669.90 268
15671.08 317
15672.27 304
15673.45 260
15674.63 293
15675.82 277
15677.00 299
15678.18 264
15679.37 319
15680.55 292
15681.73 284
15682.92 274
15684.10 278
15685.28 316
15686.47 297
15687.65 289
15688.84 323
15690.02 291
15691.20 289
15692.39 300
15693.57 272
15694.76 245
15695.94 269
15697.12 306
15698.31 236
15699.49 252
15700.68 229
15701.86 253
15703.05 271
15704.23 279
15705.41 311
15706.60 286
15707.78 271
15708.97 286
15710.15 293
15711.34 279
15712.52 290
15713.71 274
15714.89 305
15716.08 294
15717.26 302
15718.45 298
15719.63 291
15720.82 293
15722.00 310
15723.19 277
15724.37 287
15725.56 318
15726.74 288
15727.93 277
15729.11 298
15730.30 302
15731.48 301
15732.67 301
15733.85 295
15735.04 335
15736.23 306
15737.41 267
15738.60 284
15739.78 279
15740.97 293
15742.15 284
15743.34 295
15744.53 290
15745.71 298
15746.90 300
15748.08 302
15749.27 291
15750.46 316
15751.64 309
15752.83 283
15754.02 307
15755.20 322
15756.39 329
15757.57 342
15758.76 346
15759.95 310
15761.13 308
15762.32 322
15763.51 330
15764.69 289
15765.88 306
15767.07 342
15768.25 357
15769.44 342
15770.63 308
15771.82 294
15773.00 298
15774.19 333
15775.38 288
15776.56 301
15777.75 252
15778.94 299
15780.13 318
15781.31 288
15782.50 284
15783.69 284
15784.88 313
15786.06 328
15787.25 288
15788.44 283
15789.63 293
15790.81 299
15792.00 261
15793.19 280
15794.38 313
15795.56 332
15796.75 285
15797.94 282
15799.13 275
15800.32 268
15801.50 316
15802.69 307
15803.88 321
15805.07 264
15806.26 294
15807.45 279
15808.63 252
15809.82 270
15811.01 277
15812.20 246
15813.39 273
15814.58 265
15815.77 247
15816.95 259
15818.14 282
15819.33 273
15820.52 248
15821.71 252
15822.90 263
15824.09 286
15825.28 257
15826.46 281
15827.65 260
15828.84 270
15830.03 283
15831.22 290
15832.41 227
15833.60 254
15834.79 268
15835.98 262
15837.17 239
15838.36 270
15839.55 282
15840.74 263
15841.93 272
15843.12 234
15844.31 268
15845.50 273
15846.69 264
15847.88 257
15849.07 280
15850.26 294
15851.45 249
15852.64 272
15853.83 284
15855.02 295
15856.21 270
15857.40 263
15858.59 258
15859.78 255
15860.97 260
15862.16 261
15863.35 263
15864.54 295
15865.73 264
15866.92 239
15868.11 270
15869.30 280
15870.49 254
15871.68 279
15872.87 291
15874.06 300
15875.25 294
15876.45 255
15877.64 273
15878.83 259
15880.02 267
15881.21 276
15882.40 269
15883.59 272
15884.78 263
15885.97 221
15887.17 250
15888.36 253
15889.55 275
15890.74 277
15891.93 281
15893.12 276
15894.31 252
15895.51 289
15896.70 253
15897.89 289
15899.08 292
15900.27 278
15901.46 276
15902.66 275
15903.85 277
15905.04 288
15906.23 257
15907.43 292
15908.62 297
15909.81 274
15911.00 320
15912.19 322
15913.39 267
15914.58 260
15915.77 238
15916.96 312
15918.16 304
15919.35 287
15920.54 288
15921.73 267
15922.93 313
15924.12 312
15925.31 303
15926.50 286
15927.70 301
15928.89 284
15930.08 306
15931.28 287
15932.47 300
15933.66 262
15934.86 304
15936.05 322
15937.24 291
15938.44 302
15939.63 306
15940.82 316
15942.02 277
15943.21 305
15944.40 276
15945.60 308
15946.79 239
15947.98 273
15949.18 253
15950.37 251
15951.56 248
15952.76 232
15953.95 246
15955.15 271
15956.34 267
15957.53 264
15958.73 230
15959.92 242
15961.12 247
15962.31 255
15963.50 250
15964.70 264
15965.89 262
15967.09 291
15968.28 242
15969.48 270
15970.67 256
15971.86 265
15973.06 228
15974.25 237
15975.45 263
15976.64 252
15977.84 237
15979.03 234
15980.23 228
15981.42 262
15982.62 250
15983.81 254
15985.01 229
15986.20 216
15987.40 205
15988.59 218
15989.79 215
15990.98 229
15992.18 225
15993.37 237
15994.57 250
15995.76 228
15996.96 212
15998.16 211
15999.35 209
16000.55 200
16001.74 220
16002.94 236
16004.13 226
16005.33 217
16006.53 213
16007.72 226
16008.92 224
16010.11 231
16011.31 223
16012.51 208
16013.70 210
16014.90 224
16016.09 183
16017.29 229
16018.49 218
16019.68 233
16020.88 207
16022.07 252
16023.27 227
16024.47 213
16025.66 199
16026.86 262
16028.06 210
16029.25 198
16030.45 247
16031.65 233
16032.84 231
16034.04 216
16035.24 228
16036.44 222
16037.63 227
16038.83 216
16040.03 241
16041.22 222
16042.42 235
16043.62 236
16044.82 223
16046.01 216
16047.21 214
16048.41 222
16049.60 199
16050.80 245
16052.00 218
16053.20 234
16054.39 221
16055.59 209
16056.79 203
16057.99 239
16059.19 213
16060.38 228
16061.58 226
16062.78 253
16063.98 235
16065.18 214
16066.37 230
16067.57 241
16068.77 232
16069.97 218
16071.17 217
16072.36 197
16073.56 228
16074.76 214
16075.96 219
16077.16 179
16078.36 185
16079.56 209
16080.75 218
16081.95 221
16083.15 213
16084.35 189
16085.55 247
16086.75 199
16087.95 189
16089.15 177
16090.34 190
16091.54 206
16092.74 185
16093.94 211
16095.14 196
16096.34 208
16097.54 190
16098.74 195
16099.94 204
16101.14 194
16102.34 215
16103.54 213
16104.74 190
16105.93 194
16107.13 216
16108.33 234
16109.53 199
16110.73 198
16111.93 219
16113.13 198
16114.33 206
16115.53 227
16116.73 215
16117.93 209
16119.13 205
16120.33 201
16121.53 182
16122.73 178
16123.93 182
16125.13 199
16126.33 195
16127.53 191
16128.73 193
16129.94 220
16131.14 216
16132.34 191
16133.54 172
16134.74 211
16135.94 212
16137.14 198
16138.34 217
16139.54 231
16140.74 208
16141.94 187
16143.14 207
16144.34 183
16145.55 198
16146.75 187
16147.95 193
16149.15 187
16150.35 210
16151.55 237
16152.75 212
16153.95 201
16155.15 182
16156.36 186
16157.56 194
16158.76 224
16159.96 176
16161.16 173
16162.36 209
16163.57 202
16164.77 178
16165.97 203
16167.17 214
16168.37 199
16169.58 175
16170.78 227
16171.98 210
16173.18 196
16174.38 203
16175.59 210
16176.79 231
16177.99 215
16179.19 223
16180.39 243
16181.60 238
16182.80 196
16184.00 238
16185.20 212
16186.41 193
16187.61 214
16188.81 182
16190.01 213
16191.22 210
16192.42 205
16193.62 212
16194.83 203
16196.03 195
16197.23 207
16198.43 196
16199.64 225
16200.84 201
16202.04 219
16203.25 209
16204.45 214
16205.65 190
16206.86 223
16208.06 188
16209.26 205
16210.47 205
16211.67 198
16212.87 175
16214.08 194
16215.28 202
16216.49 216
16217.69 178
16218.89 218
16220.10 231
16221.30 228
16222.50 208
16223.71 203
16224.91 221
16226.12 203
16227.32 223
16228.52 199
16229.73 187
16230.93 237
16232.14 218
16233.34 229
16234.55 242
16235.75 231
16236.95 230
16238.16 217
16239.36 176
16240.57 190
16241.77 222
16242.98 213
16244.18 217
16245.39 236
16246.59 216
16247.80 214
16249.00 215
16250.21 203
16251.41 202
16252.62 232
16253.82 252
16255.03 235
16256.23 225
16257.44 200
16258.64 220
16259.85 223
16261.05 242
16262.26 220
16263.46 216
16264.67 212
16265.87 200
16267.08 213
16268.29 231
16269.49 250
16270.70 225
16271.90 225
16273.11 224
16274.31 213
16275.52 225
16276.73 233
16277.93 216
16279.14 219
16280.34 214
16281.55 235
16282.76 203
16283.96 215
16285.17 216
16286.38 214
16287.58 232
16288.79 237
16289.99 235
16291.20 247
16292.41 236
16293.61 238
16294.82 243
16296.03 226
16297.23 232
16298.44 232
16299.65 251
16300.85 223
16302.06 207
16303.27 242
16304.47 258
16305.68 252
16306.89 254
16308.10 251
16309.30 263
16310.51 257
16311.72 246
16312.92 246
16314.13 247
16315.34 267
16316.55 221
16317.75 234
16318.96 236
16320.17 255
16321.38 232
16322.58 235
16323.79 240
16325.00 217
16326.21 234
16327.42 223
16328.62 231
16329.83 226
16331.04 241
16332.25 205
16333.46 208
16334.66 207
16335.87 218
16337.08 228
16338.29 225
16339.50 213
16340.70 190
16341.91 210
16343.12 220
16344.33 220
16345.54 196
16346.75 179
16347.96 202
16349.16 196
16350.37 171
16351.58 204
16352.79 186
16354.00 215
16355.21 222
16356.42 202
16357.63 202
16358.83 208
16360.04 202
16361.25 199
16362.46 188
16363.67 175
16364.88 207
16366.09 223
16367.30 215
16368.51 216
16369.72 189
16370.93 192
16372.14 198
16373.35 199
16374.56 177
16375.76 168
16376.97 187
16378.18 187
16379.39 196
16380.60 221
16381.81 204
16383.02 237
16384.23 234
16385.44 207
16386.65 198
16387.86 206
16389.07 185
16390.28 204
16391.49 190
16392.70 183
16393.91 179
16395.12 186
16396.33 191
16397.55 233
16398.76 222
16399.97 180
16401.18 215
16402.39 186
16403.60 208
16404.81 202
16406.02 173
16407.23 190
16408.44 203
16409.65 190
16410.86 219
16412.07 205
16413.28 205
16414.50 224
16415.71 206
16416.92 201
16418.13 204
16419.34 188
16420.55 190
16421.76 211
16422.97 196
16424.19 234
16425.40 191
16426.61 197
16427.82 186
16429.03 211
16430.24 191
16431.46 206
16432.67 206
16433.88 195
16435.09 210
16436.30 161
16437.51 172
16438.73 184
16439.94 196
16441.15 211
16442.36 220
16443.57 184
16444.79 181
16446.00 192
16447.21 213
16448.42 215
16449.64 185
16450.85 201
16452.06 184
16453.27 193
16454.49 188
16455.70 205
16456.91 182
16458.12 209
16459.34 199
16460.55 201
16461.76 180
16462.97 195
16464.19 173
16465.40 196
16466.61 164
16467.83 197
16469.04 188
16470.25 153
16471.47 177
16472.68 208
16473.89 214
16475.11 206
16476.32 190
16477.53 188
16478.75 197
16479.96 215
16481.17 192
16482.39 175
16483.60 198
16484.81 243
16486.03 217
16487.24 211
16488.45 199
16489.67 228
16490.88 212
16492.10 203
16493.31 196
16494.52 194
16495.74 196
16496.95 206
16498.17 178
16499.38 196
16500.59 193
16501.81 186
16503.02 202
16504.24 184
16505.45 190
16506.67 190
16507.88 178
16509.10 188
16510.31 210
16511.52 201
16512.74 184
16513.95 210
16515.17 205
16516.38 201
16517.60 173
16518.81 174
16520.03 192
16521.24 184
16522.46 171
16523.67 184
16524.89 208
16526.10 195
16527.32 177
16528.53 208
16529.75 211
16530.96 171
16532.18 208
16533.40 228
16534.61 197
16535.83 196
16537.04 179
16538.26 203
16539.47 196
16540.69 177
16541.91 173
16543.12 182
16544.34 186
16545.55 186
16546.77 200
16547.98 193
16549.20 178
16550.42 180
16551.63 197
16552.85 160
16554.07 207
16555.28 232
16556.50 184
16557.71 189
16558.93 192
16560.15 180
16561.36 173
16562.58 173
16563.80 182
16565.01 213
16566.23 173
16567.45 191
16568.66 197
16569.88 174
16571.10 171
16572.31 193
16573.53 207
16574.75 197
16575.96 162
16577.18 184
16578.40 181
16579.62 204
16580.83 208
16582.05 213
16583.27 207
16584.48 172
16585.70 164
16586.92 209
16588.14 229
16589.35 177
16590.57 205
16591.79 197
16593.01 211
16594.23 209
16595.44 181
16596.66 191
16597.88 188
16599.10 211
16600.31 224
16601.53 187
16602.75 198
16603.97 188
16605.19 204
16606.40 216
16607.62 163
16608.84 184
16610.06 211
16611.28 197
16612.50 197
16613.71 169
16614.93 215
16616.15 210
16617.37 197
16618.59 179
16619.81 204
16621.03 188
16622.24 157
16623.46 187
16624.68 204
16625.90 185
16627.12 208
16628.34 199
16629.56 179
16630.78 164
16632.00 179
16633.21 215
16634.43 191
16635.65 177
16636.87 168
16638.09 186
16639.31 186
16640.53 173
16641.75 199
16642.97 219
16644.19 193
16645.41 184
16646.63 180
16647.85 187
16649.07 184
16650.29 192
16651.51 179
16652.73 159
16653.95 172
16655.17 191
16656.39 180
16657.61 187
16658.83 190
16660.05 179
16661.27 183
16662.49 208
16663.71 196
16664.93 160
16666.15 176
16667.37 193
16668.59 200
16669.81 172
16671.03 170
16672.25 180
16673.47 192
16674.69 188
16675.91 182
16677.13 150
16678.35 149
16679.57 172
16680.80 182
16682.02 206
16683.24 182
16684.46 187
16685.68 185
16686.90 196
16688.12 173
16689.34 176
16690.56 177
16691.79 178
16693.01 181
16694.23 177
16695.45 153
16696.67 153
16697.89 170
16699.11 190
16700.34 205
16701.56 189
16702.78 189
16704.00 193
16705.22 178
16706.44 190
16707.67 186
16708.89 194
16710.11 191
16711.33 189
16712.55 187
16713.78 162
16715.00 168
16716.22 152
16717.44 160
16718.67 194
16719.89 207
16721.11 185
16722.33 187
16723.55 210
16724.78 189
16726.00 185
16727.22 184
16728.45 202
16729.67 164
16730.89 190
16732.11 190
16733.34 216
16734.56 203
16735.78 169
16737.00 207
16738.23 198
16739.45 173
16740.67 175
16741.90 163
16743.12 179
16744.34 180
16745.57 192
16746.79 175
16748.01 181
16749.24 177
16750.46 203
16751.68 190
16752.91 170
16754.13 167
16755.35 183
16756.58 175
16757.80 175
16759.03 185
16760.25 185
16761.47 179
16762.70 186
16763.92 148
16765.14 177
16766.37 193
16767.59 182
16768.82 185
16770.04 160
16771.27 167
16772.49 176
16773.71 180
16774.94 185
16776.16 152
16777.39 172
16778.61 188
16779.84 169
16781.06 161
16782.29 158
16783.51 202
16784.73 185
16785.96 164
16787.18 166
16788.41 152
16789.63 186
16790.86 166
16792.08 185
16793.31 175
16794.53 190
16795.76 191
16796.98 195
16798.21 175
16799.43 159
16800.66 158
16801.89 196
16803.11 197
16804.34 169
16805.56 158
16806.79 174
16808.01 190
16809.24 194
16810.46 188
16811.69 176
16812.91 196
16814.14 184
16815.37 184
16816.59 166
16817.82 201
16819.04 202
16820.27 162
16821.50 176
16822.72 162
16823.95 179
16825.17 185
16826.40 187
16827.63 188
16828.85 194
16830.08 190
16831.31 184
16832.53 195
16833.76 214
16834.99 176
16836.21 187
16837.44 173
16838.67 190
16839.89 171
16841.12 171
16842.35 188
16843.57 204
16844.80 191
16846.03 184
16847.25 198
16848.48 180
16849.71 196
16850.93 194
16852.16 180
16853.39 207
16854.62 218
16855.84 199
16857.07 203
16858.30 216
16859.53 185
16860.75 196
16861.98 173
16863.21 195
16864.44 170
16865.66 197
16866.89 211
16868.12 198
16869.35 202
16870.57 209
16871.80 203
16873.03 221
16874.26 217
16875.49 184
16876.71 222
16877.94 222
16879.17 203
16880.40 183
16881.63 219
16882.86 200
16884.08 203
16885.31 206
16886.54 216
16887.77 213
16889.00 213
16890.23 185
16891.45 253
16892.68 229
16893.91 222
16895.14 213
16896.37 234
16897.60 208
16898.83 203
16900.06 206
16901.29 200
16902.51 211
16903.74 231
16904.97 222
16906.20 215
16907.43 194
16908.66 195
16909.89 183
16911.12 177
16912.35 196
16913.58 211
16914.81 217
16916.04 204
16917.27 191
16918.50 200
16919.73 198
16920.95 195
16922.18 169
16923.41 235
16924.64 187
16925.87 203
16927.10 178
16928.33 199
16929.56 217
16930.79 195
16932.02 226
16933.25 168
16934.48 188
16935.71 193
16936.94 211
16938.18 171
16939.41 188
16940.64 174
16941.87 207
16943.10 212
16944.33 192
16945.56 198
16946.79 220
16948.02 205
16949.25 218
16950.48 210
16951.71 195
16952.94 195
16954.17 213
16955.40 197
16956.64 179
16957.87 184
16959.10 179
16960.33 188
16961.56 180
16962.79 185
16964.02 186
16965.25 214
16966.48 170
16967.72 189
16968.95 174
16970.18 196
16971.41 195
16972.64 190
16973.87 163
16975.11 159
16976.34 163
16977.57 179
16978.80 171
16980.03 166
16981.26 203
16982.50 166
16983.73 186
16984.96 184
16986.19 174
16987.42 193
16988.66 190
16989.89 191
16991.12 188
16992.35 165
16993.59 167
16994.82 198
16996.05 199
16997.28 220
16998.52 189
16999.75 176
17000.98 185
17002.21 181
17003.45 170
17004.68 194
17005.91 184
17007.14 182
17008.38 172
17009.61 183
17010.84 186
17012.08 157
17013.31 194
17014.54 186
17015.78 169
17017.01 144
17018.24 175
17019.47 170
17020.71 183
17021.94 171
17023.17 166
17024.41 184
17025.64 171
17026.88 164
17028.11 154
17029.34 149
17030.58 166
17031.81 178
17033.04 178
17034.28 185
17035.51 189
17036.75 177
17037.98 184
17039.21 191
17040.45 183
17041.68 193
17042.92 215
17044.15 207
17045.38 157
17046.62 164
17047.85 198
17049.09 174
17050.32 170
17051.56 163
17052.79 187
17054.02 175
17055.26 179
17056.49 181
17057.73 159
17058.96 163
17060.20 171
17061.43 167
17062.67 177
17063.90 169
17065.14 177
17066.37 160
17067.61 163
17068.84 187
17070.08 189
17071.31 183
17072.55 171
17073.78 161
17075.02 159
17076.25 137
17077.49 153
17078.72 167
17079.96 199
17081.20 164
17082.43 171
17083.67 160
17084.90 177
17086.14 180
17087.37 178
17088.61 166
17089.85 180
17091.08 153
17092.32 184
17093.55 191
17094.79 153
17096.03 153
17097.26 196
17098.50 190
17099.73 185
17100.97 170
17102.21 190
17103.44 192
17104.68 174
17105.92 196
17107.15 179
17108.39 180
17109.63 171
17110.86 187
17112.10 149
17113.34 165
17114.57 172
17115.81 151
17117.05 169
17118.28 161
17119.52 157
17120.76 155
17121.99 185
17123.23 170
17124.47 164
17125.70 155
17126.94 154
17128.18 156
17129.42 163
17130.65 126
17131.89 169
17133.13 156
17134.37 148
17135.60 164
17136.84 171
17138.08 184
17139.32 179
17140.55 142
17141.79 155
17143.03 162
17144.27 153
17145.50 161
17146.74 154
17147.98 173
17149.22 153
17150.46 172
17151.69 170
17152.93 168
17154.17 154
17155.41 175
17156.65 183
17157.89 141
17159.12 168
17160.36 165
17161.60 161
17162.84 168
17164.08 178
17165.32 133
17166.56 150
17167.79 164
17169.03 165
17170.27 161
17171.51 141
17172.75 161
17173.99 138
17175.23 153
17176.47 188
17177.70 164
17178.94 158
17180.18 143
17181.42 170
17182.66 159
17183.90 141
17185.14 163
17186.38 161
17187.62 169
17188.86 181
17190.10 167
17191.34 139
17192.58 170
17193.82 164
17195.06 152
17196.30 164
17197.54 145
17198.78 160
17200.01 175
17201.25 153
17202.49 169
17203.73 175
17204.97 191
17206.21 170
17207.45 146
17208.70 176
17209.94 178
17211.18 179
17212.42 173
17213.66 153
17214.90 170
17216.14 160
17217.38 158
17218.62 150
17219.86 166
17221.10 137
17222.34 148
17223.58 134
17224.82 140
17226.06 142
17227.30 172
17228.54 144
17229.78 169
17231.03 165
17232.27 162
17233.51 177
17234.75 176
17235.99 163
17237.23 157
17238.47 168
17239.71 154
17240.95 151
17242.20 159
17243.44 169
17244.68 169
17245.92 164
17247.16 151
17248.40 144
17249.65 144
17250.89 151
17252.13 144
17253.37 188
17254.61 154
17255.85 170
17257.10 157
17258.34 123
17259.58 145
17260.82 146
17262.06 171
17263.31 143
17264.55 153
17265.79 168
17267.03 175
17268.27 150
17269.52 124
17270.76 150
17272.00 157
17273.24 147
17274.49 145
17275.73 154
17276.97 138
17278.22 162
17279.46 166
17280.70 151
17281.94 177
17283.19 159
17284.43 187
17285.67 205
17286.91 157
17288.16 158
17289.40 159
17290.64 145
17291.89 144
17293.13 155
17294.37 143
17295.62 139
17296.86 156
17298.10 127
17299.35 134
17300.59 165
17301.83 159
17303.08 181
17304.32 157
17305.56 149
17306.81 160
17308.05 163
17309.30 144
17310.54 142
17311.78 191
17313.03 179
17314.27 156
17315.52 159
17316.76 176
17318.00 170
17319.25 138
17320.49 133
17321.74 162
17322.98 142
17324.23 133
17325.47 161
17326.71 172
17327.96 186
17329.20 167
17330.45 164
17331.69 183
17332.94 149
17334.18 145
17335.43 147
17336.67 175
17337.92 168
17339.16 139
17340.41 190
17341.65 191
17342.90 164
17344.14 140
17345.39 165
17346.63 170
17347.88 153
17349.12 181
17350.37 158
17351.61 151
17352.86 153
17354.10 154
17355.35 166
17356.59 169
17357.84 165
17359.08 138
17360.33 140
17361.58 127
17362.82 152
17364.07 152
17365.31 168
17366.56 162
17367.80 166
17369.05 145
17370.30 156
17371.54 168
17372.79 155
17374.03 169
17375.28 161
17376.53 153
17377.77 178
17379.02 164
17380.27 175
17381.51 178
17382.76 181
17384.01 152
17385.25 145
17386.50 144
17387.75 169
17388.99 142
17390.24 141
17391.49 149
17392.73 168
17393.98 162
17395.23 148
17396.47 130
17397.72 133
17398.97 133
17400.21 145
17401.46 157
17402.71 133
17403.96 141
17405.20 173
17406.45 151
17407.70 160
17408.94 152
17410.19 164
17411.44 180
17412.69 154
17413.93 149
17415.18 145
17416.43 158
17417.68 170
17418.93 175
17420.17 136
17421.42 149
17422.67 132
17423.92 142
17425.16 156
17426.41 157
17427.66 140
17428.91 154
17430.16 144
17431.41 159
17432.65 152
17433.90 133
17435.15 181
17436.40 190
17437.65 147
17438.90 152
17440.14 149
17441.39 140
17442.64 171
17443.89 147
17445.14 127
17446.39 157
17447.64 178
17448.88 177
17450.13 148
17451.38 166
17452.63 162
17453.88 155
17455.13 148
17456.38 156
17457.63 146
17458.88 140
17460.13 152
17461.38 146
17462.62 154
17463.87 148
17465.12 185
17466.37 145
17467.62 154
17468.87 133
17470.12 141
17471.37 149
17472.62 163
17473.87 148
17475.12 146
17476.37 168
17477.62 151
17478.87 150
17480.12 160
17481.37 152
17482.62 168
17483.87 160
17485.12 147
17486.37 152
17487.62 156
17488.87 146
17490.12 164
17491.37 134
17492.62 151
17493.87 167
17495.12 151
17496.37 159
17497.62 153
17498.87 155
17500.12 173
17501.38 144
17502.63 173
17503.88 174
17505.13 160
17506.38 128
17507.63 158
17508.88 170
17510.13 175
17511.38 155
17512.63 148
17513.89 178
17515.14 155
17516.39 160
17517.64 153
17518.89 168
17520.14 157
17521.39 162
17522.64 162
17523.90 164
17525.15 173
17526.40 171
17527.65 170
17528.90 183
17530.15 159
17531.41 176
17532.66 177
17533.91 148
17535.16 143
17536.41 149
17537.67 187
17538.92 147
17540.17 164
17541.42 151
17542.67 154
17543.93 167
17545.18 171
17546.43 151
17547.68 149
17548.94 187
17550.19 190
17551.44 162
17552.69 174
17553.95 155
17555.20 160
17556.45 171
17557.70 151
17558.96 167
17560.21 146
17561.46 160
17562.72 144
17563.97 150
17565.22 159
17566.47 157
17567.73 175
17568.98 138
17570.23 145
17571.49 125
17572.74 170
17573.99 145
17575.25 155
17576.50 176
17577.75 178
17579.01 151
17580.26 156
17581.51 164
17582.77 157
17584.02 166
17585.28 174
17586.53 161
17587.78 152
17589.04 195
17590.29 159
17591.54 167
17592.80 159
17594.05 162
17595.31 139
17596.56 161
17597.81 165
17599.07 179
17600.32 132
17601.58 166
17602.83 149
17604.09 154
17605.34 150
17606.60 164
17607.85 158
17609.10 158
17610.36 155
17611.61 151
17612.87 141
17614.12 150
17615.38 157
17616.63 166
17617.89 167
17619.14 126
17620.40 139
17621.65 151
17622.91 153
17624.16 150
17625.42 157
17626.67 149
17627.93 167
17629.18 161
17630.44 136
17631.69 144
17632.95 159
17634.21 168
17635.46 164
17636.72 140
17637.97 139
17639.23 151
17640.48 153
17641.74 167
17642.99 163
17644.25 154
17645.51 165
17646.76 164
17648.02 160
17649.27 147
17650.53 155
17651.79 167
17653.04 156
17654.30 154
17655.55 167
17656.81 161
17658.07 163
17659.32 151
17660.58 131
17661.84 139
17663.09 166
17664.35 157
17665.61 133
17666.86 129
17668.12 146
17669.38 162
17670.63 155
17671.89 138
17673.15 142
17674.40 148
17675.66 139
17676.92 147
17678.17 126
17679.43 127
17680.69 121
17681.95 161
17683.20 171
17684.46 152
17685.72 142
17686.98 169
17688.23 152
17689.49 151
17690.75 137
17692.01 151
17693.26 174
17694.52 174
17695.78 166
17697.04 133
17698.29 136
17699.55 162
17700.81 138
17702.07 145
17703.32 145
17704.58 144
17705.84 154
17707.10 149
17708.36 138
17709.62 175
17710.87 153
17712.13 146
17713.39 151
17714.65 144
17715.91 160
17717.17 162
17718.42 158
17719.68 132
17720.94 129
17722.20 168
17723.46 179
17724.72 152
17725.98 146
17727.23 162
17728.49 144
17729.75 154
17731.01 130
17732.27 129
17733.53 144
17734.79 146
17736.05 134
17737.31 152
17738.57 129
17739.82 127
17741.08 157
17742.34 154
17743.60 170
17744.86 147
17746.12 149
17747.38 147
17748.64 156
17749.90 150
17751.16 137
17752.42 143
17753.68 140
17754.94 146
17756.20 150
17757.46 155
17758.72 148
17759.98 152
17761.24 170
17762.50 150
17763.76 155
17765.02 158
17766.28 145
17767.54 133
17768.80 156
17770.06 146
17771.32 128
17772.58 148
17773.84 143
17775.10 168
17776.36 155
17777.62 150
17778.88 141
17780.14 143
17781.40 164
17782.67 149
17783.93 128
17785.19 132
17786.45 160
17787.71 144
17788.97 131
17790.23 119
17791.49 123
17792.75 140
17794.01 121
17795.28 122
17796.54 126
17797.80 140
17799.06 171
17800.32 167
17801.58 150
17802.84 124
17804.11 147
17805.37 124
17806.63 127
17807.89 148
17809.15 159
17810.41 150
17811.68 141
17812.94 116
17814.20 142
17815.46 149
17816.72 150
17817.99 153
17819.25 130
17820.51 127
17821.77 151
17823.03 143
17824.30 126
17825.56 138
17826.82 159
17828.08 156
17829.35 156
17830.61 150
17831.87 141
17833.13 145
17834.40 132
17835.66 154
17836.92 151
17838.18 153
17839.45 136
17840.71 155
17841.97 149
17843.24 143
17844.50 130
17845.76 161
17847.02 159
17848.29 160
17849.55 139
17850.81 163
17852.08 156
17853.34 156
17854.60 153
17855.87 158
17857.13 142
17858.39 145
17859.66 118
17860.92 126
17862.18 152
17863.45 144
17864.71 143
17865.98 132
17867.24 143
17868.50 148
17869.77 133
17871.03 144
17872.30 170
17873.56 152
17874.82 137
17876.09 126
17877.35 146
17878.62 144
17879.88 141
17881.14 127
17882.41 132
17883.67 128
17884.94 138
17886.20 127
17887.47 131
17888.73 160
17890.00 153
17891.26 146
17892.52 143
17893.79 133
17895.05 135
17896.32 134
17897.58 144
17898.85 124
17900.11 122
17901.38 147
17902.64 146
17903.91 150
17905.17 150
17906.44 138
17907.70 125
17908.97 156
17910.23 142
17911.50 139
17912.77 136
17914.03 137
17915.30 132
17916.56 138
17917.83 172
17919.09 127
17920.36 132
17921.62 128
17922.89 122
17924.16 168
17925.42 120
17926.69 149
17927.95 159
17929.22 147
17930.49 125
17931.75 146
17933.02 130
17934.28 148
17935.55 156
17936.82 165
17938.08 137
17939.35 145
17940.62 125
17941.88 150
17943.15 140
17944.42 140
17945.68 145
17946.95 158
17948.22 177
17949.48 139
17950.75 156
17952.02 163
17953.28 166
17954.55 124
17955.82 136
17957.08 135
17958.35 135
17959.62 126
17960.88 156
17962.15 146
17963.42 111
17964.69 149
17965.95 151
17967.22 149
17968.49 136
17969.76 142
17971.02 151
17972.29 153
17973.56 147
17974.83 166
17976.09 156
17977.36 152
17978.63 154
17979.90 145
17981.16 143
17982.43 135
17983.70 130
17984.97 152
17986.24 127
17987.50 140
17988.77 146
17990.04 158
17991.31 129
17992.58 126
17993.84 131
17995.11 133
17996.38 145
17997.65 125
17998.92 153
18000.19 152
18001.46 166
18002.72 135
18003.99 159
18005.26 142
18006.53 151
18007.80 162
18009.07 143
18010.34 160
18011.61 156
18012.87 153
18014.14 151
18015.41 138
18016.68 148
18017.95 139
18019.22 144
18020.49 133
18021.76 159
18023.03 182
18024.30 152
18025.57 172
18026.84 140
18028.11 141
18029.37 158
18030.64 143
18031.91 139
18033.18 155
18034.45 138
18035.72 149
18036.99 157
18038.26 154
18039.53 124
18040.80 119
18042.07 161
18043.34 145
18044.61 149
18045.88 127
18047.15 149
18048.42 145
18049.69 127
18050.96 136
18052.23 160
18053.50 175
18054.77 151
18056.05 127
18057.32 128
18058.59 140
18059.86 137
18061.13 143
18062.40 136
18063.67 158
18064.94 126
18066.21 129
18067.48 149
18068.75 134
18070.02 131
18071.29 127
18072.57 143
18073.84 144
18075.11 159
18076.38 134
18077.65 154
18078.92 162
18080.19 172
18081.46 144
18082.74 137
18084.01 138
18085.28 140
18086.55 138
18087.82 131
18089.09 150
18090.37 171
18091.64 123
18092.91 151
18094.18 166
18095.45 153
18096.72 149
18098.00 164
18099.27 167
18100.54 132
18101.81 146
18103.08 137
18104.36 156
18105.63 132
18106.90 136
18108.17 160
18109.45 144
18110.72 129
18111.99 128
18113.26 143
18114.54 159
18115.81 162
18117.08 132
18118.35 149
18119.63 110
18120.90 147
18122.17 152
18123.44 154
18124.72 141
18125.99 154
18127.26 134
18128.54 127
18129.81 129
18131.08 139
18132.36 167
18133.63 158
18134.90 145
18136.18 167
18137.45 161
18138.72 134
18140.00 147
18141.27 169
18142.54 163
18143.82 134
18145.09 138
18146.36 145
18147.64 168
18148.91 139
18150.19 137
18151.46 141
18152.73 138
18154.01 123
18155.28 135
18156.55 131
18157.83 161
18159.10 131
18160.38 134
18161.65 170
18162.93 124
18164.20 125
18165.47 165
18166.75 162
18168.02 134
18169.30 167
18170.57 169
18171.85 161
18173.12 144
18174.40 136
18175.67 130
18176.95 129
18178.22 144
18179.50 125
18180.77 135
18182.04 148
18183.32 150
18184.59 144
18185.87 144
18187.15 136
18188.42 140
18189.70 132
18190.97 133
18192.25 156
18193.52 158
18194.80 138
18196.07 138
18197.35 171
18198.62 132
18199.90 151
18201.17 137
18202.45 150
18203.73 146
18205.00 134
18206.28 135
18207.55 155
18208.83 151
18210.10 152
18211.38 144
18212.66 132
18213.93 147
18215.21 152
18216.48 153
18217.76 99
18219.04 158
18220.31 134
18221.59 138
18222.87 131
18224.14 135
18225.42 136
18226.70 162
18227.97 167
18229.25 148
18230.53 149
18231.80 136
18233.08 154
18234.36 129
18235.63 165
18236.91 115
18238.19 137
18239.46 145
18240.74 172
18242.02 113
18243.29 152
18244.57 122
18245.85 136
18247.13 136
18248.40 124
18249.68 151
18250.96 147
18252.24 116
18253.51 132
18254.79 155
18256.07 130
18257.35 142
18258.62 144
18259.90 164
18261.18 141
18262.46 150
18263.73 161
18265.01 148
18266.29 134
18267.57 121
18268.85 143
18270.12 134
18271.40 124
18272.68 149
18273.96 133
18275.24 127
18276.51 162
18277.79 155
18279.07 153
18280.35 131
18281.63 173
18282.91 154
18284.18 119
18285.46 137
18286.74 173
18288.02 151
18289.30 135
18290.58 139
18291.86 142
18293.14 133
18294.41 132
18295.69 134
18296.97 162
18298.25 141
18299.53 155
18300.81 150
18302.09 156
18303.37 143
18304.65 124
18305.93 140
18307.21 115
18308.49 131
18309.76 135
18311.04 132
18312.32 164
18313.60 126
18314.88 115
18316.16 164
18317.44 147
18318.72 130
18320.00 129
18321.28 119
18322.56 128
18323.84 129
18325.12 163
18326.40 155
18327.68 136
18328.96 119
18330.24 142
18331.52 134
18332.80 128
18334.08 141
18335.36 169
18336.64 160
18337.92 137
18339.20 132
18340.48 139
18341.76 125
18343.05 119
18344.33 141
18345.61 129
18346.89 130
18348.17 139
18349.45 135
18350.73 144
18352.01 139
18353.29 141
18354.57 142
18355.85 138
18357.13 116
18358.42 138
18359.70 131
18360.98 140
18362.26 141
18363.54 179
18364.82 137
18366.10 131
18367.38 129
18368.67 121
18369.95 130
18371.23 140
18372.51 127
18373.79 143
18375.07 132
18376.36 141
18377.64 135
18378.92 123
18380.20 130
18381.48 139
18382.77 153
18384.05 117
18385.33 150
18386.61 135
18387.89 143
18389.18 143
18390.46 128
18391.74 132
18393.02 121
18394.31 148
18395.59 135
18396.87 142
18398.15 108
18399.44 139
18400.72 144
18402.00 141
18403.28 109
18404.57 120
18405.85 138
18407.13 151
18408.41 132
18409.70 123
18410.98 141
18412.26 142
18413.55 116
18414.83 132
18416.11 148
18417.40 141
18418.68 137
18419.96 136
18421.25 174
18422.53 123
18423.81 145
18425.10 168
18426.38 163
18427.66 139
18428.95 132
18430.23 136
18431.51 148
18432.80 141
18434.08 139
18435.37 136
18436.65 137
18437.93 150
18439.22 151
18440.50 145
18441.79 124
18443.07 140
18444.35 131
18445.64 127
18446.92 111
18448.21 147
18449.49 152
18450.78 171
18452.06 161
18453.34 154
18454.63 155
18455.91 144
18457.20 154
18458.48 149
18459.77 156
18461.05 125
18462.34 125
18463.62 125
18464.91 143
18466.19 126
18467.48 167
18468.76 119
18470.05 142
18471.33 137
18472.62 154
18473.90 166
18475.19 139
18476.47 152
18477.76 148
18479.04 154
18480.33 125
18481.61 149
18482.90 152
18484.18 124
18485.47 127
18486.76 149
18488.04 156
18489.33 147
18490.61 132
18491.90 144
18493.18 136
18494.47 155
18495.76 132
18497.04 140
18498.33 137
18499.61 140
18500.90 131
18502.19 139
18503.47 146
18504.76 141
18506.05 170
18507.33 143
18508.62 133
18509.90 118
18511.19 129
18512.48 143
18513.76 150
18515.05 148
18516.34 135
18517.62 133
18518.91 134
18520.20 133
18521.48 122
18522.77 136
18524.06 133
18525.35 146
18526.63 147
18527.92 127
18529.21 123
18530.49 169
18531.78 155
18533.07 126
18534.36 141
18535.64 138
18536.93 158
18538.22 149
18539.50 140
18540.79 136
18542.08 145
18543.37 148
18544.66 176
18545.94 143
18547.23 128
18548.52 138
18549.81 155
18551.09 153
18552.38 155
18553.67 145
18554.96 139
18556.25 133
18557.53 150
18558.82 146
18560.11 135
18561.40 138
18562.69 150
18563.98 151
18565.26 150
18566.55 126
18567.84 133
18569.13 165
18570.42 142
18571.71 128
18572.99 168
18574.28 191
18575.57 154
18576.86 142
18578.15 118
18579.44 136
18580.73 167
18582.02 149
18583.31 142
18584.59 137
18585.88 142
18587.17 142
18588.46 157
18589.75 150
18591.04 148
18592.33 175
18593.62 171
18594.91 151
18596.20 151
18597.49 158
18598.78 165
18600.07 163
18601.36 128
18602.65 179
18603.94 154
18605.23 152
18606.52 170
18607.81 151
18609.09 135
18610.38 141
18611.67 154
18612.96 144
18614.25 155
18615.55 153
18616.84 143
18618.13 174
18619.42 139
18620.71 150
18622.00 173
18623.29 173
18624.58 171
18625.87 149
18627.16 150
18628.45 163
18629.74 160
18631.03 152
18632.32 147
18633.61 143
18634.90 185
18636.19 171
18637.48 157
18638.77 136
18640.07 147
18641.36 175
18642.65 140
18643.94 134
18645.23 163
18646.52 168
18647.81 146
18649.10 150
18650.40 139
18651.69 129
18652.98 164
18654.27 171
18655.56 158
18656.85 144
18658.14 144
18659.44 177
18660.73 183
18662.02 153
18663.31 144
18664.60 159
18665.89 158
18667.19 159
18668.48 150
18669.77 146
18671.06 143
18672.35 138
18673.65 155
18674.94 134
18676.23 125
18677.52 142
18678.82 139
18680.11 171
18681.40 130
18682.69 150
18683.99 155
18685.28 122
18686.57 134
18687.86 132
18689.16 156
18690.45 166
18691.74 169
18693.03 158
18694.33 136
18695.62 147
18696.91 154
18698.21 166
18699.50 144
18700.79 135
18702.09 147
18703.38 146
18704.67 144
18705.97 143
18707.26 140
18708.55 125
18709.85 160
18711.14 153
18712.43 157
18713.73 159
18715.02 133
18716.31 139
18717.61 155
18718.90 136
18720.19 145
18721.49 164
18722.78 145
18724.08 132
18725.37 119
18726.66 145
18727.96 133
18729.25 144
18730.55 154
18731.84 162
18733.13 169
18734.43 164
18735.72 136
18737.02 139
18738.31 134
18739.61 169
18740.90 161
18742.19 128
18743.49 144
18744.78 138
18746.08 141
18747.37 139
18748.67 127
18749.96 128
18751.26 133
18752.55 145
18753.85 127
18755.14 134
18756.44 132
18757.73 153
18759.03 140
18760.32 122
18761.62 140
18762.91 134
18764.21 145
18765.50 146
18766.80 123
18768.09 127
18769.39 152
18770.69 165
18771.98 141
18773.28 131
18774.57 131
18775.87 156
18777.16 152
18778.46 150
18779.76 115
18781.05 143
18782.35 156
18783.64 155
18784.94 131
18786.24 138
18787.53 150
18788.83 157
18790.12 149
18791.42 137
18792.72 124
18794.01 138
18795.31 155
18796.61 143
18797.90 132
18799.20 121
18800.49 172
18801.79 147
18803.09 158
18804.38 131
18805.68 144
18806.98 144
18808.28 152
18809.57 146
18810.87 146
18812.17 145
18813.46 124
18814.76 129
18816.06 140
18817.35 132
18818.65 138
18819.95 131
18821.25 138
18822.54 140
18823.84 148
18825.14 151
18826.44 150
18827.73 121
18829.03 148
18830.33 142
18831.63 141
18832.92 128
18834.22 139
18835.52 133
18836.82 141
18838.11 142
18839.41 151
18840.71 137
18842.01 138
18843.31 132
18844.60 138
18845.90 150
18847.20 148
18848.50 154
18849.80 141
18851.10 150
18852.39 149
18853.69 138
18854.99 155
18856.29 133
18857.59 128
18858.89 154
18860.18 138
18861.48 148
18862.78 129
18864.08 142
18865.38 141
18866.68 153
18867.98 144
18869.28 143
18870.58 130
18871.87 119
18873.17 126
18874.47 155
18875.77 153
18877.07 110
18878.37 139
18879.67 139
18880.97 128
18882.27 132
18883.57 142
18884.87 131
18886.17 126
18887.47 131
18888.77 132
18890.07 130
18891.36 129
18892.66 121
18893.96 145
18895.26 147
18896.56 135
18897.86 145
18899.16 154
18900.46 134
18901.76 131
18903.06 140
18904.36 135
18905.66 132
18906.96 148
18908.27 161
18909.57 144
18910.87 153
18912.17 154
18913.47 152
18914.77 148
18916.07 131
18917.37 150
18918.67 110
18919.97 146
18921.27 129
18922.57 150
18923.87 142
18925.17 153
18926.47 152
18927.77 139
18929.08 126
18930.38 127
18931.68 160
18932.98 157
18934.28 140
18935.58 126
18936.88 164
18938.18 145
18939.49 154
18940.79 122
18942.09 122
18943.39 123
18944.69 124
18945.99 147
18947.29 135
18948.60 146
18949.90 128
18951.20 132
18952.50 151
18953.80 117
18955.11 130
18956.41 146
18957.71 154
18959.01 130
18960.31 126
18961.62 138
18962.92 121
18964.22 121
18965.52 134
18966.82 134
18968.13 152
18969.43 130
18970.73 123
18972.03 152
18973.34 130
18974.64 118
18975.94 133
18977.24 133
18978.55 134
18979.85 141
18981.15 135
18982.46 121
18983.76 133
18985.06 153
18986.36 135
18987.67 112
18988.97 151
18990.27 146
18991.58 146
18992.88 115
18994.18 116
18995.49 143
18996.79 130
18998.09 146
18999.40 161
19000.70 147
19002.00 143
19003.31 141
19004.61 133
19005.91 104
19007.22 119
19008.52 110
19009.83 130
19011.13 137
19012.43 128
19013.74 112
19015.04 125
19016.34 133
19017.65 136
19018.95 156
19020.26 149
19021.56 114
19022.87 135
19024.17 136
19025.47 130
19026.78 116
19028.08 133
19029.39 140
19030.69 124
19032.00 138
19033.30 111
19034.61 140
19035.91 127
19037.22 133
19038.52 133
19039.82 129
19041.13 129
19042.43 123
19043.74 138
19045.04 143
19046.35 127
19047.65 134
19048.96 124
19050.26 141
19051.57 126
19052.88 133
19054.18 135
19055.49 141
19056.79 129
19058.10 127
19059.40 121
19060.71 116
19062.01 141
19063.32 133
19064.62 141
19065.93 114
19067.24 140
19068.54 144
19069.85 123
19071.15 115
19072.46 143
19073.77 155
19075.07 145
19076.38 131
19077.68 126
19078.99 129
19080.30 126
19081.60 153
19082.91 143
19084.22 125
19085.52 127
19086.83 159
19088.13 149
19089.44 114
19090.75 112
19092.05 138
19093.36 163
19094.67 124
19095.97 140
19097.28 156
19098.59 140
19099.90 134
19101.20 129
19102.51 115
19103.82 166
19105.12 148
19106.43 148
19107.74 146
19109.04 138
19110.35 124
19111.66 154
19112.97 121
19114.27 122
19115.58 131
19116.89 161
19118.20 132
19119.50 120
19120.81 148
19122.12 135
19123.43 128
19124.73 123
19126.04 136
19127.35 136
19128.66 146
19129.97 115
19131.27 136
19132.58 140
19133.89 128
19135.20 122
19136.51 119
19137.81 131
19139.12 116
19140.43 137
19141.74 131
19143.05 137
19144.36 143
19145.66 161
19146.97 138
19148.28 137
19149.59 149
19150.90 143
19152.21 128
19153.52 135
19154.83 125
19156.13 113
19157.44 111
19158.75 119
19160.06 142
19161.37 138
19162.68 143
19163.99 146
19165.30 152
19166.61 149
19167.92 124
19169.22 144
19170.53 139
19171.84 122
19173.15 106
19174.46 117
19175.77 113
19177.08 130
19178.39 116
19179.70 130
19181.01 146
19182.32 142
19183.63 124
19184.94 141
19186.25 120
19187.56 132
19188.87 158
19190.18 129
19191.49 122
19192.80 101
19194.11 130
19195.42 126
19196.73 137
19198.04 119
19199.35 126
19200.66 129
19201.97 110
19203.28 150
19204.59 130
19205.90 144
19207.21 116
19208.52 151
19209.83 142
19211.14 115
19212.46 111
19213.77 159
19215.08 133
19216.39 139
19217.70 132
19219.01 136
19220.32 144
19221.63 123
19222.94 128
19224.25 140
19225.57 144
19226.88 129
19228.19 127
19229.50 135
19230.81 109
19232.12 133
19233.43 141
19234.75 140
19236.06 127
19237.37 111
19238.68 133
19239.99 137
19241.30 133
19242.62 143
19243.93 161
19245.24 110
19246.55 131
19247.86 145
19249.18 135
19250.49 134
19251.80 137
19253.11 127
19254.42 116
19255.74 134
19257.05 125
19258.36 136
19259.67 128
19260.99 111
19262.30 111
19263.61 128
19264.92 102
19266.24 140
19267.55 146
19268.86 119
19270.17 110
19271.49 122
19272.80 129
19274.11 111
19275.42 137
19276.74 128
19278.05 149
19279.36 132
19280.68 128
19281.99 137
19283.30 152
19284.62 113
19285.93 131
19287.24 135
19288.56 154
19289.87 161
19291.18 146
19292.50 130
19293.81 127
19295.12 144
19296.44 119
19297.75 130
19299.06 118
19300.38 124
19301.69 133
19303.01 146
19304.32 129
19305.63 149
19306.95 145
19308.26 133
19309.58 155
19310.89 129
19312.20 116
19313.52 110
19314.83 133
19316.15 136
19317.46 130
19318.78 142
19320.09 126
19321.41 137
19322.72 131
19324.03 130
19325.35 113
19326.66 118
19327.98 133
19329.29 136
19330.61 131
19331.92 132
19333.24 137
19334.55 121
19335.87 116
19337.18 148
19338.50 161
19339.81 128
19341.13 129
19342.44 118
19343.76 113
19345.07 133
19346.39 144
19347.70 130
19349.02 121
19350.34 116
19351.65 149
19352.97 140
19354.28 110
19355.60 118
19356.91 138
19358.23 129
19359.54 133
19360.86 140
19362.18 125
19363.49 111
19364.81 129
19366.12 117
19367.44 132
19368.76 123
19370.07 138
19371.39 161
19372.71 122
19374.02 118
19375.34 131
19376.65 158
19377.97 122
19379.29 113
19380.60 125
19381.92 138
19383.24 138
19384.55 140
19385.87 128
19387.19 133
19388.50 135
19389.82 135
19391.14 136
19392.45 104
19393.77 115
19395.09 122
19396.41 145
19397.72 113
19399.04 113
19400.36 115
19401.67 129
19402.99 137
19404.31 135
19405.63 99
19406.94 136
19408.26 145
19409.58 128
19410.90 125
19412.21 143
19413.53 122
19414.85 125
19416.17 116
19417.48 124
19418.80 130
19420.12 148
19421.44 148
19422.76 120
19424.07 126
19425.39 127
19426.71 133
19428.03 138
19429.35 119
19430.66 127
19431.98 129
19433.30 125
19434.62 106
19435.94 109
19437.26 145
19438.57 132
19439.89 114
19441.21 119
19442.53 110
19443.85 136
19445.17 117
19446.49 130
19447.81 126
19449.12 93
19450.44 132
19451.76 96
19453.08 122
19454.40 106
19455.72 132
19457.04 148
19458.36 136
19459.68 138
19461.00 139
19462.32 136
19463.63 150
19464.95 122
19466.27 106
19467.59 126
19468.91 139
19470.23 133
19471.55 109
19472.87 100
19474.19 121
19475.51 138
19476.83 111
19478.15 125
19479.47 134
19480.79 145
19482.11 151
19483.43 123
19484.75 130
19486.07 121
19487.39 123
19488.71 124
19490.03 122
19491.35 134
19492.67 141
19493.99 129
19495.31 113
19496.63 110
19497.95 141
19499.27 126
19500.59 117
19501.91 104
19503.24 129
19504.56 112
19505.88 142
19507.20 122
19508.52 117
19509.84 123
19511.16 129
19512.48 131
19513.80 145
19515.12 113
19516.44 103
19517.77 108
19519.09 116
19520.41 129
19521.73 114
19523.05 129
19524.37 150
19525.69 131
19527.02 125
19528.34 126
19529.66 155
19530.98 140
19532.30 125
19533.62 139
19534.95 147
19536.27 104
19537.59 115
19538.91 124
19540.23 150
19541.56 119
19542.88 117
19544.20 117
19545.52 117
19546.84 131
19548.17 128
19549.49 126
19550.81 123
19552.13 131
19553.46 121
19554.78 131
19556.10 113
19557.42 139
19558.75 121
19560.07 127
19561.39 104
19562.71 123
19564.04 127
19565.36 133
19566.68 116
19568.00 120
19569.33 141
19570.65 140
19571.97 129
19573.30 156
19574.62 135
19575.94 121
19577.27 107
19578.59 134
19579.91 133
19581.24 129
19582.56 111
19583.88 116
19585.21 140
19586.53 127
19587.85 104
19589.18 121
19590.50 157
19591.82 142
19593.15 138
19594.47 136
19595.80 125
19597.12 136
19598.44 127
19599.77 132
19601.09 124
19602.42 127
19603.74 134
19605.06 123
19606.39 115
19607.71 137
19609.04 119
19610.36 150
19611.69 126
19613.01 128
19614.33 138
19615.66 133
19616.98 125
19618.31 119
19619.63 119
19620.96 127
19622.28 139
19623.61 134
19624.93 118
19626.26 100
19627.58 136
19628.91 144
19630.23 120
19631.56 112
19632.88 107
19634.21 124
19635.53 147
19636.86 129
19638.18 123
19639.51 122
19640.83 120
19642.16 134
19643.48 124
19644.81 143
19646.14 112
19647.46 135
19648.79 134
19650.11 141
19651.44 105
19652.76 127
19654.09 118
19655.42 116
19656.74 137
19658.07 113
19659.39 140
19660.72 135
19662.05 109
19663.37 121
19664.70 126
19666.02 127
19667.35 139
19668.68 115
19670.00 127
19671.33 104
19672.66 137
19673.98 145
19675.31 129
19676.64 160
19677.96 161
19679.29 128
19680.62 125
19681.94 139
19683.27 114
19684.60 110
19685.92 123
19687.25 140
19688.58 132
19689.90 137
19691.23 125
19692.56 134
19693.88 134
19695.21 137
19696.54 127
19697.87 124
19699.19 139
19700.52 122
19701.85 131
19703.18 151
19704.50 135
19705.83 120
19707.16 144
19708.49 119
19709.81 111
19711.14 119
19712.47 143
19713.80 108
19715.13 118
19716.45 134
19717.78 109
19719.11 136
19720.44 127
19721.77 109
19723.09 128
19724.42 133
19725.75 123
19727.08 137
19728.41 121
19729.74 153
19731.06 143
19732.39 132
19733.72 125
19735.05 133
19736.38 142
19737.71 142
19739.04 143
19740.36 112
19741.69 148
19743.02 135
19744.35 117
19745.68 126
19747.01 131
19748.34 116
19749.67 105
19751.00 104
19752.32 109
19753.65 108
19754.98 118
19756.31 130
19757.64 130
19758.97 113
19760.30 106
19761.63 128
19762.96 115
19764.29 130
19765.62 133
19766.95 142
19768.28 131
19769.61 106
19770.94 126
19772.27 138
19773.60 115
19774.93 142
19776.26 126
19777.59 119
19778.92 114
19780.25 123
19781.58 115
19782.91 123
19784.24 143
19785.57 147
19786.90 132
19788.23 108
19789.56 136
19790.89 140
19792.22 126
19793.55 104
19794.88 148
19796.21 162
19797.54 119
19798.87 126
19800.20 132
19801.53 113
19802.87 124
19804.20 138
19805.53 113
19806.86 138
19808.19 106
19809.52 112
19810.85 145
19812.18 133
19813.51 129
19814.85 133
19816.18 123
19817.51 127
19818.84 127
19820.17 132
19821.50 132
19822.83 129
19824.17 134
19825.50 144
19826.83 137
19828.16 120
19829.49 125
19830.82 120
19832.16 140
19833.49 135
19834.82 123
19836.15 125
19837.48 126
19838.82 114
19840.15 156
19841.48 129
19842.81 108
19844.14 116
19845.48 122
19846.81 138
19848.14 108
19849.47 115
19850.81 117
19852.14 124
19853.47 150
19854.80 142
19856.14 119
19857.47 141
19858.80 147
19860.14 133
19861.47 130
19862.80 134
19864.13 124
19865.47 136
19866.80 107
19868.13 120
19869.47 134
19870.80 110
19872.13 108
19873.47 125
19874.80 132
19876.13 125
19877.47 122
19878.80 113
19880.13 121
19881.47 137
19882.80 125
19884.13 119
19885.47 114
19886.80 111
19888.13 119
19889.47 102
19890.80 110
19892.14 115
19893.47 122
19894.80 117
19896.14 119
19897.47 123
19898.81 132
19900.14 131
19901.47 102
19902.81 100
19904.14 116
19905.48 117
19906.81 119
19908.15 115
19909.48 104
19910.81 125
19912.15 119
19913.48 143
19914.82 120
19916.15 110
19917.49 129
19918.82 126
19920.16 121
19921.49 108
19922.83 119
19924.16 110
19925.50 113
19926.83 123
19928.17 103
19929.50 116
19930.84 109
19932.17 108
19933.51 101
19934.84 107
19936.18 104
19937.51 127
19938.85 117
19940.18 136
19941.52 137
19942.86 127
19944.19 112
19945.53 102
19946.86 136
19948.20 126
19949.53 113
19950.87 119
19952.21 122
19953.54 111
19954.88 102
19956.21 114
19957.55 136
19958.89 127
19960.22 117
19961.56 122
19962.90 128
19964.23 131
19965.57 122
19966.90 127
19968.24 129
19969.58 139
19970.91 122
19972.25 105
19973.59 132
19974.92 111
19976.26 141
19977.60 123
19978.93 111
19980.27 111
19981.61 122
19982.94 141
19984.28 142
19985.62 126
19986.96 116
19988.29 138
19989.63 107
19990.97 122
19992.30 140
19993.64 134
19994.98 141
19996.32 117
19997.65 129
19998.99 115
20000.33 126
20001.67 156
20003.00 140
20004.34 149
20005.68 104
20007.02 147
20008.35 150
20009.69 121
20011.03 124
20012.37 122
20013.71 143
20015.04 109
20016.38 119
20017.72 145
20019.06 117
20020.40 128
20021.73 116
20023.07 143
20024.41 118
20025.75 122
20027.09 111
20028.43 132
20029.77 113
20031.10 129
20032.44 144
20033.78 141
20035.12 127
20036.46 136
20037.80 144
20039.14 120
20040.47 128
20041.81 116
20043.15 108
20044.49 144
20045.83 143
20047.17 122
20048.51 130
20049.85 126
20051.19 115
20052.53 141
20053.87 133
20055.21 123
20056.54 134
20057.88 134
20059.22 129
20060.56 136
20061.90 103
20063.24 124
20064.58 106
20065.92 122
20067.26 133
20068.60 161
20069.94 124
20071.28 113
20072.62 147
20073.96 142
20075.30 117
20076.64 118
20077.98 119
20079.32 130
20080.66 130
20082.00 116
20083.34 122
20084.68 120
20086.02 133
20087.36 121
20088.70 135
20090.04 118
20091.38 133
20092.73 125
20094.07 160
20095.41 137
20096.75 100
20098.09 127
20099.43 104
20100.77 110
20102.11 114
20103.45 134
20104.79 121
20106.13 142
20107.48 123
20108.82 123
20110.16 126
20111.50 123
20112.84 128
20114.18 140
20115.52 137
20116.86 134
20118.21 158
20119.55 142
20120.89 136
20122.23 119
20123.57 142
20124.91 108
20126.26 128
20127.60 142
20128.94 131
20130.28 114
20131.62 131
20132.96 129
20134.31 128
20135.65 117
